# Supplementary material for: Aspiration-driven co-evolution of cooperation with individual behavioral diversity
Source: PLoS One. 2023 Sep 15;18(9):e0291134. doi: 10.1371/journal.pone.0291134 (PMC10503719; doi:10.1371/journal.pone.0291134)
Supplement: S1 Data — (ZIP) [file pone.0291134.s001.zip]

Archive with 2,792 entries (2,753 files):
- M0/
- M0/v1/
- M0/v1/CD2.bmp
- M0/v1/UNTITLED-a=0.1.opju
- M0/v1/总览-a=0.1.bmp
- M0/v1/总览CD.bmp
- M0/v3-L=500/
- M0/v3-L=500/total.bmp
- M0/v3-L=500/UNTITLED-a=0.1.opju
- M1/
- M1/v1-L=200/
- M1/v1-L=200/5线.bmp
- M1/v1-L=200/5线.opju
- M1/v1-L=200/data/
- M1/v1-L=200/data/aspiration_time,b=1.05_frequency.txt
- M1/v1-L=200/data/aspiration_time,b=1.15_frequency.txt
- M1/v1-L=200/data/aspiration_time,b=1.1_frequency.txt
- M1/v1-L=200/data/aspiration_time,b=1.25_frequency.txt
- M1/v1-L=200/data/aspiration_time,b=1.2_frequency.txt
- M1/v1-L=200/data/aspiration_time,b=1.35_frequency.txt
- M1/v1-L=200/data/aspiration_time,b=1.3_frequency.txt
- M1/v1-L=200/data/aspiration_time,b=1.45_frequency.txt
- M1/v1-L=200/data/aspiration_time,b=1.4_frequency.txt
- M1/v1-L=200/data/aspiration_time,b=1.55_frequency.txt
- M1/v1-L=200/data/aspiration_time,b=1.5_frequency.txt
- M1/v1-L=200/data/aspiration_time,b=1.65_frequency.txt
- M1/v1-L=200/data/aspiration_time,b=1.6_frequency.txt
- M1/v1-L=200/data/aspiration_time,b=1.75_frequency.txt
- M1/v1-L=200/data/aspiration_time,b=1.7_frequency.txt
- M1/v1-L=200/data/aspiration_time,b=1.85_frequency.txt
- M1/v1-L=200/data/aspiration_time,b=1.8_frequency.txt
- M1/v1-L=200/data/aspiration_time,b=1.95_frequency.txt
- M1/v1-L=200/data/aspiration_time,b=1.9_frequency.txt
- M1/v1-L=200/data/aspiration_time,b=1_frequency.txt
- M1/v1-L=200/data/aspiration_time,b=2_frequency.txt
- M1/v1-L=200/data/tolerate=1_b=1.05_frequency.txt
- M1/v1-L=200/data/tolerate=1_b=1.15_frequency.txt
- M1/v1-L=200/data/tolerate=1_b=1.1_frequency.txt
- M1/v1-L=200/data/tolerate=1_b=1.25_frequency.txt
- M1/v1-L=200/data/tolerate=1_b=1.2_frequency.txt
- M1/v1-L=200/data/tolerate=1_b=1.35_frequency.txt
- M1/v1-L=200/data/tolerate=1_b=1.3_frequency.txt
- M1/v1-L=200/data/tolerate=1_b=1.45_frequency.txt
- M1/v1-L=200/data/tolerate=1_b=1.4_frequency.txt
- M1/v1-L=200/data/tolerate=1_b=1.55_frequency.txt
- M1/v1-L=200/data/tolerate=1_b=1.5_frequency.txt
- M1/v1-L=200/data/tolerate=1_b=1.65_frequency.txt
- M1/v1-L=200/data/tolerate=1_b=1.6_frequency.txt
- M1/v1-L=200/data/tolerate=1_b=1.75_frequency.txt
- M1/v1-L=200/data/tolerate=1_b=1.7_frequency.txt
- M1/v1-L=200/data/tolerate=1_b=1.85_frequency.txt
- M1/v1-L=200/data/tolerate=1_b=1.8_frequency.txt
- M1/v1-L=200/data/tolerate=1_b=1.95_frequency.txt
- M1/v1-L=200/data/tolerate=1_b=1.9_frequency.txt
- M1/v1-L=200/data/tolerate=1_b=1_frequency.txt
- M1/v1-L=200/data/tolerate=1_b=2_frequency.txt
- M1/v1-L=200/data/tolerate=1_singleB.txt
- M1/v1-L=200/点边比例.bmp
- M1/v1-L=200/点边比例.opju
- M1/v2-L=200/
- M1/v2-L=200/5线.bmp
- M1/v2-L=200/5线.opju
- M1/v2-L=200/data/
- M1/v2-L=200/data/aspiration_time,b=1.01_frequency.txt
- M1/v2-L=200/data/aspiration_time,b=1.02_frequency.txt
- M1/v2-L=200/data/aspiration_time,b=1.03_frequency.txt
- M1/v2-L=200/data/aspiration_time,b=1.04_frequency.txt
- M1/v2-L=200/data/aspiration_time,b=1.05_frequency.txt
- M1/v2-L=200/data/aspiration_time,b=1.06_frequency.txt
- M1/v2-L=200/data/aspiration_time,b=1.07_frequency.txt
- M1/v2-L=200/data/aspiration_time,b=1.08_frequency.txt
- M1/v2-L=200/data/aspiration_time,b=1.09_frequency.txt
- M1/v2-L=200/data/aspiration_time,b=1.11_frequency.txt
- M1/v2-L=200/data/aspiration_time,b=1.12_frequency.txt
- M1/v2-L=200/data/aspiration_time,b=1.13_frequency.txt
- M1/v2-L=200/data/aspiration_time,b=1.14_frequency.txt
- M1/v2-L=200/data/aspiration_time,b=1.15_frequency.txt
- M1/v2-L=200/data/aspiration_time,b=1.16_frequency.txt
- M1/v2-L=200/data/aspiration_time,b=1.17_frequency.txt
- M1/v2-L=200/data/aspiration_time,b=1.18_frequency.txt
- M1/v2-L=200/data/aspiration_time,b=1.19_frequency.txt
- M1/v2-L=200/data/aspiration_time,b=1.1_frequency.txt
- M1/v2-L=200/data/aspiration_time,b=1.21_frequency.txt
- M1/v2-L=200/data/aspiration_time,b=1.22_frequency.txt
- M1/v2-L=200/data/aspiration_time,b=1.23_frequency.txt
- M1/v2-L=200/data/aspiration_time,b=1.24_frequency.txt
- M1/v2-L=200/data/aspiration_time,b=1.25_frequency.txt
- M1/v2-L=200/data/aspiration_time,b=1.26_frequency.txt
- M1/v2-L=200/data/aspiration_time,b=1.27_frequency.txt
- M1/v2-L=200/data/aspiration_time,b=1.28_frequency.txt
- M1/v2-L=200/data/aspiration_time,b=1.29_frequency.txt
- M1/v2-L=200/data/aspiration_time,b=1.2_frequency.txt
- M1/v2-L=200/data/aspiration_time,b=1.31_frequency.txt
- M1/v2-L=200/data/aspiration_time,b=1.32_frequency.txt
- M1/v2-L=200/data/aspiration_time,b=1.33_frequency.txt
- M1/v2-L=200/data/aspiration_time,b=1.34_frequency.txt
- M1/v2-L=200/data/aspiration_time,b=1.35_frequency.txt
- M1/v2-L=200/data/aspiration_time,b=1.36_frequency.txt
- M1/v2-L=200/data/aspiration_time,b=1.37_frequency.txt
- M1/v2-L=200/data/aspiration_time,b=1.38_frequency.txt
- M1/v2-L=200/data/aspiration_time,b=1.39_frequency.txt
- M1/v2-L=200/data/aspiration_time,b=1.3_frequency.txt
- M1/v2-L=200/data/aspiration_time,b=1.41_frequency.txt
- M1/v2-L=200/data/aspiration_time,b=1.42_frequency.txt
- M1/v2-L=200/data/aspiration_time,b=1.43_frequency.txt
- M1/v2-L=200/data/aspiration_time,b=1.44_frequency.txt
- M1/v2-L=200/data/aspiration_time,b=1.45_frequency.txt
- M1/v2-L=200/data/aspiration_time,b=1.46_frequency.txt
- M1/v2-L=200/data/aspiration_time,b=1.47_frequency.txt
- M1/v2-L=200/data/aspiration_time,b=1.48_frequency.txt
- M1/v2-L=200/data/aspiration_time,b=1.49_frequency.txt
- M1/v2-L=200/data/aspiration_time,b=1.4_frequency.txt
- M1/v2-L=200/data/aspiration_time,b=1.51_frequency.txt
- M1/v2-L=200/data/aspiration_time,b=1.52_frequency.txt
- M1/v2-L=200/data/aspiration_time,b=1.53_frequency.txt
- M1/v2-L=200/data/aspiration_time,b=1.54_frequency.txt
- M1/v2-L=200/data/aspiration_time,b=1.55_frequency.txt
- M1/v2-L=200/data/aspiration_time,b=1.56_frequency.txt
- M1/v2-L=200/data/aspiration_time,b=1.57_frequency.txt
- M1/v2-L=200/data/aspiration_time,b=1.58_frequency.txt
- M1/v2-L=200/data/aspiration_time,b=1.59_frequency.txt
- M1/v2-L=200/data/aspiration_time,b=1.5_frequency.txt
- M1/v2-L=200/data/aspiration_time,b=1.61_frequency.txt
- M1/v2-L=200/data/aspiration_time,b=1.62_frequency.txt
- M1/v2-L=200/data/aspiration_time,b=1.63_frequency.txt
- M1/v2-L=200/data/aspiration_time,b=1.64_frequency.txt
- M1/v2-L=200/data/aspiration_time,b=1.65_frequency.txt
- M1/v2-L=200/data/aspiration_time,b=1.66_frequency.txt
- M1/v2-L=200/data/aspiration_time,b=1.67_frequency.txt
- M1/v2-L=200/data/aspiration_time,b=1.68_frequency.txt
- M1/v2-L=200/data/aspiration_time,b=1.69_frequency.txt
- M1/v2-L=200/data/aspiration_time,b=1.6_frequency.txt
- M1/v2-L=200/data/aspiration_time,b=1.71_frequency.txt
- M1/v2-L=200/data/aspiration_time,b=1.72_frequency.txt
- M1/v2-L=200/data/aspiration_time,b=1.73_frequency.txt
- M1/v2-L=200/data/aspiration_time,b=1.74_frequency.txt
- M1/v2-L=200/data/aspiration_time,b=1.75_frequency.txt
- M1/v2-L=200/data/aspiration_time,b=1.76_frequency.txt
- M1/v2-L=200/data/aspiration_time,b=1.77_frequency.txt
- M1/v2-L=200/data/aspiration_time,b=1.78_frequency.txt
- M1/v2-L=200/data/aspiration_time,b=1.79_frequency.txt
- M1/v2-L=200/data/aspiration_time,b=1.7_frequency.txt
- M1/v2-L=200/data/aspiration_time,b=1.81_frequency.txt
- M1/v2-L=200/data/aspiration_time,b=1.82_frequency.txt
- M1/v2-L=200/data/aspiration_time,b=1.83_frequency.txt
- M1/v2-L=200/data/aspiration_time,b=1.84_frequency.txt
- M1/v2-L=200/data/aspiration_time,b=1.85_frequency.txt
- M1/v2-L=200/data/aspiration_time,b=1.86_frequency.txt
- M1/v2-L=200/data/aspiration_time,b=1.87_frequency.txt
- M1/v2-L=200/data/aspiration_time,b=1.88_frequency.txt
- M1/v2-L=200/data/aspiration_time,b=1.89_frequency.txt
- M1/v2-L=200/data/aspiration_time,b=1.8_frequency.txt
- M1/v2-L=200/data/aspiration_time,b=1.91_frequency.txt
- M1/v2-L=200/data/aspiration_time,b=1.92_frequency.txt
- M1/v2-L=200/data/aspiration_time,b=1.93_frequency.txt
- M1/v2-L=200/data/aspiration_time,b=1.94_frequency.txt
- M1/v2-L=200/data/aspiration_time,b=1.95_frequency.txt
- M1/v2-L=200/data/aspiration_time,b=1.96_frequency.txt
- M1/v2-L=200/data/aspiration_time,b=1.97_frequency.txt
- M1/v2-L=200/data/aspiration_time,b=1.98_frequency.txt
- M1/v2-L=200/data/aspiration_time,b=1.99_frequency.txt
- M1/v2-L=200/data/aspiration_time,b=1.9_frequency.txt
- M1/v2-L=200/data/aspiration_time,b=1_frequency.txt
- M1/v2-L=200/data/aspiration_time,b=2_frequency.txt
- M1/v2-L=200/data/tolerate=1_b=1.01_frequency.txt
- M1/v2-L=200/data/tolerate=1_b=1.02_frequency.txt
- M1/v2-L=200/data/tolerate=1_b=1.03_frequency.txt
- M1/v2-L=200/data/tolerate=1_b=1.04_frequency.txt
- M1/v2-L=200/data/tolerate=1_b=1.05_frequency.txt
- M1/v2-L=200/data/tolerate=1_b=1.06_frequency.txt
- M1/v2-L=200/data/tolerate=1_b=1.07_frequency.txt
- M1/v2-L=200/data/tolerate=1_b=1.08_frequency.txt
- M1/v2-L=200/data/tolerate=1_b=1.09_frequency.txt
- M1/v2-L=200/data/tolerate=1_b=1.11_frequency.txt
- M1/v2-L=200/data/tolerate=1_b=1.12_frequency.txt
- M1/v2-L=200/data/tolerate=1_b=1.13_frequency.txt
- M1/v2-L=200/data/tolerate=1_b=1.14_frequency.txt
- M1/v2-L=200/data/tolerate=1_b=1.15_frequency.txt
- M1/v2-L=200/data/tolerate=1_b=1.16_frequency.txt
- M1/v2-L=200/data/tolerate=1_b=1.17_frequency.txt
- M1/v2-L=200/data/tolerate=1_b=1.18_frequency.txt
- M1/v2-L=200/data/tolerate=1_b=1.19_frequency.txt
- M1/v2-L=200/data/tolerate=1_b=1.1_frequency.txt
- M1/v2-L=200/data/tolerate=1_b=1.21_frequency.txt
- M1/v2-L=200/data/tolerate=1_b=1.22_frequency.txt
- M1/v2-L=200/data/tolerate=1_b=1.23_frequency.txt
- M1/v2-L=200/data/tolerate=1_b=1.24_frequency.txt
- M1/v2-L=200/data/tolerate=1_b=1.25_frequency.txt
- M1/v2-L=200/data/tolerate=1_b=1.26_frequency.txt
- M1/v2-L=200/data/tolerate=1_b=1.27_frequency.txt
- M1/v2-L=200/data/tolerate=1_b=1.28_frequency.txt
- M1/v2-L=200/data/tolerate=1_b=1.29_frequency.txt
- M1/v2-L=200/data/tolerate=1_b=1.2_frequency.txt
- M1/v2-L=200/data/tolerate=1_b=1.31_frequency.txt
- M1/v2-L=200/data/tolerate=1_b=1.32_frequency.txt
- M1/v2-L=200/data/tolerate=1_b=1.33_frequency.txt
- M1/v2-L=200/data/tolerate=1_b=1.34_frequency.txt
- M1/v2-L=200/data/tolerate=1_b=1.35_frequency.txt
- M1/v2-L=200/data/tolerate=1_b=1.36_frequency.txt
- M1/v2-L=200/data/tolerate=1_b=1.37_frequency.txt
- M1/v2-L=200/data/tolerate=1_b=1.38_frequency.txt
- M1/v2-L=200/data/tolerate=1_b=1.39_frequency.txt
- M1/v2-L=200/data/tolerate=1_b=1.3_frequency.txt
- M1/v2-L=200/data/tolerate=1_b=1.41_frequency.txt
- M1/v2-L=200/data/tolerate=1_b=1.42_frequency.txt
- M1/v2-L=200/data/tolerate=1_b=1.43_frequency.txt
- M1/v2-L=200/data/tolerate=1_b=1.44_frequency.txt
- M1/v2-L=200/data/tolerate=1_b=1.45_frequency.txt
- M1/v2-L=200/data/tolerate=1_b=1.46_frequency.txt
- M1/v2-L=200/data/tolerate=1_b=1.47_frequency.txt
- M1/v2-L=200/data/tolerate=1_b=1.48_frequency.txt
- M1/v2-L=200/data/tolerate=1_b=1.49_frequency.txt
- M1/v2-L=200/data/tolerate=1_b=1.4_frequency.txt
- M1/v2-L=200/data/tolerate=1_b=1.51_frequency.txt
- M1/v2-L=200/data/tolerate=1_b=1.52_frequency.txt
- M1/v2-L=200/data/tolerate=1_b=1.53_frequency.txt
- M1/v2-L=200/data/tolerate=1_b=1.54_frequency.txt
- M1/v2-L=200/data/tolerate=1_b=1.55_frequency.txt
- M1/v2-L=200/data/tolerate=1_b=1.56_frequency.txt
- M1/v2-L=200/data/tolerate=1_b=1.57_frequency.txt
- M1/v2-L=200/data/tolerate=1_b=1.58_frequency.txt
- M1/v2-L=200/data/tolerate=1_b=1.59_frequency.txt
- M1/v2-L=200/data/tolerate=1_b=1.5_frequency.txt
- M1/v2-L=200/data/tolerate=1_b=1.61_frequency.txt
- M1/v2-L=200/data/tolerate=1_b=1.62_frequency.txt
- M1/v2-L=200/data/tolerate=1_b=1.63_frequency.txt
- M1/v2-L=200/data/tolerate=1_b=1.64_frequency.txt
- M1/v2-L=200/data/tolerate=1_b=1.65_frequency.txt
- M1/v2-L=200/data/tolerate=1_b=1.66_frequency.txt
- M1/v2-L=200/data/tolerate=1_b=1.67_frequency.txt
- M1/v2-L=200/data/tolerate=1_b=1.68_frequency.txt
- M1/v2-L=200/data/tolerate=1_b=1.69_frequency.txt
- M1/v2-L=200/data/tolerate=1_b=1.6_frequency.txt
- M1/v2-L=200/data/tolerate=1_b=1.71_frequency.txt
- M1/v2-L=200/data/tolerate=1_b=1.72_frequency.txt
- M1/v2-L=200/data/tolerate=1_b=1.73_frequency.txt
- M1/v2-L=200/data/tolerate=1_b=1.74_frequency.txt
- M1/v2-L=200/data/tolerate=1_b=1.75_frequency.txt
- M1/v2-L=200/data/tolerate=1_b=1.76_frequency.txt
- M1/v2-L=200/data/tolerate=1_b=1.77_frequency.txt
- M1/v2-L=200/data/tolerate=1_b=1.78_frequency.txt
- M1/v2-L=200/data/tolerate=1_b=1.79_frequency.txt
- M1/v2-L=200/data/tolerate=1_b=1.7_frequency.txt
- M1/v2-L=200/data/tolerate=1_b=1.81_frequency.txt
- M1/v2-L=200/data/tolerate=1_b=1.82_frequency.txt
- M1/v2-L=200/data/tolerate=1_b=1.83_frequency.txt
- M1/v2-L=200/data/tolerate=1_b=1.84_frequency.txt
- M1/v2-L=200/data/tolerate=1_b=1.85_frequency.txt
- M1/v2-L=200/data/tolerate=1_b=1.86_frequency.txt
- M1/v2-L=200/data/tolerate=1_b=1.87_frequency.txt
- M1/v2-L=200/data/tolerate=1_b=1.88_frequency.txt
- M1/v2-L=200/data/tolerate=1_b=1.89_frequency.txt
- M1/v2-L=200/data/tolerate=1_b=1.8_frequency.txt
- M1/v2-L=200/data/tolerate=1_b=1.91_frequency.txt
- M1/v2-L=200/data/tolerate=1_b=1.92_frequency.txt
- M1/v2-L=200/data/tolerate=1_b=1.93_frequency.txt
- M1/v2-L=200/data/tolerate=1_b=1.94_frequency.txt
- M1/v2-L=200/data/tolerate=1_b=1.95_frequency.txt
- M1/v2-L=200/data/tolerate=1_b=1.96_frequency.txt
- M1/v2-L=200/data/tolerate=1_b=1.97_frequency.txt
- M1/v2-L=200/data/tolerate=1_b=1.98_frequency.txt
- M1/v2-L=200/data/tolerate=1_b=1.99_frequency.txt
- M1/v2-L=200/data/tolerate=1_b=1.9_frequency.txt
- M1/v2-L=200/data/tolerate=1_b=1_frequency.txt
- M1/v2-L=200/data/tolerate=1_b=2_frequency.txt
- M1/v2-L=200/data/tolerate=1_singleB.txt
- M1/v2-L=200/total.bmp
- M1/v2-L=200/UNTITLED-a=0.1.opju
- M1/v3-L=500/
- M1/v3-L=500/5线.opju
- M1/v3-L=500/data/
- M1/v3-L=500/data/aspiration_time,b=1.01_frequency.txt
- M1/v3-L=500/data/aspiration_time,b=1.02_frequency.txt
- M1/v3-L=500/data/aspiration_time,b=1.03_frequency.txt
- M1/v3-L=500/data/aspiration_time,b=1.04_frequency.txt
- M1/v3-L=500/data/aspiration_time,b=1.05_frequency.txt
- M1/v3-L=500/data/aspiration_time,b=1.06_frequency.txt
- M1/v3-L=500/data/aspiration_time,b=1.07_frequency.txt
- M1/v3-L=500/data/aspiration_time,b=1.08_frequency.txt
- M1/v3-L=500/data/aspiration_time,b=1.09_frequency.txt
- M1/v3-L=500/data/aspiration_time,b=1.11_frequency.txt
- M1/v3-L=500/data/aspiration_time,b=1.12_frequency.txt
- M1/v3-L=500/data/aspiration_time,b=1.13_frequency.txt
- M1/v3-L=500/data/aspiration_time,b=1.14_frequency.txt
- M1/v3-L=500/data/aspiration_time,b=1.15_frequency.txt
- M1/v3-L=500/data/aspiration_time,b=1.16_frequency.txt
- M1/v3-L=500/data/aspiration_time,b=1.17_frequency.txt
- M1/v3-L=500/data/aspiration_time,b=1.18_frequency.txt
- M1/v3-L=500/data/aspiration_time,b=1.19_frequency.txt
- M1/v3-L=500/data/aspiration_time,b=1.1_frequency.txt
- M1/v3-L=500/data/aspiration_time,b=1.21_frequency.txt
- M1/v3-L=500/data/aspiration_time,b=1.22_frequency.txt
- M1/v3-L=500/data/aspiration_time,b=1.23_frequency.txt
- M1/v3-L=500/data/aspiration_time,b=1.24_frequency.txt
- M1/v3-L=500/data/aspiration_time,b=1.25_frequency.txt
- M1/v3-L=500/data/aspiration_time,b=1.26_frequency.txt
- M1/v3-L=500/data/aspiration_time,b=1.27_frequency.txt
- M1/v3-L=500/data/aspiration_time,b=1.28_frequency.txt
- M1/v3-L=500/data/aspiration_time,b=1.29_frequency.txt
- M1/v3-L=500/data/aspiration_time,b=1.2_frequency.txt
[truncated: 2,492 more entries]
