# Supplementary material for: Aspiration-driven co-evolution of cooperation with individual behavioral diversity
Source: PLoS One. 2023 Sep 15;18(9):e0291134. doi: 10.1371/journal.pone.0291134 (PMC10503719; doi:10.1371/journal.pone.0291134)
Supplement: S1 Data — (ZIP) [file pone.0291134.s001.zip › M1/v1-L=200/data/aspiration_time,b=1.05_frequency.txt]

0	0.5	0.5	0
1	0.621519	0.635065	0.449504
2	0.694902	0.737748	0.488898
3	0.738375	0.820745	0.529685
4	0.763771	0.891561	0.559511
5	0.777016	0.953916	0.576247
6	0.783911	1.01673	0.579326
7	0.787941	1.07507	0.576045
8	0.790076	1.13089	0.569327
9	0.790216	1.18043	0.559023
10	0.791852	1.2232	0.547687
11	0.795633	1.26359	0.536218
12	0.800029	1.30618	0.527607
13	0.805215	1.34419	0.518301
14	0.81232	1.38044	0.51009
15	0.819791	1.42514	0.501047
16	0.828965	1.45841	0.494371
17	0.840336	1.48656	0.486832
18	0.852869	1.51616	0.482071
19	0.86685	1.53845	0.482476
20	0.881611	1.56511	0.482899
21	0.897186	1.58724	0.491701
22	0.913409	1.61388	0.49799
23	0.929616	1.63343	0.508676
24	0.947415	1.66298	0.507022
25	0.966383	1.6883	0.512634
26	0.985718	1.71103	0.519256
27	1.0052	1.73123	0.531174
28	1.02588	1.75141	0.538716
29	1.04679	1.77446	0.550769
30	1.06816	1.79277	0.564822
31	1.08931	1.82364	0.577104
32	1.11041	1.85162	0.590738
33	1.13125	1.87795	0.600728
34	1.15267	1.89418	0.614556
35	1.17354	1.92608	0.626798
36	1.19511	1.95371	0.635901
37	1.21746	1.97113	0.648546
38	1.23969	1.98983	0.659501
39	1.2616	2.00873	0.677784
40	1.2832	2.03795	0.6927
41	1.3044	2.06573	0.702869
42	1.32635	2.08929	0.715551
43	1.34894	2.10807	0.728145
44	1.37123	2.1273	0.745969
45	1.39297	2.15044	0.755605
46	1.41496	2.16823	0.769149
47	1.4376	2.1834	0.788341
48	1.46023	2.20224	0.803938
49	1.4824	2.22209	0.820173
50	1.50432	2.24709	0.833896
51	1.52611	2.27451	0.852507
52	1.54755	2.29011	0.872061
53	1.56841	2.30988	0.889303
54	1.58862	2.34465	0.894092
55	1.6092	2.36309	0.90333
56	1.63077	2.3775	0.914971
57	1.65304	2.39094	0.922855
58	1.67533	2.41242	0.936241
59	1.69745	2.42839	0.95405
60	1.72	2.44055	0.969748
61	1.74368	2.44386	0.992419
62	1.7664	2.4624	1.01405
63	1.78923	2.4783	1.03485
64	1.81131	2.49661	1.05136
65	1.83262	2.51215	1.07355
66	1.85449	2.53138	1.09585
67	1.87677	2.54366	1.11785
68	1.89858	2.56783	1.12952
69	1.9199	2.58882	1.13898
70	1.94107	2.61082	1.15231
71	1.96143	2.63436	1.17252
72	1.9815	2.64893	1.19174
73	2.00223	2.66978	1.19868
74	2.02229	2.68618	1.21178
75	2.04234	2.7039	1.22523
76	2.0625	2.71795	1.24163
77	2.08382	2.73073	1.25653
78	2.10506	2.74764	1.27536
79	2.12549	2.76956	1.28475
80	2.14589	2.78309	1.30751
81	2.16566	2.80369	1.32599
82	2.18467	2.82486	1.33553
83	2.2034	2.84929	1.33702
84	2.22221	2.86863	1.3522
85	2.23982	2.88714	1.36903
86	2.25838	2.89648	1.38457
87	2.27628	2.91888	1.39567
88	2.29405	2.93747	1.40879
89	2.31165	2.95293	1.41158
90	2.32982	2.96385	1.42251
91	2.34718	2.97782	1.44546
92	2.36368	2.99427	1.46008
93	2.38164	3.00538	1.47417
94	2.3994	3.02086	1.48402
95	2.41717	3.02568	1.50848
96	2.43492	3.03931	1.51565
97	2.45258	3.0535	1.52687
98	2.4699	3.06697	1.54343
99	2.48727	3.08879	1.54811
100	2.50479	3.0979	1.56045
101	2.52191	3.11371	1.57666
102	2.53828	3.1328	1.58869
103	2.55365	3.15298	1.60281
104	2.56834	3.17025	1.6112
105	2.58201	3.19238	1.61773
106	2.59579	3.20397	1.62847
107	2.60909	3.21491	1.64032
108	2.62268	3.22986	1.65103
109	2.63638	3.23793	1.65542
110	2.64979	3.25028	1.66745
111	2.66324	3.26585	1.67437
112	2.67638	3.27726	1.68552
113	2.6891	3.28669	1.70127
114	2.70139	3.29801	1.70265
115	2.71416	3.30624	1.70614
116	2.72707	3.31371	1.71567
117	2.73956	3.32479	1.72764
118	2.75213	3.33295	1.74004
119	2.7651	3.34118	1.74802
120	2.77743	3.35191	1.75746
121	2.78964	3.36324	1.77045
122	2.80127	3.37915	1.77616
123	2.81305	3.3856	1.78339
124	2.82495	3.39503	1.79052
125	2.83646	3.40846	1.79639
126	2.84757	3.42052	1.79995
127	2.85818	3.43585	1.80482
128	2.869	3.44814	1.80657
129	2.87997	3.45343	1.81729
130	2.89137	3.45916	1.8258
131	2.90223	3.4631	1.83716
132	2.9131	3.47253	1.8471
133	2.92408	3.4827	1.84908
134	2.93483	3.49444	1.85455
135	2.94468	3.50921	1.85297
136	2.95476	3.5181	1.86232
137	2.96429	3.5277	1.86031
138	2.97369	3.54276	1.86161
139	2.98323	3.55118	1.86987
140	2.99198	3.56198	1.87795
141	3.00044	3.57327	1.87688
142	3.00882	3.58409	1.87453
143	3.01705	3.59572	1.8772
144	3.02531	3.60143	1.88219
145	3.03345	3.60885	1.89008
146	3.04097	3.61889	1.88835
147	3.04835	3.62786	1.88262
148	3.05586	3.63574	1.88834
149	3.06302	3.64343	1.89311
150	3.06972	3.65303	1.89634
151	3.07647	3.66093	1.89774
152	3.08319	3.66927	1.89609
153	3.09024	3.67459	1.89671
154	3.09694	3.67632	1.90844
155	3.10369	3.68247	1.91383
156	3.11037	3.68937	1.91737
157	3.11665	3.69573	1.91996
158	3.12278	3.70269	1.92218
159	3.12871	3.71213	1.91699
160	3.13448	3.72245	1.91177
161	3.14002	3.73263	1.90598
162	3.14576	3.73787	1.90979
163	3.15126	3.74251	1.9096
164	3.15743	3.74205	1.91584
165	3.16288	3.74728	1.92046
166	3.16827	3.75256	1.92195
167	3.17352	3.75925	1.92471
168	3.17844	3.76169	1.929
169	3.18339	3.76844	1.92923
170	3.18831	3.7764	1.92268
171	3.1932	3.78396	1.9164
172	3.19789	3.78844	1.91472
173	3.20252	3.79455	1.90897
174	3.20683	3.80047	1.91035
175	3.21206	3.80117	1.9095
176	3.21721	3.8022	1.91741
177	3.22209	3.80521	1.92101
178	3.22663	3.80976	1.9261
179	3.23108	3.81303	1.9294
180	3.23539	3.81457	1.9326
181	3.23938	3.81978	1.93612
182	3.24336	3.82404	1.93686
183	3.24695	3.83016	1.93384
184	3.25081	3.83589	1.92792
185	3.25485	3.84123	1.92965
186	3.25847	3.84741	1.92922
187	3.26202	3.84789	1.93438
188	3.26583	3.84789	1.93666
189	3.26941	3.85156	1.93689
190	3.27266	3.85717	1.93648
191	3.27564	3.86378	1.93939
192	3.27848	3.86859	1.94108
193	3.28121	3.87151	1.93564
194	3.28395	3.87641	1.93155
195	3.28621	3.88251	1.92967
196	3.2886	3.88687	1.92822
197	3.29106	3.8906	1.92294
198	3.29317	3.8917	1.92478
199	3.29584	3.89301	1.92294
200	3.29831	3.89709	1.92419
201	3.30045	3.90218	1.92085
202	3.3025	3.90434	1.92071
203	3.30454	3.90797	1.91941
204	3.30645	3.90906	1.91961
205	3.30846	3.91105	1.92082
206	3.31035	3.9137	1.91718
207	3.31246	3.91677	1.91376
208	3.3142	3.92052	1.91102
209	3.31596	3.92108	1.91273
210	3.3177	3.92186	1.91368
211	3.31963	3.92094	1.91709
212	3.32161	3.92163	1.91403
213	3.32366	3.92308	1.91329
214	3.32536	3.92339	1.91759
215	3.32692	3.92545	1.91713
216	3.32853	3.92752	1.91766
217	3.33028	3.92761	1.91877
218	3.33175	3.93032	1.92154
219	3.33289	3.93459	1.92003
220	3.33429	3.93606	1.91805
221	3.33567	3.93687	1.91723
222	3.33699	3.94014	1.91327
223	3.33838	3.94129	1.91075
224	3.33978	3.94083	1.91077
225	3.34095	3.94306	1.9125
226	3.34207	3.94755	1.91337
227	3.34317	3.94937	1.90916
228	3.34409	3.95185	1.90705
229	3.34496	3.95314	1.90574
230	3.34595	3.95556	1.90385
231	3.34662	3.95807	1.90088
232	3.3474	3.95952	1.89902
233	3.34832	3.96149	1.89658
234	3.34931	3.96198	1.89443
235	3.3502	3.96307	1.89677
236	3.35107	3.96225	1.89761
237	3.35201	3.9629	1.89697
238	3.35276	3.96493	1.8954
239	3.35371	3.96651	1.89467
240	3.35448	3.96759	1.89452
241	3.3553	3.96727	1.89401
242	3.35618	3.96753	1.89338
243	3.35701	3.96788	1.89484
244	3.35772	3.969	1.89651
245	3.3584	3.97062	1.8974
246	3.35891	3.97137	1.89504
247	3.35952	3.97149	1.89418
248	3.36021	3.97186	1.89389
249	3.36094	3.97236	1.89181
250	3.36169	3.97271	1.8923
251	3.36246	3.97289	1.89252
252	3.36309	3.97343	1.89355
253	3.36381	3.97387	1.89337
254	3.36432	3.97492	1.89576
255	3.36501	3.97539	1.89466
256	3.36567	3.97513	1.89469
257	3.36622	3.97557	1.89373
258	3.36684	3.97575	1.89525
259	3.36744	3.9759	1.89676
260	3.36791	3.9766	1.8949
261	3.3686	3.97689	1.89459
262	3.36915	3.9782	1.8958
263	3.3698	3.97842	1.89572
264	3.37046	3.97904	1.89592
265	3.37102	3.98044	1.89411
266	3.37157	3.98184	1.89349
267	3.37204	3.98323	1.89188
268	3.37252	3.98371	1.89131
269	3.37295	3.98392	1.89245
270	3.37334	3.98481	1.89109
271	3.3737	3.98596	1.89098
272	3.37408	3.98673	1.89076
273	3.37447	3.98731	1.88944
274	3.3748	3.98824	1.88902
275	3.37513	3.98814	1.88879
276	3.37552	3.98872	1.88764
277	3.37588	3.98835	1.88816
278	3.37621	3.98892	1.8888
279	3.3765	3.9894	1.88825
280	3.37671	3.99034	1.88889
281	3.37705	3.99043	1.88873
282	3.37726	3.99018	1.88827
283	3.37743	3.99049	1.88934
284	3.37759	3.99067	1.88946
285	3.37779	3.99135	1.88919
286	3.37793	3.99141	1.88936
287	3.37815	3.99134	1.88904
288	3.37835	3.99149	1.88936
289	3.37848	3.99166	1.88973
290	3.37866	3.99225	1.88931
291	3.3788	3.99261	1.88998
292	3.3789	3.99293	1.88992
293	3.37902	3.99306	1.88893
294	3.37913	3.99305	1.88805
295	3.37934	3.99325	1.8881
296	3.3795	3.99341	1.88791
297	3.37955	3.99397	1.88763
298	3.37967	3.9936	1.88769
299	3.37983	3.99282	1.88832
300	3.38002	3.99333	1.88864
301	3.3802	3.99321	1.88863
302	3.38033	3.99316	1.88884
303	3.38047	3.99334	1.88869
304	3.38059	3.99268	1.88819
305	3.38079	3.99237	1.8898
306	3.38099	3.99186	1.8912
307	3.38124	3.99186	1.89099
308	3.38149	3.99232	1.89108
309	3.38171	3.99242	1.89177
310	3.38187	3.99212	1.89324
311	3.38203	3.99263	1.89257
312	3.38223	3.9931	1.89189
313	3.3824	3.99382	1.89035
314	3.38251	3.99381	1.89079
315	3.3826	3.99418	1.89037
316	3.38275	3.99374	1.8914
317	3.38288	3.99347	1.89159
318	3.38299	3.99375	1.89167
319	3.3832	3.99362	1.89144
320	3.38336	3.99387	1.89136
321	3.38349	3.9937	1.89226
322	3.38363	3.99406	1.89167
323	3.38369	3.99438	1.89108
324	3.38378	3.99485	1.89061
325	3.38393	3.99473	1.89015
326	3.38409	3.99483	1.89028
327	3.38429	3.99465	1.89067
328	3.38441	3.99486	1.89132
329	3.38449	3.99538	1.89104
330	3.3846	3.99562	1.89101
331	3.38465	3.99615	1.89063
332	3.38474	3.99561	1.89153
333	3.38479	3.99603	1.89194
334	3.38491	3.99635	1.89103
335	3.385	3.9966	1.89053
336	3.38504	3.99689	1.89034
337	3.38507	3.99692	1.89
338	3.38511	3.99673	1.88986
339	3.38518	3.99668	1.89026
340	3.38519	3.99675	1.89139
341	3.38516	3.99664	1.89155
342	3.38522	3.99661	1.89126
343	3.38531	3.99669	1.8912
344	3.38537	3.99672	1.89134
345	3.38541	3.99642	1.89167
346	3.38549	3.99607	1.89296
347	3.38554	3.99613	1.89245
348	3.38568	3.9956	1.89296
349	3.38578	3.99569	1.89237
350	3.3859	3.99559	1.89176
351	3.38595	3.99583	1.89279
352	3.38602	3.99653	1.89222
353	3.38611	3.99613	1.89241
354	3.38615	3.99643	1.89276
355	3.3862	3.99628	1.89312
356	3.38629	3.99623	1.89281
357	3.38646	3.99618	1.89223
358	3.38658	3.99586	1.89254
359	3.3867	3.99584	1.89266
360	3.38685	3.99592	1.89222
361	3.38691	3.99609	1.89276
362	3.38701	3.99643	1.89263
363	3.3871	3.99641	1.89299
364	3.38718	3.99678	1.8929
365	3.38725	3.9972	1.89336
366	3.38731	3.9974	1.89292
367	3.38736	3.99737	1.89297
368	3.38743	3.99729	1.89267
369	3.38751	3.99735	1.8919
370	3.38761	3.99754	1.8916
371	3.38765	3.99784	1.89211
372	3.3877	3.99776	1.89139
373	3.38778	3.99781	1.89137
374	3.38784	3.99784	1.89113
375	3.38793	3.99753	1.89091
376	3.38802	3.99745	1.89197
377	3.38808	3.99746	1.89179
378	3.38814	3.9977	1.89216
379	3.38823	3.99796	1.89235
380	3.38824	3.99807	1.89283
381	3.38826	3.99826	1.89316
382	3.38827	3.99846	1.8929
383	3.3883	3.99844	1.89197
384	3.38832	3.99832	1.89197
385	3.38837	3.99823	1.89201
386	3.38844	3.99817	1.89204
387	3.38851	3.9981	1.8921
388	3.38859	3.99787	1.89236
389	3.38862	3.99793	1.89232
390	3.38868	3.9982	1.89224
391	3.38871	3.99819	1.89202
392	3.38879	3.99845	1.89182
393	3.38883	3.99855	1.89171
394	3.38886	3.9986	1.8917
395	3.3889	3.99876	1.89196
396	3.38892	3.99885	1.89201
397	3.38897	3.99881	1.8919
398	3.38899	3.99892	1.89209
399	3.38899	3.99925	1.89163
400	3.389	3.99937	1.89155
401	3.38902	3.99937	1.89124
402	3.38903	3.99953	1.8911
403	3.38903	3.99968	1.89092
404	3.38903	3.9997	1.89084
405	3.38902	3.99972	1.89077
406	3.38903	3.99975	1.89072
407	3.38904	3.99978	1.89068
408	3.38904	3.9998	1.89064
409	3.38904	3.99982	1.8906
410	3.38904	3.99983	1.89055
411	3.38904	3.99985	1.89051
412	3.38903	3.99986	1.89048
413	3.38904	3.99988	1.89045
414	3.38904	3.99988	1.89043
415	3.38904	3.99989	1.8904
416	3.38904	3.9999	1.89038
417	3.38904	3.99991	1.89036
418	3.38904	3.99992	1.89035
419	3.38904	3.99993	1.89034
420	3.38904	3.99993	1.89032
421	3.38905	3.99994	1.89032
422	3.38905	3.99995	1.89031
423	3.38905	3.99995	1.8903
424	3.38905	3.99996	1.89029
425	3.38905	3.99996	1.89028
426	3.38905	3.99996	1.89027
427	3.38905	3.99997	1.89026
428	3.38905	3.99997	1.89025
429	3.38905	3.99997	1.89025
430	3.38905	3.99998	1.89024
431	3.38905	3.99998	1.89024
432	3.38905	3.99998	1.89023
433	3.38905	3.99998	1.89023
434	3.38905	3.99998	1.89022
435	3.38905	3.99999	1.89022
436	3.38905	3.99999	1.89022
437	3.38905	3.99999	1.89021
438	3.38905	3.99999	1.89021
439	3.38905	3.99999	1.89021
440	3.38905	3.99999	1.8902
441	3.38905	3.99999	1.8902
442	3.38905	3.99999	1.8902
443	3.38905	3.99999	1.8902
444	3.38905	3.99999	1.8902
445	3.38905	4	1.8902
446	3.38905	4	1.8902
447	3.38905	4	1.89019
448	3.38905	4	1.89019
449	3.38905	4	1.89019
450	3.38905	4	1.89019
451	3.38905	4	1.89019
452	3.38905	4	1.89019
453	3.38905	4	1.89019
454	3.38905	4	1.89019
455	3.38905	4	1.89019
456	3.38905	4	1.89019
457	3.38905	4	1.89019
458	3.38905	4	1.89019
459	3.38905	4	1.89019
460	3.38905	4	1.89019
461	3.38905	4	1.89019
462	3.38905	4	1.89019
463	3.38905	4	1.89019
464	3.38905	4	1.89019
465	3.38905	4	1.89019
466	3.38905	4	1.89019
467	3.38905	4	1.89019
468	3.38905	4	1.89019
469	3.38905	4	1.89018
470	3.38905	4	1.89018
471	3.38905	4	1.89018
472	3.38905	4	1.89018
473	3.38905	4	1.89018
474	3.38905	4	1.89018
475	3.38905	4	1.89018
476	3.38905	4	1.89018
477	3.38905	4	1.89018
478	3.38905	4	1.89018
479	3.38905	4	1.89018
480	3.38905	4	1.89018
481	3.38905	4	1.89018
482	3.38905	4	1.89018
483	3.38905	4	1.89018
484	3.38905	4	1.89018
485	3.38905	4	1.89018
486	3.38905	4	1.89018
487	3.38905	4	1.89018
488	3.38905	4	1.89018
489	3.38905	4	1.89018
490	3.38905	4	1.89018
491	3.38905	4	1.89018
492	3.38905	4	1.89018
493	3.38905	4	1.89018
494	3.38905	4	1.89018
495	3.38905	4	1.89018
496	3.38905	4	1.89018
497	3.38905	4	1.89018
498	3.38905	4	1.89018
499	3.38905	4	1.89018
500	3.38905	4	1.89018
501	3.38905	4	1.89018
502	3.38905	4	1.89018
503	3.38905	4	1.89018
504	3.38905	4	1.89018
505	3.38905	4	1.89018
506	3.38905	4	1.89018
507	3.38905	4	1.89018
508	3.38905	4	1.89018
509	3.38905	4	1.89018
510	3.38905	4	1.89018
511	3.38905	4	1.89018
512	3.38905	4	1.89018
513	3.38905	4	1.89018
514	3.38905	4	1.89018
515	3.38905	4	1.89018
516	3.38905	4	1.89018
517	3.38905	4	1.89018
518	3.38905	4	1.89018
519	3.38905	4	1.89018
520	3.38905	4	1.89018
521	3.38905	4	1.89018
522	3.38905	4	1.89018
523	3.38905	4	1.89018
524	3.38905	4	1.89018
525	3.38905	4	1.89018
526	3.38905	4	1.89018
527	3.38905	4	1.89018
528	3.38905	4	1.89018
529	3.38905	4	1.89018
530	3.38905	4	1.89018
531	3.38905	4	1.89018
532	3.38905	4	1.89018
533	3.38905	4	1.89018
534	3.38905	4	1.89018
535	3.38905	4	1.89018
536	3.38905	4	1.89018
537	3.38905	4	1.89018
538	3.38905	4	1.89018
539	3.38905	4	1.89018
540	3.38905	4	1.89018
541	3.38905	4	1.89018
542	3.38905	4	1.89018
543	3.38905	4	1.89018
544	3.38905	4	1.89018
545	3.38905	4	1.89018
546	3.38905	4	1.89018
547	3.38905	4	1.89018
548	3.38905	4	1.89018
549	3.38905	4	1.89018
550	3.38905	4	1.89018
551	3.38905	4	1.89018
552	3.38905	4	1.89018
553	3.38905	4	1.89018
554	3.38905	4	1.89018
555	3.38905	4	1.89018
556	3.38905	4	1.89018
557	3.38905	4	1.89018
558	3.38905	4	1.89018
559	3.38905	4	1.89018
560	3.38905	4	1.89018
561	3.38905	4	1.89018
562	3.38905	4	1.89018
563	3.38905	4	1.89018
564	3.38905	4	1.89018
565	3.38905	4	1.89018
566	3.38905	4	1.89018
567	3.38905	4	1.89018
568	3.38905	4	1.89018
569	3.38905	4	1.89018
570	3.38905	4	1.89018
571	3.38905	4	1.89018
572	3.38905	4	1.89018
573	3.38905	4	1.89018
574	3.38905	4	1.89018
575	3.38905	4	1.89018
576	3.38905	4	1.89018
577	3.38905	4	1.89018
578	3.38905	4	1.89018
579	3.38905	4	1.89018
580	3.38905	4	1.89018
581	3.38905	4	1.89018
582	3.38905	4	1.89018
583	3.38905	4	1.89018
584	3.38905	4	1.89018
585	3.38905	4	1.89018
586	3.38905	4	1.89018
587	3.38905	4	1.89018
588	3.38905	4	1.89018
589	3.38905	4	1.89018
590	3.38905	4	1.89018
591	3.38905	4	1.89018
592	3.38905	4	1.89018
593	3.38905	4	1.89018
594	3.38905	4	1.89018
595	3.38905	4	1.89018
596	3.38905	4	1.89018
597	3.38905	4	1.89018
598	3.38905	4	1.89018
599	3.38905	4	1.89018
600	3.38905	4	1.89018
601	3.38905	4	1.89018
602	3.38905	4	1.89018
603	3.38905	4	1.89018
604	3.38905	4	1.89018
605	3.38905	4	1.89018
606	3.38905	4	1.89018
607	3.38905	4	1.89018
608	3.38905	4	1.89018
609	3.38905	4	1.89018
610	3.38905	4	1.89018
611	3.38905	4	1.89018
612	3.38905	4	1.89018
613	3.38905	4	1.89018
614	3.38905	4	1.89018
615	3.38905	4	1.89018
616	3.38905	4	1.89018
617	3.38905	4	1.89018
618	3.38905	4	1.89018
619	3.38905	4	1.89018
620	3.38905	4	1.89018
621	3.38905	4	1.89018
622	3.38905	4	1.89018
623	3.38905	4	1.89018
624	3.38905	4	1.89018
625	3.38905	4	1.89018
626	3.38905	4	1.89018
627	3.38905	4	1.89018
628	3.38905	4	1.89018
629	3.38905	4	1.89018
630	3.38905	4	1.89018
631	3.38905	4	1.89018
632	3.38905	4	1.89018
633	3.38905	4	1.89018
634	3.38905	4	1.89018
635	3.38905	4	1.89018
636	3.38905	4	1.89018
637	3.38905	4	1.89018
638	3.38905	4	1.89018
639	3.38905	4	1.89018
640	3.38905	4	1.89018
641	3.38905	4	1.89018
642	3.38905	4	1.89018
643	3.38905	4	1.89018
644	3.38905	4	1.89018
645	3.38905	4	1.89018
646	3.38905	4	1.89018
647	3.38905	4	1.89018
648	3.38905	4	1.89018
649	3.38905	4	1.89018
650	3.38905	4	1.89018
651	3.38905	4	1.89018
652	3.38905	4	1.89018
653	3.38905	4	1.89018
654	3.38905	4	1.89018
655	3.38905	4	1.89018
656	3.38905	4	1.89018
657	3.38905	4	1.89018
658	3.38905	4	1.89018
659	3.38905	4	1.89018
660	3.38905	4	1.89018
661	3.38905	4	1.89018
662	3.38905	4	1.89018
663	3.38905	4	1.89018
664	3.38905	4	1.89018
665	3.38905	4	1.89018
666	3.38905	4	1.89018
667	3.38905	4	1.89018
668	3.38905	4	1.89018
669	3.38905	4	1.89018
670	3.38905	4	1.89018
671	3.38905	4	1.89018
672	3.38905	4	1.89018
673	3.38905	4	1.89018
674	3.38905	4	1.89018
675	3.38905	4	1.89018
676	3.38905	4	1.89018
677	3.38905	4	1.89018
678	3.38905	4	1.89018
679	3.38905	4	1.89018
680	3.38905	4	1.89018
681	3.38905	4	1.89018
682	3.38905	4	1.89018
683	3.38905	4	1.89018
684	3.38905	4	1.89018
685	3.38905	4	1.89018
686	3.38905	4	1.89018
687	3.38905	4	1.89018
688	3.38905	4	1.89018
689	3.38905	4	1.89018
690	3.38905	4	1.89018
691	3.38905	4	1.89018
692	3.38905	4	1.89018
693	3.38905	4	1.89018
694	3.38905	4	1.89018
695	3.38905	4	1.89018
696	3.38905	4	1.89018
697	3.38905	4	1.89018
698	3.38905	4	1.89018
699	3.38905	4	1.89018
700	3.38905	4	1.89018
701	3.38905	4	1.89018
702	3.38905	4	1.89018
703	3.38905	4	1.89018
704	3.38905	4	1.89018
705	3.38905	4	1.89018
706	3.38905	4	1.89018
707	3.38905	4	1.89018
708	3.38905	4	1.89018
709	3.38905	4	1.89018
710	3.38905	4	1.89018
711	3.38905	4	1.89018
712	3.38905	4	1.89018
713	3.38905	4	1.89018
714	3.38905	4	1.89018
715	3.38905	4	1.89018
716	3.38905	4	1.89018
717	3.38905	4	1.89018
718	3.38905	4	1.89018
719	3.38905	4	1.89018
720	3.38905	4	1.89018
721	3.38905	4	1.89018
722	3.38905	4	1.89018
723	3.38905	4	1.89018
724	3.38905	4	1.89018
725	3.38905	4	1.89018
726	3.38905	4	1.89018
727	3.38905	4	1.89018
728	3.38905	4	1.89018
729	3.38905	4	1.89018
730	3.38905	4	1.89018
731	3.38905	4	1.89018
732	3.38905	4	1.89018
733	3.38905	4	1.89018
734	3.38905	4	1.89018
735	3.38905	4	1.89018
736	3.38905	4	1.89018
737	3.38905	4	1.89018
738	3.38905	4	1.89018
739	3.38905	4	1.89018
740	3.38905	4	1.89018
741	3.38905	4	1.89018
742	3.38905	4	1.89018
743	3.38905	4	1.89018
744	3.38905	4	1.89018
745	3.38905	4	1.89018
746	3.38905	4	1.89018
747	3.38905	4	1.89018
748	3.38905	4	1.89018
749	3.38905	4	1.89018
750	3.38905	4	1.89018
751	3.38905	4	1.89018
752	3.38905	4	1.89018
753	3.38905	4	1.89018
754	3.38905	4	1.89018
755	3.38905	4	1.89018
756	3.38905	4	1.89018
757	3.38905	4	1.89018
758	3.38905	4	1.89018
759	3.38905	4	1.89018
760	3.38905	4	1.89018
761	3.38905	4	1.89018
762	3.38905	4	1.89018
763	3.38905	4	1.89018
764	3.38905	4	1.89018
765	3.38905	4	1.89018
766	3.38905	4	1.89018
767	3.38905	4	1.89018
768	3.38905	4	1.89018
769	3.38905	4	1.89018
770	3.38905	4	1.89018
771	3.38905	4	1.89018
772	3.38905	4	1.89018
773	3.38905	4	1.89018
774	3.38905	4	1.89018
775	3.38905	4	1.89018
776	3.38905	4	1.89018
777	3.38905	4	1.89018
778	3.38905	4	1.89018
779	3.38905	4	1.89018
780	3.38905	4	1.89018
781	3.38905	4	1.89018
782	3.38905	4	1.89018
783	3.38905	4	1.89018
784	3.38905	4	1.89018
785	3.38905	4	1.89018
786	3.38905	4	1.89018
787	3.38905	4	1.89018
788	3.38905	4	1.89018
789	3.38905	4	1.89018
790	3.38905	4	1.89018
791	3.38905	4	1.89018
792	3.38905	4	1.89018
793	3.38905	4	1.89018
794	3.38905	4	1.89018
795	3.38905	4	1.89018
796	3.38905	4	1.89018
797	3.38905	4	1.89018
798	3.38905	4	1.89018
799	3.38905	4	1.89018
800	3.38905	4	1.89018
801	3.38905	4	1.89018
802	3.38905	4	1.89018
803	3.38905	4	1.89018
804	3.38905	4	1.89018
805	3.38905	4	1.89018
806	3.38905	4	1.89018
807	3.38905	4	1.89018
808	3.38905	4	1.89018
809	3.38905	4	1.89018
810	3.38905	4	1.89018
811	3.38905	4	1.89018
812	3.38905	4	1.89018
813	3.38905	4	1.89018
814	3.38905	4	1.89018
815	3.38905	4	1.89018
816	3.38905	4	1.89018
817	3.38905	4	1.89018
818	3.38905	4	1.89018
819	3.38905	4	1.89018
820	3.38905	4	1.89018
821	3.38905	4	1.89018
822	3.38905	4	1.89018
823	3.38905	4	1.89018
824	3.38905	4	1.89018
825	3.38905	4	1.89018
826	3.38905	4	1.89018
827	3.38905	4	1.89018
828	3.38905	4	1.89018
829	3.38905	4	1.89018
830	3.38905	4	1.89018
831	3.38905	4	1.89018
832	3.38905	4	1.89018
833	3.38905	4	1.89018
834	3.38905	4	1.89018
835	3.38905	4	1.89018
836	3.38905	4	1.89018
837	3.38905	4	1.89018
838	3.38905	4	1.89018
839	3.38905	4	1.89018
840	3.38905	4	1.89018
841	3.38905	4	1.89018
842	3.38905	4	1.89018
843	3.38905	4	1.89018
844	3.38905	4	1.89018
845	3.38905	4	1.89018
846	3.38905	4	1.89018
847	3.38905	4	1.89018
848	3.38905	4	1.89018
849	3.38905	4	1.89018
850	3.38905	4	1.89018
851	3.38905	4	1.89018
852	3.38905	4	1.89018
853	3.38905	4	1.89018
854	3.38905	4	1.89018
855	3.38905	4	1.89018
856	3.38905	4	1.89018
857	3.38905	4	1.89018
858	3.38905	4	1.89018
859	3.38905	4	1.89018
860	3.38905	4	1.89018
861	3.38905	4	1.89018
862	3.38905	4	1.89018
863	3.38905	4	1.89018
864	3.38905	4	1.89018
865	3.38905	4	1.89018
866	3.38905	4	1.89018
867	3.38905	4	1.89018
868	3.38905	4	1.89018
869	3.38905	4	1.89018
870	3.38905	4	1.89018
871	3.38905	4	1.89018
872	3.38905	4	1.89018
873	3.38905	4	1.89018
874	3.38905	4	1.89018
875	3.38905	4	1.89018
876	3.38905	4	1.89018
877	3.38905	4	1.89018
878	3.38905	4	1.89018
879	3.38905	4	1.89018
880	3.38905	4	1.89018
881	3.38905	4	1.89018
882	3.38905	4	1.89018
883	3.38905	4	1.89018
884	3.38905	4	1.89018
885	3.38905	4	1.89018
886	3.38905	4	1.89018
887	3.38905	4	1.89018
888	3.38905	4	1.89018
889	3.38905	4	1.89018
890	3.38905	4	1.89018
891	3.38905	4	1.89018
892	3.38905	4	1.89018
893	3.38905	4	1.89018
894	3.38905	4	1.89018
895	3.38905	4	1.89018
896	3.38905	4	1.89018
897	3.38905	4	1.89018
898	3.38905	4	1.89018
899	3.38905	4	1.89018
900	3.38905	4	1.89018
901	3.38905	4	1.89018
902	3.38905	4	1.89018
903	3.38905	4	1.89018
904	3.38905	4	1.89018
905	3.38905	4	1.89018
906	3.38905	4	1.89018
907	3.38905	4	1.89018
908	3.38905	4	1.89018
909	3.38905	4	1.89018
910	3.38905	4	1.89018
911	3.38905	4	1.89018
912	3.38905	4	1.89018
913	3.38905	4	1.89018
914	3.38905	4	1.89018
915	3.38905	4	1.89018
916	3.38905	4	1.89018
917	3.38905	4	1.89018
918	3.38905	4	1.89018
919	3.38905	4	1.89018
920	3.38905	4	1.89018
921	3.38905	4	1.89018
922	3.38905	4	1.89018
923	3.38905	4	1.89018
924	3.38905	4	1.89018
925	3.38905	4	1.89018
926	3.38905	4	1.89018
927	3.38905	4	1.89018
928	3.38905	4	1.89018
929	3.38905	4	1.89018
930	3.38905	4	1.89018
931	3.38905	4	1.89018
932	3.38905	4	1.89018
933	3.38905	4	1.89018
934	3.38905	4	1.89018
935	3.38905	4	1.89018
936	3.38905	4	1.89018
937	3.38905	4	1.89018
938	3.38905	4	1.89018
939	3.38905	4	1.89018
940	3.38905	4	1.89018
941	3.38905	4	1.89018
942	3.38905	4	1.89018
943	3.38905	4	1.89018
944	3.38905	4	1.89018
945	3.38905	4	1.89018
946	3.38905	4	1.89018
947	3.38905	4	1.89018
948	3.38905	4	1.89018
949	3.38905	4	1.89018
950	3.38905	4	1.89018
951	3.38905	4	1.89018
952	3.38905	4	1.89018
953	3.38905	4	1.89018
954	3.38905	4	1.89018
955	3.38905	4	1.89018
956	3.38905	4	1.89018
957	3.38905	4	1.89018
958	3.38905	4	1.89018
959	3.38905	4	1.89018
960	3.38905	4	1.89018
961	3.38905	4	1.89018
962	3.38905	4	1.89018
963	3.38905	4	1.89018
964	3.38905	4	1.89018
965	3.38905	4	1.89018
966	3.38905	4	1.89018
967	3.38905	4	1.89018
968	3.38905	4	1.89018
969	3.38905	4	1.89018
970	3.38905	4	1.89018
971	3.38905	4	1.89018
972	3.38905	4	1.89018
973	3.38905	4	1.89018
974	3.38905	4	1.89018
975	3.38905	4	1.89018
976	3.38905	4	1.89018
977	3.38905	4	1.89018
978	3.38905	4	1.89018
979	3.38905	4	1.89018
980	3.38905	4	1.89018
981	3.38905	4	1.89018
982	3.38905	4	1.89018
983	3.38905	4	1.89018
984	3.38905	4	1.89018
985	3.38905	4	1.89018
986	3.38905	4	1.89018
987	3.38905	4	1.89018
988	3.38905	4	1.89018
989	3.38905	4	1.89018
990	3.38905	4	1.89018
991	3.38905	4	1.89018
992	3.38905	4	1.89018
993	3.38905	4	1.89018
994	3.38905	4	1.89018
995	3.38905	4	1.89018
996	3.38905	4	1.89018
997	3.38905	4	1.89018
998	3.38905	4	1.89018
999	3.38905	4	1.89018
1000	3.38905	4	1.89018
1001	3.38905	4	1.89018
1002	3.38905	4	1.89018
1003	3.38905	4	1.89018
1004	3.38905	4	1.89018
1005	3.38905	4	1.89018
1006	3.38905	4	1.89018
1007	3.38905	4	1.89018
1008	3.38905	4	1.89018
1009	3.38905	4	1.89018
1010	3.38905	4	1.89018
1011	3.38905	4	1.89018
1012	3.38905	4	1.89018
1013	3.38905	4	1.89018
1014	3.38905	4	1.89018
1015	3.38905	4	1.89018
1016	3.38905	4	1.89018
1017	3.38905	4	1.89018
1018	3.38905	4	1.89018
1019	3.38905	4	1.89018
1020	3.38905	4	1.89018
1021	3.38905	4	1.89018
1022	3.38905	4	1.89018
1023	3.38905	4	1.89018
1024	3.38905	4	1.89018
1025	3.38905	4	1.89018
1026	3.38905	4	1.89018
1027	3.38905	4	1.89018
1028	3.38905	4	1.89018
1029	3.38905	4	1.89018
1030	3.38905	4	1.89018
1031	3.38905	4	1.89018
1032	3.38905	4	1.89018
1033	3.38905	4	1.89018
1034	3.38905	4	1.89018
1035	3.38905	4	1.89018
1036	3.38905	4	1.89018
1037	3.38905	4	1.89018
1038	3.38905	4	1.89018
1039	3.38905	4	1.89018
1040	3.38905	4	1.89018
1041	3.38905	4	1.89018
1042	3.38905	4	1.89018
1043	3.38905	4	1.89018
1044	3.38905	4	1.89018
1045	3.38905	4	1.89018
1046	3.38905	4	1.89018
1047	3.38905	4	1.89018
1048	3.38905	4	1.89018
1049	3.38905	4	1.89018
1050	3.38905	4	1.89018
1051	3.38905	4	1.89018
1052	3.38905	4	1.89018
1053	3.38905	4	1.89018
1054	3.38905	4	1.89018
1055	3.38905	4	1.89018
1056	3.38905	4	1.89018
1057	3.38905	4	1.89018
1058	3.38905	4	1.89018
1059	3.38905	4	1.89018
1060	3.38905	4	1.89018
1061	3.38905	4	1.89018
1062	3.38905	4	1.89018
1063	3.38905	4	1.89018
1064	3.38905	4	1.89018
1065	3.38905	4	1.89018
1066	3.38905	4	1.89018
1067	3.38905	4	1.89018
1068	3.38905	4	1.89018
1069	3.38905	4	1.89018
1070	3.38905	4	1.89018
1071	3.38905	4	1.89018
1072	3.38905	4	1.89018
1073	3.38905	4	1.89018
1074	3.38905	4	1.89018
1075	3.38905	4	1.89018
1076	3.38905	4	1.89018
1077	3.38905	4	1.89018
1078	3.38905	4	1.89018
1079	3.38905	4	1.89018
1080	3.38905	4	1.89018
1081	3.38905	4	1.89018
1082	3.38905	4	1.89018
1083	3.38905	4	1.89018
1084	3.38905	4	1.89018
1085	3.38905	4	1.89018
1086	3.38905	4	1.89018
1087	3.38905	4	1.89018
1088	3.38905	4	1.89018
1089	3.38905	4	1.89018
1090	3.38905	4	1.89018
1091	3.38905	4	1.89018
1092	3.38905	4	1.89018
1093	3.38905	4	1.89018
1094	3.38905	4	1.89018
1095	3.38905	4	1.89018
1096	3.38905	4	1.89018
1097	3.38905	4	1.89018
1098	3.38905	4	1.89018
1099	3.38905	4	1.89018
1100	3.38905	4	1.89018
1101	3.38905	4	1.89018
1102	3.38905	4	1.89018
1103	3.38905	4	1.89018
1104	3.38905	4	1.89018
1105	3.38905	4	1.89018
1106	3.38905	4	1.89018
1107	3.38905	4	1.89018
1108	3.38905	4	1.89018
1109	3.38905	4	1.89018
1110	3.38905	4	1.89018
1111	3.38905	4	1.89018
1112	3.38905	4	1.89018
1113	3.38905	4	1.89018
1114	3.38905	4	1.89018
1115	3.38905	4	1.89018
1116	3.38905	4	1.89018
1117	3.38905	4	1.89018
1118	3.38905	4	1.89018
1119	3.38905	4	1.89018
1120	3.38905	4	1.89018
1121	3.38905	4	1.89018
1122	3.38905	4	1.89018
1123	3.38905	4	1.89018
1124	3.38905	4	1.89018
1125	3.38905	4	1.89018
1126	3.38905	4	1.89018
1127	3.38905	4	1.89018
1128	3.38905	4	1.89018
1129	3.38905	4	1.89018
1130	3.38905	4	1.89018
1131	3.38905	4	1.89018
1132	3.38905	4	1.89018
1133	3.38905	4	1.89018
1134	3.38905	4	1.89018
1135	3.38905	4	1.89018
1136	3.38905	4	1.89018
1137	3.38905	4	1.89018
1138	3.38905	4	1.89018
1139	3.38905	4	1.89018
1140	3.38905	4	1.89018
1141	3.38905	4	1.89018
1142	3.38905	4	1.89018
1143	3.38905	4	1.89018
1144	3.38905	4	1.89018
1145	3.38905	4	1.89018
1146	3.38905	4	1.89018
1147	3.38905	4	1.89018
1148	3.38905	4	1.89018
1149	3.38905	4	1.89018
1150	3.38905	4	1.89018
1151	3.38905	4	1.89018
1152	3.38905	4	1.89018
1153	3.38905	4	1.89018
1154	3.38905	4	1.89018
1155	3.38905	4	1.89018
1156	3.38905	4	1.89018
1157	3.38905	4	1.89018
1158	3.38905	4	1.89018
1159	3.38905	4	1.89018
1160	3.38905	4	1.89018
1161	3.38905	4	1.89018
1162	3.38905	4	1.89018
1163	3.38905	4	1.89018
1164	3.38905	4	1.89018
1165	3.38905	4	1.89018
1166	3.38905	4	1.89018
1167	3.38905	4	1.89018
1168	3.38905	4	1.89018
1169	3.38905	4	1.89018
1170	3.38905	4	1.89018
1171	3.38905	4	1.89018
1172	3.38905	4	1.89018
1173	3.38905	4	1.89018
1174	3.38905	4	1.89018
1175	3.38905	4	1.89018
1176	3.38905	4	1.89018
1177	3.38905	4	1.89018
1178	3.38905	4	1.89018
1179	3.38905	4	1.89018
1180	3.38905	4	1.89018
1181	3.38905	4	1.89018
1182	3.38905	4	1.89018
1183	3.38905	4	1.89018
1184	3.38905	4	1.89018
1185	3.38905	4	1.89018
1186	3.38905	4	1.89018
1187	3.38905	4	1.89018
1188	3.38905	4	1.89018
1189	3.38905	4	1.89018
1190	3.38905	4	1.89018
1191	3.38905	4	1.89018
1192	3.38905	4	1.89018
1193	3.38905	4	1.89018
1194	3.38905	4	1.89018
1195	3.38905	4	1.89018
1196	3.38905	4	1.89018
1197	3.38905	4	1.89018
1198	3.38905	4	1.89018
1199	3.38905	4	1.89018
1200	3.38905	4	1.89018
1201	3.38905	4	1.89018
1202	3.38905	4	1.89018
1203	3.38905	4	1.89018
1204	3.38905	4	1.89018
1205	3.38905	4	1.89018
1206	3.38905	4	1.89018
1207	3.38905	4	1.89018
1208	3.38905	4	1.89018
1209	3.38905	4	1.89018
1210	3.38905	4	1.89018
1211	3.38905	4	1.89018
1212	3.38905	4	1.89018
1213	3.38905	4	1.89018
1214	3.38905	4	1.89018
1215	3.38905	4	1.89018
1216	3.38905	4	1.89018
1217	3.38905	4	1.89018
1218	3.38905	4	1.89018
1219	3.38905	4	1.89018
1220	3.38905	4	1.89018
1221	3.38905	4	1.89018
1222	3.38905	4	1.89018
1223	3.38905	4	1.89018
1224	3.38905	4	1.89018
1225	3.38905	4	1.89018
1226	3.38905	4	1.89018
1227	3.38905	4	1.89018
1228	3.38905	4	1.89018
1229	3.38905	4	1.89018
1230	3.38905	4	1.89018
1231	3.38905	4	1.89018
1232	3.38905	4	1.89018
1233	3.38905	4	1.89018
1234	3.38905	4	1.89018
1235	3.38905	4	1.89018
1236	3.38905	4	1.89018
1237	3.38905	4	1.89018
1238	3.38905	4	1.89018
1239	3.38905	4	1.89018
1240	3.38905	4	1.89018
1241	3.38905	4	1.89018
1242	3.38905	4	1.89018
1243	3.38905	4	1.89018
1244	3.38905	4	1.89018
1245	3.38905	4	1.89018
1246	3.38905	4	1.89018
1247	3.38905	4	1.89018
1248	3.38905	4	1.89018
1249	3.38905	4	1.89018
1250	3.38905	4	1.89018
1251	3.38905	4	1.89018
1252	3.38905	4	1.89018
1253	3.38905	4	1.89018
1254	3.38905	4	1.89018
1255	3.38905	4	1.89018
1256	3.38905	4	1.89018
1257	3.38905	4	1.89018
1258	3.38905	4	1.89018
1259	3.38905	4	1.89018
1260	3.38905	4	1.89018
1261	3.38905	4	1.89018
1262	3.38905	4	1.89018
1263	3.38905	4	1.89018
1264	3.38905	4	1.89018
1265	3.38905	4	1.89018
1266	3.38905	4	1.89018
1267	3.38905	4	1.89018
1268	3.38905	4	1.89018
1269	3.38905	4	1.89018
1270	3.38905	4	1.89018
1271	3.38905	4	1.89018
1272	3.38905	4	1.89018
1273	3.38905	4	1.89018
1274	3.38905	4	1.89018
1275	3.38905	4	1.89018
1276	3.38905	4	1.89018
1277	3.38905	4	1.89018
1278	3.38905	4	1.89018
1279	3.38905	4	1.89018
1280	3.38905	4	1.89018
1281	3.38905	4	1.89018
1282	3.38905	4	1.89018
1283	3.38905	4	1.89018
1284	3.38905	4	1.89018
1285	3.38905	4	1.89018
1286	3.38905	4	1.89018
1287	3.38905	4	1.89018
1288	3.38905	4	1.89018
1289	3.38905	4	1.89018
1290	3.38905	4	1.89018
1291	3.38905	4	1.89018
1292	3.38905	4	1.89018
1293	3.38905	4	1.89018
1294	3.38905	4	1.89018
1295	3.38905	4	1.89018
1296	3.38905	4	1.89018
1297	3.38905	4	1.89018
1298	3.38905	4	1.89018
1299	3.38905	4	1.89018
1300	3.38905	4	1.89018
1301	3.38905	4	1.89018
1302	3.38905	4	1.89018
1303	3.38905	4	1.89018
1304	3.38905	4	1.89018
1305	3.38905	4	1.89018
1306	3.38905	4	1.89018
1307	3.38905	4	1.89018
1308	3.38905	4	1.89018
1309	3.38905	4	1.89018
1310	3.38905	4	1.89018
1311	3.38905	4	1.89018
1312	3.38905	4	1.89018
1313	3.38905	4	1.89018
1314	3.38905	4	1.89018
1315	3.38905	4	1.89018
1316	3.38905	4	1.89018
1317	3.38905	4	1.89018
1318	3.38905	4	1.89018
1319	3.38905	4	1.89018
1320	3.38905	4	1.89018
1321	3.38905	4	1.89018
1322	3.38905	4	1.89018
1323	3.38905	4	1.89018
1324	3.38905	4	1.89018
1325	3.38905	4	1.89018
1326	3.38905	4	1.89018
1327	3.38905	4	1.89018
1328	3.38905	4	1.89018
1329	3.38905	4	1.89018
1330	3.38905	4	1.89018
1331	3.38905	4	1.89018
1332	3.38905	4	1.89018
1333	3.38905	4	1.89018
1334	3.38905	4	1.89018
1335	3.38905	4	1.89018
1336	3.38905	4	1.89018
1337	3.38905	4	1.89018
1338	3.38905	4	1.89018
1339	3.38905	4	1.89018
1340	3.38905	4	1.89018
1341	3.38905	4	1.89018
1342	3.38905	4	1.89018
1343	3.38905	4	1.89018
1344	3.38905	4	1.89018
1345	3.38905	4	1.89018
1346	3.38905	4	1.89018
1347	3.38905	4	1.89018
1348	3.38905	4	1.89018
1349	3.38905	4	1.89018
1350	3.38905	4	1.89018
1351	3.38905	4	1.89018
1352	3.38905	4	1.89018
1353	3.38905	4	1.89018
1354	3.38905	4	1.89018
1355	3.38905	4	1.89018
1356	3.38905	4	1.89018
1357	3.38905	4	1.89018
1358	3.38905	4	1.89018
1359	3.38905	4	1.89018
1360	3.38905	4	1.89018
1361	3.38905	4	1.89018
1362	3.38905	4	1.89018
1363	3.38905	4	1.89018
1364	3.38905	4	1.89018
1365	3.38905	4	1.89018
1366	3.38905	4	1.89018
1367	3.38905	4	1.89018
1368	3.38905	4	1.89018
1369	3.38905	4	1.89018
1370	3.38905	4	1.89018
1371	3.38905	4	1.89018
1372	3.38905	4	1.89018
1373	3.38905	4	1.89018
1374	3.38905	4	1.89018
1375	3.38905	4	1.89018
1376	3.38905	4	1.89018
1377	3.38905	4	1.89018
1378	3.38905	4	1.89018
1379	3.38905	4	1.89018
1380	3.38905	4	1.89018
1381	3.38905	4	1.89018
1382	3.38905	4	1.89018
1383	3.38905	4	1.89018
1384	3.38905	4	1.89018
1385	3.38905	4	1.89018
1386	3.38905	4	1.89018
1387	3.38905	4	1.89018
1388	3.38905	4	1.89018
1389	3.38905	4	1.89018
1390	3.38905	4	1.89018
1391	3.38905	4	1.89018
1392	3.38905	4	1.89018
1393	3.38905	4	1.89018
1394	3.38905	4	1.89018
1395	3.38905	4	1.89018
1396	3.38905	4	1.89018
1397	3.38905	4	1.89018
1398	3.38905	4	1.89018
1399	3.38905	4	1.89018
1400	3.38905	4	1.89018
1401	3.38905	4	1.89018
1402	3.38905	4	1.89018
1403	3.38905	4	1.89018
1404	3.38905	4	1.89018
1405	3.38905	4	1.89018
1406	3.38905	4	1.89018
1407	3.38905	4	1.89018
1408	3.38905	4	1.89018
1409	3.38905	4	1.89018
1410	3.38905	4	1.89018
1411	3.38905	4	1.89018
1412	3.38905	4	1.89018
1413	3.38905	4	1.89018
1414	3.38905	4	1.89018
1415	3.38905	4	1.89018
1416	3.38905	4	1.89018
1417	3.38905	4	1.89018
1418	3.38905	4	1.89018
1419	3.38905	4	1.89018
1420	3.38905	4	1.89018
1421	3.38905	4	1.89018
1422	3.38905	4	1.89018
1423	3.38905	4	1.89018
1424	3.38905	4	1.89018
1425	3.38905	4	1.89018
1426	3.38905	4	1.89018
1427	3.38905	4	1.89018
1428	3.38905	4	1.89018
1429	3.38905	4	1.89018
1430	3.38905	4	1.89018
1431	3.38905	4	1.89018
1432	3.38905	4	1.89018
1433	3.38905	4	1.89018
1434	3.38905	4	1.89018
1435	3.38905	4	1.89018
1436	3.38905	4	1.89018
1437	3.38905	4	1.89018
1438	3.38905	4	1.89018
1439	3.38905	4	1.89018
1440	3.38905	4	1.89018
1441	3.38905	4	1.89018
1442	3.38905	4	1.89018
1443	3.38905	4	1.89018
1444	3.38905	4	1.89018
1445	3.38905	4	1.89018
1446	3.38905	4	1.89018
1447	3.38905	4	1.89018
1448	3.38905	4	1.89018
1449	3.38905	4	1.89018
1450	3.38905	4	1.89018
1451	3.38905	4	1.89018
1452	3.38905	4	1.89018
1453	3.38905	4	1.89018
1454	3.38905	4	1.89018
1455	3.38905	4	1.89018
1456	3.38905	4	1.89018
1457	3.38905	4	1.89018
1458	3.38905	4	1.89018
1459	3.38905	4	1.89018
1460	3.38905	4	1.89018
1461	3.38905	4	1.89018
1462	3.38905	4	1.89018
1463	3.38905	4	1.89018
1464	3.38905	4	1.89018
1465	3.38905	4	1.89018
1466	3.38905	4	1.89018
1467	3.38905	4	1.89018
1468	3.38905	4	1.89018
1469	3.38905	4	1.89018
1470	3.38905	4	1.89018
1471	3.38905	4	1.89018
1472	3.38905	4	1.89018
1473	3.38905	4	1.89018
1474	3.38905	4	1.89018
1475	3.38905	4	1.89018
1476	3.38905	4	1.89018
1477	3.38905	4	1.89018
1478	3.38905	4	1.89018
1479	3.38905	4	1.89018
1480	3.38905	4	1.89018
1481	3.38905	4	1.89018
1482	3.38905	4	1.89018
1483	3.38905	4	1.89018
1484	3.38905	4	1.89018
1485	3.38905	4	1.89018
1486	3.38905	4	1.89018
1487	3.38905	4	1.89018
1488	3.38905	4	1.89018
1489	3.38905	4	1.89018
1490	3.38905	4	1.89018
1491	3.38905	4	1.89018
1492	3.38905	4	1.89018
1493	3.38905	4	1.89018
1494	3.38905	4	1.89018
1495	3.38905	4	1.89018
1496	3.38905	4	1.89018
1497	3.38905	4	1.89018
1498	3.38905	4	1.89018
1499	3.38905	4	1.89018
1500	3.38905	4	1.89018
1501	3.38905	4	1.89018
1502	3.38905	4	1.89018
1503	3.38905	4	1.89018
1504	3.38905	4	1.89018
1505	3.38905	4	1.89018
1506	3.38905	4	1.89018
1507	3.38905	4	1.89018
1508	3.38905	4	1.89018
1509	3.38905	4	1.89018
1510	3.38905	4	1.89018
1511	3.38905	4	1.89018
1512	3.38905	4	1.89018
1513	3.38905	4	1.89018
1514	3.38905	4	1.89018
1515	3.38905	4	1.89018
1516	3.38905	4	1.89018
1517	3.38905	4	1.89018
1518	3.38905	4	1.89018
1519	3.38905	4	1.89018
1520	3.38905	4	1.89018
1521	3.38905	4	1.89018
1522	3.38905	4	1.89018
1523	3.38905	4	1.89018
1524	3.38905	4	1.89018
1525	3.38905	4	1.89018
1526	3.38905	4	1.89018
1527	3.38905	4	1.89018
1528	3.38905	4	1.89018
1529	3.38905	4	1.89018
1530	3.38905	4	1.89018
1531	3.38905	4	1.89018
1532	3.38905	4	1.89018
1533	3.38905	4	1.89018
1534	3.38905	4	1.89018
1535	3.38905	4	1.89018
1536	3.38905	4	1.89018
1537	3.38905	4	1.89018
1538	3.38905	4	1.89018
1539	3.38905	4	1.89018
1540	3.38905	4	1.89018
1541	3.38905	4	1.89018
1542	3.38905	4	1.89018
1543	3.38905	4	1.89018
1544	3.38905	4	1.89018
1545	3.38905	4	1.89018
1546	3.38905	4	1.89018
1547	3.38905	4	1.89018
1548	3.38905	4	1.89018
1549	3.38905	4	1.89018
1550	3.38905	4	1.89018
1551	3.38905	4	1.89018
1552	3.38905	4	1.89018
1553	3.38905	4	1.89018
1554	3.38905	4	1.89018
1555	3.38905	4	1.89018
1556	3.38905	4	1.89018
1557	3.38905	4	1.89018
1558	3.38905	4	1.89018
1559	3.38905	4	1.89018
1560	3.38905	4	1.89018
1561	3.38905	4	1.89018
1562	3.38905	4	1.89018
1563	3.38905	4	1.89018
1564	3.38905	4	1.89018
1565	3.38905	4	1.89018
1566	3.38905	4	1.89018
1567	3.38905	4	1.89018
1568	3.38905	4	1.89018
1569	3.38905	4	1.89018
1570	3.38905	4	1.89018
1571	3.38905	4	1.89018
1572	3.38905	4	1.89018
1573	3.38905	4	1.89018
1574	3.38905	4	1.89018
1575	3.38905	4	1.89018
1576	3.38905	4	1.89018
1577	3.38905	4	1.89018
1578	3.38905	4	1.89018
1579	3.38905	4	1.89018
1580	3.38905	4	1.89018
1581	3.38905	4	1.89018
1582	3.38905	4	1.89018
1583	3.38905	4	1.89018
1584	3.38905	4	1.89018
1585	3.38905	4	1.89018
1586	3.38905	4	1.89018
1587	3.38905	4	1.89018
1588	3.38905	4	1.89018
1589	3.38905	4	1.89018
1590	3.38905	4	1.89018
1591	3.38905	4	1.89018
1592	3.38905	4	1.89018
1593	3.38905	4	1.89018
1594	3.38905	4	1.89018
1595	3.38905	4	1.89018
1596	3.38905	4	1.89018
1597	3.38905	4	1.89018
1598	3.38905	4	1.89018
1599	3.38905	4	1.89018
1600	3.38905	4	1.89018
1601	3.38905	4	1.89018
1602	3.38905	4	1.89018
1603	3.38905	4	1.89018
1604	3.38905	4	1.89018
1605	3.38905	4	1.89018
1606	3.38905	4	1.89018
1607	3.38905	4	1.89018
1608	3.38905	4	1.89018
1609	3.38905	4	1.89018
1610	3.38905	4	1.89018
1611	3.38905	4	1.89018
1612	3.38905	4	1.89018
1613	3.38905	4	1.89018
1614	3.38905	4	1.89018
1615	3.38905	4	1.89018
1616	3.38905	4	1.89018
1617	3.38905	4	1.89018
1618	3.38905	4	1.89018
1619	3.38905	4	1.89018
1620	3.38905	4	1.89018
1621	3.38905	4	1.89018
1622	3.38905	4	1.89018
1623	3.38905	4	1.89018
1624	3.38905	4	1.89018
1625	3.38905	4	1.89018
1626	3.38905	4	1.89018
1627	3.38905	4	1.89018
1628	3.38905	4	1.89018
1629	3.38905	4	1.89018
1630	3.38905	4	1.89018
1631	3.38905	4	1.89018
1632	3.38905	4	1.89018
1633	3.38905	4	1.89018
1634	3.38905	4	1.89018
1635	3.38905	4	1.89018
1636	3.38905	4	1.89018
1637	3.38905	4	1.89018
1638	3.38905	4	1.89018
1639	3.38905	4	1.89018
1640	3.38905	4	1.89018
1641	3.38905	4	1.89018
1642	3.38905	4	1.89018
1643	3.38905	4	1.89018
1644	3.38905	4	1.89018
1645	3.38905	4	1.89018
1646	3.38905	4	1.89018
1647	3.38905	4	1.89018
1648	3.38905	4	1.89018
1649	3.38905	4	1.89018
1650	3.38905	4	1.89018
1651	3.38905	4	1.89018
1652	3.38905	4	1.89018
1653	3.38905	4	1.89018
1654	3.38905	4	1.89018
1655	3.38905	4	1.89018
1656	3.38905	4	1.89018
1657	3.38905	4	1.89018
1658	3.38905	4	1.89018
1659	3.38905	4	1.89018
1660	3.38905	4	1.89018
1661	3.38905	4	1.89018
1662	3.38905	4	1.89018
1663	3.38905	4	1.89018
1664	3.38905	4	1.89018
1665	3.38905	4	1.89018
1666	3.38905	4	1.89018
1667	3.38905	4	1.89018
1668	3.38905	4	1.89018
1669	3.38905	4	1.89018
1670	3.38905	4	1.89018
1671	3.38905	4	1.89018
1672	3.38905	4	1.89018
1673	3.38905	4	1.89018
1674	3.38905	4	1.89018
1675	3.38905	4	1.89018
1676	3.38905	4	1.89018
1677	3.38905	4	1.89018
1678	3.38905	4	1.89018
1679	3.38905	4	1.89018
1680	3.38905	4	1.89018
1681	3.38905	4	1.89018
1682	3.38905	4	1.89018
1683	3.38905	4	1.89018
1684	3.38905	4	1.89018
1685	3.38905	4	1.89018
1686	3.38905	4	1.89018
1687	3.38905	4	1.89018
1688	3.38905	4	1.89018
1689	3.38905	4	1.89018
1690	3.38905	4	1.89018
1691	3.38905	4	1.89018
1692	3.38905	4	1.89018
1693	3.38905	4	1.89018
1694	3.38905	4	1.89018
1695	3.38905	4	1.89018
1696	3.38905	4	1.89018
1697	3.38905	4	1.89018
1698	3.38905	4	1.89018
1699	3.38905	4	1.89018
1700	3.38905	4	1.89018
1701	3.38905	4	1.89018
1702	3.38905	4	1.89018
1703	3.38905	4	1.89018
1704	3.38905	4	1.89018
1705	3.38905	4	1.89018
1706	3.38905	4	1.89018
1707	3.38905	4	1.89018
1708	3.38905	4	1.89018
1709	3.38905	4	1.89018
1710	3.38905	4	1.89018
1711	3.38905	4	1.89018
1712	3.38905	4	1.89018
1713	3.38905	4	1.89018
1714	3.38905	4	1.89018
1715	3.38905	4	1.89018
1716	3.38905	4	1.89018
1717	3.38905	4	1.89018
1718	3.38905	4	1.89018
1719	3.38905	4	1.89018
1720	3.38905	4	1.89018
1721	3.38905	4	1.89018
1722	3.38905	4	1.89018
1723	3.38905	4	1.89018
1724	3.38905	4	1.89018
1725	3.38905	4	1.89018
1726	3.38905	4	1.89018
1727	3.38905	4	1.89018
1728	3.38905	4	1.89018
1729	3.38905	4	1.89018
1730	3.38905	4	1.89018
1731	3.38905	4	1.89018
1732	3.38905	4	1.89018
1733	3.38905	4	1.89018
1734	3.38905	4	1.89018
1735	3.38905	4	1.89018
1736	3.38905	4	1.89018
1737	3.38905	4	1.89018
1738	3.38905	4	1.89018
1739	3.38905	4	1.89018
1740	3.38905	4	1.89018
1741	3.38905	4	1.89018
1742	3.38905	4	1.89018
1743	3.38905	4	1.89018
1744	3.38905	4	1.89018
1745	3.38905	4	1.89018
1746	3.38905	4	1.89018
1747	3.38905	4	1.89018
1748	3.38905	4	1.89018
1749	3.38905	4	1.89018
1750	3.38905	4	1.89018
1751	3.38905	4	1.89018
1752	3.38905	4	1.89018
1753	3.38905	4	1.89018
1754	3.38905	4	1.89018
1755	3.38905	4	1.89018
1756	3.38905	4	1.89018
1757	3.38905	4	1.89018
1758	3.38905	4	1.89018
1759	3.38905	4	1.89018
1760	3.38905	4	1.89018
1761	3.38905	4	1.89018
1762	3.38905	4	1.89018
1763	3.38905	4	1.89018
1764	3.38905	4	1.89018
1765	3.38905	4	1.89018
1766	3.38905	4	1.89018
1767	3.38905	4	1.89018
1768	3.38905	4	1.89018
1769	3.38905	4	1.89018
1770	3.38905	4	1.89018
1771	3.38905	4	1.89018
1772	3.38905	4	1.89018
1773	3.38905	4	1.89018
1774	3.38905	4	1.89018
1775	3.38905	4	1.89018
1776	3.38905	4	1.89018
1777	3.38905	4	1.89018
1778	3.38905	4	1.89018
1779	3.38905	4	1.89018
1780	3.38905	4	1.89018
1781	3.38905	4	1.89018
1782	3.38905	4	1.89018
1783	3.38905	4	1.89018
1784	3.38905	4	1.89018
1785	3.38905	4	1.89018
1786	3.38905	4	1.89018
1787	3.38905	4	1.89018
1788	3.38905	4	1.89018
1789	3.38905	4	1.89018
1790	3.38905	4	1.89018
1791	3.38905	4	1.89018
1792	3.38905	4	1.89018
1793	3.38905	4	1.89018
1794	3.38905	4	1.89018
1795	3.38905	4	1.89018
1796	3.38905	4	1.89018
1797	3.38905	4	1.89018
1798	3.38905	4	1.89018
1799	3.38905	4	1.89018
1800	3.38905	4	1.89018
1801	3.38905	4	1.89018
1802	3.38905	4	1.89018
1803	3.38905	4	1.89018
1804	3.38905	4	1.89018
1805	3.38905	4	1.89018
1806	3.38905	4	1.89018
1807	3.38905	4	1.89018
1808	3.38905	4	1.89018
1809	3.38905	4	1.89018
1810	3.38905	4	1.89018
1811	3.38905	4	1.89018
1812	3.38905	4	1.89018
1813	3.38905	4	1.89018
1814	3.38905	4	1.89018
1815	3.38905	4	1.89018
1816	3.38905	4	1.89018
1817	3.38905	4	1.89018
1818	3.38905	4	1.89018
1819	3.38905	4	1.89018
1820	3.38905	4	1.89018
1821	3.38905	4	1.89018
1822	3.38905	4	1.89018
1823	3.38905	4	1.89018
1824	3.38905	4	1.89018
1825	3.38905	4	1.89018
1826	3.38905	4	1.89018
1827	3.38905	4	1.89018
1828	3.38905	4	1.89018
1829	3.38905	4	1.89018
1830	3.38905	4	1.89018
1831	3.38905	4	1.89018
1832	3.38905	4	1.89018
1833	3.38905	4	1.89018
1834	3.38905	4	1.89018
1835	3.38905	4	1.89018
1836	3.38905	4	1.89018
1837	3.38905	4	1.89018
1838	3.38905	4	1.89018
1839	3.38905	4	1.89018
1840	3.38905	4	1.89018
1841	3.38905	4	1.89018
1842	3.38905	4	1.89018
1843	3.38905	4	1.89018
1844	3.38905	4	1.89018
1845	3.38905	4	1.89018
1846	3.38905	4	1.89018
1847	3.38905	4	1.89018
1848	3.38905	4	1.89018
1849	3.38905	4	1.89018
1850	3.38905	4	1.89018
1851	3.38905	4	1.89018
1852	3.38905	4	1.89018
1853	3.38905	4	1.89018
1854	3.38905	4	1.89018
1855	3.38905	4	1.89018
1856	3.38905	4	1.89018
1857	3.38905	4	1.89018
1858	3.38905	4	1.89018
1859	3.38905	4	1.89018
1860	3.38905	4	1.89018
1861	3.38905	4	1.89018
1862	3.38905	4	1.89018
1863	3.38905	4	1.89018
1864	3.38905	4	1.89018
1865	3.38905	4	1.89018
1866	3.38905	4	1.89018
1867	3.38905	4	1.89018
1868	3.38905	4	1.89018
1869	3.38905	4	1.89018
1870	3.38905	4	1.89018
1871	3.38905	4	1.89018
1872	3.38905	4	1.89018
1873	3.38905	4	1.89018
1874	3.38905	4	1.89018
1875	3.38905	4	1.89018
1876	3.38905	4	1.89018
1877	3.38905	4	1.89018
1878	3.38905	4	1.89018
1879	3.38905	4	1.89018
1880	3.38905	4	1.89018
1881	3.38905	4	1.89018
1882	3.38905	4	1.89018
1883	3.38905	4	1.89018
1884	3.38905	4	1.89018
1885	3.38905	4	1.89018
1886	3.38905	4	1.89018
1887	3.38905	4	1.89018
1888	3.38905	4	1.89018
1889	3.38905	4	1.89018
1890	3.38905	4	1.89018
1891	3.38905	4	1.89018
1892	3.38905	4	1.89018
1893	3.38905	4	1.89018
1894	3.38905	4	1.89018
1895	3.38905	4	1.89018
1896	3.38905	4	1.89018
1897	3.38905	4	1.89018
1898	3.38905	4	1.89018
1899	3.38905	4	1.89018
1900	3.38905	4	1.89018
1901	3.38905	4	1.89018
1902	3.38905	4	1.89018
1903	3.38905	4	1.89018
1904	3.38905	4	1.89018
1905	3.38905	4	1.89018
1906	3.38905	4	1.89018
1907	3.38905	4	1.89018
1908	3.38905	4	1.89018
1909	3.38905	4	1.89018
1910	3.38905	4	1.89018
1911	3.38905	4	1.89018
1912	3.38905	4	1.89018
1913	3.38905	4	1.89018
1914	3.38905	4	1.89018
1915	3.38905	4	1.89018
1916	3.38905	4	1.89018
1917	3.38905	4	1.89018
1918	3.38905	4	1.89018
1919	3.38905	4	1.89018
1920	3.38905	4	1.89018
1921	3.38905	4	1.89018
1922	3.38905	4	1.89018
1923	3.38905	4	1.89018
1924	3.38905	4	1.89018
1925	3.38905	4	1.89018
1926	3.38905	4	1.89018
1927	3.38905	4	1.89018
1928	3.38905	4	1.89018
1929	3.38905	4	1.89018
1930	3.38905	4	1.89018
1931	3.38905	4	1.89018
1932	3.38905	4	1.89018
1933	3.38905	4	1.89018
1934	3.38905	4	1.89018
1935	3.38905	4	1.89018
1936	3.38905	4	1.89018
1937	3.38905	4	1.89018
1938	3.38905	4	1.89018
1939	3.38905	4	1.89018
1940	3.38905	4	1.89018
1941	3.38905	4	1.89018
1942	3.38905	4	1.89018
1943	3.38905	4	1.89018
1944	3.38905	4	1.89018
1945	3.38905	4	1.89018
1946	3.38905	4	1.89018
1947	3.38905	4	1.89018
1948	3.38905	4	1.89018
1949	3.38905	4	1.89018
1950	3.38905	4	1.89018
1951	3.38905	4	1.89018
1952	3.38905	4	1.89018
1953	3.38905	4	1.89018
1954	3.38905	4	1.89018
1955	3.38905	4	1.89018
1956	3.38905	4	1.89018
1957	3.38905	4	1.89018
1958	3.38905	4	1.89018
1959	3.38905	4	1.89018
1960	3.38905	4	1.89018
1961	3.38905	4	1.89018
1962	3.38905	4	1.89018
1963	3.38905	4	1.89018
1964	3.38905	4	1.89018
1965	3.38905	4	1.89018
1966	3.38905	4	1.89018
1967	3.38905	4	1.89018
1968	3.38905	4	1.89018
1969	3.38905	4	1.89018
1970	3.38905	4	1.89018
1971	3.38905	4	1.89018
1972	3.38905	4	1.89018
1973	3.38905	4	1.89018
1974	3.38905	4	1.89018
1975	3.38905	4	1.89018
1976	3.38905	4	1.89018
1977	3.38905	4	1.89018
1978	3.38905	4	1.89018
1979	3.38905	4	1.89018
1980	3.38905	4	1.89018
1981	3.38905	4	1.89018
1982	3.38905	4	1.89018
1983	3.38905	4	1.89018
1984	3.38905	4	1.89018
1985	3.38905	4	1.89018
1986	3.38905	4	1.89018
1987	3.38905	4	1.89018
1988	3.38905	4	1.89018
1989	3.38905	4	1.89018
1990	3.38905	4	1.89018
1991	3.38905	4	1.89018
1992	3.38905	4	1.89018
1993	3.38905	4	1.89018
1994	3.38905	4	1.89018
1995	3.38905	4	1.89018
1996	3.38905	4	1.89018
1997	3.38905	4	1.89018
1998	3.38905	4	1.89018
1999	3.38905	4	1.89018
[truncated: 38,001 more rows]
