# Supplementary material for: Aspiration-driven co-evolution of cooperation with individual behavioral diversity
Source: PLoS One. 2023 Sep 15;18(9):e0291134. doi: 10.1371/journal.pone.0291134 (PMC10503719; doi:10.1371/journal.pone.0291134)
Supplement: S1 Data — (ZIP) [file pone.0291134.s001.zip › M1/v1-L=200/data/aspiration_time,b=1.15_frequency.txt]

0	0.5	0.5	0
1	0.626176	0.641808	0.453355
2	0.692456	0.744783	0.494684
3	0.720291	0.825297	0.53104
4	0.724732	0.893246	0.552263
5	0.714039	0.956483	0.557333
6	0.694939	1.01521	0.550224
7	0.672385	1.07308	0.535757
8	0.648067	1.13349	0.516728
9	0.623631	1.19165	0.496103
10	0.600597	1.25171	0.471373
11	0.579264	1.29931	0.446807
12	0.559822	1.33875	0.423468
13	0.542791	1.37314	0.400236
14	0.527652	1.42189	0.378834
15	0.515002	1.46422	0.358903
16	0.503353	1.50431	0.340778
17	0.493254	1.54631	0.324916
18	0.484412	1.58207	0.312404
19	0.476585	1.61953	0.30095
20	0.470282	1.65272	0.290739
21	0.464638	1.69071	0.280053
22	0.460532	1.72606	0.269673
23	0.456916	1.75917	0.260388
24	0.454267	1.78503	0.251893
25	0.452713	1.80683	0.245258
26	0.451411	1.83669	0.240378
27	0.450991	1.86607	0.234525
28	0.450717	1.9071	0.230109
29	0.450637	1.9468	0.226083
30	0.451285	1.96418	0.221716
31	0.452505	1.97493	0.221086
32	0.453841	2.00027	0.217796
33	0.45577	2.02245	0.214499
34	0.457707	2.02823	0.214379
35	0.460121	2.05441	0.210822
36	0.463188	2.06242	0.210224
37	0.466135	2.08252	0.209374
38	0.469244	2.10705	0.20908
39	0.472574	2.1368	0.208437
40	0.475794	2.15307	0.205976
41	0.479783	2.13644	0.206335
42	0.484205	2.1406	0.206124
43	0.48896	2.15559	0.206543
44	0.494062	2.15342	0.207073
45	0.498409	2.18443	0.211148
46	0.502498	2.21662	0.212092
47	0.506568	2.24415	0.213493
48	0.510748	2.26732	0.213811
49	0.515122	2.27846	0.214447
50	0.519534	2.28977	0.215619
51	0.523623	2.31686	0.217788
52	0.527939	2.35602	0.216851
53	0.532048	2.37009	0.219642
54	0.536444	2.39073	0.219943
55	0.540867	2.41257	0.221329
56	0.545372	2.40466	0.221179
57	0.549818	2.43409	0.222633
58	0.553754	2.45134	0.226347
59	0.557386	2.48246	0.228012
60	0.560674	2.52055	0.226554
61	0.563991	2.53316	0.228286
62	0.567347	2.56457	0.230547
63	0.570945	2.58026	0.230046
64	0.574578	2.58501	0.230805
65	0.578358	2.59453	0.230004
66	0.581976	2.61251	0.23156
67	0.585118	2.6364	0.233657
68	0.588254	2.67896	0.232974
69	0.591549	2.67384	0.232987
70	0.595115	2.66841	0.235893
71	0.598579	2.68023	0.234753
72	0.602267	2.67526	0.236373
73	0.606317	2.67586	0.236727
74	0.610132	2.68836	0.238269
75	0.614013	2.68476	0.238586
76	0.617809	2.70313	0.239449
77	0.621581	2.7104	0.242514
78	0.625503	2.71021	0.243831
79	0.628834	2.73078	0.245548
80	0.632124	2.75187	0.246852
81	0.636143	2.75106	0.245086
82	0.639975	2.77489	0.244995
83	0.643531	2.77947	0.245584
84	0.647074	2.79109	0.247472
85	0.650707	2.80183	0.249174
86	0.654121	2.81049	0.253733
87	0.657283	2.82605	0.25543
88	0.660763	2.82881	0.256149
89	0.663751	2.86638	0.256861
90	0.667052	2.87888	0.252551
91	0.670537	2.87532	0.254712
92	0.673725	2.88131	0.257136
93	0.676731	2.90969	0.258744
94	0.679714	2.92767	0.261609
95	0.682376	2.93562	0.263049
96	0.685188	2.95063	0.262555
97	0.687978	2.9596	0.263794
98	0.690685	2.98306	0.267056
99	0.693239	3.01142	0.265817
100	0.695598	3.02945	0.263566
101	0.698428	3.0385	0.26467
102	0.701625	3.03512	0.265311
103	0.704497	3.03464	0.265195
104	0.707277	3.04515	0.263706
105	0.710272	3.04751	0.265911
106	0.713096	3.05112	0.267094
107	0.716348	3.03922	0.268868
108	0.719527	3.03793	0.268531
109	0.72267	3.03857	0.27059
110	0.725819	3.03908	0.26904
111	0.728687	3.0621	0.271437
112	0.731673	3.06247	0.271932
113	0.734918	3.06621	0.271735
114	0.737998	3.08016	0.273412
115	0.740806	3.08187	0.274838
116	0.74357	3.09591	0.275274
117	0.746608	3.08836	0.275614
118	0.749789	3.09822	0.27601
119	0.75248	3.1066	0.277299
120	0.755323	3.10435	0.280151
121	0.757768	3.10652	0.282398
122	0.760472	3.10377	0.281284
123	0.763559	3.10583	0.283732
124	0.766454	3.11464	0.281575
125	0.769596	3.10687	0.282625
126	0.772714	3.10567	0.282891
127	0.776311	3.09681	0.282123
128	0.780085	3.08602	0.282792
129	0.783895	3.08027	0.284331
130	0.7876	3.08212	0.286992
131	0.791108	3.09138	0.287709
132	0.79481	3.08788	0.28949
133	0.798454	3.09807	0.291008
134	0.802021	3.11407	0.292864
135	0.805402	3.11391	0.293152
136	0.808871	3.1128	0.292728
137	0.812391	3.12983	0.293828
138	0.81599	3.1294	0.295207
139	0.819589	3.12739	0.296079
140	0.823549	3.13593	0.297609
141	0.826891	3.15233	0.299468
142	0.82954	3.17499	0.303391
143	0.832501	3.1842	0.304952
144	0.835656	3.18526	0.304608
145	0.838764	3.19785	0.305485
146	0.841772	3.20715	0.304134
147	0.844938	3.21171	0.306716
148	0.847711	3.21917	0.306723
149	0.850639	3.22194	0.30566
150	0.853409	3.2294	0.306092
151	0.856645	3.22591	0.308276
152	0.859395	3.22285	0.309501
153	0.86231	3.23368	0.311295
154	0.865269	3.23836	0.312322
155	0.867902	3.24772	0.314834
156	0.870134	3.28169	0.315355
157	0.872572	3.28114	0.313918
158	0.875226	3.29195	0.313122
159	0.877884	3.29976	0.314213
160	0.880153	3.31778	0.3167
161	0.882495	3.31543	0.317359
162	0.884941	3.31776	0.316411
163	0.887879	3.31578	0.314018
164	0.890323	3.3303	0.31854
165	0.892328	3.3315	0.319061
166	0.894766	3.34083	0.319226
167	0.897277	3.3422	0.318924
168	0.899762	3.35027	0.320277
169	0.902228	3.36575	0.320417
170	0.904553	3.36637	0.320038
171	0.906541	3.38102	0.323181
172	0.908434	3.38788	0.323809
173	0.910424	3.38598	0.324826
174	0.912575	3.38471	0.324948
175	0.914719	3.39635	0.326069
176	0.917074	3.40793	0.32452
177	0.919131	3.41461	0.324235
178	0.921656	3.40334	0.323754
179	0.923908	3.40881	0.325134
180	0.92612	3.41308	0.325415
181	0.928389	3.42205	0.32664
182	0.930487	3.42781	0.325932
183	0.93272	3.42541	0.326109
184	0.93506	3.41694	0.326469
185	0.937312	3.41282	0.327979
186	0.939567	3.42812	0.328472
187	0.941608	3.43463	0.328157
188	0.944069	3.42722	0.328607
189	0.946599	3.42716	0.329072
190	0.949177	3.42177	0.328517
191	0.951583	3.41649	0.329472
192	0.95412	3.42001	0.329439
193	0.956551	3.42952	0.329687
194	0.959228	3.42003	0.329055
195	0.961633	3.42169	0.330488
196	0.964153	3.42097	0.333643
197	0.966607	3.43021	0.336008
198	0.968878	3.43382	0.337257
199	0.971197	3.4331	0.336172
200	0.973637	3.43441	0.338805
201	0.975686	3.44681	0.338869
202	0.977859	3.45698	0.33996
203	0.980087	3.45703	0.340791
204	0.982288	3.45549	0.34043
205	0.984355	3.48158	0.340219
206	0.98621	3.48918	0.341086
207	0.987921	3.49992	0.342359
208	0.989521	3.50979	0.343723
209	0.990983	3.5339	0.345489
210	0.992096	3.55119	0.34541
211	0.99349	3.55034	0.344762
212	0.995141	3.54816	0.343567
213	0.996579	3.55104	0.343227
214	0.998071	3.5518	0.342589
215	0.999861	3.55194	0.340969
216	1.00151	3.54337	0.341729
217	1.00312	3.54116	0.343329
218	1.00491	3.54403	0.344131
219	1.00712	3.53606	0.343556
220	1.0091	3.53862	0.343571
221	1.01093	3.5419	0.3435
222	1.01275	3.55839	0.344198
223	1.01423	3.56716	0.344981
224	1.0157	3.56957	0.346824
225	1.01719	3.58085	0.346765
226	1.01852	3.59214	0.348049
227	1.01971	3.60102	0.34775
228	1.02099	3.60445	0.347136
229	1.0221	3.61894	0.34847
230	1.02329	3.6228	0.348653
231	1.02426	3.63338	0.348573
232	1.02545	3.64203	0.346899
233	1.02642	3.64871	0.3493
234	1.0275	3.65513	0.349932
235	1.02872	3.65247	0.349249
236	1.03005	3.65668	0.347748
237	1.03171	3.64904	0.347456
238	1.0331	3.65	0.348333
239	1.03467	3.64559	0.349076
240	1.03591	3.65563	0.349568
241	1.03731	3.65536	0.350577
242	1.03897	3.65101	0.349121
243	1.04063	3.64606	0.349928
244	1.04252	3.63907	0.35094
245	1.04421	3.64414	0.350904
246	1.04542	3.65286	0.35032
247	1.04682	3.66052	0.35057
248	1.04786	3.66565	0.351147
249	1.04914	3.67668	0.351527
250	1.05053	3.67112	0.350341
251	1.05175	3.67786	0.351875
252	1.05322	3.67995	0.353294
253	1.05446	3.68325	0.354616
254	1.05589	3.67739	0.354088
255	1.05728	3.67519	0.354129
256	1.05884	3.66801	0.354357
257	1.06049	3.66783	0.355135
258	1.06204	3.68373	0.356074
259	1.06325	3.68886	0.356972
260	1.06451	3.68907	0.357878
261	1.06568	3.70026	0.356991
262	1.06691	3.70787	0.357032
263	1.06788	3.71893	0.357321
264	1.06888	3.72625	0.358655
265	1.06989	3.72725	0.357745
266	1.0711	3.72965	0.358
267	1.0723	3.72643	0.35899
268	1.07341	3.71552	0.359082
269	1.07481	3.71376	0.358351
270	1.07611	3.71433	0.358885
271	1.07732	3.71215	0.360165
272	1.07851	3.71399	0.359039
273	1.07945	3.72906	0.360096
274	1.08055	3.72708	0.359023
275	1.08163	3.72504	0.35925
276	1.08264	3.72544	0.359881
277	1.08375	3.72048	0.360416
278	1.08498	3.72815	0.36095
279	1.0861	3.72785	0.361807
280	1.08714	3.72674	0.363768
281	1.08811	3.72891	0.362576
282	1.08924	3.73634	0.361442
283	1.09023	3.7389	0.363074
284	1.09116	3.74259	0.363352
285	1.09218	3.73949	0.361317
286	1.09358	3.73667	0.361182
287	1.09488	3.73015	0.360455
288	1.09626	3.7281	0.36107
289	1.09757	3.72926	0.360702
290	1.09866	3.73223	0.361472
291	1.09981	3.74231	0.362608
292	1.10072	3.74619	0.362365
293	1.10214	3.73448	0.361193
294	1.10356	3.71872	0.363049
295	1.10498	3.71479	0.364048
296	1.10637	3.71977	0.365275
297	1.10739	3.72473	0.366479
298	1.10871	3.71712	0.36538
299	1.11015	3.71327	0.365318
300	1.11126	3.71759	0.366046
301	1.11234	3.7335	0.366561
302	1.11345	3.74935	0.36695
303	1.11456	3.75361	0.367392
304	1.11591	3.74511	0.367951
305	1.11735	3.74749	0.36739
306	1.11877	3.73951	0.366502
307	1.12017	3.73869	0.367024
308	1.12153	3.73812	0.367092
309	1.12292	3.7385	0.367693
310	1.12403	3.74625	0.369161
311	1.12503	3.76329	0.370684
312	1.12589	3.76592	0.370491
313	1.12686	3.77029	0.372126
314	1.12775	3.77623	0.37333
315	1.12852	3.78313	0.373769
316	1.12929	3.77843	0.37315
317	1.12986	3.77731	0.374959
318	1.13029	3.78407	0.375446
319	1.13089	3.78763	0.375099
320	1.1314	3.79757	0.375676
321	1.13209	3.79794	0.374478
322	1.13318	3.78586	0.373611
323	1.13417	3.78156	0.374146
324	1.13485	3.79034	0.374913
325	1.13552	3.79845	0.375335
326	1.13629	3.79383	0.375549
327	1.13716	3.79216	0.375498
328	1.138	3.79758	0.37481
329	1.13916	3.79233	0.374945
330	1.14016	3.79046	0.37502
331	1.1411	3.78992	0.374952
332	1.14182	3.79517	0.374033
333	1.1425	3.79823	0.374026
334	1.14328	3.7946	0.373977
335	1.14422	3.79108	0.374008
336	1.145	3.79259	0.373694
337	1.14581	3.79875	0.374061
338	1.14662	3.79835	0.374995
339	1.14753	3.79292	0.373997
340	1.1486	3.78666	0.37523
341	1.1495	3.78981	0.375911
342	1.1503	3.79624	0.375609
343	1.15085	3.80227	0.376221
344	1.15159	3.8099	0.376384
345	1.15221	3.81289	0.376323
346	1.15291	3.81804	0.375505
347	1.15366	3.81697	0.374779
348	1.15454	3.81926	0.374246
349	1.15522	3.82212	0.375291
350	1.15604	3.82257	0.3741
351	1.15664	3.82987	0.374519
352	1.15757	3.82565	0.375066
353	1.15839	3.82464	0.375643
354	1.15929	3.81721	0.376321
355	1.16017	3.81902	0.375922
356	1.16127	3.81018	0.375728
357	1.16224	3.80432	0.375717
358	1.16341	3.79448	0.375623
359	1.16452	3.79727	0.376559
360	1.16568	3.79566	0.377322
361	1.16673	3.7965	0.377214
362	1.16757	3.80011	0.378116
363	1.16868	3.79494	0.377337
364	1.16988	3.79719	0.377996
365	1.17086	3.79668	0.379423
366	1.17166	3.80385	0.38042
367	1.17247	3.8075	0.380926
368	1.17344	3.80567	0.380736
369	1.17417	3.81382	0.380795
370	1.17516	3.81086	0.380185
371	1.17601	3.80781	0.379869
372	1.17689	3.80697	0.381391
373	1.17785	3.80703	0.3825
374	1.17875	3.80981	0.383391
375	1.17972	3.81192	0.382011
376	1.18051	3.81235	0.384131
377	1.18128	3.81361	0.385204
378	1.18224	3.81657	0.384216
379	1.18292	3.82113	0.383272
380	1.18383	3.81655	0.383837
381	1.18473	3.82351	0.383908
382	1.18559	3.81919	0.384208
383	1.18629	3.81642	0.38429
384	1.18698	3.82008	0.38463
385	1.18768	3.82014	0.385519
386	1.18831	3.82405	0.386725
387	1.18904	3.82154	0.387091
388	1.18987	3.82748	0.38604
389	1.19063	3.82953	0.386961
390	1.19149	3.83003	0.386578
391	1.19234	3.82595	0.386579
392	1.19329	3.82435	0.386182
393	1.19404	3.8255	0.387141
394	1.1949	3.82397	0.387833
395	1.19569	3.82137	0.387763
396	1.19655	3.82755	0.388558
397	1.19738	3.83626	0.390124
398	1.19804	3.83672	0.388927
399	1.19883	3.83665	0.38829
400	1.19938	3.84367	0.389563
401	1.2001	3.84959	0.389143
402	1.20083	3.85074	0.38929
403	1.20152	3.85235	0.388119
404	1.20216	3.85752	0.387364
405	1.20272	3.8586	0.387651
406	1.20331	3.85762	0.387485
407	1.20414	3.84924	0.387746
408	1.20484	3.85434	0.387317
409	1.20539	3.85886	0.388235
410	1.20606	3.86108	0.388535
411	1.20675	3.86175	0.387189
412	1.20754	3.86565	0.386681
413	1.20838	3.85972	0.386876
414	1.20924	3.85605	0.386417
415	1.21012	3.85231	0.386462
416	1.21115	3.84614	0.387586
417	1.2121	3.85074	0.389774
418	1.21287	3.85449	0.391088
419	1.21356	3.8531	0.390843
420	1.21422	3.8606	0.391189
421	1.21494	3.86023	0.391005
422	1.21571	3.86807	0.391734
423	1.21649	3.86688	0.391648
424	1.21709	3.86773	0.391601
425	1.21771	3.87055	0.392094
426	1.21811	3.87229	0.392419
427	1.21866	3.87089	0.39278
428	1.2191	3.87114	0.394087
429	1.21958	3.872	0.394675
430	1.22014	3.86587	0.393095
431	1.22077	3.86711	0.393885
432	1.22134	3.8692	0.394658
433	1.22178	3.86794	0.394492
434	1.22242	3.86738	0.394018
435	1.22302	3.8694	0.393613
436	1.22351	3.87028	0.393746
437	1.2241	3.87035	0.39347
438	1.22478	3.87595	0.392842
439	1.22554	3.87002	0.392154
440	1.22631	3.86276	0.39238
441	1.22699	3.86545	0.393111
442	1.22764	3.86961	0.394363
443	1.22839	3.86873	0.394597
444	1.2291	3.86485	0.395272
445	1.22974	3.86324	0.395489
446	1.23031	3.86694	0.396659
447	1.23072	3.87278	0.396042
448	1.23106	3.88241	0.396195
449	1.23149	3.88648	0.395254
450	1.23199	3.89051	0.396369
451	1.23251	3.89067	0.395615
452	1.23295	3.8861	0.396267
453	1.23352	3.89066	0.395684
454	1.23395	3.8984	0.395883
455	1.23441	3.89532	0.395042
456	1.23481	3.8992	0.395845
457	1.23522	3.89465	0.395051
458	1.23576	3.89263	0.394908
459	1.23617	3.89141	0.395485
460	1.23666	3.89742	0.39561
461	1.23722	3.89448	0.395674
462	1.23785	3.89203	0.396119
463	1.23837	3.89471	0.396186
464	1.23889	3.89118	0.395923
465	1.23946	3.89199	0.397336
466	1.23989	3.89378	0.396873
467	1.24038	3.8964	0.396573
468	1.24074	3.90147	0.397287
469	1.24095	3.90799	0.398494
470	1.24144	3.90426	0.398011
471	1.24183	3.90314	0.398771
472	1.24223	3.90422	0.398487
473	1.24264	3.90605	0.39845
474	1.243	3.90417	0.398242
475	1.24346	3.90599	0.39908
476	1.24383	3.91067	0.399472
477	1.24416	3.91484	0.399397
478	1.24443	3.916	0.398694
479	1.2449	3.91427	0.398697
480	1.24524	3.91064	0.398329
481	1.24555	3.91534	0.39922
482	1.2459	3.91806	0.398708
483	1.24621	3.92043	0.398588
484	1.2466	3.92107	0.398673
485	1.24689	3.92299	0.399606
486	1.24724	3.92373	0.399244
487	1.24759	3.92276	0.399436
488	1.2479	3.92227	0.398844
489	1.24832	3.9208	0.398123
490	1.24864	3.91697	0.397785
491	1.24925	3.91254	0.398032
492	1.24966	3.90942	0.398294
493	1.25028	3.90897	0.398912
494	1.25085	3.90988	0.399036
495	1.2513	3.90623	0.399404
496	1.25182	3.90901	0.399086
497	1.25233	3.91308	0.398794
498	1.25277	3.91594	0.398815
499	1.25324	3.91759	0.399141
500	1.25381	3.9137	0.399284
501	1.25448	3.90881	0.399305
502	1.25522	3.90389	0.400239
503	1.2558	3.90774	0.401965
504	1.25637	3.91	0.402803
505	1.25686	3.90612	0.403771
506	1.25735	3.90508	0.404183
507	1.25784	3.90589	0.4033
508	1.25827	3.90914	0.403043
509	1.25875	3.9101	0.401972
510	1.25934	3.91264	0.402172
511	1.25999	3.91143	0.40215
512	1.26043	3.91065	0.402171
513	1.26091	3.91425	0.402096
514	1.26145	3.91453	0.402149
515	1.26178	3.9192	0.403398
516	1.26217	3.92197	0.40348
517	1.26255	3.92576	0.403934
518	1.26292	3.92641	0.404085
519	1.26324	3.92972	0.404035
520	1.26353	3.9332	0.403641
521	1.26392	3.9337	0.403416
522	1.26429	3.93182	0.402755
523	1.26474	3.92514	0.403176
524	1.26524	3.92302	0.403022
525	1.26567	3.92372	0.403467
526	1.26598	3.9257	0.403586
527	1.26646	3.92611	0.403394
528	1.26671	3.92696	0.404266
529	1.26707	3.92955	0.403668
530	1.26732	3.93245	0.40446
531	1.26777	3.93046	0.404297
532	1.26805	3.93246	0.404495
533	1.26832	3.93567	0.403921
534	1.26862	3.93803	0.404021
535	1.2689	3.93832	0.403019
536	1.26915	3.94327	0.403382
537	1.26939	3.94322	0.402665
538	1.26962	3.94483	0.403385
539	1.26985	3.94714	0.403523
540	1.27006	3.94873	0.403877
541	1.27021	3.95447	0.404217
542	1.27044	3.95345	0.404147
543	1.27067	3.95135	0.404538
544	1.271	3.94675	0.404463
545	1.27126	3.95055	0.405343
546	1.27144	3.94884	0.4052
547	1.27166	3.9517	0.404211
548	1.27198	3.95047	0.403745
549	1.27227	3.94714	0.403916
550	1.27264	3.94544	0.403785
551	1.2729	3.94801	0.403997
552	1.2731	3.94951	0.404832
553	1.2734	3.94888	0.404021
554	1.27374	3.9426	0.403235
555	1.27422	3.93885	0.403216
556	1.27462	3.93823	0.403839
557	1.27506	3.93613	0.403696
558	1.2754	3.93524	0.404209
559	1.27574	3.9375	0.404382
560	1.27605	3.93818	0.404342
561	1.27634	3.94138	0.404969
562	1.27656	3.94833	0.405691
563	1.27671	3.95157	0.40625
564	1.27689	3.95611	0.405709
565	1.27703	3.9591	0.405624
566	1.27722	3.95596	0.405838
567	1.27739	3.95642	0.406038
568	1.27749	3.95812	0.406677
569	1.27768	3.95792	0.406172
570	1.27795	3.95503	0.406293
571	1.27813	3.95819	0.406917
572	1.27827	3.96134	0.408083
573	1.27831	3.96106	0.408694
574	1.2784	3.96178	0.408453
575	1.27851	3.96254	0.408357
576	1.27855	3.96465	0.40761
577	1.27868	3.96473	0.406696
578	1.27876	3.96786	0.406966
579	1.27891	3.96305	0.406722
580	1.27905	3.96553	0.406454
581	1.27919	3.96338	0.406159
582	1.27929	3.96345	0.40627
583	1.2795	3.96209	0.406286
584	1.2796	3.96075	0.40615
585	1.27982	3.96319	0.406462
586	1.27994	3.96187	0.406348
587	1.28012	3.96327	0.406487
588	1.28028	3.96316	0.405786
589	1.28037	3.96371	0.406322
590	1.28059	3.96061	0.405385
591	1.28077	3.95973	0.40544
592	1.28095	3.95867	0.405672
593	1.2812	3.95889	0.406167
594	1.28141	3.96059	0.405532
595	1.2816	3.96026	0.404708
596	1.28185	3.96047	0.40521
597	1.28213	3.95987	0.405548
598	1.28232	3.95954	0.405674
599	1.2826	3.95652	0.405496
600	1.28291	3.95772	0.406572
601	1.28319	3.9579	0.406771
602	1.28346	3.95566	0.408335
603	1.28359	3.96037	0.408854
604	1.28365	3.96361	0.408933
605	1.28366	3.96592	0.40819
606	1.28365	3.97075	0.40802
607	1.28358	3.9733	0.408156
608	1.28353	3.97237	0.408159
609	1.28354	3.97236	0.407816
610	1.28356	3.97229	0.407761
611	1.28368	3.97153	0.407449
612	1.28378	3.96947	0.407783
613	1.2839	3.96963	0.40766
614	1.28393	3.97187	0.407672
615	1.2839	3.9758	0.40754
616	1.28393	3.97612	0.407705
617	1.28399	3.97689	0.40753
618	1.284	3.97768	0.407648
619	1.28409	3.9778	0.407018
620	1.28413	3.97719	0.406794
621	1.28426	3.9761	0.406964
622	1.28432	3.97666	0.406514
623	1.28442	3.97726	0.406087
624	1.28451	3.97923	0.406277
625	1.28458	3.9803	0.406143
626	1.28467	3.98012	0.405957
627	1.28479	3.97939	0.405883
628	1.28488	3.97871	0.40575
629	1.285	3.9775	0.405364
630	1.28525	3.97751	0.405335
631	1.28543	3.97617	0.405298
632	1.28557	3.9773	0.40523
633	1.28571	3.97639	0.40548
634	1.28584	3.97501	0.405277
635	1.2861	3.97335	0.405214
636	1.28635	3.9709	0.405523
637	1.28664	3.96896	0.405482
638	1.28697	3.96083	0.406703
639	1.28735	3.9604	0.407702
640	1.28754	3.96319	0.408223
641	1.28772	3.96292	0.408668
642	1.28786	3.9648	0.408704
643	1.28818	3.95935	0.408094
644	1.28853	3.9551	0.408783
645	1.28867	3.95931	0.409931
646	1.28888	3.95739	0.410136
647	1.28909	3.95911	0.410436
648	1.28919	3.95971	0.410735
649	1.28941	3.95867	0.409351
650	1.28968	3.9593	0.409391
651	1.28994	3.95697	0.409918
652	1.29027	3.95469	0.410276
653	1.29052	3.95385	0.41007
654	1.29077	3.95683	0.410124
655	1.291	3.9572	0.410066
656	1.2912	3.95692	0.410082
657	1.2915	3.95569	0.409938
658	1.29171	3.95857	0.410683
659	1.29188	3.95884	0.411283
660	1.29209	3.95953	0.411574
661	1.29232	3.95885	0.411394
662	1.2926	3.95438	0.411242
663	1.29284	3.95783	0.411009
664	1.29299	3.95909	0.4115
665	1.29323	3.95762	0.411126
666	1.29353	3.95753	0.411434
667	1.29366	3.95975	0.412061
668	1.29381	3.96051	0.412718
669	1.29408	3.95669	0.412212
670	1.29422	3.961	0.41157
671	1.29447	3.96195	0.411703
672	1.29463	3.95946	0.411914
673	1.29487	3.96187	0.411901
674	1.29505	3.96091	0.411513
675	1.29538	3.96119	0.410438
676	1.29566	3.95913	0.4108
677	1.29589	3.95971	0.410673
678	1.29621	3.95891	0.410886
679	1.29654	3.95773	0.410779
680	1.29681	3.95885	0.411477
681	1.29707	3.96165	0.411721
682	1.29737	3.96111	0.411236
683	1.29771	3.95977	0.410834
684	1.29807	3.95674	0.410894
685	1.29846	3.95451	0.411218
686	1.29879	3.9566	0.412022
687	1.29913	3.95503	0.411703
688	1.2993	3.95819	0.412172
689	1.29957	3.95921	0.412081
690	1.29995	3.95741	0.412244
691	1.30028	3.9543	0.41289
692	1.30054	3.95456	0.413389
693	1.30076	3.95607	0.41388
694	1.30085	3.96132	0.414503
695	1.30096	3.96509	0.414332
696	1.30111	3.96268	0.414033
697	1.30127	3.96183	0.414187
698	1.3015	3.96086	0.413156
699	1.30182	3.95807	0.412856
700	1.30225	3.95595	0.41308
701	1.30256	3.95536	0.413451
702	1.30283	3.95695	0.413992
703	1.30298	3.96109	0.414112
704	1.30312	3.96466	0.414992
705	1.30333	3.96419	0.414366
706	1.3035	3.96544	0.413942
707	1.30366	3.96676	0.413951
708	1.30376	3.96856	0.414313
709	1.30394	3.96765	0.41366
710	1.3041	3.9672	0.413321
711	1.30438	3.96536	0.413246
712	1.30466	3.96265	0.412981
713	1.30498	3.96241	0.413026
714	1.30531	3.96311	0.413458
715	1.30551	3.9649	0.413478
716	1.30582	3.96201	0.413212
717	1.30605	3.96307	0.41351
718	1.3063	3.96137	0.413592
719	1.30654	3.96241	0.413917
720	1.3068	3.96388	0.413893
721	1.30705	3.96479	0.413914
722	1.30726	3.96256	0.413646
723	1.3075	3.96251	0.41338
724	1.30776	3.96208	0.413883
725	1.30791	3.96424	0.414665
726	1.30805	3.96838	0.415823
727	1.30818	3.96998	0.415936
728	1.30835	3.97013	0.415405
729	1.30851	3.96883	0.415225
730	1.30865	3.97105	0.415373
731	1.30872	3.97161	0.415759
732	1.30877	3.97257	0.416335
733	1.30885	3.97396	0.416207
734	1.3088	3.97968	0.41637
735	1.30879	3.98198	0.416423
736	1.30875	3.98444	0.415906
737	1.30878	3.98233	0.415688
738	1.30884	3.98157	0.41507
739	1.30902	3.97645	0.414775
740	1.30918	3.97617	0.414965
741	1.30928	3.97711	0.415732
742	1.3093	3.97856	0.415507
743	1.30939	3.97817	0.415039
744	1.30946	3.97771	0.414582
745	1.30957	3.97788	0.414556
746	1.30963	3.98064	0.414651
747	1.30966	3.98181	0.414903
748	1.30975	3.98126	0.414842
749	1.30986	3.98133	0.414376
750	1.30993	3.98135	0.415292
751	1.31007	3.98093	0.414673
752	1.31014	3.98107	0.414724
753	1.31024	3.98023	0.41489
754	1.31032	3.98073	0.414717
755	1.31042	3.98001	0.414618
756	1.31048	3.98226	0.414769
757	1.3105	3.98204	0.41475
758	1.31057	3.98191	0.414533
759	1.31065	3.98183	0.414311
760	1.31068	3.98402	0.414456
761	1.31075	3.98647	0.414681
762	1.31081	3.98606	0.414658
763	1.31089	3.98554	0.414697
764	1.31094	3.98665	0.414626
765	1.31096	3.98597	0.414645
766	1.31104	3.98697	0.414414
767	1.31113	3.98491	0.414641
768	1.31128	3.98457	0.41424
769	1.31139	3.98402	0.4142
770	1.31148	3.98424	0.414129
771	1.3116	3.98367	0.414371
772	1.31171	3.98297	0.414509
773	1.31184	3.98032	0.414507
774	1.312	3.98012	0.414776
775	1.31209	3.97901	0.415269
776	1.31229	3.97702	0.414667
777	1.31235	3.98118	0.415731
778	1.31248	3.97948	0.415277
779	1.31259	3.97818	0.414913
780	1.31272	3.97886	0.415332
781	1.31281	3.97829	0.41553
782	1.31285	3.97963	0.415489
783	1.31295	3.982	0.415664
784	1.31305	3.98109	0.415626
785	1.31311	3.98312	0.415614
786	1.31317	3.98108	0.415306
787	1.31326	3.98049	0.415031
788	1.31334	3.97986	0.415231
789	1.31333	3.98155	0.415356
790	1.31333	3.98462	0.41576
791	1.31336	3.98402	0.41553
792	1.31337	3.98493	0.415229
793	1.3134	3.98618	0.415212
794	1.31344	3.98589	0.415125
795	1.31351	3.98494	0.415174
796	1.3136	3.9834	0.415336
797	1.31368	3.98298	0.415349
798	1.31376	3.98409	0.415321
799	1.31381	3.98579	0.415891
800	1.31384	3.98658	0.415783
801	1.31394	3.98754	0.415475
802	1.31403	3.98563	0.415757
803	1.31409	3.98412	0.415752
804	1.3141	3.98709	0.416197
805	1.31411	3.98796	0.415925
806	1.31412	3.98967	0.415603
807	1.31416	3.98898	0.415401
808	1.3142	3.98864	0.415329
809	1.31425	3.98824	0.415651
810	1.31425	3.98892	0.416025
811	1.31428	3.98984	0.41588
812	1.31432	3.98988	0.415557
813	1.31437	3.98925	0.415709
814	1.31438	3.99013	0.415787
815	1.31443	3.99077	0.415279
816	1.31443	3.99157	0.415496
817	1.31446	3.99095	0.41514
818	1.31449	3.98994	0.416008
819	1.31448	3.99119	0.415811
820	1.31458	3.98882	0.415786
821	1.31467	3.98765	0.415463
822	1.31475	3.98816	0.415629
823	1.31483	3.98761	0.415448
824	1.31489	3.98745	0.415464
825	1.31498	3.98746	0.415575
826	1.31505	3.98746	0.415317
827	1.31511	3.98747	0.415152
828	1.31517	3.98756	0.41545
829	1.31526	3.98736	0.415746
830	1.31528	3.98866	0.415693
831	1.3154	3.98777	0.415683
832	1.31548	3.98891	0.41576
833	1.31551	3.99181	0.415786
834	1.31554	3.99214	0.416073
835	1.31557	3.99175	0.416245
836	1.31557	3.99218	0.415861
837	1.31561	3.9938	0.415957
838	1.31564	3.99345	0.415887
839	1.3157	3.99341	0.41609
840	1.31578	3.99094	0.415841
841	1.3159	3.98757	0.415695
842	1.31606	3.98792	0.416031
843	1.31616	3.98802	0.41601
844	1.31624	3.98848	0.415843
845	1.31633	3.98903	0.41566
846	1.31645	3.98786	0.415624
847	1.31659	3.98568	0.415831
848	1.31675	3.98488	0.415591
849	1.3169	3.98443	0.415707
850	1.31705	3.98438	0.415693
851	1.31721	3.98271	0.415509
852	1.31741	3.98266	0.415677
853	1.31758	3.98395	0.415946
854	1.3177	3.98457	0.416369
855	1.31774	3.98505	0.417105
856	1.31777	3.98593	0.417446
857	1.31784	3.98586	0.417196
858	1.31793	3.98585	0.416724
859	1.31794	3.98728	0.416855
860	1.31798	3.98794	0.416452
861	1.31808	3.98892	0.416126
862	1.31814	3.98921	0.415988
863	1.31822	3.98824	0.415824
864	1.31827	3.98901	0.415873
865	1.31832	3.99031	0.415856
866	1.31841	3.98886	0.415755
867	1.31855	3.98783	0.415568
868	1.31867	3.9881	0.415763
869	1.31877	3.98768	0.415806
870	1.31882	3.98947	0.415971
871	1.31889	3.98918	0.415926
872	1.31894	3.99048	0.415917
873	1.31895	3.99049	0.416046
874	1.31897	3.9904	0.415987
875	1.31902	3.98912	0.416009
876	1.31905	3.99017	0.416048
877	1.31906	3.99153	0.416206
878	1.31912	3.9927	0.415997
879	1.31914	3.99277	0.415881
880	1.3192	3.99172	0.415848
881	1.31928	3.99104	0.415937
882	1.31939	3.98956	0.415879
883	1.31955	3.98836	0.416019
884	1.31963	3.98753	0.416048
885	1.31966	3.98849	0.416602
886	1.3197	3.98868	0.416592
887	1.31973	3.9882	0.417022
888	1.31974	3.9893	0.416789
889	1.31982	3.98765	0.416735
890	1.3199	3.98724	0.416744
891	1.32002	3.98631	0.416376
892	1.32015	3.98547	0.416363
893	1.32022	3.98655	0.416452
894	1.32033	3.98458	0.416553
895	1.32048	3.98372	0.416208
896	1.32055	3.9855	0.416772
897	1.32058	3.98733	0.417263
898	1.32062	3.98731	0.416967
899	1.32065	3.98701	0.417221
900	1.32069	3.98648	0.417105
901	1.32072	3.98845	0.417073
902	1.32074	3.98969	0.417272
903	1.32077	3.98976	0.417053
904	1.32075	3.99006	0.417045
905	1.32079	3.98893	0.417246
906	1.32089	3.98928	0.417144
907	1.32097	3.98735	0.417058
908	1.32105	3.98797	0.417084
909	1.3211	3.9891	0.41712
910	1.3211	3.99004	0.417397
911	1.32112	3.9896	0.417222
912	1.32124	3.98768	0.416957
913	1.32135	3.9866	0.417113
914	1.32148	3.98429	0.417465
915	1.32157	3.98293	0.41757
916	1.3216	3.98419	0.417902
917	1.32162	3.98655	0.418082
918	1.32158	3.98814	0.41845
919	1.32167	3.98856	0.417945
920	1.32168	3.98968	0.417705
921	1.32171	3.98902	0.417851
922	1.32177	3.99014	0.417669
923	1.32182	3.9903	0.417316
924	1.32186	3.99122	0.417186
925	1.32193	3.99011	0.417173
926	1.32195	3.98976	0.41708
927	1.32197	3.99024	0.416948
928	1.32207	3.99015	0.41687
929	1.32211	3.99131	0.417005
930	1.32223	3.99173	0.417146
931	1.3223	3.99091	0.417394
932	1.32233	3.99156	0.417103
933	1.32237	3.99115	0.416936
934	1.32237	3.99195	0.41714
935	1.32243	3.99201	0.416957
936	1.32253	3.99157	0.416637
937	1.32262	3.991	0.416476
938	1.32265	3.99283	0.416859
939	1.32264	3.99389	0.417207
940	1.32263	3.99475	0.417013
941	1.32268	3.99463	0.416881
942	1.32272	3.99443	0.416649
943	1.32276	3.99438	0.416602
944	1.32273	3.99478	0.417024
945	1.32271	3.99557	0.417322
946	1.32267	3.99534	0.417231
947	1.3227	3.99473	0.416873
948	1.32271	3.99497	0.41669
949	1.32275	3.99528	0.416521
950	1.32278	3.99563	0.416561
951	1.3228	3.99556	0.416492
952	1.3228	3.99541	0.416899
953	1.32284	3.99553	0.416669
954	1.32286	3.99503	0.416391
955	1.32292	3.99502	0.416121
956	1.32295	3.99632	0.416308
957	1.32298	3.99682	0.416299
958	1.323	3.99698	0.416154
959	1.32303	3.99708	0.41616
960	1.32305	3.99725	0.416134
961	1.32307	3.99735	0.416005
962	1.32308	3.99748	0.415978
963	1.32311	3.99777	0.415914
964	1.32313	3.99791	0.415893
965	1.32315	3.99802	0.415877
966	1.32319	3.99794	0.415839
967	1.32321	3.99786	0.415787
968	1.32323	3.99831	0.415895
969	1.32326	3.99818	0.41598
970	1.32326	3.99805	0.416023
971	1.32327	3.99857	0.416338
972	1.32325	3.99871	0.416386
973	1.32323	3.99901	0.416615
974	1.32321	3.9993	0.416489
975	1.32321	3.99949	0.416307
976	1.3232	3.99915	0.41617
977	1.3232	3.99916	0.416162
978	1.3232	3.99869	0.41597
979	1.32321	3.99878	0.415953
980	1.32323	3.99863	0.415904
981	1.32325	3.99872	0.415898
982	1.32325	3.99877	0.415881
983	1.32325	3.99881	0.415875
984	1.32326	3.99886	0.415871
985	1.32328	3.9984	0.415809
986	1.32329	3.99784	0.4159
987	1.32331	3.99735	0.416082
988	1.32331	3.9974	0.416068
989	1.32333	3.99746	0.415962
990	1.32335	3.99753	0.415959
991	1.32336	3.99803	0.416036
992	1.32336	3.99855	0.415982
993	1.32339	3.99889	0.415788
994	1.32339	3.99896	0.415774
995	1.3234	3.99866	0.415764
996	1.3234	3.99869	0.415756
997	1.32343	3.99882	0.415752
998	1.32346	3.9979	0.415736
999	1.32347	3.99802	0.415711
1000	1.32349	3.99749	0.415802
1001	1.3235	3.99808	0.415735
1002	1.3235	3.99864	0.415657
1003	1.32351	3.99865	0.415549
1004	1.32351	3.99869	0.415536
1005	1.32354	3.99857	0.415495
1006	1.32354	3.99862	0.415491
1007	1.32356	3.99893	0.415518
1008	1.32356	3.99928	0.415645
1009	1.32355	3.9993	0.415632
1010	1.32357	3.99936	0.415626
1011	1.32358	3.99908	0.415497
1012	1.32359	3.99915	0.415493
1013	1.3236	3.99862	0.415564
1014	1.32361	3.99829	0.415571
1015	1.32362	3.99835	0.415569
1016	1.32364	3.99802	0.415578
1017	1.32365	3.99844	0.41557
1018	1.32366	3.99849	0.415569
1019	1.32366	3.99876	0.415604
1020	1.32367	3.99881	0.415597
1021	1.32368	3.99885	0.415593
1022	1.32369	3.99891	0.415593
1023	1.32371	3.99896	0.415591
1024	1.32372	3.99836	0.415572
1025	1.32373	3.99811	0.415674
1026	1.32374	3.99814	0.415673
1027	1.32376	3.99784	0.415679
1028	1.32378	3.99758	0.415674
1029	1.32381	3.99771	0.415682
1030	1.32382	3.99805	0.415694
1031	1.32382	3.9992	0.415903
1032	1.32382	3.9988	0.415923
1033	1.32384	3.998	0.415855
1034	1.32384	3.99824	0.415887
1035	1.32386	3.9971	0.415831
1036	1.32389	3.99692	0.415569
1037	1.32391	3.99704	0.415562
1038	1.32394	3.99703	0.415478
1039	1.32396	3.99696	0.415653
1040	1.32399	3.99709	0.415768
1041	1.32402	3.99718	0.41589
1042	1.32402	3.99754	0.415892
1043	1.32401	3.99812	0.415924
1044	1.32402	3.99808	0.415955
1045	1.324	3.99849	0.416265
1046	1.324	3.99832	0.416081
1047	1.32398	3.99872	0.416164
1048	1.32397	3.99896	0.416182
1049	1.32396	3.99883	0.416097
1050	1.32396	3.99873	0.416135
1051	1.32398	3.99879	0.416012
1052	1.32398	3.99907	0.416048
1053	1.32398	3.99911	0.416029
1054	1.32398	3.99904	0.415929
1055	1.32397	3.99923	0.416451
1056	1.32396	3.99917	0.416342
1057	1.32395	3.99929	0.416282
1058	1.32396	3.99925	0.416067
1059	1.32396	3.99911	0.416004
1060	1.32395	3.99915	0.416091
1061	1.32395	3.99924	0.416175
1062	1.32394	3.9994	0.416117
1063	1.32395	3.99923	0.415946
1064	1.32396	3.99854	0.416074
1065	1.32394	3.99929	0.416276
1066	1.32391	3.99962	0.416357
1067	1.32391	3.99915	0.416034
1068	1.3239	3.99938	0.416076
1069	1.32391	3.99945	0.416063
1070	1.32393	3.99932	0.416002
1071	1.32394	3.99922	0.415935
1072	1.32397	3.99891	0.415719
1073	1.32399	3.99901	0.415712
1074	1.32402	3.99915	0.415707
1075	1.32403	3.99922	0.415696
1076	1.32404	3.99929	0.415692
1077	1.32405	3.99933	0.415684
1078	1.32406	3.99942	0.415663
1079	1.32406	3.99947	0.415654
1080	1.32407	3.99952	0.415646
1081	1.32408	3.99956	0.415641
1082	1.32409	3.99961	0.415638
1083	1.32409	3.99964	0.415636
1084	1.3241	3.99968	0.41563
1085	1.3241	3.99971	0.415627
1086	1.32411	3.99973	0.415625
1087	1.32411	3.99975	0.415621
1088	1.32411	3.99977	0.415618
1089	1.32411	3.99978	0.415615
1090	1.32411	3.99979	0.415612
1091	1.32411	3.99981	0.41561
1092	1.32412	3.99982	0.415607
1093	1.32412	3.99984	0.415607
1094	1.32412	3.99985	0.415605
1095	1.32413	3.99988	0.415604
1096	1.32413	3.99988	0.415603
1097	1.32413	3.99989	0.415603
1098	1.32413	3.99991	0.415602
1099	1.32414	3.99992	0.415601
1100	1.32414	3.99992	0.415601
1101	1.32414	3.99993	0.4156
1102	1.32414	3.99994	0.415599
1103	1.32414	3.99995	0.415598
1104	1.32414	3.99995	0.415598
1105	1.32414	3.99996	0.415597
1106	1.32414	3.99996	0.415596
1107	1.32414	3.99996	0.415596
1108	1.32414	3.99997	0.415596
1109	1.32414	3.99997	0.415595
1110	1.32414	3.99997	0.415595
1111	1.32415	3.99997	0.415595
1112	1.32415	3.99998	0.415594
1113	1.32415	3.99998	0.415594
1114	1.32415	3.99998	0.415594
1115	1.32415	3.99998	0.415594
1116	1.32415	3.99998	0.415594
1117	1.32415	3.99998	0.415593
1118	1.32415	3.99999	0.415593
1119	1.32415	3.99999	0.415593
1120	1.32415	3.99999	0.415593
1121	1.32415	3.99999	0.415593
1122	1.32415	3.99999	0.415593
1123	1.32415	3.99999	0.415593
1124	1.32415	3.99999	0.415593
1125	1.32415	3.99999	0.415593
1126	1.32415	3.99999	0.415593
1127	1.32415	3.99999	0.415593
1128	1.32415	4	0.415593
1129	1.32415	4	0.415593
1130	1.32415	4	0.415593
1131	1.32415	4	0.415593
1132	1.32415	4	0.415593
1133	1.32415	4	0.415593
1134	1.32415	4	0.415593
1135	1.32415	4	0.415592
1136	1.32415	4	0.415592
1137	1.32415	4	0.415592
1138	1.32415	4	0.415592
1139	1.32415	4	0.415592
1140	1.32415	4	0.415592
1141	1.32415	4	0.415592
1142	1.32415	4	0.415592
1143	1.32415	4	0.415592
1144	1.32415	4	0.415592
1145	1.32415	4	0.415592
1146	1.32415	4	0.415592
1147	1.32415	4	0.415592
1148	1.32415	4	0.415592
1149	1.32415	4	0.415592
1150	1.32415	4	0.415592
1151	1.32415	4	0.415592
1152	1.32415	4	0.415592
1153	1.32415	4	0.415592
1154	1.32415	4	0.415592
1155	1.32415	4	0.415592
1156	1.32415	4	0.415592
1157	1.32415	4	0.415592
1158	1.32415	4	0.415592
1159	1.32415	4	0.415592
1160	1.32415	4	0.415592
1161	1.32415	4	0.415592
1162	1.32415	4	0.415592
1163	1.32415	4	0.415592
1164	1.32415	4	0.415592
1165	1.32415	4	0.415592
1166	1.32415	4	0.415592
1167	1.32415	4	0.415592
1168	1.32415	4	0.415592
1169	1.32415	4	0.415592
1170	1.32415	4	0.415592
1171	1.32415	4	0.415592
1172	1.32415	4	0.415592
1173	1.32415	4	0.415592
1174	1.32415	4	0.415592
1175	1.32415	4	0.415592
1176	1.32415	4	0.415592
1177	1.32415	4	0.415592
1178	1.32415	4	0.415592
1179	1.32415	4	0.415592
1180	1.32415	4	0.415592
1181	1.32415	4	0.415592
1182	1.32415	4	0.415592
1183	1.32415	4	0.415592
1184	1.32415	4	0.415592
1185	1.32415	4	0.415592
1186	1.32415	4	0.415592
1187	1.32415	4	0.415592
1188	1.32415	4	0.415592
1189	1.32415	4	0.415592
1190	1.32415	4	0.415592
1191	1.32415	4	0.415592
1192	1.32415	4	0.415592
1193	1.32415	4	0.415592
1194	1.32415	4	0.415592
1195	1.32415	4	0.415592
1196	1.32415	4	0.415592
1197	1.32415	4	0.415592
1198	1.32415	4	0.415592
1199	1.32415	4	0.415592
1200	1.32415	4	0.415592
1201	1.32415	4	0.415592
1202	1.32415	4	0.415592
1203	1.32415	4	0.415592
1204	1.32415	4	0.415592
1205	1.32415	4	0.415592
1206	1.32415	4	0.415592
1207	1.32415	4	0.415592
1208	1.32415	4	0.415592
1209	1.32415	4	0.415592
1210	1.32415	4	0.415592
1211	1.32415	4	0.415592
1212	1.32415	4	0.415592
1213	1.32415	4	0.415592
1214	1.32415	4	0.415592
1215	1.32415	4	0.415592
1216	1.32415	4	0.415592
1217	1.32415	4	0.415592
1218	1.32415	4	0.415592
1219	1.32415	4	0.415592
1220	1.32415	4	0.415592
1221	1.32415	4	0.415592
1222	1.32415	4	0.415592
1223	1.32415	4	0.415592
1224	1.32415	4	0.415592
1225	1.32415	4	0.415592
1226	1.32415	4	0.415592
1227	1.32415	4	0.415592
1228	1.32415	4	0.415592
1229	1.32415	4	0.415592
1230	1.32415	4	0.415592
1231	1.32415	4	0.415592
1232	1.32415	4	0.415592
1233	1.32415	4	0.415592
1234	1.32415	4	0.415592
1235	1.32415	4	0.415592
1236	1.32415	4	0.415592
1237	1.32415	4	0.415592
1238	1.32415	4	0.415592
1239	1.32415	4	0.415592
1240	1.32415	4	0.415592
1241	1.32415	4	0.415592
1242	1.32415	4	0.415592
1243	1.32415	4	0.415592
1244	1.32415	4	0.415592
1245	1.32415	4	0.415592
1246	1.32415	4	0.415592
1247	1.32415	4	0.415592
1248	1.32415	4	0.415592
1249	1.32415	4	0.415592
1250	1.32415	4	0.415592
1251	1.32415	4	0.415592
1252	1.32415	4	0.415592
1253	1.32415	4	0.415592
1254	1.32415	4	0.415592
1255	1.32415	4	0.415592
1256	1.32415	4	0.415592
1257	1.32415	4	0.415592
1258	1.32415	4	0.415592
1259	1.32415	4	0.415592
1260	1.32415	4	0.415592
1261	1.32415	4	0.415592
1262	1.32415	4	0.415592
1263	1.32415	4	0.415592
1264	1.32415	4	0.415592
1265	1.32415	4	0.415592
1266	1.32415	4	0.415592
1267	1.32415	4	0.415592
1268	1.32415	4	0.415592
1269	1.32415	4	0.415592
1270	1.32415	4	0.415592
1271	1.32415	4	0.415592
1272	1.32415	4	0.415592
1273	1.32415	4	0.415592
1274	1.32415	4	0.415592
1275	1.32415	4	0.415592
1276	1.32415	4	0.415592
1277	1.32415	4	0.415592
1278	1.32415	4	0.415592
1279	1.32415	4	0.415592
1280	1.32415	4	0.415592
1281	1.32415	4	0.415592
1282	1.32415	4	0.415592
1283	1.32415	4	0.415592
1284	1.32415	4	0.415592
1285	1.32415	4	0.415592
1286	1.32415	4	0.415592
1287	1.32415	4	0.415592
1288	1.32415	4	0.415592
1289	1.32415	4	0.415592
1290	1.32415	4	0.415592
1291	1.32415	4	0.415592
1292	1.32415	4	0.415592
1293	1.32415	4	0.415592
1294	1.32415	4	0.415592
1295	1.32415	4	0.415592
1296	1.32415	4	0.415592
1297	1.32415	4	0.415592
1298	1.32415	4	0.415592
1299	1.32415	4	0.415592
1300	1.32415	4	0.415592
1301	1.32415	4	0.415592
1302	1.32415	4	0.415592
1303	1.32415	4	0.415592
1304	1.32415	4	0.415592
1305	1.32415	4	0.415592
1306	1.32415	4	0.415592
1307	1.32415	4	0.415592
1308	1.32415	4	0.415592
1309	1.32415	4	0.415592
1310	1.32415	4	0.415592
1311	1.32415	4	0.415592
1312	1.32415	4	0.415592
1313	1.32415	4	0.415592
1314	1.32415	4	0.415592
1315	1.32415	4	0.415592
1316	1.32415	4	0.415592
1317	1.32415	4	0.415592
1318	1.32415	4	0.415592
1319	1.32415	4	0.415592
1320	1.32415	4	0.415592
1321	1.32415	4	0.415592
1322	1.32415	4	0.415592
1323	1.32415	4	0.415592
1324	1.32415	4	0.415592
1325	1.32415	4	0.415592
1326	1.32415	4	0.415592
1327	1.32415	4	0.415592
1328	1.32415	4	0.415592
1329	1.32415	4	0.415592
1330	1.32415	4	0.415592
1331	1.32415	4	0.415592
1332	1.32415	4	0.415592
1333	1.32415	4	0.415592
1334	1.32415	4	0.415592
1335	1.32415	4	0.415592
1336	1.32415	4	0.415592
1337	1.32415	4	0.415592
1338	1.32415	4	0.415592
1339	1.32415	4	0.415592
1340	1.32415	4	0.415592
1341	1.32415	4	0.415592
1342	1.32415	4	0.415592
1343	1.32415	4	0.415592
1344	1.32415	4	0.415592
1345	1.32415	4	0.415592
1346	1.32415	4	0.415592
1347	1.32415	4	0.415592
1348	1.32415	4	0.415592
1349	1.32415	4	0.415592
1350	1.32415	4	0.415592
1351	1.32415	4	0.415592
1352	1.32415	4	0.415592
1353	1.32415	4	0.415592
1354	1.32415	4	0.415592
1355	1.32415	4	0.415592
1356	1.32415	4	0.415592
1357	1.32415	4	0.415592
1358	1.32415	4	0.415592
1359	1.32415	4	0.415592
1360	1.32415	4	0.415592
1361	1.32415	4	0.415592
1362	1.32415	4	0.415592
1363	1.32415	4	0.415592
1364	1.32415	4	0.415592
1365	1.32415	4	0.415592
1366	1.32415	4	0.415592
1367	1.32415	4	0.415592
1368	1.32415	4	0.415592
1369	1.32415	4	0.415592
1370	1.32415	4	0.415592
1371	1.32415	4	0.415592
1372	1.32415	4	0.415592
1373	1.32415	4	0.415592
1374	1.32415	4	0.415592
1375	1.32415	4	0.415592
1376	1.32415	4	0.415592
1377	1.32415	4	0.415592
1378	1.32415	4	0.415592
1379	1.32415	4	0.415592
1380	1.32415	4	0.415592
1381	1.32415	4	0.415592
1382	1.32415	4	0.415592
1383	1.32415	4	0.415592
1384	1.32415	4	0.415592
1385	1.32415	4	0.415592
1386	1.32415	4	0.415592
1387	1.32415	4	0.415592
1388	1.32415	4	0.415592
1389	1.32415	4	0.415592
1390	1.32415	4	0.415592
1391	1.32415	4	0.415592
1392	1.32415	4	0.415592
1393	1.32415	4	0.415592
1394	1.32415	4	0.415592
1395	1.32415	4	0.415592
1396	1.32415	4	0.415592
1397	1.32415	4	0.415592
1398	1.32415	4	0.415592
1399	1.32415	4	0.415592
1400	1.32415	4	0.415592
1401	1.32415	4	0.415592
1402	1.32415	4	0.415592
1403	1.32415	4	0.415592
1404	1.32415	4	0.415592
1405	1.32415	4	0.415592
1406	1.32415	4	0.415592
1407	1.32415	4	0.415592
1408	1.32415	4	0.415592
1409	1.32415	4	0.415592
1410	1.32415	4	0.415592
1411	1.32415	4	0.415592
1412	1.32415	4	0.415592
1413	1.32415	4	0.415592
1414	1.32415	4	0.415592
1415	1.32415	4	0.415592
1416	1.32415	4	0.415592
1417	1.32415	4	0.415592
1418	1.32415	4	0.415592
1419	1.32415	4	0.415592
1420	1.32415	4	0.415592
1421	1.32415	4	0.415592
1422	1.32415	4	0.415592
1423	1.32415	4	0.415592
1424	1.32415	4	0.415592
1425	1.32415	4	0.415592
1426	1.32415	4	0.415592
1427	1.32415	4	0.415592
1428	1.32415	4	0.415592
1429	1.32415	4	0.415592
1430	1.32415	4	0.415592
1431	1.32415	4	0.415592
1432	1.32415	4	0.415592
1433	1.32415	4	0.415592
1434	1.32415	4	0.415592
1435	1.32415	4	0.415592
1436	1.32415	4	0.415592
1437	1.32415	4	0.415592
1438	1.32415	4	0.415592
1439	1.32415	4	0.415592
1440	1.32415	4	0.415592
1441	1.32415	4	0.415592
1442	1.32415	4	0.415592
1443	1.32415	4	0.415592
1444	1.32415	4	0.415592
1445	1.32415	4	0.415592
1446	1.32415	4	0.415592
1447	1.32415	4	0.415592
1448	1.32415	4	0.415592
1449	1.32415	4	0.415592
1450	1.32415	4	0.415592
1451	1.32415	4	0.415592
1452	1.32415	4	0.415592
1453	1.32415	4	0.415592
1454	1.32415	4	0.415592
1455	1.32415	4	0.415592
1456	1.32415	4	0.415592
1457	1.32415	4	0.415592
1458	1.32415	4	0.415592
1459	1.32415	4	0.415592
1460	1.32415	4	0.415592
1461	1.32415	4	0.415592
1462	1.32415	4	0.415592
1463	1.32415	4	0.415592
1464	1.32415	4	0.415592
1465	1.32415	4	0.415592
1466	1.32415	4	0.415592
1467	1.32415	4	0.415592
1468	1.32415	4	0.415592
1469	1.32415	4	0.415592
1470	1.32415	4	0.415592
1471	1.32415	4	0.415592
1472	1.32415	4	0.415592
1473	1.32415	4	0.415592
1474	1.32415	4	0.415592
1475	1.32415	4	0.415592
1476	1.32415	4	0.415592
1477	1.32415	4	0.415592
1478	1.32415	4	0.415592
1479	1.32415	4	0.415592
1480	1.32415	4	0.415592
1481	1.32415	4	0.415592
1482	1.32415	4	0.415592
1483	1.32415	4	0.415592
1484	1.32415	4	0.415592
1485	1.32415	4	0.415592
1486	1.32415	4	0.415592
1487	1.32415	4	0.415592
1488	1.32415	4	0.415592
1489	1.32415	4	0.415592
1490	1.32415	4	0.415592
1491	1.32415	4	0.415592
1492	1.32415	4	0.415592
1493	1.32415	4	0.415592
1494	1.32415	4	0.415592
1495	1.32415	4	0.415592
1496	1.32415	4	0.415592
1497	1.32415	4	0.415592
1498	1.32415	4	0.415592
1499	1.32415	4	0.415592
1500	1.32415	4	0.415592
1501	1.32415	4	0.415592
1502	1.32415	4	0.415592
1503	1.32415	4	0.415592
1504	1.32415	4	0.415592
1505	1.32415	4	0.415592
1506	1.32415	4	0.415592
1507	1.32415	4	0.415592
1508	1.32415	4	0.415592
1509	1.32415	4	0.415592
1510	1.32415	4	0.415592
1511	1.32415	4	0.415592
1512	1.32415	4	0.415592
1513	1.32415	4	0.415592
1514	1.32415	4	0.415592
1515	1.32415	4	0.415592
1516	1.32415	4	0.415592
1517	1.32415	4	0.415592
1518	1.32415	4	0.415592
1519	1.32415	4	0.415592
1520	1.32415	4	0.415592
1521	1.32415	4	0.415592
1522	1.32415	4	0.415592
1523	1.32415	4	0.415592
1524	1.32415	4	0.415592
1525	1.32415	4	0.415592
1526	1.32415	4	0.415592
1527	1.32415	4	0.415592
1528	1.32415	4	0.415592
1529	1.32415	4	0.415592
1530	1.32415	4	0.415592
1531	1.32415	4	0.415592
1532	1.32415	4	0.415592
1533	1.32415	4	0.415592
1534	1.32415	4	0.415592
1535	1.32415	4	0.415592
1536	1.32415	4	0.415592
1537	1.32415	4	0.415592
1538	1.32415	4	0.415592
1539	1.32415	4	0.415592
1540	1.32415	4	0.415592
1541	1.32415	4	0.415592
1542	1.32415	4	0.415592
1543	1.32415	4	0.415592
1544	1.32415	4	0.415592
1545	1.32415	4	0.415592
1546	1.32415	4	0.415592
1547	1.32415	4	0.415592
1548	1.32415	4	0.415592
1549	1.32415	4	0.415592
1550	1.32415	4	0.415592
1551	1.32415	4	0.415592
1552	1.32415	4	0.415592
1553	1.32415	4	0.415592
1554	1.32415	4	0.415592
1555	1.32415	4	0.415592
1556	1.32415	4	0.415592
1557	1.32415	4	0.415592
1558	1.32415	4	0.415592
1559	1.32415	4	0.415592
1560	1.32415	4	0.415592
1561	1.32415	4	0.415592
1562	1.32415	4	0.415592
1563	1.32415	4	0.415592
1564	1.32415	4	0.415592
1565	1.32415	4	0.415592
1566	1.32415	4	0.415592
1567	1.32415	4	0.415592
1568	1.32415	4	0.415592
1569	1.32415	4	0.415592
1570	1.32415	4	0.415592
1571	1.32415	4	0.415592
1572	1.32415	4	0.415592
1573	1.32415	4	0.415592
1574	1.32415	4	0.415592
1575	1.32415	4	0.415592
1576	1.32415	4	0.415592
1577	1.32415	4	0.415592
1578	1.32415	4	0.415592
1579	1.32415	4	0.415592
1580	1.32415	4	0.415592
1581	1.32415	4	0.415592
1582	1.32415	4	0.415592
1583	1.32415	4	0.415592
1584	1.32415	4	0.415592
1585	1.32415	4	0.415592
1586	1.32415	4	0.415592
1587	1.32415	4	0.415592
1588	1.32415	4	0.415592
1589	1.32415	4	0.415592
1590	1.32415	4	0.415592
1591	1.32415	4	0.415592
1592	1.32415	4	0.415592
1593	1.32415	4	0.415592
1594	1.32415	4	0.415592
1595	1.32415	4	0.415592
1596	1.32415	4	0.415592
1597	1.32415	4	0.415592
1598	1.32415	4	0.415592
1599	1.32415	4	0.415592
1600	1.32415	4	0.415592
1601	1.32415	4	0.415592
1602	1.32415	4	0.415592
1603	1.32415	4	0.415592
1604	1.32415	4	0.415592
1605	1.32415	4	0.415592
1606	1.32415	4	0.415592
1607	1.32415	4	0.415592
1608	1.32415	4	0.415592
1609	1.32415	4	0.415592
1610	1.32415	4	0.415592
1611	1.32415	4	0.415592
1612	1.32415	4	0.415592
1613	1.32415	4	0.415592
1614	1.32415	4	0.415592
1615	1.32415	4	0.415592
1616	1.32415	4	0.415592
1617	1.32415	4	0.415592
1618	1.32415	4	0.415592
1619	1.32415	4	0.415592
1620	1.32415	4	0.415592
1621	1.32415	4	0.415592
1622	1.32415	4	0.415592
1623	1.32415	4	0.415592
1624	1.32415	4	0.415592
1625	1.32415	4	0.415592
1626	1.32415	4	0.415592
1627	1.32415	4	0.415592
1628	1.32415	4	0.415592
1629	1.32415	4	0.415592
1630	1.32415	4	0.415592
1631	1.32415	4	0.415592
1632	1.32415	4	0.415592
1633	1.32415	4	0.415592
1634	1.32415	4	0.415592
1635	1.32415	4	0.415592
1636	1.32415	4	0.415592
1637	1.32415	4	0.415592
1638	1.32415	4	0.415592
1639	1.32415	4	0.415592
1640	1.32415	4	0.415592
1641	1.32415	4	0.415592
1642	1.32415	4	0.415592
1643	1.32415	4	0.415592
1644	1.32415	4	0.415592
1645	1.32415	4	0.415592
1646	1.32415	4	0.415592
1647	1.32415	4	0.415592
1648	1.32415	4	0.415592
1649	1.32415	4	0.415592
1650	1.32415	4	0.415592
1651	1.32415	4	0.415592
1652	1.32415	4	0.415592
1653	1.32415	4	0.415592
1654	1.32415	4	0.415592
1655	1.32415	4	0.415592
1656	1.32415	4	0.415592
1657	1.32415	4	0.415592
1658	1.32415	4	0.415592
1659	1.32415	4	0.415592
1660	1.32415	4	0.415592
1661	1.32415	4	0.415592
1662	1.32415	4	0.415592
1663	1.32415	4	0.415592
1664	1.32415	4	0.415592
1665	1.32415	4	0.415592
1666	1.32415	4	0.415592
1667	1.32415	4	0.415592
1668	1.32415	4	0.415592
1669	1.32415	4	0.415592
1670	1.32415	4	0.415592
1671	1.32415	4	0.415592
1672	1.32415	4	0.415592
1673	1.32415	4	0.415592
1674	1.32415	4	0.415592
1675	1.32415	4	0.415592
1676	1.32415	4	0.415592
1677	1.32415	4	0.415592
1678	1.32415	4	0.415592
1679	1.32415	4	0.415592
1680	1.32415	4	0.415592
1681	1.32415	4	0.415592
1682	1.32415	4	0.415592
1683	1.32415	4	0.415592
1684	1.32415	4	0.415592
1685	1.32415	4	0.415592
1686	1.32415	4	0.415592
1687	1.32415	4	0.415592
1688	1.32415	4	0.415592
1689	1.32415	4	0.415592
1690	1.32415	4	0.415592
1691	1.32415	4	0.415592
1692	1.32415	4	0.415592
1693	1.32415	4	0.415592
1694	1.32415	4	0.415592
1695	1.32415	4	0.415592
1696	1.32415	4	0.415592
1697	1.32415	4	0.415592
1698	1.32415	4	0.415592
1699	1.32415	4	0.415592
1700	1.32415	4	0.415592
1701	1.32415	4	0.415592
1702	1.32415	4	0.415592
1703	1.32415	4	0.415592
1704	1.32415	4	0.415592
1705	1.32415	4	0.415592
1706	1.32415	4	0.415592
1707	1.32415	4	0.415592
1708	1.32415	4	0.415592
1709	1.32415	4	0.415592
1710	1.32415	4	0.415592
1711	1.32415	4	0.415592
1712	1.32415	4	0.415592
1713	1.32415	4	0.415592
1714	1.32415	4	0.415592
1715	1.32415	4	0.415592
1716	1.32415	4	0.415592
1717	1.32415	4	0.415592
1718	1.32415	4	0.415592
1719	1.32415	4	0.415592
1720	1.32415	4	0.415592
1721	1.32415	4	0.415592
1722	1.32415	4	0.415592
1723	1.32415	4	0.415592
1724	1.32415	4	0.415592
1725	1.32415	4	0.415592
1726	1.32415	4	0.415592
1727	1.32415	4	0.415592
1728	1.32415	4	0.415592
1729	1.32415	4	0.415592
1730	1.32415	4	0.415592
1731	1.32415	4	0.415592
1732	1.32415	4	0.415592
1733	1.32415	4	0.415592
1734	1.32415	4	0.415592
1735	1.32415	4	0.415592
1736	1.32415	4	0.415592
1737	1.32415	4	0.415592
1738	1.32415	4	0.415592
1739	1.32415	4	0.415592
1740	1.32415	4	0.415592
1741	1.32415	4	0.415592
1742	1.32415	4	0.415592
1743	1.32415	4	0.415592
1744	1.32415	4	0.415592
1745	1.32415	4	0.415592
1746	1.32415	4	0.415592
1747	1.32415	4	0.415592
1748	1.32415	4	0.415592
1749	1.32415	4	0.415592
1750	1.32415	4	0.415592
1751	1.32415	4	0.415592
1752	1.32415	4	0.415592
1753	1.32415	4	0.415592
1754	1.32415	4	0.415592
1755	1.32415	4	0.415592
1756	1.32415	4	0.415592
1757	1.32415	4	0.415592
1758	1.32415	4	0.415592
1759	1.32415	4	0.415592
1760	1.32415	4	0.415592
1761	1.32415	4	0.415592
1762	1.32415	4	0.415592
1763	1.32415	4	0.415592
1764	1.32415	4	0.415592
1765	1.32415	4	0.415592
1766	1.32415	4	0.415592
1767	1.32415	4	0.415592
1768	1.32415	4	0.415592
1769	1.32415	4	0.415592
1770	1.32415	4	0.415592
1771	1.32415	4	0.415592
1772	1.32415	4	0.415592
1773	1.32415	4	0.415592
1774	1.32415	4	0.415592
1775	1.32415	4	0.415592
1776	1.32415	4	0.415592
1777	1.32415	4	0.415592
1778	1.32415	4	0.415592
1779	1.32415	4	0.415592
1780	1.32415	4	0.415592
1781	1.32415	4	0.415592
1782	1.32415	4	0.415592
1783	1.32415	4	0.415592
1784	1.32415	4	0.415592
1785	1.32415	4	0.415592
1786	1.32415	4	0.415592
1787	1.32415	4	0.415592
1788	1.32415	4	0.415592
1789	1.32415	4	0.415592
1790	1.32415	4	0.415592
1791	1.32415	4	0.415592
1792	1.32415	4	0.415592
1793	1.32415	4	0.415592
1794	1.32415	4	0.415592
1795	1.32415	4	0.415592
1796	1.32415	4	0.415592
1797	1.32415	4	0.415592
1798	1.32415	4	0.415592
1799	1.32415	4	0.415592
1800	1.32415	4	0.415592
1801	1.32415	4	0.415592
1802	1.32415	4	0.415592
1803	1.32415	4	0.415592
1804	1.32415	4	0.415592
1805	1.32415	4	0.415592
1806	1.32415	4	0.415592
1807	1.32415	4	0.415592
1808	1.32415	4	0.415592
1809	1.32415	4	0.415592
1810	1.32415	4	0.415592
1811	1.32415	4	0.415592
1812	1.32415	4	0.415592
1813	1.32415	4	0.415592
1814	1.32415	4	0.415592
1815	1.32415	4	0.415592
1816	1.32415	4	0.415592
1817	1.32415	4	0.415592
1818	1.32415	4	0.415592
1819	1.32415	4	0.415592
1820	1.32415	4	0.415592
1821	1.32415	4	0.415592
1822	1.32415	4	0.415592
1823	1.32415	4	0.415592
1824	1.32415	4	0.415592
1825	1.32415	4	0.415592
1826	1.32415	4	0.415592
1827	1.32415	4	0.415592
1828	1.32415	4	0.415592
1829	1.32415	4	0.415592
1830	1.32415	4	0.415592
1831	1.32415	4	0.415592
1832	1.32415	4	0.415592
1833	1.32415	4	0.415592
1834	1.32415	4	0.415592
1835	1.32415	4	0.415592
1836	1.32415	4	0.415592
1837	1.32415	4	0.415592
1838	1.32415	4	0.415592
1839	1.32415	4	0.415592
1840	1.32415	4	0.415592
1841	1.32415	4	0.415592
1842	1.32415	4	0.415592
1843	1.32415	4	0.415592
1844	1.32415	4	0.415592
1845	1.32415	4	0.415592
1846	1.32415	4	0.415592
1847	1.32415	4	0.415592
1848	1.32415	4	0.415592
1849	1.32415	4	0.415592
1850	1.32415	4	0.415592
1851	1.32415	4	0.415592
1852	1.32415	4	0.415592
1853	1.32415	4	0.415592
1854	1.32415	4	0.415592
1855	1.32415	4	0.415592
1856	1.32415	4	0.415592
1857	1.32415	4	0.415592
1858	1.32415	4	0.415592
1859	1.32415	4	0.415592
1860	1.32415	4	0.415592
1861	1.32415	4	0.415592
1862	1.32415	4	0.415592
1863	1.32415	4	0.415592
1864	1.32415	4	0.415592
1865	1.32415	4	0.415592
1866	1.32415	4	0.415592
1867	1.32415	4	0.415592
1868	1.32415	4	0.415592
1869	1.32415	4	0.415592
1870	1.32415	4	0.415592
1871	1.32415	4	0.415592
1872	1.32415	4	0.415592
1873	1.32415	4	0.415592
1874	1.32415	4	0.415592
1875	1.32415	4	0.415592
1876	1.32415	4	0.415592
1877	1.32415	4	0.415592
1878	1.32415	4	0.415592
1879	1.32415	4	0.415592
1880	1.32415	4	0.415592
1881	1.32415	4	0.415592
1882	1.32415	4	0.415592
1883	1.32415	4	0.415592
1884	1.32415	4	0.415592
1885	1.32415	4	0.415592
1886	1.32415	4	0.415592
1887	1.32415	4	0.415592
1888	1.32415	4	0.415592
1889	1.32415	4	0.415592
1890	1.32415	4	0.415592
1891	1.32415	4	0.415592
1892	1.32415	4	0.415592
1893	1.32415	4	0.415592
1894	1.32415	4	0.415592
1895	1.32415	4	0.415592
1896	1.32415	4	0.415592
1897	1.32415	4	0.415592
1898	1.32415	4	0.415592
1899	1.32415	4	0.415592
1900	1.32415	4	0.415592
1901	1.32415	4	0.415592
1902	1.32415	4	0.415592
1903	1.32415	4	0.415592
1904	1.32415	4	0.415592
1905	1.32415	4	0.415592
1906	1.32415	4	0.415592
1907	1.32415	4	0.415592
1908	1.32415	4	0.415592
1909	1.32415	4	0.415592
1910	1.32415	4	0.415592
1911	1.32415	4	0.415592
1912	1.32415	4	0.415592
1913	1.32415	4	0.415592
1914	1.32415	4	0.415592
1915	1.32415	4	0.415592
1916	1.32415	4	0.415592
1917	1.32415	4	0.415592
1918	1.32415	4	0.415592
1919	1.32415	4	0.415592
1920	1.32415	4	0.415592
1921	1.32415	4	0.415592
1922	1.32415	4	0.415592
1923	1.32415	4	0.415592
1924	1.32415	4	0.415592
1925	1.32415	4	0.415592
1926	1.32415	4	0.415592
1927	1.32415	4	0.415592
1928	1.32415	4	0.415592
1929	1.32415	4	0.415592
1930	1.32415	4	0.415592
1931	1.32415	4	0.415592
1932	1.32415	4	0.415592
1933	1.32415	4	0.415592
1934	1.32415	4	0.415592
1935	1.32415	4	0.415592
1936	1.32415	4	0.415592
1937	1.32415	4	0.415592
1938	1.32415	4	0.415592
1939	1.32415	4	0.415592
1940	1.32415	4	0.415592
1941	1.32415	4	0.415592
1942	1.32415	4	0.415592
1943	1.32415	4	0.415592
1944	1.32415	4	0.415592
1945	1.32415	4	0.415592
1946	1.32415	4	0.415592
1947	1.32415	4	0.415592
1948	1.32415	4	0.415592
1949	1.32415	4	0.415592
1950	1.32415	4	0.415592
1951	1.32415	4	0.415592
1952	1.32415	4	0.415592
1953	1.32415	4	0.415592
1954	1.32415	4	0.415592
1955	1.32415	4	0.415592
1956	1.32415	4	0.415592
1957	1.32415	4	0.415592
1958	1.32415	4	0.415592
1959	1.32415	4	0.415592
1960	1.32415	4	0.415592
1961	1.32415	4	0.415592
1962	1.32415	4	0.415592
1963	1.32415	4	0.415592
1964	1.32415	4	0.415592
1965	1.32415	4	0.415592
1966	1.32415	4	0.415592
1967	1.32415	4	0.415592
1968	1.32415	4	0.415592
1969	1.32415	4	0.415592
1970	1.32415	4	0.415592
1971	1.32415	4	0.415592
1972	1.32415	4	0.415592
1973	1.32415	4	0.415592
1974	1.32415	4	0.415592
1975	1.32415	4	0.415592
1976	1.32415	4	0.415592
1977	1.32415	4	0.415592
1978	1.32415	4	0.415592
1979	1.32415	4	0.415592
1980	1.32415	4	0.415592
1981	1.32415	4	0.415592
1982	1.32415	4	0.415592
1983	1.32415	4	0.415592
1984	1.32415	4	0.415592
1985	1.32415	4	0.415592
1986	1.32415	4	0.415592
1987	1.32415	4	0.415592
1988	1.32415	4	0.415592
1989	1.32415	4	0.415592
1990	1.32415	4	0.415592
1991	1.32415	4	0.415592
1992	1.32415	4	0.415592
1993	1.32415	4	0.415592
1994	1.32415	4	0.415592
1995	1.32415	4	0.415592
1996	1.32415	4	0.415592
1997	1.32415	4	0.415592
1998	1.32415	4	0.415592
1999	1.32415	4	0.415592
[truncated: 38,001 more rows]
