# Supplementary material for: Aspiration-driven co-evolution of cooperation with individual behavioral diversity
Source: PLoS One. 2023 Sep 15;18(9):e0291134. doi: 10.1371/journal.pone.0291134 (PMC10503719; doi:10.1371/journal.pone.0291134)
Supplement: S1 Data — (ZIP) [file pone.0291134.s001.zip › M1/v1-L=200/data/aspiration_time,b=1.1_frequency.txt]

0	0.5	0.5	0
1	0.626113	0.639879	0.451815
2	0.695856	0.741603	0.497097
3	0.731199	0.822157	0.535293
4	0.743774	0.88953	0.56062
5	0.74265	0.949957	0.569
6	0.732669	1.00505	0.567452
7	0.718777	1.06008	0.557314
8	0.704042	1.11612	0.541415
9	0.688746	1.16524	0.521764
10	0.674488	1.2133	0.502747
11	0.661872	1.25845	0.481833
12	0.651084	1.30315	0.459706
13	0.641509	1.33385	0.442893
14	0.634063	1.37329	0.425683
15	0.628535	1.40139	0.410518
16	0.623701	1.43797	0.396172
17	0.619844	1.46418	0.383535
18	0.618213	1.48938	0.372464
19	0.617754	1.51138	0.363499
20	0.618516	1.5318	0.356515
21	0.62054	1.55513	0.349673
22	0.623532	1.58475	0.345029
23	0.628077	1.60294	0.340533
24	0.632285	1.63104	0.336017
25	0.637973	1.64981	0.334669
26	0.643938	1.66368	0.335025
27	0.650525	1.68719	0.332515
28	0.657286	1.70796	0.333767
29	0.663981	1.73211	0.336731
30	0.670571	1.75609	0.340533
31	0.677965	1.77575	0.342423
32	0.685692	1.80169	0.34306
33	0.693428	1.82852	0.345564
34	0.701383	1.8609	0.344846
35	0.70996	1.87819	0.344627
36	0.718621	1.89098	0.345198
37	0.726895	1.92001	0.345617
38	0.735905	1.9314	0.348329
39	0.745687	1.94232	0.350523
40	0.755628	1.9649	0.352428
41	0.765058	1.98362	0.358005
42	0.774141	2.00161	0.361488
43	0.783497	2.02163	0.365874
44	0.792995	2.035	0.368773
45	0.802282	2.05074	0.377652
46	0.811761	2.076	0.381594
47	0.821159	2.10021	0.380477
48	0.83074	2.11484	0.38308
49	0.840502	2.12943	0.38634
50	0.850807	2.1346	0.39162
51	0.861102	2.15372	0.3929
52	0.871499	2.17227	0.399075
53	0.882098	2.18681	0.404111
54	0.892496	2.20179	0.406946
55	0.903233	2.21384	0.410772
56	0.913789	2.22141	0.415929
57	0.923779	2.23675	0.42319
58	0.933262	2.25588	0.427038
59	0.943388	2.27734	0.428287
60	0.953447	2.28954	0.436879
61	0.962553	2.31813	0.440015
62	0.971858	2.33171	0.443615
63	0.981034	2.34593	0.448265
64	0.990431	2.3574	0.451752
65	0.999602	2.38096	0.454782
66	1.00857	2.39565	0.46001
67	1.01724	2.41605	0.464183
68	1.02598	2.42853	0.469041
69	1.03515	2.42365	0.474538
70	1.04478	2.43803	0.474458
71	1.05433	2.4503	0.472791
72	1.06388	2.45994	0.479085
73	1.07381	2.46061	0.481448
74	1.08368	2.47656	0.487653
75	1.09309	2.49141	0.494313
76	1.10259	2.50379	0.496406
77	1.11274	2.50754	0.500562
78	1.12306	2.51182	0.504935
79	1.13331	2.52639	0.510142
80	1.14341	2.5367	0.516701
81	1.15329	2.53757	0.523705
82	1.16363	2.54088	0.526252
83	1.17404	2.55565	0.535678
84	1.18441	2.56859	0.538846
85	1.19444	2.57738	0.546924
86	1.20407	2.58941	0.551769
87	1.2144	2.59186	0.555849
88	1.22484	2.60009	0.556094
89	1.23516	2.61028	0.560308
90	1.24536	2.62391	0.563524
91	1.25525	2.63453	0.573907
92	1.26463	2.65571	0.575515
93	1.27417	2.66849	0.582749
94	1.28343	2.68267	0.5832
95	1.29217	2.69853	0.590757
96	1.3008	2.71837	0.594427
97	1.30992	2.71946	0.596096
98	1.31926	2.73043	0.602848
99	1.32808	2.73031	0.608452
100	1.33735	2.74127	0.612018
101	1.34678	2.73942	0.619238
102	1.35584	2.75896	0.621436
103	1.36531	2.76199	0.630389
104	1.37421	2.76855	0.641727
105	1.38237	2.78394	0.641686
106	1.39104	2.80408	0.638923
107	1.3989	2.82119	0.643113
108	1.40669	2.83258	0.64345
109	1.41395	2.84389	0.649466
110	1.42163	2.85379	0.651057
111	1.42957	2.86294	0.656651
112	1.43768	2.87107	0.659813
113	1.44561	2.88087	0.665534
114	1.45418	2.88305	0.67066
115	1.46234	2.88673	0.676915
116	1.47042	2.8889	0.680205
117	1.47857	2.90219	0.682378
118	1.48611	2.91107	0.689248
119	1.49418	2.92216	0.68806
120	1.50226	2.92602	0.690999
121	1.51007	2.92918	0.695948
122	1.51793	2.92376	0.702252
123	1.52677	2.92195	0.703855
124	1.53559	2.92365	0.707536
125	1.54403	2.93468	0.717264
126	1.55163	2.94009	0.720597
127	1.56032	2.95082	0.717451
128	1.56854	2.96198	0.720812
129	1.57675	2.97398	0.724639
130	1.58482	2.98057	0.730179
131	1.59223	2.99292	0.738291
132	1.60028	3.00271	0.74182
133	1.60772	3.01563	0.743521
134	1.61504	3.02887	0.744441
135	1.6227	3.02902	0.747702
136	1.63102	3.02169	0.752331
137	1.63961	3.0226	0.754652
138	1.64796	3.02645	0.756766
139	1.65585	3.04064	0.765367
140	1.66393	3.04462	0.768697
141	1.67212	3.0555	0.772981
142	1.6802	3.06	0.780288
143	1.68862	3.06121	0.781814
144	1.69675	3.07138	0.786509
145	1.70438	3.08008	0.793442
146	1.71214	3.08047	0.799722
147	1.71953	3.09227	0.802945
148	1.72701	3.10099	0.80682
149	1.73453	3.1103	0.807942
150	1.74198	3.11676	0.811528
151	1.74904	3.12817	0.812157
152	1.75666	3.13378	0.814621
153	1.76421	3.13661	0.81944
154	1.77101	3.14078	0.826781
155	1.77843	3.13511	0.832134
156	1.78591	3.14037	0.835206
157	1.79308	3.15591	0.841322
158	1.79975	3.16507	0.842802
159	1.80659	3.18242	0.845357
160	1.81348	3.19395	0.847304
161	1.82102	3.18799	0.850291
162	1.82855	3.1925	0.854257
163	1.83609	3.19902	0.855202
164	1.84379	3.20224	0.859892
165	1.85137	3.21123	0.863102
166	1.85831	3.21737	0.869092
167	1.86565	3.2238	0.868351
168	1.8722	3.23913	0.871737
169	1.87943	3.24581	0.876915
170	1.88666	3.24438	0.878697
171	1.89359	3.25399	0.881059
172	1.9004	3.26147	0.881459
173	1.90723	3.25784	0.888979
174	1.91453	3.25827	0.898652
175	1.9213	3.26458	0.90308
176	1.92728	3.26872	0.906517
177	1.93304	3.28645	0.909224
178	1.93935	3.29044	0.912488
179	1.94652	3.29014	0.91206
180	1.95326	3.29267	0.915507
181	1.95944	3.3021	0.920012
182	1.96553	3.30364	0.926038
183	1.97154	3.30964	0.927206
184	1.97744	3.32019	0.930212
185	1.98326	3.33061	0.933197
186	1.98921	3.33436	0.933703
187	1.99531	3.33948	0.93553
188	2.00104	3.34085	0.938465
189	2.00703	3.35285	0.93958
190	2.01301	3.35363	0.944934
191	2.01889	3.35127	0.948746
192	2.02472	3.35467	0.955008
193	2.03023	3.36099	0.95922
194	2.03558	3.37417	0.95675
195	2.0412	3.37615	0.959183
196	2.04697	3.37757	0.960376
197	2.05323	3.38563	0.964076
198	2.05901	3.3899	0.963036
199	2.06581	3.37905	0.965773
200	2.07276	3.37522	0.969389
201	2.07929	3.38034	0.974111
202	2.08505	3.38885	0.977187
203	2.09094	3.40136	0.981045
204	2.09652	3.41303	0.983934
205	2.10191	3.42311	0.985364
206	2.10748	3.43128	0.987376
207	2.11289	3.43579	0.991961
208	2.11902	3.44106	0.992502
209	2.12462	3.44645	0.992133
210	2.13031	3.44735	0.991451
211	2.13596	3.44409	0.995787
212	2.142	3.44265	0.997821
213	2.14821	3.4456	1.00425
214	2.15316	3.45261	1.01003
215	2.15862	3.45506	1.01148
216	2.16419	3.46016	1.01781
217	2.16958	3.46456	1.02259
218	2.17516	3.47457	1.0233
219	2.18031	3.47859	1.02588
220	2.18499	3.4838	1.02998
221	2.18946	3.50194	1.03174
222	2.1942	3.51154	1.03183
223	2.19888	3.5123	1.02922
224	2.20375	3.51214	1.03048
225	2.20851	3.51133	1.03355
226	2.21354	3.51439	1.0387
227	2.21824	3.51941	1.04382
228	2.2231	3.52674	1.04349
229	2.22759	3.53538	1.04482
230	2.23235	3.53227	1.04795
231	2.23645	3.53132	1.0493
232	2.24139	3.53128	1.05085
233	2.24676	3.53138	1.05129
234	2.25222	3.53609	1.05722
235	2.25657	3.54234	1.05704
236	2.26124	3.54768	1.06167
237	2.26618	3.54689	1.06441
238	2.27119	3.54776	1.06765
239	2.27573	3.55126	1.07414
240	2.27999	3.55899	1.07717
241	2.28455	3.56065	1.07892
242	2.28863	3.56575	1.07732
243	2.29255	3.57532	1.08038
244	2.29651	3.58179	1.07782
245	2.3006	3.58439	1.07809
246	2.30489	3.58075	1.07931
247	2.30925	3.58463	1.077
248	2.31384	3.58162	1.08169
249	2.31827	3.58885	1.08117
250	2.32241	3.59522	1.08265
251	2.32652	3.59852	1.08828
252	2.33063	3.60075	1.09323
253	2.33439	3.61338	1.09233
254	2.33828	3.61317	1.09251
255	2.3421	3.61688	1.09307
256	2.34603	3.61748	1.0945
257	2.35016	3.61783	1.09835
258	2.35395	3.61911	1.10476
259	2.35785	3.61941	1.10708
260	2.36165	3.62953	1.10602
261	2.36524	3.63762	1.10779
262	2.36891	3.63818	1.10712
263	2.37282	3.64147	1.11038
264	2.37666	3.64443	1.10977
265	2.38058	3.64475	1.1121
266	2.38477	3.64807	1.11132
267	2.38856	3.6491	1.11611
268	2.39219	3.6513	1.11941
269	2.39589	3.65591	1.12459
270	2.39972	3.65466	1.12555
271	2.40344	3.65662	1.1284
272	2.40735	3.65866	1.13217
273	2.41095	3.6611	1.13197
274	2.41492	3.65978	1.1356
275	2.41855	3.66389	1.13258
276	2.42247	3.66621	1.13107
277	2.42639	3.66371	1.13366
278	2.43036	3.66281	1.14041
279	2.43408	3.66977	1.13684
280	2.43789	3.6735	1.13645
281	2.44144	3.67739	1.14042
282	2.44496	3.67794	1.1442
283	2.44871	3.67626	1.14861
284	2.45213	3.6784	1.15587
285	2.45547	3.68405	1.1604
286	2.45907	3.68366	1.16626
287	2.4627	3.68023	1.16623
288	2.46584	3.68278	1.17104
289	2.46956	3.68472	1.17238
290	2.4729	3.68513	1.17417
291	2.47648	3.6927	1.17504
292	2.48007	3.69017	1.17658
293	2.48366	3.69293	1.17348
294	2.48744	3.69534	1.17337
295	2.49113	3.69827	1.17629
296	2.49437	3.69642	1.17955
297	2.49747	3.7042	1.1811
298	2.5006	3.71027	1.18315
299	2.50356	3.7139	1.18695
300	2.50638	3.71389	1.18918
301	2.50943	3.70883	1.19818
302	2.5125	3.70583	1.2012
303	2.51614	3.70914	1.19942
304	2.51925	3.7111	1.1973
305	2.52223	3.71136	1.19933
306	2.52585	3.71555	1.19858
307	2.52919	3.71617	1.19805
308	2.53228	3.7194	1.20391
309	2.53563	3.71945	1.20524
310	2.53899	3.71805	1.21088
311	2.54197	3.72026	1.22005
312	2.54485	3.72365	1.21969
313	2.54799	3.72245	1.218
314	2.55106	3.72549	1.21871
315	2.55406	3.72808	1.22391
316	2.55729	3.73088	1.22642
317	2.56027	3.73907	1.22938
318	2.5632	3.74385	1.22822
319	2.56608	3.74749	1.22633
320	2.56863	3.75414	1.22518
321	2.57108	3.75474	1.22636
322	2.57361	3.75807	1.22664
323	2.57676	3.75625	1.22571
324	2.57996	3.75716	1.22664
325	2.58269	3.76694	1.22617
326	2.58563	3.77054	1.22645
327	2.58849	3.76898	1.22633
328	2.59101	3.77369	1.23098
329	2.59305	3.77732	1.23119
330	2.59565	3.77754	1.23063
331	2.59827	3.78005	1.22732
332	2.60111	3.77848	1.22897
333	2.60361	3.78065	1.23225
334	2.6063	3.78472	1.23306
335	2.60943	3.78495	1.23295
336	2.61197	3.78727	1.23892
337	2.61489	3.78753	1.24039
338	2.61721	3.78842	1.24564
339	2.61958	3.7907	1.2477
340	2.62168	3.79235	1.24949
341	2.62432	3.78794	1.25214
342	2.62675	3.79219	1.25186
343	2.62903	3.79689	1.25268
344	2.6314	3.79682	1.24946
345	2.63356	3.80381	1.24882
346	2.63559	3.81015	1.25105
347	2.63747	3.81626	1.24781
348	2.63923	3.81984	1.24617
349	2.64166	3.81837	1.24197
350	2.64468	3.81296	1.24518
351	2.6471	3.81548	1.24776
352	2.64962	3.8204	1.2481
353	2.65204	3.82604	1.24922
354	2.65417	3.82883	1.25197
355	2.65639	3.82705	1.25219
356	2.65855	3.82819	1.25557
357	2.66063	3.83031	1.25519
358	2.66238	3.83315	1.25833
359	2.66424	3.83841	1.25866
360	2.66627	3.83878	1.26155
361	2.66803	3.84096	1.26224
362	2.66993	3.84228	1.26171
363	2.67182	3.8435	1.25987
364	2.67407	3.83912	1.25829
365	2.67628	3.83888	1.25862
366	2.67904	3.84066	1.25871
367	2.68152	3.83848	1.26117
368	2.68366	3.83954	1.26491
369	2.68602	3.83829	1.26812
370	2.68836	3.83687	1.26993
371	2.6909	3.83489	1.27205
372	2.69338	3.83601	1.27233
373	2.69564	3.83825	1.27576
374	2.69765	3.84249	1.2753
375	2.69934	3.84836	1.27568
376	2.70116	3.85238	1.27608
377	2.70296	3.85432	1.27425
378	2.70491	3.85087	1.27595
379	2.70671	3.85345	1.27563
380	2.70838	3.8522	1.27907
381	2.71035	3.85274	1.27922
382	2.71238	3.85254	1.2788
383	2.71431	3.85302	1.2836
384	2.71602	3.85411	1.28621
385	2.71783	3.85401	1.28826
386	2.71961	3.85304	1.29177
387	2.72154	3.85109	1.29193
388	2.72351	3.85128	1.29485
389	2.72534	3.8526	1.29746
390	2.72747	3.85222	1.29684
391	2.72963	3.84848	1.29927
392	2.73149	3.85354	1.30415
393	2.73328	3.85735	1.30483
394	2.73516	3.8577	1.30647
395	2.73686	3.85926	1.30545
396	2.73861	3.85858	1.30666
397	2.74047	3.86396	1.3081
398	2.74224	3.86938	1.30812
399	2.74368	3.87524	1.30643
400	2.74545	3.87406	1.30611
401	2.74676	3.87758	1.30593
402	2.74814	3.87965	1.30555
403	2.74937	3.88393	1.30612
404	2.7502	3.88707	1.30517
405	2.75134	3.88931	1.30521
406	2.75269	3.88752	1.30483
407	2.754	3.88663	1.30543
408	2.75514	3.88675	1.30595
409	2.75642	3.88787	1.307
410	2.75771	3.89083	1.30482
411	2.75885	3.89278	1.30567
412	2.76028	3.89141	1.30685
413	2.7616	3.89169	1.30834
414	2.76282	3.89463	1.30911
415	2.76406	3.89645	1.30826
416	2.76525	3.89816	1.30614
417	2.76657	3.89653	1.30918
418	2.76777	3.8967	1.30963
419	2.76909	3.89927	1.30979
420	2.77011	3.90223	1.30919
421	2.77122	3.90339	1.31053
422	2.77231	3.90446	1.31163
423	2.77356	3.90696	1.31085
424	2.77461	3.90849	1.31394
425	2.77571	3.90944	1.31271
426	2.77671	3.90957	1.31573
427	2.77768	3.90849	1.31667
428	2.77861	3.9119	1.31662
429	2.77948	3.90825	1.31874
430	2.78059	3.91051	1.31643
431	2.78141	3.91212	1.31785
432	2.78199	3.91314	1.31875
433	2.78287	3.91424	1.31995
434	2.78352	3.91664	1.31953
435	2.78416	3.92009	1.3167
436	2.78481	3.92086	1.31779
437	2.78571	3.92022	1.32082
438	2.78645	3.9209	1.32119
439	2.78722	3.92447	1.31967
440	2.78781	3.92829	1.31834
441	2.78831	3.93036	1.31683
442	2.78893	3.92817	1.31613
443	2.7897	3.92936	1.31546
444	2.7906	3.92873	1.31459
445	2.79149	3.92973	1.31339
446	2.79234	3.92905	1.31231
447	2.7932	3.92946	1.31422
448	2.79366	3.93493	1.31539
449	2.79417	3.93515	1.31688
450	2.79485	3.93485	1.31612
451	2.79541	3.93555	1.31544
452	2.79607	3.93603	1.31664
453	2.79661	3.93555	1.31654
454	2.79728	3.934	1.3168
455	2.79818	3.93116	1.31806
456	2.79884	3.93266	1.31837
457	2.79963	3.9321	1.3176
458	2.8003	3.93322	1.32009
459	2.80093	3.93411	1.32083
460	2.80158	3.93591	1.31969
461	2.80238	3.93764	1.31836
462	2.80319	3.93832	1.31724
463	2.80409	3.93934	1.31632
464	2.80491	3.93971	1.31667
465	2.80585	3.93872	1.3174
466	2.80652	3.94061	1.31843
467	2.80717	3.94208	1.31816
468	2.80794	3.94246	1.31884
469	2.80859	3.94353	1.32136
470	2.80937	3.94454	1.32107
471	2.81004	3.94583	1.32259
472	2.81045	3.94688	1.3234
473	2.81107	3.94904	1.32306
474	2.81162	3.94977	1.32171
475	2.81229	3.94811	1.32209
476	2.81287	3.94934	1.32135
477	2.81354	3.94965	1.32099
478	2.81414	3.94989	1.32204
479	2.81472	3.94898	1.32217
480	2.81533	3.94957	1.32478
481	2.81587	3.95203	1.32402
482	2.81667	3.95338	1.32226
483	2.81728	3.95382	1.32309
484	2.81787	3.95456	1.32578
485	2.81839	3.95503	1.32651
486	2.81889	3.95439	1.32745
487	2.81932	3.95518	1.32588
488	2.81992	3.95617	1.32628
489	2.82044	3.95767	1.3264
490	2.82083	3.95856	1.32661
491	2.82132	3.95874	1.32673
492	2.82181	3.95978	1.32636
493	2.8223	3.96101	1.32571
494	2.82284	3.96033	1.32648
495	2.82336	3.96004	1.3267
496	2.82381	3.9608	1.32536
497	2.8243	3.9611	1.32413
498	2.82489	3.95821	1.32642
499	2.82546	3.95896	1.3272
500	2.826	3.9591	1.32733
501	2.82653	3.9577	1.33029
502	2.82705	3.95956	1.33391
503	2.82754	3.96047	1.33429
504	2.82803	3.96075	1.33461
505	2.82851	3.96208	1.33351
506	2.82894	3.96366	1.33334
507	2.82935	3.96146	1.33294
508	2.82983	3.96216	1.33204
509	2.83039	3.96244	1.33098
510	2.83072	3.9637	1.33193
511	2.83114	3.96388	1.33067
512	2.83168	3.96532	1.32879
513	2.83231	3.96463	1.32888
514	2.83296	3.9642	1.32973
515	2.83331	3.96497	1.32968
516	2.83394	3.96406	1.32852
517	2.83455	3.96514	1.32758
518	2.83507	3.96506	1.32828
519	2.83564	3.96609	1.32979
520	2.83615	3.9664	1.3298
521	2.83655	3.96975	1.33057
522	2.83685	3.97221	1.32937
523	2.83715	3.97303	1.32853
524	2.83747	3.97356	1.32873
525	2.83772	3.97384	1.32923
526	2.8379	3.97252	1.33033
527	2.83825	3.97218	1.33129
528	2.83859	3.97331	1.33058
529	2.83883	3.9758	1.33013
530	2.83903	3.97647	1.32834
531	2.83923	3.97639	1.32751
532	2.83946	3.97606	1.32679
533	2.8398	3.97518	1.32769
534	2.84005	3.9791	1.32753
535	2.84018	3.97974	1.32852
536	2.84045	3.97845	1.32854
537	2.84057	3.98035	1.32941
538	2.84077	3.98195	1.32835
539	2.84095	3.98213	1.3273
540	2.84108	3.98266	1.32704
541	2.8413	3.98246	1.32689
542	2.84154	3.98267	1.32547
543	2.84168	3.98286	1.32509
544	2.84185	3.98232	1.32511
545	2.84207	3.98222	1.32484
546	2.84237	3.98276	1.32496
547	2.84257	3.98359	1.32481
548	2.84279	3.9844	1.3247
549	2.84307	3.98414	1.3246
550	2.8433	3.98328	1.32522
551	2.8436	3.98247	1.32543
552	2.84392	3.98215	1.32506
553	2.84422	3.98089	1.32605
554	2.84456	3.98121	1.32687
555	2.84477	3.98049	1.32849
556	2.84495	3.98297	1.32762
557	2.84518	3.98307	1.32723
558	2.84536	3.98279	1.32757
559	2.84549	3.98387	1.32752
560	2.84559	3.9839	1.32787
561	2.84575	3.98464	1.32741
562	2.8459	3.98447	1.32736
563	2.84613	3.98474	1.32816
564	2.84634	3.98412	1.32776
565	2.84649	3.98422	1.32798
566	2.84673	3.98347	1.32739
567	2.84692	3.98357	1.32768
568	2.84717	3.98305	1.32819
569	2.84738	3.98387	1.32898
570	2.84747	3.98428	1.33051
571	2.84768	3.98448	1.32934
572	2.84782	3.98467	1.3291
573	2.848	3.98499	1.32955
574	2.84818	3.98418	1.32982
575	2.84845	3.98399	1.33009
576	2.84885	3.98314	1.33046
577	2.84912	3.98267	1.33016
578	2.84937	3.98356	1.33065
579	2.84959	3.98482	1.33009
580	2.84978	3.98573	1.32931
581	2.84999	3.98554	1.32975
582	2.85025	3.9849	1.32982
583	2.85045	3.98596	1.32979
584	2.85067	3.98549	1.33079
585	2.8509	3.98533	1.33046
586	2.85109	3.98674	1.33025
587	2.85124	3.98751	1.33065
588	2.85137	3.98804	1.33103
589	2.8515	3.98802	1.33168
590	2.8516	3.98854	1.33153
591	2.85176	3.98812	1.33136
592	2.85189	3.98793	1.33148
593	2.85202	3.98702	1.33221
594	2.85222	3.98669	1.3325
595	2.85239	3.98698	1.33187
596	2.85249	3.98759	1.33224
597	2.8527	3.98844	1.33189
598	2.85284	3.98836	1.33249
599	2.85304	3.9884	1.33167
600	2.85322	3.98815	1.33194
601	2.85337	3.98915	1.33219
602	2.85344	3.98965	1.33262
603	2.85352	3.98916	1.33301
604	2.85359	3.99011	1.33298
605	2.85365	3.99032	1.33314
606	2.85375	3.98996	1.33278
607	2.85393	3.98941	1.33301
608	2.8541	3.98969	1.3335
609	2.85422	3.9902	1.33293
610	2.8544	3.99057	1.33269
611	2.8545	3.98994	1.33255
612	2.85462	3.98948	1.33268
613	2.85481	3.98939	1.33245
614	2.85498	3.99031	1.33271
615	2.85505	3.99181	1.33256
616	2.85517	3.99118	1.33246
617	2.85528	3.99096	1.3327
618	2.85548	3.99119	1.33268
619	2.85561	3.99088	1.33279
620	2.85573	3.99198	1.33206
621	2.85585	3.99158	1.3321
622	2.85595	3.99199	1.33257
623	2.85609	3.99197	1.33245
624	2.8562	3.9917	1.3329
625	2.85626	3.99236	1.33294
626	2.85634	3.99179	1.33312
627	2.85647	3.99139	1.33303
628	2.85656	3.99147	1.33315
629	2.85659	3.99239	1.33275
630	2.8567	3.99258	1.33245
631	2.85684	3.9933	1.33228
632	2.85691	3.99342	1.33182
633	2.85705	3.99266	1.33268
634	2.85713	3.99252	1.33352
635	2.85723	3.99263	1.33362
636	2.85732	3.99264	1.33319
637	2.85747	3.99179	1.33359
638	2.85757	3.99185	1.33406
639	2.85766	3.9922	1.3341
640	2.85767	3.99361	1.33365
641	2.85774	3.99365	1.33344
642	2.85773	3.99391	1.33291
643	2.8578	3.99396	1.33301
644	2.85786	3.99329	1.33265
645	2.85792	3.99329	1.3328
646	2.85802	3.99273	1.33331
647	2.85815	3.99231	1.3337
648	2.85816	3.99284	1.33411
649	2.85819	3.99291	1.33502
650	2.85827	3.99215	1.33514
651	2.85841	3.99285	1.33437
652	2.85841	3.99307	1.33377
653	2.85851	3.99421	1.33324
654	2.85861	3.99363	1.33363
655	2.85868	3.99322	1.33359
656	2.85875	3.99395	1.33369
657	2.85877	3.99457	1.33306
658	2.85879	3.99483	1.3337
659	2.85883	3.99552	1.33332
660	2.85884	3.99545	1.33361
661	2.85884	3.99536	1.33389
662	2.85881	3.99628	1.33351
663	2.85876	3.99612	1.33391
664	2.8587	3.99731	1.33312
665	2.85868	3.99728	1.33327
666	2.85863	3.99756	1.33278
667	2.85863	3.99758	1.33228
668	2.85863	3.99719	1.33218
669	2.85868	3.99629	1.33178
670	2.85877	3.9956	1.33214
671	2.8588	3.99609	1.33187
672	2.85885	3.99606	1.33202
673	2.8589	3.99591	1.33204
674	2.85895	3.99564	1.33205
675	2.85903	3.99517	1.33224
676	2.8591	3.99521	1.33221
677	2.85916	3.99578	1.33202
678	2.8592	3.99626	1.33226
679	2.85921	3.997	1.33224
680	2.85921	3.99721	1.33226
681	2.85924	3.99691	1.33258
682	2.85923	3.99719	1.33313
683	2.85924	3.99715	1.33255
684	2.85922	3.99729	1.33263
685	2.85921	3.9974	1.33231
686	2.8592	3.99728	1.33245
687	2.85917	3.9977	1.33229
688	2.85913	3.99798	1.33213
689	2.85913	3.99806	1.33203
690	2.85915	3.99785	1.33203
691	2.85915	3.99745	1.33211
692	2.85917	3.99709	1.33201
693	2.85919	3.99736	1.3317
694	2.85922	3.99733	1.3318
695	2.85925	3.99702	1.33214
696	2.85926	3.99719	1.3321
697	2.85927	3.99732	1.33211
698	2.85929	3.99743	1.33185
699	2.85934	3.99683	1.33182
700	2.85939	3.99598	1.33199
701	2.85941	3.99612	1.33216
702	2.85949	3.99596	1.33227
703	2.85955	3.99563	1.33253
704	2.8596	3.99634	1.33262
705	2.85965	3.99628	1.33314
706	2.8597	3.99607	1.33337
707	2.85972	3.99614	1.33302
708	2.85979	3.99594	1.33298
709	2.85985	3.9961	1.33291
710	2.85994	3.9954	1.33329
711	2.86003	3.995	1.33325
712	2.86018	3.994	1.33338
713	2.86031	3.99372	1.33375
714	2.86042	3.99383	1.33418
715	2.86051	3.99384	1.33421
716	2.8606	3.99302	1.3343
717	2.86069	3.99292	1.33448
718	2.86082	3.99346	1.33438
719	2.8609	3.99397	1.33465
720	2.86096	3.99444	1.33415
721	2.86104	3.99456	1.33433
722	2.86114	3.99503	1.33409
723	2.8612	3.99536	1.33411
724	2.86125	3.99571	1.3347
725	2.8613	3.99568	1.33469
726	2.86136	3.99569	1.33497
727	2.86142	3.99593	1.33494
728	2.86142	3.99647	1.33486
729	2.86145	3.99641	1.33452
730	2.86149	3.99608	1.33429
731	2.86156	3.99536	1.33433
732	2.86167	3.99496	1.3348
733	2.86177	3.99465	1.33531
734	2.86184	3.9947	1.33587
735	2.86193	3.99469	1.33578
736	2.86197	3.99564	1.33553
737	2.86195	3.99567	1.33607
738	2.86197	3.99665	1.33588
739	2.86196	3.9973	1.33532
740	2.86201	3.99734	1.33536
741	2.86202	3.99749	1.3352
742	2.86207	3.99733	1.33521
743	2.8621	3.99712	1.33543
744	2.86214	3.99714	1.33533
745	2.86219	3.99705	1.33507
746	2.86226	3.99612	1.33573
747	2.86235	3.99591	1.33576
748	2.86238	3.99599	1.33619
749	2.8624	3.99664	1.33643
750	2.86241	3.99648	1.33669
751	2.86245	3.9962	1.33652
752	2.86249	3.99608	1.33649
753	2.86259	3.99602	1.33602
754	2.86268	3.99586	1.33658
755	2.86275	3.9956	1.33694
756	2.86279	3.9952	1.33698
757	2.86281	3.99572	1.33692
758	2.86286	3.9957	1.33707
759	2.86289	3.99599	1.3369
760	2.86291	3.99613	1.33679
761	2.86293	3.99626	1.33681
762	2.863	3.99594	1.33614
763	2.86307	3.9956	1.33678
764	2.86311	3.99573	1.33685
765	2.86316	3.99637	1.33703
766	2.86318	3.99697	1.33673
767	2.86319	3.99698	1.3369
768	2.8632	3.99728	1.337
769	2.86318	3.99742	1.33675
770	2.86316	3.9973	1.33704
771	2.86317	3.99737	1.33759
772	2.8631	3.99763	1.33769
773	2.86305	3.99829	1.33778
774	2.863	3.99806	1.33718
775	2.86299	3.99807	1.33698
776	2.86293	3.99821	1.33729
777	2.86292	3.99799	1.33694
778	2.86291	3.99816	1.33668
779	2.8629	3.99837	1.33653
780	2.86289	3.99862	1.33633
781	2.86288	3.99889	1.33611
782	2.86286	3.99896	1.33597
783	2.86283	3.99896	1.33591
784	2.86283	3.99903	1.33579
785	2.86282	3.99908	1.33571
786	2.86282	3.99903	1.33563
787	2.86281	3.99872	1.33571
788	2.86281	3.99863	1.33566
789	2.86281	3.99855	1.33594
790	2.8628	3.99837	1.33584
791	2.8628	3.9987	1.3357
792	2.86279	3.99874	1.33563
793	2.86279	3.99861	1.33563
794	2.86279	3.99835	1.33552
795	2.86281	3.998	1.33572
796	2.86283	3.99798	1.33535
797	2.86285	3.99801	1.33565
798	2.86289	3.99772	1.33568
799	2.86292	3.9973	1.33584
800	2.86296	3.9969	1.336
801	2.86302	3.99695	1.33593
802	2.86309	3.99639	1.33653
803	2.86315	3.99572	1.3368
804	2.8632	3.99577	1.33732
805	2.86324	3.99615	1.33735
806	2.86327	3.99594	1.33709
807	2.86328	3.99626	1.3373
808	2.86327	3.99679	1.3372
809	2.86334	3.99628	1.3368
810	2.86339	3.99604	1.33723
811	2.8634	3.9965	1.3371
812	2.86338	3.99718	1.33724
813	2.86339	3.99728	1.33696
814	2.86341	3.99745	1.33679
815	2.86341	3.99743	1.33681
816	2.86339	3.9978	1.33691
817	2.86338	3.99766	1.33659
818	2.86337	3.99802	1.33655
819	2.86335	3.99838	1.33634
820	2.86334	3.99839	1.3363
821	2.8633	3.99868	1.33644
822	2.86325	3.99897	1.3364
823	2.8632	3.99919	1.3366
824	2.86316	3.99912	1.33599
825	2.86314	3.9992	1.33567
826	2.86312	3.99923	1.33544
827	2.86312	3.99929	1.33534
828	2.86312	3.99908	1.33533
829	2.86314	3.99905	1.33526
830	2.86317	3.99883	1.3353
831	2.86319	3.99867	1.33527
832	2.86319	3.99891	1.33526
833	2.86322	3.99871	1.33544
834	2.86324	3.9988	1.3352
835	2.86325	3.99893	1.33537
836	2.86327	3.99898	1.33549
837	2.86329	3.99874	1.33557
838	2.86329	3.99892	1.33563
839	2.86327	3.99898	1.33581
840	2.86326	3.99911	1.3356
841	2.86326	3.99898	1.33562
842	2.86324	3.99928	1.33563
843	2.86323	3.99937	1.33566
844	2.86322	3.99942	1.33558
845	2.8632	3.99943	1.33535
846	2.8632	3.99948	1.33528
847	2.86321	3.99939	1.33526
848	2.86321	3.99943	1.33523
849	2.86322	3.99946	1.3352
850	2.86323	3.99931	1.33513
851	2.86325	3.99908	1.33532
852	2.86327	3.99922	1.33534
853	2.86329	3.99941	1.33512
854	2.8633	3.99928	1.33516
855	2.86331	3.99943	1.33514
856	2.86332	3.99946	1.33527
857	2.86332	3.99935	1.33512
858	2.86332	3.99936	1.33509
859	2.86333	3.99939	1.33508
860	2.86334	3.99942	1.33507
861	2.86334	3.99953	1.33508
862	2.86335	3.99956	1.33506
863	2.86336	3.99947	1.33504
864	2.86337	3.9995	1.33503
865	2.86338	3.99951	1.33502
866	2.86338	3.99953	1.33502
867	2.86338	3.99954	1.33501
868	2.8634	3.9994	1.33493
869	2.86341	3.9993	1.33524
870	2.86341	3.99935	1.33531
871	2.86341	3.99949	1.3353
872	2.86342	3.99949	1.33516
873	2.86344	3.99915	1.3352
874	2.86345	3.99904	1.33521
875	2.8635	3.99899	1.33523
876	2.86352	3.99908	1.33532
877	2.86351	3.99902	1.3357
878	2.86354	3.99887	1.33579
879	2.86355	3.99875	1.33569
880	2.86358	3.99867	1.33555
881	2.86361	3.99864	1.33549
882	2.86365	3.99848	1.33534
883	2.86367	3.9985	1.33568
884	2.86369	3.99863	1.33601
885	2.86371	3.99873	1.33608
886	2.86372	3.99909	1.33593
887	2.86374	3.99888	1.33563
888	2.86375	3.99902	1.33579
889	2.86377	3.99893	1.33564
890	2.86379	3.99881	1.33554
891	2.86382	3.99885	1.33556
892	2.86383	3.99898	1.33556
893	2.86386	3.99866	1.33543
894	2.86392	3.9986	1.33535
895	2.86398	3.99834	1.33536
896	2.86406	3.99828	1.33547
897	2.86413	3.99839	1.3358
898	2.86414	3.99861	1.33601
899	2.86418	3.99868	1.33615
900	2.86423	3.99882	1.33593
901	2.86425	3.99898	1.33608
902	2.86429	3.99902	1.33564
903	2.86432	3.99908	1.33564
904	2.86436	3.99918	1.33559
905	2.8644	3.99911	1.33547
906	2.86444	3.99924	1.33538
907	2.86446	3.99942	1.33567
908	2.86448	3.99942	1.33541
909	2.86452	3.9995	1.33538
910	2.86453	3.99962	1.33525
911	2.86455	3.99966	1.33522
912	2.86456	3.9997	1.3352
913	2.86456	3.99972	1.33519
914	2.86458	3.99977	1.33517
915	2.86459	3.99979	1.33516
916	2.8646	3.99981	1.33515
917	2.8646	3.99983	1.33514
918	2.86461	3.99984	1.33513
919	2.86461	3.99985	1.33512
920	2.86461	3.99987	1.33511
921	2.86462	3.99988	1.3351
922	2.86462	3.99989	1.33509
923	2.86463	3.9999	1.33509
924	2.86463	3.99991	1.33508
925	2.86463	3.99992	1.33508
926	2.86463	3.99993	1.33507
927	2.86464	3.99994	1.33507
928	2.86464	3.99994	1.33507
929	2.86464	3.99995	1.33506
930	2.86464	3.99995	1.33505
931	2.86464	3.99996	1.33505
932	2.86464	3.99996	1.33504
933	2.86464	3.99997	1.33504
934	2.86464	3.99997	1.33504
935	2.86464	3.99997	1.33504
936	2.86464	3.99997	1.33503
937	2.86464	3.99998	1.33503
938	2.86464	3.99998	1.33503
939	2.86465	3.99998	1.33503
940	2.86465	3.99998	1.33503
941	2.86465	3.99998	1.33503
942	2.86465	3.99998	1.33503
943	2.86465	3.99999	1.33502
944	2.86465	3.99999	1.33502
945	2.86465	3.99999	1.33502
946	2.86465	3.99999	1.33502
947	2.86465	3.99999	1.33502
948	2.86465	3.99999	1.33502
949	2.86465	3.99999	1.33502
950	2.86465	3.99999	1.33502
951	2.86465	3.99999	1.33502
952	2.86465	3.99999	1.33502
953	2.86465	3.99999	1.33502
954	2.86465	3.99999	1.33502
955	2.86465	4	1.33502
956	2.86465	4	1.33502
957	2.86465	4	1.33502
958	2.86465	4	1.33502
959	2.86465	4	1.33502
960	2.86465	4	1.33502
961	2.86465	4	1.33502
962	2.86465	4	1.33502
963	2.86465	4	1.33502
964	2.86465	4	1.33502
965	2.86465	4	1.33502
966	2.86465	4	1.33502
967	2.86465	4	1.33502
968	2.86465	4	1.33502
969	2.86465	4	1.33502
970	2.86465	4	1.33502
971	2.86465	4	1.33502
972	2.86465	4	1.33502
973	2.86465	4	1.33502
974	2.86465	4	1.33502
975	2.86465	4	1.33502
976	2.86465	4	1.33502
977	2.86465	4	1.33502
978	2.86465	4	1.33502
979	2.86465	4	1.33502
980	2.86465	4	1.33502
981	2.86465	4	1.33502
982	2.86465	4	1.33502
983	2.86465	4	1.33502
984	2.86465	4	1.33502
985	2.86465	4	1.33502
986	2.86465	4	1.33502
987	2.86465	4	1.33502
988	2.86465	4	1.33502
989	2.86465	4	1.33502
990	2.86465	4	1.33502
991	2.86465	4	1.33502
992	2.86465	4	1.33502
993	2.86465	4	1.33502
994	2.86465	4	1.33502
995	2.86465	4	1.33502
996	2.86465	4	1.33502
997	2.86465	4	1.33502
998	2.86465	4	1.33502
999	2.86465	4	1.33502
1000	2.86465	4	1.33502
1001	2.86465	4	1.33502
1002	2.86465	4	1.33502
1003	2.86465	4	1.33502
1004	2.86465	4	1.33502
1005	2.86465	4	1.33502
1006	2.86465	4	1.33502
1007	2.86465	4	1.33502
1008	2.86465	4	1.33502
1009	2.86465	4	1.33502
1010	2.86465	4	1.33502
1011	2.86465	4	1.33502
1012	2.86465	4	1.33502
1013	2.86465	4	1.33502
1014	2.86465	4	1.33502
1015	2.86465	4	1.33502
1016	2.86465	4	1.33502
1017	2.86465	4	1.33502
1018	2.86465	4	1.33502
1019	2.86465	4	1.33502
1020	2.86465	4	1.33502
1021	2.86465	4	1.33502
1022	2.86465	4	1.33502
1023	2.86465	4	1.33502
1024	2.86465	4	1.33502
1025	2.86465	4	1.33502
1026	2.86465	4	1.33502
1027	2.86465	4	1.33502
1028	2.86465	4	1.33502
1029	2.86465	4	1.33502
1030	2.86465	4	1.33502
1031	2.86465	4	1.33502
1032	2.86465	4	1.33502
1033	2.86465	4	1.33502
1034	2.86465	4	1.33502
1035	2.86465	4	1.33502
1036	2.86465	4	1.33502
1037	2.86465	4	1.33502
1038	2.86465	4	1.33502
1039	2.86465	4	1.33502
1040	2.86465	4	1.33502
1041	2.86465	4	1.33502
1042	2.86465	4	1.33502
1043	2.86465	4	1.33502
1044	2.86465	4	1.33502
1045	2.86465	4	1.33502
1046	2.86465	4	1.33502
1047	2.86465	4	1.33502
1048	2.86465	4	1.33502
1049	2.86465	4	1.33502
1050	2.86465	4	1.33502
1051	2.86465	4	1.33502
1052	2.86465	4	1.33502
1053	2.86465	4	1.33502
1054	2.86465	4	1.33502
1055	2.86465	4	1.33502
1056	2.86465	4	1.33502
1057	2.86465	4	1.33502
1058	2.86465	4	1.33502
1059	2.86465	4	1.33502
1060	2.86465	4	1.33502
1061	2.86465	4	1.33502
1062	2.86465	4	1.33502
1063	2.86465	4	1.33502
1064	2.86465	4	1.33502
1065	2.86465	4	1.33502
1066	2.86465	4	1.33502
1067	2.86465	4	1.33502
1068	2.86465	4	1.33502
1069	2.86465	4	1.33502
1070	2.86465	4	1.33502
1071	2.86465	4	1.33502
1072	2.86465	4	1.33502
1073	2.86465	4	1.33502
1074	2.86465	4	1.33502
1075	2.86465	4	1.33502
1076	2.86465	4	1.33502
1077	2.86465	4	1.33502
1078	2.86465	4	1.33502
1079	2.86465	4	1.33502
1080	2.86465	4	1.33502
1081	2.86465	4	1.33502
1082	2.86465	4	1.33502
1083	2.86465	4	1.33502
1084	2.86465	4	1.33502
1085	2.86465	4	1.33502
1086	2.86465	4	1.33502
1087	2.86465	4	1.33502
1088	2.86465	4	1.33502
1089	2.86465	4	1.33502
1090	2.86465	4	1.33502
1091	2.86465	4	1.33502
1092	2.86465	4	1.33502
1093	2.86465	4	1.33502
1094	2.86465	4	1.33502
1095	2.86465	4	1.33502
1096	2.86465	4	1.33502
1097	2.86465	4	1.33502
1098	2.86465	4	1.33502
1099	2.86465	4	1.33502
1100	2.86465	4	1.33502
1101	2.86465	4	1.33502
1102	2.86465	4	1.33502
1103	2.86465	4	1.33502
1104	2.86465	4	1.33502
1105	2.86465	4	1.33502
1106	2.86465	4	1.33502
1107	2.86465	4	1.33502
1108	2.86465	4	1.33502
1109	2.86465	4	1.33502
1110	2.86465	4	1.33502
1111	2.86465	4	1.33502
1112	2.86465	4	1.33502
1113	2.86465	4	1.33502
1114	2.86465	4	1.33502
1115	2.86465	4	1.33502
1116	2.86465	4	1.33502
1117	2.86465	4	1.33502
1118	2.86465	4	1.33502
1119	2.86465	4	1.33502
1120	2.86465	4	1.33502
1121	2.86465	4	1.33502
1122	2.86465	4	1.33502
1123	2.86465	4	1.33502
1124	2.86465	4	1.33502
1125	2.86465	4	1.33502
1126	2.86465	4	1.33502
1127	2.86465	4	1.33502
1128	2.86465	4	1.33502
1129	2.86465	4	1.33502
1130	2.86465	4	1.33502
1131	2.86465	4	1.33502
1132	2.86465	4	1.33502
1133	2.86465	4	1.33502
1134	2.86465	4	1.33502
1135	2.86465	4	1.33502
1136	2.86465	4	1.33502
1137	2.86465	4	1.33502
1138	2.86465	4	1.33502
1139	2.86465	4	1.33502
1140	2.86465	4	1.33502
1141	2.86465	4	1.33502
1142	2.86465	4	1.33502
1143	2.86465	4	1.33502
1144	2.86465	4	1.33502
1145	2.86465	4	1.33502
1146	2.86465	4	1.33502
1147	2.86465	4	1.33502
1148	2.86465	4	1.33502
1149	2.86465	4	1.33502
1150	2.86465	4	1.33502
1151	2.86465	4	1.33502
1152	2.86465	4	1.33502
1153	2.86465	4	1.33502
1154	2.86465	4	1.33502
1155	2.86465	4	1.33502
1156	2.86465	4	1.33502
1157	2.86465	4	1.33502
1158	2.86465	4	1.33502
1159	2.86465	4	1.33502
1160	2.86465	4	1.33502
1161	2.86465	4	1.33502
1162	2.86465	4	1.33502
1163	2.86465	4	1.33502
1164	2.86465	4	1.33502
1165	2.86465	4	1.33502
1166	2.86465	4	1.33502
1167	2.86465	4	1.33502
1168	2.86465	4	1.33502
1169	2.86465	4	1.33502
1170	2.86465	4	1.33502
1171	2.86465	4	1.33502
1172	2.86465	4	1.33502
1173	2.86465	4	1.33502
1174	2.86465	4	1.33502
1175	2.86465	4	1.33502
1176	2.86465	4	1.33502
1177	2.86465	4	1.33502
1178	2.86465	4	1.33502
1179	2.86465	4	1.33502
1180	2.86465	4	1.33502
1181	2.86465	4	1.33502
1182	2.86465	4	1.33502
1183	2.86465	4	1.33502
1184	2.86465	4	1.33502
1185	2.86465	4	1.33502
1186	2.86465	4	1.33502
1187	2.86465	4	1.33502
1188	2.86465	4	1.33502
1189	2.86465	4	1.33502
1190	2.86465	4	1.33502
1191	2.86465	4	1.33502
1192	2.86465	4	1.33502
1193	2.86465	4	1.33502
1194	2.86465	4	1.33502
1195	2.86465	4	1.33502
1196	2.86465	4	1.33502
1197	2.86465	4	1.33502
1198	2.86465	4	1.33502
1199	2.86465	4	1.33502
1200	2.86465	4	1.33502
1201	2.86465	4	1.33502
1202	2.86465	4	1.33502
1203	2.86465	4	1.33502
1204	2.86465	4	1.33502
1205	2.86465	4	1.33502
1206	2.86465	4	1.33502
1207	2.86465	4	1.33502
1208	2.86465	4	1.33502
1209	2.86465	4	1.33502
1210	2.86465	4	1.33502
1211	2.86465	4	1.33502
1212	2.86465	4	1.33502
1213	2.86465	4	1.33502
1214	2.86465	4	1.33502
1215	2.86465	4	1.33502
1216	2.86465	4	1.33502
1217	2.86465	4	1.33502
1218	2.86465	4	1.33502
1219	2.86465	4	1.33502
1220	2.86465	4	1.33502
1221	2.86465	4	1.33502
1222	2.86465	4	1.33502
1223	2.86465	4	1.33502
1224	2.86465	4	1.33502
1225	2.86465	4	1.33502
1226	2.86465	4	1.33502
1227	2.86465	4	1.33502
1228	2.86465	4	1.33502
1229	2.86465	4	1.33502
1230	2.86465	4	1.33502
1231	2.86465	4	1.33502
1232	2.86465	4	1.33502
1233	2.86465	4	1.33502
1234	2.86465	4	1.33502
1235	2.86465	4	1.33502
1236	2.86465	4	1.33502
1237	2.86465	4	1.33502
1238	2.86465	4	1.33502
1239	2.86465	4	1.33502
1240	2.86465	4	1.33502
1241	2.86465	4	1.33502
1242	2.86465	4	1.33502
1243	2.86465	4	1.33502
1244	2.86465	4	1.33502
1245	2.86465	4	1.33502
1246	2.86465	4	1.33502
1247	2.86465	4	1.33502
1248	2.86465	4	1.33502
1249	2.86465	4	1.33502
1250	2.86465	4	1.33502
1251	2.86465	4	1.33502
1252	2.86465	4	1.33502
1253	2.86465	4	1.33502
1254	2.86465	4	1.33502
1255	2.86465	4	1.33502
1256	2.86465	4	1.33502
1257	2.86465	4	1.33502
1258	2.86465	4	1.33502
1259	2.86465	4	1.33502
1260	2.86465	4	1.33502
1261	2.86465	4	1.33502
1262	2.86465	4	1.33502
1263	2.86465	4	1.33502
1264	2.86465	4	1.33502
1265	2.86465	4	1.33502
1266	2.86465	4	1.33502
1267	2.86465	4	1.33502
1268	2.86465	4	1.33502
1269	2.86465	4	1.33502
1270	2.86465	4	1.33502
1271	2.86465	4	1.33502
1272	2.86465	4	1.33502
1273	2.86465	4	1.33502
1274	2.86465	4	1.33502
1275	2.86465	4	1.33502
1276	2.86465	4	1.33502
1277	2.86465	4	1.33502
1278	2.86465	4	1.33502
1279	2.86465	4	1.33502
1280	2.86465	4	1.33502
1281	2.86465	4	1.33502
1282	2.86465	4	1.33502
1283	2.86465	4	1.33502
1284	2.86465	4	1.33502
1285	2.86465	4	1.33502
1286	2.86465	4	1.33502
1287	2.86465	4	1.33502
1288	2.86465	4	1.33502
1289	2.86465	4	1.33502
1290	2.86465	4	1.33502
1291	2.86465	4	1.33502
1292	2.86465	4	1.33502
1293	2.86465	4	1.33502
1294	2.86465	4	1.33502
1295	2.86465	4	1.33502
1296	2.86465	4	1.33502
1297	2.86465	4	1.33502
1298	2.86465	4	1.33502
1299	2.86465	4	1.33502
1300	2.86465	4	1.33502
1301	2.86465	4	1.33502
1302	2.86465	4	1.33502
1303	2.86465	4	1.33502
1304	2.86465	4	1.33502
1305	2.86465	4	1.33502
1306	2.86465	4	1.33502
1307	2.86465	4	1.33502
1308	2.86465	4	1.33502
1309	2.86465	4	1.33502
1310	2.86465	4	1.33502
1311	2.86465	4	1.33502
1312	2.86465	4	1.33502
1313	2.86465	4	1.33502
1314	2.86465	4	1.33502
1315	2.86465	4	1.33502
1316	2.86465	4	1.33502
1317	2.86465	4	1.33502
1318	2.86465	4	1.33502
1319	2.86465	4	1.33502
1320	2.86465	4	1.33502
1321	2.86465	4	1.33502
1322	2.86465	4	1.33502
1323	2.86465	4	1.33502
1324	2.86465	4	1.33502
1325	2.86465	4	1.33502
1326	2.86465	4	1.33502
1327	2.86465	4	1.33502
1328	2.86465	4	1.33502
1329	2.86465	4	1.33502
1330	2.86465	4	1.33502
1331	2.86465	4	1.33502
1332	2.86465	4	1.33502
1333	2.86465	4	1.33502
1334	2.86465	4	1.33502
1335	2.86465	4	1.33502
1336	2.86465	4	1.33502
1337	2.86465	4	1.33502
1338	2.86465	4	1.33502
1339	2.86465	4	1.33502
1340	2.86465	4	1.33502
1341	2.86465	4	1.33502
1342	2.86465	4	1.33502
1343	2.86465	4	1.33502
1344	2.86465	4	1.33502
1345	2.86465	4	1.33502
1346	2.86465	4	1.33502
1347	2.86465	4	1.33502
1348	2.86465	4	1.33502
1349	2.86465	4	1.33502
1350	2.86465	4	1.33502
1351	2.86465	4	1.33502
1352	2.86465	4	1.33502
1353	2.86465	4	1.33502
1354	2.86465	4	1.33502
1355	2.86465	4	1.33502
1356	2.86465	4	1.33502
1357	2.86465	4	1.33502
1358	2.86465	4	1.33502
1359	2.86465	4	1.33502
1360	2.86465	4	1.33502
1361	2.86465	4	1.33502
1362	2.86465	4	1.33502
1363	2.86465	4	1.33502
1364	2.86465	4	1.33502
1365	2.86465	4	1.33502
1366	2.86465	4	1.33502
1367	2.86465	4	1.33502
1368	2.86465	4	1.33502
1369	2.86465	4	1.33502
1370	2.86465	4	1.33502
1371	2.86465	4	1.33502
1372	2.86465	4	1.33502
1373	2.86465	4	1.33502
1374	2.86465	4	1.33502
1375	2.86465	4	1.33502
1376	2.86465	4	1.33502
1377	2.86465	4	1.33502
1378	2.86465	4	1.33502
1379	2.86465	4	1.33502
1380	2.86465	4	1.33502
1381	2.86465	4	1.33502
1382	2.86465	4	1.33502
1383	2.86465	4	1.33502
1384	2.86465	4	1.33502
1385	2.86465	4	1.33502
1386	2.86465	4	1.33502
1387	2.86465	4	1.33502
1388	2.86465	4	1.33502
1389	2.86465	4	1.33502
1390	2.86465	4	1.33502
1391	2.86465	4	1.33502
1392	2.86465	4	1.33502
1393	2.86465	4	1.33502
1394	2.86465	4	1.33502
1395	2.86465	4	1.33502
1396	2.86465	4	1.33502
1397	2.86465	4	1.33502
1398	2.86465	4	1.33502
1399	2.86465	4	1.33502
1400	2.86465	4	1.33502
1401	2.86465	4	1.33502
1402	2.86465	4	1.33502
1403	2.86465	4	1.33502
1404	2.86465	4	1.33502
1405	2.86465	4	1.33502
1406	2.86465	4	1.33502
1407	2.86465	4	1.33502
1408	2.86465	4	1.33502
1409	2.86465	4	1.33502
1410	2.86465	4	1.33502
1411	2.86465	4	1.33502
1412	2.86465	4	1.33502
1413	2.86465	4	1.33502
1414	2.86465	4	1.33502
1415	2.86465	4	1.33502
1416	2.86465	4	1.33502
1417	2.86465	4	1.33502
1418	2.86465	4	1.33502
1419	2.86465	4	1.33502
1420	2.86465	4	1.33502
1421	2.86465	4	1.33502
1422	2.86465	4	1.33502
1423	2.86465	4	1.33502
1424	2.86465	4	1.33502
1425	2.86465	4	1.33502
1426	2.86465	4	1.33502
1427	2.86465	4	1.33502
1428	2.86465	4	1.33502
1429	2.86465	4	1.33502
1430	2.86465	4	1.33502
1431	2.86465	4	1.33502
1432	2.86465	4	1.33502
1433	2.86465	4	1.33502
1434	2.86465	4	1.33502
1435	2.86465	4	1.33502
1436	2.86465	4	1.33502
1437	2.86465	4	1.33502
1438	2.86465	4	1.33502
1439	2.86465	4	1.33502
1440	2.86465	4	1.33502
1441	2.86465	4	1.33502
1442	2.86465	4	1.33502
1443	2.86465	4	1.33502
1444	2.86465	4	1.33502
1445	2.86465	4	1.33502
1446	2.86465	4	1.33502
1447	2.86465	4	1.33502
1448	2.86465	4	1.33502
1449	2.86465	4	1.33502
1450	2.86465	4	1.33502
1451	2.86465	4	1.33502
1452	2.86465	4	1.33502
1453	2.86465	4	1.33502
1454	2.86465	4	1.33502
1455	2.86465	4	1.33502
1456	2.86465	4	1.33502
1457	2.86465	4	1.33502
1458	2.86465	4	1.33502
1459	2.86465	4	1.33502
1460	2.86465	4	1.33502
1461	2.86465	4	1.33502
1462	2.86465	4	1.33502
1463	2.86465	4	1.33502
1464	2.86465	4	1.33502
1465	2.86465	4	1.33502
1466	2.86465	4	1.33502
1467	2.86465	4	1.33502
1468	2.86465	4	1.33502
1469	2.86465	4	1.33502
1470	2.86465	4	1.33502
1471	2.86465	4	1.33502
1472	2.86465	4	1.33502
1473	2.86465	4	1.33502
1474	2.86465	4	1.33502
1475	2.86465	4	1.33502
1476	2.86465	4	1.33502
1477	2.86465	4	1.33502
1478	2.86465	4	1.33502
1479	2.86465	4	1.33502
1480	2.86465	4	1.33502
1481	2.86465	4	1.33502
1482	2.86465	4	1.33502
1483	2.86465	4	1.33502
1484	2.86465	4	1.33502
1485	2.86465	4	1.33502
1486	2.86465	4	1.33502
1487	2.86465	4	1.33502
1488	2.86465	4	1.33502
1489	2.86465	4	1.33502
1490	2.86465	4	1.33502
1491	2.86465	4	1.33502
1492	2.86465	4	1.33502
1493	2.86465	4	1.33502
1494	2.86465	4	1.33502
1495	2.86465	4	1.33502
1496	2.86465	4	1.33502
1497	2.86465	4	1.33502
1498	2.86465	4	1.33502
1499	2.86465	4	1.33502
1500	2.86465	4	1.33502
1501	2.86465	4	1.33502
1502	2.86465	4	1.33502
1503	2.86465	4	1.33502
1504	2.86465	4	1.33502
1505	2.86465	4	1.33502
1506	2.86465	4	1.33502
1507	2.86465	4	1.33502
1508	2.86465	4	1.33502
1509	2.86465	4	1.33502
1510	2.86465	4	1.33502
1511	2.86465	4	1.33502
1512	2.86465	4	1.33502
1513	2.86465	4	1.33502
1514	2.86465	4	1.33502
1515	2.86465	4	1.33502
1516	2.86465	4	1.33502
1517	2.86465	4	1.33502
1518	2.86465	4	1.33502
1519	2.86465	4	1.33502
1520	2.86465	4	1.33502
1521	2.86465	4	1.33502
1522	2.86465	4	1.33502
1523	2.86465	4	1.33502
1524	2.86465	4	1.33502
1525	2.86465	4	1.33502
1526	2.86465	4	1.33502
1527	2.86465	4	1.33502
1528	2.86465	4	1.33502
1529	2.86465	4	1.33502
1530	2.86465	4	1.33502
1531	2.86465	4	1.33502
1532	2.86465	4	1.33502
1533	2.86465	4	1.33502
1534	2.86465	4	1.33502
1535	2.86465	4	1.33502
1536	2.86465	4	1.33502
1537	2.86465	4	1.33502
1538	2.86465	4	1.33502
1539	2.86465	4	1.33502
1540	2.86465	4	1.33502
1541	2.86465	4	1.33502
1542	2.86465	4	1.33502
1543	2.86465	4	1.33502
1544	2.86465	4	1.33502
1545	2.86465	4	1.33502
1546	2.86465	4	1.33502
1547	2.86465	4	1.33502
1548	2.86465	4	1.33502
1549	2.86465	4	1.33502
1550	2.86465	4	1.33502
1551	2.86465	4	1.33502
1552	2.86465	4	1.33502
1553	2.86465	4	1.33502
1554	2.86465	4	1.33502
1555	2.86465	4	1.33502
1556	2.86465	4	1.33502
1557	2.86465	4	1.33502
1558	2.86465	4	1.33502
1559	2.86465	4	1.33502
1560	2.86465	4	1.33502
1561	2.86465	4	1.33502
1562	2.86465	4	1.33502
1563	2.86465	4	1.33502
1564	2.86465	4	1.33502
1565	2.86465	4	1.33502
1566	2.86465	4	1.33502
1567	2.86465	4	1.33502
1568	2.86465	4	1.33502
1569	2.86465	4	1.33502
1570	2.86465	4	1.33502
1571	2.86465	4	1.33502
1572	2.86465	4	1.33502
1573	2.86465	4	1.33502
1574	2.86465	4	1.33502
1575	2.86465	4	1.33502
1576	2.86465	4	1.33502
1577	2.86465	4	1.33502
1578	2.86465	4	1.33502
1579	2.86465	4	1.33502
1580	2.86465	4	1.33502
1581	2.86465	4	1.33502
1582	2.86465	4	1.33502
1583	2.86465	4	1.33502
1584	2.86465	4	1.33502
1585	2.86465	4	1.33502
1586	2.86465	4	1.33502
1587	2.86465	4	1.33502
1588	2.86465	4	1.33502
1589	2.86465	4	1.33502
1590	2.86465	4	1.33502
1591	2.86465	4	1.33502
1592	2.86465	4	1.33502
1593	2.86465	4	1.33502
1594	2.86465	4	1.33502
1595	2.86465	4	1.33502
1596	2.86465	4	1.33502
1597	2.86465	4	1.33502
1598	2.86465	4	1.33502
1599	2.86465	4	1.33502
1600	2.86465	4	1.33502
1601	2.86465	4	1.33502
1602	2.86465	4	1.33502
1603	2.86465	4	1.33502
1604	2.86465	4	1.33502
1605	2.86465	4	1.33502
1606	2.86465	4	1.33502
1607	2.86465	4	1.33502
1608	2.86465	4	1.33502
1609	2.86465	4	1.33502
1610	2.86465	4	1.33502
1611	2.86465	4	1.33502
1612	2.86465	4	1.33502
1613	2.86465	4	1.33502
1614	2.86465	4	1.33502
1615	2.86465	4	1.33502
1616	2.86465	4	1.33502
1617	2.86465	4	1.33502
1618	2.86465	4	1.33502
1619	2.86465	4	1.33502
1620	2.86465	4	1.33502
1621	2.86465	4	1.33502
1622	2.86465	4	1.33502
1623	2.86465	4	1.33502
1624	2.86465	4	1.33502
1625	2.86465	4	1.33502
1626	2.86465	4	1.33502
1627	2.86465	4	1.33502
1628	2.86465	4	1.33502
1629	2.86465	4	1.33502
1630	2.86465	4	1.33502
1631	2.86465	4	1.33502
1632	2.86465	4	1.33502
1633	2.86465	4	1.33502
1634	2.86465	4	1.33502
1635	2.86465	4	1.33502
1636	2.86465	4	1.33502
1637	2.86465	4	1.33502
1638	2.86465	4	1.33502
1639	2.86465	4	1.33502
1640	2.86465	4	1.33502
1641	2.86465	4	1.33502
1642	2.86465	4	1.33502
1643	2.86465	4	1.33502
1644	2.86465	4	1.33502
1645	2.86465	4	1.33502
1646	2.86465	4	1.33502
1647	2.86465	4	1.33502
1648	2.86465	4	1.33502
1649	2.86465	4	1.33502
1650	2.86465	4	1.33502
1651	2.86465	4	1.33502
1652	2.86465	4	1.33502
1653	2.86465	4	1.33502
1654	2.86465	4	1.33502
1655	2.86465	4	1.33502
1656	2.86465	4	1.33502
1657	2.86465	4	1.33502
1658	2.86465	4	1.33502
1659	2.86465	4	1.33502
1660	2.86465	4	1.33502
1661	2.86465	4	1.33502
1662	2.86465	4	1.33502
1663	2.86465	4	1.33502
1664	2.86465	4	1.33502
1665	2.86465	4	1.33502
1666	2.86465	4	1.33502
1667	2.86465	4	1.33502
1668	2.86465	4	1.33502
1669	2.86465	4	1.33502
1670	2.86465	4	1.33502
1671	2.86465	4	1.33502
1672	2.86465	4	1.33502
1673	2.86465	4	1.33502
1674	2.86465	4	1.33502
1675	2.86465	4	1.33502
1676	2.86465	4	1.33502
1677	2.86465	4	1.33502
1678	2.86465	4	1.33502
1679	2.86465	4	1.33502
1680	2.86465	4	1.33502
1681	2.86465	4	1.33502
1682	2.86465	4	1.33502
1683	2.86465	4	1.33502
1684	2.86465	4	1.33502
1685	2.86465	4	1.33502
1686	2.86465	4	1.33502
1687	2.86465	4	1.33502
1688	2.86465	4	1.33502
1689	2.86465	4	1.33502
1690	2.86465	4	1.33502
1691	2.86465	4	1.33502
1692	2.86465	4	1.33502
1693	2.86465	4	1.33502
1694	2.86465	4	1.33502
1695	2.86465	4	1.33502
1696	2.86465	4	1.33502
1697	2.86465	4	1.33502
1698	2.86465	4	1.33502
1699	2.86465	4	1.33502
1700	2.86465	4	1.33502
1701	2.86465	4	1.33502
1702	2.86465	4	1.33502
1703	2.86465	4	1.33502
1704	2.86465	4	1.33502
1705	2.86465	4	1.33502
1706	2.86465	4	1.33502
1707	2.86465	4	1.33502
1708	2.86465	4	1.33502
1709	2.86465	4	1.33502
1710	2.86465	4	1.33502
1711	2.86465	4	1.33502
1712	2.86465	4	1.33502
1713	2.86465	4	1.33502
1714	2.86465	4	1.33502
1715	2.86465	4	1.33502
1716	2.86465	4	1.33502
1717	2.86465	4	1.33502
1718	2.86465	4	1.33502
1719	2.86465	4	1.33502
1720	2.86465	4	1.33502
1721	2.86465	4	1.33502
1722	2.86465	4	1.33502
1723	2.86465	4	1.33502
1724	2.86465	4	1.33502
1725	2.86465	4	1.33502
1726	2.86465	4	1.33502
1727	2.86465	4	1.33502
1728	2.86465	4	1.33502
1729	2.86465	4	1.33502
1730	2.86465	4	1.33502
1731	2.86465	4	1.33502
1732	2.86465	4	1.33502
1733	2.86465	4	1.33502
1734	2.86465	4	1.33502
1735	2.86465	4	1.33502
1736	2.86465	4	1.33502
1737	2.86465	4	1.33502
1738	2.86465	4	1.33502
1739	2.86465	4	1.33502
1740	2.86465	4	1.33502
1741	2.86465	4	1.33502
1742	2.86465	4	1.33502
1743	2.86465	4	1.33502
1744	2.86465	4	1.33502
1745	2.86465	4	1.33502
1746	2.86465	4	1.33502
1747	2.86465	4	1.33502
1748	2.86465	4	1.33502
1749	2.86465	4	1.33502
1750	2.86465	4	1.33502
1751	2.86465	4	1.33502
1752	2.86465	4	1.33502
1753	2.86465	4	1.33502
1754	2.86465	4	1.33502
1755	2.86465	4	1.33502
1756	2.86465	4	1.33502
1757	2.86465	4	1.33502
1758	2.86465	4	1.33502
1759	2.86465	4	1.33502
1760	2.86465	4	1.33502
1761	2.86465	4	1.33502
1762	2.86465	4	1.33502
1763	2.86465	4	1.33502
1764	2.86465	4	1.33502
1765	2.86465	4	1.33502
1766	2.86465	4	1.33502
1767	2.86465	4	1.33502
1768	2.86465	4	1.33502
1769	2.86465	4	1.33502
1770	2.86465	4	1.33502
1771	2.86465	4	1.33502
1772	2.86465	4	1.33502
1773	2.86465	4	1.33502
1774	2.86465	4	1.33502
1775	2.86465	4	1.33502
1776	2.86465	4	1.33502
1777	2.86465	4	1.33502
1778	2.86465	4	1.33502
1779	2.86465	4	1.33502
1780	2.86465	4	1.33502
1781	2.86465	4	1.33502
1782	2.86465	4	1.33502
1783	2.86465	4	1.33502
1784	2.86465	4	1.33502
1785	2.86465	4	1.33502
1786	2.86465	4	1.33502
1787	2.86465	4	1.33502
1788	2.86465	4	1.33502
1789	2.86465	4	1.33502
1790	2.86465	4	1.33502
1791	2.86465	4	1.33502
1792	2.86465	4	1.33502
1793	2.86465	4	1.33502
1794	2.86465	4	1.33502
1795	2.86465	4	1.33502
1796	2.86465	4	1.33502
1797	2.86465	4	1.33502
1798	2.86465	4	1.33502
1799	2.86465	4	1.33502
1800	2.86465	4	1.33502
1801	2.86465	4	1.33502
1802	2.86465	4	1.33502
1803	2.86465	4	1.33502
1804	2.86465	4	1.33502
1805	2.86465	4	1.33502
1806	2.86465	4	1.33502
1807	2.86465	4	1.33502
1808	2.86465	4	1.33502
1809	2.86465	4	1.33502
1810	2.86465	4	1.33502
1811	2.86465	4	1.33502
1812	2.86465	4	1.33502
1813	2.86465	4	1.33502
1814	2.86465	4	1.33502
1815	2.86465	4	1.33502
1816	2.86465	4	1.33502
1817	2.86465	4	1.33502
1818	2.86465	4	1.33502
1819	2.86465	4	1.33502
1820	2.86465	4	1.33502
1821	2.86465	4	1.33502
1822	2.86465	4	1.33502
1823	2.86465	4	1.33502
1824	2.86465	4	1.33502
1825	2.86465	4	1.33502
1826	2.86465	4	1.33502
1827	2.86465	4	1.33502
1828	2.86465	4	1.33502
1829	2.86465	4	1.33502
1830	2.86465	4	1.33502
1831	2.86465	4	1.33502
1832	2.86465	4	1.33502
1833	2.86465	4	1.33502
1834	2.86465	4	1.33502
1835	2.86465	4	1.33502
1836	2.86465	4	1.33502
1837	2.86465	4	1.33502
1838	2.86465	4	1.33502
1839	2.86465	4	1.33502
1840	2.86465	4	1.33502
1841	2.86465	4	1.33502
1842	2.86465	4	1.33502
1843	2.86465	4	1.33502
1844	2.86465	4	1.33502
1845	2.86465	4	1.33502
1846	2.86465	4	1.33502
1847	2.86465	4	1.33502
1848	2.86465	4	1.33502
1849	2.86465	4	1.33502
1850	2.86465	4	1.33502
1851	2.86465	4	1.33502
1852	2.86465	4	1.33502
1853	2.86465	4	1.33502
1854	2.86465	4	1.33502
1855	2.86465	4	1.33502
1856	2.86465	4	1.33502
1857	2.86465	4	1.33502
1858	2.86465	4	1.33502
1859	2.86465	4	1.33502
1860	2.86465	4	1.33502
1861	2.86465	4	1.33502
1862	2.86465	4	1.33502
1863	2.86465	4	1.33502
1864	2.86465	4	1.33502
1865	2.86465	4	1.33502
1866	2.86465	4	1.33502
1867	2.86465	4	1.33502
1868	2.86465	4	1.33502
1869	2.86465	4	1.33502
1870	2.86465	4	1.33502
1871	2.86465	4	1.33502
1872	2.86465	4	1.33502
1873	2.86465	4	1.33502
1874	2.86465	4	1.33502
1875	2.86465	4	1.33502
1876	2.86465	4	1.33502
1877	2.86465	4	1.33502
1878	2.86465	4	1.33502
1879	2.86465	4	1.33502
1880	2.86465	4	1.33502
1881	2.86465	4	1.33502
1882	2.86465	4	1.33502
1883	2.86465	4	1.33502
1884	2.86465	4	1.33502
1885	2.86465	4	1.33502
1886	2.86465	4	1.33502
1887	2.86465	4	1.33502
1888	2.86465	4	1.33502
1889	2.86465	4	1.33502
1890	2.86465	4	1.33502
1891	2.86465	4	1.33502
1892	2.86465	4	1.33502
1893	2.86465	4	1.33502
1894	2.86465	4	1.33502
1895	2.86465	4	1.33502
1896	2.86465	4	1.33502
1897	2.86465	4	1.33502
1898	2.86465	4	1.33502
1899	2.86465	4	1.33502
1900	2.86465	4	1.33502
1901	2.86465	4	1.33502
1902	2.86465	4	1.33502
1903	2.86465	4	1.33502
1904	2.86465	4	1.33502
1905	2.86465	4	1.33502
1906	2.86465	4	1.33502
1907	2.86465	4	1.33502
1908	2.86465	4	1.33502
1909	2.86465	4	1.33502
1910	2.86465	4	1.33502
1911	2.86465	4	1.33502
1912	2.86465	4	1.33502
1913	2.86465	4	1.33502
1914	2.86465	4	1.33502
1915	2.86465	4	1.33502
1916	2.86465	4	1.33502
1917	2.86465	4	1.33502
1918	2.86465	4	1.33502
1919	2.86465	4	1.33502
1920	2.86465	4	1.33502
1921	2.86465	4	1.33502
1922	2.86465	4	1.33502
1923	2.86465	4	1.33502
1924	2.86465	4	1.33502
1925	2.86465	4	1.33502
1926	2.86465	4	1.33502
1927	2.86465	4	1.33502
1928	2.86465	4	1.33502
1929	2.86465	4	1.33502
1930	2.86465	4	1.33502
1931	2.86465	4	1.33502
1932	2.86465	4	1.33502
1933	2.86465	4	1.33502
1934	2.86465	4	1.33502
1935	2.86465	4	1.33502
1936	2.86465	4	1.33502
1937	2.86465	4	1.33502
1938	2.86465	4	1.33502
1939	2.86465	4	1.33502
1940	2.86465	4	1.33502
1941	2.86465	4	1.33502
1942	2.86465	4	1.33502
1943	2.86465	4	1.33502
1944	2.86465	4	1.33502
1945	2.86465	4	1.33502
1946	2.86465	4	1.33502
1947	2.86465	4	1.33502
1948	2.86465	4	1.33502
1949	2.86465	4	1.33502
1950	2.86465	4	1.33502
1951	2.86465	4	1.33502
1952	2.86465	4	1.33502
1953	2.86465	4	1.33502
1954	2.86465	4	1.33502
1955	2.86465	4	1.33502
1956	2.86465	4	1.33502
1957	2.86465	4	1.33502
1958	2.86465	4	1.33502
1959	2.86465	4	1.33502
1960	2.86465	4	1.33502
1961	2.86465	4	1.33502
1962	2.86465	4	1.33502
1963	2.86465	4	1.33502
1964	2.86465	4	1.33502
1965	2.86465	4	1.33502
1966	2.86465	4	1.33502
1967	2.86465	4	1.33502
1968	2.86465	4	1.33502
1969	2.86465	4	1.33502
1970	2.86465	4	1.33502
1971	2.86465	4	1.33502
1972	2.86465	4	1.33502
1973	2.86465	4	1.33502
1974	2.86465	4	1.33502
1975	2.86465	4	1.33502
1976	2.86465	4	1.33502
1977	2.86465	4	1.33502
1978	2.86465	4	1.33502
1979	2.86465	4	1.33502
1980	2.86465	4	1.33502
1981	2.86465	4	1.33502
1982	2.86465	4	1.33502
1983	2.86465	4	1.33502
1984	2.86465	4	1.33502
1985	2.86465	4	1.33502
1986	2.86465	4	1.33502
1987	2.86465	4	1.33502
1988	2.86465	4	1.33502
1989	2.86465	4	1.33502
1990	2.86465	4	1.33502
1991	2.86465	4	1.33502
1992	2.86465	4	1.33502
1993	2.86465	4	1.33502
1994	2.86465	4	1.33502
1995	2.86465	4	1.33502
1996	2.86465	4	1.33502
1997	2.86465	4	1.33502
1998	2.86465	4	1.33502
1999	2.86465	4	1.33502
[truncated: 38,001 more rows]
