# Supplementary material for: Aspiration-driven co-evolution of cooperation with individual behavioral diversity
Source: PLoS One. 2023 Sep 15;18(9):e0291134. doi: 10.1371/journal.pone.0291134 (PMC10503719; doi:10.1371/journal.pone.0291134)
Supplement: S1 Data — (ZIP) [file pone.0291134.s001.zip › M1/v1-L=200/data/aspiration_time,b=1.25_frequency.txt]

0	0.5	0.5	0
1	0.636099	0.652743	0.456583
2	0.706313	0.762352	0.503867
3	0.733701	0.84823	0.543792
4	0.734335	0.920676	0.562552
5	0.720606	0.988527	0.565939
6	0.698695	1.0546	0.556691
7	0.672662	1.1228	0.540643
8	0.644886	1.18931	0.521102
9	0.618346	1.25639	0.496362
10	0.593239	1.32384	0.470508
11	0.570418	1.38899	0.44321
12	0.549693	1.44942	0.416202
13	0.530761	1.50094	0.391785
14	0.513881	1.55359	0.37133
15	0.498799	1.60073	0.35173
16	0.485269	1.64628	0.333847
17	0.473252	1.69316	0.317143
18	0.462903	1.73106	0.302835
19	0.454088	1.78222	0.288803
20	0.446276	1.82897	0.275555
21	0.439283	1.8743	0.265266
22	0.433968	1.89835	0.255884
23	0.428797	1.94019	0.245945
24	0.4252	1.95397	0.238612
25	0.422271	1.99436	0.231039
26	0.419839	2.01847	0.224572
27	0.418031	2.04494	0.218338
28	0.416739	2.0869	0.212894
29	0.416036	2.09751	0.207841
30	0.416091	2.13242	0.202441
31	0.416419	2.15754	0.199685
32	0.417033	2.17781	0.196794
33	0.417956	2.19658	0.194076
34	0.41933	2.20948	0.190247
35	0.420904	2.21174	0.188939
36	0.422933	2.23233	0.188045
37	0.424966	2.25573	0.18923
38	0.426645	2.28968	0.189242
39	0.428366	2.31859	0.18774
40	0.430401	2.32783	0.18608
41	0.432595	2.37502	0.184891
42	0.434567	2.38989	0.184224
43	0.437135	2.40083	0.182029
44	0.439953	2.42172	0.180663
45	0.44258	2.45794	0.180054
46	0.445181	2.47301	0.178826
47	0.447972	2.48526	0.182329
48	0.450638	2.51391	0.182991
49	0.453213	2.52263	0.183447
50	0.455771	2.55555	0.184659
51	0.457982	2.58014	0.183778
52	0.460213	2.61244	0.185003
53	0.462312	2.6334	0.185448
54	0.464709	2.64345	0.185692
55	0.467002	2.66315	0.185896
56	0.469469	2.67307	0.18425
57	0.471967	2.68893	0.184242
58	0.474778	2.68937	0.182829
59	0.477526	2.70924	0.182676
60	0.480147	2.7008	0.184337
61	0.482587	2.72895	0.185946
62	0.485341	2.74414	0.184957
63	0.48784	2.7606	0.187275
64	0.489934	2.79228	0.189582
65	0.49183	2.84305	0.191772
66	0.493741	2.88037	0.192498
67	0.495652	2.89633	0.193245
68	0.497348	2.91731	0.19481
69	0.499299	2.93346	0.193059
70	0.500963	2.95274	0.191729
71	0.502631	2.99208	0.193058
72	0.504271	3.00734	0.192293
73	0.506021	3.02771	0.191802
74	0.508034	3.01746	0.190575
75	0.509973	3.01735	0.190225
76	0.51182	3.04979	0.190266
77	0.51361	3.0489	0.190947
78	0.515374	3.05236	0.191608
79	0.516947	3.08357	0.192822
80	0.51838	3.10792	0.193822
81	0.520059	3.12408	0.192945
82	0.521944	3.14541	0.192719
83	0.523517	3.15151	0.194805
84	0.524901	3.17337	0.193377
85	0.526635	3.16012	0.193899
86	0.528294	3.14727	0.19473
87	0.530117	3.15761	0.193882
88	0.531917	3.15988	0.193783
89	0.533673	3.16625	0.194776
90	0.535313	3.20429	0.194617
91	0.536639	3.22082	0.195283
92	0.537898	3.23229	0.196014
93	0.539567	3.22888	0.196875
94	0.541127	3.23473	0.195489
95	0.542662	3.24267	0.197662
96	0.544298	3.24661	0.197629
97	0.545485	3.26634	0.198427
98	0.546858	3.31006	0.20001
99	0.547867	3.32241	0.199243
100	0.549184	3.31736	0.198376
101	0.550503	3.32121	0.198143
102	0.551894	3.32115	0.199807
103	0.553376	3.31924	0.199347
104	0.554451	3.34499	0.199747
105	0.555294	3.3699	0.201993
106	0.556233	3.38071	0.200351
107	0.557417	3.38895	0.198671
108	0.558473	3.4053	0.198331
109	0.559614	3.41989	0.19913
110	0.560569	3.40759	0.196332
111	0.561776	3.41416	0.197306
112	0.562813	3.42705	0.198649
113	0.563866	3.42718	0.199001
114	0.564964	3.42547	0.198092
115	0.566311	3.43804	0.196993
116	0.567818	3.42478	0.196666
117	0.569427	3.42695	0.197473
118	0.571067	3.42279	0.196858
119	0.572548	3.41846	0.199102
120	0.573875	3.42138	0.200494
121	0.575439	3.40669	0.199927
122	0.577057	3.41873	0.20162
123	0.578464	3.41992	0.201235
124	0.579732	3.42032	0.201979
125	0.5809	3.44977	0.203156
126	0.582014	3.46129	0.204467
127	0.583147	3.47423	0.204976
128	0.584246	3.48691	0.203817
129	0.58534	3.49355	0.203626
130	0.586531	3.49128	0.202762
131	0.587806	3.48678	0.201917
132	0.589247	3.49887	0.202313
133	0.590283	3.52283	0.203968
134	0.591069	3.53979	0.203283
135	0.591973	3.55334	0.203187
136	0.59289	3.55235	0.203597
137	0.593794	3.55702	0.203912
138	0.595011	3.55067	0.203757
139	0.596049	3.55682	0.203169
140	0.597241	3.56025	0.203683
141	0.598406	3.54838	0.202696
142	0.599745	3.54585	0.2037
143	0.600829	3.54787	0.204658
144	0.601839	3.56196	0.205528
145	0.602697	3.57723	0.205986
146	0.603608	3.57704	0.205706
147	0.60457	3.58587	0.206094
148	0.605705	3.56853	0.205219
149	0.606824	3.56949	0.205309
150	0.607914	3.56573	0.204957
151	0.609175	3.55549	0.205025
152	0.610321	3.56083	0.204356
153	0.611483	3.55519	0.204356
154	0.612431	3.57243	0.205064
155	0.613403	3.59308	0.206218
156	0.614337	3.59931	0.20691
157	0.615325	3.6033	0.207488
158	0.616296	3.60054	0.207232
159	0.617258	3.60002	0.20753
160	0.618279	3.61587	0.207967
161	0.618937	3.61665	0.208222
162	0.619849	3.61475	0.208357
163	0.620757	3.61286	0.209068
164	0.621564	3.62575	0.210738
165	0.622393	3.62477	0.210941
166	0.623174	3.6317	0.210587
167	0.623892	3.63813	0.210425
168	0.624891	3.64372	0.210697
169	0.625595	3.65316	0.210496
170	0.626333	3.66104	0.209567
171	0.627001	3.6709	0.209466
172	0.627452	3.68095	0.211263
173	0.628073	3.67948	0.211578
174	0.628685	3.68359	0.212107
175	0.629332	3.68161	0.21183
176	0.630061	3.68248	0.211653
177	0.630784	3.67699	0.211356
178	0.631702	3.65147	0.210923
179	0.632623	3.64431	0.211602
180	0.633292	3.66243	0.212681
181	0.634361	3.64694	0.211354
182	0.635259	3.65068	0.211756
183	0.636235	3.64406	0.211842
184	0.637203	3.65176	0.212743
185	0.637987	3.66558	0.213758
186	0.638653	3.67145	0.214483
187	0.63941	3.67581	0.214244
188	0.640353	3.66496	0.213591
189	0.641409	3.66198	0.213347
190	0.642358	3.65874	0.214104
191	0.643293	3.6624	0.214947
192	0.644213	3.66625	0.215057
193	0.645313	3.66601	0.215067
194	0.646086	3.67736	0.215915
195	0.646891	3.69636	0.21523
196	0.647645	3.70328	0.216108
197	0.64827	3.71342	0.216786
198	0.648749	3.72773	0.21772
199	0.649246	3.73714	0.217271
200	0.649836	3.73785	0.216439
201	0.650326	3.74255	0.21674
202	0.65091	3.74172	0.216417
203	0.651354	3.75114	0.216909
204	0.651856	3.75068	0.21684
205	0.652561	3.74051	0.215756
206	0.653086	3.73905	0.215557
207	0.653849	3.72464	0.215366
208	0.654433	3.7296	0.215827
209	0.655156	3.73266	0.215513
210	0.655849	3.7475	0.2159
211	0.656572	3.73991	0.215088
212	0.657421	3.72667	0.215345
213	0.658153	3.72408	0.215753
214	0.659031	3.73175	0.216455
215	0.659723	3.74654	0.216833
216	0.66032	3.749	0.21807
217	0.660737	3.76907	0.218313
218	0.661293	3.76818	0.217655
219	0.661795	3.77271	0.217988
220	0.662256	3.78161	0.21867
221	0.662839	3.77718	0.218035
222	0.663402	3.77642	0.217669
223	0.664108	3.77095	0.217025
224	0.664814	3.76956	0.216914
225	0.665274	3.77587	0.21826
226	0.665697	3.79103	0.218404
227	0.666059	3.79608	0.218811
228	0.666362	3.80611	0.219056
229	0.666687	3.80177	0.218408
230	0.667068	3.80704	0.218808
231	0.667324	3.81012	0.219175
232	0.667723	3.81031	0.219603
233	0.667819	3.81976	0.219599
234	0.668132	3.82208	0.219008
235	0.66832	3.81915	0.219538
236	0.66863	3.81569	0.219769
237	0.669012	3.81693	0.218487
238	0.669512	3.81418	0.218013
239	0.669749	3.81586	0.217837
240	0.670251	3.81299	0.217692
241	0.670873	3.80695	0.218042
242	0.671303	3.81486	0.218421
243	0.671763	3.81709	0.217598
244	0.672215	3.81521	0.218284
245	0.672656	3.8252	0.218686
246	0.673052	3.82772	0.219085
247	0.673439	3.82694	0.218712
248	0.673835	3.82719	0.219129
249	0.674141	3.84057	0.219725
250	0.674451	3.84113	0.220102
251	0.674771	3.83955	0.220487
252	0.675036	3.83745	0.219542
253	0.675711	3.82808	0.219083
254	0.676278	3.82076	0.21842
255	0.676829	3.81676	0.218295
256	0.677313	3.81431	0.218383
257	0.67788	3.81803	0.218695
258	0.678317	3.82371	0.219296
259	0.678805	3.82322	0.219719
260	0.679271	3.82281	0.220209
261	0.679746	3.82847	0.220135
262	0.680238	3.82504	0.220683
263	0.680829	3.82641	0.220333
264	0.681403	3.82187	0.220521
265	0.681994	3.81426	0.220151
266	0.68266	3.81673	0.220139
267	0.683257	3.81913	0.220159
268	0.683825	3.8213	0.220284
269	0.684443	3.82068	0.220259
270	0.684888	3.83369	0.220814
271	0.685307	3.83626	0.220294
272	0.685749	3.83646	0.220252
273	0.686203	3.84324	0.220604
274	0.686607	3.84656	0.220889
275	0.687061	3.84485	0.221143
276	0.687486	3.85023	0.221982
277	0.687868	3.85335	0.222482
278	0.688191	3.8532	0.221833
279	0.688407	3.86252	0.222064
280	0.688784	3.85827	0.22187
281	0.689056	3.86298	0.22201
282	0.689366	3.86521	0.222143
283	0.689517	3.87414	0.22226
284	0.689771	3.87606	0.221849
285	0.690053	3.86842	0.221726
286	0.690461	3.8639	0.22098
287	0.690842	3.86295	0.221661
288	0.691243	3.86487	0.221943
289	0.691472	3.86679	0.22234
290	0.691738	3.87565	0.222908
291	0.691913	3.87958	0.223579
292	0.692189	3.8812	0.222398
293	0.692469	3.87844	0.222183
294	0.692691	3.88061	0.222537
295	0.692903	3.8812	0.222063
296	0.6932	3.8814	0.22206
297	0.693409	3.88707	0.222619
298	0.693525	3.89942	0.222724
299	0.693731	3.89615	0.222492
300	0.694036	3.89035	0.222434
301	0.694431	3.88314	0.22206
302	0.69483	3.88745	0.221774
303	0.695166	3.88596	0.221855
304	0.695524	3.88159	0.221969
305	0.695886	3.88278	0.222314
306	0.696172	3.88751	0.223937
307	0.696432	3.88854	0.223977
308	0.696719	3.89252	0.223824
309	0.697046	3.88853	0.223423
310	0.697309	3.89555	0.223526
311	0.697559	3.89561	0.223699
312	0.697809	3.8997	0.22338
313	0.698073	3.89781	0.22312
314	0.69835	3.89481	0.223461
315	0.698634	3.89509	0.223219
316	0.69899	3.894	0.222946
317	0.69932	3.89318	0.223447
318	0.69963	3.89141	0.223962
319	0.699974	3.8872	0.224038
320	0.700277	3.88605	0.224978
321	0.700552	3.88869	0.225531
322	0.700702	3.89834	0.225954
323	0.700897	3.89754	0.225981
324	0.70112	3.89261	0.225917
325	0.701324	3.89835	0.225824
326	0.701381	3.89981	0.226199
327	0.701499	3.90558	0.225478
328	0.701598	3.91384	0.225318
329	0.701775	3.91931	0.225558
330	0.701921	3.9217	0.225373
331	0.702052	3.92352	0.225254
332	0.702095	3.92883	0.224834
333	0.702209	3.92004	0.224993
334	0.702311	3.91667	0.224763
335	0.702479	3.91901	0.224927
336	0.702581	3.92482	0.225455
337	0.702663	3.92889	0.225265
338	0.702742	3.93436	0.225079
339	0.70285	3.93484	0.22492
340	0.702986	3.93552	0.224869
341	0.703114	3.9355	0.224805
342	0.703214	3.93322	0.225789
343	0.70336	3.9322	0.225471
344	0.703376	3.94041	0.225447
345	0.703481	3.94085	0.225289
346	0.703517	3.94212	0.225035
347	0.703578	3.94358	0.224677
348	0.703656	3.94394	0.22482
349	0.703684	3.94963	0.225614
350	0.703687	3.95406	0.226888
351	0.70373	3.95325	0.226628
352	0.703789	3.94978	0.226032
353	0.703937	3.94642	0.225417
354	0.704026	3.94235	0.224946
355	0.704131	3.94361	0.224773
356	0.704298	3.94543	0.225016
357	0.704459	3.9469	0.225303
358	0.70455	3.94684	0.22563
359	0.704693	3.95118	0.225474
360	0.704788	3.95058	0.225245
361	0.704944	3.94115	0.225324
362	0.705111	3.94255	0.224988
363	0.705286	3.9375	0.225084
364	0.705527	3.94052	0.225127
365	0.705663	3.94403	0.225082
366	0.705711	3.9527	0.225135
367	0.705805	3.95391	0.224956
368	0.705988	3.95092	0.224753
369	0.706096	3.95374	0.224993
370	0.70622	3.95546	0.22499
371	0.706447	3.94784	0.224668
372	0.706628	3.94653	0.22475
373	0.706871	3.94274	0.224845
374	0.707001	3.944	0.224808
375	0.707154	3.94737	0.225229
376	0.707232	3.95271	0.225595
377	0.707297	3.95755	0.225916
378	0.70738	3.95528	0.225706
379	0.707429	3.95853	0.225494
380	0.707435	3.96394	0.226201
381	0.70745	3.96487	0.227047
382	0.707451	3.9658	0.227017
383	0.707463	3.96599	0.226788
384	0.707428	3.96275	0.226262
385	0.707487	3.96027	0.226374
386	0.707559	3.9606	0.226301
387	0.707627	3.95586	0.226118
388	0.707697	3.95649	0.226425
389	0.707693	3.95984	0.226675
390	0.707728	3.96061	0.2266
391	0.707799	3.96204	0.225613
392	0.707918	3.9577	0.225536
393	0.708042	3.95588	0.22552
394	0.70813	3.95698	0.225458
395	0.708232	3.95745	0.225505
396	0.708262	3.96333	0.226168
397	0.708294	3.96848	0.226194
398	0.708308	3.9707	0.225882
399	0.708365	3.97122	0.225764
400	0.708409	3.97224	0.2262
401	0.708517	3.96464	0.226052
402	0.708648	3.96667	0.225901
403	0.708728	3.96813	0.225454
404	0.708824	3.97019	0.225476
405	0.708874	3.97038	0.225827
406	0.708959	3.97284	0.225882
407	0.709043	3.97176	0.225386
408	0.709123	3.97051	0.225127
409	0.709193	3.97793	0.22529
410	0.709216	3.98008	0.225644
411	0.709252	3.98156	0.22536
412	0.709304	3.98129	0.225567
413	0.709369	3.98012	0.225277
414	0.709451	3.98141	0.225503
415	0.709565	3.97542	0.225659
416	0.709599	3.97843	0.22579
417	0.709644	3.97913	0.225631
418	0.709718	3.97815	0.225537
419	0.709746	3.97859	0.22572
420	0.709805	3.97655	0.225551
421	0.709903	3.97656	0.225554
422	0.709996	3.97497	0.225574
423	0.709998	3.97641	0.225363
424	0.710057	3.97513	0.225405
425	0.71013	3.97601	0.225467
426	0.71023	3.9737	0.225385
427	0.710329	3.97055	0.225322
428	0.710405	3.97381	0.225571
429	0.710481	3.9748	0.22551
430	0.710586	3.97074	0.225374
431	0.710679	3.96944	0.225244
432	0.710829	3.96954	0.225401
433	0.710915	3.97187	0.225476
434	0.710999	3.97285	0.225319
435	0.71108	3.97182	0.225567
436	0.711172	3.97301	0.225602
437	0.711265	3.97172	0.225577
438	0.711339	3.97176	0.225549
439	0.711419	3.97093	0.225658
440	0.711537	3.97074	0.225713
441	0.711608	3.97031	0.225536
442	0.711662	3.97507	0.22575
443	0.711802	3.97231	0.22557
444	0.711931	3.97128	0.22544
445	0.712005	3.97262	0.225647
446	0.712125	3.97141	0.225751
447	0.712225	3.96885	0.226356
448	0.712265	3.97096	0.226517
449	0.712367	3.97087	0.226325
450	0.712494	3.96914	0.226084
451	0.71259	3.97006	0.226164
452	0.712693	3.96936	0.226388
453	0.712761	3.97387	0.226437
454	0.712836	3.9762	0.226607
455	0.712854	3.97854	0.227357
456	0.712841	3.98001	0.227016
457	0.712858	3.98238	0.226899
458	0.712917	3.98083	0.226981
459	0.712988	3.9816	0.22684
460	0.713042	3.97971	0.226754
461	0.713112	3.97822	0.226515
462	0.713158	3.98059	0.22654
463	0.713191	3.98069	0.226563
464	0.713304	3.98128	0.226496
465	0.71334	3.98268	0.226436
466	0.713397	3.98309	0.226442
467	0.713436	3.98366	0.226293
468	0.713449	3.98186	0.226684
469	0.713491	3.9834	0.226935
470	0.713561	3.97825	0.226812
471	0.713684	3.97663	0.226764
472	0.713787	3.97318	0.226428
473	0.713951	3.97495	0.226352
474	0.714055	3.97503	0.226353
475	0.714203	3.97317	0.226477
476	0.71429	3.97418	0.226319
477	0.714363	3.97817	0.226776
478	0.714441	3.97836	0.226729
479	0.714459	3.97912	0.226529
480	0.714509	3.9797	0.227038
481	0.714547	3.97919	0.226942
482	0.714543	3.98258	0.226972
483	0.714555	3.98509	0.226826
484	0.714558	3.98383	0.226802
485	0.714567	3.98443	0.226939
486	0.71458	3.98462	0.226925
487	0.714617	3.98457	0.226651
488	0.714636	3.98707	0.22684
489	0.714634	3.98693	0.226751
490	0.714618	3.98764	0.226734
491	0.714633	3.98451	0.22657
492	0.714626	3.98966	0.227307
493	0.714621	3.9898	0.227281
494	0.714626	3.98907	0.227286
495	0.714574	3.9921	0.227317
496	0.714507	3.99258	0.227277
497	0.714494	3.99328	0.227158
498	0.714446	3.99479	0.226987
499	0.714411	3.99576	0.226909
500	0.714385	3.99584	0.22676
501	0.714345	3.99682	0.226785
502	0.714306	3.99689	0.226621
503	0.714284	3.99757	0.226604
504	0.71424	3.99793	0.226392
505	0.714223	3.99399	0.226525
506	0.714204	3.99485	0.226375
507	0.714173	3.99469	0.226254
508	0.714145	3.9946	0.226237
509	0.714123	3.99781	0.226382
510	0.714083	3.99929	0.226443
511	0.714051	3.99915	0.226209
512	0.714031	3.99923	0.226175
513	0.714019	3.99931	0.22615
514	0.713998	3.99935	0.226119
515	0.713985	3.99942	0.226095
516	0.713971	3.99948	0.226069
517	0.713955	3.99952	0.226044
518	0.713947	3.99957	0.226028
519	0.713934	3.99963	0.226004
520	0.713926	3.99966	0.225991
521	0.713918	3.99968	0.225978
522	0.713913	3.9997	0.225969
523	0.713908	3.99974	0.225959
524	0.713905	3.99976	0.225952
525	0.713902	3.99978	0.225945
526	0.713896	3.9998	0.225935
527	0.713891	3.99981	0.225927
528	0.713888	3.99983	0.225922
529	0.713885	3.99985	0.225916
530	0.713882	3.99986	0.225909
531	0.713879	3.99988	0.225904
532	0.713876	3.99989	0.225899
533	0.713874	3.9999	0.225896
534	0.713874	3.99991	0.225893
535	0.713872	3.99992	0.225889
536	0.71387	3.99993	0.225886
537	0.713867	3.99993	0.225882
538	0.713866	3.99994	0.22588
539	0.713864	3.99994	0.225878
540	0.713862	3.99995	0.225875
541	0.713861	3.99995	0.225873
542	0.713861	3.99996	0.225871
543	0.71386	3.99996	0.225869
544	0.713859	3.99997	0.225867
545	0.713858	3.99997	0.225867
546	0.713858	3.99997	0.225865
547	0.713857	3.99998	0.225864
548	0.713856	3.99998	0.225863
549	0.713856	3.99998	0.225862
550	0.713855	3.99998	0.225861
551	0.713855	3.99999	0.22586
552	0.713854	3.99999	0.22586
553	0.713854	3.99999	0.225859
554	0.713853	3.99999	0.225858
555	0.713853	3.99999	0.225858
556	0.713853	3.99999	0.225857
557	0.713853	3.99999	0.225857
558	0.713853	3.99999	0.225857
559	0.713852	3.99999	0.225856
560	0.713852	3.99999	0.225856
561	0.713852	3.99999	0.225856
562	0.713852	3.99999	0.225855
563	0.713852	4	0.225855
564	0.713851	4	0.225855
565	0.713851	4	0.225855
566	0.713851	4	0.225855
567	0.713851	4	0.225854
568	0.713851	4	0.225854
569	0.713851	4	0.225854
570	0.713851	4	0.225854
571	0.713851	4	0.225854
572	0.713851	4	0.225854
573	0.713851	4	0.225854
574	0.71385	4	0.225854
575	0.71385	4	0.225853
576	0.71385	4	0.225853
577	0.71385	4	0.225853
578	0.71385	4	0.225853
579	0.71385	4	0.225853
580	0.71385	4	0.225853
581	0.71385	4	0.225853
582	0.71385	4	0.225853
583	0.71385	4	0.225853
584	0.71385	4	0.225853
585	0.71385	4	0.225853
586	0.71385	4	0.225853
587	0.71385	4	0.225853
588	0.71385	4	0.225853
589	0.71385	4	0.225853
590	0.71385	4	0.225853
591	0.71385	4	0.225853
592	0.71385	4	0.225853
593	0.71385	4	0.225853
594	0.71385	4	0.225853
595	0.71385	4	0.225853
596	0.71385	4	0.225853
597	0.71385	4	0.225853
598	0.71385	4	0.225853
599	0.71385	4	0.225853
600	0.71385	4	0.225853
601	0.71385	4	0.225853
602	0.71385	4	0.225853
603	0.71385	4	0.225853
604	0.71385	4	0.225853
605	0.71385	4	0.225853
606	0.71385	4	0.225853
607	0.71385	4	0.225853
608	0.71385	4	0.225853
609	0.71385	4	0.225853
610	0.71385	4	0.225853
611	0.71385	4	0.225853
612	0.71385	4	0.225853
613	0.71385	4	0.225853
614	0.71385	4	0.225853
615	0.71385	4	0.225853
616	0.71385	4	0.225853
617	0.71385	4	0.225853
618	0.71385	4	0.225853
619	0.71385	4	0.225853
620	0.71385	4	0.225853
621	0.71385	4	0.225853
622	0.71385	4	0.225853
623	0.71385	4	0.225853
624	0.71385	4	0.225853
625	0.71385	4	0.225853
626	0.71385	4	0.225853
627	0.71385	4	0.225853
628	0.71385	4	0.225853
629	0.71385	4	0.225853
630	0.71385	4	0.225853
631	0.71385	4	0.225853
632	0.71385	4	0.225853
633	0.71385	4	0.225853
634	0.71385	4	0.225853
635	0.71385	4	0.225853
636	0.71385	4	0.225853
637	0.71385	4	0.225853
638	0.71385	4	0.225853
639	0.71385	4	0.225853
640	0.71385	4	0.225853
641	0.71385	4	0.225853
642	0.71385	4	0.225853
643	0.71385	4	0.225853
644	0.71385	4	0.225853
645	0.71385	4	0.225853
646	0.71385	4	0.225853
647	0.71385	4	0.225853
648	0.71385	4	0.225853
649	0.71385	4	0.225853
650	0.71385	4	0.225853
651	0.71385	4	0.225853
652	0.71385	4	0.225853
653	0.71385	4	0.225853
654	0.71385	4	0.225853
655	0.71385	4	0.225853
656	0.71385	4	0.225853
657	0.71385	4	0.225853
658	0.71385	4	0.225853
659	0.71385	4	0.225853
660	0.71385	4	0.225853
661	0.71385	4	0.225853
662	0.71385	4	0.225853
663	0.71385	4	0.225853
664	0.71385	4	0.225853
665	0.71385	4	0.225853
666	0.71385	4	0.225853
667	0.71385	4	0.225853
668	0.71385	4	0.225853
669	0.71385	4	0.225853
670	0.71385	4	0.225853
671	0.71385	4	0.225853
672	0.71385	4	0.225853
673	0.71385	4	0.225853
674	0.71385	4	0.225853
675	0.71385	4	0.225853
676	0.71385	4	0.225853
677	0.71385	4	0.225853
678	0.71385	4	0.225853
679	0.71385	4	0.225853
680	0.71385	4	0.225853
681	0.71385	4	0.225853
682	0.71385	4	0.225853
683	0.71385	4	0.225853
684	0.71385	4	0.225853
685	0.71385	4	0.225853
686	0.71385	4	0.225853
687	0.71385	4	0.225853
688	0.71385	4	0.225853
689	0.71385	4	0.225853
690	0.71385	4	0.225853
691	0.71385	4	0.225853
692	0.71385	4	0.225853
693	0.71385	4	0.225853
694	0.71385	4	0.225853
695	0.71385	4	0.225853
696	0.71385	4	0.225853
697	0.71385	4	0.225853
698	0.71385	4	0.225853
699	0.71385	4	0.225853
700	0.71385	4	0.225853
701	0.71385	4	0.225853
702	0.71385	4	0.225853
703	0.71385	4	0.225853
704	0.71385	4	0.225853
705	0.71385	4	0.225853
706	0.71385	4	0.225853
707	0.71385	4	0.225853
708	0.71385	4	0.225853
709	0.71385	4	0.225853
710	0.71385	4	0.225853
711	0.71385	4	0.225853
712	0.71385	4	0.225853
713	0.71385	4	0.225853
714	0.71385	4	0.225853
715	0.71385	4	0.225853
716	0.71385	4	0.225853
717	0.71385	4	0.225853
718	0.71385	4	0.225853
719	0.71385	4	0.225853
720	0.71385	4	0.225853
721	0.71385	4	0.225853
722	0.71385	4	0.225853
723	0.71385	4	0.225853
724	0.71385	4	0.225853
725	0.71385	4	0.225853
726	0.71385	4	0.225853
727	0.71385	4	0.225853
728	0.71385	4	0.225853
729	0.71385	4	0.225853
730	0.71385	4	0.225853
731	0.71385	4	0.225853
732	0.71385	4	0.225853
733	0.71385	4	0.225853
734	0.71385	4	0.225853
735	0.71385	4	0.225853
736	0.71385	4	0.225853
737	0.71385	4	0.225853
738	0.71385	4	0.225853
739	0.71385	4	0.225853
740	0.71385	4	0.225853
741	0.71385	4	0.225853
742	0.71385	4	0.225853
743	0.71385	4	0.225853
744	0.71385	4	0.225853
745	0.71385	4	0.225853
746	0.71385	4	0.225853
747	0.71385	4	0.225853
748	0.71385	4	0.225853
749	0.71385	4	0.225853
750	0.71385	4	0.225853
751	0.71385	4	0.225853
752	0.71385	4	0.225853
753	0.71385	4	0.225853
754	0.71385	4	0.225853
755	0.71385	4	0.225853
756	0.71385	4	0.225853
757	0.71385	4	0.225853
758	0.71385	4	0.225853
759	0.71385	4	0.225853
760	0.71385	4	0.225853
761	0.71385	4	0.225853
762	0.71385	4	0.225853
763	0.71385	4	0.225853
764	0.71385	4	0.225853
765	0.71385	4	0.225853
766	0.71385	4	0.225853
767	0.71385	4	0.225853
768	0.71385	4	0.225853
769	0.71385	4	0.225853
770	0.71385	4	0.225853
771	0.71385	4	0.225853
772	0.71385	4	0.225853
773	0.71385	4	0.225853
774	0.71385	4	0.225853
775	0.71385	4	0.225853
776	0.71385	4	0.225853
777	0.71385	4	0.225853
778	0.71385	4	0.225853
779	0.71385	4	0.225853
780	0.71385	4	0.225853
781	0.71385	4	0.225853
782	0.71385	4	0.225853
783	0.71385	4	0.225853
784	0.71385	4	0.225853
785	0.71385	4	0.225853
786	0.71385	4	0.225853
787	0.71385	4	0.225853
788	0.71385	4	0.225853
789	0.71385	4	0.225853
790	0.71385	4	0.225853
791	0.71385	4	0.225853
792	0.71385	4	0.225853
793	0.71385	4	0.225853
794	0.71385	4	0.225853
795	0.71385	4	0.225853
796	0.71385	4	0.225853
797	0.71385	4	0.225853
798	0.71385	4	0.225853
799	0.71385	4	0.225853
800	0.71385	4	0.225853
801	0.71385	4	0.225853
802	0.71385	4	0.225853
803	0.71385	4	0.225853
804	0.71385	4	0.225853
805	0.71385	4	0.225853
806	0.71385	4	0.225853
807	0.71385	4	0.225853
808	0.71385	4	0.225853
809	0.71385	4	0.225853
810	0.71385	4	0.225853
811	0.71385	4	0.225853
812	0.71385	4	0.225853
813	0.71385	4	0.225853
814	0.71385	4	0.225853
815	0.71385	4	0.225853
816	0.71385	4	0.225853
817	0.71385	4	0.225853
818	0.71385	4	0.225853
819	0.71385	4	0.225853
820	0.71385	4	0.225853
821	0.71385	4	0.225853
822	0.71385	4	0.225853
823	0.71385	4	0.225853
824	0.71385	4	0.225853
825	0.71385	4	0.225853
826	0.71385	4	0.225853
827	0.71385	4	0.225853
828	0.71385	4	0.225853
829	0.71385	4	0.225853
830	0.71385	4	0.225853
831	0.71385	4	0.225853
832	0.71385	4	0.225853
833	0.71385	4	0.225853
834	0.71385	4	0.225853
835	0.71385	4	0.225853
836	0.71385	4	0.225853
837	0.71385	4	0.225853
838	0.71385	4	0.225853
839	0.71385	4	0.225853
840	0.71385	4	0.225853
841	0.71385	4	0.225853
842	0.71385	4	0.225853
843	0.71385	4	0.225853
844	0.71385	4	0.225853
845	0.71385	4	0.225853
846	0.71385	4	0.225853
847	0.71385	4	0.225853
848	0.71385	4	0.225853
849	0.71385	4	0.225853
850	0.71385	4	0.225853
851	0.71385	4	0.225853
852	0.71385	4	0.225853
853	0.71385	4	0.225853
854	0.71385	4	0.225853
855	0.71385	4	0.225853
856	0.71385	4	0.225853
857	0.71385	4	0.225853
858	0.71385	4	0.225853
859	0.71385	4	0.225853
860	0.71385	4	0.225853
861	0.71385	4	0.225853
862	0.71385	4	0.225853
863	0.71385	4	0.225853
864	0.71385	4	0.225853
865	0.71385	4	0.225853
866	0.71385	4	0.225853
867	0.71385	4	0.225853
868	0.71385	4	0.225853
869	0.71385	4	0.225853
870	0.71385	4	0.225853
871	0.71385	4	0.225853
872	0.71385	4	0.225853
873	0.71385	4	0.225853
874	0.71385	4	0.225853
875	0.71385	4	0.225853
876	0.71385	4	0.225853
877	0.71385	4	0.225853
878	0.71385	4	0.225853
879	0.71385	4	0.225853
880	0.71385	4	0.225853
881	0.71385	4	0.225853
882	0.71385	4	0.225853
883	0.71385	4	0.225853
884	0.71385	4	0.225853
885	0.71385	4	0.225853
886	0.71385	4	0.225853
887	0.71385	4	0.225853
888	0.71385	4	0.225853
889	0.71385	4	0.225853
890	0.71385	4	0.225853
891	0.71385	4	0.225853
892	0.71385	4	0.225853
893	0.71385	4	0.225853
894	0.71385	4	0.225853
895	0.71385	4	0.225853
896	0.71385	4	0.225853
897	0.71385	4	0.225853
898	0.71385	4	0.225853
899	0.71385	4	0.225853
900	0.71385	4	0.225853
901	0.71385	4	0.225853
902	0.71385	4	0.225853
903	0.71385	4	0.225853
904	0.71385	4	0.225853
905	0.71385	4	0.225853
906	0.71385	4	0.225853
907	0.71385	4	0.225853
908	0.71385	4	0.225853
909	0.71385	4	0.225853
910	0.71385	4	0.225853
911	0.71385	4	0.225853
912	0.71385	4	0.225853
913	0.71385	4	0.225853
914	0.71385	4	0.225853
915	0.71385	4	0.225853
916	0.71385	4	0.225853
917	0.71385	4	0.225853
918	0.71385	4	0.225853
919	0.71385	4	0.225853
920	0.71385	4	0.225853
921	0.71385	4	0.225853
922	0.71385	4	0.225853
923	0.71385	4	0.225853
924	0.71385	4	0.225853
925	0.71385	4	0.225853
926	0.71385	4	0.225853
927	0.71385	4	0.225853
928	0.71385	4	0.225853
929	0.71385	4	0.225853
930	0.71385	4	0.225853
931	0.71385	4	0.225853
932	0.71385	4	0.225853
933	0.71385	4	0.225853
934	0.71385	4	0.225853
935	0.71385	4	0.225853
936	0.71385	4	0.225853
937	0.71385	4	0.225853
938	0.71385	4	0.225853
939	0.71385	4	0.225853
940	0.71385	4	0.225853
941	0.71385	4	0.225853
942	0.71385	4	0.225853
943	0.71385	4	0.225853
944	0.71385	4	0.225853
945	0.71385	4	0.225853
946	0.71385	4	0.225853
947	0.71385	4	0.225853
948	0.71385	4	0.225853
949	0.71385	4	0.225853
950	0.71385	4	0.225853
951	0.71385	4	0.225853
952	0.71385	4	0.225853
953	0.71385	4	0.225853
954	0.71385	4	0.225853
955	0.71385	4	0.225853
956	0.71385	4	0.225853
957	0.71385	4	0.225853
958	0.71385	4	0.225853
959	0.71385	4	0.225853
960	0.71385	4	0.225853
961	0.71385	4	0.225853
962	0.71385	4	0.225853
963	0.71385	4	0.225853
964	0.71385	4	0.225853
965	0.71385	4	0.225853
966	0.71385	4	0.225853
967	0.71385	4	0.225853
968	0.71385	4	0.225853
969	0.71385	4	0.225853
970	0.71385	4	0.225853
971	0.71385	4	0.225853
972	0.71385	4	0.225853
973	0.71385	4	0.225853
974	0.71385	4	0.225853
975	0.71385	4	0.225853
976	0.71385	4	0.225853
977	0.71385	4	0.225853
978	0.71385	4	0.225853
979	0.71385	4	0.225853
980	0.71385	4	0.225853
981	0.71385	4	0.225853
982	0.71385	4	0.225853
983	0.71385	4	0.225853
984	0.71385	4	0.225853
985	0.71385	4	0.225853
986	0.71385	4	0.225853
987	0.71385	4	0.225853
988	0.71385	4	0.225853
989	0.71385	4	0.225853
990	0.71385	4	0.225853
991	0.71385	4	0.225853
992	0.71385	4	0.225853
993	0.71385	4	0.225853
994	0.71385	4	0.225853
995	0.71385	4	0.225853
996	0.71385	4	0.225853
997	0.71385	4	0.225853
998	0.71385	4	0.225853
999	0.71385	4	0.225853
1000	0.71385	4	0.225853
1001	0.71385	4	0.225853
1002	0.71385	4	0.225853
1003	0.71385	4	0.225853
1004	0.71385	4	0.225853
1005	0.71385	4	0.225853
1006	0.71385	4	0.225853
1007	0.71385	4	0.225853
1008	0.71385	4	0.225853
1009	0.71385	4	0.225853
1010	0.71385	4	0.225853
1011	0.71385	4	0.225853
1012	0.71385	4	0.225853
1013	0.71385	4	0.225853
1014	0.71385	4	0.225853
1015	0.71385	4	0.225853
1016	0.71385	4	0.225853
1017	0.71385	4	0.225853
1018	0.71385	4	0.225853
1019	0.71385	4	0.225853
1020	0.71385	4	0.225853
1021	0.71385	4	0.225853
1022	0.71385	4	0.225853
1023	0.71385	4	0.225853
1024	0.71385	4	0.225853
1025	0.71385	4	0.225853
1026	0.71385	4	0.225853
1027	0.71385	4	0.225853
1028	0.71385	4	0.225853
1029	0.71385	4	0.225853
1030	0.71385	4	0.225853
1031	0.71385	4	0.225853
1032	0.71385	4	0.225853
1033	0.71385	4	0.225853
1034	0.71385	4	0.225853
1035	0.71385	4	0.225853
1036	0.71385	4	0.225853
1037	0.71385	4	0.225853
1038	0.71385	4	0.225853
1039	0.71385	4	0.225853
1040	0.71385	4	0.225853
1041	0.71385	4	0.225853
1042	0.71385	4	0.225853
1043	0.71385	4	0.225853
1044	0.71385	4	0.225853
1045	0.71385	4	0.225853
1046	0.71385	4	0.225853
1047	0.71385	4	0.225853
1048	0.71385	4	0.225853
1049	0.71385	4	0.225853
1050	0.71385	4	0.225853
1051	0.71385	4	0.225853
1052	0.71385	4	0.225853
1053	0.71385	4	0.225853
1054	0.71385	4	0.225853
1055	0.71385	4	0.225853
1056	0.71385	4	0.225853
1057	0.71385	4	0.225853
1058	0.71385	4	0.225853
1059	0.71385	4	0.225853
1060	0.71385	4	0.225853
1061	0.71385	4	0.225853
1062	0.71385	4	0.225853
1063	0.71385	4	0.225853
1064	0.71385	4	0.225853
1065	0.71385	4	0.225853
1066	0.71385	4	0.225853
1067	0.71385	4	0.225853
1068	0.71385	4	0.225853
1069	0.71385	4	0.225853
1070	0.71385	4	0.225853
1071	0.71385	4	0.225853
1072	0.71385	4	0.225853
1073	0.71385	4	0.225853
1074	0.71385	4	0.225853
1075	0.71385	4	0.225853
1076	0.71385	4	0.225853
1077	0.71385	4	0.225853
1078	0.71385	4	0.225853
1079	0.71385	4	0.225853
1080	0.71385	4	0.225853
1081	0.71385	4	0.225853
1082	0.71385	4	0.225853
1083	0.71385	4	0.225853
1084	0.71385	4	0.225853
1085	0.71385	4	0.225853
1086	0.71385	4	0.225853
1087	0.71385	4	0.225853
1088	0.71385	4	0.225853
1089	0.71385	4	0.225853
1090	0.71385	4	0.225853
1091	0.71385	4	0.225853
1092	0.71385	4	0.225853
1093	0.71385	4	0.225853
1094	0.71385	4	0.225853
1095	0.71385	4	0.225853
1096	0.71385	4	0.225853
1097	0.71385	4	0.225853
1098	0.71385	4	0.225853
1099	0.71385	4	0.225853
1100	0.71385	4	0.225853
1101	0.71385	4	0.225853
1102	0.71385	4	0.225853
1103	0.71385	4	0.225853
1104	0.71385	4	0.225853
1105	0.71385	4	0.225853
1106	0.71385	4	0.225853
1107	0.71385	4	0.225853
1108	0.71385	4	0.225853
1109	0.71385	4	0.225853
1110	0.71385	4	0.225853
1111	0.71385	4	0.225853
1112	0.71385	4	0.225853
1113	0.71385	4	0.225853
1114	0.71385	4	0.225853
1115	0.71385	4	0.225853
1116	0.71385	4	0.225853
1117	0.71385	4	0.225853
1118	0.71385	4	0.225853
1119	0.71385	4	0.225853
1120	0.71385	4	0.225853
1121	0.71385	4	0.225853
1122	0.71385	4	0.225853
1123	0.71385	4	0.225853
1124	0.71385	4	0.225853
1125	0.71385	4	0.225853
1126	0.71385	4	0.225853
1127	0.71385	4	0.225853
1128	0.71385	4	0.225853
1129	0.71385	4	0.225853
1130	0.71385	4	0.225853
1131	0.71385	4	0.225853
1132	0.71385	4	0.225853
1133	0.71385	4	0.225853
1134	0.71385	4	0.225853
1135	0.71385	4	0.225853
1136	0.71385	4	0.225853
1137	0.71385	4	0.225853
1138	0.71385	4	0.225853
1139	0.71385	4	0.225853
1140	0.71385	4	0.225853
1141	0.71385	4	0.225853
1142	0.71385	4	0.225853
1143	0.71385	4	0.225853
1144	0.71385	4	0.225853
1145	0.71385	4	0.225853
1146	0.71385	4	0.225853
1147	0.71385	4	0.225853
1148	0.71385	4	0.225853
1149	0.71385	4	0.225853
1150	0.71385	4	0.225853
1151	0.71385	4	0.225853
1152	0.71385	4	0.225853
1153	0.71385	4	0.225853
1154	0.71385	4	0.225853
1155	0.71385	4	0.225853
1156	0.71385	4	0.225853
1157	0.71385	4	0.225853
1158	0.71385	4	0.225853
1159	0.71385	4	0.225853
1160	0.71385	4	0.225853
1161	0.71385	4	0.225853
1162	0.71385	4	0.225853
1163	0.71385	4	0.225853
1164	0.71385	4	0.225853
1165	0.71385	4	0.225853
1166	0.71385	4	0.225853
1167	0.71385	4	0.225853
1168	0.71385	4	0.225853
1169	0.71385	4	0.225853
1170	0.71385	4	0.225853
1171	0.71385	4	0.225853
1172	0.71385	4	0.225853
1173	0.71385	4	0.225853
1174	0.71385	4	0.225853
1175	0.71385	4	0.225853
1176	0.71385	4	0.225853
1177	0.71385	4	0.225853
1178	0.71385	4	0.225853
1179	0.71385	4	0.225853
1180	0.71385	4	0.225853
1181	0.71385	4	0.225853
1182	0.71385	4	0.225853
1183	0.71385	4	0.225853
1184	0.71385	4	0.225853
1185	0.71385	4	0.225853
1186	0.71385	4	0.225853
1187	0.71385	4	0.225853
1188	0.71385	4	0.225853
1189	0.71385	4	0.225853
1190	0.71385	4	0.225853
1191	0.71385	4	0.225853
1192	0.71385	4	0.225853
1193	0.71385	4	0.225853
1194	0.71385	4	0.225853
1195	0.71385	4	0.225853
1196	0.71385	4	0.225853
1197	0.71385	4	0.225853
1198	0.71385	4	0.225853
1199	0.71385	4	0.225853
1200	0.71385	4	0.225853
1201	0.71385	4	0.225853
1202	0.71385	4	0.225853
1203	0.71385	4	0.225853
1204	0.71385	4	0.225853
1205	0.71385	4	0.225853
1206	0.71385	4	0.225853
1207	0.71385	4	0.225853
1208	0.71385	4	0.225853
1209	0.71385	4	0.225853
1210	0.71385	4	0.225853
1211	0.71385	4	0.225853
1212	0.71385	4	0.225853
1213	0.71385	4	0.225853
1214	0.71385	4	0.225853
1215	0.71385	4	0.225853
1216	0.71385	4	0.225853
1217	0.71385	4	0.225853
1218	0.71385	4	0.225853
1219	0.71385	4	0.225853
1220	0.71385	4	0.225853
1221	0.71385	4	0.225853
1222	0.71385	4	0.225853
1223	0.71385	4	0.225853
1224	0.71385	4	0.225853
1225	0.71385	4	0.225853
1226	0.71385	4	0.225853
1227	0.71385	4	0.225853
1228	0.71385	4	0.225853
1229	0.71385	4	0.225853
1230	0.71385	4	0.225853
1231	0.71385	4	0.225853
1232	0.71385	4	0.225853
1233	0.71385	4	0.225853
1234	0.71385	4	0.225853
1235	0.71385	4	0.225853
1236	0.71385	4	0.225853
1237	0.71385	4	0.225853
1238	0.71385	4	0.225853
1239	0.71385	4	0.225853
1240	0.71385	4	0.225853
1241	0.71385	4	0.225853
1242	0.71385	4	0.225853
1243	0.71385	4	0.225853
1244	0.71385	4	0.225853
1245	0.71385	4	0.225853
1246	0.71385	4	0.225853
1247	0.71385	4	0.225853
1248	0.71385	4	0.225853
1249	0.71385	4	0.225853
1250	0.71385	4	0.225853
1251	0.71385	4	0.225853
1252	0.71385	4	0.225853
1253	0.71385	4	0.225853
1254	0.71385	4	0.225853
1255	0.71385	4	0.225853
1256	0.71385	4	0.225853
1257	0.71385	4	0.225853
1258	0.71385	4	0.225853
1259	0.71385	4	0.225853
1260	0.71385	4	0.225853
1261	0.71385	4	0.225853
1262	0.71385	4	0.225853
1263	0.71385	4	0.225853
1264	0.71385	4	0.225853
1265	0.71385	4	0.225853
1266	0.71385	4	0.225853
1267	0.71385	4	0.225853
1268	0.71385	4	0.225853
1269	0.71385	4	0.225853
1270	0.71385	4	0.225853
1271	0.71385	4	0.225853
1272	0.71385	4	0.225853
1273	0.71385	4	0.225853
1274	0.71385	4	0.225853
1275	0.71385	4	0.225853
1276	0.71385	4	0.225853
1277	0.71385	4	0.225853
1278	0.71385	4	0.225853
1279	0.71385	4	0.225853
1280	0.71385	4	0.225853
1281	0.71385	4	0.225853
1282	0.71385	4	0.225853
1283	0.71385	4	0.225853
1284	0.71385	4	0.225853
1285	0.71385	4	0.225853
1286	0.71385	4	0.225853
1287	0.71385	4	0.225853
1288	0.71385	4	0.225853
1289	0.71385	4	0.225853
1290	0.71385	4	0.225853
1291	0.71385	4	0.225853
1292	0.71385	4	0.225853
1293	0.71385	4	0.225853
1294	0.71385	4	0.225853
1295	0.71385	4	0.225853
1296	0.71385	4	0.225853
1297	0.71385	4	0.225853
1298	0.71385	4	0.225853
1299	0.71385	4	0.225853
1300	0.71385	4	0.225853
1301	0.71385	4	0.225853
1302	0.71385	4	0.225853
1303	0.71385	4	0.225853
1304	0.71385	4	0.225853
1305	0.71385	4	0.225853
1306	0.71385	4	0.225853
1307	0.71385	4	0.225853
1308	0.71385	4	0.225853
1309	0.71385	4	0.225853
1310	0.71385	4	0.225853
1311	0.71385	4	0.225853
1312	0.71385	4	0.225853
1313	0.71385	4	0.225853
1314	0.71385	4	0.225853
1315	0.71385	4	0.225853
1316	0.71385	4	0.225853
1317	0.71385	4	0.225853
1318	0.71385	4	0.225853
1319	0.71385	4	0.225853
1320	0.71385	4	0.225853
1321	0.71385	4	0.225853
1322	0.71385	4	0.225853
1323	0.71385	4	0.225853
1324	0.71385	4	0.225853
1325	0.71385	4	0.225853
1326	0.71385	4	0.225853
1327	0.71385	4	0.225853
1328	0.71385	4	0.225853
1329	0.71385	4	0.225853
1330	0.71385	4	0.225853
1331	0.71385	4	0.225853
1332	0.71385	4	0.225853
1333	0.71385	4	0.225853
1334	0.71385	4	0.225853
1335	0.71385	4	0.225853
1336	0.71385	4	0.225853
1337	0.71385	4	0.225853
1338	0.71385	4	0.225853
1339	0.71385	4	0.225853
1340	0.71385	4	0.225853
1341	0.71385	4	0.225853
1342	0.71385	4	0.225853
1343	0.71385	4	0.225853
1344	0.71385	4	0.225853
1345	0.71385	4	0.225853
1346	0.71385	4	0.225853
1347	0.71385	4	0.225853
1348	0.71385	4	0.225853
1349	0.71385	4	0.225853
1350	0.71385	4	0.225853
1351	0.71385	4	0.225853
1352	0.71385	4	0.225853
1353	0.71385	4	0.225853
1354	0.71385	4	0.225853
1355	0.71385	4	0.225853
1356	0.71385	4	0.225853
1357	0.71385	4	0.225853
1358	0.71385	4	0.225853
1359	0.71385	4	0.225853
1360	0.71385	4	0.225853
1361	0.71385	4	0.225853
1362	0.71385	4	0.225853
1363	0.71385	4	0.225853
1364	0.71385	4	0.225853
1365	0.71385	4	0.225853
1366	0.71385	4	0.225853
1367	0.71385	4	0.225853
1368	0.71385	4	0.225853
1369	0.71385	4	0.225853
1370	0.71385	4	0.225853
1371	0.71385	4	0.225853
1372	0.71385	4	0.225853
1373	0.71385	4	0.225853
1374	0.71385	4	0.225853
1375	0.71385	4	0.225853
1376	0.71385	4	0.225853
1377	0.71385	4	0.225853
1378	0.71385	4	0.225853
1379	0.71385	4	0.225853
1380	0.71385	4	0.225853
1381	0.71385	4	0.225853
1382	0.71385	4	0.225853
1383	0.71385	4	0.225853
1384	0.71385	4	0.225853
1385	0.71385	4	0.225853
1386	0.71385	4	0.225853
1387	0.71385	4	0.225853
1388	0.71385	4	0.225853
1389	0.71385	4	0.225853
1390	0.71385	4	0.225853
1391	0.71385	4	0.225853
1392	0.71385	4	0.225853
1393	0.71385	4	0.225853
1394	0.71385	4	0.225853
1395	0.71385	4	0.225853
1396	0.71385	4	0.225853
1397	0.71385	4	0.225853
1398	0.71385	4	0.225853
1399	0.71385	4	0.225853
1400	0.71385	4	0.225853
1401	0.71385	4	0.225853
1402	0.71385	4	0.225853
1403	0.71385	4	0.225853
1404	0.71385	4	0.225853
1405	0.71385	4	0.225853
1406	0.71385	4	0.225853
1407	0.71385	4	0.225853
1408	0.71385	4	0.225853
1409	0.71385	4	0.225853
1410	0.71385	4	0.225853
1411	0.71385	4	0.225853
1412	0.71385	4	0.225853
1413	0.71385	4	0.225853
1414	0.71385	4	0.225853
1415	0.71385	4	0.225853
1416	0.71385	4	0.225853
1417	0.71385	4	0.225853
1418	0.71385	4	0.225853
1419	0.71385	4	0.225853
1420	0.71385	4	0.225853
1421	0.71385	4	0.225853
1422	0.71385	4	0.225853
1423	0.71385	4	0.225853
1424	0.71385	4	0.225853
1425	0.71385	4	0.225853
1426	0.71385	4	0.225853
1427	0.71385	4	0.225853
1428	0.71385	4	0.225853
1429	0.71385	4	0.225853
1430	0.71385	4	0.225853
1431	0.71385	4	0.225853
1432	0.71385	4	0.225853
1433	0.71385	4	0.225853
1434	0.71385	4	0.225853
1435	0.71385	4	0.225853
1436	0.71385	4	0.225853
1437	0.71385	4	0.225853
1438	0.71385	4	0.225853
1439	0.71385	4	0.225853
1440	0.71385	4	0.225853
1441	0.71385	4	0.225853
1442	0.71385	4	0.225853
1443	0.71385	4	0.225853
1444	0.71385	4	0.225853
1445	0.71385	4	0.225853
1446	0.71385	4	0.225853
1447	0.71385	4	0.225853
1448	0.71385	4	0.225853
1449	0.71385	4	0.225853
1450	0.71385	4	0.225853
1451	0.71385	4	0.225853
1452	0.71385	4	0.225853
1453	0.71385	4	0.225853
1454	0.71385	4	0.225853
1455	0.71385	4	0.225853
1456	0.71385	4	0.225853
1457	0.71385	4	0.225853
1458	0.71385	4	0.225853
1459	0.71385	4	0.225853
1460	0.71385	4	0.225853
1461	0.71385	4	0.225853
1462	0.71385	4	0.225853
1463	0.71385	4	0.225853
1464	0.71385	4	0.225853
1465	0.71385	4	0.225853
1466	0.71385	4	0.225853
1467	0.71385	4	0.225853
1468	0.71385	4	0.225853
1469	0.71385	4	0.225853
1470	0.71385	4	0.225853
1471	0.71385	4	0.225853
1472	0.71385	4	0.225853
1473	0.71385	4	0.225853
1474	0.71385	4	0.225853
1475	0.71385	4	0.225853
1476	0.71385	4	0.225853
1477	0.71385	4	0.225853
1478	0.71385	4	0.225853
1479	0.71385	4	0.225853
1480	0.71385	4	0.225853
1481	0.71385	4	0.225853
1482	0.71385	4	0.225853
1483	0.71385	4	0.225853
1484	0.71385	4	0.225853
1485	0.71385	4	0.225853
1486	0.71385	4	0.225853
1487	0.71385	4	0.225853
1488	0.71385	4	0.225853
1489	0.71385	4	0.225853
1490	0.71385	4	0.225853
1491	0.71385	4	0.225853
1492	0.71385	4	0.225853
1493	0.71385	4	0.225853
1494	0.71385	4	0.225853
1495	0.71385	4	0.225853
1496	0.71385	4	0.225853
1497	0.71385	4	0.225853
1498	0.71385	4	0.225853
1499	0.71385	4	0.225853
1500	0.71385	4	0.225853
1501	0.71385	4	0.225853
1502	0.71385	4	0.225853
1503	0.71385	4	0.225853
1504	0.71385	4	0.225853
1505	0.71385	4	0.225853
1506	0.71385	4	0.225853
1507	0.71385	4	0.225853
1508	0.71385	4	0.225853
1509	0.71385	4	0.225853
1510	0.71385	4	0.225853
1511	0.71385	4	0.225853
1512	0.71385	4	0.225853
1513	0.71385	4	0.225853
1514	0.71385	4	0.225853
1515	0.71385	4	0.225853
1516	0.71385	4	0.225853
1517	0.71385	4	0.225853
1518	0.71385	4	0.225853
1519	0.71385	4	0.225853
1520	0.71385	4	0.225853
1521	0.71385	4	0.225853
1522	0.71385	4	0.225853
1523	0.71385	4	0.225853
1524	0.71385	4	0.225853
1525	0.71385	4	0.225853
1526	0.71385	4	0.225853
1527	0.71385	4	0.225853
1528	0.71385	4	0.225853
1529	0.71385	4	0.225853
1530	0.71385	4	0.225853
1531	0.71385	4	0.225853
1532	0.71385	4	0.225853
1533	0.71385	4	0.225853
1534	0.71385	4	0.225853
1535	0.71385	4	0.225853
1536	0.71385	4	0.225853
1537	0.71385	4	0.225853
1538	0.71385	4	0.225853
1539	0.71385	4	0.225853
1540	0.71385	4	0.225853
1541	0.71385	4	0.225853
1542	0.71385	4	0.225853
1543	0.71385	4	0.225853
1544	0.71385	4	0.225853
1545	0.71385	4	0.225853
1546	0.71385	4	0.225853
1547	0.71385	4	0.225853
1548	0.71385	4	0.225853
1549	0.71385	4	0.225853
1550	0.71385	4	0.225853
1551	0.71385	4	0.225853
1552	0.71385	4	0.225853
1553	0.71385	4	0.225853
1554	0.71385	4	0.225853
1555	0.71385	4	0.225853
1556	0.71385	4	0.225853
1557	0.71385	4	0.225853
1558	0.71385	4	0.225853
1559	0.71385	4	0.225853
1560	0.71385	4	0.225853
1561	0.71385	4	0.225853
1562	0.71385	4	0.225853
1563	0.71385	4	0.225853
1564	0.71385	4	0.225853
1565	0.71385	4	0.225853
1566	0.71385	4	0.225853
1567	0.71385	4	0.225853
1568	0.71385	4	0.225853
1569	0.71385	4	0.225853
1570	0.71385	4	0.225853
1571	0.71385	4	0.225853
1572	0.71385	4	0.225853
1573	0.71385	4	0.225853
1574	0.71385	4	0.225853
1575	0.71385	4	0.225853
1576	0.71385	4	0.225853
1577	0.71385	4	0.225853
1578	0.71385	4	0.225853
1579	0.71385	4	0.225853
1580	0.71385	4	0.225853
1581	0.71385	4	0.225853
1582	0.71385	4	0.225853
1583	0.71385	4	0.225853
1584	0.71385	4	0.225853
1585	0.71385	4	0.225853
1586	0.71385	4	0.225853
1587	0.71385	4	0.225853
1588	0.71385	4	0.225853
1589	0.71385	4	0.225853
1590	0.71385	4	0.225853
1591	0.71385	4	0.225853
1592	0.71385	4	0.225853
1593	0.71385	4	0.225853
1594	0.71385	4	0.225853
1595	0.71385	4	0.225853
1596	0.71385	4	0.225853
1597	0.71385	4	0.225853
1598	0.71385	4	0.225853
1599	0.71385	4	0.225853
1600	0.71385	4	0.225853
1601	0.71385	4	0.225853
1602	0.71385	4	0.225853
1603	0.71385	4	0.225853
1604	0.71385	4	0.225853
1605	0.71385	4	0.225853
1606	0.71385	4	0.225853
1607	0.71385	4	0.225853
1608	0.71385	4	0.225853
1609	0.71385	4	0.225853
1610	0.71385	4	0.225853
1611	0.71385	4	0.225853
1612	0.71385	4	0.225853
1613	0.71385	4	0.225853
1614	0.71385	4	0.225853
1615	0.71385	4	0.225853
1616	0.71385	4	0.225853
1617	0.71385	4	0.225853
1618	0.71385	4	0.225853
1619	0.71385	4	0.225853
1620	0.71385	4	0.225853
1621	0.71385	4	0.225853
1622	0.71385	4	0.225853
1623	0.71385	4	0.225853
1624	0.71385	4	0.225853
1625	0.71385	4	0.225853
1626	0.71385	4	0.225853
1627	0.71385	4	0.225853
1628	0.71385	4	0.225853
1629	0.71385	4	0.225853
1630	0.71385	4	0.225853
1631	0.71385	4	0.225853
1632	0.71385	4	0.225853
1633	0.71385	4	0.225853
1634	0.71385	4	0.225853
1635	0.71385	4	0.225853
1636	0.71385	4	0.225853
1637	0.71385	4	0.225853
1638	0.71385	4	0.225853
1639	0.71385	4	0.225853
1640	0.71385	4	0.225853
1641	0.71385	4	0.225853
1642	0.71385	4	0.225853
1643	0.71385	4	0.225853
1644	0.71385	4	0.225853
1645	0.71385	4	0.225853
1646	0.71385	4	0.225853
1647	0.71385	4	0.225853
1648	0.71385	4	0.225853
1649	0.71385	4	0.225853
1650	0.71385	4	0.225853
1651	0.71385	4	0.225853
1652	0.71385	4	0.225853
1653	0.71385	4	0.225853
1654	0.71385	4	0.225853
1655	0.71385	4	0.225853
1656	0.71385	4	0.225853
1657	0.71385	4	0.225853
1658	0.71385	4	0.225853
1659	0.71385	4	0.225853
1660	0.71385	4	0.225853
1661	0.71385	4	0.225853
1662	0.71385	4	0.225853
1663	0.71385	4	0.225853
1664	0.71385	4	0.225853
1665	0.71385	4	0.225853
1666	0.71385	4	0.225853
1667	0.71385	4	0.225853
1668	0.71385	4	0.225853
1669	0.71385	4	0.225853
1670	0.71385	4	0.225853
1671	0.71385	4	0.225853
1672	0.71385	4	0.225853
1673	0.71385	4	0.225853
1674	0.71385	4	0.225853
1675	0.71385	4	0.225853
1676	0.71385	4	0.225853
1677	0.71385	4	0.225853
1678	0.71385	4	0.225853
1679	0.71385	4	0.225853
1680	0.71385	4	0.225853
1681	0.71385	4	0.225853
1682	0.71385	4	0.225853
1683	0.71385	4	0.225853
1684	0.71385	4	0.225853
1685	0.71385	4	0.225853
1686	0.71385	4	0.225853
1687	0.71385	4	0.225853
1688	0.71385	4	0.225853
1689	0.71385	4	0.225853
1690	0.71385	4	0.225853
1691	0.71385	4	0.225853
1692	0.71385	4	0.225853
1693	0.71385	4	0.225853
1694	0.71385	4	0.225853
1695	0.71385	4	0.225853
1696	0.71385	4	0.225853
1697	0.71385	4	0.225853
1698	0.71385	4	0.225853
1699	0.71385	4	0.225853
1700	0.71385	4	0.225853
1701	0.71385	4	0.225853
1702	0.71385	4	0.225853
1703	0.71385	4	0.225853
1704	0.71385	4	0.225853
1705	0.71385	4	0.225853
1706	0.71385	4	0.225853
1707	0.71385	4	0.225853
1708	0.71385	4	0.225853
1709	0.71385	4	0.225853
1710	0.71385	4	0.225853
1711	0.71385	4	0.225853
1712	0.71385	4	0.225853
1713	0.71385	4	0.225853
1714	0.71385	4	0.225853
1715	0.71385	4	0.225853
1716	0.71385	4	0.225853
1717	0.71385	4	0.225853
1718	0.71385	4	0.225853
1719	0.71385	4	0.225853
1720	0.71385	4	0.225853
1721	0.71385	4	0.225853
1722	0.71385	4	0.225853
1723	0.71385	4	0.225853
1724	0.71385	4	0.225853
1725	0.71385	4	0.225853
1726	0.71385	4	0.225853
1727	0.71385	4	0.225853
1728	0.71385	4	0.225853
1729	0.71385	4	0.225853
1730	0.71385	4	0.225853
1731	0.71385	4	0.225853
1732	0.71385	4	0.225853
1733	0.71385	4	0.225853
1734	0.71385	4	0.225853
1735	0.71385	4	0.225853
1736	0.71385	4	0.225853
1737	0.71385	4	0.225853
1738	0.71385	4	0.225853
1739	0.71385	4	0.225853
1740	0.71385	4	0.225853
1741	0.71385	4	0.225853
1742	0.71385	4	0.225853
1743	0.71385	4	0.225853
1744	0.71385	4	0.225853
1745	0.71385	4	0.225853
1746	0.71385	4	0.225853
1747	0.71385	4	0.225853
1748	0.71385	4	0.225853
1749	0.71385	4	0.225853
1750	0.71385	4	0.225853
1751	0.71385	4	0.225853
1752	0.71385	4	0.225853
1753	0.71385	4	0.225853
1754	0.71385	4	0.225853
1755	0.71385	4	0.225853
1756	0.71385	4	0.225853
1757	0.71385	4	0.225853
1758	0.71385	4	0.225853
1759	0.71385	4	0.225853
1760	0.71385	4	0.225853
1761	0.71385	4	0.225853
1762	0.71385	4	0.225853
1763	0.71385	4	0.225853
1764	0.71385	4	0.225853
1765	0.71385	4	0.225853
1766	0.71385	4	0.225853
1767	0.71385	4	0.225853
1768	0.71385	4	0.225853
1769	0.71385	4	0.225853
1770	0.71385	4	0.225853
1771	0.71385	4	0.225853
1772	0.71385	4	0.225853
1773	0.71385	4	0.225853
1774	0.71385	4	0.225853
1775	0.71385	4	0.225853
1776	0.71385	4	0.225853
1777	0.71385	4	0.225853
1778	0.71385	4	0.225853
1779	0.71385	4	0.225853
1780	0.71385	4	0.225853
1781	0.71385	4	0.225853
1782	0.71385	4	0.225853
1783	0.71385	4	0.225853
1784	0.71385	4	0.225853
1785	0.71385	4	0.225853
1786	0.71385	4	0.225853
1787	0.71385	4	0.225853
1788	0.71385	4	0.225853
1789	0.71385	4	0.225853
1790	0.71385	4	0.225853
1791	0.71385	4	0.225853
1792	0.71385	4	0.225853
1793	0.71385	4	0.225853
1794	0.71385	4	0.225853
1795	0.71385	4	0.225853
1796	0.71385	4	0.225853
1797	0.71385	4	0.225853
1798	0.71385	4	0.225853
1799	0.71385	4	0.225853
1800	0.71385	4	0.225853
1801	0.71385	4	0.225853
1802	0.71385	4	0.225853
1803	0.71385	4	0.225853
1804	0.71385	4	0.225853
1805	0.71385	4	0.225853
1806	0.71385	4	0.225853
1807	0.71385	4	0.225853
1808	0.71385	4	0.225853
1809	0.71385	4	0.225853
1810	0.71385	4	0.225853
1811	0.71385	4	0.225853
1812	0.71385	4	0.225853
1813	0.71385	4	0.225853
1814	0.71385	4	0.225853
1815	0.71385	4	0.225853
1816	0.71385	4	0.225853
1817	0.71385	4	0.225853
1818	0.71385	4	0.225853
1819	0.71385	4	0.225853
1820	0.71385	4	0.225853
1821	0.71385	4	0.225853
1822	0.71385	4	0.225853
1823	0.71385	4	0.225853
1824	0.71385	4	0.225853
1825	0.71385	4	0.225853
1826	0.71385	4	0.225853
1827	0.71385	4	0.225853
1828	0.71385	4	0.225853
1829	0.71385	4	0.225853
1830	0.71385	4	0.225853
1831	0.71385	4	0.225853
1832	0.71385	4	0.225853
1833	0.71385	4	0.225853
1834	0.71385	4	0.225853
1835	0.71385	4	0.225853
1836	0.71385	4	0.225853
1837	0.71385	4	0.225853
1838	0.71385	4	0.225853
1839	0.71385	4	0.225853
1840	0.71385	4	0.225853
1841	0.71385	4	0.225853
1842	0.71385	4	0.225853
1843	0.71385	4	0.225853
1844	0.71385	4	0.225853
1845	0.71385	4	0.225853
1846	0.71385	4	0.225853
1847	0.71385	4	0.225853
1848	0.71385	4	0.225853
1849	0.71385	4	0.225853
1850	0.71385	4	0.225853
1851	0.71385	4	0.225853
1852	0.71385	4	0.225853
1853	0.71385	4	0.225853
1854	0.71385	4	0.225853
1855	0.71385	4	0.225853
1856	0.71385	4	0.225853
1857	0.71385	4	0.225853
1858	0.71385	4	0.225853
1859	0.71385	4	0.225853
1860	0.71385	4	0.225853
1861	0.71385	4	0.225853
1862	0.71385	4	0.225853
1863	0.71385	4	0.225853
1864	0.71385	4	0.225853
1865	0.71385	4	0.225853
1866	0.71385	4	0.225853
1867	0.71385	4	0.225853
1868	0.71385	4	0.225853
1869	0.71385	4	0.225853
1870	0.71385	4	0.225853
1871	0.71385	4	0.225853
1872	0.71385	4	0.225853
1873	0.71385	4	0.225853
1874	0.71385	4	0.225853
1875	0.71385	4	0.225853
1876	0.71385	4	0.225853
1877	0.71385	4	0.225853
1878	0.71385	4	0.225853
1879	0.71385	4	0.225853
1880	0.71385	4	0.225853
1881	0.71385	4	0.225853
1882	0.71385	4	0.225853
1883	0.71385	4	0.225853
1884	0.71385	4	0.225853
1885	0.71385	4	0.225853
1886	0.71385	4	0.225853
1887	0.71385	4	0.225853
1888	0.71385	4	0.225853
1889	0.71385	4	0.225853
1890	0.71385	4	0.225853
1891	0.71385	4	0.225853
1892	0.71385	4	0.225853
1893	0.71385	4	0.225853
1894	0.71385	4	0.225853
1895	0.71385	4	0.225853
1896	0.71385	4	0.225853
1897	0.71385	4	0.225853
1898	0.71385	4	0.225853
1899	0.71385	4	0.225853
1900	0.71385	4	0.225853
1901	0.71385	4	0.225853
1902	0.71385	4	0.225853
1903	0.71385	4	0.225853
1904	0.71385	4	0.225853
1905	0.71385	4	0.225853
1906	0.71385	4	0.225853
1907	0.71385	4	0.225853
1908	0.71385	4	0.225853
1909	0.71385	4	0.225853
1910	0.71385	4	0.225853
1911	0.71385	4	0.225853
1912	0.71385	4	0.225853
1913	0.71385	4	0.225853
1914	0.71385	4	0.225853
1915	0.71385	4	0.225853
1916	0.71385	4	0.225853
1917	0.71385	4	0.225853
1918	0.71385	4	0.225853
1919	0.71385	4	0.225853
1920	0.71385	4	0.225853
1921	0.71385	4	0.225853
1922	0.71385	4	0.225853
1923	0.71385	4	0.225853
1924	0.71385	4	0.225853
1925	0.71385	4	0.225853
1926	0.71385	4	0.225853
1927	0.71385	4	0.225853
1928	0.71385	4	0.225853
1929	0.71385	4	0.225853
1930	0.71385	4	0.225853
1931	0.71385	4	0.225853
1932	0.71385	4	0.225853
1933	0.71385	4	0.225853
1934	0.71385	4	0.225853
1935	0.71385	4	0.225853
1936	0.71385	4	0.225853
1937	0.71385	4	0.225853
1938	0.71385	4	0.225853
1939	0.71385	4	0.225853
1940	0.71385	4	0.225853
1941	0.71385	4	0.225853
1942	0.71385	4	0.225853
1943	0.71385	4	0.225853
1944	0.71385	4	0.225853
1945	0.71385	4	0.225853
1946	0.71385	4	0.225853
1947	0.71385	4	0.225853
1948	0.71385	4	0.225853
1949	0.71385	4	0.225853
1950	0.71385	4	0.225853
1951	0.71385	4	0.225853
1952	0.71385	4	0.225853
1953	0.71385	4	0.225853
1954	0.71385	4	0.225853
1955	0.71385	4	0.225853
1956	0.71385	4	0.225853
1957	0.71385	4	0.225853
1958	0.71385	4	0.225853
1959	0.71385	4	0.225853
1960	0.71385	4	0.225853
1961	0.71385	4	0.225853
1962	0.71385	4	0.225853
1963	0.71385	4	0.225853
1964	0.71385	4	0.225853
1965	0.71385	4	0.225853
1966	0.71385	4	0.225853
1967	0.71385	4	0.225853
1968	0.71385	4	0.225853
1969	0.71385	4	0.225853
1970	0.71385	4	0.225853
1971	0.71385	4	0.225853
1972	0.71385	4	0.225853
1973	0.71385	4	0.225853
1974	0.71385	4	0.225853
1975	0.71385	4	0.225853
1976	0.71385	4	0.225853
1977	0.71385	4	0.225853
1978	0.71385	4	0.225853
1979	0.71385	4	0.225853
1980	0.71385	4	0.225853
1981	0.71385	4	0.225853
1982	0.71385	4	0.225853
1983	0.71385	4	0.225853
1984	0.71385	4	0.225853
1985	0.71385	4	0.225853
1986	0.71385	4	0.225853
1987	0.71385	4	0.225853
1988	0.71385	4	0.225853
1989	0.71385	4	0.225853
1990	0.71385	4	0.225853
1991	0.71385	4	0.225853
1992	0.71385	4	0.225853
1993	0.71385	4	0.225853
1994	0.71385	4	0.225853
1995	0.71385	4	0.225853
1996	0.71385	4	0.225853
1997	0.71385	4	0.225853
1998	0.71385	4	0.225853
1999	0.71385	4	0.225853
[truncated: 38,001 more rows]
