# Supplementary material for: Aspiration-driven co-evolution of cooperation with individual behavioral diversity
Source: PLoS One. 2023 Sep 15;18(9):e0291134. doi: 10.1371/journal.pone.0291134 (PMC10503719; doi:10.1371/journal.pone.0291134)
Supplement: S1 Data — (ZIP) [file pone.0291134.s001.zip › M1/v1-L=200/data/aspiration_time,b=1.2_frequency.txt]

0	0.5	0.5	0
1	0.631962	0.647931	0.457194
2	0.700013	0.755061	0.498068
3	0.728093	0.838776	0.536716
4	0.729436	0.907811	0.558484
5	0.71605	0.971963	0.562829
6	0.69441	1.03842	0.55492
7	0.669001	1.10072	0.538202
8	0.642576	1.16642	0.516993
9	0.616318	1.22868	0.491717
10	0.592574	1.28362	0.464749
11	0.570504	1.33479	0.43853
12	0.550755	1.38052	0.414554
13	0.533149	1.43129	0.392226
14	0.51722	1.46827	0.373724
15	0.502229	1.52105	0.354249
16	0.488815	1.57021	0.336902
17	0.476825	1.63178	0.320969
18	0.466887	1.67543	0.304967
19	0.45852	1.7075	0.292145
20	0.451321	1.73834	0.279549
21	0.445247	1.78708	0.268525
22	0.439698	1.82985	0.260076
23	0.435241	1.84743	0.252772
24	0.43139	1.88323	0.244631
25	0.428394	1.91253	0.236108
26	0.426118	1.94224	0.231187
27	0.423998	1.97445	0.225343
28	0.422704	2.01204	0.221794
29	0.421413	2.03865	0.216718
30	0.42056	2.08216	0.211462
31	0.420387	2.1062	0.207387
32	0.420145	2.14055	0.203539
33	0.420002	2.17404	0.20005
34	0.420614	2.18761	0.197693
35	0.421602	2.20651	0.194665
36	0.423043	2.21705	0.191183
37	0.425219	2.21263	0.189986
38	0.426975	2.24976	0.190756
39	0.429445	2.26641	0.187749
40	0.431825	2.28341	0.184643
41	0.434081	2.3156	0.18417
42	0.436536	2.34401	0.184279
43	0.438958	2.36547	0.18165
44	0.441589	2.37965	0.183797
45	0.444075	2.39469	0.182606
46	0.447003	2.40539	0.18443
47	0.44989	2.42215	0.18476
48	0.453067	2.43915	0.185183
49	0.456077	2.43565	0.185049
50	0.45892	2.45715	0.186821
51	0.46208	2.45512	0.185983
52	0.465525	2.46802	0.185714
53	0.468479	2.50306	0.18544
54	0.471639	2.53672	0.186365
55	0.474558	2.54098	0.187559
56	0.477571	2.5528	0.190357
57	0.480834	2.58669	0.190199
58	0.483981	2.60585	0.190793
59	0.486737	2.60246	0.192135
60	0.489195	2.65652	0.19302
61	0.491602	2.68643	0.193936
62	0.494184	2.71891	0.192536
63	0.496465	2.72974	0.193513
64	0.498478	2.7677	0.193061
65	0.500785	2.7655	0.194371
66	0.50306	2.77195	0.195057
67	0.505836	2.749	0.194725
68	0.508699	2.76364	0.195663
69	0.511478	2.78366	0.196711
70	0.513773	2.79253	0.198981
71	0.516084	2.81929	0.199257
72	0.518662	2.84068	0.197368
73	0.521088	2.86077	0.197728
74	0.52375	2.85938	0.196025
75	0.526541	2.85688	0.19622
76	0.529062	2.89584	0.19635
77	0.531484	2.91574	0.198252
78	0.533788	2.92295	0.197929
79	0.536055	2.94089	0.199947
80	0.538404	2.94933	0.200975
81	0.54054	2.97176	0.200744
82	0.542614	2.99368	0.200682
83	0.544596	3.00909	0.199669
84	0.546702	3.01278	0.200672
85	0.548726	3.02521	0.201075
86	0.550874	3.01791	0.202542
87	0.553043	3.03308	0.202472
88	0.555195	3.04453	0.202093
89	0.557274	3.06633	0.201866
90	0.559565	3.0775	0.201503
91	0.561699	3.08626	0.200553
92	0.564108	3.07162	0.200067
93	0.566408	3.06643	0.200337
94	0.568987	3.07184	0.20036
95	0.571336	3.08136	0.20091
96	0.57398	3.07758	0.202275
97	0.576921	3.07909	0.203199
98	0.579588	3.0704	0.203361
99	0.582517	3.06059	0.20468
100	0.585057	3.06841	0.206662
101	0.587818	3.09617	0.206862
102	0.590221	3.0959	0.208425
103	0.592563	3.10593	0.210012
104	0.595132	3.11743	0.210636
105	0.597575	3.11704	0.211334
106	0.599981	3.10729	0.210591
107	0.602512	3.10343	0.211275
108	0.605284	3.09993	0.210434
109	0.608021	3.10228	0.211139
110	0.610718	3.10443	0.212079
111	0.613634	3.10854	0.211025
112	0.616687	3.10503	0.211355
113	0.619571	3.11162	0.213888
114	0.622414	3.11792	0.21465
115	0.6249	3.14746	0.216552
116	0.627424	3.16482	0.217445
117	0.629987	3.17308	0.216855
118	0.632353	3.18497	0.221463
119	0.634431	3.20611	0.224452
120	0.63637	3.21154	0.224365
121	0.638371	3.22772	0.223138
122	0.640728	3.21556	0.225829
123	0.642731	3.21151	0.226294
124	0.644814	3.21869	0.226768
125	0.646898	3.22813	0.227133
126	0.648877	3.22485	0.226395
127	0.650839	3.2334	0.226663
128	0.652875	3.23483	0.227837
129	0.655234	3.23958	0.22954
130	0.657485	3.23538	0.229877
131	0.659926	3.23433	0.232022
132	0.662109	3.2512	0.231939
133	0.664055	3.26485	0.233708
134	0.665647	3.29551	0.23495
135	0.667135	3.31695	0.23326
136	0.668765	3.32087	0.234155
137	0.670168	3.34061	0.235445
138	0.671527	3.34018	0.236373
139	0.672894	3.3605	0.237647
140	0.673879	3.38959	0.238383
141	0.675161	3.39	0.237701
142	0.676634	3.38728	0.237838
143	0.678008	3.38507	0.236225
144	0.679402	3.38618	0.2362
145	0.680643	3.39256	0.237975
146	0.682084	3.4003	0.238205
147	0.683561	3.41021	0.237937
148	0.684903	3.4163	0.2373
149	0.686413	3.41138	0.238293
150	0.687901	3.42491	0.237615
151	0.68954	3.41143	0.237215
152	0.691137	3.40995	0.237843
153	0.692824	3.40568	0.236918
154	0.694729	3.39891	0.237419
155	0.69643	3.40046	0.2385
156	0.698139	3.40098	0.238098
157	0.699668	3.41474	0.238659
158	0.701309	3.41554	0.241372
159	0.702584	3.42643	0.240832
160	0.704161	3.43441	0.240763
161	0.705704	3.43103	0.241462
162	0.706823	3.44789	0.242244
163	0.707894	3.45641	0.243557
164	0.709	3.46253	0.242592
165	0.710366	3.46486	0.243041
166	0.711658	3.46403	0.243657
167	0.712765	3.48412	0.24381
168	0.71429	3.48227	0.24392
169	0.715687	3.48818	0.243887
170	0.716951	3.48728	0.243999
171	0.718091	3.49511	0.242379
172	0.719345	3.50802	0.242497
173	0.720727	3.5016	0.242159
174	0.722041	3.49797	0.24461
175	0.723078	3.51544	0.245696
176	0.724139	3.5308	0.247003
177	0.725131	3.52996	0.246483
178	0.726459	3.53203	0.245855
179	0.727615	3.53938	0.245565
180	0.728937	3.52328	0.246418
181	0.730371	3.52758	0.245338
182	0.731719	3.53078	0.245498
183	0.732933	3.54416	0.24692
184	0.734291	3.53934	0.246836
185	0.735663	3.53794	0.247435
186	0.73708	3.54548	0.247784
187	0.738558	3.54052	0.246129
188	0.73972	3.55647	0.246929
189	0.741069	3.55787	0.245643
190	0.742403	3.55521	0.245636
191	0.743824	3.55435	0.247946
192	0.745142	3.56125	0.24867
193	0.746445	3.5809	0.251339
194	0.747711	3.5723	0.251988
195	0.748938	3.5641	0.251658
196	0.750212	3.56144	0.252361
197	0.751271	3.5792	0.254474
198	0.752336	3.58821	0.253065
199	0.753258	3.58977	0.252598
200	0.75446	3.59743	0.251776
201	0.755433	3.60973	0.251635
202	0.756301	3.61411	0.25218
203	0.757112	3.6289	0.25251
204	0.75817	3.62708	0.252488
205	0.759349	3.62405	0.251632
206	0.760368	3.63303	0.251937
207	0.761436	3.62291	0.252108
208	0.76245	3.62499	0.25303
209	0.763461	3.63067	0.253409
210	0.764396	3.63275	0.25454
211	0.765421	3.63251	0.254198
212	0.76651	3.64878	0.25498
213	0.767479	3.65113	0.256602
214	0.768159	3.66883	0.255875
215	0.768683	3.68535	0.256902
216	0.769265	3.68837	0.255442
217	0.77016	3.6852	0.254026
218	0.770839	3.68769	0.254687
219	0.771686	3.69322	0.253693
220	0.772717	3.6949	0.254912
221	0.77394	3.69228	0.255502
222	0.774943	3.68341	0.255131
223	0.776089	3.67783	0.253947
224	0.777037	3.68147	0.253904
225	0.778062	3.68393	0.255886
226	0.778994	3.69225	0.257516
227	0.779916	3.69362	0.25704
228	0.780702	3.7064	0.256996
229	0.781586	3.71023	0.255417
230	0.782507	3.70371	0.254725
231	0.783362	3.70959	0.254674
232	0.784507	3.70355	0.255081
233	0.78541	3.70313	0.255308
234	0.786339	3.7061	0.254846
235	0.787014	3.72242	0.256156
236	0.788056	3.71237	0.255734
237	0.788876	3.71676	0.256108
238	0.789772	3.71425	0.256501
239	0.790682	3.70815	0.256138
240	0.791715	3.70267	0.256019
241	0.792687	3.7081	0.256988
242	0.79351	3.7212	0.256888
243	0.794357	3.73231	0.256883
244	0.795163	3.74155	0.257176
245	0.795958	3.73495	0.257161
246	0.796867	3.74121	0.257811
247	0.797561	3.74435	0.257438
248	0.798166	3.75181	0.259268
249	0.798601	3.76477	0.260214
250	0.798928	3.78081	0.260599
251	0.799147	3.78897	0.261571
252	0.799551	3.79159	0.260431
253	0.799897	3.7983	0.260674
254	0.800248	3.79761	0.260064
255	0.800754	3.80341	0.260348
256	0.801213	3.80878	0.260029
257	0.801513	3.81354	0.26005
258	0.801803	3.81176	0.260399
259	0.802179	3.81105	0.260026
260	0.802701	3.80275	0.258792
261	0.803129	3.79858	0.259114
262	0.803685	3.79829	0.259195
263	0.804325	3.79623	0.25949
264	0.805036	3.78908	0.260382
265	0.805751	3.788	0.260067
266	0.806348	3.79342	0.259468
267	0.806998	3.79225	0.259408
268	0.807528	3.79392	0.259938
269	0.807903	3.79336	0.261843
270	0.808443	3.79319	0.261782
271	0.808945	3.792	0.261548
272	0.809492	3.78834	0.261094
273	0.810047	3.78234	0.261083
274	0.81092	3.77474	0.261337
275	0.81148	3.7792	0.26263
276	0.811963	3.78188	0.263125
277	0.812646	3.77847	0.263211
278	0.813287	3.76944	0.263773
279	0.814049	3.77544	0.264084
280	0.814651	3.78221	0.263123
281	0.815112	3.78809	0.26362
282	0.815614	3.78739	0.263824
283	0.816081	3.79047	0.265059
284	0.816424	3.79583	0.265624
285	0.816981	3.79052	0.265907
286	0.817453	3.78714	0.264693
287	0.818015	3.792	0.264874
288	0.818694	3.79466	0.26466
289	0.819432	3.7967	0.263271
290	0.819707	3.80852	0.263282
291	0.819982	3.824	0.264632
292	0.820287	3.82019	0.263801
293	0.820795	3.81466	0.264692
294	0.821254	3.81624	0.265153
295	0.821635	3.82843	0.264821
296	0.822169	3.83232	0.264205
297	0.822611	3.82858	0.263203
298	0.823246	3.81897	0.26237
299	0.823796	3.8163	0.263418
300	0.824332	3.81817	0.264125
301	0.825016	3.81709	0.263557
302	0.825504	3.82548	0.264677
303	0.825914	3.84074	0.265283
304	0.826379	3.84272	0.265359
305	0.826767	3.84506	0.265703
306	0.827046	3.84145	0.265645
307	0.827414	3.83783	0.264954
308	0.827671	3.84379	0.265208
309	0.828033	3.84583	0.266
310	0.828433	3.83989	0.265672
311	0.82901	3.837	0.265095
312	0.829512	3.83821	0.265677
313	0.829968	3.83902	0.26649
314	0.830339	3.83947	0.266529
315	0.830534	3.84993	0.267671
316	0.830807	3.85964	0.266825
317	0.831008	3.86216	0.267232
318	0.831324	3.85983	0.267296
319	0.831645	3.86448	0.267985
320	0.832014	3.86105	0.267994
321	0.832441	3.86648	0.26781
322	0.832815	3.87031	0.268502
323	0.833135	3.86549	0.267644
324	0.833476	3.86984	0.267344
325	0.833854	3.87245	0.266342
326	0.834177	3.88415	0.26658
327	0.834392	3.89002	0.266709
328	0.834575	3.89223	0.266302
329	0.834694	3.88997	0.266432
330	0.834922	3.8946	0.266918
331	0.835082	3.90132	0.266614
332	0.835142	3.90626	0.266309
333	0.835303	3.90759	0.265928
334	0.835418	3.91376	0.265571
335	0.835627	3.91073	0.265623
336	0.835716	3.91614	0.265483
337	0.835838	3.91837	0.265431
338	0.835966	3.91384	0.264477
339	0.836309	3.90853	0.264139
340	0.836477	3.91069	0.263936
341	0.836629	3.91572	0.263938
342	0.836836	3.91914	0.263982
343	0.837061	3.92095	0.264561
344	0.837306	3.91515	0.264306
345	0.8376	3.91405	0.264319
346	0.837761	3.92035	0.264962
347	0.83779	3.92431	0.265779
348	0.837805	3.92979	0.265975
349	0.837828	3.93469	0.265641
350	0.837858	3.93785	0.264983
351	0.837958	3.94244	0.265125
352	0.837955	3.94828	0.264915
353	0.837995	3.94869	0.264669
354	0.83802	3.94447	0.264278
355	0.838258	3.94129	0.26384
356	0.838529	3.93677	0.263802
357	0.838812	3.92872	0.263241
358	0.839086	3.92779	0.262868
359	0.839299	3.92904	0.263106
360	0.839547	3.92515	0.262823
361	0.839781	3.92549	0.263035
362	0.839992	3.92521	0.263339
363	0.840267	3.92472	0.263649
364	0.840507	3.9266	0.264126
365	0.840873	3.9242	0.263704
366	0.841088	3.93002	0.264067
367	0.841318	3.93236	0.263904
368	0.841568	3.92979	0.263591
369	0.841836	3.93258	0.263171
370	0.842093	3.93299	0.263508
371	0.842242	3.93944	0.264114
372	0.842421	3.9458	0.264557
373	0.842607	3.94701	0.264007
374	0.842689	3.94708	0.263545
375	0.842747	3.94812	0.263747
376	0.842928	3.94141	0.263904
377	0.843118	3.93988	0.263871
378	0.843384	3.93486	0.263927
379	0.843713	3.92685	0.263535
380	0.844036	3.92337	0.263487
381	0.844286	3.92232	0.263874
382	0.84456	3.92391	0.264443
383	0.844697	3.92995	0.264883
384	0.844818	3.93155	0.265054
385	0.845029	3.93575	0.264952
386	0.845295	3.93636	0.264498
387	0.845531	3.93365	0.264416
388	0.845642	3.93937	0.26489
389	0.845788	3.94174	0.264292
390	0.845954	3.94323	0.265191
391	0.846041	3.94636	0.265582
392	0.846129	3.94391	0.265709
393	0.84628	3.94277	0.266102
394	0.846365	3.94299	0.265834
395	0.846507	3.9388	0.26548
396	0.846748	3.93549	0.265189
397	0.846892	3.93421	0.264729
398	0.84706	3.93772	0.264922
399	0.847225	3.93867	0.265266
400	0.847434	3.94321	0.265752
401	0.847551	3.94363	0.265921
402	0.847618	3.94439	0.266405
403	0.847729	3.94127	0.266358
404	0.847818	3.94509	0.266729
405	0.847949	3.9447	0.266411
406	0.847991	3.94449	0.266611
407	0.848105	3.94461	0.266068
408	0.848225	3.95008	0.265948
409	0.848318	3.95128	0.265941
410	0.848342	3.95485	0.26574
411	0.848354	3.95882	0.266215
412	0.84834	3.9574	0.265698
413	0.848356	3.96163	0.266239
414	0.84833	3.96511	0.265668
415	0.848361	3.96788	0.265517
416	0.848437	3.9661	0.26528
417	0.848512	3.96409	0.265307
418	0.848604	3.96183	0.265291
419	0.848761	3.95923	0.265085
420	0.84885	3.95724	0.265785
421	0.848863	3.95732	0.265566
422	0.849005	3.95755	0.265582
423	0.849018	3.96141	0.265311
424	0.849051	3.96239	0.265166
425	0.849143	3.96166	0.264865
426	0.849237	3.96402	0.265082
427	0.849252	3.96751	0.265435
428	0.849225	3.97258	0.265443
429	0.849198	3.97586	0.265679
430	0.84921	3.97625	0.265401
431	0.849231	3.97793	0.265222
432	0.849334	3.97647	0.265066
433	0.84944	3.97256	0.264603
434	0.849563	3.97008	0.264773
435	0.849729	3.96531	0.264767
436	0.849924	3.96608	0.264742
437	0.850078	3.9678	0.265372
438	0.850211	3.96624	0.265165
439	0.850378	3.9668	0.264376
440	0.850502	3.96619	0.264419
441	0.850657	3.96567	0.26415
442	0.85072	3.96906	0.264687
443	0.850805	3.96873	0.264741
444	0.850898	3.97251	0.265243
445	0.850955	3.97274	0.265157
446	0.851046	3.9717	0.265131
447	0.851122	3.97135	0.264847
448	0.851157	3.97196	0.265103
449	0.851256	3.97036	0.264201
450	0.85131	3.97081	0.265061
451	0.851359	3.97415	0.265813
452	0.851421	3.97437	0.265514
453	0.851502	3.97064	0.26532
454	0.851569	3.96894	0.265279
455	0.851647	3.96601	0.265373
456	0.851759	3.96602	0.266055
457	0.851776	3.97036	0.266468
458	0.851722	3.9728	0.266277
459	0.851708	3.97726	0.266085
460	0.851709	3.97956	0.266096
461	0.851795	3.97665	0.265862
462	0.851801	3.97778	0.265878
463	0.851837	3.97826	0.265609
464	0.851852	3.9794	0.265524
465	0.851901	3.97789	0.265204
466	0.851981	3.97671	0.265079
467	0.852071	3.97578	0.26525
468	0.852071	3.97596	0.264997
469	0.852165	3.97741	0.264725
470	0.852305	3.97114	0.26442
471	0.852429	3.96912	0.264286
472	0.85256	3.97073	0.263918
473	0.852642	3.97216	0.264297
474	0.852783	3.97183	0.265187
475	0.852921	3.96949	0.264691
476	0.853054	3.96859	0.26469
477	0.853195	3.96811	0.264947
478	0.853295	3.96901	0.265006
479	0.85343	3.97022	0.265269
480	0.853646	3.96676	0.265298
481	0.853835	3.96558	0.265527
482	0.853945	3.96701	0.266487
483	0.854032	3.96637	0.266492
484	0.85407	3.96645	0.266521
485	0.854049	3.96943	0.267363
486	0.854045	3.97104	0.267057
487	0.85399	3.97427	0.266932
488	0.853967	3.97293	0.266717
489	0.853975	3.97331	0.266546
490	0.853981	3.97489	0.266476
491	0.853964	3.97712	0.266145
492	0.854018	3.97823	0.266221
493	0.854047	3.97756	0.266161
494	0.854128	3.97627	0.265509
495	0.854223	3.97413	0.265253
496	0.854341	3.96967	0.265246
497	0.854383	3.97313	0.265852
498	0.854493	3.97079	0.265984
499	0.854591	3.97323	0.26564
500	0.85468	3.97368	0.265552
501	0.854764	3.973	0.265448
502	0.854835	3.9748	0.265303
503	0.854932	3.97459	0.26557
504	0.854943	3.97692	0.265471
505	0.854998	3.978	0.265444
506	0.855031	3.98067	0.26542
507	0.855056	3.98196	0.265096
508	0.855143	3.98006	0.265118
509	0.855237	3.97814	0.265151
510	0.855293	3.97932	0.265436
511	0.855367	3.97931	0.265305
512	0.855429	3.97947	0.265238
513	0.855486	3.97862	0.265246
514	0.8556	3.97885	0.265337
515	0.855692	3.97619	0.265177
516	0.855778	3.97992	0.265347
517	0.855856	3.9791	0.265374
518	0.855902	3.98157	0.265624
519	0.855996	3.981	0.265511
520	0.856082	3.98092	0.265297
521	0.856209	3.98021	0.265252
522	0.85632	3.98026	0.265264
523	0.856407	3.97788	0.265378
524	0.856545	3.97856	0.265302
525	0.856668	3.97644	0.265187
526	0.856774	3.97752	0.26522
527	0.856848	3.97998	0.265503
528	0.8569	3.98184	0.265545
529	0.856991	3.98168	0.265241
530	0.857012	3.9844	0.265525
531	0.857031	3.98496	0.265662
532	0.857045	3.98514	0.265866
533	0.857094	3.98571	0.266038
534	0.857136	3.98604	0.265806
535	0.857169	3.98709	0.265867
536	0.85721	3.98568	0.265629
537	0.857247	3.9844	0.265693
538	0.857295	3.98466	0.265812
539	0.857367	3.98295	0.266111
540	0.857453	3.98288	0.266116
541	0.85749	3.98233	0.265932
542	0.857594	3.98044	0.265973
543	0.857671	3.97979	0.266076
544	0.857705	3.98151	0.266342
545	0.857751	3.98191	0.266322
546	0.857791	3.98282	0.266197
547	0.857829	3.98336	0.266252
548	0.857852	3.98587	0.266025
549	0.857866	3.98898	0.266117
550	0.857886	3.99038	0.266209
551	0.857876	3.9909	0.266209
552	0.857909	3.99119	0.266305
553	0.857952	3.98964	0.266205
554	0.858006	3.98777	0.265959
555	0.858046	3.98836	0.266116
556	0.858081	3.98768	0.266065
557	0.858112	3.98808	0.266247
558	0.858158	3.98641	0.265954
559	0.858179	3.98835	0.265943
560	0.858257	3.99038	0.265765
561	0.858289	3.99178	0.265759
562	0.858314	3.99275	0.266047
563	0.858326	3.99191	0.265999
564	0.858328	3.99302	0.266013
565	0.85836	3.99159	0.265989
566	0.858385	3.99142	0.266161
567	0.858415	3.99115	0.266138
568	0.858484	3.99097	0.265923
569	0.858528	3.99204	0.266326
570	0.858562	3.9927	0.266574
571	0.858579	3.99184	0.266425
572	0.858611	3.99337	0.266504
573	0.858582	3.99426	0.266524
574	0.858579	3.99572	0.266576
575	0.858597	3.99505	0.266502
576	0.858615	3.99435	0.266214
577	0.858632	3.99517	0.26619
578	0.858646	3.9953	0.266071
579	0.858693	3.99534	0.265898
580	0.858707	3.99581	0.266048
581	0.8587	3.99651	0.266239
582	0.858709	3.99627	0.265963
583	0.858711	3.99739	0.266309
584	0.858713	3.99688	0.266185
585	0.858701	3.99708	0.266467
586	0.8587	3.99713	0.266345
587	0.858705	3.99675	0.266311
588	0.858698	3.99656	0.266338
589	0.858683	3.99682	0.266493
590	0.858663	3.99677	0.266479
591	0.858674	3.99688	0.266251
592	0.85867	3.99766	0.26643
593	0.858685	3.99717	0.265987
594	0.858688	3.99666	0.265975
595	0.858689	3.99759	0.266023
596	0.858696	3.99778	0.265996
597	0.858728	3.99613	0.265679
598	0.858796	3.99532	0.265581
599	0.858824	3.99568	0.265768
600	0.858833	3.99607	0.265705
601	0.858847	3.9968	0.265806
602	0.858852	3.99709	0.265756
603	0.858892	3.99696	0.265607
604	0.858939	3.99704	0.265647
605	0.858964	3.9978	0.266088
606	0.858963	3.99792	0.266175
607	0.858979	3.99799	0.265958
608	0.858976	3.99811	0.265934
609	0.858982	3.99825	0.265914
610	0.85897	3.99832	0.265885
611	0.858983	3.99846	0.265875
612	0.85899	3.99857	0.265864
613	0.858991	3.99862	0.265853
614	0.858997	3.99873	0.265841
615	0.859004	3.99883	0.265832
616	0.859014	3.99894	0.265821
617	0.85902	3.99905	0.265808
618	0.859019	3.99908	0.265801
619	0.859029	3.99918	0.265794
620	0.859048	3.99936	0.265783
621	0.859052	3.99941	0.265777
622	0.859058	3.99947	0.265774
623	0.85906	3.99949	0.265771
624	0.859061	3.99953	0.265766
625	0.859065	3.99957	0.265763
626	0.859069	3.99963	0.265757
627	0.859071	3.99965	0.265754
628	0.859076	3.99969	0.265752
629	0.859077	3.99972	0.265748
630	0.859077	3.99973	0.265746
631	0.859079	3.99976	0.265744
632	0.859081	3.99978	0.265742
633	0.859082	3.9998	0.26574
634	0.859084	3.99982	0.265739
635	0.859085	3.99983	0.265738
636	0.859087	3.99984	0.265737
637	0.859089	3.99987	0.265735
638	0.859091	3.99988	0.265734
639	0.859092	3.99989	0.265733
640	0.859092	3.99991	0.265732
641	0.859094	3.99992	0.265732
642	0.859094	3.99992	0.26573
643	0.859095	3.99993	0.26573
644	0.859095	3.99994	0.265729
645	0.859096	3.99994	0.265729
646	0.859096	3.99995	0.265729
647	0.859096	3.99995	0.265728
648	0.859096	3.99995	0.265728
649	0.859096	3.99996	0.265727
650	0.859097	3.99996	0.265727
651	0.859097	3.99996	0.265727
652	0.859097	3.99997	0.265726
653	0.859098	3.99997	0.265726
654	0.859098	3.99997	0.265726
655	0.859098	3.99998	0.265726
656	0.859098	3.99998	0.265726
657	0.859099	3.99998	0.265726
658	0.859099	3.99998	0.265725
659	0.859099	3.99998	0.265725
660	0.859099	3.99999	0.265725
661	0.859099	3.99999	0.265725
662	0.859099	3.99999	0.265725
663	0.859099	3.99999	0.265725
664	0.859099	3.99999	0.265725
665	0.859099	3.99999	0.265724
666	0.859099	3.99999	0.265724
667	0.859099	3.99999	0.265724
668	0.8591	3.99999	0.265724
669	0.8591	3.99999	0.265724
670	0.8591	3.99999	0.265724
671	0.8591	4	0.265724
672	0.8591	4	0.265724
673	0.8591	4	0.265724
674	0.8591	4	0.265724
675	0.8591	4	0.265724
676	0.8591	4	0.265724
677	0.8591	4	0.265724
678	0.8591	4	0.265724
679	0.8591	4	0.265724
680	0.8591	4	0.265724
681	0.8591	4	0.265724
682	0.8591	4	0.265724
683	0.8591	4	0.265724
684	0.8591	4	0.265724
685	0.8591	4	0.265724
686	0.8591	4	0.265724
687	0.8591	4	0.265724
688	0.8591	4	0.265724
689	0.8591	4	0.265724
690	0.8591	4	0.265724
691	0.8591	4	0.265724
692	0.8591	4	0.265724
693	0.8591	4	0.265724
694	0.8591	4	0.265724
695	0.8591	4	0.265724
696	0.8591	4	0.265723
697	0.8591	4	0.265723
698	0.8591	4	0.265723
699	0.8591	4	0.265723
700	0.8591	4	0.265723
701	0.8591	4	0.265723
702	0.8591	4	0.265723
703	0.8591	4	0.265723
704	0.8591	4	0.265723
705	0.8591	4	0.265723
706	0.8591	4	0.265723
707	0.8591	4	0.265723
708	0.8591	4	0.265723
709	0.8591	4	0.265723
710	0.8591	4	0.265723
711	0.8591	4	0.265723
712	0.8591	4	0.265723
713	0.8591	4	0.265723
714	0.8591	4	0.265723
715	0.8591	4	0.265723
716	0.8591	4	0.265723
717	0.8591	4	0.265723
718	0.8591	4	0.265723
719	0.8591	4	0.265723
720	0.8591	4	0.265723
721	0.8591	4	0.265723
722	0.8591	4	0.265723
723	0.8591	4	0.265723
724	0.8591	4	0.265723
725	0.8591	4	0.265723
726	0.8591	4	0.265723
727	0.8591	4	0.265723
728	0.8591	4	0.265723
729	0.8591	4	0.265723
730	0.8591	4	0.265723
731	0.8591	4	0.265723
732	0.8591	4	0.265723
733	0.8591	4	0.265723
734	0.8591	4	0.265723
735	0.8591	4	0.265723
736	0.8591	4	0.265723
737	0.8591	4	0.265723
738	0.8591	4	0.265723
739	0.8591	4	0.265723
740	0.8591	4	0.265723
741	0.8591	4	0.265723
742	0.8591	4	0.265723
743	0.8591	4	0.265723
744	0.8591	4	0.265723
745	0.8591	4	0.265723
746	0.8591	4	0.265723
747	0.8591	4	0.265723
748	0.8591	4	0.265723
749	0.8591	4	0.265723
750	0.8591	4	0.265723
751	0.8591	4	0.265723
752	0.8591	4	0.265723
753	0.8591	4	0.265723
754	0.8591	4	0.265723
755	0.8591	4	0.265723
756	0.8591	4	0.265723
757	0.8591	4	0.265723
758	0.8591	4	0.265723
759	0.8591	4	0.265723
760	0.8591	4	0.265723
761	0.8591	4	0.265723
762	0.8591	4	0.265723
763	0.8591	4	0.265723
764	0.8591	4	0.265723
765	0.8591	4	0.265723
766	0.8591	4	0.265723
767	0.8591	4	0.265723
768	0.8591	4	0.265723
769	0.8591	4	0.265723
770	0.8591	4	0.265723
771	0.8591	4	0.265723
772	0.8591	4	0.265723
773	0.8591	4	0.265723
774	0.8591	4	0.265723
775	0.8591	4	0.265723
776	0.8591	4	0.265723
777	0.8591	4	0.265723
778	0.8591	4	0.265723
779	0.8591	4	0.265723
780	0.8591	4	0.265723
781	0.8591	4	0.265723
782	0.8591	4	0.265723
783	0.8591	4	0.265723
784	0.8591	4	0.265723
785	0.8591	4	0.265723
786	0.8591	4	0.265723
787	0.8591	4	0.265723
788	0.8591	4	0.265723
789	0.8591	4	0.265723
790	0.8591	4	0.265723
791	0.8591	4	0.265723
792	0.8591	4	0.265723
793	0.8591	4	0.265723
794	0.8591	4	0.265723
795	0.8591	4	0.265723
796	0.8591	4	0.265723
797	0.8591	4	0.265723
798	0.8591	4	0.265723
799	0.8591	4	0.265723
800	0.8591	4	0.265723
801	0.8591	4	0.265723
802	0.8591	4	0.265723
803	0.8591	4	0.265723
804	0.8591	4	0.265723
805	0.8591	4	0.265723
806	0.8591	4	0.265723
807	0.8591	4	0.265723
808	0.8591	4	0.265723
809	0.8591	4	0.265723
810	0.8591	4	0.265723
811	0.8591	4	0.265723
812	0.8591	4	0.265723
813	0.8591	4	0.265723
814	0.8591	4	0.265723
815	0.8591	4	0.265723
816	0.8591	4	0.265723
817	0.8591	4	0.265723
818	0.8591	4	0.265723
819	0.8591	4	0.265723
820	0.8591	4	0.265723
821	0.8591	4	0.265723
822	0.8591	4	0.265723
823	0.8591	4	0.265723
824	0.8591	4	0.265723
825	0.8591	4	0.265723
826	0.8591	4	0.265723
827	0.8591	4	0.265723
828	0.8591	4	0.265723
829	0.8591	4	0.265723
830	0.8591	4	0.265723
831	0.8591	4	0.265723
832	0.8591	4	0.265723
833	0.8591	4	0.265723
834	0.8591	4	0.265723
835	0.8591	4	0.265723
836	0.8591	4	0.265723
837	0.8591	4	0.265723
838	0.8591	4	0.265723
839	0.8591	4	0.265723
840	0.8591	4	0.265723
841	0.8591	4	0.265723
842	0.8591	4	0.265723
843	0.8591	4	0.265723
844	0.8591	4	0.265723
845	0.8591	4	0.265723
846	0.8591	4	0.265723
847	0.8591	4	0.265723
848	0.8591	4	0.265723
849	0.8591	4	0.265723
850	0.8591	4	0.265723
851	0.8591	4	0.265723
852	0.8591	4	0.265723
853	0.8591	4	0.265723
854	0.8591	4	0.265723
855	0.8591	4	0.265723
856	0.8591	4	0.265723
857	0.8591	4	0.265723
858	0.8591	4	0.265723
859	0.8591	4	0.265723
860	0.8591	4	0.265723
861	0.8591	4	0.265723
862	0.8591	4	0.265723
863	0.8591	4	0.265723
864	0.8591	4	0.265723
865	0.8591	4	0.265723
866	0.8591	4	0.265723
867	0.8591	4	0.265723
868	0.8591	4	0.265723
869	0.8591	4	0.265723
870	0.8591	4	0.265723
871	0.8591	4	0.265723
872	0.8591	4	0.265723
873	0.8591	4	0.265723
874	0.8591	4	0.265723
875	0.8591	4	0.265723
876	0.8591	4	0.265723
877	0.8591	4	0.265723
878	0.8591	4	0.265723
879	0.8591	4	0.265723
880	0.8591	4	0.265723
881	0.8591	4	0.265723
882	0.8591	4	0.265723
883	0.8591	4	0.265723
884	0.8591	4	0.265723
885	0.8591	4	0.265723
886	0.8591	4	0.265723
887	0.8591	4	0.265723
888	0.8591	4	0.265723
889	0.8591	4	0.265723
890	0.8591	4	0.265723
891	0.8591	4	0.265723
892	0.8591	4	0.265723
893	0.8591	4	0.265723
894	0.8591	4	0.265723
895	0.8591	4	0.265723
896	0.8591	4	0.265723
897	0.8591	4	0.265723
898	0.8591	4	0.265723
899	0.8591	4	0.265723
900	0.8591	4	0.265723
901	0.8591	4	0.265723
902	0.8591	4	0.265723
903	0.8591	4	0.265723
904	0.8591	4	0.265723
905	0.8591	4	0.265723
906	0.8591	4	0.265723
907	0.8591	4	0.265723
908	0.8591	4	0.265723
909	0.8591	4	0.265723
910	0.8591	4	0.265723
911	0.8591	4	0.265723
912	0.8591	4	0.265723
913	0.8591	4	0.265723
914	0.8591	4	0.265723
915	0.8591	4	0.265723
916	0.8591	4	0.265723
917	0.8591	4	0.265723
918	0.8591	4	0.265723
919	0.8591	4	0.265723
920	0.8591	4	0.265723
921	0.8591	4	0.265723
922	0.8591	4	0.265723
923	0.8591	4	0.265723
924	0.8591	4	0.265723
925	0.8591	4	0.265723
926	0.8591	4	0.265723
927	0.8591	4	0.265723
928	0.8591	4	0.265723
929	0.8591	4	0.265723
930	0.8591	4	0.265723
931	0.8591	4	0.265723
932	0.8591	4	0.265723
933	0.8591	4	0.265723
934	0.8591	4	0.265723
935	0.8591	4	0.265723
936	0.8591	4	0.265723
937	0.8591	4	0.265723
938	0.8591	4	0.265723
939	0.8591	4	0.265723
940	0.8591	4	0.265723
941	0.8591	4	0.265723
942	0.8591	4	0.265723
943	0.8591	4	0.265723
944	0.8591	4	0.265723
945	0.8591	4	0.265723
946	0.8591	4	0.265723
947	0.8591	4	0.265723
948	0.8591	4	0.265723
949	0.8591	4	0.265723
950	0.8591	4	0.265723
951	0.8591	4	0.265723
952	0.8591	4	0.265723
953	0.8591	4	0.265723
954	0.8591	4	0.265723
955	0.8591	4	0.265723
956	0.8591	4	0.265723
957	0.8591	4	0.265723
958	0.8591	4	0.265723
959	0.8591	4	0.265723
960	0.8591	4	0.265723
961	0.8591	4	0.265723
962	0.8591	4	0.265723
963	0.8591	4	0.265723
964	0.8591	4	0.265723
965	0.8591	4	0.265723
966	0.8591	4	0.265723
967	0.8591	4	0.265723
968	0.8591	4	0.265723
969	0.8591	4	0.265723
970	0.8591	4	0.265723
971	0.8591	4	0.265723
972	0.8591	4	0.265723
973	0.8591	4	0.265723
974	0.8591	4	0.265723
975	0.8591	4	0.265723
976	0.8591	4	0.265723
977	0.8591	4	0.265723
978	0.8591	4	0.265723
979	0.8591	4	0.265723
980	0.8591	4	0.265723
981	0.8591	4	0.265723
982	0.8591	4	0.265723
983	0.8591	4	0.265723
984	0.8591	4	0.265723
985	0.8591	4	0.265723
986	0.8591	4	0.265723
987	0.8591	4	0.265723
988	0.8591	4	0.265723
989	0.8591	4	0.265723
990	0.8591	4	0.265723
991	0.8591	4	0.265723
992	0.8591	4	0.265723
993	0.8591	4	0.265723
994	0.8591	4	0.265723
995	0.8591	4	0.265723
996	0.8591	4	0.265723
997	0.8591	4	0.265723
998	0.8591	4	0.265723
999	0.8591	4	0.265723
1000	0.8591	4	0.265723
1001	0.8591	4	0.265723
1002	0.8591	4	0.265723
1003	0.8591	4	0.265723
1004	0.8591	4	0.265723
1005	0.8591	4	0.265723
1006	0.8591	4	0.265723
1007	0.8591	4	0.265723
1008	0.8591	4	0.265723
1009	0.8591	4	0.265723
1010	0.8591	4	0.265723
1011	0.8591	4	0.265723
1012	0.8591	4	0.265723
1013	0.8591	4	0.265723
1014	0.8591	4	0.265723
1015	0.8591	4	0.265723
1016	0.8591	4	0.265723
1017	0.8591	4	0.265723
1018	0.8591	4	0.265723
1019	0.8591	4	0.265723
1020	0.8591	4	0.265723
1021	0.8591	4	0.265723
1022	0.8591	4	0.265723
1023	0.8591	4	0.265723
1024	0.8591	4	0.265723
1025	0.8591	4	0.265723
1026	0.8591	4	0.265723
1027	0.8591	4	0.265723
1028	0.8591	4	0.265723
1029	0.8591	4	0.265723
1030	0.8591	4	0.265723
1031	0.8591	4	0.265723
1032	0.8591	4	0.265723
1033	0.8591	4	0.265723
1034	0.8591	4	0.265723
1035	0.8591	4	0.265723
1036	0.8591	4	0.265723
1037	0.8591	4	0.265723
1038	0.8591	4	0.265723
1039	0.8591	4	0.265723
1040	0.8591	4	0.265723
1041	0.8591	4	0.265723
1042	0.8591	4	0.265723
1043	0.8591	4	0.265723
1044	0.8591	4	0.265723
1045	0.8591	4	0.265723
1046	0.8591	4	0.265723
1047	0.8591	4	0.265723
1048	0.8591	4	0.265723
1049	0.8591	4	0.265723
1050	0.8591	4	0.265723
1051	0.8591	4	0.265723
1052	0.8591	4	0.265723
1053	0.8591	4	0.265723
1054	0.8591	4	0.265723
1055	0.8591	4	0.265723
1056	0.8591	4	0.265723
1057	0.8591	4	0.265723
1058	0.8591	4	0.265723
1059	0.8591	4	0.265723
1060	0.8591	4	0.265723
1061	0.8591	4	0.265723
1062	0.8591	4	0.265723
1063	0.8591	4	0.265723
1064	0.8591	4	0.265723
1065	0.8591	4	0.265723
1066	0.8591	4	0.265723
1067	0.8591	4	0.265723
1068	0.8591	4	0.265723
1069	0.8591	4	0.265723
1070	0.8591	4	0.265723
1071	0.8591	4	0.265723
1072	0.8591	4	0.265723
1073	0.8591	4	0.265723
1074	0.8591	4	0.265723
1075	0.8591	4	0.265723
1076	0.8591	4	0.265723
1077	0.8591	4	0.265723
1078	0.8591	4	0.265723
1079	0.8591	4	0.265723
1080	0.8591	4	0.265723
1081	0.8591	4	0.265723
1082	0.8591	4	0.265723
1083	0.8591	4	0.265723
1084	0.8591	4	0.265723
1085	0.8591	4	0.265723
1086	0.8591	4	0.265723
1087	0.8591	4	0.265723
1088	0.8591	4	0.265723
1089	0.8591	4	0.265723
1090	0.8591	4	0.265723
1091	0.8591	4	0.265723
1092	0.8591	4	0.265723
1093	0.8591	4	0.265723
1094	0.8591	4	0.265723
1095	0.8591	4	0.265723
1096	0.8591	4	0.265723
1097	0.8591	4	0.265723
1098	0.8591	4	0.265723
1099	0.8591	4	0.265723
1100	0.8591	4	0.265723
1101	0.8591	4	0.265723
1102	0.8591	4	0.265723
1103	0.8591	4	0.265723
1104	0.8591	4	0.265723
1105	0.8591	4	0.265723
1106	0.8591	4	0.265723
1107	0.8591	4	0.265723
1108	0.8591	4	0.265723
1109	0.8591	4	0.265723
1110	0.8591	4	0.265723
1111	0.8591	4	0.265723
1112	0.8591	4	0.265723
1113	0.8591	4	0.265723
1114	0.8591	4	0.265723
1115	0.8591	4	0.265723
1116	0.8591	4	0.265723
1117	0.8591	4	0.265723
1118	0.8591	4	0.265723
1119	0.8591	4	0.265723
1120	0.8591	4	0.265723
1121	0.8591	4	0.265723
1122	0.8591	4	0.265723
1123	0.8591	4	0.265723
1124	0.8591	4	0.265723
1125	0.8591	4	0.265723
1126	0.8591	4	0.265723
1127	0.8591	4	0.265723
1128	0.8591	4	0.265723
1129	0.8591	4	0.265723
1130	0.8591	4	0.265723
1131	0.8591	4	0.265723
1132	0.8591	4	0.265723
1133	0.8591	4	0.265723
1134	0.8591	4	0.265723
1135	0.8591	4	0.265723
1136	0.8591	4	0.265723
1137	0.8591	4	0.265723
1138	0.8591	4	0.265723
1139	0.8591	4	0.265723
1140	0.8591	4	0.265723
1141	0.8591	4	0.265723
1142	0.8591	4	0.265723
1143	0.8591	4	0.265723
1144	0.8591	4	0.265723
1145	0.8591	4	0.265723
1146	0.8591	4	0.265723
1147	0.8591	4	0.265723
1148	0.8591	4	0.265723
1149	0.8591	4	0.265723
1150	0.8591	4	0.265723
1151	0.8591	4	0.265723
1152	0.8591	4	0.265723
1153	0.8591	4	0.265723
1154	0.8591	4	0.265723
1155	0.8591	4	0.265723
1156	0.8591	4	0.265723
1157	0.8591	4	0.265723
1158	0.8591	4	0.265723
1159	0.8591	4	0.265723
1160	0.8591	4	0.265723
1161	0.8591	4	0.265723
1162	0.8591	4	0.265723
1163	0.8591	4	0.265723
1164	0.8591	4	0.265723
1165	0.8591	4	0.265723
1166	0.8591	4	0.265723
1167	0.8591	4	0.265723
1168	0.8591	4	0.265723
1169	0.8591	4	0.265723
1170	0.8591	4	0.265723
1171	0.8591	4	0.265723
1172	0.8591	4	0.265723
1173	0.8591	4	0.265723
1174	0.8591	4	0.265723
1175	0.8591	4	0.265723
1176	0.8591	4	0.265723
1177	0.8591	4	0.265723
1178	0.8591	4	0.265723
1179	0.8591	4	0.265723
1180	0.8591	4	0.265723
1181	0.8591	4	0.265723
1182	0.8591	4	0.265723
1183	0.8591	4	0.265723
1184	0.8591	4	0.265723
1185	0.8591	4	0.265723
1186	0.8591	4	0.265723
1187	0.8591	4	0.265723
1188	0.8591	4	0.265723
1189	0.8591	4	0.265723
1190	0.8591	4	0.265723
1191	0.8591	4	0.265723
1192	0.8591	4	0.265723
1193	0.8591	4	0.265723
1194	0.8591	4	0.265723
1195	0.8591	4	0.265723
1196	0.8591	4	0.265723
1197	0.8591	4	0.265723
1198	0.8591	4	0.265723
1199	0.8591	4	0.265723
1200	0.8591	4	0.265723
1201	0.8591	4	0.265723
1202	0.8591	4	0.265723
1203	0.8591	4	0.265723
1204	0.8591	4	0.265723
1205	0.8591	4	0.265723
1206	0.8591	4	0.265723
1207	0.8591	4	0.265723
1208	0.8591	4	0.265723
1209	0.8591	4	0.265723
1210	0.8591	4	0.265723
1211	0.8591	4	0.265723
1212	0.8591	4	0.265723
1213	0.8591	4	0.265723
1214	0.8591	4	0.265723
1215	0.8591	4	0.265723
1216	0.8591	4	0.265723
1217	0.8591	4	0.265723
1218	0.8591	4	0.265723
1219	0.8591	4	0.265723
1220	0.8591	4	0.265723
1221	0.8591	4	0.265723
1222	0.8591	4	0.265723
1223	0.8591	4	0.265723
1224	0.8591	4	0.265723
1225	0.8591	4	0.265723
1226	0.8591	4	0.265723
1227	0.8591	4	0.265723
1228	0.8591	4	0.265723
1229	0.8591	4	0.265723
1230	0.8591	4	0.265723
1231	0.8591	4	0.265723
1232	0.8591	4	0.265723
1233	0.8591	4	0.265723
1234	0.8591	4	0.265723
1235	0.8591	4	0.265723
1236	0.8591	4	0.265723
1237	0.8591	4	0.265723
1238	0.8591	4	0.265723
1239	0.8591	4	0.265723
1240	0.8591	4	0.265723
1241	0.8591	4	0.265723
1242	0.8591	4	0.265723
1243	0.8591	4	0.265723
1244	0.8591	4	0.265723
1245	0.8591	4	0.265723
1246	0.8591	4	0.265723
1247	0.8591	4	0.265723
1248	0.8591	4	0.265723
1249	0.8591	4	0.265723
1250	0.8591	4	0.265723
1251	0.8591	4	0.265723
1252	0.8591	4	0.265723
1253	0.8591	4	0.265723
1254	0.8591	4	0.265723
1255	0.8591	4	0.265723
1256	0.8591	4	0.265723
1257	0.8591	4	0.265723
1258	0.8591	4	0.265723
1259	0.8591	4	0.265723
1260	0.8591	4	0.265723
1261	0.8591	4	0.265723
1262	0.8591	4	0.265723
1263	0.8591	4	0.265723
1264	0.8591	4	0.265723
1265	0.8591	4	0.265723
1266	0.8591	4	0.265723
1267	0.8591	4	0.265723
1268	0.8591	4	0.265723
1269	0.8591	4	0.265723
1270	0.8591	4	0.265723
1271	0.8591	4	0.265723
1272	0.8591	4	0.265723
1273	0.8591	4	0.265723
1274	0.8591	4	0.265723
1275	0.8591	4	0.265723
1276	0.8591	4	0.265723
1277	0.8591	4	0.265723
1278	0.8591	4	0.265723
1279	0.8591	4	0.265723
1280	0.8591	4	0.265723
1281	0.8591	4	0.265723
1282	0.8591	4	0.265723
1283	0.8591	4	0.265723
1284	0.8591	4	0.265723
1285	0.8591	4	0.265723
1286	0.8591	4	0.265723
1287	0.8591	4	0.265723
1288	0.8591	4	0.265723
1289	0.8591	4	0.265723
1290	0.8591	4	0.265723
1291	0.8591	4	0.265723
1292	0.8591	4	0.265723
1293	0.8591	4	0.265723
1294	0.8591	4	0.265723
1295	0.8591	4	0.265723
1296	0.8591	4	0.265723
1297	0.8591	4	0.265723
1298	0.8591	4	0.265723
1299	0.8591	4	0.265723
1300	0.8591	4	0.265723
1301	0.8591	4	0.265723
1302	0.8591	4	0.265723
1303	0.8591	4	0.265723
1304	0.8591	4	0.265723
1305	0.8591	4	0.265723
1306	0.8591	4	0.265723
1307	0.8591	4	0.265723
1308	0.8591	4	0.265723
1309	0.8591	4	0.265723
1310	0.8591	4	0.265723
1311	0.8591	4	0.265723
1312	0.8591	4	0.265723
1313	0.8591	4	0.265723
1314	0.8591	4	0.265723
1315	0.8591	4	0.265723
1316	0.8591	4	0.265723
1317	0.8591	4	0.265723
1318	0.8591	4	0.265723
1319	0.8591	4	0.265723
1320	0.8591	4	0.265723
1321	0.8591	4	0.265723
1322	0.8591	4	0.265723
1323	0.8591	4	0.265723
1324	0.8591	4	0.265723
1325	0.8591	4	0.265723
1326	0.8591	4	0.265723
1327	0.8591	4	0.265723
1328	0.8591	4	0.265723
1329	0.8591	4	0.265723
1330	0.8591	4	0.265723
1331	0.8591	4	0.265723
1332	0.8591	4	0.265723
1333	0.8591	4	0.265723
1334	0.8591	4	0.265723
1335	0.8591	4	0.265723
1336	0.8591	4	0.265723
1337	0.8591	4	0.265723
1338	0.8591	4	0.265723
1339	0.8591	4	0.265723
1340	0.8591	4	0.265723
1341	0.8591	4	0.265723
1342	0.8591	4	0.265723
1343	0.8591	4	0.265723
1344	0.8591	4	0.265723
1345	0.8591	4	0.265723
1346	0.8591	4	0.265723
1347	0.8591	4	0.265723
1348	0.8591	4	0.265723
1349	0.8591	4	0.265723
1350	0.8591	4	0.265723
1351	0.8591	4	0.265723
1352	0.8591	4	0.265723
1353	0.8591	4	0.265723
1354	0.8591	4	0.265723
1355	0.8591	4	0.265723
1356	0.8591	4	0.265723
1357	0.8591	4	0.265723
1358	0.8591	4	0.265723
1359	0.8591	4	0.265723
1360	0.8591	4	0.265723
1361	0.8591	4	0.265723
1362	0.8591	4	0.265723
1363	0.8591	4	0.265723
1364	0.8591	4	0.265723
1365	0.8591	4	0.265723
1366	0.8591	4	0.265723
1367	0.8591	4	0.265723
1368	0.8591	4	0.265723
1369	0.8591	4	0.265723
1370	0.8591	4	0.265723
1371	0.8591	4	0.265723
1372	0.8591	4	0.265723
1373	0.8591	4	0.265723
1374	0.8591	4	0.265723
1375	0.8591	4	0.265723
1376	0.8591	4	0.265723
1377	0.8591	4	0.265723
1378	0.8591	4	0.265723
1379	0.8591	4	0.265723
1380	0.8591	4	0.265723
1381	0.8591	4	0.265723
1382	0.8591	4	0.265723
1383	0.8591	4	0.265723
1384	0.8591	4	0.265723
1385	0.8591	4	0.265723
1386	0.8591	4	0.265723
1387	0.8591	4	0.265723
1388	0.8591	4	0.265723
1389	0.8591	4	0.265723
1390	0.8591	4	0.265723
1391	0.8591	4	0.265723
1392	0.8591	4	0.265723
1393	0.8591	4	0.265723
1394	0.8591	4	0.265723
1395	0.8591	4	0.265723
1396	0.8591	4	0.265723
1397	0.8591	4	0.265723
1398	0.8591	4	0.265723
1399	0.8591	4	0.265723
1400	0.8591	4	0.265723
1401	0.8591	4	0.265723
1402	0.8591	4	0.265723
1403	0.8591	4	0.265723
1404	0.8591	4	0.265723
1405	0.8591	4	0.265723
1406	0.8591	4	0.265723
1407	0.8591	4	0.265723
1408	0.8591	4	0.265723
1409	0.8591	4	0.265723
1410	0.8591	4	0.265723
1411	0.8591	4	0.265723
1412	0.8591	4	0.265723
1413	0.8591	4	0.265723
1414	0.8591	4	0.265723
1415	0.8591	4	0.265723
1416	0.8591	4	0.265723
1417	0.8591	4	0.265723
1418	0.8591	4	0.265723
1419	0.8591	4	0.265723
1420	0.8591	4	0.265723
1421	0.8591	4	0.265723
1422	0.8591	4	0.265723
1423	0.8591	4	0.265723
1424	0.8591	4	0.265723
1425	0.8591	4	0.265723
1426	0.8591	4	0.265723
1427	0.8591	4	0.265723
1428	0.8591	4	0.265723
1429	0.8591	4	0.265723
1430	0.8591	4	0.265723
1431	0.8591	4	0.265723
1432	0.8591	4	0.265723
1433	0.8591	4	0.265723
1434	0.8591	4	0.265723
1435	0.8591	4	0.265723
1436	0.8591	4	0.265723
1437	0.8591	4	0.265723
1438	0.8591	4	0.265723
1439	0.8591	4	0.265723
1440	0.8591	4	0.265723
1441	0.8591	4	0.265723
1442	0.8591	4	0.265723
1443	0.8591	4	0.265723
1444	0.8591	4	0.265723
1445	0.8591	4	0.265723
1446	0.8591	4	0.265723
1447	0.8591	4	0.265723
1448	0.8591	4	0.265723
1449	0.8591	4	0.265723
1450	0.8591	4	0.265723
1451	0.8591	4	0.265723
1452	0.8591	4	0.265723
1453	0.8591	4	0.265723
1454	0.8591	4	0.265723
1455	0.8591	4	0.265723
1456	0.8591	4	0.265723
1457	0.8591	4	0.265723
1458	0.8591	4	0.265723
1459	0.8591	4	0.265723
1460	0.8591	4	0.265723
1461	0.8591	4	0.265723
1462	0.8591	4	0.265723
1463	0.8591	4	0.265723
1464	0.8591	4	0.265723
1465	0.8591	4	0.265723
1466	0.8591	4	0.265723
1467	0.8591	4	0.265723
1468	0.8591	4	0.265723
1469	0.8591	4	0.265723
1470	0.8591	4	0.265723
1471	0.8591	4	0.265723
1472	0.8591	4	0.265723
1473	0.8591	4	0.265723
1474	0.8591	4	0.265723
1475	0.8591	4	0.265723
1476	0.8591	4	0.265723
1477	0.8591	4	0.265723
1478	0.8591	4	0.265723
1479	0.8591	4	0.265723
1480	0.8591	4	0.265723
1481	0.8591	4	0.265723
1482	0.8591	4	0.265723
1483	0.8591	4	0.265723
1484	0.8591	4	0.265723
1485	0.8591	4	0.265723
1486	0.8591	4	0.265723
1487	0.8591	4	0.265723
1488	0.8591	4	0.265723
1489	0.8591	4	0.265723
1490	0.8591	4	0.265723
1491	0.8591	4	0.265723
1492	0.8591	4	0.265723
1493	0.8591	4	0.265723
1494	0.8591	4	0.265723
1495	0.8591	4	0.265723
1496	0.8591	4	0.265723
1497	0.8591	4	0.265723
1498	0.8591	4	0.265723
1499	0.8591	4	0.265723
1500	0.8591	4	0.265723
1501	0.8591	4	0.265723
1502	0.8591	4	0.265723
1503	0.8591	4	0.265723
1504	0.8591	4	0.265723
1505	0.8591	4	0.265723
1506	0.8591	4	0.265723
1507	0.8591	4	0.265723
1508	0.8591	4	0.265723
1509	0.8591	4	0.265723
1510	0.8591	4	0.265723
1511	0.8591	4	0.265723
1512	0.8591	4	0.265723
1513	0.8591	4	0.265723
1514	0.8591	4	0.265723
1515	0.8591	4	0.265723
1516	0.8591	4	0.265723
1517	0.8591	4	0.265723
1518	0.8591	4	0.265723
1519	0.8591	4	0.265723
1520	0.8591	4	0.265723
1521	0.8591	4	0.265723
1522	0.8591	4	0.265723
1523	0.8591	4	0.265723
1524	0.8591	4	0.265723
1525	0.8591	4	0.265723
1526	0.8591	4	0.265723
1527	0.8591	4	0.265723
1528	0.8591	4	0.265723
1529	0.8591	4	0.265723
1530	0.8591	4	0.265723
1531	0.8591	4	0.265723
1532	0.8591	4	0.265723
1533	0.8591	4	0.265723
1534	0.8591	4	0.265723
1535	0.8591	4	0.265723
1536	0.8591	4	0.265723
1537	0.8591	4	0.265723
1538	0.8591	4	0.265723
1539	0.8591	4	0.265723
1540	0.8591	4	0.265723
1541	0.8591	4	0.265723
1542	0.8591	4	0.265723
1543	0.8591	4	0.265723
1544	0.8591	4	0.265723
1545	0.8591	4	0.265723
1546	0.8591	4	0.265723
1547	0.8591	4	0.265723
1548	0.8591	4	0.265723
1549	0.8591	4	0.265723
1550	0.8591	4	0.265723
1551	0.8591	4	0.265723
1552	0.8591	4	0.265723
1553	0.8591	4	0.265723
1554	0.8591	4	0.265723
1555	0.8591	4	0.265723
1556	0.8591	4	0.265723
1557	0.8591	4	0.265723
1558	0.8591	4	0.265723
1559	0.8591	4	0.265723
1560	0.8591	4	0.265723
1561	0.8591	4	0.265723
1562	0.8591	4	0.265723
1563	0.8591	4	0.265723
1564	0.8591	4	0.265723
1565	0.8591	4	0.265723
1566	0.8591	4	0.265723
1567	0.8591	4	0.265723
1568	0.8591	4	0.265723
1569	0.8591	4	0.265723
1570	0.8591	4	0.265723
1571	0.8591	4	0.265723
1572	0.8591	4	0.265723
1573	0.8591	4	0.265723
1574	0.8591	4	0.265723
1575	0.8591	4	0.265723
1576	0.8591	4	0.265723
1577	0.8591	4	0.265723
1578	0.8591	4	0.265723
1579	0.8591	4	0.265723
1580	0.8591	4	0.265723
1581	0.8591	4	0.265723
1582	0.8591	4	0.265723
1583	0.8591	4	0.265723
1584	0.8591	4	0.265723
1585	0.8591	4	0.265723
1586	0.8591	4	0.265723
1587	0.8591	4	0.265723
1588	0.8591	4	0.265723
1589	0.8591	4	0.265723
1590	0.8591	4	0.265723
1591	0.8591	4	0.265723
1592	0.8591	4	0.265723
1593	0.8591	4	0.265723
1594	0.8591	4	0.265723
1595	0.8591	4	0.265723
1596	0.8591	4	0.265723
1597	0.8591	4	0.265723
1598	0.8591	4	0.265723
1599	0.8591	4	0.265723
1600	0.8591	4	0.265723
1601	0.8591	4	0.265723
1602	0.8591	4	0.265723
1603	0.8591	4	0.265723
1604	0.8591	4	0.265723
1605	0.8591	4	0.265723
1606	0.8591	4	0.265723
1607	0.8591	4	0.265723
1608	0.8591	4	0.265723
1609	0.8591	4	0.265723
1610	0.8591	4	0.265723
1611	0.8591	4	0.265723
1612	0.8591	4	0.265723
1613	0.8591	4	0.265723
1614	0.8591	4	0.265723
1615	0.8591	4	0.265723
1616	0.8591	4	0.265723
1617	0.8591	4	0.265723
1618	0.8591	4	0.265723
1619	0.8591	4	0.265723
1620	0.8591	4	0.265723
1621	0.8591	4	0.265723
1622	0.8591	4	0.265723
1623	0.8591	4	0.265723
1624	0.8591	4	0.265723
1625	0.8591	4	0.265723
1626	0.8591	4	0.265723
1627	0.8591	4	0.265723
1628	0.8591	4	0.265723
1629	0.8591	4	0.265723
1630	0.8591	4	0.265723
1631	0.8591	4	0.265723
1632	0.8591	4	0.265723
1633	0.8591	4	0.265723
1634	0.8591	4	0.265723
1635	0.8591	4	0.265723
1636	0.8591	4	0.265723
1637	0.8591	4	0.265723
1638	0.8591	4	0.265723
1639	0.8591	4	0.265723
1640	0.8591	4	0.265723
1641	0.8591	4	0.265723
1642	0.8591	4	0.265723
1643	0.8591	4	0.265723
1644	0.8591	4	0.265723
1645	0.8591	4	0.265723
1646	0.8591	4	0.265723
1647	0.8591	4	0.265723
1648	0.8591	4	0.265723
1649	0.8591	4	0.265723
1650	0.8591	4	0.265723
1651	0.8591	4	0.265723
1652	0.8591	4	0.265723
1653	0.8591	4	0.265723
1654	0.8591	4	0.265723
1655	0.8591	4	0.265723
1656	0.8591	4	0.265723
1657	0.8591	4	0.265723
1658	0.8591	4	0.265723
1659	0.8591	4	0.265723
1660	0.8591	4	0.265723
1661	0.8591	4	0.265723
1662	0.8591	4	0.265723
1663	0.8591	4	0.265723
1664	0.8591	4	0.265723
1665	0.8591	4	0.265723
1666	0.8591	4	0.265723
1667	0.8591	4	0.265723
1668	0.8591	4	0.265723
1669	0.8591	4	0.265723
1670	0.8591	4	0.265723
1671	0.8591	4	0.265723
1672	0.8591	4	0.265723
1673	0.8591	4	0.265723
1674	0.8591	4	0.265723
1675	0.8591	4	0.265723
1676	0.8591	4	0.265723
1677	0.8591	4	0.265723
1678	0.8591	4	0.265723
1679	0.8591	4	0.265723
1680	0.8591	4	0.265723
1681	0.8591	4	0.265723
1682	0.8591	4	0.265723
1683	0.8591	4	0.265723
1684	0.8591	4	0.265723
1685	0.8591	4	0.265723
1686	0.8591	4	0.265723
1687	0.8591	4	0.265723
1688	0.8591	4	0.265723
1689	0.8591	4	0.265723
1690	0.8591	4	0.265723
1691	0.8591	4	0.265723
1692	0.8591	4	0.265723
1693	0.8591	4	0.265723
1694	0.8591	4	0.265723
1695	0.8591	4	0.265723
1696	0.8591	4	0.265723
1697	0.8591	4	0.265723
1698	0.8591	4	0.265723
1699	0.8591	4	0.265723
1700	0.8591	4	0.265723
1701	0.8591	4	0.265723
1702	0.8591	4	0.265723
1703	0.8591	4	0.265723
1704	0.8591	4	0.265723
1705	0.8591	4	0.265723
1706	0.8591	4	0.265723
1707	0.8591	4	0.265723
1708	0.8591	4	0.265723
1709	0.8591	4	0.265723
1710	0.8591	4	0.265723
1711	0.8591	4	0.265723
1712	0.8591	4	0.265723
1713	0.8591	4	0.265723
1714	0.8591	4	0.265723
1715	0.8591	4	0.265723
1716	0.8591	4	0.265723
1717	0.8591	4	0.265723
1718	0.8591	4	0.265723
1719	0.8591	4	0.265723
1720	0.8591	4	0.265723
1721	0.8591	4	0.265723
1722	0.8591	4	0.265723
1723	0.8591	4	0.265723
1724	0.8591	4	0.265723
1725	0.8591	4	0.265723
1726	0.8591	4	0.265723
1727	0.8591	4	0.265723
1728	0.8591	4	0.265723
1729	0.8591	4	0.265723
1730	0.8591	4	0.265723
1731	0.8591	4	0.265723
1732	0.8591	4	0.265723
1733	0.8591	4	0.265723
1734	0.8591	4	0.265723
1735	0.8591	4	0.265723
1736	0.8591	4	0.265723
1737	0.8591	4	0.265723
1738	0.8591	4	0.265723
1739	0.8591	4	0.265723
1740	0.8591	4	0.265723
1741	0.8591	4	0.265723
1742	0.8591	4	0.265723
1743	0.8591	4	0.265723
1744	0.8591	4	0.265723
1745	0.8591	4	0.265723
1746	0.8591	4	0.265723
1747	0.8591	4	0.265723
1748	0.8591	4	0.265723
1749	0.8591	4	0.265723
1750	0.8591	4	0.265723
1751	0.8591	4	0.265723
1752	0.8591	4	0.265723
1753	0.8591	4	0.265723
1754	0.8591	4	0.265723
1755	0.8591	4	0.265723
1756	0.8591	4	0.265723
1757	0.8591	4	0.265723
1758	0.8591	4	0.265723
1759	0.8591	4	0.265723
1760	0.8591	4	0.265723
1761	0.8591	4	0.265723
1762	0.8591	4	0.265723
1763	0.8591	4	0.265723
1764	0.8591	4	0.265723
1765	0.8591	4	0.265723
1766	0.8591	4	0.265723
1767	0.8591	4	0.265723
1768	0.8591	4	0.265723
1769	0.8591	4	0.265723
1770	0.8591	4	0.265723
1771	0.8591	4	0.265723
1772	0.8591	4	0.265723
1773	0.8591	4	0.265723
1774	0.8591	4	0.265723
1775	0.8591	4	0.265723
1776	0.8591	4	0.265723
1777	0.8591	4	0.265723
1778	0.8591	4	0.265723
1779	0.8591	4	0.265723
1780	0.8591	4	0.265723
1781	0.8591	4	0.265723
1782	0.8591	4	0.265723
1783	0.8591	4	0.265723
1784	0.8591	4	0.265723
1785	0.8591	4	0.265723
1786	0.8591	4	0.265723
1787	0.8591	4	0.265723
1788	0.8591	4	0.265723
1789	0.8591	4	0.265723
1790	0.8591	4	0.265723
1791	0.8591	4	0.265723
1792	0.8591	4	0.265723
1793	0.8591	4	0.265723
1794	0.8591	4	0.265723
1795	0.8591	4	0.265723
1796	0.8591	4	0.265723
1797	0.8591	4	0.265723
1798	0.8591	4	0.265723
1799	0.8591	4	0.265723
1800	0.8591	4	0.265723
1801	0.8591	4	0.265723
1802	0.8591	4	0.265723
1803	0.8591	4	0.265723
1804	0.8591	4	0.265723
1805	0.8591	4	0.265723
1806	0.8591	4	0.265723
1807	0.8591	4	0.265723
1808	0.8591	4	0.265723
1809	0.8591	4	0.265723
1810	0.8591	4	0.265723
1811	0.8591	4	0.265723
1812	0.8591	4	0.265723
1813	0.8591	4	0.265723
1814	0.8591	4	0.265723
1815	0.8591	4	0.265723
1816	0.8591	4	0.265723
1817	0.8591	4	0.265723
1818	0.8591	4	0.265723
1819	0.8591	4	0.265723
1820	0.8591	4	0.265723
1821	0.8591	4	0.265723
1822	0.8591	4	0.265723
1823	0.8591	4	0.265723
1824	0.8591	4	0.265723
1825	0.8591	4	0.265723
1826	0.8591	4	0.265723
1827	0.8591	4	0.265723
1828	0.8591	4	0.265723
1829	0.8591	4	0.265723
1830	0.8591	4	0.265723
1831	0.8591	4	0.265723
1832	0.8591	4	0.265723
1833	0.8591	4	0.265723
1834	0.8591	4	0.265723
1835	0.8591	4	0.265723
1836	0.8591	4	0.265723
1837	0.8591	4	0.265723
1838	0.8591	4	0.265723
1839	0.8591	4	0.265723
1840	0.8591	4	0.265723
1841	0.8591	4	0.265723
1842	0.8591	4	0.265723
1843	0.8591	4	0.265723
1844	0.8591	4	0.265723
1845	0.8591	4	0.265723
1846	0.8591	4	0.265723
1847	0.8591	4	0.265723
1848	0.8591	4	0.265723
1849	0.8591	4	0.265723
1850	0.8591	4	0.265723
1851	0.8591	4	0.265723
1852	0.8591	4	0.265723
1853	0.8591	4	0.265723
1854	0.8591	4	0.265723
1855	0.8591	4	0.265723
1856	0.8591	4	0.265723
1857	0.8591	4	0.265723
1858	0.8591	4	0.265723
1859	0.8591	4	0.265723
1860	0.8591	4	0.265723
1861	0.8591	4	0.265723
1862	0.8591	4	0.265723
1863	0.8591	4	0.265723
1864	0.8591	4	0.265723
1865	0.8591	4	0.265723
1866	0.8591	4	0.265723
1867	0.8591	4	0.265723
1868	0.8591	4	0.265723
1869	0.8591	4	0.265723
1870	0.8591	4	0.265723
1871	0.8591	4	0.265723
1872	0.8591	4	0.265723
1873	0.8591	4	0.265723
1874	0.8591	4	0.265723
1875	0.8591	4	0.265723
1876	0.8591	4	0.265723
1877	0.8591	4	0.265723
1878	0.8591	4	0.265723
1879	0.8591	4	0.265723
1880	0.8591	4	0.265723
1881	0.8591	4	0.265723
1882	0.8591	4	0.265723
1883	0.8591	4	0.265723
1884	0.8591	4	0.265723
1885	0.8591	4	0.265723
1886	0.8591	4	0.265723
1887	0.8591	4	0.265723
1888	0.8591	4	0.265723
1889	0.8591	4	0.265723
1890	0.8591	4	0.265723
1891	0.8591	4	0.265723
1892	0.8591	4	0.265723
1893	0.8591	4	0.265723
1894	0.8591	4	0.265723
1895	0.8591	4	0.265723
1896	0.8591	4	0.265723
1897	0.8591	4	0.265723
1898	0.8591	4	0.265723
1899	0.8591	4	0.265723
1900	0.8591	4	0.265723
1901	0.8591	4	0.265723
1902	0.8591	4	0.265723
1903	0.8591	4	0.265723
1904	0.8591	4	0.265723
1905	0.8591	4	0.265723
1906	0.8591	4	0.265723
1907	0.8591	4	0.265723
1908	0.8591	4	0.265723
1909	0.8591	4	0.265723
1910	0.8591	4	0.265723
1911	0.8591	4	0.265723
1912	0.8591	4	0.265723
1913	0.8591	4	0.265723
1914	0.8591	4	0.265723
1915	0.8591	4	0.265723
1916	0.8591	4	0.265723
1917	0.8591	4	0.265723
1918	0.8591	4	0.265723
1919	0.8591	4	0.265723
1920	0.8591	4	0.265723
1921	0.8591	4	0.265723
1922	0.8591	4	0.265723
1923	0.8591	4	0.265723
1924	0.8591	4	0.265723
1925	0.8591	4	0.265723
1926	0.8591	4	0.265723
1927	0.8591	4	0.265723
1928	0.8591	4	0.265723
1929	0.8591	4	0.265723
1930	0.8591	4	0.265723
1931	0.8591	4	0.265723
1932	0.8591	4	0.265723
1933	0.8591	4	0.265723
1934	0.8591	4	0.265723
1935	0.8591	4	0.265723
1936	0.8591	4	0.265723
1937	0.8591	4	0.265723
1938	0.8591	4	0.265723
1939	0.8591	4	0.265723
1940	0.8591	4	0.265723
1941	0.8591	4	0.265723
1942	0.8591	4	0.265723
1943	0.8591	4	0.265723
1944	0.8591	4	0.265723
1945	0.8591	4	0.265723
1946	0.8591	4	0.265723
1947	0.8591	4	0.265723
1948	0.8591	4	0.265723
1949	0.8591	4	0.265723
1950	0.8591	4	0.265723
1951	0.8591	4	0.265723
1952	0.8591	4	0.265723
1953	0.8591	4	0.265723
1954	0.8591	4	0.265723
1955	0.8591	4	0.265723
1956	0.8591	4	0.265723
1957	0.8591	4	0.265723
1958	0.8591	4	0.265723
1959	0.8591	4	0.265723
1960	0.8591	4	0.265723
1961	0.8591	4	0.265723
1962	0.8591	4	0.265723
1963	0.8591	4	0.265723
1964	0.8591	4	0.265723
1965	0.8591	4	0.265723
1966	0.8591	4	0.265723
1967	0.8591	4	0.265723
1968	0.8591	4	0.265723
1969	0.8591	4	0.265723
1970	0.8591	4	0.265723
1971	0.8591	4	0.265723
1972	0.8591	4	0.265723
1973	0.8591	4	0.265723
1974	0.8591	4	0.265723
1975	0.8591	4	0.265723
1976	0.8591	4	0.265723
1977	0.8591	4	0.265723
1978	0.8591	4	0.265723
1979	0.8591	4	0.265723
1980	0.8591	4	0.265723
1981	0.8591	4	0.265723
1982	0.8591	4	0.265723
1983	0.8591	4	0.265723
1984	0.8591	4	0.265723
1985	0.8591	4	0.265723
1986	0.8591	4	0.265723
1987	0.8591	4	0.265723
1988	0.8591	4	0.265723
1989	0.8591	4	0.265723
1990	0.8591	4	0.265723
1991	0.8591	4	0.265723
1992	0.8591	4	0.265723
1993	0.8591	4	0.265723
1994	0.8591	4	0.265723
1995	0.8591	4	0.265723
1996	0.8591	4	0.265723
1997	0.8591	4	0.265723
1998	0.8591	4	0.265723
1999	0.8591	4	0.265723
[truncated: 38,001 more rows]
