# Supplementary material for: Aspiration-driven co-evolution of cooperation with individual behavioral diversity
Source: PLoS One. 2023 Sep 15;18(9):e0291134. doi: 10.1371/journal.pone.0291134 (PMC10503719; doi:10.1371/journal.pone.0291134)
Supplement: S1 Data — (ZIP) [file pone.0291134.s001.zip › M1/v1-L=200/data/aspiration_time,b=1.35_frequency.txt]

0	0.5	0.5	0
1	0.647605	0.664009	0.461994
2	0.723198	0.782003	0.509571
3	0.751581	0.870175	0.555851
4	0.752089	0.947695	0.578227
5	0.735354	1.01717	0.582269
6	0.709882	1.07827	0.573941
7	0.680694	1.15078	0.554867
8	0.65039	1.21312	0.533637
9	0.620798	1.27697	0.507854
10	0.593353	1.35208	0.479252
11	0.567211	1.41633	0.453036
12	0.543238	1.47873	0.424892
13	0.521849	1.54259	0.400054
14	0.502732	1.59451	0.375463
15	0.486027	1.64063	0.353304
16	0.470626	1.71004	0.333373
17	0.456814	1.76544	0.31584
18	0.444498	1.82003	0.297876
19	0.433709	1.85591	0.285068
20	0.424513	1.88615	0.270769
21	0.417194	1.92296	0.258624
22	0.410486	1.94067	0.248082
23	0.404758	1.98122	0.238888
24	0.400009	2.01609	0.228687
25	0.396098	2.04919	0.220801
26	0.392562	2.09346	0.214949
27	0.389865	2.11546	0.207829
28	0.38748	2.14558	0.204107
29	0.385182	2.18696	0.198682
30	0.38374	2.21696	0.192421
31	0.382433	2.2445	0.189465
32	0.381965	2.267	0.185985
33	0.381619	2.28373	0.183285
34	0.381774	2.29793	0.179402
35	0.382058	2.31565	0.17743
36	0.382638	2.35633	0.176178
37	0.382846	2.38651	0.175266
38	0.383049	2.41945	0.174988
39	0.383644	2.4507	0.174145
40	0.384067	2.49384	0.171708
41	0.384677	2.51726	0.169053
42	0.385577	2.54649	0.167612
43	0.38658	2.56959	0.166651
44	0.387525	2.61502	0.167694
45	0.388319	2.6277	0.167517
46	0.389195	2.66007	0.165425
47	0.390191	2.68366	0.165094
48	0.391051	2.70558	0.164306
49	0.392172	2.69927	0.163301
50	0.393703	2.69763	0.163265
51	0.395639	2.71497	0.161906
52	0.397261	2.72745	0.16194
53	0.398445	2.7696	0.163362
54	0.399977	2.80198	0.162562
55	0.40161	2.82022	0.161968
56	0.40344	2.81465	0.161615
57	0.405399	2.82148	0.161476
58	0.406899	2.84355	0.162302
59	0.40825	2.87521	0.162177
60	0.409392	2.90973	0.163163
61	0.410792	2.90284	0.164551
62	0.412239	2.90651	0.163292
63	0.413801	2.92055	0.163987
64	0.415324	2.94633	0.163781
65	0.416653	2.97159	0.163658
66	0.418224	2.97961	0.164049
67	0.41944	2.99866	0.164586
68	0.421065	3.0278	0.164122
69	0.422616	3.00731	0.162688
70	0.424002	3.01708	0.163232
71	0.425483	3.02668	0.163503
72	0.426688	3.03622	0.164816
73	0.428073	3.07301	0.165927
74	0.429337	3.07993	0.165589
75	0.430624	3.11469	0.16541
76	0.432058	3.1225	0.164914
77	0.433529	3.12992	0.165795
78	0.434967	3.12834	0.166718
79	0.436317	3.14819	0.165488
80	0.437618	3.17659	0.165986
81	0.438574	3.22357	0.167333
82	0.439417	3.2474	0.167205
83	0.440104	3.27969	0.167389
84	0.440804	3.28374	0.166998
85	0.44163	3.27437	0.167444
86	0.442723	3.27757	0.166115
87	0.443741	3.29898	0.166605
88	0.4448	3.27553	0.165265
89	0.446078	3.27105	0.166173
90	0.447614	3.26208	0.168155
91	0.448859	3.27429	0.167799
92	0.450019	3.29574	0.167027
93	0.45097	3.30326	0.167066
94	0.452153	3.3172	0.166806
95	0.453366	3.29552	0.168064
96	0.454538	3.30825	0.17101
97	0.45551	3.32458	0.170457
98	0.456205	3.34115	0.171926
99	0.456874	3.36747	0.172085
100	0.457627	3.37063	0.172164
101	0.45838	3.37728	0.172867
102	0.459305	3.38374	0.172546
103	0.4602	3.37636	0.17214
104	0.461152	3.38938	0.172166
105	0.461975	3.38968	0.171007
106	0.462842	3.39465	0.171288
107	0.463562	3.40651	0.171169
108	0.464208	3.42418	0.171643
109	0.465061	3.42991	0.170402
110	0.46588	3.43978	0.17095
111	0.466717	3.46093	0.170677
112	0.467432	3.47449	0.170847
113	0.468033	3.4999	0.171104
114	0.468916	3.49082	0.170776
115	0.469701	3.50466	0.170731
116	0.470532	3.51405	0.17081
117	0.471488	3.5012	0.170658
118	0.472366	3.5063	0.169832
119	0.473058	3.51705	0.170165
120	0.473852	3.52705	0.169673
121	0.474489	3.53939	0.169794
122	0.47549	3.53963	0.170407
123	0.476442	3.53253	0.170867
124	0.477316	3.52487	0.170379
125	0.478202	3.54013	0.170838
126	0.478913	3.55401	0.171716
127	0.479643	3.57287	0.172319
128	0.480353	3.58185	0.172393
129	0.481172	3.56416	0.17244
130	0.481867	3.57399	0.173157
131	0.482511	3.58152	0.173112
132	0.483088	3.58685	0.173122
133	0.483751	3.58098	0.174062
134	0.484463	3.59098	0.174503
135	0.485189	3.58985	0.174287
136	0.485977	3.58596	0.173572
137	0.48672	3.59426	0.173931
138	0.48713	3.61171	0.174706
139	0.487689	3.61172	0.173996
140	0.488229	3.6233	0.173713
141	0.489076	3.6087	0.173936
142	0.489626	3.62486	0.175473
143	0.490107	3.64715	0.175869
144	0.490579	3.66079	0.17685
145	0.49099	3.67058	0.176524
146	0.491302	3.68592	0.177085
147	0.491645	3.69034	0.177414
148	0.492022	3.69018	0.177554
149	0.492468	3.69864	0.176632
150	0.492869	3.69936	0.176905
151	0.493246	3.69555	0.177211
152	0.493934	3.68384	0.176522
153	0.494446	3.6895	0.176715
154	0.494996	3.70077	0.176876
155	0.49553	3.70219	0.176548
156	0.495976	3.70893	0.176174
157	0.4964	3.70502	0.175865
158	0.49686	3.70892	0.175495
159	0.497226	3.71285	0.176185
160	0.49759	3.71661	0.176015
161	0.498022	3.72419	0.176709
162	0.498512	3.73366	0.176696
163	0.498931	3.73825	0.177091
164	0.49922	3.7438	0.176956
165	0.499497	3.74498	0.176652
166	0.49992	3.73131	0.176718
167	0.500374	3.73481	0.176476
168	0.500555	3.74583	0.17675
169	0.500818	3.7471	0.176716
170	0.501132	3.73979	0.176713
171	0.501577	3.74019	0.176771
172	0.501912	3.74094	0.177456
173	0.502295	3.74888	0.178359
174	0.50251	3.76525	0.178048
175	0.502714	3.75559	0.177955
176	0.502966	3.77074	0.177805
177	0.503158	3.77305	0.178577
178	0.503479	3.77479	0.178461
179	0.503785	3.76078	0.17822
180	0.504124	3.75358	0.178428
181	0.504618	3.74178	0.178194
182	0.505064	3.7365	0.178042
183	0.505407	3.74819	0.178612
184	0.50562	3.76871	0.178656
185	0.505871	3.78616	0.178275
186	0.505978	3.79872	0.178631
187	0.506339	3.78855	0.177956
188	0.506595	3.80358	0.17813
189	0.506752	3.8126	0.177903
190	0.506835	3.83036	0.179138
191	0.506807	3.84263	0.179105
192	0.506916	3.84858	0.178842
193	0.506997	3.84895	0.178088
194	0.507033	3.85425	0.178716
195	0.507179	3.83748	0.178211
196	0.507389	3.82582	0.17789
197	0.507652	3.82424	0.178235
198	0.507832	3.82819	0.177841
199	0.508254	3.82372	0.177246
200	0.508538	3.82536	0.176893
201	0.508724	3.83443	0.177699
202	0.508844	3.84552	0.178036
203	0.508945	3.86095	0.178036
204	0.509105	3.86333	0.177875
205	0.509332	3.86525	0.177631
206	0.509485	3.85829	0.177678
207	0.509733	3.85626	0.177546
208	0.509972	3.85907	0.177529
209	0.510279	3.84766	0.177991
210	0.510439	3.85258	0.178485
211	0.510626	3.85909	0.179054
212	0.510803	3.86303	0.178859
213	0.510932	3.87158	0.178864
214	0.511144	3.87231	0.17862
215	0.511299	3.86907	0.178299
216	0.511385	3.87866	0.178561
217	0.511564	3.88486	0.178552
218	0.51156	3.8936	0.179318
219	0.51165	3.88534	0.178905
220	0.511848	3.8871	0.178542
221	0.511982	3.88971	0.178023
222	0.512144	3.8919	0.178596
223	0.512357	3.89135	0.178068
224	0.512545	3.90237	0.178106
225	0.512753	3.9027	0.1782
226	0.512924	3.90139	0.178108
227	0.513247	3.89883	0.177693
228	0.513456	3.8961	0.177887
229	0.51363	3.89641	0.177843
230	0.513904	3.88795	0.177557
231	0.51409	3.88518	0.177936
232	0.514247	3.89282	0.177755
233	0.514421	3.89231	0.177997
234	0.514539	3.90006	0.178072
235	0.514752	3.90206	0.178209
236	0.514896	3.90975	0.178425
237	0.515066	3.90154	0.178095
238	0.515196	3.9034	0.178359
239	0.51541	3.90158	0.178264
240	0.515583	3.90398	0.17801
241	0.515742	3.90436	0.178352
242	0.515807	3.91611	0.178486
243	0.51594	3.92255	0.178508
244	0.516053	3.92293	0.178595
245	0.516137	3.92462	0.178417
246	0.516262	3.92433	0.178377
247	0.516351	3.92556	0.178662
248	0.516448	3.93208	0.179051
249	0.516475	3.92768	0.179205
250	0.516551	3.92786	0.178653
251	0.516579	3.93577	0.178829
252	0.516662	3.9316	0.178302
253	0.516721	3.93966	0.178085
254	0.516802	3.94258	0.178507
255	0.516783	3.94624	0.178744
256	0.516795	3.94945	0.178648
257	0.516961	3.94326	0.178303
258	0.517014	3.94409	0.177968
259	0.517111	3.94426	0.177645
260	0.517226	3.94366	0.177727
261	0.517341	3.94145	0.177556
262	0.517534	3.93917	0.177476
263	0.517635	3.93474	0.176892
264	0.517791	3.92889	0.177234
265	0.517968	3.92728	0.177899
266	0.51812	3.9255	0.177728
267	0.518317	3.92236	0.178156
268	0.518477	3.92107	0.177637
269	0.518729	3.9186	0.177236
270	0.518884	3.92537	0.177963
271	0.518992	3.92952	0.178493
272	0.519113	3.92714	0.178657
273	0.519309	3.92238	0.178009
274	0.519499	3.91664	0.177869
275	0.519676	3.91525	0.177791
276	0.519941	3.90993	0.178003
277	0.52012	3.91257	0.178037
278	0.52033	3.91151	0.178477
279	0.520453	3.91026	0.178739
280	0.520585	3.91026	0.178576
281	0.520832	3.90754	0.178507
282	0.521055	3.91337	0.178369
283	0.521357	3.91018	0.178509
284	0.521554	3.91273	0.178366
285	0.521599	3.92917	0.178817
286	0.521657	3.93288	0.179127
287	0.521758	3.93524	0.179105
288	0.521764	3.94037	0.179114
289	0.521823	3.94526	0.179207
290	0.521879	3.949	0.17879
291	0.522001	3.94471	0.178524
292	0.522058	3.95042	0.178638
293	0.522095	3.95535	0.178703
294	0.522225	3.95314	0.178444
295	0.522338	3.94508	0.178548
296	0.522486	3.94276	0.178633
297	0.522652	3.93703	0.178358
298	0.522798	3.93746	0.178372
299	0.522942	3.93773	0.17871
300	0.523101	3.92847	0.178683
301	0.523255	3.92522	0.178873
302	0.523335	3.92592	0.178993
303	0.523451	3.92638	0.178867
304	0.523557	3.92948	0.178774
305	0.523799	3.91893	0.178872
306	0.524028	3.91477	0.179444
307	0.524198	3.92276	0.180056
308	0.524344	3.91482	0.179375
309	0.52455	3.91715	0.17988
310	0.524639	3.91335	0.180261
311	0.524753	3.9155	0.180168
312	0.524853	3.92458	0.179563
313	0.524836	3.93774	0.179346
314	0.524907	3.93503	0.178871
315	0.524986	3.93385	0.178974
316	0.525123	3.93708	0.179108
317	0.525166	3.94032	0.178929
318	0.525236	3.94539	0.178908
319	0.525324	3.94438	0.178692
320	0.525482	3.9454	0.178763
321	0.52565	3.94537	0.17864
322	0.525724	3.94187	0.178558
323	0.525783	3.94745	0.178887
324	0.52586	3.94445	0.178964
325	0.525914	3.94714	0.179166
326	0.52592	3.95304	0.178886
327	0.52592	3.95968	0.178943
328	0.525959	3.96066	0.178991
329	0.525982	3.95699	0.178763
330	0.526028	3.96506	0.178726
331	0.526078	3.96388	0.178692
332	0.526173	3.96122	0.178337
333	0.526263	3.95881	0.178263
334	0.526363	3.95613	0.178334
335	0.526481	3.953	0.17847
336	0.5266	3.95176	0.178415
337	0.526724	3.95228	0.17881
338	0.526845	3.9606	0.17914
339	0.526947	3.95907	0.179199
340	0.527092	3.95662	0.179086
341	0.527236	3.95308	0.17867
342	0.527382	3.94166	0.178644
343	0.52753	3.93925	0.178846
344	0.527614	3.94249	0.179438
345	0.52776	3.94346	0.179292
346	0.527912	3.94556	0.179038
347	0.528026	3.94299	0.1787
348	0.528163	3.94425	0.179138
349	0.528308	3.9412	0.17909
350	0.52855	3.93446	0.179011
351	0.52864	3.94035	0.179543
352	0.52873	3.94411	0.179776
353	0.528827	3.94632	0.179865
354	0.528924	3.94268	0.179929
355	0.528959	3.94635	0.179799
356	0.529088	3.94858	0.179818
357	0.529225	3.94809	0.179916
358	0.529334	3.95224	0.180339
359	0.529442	3.94509	0.180357
360	0.529516	3.94707	0.180548
361	0.529578	3.95216	0.180304
362	0.529625	3.95296	0.18017
363	0.52966	3.95169	0.180027
364	0.529825	3.95099	0.179761
365	0.529944	3.94887	0.179901
366	0.530081	3.94615	0.179708
367	0.530267	3.94281	0.179736
368	0.530415	3.94338	0.179323
369	0.530501	3.94344	0.180034
370	0.530605	3.94553	0.180038
371	0.530675	3.95673	0.180735
372	0.530664	3.96098	0.180496
373	0.53067	3.96393	0.180514
374	0.530735	3.96536	0.180545
375	0.530805	3.96673	0.180379
376	0.530862	3.96332	0.180059
377	0.530949	3.95607	0.179752
378	0.531106	3.95575	0.17975
379	0.531277	3.95262	0.179738
380	0.531356	3.95873	0.179927
381	0.531448	3.96325	0.18019
382	0.531492	3.96464	0.180202
383	0.531561	3.9697	0.180178
384	0.531552	3.97696	0.180053
385	0.531539	3.98321	0.179924
386	0.531534	3.98296	0.179946
387	0.53155	3.9826	0.180104
388	0.531563	3.9814	0.180031
389	0.531566	3.98339	0.179936
390	0.531579	3.98095	0.179886
391	0.531582	3.98364	0.180034
392	0.531548	3.98755	0.180228
393	0.531505	3.98763	0.180277
394	0.531512	3.98526	0.180001
395	0.53151	3.98582	0.179838
396	0.53153	3.98327	0.179909
397	0.531574	3.98511	0.179876
398	0.531585	3.9835	0.180052
399	0.531666	3.97709	0.179852
400	0.531727	3.97476	0.180053
401	0.531761	3.97856	0.180121
402	0.531817	3.98081	0.179744
403	0.531832	3.98342	0.179808
404	0.531869	3.98554	0.179947
405	0.531912	3.98502	0.180047
406	0.531949	3.98679	0.180012
407	0.531967	3.98881	0.180036
408	0.531971	3.98846	0.179972
409	0.531945	3.98996	0.18
410	0.531974	3.99274	0.179959
411	0.531988	3.99208	0.179936
412	0.532034	3.99179	0.179912
413	0.532041	3.99122	0.179977
414	0.532038	3.98942	0.180052
415	0.532021	3.99075	0.179899
416	0.532012	3.99212	0.179749
417	0.532001	3.99488	0.179771
418	0.531989	3.99626	0.179723
419	0.531989	3.99456	0.179685
420	0.53198	3.99488	0.179643
421	0.531981	3.99369	0.179766
422	0.531986	3.99365	0.17988
423	0.531963	3.99137	0.179877
424	0.531971	3.99253	0.179873
425	0.531945	3.99273	0.179927
426	0.531953	3.99154	0.179953
427	0.531977	3.99009	0.179812
428	0.531995	3.98904	0.179624
429	0.532026	3.9869	0.179666
430	0.532081	3.98482	0.179625
431	0.532129	3.98565	0.179803
432	0.532116	3.99042	0.179931
433	0.532104	3.99261	0.180011
434	0.532069	3.99374	0.180067
435	0.532033	3.99534	0.180075
436	0.531972	3.99572	0.180074
437	0.531932	3.99593	0.179903
438	0.53192	3.99619	0.179863
439	0.531883	3.99537	0.179802
440	0.531871	3.99306	0.179813
441	0.531901	3.98857	0.179674
442	0.531923	3.99046	0.17982
443	0.531948	3.9899	0.179694
444	0.531961	3.98928	0.179772
445	0.531967	3.9878	0.17972
446	0.532016	3.98522	0.179408
447	0.532023	3.98437	0.179397
448	0.532043	3.98462	0.179707
449	0.532055	3.98546	0.180055
450	0.532069	3.98422	0.180301
451	0.532033	3.98616	0.180378
452	0.532023	3.98776	0.18031
453	0.532028	3.98677	0.180101
454	0.532009	3.99027	0.180353
455	0.531964	3.99147	0.180602
456	0.531903	3.99381	0.180823
457	0.531869	3.99389	0.180882
458	0.531834	3.99182	0.180633
459	0.531797	3.99164	0.18061
460	0.531725	3.99335	0.180567
461	0.531694	3.99369	0.180498
462	0.531689	3.99307	0.180347
463	0.531665	3.99208	0.180212
464	0.531669	3.99222	0.180201
465	0.531684	3.99016	0.180322
466	0.531656	3.99022	0.180285
467	0.531583	3.99142	0.181027
468	0.531515	3.99267	0.18114
469	0.531456	3.99029	0.181106
470	0.531365	3.99107	0.181241
471	0.53134	3.99198	0.181122
472	0.531315	3.99088	0.180892
473	0.53129	3.99066	0.18078
474	0.531307	3.98775	0.180676
475	0.531319	3.98553	0.1806
476	0.531322	3.98613	0.180647
477	0.53132	3.98563	0.180485
478	0.531331	3.98305	0.180445
479	0.531321	3.98991	0.180787
480	0.531324	3.98933	0.180639
481	0.531322	3.9888	0.18069
482	0.531326	3.98579	0.18079
483	0.531333	3.98851	0.180837
484	0.531307	3.98927	0.180626
485	0.531298	3.99201	0.180653
486	0.531265	3.99631	0.180706
487	0.531233	3.997	0.180707
488	0.53121	3.99715	0.180667
489	0.531195	3.99668	0.180592
490	0.5312	3.99604	0.180452
491	0.53116	3.99642	0.18079
492	0.531127	3.99769	0.180835
493	0.531105	3.99838	0.180637
494	0.531075	3.99844	0.180492
495	0.531057	3.99858	0.180458
496	0.531045	3.99871	0.180432
497	0.531036	3.99888	0.180405
498	0.531012	3.99897	0.180369
499	0.531002	3.99905	0.180351
500	0.530994	3.99914	0.180332
501	0.530987	3.99925	0.180314
502	0.530981	3.99933	0.180298
503	0.530978	3.99943	0.180285
504	0.530964	3.99945	0.180268
505	0.530958	3.99948	0.180258
506	0.530949	3.99951	0.180244
507	0.530946	3.99955	0.180237
508	0.530938	3.99961	0.180222
509	0.530935	3.99963	0.180217
510	0.530931	3.99966	0.180209
511	0.530927	3.9997	0.180201
512	0.530924	3.99973	0.180196
513	0.53092	3.99974	0.18019
514	0.530918	3.99976	0.180186
515	0.530917	3.99979	0.180181
516	0.530914	3.9998	0.180177
517	0.530911	3.99981	0.180173
518	0.53091	3.99982	0.180171
519	0.530908	3.99983	0.180167
520	0.530906	3.99984	0.180164
521	0.530906	3.99986	0.180162
522	0.530905	3.99987	0.18016
523	0.530904	3.99988	0.180159
524	0.530903	3.99989	0.180157
525	0.530903	3.9999	0.180155
526	0.530903	3.99991	0.180154
527	0.530903	3.99991	0.180153
528	0.530902	3.99992	0.180152
529	0.530902	3.99993	0.180151
530	0.530902	3.99994	0.18015
531	0.530901	3.99994	0.180149
532	0.530902	3.99995	0.180149
533	0.530902	3.99996	0.180148
534	0.530902	3.99996	0.180147
535	0.530902	3.99997	0.180147
536	0.530902	3.99997	0.180146
537	0.530901	3.99997	0.180146
538	0.530901	3.99997	0.180145
539	0.530901	3.99998	0.180145
540	0.530901	3.99998	0.180145
541	0.530901	3.99998	0.180144
542	0.530901	3.99998	0.180144
543	0.530901	3.99998	0.180144
544	0.530901	3.99999	0.180144
545	0.530901	3.99999	0.180143
546	0.530901	3.99999	0.180143
547	0.5309	3.99999	0.180143
548	0.5309	3.99999	0.180143
549	0.5309	3.99999	0.180143
550	0.5309	3.99999	0.180143
551	0.5309	3.99999	0.180143
552	0.5309	3.99999	0.180142
553	0.5309	3.99999	0.180142
554	0.5309	3.99999	0.180142
555	0.5309	3.99999	0.180142
556	0.5309	4	0.180142
557	0.5309	4	0.180142
558	0.5309	4	0.180142
559	0.5309	4	0.180142
560	0.5309	4	0.180142
561	0.5309	4	0.180142
562	0.5309	4	0.180142
563	0.5309	4	0.180142
564	0.5309	4	0.180142
565	0.5309	4	0.180142
566	0.5309	4	0.180142
567	0.5309	4	0.180142
568	0.5309	4	0.180142
569	0.5309	4	0.180142
570	0.5309	4	0.180142
571	0.5309	4	0.180142
572	0.5309	4	0.180142
573	0.5309	4	0.180142
574	0.5309	4	0.180142
575	0.5309	4	0.180142
576	0.5309	4	0.180142
577	0.5309	4	0.180142
578	0.5309	4	0.180142
579	0.5309	4	0.180142
580	0.5309	4	0.180142
581	0.5309	4	0.180142
582	0.5309	4	0.180142
583	0.5309	4	0.180142
584	0.5309	4	0.180142
585	0.5309	4	0.180142
586	0.5309	4	0.180142
587	0.5309	4	0.180142
588	0.5309	4	0.180142
589	0.5309	4	0.180142
590	0.5309	4	0.180142
591	0.5309	4	0.180142
592	0.5309	4	0.180142
593	0.5309	4	0.180142
594	0.5309	4	0.180142
595	0.5309	4	0.180142
596	0.5309	4	0.180142
597	0.5309	4	0.180142
598	0.5309	4	0.180142
599	0.5309	4	0.180142
600	0.5309	4	0.180142
601	0.5309	4	0.180142
602	0.5309	4	0.180142
603	0.5309	4	0.180142
604	0.5309	4	0.180141
605	0.5309	4	0.180141
606	0.5309	4	0.180141
607	0.5309	4	0.180141
608	0.5309	4	0.180141
609	0.5309	4	0.180141
610	0.5309	4	0.180141
611	0.5309	4	0.180141
612	0.5309	4	0.180141
613	0.5309	4	0.180141
614	0.5309	4	0.180141
615	0.5309	4	0.180141
616	0.5309	4	0.180141
617	0.5309	4	0.180141
618	0.5309	4	0.180141
619	0.5309	4	0.180141
620	0.5309	4	0.180141
621	0.5309	4	0.180141
622	0.5309	4	0.180141
623	0.5309	4	0.180141
624	0.5309	4	0.180141
625	0.5309	4	0.180141
626	0.5309	4	0.180141
627	0.5309	4	0.180141
628	0.5309	4	0.180141
629	0.5309	4	0.180141
630	0.5309	4	0.180141
631	0.5309	4	0.180141
632	0.5309	4	0.180141
633	0.5309	4	0.180141
634	0.5309	4	0.180141
635	0.5309	4	0.180141
636	0.5309	4	0.180141
637	0.5309	4	0.180141
638	0.5309	4	0.180141
639	0.5309	4	0.180141
640	0.5309	4	0.180141
641	0.5309	4	0.180141
642	0.5309	4	0.180141
643	0.5309	4	0.180141
644	0.5309	4	0.180141
645	0.5309	4	0.180141
646	0.5309	4	0.180141
647	0.5309	4	0.180141
648	0.5309	4	0.180141
649	0.5309	4	0.180141
650	0.5309	4	0.180141
651	0.5309	4	0.180141
652	0.5309	4	0.180141
653	0.5309	4	0.180141
654	0.5309	4	0.180141
655	0.5309	4	0.180141
656	0.5309	4	0.180141
657	0.5309	4	0.180141
658	0.5309	4	0.180141
659	0.5309	4	0.180141
660	0.5309	4	0.180141
661	0.5309	4	0.180141
662	0.5309	4	0.180141
663	0.5309	4	0.180141
664	0.5309	4	0.180141
665	0.5309	4	0.180141
666	0.5309	4	0.180141
667	0.5309	4	0.180141
668	0.5309	4	0.180141
669	0.5309	4	0.180141
670	0.5309	4	0.180141
671	0.5309	4	0.180141
672	0.5309	4	0.180141
673	0.5309	4	0.180141
674	0.5309	4	0.180141
675	0.5309	4	0.180141
676	0.5309	4	0.180141
677	0.5309	4	0.180141
678	0.5309	4	0.180141
679	0.5309	4	0.180141
680	0.5309	4	0.180141
681	0.5309	4	0.180141
682	0.5309	4	0.180141
683	0.5309	4	0.180141
684	0.5309	4	0.180141
685	0.5309	4	0.180141
686	0.5309	4	0.180141
687	0.5309	4	0.180141
688	0.5309	4	0.180141
689	0.5309	4	0.180141
690	0.5309	4	0.180141
691	0.5309	4	0.180141
692	0.5309	4	0.180141
693	0.5309	4	0.180141
694	0.5309	4	0.180141
695	0.5309	4	0.180141
696	0.5309	4	0.180141
697	0.5309	4	0.180141
698	0.5309	4	0.180141
699	0.5309	4	0.180141
700	0.5309	4	0.180141
701	0.5309	4	0.180141
702	0.5309	4	0.180141
703	0.5309	4	0.180141
704	0.5309	4	0.180141
705	0.5309	4	0.180141
706	0.5309	4	0.180141
707	0.5309	4	0.180141
708	0.5309	4	0.180141
709	0.5309	4	0.180141
710	0.5309	4	0.180141
711	0.5309	4	0.180141
712	0.5309	4	0.180141
713	0.5309	4	0.180141
714	0.5309	4	0.180141
715	0.5309	4	0.180141
716	0.5309	4	0.180141
717	0.5309	4	0.180141
718	0.5309	4	0.180141
719	0.5309	4	0.180141
720	0.5309	4	0.180141
721	0.5309	4	0.180141
722	0.5309	4	0.180141
723	0.5309	4	0.180141
724	0.5309	4	0.180141
725	0.5309	4	0.180141
726	0.5309	4	0.180141
727	0.5309	4	0.180141
728	0.5309	4	0.180141
729	0.5309	4	0.180141
730	0.5309	4	0.180141
731	0.5309	4	0.180141
732	0.5309	4	0.180141
733	0.5309	4	0.180141
734	0.5309	4	0.180141
735	0.5309	4	0.180141
736	0.5309	4	0.180141
737	0.5309	4	0.180141
738	0.5309	4	0.180141
739	0.5309	4	0.180141
740	0.5309	4	0.180141
741	0.5309	4	0.180141
742	0.5309	4	0.180141
743	0.5309	4	0.180141
744	0.5309	4	0.180141
745	0.5309	4	0.180141
746	0.5309	4	0.180141
747	0.5309	4	0.180141
748	0.5309	4	0.180141
749	0.5309	4	0.180141
750	0.5309	4	0.180141
751	0.5309	4	0.180141
752	0.5309	4	0.180141
753	0.5309	4	0.180141
754	0.5309	4	0.180141
755	0.5309	4	0.180141
756	0.5309	4	0.180141
757	0.5309	4	0.180141
758	0.5309	4	0.180141
759	0.5309	4	0.180141
760	0.5309	4	0.180141
761	0.5309	4	0.180141
762	0.5309	4	0.180141
763	0.5309	4	0.180141
764	0.5309	4	0.180141
765	0.5309	4	0.180141
766	0.5309	4	0.180141
767	0.5309	4	0.180141
768	0.5309	4	0.180141
769	0.5309	4	0.180141
770	0.5309	4	0.180141
771	0.5309	4	0.180141
772	0.5309	4	0.180141
773	0.5309	4	0.180141
774	0.5309	4	0.180141
775	0.5309	4	0.180141
776	0.5309	4	0.180141
777	0.5309	4	0.180141
778	0.5309	4	0.180141
779	0.5309	4	0.180141
780	0.5309	4	0.180141
781	0.5309	4	0.180141
782	0.5309	4	0.180141
783	0.5309	4	0.180141
784	0.5309	4	0.180141
785	0.5309	4	0.180141
786	0.5309	4	0.180141
787	0.5309	4	0.180141
788	0.5309	4	0.180141
789	0.5309	4	0.180141
790	0.5309	4	0.180141
791	0.5309	4	0.180141
792	0.5309	4	0.180141
793	0.5309	4	0.180141
794	0.5309	4	0.180141
795	0.5309	4	0.180141
796	0.5309	4	0.180141
797	0.5309	4	0.180141
798	0.5309	4	0.180141
799	0.5309	4	0.180141
800	0.5309	4	0.180141
801	0.5309	4	0.180141
802	0.5309	4	0.180141
803	0.5309	4	0.180141
804	0.5309	4	0.180141
805	0.5309	4	0.180141
806	0.5309	4	0.180141
807	0.5309	4	0.180141
808	0.5309	4	0.180141
809	0.5309	4	0.180141
810	0.5309	4	0.180141
811	0.5309	4	0.180141
812	0.5309	4	0.180141
813	0.5309	4	0.180141
814	0.5309	4	0.180141
815	0.5309	4	0.180141
816	0.5309	4	0.180141
817	0.5309	4	0.180141
818	0.5309	4	0.180141
819	0.5309	4	0.180141
820	0.5309	4	0.180141
821	0.5309	4	0.180141
822	0.5309	4	0.180141
823	0.5309	4	0.180141
824	0.5309	4	0.180141
825	0.5309	4	0.180141
826	0.5309	4	0.180141
827	0.5309	4	0.180141
828	0.5309	4	0.180141
829	0.5309	4	0.180141
830	0.5309	4	0.180141
831	0.5309	4	0.180141
832	0.5309	4	0.180141
833	0.5309	4	0.180141
834	0.5309	4	0.180141
835	0.5309	4	0.180141
836	0.5309	4	0.180141
837	0.5309	4	0.180141
838	0.5309	4	0.180141
839	0.5309	4	0.180141
840	0.5309	4	0.180141
841	0.5309	4	0.180141
842	0.5309	4	0.180141
843	0.5309	4	0.180141
844	0.5309	4	0.180141
845	0.5309	4	0.180141
846	0.5309	4	0.180141
847	0.5309	4	0.180141
848	0.5309	4	0.180141
849	0.5309	4	0.180141
850	0.5309	4	0.180141
851	0.5309	4	0.180141
852	0.5309	4	0.180141
853	0.5309	4	0.180141
854	0.5309	4	0.180141
855	0.5309	4	0.180141
856	0.5309	4	0.180141
857	0.5309	4	0.180141
858	0.5309	4	0.180141
859	0.5309	4	0.180141
860	0.5309	4	0.180141
861	0.5309	4	0.180141
862	0.5309	4	0.180141
863	0.5309	4	0.180141
864	0.5309	4	0.180141
865	0.5309	4	0.180141
866	0.5309	4	0.180141
867	0.5309	4	0.180141
868	0.5309	4	0.180141
869	0.5309	4	0.180141
870	0.5309	4	0.180141
871	0.5309	4	0.180141
872	0.5309	4	0.180141
873	0.5309	4	0.180141
874	0.5309	4	0.180141
875	0.5309	4	0.180141
876	0.5309	4	0.180141
877	0.5309	4	0.180141
878	0.5309	4	0.180141
879	0.5309	4	0.180141
880	0.5309	4	0.180141
881	0.5309	4	0.180141
882	0.5309	4	0.180141
883	0.5309	4	0.180141
884	0.5309	4	0.180141
885	0.5309	4	0.180141
886	0.5309	4	0.180141
887	0.5309	4	0.180141
888	0.5309	4	0.180141
889	0.5309	4	0.180141
890	0.5309	4	0.180141
891	0.5309	4	0.180141
892	0.5309	4	0.180141
893	0.5309	4	0.180141
894	0.5309	4	0.180141
895	0.5309	4	0.180141
896	0.5309	4	0.180141
897	0.5309	4	0.180141
898	0.5309	4	0.180141
899	0.5309	4	0.180141
900	0.5309	4	0.180141
901	0.5309	4	0.180141
902	0.5309	4	0.180141
903	0.5309	4	0.180141
904	0.5309	4	0.180141
905	0.5309	4	0.180141
906	0.5309	4	0.180141
907	0.5309	4	0.180141
908	0.5309	4	0.180141
909	0.5309	4	0.180141
910	0.5309	4	0.180141
911	0.5309	4	0.180141
912	0.5309	4	0.180141
913	0.5309	4	0.180141
914	0.5309	4	0.180141
915	0.5309	4	0.180141
916	0.5309	4	0.180141
917	0.5309	4	0.180141
918	0.5309	4	0.180141
919	0.5309	4	0.180141
920	0.5309	4	0.180141
921	0.5309	4	0.180141
922	0.5309	4	0.180141
923	0.5309	4	0.180141
924	0.5309	4	0.180141
925	0.5309	4	0.180141
926	0.5309	4	0.180141
927	0.5309	4	0.180141
928	0.5309	4	0.180141
929	0.5309	4	0.180141
930	0.5309	4	0.180141
931	0.5309	4	0.180141
932	0.5309	4	0.180141
933	0.5309	4	0.180141
934	0.5309	4	0.180141
935	0.5309	4	0.180141
936	0.5309	4	0.180141
937	0.5309	4	0.180141
938	0.5309	4	0.180141
939	0.5309	4	0.180141
940	0.5309	4	0.180141
941	0.5309	4	0.180141
942	0.5309	4	0.180141
943	0.5309	4	0.180141
944	0.5309	4	0.180141
945	0.5309	4	0.180141
946	0.5309	4	0.180141
947	0.5309	4	0.180141
948	0.5309	4	0.180141
949	0.5309	4	0.180141
950	0.5309	4	0.180141
951	0.5309	4	0.180141
952	0.5309	4	0.180141
953	0.5309	4	0.180141
954	0.5309	4	0.180141
955	0.5309	4	0.180141
956	0.5309	4	0.180141
957	0.5309	4	0.180141
958	0.5309	4	0.180141
959	0.5309	4	0.180141
960	0.5309	4	0.180141
961	0.5309	4	0.180141
962	0.5309	4	0.180141
963	0.5309	4	0.180141
964	0.5309	4	0.180141
965	0.5309	4	0.180141
966	0.5309	4	0.180141
967	0.5309	4	0.180141
968	0.5309	4	0.180141
969	0.5309	4	0.180141
970	0.5309	4	0.180141
971	0.5309	4	0.180141
972	0.5309	4	0.180141
973	0.5309	4	0.180141
974	0.5309	4	0.180141
975	0.5309	4	0.180141
976	0.5309	4	0.180141
977	0.5309	4	0.180141
978	0.5309	4	0.180141
979	0.5309	4	0.180141
980	0.5309	4	0.180141
981	0.5309	4	0.180141
982	0.5309	4	0.180141
983	0.5309	4	0.180141
984	0.5309	4	0.180141
985	0.5309	4	0.180141
986	0.5309	4	0.180141
987	0.5309	4	0.180141
988	0.5309	4	0.180141
989	0.5309	4	0.180141
990	0.5309	4	0.180141
991	0.5309	4	0.180141
992	0.5309	4	0.180141
993	0.5309	4	0.180141
994	0.5309	4	0.180141
995	0.5309	4	0.180141
996	0.5309	4	0.180141
997	0.5309	4	0.180141
998	0.5309	4	0.180141
999	0.5309	4	0.180141
1000	0.5309	4	0.180141
1001	0.5309	4	0.180141
1002	0.5309	4	0.180141
1003	0.5309	4	0.180141
1004	0.5309	4	0.180141
1005	0.5309	4	0.180141
1006	0.5309	4	0.180141
1007	0.5309	4	0.180141
1008	0.5309	4	0.180141
1009	0.5309	4	0.180141
1010	0.5309	4	0.180141
1011	0.5309	4	0.180141
1012	0.5309	4	0.180141
1013	0.5309	4	0.180141
1014	0.5309	4	0.180141
1015	0.5309	4	0.180141
1016	0.5309	4	0.180141
1017	0.5309	4	0.180141
1018	0.5309	4	0.180141
1019	0.5309	4	0.180141
1020	0.5309	4	0.180141
1021	0.5309	4	0.180141
1022	0.5309	4	0.180141
1023	0.5309	4	0.180141
1024	0.5309	4	0.180141
1025	0.5309	4	0.180141
1026	0.5309	4	0.180141
1027	0.5309	4	0.180141
1028	0.5309	4	0.180141
1029	0.5309	4	0.180141
1030	0.5309	4	0.180141
1031	0.5309	4	0.180141
1032	0.5309	4	0.180141
1033	0.5309	4	0.180141
1034	0.5309	4	0.180141
1035	0.5309	4	0.180141
1036	0.5309	4	0.180141
1037	0.5309	4	0.180141
1038	0.5309	4	0.180141
1039	0.5309	4	0.180141
1040	0.5309	4	0.180141
1041	0.5309	4	0.180141
1042	0.5309	4	0.180141
1043	0.5309	4	0.180141
1044	0.5309	4	0.180141
1045	0.5309	4	0.180141
1046	0.5309	4	0.180141
1047	0.5309	4	0.180141
1048	0.5309	4	0.180141
1049	0.5309	4	0.180141
1050	0.5309	4	0.180141
1051	0.5309	4	0.180141
1052	0.5309	4	0.180141
1053	0.5309	4	0.180141
1054	0.5309	4	0.180141
1055	0.5309	4	0.180141
1056	0.5309	4	0.180141
1057	0.5309	4	0.180141
1058	0.5309	4	0.180141
1059	0.5309	4	0.180141
1060	0.5309	4	0.180141
1061	0.5309	4	0.180141
1062	0.5309	4	0.180141
1063	0.5309	4	0.180141
1064	0.5309	4	0.180141
1065	0.5309	4	0.180141
1066	0.5309	4	0.180141
1067	0.5309	4	0.180141
1068	0.5309	4	0.180141
1069	0.5309	4	0.180141
1070	0.5309	4	0.180141
1071	0.5309	4	0.180141
1072	0.5309	4	0.180141
1073	0.5309	4	0.180141
1074	0.5309	4	0.180141
1075	0.5309	4	0.180141
1076	0.5309	4	0.180141
1077	0.5309	4	0.180141
1078	0.5309	4	0.180141
1079	0.5309	4	0.180141
1080	0.5309	4	0.180141
1081	0.5309	4	0.180141
1082	0.5309	4	0.180141
1083	0.5309	4	0.180141
1084	0.5309	4	0.180141
1085	0.5309	4	0.180141
1086	0.5309	4	0.180141
1087	0.5309	4	0.180141
1088	0.5309	4	0.180141
1089	0.5309	4	0.180141
1090	0.5309	4	0.180141
1091	0.5309	4	0.180141
1092	0.5309	4	0.180141
1093	0.5309	4	0.180141
1094	0.5309	4	0.180141
1095	0.5309	4	0.180141
1096	0.5309	4	0.180141
1097	0.5309	4	0.180141
1098	0.5309	4	0.180141
1099	0.5309	4	0.180141
1100	0.5309	4	0.180141
1101	0.5309	4	0.180141
1102	0.5309	4	0.180141
1103	0.5309	4	0.180141
1104	0.5309	4	0.180141
1105	0.5309	4	0.180141
1106	0.5309	4	0.180141
1107	0.5309	4	0.180141
1108	0.5309	4	0.180141
1109	0.5309	4	0.180141
1110	0.5309	4	0.180141
1111	0.5309	4	0.180141
1112	0.5309	4	0.180141
1113	0.5309	4	0.180141
1114	0.5309	4	0.180141
1115	0.5309	4	0.180141
1116	0.5309	4	0.180141
1117	0.5309	4	0.180141
1118	0.5309	4	0.180141
1119	0.5309	4	0.180141
1120	0.5309	4	0.180141
1121	0.5309	4	0.180141
1122	0.5309	4	0.180141
1123	0.5309	4	0.180141
1124	0.5309	4	0.180141
1125	0.5309	4	0.180141
1126	0.5309	4	0.180141
1127	0.5309	4	0.180141
1128	0.5309	4	0.180141
1129	0.5309	4	0.180141
1130	0.5309	4	0.180141
1131	0.5309	4	0.180141
1132	0.5309	4	0.180141
1133	0.5309	4	0.180141
1134	0.5309	4	0.180141
1135	0.5309	4	0.180141
1136	0.5309	4	0.180141
1137	0.5309	4	0.180141
1138	0.5309	4	0.180141
1139	0.5309	4	0.180141
1140	0.5309	4	0.180141
1141	0.5309	4	0.180141
1142	0.5309	4	0.180141
1143	0.5309	4	0.180141
1144	0.5309	4	0.180141
1145	0.5309	4	0.180141
1146	0.5309	4	0.180141
1147	0.5309	4	0.180141
1148	0.5309	4	0.180141
1149	0.5309	4	0.180141
1150	0.5309	4	0.180141
1151	0.5309	4	0.180141
1152	0.5309	4	0.180141
1153	0.5309	4	0.180141
1154	0.5309	4	0.180141
1155	0.5309	4	0.180141
1156	0.5309	4	0.180141
1157	0.5309	4	0.180141
1158	0.5309	4	0.180141
1159	0.5309	4	0.180141
1160	0.5309	4	0.180141
1161	0.5309	4	0.180141
1162	0.5309	4	0.180141
1163	0.5309	4	0.180141
1164	0.5309	4	0.180141
1165	0.5309	4	0.180141
1166	0.5309	4	0.180141
1167	0.5309	4	0.180141
1168	0.5309	4	0.180141
1169	0.5309	4	0.180141
1170	0.5309	4	0.180141
1171	0.5309	4	0.180141
1172	0.5309	4	0.180141
1173	0.5309	4	0.180141
1174	0.5309	4	0.180141
1175	0.5309	4	0.180141
1176	0.5309	4	0.180141
1177	0.5309	4	0.180141
1178	0.5309	4	0.180141
1179	0.5309	4	0.180141
1180	0.5309	4	0.180141
1181	0.5309	4	0.180141
1182	0.5309	4	0.180141
1183	0.5309	4	0.180141
1184	0.5309	4	0.180141
1185	0.5309	4	0.180141
1186	0.5309	4	0.180141
1187	0.5309	4	0.180141
1188	0.5309	4	0.180141
1189	0.5309	4	0.180141
1190	0.5309	4	0.180141
1191	0.5309	4	0.180141
1192	0.5309	4	0.180141
1193	0.5309	4	0.180141
1194	0.5309	4	0.180141
1195	0.5309	4	0.180141
1196	0.5309	4	0.180141
1197	0.5309	4	0.180141
1198	0.5309	4	0.180141
1199	0.5309	4	0.180141
1200	0.5309	4	0.180141
1201	0.5309	4	0.180141
1202	0.5309	4	0.180141
1203	0.5309	4	0.180141
1204	0.5309	4	0.180141
1205	0.5309	4	0.180141
1206	0.5309	4	0.180141
1207	0.5309	4	0.180141
1208	0.5309	4	0.180141
1209	0.5309	4	0.180141
1210	0.5309	4	0.180141
1211	0.5309	4	0.180141
1212	0.5309	4	0.180141
1213	0.5309	4	0.180141
1214	0.5309	4	0.180141
1215	0.5309	4	0.180141
1216	0.5309	4	0.180141
1217	0.5309	4	0.180141
1218	0.5309	4	0.180141
1219	0.5309	4	0.180141
1220	0.5309	4	0.180141
1221	0.5309	4	0.180141
1222	0.5309	4	0.180141
1223	0.5309	4	0.180141
1224	0.5309	4	0.180141
1225	0.5309	4	0.180141
1226	0.5309	4	0.180141
1227	0.5309	4	0.180141
1228	0.5309	4	0.180141
1229	0.5309	4	0.180141
1230	0.5309	4	0.180141
1231	0.5309	4	0.180141
1232	0.5309	4	0.180141
1233	0.5309	4	0.180141
1234	0.5309	4	0.180141
1235	0.5309	4	0.180141
1236	0.5309	4	0.180141
1237	0.5309	4	0.180141
1238	0.5309	4	0.180141
1239	0.5309	4	0.180141
1240	0.5309	4	0.180141
1241	0.5309	4	0.180141
1242	0.5309	4	0.180141
1243	0.5309	4	0.180141
1244	0.5309	4	0.180141
1245	0.5309	4	0.180141
1246	0.5309	4	0.180141
1247	0.5309	4	0.180141
1248	0.5309	4	0.180141
1249	0.5309	4	0.180141
1250	0.5309	4	0.180141
1251	0.5309	4	0.180141
1252	0.5309	4	0.180141
1253	0.5309	4	0.180141
1254	0.5309	4	0.180141
1255	0.5309	4	0.180141
1256	0.5309	4	0.180141
1257	0.5309	4	0.180141
1258	0.5309	4	0.180141
1259	0.5309	4	0.180141
1260	0.5309	4	0.180141
1261	0.5309	4	0.180141
1262	0.5309	4	0.180141
1263	0.5309	4	0.180141
1264	0.5309	4	0.180141
1265	0.5309	4	0.180141
1266	0.5309	4	0.180141
1267	0.5309	4	0.180141
1268	0.5309	4	0.180141
1269	0.5309	4	0.180141
1270	0.5309	4	0.180141
1271	0.5309	4	0.180141
1272	0.5309	4	0.180141
1273	0.5309	4	0.180141
1274	0.5309	4	0.180141
1275	0.5309	4	0.180141
1276	0.5309	4	0.180141
1277	0.5309	4	0.180141
1278	0.5309	4	0.180141
1279	0.5309	4	0.180141
1280	0.5309	4	0.180141
1281	0.5309	4	0.180141
1282	0.5309	4	0.180141
1283	0.5309	4	0.180141
1284	0.5309	4	0.180141
1285	0.5309	4	0.180141
1286	0.5309	4	0.180141
1287	0.5309	4	0.180141
1288	0.5309	4	0.180141
1289	0.5309	4	0.180141
1290	0.5309	4	0.180141
1291	0.5309	4	0.180141
1292	0.5309	4	0.180141
1293	0.5309	4	0.180141
1294	0.5309	4	0.180141
1295	0.5309	4	0.180141
1296	0.5309	4	0.180141
1297	0.5309	4	0.180141
1298	0.5309	4	0.180141
1299	0.5309	4	0.180141
1300	0.5309	4	0.180141
1301	0.5309	4	0.180141
1302	0.5309	4	0.180141
1303	0.5309	4	0.180141
1304	0.5309	4	0.180141
1305	0.5309	4	0.180141
1306	0.5309	4	0.180141
1307	0.5309	4	0.180141
1308	0.5309	4	0.180141
1309	0.5309	4	0.180141
1310	0.5309	4	0.180141
1311	0.5309	4	0.180141
1312	0.5309	4	0.180141
1313	0.5309	4	0.180141
1314	0.5309	4	0.180141
1315	0.5309	4	0.180141
1316	0.5309	4	0.180141
1317	0.5309	4	0.180141
1318	0.5309	4	0.180141
1319	0.5309	4	0.180141
1320	0.5309	4	0.180141
1321	0.5309	4	0.180141
1322	0.5309	4	0.180141
1323	0.5309	4	0.180141
1324	0.5309	4	0.180141
1325	0.5309	4	0.180141
1326	0.5309	4	0.180141
1327	0.5309	4	0.180141
1328	0.5309	4	0.180141
1329	0.5309	4	0.180141
1330	0.5309	4	0.180141
1331	0.5309	4	0.180141
1332	0.5309	4	0.180141
1333	0.5309	4	0.180141
1334	0.5309	4	0.180141
1335	0.5309	4	0.180141
1336	0.5309	4	0.180141
1337	0.5309	4	0.180141
1338	0.5309	4	0.180141
1339	0.5309	4	0.180141
1340	0.5309	4	0.180141
1341	0.5309	4	0.180141
1342	0.5309	4	0.180141
1343	0.5309	4	0.180141
1344	0.5309	4	0.180141
1345	0.5309	4	0.180141
1346	0.5309	4	0.180141
1347	0.5309	4	0.180141
1348	0.5309	4	0.180141
1349	0.5309	4	0.180141
1350	0.5309	4	0.180141
1351	0.5309	4	0.180141
1352	0.5309	4	0.180141
1353	0.5309	4	0.180141
1354	0.5309	4	0.180141
1355	0.5309	4	0.180141
1356	0.5309	4	0.180141
1357	0.5309	4	0.180141
1358	0.5309	4	0.180141
1359	0.5309	4	0.180141
1360	0.5309	4	0.180141
1361	0.5309	4	0.180141
1362	0.5309	4	0.180141
1363	0.5309	4	0.180141
1364	0.5309	4	0.180141
1365	0.5309	4	0.180141
1366	0.5309	4	0.180141
1367	0.5309	4	0.180141
1368	0.5309	4	0.180141
1369	0.5309	4	0.180141
1370	0.5309	4	0.180141
1371	0.5309	4	0.180141
1372	0.5309	4	0.180141
1373	0.5309	4	0.180141
1374	0.5309	4	0.180141
1375	0.5309	4	0.180141
1376	0.5309	4	0.180141
1377	0.5309	4	0.180141
1378	0.5309	4	0.180141
1379	0.5309	4	0.180141
1380	0.5309	4	0.180141
1381	0.5309	4	0.180141
1382	0.5309	4	0.180141
1383	0.5309	4	0.180141
1384	0.5309	4	0.180141
1385	0.5309	4	0.180141
1386	0.5309	4	0.180141
1387	0.5309	4	0.180141
1388	0.5309	4	0.180141
1389	0.5309	4	0.180141
1390	0.5309	4	0.180141
1391	0.5309	4	0.180141
1392	0.5309	4	0.180141
1393	0.5309	4	0.180141
1394	0.5309	4	0.180141
1395	0.5309	4	0.180141
1396	0.5309	4	0.180141
1397	0.5309	4	0.180141
1398	0.5309	4	0.180141
1399	0.5309	4	0.180141
1400	0.5309	4	0.180141
1401	0.5309	4	0.180141
1402	0.5309	4	0.180141
1403	0.5309	4	0.180141
1404	0.5309	4	0.180141
1405	0.5309	4	0.180141
1406	0.5309	4	0.180141
1407	0.5309	4	0.180141
1408	0.5309	4	0.180141
1409	0.5309	4	0.180141
1410	0.5309	4	0.180141
1411	0.5309	4	0.180141
1412	0.5309	4	0.180141
1413	0.5309	4	0.180141
1414	0.5309	4	0.180141
1415	0.5309	4	0.180141
1416	0.5309	4	0.180141
1417	0.5309	4	0.180141
1418	0.5309	4	0.180141
1419	0.5309	4	0.180141
1420	0.5309	4	0.180141
1421	0.5309	4	0.180141
1422	0.5309	4	0.180141
1423	0.5309	4	0.180141
1424	0.5309	4	0.180141
1425	0.5309	4	0.180141
1426	0.5309	4	0.180141
1427	0.5309	4	0.180141
1428	0.5309	4	0.180141
1429	0.5309	4	0.180141
1430	0.5309	4	0.180141
1431	0.5309	4	0.180141
1432	0.5309	4	0.180141
1433	0.5309	4	0.180141
1434	0.5309	4	0.180141
1435	0.5309	4	0.180141
1436	0.5309	4	0.180141
1437	0.5309	4	0.180141
1438	0.5309	4	0.180141
1439	0.5309	4	0.180141
1440	0.5309	4	0.180141
1441	0.5309	4	0.180141
1442	0.5309	4	0.180141
1443	0.5309	4	0.180141
1444	0.5309	4	0.180141
1445	0.5309	4	0.180141
1446	0.5309	4	0.180141
1447	0.5309	4	0.180141
1448	0.5309	4	0.180141
1449	0.5309	4	0.180141
1450	0.5309	4	0.180141
1451	0.5309	4	0.180141
1452	0.5309	4	0.180141
1453	0.5309	4	0.180141
1454	0.5309	4	0.180141
1455	0.5309	4	0.180141
1456	0.5309	4	0.180141
1457	0.5309	4	0.180141
1458	0.5309	4	0.180141
1459	0.5309	4	0.180141
1460	0.5309	4	0.180141
1461	0.5309	4	0.180141
1462	0.5309	4	0.180141
1463	0.5309	4	0.180141
1464	0.5309	4	0.180141
1465	0.5309	4	0.180141
1466	0.5309	4	0.180141
1467	0.5309	4	0.180141
1468	0.5309	4	0.180141
1469	0.5309	4	0.180141
1470	0.5309	4	0.180141
1471	0.5309	4	0.180141
1472	0.5309	4	0.180141
1473	0.5309	4	0.180141
1474	0.5309	4	0.180141
1475	0.5309	4	0.180141
1476	0.5309	4	0.180141
1477	0.5309	4	0.180141
1478	0.5309	4	0.180141
1479	0.5309	4	0.180141
1480	0.5309	4	0.180141
1481	0.5309	4	0.180141
1482	0.5309	4	0.180141
1483	0.5309	4	0.180141
1484	0.5309	4	0.180141
1485	0.5309	4	0.180141
1486	0.5309	4	0.180141
1487	0.5309	4	0.180141
1488	0.5309	4	0.180141
1489	0.5309	4	0.180141
1490	0.5309	4	0.180141
1491	0.5309	4	0.180141
1492	0.5309	4	0.180141
1493	0.5309	4	0.180141
1494	0.5309	4	0.180141
1495	0.5309	4	0.180141
1496	0.5309	4	0.180141
1497	0.5309	4	0.180141
1498	0.5309	4	0.180141
1499	0.5309	4	0.180141
1500	0.5309	4	0.180141
1501	0.5309	4	0.180141
1502	0.5309	4	0.180141
1503	0.5309	4	0.180141
1504	0.5309	4	0.180141
1505	0.5309	4	0.180141
1506	0.5309	4	0.180141
1507	0.5309	4	0.180141
1508	0.5309	4	0.180141
1509	0.5309	4	0.180141
1510	0.5309	4	0.180141
1511	0.5309	4	0.180141
1512	0.5309	4	0.180141
1513	0.5309	4	0.180141
1514	0.5309	4	0.180141
1515	0.5309	4	0.180141
1516	0.5309	4	0.180141
1517	0.5309	4	0.180141
1518	0.5309	4	0.180141
1519	0.5309	4	0.180141
1520	0.5309	4	0.180141
1521	0.5309	4	0.180141
1522	0.5309	4	0.180141
1523	0.5309	4	0.180141
1524	0.5309	4	0.180141
1525	0.5309	4	0.180141
1526	0.5309	4	0.180141
1527	0.5309	4	0.180141
1528	0.5309	4	0.180141
1529	0.5309	4	0.180141
1530	0.5309	4	0.180141
1531	0.5309	4	0.180141
1532	0.5309	4	0.180141
1533	0.5309	4	0.180141
1534	0.5309	4	0.180141
1535	0.5309	4	0.180141
1536	0.5309	4	0.180141
1537	0.5309	4	0.180141
1538	0.5309	4	0.180141
1539	0.5309	4	0.180141
1540	0.5309	4	0.180141
1541	0.5309	4	0.180141
1542	0.5309	4	0.180141
1543	0.5309	4	0.180141
1544	0.5309	4	0.180141
1545	0.5309	4	0.180141
1546	0.5309	4	0.180141
1547	0.5309	4	0.180141
1548	0.5309	4	0.180141
1549	0.5309	4	0.180141
1550	0.5309	4	0.180141
1551	0.5309	4	0.180141
1552	0.5309	4	0.180141
1553	0.5309	4	0.180141
1554	0.5309	4	0.180141
1555	0.5309	4	0.180141
1556	0.5309	4	0.180141
1557	0.5309	4	0.180141
1558	0.5309	4	0.180141
1559	0.5309	4	0.180141
1560	0.5309	4	0.180141
1561	0.5309	4	0.180141
1562	0.5309	4	0.180141
1563	0.5309	4	0.180141
1564	0.5309	4	0.180141
1565	0.5309	4	0.180141
1566	0.5309	4	0.180141
1567	0.5309	4	0.180141
1568	0.5309	4	0.180141
1569	0.5309	4	0.180141
1570	0.5309	4	0.180141
1571	0.5309	4	0.180141
1572	0.5309	4	0.180141
1573	0.5309	4	0.180141
1574	0.5309	4	0.180141
1575	0.5309	4	0.180141
1576	0.5309	4	0.180141
1577	0.5309	4	0.180141
1578	0.5309	4	0.180141
1579	0.5309	4	0.180141
1580	0.5309	4	0.180141
1581	0.5309	4	0.180141
1582	0.5309	4	0.180141
1583	0.5309	4	0.180141
1584	0.5309	4	0.180141
1585	0.5309	4	0.180141
1586	0.5309	4	0.180141
1587	0.5309	4	0.180141
1588	0.5309	4	0.180141
1589	0.5309	4	0.180141
1590	0.5309	4	0.180141
1591	0.5309	4	0.180141
1592	0.5309	4	0.180141
1593	0.5309	4	0.180141
1594	0.5309	4	0.180141
1595	0.5309	4	0.180141
1596	0.5309	4	0.180141
1597	0.5309	4	0.180141
1598	0.5309	4	0.180141
1599	0.5309	4	0.180141
1600	0.5309	4	0.180141
1601	0.5309	4	0.180141
1602	0.5309	4	0.180141
1603	0.5309	4	0.180141
1604	0.5309	4	0.180141
1605	0.5309	4	0.180141
1606	0.5309	4	0.180141
1607	0.5309	4	0.180141
1608	0.5309	4	0.180141
1609	0.5309	4	0.180141
1610	0.5309	4	0.180141
1611	0.5309	4	0.180141
1612	0.5309	4	0.180141
1613	0.5309	4	0.180141
1614	0.5309	4	0.180141
1615	0.5309	4	0.180141
1616	0.5309	4	0.180141
1617	0.5309	4	0.180141
1618	0.5309	4	0.180141
1619	0.5309	4	0.180141
1620	0.5309	4	0.180141
1621	0.5309	4	0.180141
1622	0.5309	4	0.180141
1623	0.5309	4	0.180141
1624	0.5309	4	0.180141
1625	0.5309	4	0.180141
1626	0.5309	4	0.180141
1627	0.5309	4	0.180141
1628	0.5309	4	0.180141
1629	0.5309	4	0.180141
1630	0.5309	4	0.180141
1631	0.5309	4	0.180141
1632	0.5309	4	0.180141
1633	0.5309	4	0.180141
1634	0.5309	4	0.180141
1635	0.5309	4	0.180141
1636	0.5309	4	0.180141
1637	0.5309	4	0.180141
1638	0.5309	4	0.180141
1639	0.5309	4	0.180141
1640	0.5309	4	0.180141
1641	0.5309	4	0.180141
1642	0.5309	4	0.180141
1643	0.5309	4	0.180141
1644	0.5309	4	0.180141
1645	0.5309	4	0.180141
1646	0.5309	4	0.180141
1647	0.5309	4	0.180141
1648	0.5309	4	0.180141
1649	0.5309	4	0.180141
1650	0.5309	4	0.180141
1651	0.5309	4	0.180141
1652	0.5309	4	0.180141
1653	0.5309	4	0.180141
1654	0.5309	4	0.180141
1655	0.5309	4	0.180141
1656	0.5309	4	0.180141
1657	0.5309	4	0.180141
1658	0.5309	4	0.180141
1659	0.5309	4	0.180141
1660	0.5309	4	0.180141
1661	0.5309	4	0.180141
1662	0.5309	4	0.180141
1663	0.5309	4	0.180141
1664	0.5309	4	0.180141
1665	0.5309	4	0.180141
1666	0.5309	4	0.180141
1667	0.5309	4	0.180141
1668	0.5309	4	0.180141
1669	0.5309	4	0.180141
1670	0.5309	4	0.180141
1671	0.5309	4	0.180141
1672	0.5309	4	0.180141
1673	0.5309	4	0.180141
1674	0.5309	4	0.180141
1675	0.5309	4	0.180141
1676	0.5309	4	0.180141
1677	0.5309	4	0.180141
1678	0.5309	4	0.180141
1679	0.5309	4	0.180141
1680	0.5309	4	0.180141
1681	0.5309	4	0.180141
1682	0.5309	4	0.180141
1683	0.5309	4	0.180141
1684	0.5309	4	0.180141
1685	0.5309	4	0.180141
1686	0.5309	4	0.180141
1687	0.5309	4	0.180141
1688	0.5309	4	0.180141
1689	0.5309	4	0.180141
1690	0.5309	4	0.180141
1691	0.5309	4	0.180141
1692	0.5309	4	0.180141
1693	0.5309	4	0.180141
1694	0.5309	4	0.180141
1695	0.5309	4	0.180141
1696	0.5309	4	0.180141
1697	0.5309	4	0.180141
1698	0.5309	4	0.180141
1699	0.5309	4	0.180141
1700	0.5309	4	0.180141
1701	0.5309	4	0.180141
1702	0.5309	4	0.180141
1703	0.5309	4	0.180141
1704	0.5309	4	0.180141
1705	0.5309	4	0.180141
1706	0.5309	4	0.180141
1707	0.5309	4	0.180141
1708	0.5309	4	0.180141
1709	0.5309	4	0.180141
1710	0.5309	4	0.180141
1711	0.5309	4	0.180141
1712	0.5309	4	0.180141
1713	0.5309	4	0.180141
1714	0.5309	4	0.180141
1715	0.5309	4	0.180141
1716	0.5309	4	0.180141
1717	0.5309	4	0.180141
1718	0.5309	4	0.180141
1719	0.5309	4	0.180141
1720	0.5309	4	0.180141
1721	0.5309	4	0.180141
1722	0.5309	4	0.180141
1723	0.5309	4	0.180141
1724	0.5309	4	0.180141
1725	0.5309	4	0.180141
1726	0.5309	4	0.180141
1727	0.5309	4	0.180141
1728	0.5309	4	0.180141
1729	0.5309	4	0.180141
1730	0.5309	4	0.180141
1731	0.5309	4	0.180141
1732	0.5309	4	0.180141
1733	0.5309	4	0.180141
1734	0.5309	4	0.180141
1735	0.5309	4	0.180141
1736	0.5309	4	0.180141
1737	0.5309	4	0.180141
1738	0.5309	4	0.180141
1739	0.5309	4	0.180141
1740	0.5309	4	0.180141
1741	0.5309	4	0.180141
1742	0.5309	4	0.180141
1743	0.5309	4	0.180141
1744	0.5309	4	0.180141
1745	0.5309	4	0.180141
1746	0.5309	4	0.180141
1747	0.5309	4	0.180141
1748	0.5309	4	0.180141
1749	0.5309	4	0.180141
1750	0.5309	4	0.180141
1751	0.5309	4	0.180141
1752	0.5309	4	0.180141
1753	0.5309	4	0.180141
1754	0.5309	4	0.180141
1755	0.5309	4	0.180141
1756	0.5309	4	0.180141
1757	0.5309	4	0.180141
1758	0.5309	4	0.180141
1759	0.5309	4	0.180141
1760	0.5309	4	0.180141
1761	0.5309	4	0.180141
1762	0.5309	4	0.180141
1763	0.5309	4	0.180141
1764	0.5309	4	0.180141
1765	0.5309	4	0.180141
1766	0.5309	4	0.180141
1767	0.5309	4	0.180141
1768	0.5309	4	0.180141
1769	0.5309	4	0.180141
1770	0.5309	4	0.180141
1771	0.5309	4	0.180141
1772	0.5309	4	0.180141
1773	0.5309	4	0.180141
1774	0.5309	4	0.180141
1775	0.5309	4	0.180141
1776	0.5309	4	0.180141
1777	0.5309	4	0.180141
1778	0.5309	4	0.180141
1779	0.5309	4	0.180141
1780	0.5309	4	0.180141
1781	0.5309	4	0.180141
1782	0.5309	4	0.180141
1783	0.5309	4	0.180141
1784	0.5309	4	0.180141
1785	0.5309	4	0.180141
1786	0.5309	4	0.180141
1787	0.5309	4	0.180141
1788	0.5309	4	0.180141
1789	0.5309	4	0.180141
1790	0.5309	4	0.180141
1791	0.5309	4	0.180141
1792	0.5309	4	0.180141
1793	0.5309	4	0.180141
1794	0.5309	4	0.180141
1795	0.5309	4	0.180141
1796	0.5309	4	0.180141
1797	0.5309	4	0.180141
1798	0.5309	4	0.180141
1799	0.5309	4	0.180141
1800	0.5309	4	0.180141
1801	0.5309	4	0.180141
1802	0.5309	4	0.180141
1803	0.5309	4	0.180141
1804	0.5309	4	0.180141
1805	0.5309	4	0.180141
1806	0.5309	4	0.180141
1807	0.5309	4	0.180141
1808	0.5309	4	0.180141
1809	0.5309	4	0.180141
1810	0.5309	4	0.180141
1811	0.5309	4	0.180141
1812	0.5309	4	0.180141
1813	0.5309	4	0.180141
1814	0.5309	4	0.180141
1815	0.5309	4	0.180141
1816	0.5309	4	0.180141
1817	0.5309	4	0.180141
1818	0.5309	4	0.180141
1819	0.5309	4	0.180141
1820	0.5309	4	0.180141
1821	0.5309	4	0.180141
1822	0.5309	4	0.180141
1823	0.5309	4	0.180141
1824	0.5309	4	0.180141
1825	0.5309	4	0.180141
1826	0.5309	4	0.180141
1827	0.5309	4	0.180141
1828	0.5309	4	0.180141
1829	0.5309	4	0.180141
1830	0.5309	4	0.180141
1831	0.5309	4	0.180141
1832	0.5309	4	0.180141
1833	0.5309	4	0.180141
1834	0.5309	4	0.180141
1835	0.5309	4	0.180141
1836	0.5309	4	0.180141
1837	0.5309	4	0.180141
1838	0.5309	4	0.180141
1839	0.5309	4	0.180141
1840	0.5309	4	0.180141
1841	0.5309	4	0.180141
1842	0.5309	4	0.180141
1843	0.5309	4	0.180141
1844	0.5309	4	0.180141
1845	0.5309	4	0.180141
1846	0.5309	4	0.180141
1847	0.5309	4	0.180141
1848	0.5309	4	0.180141
1849	0.5309	4	0.180141
1850	0.5309	4	0.180141
1851	0.5309	4	0.180141
1852	0.5309	4	0.180141
1853	0.5309	4	0.180141
1854	0.5309	4	0.180141
1855	0.5309	4	0.180141
1856	0.5309	4	0.180141
1857	0.5309	4	0.180141
1858	0.5309	4	0.180141
1859	0.5309	4	0.180141
1860	0.5309	4	0.180141
1861	0.5309	4	0.180141
1862	0.5309	4	0.180141
1863	0.5309	4	0.180141
1864	0.5309	4	0.180141
1865	0.5309	4	0.180141
1866	0.5309	4	0.180141
1867	0.5309	4	0.180141
1868	0.5309	4	0.180141
1869	0.5309	4	0.180141
1870	0.5309	4	0.180141
1871	0.5309	4	0.180141
1872	0.5309	4	0.180141
1873	0.5309	4	0.180141
1874	0.5309	4	0.180141
1875	0.5309	4	0.180141
1876	0.5309	4	0.180141
1877	0.5309	4	0.180141
1878	0.5309	4	0.180141
1879	0.5309	4	0.180141
1880	0.5309	4	0.180141
1881	0.5309	4	0.180141
1882	0.5309	4	0.180141
1883	0.5309	4	0.180141
1884	0.5309	4	0.180141
1885	0.5309	4	0.180141
1886	0.5309	4	0.180141
1887	0.5309	4	0.180141
1888	0.5309	4	0.180141
1889	0.5309	4	0.180141
1890	0.5309	4	0.180141
1891	0.5309	4	0.180141
1892	0.5309	4	0.180141
1893	0.5309	4	0.180141
1894	0.5309	4	0.180141
1895	0.5309	4	0.180141
1896	0.5309	4	0.180141
1897	0.5309	4	0.180141
1898	0.5309	4	0.180141
1899	0.5309	4	0.180141
1900	0.5309	4	0.180141
1901	0.5309	4	0.180141
1902	0.5309	4	0.180141
1903	0.5309	4	0.180141
1904	0.5309	4	0.180141
1905	0.5309	4	0.180141
1906	0.5309	4	0.180141
1907	0.5309	4	0.180141
1908	0.5309	4	0.180141
1909	0.5309	4	0.180141
1910	0.5309	4	0.180141
1911	0.5309	4	0.180141
1912	0.5309	4	0.180141
1913	0.5309	4	0.180141
1914	0.5309	4	0.180141
1915	0.5309	4	0.180141
1916	0.5309	4	0.180141
1917	0.5309	4	0.180141
1918	0.5309	4	0.180141
1919	0.5309	4	0.180141
1920	0.5309	4	0.180141
1921	0.5309	4	0.180141
1922	0.5309	4	0.180141
1923	0.5309	4	0.180141
1924	0.5309	4	0.180141
1925	0.5309	4	0.180141
1926	0.5309	4	0.180141
1927	0.5309	4	0.180141
1928	0.5309	4	0.180141
1929	0.5309	4	0.180141
1930	0.5309	4	0.180141
1931	0.5309	4	0.180141
1932	0.5309	4	0.180141
1933	0.5309	4	0.180141
1934	0.5309	4	0.180141
1935	0.5309	4	0.180141
1936	0.5309	4	0.180141
1937	0.5309	4	0.180141
1938	0.5309	4	0.180141
1939	0.5309	4	0.180141
1940	0.5309	4	0.180141
1941	0.5309	4	0.180141
1942	0.5309	4	0.180141
1943	0.5309	4	0.180141
1944	0.5309	4	0.180141
1945	0.5309	4	0.180141
1946	0.5309	4	0.180141
1947	0.5309	4	0.180141
1948	0.5309	4	0.180141
1949	0.5309	4	0.180141
1950	0.5309	4	0.180141
1951	0.5309	4	0.180141
1952	0.5309	4	0.180141
1953	0.5309	4	0.180141
1954	0.5309	4	0.180141
1955	0.5309	4	0.180141
1956	0.5309	4	0.180141
1957	0.5309	4	0.180141
1958	0.5309	4	0.180141
1959	0.5309	4	0.180141
1960	0.5309	4	0.180141
1961	0.5309	4	0.180141
1962	0.5309	4	0.180141
1963	0.5309	4	0.180141
1964	0.5309	4	0.180141
1965	0.5309	4	0.180141
1966	0.5309	4	0.180141
1967	0.5309	4	0.180141
1968	0.5309	4	0.180141
1969	0.5309	4	0.180141
1970	0.5309	4	0.180141
1971	0.5309	4	0.180141
1972	0.5309	4	0.180141
1973	0.5309	4	0.180141
1974	0.5309	4	0.180141
1975	0.5309	4	0.180141
1976	0.5309	4	0.180141
1977	0.5309	4	0.180141
1978	0.5309	4	0.180141
1979	0.5309	4	0.180141
1980	0.5309	4	0.180141
1981	0.5309	4	0.180141
1982	0.5309	4	0.180141
1983	0.5309	4	0.180141
1984	0.5309	4	0.180141
1985	0.5309	4	0.180141
1986	0.5309	4	0.180141
1987	0.5309	4	0.180141
1988	0.5309	4	0.180141
1989	0.5309	4	0.180141
1990	0.5309	4	0.180141
1991	0.5309	4	0.180141
1992	0.5309	4	0.180141
1993	0.5309	4	0.180141
1994	0.5309	4	0.180141
1995	0.5309	4	0.180141
1996	0.5309	4	0.180141
1997	0.5309	4	0.180141
1998	0.5309	4	0.180141
1999	0.5309	4	0.180141
[truncated: 38,001 more rows]
