# Supplementary material for: Aspiration-driven co-evolution of cooperation with individual behavioral diversity
Source: PLoS One. 2023 Sep 15;18(9):e0291134. doi: 10.1371/journal.pone.0291134 (PMC10503719; doi:10.1371/journal.pone.0291134)
Supplement: S1 Data — (ZIP) [file pone.0291134.s001.zip › M1/v1-L=200/data/aspiration_time,b=1.3_frequency.txt]

0	0.5	0.5	0
1	0.641075	0.658144	0.458045
2	0.711445	0.771299	0.504567
3	0.737995	0.857631	0.545856
4	0.738533	0.930691	0.568333
5	0.723365	0.999838	0.571977
6	0.699352	1.06756	0.563183
7	0.671397	1.14141	0.547227
8	0.64236	1.20859	0.523538
9	0.613923	1.27613	0.497406
10	0.587673	1.33957	0.46957
11	0.563235	1.40476	0.442165
12	0.541047	1.46666	0.417003
13	0.520642	1.52946	0.392058
14	0.502556	1.57023	0.368503
15	0.487042	1.62084	0.34648
16	0.472987	1.67386	0.328532
17	0.459949	1.72669	0.312009
18	0.448888	1.7733	0.296028
19	0.438959	1.8336	0.282103
20	0.430487	1.87914	0.270017
21	0.422926	1.92628	0.257648
22	0.416245	1.97205	0.246733
23	0.410291	2.01717	0.238025
24	0.40523	2.06424	0.229407
25	0.400794	2.08427	0.222841
26	0.397046	2.1128	0.215105
27	0.394368	2.1351	0.206633
28	0.392348	2.16016	0.200606
29	0.390599	2.2001	0.196001
30	0.389364	2.22611	0.192624
31	0.388393	2.25065	0.189149
32	0.387537	2.29827	0.186905
33	0.387176	2.3346	0.18281
34	0.387333	2.35949	0.179648
35	0.38727	2.38816	0.177109
36	0.38795	2.3963	0.173813
37	0.388833	2.39849	0.171661
38	0.390398	2.41393	0.16955
39	0.391975	2.42987	0.167804
40	0.393617	2.44576	0.166993
41	0.395539	2.45919	0.166373
42	0.397554	2.47115	0.166001
43	0.399495	2.47789	0.165544
44	0.401553	2.49321	0.166561
45	0.403225	2.53913	0.167022
46	0.405148	2.55765	0.166446
47	0.406895	2.5869	0.16736
48	0.408345	2.62468	0.166796
49	0.410133	2.64887	0.166831
50	0.411854	2.66979	0.16716
51	0.413432	2.72343	0.167275
52	0.415065	2.72861	0.166332
53	0.416688	2.76027	0.166018
54	0.418348	2.78754	0.16552
55	0.419929	2.79989	0.165296
56	0.42116	2.81654	0.16583
57	0.422677	2.83128	0.16638
58	0.424347	2.84834	0.167969
59	0.426046	2.8629	0.167415
60	0.427822	2.88431	0.167406
61	0.429273	2.91184	0.166018
62	0.430542	2.94679	0.165637
63	0.43187	2.98093	0.167321
64	0.433092	3.01538	0.166902
65	0.434672	3.01129	0.16742
66	0.435974	3.03217	0.1659
67	0.437439	3.0486	0.164215
68	0.439152	3.04165	0.164452
69	0.440464	3.06527	0.165173
70	0.441463	3.10298	0.166133
71	0.442633	3.11046	0.16657
72	0.444187	3.10106	0.16464
73	0.445627	3.10384	0.164314
74	0.446893	3.12397	0.16481
75	0.448468	3.14538	0.163307
76	0.450204	3.14034	0.163455
77	0.452157	3.11371	0.163968
78	0.453882	3.1225	0.163369
79	0.455649	3.13353	0.16388
80	0.457396	3.14077	0.163709
81	0.459086	3.15182	0.165534
82	0.460997	3.15082	0.165611
83	0.462499	3.17665	0.166696
84	0.463861	3.20057	0.166778
85	0.46518	3.22994	0.166833
86	0.466526	3.23947	0.167296
87	0.467779	3.24893	0.167834
88	0.46905	3.26701	0.167894
89	0.470184	3.2804	0.167794
90	0.471591	3.27703	0.167132
91	0.473134	3.27691	0.166959
92	0.474657	3.29425	0.167709
93	0.476037	3.31144	0.167541
94	0.477411	3.29546	0.167509
95	0.478828	3.30005	0.168317
96	0.480474	3.29538	0.169009
97	0.481984	3.31994	0.168406
98	0.483279	3.3388	0.168641
99	0.484711	3.34455	0.168804
100	0.48601	3.36208	0.170702
101	0.487096	3.38108	0.172049
102	0.488336	3.39501	0.173248
103	0.489499	3.40272	0.172717
104	0.490668	3.41002	0.172591
105	0.491607	3.44293	0.171587
106	0.492606	3.4622	0.171609
107	0.493324	3.47783	0.172088
108	0.494225	3.47961	0.172345
109	0.495092	3.48448	0.172688
110	0.495838	3.47772	0.172138
111	0.496644	3.48868	0.171842
112	0.497517	3.50392	0.171526
113	0.498223	3.52114	0.173039
114	0.499013	3.52243	0.173868
115	0.499983	3.50927	0.17368
116	0.500671	3.53856	0.174063
117	0.501184	3.5553	0.174048
118	0.501655	3.57051	0.174069
119	0.502144	3.5804	0.173554
120	0.502738	3.57752	0.172917
121	0.503366	3.56921	0.172154
122	0.50402	3.58078	0.171438
123	0.504765	3.59466	0.171997
124	0.505599	3.58954	0.172904
125	0.506231	3.59338	0.173
126	0.506777	3.58326	0.173281
127	0.507527	3.58829	0.172622
128	0.50829	3.59631	0.173164
129	0.509177	3.58797	0.174202
130	0.509734	3.59502	0.174811
131	0.510392	3.59981	0.175494
132	0.510864	3.62812	0.175723
133	0.511237	3.64736	0.176085
134	0.511968	3.64016	0.175267
135	0.512631	3.63607	0.174621
136	0.513201	3.62906	0.174575
137	0.513999	3.61581	0.173943
138	0.514676	3.61452	0.174453
139	0.515491	3.61069	0.174347
140	0.516314	3.61153	0.173262
141	0.517121	3.61782	0.173747
142	0.517829	3.62759	0.174698
143	0.51857	3.63132	0.175109
144	0.519438	3.61927	0.174247
145	0.520347	3.61656	0.174411
146	0.521181	3.6174	0.175053
147	0.522039	3.62014	0.175509
148	0.522895	3.61528	0.175666
149	0.523795	3.6071	0.176536
150	0.524468	3.61387	0.176235
151	0.52501	3.62901	0.177533
152	0.525472	3.65502	0.178131
153	0.525955	3.65731	0.179477
154	0.526383	3.65742	0.178972
155	0.526878	3.66408	0.178493
156	0.527432	3.67383	0.1789
157	0.528065	3.67023	0.178936
158	0.528611	3.66954	0.178843
159	0.529264	3.66693	0.177824
160	0.529984	3.66279	0.17686
161	0.530571	3.65334	0.177418
162	0.5313	3.65959	0.177619
163	0.532047	3.6553	0.177678
164	0.532698	3.66476	0.177038
165	0.533493	3.67737	0.177854
166	0.534044	3.68306	0.177825
167	0.534741	3.67957	0.177045
168	0.535349	3.68397	0.177613
169	0.535983	3.70309	0.177226
170	0.536684	3.70336	0.17827
171	0.537242	3.70841	0.178221
172	0.537791	3.7038	0.178374
173	0.538698	3.68816	0.177641
174	0.539381	3.68687	0.17982
175	0.5401	3.69033	0.180226
176	0.540768	3.69519	0.179731
177	0.54127	3.69999	0.180818
178	0.541794	3.70293	0.180676
179	0.54227	3.72224	0.180874
180	0.542717	3.72818	0.181684
181	0.543243	3.72342	0.181034
182	0.543759	3.74071	0.181027
183	0.544216	3.75224	0.181223
184	0.544547	3.75559	0.180814
185	0.54494	3.75294	0.180557
186	0.54528	3.77271	0.180191
187	0.545612	3.77531	0.179765
188	0.545886	3.77506	0.181499
189	0.546013	3.79057	0.181698
190	0.546192	3.80218	0.180996
191	0.546516	3.80124	0.180253
192	0.546941	3.79229	0.179221
193	0.547177	3.80156	0.180147
194	0.547489	3.80534	0.179765
195	0.547899	3.79805	0.17903
196	0.548373	3.78695	0.17891
197	0.549125	3.77585	0.178609
198	0.549695	3.77619	0.178303
199	0.550535	3.75583	0.17879
200	0.550975	3.76372	0.179167
201	0.551605	3.76739	0.178845
202	0.552232	3.76471	0.178555
203	0.55284	3.76767	0.178589
204	0.553483	3.77147	0.178764
205	0.55407	3.77619	0.179071
206	0.554807	3.77573	0.179746
207	0.555377	3.76982	0.178966
208	0.555962	3.77492	0.179525
209	0.556489	3.7881	0.179579
210	0.556946	3.7973	0.18053
211	0.557404	3.80387	0.180582
212	0.557876	3.80819	0.182024
213	0.558164	3.80832	0.182533
214	0.558594	3.80314	0.181995
215	0.559006	3.79896	0.18183
216	0.559396	3.81333	0.182416
217	0.55951	3.82497	0.182617
218	0.559692	3.83832	0.182095
219	0.560051	3.8421	0.181856
220	0.560241	3.85395	0.182238
221	0.560472	3.8521	0.182196
222	0.560689	3.85377	0.181837
223	0.56108	3.85344	0.181287
224	0.561399	3.85086	0.181736
225	0.561719	3.84379	0.181377
226	0.562033	3.83961	0.181397
227	0.562372	3.83379	0.181533
228	0.562838	3.83492	0.181513
229	0.563207	3.82995	0.181384
230	0.563673	3.8294	0.181155
231	0.564386	3.80019	0.180723
232	0.565098	3.80207	0.180689
233	0.565738	3.80558	0.180683
234	0.566322	3.80147	0.180914
235	0.566833	3.81644	0.181736
236	0.567259	3.81834	0.181784
237	0.567734	3.81568	0.181817
238	0.568186	3.8208	0.182529
239	0.568568	3.8256	0.183304
240	0.568937	3.82455	0.18323
241	0.569207	3.83414	0.183926
242	0.569473	3.83758	0.184634
243	0.569717	3.84821	0.184782
244	0.569897	3.85853	0.184593
245	0.570087	3.86611	0.184637
246	0.57032	3.87314	0.184178
247	0.570505	3.86965	0.184073
248	0.570693	3.87869	0.183945
249	0.570921	3.88593	0.183457
250	0.571083	3.89232	0.183617
251	0.571271	3.8894	0.183545
252	0.571418	3.892	0.184131
253	0.571506	3.89821	0.184024
254	0.571609	3.90122	0.184204
255	0.571739	3.90142	0.184428
256	0.571838	3.90466	0.18437
257	0.572023	3.9025	0.184723
258	0.572192	3.89985	0.184494
259	0.572409	3.90239	0.18413
260	0.572567	3.91067	0.184173
261	0.572752	3.9059	0.183896
262	0.572959	3.90213	0.184047
263	0.573073	3.90647	0.184188
264	0.573248	3.90928	0.183847
265	0.573462	3.90781	0.183945
266	0.573617	3.91744	0.184244
267	0.573646	3.92718	0.184501
268	0.573668	3.93232	0.184974
269	0.573671	3.93726	0.185035
270	0.57371	3.93768	0.18461
271	0.573792	3.93161	0.183941
272	0.573922	3.93076	0.184394
273	0.574024	3.93454	0.184069
274	0.574133	3.93343	0.1839
275	0.574208	3.93567	0.184038
276	0.574318	3.93691	0.183808
277	0.574466	3.9379	0.183648
278	0.574586	3.93371	0.183536
279	0.574723	3.9254	0.183821
280	0.574886	3.92036	0.183549
281	0.575061	3.92185	0.183988
282	0.575197	3.92397	0.184099
283	0.575281	3.92974	0.184357
284	0.575422	3.92407	0.184027
285	0.575548	3.92114	0.184301
286	0.575668	3.92391	0.184007
287	0.575865	3.9279	0.183969
288	0.57604	3.92489	0.184099
289	0.576184	3.92035	0.184165
290	0.576334	3.9257	0.184228
291	0.576471	3.92698	0.184335
292	0.576474	3.9347	0.184796
293	0.576486	3.94177	0.185244
294	0.576487	3.94262	0.184726
295	0.576564	3.94017	0.184468
296	0.576664	3.93675	0.184769
297	0.576752	3.93687	0.184435
298	0.576831	3.94221	0.184528
299	0.576815	3.94709	0.185098
300	0.576841	3.94887	0.18513
301	0.576844	3.95043	0.185372
302	0.576928	3.94529	0.185013
303	0.576995	3.94485	0.184719
304	0.577104	3.94182	0.184774
305	0.577298	3.93125	0.184236
306	0.577529	3.92968	0.184051
307	0.577774	3.92121	0.183649
308	0.578036	3.92043	0.18351
309	0.578327	3.91825	0.183572
310	0.578557	3.91912	0.184038
311	0.578797	3.92157	0.184018
312	0.579059	3.92434	0.184088
313	0.579262	3.93444	0.184591
314	0.579385	3.92967	0.185289
315	0.579556	3.93006	0.185329
316	0.579711	3.93522	0.18521
317	0.579795	3.93648	0.185679
318	0.579858	3.93647	0.185856
319	0.579873	3.93928	0.185753
320	0.57997	3.93564	0.185869
321	0.58011	3.93026	0.185716
322	0.580327	3.91544	0.185827
323	0.58054	3.90896	0.185582
324	0.580783	3.91109	0.186228
325	0.581058	3.90691	0.186405
326	0.581287	3.90922	0.186179
327	0.581361	3.91445	0.187205
328	0.581484	3.92014	0.187192
329	0.581647	3.92163	0.187093
330	0.581756	3.92429	0.186901
331	0.581924	3.91351	0.186695
332	0.582124	3.90231	0.186274
333	0.582433	3.90138	0.186209
334	0.582642	3.90584	0.186744
335	0.582808	3.91406	0.186576
336	0.58295	3.91821	0.186973
337	0.583079	3.92135	0.186848
338	0.583141	3.92823	0.187043
339	0.583211	3.92842	0.186575
340	0.583326	3.93226	0.186981
341	0.583395	3.93207	0.186767
342	0.583536	3.93741	0.187026
343	0.583675	3.93138	0.186639
344	0.583808	3.93482	0.18638
345	0.583948	3.93555	0.18645
346	0.58419	3.92817	0.18634
347	0.58438	3.92606	0.186384
348	0.58452	3.92807	0.186198
349	0.58468	3.93	0.186042
350	0.584826	3.93506	0.186128
351	0.584962	3.93279	0.186129
352	0.585092	3.93602	0.185891
353	0.585254	3.93857	0.185978
354	0.585432	3.9427	0.185685
355	0.585554	3.93898	0.185846
356	0.585717	3.93703	0.185735
357	0.585823	3.94589	0.185849
358	0.585945	3.9445	0.186045
359	0.586062	3.94718	0.186383
360	0.586118	3.95676	0.186889
361	0.586172	3.95726	0.186784
362	0.586291	3.95909	0.186595
363	0.586381	3.95916	0.186582
364	0.58644	3.96382	0.186624
365	0.586466	3.96571	0.186534
366	0.5865	3.96491	0.186668
367	0.586579	3.96392	0.186451
368	0.586665	3.96144	0.186207
369	0.586715	3.9614	0.186584
370	0.586733	3.96676	0.186604
371	0.586738	3.97289	0.186624
372	0.586771	3.97391	0.186435
373	0.58679	3.97506	0.186321
374	0.586802	3.97812	0.186396
375	0.586782	3.98042	0.186526
376	0.586792	3.9813	0.186645
377	0.586816	3.98159	0.186533
378	0.586838	3.97845	0.186397
379	0.586861	3.97822	0.186343
380	0.586885	3.97785	0.186309
381	0.586927	3.97818	0.186316
382	0.586967	3.98057	0.186291
383	0.587	3.97777	0.185917
384	0.587049	3.98117	0.185994
385	0.587059	3.98223	0.186091
386	0.587105	3.97912	0.186192
387	0.587168	3.97763	0.186015
388	0.587203	3.98069	0.186223
389	0.587222	3.98292	0.186192
390	0.587254	3.98299	0.186221
391	0.587285	3.98353	0.186191
392	0.587336	3.98078	0.186148
393	0.587417	3.98319	0.185955
394	0.587484	3.98233	0.186025
395	0.587534	3.98355	0.186044
396	0.587552	3.98531	0.186174
397	0.587544	3.98842	0.186223
398	0.587575	3.98847	0.186252
399	0.587626	3.98902	0.186243
400	0.587656	3.98638	0.186058
401	0.587731	3.98574	0.186004
402	0.587766	3.98721	0.186188
403	0.587814	3.98622	0.186041
404	0.587823	3.98624	0.185942
405	0.587848	3.98517	0.185671
406	0.587866	3.98878	0.186113
407	0.587865	3.99036	0.186139
408	0.587883	3.99074	0.186009
409	0.587925	3.98918	0.186133
410	0.587932	3.98867	0.186095
411	0.587974	3.98833	0.185757
412	0.588015	3.98854	0.185777
413	0.58803	3.98878	0.185766
414	0.588039	3.99122	0.1857
415	0.588051	3.99211	0.186034
416	0.587998	3.99357	0.186334
417	0.58797	3.99442	0.186309
418	0.587952	3.99464	0.186263
419	0.587956	3.99317	0.186229
420	0.587964	3.99294	0.186158
421	0.587971	3.99223	0.186143
422	0.587954	3.99519	0.186201
423	0.587949	3.9959	0.186112
424	0.587959	3.99611	0.186098
425	0.587954	3.99627	0.186073
426	0.587946	3.99767	0.186113
427	0.58794	3.99715	0.186061
428	0.587929	3.99804	0.186156
429	0.587923	3.99812	0.18614
430	0.587922	3.99823	0.186126
431	0.587907	3.99825	0.186107
432	0.587908	3.99889	0.186033
433	0.587916	3.99673	0.186084
434	0.587914	3.99766	0.186077
435	0.587918	3.99842	0.1861
436	0.587917	3.99928	0.185997
437	0.587909	3.99934	0.185982
438	0.58791	3.99942	0.185973
439	0.587909	3.99946	0.185967
440	0.587907	3.99951	0.18596
441	0.587907	3.99957	0.185951
442	0.587907	3.99963	0.185944
443	0.587906	3.99967	0.185938
444	0.587904	3.9997	0.185933
445	0.587906	3.99974	0.18593
446	0.587904	3.99975	0.185926
447	0.587903	3.99977	0.185923
448	0.587903	3.99979	0.185921
449	0.587904	3.99982	0.185918
450	0.587903	3.99983	0.185916
451	0.587903	3.99985	0.185914
452	0.587902	3.99986	0.185911
453	0.587901	3.99987	0.18591
454	0.587901	3.99988	0.185908
455	0.587901	3.99989	0.185907
456	0.587901	3.9999	0.185906
457	0.587901	3.99991	0.185905
458	0.587901	3.99992	0.185904
459	0.5879	3.99992	0.185902
460	0.587901	3.99993	0.185902
461	0.587901	3.99994	0.185901
462	0.587901	3.99995	0.1859
463	0.587901	3.99996	0.1859
464	0.587901	3.99996	0.185899
465	0.587901	3.99996	0.185898
466	0.587901	3.99997	0.185898
467	0.587901	3.99997	0.185897
468	0.587901	3.99997	0.185897
469	0.5879	3.99997	0.185897
470	0.5879	3.99998	0.185896
471	0.5879	3.99998	0.185896
472	0.5879	3.99998	0.185896
473	0.5879	3.99998	0.185896
474	0.5879	3.99998	0.185895
475	0.5879	3.99999	0.185895
476	0.5879	3.99999	0.185895
477	0.5879	3.99999	0.185895
478	0.5879	3.99999	0.185895
479	0.5879	3.99999	0.185894
480	0.5879	3.99999	0.185894
481	0.5879	3.99999	0.185894
482	0.5879	3.99999	0.185894
483	0.5879	3.99999	0.185894
484	0.5879	3.99999	0.185894
485	0.5879	3.99999	0.185894
486	0.5879	4	0.185894
487	0.5879	4	0.185894
488	0.5879	4	0.185894
489	0.5879	4	0.185894
490	0.5879	4	0.185894
491	0.5879	4	0.185894
492	0.5879	4	0.185893
493	0.5879	4	0.185893
494	0.5879	4	0.185893
495	0.5879	4	0.185893
496	0.5879	4	0.185893
497	0.5879	4	0.185893
498	0.5879	4	0.185893
499	0.5879	4	0.185893
500	0.5879	4	0.185893
501	0.5879	4	0.185893
502	0.5879	4	0.185893
503	0.5879	4	0.185893
504	0.5879	4	0.185893
505	0.5879	4	0.185893
506	0.5879	4	0.185893
507	0.5879	4	0.185893
508	0.5879	4	0.185893
509	0.5879	4	0.185893
510	0.5879	4	0.185893
511	0.5879	4	0.185893
512	0.5879	4	0.185893
513	0.5879	4	0.185893
514	0.5879	4	0.185893
515	0.5879	4	0.185893
516	0.5879	4	0.185893
517	0.5879	4	0.185893
518	0.5879	4	0.185893
519	0.5879	4	0.185893
520	0.5879	4	0.185893
521	0.5879	4	0.185893
522	0.5879	4	0.185893
523	0.5879	4	0.185893
524	0.5879	4	0.185893
525	0.5879	4	0.185893
526	0.5879	4	0.185893
527	0.5879	4	0.185893
528	0.5879	4	0.185893
529	0.5879	4	0.185893
530	0.5879	4	0.185893
531	0.5879	4	0.185893
532	0.5879	4	0.185893
533	0.5879	4	0.185893
534	0.5879	4	0.185893
535	0.5879	4	0.185893
536	0.5879	4	0.185893
537	0.5879	4	0.185893
538	0.5879	4	0.185893
539	0.5879	4	0.185893
540	0.5879	4	0.185893
541	0.5879	4	0.185893
542	0.5879	4	0.185893
543	0.5879	4	0.185893
544	0.5879	4	0.185893
545	0.5879	4	0.185893
546	0.5879	4	0.185893
547	0.5879	4	0.185893
548	0.5879	4	0.185893
549	0.5879	4	0.185893
550	0.5879	4	0.185893
551	0.5879	4	0.185893
552	0.5879	4	0.185893
553	0.5879	4	0.185893
554	0.5879	4	0.185893
555	0.5879	4	0.185893
556	0.5879	4	0.185893
557	0.5879	4	0.185893
558	0.5879	4	0.185893
559	0.5879	4	0.185893
560	0.5879	4	0.185893
561	0.5879	4	0.185893
562	0.5879	4	0.185893
563	0.5879	4	0.185893
564	0.5879	4	0.185893
565	0.5879	4	0.185893
566	0.5879	4	0.185893
567	0.5879	4	0.185893
568	0.5879	4	0.185893
569	0.5879	4	0.185893
570	0.5879	4	0.185893
571	0.5879	4	0.185893
572	0.5879	4	0.185893
573	0.5879	4	0.185893
574	0.5879	4	0.185893
575	0.5879	4	0.185893
576	0.5879	4	0.185893
577	0.5879	4	0.185893
578	0.5879	4	0.185893
579	0.5879	4	0.185893
580	0.5879	4	0.185893
581	0.5879	4	0.185893
582	0.5879	4	0.185893
583	0.5879	4	0.185893
584	0.5879	4	0.185893
585	0.5879	4	0.185893
586	0.5879	4	0.185893
587	0.5879	4	0.185893
588	0.5879	4	0.185893
589	0.5879	4	0.185893
590	0.5879	4	0.185893
591	0.5879	4	0.185893
592	0.5879	4	0.185893
593	0.5879	4	0.185893
594	0.5879	4	0.185893
595	0.5879	4	0.185893
596	0.5879	4	0.185893
597	0.5879	4	0.185893
598	0.5879	4	0.185893
599	0.5879	4	0.185893
600	0.5879	4	0.185893
601	0.5879	4	0.185893
602	0.5879	4	0.185893
603	0.5879	4	0.185893
604	0.5879	4	0.185893
605	0.5879	4	0.185893
606	0.5879	4	0.185893
607	0.5879	4	0.185893
608	0.5879	4	0.185893
609	0.5879	4	0.185893
610	0.5879	4	0.185893
611	0.5879	4	0.185893
612	0.5879	4	0.185893
613	0.5879	4	0.185893
614	0.5879	4	0.185893
615	0.5879	4	0.185893
616	0.5879	4	0.185893
617	0.5879	4	0.185893
618	0.5879	4	0.185893
619	0.5879	4	0.185893
620	0.5879	4	0.185893
621	0.5879	4	0.185893
622	0.5879	4	0.185893
623	0.5879	4	0.185893
624	0.5879	4	0.185893
625	0.5879	4	0.185893
626	0.5879	4	0.185893
627	0.5879	4	0.185893
628	0.5879	4	0.185893
629	0.5879	4	0.185893
630	0.5879	4	0.185893
631	0.5879	4	0.185893
632	0.5879	4	0.185893
633	0.5879	4	0.185893
634	0.5879	4	0.185893
635	0.5879	4	0.185893
636	0.5879	4	0.185893
637	0.5879	4	0.185893
638	0.5879	4	0.185893
639	0.5879	4	0.185893
640	0.5879	4	0.185893
641	0.5879	4	0.185893
642	0.5879	4	0.185893
643	0.5879	4	0.185893
644	0.5879	4	0.185893
645	0.5879	4	0.185893
646	0.5879	4	0.185893
647	0.5879	4	0.185893
648	0.5879	4	0.185893
649	0.5879	4	0.185893
650	0.5879	4	0.185893
651	0.5879	4	0.185893
652	0.5879	4	0.185893
653	0.5879	4	0.185893
654	0.5879	4	0.185893
655	0.5879	4	0.185893
656	0.5879	4	0.185893
657	0.5879	4	0.185893
658	0.5879	4	0.185893
659	0.5879	4	0.185893
660	0.5879	4	0.185893
661	0.5879	4	0.185893
662	0.5879	4	0.185893
663	0.5879	4	0.185893
664	0.5879	4	0.185893
665	0.5879	4	0.185893
666	0.5879	4	0.185893
667	0.5879	4	0.185893
668	0.5879	4	0.185893
669	0.5879	4	0.185893
670	0.5879	4	0.185893
671	0.5879	4	0.185893
672	0.5879	4	0.185893
673	0.5879	4	0.185893
674	0.5879	4	0.185893
675	0.5879	4	0.185893
676	0.5879	4	0.185893
677	0.5879	4	0.185893
678	0.5879	4	0.185893
679	0.5879	4	0.185893
680	0.5879	4	0.185893
681	0.5879	4	0.185893
682	0.5879	4	0.185893
683	0.5879	4	0.185893
684	0.5879	4	0.185893
685	0.5879	4	0.185893
686	0.5879	4	0.185893
687	0.5879	4	0.185893
688	0.5879	4	0.185893
689	0.5879	4	0.185893
690	0.5879	4	0.185893
691	0.5879	4	0.185893
692	0.5879	4	0.185893
693	0.5879	4	0.185893
694	0.5879	4	0.185893
695	0.5879	4	0.185893
696	0.5879	4	0.185893
697	0.5879	4	0.185893
698	0.5879	4	0.185893
699	0.5879	4	0.185893
700	0.5879	4	0.185893
701	0.5879	4	0.185893
702	0.5879	4	0.185893
703	0.5879	4	0.185893
704	0.5879	4	0.185893
705	0.5879	4	0.185893
706	0.5879	4	0.185893
707	0.5879	4	0.185893
708	0.5879	4	0.185893
709	0.5879	4	0.185893
710	0.5879	4	0.185893
711	0.5879	4	0.185893
712	0.5879	4	0.185893
713	0.5879	4	0.185893
714	0.5879	4	0.185893
715	0.5879	4	0.185893
716	0.5879	4	0.185893
717	0.5879	4	0.185893
718	0.5879	4	0.185893
719	0.5879	4	0.185893
720	0.5879	4	0.185893
721	0.5879	4	0.185893
722	0.5879	4	0.185893
723	0.5879	4	0.185893
724	0.5879	4	0.185893
725	0.5879	4	0.185893
726	0.5879	4	0.185893
727	0.5879	4	0.185893
728	0.5879	4	0.185893
729	0.5879	4	0.185893
730	0.5879	4	0.185893
731	0.5879	4	0.185893
732	0.5879	4	0.185893
733	0.5879	4	0.185893
734	0.5879	4	0.185893
735	0.5879	4	0.185893
736	0.5879	4	0.185893
737	0.5879	4	0.185893
738	0.5879	4	0.185893
739	0.5879	4	0.185893
740	0.5879	4	0.185893
741	0.5879	4	0.185893
742	0.5879	4	0.185893
743	0.5879	4	0.185893
744	0.5879	4	0.185893
745	0.5879	4	0.185893
746	0.5879	4	0.185893
747	0.5879	4	0.185893
748	0.5879	4	0.185893
749	0.5879	4	0.185893
750	0.5879	4	0.185893
751	0.5879	4	0.185893
752	0.5879	4	0.185893
753	0.5879	4	0.185893
754	0.5879	4	0.185893
755	0.5879	4	0.185893
756	0.5879	4	0.185893
757	0.5879	4	0.185893
758	0.5879	4	0.185893
759	0.5879	4	0.185893
760	0.5879	4	0.185893
761	0.5879	4	0.185893
762	0.5879	4	0.185893
763	0.5879	4	0.185893
764	0.5879	4	0.185893
765	0.5879	4	0.185893
766	0.5879	4	0.185893
767	0.5879	4	0.185893
768	0.5879	4	0.185893
769	0.5879	4	0.185893
770	0.5879	4	0.185893
771	0.5879	4	0.185893
772	0.5879	4	0.185893
773	0.5879	4	0.185893
774	0.5879	4	0.185893
775	0.5879	4	0.185893
776	0.5879	4	0.185893
777	0.5879	4	0.185893
778	0.5879	4	0.185893
779	0.5879	4	0.185893
780	0.5879	4	0.185893
781	0.5879	4	0.185893
782	0.5879	4	0.185893
783	0.5879	4	0.185893
784	0.5879	4	0.185893
785	0.5879	4	0.185893
786	0.5879	4	0.185893
787	0.5879	4	0.185893
788	0.5879	4	0.185893
789	0.5879	4	0.185893
790	0.5879	4	0.185893
791	0.5879	4	0.185893
792	0.5879	4	0.185893
793	0.5879	4	0.185893
794	0.5879	4	0.185893
795	0.5879	4	0.185893
796	0.5879	4	0.185893
797	0.5879	4	0.185893
798	0.5879	4	0.185893
799	0.5879	4	0.185893
800	0.5879	4	0.185893
801	0.5879	4	0.185893
802	0.5879	4	0.185893
803	0.5879	4	0.185893
804	0.5879	4	0.185893
805	0.5879	4	0.185893
806	0.5879	4	0.185893
807	0.5879	4	0.185893
808	0.5879	4	0.185893
809	0.5879	4	0.185893
810	0.5879	4	0.185893
811	0.5879	4	0.185893
812	0.5879	4	0.185893
813	0.5879	4	0.185893
814	0.5879	4	0.185893
815	0.5879	4	0.185893
816	0.5879	4	0.185893
817	0.5879	4	0.185893
818	0.5879	4	0.185893
819	0.5879	4	0.185893
820	0.5879	4	0.185893
821	0.5879	4	0.185893
822	0.5879	4	0.185893
823	0.5879	4	0.185893
824	0.5879	4	0.185893
825	0.5879	4	0.185893
826	0.5879	4	0.185893
827	0.5879	4	0.185893
828	0.5879	4	0.185893
829	0.5879	4	0.185893
830	0.5879	4	0.185893
831	0.5879	4	0.185893
832	0.5879	4	0.185893
833	0.5879	4	0.185893
834	0.5879	4	0.185893
835	0.5879	4	0.185893
836	0.5879	4	0.185893
837	0.5879	4	0.185893
838	0.5879	4	0.185893
839	0.5879	4	0.185893
840	0.5879	4	0.185893
841	0.5879	4	0.185893
842	0.5879	4	0.185893
843	0.5879	4	0.185893
844	0.5879	4	0.185893
845	0.5879	4	0.185893
846	0.5879	4	0.185893
847	0.5879	4	0.185893
848	0.5879	4	0.185893
849	0.5879	4	0.185893
850	0.5879	4	0.185893
851	0.5879	4	0.185893
852	0.5879	4	0.185893
853	0.5879	4	0.185893
854	0.5879	4	0.185893
855	0.5879	4	0.185893
856	0.5879	4	0.185893
857	0.5879	4	0.185893
858	0.5879	4	0.185893
859	0.5879	4	0.185893
860	0.5879	4	0.185893
861	0.5879	4	0.185893
862	0.5879	4	0.185893
863	0.5879	4	0.185893
864	0.5879	4	0.185893
865	0.5879	4	0.185893
866	0.5879	4	0.185893
867	0.5879	4	0.185893
868	0.5879	4	0.185893
869	0.5879	4	0.185893
870	0.5879	4	0.185893
871	0.5879	4	0.185893
872	0.5879	4	0.185893
873	0.5879	4	0.185893
874	0.5879	4	0.185893
875	0.5879	4	0.185893
876	0.5879	4	0.185893
877	0.5879	4	0.185893
878	0.5879	4	0.185893
879	0.5879	4	0.185893
880	0.5879	4	0.185893
881	0.5879	4	0.185893
882	0.5879	4	0.185893
883	0.5879	4	0.185893
884	0.5879	4	0.185893
885	0.5879	4	0.185893
886	0.5879	4	0.185893
887	0.5879	4	0.185893
888	0.5879	4	0.185893
889	0.5879	4	0.185893
890	0.5879	4	0.185893
891	0.5879	4	0.185893
892	0.5879	4	0.185893
893	0.5879	4	0.185893
894	0.5879	4	0.185893
895	0.5879	4	0.185893
896	0.5879	4	0.185893
897	0.5879	4	0.185893
898	0.5879	4	0.185893
899	0.5879	4	0.185893
900	0.5879	4	0.185893
901	0.5879	4	0.185893
902	0.5879	4	0.185893
903	0.5879	4	0.185893
904	0.5879	4	0.185893
905	0.5879	4	0.185893
906	0.5879	4	0.185893
907	0.5879	4	0.185893
908	0.5879	4	0.185893
909	0.5879	4	0.185893
910	0.5879	4	0.185893
911	0.5879	4	0.185893
912	0.5879	4	0.185893
913	0.5879	4	0.185893
914	0.5879	4	0.185893
915	0.5879	4	0.185893
916	0.5879	4	0.185893
917	0.5879	4	0.185893
918	0.5879	4	0.185893
919	0.5879	4	0.185893
920	0.5879	4	0.185893
921	0.5879	4	0.185893
922	0.5879	4	0.185893
923	0.5879	4	0.185893
924	0.5879	4	0.185893
925	0.5879	4	0.185893
926	0.5879	4	0.185893
927	0.5879	4	0.185893
928	0.5879	4	0.185893
929	0.5879	4	0.185893
930	0.5879	4	0.185893
931	0.5879	4	0.185893
932	0.5879	4	0.185893
933	0.5879	4	0.185893
934	0.5879	4	0.185893
935	0.5879	4	0.185893
936	0.5879	4	0.185893
937	0.5879	4	0.185893
938	0.5879	4	0.185893
939	0.5879	4	0.185893
940	0.5879	4	0.185893
941	0.5879	4	0.185893
942	0.5879	4	0.185893
943	0.5879	4	0.185893
944	0.5879	4	0.185893
945	0.5879	4	0.185893
946	0.5879	4	0.185893
947	0.5879	4	0.185893
948	0.5879	4	0.185893
949	0.5879	4	0.185893
950	0.5879	4	0.185893
951	0.5879	4	0.185893
952	0.5879	4	0.185893
953	0.5879	4	0.185893
954	0.5879	4	0.185893
955	0.5879	4	0.185893
956	0.5879	4	0.185893
957	0.5879	4	0.185893
958	0.5879	4	0.185893
959	0.5879	4	0.185893
960	0.5879	4	0.185893
961	0.5879	4	0.185893
962	0.5879	4	0.185893
963	0.5879	4	0.185893
964	0.5879	4	0.185893
965	0.5879	4	0.185893
966	0.5879	4	0.185893
967	0.5879	4	0.185893
968	0.5879	4	0.185893
969	0.5879	4	0.185893
970	0.5879	4	0.185893
971	0.5879	4	0.185893
972	0.5879	4	0.185893
973	0.5879	4	0.185893
974	0.5879	4	0.185893
975	0.5879	4	0.185893
976	0.5879	4	0.185893
977	0.5879	4	0.185893
978	0.5879	4	0.185893
979	0.5879	4	0.185893
980	0.5879	4	0.185893
981	0.5879	4	0.185893
982	0.5879	4	0.185893
983	0.5879	4	0.185893
984	0.5879	4	0.185893
985	0.5879	4	0.185893
986	0.5879	4	0.185893
987	0.5879	4	0.185893
988	0.5879	4	0.185893
989	0.5879	4	0.185893
990	0.5879	4	0.185893
991	0.5879	4	0.185893
992	0.5879	4	0.185893
993	0.5879	4	0.185893
994	0.5879	4	0.185893
995	0.5879	4	0.185893
996	0.5879	4	0.185893
997	0.5879	4	0.185893
998	0.5879	4	0.185893
999	0.5879	4	0.185893
1000	0.5879	4	0.185893
1001	0.5879	4	0.185893
1002	0.5879	4	0.185893
1003	0.5879	4	0.185893
1004	0.5879	4	0.185893
1005	0.5879	4	0.185893
1006	0.5879	4	0.185893
1007	0.5879	4	0.185893
1008	0.5879	4	0.185893
1009	0.5879	4	0.185893
1010	0.5879	4	0.185893
1011	0.5879	4	0.185893
1012	0.5879	4	0.185893
1013	0.5879	4	0.185893
1014	0.5879	4	0.185893
1015	0.5879	4	0.185893
1016	0.5879	4	0.185893
1017	0.5879	4	0.185893
1018	0.5879	4	0.185893
1019	0.5879	4	0.185893
1020	0.5879	4	0.185893
1021	0.5879	4	0.185893
1022	0.5879	4	0.185893
1023	0.5879	4	0.185893
1024	0.5879	4	0.185893
1025	0.5879	4	0.185893
1026	0.5879	4	0.185893
1027	0.5879	4	0.185893
1028	0.5879	4	0.185893
1029	0.5879	4	0.185893
1030	0.5879	4	0.185893
1031	0.5879	4	0.185893
1032	0.5879	4	0.185893
1033	0.5879	4	0.185893
1034	0.5879	4	0.185893
1035	0.5879	4	0.185893
1036	0.5879	4	0.185893
1037	0.5879	4	0.185893
1038	0.5879	4	0.185893
1039	0.5879	4	0.185893
1040	0.5879	4	0.185893
1041	0.5879	4	0.185893
1042	0.5879	4	0.185893
1043	0.5879	4	0.185893
1044	0.5879	4	0.185893
1045	0.5879	4	0.185893
1046	0.5879	4	0.185893
1047	0.5879	4	0.185893
1048	0.5879	4	0.185893
1049	0.5879	4	0.185893
1050	0.5879	4	0.185893
1051	0.5879	4	0.185893
1052	0.5879	4	0.185893
1053	0.5879	4	0.185893
1054	0.5879	4	0.185893
1055	0.5879	4	0.185893
1056	0.5879	4	0.185893
1057	0.5879	4	0.185893
1058	0.5879	4	0.185893
1059	0.5879	4	0.185893
1060	0.5879	4	0.185893
1061	0.5879	4	0.185893
1062	0.5879	4	0.185893
1063	0.5879	4	0.185893
1064	0.5879	4	0.185893
1065	0.5879	4	0.185893
1066	0.5879	4	0.185893
1067	0.5879	4	0.185893
1068	0.5879	4	0.185893
1069	0.5879	4	0.185893
1070	0.5879	4	0.185893
1071	0.5879	4	0.185893
1072	0.5879	4	0.185893
1073	0.5879	4	0.185893
1074	0.5879	4	0.185893
1075	0.5879	4	0.185893
1076	0.5879	4	0.185893
1077	0.5879	4	0.185893
1078	0.5879	4	0.185893
1079	0.5879	4	0.185893
1080	0.5879	4	0.185893
1081	0.5879	4	0.185893
1082	0.5879	4	0.185893
1083	0.5879	4	0.185893
1084	0.5879	4	0.185893
1085	0.5879	4	0.185893
1086	0.5879	4	0.185893
1087	0.5879	4	0.185893
1088	0.5879	4	0.185893
1089	0.5879	4	0.185893
1090	0.5879	4	0.185893
1091	0.5879	4	0.185893
1092	0.5879	4	0.185893
1093	0.5879	4	0.185893
1094	0.5879	4	0.185893
1095	0.5879	4	0.185893
1096	0.5879	4	0.185893
1097	0.5879	4	0.185893
1098	0.5879	4	0.185893
1099	0.5879	4	0.185893
1100	0.5879	4	0.185893
1101	0.5879	4	0.185893
1102	0.5879	4	0.185893
1103	0.5879	4	0.185893
1104	0.5879	4	0.185893
1105	0.5879	4	0.185893
1106	0.5879	4	0.185893
1107	0.5879	4	0.185893
1108	0.5879	4	0.185893
1109	0.5879	4	0.185893
1110	0.5879	4	0.185893
1111	0.5879	4	0.185893
1112	0.5879	4	0.185893
1113	0.5879	4	0.185893
1114	0.5879	4	0.185893
1115	0.5879	4	0.185893
1116	0.5879	4	0.185893
1117	0.5879	4	0.185893
1118	0.5879	4	0.185893
1119	0.5879	4	0.185893
1120	0.5879	4	0.185893
1121	0.5879	4	0.185893
1122	0.5879	4	0.185893
1123	0.5879	4	0.185893
1124	0.5879	4	0.185893
1125	0.5879	4	0.185893
1126	0.5879	4	0.185893
1127	0.5879	4	0.185893
1128	0.5879	4	0.185893
1129	0.5879	4	0.185893
1130	0.5879	4	0.185893
1131	0.5879	4	0.185893
1132	0.5879	4	0.185893
1133	0.5879	4	0.185893
1134	0.5879	4	0.185893
1135	0.5879	4	0.185893
1136	0.5879	4	0.185893
1137	0.5879	4	0.185893
1138	0.5879	4	0.185893
1139	0.5879	4	0.185893
1140	0.5879	4	0.185893
1141	0.5879	4	0.185893
1142	0.5879	4	0.185893
1143	0.5879	4	0.185893
1144	0.5879	4	0.185893
1145	0.5879	4	0.185893
1146	0.5879	4	0.185893
1147	0.5879	4	0.185893
1148	0.5879	4	0.185893
1149	0.5879	4	0.185893
1150	0.5879	4	0.185893
1151	0.5879	4	0.185893
1152	0.5879	4	0.185893
1153	0.5879	4	0.185893
1154	0.5879	4	0.185893
1155	0.5879	4	0.185893
1156	0.5879	4	0.185893
1157	0.5879	4	0.185893
1158	0.5879	4	0.185893
1159	0.5879	4	0.185893
1160	0.5879	4	0.185893
1161	0.5879	4	0.185893
1162	0.5879	4	0.185893
1163	0.5879	4	0.185893
1164	0.5879	4	0.185893
1165	0.5879	4	0.185893
1166	0.5879	4	0.185893
1167	0.5879	4	0.185893
1168	0.5879	4	0.185893
1169	0.5879	4	0.185893
1170	0.5879	4	0.185893
1171	0.5879	4	0.185893
1172	0.5879	4	0.185893
1173	0.5879	4	0.185893
1174	0.5879	4	0.185893
1175	0.5879	4	0.185893
1176	0.5879	4	0.185893
1177	0.5879	4	0.185893
1178	0.5879	4	0.185893
1179	0.5879	4	0.185893
1180	0.5879	4	0.185893
1181	0.5879	4	0.185893
1182	0.5879	4	0.185893
1183	0.5879	4	0.185893
1184	0.5879	4	0.185893
1185	0.5879	4	0.185893
1186	0.5879	4	0.185893
1187	0.5879	4	0.185893
1188	0.5879	4	0.185893
1189	0.5879	4	0.185893
1190	0.5879	4	0.185893
1191	0.5879	4	0.185893
1192	0.5879	4	0.185893
1193	0.5879	4	0.185893
1194	0.5879	4	0.185893
1195	0.5879	4	0.185893
1196	0.5879	4	0.185893
1197	0.5879	4	0.185893
1198	0.5879	4	0.185893
1199	0.5879	4	0.185893
1200	0.5879	4	0.185893
1201	0.5879	4	0.185893
1202	0.5879	4	0.185893
1203	0.5879	4	0.185893
1204	0.5879	4	0.185893
1205	0.5879	4	0.185893
1206	0.5879	4	0.185893
1207	0.5879	4	0.185893
1208	0.5879	4	0.185893
1209	0.5879	4	0.185893
1210	0.5879	4	0.185893
1211	0.5879	4	0.185893
1212	0.5879	4	0.185893
1213	0.5879	4	0.185893
1214	0.5879	4	0.185893
1215	0.5879	4	0.185893
1216	0.5879	4	0.185893
1217	0.5879	4	0.185893
1218	0.5879	4	0.185893
1219	0.5879	4	0.185893
1220	0.5879	4	0.185893
1221	0.5879	4	0.185893
1222	0.5879	4	0.185893
1223	0.5879	4	0.185893
1224	0.5879	4	0.185893
1225	0.5879	4	0.185893
1226	0.5879	4	0.185893
1227	0.5879	4	0.185893
1228	0.5879	4	0.185893
1229	0.5879	4	0.185893
1230	0.5879	4	0.185893
1231	0.5879	4	0.185893
1232	0.5879	4	0.185893
1233	0.5879	4	0.185893
1234	0.5879	4	0.185893
1235	0.5879	4	0.185893
1236	0.5879	4	0.185893
1237	0.5879	4	0.185893
1238	0.5879	4	0.185893
1239	0.5879	4	0.185893
1240	0.5879	4	0.185893
1241	0.5879	4	0.185893
1242	0.5879	4	0.185893
1243	0.5879	4	0.185893
1244	0.5879	4	0.185893
1245	0.5879	4	0.185893
1246	0.5879	4	0.185893
1247	0.5879	4	0.185893
1248	0.5879	4	0.185893
1249	0.5879	4	0.185893
1250	0.5879	4	0.185893
1251	0.5879	4	0.185893
1252	0.5879	4	0.185893
1253	0.5879	4	0.185893
1254	0.5879	4	0.185893
1255	0.5879	4	0.185893
1256	0.5879	4	0.185893
1257	0.5879	4	0.185893
1258	0.5879	4	0.185893
1259	0.5879	4	0.185893
1260	0.5879	4	0.185893
1261	0.5879	4	0.185893
1262	0.5879	4	0.185893
1263	0.5879	4	0.185893
1264	0.5879	4	0.185893
1265	0.5879	4	0.185893
1266	0.5879	4	0.185893
1267	0.5879	4	0.185893
1268	0.5879	4	0.185893
1269	0.5879	4	0.185893
1270	0.5879	4	0.185893
1271	0.5879	4	0.185893
1272	0.5879	4	0.185893
1273	0.5879	4	0.185893
1274	0.5879	4	0.185893
1275	0.5879	4	0.185893
1276	0.5879	4	0.185893
1277	0.5879	4	0.185893
1278	0.5879	4	0.185893
1279	0.5879	4	0.185893
1280	0.5879	4	0.185893
1281	0.5879	4	0.185893
1282	0.5879	4	0.185893
1283	0.5879	4	0.185893
1284	0.5879	4	0.185893
1285	0.5879	4	0.185893
1286	0.5879	4	0.185893
1287	0.5879	4	0.185893
1288	0.5879	4	0.185893
1289	0.5879	4	0.185893
1290	0.5879	4	0.185893
1291	0.5879	4	0.185893
1292	0.5879	4	0.185893
1293	0.5879	4	0.185893
1294	0.5879	4	0.185893
1295	0.5879	4	0.185893
1296	0.5879	4	0.185893
1297	0.5879	4	0.185893
1298	0.5879	4	0.185893
1299	0.5879	4	0.185893
1300	0.5879	4	0.185893
1301	0.5879	4	0.185893
1302	0.5879	4	0.185893
1303	0.5879	4	0.185893
1304	0.5879	4	0.185893
1305	0.5879	4	0.185893
1306	0.5879	4	0.185893
1307	0.5879	4	0.185893
1308	0.5879	4	0.185893
1309	0.5879	4	0.185893
1310	0.5879	4	0.185893
1311	0.5879	4	0.185893
1312	0.5879	4	0.185893
1313	0.5879	4	0.185893
1314	0.5879	4	0.185893
1315	0.5879	4	0.185893
1316	0.5879	4	0.185893
1317	0.5879	4	0.185893
1318	0.5879	4	0.185893
1319	0.5879	4	0.185893
1320	0.5879	4	0.185893
1321	0.5879	4	0.185893
1322	0.5879	4	0.185893
1323	0.5879	4	0.185893
1324	0.5879	4	0.185893
1325	0.5879	4	0.185893
1326	0.5879	4	0.185893
1327	0.5879	4	0.185893
1328	0.5879	4	0.185893
1329	0.5879	4	0.185893
1330	0.5879	4	0.185893
1331	0.5879	4	0.185893
1332	0.5879	4	0.185893
1333	0.5879	4	0.185893
1334	0.5879	4	0.185893
1335	0.5879	4	0.185893
1336	0.5879	4	0.185893
1337	0.5879	4	0.185893
1338	0.5879	4	0.185893
1339	0.5879	4	0.185893
1340	0.5879	4	0.185893
1341	0.5879	4	0.185893
1342	0.5879	4	0.185893
1343	0.5879	4	0.185893
1344	0.5879	4	0.185893
1345	0.5879	4	0.185893
1346	0.5879	4	0.185893
1347	0.5879	4	0.185893
1348	0.5879	4	0.185893
1349	0.5879	4	0.185893
1350	0.5879	4	0.185893
1351	0.5879	4	0.185893
1352	0.5879	4	0.185893
1353	0.5879	4	0.185893
1354	0.5879	4	0.185893
1355	0.5879	4	0.185893
1356	0.5879	4	0.185893
1357	0.5879	4	0.185893
1358	0.5879	4	0.185893
1359	0.5879	4	0.185893
1360	0.5879	4	0.185893
1361	0.5879	4	0.185893
1362	0.5879	4	0.185893
1363	0.5879	4	0.185893
1364	0.5879	4	0.185893
1365	0.5879	4	0.185893
1366	0.5879	4	0.185893
1367	0.5879	4	0.185893
1368	0.5879	4	0.185893
1369	0.5879	4	0.185893
1370	0.5879	4	0.185893
1371	0.5879	4	0.185893
1372	0.5879	4	0.185893
1373	0.5879	4	0.185893
1374	0.5879	4	0.185893
1375	0.5879	4	0.185893
1376	0.5879	4	0.185893
1377	0.5879	4	0.185893
1378	0.5879	4	0.185893
1379	0.5879	4	0.185893
1380	0.5879	4	0.185893
1381	0.5879	4	0.185893
1382	0.5879	4	0.185893
1383	0.5879	4	0.185893
1384	0.5879	4	0.185893
1385	0.5879	4	0.185893
1386	0.5879	4	0.185893
1387	0.5879	4	0.185893
1388	0.5879	4	0.185893
1389	0.5879	4	0.185893
1390	0.5879	4	0.185893
1391	0.5879	4	0.185893
1392	0.5879	4	0.185893
1393	0.5879	4	0.185893
1394	0.5879	4	0.185893
1395	0.5879	4	0.185893
1396	0.5879	4	0.185893
1397	0.5879	4	0.185893
1398	0.5879	4	0.185893
1399	0.5879	4	0.185893
1400	0.5879	4	0.185893
1401	0.5879	4	0.185893
1402	0.5879	4	0.185893
1403	0.5879	4	0.185893
1404	0.5879	4	0.185893
1405	0.5879	4	0.185893
1406	0.5879	4	0.185893
1407	0.5879	4	0.185893
1408	0.5879	4	0.185893
1409	0.5879	4	0.185893
1410	0.5879	4	0.185893
1411	0.5879	4	0.185893
1412	0.5879	4	0.185893
1413	0.5879	4	0.185893
1414	0.5879	4	0.185893
1415	0.5879	4	0.185893
1416	0.5879	4	0.185893
1417	0.5879	4	0.185893
1418	0.5879	4	0.185893
1419	0.5879	4	0.185893
1420	0.5879	4	0.185893
1421	0.5879	4	0.185893
1422	0.5879	4	0.185893
1423	0.5879	4	0.185893
1424	0.5879	4	0.185893
1425	0.5879	4	0.185893
1426	0.5879	4	0.185893
1427	0.5879	4	0.185893
1428	0.5879	4	0.185893
1429	0.5879	4	0.185893
1430	0.5879	4	0.185893
1431	0.5879	4	0.185893
1432	0.5879	4	0.185893
1433	0.5879	4	0.185893
1434	0.5879	4	0.185893
1435	0.5879	4	0.185893
1436	0.5879	4	0.185893
1437	0.5879	4	0.185893
1438	0.5879	4	0.185893
1439	0.5879	4	0.185893
1440	0.5879	4	0.185893
1441	0.5879	4	0.185893
1442	0.5879	4	0.185893
1443	0.5879	4	0.185893
1444	0.5879	4	0.185893
1445	0.5879	4	0.185893
1446	0.5879	4	0.185893
1447	0.5879	4	0.185893
1448	0.5879	4	0.185893
1449	0.5879	4	0.185893
1450	0.5879	4	0.185893
1451	0.5879	4	0.185893
1452	0.5879	4	0.185893
1453	0.5879	4	0.185893
1454	0.5879	4	0.185893
1455	0.5879	4	0.185893
1456	0.5879	4	0.185893
1457	0.5879	4	0.185893
1458	0.5879	4	0.185893
1459	0.5879	4	0.185893
1460	0.5879	4	0.185893
1461	0.5879	4	0.185893
1462	0.5879	4	0.185893
1463	0.5879	4	0.185893
1464	0.5879	4	0.185893
1465	0.5879	4	0.185893
1466	0.5879	4	0.185893
1467	0.5879	4	0.185893
1468	0.5879	4	0.185893
1469	0.5879	4	0.185893
1470	0.5879	4	0.185893
1471	0.5879	4	0.185893
1472	0.5879	4	0.185893
1473	0.5879	4	0.185893
1474	0.5879	4	0.185893
1475	0.5879	4	0.185893
1476	0.5879	4	0.185893
1477	0.5879	4	0.185893
1478	0.5879	4	0.185893
1479	0.5879	4	0.185893
1480	0.5879	4	0.185893
1481	0.5879	4	0.185893
1482	0.5879	4	0.185893
1483	0.5879	4	0.185893
1484	0.5879	4	0.185893
1485	0.5879	4	0.185893
1486	0.5879	4	0.185893
1487	0.5879	4	0.185893
1488	0.5879	4	0.185893
1489	0.5879	4	0.185893
1490	0.5879	4	0.185893
1491	0.5879	4	0.185893
1492	0.5879	4	0.185893
1493	0.5879	4	0.185893
1494	0.5879	4	0.185893
1495	0.5879	4	0.185893
1496	0.5879	4	0.185893
1497	0.5879	4	0.185893
1498	0.5879	4	0.185893
1499	0.5879	4	0.185893
1500	0.5879	4	0.185893
1501	0.5879	4	0.185893
1502	0.5879	4	0.185893
1503	0.5879	4	0.185893
1504	0.5879	4	0.185893
1505	0.5879	4	0.185893
1506	0.5879	4	0.185893
1507	0.5879	4	0.185893
1508	0.5879	4	0.185893
1509	0.5879	4	0.185893
1510	0.5879	4	0.185893
1511	0.5879	4	0.185893
1512	0.5879	4	0.185893
1513	0.5879	4	0.185893
1514	0.5879	4	0.185893
1515	0.5879	4	0.185893
1516	0.5879	4	0.185893
1517	0.5879	4	0.185893
1518	0.5879	4	0.185893
1519	0.5879	4	0.185893
1520	0.5879	4	0.185893
1521	0.5879	4	0.185893
1522	0.5879	4	0.185893
1523	0.5879	4	0.185893
1524	0.5879	4	0.185893
1525	0.5879	4	0.185893
1526	0.5879	4	0.185893
1527	0.5879	4	0.185893
1528	0.5879	4	0.185893
1529	0.5879	4	0.185893
1530	0.5879	4	0.185893
1531	0.5879	4	0.185893
1532	0.5879	4	0.185893
1533	0.5879	4	0.185893
1534	0.5879	4	0.185893
1535	0.5879	4	0.185893
1536	0.5879	4	0.185893
1537	0.5879	4	0.185893
1538	0.5879	4	0.185893
1539	0.5879	4	0.185893
1540	0.5879	4	0.185893
1541	0.5879	4	0.185893
1542	0.5879	4	0.185893
1543	0.5879	4	0.185893
1544	0.5879	4	0.185893
1545	0.5879	4	0.185893
1546	0.5879	4	0.185893
1547	0.5879	4	0.185893
1548	0.5879	4	0.185893
1549	0.5879	4	0.185893
1550	0.5879	4	0.185893
1551	0.5879	4	0.185893
1552	0.5879	4	0.185893
1553	0.5879	4	0.185893
1554	0.5879	4	0.185893
1555	0.5879	4	0.185893
1556	0.5879	4	0.185893
1557	0.5879	4	0.185893
1558	0.5879	4	0.185893
1559	0.5879	4	0.185893
1560	0.5879	4	0.185893
1561	0.5879	4	0.185893
1562	0.5879	4	0.185893
1563	0.5879	4	0.185893
1564	0.5879	4	0.185893
1565	0.5879	4	0.185893
1566	0.5879	4	0.185893
1567	0.5879	4	0.185893
1568	0.5879	4	0.185893
1569	0.5879	4	0.185893
1570	0.5879	4	0.185893
1571	0.5879	4	0.185893
1572	0.5879	4	0.185893
1573	0.5879	4	0.185893
1574	0.5879	4	0.185893
1575	0.5879	4	0.185893
1576	0.5879	4	0.185893
1577	0.5879	4	0.185893
1578	0.5879	4	0.185893
1579	0.5879	4	0.185893
1580	0.5879	4	0.185893
1581	0.5879	4	0.185893
1582	0.5879	4	0.185893
1583	0.5879	4	0.185893
1584	0.5879	4	0.185893
1585	0.5879	4	0.185893
1586	0.5879	4	0.185893
1587	0.5879	4	0.185893
1588	0.5879	4	0.185893
1589	0.5879	4	0.185893
1590	0.5879	4	0.185893
1591	0.5879	4	0.185893
1592	0.5879	4	0.185893
1593	0.5879	4	0.185893
1594	0.5879	4	0.185893
1595	0.5879	4	0.185893
1596	0.5879	4	0.185893
1597	0.5879	4	0.185893
1598	0.5879	4	0.185893
1599	0.5879	4	0.185893
1600	0.5879	4	0.185893
1601	0.5879	4	0.185893
1602	0.5879	4	0.185893
1603	0.5879	4	0.185893
1604	0.5879	4	0.185893
1605	0.5879	4	0.185893
1606	0.5879	4	0.185893
1607	0.5879	4	0.185893
1608	0.5879	4	0.185893
1609	0.5879	4	0.185893
1610	0.5879	4	0.185893
1611	0.5879	4	0.185893
1612	0.5879	4	0.185893
1613	0.5879	4	0.185893
1614	0.5879	4	0.185893
1615	0.5879	4	0.185893
1616	0.5879	4	0.185893
1617	0.5879	4	0.185893
1618	0.5879	4	0.185893
1619	0.5879	4	0.185893
1620	0.5879	4	0.185893
1621	0.5879	4	0.185893
1622	0.5879	4	0.185893
1623	0.5879	4	0.185893
1624	0.5879	4	0.185893
1625	0.5879	4	0.185893
1626	0.5879	4	0.185893
1627	0.5879	4	0.185893
1628	0.5879	4	0.185893
1629	0.5879	4	0.185893
1630	0.5879	4	0.185893
1631	0.5879	4	0.185893
1632	0.5879	4	0.185893
1633	0.5879	4	0.185893
1634	0.5879	4	0.185893
1635	0.5879	4	0.185893
1636	0.5879	4	0.185893
1637	0.5879	4	0.185893
1638	0.5879	4	0.185893
1639	0.5879	4	0.185893
1640	0.5879	4	0.185893
1641	0.5879	4	0.185893
1642	0.5879	4	0.185893
1643	0.5879	4	0.185893
1644	0.5879	4	0.185893
1645	0.5879	4	0.185893
1646	0.5879	4	0.185893
1647	0.5879	4	0.185893
1648	0.5879	4	0.185893
1649	0.5879	4	0.185893
1650	0.5879	4	0.185893
1651	0.5879	4	0.185893
1652	0.5879	4	0.185893
1653	0.5879	4	0.185893
1654	0.5879	4	0.185893
1655	0.5879	4	0.185893
1656	0.5879	4	0.185893
1657	0.5879	4	0.185893
1658	0.5879	4	0.185893
1659	0.5879	4	0.185893
1660	0.5879	4	0.185893
1661	0.5879	4	0.185893
1662	0.5879	4	0.185893
1663	0.5879	4	0.185893
1664	0.5879	4	0.185893
1665	0.5879	4	0.185893
1666	0.5879	4	0.185893
1667	0.5879	4	0.185893
1668	0.5879	4	0.185893
1669	0.5879	4	0.185893
1670	0.5879	4	0.185893
1671	0.5879	4	0.185893
1672	0.5879	4	0.185893
1673	0.5879	4	0.185893
1674	0.5879	4	0.185893
1675	0.5879	4	0.185893
1676	0.5879	4	0.185893
1677	0.5879	4	0.185893
1678	0.5879	4	0.185893
1679	0.5879	4	0.185893
1680	0.5879	4	0.185893
1681	0.5879	4	0.185893
1682	0.5879	4	0.185893
1683	0.5879	4	0.185893
1684	0.5879	4	0.185893
1685	0.5879	4	0.185893
1686	0.5879	4	0.185893
1687	0.5879	4	0.185893
1688	0.5879	4	0.185893
1689	0.5879	4	0.185893
1690	0.5879	4	0.185893
1691	0.5879	4	0.185893
1692	0.5879	4	0.185893
1693	0.5879	4	0.185893
1694	0.5879	4	0.185893
1695	0.5879	4	0.185893
1696	0.5879	4	0.185893
1697	0.5879	4	0.185893
1698	0.5879	4	0.185893
1699	0.5879	4	0.185893
1700	0.5879	4	0.185893
1701	0.5879	4	0.185893
1702	0.5879	4	0.185893
1703	0.5879	4	0.185893
1704	0.5879	4	0.185893
1705	0.5879	4	0.185893
1706	0.5879	4	0.185893
1707	0.5879	4	0.185893
1708	0.5879	4	0.185893
1709	0.5879	4	0.185893
1710	0.5879	4	0.185893
1711	0.5879	4	0.185893
1712	0.5879	4	0.185893
1713	0.5879	4	0.185893
1714	0.5879	4	0.185893
1715	0.5879	4	0.185893
1716	0.5879	4	0.185893
1717	0.5879	4	0.185893
1718	0.5879	4	0.185893
1719	0.5879	4	0.185893
1720	0.5879	4	0.185893
1721	0.5879	4	0.185893
1722	0.5879	4	0.185893
1723	0.5879	4	0.185893
1724	0.5879	4	0.185893
1725	0.5879	4	0.185893
1726	0.5879	4	0.185893
1727	0.5879	4	0.185893
1728	0.5879	4	0.185893
1729	0.5879	4	0.185893
1730	0.5879	4	0.185893
1731	0.5879	4	0.185893
1732	0.5879	4	0.185893
1733	0.5879	4	0.185893
1734	0.5879	4	0.185893
1735	0.5879	4	0.185893
1736	0.5879	4	0.185893
1737	0.5879	4	0.185893
1738	0.5879	4	0.185893
1739	0.5879	4	0.185893
1740	0.5879	4	0.185893
1741	0.5879	4	0.185893
1742	0.5879	4	0.185893
1743	0.5879	4	0.185893
1744	0.5879	4	0.185893
1745	0.5879	4	0.185893
1746	0.5879	4	0.185893
1747	0.5879	4	0.185893
1748	0.5879	4	0.185893
1749	0.5879	4	0.185893
1750	0.5879	4	0.185893
1751	0.5879	4	0.185893
1752	0.5879	4	0.185893
1753	0.5879	4	0.185893
1754	0.5879	4	0.185893
1755	0.5879	4	0.185893
1756	0.5879	4	0.185893
1757	0.5879	4	0.185893
1758	0.5879	4	0.185893
1759	0.5879	4	0.185893
1760	0.5879	4	0.185893
1761	0.5879	4	0.185893
1762	0.5879	4	0.185893
1763	0.5879	4	0.185893
1764	0.5879	4	0.185893
1765	0.5879	4	0.185893
1766	0.5879	4	0.185893
1767	0.5879	4	0.185893
1768	0.5879	4	0.185893
1769	0.5879	4	0.185893
1770	0.5879	4	0.185893
1771	0.5879	4	0.185893
1772	0.5879	4	0.185893
1773	0.5879	4	0.185893
1774	0.5879	4	0.185893
1775	0.5879	4	0.185893
1776	0.5879	4	0.185893
1777	0.5879	4	0.185893
1778	0.5879	4	0.185893
1779	0.5879	4	0.185893
1780	0.5879	4	0.185893
1781	0.5879	4	0.185893
1782	0.5879	4	0.185893
1783	0.5879	4	0.185893
1784	0.5879	4	0.185893
1785	0.5879	4	0.185893
1786	0.5879	4	0.185893
1787	0.5879	4	0.185893
1788	0.5879	4	0.185893
1789	0.5879	4	0.185893
1790	0.5879	4	0.185893
1791	0.5879	4	0.185893
1792	0.5879	4	0.185893
1793	0.5879	4	0.185893
1794	0.5879	4	0.185893
1795	0.5879	4	0.185893
1796	0.5879	4	0.185893
1797	0.5879	4	0.185893
1798	0.5879	4	0.185893
1799	0.5879	4	0.185893
1800	0.5879	4	0.185893
1801	0.5879	4	0.185893
1802	0.5879	4	0.185893
1803	0.5879	4	0.185893
1804	0.5879	4	0.185893
1805	0.5879	4	0.185893
1806	0.5879	4	0.185893
1807	0.5879	4	0.185893
1808	0.5879	4	0.185893
1809	0.5879	4	0.185893
1810	0.5879	4	0.185893
1811	0.5879	4	0.185893
1812	0.5879	4	0.185893
1813	0.5879	4	0.185893
1814	0.5879	4	0.185893
1815	0.5879	4	0.185893
1816	0.5879	4	0.185893
1817	0.5879	4	0.185893
1818	0.5879	4	0.185893
1819	0.5879	4	0.185893
1820	0.5879	4	0.185893
1821	0.5879	4	0.185893
1822	0.5879	4	0.185893
1823	0.5879	4	0.185893
1824	0.5879	4	0.185893
1825	0.5879	4	0.185893
1826	0.5879	4	0.185893
1827	0.5879	4	0.185893
1828	0.5879	4	0.185893
1829	0.5879	4	0.185893
1830	0.5879	4	0.185893
1831	0.5879	4	0.185893
1832	0.5879	4	0.185893
1833	0.5879	4	0.185893
1834	0.5879	4	0.185893
1835	0.5879	4	0.185893
1836	0.5879	4	0.185893
1837	0.5879	4	0.185893
1838	0.5879	4	0.185893
1839	0.5879	4	0.185893
1840	0.5879	4	0.185893
1841	0.5879	4	0.185893
1842	0.5879	4	0.185893
1843	0.5879	4	0.185893
1844	0.5879	4	0.185893
1845	0.5879	4	0.185893
1846	0.5879	4	0.185893
1847	0.5879	4	0.185893
1848	0.5879	4	0.185893
1849	0.5879	4	0.185893
1850	0.5879	4	0.185893
1851	0.5879	4	0.185893
1852	0.5879	4	0.185893
1853	0.5879	4	0.185893
1854	0.5879	4	0.185893
1855	0.5879	4	0.185893
1856	0.5879	4	0.185893
1857	0.5879	4	0.185893
1858	0.5879	4	0.185893
1859	0.5879	4	0.185893
1860	0.5879	4	0.185893
1861	0.5879	4	0.185893
1862	0.5879	4	0.185893
1863	0.5879	4	0.185893
1864	0.5879	4	0.185893
1865	0.5879	4	0.185893
1866	0.5879	4	0.185893
1867	0.5879	4	0.185893
1868	0.5879	4	0.185893
1869	0.5879	4	0.185893
1870	0.5879	4	0.185893
1871	0.5879	4	0.185893
1872	0.5879	4	0.185893
1873	0.5879	4	0.185893
1874	0.5879	4	0.185893
1875	0.5879	4	0.185893
1876	0.5879	4	0.185893
1877	0.5879	4	0.185893
1878	0.5879	4	0.185893
1879	0.5879	4	0.185893
1880	0.5879	4	0.185893
1881	0.5879	4	0.185893
1882	0.5879	4	0.185893
1883	0.5879	4	0.185893
1884	0.5879	4	0.185893
1885	0.5879	4	0.185893
1886	0.5879	4	0.185893
1887	0.5879	4	0.185893
1888	0.5879	4	0.185893
1889	0.5879	4	0.185893
1890	0.5879	4	0.185893
1891	0.5879	4	0.185893
1892	0.5879	4	0.185893
1893	0.5879	4	0.185893
1894	0.5879	4	0.185893
1895	0.5879	4	0.185893
1896	0.5879	4	0.185893
1897	0.5879	4	0.185893
1898	0.5879	4	0.185893
1899	0.5879	4	0.185893
1900	0.5879	4	0.185893
1901	0.5879	4	0.185893
1902	0.5879	4	0.185893
1903	0.5879	4	0.185893
1904	0.5879	4	0.185893
1905	0.5879	4	0.185893
1906	0.5879	4	0.185893
1907	0.5879	4	0.185893
1908	0.5879	4	0.185893
1909	0.5879	4	0.185893
1910	0.5879	4	0.185893
1911	0.5879	4	0.185893
1912	0.5879	4	0.185893
1913	0.5879	4	0.185893
1914	0.5879	4	0.185893
1915	0.5879	4	0.185893
1916	0.5879	4	0.185893
1917	0.5879	4	0.185893
1918	0.5879	4	0.185893
1919	0.5879	4	0.185893
1920	0.5879	4	0.185893
1921	0.5879	4	0.185893
1922	0.5879	4	0.185893
1923	0.5879	4	0.185893
1924	0.5879	4	0.185893
1925	0.5879	4	0.185893
1926	0.5879	4	0.185893
1927	0.5879	4	0.185893
1928	0.5879	4	0.185893
1929	0.5879	4	0.185893
1930	0.5879	4	0.185893
1931	0.5879	4	0.185893
1932	0.5879	4	0.185893
1933	0.5879	4	0.185893
1934	0.5879	4	0.185893
1935	0.5879	4	0.185893
1936	0.5879	4	0.185893
1937	0.5879	4	0.185893
1938	0.5879	4	0.185893
1939	0.5879	4	0.185893
1940	0.5879	4	0.185893
1941	0.5879	4	0.185893
1942	0.5879	4	0.185893
1943	0.5879	4	0.185893
1944	0.5879	4	0.185893
1945	0.5879	4	0.185893
1946	0.5879	4	0.185893
1947	0.5879	4	0.185893
1948	0.5879	4	0.185893
1949	0.5879	4	0.185893
1950	0.5879	4	0.185893
1951	0.5879	4	0.185893
1952	0.5879	4	0.185893
1953	0.5879	4	0.185893
1954	0.5879	4	0.185893
1955	0.5879	4	0.185893
1956	0.5879	4	0.185893
1957	0.5879	4	0.185893
1958	0.5879	4	0.185893
1959	0.5879	4	0.185893
1960	0.5879	4	0.185893
1961	0.5879	4	0.185893
1962	0.5879	4	0.185893
1963	0.5879	4	0.185893
1964	0.5879	4	0.185893
1965	0.5879	4	0.185893
1966	0.5879	4	0.185893
1967	0.5879	4	0.185893
1968	0.5879	4	0.185893
1969	0.5879	4	0.185893
1970	0.5879	4	0.185893
1971	0.5879	4	0.185893
1972	0.5879	4	0.185893
1973	0.5879	4	0.185893
1974	0.5879	4	0.185893
1975	0.5879	4	0.185893
1976	0.5879	4	0.185893
1977	0.5879	4	0.185893
1978	0.5879	4	0.185893
1979	0.5879	4	0.185893
1980	0.5879	4	0.185893
1981	0.5879	4	0.185893
1982	0.5879	4	0.185893
1983	0.5879	4	0.185893
1984	0.5879	4	0.185893
1985	0.5879	4	0.185893
1986	0.5879	4	0.185893
1987	0.5879	4	0.185893
1988	0.5879	4	0.185893
1989	0.5879	4	0.185893
1990	0.5879	4	0.185893
1991	0.5879	4	0.185893
1992	0.5879	4	0.185893
1993	0.5879	4	0.185893
1994	0.5879	4	0.185893
1995	0.5879	4	0.185893
1996	0.5879	4	0.185893
1997	0.5879	4	0.185893
1998	0.5879	4	0.185893
1999	0.5879	4	0.185893
[truncated: 38,001 more rows]
