# Supplementary material for: Aspiration-driven co-evolution of cooperation with individual behavioral diversity
Source: PLoS One. 2023 Sep 15;18(9):e0291134. doi: 10.1371/journal.pone.0291134 (PMC10503719; doi:10.1371/journal.pone.0291134)
Supplement: S1 Data — (ZIP) [file pone.0291134.s001.zip › M1/v1-L=200/data/aspiration_time,b=1.45_frequency.txt]

0	0.5	0.5	0
1	0.654353	0.673544	0.460721
2	0.729463	0.796022	0.516187
3	0.755666	0.890405	0.556685
4	0.752835	0.968253	0.57978
5	0.731271	1.03957	0.585806
6	0.699872	1.10998	0.576992
7	0.664783	1.17424	0.557818
8	0.629281	1.24371	0.533079
9	0.59397	1.30733	0.505509
10	0.559932	1.3784	0.477029
11	0.528671	1.45071	0.446227
12	0.499692	1.53036	0.417718
13	0.472705	1.59871	0.391198
14	0.447218	1.67424	0.366114
15	0.423978	1.74865	0.341857
16	0.403258	1.81015	0.319995
17	0.384043	1.87246	0.298831
18	0.367037	1.9423	0.28028
19	0.351831	1.99829	0.262846
20	0.338003	2.03847	0.246713
21	0.325261	2.09373	0.23233
22	0.313849	2.14956	0.220482
23	0.303471	2.20966	0.209356
24	0.294091	2.25603	0.199598
25	0.285429	2.30374	0.188831
26	0.278217	2.32415	0.179678
27	0.271379	2.365	0.171693
28	0.265338	2.40045	0.163794
29	0.259795	2.43739	0.157484
30	0.255179	2.4376	0.151625
31	0.25075	2.49071	0.146736
32	0.246744	2.54093	0.142596
33	0.242679	2.61069	0.138926
34	0.239144	2.66136	0.13427
35	0.235877	2.7168	0.130484
36	0.23309	2.73107	0.125819
37	0.230534	2.78247	0.123234
38	0.228216	2.83343	0.121361
39	0.225705	2.89422	0.11842
40	0.223735	2.93298	0.115912
41	0.221778	2.97541	0.112709
42	0.219951	3.02032	0.110997
43	0.218516	3.04619	0.108805
44	0.217059	3.07358	0.106691
45	0.215749	3.11948	0.104731
46	0.214496	3.15788	0.102914
47	0.213489	3.15525	0.101334
48	0.212714	3.1712	0.100001
49	0.211789	3.19449	0.0984744
50	0.2112	3.20221	0.0974898
51	0.210438	3.26186	0.0972229
52	0.209665	3.29636	0.0965522
53	0.209033	3.32272	0.0952654
54	0.208353	3.36831	0.0952691
55	0.207689	3.4005	0.0946287
56	0.207077	3.43076	0.0947364
57	0.206473	3.47048	0.093775
58	0.205857	3.50585	0.0935937
59	0.20549	3.51608	0.0928662
60	0.205203	3.50116	0.0924599
61	0.205052	3.47237	0.090928
62	0.204905	3.48622	0.0908197
63	0.204671	3.50154	0.0903978
64	0.204458	3.52192	0.0893828
65	0.204455	3.53615	0.0894201
66	0.204393	3.55216	0.0889831
67	0.204352	3.52047	0.08879
68	0.204415	3.53164	0.0893562
69	0.204301	3.59628	0.0900873
70	0.204251	3.6053	0.089913
71	0.204008	3.67704	0.0899384
72	0.2038	3.68298	0.0894354
73	0.20368	3.69973	0.0886676
74	0.20358	3.71123	0.0882802
75	0.203502	3.70118	0.0877826
76	0.203499	3.67964	0.0874717
77	0.203493	3.68369	0.0873307
78	0.203501	3.69497	0.0869623
79	0.203399	3.69933	0.0868045
80	0.203461	3.68544	0.0870534
81	0.203622	3.67821	0.0870899
82	0.203704	3.68825	0.0873035
83	0.203819	3.69235	0.0872851
84	0.203765	3.70615	0.0877037
85	0.203697	3.72704	0.0874107
86	0.203666	3.7463	0.0875937
87	0.203514	3.77359	0.0875891
88	0.203407	3.80555	0.0875924
89	0.203399	3.785	0.0873865
90	0.203374	3.78322	0.0872276
91	0.203355	3.78625	0.087014
92	0.203233	3.82023	0.0868444
93	0.203125	3.82823	0.0866691
94	0.203027	3.83864	0.086621
95	0.202929	3.84426	0.086533
96	0.202917	3.85631	0.0868169
97	0.202799	3.87656	0.0867352
98	0.202675	3.87872	0.0868329
99	0.202514	3.90823	0.0868205
100	0.202455	3.90748	0.0865861
101	0.202381	3.88772	0.0861478
102	0.202358	3.88565	0.0858954
103	0.202409	3.86908	0.0856914
104	0.20242	3.87743	0.0854369
105	0.202404	3.88157	0.085485
106	0.202385	3.88517	0.0854486
107	0.202402	3.89546	0.0854337
108	0.202327	3.90828	0.0855427
109	0.202287	3.9137	0.0853305
110	0.202308	3.90024	0.0853823
111	0.202311	3.90933	0.0852959
112	0.202355	3.91147	0.0850756
113	0.202363	3.91502	0.0848738
114	0.202362	3.91714	0.0850024
115	0.202369	3.91345	0.0848302
116	0.202365	3.91591	0.0848474
117	0.202359	3.91416	0.0847976
118	0.202394	3.92227	0.0846761
119	0.202417	3.91651	0.0846841
120	0.202424	3.92348	0.0848664
121	0.202455	3.92143	0.0848645
122	0.202508	3.92673	0.0847509
123	0.202521	3.94031	0.084733
124	0.202559	3.93022	0.0846935
125	0.202568	3.9393	0.0849127
126	0.202625	3.93385	0.0848453
127	0.202642	3.93126	0.085242
128	0.202619	3.9502	0.085419
129	0.202616	3.95458	0.0852796
130	0.202586	3.96573	0.0854004
131	0.202549	3.9647	0.0851941
132	0.202509	3.97521	0.0854269
133	0.202481	3.97469	0.0852137
134	0.202475	3.96906	0.0851822
135	0.202456	3.96971	0.0850423
136	0.202456	3.96873	0.0849726
137	0.202453	3.96476	0.0849925
138	0.202453	3.96827	0.0849837
139	0.202445	3.9671	0.0850118
140	0.202435	3.97632	0.0851158
141	0.202409	3.9846	0.0851321
142	0.202435	3.96982	0.0848161
143	0.202473	3.9606	0.084744
144	0.202503	3.95613	0.0848151
145	0.202519	3.94683	0.0847248
146	0.202575	3.94408	0.0846699
147	0.202593	3.95073	0.0848782
148	0.202616	3.94947	0.0849408
149	0.202714	3.93809	0.0847037
150	0.202718	3.95072	0.0850071
151	0.202755	3.94955	0.084783
152	0.202797	3.94068	0.084807
153	0.202847	3.94182	0.0850214
154	0.202864	3.94438	0.0850583
155	0.202841	3.95577	0.0852747
156	0.202811	3.96493	0.085357
157	0.202796	3.96261	0.0854141
158	0.202713	3.97446	0.0855604
159	0.202667	3.98141	0.0854976
160	0.202637	3.97878	0.085448
161	0.202614	3.97725	0.0852707
162	0.2026	3.97239	0.0851071
163	0.202574	3.96759	0.0850291
164	0.202564	3.97088	0.084916
165	0.202547	3.97481	0.0848762
166	0.202539	3.97796	0.0849704
167	0.202502	3.98409	0.0850435
168	0.202475	3.98459	0.0849999
169	0.202458	3.98862	0.0850587
170	0.202433	3.98794	0.0849526
171	0.202404	3.98856	0.0849041
172	0.202392	3.9874	0.0849278
173	0.202405	3.98283	0.0846806
174	0.202421	3.97748	0.0846633
175	0.202465	3.97402	0.0848164
176	0.202476	3.96575	0.0847856
177	0.202511	3.96545	0.0846312
178	0.20253	3.97194	0.0846478
179	0.202515	3.9788	0.0848193
180	0.202497	3.98298	0.0849717
181	0.20246	3.9884	0.0849661
182	0.202433	3.98968	0.0849992
183	0.202411	3.9901	0.0849636
184	0.202388	3.99035	0.084933
185	0.202363	3.99078	0.0848933
186	0.202359	3.99104	0.0848808
187	0.202351	3.99387	0.0848861
188	0.202329	3.99396	0.0848607
189	0.202302	3.99404	0.0848303
190	0.202302	3.99446	0.0848169
191	0.202295	3.99464	0.0848042
192	0.202283	3.9947	0.0847897
193	0.202281	3.99497	0.0847804
194	0.202278	3.9952	0.0847691
195	0.202266	3.99524	0.0847563
196	0.202266	3.99544	0.0847498
197	0.202259	3.99556	0.0847394
198	0.202255	3.99571	0.0847298
199	0.202266	3.99224	0.0846477
200	0.202275	3.99268	0.0846429
201	0.202291	3.99381	0.0847256
202	0.202287	3.99584	0.0847586
203	0.202282	3.99897	0.0847582
204	0.202283	3.99914	0.0847538
205	0.202281	3.99925	0.0847483
206	0.202278	3.99928	0.0847442
207	0.202273	3.99931	0.084738
208	0.202274	3.99946	0.084734
209	0.202272	3.99948	0.0847315
210	0.202271	3.99953	0.0847286
211	0.20227	3.99961	0.0847256
212	0.202269	3.99967	0.0847232
213	0.202268	3.9997	0.084721
214	0.202266	3.99974	0.0847176
215	0.202264	3.99976	0.0847149
216	0.202262	3.99978	0.0847125
217	0.202262	3.99981	0.0847109
218	0.20226	3.99982	0.0847084
219	0.202258	3.99982	0.0847069
220	0.202258	3.99984	0.0847059
221	0.202256	3.99986	0.0847039
222	0.202256	3.99988	0.0847027
223	0.202256	3.99989	0.084702
224	0.202255	3.9999	0.0847013
225	0.202255	3.99992	0.0847006
226	0.202255	3.99992	0.0847003
227	0.202254	3.99993	0.0846996
228	0.202254	3.99993	0.0846989
229	0.202253	3.99994	0.0846983
230	0.202253	3.99994	0.0846978
231	0.202253	3.99995	0.0846975
232	0.202252	3.99996	0.0846968
233	0.202252	3.99996	0.0846963
234	0.202252	3.99997	0.0846957
235	0.202252	3.99997	0.0846954
236	0.202252	3.99998	0.0846953
237	0.202251	3.99998	0.084695
238	0.202251	3.99998	0.0846947
239	0.202251	3.99998	0.0846946
240	0.202251	3.99999	0.0846945
241	0.202251	3.99999	0.0846944
242	0.202251	3.99999	0.0846942
243	0.202251	3.99999	0.084694
244	0.202251	3.99999	0.0846939
245	0.202251	3.99999	0.0846938
246	0.202251	3.99999	0.0846937
247	0.202251	3.99999	0.0846936
248	0.20225	3.99999	0.0846936
249	0.20225	3.99999	0.0846935
250	0.20225	3.99999	0.0846934
251	0.20225	4	0.0846934
252	0.20225	4	0.0846933
253	0.20225	4	0.0846933
254	0.20225	4	0.0846932
255	0.20225	4	0.0846932
256	0.20225	4	0.0846932
257	0.20225	4	0.0846931
258	0.20225	4	0.0846931
259	0.20225	4	0.0846931
260	0.20225	4	0.0846931
261	0.20225	4	0.0846931
262	0.20225	4	0.084693
263	0.20225	4	0.084693
264	0.20225	4	0.084693
265	0.20225	4	0.084693
266	0.20225	4	0.084693
267	0.20225	4	0.084693
268	0.20225	4	0.084693
269	0.20225	4	0.084693
270	0.20225	4	0.084693
271	0.20225	4	0.084693
272	0.20225	4	0.084693
273	0.20225	4	0.0846929
274	0.20225	4	0.0846929
275	0.20225	4	0.0846929
276	0.20225	4	0.0846929
277	0.20225	4	0.0846929
278	0.20225	4	0.0846929
279	0.20225	4	0.0846929
280	0.20225	4	0.0846929
281	0.20225	4	0.0846929
282	0.20225	4	0.0846929
283	0.20225	4	0.0846929
284	0.20225	4	0.0846929
285	0.20225	4	0.0846929
286	0.20225	4	0.0846929
287	0.20225	4	0.0846929
288	0.20225	4	0.0846929
289	0.20225	4	0.0846929
290	0.20225	4	0.0846929
291	0.20225	4	0.0846929
292	0.20225	4	0.0846929
293	0.20225	4	0.0846929
294	0.20225	4	0.0846929
295	0.20225	4	0.0846929
296	0.20225	4	0.0846929
297	0.20225	4	0.0846929
298	0.20225	4	0.0846929
299	0.20225	4	0.0846929
300	0.20225	4	0.0846929
301	0.20225	4	0.0846929
302	0.20225	4	0.0846929
303	0.20225	4	0.0846929
304	0.20225	4	0.0846929
305	0.20225	4	0.0846929
306	0.20225	4	0.0846929
307	0.20225	4	0.0846929
308	0.20225	4	0.0846929
309	0.20225	4	0.0846929
310	0.20225	4	0.0846929
311	0.20225	4	0.0846929
312	0.20225	4	0.0846929
313	0.20225	4	0.0846929
314	0.20225	4	0.0846929
315	0.20225	4	0.0846929
316	0.20225	4	0.0846929
317	0.20225	4	0.0846929
318	0.20225	4	0.0846929
319	0.20225	4	0.0846929
320	0.20225	4	0.0846929
321	0.20225	4	0.0846929
322	0.20225	4	0.0846929
323	0.20225	4	0.0846929
324	0.20225	4	0.0846929
325	0.20225	4	0.0846929
326	0.20225	4	0.0846929
327	0.20225	4	0.0846929
328	0.20225	4	0.0846929
329	0.20225	4	0.0846929
330	0.20225	4	0.0846929
331	0.20225	4	0.0846929
332	0.20225	4	0.0846929
333	0.20225	4	0.0846929
334	0.20225	4	0.0846929
335	0.20225	4	0.0846929
336	0.20225	4	0.0846929
337	0.20225	4	0.0846929
338	0.20225	4	0.0846929
339	0.20225	4	0.0846929
340	0.20225	4	0.0846929
341	0.20225	4	0.0846929
342	0.20225	4	0.0846929
343	0.20225	4	0.0846929
344	0.20225	4	0.0846929
345	0.20225	4	0.0846929
346	0.20225	4	0.0846929
347	0.20225	4	0.0846929
348	0.20225	4	0.0846929
349	0.20225	4	0.0846929
350	0.20225	4	0.0846929
351	0.20225	4	0.0846929
352	0.20225	4	0.0846929
353	0.20225	4	0.0846929
354	0.20225	4	0.0846929
355	0.20225	4	0.0846929
356	0.20225	4	0.0846929
357	0.20225	4	0.0846929
358	0.20225	4	0.0846929
359	0.20225	4	0.0846929
360	0.20225	4	0.0846929
361	0.20225	4	0.0846929
362	0.20225	4	0.0846929
363	0.20225	4	0.0846929
364	0.20225	4	0.0846929
365	0.20225	4	0.0846929
366	0.20225	4	0.0846929
367	0.20225	4	0.0846929
368	0.20225	4	0.0846929
369	0.20225	4	0.0846929
370	0.20225	4	0.0846929
371	0.20225	4	0.0846929
372	0.20225	4	0.0846929
373	0.20225	4	0.0846929
374	0.20225	4	0.0846929
375	0.20225	4	0.0846929
376	0.20225	4	0.0846929
377	0.20225	4	0.0846929
378	0.20225	4	0.0846929
379	0.20225	4	0.0846929
380	0.20225	4	0.0846929
381	0.20225	4	0.0846929
382	0.20225	4	0.0846929
383	0.20225	4	0.0846929
384	0.20225	4	0.0846929
385	0.20225	4	0.0846929
386	0.20225	4	0.0846929
387	0.20225	4	0.0846929
388	0.20225	4	0.0846929
389	0.20225	4	0.0846929
390	0.20225	4	0.0846929
391	0.20225	4	0.0846929
392	0.20225	4	0.0846929
393	0.20225	4	0.0846929
394	0.20225	4	0.0846929
395	0.20225	4	0.0846929
396	0.20225	4	0.0846929
397	0.20225	4	0.0846929
398	0.20225	4	0.0846929
399	0.20225	4	0.0846929
400	0.20225	4	0.0846929
401	0.20225	4	0.0846929
402	0.20225	4	0.0846929
403	0.20225	4	0.0846929
404	0.20225	4	0.0846929
405	0.20225	4	0.0846929
406	0.20225	4	0.0846929
407	0.20225	4	0.0846929
408	0.20225	4	0.0846929
409	0.20225	4	0.0846929
410	0.20225	4	0.0846929
411	0.20225	4	0.0846929
412	0.20225	4	0.0846929
413	0.20225	4	0.0846929
414	0.20225	4	0.0846929
415	0.20225	4	0.0846929
416	0.20225	4	0.0846929
417	0.20225	4	0.0846929
418	0.20225	4	0.0846929
419	0.20225	4	0.0846929
420	0.20225	4	0.0846929
421	0.20225	4	0.0846929
422	0.20225	4	0.0846929
423	0.20225	4	0.0846929
424	0.20225	4	0.0846929
425	0.20225	4	0.0846929
426	0.20225	4	0.0846929
427	0.20225	4	0.0846929
428	0.20225	4	0.0846929
429	0.20225	4	0.0846929
430	0.20225	4	0.0846929
431	0.20225	4	0.0846929
432	0.20225	4	0.0846929
433	0.20225	4	0.0846929
434	0.20225	4	0.0846929
435	0.20225	4	0.0846929
436	0.20225	4	0.0846929
437	0.20225	4	0.0846929
438	0.20225	4	0.0846929
439	0.20225	4	0.0846929
440	0.20225	4	0.0846929
441	0.20225	4	0.0846929
442	0.20225	4	0.0846929
443	0.20225	4	0.0846929
444	0.20225	4	0.0846929
445	0.20225	4	0.0846929
446	0.20225	4	0.0846929
447	0.20225	4	0.0846929
448	0.20225	4	0.0846929
449	0.20225	4	0.0846929
450	0.20225	4	0.0846929
451	0.20225	4	0.0846929
452	0.20225	4	0.0846929
453	0.20225	4	0.0846929
454	0.20225	4	0.0846929
455	0.20225	4	0.0846929
456	0.20225	4	0.0846929
457	0.20225	4	0.0846929
458	0.20225	4	0.0846929
459	0.20225	4	0.0846929
460	0.20225	4	0.0846929
461	0.20225	4	0.0846929
462	0.20225	4	0.0846929
463	0.20225	4	0.0846929
464	0.20225	4	0.0846929
465	0.20225	4	0.0846929
466	0.20225	4	0.0846929
467	0.20225	4	0.0846929
468	0.20225	4	0.0846929
469	0.20225	4	0.0846929
470	0.20225	4	0.0846929
471	0.20225	4	0.0846929
472	0.20225	4	0.0846929
473	0.20225	4	0.0846929
474	0.20225	4	0.0846929
475	0.20225	4	0.0846929
476	0.20225	4	0.0846929
477	0.20225	4	0.0846929
478	0.20225	4	0.0846929
479	0.20225	4	0.0846929
480	0.20225	4	0.0846929
481	0.20225	4	0.0846929
482	0.20225	4	0.0846929
483	0.20225	4	0.0846929
484	0.20225	4	0.0846929
485	0.20225	4	0.0846929
486	0.20225	4	0.0846929
487	0.20225	4	0.0846929
488	0.20225	4	0.0846929
489	0.20225	4	0.0846929
490	0.20225	4	0.0846929
491	0.20225	4	0.0846929
492	0.20225	4	0.0846929
493	0.20225	4	0.0846929
494	0.20225	4	0.0846929
495	0.20225	4	0.0846929
496	0.20225	4	0.0846929
497	0.20225	4	0.0846929
498	0.20225	4	0.0846929
499	0.20225	4	0.0846929
500	0.20225	4	0.0846929
501	0.20225	4	0.0846929
502	0.20225	4	0.0846929
503	0.20225	4	0.0846929
504	0.20225	4	0.0846929
505	0.20225	4	0.0846929
506	0.20225	4	0.0846929
507	0.20225	4	0.0846929
508	0.20225	4	0.0846929
509	0.20225	4	0.0846929
510	0.20225	4	0.0846929
511	0.20225	4	0.0846929
512	0.20225	4	0.0846929
513	0.20225	4	0.0846929
514	0.20225	4	0.0846929
515	0.20225	4	0.0846929
516	0.20225	4	0.0846929
517	0.20225	4	0.0846929
518	0.20225	4	0.0846929
519	0.20225	4	0.0846929
520	0.20225	4	0.0846929
521	0.20225	4	0.0846929
522	0.20225	4	0.0846929
523	0.20225	4	0.0846929
524	0.20225	4	0.0846929
525	0.20225	4	0.0846929
526	0.20225	4	0.0846929
527	0.20225	4	0.0846929
528	0.20225	4	0.0846929
529	0.20225	4	0.0846929
530	0.20225	4	0.0846929
531	0.20225	4	0.0846929
532	0.20225	4	0.0846929
533	0.20225	4	0.0846929
534	0.20225	4	0.0846929
535	0.20225	4	0.0846929
536	0.20225	4	0.0846929
537	0.20225	4	0.0846929
538	0.20225	4	0.0846929
539	0.20225	4	0.0846929
540	0.20225	4	0.0846929
541	0.20225	4	0.0846929
542	0.20225	4	0.0846929
543	0.20225	4	0.0846929
544	0.20225	4	0.0846929
545	0.20225	4	0.0846929
546	0.20225	4	0.0846929
547	0.20225	4	0.0846929
548	0.20225	4	0.0846929
549	0.20225	4	0.0846929
550	0.20225	4	0.0846929
551	0.20225	4	0.0846929
552	0.20225	4	0.0846929
553	0.20225	4	0.0846929
554	0.20225	4	0.0846929
555	0.20225	4	0.0846929
556	0.20225	4	0.0846929
557	0.20225	4	0.0846929
558	0.20225	4	0.0846929
559	0.20225	4	0.0846929
560	0.20225	4	0.0846929
561	0.20225	4	0.0846929
562	0.20225	4	0.0846929
563	0.20225	4	0.0846929
564	0.20225	4	0.0846929
565	0.20225	4	0.0846929
566	0.20225	4	0.0846929
567	0.20225	4	0.0846929
568	0.20225	4	0.0846929
569	0.20225	4	0.0846929
570	0.20225	4	0.0846929
571	0.20225	4	0.0846929
572	0.20225	4	0.0846929
573	0.20225	4	0.0846929
574	0.20225	4	0.0846929
575	0.20225	4	0.0846929
576	0.20225	4	0.0846929
577	0.20225	4	0.0846929
578	0.20225	4	0.0846929
579	0.20225	4	0.0846929
580	0.20225	4	0.0846929
581	0.20225	4	0.0846929
582	0.20225	4	0.0846929
583	0.20225	4	0.0846929
584	0.20225	4	0.0846929
585	0.20225	4	0.0846929
586	0.20225	4	0.0846929
587	0.20225	4	0.0846929
588	0.20225	4	0.0846929
589	0.20225	4	0.0846929
590	0.20225	4	0.0846929
591	0.20225	4	0.0846929
592	0.20225	4	0.0846929
593	0.20225	4	0.0846929
594	0.20225	4	0.0846929
595	0.20225	4	0.0846929
596	0.20225	4	0.0846929
597	0.20225	4	0.0846929
598	0.20225	4	0.0846929
599	0.20225	4	0.0846929
600	0.20225	4	0.0846929
601	0.20225	4	0.0846929
602	0.20225	4	0.0846929
603	0.20225	4	0.0846929
604	0.20225	4	0.0846929
605	0.20225	4	0.0846929
606	0.20225	4	0.0846929
607	0.20225	4	0.0846929
608	0.20225	4	0.0846929
609	0.20225	4	0.0846929
610	0.20225	4	0.0846929
611	0.20225	4	0.0846929
612	0.20225	4	0.0846929
613	0.20225	4	0.0846929
614	0.20225	4	0.0846929
615	0.20225	4	0.0846929
616	0.20225	4	0.0846929
617	0.20225	4	0.0846929
618	0.20225	4	0.0846929
619	0.20225	4	0.0846929
620	0.20225	4	0.0846929
621	0.20225	4	0.0846929
622	0.20225	4	0.0846929
623	0.20225	4	0.0846929
624	0.20225	4	0.0846929
625	0.20225	4	0.0846929
626	0.20225	4	0.0846929
627	0.20225	4	0.0846929
628	0.20225	4	0.0846929
629	0.20225	4	0.0846929
630	0.20225	4	0.0846929
631	0.20225	4	0.0846929
632	0.20225	4	0.0846929
633	0.20225	4	0.0846929
634	0.20225	4	0.0846929
635	0.20225	4	0.0846929
636	0.20225	4	0.0846929
637	0.20225	4	0.0846929
638	0.20225	4	0.0846929
639	0.20225	4	0.0846929
640	0.20225	4	0.0846929
641	0.20225	4	0.0846929
642	0.20225	4	0.0846929
643	0.20225	4	0.0846929
644	0.20225	4	0.0846929
645	0.20225	4	0.0846929
646	0.20225	4	0.0846929
647	0.20225	4	0.0846929
648	0.20225	4	0.0846929
649	0.20225	4	0.0846929
650	0.20225	4	0.0846929
651	0.20225	4	0.0846929
652	0.20225	4	0.0846929
653	0.20225	4	0.0846929
654	0.20225	4	0.0846929
655	0.20225	4	0.0846929
656	0.20225	4	0.0846929
657	0.20225	4	0.0846929
658	0.20225	4	0.0846929
659	0.20225	4	0.0846929
660	0.20225	4	0.0846929
661	0.20225	4	0.0846929
662	0.20225	4	0.0846929
663	0.20225	4	0.0846929
664	0.20225	4	0.0846929
665	0.20225	4	0.0846929
666	0.20225	4	0.0846929
667	0.20225	4	0.0846929
668	0.20225	4	0.0846929
669	0.20225	4	0.0846929
670	0.20225	4	0.0846929
671	0.20225	4	0.0846929
672	0.20225	4	0.0846929
673	0.20225	4	0.0846929
674	0.20225	4	0.0846929
675	0.20225	4	0.0846929
676	0.20225	4	0.0846929
677	0.20225	4	0.0846929
678	0.20225	4	0.0846929
679	0.20225	4	0.0846929
680	0.20225	4	0.0846929
681	0.20225	4	0.0846929
682	0.20225	4	0.0846929
683	0.20225	4	0.0846929
684	0.20225	4	0.0846929
685	0.20225	4	0.0846929
686	0.20225	4	0.0846929
687	0.20225	4	0.0846929
688	0.20225	4	0.0846929
689	0.20225	4	0.0846929
690	0.20225	4	0.0846929
691	0.20225	4	0.0846929
692	0.20225	4	0.0846929
693	0.20225	4	0.0846929
694	0.20225	4	0.0846929
695	0.20225	4	0.0846929
696	0.20225	4	0.0846929
697	0.20225	4	0.0846929
698	0.20225	4	0.0846929
699	0.20225	4	0.0846929
700	0.20225	4	0.0846929
701	0.20225	4	0.0846929
702	0.20225	4	0.0846929
703	0.20225	4	0.0846929
704	0.20225	4	0.0846929
705	0.20225	4	0.0846929
706	0.20225	4	0.0846929
707	0.20225	4	0.0846929
708	0.20225	4	0.0846929
709	0.20225	4	0.0846929
710	0.20225	4	0.0846929
711	0.20225	4	0.0846929
712	0.20225	4	0.0846929
713	0.20225	4	0.0846929
714	0.20225	4	0.0846929
715	0.20225	4	0.0846929
716	0.20225	4	0.0846929
717	0.20225	4	0.0846929
718	0.20225	4	0.0846929
719	0.20225	4	0.0846929
720	0.20225	4	0.0846929
721	0.20225	4	0.0846929
722	0.20225	4	0.0846929
723	0.20225	4	0.0846929
724	0.20225	4	0.0846929
725	0.20225	4	0.0846929
726	0.20225	4	0.0846929
727	0.20225	4	0.0846929
728	0.20225	4	0.0846929
729	0.20225	4	0.0846929
730	0.20225	4	0.0846929
731	0.20225	4	0.0846929
732	0.20225	4	0.0846929
733	0.20225	4	0.0846929
734	0.20225	4	0.0846929
735	0.20225	4	0.0846929
736	0.20225	4	0.0846929
737	0.20225	4	0.0846929
738	0.20225	4	0.0846929
739	0.20225	4	0.0846929
740	0.20225	4	0.0846929
741	0.20225	4	0.0846929
742	0.20225	4	0.0846929
743	0.20225	4	0.0846929
744	0.20225	4	0.0846929
745	0.20225	4	0.0846929
746	0.20225	4	0.0846929
747	0.20225	4	0.0846929
748	0.20225	4	0.0846929
749	0.20225	4	0.0846929
750	0.20225	4	0.0846929
751	0.20225	4	0.0846929
752	0.20225	4	0.0846929
753	0.20225	4	0.0846929
754	0.20225	4	0.0846929
755	0.20225	4	0.0846929
756	0.20225	4	0.0846929
757	0.20225	4	0.0846929
758	0.20225	4	0.0846929
759	0.20225	4	0.0846929
760	0.20225	4	0.0846929
761	0.20225	4	0.0846929
762	0.20225	4	0.0846929
763	0.20225	4	0.0846929
764	0.20225	4	0.0846929
765	0.20225	4	0.0846929
766	0.20225	4	0.0846929
767	0.20225	4	0.0846929
768	0.20225	4	0.0846929
769	0.20225	4	0.0846929
770	0.20225	4	0.0846929
771	0.20225	4	0.0846929
772	0.20225	4	0.0846929
773	0.20225	4	0.0846929
774	0.20225	4	0.0846929
775	0.20225	4	0.0846929
776	0.20225	4	0.0846929
777	0.20225	4	0.0846929
778	0.20225	4	0.0846929
779	0.20225	4	0.0846929
780	0.20225	4	0.0846929
781	0.20225	4	0.0846929
782	0.20225	4	0.0846929
783	0.20225	4	0.0846929
784	0.20225	4	0.0846929
785	0.20225	4	0.0846929
786	0.20225	4	0.0846929
787	0.20225	4	0.0846929
788	0.20225	4	0.0846929
789	0.20225	4	0.0846929
790	0.20225	4	0.0846929
791	0.20225	4	0.0846929
792	0.20225	4	0.0846929
793	0.20225	4	0.0846929
794	0.20225	4	0.0846929
795	0.20225	4	0.0846929
796	0.20225	4	0.0846929
797	0.20225	4	0.0846929
798	0.20225	4	0.0846929
799	0.20225	4	0.0846929
800	0.20225	4	0.0846929
801	0.20225	4	0.0846929
802	0.20225	4	0.0846929
803	0.20225	4	0.0846929
804	0.20225	4	0.0846929
805	0.20225	4	0.0846929
806	0.20225	4	0.0846929
807	0.20225	4	0.0846929
808	0.20225	4	0.0846929
809	0.20225	4	0.0846929
810	0.20225	4	0.0846929
811	0.20225	4	0.0846929
812	0.20225	4	0.0846929
813	0.20225	4	0.0846929
814	0.20225	4	0.0846929
815	0.20225	4	0.0846929
816	0.20225	4	0.0846929
817	0.20225	4	0.0846929
818	0.20225	4	0.0846929
819	0.20225	4	0.0846929
820	0.20225	4	0.0846929
821	0.20225	4	0.0846929
822	0.20225	4	0.0846929
823	0.20225	4	0.0846929
824	0.20225	4	0.0846929
825	0.20225	4	0.0846929
826	0.20225	4	0.0846929
827	0.20225	4	0.0846929
828	0.20225	4	0.0846929
829	0.20225	4	0.0846929
830	0.20225	4	0.0846929
831	0.20225	4	0.0846929
832	0.20225	4	0.0846929
833	0.20225	4	0.0846929
834	0.20225	4	0.0846929
835	0.20225	4	0.0846929
836	0.20225	4	0.0846929
837	0.20225	4	0.0846929
838	0.20225	4	0.0846929
839	0.20225	4	0.0846929
840	0.20225	4	0.0846929
841	0.20225	4	0.0846929
842	0.20225	4	0.0846929
843	0.20225	4	0.0846929
844	0.20225	4	0.0846929
845	0.20225	4	0.0846929
846	0.20225	4	0.0846929
847	0.20225	4	0.0846929
848	0.20225	4	0.0846929
849	0.20225	4	0.0846929
850	0.20225	4	0.0846929
851	0.20225	4	0.0846929
852	0.20225	4	0.0846929
853	0.20225	4	0.0846929
854	0.20225	4	0.0846929
855	0.20225	4	0.0846929
856	0.20225	4	0.0846929
857	0.20225	4	0.0846929
858	0.20225	4	0.0846929
859	0.20225	4	0.0846929
860	0.20225	4	0.0846929
861	0.20225	4	0.0846929
862	0.20225	4	0.0846929
863	0.20225	4	0.0846929
864	0.20225	4	0.0846929
865	0.20225	4	0.0846929
866	0.20225	4	0.0846929
867	0.20225	4	0.0846929
868	0.20225	4	0.0846929
869	0.20225	4	0.0846929
870	0.20225	4	0.0846929
871	0.20225	4	0.0846929
872	0.20225	4	0.0846929
873	0.20225	4	0.0846929
874	0.20225	4	0.0846929
875	0.20225	4	0.0846929
876	0.20225	4	0.0846929
877	0.20225	4	0.0846929
878	0.20225	4	0.0846929
879	0.20225	4	0.0846929
880	0.20225	4	0.0846929
881	0.20225	4	0.0846929
882	0.20225	4	0.0846929
883	0.20225	4	0.0846929
884	0.20225	4	0.0846929
885	0.20225	4	0.0846929
886	0.20225	4	0.0846929
887	0.20225	4	0.0846929
888	0.20225	4	0.0846929
889	0.20225	4	0.0846929
890	0.20225	4	0.0846929
891	0.20225	4	0.0846929
892	0.20225	4	0.0846929
893	0.20225	4	0.0846929
894	0.20225	4	0.0846929
895	0.20225	4	0.0846929
896	0.20225	4	0.0846929
897	0.20225	4	0.0846929
898	0.20225	4	0.0846929
899	0.20225	4	0.0846929
900	0.20225	4	0.0846929
901	0.20225	4	0.0846929
902	0.20225	4	0.0846929
903	0.20225	4	0.0846929
904	0.20225	4	0.0846929
905	0.20225	4	0.0846929
906	0.20225	4	0.0846929
907	0.20225	4	0.0846929
908	0.20225	4	0.0846929
909	0.20225	4	0.0846929
910	0.20225	4	0.0846929
911	0.20225	4	0.0846929
912	0.20225	4	0.0846929
913	0.20225	4	0.0846929
914	0.20225	4	0.0846929
915	0.20225	4	0.0846929
916	0.20225	4	0.0846929
917	0.20225	4	0.0846929
918	0.20225	4	0.0846929
919	0.20225	4	0.0846929
920	0.20225	4	0.0846929
921	0.20225	4	0.0846929
922	0.20225	4	0.0846929
923	0.20225	4	0.0846929
924	0.20225	4	0.0846929
925	0.20225	4	0.0846929
926	0.20225	4	0.0846929
927	0.20225	4	0.0846929
928	0.20225	4	0.0846929
929	0.20225	4	0.0846929
930	0.20225	4	0.0846929
931	0.20225	4	0.0846929
932	0.20225	4	0.0846929
933	0.20225	4	0.0846929
934	0.20225	4	0.0846929
935	0.20225	4	0.0846929
936	0.20225	4	0.0846929
937	0.20225	4	0.0846929
938	0.20225	4	0.0846929
939	0.20225	4	0.0846929
940	0.20225	4	0.0846929
941	0.20225	4	0.0846929
942	0.20225	4	0.0846929
943	0.20225	4	0.0846929
944	0.20225	4	0.0846929
945	0.20225	4	0.0846929
946	0.20225	4	0.0846929
947	0.20225	4	0.0846929
948	0.20225	4	0.0846929
949	0.20225	4	0.0846929
950	0.20225	4	0.0846929
951	0.20225	4	0.0846929
952	0.20225	4	0.0846929
953	0.20225	4	0.0846929
954	0.20225	4	0.0846929
955	0.20225	4	0.0846929
956	0.20225	4	0.0846929
957	0.20225	4	0.0846929
958	0.20225	4	0.0846929
959	0.20225	4	0.0846929
960	0.20225	4	0.0846929
961	0.20225	4	0.0846929
962	0.20225	4	0.0846929
963	0.20225	4	0.0846929
964	0.20225	4	0.0846929
965	0.20225	4	0.0846929
966	0.20225	4	0.0846929
967	0.20225	4	0.0846929
968	0.20225	4	0.0846929
969	0.20225	4	0.0846929
970	0.20225	4	0.0846929
971	0.20225	4	0.0846929
972	0.20225	4	0.0846929
973	0.20225	4	0.0846929
974	0.20225	4	0.0846929
975	0.20225	4	0.0846929
976	0.20225	4	0.0846929
977	0.20225	4	0.0846929
978	0.20225	4	0.0846929
979	0.20225	4	0.0846929
980	0.20225	4	0.0846929
981	0.20225	4	0.0846929
982	0.20225	4	0.0846929
983	0.20225	4	0.0846929
984	0.20225	4	0.0846929
985	0.20225	4	0.0846929
986	0.20225	4	0.0846929
987	0.20225	4	0.0846929
988	0.20225	4	0.0846929
989	0.20225	4	0.0846929
990	0.20225	4	0.0846929
991	0.20225	4	0.0846929
992	0.20225	4	0.0846929
993	0.20225	4	0.0846929
994	0.20225	4	0.0846929
995	0.20225	4	0.0846929
996	0.20225	4	0.0846929
997	0.20225	4	0.0846929
998	0.20225	4	0.0846929
999	0.20225	4	0.0846929
1000	0.20225	4	0.0846929
1001	0.20225	4	0.0846929
1002	0.20225	4	0.0846929
1003	0.20225	4	0.0846929
1004	0.20225	4	0.0846929
1005	0.20225	4	0.0846929
1006	0.20225	4	0.0846929
1007	0.20225	4	0.0846929
1008	0.20225	4	0.0846929
1009	0.20225	4	0.0846929
1010	0.20225	4	0.0846929
1011	0.20225	4	0.0846929
1012	0.20225	4	0.0846929
1013	0.20225	4	0.0846929
1014	0.20225	4	0.0846929
1015	0.20225	4	0.0846929
1016	0.20225	4	0.0846929
1017	0.20225	4	0.0846929
1018	0.20225	4	0.0846929
1019	0.20225	4	0.0846929
1020	0.20225	4	0.0846929
1021	0.20225	4	0.0846929
1022	0.20225	4	0.0846929
1023	0.20225	4	0.0846929
1024	0.20225	4	0.0846929
1025	0.20225	4	0.0846929
1026	0.20225	4	0.0846929
1027	0.20225	4	0.0846929
1028	0.20225	4	0.0846929
1029	0.20225	4	0.0846929
1030	0.20225	4	0.0846929
1031	0.20225	4	0.0846929
1032	0.20225	4	0.0846929
1033	0.20225	4	0.0846929
1034	0.20225	4	0.0846929
1035	0.20225	4	0.0846929
1036	0.20225	4	0.0846929
1037	0.20225	4	0.0846929
1038	0.20225	4	0.0846929
1039	0.20225	4	0.0846929
1040	0.20225	4	0.0846929
1041	0.20225	4	0.0846929
1042	0.20225	4	0.0846929
1043	0.20225	4	0.0846929
1044	0.20225	4	0.0846929
1045	0.20225	4	0.0846929
1046	0.20225	4	0.0846929
1047	0.20225	4	0.0846929
1048	0.20225	4	0.0846929
1049	0.20225	4	0.0846929
1050	0.20225	4	0.0846929
1051	0.20225	4	0.0846929
1052	0.20225	4	0.0846929
1053	0.20225	4	0.0846929
1054	0.20225	4	0.0846929
1055	0.20225	4	0.0846929
1056	0.20225	4	0.0846929
1057	0.20225	4	0.0846929
1058	0.20225	4	0.0846929
1059	0.20225	4	0.0846929
1060	0.20225	4	0.0846929
1061	0.20225	4	0.0846929
1062	0.20225	4	0.0846929
1063	0.20225	4	0.0846929
1064	0.20225	4	0.0846929
1065	0.20225	4	0.0846929
1066	0.20225	4	0.0846929
1067	0.20225	4	0.0846929
1068	0.20225	4	0.0846929
1069	0.20225	4	0.0846929
1070	0.20225	4	0.0846929
1071	0.20225	4	0.0846929
1072	0.20225	4	0.0846929
1073	0.20225	4	0.0846929
1074	0.20225	4	0.0846929
1075	0.20225	4	0.0846929
1076	0.20225	4	0.0846929
1077	0.20225	4	0.0846929
1078	0.20225	4	0.0846929
1079	0.20225	4	0.0846929
1080	0.20225	4	0.0846929
1081	0.20225	4	0.0846929
1082	0.20225	4	0.0846929
1083	0.20225	4	0.0846929
1084	0.20225	4	0.0846929
1085	0.20225	4	0.0846929
1086	0.20225	4	0.0846929
1087	0.20225	4	0.0846929
1088	0.20225	4	0.0846929
1089	0.20225	4	0.0846929
1090	0.20225	4	0.0846929
1091	0.20225	4	0.0846929
1092	0.20225	4	0.0846929
1093	0.20225	4	0.0846929
1094	0.20225	4	0.0846929
1095	0.20225	4	0.0846929
1096	0.20225	4	0.0846929
1097	0.20225	4	0.0846929
1098	0.20225	4	0.0846929
1099	0.20225	4	0.0846929
1100	0.20225	4	0.0846929
1101	0.20225	4	0.0846929
1102	0.20225	4	0.0846929
1103	0.20225	4	0.0846929
1104	0.20225	4	0.0846929
1105	0.20225	4	0.0846929
1106	0.20225	4	0.0846929
1107	0.20225	4	0.0846929
1108	0.20225	4	0.0846929
1109	0.20225	4	0.0846929
1110	0.20225	4	0.0846929
1111	0.20225	4	0.0846929
1112	0.20225	4	0.0846929
1113	0.20225	4	0.0846929
1114	0.20225	4	0.0846929
1115	0.20225	4	0.0846929
1116	0.20225	4	0.0846929
1117	0.20225	4	0.0846929
1118	0.20225	4	0.0846929
1119	0.20225	4	0.0846929
1120	0.20225	4	0.0846929
1121	0.20225	4	0.0846929
1122	0.20225	4	0.0846929
1123	0.20225	4	0.0846929
1124	0.20225	4	0.0846929
1125	0.20225	4	0.0846929
1126	0.20225	4	0.0846929
1127	0.20225	4	0.0846929
1128	0.20225	4	0.0846929
1129	0.20225	4	0.0846929
1130	0.20225	4	0.0846929
1131	0.20225	4	0.0846929
1132	0.20225	4	0.0846929
1133	0.20225	4	0.0846929
1134	0.20225	4	0.0846929
1135	0.20225	4	0.0846929
1136	0.20225	4	0.0846929
1137	0.20225	4	0.0846929
1138	0.20225	4	0.0846929
1139	0.20225	4	0.0846929
1140	0.20225	4	0.0846929
1141	0.20225	4	0.0846929
1142	0.20225	4	0.0846929
1143	0.20225	4	0.0846929
1144	0.20225	4	0.0846929
1145	0.20225	4	0.0846929
1146	0.20225	4	0.0846929
1147	0.20225	4	0.0846929
1148	0.20225	4	0.0846929
1149	0.20225	4	0.0846929
1150	0.20225	4	0.0846929
1151	0.20225	4	0.0846929
1152	0.20225	4	0.0846929
1153	0.20225	4	0.0846929
1154	0.20225	4	0.0846929
1155	0.20225	4	0.0846929
1156	0.20225	4	0.0846929
1157	0.20225	4	0.0846929
1158	0.20225	4	0.0846929
1159	0.20225	4	0.0846929
1160	0.20225	4	0.0846929
1161	0.20225	4	0.0846929
1162	0.20225	4	0.0846929
1163	0.20225	4	0.0846929
1164	0.20225	4	0.0846929
1165	0.20225	4	0.0846929
1166	0.20225	4	0.0846929
1167	0.20225	4	0.0846929
1168	0.20225	4	0.0846929
1169	0.20225	4	0.0846929
1170	0.20225	4	0.0846929
1171	0.20225	4	0.0846929
1172	0.20225	4	0.0846929
1173	0.20225	4	0.0846929
1174	0.20225	4	0.0846929
1175	0.20225	4	0.0846929
1176	0.20225	4	0.0846929
1177	0.20225	4	0.0846929
1178	0.20225	4	0.0846929
1179	0.20225	4	0.0846929
1180	0.20225	4	0.0846929
1181	0.20225	4	0.0846929
1182	0.20225	4	0.0846929
1183	0.20225	4	0.0846929
1184	0.20225	4	0.0846929
1185	0.20225	4	0.0846929
1186	0.20225	4	0.0846929
1187	0.20225	4	0.0846929
1188	0.20225	4	0.0846929
1189	0.20225	4	0.0846929
1190	0.20225	4	0.0846929
1191	0.20225	4	0.0846929
1192	0.20225	4	0.0846929
1193	0.20225	4	0.0846929
1194	0.20225	4	0.0846929
1195	0.20225	4	0.0846929
1196	0.20225	4	0.0846929
1197	0.20225	4	0.0846929
1198	0.20225	4	0.0846929
1199	0.20225	4	0.0846929
1200	0.20225	4	0.0846929
1201	0.20225	4	0.0846929
1202	0.20225	4	0.0846929
1203	0.20225	4	0.0846929
1204	0.20225	4	0.0846929
1205	0.20225	4	0.0846929
1206	0.20225	4	0.0846929
1207	0.20225	4	0.0846929
1208	0.20225	4	0.0846929
1209	0.20225	4	0.0846929
1210	0.20225	4	0.0846929
1211	0.20225	4	0.0846929
1212	0.20225	4	0.0846929
1213	0.20225	4	0.0846929
1214	0.20225	4	0.0846929
1215	0.20225	4	0.0846929
1216	0.20225	4	0.0846929
1217	0.20225	4	0.0846929
1218	0.20225	4	0.0846929
1219	0.20225	4	0.0846929
1220	0.20225	4	0.0846929
1221	0.20225	4	0.0846929
1222	0.20225	4	0.0846929
1223	0.20225	4	0.0846929
1224	0.20225	4	0.0846929
1225	0.20225	4	0.0846929
1226	0.20225	4	0.0846929
1227	0.20225	4	0.0846929
1228	0.20225	4	0.0846929
1229	0.20225	4	0.0846929
1230	0.20225	4	0.0846929
1231	0.20225	4	0.0846929
1232	0.20225	4	0.0846929
1233	0.20225	4	0.0846929
1234	0.20225	4	0.0846929
1235	0.20225	4	0.0846929
1236	0.20225	4	0.0846929
1237	0.20225	4	0.0846929
1238	0.20225	4	0.0846929
1239	0.20225	4	0.0846929
1240	0.20225	4	0.0846929
1241	0.20225	4	0.0846929
1242	0.20225	4	0.0846929
1243	0.20225	4	0.0846929
1244	0.20225	4	0.0846929
1245	0.20225	4	0.0846929
1246	0.20225	4	0.0846929
1247	0.20225	4	0.0846929
1248	0.20225	4	0.0846929
1249	0.20225	4	0.0846929
1250	0.20225	4	0.0846929
1251	0.20225	4	0.0846929
1252	0.20225	4	0.0846929
1253	0.20225	4	0.0846929
1254	0.20225	4	0.0846929
1255	0.20225	4	0.0846929
1256	0.20225	4	0.0846929
1257	0.20225	4	0.0846929
1258	0.20225	4	0.0846929
1259	0.20225	4	0.0846929
1260	0.20225	4	0.0846929
1261	0.20225	4	0.0846929
1262	0.20225	4	0.0846929
1263	0.20225	4	0.0846929
1264	0.20225	4	0.0846929
1265	0.20225	4	0.0846929
1266	0.20225	4	0.0846929
1267	0.20225	4	0.0846929
1268	0.20225	4	0.0846929
1269	0.20225	4	0.0846929
1270	0.20225	4	0.0846929
1271	0.20225	4	0.0846929
1272	0.20225	4	0.0846929
1273	0.20225	4	0.0846929
1274	0.20225	4	0.0846929
1275	0.20225	4	0.0846929
1276	0.20225	4	0.0846929
1277	0.20225	4	0.0846929
1278	0.20225	4	0.0846929
1279	0.20225	4	0.0846929
1280	0.20225	4	0.0846929
1281	0.20225	4	0.0846929
1282	0.20225	4	0.0846929
1283	0.20225	4	0.0846929
1284	0.20225	4	0.0846929
1285	0.20225	4	0.0846929
1286	0.20225	4	0.0846929
1287	0.20225	4	0.0846929
1288	0.20225	4	0.0846929
1289	0.20225	4	0.0846929
1290	0.20225	4	0.0846929
1291	0.20225	4	0.0846929
1292	0.20225	4	0.0846929
1293	0.20225	4	0.0846929
1294	0.20225	4	0.0846929
1295	0.20225	4	0.0846929
1296	0.20225	4	0.0846929
1297	0.20225	4	0.0846929
1298	0.20225	4	0.0846929
1299	0.20225	4	0.0846929
1300	0.20225	4	0.0846929
1301	0.20225	4	0.0846929
1302	0.20225	4	0.0846929
1303	0.20225	4	0.0846929
1304	0.20225	4	0.0846929
1305	0.20225	4	0.0846929
1306	0.20225	4	0.0846929
1307	0.20225	4	0.0846929
1308	0.20225	4	0.0846929
1309	0.20225	4	0.0846929
1310	0.20225	4	0.0846929
1311	0.20225	4	0.0846929
1312	0.20225	4	0.0846929
1313	0.20225	4	0.0846929
1314	0.20225	4	0.0846929
1315	0.20225	4	0.0846929
1316	0.20225	4	0.0846929
1317	0.20225	4	0.0846929
1318	0.20225	4	0.0846929
1319	0.20225	4	0.0846929
1320	0.20225	4	0.0846929
1321	0.20225	4	0.0846929
1322	0.20225	4	0.0846929
1323	0.20225	4	0.0846929
1324	0.20225	4	0.0846929
1325	0.20225	4	0.0846929
1326	0.20225	4	0.0846929
1327	0.20225	4	0.0846929
1328	0.20225	4	0.0846929
1329	0.20225	4	0.0846929
1330	0.20225	4	0.0846929
1331	0.20225	4	0.0846929
1332	0.20225	4	0.0846929
1333	0.20225	4	0.0846929
1334	0.20225	4	0.0846929
1335	0.20225	4	0.0846929
1336	0.20225	4	0.0846929
1337	0.20225	4	0.0846929
1338	0.20225	4	0.0846929
1339	0.20225	4	0.0846929
1340	0.20225	4	0.0846929
1341	0.20225	4	0.0846929
1342	0.20225	4	0.0846929
1343	0.20225	4	0.0846929
1344	0.20225	4	0.0846929
1345	0.20225	4	0.0846929
1346	0.20225	4	0.0846929
1347	0.20225	4	0.0846929
1348	0.20225	4	0.0846929
1349	0.20225	4	0.0846929
1350	0.20225	4	0.0846929
1351	0.20225	4	0.0846929
1352	0.20225	4	0.0846929
1353	0.20225	4	0.0846929
1354	0.20225	4	0.0846929
1355	0.20225	4	0.0846929
1356	0.20225	4	0.0846929
1357	0.20225	4	0.0846929
1358	0.20225	4	0.0846929
1359	0.20225	4	0.0846929
1360	0.20225	4	0.0846929
1361	0.20225	4	0.0846929
1362	0.20225	4	0.0846929
1363	0.20225	4	0.0846929
1364	0.20225	4	0.0846929
1365	0.20225	4	0.0846929
1366	0.20225	4	0.0846929
1367	0.20225	4	0.0846929
1368	0.20225	4	0.0846929
1369	0.20225	4	0.0846929
1370	0.20225	4	0.0846929
1371	0.20225	4	0.0846929
1372	0.20225	4	0.0846929
1373	0.20225	4	0.0846929
1374	0.20225	4	0.0846929
1375	0.20225	4	0.0846929
1376	0.20225	4	0.0846929
1377	0.20225	4	0.0846929
1378	0.20225	4	0.0846929
1379	0.20225	4	0.0846929
1380	0.20225	4	0.0846929
1381	0.20225	4	0.0846929
1382	0.20225	4	0.0846929
1383	0.20225	4	0.0846929
1384	0.20225	4	0.0846929
1385	0.20225	4	0.0846929
1386	0.20225	4	0.0846929
1387	0.20225	4	0.0846929
1388	0.20225	4	0.0846929
1389	0.20225	4	0.0846929
1390	0.20225	4	0.0846929
1391	0.20225	4	0.0846929
1392	0.20225	4	0.0846929
1393	0.20225	4	0.0846929
1394	0.20225	4	0.0846929
1395	0.20225	4	0.0846929
1396	0.20225	4	0.0846929
1397	0.20225	4	0.0846929
1398	0.20225	4	0.0846929
1399	0.20225	4	0.0846929
1400	0.20225	4	0.0846929
1401	0.20225	4	0.0846929
1402	0.20225	4	0.0846929
1403	0.20225	4	0.0846929
1404	0.20225	4	0.0846929
1405	0.20225	4	0.0846929
1406	0.20225	4	0.0846929
1407	0.20225	4	0.0846929
1408	0.20225	4	0.0846929
1409	0.20225	4	0.0846929
1410	0.20225	4	0.0846929
1411	0.20225	4	0.0846929
1412	0.20225	4	0.0846929
1413	0.20225	4	0.0846929
1414	0.20225	4	0.0846929
1415	0.20225	4	0.0846929
1416	0.20225	4	0.0846929
1417	0.20225	4	0.0846929
1418	0.20225	4	0.0846929
1419	0.20225	4	0.0846929
1420	0.20225	4	0.0846929
1421	0.20225	4	0.0846929
1422	0.20225	4	0.0846929
1423	0.20225	4	0.0846929
1424	0.20225	4	0.0846929
1425	0.20225	4	0.0846929
1426	0.20225	4	0.0846929
1427	0.20225	4	0.0846929
1428	0.20225	4	0.0846929
1429	0.20225	4	0.0846929
1430	0.20225	4	0.0846929
1431	0.20225	4	0.0846929
1432	0.20225	4	0.0846929
1433	0.20225	4	0.0846929
1434	0.20225	4	0.0846929
1435	0.20225	4	0.0846929
1436	0.20225	4	0.0846929
1437	0.20225	4	0.0846929
1438	0.20225	4	0.0846929
1439	0.20225	4	0.0846929
1440	0.20225	4	0.0846929
1441	0.20225	4	0.0846929
1442	0.20225	4	0.0846929
1443	0.20225	4	0.0846929
1444	0.20225	4	0.0846929
1445	0.20225	4	0.0846929
1446	0.20225	4	0.0846929
1447	0.20225	4	0.0846929
1448	0.20225	4	0.0846929
1449	0.20225	4	0.0846929
1450	0.20225	4	0.0846929
1451	0.20225	4	0.0846929
1452	0.20225	4	0.0846929
1453	0.20225	4	0.0846929
1454	0.20225	4	0.0846929
1455	0.20225	4	0.0846929
1456	0.20225	4	0.0846929
1457	0.20225	4	0.0846929
1458	0.20225	4	0.0846929
1459	0.20225	4	0.0846929
1460	0.20225	4	0.0846929
1461	0.20225	4	0.0846929
1462	0.20225	4	0.0846929
1463	0.20225	4	0.0846929
1464	0.20225	4	0.0846929
1465	0.20225	4	0.0846929
1466	0.20225	4	0.0846929
1467	0.20225	4	0.0846929
1468	0.20225	4	0.0846929
1469	0.20225	4	0.0846929
1470	0.20225	4	0.0846929
1471	0.20225	4	0.0846929
1472	0.20225	4	0.0846929
1473	0.20225	4	0.0846929
1474	0.20225	4	0.0846929
1475	0.20225	4	0.0846929
1476	0.20225	4	0.0846929
1477	0.20225	4	0.0846929
1478	0.20225	4	0.0846929
1479	0.20225	4	0.0846929
1480	0.20225	4	0.0846929
1481	0.20225	4	0.0846929
1482	0.20225	4	0.0846929
1483	0.20225	4	0.0846929
1484	0.20225	4	0.0846929
1485	0.20225	4	0.0846929
1486	0.20225	4	0.0846929
1487	0.20225	4	0.0846929
1488	0.20225	4	0.0846929
1489	0.20225	4	0.0846929
1490	0.20225	4	0.0846929
1491	0.20225	4	0.0846929
1492	0.20225	4	0.0846929
1493	0.20225	4	0.0846929
1494	0.20225	4	0.0846929
1495	0.20225	4	0.0846929
1496	0.20225	4	0.0846929
1497	0.20225	4	0.0846929
1498	0.20225	4	0.0846929
1499	0.20225	4	0.0846929
1500	0.20225	4	0.0846929
1501	0.20225	4	0.0846929
1502	0.20225	4	0.0846929
1503	0.20225	4	0.0846929
1504	0.20225	4	0.0846929
1505	0.20225	4	0.0846929
1506	0.20225	4	0.0846929
1507	0.20225	4	0.0846929
1508	0.20225	4	0.0846929
1509	0.20225	4	0.0846929
1510	0.20225	4	0.0846929
1511	0.20225	4	0.0846929
1512	0.20225	4	0.0846929
1513	0.20225	4	0.0846929
1514	0.20225	4	0.0846929
1515	0.20225	4	0.0846929
1516	0.20225	4	0.0846929
1517	0.20225	4	0.0846929
1518	0.20225	4	0.0846929
1519	0.20225	4	0.0846929
1520	0.20225	4	0.0846929
1521	0.20225	4	0.0846929
1522	0.20225	4	0.0846929
1523	0.20225	4	0.0846929
1524	0.20225	4	0.0846929
1525	0.20225	4	0.0846929
1526	0.20225	4	0.0846929
1527	0.20225	4	0.0846929
1528	0.20225	4	0.0846929
1529	0.20225	4	0.0846929
1530	0.20225	4	0.0846929
1531	0.20225	4	0.0846929
1532	0.20225	4	0.0846929
1533	0.20225	4	0.0846929
1534	0.20225	4	0.0846929
1535	0.20225	4	0.0846929
1536	0.20225	4	0.0846929
1537	0.20225	4	0.0846929
1538	0.20225	4	0.0846929
1539	0.20225	4	0.0846929
1540	0.20225	4	0.0846929
1541	0.20225	4	0.0846929
1542	0.20225	4	0.0846929
1543	0.20225	4	0.0846929
1544	0.20225	4	0.0846929
1545	0.20225	4	0.0846929
1546	0.20225	4	0.0846929
1547	0.20225	4	0.0846929
1548	0.20225	4	0.0846929
1549	0.20225	4	0.0846929
1550	0.20225	4	0.0846929
1551	0.20225	4	0.0846929
1552	0.20225	4	0.0846929
1553	0.20225	4	0.0846929
1554	0.20225	4	0.0846929
1555	0.20225	4	0.0846929
1556	0.20225	4	0.0846929
1557	0.20225	4	0.0846929
1558	0.20225	4	0.0846929
1559	0.20225	4	0.0846929
1560	0.20225	4	0.0846929
1561	0.20225	4	0.0846929
1562	0.20225	4	0.0846929
1563	0.20225	4	0.0846929
1564	0.20225	4	0.0846929
1565	0.20225	4	0.0846929
1566	0.20225	4	0.0846929
1567	0.20225	4	0.0846929
1568	0.20225	4	0.0846929
1569	0.20225	4	0.0846929
1570	0.20225	4	0.0846929
1571	0.20225	4	0.0846929
1572	0.20225	4	0.0846929
1573	0.20225	4	0.0846929
1574	0.20225	4	0.0846929
1575	0.20225	4	0.0846929
1576	0.20225	4	0.0846929
1577	0.20225	4	0.0846929
1578	0.20225	4	0.0846929
1579	0.20225	4	0.0846929
1580	0.20225	4	0.0846929
1581	0.20225	4	0.0846929
1582	0.20225	4	0.0846929
1583	0.20225	4	0.0846929
1584	0.20225	4	0.0846929
1585	0.20225	4	0.0846929
1586	0.20225	4	0.0846929
1587	0.20225	4	0.0846929
1588	0.20225	4	0.0846929
1589	0.20225	4	0.0846929
1590	0.20225	4	0.0846929
1591	0.20225	4	0.0846929
1592	0.20225	4	0.0846929
1593	0.20225	4	0.0846929
1594	0.20225	4	0.0846929
1595	0.20225	4	0.0846929
1596	0.20225	4	0.0846929
1597	0.20225	4	0.0846929
1598	0.20225	4	0.0846929
1599	0.20225	4	0.0846929
1600	0.20225	4	0.0846929
1601	0.20225	4	0.0846929
1602	0.20225	4	0.0846929
1603	0.20225	4	0.0846929
1604	0.20225	4	0.0846929
1605	0.20225	4	0.0846929
1606	0.20225	4	0.0846929
1607	0.20225	4	0.0846929
1608	0.20225	4	0.0846929
1609	0.20225	4	0.0846929
1610	0.20225	4	0.0846929
1611	0.20225	4	0.0846929
1612	0.20225	4	0.0846929
1613	0.20225	4	0.0846929
1614	0.20225	4	0.0846929
1615	0.20225	4	0.0846929
1616	0.20225	4	0.0846929
1617	0.20225	4	0.0846929
1618	0.20225	4	0.0846929
1619	0.20225	4	0.0846929
1620	0.20225	4	0.0846929
1621	0.20225	4	0.0846929
1622	0.20225	4	0.0846929
1623	0.20225	4	0.0846929
1624	0.20225	4	0.0846929
1625	0.20225	4	0.0846929
1626	0.20225	4	0.0846929
1627	0.20225	4	0.0846929
1628	0.20225	4	0.0846929
1629	0.20225	4	0.0846929
1630	0.20225	4	0.0846929
1631	0.20225	4	0.0846929
1632	0.20225	4	0.0846929
1633	0.20225	4	0.0846929
1634	0.20225	4	0.0846929
1635	0.20225	4	0.0846929
1636	0.20225	4	0.0846929
1637	0.20225	4	0.0846929
1638	0.20225	4	0.0846929
1639	0.20225	4	0.0846929
1640	0.20225	4	0.0846929
1641	0.20225	4	0.0846929
1642	0.20225	4	0.0846929
1643	0.20225	4	0.0846929
1644	0.20225	4	0.0846929
1645	0.20225	4	0.0846929
1646	0.20225	4	0.0846929
1647	0.20225	4	0.0846929
1648	0.20225	4	0.0846929
1649	0.20225	4	0.0846929
1650	0.20225	4	0.0846929
1651	0.20225	4	0.0846929
1652	0.20225	4	0.0846929
1653	0.20225	4	0.0846929
1654	0.20225	4	0.0846929
1655	0.20225	4	0.0846929
1656	0.20225	4	0.0846929
1657	0.20225	4	0.0846929
1658	0.20225	4	0.0846929
1659	0.20225	4	0.0846929
1660	0.20225	4	0.0846929
1661	0.20225	4	0.0846929
1662	0.20225	4	0.0846929
1663	0.20225	4	0.0846929
1664	0.20225	4	0.0846929
1665	0.20225	4	0.0846929
1666	0.20225	4	0.0846929
1667	0.20225	4	0.0846929
1668	0.20225	4	0.0846929
1669	0.20225	4	0.0846929
1670	0.20225	4	0.0846929
1671	0.20225	4	0.0846929
1672	0.20225	4	0.0846929
1673	0.20225	4	0.0846929
1674	0.20225	4	0.0846929
1675	0.20225	4	0.0846929
1676	0.20225	4	0.0846929
1677	0.20225	4	0.0846929
1678	0.20225	4	0.0846929
1679	0.20225	4	0.0846929
1680	0.20225	4	0.0846929
1681	0.20225	4	0.0846929
1682	0.20225	4	0.0846929
1683	0.20225	4	0.0846929
1684	0.20225	4	0.0846929
1685	0.20225	4	0.0846929
1686	0.20225	4	0.0846929
1687	0.20225	4	0.0846929
1688	0.20225	4	0.0846929
1689	0.20225	4	0.0846929
1690	0.20225	4	0.0846929
1691	0.20225	4	0.0846929
1692	0.20225	4	0.0846929
1693	0.20225	4	0.0846929
1694	0.20225	4	0.0846929
1695	0.20225	4	0.0846929
1696	0.20225	4	0.0846929
1697	0.20225	4	0.0846929
1698	0.20225	4	0.0846929
1699	0.20225	4	0.0846929
1700	0.20225	4	0.0846929
1701	0.20225	4	0.0846929
1702	0.20225	4	0.0846929
1703	0.20225	4	0.0846929
1704	0.20225	4	0.0846929
1705	0.20225	4	0.0846929
1706	0.20225	4	0.0846929
1707	0.20225	4	0.0846929
1708	0.20225	4	0.0846929
1709	0.20225	4	0.0846929
1710	0.20225	4	0.0846929
1711	0.20225	4	0.0846929
1712	0.20225	4	0.0846929
1713	0.20225	4	0.0846929
1714	0.20225	4	0.0846929
1715	0.20225	4	0.0846929
1716	0.20225	4	0.0846929
1717	0.20225	4	0.0846929
1718	0.20225	4	0.0846929
1719	0.20225	4	0.0846929
1720	0.20225	4	0.0846929
1721	0.20225	4	0.0846929
1722	0.20225	4	0.0846929
1723	0.20225	4	0.0846929
1724	0.20225	4	0.0846929
1725	0.20225	4	0.0846929
1726	0.20225	4	0.0846929
1727	0.20225	4	0.0846929
1728	0.20225	4	0.0846929
1729	0.20225	4	0.0846929
1730	0.20225	4	0.0846929
1731	0.20225	4	0.0846929
1732	0.20225	4	0.0846929
1733	0.20225	4	0.0846929
1734	0.20225	4	0.0846929
1735	0.20225	4	0.0846929
1736	0.20225	4	0.0846929
1737	0.20225	4	0.0846929
1738	0.20225	4	0.0846929
1739	0.20225	4	0.0846929
1740	0.20225	4	0.0846929
1741	0.20225	4	0.0846929
1742	0.20225	4	0.0846929
1743	0.20225	4	0.0846929
1744	0.20225	4	0.0846929
1745	0.20225	4	0.0846929
1746	0.20225	4	0.0846929
1747	0.20225	4	0.0846929
1748	0.20225	4	0.0846929
1749	0.20225	4	0.0846929
1750	0.20225	4	0.0846929
1751	0.20225	4	0.0846929
1752	0.20225	4	0.0846929
1753	0.20225	4	0.0846929
1754	0.20225	4	0.0846929
1755	0.20225	4	0.0846929
1756	0.20225	4	0.0846929
1757	0.20225	4	0.0846929
1758	0.20225	4	0.0846929
1759	0.20225	4	0.0846929
1760	0.20225	4	0.0846929
1761	0.20225	4	0.0846929
1762	0.20225	4	0.0846929
1763	0.20225	4	0.0846929
1764	0.20225	4	0.0846929
1765	0.20225	4	0.0846929
1766	0.20225	4	0.0846929
1767	0.20225	4	0.0846929
1768	0.20225	4	0.0846929
1769	0.20225	4	0.0846929
1770	0.20225	4	0.0846929
1771	0.20225	4	0.0846929
1772	0.20225	4	0.0846929
1773	0.20225	4	0.0846929
1774	0.20225	4	0.0846929
1775	0.20225	4	0.0846929
1776	0.20225	4	0.0846929
1777	0.20225	4	0.0846929
1778	0.20225	4	0.0846929
1779	0.20225	4	0.0846929
1780	0.20225	4	0.0846929
1781	0.20225	4	0.0846929
1782	0.20225	4	0.0846929
1783	0.20225	4	0.0846929
1784	0.20225	4	0.0846929
1785	0.20225	4	0.0846929
1786	0.20225	4	0.0846929
1787	0.20225	4	0.0846929
1788	0.20225	4	0.0846929
1789	0.20225	4	0.0846929
1790	0.20225	4	0.0846929
1791	0.20225	4	0.0846929
1792	0.20225	4	0.0846929
1793	0.20225	4	0.0846929
1794	0.20225	4	0.0846929
1795	0.20225	4	0.0846929
1796	0.20225	4	0.0846929
1797	0.20225	4	0.0846929
1798	0.20225	4	0.0846929
1799	0.20225	4	0.0846929
1800	0.20225	4	0.0846929
1801	0.20225	4	0.0846929
1802	0.20225	4	0.0846929
1803	0.20225	4	0.0846929
1804	0.20225	4	0.0846929
1805	0.20225	4	0.0846929
1806	0.20225	4	0.0846929
1807	0.20225	4	0.0846929
1808	0.20225	4	0.0846929
1809	0.20225	4	0.0846929
1810	0.20225	4	0.0846929
1811	0.20225	4	0.0846929
1812	0.20225	4	0.0846929
1813	0.20225	4	0.0846929
1814	0.20225	4	0.0846929
1815	0.20225	4	0.0846929
1816	0.20225	4	0.0846929
1817	0.20225	4	0.0846929
1818	0.20225	4	0.0846929
1819	0.20225	4	0.0846929
1820	0.20225	4	0.0846929
1821	0.20225	4	0.0846929
1822	0.20225	4	0.0846929
1823	0.20225	4	0.0846929
1824	0.20225	4	0.0846929
1825	0.20225	4	0.0846929
1826	0.20225	4	0.0846929
1827	0.20225	4	0.0846929
1828	0.20225	4	0.0846929
1829	0.20225	4	0.0846929
1830	0.20225	4	0.0846929
1831	0.20225	4	0.0846929
1832	0.20225	4	0.0846929
1833	0.20225	4	0.0846929
1834	0.20225	4	0.0846929
1835	0.20225	4	0.0846929
1836	0.20225	4	0.0846929
1837	0.20225	4	0.0846929
1838	0.20225	4	0.0846929
1839	0.20225	4	0.0846929
1840	0.20225	4	0.0846929
1841	0.20225	4	0.0846929
1842	0.20225	4	0.0846929
1843	0.20225	4	0.0846929
1844	0.20225	4	0.0846929
1845	0.20225	4	0.0846929
1846	0.20225	4	0.0846929
1847	0.20225	4	0.0846929
1848	0.20225	4	0.0846929
1849	0.20225	4	0.0846929
1850	0.20225	4	0.0846929
1851	0.20225	4	0.0846929
1852	0.20225	4	0.0846929
1853	0.20225	4	0.0846929
1854	0.20225	4	0.0846929
1855	0.20225	4	0.0846929
1856	0.20225	4	0.0846929
1857	0.20225	4	0.0846929
1858	0.20225	4	0.0846929
1859	0.20225	4	0.0846929
1860	0.20225	4	0.0846929
1861	0.20225	4	0.0846929
1862	0.20225	4	0.0846929
1863	0.20225	4	0.0846929
1864	0.20225	4	0.0846929
1865	0.20225	4	0.0846929
1866	0.20225	4	0.0846929
1867	0.20225	4	0.0846929
1868	0.20225	4	0.0846929
1869	0.20225	4	0.0846929
1870	0.20225	4	0.0846929
1871	0.20225	4	0.0846929
1872	0.20225	4	0.0846929
1873	0.20225	4	0.0846929
1874	0.20225	4	0.0846929
1875	0.20225	4	0.0846929
1876	0.20225	4	0.0846929
1877	0.20225	4	0.0846929
1878	0.20225	4	0.0846929
1879	0.20225	4	0.0846929
1880	0.20225	4	0.0846929
1881	0.20225	4	0.0846929
1882	0.20225	4	0.0846929
1883	0.20225	4	0.0846929
1884	0.20225	4	0.0846929
1885	0.20225	4	0.0846929
1886	0.20225	4	0.0846929
1887	0.20225	4	0.0846929
1888	0.20225	4	0.0846929
1889	0.20225	4	0.0846929
1890	0.20225	4	0.0846929
1891	0.20225	4	0.0846929
1892	0.20225	4	0.0846929
1893	0.20225	4	0.0846929
1894	0.20225	4	0.0846929
1895	0.20225	4	0.0846929
1896	0.20225	4	0.0846929
1897	0.20225	4	0.0846929
1898	0.20225	4	0.0846929
1899	0.20225	4	0.0846929
1900	0.20225	4	0.0846929
1901	0.20225	4	0.0846929
1902	0.20225	4	0.0846929
1903	0.20225	4	0.0846929
1904	0.20225	4	0.0846929
1905	0.20225	4	0.0846929
1906	0.20225	4	0.0846929
1907	0.20225	4	0.0846929
1908	0.20225	4	0.0846929
1909	0.20225	4	0.0846929
1910	0.20225	4	0.0846929
1911	0.20225	4	0.0846929
1912	0.20225	4	0.0846929
1913	0.20225	4	0.0846929
1914	0.20225	4	0.0846929
1915	0.20225	4	0.0846929
1916	0.20225	4	0.0846929
1917	0.20225	4	0.0846929
1918	0.20225	4	0.0846929
1919	0.20225	4	0.0846929
1920	0.20225	4	0.0846929
1921	0.20225	4	0.0846929
1922	0.20225	4	0.0846929
1923	0.20225	4	0.0846929
1924	0.20225	4	0.0846929
1925	0.20225	4	0.0846929
1926	0.20225	4	0.0846929
1927	0.20225	4	0.0846929
1928	0.20225	4	0.0846929
1929	0.20225	4	0.0846929
1930	0.20225	4	0.0846929
1931	0.20225	4	0.0846929
1932	0.20225	4	0.0846929
1933	0.20225	4	0.0846929
1934	0.20225	4	0.0846929
1935	0.20225	4	0.0846929
1936	0.20225	4	0.0846929
1937	0.20225	4	0.0846929
1938	0.20225	4	0.0846929
1939	0.20225	4	0.0846929
1940	0.20225	4	0.0846929
1941	0.20225	4	0.0846929
1942	0.20225	4	0.0846929
1943	0.20225	4	0.0846929
1944	0.20225	4	0.0846929
1945	0.20225	4	0.0846929
1946	0.20225	4	0.0846929
1947	0.20225	4	0.0846929
1948	0.20225	4	0.0846929
1949	0.20225	4	0.0846929
1950	0.20225	4	0.0846929
1951	0.20225	4	0.0846929
1952	0.20225	4	0.0846929
1953	0.20225	4	0.0846929
1954	0.20225	4	0.0846929
1955	0.20225	4	0.0846929
1956	0.20225	4	0.0846929
1957	0.20225	4	0.0846929
1958	0.20225	4	0.0846929
1959	0.20225	4	0.0846929
1960	0.20225	4	0.0846929
1961	0.20225	4	0.0846929
1962	0.20225	4	0.0846929
1963	0.20225	4	0.0846929
1964	0.20225	4	0.0846929
1965	0.20225	4	0.0846929
1966	0.20225	4	0.0846929
1967	0.20225	4	0.0846929
1968	0.20225	4	0.0846929
1969	0.20225	4	0.0846929
1970	0.20225	4	0.0846929
1971	0.20225	4	0.0846929
1972	0.20225	4	0.0846929
1973	0.20225	4	0.0846929
1974	0.20225	4	0.0846929
1975	0.20225	4	0.0846929
1976	0.20225	4	0.0846929
1977	0.20225	4	0.0846929
1978	0.20225	4	0.0846929
1979	0.20225	4	0.0846929
1980	0.20225	4	0.0846929
1981	0.20225	4	0.0846929
1982	0.20225	4	0.0846929
1983	0.20225	4	0.0846929
1984	0.20225	4	0.0846929
1985	0.20225	4	0.0846929
1986	0.20225	4	0.0846929
1987	0.20225	4	0.0846929
1988	0.20225	4	0.0846929
1989	0.20225	4	0.0846929
1990	0.20225	4	0.0846929
1991	0.20225	4	0.0846929
1992	0.20225	4	0.0846929
1993	0.20225	4	0.0846929
1994	0.20225	4	0.0846929
1995	0.20225	4	0.0846929
1996	0.20225	4	0.0846929
1997	0.20225	4	0.0846929
1998	0.20225	4	0.0846929
1999	0.20225	4	0.0846929
[truncated: 38,001 more rows]
