# Supplementary material for: Aspiration-driven co-evolution of cooperation with individual behavioral diversity
Source: PLoS One. 2023 Sep 15;18(9):e0291134. doi: 10.1371/journal.pone.0291134 (PMC10503719; doi:10.1371/journal.pone.0291134)
Supplement: S1 Data — (ZIP) [file pone.0291134.s001.zip › M1/v1-L=200/data/aspiration_time,b=1.4_frequency.txt]

0	0.5	0.5	0
1	0.648613	0.667069	0.459352
2	0.722279	0.786477	0.511716
3	0.747891	0.877322	0.55431
4	0.744302	0.956011	0.574467
5	0.72393	1.02699	0.576159
6	0.695217	1.09428	0.566995
7	0.663204	1.16613	0.547544
8	0.630255	1.24032	0.523082
9	0.598087	1.31861	0.494449
10	0.568275	1.38247	0.466022
11	0.540383	1.44523	0.439314
12	0.51467	1.50285	0.413136
13	0.491182	1.56157	0.386643
14	0.470195	1.62371	0.363073
15	0.451194	1.69267	0.340299
16	0.434362	1.73185	0.318965
17	0.418954	1.77642	0.301715
18	0.405086	1.83305	0.285206
19	0.39247	1.87337	0.27049
20	0.381276	1.90485	0.257031
21	0.371012	1.96529	0.244908
22	0.361775	2.01907	0.232662
23	0.353647	2.06228	0.222716
24	0.34666	2.09958	0.213756
25	0.340104	2.15039	0.205362
26	0.334115	2.19208	0.198876
27	0.32851	2.22402	0.19337
28	0.323596	2.26904	0.184952
29	0.319284	2.3306	0.177848
30	0.315361	2.37942	0.171752
31	0.311916	2.41718	0.167005
32	0.308992	2.4483	0.162775
33	0.306352	2.46437	0.158918
34	0.30435	2.5066	0.154459
35	0.302201	2.55804	0.151299
36	0.299991	2.59491	0.149018
37	0.298251	2.6348	0.147192
38	0.296271	2.68368	0.145233
39	0.294773	2.73486	0.143021
40	0.293358	2.77704	0.141205
41	0.292075	2.8237	0.138409
42	0.291043	2.85578	0.134502
43	0.290179	2.89805	0.132985
44	0.289239	2.91873	0.130668
45	0.28869	2.96105	0.128209
46	0.287944	3.00415	0.128108
47	0.287448	3.03613	0.125854
48	0.287238	3.04691	0.12469
49	0.28709	3.05613	0.122825
50	0.287046	3.07956	0.121232
51	0.286794	3.1163	0.1214
52	0.286702	3.14161	0.120943
53	0.286591	3.15739	0.119427
54	0.286834	3.15461	0.119123
55	0.287106	3.15201	0.1186
56	0.287378	3.17226	0.118101
57	0.287437	3.20628	0.118537
58	0.287497	3.21343	0.118269
59	0.287754	3.24028	0.116987
60	0.287886	3.26248	0.116342
61	0.288165	3.26615	0.115593
62	0.288482	3.26761	0.115844
63	0.288737	3.28673	0.115089
64	0.289076	3.30823	0.115048
65	0.289212	3.31482	0.115403
66	0.289546	3.33724	0.115661
67	0.289872	3.34765	0.115413
68	0.290178	3.34716	0.115165
69	0.290579	3.33596	0.114442
70	0.29101	3.33487	0.114706
71	0.291447	3.34479	0.113996
72	0.291844	3.36605	0.11318
73	0.292187	3.3943	0.113724
74	0.292439	3.3927	0.113649
75	0.29279	3.41253	0.11401
76	0.293175	3.42293	0.114171
77	0.293798	3.38462	0.11365
78	0.294447	3.39483	0.114002
79	0.294891	3.39929	0.114212
80	0.295307	3.42252	0.115662
81	0.295827	3.41107	0.114342
82	0.296393	3.41025	0.114203
83	0.297045	3.41689	0.113981
84	0.297641	3.42171	0.113716
85	0.298218	3.42353	0.113694
86	0.298855	3.41553	0.113792
87	0.299413	3.41714	0.114375
88	0.299907	3.4407	0.115262
89	0.300291	3.46447	0.115689
90	0.300662	3.47943	0.115832
91	0.301102	3.47335	0.116118
92	0.301505	3.47631	0.116372
93	0.301851	3.47138	0.116227
94	0.302201	3.5067	0.116772
95	0.302449	3.52058	0.117221
96	0.302676	3.53098	0.117855
97	0.302823	3.53656	0.1176
98	0.302954	3.5474	0.117934
99	0.303059	3.5798	0.118393
100	0.303176	3.59589	0.117519
101	0.303289	3.57977	0.117083
102	0.303471	3.59498	0.116686
103	0.303458	3.6104	0.116536
104	0.303472	3.63279	0.1164
105	0.303635	3.64007	0.116164
106	0.303846	3.63204	0.115351
107	0.303996	3.62564	0.115594
108	0.304315	3.60994	0.11516
109	0.304654	3.58915	0.11432
110	0.305084	3.58319	0.114937
111	0.305443	3.59865	0.115434
112	0.305811	3.58862	0.115024
113	0.306151	3.5957	0.115432
114	0.306533	3.60528	0.115466
115	0.306871	3.60504	0.11593
116	0.307196	3.59115	0.116342
117	0.307464	3.62213	0.116495
118	0.30778	3.62685	0.116278
119	0.308111	3.62489	0.116556
120	0.30833	3.64903	0.116888
121	0.308429	3.66382	0.117083
122	0.308454	3.67896	0.117281
123	0.308612	3.68831	0.117295
124	0.308815	3.69882	0.117009
125	0.308833	3.7103	0.117138
126	0.30895	3.71594	0.117418
127	0.309174	3.70733	0.117286
128	0.309432	3.71946	0.117159
129	0.3096	3.73587	0.116603
130	0.309886	3.73217	0.116636
131	0.310115	3.71897	0.116671
132	0.310352	3.71976	0.117354
133	0.310591	3.72663	0.117121
134	0.310895	3.70874	0.116748
135	0.311203	3.71511	0.115949
136	0.311398	3.72952	0.116761
137	0.311666	3.72435	0.116862
138	0.311893	3.72786	0.117378
139	0.312202	3.72313	0.117117
140	0.312419	3.72294	0.117928
141	0.312642	3.71512	0.11785
142	0.312879	3.72443	0.118139
143	0.313151	3.7264	0.118029
144	0.313351	3.72803	0.118242
145	0.313588	3.73763	0.118805
146	0.313883	3.72624	0.118525
147	0.314117	3.73352	0.118452
148	0.314239	3.74446	0.118338
149	0.314328	3.76596	0.118553
150	0.314411	3.77175	0.118506
151	0.314533	3.78501	0.118367
152	0.314651	3.79284	0.118437
153	0.314701	3.79172	0.118263
154	0.314893	3.78446	0.118198
155	0.315046	3.80016	0.118345
156	0.315151	3.80033	0.11796
157	0.315318	3.78628	0.118253
158	0.315411	3.80087	0.118496
159	0.315556	3.80817	0.118432
160	0.315671	3.81102	0.118879
161	0.315829	3.81919	0.11888
162	0.315965	3.82705	0.118288
163	0.316109	3.82569	0.118614
164	0.316184	3.82879	0.118715
165	0.316236	3.84547	0.119013
166	0.316329	3.84767	0.118792
167	0.316407	3.8389	0.118481
168	0.316502	3.84908	0.118304
169	0.31651	3.86428	0.118548
170	0.316486	3.86702	0.118865
171	0.316443	3.87909	0.118842
172	0.316403	3.89412	0.118863
173	0.316336	3.90269	0.118518
174	0.316248	3.92198	0.118867
175	0.316146	3.93222	0.1186
176	0.316114	3.92581	0.118114
177	0.316103	3.92665	0.118056
178	0.316051	3.93161	0.118031
179	0.316033	3.93549	0.1179
180	0.31592	3.94029	0.117922
181	0.315893	3.93642	0.117501
182	0.315924	3.92797	0.117292
183	0.315949	3.92856	0.117286
184	0.315978	3.92333	0.117403
185	0.315979	3.93156	0.117153
186	0.316044	3.93082	0.116961
187	0.316116	3.92591	0.116905
188	0.316254	3.91615	0.116788
189	0.316351	3.91628	0.117184
190	0.316426	3.92376	0.11725
191	0.316507	3.9181	0.116946
192	0.316585	3.92022	0.117213
193	0.316688	3.92379	0.116923
194	0.316718	3.92402	0.117042
195	0.316768	3.92938	0.116899
196	0.316843	3.92997	0.116844
197	0.316918	3.93128	0.116851
198	0.317001	3.92565	0.116748
199	0.317086	3.92462	0.116593
200	0.317137	3.91766	0.116633
201	0.317227	3.91899	0.116654
202	0.317295	3.92699	0.116782
203	0.317343	3.9276	0.1168
204	0.317493	3.92653	0.117018
205	0.317545	3.93881	0.117096
206	0.317594	3.94351	0.116988
207	0.317622	3.94967	0.116981
208	0.317681	3.9488	0.117091
209	0.31773	3.95043	0.117052
210	0.317845	3.93916	0.116889
211	0.317958	3.93091	0.116761
212	0.318001	3.93746	0.117148
213	0.318014	3.94757	0.117207
214	0.318068	3.95066	0.117195
215	0.318127	3.94721	0.117144
216	0.318174	3.93951	0.117217
217	0.318256	3.93212	0.117311
218	0.318321	3.9321	0.117582
219	0.318376	3.93785	0.117422
220	0.318435	3.94801	0.117526
221	0.318468	3.95218	0.117431
222	0.318454	3.9536	0.117439
223	0.318443	3.95931	0.117517
224	0.318435	3.96103	0.117414
225	0.318466	3.96129	0.117331
226	0.318497	3.96433	0.117196
227	0.318485	3.9658	0.117305
228	0.318518	3.96737	0.117253
229	0.31855	3.96559	0.117182
230	0.318612	3.96438	0.117111
231	0.318643	3.96783	0.117055
232	0.318639	3.97031	0.117219
233	0.318658	3.9682	0.117152
234	0.318668	3.97204	0.117154
235	0.318713	3.96709	0.117068
236	0.318739	3.96405	0.117061
237	0.31876	3.96143	0.117126
238	0.318774	3.96489	0.117254
239	0.318793	3.96904	0.117249
240	0.318838	3.97012	0.117236
241	0.318879	3.96797	0.116992
242	0.318912	3.96531	0.117072
243	0.318973	3.96396	0.117109
244	0.318982	3.97096	0.11724
245	0.318997	3.97631	0.117265
246	0.319013	3.97568	0.117215
247	0.319046	3.97175	0.117162
248	0.319098	3.96242	0.117123
249	0.319161	3.95819	0.117324
250	0.319226	3.96017	0.117283
251	0.31927	3.95886	0.1173
252	0.319294	3.96239	0.117231
253	0.31937	3.95957	0.117265
254	0.319421	3.96271	0.117245
255	0.319505	3.95883	0.117043
256	0.319572	3.95823	0.117147
257	0.319644	3.95622	0.117233
258	0.319672	3.96516	0.117375
259	0.319672	3.96889	0.117371
260	0.319695	3.97388	0.117423
261	0.319699	3.97026	0.117323
262	0.319771	3.95794	0.117373
263	0.319839	3.96098	0.117276
264	0.319926	3.96449	0.117477
265	0.319973	3.96052	0.117544
266	0.320028	3.95722	0.117583
267	0.32007	3.96369	0.117673
268	0.320098	3.96387	0.117794
269	0.320107	3.96349	0.117825
270	0.320146	3.96455	0.118112
271	0.32015	3.9641	0.117734
272	0.320148	3.97004	0.118012
273	0.320167	3.97211	0.117816
274	0.320152	3.98217	0.118059
275	0.320093	3.98946	0.118003
276	0.320036	3.99266	0.117972
277	0.319972	3.99386	0.118042
278	0.319947	3.9922	0.1178
279	0.319928	3.99385	0.117791
280	0.319891	3.99358	0.117767
281	0.319849	3.99673	0.117755
282	0.319815	3.99605	0.117654
283	0.319791	3.99636	0.117612
284	0.319784	3.99668	0.117586
285	0.319764	3.99695	0.11755
286	0.319746	3.99708	0.117525
287	0.319735	3.99727	0.117502
288	0.319721	3.99749	0.117476
289	0.319709	3.99759	0.117457
290	0.319699	3.99902	0.117471
291	0.319717	3.99409	0.117351
292	0.319706	3.99267	0.117418
293	0.319709	3.99299	0.117404
294	0.319715	3.99003	0.117369
295	0.319709	3.9902	0.117353
296	0.319724	3.98753	0.117414
297	0.319731	3.98771	0.117309
298	0.319733	3.99046	0.117364
299	0.319735	3.99193	0.117388
300	0.31973	3.99349	0.1175
301	0.319734	3.99338	0.117306
302	0.319746	3.99186	0.117301
303	0.319758	3.99105	0.117153
304	0.319818	3.98725	0.117119
305	0.319836	3.98952	0.117116
306	0.319865	3.9874	0.117161
307	0.319887	3.98798	0.117255
308	0.319896	3.9883	0.117246
309	0.319897	3.99547	0.117363
310	0.319895	3.99506	0.117281
311	0.319897	3.99339	0.117273
312	0.319896	3.99461	0.117307
313	0.3199	3.99483	0.117299
314	0.319915	3.99123	0.117207
315	0.319947	3.99058	0.117276
316	0.319961	3.98815	0.117323
317	0.319987	3.98885	0.117415
318	0.32001	3.98882	0.11744
319	0.320009	3.99164	0.117488
320	0.320006	3.99335	0.117594
321	0.32	3.99453	0.117625
322	0.319985	3.9969	0.117684
323	0.319962	3.99694	0.117657
324	0.319942	3.99698	0.117635
325	0.319921	3.99702	0.117609
326	0.319908	3.99641	0.117425
327	0.319912	3.99195	0.117266
328	0.319914	3.99335	0.117294
329	0.319917	3.99084	0.117231
330	0.319941	3.99319	0.117433
331	0.319926	3.99489	0.117528
332	0.319918	3.9971	0.117603
333	0.319907	3.99734	0.117577
334	0.319908	3.99158	0.117487
335	0.319899	3.99296	0.117605
336	0.319896	3.99498	0.117593
337	0.319887	3.99517	0.117573
338	0.319883	3.9951	0.117471
339	0.319876	3.99517	0.117459
340	0.319877	3.99528	0.117454
341	0.319876	3.99539	0.117447
342	0.319886	3.99707	0.117468
343	0.319886	3.99855	0.117488
344	0.319883	3.99863	0.117481
345	0.319887	3.99882	0.117475
346	0.319889	3.99895	0.11747
347	0.31989	3.99904	0.117466
348	0.31989	3.99912	0.117462
349	0.31989	3.99918	0.117458
350	0.319893	3.99926	0.117457
351	0.319895	3.99932	0.117455
352	0.319896	3.99943	0.117451
353	0.319898	3.99948	0.11745
354	0.319897	3.99952	0.117447
355	0.319897	3.99958	0.117444
356	0.319898	3.99961	0.117443
357	0.319898	3.99963	0.117441
358	0.319895	3.99964	0.117439
359	0.319894	3.99964	0.117437
360	0.319897	3.99971	0.117436
361	0.319897	3.99974	0.117435
362	0.319897	3.99975	0.117434
363	0.319898	3.99978	0.117434
364	0.319898	3.9998	0.117433
365	0.319899	3.99983	0.117432
366	0.319899	3.99984	0.117431
367	0.319898	3.99984	0.117431
368	0.319898	3.99985	0.11743
369	0.319899	3.99987	0.117429
370	0.319899	3.99989	0.117429
371	0.3199	3.99991	0.117429
372	0.3199	3.99992	0.117428
373	0.3199	3.99992	0.117428
374	0.3199	3.99993	0.117427
375	0.3199	3.99994	0.117427
376	0.3199	3.99995	0.117427
377	0.3199	3.99995	0.117426
378	0.3199	3.99996	0.117426
379	0.3199	3.99996	0.117426
380	0.3199	3.99997	0.117426
381	0.3199	3.99997	0.117426
382	0.3199	3.99997	0.117425
383	0.3199	3.99997	0.117425
384	0.3199	3.99997	0.117425
385	0.3199	3.99998	0.117425
386	0.3199	3.99998	0.117425
387	0.3199	3.99998	0.117425
388	0.3199	3.99999	0.117425
389	0.3199	3.99999	0.117425
390	0.3199	3.99999	0.117425
391	0.3199	3.99999	0.117424
392	0.3199	3.99999	0.117424
393	0.3199	3.99999	0.117424
394	0.3199	3.99999	0.117424
395	0.3199	3.99999	0.117424
396	0.3199	3.99999	0.117424
397	0.3199	3.99999	0.117424
398	0.3199	3.99999	0.117424
399	0.3199	4	0.117424
400	0.3199	4	0.117424
401	0.3199	4	0.117424
402	0.3199	4	0.117424
403	0.3199	4	0.117424
404	0.3199	4	0.117424
405	0.3199	4	0.117424
406	0.3199	4	0.117424
407	0.3199	4	0.117424
408	0.3199	4	0.117424
409	0.3199	4	0.117424
410	0.3199	4	0.117424
411	0.3199	4	0.117424
412	0.3199	4	0.117424
413	0.3199	4	0.117424
414	0.3199	4	0.117424
415	0.3199	4	0.117424
416	0.3199	4	0.117424
417	0.3199	4	0.117424
418	0.3199	4	0.117424
419	0.3199	4	0.117424
420	0.3199	4	0.117424
421	0.3199	4	0.117424
422	0.3199	4	0.117424
423	0.3199	4	0.117424
424	0.3199	4	0.117424
425	0.3199	4	0.117424
426	0.3199	4	0.117424
427	0.3199	4	0.117424
428	0.3199	4	0.117424
429	0.3199	4	0.117424
430	0.3199	4	0.117424
431	0.3199	4	0.117424
432	0.3199	4	0.117424
433	0.3199	4	0.117424
434	0.3199	4	0.117424
435	0.3199	4	0.117424
436	0.3199	4	0.117424
437	0.3199	4	0.117424
438	0.3199	4	0.117424
439	0.3199	4	0.117424
440	0.3199	4	0.117424
441	0.3199	4	0.117424
442	0.3199	4	0.117424
443	0.3199	4	0.117424
444	0.3199	4	0.117424
445	0.3199	4	0.117424
446	0.3199	4	0.117424
447	0.3199	4	0.117424
448	0.3199	4	0.117424
449	0.3199	4	0.117424
450	0.3199	4	0.117424
451	0.3199	4	0.117424
452	0.3199	4	0.117424
453	0.3199	4	0.117424
454	0.3199	4	0.117424
455	0.3199	4	0.117424
456	0.3199	4	0.117424
457	0.3199	4	0.117424
458	0.3199	4	0.117424
459	0.3199	4	0.117424
460	0.3199	4	0.117424
461	0.3199	4	0.117424
462	0.3199	4	0.117424
463	0.3199	4	0.117424
464	0.3199	4	0.117424
465	0.3199	4	0.117424
466	0.3199	4	0.117424
467	0.3199	4	0.117424
468	0.3199	4	0.117424
469	0.3199	4	0.117424
470	0.3199	4	0.117424
471	0.3199	4	0.117424
472	0.3199	4	0.117424
473	0.3199	4	0.117424
474	0.3199	4	0.117424
475	0.3199	4	0.117424
476	0.3199	4	0.117424
477	0.3199	4	0.117424
478	0.3199	4	0.117424
479	0.3199	4	0.117424
480	0.3199	4	0.117424
481	0.3199	4	0.117424
482	0.3199	4	0.117424
483	0.3199	4	0.117424
484	0.3199	4	0.117424
485	0.3199	4	0.117424
486	0.3199	4	0.117424
487	0.3199	4	0.117424
488	0.3199	4	0.117424
489	0.3199	4	0.117424
490	0.3199	4	0.117424
491	0.3199	4	0.117424
492	0.3199	4	0.117424
493	0.3199	4	0.117424
494	0.3199	4	0.117424
495	0.3199	4	0.117424
496	0.3199	4	0.117424
497	0.3199	4	0.117424
498	0.3199	4	0.117424
499	0.3199	4	0.117424
500	0.3199	4	0.117424
501	0.3199	4	0.117424
502	0.3199	4	0.117424
503	0.3199	4	0.117424
504	0.3199	4	0.117424
505	0.3199	4	0.117424
506	0.3199	4	0.117424
507	0.3199	4	0.117424
508	0.3199	4	0.117424
509	0.3199	4	0.117424
510	0.3199	4	0.117424
511	0.3199	4	0.117424
512	0.3199	4	0.117424
513	0.3199	4	0.117424
514	0.3199	4	0.117424
515	0.3199	4	0.117424
516	0.3199	4	0.117424
517	0.3199	4	0.117424
518	0.3199	4	0.117424
519	0.3199	4	0.117424
520	0.3199	4	0.117424
521	0.3199	4	0.117424
522	0.3199	4	0.117424
523	0.3199	4	0.117424
524	0.3199	4	0.117424
525	0.3199	4	0.117424
526	0.3199	4	0.117424
527	0.3199	4	0.117424
528	0.3199	4	0.117424
529	0.3199	4	0.117424
530	0.3199	4	0.117424
531	0.3199	4	0.117424
532	0.3199	4	0.117424
533	0.3199	4	0.117424
534	0.3199	4	0.117424
535	0.3199	4	0.117424
536	0.3199	4	0.117424
537	0.3199	4	0.117424
538	0.3199	4	0.117424
539	0.3199	4	0.117424
540	0.3199	4	0.117424
541	0.3199	4	0.117424
542	0.3199	4	0.117424
543	0.3199	4	0.117424
544	0.3199	4	0.117424
545	0.3199	4	0.117424
546	0.3199	4	0.117424
547	0.3199	4	0.117424
548	0.3199	4	0.117424
549	0.3199	4	0.117424
550	0.3199	4	0.117424
551	0.3199	4	0.117424
552	0.3199	4	0.117424
553	0.3199	4	0.117424
554	0.3199	4	0.117424
555	0.3199	4	0.117424
556	0.3199	4	0.117424
557	0.3199	4	0.117424
558	0.3199	4	0.117424
559	0.3199	4	0.117424
560	0.3199	4	0.117424
561	0.3199	4	0.117424
562	0.3199	4	0.117424
563	0.3199	4	0.117424
564	0.3199	4	0.117424
565	0.3199	4	0.117424
566	0.3199	4	0.117424
567	0.3199	4	0.117424
568	0.3199	4	0.117424
569	0.3199	4	0.117424
570	0.3199	4	0.117424
571	0.3199	4	0.117424
572	0.3199	4	0.117424
573	0.3199	4	0.117424
574	0.3199	4	0.117424
575	0.3199	4	0.117424
576	0.3199	4	0.117424
577	0.3199	4	0.117424
578	0.3199	4	0.117424
579	0.3199	4	0.117424
580	0.3199	4	0.117424
581	0.3199	4	0.117424
582	0.3199	4	0.117424
583	0.3199	4	0.117424
584	0.3199	4	0.117424
585	0.3199	4	0.117424
586	0.3199	4	0.117424
587	0.3199	4	0.117424
588	0.3199	4	0.117424
589	0.3199	4	0.117424
590	0.3199	4	0.117424
591	0.3199	4	0.117424
592	0.3199	4	0.117424
593	0.3199	4	0.117424
594	0.3199	4	0.117424
595	0.3199	4	0.117424
596	0.3199	4	0.117424
597	0.3199	4	0.117424
598	0.3199	4	0.117424
599	0.3199	4	0.117424
600	0.3199	4	0.117424
601	0.3199	4	0.117424
602	0.3199	4	0.117424
603	0.3199	4	0.117424
604	0.3199	4	0.117424
605	0.3199	4	0.117424
606	0.3199	4	0.117424
607	0.3199	4	0.117424
608	0.3199	4	0.117424
609	0.3199	4	0.117424
610	0.3199	4	0.117424
611	0.3199	4	0.117424
612	0.3199	4	0.117424
613	0.3199	4	0.117424
614	0.3199	4	0.117424
615	0.3199	4	0.117424
616	0.3199	4	0.117424
617	0.3199	4	0.117424
618	0.3199	4	0.117424
619	0.3199	4	0.117424
620	0.3199	4	0.117424
621	0.3199	4	0.117424
622	0.3199	4	0.117424
623	0.3199	4	0.117424
624	0.3199	4	0.117424
625	0.3199	4	0.117424
626	0.3199	4	0.117424
627	0.3199	4	0.117424
628	0.3199	4	0.117424
629	0.3199	4	0.117424
630	0.3199	4	0.117424
631	0.3199	4	0.117424
632	0.3199	4	0.117424
633	0.3199	4	0.117424
634	0.3199	4	0.117424
635	0.3199	4	0.117424
636	0.3199	4	0.117424
637	0.3199	4	0.117424
638	0.3199	4	0.117424
639	0.3199	4	0.117424
640	0.3199	4	0.117424
641	0.3199	4	0.117424
642	0.3199	4	0.117424
643	0.3199	4	0.117424
644	0.3199	4	0.117424
645	0.3199	4	0.117424
646	0.3199	4	0.117424
647	0.3199	4	0.117424
648	0.3199	4	0.117424
649	0.3199	4	0.117424
650	0.3199	4	0.117424
651	0.3199	4	0.117424
652	0.3199	4	0.117424
653	0.3199	4	0.117424
654	0.3199	4	0.117424
655	0.3199	4	0.117424
656	0.3199	4	0.117424
657	0.3199	4	0.117424
658	0.3199	4	0.117424
659	0.3199	4	0.117424
660	0.3199	4	0.117424
661	0.3199	4	0.117424
662	0.3199	4	0.117424
663	0.3199	4	0.117424
664	0.3199	4	0.117424
665	0.3199	4	0.117424
666	0.3199	4	0.117424
667	0.3199	4	0.117424
668	0.3199	4	0.117424
669	0.3199	4	0.117424
670	0.3199	4	0.117424
671	0.3199	4	0.117424
672	0.3199	4	0.117424
673	0.3199	4	0.117424
674	0.3199	4	0.117424
675	0.3199	4	0.117424
676	0.3199	4	0.117424
677	0.3199	4	0.117424
678	0.3199	4	0.117424
679	0.3199	4	0.117424
680	0.3199	4	0.117424
681	0.3199	4	0.117424
682	0.3199	4	0.117424
683	0.3199	4	0.117424
684	0.3199	4	0.117424
685	0.3199	4	0.117424
686	0.3199	4	0.117424
687	0.3199	4	0.117424
688	0.3199	4	0.117424
689	0.3199	4	0.117424
690	0.3199	4	0.117424
691	0.3199	4	0.117424
692	0.3199	4	0.117424
693	0.3199	4	0.117424
694	0.3199	4	0.117424
695	0.3199	4	0.117424
696	0.3199	4	0.117424
697	0.3199	4	0.117424
698	0.3199	4	0.117424
699	0.3199	4	0.117424
700	0.3199	4	0.117424
701	0.3199	4	0.117424
702	0.3199	4	0.117424
703	0.3199	4	0.117424
704	0.3199	4	0.117424
705	0.3199	4	0.117424
706	0.3199	4	0.117424
707	0.3199	4	0.117424
708	0.3199	4	0.117424
709	0.3199	4	0.117424
710	0.3199	4	0.117424
711	0.3199	4	0.117424
712	0.3199	4	0.117424
713	0.3199	4	0.117424
714	0.3199	4	0.117424
715	0.3199	4	0.117424
716	0.3199	4	0.117424
717	0.3199	4	0.117424
718	0.3199	4	0.117424
719	0.3199	4	0.117424
720	0.3199	4	0.117424
721	0.3199	4	0.117424
722	0.3199	4	0.117424
723	0.3199	4	0.117424
724	0.3199	4	0.117424
725	0.3199	4	0.117424
726	0.3199	4	0.117424
727	0.3199	4	0.117424
728	0.3199	4	0.117424
729	0.3199	4	0.117424
730	0.3199	4	0.117424
731	0.3199	4	0.117424
732	0.3199	4	0.117424
733	0.3199	4	0.117424
734	0.3199	4	0.117424
735	0.3199	4	0.117424
736	0.3199	4	0.117424
737	0.3199	4	0.117424
738	0.3199	4	0.117424
739	0.3199	4	0.117424
740	0.3199	4	0.117424
741	0.3199	4	0.117424
742	0.3199	4	0.117424
743	0.3199	4	0.117424
744	0.3199	4	0.117424
745	0.3199	4	0.117424
746	0.3199	4	0.117424
747	0.3199	4	0.117424
748	0.3199	4	0.117424
749	0.3199	4	0.117424
750	0.3199	4	0.117424
751	0.3199	4	0.117424
752	0.3199	4	0.117424
753	0.3199	4	0.117424
754	0.3199	4	0.117424
755	0.3199	4	0.117424
756	0.3199	4	0.117424
757	0.3199	4	0.117424
758	0.3199	4	0.117424
759	0.3199	4	0.117424
760	0.3199	4	0.117424
761	0.3199	4	0.117424
762	0.3199	4	0.117424
763	0.3199	4	0.117424
764	0.3199	4	0.117424
765	0.3199	4	0.117424
766	0.3199	4	0.117424
767	0.3199	4	0.117424
768	0.3199	4	0.117424
769	0.3199	4	0.117424
770	0.3199	4	0.117424
771	0.3199	4	0.117424
772	0.3199	4	0.117424
773	0.3199	4	0.117424
774	0.3199	4	0.117424
775	0.3199	4	0.117424
776	0.3199	4	0.117424
777	0.3199	4	0.117424
778	0.3199	4	0.117424
779	0.3199	4	0.117424
780	0.3199	4	0.117424
781	0.3199	4	0.117424
782	0.3199	4	0.117424
783	0.3199	4	0.117424
784	0.3199	4	0.117424
785	0.3199	4	0.117424
786	0.3199	4	0.117424
787	0.3199	4	0.117424
788	0.3199	4	0.117424
789	0.3199	4	0.117424
790	0.3199	4	0.117424
791	0.3199	4	0.117424
792	0.3199	4	0.117424
793	0.3199	4	0.117424
794	0.3199	4	0.117424
795	0.3199	4	0.117424
796	0.3199	4	0.117424
797	0.3199	4	0.117424
798	0.3199	4	0.117424
799	0.3199	4	0.117424
800	0.3199	4	0.117424
801	0.3199	4	0.117424
802	0.3199	4	0.117424
803	0.3199	4	0.117424
804	0.3199	4	0.117424
805	0.3199	4	0.117424
806	0.3199	4	0.117424
807	0.3199	4	0.117424
808	0.3199	4	0.117424
809	0.3199	4	0.117424
810	0.3199	4	0.117424
811	0.3199	4	0.117424
812	0.3199	4	0.117424
813	0.3199	4	0.117424
814	0.3199	4	0.117424
815	0.3199	4	0.117424
816	0.3199	4	0.117424
817	0.3199	4	0.117424
818	0.3199	4	0.117424
819	0.3199	4	0.117424
820	0.3199	4	0.117424
821	0.3199	4	0.117424
822	0.3199	4	0.117424
823	0.3199	4	0.117424
824	0.3199	4	0.117424
825	0.3199	4	0.117424
826	0.3199	4	0.117424
827	0.3199	4	0.117424
828	0.3199	4	0.117424
829	0.3199	4	0.117424
830	0.3199	4	0.117424
831	0.3199	4	0.117424
832	0.3199	4	0.117424
833	0.3199	4	0.117424
834	0.3199	4	0.117424
835	0.3199	4	0.117424
836	0.3199	4	0.117424
837	0.3199	4	0.117424
838	0.3199	4	0.117424
839	0.3199	4	0.117424
840	0.3199	4	0.117424
841	0.3199	4	0.117424
842	0.3199	4	0.117424
843	0.3199	4	0.117424
844	0.3199	4	0.117424
845	0.3199	4	0.117424
846	0.3199	4	0.117424
847	0.3199	4	0.117424
848	0.3199	4	0.117424
849	0.3199	4	0.117424
850	0.3199	4	0.117424
851	0.3199	4	0.117424
852	0.3199	4	0.117424
853	0.3199	4	0.117424
854	0.3199	4	0.117424
855	0.3199	4	0.117424
856	0.3199	4	0.117424
857	0.3199	4	0.117424
858	0.3199	4	0.117424
859	0.3199	4	0.117424
860	0.3199	4	0.117424
861	0.3199	4	0.117424
862	0.3199	4	0.117424
863	0.3199	4	0.117424
864	0.3199	4	0.117424
865	0.3199	4	0.117424
866	0.3199	4	0.117424
867	0.3199	4	0.117424
868	0.3199	4	0.117424
869	0.3199	4	0.117424
870	0.3199	4	0.117424
871	0.3199	4	0.117424
872	0.3199	4	0.117424
873	0.3199	4	0.117424
874	0.3199	4	0.117424
875	0.3199	4	0.117424
876	0.3199	4	0.117424
877	0.3199	4	0.117424
878	0.3199	4	0.117424
879	0.3199	4	0.117424
880	0.3199	4	0.117424
881	0.3199	4	0.117424
882	0.3199	4	0.117424
883	0.3199	4	0.117424
884	0.3199	4	0.117424
885	0.3199	4	0.117424
886	0.3199	4	0.117424
887	0.3199	4	0.117424
888	0.3199	4	0.117424
889	0.3199	4	0.117424
890	0.3199	4	0.117424
891	0.3199	4	0.117424
892	0.3199	4	0.117424
893	0.3199	4	0.117424
894	0.3199	4	0.117424
895	0.3199	4	0.117424
896	0.3199	4	0.117424
897	0.3199	4	0.117424
898	0.3199	4	0.117424
899	0.3199	4	0.117424
900	0.3199	4	0.117424
901	0.3199	4	0.117424
902	0.3199	4	0.117424
903	0.3199	4	0.117424
904	0.3199	4	0.117424
905	0.3199	4	0.117424
906	0.3199	4	0.117424
907	0.3199	4	0.117424
908	0.3199	4	0.117424
909	0.3199	4	0.117424
910	0.3199	4	0.117424
911	0.3199	4	0.117424
912	0.3199	4	0.117424
913	0.3199	4	0.117424
914	0.3199	4	0.117424
915	0.3199	4	0.117424
916	0.3199	4	0.117424
917	0.3199	4	0.117424
918	0.3199	4	0.117424
919	0.3199	4	0.117424
920	0.3199	4	0.117424
921	0.3199	4	0.117424
922	0.3199	4	0.117424
923	0.3199	4	0.117424
924	0.3199	4	0.117424
925	0.3199	4	0.117424
926	0.3199	4	0.117424
927	0.3199	4	0.117424
928	0.3199	4	0.117424
929	0.3199	4	0.117424
930	0.3199	4	0.117424
931	0.3199	4	0.117424
932	0.3199	4	0.117424
933	0.3199	4	0.117424
934	0.3199	4	0.117424
935	0.3199	4	0.117424
936	0.3199	4	0.117424
937	0.3199	4	0.117424
938	0.3199	4	0.117424
939	0.3199	4	0.117424
940	0.3199	4	0.117424
941	0.3199	4	0.117424
942	0.3199	4	0.117424
943	0.3199	4	0.117424
944	0.3199	4	0.117424
945	0.3199	4	0.117424
946	0.3199	4	0.117424
947	0.3199	4	0.117424
948	0.3199	4	0.117424
949	0.3199	4	0.117424
950	0.3199	4	0.117424
951	0.3199	4	0.117424
952	0.3199	4	0.117424
953	0.3199	4	0.117424
954	0.3199	4	0.117424
955	0.3199	4	0.117424
956	0.3199	4	0.117424
957	0.3199	4	0.117424
958	0.3199	4	0.117424
959	0.3199	4	0.117424
960	0.3199	4	0.117424
961	0.3199	4	0.117424
962	0.3199	4	0.117424
963	0.3199	4	0.117424
964	0.3199	4	0.117424
965	0.3199	4	0.117424
966	0.3199	4	0.117424
967	0.3199	4	0.117424
968	0.3199	4	0.117424
969	0.3199	4	0.117424
970	0.3199	4	0.117424
971	0.3199	4	0.117424
972	0.3199	4	0.117424
973	0.3199	4	0.117424
974	0.3199	4	0.117424
975	0.3199	4	0.117424
976	0.3199	4	0.117424
977	0.3199	4	0.117424
978	0.3199	4	0.117424
979	0.3199	4	0.117424
980	0.3199	4	0.117424
981	0.3199	4	0.117424
982	0.3199	4	0.117424
983	0.3199	4	0.117424
984	0.3199	4	0.117424
985	0.3199	4	0.117424
986	0.3199	4	0.117424
987	0.3199	4	0.117424
988	0.3199	4	0.117424
989	0.3199	4	0.117424
990	0.3199	4	0.117424
991	0.3199	4	0.117424
992	0.3199	4	0.117424
993	0.3199	4	0.117424
994	0.3199	4	0.117424
995	0.3199	4	0.117424
996	0.3199	4	0.117424
997	0.3199	4	0.117424
998	0.3199	4	0.117424
999	0.3199	4	0.117424
1000	0.3199	4	0.117424
1001	0.3199	4	0.117424
1002	0.3199	4	0.117424
1003	0.3199	4	0.117424
1004	0.3199	4	0.117424
1005	0.3199	4	0.117424
1006	0.3199	4	0.117424
1007	0.3199	4	0.117424
1008	0.3199	4	0.117424
1009	0.3199	4	0.117424
1010	0.3199	4	0.117424
1011	0.3199	4	0.117424
1012	0.3199	4	0.117424
1013	0.3199	4	0.117424
1014	0.3199	4	0.117424
1015	0.3199	4	0.117424
1016	0.3199	4	0.117424
1017	0.3199	4	0.117424
1018	0.3199	4	0.117424
1019	0.3199	4	0.117424
1020	0.3199	4	0.117424
1021	0.3199	4	0.117424
1022	0.3199	4	0.117424
1023	0.3199	4	0.117424
1024	0.3199	4	0.117424
1025	0.3199	4	0.117424
1026	0.3199	4	0.117424
1027	0.3199	4	0.117424
1028	0.3199	4	0.117424
1029	0.3199	4	0.117424
1030	0.3199	4	0.117424
1031	0.3199	4	0.117424
1032	0.3199	4	0.117424
1033	0.3199	4	0.117424
1034	0.3199	4	0.117424
1035	0.3199	4	0.117424
1036	0.3199	4	0.117424
1037	0.3199	4	0.117424
1038	0.3199	4	0.117424
1039	0.3199	4	0.117424
1040	0.3199	4	0.117424
1041	0.3199	4	0.117424
1042	0.3199	4	0.117424
1043	0.3199	4	0.117424
1044	0.3199	4	0.117424
1045	0.3199	4	0.117424
1046	0.3199	4	0.117424
1047	0.3199	4	0.117424
1048	0.3199	4	0.117424
1049	0.3199	4	0.117424
1050	0.3199	4	0.117424
1051	0.3199	4	0.117424
1052	0.3199	4	0.117424
1053	0.3199	4	0.117424
1054	0.3199	4	0.117424
1055	0.3199	4	0.117424
1056	0.3199	4	0.117424
1057	0.3199	4	0.117424
1058	0.3199	4	0.117424
1059	0.3199	4	0.117424
1060	0.3199	4	0.117424
1061	0.3199	4	0.117424
1062	0.3199	4	0.117424
1063	0.3199	4	0.117424
1064	0.3199	4	0.117424
1065	0.3199	4	0.117424
1066	0.3199	4	0.117424
1067	0.3199	4	0.117424
1068	0.3199	4	0.117424
1069	0.3199	4	0.117424
1070	0.3199	4	0.117424
1071	0.3199	4	0.117424
1072	0.3199	4	0.117424
1073	0.3199	4	0.117424
1074	0.3199	4	0.117424
1075	0.3199	4	0.117424
1076	0.3199	4	0.117424
1077	0.3199	4	0.117424
1078	0.3199	4	0.117424
1079	0.3199	4	0.117424
1080	0.3199	4	0.117424
1081	0.3199	4	0.117424
1082	0.3199	4	0.117424
1083	0.3199	4	0.117424
1084	0.3199	4	0.117424
1085	0.3199	4	0.117424
1086	0.3199	4	0.117424
1087	0.3199	4	0.117424
1088	0.3199	4	0.117424
1089	0.3199	4	0.117424
1090	0.3199	4	0.117424
1091	0.3199	4	0.117424
1092	0.3199	4	0.117424
1093	0.3199	4	0.117424
1094	0.3199	4	0.117424
1095	0.3199	4	0.117424
1096	0.3199	4	0.117424
1097	0.3199	4	0.117424
1098	0.3199	4	0.117424
1099	0.3199	4	0.117424
1100	0.3199	4	0.117424
1101	0.3199	4	0.117424
1102	0.3199	4	0.117424
1103	0.3199	4	0.117424
1104	0.3199	4	0.117424
1105	0.3199	4	0.117424
1106	0.3199	4	0.117424
1107	0.3199	4	0.117424
1108	0.3199	4	0.117424
1109	0.3199	4	0.117424
1110	0.3199	4	0.117424
1111	0.3199	4	0.117424
1112	0.3199	4	0.117424
1113	0.3199	4	0.117424
1114	0.3199	4	0.117424
1115	0.3199	4	0.117424
1116	0.3199	4	0.117424
1117	0.3199	4	0.117424
1118	0.3199	4	0.117424
1119	0.3199	4	0.117424
1120	0.3199	4	0.117424
1121	0.3199	4	0.117424
1122	0.3199	4	0.117424
1123	0.3199	4	0.117424
1124	0.3199	4	0.117424
1125	0.3199	4	0.117424
1126	0.3199	4	0.117424
1127	0.3199	4	0.117424
1128	0.3199	4	0.117424
1129	0.3199	4	0.117424
1130	0.3199	4	0.117424
1131	0.3199	4	0.117424
1132	0.3199	4	0.117424
1133	0.3199	4	0.117424
1134	0.3199	4	0.117424
1135	0.3199	4	0.117424
1136	0.3199	4	0.117424
1137	0.3199	4	0.117424
1138	0.3199	4	0.117424
1139	0.3199	4	0.117424
1140	0.3199	4	0.117424
1141	0.3199	4	0.117424
1142	0.3199	4	0.117424
1143	0.3199	4	0.117424
1144	0.3199	4	0.117424
1145	0.3199	4	0.117424
1146	0.3199	4	0.117424
1147	0.3199	4	0.117424
1148	0.3199	4	0.117424
1149	0.3199	4	0.117424
1150	0.3199	4	0.117424
1151	0.3199	4	0.117424
1152	0.3199	4	0.117424
1153	0.3199	4	0.117424
1154	0.3199	4	0.117424
1155	0.3199	4	0.117424
1156	0.3199	4	0.117424
1157	0.3199	4	0.117424
1158	0.3199	4	0.117424
1159	0.3199	4	0.117424
1160	0.3199	4	0.117424
1161	0.3199	4	0.117424
1162	0.3199	4	0.117424
1163	0.3199	4	0.117424
1164	0.3199	4	0.117424
1165	0.3199	4	0.117424
1166	0.3199	4	0.117424
1167	0.3199	4	0.117424
1168	0.3199	4	0.117424
1169	0.3199	4	0.117424
1170	0.3199	4	0.117424
1171	0.3199	4	0.117424
1172	0.3199	4	0.117424
1173	0.3199	4	0.117424
1174	0.3199	4	0.117424
1175	0.3199	4	0.117424
1176	0.3199	4	0.117424
1177	0.3199	4	0.117424
1178	0.3199	4	0.117424
1179	0.3199	4	0.117424
1180	0.3199	4	0.117424
1181	0.3199	4	0.117424
1182	0.3199	4	0.117424
1183	0.3199	4	0.117424
1184	0.3199	4	0.117424
1185	0.3199	4	0.117424
1186	0.3199	4	0.117424
1187	0.3199	4	0.117424
1188	0.3199	4	0.117424
1189	0.3199	4	0.117424
1190	0.3199	4	0.117424
1191	0.3199	4	0.117424
1192	0.3199	4	0.117424
1193	0.3199	4	0.117424
1194	0.3199	4	0.117424
1195	0.3199	4	0.117424
1196	0.3199	4	0.117424
1197	0.3199	4	0.117424
1198	0.3199	4	0.117424
1199	0.3199	4	0.117424
1200	0.3199	4	0.117424
1201	0.3199	4	0.117424
1202	0.3199	4	0.117424
1203	0.3199	4	0.117424
1204	0.3199	4	0.117424
1205	0.3199	4	0.117424
1206	0.3199	4	0.117424
1207	0.3199	4	0.117424
1208	0.3199	4	0.117424
1209	0.3199	4	0.117424
1210	0.3199	4	0.117424
1211	0.3199	4	0.117424
1212	0.3199	4	0.117424
1213	0.3199	4	0.117424
1214	0.3199	4	0.117424
1215	0.3199	4	0.117424
1216	0.3199	4	0.117424
1217	0.3199	4	0.117424
1218	0.3199	4	0.117424
1219	0.3199	4	0.117424
1220	0.3199	4	0.117424
1221	0.3199	4	0.117424
1222	0.3199	4	0.117424
1223	0.3199	4	0.117424
1224	0.3199	4	0.117424
1225	0.3199	4	0.117424
1226	0.3199	4	0.117424
1227	0.3199	4	0.117424
1228	0.3199	4	0.117424
1229	0.3199	4	0.117424
1230	0.3199	4	0.117424
1231	0.3199	4	0.117424
1232	0.3199	4	0.117424
1233	0.3199	4	0.117424
1234	0.3199	4	0.117424
1235	0.3199	4	0.117424
1236	0.3199	4	0.117424
1237	0.3199	4	0.117424
1238	0.3199	4	0.117424
1239	0.3199	4	0.117424
1240	0.3199	4	0.117424
1241	0.3199	4	0.117424
1242	0.3199	4	0.117424
1243	0.3199	4	0.117424
1244	0.3199	4	0.117424
1245	0.3199	4	0.117424
1246	0.3199	4	0.117424
1247	0.3199	4	0.117424
1248	0.3199	4	0.117424
1249	0.3199	4	0.117424
1250	0.3199	4	0.117424
1251	0.3199	4	0.117424
1252	0.3199	4	0.117424
1253	0.3199	4	0.117424
1254	0.3199	4	0.117424
1255	0.3199	4	0.117424
1256	0.3199	4	0.117424
1257	0.3199	4	0.117424
1258	0.3199	4	0.117424
1259	0.3199	4	0.117424
1260	0.3199	4	0.117424
1261	0.3199	4	0.117424
1262	0.3199	4	0.117424
1263	0.3199	4	0.117424
1264	0.3199	4	0.117424
1265	0.3199	4	0.117424
1266	0.3199	4	0.117424
1267	0.3199	4	0.117424
1268	0.3199	4	0.117424
1269	0.3199	4	0.117424
1270	0.3199	4	0.117424
1271	0.3199	4	0.117424
1272	0.3199	4	0.117424
1273	0.3199	4	0.117424
1274	0.3199	4	0.117424
1275	0.3199	4	0.117424
1276	0.3199	4	0.117424
1277	0.3199	4	0.117424
1278	0.3199	4	0.117424
1279	0.3199	4	0.117424
1280	0.3199	4	0.117424
1281	0.3199	4	0.117424
1282	0.3199	4	0.117424
1283	0.3199	4	0.117424
1284	0.3199	4	0.117424
1285	0.3199	4	0.117424
1286	0.3199	4	0.117424
1287	0.3199	4	0.117424
1288	0.3199	4	0.117424
1289	0.3199	4	0.117424
1290	0.3199	4	0.117424
1291	0.3199	4	0.117424
1292	0.3199	4	0.117424
1293	0.3199	4	0.117424
1294	0.3199	4	0.117424
1295	0.3199	4	0.117424
1296	0.3199	4	0.117424
1297	0.3199	4	0.117424
1298	0.3199	4	0.117424
1299	0.3199	4	0.117424
1300	0.3199	4	0.117424
1301	0.3199	4	0.117424
1302	0.3199	4	0.117424
1303	0.3199	4	0.117424
1304	0.3199	4	0.117424
1305	0.3199	4	0.117424
1306	0.3199	4	0.117424
1307	0.3199	4	0.117424
1308	0.3199	4	0.117424
1309	0.3199	4	0.117424
1310	0.3199	4	0.117424
1311	0.3199	4	0.117424
1312	0.3199	4	0.117424
1313	0.3199	4	0.117424
1314	0.3199	4	0.117424
1315	0.3199	4	0.117424
1316	0.3199	4	0.117424
1317	0.3199	4	0.117424
1318	0.3199	4	0.117424
1319	0.3199	4	0.117424
1320	0.3199	4	0.117424
1321	0.3199	4	0.117424
1322	0.3199	4	0.117424
1323	0.3199	4	0.117424
1324	0.3199	4	0.117424
1325	0.3199	4	0.117424
1326	0.3199	4	0.117424
1327	0.3199	4	0.117424
1328	0.3199	4	0.117424
1329	0.3199	4	0.117424
1330	0.3199	4	0.117424
1331	0.3199	4	0.117424
1332	0.3199	4	0.117424
1333	0.3199	4	0.117424
1334	0.3199	4	0.117424
1335	0.3199	4	0.117424
1336	0.3199	4	0.117424
1337	0.3199	4	0.117424
1338	0.3199	4	0.117424
1339	0.3199	4	0.117424
1340	0.3199	4	0.117424
1341	0.3199	4	0.117424
1342	0.3199	4	0.117424
1343	0.3199	4	0.117424
1344	0.3199	4	0.117424
1345	0.3199	4	0.117424
1346	0.3199	4	0.117424
1347	0.3199	4	0.117424
1348	0.3199	4	0.117424
1349	0.3199	4	0.117424
1350	0.3199	4	0.117424
1351	0.3199	4	0.117424
1352	0.3199	4	0.117424
1353	0.3199	4	0.117424
1354	0.3199	4	0.117424
1355	0.3199	4	0.117424
1356	0.3199	4	0.117424
1357	0.3199	4	0.117424
1358	0.3199	4	0.117424
1359	0.3199	4	0.117424
1360	0.3199	4	0.117424
1361	0.3199	4	0.117424
1362	0.3199	4	0.117424
1363	0.3199	4	0.117424
1364	0.3199	4	0.117424
1365	0.3199	4	0.117424
1366	0.3199	4	0.117424
1367	0.3199	4	0.117424
1368	0.3199	4	0.117424
1369	0.3199	4	0.117424
1370	0.3199	4	0.117424
1371	0.3199	4	0.117424
1372	0.3199	4	0.117424
1373	0.3199	4	0.117424
1374	0.3199	4	0.117424
1375	0.3199	4	0.117424
1376	0.3199	4	0.117424
1377	0.3199	4	0.117424
1378	0.3199	4	0.117424
1379	0.3199	4	0.117424
1380	0.3199	4	0.117424
1381	0.3199	4	0.117424
1382	0.3199	4	0.117424
1383	0.3199	4	0.117424
1384	0.3199	4	0.117424
1385	0.3199	4	0.117424
1386	0.3199	4	0.117424
1387	0.3199	4	0.117424
1388	0.3199	4	0.117424
1389	0.3199	4	0.117424
1390	0.3199	4	0.117424
1391	0.3199	4	0.117424
1392	0.3199	4	0.117424
1393	0.3199	4	0.117424
1394	0.3199	4	0.117424
1395	0.3199	4	0.117424
1396	0.3199	4	0.117424
1397	0.3199	4	0.117424
1398	0.3199	4	0.117424
1399	0.3199	4	0.117424
1400	0.3199	4	0.117424
1401	0.3199	4	0.117424
1402	0.3199	4	0.117424
1403	0.3199	4	0.117424
1404	0.3199	4	0.117424
1405	0.3199	4	0.117424
1406	0.3199	4	0.117424
1407	0.3199	4	0.117424
1408	0.3199	4	0.117424
1409	0.3199	4	0.117424
1410	0.3199	4	0.117424
1411	0.3199	4	0.117424
1412	0.3199	4	0.117424
1413	0.3199	4	0.117424
1414	0.3199	4	0.117424
1415	0.3199	4	0.117424
1416	0.3199	4	0.117424
1417	0.3199	4	0.117424
1418	0.3199	4	0.117424
1419	0.3199	4	0.117424
1420	0.3199	4	0.117424
1421	0.3199	4	0.117424
1422	0.3199	4	0.117424
1423	0.3199	4	0.117424
1424	0.3199	4	0.117424
1425	0.3199	4	0.117424
1426	0.3199	4	0.117424
1427	0.3199	4	0.117424
1428	0.3199	4	0.117424
1429	0.3199	4	0.117424
1430	0.3199	4	0.117424
1431	0.3199	4	0.117424
1432	0.3199	4	0.117424
1433	0.3199	4	0.117424
1434	0.3199	4	0.117424
1435	0.3199	4	0.117424
1436	0.3199	4	0.117424
1437	0.3199	4	0.117424
1438	0.3199	4	0.117424
1439	0.3199	4	0.117424
1440	0.3199	4	0.117424
1441	0.3199	4	0.117424
1442	0.3199	4	0.117424
1443	0.3199	4	0.117424
1444	0.3199	4	0.117424
1445	0.3199	4	0.117424
1446	0.3199	4	0.117424
1447	0.3199	4	0.117424
1448	0.3199	4	0.117424
1449	0.3199	4	0.117424
1450	0.3199	4	0.117424
1451	0.3199	4	0.117424
1452	0.3199	4	0.117424
1453	0.3199	4	0.117424
1454	0.3199	4	0.117424
1455	0.3199	4	0.117424
1456	0.3199	4	0.117424
1457	0.3199	4	0.117424
1458	0.3199	4	0.117424
1459	0.3199	4	0.117424
1460	0.3199	4	0.117424
1461	0.3199	4	0.117424
1462	0.3199	4	0.117424
1463	0.3199	4	0.117424
1464	0.3199	4	0.117424
1465	0.3199	4	0.117424
1466	0.3199	4	0.117424
1467	0.3199	4	0.117424
1468	0.3199	4	0.117424
1469	0.3199	4	0.117424
1470	0.3199	4	0.117424
1471	0.3199	4	0.117424
1472	0.3199	4	0.117424
1473	0.3199	4	0.117424
1474	0.3199	4	0.117424
1475	0.3199	4	0.117424
1476	0.3199	4	0.117424
1477	0.3199	4	0.117424
1478	0.3199	4	0.117424
1479	0.3199	4	0.117424
1480	0.3199	4	0.117424
1481	0.3199	4	0.117424
1482	0.3199	4	0.117424
1483	0.3199	4	0.117424
1484	0.3199	4	0.117424
1485	0.3199	4	0.117424
1486	0.3199	4	0.117424
1487	0.3199	4	0.117424
1488	0.3199	4	0.117424
1489	0.3199	4	0.117424
1490	0.3199	4	0.117424
1491	0.3199	4	0.117424
1492	0.3199	4	0.117424
1493	0.3199	4	0.117424
1494	0.3199	4	0.117424
1495	0.3199	4	0.117424
1496	0.3199	4	0.117424
1497	0.3199	4	0.117424
1498	0.3199	4	0.117424
1499	0.3199	4	0.117424
1500	0.3199	4	0.117424
1501	0.3199	4	0.117424
1502	0.3199	4	0.117424
1503	0.3199	4	0.117424
1504	0.3199	4	0.117424
1505	0.3199	4	0.117424
1506	0.3199	4	0.117424
1507	0.3199	4	0.117424
1508	0.3199	4	0.117424
1509	0.3199	4	0.117424
1510	0.3199	4	0.117424
1511	0.3199	4	0.117424
1512	0.3199	4	0.117424
1513	0.3199	4	0.117424
1514	0.3199	4	0.117424
1515	0.3199	4	0.117424
1516	0.3199	4	0.117424
1517	0.3199	4	0.117424
1518	0.3199	4	0.117424
1519	0.3199	4	0.117424
1520	0.3199	4	0.117424
1521	0.3199	4	0.117424
1522	0.3199	4	0.117424
1523	0.3199	4	0.117424
1524	0.3199	4	0.117424
1525	0.3199	4	0.117424
1526	0.3199	4	0.117424
1527	0.3199	4	0.117424
1528	0.3199	4	0.117424
1529	0.3199	4	0.117424
1530	0.3199	4	0.117424
1531	0.3199	4	0.117424
1532	0.3199	4	0.117424
1533	0.3199	4	0.117424
1534	0.3199	4	0.117424
1535	0.3199	4	0.117424
1536	0.3199	4	0.117424
1537	0.3199	4	0.117424
1538	0.3199	4	0.117424
1539	0.3199	4	0.117424
1540	0.3199	4	0.117424
1541	0.3199	4	0.117424
1542	0.3199	4	0.117424
1543	0.3199	4	0.117424
1544	0.3199	4	0.117424
1545	0.3199	4	0.117424
1546	0.3199	4	0.117424
1547	0.3199	4	0.117424
1548	0.3199	4	0.117424
1549	0.3199	4	0.117424
1550	0.3199	4	0.117424
1551	0.3199	4	0.117424
1552	0.3199	4	0.117424
1553	0.3199	4	0.117424
1554	0.3199	4	0.117424
1555	0.3199	4	0.117424
1556	0.3199	4	0.117424
1557	0.3199	4	0.117424
1558	0.3199	4	0.117424
1559	0.3199	4	0.117424
1560	0.3199	4	0.117424
1561	0.3199	4	0.117424
1562	0.3199	4	0.117424
1563	0.3199	4	0.117424
1564	0.3199	4	0.117424
1565	0.3199	4	0.117424
1566	0.3199	4	0.117424
1567	0.3199	4	0.117424
1568	0.3199	4	0.117424
1569	0.3199	4	0.117424
1570	0.3199	4	0.117424
1571	0.3199	4	0.117424
1572	0.3199	4	0.117424
1573	0.3199	4	0.117424
1574	0.3199	4	0.117424
1575	0.3199	4	0.117424
1576	0.3199	4	0.117424
1577	0.3199	4	0.117424
1578	0.3199	4	0.117424
1579	0.3199	4	0.117424
1580	0.3199	4	0.117424
1581	0.3199	4	0.117424
1582	0.3199	4	0.117424
1583	0.3199	4	0.117424
1584	0.3199	4	0.117424
1585	0.3199	4	0.117424
1586	0.3199	4	0.117424
1587	0.3199	4	0.117424
1588	0.3199	4	0.117424
1589	0.3199	4	0.117424
1590	0.3199	4	0.117424
1591	0.3199	4	0.117424
1592	0.3199	4	0.117424
1593	0.3199	4	0.117424
1594	0.3199	4	0.117424
1595	0.3199	4	0.117424
1596	0.3199	4	0.117424
1597	0.3199	4	0.117424
1598	0.3199	4	0.117424
1599	0.3199	4	0.117424
1600	0.3199	4	0.117424
1601	0.3199	4	0.117424
1602	0.3199	4	0.117424
1603	0.3199	4	0.117424
1604	0.3199	4	0.117424
1605	0.3199	4	0.117424
1606	0.3199	4	0.117424
1607	0.3199	4	0.117424
1608	0.3199	4	0.117424
1609	0.3199	4	0.117424
1610	0.3199	4	0.117424
1611	0.3199	4	0.117424
1612	0.3199	4	0.117424
1613	0.3199	4	0.117424
1614	0.3199	4	0.117424
1615	0.3199	4	0.117424
1616	0.3199	4	0.117424
1617	0.3199	4	0.117424
1618	0.3199	4	0.117424
1619	0.3199	4	0.117424
1620	0.3199	4	0.117424
1621	0.3199	4	0.117424
1622	0.3199	4	0.117424
1623	0.3199	4	0.117424
1624	0.3199	4	0.117424
1625	0.3199	4	0.117424
1626	0.3199	4	0.117424
1627	0.3199	4	0.117424
1628	0.3199	4	0.117424
1629	0.3199	4	0.117424
1630	0.3199	4	0.117424
1631	0.3199	4	0.117424
1632	0.3199	4	0.117424
1633	0.3199	4	0.117424
1634	0.3199	4	0.117424
1635	0.3199	4	0.117424
1636	0.3199	4	0.117424
1637	0.3199	4	0.117424
1638	0.3199	4	0.117424
1639	0.3199	4	0.117424
1640	0.3199	4	0.117424
1641	0.3199	4	0.117424
1642	0.3199	4	0.117424
1643	0.3199	4	0.117424
1644	0.3199	4	0.117424
1645	0.3199	4	0.117424
1646	0.3199	4	0.117424
1647	0.3199	4	0.117424
1648	0.3199	4	0.117424
1649	0.3199	4	0.117424
1650	0.3199	4	0.117424
1651	0.3199	4	0.117424
1652	0.3199	4	0.117424
1653	0.3199	4	0.117424
1654	0.3199	4	0.117424
1655	0.3199	4	0.117424
1656	0.3199	4	0.117424
1657	0.3199	4	0.117424
1658	0.3199	4	0.117424
1659	0.3199	4	0.117424
1660	0.3199	4	0.117424
1661	0.3199	4	0.117424
1662	0.3199	4	0.117424
1663	0.3199	4	0.117424
1664	0.3199	4	0.117424
1665	0.3199	4	0.117424
1666	0.3199	4	0.117424
1667	0.3199	4	0.117424
1668	0.3199	4	0.117424
1669	0.3199	4	0.117424
1670	0.3199	4	0.117424
1671	0.3199	4	0.117424
1672	0.3199	4	0.117424
1673	0.3199	4	0.117424
1674	0.3199	4	0.117424
1675	0.3199	4	0.117424
1676	0.3199	4	0.117424
1677	0.3199	4	0.117424
1678	0.3199	4	0.117424
1679	0.3199	4	0.117424
1680	0.3199	4	0.117424
1681	0.3199	4	0.117424
1682	0.3199	4	0.117424
1683	0.3199	4	0.117424
1684	0.3199	4	0.117424
1685	0.3199	4	0.117424
1686	0.3199	4	0.117424
1687	0.3199	4	0.117424
1688	0.3199	4	0.117424
1689	0.3199	4	0.117424
1690	0.3199	4	0.117424
1691	0.3199	4	0.117424
1692	0.3199	4	0.117424
1693	0.3199	4	0.117424
1694	0.3199	4	0.117424
1695	0.3199	4	0.117424
1696	0.3199	4	0.117424
1697	0.3199	4	0.117424
1698	0.3199	4	0.117424
1699	0.3199	4	0.117424
1700	0.3199	4	0.117424
1701	0.3199	4	0.117424
1702	0.3199	4	0.117424
1703	0.3199	4	0.117424
1704	0.3199	4	0.117424
1705	0.3199	4	0.117424
1706	0.3199	4	0.117424
1707	0.3199	4	0.117424
1708	0.3199	4	0.117424
1709	0.3199	4	0.117424
1710	0.3199	4	0.117424
1711	0.3199	4	0.117424
1712	0.3199	4	0.117424
1713	0.3199	4	0.117424
1714	0.3199	4	0.117424
1715	0.3199	4	0.117424
1716	0.3199	4	0.117424
1717	0.3199	4	0.117424
1718	0.3199	4	0.117424
1719	0.3199	4	0.117424
1720	0.3199	4	0.117424
1721	0.3199	4	0.117424
1722	0.3199	4	0.117424
1723	0.3199	4	0.117424
1724	0.3199	4	0.117424
1725	0.3199	4	0.117424
1726	0.3199	4	0.117424
1727	0.3199	4	0.117424
1728	0.3199	4	0.117424
1729	0.3199	4	0.117424
1730	0.3199	4	0.117424
1731	0.3199	4	0.117424
1732	0.3199	4	0.117424
1733	0.3199	4	0.117424
1734	0.3199	4	0.117424
1735	0.3199	4	0.117424
1736	0.3199	4	0.117424
1737	0.3199	4	0.117424
1738	0.3199	4	0.117424
1739	0.3199	4	0.117424
1740	0.3199	4	0.117424
1741	0.3199	4	0.117424
1742	0.3199	4	0.117424
1743	0.3199	4	0.117424
1744	0.3199	4	0.117424
1745	0.3199	4	0.117424
1746	0.3199	4	0.117424
1747	0.3199	4	0.117424
1748	0.3199	4	0.117424
1749	0.3199	4	0.117424
1750	0.3199	4	0.117424
1751	0.3199	4	0.117424
1752	0.3199	4	0.117424
1753	0.3199	4	0.117424
1754	0.3199	4	0.117424
1755	0.3199	4	0.117424
1756	0.3199	4	0.117424
1757	0.3199	4	0.117424
1758	0.3199	4	0.117424
1759	0.3199	4	0.117424
1760	0.3199	4	0.117424
1761	0.3199	4	0.117424
1762	0.3199	4	0.117424
1763	0.3199	4	0.117424
1764	0.3199	4	0.117424
1765	0.3199	4	0.117424
1766	0.3199	4	0.117424
1767	0.3199	4	0.117424
1768	0.3199	4	0.117424
1769	0.3199	4	0.117424
1770	0.3199	4	0.117424
1771	0.3199	4	0.117424
1772	0.3199	4	0.117424
1773	0.3199	4	0.117424
1774	0.3199	4	0.117424
1775	0.3199	4	0.117424
1776	0.3199	4	0.117424
1777	0.3199	4	0.117424
1778	0.3199	4	0.117424
1779	0.3199	4	0.117424
1780	0.3199	4	0.117424
1781	0.3199	4	0.117424
1782	0.3199	4	0.117424
1783	0.3199	4	0.117424
1784	0.3199	4	0.117424
1785	0.3199	4	0.117424
1786	0.3199	4	0.117424
1787	0.3199	4	0.117424
1788	0.3199	4	0.117424
1789	0.3199	4	0.117424
1790	0.3199	4	0.117424
1791	0.3199	4	0.117424
1792	0.3199	4	0.117424
1793	0.3199	4	0.117424
1794	0.3199	4	0.117424
1795	0.3199	4	0.117424
1796	0.3199	4	0.117424
1797	0.3199	4	0.117424
1798	0.3199	4	0.117424
1799	0.3199	4	0.117424
1800	0.3199	4	0.117424
1801	0.3199	4	0.117424
1802	0.3199	4	0.117424
1803	0.3199	4	0.117424
1804	0.3199	4	0.117424
1805	0.3199	4	0.117424
1806	0.3199	4	0.117424
1807	0.3199	4	0.117424
1808	0.3199	4	0.117424
1809	0.3199	4	0.117424
1810	0.3199	4	0.117424
1811	0.3199	4	0.117424
1812	0.3199	4	0.117424
1813	0.3199	4	0.117424
1814	0.3199	4	0.117424
1815	0.3199	4	0.117424
1816	0.3199	4	0.117424
1817	0.3199	4	0.117424
1818	0.3199	4	0.117424
1819	0.3199	4	0.117424
1820	0.3199	4	0.117424
1821	0.3199	4	0.117424
1822	0.3199	4	0.117424
1823	0.3199	4	0.117424
1824	0.3199	4	0.117424
1825	0.3199	4	0.117424
1826	0.3199	4	0.117424
1827	0.3199	4	0.117424
1828	0.3199	4	0.117424
1829	0.3199	4	0.117424
1830	0.3199	4	0.117424
1831	0.3199	4	0.117424
1832	0.3199	4	0.117424
1833	0.3199	4	0.117424
1834	0.3199	4	0.117424
1835	0.3199	4	0.117424
1836	0.3199	4	0.117424
1837	0.3199	4	0.117424
1838	0.3199	4	0.117424
1839	0.3199	4	0.117424
1840	0.3199	4	0.117424
1841	0.3199	4	0.117424
1842	0.3199	4	0.117424
1843	0.3199	4	0.117424
1844	0.3199	4	0.117424
1845	0.3199	4	0.117424
1846	0.3199	4	0.117424
1847	0.3199	4	0.117424
1848	0.3199	4	0.117424
1849	0.3199	4	0.117424
1850	0.3199	4	0.117424
1851	0.3199	4	0.117424
1852	0.3199	4	0.117424
1853	0.3199	4	0.117424
1854	0.3199	4	0.117424
1855	0.3199	4	0.117424
1856	0.3199	4	0.117424
1857	0.3199	4	0.117424
1858	0.3199	4	0.117424
1859	0.3199	4	0.117424
1860	0.3199	4	0.117424
1861	0.3199	4	0.117424
1862	0.3199	4	0.117424
1863	0.3199	4	0.117424
1864	0.3199	4	0.117424
1865	0.3199	4	0.117424
1866	0.3199	4	0.117424
1867	0.3199	4	0.117424
1868	0.3199	4	0.117424
1869	0.3199	4	0.117424
1870	0.3199	4	0.117424
1871	0.3199	4	0.117424
1872	0.3199	4	0.117424
1873	0.3199	4	0.117424
1874	0.3199	4	0.117424
1875	0.3199	4	0.117424
1876	0.3199	4	0.117424
1877	0.3199	4	0.117424
1878	0.3199	4	0.117424
1879	0.3199	4	0.117424
1880	0.3199	4	0.117424
1881	0.3199	4	0.117424
1882	0.3199	4	0.117424
1883	0.3199	4	0.117424
1884	0.3199	4	0.117424
1885	0.3199	4	0.117424
1886	0.3199	4	0.117424
1887	0.3199	4	0.117424
1888	0.3199	4	0.117424
1889	0.3199	4	0.117424
1890	0.3199	4	0.117424
1891	0.3199	4	0.117424
1892	0.3199	4	0.117424
1893	0.3199	4	0.117424
1894	0.3199	4	0.117424
1895	0.3199	4	0.117424
1896	0.3199	4	0.117424
1897	0.3199	4	0.117424
1898	0.3199	4	0.117424
1899	0.3199	4	0.117424
1900	0.3199	4	0.117424
1901	0.3199	4	0.117424
1902	0.3199	4	0.117424
1903	0.3199	4	0.117424
1904	0.3199	4	0.117424
1905	0.3199	4	0.117424
1906	0.3199	4	0.117424
1907	0.3199	4	0.117424
1908	0.3199	4	0.117424
1909	0.3199	4	0.117424
1910	0.3199	4	0.117424
1911	0.3199	4	0.117424
1912	0.3199	4	0.117424
1913	0.3199	4	0.117424
1914	0.3199	4	0.117424
1915	0.3199	4	0.117424
1916	0.3199	4	0.117424
1917	0.3199	4	0.117424
1918	0.3199	4	0.117424
1919	0.3199	4	0.117424
1920	0.3199	4	0.117424
1921	0.3199	4	0.117424
1922	0.3199	4	0.117424
1923	0.3199	4	0.117424
1924	0.3199	4	0.117424
1925	0.3199	4	0.117424
1926	0.3199	4	0.117424
1927	0.3199	4	0.117424
1928	0.3199	4	0.117424
1929	0.3199	4	0.117424
1930	0.3199	4	0.117424
1931	0.3199	4	0.117424
1932	0.3199	4	0.117424
1933	0.3199	4	0.117424
1934	0.3199	4	0.117424
1935	0.3199	4	0.117424
1936	0.3199	4	0.117424
1937	0.3199	4	0.117424
1938	0.3199	4	0.117424
1939	0.3199	4	0.117424
1940	0.3199	4	0.117424
1941	0.3199	4	0.117424
1942	0.3199	4	0.117424
1943	0.3199	4	0.117424
1944	0.3199	4	0.117424
1945	0.3199	4	0.117424
1946	0.3199	4	0.117424
1947	0.3199	4	0.117424
1948	0.3199	4	0.117424
1949	0.3199	4	0.117424
1950	0.3199	4	0.117424
1951	0.3199	4	0.117424
1952	0.3199	4	0.117424
1953	0.3199	4	0.117424
1954	0.3199	4	0.117424
1955	0.3199	4	0.117424
1956	0.3199	4	0.117424
1957	0.3199	4	0.117424
1958	0.3199	4	0.117424
1959	0.3199	4	0.117424
1960	0.3199	4	0.117424
1961	0.3199	4	0.117424
1962	0.3199	4	0.117424
1963	0.3199	4	0.117424
1964	0.3199	4	0.117424
1965	0.3199	4	0.117424
1966	0.3199	4	0.117424
1967	0.3199	4	0.117424
1968	0.3199	4	0.117424
1969	0.3199	4	0.117424
1970	0.3199	4	0.117424
1971	0.3199	4	0.117424
1972	0.3199	4	0.117424
1973	0.3199	4	0.117424
1974	0.3199	4	0.117424
1975	0.3199	4	0.117424
1976	0.3199	4	0.117424
1977	0.3199	4	0.117424
1978	0.3199	4	0.117424
1979	0.3199	4	0.117424
1980	0.3199	4	0.117424
1981	0.3199	4	0.117424
1982	0.3199	4	0.117424
1983	0.3199	4	0.117424
1984	0.3199	4	0.117424
1985	0.3199	4	0.117424
1986	0.3199	4	0.117424
1987	0.3199	4	0.117424
1988	0.3199	4	0.117424
1989	0.3199	4	0.117424
1990	0.3199	4	0.117424
1991	0.3199	4	0.117424
1992	0.3199	4	0.117424
1993	0.3199	4	0.117424
1994	0.3199	4	0.117424
1995	0.3199	4	0.117424
1996	0.3199	4	0.117424
1997	0.3199	4	0.117424
1998	0.3199	4	0.117424
1999	0.3199	4	0.117424
[truncated: 38,001 more rows]
