# Supplementary material for: Aspiration-driven co-evolution of cooperation with individual behavioral diversity
Source: PLoS One. 2023 Sep 15;18(9):e0291134. doi: 10.1371/journal.pone.0291134 (PMC10503719; doi:10.1371/journal.pone.0291134)
Supplement: S1 Data — (ZIP) [file pone.0291134.s001.zip › M1/v1-L=200/data/aspiration_time,b=1.55_frequency.txt]

0	0.5	0.5	0
1	0.664322	0.683497	0.464234
2	0.741815	0.810025	0.526789
3	0.765578	0.905048	0.571287
4	0.755243	0.980022	0.596539
5	0.723993	1.04232	0.601379
6	0.683939	1.10099	0.586446
7	0.64081	1.16351	0.562758
8	0.597332	1.22335	0.533257
9	0.55532	1.29177	0.500335
10	0.515712	1.3578	0.466135
11	0.479275	1.43481	0.432176
12	0.445515	1.52295	0.400476
13	0.414561	1.60298	0.370372
14	0.386107	1.67602	0.342638
15	0.360284	1.73148	0.316636
16	0.337145	1.80522	0.292443
17	0.315549	1.90306	0.270322
18	0.296216	1.99044	0.250275
19	0.278255	2.05702	0.233254
20	0.262294	2.13584	0.217206
21	0.24753	2.23598	0.201604
22	0.234023	2.34239	0.188358
23	0.221878	2.40188	0.17557
24	0.210784	2.50972	0.164644
25	0.200495	2.60843	0.154171
26	0.191181	2.6864	0.144473
27	0.18264	2.74171	0.135998
28	0.175026	2.83968	0.12784
29	0.167908	2.90894	0.120434
30	0.161407	2.98813	0.113984
31	0.155535	3.07817	0.108164
32	0.150186	3.12144	0.102717
33	0.145265	3.19095	0.0975493
34	0.140791	3.27466	0.0921789
35	0.136749	3.33089	0.0880255
36	0.133046	3.36396	0.0837614
37	0.129636	3.44464	0.0800935
38	0.126559	3.47596	0.0766745
39	0.123798	3.53708	0.0734891
40	0.121231	3.57427	0.070781
41	0.119016	3.60732	0.0683201
42	0.116915	3.65828	0.0661761
43	0.115018	3.6877	0.0643823
44	0.113344	3.71392	0.0626834
45	0.111848	3.71036	0.0608456
46	0.110425	3.74415	0.0592977
47	0.109155	3.78836	0.0579552
48	0.10797	3.81936	0.0565131
49	0.1069	3.82539	0.0552488
50	0.105972	3.82138	0.0540773
51	0.105171	3.82087	0.0530816
52	0.104433	3.81604	0.0521146
53	0.103717	3.84961	0.0513971
54	0.10308	3.89133	0.0508496
55	0.102489	3.90968	0.0502904
56	0.101939	3.92686	0.0495964
57	0.101446	3.91726	0.0489334
58	0.101001	3.9226	0.0484092
59	0.100595	3.93425	0.047935
60	0.100227	3.93838	0.0475051
61	0.0998944	3.94543	0.0472692
62	0.0996159	3.93693	0.0470046
63	0.099375	3.91529	0.046567
64	0.0991364	3.9191	0.0462722
65	0.0989475	3.90414	0.0458966
66	0.0987743	3.89033	0.0458161
67	0.0986619	3.89787	0.0455969
68	0.0985323	3.90364	0.0453848
69	0.0984072	3.90092	0.0451983
70	0.0982816	3.93085	0.0451445
71	0.0981188	3.9587	0.0451885
72	0.0979763	3.96919	0.0450992
73	0.0978367	3.98407	0.0450538
74	0.0977132	3.98065	0.0448754
75	0.0976011	3.98877	0.0447513
76	0.097496	3.98966	0.0446326
77	0.0973949	3.99038	0.0445203
78	0.097308	3.99107	0.044423
79	0.0972313	3.99199	0.0443327
80	0.097168	3.99275	0.0442582
81	0.0971063	3.99351	0.0441854
82	0.0970486	3.99415	0.0441182
83	0.0970025	3.9946	0.0440653
84	0.0969595	3.99523	0.0440131
85	0.0969122	3.99573	0.0439584
86	0.0968627	3.99613	0.0439028
87	0.0968284	3.99652	0.0438627
88	0.0967992	3.99682	0.0438291
89	0.0967691	3.99706	0.0437954
90	0.0967489	3.9974	0.0437703
91	0.096723	3.99758	0.0437415
92	0.0966999	3.99779	0.0437152
93	0.096681	3.998	0.0436932
94	0.0966648	3.9982	0.0436742
95	0.0966483	3.99831	0.0436559
96	0.0966358	3.9985	0.0436407
97	0.0966234	3.99867	0.0436258
98	0.0966114	3.99876	0.0436125
99	0.0966022	3.99884	0.043602
100	0.0965926	3.99898	0.0435905
101	0.0965843	3.99908	0.0435807
102	0.0965774	3.99914	0.0435727
103	0.0965676	3.99922	0.0435618
104	0.0965593	3.99928	0.0435525
105	0.0965535	3.99935	0.0435458
106	0.0965474	3.9994	0.0435388
107	0.0965437	3.99948	0.043534
108	0.0965401	3.99953	0.0435298
109	0.0965366	3.99958	0.0435255
110	0.0965331	3.99961	0.0435216
111	0.09653	3.99963	0.0435181
112	0.0965269	3.99968	0.0435143
113	0.0965242	3.99971	0.0435111
114	0.0965216	3.99974	0.0435081
115	0.0965195	3.99976	0.0435057
116	0.096518	3.99978	0.0435039
117	0.0965166	3.99981	0.0435021
118	0.096515	3.99983	0.0435001
119	0.0965135	3.99985	0.0434984
120	0.0965122	3.99987	0.0434969
121	0.0965109	3.99988	0.0434954
122	0.0965098	3.99989	0.0434941
123	0.0965089	3.9999	0.043493
124	0.0965082	3.99991	0.0434921
125	0.0965075	3.99993	0.0434913
126	0.0965068	3.99993	0.0434905
127	0.0965062	3.99994	0.0434898
128	0.0965057	3.99994	0.0434892
129	0.0965052	3.99995	0.0434886
130	0.0965047	3.99995	0.043488
131	0.0965042	3.99996	0.0434875
132	0.0965038	3.99996	0.0434871
133	0.0965035	3.99997	0.0434866
134	0.0965032	3.99997	0.0434863
135	0.0965029	3.99997	0.043486
136	0.0965026	3.99997	0.0434857
137	0.0965024	3.99998	0.0434854
138	0.0965022	3.99998	0.0434852
139	0.096502	3.99998	0.0434849
140	0.0965018	3.99998	0.0434847
141	0.0965016	3.99998	0.0434845
142	0.0965014	3.99999	0.0434843
143	0.0965013	3.99999	0.0434841
144	0.0965011	3.99999	0.043484
145	0.096501	3.99999	0.0434839
146	0.0965009	3.99999	0.0434837
147	0.0965008	3.99999	0.0434836
148	0.0965007	3.99999	0.0434835
149	0.0965007	3.99999	0.0434834
150	0.0965006	3.99999	0.0434834
151	0.0965006	3.99999	0.0434833
152	0.0965005	3.99999	0.0434833
153	0.0965005	4	0.0434832
154	0.0965004	4	0.0434831
155	0.0965004	4	0.0434831
156	0.0965003	4	0.0434831
157	0.0965003	4	0.043483
158	0.0965003	4	0.043483
159	0.0965003	4	0.043483
160	0.0965002	4	0.0434829
161	0.0965002	4	0.0434829
162	0.0965002	4	0.0434829
163	0.0965002	4	0.0434829
164	0.0965002	4	0.0434828
165	0.0965001	4	0.0434828
166	0.0965001	4	0.0434828
167	0.0965001	4	0.0434828
168	0.0965001	4	0.0434828
169	0.0965001	4	0.0434828
170	0.0965001	4	0.0434828
171	0.0965001	4	0.0434828
172	0.0965001	4	0.0434828
173	0.0965001	4	0.0434827
174	0.0965001	4	0.0434827
175	0.0965001	4	0.0434827
176	0.0965	4	0.0434827
177	0.0965	4	0.0434827
178	0.0965	4	0.0434827
179	0.0965	4	0.0434827
180	0.0965	4	0.0434827
181	0.0965	4	0.0434827
182	0.0965	4	0.0434827
183	0.0965	4	0.0434827
184	0.0965	4	0.0434827
185	0.0965	4	0.0434827
186	0.0965	4	0.0434827
187	0.0965	4	0.0434827
188	0.0965	4	0.0434827
189	0.0965	4	0.0434827
190	0.0965	4	0.0434827
191	0.0965	4	0.0434827
192	0.0965	4	0.0434827
193	0.0965	4	0.0434827
194	0.0965	4	0.0434827
195	0.0965	4	0.0434827
196	0.0965	4	0.0434827
197	0.0965	4	0.0434827
198	0.0965	4	0.0434827
199	0.0965	4	0.0434827
200	0.0965	4	0.0434827
201	0.0965	4	0.0434827
202	0.0965	4	0.0434827
203	0.0965	4	0.0434827
204	0.0965	4	0.0434827
205	0.0965	4	0.0434827
206	0.0965	4	0.0434827
207	0.0965	4	0.0434827
208	0.0965	4	0.0434827
209	0.0965	4	0.0434827
210	0.0965	4	0.0434827
211	0.0965	4	0.0434827
212	0.0965	4	0.0434827
213	0.0965	4	0.0434827
214	0.0965	4	0.0434827
215	0.0965	4	0.0434827
216	0.0965	4	0.0434827
217	0.0965	4	0.0434827
218	0.0965	4	0.0434827
219	0.0965	4	0.0434827
220	0.0965	4	0.0434827
221	0.0965	4	0.0434827
222	0.0965	4	0.0434827
223	0.0965	4	0.0434827
224	0.0965	4	0.0434827
225	0.0965	4	0.0434827
226	0.0965	4	0.0434827
227	0.0965	4	0.0434827
228	0.0965	4	0.0434827
229	0.0965	4	0.0434827
230	0.0965	4	0.0434827
231	0.0965	4	0.0434827
232	0.0965	4	0.0434827
233	0.0965	4	0.0434827
234	0.0965	4	0.0434827
235	0.0965	4	0.0434827
236	0.0965	4	0.0434827
237	0.0965	4	0.0434827
238	0.0965	4	0.0434827
239	0.0965	4	0.0434827
240	0.0965	4	0.0434827
241	0.0965	4	0.0434827
242	0.0965	4	0.0434827
243	0.0965	4	0.0434827
244	0.0965	4	0.0434827
245	0.0965	4	0.0434827
246	0.0965	4	0.0434827
247	0.0965	4	0.0434827
248	0.0965	4	0.0434827
249	0.0965	4	0.0434827
250	0.0965	4	0.0434827
251	0.0965	4	0.0434827
252	0.0965	4	0.0434827
253	0.0965	4	0.0434827
254	0.0965	4	0.0434827
255	0.0965	4	0.0434827
256	0.0965	4	0.0434827
257	0.0965	4	0.0434827
258	0.0965	4	0.0434827
259	0.0965	4	0.0434827
260	0.0965	4	0.0434827
261	0.0965	4	0.0434827
262	0.0965	4	0.0434827
263	0.0965	4	0.0434827
264	0.0965	4	0.0434827
265	0.0965	4	0.0434827
266	0.0965	4	0.0434827
267	0.0965	4	0.0434827
268	0.0965	4	0.0434827
269	0.0965	4	0.0434827
270	0.0965	4	0.0434827
271	0.0965	4	0.0434827
272	0.0965	4	0.0434827
273	0.0965	4	0.0434827
274	0.0965	4	0.0434827
275	0.0965	4	0.0434827
276	0.0965	4	0.0434827
277	0.0965	4	0.0434827
278	0.0965	4	0.0434827
279	0.0965	4	0.0434827
280	0.0965	4	0.0434827
281	0.0965	4	0.0434827
282	0.0965	4	0.0434827
283	0.0965	4	0.0434827
284	0.0965	4	0.0434827
285	0.0965	4	0.0434827
286	0.0965	4	0.0434827
287	0.0965	4	0.0434827
288	0.0965	4	0.0434827
289	0.0965	4	0.0434827
290	0.0965	4	0.0434827
291	0.0965	4	0.0434827
292	0.0965	4	0.0434827
293	0.0965	4	0.0434827
294	0.0965	4	0.0434827
295	0.0965	4	0.0434827
296	0.0965	4	0.0434827
297	0.0965	4	0.0434827
298	0.0965	4	0.0434827
299	0.0965	4	0.0434827
300	0.0965	4	0.0434827
301	0.0965	4	0.0434827
302	0.0965	4	0.0434827
303	0.0965	4	0.0434827
304	0.0965	4	0.0434827
305	0.0965	4	0.0434827
306	0.0965	4	0.0434827
307	0.0965	4	0.0434827
308	0.0965	4	0.0434827
309	0.0965	4	0.0434827
310	0.0965	4	0.0434827
311	0.0965	4	0.0434827
312	0.0965	4	0.0434827
313	0.0965	4	0.0434827
314	0.0965	4	0.0434827
315	0.0965	4	0.0434827
316	0.0965	4	0.0434827
317	0.0965	4	0.0434827
318	0.0965	4	0.0434827
319	0.0965	4	0.0434827
320	0.0965	4	0.0434827
321	0.0965	4	0.0434827
322	0.0965	4	0.0434827
323	0.0965	4	0.0434827
324	0.0965	4	0.0434827
325	0.0965	4	0.0434827
326	0.0965	4	0.0434827
327	0.0965	4	0.0434827
328	0.0965	4	0.0434827
329	0.0965	4	0.0434827
330	0.0965	4	0.0434827
331	0.0965	4	0.0434827
332	0.0965	4	0.0434827
333	0.0965	4	0.0434827
334	0.0965	4	0.0434827
335	0.0965	4	0.0434827
336	0.0965	4	0.0434827
337	0.0965	4	0.0434827
338	0.0965	4	0.0434827
339	0.0965	4	0.0434827
340	0.0965	4	0.0434827
341	0.0965	4	0.0434827
342	0.0965	4	0.0434827
343	0.0965	4	0.0434827
344	0.0965	4	0.0434827
345	0.0965	4	0.0434827
346	0.0965	4	0.0434827
347	0.0965	4	0.0434827
348	0.0965	4	0.0434827
349	0.0965	4	0.0434827
350	0.0965	4	0.0434827
351	0.0965	4	0.0434827
352	0.0965	4	0.0434827
353	0.0965	4	0.0434827
354	0.0965	4	0.0434827
355	0.0965	4	0.0434827
356	0.0965	4	0.0434827
357	0.0965	4	0.0434827
358	0.0965	4	0.0434827
359	0.0965	4	0.0434827
360	0.0965	4	0.0434827
361	0.0965	4	0.0434827
362	0.0965	4	0.0434827
363	0.0965	4	0.0434827
364	0.0965	4	0.0434827
365	0.0965	4	0.0434827
366	0.0965	4	0.0434827
367	0.0965	4	0.0434827
368	0.0965	4	0.0434827
369	0.0965	4	0.0434827
370	0.0965	4	0.0434827
371	0.0965	4	0.0434827
372	0.0965	4	0.0434827
373	0.0965	4	0.0434827
374	0.0965	4	0.0434827
375	0.0965	4	0.0434827
376	0.0965	4	0.0434827
377	0.0965	4	0.0434827
378	0.0965	4	0.0434827
379	0.0965	4	0.0434827
380	0.0965	4	0.0434827
381	0.0965	4	0.0434827
382	0.0965	4	0.0434827
383	0.0965	4	0.0434827
384	0.0965	4	0.0434827
385	0.0965	4	0.0434827
386	0.0965	4	0.0434827
387	0.0965	4	0.0434827
388	0.0965	4	0.0434827
389	0.0965	4	0.0434827
390	0.0965	4	0.0434827
391	0.0965	4	0.0434827
392	0.0965	4	0.0434827
393	0.0965	4	0.0434827
394	0.0965	4	0.0434827
395	0.0965	4	0.0434827
396	0.0965	4	0.0434827
397	0.0965	4	0.0434827
398	0.0965	4	0.0434827
399	0.0965	4	0.0434827
400	0.0965	4	0.0434827
401	0.0965	4	0.0434827
402	0.0965	4	0.0434827
403	0.0965	4	0.0434827
404	0.0965	4	0.0434827
405	0.0965	4	0.0434827
406	0.0965	4	0.0434827
407	0.0965	4	0.0434827
408	0.0965	4	0.0434827
409	0.0965	4	0.0434827
410	0.0965	4	0.0434827
411	0.0965	4	0.0434827
412	0.0965	4	0.0434827
413	0.0965	4	0.0434827
414	0.0965	4	0.0434827
415	0.0965	4	0.0434827
416	0.0965	4	0.0434827
417	0.0965	4	0.0434827
418	0.0965	4	0.0434827
419	0.0965	4	0.0434827
420	0.0965	4	0.0434827
421	0.0965	4	0.0434827
422	0.0965	4	0.0434827
423	0.0965	4	0.0434827
424	0.0965	4	0.0434827
425	0.0965	4	0.0434827
426	0.0965	4	0.0434827
427	0.0965	4	0.0434827
428	0.0965	4	0.0434827
429	0.0965	4	0.0434827
430	0.0965	4	0.0434827
431	0.0965	4	0.0434827
432	0.0965	4	0.0434827
433	0.0965	4	0.0434827
434	0.0965	4	0.0434827
435	0.0965	4	0.0434827
436	0.0965	4	0.0434827
437	0.0965	4	0.0434827
438	0.0965	4	0.0434827
439	0.0965	4	0.0434827
440	0.0965	4	0.0434827
441	0.0965	4	0.0434827
442	0.0965	4	0.0434827
443	0.0965	4	0.0434827
444	0.0965	4	0.0434827
445	0.0965	4	0.0434827
446	0.0965	4	0.0434827
447	0.0965	4	0.0434827
448	0.0965	4	0.0434827
449	0.0965	4	0.0434827
450	0.0965	4	0.0434827
451	0.0965	4	0.0434827
452	0.0965	4	0.0434827
453	0.0965	4	0.0434827
454	0.0965	4	0.0434827
455	0.0965	4	0.0434827
456	0.0965	4	0.0434827
457	0.0965	4	0.0434827
458	0.0965	4	0.0434827
459	0.0965	4	0.0434827
460	0.0965	4	0.0434827
461	0.0965	4	0.0434827
462	0.0965	4	0.0434827
463	0.0965	4	0.0434827
464	0.0965	4	0.0434827
465	0.0965	4	0.0434827
466	0.0965	4	0.0434827
467	0.0965	4	0.0434827
468	0.0965	4	0.0434827
469	0.0965	4	0.0434827
470	0.0965	4	0.0434827
471	0.0965	4	0.0434827
472	0.0965	4	0.0434827
473	0.0965	4	0.0434827
474	0.0965	4	0.0434827
475	0.0965	4	0.0434827
476	0.0965	4	0.0434827
477	0.0965	4	0.0434827
478	0.0965	4	0.0434827
479	0.0965	4	0.0434827
480	0.0965	4	0.0434827
481	0.0965	4	0.0434827
482	0.0965	4	0.0434827
483	0.0965	4	0.0434827
484	0.0965	4	0.0434827
485	0.0965	4	0.0434827
486	0.0965	4	0.0434827
487	0.0965	4	0.0434827
488	0.0965	4	0.0434827
489	0.0965	4	0.0434827
490	0.0965	4	0.0434827
491	0.0965	4	0.0434827
492	0.0965	4	0.0434827
493	0.0965	4	0.0434827
494	0.0965	4	0.0434827
495	0.0965	4	0.0434827
496	0.0965	4	0.0434827
497	0.0965	4	0.0434827
498	0.0965	4	0.0434827
499	0.0965	4	0.0434827
500	0.0965	4	0.0434827
501	0.0965	4	0.0434827
502	0.0965	4	0.0434827
503	0.0965	4	0.0434827
504	0.0965	4	0.0434827
505	0.0965	4	0.0434827
506	0.0965	4	0.0434827
507	0.0965	4	0.0434827
508	0.0965	4	0.0434827
509	0.0965	4	0.0434827
510	0.0965	4	0.0434827
511	0.0965	4	0.0434827
512	0.0965	4	0.0434827
513	0.0965	4	0.0434827
514	0.0965	4	0.0434827
515	0.0965	4	0.0434827
516	0.0965	4	0.0434827
517	0.0965	4	0.0434827
518	0.0965	4	0.0434827
519	0.0965	4	0.0434827
520	0.0965	4	0.0434827
521	0.0965	4	0.0434827
522	0.0965	4	0.0434827
523	0.0965	4	0.0434827
524	0.0965	4	0.0434827
525	0.0965	4	0.0434827
526	0.0965	4	0.0434827
527	0.0965	4	0.0434827
528	0.0965	4	0.0434827
529	0.0965	4	0.0434827
530	0.0965	4	0.0434827
531	0.0965	4	0.0434827
532	0.0965	4	0.0434827
533	0.0965	4	0.0434827
534	0.0965	4	0.0434827
535	0.0965	4	0.0434827
536	0.0965	4	0.0434827
537	0.0965	4	0.0434827
538	0.0965	4	0.0434827
539	0.0965	4	0.0434827
540	0.0965	4	0.0434827
541	0.0965	4	0.0434827
542	0.0965	4	0.0434827
543	0.0965	4	0.0434827
544	0.0965	4	0.0434827
545	0.0965	4	0.0434827
546	0.0965	4	0.0434827
547	0.0965	4	0.0434827
548	0.0965	4	0.0434827
549	0.0965	4	0.0434827
550	0.0965	4	0.0434827
551	0.0965	4	0.0434827
552	0.0965	4	0.0434827
553	0.0965	4	0.0434827
554	0.0965	4	0.0434827
555	0.0965	4	0.0434827
556	0.0965	4	0.0434827
557	0.0965	4	0.0434827
558	0.0965	4	0.0434827
559	0.0965	4	0.0434827
560	0.0965	4	0.0434827
561	0.0965	4	0.0434827
562	0.0965	4	0.0434827
563	0.0965	4	0.0434827
564	0.0965	4	0.0434827
565	0.0965	4	0.0434827
566	0.0965	4	0.0434827
567	0.0965	4	0.0434827
568	0.0965	4	0.0434827
569	0.0965	4	0.0434827
570	0.0965	4	0.0434827
571	0.0965	4	0.0434827
572	0.0965	4	0.0434827
573	0.0965	4	0.0434827
574	0.0965	4	0.0434827
575	0.0965	4	0.0434827
576	0.0965	4	0.0434827
577	0.0965	4	0.0434827
578	0.0965	4	0.0434827
579	0.0965	4	0.0434827
580	0.0965	4	0.0434827
581	0.0965	4	0.0434827
582	0.0965	4	0.0434827
583	0.0965	4	0.0434827
584	0.0965	4	0.0434827
585	0.0965	4	0.0434827
586	0.0965	4	0.0434827
587	0.0965	4	0.0434827
588	0.0965	4	0.0434827
589	0.0965	4	0.0434827
590	0.0965	4	0.0434827
591	0.0965	4	0.0434827
592	0.0965	4	0.0434827
593	0.0965	4	0.0434827
594	0.0965	4	0.0434827
595	0.0965	4	0.0434827
596	0.0965	4	0.0434827
597	0.0965	4	0.0434827
598	0.0965	4	0.0434827
599	0.0965	4	0.0434827
600	0.0965	4	0.0434827
601	0.0965	4	0.0434827
602	0.0965	4	0.0434827
603	0.0965	4	0.0434827
604	0.0965	4	0.0434827
605	0.0965	4	0.0434827
606	0.0965	4	0.0434827
607	0.0965	4	0.0434827
608	0.0965	4	0.0434827
609	0.0965	4	0.0434827
610	0.0965	4	0.0434827
611	0.0965	4	0.0434827
612	0.0965	4	0.0434827
613	0.0965	4	0.0434827
614	0.0965	4	0.0434827
615	0.0965	4	0.0434827
616	0.0965	4	0.0434827
617	0.0965	4	0.0434827
618	0.0965	4	0.0434827
619	0.0965	4	0.0434827
620	0.0965	4	0.0434827
621	0.0965	4	0.0434827
622	0.0965	4	0.0434827
623	0.0965	4	0.0434827
624	0.0965	4	0.0434827
625	0.0965	4	0.0434827
626	0.0965	4	0.0434827
627	0.0965	4	0.0434827
628	0.0965	4	0.0434827
629	0.0965	4	0.0434827
630	0.0965	4	0.0434827
631	0.0965	4	0.0434827
632	0.0965	4	0.0434827
633	0.0965	4	0.0434827
634	0.0965	4	0.0434827
635	0.0965	4	0.0434827
636	0.0965	4	0.0434827
637	0.0965	4	0.0434827
638	0.0965	4	0.0434827
639	0.0965	4	0.0434827
640	0.0965	4	0.0434827
641	0.0965	4	0.0434827
642	0.0965	4	0.0434827
643	0.0965	4	0.0434827
644	0.0965	4	0.0434827
645	0.0965	4	0.0434827
646	0.0965	4	0.0434827
647	0.0965	4	0.0434827
648	0.0965	4	0.0434827
649	0.0965	4	0.0434827
650	0.0965	4	0.0434827
651	0.0965	4	0.0434827
652	0.0965	4	0.0434827
653	0.0965	4	0.0434827
654	0.0965	4	0.0434827
655	0.0965	4	0.0434827
656	0.0965	4	0.0434827
657	0.0965	4	0.0434827
658	0.0965	4	0.0434827
659	0.0965	4	0.0434827
660	0.0965	4	0.0434827
661	0.0965	4	0.0434827
662	0.0965	4	0.0434827
663	0.0965	4	0.0434827
664	0.0965	4	0.0434827
665	0.0965	4	0.0434827
666	0.0965	4	0.0434827
667	0.0965	4	0.0434827
668	0.0965	4	0.0434827
669	0.0965	4	0.0434827
670	0.0965	4	0.0434827
671	0.0965	4	0.0434827
672	0.0965	4	0.0434827
673	0.0965	4	0.0434827
674	0.0965	4	0.0434827
675	0.0965	4	0.0434827
676	0.0965	4	0.0434827
677	0.0965	4	0.0434827
678	0.0965	4	0.0434827
679	0.0965	4	0.0434827
680	0.0965	4	0.0434827
681	0.0965	4	0.0434827
682	0.0965	4	0.0434827
683	0.0965	4	0.0434827
684	0.0965	4	0.0434827
685	0.0965	4	0.0434827
686	0.0965	4	0.0434827
687	0.0965	4	0.0434827
688	0.0965	4	0.0434827
689	0.0965	4	0.0434827
690	0.0965	4	0.0434827
691	0.0965	4	0.0434827
692	0.0965	4	0.0434827
693	0.0965	4	0.0434827
694	0.0965	4	0.0434827
695	0.0965	4	0.0434827
696	0.0965	4	0.0434827
697	0.0965	4	0.0434827
698	0.0965	4	0.0434827
699	0.0965	4	0.0434827
700	0.0965	4	0.0434827
701	0.0965	4	0.0434827
702	0.0965	4	0.0434827
703	0.0965	4	0.0434827
704	0.0965	4	0.0434827
705	0.0965	4	0.0434827
706	0.0965	4	0.0434827
707	0.0965	4	0.0434827
708	0.0965	4	0.0434827
709	0.0965	4	0.0434827
710	0.0965	4	0.0434827
711	0.0965	4	0.0434827
712	0.0965	4	0.0434827
713	0.0965	4	0.0434827
714	0.0965	4	0.0434827
715	0.0965	4	0.0434827
716	0.0965	4	0.0434827
717	0.0965	4	0.0434827
718	0.0965	4	0.0434827
719	0.0965	4	0.0434827
720	0.0965	4	0.0434827
721	0.0965	4	0.0434827
722	0.0965	4	0.0434827
723	0.0965	4	0.0434827
724	0.0965	4	0.0434827
725	0.0965	4	0.0434827
726	0.0965	4	0.0434827
727	0.0965	4	0.0434827
728	0.0965	4	0.0434827
729	0.0965	4	0.0434827
730	0.0965	4	0.0434827
731	0.0965	4	0.0434827
732	0.0965	4	0.0434827
733	0.0965	4	0.0434827
734	0.0965	4	0.0434827
735	0.0965	4	0.0434827
736	0.0965	4	0.0434827
737	0.0965	4	0.0434827
738	0.0965	4	0.0434827
739	0.0965	4	0.0434827
740	0.0965	4	0.0434827
741	0.0965	4	0.0434827
742	0.0965	4	0.0434827
743	0.0965	4	0.0434827
744	0.0965	4	0.0434827
745	0.0965	4	0.0434827
746	0.0965	4	0.0434827
747	0.0965	4	0.0434827
748	0.0965	4	0.0434827
749	0.0965	4	0.0434827
750	0.0965	4	0.0434827
751	0.0965	4	0.0434827
752	0.0965	4	0.0434827
753	0.0965	4	0.0434827
754	0.0965	4	0.0434827
755	0.0965	4	0.0434827
756	0.0965	4	0.0434827
757	0.0965	4	0.0434827
758	0.0965	4	0.0434827
759	0.0965	4	0.0434827
760	0.0965	4	0.0434827
761	0.0965	4	0.0434827
762	0.0965	4	0.0434827
763	0.0965	4	0.0434827
764	0.0965	4	0.0434827
765	0.0965	4	0.0434827
766	0.0965	4	0.0434827
767	0.0965	4	0.0434827
768	0.0965	4	0.0434827
769	0.0965	4	0.0434827
770	0.0965	4	0.0434827
771	0.0965	4	0.0434827
772	0.0965	4	0.0434827
773	0.0965	4	0.0434827
774	0.0965	4	0.0434827
775	0.0965	4	0.0434827
776	0.0965	4	0.0434827
777	0.0965	4	0.0434827
778	0.0965	4	0.0434827
779	0.0965	4	0.0434827
780	0.0965	4	0.0434827
781	0.0965	4	0.0434827
782	0.0965	4	0.0434827
783	0.0965	4	0.0434827
784	0.0965	4	0.0434827
785	0.0965	4	0.0434827
786	0.0965	4	0.0434827
787	0.0965	4	0.0434827
788	0.0965	4	0.0434827
789	0.0965	4	0.0434827
790	0.0965	4	0.0434827
791	0.0965	4	0.0434827
792	0.0965	4	0.0434827
793	0.0965	4	0.0434827
794	0.0965	4	0.0434827
795	0.0965	4	0.0434827
796	0.0965	4	0.0434827
797	0.0965	4	0.0434827
798	0.0965	4	0.0434827
799	0.0965	4	0.0434827
800	0.0965	4	0.0434827
801	0.0965	4	0.0434827
802	0.0965	4	0.0434827
803	0.0965	4	0.0434827
804	0.0965	4	0.0434827
805	0.0965	4	0.0434827
806	0.0965	4	0.0434827
807	0.0965	4	0.0434827
808	0.0965	4	0.0434827
809	0.0965	4	0.0434827
810	0.0965	4	0.0434827
811	0.0965	4	0.0434827
812	0.0965	4	0.0434827
813	0.0965	4	0.0434827
814	0.0965	4	0.0434827
815	0.0965	4	0.0434827
816	0.0965	4	0.0434827
817	0.0965	4	0.0434827
818	0.0965	4	0.0434827
819	0.0965	4	0.0434827
820	0.0965	4	0.0434827
821	0.0965	4	0.0434827
822	0.0965	4	0.0434827
823	0.0965	4	0.0434827
824	0.0965	4	0.0434827
825	0.0965	4	0.0434827
826	0.0965	4	0.0434827
827	0.0965	4	0.0434827
828	0.0965	4	0.0434827
829	0.0965	4	0.0434827
830	0.0965	4	0.0434827
831	0.0965	4	0.0434827
832	0.0965	4	0.0434827
833	0.0965	4	0.0434827
834	0.0965	4	0.0434827
835	0.0965	4	0.0434827
836	0.0965	4	0.0434827
837	0.0965	4	0.0434827
838	0.0965	4	0.0434827
839	0.0965	4	0.0434827
840	0.0965	4	0.0434827
841	0.0965	4	0.0434827
842	0.0965	4	0.0434827
843	0.0965	4	0.0434827
844	0.0965	4	0.0434827
845	0.0965	4	0.0434827
846	0.0965	4	0.0434827
847	0.0965	4	0.0434827
848	0.0965	4	0.0434827
849	0.0965	4	0.0434827
850	0.0965	4	0.0434827
851	0.0965	4	0.0434827
852	0.0965	4	0.0434827
853	0.0965	4	0.0434827
854	0.0965	4	0.0434827
855	0.0965	4	0.0434827
856	0.0965	4	0.0434827
857	0.0965	4	0.0434827
858	0.0965	4	0.0434827
859	0.0965	4	0.0434827
860	0.0965	4	0.0434827
861	0.0965	4	0.0434827
862	0.0965	4	0.0434827
863	0.0965	4	0.0434827
864	0.0965	4	0.0434827
865	0.0965	4	0.0434827
866	0.0965	4	0.0434827
867	0.0965	4	0.0434827
868	0.0965	4	0.0434827
869	0.0965	4	0.0434827
870	0.0965	4	0.0434827
871	0.0965	4	0.0434827
872	0.0965	4	0.0434827
873	0.0965	4	0.0434827
874	0.0965	4	0.0434827
875	0.0965	4	0.0434827
876	0.0965	4	0.0434827
877	0.0965	4	0.0434827
878	0.0965	4	0.0434827
879	0.0965	4	0.0434827
880	0.0965	4	0.0434827
881	0.0965	4	0.0434827
882	0.0965	4	0.0434827
883	0.0965	4	0.0434827
884	0.0965	4	0.0434827
885	0.0965	4	0.0434827
886	0.0965	4	0.0434827
887	0.0965	4	0.0434827
888	0.0965	4	0.0434827
889	0.0965	4	0.0434827
890	0.0965	4	0.0434827
891	0.0965	4	0.0434827
892	0.0965	4	0.0434827
893	0.0965	4	0.0434827
894	0.0965	4	0.0434827
895	0.0965	4	0.0434827
896	0.0965	4	0.0434827
897	0.0965	4	0.0434827
898	0.0965	4	0.0434827
899	0.0965	4	0.0434827
900	0.0965	4	0.0434827
901	0.0965	4	0.0434827
902	0.0965	4	0.0434827
903	0.0965	4	0.0434827
904	0.0965	4	0.0434827
905	0.0965	4	0.0434827
906	0.0965	4	0.0434827
907	0.0965	4	0.0434827
908	0.0965	4	0.0434827
909	0.0965	4	0.0434827
910	0.0965	4	0.0434827
911	0.0965	4	0.0434827
912	0.0965	4	0.0434827
913	0.0965	4	0.0434827
914	0.0965	4	0.0434827
915	0.0965	4	0.0434827
916	0.0965	4	0.0434827
917	0.0965	4	0.0434827
918	0.0965	4	0.0434827
919	0.0965	4	0.0434827
920	0.0965	4	0.0434827
921	0.0965	4	0.0434827
922	0.0965	4	0.0434827
923	0.0965	4	0.0434827
924	0.0965	4	0.0434827
925	0.0965	4	0.0434827
926	0.0965	4	0.0434827
927	0.0965	4	0.0434827
928	0.0965	4	0.0434827
929	0.0965	4	0.0434827
930	0.0965	4	0.0434827
931	0.0965	4	0.0434827
932	0.0965	4	0.0434827
933	0.0965	4	0.0434827
934	0.0965	4	0.0434827
935	0.0965	4	0.0434827
936	0.0965	4	0.0434827
937	0.0965	4	0.0434827
938	0.0965	4	0.0434827
939	0.0965	4	0.0434827
940	0.0965	4	0.0434827
941	0.0965	4	0.0434827
942	0.0965	4	0.0434827
943	0.0965	4	0.0434827
944	0.0965	4	0.0434827
945	0.0965	4	0.0434827
946	0.0965	4	0.0434827
947	0.0965	4	0.0434827
948	0.0965	4	0.0434827
949	0.0965	4	0.0434827
950	0.0965	4	0.0434827
951	0.0965	4	0.0434827
952	0.0965	4	0.0434827
953	0.0965	4	0.0434827
954	0.0965	4	0.0434827
955	0.0965	4	0.0434827
956	0.0965	4	0.0434827
957	0.0965	4	0.0434827
958	0.0965	4	0.0434827
959	0.0965	4	0.0434827
960	0.0965	4	0.0434827
961	0.0965	4	0.0434827
962	0.0965	4	0.0434827
963	0.0965	4	0.0434827
964	0.0965	4	0.0434827
965	0.0965	4	0.0434827
966	0.0965	4	0.0434827
967	0.0965	4	0.0434827
968	0.0965	4	0.0434827
969	0.0965	4	0.0434827
970	0.0965	4	0.0434827
971	0.0965	4	0.0434827
972	0.0965	4	0.0434827
973	0.0965	4	0.0434827
974	0.0965	4	0.0434827
975	0.0965	4	0.0434827
976	0.0965	4	0.0434827
977	0.0965	4	0.0434827
978	0.0965	4	0.0434827
979	0.0965	4	0.0434827
980	0.0965	4	0.0434827
981	0.0965	4	0.0434827
982	0.0965	4	0.0434827
983	0.0965	4	0.0434827
984	0.0965	4	0.0434827
985	0.0965	4	0.0434827
986	0.0965	4	0.0434827
987	0.0965	4	0.0434827
988	0.0965	4	0.0434827
989	0.0965	4	0.0434827
990	0.0965	4	0.0434827
991	0.0965	4	0.0434827
992	0.0965	4	0.0434827
993	0.0965	4	0.0434827
994	0.0965	4	0.0434827
995	0.0965	4	0.0434827
996	0.0965	4	0.0434827
997	0.0965	4	0.0434827
998	0.0965	4	0.0434827
999	0.0965	4	0.0434827
1000	0.0965	4	0.0434827
1001	0.0965	4	0.0434827
1002	0.0965	4	0.0434827
1003	0.0965	4	0.0434827
1004	0.0965	4	0.0434827
1005	0.0965	4	0.0434827
1006	0.0965	4	0.0434827
1007	0.0965	4	0.0434827
1008	0.0965	4	0.0434827
1009	0.0965	4	0.0434827
1010	0.0965	4	0.0434827
1011	0.0965	4	0.0434827
1012	0.0965	4	0.0434827
1013	0.0965	4	0.0434827
1014	0.0965	4	0.0434827
1015	0.0965	4	0.0434827
1016	0.0965	4	0.0434827
1017	0.0965	4	0.0434827
1018	0.0965	4	0.0434827
1019	0.0965	4	0.0434827
1020	0.0965	4	0.0434827
1021	0.0965	4	0.0434827
1022	0.0965	4	0.0434827
1023	0.0965	4	0.0434827
1024	0.0965	4	0.0434827
1025	0.0965	4	0.0434827
1026	0.0965	4	0.0434827
1027	0.0965	4	0.0434827
1028	0.0965	4	0.0434827
1029	0.0965	4	0.0434827
1030	0.0965	4	0.0434827
1031	0.0965	4	0.0434827
1032	0.0965	4	0.0434827
1033	0.0965	4	0.0434827
1034	0.0965	4	0.0434827
1035	0.0965	4	0.0434827
1036	0.0965	4	0.0434827
1037	0.0965	4	0.0434827
1038	0.0965	4	0.0434827
1039	0.0965	4	0.0434827
1040	0.0965	4	0.0434827
1041	0.0965	4	0.0434827
1042	0.0965	4	0.0434827
1043	0.0965	4	0.0434827
1044	0.0965	4	0.0434827
1045	0.0965	4	0.0434827
1046	0.0965	4	0.0434827
1047	0.0965	4	0.0434827
1048	0.0965	4	0.0434827
1049	0.0965	4	0.0434827
1050	0.0965	4	0.0434827
1051	0.0965	4	0.0434827
1052	0.0965	4	0.0434827
1053	0.0965	4	0.0434827
1054	0.0965	4	0.0434827
1055	0.0965	4	0.0434827
1056	0.0965	4	0.0434827
1057	0.0965	4	0.0434827
1058	0.0965	4	0.0434827
1059	0.0965	4	0.0434827
1060	0.0965	4	0.0434827
1061	0.0965	4	0.0434827
1062	0.0965	4	0.0434827
1063	0.0965	4	0.0434827
1064	0.0965	4	0.0434827
1065	0.0965	4	0.0434827
1066	0.0965	4	0.0434827
1067	0.0965	4	0.0434827
1068	0.0965	4	0.0434827
1069	0.0965	4	0.0434827
1070	0.0965	4	0.0434827
1071	0.0965	4	0.0434827
1072	0.0965	4	0.0434827
1073	0.0965	4	0.0434827
1074	0.0965	4	0.0434827
1075	0.0965	4	0.0434827
1076	0.0965	4	0.0434827
1077	0.0965	4	0.0434827
1078	0.0965	4	0.0434827
1079	0.0965	4	0.0434827
1080	0.0965	4	0.0434827
1081	0.0965	4	0.0434827
1082	0.0965	4	0.0434827
1083	0.0965	4	0.0434827
1084	0.0965	4	0.0434827
1085	0.0965	4	0.0434827
1086	0.0965	4	0.0434827
1087	0.0965	4	0.0434827
1088	0.0965	4	0.0434827
1089	0.0965	4	0.0434827
1090	0.0965	4	0.0434827
1091	0.0965	4	0.0434827
1092	0.0965	4	0.0434827
1093	0.0965	4	0.0434827
1094	0.0965	4	0.0434827
1095	0.0965	4	0.0434827
1096	0.0965	4	0.0434827
1097	0.0965	4	0.0434827
1098	0.0965	4	0.0434827
1099	0.0965	4	0.0434827
1100	0.0965	4	0.0434827
1101	0.0965	4	0.0434827
1102	0.0965	4	0.0434827
1103	0.0965	4	0.0434827
1104	0.0965	4	0.0434827
1105	0.0965	4	0.0434827
1106	0.0965	4	0.0434827
1107	0.0965	4	0.0434827
1108	0.0965	4	0.0434827
1109	0.0965	4	0.0434827
1110	0.0965	4	0.0434827
1111	0.0965	4	0.0434827
1112	0.0965	4	0.0434827
1113	0.0965	4	0.0434827
1114	0.0965	4	0.0434827
1115	0.0965	4	0.0434827
1116	0.0965	4	0.0434827
1117	0.0965	4	0.0434827
1118	0.0965	4	0.0434827
1119	0.0965	4	0.0434827
1120	0.0965	4	0.0434827
1121	0.0965	4	0.0434827
1122	0.0965	4	0.0434827
1123	0.0965	4	0.0434827
1124	0.0965	4	0.0434827
1125	0.0965	4	0.0434827
1126	0.0965	4	0.0434827
1127	0.0965	4	0.0434827
1128	0.0965	4	0.0434827
1129	0.0965	4	0.0434827
1130	0.0965	4	0.0434827
1131	0.0965	4	0.0434827
1132	0.0965	4	0.0434827
1133	0.0965	4	0.0434827
1134	0.0965	4	0.0434827
1135	0.0965	4	0.0434827
1136	0.0965	4	0.0434827
1137	0.0965	4	0.0434827
1138	0.0965	4	0.0434827
1139	0.0965	4	0.0434827
1140	0.0965	4	0.0434827
1141	0.0965	4	0.0434827
1142	0.0965	4	0.0434827
1143	0.0965	4	0.0434827
1144	0.0965	4	0.0434827
1145	0.0965	4	0.0434827
1146	0.0965	4	0.0434827
1147	0.0965	4	0.0434827
1148	0.0965	4	0.0434827
1149	0.0965	4	0.0434827
1150	0.0965	4	0.0434827
1151	0.0965	4	0.0434827
1152	0.0965	4	0.0434827
1153	0.0965	4	0.0434827
1154	0.0965	4	0.0434827
1155	0.0965	4	0.0434827
1156	0.0965	4	0.0434827
1157	0.0965	4	0.0434827
1158	0.0965	4	0.0434827
1159	0.0965	4	0.0434827
1160	0.0965	4	0.0434827
1161	0.0965	4	0.0434827
1162	0.0965	4	0.0434827
1163	0.0965	4	0.0434827
1164	0.0965	4	0.0434827
1165	0.0965	4	0.0434827
1166	0.0965	4	0.0434827
1167	0.0965	4	0.0434827
1168	0.0965	4	0.0434827
1169	0.0965	4	0.0434827
1170	0.0965	4	0.0434827
1171	0.0965	4	0.0434827
1172	0.0965	4	0.0434827
1173	0.0965	4	0.0434827
1174	0.0965	4	0.0434827
1175	0.0965	4	0.0434827
1176	0.0965	4	0.0434827
1177	0.0965	4	0.0434827
1178	0.0965	4	0.0434827
1179	0.0965	4	0.0434827
1180	0.0965	4	0.0434827
1181	0.0965	4	0.0434827
1182	0.0965	4	0.0434827
1183	0.0965	4	0.0434827
1184	0.0965	4	0.0434827
1185	0.0965	4	0.0434827
1186	0.0965	4	0.0434827
1187	0.0965	4	0.0434827
1188	0.0965	4	0.0434827
1189	0.0965	4	0.0434827
1190	0.0965	4	0.0434827
1191	0.0965	4	0.0434827
1192	0.0965	4	0.0434827
1193	0.0965	4	0.0434827
1194	0.0965	4	0.0434827
1195	0.0965	4	0.0434827
1196	0.0965	4	0.0434827
1197	0.0965	4	0.0434827
1198	0.0965	4	0.0434827
1199	0.0965	4	0.0434827
1200	0.0965	4	0.0434827
1201	0.0965	4	0.0434827
1202	0.0965	4	0.0434827
1203	0.0965	4	0.0434827
1204	0.0965	4	0.0434827
1205	0.0965	4	0.0434827
1206	0.0965	4	0.0434827
1207	0.0965	4	0.0434827
1208	0.0965	4	0.0434827
1209	0.0965	4	0.0434827
1210	0.0965	4	0.0434827
1211	0.0965	4	0.0434827
1212	0.0965	4	0.0434827
1213	0.0965	4	0.0434827
1214	0.0965	4	0.0434827
1215	0.0965	4	0.0434827
1216	0.0965	4	0.0434827
1217	0.0965	4	0.0434827
1218	0.0965	4	0.0434827
1219	0.0965	4	0.0434827
1220	0.0965	4	0.0434827
1221	0.0965	4	0.0434827
1222	0.0965	4	0.0434827
1223	0.0965	4	0.0434827
1224	0.0965	4	0.0434827
1225	0.0965	4	0.0434827
1226	0.0965	4	0.0434827
1227	0.0965	4	0.0434827
1228	0.0965	4	0.0434827
1229	0.0965	4	0.0434827
1230	0.0965	4	0.0434827
1231	0.0965	4	0.0434827
1232	0.0965	4	0.0434827
1233	0.0965	4	0.0434827
1234	0.0965	4	0.0434827
1235	0.0965	4	0.0434827
1236	0.0965	4	0.0434827
1237	0.0965	4	0.0434827
1238	0.0965	4	0.0434827
1239	0.0965	4	0.0434827
1240	0.0965	4	0.0434827
1241	0.0965	4	0.0434827
1242	0.0965	4	0.0434827
1243	0.0965	4	0.0434827
1244	0.0965	4	0.0434827
1245	0.0965	4	0.0434827
1246	0.0965	4	0.0434827
1247	0.0965	4	0.0434827
1248	0.0965	4	0.0434827
1249	0.0965	4	0.0434827
1250	0.0965	4	0.0434827
1251	0.0965	4	0.0434827
1252	0.0965	4	0.0434827
1253	0.0965	4	0.0434827
1254	0.0965	4	0.0434827
1255	0.0965	4	0.0434827
1256	0.0965	4	0.0434827
1257	0.0965	4	0.0434827
1258	0.0965	4	0.0434827
1259	0.0965	4	0.0434827
1260	0.0965	4	0.0434827
1261	0.0965	4	0.0434827
1262	0.0965	4	0.0434827
1263	0.0965	4	0.0434827
1264	0.0965	4	0.0434827
1265	0.0965	4	0.0434827
1266	0.0965	4	0.0434827
1267	0.0965	4	0.0434827
1268	0.0965	4	0.0434827
1269	0.0965	4	0.0434827
1270	0.0965	4	0.0434827
1271	0.0965	4	0.0434827
1272	0.0965	4	0.0434827
1273	0.0965	4	0.0434827
1274	0.0965	4	0.0434827
1275	0.0965	4	0.0434827
1276	0.0965	4	0.0434827
1277	0.0965	4	0.0434827
1278	0.0965	4	0.0434827
1279	0.0965	4	0.0434827
1280	0.0965	4	0.0434827
1281	0.0965	4	0.0434827
1282	0.0965	4	0.0434827
1283	0.0965	4	0.0434827
1284	0.0965	4	0.0434827
1285	0.0965	4	0.0434827
1286	0.0965	4	0.0434827
1287	0.0965	4	0.0434827
1288	0.0965	4	0.0434827
1289	0.0965	4	0.0434827
1290	0.0965	4	0.0434827
1291	0.0965	4	0.0434827
1292	0.0965	4	0.0434827
1293	0.0965	4	0.0434827
1294	0.0965	4	0.0434827
1295	0.0965	4	0.0434827
1296	0.0965	4	0.0434827
1297	0.0965	4	0.0434827
1298	0.0965	4	0.0434827
1299	0.0965	4	0.0434827
1300	0.0965	4	0.0434827
1301	0.0965	4	0.0434827
1302	0.0965	4	0.0434827
1303	0.0965	4	0.0434827
1304	0.0965	4	0.0434827
1305	0.0965	4	0.0434827
1306	0.0965	4	0.0434827
1307	0.0965	4	0.0434827
1308	0.0965	4	0.0434827
1309	0.0965	4	0.0434827
1310	0.0965	4	0.0434827
1311	0.0965	4	0.0434827
1312	0.0965	4	0.0434827
1313	0.0965	4	0.0434827
1314	0.0965	4	0.0434827
1315	0.0965	4	0.0434827
1316	0.0965	4	0.0434827
1317	0.0965	4	0.0434827
1318	0.0965	4	0.0434827
1319	0.0965	4	0.0434827
1320	0.0965	4	0.0434827
1321	0.0965	4	0.0434827
1322	0.0965	4	0.0434827
1323	0.0965	4	0.0434827
1324	0.0965	4	0.0434827
1325	0.0965	4	0.0434827
1326	0.0965	4	0.0434827
1327	0.0965	4	0.0434827
1328	0.0965	4	0.0434827
1329	0.0965	4	0.0434827
1330	0.0965	4	0.0434827
1331	0.0965	4	0.0434827
1332	0.0965	4	0.0434827
1333	0.0965	4	0.0434827
1334	0.0965	4	0.0434827
1335	0.0965	4	0.0434827
1336	0.0965	4	0.0434827
1337	0.0965	4	0.0434827
1338	0.0965	4	0.0434827
1339	0.0965	4	0.0434827
1340	0.0965	4	0.0434827
1341	0.0965	4	0.0434827
1342	0.0965	4	0.0434827
1343	0.0965	4	0.0434827
1344	0.0965	4	0.0434827
1345	0.0965	4	0.0434827
1346	0.0965	4	0.0434827
1347	0.0965	4	0.0434827
1348	0.0965	4	0.0434827
1349	0.0965	4	0.0434827
1350	0.0965	4	0.0434827
1351	0.0965	4	0.0434827
1352	0.0965	4	0.0434827
1353	0.0965	4	0.0434827
1354	0.0965	4	0.0434827
1355	0.0965	4	0.0434827
1356	0.0965	4	0.0434827
1357	0.0965	4	0.0434827
1358	0.0965	4	0.0434827
1359	0.0965	4	0.0434827
1360	0.0965	4	0.0434827
1361	0.0965	4	0.0434827
1362	0.0965	4	0.0434827
1363	0.0965	4	0.0434827
1364	0.0965	4	0.0434827
1365	0.0965	4	0.0434827
1366	0.0965	4	0.0434827
1367	0.0965	4	0.0434827
1368	0.0965	4	0.0434827
1369	0.0965	4	0.0434827
1370	0.0965	4	0.0434827
1371	0.0965	4	0.0434827
1372	0.0965	4	0.0434827
1373	0.0965	4	0.0434827
1374	0.0965	4	0.0434827
1375	0.0965	4	0.0434827
1376	0.0965	4	0.0434827
1377	0.0965	4	0.0434827
1378	0.0965	4	0.0434827
1379	0.0965	4	0.0434827
1380	0.0965	4	0.0434827
1381	0.0965	4	0.0434827
1382	0.0965	4	0.0434827
1383	0.0965	4	0.0434827
1384	0.0965	4	0.0434827
1385	0.0965	4	0.0434827
1386	0.0965	4	0.0434827
1387	0.0965	4	0.0434827
1388	0.0965	4	0.0434827
1389	0.0965	4	0.0434827
1390	0.0965	4	0.0434827
1391	0.0965	4	0.0434827
1392	0.0965	4	0.0434827
1393	0.0965	4	0.0434827
1394	0.0965	4	0.0434827
1395	0.0965	4	0.0434827
1396	0.0965	4	0.0434827
1397	0.0965	4	0.0434827
1398	0.0965	4	0.0434827
1399	0.0965	4	0.0434827
1400	0.0965	4	0.0434827
1401	0.0965	4	0.0434827
1402	0.0965	4	0.0434827
1403	0.0965	4	0.0434827
1404	0.0965	4	0.0434827
1405	0.0965	4	0.0434827
1406	0.0965	4	0.0434827
1407	0.0965	4	0.0434827
1408	0.0965	4	0.0434827
1409	0.0965	4	0.0434827
1410	0.0965	4	0.0434827
1411	0.0965	4	0.0434827
1412	0.0965	4	0.0434827
1413	0.0965	4	0.0434827
1414	0.0965	4	0.0434827
1415	0.0965	4	0.0434827
1416	0.0965	4	0.0434827
1417	0.0965	4	0.0434827
1418	0.0965	4	0.0434827
1419	0.0965	4	0.0434827
1420	0.0965	4	0.0434827
1421	0.0965	4	0.0434827
1422	0.0965	4	0.0434827
1423	0.0965	4	0.0434827
1424	0.0965	4	0.0434827
1425	0.0965	4	0.0434827
1426	0.0965	4	0.0434827
1427	0.0965	4	0.0434827
1428	0.0965	4	0.0434827
1429	0.0965	4	0.0434827
1430	0.0965	4	0.0434827
1431	0.0965	4	0.0434827
1432	0.0965	4	0.0434827
1433	0.0965	4	0.0434827
1434	0.0965	4	0.0434827
1435	0.0965	4	0.0434827
1436	0.0965	4	0.0434827
1437	0.0965	4	0.0434827
1438	0.0965	4	0.0434827
1439	0.0965	4	0.0434827
1440	0.0965	4	0.0434827
1441	0.0965	4	0.0434827
1442	0.0965	4	0.0434827
1443	0.0965	4	0.0434827
1444	0.0965	4	0.0434827
1445	0.0965	4	0.0434827
1446	0.0965	4	0.0434827
1447	0.0965	4	0.0434827
1448	0.0965	4	0.0434827
1449	0.0965	4	0.0434827
1450	0.0965	4	0.0434827
1451	0.0965	4	0.0434827
1452	0.0965	4	0.0434827
1453	0.0965	4	0.0434827
1454	0.0965	4	0.0434827
1455	0.0965	4	0.0434827
1456	0.0965	4	0.0434827
1457	0.0965	4	0.0434827
1458	0.0965	4	0.0434827
1459	0.0965	4	0.0434827
1460	0.0965	4	0.0434827
1461	0.0965	4	0.0434827
1462	0.0965	4	0.0434827
1463	0.0965	4	0.0434827
1464	0.0965	4	0.0434827
1465	0.0965	4	0.0434827
1466	0.0965	4	0.0434827
1467	0.0965	4	0.0434827
1468	0.0965	4	0.0434827
1469	0.0965	4	0.0434827
1470	0.0965	4	0.0434827
1471	0.0965	4	0.0434827
1472	0.0965	4	0.0434827
1473	0.0965	4	0.0434827
1474	0.0965	4	0.0434827
1475	0.0965	4	0.0434827
1476	0.0965	4	0.0434827
1477	0.0965	4	0.0434827
1478	0.0965	4	0.0434827
1479	0.0965	4	0.0434827
1480	0.0965	4	0.0434827
1481	0.0965	4	0.0434827
1482	0.0965	4	0.0434827
1483	0.0965	4	0.0434827
1484	0.0965	4	0.0434827
1485	0.0965	4	0.0434827
1486	0.0965	4	0.0434827
1487	0.0965	4	0.0434827
1488	0.0965	4	0.0434827
1489	0.0965	4	0.0434827
1490	0.0965	4	0.0434827
1491	0.0965	4	0.0434827
1492	0.0965	4	0.0434827
1493	0.0965	4	0.0434827
1494	0.0965	4	0.0434827
1495	0.0965	4	0.0434827
1496	0.0965	4	0.0434827
1497	0.0965	4	0.0434827
1498	0.0965	4	0.0434827
1499	0.0965	4	0.0434827
1500	0.0965	4	0.0434827
1501	0.0965	4	0.0434827
1502	0.0965	4	0.0434827
1503	0.0965	4	0.0434827
1504	0.0965	4	0.0434827
1505	0.0965	4	0.0434827
1506	0.0965	4	0.0434827
1507	0.0965	4	0.0434827
1508	0.0965	4	0.0434827
1509	0.0965	4	0.0434827
1510	0.0965	4	0.0434827
1511	0.0965	4	0.0434827
1512	0.0965	4	0.0434827
1513	0.0965	4	0.0434827
1514	0.0965	4	0.0434827
1515	0.0965	4	0.0434827
1516	0.0965	4	0.0434827
1517	0.0965	4	0.0434827
1518	0.0965	4	0.0434827
1519	0.0965	4	0.0434827
1520	0.0965	4	0.0434827
1521	0.0965	4	0.0434827
1522	0.0965	4	0.0434827
1523	0.0965	4	0.0434827
1524	0.0965	4	0.0434827
1525	0.0965	4	0.0434827
1526	0.0965	4	0.0434827
1527	0.0965	4	0.0434827
1528	0.0965	4	0.0434827
1529	0.0965	4	0.0434827
1530	0.0965	4	0.0434827
1531	0.0965	4	0.0434827
1532	0.0965	4	0.0434827
1533	0.0965	4	0.0434827
1534	0.0965	4	0.0434827
1535	0.0965	4	0.0434827
1536	0.0965	4	0.0434827
1537	0.0965	4	0.0434827
1538	0.0965	4	0.0434827
1539	0.0965	4	0.0434827
1540	0.0965	4	0.0434827
1541	0.0965	4	0.0434827
1542	0.0965	4	0.0434827
1543	0.0965	4	0.0434827
1544	0.0965	4	0.0434827
1545	0.0965	4	0.0434827
1546	0.0965	4	0.0434827
1547	0.0965	4	0.0434827
1548	0.0965	4	0.0434827
1549	0.0965	4	0.0434827
1550	0.0965	4	0.0434827
1551	0.0965	4	0.0434827
1552	0.0965	4	0.0434827
1553	0.0965	4	0.0434827
1554	0.0965	4	0.0434827
1555	0.0965	4	0.0434827
1556	0.0965	4	0.0434827
1557	0.0965	4	0.0434827
1558	0.0965	4	0.0434827
1559	0.0965	4	0.0434827
1560	0.0965	4	0.0434827
1561	0.0965	4	0.0434827
1562	0.0965	4	0.0434827
1563	0.0965	4	0.0434827
1564	0.0965	4	0.0434827
1565	0.0965	4	0.0434827
1566	0.0965	4	0.0434827
1567	0.0965	4	0.0434827
1568	0.0965	4	0.0434827
1569	0.0965	4	0.0434827
1570	0.0965	4	0.0434827
1571	0.0965	4	0.0434827
1572	0.0965	4	0.0434827
1573	0.0965	4	0.0434827
1574	0.0965	4	0.0434827
1575	0.0965	4	0.0434827
1576	0.0965	4	0.0434827
1577	0.0965	4	0.0434827
1578	0.0965	4	0.0434827
1579	0.0965	4	0.0434827
1580	0.0965	4	0.0434827
1581	0.0965	4	0.0434827
1582	0.0965	4	0.0434827
1583	0.0965	4	0.0434827
1584	0.0965	4	0.0434827
1585	0.0965	4	0.0434827
1586	0.0965	4	0.0434827
1587	0.0965	4	0.0434827
1588	0.0965	4	0.0434827
1589	0.0965	4	0.0434827
1590	0.0965	4	0.0434827
1591	0.0965	4	0.0434827
1592	0.0965	4	0.0434827
1593	0.0965	4	0.0434827
1594	0.0965	4	0.0434827
1595	0.0965	4	0.0434827
1596	0.0965	4	0.0434827
1597	0.0965	4	0.0434827
1598	0.0965	4	0.0434827
1599	0.0965	4	0.0434827
1600	0.0965	4	0.0434827
1601	0.0965	4	0.0434827
1602	0.0965	4	0.0434827
1603	0.0965	4	0.0434827
1604	0.0965	4	0.0434827
1605	0.0965	4	0.0434827
1606	0.0965	4	0.0434827
1607	0.0965	4	0.0434827
1608	0.0965	4	0.0434827
1609	0.0965	4	0.0434827
1610	0.0965	4	0.0434827
1611	0.0965	4	0.0434827
1612	0.0965	4	0.0434827
1613	0.0965	4	0.0434827
1614	0.0965	4	0.0434827
1615	0.0965	4	0.0434827
1616	0.0965	4	0.0434827
1617	0.0965	4	0.0434827
1618	0.0965	4	0.0434827
1619	0.0965	4	0.0434827
1620	0.0965	4	0.0434827
1621	0.0965	4	0.0434827
1622	0.0965	4	0.0434827
1623	0.0965	4	0.0434827
1624	0.0965	4	0.0434827
1625	0.0965	4	0.0434827
1626	0.0965	4	0.0434827
1627	0.0965	4	0.0434827
1628	0.0965	4	0.0434827
1629	0.0965	4	0.0434827
1630	0.0965	4	0.0434827
1631	0.0965	4	0.0434827
1632	0.0965	4	0.0434827
1633	0.0965	4	0.0434827
1634	0.0965	4	0.0434827
1635	0.0965	4	0.0434827
1636	0.0965	4	0.0434827
1637	0.0965	4	0.0434827
1638	0.0965	4	0.0434827
1639	0.0965	4	0.0434827
1640	0.0965	4	0.0434827
1641	0.0965	4	0.0434827
1642	0.0965	4	0.0434827
1643	0.0965	4	0.0434827
1644	0.0965	4	0.0434827
1645	0.0965	4	0.0434827
1646	0.0965	4	0.0434827
1647	0.0965	4	0.0434827
1648	0.0965	4	0.0434827
1649	0.0965	4	0.0434827
1650	0.0965	4	0.0434827
1651	0.0965	4	0.0434827
1652	0.0965	4	0.0434827
1653	0.0965	4	0.0434827
1654	0.0965	4	0.0434827
1655	0.0965	4	0.0434827
1656	0.0965	4	0.0434827
1657	0.0965	4	0.0434827
1658	0.0965	4	0.0434827
1659	0.0965	4	0.0434827
1660	0.0965	4	0.0434827
1661	0.0965	4	0.0434827
1662	0.0965	4	0.0434827
1663	0.0965	4	0.0434827
1664	0.0965	4	0.0434827
1665	0.0965	4	0.0434827
1666	0.0965	4	0.0434827
1667	0.0965	4	0.0434827
1668	0.0965	4	0.0434827
1669	0.0965	4	0.0434827
1670	0.0965	4	0.0434827
1671	0.0965	4	0.0434827
1672	0.0965	4	0.0434827
1673	0.0965	4	0.0434827
1674	0.0965	4	0.0434827
1675	0.0965	4	0.0434827
1676	0.0965	4	0.0434827
1677	0.0965	4	0.0434827
1678	0.0965	4	0.0434827
1679	0.0965	4	0.0434827
1680	0.0965	4	0.0434827
1681	0.0965	4	0.0434827
1682	0.0965	4	0.0434827
1683	0.0965	4	0.0434827
1684	0.0965	4	0.0434827
1685	0.0965	4	0.0434827
1686	0.0965	4	0.0434827
1687	0.0965	4	0.0434827
1688	0.0965	4	0.0434827
1689	0.0965	4	0.0434827
1690	0.0965	4	0.0434827
1691	0.0965	4	0.0434827
1692	0.0965	4	0.0434827
1693	0.0965	4	0.0434827
1694	0.0965	4	0.0434827
1695	0.0965	4	0.0434827
1696	0.0965	4	0.0434827
1697	0.0965	4	0.0434827
1698	0.0965	4	0.0434827
1699	0.0965	4	0.0434827
1700	0.0965	4	0.0434827
1701	0.0965	4	0.0434827
1702	0.0965	4	0.0434827
1703	0.0965	4	0.0434827
1704	0.0965	4	0.0434827
1705	0.0965	4	0.0434827
1706	0.0965	4	0.0434827
1707	0.0965	4	0.0434827
1708	0.0965	4	0.0434827
1709	0.0965	4	0.0434827
1710	0.0965	4	0.0434827
1711	0.0965	4	0.0434827
1712	0.0965	4	0.0434827
1713	0.0965	4	0.0434827
1714	0.0965	4	0.0434827
1715	0.0965	4	0.0434827
1716	0.0965	4	0.0434827
1717	0.0965	4	0.0434827
1718	0.0965	4	0.0434827
1719	0.0965	4	0.0434827
1720	0.0965	4	0.0434827
1721	0.0965	4	0.0434827
1722	0.0965	4	0.0434827
1723	0.0965	4	0.0434827
1724	0.0965	4	0.0434827
1725	0.0965	4	0.0434827
1726	0.0965	4	0.0434827
1727	0.0965	4	0.0434827
1728	0.0965	4	0.0434827
1729	0.0965	4	0.0434827
1730	0.0965	4	0.0434827
1731	0.0965	4	0.0434827
1732	0.0965	4	0.0434827
1733	0.0965	4	0.0434827
1734	0.0965	4	0.0434827
1735	0.0965	4	0.0434827
1736	0.0965	4	0.0434827
1737	0.0965	4	0.0434827
1738	0.0965	4	0.0434827
1739	0.0965	4	0.0434827
1740	0.0965	4	0.0434827
1741	0.0965	4	0.0434827
1742	0.0965	4	0.0434827
1743	0.0965	4	0.0434827
1744	0.0965	4	0.0434827
1745	0.0965	4	0.0434827
1746	0.0965	4	0.0434827
1747	0.0965	4	0.0434827
1748	0.0965	4	0.0434827
1749	0.0965	4	0.0434827
1750	0.0965	4	0.0434827
1751	0.0965	4	0.0434827
1752	0.0965	4	0.0434827
1753	0.0965	4	0.0434827
1754	0.0965	4	0.0434827
1755	0.0965	4	0.0434827
1756	0.0965	4	0.0434827
1757	0.0965	4	0.0434827
1758	0.0965	4	0.0434827
1759	0.0965	4	0.0434827
1760	0.0965	4	0.0434827
1761	0.0965	4	0.0434827
1762	0.0965	4	0.0434827
1763	0.0965	4	0.0434827
1764	0.0965	4	0.0434827
1765	0.0965	4	0.0434827
1766	0.0965	4	0.0434827
1767	0.0965	4	0.0434827
1768	0.0965	4	0.0434827
1769	0.0965	4	0.0434827
1770	0.0965	4	0.0434827
1771	0.0965	4	0.0434827
1772	0.0965	4	0.0434827
1773	0.0965	4	0.0434827
1774	0.0965	4	0.0434827
1775	0.0965	4	0.0434827
1776	0.0965	4	0.0434827
1777	0.0965	4	0.0434827
1778	0.0965	4	0.0434827
1779	0.0965	4	0.0434827
1780	0.0965	4	0.0434827
1781	0.0965	4	0.0434827
1782	0.0965	4	0.0434827
1783	0.0965	4	0.0434827
1784	0.0965	4	0.0434827
1785	0.0965	4	0.0434827
1786	0.0965	4	0.0434827
1787	0.0965	4	0.0434827
1788	0.0965	4	0.0434827
1789	0.0965	4	0.0434827
1790	0.0965	4	0.0434827
1791	0.0965	4	0.0434827
1792	0.0965	4	0.0434827
1793	0.0965	4	0.0434827
1794	0.0965	4	0.0434827
1795	0.0965	4	0.0434827
1796	0.0965	4	0.0434827
1797	0.0965	4	0.0434827
1798	0.0965	4	0.0434827
1799	0.0965	4	0.0434827
1800	0.0965	4	0.0434827
1801	0.0965	4	0.0434827
1802	0.0965	4	0.0434827
1803	0.0965	4	0.0434827
1804	0.0965	4	0.0434827
1805	0.0965	4	0.0434827
1806	0.0965	4	0.0434827
1807	0.0965	4	0.0434827
1808	0.0965	4	0.0434827
1809	0.0965	4	0.0434827
1810	0.0965	4	0.0434827
1811	0.0965	4	0.0434827
1812	0.0965	4	0.0434827
1813	0.0965	4	0.0434827
1814	0.0965	4	0.0434827
1815	0.0965	4	0.0434827
1816	0.0965	4	0.0434827
1817	0.0965	4	0.0434827
1818	0.0965	4	0.0434827
1819	0.0965	4	0.0434827
1820	0.0965	4	0.0434827
1821	0.0965	4	0.0434827
1822	0.0965	4	0.0434827
1823	0.0965	4	0.0434827
1824	0.0965	4	0.0434827
1825	0.0965	4	0.0434827
1826	0.0965	4	0.0434827
1827	0.0965	4	0.0434827
1828	0.0965	4	0.0434827
1829	0.0965	4	0.0434827
1830	0.0965	4	0.0434827
1831	0.0965	4	0.0434827
1832	0.0965	4	0.0434827
1833	0.0965	4	0.0434827
1834	0.0965	4	0.0434827
1835	0.0965	4	0.0434827
1836	0.0965	4	0.0434827
1837	0.0965	4	0.0434827
1838	0.0965	4	0.0434827
1839	0.0965	4	0.0434827
1840	0.0965	4	0.0434827
1841	0.0965	4	0.0434827
1842	0.0965	4	0.0434827
1843	0.0965	4	0.0434827
1844	0.0965	4	0.0434827
1845	0.0965	4	0.0434827
1846	0.0965	4	0.0434827
1847	0.0965	4	0.0434827
1848	0.0965	4	0.0434827
1849	0.0965	4	0.0434827
1850	0.0965	4	0.0434827
1851	0.0965	4	0.0434827
1852	0.0965	4	0.0434827
1853	0.0965	4	0.0434827
1854	0.0965	4	0.0434827
1855	0.0965	4	0.0434827
1856	0.0965	4	0.0434827
1857	0.0965	4	0.0434827
1858	0.0965	4	0.0434827
1859	0.0965	4	0.0434827
1860	0.0965	4	0.0434827
1861	0.0965	4	0.0434827
1862	0.0965	4	0.0434827
1863	0.0965	4	0.0434827
1864	0.0965	4	0.0434827
1865	0.0965	4	0.0434827
1866	0.0965	4	0.0434827
1867	0.0965	4	0.0434827
1868	0.0965	4	0.0434827
1869	0.0965	4	0.0434827
1870	0.0965	4	0.0434827
1871	0.0965	4	0.0434827
1872	0.0965	4	0.0434827
1873	0.0965	4	0.0434827
1874	0.0965	4	0.0434827
1875	0.0965	4	0.0434827
1876	0.0965	4	0.0434827
1877	0.0965	4	0.0434827
1878	0.0965	4	0.0434827
1879	0.0965	4	0.0434827
1880	0.0965	4	0.0434827
1881	0.0965	4	0.0434827
1882	0.0965	4	0.0434827
1883	0.0965	4	0.0434827
1884	0.0965	4	0.0434827
1885	0.0965	4	0.0434827
1886	0.0965	4	0.0434827
1887	0.0965	4	0.0434827
1888	0.0965	4	0.0434827
1889	0.0965	4	0.0434827
1890	0.0965	4	0.0434827
1891	0.0965	4	0.0434827
1892	0.0965	4	0.0434827
1893	0.0965	4	0.0434827
1894	0.0965	4	0.0434827
1895	0.0965	4	0.0434827
1896	0.0965	4	0.0434827
1897	0.0965	4	0.0434827
1898	0.0965	4	0.0434827
1899	0.0965	4	0.0434827
1900	0.0965	4	0.0434827
1901	0.0965	4	0.0434827
1902	0.0965	4	0.0434827
1903	0.0965	4	0.0434827
1904	0.0965	4	0.0434827
1905	0.0965	4	0.0434827
1906	0.0965	4	0.0434827
1907	0.0965	4	0.0434827
1908	0.0965	4	0.0434827
1909	0.0965	4	0.0434827
1910	0.0965	4	0.0434827
1911	0.0965	4	0.0434827
1912	0.0965	4	0.0434827
1913	0.0965	4	0.0434827
1914	0.0965	4	0.0434827
1915	0.0965	4	0.0434827
1916	0.0965	4	0.0434827
1917	0.0965	4	0.0434827
1918	0.0965	4	0.0434827
1919	0.0965	4	0.0434827
1920	0.0965	4	0.0434827
1921	0.0965	4	0.0434827
1922	0.0965	4	0.0434827
1923	0.0965	4	0.0434827
1924	0.0965	4	0.0434827
1925	0.0965	4	0.0434827
1926	0.0965	4	0.0434827
1927	0.0965	4	0.0434827
1928	0.0965	4	0.0434827
1929	0.0965	4	0.0434827
1930	0.0965	4	0.0434827
1931	0.0965	4	0.0434827
1932	0.0965	4	0.0434827
1933	0.0965	4	0.0434827
1934	0.0965	4	0.0434827
1935	0.0965	4	0.0434827
1936	0.0965	4	0.0434827
1937	0.0965	4	0.0434827
1938	0.0965	4	0.0434827
1939	0.0965	4	0.0434827
1940	0.0965	4	0.0434827
1941	0.0965	4	0.0434827
1942	0.0965	4	0.0434827
1943	0.0965	4	0.0434827
1944	0.0965	4	0.0434827
1945	0.0965	4	0.0434827
1946	0.0965	4	0.0434827
1947	0.0965	4	0.0434827
1948	0.0965	4	0.0434827
1949	0.0965	4	0.0434827
1950	0.0965	4	0.0434827
1951	0.0965	4	0.0434827
1952	0.0965	4	0.0434827
1953	0.0965	4	0.0434827
1954	0.0965	4	0.0434827
1955	0.0965	4	0.0434827
1956	0.0965	4	0.0434827
1957	0.0965	4	0.0434827
1958	0.0965	4	0.0434827
1959	0.0965	4	0.0434827
1960	0.0965	4	0.0434827
1961	0.0965	4	0.0434827
1962	0.0965	4	0.0434827
1963	0.0965	4	0.0434827
1964	0.0965	4	0.0434827
1965	0.0965	4	0.0434827
1966	0.0965	4	0.0434827
1967	0.0965	4	0.0434827
1968	0.0965	4	0.0434827
1969	0.0965	4	0.0434827
1970	0.0965	4	0.0434827
1971	0.0965	4	0.0434827
1972	0.0965	4	0.0434827
1973	0.0965	4	0.0434827
1974	0.0965	4	0.0434827
1975	0.0965	4	0.0434827
1976	0.0965	4	0.0434827
1977	0.0965	4	0.0434827
1978	0.0965	4	0.0434827
1979	0.0965	4	0.0434827
1980	0.0965	4	0.0434827
1981	0.0965	4	0.0434827
1982	0.0965	4	0.0434827
1983	0.0965	4	0.0434827
1984	0.0965	4	0.0434827
1985	0.0965	4	0.0434827
1986	0.0965	4	0.0434827
1987	0.0965	4	0.0434827
1988	0.0965	4	0.0434827
1989	0.0965	4	0.0434827
1990	0.0965	4	0.0434827
1991	0.0965	4	0.0434827
1992	0.0965	4	0.0434827
1993	0.0965	4	0.0434827
1994	0.0965	4	0.0434827
1995	0.0965	4	0.0434827
1996	0.0965	4	0.0434827
1997	0.0965	4	0.0434827
1998	0.0965	4	0.0434827
1999	0.0965	4	0.0434827
[truncated: 38,001 more rows]
