# Supplementary material for: Aspiration-driven co-evolution of cooperation with individual behavioral diversity
Source: PLoS One. 2023 Sep 15;18(9):e0291134. doi: 10.1371/journal.pone.0291134 (PMC10503719; doi:10.1371/journal.pone.0291134)
Supplement: S1 Data — (ZIP) [file pone.0291134.s001.zip › M1/v1-L=200/data/aspiration_time,b=1.5_frequency.txt]

0	0.5	0.5	0
1	0.658627	0.677515	0.466417
2	0.735314	0.801511	0.524098
3	0.757269	0.893862	0.568776
4	0.746201	0.966517	0.592132
5	0.718324	1.03518	0.592875
6	0.681136	1.10193	0.578066
7	0.6404	1.16796	0.554875
8	0.600413	1.22772	0.526897
9	0.562115	1.2998	0.495959
10	0.525353	1.36358	0.464485
11	0.491529	1.4367	0.432054
12	0.460026	1.51117	0.402251
13	0.430735	1.5819	0.374373
14	0.404087	1.64979	0.346924
15	0.379485	1.72699	0.322937
16	0.356853	1.8094	0.299908
17	0.33667	1.89816	0.27882
18	0.317866	1.992	0.259883
19	0.301111	2.0151	0.242161
20	0.285735	2.0682	0.225764
21	0.271895	2.13665	0.211691
22	0.25939	2.22124	0.198192
23	0.247766	2.28227	0.185978
24	0.237338	2.32627	0.17567
25	0.227809	2.38357	0.165652
26	0.219143	2.49628	0.155654
27	0.211146	2.57131	0.14721
28	0.203872	2.64282	0.140051
29	0.197216	2.69141	0.133263
30	0.190902	2.75092	0.126607
31	0.185129	2.86128	0.120655
32	0.179853	2.92219	0.114935
33	0.175043	3.00882	0.110557
34	0.170739	3.08778	0.106035
35	0.166737	3.13021	0.101545
36	0.162986	3.22353	0.0985329
37	0.159617	3.24855	0.0948877
38	0.156409	3.29051	0.0916318
39	0.153452	3.34427	0.0875857
40	0.151003	3.3536	0.0845603
41	0.148717	3.39641	0.0824381
42	0.146777	3.40216	0.0800867
43	0.144889	3.44028	0.0779792
44	0.143145	3.47754	0.0762244
45	0.141673	3.51722	0.0741897
46	0.140254	3.53144	0.0728104
47	0.139	3.55316	0.0710999
48	0.137876	3.55483	0.069831
49	0.136837	3.57593	0.0686201
50	0.135909	3.60815	0.0672152
51	0.134972	3.65635	0.0661296
52	0.134188	3.65575	0.0651586
53	0.133472	3.66894	0.0644456
54	0.132855	3.69006	0.0633124
55	0.13234	3.6752	0.0626169
56	0.13188	3.67788	0.0620033
57	0.131473	3.66968	0.0614743
58	0.131069	3.70638	0.0610787
59	0.130715	3.72033	0.0606315
60	0.13038	3.74085	0.0604523
61	0.13012	3.69893	0.0598863
62	0.129807	3.74346	0.0598173
63	0.129437	3.81086	0.0595693
64	0.129164	3.81335	0.0593395
65	0.128939	3.79758	0.0588377
66	0.12879	3.80464	0.0586467
67	0.128674	3.80667	0.0582987
68	0.128525	3.7683	0.0579351
69	0.128463	3.76319	0.0580654
70	0.128378	3.7601	0.0581328
71	0.128242	3.78244	0.0579422
72	0.128138	3.79202	0.0580325
73	0.127975	3.83503	0.0581014
74	0.127887	3.82336	0.0580405
75	0.127769	3.85908	0.0582129
76	0.127633	3.8896	0.0580915
77	0.127468	3.89708	0.0579808
78	0.127347	3.92413	0.0578504
79	0.12722	3.91881	0.0575238
80	0.127084	3.95075	0.0572939
81	0.12695	3.93711	0.0571098
82	0.126868	3.92353	0.0569798
83	0.126816	3.91919	0.0569089
84	0.12678	3.90929	0.0567607
85	0.126716	3.91653	0.0566597
86	0.126643	3.93824	0.0565792
87	0.126589	3.94699	0.056561
88	0.126539	3.94379	0.0564702
89	0.126488	3.94964	0.0564101
90	0.126436	3.95139	0.0563245
91	0.126385	3.95473	0.0563105
92	0.126334	3.95109	0.0564249
93	0.126291	3.95994	0.0564175
94	0.126264	3.96648	0.0561717
95	0.126221	3.96779	0.0561041
96	0.126189	3.9741	0.0560556
97	0.126168	3.97521	0.0560148
98	0.126151	3.97625	0.0559783
99	0.126159	3.95959	0.0559916
100	0.126155	3.94992	0.0559664
101	0.126148	3.96318	0.0560146
102	0.126131	3.98319	0.056131
103	0.126117	3.9877	0.0561354
104	0.126126	3.98092	0.0560673
105	0.126117	3.98603	0.0559655
106	0.126113	3.9814	0.055846
107	0.126108	3.98366	0.0559989
108	0.126078	3.98519	0.0562406
109	0.126055	3.9968	0.0563086
110	0.126018	3.99604	0.0562838
111	0.125981	3.99586	0.0561493
112	0.125954	3.99629	0.0561146
113	0.12594	3.99616	0.0560021
114	0.125908	3.99645	0.0559641
115	0.125891	3.99665	0.0559429
116	0.12587	3.9969	0.0559179
117	0.125854	3.99712	0.0558969
118	0.125847	3.9974	0.0558849
119	0.125833	3.9976	0.0558673
120	0.125813	3.99769	0.0558453
121	0.125796	3.99786	0.055825
122	0.125786	3.99808	0.0558109
123	0.125778	3.99821	0.0557997
124	0.125766	3.99837	0.0557854
125	0.12576	3.99853	0.0557767
126	0.125754	3.99862	0.0557688
127	0.125748	3.99867	0.0557613
128	0.125745	3.99883	0.0557558
129	0.125741	3.99898	0.0557487
130	0.125737	3.99902	0.0557439
131	0.125733	3.9991	0.0557384
132	0.125731	3.99915	0.055735
133	0.125726	3.99918	0.0557302
134	0.125722	3.99926	0.0557246
135	0.125722	3.99936	0.0557225
136	0.125722	3.99943	0.0557209
137	0.12572	3.99949	0.0557184
138	0.125719	3.99953	0.0557161
139	0.125717	3.99956	0.0557137
140	0.125716	3.99959	0.0557117
141	0.125715	3.99965	0.0557099
142	0.125713	3.99967	0.0557078
143	0.125712	3.99969	0.0557058
144	0.125709	3.99971	0.0557033
145	0.125708	3.99974	0.0557015
146	0.125708	3.99976	0.0557006
147	0.125707	3.99978	0.0556997
148	0.125706	3.99979	0.0556988
149	0.125706	3.9998	0.0556982
150	0.125705	3.99982	0.0556971
151	0.125705	3.99983	0.0556963
152	0.125704	3.99983	0.0556955
153	0.125703	3.99985	0.0556943
154	0.125703	3.99987	0.0556936
155	0.125703	3.99989	0.0556933
156	0.125703	3.99991	0.0556929
157	0.125703	3.99991	0.0556926
158	0.125702	3.99992	0.0556923
159	0.125702	3.99994	0.0556919
160	0.125702	3.99994	0.0556917
161	0.125702	3.99995	0.0556914
162	0.125702	3.99996	0.0556912
163	0.125702	3.99996	0.0556909
164	0.125701	3.99996	0.0556906
165	0.125701	3.99997	0.0556904
166	0.125701	3.99997	0.0556902
167	0.125701	3.99998	0.0556901
168	0.125701	3.99998	0.05569
169	0.125701	3.99998	0.0556898
170	0.125701	3.99998	0.0556896
171	0.125701	3.99998	0.0556895
172	0.125701	3.99999	0.0556894
173	0.125701	3.99999	0.0556893
174	0.125701	3.99999	0.0556892
175	0.1257	3.99999	0.0556892
176	0.1257	3.99999	0.0556891
177	0.1257	3.99999	0.055689
178	0.1257	3.99999	0.055689
179	0.1257	3.99999	0.0556889
180	0.1257	3.99999	0.0556889
181	0.1257	3.99999	0.0556888
182	0.1257	3.99999	0.0556888
183	0.1257	3.99999	0.0556888
184	0.1257	4	0.0556887
185	0.1257	4	0.0556887
186	0.1257	4	0.0556887
187	0.1257	4	0.0556887
188	0.1257	4	0.0556887
189	0.1257	4	0.0556886
190	0.1257	4	0.0556886
191	0.1257	4	0.0556886
192	0.1257	4	0.0556886
193	0.1257	4	0.0556886
194	0.1257	4	0.0556886
195	0.1257	4	0.0556886
196	0.1257	4	0.0556885
197	0.1257	4	0.0556885
198	0.1257	4	0.0556885
199	0.1257	4	0.0556885
200	0.1257	4	0.0556885
201	0.1257	4	0.0556885
202	0.1257	4	0.0556885
203	0.1257	4	0.0556885
204	0.1257	4	0.0556885
205	0.1257	4	0.0556885
206	0.1257	4	0.0556885
207	0.1257	4	0.0556885
208	0.1257	4	0.0556885
209	0.1257	4	0.0556885
210	0.1257	4	0.0556885
211	0.1257	4	0.0556885
212	0.1257	4	0.0556885
213	0.1257	4	0.0556885
214	0.1257	4	0.0556885
215	0.1257	4	0.0556885
216	0.1257	4	0.0556885
217	0.1257	4	0.0556885
218	0.1257	4	0.0556885
219	0.1257	4	0.0556885
220	0.1257	4	0.0556885
221	0.1257	4	0.0556885
222	0.1257	4	0.0556885
223	0.1257	4	0.0556885
224	0.1257	4	0.0556885
225	0.1257	4	0.0556885
226	0.1257	4	0.0556885
227	0.1257	4	0.0556885
228	0.1257	4	0.0556885
229	0.1257	4	0.0556885
230	0.1257	4	0.0556885
231	0.1257	4	0.0556885
232	0.1257	4	0.0556885
233	0.1257	4	0.0556885
234	0.1257	4	0.0556885
235	0.1257	4	0.0556885
236	0.1257	4	0.0556885
237	0.1257	4	0.0556885
238	0.1257	4	0.0556885
239	0.1257	4	0.0556885
240	0.1257	4	0.0556885
241	0.1257	4	0.0556885
242	0.1257	4	0.0556885
243	0.1257	4	0.0556885
244	0.1257	4	0.0556885
245	0.1257	4	0.0556885
246	0.1257	4	0.0556885
247	0.1257	4	0.0556885
248	0.1257	4	0.0556885
249	0.1257	4	0.0556885
250	0.1257	4	0.0556885
251	0.1257	4	0.0556885
252	0.1257	4	0.0556885
253	0.1257	4	0.0556885
254	0.1257	4	0.0556885
255	0.1257	4	0.0556885
256	0.1257	4	0.0556885
257	0.1257	4	0.0556885
258	0.1257	4	0.0556885
259	0.1257	4	0.0556885
260	0.1257	4	0.0556885
261	0.1257	4	0.0556885
262	0.1257	4	0.0556885
263	0.1257	4	0.0556885
264	0.1257	4	0.0556885
265	0.1257	4	0.0556885
266	0.1257	4	0.0556885
267	0.1257	4	0.0556885
268	0.1257	4	0.0556885
269	0.1257	4	0.0556885
270	0.1257	4	0.0556885
271	0.1257	4	0.0556885
272	0.1257	4	0.0556885
273	0.1257	4	0.0556885
274	0.1257	4	0.0556885
275	0.1257	4	0.0556885
276	0.1257	4	0.0556885
277	0.1257	4	0.0556885
278	0.1257	4	0.0556885
279	0.1257	4	0.0556885
280	0.1257	4	0.0556885
281	0.1257	4	0.0556885
282	0.1257	4	0.0556885
283	0.1257	4	0.0556885
284	0.1257	4	0.0556885
285	0.1257	4	0.0556885
286	0.1257	4	0.0556885
287	0.1257	4	0.0556885
288	0.1257	4	0.0556885
289	0.1257	4	0.0556885
290	0.1257	4	0.0556885
291	0.1257	4	0.0556885
292	0.1257	4	0.0556885
293	0.1257	4	0.0556885
294	0.1257	4	0.0556885
295	0.1257	4	0.0556885
296	0.1257	4	0.0556885
297	0.1257	4	0.0556885
298	0.1257	4	0.0556885
299	0.1257	4	0.0556885
300	0.1257	4	0.0556885
301	0.1257	4	0.0556885
302	0.1257	4	0.0556885
303	0.1257	4	0.0556885
304	0.1257	4	0.0556885
305	0.1257	4	0.0556885
306	0.1257	4	0.0556885
307	0.1257	4	0.0556885
308	0.1257	4	0.0556885
309	0.1257	4	0.0556885
310	0.1257	4	0.0556885
311	0.1257	4	0.0556885
312	0.1257	4	0.0556885
313	0.1257	4	0.0556885
314	0.1257	4	0.0556885
315	0.1257	4	0.0556885
316	0.1257	4	0.0556885
317	0.1257	4	0.0556885
318	0.1257	4	0.0556885
319	0.1257	4	0.0556885
320	0.1257	4	0.0556885
321	0.1257	4	0.0556885
322	0.1257	4	0.0556885
323	0.1257	4	0.0556885
324	0.1257	4	0.0556885
325	0.1257	4	0.0556885
326	0.1257	4	0.0556885
327	0.1257	4	0.0556885
328	0.1257	4	0.0556885
329	0.1257	4	0.0556885
330	0.1257	4	0.0556885
331	0.1257	4	0.0556885
332	0.1257	4	0.0556885
333	0.1257	4	0.0556885
334	0.1257	4	0.0556885
335	0.1257	4	0.0556885
336	0.1257	4	0.0556885
337	0.1257	4	0.0556885
338	0.1257	4	0.0556885
339	0.1257	4	0.0556885
340	0.1257	4	0.0556885
341	0.1257	4	0.0556885
342	0.1257	4	0.0556885
343	0.1257	4	0.0556885
344	0.1257	4	0.0556885
345	0.1257	4	0.0556885
346	0.1257	4	0.0556885
347	0.1257	4	0.0556885
348	0.1257	4	0.0556885
349	0.1257	4	0.0556885
350	0.1257	4	0.0556885
351	0.1257	4	0.0556885
352	0.1257	4	0.0556885
353	0.1257	4	0.0556885
354	0.1257	4	0.0556885
355	0.1257	4	0.0556885
356	0.1257	4	0.0556885
357	0.1257	4	0.0556885
358	0.1257	4	0.0556885
359	0.1257	4	0.0556885
360	0.1257	4	0.0556885
361	0.1257	4	0.0556885
362	0.1257	4	0.0556885
363	0.1257	4	0.0556885
364	0.1257	4	0.0556885
365	0.1257	4	0.0556885
366	0.1257	4	0.0556885
367	0.1257	4	0.0556885
368	0.1257	4	0.0556885
369	0.1257	4	0.0556885
370	0.1257	4	0.0556885
371	0.1257	4	0.0556885
372	0.1257	4	0.0556885
373	0.1257	4	0.0556885
374	0.1257	4	0.0556885
375	0.1257	4	0.0556885
376	0.1257	4	0.0556885
377	0.1257	4	0.0556885
378	0.1257	4	0.0556885
379	0.1257	4	0.0556885
380	0.1257	4	0.0556885
381	0.1257	4	0.0556885
382	0.1257	4	0.0556885
383	0.1257	4	0.0556885
384	0.1257	4	0.0556885
385	0.1257	4	0.0556885
386	0.1257	4	0.0556885
387	0.1257	4	0.0556885
388	0.1257	4	0.0556885
389	0.1257	4	0.0556885
390	0.1257	4	0.0556885
391	0.1257	4	0.0556885
392	0.1257	4	0.0556885
393	0.1257	4	0.0556885
394	0.1257	4	0.0556885
395	0.1257	4	0.0556885
396	0.1257	4	0.0556885
397	0.1257	4	0.0556885
398	0.1257	4	0.0556885
399	0.1257	4	0.0556885
400	0.1257	4	0.0556885
401	0.1257	4	0.0556885
402	0.1257	4	0.0556885
403	0.1257	4	0.0556885
404	0.1257	4	0.0556885
405	0.1257	4	0.0556885
406	0.1257	4	0.0556885
407	0.1257	4	0.0556885
408	0.1257	4	0.0556885
409	0.1257	4	0.0556885
410	0.1257	4	0.0556885
411	0.1257	4	0.0556885
412	0.1257	4	0.0556885
413	0.1257	4	0.0556885
414	0.1257	4	0.0556885
415	0.1257	4	0.0556885
416	0.1257	4	0.0556885
417	0.1257	4	0.0556885
418	0.1257	4	0.0556885
419	0.1257	4	0.0556885
420	0.1257	4	0.0556885
421	0.1257	4	0.0556885
422	0.1257	4	0.0556885
423	0.1257	4	0.0556885
424	0.1257	4	0.0556885
425	0.1257	4	0.0556885
426	0.1257	4	0.0556885
427	0.1257	4	0.0556885
428	0.1257	4	0.0556885
429	0.1257	4	0.0556885
430	0.1257	4	0.0556885
431	0.1257	4	0.0556885
432	0.1257	4	0.0556885
433	0.1257	4	0.0556885
434	0.1257	4	0.0556885
435	0.1257	4	0.0556885
436	0.1257	4	0.0556885
437	0.1257	4	0.0556885
438	0.1257	4	0.0556885
439	0.1257	4	0.0556885
440	0.1257	4	0.0556885
441	0.1257	4	0.0556885
442	0.1257	4	0.0556885
443	0.1257	4	0.0556885
444	0.1257	4	0.0556885
445	0.1257	4	0.0556885
446	0.1257	4	0.0556885
447	0.1257	4	0.0556885
448	0.1257	4	0.0556885
449	0.1257	4	0.0556885
450	0.1257	4	0.0556885
451	0.1257	4	0.0556885
452	0.1257	4	0.0556885
453	0.1257	4	0.0556885
454	0.1257	4	0.0556885
455	0.1257	4	0.0556885
456	0.1257	4	0.0556885
457	0.1257	4	0.0556885
458	0.1257	4	0.0556885
459	0.1257	4	0.0556885
460	0.1257	4	0.0556885
461	0.1257	4	0.0556885
462	0.1257	4	0.0556885
463	0.1257	4	0.0556885
464	0.1257	4	0.0556885
465	0.1257	4	0.0556885
466	0.1257	4	0.0556885
467	0.1257	4	0.0556885
468	0.1257	4	0.0556885
469	0.1257	4	0.0556885
470	0.1257	4	0.0556885
471	0.1257	4	0.0556885
472	0.1257	4	0.0556885
473	0.1257	4	0.0556885
474	0.1257	4	0.0556885
475	0.1257	4	0.0556885
476	0.1257	4	0.0556885
477	0.1257	4	0.0556885
478	0.1257	4	0.0556885
479	0.1257	4	0.0556885
480	0.1257	4	0.0556885
481	0.1257	4	0.0556885
482	0.1257	4	0.0556885
483	0.1257	4	0.0556885
484	0.1257	4	0.0556885
485	0.1257	4	0.0556885
486	0.1257	4	0.0556885
487	0.1257	4	0.0556885
488	0.1257	4	0.0556885
489	0.1257	4	0.0556885
490	0.1257	4	0.0556885
491	0.1257	4	0.0556885
492	0.1257	4	0.0556885
493	0.1257	4	0.0556885
494	0.1257	4	0.0556885
495	0.1257	4	0.0556885
496	0.1257	4	0.0556885
497	0.1257	4	0.0556885
498	0.1257	4	0.0556885
499	0.1257	4	0.0556885
500	0.1257	4	0.0556885
501	0.1257	4	0.0556885
502	0.1257	4	0.0556885
503	0.1257	4	0.0556885
504	0.1257	4	0.0556885
505	0.1257	4	0.0556885
506	0.1257	4	0.0556885
507	0.1257	4	0.0556885
508	0.1257	4	0.0556885
509	0.1257	4	0.0556885
510	0.1257	4	0.0556885
511	0.1257	4	0.0556885
512	0.1257	4	0.0556885
513	0.1257	4	0.0556885
514	0.1257	4	0.0556885
515	0.1257	4	0.0556885
516	0.1257	4	0.0556885
517	0.1257	4	0.0556885
518	0.1257	4	0.0556885
519	0.1257	4	0.0556885
520	0.1257	4	0.0556885
521	0.1257	4	0.0556885
522	0.1257	4	0.0556885
523	0.1257	4	0.0556885
524	0.1257	4	0.0556885
525	0.1257	4	0.0556885
526	0.1257	4	0.0556885
527	0.1257	4	0.0556885
528	0.1257	4	0.0556885
529	0.1257	4	0.0556885
530	0.1257	4	0.0556885
531	0.1257	4	0.0556885
532	0.1257	4	0.0556885
533	0.1257	4	0.0556885
534	0.1257	4	0.0556885
535	0.1257	4	0.0556885
536	0.1257	4	0.0556885
537	0.1257	4	0.0556885
538	0.1257	4	0.0556885
539	0.1257	4	0.0556885
540	0.1257	4	0.0556885
541	0.1257	4	0.0556885
542	0.1257	4	0.0556885
543	0.1257	4	0.0556885
544	0.1257	4	0.0556885
545	0.1257	4	0.0556885
546	0.1257	4	0.0556885
547	0.1257	4	0.0556885
548	0.1257	4	0.0556885
549	0.1257	4	0.0556885
550	0.1257	4	0.0556885
551	0.1257	4	0.0556885
552	0.1257	4	0.0556885
553	0.1257	4	0.0556885
554	0.1257	4	0.0556885
555	0.1257	4	0.0556885
556	0.1257	4	0.0556885
557	0.1257	4	0.0556885
558	0.1257	4	0.0556885
559	0.1257	4	0.0556885
560	0.1257	4	0.0556885
561	0.1257	4	0.0556885
562	0.1257	4	0.0556885
563	0.1257	4	0.0556885
564	0.1257	4	0.0556885
565	0.1257	4	0.0556885
566	0.1257	4	0.0556885
567	0.1257	4	0.0556885
568	0.1257	4	0.0556885
569	0.1257	4	0.0556885
570	0.1257	4	0.0556885
571	0.1257	4	0.0556885
572	0.1257	4	0.0556885
573	0.1257	4	0.0556885
574	0.1257	4	0.0556885
575	0.1257	4	0.0556885
576	0.1257	4	0.0556885
577	0.1257	4	0.0556885
578	0.1257	4	0.0556885
579	0.1257	4	0.0556885
580	0.1257	4	0.0556885
581	0.1257	4	0.0556885
582	0.1257	4	0.0556885
583	0.1257	4	0.0556885
584	0.1257	4	0.0556885
585	0.1257	4	0.0556885
586	0.1257	4	0.0556885
587	0.1257	4	0.0556885
588	0.1257	4	0.0556885
589	0.1257	4	0.0556885
590	0.1257	4	0.0556885
591	0.1257	4	0.0556885
592	0.1257	4	0.0556885
593	0.1257	4	0.0556885
594	0.1257	4	0.0556885
595	0.1257	4	0.0556885
596	0.1257	4	0.0556885
597	0.1257	4	0.0556885
598	0.1257	4	0.0556885
599	0.1257	4	0.0556885
600	0.1257	4	0.0556885
601	0.1257	4	0.0556885
602	0.1257	4	0.0556885
603	0.1257	4	0.0556885
604	0.1257	4	0.0556885
605	0.1257	4	0.0556885
606	0.1257	4	0.0556885
607	0.1257	4	0.0556885
608	0.1257	4	0.0556885
609	0.1257	4	0.0556885
610	0.1257	4	0.0556885
611	0.1257	4	0.0556885
612	0.1257	4	0.0556885
613	0.1257	4	0.0556885
614	0.1257	4	0.0556885
615	0.1257	4	0.0556885
616	0.1257	4	0.0556885
617	0.1257	4	0.0556885
618	0.1257	4	0.0556885
619	0.1257	4	0.0556885
620	0.1257	4	0.0556885
621	0.1257	4	0.0556885
622	0.1257	4	0.0556885
623	0.1257	4	0.0556885
624	0.1257	4	0.0556885
625	0.1257	4	0.0556885
626	0.1257	4	0.0556885
627	0.1257	4	0.0556885
628	0.1257	4	0.0556885
629	0.1257	4	0.0556885
630	0.1257	4	0.0556885
631	0.1257	4	0.0556885
632	0.1257	4	0.0556885
633	0.1257	4	0.0556885
634	0.1257	4	0.0556885
635	0.1257	4	0.0556885
636	0.1257	4	0.0556885
637	0.1257	4	0.0556885
638	0.1257	4	0.0556885
639	0.1257	4	0.0556885
640	0.1257	4	0.0556885
641	0.1257	4	0.0556885
642	0.1257	4	0.0556885
643	0.1257	4	0.0556885
644	0.1257	4	0.0556885
645	0.1257	4	0.0556885
646	0.1257	4	0.0556885
647	0.1257	4	0.0556885
648	0.1257	4	0.0556885
649	0.1257	4	0.0556885
650	0.1257	4	0.0556885
651	0.1257	4	0.0556885
652	0.1257	4	0.0556885
653	0.1257	4	0.0556885
654	0.1257	4	0.0556885
655	0.1257	4	0.0556885
656	0.1257	4	0.0556885
657	0.1257	4	0.0556885
658	0.1257	4	0.0556885
659	0.1257	4	0.0556885
660	0.1257	4	0.0556885
661	0.1257	4	0.0556885
662	0.1257	4	0.0556885
663	0.1257	4	0.0556885
664	0.1257	4	0.0556885
665	0.1257	4	0.0556885
666	0.1257	4	0.0556885
667	0.1257	4	0.0556885
668	0.1257	4	0.0556885
669	0.1257	4	0.0556885
670	0.1257	4	0.0556885
671	0.1257	4	0.0556885
672	0.1257	4	0.0556885
673	0.1257	4	0.0556885
674	0.1257	4	0.0556885
675	0.1257	4	0.0556885
676	0.1257	4	0.0556885
677	0.1257	4	0.0556885
678	0.1257	4	0.0556885
679	0.1257	4	0.0556885
680	0.1257	4	0.0556885
681	0.1257	4	0.0556885
682	0.1257	4	0.0556885
683	0.1257	4	0.0556885
684	0.1257	4	0.0556885
685	0.1257	4	0.0556885
686	0.1257	4	0.0556885
687	0.1257	4	0.0556885
688	0.1257	4	0.0556885
689	0.1257	4	0.0556885
690	0.1257	4	0.0556885
691	0.1257	4	0.0556885
692	0.1257	4	0.0556885
693	0.1257	4	0.0556885
694	0.1257	4	0.0556885
695	0.1257	4	0.0556885
696	0.1257	4	0.0556885
697	0.1257	4	0.0556885
698	0.1257	4	0.0556885
699	0.1257	4	0.0556885
700	0.1257	4	0.0556885
701	0.1257	4	0.0556885
702	0.1257	4	0.0556885
703	0.1257	4	0.0556885
704	0.1257	4	0.0556885
705	0.1257	4	0.0556885
706	0.1257	4	0.0556885
707	0.1257	4	0.0556885
708	0.1257	4	0.0556885
709	0.1257	4	0.0556885
710	0.1257	4	0.0556885
711	0.1257	4	0.0556885
712	0.1257	4	0.0556885
713	0.1257	4	0.0556885
714	0.1257	4	0.0556885
715	0.1257	4	0.0556885
716	0.1257	4	0.0556885
717	0.1257	4	0.0556885
718	0.1257	4	0.0556885
719	0.1257	4	0.0556885
720	0.1257	4	0.0556885
721	0.1257	4	0.0556885
722	0.1257	4	0.0556885
723	0.1257	4	0.0556885
724	0.1257	4	0.0556885
725	0.1257	4	0.0556885
726	0.1257	4	0.0556885
727	0.1257	4	0.0556885
728	0.1257	4	0.0556885
729	0.1257	4	0.0556885
730	0.1257	4	0.0556885
731	0.1257	4	0.0556885
732	0.1257	4	0.0556885
733	0.1257	4	0.0556885
734	0.1257	4	0.0556885
735	0.1257	4	0.0556885
736	0.1257	4	0.0556885
737	0.1257	4	0.0556885
738	0.1257	4	0.0556885
739	0.1257	4	0.0556885
740	0.1257	4	0.0556885
741	0.1257	4	0.0556885
742	0.1257	4	0.0556885
743	0.1257	4	0.0556885
744	0.1257	4	0.0556885
745	0.1257	4	0.0556885
746	0.1257	4	0.0556885
747	0.1257	4	0.0556885
748	0.1257	4	0.0556885
749	0.1257	4	0.0556885
750	0.1257	4	0.0556885
751	0.1257	4	0.0556885
752	0.1257	4	0.0556885
753	0.1257	4	0.0556885
754	0.1257	4	0.0556885
755	0.1257	4	0.0556885
756	0.1257	4	0.0556885
757	0.1257	4	0.0556885
758	0.1257	4	0.0556885
759	0.1257	4	0.0556885
760	0.1257	4	0.0556885
761	0.1257	4	0.0556885
762	0.1257	4	0.0556885
763	0.1257	4	0.0556885
764	0.1257	4	0.0556885
765	0.1257	4	0.0556885
766	0.1257	4	0.0556885
767	0.1257	4	0.0556885
768	0.1257	4	0.0556885
769	0.1257	4	0.0556885
770	0.1257	4	0.0556885
771	0.1257	4	0.0556885
772	0.1257	4	0.0556885
773	0.1257	4	0.0556885
774	0.1257	4	0.0556885
775	0.1257	4	0.0556885
776	0.1257	4	0.0556885
777	0.1257	4	0.0556885
778	0.1257	4	0.0556885
779	0.1257	4	0.0556885
780	0.1257	4	0.0556885
781	0.1257	4	0.0556885
782	0.1257	4	0.0556885
783	0.1257	4	0.0556885
784	0.1257	4	0.0556885
785	0.1257	4	0.0556885
786	0.1257	4	0.0556885
787	0.1257	4	0.0556885
788	0.1257	4	0.0556885
789	0.1257	4	0.0556885
790	0.1257	4	0.0556885
791	0.1257	4	0.0556885
792	0.1257	4	0.0556885
793	0.1257	4	0.0556885
794	0.1257	4	0.0556885
795	0.1257	4	0.0556885
796	0.1257	4	0.0556885
797	0.1257	4	0.0556885
798	0.1257	4	0.0556885
799	0.1257	4	0.0556885
800	0.1257	4	0.0556885
801	0.1257	4	0.0556885
802	0.1257	4	0.0556885
803	0.1257	4	0.0556885
804	0.1257	4	0.0556885
805	0.1257	4	0.0556885
806	0.1257	4	0.0556885
807	0.1257	4	0.0556885
808	0.1257	4	0.0556885
809	0.1257	4	0.0556885
810	0.1257	4	0.0556885
811	0.1257	4	0.0556885
812	0.1257	4	0.0556885
813	0.1257	4	0.0556885
814	0.1257	4	0.0556885
815	0.1257	4	0.0556885
816	0.1257	4	0.0556885
817	0.1257	4	0.0556885
818	0.1257	4	0.0556885
819	0.1257	4	0.0556885
820	0.1257	4	0.0556885
821	0.1257	4	0.0556885
822	0.1257	4	0.0556885
823	0.1257	4	0.0556885
824	0.1257	4	0.0556885
825	0.1257	4	0.0556885
826	0.1257	4	0.0556885
827	0.1257	4	0.0556885
828	0.1257	4	0.0556885
829	0.1257	4	0.0556885
830	0.1257	4	0.0556885
831	0.1257	4	0.0556885
832	0.1257	4	0.0556885
833	0.1257	4	0.0556885
834	0.1257	4	0.0556885
835	0.1257	4	0.0556885
836	0.1257	4	0.0556885
837	0.1257	4	0.0556885
838	0.1257	4	0.0556885
839	0.1257	4	0.0556885
840	0.1257	4	0.0556885
841	0.1257	4	0.0556885
842	0.1257	4	0.0556885
843	0.1257	4	0.0556885
844	0.1257	4	0.0556885
845	0.1257	4	0.0556885
846	0.1257	4	0.0556885
847	0.1257	4	0.0556885
848	0.1257	4	0.0556885
849	0.1257	4	0.0556885
850	0.1257	4	0.0556885
851	0.1257	4	0.0556885
852	0.1257	4	0.0556885
853	0.1257	4	0.0556885
854	0.1257	4	0.0556885
855	0.1257	4	0.0556885
856	0.1257	4	0.0556885
857	0.1257	4	0.0556885
858	0.1257	4	0.0556885
859	0.1257	4	0.0556885
860	0.1257	4	0.0556885
861	0.1257	4	0.0556885
862	0.1257	4	0.0556885
863	0.1257	4	0.0556885
864	0.1257	4	0.0556885
865	0.1257	4	0.0556885
866	0.1257	4	0.0556885
867	0.1257	4	0.0556885
868	0.1257	4	0.0556885
869	0.1257	4	0.0556885
870	0.1257	4	0.0556885
871	0.1257	4	0.0556885
872	0.1257	4	0.0556885
873	0.1257	4	0.0556885
874	0.1257	4	0.0556885
875	0.1257	4	0.0556885
876	0.1257	4	0.0556885
877	0.1257	4	0.0556885
878	0.1257	4	0.0556885
879	0.1257	4	0.0556885
880	0.1257	4	0.0556885
881	0.1257	4	0.0556885
882	0.1257	4	0.0556885
883	0.1257	4	0.0556885
884	0.1257	4	0.0556885
885	0.1257	4	0.0556885
886	0.1257	4	0.0556885
887	0.1257	4	0.0556885
888	0.1257	4	0.0556885
889	0.1257	4	0.0556885
890	0.1257	4	0.0556885
891	0.1257	4	0.0556885
892	0.1257	4	0.0556885
893	0.1257	4	0.0556885
894	0.1257	4	0.0556885
895	0.1257	4	0.0556885
896	0.1257	4	0.0556885
897	0.1257	4	0.0556885
898	0.1257	4	0.0556885
899	0.1257	4	0.0556885
900	0.1257	4	0.0556885
901	0.1257	4	0.0556885
902	0.1257	4	0.0556885
903	0.1257	4	0.0556885
904	0.1257	4	0.0556885
905	0.1257	4	0.0556885
906	0.1257	4	0.0556885
907	0.1257	4	0.0556885
908	0.1257	4	0.0556885
909	0.1257	4	0.0556885
910	0.1257	4	0.0556885
911	0.1257	4	0.0556885
912	0.1257	4	0.0556885
913	0.1257	4	0.0556885
914	0.1257	4	0.0556885
915	0.1257	4	0.0556885
916	0.1257	4	0.0556885
917	0.1257	4	0.0556885
918	0.1257	4	0.0556885
919	0.1257	4	0.0556885
920	0.1257	4	0.0556885
921	0.1257	4	0.0556885
922	0.1257	4	0.0556885
923	0.1257	4	0.0556885
924	0.1257	4	0.0556885
925	0.1257	4	0.0556885
926	0.1257	4	0.0556885
927	0.1257	4	0.0556885
928	0.1257	4	0.0556885
929	0.1257	4	0.0556885
930	0.1257	4	0.0556885
931	0.1257	4	0.0556885
932	0.1257	4	0.0556885
933	0.1257	4	0.0556885
934	0.1257	4	0.0556885
935	0.1257	4	0.0556885
936	0.1257	4	0.0556885
937	0.1257	4	0.0556885
938	0.1257	4	0.0556885
939	0.1257	4	0.0556885
940	0.1257	4	0.0556885
941	0.1257	4	0.0556885
942	0.1257	4	0.0556885
943	0.1257	4	0.0556885
944	0.1257	4	0.0556885
945	0.1257	4	0.0556885
946	0.1257	4	0.0556885
947	0.1257	4	0.0556885
948	0.1257	4	0.0556885
949	0.1257	4	0.0556885
950	0.1257	4	0.0556885
951	0.1257	4	0.0556885
952	0.1257	4	0.0556885
953	0.1257	4	0.0556885
954	0.1257	4	0.0556885
955	0.1257	4	0.0556885
956	0.1257	4	0.0556885
957	0.1257	4	0.0556885
958	0.1257	4	0.0556885
959	0.1257	4	0.0556885
960	0.1257	4	0.0556885
961	0.1257	4	0.0556885
962	0.1257	4	0.0556885
963	0.1257	4	0.0556885
964	0.1257	4	0.0556885
965	0.1257	4	0.0556885
966	0.1257	4	0.0556885
967	0.1257	4	0.0556885
968	0.1257	4	0.0556885
969	0.1257	4	0.0556885
970	0.1257	4	0.0556885
971	0.1257	4	0.0556885
972	0.1257	4	0.0556885
973	0.1257	4	0.0556885
974	0.1257	4	0.0556885
975	0.1257	4	0.0556885
976	0.1257	4	0.0556885
977	0.1257	4	0.0556885
978	0.1257	4	0.0556885
979	0.1257	4	0.0556885
980	0.1257	4	0.0556885
981	0.1257	4	0.0556885
982	0.1257	4	0.0556885
983	0.1257	4	0.0556885
984	0.1257	4	0.0556885
985	0.1257	4	0.0556885
986	0.1257	4	0.0556885
987	0.1257	4	0.0556885
988	0.1257	4	0.0556885
989	0.1257	4	0.0556885
990	0.1257	4	0.0556885
991	0.1257	4	0.0556885
992	0.1257	4	0.0556885
993	0.1257	4	0.0556885
994	0.1257	4	0.0556885
995	0.1257	4	0.0556885
996	0.1257	4	0.0556885
997	0.1257	4	0.0556885
998	0.1257	4	0.0556885
999	0.1257	4	0.0556885
1000	0.1257	4	0.0556885
1001	0.1257	4	0.0556885
1002	0.1257	4	0.0556885
1003	0.1257	4	0.0556885
1004	0.1257	4	0.0556885
1005	0.1257	4	0.0556885
1006	0.1257	4	0.0556885
1007	0.1257	4	0.0556885
1008	0.1257	4	0.0556885
1009	0.1257	4	0.0556885
1010	0.1257	4	0.0556885
1011	0.1257	4	0.0556885
1012	0.1257	4	0.0556885
1013	0.1257	4	0.0556885
1014	0.1257	4	0.0556885
1015	0.1257	4	0.0556885
1016	0.1257	4	0.0556885
1017	0.1257	4	0.0556885
1018	0.1257	4	0.0556885
1019	0.1257	4	0.0556885
1020	0.1257	4	0.0556885
1021	0.1257	4	0.0556885
1022	0.1257	4	0.0556885
1023	0.1257	4	0.0556885
1024	0.1257	4	0.0556885
1025	0.1257	4	0.0556885
1026	0.1257	4	0.0556885
1027	0.1257	4	0.0556885
1028	0.1257	4	0.0556885
1029	0.1257	4	0.0556885
1030	0.1257	4	0.0556885
1031	0.1257	4	0.0556885
1032	0.1257	4	0.0556885
1033	0.1257	4	0.0556885
1034	0.1257	4	0.0556885
1035	0.1257	4	0.0556885
1036	0.1257	4	0.0556885
1037	0.1257	4	0.0556885
1038	0.1257	4	0.0556885
1039	0.1257	4	0.0556885
1040	0.1257	4	0.0556885
1041	0.1257	4	0.0556885
1042	0.1257	4	0.0556885
1043	0.1257	4	0.0556885
1044	0.1257	4	0.0556885
1045	0.1257	4	0.0556885
1046	0.1257	4	0.0556885
1047	0.1257	4	0.0556885
1048	0.1257	4	0.0556885
1049	0.1257	4	0.0556885
1050	0.1257	4	0.0556885
1051	0.1257	4	0.0556885
1052	0.1257	4	0.0556885
1053	0.1257	4	0.0556885
1054	0.1257	4	0.0556885
1055	0.1257	4	0.0556885
1056	0.1257	4	0.0556885
1057	0.1257	4	0.0556885
1058	0.1257	4	0.0556885
1059	0.1257	4	0.0556885
1060	0.1257	4	0.0556885
1061	0.1257	4	0.0556885
1062	0.1257	4	0.0556885
1063	0.1257	4	0.0556885
1064	0.1257	4	0.0556885
1065	0.1257	4	0.0556885
1066	0.1257	4	0.0556885
1067	0.1257	4	0.0556885
1068	0.1257	4	0.0556885
1069	0.1257	4	0.0556885
1070	0.1257	4	0.0556885
1071	0.1257	4	0.0556885
1072	0.1257	4	0.0556885
1073	0.1257	4	0.0556885
1074	0.1257	4	0.0556885
1075	0.1257	4	0.0556885
1076	0.1257	4	0.0556885
1077	0.1257	4	0.0556885
1078	0.1257	4	0.0556885
1079	0.1257	4	0.0556885
1080	0.1257	4	0.0556885
1081	0.1257	4	0.0556885
1082	0.1257	4	0.0556885
1083	0.1257	4	0.0556885
1084	0.1257	4	0.0556885
1085	0.1257	4	0.0556885
1086	0.1257	4	0.0556885
1087	0.1257	4	0.0556885
1088	0.1257	4	0.0556885
1089	0.1257	4	0.0556885
1090	0.1257	4	0.0556885
1091	0.1257	4	0.0556885
1092	0.1257	4	0.0556885
1093	0.1257	4	0.0556885
1094	0.1257	4	0.0556885
1095	0.1257	4	0.0556885
1096	0.1257	4	0.0556885
1097	0.1257	4	0.0556885
1098	0.1257	4	0.0556885
1099	0.1257	4	0.0556885
1100	0.1257	4	0.0556885
1101	0.1257	4	0.0556885
1102	0.1257	4	0.0556885
1103	0.1257	4	0.0556885
1104	0.1257	4	0.0556885
1105	0.1257	4	0.0556885
1106	0.1257	4	0.0556885
1107	0.1257	4	0.0556885
1108	0.1257	4	0.0556885
1109	0.1257	4	0.0556885
1110	0.1257	4	0.0556885
1111	0.1257	4	0.0556885
1112	0.1257	4	0.0556885
1113	0.1257	4	0.0556885
1114	0.1257	4	0.0556885
1115	0.1257	4	0.0556885
1116	0.1257	4	0.0556885
1117	0.1257	4	0.0556885
1118	0.1257	4	0.0556885
1119	0.1257	4	0.0556885
1120	0.1257	4	0.0556885
1121	0.1257	4	0.0556885
1122	0.1257	4	0.0556885
1123	0.1257	4	0.0556885
1124	0.1257	4	0.0556885
1125	0.1257	4	0.0556885
1126	0.1257	4	0.0556885
1127	0.1257	4	0.0556885
1128	0.1257	4	0.0556885
1129	0.1257	4	0.0556885
1130	0.1257	4	0.0556885
1131	0.1257	4	0.0556885
1132	0.1257	4	0.0556885
1133	0.1257	4	0.0556885
1134	0.1257	4	0.0556885
1135	0.1257	4	0.0556885
1136	0.1257	4	0.0556885
1137	0.1257	4	0.0556885
1138	0.1257	4	0.0556885
1139	0.1257	4	0.0556885
1140	0.1257	4	0.0556885
1141	0.1257	4	0.0556885
1142	0.1257	4	0.0556885
1143	0.1257	4	0.0556885
1144	0.1257	4	0.0556885
1145	0.1257	4	0.0556885
1146	0.1257	4	0.0556885
1147	0.1257	4	0.0556885
1148	0.1257	4	0.0556885
1149	0.1257	4	0.0556885
1150	0.1257	4	0.0556885
1151	0.1257	4	0.0556885
1152	0.1257	4	0.0556885
1153	0.1257	4	0.0556885
1154	0.1257	4	0.0556885
1155	0.1257	4	0.0556885
1156	0.1257	4	0.0556885
1157	0.1257	4	0.0556885
1158	0.1257	4	0.0556885
1159	0.1257	4	0.0556885
1160	0.1257	4	0.0556885
1161	0.1257	4	0.0556885
1162	0.1257	4	0.0556885
1163	0.1257	4	0.0556885
1164	0.1257	4	0.0556885
1165	0.1257	4	0.0556885
1166	0.1257	4	0.0556885
1167	0.1257	4	0.0556885
1168	0.1257	4	0.0556885
1169	0.1257	4	0.0556885
1170	0.1257	4	0.0556885
1171	0.1257	4	0.0556885
1172	0.1257	4	0.0556885
1173	0.1257	4	0.0556885
1174	0.1257	4	0.0556885
1175	0.1257	4	0.0556885
1176	0.1257	4	0.0556885
1177	0.1257	4	0.0556885
1178	0.1257	4	0.0556885
1179	0.1257	4	0.0556885
1180	0.1257	4	0.0556885
1181	0.1257	4	0.0556885
1182	0.1257	4	0.0556885
1183	0.1257	4	0.0556885
1184	0.1257	4	0.0556885
1185	0.1257	4	0.0556885
1186	0.1257	4	0.0556885
1187	0.1257	4	0.0556885
1188	0.1257	4	0.0556885
1189	0.1257	4	0.0556885
1190	0.1257	4	0.0556885
1191	0.1257	4	0.0556885
1192	0.1257	4	0.0556885
1193	0.1257	4	0.0556885
1194	0.1257	4	0.0556885
1195	0.1257	4	0.0556885
1196	0.1257	4	0.0556885
1197	0.1257	4	0.0556885
1198	0.1257	4	0.0556885
1199	0.1257	4	0.0556885
1200	0.1257	4	0.0556885
1201	0.1257	4	0.0556885
1202	0.1257	4	0.0556885
1203	0.1257	4	0.0556885
1204	0.1257	4	0.0556885
1205	0.1257	4	0.0556885
1206	0.1257	4	0.0556885
1207	0.1257	4	0.0556885
1208	0.1257	4	0.0556885
1209	0.1257	4	0.0556885
1210	0.1257	4	0.0556885
1211	0.1257	4	0.0556885
1212	0.1257	4	0.0556885
1213	0.1257	4	0.0556885
1214	0.1257	4	0.0556885
1215	0.1257	4	0.0556885
1216	0.1257	4	0.0556885
1217	0.1257	4	0.0556885
1218	0.1257	4	0.0556885
1219	0.1257	4	0.0556885
1220	0.1257	4	0.0556885
1221	0.1257	4	0.0556885
1222	0.1257	4	0.0556885
1223	0.1257	4	0.0556885
1224	0.1257	4	0.0556885
1225	0.1257	4	0.0556885
1226	0.1257	4	0.0556885
1227	0.1257	4	0.0556885
1228	0.1257	4	0.0556885
1229	0.1257	4	0.0556885
1230	0.1257	4	0.0556885
1231	0.1257	4	0.0556885
1232	0.1257	4	0.0556885
1233	0.1257	4	0.0556885
1234	0.1257	4	0.0556885
1235	0.1257	4	0.0556885
1236	0.1257	4	0.0556885
1237	0.1257	4	0.0556885
1238	0.1257	4	0.0556885
1239	0.1257	4	0.0556885
1240	0.1257	4	0.0556885
1241	0.1257	4	0.0556885
1242	0.1257	4	0.0556885
1243	0.1257	4	0.0556885
1244	0.1257	4	0.0556885
1245	0.1257	4	0.0556885
1246	0.1257	4	0.0556885
1247	0.1257	4	0.0556885
1248	0.1257	4	0.0556885
1249	0.1257	4	0.0556885
1250	0.1257	4	0.0556885
1251	0.1257	4	0.0556885
1252	0.1257	4	0.0556885
1253	0.1257	4	0.0556885
1254	0.1257	4	0.0556885
1255	0.1257	4	0.0556885
1256	0.1257	4	0.0556885
1257	0.1257	4	0.0556885
1258	0.1257	4	0.0556885
1259	0.1257	4	0.0556885
1260	0.1257	4	0.0556885
1261	0.1257	4	0.0556885
1262	0.1257	4	0.0556885
1263	0.1257	4	0.0556885
1264	0.1257	4	0.0556885
1265	0.1257	4	0.0556885
1266	0.1257	4	0.0556885
1267	0.1257	4	0.0556885
1268	0.1257	4	0.0556885
1269	0.1257	4	0.0556885
1270	0.1257	4	0.0556885
1271	0.1257	4	0.0556885
1272	0.1257	4	0.0556885
1273	0.1257	4	0.0556885
1274	0.1257	4	0.0556885
1275	0.1257	4	0.0556885
1276	0.1257	4	0.0556885
1277	0.1257	4	0.0556885
1278	0.1257	4	0.0556885
1279	0.1257	4	0.0556885
1280	0.1257	4	0.0556885
1281	0.1257	4	0.0556885
1282	0.1257	4	0.0556885
1283	0.1257	4	0.0556885
1284	0.1257	4	0.0556885
1285	0.1257	4	0.0556885
1286	0.1257	4	0.0556885
1287	0.1257	4	0.0556885
1288	0.1257	4	0.0556885
1289	0.1257	4	0.0556885
1290	0.1257	4	0.0556885
1291	0.1257	4	0.0556885
1292	0.1257	4	0.0556885
1293	0.1257	4	0.0556885
1294	0.1257	4	0.0556885
1295	0.1257	4	0.0556885
1296	0.1257	4	0.0556885
1297	0.1257	4	0.0556885
1298	0.1257	4	0.0556885
1299	0.1257	4	0.0556885
1300	0.1257	4	0.0556885
1301	0.1257	4	0.0556885
1302	0.1257	4	0.0556885
1303	0.1257	4	0.0556885
1304	0.1257	4	0.0556885
1305	0.1257	4	0.0556885
1306	0.1257	4	0.0556885
1307	0.1257	4	0.0556885
1308	0.1257	4	0.0556885
1309	0.1257	4	0.0556885
1310	0.1257	4	0.0556885
1311	0.1257	4	0.0556885
1312	0.1257	4	0.0556885
1313	0.1257	4	0.0556885
1314	0.1257	4	0.0556885
1315	0.1257	4	0.0556885
1316	0.1257	4	0.0556885
1317	0.1257	4	0.0556885
1318	0.1257	4	0.0556885
1319	0.1257	4	0.0556885
1320	0.1257	4	0.0556885
1321	0.1257	4	0.0556885
1322	0.1257	4	0.0556885
1323	0.1257	4	0.0556885
1324	0.1257	4	0.0556885
1325	0.1257	4	0.0556885
1326	0.1257	4	0.0556885
1327	0.1257	4	0.0556885
1328	0.1257	4	0.0556885
1329	0.1257	4	0.0556885
1330	0.1257	4	0.0556885
1331	0.1257	4	0.0556885
1332	0.1257	4	0.0556885
1333	0.1257	4	0.0556885
1334	0.1257	4	0.0556885
1335	0.1257	4	0.0556885
1336	0.1257	4	0.0556885
1337	0.1257	4	0.0556885
1338	0.1257	4	0.0556885
1339	0.1257	4	0.0556885
1340	0.1257	4	0.0556885
1341	0.1257	4	0.0556885
1342	0.1257	4	0.0556885
1343	0.1257	4	0.0556885
1344	0.1257	4	0.0556885
1345	0.1257	4	0.0556885
1346	0.1257	4	0.0556885
1347	0.1257	4	0.0556885
1348	0.1257	4	0.0556885
1349	0.1257	4	0.0556885
1350	0.1257	4	0.0556885
1351	0.1257	4	0.0556885
1352	0.1257	4	0.0556885
1353	0.1257	4	0.0556885
1354	0.1257	4	0.0556885
1355	0.1257	4	0.0556885
1356	0.1257	4	0.0556885
1357	0.1257	4	0.0556885
1358	0.1257	4	0.0556885
1359	0.1257	4	0.0556885
1360	0.1257	4	0.0556885
1361	0.1257	4	0.0556885
1362	0.1257	4	0.0556885
1363	0.1257	4	0.0556885
1364	0.1257	4	0.0556885
1365	0.1257	4	0.0556885
1366	0.1257	4	0.0556885
1367	0.1257	4	0.0556885
1368	0.1257	4	0.0556885
1369	0.1257	4	0.0556885
1370	0.1257	4	0.0556885
1371	0.1257	4	0.0556885
1372	0.1257	4	0.0556885
1373	0.1257	4	0.0556885
1374	0.1257	4	0.0556885
1375	0.1257	4	0.0556885
1376	0.1257	4	0.0556885
1377	0.1257	4	0.0556885
1378	0.1257	4	0.0556885
1379	0.1257	4	0.0556885
1380	0.1257	4	0.0556885
1381	0.1257	4	0.0556885
1382	0.1257	4	0.0556885
1383	0.1257	4	0.0556885
1384	0.1257	4	0.0556885
1385	0.1257	4	0.0556885
1386	0.1257	4	0.0556885
1387	0.1257	4	0.0556885
1388	0.1257	4	0.0556885
1389	0.1257	4	0.0556885
1390	0.1257	4	0.0556885
1391	0.1257	4	0.0556885
1392	0.1257	4	0.0556885
1393	0.1257	4	0.0556885
1394	0.1257	4	0.0556885
1395	0.1257	4	0.0556885
1396	0.1257	4	0.0556885
1397	0.1257	4	0.0556885
1398	0.1257	4	0.0556885
1399	0.1257	4	0.0556885
1400	0.1257	4	0.0556885
1401	0.1257	4	0.0556885
1402	0.1257	4	0.0556885
1403	0.1257	4	0.0556885
1404	0.1257	4	0.0556885
1405	0.1257	4	0.0556885
1406	0.1257	4	0.0556885
1407	0.1257	4	0.0556885
1408	0.1257	4	0.0556885
1409	0.1257	4	0.0556885
1410	0.1257	4	0.0556885
1411	0.1257	4	0.0556885
1412	0.1257	4	0.0556885
1413	0.1257	4	0.0556885
1414	0.1257	4	0.0556885
1415	0.1257	4	0.0556885
1416	0.1257	4	0.0556885
1417	0.1257	4	0.0556885
1418	0.1257	4	0.0556885
1419	0.1257	4	0.0556885
1420	0.1257	4	0.0556885
1421	0.1257	4	0.0556885
1422	0.1257	4	0.0556885
1423	0.1257	4	0.0556885
1424	0.1257	4	0.0556885
1425	0.1257	4	0.0556885
1426	0.1257	4	0.0556885
1427	0.1257	4	0.0556885
1428	0.1257	4	0.0556885
1429	0.1257	4	0.0556885
1430	0.1257	4	0.0556885
1431	0.1257	4	0.0556885
1432	0.1257	4	0.0556885
1433	0.1257	4	0.0556885
1434	0.1257	4	0.0556885
1435	0.1257	4	0.0556885
1436	0.1257	4	0.0556885
1437	0.1257	4	0.0556885
1438	0.1257	4	0.0556885
1439	0.1257	4	0.0556885
1440	0.1257	4	0.0556885
1441	0.1257	4	0.0556885
1442	0.1257	4	0.0556885
1443	0.1257	4	0.0556885
1444	0.1257	4	0.0556885
1445	0.1257	4	0.0556885
1446	0.1257	4	0.0556885
1447	0.1257	4	0.0556885
1448	0.1257	4	0.0556885
1449	0.1257	4	0.0556885
1450	0.1257	4	0.0556885
1451	0.1257	4	0.0556885
1452	0.1257	4	0.0556885
1453	0.1257	4	0.0556885
1454	0.1257	4	0.0556885
1455	0.1257	4	0.0556885
1456	0.1257	4	0.0556885
1457	0.1257	4	0.0556885
1458	0.1257	4	0.0556885
1459	0.1257	4	0.0556885
1460	0.1257	4	0.0556885
1461	0.1257	4	0.0556885
1462	0.1257	4	0.0556885
1463	0.1257	4	0.0556885
1464	0.1257	4	0.0556885
1465	0.1257	4	0.0556885
1466	0.1257	4	0.0556885
1467	0.1257	4	0.0556885
1468	0.1257	4	0.0556885
1469	0.1257	4	0.0556885
1470	0.1257	4	0.0556885
1471	0.1257	4	0.0556885
1472	0.1257	4	0.0556885
1473	0.1257	4	0.0556885
1474	0.1257	4	0.0556885
1475	0.1257	4	0.0556885
1476	0.1257	4	0.0556885
1477	0.1257	4	0.0556885
1478	0.1257	4	0.0556885
1479	0.1257	4	0.0556885
1480	0.1257	4	0.0556885
1481	0.1257	4	0.0556885
1482	0.1257	4	0.0556885
1483	0.1257	4	0.0556885
1484	0.1257	4	0.0556885
1485	0.1257	4	0.0556885
1486	0.1257	4	0.0556885
1487	0.1257	4	0.0556885
1488	0.1257	4	0.0556885
1489	0.1257	4	0.0556885
1490	0.1257	4	0.0556885
1491	0.1257	4	0.0556885
1492	0.1257	4	0.0556885
1493	0.1257	4	0.0556885
1494	0.1257	4	0.0556885
1495	0.1257	4	0.0556885
1496	0.1257	4	0.0556885
1497	0.1257	4	0.0556885
1498	0.1257	4	0.0556885
1499	0.1257	4	0.0556885
1500	0.1257	4	0.0556885
1501	0.1257	4	0.0556885
1502	0.1257	4	0.0556885
1503	0.1257	4	0.0556885
1504	0.1257	4	0.0556885
1505	0.1257	4	0.0556885
1506	0.1257	4	0.0556885
1507	0.1257	4	0.0556885
1508	0.1257	4	0.0556885
1509	0.1257	4	0.0556885
1510	0.1257	4	0.0556885
1511	0.1257	4	0.0556885
1512	0.1257	4	0.0556885
1513	0.1257	4	0.0556885
1514	0.1257	4	0.0556885
1515	0.1257	4	0.0556885
1516	0.1257	4	0.0556885
1517	0.1257	4	0.0556885
1518	0.1257	4	0.0556885
1519	0.1257	4	0.0556885
1520	0.1257	4	0.0556885
1521	0.1257	4	0.0556885
1522	0.1257	4	0.0556885
1523	0.1257	4	0.0556885
1524	0.1257	4	0.0556885
1525	0.1257	4	0.0556885
1526	0.1257	4	0.0556885
1527	0.1257	4	0.0556885
1528	0.1257	4	0.0556885
1529	0.1257	4	0.0556885
1530	0.1257	4	0.0556885
1531	0.1257	4	0.0556885
1532	0.1257	4	0.0556885
1533	0.1257	4	0.0556885
1534	0.1257	4	0.0556885
1535	0.1257	4	0.0556885
1536	0.1257	4	0.0556885
1537	0.1257	4	0.0556885
1538	0.1257	4	0.0556885
1539	0.1257	4	0.0556885
1540	0.1257	4	0.0556885
1541	0.1257	4	0.0556885
1542	0.1257	4	0.0556885
1543	0.1257	4	0.0556885
1544	0.1257	4	0.0556885
1545	0.1257	4	0.0556885
1546	0.1257	4	0.0556885
1547	0.1257	4	0.0556885
1548	0.1257	4	0.0556885
1549	0.1257	4	0.0556885
1550	0.1257	4	0.0556885
1551	0.1257	4	0.0556885
1552	0.1257	4	0.0556885
1553	0.1257	4	0.0556885
1554	0.1257	4	0.0556885
1555	0.1257	4	0.0556885
1556	0.1257	4	0.0556885
1557	0.1257	4	0.0556885
1558	0.1257	4	0.0556885
1559	0.1257	4	0.0556885
1560	0.1257	4	0.0556885
1561	0.1257	4	0.0556885
1562	0.1257	4	0.0556885
1563	0.1257	4	0.0556885
1564	0.1257	4	0.0556885
1565	0.1257	4	0.0556885
1566	0.1257	4	0.0556885
1567	0.1257	4	0.0556885
1568	0.1257	4	0.0556885
1569	0.1257	4	0.0556885
1570	0.1257	4	0.0556885
1571	0.1257	4	0.0556885
1572	0.1257	4	0.0556885
1573	0.1257	4	0.0556885
1574	0.1257	4	0.0556885
1575	0.1257	4	0.0556885
1576	0.1257	4	0.0556885
1577	0.1257	4	0.0556885
1578	0.1257	4	0.0556885
1579	0.1257	4	0.0556885
1580	0.1257	4	0.0556885
1581	0.1257	4	0.0556885
1582	0.1257	4	0.0556885
1583	0.1257	4	0.0556885
1584	0.1257	4	0.0556885
1585	0.1257	4	0.0556885
1586	0.1257	4	0.0556885
1587	0.1257	4	0.0556885
1588	0.1257	4	0.0556885
1589	0.1257	4	0.0556885
1590	0.1257	4	0.0556885
1591	0.1257	4	0.0556885
1592	0.1257	4	0.0556885
1593	0.1257	4	0.0556885
1594	0.1257	4	0.0556885
1595	0.1257	4	0.0556885
1596	0.1257	4	0.0556885
1597	0.1257	4	0.0556885
1598	0.1257	4	0.0556885
1599	0.1257	4	0.0556885
1600	0.1257	4	0.0556885
1601	0.1257	4	0.0556885
1602	0.1257	4	0.0556885
1603	0.1257	4	0.0556885
1604	0.1257	4	0.0556885
1605	0.1257	4	0.0556885
1606	0.1257	4	0.0556885
1607	0.1257	4	0.0556885
1608	0.1257	4	0.0556885
1609	0.1257	4	0.0556885
1610	0.1257	4	0.0556885
1611	0.1257	4	0.0556885
1612	0.1257	4	0.0556885
1613	0.1257	4	0.0556885
1614	0.1257	4	0.0556885
1615	0.1257	4	0.0556885
1616	0.1257	4	0.0556885
1617	0.1257	4	0.0556885
1618	0.1257	4	0.0556885
1619	0.1257	4	0.0556885
1620	0.1257	4	0.0556885
1621	0.1257	4	0.0556885
1622	0.1257	4	0.0556885
1623	0.1257	4	0.0556885
1624	0.1257	4	0.0556885
1625	0.1257	4	0.0556885
1626	0.1257	4	0.0556885
1627	0.1257	4	0.0556885
1628	0.1257	4	0.0556885
1629	0.1257	4	0.0556885
1630	0.1257	4	0.0556885
1631	0.1257	4	0.0556885
1632	0.1257	4	0.0556885
1633	0.1257	4	0.0556885
1634	0.1257	4	0.0556885
1635	0.1257	4	0.0556885
1636	0.1257	4	0.0556885
1637	0.1257	4	0.0556885
1638	0.1257	4	0.0556885
1639	0.1257	4	0.0556885
1640	0.1257	4	0.0556885
1641	0.1257	4	0.0556885
1642	0.1257	4	0.0556885
1643	0.1257	4	0.0556885
1644	0.1257	4	0.0556885
1645	0.1257	4	0.0556885
1646	0.1257	4	0.0556885
1647	0.1257	4	0.0556885
1648	0.1257	4	0.0556885
1649	0.1257	4	0.0556885
1650	0.1257	4	0.0556885
1651	0.1257	4	0.0556885
1652	0.1257	4	0.0556885
1653	0.1257	4	0.0556885
1654	0.1257	4	0.0556885
1655	0.1257	4	0.0556885
1656	0.1257	4	0.0556885
1657	0.1257	4	0.0556885
1658	0.1257	4	0.0556885
1659	0.1257	4	0.0556885
1660	0.1257	4	0.0556885
1661	0.1257	4	0.0556885
1662	0.1257	4	0.0556885
1663	0.1257	4	0.0556885
1664	0.1257	4	0.0556885
1665	0.1257	4	0.0556885
1666	0.1257	4	0.0556885
1667	0.1257	4	0.0556885
1668	0.1257	4	0.0556885
1669	0.1257	4	0.0556885
1670	0.1257	4	0.0556885
1671	0.1257	4	0.0556885
1672	0.1257	4	0.0556885
1673	0.1257	4	0.0556885
1674	0.1257	4	0.0556885
1675	0.1257	4	0.0556885
1676	0.1257	4	0.0556885
1677	0.1257	4	0.0556885
1678	0.1257	4	0.0556885
1679	0.1257	4	0.0556885
1680	0.1257	4	0.0556885
1681	0.1257	4	0.0556885
1682	0.1257	4	0.0556885
1683	0.1257	4	0.0556885
1684	0.1257	4	0.0556885
1685	0.1257	4	0.0556885
1686	0.1257	4	0.0556885
1687	0.1257	4	0.0556885
1688	0.1257	4	0.0556885
1689	0.1257	4	0.0556885
1690	0.1257	4	0.0556885
1691	0.1257	4	0.0556885
1692	0.1257	4	0.0556885
1693	0.1257	4	0.0556885
1694	0.1257	4	0.0556885
1695	0.1257	4	0.0556885
1696	0.1257	4	0.0556885
1697	0.1257	4	0.0556885
1698	0.1257	4	0.0556885
1699	0.1257	4	0.0556885
1700	0.1257	4	0.0556885
1701	0.1257	4	0.0556885
1702	0.1257	4	0.0556885
1703	0.1257	4	0.0556885
1704	0.1257	4	0.0556885
1705	0.1257	4	0.0556885
1706	0.1257	4	0.0556885
1707	0.1257	4	0.0556885
1708	0.1257	4	0.0556885
1709	0.1257	4	0.0556885
1710	0.1257	4	0.0556885
1711	0.1257	4	0.0556885
1712	0.1257	4	0.0556885
1713	0.1257	4	0.0556885
1714	0.1257	4	0.0556885
1715	0.1257	4	0.0556885
1716	0.1257	4	0.0556885
1717	0.1257	4	0.0556885
1718	0.1257	4	0.0556885
1719	0.1257	4	0.0556885
1720	0.1257	4	0.0556885
1721	0.1257	4	0.0556885
1722	0.1257	4	0.0556885
1723	0.1257	4	0.0556885
1724	0.1257	4	0.0556885
1725	0.1257	4	0.0556885
1726	0.1257	4	0.0556885
1727	0.1257	4	0.0556885
1728	0.1257	4	0.0556885
1729	0.1257	4	0.0556885
1730	0.1257	4	0.0556885
1731	0.1257	4	0.0556885
1732	0.1257	4	0.0556885
1733	0.1257	4	0.0556885
1734	0.1257	4	0.0556885
1735	0.1257	4	0.0556885
1736	0.1257	4	0.0556885
1737	0.1257	4	0.0556885
1738	0.1257	4	0.0556885
1739	0.1257	4	0.0556885
1740	0.1257	4	0.0556885
1741	0.1257	4	0.0556885
1742	0.1257	4	0.0556885
1743	0.1257	4	0.0556885
1744	0.1257	4	0.0556885
1745	0.1257	4	0.0556885
1746	0.1257	4	0.0556885
1747	0.1257	4	0.0556885
1748	0.1257	4	0.0556885
1749	0.1257	4	0.0556885
1750	0.1257	4	0.0556885
1751	0.1257	4	0.0556885
1752	0.1257	4	0.0556885
1753	0.1257	4	0.0556885
1754	0.1257	4	0.0556885
1755	0.1257	4	0.0556885
1756	0.1257	4	0.0556885
1757	0.1257	4	0.0556885
1758	0.1257	4	0.0556885
1759	0.1257	4	0.0556885
1760	0.1257	4	0.0556885
1761	0.1257	4	0.0556885
1762	0.1257	4	0.0556885
1763	0.1257	4	0.0556885
1764	0.1257	4	0.0556885
1765	0.1257	4	0.0556885
1766	0.1257	4	0.0556885
1767	0.1257	4	0.0556885
1768	0.1257	4	0.0556885
1769	0.1257	4	0.0556885
1770	0.1257	4	0.0556885
1771	0.1257	4	0.0556885
1772	0.1257	4	0.0556885
1773	0.1257	4	0.0556885
1774	0.1257	4	0.0556885
1775	0.1257	4	0.0556885
1776	0.1257	4	0.0556885
1777	0.1257	4	0.0556885
1778	0.1257	4	0.0556885
1779	0.1257	4	0.0556885
1780	0.1257	4	0.0556885
1781	0.1257	4	0.0556885
1782	0.1257	4	0.0556885
1783	0.1257	4	0.0556885
1784	0.1257	4	0.0556885
1785	0.1257	4	0.0556885
1786	0.1257	4	0.0556885
1787	0.1257	4	0.0556885
1788	0.1257	4	0.0556885
1789	0.1257	4	0.0556885
1790	0.1257	4	0.0556885
1791	0.1257	4	0.0556885
1792	0.1257	4	0.0556885
1793	0.1257	4	0.0556885
1794	0.1257	4	0.0556885
1795	0.1257	4	0.0556885
1796	0.1257	4	0.0556885
1797	0.1257	4	0.0556885
1798	0.1257	4	0.0556885
1799	0.1257	4	0.0556885
1800	0.1257	4	0.0556885
1801	0.1257	4	0.0556885
1802	0.1257	4	0.0556885
1803	0.1257	4	0.0556885
1804	0.1257	4	0.0556885
1805	0.1257	4	0.0556885
1806	0.1257	4	0.0556885
1807	0.1257	4	0.0556885
1808	0.1257	4	0.0556885
1809	0.1257	4	0.0556885
1810	0.1257	4	0.0556885
1811	0.1257	4	0.0556885
1812	0.1257	4	0.0556885
1813	0.1257	4	0.0556885
1814	0.1257	4	0.0556885
1815	0.1257	4	0.0556885
1816	0.1257	4	0.0556885
1817	0.1257	4	0.0556885
1818	0.1257	4	0.0556885
1819	0.1257	4	0.0556885
1820	0.1257	4	0.0556885
1821	0.1257	4	0.0556885
1822	0.1257	4	0.0556885
1823	0.1257	4	0.0556885
1824	0.1257	4	0.0556885
1825	0.1257	4	0.0556885
1826	0.1257	4	0.0556885
1827	0.1257	4	0.0556885
1828	0.1257	4	0.0556885
1829	0.1257	4	0.0556885
1830	0.1257	4	0.0556885
1831	0.1257	4	0.0556885
1832	0.1257	4	0.0556885
1833	0.1257	4	0.0556885
1834	0.1257	4	0.0556885
1835	0.1257	4	0.0556885
1836	0.1257	4	0.0556885
1837	0.1257	4	0.0556885
1838	0.1257	4	0.0556885
1839	0.1257	4	0.0556885
1840	0.1257	4	0.0556885
1841	0.1257	4	0.0556885
1842	0.1257	4	0.0556885
1843	0.1257	4	0.0556885
1844	0.1257	4	0.0556885
1845	0.1257	4	0.0556885
1846	0.1257	4	0.0556885
1847	0.1257	4	0.0556885
1848	0.1257	4	0.0556885
1849	0.1257	4	0.0556885
1850	0.1257	4	0.0556885
1851	0.1257	4	0.0556885
1852	0.1257	4	0.0556885
1853	0.1257	4	0.0556885
1854	0.1257	4	0.0556885
1855	0.1257	4	0.0556885
1856	0.1257	4	0.0556885
1857	0.1257	4	0.0556885
1858	0.1257	4	0.0556885
1859	0.1257	4	0.0556885
1860	0.1257	4	0.0556885
1861	0.1257	4	0.0556885
1862	0.1257	4	0.0556885
1863	0.1257	4	0.0556885
1864	0.1257	4	0.0556885
1865	0.1257	4	0.0556885
1866	0.1257	4	0.0556885
1867	0.1257	4	0.0556885
1868	0.1257	4	0.0556885
1869	0.1257	4	0.0556885
1870	0.1257	4	0.0556885
1871	0.1257	4	0.0556885
1872	0.1257	4	0.0556885
1873	0.1257	4	0.0556885
1874	0.1257	4	0.0556885
1875	0.1257	4	0.0556885
1876	0.1257	4	0.0556885
1877	0.1257	4	0.0556885
1878	0.1257	4	0.0556885
1879	0.1257	4	0.0556885
1880	0.1257	4	0.0556885
1881	0.1257	4	0.0556885
1882	0.1257	4	0.0556885
1883	0.1257	4	0.0556885
1884	0.1257	4	0.0556885
1885	0.1257	4	0.0556885
1886	0.1257	4	0.0556885
1887	0.1257	4	0.0556885
1888	0.1257	4	0.0556885
1889	0.1257	4	0.0556885
1890	0.1257	4	0.0556885
1891	0.1257	4	0.0556885
1892	0.1257	4	0.0556885
1893	0.1257	4	0.0556885
1894	0.1257	4	0.0556885
1895	0.1257	4	0.0556885
1896	0.1257	4	0.0556885
1897	0.1257	4	0.0556885
1898	0.1257	4	0.0556885
1899	0.1257	4	0.0556885
1900	0.1257	4	0.0556885
1901	0.1257	4	0.0556885
1902	0.1257	4	0.0556885
1903	0.1257	4	0.0556885
1904	0.1257	4	0.0556885
1905	0.1257	4	0.0556885
1906	0.1257	4	0.0556885
1907	0.1257	4	0.0556885
1908	0.1257	4	0.0556885
1909	0.1257	4	0.0556885
1910	0.1257	4	0.0556885
1911	0.1257	4	0.0556885
1912	0.1257	4	0.0556885
1913	0.1257	4	0.0556885
1914	0.1257	4	0.0556885
1915	0.1257	4	0.0556885
1916	0.1257	4	0.0556885
1917	0.1257	4	0.0556885
1918	0.1257	4	0.0556885
1919	0.1257	4	0.0556885
1920	0.1257	4	0.0556885
1921	0.1257	4	0.0556885
1922	0.1257	4	0.0556885
1923	0.1257	4	0.0556885
1924	0.1257	4	0.0556885
1925	0.1257	4	0.0556885
1926	0.1257	4	0.0556885
1927	0.1257	4	0.0556885
1928	0.1257	4	0.0556885
1929	0.1257	4	0.0556885
1930	0.1257	4	0.0556885
1931	0.1257	4	0.0556885
1932	0.1257	4	0.0556885
1933	0.1257	4	0.0556885
1934	0.1257	4	0.0556885
1935	0.1257	4	0.0556885
1936	0.1257	4	0.0556885
1937	0.1257	4	0.0556885
1938	0.1257	4	0.0556885
1939	0.1257	4	0.0556885
1940	0.1257	4	0.0556885
1941	0.1257	4	0.0556885
1942	0.1257	4	0.0556885
1943	0.1257	4	0.0556885
1944	0.1257	4	0.0556885
1945	0.1257	4	0.0556885
1946	0.1257	4	0.0556885
1947	0.1257	4	0.0556885
1948	0.1257	4	0.0556885
1949	0.1257	4	0.0556885
1950	0.1257	4	0.0556885
1951	0.1257	4	0.0556885
1952	0.1257	4	0.0556885
1953	0.1257	4	0.0556885
1954	0.1257	4	0.0556885
1955	0.1257	4	0.0556885
1956	0.1257	4	0.0556885
1957	0.1257	4	0.0556885
1958	0.1257	4	0.0556885
1959	0.1257	4	0.0556885
1960	0.1257	4	0.0556885
1961	0.1257	4	0.0556885
1962	0.1257	4	0.0556885
1963	0.1257	4	0.0556885
1964	0.1257	4	0.0556885
1965	0.1257	4	0.0556885
1966	0.1257	4	0.0556885
1967	0.1257	4	0.0556885
1968	0.1257	4	0.0556885
1969	0.1257	4	0.0556885
1970	0.1257	4	0.0556885
1971	0.1257	4	0.0556885
1972	0.1257	4	0.0556885
1973	0.1257	4	0.0556885
1974	0.1257	4	0.0556885
1975	0.1257	4	0.0556885
1976	0.1257	4	0.0556885
1977	0.1257	4	0.0556885
1978	0.1257	4	0.0556885
1979	0.1257	4	0.0556885
1980	0.1257	4	0.0556885
1981	0.1257	4	0.0556885
1982	0.1257	4	0.0556885
1983	0.1257	4	0.0556885
1984	0.1257	4	0.0556885
1985	0.1257	4	0.0556885
1986	0.1257	4	0.0556885
1987	0.1257	4	0.0556885
1988	0.1257	4	0.0556885
1989	0.1257	4	0.0556885
1990	0.1257	4	0.0556885
1991	0.1257	4	0.0556885
1992	0.1257	4	0.0556885
1993	0.1257	4	0.0556885
1994	0.1257	4	0.0556885
1995	0.1257	4	0.0556885
1996	0.1257	4	0.0556885
1997	0.1257	4	0.0556885
1998	0.1257	4	0.0556885
1999	0.1257	4	0.0556885
[truncated: 38,001 more rows]
