# Supplementary material for: Aspiration-driven co-evolution of cooperation with individual behavioral diversity
Source: PLoS One. 2023 Sep 15;18(9):e0291134. doi: 10.1371/journal.pone.0291134 (PMC10503719; doi:10.1371/journal.pone.0291134)
Supplement: S1 Data — (ZIP) [file pone.0291134.s001.zip › M1/v1-L=200/data/aspiration_time,b=1.65_frequency.txt]

0	0.5	0.5	0
1	0.677024	0.696725	0.472977
2	0.758673	0.82984	0.541772
3	0.778602	0.924089	0.59128
4	0.763217	1.00066	0.611282
5	0.728646	1.06284	0.613202
6	0.684802	1.12116	0.596865
7	0.638398	1.17672	0.57057
8	0.592582	1.23251	0.538068
9	0.548633	1.29791	0.50309
10	0.507747	1.37299	0.46719
11	0.469792	1.45538	0.431738
12	0.434628	1.5373	0.398234
13	0.402602	1.63323	0.367706
14	0.37288	1.74272	0.339663
15	0.345911	1.83078	0.313479
16	0.321496	1.96012	0.289419
17	0.299004	2.08074	0.266668
18	0.278743	2.12206	0.246292
19	0.260032	2.24553	0.227594
20	0.243036	2.41212	0.210451
21	0.227487	2.52312	0.194302
22	0.213439	2.65244	0.1805
23	0.200711	2.70419	0.167544
24	0.188923	2.77908	0.155605
25	0.178347	2.83997	0.14452
26	0.168757	2.91453	0.134705
27	0.160189	3.00056	0.125545
28	0.152366	3.0461	0.116775
29	0.145135	3.18239	0.109489
30	0.138611	3.20776	0.102905
31	0.13274	3.20854	0.0968782
32	0.127366	3.2538	0.0911533
33	0.122528	3.31778	0.086336
34	0.118138	3.37588	0.0818213
35	0.114114	3.43723	0.0774931
36	0.110366	3.51849	0.0736784
37	0.106901	3.58903	0.0703059
38	0.103827	3.63749	0.0673219
39	0.10107	3.63381	0.0643043
40	0.0985078	3.68233	0.0616676
41	0.0962703	3.68496	0.0591053
42	0.0942415	3.67239	0.0566376
43	0.0924462	3.6919	0.0547104
44	0.0908121	3.7087	0.052883
45	0.0892678	3.76061	0.0516216
46	0.0878642	3.82537	0.0503023
47	0.0865794	3.82622	0.0489007
48	0.0854051	3.8639	0.047624
49	0.084325	3.88117	0.0464572
50	0.0834024	3.86431	0.0454043
51	0.0825572	3.83396	0.0443772
52	0.0818008	3.81647	0.0435051
53	0.0810769	3.83204	0.0429013
54	0.0804654	3.83157	0.0421926
55	0.0798603	3.85872	0.04169
56	0.0793149	3.89344	0.0410802
57	0.0788473	3.90757	0.040564
58	0.0783936	3.92479	0.0402278
59	0.0779667	3.92803	0.0398626
60	0.0775985	3.92553	0.0394174
61	0.0772517	3.95513	0.0390701
62	0.0769372	3.96543	0.0387503
63	0.0766308	3.97434	0.0384526
64	0.0763558	3.9766	0.0381528
65	0.0761057	3.97886	0.0378781
66	0.0758891	3.9805	0.0376434
67	0.0756882	3.98239	0.037422
68	0.0755093	3.98413	0.0372243
69	0.0753495	3.98568	0.0370478
70	0.0752082	3.98747	0.0368876
71	0.0750568	3.98855	0.0367241
72	0.0749357	3.98969	0.0365906
73	0.0748252	3.99073	0.0364688
74	0.0747199	3.9916	0.036354
75	0.074625	3.9923	0.0362513
76	0.0745428	3.99296	0.0361619
77	0.0744636	3.99351	0.0360765
78	0.074393	3.99404	0.036
79	0.0743259	3.99447	0.035928
80	0.0742716	3.99517	0.0358663
81	0.0742225	3.99565	0.0358121
82	0.0741779	3.99606	0.0357629
83	0.0741404	3.99637	0.0357221
84	0.074102	3.99681	0.0356791
85	0.0740692	3.99711	0.0356429
86	0.0740399	3.99735	0.035611
87	0.0740114	3.99753	0.0355805
88	0.0739872	3.99778	0.0355536
89	0.073966	3.99808	0.0355292
90	0.0739447	3.99827	0.035506
91	0.0739244	3.99841	0.035484
92	0.0739084	3.99858	0.0354663
93	0.0738923	3.99869	0.0354488
94	0.0738796	3.99881	0.0354349
95	0.0738676	3.99892	0.0354217
96	0.0738554	3.99903	0.0354083
97	0.0738458	3.99919	0.035397
98	0.0738366	3.99925	0.0353871
99	0.0738282	3.99931	0.0353781
100	0.0738213	3.99937	0.0353705
101	0.0738142	3.99943	0.0353628
102	0.073808	3.99948	0.035356
103	0.073802	3.99953	0.0353495
104	0.0737965	3.99956	0.0353436
105	0.0737924	3.99962	0.0353389
106	0.0737884	3.99965	0.0353345
107	0.0737846	3.99969	0.0353303
108	0.0737814	3.99971	0.0353268
109	0.0737784	3.99974	0.0353235
110	0.0737758	3.99976	0.0353207
111	0.0737735	3.99979	0.0353182
112	0.0737712	3.9998	0.0353157
113	0.0737694	3.99983	0.0353136
114	0.0737676	3.99985	0.0353116
115	0.0737659	3.99986	0.0353098
116	0.0737643	3.99987	0.035308
117	0.0737629	3.99989	0.0353065
118	0.0737616	3.9999	0.0353051
119	0.0737606	3.9999	0.035304
120	0.0737596	3.99991	0.0353029
121	0.0737588	3.99992	0.035302
122	0.073758	3.99993	0.0353011
123	0.0737573	3.99994	0.0353003
124	0.0737567	3.99994	0.0352996
125	0.073756	3.99995	0.0352989
126	0.0737553	3.99995	0.0352982
127	0.0737548	3.99996	0.0352976
128	0.0737544	3.99996	0.0352972
129	0.073754	3.99996	0.0352967
130	0.0737536	3.99997	0.0352963
131	0.0737532	3.99997	0.0352959
132	0.0737529	3.99997	0.0352956
133	0.0737527	3.99998	0.0352953
134	0.0737524	3.99998	0.035295
135	0.0737521	3.99998	0.0352947
136	0.073752	3.99998	0.0352945
137	0.0737518	3.99998	0.0352943
138	0.0737516	3.99999	0.0352941
139	0.0737515	3.99999	0.0352939
140	0.0737513	3.99999	0.0352938
141	0.0737512	3.99999	0.0352937
142	0.0737511	3.99999	0.0352935
143	0.073751	3.99999	0.0352934
144	0.0737509	3.99999	0.0352933
145	0.0737508	3.99999	0.0352932
146	0.0737508	3.99999	0.0352932
147	0.0737507	3.99999	0.0352931
148	0.0737506	4	0.035293
149	0.0737506	4	0.0352929
150	0.0737505	4	0.0352929
151	0.0737504	4	0.0352928
152	0.0737504	4	0.0352928
153	0.0737504	4	0.0352927
154	0.0737503	4	0.0352927
155	0.0737503	4	0.0352927
156	0.0737503	4	0.0352926
157	0.0737502	4	0.0352926
158	0.0737502	4	0.0352926
159	0.0737502	4	0.0352926
160	0.0737502	4	0.0352925
161	0.0737502	4	0.0352925
162	0.0737502	4	0.0352925
163	0.0737501	4	0.0352925
164	0.0737501	4	0.0352925
165	0.0737501	4	0.0352925
166	0.0737501	4	0.0352924
167	0.0737501	4	0.0352924
168	0.0737501	4	0.0352924
169	0.0737501	4	0.0352924
170	0.0737501	4	0.0352924
171	0.0737501	4	0.0352924
172	0.0737501	4	0.0352924
173	0.0737501	4	0.0352924
174	0.07375	4	0.0352924
175	0.07375	4	0.0352924
176	0.07375	4	0.0352924
177	0.07375	4	0.0352924
178	0.07375	4	0.0352924
179	0.07375	4	0.0352924
180	0.07375	4	0.0352924
181	0.07375	4	0.0352924
182	0.07375	4	0.0352924
183	0.07375	4	0.0352924
184	0.07375	4	0.0352924
185	0.07375	4	0.0352924
186	0.07375	4	0.0352923
187	0.07375	4	0.0352923
188	0.07375	4	0.0352923
189	0.07375	4	0.0352923
190	0.07375	4	0.0352923
191	0.07375	4	0.0352923
192	0.07375	4	0.0352923
193	0.07375	4	0.0352923
194	0.07375	4	0.0352923
195	0.07375	4	0.0352923
196	0.07375	4	0.0352923
197	0.07375	4	0.0352923
198	0.07375	4	0.0352923
199	0.07375	4	0.0352923
200	0.07375	4	0.0352923
201	0.07375	4	0.0352923
202	0.07375	4	0.0352923
203	0.07375	4	0.0352923
204	0.07375	4	0.0352923
205	0.07375	4	0.0352923
206	0.07375	4	0.0352923
207	0.07375	4	0.0352923
208	0.07375	4	0.0352923
209	0.07375	4	0.0352923
210	0.07375	4	0.0352923
211	0.07375	4	0.0352923
212	0.07375	4	0.0352923
213	0.07375	4	0.0352923
214	0.07375	4	0.0352923
215	0.07375	4	0.0352923
216	0.07375	4	0.0352923
217	0.07375	4	0.0352923
218	0.07375	4	0.0352923
219	0.07375	4	0.0352923
220	0.07375	4	0.0352923
221	0.07375	4	0.0352923
222	0.07375	4	0.0352923
223	0.07375	4	0.0352923
224	0.07375	4	0.0352923
225	0.07375	4	0.0352923
226	0.07375	4	0.0352923
227	0.07375	4	0.0352923
228	0.07375	4	0.0352923
229	0.07375	4	0.0352923
230	0.07375	4	0.0352923
231	0.07375	4	0.0352923
232	0.07375	4	0.0352923
233	0.07375	4	0.0352923
234	0.07375	4	0.0352923
235	0.07375	4	0.0352923
236	0.07375	4	0.0352923
237	0.07375	4	0.0352923
238	0.07375	4	0.0352923
239	0.07375	4	0.0352923
240	0.07375	4	0.0352923
241	0.07375	4	0.0352923
242	0.07375	4	0.0352923
243	0.07375	4	0.0352923
244	0.07375	4	0.0352923
245	0.07375	4	0.0352923
246	0.07375	4	0.0352923
247	0.07375	4	0.0352923
248	0.07375	4	0.0352923
249	0.07375	4	0.0352923
250	0.07375	4	0.0352923
251	0.07375	4	0.0352923
252	0.07375	4	0.0352923
253	0.07375	4	0.0352923
254	0.07375	4	0.0352923
255	0.07375	4	0.0352923
256	0.07375	4	0.0352923
257	0.07375	4	0.0352923
258	0.07375	4	0.0352923
259	0.07375	4	0.0352923
260	0.07375	4	0.0352923
261	0.07375	4	0.0352923
262	0.07375	4	0.0352923
263	0.07375	4	0.0352923
264	0.07375	4	0.0352923
265	0.07375	4	0.0352923
266	0.07375	4	0.0352923
267	0.07375	4	0.0352923
268	0.07375	4	0.0352923
269	0.07375	4	0.0352923
270	0.07375	4	0.0352923
271	0.07375	4	0.0352923
272	0.07375	4	0.0352923
273	0.07375	4	0.0352923
274	0.07375	4	0.0352923
275	0.07375	4	0.0352923
276	0.07375	4	0.0352923
277	0.07375	4	0.0352923
278	0.07375	4	0.0352923
279	0.07375	4	0.0352923
280	0.07375	4	0.0352923
281	0.07375	4	0.0352923
282	0.07375	4	0.0352923
283	0.07375	4	0.0352923
284	0.07375	4	0.0352923
285	0.07375	4	0.0352923
286	0.07375	4	0.0352923
287	0.07375	4	0.0352923
288	0.07375	4	0.0352923
289	0.07375	4	0.0352923
290	0.07375	4	0.0352923
291	0.07375	4	0.0352923
292	0.07375	4	0.0352923
293	0.07375	4	0.0352923
294	0.07375	4	0.0352923
295	0.07375	4	0.0352923
296	0.07375	4	0.0352923
297	0.07375	4	0.0352923
298	0.07375	4	0.0352923
299	0.07375	4	0.0352923
300	0.07375	4	0.0352923
301	0.07375	4	0.0352923
302	0.07375	4	0.0352923
303	0.07375	4	0.0352923
304	0.07375	4	0.0352923
305	0.07375	4	0.0352923
306	0.07375	4	0.0352923
307	0.07375	4	0.0352923
308	0.07375	4	0.0352923
309	0.07375	4	0.0352923
310	0.07375	4	0.0352923
311	0.07375	4	0.0352923
312	0.07375	4	0.0352923
313	0.07375	4	0.0352923
314	0.07375	4	0.0352923
315	0.07375	4	0.0352923
316	0.07375	4	0.0352923
317	0.07375	4	0.0352923
318	0.07375	4	0.0352923
319	0.07375	4	0.0352923
320	0.07375	4	0.0352923
321	0.07375	4	0.0352923
322	0.07375	4	0.0352923
323	0.07375	4	0.0352923
324	0.07375	4	0.0352923
325	0.07375	4	0.0352923
326	0.07375	4	0.0352923
327	0.07375	4	0.0352923
328	0.07375	4	0.0352923
329	0.07375	4	0.0352923
330	0.07375	4	0.0352923
331	0.07375	4	0.0352923
332	0.07375	4	0.0352923
333	0.07375	4	0.0352923
334	0.07375	4	0.0352923
335	0.07375	4	0.0352923
336	0.07375	4	0.0352923
337	0.07375	4	0.0352923
338	0.07375	4	0.0352923
339	0.07375	4	0.0352923
340	0.07375	4	0.0352923
341	0.07375	4	0.0352923
342	0.07375	4	0.0352923
343	0.07375	4	0.0352923
344	0.07375	4	0.0352923
345	0.07375	4	0.0352923
346	0.07375	4	0.0352923
347	0.07375	4	0.0352923
348	0.07375	4	0.0352923
349	0.07375	4	0.0352923
350	0.07375	4	0.0352923
351	0.07375	4	0.0352923
352	0.07375	4	0.0352923
353	0.07375	4	0.0352923
354	0.07375	4	0.0352923
355	0.07375	4	0.0352923
356	0.07375	4	0.0352923
357	0.07375	4	0.0352923
358	0.07375	4	0.0352923
359	0.07375	4	0.0352923
360	0.07375	4	0.0352923
361	0.07375	4	0.0352923
362	0.07375	4	0.0352923
363	0.07375	4	0.0352923
364	0.07375	4	0.0352923
365	0.07375	4	0.0352923
366	0.07375	4	0.0352923
367	0.07375	4	0.0352923
368	0.07375	4	0.0352923
369	0.07375	4	0.0352923
370	0.07375	4	0.0352923
371	0.07375	4	0.0352923
372	0.07375	4	0.0352923
373	0.07375	4	0.0352923
374	0.07375	4	0.0352923
375	0.07375	4	0.0352923
376	0.07375	4	0.0352923
377	0.07375	4	0.0352923
378	0.07375	4	0.0352923
379	0.07375	4	0.0352923
380	0.07375	4	0.0352923
381	0.07375	4	0.0352923
382	0.07375	4	0.0352923
383	0.07375	4	0.0352923
384	0.07375	4	0.0352923
385	0.07375	4	0.0352923
386	0.07375	4	0.0352923
387	0.07375	4	0.0352923
388	0.07375	4	0.0352923
389	0.07375	4	0.0352923
390	0.07375	4	0.0352923
391	0.07375	4	0.0352923
392	0.07375	4	0.0352923
393	0.07375	4	0.0352923
394	0.07375	4	0.0352923
395	0.07375	4	0.0352923
396	0.07375	4	0.0352923
397	0.07375	4	0.0352923
398	0.07375	4	0.0352923
399	0.07375	4	0.0352923
400	0.07375	4	0.0352923
401	0.07375	4	0.0352923
402	0.07375	4	0.0352923
403	0.07375	4	0.0352923
404	0.07375	4	0.0352923
405	0.07375	4	0.0352923
406	0.07375	4	0.0352923
407	0.07375	4	0.0352923
408	0.07375	4	0.0352923
409	0.07375	4	0.0352923
410	0.07375	4	0.0352923
411	0.07375	4	0.0352923
412	0.07375	4	0.0352923
413	0.07375	4	0.0352923
414	0.07375	4	0.0352923
415	0.07375	4	0.0352923
416	0.07375	4	0.0352923
417	0.07375	4	0.0352923
418	0.07375	4	0.0352923
419	0.07375	4	0.0352923
420	0.07375	4	0.0352923
421	0.07375	4	0.0352923
422	0.07375	4	0.0352923
423	0.07375	4	0.0352923
424	0.07375	4	0.0352923
425	0.07375	4	0.0352923
426	0.07375	4	0.0352923
427	0.07375	4	0.0352923
428	0.07375	4	0.0352923
429	0.07375	4	0.0352923
430	0.07375	4	0.0352923
431	0.07375	4	0.0352923
432	0.07375	4	0.0352923
433	0.07375	4	0.0352923
434	0.07375	4	0.0352923
435	0.07375	4	0.0352923
436	0.07375	4	0.0352923
437	0.07375	4	0.0352923
438	0.07375	4	0.0352923
439	0.07375	4	0.0352923
440	0.07375	4	0.0352923
441	0.07375	4	0.0352923
442	0.07375	4	0.0352923
443	0.07375	4	0.0352923
444	0.07375	4	0.0352923
445	0.07375	4	0.0352923
446	0.07375	4	0.0352923
447	0.07375	4	0.0352923
448	0.07375	4	0.0352923
449	0.07375	4	0.0352923
450	0.07375	4	0.0352923
451	0.07375	4	0.0352923
452	0.07375	4	0.0352923
453	0.07375	4	0.0352923
454	0.07375	4	0.0352923
455	0.07375	4	0.0352923
456	0.07375	4	0.0352923
457	0.07375	4	0.0352923
458	0.07375	4	0.0352923
459	0.07375	4	0.0352923
460	0.07375	4	0.0352923
461	0.07375	4	0.0352923
462	0.07375	4	0.0352923
463	0.07375	4	0.0352923
464	0.07375	4	0.0352923
465	0.07375	4	0.0352923
466	0.07375	4	0.0352923
467	0.07375	4	0.0352923
468	0.07375	4	0.0352923
469	0.07375	4	0.0352923
470	0.07375	4	0.0352923
471	0.07375	4	0.0352923
472	0.07375	4	0.0352923
473	0.07375	4	0.0352923
474	0.07375	4	0.0352923
475	0.07375	4	0.0352923
476	0.07375	4	0.0352923
477	0.07375	4	0.0352923
478	0.07375	4	0.0352923
479	0.07375	4	0.0352923
480	0.07375	4	0.0352923
481	0.07375	4	0.0352923
482	0.07375	4	0.0352923
483	0.07375	4	0.0352923
484	0.07375	4	0.0352923
485	0.07375	4	0.0352923
486	0.07375	4	0.0352923
487	0.07375	4	0.0352923
488	0.07375	4	0.0352923
489	0.07375	4	0.0352923
490	0.07375	4	0.0352923
491	0.07375	4	0.0352923
492	0.07375	4	0.0352923
493	0.07375	4	0.0352923
494	0.07375	4	0.0352923
495	0.07375	4	0.0352923
496	0.07375	4	0.0352923
497	0.07375	4	0.0352923
498	0.07375	4	0.0352923
499	0.07375	4	0.0352923
500	0.07375	4	0.0352923
501	0.07375	4	0.0352923
502	0.07375	4	0.0352923
503	0.07375	4	0.0352923
504	0.07375	4	0.0352923
505	0.07375	4	0.0352923
506	0.07375	4	0.0352923
507	0.07375	4	0.0352923
508	0.07375	4	0.0352923
509	0.07375	4	0.0352923
510	0.07375	4	0.0352923
511	0.07375	4	0.0352923
512	0.07375	4	0.0352923
513	0.07375	4	0.0352923
514	0.07375	4	0.0352923
515	0.07375	4	0.0352923
516	0.07375	4	0.0352923
517	0.07375	4	0.0352923
518	0.07375	4	0.0352923
519	0.07375	4	0.0352923
520	0.07375	4	0.0352923
521	0.07375	4	0.0352923
522	0.07375	4	0.0352923
523	0.07375	4	0.0352923
524	0.07375	4	0.0352923
525	0.07375	4	0.0352923
526	0.07375	4	0.0352923
527	0.07375	4	0.0352923
528	0.07375	4	0.0352923
529	0.07375	4	0.0352923
530	0.07375	4	0.0352923
531	0.07375	4	0.0352923
532	0.07375	4	0.0352923
533	0.07375	4	0.0352923
534	0.07375	4	0.0352923
535	0.07375	4	0.0352923
536	0.07375	4	0.0352923
537	0.07375	4	0.0352923
538	0.07375	4	0.0352923
539	0.07375	4	0.0352923
540	0.07375	4	0.0352923
541	0.07375	4	0.0352923
542	0.07375	4	0.0352923
543	0.07375	4	0.0352923
544	0.07375	4	0.0352923
545	0.07375	4	0.0352923
546	0.07375	4	0.0352923
547	0.07375	4	0.0352923
548	0.07375	4	0.0352923
549	0.07375	4	0.0352923
550	0.07375	4	0.0352923
551	0.07375	4	0.0352923
552	0.07375	4	0.0352923
553	0.07375	4	0.0352923
554	0.07375	4	0.0352923
555	0.07375	4	0.0352923
556	0.07375	4	0.0352923
557	0.07375	4	0.0352923
558	0.07375	4	0.0352923
559	0.07375	4	0.0352923
560	0.07375	4	0.0352923
561	0.07375	4	0.0352923
562	0.07375	4	0.0352923
563	0.07375	4	0.0352923
564	0.07375	4	0.0352923
565	0.07375	4	0.0352923
566	0.07375	4	0.0352923
567	0.07375	4	0.0352923
568	0.07375	4	0.0352923
569	0.07375	4	0.0352923
570	0.07375	4	0.0352923
571	0.07375	4	0.0352923
572	0.07375	4	0.0352923
573	0.07375	4	0.0352923
574	0.07375	4	0.0352923
575	0.07375	4	0.0352923
576	0.07375	4	0.0352923
577	0.07375	4	0.0352923
578	0.07375	4	0.0352923
579	0.07375	4	0.0352923
580	0.07375	4	0.0352923
581	0.07375	4	0.0352923
582	0.07375	4	0.0352923
583	0.07375	4	0.0352923
584	0.07375	4	0.0352923
585	0.07375	4	0.0352923
586	0.07375	4	0.0352923
587	0.07375	4	0.0352923
588	0.07375	4	0.0352923
589	0.07375	4	0.0352923
590	0.07375	4	0.0352923
591	0.07375	4	0.0352923
592	0.07375	4	0.0352923
593	0.07375	4	0.0352923
594	0.07375	4	0.0352923
595	0.07375	4	0.0352923
596	0.07375	4	0.0352923
597	0.07375	4	0.0352923
598	0.07375	4	0.0352923
599	0.07375	4	0.0352923
600	0.07375	4	0.0352923
601	0.07375	4	0.0352923
602	0.07375	4	0.0352923
603	0.07375	4	0.0352923
604	0.07375	4	0.0352923
605	0.07375	4	0.0352923
606	0.07375	4	0.0352923
607	0.07375	4	0.0352923
608	0.07375	4	0.0352923
609	0.07375	4	0.0352923
610	0.07375	4	0.0352923
611	0.07375	4	0.0352923
612	0.07375	4	0.0352923
613	0.07375	4	0.0352923
614	0.07375	4	0.0352923
615	0.07375	4	0.0352923
616	0.07375	4	0.0352923
617	0.07375	4	0.0352923
618	0.07375	4	0.0352923
619	0.07375	4	0.0352923
620	0.07375	4	0.0352923
621	0.07375	4	0.0352923
622	0.07375	4	0.0352923
623	0.07375	4	0.0352923
624	0.07375	4	0.0352923
625	0.07375	4	0.0352923
626	0.07375	4	0.0352923
627	0.07375	4	0.0352923
628	0.07375	4	0.0352923
629	0.07375	4	0.0352923
630	0.07375	4	0.0352923
631	0.07375	4	0.0352923
632	0.07375	4	0.0352923
633	0.07375	4	0.0352923
634	0.07375	4	0.0352923
635	0.07375	4	0.0352923
636	0.07375	4	0.0352923
637	0.07375	4	0.0352923
638	0.07375	4	0.0352923
639	0.07375	4	0.0352923
640	0.07375	4	0.0352923
641	0.07375	4	0.0352923
642	0.07375	4	0.0352923
643	0.07375	4	0.0352923
644	0.07375	4	0.0352923
645	0.07375	4	0.0352923
646	0.07375	4	0.0352923
647	0.07375	4	0.0352923
648	0.07375	4	0.0352923
649	0.07375	4	0.0352923
650	0.07375	4	0.0352923
651	0.07375	4	0.0352923
652	0.07375	4	0.0352923
653	0.07375	4	0.0352923
654	0.07375	4	0.0352923
655	0.07375	4	0.0352923
656	0.07375	4	0.0352923
657	0.07375	4	0.0352923
658	0.07375	4	0.0352923
659	0.07375	4	0.0352923
660	0.07375	4	0.0352923
661	0.07375	4	0.0352923
662	0.07375	4	0.0352923
663	0.07375	4	0.0352923
664	0.07375	4	0.0352923
665	0.07375	4	0.0352923
666	0.07375	4	0.0352923
667	0.07375	4	0.0352923
668	0.07375	4	0.0352923
669	0.07375	4	0.0352923
670	0.07375	4	0.0352923
671	0.07375	4	0.0352923
672	0.07375	4	0.0352923
673	0.07375	4	0.0352923
674	0.07375	4	0.0352923
675	0.07375	4	0.0352923
676	0.07375	4	0.0352923
677	0.07375	4	0.0352923
678	0.07375	4	0.0352923
679	0.07375	4	0.0352923
680	0.07375	4	0.0352923
681	0.07375	4	0.0352923
682	0.07375	4	0.0352923
683	0.07375	4	0.0352923
684	0.07375	4	0.0352923
685	0.07375	4	0.0352923
686	0.07375	4	0.0352923
687	0.07375	4	0.0352923
688	0.07375	4	0.0352923
689	0.07375	4	0.0352923
690	0.07375	4	0.0352923
691	0.07375	4	0.0352923
692	0.07375	4	0.0352923
693	0.07375	4	0.0352923
694	0.07375	4	0.0352923
695	0.07375	4	0.0352923
696	0.07375	4	0.0352923
697	0.07375	4	0.0352923
698	0.07375	4	0.0352923
699	0.07375	4	0.0352923
700	0.07375	4	0.0352923
701	0.07375	4	0.0352923
702	0.07375	4	0.0352923
703	0.07375	4	0.0352923
704	0.07375	4	0.0352923
705	0.07375	4	0.0352923
706	0.07375	4	0.0352923
707	0.07375	4	0.0352923
708	0.07375	4	0.0352923
709	0.07375	4	0.0352923
710	0.07375	4	0.0352923
711	0.07375	4	0.0352923
712	0.07375	4	0.0352923
713	0.07375	4	0.0352923
714	0.07375	4	0.0352923
715	0.07375	4	0.0352923
716	0.07375	4	0.0352923
717	0.07375	4	0.0352923
718	0.07375	4	0.0352923
719	0.07375	4	0.0352923
720	0.07375	4	0.0352923
721	0.07375	4	0.0352923
722	0.07375	4	0.0352923
723	0.07375	4	0.0352923
724	0.07375	4	0.0352923
725	0.07375	4	0.0352923
726	0.07375	4	0.0352923
727	0.07375	4	0.0352923
728	0.07375	4	0.0352923
729	0.07375	4	0.0352923
730	0.07375	4	0.0352923
731	0.07375	4	0.0352923
732	0.07375	4	0.0352923
733	0.07375	4	0.0352923
734	0.07375	4	0.0352923
735	0.07375	4	0.0352923
736	0.07375	4	0.0352923
737	0.07375	4	0.0352923
738	0.07375	4	0.0352923
739	0.07375	4	0.0352923
740	0.07375	4	0.0352923
741	0.07375	4	0.0352923
742	0.07375	4	0.0352923
743	0.07375	4	0.0352923
744	0.07375	4	0.0352923
745	0.07375	4	0.0352923
746	0.07375	4	0.0352923
747	0.07375	4	0.0352923
748	0.07375	4	0.0352923
749	0.07375	4	0.0352923
750	0.07375	4	0.0352923
751	0.07375	4	0.0352923
752	0.07375	4	0.0352923
753	0.07375	4	0.0352923
754	0.07375	4	0.0352923
755	0.07375	4	0.0352923
756	0.07375	4	0.0352923
757	0.07375	4	0.0352923
758	0.07375	4	0.0352923
759	0.07375	4	0.0352923
760	0.07375	4	0.0352923
761	0.07375	4	0.0352923
762	0.07375	4	0.0352923
763	0.07375	4	0.0352923
764	0.07375	4	0.0352923
765	0.07375	4	0.0352923
766	0.07375	4	0.0352923
767	0.07375	4	0.0352923
768	0.07375	4	0.0352923
769	0.07375	4	0.0352923
770	0.07375	4	0.0352923
771	0.07375	4	0.0352923
772	0.07375	4	0.0352923
773	0.07375	4	0.0352923
774	0.07375	4	0.0352923
775	0.07375	4	0.0352923
776	0.07375	4	0.0352923
777	0.07375	4	0.0352923
778	0.07375	4	0.0352923
779	0.07375	4	0.0352923
780	0.07375	4	0.0352923
781	0.07375	4	0.0352923
782	0.07375	4	0.0352923
783	0.07375	4	0.0352923
784	0.07375	4	0.0352923
785	0.07375	4	0.0352923
786	0.07375	4	0.0352923
787	0.07375	4	0.0352923
788	0.07375	4	0.0352923
789	0.07375	4	0.0352923
790	0.07375	4	0.0352923
791	0.07375	4	0.0352923
792	0.07375	4	0.0352923
793	0.07375	4	0.0352923
794	0.07375	4	0.0352923
795	0.07375	4	0.0352923
796	0.07375	4	0.0352923
797	0.07375	4	0.0352923
798	0.07375	4	0.0352923
799	0.07375	4	0.0352923
800	0.07375	4	0.0352923
801	0.07375	4	0.0352923
802	0.07375	4	0.0352923
803	0.07375	4	0.0352923
804	0.07375	4	0.0352923
805	0.07375	4	0.0352923
806	0.07375	4	0.0352923
807	0.07375	4	0.0352923
808	0.07375	4	0.0352923
809	0.07375	4	0.0352923
810	0.07375	4	0.0352923
811	0.07375	4	0.0352923
812	0.07375	4	0.0352923
813	0.07375	4	0.0352923
814	0.07375	4	0.0352923
815	0.07375	4	0.0352923
816	0.07375	4	0.0352923
817	0.07375	4	0.0352923
818	0.07375	4	0.0352923
819	0.07375	4	0.0352923
820	0.07375	4	0.0352923
821	0.07375	4	0.0352923
822	0.07375	4	0.0352923
823	0.07375	4	0.0352923
824	0.07375	4	0.0352923
825	0.07375	4	0.0352923
826	0.07375	4	0.0352923
827	0.07375	4	0.0352923
828	0.07375	4	0.0352923
829	0.07375	4	0.0352923
830	0.07375	4	0.0352923
831	0.07375	4	0.0352923
832	0.07375	4	0.0352923
833	0.07375	4	0.0352923
834	0.07375	4	0.0352923
835	0.07375	4	0.0352923
836	0.07375	4	0.0352923
837	0.07375	4	0.0352923
838	0.07375	4	0.0352923
839	0.07375	4	0.0352923
840	0.07375	4	0.0352923
841	0.07375	4	0.0352923
842	0.07375	4	0.0352923
843	0.07375	4	0.0352923
844	0.07375	4	0.0352923
845	0.07375	4	0.0352923
846	0.07375	4	0.0352923
847	0.07375	4	0.0352923
848	0.07375	4	0.0352923
849	0.07375	4	0.0352923
850	0.07375	4	0.0352923
851	0.07375	4	0.0352923
852	0.07375	4	0.0352923
853	0.07375	4	0.0352923
854	0.07375	4	0.0352923
855	0.07375	4	0.0352923
856	0.07375	4	0.0352923
857	0.07375	4	0.0352923
858	0.07375	4	0.0352923
859	0.07375	4	0.0352923
860	0.07375	4	0.0352923
861	0.07375	4	0.0352923
862	0.07375	4	0.0352923
863	0.07375	4	0.0352923
864	0.07375	4	0.0352923
865	0.07375	4	0.0352923
866	0.07375	4	0.0352923
867	0.07375	4	0.0352923
868	0.07375	4	0.0352923
869	0.07375	4	0.0352923
870	0.07375	4	0.0352923
871	0.07375	4	0.0352923
872	0.07375	4	0.0352923
873	0.07375	4	0.0352923
874	0.07375	4	0.0352923
875	0.07375	4	0.0352923
876	0.07375	4	0.0352923
877	0.07375	4	0.0352923
878	0.07375	4	0.0352923
879	0.07375	4	0.0352923
880	0.07375	4	0.0352923
881	0.07375	4	0.0352923
882	0.07375	4	0.0352923
883	0.07375	4	0.0352923
884	0.07375	4	0.0352923
885	0.07375	4	0.0352923
886	0.07375	4	0.0352923
887	0.07375	4	0.0352923
888	0.07375	4	0.0352923
889	0.07375	4	0.0352923
890	0.07375	4	0.0352923
891	0.07375	4	0.0352923
892	0.07375	4	0.0352923
893	0.07375	4	0.0352923
894	0.07375	4	0.0352923
895	0.07375	4	0.0352923
896	0.07375	4	0.0352923
897	0.07375	4	0.0352923
898	0.07375	4	0.0352923
899	0.07375	4	0.0352923
900	0.07375	4	0.0352923
901	0.07375	4	0.0352923
902	0.07375	4	0.0352923
903	0.07375	4	0.0352923
904	0.07375	4	0.0352923
905	0.07375	4	0.0352923
906	0.07375	4	0.0352923
907	0.07375	4	0.0352923
908	0.07375	4	0.0352923
909	0.07375	4	0.0352923
910	0.07375	4	0.0352923
911	0.07375	4	0.0352923
912	0.07375	4	0.0352923
913	0.07375	4	0.0352923
914	0.07375	4	0.0352923
915	0.07375	4	0.0352923
916	0.07375	4	0.0352923
917	0.07375	4	0.0352923
918	0.07375	4	0.0352923
919	0.07375	4	0.0352923
920	0.07375	4	0.0352923
921	0.07375	4	0.0352923
922	0.07375	4	0.0352923
923	0.07375	4	0.0352923
924	0.07375	4	0.0352923
925	0.07375	4	0.0352923
926	0.07375	4	0.0352923
927	0.07375	4	0.0352923
928	0.07375	4	0.0352923
929	0.07375	4	0.0352923
930	0.07375	4	0.0352923
931	0.07375	4	0.0352923
932	0.07375	4	0.0352923
933	0.07375	4	0.0352923
934	0.07375	4	0.0352923
935	0.07375	4	0.0352923
936	0.07375	4	0.0352923
937	0.07375	4	0.0352923
938	0.07375	4	0.0352923
939	0.07375	4	0.0352923
940	0.07375	4	0.0352923
941	0.07375	4	0.0352923
942	0.07375	4	0.0352923
943	0.07375	4	0.0352923
944	0.07375	4	0.0352923
945	0.07375	4	0.0352923
946	0.07375	4	0.0352923
947	0.07375	4	0.0352923
948	0.07375	4	0.0352923
949	0.07375	4	0.0352923
950	0.07375	4	0.0352923
951	0.07375	4	0.0352923
952	0.07375	4	0.0352923
953	0.07375	4	0.0352923
954	0.07375	4	0.0352923
955	0.07375	4	0.0352923
956	0.07375	4	0.0352923
957	0.07375	4	0.0352923
958	0.07375	4	0.0352923
959	0.07375	4	0.0352923
960	0.07375	4	0.0352923
961	0.07375	4	0.0352923
962	0.07375	4	0.0352923
963	0.07375	4	0.0352923
964	0.07375	4	0.0352923
965	0.07375	4	0.0352923
966	0.07375	4	0.0352923
967	0.07375	4	0.0352923
968	0.07375	4	0.0352923
969	0.07375	4	0.0352923
970	0.07375	4	0.0352923
971	0.07375	4	0.0352923
972	0.07375	4	0.0352923
973	0.07375	4	0.0352923
974	0.07375	4	0.0352923
975	0.07375	4	0.0352923
976	0.07375	4	0.0352923
977	0.07375	4	0.0352923
978	0.07375	4	0.0352923
979	0.07375	4	0.0352923
980	0.07375	4	0.0352923
981	0.07375	4	0.0352923
982	0.07375	4	0.0352923
983	0.07375	4	0.0352923
984	0.07375	4	0.0352923
985	0.07375	4	0.0352923
986	0.07375	4	0.0352923
987	0.07375	4	0.0352923
988	0.07375	4	0.0352923
989	0.07375	4	0.0352923
990	0.07375	4	0.0352923
991	0.07375	4	0.0352923
992	0.07375	4	0.0352923
993	0.07375	4	0.0352923
994	0.07375	4	0.0352923
995	0.07375	4	0.0352923
996	0.07375	4	0.0352923
997	0.07375	4	0.0352923
998	0.07375	4	0.0352923
999	0.07375	4	0.0352923
1000	0.07375	4	0.0352923
1001	0.07375	4	0.0352923
1002	0.07375	4	0.0352923
1003	0.07375	4	0.0352923
1004	0.07375	4	0.0352923
1005	0.07375	4	0.0352923
1006	0.07375	4	0.0352923
1007	0.07375	4	0.0352923
1008	0.07375	4	0.0352923
1009	0.07375	4	0.0352923
1010	0.07375	4	0.0352923
1011	0.07375	4	0.0352923
1012	0.07375	4	0.0352923
1013	0.07375	4	0.0352923
1014	0.07375	4	0.0352923
1015	0.07375	4	0.0352923
1016	0.07375	4	0.0352923
1017	0.07375	4	0.0352923
1018	0.07375	4	0.0352923
1019	0.07375	4	0.0352923
1020	0.07375	4	0.0352923
1021	0.07375	4	0.0352923
1022	0.07375	4	0.0352923
1023	0.07375	4	0.0352923
1024	0.07375	4	0.0352923
1025	0.07375	4	0.0352923
1026	0.07375	4	0.0352923
1027	0.07375	4	0.0352923
1028	0.07375	4	0.0352923
1029	0.07375	4	0.0352923
1030	0.07375	4	0.0352923
1031	0.07375	4	0.0352923
1032	0.07375	4	0.0352923
1033	0.07375	4	0.0352923
1034	0.07375	4	0.0352923
1035	0.07375	4	0.0352923
1036	0.07375	4	0.0352923
1037	0.07375	4	0.0352923
1038	0.07375	4	0.0352923
1039	0.07375	4	0.0352923
1040	0.07375	4	0.0352923
1041	0.07375	4	0.0352923
1042	0.07375	4	0.0352923
1043	0.07375	4	0.0352923
1044	0.07375	4	0.0352923
1045	0.07375	4	0.0352923
1046	0.07375	4	0.0352923
1047	0.07375	4	0.0352923
1048	0.07375	4	0.0352923
1049	0.07375	4	0.0352923
1050	0.07375	4	0.0352923
1051	0.07375	4	0.0352923
1052	0.07375	4	0.0352923
1053	0.07375	4	0.0352923
1054	0.07375	4	0.0352923
1055	0.07375	4	0.0352923
1056	0.07375	4	0.0352923
1057	0.07375	4	0.0352923
1058	0.07375	4	0.0352923
1059	0.07375	4	0.0352923
1060	0.07375	4	0.0352923
1061	0.07375	4	0.0352923
1062	0.07375	4	0.0352923
1063	0.07375	4	0.0352923
1064	0.07375	4	0.0352923
1065	0.07375	4	0.0352923
1066	0.07375	4	0.0352923
1067	0.07375	4	0.0352923
1068	0.07375	4	0.0352923
1069	0.07375	4	0.0352923
1070	0.07375	4	0.0352923
1071	0.07375	4	0.0352923
1072	0.07375	4	0.0352923
1073	0.07375	4	0.0352923
1074	0.07375	4	0.0352923
1075	0.07375	4	0.0352923
1076	0.07375	4	0.0352923
1077	0.07375	4	0.0352923
1078	0.07375	4	0.0352923
1079	0.07375	4	0.0352923
1080	0.07375	4	0.0352923
1081	0.07375	4	0.0352923
1082	0.07375	4	0.0352923
1083	0.07375	4	0.0352923
1084	0.07375	4	0.0352923
1085	0.07375	4	0.0352923
1086	0.07375	4	0.0352923
1087	0.07375	4	0.0352923
1088	0.07375	4	0.0352923
1089	0.07375	4	0.0352923
1090	0.07375	4	0.0352923
1091	0.07375	4	0.0352923
1092	0.07375	4	0.0352923
1093	0.07375	4	0.0352923
1094	0.07375	4	0.0352923
1095	0.07375	4	0.0352923
1096	0.07375	4	0.0352923
1097	0.07375	4	0.0352923
1098	0.07375	4	0.0352923
1099	0.07375	4	0.0352923
1100	0.07375	4	0.0352923
1101	0.07375	4	0.0352923
1102	0.07375	4	0.0352923
1103	0.07375	4	0.0352923
1104	0.07375	4	0.0352923
1105	0.07375	4	0.0352923
1106	0.07375	4	0.0352923
1107	0.07375	4	0.0352923
1108	0.07375	4	0.0352923
1109	0.07375	4	0.0352923
1110	0.07375	4	0.0352923
1111	0.07375	4	0.0352923
1112	0.07375	4	0.0352923
1113	0.07375	4	0.0352923
1114	0.07375	4	0.0352923
1115	0.07375	4	0.0352923
1116	0.07375	4	0.0352923
1117	0.07375	4	0.0352923
1118	0.07375	4	0.0352923
1119	0.07375	4	0.0352923
1120	0.07375	4	0.0352923
1121	0.07375	4	0.0352923
1122	0.07375	4	0.0352923
1123	0.07375	4	0.0352923
1124	0.07375	4	0.0352923
1125	0.07375	4	0.0352923
1126	0.07375	4	0.0352923
1127	0.07375	4	0.0352923
1128	0.07375	4	0.0352923
1129	0.07375	4	0.0352923
1130	0.07375	4	0.0352923
1131	0.07375	4	0.0352923
1132	0.07375	4	0.0352923
1133	0.07375	4	0.0352923
1134	0.07375	4	0.0352923
1135	0.07375	4	0.0352923
1136	0.07375	4	0.0352923
1137	0.07375	4	0.0352923
1138	0.07375	4	0.0352923
1139	0.07375	4	0.0352923
1140	0.07375	4	0.0352923
1141	0.07375	4	0.0352923
1142	0.07375	4	0.0352923
1143	0.07375	4	0.0352923
1144	0.07375	4	0.0352923
1145	0.07375	4	0.0352923
1146	0.07375	4	0.0352923
1147	0.07375	4	0.0352923
1148	0.07375	4	0.0352923
1149	0.07375	4	0.0352923
1150	0.07375	4	0.0352923
1151	0.07375	4	0.0352923
1152	0.07375	4	0.0352923
1153	0.07375	4	0.0352923
1154	0.07375	4	0.0352923
1155	0.07375	4	0.0352923
1156	0.07375	4	0.0352923
1157	0.07375	4	0.0352923
1158	0.07375	4	0.0352923
1159	0.07375	4	0.0352923
1160	0.07375	4	0.0352923
1161	0.07375	4	0.0352923
1162	0.07375	4	0.0352923
1163	0.07375	4	0.0352923
1164	0.07375	4	0.0352923
1165	0.07375	4	0.0352923
1166	0.07375	4	0.0352923
1167	0.07375	4	0.0352923
1168	0.07375	4	0.0352923
1169	0.07375	4	0.0352923
1170	0.07375	4	0.0352923
1171	0.07375	4	0.0352923
1172	0.07375	4	0.0352923
1173	0.07375	4	0.0352923
1174	0.07375	4	0.0352923
1175	0.07375	4	0.0352923
1176	0.07375	4	0.0352923
1177	0.07375	4	0.0352923
1178	0.07375	4	0.0352923
1179	0.07375	4	0.0352923
1180	0.07375	4	0.0352923
1181	0.07375	4	0.0352923
1182	0.07375	4	0.0352923
1183	0.07375	4	0.0352923
1184	0.07375	4	0.0352923
1185	0.07375	4	0.0352923
1186	0.07375	4	0.0352923
1187	0.07375	4	0.0352923
1188	0.07375	4	0.0352923
1189	0.07375	4	0.0352923
1190	0.07375	4	0.0352923
1191	0.07375	4	0.0352923
1192	0.07375	4	0.0352923
1193	0.07375	4	0.0352923
1194	0.07375	4	0.0352923
1195	0.07375	4	0.0352923
1196	0.07375	4	0.0352923
1197	0.07375	4	0.0352923
1198	0.07375	4	0.0352923
1199	0.07375	4	0.0352923
1200	0.07375	4	0.0352923
1201	0.07375	4	0.0352923
1202	0.07375	4	0.0352923
1203	0.07375	4	0.0352923
1204	0.07375	4	0.0352923
1205	0.07375	4	0.0352923
1206	0.07375	4	0.0352923
1207	0.07375	4	0.0352923
1208	0.07375	4	0.0352923
1209	0.07375	4	0.0352923
1210	0.07375	4	0.0352923
1211	0.07375	4	0.0352923
1212	0.07375	4	0.0352923
1213	0.07375	4	0.0352923
1214	0.07375	4	0.0352923
1215	0.07375	4	0.0352923
1216	0.07375	4	0.0352923
1217	0.07375	4	0.0352923
1218	0.07375	4	0.0352923
1219	0.07375	4	0.0352923
1220	0.07375	4	0.0352923
1221	0.07375	4	0.0352923
1222	0.07375	4	0.0352923
1223	0.07375	4	0.0352923
1224	0.07375	4	0.0352923
1225	0.07375	4	0.0352923
1226	0.07375	4	0.0352923
1227	0.07375	4	0.0352923
1228	0.07375	4	0.0352923
1229	0.07375	4	0.0352923
1230	0.07375	4	0.0352923
1231	0.07375	4	0.0352923
1232	0.07375	4	0.0352923
1233	0.07375	4	0.0352923
1234	0.07375	4	0.0352923
1235	0.07375	4	0.0352923
1236	0.07375	4	0.0352923
1237	0.07375	4	0.0352923
1238	0.07375	4	0.0352923
1239	0.07375	4	0.0352923
1240	0.07375	4	0.0352923
1241	0.07375	4	0.0352923
1242	0.07375	4	0.0352923
1243	0.07375	4	0.0352923
1244	0.07375	4	0.0352923
1245	0.07375	4	0.0352923
1246	0.07375	4	0.0352923
1247	0.07375	4	0.0352923
1248	0.07375	4	0.0352923
1249	0.07375	4	0.0352923
1250	0.07375	4	0.0352923
1251	0.07375	4	0.0352923
1252	0.07375	4	0.0352923
1253	0.07375	4	0.0352923
1254	0.07375	4	0.0352923
1255	0.07375	4	0.0352923
1256	0.07375	4	0.0352923
1257	0.07375	4	0.0352923
1258	0.07375	4	0.0352923
1259	0.07375	4	0.0352923
1260	0.07375	4	0.0352923
1261	0.07375	4	0.0352923
1262	0.07375	4	0.0352923
1263	0.07375	4	0.0352923
1264	0.07375	4	0.0352923
1265	0.07375	4	0.0352923
1266	0.07375	4	0.0352923
1267	0.07375	4	0.0352923
1268	0.07375	4	0.0352923
1269	0.07375	4	0.0352923
1270	0.07375	4	0.0352923
1271	0.07375	4	0.0352923
1272	0.07375	4	0.0352923
1273	0.07375	4	0.0352923
1274	0.07375	4	0.0352923
1275	0.07375	4	0.0352923
1276	0.07375	4	0.0352923
1277	0.07375	4	0.0352923
1278	0.07375	4	0.0352923
1279	0.07375	4	0.0352923
1280	0.07375	4	0.0352923
1281	0.07375	4	0.0352923
1282	0.07375	4	0.0352923
1283	0.07375	4	0.0352923
1284	0.07375	4	0.0352923
1285	0.07375	4	0.0352923
1286	0.07375	4	0.0352923
1287	0.07375	4	0.0352923
1288	0.07375	4	0.0352923
1289	0.07375	4	0.0352923
1290	0.07375	4	0.0352923
1291	0.07375	4	0.0352923
1292	0.07375	4	0.0352923
1293	0.07375	4	0.0352923
1294	0.07375	4	0.0352923
1295	0.07375	4	0.0352923
1296	0.07375	4	0.0352923
1297	0.07375	4	0.0352923
1298	0.07375	4	0.0352923
1299	0.07375	4	0.0352923
1300	0.07375	4	0.0352923
1301	0.07375	4	0.0352923
1302	0.07375	4	0.0352923
1303	0.07375	4	0.0352923
1304	0.07375	4	0.0352923
1305	0.07375	4	0.0352923
1306	0.07375	4	0.0352923
1307	0.07375	4	0.0352923
1308	0.07375	4	0.0352923
1309	0.07375	4	0.0352923
1310	0.07375	4	0.0352923
1311	0.07375	4	0.0352923
1312	0.07375	4	0.0352923
1313	0.07375	4	0.0352923
1314	0.07375	4	0.0352923
1315	0.07375	4	0.0352923
1316	0.07375	4	0.0352923
1317	0.07375	4	0.0352923
1318	0.07375	4	0.0352923
1319	0.07375	4	0.0352923
1320	0.07375	4	0.0352923
1321	0.07375	4	0.0352923
1322	0.07375	4	0.0352923
1323	0.07375	4	0.0352923
1324	0.07375	4	0.0352923
1325	0.07375	4	0.0352923
1326	0.07375	4	0.0352923
1327	0.07375	4	0.0352923
1328	0.07375	4	0.0352923
1329	0.07375	4	0.0352923
1330	0.07375	4	0.0352923
1331	0.07375	4	0.0352923
1332	0.07375	4	0.0352923
1333	0.07375	4	0.0352923
1334	0.07375	4	0.0352923
1335	0.07375	4	0.0352923
1336	0.07375	4	0.0352923
1337	0.07375	4	0.0352923
1338	0.07375	4	0.0352923
1339	0.07375	4	0.0352923
1340	0.07375	4	0.0352923
1341	0.07375	4	0.0352923
1342	0.07375	4	0.0352923
1343	0.07375	4	0.0352923
1344	0.07375	4	0.0352923
1345	0.07375	4	0.0352923
1346	0.07375	4	0.0352923
1347	0.07375	4	0.0352923
1348	0.07375	4	0.0352923
1349	0.07375	4	0.0352923
1350	0.07375	4	0.0352923
1351	0.07375	4	0.0352923
1352	0.07375	4	0.0352923
1353	0.07375	4	0.0352923
1354	0.07375	4	0.0352923
1355	0.07375	4	0.0352923
1356	0.07375	4	0.0352923
1357	0.07375	4	0.0352923
1358	0.07375	4	0.0352923
1359	0.07375	4	0.0352923
1360	0.07375	4	0.0352923
1361	0.07375	4	0.0352923
1362	0.07375	4	0.0352923
1363	0.07375	4	0.0352923
1364	0.07375	4	0.0352923
1365	0.07375	4	0.0352923
1366	0.07375	4	0.0352923
1367	0.07375	4	0.0352923
1368	0.07375	4	0.0352923
1369	0.07375	4	0.0352923
1370	0.07375	4	0.0352923
1371	0.07375	4	0.0352923
1372	0.07375	4	0.0352923
1373	0.07375	4	0.0352923
1374	0.07375	4	0.0352923
1375	0.07375	4	0.0352923
1376	0.07375	4	0.0352923
1377	0.07375	4	0.0352923
1378	0.07375	4	0.0352923
1379	0.07375	4	0.0352923
1380	0.07375	4	0.0352923
1381	0.07375	4	0.0352923
1382	0.07375	4	0.0352923
1383	0.07375	4	0.0352923
1384	0.07375	4	0.0352923
1385	0.07375	4	0.0352923
1386	0.07375	4	0.0352923
1387	0.07375	4	0.0352923
1388	0.07375	4	0.0352923
1389	0.07375	4	0.0352923
1390	0.07375	4	0.0352923
1391	0.07375	4	0.0352923
1392	0.07375	4	0.0352923
1393	0.07375	4	0.0352923
1394	0.07375	4	0.0352923
1395	0.07375	4	0.0352923
1396	0.07375	4	0.0352923
1397	0.07375	4	0.0352923
1398	0.07375	4	0.0352923
1399	0.07375	4	0.0352923
1400	0.07375	4	0.0352923
1401	0.07375	4	0.0352923
1402	0.07375	4	0.0352923
1403	0.07375	4	0.0352923
1404	0.07375	4	0.0352923
1405	0.07375	4	0.0352923
1406	0.07375	4	0.0352923
1407	0.07375	4	0.0352923
1408	0.07375	4	0.0352923
1409	0.07375	4	0.0352923
1410	0.07375	4	0.0352923
1411	0.07375	4	0.0352923
1412	0.07375	4	0.0352923
1413	0.07375	4	0.0352923
1414	0.07375	4	0.0352923
1415	0.07375	4	0.0352923
1416	0.07375	4	0.0352923
1417	0.07375	4	0.0352923
1418	0.07375	4	0.0352923
1419	0.07375	4	0.0352923
1420	0.07375	4	0.0352923
1421	0.07375	4	0.0352923
1422	0.07375	4	0.0352923
1423	0.07375	4	0.0352923
1424	0.07375	4	0.0352923
1425	0.07375	4	0.0352923
1426	0.07375	4	0.0352923
1427	0.07375	4	0.0352923
1428	0.07375	4	0.0352923
1429	0.07375	4	0.0352923
1430	0.07375	4	0.0352923
1431	0.07375	4	0.0352923
1432	0.07375	4	0.0352923
1433	0.07375	4	0.0352923
1434	0.07375	4	0.0352923
1435	0.07375	4	0.0352923
1436	0.07375	4	0.0352923
1437	0.07375	4	0.0352923
1438	0.07375	4	0.0352923
1439	0.07375	4	0.0352923
1440	0.07375	4	0.0352923
1441	0.07375	4	0.0352923
1442	0.07375	4	0.0352923
1443	0.07375	4	0.0352923
1444	0.07375	4	0.0352923
1445	0.07375	4	0.0352923
1446	0.07375	4	0.0352923
1447	0.07375	4	0.0352923
1448	0.07375	4	0.0352923
1449	0.07375	4	0.0352923
1450	0.07375	4	0.0352923
1451	0.07375	4	0.0352923
1452	0.07375	4	0.0352923
1453	0.07375	4	0.0352923
1454	0.07375	4	0.0352923
1455	0.07375	4	0.0352923
1456	0.07375	4	0.0352923
1457	0.07375	4	0.0352923
1458	0.07375	4	0.0352923
1459	0.07375	4	0.0352923
1460	0.07375	4	0.0352923
1461	0.07375	4	0.0352923
1462	0.07375	4	0.0352923
1463	0.07375	4	0.0352923
1464	0.07375	4	0.0352923
1465	0.07375	4	0.0352923
1466	0.07375	4	0.0352923
1467	0.07375	4	0.0352923
1468	0.07375	4	0.0352923
1469	0.07375	4	0.0352923
1470	0.07375	4	0.0352923
1471	0.07375	4	0.0352923
1472	0.07375	4	0.0352923
1473	0.07375	4	0.0352923
1474	0.07375	4	0.0352923
1475	0.07375	4	0.0352923
1476	0.07375	4	0.0352923
1477	0.07375	4	0.0352923
1478	0.07375	4	0.0352923
1479	0.07375	4	0.0352923
1480	0.07375	4	0.0352923
1481	0.07375	4	0.0352923
1482	0.07375	4	0.0352923
1483	0.07375	4	0.0352923
1484	0.07375	4	0.0352923
1485	0.07375	4	0.0352923
1486	0.07375	4	0.0352923
1487	0.07375	4	0.0352923
1488	0.07375	4	0.0352923
1489	0.07375	4	0.0352923
1490	0.07375	4	0.0352923
1491	0.07375	4	0.0352923
1492	0.07375	4	0.0352923
1493	0.07375	4	0.0352923
1494	0.07375	4	0.0352923
1495	0.07375	4	0.0352923
1496	0.07375	4	0.0352923
1497	0.07375	4	0.0352923
1498	0.07375	4	0.0352923
1499	0.07375	4	0.0352923
1500	0.07375	4	0.0352923
1501	0.07375	4	0.0352923
1502	0.07375	4	0.0352923
1503	0.07375	4	0.0352923
1504	0.07375	4	0.0352923
1505	0.07375	4	0.0352923
1506	0.07375	4	0.0352923
1507	0.07375	4	0.0352923
1508	0.07375	4	0.0352923
1509	0.07375	4	0.0352923
1510	0.07375	4	0.0352923
1511	0.07375	4	0.0352923
1512	0.07375	4	0.0352923
1513	0.07375	4	0.0352923
1514	0.07375	4	0.0352923
1515	0.07375	4	0.0352923
1516	0.07375	4	0.0352923
1517	0.07375	4	0.0352923
1518	0.07375	4	0.0352923
1519	0.07375	4	0.0352923
1520	0.07375	4	0.0352923
1521	0.07375	4	0.0352923
1522	0.07375	4	0.0352923
1523	0.07375	4	0.0352923
1524	0.07375	4	0.0352923
1525	0.07375	4	0.0352923
1526	0.07375	4	0.0352923
1527	0.07375	4	0.0352923
1528	0.07375	4	0.0352923
1529	0.07375	4	0.0352923
1530	0.07375	4	0.0352923
1531	0.07375	4	0.0352923
1532	0.07375	4	0.0352923
1533	0.07375	4	0.0352923
1534	0.07375	4	0.0352923
1535	0.07375	4	0.0352923
1536	0.07375	4	0.0352923
1537	0.07375	4	0.0352923
1538	0.07375	4	0.0352923
1539	0.07375	4	0.0352923
1540	0.07375	4	0.0352923
1541	0.07375	4	0.0352923
1542	0.07375	4	0.0352923
1543	0.07375	4	0.0352923
1544	0.07375	4	0.0352923
1545	0.07375	4	0.0352923
1546	0.07375	4	0.0352923
1547	0.07375	4	0.0352923
1548	0.07375	4	0.0352923
1549	0.07375	4	0.0352923
1550	0.07375	4	0.0352923
1551	0.07375	4	0.0352923
1552	0.07375	4	0.0352923
1553	0.07375	4	0.0352923
1554	0.07375	4	0.0352923
1555	0.07375	4	0.0352923
1556	0.07375	4	0.0352923
1557	0.07375	4	0.0352923
1558	0.07375	4	0.0352923
1559	0.07375	4	0.0352923
1560	0.07375	4	0.0352923
1561	0.07375	4	0.0352923
1562	0.07375	4	0.0352923
1563	0.07375	4	0.0352923
1564	0.07375	4	0.0352923
1565	0.07375	4	0.0352923
1566	0.07375	4	0.0352923
1567	0.07375	4	0.0352923
1568	0.07375	4	0.0352923
1569	0.07375	4	0.0352923
1570	0.07375	4	0.0352923
1571	0.07375	4	0.0352923
1572	0.07375	4	0.0352923
1573	0.07375	4	0.0352923
1574	0.07375	4	0.0352923
1575	0.07375	4	0.0352923
1576	0.07375	4	0.0352923
1577	0.07375	4	0.0352923
1578	0.07375	4	0.0352923
1579	0.07375	4	0.0352923
1580	0.07375	4	0.0352923
1581	0.07375	4	0.0352923
1582	0.07375	4	0.0352923
1583	0.07375	4	0.0352923
1584	0.07375	4	0.0352923
1585	0.07375	4	0.0352923
1586	0.07375	4	0.0352923
1587	0.07375	4	0.0352923
1588	0.07375	4	0.0352923
1589	0.07375	4	0.0352923
1590	0.07375	4	0.0352923
1591	0.07375	4	0.0352923
1592	0.07375	4	0.0352923
1593	0.07375	4	0.0352923
1594	0.07375	4	0.0352923
1595	0.07375	4	0.0352923
1596	0.07375	4	0.0352923
1597	0.07375	4	0.0352923
1598	0.07375	4	0.0352923
1599	0.07375	4	0.0352923
1600	0.07375	4	0.0352923
1601	0.07375	4	0.0352923
1602	0.07375	4	0.0352923
1603	0.07375	4	0.0352923
1604	0.07375	4	0.0352923
1605	0.07375	4	0.0352923
1606	0.07375	4	0.0352923
1607	0.07375	4	0.0352923
1608	0.07375	4	0.0352923
1609	0.07375	4	0.0352923
1610	0.07375	4	0.0352923
1611	0.07375	4	0.0352923
1612	0.07375	4	0.0352923
1613	0.07375	4	0.0352923
1614	0.07375	4	0.0352923
1615	0.07375	4	0.0352923
1616	0.07375	4	0.0352923
1617	0.07375	4	0.0352923
1618	0.07375	4	0.0352923
1619	0.07375	4	0.0352923
1620	0.07375	4	0.0352923
1621	0.07375	4	0.0352923
1622	0.07375	4	0.0352923
1623	0.07375	4	0.0352923
1624	0.07375	4	0.0352923
1625	0.07375	4	0.0352923
1626	0.07375	4	0.0352923
1627	0.07375	4	0.0352923
1628	0.07375	4	0.0352923
1629	0.07375	4	0.0352923
1630	0.07375	4	0.0352923
1631	0.07375	4	0.0352923
1632	0.07375	4	0.0352923
1633	0.07375	4	0.0352923
1634	0.07375	4	0.0352923
1635	0.07375	4	0.0352923
1636	0.07375	4	0.0352923
1637	0.07375	4	0.0352923
1638	0.07375	4	0.0352923
1639	0.07375	4	0.0352923
1640	0.07375	4	0.0352923
1641	0.07375	4	0.0352923
1642	0.07375	4	0.0352923
1643	0.07375	4	0.0352923
1644	0.07375	4	0.0352923
1645	0.07375	4	0.0352923
1646	0.07375	4	0.0352923
1647	0.07375	4	0.0352923
1648	0.07375	4	0.0352923
1649	0.07375	4	0.0352923
1650	0.07375	4	0.0352923
1651	0.07375	4	0.0352923
1652	0.07375	4	0.0352923
1653	0.07375	4	0.0352923
1654	0.07375	4	0.0352923
1655	0.07375	4	0.0352923
1656	0.07375	4	0.0352923
1657	0.07375	4	0.0352923
1658	0.07375	4	0.0352923
1659	0.07375	4	0.0352923
1660	0.07375	4	0.0352923
1661	0.07375	4	0.0352923
1662	0.07375	4	0.0352923
1663	0.07375	4	0.0352923
1664	0.07375	4	0.0352923
1665	0.07375	4	0.0352923
1666	0.07375	4	0.0352923
1667	0.07375	4	0.0352923
1668	0.07375	4	0.0352923
1669	0.07375	4	0.0352923
1670	0.07375	4	0.0352923
1671	0.07375	4	0.0352923
1672	0.07375	4	0.0352923
1673	0.07375	4	0.0352923
1674	0.07375	4	0.0352923
1675	0.07375	4	0.0352923
1676	0.07375	4	0.0352923
1677	0.07375	4	0.0352923
1678	0.07375	4	0.0352923
1679	0.07375	4	0.0352923
1680	0.07375	4	0.0352923
1681	0.07375	4	0.0352923
1682	0.07375	4	0.0352923
1683	0.07375	4	0.0352923
1684	0.07375	4	0.0352923
1685	0.07375	4	0.0352923
1686	0.07375	4	0.0352923
1687	0.07375	4	0.0352923
1688	0.07375	4	0.0352923
1689	0.07375	4	0.0352923
1690	0.07375	4	0.0352923
1691	0.07375	4	0.0352923
1692	0.07375	4	0.0352923
1693	0.07375	4	0.0352923
1694	0.07375	4	0.0352923
1695	0.07375	4	0.0352923
1696	0.07375	4	0.0352923
1697	0.07375	4	0.0352923
1698	0.07375	4	0.0352923
1699	0.07375	4	0.0352923
1700	0.07375	4	0.0352923
1701	0.07375	4	0.0352923
1702	0.07375	4	0.0352923
1703	0.07375	4	0.0352923
1704	0.07375	4	0.0352923
1705	0.07375	4	0.0352923
1706	0.07375	4	0.0352923
1707	0.07375	4	0.0352923
1708	0.07375	4	0.0352923
1709	0.07375	4	0.0352923
1710	0.07375	4	0.0352923
1711	0.07375	4	0.0352923
1712	0.07375	4	0.0352923
1713	0.07375	4	0.0352923
1714	0.07375	4	0.0352923
1715	0.07375	4	0.0352923
1716	0.07375	4	0.0352923
1717	0.07375	4	0.0352923
1718	0.07375	4	0.0352923
1719	0.07375	4	0.0352923
1720	0.07375	4	0.0352923
1721	0.07375	4	0.0352923
1722	0.07375	4	0.0352923
1723	0.07375	4	0.0352923
1724	0.07375	4	0.0352923
1725	0.07375	4	0.0352923
1726	0.07375	4	0.0352923
1727	0.07375	4	0.0352923
1728	0.07375	4	0.0352923
1729	0.07375	4	0.0352923
1730	0.07375	4	0.0352923
1731	0.07375	4	0.0352923
1732	0.07375	4	0.0352923
1733	0.07375	4	0.0352923
1734	0.07375	4	0.0352923
1735	0.07375	4	0.0352923
1736	0.07375	4	0.0352923
1737	0.07375	4	0.0352923
1738	0.07375	4	0.0352923
1739	0.07375	4	0.0352923
1740	0.07375	4	0.0352923
1741	0.07375	4	0.0352923
1742	0.07375	4	0.0352923
1743	0.07375	4	0.0352923
1744	0.07375	4	0.0352923
1745	0.07375	4	0.0352923
1746	0.07375	4	0.0352923
1747	0.07375	4	0.0352923
1748	0.07375	4	0.0352923
1749	0.07375	4	0.0352923
1750	0.07375	4	0.0352923
1751	0.07375	4	0.0352923
1752	0.07375	4	0.0352923
1753	0.07375	4	0.0352923
1754	0.07375	4	0.0352923
1755	0.07375	4	0.0352923
1756	0.07375	4	0.0352923
1757	0.07375	4	0.0352923
1758	0.07375	4	0.0352923
1759	0.07375	4	0.0352923
1760	0.07375	4	0.0352923
1761	0.07375	4	0.0352923
1762	0.07375	4	0.0352923
1763	0.07375	4	0.0352923
1764	0.07375	4	0.0352923
1765	0.07375	4	0.0352923
1766	0.07375	4	0.0352923
1767	0.07375	4	0.0352923
1768	0.07375	4	0.0352923
1769	0.07375	4	0.0352923
1770	0.07375	4	0.0352923
1771	0.07375	4	0.0352923
1772	0.07375	4	0.0352923
1773	0.07375	4	0.0352923
1774	0.07375	4	0.0352923
1775	0.07375	4	0.0352923
1776	0.07375	4	0.0352923
1777	0.07375	4	0.0352923
1778	0.07375	4	0.0352923
1779	0.07375	4	0.0352923
1780	0.07375	4	0.0352923
1781	0.07375	4	0.0352923
1782	0.07375	4	0.0352923
1783	0.07375	4	0.0352923
1784	0.07375	4	0.0352923
1785	0.07375	4	0.0352923
1786	0.07375	4	0.0352923
1787	0.07375	4	0.0352923
1788	0.07375	4	0.0352923
1789	0.07375	4	0.0352923
1790	0.07375	4	0.0352923
1791	0.07375	4	0.0352923
1792	0.07375	4	0.0352923
1793	0.07375	4	0.0352923
1794	0.07375	4	0.0352923
1795	0.07375	4	0.0352923
1796	0.07375	4	0.0352923
1797	0.07375	4	0.0352923
1798	0.07375	4	0.0352923
1799	0.07375	4	0.0352923
1800	0.07375	4	0.0352923
1801	0.07375	4	0.0352923
1802	0.07375	4	0.0352923
1803	0.07375	4	0.0352923
1804	0.07375	4	0.0352923
1805	0.07375	4	0.0352923
1806	0.07375	4	0.0352923
1807	0.07375	4	0.0352923
1808	0.07375	4	0.0352923
1809	0.07375	4	0.0352923
1810	0.07375	4	0.0352923
1811	0.07375	4	0.0352923
1812	0.07375	4	0.0352923
1813	0.07375	4	0.0352923
1814	0.07375	4	0.0352923
1815	0.07375	4	0.0352923
1816	0.07375	4	0.0352923
1817	0.07375	4	0.0352923
1818	0.07375	4	0.0352923
1819	0.07375	4	0.0352923
1820	0.07375	4	0.0352923
1821	0.07375	4	0.0352923
1822	0.07375	4	0.0352923
1823	0.07375	4	0.0352923
1824	0.07375	4	0.0352923
1825	0.07375	4	0.0352923
1826	0.07375	4	0.0352923
1827	0.07375	4	0.0352923
1828	0.07375	4	0.0352923
1829	0.07375	4	0.0352923
1830	0.07375	4	0.0352923
1831	0.07375	4	0.0352923
1832	0.07375	4	0.0352923
1833	0.07375	4	0.0352923
1834	0.07375	4	0.0352923
1835	0.07375	4	0.0352923
1836	0.07375	4	0.0352923
1837	0.07375	4	0.0352923
1838	0.07375	4	0.0352923
1839	0.07375	4	0.0352923
1840	0.07375	4	0.0352923
1841	0.07375	4	0.0352923
1842	0.07375	4	0.0352923
1843	0.07375	4	0.0352923
1844	0.07375	4	0.0352923
1845	0.07375	4	0.0352923
1846	0.07375	4	0.0352923
1847	0.07375	4	0.0352923
1848	0.07375	4	0.0352923
1849	0.07375	4	0.0352923
1850	0.07375	4	0.0352923
1851	0.07375	4	0.0352923
1852	0.07375	4	0.0352923
1853	0.07375	4	0.0352923
1854	0.07375	4	0.0352923
1855	0.07375	4	0.0352923
1856	0.07375	4	0.0352923
1857	0.07375	4	0.0352923
1858	0.07375	4	0.0352923
1859	0.07375	4	0.0352923
1860	0.07375	4	0.0352923
1861	0.07375	4	0.0352923
1862	0.07375	4	0.0352923
1863	0.07375	4	0.0352923
1864	0.07375	4	0.0352923
1865	0.07375	4	0.0352923
1866	0.07375	4	0.0352923
1867	0.07375	4	0.0352923
1868	0.07375	4	0.0352923
1869	0.07375	4	0.0352923
1870	0.07375	4	0.0352923
1871	0.07375	4	0.0352923
1872	0.07375	4	0.0352923
1873	0.07375	4	0.0352923
1874	0.07375	4	0.0352923
1875	0.07375	4	0.0352923
1876	0.07375	4	0.0352923
1877	0.07375	4	0.0352923
1878	0.07375	4	0.0352923
1879	0.07375	4	0.0352923
1880	0.07375	4	0.0352923
1881	0.07375	4	0.0352923
1882	0.07375	4	0.0352923
1883	0.07375	4	0.0352923
1884	0.07375	4	0.0352923
1885	0.07375	4	0.0352923
1886	0.07375	4	0.0352923
1887	0.07375	4	0.0352923
1888	0.07375	4	0.0352923
1889	0.07375	4	0.0352923
1890	0.07375	4	0.0352923
1891	0.07375	4	0.0352923
1892	0.07375	4	0.0352923
1893	0.07375	4	0.0352923
1894	0.07375	4	0.0352923
1895	0.07375	4	0.0352923
1896	0.07375	4	0.0352923
1897	0.07375	4	0.0352923
1898	0.07375	4	0.0352923
1899	0.07375	4	0.0352923
1900	0.07375	4	0.0352923
1901	0.07375	4	0.0352923
1902	0.07375	4	0.0352923
1903	0.07375	4	0.0352923
1904	0.07375	4	0.0352923
1905	0.07375	4	0.0352923
1906	0.07375	4	0.0352923
1907	0.07375	4	0.0352923
1908	0.07375	4	0.0352923
1909	0.07375	4	0.0352923
1910	0.07375	4	0.0352923
1911	0.07375	4	0.0352923
1912	0.07375	4	0.0352923
1913	0.07375	4	0.0352923
1914	0.07375	4	0.0352923
1915	0.07375	4	0.0352923
1916	0.07375	4	0.0352923
1917	0.07375	4	0.0352923
1918	0.07375	4	0.0352923
1919	0.07375	4	0.0352923
1920	0.07375	4	0.0352923
1921	0.07375	4	0.0352923
1922	0.07375	4	0.0352923
1923	0.07375	4	0.0352923
1924	0.07375	4	0.0352923
1925	0.07375	4	0.0352923
1926	0.07375	4	0.0352923
1927	0.07375	4	0.0352923
1928	0.07375	4	0.0352923
1929	0.07375	4	0.0352923
1930	0.07375	4	0.0352923
1931	0.07375	4	0.0352923
1932	0.07375	4	0.0352923
1933	0.07375	4	0.0352923
1934	0.07375	4	0.0352923
1935	0.07375	4	0.0352923
1936	0.07375	4	0.0352923
1937	0.07375	4	0.0352923
1938	0.07375	4	0.0352923
1939	0.07375	4	0.0352923
1940	0.07375	4	0.0352923
1941	0.07375	4	0.0352923
1942	0.07375	4	0.0352923
1943	0.07375	4	0.0352923
1944	0.07375	4	0.0352923
1945	0.07375	4	0.0352923
1946	0.07375	4	0.0352923
1947	0.07375	4	0.0352923
1948	0.07375	4	0.0352923
1949	0.07375	4	0.0352923
1950	0.07375	4	0.0352923
1951	0.07375	4	0.0352923
1952	0.07375	4	0.0352923
1953	0.07375	4	0.0352923
1954	0.07375	4	0.0352923
1955	0.07375	4	0.0352923
1956	0.07375	4	0.0352923
1957	0.07375	4	0.0352923
1958	0.07375	4	0.0352923
1959	0.07375	4	0.0352923
1960	0.07375	4	0.0352923
1961	0.07375	4	0.0352923
1962	0.07375	4	0.0352923
1963	0.07375	4	0.0352923
1964	0.07375	4	0.0352923
1965	0.07375	4	0.0352923
1966	0.07375	4	0.0352923
1967	0.07375	4	0.0352923
1968	0.07375	4	0.0352923
1969	0.07375	4	0.0352923
1970	0.07375	4	0.0352923
1971	0.07375	4	0.0352923
1972	0.07375	4	0.0352923
1973	0.07375	4	0.0352923
1974	0.07375	4	0.0352923
1975	0.07375	4	0.0352923
1976	0.07375	4	0.0352923
1977	0.07375	4	0.0352923
1978	0.07375	4	0.0352923
1979	0.07375	4	0.0352923
1980	0.07375	4	0.0352923
1981	0.07375	4	0.0352923
1982	0.07375	4	0.0352923
1983	0.07375	4	0.0352923
1984	0.07375	4	0.0352923
1985	0.07375	4	0.0352923
1986	0.07375	4	0.0352923
1987	0.07375	4	0.0352923
1988	0.07375	4	0.0352923
1989	0.07375	4	0.0352923
1990	0.07375	4	0.0352923
1991	0.07375	4	0.0352923
1992	0.07375	4	0.0352923
1993	0.07375	4	0.0352923
1994	0.07375	4	0.0352923
1995	0.07375	4	0.0352923
1996	0.07375	4	0.0352923
1997	0.07375	4	0.0352923
1998	0.07375	4	0.0352923
1999	0.07375	4	0.0352923
[truncated: 38,001 more rows]
