# Supplementary material for: Aspiration-driven co-evolution of cooperation with individual behavioral diversity
Source: PLoS One. 2023 Sep 15;18(9):e0291134. doi: 10.1371/journal.pone.0291134 (PMC10503719; doi:10.1371/journal.pone.0291134)
Supplement: S1 Data — (ZIP) [file pone.0291134.s001.zip › M1/v1-L=200/data/aspiration_time,b=1.6_frequency.txt]

0	0.5	0.5	0
1	0.669329	0.689576	0.469798
2	0.74762	0.817947	0.536161
3	0.766458	0.910534	0.581536
4	0.75002	0.981191	0.603105
5	0.714853	1.0402	0.602525
6	0.671937	1.10537	0.583554
7	0.626077	1.16402	0.557426
8	0.580307	1.21726	0.526571
9	0.536891	1.28469	0.491333
10	0.496054	1.35204	0.456915
11	0.458214	1.41548	0.423546
12	0.423042	1.51051	0.390362
13	0.390991	1.60152	0.359729
14	0.361422	1.69375	0.331452
15	0.334618	1.79125	0.305535
16	0.310122	1.85848	0.281459
17	0.287844	1.97667	0.259118
18	0.267707	2.06066	0.238923
19	0.249358	2.15935	0.220911
20	0.232252	2.2897	0.20399
21	0.21689	2.43214	0.188224
22	0.202961	2.52512	0.174281
23	0.190345	2.62713	0.161435
24	0.178946	2.70294	0.149582
25	0.16851	2.77497	0.13852
26	0.158869	2.81013	0.128567
27	0.150504	2.80895	0.119576
28	0.14267	2.86633	0.11182
29	0.135596	2.98571	0.10477
30	0.129162	3.05851	0.0980023
31	0.123239	3.11561	0.0919443
32	0.117881	3.27464	0.0867998
33	0.11297	3.33209	0.082095
34	0.108425	3.39987	0.0773595
35	0.104386	3.48749	0.0730589
36	0.100602	3.58293	0.0693309
37	0.0972139	3.63905	0.0656789
38	0.0941217	3.67207	0.0623562
39	0.0913871	3.64623	0.0593744
40	0.0889371	3.66893	0.0566979
41	0.0866801	3.72673	0.0543633
42	0.0846355	3.7977	0.0522373
43	0.0827578	3.82919	0.050259
44	0.0810755	3.85215	0.0484588
45	0.0795463	3.86503	0.046805
46	0.0781642	3.87609	0.0453153
47	0.076897	3.89564	0.0439653
48	0.0757771	3.90566	0.0427492
49	0.0747766	3.91479	0.0416614
50	0.073827	3.92813	0.0406866
51	0.0729865	3.90602	0.039834
52	0.0722079	3.92263	0.0390029
53	0.0715067	3.93908	0.0382522
54	0.070883	3.92108	0.0374842
55	0.0703358	3.91414	0.0367967
56	0.0698462	3.91037	0.036238
57	0.069395	3.91574	0.035736
58	0.0689999	3.88434	0.0352239
59	0.0686309	3.88933	0.0349047
60	0.0683338	3.87449	0.0346392
61	0.0680339	3.87784	0.0344038
62	0.0677392	3.90235	0.0342804
63	0.0674527	3.93257	0.0339244
64	0.0672057	3.9609	0.0337265
65	0.066958	3.97361	0.0334667
66	0.0667359	3.98461	0.0332481
67	0.0665307	3.98603	0.0330289
68	0.0663579	3.98747	0.0328424
69	0.0662063	3.98875	0.0326786
70	0.0660483	3.98992	0.0325093
71	0.0659071	3.99095	0.0323581
72	0.0657927	3.99175	0.0322358
73	0.0656799	3.99266	0.0321143
74	0.0655725	3.99336	0.032
75	0.0654883	3.99407	0.031909
76	0.0654082	3.99461	0.0318236
77	0.065337	3.99506	0.031748
78	0.0652732	3.99563	0.0316788
79	0.0652102	3.99603	0.0316118
80	0.0651607	3.99644	0.0315583
81	0.0651132	3.99674	0.0315079
82	0.0650698	3.99705	0.0314615
83	0.0650333	3.99731	0.0314224
84	0.0649993	3.99754	0.0313861
85	0.0649631	3.99776	0.0313478
86	0.0649323	3.99798	0.0313148
87	0.0649054	3.99814	0.0312862
88	0.0648825	3.9983	0.0312618
89	0.0648626	3.99851	0.03124
90	0.0648421	3.99869	0.0312178
91	0.0648233	3.9988	0.0311978
92	0.0648052	3.99891	0.0311787
93	0.0647921	3.99903	0.0311645
94	0.0647793	3.99913	0.0311507
95	0.0647674	3.99921	0.031138
96	0.0647564	3.9993	0.0311261
97	0.0647459	3.99937	0.0311149
98	0.0647372	3.99943	0.0311056
99	0.0647298	3.99949	0.0310978
100	0.0647225	3.99953	0.03109
101	0.064716	3.99958	0.031083
102	0.0647095	3.99962	0.031076
103	0.0647039	3.99966	0.0310701
104	0.0646985	3.99969	0.0310644
105	0.0646939	3.99972	0.0310595
106	0.0646897	3.99974	0.031055
107	0.0646861	3.99977	0.0310512
108	0.0646827	3.99979	0.0310476
109	0.0646795	3.99981	0.0310443
110	0.0646767	3.99983	0.0310412
111	0.0646742	3.99984	0.0310386
112	0.0646719	3.99986	0.0310362
113	0.06467	3.99987	0.0310341
114	0.064668	3.99989	0.0310319
115	0.0646662	3.9999	0.0310301
116	0.0646648	3.99991	0.0310285
117	0.0646636	3.99992	0.0310272
118	0.0646621	3.99992	0.0310257
119	0.0646609	3.99993	0.0310244
120	0.06466	3.99994	0.0310234
121	0.0646591	3.99995	0.0310225
122	0.0646583	3.99995	0.0310216
123	0.0646576	3.99996	0.0310208
124	0.0646568	3.99996	0.0310201
125	0.0646562	3.99996	0.0310194
126	0.0646556	3.99997	0.0310188
127	0.0646551	3.99997	0.0310183
128	0.0646547	3.99997	0.0310178
129	0.0646543	3.99998	0.0310174
130	0.064654	3.99998	0.031017
131	0.0646535	3.99998	0.0310166
132	0.0646532	3.99998	0.0310162
133	0.0646529	3.99998	0.0310159
134	0.0646526	3.99999	0.0310156
135	0.0646524	3.99999	0.0310154
136	0.0646522	3.99999	0.0310151
137	0.064652	3.99999	0.0310149
138	0.0646518	3.99999	0.0310147
139	0.0646516	3.99999	0.0310146
140	0.0646515	3.99999	0.0310144
141	0.0646513	3.99999	0.0310142
142	0.0646512	3.99999	0.0310141
143	0.0646511	3.99999	0.031014
144	0.064651	3.99999	0.0310139
145	0.0646509	4	0.0310138
146	0.0646508	4	0.0310137
147	0.0646507	4	0.0310136
148	0.0646506	4	0.0310135
149	0.0646506	4	0.0310135
150	0.0646505	4	0.0310134
151	0.0646505	4	0.0310134
152	0.0646505	4	0.0310133
153	0.0646504	4	0.0310133
154	0.0646504	4	0.0310132
155	0.0646503	4	0.0310132
156	0.0646503	4	0.0310132
157	0.0646503	4	0.0310131
158	0.0646503	4	0.0310131
159	0.0646502	4	0.0310131
160	0.0646502	4	0.031013
161	0.0646502	4	0.031013
162	0.0646502	4	0.031013
163	0.0646501	4	0.031013
164	0.0646501	4	0.031013
165	0.0646501	4	0.031013
166	0.0646501	4	0.0310129
167	0.0646501	4	0.0310129
168	0.0646501	4	0.0310129
169	0.0646501	4	0.0310129
170	0.0646501	4	0.0310129
171	0.0646501	4	0.0310129
172	0.0646501	4	0.0310129
173	0.0646501	4	0.0310129
174	0.06465	4	0.0310129
175	0.06465	4	0.0310129
176	0.06465	4	0.0310129
177	0.06465	4	0.0310129
178	0.06465	4	0.0310129
179	0.06465	4	0.0310129
180	0.06465	4	0.0310129
181	0.06465	4	0.0310129
182	0.06465	4	0.0310129
183	0.06465	4	0.0310129
184	0.06465	4	0.0310129
185	0.06465	4	0.0310129
186	0.06465	4	0.0310128
187	0.06465	4	0.0310128
188	0.06465	4	0.0310128
189	0.06465	4	0.0310128
190	0.06465	4	0.0310128
191	0.06465	4	0.0310128
192	0.06465	4	0.0310128
193	0.06465	4	0.0310128
194	0.06465	4	0.0310128
195	0.06465	4	0.0310128
196	0.06465	4	0.0310128
197	0.06465	4	0.0310128
198	0.06465	4	0.0310128
199	0.06465	4	0.0310128
200	0.06465	4	0.0310128
201	0.06465	4	0.0310128
202	0.06465	4	0.0310128
203	0.06465	4	0.0310128
204	0.06465	4	0.0310128
205	0.06465	4	0.0310128
206	0.06465	4	0.0310128
207	0.06465	4	0.0310128
208	0.06465	4	0.0310128
209	0.06465	4	0.0310128
210	0.06465	4	0.0310128
211	0.06465	4	0.0310128
212	0.06465	4	0.0310128
213	0.06465	4	0.0310128
214	0.06465	4	0.0310128
215	0.06465	4	0.0310128
216	0.06465	4	0.0310128
217	0.06465	4	0.0310128
218	0.06465	4	0.0310128
219	0.06465	4	0.0310128
220	0.06465	4	0.0310128
221	0.06465	4	0.0310128
222	0.06465	4	0.0310128
223	0.06465	4	0.0310128
224	0.06465	4	0.0310128
225	0.06465	4	0.0310128
226	0.06465	4	0.0310128
227	0.06465	4	0.0310128
228	0.06465	4	0.0310128
229	0.06465	4	0.0310128
230	0.06465	4	0.0310128
231	0.06465	4	0.0310128
232	0.06465	4	0.0310128
233	0.06465	4	0.0310128
234	0.06465	4	0.0310128
235	0.06465	4	0.0310128
236	0.06465	4	0.0310128
237	0.06465	4	0.0310128
238	0.06465	4	0.0310128
239	0.06465	4	0.0310128
240	0.06465	4	0.0310128
241	0.06465	4	0.0310128
242	0.06465	4	0.0310128
243	0.06465	4	0.0310128
244	0.06465	4	0.0310128
245	0.06465	4	0.0310128
246	0.06465	4	0.0310128
247	0.06465	4	0.0310128
248	0.06465	4	0.0310128
249	0.06465	4	0.0310128
250	0.06465	4	0.0310128
251	0.06465	4	0.0310128
252	0.06465	4	0.0310128
253	0.06465	4	0.0310128
254	0.06465	4	0.0310128
255	0.06465	4	0.0310128
256	0.06465	4	0.0310128
257	0.06465	4	0.0310128
258	0.06465	4	0.0310128
259	0.06465	4	0.0310128
260	0.06465	4	0.0310128
261	0.06465	4	0.0310128
262	0.06465	4	0.0310128
263	0.06465	4	0.0310128
264	0.06465	4	0.0310128
265	0.06465	4	0.0310128
266	0.06465	4	0.0310128
267	0.06465	4	0.0310128
268	0.06465	4	0.0310128
269	0.06465	4	0.0310128
270	0.06465	4	0.0310128
271	0.06465	4	0.0310128
272	0.06465	4	0.0310128
273	0.06465	4	0.0310128
274	0.06465	4	0.0310128
275	0.06465	4	0.0310128
276	0.06465	4	0.0310128
277	0.06465	4	0.0310128
278	0.06465	4	0.0310128
279	0.06465	4	0.0310128
280	0.06465	4	0.0310128
281	0.06465	4	0.0310128
282	0.06465	4	0.0310128
283	0.06465	4	0.0310128
284	0.06465	4	0.0310128
285	0.06465	4	0.0310128
286	0.06465	4	0.0310128
287	0.06465	4	0.0310128
288	0.06465	4	0.0310128
289	0.06465	4	0.0310128
290	0.06465	4	0.0310128
291	0.06465	4	0.0310128
292	0.06465	4	0.0310128
293	0.06465	4	0.0310128
294	0.06465	4	0.0310128
295	0.06465	4	0.0310128
296	0.06465	4	0.0310128
297	0.06465	4	0.0310128
298	0.06465	4	0.0310128
299	0.06465	4	0.0310128
300	0.06465	4	0.0310128
301	0.06465	4	0.0310128
302	0.06465	4	0.0310128
303	0.06465	4	0.0310128
304	0.06465	4	0.0310128
305	0.06465	4	0.0310128
306	0.06465	4	0.0310128
307	0.06465	4	0.0310128
308	0.06465	4	0.0310128
309	0.06465	4	0.0310128
310	0.06465	4	0.0310128
311	0.06465	4	0.0310128
312	0.06465	4	0.0310128
313	0.06465	4	0.0310128
314	0.06465	4	0.0310128
315	0.06465	4	0.0310128
316	0.06465	4	0.0310128
317	0.06465	4	0.0310128
318	0.06465	4	0.0310128
319	0.06465	4	0.0310128
320	0.06465	4	0.0310128
321	0.06465	4	0.0310128
322	0.06465	4	0.0310128
323	0.06465	4	0.0310128
324	0.06465	4	0.0310128
325	0.06465	4	0.0310128
326	0.06465	4	0.0310128
327	0.06465	4	0.0310128
328	0.06465	4	0.0310128
329	0.06465	4	0.0310128
330	0.06465	4	0.0310128
331	0.06465	4	0.0310128
332	0.06465	4	0.0310128
333	0.06465	4	0.0310128
334	0.06465	4	0.0310128
335	0.06465	4	0.0310128
336	0.06465	4	0.0310128
337	0.06465	4	0.0310128
338	0.06465	4	0.0310128
339	0.06465	4	0.0310128
340	0.06465	4	0.0310128
341	0.06465	4	0.0310128
342	0.06465	4	0.0310128
343	0.06465	4	0.0310128
344	0.06465	4	0.0310128
345	0.06465	4	0.0310128
346	0.06465	4	0.0310128
347	0.06465	4	0.0310128
348	0.06465	4	0.0310128
349	0.06465	4	0.0310128
350	0.06465	4	0.0310128
351	0.06465	4	0.0310128
352	0.06465	4	0.0310128
353	0.06465	4	0.0310128
354	0.06465	4	0.0310128
355	0.06465	4	0.0310128
356	0.06465	4	0.0310128
357	0.06465	4	0.0310128
358	0.06465	4	0.0310128
359	0.06465	4	0.0310128
360	0.06465	4	0.0310128
361	0.06465	4	0.0310128
362	0.06465	4	0.0310128
363	0.06465	4	0.0310128
364	0.06465	4	0.0310128
365	0.06465	4	0.0310128
366	0.06465	4	0.0310128
367	0.06465	4	0.0310128
368	0.06465	4	0.0310128
369	0.06465	4	0.0310128
370	0.06465	4	0.0310128
371	0.06465	4	0.0310128
372	0.06465	4	0.0310128
373	0.06465	4	0.0310128
374	0.06465	4	0.0310128
375	0.06465	4	0.0310128
376	0.06465	4	0.0310128
377	0.06465	4	0.0310128
378	0.06465	4	0.0310128
379	0.06465	4	0.0310128
380	0.06465	4	0.0310128
381	0.06465	4	0.0310128
382	0.06465	4	0.0310128
383	0.06465	4	0.0310128
384	0.06465	4	0.0310128
385	0.06465	4	0.0310128
386	0.06465	4	0.0310128
387	0.06465	4	0.0310128
388	0.06465	4	0.0310128
389	0.06465	4	0.0310128
390	0.06465	4	0.0310128
391	0.06465	4	0.0310128
392	0.06465	4	0.0310128
393	0.06465	4	0.0310128
394	0.06465	4	0.0310128
395	0.06465	4	0.0310128
396	0.06465	4	0.0310128
397	0.06465	4	0.0310128
398	0.06465	4	0.0310128
399	0.06465	4	0.0310128
400	0.06465	4	0.0310128
401	0.06465	4	0.0310128
402	0.06465	4	0.0310128
403	0.06465	4	0.0310128
404	0.06465	4	0.0310128
405	0.06465	4	0.0310128
406	0.06465	4	0.0310128
407	0.06465	4	0.0310128
408	0.06465	4	0.0310128
409	0.06465	4	0.0310128
410	0.06465	4	0.0310128
411	0.06465	4	0.0310128
412	0.06465	4	0.0310128
413	0.06465	4	0.0310128
414	0.06465	4	0.0310128
415	0.06465	4	0.0310128
416	0.06465	4	0.0310128
417	0.06465	4	0.0310128
418	0.06465	4	0.0310128
419	0.06465	4	0.0310128
420	0.06465	4	0.0310128
421	0.06465	4	0.0310128
422	0.06465	4	0.0310128
423	0.06465	4	0.0310128
424	0.06465	4	0.0310128
425	0.06465	4	0.0310128
426	0.06465	4	0.0310128
427	0.06465	4	0.0310128
428	0.06465	4	0.0310128
429	0.06465	4	0.0310128
430	0.06465	4	0.0310128
431	0.06465	4	0.0310128
432	0.06465	4	0.0310128
433	0.06465	4	0.0310128
434	0.06465	4	0.0310128
435	0.06465	4	0.0310128
436	0.06465	4	0.0310128
437	0.06465	4	0.0310128
438	0.06465	4	0.0310128
439	0.06465	4	0.0310128
440	0.06465	4	0.0310128
441	0.06465	4	0.0310128
442	0.06465	4	0.0310128
443	0.06465	4	0.0310128
444	0.06465	4	0.0310128
445	0.06465	4	0.0310128
446	0.06465	4	0.0310128
447	0.06465	4	0.0310128
448	0.06465	4	0.0310128
449	0.06465	4	0.0310128
450	0.06465	4	0.0310128
451	0.06465	4	0.0310128
452	0.06465	4	0.0310128
453	0.06465	4	0.0310128
454	0.06465	4	0.0310128
455	0.06465	4	0.0310128
456	0.06465	4	0.0310128
457	0.06465	4	0.0310128
458	0.06465	4	0.0310128
459	0.06465	4	0.0310128
460	0.06465	4	0.0310128
461	0.06465	4	0.0310128
462	0.06465	4	0.0310128
463	0.06465	4	0.0310128
464	0.06465	4	0.0310128
465	0.06465	4	0.0310128
466	0.06465	4	0.0310128
467	0.06465	4	0.0310128
468	0.06465	4	0.0310128
469	0.06465	4	0.0310128
470	0.06465	4	0.0310128
471	0.06465	4	0.0310128
472	0.06465	4	0.0310128
473	0.06465	4	0.0310128
474	0.06465	4	0.0310128
475	0.06465	4	0.0310128
476	0.06465	4	0.0310128
477	0.06465	4	0.0310128
478	0.06465	4	0.0310128
479	0.06465	4	0.0310128
480	0.06465	4	0.0310128
481	0.06465	4	0.0310128
482	0.06465	4	0.0310128
483	0.06465	4	0.0310128
484	0.06465	4	0.0310128
485	0.06465	4	0.0310128
486	0.06465	4	0.0310128
487	0.06465	4	0.0310128
488	0.06465	4	0.0310128
489	0.06465	4	0.0310128
490	0.06465	4	0.0310128
491	0.06465	4	0.0310128
492	0.06465	4	0.0310128
493	0.06465	4	0.0310128
494	0.06465	4	0.0310128
495	0.06465	4	0.0310128
496	0.06465	4	0.0310128
497	0.06465	4	0.0310128
498	0.06465	4	0.0310128
499	0.06465	4	0.0310128
500	0.06465	4	0.0310128
501	0.06465	4	0.0310128
502	0.06465	4	0.0310128
503	0.06465	4	0.0310128
504	0.06465	4	0.0310128
505	0.06465	4	0.0310128
506	0.06465	4	0.0310128
507	0.06465	4	0.0310128
508	0.06465	4	0.0310128
509	0.06465	4	0.0310128
510	0.06465	4	0.0310128
511	0.06465	4	0.0310128
512	0.06465	4	0.0310128
513	0.06465	4	0.0310128
514	0.06465	4	0.0310128
515	0.06465	4	0.0310128
516	0.06465	4	0.0310128
517	0.06465	4	0.0310128
518	0.06465	4	0.0310128
519	0.06465	4	0.0310128
520	0.06465	4	0.0310128
521	0.06465	4	0.0310128
522	0.06465	4	0.0310128
523	0.06465	4	0.0310128
524	0.06465	4	0.0310128
525	0.06465	4	0.0310128
526	0.06465	4	0.0310128
527	0.06465	4	0.0310128
528	0.06465	4	0.0310128
529	0.06465	4	0.0310128
530	0.06465	4	0.0310128
531	0.06465	4	0.0310128
532	0.06465	4	0.0310128
533	0.06465	4	0.0310128
534	0.06465	4	0.0310128
535	0.06465	4	0.0310128
536	0.06465	4	0.0310128
537	0.06465	4	0.0310128
538	0.06465	4	0.0310128
539	0.06465	4	0.0310128
540	0.06465	4	0.0310128
541	0.06465	4	0.0310128
542	0.06465	4	0.0310128
543	0.06465	4	0.0310128
544	0.06465	4	0.0310128
545	0.06465	4	0.0310128
546	0.06465	4	0.0310128
547	0.06465	4	0.0310128
548	0.06465	4	0.0310128
549	0.06465	4	0.0310128
550	0.06465	4	0.0310128
551	0.06465	4	0.0310128
552	0.06465	4	0.0310128
553	0.06465	4	0.0310128
554	0.06465	4	0.0310128
555	0.06465	4	0.0310128
556	0.06465	4	0.0310128
557	0.06465	4	0.0310128
558	0.06465	4	0.0310128
559	0.06465	4	0.0310128
560	0.06465	4	0.0310128
561	0.06465	4	0.0310128
562	0.06465	4	0.0310128
563	0.06465	4	0.0310128
564	0.06465	4	0.0310128
565	0.06465	4	0.0310128
566	0.06465	4	0.0310128
567	0.06465	4	0.0310128
568	0.06465	4	0.0310128
569	0.06465	4	0.0310128
570	0.06465	4	0.0310128
571	0.06465	4	0.0310128
572	0.06465	4	0.0310128
573	0.06465	4	0.0310128
574	0.06465	4	0.0310128
575	0.06465	4	0.0310128
576	0.06465	4	0.0310128
577	0.06465	4	0.0310128
578	0.06465	4	0.0310128
579	0.06465	4	0.0310128
580	0.06465	4	0.0310128
581	0.06465	4	0.0310128
582	0.06465	4	0.0310128
583	0.06465	4	0.0310128
584	0.06465	4	0.0310128
585	0.06465	4	0.0310128
586	0.06465	4	0.0310128
587	0.06465	4	0.0310128
588	0.06465	4	0.0310128
589	0.06465	4	0.0310128
590	0.06465	4	0.0310128
591	0.06465	4	0.0310128
592	0.06465	4	0.0310128
593	0.06465	4	0.0310128
594	0.06465	4	0.0310128
595	0.06465	4	0.0310128
596	0.06465	4	0.0310128
597	0.06465	4	0.0310128
598	0.06465	4	0.0310128
599	0.06465	4	0.0310128
600	0.06465	4	0.0310128
601	0.06465	4	0.0310128
602	0.06465	4	0.0310128
603	0.06465	4	0.0310128
604	0.06465	4	0.0310128
605	0.06465	4	0.0310128
606	0.06465	4	0.0310128
607	0.06465	4	0.0310128
608	0.06465	4	0.0310128
609	0.06465	4	0.0310128
610	0.06465	4	0.0310128
611	0.06465	4	0.0310128
612	0.06465	4	0.0310128
613	0.06465	4	0.0310128
614	0.06465	4	0.0310128
615	0.06465	4	0.0310128
616	0.06465	4	0.0310128
617	0.06465	4	0.0310128
618	0.06465	4	0.0310128
619	0.06465	4	0.0310128
620	0.06465	4	0.0310128
621	0.06465	4	0.0310128
622	0.06465	4	0.0310128
623	0.06465	4	0.0310128
624	0.06465	4	0.0310128
625	0.06465	4	0.0310128
626	0.06465	4	0.0310128
627	0.06465	4	0.0310128
628	0.06465	4	0.0310128
629	0.06465	4	0.0310128
630	0.06465	4	0.0310128
631	0.06465	4	0.0310128
632	0.06465	4	0.0310128
633	0.06465	4	0.0310128
634	0.06465	4	0.0310128
635	0.06465	4	0.0310128
636	0.06465	4	0.0310128
637	0.06465	4	0.0310128
638	0.06465	4	0.0310128
639	0.06465	4	0.0310128
640	0.06465	4	0.0310128
641	0.06465	4	0.0310128
642	0.06465	4	0.0310128
643	0.06465	4	0.0310128
644	0.06465	4	0.0310128
645	0.06465	4	0.0310128
646	0.06465	4	0.0310128
647	0.06465	4	0.0310128
648	0.06465	4	0.0310128
649	0.06465	4	0.0310128
650	0.06465	4	0.0310128
651	0.06465	4	0.0310128
652	0.06465	4	0.0310128
653	0.06465	4	0.0310128
654	0.06465	4	0.0310128
655	0.06465	4	0.0310128
656	0.06465	4	0.0310128
657	0.06465	4	0.0310128
658	0.06465	4	0.0310128
659	0.06465	4	0.0310128
660	0.06465	4	0.0310128
661	0.06465	4	0.0310128
662	0.06465	4	0.0310128
663	0.06465	4	0.0310128
664	0.06465	4	0.0310128
665	0.06465	4	0.0310128
666	0.06465	4	0.0310128
667	0.06465	4	0.0310128
668	0.06465	4	0.0310128
669	0.06465	4	0.0310128
670	0.06465	4	0.0310128
671	0.06465	4	0.0310128
672	0.06465	4	0.0310128
673	0.06465	4	0.0310128
674	0.06465	4	0.0310128
675	0.06465	4	0.0310128
676	0.06465	4	0.0310128
677	0.06465	4	0.0310128
678	0.06465	4	0.0310128
679	0.06465	4	0.0310128
680	0.06465	4	0.0310128
681	0.06465	4	0.0310128
682	0.06465	4	0.0310128
683	0.06465	4	0.0310128
684	0.06465	4	0.0310128
685	0.06465	4	0.0310128
686	0.06465	4	0.0310128
687	0.06465	4	0.0310128
688	0.06465	4	0.0310128
689	0.06465	4	0.0310128
690	0.06465	4	0.0310128
691	0.06465	4	0.0310128
692	0.06465	4	0.0310128
693	0.06465	4	0.0310128
694	0.06465	4	0.0310128
695	0.06465	4	0.0310128
696	0.06465	4	0.0310128
697	0.06465	4	0.0310128
698	0.06465	4	0.0310128
699	0.06465	4	0.0310128
700	0.06465	4	0.0310128
701	0.06465	4	0.0310128
702	0.06465	4	0.0310128
703	0.06465	4	0.0310128
704	0.06465	4	0.0310128
705	0.06465	4	0.0310128
706	0.06465	4	0.0310128
707	0.06465	4	0.0310128
708	0.06465	4	0.0310128
709	0.06465	4	0.0310128
710	0.06465	4	0.0310128
711	0.06465	4	0.0310128
712	0.06465	4	0.0310128
713	0.06465	4	0.0310128
714	0.06465	4	0.0310128
715	0.06465	4	0.0310128
716	0.06465	4	0.0310128
717	0.06465	4	0.0310128
718	0.06465	4	0.0310128
719	0.06465	4	0.0310128
720	0.06465	4	0.0310128
721	0.06465	4	0.0310128
722	0.06465	4	0.0310128
723	0.06465	4	0.0310128
724	0.06465	4	0.0310128
725	0.06465	4	0.0310128
726	0.06465	4	0.0310128
727	0.06465	4	0.0310128
728	0.06465	4	0.0310128
729	0.06465	4	0.0310128
730	0.06465	4	0.0310128
731	0.06465	4	0.0310128
732	0.06465	4	0.0310128
733	0.06465	4	0.0310128
734	0.06465	4	0.0310128
735	0.06465	4	0.0310128
736	0.06465	4	0.0310128
737	0.06465	4	0.0310128
738	0.06465	4	0.0310128
739	0.06465	4	0.0310128
740	0.06465	4	0.0310128
741	0.06465	4	0.0310128
742	0.06465	4	0.0310128
743	0.06465	4	0.0310128
744	0.06465	4	0.0310128
745	0.06465	4	0.0310128
746	0.06465	4	0.0310128
747	0.06465	4	0.0310128
748	0.06465	4	0.0310128
749	0.06465	4	0.0310128
750	0.06465	4	0.0310128
751	0.06465	4	0.0310128
752	0.06465	4	0.0310128
753	0.06465	4	0.0310128
754	0.06465	4	0.0310128
755	0.06465	4	0.0310128
756	0.06465	4	0.0310128
757	0.06465	4	0.0310128
758	0.06465	4	0.0310128
759	0.06465	4	0.0310128
760	0.06465	4	0.0310128
761	0.06465	4	0.0310128
762	0.06465	4	0.0310128
763	0.06465	4	0.0310128
764	0.06465	4	0.0310128
765	0.06465	4	0.0310128
766	0.06465	4	0.0310128
767	0.06465	4	0.0310128
768	0.06465	4	0.0310128
769	0.06465	4	0.0310128
770	0.06465	4	0.0310128
771	0.06465	4	0.0310128
772	0.06465	4	0.0310128
773	0.06465	4	0.0310128
774	0.06465	4	0.0310128
775	0.06465	4	0.0310128
776	0.06465	4	0.0310128
777	0.06465	4	0.0310128
778	0.06465	4	0.0310128
779	0.06465	4	0.0310128
780	0.06465	4	0.0310128
781	0.06465	4	0.0310128
782	0.06465	4	0.0310128
783	0.06465	4	0.0310128
784	0.06465	4	0.0310128
785	0.06465	4	0.0310128
786	0.06465	4	0.0310128
787	0.06465	4	0.0310128
788	0.06465	4	0.0310128
789	0.06465	4	0.0310128
790	0.06465	4	0.0310128
791	0.06465	4	0.0310128
792	0.06465	4	0.0310128
793	0.06465	4	0.0310128
794	0.06465	4	0.0310128
795	0.06465	4	0.0310128
796	0.06465	4	0.0310128
797	0.06465	4	0.0310128
798	0.06465	4	0.0310128
799	0.06465	4	0.0310128
800	0.06465	4	0.0310128
801	0.06465	4	0.0310128
802	0.06465	4	0.0310128
803	0.06465	4	0.0310128
804	0.06465	4	0.0310128
805	0.06465	4	0.0310128
806	0.06465	4	0.0310128
807	0.06465	4	0.0310128
808	0.06465	4	0.0310128
809	0.06465	4	0.0310128
810	0.06465	4	0.0310128
811	0.06465	4	0.0310128
812	0.06465	4	0.0310128
813	0.06465	4	0.0310128
814	0.06465	4	0.0310128
815	0.06465	4	0.0310128
816	0.06465	4	0.0310128
817	0.06465	4	0.0310128
818	0.06465	4	0.0310128
819	0.06465	4	0.0310128
820	0.06465	4	0.0310128
821	0.06465	4	0.0310128
822	0.06465	4	0.0310128
823	0.06465	4	0.0310128
824	0.06465	4	0.0310128
825	0.06465	4	0.0310128
826	0.06465	4	0.0310128
827	0.06465	4	0.0310128
828	0.06465	4	0.0310128
829	0.06465	4	0.0310128
830	0.06465	4	0.0310128
831	0.06465	4	0.0310128
832	0.06465	4	0.0310128
833	0.06465	4	0.0310128
834	0.06465	4	0.0310128
835	0.06465	4	0.0310128
836	0.06465	4	0.0310128
837	0.06465	4	0.0310128
838	0.06465	4	0.0310128
839	0.06465	4	0.0310128
840	0.06465	4	0.0310128
841	0.06465	4	0.0310128
842	0.06465	4	0.0310128
843	0.06465	4	0.0310128
844	0.06465	4	0.0310128
845	0.06465	4	0.0310128
846	0.06465	4	0.0310128
847	0.06465	4	0.0310128
848	0.06465	4	0.0310128
849	0.06465	4	0.0310128
850	0.06465	4	0.0310128
851	0.06465	4	0.0310128
852	0.06465	4	0.0310128
853	0.06465	4	0.0310128
854	0.06465	4	0.0310128
855	0.06465	4	0.0310128
856	0.06465	4	0.0310128
857	0.06465	4	0.0310128
858	0.06465	4	0.0310128
859	0.06465	4	0.0310128
860	0.06465	4	0.0310128
861	0.06465	4	0.0310128
862	0.06465	4	0.0310128
863	0.06465	4	0.0310128
864	0.06465	4	0.0310128
865	0.06465	4	0.0310128
866	0.06465	4	0.0310128
867	0.06465	4	0.0310128
868	0.06465	4	0.0310128
869	0.06465	4	0.0310128
870	0.06465	4	0.0310128
871	0.06465	4	0.0310128
872	0.06465	4	0.0310128
873	0.06465	4	0.0310128
874	0.06465	4	0.0310128
875	0.06465	4	0.0310128
876	0.06465	4	0.0310128
877	0.06465	4	0.0310128
878	0.06465	4	0.0310128
879	0.06465	4	0.0310128
880	0.06465	4	0.0310128
881	0.06465	4	0.0310128
882	0.06465	4	0.0310128
883	0.06465	4	0.0310128
884	0.06465	4	0.0310128
885	0.06465	4	0.0310128
886	0.06465	4	0.0310128
887	0.06465	4	0.0310128
888	0.06465	4	0.0310128
889	0.06465	4	0.0310128
890	0.06465	4	0.0310128
891	0.06465	4	0.0310128
892	0.06465	4	0.0310128
893	0.06465	4	0.0310128
894	0.06465	4	0.0310128
895	0.06465	4	0.0310128
896	0.06465	4	0.0310128
897	0.06465	4	0.0310128
898	0.06465	4	0.0310128
899	0.06465	4	0.0310128
900	0.06465	4	0.0310128
901	0.06465	4	0.0310128
902	0.06465	4	0.0310128
903	0.06465	4	0.0310128
904	0.06465	4	0.0310128
905	0.06465	4	0.0310128
906	0.06465	4	0.0310128
907	0.06465	4	0.0310128
908	0.06465	4	0.0310128
909	0.06465	4	0.0310128
910	0.06465	4	0.0310128
911	0.06465	4	0.0310128
912	0.06465	4	0.0310128
913	0.06465	4	0.0310128
914	0.06465	4	0.0310128
915	0.06465	4	0.0310128
916	0.06465	4	0.0310128
917	0.06465	4	0.0310128
918	0.06465	4	0.0310128
919	0.06465	4	0.0310128
920	0.06465	4	0.0310128
921	0.06465	4	0.0310128
922	0.06465	4	0.0310128
923	0.06465	4	0.0310128
924	0.06465	4	0.0310128
925	0.06465	4	0.0310128
926	0.06465	4	0.0310128
927	0.06465	4	0.0310128
928	0.06465	4	0.0310128
929	0.06465	4	0.0310128
930	0.06465	4	0.0310128
931	0.06465	4	0.0310128
932	0.06465	4	0.0310128
933	0.06465	4	0.0310128
934	0.06465	4	0.0310128
935	0.06465	4	0.0310128
936	0.06465	4	0.0310128
937	0.06465	4	0.0310128
938	0.06465	4	0.0310128
939	0.06465	4	0.0310128
940	0.06465	4	0.0310128
941	0.06465	4	0.0310128
942	0.06465	4	0.0310128
943	0.06465	4	0.0310128
944	0.06465	4	0.0310128
945	0.06465	4	0.0310128
946	0.06465	4	0.0310128
947	0.06465	4	0.0310128
948	0.06465	4	0.0310128
949	0.06465	4	0.0310128
950	0.06465	4	0.0310128
951	0.06465	4	0.0310128
952	0.06465	4	0.0310128
953	0.06465	4	0.0310128
954	0.06465	4	0.0310128
955	0.06465	4	0.0310128
956	0.06465	4	0.0310128
957	0.06465	4	0.0310128
958	0.06465	4	0.0310128
959	0.06465	4	0.0310128
960	0.06465	4	0.0310128
961	0.06465	4	0.0310128
962	0.06465	4	0.0310128
963	0.06465	4	0.0310128
964	0.06465	4	0.0310128
965	0.06465	4	0.0310128
966	0.06465	4	0.0310128
967	0.06465	4	0.0310128
968	0.06465	4	0.0310128
969	0.06465	4	0.0310128
970	0.06465	4	0.0310128
971	0.06465	4	0.0310128
972	0.06465	4	0.0310128
973	0.06465	4	0.0310128
974	0.06465	4	0.0310128
975	0.06465	4	0.0310128
976	0.06465	4	0.0310128
977	0.06465	4	0.0310128
978	0.06465	4	0.0310128
979	0.06465	4	0.0310128
980	0.06465	4	0.0310128
981	0.06465	4	0.0310128
982	0.06465	4	0.0310128
983	0.06465	4	0.0310128
984	0.06465	4	0.0310128
985	0.06465	4	0.0310128
986	0.06465	4	0.0310128
987	0.06465	4	0.0310128
988	0.06465	4	0.0310128
989	0.06465	4	0.0310128
990	0.06465	4	0.0310128
991	0.06465	4	0.0310128
992	0.06465	4	0.0310128
993	0.06465	4	0.0310128
994	0.06465	4	0.0310128
995	0.06465	4	0.0310128
996	0.06465	4	0.0310128
997	0.06465	4	0.0310128
998	0.06465	4	0.0310128
999	0.06465	4	0.0310128
1000	0.06465	4	0.0310128
1001	0.06465	4	0.0310128
1002	0.06465	4	0.0310128
1003	0.06465	4	0.0310128
1004	0.06465	4	0.0310128
1005	0.06465	4	0.0310128
1006	0.06465	4	0.0310128
1007	0.06465	4	0.0310128
1008	0.06465	4	0.0310128
1009	0.06465	4	0.0310128
1010	0.06465	4	0.0310128
1011	0.06465	4	0.0310128
1012	0.06465	4	0.0310128
1013	0.06465	4	0.0310128
1014	0.06465	4	0.0310128
1015	0.06465	4	0.0310128
1016	0.06465	4	0.0310128
1017	0.06465	4	0.0310128
1018	0.06465	4	0.0310128
1019	0.06465	4	0.0310128
1020	0.06465	4	0.0310128
1021	0.06465	4	0.0310128
1022	0.06465	4	0.0310128
1023	0.06465	4	0.0310128
1024	0.06465	4	0.0310128
1025	0.06465	4	0.0310128
1026	0.06465	4	0.0310128
1027	0.06465	4	0.0310128
1028	0.06465	4	0.0310128
1029	0.06465	4	0.0310128
1030	0.06465	4	0.0310128
1031	0.06465	4	0.0310128
1032	0.06465	4	0.0310128
1033	0.06465	4	0.0310128
1034	0.06465	4	0.0310128
1035	0.06465	4	0.0310128
1036	0.06465	4	0.0310128
1037	0.06465	4	0.0310128
1038	0.06465	4	0.0310128
1039	0.06465	4	0.0310128
1040	0.06465	4	0.0310128
1041	0.06465	4	0.0310128
1042	0.06465	4	0.0310128
1043	0.06465	4	0.0310128
1044	0.06465	4	0.0310128
1045	0.06465	4	0.0310128
1046	0.06465	4	0.0310128
1047	0.06465	4	0.0310128
1048	0.06465	4	0.0310128
1049	0.06465	4	0.0310128
1050	0.06465	4	0.0310128
1051	0.06465	4	0.0310128
1052	0.06465	4	0.0310128
1053	0.06465	4	0.0310128
1054	0.06465	4	0.0310128
1055	0.06465	4	0.0310128
1056	0.06465	4	0.0310128
1057	0.06465	4	0.0310128
1058	0.06465	4	0.0310128
1059	0.06465	4	0.0310128
1060	0.06465	4	0.0310128
1061	0.06465	4	0.0310128
1062	0.06465	4	0.0310128
1063	0.06465	4	0.0310128
1064	0.06465	4	0.0310128
1065	0.06465	4	0.0310128
1066	0.06465	4	0.0310128
1067	0.06465	4	0.0310128
1068	0.06465	4	0.0310128
1069	0.06465	4	0.0310128
1070	0.06465	4	0.0310128
1071	0.06465	4	0.0310128
1072	0.06465	4	0.0310128
1073	0.06465	4	0.0310128
1074	0.06465	4	0.0310128
1075	0.06465	4	0.0310128
1076	0.06465	4	0.0310128
1077	0.06465	4	0.0310128
1078	0.06465	4	0.0310128
1079	0.06465	4	0.0310128
1080	0.06465	4	0.0310128
1081	0.06465	4	0.0310128
1082	0.06465	4	0.0310128
1083	0.06465	4	0.0310128
1084	0.06465	4	0.0310128
1085	0.06465	4	0.0310128
1086	0.06465	4	0.0310128
1087	0.06465	4	0.0310128
1088	0.06465	4	0.0310128
1089	0.06465	4	0.0310128
1090	0.06465	4	0.0310128
1091	0.06465	4	0.0310128
1092	0.06465	4	0.0310128
1093	0.06465	4	0.0310128
1094	0.06465	4	0.0310128
1095	0.06465	4	0.0310128
1096	0.06465	4	0.0310128
1097	0.06465	4	0.0310128
1098	0.06465	4	0.0310128
1099	0.06465	4	0.0310128
1100	0.06465	4	0.0310128
1101	0.06465	4	0.0310128
1102	0.06465	4	0.0310128
1103	0.06465	4	0.0310128
1104	0.06465	4	0.0310128
1105	0.06465	4	0.0310128
1106	0.06465	4	0.0310128
1107	0.06465	4	0.0310128
1108	0.06465	4	0.0310128
1109	0.06465	4	0.0310128
1110	0.06465	4	0.0310128
1111	0.06465	4	0.0310128
1112	0.06465	4	0.0310128
1113	0.06465	4	0.0310128
1114	0.06465	4	0.0310128
1115	0.06465	4	0.0310128
1116	0.06465	4	0.0310128
1117	0.06465	4	0.0310128
1118	0.06465	4	0.0310128
1119	0.06465	4	0.0310128
1120	0.06465	4	0.0310128
1121	0.06465	4	0.0310128
1122	0.06465	4	0.0310128
1123	0.06465	4	0.0310128
1124	0.06465	4	0.0310128
1125	0.06465	4	0.0310128
1126	0.06465	4	0.0310128
1127	0.06465	4	0.0310128
1128	0.06465	4	0.0310128
1129	0.06465	4	0.0310128
1130	0.06465	4	0.0310128
1131	0.06465	4	0.0310128
1132	0.06465	4	0.0310128
1133	0.06465	4	0.0310128
1134	0.06465	4	0.0310128
1135	0.06465	4	0.0310128
1136	0.06465	4	0.0310128
1137	0.06465	4	0.0310128
1138	0.06465	4	0.0310128
1139	0.06465	4	0.0310128
1140	0.06465	4	0.0310128
1141	0.06465	4	0.0310128
1142	0.06465	4	0.0310128
1143	0.06465	4	0.0310128
1144	0.06465	4	0.0310128
1145	0.06465	4	0.0310128
1146	0.06465	4	0.0310128
1147	0.06465	4	0.0310128
1148	0.06465	4	0.0310128
1149	0.06465	4	0.0310128
1150	0.06465	4	0.0310128
1151	0.06465	4	0.0310128
1152	0.06465	4	0.0310128
1153	0.06465	4	0.0310128
1154	0.06465	4	0.0310128
1155	0.06465	4	0.0310128
1156	0.06465	4	0.0310128
1157	0.06465	4	0.0310128
1158	0.06465	4	0.0310128
1159	0.06465	4	0.0310128
1160	0.06465	4	0.0310128
1161	0.06465	4	0.0310128
1162	0.06465	4	0.0310128
1163	0.06465	4	0.0310128
1164	0.06465	4	0.0310128
1165	0.06465	4	0.0310128
1166	0.06465	4	0.0310128
1167	0.06465	4	0.0310128
1168	0.06465	4	0.0310128
1169	0.06465	4	0.0310128
1170	0.06465	4	0.0310128
1171	0.06465	4	0.0310128
1172	0.06465	4	0.0310128
1173	0.06465	4	0.0310128
1174	0.06465	4	0.0310128
1175	0.06465	4	0.0310128
1176	0.06465	4	0.0310128
1177	0.06465	4	0.0310128
1178	0.06465	4	0.0310128
1179	0.06465	4	0.0310128
1180	0.06465	4	0.0310128
1181	0.06465	4	0.0310128
1182	0.06465	4	0.0310128
1183	0.06465	4	0.0310128
1184	0.06465	4	0.0310128
1185	0.06465	4	0.0310128
1186	0.06465	4	0.0310128
1187	0.06465	4	0.0310128
1188	0.06465	4	0.0310128
1189	0.06465	4	0.0310128
1190	0.06465	4	0.0310128
1191	0.06465	4	0.0310128
1192	0.06465	4	0.0310128
1193	0.06465	4	0.0310128
1194	0.06465	4	0.0310128
1195	0.06465	4	0.0310128
1196	0.06465	4	0.0310128
1197	0.06465	4	0.0310128
1198	0.06465	4	0.0310128
1199	0.06465	4	0.0310128
1200	0.06465	4	0.0310128
1201	0.06465	4	0.0310128
1202	0.06465	4	0.0310128
1203	0.06465	4	0.0310128
1204	0.06465	4	0.0310128
1205	0.06465	4	0.0310128
1206	0.06465	4	0.0310128
1207	0.06465	4	0.0310128
1208	0.06465	4	0.0310128
1209	0.06465	4	0.0310128
1210	0.06465	4	0.0310128
1211	0.06465	4	0.0310128
1212	0.06465	4	0.0310128
1213	0.06465	4	0.0310128
1214	0.06465	4	0.0310128
1215	0.06465	4	0.0310128
1216	0.06465	4	0.0310128
1217	0.06465	4	0.0310128
1218	0.06465	4	0.0310128
1219	0.06465	4	0.0310128
1220	0.06465	4	0.0310128
1221	0.06465	4	0.0310128
1222	0.06465	4	0.0310128
1223	0.06465	4	0.0310128
1224	0.06465	4	0.0310128
1225	0.06465	4	0.0310128
1226	0.06465	4	0.0310128
1227	0.06465	4	0.0310128
1228	0.06465	4	0.0310128
1229	0.06465	4	0.0310128
1230	0.06465	4	0.0310128
1231	0.06465	4	0.0310128
1232	0.06465	4	0.0310128
1233	0.06465	4	0.0310128
1234	0.06465	4	0.0310128
1235	0.06465	4	0.0310128
1236	0.06465	4	0.0310128
1237	0.06465	4	0.0310128
1238	0.06465	4	0.0310128
1239	0.06465	4	0.0310128
1240	0.06465	4	0.0310128
1241	0.06465	4	0.0310128
1242	0.06465	4	0.0310128
1243	0.06465	4	0.0310128
1244	0.06465	4	0.0310128
1245	0.06465	4	0.0310128
1246	0.06465	4	0.0310128
1247	0.06465	4	0.0310128
1248	0.06465	4	0.0310128
1249	0.06465	4	0.0310128
1250	0.06465	4	0.0310128
1251	0.06465	4	0.0310128
1252	0.06465	4	0.0310128
1253	0.06465	4	0.0310128
1254	0.06465	4	0.0310128
1255	0.06465	4	0.0310128
1256	0.06465	4	0.0310128
1257	0.06465	4	0.0310128
1258	0.06465	4	0.0310128
1259	0.06465	4	0.0310128
1260	0.06465	4	0.0310128
1261	0.06465	4	0.0310128
1262	0.06465	4	0.0310128
1263	0.06465	4	0.0310128
1264	0.06465	4	0.0310128
1265	0.06465	4	0.0310128
1266	0.06465	4	0.0310128
1267	0.06465	4	0.0310128
1268	0.06465	4	0.0310128
1269	0.06465	4	0.0310128
1270	0.06465	4	0.0310128
1271	0.06465	4	0.0310128
1272	0.06465	4	0.0310128
1273	0.06465	4	0.0310128
1274	0.06465	4	0.0310128
1275	0.06465	4	0.0310128
1276	0.06465	4	0.0310128
1277	0.06465	4	0.0310128
1278	0.06465	4	0.0310128
1279	0.06465	4	0.0310128
1280	0.06465	4	0.0310128
1281	0.06465	4	0.0310128
1282	0.06465	4	0.0310128
1283	0.06465	4	0.0310128
1284	0.06465	4	0.0310128
1285	0.06465	4	0.0310128
1286	0.06465	4	0.0310128
1287	0.06465	4	0.0310128
1288	0.06465	4	0.0310128
1289	0.06465	4	0.0310128
1290	0.06465	4	0.0310128
1291	0.06465	4	0.0310128
1292	0.06465	4	0.0310128
1293	0.06465	4	0.0310128
1294	0.06465	4	0.0310128
1295	0.06465	4	0.0310128
1296	0.06465	4	0.0310128
1297	0.06465	4	0.0310128
1298	0.06465	4	0.0310128
1299	0.06465	4	0.0310128
1300	0.06465	4	0.0310128
1301	0.06465	4	0.0310128
1302	0.06465	4	0.0310128
1303	0.06465	4	0.0310128
1304	0.06465	4	0.0310128
1305	0.06465	4	0.0310128
1306	0.06465	4	0.0310128
1307	0.06465	4	0.0310128
1308	0.06465	4	0.0310128
1309	0.06465	4	0.0310128
1310	0.06465	4	0.0310128
1311	0.06465	4	0.0310128
1312	0.06465	4	0.0310128
1313	0.06465	4	0.0310128
1314	0.06465	4	0.0310128
1315	0.06465	4	0.0310128
1316	0.06465	4	0.0310128
1317	0.06465	4	0.0310128
1318	0.06465	4	0.0310128
1319	0.06465	4	0.0310128
1320	0.06465	4	0.0310128
1321	0.06465	4	0.0310128
1322	0.06465	4	0.0310128
1323	0.06465	4	0.0310128
1324	0.06465	4	0.0310128
1325	0.06465	4	0.0310128
1326	0.06465	4	0.0310128
1327	0.06465	4	0.0310128
1328	0.06465	4	0.0310128
1329	0.06465	4	0.0310128
1330	0.06465	4	0.0310128
1331	0.06465	4	0.0310128
1332	0.06465	4	0.0310128
1333	0.06465	4	0.0310128
1334	0.06465	4	0.0310128
1335	0.06465	4	0.0310128
1336	0.06465	4	0.0310128
1337	0.06465	4	0.0310128
1338	0.06465	4	0.0310128
1339	0.06465	4	0.0310128
1340	0.06465	4	0.0310128
1341	0.06465	4	0.0310128
1342	0.06465	4	0.0310128
1343	0.06465	4	0.0310128
1344	0.06465	4	0.0310128
1345	0.06465	4	0.0310128
1346	0.06465	4	0.0310128
1347	0.06465	4	0.0310128
1348	0.06465	4	0.0310128
1349	0.06465	4	0.0310128
1350	0.06465	4	0.0310128
1351	0.06465	4	0.0310128
1352	0.06465	4	0.0310128
1353	0.06465	4	0.0310128
1354	0.06465	4	0.0310128
1355	0.06465	4	0.0310128
1356	0.06465	4	0.0310128
1357	0.06465	4	0.0310128
1358	0.06465	4	0.0310128
1359	0.06465	4	0.0310128
1360	0.06465	4	0.0310128
1361	0.06465	4	0.0310128
1362	0.06465	4	0.0310128
1363	0.06465	4	0.0310128
1364	0.06465	4	0.0310128
1365	0.06465	4	0.0310128
1366	0.06465	4	0.0310128
1367	0.06465	4	0.0310128
1368	0.06465	4	0.0310128
1369	0.06465	4	0.0310128
1370	0.06465	4	0.0310128
1371	0.06465	4	0.0310128
1372	0.06465	4	0.0310128
1373	0.06465	4	0.0310128
1374	0.06465	4	0.0310128
1375	0.06465	4	0.0310128
1376	0.06465	4	0.0310128
1377	0.06465	4	0.0310128
1378	0.06465	4	0.0310128
1379	0.06465	4	0.0310128
1380	0.06465	4	0.0310128
1381	0.06465	4	0.0310128
1382	0.06465	4	0.0310128
1383	0.06465	4	0.0310128
1384	0.06465	4	0.0310128
1385	0.06465	4	0.0310128
1386	0.06465	4	0.0310128
1387	0.06465	4	0.0310128
1388	0.06465	4	0.0310128
1389	0.06465	4	0.0310128
1390	0.06465	4	0.0310128
1391	0.06465	4	0.0310128
1392	0.06465	4	0.0310128
1393	0.06465	4	0.0310128
1394	0.06465	4	0.0310128
1395	0.06465	4	0.0310128
1396	0.06465	4	0.0310128
1397	0.06465	4	0.0310128
1398	0.06465	4	0.0310128
1399	0.06465	4	0.0310128
1400	0.06465	4	0.0310128
1401	0.06465	4	0.0310128
1402	0.06465	4	0.0310128
1403	0.06465	4	0.0310128
1404	0.06465	4	0.0310128
1405	0.06465	4	0.0310128
1406	0.06465	4	0.0310128
1407	0.06465	4	0.0310128
1408	0.06465	4	0.0310128
1409	0.06465	4	0.0310128
1410	0.06465	4	0.0310128
1411	0.06465	4	0.0310128
1412	0.06465	4	0.0310128
1413	0.06465	4	0.0310128
1414	0.06465	4	0.0310128
1415	0.06465	4	0.0310128
1416	0.06465	4	0.0310128
1417	0.06465	4	0.0310128
1418	0.06465	4	0.0310128
1419	0.06465	4	0.0310128
1420	0.06465	4	0.0310128
1421	0.06465	4	0.0310128
1422	0.06465	4	0.0310128
1423	0.06465	4	0.0310128
1424	0.06465	4	0.0310128
1425	0.06465	4	0.0310128
1426	0.06465	4	0.0310128
1427	0.06465	4	0.0310128
1428	0.06465	4	0.0310128
1429	0.06465	4	0.0310128
1430	0.06465	4	0.0310128
1431	0.06465	4	0.0310128
1432	0.06465	4	0.0310128
1433	0.06465	4	0.0310128
1434	0.06465	4	0.0310128
1435	0.06465	4	0.0310128
1436	0.06465	4	0.0310128
1437	0.06465	4	0.0310128
1438	0.06465	4	0.0310128
1439	0.06465	4	0.0310128
1440	0.06465	4	0.0310128
1441	0.06465	4	0.0310128
1442	0.06465	4	0.0310128
1443	0.06465	4	0.0310128
1444	0.06465	4	0.0310128
1445	0.06465	4	0.0310128
1446	0.06465	4	0.0310128
1447	0.06465	4	0.0310128
1448	0.06465	4	0.0310128
1449	0.06465	4	0.0310128
1450	0.06465	4	0.0310128
1451	0.06465	4	0.0310128
1452	0.06465	4	0.0310128
1453	0.06465	4	0.0310128
1454	0.06465	4	0.0310128
1455	0.06465	4	0.0310128
1456	0.06465	4	0.0310128
1457	0.06465	4	0.0310128
1458	0.06465	4	0.0310128
1459	0.06465	4	0.0310128
1460	0.06465	4	0.0310128
1461	0.06465	4	0.0310128
1462	0.06465	4	0.0310128
1463	0.06465	4	0.0310128
1464	0.06465	4	0.0310128
1465	0.06465	4	0.0310128
1466	0.06465	4	0.0310128
1467	0.06465	4	0.0310128
1468	0.06465	4	0.0310128
1469	0.06465	4	0.0310128
1470	0.06465	4	0.0310128
1471	0.06465	4	0.0310128
1472	0.06465	4	0.0310128
1473	0.06465	4	0.0310128
1474	0.06465	4	0.0310128
1475	0.06465	4	0.0310128
1476	0.06465	4	0.0310128
1477	0.06465	4	0.0310128
1478	0.06465	4	0.0310128
1479	0.06465	4	0.0310128
1480	0.06465	4	0.0310128
1481	0.06465	4	0.0310128
1482	0.06465	4	0.0310128
1483	0.06465	4	0.0310128
1484	0.06465	4	0.0310128
1485	0.06465	4	0.0310128
1486	0.06465	4	0.0310128
1487	0.06465	4	0.0310128
1488	0.06465	4	0.0310128
1489	0.06465	4	0.0310128
1490	0.06465	4	0.0310128
1491	0.06465	4	0.0310128
1492	0.06465	4	0.0310128
1493	0.06465	4	0.0310128
1494	0.06465	4	0.0310128
1495	0.06465	4	0.0310128
1496	0.06465	4	0.0310128
1497	0.06465	4	0.0310128
1498	0.06465	4	0.0310128
1499	0.06465	4	0.0310128
1500	0.06465	4	0.0310128
1501	0.06465	4	0.0310128
1502	0.06465	4	0.0310128
1503	0.06465	4	0.0310128
1504	0.06465	4	0.0310128
1505	0.06465	4	0.0310128
1506	0.06465	4	0.0310128
1507	0.06465	4	0.0310128
1508	0.06465	4	0.0310128
1509	0.06465	4	0.0310128
1510	0.06465	4	0.0310128
1511	0.06465	4	0.0310128
1512	0.06465	4	0.0310128
1513	0.06465	4	0.0310128
1514	0.06465	4	0.0310128
1515	0.06465	4	0.0310128
1516	0.06465	4	0.0310128
1517	0.06465	4	0.0310128
1518	0.06465	4	0.0310128
1519	0.06465	4	0.0310128
1520	0.06465	4	0.0310128
1521	0.06465	4	0.0310128
1522	0.06465	4	0.0310128
1523	0.06465	4	0.0310128
1524	0.06465	4	0.0310128
1525	0.06465	4	0.0310128
1526	0.06465	4	0.0310128
1527	0.06465	4	0.0310128
1528	0.06465	4	0.0310128
1529	0.06465	4	0.0310128
1530	0.06465	4	0.0310128
1531	0.06465	4	0.0310128
1532	0.06465	4	0.0310128
1533	0.06465	4	0.0310128
1534	0.06465	4	0.0310128
1535	0.06465	4	0.0310128
1536	0.06465	4	0.0310128
1537	0.06465	4	0.0310128
1538	0.06465	4	0.0310128
1539	0.06465	4	0.0310128
1540	0.06465	4	0.0310128
1541	0.06465	4	0.0310128
1542	0.06465	4	0.0310128
1543	0.06465	4	0.0310128
1544	0.06465	4	0.0310128
1545	0.06465	4	0.0310128
1546	0.06465	4	0.0310128
1547	0.06465	4	0.0310128
1548	0.06465	4	0.0310128
1549	0.06465	4	0.0310128
1550	0.06465	4	0.0310128
1551	0.06465	4	0.0310128
1552	0.06465	4	0.0310128
1553	0.06465	4	0.0310128
1554	0.06465	4	0.0310128
1555	0.06465	4	0.0310128
1556	0.06465	4	0.0310128
1557	0.06465	4	0.0310128
1558	0.06465	4	0.0310128
1559	0.06465	4	0.0310128
1560	0.06465	4	0.0310128
1561	0.06465	4	0.0310128
1562	0.06465	4	0.0310128
1563	0.06465	4	0.0310128
1564	0.06465	4	0.0310128
1565	0.06465	4	0.0310128
1566	0.06465	4	0.0310128
1567	0.06465	4	0.0310128
1568	0.06465	4	0.0310128
1569	0.06465	4	0.0310128
1570	0.06465	4	0.0310128
1571	0.06465	4	0.0310128
1572	0.06465	4	0.0310128
1573	0.06465	4	0.0310128
1574	0.06465	4	0.0310128
1575	0.06465	4	0.0310128
1576	0.06465	4	0.0310128
1577	0.06465	4	0.0310128
1578	0.06465	4	0.0310128
1579	0.06465	4	0.0310128
1580	0.06465	4	0.0310128
1581	0.06465	4	0.0310128
1582	0.06465	4	0.0310128
1583	0.06465	4	0.0310128
1584	0.06465	4	0.0310128
1585	0.06465	4	0.0310128
1586	0.06465	4	0.0310128
1587	0.06465	4	0.0310128
1588	0.06465	4	0.0310128
1589	0.06465	4	0.0310128
1590	0.06465	4	0.0310128
1591	0.06465	4	0.0310128
1592	0.06465	4	0.0310128
1593	0.06465	4	0.0310128
1594	0.06465	4	0.0310128
1595	0.06465	4	0.0310128
1596	0.06465	4	0.0310128
1597	0.06465	4	0.0310128
1598	0.06465	4	0.0310128
1599	0.06465	4	0.0310128
1600	0.06465	4	0.0310128
1601	0.06465	4	0.0310128
1602	0.06465	4	0.0310128
1603	0.06465	4	0.0310128
1604	0.06465	4	0.0310128
1605	0.06465	4	0.0310128
1606	0.06465	4	0.0310128
1607	0.06465	4	0.0310128
1608	0.06465	4	0.0310128
1609	0.06465	4	0.0310128
1610	0.06465	4	0.0310128
1611	0.06465	4	0.0310128
1612	0.06465	4	0.0310128
1613	0.06465	4	0.0310128
1614	0.06465	4	0.0310128
1615	0.06465	4	0.0310128
1616	0.06465	4	0.0310128
1617	0.06465	4	0.0310128
1618	0.06465	4	0.0310128
1619	0.06465	4	0.0310128
1620	0.06465	4	0.0310128
1621	0.06465	4	0.0310128
1622	0.06465	4	0.0310128
1623	0.06465	4	0.0310128
1624	0.06465	4	0.0310128
1625	0.06465	4	0.0310128
1626	0.06465	4	0.0310128
1627	0.06465	4	0.0310128
1628	0.06465	4	0.0310128
1629	0.06465	4	0.0310128
1630	0.06465	4	0.0310128
1631	0.06465	4	0.0310128
1632	0.06465	4	0.0310128
1633	0.06465	4	0.0310128
1634	0.06465	4	0.0310128
1635	0.06465	4	0.0310128
1636	0.06465	4	0.0310128
1637	0.06465	4	0.0310128
1638	0.06465	4	0.0310128
1639	0.06465	4	0.0310128
1640	0.06465	4	0.0310128
1641	0.06465	4	0.0310128
1642	0.06465	4	0.0310128
1643	0.06465	4	0.0310128
1644	0.06465	4	0.0310128
1645	0.06465	4	0.0310128
1646	0.06465	4	0.0310128
1647	0.06465	4	0.0310128
1648	0.06465	4	0.0310128
1649	0.06465	4	0.0310128
1650	0.06465	4	0.0310128
1651	0.06465	4	0.0310128
1652	0.06465	4	0.0310128
1653	0.06465	4	0.0310128
1654	0.06465	4	0.0310128
1655	0.06465	4	0.0310128
1656	0.06465	4	0.0310128
1657	0.06465	4	0.0310128
1658	0.06465	4	0.0310128
1659	0.06465	4	0.0310128
1660	0.06465	4	0.0310128
1661	0.06465	4	0.0310128
1662	0.06465	4	0.0310128
1663	0.06465	4	0.0310128
1664	0.06465	4	0.0310128
1665	0.06465	4	0.0310128
1666	0.06465	4	0.0310128
1667	0.06465	4	0.0310128
1668	0.06465	4	0.0310128
1669	0.06465	4	0.0310128
1670	0.06465	4	0.0310128
1671	0.06465	4	0.0310128
1672	0.06465	4	0.0310128
1673	0.06465	4	0.0310128
1674	0.06465	4	0.0310128
1675	0.06465	4	0.0310128
1676	0.06465	4	0.0310128
1677	0.06465	4	0.0310128
1678	0.06465	4	0.0310128
1679	0.06465	4	0.0310128
1680	0.06465	4	0.0310128
1681	0.06465	4	0.0310128
1682	0.06465	4	0.0310128
1683	0.06465	4	0.0310128
1684	0.06465	4	0.0310128
1685	0.06465	4	0.0310128
1686	0.06465	4	0.0310128
1687	0.06465	4	0.0310128
1688	0.06465	4	0.0310128
1689	0.06465	4	0.0310128
1690	0.06465	4	0.0310128
1691	0.06465	4	0.0310128
1692	0.06465	4	0.0310128
1693	0.06465	4	0.0310128
1694	0.06465	4	0.0310128
1695	0.06465	4	0.0310128
1696	0.06465	4	0.0310128
1697	0.06465	4	0.0310128
1698	0.06465	4	0.0310128
1699	0.06465	4	0.0310128
1700	0.06465	4	0.0310128
1701	0.06465	4	0.0310128
1702	0.06465	4	0.0310128
1703	0.06465	4	0.0310128
1704	0.06465	4	0.0310128
1705	0.06465	4	0.0310128
1706	0.06465	4	0.0310128
1707	0.06465	4	0.0310128
1708	0.06465	4	0.0310128
1709	0.06465	4	0.0310128
1710	0.06465	4	0.0310128
1711	0.06465	4	0.0310128
1712	0.06465	4	0.0310128
1713	0.06465	4	0.0310128
1714	0.06465	4	0.0310128
1715	0.06465	4	0.0310128
1716	0.06465	4	0.0310128
1717	0.06465	4	0.0310128
1718	0.06465	4	0.0310128
1719	0.06465	4	0.0310128
1720	0.06465	4	0.0310128
1721	0.06465	4	0.0310128
1722	0.06465	4	0.0310128
1723	0.06465	4	0.0310128
1724	0.06465	4	0.0310128
1725	0.06465	4	0.0310128
1726	0.06465	4	0.0310128
1727	0.06465	4	0.0310128
1728	0.06465	4	0.0310128
1729	0.06465	4	0.0310128
1730	0.06465	4	0.0310128
1731	0.06465	4	0.0310128
1732	0.06465	4	0.0310128
1733	0.06465	4	0.0310128
1734	0.06465	4	0.0310128
1735	0.06465	4	0.0310128
1736	0.06465	4	0.0310128
1737	0.06465	4	0.0310128
1738	0.06465	4	0.0310128
1739	0.06465	4	0.0310128
1740	0.06465	4	0.0310128
1741	0.06465	4	0.0310128
1742	0.06465	4	0.0310128
1743	0.06465	4	0.0310128
1744	0.06465	4	0.0310128
1745	0.06465	4	0.0310128
1746	0.06465	4	0.0310128
1747	0.06465	4	0.0310128
1748	0.06465	4	0.0310128
1749	0.06465	4	0.0310128
1750	0.06465	4	0.0310128
1751	0.06465	4	0.0310128
1752	0.06465	4	0.0310128
1753	0.06465	4	0.0310128
1754	0.06465	4	0.0310128
1755	0.06465	4	0.0310128
1756	0.06465	4	0.0310128
1757	0.06465	4	0.0310128
1758	0.06465	4	0.0310128
1759	0.06465	4	0.0310128
1760	0.06465	4	0.0310128
1761	0.06465	4	0.0310128
1762	0.06465	4	0.0310128
1763	0.06465	4	0.0310128
1764	0.06465	4	0.0310128
1765	0.06465	4	0.0310128
1766	0.06465	4	0.0310128
1767	0.06465	4	0.0310128
1768	0.06465	4	0.0310128
1769	0.06465	4	0.0310128
1770	0.06465	4	0.0310128
1771	0.06465	4	0.0310128
1772	0.06465	4	0.0310128
1773	0.06465	4	0.0310128
1774	0.06465	4	0.0310128
1775	0.06465	4	0.0310128
1776	0.06465	4	0.0310128
1777	0.06465	4	0.0310128
1778	0.06465	4	0.0310128
1779	0.06465	4	0.0310128
1780	0.06465	4	0.0310128
1781	0.06465	4	0.0310128
1782	0.06465	4	0.0310128
1783	0.06465	4	0.0310128
1784	0.06465	4	0.0310128
1785	0.06465	4	0.0310128
1786	0.06465	4	0.0310128
1787	0.06465	4	0.0310128
1788	0.06465	4	0.0310128
1789	0.06465	4	0.0310128
1790	0.06465	4	0.0310128
1791	0.06465	4	0.0310128
1792	0.06465	4	0.0310128
1793	0.06465	4	0.0310128
1794	0.06465	4	0.0310128
1795	0.06465	4	0.0310128
1796	0.06465	4	0.0310128
1797	0.06465	4	0.0310128
1798	0.06465	4	0.0310128
1799	0.06465	4	0.0310128
1800	0.06465	4	0.0310128
1801	0.06465	4	0.0310128
1802	0.06465	4	0.0310128
1803	0.06465	4	0.0310128
1804	0.06465	4	0.0310128
1805	0.06465	4	0.0310128
1806	0.06465	4	0.0310128
1807	0.06465	4	0.0310128
1808	0.06465	4	0.0310128
1809	0.06465	4	0.0310128
1810	0.06465	4	0.0310128
1811	0.06465	4	0.0310128
1812	0.06465	4	0.0310128
1813	0.06465	4	0.0310128
1814	0.06465	4	0.0310128
1815	0.06465	4	0.0310128
1816	0.06465	4	0.0310128
1817	0.06465	4	0.0310128
1818	0.06465	4	0.0310128
1819	0.06465	4	0.0310128
1820	0.06465	4	0.0310128
1821	0.06465	4	0.0310128
1822	0.06465	4	0.0310128
1823	0.06465	4	0.0310128
1824	0.06465	4	0.0310128
1825	0.06465	4	0.0310128
1826	0.06465	4	0.0310128
1827	0.06465	4	0.0310128
1828	0.06465	4	0.0310128
1829	0.06465	4	0.0310128
1830	0.06465	4	0.0310128
1831	0.06465	4	0.0310128
1832	0.06465	4	0.0310128
1833	0.06465	4	0.0310128
1834	0.06465	4	0.0310128
1835	0.06465	4	0.0310128
1836	0.06465	4	0.0310128
1837	0.06465	4	0.0310128
1838	0.06465	4	0.0310128
1839	0.06465	4	0.0310128
1840	0.06465	4	0.0310128
1841	0.06465	4	0.0310128
1842	0.06465	4	0.0310128
1843	0.06465	4	0.0310128
1844	0.06465	4	0.0310128
1845	0.06465	4	0.0310128
1846	0.06465	4	0.0310128
1847	0.06465	4	0.0310128
1848	0.06465	4	0.0310128
1849	0.06465	4	0.0310128
1850	0.06465	4	0.0310128
1851	0.06465	4	0.0310128
1852	0.06465	4	0.0310128
1853	0.06465	4	0.0310128
1854	0.06465	4	0.0310128
1855	0.06465	4	0.0310128
1856	0.06465	4	0.0310128
1857	0.06465	4	0.0310128
1858	0.06465	4	0.0310128
1859	0.06465	4	0.0310128
1860	0.06465	4	0.0310128
1861	0.06465	4	0.0310128
1862	0.06465	4	0.0310128
1863	0.06465	4	0.0310128
1864	0.06465	4	0.0310128
1865	0.06465	4	0.0310128
1866	0.06465	4	0.0310128
1867	0.06465	4	0.0310128
1868	0.06465	4	0.0310128
1869	0.06465	4	0.0310128
1870	0.06465	4	0.0310128
1871	0.06465	4	0.0310128
1872	0.06465	4	0.0310128
1873	0.06465	4	0.0310128
1874	0.06465	4	0.0310128
1875	0.06465	4	0.0310128
1876	0.06465	4	0.0310128
1877	0.06465	4	0.0310128
1878	0.06465	4	0.0310128
1879	0.06465	4	0.0310128
1880	0.06465	4	0.0310128
1881	0.06465	4	0.0310128
1882	0.06465	4	0.0310128
1883	0.06465	4	0.0310128
1884	0.06465	4	0.0310128
1885	0.06465	4	0.0310128
1886	0.06465	4	0.0310128
1887	0.06465	4	0.0310128
1888	0.06465	4	0.0310128
1889	0.06465	4	0.0310128
1890	0.06465	4	0.0310128
1891	0.06465	4	0.0310128
1892	0.06465	4	0.0310128
1893	0.06465	4	0.0310128
1894	0.06465	4	0.0310128
1895	0.06465	4	0.0310128
1896	0.06465	4	0.0310128
1897	0.06465	4	0.0310128
1898	0.06465	4	0.0310128
1899	0.06465	4	0.0310128
1900	0.06465	4	0.0310128
1901	0.06465	4	0.0310128
1902	0.06465	4	0.0310128
1903	0.06465	4	0.0310128
1904	0.06465	4	0.0310128
1905	0.06465	4	0.0310128
1906	0.06465	4	0.0310128
1907	0.06465	4	0.0310128
1908	0.06465	4	0.0310128
1909	0.06465	4	0.0310128
1910	0.06465	4	0.0310128
1911	0.06465	4	0.0310128
1912	0.06465	4	0.0310128
1913	0.06465	4	0.0310128
1914	0.06465	4	0.0310128
1915	0.06465	4	0.0310128
1916	0.06465	4	0.0310128
1917	0.06465	4	0.0310128
1918	0.06465	4	0.0310128
1919	0.06465	4	0.0310128
1920	0.06465	4	0.0310128
1921	0.06465	4	0.0310128
1922	0.06465	4	0.0310128
1923	0.06465	4	0.0310128
1924	0.06465	4	0.0310128
1925	0.06465	4	0.0310128
1926	0.06465	4	0.0310128
1927	0.06465	4	0.0310128
1928	0.06465	4	0.0310128
1929	0.06465	4	0.0310128
1930	0.06465	4	0.0310128
1931	0.06465	4	0.0310128
1932	0.06465	4	0.0310128
1933	0.06465	4	0.0310128
1934	0.06465	4	0.0310128
1935	0.06465	4	0.0310128
1936	0.06465	4	0.0310128
1937	0.06465	4	0.0310128
1938	0.06465	4	0.0310128
1939	0.06465	4	0.0310128
1940	0.06465	4	0.0310128
1941	0.06465	4	0.0310128
1942	0.06465	4	0.0310128
1943	0.06465	4	0.0310128
1944	0.06465	4	0.0310128
1945	0.06465	4	0.0310128
1946	0.06465	4	0.0310128
1947	0.06465	4	0.0310128
1948	0.06465	4	0.0310128
1949	0.06465	4	0.0310128
1950	0.06465	4	0.0310128
1951	0.06465	4	0.0310128
1952	0.06465	4	0.0310128
1953	0.06465	4	0.0310128
1954	0.06465	4	0.0310128
1955	0.06465	4	0.0310128
1956	0.06465	4	0.0310128
1957	0.06465	4	0.0310128
1958	0.06465	4	0.0310128
1959	0.06465	4	0.0310128
1960	0.06465	4	0.0310128
1961	0.06465	4	0.0310128
1962	0.06465	4	0.0310128
1963	0.06465	4	0.0310128
1964	0.06465	4	0.0310128
1965	0.06465	4	0.0310128
1966	0.06465	4	0.0310128
1967	0.06465	4	0.0310128
1968	0.06465	4	0.0310128
1969	0.06465	4	0.0310128
1970	0.06465	4	0.0310128
1971	0.06465	4	0.0310128
1972	0.06465	4	0.0310128
1973	0.06465	4	0.0310128
1974	0.06465	4	0.0310128
1975	0.06465	4	0.0310128
1976	0.06465	4	0.0310128
1977	0.06465	4	0.0310128
1978	0.06465	4	0.0310128
1979	0.06465	4	0.0310128
1980	0.06465	4	0.0310128
1981	0.06465	4	0.0310128
1982	0.06465	4	0.0310128
1983	0.06465	4	0.0310128
1984	0.06465	4	0.0310128
1985	0.06465	4	0.0310128
1986	0.06465	4	0.0310128
1987	0.06465	4	0.0310128
1988	0.06465	4	0.0310128
1989	0.06465	4	0.0310128
1990	0.06465	4	0.0310128
1991	0.06465	4	0.0310128
1992	0.06465	4	0.0310128
1993	0.06465	4	0.0310128
1994	0.06465	4	0.0310128
1995	0.06465	4	0.0310128
1996	0.06465	4	0.0310128
1997	0.06465	4	0.0310128
1998	0.06465	4	0.0310128
1999	0.06465	4	0.0310128
[truncated: 38,001 more rows]
