# Supplementary material for: Aspiration-driven co-evolution of cooperation with individual behavioral diversity
Source: PLoS One. 2023 Sep 15;18(9):e0291134. doi: 10.1371/journal.pone.0291134 (PMC10503719; doi:10.1371/journal.pone.0291134)
Supplement: S1 Data — (ZIP) [file pone.0291134.s001.zip › M1/v1-L=200/data/aspiration_time,b=1.75_frequency.txt]

0	0.5	0.5	0
1	0.685921	0.707725	0.471243
2	0.772805	0.851117	0.542498
3	0.795431	0.954457	0.597617
4	0.780423	1.03527	0.624407
5	0.74429	1.10575	0.624878
6	0.698502	1.16164	0.610236
7	0.649695	1.22315	0.583258
8	0.601552	1.2924	0.549193
9	0.555375	1.36115	0.513189
10	0.512615	1.44291	0.475767
11	0.472917	1.51588	0.439717
12	0.436702	1.59789	0.404909
13	0.402992	1.68837	0.372867
14	0.372476	1.78531	0.342649
15	0.344495	1.91521	0.315175
16	0.319189	2.05619	0.290003
17	0.296097	2.13977	0.267212
18	0.275128	2.23183	0.245734
19	0.255929	2.3372	0.226323
20	0.238307	2.42297	0.208691
21	0.222649	2.50318	0.192611
22	0.20832	2.58684	0.178029
23	0.195459	2.68955	0.164847
24	0.183749	2.80263	0.153013
25	0.173034	2.83243	0.142095
26	0.163303	2.93397	0.132345
27	0.154394	3.02675	0.123254
28	0.146334	3.11476	0.114684
29	0.138979	3.19614	0.107319
30	0.132317	3.25554	0.100291
31	0.126267	3.35192	0.0940138
32	0.120676	3.39831	0.0883209
33	0.115606	3.46115	0.0830917
34	0.111062	3.52331	0.0784221
35	0.106936	3.57572	0.0742848
36	0.103214	3.64263	0.0703486
37	0.0998073	3.65023	0.0666592
38	0.0967203	3.68107	0.0634381
39	0.0939115	3.71968	0.060614
40	0.0913876	3.7365	0.0579124
41	0.0891352	3.72101	0.0555041
42	0.087113	3.75258	0.053451
43	0.0852518	3.75017	0.0513148
44	0.0835666	3.79793	0.0496447
45	0.0820545	3.86331	0.0480992
46	0.0806626	3.86718	0.0465635
47	0.0794023	3.86563	0.0452095
48	0.0782899	3.88545	0.0440051
49	0.0772773	3.88898	0.0428545
50	0.076332	3.91273	0.041979
51	0.075525	3.88598	0.0409195
52	0.0748163	3.84784	0.0400704
53	0.0741384	3.85435	0.0393262
54	0.0735156	3.8679	0.0386696
55	0.0729801	3.86522	0.0380572
56	0.0724993	3.85778	0.0374477
57	0.0720413	3.87404	0.0370286
58	0.0716366	3.87984	0.0365668
59	0.0712803	3.87283	0.036175
60	0.0709596	3.89452	0.0358457
61	0.0706683	3.89403	0.0354588
62	0.0703874	3.89466	0.0353643
63	0.0701126	3.90864	0.0350567
64	0.0698633	3.93729	0.0348388
65	0.069635	3.94691	0.03462
66	0.0694345	3.95577	0.0344365
67	0.0692613	3.95797	0.034242
68	0.0691173	3.944	0.0340253
69	0.0689555	3.96947	0.0339291
70	0.0688137	3.97094	0.0337729
71	0.0686765	3.98769	0.0336835
72	0.0685581	3.98927	0.03355
73	0.0684507	3.99026	0.0334328
74	0.0683612	3.99156	0.0333309
75	0.0682681	3.99237	0.0332298
76	0.0681866	3.99311	0.0331408
77	0.0681155	3.99378	0.0330631
78	0.0680499	3.99419	0.0329933
79	0.0679884	3.99475	0.0329262
80	0.0679346	3.99527	0.0328673
81	0.067882	3.99578	0.0328098
82	0.0678373	3.99604	0.0327623
83	0.0677983	3.99641	0.0327196
84	0.067759	3.99661	0.0326782
85	0.0677254	3.99684	0.0326423
86	0.0676944	3.99712	0.0326085
87	0.0676657	3.99747	0.0325764
88	0.0676421	3.99772	0.0325503
89	0.0676206	3.99795	0.0325266
90	0.0676023	3.99808	0.032507
91	0.0675832	3.99825	0.0324862
92	0.0675646	3.99835	0.0324665
93	0.0675474	3.99847	0.0324482
94	0.0675336	3.99862	0.0324329
95	0.0675201	3.99875	0.0324181
96	0.0675089	3.99882	0.0324061
97	0.0674991	3.99897	0.0323949
98	0.0674905	3.99911	0.032385
99	0.0674823	3.99919	0.032376
100	0.0674757	3.99927	0.0323686
101	0.0674683	3.99933	0.0323606
102	0.0674618	3.99939	0.0323535
103	0.0674562	3.99942	0.0323476
104	0.0674506	3.99952	0.032341
105	0.0674454	3.99955	0.0323355
106	0.0674409	3.99958	0.0323308
107	0.0674367	3.99963	0.032326
108	0.0674334	3.99967	0.0323224
109	0.0674299	3.99971	0.0323185
110	0.0674271	3.99974	0.0323154
111	0.0674245	3.99977	0.0323125
112	0.0674223	3.99979	0.0323102
113	0.0674204	3.99982	0.032308
114	0.0674183	3.99984	0.0323057
115	0.0674166	3.99986	0.0323038
116	0.067415	3.99987	0.0323021
117	0.0674136	3.99989	0.0323005
118	0.0674121	3.9999	0.0322989
119	0.067411	3.99991	0.0322976
120	0.0674099	3.99992	0.0322965
121	0.0674091	3.99993	0.0322955
122	0.0674081	3.99994	0.0322945
123	0.0674074	3.99994	0.0322937
124	0.0674067	3.99995	0.032293
125	0.0674061	3.99995	0.0322923
126	0.0674056	3.99996	0.0322917
127	0.067405	3.99996	0.0322911
128	0.0674045	3.99997	0.0322906
129	0.067404	3.99997	0.03229
130	0.0674036	3.99997	0.0322896
131	0.0674033	3.99997	0.0322893
132	0.067403	3.99998	0.032289
133	0.0674028	3.99998	0.0322887
134	0.0674025	3.99998	0.0322884
135	0.0674022	3.99998	0.0322881
136	0.067402	3.99998	0.0322879
137	0.0674018	3.99999	0.0322877
138	0.0674016	3.99999	0.0322875
139	0.0674015	3.99999	0.0322873
140	0.0674013	3.99999	0.0322872
141	0.0674012	3.99999	0.0322871
142	0.0674011	3.99999	0.0322869
143	0.067401	3.99999	0.0322868
144	0.0674009	3.99999	0.0322867
145	0.0674008	3.99999	0.0322866
146	0.0674008	3.99999	0.0322865
147	0.0674007	4	0.0322864
148	0.0674006	4	0.0322864
149	0.0674005	4	0.0322863
150	0.0674005	4	0.0322862
151	0.0674004	4	0.0322862
152	0.0674004	4	0.0322862
153	0.0674004	4	0.0322861
154	0.0674003	4	0.0322861
155	0.0674003	4	0.032286
156	0.0674003	4	0.032286
157	0.0674002	4	0.032286
158	0.0674002	4	0.032286
159	0.0674002	4	0.0322859
160	0.0674002	4	0.0322859
161	0.0674002	4	0.0322859
162	0.0674001	4	0.0322859
163	0.0674001	4	0.0322859
164	0.0674001	4	0.0322859
165	0.0674001	4	0.0322858
166	0.0674001	4	0.0322858
167	0.0674001	4	0.0322858
168	0.0674001	4	0.0322858
169	0.0674001	4	0.0322858
170	0.0674001	4	0.0322858
171	0.0674001	4	0.0322858
172	0.0674001	4	0.0322858
173	0.0674	4	0.0322858
174	0.0674	4	0.0322858
175	0.0674	4	0.0322858
176	0.0674	4	0.0322858
177	0.0674	4	0.0322858
178	0.0674	4	0.0322858
179	0.0674	4	0.0322858
180	0.0674	4	0.0322858
181	0.0674	4	0.0322858
182	0.0674	4	0.0322857
183	0.0674	4	0.0322857
184	0.0674	4	0.0322857
185	0.0674	4	0.0322857
186	0.0674	4	0.0322857
187	0.0674	4	0.0322857
188	0.0674	4	0.0322857
189	0.0674	4	0.0322857
190	0.0674	4	0.0322857
191	0.0674	4	0.0322857
192	0.0674	4	0.0322857
193	0.0674	4	0.0322857
194	0.0674	4	0.0322857
195	0.0674	4	0.0322857
196	0.0674	4	0.0322857
197	0.0674	4	0.0322857
198	0.0674	4	0.0322857
199	0.0674	4	0.0322857
200	0.0674	4	0.0322857
201	0.0674	4	0.0322857
202	0.0674	4	0.0322857
203	0.0674	4	0.0322857
204	0.0674	4	0.0322857
205	0.0674	4	0.0322857
206	0.0674	4	0.0322857
207	0.0674	4	0.0322857
208	0.0674	4	0.0322857
209	0.0674	4	0.0322857
210	0.0674	4	0.0322857
211	0.0674	4	0.0322857
212	0.0674	4	0.0322857
213	0.0674	4	0.0322857
214	0.0674	4	0.0322857
215	0.0674	4	0.0322857
216	0.0674	4	0.0322857
217	0.0674	4	0.0322857
218	0.0674	4	0.0322857
219	0.0674	4	0.0322857
220	0.0674	4	0.0322857
221	0.0674	4	0.0322857
222	0.0674	4	0.0322857
223	0.0674	4	0.0322857
224	0.0674	4	0.0322857
225	0.0674	4	0.0322857
226	0.0674	4	0.0322857
227	0.0674	4	0.0322857
228	0.0674	4	0.0322857
229	0.0674	4	0.0322857
230	0.0674	4	0.0322857
231	0.0674	4	0.0322857
232	0.0674	4	0.0322857
233	0.0674	4	0.0322857
234	0.0674	4	0.0322857
235	0.0674	4	0.0322857
236	0.0674	4	0.0322857
237	0.0674	4	0.0322857
238	0.0674	4	0.0322857
239	0.0674	4	0.0322857
240	0.0674	4	0.0322857
241	0.0674	4	0.0322857
242	0.0674	4	0.0322857
243	0.0674	4	0.0322857
244	0.0674	4	0.0322857
245	0.0674	4	0.0322857
246	0.0674	4	0.0322857
247	0.0674	4	0.0322857
248	0.0674	4	0.0322857
249	0.0674	4	0.0322857
250	0.0674	4	0.0322857
251	0.0674	4	0.0322857
252	0.0674	4	0.0322857
253	0.0674	4	0.0322857
254	0.0674	4	0.0322857
255	0.0674	4	0.0322857
256	0.0674	4	0.0322857
257	0.0674	4	0.0322857
258	0.0674	4	0.0322857
259	0.0674	4	0.0322857
260	0.0674	4	0.0322857
261	0.0674	4	0.0322857
262	0.0674	4	0.0322857
263	0.0674	4	0.0322857
264	0.0674	4	0.0322857
265	0.0674	4	0.0322857
266	0.0674	4	0.0322857
267	0.0674	4	0.0322857
268	0.0674	4	0.0322857
269	0.0674	4	0.0322857
270	0.0674	4	0.0322857
271	0.0674	4	0.0322857
272	0.0674	4	0.0322857
273	0.0674	4	0.0322857
274	0.0674	4	0.0322857
275	0.0674	4	0.0322857
276	0.0674	4	0.0322857
277	0.0674	4	0.0322857
278	0.0674	4	0.0322857
279	0.0674	4	0.0322857
280	0.0674	4	0.0322857
281	0.0674	4	0.0322857
282	0.0674	4	0.0322857
283	0.0674	4	0.0322857
284	0.0674	4	0.0322857
285	0.0674	4	0.0322857
286	0.0674	4	0.0322857
287	0.0674	4	0.0322857
288	0.0674	4	0.0322857
289	0.0674	4	0.0322857
290	0.0674	4	0.0322857
291	0.0674	4	0.0322857
292	0.0674	4	0.0322857
293	0.0674	4	0.0322857
294	0.0674	4	0.0322857
295	0.0674	4	0.0322857
296	0.0674	4	0.0322857
297	0.0674	4	0.0322857
298	0.0674	4	0.0322857
299	0.0674	4	0.0322857
300	0.0674	4	0.0322857
301	0.0674	4	0.0322857
302	0.0674	4	0.0322857
303	0.0674	4	0.0322857
304	0.0674	4	0.0322857
305	0.0674	4	0.0322857
306	0.0674	4	0.0322857
307	0.0674	4	0.0322857
308	0.0674	4	0.0322857
309	0.0674	4	0.0322857
310	0.0674	4	0.0322857
311	0.0674	4	0.0322857
312	0.0674	4	0.0322857
313	0.0674	4	0.0322857
314	0.0674	4	0.0322857
315	0.0674	4	0.0322857
316	0.0674	4	0.0322857
317	0.0674	4	0.0322857
318	0.0674	4	0.0322857
319	0.0674	4	0.0322857
320	0.0674	4	0.0322857
321	0.0674	4	0.0322857
322	0.0674	4	0.0322857
323	0.0674	4	0.0322857
324	0.0674	4	0.0322857
325	0.0674	4	0.0322857
326	0.0674	4	0.0322857
327	0.0674	4	0.0322857
328	0.0674	4	0.0322857
329	0.0674	4	0.0322857
330	0.0674	4	0.0322857
331	0.0674	4	0.0322857
332	0.0674	4	0.0322857
333	0.0674	4	0.0322857
334	0.0674	4	0.0322857
335	0.0674	4	0.0322857
336	0.0674	4	0.0322857
337	0.0674	4	0.0322857
338	0.0674	4	0.0322857
339	0.0674	4	0.0322857
340	0.0674	4	0.0322857
341	0.0674	4	0.0322857
342	0.0674	4	0.0322857
343	0.0674	4	0.0322857
344	0.0674	4	0.0322857
345	0.0674	4	0.0322857
346	0.0674	4	0.0322857
347	0.0674	4	0.0322857
348	0.0674	4	0.0322857
349	0.0674	4	0.0322857
350	0.0674	4	0.0322857
351	0.0674	4	0.0322857
352	0.0674	4	0.0322857
353	0.0674	4	0.0322857
354	0.0674	4	0.0322857
355	0.0674	4	0.0322857
356	0.0674	4	0.0322857
357	0.0674	4	0.0322857
358	0.0674	4	0.0322857
359	0.0674	4	0.0322857
360	0.0674	4	0.0322857
361	0.0674	4	0.0322857
362	0.0674	4	0.0322857
363	0.0674	4	0.0322857
364	0.0674	4	0.0322857
365	0.0674	4	0.0322857
366	0.0674	4	0.0322857
367	0.0674	4	0.0322857
368	0.0674	4	0.0322857
369	0.0674	4	0.0322857
370	0.0674	4	0.0322857
371	0.0674	4	0.0322857
372	0.0674	4	0.0322857
373	0.0674	4	0.0322857
374	0.0674	4	0.0322857
375	0.0674	4	0.0322857
376	0.0674	4	0.0322857
377	0.0674	4	0.0322857
378	0.0674	4	0.0322857
379	0.0674	4	0.0322857
380	0.0674	4	0.0322857
381	0.0674	4	0.0322857
382	0.0674	4	0.0322857
383	0.0674	4	0.0322857
384	0.0674	4	0.0322857
385	0.0674	4	0.0322857
386	0.0674	4	0.0322857
387	0.0674	4	0.0322857
388	0.0674	4	0.0322857
389	0.0674	4	0.0322857
390	0.0674	4	0.0322857
391	0.0674	4	0.0322857
392	0.0674	4	0.0322857
393	0.0674	4	0.0322857
394	0.0674	4	0.0322857
395	0.0674	4	0.0322857
396	0.0674	4	0.0322857
397	0.0674	4	0.0322857
398	0.0674	4	0.0322857
399	0.0674	4	0.0322857
400	0.0674	4	0.0322857
401	0.0674	4	0.0322857
402	0.0674	4	0.0322857
403	0.0674	4	0.0322857
404	0.0674	4	0.0322857
405	0.0674	4	0.0322857
406	0.0674	4	0.0322857
407	0.0674	4	0.0322857
408	0.0674	4	0.0322857
409	0.0674	4	0.0322857
410	0.0674	4	0.0322857
411	0.0674	4	0.0322857
412	0.0674	4	0.0322857
413	0.0674	4	0.0322857
414	0.0674	4	0.0322857
415	0.0674	4	0.0322857
416	0.0674	4	0.0322857
417	0.0674	4	0.0322857
418	0.0674	4	0.0322857
419	0.0674	4	0.0322857
420	0.0674	4	0.0322857
421	0.0674	4	0.0322857
422	0.0674	4	0.0322857
423	0.0674	4	0.0322857
424	0.0674	4	0.0322857
425	0.0674	4	0.0322857
426	0.0674	4	0.0322857
427	0.0674	4	0.0322857
428	0.0674	4	0.0322857
429	0.0674	4	0.0322857
430	0.0674	4	0.0322857
431	0.0674	4	0.0322857
432	0.0674	4	0.0322857
433	0.0674	4	0.0322857
434	0.0674	4	0.0322857
435	0.0674	4	0.0322857
436	0.0674	4	0.0322857
437	0.0674	4	0.0322857
438	0.0674	4	0.0322857
439	0.0674	4	0.0322857
440	0.0674	4	0.0322857
441	0.0674	4	0.0322857
442	0.0674	4	0.0322857
443	0.0674	4	0.0322857
444	0.0674	4	0.0322857
445	0.0674	4	0.0322857
446	0.0674	4	0.0322857
447	0.0674	4	0.0322857
448	0.0674	4	0.0322857
449	0.0674	4	0.0322857
450	0.0674	4	0.0322857
451	0.0674	4	0.0322857
452	0.0674	4	0.0322857
453	0.0674	4	0.0322857
454	0.0674	4	0.0322857
455	0.0674	4	0.0322857
456	0.0674	4	0.0322857
457	0.0674	4	0.0322857
458	0.0674	4	0.0322857
459	0.0674	4	0.0322857
460	0.0674	4	0.0322857
461	0.0674	4	0.0322857
462	0.0674	4	0.0322857
463	0.0674	4	0.0322857
464	0.0674	4	0.0322857
465	0.0674	4	0.0322857
466	0.0674	4	0.0322857
467	0.0674	4	0.0322857
468	0.0674	4	0.0322857
469	0.0674	4	0.0322857
470	0.0674	4	0.0322857
471	0.0674	4	0.0322857
472	0.0674	4	0.0322857
473	0.0674	4	0.0322857
474	0.0674	4	0.0322857
475	0.0674	4	0.0322857
476	0.0674	4	0.0322857
477	0.0674	4	0.0322857
478	0.0674	4	0.0322857
479	0.0674	4	0.0322857
480	0.0674	4	0.0322857
481	0.0674	4	0.0322857
482	0.0674	4	0.0322857
483	0.0674	4	0.0322857
484	0.0674	4	0.0322857
485	0.0674	4	0.0322857
486	0.0674	4	0.0322857
487	0.0674	4	0.0322857
488	0.0674	4	0.0322857
489	0.0674	4	0.0322857
490	0.0674	4	0.0322857
491	0.0674	4	0.0322857
492	0.0674	4	0.0322857
493	0.0674	4	0.0322857
494	0.0674	4	0.0322857
495	0.0674	4	0.0322857
496	0.0674	4	0.0322857
497	0.0674	4	0.0322857
498	0.0674	4	0.0322857
499	0.0674	4	0.0322857
500	0.0674	4	0.0322857
501	0.0674	4	0.0322857
502	0.0674	4	0.0322857
503	0.0674	4	0.0322857
504	0.0674	4	0.0322857
505	0.0674	4	0.0322857
506	0.0674	4	0.0322857
507	0.0674	4	0.0322857
508	0.0674	4	0.0322857
509	0.0674	4	0.0322857
510	0.0674	4	0.0322857
511	0.0674	4	0.0322857
512	0.0674	4	0.0322857
513	0.0674	4	0.0322857
514	0.0674	4	0.0322857
515	0.0674	4	0.0322857
516	0.0674	4	0.0322857
517	0.0674	4	0.0322857
518	0.0674	4	0.0322857
519	0.0674	4	0.0322857
520	0.0674	4	0.0322857
521	0.0674	4	0.0322857
522	0.0674	4	0.0322857
523	0.0674	4	0.0322857
524	0.0674	4	0.0322857
525	0.0674	4	0.0322857
526	0.0674	4	0.0322857
527	0.0674	4	0.0322857
528	0.0674	4	0.0322857
529	0.0674	4	0.0322857
530	0.0674	4	0.0322857
531	0.0674	4	0.0322857
532	0.0674	4	0.0322857
533	0.0674	4	0.0322857
534	0.0674	4	0.0322857
535	0.0674	4	0.0322857
536	0.0674	4	0.0322857
537	0.0674	4	0.0322857
538	0.0674	4	0.0322857
539	0.0674	4	0.0322857
540	0.0674	4	0.0322857
541	0.0674	4	0.0322857
542	0.0674	4	0.0322857
543	0.0674	4	0.0322857
544	0.0674	4	0.0322857
545	0.0674	4	0.0322857
546	0.0674	4	0.0322857
547	0.0674	4	0.0322857
548	0.0674	4	0.0322857
549	0.0674	4	0.0322857
550	0.0674	4	0.0322857
551	0.0674	4	0.0322857
552	0.0674	4	0.0322857
553	0.0674	4	0.0322857
554	0.0674	4	0.0322857
555	0.0674	4	0.0322857
556	0.0674	4	0.0322857
557	0.0674	4	0.0322857
558	0.0674	4	0.0322857
559	0.0674	4	0.0322857
560	0.0674	4	0.0322857
561	0.0674	4	0.0322857
562	0.0674	4	0.0322857
563	0.0674	4	0.0322857
564	0.0674	4	0.0322857
565	0.0674	4	0.0322857
566	0.0674	4	0.0322857
567	0.0674	4	0.0322857
568	0.0674	4	0.0322857
569	0.0674	4	0.0322857
570	0.0674	4	0.0322857
571	0.0674	4	0.0322857
572	0.0674	4	0.0322857
573	0.0674	4	0.0322857
574	0.0674	4	0.0322857
575	0.0674	4	0.0322857
576	0.0674	4	0.0322857
577	0.0674	4	0.0322857
578	0.0674	4	0.0322857
579	0.0674	4	0.0322857
580	0.0674	4	0.0322857
581	0.0674	4	0.0322857
582	0.0674	4	0.0322857
583	0.0674	4	0.0322857
584	0.0674	4	0.0322857
585	0.0674	4	0.0322857
586	0.0674	4	0.0322857
587	0.0674	4	0.0322857
588	0.0674	4	0.0322857
589	0.0674	4	0.0322857
590	0.0674	4	0.0322857
591	0.0674	4	0.0322857
592	0.0674	4	0.0322857
593	0.0674	4	0.0322857
594	0.0674	4	0.0322857
595	0.0674	4	0.0322857
596	0.0674	4	0.0322857
597	0.0674	4	0.0322857
598	0.0674	4	0.0322857
599	0.0674	4	0.0322857
600	0.0674	4	0.0322857
601	0.0674	4	0.0322857
602	0.0674	4	0.0322857
603	0.0674	4	0.0322857
604	0.0674	4	0.0322857
605	0.0674	4	0.0322857
606	0.0674	4	0.0322857
607	0.0674	4	0.0322857
608	0.0674	4	0.0322857
609	0.0674	4	0.0322857
610	0.0674	4	0.0322857
611	0.0674	4	0.0322857
612	0.0674	4	0.0322857
613	0.0674	4	0.0322857
614	0.0674	4	0.0322857
615	0.0674	4	0.0322857
616	0.0674	4	0.0322857
617	0.0674	4	0.0322857
618	0.0674	4	0.0322857
619	0.0674	4	0.0322857
620	0.0674	4	0.0322857
621	0.0674	4	0.0322857
622	0.0674	4	0.0322857
623	0.0674	4	0.0322857
624	0.0674	4	0.0322857
625	0.0674	4	0.0322857
626	0.0674	4	0.0322857
627	0.0674	4	0.0322857
628	0.0674	4	0.0322857
629	0.0674	4	0.0322857
630	0.0674	4	0.0322857
631	0.0674	4	0.0322857
632	0.0674	4	0.0322857
633	0.0674	4	0.0322857
634	0.0674	4	0.0322857
635	0.0674	4	0.0322857
636	0.0674	4	0.0322857
637	0.0674	4	0.0322857
638	0.0674	4	0.0322857
639	0.0674	4	0.0322857
640	0.0674	4	0.0322857
641	0.0674	4	0.0322857
642	0.0674	4	0.0322857
643	0.0674	4	0.0322857
644	0.0674	4	0.0322857
645	0.0674	4	0.0322857
646	0.0674	4	0.0322857
647	0.0674	4	0.0322857
648	0.0674	4	0.0322857
649	0.0674	4	0.0322857
650	0.0674	4	0.0322857
651	0.0674	4	0.0322857
652	0.0674	4	0.0322857
653	0.0674	4	0.0322857
654	0.0674	4	0.0322857
655	0.0674	4	0.0322857
656	0.0674	4	0.0322857
657	0.0674	4	0.0322857
658	0.0674	4	0.0322857
659	0.0674	4	0.0322857
660	0.0674	4	0.0322857
661	0.0674	4	0.0322857
662	0.0674	4	0.0322857
663	0.0674	4	0.0322857
664	0.0674	4	0.0322857
665	0.0674	4	0.0322857
666	0.0674	4	0.0322857
667	0.0674	4	0.0322857
668	0.0674	4	0.0322857
669	0.0674	4	0.0322857
670	0.0674	4	0.0322857
671	0.0674	4	0.0322857
672	0.0674	4	0.0322857
673	0.0674	4	0.0322857
674	0.0674	4	0.0322857
675	0.0674	4	0.0322857
676	0.0674	4	0.0322857
677	0.0674	4	0.0322857
678	0.0674	4	0.0322857
679	0.0674	4	0.0322857
680	0.0674	4	0.0322857
681	0.0674	4	0.0322857
682	0.0674	4	0.0322857
683	0.0674	4	0.0322857
684	0.0674	4	0.0322857
685	0.0674	4	0.0322857
686	0.0674	4	0.0322857
687	0.0674	4	0.0322857
688	0.0674	4	0.0322857
689	0.0674	4	0.0322857
690	0.0674	4	0.0322857
691	0.0674	4	0.0322857
692	0.0674	4	0.0322857
693	0.0674	4	0.0322857
694	0.0674	4	0.0322857
695	0.0674	4	0.0322857
696	0.0674	4	0.0322857
697	0.0674	4	0.0322857
698	0.0674	4	0.0322857
699	0.0674	4	0.0322857
700	0.0674	4	0.0322857
701	0.0674	4	0.0322857
702	0.0674	4	0.0322857
703	0.0674	4	0.0322857
704	0.0674	4	0.0322857
705	0.0674	4	0.0322857
706	0.0674	4	0.0322857
707	0.0674	4	0.0322857
708	0.0674	4	0.0322857
709	0.0674	4	0.0322857
710	0.0674	4	0.0322857
711	0.0674	4	0.0322857
712	0.0674	4	0.0322857
713	0.0674	4	0.0322857
714	0.0674	4	0.0322857
715	0.0674	4	0.0322857
716	0.0674	4	0.0322857
717	0.0674	4	0.0322857
718	0.0674	4	0.0322857
719	0.0674	4	0.0322857
720	0.0674	4	0.0322857
721	0.0674	4	0.0322857
722	0.0674	4	0.0322857
723	0.0674	4	0.0322857
724	0.0674	4	0.0322857
725	0.0674	4	0.0322857
726	0.0674	4	0.0322857
727	0.0674	4	0.0322857
728	0.0674	4	0.0322857
729	0.0674	4	0.0322857
730	0.0674	4	0.0322857
731	0.0674	4	0.0322857
732	0.0674	4	0.0322857
733	0.0674	4	0.0322857
734	0.0674	4	0.0322857
735	0.0674	4	0.0322857
736	0.0674	4	0.0322857
737	0.0674	4	0.0322857
738	0.0674	4	0.0322857
739	0.0674	4	0.0322857
740	0.0674	4	0.0322857
741	0.0674	4	0.0322857
742	0.0674	4	0.0322857
743	0.0674	4	0.0322857
744	0.0674	4	0.0322857
745	0.0674	4	0.0322857
746	0.0674	4	0.0322857
747	0.0674	4	0.0322857
748	0.0674	4	0.0322857
749	0.0674	4	0.0322857
750	0.0674	4	0.0322857
751	0.0674	4	0.0322857
752	0.0674	4	0.0322857
753	0.0674	4	0.0322857
754	0.0674	4	0.0322857
755	0.0674	4	0.0322857
756	0.0674	4	0.0322857
757	0.0674	4	0.0322857
758	0.0674	4	0.0322857
759	0.0674	4	0.0322857
760	0.0674	4	0.0322857
761	0.0674	4	0.0322857
762	0.0674	4	0.0322857
763	0.0674	4	0.0322857
764	0.0674	4	0.0322857
765	0.0674	4	0.0322857
766	0.0674	4	0.0322857
767	0.0674	4	0.0322857
768	0.0674	4	0.0322857
769	0.0674	4	0.0322857
770	0.0674	4	0.0322857
771	0.0674	4	0.0322857
772	0.0674	4	0.0322857
773	0.0674	4	0.0322857
774	0.0674	4	0.0322857
775	0.0674	4	0.0322857
776	0.0674	4	0.0322857
777	0.0674	4	0.0322857
778	0.0674	4	0.0322857
779	0.0674	4	0.0322857
780	0.0674	4	0.0322857
781	0.0674	4	0.0322857
782	0.0674	4	0.0322857
783	0.0674	4	0.0322857
784	0.0674	4	0.0322857
785	0.0674	4	0.0322857
786	0.0674	4	0.0322857
787	0.0674	4	0.0322857
788	0.0674	4	0.0322857
789	0.0674	4	0.0322857
790	0.0674	4	0.0322857
791	0.0674	4	0.0322857
792	0.0674	4	0.0322857
793	0.0674	4	0.0322857
794	0.0674	4	0.0322857
795	0.0674	4	0.0322857
796	0.0674	4	0.0322857
797	0.0674	4	0.0322857
798	0.0674	4	0.0322857
799	0.0674	4	0.0322857
800	0.0674	4	0.0322857
801	0.0674	4	0.0322857
802	0.0674	4	0.0322857
803	0.0674	4	0.0322857
804	0.0674	4	0.0322857
805	0.0674	4	0.0322857
806	0.0674	4	0.0322857
807	0.0674	4	0.0322857
808	0.0674	4	0.0322857
809	0.0674	4	0.0322857
810	0.0674	4	0.0322857
811	0.0674	4	0.0322857
812	0.0674	4	0.0322857
813	0.0674	4	0.0322857
814	0.0674	4	0.0322857
815	0.0674	4	0.0322857
816	0.0674	4	0.0322857
817	0.0674	4	0.0322857
818	0.0674	4	0.0322857
819	0.0674	4	0.0322857
820	0.0674	4	0.0322857
821	0.0674	4	0.0322857
822	0.0674	4	0.0322857
823	0.0674	4	0.0322857
824	0.0674	4	0.0322857
825	0.0674	4	0.0322857
826	0.0674	4	0.0322857
827	0.0674	4	0.0322857
828	0.0674	4	0.0322857
829	0.0674	4	0.0322857
830	0.0674	4	0.0322857
831	0.0674	4	0.0322857
832	0.0674	4	0.0322857
833	0.0674	4	0.0322857
834	0.0674	4	0.0322857
835	0.0674	4	0.0322857
836	0.0674	4	0.0322857
837	0.0674	4	0.0322857
838	0.0674	4	0.0322857
839	0.0674	4	0.0322857
840	0.0674	4	0.0322857
841	0.0674	4	0.0322857
842	0.0674	4	0.0322857
843	0.0674	4	0.0322857
844	0.0674	4	0.0322857
845	0.0674	4	0.0322857
846	0.0674	4	0.0322857
847	0.0674	4	0.0322857
848	0.0674	4	0.0322857
849	0.0674	4	0.0322857
850	0.0674	4	0.0322857
851	0.0674	4	0.0322857
852	0.0674	4	0.0322857
853	0.0674	4	0.0322857
854	0.0674	4	0.0322857
855	0.0674	4	0.0322857
856	0.0674	4	0.0322857
857	0.0674	4	0.0322857
858	0.0674	4	0.0322857
859	0.0674	4	0.0322857
860	0.0674	4	0.0322857
861	0.0674	4	0.0322857
862	0.0674	4	0.0322857
863	0.0674	4	0.0322857
864	0.0674	4	0.0322857
865	0.0674	4	0.0322857
866	0.0674	4	0.0322857
867	0.0674	4	0.0322857
868	0.0674	4	0.0322857
869	0.0674	4	0.0322857
870	0.0674	4	0.0322857
871	0.0674	4	0.0322857
872	0.0674	4	0.0322857
873	0.0674	4	0.0322857
874	0.0674	4	0.0322857
875	0.0674	4	0.0322857
876	0.0674	4	0.0322857
877	0.0674	4	0.0322857
878	0.0674	4	0.0322857
879	0.0674	4	0.0322857
880	0.0674	4	0.0322857
881	0.0674	4	0.0322857
882	0.0674	4	0.0322857
883	0.0674	4	0.0322857
884	0.0674	4	0.0322857
885	0.0674	4	0.0322857
886	0.0674	4	0.0322857
887	0.0674	4	0.0322857
888	0.0674	4	0.0322857
889	0.0674	4	0.0322857
890	0.0674	4	0.0322857
891	0.0674	4	0.0322857
892	0.0674	4	0.0322857
893	0.0674	4	0.0322857
894	0.0674	4	0.0322857
895	0.0674	4	0.0322857
896	0.0674	4	0.0322857
897	0.0674	4	0.0322857
898	0.0674	4	0.0322857
899	0.0674	4	0.0322857
900	0.0674	4	0.0322857
901	0.0674	4	0.0322857
902	0.0674	4	0.0322857
903	0.0674	4	0.0322857
904	0.0674	4	0.0322857
905	0.0674	4	0.0322857
906	0.0674	4	0.0322857
907	0.0674	4	0.0322857
908	0.0674	4	0.0322857
909	0.0674	4	0.0322857
910	0.0674	4	0.0322857
911	0.0674	4	0.0322857
912	0.0674	4	0.0322857
913	0.0674	4	0.0322857
914	0.0674	4	0.0322857
915	0.0674	4	0.0322857
916	0.0674	4	0.0322857
917	0.0674	4	0.0322857
918	0.0674	4	0.0322857
919	0.0674	4	0.0322857
920	0.0674	4	0.0322857
921	0.0674	4	0.0322857
922	0.0674	4	0.0322857
923	0.0674	4	0.0322857
924	0.0674	4	0.0322857
925	0.0674	4	0.0322857
926	0.0674	4	0.0322857
927	0.0674	4	0.0322857
928	0.0674	4	0.0322857
929	0.0674	4	0.0322857
930	0.0674	4	0.0322857
931	0.0674	4	0.0322857
932	0.0674	4	0.0322857
933	0.0674	4	0.0322857
934	0.0674	4	0.0322857
935	0.0674	4	0.0322857
936	0.0674	4	0.0322857
937	0.0674	4	0.0322857
938	0.0674	4	0.0322857
939	0.0674	4	0.0322857
940	0.0674	4	0.0322857
941	0.0674	4	0.0322857
942	0.0674	4	0.0322857
943	0.0674	4	0.0322857
944	0.0674	4	0.0322857
945	0.0674	4	0.0322857
946	0.0674	4	0.0322857
947	0.0674	4	0.0322857
948	0.0674	4	0.0322857
949	0.0674	4	0.0322857
950	0.0674	4	0.0322857
951	0.0674	4	0.0322857
952	0.0674	4	0.0322857
953	0.0674	4	0.0322857
954	0.0674	4	0.0322857
955	0.0674	4	0.0322857
956	0.0674	4	0.0322857
957	0.0674	4	0.0322857
958	0.0674	4	0.0322857
959	0.0674	4	0.0322857
960	0.0674	4	0.0322857
961	0.0674	4	0.0322857
962	0.0674	4	0.0322857
963	0.0674	4	0.0322857
964	0.0674	4	0.0322857
965	0.0674	4	0.0322857
966	0.0674	4	0.0322857
967	0.0674	4	0.0322857
968	0.0674	4	0.0322857
969	0.0674	4	0.0322857
970	0.0674	4	0.0322857
971	0.0674	4	0.0322857
972	0.0674	4	0.0322857
973	0.0674	4	0.0322857
974	0.0674	4	0.0322857
975	0.0674	4	0.0322857
976	0.0674	4	0.0322857
977	0.0674	4	0.0322857
978	0.0674	4	0.0322857
979	0.0674	4	0.0322857
980	0.0674	4	0.0322857
981	0.0674	4	0.0322857
982	0.0674	4	0.0322857
983	0.0674	4	0.0322857
984	0.0674	4	0.0322857
985	0.0674	4	0.0322857
986	0.0674	4	0.0322857
987	0.0674	4	0.0322857
988	0.0674	4	0.0322857
989	0.0674	4	0.0322857
990	0.0674	4	0.0322857
991	0.0674	4	0.0322857
992	0.0674	4	0.0322857
993	0.0674	4	0.0322857
994	0.0674	4	0.0322857
995	0.0674	4	0.0322857
996	0.0674	4	0.0322857
997	0.0674	4	0.0322857
998	0.0674	4	0.0322857
999	0.0674	4	0.0322857
1000	0.0674	4	0.0322857
1001	0.0674	4	0.0322857
1002	0.0674	4	0.0322857
1003	0.0674	4	0.0322857
1004	0.0674	4	0.0322857
1005	0.0674	4	0.0322857
1006	0.0674	4	0.0322857
1007	0.0674	4	0.0322857
1008	0.0674	4	0.0322857
1009	0.0674	4	0.0322857
1010	0.0674	4	0.0322857
1011	0.0674	4	0.0322857
1012	0.0674	4	0.0322857
1013	0.0674	4	0.0322857
1014	0.0674	4	0.0322857
1015	0.0674	4	0.0322857
1016	0.0674	4	0.0322857
1017	0.0674	4	0.0322857
1018	0.0674	4	0.0322857
1019	0.0674	4	0.0322857
1020	0.0674	4	0.0322857
1021	0.0674	4	0.0322857
1022	0.0674	4	0.0322857
1023	0.0674	4	0.0322857
1024	0.0674	4	0.0322857
1025	0.0674	4	0.0322857
1026	0.0674	4	0.0322857
1027	0.0674	4	0.0322857
1028	0.0674	4	0.0322857
1029	0.0674	4	0.0322857
1030	0.0674	4	0.0322857
1031	0.0674	4	0.0322857
1032	0.0674	4	0.0322857
1033	0.0674	4	0.0322857
1034	0.0674	4	0.0322857
1035	0.0674	4	0.0322857
1036	0.0674	4	0.0322857
1037	0.0674	4	0.0322857
1038	0.0674	4	0.0322857
1039	0.0674	4	0.0322857
1040	0.0674	4	0.0322857
1041	0.0674	4	0.0322857
1042	0.0674	4	0.0322857
1043	0.0674	4	0.0322857
1044	0.0674	4	0.0322857
1045	0.0674	4	0.0322857
1046	0.0674	4	0.0322857
1047	0.0674	4	0.0322857
1048	0.0674	4	0.0322857
1049	0.0674	4	0.0322857
1050	0.0674	4	0.0322857
1051	0.0674	4	0.0322857
1052	0.0674	4	0.0322857
1053	0.0674	4	0.0322857
1054	0.0674	4	0.0322857
1055	0.0674	4	0.0322857
1056	0.0674	4	0.0322857
1057	0.0674	4	0.0322857
1058	0.0674	4	0.0322857
1059	0.0674	4	0.0322857
1060	0.0674	4	0.0322857
1061	0.0674	4	0.0322857
1062	0.0674	4	0.0322857
1063	0.0674	4	0.0322857
1064	0.0674	4	0.0322857
1065	0.0674	4	0.0322857
1066	0.0674	4	0.0322857
1067	0.0674	4	0.0322857
1068	0.0674	4	0.0322857
1069	0.0674	4	0.0322857
1070	0.0674	4	0.0322857
1071	0.0674	4	0.0322857
1072	0.0674	4	0.0322857
1073	0.0674	4	0.0322857
1074	0.0674	4	0.0322857
1075	0.0674	4	0.0322857
1076	0.0674	4	0.0322857
1077	0.0674	4	0.0322857
1078	0.0674	4	0.0322857
1079	0.0674	4	0.0322857
1080	0.0674	4	0.0322857
1081	0.0674	4	0.0322857
1082	0.0674	4	0.0322857
1083	0.0674	4	0.0322857
1084	0.0674	4	0.0322857
1085	0.0674	4	0.0322857
1086	0.0674	4	0.0322857
1087	0.0674	4	0.0322857
1088	0.0674	4	0.0322857
1089	0.0674	4	0.0322857
1090	0.0674	4	0.0322857
1091	0.0674	4	0.0322857
1092	0.0674	4	0.0322857
1093	0.0674	4	0.0322857
1094	0.0674	4	0.0322857
1095	0.0674	4	0.0322857
1096	0.0674	4	0.0322857
1097	0.0674	4	0.0322857
1098	0.0674	4	0.0322857
1099	0.0674	4	0.0322857
1100	0.0674	4	0.0322857
1101	0.0674	4	0.0322857
1102	0.0674	4	0.0322857
1103	0.0674	4	0.0322857
1104	0.0674	4	0.0322857
1105	0.0674	4	0.0322857
1106	0.0674	4	0.0322857
1107	0.0674	4	0.0322857
1108	0.0674	4	0.0322857
1109	0.0674	4	0.0322857
1110	0.0674	4	0.0322857
1111	0.0674	4	0.0322857
1112	0.0674	4	0.0322857
1113	0.0674	4	0.0322857
1114	0.0674	4	0.0322857
1115	0.0674	4	0.0322857
1116	0.0674	4	0.0322857
1117	0.0674	4	0.0322857
1118	0.0674	4	0.0322857
1119	0.0674	4	0.0322857
1120	0.0674	4	0.0322857
1121	0.0674	4	0.0322857
1122	0.0674	4	0.0322857
1123	0.0674	4	0.0322857
1124	0.0674	4	0.0322857
1125	0.0674	4	0.0322857
1126	0.0674	4	0.0322857
1127	0.0674	4	0.0322857
1128	0.0674	4	0.0322857
1129	0.0674	4	0.0322857
1130	0.0674	4	0.0322857
1131	0.0674	4	0.0322857
1132	0.0674	4	0.0322857
1133	0.0674	4	0.0322857
1134	0.0674	4	0.0322857
1135	0.0674	4	0.0322857
1136	0.0674	4	0.0322857
1137	0.0674	4	0.0322857
1138	0.0674	4	0.0322857
1139	0.0674	4	0.0322857
1140	0.0674	4	0.0322857
1141	0.0674	4	0.0322857
1142	0.0674	4	0.0322857
1143	0.0674	4	0.0322857
1144	0.0674	4	0.0322857
1145	0.0674	4	0.0322857
1146	0.0674	4	0.0322857
1147	0.0674	4	0.0322857
1148	0.0674	4	0.0322857
1149	0.0674	4	0.0322857
1150	0.0674	4	0.0322857
1151	0.0674	4	0.0322857
1152	0.0674	4	0.0322857
1153	0.0674	4	0.0322857
1154	0.0674	4	0.0322857
1155	0.0674	4	0.0322857
1156	0.0674	4	0.0322857
1157	0.0674	4	0.0322857
1158	0.0674	4	0.0322857
1159	0.0674	4	0.0322857
1160	0.0674	4	0.0322857
1161	0.0674	4	0.0322857
1162	0.0674	4	0.0322857
1163	0.0674	4	0.0322857
1164	0.0674	4	0.0322857
1165	0.0674	4	0.0322857
1166	0.0674	4	0.0322857
1167	0.0674	4	0.0322857
1168	0.0674	4	0.0322857
1169	0.0674	4	0.0322857
1170	0.0674	4	0.0322857
1171	0.0674	4	0.0322857
1172	0.0674	4	0.0322857
1173	0.0674	4	0.0322857
1174	0.0674	4	0.0322857
1175	0.0674	4	0.0322857
1176	0.0674	4	0.0322857
1177	0.0674	4	0.0322857
1178	0.0674	4	0.0322857
1179	0.0674	4	0.0322857
1180	0.0674	4	0.0322857
1181	0.0674	4	0.0322857
1182	0.0674	4	0.0322857
1183	0.0674	4	0.0322857
1184	0.0674	4	0.0322857
1185	0.0674	4	0.0322857
1186	0.0674	4	0.0322857
1187	0.0674	4	0.0322857
1188	0.0674	4	0.0322857
1189	0.0674	4	0.0322857
1190	0.0674	4	0.0322857
1191	0.0674	4	0.0322857
1192	0.0674	4	0.0322857
1193	0.0674	4	0.0322857
1194	0.0674	4	0.0322857
1195	0.0674	4	0.0322857
1196	0.0674	4	0.0322857
1197	0.0674	4	0.0322857
1198	0.0674	4	0.0322857
1199	0.0674	4	0.0322857
1200	0.0674	4	0.0322857
1201	0.0674	4	0.0322857
1202	0.0674	4	0.0322857
1203	0.0674	4	0.0322857
1204	0.0674	4	0.0322857
1205	0.0674	4	0.0322857
1206	0.0674	4	0.0322857
1207	0.0674	4	0.0322857
1208	0.0674	4	0.0322857
1209	0.0674	4	0.0322857
1210	0.0674	4	0.0322857
1211	0.0674	4	0.0322857
1212	0.0674	4	0.0322857
1213	0.0674	4	0.0322857
1214	0.0674	4	0.0322857
1215	0.0674	4	0.0322857
1216	0.0674	4	0.0322857
1217	0.0674	4	0.0322857
1218	0.0674	4	0.0322857
1219	0.0674	4	0.0322857
1220	0.0674	4	0.0322857
1221	0.0674	4	0.0322857
1222	0.0674	4	0.0322857
1223	0.0674	4	0.0322857
1224	0.0674	4	0.0322857
1225	0.0674	4	0.0322857
1226	0.0674	4	0.0322857
1227	0.0674	4	0.0322857
1228	0.0674	4	0.0322857
1229	0.0674	4	0.0322857
1230	0.0674	4	0.0322857
1231	0.0674	4	0.0322857
1232	0.0674	4	0.0322857
1233	0.0674	4	0.0322857
1234	0.0674	4	0.0322857
1235	0.0674	4	0.0322857
1236	0.0674	4	0.0322857
1237	0.0674	4	0.0322857
1238	0.0674	4	0.0322857
1239	0.0674	4	0.0322857
1240	0.0674	4	0.0322857
1241	0.0674	4	0.0322857
1242	0.0674	4	0.0322857
1243	0.0674	4	0.0322857
1244	0.0674	4	0.0322857
1245	0.0674	4	0.0322857
1246	0.0674	4	0.0322857
1247	0.0674	4	0.0322857
1248	0.0674	4	0.0322857
1249	0.0674	4	0.0322857
1250	0.0674	4	0.0322857
1251	0.0674	4	0.0322857
1252	0.0674	4	0.0322857
1253	0.0674	4	0.0322857
1254	0.0674	4	0.0322857
1255	0.0674	4	0.0322857
1256	0.0674	4	0.0322857
1257	0.0674	4	0.0322857
1258	0.0674	4	0.0322857
1259	0.0674	4	0.0322857
1260	0.0674	4	0.0322857
1261	0.0674	4	0.0322857
1262	0.0674	4	0.0322857
1263	0.0674	4	0.0322857
1264	0.0674	4	0.0322857
1265	0.0674	4	0.0322857
1266	0.0674	4	0.0322857
1267	0.0674	4	0.0322857
1268	0.0674	4	0.0322857
1269	0.0674	4	0.0322857
1270	0.0674	4	0.0322857
1271	0.0674	4	0.0322857
1272	0.0674	4	0.0322857
1273	0.0674	4	0.0322857
1274	0.0674	4	0.0322857
1275	0.0674	4	0.0322857
1276	0.0674	4	0.0322857
1277	0.0674	4	0.0322857
1278	0.0674	4	0.0322857
1279	0.0674	4	0.0322857
1280	0.0674	4	0.0322857
1281	0.0674	4	0.0322857
1282	0.0674	4	0.0322857
1283	0.0674	4	0.0322857
1284	0.0674	4	0.0322857
1285	0.0674	4	0.0322857
1286	0.0674	4	0.0322857
1287	0.0674	4	0.0322857
1288	0.0674	4	0.0322857
1289	0.0674	4	0.0322857
1290	0.0674	4	0.0322857
1291	0.0674	4	0.0322857
1292	0.0674	4	0.0322857
1293	0.0674	4	0.0322857
1294	0.0674	4	0.0322857
1295	0.0674	4	0.0322857
1296	0.0674	4	0.0322857
1297	0.0674	4	0.0322857
1298	0.0674	4	0.0322857
1299	0.0674	4	0.0322857
1300	0.0674	4	0.0322857
1301	0.0674	4	0.0322857
1302	0.0674	4	0.0322857
1303	0.0674	4	0.0322857
1304	0.0674	4	0.0322857
1305	0.0674	4	0.0322857
1306	0.0674	4	0.0322857
1307	0.0674	4	0.0322857
1308	0.0674	4	0.0322857
1309	0.0674	4	0.0322857
1310	0.0674	4	0.0322857
1311	0.0674	4	0.0322857
1312	0.0674	4	0.0322857
1313	0.0674	4	0.0322857
1314	0.0674	4	0.0322857
1315	0.0674	4	0.0322857
1316	0.0674	4	0.0322857
1317	0.0674	4	0.0322857
1318	0.0674	4	0.0322857
1319	0.0674	4	0.0322857
1320	0.0674	4	0.0322857
1321	0.0674	4	0.0322857
1322	0.0674	4	0.0322857
1323	0.0674	4	0.0322857
1324	0.0674	4	0.0322857
1325	0.0674	4	0.0322857
1326	0.0674	4	0.0322857
1327	0.0674	4	0.0322857
1328	0.0674	4	0.0322857
1329	0.0674	4	0.0322857
1330	0.0674	4	0.0322857
1331	0.0674	4	0.0322857
1332	0.0674	4	0.0322857
1333	0.0674	4	0.0322857
1334	0.0674	4	0.0322857
1335	0.0674	4	0.0322857
1336	0.0674	4	0.0322857
1337	0.0674	4	0.0322857
1338	0.0674	4	0.0322857
1339	0.0674	4	0.0322857
1340	0.0674	4	0.0322857
1341	0.0674	4	0.0322857
1342	0.0674	4	0.0322857
1343	0.0674	4	0.0322857
1344	0.0674	4	0.0322857
1345	0.0674	4	0.0322857
1346	0.0674	4	0.0322857
1347	0.0674	4	0.0322857
1348	0.0674	4	0.0322857
1349	0.0674	4	0.0322857
1350	0.0674	4	0.0322857
1351	0.0674	4	0.0322857
1352	0.0674	4	0.0322857
1353	0.0674	4	0.0322857
1354	0.0674	4	0.0322857
1355	0.0674	4	0.0322857
1356	0.0674	4	0.0322857
1357	0.0674	4	0.0322857
1358	0.0674	4	0.0322857
1359	0.0674	4	0.0322857
1360	0.0674	4	0.0322857
1361	0.0674	4	0.0322857
1362	0.0674	4	0.0322857
1363	0.0674	4	0.0322857
1364	0.0674	4	0.0322857
1365	0.0674	4	0.0322857
1366	0.0674	4	0.0322857
1367	0.0674	4	0.0322857
1368	0.0674	4	0.0322857
1369	0.0674	4	0.0322857
1370	0.0674	4	0.0322857
1371	0.0674	4	0.0322857
1372	0.0674	4	0.0322857
1373	0.0674	4	0.0322857
1374	0.0674	4	0.0322857
1375	0.0674	4	0.0322857
1376	0.0674	4	0.0322857
1377	0.0674	4	0.0322857
1378	0.0674	4	0.0322857
1379	0.0674	4	0.0322857
1380	0.0674	4	0.0322857
1381	0.0674	4	0.0322857
1382	0.0674	4	0.0322857
1383	0.0674	4	0.0322857
1384	0.0674	4	0.0322857
1385	0.0674	4	0.0322857
1386	0.0674	4	0.0322857
1387	0.0674	4	0.0322857
1388	0.0674	4	0.0322857
1389	0.0674	4	0.0322857
1390	0.0674	4	0.0322857
1391	0.0674	4	0.0322857
1392	0.0674	4	0.0322857
1393	0.0674	4	0.0322857
1394	0.0674	4	0.0322857
1395	0.0674	4	0.0322857
1396	0.0674	4	0.0322857
1397	0.0674	4	0.0322857
1398	0.0674	4	0.0322857
1399	0.0674	4	0.0322857
1400	0.0674	4	0.0322857
1401	0.0674	4	0.0322857
1402	0.0674	4	0.0322857
1403	0.0674	4	0.0322857
1404	0.0674	4	0.0322857
1405	0.0674	4	0.0322857
1406	0.0674	4	0.0322857
1407	0.0674	4	0.0322857
1408	0.0674	4	0.0322857
1409	0.0674	4	0.0322857
1410	0.0674	4	0.0322857
1411	0.0674	4	0.0322857
1412	0.0674	4	0.0322857
1413	0.0674	4	0.0322857
1414	0.0674	4	0.0322857
1415	0.0674	4	0.0322857
1416	0.0674	4	0.0322857
1417	0.0674	4	0.0322857
1418	0.0674	4	0.0322857
1419	0.0674	4	0.0322857
1420	0.0674	4	0.0322857
1421	0.0674	4	0.0322857
1422	0.0674	4	0.0322857
1423	0.0674	4	0.0322857
1424	0.0674	4	0.0322857
1425	0.0674	4	0.0322857
1426	0.0674	4	0.0322857
1427	0.0674	4	0.0322857
1428	0.0674	4	0.0322857
1429	0.0674	4	0.0322857
1430	0.0674	4	0.0322857
1431	0.0674	4	0.0322857
1432	0.0674	4	0.0322857
1433	0.0674	4	0.0322857
1434	0.0674	4	0.0322857
1435	0.0674	4	0.0322857
1436	0.0674	4	0.0322857
1437	0.0674	4	0.0322857
1438	0.0674	4	0.0322857
1439	0.0674	4	0.0322857
1440	0.0674	4	0.0322857
1441	0.0674	4	0.0322857
1442	0.0674	4	0.0322857
1443	0.0674	4	0.0322857
1444	0.0674	4	0.0322857
1445	0.0674	4	0.0322857
1446	0.0674	4	0.0322857
1447	0.0674	4	0.0322857
1448	0.0674	4	0.0322857
1449	0.0674	4	0.0322857
1450	0.0674	4	0.0322857
1451	0.0674	4	0.0322857
1452	0.0674	4	0.0322857
1453	0.0674	4	0.0322857
1454	0.0674	4	0.0322857
1455	0.0674	4	0.0322857
1456	0.0674	4	0.0322857
1457	0.0674	4	0.0322857
1458	0.0674	4	0.0322857
1459	0.0674	4	0.0322857
1460	0.0674	4	0.0322857
1461	0.0674	4	0.0322857
1462	0.0674	4	0.0322857
1463	0.0674	4	0.0322857
1464	0.0674	4	0.0322857
1465	0.0674	4	0.0322857
1466	0.0674	4	0.0322857
1467	0.0674	4	0.0322857
1468	0.0674	4	0.0322857
1469	0.0674	4	0.0322857
1470	0.0674	4	0.0322857
1471	0.0674	4	0.0322857
1472	0.0674	4	0.0322857
1473	0.0674	4	0.0322857
1474	0.0674	4	0.0322857
1475	0.0674	4	0.0322857
1476	0.0674	4	0.0322857
1477	0.0674	4	0.0322857
1478	0.0674	4	0.0322857
1479	0.0674	4	0.0322857
1480	0.0674	4	0.0322857
1481	0.0674	4	0.0322857
1482	0.0674	4	0.0322857
1483	0.0674	4	0.0322857
1484	0.0674	4	0.0322857
1485	0.0674	4	0.0322857
1486	0.0674	4	0.0322857
1487	0.0674	4	0.0322857
1488	0.0674	4	0.0322857
1489	0.0674	4	0.0322857
1490	0.0674	4	0.0322857
1491	0.0674	4	0.0322857
1492	0.0674	4	0.0322857
1493	0.0674	4	0.0322857
1494	0.0674	4	0.0322857
1495	0.0674	4	0.0322857
1496	0.0674	4	0.0322857
1497	0.0674	4	0.0322857
1498	0.0674	4	0.0322857
1499	0.0674	4	0.0322857
1500	0.0674	4	0.0322857
1501	0.0674	4	0.0322857
1502	0.0674	4	0.0322857
1503	0.0674	4	0.0322857
1504	0.0674	4	0.0322857
1505	0.0674	4	0.0322857
1506	0.0674	4	0.0322857
1507	0.0674	4	0.0322857
1508	0.0674	4	0.0322857
1509	0.0674	4	0.0322857
1510	0.0674	4	0.0322857
1511	0.0674	4	0.0322857
1512	0.0674	4	0.0322857
1513	0.0674	4	0.0322857
1514	0.0674	4	0.0322857
1515	0.0674	4	0.0322857
1516	0.0674	4	0.0322857
1517	0.0674	4	0.0322857
1518	0.0674	4	0.0322857
1519	0.0674	4	0.0322857
1520	0.0674	4	0.0322857
1521	0.0674	4	0.0322857
1522	0.0674	4	0.0322857
1523	0.0674	4	0.0322857
1524	0.0674	4	0.0322857
1525	0.0674	4	0.0322857
1526	0.0674	4	0.0322857
1527	0.0674	4	0.0322857
1528	0.0674	4	0.0322857
1529	0.0674	4	0.0322857
1530	0.0674	4	0.0322857
1531	0.0674	4	0.0322857
1532	0.0674	4	0.0322857
1533	0.0674	4	0.0322857
1534	0.0674	4	0.0322857
1535	0.0674	4	0.0322857
1536	0.0674	4	0.0322857
1537	0.0674	4	0.0322857
1538	0.0674	4	0.0322857
1539	0.0674	4	0.0322857
1540	0.0674	4	0.0322857
1541	0.0674	4	0.0322857
1542	0.0674	4	0.0322857
1543	0.0674	4	0.0322857
1544	0.0674	4	0.0322857
1545	0.0674	4	0.0322857
1546	0.0674	4	0.0322857
1547	0.0674	4	0.0322857
1548	0.0674	4	0.0322857
1549	0.0674	4	0.0322857
1550	0.0674	4	0.0322857
1551	0.0674	4	0.0322857
1552	0.0674	4	0.0322857
1553	0.0674	4	0.0322857
1554	0.0674	4	0.0322857
1555	0.0674	4	0.0322857
1556	0.0674	4	0.0322857
1557	0.0674	4	0.0322857
1558	0.0674	4	0.0322857
1559	0.0674	4	0.0322857
1560	0.0674	4	0.0322857
1561	0.0674	4	0.0322857
1562	0.0674	4	0.0322857
1563	0.0674	4	0.0322857
1564	0.0674	4	0.0322857
1565	0.0674	4	0.0322857
1566	0.0674	4	0.0322857
1567	0.0674	4	0.0322857
1568	0.0674	4	0.0322857
1569	0.0674	4	0.0322857
1570	0.0674	4	0.0322857
1571	0.0674	4	0.0322857
1572	0.0674	4	0.0322857
1573	0.0674	4	0.0322857
1574	0.0674	4	0.0322857
1575	0.0674	4	0.0322857
1576	0.0674	4	0.0322857
1577	0.0674	4	0.0322857
1578	0.0674	4	0.0322857
1579	0.0674	4	0.0322857
1580	0.0674	4	0.0322857
1581	0.0674	4	0.0322857
1582	0.0674	4	0.0322857
1583	0.0674	4	0.0322857
1584	0.0674	4	0.0322857
1585	0.0674	4	0.0322857
1586	0.0674	4	0.0322857
1587	0.0674	4	0.0322857
1588	0.0674	4	0.0322857
1589	0.0674	4	0.0322857
1590	0.0674	4	0.0322857
1591	0.0674	4	0.0322857
1592	0.0674	4	0.0322857
1593	0.0674	4	0.0322857
1594	0.0674	4	0.0322857
1595	0.0674	4	0.0322857
1596	0.0674	4	0.0322857
1597	0.0674	4	0.0322857
1598	0.0674	4	0.0322857
1599	0.0674	4	0.0322857
1600	0.0674	4	0.0322857
1601	0.0674	4	0.0322857
1602	0.0674	4	0.0322857
1603	0.0674	4	0.0322857
1604	0.0674	4	0.0322857
1605	0.0674	4	0.0322857
1606	0.0674	4	0.0322857
1607	0.0674	4	0.0322857
1608	0.0674	4	0.0322857
1609	0.0674	4	0.0322857
1610	0.0674	4	0.0322857
1611	0.0674	4	0.0322857
1612	0.0674	4	0.0322857
1613	0.0674	4	0.0322857
1614	0.0674	4	0.0322857
1615	0.0674	4	0.0322857
1616	0.0674	4	0.0322857
1617	0.0674	4	0.0322857
1618	0.0674	4	0.0322857
1619	0.0674	4	0.0322857
1620	0.0674	4	0.0322857
1621	0.0674	4	0.0322857
1622	0.0674	4	0.0322857
1623	0.0674	4	0.0322857
1624	0.0674	4	0.0322857
1625	0.0674	4	0.0322857
1626	0.0674	4	0.0322857
1627	0.0674	4	0.0322857
1628	0.0674	4	0.0322857
1629	0.0674	4	0.0322857
1630	0.0674	4	0.0322857
1631	0.0674	4	0.0322857
1632	0.0674	4	0.0322857
1633	0.0674	4	0.0322857
1634	0.0674	4	0.0322857
1635	0.0674	4	0.0322857
1636	0.0674	4	0.0322857
1637	0.0674	4	0.0322857
1638	0.0674	4	0.0322857
1639	0.0674	4	0.0322857
1640	0.0674	4	0.0322857
1641	0.0674	4	0.0322857
1642	0.0674	4	0.0322857
1643	0.0674	4	0.0322857
1644	0.0674	4	0.0322857
1645	0.0674	4	0.0322857
1646	0.0674	4	0.0322857
1647	0.0674	4	0.0322857
1648	0.0674	4	0.0322857
1649	0.0674	4	0.0322857
1650	0.0674	4	0.0322857
1651	0.0674	4	0.0322857
1652	0.0674	4	0.0322857
1653	0.0674	4	0.0322857
1654	0.0674	4	0.0322857
1655	0.0674	4	0.0322857
1656	0.0674	4	0.0322857
1657	0.0674	4	0.0322857
1658	0.0674	4	0.0322857
1659	0.0674	4	0.0322857
1660	0.0674	4	0.0322857
1661	0.0674	4	0.0322857
1662	0.0674	4	0.0322857
1663	0.0674	4	0.0322857
1664	0.0674	4	0.0322857
1665	0.0674	4	0.0322857
1666	0.0674	4	0.0322857
1667	0.0674	4	0.0322857
1668	0.0674	4	0.0322857
1669	0.0674	4	0.0322857
1670	0.0674	4	0.0322857
1671	0.0674	4	0.0322857
1672	0.0674	4	0.0322857
1673	0.0674	4	0.0322857
1674	0.0674	4	0.0322857
1675	0.0674	4	0.0322857
1676	0.0674	4	0.0322857
1677	0.0674	4	0.0322857
1678	0.0674	4	0.0322857
1679	0.0674	4	0.0322857
1680	0.0674	4	0.0322857
1681	0.0674	4	0.0322857
1682	0.0674	4	0.0322857
1683	0.0674	4	0.0322857
1684	0.0674	4	0.0322857
1685	0.0674	4	0.0322857
1686	0.0674	4	0.0322857
1687	0.0674	4	0.0322857
1688	0.0674	4	0.0322857
1689	0.0674	4	0.0322857
1690	0.0674	4	0.0322857
1691	0.0674	4	0.0322857
1692	0.0674	4	0.0322857
1693	0.0674	4	0.0322857
1694	0.0674	4	0.0322857
1695	0.0674	4	0.0322857
1696	0.0674	4	0.0322857
1697	0.0674	4	0.0322857
1698	0.0674	4	0.0322857
1699	0.0674	4	0.0322857
1700	0.0674	4	0.0322857
1701	0.0674	4	0.0322857
1702	0.0674	4	0.0322857
1703	0.0674	4	0.0322857
1704	0.0674	4	0.0322857
1705	0.0674	4	0.0322857
1706	0.0674	4	0.0322857
1707	0.0674	4	0.0322857
1708	0.0674	4	0.0322857
1709	0.0674	4	0.0322857
1710	0.0674	4	0.0322857
1711	0.0674	4	0.0322857
1712	0.0674	4	0.0322857
1713	0.0674	4	0.0322857
1714	0.0674	4	0.0322857
1715	0.0674	4	0.0322857
1716	0.0674	4	0.0322857
1717	0.0674	4	0.0322857
1718	0.0674	4	0.0322857
1719	0.0674	4	0.0322857
1720	0.0674	4	0.0322857
1721	0.0674	4	0.0322857
1722	0.0674	4	0.0322857
1723	0.0674	4	0.0322857
1724	0.0674	4	0.0322857
1725	0.0674	4	0.0322857
1726	0.0674	4	0.0322857
1727	0.0674	4	0.0322857
1728	0.0674	4	0.0322857
1729	0.0674	4	0.0322857
1730	0.0674	4	0.0322857
1731	0.0674	4	0.0322857
1732	0.0674	4	0.0322857
1733	0.0674	4	0.0322857
1734	0.0674	4	0.0322857
1735	0.0674	4	0.0322857
1736	0.0674	4	0.0322857
1737	0.0674	4	0.0322857
1738	0.0674	4	0.0322857
1739	0.0674	4	0.0322857
1740	0.0674	4	0.0322857
1741	0.0674	4	0.0322857
1742	0.0674	4	0.0322857
1743	0.0674	4	0.0322857
1744	0.0674	4	0.0322857
1745	0.0674	4	0.0322857
1746	0.0674	4	0.0322857
1747	0.0674	4	0.0322857
1748	0.0674	4	0.0322857
1749	0.0674	4	0.0322857
1750	0.0674	4	0.0322857
1751	0.0674	4	0.0322857
1752	0.0674	4	0.0322857
1753	0.0674	4	0.0322857
1754	0.0674	4	0.0322857
1755	0.0674	4	0.0322857
1756	0.0674	4	0.0322857
1757	0.0674	4	0.0322857
1758	0.0674	4	0.0322857
1759	0.0674	4	0.0322857
1760	0.0674	4	0.0322857
1761	0.0674	4	0.0322857
1762	0.0674	4	0.0322857
1763	0.0674	4	0.0322857
1764	0.0674	4	0.0322857
1765	0.0674	4	0.0322857
1766	0.0674	4	0.0322857
1767	0.0674	4	0.0322857
1768	0.0674	4	0.0322857
1769	0.0674	4	0.0322857
1770	0.0674	4	0.0322857
1771	0.0674	4	0.0322857
1772	0.0674	4	0.0322857
1773	0.0674	4	0.0322857
1774	0.0674	4	0.0322857
1775	0.0674	4	0.0322857
1776	0.0674	4	0.0322857
1777	0.0674	4	0.0322857
1778	0.0674	4	0.0322857
1779	0.0674	4	0.0322857
1780	0.0674	4	0.0322857
1781	0.0674	4	0.0322857
1782	0.0674	4	0.0322857
1783	0.0674	4	0.0322857
1784	0.0674	4	0.0322857
1785	0.0674	4	0.0322857
1786	0.0674	4	0.0322857
1787	0.0674	4	0.0322857
1788	0.0674	4	0.0322857
1789	0.0674	4	0.0322857
1790	0.0674	4	0.0322857
1791	0.0674	4	0.0322857
1792	0.0674	4	0.0322857
1793	0.0674	4	0.0322857
1794	0.0674	4	0.0322857
1795	0.0674	4	0.0322857
1796	0.0674	4	0.0322857
1797	0.0674	4	0.0322857
1798	0.0674	4	0.0322857
1799	0.0674	4	0.0322857
1800	0.0674	4	0.0322857
1801	0.0674	4	0.0322857
1802	0.0674	4	0.0322857
1803	0.0674	4	0.0322857
1804	0.0674	4	0.0322857
1805	0.0674	4	0.0322857
1806	0.0674	4	0.0322857
1807	0.0674	4	0.0322857
1808	0.0674	4	0.0322857
1809	0.0674	4	0.0322857
1810	0.0674	4	0.0322857
1811	0.0674	4	0.0322857
1812	0.0674	4	0.0322857
1813	0.0674	4	0.0322857
1814	0.0674	4	0.0322857
1815	0.0674	4	0.0322857
1816	0.0674	4	0.0322857
1817	0.0674	4	0.0322857
1818	0.0674	4	0.0322857
1819	0.0674	4	0.0322857
1820	0.0674	4	0.0322857
1821	0.0674	4	0.0322857
1822	0.0674	4	0.0322857
1823	0.0674	4	0.0322857
1824	0.0674	4	0.0322857
1825	0.0674	4	0.0322857
1826	0.0674	4	0.0322857
1827	0.0674	4	0.0322857
1828	0.0674	4	0.0322857
1829	0.0674	4	0.0322857
1830	0.0674	4	0.0322857
1831	0.0674	4	0.0322857
1832	0.0674	4	0.0322857
1833	0.0674	4	0.0322857
1834	0.0674	4	0.0322857
1835	0.0674	4	0.0322857
1836	0.0674	4	0.0322857
1837	0.0674	4	0.0322857
1838	0.0674	4	0.0322857
1839	0.0674	4	0.0322857
1840	0.0674	4	0.0322857
1841	0.0674	4	0.0322857
1842	0.0674	4	0.0322857
1843	0.0674	4	0.0322857
1844	0.0674	4	0.0322857
1845	0.0674	4	0.0322857
1846	0.0674	4	0.0322857
1847	0.0674	4	0.0322857
1848	0.0674	4	0.0322857
1849	0.0674	4	0.0322857
1850	0.0674	4	0.0322857
1851	0.0674	4	0.0322857
1852	0.0674	4	0.0322857
1853	0.0674	4	0.0322857
1854	0.0674	4	0.0322857
1855	0.0674	4	0.0322857
1856	0.0674	4	0.0322857
1857	0.0674	4	0.0322857
1858	0.0674	4	0.0322857
1859	0.0674	4	0.0322857
1860	0.0674	4	0.0322857
1861	0.0674	4	0.0322857
1862	0.0674	4	0.0322857
1863	0.0674	4	0.0322857
1864	0.0674	4	0.0322857
1865	0.0674	4	0.0322857
1866	0.0674	4	0.0322857
1867	0.0674	4	0.0322857
1868	0.0674	4	0.0322857
1869	0.0674	4	0.0322857
1870	0.0674	4	0.0322857
1871	0.0674	4	0.0322857
1872	0.0674	4	0.0322857
1873	0.0674	4	0.0322857
1874	0.0674	4	0.0322857
1875	0.0674	4	0.0322857
1876	0.0674	4	0.0322857
1877	0.0674	4	0.0322857
1878	0.0674	4	0.0322857
1879	0.0674	4	0.0322857
1880	0.0674	4	0.0322857
1881	0.0674	4	0.0322857
1882	0.0674	4	0.0322857
1883	0.0674	4	0.0322857
1884	0.0674	4	0.0322857
1885	0.0674	4	0.0322857
1886	0.0674	4	0.0322857
1887	0.0674	4	0.0322857
1888	0.0674	4	0.0322857
1889	0.0674	4	0.0322857
1890	0.0674	4	0.0322857
1891	0.0674	4	0.0322857
1892	0.0674	4	0.0322857
1893	0.0674	4	0.0322857
1894	0.0674	4	0.0322857
1895	0.0674	4	0.0322857
1896	0.0674	4	0.0322857
1897	0.0674	4	0.0322857
1898	0.0674	4	0.0322857
1899	0.0674	4	0.0322857
1900	0.0674	4	0.0322857
1901	0.0674	4	0.0322857
1902	0.0674	4	0.0322857
1903	0.0674	4	0.0322857
1904	0.0674	4	0.0322857
1905	0.0674	4	0.0322857
1906	0.0674	4	0.0322857
1907	0.0674	4	0.0322857
1908	0.0674	4	0.0322857
1909	0.0674	4	0.0322857
1910	0.0674	4	0.0322857
1911	0.0674	4	0.0322857
1912	0.0674	4	0.0322857
1913	0.0674	4	0.0322857
1914	0.0674	4	0.0322857
1915	0.0674	4	0.0322857
1916	0.0674	4	0.0322857
1917	0.0674	4	0.0322857
1918	0.0674	4	0.0322857
1919	0.0674	4	0.0322857
1920	0.0674	4	0.0322857
1921	0.0674	4	0.0322857
1922	0.0674	4	0.0322857
1923	0.0674	4	0.0322857
1924	0.0674	4	0.0322857
1925	0.0674	4	0.0322857
1926	0.0674	4	0.0322857
1927	0.0674	4	0.0322857
1928	0.0674	4	0.0322857
1929	0.0674	4	0.0322857
1930	0.0674	4	0.0322857
1931	0.0674	4	0.0322857
1932	0.0674	4	0.0322857
1933	0.0674	4	0.0322857
1934	0.0674	4	0.0322857
1935	0.0674	4	0.0322857
1936	0.0674	4	0.0322857
1937	0.0674	4	0.0322857
1938	0.0674	4	0.0322857
1939	0.0674	4	0.0322857
1940	0.0674	4	0.0322857
1941	0.0674	4	0.0322857
1942	0.0674	4	0.0322857
1943	0.0674	4	0.0322857
1944	0.0674	4	0.0322857
1945	0.0674	4	0.0322857
1946	0.0674	4	0.0322857
1947	0.0674	4	0.0322857
1948	0.0674	4	0.0322857
1949	0.0674	4	0.0322857
1950	0.0674	4	0.0322857
1951	0.0674	4	0.0322857
1952	0.0674	4	0.0322857
1953	0.0674	4	0.0322857
1954	0.0674	4	0.0322857
1955	0.0674	4	0.0322857
1956	0.0674	4	0.0322857
1957	0.0674	4	0.0322857
1958	0.0674	4	0.0322857
1959	0.0674	4	0.0322857
1960	0.0674	4	0.0322857
1961	0.0674	4	0.0322857
1962	0.0674	4	0.0322857
1963	0.0674	4	0.0322857
1964	0.0674	4	0.0322857
1965	0.0674	4	0.0322857
1966	0.0674	4	0.0322857
1967	0.0674	4	0.0322857
1968	0.0674	4	0.0322857
1969	0.0674	4	0.0322857
1970	0.0674	4	0.0322857
1971	0.0674	4	0.0322857
1972	0.0674	4	0.0322857
1973	0.0674	4	0.0322857
1974	0.0674	4	0.0322857
1975	0.0674	4	0.0322857
1976	0.0674	4	0.0322857
1977	0.0674	4	0.0322857
1978	0.0674	4	0.0322857
1979	0.0674	4	0.0322857
1980	0.0674	4	0.0322857
1981	0.0674	4	0.0322857
1982	0.0674	4	0.0322857
1983	0.0674	4	0.0322857
1984	0.0674	4	0.0322857
1985	0.0674	4	0.0322857
1986	0.0674	4	0.0322857
1987	0.0674	4	0.0322857
1988	0.0674	4	0.0322857
1989	0.0674	4	0.0322857
1990	0.0674	4	0.0322857
1991	0.0674	4	0.0322857
1992	0.0674	4	0.0322857
1993	0.0674	4	0.0322857
1994	0.0674	4	0.0322857
1995	0.0674	4	0.0322857
1996	0.0674	4	0.0322857
1997	0.0674	4	0.0322857
1998	0.0674	4	0.0322857
1999	0.0674	4	0.0322857
[truncated: 38,001 more rows]
