# Supplementary material for: Aspiration-driven co-evolution of cooperation with individual behavioral diversity
Source: PLoS One. 2023 Sep 15;18(9):e0291134. doi: 10.1371/journal.pone.0291134 (PMC10503719; doi:10.1371/journal.pone.0291134)
Supplement: S1 Data — (ZIP) [file pone.0291134.s001.zip › M1/v1-L=200/data/aspiration_time,b=1.7_frequency.txt]

0	0.5	0.5	0
1	0.677891	0.698926	0.472191
2	0.76164	0.836367	0.540152
3	0.784159	0.936461	0.592549
4	0.768521	1.01224	0.6172
5	0.733412	1.07771	0.617727
6	0.688595	1.13554	0.60213
7	0.640252	1.19735	0.575241
8	0.592701	1.26668	0.541542
9	0.547575	1.33969	0.506104
10	0.504663	1.41824	0.469759
11	0.465243	1.50663	0.433726
12	0.428572	1.60475	0.39965
13	0.394638	1.70398	0.368428
14	0.363824	1.79325	0.338882
15	0.335674	1.89974	0.31113
16	0.310002	1.9903	0.285539
17	0.28693	2.06307	0.262487
18	0.265617	2.20715	0.241538
19	0.246356	2.32818	0.22203
20	0.228718	2.43869	0.204533
21	0.212912	2.56414	0.188322
22	0.198467	2.68459	0.173672
23	0.185351	2.74782	0.160513
24	0.173661	2.83757	0.148451
25	0.162993	2.89073	0.137248
26	0.15334	2.93108	0.127123
27	0.144574	2.99283	0.117836
28	0.136523	3.05898	0.109536
29	0.129357	3.09012	0.102166
30	0.122817	3.20764	0.0956646
31	0.116844	3.2639	0.0893843
32	0.111406	3.34969	0.0834799
33	0.106542	3.32003	0.0782577
34	0.102112	3.34885	0.0736997
35	0.098102	3.41609	0.0696573
36	0.0944783	3.48862	0.0658123
37	0.0912239	3.54221	0.062341
38	0.0882168	3.64129	0.0592922
39	0.085453	3.70027	0.0566685
40	0.0829092	3.72427	0.0540984
41	0.0806183	3.775	0.051857
42	0.0785641	3.79589	0.0494355
43	0.0766875	3.83405	0.0475313
44	0.0749803	3.85917	0.045712
45	0.0734567	3.87098	0.0439889
46	0.0721102	3.87089	0.0425362
47	0.0708544	3.89379	0.0412864
48	0.069728	3.90302	0.0400798
49	0.0687056	3.92	0.039016
50	0.0677711	3.92681	0.0379239
51	0.0669243	3.93318	0.0370213
52	0.0661635	3.93997	0.0362021
53	0.065483	3.94665	0.0354646
54	0.0648529	3.95146	0.0347925
55	0.0642838	3.95621	0.0341822
56	0.0637801	3.96017	0.033644
57	0.0633205	3.96388	0.0331521
58	0.0629021	3.96705	0.032706
59	0.0625289	3.96998	0.0323072
60	0.0621899	3.97303	0.031942
61	0.0618851	3.97553	0.0316156
62	0.0616067	3.97806	0.0313154
63	0.0613478	3.97985	0.0310407
64	0.0611218	3.98161	0.0307994
65	0.0609186	3.98356	0.0305795
66	0.0607321	3.9851	0.0303796
67	0.0605638	3.98661	0.0301984
68	0.060409	3.98776	0.0300335
69	0.0602694	3.98906	0.0298828
70	0.0601406	3.99008	0.029745
71	0.0600268	3.99091	0.0296239
72	0.0599243	3.99172	0.0295144
73	0.0598337	3.9926	0.0294163
74	0.0597495	3.99325	0.0293264
75	0.0596751	3.99397	0.0292458
76	0.0596053	3.9945	0.0291713
77	0.0595433	3.99505	0.0291047
78	0.0594869	3.99558	0.0290437
79	0.0594358	3.99612	0.028988
80	0.0593903	3.99656	0.0289388
81	0.059349	3.9969	0.0288945
82	0.0593112	3.99721	0.028854
83	0.0592767	3.99748	0.0288172
84	0.0592458	3.99772	0.0287842
85	0.0592179	3.99798	0.0287541
86	0.0591922	3.99818	0.0287267
87	0.0591693	3.99838	0.028702
88	0.0591481	3.99854	0.0286794
89	0.0591292	3.99869	0.0286592
90	0.0591124	3.99884	0.0286411
91	0.0590968	3.99894	0.0286246
92	0.0590828	3.99903	0.0286098
93	0.0590701	3.99913	0.0285962
94	0.0590587	3.99922	0.0285841
95	0.0590483	3.99929	0.028573
96	0.059039	3.99936	0.0285632
97	0.0590306	3.99941	0.0285542
98	0.0590229	3.99947	0.028546
99	0.0590158	3.99952	0.0285385
100	0.0590095	3.99956	0.0285319
101	0.0590038	3.9996	0.0285258
102	0.0589987	3.99964	0.0285203
103	0.058994	3.99967	0.0285154
104	0.0589898	3.99971	0.0285109
105	0.058986	3.99974	0.0285068
106	0.0589826	3.99976	0.0285032
107	0.0589794	3.99978	0.0284998
108	0.0589766	3.99981	0.0284968
109	0.058974	3.99982	0.0284941
110	0.0589717	3.99984	0.0284916
111	0.0589696	3.99985	0.0284894
112	0.0589677	3.99987	0.0284874
113	0.058966	3.99988	0.0284856
114	0.0589645	3.99989	0.0284839
115	0.0589631	3.9999	0.0284825
116	0.0589619	3.99991	0.0284811
117	0.0589608	3.99992	0.0284799
118	0.0589597	3.99993	0.0284788
119	0.0589588	3.99994	0.0284779
120	0.058958	3.99994	0.028477
121	0.0589572	3.99995	0.0284762
122	0.0589566	3.99995	0.0284755
123	0.0589559	3.99996	0.0284748
124	0.0589554	3.99996	0.0284742
125	0.0589549	3.99997	0.0284737
126	0.0589544	3.99997	0.0284732
127	0.058954	3.99997	0.0284727
128	0.0589536	3.99997	0.0284723
129	0.0589533	3.99998	0.028472
130	0.058953	3.99998	0.0284717
131	0.0589527	3.99998	0.0284714
132	0.0589524	3.99998	0.0284711
133	0.0589522	3.99998	0.0284708
134	0.058952	3.99999	0.0284706
135	0.0589518	3.99999	0.0284704
136	0.0589516	3.99999	0.0284702
137	0.0589515	3.99999	0.0284701
138	0.0589513	3.99999	0.0284699
139	0.0589512	3.99999	0.0284698
140	0.0589511	3.99999	0.0284697
141	0.058951	3.99999	0.0284695
142	0.0589509	3.99999	0.0284694
143	0.0589508	3.99999	0.0284694
144	0.0589507	3.99999	0.0284693
145	0.0589507	4	0.0284692
146	0.0589506	4	0.0284691
147	0.0589505	4	0.0284691
148	0.0589505	4	0.028469
149	0.0589504	4	0.028469
150	0.0589504	4	0.0284689
151	0.0589504	4	0.0284689
152	0.0589503	4	0.0284688
153	0.0589503	4	0.0284688
154	0.0589503	4	0.0284688
155	0.0589502	4	0.0284688
156	0.0589502	4	0.0284687
157	0.0589502	4	0.0284687
158	0.0589502	4	0.0284687
159	0.0589502	4	0.0284687
160	0.0589501	4	0.0284687
161	0.0589501	4	0.0284686
162	0.0589501	4	0.0284686
163	0.0589501	4	0.0284686
164	0.0589501	4	0.0284686
165	0.0589501	4	0.0284686
166	0.0589501	4	0.0284686
167	0.0589501	4	0.0284686
168	0.0589501	4	0.0284686
169	0.0589501	4	0.0284686
170	0.0589501	4	0.0284686
171	0.05895	4	0.0284685
172	0.05895	4	0.0284685
173	0.05895	4	0.0284685
174	0.05895	4	0.0284685
175	0.05895	4	0.0284685
176	0.05895	4	0.0284685
177	0.05895	4	0.0284685
178	0.05895	4	0.0284685
179	0.05895	4	0.0284685
180	0.05895	4	0.0284685
181	0.05895	4	0.0284685
182	0.05895	4	0.0284685
183	0.05895	4	0.0284685
184	0.05895	4	0.0284685
185	0.05895	4	0.0284685
186	0.05895	4	0.0284685
187	0.05895	4	0.0284685
188	0.05895	4	0.0284685
189	0.05895	4	0.0284685
190	0.05895	4	0.0284685
191	0.05895	4	0.0284685
192	0.05895	4	0.0284685
193	0.05895	4	0.0284685
194	0.05895	4	0.0284685
195	0.05895	4	0.0284685
196	0.05895	4	0.0284685
197	0.05895	4	0.0284685
198	0.05895	4	0.0284685
199	0.05895	4	0.0284685
200	0.05895	4	0.0284685
201	0.05895	4	0.0284685
202	0.05895	4	0.0284685
203	0.05895	4	0.0284685
204	0.05895	4	0.0284685
205	0.05895	4	0.0284685
206	0.05895	4	0.0284685
207	0.05895	4	0.0284685
208	0.05895	4	0.0284685
209	0.05895	4	0.0284685
210	0.05895	4	0.0284685
211	0.05895	4	0.0284685
212	0.05895	4	0.0284685
213	0.05895	4	0.0284685
214	0.05895	4	0.0284685
215	0.05895	4	0.0284685
216	0.05895	4	0.0284685
217	0.05895	4	0.0284685
218	0.05895	4	0.0284685
219	0.05895	4	0.0284685
220	0.05895	4	0.0284685
221	0.05895	4	0.0284685
222	0.05895	4	0.0284685
223	0.05895	4	0.0284685
224	0.05895	4	0.0284685
225	0.05895	4	0.0284685
226	0.05895	4	0.0284685
227	0.05895	4	0.0284685
228	0.05895	4	0.0284685
229	0.05895	4	0.0284685
230	0.05895	4	0.0284685
231	0.05895	4	0.0284685
232	0.05895	4	0.0284685
233	0.05895	4	0.0284685
234	0.05895	4	0.0284685
235	0.05895	4	0.0284685
236	0.05895	4	0.0284685
237	0.05895	4	0.0284685
238	0.05895	4	0.0284685
239	0.05895	4	0.0284685
240	0.05895	4	0.0284685
241	0.05895	4	0.0284685
242	0.05895	4	0.0284685
243	0.05895	4	0.0284685
244	0.05895	4	0.0284685
245	0.05895	4	0.0284685
246	0.05895	4	0.0284685
247	0.05895	4	0.0284685
248	0.05895	4	0.0284685
249	0.05895	4	0.0284685
250	0.05895	4	0.0284685
251	0.05895	4	0.0284685
252	0.05895	4	0.0284685
253	0.05895	4	0.0284685
254	0.05895	4	0.0284685
255	0.05895	4	0.0284685
256	0.05895	4	0.0284685
257	0.05895	4	0.0284685
258	0.05895	4	0.0284685
259	0.05895	4	0.0284685
260	0.05895	4	0.0284685
261	0.05895	4	0.0284685
262	0.05895	4	0.0284685
263	0.05895	4	0.0284685
264	0.05895	4	0.0284685
265	0.05895	4	0.0284685
266	0.05895	4	0.0284685
267	0.05895	4	0.0284685
268	0.05895	4	0.0284685
269	0.05895	4	0.0284685
270	0.05895	4	0.0284685
271	0.05895	4	0.0284685
272	0.05895	4	0.0284685
273	0.05895	4	0.0284685
274	0.05895	4	0.0284685
275	0.05895	4	0.0284685
276	0.05895	4	0.0284685
277	0.05895	4	0.0284685
278	0.05895	4	0.0284685
279	0.05895	4	0.0284685
280	0.05895	4	0.0284685
281	0.05895	4	0.0284685
282	0.05895	4	0.0284685
283	0.05895	4	0.0284685
284	0.05895	4	0.0284685
285	0.05895	4	0.0284685
286	0.05895	4	0.0284685
287	0.05895	4	0.0284685
288	0.05895	4	0.0284685
289	0.05895	4	0.0284685
290	0.05895	4	0.0284685
291	0.05895	4	0.0284685
292	0.05895	4	0.0284685
293	0.05895	4	0.0284685
294	0.05895	4	0.0284685
295	0.05895	4	0.0284685
296	0.05895	4	0.0284685
297	0.05895	4	0.0284685
298	0.05895	4	0.0284685
299	0.05895	4	0.0284685
300	0.05895	4	0.0284685
301	0.05895	4	0.0284685
302	0.05895	4	0.0284685
303	0.05895	4	0.0284685
304	0.05895	4	0.0284685
305	0.05895	4	0.0284685
306	0.05895	4	0.0284685
307	0.05895	4	0.0284685
308	0.05895	4	0.0284685
309	0.05895	4	0.0284685
310	0.05895	4	0.0284685
311	0.05895	4	0.0284685
312	0.05895	4	0.0284685
313	0.05895	4	0.0284685
314	0.05895	4	0.0284685
315	0.05895	4	0.0284685
316	0.05895	4	0.0284685
317	0.05895	4	0.0284685
318	0.05895	4	0.0284685
319	0.05895	4	0.0284685
320	0.05895	4	0.0284685
321	0.05895	4	0.0284685
322	0.05895	4	0.0284685
323	0.05895	4	0.0284685
324	0.05895	4	0.0284685
325	0.05895	4	0.0284685
326	0.05895	4	0.0284685
327	0.05895	4	0.0284685
328	0.05895	4	0.0284685
329	0.05895	4	0.0284685
330	0.05895	4	0.0284685
331	0.05895	4	0.0284685
332	0.05895	4	0.0284685
333	0.05895	4	0.0284685
334	0.05895	4	0.0284685
335	0.05895	4	0.0284685
336	0.05895	4	0.0284685
337	0.05895	4	0.0284685
338	0.05895	4	0.0284685
339	0.05895	4	0.0284685
340	0.05895	4	0.0284685
341	0.05895	4	0.0284685
342	0.05895	4	0.0284685
343	0.05895	4	0.0284685
344	0.05895	4	0.0284685
345	0.05895	4	0.0284685
346	0.05895	4	0.0284685
347	0.05895	4	0.0284685
348	0.05895	4	0.0284685
349	0.05895	4	0.0284685
350	0.05895	4	0.0284685
351	0.05895	4	0.0284685
352	0.05895	4	0.0284685
353	0.05895	4	0.0284685
354	0.05895	4	0.0284685
355	0.05895	4	0.0284685
356	0.05895	4	0.0284685
357	0.05895	4	0.0284685
358	0.05895	4	0.0284685
359	0.05895	4	0.0284685
360	0.05895	4	0.0284685
361	0.05895	4	0.0284685
362	0.05895	4	0.0284685
363	0.05895	4	0.0284685
364	0.05895	4	0.0284685
365	0.05895	4	0.0284685
366	0.05895	4	0.0284685
367	0.05895	4	0.0284685
368	0.05895	4	0.0284685
369	0.05895	4	0.0284685
370	0.05895	4	0.0284685
371	0.05895	4	0.0284685
372	0.05895	4	0.0284685
373	0.05895	4	0.0284685
374	0.05895	4	0.0284685
375	0.05895	4	0.0284685
376	0.05895	4	0.0284685
377	0.05895	4	0.0284685
378	0.05895	4	0.0284685
379	0.05895	4	0.0284685
380	0.05895	4	0.0284685
381	0.05895	4	0.0284685
382	0.05895	4	0.0284685
383	0.05895	4	0.0284685
384	0.05895	4	0.0284685
385	0.05895	4	0.0284685
386	0.05895	4	0.0284685
387	0.05895	4	0.0284685
388	0.05895	4	0.0284685
389	0.05895	4	0.0284685
390	0.05895	4	0.0284685
391	0.05895	4	0.0284685
392	0.05895	4	0.0284685
393	0.05895	4	0.0284685
394	0.05895	4	0.0284685
395	0.05895	4	0.0284685
396	0.05895	4	0.0284685
397	0.05895	4	0.0284685
398	0.05895	4	0.0284685
399	0.05895	4	0.0284685
400	0.05895	4	0.0284685
401	0.05895	4	0.0284685
402	0.05895	4	0.0284685
403	0.05895	4	0.0284685
404	0.05895	4	0.0284685
405	0.05895	4	0.0284685
406	0.05895	4	0.0284685
407	0.05895	4	0.0284685
408	0.05895	4	0.0284685
409	0.05895	4	0.0284685
410	0.05895	4	0.0284685
411	0.05895	4	0.0284685
412	0.05895	4	0.0284685
413	0.05895	4	0.0284685
414	0.05895	4	0.0284685
415	0.05895	4	0.0284685
416	0.05895	4	0.0284685
417	0.05895	4	0.0284685
418	0.05895	4	0.0284685
419	0.05895	4	0.0284685
420	0.05895	4	0.0284685
421	0.05895	4	0.0284685
422	0.05895	4	0.0284685
423	0.05895	4	0.0284685
424	0.05895	4	0.0284685
425	0.05895	4	0.0284685
426	0.05895	4	0.0284685
427	0.05895	4	0.0284685
428	0.05895	4	0.0284685
429	0.05895	4	0.0284685
430	0.05895	4	0.0284685
431	0.05895	4	0.0284685
432	0.05895	4	0.0284685
433	0.05895	4	0.0284685
434	0.05895	4	0.0284685
435	0.05895	4	0.0284685
436	0.05895	4	0.0284685
437	0.05895	4	0.0284685
438	0.05895	4	0.0284685
439	0.05895	4	0.0284685
440	0.05895	4	0.0284685
441	0.05895	4	0.0284685
442	0.05895	4	0.0284685
443	0.05895	4	0.0284685
444	0.05895	4	0.0284685
445	0.05895	4	0.0284685
446	0.05895	4	0.0284685
447	0.05895	4	0.0284685
448	0.05895	4	0.0284685
449	0.05895	4	0.0284685
450	0.05895	4	0.0284685
451	0.05895	4	0.0284685
452	0.05895	4	0.0284685
453	0.05895	4	0.0284685
454	0.05895	4	0.0284685
455	0.05895	4	0.0284685
456	0.05895	4	0.0284685
457	0.05895	4	0.0284685
458	0.05895	4	0.0284685
459	0.05895	4	0.0284685
460	0.05895	4	0.0284685
461	0.05895	4	0.0284685
462	0.05895	4	0.0284685
463	0.05895	4	0.0284685
464	0.05895	4	0.0284685
465	0.05895	4	0.0284685
466	0.05895	4	0.0284685
467	0.05895	4	0.0284685
468	0.05895	4	0.0284685
469	0.05895	4	0.0284685
470	0.05895	4	0.0284685
471	0.05895	4	0.0284685
472	0.05895	4	0.0284685
473	0.05895	4	0.0284685
474	0.05895	4	0.0284685
475	0.05895	4	0.0284685
476	0.05895	4	0.0284685
477	0.05895	4	0.0284685
478	0.05895	4	0.0284685
479	0.05895	4	0.0284685
480	0.05895	4	0.0284685
481	0.05895	4	0.0284685
482	0.05895	4	0.0284685
483	0.05895	4	0.0284685
484	0.05895	4	0.0284685
485	0.05895	4	0.0284685
486	0.05895	4	0.0284685
487	0.05895	4	0.0284685
488	0.05895	4	0.0284685
489	0.05895	4	0.0284685
490	0.05895	4	0.0284685
491	0.05895	4	0.0284685
492	0.05895	4	0.0284685
493	0.05895	4	0.0284685
494	0.05895	4	0.0284685
495	0.05895	4	0.0284685
496	0.05895	4	0.0284685
497	0.05895	4	0.0284685
498	0.05895	4	0.0284685
499	0.05895	4	0.0284685
500	0.05895	4	0.0284685
501	0.05895	4	0.0284685
502	0.05895	4	0.0284685
503	0.05895	4	0.0284685
504	0.05895	4	0.0284685
505	0.05895	4	0.0284685
506	0.05895	4	0.0284685
507	0.05895	4	0.0284685
508	0.05895	4	0.0284685
509	0.05895	4	0.0284685
510	0.05895	4	0.0284685
511	0.05895	4	0.0284685
512	0.05895	4	0.0284685
513	0.05895	4	0.0284685
514	0.05895	4	0.0284685
515	0.05895	4	0.0284685
516	0.05895	4	0.0284685
517	0.05895	4	0.0284685
518	0.05895	4	0.0284685
519	0.05895	4	0.0284685
520	0.05895	4	0.0284685
521	0.05895	4	0.0284685
522	0.05895	4	0.0284685
523	0.05895	4	0.0284685
524	0.05895	4	0.0284685
525	0.05895	4	0.0284685
526	0.05895	4	0.0284685
527	0.05895	4	0.0284685
528	0.05895	4	0.0284685
529	0.05895	4	0.0284685
530	0.05895	4	0.0284685
531	0.05895	4	0.0284685
532	0.05895	4	0.0284685
533	0.05895	4	0.0284685
534	0.05895	4	0.0284685
535	0.05895	4	0.0284685
536	0.05895	4	0.0284685
537	0.05895	4	0.0284685
538	0.05895	4	0.0284685
539	0.05895	4	0.0284685
540	0.05895	4	0.0284685
541	0.05895	4	0.0284685
542	0.05895	4	0.0284685
543	0.05895	4	0.0284685
544	0.05895	4	0.0284685
545	0.05895	4	0.0284685
546	0.05895	4	0.0284685
547	0.05895	4	0.0284685
548	0.05895	4	0.0284685
549	0.05895	4	0.0284685
550	0.05895	4	0.0284685
551	0.05895	4	0.0284685
552	0.05895	4	0.0284685
553	0.05895	4	0.0284685
554	0.05895	4	0.0284685
555	0.05895	4	0.0284685
556	0.05895	4	0.0284685
557	0.05895	4	0.0284685
558	0.05895	4	0.0284685
559	0.05895	4	0.0284685
560	0.05895	4	0.0284685
561	0.05895	4	0.0284685
562	0.05895	4	0.0284685
563	0.05895	4	0.0284685
564	0.05895	4	0.0284685
565	0.05895	4	0.0284685
566	0.05895	4	0.0284685
567	0.05895	4	0.0284685
568	0.05895	4	0.0284685
569	0.05895	4	0.0284685
570	0.05895	4	0.0284685
571	0.05895	4	0.0284685
572	0.05895	4	0.0284685
573	0.05895	4	0.0284685
574	0.05895	4	0.0284685
575	0.05895	4	0.0284685
576	0.05895	4	0.0284685
577	0.05895	4	0.0284685
578	0.05895	4	0.0284685
579	0.05895	4	0.0284685
580	0.05895	4	0.0284685
581	0.05895	4	0.0284685
582	0.05895	4	0.0284685
583	0.05895	4	0.0284685
584	0.05895	4	0.0284685
585	0.05895	4	0.0284685
586	0.05895	4	0.0284685
587	0.05895	4	0.0284685
588	0.05895	4	0.0284685
589	0.05895	4	0.0284685
590	0.05895	4	0.0284685
591	0.05895	4	0.0284685
592	0.05895	4	0.0284685
593	0.05895	4	0.0284685
594	0.05895	4	0.0284685
595	0.05895	4	0.0284685
596	0.05895	4	0.0284685
597	0.05895	4	0.0284685
598	0.05895	4	0.0284685
599	0.05895	4	0.0284685
600	0.05895	4	0.0284685
601	0.05895	4	0.0284685
602	0.05895	4	0.0284685
603	0.05895	4	0.0284685
604	0.05895	4	0.0284685
605	0.05895	4	0.0284685
606	0.05895	4	0.0284685
607	0.05895	4	0.0284685
608	0.05895	4	0.0284685
609	0.05895	4	0.0284685
610	0.05895	4	0.0284685
611	0.05895	4	0.0284685
612	0.05895	4	0.0284685
613	0.05895	4	0.0284685
614	0.05895	4	0.0284685
615	0.05895	4	0.0284685
616	0.05895	4	0.0284685
617	0.05895	4	0.0284685
618	0.05895	4	0.0284685
619	0.05895	4	0.0284685
620	0.05895	4	0.0284685
621	0.05895	4	0.0284685
622	0.05895	4	0.0284685
623	0.05895	4	0.0284685
624	0.05895	4	0.0284685
625	0.05895	4	0.0284685
626	0.05895	4	0.0284685
627	0.05895	4	0.0284685
628	0.05895	4	0.0284685
629	0.05895	4	0.0284685
630	0.05895	4	0.0284685
631	0.05895	4	0.0284685
632	0.05895	4	0.0284685
633	0.05895	4	0.0284685
634	0.05895	4	0.0284685
635	0.05895	4	0.0284685
636	0.05895	4	0.0284685
637	0.05895	4	0.0284685
638	0.05895	4	0.0284685
639	0.05895	4	0.0284685
640	0.05895	4	0.0284685
641	0.05895	4	0.0284685
642	0.05895	4	0.0284685
643	0.05895	4	0.0284685
644	0.05895	4	0.0284685
645	0.05895	4	0.0284685
646	0.05895	4	0.0284685
647	0.05895	4	0.0284685
648	0.05895	4	0.0284685
649	0.05895	4	0.0284685
650	0.05895	4	0.0284685
651	0.05895	4	0.0284685
652	0.05895	4	0.0284685
653	0.05895	4	0.0284685
654	0.05895	4	0.0284685
655	0.05895	4	0.0284685
656	0.05895	4	0.0284685
657	0.05895	4	0.0284685
658	0.05895	4	0.0284685
659	0.05895	4	0.0284685
660	0.05895	4	0.0284685
661	0.05895	4	0.0284685
662	0.05895	4	0.0284685
663	0.05895	4	0.0284685
664	0.05895	4	0.0284685
665	0.05895	4	0.0284685
666	0.05895	4	0.0284685
667	0.05895	4	0.0284685
668	0.05895	4	0.0284685
669	0.05895	4	0.0284685
670	0.05895	4	0.0284685
671	0.05895	4	0.0284685
672	0.05895	4	0.0284685
673	0.05895	4	0.0284685
674	0.05895	4	0.0284685
675	0.05895	4	0.0284685
676	0.05895	4	0.0284685
677	0.05895	4	0.0284685
678	0.05895	4	0.0284685
679	0.05895	4	0.0284685
680	0.05895	4	0.0284685
681	0.05895	4	0.0284685
682	0.05895	4	0.0284685
683	0.05895	4	0.0284685
684	0.05895	4	0.0284685
685	0.05895	4	0.0284685
686	0.05895	4	0.0284685
687	0.05895	4	0.0284685
688	0.05895	4	0.0284685
689	0.05895	4	0.0284685
690	0.05895	4	0.0284685
691	0.05895	4	0.0284685
692	0.05895	4	0.0284685
693	0.05895	4	0.0284685
694	0.05895	4	0.0284685
695	0.05895	4	0.0284685
696	0.05895	4	0.0284685
697	0.05895	4	0.0284685
698	0.05895	4	0.0284685
699	0.05895	4	0.0284685
700	0.05895	4	0.0284685
701	0.05895	4	0.0284685
702	0.05895	4	0.0284685
703	0.05895	4	0.0284685
704	0.05895	4	0.0284685
705	0.05895	4	0.0284685
706	0.05895	4	0.0284685
707	0.05895	4	0.0284685
708	0.05895	4	0.0284685
709	0.05895	4	0.0284685
710	0.05895	4	0.0284685
711	0.05895	4	0.0284685
712	0.05895	4	0.0284685
713	0.05895	4	0.0284685
714	0.05895	4	0.0284685
715	0.05895	4	0.0284685
716	0.05895	4	0.0284685
717	0.05895	4	0.0284685
718	0.05895	4	0.0284685
719	0.05895	4	0.0284685
720	0.05895	4	0.0284685
721	0.05895	4	0.0284685
722	0.05895	4	0.0284685
723	0.05895	4	0.0284685
724	0.05895	4	0.0284685
725	0.05895	4	0.0284685
726	0.05895	4	0.0284685
727	0.05895	4	0.0284685
728	0.05895	4	0.0284685
729	0.05895	4	0.0284685
730	0.05895	4	0.0284685
731	0.05895	4	0.0284685
732	0.05895	4	0.0284685
733	0.05895	4	0.0284685
734	0.05895	4	0.0284685
735	0.05895	4	0.0284685
736	0.05895	4	0.0284685
737	0.05895	4	0.0284685
738	0.05895	4	0.0284685
739	0.05895	4	0.0284685
740	0.05895	4	0.0284685
741	0.05895	4	0.0284685
742	0.05895	4	0.0284685
743	0.05895	4	0.0284685
744	0.05895	4	0.0284685
745	0.05895	4	0.0284685
746	0.05895	4	0.0284685
747	0.05895	4	0.0284685
748	0.05895	4	0.0284685
749	0.05895	4	0.0284685
750	0.05895	4	0.0284685
751	0.05895	4	0.0284685
752	0.05895	4	0.0284685
753	0.05895	4	0.0284685
754	0.05895	4	0.0284685
755	0.05895	4	0.0284685
756	0.05895	4	0.0284685
757	0.05895	4	0.0284685
758	0.05895	4	0.0284685
759	0.05895	4	0.0284685
760	0.05895	4	0.0284685
761	0.05895	4	0.0284685
762	0.05895	4	0.0284685
763	0.05895	4	0.0284685
764	0.05895	4	0.0284685
765	0.05895	4	0.0284685
766	0.05895	4	0.0284685
767	0.05895	4	0.0284685
768	0.05895	4	0.0284685
769	0.05895	4	0.0284685
770	0.05895	4	0.0284685
771	0.05895	4	0.0284685
772	0.05895	4	0.0284685
773	0.05895	4	0.0284685
774	0.05895	4	0.0284685
775	0.05895	4	0.0284685
776	0.05895	4	0.0284685
777	0.05895	4	0.0284685
778	0.05895	4	0.0284685
779	0.05895	4	0.0284685
780	0.05895	4	0.0284685
781	0.05895	4	0.0284685
782	0.05895	4	0.0284685
783	0.05895	4	0.0284685
784	0.05895	4	0.0284685
785	0.05895	4	0.0284685
786	0.05895	4	0.0284685
787	0.05895	4	0.0284685
788	0.05895	4	0.0284685
789	0.05895	4	0.0284685
790	0.05895	4	0.0284685
791	0.05895	4	0.0284685
792	0.05895	4	0.0284685
793	0.05895	4	0.0284685
794	0.05895	4	0.0284685
795	0.05895	4	0.0284685
796	0.05895	4	0.0284685
797	0.05895	4	0.0284685
798	0.05895	4	0.0284685
799	0.05895	4	0.0284685
800	0.05895	4	0.0284685
801	0.05895	4	0.0284685
802	0.05895	4	0.0284685
803	0.05895	4	0.0284685
804	0.05895	4	0.0284685
805	0.05895	4	0.0284685
806	0.05895	4	0.0284685
807	0.05895	4	0.0284685
808	0.05895	4	0.0284685
809	0.05895	4	0.0284685
810	0.05895	4	0.0284685
811	0.05895	4	0.0284685
812	0.05895	4	0.0284685
813	0.05895	4	0.0284685
814	0.05895	4	0.0284685
815	0.05895	4	0.0284685
816	0.05895	4	0.0284685
817	0.05895	4	0.0284685
818	0.05895	4	0.0284685
819	0.05895	4	0.0284685
820	0.05895	4	0.0284685
821	0.05895	4	0.0284685
822	0.05895	4	0.0284685
823	0.05895	4	0.0284685
824	0.05895	4	0.0284685
825	0.05895	4	0.0284685
826	0.05895	4	0.0284685
827	0.05895	4	0.0284685
828	0.05895	4	0.0284685
829	0.05895	4	0.0284685
830	0.05895	4	0.0284685
831	0.05895	4	0.0284685
832	0.05895	4	0.0284685
833	0.05895	4	0.0284685
834	0.05895	4	0.0284685
835	0.05895	4	0.0284685
836	0.05895	4	0.0284685
837	0.05895	4	0.0284685
838	0.05895	4	0.0284685
839	0.05895	4	0.0284685
840	0.05895	4	0.0284685
841	0.05895	4	0.0284685
842	0.05895	4	0.0284685
843	0.05895	4	0.0284685
844	0.05895	4	0.0284685
845	0.05895	4	0.0284685
846	0.05895	4	0.0284685
847	0.05895	4	0.0284685
848	0.05895	4	0.0284685
849	0.05895	4	0.0284685
850	0.05895	4	0.0284685
851	0.05895	4	0.0284685
852	0.05895	4	0.0284685
853	0.05895	4	0.0284685
854	0.05895	4	0.0284685
855	0.05895	4	0.0284685
856	0.05895	4	0.0284685
857	0.05895	4	0.0284685
858	0.05895	4	0.0284685
859	0.05895	4	0.0284685
860	0.05895	4	0.0284685
861	0.05895	4	0.0284685
862	0.05895	4	0.0284685
863	0.05895	4	0.0284685
864	0.05895	4	0.0284685
865	0.05895	4	0.0284685
866	0.05895	4	0.0284685
867	0.05895	4	0.0284685
868	0.05895	4	0.0284685
869	0.05895	4	0.0284685
870	0.05895	4	0.0284685
871	0.05895	4	0.0284685
872	0.05895	4	0.0284685
873	0.05895	4	0.0284685
874	0.05895	4	0.0284685
875	0.05895	4	0.0284685
876	0.05895	4	0.0284685
877	0.05895	4	0.0284685
878	0.05895	4	0.0284685
879	0.05895	4	0.0284685
880	0.05895	4	0.0284685
881	0.05895	4	0.0284685
882	0.05895	4	0.0284685
883	0.05895	4	0.0284685
884	0.05895	4	0.0284685
885	0.05895	4	0.0284685
886	0.05895	4	0.0284685
887	0.05895	4	0.0284685
888	0.05895	4	0.0284685
889	0.05895	4	0.0284685
890	0.05895	4	0.0284685
891	0.05895	4	0.0284685
892	0.05895	4	0.0284685
893	0.05895	4	0.0284685
894	0.05895	4	0.0284685
895	0.05895	4	0.0284685
896	0.05895	4	0.0284685
897	0.05895	4	0.0284685
898	0.05895	4	0.0284685
899	0.05895	4	0.0284685
900	0.05895	4	0.0284685
901	0.05895	4	0.0284685
902	0.05895	4	0.0284685
903	0.05895	4	0.0284685
904	0.05895	4	0.0284685
905	0.05895	4	0.0284685
906	0.05895	4	0.0284685
907	0.05895	4	0.0284685
908	0.05895	4	0.0284685
909	0.05895	4	0.0284685
910	0.05895	4	0.0284685
911	0.05895	4	0.0284685
912	0.05895	4	0.0284685
913	0.05895	4	0.0284685
914	0.05895	4	0.0284685
915	0.05895	4	0.0284685
916	0.05895	4	0.0284685
917	0.05895	4	0.0284685
918	0.05895	4	0.0284685
919	0.05895	4	0.0284685
920	0.05895	4	0.0284685
921	0.05895	4	0.0284685
922	0.05895	4	0.0284685
923	0.05895	4	0.0284685
924	0.05895	4	0.0284685
925	0.05895	4	0.0284685
926	0.05895	4	0.0284685
927	0.05895	4	0.0284685
928	0.05895	4	0.0284685
929	0.05895	4	0.0284685
930	0.05895	4	0.0284685
931	0.05895	4	0.0284685
932	0.05895	4	0.0284685
933	0.05895	4	0.0284685
934	0.05895	4	0.0284685
935	0.05895	4	0.0284685
936	0.05895	4	0.0284685
937	0.05895	4	0.0284685
938	0.05895	4	0.0284685
939	0.05895	4	0.0284685
940	0.05895	4	0.0284685
941	0.05895	4	0.0284685
942	0.05895	4	0.0284685
943	0.05895	4	0.0284685
944	0.05895	4	0.0284685
945	0.05895	4	0.0284685
946	0.05895	4	0.0284685
947	0.05895	4	0.0284685
948	0.05895	4	0.0284685
949	0.05895	4	0.0284685
950	0.05895	4	0.0284685
951	0.05895	4	0.0284685
952	0.05895	4	0.0284685
953	0.05895	4	0.0284685
954	0.05895	4	0.0284685
955	0.05895	4	0.0284685
956	0.05895	4	0.0284685
957	0.05895	4	0.0284685
958	0.05895	4	0.0284685
959	0.05895	4	0.0284685
960	0.05895	4	0.0284685
961	0.05895	4	0.0284685
962	0.05895	4	0.0284685
963	0.05895	4	0.0284685
964	0.05895	4	0.0284685
965	0.05895	4	0.0284685
966	0.05895	4	0.0284685
967	0.05895	4	0.0284685
968	0.05895	4	0.0284685
969	0.05895	4	0.0284685
970	0.05895	4	0.0284685
971	0.05895	4	0.0284685
972	0.05895	4	0.0284685
973	0.05895	4	0.0284685
974	0.05895	4	0.0284685
975	0.05895	4	0.0284685
976	0.05895	4	0.0284685
977	0.05895	4	0.0284685
978	0.05895	4	0.0284685
979	0.05895	4	0.0284685
980	0.05895	4	0.0284685
981	0.05895	4	0.0284685
982	0.05895	4	0.0284685
983	0.05895	4	0.0284685
984	0.05895	4	0.0284685
985	0.05895	4	0.0284685
986	0.05895	4	0.0284685
987	0.05895	4	0.0284685
988	0.05895	4	0.0284685
989	0.05895	4	0.0284685
990	0.05895	4	0.0284685
991	0.05895	4	0.0284685
992	0.05895	4	0.0284685
993	0.05895	4	0.0284685
994	0.05895	4	0.0284685
995	0.05895	4	0.0284685
996	0.05895	4	0.0284685
997	0.05895	4	0.0284685
998	0.05895	4	0.0284685
999	0.05895	4	0.0284685
1000	0.05895	4	0.0284685
1001	0.05895	4	0.0284685
1002	0.05895	4	0.0284685
1003	0.05895	4	0.0284685
1004	0.05895	4	0.0284685
1005	0.05895	4	0.0284685
1006	0.05895	4	0.0284685
1007	0.05895	4	0.0284685
1008	0.05895	4	0.0284685
1009	0.05895	4	0.0284685
1010	0.05895	4	0.0284685
1011	0.05895	4	0.0284685
1012	0.05895	4	0.0284685
1013	0.05895	4	0.0284685
1014	0.05895	4	0.0284685
1015	0.05895	4	0.0284685
1016	0.05895	4	0.0284685
1017	0.05895	4	0.0284685
1018	0.05895	4	0.0284685
1019	0.05895	4	0.0284685
1020	0.05895	4	0.0284685
1021	0.05895	4	0.0284685
1022	0.05895	4	0.0284685
1023	0.05895	4	0.0284685
1024	0.05895	4	0.0284685
1025	0.05895	4	0.0284685
1026	0.05895	4	0.0284685
1027	0.05895	4	0.0284685
1028	0.05895	4	0.0284685
1029	0.05895	4	0.0284685
1030	0.05895	4	0.0284685
1031	0.05895	4	0.0284685
1032	0.05895	4	0.0284685
1033	0.05895	4	0.0284685
1034	0.05895	4	0.0284685
1035	0.05895	4	0.0284685
1036	0.05895	4	0.0284685
1037	0.05895	4	0.0284685
1038	0.05895	4	0.0284685
1039	0.05895	4	0.0284685
1040	0.05895	4	0.0284685
1041	0.05895	4	0.0284685
1042	0.05895	4	0.0284685
1043	0.05895	4	0.0284685
1044	0.05895	4	0.0284685
1045	0.05895	4	0.0284685
1046	0.05895	4	0.0284685
1047	0.05895	4	0.0284685
1048	0.05895	4	0.0284685
1049	0.05895	4	0.0284685
1050	0.05895	4	0.0284685
1051	0.05895	4	0.0284685
1052	0.05895	4	0.0284685
1053	0.05895	4	0.0284685
1054	0.05895	4	0.0284685
1055	0.05895	4	0.0284685
1056	0.05895	4	0.0284685
1057	0.05895	4	0.0284685
1058	0.05895	4	0.0284685
1059	0.05895	4	0.0284685
1060	0.05895	4	0.0284685
1061	0.05895	4	0.0284685
1062	0.05895	4	0.0284685
1063	0.05895	4	0.0284685
1064	0.05895	4	0.0284685
1065	0.05895	4	0.0284685
1066	0.05895	4	0.0284685
1067	0.05895	4	0.0284685
1068	0.05895	4	0.0284685
1069	0.05895	4	0.0284685
1070	0.05895	4	0.0284685
1071	0.05895	4	0.0284685
1072	0.05895	4	0.0284685
1073	0.05895	4	0.0284685
1074	0.05895	4	0.0284685
1075	0.05895	4	0.0284685
1076	0.05895	4	0.0284685
1077	0.05895	4	0.0284685
1078	0.05895	4	0.0284685
1079	0.05895	4	0.0284685
1080	0.05895	4	0.0284685
1081	0.05895	4	0.0284685
1082	0.05895	4	0.0284685
1083	0.05895	4	0.0284685
1084	0.05895	4	0.0284685
1085	0.05895	4	0.0284685
1086	0.05895	4	0.0284685
1087	0.05895	4	0.0284685
1088	0.05895	4	0.0284685
1089	0.05895	4	0.0284685
1090	0.05895	4	0.0284685
1091	0.05895	4	0.0284685
1092	0.05895	4	0.0284685
1093	0.05895	4	0.0284685
1094	0.05895	4	0.0284685
1095	0.05895	4	0.0284685
1096	0.05895	4	0.0284685
1097	0.05895	4	0.0284685
1098	0.05895	4	0.0284685
1099	0.05895	4	0.0284685
1100	0.05895	4	0.0284685
1101	0.05895	4	0.0284685
1102	0.05895	4	0.0284685
1103	0.05895	4	0.0284685
1104	0.05895	4	0.0284685
1105	0.05895	4	0.0284685
1106	0.05895	4	0.0284685
1107	0.05895	4	0.0284685
1108	0.05895	4	0.0284685
1109	0.05895	4	0.0284685
1110	0.05895	4	0.0284685
1111	0.05895	4	0.0284685
1112	0.05895	4	0.0284685
1113	0.05895	4	0.0284685
1114	0.05895	4	0.0284685
1115	0.05895	4	0.0284685
1116	0.05895	4	0.0284685
1117	0.05895	4	0.0284685
1118	0.05895	4	0.0284685
1119	0.05895	4	0.0284685
1120	0.05895	4	0.0284685
1121	0.05895	4	0.0284685
1122	0.05895	4	0.0284685
1123	0.05895	4	0.0284685
1124	0.05895	4	0.0284685
1125	0.05895	4	0.0284685
1126	0.05895	4	0.0284685
1127	0.05895	4	0.0284685
1128	0.05895	4	0.0284685
1129	0.05895	4	0.0284685
1130	0.05895	4	0.0284685
1131	0.05895	4	0.0284685
1132	0.05895	4	0.0284685
1133	0.05895	4	0.0284685
1134	0.05895	4	0.0284685
1135	0.05895	4	0.0284685
1136	0.05895	4	0.0284685
1137	0.05895	4	0.0284685
1138	0.05895	4	0.0284685
1139	0.05895	4	0.0284685
1140	0.05895	4	0.0284685
1141	0.05895	4	0.0284685
1142	0.05895	4	0.0284685
1143	0.05895	4	0.0284685
1144	0.05895	4	0.0284685
1145	0.05895	4	0.0284685
1146	0.05895	4	0.0284685
1147	0.05895	4	0.0284685
1148	0.05895	4	0.0284685
1149	0.05895	4	0.0284685
1150	0.05895	4	0.0284685
1151	0.05895	4	0.0284685
1152	0.05895	4	0.0284685
1153	0.05895	4	0.0284685
1154	0.05895	4	0.0284685
1155	0.05895	4	0.0284685
1156	0.05895	4	0.0284685
1157	0.05895	4	0.0284685
1158	0.05895	4	0.0284685
1159	0.05895	4	0.0284685
1160	0.05895	4	0.0284685
1161	0.05895	4	0.0284685
1162	0.05895	4	0.0284685
1163	0.05895	4	0.0284685
1164	0.05895	4	0.0284685
1165	0.05895	4	0.0284685
1166	0.05895	4	0.0284685
1167	0.05895	4	0.0284685
1168	0.05895	4	0.0284685
1169	0.05895	4	0.0284685
1170	0.05895	4	0.0284685
1171	0.05895	4	0.0284685
1172	0.05895	4	0.0284685
1173	0.05895	4	0.0284685
1174	0.05895	4	0.0284685
1175	0.05895	4	0.0284685
1176	0.05895	4	0.0284685
1177	0.05895	4	0.0284685
1178	0.05895	4	0.0284685
1179	0.05895	4	0.0284685
1180	0.05895	4	0.0284685
1181	0.05895	4	0.0284685
1182	0.05895	4	0.0284685
1183	0.05895	4	0.0284685
1184	0.05895	4	0.0284685
1185	0.05895	4	0.0284685
1186	0.05895	4	0.0284685
1187	0.05895	4	0.0284685
1188	0.05895	4	0.0284685
1189	0.05895	4	0.0284685
1190	0.05895	4	0.0284685
1191	0.05895	4	0.0284685
1192	0.05895	4	0.0284685
1193	0.05895	4	0.0284685
1194	0.05895	4	0.0284685
1195	0.05895	4	0.0284685
1196	0.05895	4	0.0284685
1197	0.05895	4	0.0284685
1198	0.05895	4	0.0284685
1199	0.05895	4	0.0284685
1200	0.05895	4	0.0284685
1201	0.05895	4	0.0284685
1202	0.05895	4	0.0284685
1203	0.05895	4	0.0284685
1204	0.05895	4	0.0284685
1205	0.05895	4	0.0284685
1206	0.05895	4	0.0284685
1207	0.05895	4	0.0284685
1208	0.05895	4	0.0284685
1209	0.05895	4	0.0284685
1210	0.05895	4	0.0284685
1211	0.05895	4	0.0284685
1212	0.05895	4	0.0284685
1213	0.05895	4	0.0284685
1214	0.05895	4	0.0284685
1215	0.05895	4	0.0284685
1216	0.05895	4	0.0284685
1217	0.05895	4	0.0284685
1218	0.05895	4	0.0284685
1219	0.05895	4	0.0284685
1220	0.05895	4	0.0284685
1221	0.05895	4	0.0284685
1222	0.05895	4	0.0284685
1223	0.05895	4	0.0284685
1224	0.05895	4	0.0284685
1225	0.05895	4	0.0284685
1226	0.05895	4	0.0284685
1227	0.05895	4	0.0284685
1228	0.05895	4	0.0284685
1229	0.05895	4	0.0284685
1230	0.05895	4	0.0284685
1231	0.05895	4	0.0284685
1232	0.05895	4	0.0284685
1233	0.05895	4	0.0284685
1234	0.05895	4	0.0284685
1235	0.05895	4	0.0284685
1236	0.05895	4	0.0284685
1237	0.05895	4	0.0284685
1238	0.05895	4	0.0284685
1239	0.05895	4	0.0284685
1240	0.05895	4	0.0284685
1241	0.05895	4	0.0284685
1242	0.05895	4	0.0284685
1243	0.05895	4	0.0284685
1244	0.05895	4	0.0284685
1245	0.05895	4	0.0284685
1246	0.05895	4	0.0284685
1247	0.05895	4	0.0284685
1248	0.05895	4	0.0284685
1249	0.05895	4	0.0284685
1250	0.05895	4	0.0284685
1251	0.05895	4	0.0284685
1252	0.05895	4	0.0284685
1253	0.05895	4	0.0284685
1254	0.05895	4	0.0284685
1255	0.05895	4	0.0284685
1256	0.05895	4	0.0284685
1257	0.05895	4	0.0284685
1258	0.05895	4	0.0284685
1259	0.05895	4	0.0284685
1260	0.05895	4	0.0284685
1261	0.05895	4	0.0284685
1262	0.05895	4	0.0284685
1263	0.05895	4	0.0284685
1264	0.05895	4	0.0284685
1265	0.05895	4	0.0284685
1266	0.05895	4	0.0284685
1267	0.05895	4	0.0284685
1268	0.05895	4	0.0284685
1269	0.05895	4	0.0284685
1270	0.05895	4	0.0284685
1271	0.05895	4	0.0284685
1272	0.05895	4	0.0284685
1273	0.05895	4	0.0284685
1274	0.05895	4	0.0284685
1275	0.05895	4	0.0284685
1276	0.05895	4	0.0284685
1277	0.05895	4	0.0284685
1278	0.05895	4	0.0284685
1279	0.05895	4	0.0284685
1280	0.05895	4	0.0284685
1281	0.05895	4	0.0284685
1282	0.05895	4	0.0284685
1283	0.05895	4	0.0284685
1284	0.05895	4	0.0284685
1285	0.05895	4	0.0284685
1286	0.05895	4	0.0284685
1287	0.05895	4	0.0284685
1288	0.05895	4	0.0284685
1289	0.05895	4	0.0284685
1290	0.05895	4	0.0284685
1291	0.05895	4	0.0284685
1292	0.05895	4	0.0284685
1293	0.05895	4	0.0284685
1294	0.05895	4	0.0284685
1295	0.05895	4	0.0284685
1296	0.05895	4	0.0284685
1297	0.05895	4	0.0284685
1298	0.05895	4	0.0284685
1299	0.05895	4	0.0284685
1300	0.05895	4	0.0284685
1301	0.05895	4	0.0284685
1302	0.05895	4	0.0284685
1303	0.05895	4	0.0284685
1304	0.05895	4	0.0284685
1305	0.05895	4	0.0284685
1306	0.05895	4	0.0284685
1307	0.05895	4	0.0284685
1308	0.05895	4	0.0284685
1309	0.05895	4	0.0284685
1310	0.05895	4	0.0284685
1311	0.05895	4	0.0284685
1312	0.05895	4	0.0284685
1313	0.05895	4	0.0284685
1314	0.05895	4	0.0284685
1315	0.05895	4	0.0284685
1316	0.05895	4	0.0284685
1317	0.05895	4	0.0284685
1318	0.05895	4	0.0284685
1319	0.05895	4	0.0284685
1320	0.05895	4	0.0284685
1321	0.05895	4	0.0284685
1322	0.05895	4	0.0284685
1323	0.05895	4	0.0284685
1324	0.05895	4	0.0284685
1325	0.05895	4	0.0284685
1326	0.05895	4	0.0284685
1327	0.05895	4	0.0284685
1328	0.05895	4	0.0284685
1329	0.05895	4	0.0284685
1330	0.05895	4	0.0284685
1331	0.05895	4	0.0284685
1332	0.05895	4	0.0284685
1333	0.05895	4	0.0284685
1334	0.05895	4	0.0284685
1335	0.05895	4	0.0284685
1336	0.05895	4	0.0284685
1337	0.05895	4	0.0284685
1338	0.05895	4	0.0284685
1339	0.05895	4	0.0284685
1340	0.05895	4	0.0284685
1341	0.05895	4	0.0284685
1342	0.05895	4	0.0284685
1343	0.05895	4	0.0284685
1344	0.05895	4	0.0284685
1345	0.05895	4	0.0284685
1346	0.05895	4	0.0284685
1347	0.05895	4	0.0284685
1348	0.05895	4	0.0284685
1349	0.05895	4	0.0284685
1350	0.05895	4	0.0284685
1351	0.05895	4	0.0284685
1352	0.05895	4	0.0284685
1353	0.05895	4	0.0284685
1354	0.05895	4	0.0284685
1355	0.05895	4	0.0284685
1356	0.05895	4	0.0284685
1357	0.05895	4	0.0284685
1358	0.05895	4	0.0284685
1359	0.05895	4	0.0284685
1360	0.05895	4	0.0284685
1361	0.05895	4	0.0284685
1362	0.05895	4	0.0284685
1363	0.05895	4	0.0284685
1364	0.05895	4	0.0284685
1365	0.05895	4	0.0284685
1366	0.05895	4	0.0284685
1367	0.05895	4	0.0284685
1368	0.05895	4	0.0284685
1369	0.05895	4	0.0284685
1370	0.05895	4	0.0284685
1371	0.05895	4	0.0284685
1372	0.05895	4	0.0284685
1373	0.05895	4	0.0284685
1374	0.05895	4	0.0284685
1375	0.05895	4	0.0284685
1376	0.05895	4	0.0284685
1377	0.05895	4	0.0284685
1378	0.05895	4	0.0284685
1379	0.05895	4	0.0284685
1380	0.05895	4	0.0284685
1381	0.05895	4	0.0284685
1382	0.05895	4	0.0284685
1383	0.05895	4	0.0284685
1384	0.05895	4	0.0284685
1385	0.05895	4	0.0284685
1386	0.05895	4	0.0284685
1387	0.05895	4	0.0284685
1388	0.05895	4	0.0284685
1389	0.05895	4	0.0284685
1390	0.05895	4	0.0284685
1391	0.05895	4	0.0284685
1392	0.05895	4	0.0284685
1393	0.05895	4	0.0284685
1394	0.05895	4	0.0284685
1395	0.05895	4	0.0284685
1396	0.05895	4	0.0284685
1397	0.05895	4	0.0284685
1398	0.05895	4	0.0284685
1399	0.05895	4	0.0284685
1400	0.05895	4	0.0284685
1401	0.05895	4	0.0284685
1402	0.05895	4	0.0284685
1403	0.05895	4	0.0284685
1404	0.05895	4	0.0284685
1405	0.05895	4	0.0284685
1406	0.05895	4	0.0284685
1407	0.05895	4	0.0284685
1408	0.05895	4	0.0284685
1409	0.05895	4	0.0284685
1410	0.05895	4	0.0284685
1411	0.05895	4	0.0284685
1412	0.05895	4	0.0284685
1413	0.05895	4	0.0284685
1414	0.05895	4	0.0284685
1415	0.05895	4	0.0284685
1416	0.05895	4	0.0284685
1417	0.05895	4	0.0284685
1418	0.05895	4	0.0284685
1419	0.05895	4	0.0284685
1420	0.05895	4	0.0284685
1421	0.05895	4	0.0284685
1422	0.05895	4	0.0284685
1423	0.05895	4	0.0284685
1424	0.05895	4	0.0284685
1425	0.05895	4	0.0284685
1426	0.05895	4	0.0284685
1427	0.05895	4	0.0284685
1428	0.05895	4	0.0284685
1429	0.05895	4	0.0284685
1430	0.05895	4	0.0284685
1431	0.05895	4	0.0284685
1432	0.05895	4	0.0284685
1433	0.05895	4	0.0284685
1434	0.05895	4	0.0284685
1435	0.05895	4	0.0284685
1436	0.05895	4	0.0284685
1437	0.05895	4	0.0284685
1438	0.05895	4	0.0284685
1439	0.05895	4	0.0284685
1440	0.05895	4	0.0284685
1441	0.05895	4	0.0284685
1442	0.05895	4	0.0284685
1443	0.05895	4	0.0284685
1444	0.05895	4	0.0284685
1445	0.05895	4	0.0284685
1446	0.05895	4	0.0284685
1447	0.05895	4	0.0284685
1448	0.05895	4	0.0284685
1449	0.05895	4	0.0284685
1450	0.05895	4	0.0284685
1451	0.05895	4	0.0284685
1452	0.05895	4	0.0284685
1453	0.05895	4	0.0284685
1454	0.05895	4	0.0284685
1455	0.05895	4	0.0284685
1456	0.05895	4	0.0284685
1457	0.05895	4	0.0284685
1458	0.05895	4	0.0284685
1459	0.05895	4	0.0284685
1460	0.05895	4	0.0284685
1461	0.05895	4	0.0284685
1462	0.05895	4	0.0284685
1463	0.05895	4	0.0284685
1464	0.05895	4	0.0284685
1465	0.05895	4	0.0284685
1466	0.05895	4	0.0284685
1467	0.05895	4	0.0284685
1468	0.05895	4	0.0284685
1469	0.05895	4	0.0284685
1470	0.05895	4	0.0284685
1471	0.05895	4	0.0284685
1472	0.05895	4	0.0284685
1473	0.05895	4	0.0284685
1474	0.05895	4	0.0284685
1475	0.05895	4	0.0284685
1476	0.05895	4	0.0284685
1477	0.05895	4	0.0284685
1478	0.05895	4	0.0284685
1479	0.05895	4	0.0284685
1480	0.05895	4	0.0284685
1481	0.05895	4	0.0284685
1482	0.05895	4	0.0284685
1483	0.05895	4	0.0284685
1484	0.05895	4	0.0284685
1485	0.05895	4	0.0284685
1486	0.05895	4	0.0284685
1487	0.05895	4	0.0284685
1488	0.05895	4	0.0284685
1489	0.05895	4	0.0284685
1490	0.05895	4	0.0284685
1491	0.05895	4	0.0284685
1492	0.05895	4	0.0284685
1493	0.05895	4	0.0284685
1494	0.05895	4	0.0284685
1495	0.05895	4	0.0284685
1496	0.05895	4	0.0284685
1497	0.05895	4	0.0284685
1498	0.05895	4	0.0284685
1499	0.05895	4	0.0284685
1500	0.05895	4	0.0284685
1501	0.05895	4	0.0284685
1502	0.05895	4	0.0284685
1503	0.05895	4	0.0284685
1504	0.05895	4	0.0284685
1505	0.05895	4	0.0284685
1506	0.05895	4	0.0284685
1507	0.05895	4	0.0284685
1508	0.05895	4	0.0284685
1509	0.05895	4	0.0284685
1510	0.05895	4	0.0284685
1511	0.05895	4	0.0284685
1512	0.05895	4	0.0284685
1513	0.05895	4	0.0284685
1514	0.05895	4	0.0284685
1515	0.05895	4	0.0284685
1516	0.05895	4	0.0284685
1517	0.05895	4	0.0284685
1518	0.05895	4	0.0284685
1519	0.05895	4	0.0284685
1520	0.05895	4	0.0284685
1521	0.05895	4	0.0284685
1522	0.05895	4	0.0284685
1523	0.05895	4	0.0284685
1524	0.05895	4	0.0284685
1525	0.05895	4	0.0284685
1526	0.05895	4	0.0284685
1527	0.05895	4	0.0284685
1528	0.05895	4	0.0284685
1529	0.05895	4	0.0284685
1530	0.05895	4	0.0284685
1531	0.05895	4	0.0284685
1532	0.05895	4	0.0284685
1533	0.05895	4	0.0284685
1534	0.05895	4	0.0284685
1535	0.05895	4	0.0284685
1536	0.05895	4	0.0284685
1537	0.05895	4	0.0284685
1538	0.05895	4	0.0284685
1539	0.05895	4	0.0284685
1540	0.05895	4	0.0284685
1541	0.05895	4	0.0284685
1542	0.05895	4	0.0284685
1543	0.05895	4	0.0284685
1544	0.05895	4	0.0284685
1545	0.05895	4	0.0284685
1546	0.05895	4	0.0284685
1547	0.05895	4	0.0284685
1548	0.05895	4	0.0284685
1549	0.05895	4	0.0284685
1550	0.05895	4	0.0284685
1551	0.05895	4	0.0284685
1552	0.05895	4	0.0284685
1553	0.05895	4	0.0284685
1554	0.05895	4	0.0284685
1555	0.05895	4	0.0284685
1556	0.05895	4	0.0284685
1557	0.05895	4	0.0284685
1558	0.05895	4	0.0284685
1559	0.05895	4	0.0284685
1560	0.05895	4	0.0284685
1561	0.05895	4	0.0284685
1562	0.05895	4	0.0284685
1563	0.05895	4	0.0284685
1564	0.05895	4	0.0284685
1565	0.05895	4	0.0284685
1566	0.05895	4	0.0284685
1567	0.05895	4	0.0284685
1568	0.05895	4	0.0284685
1569	0.05895	4	0.0284685
1570	0.05895	4	0.0284685
1571	0.05895	4	0.0284685
1572	0.05895	4	0.0284685
1573	0.05895	4	0.0284685
1574	0.05895	4	0.0284685
1575	0.05895	4	0.0284685
1576	0.05895	4	0.0284685
1577	0.05895	4	0.0284685
1578	0.05895	4	0.0284685
1579	0.05895	4	0.0284685
1580	0.05895	4	0.0284685
1581	0.05895	4	0.0284685
1582	0.05895	4	0.0284685
1583	0.05895	4	0.0284685
1584	0.05895	4	0.0284685
1585	0.05895	4	0.0284685
1586	0.05895	4	0.0284685
1587	0.05895	4	0.0284685
1588	0.05895	4	0.0284685
1589	0.05895	4	0.0284685
1590	0.05895	4	0.0284685
1591	0.05895	4	0.0284685
1592	0.05895	4	0.0284685
1593	0.05895	4	0.0284685
1594	0.05895	4	0.0284685
1595	0.05895	4	0.0284685
1596	0.05895	4	0.0284685
1597	0.05895	4	0.0284685
1598	0.05895	4	0.0284685
1599	0.05895	4	0.0284685
1600	0.05895	4	0.0284685
1601	0.05895	4	0.0284685
1602	0.05895	4	0.0284685
1603	0.05895	4	0.0284685
1604	0.05895	4	0.0284685
1605	0.05895	4	0.0284685
1606	0.05895	4	0.0284685
1607	0.05895	4	0.0284685
1608	0.05895	4	0.0284685
1609	0.05895	4	0.0284685
1610	0.05895	4	0.0284685
1611	0.05895	4	0.0284685
1612	0.05895	4	0.0284685
1613	0.05895	4	0.0284685
1614	0.05895	4	0.0284685
1615	0.05895	4	0.0284685
1616	0.05895	4	0.0284685
1617	0.05895	4	0.0284685
1618	0.05895	4	0.0284685
1619	0.05895	4	0.0284685
1620	0.05895	4	0.0284685
1621	0.05895	4	0.0284685
1622	0.05895	4	0.0284685
1623	0.05895	4	0.0284685
1624	0.05895	4	0.0284685
1625	0.05895	4	0.0284685
1626	0.05895	4	0.0284685
1627	0.05895	4	0.0284685
1628	0.05895	4	0.0284685
1629	0.05895	4	0.0284685
1630	0.05895	4	0.0284685
1631	0.05895	4	0.0284685
1632	0.05895	4	0.0284685
1633	0.05895	4	0.0284685
1634	0.05895	4	0.0284685
1635	0.05895	4	0.0284685
1636	0.05895	4	0.0284685
1637	0.05895	4	0.0284685
1638	0.05895	4	0.0284685
1639	0.05895	4	0.0284685
1640	0.05895	4	0.0284685
1641	0.05895	4	0.0284685
1642	0.05895	4	0.0284685
1643	0.05895	4	0.0284685
1644	0.05895	4	0.0284685
1645	0.05895	4	0.0284685
1646	0.05895	4	0.0284685
1647	0.05895	4	0.0284685
1648	0.05895	4	0.0284685
1649	0.05895	4	0.0284685
1650	0.05895	4	0.0284685
1651	0.05895	4	0.0284685
1652	0.05895	4	0.0284685
1653	0.05895	4	0.0284685
1654	0.05895	4	0.0284685
1655	0.05895	4	0.0284685
1656	0.05895	4	0.0284685
1657	0.05895	4	0.0284685
1658	0.05895	4	0.0284685
1659	0.05895	4	0.0284685
1660	0.05895	4	0.0284685
1661	0.05895	4	0.0284685
1662	0.05895	4	0.0284685
1663	0.05895	4	0.0284685
1664	0.05895	4	0.0284685
1665	0.05895	4	0.0284685
1666	0.05895	4	0.0284685
1667	0.05895	4	0.0284685
1668	0.05895	4	0.0284685
1669	0.05895	4	0.0284685
1670	0.05895	4	0.0284685
1671	0.05895	4	0.0284685
1672	0.05895	4	0.0284685
1673	0.05895	4	0.0284685
1674	0.05895	4	0.0284685
1675	0.05895	4	0.0284685
1676	0.05895	4	0.0284685
1677	0.05895	4	0.0284685
1678	0.05895	4	0.0284685
1679	0.05895	4	0.0284685
1680	0.05895	4	0.0284685
1681	0.05895	4	0.0284685
1682	0.05895	4	0.0284685
1683	0.05895	4	0.0284685
1684	0.05895	4	0.0284685
1685	0.05895	4	0.0284685
1686	0.05895	4	0.0284685
1687	0.05895	4	0.0284685
1688	0.05895	4	0.0284685
1689	0.05895	4	0.0284685
1690	0.05895	4	0.0284685
1691	0.05895	4	0.0284685
1692	0.05895	4	0.0284685
1693	0.05895	4	0.0284685
1694	0.05895	4	0.0284685
1695	0.05895	4	0.0284685
1696	0.05895	4	0.0284685
1697	0.05895	4	0.0284685
1698	0.05895	4	0.0284685
1699	0.05895	4	0.0284685
1700	0.05895	4	0.0284685
1701	0.05895	4	0.0284685
1702	0.05895	4	0.0284685
1703	0.05895	4	0.0284685
1704	0.05895	4	0.0284685
1705	0.05895	4	0.0284685
1706	0.05895	4	0.0284685
1707	0.05895	4	0.0284685
1708	0.05895	4	0.0284685
1709	0.05895	4	0.0284685
1710	0.05895	4	0.0284685
1711	0.05895	4	0.0284685
1712	0.05895	4	0.0284685
1713	0.05895	4	0.0284685
1714	0.05895	4	0.0284685
1715	0.05895	4	0.0284685
1716	0.05895	4	0.0284685
1717	0.05895	4	0.0284685
1718	0.05895	4	0.0284685
1719	0.05895	4	0.0284685
1720	0.05895	4	0.0284685
1721	0.05895	4	0.0284685
1722	0.05895	4	0.0284685
1723	0.05895	4	0.0284685
1724	0.05895	4	0.0284685
1725	0.05895	4	0.0284685
1726	0.05895	4	0.0284685
1727	0.05895	4	0.0284685
1728	0.05895	4	0.0284685
1729	0.05895	4	0.0284685
1730	0.05895	4	0.0284685
1731	0.05895	4	0.0284685
1732	0.05895	4	0.0284685
1733	0.05895	4	0.0284685
1734	0.05895	4	0.0284685
1735	0.05895	4	0.0284685
1736	0.05895	4	0.0284685
1737	0.05895	4	0.0284685
1738	0.05895	4	0.0284685
1739	0.05895	4	0.0284685
1740	0.05895	4	0.0284685
1741	0.05895	4	0.0284685
1742	0.05895	4	0.0284685
1743	0.05895	4	0.0284685
1744	0.05895	4	0.0284685
1745	0.05895	4	0.0284685
1746	0.05895	4	0.0284685
1747	0.05895	4	0.0284685
1748	0.05895	4	0.0284685
1749	0.05895	4	0.0284685
1750	0.05895	4	0.0284685
1751	0.05895	4	0.0284685
1752	0.05895	4	0.0284685
1753	0.05895	4	0.0284685
1754	0.05895	4	0.0284685
1755	0.05895	4	0.0284685
1756	0.05895	4	0.0284685
1757	0.05895	4	0.0284685
1758	0.05895	4	0.0284685
1759	0.05895	4	0.0284685
1760	0.05895	4	0.0284685
1761	0.05895	4	0.0284685
1762	0.05895	4	0.0284685
1763	0.05895	4	0.0284685
1764	0.05895	4	0.0284685
1765	0.05895	4	0.0284685
1766	0.05895	4	0.0284685
1767	0.05895	4	0.0284685
1768	0.05895	4	0.0284685
1769	0.05895	4	0.0284685
1770	0.05895	4	0.0284685
1771	0.05895	4	0.0284685
1772	0.05895	4	0.0284685
1773	0.05895	4	0.0284685
1774	0.05895	4	0.0284685
1775	0.05895	4	0.0284685
1776	0.05895	4	0.0284685
1777	0.05895	4	0.0284685
1778	0.05895	4	0.0284685
1779	0.05895	4	0.0284685
1780	0.05895	4	0.0284685
1781	0.05895	4	0.0284685
1782	0.05895	4	0.0284685
1783	0.05895	4	0.0284685
1784	0.05895	4	0.0284685
1785	0.05895	4	0.0284685
1786	0.05895	4	0.0284685
1787	0.05895	4	0.0284685
1788	0.05895	4	0.0284685
1789	0.05895	4	0.0284685
1790	0.05895	4	0.0284685
1791	0.05895	4	0.0284685
1792	0.05895	4	0.0284685
1793	0.05895	4	0.0284685
1794	0.05895	4	0.0284685
1795	0.05895	4	0.0284685
1796	0.05895	4	0.0284685
1797	0.05895	4	0.0284685
1798	0.05895	4	0.0284685
1799	0.05895	4	0.0284685
1800	0.05895	4	0.0284685
1801	0.05895	4	0.0284685
1802	0.05895	4	0.0284685
1803	0.05895	4	0.0284685
1804	0.05895	4	0.0284685
1805	0.05895	4	0.0284685
1806	0.05895	4	0.0284685
1807	0.05895	4	0.0284685
1808	0.05895	4	0.0284685
1809	0.05895	4	0.0284685
1810	0.05895	4	0.0284685
1811	0.05895	4	0.0284685
1812	0.05895	4	0.0284685
1813	0.05895	4	0.0284685
1814	0.05895	4	0.0284685
1815	0.05895	4	0.0284685
1816	0.05895	4	0.0284685
1817	0.05895	4	0.0284685
1818	0.05895	4	0.0284685
1819	0.05895	4	0.0284685
1820	0.05895	4	0.0284685
1821	0.05895	4	0.0284685
1822	0.05895	4	0.0284685
1823	0.05895	4	0.0284685
1824	0.05895	4	0.0284685
1825	0.05895	4	0.0284685
1826	0.05895	4	0.0284685
1827	0.05895	4	0.0284685
1828	0.05895	4	0.0284685
1829	0.05895	4	0.0284685
1830	0.05895	4	0.0284685
1831	0.05895	4	0.0284685
1832	0.05895	4	0.0284685
1833	0.05895	4	0.0284685
1834	0.05895	4	0.0284685
1835	0.05895	4	0.0284685
1836	0.05895	4	0.0284685
1837	0.05895	4	0.0284685
1838	0.05895	4	0.0284685
1839	0.05895	4	0.0284685
1840	0.05895	4	0.0284685
1841	0.05895	4	0.0284685
1842	0.05895	4	0.0284685
1843	0.05895	4	0.0284685
1844	0.05895	4	0.0284685
1845	0.05895	4	0.0284685
1846	0.05895	4	0.0284685
1847	0.05895	4	0.0284685
1848	0.05895	4	0.0284685
1849	0.05895	4	0.0284685
1850	0.05895	4	0.0284685
1851	0.05895	4	0.0284685
1852	0.05895	4	0.0284685
1853	0.05895	4	0.0284685
1854	0.05895	4	0.0284685
1855	0.05895	4	0.0284685
1856	0.05895	4	0.0284685
1857	0.05895	4	0.0284685
1858	0.05895	4	0.0284685
1859	0.05895	4	0.0284685
1860	0.05895	4	0.0284685
1861	0.05895	4	0.0284685
1862	0.05895	4	0.0284685
1863	0.05895	4	0.0284685
1864	0.05895	4	0.0284685
1865	0.05895	4	0.0284685
1866	0.05895	4	0.0284685
1867	0.05895	4	0.0284685
1868	0.05895	4	0.0284685
1869	0.05895	4	0.0284685
1870	0.05895	4	0.0284685
1871	0.05895	4	0.0284685
1872	0.05895	4	0.0284685
1873	0.05895	4	0.0284685
1874	0.05895	4	0.0284685
1875	0.05895	4	0.0284685
1876	0.05895	4	0.0284685
1877	0.05895	4	0.0284685
1878	0.05895	4	0.0284685
1879	0.05895	4	0.0284685
1880	0.05895	4	0.0284685
1881	0.05895	4	0.0284685
1882	0.05895	4	0.0284685
1883	0.05895	4	0.0284685
1884	0.05895	4	0.0284685
1885	0.05895	4	0.0284685
1886	0.05895	4	0.0284685
1887	0.05895	4	0.0284685
1888	0.05895	4	0.0284685
1889	0.05895	4	0.0284685
1890	0.05895	4	0.0284685
1891	0.05895	4	0.0284685
1892	0.05895	4	0.0284685
1893	0.05895	4	0.0284685
1894	0.05895	4	0.0284685
1895	0.05895	4	0.0284685
1896	0.05895	4	0.0284685
1897	0.05895	4	0.0284685
1898	0.05895	4	0.0284685
1899	0.05895	4	0.0284685
1900	0.05895	4	0.0284685
1901	0.05895	4	0.0284685
1902	0.05895	4	0.0284685
1903	0.05895	4	0.0284685
1904	0.05895	4	0.0284685
1905	0.05895	4	0.0284685
1906	0.05895	4	0.0284685
1907	0.05895	4	0.0284685
1908	0.05895	4	0.0284685
1909	0.05895	4	0.0284685
1910	0.05895	4	0.0284685
1911	0.05895	4	0.0284685
1912	0.05895	4	0.0284685
1913	0.05895	4	0.0284685
1914	0.05895	4	0.0284685
1915	0.05895	4	0.0284685
1916	0.05895	4	0.0284685
1917	0.05895	4	0.0284685
1918	0.05895	4	0.0284685
1919	0.05895	4	0.0284685
1920	0.05895	4	0.0284685
1921	0.05895	4	0.0284685
1922	0.05895	4	0.0284685
1923	0.05895	4	0.0284685
1924	0.05895	4	0.0284685
1925	0.05895	4	0.0284685
1926	0.05895	4	0.0284685
1927	0.05895	4	0.0284685
1928	0.05895	4	0.0284685
1929	0.05895	4	0.0284685
1930	0.05895	4	0.0284685
1931	0.05895	4	0.0284685
1932	0.05895	4	0.0284685
1933	0.05895	4	0.0284685
1934	0.05895	4	0.0284685
1935	0.05895	4	0.0284685
1936	0.05895	4	0.0284685
1937	0.05895	4	0.0284685
1938	0.05895	4	0.0284685
1939	0.05895	4	0.0284685
1940	0.05895	4	0.0284685
1941	0.05895	4	0.0284685
1942	0.05895	4	0.0284685
1943	0.05895	4	0.0284685
1944	0.05895	4	0.0284685
1945	0.05895	4	0.0284685
1946	0.05895	4	0.0284685
1947	0.05895	4	0.0284685
1948	0.05895	4	0.0284685
1949	0.05895	4	0.0284685
1950	0.05895	4	0.0284685
1951	0.05895	4	0.0284685
1952	0.05895	4	0.0284685
1953	0.05895	4	0.0284685
1954	0.05895	4	0.0284685
1955	0.05895	4	0.0284685
1956	0.05895	4	0.0284685
1957	0.05895	4	0.0284685
1958	0.05895	4	0.0284685
1959	0.05895	4	0.0284685
1960	0.05895	4	0.0284685
1961	0.05895	4	0.0284685
1962	0.05895	4	0.0284685
1963	0.05895	4	0.0284685
1964	0.05895	4	0.0284685
1965	0.05895	4	0.0284685
1966	0.05895	4	0.0284685
1967	0.05895	4	0.0284685
1968	0.05895	4	0.0284685
1969	0.05895	4	0.0284685
1970	0.05895	4	0.0284685
1971	0.05895	4	0.0284685
1972	0.05895	4	0.0284685
1973	0.05895	4	0.0284685
1974	0.05895	4	0.0284685
1975	0.05895	4	0.0284685
1976	0.05895	4	0.0284685
1977	0.05895	4	0.0284685
1978	0.05895	4	0.0284685
1979	0.05895	4	0.0284685
1980	0.05895	4	0.0284685
1981	0.05895	4	0.0284685
1982	0.05895	4	0.0284685
1983	0.05895	4	0.0284685
1984	0.05895	4	0.0284685
1985	0.05895	4	0.0284685
1986	0.05895	4	0.0284685
1987	0.05895	4	0.0284685
1988	0.05895	4	0.0284685
1989	0.05895	4	0.0284685
1990	0.05895	4	0.0284685
1991	0.05895	4	0.0284685
1992	0.05895	4	0.0284685
1993	0.05895	4	0.0284685
1994	0.05895	4	0.0284685
1995	0.05895	4	0.0284685
1996	0.05895	4	0.0284685
1997	0.05895	4	0.0284685
1998	0.05895	4	0.0284685
1999	0.05895	4	0.0284685
[truncated: 38,001 more rows]
