# Supplementary material for: Aspiration-driven co-evolution of cooperation with individual behavioral diversity
Source: PLoS One. 2023 Sep 15;18(9):e0291134. doi: 10.1371/journal.pone.0291134 (PMC10503719; doi:10.1371/journal.pone.0291134)
Supplement: S1 Data — (ZIP) [file pone.0291134.s001.zip › M1/v1-L=200/data/aspiration_time,b=1.85_frequency.txt]

0	0.5	0.5	0
1	0.695232	0.717056	0.47711
2	0.78896	0.868971	0.551089
3	0.814213	0.979276	0.610091
4	0.798092	1.0653	0.638501
5	0.759279	1.13316	0.640564
6	0.711147	1.20084	0.624459
7	0.659006	1.2627	0.596683
8	0.607838	1.33513	0.56125
9	0.558961	1.40986	0.522628
10	0.513187	1.49542	0.484008
11	0.471787	1.57856	0.445385
12	0.433337	1.69518	0.409062
13	0.398286	1.80943	0.374903
14	0.36676	1.89372	0.34331
15	0.338215	2.00088	0.314949
16	0.311937	2.13696	0.288789
17	0.287997	2.2261	0.264854
18	0.26611	2.41137	0.243127
19	0.246277	2.54164	0.223267
20	0.228301	2.64719	0.205348
21	0.211999	2.74084	0.188775
22	0.197213	2.79583	0.173481
23	0.183838	2.91085	0.159836
24	0.171582	2.98185	0.147275
25	0.160538	3.05332	0.135959
26	0.150542	3.17352	0.125933
27	0.141584	3.25232	0.116576
28	0.133388	3.27456	0.108136
29	0.125979	3.30842	0.100314
30	0.119177	3.34227	0.0932665
31	0.1131	3.40475	0.0870564
32	0.107525	3.48096	0.0813484
33	0.102531	3.55202	0.0762021
34	0.0979295	3.61983	0.0715838
35	0.0938349	3.66855	0.0672755
36	0.0900492	3.71946	0.0634517
37	0.0866501	3.74776	0.0600061
38	0.0835811	3.75813	0.0567461
39	0.080809	3.76557	0.0537125
40	0.0783115	3.75084	0.0511186
41	0.0760977	3.72372	0.0486264
42	0.0740394	3.71602	0.0464257
43	0.0721859	3.74848	0.0444987
44	0.0704984	3.76763	0.042748
45	0.0689941	3.77981	0.0413294
46	0.067591	3.78773	0.0398567
47	0.0663117	3.8509	0.0385771
48	0.0651661	3.89114	0.0374193
49	0.0641337	3.9145	0.0364053
50	0.063153	3.92016	0.0353768
51	0.0622687	3.94603	0.0344968
52	0.0614784	3.95089	0.0336661
53	0.0607486	3.95537	0.032899
54	0.0601221	3.95965	0.0322374
55	0.0595298	3.96375	0.0316116
56	0.0590165	3.96697	0.0310716
57	0.0585428	3.97029	0.0305708
58	0.0581048	3.97295	0.0301107
59	0.0577219	3.97547	0.0297069
60	0.0573755	3.97812	0.0293391
61	0.0570573	3.98	0.0290052
62	0.0567567	3.98186	0.0286892
63	0.0564959	3.98341	0.0284154
64	0.0562547	3.98491	0.0281617
65	0.056039	3.98654	0.0279329
66	0.0558443	3.98785	0.0277274
67	0.0556687	3.98889	0.0275431
68	0.0555102	3.98995	0.0273759
69	0.0553669	3.99095	0.0272245
70	0.0552369	3.9919	0.0270867
71	0.055118	3.99262	0.0269618
72	0.055012	3.99339	0.0268495
73	0.054911	3.994	0.0267435
74	0.0548255	3.99466	0.0266527
75	0.0547455	3.99514	0.0265687
76	0.054673	3.99551	0.0264929
77	0.0546087	3.996	0.0264247
78	0.0545509	3.99635	0.026364
79	0.0544989	3.99667	0.0263093
80	0.0544508	3.99696	0.0262588
81	0.0544081	3.99727	0.0262136
82	0.0543697	3.99754	0.0261729
83	0.0543353	3.99783	0.0261363
84	0.054303	3.99803	0.0261023
85	0.0542739	3.99822	0.0260717
86	0.054248	3.99839	0.0260444
87	0.0542247	3.99854	0.0260197
88	0.0542035	3.99868	0.0259975
89	0.0541844	3.99881	0.0259773
90	0.0541671	3.9989	0.0259592
91	0.054151	3.999	0.0259423
92	0.0541367	3.99909	0.0259272
93	0.0541239	3.99918	0.0259137
94	0.0541121	3.99926	0.0259013
95	0.0541013	3.99933	0.0258899
96	0.0540915	3.9994	0.0258795
97	0.0540826	3.99946	0.0258701
98	0.0540747	3.99951	0.0258618
99	0.0540676	3.99956	0.0258543
100	0.0540613	3.9996	0.0258476
101	0.0540553	3.99963	0.0258414
102	0.0540501	3.99967	0.0258358
103	0.0540453	3.99971	0.0258308
104	0.0540409	3.99974	0.0258262
105	0.054037	3.99976	0.025822
106	0.0540335	3.99978	0.0258183
107	0.0540303	3.9998	0.0258149
108	0.0540273	3.99982	0.0258119
109	0.0540247	3.99984	0.0258091
110	0.0540224	3.99985	0.0258067
111	0.0540203	3.99986	0.0258044
112	0.0540183	3.99988	0.0258024
113	0.0540165	3.99989	0.0258005
114	0.054015	3.9999	0.0257988
115	0.0540135	3.99991	0.0257973
116	0.0540122	3.99992	0.025796
117	0.0540111	3.99993	0.0257948
118	0.05401	3.99993	0.0257936
119	0.0540091	3.99994	0.0257926
120	0.0540082	3.99994	0.0257917
121	0.0540074	3.99995	0.0257909
122	0.0540067	3.99995	0.0257901
123	0.054006	3.99996	0.0257894
124	0.0540055	3.99996	0.0257888
125	0.054005	3.99997	0.0257883
126	0.0540045	3.99997	0.0257878
127	0.0540041	3.99997	0.0257873
128	0.0540037	3.99998	0.0257869
129	0.0540033	3.99998	0.0257866
130	0.054003	3.99998	0.0257862
131	0.0540027	3.99998	0.0257859
132	0.0540025	3.99998	0.0257857
133	0.0540022	3.99999	0.0257854
134	0.054002	3.99999	0.0257852
135	0.0540018	3.99999	0.025785
136	0.0540017	3.99999	0.0257848
137	0.0540015	3.99999	0.0257846
138	0.0540014	3.99999	0.0257845
139	0.0540012	3.99999	0.0257844
140	0.0540011	3.99999	0.0257842
141	0.054001	3.99999	0.0257841
142	0.0540009	3.99999	0.025784
143	0.0540008	3.99999	0.0257839
144	0.0540007	4	0.0257838
145	0.0540007	4	0.0257838
146	0.0540006	4	0.0257837
147	0.0540006	4	0.0257836
148	0.0540005	4	0.0257836
149	0.0540005	4	0.0257835
150	0.0540004	4	0.0257835
151	0.0540004	4	0.0257835
152	0.0540003	4	0.0257834
153	0.0540003	4	0.0257834
154	0.0540003	4	0.0257834
155	0.0540003	4	0.0257833
156	0.0540002	4	0.0257833
157	0.0540002	4	0.0257833
158	0.0540002	4	0.0257833
159	0.0540002	4	0.0257832
160	0.0540002	4	0.0257832
161	0.0540001	4	0.0257832
162	0.0540001	4	0.0257832
163	0.0540001	4	0.0257832
164	0.0540001	4	0.0257832
165	0.0540001	4	0.0257832
166	0.0540001	4	0.0257831
167	0.0540001	4	0.0257831
168	0.0540001	4	0.0257831
169	0.0540001	4	0.0257831
170	0.0540001	4	0.0257831
171	0.0540001	4	0.0257831
172	0.054	4	0.0257831
173	0.054	4	0.0257831
174	0.054	4	0.0257831
175	0.054	4	0.0257831
176	0.054	4	0.0257831
177	0.054	4	0.0257831
178	0.054	4	0.0257831
179	0.054	4	0.0257831
180	0.054	4	0.0257831
181	0.054	4	0.0257831
182	0.054	4	0.0257831
183	0.054	4	0.0257831
184	0.054	4	0.0257831
185	0.054	4	0.0257831
186	0.054	4	0.0257831
187	0.054	4	0.0257831
188	0.054	4	0.0257831
189	0.054	4	0.0257831
190	0.054	4	0.0257831
191	0.054	4	0.0257831
192	0.054	4	0.0257831
193	0.054	4	0.0257831
194	0.054	4	0.0257831
195	0.054	4	0.0257831
196	0.054	4	0.0257831
197	0.054	4	0.0257831
198	0.054	4	0.0257831
199	0.054	4	0.0257831
200	0.054	4	0.0257831
201	0.054	4	0.0257831
202	0.054	4	0.0257831
203	0.054	4	0.0257831
204	0.054	4	0.0257831
205	0.054	4	0.0257831
206	0.054	4	0.0257831
207	0.054	4	0.0257831
208	0.054	4	0.0257831
209	0.054	4	0.0257831
210	0.054	4	0.0257831
211	0.054	4	0.0257831
212	0.054	4	0.0257831
213	0.054	4	0.0257831
214	0.054	4	0.0257831
215	0.054	4	0.0257831
216	0.054	4	0.0257831
217	0.054	4	0.0257831
218	0.054	4	0.0257831
219	0.054	4	0.0257831
220	0.054	4	0.0257831
221	0.054	4	0.0257831
222	0.054	4	0.0257831
223	0.054	4	0.0257831
224	0.054	4	0.0257831
225	0.054	4	0.0257831
226	0.054	4	0.0257831
227	0.054	4	0.0257831
228	0.054	4	0.0257831
229	0.054	4	0.0257831
230	0.054	4	0.0257831
231	0.054	4	0.0257831
232	0.054	4	0.0257831
233	0.054	4	0.0257831
234	0.054	4	0.0257831
235	0.054	4	0.0257831
236	0.054	4	0.0257831
237	0.054	4	0.0257831
238	0.054	4	0.0257831
239	0.054	4	0.0257831
240	0.054	4	0.0257831
241	0.054	4	0.0257831
242	0.054	4	0.0257831
243	0.054	4	0.0257831
244	0.054	4	0.0257831
245	0.054	4	0.0257831
246	0.054	4	0.0257831
247	0.054	4	0.0257831
248	0.054	4	0.0257831
249	0.054	4	0.0257831
250	0.054	4	0.0257831
251	0.054	4	0.0257831
252	0.054	4	0.0257831
253	0.054	4	0.0257831
254	0.054	4	0.0257831
255	0.054	4	0.0257831
256	0.054	4	0.0257831
257	0.054	4	0.0257831
258	0.054	4	0.0257831
259	0.054	4	0.0257831
260	0.054	4	0.0257831
261	0.054	4	0.0257831
262	0.054	4	0.0257831
263	0.054	4	0.0257831
264	0.054	4	0.0257831
265	0.054	4	0.0257831
266	0.054	4	0.0257831
267	0.054	4	0.0257831
268	0.054	4	0.0257831
269	0.054	4	0.0257831
270	0.054	4	0.0257831
271	0.054	4	0.0257831
272	0.054	4	0.0257831
273	0.054	4	0.0257831
274	0.054	4	0.0257831
275	0.054	4	0.0257831
276	0.054	4	0.0257831
277	0.054	4	0.0257831
278	0.054	4	0.0257831
279	0.054	4	0.0257831
280	0.054	4	0.0257831
281	0.054	4	0.0257831
282	0.054	4	0.0257831
283	0.054	4	0.0257831
284	0.054	4	0.0257831
285	0.054	4	0.0257831
286	0.054	4	0.0257831
287	0.054	4	0.0257831
288	0.054	4	0.0257831
289	0.054	4	0.0257831
290	0.054	4	0.0257831
291	0.054	4	0.0257831
292	0.054	4	0.0257831
293	0.054	4	0.0257831
294	0.054	4	0.0257831
295	0.054	4	0.0257831
296	0.054	4	0.0257831
297	0.054	4	0.0257831
298	0.054	4	0.0257831
299	0.054	4	0.0257831
300	0.054	4	0.0257831
301	0.054	4	0.0257831
302	0.054	4	0.0257831
303	0.054	4	0.0257831
304	0.054	4	0.0257831
305	0.054	4	0.0257831
306	0.054	4	0.0257831
307	0.054	4	0.0257831
308	0.054	4	0.0257831
309	0.054	4	0.0257831
310	0.054	4	0.0257831
311	0.054	4	0.0257831
312	0.054	4	0.0257831
313	0.054	4	0.0257831
314	0.054	4	0.0257831
315	0.054	4	0.0257831
316	0.054	4	0.0257831
317	0.054	4	0.0257831
318	0.054	4	0.0257831
319	0.054	4	0.0257831
320	0.054	4	0.0257831
321	0.054	4	0.0257831
322	0.054	4	0.0257831
323	0.054	4	0.0257831
324	0.054	4	0.0257831
325	0.054	4	0.0257831
326	0.054	4	0.0257831
327	0.054	4	0.0257831
328	0.054	4	0.0257831
329	0.054	4	0.0257831
330	0.054	4	0.0257831
331	0.054	4	0.0257831
332	0.054	4	0.0257831
333	0.054	4	0.0257831
334	0.054	4	0.0257831
335	0.054	4	0.0257831
336	0.054	4	0.0257831
337	0.054	4	0.0257831
338	0.054	4	0.0257831
339	0.054	4	0.0257831
340	0.054	4	0.0257831
341	0.054	4	0.0257831
342	0.054	4	0.0257831
343	0.054	4	0.0257831
344	0.054	4	0.0257831
345	0.054	4	0.0257831
346	0.054	4	0.0257831
347	0.054	4	0.0257831
348	0.054	4	0.0257831
349	0.054	4	0.0257831
350	0.054	4	0.0257831
351	0.054	4	0.0257831
352	0.054	4	0.0257831
353	0.054	4	0.0257831
354	0.054	4	0.0257831
355	0.054	4	0.0257831
356	0.054	4	0.0257831
357	0.054	4	0.0257831
358	0.054	4	0.0257831
359	0.054	4	0.0257831
360	0.054	4	0.0257831
361	0.054	4	0.0257831
362	0.054	4	0.0257831
363	0.054	4	0.0257831
364	0.054	4	0.0257831
365	0.054	4	0.0257831
366	0.054	4	0.0257831
367	0.054	4	0.0257831
368	0.054	4	0.0257831
369	0.054	4	0.0257831
370	0.054	4	0.0257831
371	0.054	4	0.0257831
372	0.054	4	0.0257831
373	0.054	4	0.0257831
374	0.054	4	0.0257831
375	0.054	4	0.0257831
376	0.054	4	0.0257831
377	0.054	4	0.0257831
378	0.054	4	0.0257831
379	0.054	4	0.0257831
380	0.054	4	0.0257831
381	0.054	4	0.0257831
382	0.054	4	0.0257831
383	0.054	4	0.0257831
384	0.054	4	0.0257831
385	0.054	4	0.0257831
386	0.054	4	0.0257831
387	0.054	4	0.0257831
388	0.054	4	0.0257831
389	0.054	4	0.0257831
390	0.054	4	0.0257831
391	0.054	4	0.0257831
392	0.054	4	0.0257831
393	0.054	4	0.0257831
394	0.054	4	0.0257831
395	0.054	4	0.0257831
396	0.054	4	0.0257831
397	0.054	4	0.0257831
398	0.054	4	0.0257831
399	0.054	4	0.0257831
400	0.054	4	0.0257831
401	0.054	4	0.0257831
402	0.054	4	0.0257831
403	0.054	4	0.0257831
404	0.054	4	0.0257831
405	0.054	4	0.0257831
406	0.054	4	0.0257831
407	0.054	4	0.0257831
408	0.054	4	0.0257831
409	0.054	4	0.0257831
410	0.054	4	0.0257831
411	0.054	4	0.0257831
412	0.054	4	0.0257831
413	0.054	4	0.0257831
414	0.054	4	0.0257831
415	0.054	4	0.0257831
416	0.054	4	0.0257831
417	0.054	4	0.0257831
418	0.054	4	0.0257831
419	0.054	4	0.0257831
420	0.054	4	0.0257831
421	0.054	4	0.0257831
422	0.054	4	0.0257831
423	0.054	4	0.0257831
424	0.054	4	0.0257831
425	0.054	4	0.0257831
426	0.054	4	0.0257831
427	0.054	4	0.0257831
428	0.054	4	0.0257831
429	0.054	4	0.0257831
430	0.054	4	0.0257831
431	0.054	4	0.0257831
432	0.054	4	0.0257831
433	0.054	4	0.0257831
434	0.054	4	0.0257831
435	0.054	4	0.0257831
436	0.054	4	0.0257831
437	0.054	4	0.0257831
438	0.054	4	0.0257831
439	0.054	4	0.0257831
440	0.054	4	0.0257831
441	0.054	4	0.0257831
442	0.054	4	0.0257831
443	0.054	4	0.0257831
444	0.054	4	0.0257831
445	0.054	4	0.0257831
446	0.054	4	0.0257831
447	0.054	4	0.0257831
448	0.054	4	0.0257831
449	0.054	4	0.0257831
450	0.054	4	0.0257831
451	0.054	4	0.0257831
452	0.054	4	0.0257831
453	0.054	4	0.0257831
454	0.054	4	0.0257831
455	0.054	4	0.0257831
456	0.054	4	0.0257831
457	0.054	4	0.0257831
458	0.054	4	0.0257831
459	0.054	4	0.0257831
460	0.054	4	0.0257831
461	0.054	4	0.0257831
462	0.054	4	0.0257831
463	0.054	4	0.0257831
464	0.054	4	0.0257831
465	0.054	4	0.0257831
466	0.054	4	0.0257831
467	0.054	4	0.0257831
468	0.054	4	0.0257831
469	0.054	4	0.0257831
470	0.054	4	0.0257831
471	0.054	4	0.0257831
472	0.054	4	0.0257831
473	0.054	4	0.0257831
474	0.054	4	0.0257831
475	0.054	4	0.0257831
476	0.054	4	0.0257831
477	0.054	4	0.0257831
478	0.054	4	0.0257831
479	0.054	4	0.0257831
480	0.054	4	0.0257831
481	0.054	4	0.0257831
482	0.054	4	0.0257831
483	0.054	4	0.0257831
484	0.054	4	0.0257831
485	0.054	4	0.0257831
486	0.054	4	0.0257831
487	0.054	4	0.0257831
488	0.054	4	0.0257831
489	0.054	4	0.0257831
490	0.054	4	0.0257831
491	0.054	4	0.0257831
492	0.054	4	0.0257831
493	0.054	4	0.0257831
494	0.054	4	0.0257831
495	0.054	4	0.0257831
496	0.054	4	0.0257831
497	0.054	4	0.0257831
498	0.054	4	0.0257831
499	0.054	4	0.0257831
500	0.054	4	0.0257831
501	0.054	4	0.0257831
502	0.054	4	0.0257831
503	0.054	4	0.0257831
504	0.054	4	0.0257831
505	0.054	4	0.0257831
506	0.054	4	0.0257831
507	0.054	4	0.0257831
508	0.054	4	0.0257831
509	0.054	4	0.0257831
510	0.054	4	0.0257831
511	0.054	4	0.0257831
512	0.054	4	0.0257831
513	0.054	4	0.0257831
514	0.054	4	0.0257831
515	0.054	4	0.0257831
516	0.054	4	0.0257831
517	0.054	4	0.0257831
518	0.054	4	0.0257831
519	0.054	4	0.0257831
520	0.054	4	0.0257831
521	0.054	4	0.0257831
522	0.054	4	0.0257831
523	0.054	4	0.0257831
524	0.054	4	0.0257831
525	0.054	4	0.0257831
526	0.054	4	0.0257831
527	0.054	4	0.0257831
528	0.054	4	0.0257831
529	0.054	4	0.0257831
530	0.054	4	0.0257831
531	0.054	4	0.0257831
532	0.054	4	0.0257831
533	0.054	4	0.0257831
534	0.054	4	0.0257831
535	0.054	4	0.0257831
536	0.054	4	0.0257831
537	0.054	4	0.0257831
538	0.054	4	0.0257831
539	0.054	4	0.0257831
540	0.054	4	0.0257831
541	0.054	4	0.0257831
542	0.054	4	0.0257831
543	0.054	4	0.0257831
544	0.054	4	0.0257831
545	0.054	4	0.0257831
546	0.054	4	0.0257831
547	0.054	4	0.0257831
548	0.054	4	0.0257831
549	0.054	4	0.0257831
550	0.054	4	0.0257831
551	0.054	4	0.0257831
552	0.054	4	0.0257831
553	0.054	4	0.0257831
554	0.054	4	0.0257831
555	0.054	4	0.0257831
556	0.054	4	0.0257831
557	0.054	4	0.0257831
558	0.054	4	0.0257831
559	0.054	4	0.0257831
560	0.054	4	0.0257831
561	0.054	4	0.0257831
562	0.054	4	0.0257831
563	0.054	4	0.0257831
564	0.054	4	0.0257831
565	0.054	4	0.0257831
566	0.054	4	0.0257831
567	0.054	4	0.0257831
568	0.054	4	0.0257831
569	0.054	4	0.0257831
570	0.054	4	0.0257831
571	0.054	4	0.0257831
572	0.054	4	0.0257831
573	0.054	4	0.0257831
574	0.054	4	0.0257831
575	0.054	4	0.0257831
576	0.054	4	0.0257831
577	0.054	4	0.0257831
578	0.054	4	0.0257831
579	0.054	4	0.0257831
580	0.054	4	0.0257831
581	0.054	4	0.0257831
582	0.054	4	0.0257831
583	0.054	4	0.0257831
584	0.054	4	0.0257831
585	0.054	4	0.0257831
586	0.054	4	0.0257831
587	0.054	4	0.0257831
588	0.054	4	0.0257831
589	0.054	4	0.0257831
590	0.054	4	0.0257831
591	0.054	4	0.0257831
592	0.054	4	0.0257831
593	0.054	4	0.0257831
594	0.054	4	0.0257831
595	0.054	4	0.0257831
596	0.054	4	0.0257831
597	0.054	4	0.0257831
598	0.054	4	0.0257831
599	0.054	4	0.0257831
600	0.054	4	0.0257831
601	0.054	4	0.0257831
602	0.054	4	0.0257831
603	0.054	4	0.0257831
604	0.054	4	0.0257831
605	0.054	4	0.0257831
606	0.054	4	0.0257831
607	0.054	4	0.0257831
608	0.054	4	0.0257831
609	0.054	4	0.0257831
610	0.054	4	0.0257831
611	0.054	4	0.0257831
612	0.054	4	0.0257831
613	0.054	4	0.0257831
614	0.054	4	0.0257831
615	0.054	4	0.0257831
616	0.054	4	0.0257831
617	0.054	4	0.0257831
618	0.054	4	0.0257831
619	0.054	4	0.0257831
620	0.054	4	0.0257831
621	0.054	4	0.0257831
622	0.054	4	0.0257831
623	0.054	4	0.0257831
624	0.054	4	0.0257831
625	0.054	4	0.0257831
626	0.054	4	0.0257831
627	0.054	4	0.0257831
628	0.054	4	0.0257831
629	0.054	4	0.0257831
630	0.054	4	0.0257831
631	0.054	4	0.0257831
632	0.054	4	0.0257831
633	0.054	4	0.0257831
634	0.054	4	0.0257831
635	0.054	4	0.0257831
636	0.054	4	0.0257831
637	0.054	4	0.0257831
638	0.054	4	0.0257831
639	0.054	4	0.0257831
640	0.054	4	0.0257831
641	0.054	4	0.0257831
642	0.054	4	0.0257831
643	0.054	4	0.0257831
644	0.054	4	0.0257831
645	0.054	4	0.0257831
646	0.054	4	0.0257831
647	0.054	4	0.0257831
648	0.054	4	0.0257831
649	0.054	4	0.0257831
650	0.054	4	0.0257831
651	0.054	4	0.0257831
652	0.054	4	0.0257831
653	0.054	4	0.0257831
654	0.054	4	0.0257831
655	0.054	4	0.0257831
656	0.054	4	0.0257831
657	0.054	4	0.0257831
658	0.054	4	0.0257831
659	0.054	4	0.0257831
660	0.054	4	0.0257831
661	0.054	4	0.0257831
662	0.054	4	0.0257831
663	0.054	4	0.0257831
664	0.054	4	0.0257831
665	0.054	4	0.0257831
666	0.054	4	0.0257831
667	0.054	4	0.0257831
668	0.054	4	0.0257831
669	0.054	4	0.0257831
670	0.054	4	0.0257831
671	0.054	4	0.0257831
672	0.054	4	0.0257831
673	0.054	4	0.0257831
674	0.054	4	0.0257831
675	0.054	4	0.0257831
676	0.054	4	0.0257831
677	0.054	4	0.0257831
678	0.054	4	0.0257831
679	0.054	4	0.0257831
680	0.054	4	0.0257831
681	0.054	4	0.0257831
682	0.054	4	0.0257831
683	0.054	4	0.0257831
684	0.054	4	0.0257831
685	0.054	4	0.0257831
686	0.054	4	0.0257831
687	0.054	4	0.0257831
688	0.054	4	0.0257831
689	0.054	4	0.0257831
690	0.054	4	0.0257831
691	0.054	4	0.0257831
692	0.054	4	0.0257831
693	0.054	4	0.0257831
694	0.054	4	0.0257831
695	0.054	4	0.0257831
696	0.054	4	0.0257831
697	0.054	4	0.0257831
698	0.054	4	0.0257831
699	0.054	4	0.0257831
700	0.054	4	0.0257831
701	0.054	4	0.0257831
702	0.054	4	0.0257831
703	0.054	4	0.0257831
704	0.054	4	0.0257831
705	0.054	4	0.0257831
706	0.054	4	0.0257831
707	0.054	4	0.0257831
708	0.054	4	0.0257831
709	0.054	4	0.0257831
710	0.054	4	0.0257831
711	0.054	4	0.0257831
712	0.054	4	0.0257831
713	0.054	4	0.0257831
714	0.054	4	0.0257831
715	0.054	4	0.0257831
716	0.054	4	0.0257831
717	0.054	4	0.0257831
718	0.054	4	0.0257831
719	0.054	4	0.0257831
720	0.054	4	0.0257831
721	0.054	4	0.0257831
722	0.054	4	0.0257831
723	0.054	4	0.0257831
724	0.054	4	0.0257831
725	0.054	4	0.0257831
726	0.054	4	0.0257831
727	0.054	4	0.0257831
728	0.054	4	0.0257831
729	0.054	4	0.0257831
730	0.054	4	0.0257831
731	0.054	4	0.0257831
732	0.054	4	0.0257831
733	0.054	4	0.0257831
734	0.054	4	0.0257831
735	0.054	4	0.0257831
736	0.054	4	0.0257831
737	0.054	4	0.0257831
738	0.054	4	0.0257831
739	0.054	4	0.0257831
740	0.054	4	0.0257831
741	0.054	4	0.0257831
742	0.054	4	0.0257831
743	0.054	4	0.0257831
744	0.054	4	0.0257831
745	0.054	4	0.0257831
746	0.054	4	0.0257831
747	0.054	4	0.0257831
748	0.054	4	0.0257831
749	0.054	4	0.0257831
750	0.054	4	0.0257831
751	0.054	4	0.0257831
752	0.054	4	0.0257831
753	0.054	4	0.0257831
754	0.054	4	0.0257831
755	0.054	4	0.0257831
756	0.054	4	0.0257831
757	0.054	4	0.0257831
758	0.054	4	0.0257831
759	0.054	4	0.0257831
760	0.054	4	0.0257831
761	0.054	4	0.0257831
762	0.054	4	0.0257831
763	0.054	4	0.0257831
764	0.054	4	0.0257831
765	0.054	4	0.0257831
766	0.054	4	0.0257831
767	0.054	4	0.0257831
768	0.054	4	0.0257831
769	0.054	4	0.0257831
770	0.054	4	0.0257831
771	0.054	4	0.0257831
772	0.054	4	0.0257831
773	0.054	4	0.0257831
774	0.054	4	0.0257831
775	0.054	4	0.0257831
776	0.054	4	0.0257831
777	0.054	4	0.0257831
778	0.054	4	0.0257831
779	0.054	4	0.0257831
780	0.054	4	0.0257831
781	0.054	4	0.0257831
782	0.054	4	0.0257831
783	0.054	4	0.0257831
784	0.054	4	0.0257831
785	0.054	4	0.0257831
786	0.054	4	0.0257831
787	0.054	4	0.0257831
788	0.054	4	0.0257831
789	0.054	4	0.0257831
790	0.054	4	0.0257831
791	0.054	4	0.0257831
792	0.054	4	0.0257831
793	0.054	4	0.0257831
794	0.054	4	0.0257831
795	0.054	4	0.0257831
796	0.054	4	0.0257831
797	0.054	4	0.0257831
798	0.054	4	0.0257831
799	0.054	4	0.0257831
800	0.054	4	0.0257831
801	0.054	4	0.0257831
802	0.054	4	0.0257831
803	0.054	4	0.0257831
804	0.054	4	0.0257831
805	0.054	4	0.0257831
806	0.054	4	0.0257831
807	0.054	4	0.0257831
808	0.054	4	0.0257831
809	0.054	4	0.0257831
810	0.054	4	0.0257831
811	0.054	4	0.0257831
812	0.054	4	0.0257831
813	0.054	4	0.0257831
814	0.054	4	0.0257831
815	0.054	4	0.0257831
816	0.054	4	0.0257831
817	0.054	4	0.0257831
818	0.054	4	0.0257831
819	0.054	4	0.0257831
820	0.054	4	0.0257831
821	0.054	4	0.0257831
822	0.054	4	0.0257831
823	0.054	4	0.0257831
824	0.054	4	0.0257831
825	0.054	4	0.0257831
826	0.054	4	0.0257831
827	0.054	4	0.0257831
828	0.054	4	0.0257831
829	0.054	4	0.0257831
830	0.054	4	0.0257831
831	0.054	4	0.0257831
832	0.054	4	0.0257831
833	0.054	4	0.0257831
834	0.054	4	0.0257831
835	0.054	4	0.0257831
836	0.054	4	0.0257831
837	0.054	4	0.0257831
838	0.054	4	0.0257831
839	0.054	4	0.0257831
840	0.054	4	0.0257831
841	0.054	4	0.0257831
842	0.054	4	0.0257831
843	0.054	4	0.0257831
844	0.054	4	0.0257831
845	0.054	4	0.0257831
846	0.054	4	0.0257831
847	0.054	4	0.0257831
848	0.054	4	0.0257831
849	0.054	4	0.0257831
850	0.054	4	0.0257831
851	0.054	4	0.0257831
852	0.054	4	0.0257831
853	0.054	4	0.0257831
854	0.054	4	0.0257831
855	0.054	4	0.0257831
856	0.054	4	0.0257831
857	0.054	4	0.0257831
858	0.054	4	0.0257831
859	0.054	4	0.0257831
860	0.054	4	0.0257831
861	0.054	4	0.0257831
862	0.054	4	0.0257831
863	0.054	4	0.0257831
864	0.054	4	0.0257831
865	0.054	4	0.0257831
866	0.054	4	0.0257831
867	0.054	4	0.0257831
868	0.054	4	0.0257831
869	0.054	4	0.0257831
870	0.054	4	0.0257831
871	0.054	4	0.0257831
872	0.054	4	0.0257831
873	0.054	4	0.0257831
874	0.054	4	0.0257831
875	0.054	4	0.0257831
876	0.054	4	0.0257831
877	0.054	4	0.0257831
878	0.054	4	0.0257831
879	0.054	4	0.0257831
880	0.054	4	0.0257831
881	0.054	4	0.0257831
882	0.054	4	0.0257831
883	0.054	4	0.0257831
884	0.054	4	0.0257831
885	0.054	4	0.0257831
886	0.054	4	0.0257831
887	0.054	4	0.0257831
888	0.054	4	0.0257831
889	0.054	4	0.0257831
890	0.054	4	0.0257831
891	0.054	4	0.0257831
892	0.054	4	0.0257831
893	0.054	4	0.0257831
894	0.054	4	0.0257831
895	0.054	4	0.0257831
896	0.054	4	0.0257831
897	0.054	4	0.0257831
898	0.054	4	0.0257831
899	0.054	4	0.0257831
900	0.054	4	0.0257831
901	0.054	4	0.0257831
902	0.054	4	0.0257831
903	0.054	4	0.0257831
904	0.054	4	0.0257831
905	0.054	4	0.0257831
906	0.054	4	0.0257831
907	0.054	4	0.0257831
908	0.054	4	0.0257831
909	0.054	4	0.0257831
910	0.054	4	0.0257831
911	0.054	4	0.0257831
912	0.054	4	0.0257831
913	0.054	4	0.0257831
914	0.054	4	0.0257831
915	0.054	4	0.0257831
916	0.054	4	0.0257831
917	0.054	4	0.0257831
918	0.054	4	0.0257831
919	0.054	4	0.0257831
920	0.054	4	0.0257831
921	0.054	4	0.0257831
922	0.054	4	0.0257831
923	0.054	4	0.0257831
924	0.054	4	0.0257831
925	0.054	4	0.0257831
926	0.054	4	0.0257831
927	0.054	4	0.0257831
928	0.054	4	0.0257831
929	0.054	4	0.0257831
930	0.054	4	0.0257831
931	0.054	4	0.0257831
932	0.054	4	0.0257831
933	0.054	4	0.0257831
934	0.054	4	0.0257831
935	0.054	4	0.0257831
936	0.054	4	0.0257831
937	0.054	4	0.0257831
938	0.054	4	0.0257831
939	0.054	4	0.0257831
940	0.054	4	0.0257831
941	0.054	4	0.0257831
942	0.054	4	0.0257831
943	0.054	4	0.0257831
944	0.054	4	0.0257831
945	0.054	4	0.0257831
946	0.054	4	0.0257831
947	0.054	4	0.0257831
948	0.054	4	0.0257831
949	0.054	4	0.0257831
950	0.054	4	0.0257831
951	0.054	4	0.0257831
952	0.054	4	0.0257831
953	0.054	4	0.0257831
954	0.054	4	0.0257831
955	0.054	4	0.0257831
956	0.054	4	0.0257831
957	0.054	4	0.0257831
958	0.054	4	0.0257831
959	0.054	4	0.0257831
960	0.054	4	0.0257831
961	0.054	4	0.0257831
962	0.054	4	0.0257831
963	0.054	4	0.0257831
964	0.054	4	0.0257831
965	0.054	4	0.0257831
966	0.054	4	0.0257831
967	0.054	4	0.0257831
968	0.054	4	0.0257831
969	0.054	4	0.0257831
970	0.054	4	0.0257831
971	0.054	4	0.0257831
972	0.054	4	0.0257831
973	0.054	4	0.0257831
974	0.054	4	0.0257831
975	0.054	4	0.0257831
976	0.054	4	0.0257831
977	0.054	4	0.0257831
978	0.054	4	0.0257831
979	0.054	4	0.0257831
980	0.054	4	0.0257831
981	0.054	4	0.0257831
982	0.054	4	0.0257831
983	0.054	4	0.0257831
984	0.054	4	0.0257831
985	0.054	4	0.0257831
986	0.054	4	0.0257831
987	0.054	4	0.0257831
988	0.054	4	0.0257831
989	0.054	4	0.0257831
990	0.054	4	0.0257831
991	0.054	4	0.0257831
992	0.054	4	0.0257831
993	0.054	4	0.0257831
994	0.054	4	0.0257831
995	0.054	4	0.0257831
996	0.054	4	0.0257831
997	0.054	4	0.0257831
998	0.054	4	0.0257831
999	0.054	4	0.0257831
1000	0.054	4	0.0257831
1001	0.054	4	0.0257831
1002	0.054	4	0.0257831
1003	0.054	4	0.0257831
1004	0.054	4	0.0257831
1005	0.054	4	0.0257831
1006	0.054	4	0.0257831
1007	0.054	4	0.0257831
1008	0.054	4	0.0257831
1009	0.054	4	0.0257831
1010	0.054	4	0.0257831
1011	0.054	4	0.0257831
1012	0.054	4	0.0257831
1013	0.054	4	0.0257831
1014	0.054	4	0.0257831
1015	0.054	4	0.0257831
1016	0.054	4	0.0257831
1017	0.054	4	0.0257831
1018	0.054	4	0.0257831
1019	0.054	4	0.0257831
1020	0.054	4	0.0257831
1021	0.054	4	0.0257831
1022	0.054	4	0.0257831
1023	0.054	4	0.0257831
1024	0.054	4	0.0257831
1025	0.054	4	0.0257831
1026	0.054	4	0.0257831
1027	0.054	4	0.0257831
1028	0.054	4	0.0257831
1029	0.054	4	0.0257831
1030	0.054	4	0.0257831
1031	0.054	4	0.0257831
1032	0.054	4	0.0257831
1033	0.054	4	0.0257831
1034	0.054	4	0.0257831
1035	0.054	4	0.0257831
1036	0.054	4	0.0257831
1037	0.054	4	0.0257831
1038	0.054	4	0.0257831
1039	0.054	4	0.0257831
1040	0.054	4	0.0257831
1041	0.054	4	0.0257831
1042	0.054	4	0.0257831
1043	0.054	4	0.0257831
1044	0.054	4	0.0257831
1045	0.054	4	0.0257831
1046	0.054	4	0.0257831
1047	0.054	4	0.0257831
1048	0.054	4	0.0257831
1049	0.054	4	0.0257831
1050	0.054	4	0.0257831
1051	0.054	4	0.0257831
1052	0.054	4	0.0257831
1053	0.054	4	0.0257831
1054	0.054	4	0.0257831
1055	0.054	4	0.0257831
1056	0.054	4	0.0257831
1057	0.054	4	0.0257831
1058	0.054	4	0.0257831
1059	0.054	4	0.0257831
1060	0.054	4	0.0257831
1061	0.054	4	0.0257831
1062	0.054	4	0.0257831
1063	0.054	4	0.0257831
1064	0.054	4	0.0257831
1065	0.054	4	0.0257831
1066	0.054	4	0.0257831
1067	0.054	4	0.0257831
1068	0.054	4	0.0257831
1069	0.054	4	0.0257831
1070	0.054	4	0.0257831
1071	0.054	4	0.0257831
1072	0.054	4	0.0257831
1073	0.054	4	0.0257831
1074	0.054	4	0.0257831
1075	0.054	4	0.0257831
1076	0.054	4	0.0257831
1077	0.054	4	0.0257831
1078	0.054	4	0.0257831
1079	0.054	4	0.0257831
1080	0.054	4	0.0257831
1081	0.054	4	0.0257831
1082	0.054	4	0.0257831
1083	0.054	4	0.0257831
1084	0.054	4	0.0257831
1085	0.054	4	0.0257831
1086	0.054	4	0.0257831
1087	0.054	4	0.0257831
1088	0.054	4	0.0257831
1089	0.054	4	0.0257831
1090	0.054	4	0.0257831
1091	0.054	4	0.0257831
1092	0.054	4	0.0257831
1093	0.054	4	0.0257831
1094	0.054	4	0.0257831
1095	0.054	4	0.0257831
1096	0.054	4	0.0257831
1097	0.054	4	0.0257831
1098	0.054	4	0.0257831
1099	0.054	4	0.0257831
1100	0.054	4	0.0257831
1101	0.054	4	0.0257831
1102	0.054	4	0.0257831
1103	0.054	4	0.0257831
1104	0.054	4	0.0257831
1105	0.054	4	0.0257831
1106	0.054	4	0.0257831
1107	0.054	4	0.0257831
1108	0.054	4	0.0257831
1109	0.054	4	0.0257831
1110	0.054	4	0.0257831
1111	0.054	4	0.0257831
1112	0.054	4	0.0257831
1113	0.054	4	0.0257831
1114	0.054	4	0.0257831
1115	0.054	4	0.0257831
1116	0.054	4	0.0257831
1117	0.054	4	0.0257831
1118	0.054	4	0.0257831
1119	0.054	4	0.0257831
1120	0.054	4	0.0257831
1121	0.054	4	0.0257831
1122	0.054	4	0.0257831
1123	0.054	4	0.0257831
1124	0.054	4	0.0257831
1125	0.054	4	0.0257831
1126	0.054	4	0.0257831
1127	0.054	4	0.0257831
1128	0.054	4	0.0257831
1129	0.054	4	0.0257831
1130	0.054	4	0.0257831
1131	0.054	4	0.0257831
1132	0.054	4	0.0257831
1133	0.054	4	0.0257831
1134	0.054	4	0.0257831
1135	0.054	4	0.0257831
1136	0.054	4	0.0257831
1137	0.054	4	0.0257831
1138	0.054	4	0.0257831
1139	0.054	4	0.0257831
1140	0.054	4	0.0257831
1141	0.054	4	0.0257831
1142	0.054	4	0.0257831
1143	0.054	4	0.0257831
1144	0.054	4	0.0257831
1145	0.054	4	0.0257831
1146	0.054	4	0.0257831
1147	0.054	4	0.0257831
1148	0.054	4	0.0257831
1149	0.054	4	0.0257831
1150	0.054	4	0.0257831
1151	0.054	4	0.0257831
1152	0.054	4	0.0257831
1153	0.054	4	0.0257831
1154	0.054	4	0.0257831
1155	0.054	4	0.0257831
1156	0.054	4	0.0257831
1157	0.054	4	0.0257831
1158	0.054	4	0.0257831
1159	0.054	4	0.0257831
1160	0.054	4	0.0257831
1161	0.054	4	0.0257831
1162	0.054	4	0.0257831
1163	0.054	4	0.0257831
1164	0.054	4	0.0257831
1165	0.054	4	0.0257831
1166	0.054	4	0.0257831
1167	0.054	4	0.0257831
1168	0.054	4	0.0257831
1169	0.054	4	0.0257831
1170	0.054	4	0.0257831
1171	0.054	4	0.0257831
1172	0.054	4	0.0257831
1173	0.054	4	0.0257831
1174	0.054	4	0.0257831
1175	0.054	4	0.0257831
1176	0.054	4	0.0257831
1177	0.054	4	0.0257831
1178	0.054	4	0.0257831
1179	0.054	4	0.0257831
1180	0.054	4	0.0257831
1181	0.054	4	0.0257831
1182	0.054	4	0.0257831
1183	0.054	4	0.0257831
1184	0.054	4	0.0257831
1185	0.054	4	0.0257831
1186	0.054	4	0.0257831
1187	0.054	4	0.0257831
1188	0.054	4	0.0257831
1189	0.054	4	0.0257831
1190	0.054	4	0.0257831
1191	0.054	4	0.0257831
1192	0.054	4	0.0257831
1193	0.054	4	0.0257831
1194	0.054	4	0.0257831
1195	0.054	4	0.0257831
1196	0.054	4	0.0257831
1197	0.054	4	0.0257831
1198	0.054	4	0.0257831
1199	0.054	4	0.0257831
1200	0.054	4	0.0257831
1201	0.054	4	0.0257831
1202	0.054	4	0.0257831
1203	0.054	4	0.0257831
1204	0.054	4	0.0257831
1205	0.054	4	0.0257831
1206	0.054	4	0.0257831
1207	0.054	4	0.0257831
1208	0.054	4	0.0257831
1209	0.054	4	0.0257831
1210	0.054	4	0.0257831
1211	0.054	4	0.0257831
1212	0.054	4	0.0257831
1213	0.054	4	0.0257831
1214	0.054	4	0.0257831
1215	0.054	4	0.0257831
1216	0.054	4	0.0257831
1217	0.054	4	0.0257831
1218	0.054	4	0.0257831
1219	0.054	4	0.0257831
1220	0.054	4	0.0257831
1221	0.054	4	0.0257831
1222	0.054	4	0.0257831
1223	0.054	4	0.0257831
1224	0.054	4	0.0257831
1225	0.054	4	0.0257831
1226	0.054	4	0.0257831
1227	0.054	4	0.0257831
1228	0.054	4	0.0257831
1229	0.054	4	0.0257831
1230	0.054	4	0.0257831
1231	0.054	4	0.0257831
1232	0.054	4	0.0257831
1233	0.054	4	0.0257831
1234	0.054	4	0.0257831
1235	0.054	4	0.0257831
1236	0.054	4	0.0257831
1237	0.054	4	0.0257831
1238	0.054	4	0.0257831
1239	0.054	4	0.0257831
1240	0.054	4	0.0257831
1241	0.054	4	0.0257831
1242	0.054	4	0.0257831
1243	0.054	4	0.0257831
1244	0.054	4	0.0257831
1245	0.054	4	0.0257831
1246	0.054	4	0.0257831
1247	0.054	4	0.0257831
1248	0.054	4	0.0257831
1249	0.054	4	0.0257831
1250	0.054	4	0.0257831
1251	0.054	4	0.0257831
1252	0.054	4	0.0257831
1253	0.054	4	0.0257831
1254	0.054	4	0.0257831
1255	0.054	4	0.0257831
1256	0.054	4	0.0257831
1257	0.054	4	0.0257831
1258	0.054	4	0.0257831
1259	0.054	4	0.0257831
1260	0.054	4	0.0257831
1261	0.054	4	0.0257831
1262	0.054	4	0.0257831
1263	0.054	4	0.0257831
1264	0.054	4	0.0257831
1265	0.054	4	0.0257831
1266	0.054	4	0.0257831
1267	0.054	4	0.0257831
1268	0.054	4	0.0257831
1269	0.054	4	0.0257831
1270	0.054	4	0.0257831
1271	0.054	4	0.0257831
1272	0.054	4	0.0257831
1273	0.054	4	0.0257831
1274	0.054	4	0.0257831
1275	0.054	4	0.0257831
1276	0.054	4	0.0257831
1277	0.054	4	0.0257831
1278	0.054	4	0.0257831
1279	0.054	4	0.0257831
1280	0.054	4	0.0257831
1281	0.054	4	0.0257831
1282	0.054	4	0.0257831
1283	0.054	4	0.0257831
1284	0.054	4	0.0257831
1285	0.054	4	0.0257831
1286	0.054	4	0.0257831
1287	0.054	4	0.0257831
1288	0.054	4	0.0257831
1289	0.054	4	0.0257831
1290	0.054	4	0.0257831
1291	0.054	4	0.0257831
1292	0.054	4	0.0257831
1293	0.054	4	0.0257831
1294	0.054	4	0.0257831
1295	0.054	4	0.0257831
1296	0.054	4	0.0257831
1297	0.054	4	0.0257831
1298	0.054	4	0.0257831
1299	0.054	4	0.0257831
1300	0.054	4	0.0257831
1301	0.054	4	0.0257831
1302	0.054	4	0.0257831
1303	0.054	4	0.0257831
1304	0.054	4	0.0257831
1305	0.054	4	0.0257831
1306	0.054	4	0.0257831
1307	0.054	4	0.0257831
1308	0.054	4	0.0257831
1309	0.054	4	0.0257831
1310	0.054	4	0.0257831
1311	0.054	4	0.0257831
1312	0.054	4	0.0257831
1313	0.054	4	0.0257831
1314	0.054	4	0.0257831
1315	0.054	4	0.0257831
1316	0.054	4	0.0257831
1317	0.054	4	0.0257831
1318	0.054	4	0.0257831
1319	0.054	4	0.0257831
1320	0.054	4	0.0257831
1321	0.054	4	0.0257831
1322	0.054	4	0.0257831
1323	0.054	4	0.0257831
1324	0.054	4	0.0257831
1325	0.054	4	0.0257831
1326	0.054	4	0.0257831
1327	0.054	4	0.0257831
1328	0.054	4	0.0257831
1329	0.054	4	0.0257831
1330	0.054	4	0.0257831
1331	0.054	4	0.0257831
1332	0.054	4	0.0257831
1333	0.054	4	0.0257831
1334	0.054	4	0.0257831
1335	0.054	4	0.0257831
1336	0.054	4	0.0257831
1337	0.054	4	0.0257831
1338	0.054	4	0.0257831
1339	0.054	4	0.0257831
1340	0.054	4	0.0257831
1341	0.054	4	0.0257831
1342	0.054	4	0.0257831
1343	0.054	4	0.0257831
1344	0.054	4	0.0257831
1345	0.054	4	0.0257831
1346	0.054	4	0.0257831
1347	0.054	4	0.0257831
1348	0.054	4	0.0257831
1349	0.054	4	0.0257831
1350	0.054	4	0.0257831
1351	0.054	4	0.0257831
1352	0.054	4	0.0257831
1353	0.054	4	0.0257831
1354	0.054	4	0.0257831
1355	0.054	4	0.0257831
1356	0.054	4	0.0257831
1357	0.054	4	0.0257831
1358	0.054	4	0.0257831
1359	0.054	4	0.0257831
1360	0.054	4	0.0257831
1361	0.054	4	0.0257831
1362	0.054	4	0.0257831
1363	0.054	4	0.0257831
1364	0.054	4	0.0257831
1365	0.054	4	0.0257831
1366	0.054	4	0.0257831
1367	0.054	4	0.0257831
1368	0.054	4	0.0257831
1369	0.054	4	0.0257831
1370	0.054	4	0.0257831
1371	0.054	4	0.0257831
1372	0.054	4	0.0257831
1373	0.054	4	0.0257831
1374	0.054	4	0.0257831
1375	0.054	4	0.0257831
1376	0.054	4	0.0257831
1377	0.054	4	0.0257831
1378	0.054	4	0.0257831
1379	0.054	4	0.0257831
1380	0.054	4	0.0257831
1381	0.054	4	0.0257831
1382	0.054	4	0.0257831
1383	0.054	4	0.0257831
1384	0.054	4	0.0257831
1385	0.054	4	0.0257831
1386	0.054	4	0.0257831
1387	0.054	4	0.0257831
1388	0.054	4	0.0257831
1389	0.054	4	0.0257831
1390	0.054	4	0.0257831
1391	0.054	4	0.0257831
1392	0.054	4	0.0257831
1393	0.054	4	0.0257831
1394	0.054	4	0.0257831
1395	0.054	4	0.0257831
1396	0.054	4	0.0257831
1397	0.054	4	0.0257831
1398	0.054	4	0.0257831
1399	0.054	4	0.0257831
1400	0.054	4	0.0257831
1401	0.054	4	0.0257831
1402	0.054	4	0.0257831
1403	0.054	4	0.0257831
1404	0.054	4	0.0257831
1405	0.054	4	0.0257831
1406	0.054	4	0.0257831
1407	0.054	4	0.0257831
1408	0.054	4	0.0257831
1409	0.054	4	0.0257831
1410	0.054	4	0.0257831
1411	0.054	4	0.0257831
1412	0.054	4	0.0257831
1413	0.054	4	0.0257831
1414	0.054	4	0.0257831
1415	0.054	4	0.0257831
1416	0.054	4	0.0257831
1417	0.054	4	0.0257831
1418	0.054	4	0.0257831
1419	0.054	4	0.0257831
1420	0.054	4	0.0257831
1421	0.054	4	0.0257831
1422	0.054	4	0.0257831
1423	0.054	4	0.0257831
1424	0.054	4	0.0257831
1425	0.054	4	0.0257831
1426	0.054	4	0.0257831
1427	0.054	4	0.0257831
1428	0.054	4	0.0257831
1429	0.054	4	0.0257831
1430	0.054	4	0.0257831
1431	0.054	4	0.0257831
1432	0.054	4	0.0257831
1433	0.054	4	0.0257831
1434	0.054	4	0.0257831
1435	0.054	4	0.0257831
1436	0.054	4	0.0257831
1437	0.054	4	0.0257831
1438	0.054	4	0.0257831
1439	0.054	4	0.0257831
1440	0.054	4	0.0257831
1441	0.054	4	0.0257831
1442	0.054	4	0.0257831
1443	0.054	4	0.0257831
1444	0.054	4	0.0257831
1445	0.054	4	0.0257831
1446	0.054	4	0.0257831
1447	0.054	4	0.0257831
1448	0.054	4	0.0257831
1449	0.054	4	0.0257831
1450	0.054	4	0.0257831
1451	0.054	4	0.0257831
1452	0.054	4	0.0257831
1453	0.054	4	0.0257831
1454	0.054	4	0.0257831
1455	0.054	4	0.0257831
1456	0.054	4	0.0257831
1457	0.054	4	0.0257831
1458	0.054	4	0.0257831
1459	0.054	4	0.0257831
1460	0.054	4	0.0257831
1461	0.054	4	0.0257831
1462	0.054	4	0.0257831
1463	0.054	4	0.0257831
1464	0.054	4	0.0257831
1465	0.054	4	0.0257831
1466	0.054	4	0.0257831
1467	0.054	4	0.0257831
1468	0.054	4	0.0257831
1469	0.054	4	0.0257831
1470	0.054	4	0.0257831
1471	0.054	4	0.0257831
1472	0.054	4	0.0257831
1473	0.054	4	0.0257831
1474	0.054	4	0.0257831
1475	0.054	4	0.0257831
1476	0.054	4	0.0257831
1477	0.054	4	0.0257831
1478	0.054	4	0.0257831
1479	0.054	4	0.0257831
1480	0.054	4	0.0257831
1481	0.054	4	0.0257831
1482	0.054	4	0.0257831
1483	0.054	4	0.0257831
1484	0.054	4	0.0257831
1485	0.054	4	0.0257831
1486	0.054	4	0.0257831
1487	0.054	4	0.0257831
1488	0.054	4	0.0257831
1489	0.054	4	0.0257831
1490	0.054	4	0.0257831
1491	0.054	4	0.0257831
1492	0.054	4	0.0257831
1493	0.054	4	0.0257831
1494	0.054	4	0.0257831
1495	0.054	4	0.0257831
1496	0.054	4	0.0257831
1497	0.054	4	0.0257831
1498	0.054	4	0.0257831
1499	0.054	4	0.0257831
1500	0.054	4	0.0257831
1501	0.054	4	0.0257831
1502	0.054	4	0.0257831
1503	0.054	4	0.0257831
1504	0.054	4	0.0257831
1505	0.054	4	0.0257831
1506	0.054	4	0.0257831
1507	0.054	4	0.0257831
1508	0.054	4	0.0257831
1509	0.054	4	0.0257831
1510	0.054	4	0.0257831
1511	0.054	4	0.0257831
1512	0.054	4	0.0257831
1513	0.054	4	0.0257831
1514	0.054	4	0.0257831
1515	0.054	4	0.0257831
1516	0.054	4	0.0257831
1517	0.054	4	0.0257831
1518	0.054	4	0.0257831
1519	0.054	4	0.0257831
1520	0.054	4	0.0257831
1521	0.054	4	0.0257831
1522	0.054	4	0.0257831
1523	0.054	4	0.0257831
1524	0.054	4	0.0257831
1525	0.054	4	0.0257831
1526	0.054	4	0.0257831
1527	0.054	4	0.0257831
1528	0.054	4	0.0257831
1529	0.054	4	0.0257831
1530	0.054	4	0.0257831
1531	0.054	4	0.0257831
1532	0.054	4	0.0257831
1533	0.054	4	0.0257831
1534	0.054	4	0.0257831
1535	0.054	4	0.0257831
1536	0.054	4	0.0257831
1537	0.054	4	0.0257831
1538	0.054	4	0.0257831
1539	0.054	4	0.0257831
1540	0.054	4	0.0257831
1541	0.054	4	0.0257831
1542	0.054	4	0.0257831
1543	0.054	4	0.0257831
1544	0.054	4	0.0257831
1545	0.054	4	0.0257831
1546	0.054	4	0.0257831
1547	0.054	4	0.0257831
1548	0.054	4	0.0257831
1549	0.054	4	0.0257831
1550	0.054	4	0.0257831
1551	0.054	4	0.0257831
1552	0.054	4	0.0257831
1553	0.054	4	0.0257831
1554	0.054	4	0.0257831
1555	0.054	4	0.0257831
1556	0.054	4	0.0257831
1557	0.054	4	0.0257831
1558	0.054	4	0.0257831
1559	0.054	4	0.0257831
1560	0.054	4	0.0257831
1561	0.054	4	0.0257831
1562	0.054	4	0.0257831
1563	0.054	4	0.0257831
1564	0.054	4	0.0257831
1565	0.054	4	0.0257831
1566	0.054	4	0.0257831
1567	0.054	4	0.0257831
1568	0.054	4	0.0257831
1569	0.054	4	0.0257831
1570	0.054	4	0.0257831
1571	0.054	4	0.0257831
1572	0.054	4	0.0257831
1573	0.054	4	0.0257831
1574	0.054	4	0.0257831
1575	0.054	4	0.0257831
1576	0.054	4	0.0257831
1577	0.054	4	0.0257831
1578	0.054	4	0.0257831
1579	0.054	4	0.0257831
1580	0.054	4	0.0257831
1581	0.054	4	0.0257831
1582	0.054	4	0.0257831
1583	0.054	4	0.0257831
1584	0.054	4	0.0257831
1585	0.054	4	0.0257831
1586	0.054	4	0.0257831
1587	0.054	4	0.0257831
1588	0.054	4	0.0257831
1589	0.054	4	0.0257831
1590	0.054	4	0.0257831
1591	0.054	4	0.0257831
1592	0.054	4	0.0257831
1593	0.054	4	0.0257831
1594	0.054	4	0.0257831
1595	0.054	4	0.0257831
1596	0.054	4	0.0257831
1597	0.054	4	0.0257831
1598	0.054	4	0.0257831
1599	0.054	4	0.0257831
1600	0.054	4	0.0257831
1601	0.054	4	0.0257831
1602	0.054	4	0.0257831
1603	0.054	4	0.0257831
1604	0.054	4	0.0257831
1605	0.054	4	0.0257831
1606	0.054	4	0.0257831
1607	0.054	4	0.0257831
1608	0.054	4	0.0257831
1609	0.054	4	0.0257831
1610	0.054	4	0.0257831
1611	0.054	4	0.0257831
1612	0.054	4	0.0257831
1613	0.054	4	0.0257831
1614	0.054	4	0.0257831
1615	0.054	4	0.0257831
1616	0.054	4	0.0257831
1617	0.054	4	0.0257831
1618	0.054	4	0.0257831
1619	0.054	4	0.0257831
1620	0.054	4	0.0257831
1621	0.054	4	0.0257831
1622	0.054	4	0.0257831
1623	0.054	4	0.0257831
1624	0.054	4	0.0257831
1625	0.054	4	0.0257831
1626	0.054	4	0.0257831
1627	0.054	4	0.0257831
1628	0.054	4	0.0257831
1629	0.054	4	0.0257831
1630	0.054	4	0.0257831
1631	0.054	4	0.0257831
1632	0.054	4	0.0257831
1633	0.054	4	0.0257831
1634	0.054	4	0.0257831
1635	0.054	4	0.0257831
1636	0.054	4	0.0257831
1637	0.054	4	0.0257831
1638	0.054	4	0.0257831
1639	0.054	4	0.0257831
1640	0.054	4	0.0257831
1641	0.054	4	0.0257831
1642	0.054	4	0.0257831
1643	0.054	4	0.0257831
1644	0.054	4	0.0257831
1645	0.054	4	0.0257831
1646	0.054	4	0.0257831
1647	0.054	4	0.0257831
1648	0.054	4	0.0257831
1649	0.054	4	0.0257831
1650	0.054	4	0.0257831
1651	0.054	4	0.0257831
1652	0.054	4	0.0257831
1653	0.054	4	0.0257831
1654	0.054	4	0.0257831
1655	0.054	4	0.0257831
1656	0.054	4	0.0257831
1657	0.054	4	0.0257831
1658	0.054	4	0.0257831
1659	0.054	4	0.0257831
1660	0.054	4	0.0257831
1661	0.054	4	0.0257831
1662	0.054	4	0.0257831
1663	0.054	4	0.0257831
1664	0.054	4	0.0257831
1665	0.054	4	0.0257831
1666	0.054	4	0.0257831
1667	0.054	4	0.0257831
1668	0.054	4	0.0257831
1669	0.054	4	0.0257831
1670	0.054	4	0.0257831
1671	0.054	4	0.0257831
1672	0.054	4	0.0257831
1673	0.054	4	0.0257831
1674	0.054	4	0.0257831
1675	0.054	4	0.0257831
1676	0.054	4	0.0257831
1677	0.054	4	0.0257831
1678	0.054	4	0.0257831
1679	0.054	4	0.0257831
1680	0.054	4	0.0257831
1681	0.054	4	0.0257831
1682	0.054	4	0.0257831
1683	0.054	4	0.0257831
1684	0.054	4	0.0257831
1685	0.054	4	0.0257831
1686	0.054	4	0.0257831
1687	0.054	4	0.0257831
1688	0.054	4	0.0257831
1689	0.054	4	0.0257831
1690	0.054	4	0.0257831
1691	0.054	4	0.0257831
1692	0.054	4	0.0257831
1693	0.054	4	0.0257831
1694	0.054	4	0.0257831
1695	0.054	4	0.0257831
1696	0.054	4	0.0257831
1697	0.054	4	0.0257831
1698	0.054	4	0.0257831
1699	0.054	4	0.0257831
1700	0.054	4	0.0257831
1701	0.054	4	0.0257831
1702	0.054	4	0.0257831
1703	0.054	4	0.0257831
1704	0.054	4	0.0257831
1705	0.054	4	0.0257831
1706	0.054	4	0.0257831
1707	0.054	4	0.0257831
1708	0.054	4	0.0257831
1709	0.054	4	0.0257831
1710	0.054	4	0.0257831
1711	0.054	4	0.0257831
1712	0.054	4	0.0257831
1713	0.054	4	0.0257831
1714	0.054	4	0.0257831
1715	0.054	4	0.0257831
1716	0.054	4	0.0257831
1717	0.054	4	0.0257831
1718	0.054	4	0.0257831
1719	0.054	4	0.0257831
1720	0.054	4	0.0257831
1721	0.054	4	0.0257831
1722	0.054	4	0.0257831
1723	0.054	4	0.0257831
1724	0.054	4	0.0257831
1725	0.054	4	0.0257831
1726	0.054	4	0.0257831
1727	0.054	4	0.0257831
1728	0.054	4	0.0257831
1729	0.054	4	0.0257831
1730	0.054	4	0.0257831
1731	0.054	4	0.0257831
1732	0.054	4	0.0257831
1733	0.054	4	0.0257831
1734	0.054	4	0.0257831
1735	0.054	4	0.0257831
1736	0.054	4	0.0257831
1737	0.054	4	0.0257831
1738	0.054	4	0.0257831
1739	0.054	4	0.0257831
1740	0.054	4	0.0257831
1741	0.054	4	0.0257831
1742	0.054	4	0.0257831
1743	0.054	4	0.0257831
1744	0.054	4	0.0257831
1745	0.054	4	0.0257831
1746	0.054	4	0.0257831
1747	0.054	4	0.0257831
1748	0.054	4	0.0257831
1749	0.054	4	0.0257831
1750	0.054	4	0.0257831
1751	0.054	4	0.0257831
1752	0.054	4	0.0257831
1753	0.054	4	0.0257831
1754	0.054	4	0.0257831
1755	0.054	4	0.0257831
1756	0.054	4	0.0257831
1757	0.054	4	0.0257831
1758	0.054	4	0.0257831
1759	0.054	4	0.0257831
1760	0.054	4	0.0257831
1761	0.054	4	0.0257831
1762	0.054	4	0.0257831
1763	0.054	4	0.0257831
1764	0.054	4	0.0257831
1765	0.054	4	0.0257831
1766	0.054	4	0.0257831
1767	0.054	4	0.0257831
1768	0.054	4	0.0257831
1769	0.054	4	0.0257831
1770	0.054	4	0.0257831
1771	0.054	4	0.0257831
1772	0.054	4	0.0257831
1773	0.054	4	0.0257831
1774	0.054	4	0.0257831
1775	0.054	4	0.0257831
1776	0.054	4	0.0257831
1777	0.054	4	0.0257831
1778	0.054	4	0.0257831
1779	0.054	4	0.0257831
1780	0.054	4	0.0257831
1781	0.054	4	0.0257831
1782	0.054	4	0.0257831
1783	0.054	4	0.0257831
1784	0.054	4	0.0257831
1785	0.054	4	0.0257831
1786	0.054	4	0.0257831
1787	0.054	4	0.0257831
1788	0.054	4	0.0257831
1789	0.054	4	0.0257831
1790	0.054	4	0.0257831
1791	0.054	4	0.0257831
1792	0.054	4	0.0257831
1793	0.054	4	0.0257831
1794	0.054	4	0.0257831
1795	0.054	4	0.0257831
1796	0.054	4	0.0257831
1797	0.054	4	0.0257831
1798	0.054	4	0.0257831
1799	0.054	4	0.0257831
1800	0.054	4	0.0257831
1801	0.054	4	0.0257831
1802	0.054	4	0.0257831
1803	0.054	4	0.0257831
1804	0.054	4	0.0257831
1805	0.054	4	0.0257831
1806	0.054	4	0.0257831
1807	0.054	4	0.0257831
1808	0.054	4	0.0257831
1809	0.054	4	0.0257831
1810	0.054	4	0.0257831
1811	0.054	4	0.0257831
1812	0.054	4	0.0257831
1813	0.054	4	0.0257831
1814	0.054	4	0.0257831
1815	0.054	4	0.0257831
1816	0.054	4	0.0257831
1817	0.054	4	0.0257831
1818	0.054	4	0.0257831
1819	0.054	4	0.0257831
1820	0.054	4	0.0257831
1821	0.054	4	0.0257831
1822	0.054	4	0.0257831
1823	0.054	4	0.0257831
1824	0.054	4	0.0257831
1825	0.054	4	0.0257831
1826	0.054	4	0.0257831
1827	0.054	4	0.0257831
1828	0.054	4	0.0257831
1829	0.054	4	0.0257831
1830	0.054	4	0.0257831
1831	0.054	4	0.0257831
1832	0.054	4	0.0257831
1833	0.054	4	0.0257831
1834	0.054	4	0.0257831
1835	0.054	4	0.0257831
1836	0.054	4	0.0257831
1837	0.054	4	0.0257831
1838	0.054	4	0.0257831
1839	0.054	4	0.0257831
1840	0.054	4	0.0257831
1841	0.054	4	0.0257831
1842	0.054	4	0.0257831
1843	0.054	4	0.0257831
1844	0.054	4	0.0257831
1845	0.054	4	0.0257831
1846	0.054	4	0.0257831
1847	0.054	4	0.0257831
1848	0.054	4	0.0257831
1849	0.054	4	0.0257831
1850	0.054	4	0.0257831
1851	0.054	4	0.0257831
1852	0.054	4	0.0257831
1853	0.054	4	0.0257831
1854	0.054	4	0.0257831
1855	0.054	4	0.0257831
1856	0.054	4	0.0257831
1857	0.054	4	0.0257831
1858	0.054	4	0.0257831
1859	0.054	4	0.0257831
1860	0.054	4	0.0257831
1861	0.054	4	0.0257831
1862	0.054	4	0.0257831
1863	0.054	4	0.0257831
1864	0.054	4	0.0257831
1865	0.054	4	0.0257831
1866	0.054	4	0.0257831
1867	0.054	4	0.0257831
1868	0.054	4	0.0257831
1869	0.054	4	0.0257831
1870	0.054	4	0.0257831
1871	0.054	4	0.0257831
1872	0.054	4	0.0257831
1873	0.054	4	0.0257831
1874	0.054	4	0.0257831
1875	0.054	4	0.0257831
1876	0.054	4	0.0257831
1877	0.054	4	0.0257831
1878	0.054	4	0.0257831
1879	0.054	4	0.0257831
1880	0.054	4	0.0257831
1881	0.054	4	0.0257831
1882	0.054	4	0.0257831
1883	0.054	4	0.0257831
1884	0.054	4	0.0257831
1885	0.054	4	0.0257831
1886	0.054	4	0.0257831
1887	0.054	4	0.0257831
1888	0.054	4	0.0257831
1889	0.054	4	0.0257831
1890	0.054	4	0.0257831
1891	0.054	4	0.0257831
1892	0.054	4	0.0257831
1893	0.054	4	0.0257831
1894	0.054	4	0.0257831
1895	0.054	4	0.0257831
1896	0.054	4	0.0257831
1897	0.054	4	0.0257831
1898	0.054	4	0.0257831
1899	0.054	4	0.0257831
1900	0.054	4	0.0257831
1901	0.054	4	0.0257831
1902	0.054	4	0.0257831
1903	0.054	4	0.0257831
1904	0.054	4	0.0257831
1905	0.054	4	0.0257831
1906	0.054	4	0.0257831
1907	0.054	4	0.0257831
1908	0.054	4	0.0257831
1909	0.054	4	0.0257831
1910	0.054	4	0.0257831
1911	0.054	4	0.0257831
1912	0.054	4	0.0257831
1913	0.054	4	0.0257831
1914	0.054	4	0.0257831
1915	0.054	4	0.0257831
1916	0.054	4	0.0257831
1917	0.054	4	0.0257831
1918	0.054	4	0.0257831
1919	0.054	4	0.0257831
1920	0.054	4	0.0257831
1921	0.054	4	0.0257831
1922	0.054	4	0.0257831
1923	0.054	4	0.0257831
1924	0.054	4	0.0257831
1925	0.054	4	0.0257831
1926	0.054	4	0.0257831
1927	0.054	4	0.0257831
1928	0.054	4	0.0257831
1929	0.054	4	0.0257831
1930	0.054	4	0.0257831
1931	0.054	4	0.0257831
1932	0.054	4	0.0257831
1933	0.054	4	0.0257831
1934	0.054	4	0.0257831
1935	0.054	4	0.0257831
1936	0.054	4	0.0257831
1937	0.054	4	0.0257831
1938	0.054	4	0.0257831
1939	0.054	4	0.0257831
1940	0.054	4	0.0257831
1941	0.054	4	0.0257831
1942	0.054	4	0.0257831
1943	0.054	4	0.0257831
1944	0.054	4	0.0257831
1945	0.054	4	0.0257831
1946	0.054	4	0.0257831
1947	0.054	4	0.0257831
1948	0.054	4	0.0257831
1949	0.054	4	0.0257831
1950	0.054	4	0.0257831
1951	0.054	4	0.0257831
1952	0.054	4	0.0257831
1953	0.054	4	0.0257831
1954	0.054	4	0.0257831
1955	0.054	4	0.0257831
1956	0.054	4	0.0257831
1957	0.054	4	0.0257831
1958	0.054	4	0.0257831
1959	0.054	4	0.0257831
1960	0.054	4	0.0257831
1961	0.054	4	0.0257831
1962	0.054	4	0.0257831
1963	0.054	4	0.0257831
1964	0.054	4	0.0257831
1965	0.054	4	0.0257831
1966	0.054	4	0.0257831
1967	0.054	4	0.0257831
1968	0.054	4	0.0257831
1969	0.054	4	0.0257831
1970	0.054	4	0.0257831
1971	0.054	4	0.0257831
1972	0.054	4	0.0257831
1973	0.054	4	0.0257831
1974	0.054	4	0.0257831
1975	0.054	4	0.0257831
1976	0.054	4	0.0257831
1977	0.054	4	0.0257831
1978	0.054	4	0.0257831
1979	0.054	4	0.0257831
1980	0.054	4	0.0257831
1981	0.054	4	0.0257831
1982	0.054	4	0.0257831
1983	0.054	4	0.0257831
1984	0.054	4	0.0257831
1985	0.054	4	0.0257831
1986	0.054	4	0.0257831
1987	0.054	4	0.0257831
1988	0.054	4	0.0257831
1989	0.054	4	0.0257831
1990	0.054	4	0.0257831
1991	0.054	4	0.0257831
1992	0.054	4	0.0257831
1993	0.054	4	0.0257831
1994	0.054	4	0.0257831
1995	0.054	4	0.0257831
1996	0.054	4	0.0257831
1997	0.054	4	0.0257831
1998	0.054	4	0.0257831
1999	0.054	4	0.0257831
[truncated: 38,001 more rows]
