# Supplementary material for: Aspiration-driven co-evolution of cooperation with individual behavioral diversity
Source: PLoS One. 2023 Sep 15;18(9):e0291134. doi: 10.1371/journal.pone.0291134 (PMC10503719; doi:10.1371/journal.pone.0291134)
Supplement: S1 Data — (ZIP) [file pone.0291134.s001.zip › M1/v1-L=200/data/aspiration_time,b=1.8_frequency.txt]

0	0.5	0.5	0
1	0.69146	0.712952	0.471873
2	0.782312	0.860718	0.547565
3	0.80531	0.966421	0.60559
4	0.788692	1.05152	0.630728
5	0.75054	1.1199	0.63281
6	0.702511	1.17963	0.617288
7	0.651182	1.2445	0.587812
8	0.601048	1.30322	0.553277
9	0.553408	1.36973	0.516127
10	0.50902	1.44863	0.477682
11	0.46813	1.51994	0.439858
12	0.430734	1.60341	0.404661
13	0.396369	1.71858	0.371961
14	0.364937	1.80923	0.341042
15	0.336332	1.9103	0.314024
16	0.309976	2.00389	0.288056
17	0.286166	2.13568	0.264176
18	0.264251	2.257	0.242239
19	0.244235	2.42593	0.222254
20	0.226207	2.53959	0.204314
21	0.209752	2.64359	0.187772
22	0.195106	2.68629	0.172609
23	0.181735	2.7437	0.158924
24	0.169653	2.89929	0.146877
25	0.158726	3.04561	0.135958
26	0.148686	3.07876	0.125428
27	0.139596	3.1895	0.116162
28	0.131388	3.26022	0.107745
29	0.123915	3.32365	0.100061
30	0.117102	3.40763	0.0930711
31	0.111007	3.43048	0.0865965
32	0.105433	3.47072	0.0809421
33	0.100406	3.49891	0.0757592
34	0.0958603	3.53987	0.070971
35	0.0917431	3.57842	0.0667222
36	0.0879533	3.6546	0.0627203
37	0.0845153	3.69807	0.0590421
38	0.0814362	3.72596	0.0558371
39	0.0786766	3.74462	0.052927
40	0.0761457	3.79433	0.0503119
41	0.0738212	3.81767	0.0479041
42	0.0717686	3.82021	0.0457247
43	0.0698983	3.7995	0.0437016
44	0.0682277	3.78872	0.0419063
45	0.066732	3.76416	0.0401988
46	0.065409	3.72019	0.0387184
47	0.0642179	3.72126	0.0373252
48	0.0631169	3.72093	0.0363113
49	0.0621059	3.75998	0.035382
50	0.0611624	3.7921	0.0345779
51	0.0603471	3.80828	0.0336416
52	0.0596037	3.82076	0.0328993
53	0.0589126	3.82954	0.0321409
54	0.0582987	3.83333	0.0314958
55	0.057741	3.84034	0.0307884
56	0.0572458	3.85766	0.0302626
57	0.056836	3.84249	0.0297657
58	0.0564509	3.81438	0.0292929
59	0.0560706	3.85	0.0289412
60	0.0557518	3.82725	0.0284958
61	0.0554869	3.81647	0.0284022
62	0.0552303	3.85572	0.0281503
63	0.054985	3.85387	0.0279164
64	0.0547466	3.83789	0.0275983
65	0.054497	3.8911	0.0275487
66	0.0542582	3.91387	0.027344
67	0.0540403	3.93627	0.0271652
68	0.0538508	3.93899	0.0269556
69	0.0536968	3.92891	0.026772
70	0.0535452	3.93568	0.0266708
71	0.0533677	3.95681	0.0265437
72	0.0532277	3.97042	0.0264084
73	0.0531082	3.97424	0.0263613
74	0.0529876	3.98231	0.0262844
75	0.0528842	3.99294	0.0262079
76	0.0527808	3.98502	0.0259582
77	0.0526963	3.98619	0.0258651
78	0.052619	3.99302	0.0258405
79	0.0525307	3.99336	0.0257494
80	0.0524539	3.99131	0.0256859
81	0.052382	3.99349	0.0256987
82	0.0523251	3.99694	0.0258178
83	0.0522445	3.99661	0.0256391
84	0.0521829	3.99466	0.0254902
85	0.0521409	3.9954	0.0254429
86	0.0520811	3.99623	0.0253771
87	0.0520353	3.99675	0.0253275
88	0.0520025	3.99706	0.0252924
89	0.0519706	3.99729	0.0252588
90	0.0519416	3.99752	0.0252279
91	0.0519196	3.99765	0.0252049
92	0.0518924	3.99789	0.0251759
93	0.0518695	3.99807	0.0251516
94	0.0518521	3.99822	0.0251331
95	0.0518323	3.99841	0.0251119
96	0.0518157	3.99855	0.0250943
97	0.0517989	3.99861	0.0250769
98	0.0517871	3.99882	0.0250636
99	0.051774	3.99897	0.0250495
100	0.0517631	3.99906	0.0250378
101	0.0517547	3.99918	0.0250285
102	0.0517441	3.99925	0.0250174
103	0.0517368	3.99933	0.0250095
104	0.0517318	3.99944	0.0250037
105	0.0517258	3.99952	0.0249972
106	0.0517193	3.99956	0.0249904
107	0.0517128	3.9996	0.0249835
108	0.0517076	3.99965	0.024978
109	0.0517022	3.99967	0.0249724
110	0.0516966	3.99972	0.0249664
111	0.0516915	3.99975	0.0249611
112	0.0516868	3.99976	0.0249562
113	0.051683	3.99978	0.0249523
114	0.0516802	3.99979	0.0249493
115	0.0516772	3.99982	0.0249462
116	0.0516744	3.99983	0.0249433
117	0.0516715	3.99986	0.0249402
118	0.0516695	3.99987	0.0249381
119	0.0516679	3.99989	0.0249364
120	0.0516662	3.99989	0.0249346
121	0.0516647	3.9999	0.0249331
122	0.0516634	3.99991	0.0249317
123	0.0516622	3.99992	0.0249304
124	0.0516608	3.99993	0.0249289
125	0.0516594	3.99994	0.0249275
126	0.0516585	3.99995	0.0249265
127	0.0516576	3.99995	0.0249255
128	0.051657	3.99996	0.0249249
129	0.0516565	3.99996	0.0249244
130	0.0516559	3.99996	0.0249238
131	0.0516551	3.99997	0.0249229
132	0.0516547	3.99997	0.0249225
133	0.0516542	3.99997	0.024922
134	0.0516538	3.99997	0.0249216
135	0.0516535	3.99998	0.0249213
136	0.0516532	3.99998	0.0249209
137	0.0516529	3.99998	0.0249207
138	0.0516527	3.99998	0.0249204
139	0.0516523	3.99999	0.02492
140	0.051652	3.99999	0.0249197
141	0.0516518	3.99999	0.0249195
142	0.0516516	3.99999	0.0249193
143	0.0516515	3.99999	0.0249191
144	0.0516513	3.99999	0.024919
145	0.0516512	3.99999	0.0249188
146	0.0516511	3.99999	0.0249187
147	0.051651	3.99999	0.0249186
148	0.0516509	3.99999	0.0249185
149	0.0516508	3.99999	0.0249184
150	0.0516507	3.99999	0.0249183
151	0.0516507	4	0.0249183
152	0.0516506	4	0.0249182
153	0.0516506	4	0.0249182
154	0.0516505	4	0.0249181
155	0.0516504	4	0.024918
156	0.0516504	4	0.024918
157	0.0516504	4	0.024918
158	0.0516503	4	0.0249179
159	0.0516503	4	0.0249179
160	0.0516503	4	0.0249179
161	0.0516503	4	0.0249179
162	0.0516502	4	0.0249178
163	0.0516502	4	0.0249178
164	0.0516502	4	0.0249178
165	0.0516502	4	0.0249178
166	0.0516502	4	0.0249177
167	0.0516501	4	0.0249177
168	0.0516501	4	0.0249177
169	0.0516501	4	0.0249177
170	0.0516501	4	0.0249177
171	0.0516501	4	0.0249177
172	0.0516501	4	0.0249177
173	0.0516501	4	0.0249177
174	0.0516501	4	0.0249176
175	0.0516501	4	0.0249176
176	0.0516501	4	0.0249176
177	0.0516501	4	0.0249176
178	0.0516501	4	0.0249176
179	0.05165	4	0.0249176
180	0.05165	4	0.0249176
181	0.05165	4	0.0249176
182	0.05165	4	0.0249176
183	0.05165	4	0.0249176
184	0.05165	4	0.0249176
185	0.05165	4	0.0249176
186	0.05165	4	0.0249176
187	0.05165	4	0.0249176
188	0.05165	4	0.0249176
189	0.05165	4	0.0249176
190	0.05165	4	0.0249176
191	0.05165	4	0.0249176
192	0.05165	4	0.0249176
193	0.05165	4	0.0249176
194	0.05165	4	0.0249176
195	0.05165	4	0.0249176
196	0.05165	4	0.0249176
197	0.05165	4	0.0249176
198	0.05165	4	0.0249176
199	0.05165	4	0.0249176
200	0.05165	4	0.0249176
201	0.05165	4	0.0249176
202	0.05165	4	0.0249176
203	0.05165	4	0.0249176
204	0.05165	4	0.0249176
205	0.05165	4	0.0249176
206	0.05165	4	0.0249176
207	0.05165	4	0.0249176
208	0.05165	4	0.0249176
209	0.05165	4	0.0249176
210	0.05165	4	0.0249176
211	0.05165	4	0.0249176
212	0.05165	4	0.0249176
213	0.05165	4	0.0249176
214	0.05165	4	0.0249176
215	0.05165	4	0.0249176
216	0.05165	4	0.0249176
217	0.05165	4	0.0249176
218	0.05165	4	0.0249176
219	0.05165	4	0.0249176
220	0.05165	4	0.0249176
221	0.05165	4	0.0249176
222	0.05165	4	0.0249176
223	0.05165	4	0.0249176
224	0.05165	4	0.0249176
225	0.05165	4	0.0249176
226	0.05165	4	0.0249176
227	0.05165	4	0.0249176
228	0.05165	4	0.0249176
229	0.05165	4	0.0249176
230	0.05165	4	0.0249176
231	0.05165	4	0.0249176
232	0.05165	4	0.0249176
233	0.05165	4	0.0249176
234	0.05165	4	0.0249176
235	0.05165	4	0.0249176
236	0.05165	4	0.0249176
237	0.05165	4	0.0249176
238	0.05165	4	0.0249176
239	0.05165	4	0.0249176
240	0.05165	4	0.0249176
241	0.05165	4	0.0249176
242	0.05165	4	0.0249176
243	0.05165	4	0.0249176
244	0.05165	4	0.0249176
245	0.05165	4	0.0249176
246	0.05165	4	0.0249176
247	0.05165	4	0.0249176
248	0.05165	4	0.0249176
249	0.05165	4	0.0249176
250	0.05165	4	0.0249176
251	0.05165	4	0.0249176
252	0.05165	4	0.0249176
253	0.05165	4	0.0249176
254	0.05165	4	0.0249176
255	0.05165	4	0.0249176
256	0.05165	4	0.0249176
257	0.05165	4	0.0249176
258	0.05165	4	0.0249176
259	0.05165	4	0.0249176
260	0.05165	4	0.0249176
261	0.05165	4	0.0249176
262	0.05165	4	0.0249176
263	0.05165	4	0.0249176
264	0.05165	4	0.0249176
265	0.05165	4	0.0249176
266	0.05165	4	0.0249176
267	0.05165	4	0.0249176
268	0.05165	4	0.0249176
269	0.05165	4	0.0249176
270	0.05165	4	0.0249176
271	0.05165	4	0.0249176
272	0.05165	4	0.0249176
273	0.05165	4	0.0249176
274	0.05165	4	0.0249176
275	0.05165	4	0.0249176
276	0.05165	4	0.0249176
277	0.05165	4	0.0249176
278	0.05165	4	0.0249176
279	0.05165	4	0.0249176
280	0.05165	4	0.0249176
281	0.05165	4	0.0249176
282	0.05165	4	0.0249176
283	0.05165	4	0.0249176
284	0.05165	4	0.0249176
285	0.05165	4	0.0249176
286	0.05165	4	0.0249176
287	0.05165	4	0.0249176
288	0.05165	4	0.0249176
289	0.05165	4	0.0249176
290	0.05165	4	0.0249176
291	0.05165	4	0.0249176
292	0.05165	4	0.0249176
293	0.05165	4	0.0249176
294	0.05165	4	0.0249176
295	0.05165	4	0.0249176
296	0.05165	4	0.0249176
297	0.05165	4	0.0249176
298	0.05165	4	0.0249176
299	0.05165	4	0.0249176
300	0.05165	4	0.0249176
301	0.05165	4	0.0249176
302	0.05165	4	0.0249176
303	0.05165	4	0.0249176
304	0.05165	4	0.0249176
305	0.05165	4	0.0249176
306	0.05165	4	0.0249176
307	0.05165	4	0.0249176
308	0.05165	4	0.0249176
309	0.05165	4	0.0249176
310	0.05165	4	0.0249176
311	0.05165	4	0.0249176
312	0.05165	4	0.0249176
313	0.05165	4	0.0249176
314	0.05165	4	0.0249176
315	0.05165	4	0.0249176
316	0.05165	4	0.0249176
317	0.05165	4	0.0249176
318	0.05165	4	0.0249176
319	0.05165	4	0.0249176
320	0.05165	4	0.0249176
321	0.05165	4	0.0249176
322	0.05165	4	0.0249176
323	0.05165	4	0.0249176
324	0.05165	4	0.0249176
325	0.05165	4	0.0249176
326	0.05165	4	0.0249176
327	0.05165	4	0.0249176
328	0.05165	4	0.0249176
329	0.05165	4	0.0249176
330	0.05165	4	0.0249176
331	0.05165	4	0.0249176
332	0.05165	4	0.0249176
333	0.05165	4	0.0249176
334	0.05165	4	0.0249176
335	0.05165	4	0.0249176
336	0.05165	4	0.0249176
337	0.05165	4	0.0249176
338	0.05165	4	0.0249176
339	0.05165	4	0.0249176
340	0.05165	4	0.0249176
341	0.05165	4	0.0249176
342	0.05165	4	0.0249176
343	0.05165	4	0.0249176
344	0.05165	4	0.0249176
345	0.05165	4	0.0249176
346	0.05165	4	0.0249176
347	0.05165	4	0.0249176
348	0.05165	4	0.0249176
349	0.05165	4	0.0249176
350	0.05165	4	0.0249176
351	0.05165	4	0.0249176
352	0.05165	4	0.0249176
353	0.05165	4	0.0249176
354	0.05165	4	0.0249176
355	0.05165	4	0.0249176
356	0.05165	4	0.0249176
357	0.05165	4	0.0249176
358	0.05165	4	0.0249176
359	0.05165	4	0.0249176
360	0.05165	4	0.0249176
361	0.05165	4	0.0249176
362	0.05165	4	0.0249176
363	0.05165	4	0.0249176
364	0.05165	4	0.0249176
365	0.05165	4	0.0249176
366	0.05165	4	0.0249176
367	0.05165	4	0.0249176
368	0.05165	4	0.0249176
369	0.05165	4	0.0249176
370	0.05165	4	0.0249176
371	0.05165	4	0.0249176
372	0.05165	4	0.0249176
373	0.05165	4	0.0249176
374	0.05165	4	0.0249176
375	0.05165	4	0.0249176
376	0.05165	4	0.0249176
377	0.05165	4	0.0249176
378	0.05165	4	0.0249176
379	0.05165	4	0.0249176
380	0.05165	4	0.0249176
381	0.05165	4	0.0249176
382	0.05165	4	0.0249176
383	0.05165	4	0.0249176
384	0.05165	4	0.0249176
385	0.05165	4	0.0249176
386	0.05165	4	0.0249176
387	0.05165	4	0.0249176
388	0.05165	4	0.0249176
389	0.05165	4	0.0249176
390	0.05165	4	0.0249176
391	0.05165	4	0.0249176
392	0.05165	4	0.0249176
393	0.05165	4	0.0249176
394	0.05165	4	0.0249176
395	0.05165	4	0.0249176
396	0.05165	4	0.0249176
397	0.05165	4	0.0249176
398	0.05165	4	0.0249176
399	0.05165	4	0.0249176
400	0.05165	4	0.0249176
401	0.05165	4	0.0249176
402	0.05165	4	0.0249176
403	0.05165	4	0.0249176
404	0.05165	4	0.0249176
405	0.05165	4	0.0249176
406	0.05165	4	0.0249176
407	0.05165	4	0.0249176
408	0.05165	4	0.0249176
409	0.05165	4	0.0249176
410	0.05165	4	0.0249176
411	0.05165	4	0.0249176
412	0.05165	4	0.0249176
413	0.05165	4	0.0249176
414	0.05165	4	0.0249176
415	0.05165	4	0.0249176
416	0.05165	4	0.0249176
417	0.05165	4	0.0249176
418	0.05165	4	0.0249176
419	0.05165	4	0.0249176
420	0.05165	4	0.0249176
421	0.05165	4	0.0249176
422	0.05165	4	0.0249176
423	0.05165	4	0.0249176
424	0.05165	4	0.0249176
425	0.05165	4	0.0249176
426	0.05165	4	0.0249176
427	0.05165	4	0.0249176
428	0.05165	4	0.0249176
429	0.05165	4	0.0249176
430	0.05165	4	0.0249176
431	0.05165	4	0.0249176
432	0.05165	4	0.0249176
433	0.05165	4	0.0249176
434	0.05165	4	0.0249176
435	0.05165	4	0.0249176
436	0.05165	4	0.0249176
437	0.05165	4	0.0249176
438	0.05165	4	0.0249176
439	0.05165	4	0.0249176
440	0.05165	4	0.0249176
441	0.05165	4	0.0249176
442	0.05165	4	0.0249176
443	0.05165	4	0.0249176
444	0.05165	4	0.0249176
445	0.05165	4	0.0249176
446	0.05165	4	0.0249176
447	0.05165	4	0.0249176
448	0.05165	4	0.0249176
449	0.05165	4	0.0249176
450	0.05165	4	0.0249176
451	0.05165	4	0.0249176
452	0.05165	4	0.0249176
453	0.05165	4	0.0249176
454	0.05165	4	0.0249176
455	0.05165	4	0.0249176
456	0.05165	4	0.0249176
457	0.05165	4	0.0249176
458	0.05165	4	0.0249176
459	0.05165	4	0.0249176
460	0.05165	4	0.0249176
461	0.05165	4	0.0249176
462	0.05165	4	0.0249176
463	0.05165	4	0.0249176
464	0.05165	4	0.0249176
465	0.05165	4	0.0249176
466	0.05165	4	0.0249176
467	0.05165	4	0.0249176
468	0.05165	4	0.0249176
469	0.05165	4	0.0249176
470	0.05165	4	0.0249176
471	0.05165	4	0.0249176
472	0.05165	4	0.0249176
473	0.05165	4	0.0249176
474	0.05165	4	0.0249176
475	0.05165	4	0.0249176
476	0.05165	4	0.0249176
477	0.05165	4	0.0249176
478	0.05165	4	0.0249176
479	0.05165	4	0.0249176
480	0.05165	4	0.0249176
481	0.05165	4	0.0249176
482	0.05165	4	0.0249176
483	0.05165	4	0.0249176
484	0.05165	4	0.0249176
485	0.05165	4	0.0249176
486	0.05165	4	0.0249176
487	0.05165	4	0.0249176
488	0.05165	4	0.0249176
489	0.05165	4	0.0249176
490	0.05165	4	0.0249176
491	0.05165	4	0.0249176
492	0.05165	4	0.0249176
493	0.05165	4	0.0249176
494	0.05165	4	0.0249176
495	0.05165	4	0.0249176
496	0.05165	4	0.0249176
497	0.05165	4	0.0249176
498	0.05165	4	0.0249176
499	0.05165	4	0.0249176
500	0.05165	4	0.0249176
501	0.05165	4	0.0249176
502	0.05165	4	0.0249176
503	0.05165	4	0.0249176
504	0.05165	4	0.0249176
505	0.05165	4	0.0249176
506	0.05165	4	0.0249176
507	0.05165	4	0.0249176
508	0.05165	4	0.0249176
509	0.05165	4	0.0249176
510	0.05165	4	0.0249176
511	0.05165	4	0.0249176
512	0.05165	4	0.0249176
513	0.05165	4	0.0249176
514	0.05165	4	0.0249176
515	0.05165	4	0.0249176
516	0.05165	4	0.0249176
517	0.05165	4	0.0249176
518	0.05165	4	0.0249176
519	0.05165	4	0.0249176
520	0.05165	4	0.0249176
521	0.05165	4	0.0249176
522	0.05165	4	0.0249176
523	0.05165	4	0.0249176
524	0.05165	4	0.0249176
525	0.05165	4	0.0249176
526	0.05165	4	0.0249176
527	0.05165	4	0.0249176
528	0.05165	4	0.0249176
529	0.05165	4	0.0249176
530	0.05165	4	0.0249176
531	0.05165	4	0.0249176
532	0.05165	4	0.0249176
533	0.05165	4	0.0249176
534	0.05165	4	0.0249176
535	0.05165	4	0.0249176
536	0.05165	4	0.0249176
537	0.05165	4	0.0249176
538	0.05165	4	0.0249176
539	0.05165	4	0.0249176
540	0.05165	4	0.0249176
541	0.05165	4	0.0249176
542	0.05165	4	0.0249176
543	0.05165	4	0.0249176
544	0.05165	4	0.0249176
545	0.05165	4	0.0249176
546	0.05165	4	0.0249176
547	0.05165	4	0.0249176
548	0.05165	4	0.0249176
549	0.05165	4	0.0249176
550	0.05165	4	0.0249176
551	0.05165	4	0.0249176
552	0.05165	4	0.0249176
553	0.05165	4	0.0249176
554	0.05165	4	0.0249176
555	0.05165	4	0.0249176
556	0.05165	4	0.0249176
557	0.05165	4	0.0249176
558	0.05165	4	0.0249176
559	0.05165	4	0.0249176
560	0.05165	4	0.0249176
561	0.05165	4	0.0249176
562	0.05165	4	0.0249176
563	0.05165	4	0.0249176
564	0.05165	4	0.0249176
565	0.05165	4	0.0249176
566	0.05165	4	0.0249176
567	0.05165	4	0.0249176
568	0.05165	4	0.0249176
569	0.05165	4	0.0249176
570	0.05165	4	0.0249176
571	0.05165	4	0.0249176
572	0.05165	4	0.0249176
573	0.05165	4	0.0249176
574	0.05165	4	0.0249176
575	0.05165	4	0.0249176
576	0.05165	4	0.0249176
577	0.05165	4	0.0249176
578	0.05165	4	0.0249176
579	0.05165	4	0.0249176
580	0.05165	4	0.0249176
581	0.05165	4	0.0249176
582	0.05165	4	0.0249176
583	0.05165	4	0.0249176
584	0.05165	4	0.0249176
585	0.05165	4	0.0249176
586	0.05165	4	0.0249176
587	0.05165	4	0.0249176
588	0.05165	4	0.0249176
589	0.05165	4	0.0249176
590	0.05165	4	0.0249176
591	0.05165	4	0.0249176
592	0.05165	4	0.0249176
593	0.05165	4	0.0249176
594	0.05165	4	0.0249176
595	0.05165	4	0.0249176
596	0.05165	4	0.0249176
597	0.05165	4	0.0249176
598	0.05165	4	0.0249176
599	0.05165	4	0.0249176
600	0.05165	4	0.0249176
601	0.05165	4	0.0249176
602	0.05165	4	0.0249176
603	0.05165	4	0.0249176
604	0.05165	4	0.0249176
605	0.05165	4	0.0249176
606	0.05165	4	0.0249176
607	0.05165	4	0.0249176
608	0.05165	4	0.0249176
609	0.05165	4	0.0249176
610	0.05165	4	0.0249176
611	0.05165	4	0.0249176
612	0.05165	4	0.0249176
613	0.05165	4	0.0249176
614	0.05165	4	0.0249176
615	0.05165	4	0.0249176
616	0.05165	4	0.0249176
617	0.05165	4	0.0249176
618	0.05165	4	0.0249176
619	0.05165	4	0.0249176
620	0.05165	4	0.0249176
621	0.05165	4	0.0249176
622	0.05165	4	0.0249176
623	0.05165	4	0.0249176
624	0.05165	4	0.0249176
625	0.05165	4	0.0249176
626	0.05165	4	0.0249176
627	0.05165	4	0.0249176
628	0.05165	4	0.0249176
629	0.05165	4	0.0249176
630	0.05165	4	0.0249176
631	0.05165	4	0.0249176
632	0.05165	4	0.0249176
633	0.05165	4	0.0249176
634	0.05165	4	0.0249176
635	0.05165	4	0.0249176
636	0.05165	4	0.0249176
637	0.05165	4	0.0249176
638	0.05165	4	0.0249176
639	0.05165	4	0.0249176
640	0.05165	4	0.0249176
641	0.05165	4	0.0249176
642	0.05165	4	0.0249176
643	0.05165	4	0.0249176
644	0.05165	4	0.0249176
645	0.05165	4	0.0249176
646	0.05165	4	0.0249176
647	0.05165	4	0.0249176
648	0.05165	4	0.0249176
649	0.05165	4	0.0249176
650	0.05165	4	0.0249176
651	0.05165	4	0.0249176
652	0.05165	4	0.0249176
653	0.05165	4	0.0249176
654	0.05165	4	0.0249176
655	0.05165	4	0.0249176
656	0.05165	4	0.0249176
657	0.05165	4	0.0249176
658	0.05165	4	0.0249176
659	0.05165	4	0.0249176
660	0.05165	4	0.0249176
661	0.05165	4	0.0249176
662	0.05165	4	0.0249176
663	0.05165	4	0.0249176
664	0.05165	4	0.0249176
665	0.05165	4	0.0249176
666	0.05165	4	0.0249176
667	0.05165	4	0.0249176
668	0.05165	4	0.0249176
669	0.05165	4	0.0249176
670	0.05165	4	0.0249176
671	0.05165	4	0.0249176
672	0.05165	4	0.0249176
673	0.05165	4	0.0249176
674	0.05165	4	0.0249176
675	0.05165	4	0.0249176
676	0.05165	4	0.0249176
677	0.05165	4	0.0249176
678	0.05165	4	0.0249176
679	0.05165	4	0.0249176
680	0.05165	4	0.0249176
681	0.05165	4	0.0249176
682	0.05165	4	0.0249176
683	0.05165	4	0.0249176
684	0.05165	4	0.0249176
685	0.05165	4	0.0249176
686	0.05165	4	0.0249176
687	0.05165	4	0.0249176
688	0.05165	4	0.0249176
689	0.05165	4	0.0249176
690	0.05165	4	0.0249176
691	0.05165	4	0.0249176
692	0.05165	4	0.0249176
693	0.05165	4	0.0249176
694	0.05165	4	0.0249176
695	0.05165	4	0.0249176
696	0.05165	4	0.0249176
697	0.05165	4	0.0249176
698	0.05165	4	0.0249176
699	0.05165	4	0.0249176
700	0.05165	4	0.0249176
701	0.05165	4	0.0249176
702	0.05165	4	0.0249176
703	0.05165	4	0.0249176
704	0.05165	4	0.0249176
705	0.05165	4	0.0249176
706	0.05165	4	0.0249176
707	0.05165	4	0.0249176
708	0.05165	4	0.0249176
709	0.05165	4	0.0249176
710	0.05165	4	0.0249176
711	0.05165	4	0.0249176
712	0.05165	4	0.0249176
713	0.05165	4	0.0249176
714	0.05165	4	0.0249176
715	0.05165	4	0.0249176
716	0.05165	4	0.0249176
717	0.05165	4	0.0249176
718	0.05165	4	0.0249176
719	0.05165	4	0.0249176
720	0.05165	4	0.0249176
721	0.05165	4	0.0249176
722	0.05165	4	0.0249176
723	0.05165	4	0.0249176
724	0.05165	4	0.0249176
725	0.05165	4	0.0249176
726	0.05165	4	0.0249176
727	0.05165	4	0.0249176
728	0.05165	4	0.0249176
729	0.05165	4	0.0249176
730	0.05165	4	0.0249176
731	0.05165	4	0.0249176
732	0.05165	4	0.0249176
733	0.05165	4	0.0249176
734	0.05165	4	0.0249176
735	0.05165	4	0.0249176
736	0.05165	4	0.0249176
737	0.05165	4	0.0249176
738	0.05165	4	0.0249176
739	0.05165	4	0.0249176
740	0.05165	4	0.0249176
741	0.05165	4	0.0249176
742	0.05165	4	0.0249176
743	0.05165	4	0.0249176
744	0.05165	4	0.0249176
745	0.05165	4	0.0249176
746	0.05165	4	0.0249176
747	0.05165	4	0.0249176
748	0.05165	4	0.0249176
749	0.05165	4	0.0249176
750	0.05165	4	0.0249176
751	0.05165	4	0.0249176
752	0.05165	4	0.0249176
753	0.05165	4	0.0249176
754	0.05165	4	0.0249176
755	0.05165	4	0.0249176
756	0.05165	4	0.0249176
757	0.05165	4	0.0249176
758	0.05165	4	0.0249176
759	0.05165	4	0.0249176
760	0.05165	4	0.0249176
761	0.05165	4	0.0249176
762	0.05165	4	0.0249176
763	0.05165	4	0.0249176
764	0.05165	4	0.0249176
765	0.05165	4	0.0249176
766	0.05165	4	0.0249176
767	0.05165	4	0.0249176
768	0.05165	4	0.0249176
769	0.05165	4	0.0249176
770	0.05165	4	0.0249176
771	0.05165	4	0.0249176
772	0.05165	4	0.0249176
773	0.05165	4	0.0249176
774	0.05165	4	0.0249176
775	0.05165	4	0.0249176
776	0.05165	4	0.0249176
777	0.05165	4	0.0249176
778	0.05165	4	0.0249176
779	0.05165	4	0.0249176
780	0.05165	4	0.0249176
781	0.05165	4	0.0249176
782	0.05165	4	0.0249176
783	0.05165	4	0.0249176
784	0.05165	4	0.0249176
785	0.05165	4	0.0249176
786	0.05165	4	0.0249176
787	0.05165	4	0.0249176
788	0.05165	4	0.0249176
789	0.05165	4	0.0249176
790	0.05165	4	0.0249176
791	0.05165	4	0.0249176
792	0.05165	4	0.0249176
793	0.05165	4	0.0249176
794	0.05165	4	0.0249176
795	0.05165	4	0.0249176
796	0.05165	4	0.0249176
797	0.05165	4	0.0249176
798	0.05165	4	0.0249176
799	0.05165	4	0.0249176
800	0.05165	4	0.0249176
801	0.05165	4	0.0249176
802	0.05165	4	0.0249176
803	0.05165	4	0.0249176
804	0.05165	4	0.0249176
805	0.05165	4	0.0249176
806	0.05165	4	0.0249176
807	0.05165	4	0.0249176
808	0.05165	4	0.0249176
809	0.05165	4	0.0249176
810	0.05165	4	0.0249176
811	0.05165	4	0.0249176
812	0.05165	4	0.0249176
813	0.05165	4	0.0249176
814	0.05165	4	0.0249176
815	0.05165	4	0.0249176
816	0.05165	4	0.0249176
817	0.05165	4	0.0249176
818	0.05165	4	0.0249176
819	0.05165	4	0.0249176
820	0.05165	4	0.0249176
821	0.05165	4	0.0249176
822	0.05165	4	0.0249176
823	0.05165	4	0.0249176
824	0.05165	4	0.0249176
825	0.05165	4	0.0249176
826	0.05165	4	0.0249176
827	0.05165	4	0.0249176
828	0.05165	4	0.0249176
829	0.05165	4	0.0249176
830	0.05165	4	0.0249176
831	0.05165	4	0.0249176
832	0.05165	4	0.0249176
833	0.05165	4	0.0249176
834	0.05165	4	0.0249176
835	0.05165	4	0.0249176
836	0.05165	4	0.0249176
837	0.05165	4	0.0249176
838	0.05165	4	0.0249176
839	0.05165	4	0.0249176
840	0.05165	4	0.0249176
841	0.05165	4	0.0249176
842	0.05165	4	0.0249176
843	0.05165	4	0.0249176
844	0.05165	4	0.0249176
845	0.05165	4	0.0249176
846	0.05165	4	0.0249176
847	0.05165	4	0.0249176
848	0.05165	4	0.0249176
849	0.05165	4	0.0249176
850	0.05165	4	0.0249176
851	0.05165	4	0.0249176
852	0.05165	4	0.0249176
853	0.05165	4	0.0249176
854	0.05165	4	0.0249176
855	0.05165	4	0.0249176
856	0.05165	4	0.0249176
857	0.05165	4	0.0249176
858	0.05165	4	0.0249176
859	0.05165	4	0.0249176
860	0.05165	4	0.0249176
861	0.05165	4	0.0249176
862	0.05165	4	0.0249176
863	0.05165	4	0.0249176
864	0.05165	4	0.0249176
865	0.05165	4	0.0249176
866	0.05165	4	0.0249176
867	0.05165	4	0.0249176
868	0.05165	4	0.0249176
869	0.05165	4	0.0249176
870	0.05165	4	0.0249176
871	0.05165	4	0.0249176
872	0.05165	4	0.0249176
873	0.05165	4	0.0249176
874	0.05165	4	0.0249176
875	0.05165	4	0.0249176
876	0.05165	4	0.0249176
877	0.05165	4	0.0249176
878	0.05165	4	0.0249176
879	0.05165	4	0.0249176
880	0.05165	4	0.0249176
881	0.05165	4	0.0249176
882	0.05165	4	0.0249176
883	0.05165	4	0.0249176
884	0.05165	4	0.0249176
885	0.05165	4	0.0249176
886	0.05165	4	0.0249176
887	0.05165	4	0.0249176
888	0.05165	4	0.0249176
889	0.05165	4	0.0249176
890	0.05165	4	0.0249176
891	0.05165	4	0.0249176
892	0.05165	4	0.0249176
893	0.05165	4	0.0249176
894	0.05165	4	0.0249176
895	0.05165	4	0.0249176
896	0.05165	4	0.0249176
897	0.05165	4	0.0249176
898	0.05165	4	0.0249176
899	0.05165	4	0.0249176
900	0.05165	4	0.0249176
901	0.05165	4	0.0249176
902	0.05165	4	0.0249176
903	0.05165	4	0.0249176
904	0.05165	4	0.0249176
905	0.05165	4	0.0249176
906	0.05165	4	0.0249176
907	0.05165	4	0.0249176
908	0.05165	4	0.0249176
909	0.05165	4	0.0249176
910	0.05165	4	0.0249176
911	0.05165	4	0.0249176
912	0.05165	4	0.0249176
913	0.05165	4	0.0249176
914	0.05165	4	0.0249176
915	0.05165	4	0.0249176
916	0.05165	4	0.0249176
917	0.05165	4	0.0249176
918	0.05165	4	0.0249176
919	0.05165	4	0.0249176
920	0.05165	4	0.0249176
921	0.05165	4	0.0249176
922	0.05165	4	0.0249176
923	0.05165	4	0.0249176
924	0.05165	4	0.0249176
925	0.05165	4	0.0249176
926	0.05165	4	0.0249176
927	0.05165	4	0.0249176
928	0.05165	4	0.0249176
929	0.05165	4	0.0249176
930	0.05165	4	0.0249176
931	0.05165	4	0.0249176
932	0.05165	4	0.0249176
933	0.05165	4	0.0249176
934	0.05165	4	0.0249176
935	0.05165	4	0.0249176
936	0.05165	4	0.0249176
937	0.05165	4	0.0249176
938	0.05165	4	0.0249176
939	0.05165	4	0.0249176
940	0.05165	4	0.0249176
941	0.05165	4	0.0249176
942	0.05165	4	0.0249176
943	0.05165	4	0.0249176
944	0.05165	4	0.0249176
945	0.05165	4	0.0249176
946	0.05165	4	0.0249176
947	0.05165	4	0.0249176
948	0.05165	4	0.0249176
949	0.05165	4	0.0249176
950	0.05165	4	0.0249176
951	0.05165	4	0.0249176
952	0.05165	4	0.0249176
953	0.05165	4	0.0249176
954	0.05165	4	0.0249176
955	0.05165	4	0.0249176
956	0.05165	4	0.0249176
957	0.05165	4	0.0249176
958	0.05165	4	0.0249176
959	0.05165	4	0.0249176
960	0.05165	4	0.0249176
961	0.05165	4	0.0249176
962	0.05165	4	0.0249176
963	0.05165	4	0.0249176
964	0.05165	4	0.0249176
965	0.05165	4	0.0249176
966	0.05165	4	0.0249176
967	0.05165	4	0.0249176
968	0.05165	4	0.0249176
969	0.05165	4	0.0249176
970	0.05165	4	0.0249176
971	0.05165	4	0.0249176
972	0.05165	4	0.0249176
973	0.05165	4	0.0249176
974	0.05165	4	0.0249176
975	0.05165	4	0.0249176
976	0.05165	4	0.0249176
977	0.05165	4	0.0249176
978	0.05165	4	0.0249176
979	0.05165	4	0.0249176
980	0.05165	4	0.0249176
981	0.05165	4	0.0249176
982	0.05165	4	0.0249176
983	0.05165	4	0.0249176
984	0.05165	4	0.0249176
985	0.05165	4	0.0249176
986	0.05165	4	0.0249176
987	0.05165	4	0.0249176
988	0.05165	4	0.0249176
989	0.05165	4	0.0249176
990	0.05165	4	0.0249176
991	0.05165	4	0.0249176
992	0.05165	4	0.0249176
993	0.05165	4	0.0249176
994	0.05165	4	0.0249176
995	0.05165	4	0.0249176
996	0.05165	4	0.0249176
997	0.05165	4	0.0249176
998	0.05165	4	0.0249176
999	0.05165	4	0.0249176
1000	0.05165	4	0.0249176
1001	0.05165	4	0.0249176
1002	0.05165	4	0.0249176
1003	0.05165	4	0.0249176
1004	0.05165	4	0.0249176
1005	0.05165	4	0.0249176
1006	0.05165	4	0.0249176
1007	0.05165	4	0.0249176
1008	0.05165	4	0.0249176
1009	0.05165	4	0.0249176
1010	0.05165	4	0.0249176
1011	0.05165	4	0.0249176
1012	0.05165	4	0.0249176
1013	0.05165	4	0.0249176
1014	0.05165	4	0.0249176
1015	0.05165	4	0.0249176
1016	0.05165	4	0.0249176
1017	0.05165	4	0.0249176
1018	0.05165	4	0.0249176
1019	0.05165	4	0.0249176
1020	0.05165	4	0.0249176
1021	0.05165	4	0.0249176
1022	0.05165	4	0.0249176
1023	0.05165	4	0.0249176
1024	0.05165	4	0.0249176
1025	0.05165	4	0.0249176
1026	0.05165	4	0.0249176
1027	0.05165	4	0.0249176
1028	0.05165	4	0.0249176
1029	0.05165	4	0.0249176
1030	0.05165	4	0.0249176
1031	0.05165	4	0.0249176
1032	0.05165	4	0.0249176
1033	0.05165	4	0.0249176
1034	0.05165	4	0.0249176
1035	0.05165	4	0.0249176
1036	0.05165	4	0.0249176
1037	0.05165	4	0.0249176
1038	0.05165	4	0.0249176
1039	0.05165	4	0.0249176
1040	0.05165	4	0.0249176
1041	0.05165	4	0.0249176
1042	0.05165	4	0.0249176
1043	0.05165	4	0.0249176
1044	0.05165	4	0.0249176
1045	0.05165	4	0.0249176
1046	0.05165	4	0.0249176
1047	0.05165	4	0.0249176
1048	0.05165	4	0.0249176
1049	0.05165	4	0.0249176
1050	0.05165	4	0.0249176
1051	0.05165	4	0.0249176
1052	0.05165	4	0.0249176
1053	0.05165	4	0.0249176
1054	0.05165	4	0.0249176
1055	0.05165	4	0.0249176
1056	0.05165	4	0.0249176
1057	0.05165	4	0.0249176
1058	0.05165	4	0.0249176
1059	0.05165	4	0.0249176
1060	0.05165	4	0.0249176
1061	0.05165	4	0.0249176
1062	0.05165	4	0.0249176
1063	0.05165	4	0.0249176
1064	0.05165	4	0.0249176
1065	0.05165	4	0.0249176
1066	0.05165	4	0.0249176
1067	0.05165	4	0.0249176
1068	0.05165	4	0.0249176
1069	0.05165	4	0.0249176
1070	0.05165	4	0.0249176
1071	0.05165	4	0.0249176
1072	0.05165	4	0.0249176
1073	0.05165	4	0.0249176
1074	0.05165	4	0.0249176
1075	0.05165	4	0.0249176
1076	0.05165	4	0.0249176
1077	0.05165	4	0.0249176
1078	0.05165	4	0.0249176
1079	0.05165	4	0.0249176
1080	0.05165	4	0.0249176
1081	0.05165	4	0.0249176
1082	0.05165	4	0.0249176
1083	0.05165	4	0.0249176
1084	0.05165	4	0.0249176
1085	0.05165	4	0.0249176
1086	0.05165	4	0.0249176
1087	0.05165	4	0.0249176
1088	0.05165	4	0.0249176
1089	0.05165	4	0.0249176
1090	0.05165	4	0.0249176
1091	0.05165	4	0.0249176
1092	0.05165	4	0.0249176
1093	0.05165	4	0.0249176
1094	0.05165	4	0.0249176
1095	0.05165	4	0.0249176
1096	0.05165	4	0.0249176
1097	0.05165	4	0.0249176
1098	0.05165	4	0.0249176
1099	0.05165	4	0.0249176
1100	0.05165	4	0.0249176
1101	0.05165	4	0.0249176
1102	0.05165	4	0.0249176
1103	0.05165	4	0.0249176
1104	0.05165	4	0.0249176
1105	0.05165	4	0.0249176
1106	0.05165	4	0.0249176
1107	0.05165	4	0.0249176
1108	0.05165	4	0.0249176
1109	0.05165	4	0.0249176
1110	0.05165	4	0.0249176
1111	0.05165	4	0.0249176
1112	0.05165	4	0.0249176
1113	0.05165	4	0.0249176
1114	0.05165	4	0.0249176
1115	0.05165	4	0.0249176
1116	0.05165	4	0.0249176
1117	0.05165	4	0.0249176
1118	0.05165	4	0.0249176
1119	0.05165	4	0.0249176
1120	0.05165	4	0.0249176
1121	0.05165	4	0.0249176
1122	0.05165	4	0.0249176
1123	0.05165	4	0.0249176
1124	0.05165	4	0.0249176
1125	0.05165	4	0.0249176
1126	0.05165	4	0.0249176
1127	0.05165	4	0.0249176
1128	0.05165	4	0.0249176
1129	0.05165	4	0.0249176
1130	0.05165	4	0.0249176
1131	0.05165	4	0.0249176
1132	0.05165	4	0.0249176
1133	0.05165	4	0.0249176
1134	0.05165	4	0.0249176
1135	0.05165	4	0.0249176
1136	0.05165	4	0.0249176
1137	0.05165	4	0.0249176
1138	0.05165	4	0.0249176
1139	0.05165	4	0.0249176
1140	0.05165	4	0.0249176
1141	0.05165	4	0.0249176
1142	0.05165	4	0.0249176
1143	0.05165	4	0.0249176
1144	0.05165	4	0.0249176
1145	0.05165	4	0.0249176
1146	0.05165	4	0.0249176
1147	0.05165	4	0.0249176
1148	0.05165	4	0.0249176
1149	0.05165	4	0.0249176
1150	0.05165	4	0.0249176
1151	0.05165	4	0.0249176
1152	0.05165	4	0.0249176
1153	0.05165	4	0.0249176
1154	0.05165	4	0.0249176
1155	0.05165	4	0.0249176
1156	0.05165	4	0.0249176
1157	0.05165	4	0.0249176
1158	0.05165	4	0.0249176
1159	0.05165	4	0.0249176
1160	0.05165	4	0.0249176
1161	0.05165	4	0.0249176
1162	0.05165	4	0.0249176
1163	0.05165	4	0.0249176
1164	0.05165	4	0.0249176
1165	0.05165	4	0.0249176
1166	0.05165	4	0.0249176
1167	0.05165	4	0.0249176
1168	0.05165	4	0.0249176
1169	0.05165	4	0.0249176
1170	0.05165	4	0.0249176
1171	0.05165	4	0.0249176
1172	0.05165	4	0.0249176
1173	0.05165	4	0.0249176
1174	0.05165	4	0.0249176
1175	0.05165	4	0.0249176
1176	0.05165	4	0.0249176
1177	0.05165	4	0.0249176
1178	0.05165	4	0.0249176
1179	0.05165	4	0.0249176
1180	0.05165	4	0.0249176
1181	0.05165	4	0.0249176
1182	0.05165	4	0.0249176
1183	0.05165	4	0.0249176
1184	0.05165	4	0.0249176
1185	0.05165	4	0.0249176
1186	0.05165	4	0.0249176
1187	0.05165	4	0.0249176
1188	0.05165	4	0.0249176
1189	0.05165	4	0.0249176
1190	0.05165	4	0.0249176
1191	0.05165	4	0.0249176
1192	0.05165	4	0.0249176
1193	0.05165	4	0.0249176
1194	0.05165	4	0.0249176
1195	0.05165	4	0.0249176
1196	0.05165	4	0.0249176
1197	0.05165	4	0.0249176
1198	0.05165	4	0.0249176
1199	0.05165	4	0.0249176
1200	0.05165	4	0.0249176
1201	0.05165	4	0.0249176
1202	0.05165	4	0.0249176
1203	0.05165	4	0.0249176
1204	0.05165	4	0.0249176
1205	0.05165	4	0.0249176
1206	0.05165	4	0.0249176
1207	0.05165	4	0.0249176
1208	0.05165	4	0.0249176
1209	0.05165	4	0.0249176
1210	0.05165	4	0.0249176
1211	0.05165	4	0.0249176
1212	0.05165	4	0.0249176
1213	0.05165	4	0.0249176
1214	0.05165	4	0.0249176
1215	0.05165	4	0.0249176
1216	0.05165	4	0.0249176
1217	0.05165	4	0.0249176
1218	0.05165	4	0.0249176
1219	0.05165	4	0.0249176
1220	0.05165	4	0.0249176
1221	0.05165	4	0.0249176
1222	0.05165	4	0.0249176
1223	0.05165	4	0.0249176
1224	0.05165	4	0.0249176
1225	0.05165	4	0.0249176
1226	0.05165	4	0.0249176
1227	0.05165	4	0.0249176
1228	0.05165	4	0.0249176
1229	0.05165	4	0.0249176
1230	0.05165	4	0.0249176
1231	0.05165	4	0.0249176
1232	0.05165	4	0.0249176
1233	0.05165	4	0.0249176
1234	0.05165	4	0.0249176
1235	0.05165	4	0.0249176
1236	0.05165	4	0.0249176
1237	0.05165	4	0.0249176
1238	0.05165	4	0.0249176
1239	0.05165	4	0.0249176
1240	0.05165	4	0.0249176
1241	0.05165	4	0.0249176
1242	0.05165	4	0.0249176
1243	0.05165	4	0.0249176
1244	0.05165	4	0.0249176
1245	0.05165	4	0.0249176
1246	0.05165	4	0.0249176
1247	0.05165	4	0.0249176
1248	0.05165	4	0.0249176
1249	0.05165	4	0.0249176
1250	0.05165	4	0.0249176
1251	0.05165	4	0.0249176
1252	0.05165	4	0.0249176
1253	0.05165	4	0.0249176
1254	0.05165	4	0.0249176
1255	0.05165	4	0.0249176
1256	0.05165	4	0.0249176
1257	0.05165	4	0.0249176
1258	0.05165	4	0.0249176
1259	0.05165	4	0.0249176
1260	0.05165	4	0.0249176
1261	0.05165	4	0.0249176
1262	0.05165	4	0.0249176
1263	0.05165	4	0.0249176
1264	0.05165	4	0.0249176
1265	0.05165	4	0.0249176
1266	0.05165	4	0.0249176
1267	0.05165	4	0.0249176
1268	0.05165	4	0.0249176
1269	0.05165	4	0.0249176
1270	0.05165	4	0.0249176
1271	0.05165	4	0.0249176
1272	0.05165	4	0.0249176
1273	0.05165	4	0.0249176
1274	0.05165	4	0.0249176
1275	0.05165	4	0.0249176
1276	0.05165	4	0.0249176
1277	0.05165	4	0.0249176
1278	0.05165	4	0.0249176
1279	0.05165	4	0.0249176
1280	0.05165	4	0.0249176
1281	0.05165	4	0.0249176
1282	0.05165	4	0.0249176
1283	0.05165	4	0.0249176
1284	0.05165	4	0.0249176
1285	0.05165	4	0.0249176
1286	0.05165	4	0.0249176
1287	0.05165	4	0.0249176
1288	0.05165	4	0.0249176
1289	0.05165	4	0.0249176
1290	0.05165	4	0.0249176
1291	0.05165	4	0.0249176
1292	0.05165	4	0.0249176
1293	0.05165	4	0.0249176
1294	0.05165	4	0.0249176
1295	0.05165	4	0.0249176
1296	0.05165	4	0.0249176
1297	0.05165	4	0.0249176
1298	0.05165	4	0.0249176
1299	0.05165	4	0.0249176
1300	0.05165	4	0.0249176
1301	0.05165	4	0.0249176
1302	0.05165	4	0.0249176
1303	0.05165	4	0.0249176
1304	0.05165	4	0.0249176
1305	0.05165	4	0.0249176
1306	0.05165	4	0.0249176
1307	0.05165	4	0.0249176
1308	0.05165	4	0.0249176
1309	0.05165	4	0.0249176
1310	0.05165	4	0.0249176
1311	0.05165	4	0.0249176
1312	0.05165	4	0.0249176
1313	0.05165	4	0.0249176
1314	0.05165	4	0.0249176
1315	0.05165	4	0.0249176
1316	0.05165	4	0.0249176
1317	0.05165	4	0.0249176
1318	0.05165	4	0.0249176
1319	0.05165	4	0.0249176
1320	0.05165	4	0.0249176
1321	0.05165	4	0.0249176
1322	0.05165	4	0.0249176
1323	0.05165	4	0.0249176
1324	0.05165	4	0.0249176
1325	0.05165	4	0.0249176
1326	0.05165	4	0.0249176
1327	0.05165	4	0.0249176
1328	0.05165	4	0.0249176
1329	0.05165	4	0.0249176
1330	0.05165	4	0.0249176
1331	0.05165	4	0.0249176
1332	0.05165	4	0.0249176
1333	0.05165	4	0.0249176
1334	0.05165	4	0.0249176
1335	0.05165	4	0.0249176
1336	0.05165	4	0.0249176
1337	0.05165	4	0.0249176
1338	0.05165	4	0.0249176
1339	0.05165	4	0.0249176
1340	0.05165	4	0.0249176
1341	0.05165	4	0.0249176
1342	0.05165	4	0.0249176
1343	0.05165	4	0.0249176
1344	0.05165	4	0.0249176
1345	0.05165	4	0.0249176
1346	0.05165	4	0.0249176
1347	0.05165	4	0.0249176
1348	0.05165	4	0.0249176
1349	0.05165	4	0.0249176
1350	0.05165	4	0.0249176
1351	0.05165	4	0.0249176
1352	0.05165	4	0.0249176
1353	0.05165	4	0.0249176
1354	0.05165	4	0.0249176
1355	0.05165	4	0.0249176
1356	0.05165	4	0.0249176
1357	0.05165	4	0.0249176
1358	0.05165	4	0.0249176
1359	0.05165	4	0.0249176
1360	0.05165	4	0.0249176
1361	0.05165	4	0.0249176
1362	0.05165	4	0.0249176
1363	0.05165	4	0.0249176
1364	0.05165	4	0.0249176
1365	0.05165	4	0.0249176
1366	0.05165	4	0.0249176
1367	0.05165	4	0.0249176
1368	0.05165	4	0.0249176
1369	0.05165	4	0.0249176
1370	0.05165	4	0.0249176
1371	0.05165	4	0.0249176
1372	0.05165	4	0.0249176
1373	0.05165	4	0.0249176
1374	0.05165	4	0.0249176
1375	0.05165	4	0.0249176
1376	0.05165	4	0.0249176
1377	0.05165	4	0.0249176
1378	0.05165	4	0.0249176
1379	0.05165	4	0.0249176
1380	0.05165	4	0.0249176
1381	0.05165	4	0.0249176
1382	0.05165	4	0.0249176
1383	0.05165	4	0.0249176
1384	0.05165	4	0.0249176
1385	0.05165	4	0.0249176
1386	0.05165	4	0.0249176
1387	0.05165	4	0.0249176
1388	0.05165	4	0.0249176
1389	0.05165	4	0.0249176
1390	0.05165	4	0.0249176
1391	0.05165	4	0.0249176
1392	0.05165	4	0.0249176
1393	0.05165	4	0.0249176
1394	0.05165	4	0.0249176
1395	0.05165	4	0.0249176
1396	0.05165	4	0.0249176
1397	0.05165	4	0.0249176
1398	0.05165	4	0.0249176
1399	0.05165	4	0.0249176
1400	0.05165	4	0.0249176
1401	0.05165	4	0.0249176
1402	0.05165	4	0.0249176
1403	0.05165	4	0.0249176
1404	0.05165	4	0.0249176
1405	0.05165	4	0.0249176
1406	0.05165	4	0.0249176
1407	0.05165	4	0.0249176
1408	0.05165	4	0.0249176
1409	0.05165	4	0.0249176
1410	0.05165	4	0.0249176
1411	0.05165	4	0.0249176
1412	0.05165	4	0.0249176
1413	0.05165	4	0.0249176
1414	0.05165	4	0.0249176
1415	0.05165	4	0.0249176
1416	0.05165	4	0.0249176
1417	0.05165	4	0.0249176
1418	0.05165	4	0.0249176
1419	0.05165	4	0.0249176
1420	0.05165	4	0.0249176
1421	0.05165	4	0.0249176
1422	0.05165	4	0.0249176
1423	0.05165	4	0.0249176
1424	0.05165	4	0.0249176
1425	0.05165	4	0.0249176
1426	0.05165	4	0.0249176
1427	0.05165	4	0.0249176
1428	0.05165	4	0.0249176
1429	0.05165	4	0.0249176
1430	0.05165	4	0.0249176
1431	0.05165	4	0.0249176
1432	0.05165	4	0.0249176
1433	0.05165	4	0.0249176
1434	0.05165	4	0.0249176
1435	0.05165	4	0.0249176
1436	0.05165	4	0.0249176
1437	0.05165	4	0.0249176
1438	0.05165	4	0.0249176
1439	0.05165	4	0.0249176
1440	0.05165	4	0.0249176
1441	0.05165	4	0.0249176
1442	0.05165	4	0.0249176
1443	0.05165	4	0.0249176
1444	0.05165	4	0.0249176
1445	0.05165	4	0.0249176
1446	0.05165	4	0.0249176
1447	0.05165	4	0.0249176
1448	0.05165	4	0.0249176
1449	0.05165	4	0.0249176
1450	0.05165	4	0.0249176
1451	0.05165	4	0.0249176
1452	0.05165	4	0.0249176
1453	0.05165	4	0.0249176
1454	0.05165	4	0.0249176
1455	0.05165	4	0.0249176
1456	0.05165	4	0.0249176
1457	0.05165	4	0.0249176
1458	0.05165	4	0.0249176
1459	0.05165	4	0.0249176
1460	0.05165	4	0.0249176
1461	0.05165	4	0.0249176
1462	0.05165	4	0.0249176
1463	0.05165	4	0.0249176
1464	0.05165	4	0.0249176
1465	0.05165	4	0.0249176
1466	0.05165	4	0.0249176
1467	0.05165	4	0.0249176
1468	0.05165	4	0.0249176
1469	0.05165	4	0.0249176
1470	0.05165	4	0.0249176
1471	0.05165	4	0.0249176
1472	0.05165	4	0.0249176
1473	0.05165	4	0.0249176
1474	0.05165	4	0.0249176
1475	0.05165	4	0.0249176
1476	0.05165	4	0.0249176
1477	0.05165	4	0.0249176
1478	0.05165	4	0.0249176
1479	0.05165	4	0.0249176
1480	0.05165	4	0.0249176
1481	0.05165	4	0.0249176
1482	0.05165	4	0.0249176
1483	0.05165	4	0.0249176
1484	0.05165	4	0.0249176
1485	0.05165	4	0.0249176
1486	0.05165	4	0.0249176
1487	0.05165	4	0.0249176
1488	0.05165	4	0.0249176
1489	0.05165	4	0.0249176
1490	0.05165	4	0.0249176
1491	0.05165	4	0.0249176
1492	0.05165	4	0.0249176
1493	0.05165	4	0.0249176
1494	0.05165	4	0.0249176
1495	0.05165	4	0.0249176
1496	0.05165	4	0.0249176
1497	0.05165	4	0.0249176
1498	0.05165	4	0.0249176
1499	0.05165	4	0.0249176
1500	0.05165	4	0.0249176
1501	0.05165	4	0.0249176
1502	0.05165	4	0.0249176
1503	0.05165	4	0.0249176
1504	0.05165	4	0.0249176
1505	0.05165	4	0.0249176
1506	0.05165	4	0.0249176
1507	0.05165	4	0.0249176
1508	0.05165	4	0.0249176
1509	0.05165	4	0.0249176
1510	0.05165	4	0.0249176
1511	0.05165	4	0.0249176
1512	0.05165	4	0.0249176
1513	0.05165	4	0.0249176
1514	0.05165	4	0.0249176
1515	0.05165	4	0.0249176
1516	0.05165	4	0.0249176
1517	0.05165	4	0.0249176
1518	0.05165	4	0.0249176
1519	0.05165	4	0.0249176
1520	0.05165	4	0.0249176
1521	0.05165	4	0.0249176
1522	0.05165	4	0.0249176
1523	0.05165	4	0.0249176
1524	0.05165	4	0.0249176
1525	0.05165	4	0.0249176
1526	0.05165	4	0.0249176
1527	0.05165	4	0.0249176
1528	0.05165	4	0.0249176
1529	0.05165	4	0.0249176
1530	0.05165	4	0.0249176
1531	0.05165	4	0.0249176
1532	0.05165	4	0.0249176
1533	0.05165	4	0.0249176
1534	0.05165	4	0.0249176
1535	0.05165	4	0.0249176
1536	0.05165	4	0.0249176
1537	0.05165	4	0.0249176
1538	0.05165	4	0.0249176
1539	0.05165	4	0.0249176
1540	0.05165	4	0.0249176
1541	0.05165	4	0.0249176
1542	0.05165	4	0.0249176
1543	0.05165	4	0.0249176
1544	0.05165	4	0.0249176
1545	0.05165	4	0.0249176
1546	0.05165	4	0.0249176
1547	0.05165	4	0.0249176
1548	0.05165	4	0.0249176
1549	0.05165	4	0.0249176
1550	0.05165	4	0.0249176
1551	0.05165	4	0.0249176
1552	0.05165	4	0.0249176
1553	0.05165	4	0.0249176
1554	0.05165	4	0.0249176
1555	0.05165	4	0.0249176
1556	0.05165	4	0.0249176
1557	0.05165	4	0.0249176
1558	0.05165	4	0.0249176
1559	0.05165	4	0.0249176
1560	0.05165	4	0.0249176
1561	0.05165	4	0.0249176
1562	0.05165	4	0.0249176
1563	0.05165	4	0.0249176
1564	0.05165	4	0.0249176
1565	0.05165	4	0.0249176
1566	0.05165	4	0.0249176
1567	0.05165	4	0.0249176
1568	0.05165	4	0.0249176
1569	0.05165	4	0.0249176
1570	0.05165	4	0.0249176
1571	0.05165	4	0.0249176
1572	0.05165	4	0.0249176
1573	0.05165	4	0.0249176
1574	0.05165	4	0.0249176
1575	0.05165	4	0.0249176
1576	0.05165	4	0.0249176
1577	0.05165	4	0.0249176
1578	0.05165	4	0.0249176
1579	0.05165	4	0.0249176
1580	0.05165	4	0.0249176
1581	0.05165	4	0.0249176
1582	0.05165	4	0.0249176
1583	0.05165	4	0.0249176
1584	0.05165	4	0.0249176
1585	0.05165	4	0.0249176
1586	0.05165	4	0.0249176
1587	0.05165	4	0.0249176
1588	0.05165	4	0.0249176
1589	0.05165	4	0.0249176
1590	0.05165	4	0.0249176
1591	0.05165	4	0.0249176
1592	0.05165	4	0.0249176
1593	0.05165	4	0.0249176
1594	0.05165	4	0.0249176
1595	0.05165	4	0.0249176
1596	0.05165	4	0.0249176
1597	0.05165	4	0.0249176
1598	0.05165	4	0.0249176
1599	0.05165	4	0.0249176
1600	0.05165	4	0.0249176
1601	0.05165	4	0.0249176
1602	0.05165	4	0.0249176
1603	0.05165	4	0.0249176
1604	0.05165	4	0.0249176
1605	0.05165	4	0.0249176
1606	0.05165	4	0.0249176
1607	0.05165	4	0.0249176
1608	0.05165	4	0.0249176
1609	0.05165	4	0.0249176
1610	0.05165	4	0.0249176
1611	0.05165	4	0.0249176
1612	0.05165	4	0.0249176
1613	0.05165	4	0.0249176
1614	0.05165	4	0.0249176
1615	0.05165	4	0.0249176
1616	0.05165	4	0.0249176
1617	0.05165	4	0.0249176
1618	0.05165	4	0.0249176
1619	0.05165	4	0.0249176
1620	0.05165	4	0.0249176
1621	0.05165	4	0.0249176
1622	0.05165	4	0.0249176
1623	0.05165	4	0.0249176
1624	0.05165	4	0.0249176
1625	0.05165	4	0.0249176
1626	0.05165	4	0.0249176
1627	0.05165	4	0.0249176
1628	0.05165	4	0.0249176
1629	0.05165	4	0.0249176
1630	0.05165	4	0.0249176
1631	0.05165	4	0.0249176
1632	0.05165	4	0.0249176
1633	0.05165	4	0.0249176
1634	0.05165	4	0.0249176
1635	0.05165	4	0.0249176
1636	0.05165	4	0.0249176
1637	0.05165	4	0.0249176
1638	0.05165	4	0.0249176
1639	0.05165	4	0.0249176
1640	0.05165	4	0.0249176
1641	0.05165	4	0.0249176
1642	0.05165	4	0.0249176
1643	0.05165	4	0.0249176
1644	0.05165	4	0.0249176
1645	0.05165	4	0.0249176
1646	0.05165	4	0.0249176
1647	0.05165	4	0.0249176
1648	0.05165	4	0.0249176
1649	0.05165	4	0.0249176
1650	0.05165	4	0.0249176
1651	0.05165	4	0.0249176
1652	0.05165	4	0.0249176
1653	0.05165	4	0.0249176
1654	0.05165	4	0.0249176
1655	0.05165	4	0.0249176
1656	0.05165	4	0.0249176
1657	0.05165	4	0.0249176
1658	0.05165	4	0.0249176
1659	0.05165	4	0.0249176
1660	0.05165	4	0.0249176
1661	0.05165	4	0.0249176
1662	0.05165	4	0.0249176
1663	0.05165	4	0.0249176
1664	0.05165	4	0.0249176
1665	0.05165	4	0.0249176
1666	0.05165	4	0.0249176
1667	0.05165	4	0.0249176
1668	0.05165	4	0.0249176
1669	0.05165	4	0.0249176
1670	0.05165	4	0.0249176
1671	0.05165	4	0.0249176
1672	0.05165	4	0.0249176
1673	0.05165	4	0.0249176
1674	0.05165	4	0.0249176
1675	0.05165	4	0.0249176
1676	0.05165	4	0.0249176
1677	0.05165	4	0.0249176
1678	0.05165	4	0.0249176
1679	0.05165	4	0.0249176
1680	0.05165	4	0.0249176
1681	0.05165	4	0.0249176
1682	0.05165	4	0.0249176
1683	0.05165	4	0.0249176
1684	0.05165	4	0.0249176
1685	0.05165	4	0.0249176
1686	0.05165	4	0.0249176
1687	0.05165	4	0.0249176
1688	0.05165	4	0.0249176
1689	0.05165	4	0.0249176
1690	0.05165	4	0.0249176
1691	0.05165	4	0.0249176
1692	0.05165	4	0.0249176
1693	0.05165	4	0.0249176
1694	0.05165	4	0.0249176
1695	0.05165	4	0.0249176
1696	0.05165	4	0.0249176
1697	0.05165	4	0.0249176
1698	0.05165	4	0.0249176
1699	0.05165	4	0.0249176
1700	0.05165	4	0.0249176
1701	0.05165	4	0.0249176
1702	0.05165	4	0.0249176
1703	0.05165	4	0.0249176
1704	0.05165	4	0.0249176
1705	0.05165	4	0.0249176
1706	0.05165	4	0.0249176
1707	0.05165	4	0.0249176
1708	0.05165	4	0.0249176
1709	0.05165	4	0.0249176
1710	0.05165	4	0.0249176
1711	0.05165	4	0.0249176
1712	0.05165	4	0.0249176
1713	0.05165	4	0.0249176
1714	0.05165	4	0.0249176
1715	0.05165	4	0.0249176
1716	0.05165	4	0.0249176
1717	0.05165	4	0.0249176
1718	0.05165	4	0.0249176
1719	0.05165	4	0.0249176
1720	0.05165	4	0.0249176
1721	0.05165	4	0.0249176
1722	0.05165	4	0.0249176
1723	0.05165	4	0.0249176
1724	0.05165	4	0.0249176
1725	0.05165	4	0.0249176
1726	0.05165	4	0.0249176
1727	0.05165	4	0.0249176
1728	0.05165	4	0.0249176
1729	0.05165	4	0.0249176
1730	0.05165	4	0.0249176
1731	0.05165	4	0.0249176
1732	0.05165	4	0.0249176
1733	0.05165	4	0.0249176
1734	0.05165	4	0.0249176
1735	0.05165	4	0.0249176
1736	0.05165	4	0.0249176
1737	0.05165	4	0.0249176
1738	0.05165	4	0.0249176
1739	0.05165	4	0.0249176
1740	0.05165	4	0.0249176
1741	0.05165	4	0.0249176
1742	0.05165	4	0.0249176
1743	0.05165	4	0.0249176
1744	0.05165	4	0.0249176
1745	0.05165	4	0.0249176
1746	0.05165	4	0.0249176
1747	0.05165	4	0.0249176
1748	0.05165	4	0.0249176
1749	0.05165	4	0.0249176
1750	0.05165	4	0.0249176
1751	0.05165	4	0.0249176
1752	0.05165	4	0.0249176
1753	0.05165	4	0.0249176
1754	0.05165	4	0.0249176
1755	0.05165	4	0.0249176
1756	0.05165	4	0.0249176
1757	0.05165	4	0.0249176
1758	0.05165	4	0.0249176
1759	0.05165	4	0.0249176
1760	0.05165	4	0.0249176
1761	0.05165	4	0.0249176
1762	0.05165	4	0.0249176
1763	0.05165	4	0.0249176
1764	0.05165	4	0.0249176
1765	0.05165	4	0.0249176
1766	0.05165	4	0.0249176
1767	0.05165	4	0.0249176
1768	0.05165	4	0.0249176
1769	0.05165	4	0.0249176
1770	0.05165	4	0.0249176
1771	0.05165	4	0.0249176
1772	0.05165	4	0.0249176
1773	0.05165	4	0.0249176
1774	0.05165	4	0.0249176
1775	0.05165	4	0.0249176
1776	0.05165	4	0.0249176
1777	0.05165	4	0.0249176
1778	0.05165	4	0.0249176
1779	0.05165	4	0.0249176
1780	0.05165	4	0.0249176
1781	0.05165	4	0.0249176
1782	0.05165	4	0.0249176
1783	0.05165	4	0.0249176
1784	0.05165	4	0.0249176
1785	0.05165	4	0.0249176
1786	0.05165	4	0.0249176
1787	0.05165	4	0.0249176
1788	0.05165	4	0.0249176
1789	0.05165	4	0.0249176
1790	0.05165	4	0.0249176
1791	0.05165	4	0.0249176
1792	0.05165	4	0.0249176
1793	0.05165	4	0.0249176
1794	0.05165	4	0.0249176
1795	0.05165	4	0.0249176
1796	0.05165	4	0.0249176
1797	0.05165	4	0.0249176
1798	0.05165	4	0.0249176
1799	0.05165	4	0.0249176
1800	0.05165	4	0.0249176
1801	0.05165	4	0.0249176
1802	0.05165	4	0.0249176
1803	0.05165	4	0.0249176
1804	0.05165	4	0.0249176
1805	0.05165	4	0.0249176
1806	0.05165	4	0.0249176
1807	0.05165	4	0.0249176
1808	0.05165	4	0.0249176
1809	0.05165	4	0.0249176
1810	0.05165	4	0.0249176
1811	0.05165	4	0.0249176
1812	0.05165	4	0.0249176
1813	0.05165	4	0.0249176
1814	0.05165	4	0.0249176
1815	0.05165	4	0.0249176
1816	0.05165	4	0.0249176
1817	0.05165	4	0.0249176
1818	0.05165	4	0.0249176
1819	0.05165	4	0.0249176
1820	0.05165	4	0.0249176
1821	0.05165	4	0.0249176
1822	0.05165	4	0.0249176
1823	0.05165	4	0.0249176
1824	0.05165	4	0.0249176
1825	0.05165	4	0.0249176
1826	0.05165	4	0.0249176
1827	0.05165	4	0.0249176
1828	0.05165	4	0.0249176
1829	0.05165	4	0.0249176
1830	0.05165	4	0.0249176
1831	0.05165	4	0.0249176
1832	0.05165	4	0.0249176
1833	0.05165	4	0.0249176
1834	0.05165	4	0.0249176
1835	0.05165	4	0.0249176
1836	0.05165	4	0.0249176
1837	0.05165	4	0.0249176
1838	0.05165	4	0.0249176
1839	0.05165	4	0.0249176
1840	0.05165	4	0.0249176
1841	0.05165	4	0.0249176
1842	0.05165	4	0.0249176
1843	0.05165	4	0.0249176
1844	0.05165	4	0.0249176
1845	0.05165	4	0.0249176
1846	0.05165	4	0.0249176
1847	0.05165	4	0.0249176
1848	0.05165	4	0.0249176
1849	0.05165	4	0.0249176
1850	0.05165	4	0.0249176
1851	0.05165	4	0.0249176
1852	0.05165	4	0.0249176
1853	0.05165	4	0.0249176
1854	0.05165	4	0.0249176
1855	0.05165	4	0.0249176
1856	0.05165	4	0.0249176
1857	0.05165	4	0.0249176
1858	0.05165	4	0.0249176
1859	0.05165	4	0.0249176
1860	0.05165	4	0.0249176
1861	0.05165	4	0.0249176
1862	0.05165	4	0.0249176
1863	0.05165	4	0.0249176
1864	0.05165	4	0.0249176
1865	0.05165	4	0.0249176
1866	0.05165	4	0.0249176
1867	0.05165	4	0.0249176
1868	0.05165	4	0.0249176
1869	0.05165	4	0.0249176
1870	0.05165	4	0.0249176
1871	0.05165	4	0.0249176
1872	0.05165	4	0.0249176
1873	0.05165	4	0.0249176
1874	0.05165	4	0.0249176
1875	0.05165	4	0.0249176
1876	0.05165	4	0.0249176
1877	0.05165	4	0.0249176
1878	0.05165	4	0.0249176
1879	0.05165	4	0.0249176
1880	0.05165	4	0.0249176
1881	0.05165	4	0.0249176
1882	0.05165	4	0.0249176
1883	0.05165	4	0.0249176
1884	0.05165	4	0.0249176
1885	0.05165	4	0.0249176
1886	0.05165	4	0.0249176
1887	0.05165	4	0.0249176
1888	0.05165	4	0.0249176
1889	0.05165	4	0.0249176
1890	0.05165	4	0.0249176
1891	0.05165	4	0.0249176
1892	0.05165	4	0.0249176
1893	0.05165	4	0.0249176
1894	0.05165	4	0.0249176
1895	0.05165	4	0.0249176
1896	0.05165	4	0.0249176
1897	0.05165	4	0.0249176
1898	0.05165	4	0.0249176
1899	0.05165	4	0.0249176
1900	0.05165	4	0.0249176
1901	0.05165	4	0.0249176
1902	0.05165	4	0.0249176
1903	0.05165	4	0.0249176
1904	0.05165	4	0.0249176
1905	0.05165	4	0.0249176
1906	0.05165	4	0.0249176
1907	0.05165	4	0.0249176
1908	0.05165	4	0.0249176
1909	0.05165	4	0.0249176
1910	0.05165	4	0.0249176
1911	0.05165	4	0.0249176
1912	0.05165	4	0.0249176
1913	0.05165	4	0.0249176
1914	0.05165	4	0.0249176
1915	0.05165	4	0.0249176
1916	0.05165	4	0.0249176
1917	0.05165	4	0.0249176
1918	0.05165	4	0.0249176
1919	0.05165	4	0.0249176
1920	0.05165	4	0.0249176
1921	0.05165	4	0.0249176
1922	0.05165	4	0.0249176
1923	0.05165	4	0.0249176
1924	0.05165	4	0.0249176
1925	0.05165	4	0.0249176
1926	0.05165	4	0.0249176
1927	0.05165	4	0.0249176
1928	0.05165	4	0.0249176
1929	0.05165	4	0.0249176
1930	0.05165	4	0.0249176
1931	0.05165	4	0.0249176
1932	0.05165	4	0.0249176
1933	0.05165	4	0.0249176
1934	0.05165	4	0.0249176
1935	0.05165	4	0.0249176
1936	0.05165	4	0.0249176
1937	0.05165	4	0.0249176
1938	0.05165	4	0.0249176
1939	0.05165	4	0.0249176
1940	0.05165	4	0.0249176
1941	0.05165	4	0.0249176
1942	0.05165	4	0.0249176
1943	0.05165	4	0.0249176
1944	0.05165	4	0.0249176
1945	0.05165	4	0.0249176
1946	0.05165	4	0.0249176
1947	0.05165	4	0.0249176
1948	0.05165	4	0.0249176
1949	0.05165	4	0.0249176
1950	0.05165	4	0.0249176
1951	0.05165	4	0.0249176
1952	0.05165	4	0.0249176
1953	0.05165	4	0.0249176
1954	0.05165	4	0.0249176
1955	0.05165	4	0.0249176
1956	0.05165	4	0.0249176
1957	0.05165	4	0.0249176
1958	0.05165	4	0.0249176
1959	0.05165	4	0.0249176
1960	0.05165	4	0.0249176
1961	0.05165	4	0.0249176
1962	0.05165	4	0.0249176
1963	0.05165	4	0.0249176
1964	0.05165	4	0.0249176
1965	0.05165	4	0.0249176
1966	0.05165	4	0.0249176
1967	0.05165	4	0.0249176
1968	0.05165	4	0.0249176
1969	0.05165	4	0.0249176
1970	0.05165	4	0.0249176
1971	0.05165	4	0.0249176
1972	0.05165	4	0.0249176
1973	0.05165	4	0.0249176
1974	0.05165	4	0.0249176
1975	0.05165	4	0.0249176
1976	0.05165	4	0.0249176
1977	0.05165	4	0.0249176
1978	0.05165	4	0.0249176
1979	0.05165	4	0.0249176
1980	0.05165	4	0.0249176
1981	0.05165	4	0.0249176
1982	0.05165	4	0.0249176
1983	0.05165	4	0.0249176
1984	0.05165	4	0.0249176
1985	0.05165	4	0.0249176
1986	0.05165	4	0.0249176
1987	0.05165	4	0.0249176
1988	0.05165	4	0.0249176
1989	0.05165	4	0.0249176
1990	0.05165	4	0.0249176
1991	0.05165	4	0.0249176
1992	0.05165	4	0.0249176
1993	0.05165	4	0.0249176
1994	0.05165	4	0.0249176
1995	0.05165	4	0.0249176
1996	0.05165	4	0.0249176
1997	0.05165	4	0.0249176
1998	0.05165	4	0.0249176
1999	0.05165	4	0.0249176
[truncated: 38,001 more rows]
