# Supplementary material for: Aspiration-driven co-evolution of cooperation with individual behavioral diversity
Source: PLoS One. 2023 Sep 15;18(9):e0291134. doi: 10.1371/journal.pone.0291134 (PMC10503719; doi:10.1371/journal.pone.0291134)
Supplement: S1 Data — (ZIP) [file pone.0291134.s001.zip › M1/v1-L=200/data/aspiration_time,b=1.95_frequency.txt]

0	0.5	0.5	0
1	0.703332	0.727907	0.478533
2	0.794431	0.885174	0.552845
3	0.814992	1.00092	0.611516
4	0.793149	1.08967	0.637915
5	0.748956	1.16339	0.637809
6	0.696615	1.23167	0.618917
7	0.641891	1.29069	0.58993
8	0.588536	1.3548	0.552618
9	0.537761	1.41107	0.513827
10	0.490636	1.50931	0.472123
11	0.447125	1.5947	0.43351
12	0.40782	1.68302	0.395752
13	0.372018	1.80085	0.360785
14	0.339376	1.91448	0.328911
15	0.309782	2.04418	0.299708
16	0.283072	2.21389	0.273369
17	0.258615	2.36782	0.249134
18	0.23637	2.58012	0.227135
19	0.216254	2.65201	0.206718
20	0.19802	2.80769	0.18846
21	0.181462	2.94105	0.172047
22	0.166487	3.01886	0.156971
23	0.153068	3.19591	0.143453
24	0.140752	3.29287	0.131109
25	0.129496	3.41935	0.11968
26	0.119415	3.47129	0.109329
27	0.110244	3.51304	0.100005
28	0.101995	3.54976	0.0916202
29	0.0944856	3.60138	0.0840215
30	0.0877677	3.60998	0.0771692
31	0.0816457	3.62523	0.0708939
32	0.0760854	3.69691	0.0652813
33	0.0710956	3.69397	0.0602854
34	0.0665444	3.74801	0.0556519
35	0.0624496	3.76733	0.0514879
36	0.058733	3.78653	0.0477034
37	0.0554197	3.74693	0.0443119
38	0.0524129	3.74858	0.0411051
39	0.0497021	3.71515	0.0383038
40	0.0472132	3.82699	0.0359348
41	0.0449479	3.86395	0.0337445
42	0.0428999	3.87507	0.0315615
43	0.0410446	3.88463	0.0296725
44	0.0393793	3.89311	0.0279772
45	0.0378787	3.90224	0.0264451
46	0.0365021	3.90955	0.0250428
47	0.0352715	3.91638	0.0237884
48	0.0341482	3.92284	0.0226426
49	0.0331455	3.89484	0.0216227
50	0.0322361	3.90439	0.020682
51	0.0314259	3.88179	0.01984
52	0.0306609	3.9569	0.0191429
53	0.0299703	3.95975	0.0184419
54	0.0293478	3.96309	0.0178078
55	0.0287838	3.96722	0.01723
56	0.0282751	3.97099	0.0167088
57	0.0278137	3.9742	0.0162366
58	0.0274	3.97658	0.0158147
59	0.0270234	3.97843	0.0154316
60	0.0266817	3.98008	0.0150841
61	0.0263763	3.98191	0.0147724
62	0.0260982	3.98352	0.0144888
63	0.0258432	3.98489	0.014229
64	0.0256169	3.98627	0.013998
65	0.0254119	3.98742	0.0137891
66	0.0252237	3.98882	0.0135961
67	0.0250549	3.98983	0.0134239
68	0.0249033	3.99096	0.0132686
69	0.0247665	3.9919	0.0131286
70	0.0246395	3.99262	0.0129991
71	0.0245258	3.99332	0.012883
72	0.0244231	3.99384	0.0127785
73	0.0243304	3.99441	0.0126839
74	0.0242466	3.99481	0.0125986
75	0.0241708	3.99532	0.0125211
76	0.0241033	3.99581	0.012452
77	0.024041	3.99622	0.0123883
78	0.0239856	3.99662	0.0123315
79	0.023934	3.99694	0.0122789
80	0.0238879	3.99726	0.0122317
81	0.0238458	3.99754	0.0121887
82	0.0238081	3.99774	0.0121502
83	0.0237736	3.99799	0.0121149
84	0.0237433	3.99823	0.0120838
85	0.0237146	3.99838	0.0120546
86	0.0236893	3.99853	0.0120288
87	0.0236663	3.99866	0.0120054
88	0.0236463	3.99883	0.0119848
89	0.0236279	3.99896	0.011966
90	0.0236111	3.99906	0.0119489
91	0.0235959	3.99915	0.0119333
92	0.0235821	3.99926	0.0119191
93	0.0235695	3.99933	0.0119063
94	0.0235582	3.9994	0.0118947
95	0.0235479	3.99947	0.0118842
96	0.0235385	3.99951	0.0118747
97	0.02353	3.99954	0.011866
98	0.0235224	3.99959	0.0118583
99	0.0235155	3.99964	0.0118512
100	0.0235091	3.99966	0.0118448
101	0.0235036	3.9997	0.0118391
102	0.0234985	3.99974	0.0118339
103	0.0234939	3.99977	0.0118292
104	0.0234898	3.99979	0.011825
105	0.0234859	3.99981	0.0118211
106	0.0234825	3.99983	0.0118176
107	0.0234794	3.99984	0.0118144
108	0.0234766	3.99986	0.0118115
109	0.0234741	3.99987	0.011809
110	0.0234718	3.99989	0.0118066
111	0.0234698	3.99991	0.0118046
112	0.0234679	3.99992	0.0118026
113	0.0234662	3.99992	0.0118009
114	0.0234646	3.99993	0.0117994
115	0.0234633	3.99994	0.011798
116	0.023462	3.99994	0.0117967
117	0.0234609	3.99995	0.0117955
118	0.0234598	3.99996	0.0117945
119	0.0234589	3.99996	0.0117935
120	0.0234581	3.99996	0.0117927
121	0.0234573	3.99997	0.0117919
122	0.0234566	3.99997	0.0117912
123	0.023456	3.99997	0.0117906
124	0.0234554	3.99997	0.01179
125	0.0234549	3.99998	0.0117894
126	0.0234544	3.99998	0.011789
127	0.023454	3.99998	0.0117886
128	0.0234536	3.99998	0.0117882
129	0.0234533	3.99998	0.0117878
130	0.023453	3.99999	0.0117875
131	0.0234527	3.99999	0.0117872
132	0.0234524	3.99999	0.0117869
133	0.0234522	3.99999	0.0117867
134	0.023452	3.99999	0.0117865
135	0.0234518	3.99999	0.0117863
136	0.0234516	3.99999	0.0117861
137	0.0234515	3.99999	0.011786
138	0.0234513	3.99999	0.0117858
139	0.0234512	3.99999	0.0117857
140	0.0234511	3.99999	0.0117856
141	0.023451	3.99999	0.0117855
142	0.0234509	4	0.0117854
143	0.0234508	4	0.0117853
144	0.0234507	4	0.0117852
145	0.0234507	4	0.0117851
146	0.0234506	4	0.0117851
147	0.0234505	4	0.011785
148	0.0234505	4	0.011785
149	0.0234504	4	0.0117849
150	0.0234504	4	0.0117849
151	0.0234504	4	0.0117848
152	0.0234503	4	0.0117848
153	0.0234503	4	0.0117848
154	0.0234503	4	0.0117847
155	0.0234502	4	0.0117847
156	0.0234502	4	0.0117847
157	0.0234502	4	0.0117847
158	0.0234502	4	0.0117847
159	0.0234502	4	0.0117846
160	0.0234501	4	0.0117846
161	0.0234501	4	0.0117846
162	0.0234501	4	0.0117846
163	0.0234501	4	0.0117846
164	0.0234501	4	0.0117846
165	0.0234501	4	0.0117846
166	0.0234501	4	0.0117846
167	0.0234501	4	0.0117845
168	0.0234501	4	0.0117845
169	0.0234501	4	0.0117845
170	0.0234501	4	0.0117845
171	0.02345	4	0.0117845
172	0.02345	4	0.0117845
173	0.02345	4	0.0117845
174	0.02345	4	0.0117845
175	0.02345	4	0.0117845
176	0.02345	4	0.0117845
177	0.02345	4	0.0117845
178	0.02345	4	0.0117845
179	0.02345	4	0.0117845
180	0.02345	4	0.0117845
181	0.02345	4	0.0117845
182	0.02345	4	0.0117845
183	0.02345	4	0.0117845
184	0.02345	4	0.0117845
185	0.02345	4	0.0117845
186	0.02345	4	0.0117845
187	0.02345	4	0.0117845
188	0.02345	4	0.0117845
189	0.02345	4	0.0117845
190	0.02345	4	0.0117845
191	0.02345	4	0.0117845
192	0.02345	4	0.0117845
193	0.02345	4	0.0117845
194	0.02345	4	0.0117845
195	0.02345	4	0.0117845
196	0.02345	4	0.0117845
197	0.02345	4	0.0117845
198	0.02345	4	0.0117845
199	0.02345	4	0.0117845
200	0.02345	4	0.0117845
201	0.02345	4	0.0117845
202	0.02345	4	0.0117845
203	0.02345	4	0.0117845
204	0.02345	4	0.0117845
205	0.02345	4	0.0117845
206	0.02345	4	0.0117845
207	0.02345	4	0.0117845
208	0.02345	4	0.0117845
209	0.02345	4	0.0117845
210	0.02345	4	0.0117845
211	0.02345	4	0.0117845
212	0.02345	4	0.0117845
213	0.02345	4	0.0117845
214	0.02345	4	0.0117845
215	0.02345	4	0.0117845
216	0.02345	4	0.0117845
217	0.02345	4	0.0117845
218	0.02345	4	0.0117845
219	0.02345	4	0.0117845
220	0.02345	4	0.0117845
221	0.02345	4	0.0117845
222	0.02345	4	0.0117845
223	0.02345	4	0.0117845
224	0.02345	4	0.0117845
225	0.02345	4	0.0117845
226	0.02345	4	0.0117845
227	0.02345	4	0.0117845
228	0.02345	4	0.0117845
229	0.02345	4	0.0117845
230	0.02345	4	0.0117845
231	0.02345	4	0.0117845
232	0.02345	4	0.0117845
233	0.02345	4	0.0117845
234	0.02345	4	0.0117845
235	0.02345	4	0.0117845
236	0.02345	4	0.0117845
237	0.02345	4	0.0117845
238	0.02345	4	0.0117845
239	0.02345	4	0.0117845
240	0.02345	4	0.0117845
241	0.02345	4	0.0117845
242	0.02345	4	0.0117845
243	0.02345	4	0.0117845
244	0.02345	4	0.0117845
245	0.02345	4	0.0117845
246	0.02345	4	0.0117845
247	0.02345	4	0.0117845
248	0.02345	4	0.0117845
249	0.02345	4	0.0117845
250	0.02345	4	0.0117845
251	0.02345	4	0.0117845
252	0.02345	4	0.0117845
253	0.02345	4	0.0117845
254	0.02345	4	0.0117845
255	0.02345	4	0.0117845
256	0.02345	4	0.0117845
257	0.02345	4	0.0117845
258	0.02345	4	0.0117845
259	0.02345	4	0.0117845
260	0.02345	4	0.0117845
261	0.02345	4	0.0117845
262	0.02345	4	0.0117845
263	0.02345	4	0.0117845
264	0.02345	4	0.0117845
265	0.02345	4	0.0117845
266	0.02345	4	0.0117845
267	0.02345	4	0.0117845
268	0.02345	4	0.0117845
269	0.02345	4	0.0117845
270	0.02345	4	0.0117845
271	0.02345	4	0.0117845
272	0.02345	4	0.0117845
273	0.02345	4	0.0117845
274	0.02345	4	0.0117845
275	0.02345	4	0.0117845
276	0.02345	4	0.0117845
277	0.02345	4	0.0117845
278	0.02345	4	0.0117845
279	0.02345	4	0.0117845
280	0.02345	4	0.0117845
281	0.02345	4	0.0117845
282	0.02345	4	0.0117845
283	0.02345	4	0.0117845
284	0.02345	4	0.0117845
285	0.02345	4	0.0117845
286	0.02345	4	0.0117845
287	0.02345	4	0.0117845
288	0.02345	4	0.0117845
289	0.02345	4	0.0117845
290	0.02345	4	0.0117845
291	0.02345	4	0.0117845
292	0.02345	4	0.0117845
293	0.02345	4	0.0117845
294	0.02345	4	0.0117845
295	0.02345	4	0.0117845
296	0.02345	4	0.0117845
297	0.02345	4	0.0117845
298	0.02345	4	0.0117845
299	0.02345	4	0.0117845
300	0.02345	4	0.0117845
301	0.02345	4	0.0117845
302	0.02345	4	0.0117845
303	0.02345	4	0.0117845
304	0.02345	4	0.0117845
305	0.02345	4	0.0117845
306	0.02345	4	0.0117845
307	0.02345	4	0.0117845
308	0.02345	4	0.0117845
309	0.02345	4	0.0117845
310	0.02345	4	0.0117845
311	0.02345	4	0.0117845
312	0.02345	4	0.0117845
313	0.02345	4	0.0117845
314	0.02345	4	0.0117845
315	0.02345	4	0.0117845
316	0.02345	4	0.0117845
317	0.02345	4	0.0117845
318	0.02345	4	0.0117845
319	0.02345	4	0.0117845
320	0.02345	4	0.0117845
321	0.02345	4	0.0117845
322	0.02345	4	0.0117845
323	0.02345	4	0.0117845
324	0.02345	4	0.0117845
325	0.02345	4	0.0117845
326	0.02345	4	0.0117845
327	0.02345	4	0.0117845
328	0.02345	4	0.0117845
329	0.02345	4	0.0117845
330	0.02345	4	0.0117845
331	0.02345	4	0.0117845
332	0.02345	4	0.0117845
333	0.02345	4	0.0117845
334	0.02345	4	0.0117845
335	0.02345	4	0.0117845
336	0.02345	4	0.0117845
337	0.02345	4	0.0117845
338	0.02345	4	0.0117845
339	0.02345	4	0.0117845
340	0.02345	4	0.0117845
341	0.02345	4	0.0117845
342	0.02345	4	0.0117845
343	0.02345	4	0.0117845
344	0.02345	4	0.0117845
345	0.02345	4	0.0117845
346	0.02345	4	0.0117845
347	0.02345	4	0.0117845
348	0.02345	4	0.0117845
349	0.02345	4	0.0117845
350	0.02345	4	0.0117845
351	0.02345	4	0.0117845
352	0.02345	4	0.0117845
353	0.02345	4	0.0117845
354	0.02345	4	0.0117845
355	0.02345	4	0.0117845
356	0.02345	4	0.0117845
357	0.02345	4	0.0117845
358	0.02345	4	0.0117845
359	0.02345	4	0.0117845
360	0.02345	4	0.0117845
361	0.02345	4	0.0117845
362	0.02345	4	0.0117845
363	0.02345	4	0.0117845
364	0.02345	4	0.0117845
365	0.02345	4	0.0117845
366	0.02345	4	0.0117845
367	0.02345	4	0.0117845
368	0.02345	4	0.0117845
369	0.02345	4	0.0117845
370	0.02345	4	0.0117845
371	0.02345	4	0.0117845
372	0.02345	4	0.0117845
373	0.02345	4	0.0117845
374	0.02345	4	0.0117845
375	0.02345	4	0.0117845
376	0.02345	4	0.0117845
377	0.02345	4	0.0117845
378	0.02345	4	0.0117845
379	0.02345	4	0.0117845
380	0.02345	4	0.0117845
381	0.02345	4	0.0117845
382	0.02345	4	0.0117845
383	0.02345	4	0.0117845
384	0.02345	4	0.0117845
385	0.02345	4	0.0117845
386	0.02345	4	0.0117845
387	0.02345	4	0.0117845
388	0.02345	4	0.0117845
389	0.02345	4	0.0117845
390	0.02345	4	0.0117845
391	0.02345	4	0.0117845
392	0.02345	4	0.0117845
393	0.02345	4	0.0117845
394	0.02345	4	0.0117845
395	0.02345	4	0.0117845
396	0.02345	4	0.0117845
397	0.02345	4	0.0117845
398	0.02345	4	0.0117845
399	0.02345	4	0.0117845
400	0.02345	4	0.0117845
401	0.02345	4	0.0117845
402	0.02345	4	0.0117845
403	0.02345	4	0.0117845
404	0.02345	4	0.0117845
405	0.02345	4	0.0117845
406	0.02345	4	0.0117845
407	0.02345	4	0.0117845
408	0.02345	4	0.0117845
409	0.02345	4	0.0117845
410	0.02345	4	0.0117845
411	0.02345	4	0.0117845
412	0.02345	4	0.0117845
413	0.02345	4	0.0117845
414	0.02345	4	0.0117845
415	0.02345	4	0.0117845
416	0.02345	4	0.0117845
417	0.02345	4	0.0117845
418	0.02345	4	0.0117845
419	0.02345	4	0.0117845
420	0.02345	4	0.0117845
421	0.02345	4	0.0117845
422	0.02345	4	0.0117845
423	0.02345	4	0.0117845
424	0.02345	4	0.0117845
425	0.02345	4	0.0117845
426	0.02345	4	0.0117845
427	0.02345	4	0.0117845
428	0.02345	4	0.0117845
429	0.02345	4	0.0117845
430	0.02345	4	0.0117845
431	0.02345	4	0.0117845
432	0.02345	4	0.0117845
433	0.02345	4	0.0117845
434	0.02345	4	0.0117845
435	0.02345	4	0.0117845
436	0.02345	4	0.0117845
437	0.02345	4	0.0117845
438	0.02345	4	0.0117845
439	0.02345	4	0.0117845
440	0.02345	4	0.0117845
441	0.02345	4	0.0117845
442	0.02345	4	0.0117845
443	0.02345	4	0.0117845
444	0.02345	4	0.0117845
445	0.02345	4	0.0117845
446	0.02345	4	0.0117845
447	0.02345	4	0.0117845
448	0.02345	4	0.0117845
449	0.02345	4	0.0117845
450	0.02345	4	0.0117845
451	0.02345	4	0.0117845
452	0.02345	4	0.0117845
453	0.02345	4	0.0117845
454	0.02345	4	0.0117845
455	0.02345	4	0.0117845
456	0.02345	4	0.0117845
457	0.02345	4	0.0117845
458	0.02345	4	0.0117845
459	0.02345	4	0.0117845
460	0.02345	4	0.0117845
461	0.02345	4	0.0117845
462	0.02345	4	0.0117845
463	0.02345	4	0.0117845
464	0.02345	4	0.0117845
465	0.02345	4	0.0117845
466	0.02345	4	0.0117845
467	0.02345	4	0.0117845
468	0.02345	4	0.0117845
469	0.02345	4	0.0117845
470	0.02345	4	0.0117845
471	0.02345	4	0.0117845
472	0.02345	4	0.0117845
473	0.02345	4	0.0117845
474	0.02345	4	0.0117845
475	0.02345	4	0.0117845
476	0.02345	4	0.0117845
477	0.02345	4	0.0117845
478	0.02345	4	0.0117845
479	0.02345	4	0.0117845
480	0.02345	4	0.0117845
481	0.02345	4	0.0117845
482	0.02345	4	0.0117845
483	0.02345	4	0.0117845
484	0.02345	4	0.0117845
485	0.02345	4	0.0117845
486	0.02345	4	0.0117845
487	0.02345	4	0.0117845
488	0.02345	4	0.0117845
489	0.02345	4	0.0117845
490	0.02345	4	0.0117845
491	0.02345	4	0.0117845
492	0.02345	4	0.0117845
493	0.02345	4	0.0117845
494	0.02345	4	0.0117845
495	0.02345	4	0.0117845
496	0.02345	4	0.0117845
497	0.02345	4	0.0117845
498	0.02345	4	0.0117845
499	0.02345	4	0.0117845
500	0.02345	4	0.0117845
501	0.02345	4	0.0117845
502	0.02345	4	0.0117845
503	0.02345	4	0.0117845
504	0.02345	4	0.0117845
505	0.02345	4	0.0117845
506	0.02345	4	0.0117845
507	0.02345	4	0.0117845
508	0.02345	4	0.0117845
509	0.02345	4	0.0117845
510	0.02345	4	0.0117845
511	0.02345	4	0.0117845
512	0.02345	4	0.0117845
513	0.02345	4	0.0117845
514	0.02345	4	0.0117845
515	0.02345	4	0.0117845
516	0.02345	4	0.0117845
517	0.02345	4	0.0117845
518	0.02345	4	0.0117845
519	0.02345	4	0.0117845
520	0.02345	4	0.0117845
521	0.02345	4	0.0117845
522	0.02345	4	0.0117845
523	0.02345	4	0.0117845
524	0.02345	4	0.0117845
525	0.02345	4	0.0117845
526	0.02345	4	0.0117845
527	0.02345	4	0.0117845
528	0.02345	4	0.0117845
529	0.02345	4	0.0117845
530	0.02345	4	0.0117845
531	0.02345	4	0.0117845
532	0.02345	4	0.0117845
533	0.02345	4	0.0117845
534	0.02345	4	0.0117845
535	0.02345	4	0.0117845
536	0.02345	4	0.0117845
537	0.02345	4	0.0117845
538	0.02345	4	0.0117845
539	0.02345	4	0.0117845
540	0.02345	4	0.0117845
541	0.02345	4	0.0117845
542	0.02345	4	0.0117845
543	0.02345	4	0.0117845
544	0.02345	4	0.0117845
545	0.02345	4	0.0117845
546	0.02345	4	0.0117845
547	0.02345	4	0.0117845
548	0.02345	4	0.0117845
549	0.02345	4	0.0117845
550	0.02345	4	0.0117845
551	0.02345	4	0.0117845
552	0.02345	4	0.0117845
553	0.02345	4	0.0117845
554	0.02345	4	0.0117845
555	0.02345	4	0.0117845
556	0.02345	4	0.0117845
557	0.02345	4	0.0117845
558	0.02345	4	0.0117845
559	0.02345	4	0.0117845
560	0.02345	4	0.0117845
561	0.02345	4	0.0117845
562	0.02345	4	0.0117845
563	0.02345	4	0.0117845
564	0.02345	4	0.0117845
565	0.02345	4	0.0117845
566	0.02345	4	0.0117845
567	0.02345	4	0.0117845
568	0.02345	4	0.0117845
569	0.02345	4	0.0117845
570	0.02345	4	0.0117845
571	0.02345	4	0.0117845
572	0.02345	4	0.0117845
573	0.02345	4	0.0117845
574	0.02345	4	0.0117845
575	0.02345	4	0.0117845
576	0.02345	4	0.0117845
577	0.02345	4	0.0117845
578	0.02345	4	0.0117845
579	0.02345	4	0.0117845
580	0.02345	4	0.0117845
581	0.02345	4	0.0117845
582	0.02345	4	0.0117845
583	0.02345	4	0.0117845
584	0.02345	4	0.0117845
585	0.02345	4	0.0117845
586	0.02345	4	0.0117845
587	0.02345	4	0.0117845
588	0.02345	4	0.0117845
589	0.02345	4	0.0117845
590	0.02345	4	0.0117845
591	0.02345	4	0.0117845
592	0.02345	4	0.0117845
593	0.02345	4	0.0117845
594	0.02345	4	0.0117845
595	0.02345	4	0.0117845
596	0.02345	4	0.0117845
597	0.02345	4	0.0117845
598	0.02345	4	0.0117845
599	0.02345	4	0.0117845
600	0.02345	4	0.0117845
601	0.02345	4	0.0117845
602	0.02345	4	0.0117845
603	0.02345	4	0.0117845
604	0.02345	4	0.0117845
605	0.02345	4	0.0117845
606	0.02345	4	0.0117845
607	0.02345	4	0.0117845
608	0.02345	4	0.0117845
609	0.02345	4	0.0117845
610	0.02345	4	0.0117845
611	0.02345	4	0.0117845
612	0.02345	4	0.0117845
613	0.02345	4	0.0117845
614	0.02345	4	0.0117845
615	0.02345	4	0.0117845
616	0.02345	4	0.0117845
617	0.02345	4	0.0117845
618	0.02345	4	0.0117845
619	0.02345	4	0.0117845
620	0.02345	4	0.0117845
621	0.02345	4	0.0117845
622	0.02345	4	0.0117845
623	0.02345	4	0.0117845
624	0.02345	4	0.0117845
625	0.02345	4	0.0117845
626	0.02345	4	0.0117845
627	0.02345	4	0.0117845
628	0.02345	4	0.0117845
629	0.02345	4	0.0117845
630	0.02345	4	0.0117845
631	0.02345	4	0.0117845
632	0.02345	4	0.0117845
633	0.02345	4	0.0117845
634	0.02345	4	0.0117845
635	0.02345	4	0.0117845
636	0.02345	4	0.0117845
637	0.02345	4	0.0117845
638	0.02345	4	0.0117845
639	0.02345	4	0.0117845
640	0.02345	4	0.0117845
641	0.02345	4	0.0117845
642	0.02345	4	0.0117845
643	0.02345	4	0.0117845
644	0.02345	4	0.0117845
645	0.02345	4	0.0117845
646	0.02345	4	0.0117845
647	0.02345	4	0.0117845
648	0.02345	4	0.0117845
649	0.02345	4	0.0117845
650	0.02345	4	0.0117845
651	0.02345	4	0.0117845
652	0.02345	4	0.0117845
653	0.02345	4	0.0117845
654	0.02345	4	0.0117845
655	0.02345	4	0.0117845
656	0.02345	4	0.0117845
657	0.02345	4	0.0117845
658	0.02345	4	0.0117845
659	0.02345	4	0.0117845
660	0.02345	4	0.0117845
661	0.02345	4	0.0117845
662	0.02345	4	0.0117845
663	0.02345	4	0.0117845
664	0.02345	4	0.0117845
665	0.02345	4	0.0117845
666	0.02345	4	0.0117845
667	0.02345	4	0.0117845
668	0.02345	4	0.0117845
669	0.02345	4	0.0117845
670	0.02345	4	0.0117845
671	0.02345	4	0.0117845
672	0.02345	4	0.0117845
673	0.02345	4	0.0117845
674	0.02345	4	0.0117845
675	0.02345	4	0.0117845
676	0.02345	4	0.0117845
677	0.02345	4	0.0117845
678	0.02345	4	0.0117845
679	0.02345	4	0.0117845
680	0.02345	4	0.0117845
681	0.02345	4	0.0117845
682	0.02345	4	0.0117845
683	0.02345	4	0.0117845
684	0.02345	4	0.0117845
685	0.02345	4	0.0117845
686	0.02345	4	0.0117845
687	0.02345	4	0.0117845
688	0.02345	4	0.0117845
689	0.02345	4	0.0117845
690	0.02345	4	0.0117845
691	0.02345	4	0.0117845
692	0.02345	4	0.0117845
693	0.02345	4	0.0117845
694	0.02345	4	0.0117845
695	0.02345	4	0.0117845
696	0.02345	4	0.0117845
697	0.02345	4	0.0117845
698	0.02345	4	0.0117845
699	0.02345	4	0.0117845
700	0.02345	4	0.0117845
701	0.02345	4	0.0117845
702	0.02345	4	0.0117845
703	0.02345	4	0.0117845
704	0.02345	4	0.0117845
705	0.02345	4	0.0117845
706	0.02345	4	0.0117845
707	0.02345	4	0.0117845
708	0.02345	4	0.0117845
709	0.02345	4	0.0117845
710	0.02345	4	0.0117845
711	0.02345	4	0.0117845
712	0.02345	4	0.0117845
713	0.02345	4	0.0117845
714	0.02345	4	0.0117845
715	0.02345	4	0.0117845
716	0.02345	4	0.0117845
717	0.02345	4	0.0117845
718	0.02345	4	0.0117845
719	0.02345	4	0.0117845
720	0.02345	4	0.0117845
721	0.02345	4	0.0117845
722	0.02345	4	0.0117845
723	0.02345	4	0.0117845
724	0.02345	4	0.0117845
725	0.02345	4	0.0117845
726	0.02345	4	0.0117845
727	0.02345	4	0.0117845
728	0.02345	4	0.0117845
729	0.02345	4	0.0117845
730	0.02345	4	0.0117845
731	0.02345	4	0.0117845
732	0.02345	4	0.0117845
733	0.02345	4	0.0117845
734	0.02345	4	0.0117845
735	0.02345	4	0.0117845
736	0.02345	4	0.0117845
737	0.02345	4	0.0117845
738	0.02345	4	0.0117845
739	0.02345	4	0.0117845
740	0.02345	4	0.0117845
741	0.02345	4	0.0117845
742	0.02345	4	0.0117845
743	0.02345	4	0.0117845
744	0.02345	4	0.0117845
745	0.02345	4	0.0117845
746	0.02345	4	0.0117845
747	0.02345	4	0.0117845
748	0.02345	4	0.0117845
749	0.02345	4	0.0117845
750	0.02345	4	0.0117845
751	0.02345	4	0.0117845
752	0.02345	4	0.0117845
753	0.02345	4	0.0117845
754	0.02345	4	0.0117845
755	0.02345	4	0.0117845
756	0.02345	4	0.0117845
757	0.02345	4	0.0117845
758	0.02345	4	0.0117845
759	0.02345	4	0.0117845
760	0.02345	4	0.0117845
761	0.02345	4	0.0117845
762	0.02345	4	0.0117845
763	0.02345	4	0.0117845
764	0.02345	4	0.0117845
765	0.02345	4	0.0117845
766	0.02345	4	0.0117845
767	0.02345	4	0.0117845
768	0.02345	4	0.0117845
769	0.02345	4	0.0117845
770	0.02345	4	0.0117845
771	0.02345	4	0.0117845
772	0.02345	4	0.0117845
773	0.02345	4	0.0117845
774	0.02345	4	0.0117845
775	0.02345	4	0.0117845
776	0.02345	4	0.0117845
777	0.02345	4	0.0117845
778	0.02345	4	0.0117845
779	0.02345	4	0.0117845
780	0.02345	4	0.0117845
781	0.02345	4	0.0117845
782	0.02345	4	0.0117845
783	0.02345	4	0.0117845
784	0.02345	4	0.0117845
785	0.02345	4	0.0117845
786	0.02345	4	0.0117845
787	0.02345	4	0.0117845
788	0.02345	4	0.0117845
789	0.02345	4	0.0117845
790	0.02345	4	0.0117845
791	0.02345	4	0.0117845
792	0.02345	4	0.0117845
793	0.02345	4	0.0117845
794	0.02345	4	0.0117845
795	0.02345	4	0.0117845
796	0.02345	4	0.0117845
797	0.02345	4	0.0117845
798	0.02345	4	0.0117845
799	0.02345	4	0.0117845
800	0.02345	4	0.0117845
801	0.02345	4	0.0117845
802	0.02345	4	0.0117845
803	0.02345	4	0.0117845
804	0.02345	4	0.0117845
805	0.02345	4	0.0117845
806	0.02345	4	0.0117845
807	0.02345	4	0.0117845
808	0.02345	4	0.0117845
809	0.02345	4	0.0117845
810	0.02345	4	0.0117845
811	0.02345	4	0.0117845
812	0.02345	4	0.0117845
813	0.02345	4	0.0117845
814	0.02345	4	0.0117845
815	0.02345	4	0.0117845
816	0.02345	4	0.0117845
817	0.02345	4	0.0117845
818	0.02345	4	0.0117845
819	0.02345	4	0.0117845
820	0.02345	4	0.0117845
821	0.02345	4	0.0117845
822	0.02345	4	0.0117845
823	0.02345	4	0.0117845
824	0.02345	4	0.0117845
825	0.02345	4	0.0117845
826	0.02345	4	0.0117845
827	0.02345	4	0.0117845
828	0.02345	4	0.0117845
829	0.02345	4	0.0117845
830	0.02345	4	0.0117845
831	0.02345	4	0.0117845
832	0.02345	4	0.0117845
833	0.02345	4	0.0117845
834	0.02345	4	0.0117845
835	0.02345	4	0.0117845
836	0.02345	4	0.0117845
837	0.02345	4	0.0117845
838	0.02345	4	0.0117845
839	0.02345	4	0.0117845
840	0.02345	4	0.0117845
841	0.02345	4	0.0117845
842	0.02345	4	0.0117845
843	0.02345	4	0.0117845
844	0.02345	4	0.0117845
845	0.02345	4	0.0117845
846	0.02345	4	0.0117845
847	0.02345	4	0.0117845
848	0.02345	4	0.0117845
849	0.02345	4	0.0117845
850	0.02345	4	0.0117845
851	0.02345	4	0.0117845
852	0.02345	4	0.0117845
853	0.02345	4	0.0117845
854	0.02345	4	0.0117845
855	0.02345	4	0.0117845
856	0.02345	4	0.0117845
857	0.02345	4	0.0117845
858	0.02345	4	0.0117845
859	0.02345	4	0.0117845
860	0.02345	4	0.0117845
861	0.02345	4	0.0117845
862	0.02345	4	0.0117845
863	0.02345	4	0.0117845
864	0.02345	4	0.0117845
865	0.02345	4	0.0117845
866	0.02345	4	0.0117845
867	0.02345	4	0.0117845
868	0.02345	4	0.0117845
869	0.02345	4	0.0117845
870	0.02345	4	0.0117845
871	0.02345	4	0.0117845
872	0.02345	4	0.0117845
873	0.02345	4	0.0117845
874	0.02345	4	0.0117845
875	0.02345	4	0.0117845
876	0.02345	4	0.0117845
877	0.02345	4	0.0117845
878	0.02345	4	0.0117845
879	0.02345	4	0.0117845
880	0.02345	4	0.0117845
881	0.02345	4	0.0117845
882	0.02345	4	0.0117845
883	0.02345	4	0.0117845
884	0.02345	4	0.0117845
885	0.02345	4	0.0117845
886	0.02345	4	0.0117845
887	0.02345	4	0.0117845
888	0.02345	4	0.0117845
889	0.02345	4	0.0117845
890	0.02345	4	0.0117845
891	0.02345	4	0.0117845
892	0.02345	4	0.0117845
893	0.02345	4	0.0117845
894	0.02345	4	0.0117845
895	0.02345	4	0.0117845
896	0.02345	4	0.0117845
897	0.02345	4	0.0117845
898	0.02345	4	0.0117845
899	0.02345	4	0.0117845
900	0.02345	4	0.0117845
901	0.02345	4	0.0117845
902	0.02345	4	0.0117845
903	0.02345	4	0.0117845
904	0.02345	4	0.0117845
905	0.02345	4	0.0117845
906	0.02345	4	0.0117845
907	0.02345	4	0.0117845
908	0.02345	4	0.0117845
909	0.02345	4	0.0117845
910	0.02345	4	0.0117845
911	0.02345	4	0.0117845
912	0.02345	4	0.0117845
913	0.02345	4	0.0117845
914	0.02345	4	0.0117845
915	0.02345	4	0.0117845
916	0.02345	4	0.0117845
917	0.02345	4	0.0117845
918	0.02345	4	0.0117845
919	0.02345	4	0.0117845
920	0.02345	4	0.0117845
921	0.02345	4	0.0117845
922	0.02345	4	0.0117845
923	0.02345	4	0.0117845
924	0.02345	4	0.0117845
925	0.02345	4	0.0117845
926	0.02345	4	0.0117845
927	0.02345	4	0.0117845
928	0.02345	4	0.0117845
929	0.02345	4	0.0117845
930	0.02345	4	0.0117845
931	0.02345	4	0.0117845
932	0.02345	4	0.0117845
933	0.02345	4	0.0117845
934	0.02345	4	0.0117845
935	0.02345	4	0.0117845
936	0.02345	4	0.0117845
937	0.02345	4	0.0117845
938	0.02345	4	0.0117845
939	0.02345	4	0.0117845
940	0.02345	4	0.0117845
941	0.02345	4	0.0117845
942	0.02345	4	0.0117845
943	0.02345	4	0.0117845
944	0.02345	4	0.0117845
945	0.02345	4	0.0117845
946	0.02345	4	0.0117845
947	0.02345	4	0.0117845
948	0.02345	4	0.0117845
949	0.02345	4	0.0117845
950	0.02345	4	0.0117845
951	0.02345	4	0.0117845
952	0.02345	4	0.0117845
953	0.02345	4	0.0117845
954	0.02345	4	0.0117845
955	0.02345	4	0.0117845
956	0.02345	4	0.0117845
957	0.02345	4	0.0117845
958	0.02345	4	0.0117845
959	0.02345	4	0.0117845
960	0.02345	4	0.0117845
961	0.02345	4	0.0117845
962	0.02345	4	0.0117845
963	0.02345	4	0.0117845
964	0.02345	4	0.0117845
965	0.02345	4	0.0117845
966	0.02345	4	0.0117845
967	0.02345	4	0.0117845
968	0.02345	4	0.0117845
969	0.02345	4	0.0117845
970	0.02345	4	0.0117845
971	0.02345	4	0.0117845
972	0.02345	4	0.0117845
973	0.02345	4	0.0117845
974	0.02345	4	0.0117845
975	0.02345	4	0.0117845
976	0.02345	4	0.0117845
977	0.02345	4	0.0117845
978	0.02345	4	0.0117845
979	0.02345	4	0.0117845
980	0.02345	4	0.0117845
981	0.02345	4	0.0117845
982	0.02345	4	0.0117845
983	0.02345	4	0.0117845
984	0.02345	4	0.0117845
985	0.02345	4	0.0117845
986	0.02345	4	0.0117845
987	0.02345	4	0.0117845
988	0.02345	4	0.0117845
989	0.02345	4	0.0117845
990	0.02345	4	0.0117845
991	0.02345	4	0.0117845
992	0.02345	4	0.0117845
993	0.02345	4	0.0117845
994	0.02345	4	0.0117845
995	0.02345	4	0.0117845
996	0.02345	4	0.0117845
997	0.02345	4	0.0117845
998	0.02345	4	0.0117845
999	0.02345	4	0.0117845
1000	0.02345	4	0.0117845
1001	0.02345	4	0.0117845
1002	0.02345	4	0.0117845
1003	0.02345	4	0.0117845
1004	0.02345	4	0.0117845
1005	0.02345	4	0.0117845
1006	0.02345	4	0.0117845
1007	0.02345	4	0.0117845
1008	0.02345	4	0.0117845
1009	0.02345	4	0.0117845
1010	0.02345	4	0.0117845
1011	0.02345	4	0.0117845
1012	0.02345	4	0.0117845
1013	0.02345	4	0.0117845
1014	0.02345	4	0.0117845
1015	0.02345	4	0.0117845
1016	0.02345	4	0.0117845
1017	0.02345	4	0.0117845
1018	0.02345	4	0.0117845
1019	0.02345	4	0.0117845
1020	0.02345	4	0.0117845
1021	0.02345	4	0.0117845
1022	0.02345	4	0.0117845
1023	0.02345	4	0.0117845
1024	0.02345	4	0.0117845
1025	0.02345	4	0.0117845
1026	0.02345	4	0.0117845
1027	0.02345	4	0.0117845
1028	0.02345	4	0.0117845
1029	0.02345	4	0.0117845
1030	0.02345	4	0.0117845
1031	0.02345	4	0.0117845
1032	0.02345	4	0.0117845
1033	0.02345	4	0.0117845
1034	0.02345	4	0.0117845
1035	0.02345	4	0.0117845
1036	0.02345	4	0.0117845
1037	0.02345	4	0.0117845
1038	0.02345	4	0.0117845
1039	0.02345	4	0.0117845
1040	0.02345	4	0.0117845
1041	0.02345	4	0.0117845
1042	0.02345	4	0.0117845
1043	0.02345	4	0.0117845
1044	0.02345	4	0.0117845
1045	0.02345	4	0.0117845
1046	0.02345	4	0.0117845
1047	0.02345	4	0.0117845
1048	0.02345	4	0.0117845
1049	0.02345	4	0.0117845
1050	0.02345	4	0.0117845
1051	0.02345	4	0.0117845
1052	0.02345	4	0.0117845
1053	0.02345	4	0.0117845
1054	0.02345	4	0.0117845
1055	0.02345	4	0.0117845
1056	0.02345	4	0.0117845
1057	0.02345	4	0.0117845
1058	0.02345	4	0.0117845
1059	0.02345	4	0.0117845
1060	0.02345	4	0.0117845
1061	0.02345	4	0.0117845
1062	0.02345	4	0.0117845
1063	0.02345	4	0.0117845
1064	0.02345	4	0.0117845
1065	0.02345	4	0.0117845
1066	0.02345	4	0.0117845
1067	0.02345	4	0.0117845
1068	0.02345	4	0.0117845
1069	0.02345	4	0.0117845
1070	0.02345	4	0.0117845
1071	0.02345	4	0.0117845
1072	0.02345	4	0.0117845
1073	0.02345	4	0.0117845
1074	0.02345	4	0.0117845
1075	0.02345	4	0.0117845
1076	0.02345	4	0.0117845
1077	0.02345	4	0.0117845
1078	0.02345	4	0.0117845
1079	0.02345	4	0.0117845
1080	0.02345	4	0.0117845
1081	0.02345	4	0.0117845
1082	0.02345	4	0.0117845
1083	0.02345	4	0.0117845
1084	0.02345	4	0.0117845
1085	0.02345	4	0.0117845
1086	0.02345	4	0.0117845
1087	0.02345	4	0.0117845
1088	0.02345	4	0.0117845
1089	0.02345	4	0.0117845
1090	0.02345	4	0.0117845
1091	0.02345	4	0.0117845
1092	0.02345	4	0.0117845
1093	0.02345	4	0.0117845
1094	0.02345	4	0.0117845
1095	0.02345	4	0.0117845
1096	0.02345	4	0.0117845
1097	0.02345	4	0.0117845
1098	0.02345	4	0.0117845
1099	0.02345	4	0.0117845
1100	0.02345	4	0.0117845
1101	0.02345	4	0.0117845
1102	0.02345	4	0.0117845
1103	0.02345	4	0.0117845
1104	0.02345	4	0.0117845
1105	0.02345	4	0.0117845
1106	0.02345	4	0.0117845
1107	0.02345	4	0.0117845
1108	0.02345	4	0.0117845
1109	0.02345	4	0.0117845
1110	0.02345	4	0.0117845
1111	0.02345	4	0.0117845
1112	0.02345	4	0.0117845
1113	0.02345	4	0.0117845
1114	0.02345	4	0.0117845
1115	0.02345	4	0.0117845
1116	0.02345	4	0.0117845
1117	0.02345	4	0.0117845
1118	0.02345	4	0.0117845
1119	0.02345	4	0.0117845
1120	0.02345	4	0.0117845
1121	0.02345	4	0.0117845
1122	0.02345	4	0.0117845
1123	0.02345	4	0.0117845
1124	0.02345	4	0.0117845
1125	0.02345	4	0.0117845
1126	0.02345	4	0.0117845
1127	0.02345	4	0.0117845
1128	0.02345	4	0.0117845
1129	0.02345	4	0.0117845
1130	0.02345	4	0.0117845
1131	0.02345	4	0.0117845
1132	0.02345	4	0.0117845
1133	0.02345	4	0.0117845
1134	0.02345	4	0.0117845
1135	0.02345	4	0.0117845
1136	0.02345	4	0.0117845
1137	0.02345	4	0.0117845
1138	0.02345	4	0.0117845
1139	0.02345	4	0.0117845
1140	0.02345	4	0.0117845
1141	0.02345	4	0.0117845
1142	0.02345	4	0.0117845
1143	0.02345	4	0.0117845
1144	0.02345	4	0.0117845
1145	0.02345	4	0.0117845
1146	0.02345	4	0.0117845
1147	0.02345	4	0.0117845
1148	0.02345	4	0.0117845
1149	0.02345	4	0.0117845
1150	0.02345	4	0.0117845
1151	0.02345	4	0.0117845
1152	0.02345	4	0.0117845
1153	0.02345	4	0.0117845
1154	0.02345	4	0.0117845
1155	0.02345	4	0.0117845
1156	0.02345	4	0.0117845
1157	0.02345	4	0.0117845
1158	0.02345	4	0.0117845
1159	0.02345	4	0.0117845
1160	0.02345	4	0.0117845
1161	0.02345	4	0.0117845
1162	0.02345	4	0.0117845
1163	0.02345	4	0.0117845
1164	0.02345	4	0.0117845
1165	0.02345	4	0.0117845
1166	0.02345	4	0.0117845
1167	0.02345	4	0.0117845
1168	0.02345	4	0.0117845
1169	0.02345	4	0.0117845
1170	0.02345	4	0.0117845
1171	0.02345	4	0.0117845
1172	0.02345	4	0.0117845
1173	0.02345	4	0.0117845
1174	0.02345	4	0.0117845
1175	0.02345	4	0.0117845
1176	0.02345	4	0.0117845
1177	0.02345	4	0.0117845
1178	0.02345	4	0.0117845
1179	0.02345	4	0.0117845
1180	0.02345	4	0.0117845
1181	0.02345	4	0.0117845
1182	0.02345	4	0.0117845
1183	0.02345	4	0.0117845
1184	0.02345	4	0.0117845
1185	0.02345	4	0.0117845
1186	0.02345	4	0.0117845
1187	0.02345	4	0.0117845
1188	0.02345	4	0.0117845
1189	0.02345	4	0.0117845
1190	0.02345	4	0.0117845
1191	0.02345	4	0.0117845
1192	0.02345	4	0.0117845
1193	0.02345	4	0.0117845
1194	0.02345	4	0.0117845
1195	0.02345	4	0.0117845
1196	0.02345	4	0.0117845
1197	0.02345	4	0.0117845
1198	0.02345	4	0.0117845
1199	0.02345	4	0.0117845
1200	0.02345	4	0.0117845
1201	0.02345	4	0.0117845
1202	0.02345	4	0.0117845
1203	0.02345	4	0.0117845
1204	0.02345	4	0.0117845
1205	0.02345	4	0.0117845
1206	0.02345	4	0.0117845
1207	0.02345	4	0.0117845
1208	0.02345	4	0.0117845
1209	0.02345	4	0.0117845
1210	0.02345	4	0.0117845
1211	0.02345	4	0.0117845
1212	0.02345	4	0.0117845
1213	0.02345	4	0.0117845
1214	0.02345	4	0.0117845
1215	0.02345	4	0.0117845
1216	0.02345	4	0.0117845
1217	0.02345	4	0.0117845
1218	0.02345	4	0.0117845
1219	0.02345	4	0.0117845
1220	0.02345	4	0.0117845
1221	0.02345	4	0.0117845
1222	0.02345	4	0.0117845
1223	0.02345	4	0.0117845
1224	0.02345	4	0.0117845
1225	0.02345	4	0.0117845
1226	0.02345	4	0.0117845
1227	0.02345	4	0.0117845
1228	0.02345	4	0.0117845
1229	0.02345	4	0.0117845
1230	0.02345	4	0.0117845
1231	0.02345	4	0.0117845
1232	0.02345	4	0.0117845
1233	0.02345	4	0.0117845
1234	0.02345	4	0.0117845
1235	0.02345	4	0.0117845
1236	0.02345	4	0.0117845
1237	0.02345	4	0.0117845
1238	0.02345	4	0.0117845
1239	0.02345	4	0.0117845
1240	0.02345	4	0.0117845
1241	0.02345	4	0.0117845
1242	0.02345	4	0.0117845
1243	0.02345	4	0.0117845
1244	0.02345	4	0.0117845
1245	0.02345	4	0.0117845
1246	0.02345	4	0.0117845
1247	0.02345	4	0.0117845
1248	0.02345	4	0.0117845
1249	0.02345	4	0.0117845
1250	0.02345	4	0.0117845
1251	0.02345	4	0.0117845
1252	0.02345	4	0.0117845
1253	0.02345	4	0.0117845
1254	0.02345	4	0.0117845
1255	0.02345	4	0.0117845
1256	0.02345	4	0.0117845
1257	0.02345	4	0.0117845
1258	0.02345	4	0.0117845
1259	0.02345	4	0.0117845
1260	0.02345	4	0.0117845
1261	0.02345	4	0.0117845
1262	0.02345	4	0.0117845
1263	0.02345	4	0.0117845
1264	0.02345	4	0.0117845
1265	0.02345	4	0.0117845
1266	0.02345	4	0.0117845
1267	0.02345	4	0.0117845
1268	0.02345	4	0.0117845
1269	0.02345	4	0.0117845
1270	0.02345	4	0.0117845
1271	0.02345	4	0.0117845
1272	0.02345	4	0.0117845
1273	0.02345	4	0.0117845
1274	0.02345	4	0.0117845
1275	0.02345	4	0.0117845
1276	0.02345	4	0.0117845
1277	0.02345	4	0.0117845
1278	0.02345	4	0.0117845
1279	0.02345	4	0.0117845
1280	0.02345	4	0.0117845
1281	0.02345	4	0.0117845
1282	0.02345	4	0.0117845
1283	0.02345	4	0.0117845
1284	0.02345	4	0.0117845
1285	0.02345	4	0.0117845
1286	0.02345	4	0.0117845
1287	0.02345	4	0.0117845
1288	0.02345	4	0.0117845
1289	0.02345	4	0.0117845
1290	0.02345	4	0.0117845
1291	0.02345	4	0.0117845
1292	0.02345	4	0.0117845
1293	0.02345	4	0.0117845
1294	0.02345	4	0.0117845
1295	0.02345	4	0.0117845
1296	0.02345	4	0.0117845
1297	0.02345	4	0.0117845
1298	0.02345	4	0.0117845
1299	0.02345	4	0.0117845
1300	0.02345	4	0.0117845
1301	0.02345	4	0.0117845
1302	0.02345	4	0.0117845
1303	0.02345	4	0.0117845
1304	0.02345	4	0.0117845
1305	0.02345	4	0.0117845
1306	0.02345	4	0.0117845
1307	0.02345	4	0.0117845
1308	0.02345	4	0.0117845
1309	0.02345	4	0.0117845
1310	0.02345	4	0.0117845
1311	0.02345	4	0.0117845
1312	0.02345	4	0.0117845
1313	0.02345	4	0.0117845
1314	0.02345	4	0.0117845
1315	0.02345	4	0.0117845
1316	0.02345	4	0.0117845
1317	0.02345	4	0.0117845
1318	0.02345	4	0.0117845
1319	0.02345	4	0.0117845
1320	0.02345	4	0.0117845
1321	0.02345	4	0.0117845
1322	0.02345	4	0.0117845
1323	0.02345	4	0.0117845
1324	0.02345	4	0.0117845
1325	0.02345	4	0.0117845
1326	0.02345	4	0.0117845
1327	0.02345	4	0.0117845
1328	0.02345	4	0.0117845
1329	0.02345	4	0.0117845
1330	0.02345	4	0.0117845
1331	0.02345	4	0.0117845
1332	0.02345	4	0.0117845
1333	0.02345	4	0.0117845
1334	0.02345	4	0.0117845
1335	0.02345	4	0.0117845
1336	0.02345	4	0.0117845
1337	0.02345	4	0.0117845
1338	0.02345	4	0.0117845
1339	0.02345	4	0.0117845
1340	0.02345	4	0.0117845
1341	0.02345	4	0.0117845
1342	0.02345	4	0.0117845
1343	0.02345	4	0.0117845
1344	0.02345	4	0.0117845
1345	0.02345	4	0.0117845
1346	0.02345	4	0.0117845
1347	0.02345	4	0.0117845
1348	0.02345	4	0.0117845
1349	0.02345	4	0.0117845
1350	0.02345	4	0.0117845
1351	0.02345	4	0.0117845
1352	0.02345	4	0.0117845
1353	0.02345	4	0.0117845
1354	0.02345	4	0.0117845
1355	0.02345	4	0.0117845
1356	0.02345	4	0.0117845
1357	0.02345	4	0.0117845
1358	0.02345	4	0.0117845
1359	0.02345	4	0.0117845
1360	0.02345	4	0.0117845
1361	0.02345	4	0.0117845
1362	0.02345	4	0.0117845
1363	0.02345	4	0.0117845
1364	0.02345	4	0.0117845
1365	0.02345	4	0.0117845
1366	0.02345	4	0.0117845
1367	0.02345	4	0.0117845
1368	0.02345	4	0.0117845
1369	0.02345	4	0.0117845
1370	0.02345	4	0.0117845
1371	0.02345	4	0.0117845
1372	0.02345	4	0.0117845
1373	0.02345	4	0.0117845
1374	0.02345	4	0.0117845
1375	0.02345	4	0.0117845
1376	0.02345	4	0.0117845
1377	0.02345	4	0.0117845
1378	0.02345	4	0.0117845
1379	0.02345	4	0.0117845
1380	0.02345	4	0.0117845
1381	0.02345	4	0.0117845
1382	0.02345	4	0.0117845
1383	0.02345	4	0.0117845
1384	0.02345	4	0.0117845
1385	0.02345	4	0.0117845
1386	0.02345	4	0.0117845
1387	0.02345	4	0.0117845
1388	0.02345	4	0.0117845
1389	0.02345	4	0.0117845
1390	0.02345	4	0.0117845
1391	0.02345	4	0.0117845
1392	0.02345	4	0.0117845
1393	0.02345	4	0.0117845
1394	0.02345	4	0.0117845
1395	0.02345	4	0.0117845
1396	0.02345	4	0.0117845
1397	0.02345	4	0.0117845
1398	0.02345	4	0.0117845
1399	0.02345	4	0.0117845
1400	0.02345	4	0.0117845
1401	0.02345	4	0.0117845
1402	0.02345	4	0.0117845
1403	0.02345	4	0.0117845
1404	0.02345	4	0.0117845
1405	0.02345	4	0.0117845
1406	0.02345	4	0.0117845
1407	0.02345	4	0.0117845
1408	0.02345	4	0.0117845
1409	0.02345	4	0.0117845
1410	0.02345	4	0.0117845
1411	0.02345	4	0.0117845
1412	0.02345	4	0.0117845
1413	0.02345	4	0.0117845
1414	0.02345	4	0.0117845
1415	0.02345	4	0.0117845
1416	0.02345	4	0.0117845
1417	0.02345	4	0.0117845
1418	0.02345	4	0.0117845
1419	0.02345	4	0.0117845
1420	0.02345	4	0.0117845
1421	0.02345	4	0.0117845
1422	0.02345	4	0.0117845
1423	0.02345	4	0.0117845
1424	0.02345	4	0.0117845
1425	0.02345	4	0.0117845
1426	0.02345	4	0.0117845
1427	0.02345	4	0.0117845
1428	0.02345	4	0.0117845
1429	0.02345	4	0.0117845
1430	0.02345	4	0.0117845
1431	0.02345	4	0.0117845
1432	0.02345	4	0.0117845
1433	0.02345	4	0.0117845
1434	0.02345	4	0.0117845
1435	0.02345	4	0.0117845
1436	0.02345	4	0.0117845
1437	0.02345	4	0.0117845
1438	0.02345	4	0.0117845
1439	0.02345	4	0.0117845
1440	0.02345	4	0.0117845
1441	0.02345	4	0.0117845
1442	0.02345	4	0.0117845
1443	0.02345	4	0.0117845
1444	0.02345	4	0.0117845
1445	0.02345	4	0.0117845
1446	0.02345	4	0.0117845
1447	0.02345	4	0.0117845
1448	0.02345	4	0.0117845
1449	0.02345	4	0.0117845
1450	0.02345	4	0.0117845
1451	0.02345	4	0.0117845
1452	0.02345	4	0.0117845
1453	0.02345	4	0.0117845
1454	0.02345	4	0.0117845
1455	0.02345	4	0.0117845
1456	0.02345	4	0.0117845
1457	0.02345	4	0.0117845
1458	0.02345	4	0.0117845
1459	0.02345	4	0.0117845
1460	0.02345	4	0.0117845
1461	0.02345	4	0.0117845
1462	0.02345	4	0.0117845
1463	0.02345	4	0.0117845
1464	0.02345	4	0.0117845
1465	0.02345	4	0.0117845
1466	0.02345	4	0.0117845
1467	0.02345	4	0.0117845
1468	0.02345	4	0.0117845
1469	0.02345	4	0.0117845
1470	0.02345	4	0.0117845
1471	0.02345	4	0.0117845
1472	0.02345	4	0.0117845
1473	0.02345	4	0.0117845
1474	0.02345	4	0.0117845
1475	0.02345	4	0.0117845
1476	0.02345	4	0.0117845
1477	0.02345	4	0.0117845
1478	0.02345	4	0.0117845
1479	0.02345	4	0.0117845
1480	0.02345	4	0.0117845
1481	0.02345	4	0.0117845
1482	0.02345	4	0.0117845
1483	0.02345	4	0.0117845
1484	0.02345	4	0.0117845
1485	0.02345	4	0.0117845
1486	0.02345	4	0.0117845
1487	0.02345	4	0.0117845
1488	0.02345	4	0.0117845
1489	0.02345	4	0.0117845
1490	0.02345	4	0.0117845
1491	0.02345	4	0.0117845
1492	0.02345	4	0.0117845
1493	0.02345	4	0.0117845
1494	0.02345	4	0.0117845
1495	0.02345	4	0.0117845
1496	0.02345	4	0.0117845
1497	0.02345	4	0.0117845
1498	0.02345	4	0.0117845
1499	0.02345	4	0.0117845
1500	0.02345	4	0.0117845
1501	0.02345	4	0.0117845
1502	0.02345	4	0.0117845
1503	0.02345	4	0.0117845
1504	0.02345	4	0.0117845
1505	0.02345	4	0.0117845
1506	0.02345	4	0.0117845
1507	0.02345	4	0.0117845
1508	0.02345	4	0.0117845
1509	0.02345	4	0.0117845
1510	0.02345	4	0.0117845
1511	0.02345	4	0.0117845
1512	0.02345	4	0.0117845
1513	0.02345	4	0.0117845
1514	0.02345	4	0.0117845
1515	0.02345	4	0.0117845
1516	0.02345	4	0.0117845
1517	0.02345	4	0.0117845
1518	0.02345	4	0.0117845
1519	0.02345	4	0.0117845
1520	0.02345	4	0.0117845
1521	0.02345	4	0.0117845
1522	0.02345	4	0.0117845
1523	0.02345	4	0.0117845
1524	0.02345	4	0.0117845
1525	0.02345	4	0.0117845
1526	0.02345	4	0.0117845
1527	0.02345	4	0.0117845
1528	0.02345	4	0.0117845
1529	0.02345	4	0.0117845
1530	0.02345	4	0.0117845
1531	0.02345	4	0.0117845
1532	0.02345	4	0.0117845
1533	0.02345	4	0.0117845
1534	0.02345	4	0.0117845
1535	0.02345	4	0.0117845
1536	0.02345	4	0.0117845
1537	0.02345	4	0.0117845
1538	0.02345	4	0.0117845
1539	0.02345	4	0.0117845
1540	0.02345	4	0.0117845
1541	0.02345	4	0.0117845
1542	0.02345	4	0.0117845
1543	0.02345	4	0.0117845
1544	0.02345	4	0.0117845
1545	0.02345	4	0.0117845
1546	0.02345	4	0.0117845
1547	0.02345	4	0.0117845
1548	0.02345	4	0.0117845
1549	0.02345	4	0.0117845
1550	0.02345	4	0.0117845
1551	0.02345	4	0.0117845
1552	0.02345	4	0.0117845
1553	0.02345	4	0.0117845
1554	0.02345	4	0.0117845
1555	0.02345	4	0.0117845
1556	0.02345	4	0.0117845
1557	0.02345	4	0.0117845
1558	0.02345	4	0.0117845
1559	0.02345	4	0.0117845
1560	0.02345	4	0.0117845
1561	0.02345	4	0.0117845
1562	0.02345	4	0.0117845
1563	0.02345	4	0.0117845
1564	0.02345	4	0.0117845
1565	0.02345	4	0.0117845
1566	0.02345	4	0.0117845
1567	0.02345	4	0.0117845
1568	0.02345	4	0.0117845
1569	0.02345	4	0.0117845
1570	0.02345	4	0.0117845
1571	0.02345	4	0.0117845
1572	0.02345	4	0.0117845
1573	0.02345	4	0.0117845
1574	0.02345	4	0.0117845
1575	0.02345	4	0.0117845
1576	0.02345	4	0.0117845
1577	0.02345	4	0.0117845
1578	0.02345	4	0.0117845
1579	0.02345	4	0.0117845
1580	0.02345	4	0.0117845
1581	0.02345	4	0.0117845
1582	0.02345	4	0.0117845
1583	0.02345	4	0.0117845
1584	0.02345	4	0.0117845
1585	0.02345	4	0.0117845
1586	0.02345	4	0.0117845
1587	0.02345	4	0.0117845
1588	0.02345	4	0.0117845
1589	0.02345	4	0.0117845
1590	0.02345	4	0.0117845
1591	0.02345	4	0.0117845
1592	0.02345	4	0.0117845
1593	0.02345	4	0.0117845
1594	0.02345	4	0.0117845
1595	0.02345	4	0.0117845
1596	0.02345	4	0.0117845
1597	0.02345	4	0.0117845
1598	0.02345	4	0.0117845
1599	0.02345	4	0.0117845
1600	0.02345	4	0.0117845
1601	0.02345	4	0.0117845
1602	0.02345	4	0.0117845
1603	0.02345	4	0.0117845
1604	0.02345	4	0.0117845
1605	0.02345	4	0.0117845
1606	0.02345	4	0.0117845
1607	0.02345	4	0.0117845
1608	0.02345	4	0.0117845
1609	0.02345	4	0.0117845
1610	0.02345	4	0.0117845
1611	0.02345	4	0.0117845
1612	0.02345	4	0.0117845
1613	0.02345	4	0.0117845
1614	0.02345	4	0.0117845
1615	0.02345	4	0.0117845
1616	0.02345	4	0.0117845
1617	0.02345	4	0.0117845
1618	0.02345	4	0.0117845
1619	0.02345	4	0.0117845
1620	0.02345	4	0.0117845
1621	0.02345	4	0.0117845
1622	0.02345	4	0.0117845
1623	0.02345	4	0.0117845
1624	0.02345	4	0.0117845
1625	0.02345	4	0.0117845
1626	0.02345	4	0.0117845
1627	0.02345	4	0.0117845
1628	0.02345	4	0.0117845
1629	0.02345	4	0.0117845
1630	0.02345	4	0.0117845
1631	0.02345	4	0.0117845
1632	0.02345	4	0.0117845
1633	0.02345	4	0.0117845
1634	0.02345	4	0.0117845
1635	0.02345	4	0.0117845
1636	0.02345	4	0.0117845
1637	0.02345	4	0.0117845
1638	0.02345	4	0.0117845
1639	0.02345	4	0.0117845
1640	0.02345	4	0.0117845
1641	0.02345	4	0.0117845
1642	0.02345	4	0.0117845
1643	0.02345	4	0.0117845
1644	0.02345	4	0.0117845
1645	0.02345	4	0.0117845
1646	0.02345	4	0.0117845
1647	0.02345	4	0.0117845
1648	0.02345	4	0.0117845
1649	0.02345	4	0.0117845
1650	0.02345	4	0.0117845
1651	0.02345	4	0.0117845
1652	0.02345	4	0.0117845
1653	0.02345	4	0.0117845
1654	0.02345	4	0.0117845
1655	0.02345	4	0.0117845
1656	0.02345	4	0.0117845
1657	0.02345	4	0.0117845
1658	0.02345	4	0.0117845
1659	0.02345	4	0.0117845
1660	0.02345	4	0.0117845
1661	0.02345	4	0.0117845
1662	0.02345	4	0.0117845
1663	0.02345	4	0.0117845
1664	0.02345	4	0.0117845
1665	0.02345	4	0.0117845
1666	0.02345	4	0.0117845
1667	0.02345	4	0.0117845
1668	0.02345	4	0.0117845
1669	0.02345	4	0.0117845
1670	0.02345	4	0.0117845
1671	0.02345	4	0.0117845
1672	0.02345	4	0.0117845
1673	0.02345	4	0.0117845
1674	0.02345	4	0.0117845
1675	0.02345	4	0.0117845
1676	0.02345	4	0.0117845
1677	0.02345	4	0.0117845
1678	0.02345	4	0.0117845
1679	0.02345	4	0.0117845
1680	0.02345	4	0.0117845
1681	0.02345	4	0.0117845
1682	0.02345	4	0.0117845
1683	0.02345	4	0.0117845
1684	0.02345	4	0.0117845
1685	0.02345	4	0.0117845
1686	0.02345	4	0.0117845
1687	0.02345	4	0.0117845
1688	0.02345	4	0.0117845
1689	0.02345	4	0.0117845
1690	0.02345	4	0.0117845
1691	0.02345	4	0.0117845
1692	0.02345	4	0.0117845
1693	0.02345	4	0.0117845
1694	0.02345	4	0.0117845
1695	0.02345	4	0.0117845
1696	0.02345	4	0.0117845
1697	0.02345	4	0.0117845
1698	0.02345	4	0.0117845
1699	0.02345	4	0.0117845
1700	0.02345	4	0.0117845
1701	0.02345	4	0.0117845
1702	0.02345	4	0.0117845
1703	0.02345	4	0.0117845
1704	0.02345	4	0.0117845
1705	0.02345	4	0.0117845
1706	0.02345	4	0.0117845
1707	0.02345	4	0.0117845
1708	0.02345	4	0.0117845
1709	0.02345	4	0.0117845
1710	0.02345	4	0.0117845
1711	0.02345	4	0.0117845
1712	0.02345	4	0.0117845
1713	0.02345	4	0.0117845
1714	0.02345	4	0.0117845
1715	0.02345	4	0.0117845
1716	0.02345	4	0.0117845
1717	0.02345	4	0.0117845
1718	0.02345	4	0.0117845
1719	0.02345	4	0.0117845
1720	0.02345	4	0.0117845
1721	0.02345	4	0.0117845
1722	0.02345	4	0.0117845
1723	0.02345	4	0.0117845
1724	0.02345	4	0.0117845
1725	0.02345	4	0.0117845
1726	0.02345	4	0.0117845
1727	0.02345	4	0.0117845
1728	0.02345	4	0.0117845
1729	0.02345	4	0.0117845
1730	0.02345	4	0.0117845
1731	0.02345	4	0.0117845
1732	0.02345	4	0.0117845
1733	0.02345	4	0.0117845
1734	0.02345	4	0.0117845
1735	0.02345	4	0.0117845
1736	0.02345	4	0.0117845
1737	0.02345	4	0.0117845
1738	0.02345	4	0.0117845
1739	0.02345	4	0.0117845
1740	0.02345	4	0.0117845
1741	0.02345	4	0.0117845
1742	0.02345	4	0.0117845
1743	0.02345	4	0.0117845
1744	0.02345	4	0.0117845
1745	0.02345	4	0.0117845
1746	0.02345	4	0.0117845
1747	0.02345	4	0.0117845
1748	0.02345	4	0.0117845
1749	0.02345	4	0.0117845
1750	0.02345	4	0.0117845
1751	0.02345	4	0.0117845
1752	0.02345	4	0.0117845
1753	0.02345	4	0.0117845
1754	0.02345	4	0.0117845
1755	0.02345	4	0.0117845
1756	0.02345	4	0.0117845
1757	0.02345	4	0.0117845
1758	0.02345	4	0.0117845
1759	0.02345	4	0.0117845
1760	0.02345	4	0.0117845
1761	0.02345	4	0.0117845
1762	0.02345	4	0.0117845
1763	0.02345	4	0.0117845
1764	0.02345	4	0.0117845
1765	0.02345	4	0.0117845
1766	0.02345	4	0.0117845
1767	0.02345	4	0.0117845
1768	0.02345	4	0.0117845
1769	0.02345	4	0.0117845
1770	0.02345	4	0.0117845
1771	0.02345	4	0.0117845
1772	0.02345	4	0.0117845
1773	0.02345	4	0.0117845
1774	0.02345	4	0.0117845
1775	0.02345	4	0.0117845
1776	0.02345	4	0.0117845
1777	0.02345	4	0.0117845
1778	0.02345	4	0.0117845
1779	0.02345	4	0.0117845
1780	0.02345	4	0.0117845
1781	0.02345	4	0.0117845
1782	0.02345	4	0.0117845
1783	0.02345	4	0.0117845
1784	0.02345	4	0.0117845
1785	0.02345	4	0.0117845
1786	0.02345	4	0.0117845
1787	0.02345	4	0.0117845
1788	0.02345	4	0.0117845
1789	0.02345	4	0.0117845
1790	0.02345	4	0.0117845
1791	0.02345	4	0.0117845
1792	0.02345	4	0.0117845
1793	0.02345	4	0.0117845
1794	0.02345	4	0.0117845
1795	0.02345	4	0.0117845
1796	0.02345	4	0.0117845
1797	0.02345	4	0.0117845
1798	0.02345	4	0.0117845
1799	0.02345	4	0.0117845
1800	0.02345	4	0.0117845
1801	0.02345	4	0.0117845
1802	0.02345	4	0.0117845
1803	0.02345	4	0.0117845
1804	0.02345	4	0.0117845
1805	0.02345	4	0.0117845
1806	0.02345	4	0.0117845
1807	0.02345	4	0.0117845
1808	0.02345	4	0.0117845
1809	0.02345	4	0.0117845
1810	0.02345	4	0.0117845
1811	0.02345	4	0.0117845
1812	0.02345	4	0.0117845
1813	0.02345	4	0.0117845
1814	0.02345	4	0.0117845
1815	0.02345	4	0.0117845
1816	0.02345	4	0.0117845
1817	0.02345	4	0.0117845
1818	0.02345	4	0.0117845
1819	0.02345	4	0.0117845
1820	0.02345	4	0.0117845
1821	0.02345	4	0.0117845
1822	0.02345	4	0.0117845
1823	0.02345	4	0.0117845
1824	0.02345	4	0.0117845
1825	0.02345	4	0.0117845
1826	0.02345	4	0.0117845
1827	0.02345	4	0.0117845
1828	0.02345	4	0.0117845
1829	0.02345	4	0.0117845
1830	0.02345	4	0.0117845
1831	0.02345	4	0.0117845
1832	0.02345	4	0.0117845
1833	0.02345	4	0.0117845
1834	0.02345	4	0.0117845
1835	0.02345	4	0.0117845
1836	0.02345	4	0.0117845
1837	0.02345	4	0.0117845
1838	0.02345	4	0.0117845
1839	0.02345	4	0.0117845
1840	0.02345	4	0.0117845
1841	0.02345	4	0.0117845
1842	0.02345	4	0.0117845
1843	0.02345	4	0.0117845
1844	0.02345	4	0.0117845
1845	0.02345	4	0.0117845
1846	0.02345	4	0.0117845
1847	0.02345	4	0.0117845
1848	0.02345	4	0.0117845
1849	0.02345	4	0.0117845
1850	0.02345	4	0.0117845
1851	0.02345	4	0.0117845
1852	0.02345	4	0.0117845
1853	0.02345	4	0.0117845
1854	0.02345	4	0.0117845
1855	0.02345	4	0.0117845
1856	0.02345	4	0.0117845
1857	0.02345	4	0.0117845
1858	0.02345	4	0.0117845
1859	0.02345	4	0.0117845
1860	0.02345	4	0.0117845
1861	0.02345	4	0.0117845
1862	0.02345	4	0.0117845
1863	0.02345	4	0.0117845
1864	0.02345	4	0.0117845
1865	0.02345	4	0.0117845
1866	0.02345	4	0.0117845
1867	0.02345	4	0.0117845
1868	0.02345	4	0.0117845
1869	0.02345	4	0.0117845
1870	0.02345	4	0.0117845
1871	0.02345	4	0.0117845
1872	0.02345	4	0.0117845
1873	0.02345	4	0.0117845
1874	0.02345	4	0.0117845
1875	0.02345	4	0.0117845
1876	0.02345	4	0.0117845
1877	0.02345	4	0.0117845
1878	0.02345	4	0.0117845
1879	0.02345	4	0.0117845
1880	0.02345	4	0.0117845
1881	0.02345	4	0.0117845
1882	0.02345	4	0.0117845
1883	0.02345	4	0.0117845
1884	0.02345	4	0.0117845
1885	0.02345	4	0.0117845
1886	0.02345	4	0.0117845
1887	0.02345	4	0.0117845
1888	0.02345	4	0.0117845
1889	0.02345	4	0.0117845
1890	0.02345	4	0.0117845
1891	0.02345	4	0.0117845
1892	0.02345	4	0.0117845
1893	0.02345	4	0.0117845
1894	0.02345	4	0.0117845
1895	0.02345	4	0.0117845
1896	0.02345	4	0.0117845
1897	0.02345	4	0.0117845
1898	0.02345	4	0.0117845
1899	0.02345	4	0.0117845
1900	0.02345	4	0.0117845
1901	0.02345	4	0.0117845
1902	0.02345	4	0.0117845
1903	0.02345	4	0.0117845
1904	0.02345	4	0.0117845
1905	0.02345	4	0.0117845
1906	0.02345	4	0.0117845
1907	0.02345	4	0.0117845
1908	0.02345	4	0.0117845
1909	0.02345	4	0.0117845
1910	0.02345	4	0.0117845
1911	0.02345	4	0.0117845
1912	0.02345	4	0.0117845
1913	0.02345	4	0.0117845
1914	0.02345	4	0.0117845
1915	0.02345	4	0.0117845
1916	0.02345	4	0.0117845
1917	0.02345	4	0.0117845
1918	0.02345	4	0.0117845
1919	0.02345	4	0.0117845
1920	0.02345	4	0.0117845
1921	0.02345	4	0.0117845
1922	0.02345	4	0.0117845
1923	0.02345	4	0.0117845
1924	0.02345	4	0.0117845
1925	0.02345	4	0.0117845
1926	0.02345	4	0.0117845
1927	0.02345	4	0.0117845
1928	0.02345	4	0.0117845
1929	0.02345	4	0.0117845
1930	0.02345	4	0.0117845
1931	0.02345	4	0.0117845
1932	0.02345	4	0.0117845
1933	0.02345	4	0.0117845
1934	0.02345	4	0.0117845
1935	0.02345	4	0.0117845
1936	0.02345	4	0.0117845
1937	0.02345	4	0.0117845
1938	0.02345	4	0.0117845
1939	0.02345	4	0.0117845
1940	0.02345	4	0.0117845
1941	0.02345	4	0.0117845
1942	0.02345	4	0.0117845
1943	0.02345	4	0.0117845
1944	0.02345	4	0.0117845
1945	0.02345	4	0.0117845
1946	0.02345	4	0.0117845
1947	0.02345	4	0.0117845
1948	0.02345	4	0.0117845
1949	0.02345	4	0.0117845
1950	0.02345	4	0.0117845
1951	0.02345	4	0.0117845
1952	0.02345	4	0.0117845
1953	0.02345	4	0.0117845
1954	0.02345	4	0.0117845
1955	0.02345	4	0.0117845
1956	0.02345	4	0.0117845
1957	0.02345	4	0.0117845
1958	0.02345	4	0.0117845
1959	0.02345	4	0.0117845
1960	0.02345	4	0.0117845
1961	0.02345	4	0.0117845
1962	0.02345	4	0.0117845
1963	0.02345	4	0.0117845
1964	0.02345	4	0.0117845
1965	0.02345	4	0.0117845
1966	0.02345	4	0.0117845
1967	0.02345	4	0.0117845
1968	0.02345	4	0.0117845
1969	0.02345	4	0.0117845
1970	0.02345	4	0.0117845
1971	0.02345	4	0.0117845
1972	0.02345	4	0.0117845
1973	0.02345	4	0.0117845
1974	0.02345	4	0.0117845
1975	0.02345	4	0.0117845
1976	0.02345	4	0.0117845
1977	0.02345	4	0.0117845
1978	0.02345	4	0.0117845
1979	0.02345	4	0.0117845
1980	0.02345	4	0.0117845
1981	0.02345	4	0.0117845
1982	0.02345	4	0.0117845
1983	0.02345	4	0.0117845
1984	0.02345	4	0.0117845
1985	0.02345	4	0.0117845
1986	0.02345	4	0.0117845
1987	0.02345	4	0.0117845
1988	0.02345	4	0.0117845
1989	0.02345	4	0.0117845
1990	0.02345	4	0.0117845
1991	0.02345	4	0.0117845
1992	0.02345	4	0.0117845
1993	0.02345	4	0.0117845
1994	0.02345	4	0.0117845
1995	0.02345	4	0.0117845
1996	0.02345	4	0.0117845
1997	0.02345	4	0.0117845
1998	0.02345	4	0.0117845
1999	0.02345	4	0.0117845
[truncated: 38,001 more rows]
