# Supplementary material for: Aspiration-driven co-evolution of cooperation with individual behavioral diversity
Source: PLoS One. 2023 Sep 15;18(9):e0291134. doi: 10.1371/journal.pone.0291134 (PMC10503719; doi:10.1371/journal.pone.0291134)
Supplement: S1 Data — (ZIP) [file pone.0291134.s001.zip › M1/v1-L=200/data/aspiration_time,b=1.9_frequency.txt]

0	0.5	0.5	0
1	0.701132	0.723823	0.481394
2	0.790022	0.874743	0.558593
3	0.81021	0.984251	0.612923
4	0.789074	1.06937	0.638873
5	0.747077	1.13854	0.637562
6	0.696692	1.2039	0.619862
7	0.643541	1.26215	0.589712
8	0.590966	1.32299	0.55333
9	0.54155	1.39907	0.513065
10	0.495853	1.47144	0.472375
11	0.453927	1.55883	0.433674
12	0.415473	1.67088	0.398261
13	0.380373	1.78697	0.364512
14	0.348413	1.87155	0.333027
15	0.319127	1.98238	0.304529
16	0.292681	2.10954	0.27826
17	0.268634	2.21329	0.254482
18	0.24667	2.36477	0.232812
19	0.226805	2.53254	0.212829
20	0.208663	2.71421	0.194932
21	0.192187	2.80997	0.178371
22	0.177193	2.86032	0.163168
23	0.163643	2.99844	0.149541
24	0.151372	3.04791	0.137109
25	0.140343	3.12925	0.125852
26	0.13032	3.23364	0.115587
27	0.121224	3.30309	0.106199
28	0.113065	3.37809	0.0979763
29	0.105689	3.42651	0.0903422
30	0.0989356	3.47546	0.083417
31	0.0928699	3.54802	0.0771642
32	0.0873392	3.61388	0.071576
33	0.0824219	3.61983	0.0664316
34	0.0779425	3.61149	0.0618804
35	0.0738789	3.64689	0.0578178
36	0.0702525	3.75769	0.054328
37	0.0669222	3.7769	0.0508068
38	0.0638933	3.8116	0.0476141
39	0.0611127	3.82791	0.0447505
40	0.0586326	3.84523	0.0421845
41	0.0564008	3.8612	0.0398735
42	0.0543495	3.8726	0.0377639
43	0.0524759	3.88441	0.0358307
44	0.0507818	3.89567	0.0340804
45	0.0492682	3.90581	0.0325163
46	0.0479199	3.91575	0.0311188
47	0.0466804	3.92379	0.029839
48	0.0455717	3.9332	0.0286846
49	0.0445718	3.94176	0.0276432
50	0.0436451	3.94652	0.0266918
51	0.042807	3.95141	0.0258289
52	0.0420539	3.95599	0.0250526
53	0.0413732	3.96023	0.0243505
54	0.0407585	3.96456	0.0237143
55	0.0401985	3.96818	0.0231361
56	0.0396895	3.97093	0.022613
57	0.0392364	3.97395	0.0221448
58	0.0388265	3.97677	0.021721
59	0.0384552	3.97897	0.0213384
60	0.0381127	3.98094	0.0209859
61	0.0378071	3.98266	0.0206716
62	0.0375274	3.98398	0.0203849
63	0.0372753	3.98544	0.0201253
64	0.0370522	3.98685	0.0198951
65	0.0368489	3.98814	0.0196853
66	0.0366639	3.98935	0.0194943
67	0.0364953	3.99032	0.0193207
68	0.0363426	3.99113	0.0191638
69	0.0362045	3.992	0.0190214
70	0.036081	3.99285	0.0188936
71	0.0359686	3.99357	0.0187776
72	0.0358667	3.99419	0.0186726
73	0.0357736	3.99476	0.0185766
74	0.0356898	3.9953	0.0184901
75	0.0356156	3.99577	0.0184136
76	0.0355485	3.9962	0.0183443
77	0.0354866	3.99657	0.0182805
78	0.0354304	3.9969	0.0182226
79	0.0353808	3.99725	0.0181712
80	0.0353354	3.99753	0.0181244
81	0.0352937	3.99777	0.0180816
82	0.0352564	3.99797	0.0180432
83	0.0352222	3.99817	0.018008
84	0.0351916	3.99832	0.0179766
85	0.0351636	3.99845	0.0179479
86	0.0351387	3.99858	0.0179224
87	0.0351158	3.99869	0.0178989
88	0.0350951	3.99881	0.0178776
89	0.0350765	3.99895	0.0178583
90	0.0350598	3.99905	0.0178411
91	0.0350445	3.99914	0.0178254
92	0.0350308	3.99921	0.0178113
93	0.0350186	3.99928	0.0177987
94	0.0350071	3.99935	0.0177869
95	0.0349968	3.99941	0.0177763
96	0.0349876	3.99945	0.0177668
97	0.0349794	3.99952	0.0177583
98	0.0349719	3.99956	0.0177506
99	0.0349651	3.9996	0.0177435
100	0.034959	3.99964	0.0177372
101	0.0349533	3.99966	0.0177314
102	0.0349481	3.99969	0.0177261
103	0.0349435	3.99971	0.0177214
104	0.0349394	3.99974	0.0177171
105	0.0349356	3.99976	0.0177132
106	0.0349321	3.99978	0.0177097
107	0.0349291	3.9998	0.0177065
108	0.0349263	3.99981	0.0177036
109	0.0349238	3.99983	0.0177011
110	0.0349216	3.99985	0.0176988
111	0.0349195	3.99986	0.0176966
112	0.0349176	3.99988	0.0176947
113	0.0349159	3.99989	0.0176929
114	0.0349144	3.9999	0.0176914
115	0.034913	3.99991	0.0176899
116	0.0349118	3.99992	0.0176887
117	0.0349107	3.99993	0.0176875
118	0.0349097	3.99993	0.0176865
119	0.0349088	3.99994	0.0176855
120	0.034908	3.99995	0.0176847
121	0.0349072	3.99995	0.0176839
122	0.0349065	3.99996	0.0176832
123	0.0349059	3.99996	0.0176825
124	0.0349053	3.99996	0.017682
125	0.0349048	3.99997	0.0176814
126	0.0349044	3.99997	0.017681
127	0.034904	3.99997	0.0176805
128	0.0349036	3.99998	0.0176801
129	0.0349032	3.99998	0.0176798
130	0.0349029	3.99998	0.0176795
131	0.0349027	3.99998	0.0176792
132	0.0349024	3.99998	0.0176789
133	0.0349022	3.99999	0.0176787
134	0.034902	3.99999	0.0176785
135	0.0349018	3.99999	0.0176783
136	0.0349016	3.99999	0.0176781
137	0.0349015	3.99999	0.0176779
138	0.0349013	3.99999	0.0176778
139	0.0349012	3.99999	0.0176777
140	0.0349011	3.99999	0.0176776
141	0.034901	3.99999	0.0176775
142	0.0349009	3.99999	0.0176774
143	0.0349008	3.99999	0.0176773
144	0.0349007	4	0.0176772
145	0.0349007	4	0.0176771
146	0.0349006	4	0.0176771
147	0.0349005	4	0.017677
148	0.0349005	4	0.017677
149	0.0349004	4	0.0176769
150	0.0349004	4	0.0176769
151	0.0349004	4	0.0176768
152	0.0349003	4	0.0176768
153	0.0349003	4	0.0176768
154	0.0349003	4	0.0176767
155	0.0349002	4	0.0176767
156	0.0349002	4	0.0176767
157	0.0349002	4	0.0176767
158	0.0349002	4	0.0176766
159	0.0349002	4	0.0176766
160	0.0349001	4	0.0176766
161	0.0349001	4	0.0176766
162	0.0349001	4	0.0176766
163	0.0349001	4	0.0176766
164	0.0349001	4	0.0176766
165	0.0349001	4	0.0176765
166	0.0349001	4	0.0176765
167	0.0349001	4	0.0176765
168	0.0349001	4	0.0176765
169	0.0349001	4	0.0176765
170	0.0349001	4	0.0176765
171	0.0349	4	0.0176765
172	0.0349	4	0.0176765
173	0.0349	4	0.0176765
174	0.0349	4	0.0176765
175	0.0349	4	0.0176765
176	0.0349	4	0.0176765
177	0.0349	4	0.0176765
178	0.0349	4	0.0176765
179	0.0349	4	0.0176765
180	0.0349	4	0.0176765
181	0.0349	4	0.0176765
182	0.0349	4	0.0176765
183	0.0349	4	0.0176765
184	0.0349	4	0.0176765
185	0.0349	4	0.0176765
186	0.0349	4	0.0176765
187	0.0349	4	0.0176765
188	0.0349	4	0.0176765
189	0.0349	4	0.0176765
190	0.0349	4	0.0176765
191	0.0349	4	0.0176765
192	0.0349	4	0.0176765
193	0.0349	4	0.0176765
194	0.0349	4	0.0176765
195	0.0349	4	0.0176765
196	0.0349	4	0.0176765
197	0.0349	4	0.0176765
198	0.0349	4	0.0176765
199	0.0349	4	0.0176765
200	0.0349	4	0.0176765
201	0.0349	4	0.0176765
202	0.0349	4	0.0176765
203	0.0349	4	0.0176765
204	0.0349	4	0.0176765
205	0.0349	4	0.0176765
206	0.0349	4	0.0176765
207	0.0349	4	0.0176765
208	0.0349	4	0.0176765
209	0.0349	4	0.0176765
210	0.0349	4	0.0176765
211	0.0349	4	0.0176765
212	0.0349	4	0.0176765
213	0.0349	4	0.0176765
214	0.0349	4	0.0176765
215	0.0349	4	0.0176765
216	0.0349	4	0.0176765
217	0.0349	4	0.0176765
218	0.0349	4	0.0176765
219	0.0349	4	0.0176765
220	0.0349	4	0.0176765
221	0.0349	4	0.0176765
222	0.0349	4	0.0176765
223	0.0349	4	0.0176765
224	0.0349	4	0.0176765
225	0.0349	4	0.0176765
226	0.0349	4	0.0176765
227	0.0349	4	0.0176765
228	0.0349	4	0.0176765
229	0.0349	4	0.0176765
230	0.0349	4	0.0176765
231	0.0349	4	0.0176765
232	0.0349	4	0.0176765
233	0.0349	4	0.0176765
234	0.0349	4	0.0176765
235	0.0349	4	0.0176765
236	0.0349	4	0.0176765
237	0.0349	4	0.0176765
238	0.0349	4	0.0176765
239	0.0349	4	0.0176765
240	0.0349	4	0.0176765
241	0.0349	4	0.0176765
242	0.0349	4	0.0176765
243	0.0349	4	0.0176765
244	0.0349	4	0.0176765
245	0.0349	4	0.0176765
246	0.0349	4	0.0176765
247	0.0349	4	0.0176765
248	0.0349	4	0.0176765
249	0.0349	4	0.0176765
250	0.0349	4	0.0176765
251	0.0349	4	0.0176765
252	0.0349	4	0.0176765
253	0.0349	4	0.0176765
254	0.0349	4	0.0176765
255	0.0349	4	0.0176765
256	0.0349	4	0.0176765
257	0.0349	4	0.0176765
258	0.0349	4	0.0176765
259	0.0349	4	0.0176765
260	0.0349	4	0.0176765
261	0.0349	4	0.0176765
262	0.0349	4	0.0176765
263	0.0349	4	0.0176765
264	0.0349	4	0.0176765
265	0.0349	4	0.0176765
266	0.0349	4	0.0176765
267	0.0349	4	0.0176765
268	0.0349	4	0.0176765
269	0.0349	4	0.0176765
270	0.0349	4	0.0176765
271	0.0349	4	0.0176765
272	0.0349	4	0.0176765
273	0.0349	4	0.0176765
274	0.0349	4	0.0176765
275	0.0349	4	0.0176765
276	0.0349	4	0.0176765
277	0.0349	4	0.0176765
278	0.0349	4	0.0176765
279	0.0349	4	0.0176765
280	0.0349	4	0.0176765
281	0.0349	4	0.0176765
282	0.0349	4	0.0176765
283	0.0349	4	0.0176765
284	0.0349	4	0.0176765
285	0.0349	4	0.0176765
286	0.0349	4	0.0176765
287	0.0349	4	0.0176765
288	0.0349	4	0.0176765
289	0.0349	4	0.0176765
290	0.0349	4	0.0176765
291	0.0349	4	0.0176765
292	0.0349	4	0.0176765
293	0.0349	4	0.0176765
294	0.0349	4	0.0176765
295	0.0349	4	0.0176765
296	0.0349	4	0.0176765
297	0.0349	4	0.0176765
298	0.0349	4	0.0176765
299	0.0349	4	0.0176765
300	0.0349	4	0.0176765
301	0.0349	4	0.0176765
302	0.0349	4	0.0176765
303	0.0349	4	0.0176765
304	0.0349	4	0.0176765
305	0.0349	4	0.0176765
306	0.0349	4	0.0176765
307	0.0349	4	0.0176765
308	0.0349	4	0.0176765
309	0.0349	4	0.0176765
310	0.0349	4	0.0176765
311	0.0349	4	0.0176765
312	0.0349	4	0.0176765
313	0.0349	4	0.0176765
314	0.0349	4	0.0176765
315	0.0349	4	0.0176765
316	0.0349	4	0.0176765
317	0.0349	4	0.0176765
318	0.0349	4	0.0176765
319	0.0349	4	0.0176765
320	0.0349	4	0.0176765
321	0.0349	4	0.0176765
322	0.0349	4	0.0176765
323	0.0349	4	0.0176765
324	0.0349	4	0.0176765
325	0.0349	4	0.0176765
326	0.0349	4	0.0176765
327	0.0349	4	0.0176765
328	0.0349	4	0.0176765
329	0.0349	4	0.0176765
330	0.0349	4	0.0176765
331	0.0349	4	0.0176765
332	0.0349	4	0.0176765
333	0.0349	4	0.0176765
334	0.0349	4	0.0176765
335	0.0349	4	0.0176765
336	0.0349	4	0.0176765
337	0.0349	4	0.0176765
338	0.0349	4	0.0176765
339	0.0349	4	0.0176765
340	0.0349	4	0.0176765
341	0.0349	4	0.0176765
342	0.0349	4	0.0176765
343	0.0349	4	0.0176765
344	0.0349	4	0.0176765
345	0.0349	4	0.0176765
346	0.0349	4	0.0176765
347	0.0349	4	0.0176765
348	0.0349	4	0.0176765
349	0.0349	4	0.0176765
350	0.0349	4	0.0176765
351	0.0349	4	0.0176765
352	0.0349	4	0.0176765
353	0.0349	4	0.0176765
354	0.0349	4	0.0176765
355	0.0349	4	0.0176765
356	0.0349	4	0.0176765
357	0.0349	4	0.0176765
358	0.0349	4	0.0176765
359	0.0349	4	0.0176765
360	0.0349	4	0.0176765
361	0.0349	4	0.0176765
362	0.0349	4	0.0176765
363	0.0349	4	0.0176765
364	0.0349	4	0.0176765
365	0.0349	4	0.0176765
366	0.0349	4	0.0176765
367	0.0349	4	0.0176765
368	0.0349	4	0.0176765
369	0.0349	4	0.0176765
370	0.0349	4	0.0176765
371	0.0349	4	0.0176765
372	0.0349	4	0.0176765
373	0.0349	4	0.0176765
374	0.0349	4	0.0176765
375	0.0349	4	0.0176765
376	0.0349	4	0.0176765
377	0.0349	4	0.0176765
378	0.0349	4	0.0176765
379	0.0349	4	0.0176765
380	0.0349	4	0.0176765
381	0.0349	4	0.0176765
382	0.0349	4	0.0176765
383	0.0349	4	0.0176765
384	0.0349	4	0.0176765
385	0.0349	4	0.0176765
386	0.0349	4	0.0176765
387	0.0349	4	0.0176765
388	0.0349	4	0.0176765
389	0.0349	4	0.0176765
390	0.0349	4	0.0176765
391	0.0349	4	0.0176765
392	0.0349	4	0.0176765
393	0.0349	4	0.0176765
394	0.0349	4	0.0176765
395	0.0349	4	0.0176765
396	0.0349	4	0.0176765
397	0.0349	4	0.0176765
398	0.0349	4	0.0176765
399	0.0349	4	0.0176765
400	0.0349	4	0.0176765
401	0.0349	4	0.0176765
402	0.0349	4	0.0176765
403	0.0349	4	0.0176765
404	0.0349	4	0.0176765
405	0.0349	4	0.0176765
406	0.0349	4	0.0176765
407	0.0349	4	0.0176765
408	0.0349	4	0.0176765
409	0.0349	4	0.0176765
410	0.0349	4	0.0176765
411	0.0349	4	0.0176765
412	0.0349	4	0.0176765
413	0.0349	4	0.0176765
414	0.0349	4	0.0176765
415	0.0349	4	0.0176765
416	0.0349	4	0.0176765
417	0.0349	4	0.0176765
418	0.0349	4	0.0176765
419	0.0349	4	0.0176765
420	0.0349	4	0.0176765
421	0.0349	4	0.0176765
422	0.0349	4	0.0176765
423	0.0349	4	0.0176765
424	0.0349	4	0.0176765
425	0.0349	4	0.0176765
426	0.0349	4	0.0176765
427	0.0349	4	0.0176765
428	0.0349	4	0.0176765
429	0.0349	4	0.0176765
430	0.0349	4	0.0176765
431	0.0349	4	0.0176765
432	0.0349	4	0.0176765
433	0.0349	4	0.0176765
434	0.0349	4	0.0176765
435	0.0349	4	0.0176765
436	0.0349	4	0.0176765
437	0.0349	4	0.0176765
438	0.0349	4	0.0176765
439	0.0349	4	0.0176765
440	0.0349	4	0.0176765
441	0.0349	4	0.0176765
442	0.0349	4	0.0176765
443	0.0349	4	0.0176765
444	0.0349	4	0.0176765
445	0.0349	4	0.0176765
446	0.0349	4	0.0176765
447	0.0349	4	0.0176765
448	0.0349	4	0.0176765
449	0.0349	4	0.0176765
450	0.0349	4	0.0176765
451	0.0349	4	0.0176765
452	0.0349	4	0.0176765
453	0.0349	4	0.0176765
454	0.0349	4	0.0176765
455	0.0349	4	0.0176765
456	0.0349	4	0.0176765
457	0.0349	4	0.0176765
458	0.0349	4	0.0176765
459	0.0349	4	0.0176765
460	0.0349	4	0.0176765
461	0.0349	4	0.0176765
462	0.0349	4	0.0176765
463	0.0349	4	0.0176765
464	0.0349	4	0.0176765
465	0.0349	4	0.0176765
466	0.0349	4	0.0176765
467	0.0349	4	0.0176765
468	0.0349	4	0.0176765
469	0.0349	4	0.0176765
470	0.0349	4	0.0176765
471	0.0349	4	0.0176765
472	0.0349	4	0.0176765
473	0.0349	4	0.0176765
474	0.0349	4	0.0176765
475	0.0349	4	0.0176765
476	0.0349	4	0.0176765
477	0.0349	4	0.0176765
478	0.0349	4	0.0176765
479	0.0349	4	0.0176765
480	0.0349	4	0.0176765
481	0.0349	4	0.0176765
482	0.0349	4	0.0176765
483	0.0349	4	0.0176765
484	0.0349	4	0.0176765
485	0.0349	4	0.0176765
486	0.0349	4	0.0176765
487	0.0349	4	0.0176765
488	0.0349	4	0.0176765
489	0.0349	4	0.0176765
490	0.0349	4	0.0176765
491	0.0349	4	0.0176765
492	0.0349	4	0.0176765
493	0.0349	4	0.0176765
494	0.0349	4	0.0176765
495	0.0349	4	0.0176765
496	0.0349	4	0.0176765
497	0.0349	4	0.0176765
498	0.0349	4	0.0176765
499	0.0349	4	0.0176765
500	0.0349	4	0.0176765
501	0.0349	4	0.0176765
502	0.0349	4	0.0176765
503	0.0349	4	0.0176765
504	0.0349	4	0.0176765
505	0.0349	4	0.0176765
506	0.0349	4	0.0176765
507	0.0349	4	0.0176765
508	0.0349	4	0.0176765
509	0.0349	4	0.0176765
510	0.0349	4	0.0176765
511	0.0349	4	0.0176765
512	0.0349	4	0.0176765
513	0.0349	4	0.0176765
514	0.0349	4	0.0176765
515	0.0349	4	0.0176765
516	0.0349	4	0.0176765
517	0.0349	4	0.0176765
518	0.0349	4	0.0176765
519	0.0349	4	0.0176765
520	0.0349	4	0.0176765
521	0.0349	4	0.0176765
522	0.0349	4	0.0176765
523	0.0349	4	0.0176765
524	0.0349	4	0.0176765
525	0.0349	4	0.0176765
526	0.0349	4	0.0176765
527	0.0349	4	0.0176765
528	0.0349	4	0.0176765
529	0.0349	4	0.0176765
530	0.0349	4	0.0176765
531	0.0349	4	0.0176765
532	0.0349	4	0.0176765
533	0.0349	4	0.0176765
534	0.0349	4	0.0176765
535	0.0349	4	0.0176765
536	0.0349	4	0.0176765
537	0.0349	4	0.0176765
538	0.0349	4	0.0176765
539	0.0349	4	0.0176765
540	0.0349	4	0.0176765
541	0.0349	4	0.0176765
542	0.0349	4	0.0176765
543	0.0349	4	0.0176765
544	0.0349	4	0.0176765
545	0.0349	4	0.0176765
546	0.0349	4	0.0176765
547	0.0349	4	0.0176765
548	0.0349	4	0.0176765
549	0.0349	4	0.0176765
550	0.0349	4	0.0176765
551	0.0349	4	0.0176765
552	0.0349	4	0.0176765
553	0.0349	4	0.0176765
554	0.0349	4	0.0176765
555	0.0349	4	0.0176765
556	0.0349	4	0.0176765
557	0.0349	4	0.0176765
558	0.0349	4	0.0176765
559	0.0349	4	0.0176765
560	0.0349	4	0.0176765
561	0.0349	4	0.0176765
562	0.0349	4	0.0176765
563	0.0349	4	0.0176765
564	0.0349	4	0.0176765
565	0.0349	4	0.0176765
566	0.0349	4	0.0176765
567	0.0349	4	0.0176765
568	0.0349	4	0.0176765
569	0.0349	4	0.0176765
570	0.0349	4	0.0176765
571	0.0349	4	0.0176765
572	0.0349	4	0.0176765
573	0.0349	4	0.0176765
574	0.0349	4	0.0176765
575	0.0349	4	0.0176765
576	0.0349	4	0.0176765
577	0.0349	4	0.0176765
578	0.0349	4	0.0176765
579	0.0349	4	0.0176765
580	0.0349	4	0.0176765
581	0.0349	4	0.0176765
582	0.0349	4	0.0176765
583	0.0349	4	0.0176765
584	0.0349	4	0.0176765
585	0.0349	4	0.0176765
586	0.0349	4	0.0176765
587	0.0349	4	0.0176765
588	0.0349	4	0.0176765
589	0.0349	4	0.0176765
590	0.0349	4	0.0176765
591	0.0349	4	0.0176765
592	0.0349	4	0.0176765
593	0.0349	4	0.0176765
594	0.0349	4	0.0176765
595	0.0349	4	0.0176765
596	0.0349	4	0.0176765
597	0.0349	4	0.0176765
598	0.0349	4	0.0176765
599	0.0349	4	0.0176765
600	0.0349	4	0.0176765
601	0.0349	4	0.0176765
602	0.0349	4	0.0176765
603	0.0349	4	0.0176765
604	0.0349	4	0.0176765
605	0.0349	4	0.0176765
606	0.0349	4	0.0176765
607	0.0349	4	0.0176765
608	0.0349	4	0.0176765
609	0.0349	4	0.0176765
610	0.0349	4	0.0176765
611	0.0349	4	0.0176765
612	0.0349	4	0.0176765
613	0.0349	4	0.0176765
614	0.0349	4	0.0176765
615	0.0349	4	0.0176765
616	0.0349	4	0.0176765
617	0.0349	4	0.0176765
618	0.0349	4	0.0176765
619	0.0349	4	0.0176765
620	0.0349	4	0.0176765
621	0.0349	4	0.0176765
622	0.0349	4	0.0176765
623	0.0349	4	0.0176765
624	0.0349	4	0.0176765
625	0.0349	4	0.0176765
626	0.0349	4	0.0176765
627	0.0349	4	0.0176765
628	0.0349	4	0.0176765
629	0.0349	4	0.0176765
630	0.0349	4	0.0176765
631	0.0349	4	0.0176765
632	0.0349	4	0.0176765
633	0.0349	4	0.0176765
634	0.0349	4	0.0176765
635	0.0349	4	0.0176765
636	0.0349	4	0.0176765
637	0.0349	4	0.0176765
638	0.0349	4	0.0176765
639	0.0349	4	0.0176765
640	0.0349	4	0.0176765
641	0.0349	4	0.0176765
642	0.0349	4	0.0176765
643	0.0349	4	0.0176765
644	0.0349	4	0.0176765
645	0.0349	4	0.0176765
646	0.0349	4	0.0176765
647	0.0349	4	0.0176765
648	0.0349	4	0.0176765
649	0.0349	4	0.0176765
650	0.0349	4	0.0176765
651	0.0349	4	0.0176765
652	0.0349	4	0.0176765
653	0.0349	4	0.0176765
654	0.0349	4	0.0176765
655	0.0349	4	0.0176765
656	0.0349	4	0.0176765
657	0.0349	4	0.0176765
658	0.0349	4	0.0176765
659	0.0349	4	0.0176765
660	0.0349	4	0.0176765
661	0.0349	4	0.0176765
662	0.0349	4	0.0176765
663	0.0349	4	0.0176765
664	0.0349	4	0.0176765
665	0.0349	4	0.0176765
666	0.0349	4	0.0176765
667	0.0349	4	0.0176765
668	0.0349	4	0.0176765
669	0.0349	4	0.0176765
670	0.0349	4	0.0176765
671	0.0349	4	0.0176765
672	0.0349	4	0.0176765
673	0.0349	4	0.0176765
674	0.0349	4	0.0176765
675	0.0349	4	0.0176765
676	0.0349	4	0.0176765
677	0.0349	4	0.0176765
678	0.0349	4	0.0176765
679	0.0349	4	0.0176765
680	0.0349	4	0.0176765
681	0.0349	4	0.0176765
682	0.0349	4	0.0176765
683	0.0349	4	0.0176765
684	0.0349	4	0.0176765
685	0.0349	4	0.0176765
686	0.0349	4	0.0176765
687	0.0349	4	0.0176765
688	0.0349	4	0.0176765
689	0.0349	4	0.0176765
690	0.0349	4	0.0176765
691	0.0349	4	0.0176765
692	0.0349	4	0.0176765
693	0.0349	4	0.0176765
694	0.0349	4	0.0176765
695	0.0349	4	0.0176765
696	0.0349	4	0.0176765
697	0.0349	4	0.0176765
698	0.0349	4	0.0176765
699	0.0349	4	0.0176765
700	0.0349	4	0.0176765
701	0.0349	4	0.0176765
702	0.0349	4	0.0176765
703	0.0349	4	0.0176765
704	0.0349	4	0.0176765
705	0.0349	4	0.0176765
706	0.0349	4	0.0176765
707	0.0349	4	0.0176765
708	0.0349	4	0.0176765
709	0.0349	4	0.0176765
710	0.0349	4	0.0176765
711	0.0349	4	0.0176765
712	0.0349	4	0.0176765
713	0.0349	4	0.0176765
714	0.0349	4	0.0176765
715	0.0349	4	0.0176765
716	0.0349	4	0.0176765
717	0.0349	4	0.0176765
718	0.0349	4	0.0176765
719	0.0349	4	0.0176765
720	0.0349	4	0.0176765
721	0.0349	4	0.0176765
722	0.0349	4	0.0176765
723	0.0349	4	0.0176765
724	0.0349	4	0.0176765
725	0.0349	4	0.0176765
726	0.0349	4	0.0176765
727	0.0349	4	0.0176765
728	0.0349	4	0.0176765
729	0.0349	4	0.0176765
730	0.0349	4	0.0176765
731	0.0349	4	0.0176765
732	0.0349	4	0.0176765
733	0.0349	4	0.0176765
734	0.0349	4	0.0176765
735	0.0349	4	0.0176765
736	0.0349	4	0.0176765
737	0.0349	4	0.0176765
738	0.0349	4	0.0176765
739	0.0349	4	0.0176765
740	0.0349	4	0.0176765
741	0.0349	4	0.0176765
742	0.0349	4	0.0176765
743	0.0349	4	0.0176765
744	0.0349	4	0.0176765
745	0.0349	4	0.0176765
746	0.0349	4	0.0176765
747	0.0349	4	0.0176765
748	0.0349	4	0.0176765
749	0.0349	4	0.0176765
750	0.0349	4	0.0176765
751	0.0349	4	0.0176765
752	0.0349	4	0.0176765
753	0.0349	4	0.0176765
754	0.0349	4	0.0176765
755	0.0349	4	0.0176765
756	0.0349	4	0.0176765
757	0.0349	4	0.0176765
758	0.0349	4	0.0176765
759	0.0349	4	0.0176765
760	0.0349	4	0.0176765
761	0.0349	4	0.0176765
762	0.0349	4	0.0176765
763	0.0349	4	0.0176765
764	0.0349	4	0.0176765
765	0.0349	4	0.0176765
766	0.0349	4	0.0176765
767	0.0349	4	0.0176765
768	0.0349	4	0.0176765
769	0.0349	4	0.0176765
770	0.0349	4	0.0176765
771	0.0349	4	0.0176765
772	0.0349	4	0.0176765
773	0.0349	4	0.0176765
774	0.0349	4	0.0176765
775	0.0349	4	0.0176765
776	0.0349	4	0.0176765
777	0.0349	4	0.0176765
778	0.0349	4	0.0176765
779	0.0349	4	0.0176765
780	0.0349	4	0.0176765
781	0.0349	4	0.0176765
782	0.0349	4	0.0176765
783	0.0349	4	0.0176765
784	0.0349	4	0.0176765
785	0.0349	4	0.0176765
786	0.0349	4	0.0176765
787	0.0349	4	0.0176765
788	0.0349	4	0.0176765
789	0.0349	4	0.0176765
790	0.0349	4	0.0176765
791	0.0349	4	0.0176765
792	0.0349	4	0.0176765
793	0.0349	4	0.0176765
794	0.0349	4	0.0176765
795	0.0349	4	0.0176765
796	0.0349	4	0.0176765
797	0.0349	4	0.0176765
798	0.0349	4	0.0176765
799	0.0349	4	0.0176765
800	0.0349	4	0.0176765
801	0.0349	4	0.0176765
802	0.0349	4	0.0176765
803	0.0349	4	0.0176765
804	0.0349	4	0.0176765
805	0.0349	4	0.0176765
806	0.0349	4	0.0176765
807	0.0349	4	0.0176765
808	0.0349	4	0.0176765
809	0.0349	4	0.0176765
810	0.0349	4	0.0176765
811	0.0349	4	0.0176765
812	0.0349	4	0.0176765
813	0.0349	4	0.0176765
814	0.0349	4	0.0176765
815	0.0349	4	0.0176765
816	0.0349	4	0.0176765
817	0.0349	4	0.0176765
818	0.0349	4	0.0176765
819	0.0349	4	0.0176765
820	0.0349	4	0.0176765
821	0.0349	4	0.0176765
822	0.0349	4	0.0176765
823	0.0349	4	0.0176765
824	0.0349	4	0.0176765
825	0.0349	4	0.0176765
826	0.0349	4	0.0176765
827	0.0349	4	0.0176765
828	0.0349	4	0.0176765
829	0.0349	4	0.0176765
830	0.0349	4	0.0176765
831	0.0349	4	0.0176765
832	0.0349	4	0.0176765
833	0.0349	4	0.0176765
834	0.0349	4	0.0176765
835	0.0349	4	0.0176765
836	0.0349	4	0.0176765
837	0.0349	4	0.0176765
838	0.0349	4	0.0176765
839	0.0349	4	0.0176765
840	0.0349	4	0.0176765
841	0.0349	4	0.0176765
842	0.0349	4	0.0176765
843	0.0349	4	0.0176765
844	0.0349	4	0.0176765
845	0.0349	4	0.0176765
846	0.0349	4	0.0176765
847	0.0349	4	0.0176765
848	0.0349	4	0.0176765
849	0.0349	4	0.0176765
850	0.0349	4	0.0176765
851	0.0349	4	0.0176765
852	0.0349	4	0.0176765
853	0.0349	4	0.0176765
854	0.0349	4	0.0176765
855	0.0349	4	0.0176765
856	0.0349	4	0.0176765
857	0.0349	4	0.0176765
858	0.0349	4	0.0176765
859	0.0349	4	0.0176765
860	0.0349	4	0.0176765
861	0.0349	4	0.0176765
862	0.0349	4	0.0176765
863	0.0349	4	0.0176765
864	0.0349	4	0.0176765
865	0.0349	4	0.0176765
866	0.0349	4	0.0176765
867	0.0349	4	0.0176765
868	0.0349	4	0.0176765
869	0.0349	4	0.0176765
870	0.0349	4	0.0176765
871	0.0349	4	0.0176765
872	0.0349	4	0.0176765
873	0.0349	4	0.0176765
874	0.0349	4	0.0176765
875	0.0349	4	0.0176765
876	0.0349	4	0.0176765
877	0.0349	4	0.0176765
878	0.0349	4	0.0176765
879	0.0349	4	0.0176765
880	0.0349	4	0.0176765
881	0.0349	4	0.0176765
882	0.0349	4	0.0176765
883	0.0349	4	0.0176765
884	0.0349	4	0.0176765
885	0.0349	4	0.0176765
886	0.0349	4	0.0176765
887	0.0349	4	0.0176765
888	0.0349	4	0.0176765
889	0.0349	4	0.0176765
890	0.0349	4	0.0176765
891	0.0349	4	0.0176765
892	0.0349	4	0.0176765
893	0.0349	4	0.0176765
894	0.0349	4	0.0176765
895	0.0349	4	0.0176765
896	0.0349	4	0.0176765
897	0.0349	4	0.0176765
898	0.0349	4	0.0176765
899	0.0349	4	0.0176765
900	0.0349	4	0.0176765
901	0.0349	4	0.0176765
902	0.0349	4	0.0176765
903	0.0349	4	0.0176765
904	0.0349	4	0.0176765
905	0.0349	4	0.0176765
906	0.0349	4	0.0176765
907	0.0349	4	0.0176765
908	0.0349	4	0.0176765
909	0.0349	4	0.0176765
910	0.0349	4	0.0176765
911	0.0349	4	0.0176765
912	0.0349	4	0.0176765
913	0.0349	4	0.0176765
914	0.0349	4	0.0176765
915	0.0349	4	0.0176765
916	0.0349	4	0.0176765
917	0.0349	4	0.0176765
918	0.0349	4	0.0176765
919	0.0349	4	0.0176765
920	0.0349	4	0.0176765
921	0.0349	4	0.0176765
922	0.0349	4	0.0176765
923	0.0349	4	0.0176765
924	0.0349	4	0.0176765
925	0.0349	4	0.0176765
926	0.0349	4	0.0176765
927	0.0349	4	0.0176765
928	0.0349	4	0.0176765
929	0.0349	4	0.0176765
930	0.0349	4	0.0176765
931	0.0349	4	0.0176765
932	0.0349	4	0.0176765
933	0.0349	4	0.0176765
934	0.0349	4	0.0176765
935	0.0349	4	0.0176765
936	0.0349	4	0.0176765
937	0.0349	4	0.0176765
938	0.0349	4	0.0176765
939	0.0349	4	0.0176765
940	0.0349	4	0.0176765
941	0.0349	4	0.0176765
942	0.0349	4	0.0176765
943	0.0349	4	0.0176765
944	0.0349	4	0.0176765
945	0.0349	4	0.0176765
946	0.0349	4	0.0176765
947	0.0349	4	0.0176765
948	0.0349	4	0.0176765
949	0.0349	4	0.0176765
950	0.0349	4	0.0176765
951	0.0349	4	0.0176765
952	0.0349	4	0.0176765
953	0.0349	4	0.0176765
954	0.0349	4	0.0176765
955	0.0349	4	0.0176765
956	0.0349	4	0.0176765
957	0.0349	4	0.0176765
958	0.0349	4	0.0176765
959	0.0349	4	0.0176765
960	0.0349	4	0.0176765
961	0.0349	4	0.0176765
962	0.0349	4	0.0176765
963	0.0349	4	0.0176765
964	0.0349	4	0.0176765
965	0.0349	4	0.0176765
966	0.0349	4	0.0176765
967	0.0349	4	0.0176765
968	0.0349	4	0.0176765
969	0.0349	4	0.0176765
970	0.0349	4	0.0176765
971	0.0349	4	0.0176765
972	0.0349	4	0.0176765
973	0.0349	4	0.0176765
974	0.0349	4	0.0176765
975	0.0349	4	0.0176765
976	0.0349	4	0.0176765
977	0.0349	4	0.0176765
978	0.0349	4	0.0176765
979	0.0349	4	0.0176765
980	0.0349	4	0.0176765
981	0.0349	4	0.0176765
982	0.0349	4	0.0176765
983	0.0349	4	0.0176765
984	0.0349	4	0.0176765
985	0.0349	4	0.0176765
986	0.0349	4	0.0176765
987	0.0349	4	0.0176765
988	0.0349	4	0.0176765
989	0.0349	4	0.0176765
990	0.0349	4	0.0176765
991	0.0349	4	0.0176765
992	0.0349	4	0.0176765
993	0.0349	4	0.0176765
994	0.0349	4	0.0176765
995	0.0349	4	0.0176765
996	0.0349	4	0.0176765
997	0.0349	4	0.0176765
998	0.0349	4	0.0176765
999	0.0349	4	0.0176765
1000	0.0349	4	0.0176765
1001	0.0349	4	0.0176765
1002	0.0349	4	0.0176765
1003	0.0349	4	0.0176765
1004	0.0349	4	0.0176765
1005	0.0349	4	0.0176765
1006	0.0349	4	0.0176765
1007	0.0349	4	0.0176765
1008	0.0349	4	0.0176765
1009	0.0349	4	0.0176765
1010	0.0349	4	0.0176765
1011	0.0349	4	0.0176765
1012	0.0349	4	0.0176765
1013	0.0349	4	0.0176765
1014	0.0349	4	0.0176765
1015	0.0349	4	0.0176765
1016	0.0349	4	0.0176765
1017	0.0349	4	0.0176765
1018	0.0349	4	0.0176765
1019	0.0349	4	0.0176765
1020	0.0349	4	0.0176765
1021	0.0349	4	0.0176765
1022	0.0349	4	0.0176765
1023	0.0349	4	0.0176765
1024	0.0349	4	0.0176765
1025	0.0349	4	0.0176765
1026	0.0349	4	0.0176765
1027	0.0349	4	0.0176765
1028	0.0349	4	0.0176765
1029	0.0349	4	0.0176765
1030	0.0349	4	0.0176765
1031	0.0349	4	0.0176765
1032	0.0349	4	0.0176765
1033	0.0349	4	0.0176765
1034	0.0349	4	0.0176765
1035	0.0349	4	0.0176765
1036	0.0349	4	0.0176765
1037	0.0349	4	0.0176765
1038	0.0349	4	0.0176765
1039	0.0349	4	0.0176765
1040	0.0349	4	0.0176765
1041	0.0349	4	0.0176765
1042	0.0349	4	0.0176765
1043	0.0349	4	0.0176765
1044	0.0349	4	0.0176765
1045	0.0349	4	0.0176765
1046	0.0349	4	0.0176765
1047	0.0349	4	0.0176765
1048	0.0349	4	0.0176765
1049	0.0349	4	0.0176765
1050	0.0349	4	0.0176765
1051	0.0349	4	0.0176765
1052	0.0349	4	0.0176765
1053	0.0349	4	0.0176765
1054	0.0349	4	0.0176765
1055	0.0349	4	0.0176765
1056	0.0349	4	0.0176765
1057	0.0349	4	0.0176765
1058	0.0349	4	0.0176765
1059	0.0349	4	0.0176765
1060	0.0349	4	0.0176765
1061	0.0349	4	0.0176765
1062	0.0349	4	0.0176765
1063	0.0349	4	0.0176765
1064	0.0349	4	0.0176765
1065	0.0349	4	0.0176765
1066	0.0349	4	0.0176765
1067	0.0349	4	0.0176765
1068	0.0349	4	0.0176765
1069	0.0349	4	0.0176765
1070	0.0349	4	0.0176765
1071	0.0349	4	0.0176765
1072	0.0349	4	0.0176765
1073	0.0349	4	0.0176765
1074	0.0349	4	0.0176765
1075	0.0349	4	0.0176765
1076	0.0349	4	0.0176765
1077	0.0349	4	0.0176765
1078	0.0349	4	0.0176765
1079	0.0349	4	0.0176765
1080	0.0349	4	0.0176765
1081	0.0349	4	0.0176765
1082	0.0349	4	0.0176765
1083	0.0349	4	0.0176765
1084	0.0349	4	0.0176765
1085	0.0349	4	0.0176765
1086	0.0349	4	0.0176765
1087	0.0349	4	0.0176765
1088	0.0349	4	0.0176765
1089	0.0349	4	0.0176765
1090	0.0349	4	0.0176765
1091	0.0349	4	0.0176765
1092	0.0349	4	0.0176765
1093	0.0349	4	0.0176765
1094	0.0349	4	0.0176765
1095	0.0349	4	0.0176765
1096	0.0349	4	0.0176765
1097	0.0349	4	0.0176765
1098	0.0349	4	0.0176765
1099	0.0349	4	0.0176765
1100	0.0349	4	0.0176765
1101	0.0349	4	0.0176765
1102	0.0349	4	0.0176765
1103	0.0349	4	0.0176765
1104	0.0349	4	0.0176765
1105	0.0349	4	0.0176765
1106	0.0349	4	0.0176765
1107	0.0349	4	0.0176765
1108	0.0349	4	0.0176765
1109	0.0349	4	0.0176765
1110	0.0349	4	0.0176765
1111	0.0349	4	0.0176765
1112	0.0349	4	0.0176765
1113	0.0349	4	0.0176765
1114	0.0349	4	0.0176765
1115	0.0349	4	0.0176765
1116	0.0349	4	0.0176765
1117	0.0349	4	0.0176765
1118	0.0349	4	0.0176765
1119	0.0349	4	0.0176765
1120	0.0349	4	0.0176765
1121	0.0349	4	0.0176765
1122	0.0349	4	0.0176765
1123	0.0349	4	0.0176765
1124	0.0349	4	0.0176765
1125	0.0349	4	0.0176765
1126	0.0349	4	0.0176765
1127	0.0349	4	0.0176765
1128	0.0349	4	0.0176765
1129	0.0349	4	0.0176765
1130	0.0349	4	0.0176765
1131	0.0349	4	0.0176765
1132	0.0349	4	0.0176765
1133	0.0349	4	0.0176765
1134	0.0349	4	0.0176765
1135	0.0349	4	0.0176765
1136	0.0349	4	0.0176765
1137	0.0349	4	0.0176765
1138	0.0349	4	0.0176765
1139	0.0349	4	0.0176765
1140	0.0349	4	0.0176765
1141	0.0349	4	0.0176765
1142	0.0349	4	0.0176765
1143	0.0349	4	0.0176765
1144	0.0349	4	0.0176765
1145	0.0349	4	0.0176765
1146	0.0349	4	0.0176765
1147	0.0349	4	0.0176765
1148	0.0349	4	0.0176765
1149	0.0349	4	0.0176765
1150	0.0349	4	0.0176765
1151	0.0349	4	0.0176765
1152	0.0349	4	0.0176765
1153	0.0349	4	0.0176765
1154	0.0349	4	0.0176765
1155	0.0349	4	0.0176765
1156	0.0349	4	0.0176765
1157	0.0349	4	0.0176765
1158	0.0349	4	0.0176765
1159	0.0349	4	0.0176765
1160	0.0349	4	0.0176765
1161	0.0349	4	0.0176765
1162	0.0349	4	0.0176765
1163	0.0349	4	0.0176765
1164	0.0349	4	0.0176765
1165	0.0349	4	0.0176765
1166	0.0349	4	0.0176765
1167	0.0349	4	0.0176765
1168	0.0349	4	0.0176765
1169	0.0349	4	0.0176765
1170	0.0349	4	0.0176765
1171	0.0349	4	0.0176765
1172	0.0349	4	0.0176765
1173	0.0349	4	0.0176765
1174	0.0349	4	0.0176765
1175	0.0349	4	0.0176765
1176	0.0349	4	0.0176765
1177	0.0349	4	0.0176765
1178	0.0349	4	0.0176765
1179	0.0349	4	0.0176765
1180	0.0349	4	0.0176765
1181	0.0349	4	0.0176765
1182	0.0349	4	0.0176765
1183	0.0349	4	0.0176765
1184	0.0349	4	0.0176765
1185	0.0349	4	0.0176765
1186	0.0349	4	0.0176765
1187	0.0349	4	0.0176765
1188	0.0349	4	0.0176765
1189	0.0349	4	0.0176765
1190	0.0349	4	0.0176765
1191	0.0349	4	0.0176765
1192	0.0349	4	0.0176765
1193	0.0349	4	0.0176765
1194	0.0349	4	0.0176765
1195	0.0349	4	0.0176765
1196	0.0349	4	0.0176765
1197	0.0349	4	0.0176765
1198	0.0349	4	0.0176765
1199	0.0349	4	0.0176765
1200	0.0349	4	0.0176765
1201	0.0349	4	0.0176765
1202	0.0349	4	0.0176765
1203	0.0349	4	0.0176765
1204	0.0349	4	0.0176765
1205	0.0349	4	0.0176765
1206	0.0349	4	0.0176765
1207	0.0349	4	0.0176765
1208	0.0349	4	0.0176765
1209	0.0349	4	0.0176765
1210	0.0349	4	0.0176765
1211	0.0349	4	0.0176765
1212	0.0349	4	0.0176765
1213	0.0349	4	0.0176765
1214	0.0349	4	0.0176765
1215	0.0349	4	0.0176765
1216	0.0349	4	0.0176765
1217	0.0349	4	0.0176765
1218	0.0349	4	0.0176765
1219	0.0349	4	0.0176765
1220	0.0349	4	0.0176765
1221	0.0349	4	0.0176765
1222	0.0349	4	0.0176765
1223	0.0349	4	0.0176765
1224	0.0349	4	0.0176765
1225	0.0349	4	0.0176765
1226	0.0349	4	0.0176765
1227	0.0349	4	0.0176765
1228	0.0349	4	0.0176765
1229	0.0349	4	0.0176765
1230	0.0349	4	0.0176765
1231	0.0349	4	0.0176765
1232	0.0349	4	0.0176765
1233	0.0349	4	0.0176765
1234	0.0349	4	0.0176765
1235	0.0349	4	0.0176765
1236	0.0349	4	0.0176765
1237	0.0349	4	0.0176765
1238	0.0349	4	0.0176765
1239	0.0349	4	0.0176765
1240	0.0349	4	0.0176765
1241	0.0349	4	0.0176765
1242	0.0349	4	0.0176765
1243	0.0349	4	0.0176765
1244	0.0349	4	0.0176765
1245	0.0349	4	0.0176765
1246	0.0349	4	0.0176765
1247	0.0349	4	0.0176765
1248	0.0349	4	0.0176765
1249	0.0349	4	0.0176765
1250	0.0349	4	0.0176765
1251	0.0349	4	0.0176765
1252	0.0349	4	0.0176765
1253	0.0349	4	0.0176765
1254	0.0349	4	0.0176765
1255	0.0349	4	0.0176765
1256	0.0349	4	0.0176765
1257	0.0349	4	0.0176765
1258	0.0349	4	0.0176765
1259	0.0349	4	0.0176765
1260	0.0349	4	0.0176765
1261	0.0349	4	0.0176765
1262	0.0349	4	0.0176765
1263	0.0349	4	0.0176765
1264	0.0349	4	0.0176765
1265	0.0349	4	0.0176765
1266	0.0349	4	0.0176765
1267	0.0349	4	0.0176765
1268	0.0349	4	0.0176765
1269	0.0349	4	0.0176765
1270	0.0349	4	0.0176765
1271	0.0349	4	0.0176765
1272	0.0349	4	0.0176765
1273	0.0349	4	0.0176765
1274	0.0349	4	0.0176765
1275	0.0349	4	0.0176765
1276	0.0349	4	0.0176765
1277	0.0349	4	0.0176765
1278	0.0349	4	0.0176765
1279	0.0349	4	0.0176765
1280	0.0349	4	0.0176765
1281	0.0349	4	0.0176765
1282	0.0349	4	0.0176765
1283	0.0349	4	0.0176765
1284	0.0349	4	0.0176765
1285	0.0349	4	0.0176765
1286	0.0349	4	0.0176765
1287	0.0349	4	0.0176765
1288	0.0349	4	0.0176765
1289	0.0349	4	0.0176765
1290	0.0349	4	0.0176765
1291	0.0349	4	0.0176765
1292	0.0349	4	0.0176765
1293	0.0349	4	0.0176765
1294	0.0349	4	0.0176765
1295	0.0349	4	0.0176765
1296	0.0349	4	0.0176765
1297	0.0349	4	0.0176765
1298	0.0349	4	0.0176765
1299	0.0349	4	0.0176765
1300	0.0349	4	0.0176765
1301	0.0349	4	0.0176765
1302	0.0349	4	0.0176765
1303	0.0349	4	0.0176765
1304	0.0349	4	0.0176765
1305	0.0349	4	0.0176765
1306	0.0349	4	0.0176765
1307	0.0349	4	0.0176765
1308	0.0349	4	0.0176765
1309	0.0349	4	0.0176765
1310	0.0349	4	0.0176765
1311	0.0349	4	0.0176765
1312	0.0349	4	0.0176765
1313	0.0349	4	0.0176765
1314	0.0349	4	0.0176765
1315	0.0349	4	0.0176765
1316	0.0349	4	0.0176765
1317	0.0349	4	0.0176765
1318	0.0349	4	0.0176765
1319	0.0349	4	0.0176765
1320	0.0349	4	0.0176765
1321	0.0349	4	0.0176765
1322	0.0349	4	0.0176765
1323	0.0349	4	0.0176765
1324	0.0349	4	0.0176765
1325	0.0349	4	0.0176765
1326	0.0349	4	0.0176765
1327	0.0349	4	0.0176765
1328	0.0349	4	0.0176765
1329	0.0349	4	0.0176765
1330	0.0349	4	0.0176765
1331	0.0349	4	0.0176765
1332	0.0349	4	0.0176765
1333	0.0349	4	0.0176765
1334	0.0349	4	0.0176765
1335	0.0349	4	0.0176765
1336	0.0349	4	0.0176765
1337	0.0349	4	0.0176765
1338	0.0349	4	0.0176765
1339	0.0349	4	0.0176765
1340	0.0349	4	0.0176765
1341	0.0349	4	0.0176765
1342	0.0349	4	0.0176765
1343	0.0349	4	0.0176765
1344	0.0349	4	0.0176765
1345	0.0349	4	0.0176765
1346	0.0349	4	0.0176765
1347	0.0349	4	0.0176765
1348	0.0349	4	0.0176765
1349	0.0349	4	0.0176765
1350	0.0349	4	0.0176765
1351	0.0349	4	0.0176765
1352	0.0349	4	0.0176765
1353	0.0349	4	0.0176765
1354	0.0349	4	0.0176765
1355	0.0349	4	0.0176765
1356	0.0349	4	0.0176765
1357	0.0349	4	0.0176765
1358	0.0349	4	0.0176765
1359	0.0349	4	0.0176765
1360	0.0349	4	0.0176765
1361	0.0349	4	0.0176765
1362	0.0349	4	0.0176765
1363	0.0349	4	0.0176765
1364	0.0349	4	0.0176765
1365	0.0349	4	0.0176765
1366	0.0349	4	0.0176765
1367	0.0349	4	0.0176765
1368	0.0349	4	0.0176765
1369	0.0349	4	0.0176765
1370	0.0349	4	0.0176765
1371	0.0349	4	0.0176765
1372	0.0349	4	0.0176765
1373	0.0349	4	0.0176765
1374	0.0349	4	0.0176765
1375	0.0349	4	0.0176765
1376	0.0349	4	0.0176765
1377	0.0349	4	0.0176765
1378	0.0349	4	0.0176765
1379	0.0349	4	0.0176765
1380	0.0349	4	0.0176765
1381	0.0349	4	0.0176765
1382	0.0349	4	0.0176765
1383	0.0349	4	0.0176765
1384	0.0349	4	0.0176765
1385	0.0349	4	0.0176765
1386	0.0349	4	0.0176765
1387	0.0349	4	0.0176765
1388	0.0349	4	0.0176765
1389	0.0349	4	0.0176765
1390	0.0349	4	0.0176765
1391	0.0349	4	0.0176765
1392	0.0349	4	0.0176765
1393	0.0349	4	0.0176765
1394	0.0349	4	0.0176765
1395	0.0349	4	0.0176765
1396	0.0349	4	0.0176765
1397	0.0349	4	0.0176765
1398	0.0349	4	0.0176765
1399	0.0349	4	0.0176765
1400	0.0349	4	0.0176765
1401	0.0349	4	0.0176765
1402	0.0349	4	0.0176765
1403	0.0349	4	0.0176765
1404	0.0349	4	0.0176765
1405	0.0349	4	0.0176765
1406	0.0349	4	0.0176765
1407	0.0349	4	0.0176765
1408	0.0349	4	0.0176765
1409	0.0349	4	0.0176765
1410	0.0349	4	0.0176765
1411	0.0349	4	0.0176765
1412	0.0349	4	0.0176765
1413	0.0349	4	0.0176765
1414	0.0349	4	0.0176765
1415	0.0349	4	0.0176765
1416	0.0349	4	0.0176765
1417	0.0349	4	0.0176765
1418	0.0349	4	0.0176765
1419	0.0349	4	0.0176765
1420	0.0349	4	0.0176765
1421	0.0349	4	0.0176765
1422	0.0349	4	0.0176765
1423	0.0349	4	0.0176765
1424	0.0349	4	0.0176765
1425	0.0349	4	0.0176765
1426	0.0349	4	0.0176765
1427	0.0349	4	0.0176765
1428	0.0349	4	0.0176765
1429	0.0349	4	0.0176765
1430	0.0349	4	0.0176765
1431	0.0349	4	0.0176765
1432	0.0349	4	0.0176765
1433	0.0349	4	0.0176765
1434	0.0349	4	0.0176765
1435	0.0349	4	0.0176765
1436	0.0349	4	0.0176765
1437	0.0349	4	0.0176765
1438	0.0349	4	0.0176765
1439	0.0349	4	0.0176765
1440	0.0349	4	0.0176765
1441	0.0349	4	0.0176765
1442	0.0349	4	0.0176765
1443	0.0349	4	0.0176765
1444	0.0349	4	0.0176765
1445	0.0349	4	0.0176765
1446	0.0349	4	0.0176765
1447	0.0349	4	0.0176765
1448	0.0349	4	0.0176765
1449	0.0349	4	0.0176765
1450	0.0349	4	0.0176765
1451	0.0349	4	0.0176765
1452	0.0349	4	0.0176765
1453	0.0349	4	0.0176765
1454	0.0349	4	0.0176765
1455	0.0349	4	0.0176765
1456	0.0349	4	0.0176765
1457	0.0349	4	0.0176765
1458	0.0349	4	0.0176765
1459	0.0349	4	0.0176765
1460	0.0349	4	0.0176765
1461	0.0349	4	0.0176765
1462	0.0349	4	0.0176765
1463	0.0349	4	0.0176765
1464	0.0349	4	0.0176765
1465	0.0349	4	0.0176765
1466	0.0349	4	0.0176765
1467	0.0349	4	0.0176765
1468	0.0349	4	0.0176765
1469	0.0349	4	0.0176765
1470	0.0349	4	0.0176765
1471	0.0349	4	0.0176765
1472	0.0349	4	0.0176765
1473	0.0349	4	0.0176765
1474	0.0349	4	0.0176765
1475	0.0349	4	0.0176765
1476	0.0349	4	0.0176765
1477	0.0349	4	0.0176765
1478	0.0349	4	0.0176765
1479	0.0349	4	0.0176765
1480	0.0349	4	0.0176765
1481	0.0349	4	0.0176765
1482	0.0349	4	0.0176765
1483	0.0349	4	0.0176765
1484	0.0349	4	0.0176765
1485	0.0349	4	0.0176765
1486	0.0349	4	0.0176765
1487	0.0349	4	0.0176765
1488	0.0349	4	0.0176765
1489	0.0349	4	0.0176765
1490	0.0349	4	0.0176765
1491	0.0349	4	0.0176765
1492	0.0349	4	0.0176765
1493	0.0349	4	0.0176765
1494	0.0349	4	0.0176765
1495	0.0349	4	0.0176765
1496	0.0349	4	0.0176765
1497	0.0349	4	0.0176765
1498	0.0349	4	0.0176765
1499	0.0349	4	0.0176765
1500	0.0349	4	0.0176765
1501	0.0349	4	0.0176765
1502	0.0349	4	0.0176765
1503	0.0349	4	0.0176765
1504	0.0349	4	0.0176765
1505	0.0349	4	0.0176765
1506	0.0349	4	0.0176765
1507	0.0349	4	0.0176765
1508	0.0349	4	0.0176765
1509	0.0349	4	0.0176765
1510	0.0349	4	0.0176765
1511	0.0349	4	0.0176765
1512	0.0349	4	0.0176765
1513	0.0349	4	0.0176765
1514	0.0349	4	0.0176765
1515	0.0349	4	0.0176765
1516	0.0349	4	0.0176765
1517	0.0349	4	0.0176765
1518	0.0349	4	0.0176765
1519	0.0349	4	0.0176765
1520	0.0349	4	0.0176765
1521	0.0349	4	0.0176765
1522	0.0349	4	0.0176765
1523	0.0349	4	0.0176765
1524	0.0349	4	0.0176765
1525	0.0349	4	0.0176765
1526	0.0349	4	0.0176765
1527	0.0349	4	0.0176765
1528	0.0349	4	0.0176765
1529	0.0349	4	0.0176765
1530	0.0349	4	0.0176765
1531	0.0349	4	0.0176765
1532	0.0349	4	0.0176765
1533	0.0349	4	0.0176765
1534	0.0349	4	0.0176765
1535	0.0349	4	0.0176765
1536	0.0349	4	0.0176765
1537	0.0349	4	0.0176765
1538	0.0349	4	0.0176765
1539	0.0349	4	0.0176765
1540	0.0349	4	0.0176765
1541	0.0349	4	0.0176765
1542	0.0349	4	0.0176765
1543	0.0349	4	0.0176765
1544	0.0349	4	0.0176765
1545	0.0349	4	0.0176765
1546	0.0349	4	0.0176765
1547	0.0349	4	0.0176765
1548	0.0349	4	0.0176765
1549	0.0349	4	0.0176765
1550	0.0349	4	0.0176765
1551	0.0349	4	0.0176765
1552	0.0349	4	0.0176765
1553	0.0349	4	0.0176765
1554	0.0349	4	0.0176765
1555	0.0349	4	0.0176765
1556	0.0349	4	0.0176765
1557	0.0349	4	0.0176765
1558	0.0349	4	0.0176765
1559	0.0349	4	0.0176765
1560	0.0349	4	0.0176765
1561	0.0349	4	0.0176765
1562	0.0349	4	0.0176765
1563	0.0349	4	0.0176765
1564	0.0349	4	0.0176765
1565	0.0349	4	0.0176765
1566	0.0349	4	0.0176765
1567	0.0349	4	0.0176765
1568	0.0349	4	0.0176765
1569	0.0349	4	0.0176765
1570	0.0349	4	0.0176765
1571	0.0349	4	0.0176765
1572	0.0349	4	0.0176765
1573	0.0349	4	0.0176765
1574	0.0349	4	0.0176765
1575	0.0349	4	0.0176765
1576	0.0349	4	0.0176765
1577	0.0349	4	0.0176765
1578	0.0349	4	0.0176765
1579	0.0349	4	0.0176765
1580	0.0349	4	0.0176765
1581	0.0349	4	0.0176765
1582	0.0349	4	0.0176765
1583	0.0349	4	0.0176765
1584	0.0349	4	0.0176765
1585	0.0349	4	0.0176765
1586	0.0349	4	0.0176765
1587	0.0349	4	0.0176765
1588	0.0349	4	0.0176765
1589	0.0349	4	0.0176765
1590	0.0349	4	0.0176765
1591	0.0349	4	0.0176765
1592	0.0349	4	0.0176765
1593	0.0349	4	0.0176765
1594	0.0349	4	0.0176765
1595	0.0349	4	0.0176765
1596	0.0349	4	0.0176765
1597	0.0349	4	0.0176765
1598	0.0349	4	0.0176765
1599	0.0349	4	0.0176765
1600	0.0349	4	0.0176765
1601	0.0349	4	0.0176765
1602	0.0349	4	0.0176765
1603	0.0349	4	0.0176765
1604	0.0349	4	0.0176765
1605	0.0349	4	0.0176765
1606	0.0349	4	0.0176765
1607	0.0349	4	0.0176765
1608	0.0349	4	0.0176765
1609	0.0349	4	0.0176765
1610	0.0349	4	0.0176765
1611	0.0349	4	0.0176765
1612	0.0349	4	0.0176765
1613	0.0349	4	0.0176765
1614	0.0349	4	0.0176765
1615	0.0349	4	0.0176765
1616	0.0349	4	0.0176765
1617	0.0349	4	0.0176765
1618	0.0349	4	0.0176765
1619	0.0349	4	0.0176765
1620	0.0349	4	0.0176765
1621	0.0349	4	0.0176765
1622	0.0349	4	0.0176765
1623	0.0349	4	0.0176765
1624	0.0349	4	0.0176765
1625	0.0349	4	0.0176765
1626	0.0349	4	0.0176765
1627	0.0349	4	0.0176765
1628	0.0349	4	0.0176765
1629	0.0349	4	0.0176765
1630	0.0349	4	0.0176765
1631	0.0349	4	0.0176765
1632	0.0349	4	0.0176765
1633	0.0349	4	0.0176765
1634	0.0349	4	0.0176765
1635	0.0349	4	0.0176765
1636	0.0349	4	0.0176765
1637	0.0349	4	0.0176765
1638	0.0349	4	0.0176765
1639	0.0349	4	0.0176765
1640	0.0349	4	0.0176765
1641	0.0349	4	0.0176765
1642	0.0349	4	0.0176765
1643	0.0349	4	0.0176765
1644	0.0349	4	0.0176765
1645	0.0349	4	0.0176765
1646	0.0349	4	0.0176765
1647	0.0349	4	0.0176765
1648	0.0349	4	0.0176765
1649	0.0349	4	0.0176765
1650	0.0349	4	0.0176765
1651	0.0349	4	0.0176765
1652	0.0349	4	0.0176765
1653	0.0349	4	0.0176765
1654	0.0349	4	0.0176765
1655	0.0349	4	0.0176765
1656	0.0349	4	0.0176765
1657	0.0349	4	0.0176765
1658	0.0349	4	0.0176765
1659	0.0349	4	0.0176765
1660	0.0349	4	0.0176765
1661	0.0349	4	0.0176765
1662	0.0349	4	0.0176765
1663	0.0349	4	0.0176765
1664	0.0349	4	0.0176765
1665	0.0349	4	0.0176765
1666	0.0349	4	0.0176765
1667	0.0349	4	0.0176765
1668	0.0349	4	0.0176765
1669	0.0349	4	0.0176765
1670	0.0349	4	0.0176765
1671	0.0349	4	0.0176765
1672	0.0349	4	0.0176765
1673	0.0349	4	0.0176765
1674	0.0349	4	0.0176765
1675	0.0349	4	0.0176765
1676	0.0349	4	0.0176765
1677	0.0349	4	0.0176765
1678	0.0349	4	0.0176765
1679	0.0349	4	0.0176765
1680	0.0349	4	0.0176765
1681	0.0349	4	0.0176765
1682	0.0349	4	0.0176765
1683	0.0349	4	0.0176765
1684	0.0349	4	0.0176765
1685	0.0349	4	0.0176765
1686	0.0349	4	0.0176765
1687	0.0349	4	0.0176765
1688	0.0349	4	0.0176765
1689	0.0349	4	0.0176765
1690	0.0349	4	0.0176765
1691	0.0349	4	0.0176765
1692	0.0349	4	0.0176765
1693	0.0349	4	0.0176765
1694	0.0349	4	0.0176765
1695	0.0349	4	0.0176765
1696	0.0349	4	0.0176765
1697	0.0349	4	0.0176765
1698	0.0349	4	0.0176765
1699	0.0349	4	0.0176765
1700	0.0349	4	0.0176765
1701	0.0349	4	0.0176765
1702	0.0349	4	0.0176765
1703	0.0349	4	0.0176765
1704	0.0349	4	0.0176765
1705	0.0349	4	0.0176765
1706	0.0349	4	0.0176765
1707	0.0349	4	0.0176765
1708	0.0349	4	0.0176765
1709	0.0349	4	0.0176765
1710	0.0349	4	0.0176765
1711	0.0349	4	0.0176765
1712	0.0349	4	0.0176765
1713	0.0349	4	0.0176765
1714	0.0349	4	0.0176765
1715	0.0349	4	0.0176765
1716	0.0349	4	0.0176765
1717	0.0349	4	0.0176765
1718	0.0349	4	0.0176765
1719	0.0349	4	0.0176765
1720	0.0349	4	0.0176765
1721	0.0349	4	0.0176765
1722	0.0349	4	0.0176765
1723	0.0349	4	0.0176765
1724	0.0349	4	0.0176765
1725	0.0349	4	0.0176765
1726	0.0349	4	0.0176765
1727	0.0349	4	0.0176765
1728	0.0349	4	0.0176765
1729	0.0349	4	0.0176765
1730	0.0349	4	0.0176765
1731	0.0349	4	0.0176765
1732	0.0349	4	0.0176765
1733	0.0349	4	0.0176765
1734	0.0349	4	0.0176765
1735	0.0349	4	0.0176765
1736	0.0349	4	0.0176765
1737	0.0349	4	0.0176765
1738	0.0349	4	0.0176765
1739	0.0349	4	0.0176765
1740	0.0349	4	0.0176765
1741	0.0349	4	0.0176765
1742	0.0349	4	0.0176765
1743	0.0349	4	0.0176765
1744	0.0349	4	0.0176765
1745	0.0349	4	0.0176765
1746	0.0349	4	0.0176765
1747	0.0349	4	0.0176765
1748	0.0349	4	0.0176765
1749	0.0349	4	0.0176765
1750	0.0349	4	0.0176765
1751	0.0349	4	0.0176765
1752	0.0349	4	0.0176765
1753	0.0349	4	0.0176765
1754	0.0349	4	0.0176765
1755	0.0349	4	0.0176765
1756	0.0349	4	0.0176765
1757	0.0349	4	0.0176765
1758	0.0349	4	0.0176765
1759	0.0349	4	0.0176765
1760	0.0349	4	0.0176765
1761	0.0349	4	0.0176765
1762	0.0349	4	0.0176765
1763	0.0349	4	0.0176765
1764	0.0349	4	0.0176765
1765	0.0349	4	0.0176765
1766	0.0349	4	0.0176765
1767	0.0349	4	0.0176765
1768	0.0349	4	0.0176765
1769	0.0349	4	0.0176765
1770	0.0349	4	0.0176765
1771	0.0349	4	0.0176765
1772	0.0349	4	0.0176765
1773	0.0349	4	0.0176765
1774	0.0349	4	0.0176765
1775	0.0349	4	0.0176765
1776	0.0349	4	0.0176765
1777	0.0349	4	0.0176765
1778	0.0349	4	0.0176765
1779	0.0349	4	0.0176765
1780	0.0349	4	0.0176765
1781	0.0349	4	0.0176765
1782	0.0349	4	0.0176765
1783	0.0349	4	0.0176765
1784	0.0349	4	0.0176765
1785	0.0349	4	0.0176765
1786	0.0349	4	0.0176765
1787	0.0349	4	0.0176765
1788	0.0349	4	0.0176765
1789	0.0349	4	0.0176765
1790	0.0349	4	0.0176765
1791	0.0349	4	0.0176765
1792	0.0349	4	0.0176765
1793	0.0349	4	0.0176765
1794	0.0349	4	0.0176765
1795	0.0349	4	0.0176765
1796	0.0349	4	0.0176765
1797	0.0349	4	0.0176765
1798	0.0349	4	0.0176765
1799	0.0349	4	0.0176765
1800	0.0349	4	0.0176765
1801	0.0349	4	0.0176765
1802	0.0349	4	0.0176765
1803	0.0349	4	0.0176765
1804	0.0349	4	0.0176765
1805	0.0349	4	0.0176765
1806	0.0349	4	0.0176765
1807	0.0349	4	0.0176765
1808	0.0349	4	0.0176765
1809	0.0349	4	0.0176765
1810	0.0349	4	0.0176765
1811	0.0349	4	0.0176765
1812	0.0349	4	0.0176765
1813	0.0349	4	0.0176765
1814	0.0349	4	0.0176765
1815	0.0349	4	0.0176765
1816	0.0349	4	0.0176765
1817	0.0349	4	0.0176765
1818	0.0349	4	0.0176765
1819	0.0349	4	0.0176765
1820	0.0349	4	0.0176765
1821	0.0349	4	0.0176765
1822	0.0349	4	0.0176765
1823	0.0349	4	0.0176765
1824	0.0349	4	0.0176765
1825	0.0349	4	0.0176765
1826	0.0349	4	0.0176765
1827	0.0349	4	0.0176765
1828	0.0349	4	0.0176765
1829	0.0349	4	0.0176765
1830	0.0349	4	0.0176765
1831	0.0349	4	0.0176765
1832	0.0349	4	0.0176765
1833	0.0349	4	0.0176765
1834	0.0349	4	0.0176765
1835	0.0349	4	0.0176765
1836	0.0349	4	0.0176765
1837	0.0349	4	0.0176765
1838	0.0349	4	0.0176765
1839	0.0349	4	0.0176765
1840	0.0349	4	0.0176765
1841	0.0349	4	0.0176765
1842	0.0349	4	0.0176765
1843	0.0349	4	0.0176765
1844	0.0349	4	0.0176765
1845	0.0349	4	0.0176765
1846	0.0349	4	0.0176765
1847	0.0349	4	0.0176765
1848	0.0349	4	0.0176765
1849	0.0349	4	0.0176765
1850	0.0349	4	0.0176765
1851	0.0349	4	0.0176765
1852	0.0349	4	0.0176765
1853	0.0349	4	0.0176765
1854	0.0349	4	0.0176765
1855	0.0349	4	0.0176765
1856	0.0349	4	0.0176765
1857	0.0349	4	0.0176765
1858	0.0349	4	0.0176765
1859	0.0349	4	0.0176765
1860	0.0349	4	0.0176765
1861	0.0349	4	0.0176765
1862	0.0349	4	0.0176765
1863	0.0349	4	0.0176765
1864	0.0349	4	0.0176765
1865	0.0349	4	0.0176765
1866	0.0349	4	0.0176765
1867	0.0349	4	0.0176765
1868	0.0349	4	0.0176765
1869	0.0349	4	0.0176765
1870	0.0349	4	0.0176765
1871	0.0349	4	0.0176765
1872	0.0349	4	0.0176765
1873	0.0349	4	0.0176765
1874	0.0349	4	0.0176765
1875	0.0349	4	0.0176765
1876	0.0349	4	0.0176765
1877	0.0349	4	0.0176765
1878	0.0349	4	0.0176765
1879	0.0349	4	0.0176765
1880	0.0349	4	0.0176765
1881	0.0349	4	0.0176765
1882	0.0349	4	0.0176765
1883	0.0349	4	0.0176765
1884	0.0349	4	0.0176765
1885	0.0349	4	0.0176765
1886	0.0349	4	0.0176765
1887	0.0349	4	0.0176765
1888	0.0349	4	0.0176765
1889	0.0349	4	0.0176765
1890	0.0349	4	0.0176765
1891	0.0349	4	0.0176765
1892	0.0349	4	0.0176765
1893	0.0349	4	0.0176765
1894	0.0349	4	0.0176765
1895	0.0349	4	0.0176765
1896	0.0349	4	0.0176765
1897	0.0349	4	0.0176765
1898	0.0349	4	0.0176765
1899	0.0349	4	0.0176765
1900	0.0349	4	0.0176765
1901	0.0349	4	0.0176765
1902	0.0349	4	0.0176765
1903	0.0349	4	0.0176765
1904	0.0349	4	0.0176765
1905	0.0349	4	0.0176765
1906	0.0349	4	0.0176765
1907	0.0349	4	0.0176765
1908	0.0349	4	0.0176765
1909	0.0349	4	0.0176765
1910	0.0349	4	0.0176765
1911	0.0349	4	0.0176765
1912	0.0349	4	0.0176765
1913	0.0349	4	0.0176765
1914	0.0349	4	0.0176765
1915	0.0349	4	0.0176765
1916	0.0349	4	0.0176765
1917	0.0349	4	0.0176765
1918	0.0349	4	0.0176765
1919	0.0349	4	0.0176765
1920	0.0349	4	0.0176765
1921	0.0349	4	0.0176765
1922	0.0349	4	0.0176765
1923	0.0349	4	0.0176765
1924	0.0349	4	0.0176765
1925	0.0349	4	0.0176765
1926	0.0349	4	0.0176765
1927	0.0349	4	0.0176765
1928	0.0349	4	0.0176765
1929	0.0349	4	0.0176765
1930	0.0349	4	0.0176765
1931	0.0349	4	0.0176765
1932	0.0349	4	0.0176765
1933	0.0349	4	0.0176765
1934	0.0349	4	0.0176765
1935	0.0349	4	0.0176765
1936	0.0349	4	0.0176765
1937	0.0349	4	0.0176765
1938	0.0349	4	0.0176765
1939	0.0349	4	0.0176765
1940	0.0349	4	0.0176765
1941	0.0349	4	0.0176765
1942	0.0349	4	0.0176765
1943	0.0349	4	0.0176765
1944	0.0349	4	0.0176765
1945	0.0349	4	0.0176765
1946	0.0349	4	0.0176765
1947	0.0349	4	0.0176765
1948	0.0349	4	0.0176765
1949	0.0349	4	0.0176765
1950	0.0349	4	0.0176765
1951	0.0349	4	0.0176765
1952	0.0349	4	0.0176765
1953	0.0349	4	0.0176765
1954	0.0349	4	0.0176765
1955	0.0349	4	0.0176765
1956	0.0349	4	0.0176765
1957	0.0349	4	0.0176765
1958	0.0349	4	0.0176765
1959	0.0349	4	0.0176765
1960	0.0349	4	0.0176765
1961	0.0349	4	0.0176765
1962	0.0349	4	0.0176765
1963	0.0349	4	0.0176765
1964	0.0349	4	0.0176765
1965	0.0349	4	0.0176765
1966	0.0349	4	0.0176765
1967	0.0349	4	0.0176765
1968	0.0349	4	0.0176765
1969	0.0349	4	0.0176765
1970	0.0349	4	0.0176765
1971	0.0349	4	0.0176765
1972	0.0349	4	0.0176765
1973	0.0349	4	0.0176765
1974	0.0349	4	0.0176765
1975	0.0349	4	0.0176765
1976	0.0349	4	0.0176765
1977	0.0349	4	0.0176765
1978	0.0349	4	0.0176765
1979	0.0349	4	0.0176765
1980	0.0349	4	0.0176765
1981	0.0349	4	0.0176765
1982	0.0349	4	0.0176765
1983	0.0349	4	0.0176765
1984	0.0349	4	0.0176765
1985	0.0349	4	0.0176765
1986	0.0349	4	0.0176765
1987	0.0349	4	0.0176765
1988	0.0349	4	0.0176765
1989	0.0349	4	0.0176765
1990	0.0349	4	0.0176765
1991	0.0349	4	0.0176765
1992	0.0349	4	0.0176765
1993	0.0349	4	0.0176765
1994	0.0349	4	0.0176765
1995	0.0349	4	0.0176765
1996	0.0349	4	0.0176765
1997	0.0349	4	0.0176765
1998	0.0349	4	0.0176765
1999	0.0349	4	0.0176765
[truncated: 38,001 more rows]
