# Supplementary material for: Aspiration-driven co-evolution of cooperation with individual behavioral diversity
Source: PLoS One. 2023 Sep 15;18(9):e0291134. doi: 10.1371/journal.pone.0291134 (PMC10503719; doi:10.1371/journal.pone.0291134)
Supplement: S1 Data — (ZIP) [file pone.0291134.s001.zip › M1/v1-L=200/data/aspiration_time,b=2_frequency.txt]

0	0.5	0.5	0
1	0.709472	0.733488	0.483257
2	0.802054	0.892891	0.562787
3	0.818167	1.00732	0.620425
4	0.791059	1.09167	0.644548
5	0.74486	1.1664	0.640741
6	0.689971	1.2256	0.621087
7	0.633499	1.29193	0.587142
8	0.578971	1.36387	0.548199
9	0.52778	1.44302	0.506785
10	0.481002	1.52068	0.466213
11	0.437893	1.62625	0.426313
12	0.398553	1.78042	0.388987
13	0.363233	1.88761	0.354417
14	0.330857	1.95776	0.322518
15	0.301777	2.02489	0.293771
16	0.275284	2.19592	0.267619
17	0.251153	2.40506	0.243642
18	0.229212	2.57078	0.221812
19	0.20936	2.68076	0.201986
20	0.191397	2.80014	0.183941
21	0.174983	2.9087	0.167513
22	0.160202	3.06593	0.152627
23	0.146799	3.19333	0.139241
24	0.134746	3.29578	0.126982
25	0.123746	3.38399	0.11582
26	0.113789	3.42897	0.10573
27	0.104763	3.49769	0.0966
28	0.0965829	3.53763	0.0883045
29	0.0891719	3.59661	0.0808219
30	0.0824963	3.63493	0.0740392
31	0.0764345	3.68932	0.0679242
32	0.0709826	3.68275	0.0623842
33	0.0660095	3.70724	0.057341
34	0.0614921	3.73311	0.0527512
35	0.0574261	3.79009	0.0486337
36	0.0537455	3.81036	0.0448967
37	0.0504537	3.82977	0.0415513
38	0.0474356	3.84671	0.0384863
39	0.0447252	3.86088	0.0357361
40	0.042256	3.87403	0.0332302
41	0.040064	3.88563	0.0310056
42	0.0380625	3.89731	0.0289719
43	0.0362225	3.90625	0.0271065
44	0.0345794	3.91533	0.0254381
45	0.0330845	3.9241	0.0239191
46	0.0317365	3.9313	0.0225509
47	0.0305266	3.93941	0.0213191
48	0.0294225	3.94476	0.0201997
49	0.0284276	3.9493	0.0191919
50	0.0275221	3.95458	0.0182718
51	0.0266997	3.95895	0.0174371
52	0.0259511	3.96329	0.0166765
53	0.0252757	3.96678	0.0159913
54	0.0246695	3.96988	0.0153764
55	0.024118	3.97244	0.0148175
56	0.0236215	3.97512	0.0143137
57	0.0231732	3.97726	0.0138592
58	0.0227652	3.97918	0.0134457
59	0.0223948	3.98124	0.0130696
60	0.0220652	3.98311	0.0127348
61	0.0217677	3.98466	0.012433
62	0.0214951	3.98611	0.0121563
63	0.0212498	3.98754	0.011907
64	0.021026	3.98856	0.0116803
65	0.0208274	3.98987	0.0114782
66	0.0206433	3.99075	0.0112916
67	0.0204779	3.99182	0.0111233
68	0.0203271	3.99243	0.0109707
69	0.0201901	3.99304	0.0108319
70	0.0200679	3.99375	0.0107078
71	0.019956	3.99439	0.0105941
72	0.0198542	3.99484	0.010491
73	0.0197625	3.99533	0.0103979
74	0.0196805	3.99573	0.0103148
75	0.0196058	3.99613	0.010239
76	0.0195393	3.99647	0.0101715
77	0.019478	3.99675	0.0101093
78	0.0194235	3.99713	0.0100538
79	0.0193733	3.99745	0.0100028
80	0.0193288	3.99763	0.00995776
81	0.0192879	3.99794	0.00991609
82	0.0192513	3.99811	0.00987898
83	0.0192178	3.99829	0.009845
84	0.0191877	3.99845	0.00981445
85	0.0191605	3.9986	0.00978677
86	0.0191358	3.99877	0.00976164
87	0.0191132	3.99886	0.00973875
88	0.0190928	3.99895	0.00971814
89	0.0190745	3.99906	0.00969952
90	0.019058	3.99916	0.00968273
91	0.0190429	3.99924	0.00966745
92	0.0190293	3.99931	0.00965357
93	0.0190169	3.99939	0.00964098
94	0.0190058	3.99945	0.00962969
95	0.0189957	3.9995	0.00961952
96	0.0189866	3.99955	0.00961019
97	0.0189783	3.9996	0.00960185
98	0.0189709	3.99964	0.00959426
99	0.0189642	3.99967	0.00958754
100	0.0189581	3.9997	0.00958131
101	0.0189525	3.99972	0.00957568
102	0.0189475	3.99975	0.00957057
103	0.0189429	3.99976	0.00956597
104	0.0189389	3.99979	0.00956184
105	0.0189352	3.99981	0.00955809
106	0.0189319	3.99983	0.00955473
107	0.0189289	3.99984	0.00955167
108	0.0189261	3.99985	0.00954887
109	0.0189236	3.99987	0.0095463
110	0.0189213	3.99988	0.00954403
111	0.0189193	3.99989	0.00954195
112	0.0189175	3.9999	0.0095401
113	0.0189158	3.99991	0.00953842
114	0.0189143	3.99992	0.00953687
115	0.0189129	3.99992	0.00953548
116	0.0189117	3.99993	0.00953424
117	0.0189105	3.99993	0.00953309
118	0.0189095	3.99994	0.00953208
119	0.0189086	3.99995	0.00953117
120	0.0189078	3.99995	0.00953034
121	0.0189071	3.99996	0.00952958
122	0.0189064	3.99996	0.00952888
123	0.0189058	3.99996	0.00952827
124	0.0189052	3.99997	0.00952771
125	0.0189047	3.99997	0.0095272
126	0.0189043	3.99997	0.00952674
127	0.0189039	3.99998	0.00952632
128	0.0189035	3.99998	0.00952595
129	0.0189032	3.99998	0.00952561
130	0.0189029	3.99998	0.00952531
131	0.0189026	3.99998	0.00952503
132	0.0189024	3.99999	0.00952477
133	0.0189021	3.99999	0.00952455
134	0.0189019	3.99999	0.00952434
135	0.0189017	3.99999	0.00952415
136	0.0189016	3.99999	0.00952398
137	0.0189014	3.99999	0.00952383
138	0.0189013	3.99999	0.00952369
139	0.0189012	3.99999	0.00952357
140	0.0189011	3.99999	0.00952345
141	0.018901	3.99999	0.00952335
142	0.0189009	3.99999	0.00952326
143	0.0189008	4	0.00952318
144	0.0189007	4	0.0095231
145	0.0189006	4	0.00952303
146	0.0189006	4	0.00952297
147	0.0189005	4	0.00952291
148	0.0189005	4	0.00952286
149	0.0189004	4	0.00952282
150	0.0189004	4	0.00952277
151	0.0189004	4	0.00952274
152	0.0189003	4	0.0095227
153	0.0189003	4	0.00952267
154	0.0189003	4	0.00952264
155	0.0189002	4	0.00952262
156	0.0189002	4	0.0095226
157	0.0189002	4	0.00952257
158	0.0189002	4	0.00952256
159	0.0189002	4	0.00952254
160	0.0189001	4	0.00952252
161	0.0189001	4	0.00952251
162	0.0189001	4	0.0095225
163	0.0189001	4	0.00952249
164	0.0189001	4	0.00952248
165	0.0189001	4	0.00952247
166	0.0189001	4	0.00952246
167	0.0189001	4	0.00952245
168	0.0189001	4	0.00952244
169	0.0189001	4	0.00952244
170	0.0189001	4	0.00952243
171	0.0189	4	0.00952243
172	0.0189	4	0.00952242
173	0.0189	4	0.00952242
174	0.0189	4	0.00952241
175	0.0189	4	0.00952241
176	0.0189	4	0.00952241
177	0.0189	4	0.0095224
178	0.0189	4	0.0095224
179	0.0189	4	0.0095224
180	0.0189	4	0.0095224
181	0.0189	4	0.0095224
182	0.0189	4	0.00952239
183	0.0189	4	0.00952239
184	0.0189	4	0.00952239
185	0.0189	4	0.00952239
186	0.0189	4	0.00952239
187	0.0189	4	0.00952239
188	0.0189	4	0.00952239
189	0.0189	4	0.00952239
190	0.0189	4	0.00952238
191	0.0189	4	0.00952238
192	0.0189	4	0.00952238
193	0.0189	4	0.00952238
194	0.0189	4	0.00952238
195	0.0189	4	0.00952238
196	0.0189	4	0.00952238
197	0.0189	4	0.00952238
198	0.0189	4	0.00952238
199	0.0189	4	0.00952238
200	0.0189	4	0.00952238
201	0.0189	4	0.00952238
202	0.0189	4	0.00952238
203	0.0189	4	0.00952238
204	0.0189	4	0.00952238
205	0.0189	4	0.00952238
206	0.0189	4	0.00952238
207	0.0189	4	0.00952238
208	0.0189	4	0.00952238
209	0.0189	4	0.00952238
210	0.0189	4	0.00952238
211	0.0189	4	0.00952238
212	0.0189	4	0.00952238
213	0.0189	4	0.00952238
214	0.0189	4	0.00952238
215	0.0189	4	0.00952238
216	0.0189	4	0.00952238
217	0.0189	4	0.00952238
218	0.0189	4	0.00952238
219	0.0189	4	0.00952238
220	0.0189	4	0.00952238
221	0.0189	4	0.00952238
222	0.0189	4	0.00952238
223	0.0189	4	0.00952238
224	0.0189	4	0.00952238
225	0.0189	4	0.00952238
226	0.0189	4	0.00952238
227	0.0189	4	0.00952238
228	0.0189	4	0.00952238
229	0.0189	4	0.00952238
230	0.0189	4	0.00952238
231	0.0189	4	0.00952238
232	0.0189	4	0.00952238
233	0.0189	4	0.00952238
234	0.0189	4	0.00952238
235	0.0189	4	0.00952238
236	0.0189	4	0.00952238
237	0.0189	4	0.00952238
238	0.0189	4	0.00952238
239	0.0189	4	0.00952238
240	0.0189	4	0.00952238
241	0.0189	4	0.00952238
242	0.0189	4	0.00952238
243	0.0189	4	0.00952238
244	0.0189	4	0.00952238
245	0.0189	4	0.00952238
246	0.0189	4	0.00952238
247	0.0189	4	0.00952238
248	0.0189	4	0.00952238
249	0.0189	4	0.00952238
250	0.0189	4	0.00952238
251	0.0189	4	0.00952238
252	0.0189	4	0.00952238
253	0.0189	4	0.00952238
254	0.0189	4	0.00952238
255	0.0189	4	0.00952238
256	0.0189	4	0.00952238
257	0.0189	4	0.00952238
258	0.0189	4	0.00952238
259	0.0189	4	0.00952238
260	0.0189	4	0.00952238
261	0.0189	4	0.00952238
262	0.0189	4	0.00952238
263	0.0189	4	0.00952238
264	0.0189	4	0.00952238
265	0.0189	4	0.00952238
266	0.0189	4	0.00952238
267	0.0189	4	0.00952238
268	0.0189	4	0.00952238
269	0.0189	4	0.00952238
270	0.0189	4	0.00952238
271	0.0189	4	0.00952238
272	0.0189	4	0.00952238
273	0.0189	4	0.00952238
274	0.0189	4	0.00952238
275	0.0189	4	0.00952238
276	0.0189	4	0.00952238
277	0.0189	4	0.00952238
278	0.0189	4	0.00952238
279	0.0189	4	0.00952238
280	0.0189	4	0.00952238
281	0.0189	4	0.00952238
282	0.0189	4	0.00952238
283	0.0189	4	0.00952238
284	0.0189	4	0.00952238
285	0.0189	4	0.00952238
286	0.0189	4	0.00952238
287	0.0189	4	0.00952238
288	0.0189	4	0.00952238
289	0.0189	4	0.00952238
290	0.0189	4	0.00952238
291	0.0189	4	0.00952238
292	0.0189	4	0.00952238
293	0.0189	4	0.00952238
294	0.0189	4	0.00952238
295	0.0189	4	0.00952238
296	0.0189	4	0.00952238
297	0.0189	4	0.00952238
298	0.0189	4	0.00952238
299	0.0189	4	0.00952238
300	0.0189	4	0.00952238
301	0.0189	4	0.00952238
302	0.0189	4	0.00952238
303	0.0189	4	0.00952238
304	0.0189	4	0.00952238
305	0.0189	4	0.00952238
306	0.0189	4	0.00952238
307	0.0189	4	0.00952238
308	0.0189	4	0.00952238
309	0.0189	4	0.00952238
310	0.0189	4	0.00952238
311	0.0189	4	0.00952238
312	0.0189	4	0.00952238
313	0.0189	4	0.00952238
314	0.0189	4	0.00952238
315	0.0189	4	0.00952238
316	0.0189	4	0.00952238
317	0.0189	4	0.00952238
318	0.0189	4	0.00952238
319	0.0189	4	0.00952238
320	0.0189	4	0.00952238
321	0.0189	4	0.00952238
322	0.0189	4	0.00952238
323	0.0189	4	0.00952238
324	0.0189	4	0.00952238
325	0.0189	4	0.00952238
326	0.0189	4	0.00952238
327	0.0189	4	0.00952238
328	0.0189	4	0.00952238
329	0.0189	4	0.00952238
330	0.0189	4	0.00952238
331	0.0189	4	0.00952238
332	0.0189	4	0.00952238
333	0.0189	4	0.00952238
334	0.0189	4	0.00952238
335	0.0189	4	0.00952238
336	0.0189	4	0.00952238
337	0.0189	4	0.00952238
338	0.0189	4	0.00952238
339	0.0189	4	0.00952238
340	0.0189	4	0.00952238
341	0.0189	4	0.00952238
342	0.0189	4	0.00952238
343	0.0189	4	0.00952238
344	0.0189	4	0.00952238
345	0.0189	4	0.00952238
346	0.0189	4	0.00952238
347	0.0189	4	0.00952238
348	0.0189	4	0.00952238
349	0.0189	4	0.00952238
350	0.0189	4	0.00952238
351	0.0189	4	0.00952238
352	0.0189	4	0.00952238
353	0.0189	4	0.00952238
354	0.0189	4	0.00952238
355	0.0189	4	0.00952238
356	0.0189	4	0.00952238
357	0.0189	4	0.00952238
358	0.0189	4	0.00952238
359	0.0189	4	0.00952238
360	0.0189	4	0.00952238
361	0.0189	4	0.00952238
362	0.0189	4	0.00952238
363	0.0189	4	0.00952238
364	0.0189	4	0.00952238
365	0.0189	4	0.00952238
366	0.0189	4	0.00952238
367	0.0189	4	0.00952238
368	0.0189	4	0.00952238
369	0.0189	4	0.00952238
370	0.0189	4	0.00952238
371	0.0189	4	0.00952238
372	0.0189	4	0.00952238
373	0.0189	4	0.00952238
374	0.0189	4	0.00952238
375	0.0189	4	0.00952238
376	0.0189	4	0.00952238
377	0.0189	4	0.00952238
378	0.0189	4	0.00952238
379	0.0189	4	0.00952238
380	0.0189	4	0.00952238
381	0.0189	4	0.00952238
382	0.0189	4	0.00952238
383	0.0189	4	0.00952238
384	0.0189	4	0.00952238
385	0.0189	4	0.00952238
386	0.0189	4	0.00952238
387	0.0189	4	0.00952238
388	0.0189	4	0.00952238
389	0.0189	4	0.00952238
390	0.0189	4	0.00952238
391	0.0189	4	0.00952238
392	0.0189	4	0.00952238
393	0.0189	4	0.00952238
394	0.0189	4	0.00952238
395	0.0189	4	0.00952238
396	0.0189	4	0.00952238
397	0.0189	4	0.00952238
398	0.0189	4	0.00952238
399	0.0189	4	0.00952238
400	0.0189	4	0.00952238
401	0.0189	4	0.00952238
402	0.0189	4	0.00952238
403	0.0189	4	0.00952238
404	0.0189	4	0.00952238
405	0.0189	4	0.00952238
406	0.0189	4	0.00952238
407	0.0189	4	0.00952238
408	0.0189	4	0.00952238
409	0.0189	4	0.00952238
410	0.0189	4	0.00952238
411	0.0189	4	0.00952238
412	0.0189	4	0.00952238
413	0.0189	4	0.00952238
414	0.0189	4	0.00952238
415	0.0189	4	0.00952238
416	0.0189	4	0.00952238
417	0.0189	4	0.00952238
418	0.0189	4	0.00952238
419	0.0189	4	0.00952238
420	0.0189	4	0.00952238
421	0.0189	4	0.00952238
422	0.0189	4	0.00952238
423	0.0189	4	0.00952238
424	0.0189	4	0.00952238
425	0.0189	4	0.00952238
426	0.0189	4	0.00952238
427	0.0189	4	0.00952238
428	0.0189	4	0.00952238
429	0.0189	4	0.00952238
430	0.0189	4	0.00952238
431	0.0189	4	0.00952238
432	0.0189	4	0.00952238
433	0.0189	4	0.00952238
434	0.0189	4	0.00952238
435	0.0189	4	0.00952238
436	0.0189	4	0.00952238
437	0.0189	4	0.00952238
438	0.0189	4	0.00952238
439	0.0189	4	0.00952238
440	0.0189	4	0.00952238
441	0.0189	4	0.00952238
442	0.0189	4	0.00952238
443	0.0189	4	0.00952238
444	0.0189	4	0.00952238
445	0.0189	4	0.00952238
446	0.0189	4	0.00952238
447	0.0189	4	0.00952238
448	0.0189	4	0.00952238
449	0.0189	4	0.00952238
450	0.0189	4	0.00952238
451	0.0189	4	0.00952238
452	0.0189	4	0.00952238
453	0.0189	4	0.00952238
454	0.0189	4	0.00952238
455	0.0189	4	0.00952238
456	0.0189	4	0.00952238
457	0.0189	4	0.00952238
458	0.0189	4	0.00952238
459	0.0189	4	0.00952238
460	0.0189	4	0.00952238
461	0.0189	4	0.00952238
462	0.0189	4	0.00952238
463	0.0189	4	0.00952238
464	0.0189	4	0.00952238
465	0.0189	4	0.00952238
466	0.0189	4	0.00952238
467	0.0189	4	0.00952238
468	0.0189	4	0.00952238
469	0.0189	4	0.00952238
470	0.0189	4	0.00952238
471	0.0189	4	0.00952238
472	0.0189	4	0.00952238
473	0.0189	4	0.00952238
474	0.0189	4	0.00952238
475	0.0189	4	0.00952238
476	0.0189	4	0.00952238
477	0.0189	4	0.00952238
478	0.0189	4	0.00952238
479	0.0189	4	0.00952238
480	0.0189	4	0.00952238
481	0.0189	4	0.00952238
482	0.0189	4	0.00952238
483	0.0189	4	0.00952238
484	0.0189	4	0.00952238
485	0.0189	4	0.00952238
486	0.0189	4	0.00952238
487	0.0189	4	0.00952238
488	0.0189	4	0.00952238
489	0.0189	4	0.00952238
490	0.0189	4	0.00952238
491	0.0189	4	0.00952238
492	0.0189	4	0.00952238
493	0.0189	4	0.00952238
494	0.0189	4	0.00952238
495	0.0189	4	0.00952238
496	0.0189	4	0.00952238
497	0.0189	4	0.00952238
498	0.0189	4	0.00952238
499	0.0189	4	0.00952238
500	0.0189	4	0.00952238
501	0.0189	4	0.00952238
502	0.0189	4	0.00952238
503	0.0189	4	0.00952238
504	0.0189	4	0.00952238
505	0.0189	4	0.00952238
506	0.0189	4	0.00952238
507	0.0189	4	0.00952238
508	0.0189	4	0.00952238
509	0.0189	4	0.00952238
510	0.0189	4	0.00952238
511	0.0189	4	0.00952238
512	0.0189	4	0.00952238
513	0.0189	4	0.00952238
514	0.0189	4	0.00952238
515	0.0189	4	0.00952238
516	0.0189	4	0.00952238
517	0.0189	4	0.00952238
518	0.0189	4	0.00952238
519	0.0189	4	0.00952238
520	0.0189	4	0.00952238
521	0.0189	4	0.00952238
522	0.0189	4	0.00952238
523	0.0189	4	0.00952238
524	0.0189	4	0.00952238
525	0.0189	4	0.00952238
526	0.0189	4	0.00952238
527	0.0189	4	0.00952238
528	0.0189	4	0.00952238
529	0.0189	4	0.00952238
530	0.0189	4	0.00952238
531	0.0189	4	0.00952238
532	0.0189	4	0.00952238
533	0.0189	4	0.00952238
534	0.0189	4	0.00952238
535	0.0189	4	0.00952238
536	0.0189	4	0.00952238
537	0.0189	4	0.00952238
538	0.0189	4	0.00952238
539	0.0189	4	0.00952238
540	0.0189	4	0.00952238
541	0.0189	4	0.00952238
542	0.0189	4	0.00952238
543	0.0189	4	0.00952238
544	0.0189	4	0.00952238
545	0.0189	4	0.00952238
546	0.0189	4	0.00952238
547	0.0189	4	0.00952238
548	0.0189	4	0.00952238
549	0.0189	4	0.00952238
550	0.0189	4	0.00952238
551	0.0189	4	0.00952238
552	0.0189	4	0.00952238
553	0.0189	4	0.00952238
554	0.0189	4	0.00952238
555	0.0189	4	0.00952238
556	0.0189	4	0.00952238
557	0.0189	4	0.00952238
558	0.0189	4	0.00952238
559	0.0189	4	0.00952238
560	0.0189	4	0.00952238
561	0.0189	4	0.00952238
562	0.0189	4	0.00952238
563	0.0189	4	0.00952238
564	0.0189	4	0.00952238
565	0.0189	4	0.00952238
566	0.0189	4	0.00952238
567	0.0189	4	0.00952238
568	0.0189	4	0.00952238
569	0.0189	4	0.00952238
570	0.0189	4	0.00952238
571	0.0189	4	0.00952238
572	0.0189	4	0.00952238
573	0.0189	4	0.00952238
574	0.0189	4	0.00952238
575	0.0189	4	0.00952238
576	0.0189	4	0.00952238
577	0.0189	4	0.00952238
578	0.0189	4	0.00952238
579	0.0189	4	0.00952238
580	0.0189	4	0.00952238
581	0.0189	4	0.00952238
582	0.0189	4	0.00952238
583	0.0189	4	0.00952238
584	0.0189	4	0.00952238
585	0.0189	4	0.00952238
586	0.0189	4	0.00952238
587	0.0189	4	0.00952238
588	0.0189	4	0.00952238
589	0.0189	4	0.00952238
590	0.0189	4	0.00952238
591	0.0189	4	0.00952238
592	0.0189	4	0.00952238
593	0.0189	4	0.00952238
594	0.0189	4	0.00952238
595	0.0189	4	0.00952238
596	0.0189	4	0.00952238
597	0.0189	4	0.00952238
598	0.0189	4	0.00952238
599	0.0189	4	0.00952238
600	0.0189	4	0.00952238
601	0.0189	4	0.00952238
602	0.0189	4	0.00952238
603	0.0189	4	0.00952238
604	0.0189	4	0.00952238
605	0.0189	4	0.00952238
606	0.0189	4	0.00952238
607	0.0189	4	0.00952238
608	0.0189	4	0.00952238
609	0.0189	4	0.00952238
610	0.0189	4	0.00952238
611	0.0189	4	0.00952238
612	0.0189	4	0.00952238
613	0.0189	4	0.00952238
614	0.0189	4	0.00952238
615	0.0189	4	0.00952238
616	0.0189	4	0.00952238
617	0.0189	4	0.00952238
618	0.0189	4	0.00952238
619	0.0189	4	0.00952238
620	0.0189	4	0.00952238
621	0.0189	4	0.00952238
622	0.0189	4	0.00952238
623	0.0189	4	0.00952238
624	0.0189	4	0.00952238
625	0.0189	4	0.00952238
626	0.0189	4	0.00952238
627	0.0189	4	0.00952238
628	0.0189	4	0.00952238
629	0.0189	4	0.00952238
630	0.0189	4	0.00952238
631	0.0189	4	0.00952238
632	0.0189	4	0.00952238
633	0.0189	4	0.00952238
634	0.0189	4	0.00952238
635	0.0189	4	0.00952238
636	0.0189	4	0.00952238
637	0.0189	4	0.00952238
638	0.0189	4	0.00952238
639	0.0189	4	0.00952238
640	0.0189	4	0.00952238
641	0.0189	4	0.00952238
642	0.0189	4	0.00952238
643	0.0189	4	0.00952238
644	0.0189	4	0.00952238
645	0.0189	4	0.00952238
646	0.0189	4	0.00952238
647	0.0189	4	0.00952238
648	0.0189	4	0.00952238
649	0.0189	4	0.00952238
650	0.0189	4	0.00952238
651	0.0189	4	0.00952238
652	0.0189	4	0.00952238
653	0.0189	4	0.00952238
654	0.0189	4	0.00952238
655	0.0189	4	0.00952238
656	0.0189	4	0.00952238
657	0.0189	4	0.00952238
658	0.0189	4	0.00952238
659	0.0189	4	0.00952238
660	0.0189	4	0.00952238
661	0.0189	4	0.00952238
662	0.0189	4	0.00952238
663	0.0189	4	0.00952238
664	0.0189	4	0.00952238
665	0.0189	4	0.00952238
666	0.0189	4	0.00952238
667	0.0189	4	0.00952238
668	0.0189	4	0.00952238
669	0.0189	4	0.00952238
670	0.0189	4	0.00952238
671	0.0189	4	0.00952238
672	0.0189	4	0.00952238
673	0.0189	4	0.00952238
674	0.0189	4	0.00952238
675	0.0189	4	0.00952238
676	0.0189	4	0.00952238
677	0.0189	4	0.00952238
678	0.0189	4	0.00952238
679	0.0189	4	0.00952238
680	0.0189	4	0.00952238
681	0.0189	4	0.00952238
682	0.0189	4	0.00952238
683	0.0189	4	0.00952238
684	0.0189	4	0.00952238
685	0.0189	4	0.00952238
686	0.0189	4	0.00952238
687	0.0189	4	0.00952238
688	0.0189	4	0.00952238
689	0.0189	4	0.00952238
690	0.0189	4	0.00952238
691	0.0189	4	0.00952238
692	0.0189	4	0.00952238
693	0.0189	4	0.00952238
694	0.0189	4	0.00952238
695	0.0189	4	0.00952238
696	0.0189	4	0.00952238
697	0.0189	4	0.00952238
698	0.0189	4	0.00952238
699	0.0189	4	0.00952238
700	0.0189	4	0.00952238
701	0.0189	4	0.00952238
702	0.0189	4	0.00952238
703	0.0189	4	0.00952238
704	0.0189	4	0.00952238
705	0.0189	4	0.00952238
706	0.0189	4	0.00952238
707	0.0189	4	0.00952238
708	0.0189	4	0.00952238
709	0.0189	4	0.00952238
710	0.0189	4	0.00952238
711	0.0189	4	0.00952238
712	0.0189	4	0.00952238
713	0.0189	4	0.00952238
714	0.0189	4	0.00952238
715	0.0189	4	0.00952238
716	0.0189	4	0.00952238
717	0.0189	4	0.00952238
718	0.0189	4	0.00952238
719	0.0189	4	0.00952238
720	0.0189	4	0.00952238
721	0.0189	4	0.00952238
722	0.0189	4	0.00952238
723	0.0189	4	0.00952238
724	0.0189	4	0.00952238
725	0.0189	4	0.00952238
726	0.0189	4	0.00952238
727	0.0189	4	0.00952238
728	0.0189	4	0.00952238
729	0.0189	4	0.00952238
730	0.0189	4	0.00952238
731	0.0189	4	0.00952238
732	0.0189	4	0.00952238
733	0.0189	4	0.00952238
734	0.0189	4	0.00952238
735	0.0189	4	0.00952238
736	0.0189	4	0.00952238
737	0.0189	4	0.00952238
738	0.0189	4	0.00952238
739	0.0189	4	0.00952238
740	0.0189	4	0.00952238
741	0.0189	4	0.00952238
742	0.0189	4	0.00952238
743	0.0189	4	0.00952238
744	0.0189	4	0.00952238
745	0.0189	4	0.00952238
746	0.0189	4	0.00952238
747	0.0189	4	0.00952238
748	0.0189	4	0.00952238
749	0.0189	4	0.00952238
750	0.0189	4	0.00952238
751	0.0189	4	0.00952238
752	0.0189	4	0.00952238
753	0.0189	4	0.00952238
754	0.0189	4	0.00952238
755	0.0189	4	0.00952238
756	0.0189	4	0.00952238
757	0.0189	4	0.00952238
758	0.0189	4	0.00952238
759	0.0189	4	0.00952238
760	0.0189	4	0.00952238
761	0.0189	4	0.00952238
762	0.0189	4	0.00952238
763	0.0189	4	0.00952238
764	0.0189	4	0.00952238
765	0.0189	4	0.00952238
766	0.0189	4	0.00952238
767	0.0189	4	0.00952238
768	0.0189	4	0.00952238
769	0.0189	4	0.00952238
770	0.0189	4	0.00952238
771	0.0189	4	0.00952238
772	0.0189	4	0.00952238
773	0.0189	4	0.00952238
774	0.0189	4	0.00952238
775	0.0189	4	0.00952238
776	0.0189	4	0.00952238
777	0.0189	4	0.00952238
778	0.0189	4	0.00952238
779	0.0189	4	0.00952238
780	0.0189	4	0.00952238
781	0.0189	4	0.00952238
782	0.0189	4	0.00952238
783	0.0189	4	0.00952238
784	0.0189	4	0.00952238
785	0.0189	4	0.00952238
786	0.0189	4	0.00952238
787	0.0189	4	0.00952238
788	0.0189	4	0.00952238
789	0.0189	4	0.00952238
790	0.0189	4	0.00952238
791	0.0189	4	0.00952238
792	0.0189	4	0.00952238
793	0.0189	4	0.00952238
794	0.0189	4	0.00952238
795	0.0189	4	0.00952238
796	0.0189	4	0.00952238
797	0.0189	4	0.00952238
798	0.0189	4	0.00952238
799	0.0189	4	0.00952238
800	0.0189	4	0.00952238
801	0.0189	4	0.00952238
802	0.0189	4	0.00952238
803	0.0189	4	0.00952238
804	0.0189	4	0.00952238
805	0.0189	4	0.00952238
806	0.0189	4	0.00952238
807	0.0189	4	0.00952238
808	0.0189	4	0.00952238
809	0.0189	4	0.00952238
810	0.0189	4	0.00952238
811	0.0189	4	0.00952238
812	0.0189	4	0.00952238
813	0.0189	4	0.00952238
814	0.0189	4	0.00952238
815	0.0189	4	0.00952238
816	0.0189	4	0.00952238
817	0.0189	4	0.00952238
818	0.0189	4	0.00952238
819	0.0189	4	0.00952238
820	0.0189	4	0.00952238
821	0.0189	4	0.00952238
822	0.0189	4	0.00952238
823	0.0189	4	0.00952238
824	0.0189	4	0.00952238
825	0.0189	4	0.00952238
826	0.0189	4	0.00952238
827	0.0189	4	0.00952238
828	0.0189	4	0.00952238
829	0.0189	4	0.00952238
830	0.0189	4	0.00952238
831	0.0189	4	0.00952238
832	0.0189	4	0.00952238
833	0.0189	4	0.00952238
834	0.0189	4	0.00952238
835	0.0189	4	0.00952238
836	0.0189	4	0.00952238
837	0.0189	4	0.00952238
838	0.0189	4	0.00952238
839	0.0189	4	0.00952238
840	0.0189	4	0.00952238
841	0.0189	4	0.00952238
842	0.0189	4	0.00952238
843	0.0189	4	0.00952238
844	0.0189	4	0.00952238
845	0.0189	4	0.00952238
846	0.0189	4	0.00952238
847	0.0189	4	0.00952238
848	0.0189	4	0.00952238
849	0.0189	4	0.00952238
850	0.0189	4	0.00952238
851	0.0189	4	0.00952238
852	0.0189	4	0.00952238
853	0.0189	4	0.00952238
854	0.0189	4	0.00952238
855	0.0189	4	0.00952238
856	0.0189	4	0.00952238
857	0.0189	4	0.00952238
858	0.0189	4	0.00952238
859	0.0189	4	0.00952238
860	0.0189	4	0.00952238
861	0.0189	4	0.00952238
862	0.0189	4	0.00952238
863	0.0189	4	0.00952238
864	0.0189	4	0.00952238
865	0.0189	4	0.00952238
866	0.0189	4	0.00952238
867	0.0189	4	0.00952238
868	0.0189	4	0.00952238
869	0.0189	4	0.00952238
870	0.0189	4	0.00952238
871	0.0189	4	0.00952238
872	0.0189	4	0.00952238
873	0.0189	4	0.00952238
874	0.0189	4	0.00952238
875	0.0189	4	0.00952238
876	0.0189	4	0.00952238
877	0.0189	4	0.00952238
878	0.0189	4	0.00952238
879	0.0189	4	0.00952238
880	0.0189	4	0.00952238
881	0.0189	4	0.00952238
882	0.0189	4	0.00952238
883	0.0189	4	0.00952238
884	0.0189	4	0.00952238
885	0.0189	4	0.00952238
886	0.0189	4	0.00952238
887	0.0189	4	0.00952238
888	0.0189	4	0.00952238
889	0.0189	4	0.00952238
890	0.0189	4	0.00952238
891	0.0189	4	0.00952238
892	0.0189	4	0.00952238
893	0.0189	4	0.00952238
894	0.0189	4	0.00952238
895	0.0189	4	0.00952238
896	0.0189	4	0.00952238
897	0.0189	4	0.00952238
898	0.0189	4	0.00952238
899	0.0189	4	0.00952238
900	0.0189	4	0.00952238
901	0.0189	4	0.00952238
902	0.0189	4	0.00952238
903	0.0189	4	0.00952238
904	0.0189	4	0.00952238
905	0.0189	4	0.00952238
906	0.0189	4	0.00952238
907	0.0189	4	0.00952238
908	0.0189	4	0.00952238
909	0.0189	4	0.00952238
910	0.0189	4	0.00952238
911	0.0189	4	0.00952238
912	0.0189	4	0.00952238
913	0.0189	4	0.00952238
914	0.0189	4	0.00952238
915	0.0189	4	0.00952238
916	0.0189	4	0.00952238
917	0.0189	4	0.00952238
918	0.0189	4	0.00952238
919	0.0189	4	0.00952238
920	0.0189	4	0.00952238
921	0.0189	4	0.00952238
922	0.0189	4	0.00952238
923	0.0189	4	0.00952238
924	0.0189	4	0.00952238
925	0.0189	4	0.00952238
926	0.0189	4	0.00952238
927	0.0189	4	0.00952238
928	0.0189	4	0.00952238
929	0.0189	4	0.00952238
930	0.0189	4	0.00952238
931	0.0189	4	0.00952238
932	0.0189	4	0.00952238
933	0.0189	4	0.00952238
934	0.0189	4	0.00952238
935	0.0189	4	0.00952238
936	0.0189	4	0.00952238
937	0.0189	4	0.00952238
938	0.0189	4	0.00952238
939	0.0189	4	0.00952238
940	0.0189	4	0.00952238
941	0.0189	4	0.00952238
942	0.0189	4	0.00952238
943	0.0189	4	0.00952238
944	0.0189	4	0.00952238
945	0.0189	4	0.00952238
946	0.0189	4	0.00952238
947	0.0189	4	0.00952238
948	0.0189	4	0.00952238
949	0.0189	4	0.00952238
950	0.0189	4	0.00952238
951	0.0189	4	0.00952238
952	0.0189	4	0.00952238
953	0.0189	4	0.00952238
954	0.0189	4	0.00952238
955	0.0189	4	0.00952238
956	0.0189	4	0.00952238
957	0.0189	4	0.00952238
958	0.0189	4	0.00952238
959	0.0189	4	0.00952238
960	0.0189	4	0.00952238
961	0.0189	4	0.00952238
962	0.0189	4	0.00952238
963	0.0189	4	0.00952238
964	0.0189	4	0.00952238
965	0.0189	4	0.00952238
966	0.0189	4	0.00952238
967	0.0189	4	0.00952238
968	0.0189	4	0.00952238
969	0.0189	4	0.00952238
970	0.0189	4	0.00952238
971	0.0189	4	0.00952238
972	0.0189	4	0.00952238
973	0.0189	4	0.00952238
974	0.0189	4	0.00952238
975	0.0189	4	0.00952238
976	0.0189	4	0.00952238
977	0.0189	4	0.00952238
978	0.0189	4	0.00952238
979	0.0189	4	0.00952238
980	0.0189	4	0.00952238
981	0.0189	4	0.00952238
982	0.0189	4	0.00952238
983	0.0189	4	0.00952238
984	0.0189	4	0.00952238
985	0.0189	4	0.00952238
986	0.0189	4	0.00952238
987	0.0189	4	0.00952238
988	0.0189	4	0.00952238
989	0.0189	4	0.00952238
990	0.0189	4	0.00952238
991	0.0189	4	0.00952238
992	0.0189	4	0.00952238
993	0.0189	4	0.00952238
994	0.0189	4	0.00952238
995	0.0189	4	0.00952238
996	0.0189	4	0.00952238
997	0.0189	4	0.00952238
998	0.0189	4	0.00952238
999	0.0189	4	0.00952238
1000	0.0189	4	0.00952238
1001	0.0189	4	0.00952238
1002	0.0189	4	0.00952238
1003	0.0189	4	0.00952238
1004	0.0189	4	0.00952238
1005	0.0189	4	0.00952238
1006	0.0189	4	0.00952238
1007	0.0189	4	0.00952238
1008	0.0189	4	0.00952238
1009	0.0189	4	0.00952238
1010	0.0189	4	0.00952238
1011	0.0189	4	0.00952238
1012	0.0189	4	0.00952238
1013	0.0189	4	0.00952238
1014	0.0189	4	0.00952238
1015	0.0189	4	0.00952238
1016	0.0189	4	0.00952238
1017	0.0189	4	0.00952238
1018	0.0189	4	0.00952238
1019	0.0189	4	0.00952238
1020	0.0189	4	0.00952238
1021	0.0189	4	0.00952238
1022	0.0189	4	0.00952238
1023	0.0189	4	0.00952238
1024	0.0189	4	0.00952238
1025	0.0189	4	0.00952238
1026	0.0189	4	0.00952238
1027	0.0189	4	0.00952238
1028	0.0189	4	0.00952238
1029	0.0189	4	0.00952238
1030	0.0189	4	0.00952238
1031	0.0189	4	0.00952238
1032	0.0189	4	0.00952238
1033	0.0189	4	0.00952238
1034	0.0189	4	0.00952238
1035	0.0189	4	0.00952238
1036	0.0189	4	0.00952238
1037	0.0189	4	0.00952238
1038	0.0189	4	0.00952238
1039	0.0189	4	0.00952238
1040	0.0189	4	0.00952238
1041	0.0189	4	0.00952238
1042	0.0189	4	0.00952238
1043	0.0189	4	0.00952238
1044	0.0189	4	0.00952238
1045	0.0189	4	0.00952238
1046	0.0189	4	0.00952238
1047	0.0189	4	0.00952238
1048	0.0189	4	0.00952238
1049	0.0189	4	0.00952238
1050	0.0189	4	0.00952238
1051	0.0189	4	0.00952238
1052	0.0189	4	0.00952238
1053	0.0189	4	0.00952238
1054	0.0189	4	0.00952238
1055	0.0189	4	0.00952238
1056	0.0189	4	0.00952238
1057	0.0189	4	0.00952238
1058	0.0189	4	0.00952238
1059	0.0189	4	0.00952238
1060	0.0189	4	0.00952238
1061	0.0189	4	0.00952238
1062	0.0189	4	0.00952238
1063	0.0189	4	0.00952238
1064	0.0189	4	0.00952238
1065	0.0189	4	0.00952238
1066	0.0189	4	0.00952238
1067	0.0189	4	0.00952238
1068	0.0189	4	0.00952238
1069	0.0189	4	0.00952238
1070	0.0189	4	0.00952238
1071	0.0189	4	0.00952238
1072	0.0189	4	0.00952238
1073	0.0189	4	0.00952238
1074	0.0189	4	0.00952238
1075	0.0189	4	0.00952238
1076	0.0189	4	0.00952238
1077	0.0189	4	0.00952238
1078	0.0189	4	0.00952238
1079	0.0189	4	0.00952238
1080	0.0189	4	0.00952238
1081	0.0189	4	0.00952238
1082	0.0189	4	0.00952238
1083	0.0189	4	0.00952238
1084	0.0189	4	0.00952238
1085	0.0189	4	0.00952238
1086	0.0189	4	0.00952238
1087	0.0189	4	0.00952238
1088	0.0189	4	0.00952238
1089	0.0189	4	0.00952238
1090	0.0189	4	0.00952238
1091	0.0189	4	0.00952238
1092	0.0189	4	0.00952238
1093	0.0189	4	0.00952238
1094	0.0189	4	0.00952238
1095	0.0189	4	0.00952238
1096	0.0189	4	0.00952238
1097	0.0189	4	0.00952238
1098	0.0189	4	0.00952238
1099	0.0189	4	0.00952238
1100	0.0189	4	0.00952238
1101	0.0189	4	0.00952238
1102	0.0189	4	0.00952238
1103	0.0189	4	0.00952238
1104	0.0189	4	0.00952238
1105	0.0189	4	0.00952238
1106	0.0189	4	0.00952238
1107	0.0189	4	0.00952238
1108	0.0189	4	0.00952238
1109	0.0189	4	0.00952238
1110	0.0189	4	0.00952238
1111	0.0189	4	0.00952238
1112	0.0189	4	0.00952238
1113	0.0189	4	0.00952238
1114	0.0189	4	0.00952238
1115	0.0189	4	0.00952238
1116	0.0189	4	0.00952238
1117	0.0189	4	0.00952238
1118	0.0189	4	0.00952238
1119	0.0189	4	0.00952238
1120	0.0189	4	0.00952238
1121	0.0189	4	0.00952238
1122	0.0189	4	0.00952238
1123	0.0189	4	0.00952238
1124	0.0189	4	0.00952238
1125	0.0189	4	0.00952238
1126	0.0189	4	0.00952238
1127	0.0189	4	0.00952238
1128	0.0189	4	0.00952238
1129	0.0189	4	0.00952238
1130	0.0189	4	0.00952238
1131	0.0189	4	0.00952238
1132	0.0189	4	0.00952238
1133	0.0189	4	0.00952238
1134	0.0189	4	0.00952238
1135	0.0189	4	0.00952238
1136	0.0189	4	0.00952238
1137	0.0189	4	0.00952238
1138	0.0189	4	0.00952238
1139	0.0189	4	0.00952238
1140	0.0189	4	0.00952238
1141	0.0189	4	0.00952238
1142	0.0189	4	0.00952238
1143	0.0189	4	0.00952238
1144	0.0189	4	0.00952238
1145	0.0189	4	0.00952238
1146	0.0189	4	0.00952238
1147	0.0189	4	0.00952238
1148	0.0189	4	0.00952238
1149	0.0189	4	0.00952238
1150	0.0189	4	0.00952238
1151	0.0189	4	0.00952238
1152	0.0189	4	0.00952238
1153	0.0189	4	0.00952238
1154	0.0189	4	0.00952238
1155	0.0189	4	0.00952238
1156	0.0189	4	0.00952238
1157	0.0189	4	0.00952238
1158	0.0189	4	0.00952238
1159	0.0189	4	0.00952238
1160	0.0189	4	0.00952238
1161	0.0189	4	0.00952238
1162	0.0189	4	0.00952238
1163	0.0189	4	0.00952238
1164	0.0189	4	0.00952238
1165	0.0189	4	0.00952238
1166	0.0189	4	0.00952238
1167	0.0189	4	0.00952238
1168	0.0189	4	0.00952238
1169	0.0189	4	0.00952238
1170	0.0189	4	0.00952238
1171	0.0189	4	0.00952238
1172	0.0189	4	0.00952238
1173	0.0189	4	0.00952238
1174	0.0189	4	0.00952238
1175	0.0189	4	0.00952238
1176	0.0189	4	0.00952238
1177	0.0189	4	0.00952238
1178	0.0189	4	0.00952238
1179	0.0189	4	0.00952238
1180	0.0189	4	0.00952238
1181	0.0189	4	0.00952238
1182	0.0189	4	0.00952238
1183	0.0189	4	0.00952238
1184	0.0189	4	0.00952238
1185	0.0189	4	0.00952238
1186	0.0189	4	0.00952238
1187	0.0189	4	0.00952238
1188	0.0189	4	0.00952238
1189	0.0189	4	0.00952238
1190	0.0189	4	0.00952238
1191	0.0189	4	0.00952238
1192	0.0189	4	0.00952238
1193	0.0189	4	0.00952238
1194	0.0189	4	0.00952238
1195	0.0189	4	0.00952238
1196	0.0189	4	0.00952238
1197	0.0189	4	0.00952238
1198	0.0189	4	0.00952238
1199	0.0189	4	0.00952238
1200	0.0189	4	0.00952238
1201	0.0189	4	0.00952238
1202	0.0189	4	0.00952238
1203	0.0189	4	0.00952238
1204	0.0189	4	0.00952238
1205	0.0189	4	0.00952238
1206	0.0189	4	0.00952238
1207	0.0189	4	0.00952238
1208	0.0189	4	0.00952238
1209	0.0189	4	0.00952238
1210	0.0189	4	0.00952238
1211	0.0189	4	0.00952238
1212	0.0189	4	0.00952238
1213	0.0189	4	0.00952238
1214	0.0189	4	0.00952238
1215	0.0189	4	0.00952238
1216	0.0189	4	0.00952238
1217	0.0189	4	0.00952238
1218	0.0189	4	0.00952238
1219	0.0189	4	0.00952238
1220	0.0189	4	0.00952238
1221	0.0189	4	0.00952238
1222	0.0189	4	0.00952238
1223	0.0189	4	0.00952238
1224	0.0189	4	0.00952238
1225	0.0189	4	0.00952238
1226	0.0189	4	0.00952238
1227	0.0189	4	0.00952238
1228	0.0189	4	0.00952238
1229	0.0189	4	0.00952238
1230	0.0189	4	0.00952238
1231	0.0189	4	0.00952238
1232	0.0189	4	0.00952238
1233	0.0189	4	0.00952238
1234	0.0189	4	0.00952238
1235	0.0189	4	0.00952238
1236	0.0189	4	0.00952238
1237	0.0189	4	0.00952238
1238	0.0189	4	0.00952238
1239	0.0189	4	0.00952238
1240	0.0189	4	0.00952238
1241	0.0189	4	0.00952238
1242	0.0189	4	0.00952238
1243	0.0189	4	0.00952238
1244	0.0189	4	0.00952238
1245	0.0189	4	0.00952238
1246	0.0189	4	0.00952238
1247	0.0189	4	0.00952238
1248	0.0189	4	0.00952238
1249	0.0189	4	0.00952238
1250	0.0189	4	0.00952238
1251	0.0189	4	0.00952238
1252	0.0189	4	0.00952238
1253	0.0189	4	0.00952238
1254	0.0189	4	0.00952238
1255	0.0189	4	0.00952238
1256	0.0189	4	0.00952238
1257	0.0189	4	0.00952238
1258	0.0189	4	0.00952238
1259	0.0189	4	0.00952238
1260	0.0189	4	0.00952238
1261	0.0189	4	0.00952238
1262	0.0189	4	0.00952238
1263	0.0189	4	0.00952238
1264	0.0189	4	0.00952238
1265	0.0189	4	0.00952238
1266	0.0189	4	0.00952238
1267	0.0189	4	0.00952238
1268	0.0189	4	0.00952238
1269	0.0189	4	0.00952238
1270	0.0189	4	0.00952238
1271	0.0189	4	0.00952238
1272	0.0189	4	0.00952238
1273	0.0189	4	0.00952238
1274	0.0189	4	0.00952238
1275	0.0189	4	0.00952238
1276	0.0189	4	0.00952238
1277	0.0189	4	0.00952238
1278	0.0189	4	0.00952238
1279	0.0189	4	0.00952238
1280	0.0189	4	0.00952238
1281	0.0189	4	0.00952238
1282	0.0189	4	0.00952238
1283	0.0189	4	0.00952238
1284	0.0189	4	0.00952238
1285	0.0189	4	0.00952238
1286	0.0189	4	0.00952238
1287	0.0189	4	0.00952238
1288	0.0189	4	0.00952238
1289	0.0189	4	0.00952238
1290	0.0189	4	0.00952238
1291	0.0189	4	0.00952238
1292	0.0189	4	0.00952238
1293	0.0189	4	0.00952238
1294	0.0189	4	0.00952238
1295	0.0189	4	0.00952238
1296	0.0189	4	0.00952238
1297	0.0189	4	0.00952238
1298	0.0189	4	0.00952238
1299	0.0189	4	0.00952238
1300	0.0189	4	0.00952238
1301	0.0189	4	0.00952238
1302	0.0189	4	0.00952238
1303	0.0189	4	0.00952238
1304	0.0189	4	0.00952238
1305	0.0189	4	0.00952238
1306	0.0189	4	0.00952238
1307	0.0189	4	0.00952238
1308	0.0189	4	0.00952238
1309	0.0189	4	0.00952238
1310	0.0189	4	0.00952238
1311	0.0189	4	0.00952238
1312	0.0189	4	0.00952238
1313	0.0189	4	0.00952238
1314	0.0189	4	0.00952238
1315	0.0189	4	0.00952238
1316	0.0189	4	0.00952238
1317	0.0189	4	0.00952238
1318	0.0189	4	0.00952238
1319	0.0189	4	0.00952238
1320	0.0189	4	0.00952238
1321	0.0189	4	0.00952238
1322	0.0189	4	0.00952238
1323	0.0189	4	0.00952238
1324	0.0189	4	0.00952238
1325	0.0189	4	0.00952238
1326	0.0189	4	0.00952238
1327	0.0189	4	0.00952238
1328	0.0189	4	0.00952238
1329	0.0189	4	0.00952238
1330	0.0189	4	0.00952238
1331	0.0189	4	0.00952238
1332	0.0189	4	0.00952238
1333	0.0189	4	0.00952238
1334	0.0189	4	0.00952238
1335	0.0189	4	0.00952238
1336	0.0189	4	0.00952238
1337	0.0189	4	0.00952238
1338	0.0189	4	0.00952238
1339	0.0189	4	0.00952238
1340	0.0189	4	0.00952238
1341	0.0189	4	0.00952238
1342	0.0189	4	0.00952238
1343	0.0189	4	0.00952238
1344	0.0189	4	0.00952238
1345	0.0189	4	0.00952238
1346	0.0189	4	0.00952238
1347	0.0189	4	0.00952238
1348	0.0189	4	0.00952238
1349	0.0189	4	0.00952238
1350	0.0189	4	0.00952238
1351	0.0189	4	0.00952238
1352	0.0189	4	0.00952238
1353	0.0189	4	0.00952238
1354	0.0189	4	0.00952238
1355	0.0189	4	0.00952238
1356	0.0189	4	0.00952238
1357	0.0189	4	0.00952238
1358	0.0189	4	0.00952238
1359	0.0189	4	0.00952238
1360	0.0189	4	0.00952238
1361	0.0189	4	0.00952238
1362	0.0189	4	0.00952238
1363	0.0189	4	0.00952238
1364	0.0189	4	0.00952238
1365	0.0189	4	0.00952238
1366	0.0189	4	0.00952238
1367	0.0189	4	0.00952238
1368	0.0189	4	0.00952238
1369	0.0189	4	0.00952238
1370	0.0189	4	0.00952238
1371	0.0189	4	0.00952238
1372	0.0189	4	0.00952238
1373	0.0189	4	0.00952238
1374	0.0189	4	0.00952238
1375	0.0189	4	0.00952238
1376	0.0189	4	0.00952238
1377	0.0189	4	0.00952238
1378	0.0189	4	0.00952238
1379	0.0189	4	0.00952238
1380	0.0189	4	0.00952238
1381	0.0189	4	0.00952238
1382	0.0189	4	0.00952238
1383	0.0189	4	0.00952238
1384	0.0189	4	0.00952238
1385	0.0189	4	0.00952238
1386	0.0189	4	0.00952238
1387	0.0189	4	0.00952238
1388	0.0189	4	0.00952238
1389	0.0189	4	0.00952238
1390	0.0189	4	0.00952238
1391	0.0189	4	0.00952238
1392	0.0189	4	0.00952238
1393	0.0189	4	0.00952238
1394	0.0189	4	0.00952238
1395	0.0189	4	0.00952238
1396	0.0189	4	0.00952238
1397	0.0189	4	0.00952238
1398	0.0189	4	0.00952238
1399	0.0189	4	0.00952238
1400	0.0189	4	0.00952238
1401	0.0189	4	0.00952238
1402	0.0189	4	0.00952238
1403	0.0189	4	0.00952238
1404	0.0189	4	0.00952238
1405	0.0189	4	0.00952238
1406	0.0189	4	0.00952238
1407	0.0189	4	0.00952238
1408	0.0189	4	0.00952238
1409	0.0189	4	0.00952238
1410	0.0189	4	0.00952238
1411	0.0189	4	0.00952238
1412	0.0189	4	0.00952238
1413	0.0189	4	0.00952238
1414	0.0189	4	0.00952238
1415	0.0189	4	0.00952238
1416	0.0189	4	0.00952238
1417	0.0189	4	0.00952238
1418	0.0189	4	0.00952238
1419	0.0189	4	0.00952238
1420	0.0189	4	0.00952238
1421	0.0189	4	0.00952238
1422	0.0189	4	0.00952238
1423	0.0189	4	0.00952238
1424	0.0189	4	0.00952238
1425	0.0189	4	0.00952238
1426	0.0189	4	0.00952238
1427	0.0189	4	0.00952238
1428	0.0189	4	0.00952238
1429	0.0189	4	0.00952238
1430	0.0189	4	0.00952238
1431	0.0189	4	0.00952238
1432	0.0189	4	0.00952238
1433	0.0189	4	0.00952238
1434	0.0189	4	0.00952238
1435	0.0189	4	0.00952238
1436	0.0189	4	0.00952238
1437	0.0189	4	0.00952238
1438	0.0189	4	0.00952238
1439	0.0189	4	0.00952238
1440	0.0189	4	0.00952238
1441	0.0189	4	0.00952238
1442	0.0189	4	0.00952238
1443	0.0189	4	0.00952238
1444	0.0189	4	0.00952238
1445	0.0189	4	0.00952238
1446	0.0189	4	0.00952238
1447	0.0189	4	0.00952238
1448	0.0189	4	0.00952238
1449	0.0189	4	0.00952238
1450	0.0189	4	0.00952238
1451	0.0189	4	0.00952238
1452	0.0189	4	0.00952238
1453	0.0189	4	0.00952238
1454	0.0189	4	0.00952238
1455	0.0189	4	0.00952238
1456	0.0189	4	0.00952238
1457	0.0189	4	0.00952238
1458	0.0189	4	0.00952238
1459	0.0189	4	0.00952238
1460	0.0189	4	0.00952238
1461	0.0189	4	0.00952238
1462	0.0189	4	0.00952238
1463	0.0189	4	0.00952238
1464	0.0189	4	0.00952238
1465	0.0189	4	0.00952238
1466	0.0189	4	0.00952238
1467	0.0189	4	0.00952238
1468	0.0189	4	0.00952238
1469	0.0189	4	0.00952238
1470	0.0189	4	0.00952238
1471	0.0189	4	0.00952238
1472	0.0189	4	0.00952238
1473	0.0189	4	0.00952238
1474	0.0189	4	0.00952238
1475	0.0189	4	0.00952238
1476	0.0189	4	0.00952238
1477	0.0189	4	0.00952238
1478	0.0189	4	0.00952238
1479	0.0189	4	0.00952238
1480	0.0189	4	0.00952238
1481	0.0189	4	0.00952238
1482	0.0189	4	0.00952238
1483	0.0189	4	0.00952238
1484	0.0189	4	0.00952238
1485	0.0189	4	0.00952238
1486	0.0189	4	0.00952238
1487	0.0189	4	0.00952238
1488	0.0189	4	0.00952238
1489	0.0189	4	0.00952238
1490	0.0189	4	0.00952238
1491	0.0189	4	0.00952238
1492	0.0189	4	0.00952238
1493	0.0189	4	0.00952238
1494	0.0189	4	0.00952238
1495	0.0189	4	0.00952238
1496	0.0189	4	0.00952238
1497	0.0189	4	0.00952238
1498	0.0189	4	0.00952238
1499	0.0189	4	0.00952238
1500	0.0189	4	0.00952238
1501	0.0189	4	0.00952238
1502	0.0189	4	0.00952238
1503	0.0189	4	0.00952238
1504	0.0189	4	0.00952238
1505	0.0189	4	0.00952238
1506	0.0189	4	0.00952238
1507	0.0189	4	0.00952238
1508	0.0189	4	0.00952238
1509	0.0189	4	0.00952238
1510	0.0189	4	0.00952238
1511	0.0189	4	0.00952238
1512	0.0189	4	0.00952238
1513	0.0189	4	0.00952238
1514	0.0189	4	0.00952238
1515	0.0189	4	0.00952238
1516	0.0189	4	0.00952238
1517	0.0189	4	0.00952238
1518	0.0189	4	0.00952238
1519	0.0189	4	0.00952238
1520	0.0189	4	0.00952238
1521	0.0189	4	0.00952238
1522	0.0189	4	0.00952238
1523	0.0189	4	0.00952238
1524	0.0189	4	0.00952238
1525	0.0189	4	0.00952238
1526	0.0189	4	0.00952238
1527	0.0189	4	0.00952238
1528	0.0189	4	0.00952238
1529	0.0189	4	0.00952238
1530	0.0189	4	0.00952238
1531	0.0189	4	0.00952238
1532	0.0189	4	0.00952238
1533	0.0189	4	0.00952238
1534	0.0189	4	0.00952238
1535	0.0189	4	0.00952238
1536	0.0189	4	0.00952238
1537	0.0189	4	0.00952238
1538	0.0189	4	0.00952238
1539	0.0189	4	0.00952238
1540	0.0189	4	0.00952238
1541	0.0189	4	0.00952238
1542	0.0189	4	0.00952238
1543	0.0189	4	0.00952238
1544	0.0189	4	0.00952238
1545	0.0189	4	0.00952238
1546	0.0189	4	0.00952238
1547	0.0189	4	0.00952238
1548	0.0189	4	0.00952238
1549	0.0189	4	0.00952238
1550	0.0189	4	0.00952238
1551	0.0189	4	0.00952238
1552	0.0189	4	0.00952238
1553	0.0189	4	0.00952238
1554	0.0189	4	0.00952238
1555	0.0189	4	0.00952238
1556	0.0189	4	0.00952238
1557	0.0189	4	0.00952238
1558	0.0189	4	0.00952238
1559	0.0189	4	0.00952238
1560	0.0189	4	0.00952238
1561	0.0189	4	0.00952238
1562	0.0189	4	0.00952238
1563	0.0189	4	0.00952238
1564	0.0189	4	0.00952238
1565	0.0189	4	0.00952238
1566	0.0189	4	0.00952238
1567	0.0189	4	0.00952238
1568	0.0189	4	0.00952238
1569	0.0189	4	0.00952238
1570	0.0189	4	0.00952238
1571	0.0189	4	0.00952238
1572	0.0189	4	0.00952238
1573	0.0189	4	0.00952238
1574	0.0189	4	0.00952238
1575	0.0189	4	0.00952238
1576	0.0189	4	0.00952238
1577	0.0189	4	0.00952238
1578	0.0189	4	0.00952238
1579	0.0189	4	0.00952238
1580	0.0189	4	0.00952238
1581	0.0189	4	0.00952238
1582	0.0189	4	0.00952238
1583	0.0189	4	0.00952238
1584	0.0189	4	0.00952238
1585	0.0189	4	0.00952238
1586	0.0189	4	0.00952238
1587	0.0189	4	0.00952238
1588	0.0189	4	0.00952238
1589	0.0189	4	0.00952238
1590	0.0189	4	0.00952238
1591	0.0189	4	0.00952238
1592	0.0189	4	0.00952238
1593	0.0189	4	0.00952238
1594	0.0189	4	0.00952238
1595	0.0189	4	0.00952238
1596	0.0189	4	0.00952238
1597	0.0189	4	0.00952238
1598	0.0189	4	0.00952238
1599	0.0189	4	0.00952238
1600	0.0189	4	0.00952238
1601	0.0189	4	0.00952238
1602	0.0189	4	0.00952238
1603	0.0189	4	0.00952238
1604	0.0189	4	0.00952238
1605	0.0189	4	0.00952238
1606	0.0189	4	0.00952238
1607	0.0189	4	0.00952238
1608	0.0189	4	0.00952238
1609	0.0189	4	0.00952238
1610	0.0189	4	0.00952238
1611	0.0189	4	0.00952238
1612	0.0189	4	0.00952238
1613	0.0189	4	0.00952238
1614	0.0189	4	0.00952238
1615	0.0189	4	0.00952238
1616	0.0189	4	0.00952238
1617	0.0189	4	0.00952238
1618	0.0189	4	0.00952238
1619	0.0189	4	0.00952238
1620	0.0189	4	0.00952238
1621	0.0189	4	0.00952238
1622	0.0189	4	0.00952238
1623	0.0189	4	0.00952238
1624	0.0189	4	0.00952238
1625	0.0189	4	0.00952238
1626	0.0189	4	0.00952238
1627	0.0189	4	0.00952238
1628	0.0189	4	0.00952238
1629	0.0189	4	0.00952238
1630	0.0189	4	0.00952238
1631	0.0189	4	0.00952238
1632	0.0189	4	0.00952238
1633	0.0189	4	0.00952238
1634	0.0189	4	0.00952238
1635	0.0189	4	0.00952238
1636	0.0189	4	0.00952238
1637	0.0189	4	0.00952238
1638	0.0189	4	0.00952238
1639	0.0189	4	0.00952238
1640	0.0189	4	0.00952238
1641	0.0189	4	0.00952238
1642	0.0189	4	0.00952238
1643	0.0189	4	0.00952238
1644	0.0189	4	0.00952238
1645	0.0189	4	0.00952238
1646	0.0189	4	0.00952238
1647	0.0189	4	0.00952238
1648	0.0189	4	0.00952238
1649	0.0189	4	0.00952238
1650	0.0189	4	0.00952238
1651	0.0189	4	0.00952238
1652	0.0189	4	0.00952238
1653	0.0189	4	0.00952238
1654	0.0189	4	0.00952238
1655	0.0189	4	0.00952238
1656	0.0189	4	0.00952238
1657	0.0189	4	0.00952238
1658	0.0189	4	0.00952238
1659	0.0189	4	0.00952238
1660	0.0189	4	0.00952238
1661	0.0189	4	0.00952238
1662	0.0189	4	0.00952238
1663	0.0189	4	0.00952238
1664	0.0189	4	0.00952238
1665	0.0189	4	0.00952238
1666	0.0189	4	0.00952238
1667	0.0189	4	0.00952238
1668	0.0189	4	0.00952238
1669	0.0189	4	0.00952238
1670	0.0189	4	0.00952238
1671	0.0189	4	0.00952238
1672	0.0189	4	0.00952238
1673	0.0189	4	0.00952238
1674	0.0189	4	0.00952238
1675	0.0189	4	0.00952238
1676	0.0189	4	0.00952238
1677	0.0189	4	0.00952238
1678	0.0189	4	0.00952238
1679	0.0189	4	0.00952238
1680	0.0189	4	0.00952238
1681	0.0189	4	0.00952238
1682	0.0189	4	0.00952238
1683	0.0189	4	0.00952238
1684	0.0189	4	0.00952238
1685	0.0189	4	0.00952238
1686	0.0189	4	0.00952238
1687	0.0189	4	0.00952238
1688	0.0189	4	0.00952238
1689	0.0189	4	0.00952238
1690	0.0189	4	0.00952238
1691	0.0189	4	0.00952238
1692	0.0189	4	0.00952238
1693	0.0189	4	0.00952238
1694	0.0189	4	0.00952238
1695	0.0189	4	0.00952238
1696	0.0189	4	0.00952238
1697	0.0189	4	0.00952238
1698	0.0189	4	0.00952238
1699	0.0189	4	0.00952238
1700	0.0189	4	0.00952238
1701	0.0189	4	0.00952238
1702	0.0189	4	0.00952238
1703	0.0189	4	0.00952238
1704	0.0189	4	0.00952238
1705	0.0189	4	0.00952238
1706	0.0189	4	0.00952238
1707	0.0189	4	0.00952238
1708	0.0189	4	0.00952238
1709	0.0189	4	0.00952238
1710	0.0189	4	0.00952238
1711	0.0189	4	0.00952238
1712	0.0189	4	0.00952238
1713	0.0189	4	0.00952238
1714	0.0189	4	0.00952238
1715	0.0189	4	0.00952238
1716	0.0189	4	0.00952238
1717	0.0189	4	0.00952238
1718	0.0189	4	0.00952238
1719	0.0189	4	0.00952238
1720	0.0189	4	0.00952238
1721	0.0189	4	0.00952238
1722	0.0189	4	0.00952238
1723	0.0189	4	0.00952238
1724	0.0189	4	0.00952238
1725	0.0189	4	0.00952238
1726	0.0189	4	0.00952238
1727	0.0189	4	0.00952238
1728	0.0189	4	0.00952238
1729	0.0189	4	0.00952238
1730	0.0189	4	0.00952238
1731	0.0189	4	0.00952238
1732	0.0189	4	0.00952238
1733	0.0189	4	0.00952238
1734	0.0189	4	0.00952238
1735	0.0189	4	0.00952238
1736	0.0189	4	0.00952238
1737	0.0189	4	0.00952238
1738	0.0189	4	0.00952238
1739	0.0189	4	0.00952238
1740	0.0189	4	0.00952238
1741	0.0189	4	0.00952238
1742	0.0189	4	0.00952238
1743	0.0189	4	0.00952238
1744	0.0189	4	0.00952238
1745	0.0189	4	0.00952238
1746	0.0189	4	0.00952238
1747	0.0189	4	0.00952238
1748	0.0189	4	0.00952238
1749	0.0189	4	0.00952238
1750	0.0189	4	0.00952238
1751	0.0189	4	0.00952238
1752	0.0189	4	0.00952238
1753	0.0189	4	0.00952238
1754	0.0189	4	0.00952238
1755	0.0189	4	0.00952238
1756	0.0189	4	0.00952238
1757	0.0189	4	0.00952238
1758	0.0189	4	0.00952238
1759	0.0189	4	0.00952238
1760	0.0189	4	0.00952238
1761	0.0189	4	0.00952238
1762	0.0189	4	0.00952238
1763	0.0189	4	0.00952238
1764	0.0189	4	0.00952238
1765	0.0189	4	0.00952238
1766	0.0189	4	0.00952238
1767	0.0189	4	0.00952238
1768	0.0189	4	0.00952238
1769	0.0189	4	0.00952238
1770	0.0189	4	0.00952238
1771	0.0189	4	0.00952238
1772	0.0189	4	0.00952238
1773	0.0189	4	0.00952238
1774	0.0189	4	0.00952238
1775	0.0189	4	0.00952238
1776	0.0189	4	0.00952238
1777	0.0189	4	0.00952238
1778	0.0189	4	0.00952238
1779	0.0189	4	0.00952238
1780	0.0189	4	0.00952238
1781	0.0189	4	0.00952238
1782	0.0189	4	0.00952238
1783	0.0189	4	0.00952238
1784	0.0189	4	0.00952238
1785	0.0189	4	0.00952238
1786	0.0189	4	0.00952238
1787	0.0189	4	0.00952238
1788	0.0189	4	0.00952238
1789	0.0189	4	0.00952238
1790	0.0189	4	0.00952238
1791	0.0189	4	0.00952238
1792	0.0189	4	0.00952238
1793	0.0189	4	0.00952238
1794	0.0189	4	0.00952238
1795	0.0189	4	0.00952238
1796	0.0189	4	0.00952238
1797	0.0189	4	0.00952238
1798	0.0189	4	0.00952238
1799	0.0189	4	0.00952238
1800	0.0189	4	0.00952238
1801	0.0189	4	0.00952238
1802	0.0189	4	0.00952238
1803	0.0189	4	0.00952238
1804	0.0189	4	0.00952238
1805	0.0189	4	0.00952238
1806	0.0189	4	0.00952238
1807	0.0189	4	0.00952238
1808	0.0189	4	0.00952238
1809	0.0189	4	0.00952238
1810	0.0189	4	0.00952238
1811	0.0189	4	0.00952238
1812	0.0189	4	0.00952238
1813	0.0189	4	0.00952238
1814	0.0189	4	0.00952238
1815	0.0189	4	0.00952238
1816	0.0189	4	0.00952238
1817	0.0189	4	0.00952238
1818	0.0189	4	0.00952238
1819	0.0189	4	0.00952238
1820	0.0189	4	0.00952238
1821	0.0189	4	0.00952238
1822	0.0189	4	0.00952238
1823	0.0189	4	0.00952238
1824	0.0189	4	0.00952238
1825	0.0189	4	0.00952238
1826	0.0189	4	0.00952238
1827	0.0189	4	0.00952238
1828	0.0189	4	0.00952238
1829	0.0189	4	0.00952238
1830	0.0189	4	0.00952238
1831	0.0189	4	0.00952238
1832	0.0189	4	0.00952238
1833	0.0189	4	0.00952238
1834	0.0189	4	0.00952238
1835	0.0189	4	0.00952238
1836	0.0189	4	0.00952238
1837	0.0189	4	0.00952238
1838	0.0189	4	0.00952238
1839	0.0189	4	0.00952238
1840	0.0189	4	0.00952238
1841	0.0189	4	0.00952238
1842	0.0189	4	0.00952238
1843	0.0189	4	0.00952238
1844	0.0189	4	0.00952238
1845	0.0189	4	0.00952238
1846	0.0189	4	0.00952238
1847	0.0189	4	0.00952238
1848	0.0189	4	0.00952238
1849	0.0189	4	0.00952238
1850	0.0189	4	0.00952238
1851	0.0189	4	0.00952238
1852	0.0189	4	0.00952238
1853	0.0189	4	0.00952238
1854	0.0189	4	0.00952238
1855	0.0189	4	0.00952238
1856	0.0189	4	0.00952238
1857	0.0189	4	0.00952238
1858	0.0189	4	0.00952238
1859	0.0189	4	0.00952238
1860	0.0189	4	0.00952238
1861	0.0189	4	0.00952238
1862	0.0189	4	0.00952238
1863	0.0189	4	0.00952238
1864	0.0189	4	0.00952238
1865	0.0189	4	0.00952238
1866	0.0189	4	0.00952238
1867	0.0189	4	0.00952238
1868	0.0189	4	0.00952238
1869	0.0189	4	0.00952238
1870	0.0189	4	0.00952238
1871	0.0189	4	0.00952238
1872	0.0189	4	0.00952238
1873	0.0189	4	0.00952238
1874	0.0189	4	0.00952238
1875	0.0189	4	0.00952238
1876	0.0189	4	0.00952238
1877	0.0189	4	0.00952238
1878	0.0189	4	0.00952238
1879	0.0189	4	0.00952238
1880	0.0189	4	0.00952238
1881	0.0189	4	0.00952238
1882	0.0189	4	0.00952238
1883	0.0189	4	0.00952238
1884	0.0189	4	0.00952238
1885	0.0189	4	0.00952238
1886	0.0189	4	0.00952238
1887	0.0189	4	0.00952238
1888	0.0189	4	0.00952238
1889	0.0189	4	0.00952238
1890	0.0189	4	0.00952238
1891	0.0189	4	0.00952238
1892	0.0189	4	0.00952238
1893	0.0189	4	0.00952238
1894	0.0189	4	0.00952238
1895	0.0189	4	0.00952238
1896	0.0189	4	0.00952238
1897	0.0189	4	0.00952238
1898	0.0189	4	0.00952238
1899	0.0189	4	0.00952238
1900	0.0189	4	0.00952238
1901	0.0189	4	0.00952238
1902	0.0189	4	0.00952238
1903	0.0189	4	0.00952238
1904	0.0189	4	0.00952238
1905	0.0189	4	0.00952238
1906	0.0189	4	0.00952238
1907	0.0189	4	0.00952238
1908	0.0189	4	0.00952238
1909	0.0189	4	0.00952238
1910	0.0189	4	0.00952238
1911	0.0189	4	0.00952238
1912	0.0189	4	0.00952238
1913	0.0189	4	0.00952238
1914	0.0189	4	0.00952238
1915	0.0189	4	0.00952238
1916	0.0189	4	0.00952238
1917	0.0189	4	0.00952238
1918	0.0189	4	0.00952238
1919	0.0189	4	0.00952238
1920	0.0189	4	0.00952238
1921	0.0189	4	0.00952238
1922	0.0189	4	0.00952238
1923	0.0189	4	0.00952238
1924	0.0189	4	0.00952238
1925	0.0189	4	0.00952238
1926	0.0189	4	0.00952238
1927	0.0189	4	0.00952238
1928	0.0189	4	0.00952238
1929	0.0189	4	0.00952238
1930	0.0189	4	0.00952238
1931	0.0189	4	0.00952238
1932	0.0189	4	0.00952238
1933	0.0189	4	0.00952238
1934	0.0189	4	0.00952238
1935	0.0189	4	0.00952238
1936	0.0189	4	0.00952238
1937	0.0189	4	0.00952238
1938	0.0189	4	0.00952238
1939	0.0189	4	0.00952238
1940	0.0189	4	0.00952238
1941	0.0189	4	0.00952238
1942	0.0189	4	0.00952238
1943	0.0189	4	0.00952238
1944	0.0189	4	0.00952238
1945	0.0189	4	0.00952238
1946	0.0189	4	0.00952238
1947	0.0189	4	0.00952238
1948	0.0189	4	0.00952238
1949	0.0189	4	0.00952238
1950	0.0189	4	0.00952238
1951	0.0189	4	0.00952238
1952	0.0189	4	0.00952238
1953	0.0189	4	0.00952238
1954	0.0189	4	0.00952238
1955	0.0189	4	0.00952238
1956	0.0189	4	0.00952238
1957	0.0189	4	0.00952238
1958	0.0189	4	0.00952238
1959	0.0189	4	0.00952238
1960	0.0189	4	0.00952238
1961	0.0189	4	0.00952238
1962	0.0189	4	0.00952238
1963	0.0189	4	0.00952238
1964	0.0189	4	0.00952238
1965	0.0189	4	0.00952238
1966	0.0189	4	0.00952238
1967	0.0189	4	0.00952238
1968	0.0189	4	0.00952238
1969	0.0189	4	0.00952238
1970	0.0189	4	0.00952238
1971	0.0189	4	0.00952238
1972	0.0189	4	0.00952238
1973	0.0189	4	0.00952238
1974	0.0189	4	0.00952238
1975	0.0189	4	0.00952238
1976	0.0189	4	0.00952238
1977	0.0189	4	0.00952238
1978	0.0189	4	0.00952238
1979	0.0189	4	0.00952238
1980	0.0189	4	0.00952238
1981	0.0189	4	0.00952238
1982	0.0189	4	0.00952238
1983	0.0189	4	0.00952238
1984	0.0189	4	0.00952238
1985	0.0189	4	0.00952238
1986	0.0189	4	0.00952238
1987	0.0189	4	0.00952238
1988	0.0189	4	0.00952238
1989	0.0189	4	0.00952238
1990	0.0189	4	0.00952238
1991	0.0189	4	0.00952238
1992	0.0189	4	0.00952238
1993	0.0189	4	0.00952238
1994	0.0189	4	0.00952238
1995	0.0189	4	0.00952238
1996	0.0189	4	0.00952238
1997	0.0189	4	0.00952238
1998	0.0189	4	0.00952238
1999	0.0189	4	0.00952238
[truncated: 38,001 more rows]
