# Supplementary material for: Aspiration-driven co-evolution of cooperation with individual behavioral diversity
Source: PLoS One. 2023 Sep 15;18(9):e0291134. doi: 10.1371/journal.pone.0291134 (PMC10503719; doi:10.1371/journal.pone.0291134)
Supplement: S1 Data — (ZIP) [file pone.0291134.s001.zip › M1/v1-L=200/data/tolerate=1_b=1.05_frequency.txt]

0	0.498500	1	0	0.4985	0
1	0.379450	0.927	0.073	0.379375	7.5e-005
2	0.305731	0.827825	0.172175	0.30425	0.00148125
3	0.260700	0.717	0.283	0.2557	0.005
4	0.230194	0.61515	0.38485	0.22165	0.00854375
5	0.212731	0.5316	0.4684	0.19975	0.0129813
6	0.203106	0.467725	0.532275	0.18685	0.0162563
7	0.199225	0.424625	0.575375	0.18015	0.019075
8	0.196375	0.3931	0.6069	0.175675	0.0207
9	0.197912	0.37205	0.62795	0.175325	0.0225875
10	0.201662	0.36145	0.63855	0.1771	0.0245625
11	0.205813	0.35665	0.64335	0.1789	0.0269125
12	0.208806	0.3499	0.6501	0.179975	0.0288312
13	0.213319	0.3474	0.6526	0.18305	0.0302688
14	0.217381	0.34725	0.65275	0.18575	0.0316313
15	0.223731	0.344925	0.655075	0.190525	0.0332063
16	0.229525	0.347075	0.652925	0.193975	0.03555
17	0.237006	0.3536	0.6464	0.2008	0.0362063
18	0.242956	0.358575	0.641425	0.2056	0.0373563
19	0.250500	0.364	0.636	0.2109	0.0396
20	0.256887	0.368425	0.631575	0.215825	0.0410625
21	0.261119	0.370125	0.629875	0.2179	0.0432188
22	0.265869	0.372275	0.627725	0.2201	0.0457687
23	0.272619	0.37425	0.62575	0.223525	0.0490937
24	0.281931	0.380975	0.619025	0.23255	0.0493813
25	0.286631	0.38595	0.61405	0.23595	0.0506812
26	0.292625	0.3914	0.6086	0.240275	0.05235
27	0.300156	0.395	0.605	0.2458	0.0543563
28	0.305806	0.401725	0.598275	0.250675	0.0551313
29	0.311944	0.40535	0.59465	0.2548	0.0571438
30	0.316781	0.4099	0.5901	0.2574	0.0593812
31	0.322462	0.4109	0.5891	0.2613	0.0611625
32	0.328000	0.41215	0.58785	0.264575	0.063425
33	0.334313	0.415375	0.584625	0.269375	0.0649375
34	0.339206	0.420525	0.579475	0.273275	0.0659312
35	0.343831	0.4208	0.5792	0.2763	0.0675313
36	0.350762	0.42435	0.57565	0.282275	0.0684875
37	0.356456	0.43015	0.56985	0.286325	0.0701313
38	0.363006	0.436125	0.563875	0.291725	0.0712813
39	0.367575	0.43865	0.56135	0.29405	0.073525
40	0.372275	0.43895	0.56105	0.297575	0.0747
41	0.377869	0.441375	0.558625	0.302	0.0758687
42	0.385506	0.444625	0.555375	0.3085	0.0770062
43	0.389512	0.449875	0.550125	0.31105	0.0784625
44	0.396350	0.45265	0.54735	0.31635	0.08
45	0.400469	0.45695	0.54305	0.31995	0.0805188
46	0.406888	0.4616	0.5384	0.3252	0.0816875
47	0.412581	0.4654	0.5346	0.3283	0.0842813
48	0.419469	0.46935	0.53065	0.333475	0.0859937
49	0.423644	0.472375	0.527625	0.33625	0.0873938
50	0.427275	0.4744	0.5256	0.3392	0.088075
51	0.431931	0.4737	0.5263	0.341525	0.0904062
52	0.436694	0.47635	0.52365	0.345075	0.0916187
53	0.440744	0.47805	0.52195	0.34715	0.0935938
54	0.446688	0.4788	0.5212	0.352275	0.0944125
55	0.451744	0.48355	0.51645	0.357225	0.0945187
56	0.460175	0.489425	0.510575	0.365375	0.0948
57	0.466863	0.497375	0.502625	0.37255	0.0943125
58	0.471187	0.500675	0.499325	0.376325	0.0948625
59	0.478156	0.504225	0.495775	0.3812	0.0969562
60	0.484481	0.5101	0.4899	0.387425	0.0970562
61	0.491975	0.5176	0.4824	0.393525	0.09845
62	0.495769	0.51945	0.48055	0.395825	0.0999437
63	0.500444	0.522625	0.477375	0.39865	0.101794
64	0.505019	0.525825	0.474175	0.402025	0.102994
65	0.510787	0.52765	0.47235	0.40585	0.104938
66	0.515813	0.528475	0.471525	0.408475	0.107338
67	0.521875	0.532275	0.467725	0.41295	0.108925
68	0.526537	0.5347	0.4653	0.416625	0.109913
69	0.531162	0.538625	0.461375	0.4212	0.109963
70	0.533900	0.5408	0.4592	0.423725	0.110175
71	0.537538	0.539675	0.460325	0.4254	0.112138
72	0.544081	0.541975	0.458025	0.430525	0.113556
73	0.548994	0.546225	0.453775	0.4356	0.113394
74	0.553850	0.549725	0.450275	0.439475	0.114375
75	0.559606	0.5526	0.4474	0.4444	0.115206
76	0.565131	0.556025	0.443975	0.44905	0.116081
77	0.571194	0.561175	0.438825	0.454725	0.116469
78	0.575794	0.56355	0.43645	0.457675	0.118119
79	0.580612	0.566225	0.433775	0.463075	0.117538
80	0.583819	0.568175	0.431825	0.4644	0.119419
81	0.587869	0.568225	0.431775	0.466475	0.121394
82	0.592431	0.57015	0.42985	0.470425	0.122006
83	0.596456	0.5729	0.4271	0.47505	0.121406
84	0.599369	0.573725	0.426275	0.476675	0.122694
85	0.602719	0.5736	0.4264	0.478975	0.123744
86	0.607731	0.57795	0.42205	0.48345	0.124281
87	0.611563	0.578125	0.421875	0.4858	0.125763
88	0.616006	0.5791	0.4209	0.4892	0.126806
89	0.620563	0.58395	0.41605	0.494775	0.125788
90	0.624487	0.58865	0.41135	0.4988	0.125688
91	0.627594	0.58845	0.41155	0.5001	0.127494
92	0.633125	0.588975	0.411025	0.504025	0.1291
93	0.637869	0.59265	0.40735	0.5087	0.129169
94	0.642344	0.595625	0.404375	0.5131	0.129244
95	0.648425	0.598925	0.401075	0.51745	0.130975
96	0.651950	0.603325	0.396675	0.5222	0.12975
97	0.655725	0.606375	0.393625	0.5261	0.129625
98	0.659731	0.6081	0.3919	0.528825	0.130906
99	0.663550	0.609575	0.390425	0.531825	0.131725
100	0.668006	0.614225	0.385775	0.5367	0.131306
101	0.670813	0.614975	0.385025	0.5385	0.132313
102	0.672937	0.614975	0.385025	0.539675	0.133263
103	0.673781	0.613375	0.386625	0.539125	0.134656
104	0.675800	0.613925	0.386075	0.54025	0.13555
105	0.677800	0.612375	0.387625	0.541625	0.136175
106	0.681456	0.613975	0.386025	0.544725	0.136731
107	0.684100	0.61525	0.38475	0.54665	0.13745
108	0.687106	0.615425	0.384575	0.548825	0.138281
109	0.692263	0.619875	0.380125	0.554725	0.137538
110	0.694319	0.620625	0.379375	0.555625	0.138694
111	0.696612	0.62135	0.37865	0.55715	0.139462
112	0.699594	0.6225	0.3775	0.5596	0.139994
113	0.702056	0.623075	0.376925	0.5605	0.141556
114	0.705550	0.626025	0.373975	0.565	0.14055
115	0.708719	0.629975	0.370025	0.56895	0.139769
116	0.712550	0.6329	0.3671	0.57275	0.1398
117	0.714719	0.633575	0.366425	0.574325	0.140394
118	0.718450	0.635375	0.364625	0.577175	0.141275
119	0.720869	0.6384	0.3616	0.579675	0.141194
120	0.723950	0.6397	0.3603	0.58245	0.1415
121	0.725838	0.639875	0.360125	0.583875	0.141962
122	0.728838	0.6395	0.3605	0.586475	0.142363
123	0.731481	0.64265	0.35735	0.58945	0.142031
124	0.734800	0.6447	0.3553	0.592975	0.141825
125	0.736381	0.645175	0.354825	0.594075	0.142306
126	0.738019	0.64645	0.35355	0.5962	0.141819
127	0.740775	0.645825	0.354175	0.59775	0.143025
128	0.743269	0.6472	0.3528	0.600725	0.142544
129	0.745575	0.6495	0.3505	0.603025	0.14255
130	0.749225	0.652375	0.347625	0.60675	0.142475
131	0.751806	0.65505	0.34495	0.6088	0.143006
132	0.754306	0.655825	0.344175	0.610825	0.143481
133	0.757475	0.65805	0.34195	0.61455	0.142925
134	0.758831	0.65875	0.34125	0.615525	0.143306
135	0.759900	0.65915	0.34085	0.616925	0.142975
136	0.762544	0.659775	0.340225	0.61885	0.143694
137	0.763919	0.6621	0.3379	0.621	0.142919
138	0.766069	0.6615	0.3385	0.622375	0.143694
139	0.767069	0.6622	0.3378	0.6233	0.143769
140	0.768275	0.661525	0.338475	0.623575	0.1447
141	0.770031	0.662325	0.337675	0.625475	0.144556
142	0.772456	0.6635	0.3365	0.628225	0.144231
143	0.774256	0.663275	0.336725	0.6297	0.144556
144	0.775850	0.6649	0.3351	0.63125	0.1446
145	0.776088	0.665225	0.334775	0.6311	0.144987
146	0.777631	0.66605	0.33395	0.6327	0.144931
147	0.780331	0.66795	0.33205	0.6367	0.143631
148	0.781350	0.66815	0.33185	0.637025	0.144325
149	0.782650	0.6684	0.3316	0.638025	0.144625
150	0.784025	0.66795	0.33205	0.63855	0.145475
151	0.785500	0.668525	0.331475	0.6404	0.1451
152	0.787681	0.669475	0.330525	0.642625	0.145056
153	0.788869	0.671325	0.328675	0.64475	0.144119
154	0.790325	0.672275	0.327725	0.64575	0.144575
155	0.791219	0.67275	0.32725	0.64645	0.144769
156	0.793362	0.67325	0.32675	0.6478	0.145563
157	0.793856	0.6739	0.3261	0.6484	0.145456
158	0.794800	0.6743	0.3257	0.64915	0.14565
159	0.796362	0.675	0.325	0.6514	0.144962
160	0.796600	0.675275	0.324725	0.652	0.1446
161	0.798044	0.675575	0.324425	0.6537	0.144344
162	0.799619	0.6761	0.3239	0.655025	0.144594
163	0.801531	0.677425	0.322575	0.657175	0.144356
164	0.803125	0.679875	0.320125	0.6593	0.143825
165	0.803319	0.6801	0.3199	0.6596	0.143719
166	0.805569	0.680825	0.319175	0.661475	0.144094
167	0.805338	0.680725	0.319275	0.661225	0.144113
168	0.806769	0.68175	0.31825	0.6623	0.144469
169	0.807481	0.6819	0.3181	0.663325	0.144156
170	0.809187	0.68275	0.31725	0.6653	0.143888
171	0.810219	0.683675	0.316325	0.666825	0.143394
172	0.810800	0.684825	0.315175	0.667775	0.143025
173	0.812144	0.686025	0.313975	0.67	0.142144
174	0.813425	0.685925	0.314075	0.67085	0.142575
175	0.815525	0.688575	0.311425	0.673825	0.1417
176	0.815606	0.689625	0.310375	0.673325	0.142281
177	0.817331	0.690525	0.309475	0.67535	0.141981
178	0.817444	0.690425	0.309575	0.67495	0.142494
179	0.818762	0.69105	0.30895	0.676325	0.142437
180	0.818944	0.69225	0.30775	0.67695	0.141994
181	0.819394	0.691875	0.308125	0.677125	0.142269
182	0.820788	0.6923	0.3077	0.678225	0.142563
183	0.821113	0.69245	0.30755	0.67885	0.142262
184	0.821688	0.69335	0.30665	0.680225	0.141462
185	0.822025	0.69325	0.30675	0.68015	0.141875
186	0.822788	0.692975	0.307025	0.680725	0.142063
187	0.823300	0.693825	0.306175	0.681175	0.142125
188	0.825106	0.69545	0.30455	0.68325	0.141856
189	0.825213	0.69595	0.30405	0.6836	0.141613
190	0.825369	0.695675	0.304325	0.683725	0.141644
191	0.826000	0.694375	0.305625	0.683825	0.142175
192	0.826213	0.69385	0.30615	0.68365	0.142563
193	0.826544	0.695075	0.304925	0.684775	0.141769
194	0.826862	0.695375	0.304625	0.685525	0.141338
195	0.827144	0.69465	0.30535	0.685275	0.141869
196	0.827700	0.69455	0.30545	0.6859	0.1418
197	0.828475	0.6953	0.3047	0.6872	0.141275
198	0.829506	0.6957	0.3043	0.688	0.141506
199	0.829650	0.696875	0.303125	0.68895	0.1407
200	0.830144	0.6965	0.3035	0.68875	0.141394
201	0.830025	0.6963	0.3037	0.68885	0.141175
202	0.830675	0.6966	0.3034	0.68955	0.141125
203	0.830781	0.69655	0.30345	0.689675	0.141106
204	0.831569	0.6971	0.3029	0.690525	0.141044
205	0.831700	0.697225	0.302775	0.690575	0.141125
206	0.831963	0.6978	0.3022	0.691375	0.140588
207	0.832575	0.6983	0.3017	0.69215	0.140425
208	0.833156	0.698275	0.301725	0.692925	0.140231
209	0.833512	0.6987	0.3013	0.69335	0.140163
210	0.833650	0.69915	0.30085	0.693375	0.140275
211	0.834600	0.699925	0.300075	0.69425	0.14035
212	0.835056	0.701125	0.298875	0.695375	0.139681
213	0.835163	0.70175	0.29825	0.695825	0.139338
214	0.835494	0.70185	0.29815	0.69585	0.139644
215	0.835306	0.701975	0.298025	0.695625	0.139681
216	0.835881	0.701975	0.298025	0.696075	0.139806
217	0.836319	0.70265	0.29735	0.696775	0.139544
218	0.835919	0.702025	0.297975	0.696175	0.139744
219	0.836575	0.701325	0.298675	0.6965	0.140075
220	0.836844	0.7018	0.2982	0.6971	0.139744
221	0.837119	0.702325	0.297675	0.69765	0.139469
222	0.837250	0.702425	0.297575	0.69805	0.1392
223	0.837981	0.703075	0.296925	0.69905	0.138931
224	0.838200	0.703925	0.296075	0.699475	0.138725
225	0.837888	0.703475	0.296525	0.698975	0.138912
226	0.837819	0.70235	0.29765	0.698425	0.139394
227	0.838181	0.702875	0.297125	0.699325	0.138856
228	0.838294	0.702775	0.297225	0.699375	0.138919
229	0.838381	0.70295	0.29705	0.699725	0.138656
230	0.838656	0.702875	0.297125	0.699875	0.138781
231	0.838762	0.702775	0.297225	0.7	0.138763
232	0.839006	0.702925	0.297075	0.700225	0.138781
233	0.839387	0.70305	0.29695	0.700775	0.138613
234	0.839531	0.703675	0.296325	0.7012	0.138331
235	0.839731	0.7034	0.2966	0.701	0.138731
236	0.839862	0.703975	0.296025	0.701425	0.138437
237	0.840006	0.7043	0.2957	0.70165	0.138356
238	0.840069	0.7042	0.2958	0.701675	0.138394
239	0.840287	0.704225	0.295775	0.701975	0.138313
240	0.840500	0.70425	0.29575	0.7021	0.1384
241	0.840925	0.704825	0.295175	0.702775	0.13815
242	0.841175	0.70525	0.29475	0.703125	0.13805
243	0.841100	0.705325	0.294675	0.703025	0.138075
244	0.841087	0.70505	0.29495	0.7027	0.138388
245	0.841163	0.7047	0.2953	0.702475	0.138687
246	0.841406	0.705025	0.294975	0.703075	0.138331
247	0.841562	0.7054	0.2946	0.7034	0.138162
248	0.841625	0.70565	0.29435	0.7036	0.138025
249	0.841888	0.706125	0.293875	0.704175	0.137712
250	0.842100	0.7063	0.2937	0.70435	0.13775
251	0.842337	0.706575	0.293425	0.704725	0.137613
252	0.842456	0.70655	0.29345	0.704725	0.137731
253	0.842369	0.706775	0.293225	0.70475	0.137619
254	0.842681	0.706325	0.293675	0.704625	0.138056
255	0.842750	0.70665	0.29335	0.704875	0.137875
256	0.843163	0.70705	0.29295	0.70545	0.137712
257	0.843250	0.7073	0.2927	0.7057	0.13755
258	0.843244	0.707325	0.292675	0.705575	0.137669
259	0.843569	0.70735	0.29265	0.705925	0.137644
260	0.843531	0.7076	0.2924	0.706	0.137531
261	0.843688	0.707875	0.292125	0.70635	0.137338
262	0.843844	0.707525	0.292475	0.706325	0.137519
263	0.844087	0.707775	0.292225	0.706675	0.137412
264	0.844156	0.70785	0.29215	0.7067	0.137456
265	0.844163	0.7079	0.2921	0.706825	0.137338
266	0.844113	0.707775	0.292225	0.7067	0.137412
267	0.844225	0.70775	0.29225	0.706875	0.13735
268	0.844256	0.7079	0.2921	0.70695	0.137306
269	0.844231	0.707875	0.292125	0.7068	0.137431
270	0.844187	0.70795	0.29205	0.7069	0.137288
271	0.844287	0.70775	0.29225	0.70685	0.137437
272	0.844369	0.7077	0.2923	0.7069	0.137469
273	0.844413	0.707875	0.292125	0.7071	0.137313
274	0.844569	0.707775	0.292225	0.70725	0.137319
275	0.844669	0.708	0.292	0.707425	0.137244
276	0.844856	0.70815	0.29185	0.707675	0.137181
277	0.844912	0.708375	0.291625	0.70775	0.137162
278	0.844812	0.70825	0.29175	0.707575	0.137238
279	0.844844	0.7083	0.2917	0.70765	0.137194
280	0.844712	0.708	0.292	0.707325	0.137388
281	0.844912	0.70815	0.29185	0.7076	0.137313
282	0.844862	0.7084	0.2916	0.707725	0.137138
283	0.844862	0.708225	0.291775	0.7076	0.137263
284	0.844944	0.708225	0.291775	0.707675	0.137269
285	0.844838	0.708125	0.291875	0.707525	0.137313
286	0.844894	0.70815	0.29185	0.707575	0.137319
287	0.844931	0.708325	0.291675	0.707675	0.137256
288	0.844888	0.708325	0.291675	0.707625	0.137263
289	0.844994	0.708275	0.291725	0.707625	0.137369
290	0.844981	0.708225	0.291775	0.707625	0.137356
291	0.844862	0.708075	0.291925	0.707425	0.137437
292	0.844981	0.708025	0.291975	0.70745	0.137531
293	0.845019	0.708175	0.291825	0.707625	0.137394
294	0.845069	0.70835	0.29165	0.70775	0.137319
295	0.845119	0.708375	0.291625	0.707825	0.137294
296	0.845050	0.708425	0.291575	0.707775	0.137275
297	0.845094	0.7083	0.2917	0.7078	0.137294
298	0.845369	0.708475	0.291525	0.708075	0.137294
299	0.845250	0.708725	0.291275	0.70805	0.1372
300	0.845375	0.7086	0.2914	0.708025	0.13735
301	0.845413	0.708725	0.291275	0.7082	0.137212
302	0.845300	0.708775	0.291225	0.70815	0.13715
303	0.845456	0.7088	0.2912	0.70825	0.137206
304	0.845656	0.70915	0.29085	0.7086	0.137056
305	0.845650	0.709125	0.290875	0.708475	0.137175
306	0.845712	0.7092	0.2908	0.7084	0.137313
307	0.845806	0.70935	0.29065	0.708575	0.137231
308	0.845800	0.7093	0.2907	0.70855	0.13725
309	0.845794	0.709275	0.290725	0.70855	0.137244
310	0.845838	0.70925	0.29075	0.708475	0.137363
311	0.845825	0.70925	0.29075	0.708475	0.13735
312	0.845881	0.709275	0.290725	0.7086	0.137281
313	0.845919	0.709325	0.290675	0.708775	0.137144
314	0.845912	0.709325	0.290675	0.70875	0.137162
315	0.845962	0.7093	0.2907	0.708825	0.137138
316	0.846031	0.709375	0.290625	0.70885	0.137181
317	0.846094	0.7095	0.2905	0.70895	0.137144
318	0.846144	0.70945	0.29055	0.708975	0.137169
319	0.846194	0.709625	0.290375	0.7091	0.137094
320	0.846200	0.709625	0.290375	0.70905	0.13715
321	0.846256	0.709625	0.290375	0.709075	0.137181
322	0.846231	0.70965	0.29035	0.70915	0.137081
323	0.846231	0.70965	0.29035	0.709225	0.137006
324	0.846263	0.7096	0.2904	0.70925	0.137013
325	0.846369	0.709775	0.290225	0.709475	0.136894
326	0.846394	0.7098	0.2902	0.709525	0.136869
327	0.846450	0.7099	0.2901	0.70955	0.1369
328	0.846300	0.7098	0.2902	0.709375	0.136925
329	0.846287	0.7097	0.2903	0.709325	0.136962
330	0.846337	0.709675	0.290325	0.70935	0.136988
331	0.846387	0.709575	0.290425	0.709375	0.137013
332	0.846344	0.709675	0.290325	0.709375	0.136969
333	0.846400	0.7095	0.2905	0.70925	0.13715
334	0.846456	0.709575	0.290425	0.709425	0.137031
335	0.846419	0.7096	0.2904	0.7094	0.137019
336	0.846369	0.70955	0.29045	0.709325	0.137044
337	0.846400	0.7096	0.2904	0.709375	0.137025
338	0.846431	0.7097	0.2903	0.70945	0.136981
339	0.846475	0.7097	0.2903	0.709475	0.137
340	0.846313	0.709525	0.290475	0.709225	0.137088
341	0.846363	0.709525	0.290475	0.709225	0.137138
342	0.846444	0.7096	0.2904	0.70935	0.137094
343	0.846425	0.709625	0.290375	0.709375	0.13705
344	0.846444	0.709625	0.290375	0.709425	0.137019
345	0.846463	0.7097	0.2903	0.709425	0.137038
346	0.846500	0.709675	0.290325	0.709375	0.137125
347	0.846606	0.70975	0.29025	0.709475	0.137131
348	0.846681	0.709925	0.290075	0.709625	0.137056
349	0.846762	0.710025	0.289975	0.709775	0.136988
350	0.846731	0.7102	0.2898	0.709875	0.136856
351	0.846644	0.71	0.29	0.7097	0.136944
352	0.846656	0.709875	0.290125	0.70965	0.137006
353	0.846631	0.710025	0.289975	0.709675	0.136956
354	0.846681	0.7099	0.2901	0.70965	0.137031
355	0.846725	0.709925	0.290075	0.709675	0.13705
356	0.846862	0.710025	0.289975	0.709825	0.137038
357	0.846925	0.7102	0.2898	0.710025	0.1369
358	0.846931	0.710325	0.289675	0.710075	0.136856
359	0.847031	0.710375	0.289625	0.710175	0.136856
360	0.846981	0.710475	0.289525	0.710175	0.136806
361	0.846994	0.710375	0.289625	0.7101	0.136894
362	0.847019	0.710325	0.289675	0.71005	0.136969
363	0.847019	0.710325	0.289675	0.71005	0.136969
364	0.846962	0.71025	0.28975	0.71	0.136962
365	0.846938	0.710075	0.289925	0.7099	0.137038
366	0.846981	0.7101	0.2899	0.709925	0.137056
367	0.846944	0.710125	0.289875	0.709925	0.137019
368	0.847044	0.710225	0.289775	0.71005	0.136994
369	0.847044	0.71035	0.28965	0.71015	0.136894
370	0.847031	0.710375	0.289625	0.710175	0.136856
371	0.847012	0.710225	0.289775	0.71005	0.136962
372	0.847050	0.710375	0.289625	0.7102	0.13685
373	0.847131	0.7104	0.2896	0.710275	0.136856
374	0.847119	0.71045	0.28955	0.7103	0.136819
375	0.847175	0.710625	0.289375	0.710425	0.13675
376	0.847156	0.71055	0.28945	0.7103	0.136856
377	0.847175	0.7106	0.2894	0.710375	0.1368
378	0.847137	0.7105	0.2895	0.71025	0.136888
379	0.847137	0.710425	0.289575	0.710225	0.136912
380	0.847113	0.710325	0.289675	0.71015	0.136962
381	0.847113	0.710225	0.289775	0.7101	0.137013
382	0.847131	0.7102	0.2898	0.7101	0.137031
383	0.847163	0.71035	0.28965	0.710275	0.136888
384	0.847231	0.7104	0.2896	0.71035	0.136881
385	0.847237	0.71045	0.28955	0.710375	0.136863
386	0.847300	0.7105	0.2895	0.71045	0.13685
387	0.847281	0.71055	0.28945	0.710425	0.136856
388	0.847369	0.710625	0.289375	0.710525	0.136844
389	0.847306	0.710625	0.289375	0.710475	0.136831
390	0.847337	0.710575	0.289425	0.710475	0.136863
391	0.847325	0.710625	0.289375	0.7105	0.136825
392	0.847325	0.7106	0.2894	0.7105	0.136825
393	0.847319	0.7106	0.2894	0.7105	0.136819
394	0.847294	0.7106	0.2894	0.710475	0.136819
395	0.847294	0.710525	0.289475	0.710425	0.136869
396	0.847319	0.7105	0.2895	0.710425	0.136894
397	0.847337	0.71055	0.28945	0.710475	0.136863
398	0.847263	0.7105	0.2895	0.710375	0.136888
399	0.847269	0.71045	0.28955	0.710375	0.136894
400	0.847275	0.710425	0.289575	0.710375	0.1369
401	0.847281	0.710475	0.289525	0.710425	0.136856
402	0.847269	0.71045	0.28955	0.710425	0.136844
403	0.847263	0.710425	0.289575	0.710425	0.136838
404	0.847263	0.710425	0.289575	0.710425	0.136838
405	0.847263	0.710425	0.289575	0.710425	0.136838
406	0.847263	0.710425	0.289575	0.710425	0.136838
407	0.847263	0.710425	0.289575	0.710425	0.136838
408	0.847263	0.710425	0.289575	0.710425	0.136838
409	0.847263	0.710425	0.289575	0.710425	0.136838
410	0.847263	0.710425	0.289575	0.710425	0.136838
411	0.847263	0.710425	0.289575	0.710425	0.136838
412	0.847263	0.710425	0.289575	0.710425	0.136838
413	0.847263	0.710425	0.289575	0.710425	0.136838
414	0.847263	0.710425	0.289575	0.710425	0.136838
415	0.847263	0.710425	0.289575	0.710425	0.136838
416	0.847263	0.710425	0.289575	0.710425	0.136838
417	0.847263	0.710425	0.289575	0.710425	0.136838
418	0.847263	0.710425	0.289575	0.710425	0.136838
419	0.847263	0.710425	0.289575	0.710425	0.136838
420	0.847263	0.710425	0.289575	0.710425	0.136838
421	0.847263	0.710425	0.289575	0.710425	0.136838
422	0.847263	0.710425	0.289575	0.710425	0.136838
423	0.847263	0.710425	0.289575	0.710425	0.136838
424	0.847263	0.710425	0.289575	0.710425	0.136838
425	0.847263	0.710425	0.289575	0.710425	0.136838
426	0.847263	0.710425	0.289575	0.710425	0.136838
427	0.847263	0.710425	0.289575	0.710425	0.136838
428	0.847263	0.710425	0.289575	0.710425	0.136838
429	0.847263	0.710425	0.289575	0.710425	0.136838
430	0.847263	0.710425	0.289575	0.710425	0.136838
431	0.847263	0.710425	0.289575	0.710425	0.136838
432	0.847263	0.710425	0.289575	0.710425	0.136838
433	0.847263	0.710425	0.289575	0.710425	0.136838
434	0.847263	0.710425	0.289575	0.710425	0.136838
435	0.847263	0.710425	0.289575	0.710425	0.136838
436	0.847263	0.710425	0.289575	0.710425	0.136838
437	0.847263	0.710425	0.289575	0.710425	0.136838
438	0.847263	0.710425	0.289575	0.710425	0.136838
439	0.847263	0.710425	0.289575	0.710425	0.136838
440	0.847263	0.710425	0.289575	0.710425	0.136838
441	0.847263	0.710425	0.289575	0.710425	0.136838
442	0.847263	0.710425	0.289575	0.710425	0.136838
443	0.847263	0.710425	0.289575	0.710425	0.136838
444	0.847263	0.710425	0.289575	0.710425	0.136838
445	0.847263	0.710425	0.289575	0.710425	0.136838
446	0.847263	0.710425	0.289575	0.710425	0.136838
447	0.847263	0.710425	0.289575	0.710425	0.136838
448	0.847263	0.710425	0.289575	0.710425	0.136838
449	0.847263	0.710425	0.289575	0.710425	0.136838
450	0.847263	0.710425	0.289575	0.710425	0.136838
451	0.847263	0.710425	0.289575	0.710425	0.136838
452	0.847263	0.710425	0.289575	0.710425	0.136838
453	0.847263	0.710425	0.289575	0.710425	0.136838
454	0.847263	0.710425	0.289575	0.710425	0.136838
455	0.847263	0.710425	0.289575	0.710425	0.136838
456	0.847263	0.710425	0.289575	0.710425	0.136838
457	0.847263	0.710425	0.289575	0.710425	0.136838
458	0.847263	0.710425	0.289575	0.710425	0.136838
459	0.847263	0.710425	0.289575	0.710425	0.136838
460	0.847263	0.710425	0.289575	0.710425	0.136838
461	0.847263	0.710425	0.289575	0.710425	0.136838
462	0.847263	0.710425	0.289575	0.710425	0.136838
463	0.847263	0.710425	0.289575	0.710425	0.136838
464	0.847263	0.710425	0.289575	0.710425	0.136838
465	0.847263	0.710425	0.289575	0.710425	0.136838
466	0.847263	0.710425	0.289575	0.710425	0.136838
467	0.847263	0.710425	0.289575	0.710425	0.136838
468	0.847263	0.710425	0.289575	0.710425	0.136838
469	0.847263	0.710425	0.289575	0.710425	0.136838
470	0.847263	0.710425	0.289575	0.710425	0.136838
471	0.847263	0.710425	0.289575	0.710425	0.136838
472	0.847263	0.710425	0.289575	0.710425	0.136838
473	0.847263	0.710425	0.289575	0.710425	0.136838
474	0.847263	0.710425	0.289575	0.710425	0.136838
475	0.847263	0.710425	0.289575	0.710425	0.136838
476	0.847263	0.710425	0.289575	0.710425	0.136838
477	0.847263	0.710425	0.289575	0.710425	0.136838
478	0.847263	0.710425	0.289575	0.710425	0.136838
479	0.847263	0.710425	0.289575	0.710425	0.136838
480	0.847263	0.710425	0.289575	0.710425	0.136838
481	0.847263	0.710425	0.289575	0.710425	0.136838
482	0.847263	0.710425	0.289575	0.710425	0.136838
483	0.847263	0.710425	0.289575	0.710425	0.136838
484	0.847263	0.710425	0.289575	0.710425	0.136838
485	0.847263	0.710425	0.289575	0.710425	0.136838
486	0.847263	0.710425	0.289575	0.710425	0.136838
487	0.847263	0.710425	0.289575	0.710425	0.136838
488	0.847263	0.710425	0.289575	0.710425	0.136838
489	0.847263	0.710425	0.289575	0.710425	0.136838
490	0.847263	0.710425	0.289575	0.710425	0.136838
491	0.847263	0.710425	0.289575	0.710425	0.136838
492	0.847263	0.710425	0.289575	0.710425	0.136838
493	0.847263	0.710425	0.289575	0.710425	0.136838
494	0.847263	0.710425	0.289575	0.710425	0.136838
495	0.847263	0.710425	0.289575	0.710425	0.136838
496	0.847263	0.710425	0.289575	0.710425	0.136838
497	0.847263	0.710425	0.289575	0.710425	0.136838
498	0.847263	0.710425	0.289575	0.710425	0.136838
499	0.847263	0.710425	0.289575	0.710425	0.136838
500	0.847263	0.710425	0.289575	0.710425	0.136838
501	0.847263	0.710425	0.289575	0.710425	0.136838
502	0.847263	0.710425	0.289575	0.710425	0.136838
503	0.847263	0.710425	0.289575	0.710425	0.136838
504	0.847263	0.710425	0.289575	0.710425	0.136838
505	0.847263	0.710425	0.289575	0.710425	0.136838
506	0.847263	0.710425	0.289575	0.710425	0.136838
507	0.847263	0.710425	0.289575	0.710425	0.136838
508	0.847263	0.710425	0.289575	0.710425	0.136838
509	0.847263	0.710425	0.289575	0.710425	0.136838
510	0.847263	0.710425	0.289575	0.710425	0.136838
511	0.847263	0.710425	0.289575	0.710425	0.136838
512	0.847263	0.710425	0.289575	0.710425	0.136838
513	0.847263	0.710425	0.289575	0.710425	0.136838
514	0.847263	0.710425	0.289575	0.710425	0.136838
515	0.847263	0.710425	0.289575	0.710425	0.136838
516	0.847263	0.710425	0.289575	0.710425	0.136838
517	0.847263	0.710425	0.289575	0.710425	0.136838
518	0.847263	0.710425	0.289575	0.710425	0.136838
519	0.847263	0.710425	0.289575	0.710425	0.136838
520	0.847263	0.710425	0.289575	0.710425	0.136838
521	0.847263	0.710425	0.289575	0.710425	0.136838
522	0.847263	0.710425	0.289575	0.710425	0.136838
523	0.847263	0.710425	0.289575	0.710425	0.136838
524	0.847263	0.710425	0.289575	0.710425	0.136838
525	0.847263	0.710425	0.289575	0.710425	0.136838
526	0.847263	0.710425	0.289575	0.710425	0.136838
527	0.847263	0.710425	0.289575	0.710425	0.136838
528	0.847263	0.710425	0.289575	0.710425	0.136838
529	0.847263	0.710425	0.289575	0.710425	0.136838
530	0.847263	0.710425	0.289575	0.710425	0.136838
531	0.847263	0.710425	0.289575	0.710425	0.136838
532	0.847263	0.710425	0.289575	0.710425	0.136838
533	0.847263	0.710425	0.289575	0.710425	0.136838
534	0.847263	0.710425	0.289575	0.710425	0.136838
535	0.847263	0.710425	0.289575	0.710425	0.136838
536	0.847263	0.710425	0.289575	0.710425	0.136838
537	0.847263	0.710425	0.289575	0.710425	0.136838
538	0.847263	0.710425	0.289575	0.710425	0.136838
539	0.847263	0.710425	0.289575	0.710425	0.136838
540	0.847263	0.710425	0.289575	0.710425	0.136838
541	0.847263	0.710425	0.289575	0.710425	0.136838
542	0.847263	0.710425	0.289575	0.710425	0.136838
543	0.847263	0.710425	0.289575	0.710425	0.136838
544	0.847263	0.710425	0.289575	0.710425	0.136838
545	0.847263	0.710425	0.289575	0.710425	0.136838
546	0.847263	0.710425	0.289575	0.710425	0.136838
547	0.847263	0.710425	0.289575	0.710425	0.136838
548	0.847263	0.710425	0.289575	0.710425	0.136838
549	0.847263	0.710425	0.289575	0.710425	0.136838
550	0.847263	0.710425	0.289575	0.710425	0.136838
551	0.847263	0.710425	0.289575	0.710425	0.136838
552	0.847263	0.710425	0.289575	0.710425	0.136838
553	0.847263	0.710425	0.289575	0.710425	0.136838
554	0.847263	0.710425	0.289575	0.710425	0.136838
555	0.847263	0.710425	0.289575	0.710425	0.136838
556	0.847263	0.710425	0.289575	0.710425	0.136838
557	0.847263	0.710425	0.289575	0.710425	0.136838
558	0.847263	0.710425	0.289575	0.710425	0.136838
559	0.847263	0.710425	0.289575	0.710425	0.136838
560	0.847263	0.710425	0.289575	0.710425	0.136838
561	0.847263	0.710425	0.289575	0.710425	0.136838
562	0.847263	0.710425	0.289575	0.710425	0.136838
563	0.847263	0.710425	0.289575	0.710425	0.136838
564	0.847263	0.710425	0.289575	0.710425	0.136838
565	0.847263	0.710425	0.289575	0.710425	0.136838
566	0.847263	0.710425	0.289575	0.710425	0.136838
567	0.847263	0.710425	0.289575	0.710425	0.136838
568	0.847263	0.710425	0.289575	0.710425	0.136838
569	0.847263	0.710425	0.289575	0.710425	0.136838
570	0.847263	0.710425	0.289575	0.710425	0.136838
571	0.847263	0.710425	0.289575	0.710425	0.136838
572	0.847263	0.710425	0.289575	0.710425	0.136838
573	0.847263	0.710425	0.289575	0.710425	0.136838
574	0.847263	0.710425	0.289575	0.710425	0.136838
575	0.847263	0.710425	0.289575	0.710425	0.136838
576	0.847263	0.710425	0.289575	0.710425	0.136838
577	0.847263	0.710425	0.289575	0.710425	0.136838
578	0.847263	0.710425	0.289575	0.710425	0.136838
579	0.847263	0.710425	0.289575	0.710425	0.136838
580	0.847263	0.710425	0.289575	0.710425	0.136838
581	0.847263	0.710425	0.289575	0.710425	0.136838
582	0.847263	0.710425	0.289575	0.710425	0.136838
583	0.847263	0.710425	0.289575	0.710425	0.136838
584	0.847263	0.710425	0.289575	0.710425	0.136838
585	0.847263	0.710425	0.289575	0.710425	0.136838
586	0.847263	0.710425	0.289575	0.710425	0.136838
587	0.847263	0.710425	0.289575	0.710425	0.136838
588	0.847263	0.710425	0.289575	0.710425	0.136838
589	0.847263	0.710425	0.289575	0.710425	0.136838
590	0.847263	0.710425	0.289575	0.710425	0.136838
591	0.847263	0.710425	0.289575	0.710425	0.136838
592	0.847263	0.710425	0.289575	0.710425	0.136838
593	0.847263	0.710425	0.289575	0.710425	0.136838
594	0.847263	0.710425	0.289575	0.710425	0.136838
595	0.847263	0.710425	0.289575	0.710425	0.136838
596	0.847263	0.710425	0.289575	0.710425	0.136838
597	0.847263	0.710425	0.289575	0.710425	0.136838
598	0.847263	0.710425	0.289575	0.710425	0.136838
599	0.847263	0.710425	0.289575	0.710425	0.136838
600	0.847263	0.710425	0.289575	0.710425	0.136838
601	0.847263	0.710425	0.289575	0.710425	0.136838
602	0.847263	0.710425	0.289575	0.710425	0.136838
603	0.847263	0.710425	0.289575	0.710425	0.136838
604	0.847263	0.710425	0.289575	0.710425	0.136838
605	0.847263	0.710425	0.289575	0.710425	0.136838
606	0.847263	0.710425	0.289575	0.710425	0.136838
607	0.847263	0.710425	0.289575	0.710425	0.136838
608	0.847263	0.710425	0.289575	0.710425	0.136838
609	0.847263	0.710425	0.289575	0.710425	0.136838
610	0.847263	0.710425	0.289575	0.710425	0.136838
611	0.847263	0.710425	0.289575	0.710425	0.136838
612	0.847263	0.710425	0.289575	0.710425	0.136838
613	0.847263	0.710425	0.289575	0.710425	0.136838
614	0.847263	0.710425	0.289575	0.710425	0.136838
615	0.847263	0.710425	0.289575	0.710425	0.136838
616	0.847263	0.710425	0.289575	0.710425	0.136838
617	0.847263	0.710425	0.289575	0.710425	0.136838
618	0.847263	0.710425	0.289575	0.710425	0.136838
619	0.847263	0.710425	0.289575	0.710425	0.136838
620	0.847263	0.710425	0.289575	0.710425	0.136838
621	0.847263	0.710425	0.289575	0.710425	0.136838
622	0.847263	0.710425	0.289575	0.710425	0.136838
623	0.847263	0.710425	0.289575	0.710425	0.136838
624	0.847263	0.710425	0.289575	0.710425	0.136838
625	0.847263	0.710425	0.289575	0.710425	0.136838
626	0.847263	0.710425	0.289575	0.710425	0.136838
627	0.847263	0.710425	0.289575	0.710425	0.136838
628	0.847263	0.710425	0.289575	0.710425	0.136838
629	0.847263	0.710425	0.289575	0.710425	0.136838
630	0.847263	0.710425	0.289575	0.710425	0.136838
631	0.847263	0.710425	0.289575	0.710425	0.136838
632	0.847263	0.710425	0.289575	0.710425	0.136838
633	0.847263	0.710425	0.289575	0.710425	0.136838
634	0.847263	0.710425	0.289575	0.710425	0.136838
635	0.847263	0.710425	0.289575	0.710425	0.136838
636	0.847263	0.710425	0.289575	0.710425	0.136838
637	0.847263	0.710425	0.289575	0.710425	0.136838
638	0.847263	0.710425	0.289575	0.710425	0.136838
639	0.847263	0.710425	0.289575	0.710425	0.136838
640	0.847263	0.710425	0.289575	0.710425	0.136838
641	0.847263	0.710425	0.289575	0.710425	0.136838
642	0.847263	0.710425	0.289575	0.710425	0.136838
643	0.847263	0.710425	0.289575	0.710425	0.136838
644	0.847263	0.710425	0.289575	0.710425	0.136838
645	0.847263	0.710425	0.289575	0.710425	0.136838
646	0.847263	0.710425	0.289575	0.710425	0.136838
647	0.847263	0.710425	0.289575	0.710425	0.136838
648	0.847263	0.710425	0.289575	0.710425	0.136838
649	0.847263	0.710425	0.289575	0.710425	0.136838
650	0.847263	0.710425	0.289575	0.710425	0.136838
651	0.847263	0.710425	0.289575	0.710425	0.136838
652	0.847263	0.710425	0.289575	0.710425	0.136838
653	0.847263	0.710425	0.289575	0.710425	0.136838
654	0.847263	0.710425	0.289575	0.710425	0.136838
655	0.847263	0.710425	0.289575	0.710425	0.136838
656	0.847263	0.710425	0.289575	0.710425	0.136838
657	0.847263	0.710425	0.289575	0.710425	0.136838
658	0.847263	0.710425	0.289575	0.710425	0.136838
659	0.847263	0.710425	0.289575	0.710425	0.136838
660	0.847263	0.710425	0.289575	0.710425	0.136838
661	0.847263	0.710425	0.289575	0.710425	0.136838
662	0.847263	0.710425	0.289575	0.710425	0.136838
663	0.847263	0.710425	0.289575	0.710425	0.136838
664	0.847263	0.710425	0.289575	0.710425	0.136838
665	0.847263	0.710425	0.289575	0.710425	0.136838
666	0.847263	0.710425	0.289575	0.710425	0.136838
667	0.847263	0.710425	0.289575	0.710425	0.136838
668	0.847263	0.710425	0.289575	0.710425	0.136838
669	0.847263	0.710425	0.289575	0.710425	0.136838
670	0.847263	0.710425	0.289575	0.710425	0.136838
671	0.847263	0.710425	0.289575	0.710425	0.136838
672	0.847263	0.710425	0.289575	0.710425	0.136838
673	0.847263	0.710425	0.289575	0.710425	0.136838
674	0.847263	0.710425	0.289575	0.710425	0.136838
675	0.847263	0.710425	0.289575	0.710425	0.136838
676	0.847263	0.710425	0.289575	0.710425	0.136838
677	0.847263	0.710425	0.289575	0.710425	0.136838
678	0.847263	0.710425	0.289575	0.710425	0.136838
679	0.847263	0.710425	0.289575	0.710425	0.136838
680	0.847263	0.710425	0.289575	0.710425	0.136838
681	0.847263	0.710425	0.289575	0.710425	0.136838
682	0.847263	0.710425	0.289575	0.710425	0.136838
683	0.847263	0.710425	0.289575	0.710425	0.136838
684	0.847263	0.710425	0.289575	0.710425	0.136838
685	0.847263	0.710425	0.289575	0.710425	0.136838
686	0.847263	0.710425	0.289575	0.710425	0.136838
687	0.847263	0.710425	0.289575	0.710425	0.136838
688	0.847263	0.710425	0.289575	0.710425	0.136838
689	0.847263	0.710425	0.289575	0.710425	0.136838
690	0.847263	0.710425	0.289575	0.710425	0.136838
691	0.847263	0.710425	0.289575	0.710425	0.136838
692	0.847263	0.710425	0.289575	0.710425	0.136838
693	0.847263	0.710425	0.289575	0.710425	0.136838
694	0.847263	0.710425	0.289575	0.710425	0.136838
695	0.847263	0.710425	0.289575	0.710425	0.136838
696	0.847263	0.710425	0.289575	0.710425	0.136838
697	0.847263	0.710425	0.289575	0.710425	0.136838
698	0.847263	0.710425	0.289575	0.710425	0.136838
699	0.847263	0.710425	0.289575	0.710425	0.136838
700	0.847263	0.710425	0.289575	0.710425	0.136838
701	0.847263	0.710425	0.289575	0.710425	0.136838
702	0.847263	0.710425	0.289575	0.710425	0.136838
703	0.847263	0.710425	0.289575	0.710425	0.136838
704	0.847263	0.710425	0.289575	0.710425	0.136838
705	0.847263	0.710425	0.289575	0.710425	0.136838
706	0.847263	0.710425	0.289575	0.710425	0.136838
707	0.847263	0.710425	0.289575	0.710425	0.136838
708	0.847263	0.710425	0.289575	0.710425	0.136838
709	0.847263	0.710425	0.289575	0.710425	0.136838
710	0.847263	0.710425	0.289575	0.710425	0.136838
711	0.847263	0.710425	0.289575	0.710425	0.136838
712	0.847263	0.710425	0.289575	0.710425	0.136838
713	0.847263	0.710425	0.289575	0.710425	0.136838
714	0.847263	0.710425	0.289575	0.710425	0.136838
715	0.847263	0.710425	0.289575	0.710425	0.136838
716	0.847263	0.710425	0.289575	0.710425	0.136838
717	0.847263	0.710425	0.289575	0.710425	0.136838
718	0.847263	0.710425	0.289575	0.710425	0.136838
719	0.847263	0.710425	0.289575	0.710425	0.136838
720	0.847263	0.710425	0.289575	0.710425	0.136838
721	0.847263	0.710425	0.289575	0.710425	0.136838
722	0.847263	0.710425	0.289575	0.710425	0.136838
723	0.847263	0.710425	0.289575	0.710425	0.136838
724	0.847263	0.710425	0.289575	0.710425	0.136838
725	0.847263	0.710425	0.289575	0.710425	0.136838
726	0.847263	0.710425	0.289575	0.710425	0.136838
727	0.847263	0.710425	0.289575	0.710425	0.136838
728	0.847263	0.710425	0.289575	0.710425	0.136838
729	0.847263	0.710425	0.289575	0.710425	0.136838
730	0.847263	0.710425	0.289575	0.710425	0.136838
731	0.847263	0.710425	0.289575	0.710425	0.136838
732	0.847263	0.710425	0.289575	0.710425	0.136838
733	0.847263	0.710425	0.289575	0.710425	0.136838
734	0.847263	0.710425	0.289575	0.710425	0.136838
735	0.847263	0.710425	0.289575	0.710425	0.136838
736	0.847263	0.710425	0.289575	0.710425	0.136838
737	0.847263	0.710425	0.289575	0.710425	0.136838
738	0.847263	0.710425	0.289575	0.710425	0.136838
739	0.847263	0.710425	0.289575	0.710425	0.136838
740	0.847263	0.710425	0.289575	0.710425	0.136838
741	0.847263	0.710425	0.289575	0.710425	0.136838
742	0.847263	0.710425	0.289575	0.710425	0.136838
743	0.847263	0.710425	0.289575	0.710425	0.136838
744	0.847263	0.710425	0.289575	0.710425	0.136838
745	0.847263	0.710425	0.289575	0.710425	0.136838
746	0.847263	0.710425	0.289575	0.710425	0.136838
747	0.847263	0.710425	0.289575	0.710425	0.136838
748	0.847263	0.710425	0.289575	0.710425	0.136838
749	0.847263	0.710425	0.289575	0.710425	0.136838
750	0.847263	0.710425	0.289575	0.710425	0.136838
751	0.847263	0.710425	0.289575	0.710425	0.136838
752	0.847263	0.710425	0.289575	0.710425	0.136838
753	0.847263	0.710425	0.289575	0.710425	0.136838
754	0.847263	0.710425	0.289575	0.710425	0.136838
755	0.847263	0.710425	0.289575	0.710425	0.136838
756	0.847263	0.710425	0.289575	0.710425	0.136838
757	0.847263	0.710425	0.289575	0.710425	0.136838
758	0.847263	0.710425	0.289575	0.710425	0.136838
759	0.847263	0.710425	0.289575	0.710425	0.136838
760	0.847263	0.710425	0.289575	0.710425	0.136838
761	0.847263	0.710425	0.289575	0.710425	0.136838
762	0.847263	0.710425	0.289575	0.710425	0.136838
763	0.847263	0.710425	0.289575	0.710425	0.136838
764	0.847263	0.710425	0.289575	0.710425	0.136838
765	0.847263	0.710425	0.289575	0.710425	0.136838
766	0.847263	0.710425	0.289575	0.710425	0.136838
767	0.847263	0.710425	0.289575	0.710425	0.136838
768	0.847263	0.710425	0.289575	0.710425	0.136838
769	0.847263	0.710425	0.289575	0.710425	0.136838
770	0.847263	0.710425	0.289575	0.710425	0.136838
771	0.847263	0.710425	0.289575	0.710425	0.136838
772	0.847263	0.710425	0.289575	0.710425	0.136838
773	0.847263	0.710425	0.289575	0.710425	0.136838
774	0.847263	0.710425	0.289575	0.710425	0.136838
775	0.847263	0.710425	0.289575	0.710425	0.136838
776	0.847263	0.710425	0.289575	0.710425	0.136838
777	0.847263	0.710425	0.289575	0.710425	0.136838
778	0.847263	0.710425	0.289575	0.710425	0.136838
779	0.847263	0.710425	0.289575	0.710425	0.136838
780	0.847263	0.710425	0.289575	0.710425	0.136838
781	0.847263	0.710425	0.289575	0.710425	0.136838
782	0.847263	0.710425	0.289575	0.710425	0.136838
783	0.847263	0.710425	0.289575	0.710425	0.136838
784	0.847263	0.710425	0.289575	0.710425	0.136838
785	0.847263	0.710425	0.289575	0.710425	0.136838
786	0.847263	0.710425	0.289575	0.710425	0.136838
787	0.847263	0.710425	0.289575	0.710425	0.136838
788	0.847263	0.710425	0.289575	0.710425	0.136838
789	0.847263	0.710425	0.289575	0.710425	0.136838
790	0.847263	0.710425	0.289575	0.710425	0.136838
791	0.847263	0.710425	0.289575	0.710425	0.136838
792	0.847263	0.710425	0.289575	0.710425	0.136838
793	0.847263	0.710425	0.289575	0.710425	0.136838
794	0.847263	0.710425	0.289575	0.710425	0.136838
795	0.847263	0.710425	0.289575	0.710425	0.136838
796	0.847263	0.710425	0.289575	0.710425	0.136838
797	0.847263	0.710425	0.289575	0.710425	0.136838
798	0.847263	0.710425	0.289575	0.710425	0.136838
799	0.847263	0.710425	0.289575	0.710425	0.136838
800	0.847263	0.710425	0.289575	0.710425	0.136838
801	0.847263	0.710425	0.289575	0.710425	0.136838
802	0.847263	0.710425	0.289575	0.710425	0.136838
803	0.847263	0.710425	0.289575	0.710425	0.136838
804	0.847263	0.710425	0.289575	0.710425	0.136838
805	0.847263	0.710425	0.289575	0.710425	0.136838
806	0.847263	0.710425	0.289575	0.710425	0.136838
807	0.847263	0.710425	0.289575	0.710425	0.136838
808	0.847263	0.710425	0.289575	0.710425	0.136838
809	0.847263	0.710425	0.289575	0.710425	0.136838
810	0.847263	0.710425	0.289575	0.710425	0.136838
811	0.847263	0.710425	0.289575	0.710425	0.136838
812	0.847263	0.710425	0.289575	0.710425	0.136838
813	0.847263	0.710425	0.289575	0.710425	0.136838
814	0.847263	0.710425	0.289575	0.710425	0.136838
815	0.847263	0.710425	0.289575	0.710425	0.136838
816	0.847263	0.710425	0.289575	0.710425	0.136838
817	0.847263	0.710425	0.289575	0.710425	0.136838
818	0.847263	0.710425	0.289575	0.710425	0.136838
819	0.847263	0.710425	0.289575	0.710425	0.136838
820	0.847263	0.710425	0.289575	0.710425	0.136838
821	0.847263	0.710425	0.289575	0.710425	0.136838
822	0.847263	0.710425	0.289575	0.710425	0.136838
823	0.847263	0.710425	0.289575	0.710425	0.136838
824	0.847263	0.710425	0.289575	0.710425	0.136838
825	0.847263	0.710425	0.289575	0.710425	0.136838
826	0.847263	0.710425	0.289575	0.710425	0.136838
827	0.847263	0.710425	0.289575	0.710425	0.136838
828	0.847263	0.710425	0.289575	0.710425	0.136838
829	0.847263	0.710425	0.289575	0.710425	0.136838
830	0.847263	0.710425	0.289575	0.710425	0.136838
831	0.847263	0.710425	0.289575	0.710425	0.136838
832	0.847263	0.710425	0.289575	0.710425	0.136838
833	0.847263	0.710425	0.289575	0.710425	0.136838
834	0.847263	0.710425	0.289575	0.710425	0.136838
835	0.847263	0.710425	0.289575	0.710425	0.136838
836	0.847263	0.710425	0.289575	0.710425	0.136838
837	0.847263	0.710425	0.289575	0.710425	0.136838
838	0.847263	0.710425	0.289575	0.710425	0.136838
839	0.847263	0.710425	0.289575	0.710425	0.136838
840	0.847263	0.710425	0.289575	0.710425	0.136838
841	0.847263	0.710425	0.289575	0.710425	0.136838
842	0.847263	0.710425	0.289575	0.710425	0.136838
843	0.847263	0.710425	0.289575	0.710425	0.136838
844	0.847263	0.710425	0.289575	0.710425	0.136838
845	0.847263	0.710425	0.289575	0.710425	0.136838
846	0.847263	0.710425	0.289575	0.710425	0.136838
847	0.847263	0.710425	0.289575	0.710425	0.136838
848	0.847263	0.710425	0.289575	0.710425	0.136838
849	0.847263	0.710425	0.289575	0.710425	0.136838
850	0.847263	0.710425	0.289575	0.710425	0.136838
851	0.847263	0.710425	0.289575	0.710425	0.136838
852	0.847263	0.710425	0.289575	0.710425	0.136838
853	0.847263	0.710425	0.289575	0.710425	0.136838
854	0.847263	0.710425	0.289575	0.710425	0.136838
855	0.847263	0.710425	0.289575	0.710425	0.136838
856	0.847263	0.710425	0.289575	0.710425	0.136838
857	0.847263	0.710425	0.289575	0.710425	0.136838
858	0.847263	0.710425	0.289575	0.710425	0.136838
859	0.847263	0.710425	0.289575	0.710425	0.136838
860	0.847263	0.710425	0.289575	0.710425	0.136838
861	0.847263	0.710425	0.289575	0.710425	0.136838
862	0.847263	0.710425	0.289575	0.710425	0.136838
863	0.847263	0.710425	0.289575	0.710425	0.136838
864	0.847263	0.710425	0.289575	0.710425	0.136838
865	0.847263	0.710425	0.289575	0.710425	0.136838
866	0.847263	0.710425	0.289575	0.710425	0.136838
867	0.847263	0.710425	0.289575	0.710425	0.136838
868	0.847263	0.710425	0.289575	0.710425	0.136838
869	0.847263	0.710425	0.289575	0.710425	0.136838
870	0.847263	0.710425	0.289575	0.710425	0.136838
871	0.847263	0.710425	0.289575	0.710425	0.136838
872	0.847263	0.710425	0.289575	0.710425	0.136838
873	0.847263	0.710425	0.289575	0.710425	0.136838
874	0.847263	0.710425	0.289575	0.710425	0.136838
875	0.847263	0.710425	0.289575	0.710425	0.136838
876	0.847263	0.710425	0.289575	0.710425	0.136838
877	0.847263	0.710425	0.289575	0.710425	0.136838
878	0.847263	0.710425	0.289575	0.710425	0.136838
879	0.847263	0.710425	0.289575	0.710425	0.136838
880	0.847263	0.710425	0.289575	0.710425	0.136838
881	0.847263	0.710425	0.289575	0.710425	0.136838
882	0.847263	0.710425	0.289575	0.710425	0.136838
883	0.847263	0.710425	0.289575	0.710425	0.136838
884	0.847263	0.710425	0.289575	0.710425	0.136838
885	0.847263	0.710425	0.289575	0.710425	0.136838
886	0.847263	0.710425	0.289575	0.710425	0.136838
887	0.847263	0.710425	0.289575	0.710425	0.136838
888	0.847263	0.710425	0.289575	0.710425	0.136838
889	0.847263	0.710425	0.289575	0.710425	0.136838
890	0.847263	0.710425	0.289575	0.710425	0.136838
891	0.847263	0.710425	0.289575	0.710425	0.136838
892	0.847263	0.710425	0.289575	0.710425	0.136838
893	0.847263	0.710425	0.289575	0.710425	0.136838
894	0.847263	0.710425	0.289575	0.710425	0.136838
895	0.847263	0.710425	0.289575	0.710425	0.136838
896	0.847263	0.710425	0.289575	0.710425	0.136838
897	0.847263	0.710425	0.289575	0.710425	0.136838
898	0.847263	0.710425	0.289575	0.710425	0.136838
899	0.847263	0.710425	0.289575	0.710425	0.136838
900	0.847263	0.710425	0.289575	0.710425	0.136838
901	0.847263	0.710425	0.289575	0.710425	0.136838
902	0.847263	0.710425	0.289575	0.710425	0.136838
903	0.847263	0.710425	0.289575	0.710425	0.136838
904	0.847263	0.710425	0.289575	0.710425	0.136838
905	0.847263	0.710425	0.289575	0.710425	0.136838
906	0.847263	0.710425	0.289575	0.710425	0.136838
907	0.847263	0.710425	0.289575	0.710425	0.136838
908	0.847263	0.710425	0.289575	0.710425	0.136838
909	0.847263	0.710425	0.289575	0.710425	0.136838
910	0.847263	0.710425	0.289575	0.710425	0.136838
911	0.847263	0.710425	0.289575	0.710425	0.136838
912	0.847263	0.710425	0.289575	0.710425	0.136838
913	0.847263	0.710425	0.289575	0.710425	0.136838
914	0.847263	0.710425	0.289575	0.710425	0.136838
915	0.847263	0.710425	0.289575	0.710425	0.136838
916	0.847263	0.710425	0.289575	0.710425	0.136838
917	0.847263	0.710425	0.289575	0.710425	0.136838
918	0.847263	0.710425	0.289575	0.710425	0.136838
919	0.847263	0.710425	0.289575	0.710425	0.136838
920	0.847263	0.710425	0.289575	0.710425	0.136838
921	0.847263	0.710425	0.289575	0.710425	0.136838
922	0.847263	0.710425	0.289575	0.710425	0.136838
923	0.847263	0.710425	0.289575	0.710425	0.136838
924	0.847263	0.710425	0.289575	0.710425	0.136838
925	0.847263	0.710425	0.289575	0.710425	0.136838
926	0.847263	0.710425	0.289575	0.710425	0.136838
927	0.847263	0.710425	0.289575	0.710425	0.136838
928	0.847263	0.710425	0.289575	0.710425	0.136838
929	0.847263	0.710425	0.289575	0.710425	0.136838
930	0.847263	0.710425	0.289575	0.710425	0.136838
931	0.847263	0.710425	0.289575	0.710425	0.136838
932	0.847263	0.710425	0.289575	0.710425	0.136838
933	0.847263	0.710425	0.289575	0.710425	0.136838
934	0.847263	0.710425	0.289575	0.710425	0.136838
935	0.847263	0.710425	0.289575	0.710425	0.136838
936	0.847263	0.710425	0.289575	0.710425	0.136838
937	0.847263	0.710425	0.289575	0.710425	0.136838
938	0.847263	0.710425	0.289575	0.710425	0.136838
939	0.847263	0.710425	0.289575	0.710425	0.136838
940	0.847263	0.710425	0.289575	0.710425	0.136838
941	0.847263	0.710425	0.289575	0.710425	0.136838
942	0.847263	0.710425	0.289575	0.710425	0.136838
943	0.847263	0.710425	0.289575	0.710425	0.136838
944	0.847263	0.710425	0.289575	0.710425	0.136838
945	0.847263	0.710425	0.289575	0.710425	0.136838
946	0.847263	0.710425	0.289575	0.710425	0.136838
947	0.847263	0.710425	0.289575	0.710425	0.136838
948	0.847263	0.710425	0.289575	0.710425	0.136838
949	0.847263	0.710425	0.289575	0.710425	0.136838
950	0.847263	0.710425	0.289575	0.710425	0.136838
951	0.847263	0.710425	0.289575	0.710425	0.136838
952	0.847263	0.710425	0.289575	0.710425	0.136838
953	0.847263	0.710425	0.289575	0.710425	0.136838
954	0.847263	0.710425	0.289575	0.710425	0.136838
955	0.847263	0.710425	0.289575	0.710425	0.136838
956	0.847263	0.710425	0.289575	0.710425	0.136838
957	0.847263	0.710425	0.289575	0.710425	0.136838
958	0.847263	0.710425	0.289575	0.710425	0.136838
959	0.847263	0.710425	0.289575	0.710425	0.136838
960	0.847263	0.710425	0.289575	0.710425	0.136838
961	0.847263	0.710425	0.289575	0.710425	0.136838
962	0.847263	0.710425	0.289575	0.710425	0.136838
963	0.847263	0.710425	0.289575	0.710425	0.136838
964	0.847263	0.710425	0.289575	0.710425	0.136838
965	0.847263	0.710425	0.289575	0.710425	0.136838
966	0.847263	0.710425	0.289575	0.710425	0.136838
967	0.847263	0.710425	0.289575	0.710425	0.136838
968	0.847263	0.710425	0.289575	0.710425	0.136838
969	0.847263	0.710425	0.289575	0.710425	0.136838
970	0.847263	0.710425	0.289575	0.710425	0.136838
971	0.847263	0.710425	0.289575	0.710425	0.136838
972	0.847263	0.710425	0.289575	0.710425	0.136838
973	0.847263	0.710425	0.289575	0.710425	0.136838
974	0.847263	0.710425	0.289575	0.710425	0.136838
975	0.847263	0.710425	0.289575	0.710425	0.136838
976	0.847263	0.710425	0.289575	0.710425	0.136838
977	0.847263	0.710425	0.289575	0.710425	0.136838
978	0.847263	0.710425	0.289575	0.710425	0.136838
979	0.847263	0.710425	0.289575	0.710425	0.136838
980	0.847263	0.710425	0.289575	0.710425	0.136838
981	0.847263	0.710425	0.289575	0.710425	0.136838
982	0.847263	0.710425	0.289575	0.710425	0.136838
983	0.847263	0.710425	0.289575	0.710425	0.136838
984	0.847263	0.710425	0.289575	0.710425	0.136838
985	0.847263	0.710425	0.289575	0.710425	0.136838
986	0.847263	0.710425	0.289575	0.710425	0.136838
987	0.847263	0.710425	0.289575	0.710425	0.136838
988	0.847263	0.710425	0.289575	0.710425	0.136838
989	0.847263	0.710425	0.289575	0.710425	0.136838
990	0.847263	0.710425	0.289575	0.710425	0.136838
991	0.847263	0.710425	0.289575	0.710425	0.136838
992	0.847263	0.710425	0.289575	0.710425	0.136838
993	0.847263	0.710425	0.289575	0.710425	0.136838
994	0.847263	0.710425	0.289575	0.710425	0.136838
995	0.847263	0.710425	0.289575	0.710425	0.136838
996	0.847263	0.710425	0.289575	0.710425	0.136838
997	0.847263	0.710425	0.289575	0.710425	0.136838
998	0.847263	0.710425	0.289575	0.710425	0.136838
999	0.847263	0.710425	0.289575	0.710425	0.136838
1000	0.847263	0.710425	0.289575	0.710425	0.136838
1001	0.847263	0.710425	0.289575	0.710425	0.136838
1002	0.847263	0.710425	0.289575	0.710425	0.136838
1003	0.847263	0.710425	0.289575	0.710425	0.136838
1004	0.847263	0.710425	0.289575	0.710425	0.136838
1005	0.847263	0.710425	0.289575	0.710425	0.136838
1006	0.847263	0.710425	0.289575	0.710425	0.136838
1007	0.847263	0.710425	0.289575	0.710425	0.136838
1008	0.847263	0.710425	0.289575	0.710425	0.136838
1009	0.847263	0.710425	0.289575	0.710425	0.136838
1010	0.847263	0.710425	0.289575	0.710425	0.136838
1011	0.847263	0.710425	0.289575	0.710425	0.136838
1012	0.847263	0.710425	0.289575	0.710425	0.136838
1013	0.847263	0.710425	0.289575	0.710425	0.136838
1014	0.847263	0.710425	0.289575	0.710425	0.136838
1015	0.847263	0.710425	0.289575	0.710425	0.136838
1016	0.847263	0.710425	0.289575	0.710425	0.136838
1017	0.847263	0.710425	0.289575	0.710425	0.136838
1018	0.847263	0.710425	0.289575	0.710425	0.136838
1019	0.847263	0.710425	0.289575	0.710425	0.136838
1020	0.847263	0.710425	0.289575	0.710425	0.136838
1021	0.847263	0.710425	0.289575	0.710425	0.136838
1022	0.847263	0.710425	0.289575	0.710425	0.136838
1023	0.847263	0.710425	0.289575	0.710425	0.136838
1024	0.847263	0.710425	0.289575	0.710425	0.136838
1025	0.847263	0.710425	0.289575	0.710425	0.136838
1026	0.847263	0.710425	0.289575	0.710425	0.136838
1027	0.847263	0.710425	0.289575	0.710425	0.136838
1028	0.847263	0.710425	0.289575	0.710425	0.136838
1029	0.847263	0.710425	0.289575	0.710425	0.136838
1030	0.847263	0.710425	0.289575	0.710425	0.136838
1031	0.847263	0.710425	0.289575	0.710425	0.136838
1032	0.847263	0.710425	0.289575	0.710425	0.136838
1033	0.847263	0.710425	0.289575	0.710425	0.136838
1034	0.847263	0.710425	0.289575	0.710425	0.136838
1035	0.847263	0.710425	0.289575	0.710425	0.136838
1036	0.847263	0.710425	0.289575	0.710425	0.136838
1037	0.847263	0.710425	0.289575	0.710425	0.136838
1038	0.847263	0.710425	0.289575	0.710425	0.136838
1039	0.847263	0.710425	0.289575	0.710425	0.136838
1040	0.847263	0.710425	0.289575	0.710425	0.136838
1041	0.847263	0.710425	0.289575	0.710425	0.136838
1042	0.847263	0.710425	0.289575	0.710425	0.136838
1043	0.847263	0.710425	0.289575	0.710425	0.136838
1044	0.847263	0.710425	0.289575	0.710425	0.136838
1045	0.847263	0.710425	0.289575	0.710425	0.136838
1046	0.847263	0.710425	0.289575	0.710425	0.136838
1047	0.847263	0.710425	0.289575	0.710425	0.136838
1048	0.847263	0.710425	0.289575	0.710425	0.136838
1049	0.847263	0.710425	0.289575	0.710425	0.136838
1050	0.847263	0.710425	0.289575	0.710425	0.136838
1051	0.847263	0.710425	0.289575	0.710425	0.136838
1052	0.847263	0.710425	0.289575	0.710425	0.136838
1053	0.847263	0.710425	0.289575	0.710425	0.136838
1054	0.847263	0.710425	0.289575	0.710425	0.136838
1055	0.847263	0.710425	0.289575	0.710425	0.136838
1056	0.847263	0.710425	0.289575	0.710425	0.136838
1057	0.847263	0.710425	0.289575	0.710425	0.136838
1058	0.847263	0.710425	0.289575	0.710425	0.136838
1059	0.847263	0.710425	0.289575	0.710425	0.136838
1060	0.847263	0.710425	0.289575	0.710425	0.136838
1061	0.847263	0.710425	0.289575	0.710425	0.136838
1062	0.847263	0.710425	0.289575	0.710425	0.136838
1063	0.847263	0.710425	0.289575	0.710425	0.136838
1064	0.847263	0.710425	0.289575	0.710425	0.136838
1065	0.847263	0.710425	0.289575	0.710425	0.136838
1066	0.847263	0.710425	0.289575	0.710425	0.136838
1067	0.847263	0.710425	0.289575	0.710425	0.136838
1068	0.847263	0.710425	0.289575	0.710425	0.136838
1069	0.847263	0.710425	0.289575	0.710425	0.136838
1070	0.847263	0.710425	0.289575	0.710425	0.136838
1071	0.847263	0.710425	0.289575	0.710425	0.136838
1072	0.847263	0.710425	0.289575	0.710425	0.136838
1073	0.847263	0.710425	0.289575	0.710425	0.136838
1074	0.847263	0.710425	0.289575	0.710425	0.136838
1075	0.847263	0.710425	0.289575	0.710425	0.136838
1076	0.847263	0.710425	0.289575	0.710425	0.136838
1077	0.847263	0.710425	0.289575	0.710425	0.136838
1078	0.847263	0.710425	0.289575	0.710425	0.136838
1079	0.847263	0.710425	0.289575	0.710425	0.136838
1080	0.847263	0.710425	0.289575	0.710425	0.136838
1081	0.847263	0.710425	0.289575	0.710425	0.136838
1082	0.847263	0.710425	0.289575	0.710425	0.136838
1083	0.847263	0.710425	0.289575	0.710425	0.136838
1084	0.847263	0.710425	0.289575	0.710425	0.136838
1085	0.847263	0.710425	0.289575	0.710425	0.136838
1086	0.847263	0.710425	0.289575	0.710425	0.136838
1087	0.847263	0.710425	0.289575	0.710425	0.136838
1088	0.847263	0.710425	0.289575	0.710425	0.136838
1089	0.847263	0.710425	0.289575	0.710425	0.136838
1090	0.847263	0.710425	0.289575	0.710425	0.136838
1091	0.847263	0.710425	0.289575	0.710425	0.136838
1092	0.847263	0.710425	0.289575	0.710425	0.136838
1093	0.847263	0.710425	0.289575	0.710425	0.136838
1094	0.847263	0.710425	0.289575	0.710425	0.136838
1095	0.847263	0.710425	0.289575	0.710425	0.136838
1096	0.847263	0.710425	0.289575	0.710425	0.136838
1097	0.847263	0.710425	0.289575	0.710425	0.136838
1098	0.847263	0.710425	0.289575	0.710425	0.136838
1099	0.847263	0.710425	0.289575	0.710425	0.136838
1100	0.847263	0.710425	0.289575	0.710425	0.136838
1101	0.847263	0.710425	0.289575	0.710425	0.136838
1102	0.847263	0.710425	0.289575	0.710425	0.136838
1103	0.847263	0.710425	0.289575	0.710425	0.136838
1104	0.847263	0.710425	0.289575	0.710425	0.136838
1105	0.847263	0.710425	0.289575	0.710425	0.136838
1106	0.847263	0.710425	0.289575	0.710425	0.136838
1107	0.847263	0.710425	0.289575	0.710425	0.136838
1108	0.847263	0.710425	0.289575	0.710425	0.136838
1109	0.847263	0.710425	0.289575	0.710425	0.136838
1110	0.847263	0.710425	0.289575	0.710425	0.136838
1111	0.847263	0.710425	0.289575	0.710425	0.136838
1112	0.847263	0.710425	0.289575	0.710425	0.136838
1113	0.847263	0.710425	0.289575	0.710425	0.136838
1114	0.847263	0.710425	0.289575	0.710425	0.136838
1115	0.847263	0.710425	0.289575	0.710425	0.136838
1116	0.847263	0.710425	0.289575	0.710425	0.136838
1117	0.847263	0.710425	0.289575	0.710425	0.136838
1118	0.847263	0.710425	0.289575	0.710425	0.136838
1119	0.847263	0.710425	0.289575	0.710425	0.136838
1120	0.847263	0.710425	0.289575	0.710425	0.136838
1121	0.847263	0.710425	0.289575	0.710425	0.136838
1122	0.847263	0.710425	0.289575	0.710425	0.136838
1123	0.847263	0.710425	0.289575	0.710425	0.136838
1124	0.847263	0.710425	0.289575	0.710425	0.136838
1125	0.847263	0.710425	0.289575	0.710425	0.136838
1126	0.847263	0.710425	0.289575	0.710425	0.136838
1127	0.847263	0.710425	0.289575	0.710425	0.136838
1128	0.847263	0.710425	0.289575	0.710425	0.136838
1129	0.847263	0.710425	0.289575	0.710425	0.136838
1130	0.847263	0.710425	0.289575	0.710425	0.136838
1131	0.847263	0.710425	0.289575	0.710425	0.136838
1132	0.847263	0.710425	0.289575	0.710425	0.136838
1133	0.847263	0.710425	0.289575	0.710425	0.136838
1134	0.847263	0.710425	0.289575	0.710425	0.136838
1135	0.847263	0.710425	0.289575	0.710425	0.136838
1136	0.847263	0.710425	0.289575	0.710425	0.136838
1137	0.847263	0.710425	0.289575	0.710425	0.136838
1138	0.847263	0.710425	0.289575	0.710425	0.136838
1139	0.847263	0.710425	0.289575	0.710425	0.136838
1140	0.847263	0.710425	0.289575	0.710425	0.136838
1141	0.847263	0.710425	0.289575	0.710425	0.136838
1142	0.847263	0.710425	0.289575	0.710425	0.136838
1143	0.847263	0.710425	0.289575	0.710425	0.136838
1144	0.847263	0.710425	0.289575	0.710425	0.136838
1145	0.847263	0.710425	0.289575	0.710425	0.136838
1146	0.847263	0.710425	0.289575	0.710425	0.136838
1147	0.847263	0.710425	0.289575	0.710425	0.136838
1148	0.847263	0.710425	0.289575	0.710425	0.136838
1149	0.847263	0.710425	0.289575	0.710425	0.136838
1150	0.847263	0.710425	0.289575	0.710425	0.136838
1151	0.847263	0.710425	0.289575	0.710425	0.136838
1152	0.847263	0.710425	0.289575	0.710425	0.136838
1153	0.847263	0.710425	0.289575	0.710425	0.136838
1154	0.847263	0.710425	0.289575	0.710425	0.136838
1155	0.847263	0.710425	0.289575	0.710425	0.136838
1156	0.847263	0.710425	0.289575	0.710425	0.136838
1157	0.847263	0.710425	0.289575	0.710425	0.136838
1158	0.847263	0.710425	0.289575	0.710425	0.136838
1159	0.847263	0.710425	0.289575	0.710425	0.136838
1160	0.847263	0.710425	0.289575	0.710425	0.136838
1161	0.847263	0.710425	0.289575	0.710425	0.136838
1162	0.847263	0.710425	0.289575	0.710425	0.136838
1163	0.847263	0.710425	0.289575	0.710425	0.136838
1164	0.847263	0.710425	0.289575	0.710425	0.136838
1165	0.847263	0.710425	0.289575	0.710425	0.136838
1166	0.847263	0.710425	0.289575	0.710425	0.136838
1167	0.847263	0.710425	0.289575	0.710425	0.136838
1168	0.847263	0.710425	0.289575	0.710425	0.136838
1169	0.847263	0.710425	0.289575	0.710425	0.136838
1170	0.847263	0.710425	0.289575	0.710425	0.136838
1171	0.847263	0.710425	0.289575	0.710425	0.136838
1172	0.847263	0.710425	0.289575	0.710425	0.136838
1173	0.847263	0.710425	0.289575	0.710425	0.136838
1174	0.847263	0.710425	0.289575	0.710425	0.136838
1175	0.847263	0.710425	0.289575	0.710425	0.136838
1176	0.847263	0.710425	0.289575	0.710425	0.136838
1177	0.847263	0.710425	0.289575	0.710425	0.136838
1178	0.847263	0.710425	0.289575	0.710425	0.136838
1179	0.847263	0.710425	0.289575	0.710425	0.136838
1180	0.847263	0.710425	0.289575	0.710425	0.136838
1181	0.847263	0.710425	0.289575	0.710425	0.136838
1182	0.847263	0.710425	0.289575	0.710425	0.136838
1183	0.847263	0.710425	0.289575	0.710425	0.136838
1184	0.847263	0.710425	0.289575	0.710425	0.136838
1185	0.847263	0.710425	0.289575	0.710425	0.136838
1186	0.847263	0.710425	0.289575	0.710425	0.136838
1187	0.847263	0.710425	0.289575	0.710425	0.136838
1188	0.847263	0.710425	0.289575	0.710425	0.136838
1189	0.847263	0.710425	0.289575	0.710425	0.136838
1190	0.847263	0.710425	0.289575	0.710425	0.136838
1191	0.847263	0.710425	0.289575	0.710425	0.136838
1192	0.847263	0.710425	0.289575	0.710425	0.136838
1193	0.847263	0.710425	0.289575	0.710425	0.136838
1194	0.847263	0.710425	0.289575	0.710425	0.136838
1195	0.847263	0.710425	0.289575	0.710425	0.136838
1196	0.847263	0.710425	0.289575	0.710425	0.136838
1197	0.847263	0.710425	0.289575	0.710425	0.136838
1198	0.847263	0.710425	0.289575	0.710425	0.136838
1199	0.847263	0.710425	0.289575	0.710425	0.136838
1200	0.847263	0.710425	0.289575	0.710425	0.136838
1201	0.847263	0.710425	0.289575	0.710425	0.136838
1202	0.847263	0.710425	0.289575	0.710425	0.136838
1203	0.847263	0.710425	0.289575	0.710425	0.136838
1204	0.847263	0.710425	0.289575	0.710425	0.136838
1205	0.847263	0.710425	0.289575	0.710425	0.136838
1206	0.847263	0.710425	0.289575	0.710425	0.136838
1207	0.847263	0.710425	0.289575	0.710425	0.136838
1208	0.847263	0.710425	0.289575	0.710425	0.136838
1209	0.847263	0.710425	0.289575	0.710425	0.136838
1210	0.847263	0.710425	0.289575	0.710425	0.136838
1211	0.847263	0.710425	0.289575	0.710425	0.136838
1212	0.847263	0.710425	0.289575	0.710425	0.136838
1213	0.847263	0.710425	0.289575	0.710425	0.136838
1214	0.847263	0.710425	0.289575	0.710425	0.136838
1215	0.847263	0.710425	0.289575	0.710425	0.136838
1216	0.847263	0.710425	0.289575	0.710425	0.136838
1217	0.847263	0.710425	0.289575	0.710425	0.136838
1218	0.847263	0.710425	0.289575	0.710425	0.136838
1219	0.847263	0.710425	0.289575	0.710425	0.136838
1220	0.847263	0.710425	0.289575	0.710425	0.136838
1221	0.847263	0.710425	0.289575	0.710425	0.136838
1222	0.847263	0.710425	0.289575	0.710425	0.136838
1223	0.847263	0.710425	0.289575	0.710425	0.136838
1224	0.847263	0.710425	0.289575	0.710425	0.136838
1225	0.847263	0.710425	0.289575	0.710425	0.136838
1226	0.847263	0.710425	0.289575	0.710425	0.136838
1227	0.847263	0.710425	0.289575	0.710425	0.136838
1228	0.847263	0.710425	0.289575	0.710425	0.136838
1229	0.847263	0.710425	0.289575	0.710425	0.136838
1230	0.847263	0.710425	0.289575	0.710425	0.136838
1231	0.847263	0.710425	0.289575	0.710425	0.136838
1232	0.847263	0.710425	0.289575	0.710425	0.136838
1233	0.847263	0.710425	0.289575	0.710425	0.136838
1234	0.847263	0.710425	0.289575	0.710425	0.136838
1235	0.847263	0.710425	0.289575	0.710425	0.136838
1236	0.847263	0.710425	0.289575	0.710425	0.136838
1237	0.847263	0.710425	0.289575	0.710425	0.136838
1238	0.847263	0.710425	0.289575	0.710425	0.136838
1239	0.847263	0.710425	0.289575	0.710425	0.136838
1240	0.847263	0.710425	0.289575	0.710425	0.136838
1241	0.847263	0.710425	0.289575	0.710425	0.136838
1242	0.847263	0.710425	0.289575	0.710425	0.136838
1243	0.847263	0.710425	0.289575	0.710425	0.136838
1244	0.847263	0.710425	0.289575	0.710425	0.136838
1245	0.847263	0.710425	0.289575	0.710425	0.136838
1246	0.847263	0.710425	0.289575	0.710425	0.136838
1247	0.847263	0.710425	0.289575	0.710425	0.136838
1248	0.847263	0.710425	0.289575	0.710425	0.136838
1249	0.847263	0.710425	0.289575	0.710425	0.136838
1250	0.847263	0.710425	0.289575	0.710425	0.136838
1251	0.847263	0.710425	0.289575	0.710425	0.136838
1252	0.847263	0.710425	0.289575	0.710425	0.136838
1253	0.847263	0.710425	0.289575	0.710425	0.136838
1254	0.847263	0.710425	0.289575	0.710425	0.136838
1255	0.847263	0.710425	0.289575	0.710425	0.136838
1256	0.847263	0.710425	0.289575	0.710425	0.136838
1257	0.847263	0.710425	0.289575	0.710425	0.136838
1258	0.847263	0.710425	0.289575	0.710425	0.136838
1259	0.847263	0.710425	0.289575	0.710425	0.136838
1260	0.847263	0.710425	0.289575	0.710425	0.136838
1261	0.847263	0.710425	0.289575	0.710425	0.136838
1262	0.847263	0.710425	0.289575	0.710425	0.136838
1263	0.847263	0.710425	0.289575	0.710425	0.136838
1264	0.847263	0.710425	0.289575	0.710425	0.136838
1265	0.847263	0.710425	0.289575	0.710425	0.136838
1266	0.847263	0.710425	0.289575	0.710425	0.136838
1267	0.847263	0.710425	0.289575	0.710425	0.136838
1268	0.847263	0.710425	0.289575	0.710425	0.136838
1269	0.847263	0.710425	0.289575	0.710425	0.136838
1270	0.847263	0.710425	0.289575	0.710425	0.136838
1271	0.847263	0.710425	0.289575	0.710425	0.136838
1272	0.847263	0.710425	0.289575	0.710425	0.136838
1273	0.847263	0.710425	0.289575	0.710425	0.136838
1274	0.847263	0.710425	0.289575	0.710425	0.136838
1275	0.847263	0.710425	0.289575	0.710425	0.136838
1276	0.847263	0.710425	0.289575	0.710425	0.136838
1277	0.847263	0.710425	0.289575	0.710425	0.136838
1278	0.847263	0.710425	0.289575	0.710425	0.136838
1279	0.847263	0.710425	0.289575	0.710425	0.136838
1280	0.847263	0.710425	0.289575	0.710425	0.136838
1281	0.847263	0.710425	0.289575	0.710425	0.136838
1282	0.847263	0.710425	0.289575	0.710425	0.136838
1283	0.847263	0.710425	0.289575	0.710425	0.136838
1284	0.847263	0.710425	0.289575	0.710425	0.136838
1285	0.847263	0.710425	0.289575	0.710425	0.136838
1286	0.847263	0.710425	0.289575	0.710425	0.136838
1287	0.847263	0.710425	0.289575	0.710425	0.136838
1288	0.847263	0.710425	0.289575	0.710425	0.136838
1289	0.847263	0.710425	0.289575	0.710425	0.136838
1290	0.847263	0.710425	0.289575	0.710425	0.136838
1291	0.847263	0.710425	0.289575	0.710425	0.136838
1292	0.847263	0.710425	0.289575	0.710425	0.136838
1293	0.847263	0.710425	0.289575	0.710425	0.136838
1294	0.847263	0.710425	0.289575	0.710425	0.136838
1295	0.847263	0.710425	0.289575	0.710425	0.136838
1296	0.847263	0.710425	0.289575	0.710425	0.136838
1297	0.847263	0.710425	0.289575	0.710425	0.136838
1298	0.847263	0.710425	0.289575	0.710425	0.136838
1299	0.847263	0.710425	0.289575	0.710425	0.136838
1300	0.847263	0.710425	0.289575	0.710425	0.136838
1301	0.847263	0.710425	0.289575	0.710425	0.136838
1302	0.847263	0.710425	0.289575	0.710425	0.136838
1303	0.847263	0.710425	0.289575	0.710425	0.136838
1304	0.847263	0.710425	0.289575	0.710425	0.136838
1305	0.847263	0.710425	0.289575	0.710425	0.136838
1306	0.847263	0.710425	0.289575	0.710425	0.136838
1307	0.847263	0.710425	0.289575	0.710425	0.136838
1308	0.847263	0.710425	0.289575	0.710425	0.136838
1309	0.847263	0.710425	0.289575	0.710425	0.136838
1310	0.847263	0.710425	0.289575	0.710425	0.136838
1311	0.847263	0.710425	0.289575	0.710425	0.136838
1312	0.847263	0.710425	0.289575	0.710425	0.136838
1313	0.847263	0.710425	0.289575	0.710425	0.136838
1314	0.847263	0.710425	0.289575	0.710425	0.136838
1315	0.847263	0.710425	0.289575	0.710425	0.136838
1316	0.847263	0.710425	0.289575	0.710425	0.136838
1317	0.847263	0.710425	0.289575	0.710425	0.136838
1318	0.847263	0.710425	0.289575	0.710425	0.136838
1319	0.847263	0.710425	0.289575	0.710425	0.136838
1320	0.847263	0.710425	0.289575	0.710425	0.136838
1321	0.847263	0.710425	0.289575	0.710425	0.136838
1322	0.847263	0.710425	0.289575	0.710425	0.136838
1323	0.847263	0.710425	0.289575	0.710425	0.136838
1324	0.847263	0.710425	0.289575	0.710425	0.136838
1325	0.847263	0.710425	0.289575	0.710425	0.136838
1326	0.847263	0.710425	0.289575	0.710425	0.136838
1327	0.847263	0.710425	0.289575	0.710425	0.136838
1328	0.847263	0.710425	0.289575	0.710425	0.136838
1329	0.847263	0.710425	0.289575	0.710425	0.136838
1330	0.847263	0.710425	0.289575	0.710425	0.136838
1331	0.847263	0.710425	0.289575	0.710425	0.136838
1332	0.847263	0.710425	0.289575	0.710425	0.136838
1333	0.847263	0.710425	0.289575	0.710425	0.136838
1334	0.847263	0.710425	0.289575	0.710425	0.136838
1335	0.847263	0.710425	0.289575	0.710425	0.136838
1336	0.847263	0.710425	0.289575	0.710425	0.136838
1337	0.847263	0.710425	0.289575	0.710425	0.136838
1338	0.847263	0.710425	0.289575	0.710425	0.136838
1339	0.847263	0.710425	0.289575	0.710425	0.136838
1340	0.847263	0.710425	0.289575	0.710425	0.136838
1341	0.847263	0.710425	0.289575	0.710425	0.136838
1342	0.847263	0.710425	0.289575	0.710425	0.136838
1343	0.847263	0.710425	0.289575	0.710425	0.136838
1344	0.847263	0.710425	0.289575	0.710425	0.136838
1345	0.847263	0.710425	0.289575	0.710425	0.136838
1346	0.847263	0.710425	0.289575	0.710425	0.136838
1347	0.847263	0.710425	0.289575	0.710425	0.136838
1348	0.847263	0.710425	0.289575	0.710425	0.136838
1349	0.847263	0.710425	0.289575	0.710425	0.136838
1350	0.847263	0.710425	0.289575	0.710425	0.136838
1351	0.847263	0.710425	0.289575	0.710425	0.136838
1352	0.847263	0.710425	0.289575	0.710425	0.136838
1353	0.847263	0.710425	0.289575	0.710425	0.136838
1354	0.847263	0.710425	0.289575	0.710425	0.136838
1355	0.847263	0.710425	0.289575	0.710425	0.136838
1356	0.847263	0.710425	0.289575	0.710425	0.136838
1357	0.847263	0.710425	0.289575	0.710425	0.136838
1358	0.847263	0.710425	0.289575	0.710425	0.136838
1359	0.847263	0.710425	0.289575	0.710425	0.136838
1360	0.847263	0.710425	0.289575	0.710425	0.136838
1361	0.847263	0.710425	0.289575	0.710425	0.136838
1362	0.847263	0.710425	0.289575	0.710425	0.136838
1363	0.847263	0.710425	0.289575	0.710425	0.136838
1364	0.847263	0.710425	0.289575	0.710425	0.136838
1365	0.847263	0.710425	0.289575	0.710425	0.136838
1366	0.847263	0.710425	0.289575	0.710425	0.136838
1367	0.847263	0.710425	0.289575	0.710425	0.136838
1368	0.847263	0.710425	0.289575	0.710425	0.136838
1369	0.847263	0.710425	0.289575	0.710425	0.136838
1370	0.847263	0.710425	0.289575	0.710425	0.136838
1371	0.847263	0.710425	0.289575	0.710425	0.136838
1372	0.847263	0.710425	0.289575	0.710425	0.136838
1373	0.847263	0.710425	0.289575	0.710425	0.136838
1374	0.847263	0.710425	0.289575	0.710425	0.136838
1375	0.847263	0.710425	0.289575	0.710425	0.136838
1376	0.847263	0.710425	0.289575	0.710425	0.136838
1377	0.847263	0.710425	0.289575	0.710425	0.136838
1378	0.847263	0.710425	0.289575	0.710425	0.136838
1379	0.847263	0.710425	0.289575	0.710425	0.136838
1380	0.847263	0.710425	0.289575	0.710425	0.136838
1381	0.847263	0.710425	0.289575	0.710425	0.136838
1382	0.847263	0.710425	0.289575	0.710425	0.136838
1383	0.847263	0.710425	0.289575	0.710425	0.136838
1384	0.847263	0.710425	0.289575	0.710425	0.136838
1385	0.847263	0.710425	0.289575	0.710425	0.136838
1386	0.847263	0.710425	0.289575	0.710425	0.136838
1387	0.847263	0.710425	0.289575	0.710425	0.136838
1388	0.847263	0.710425	0.289575	0.710425	0.136838
1389	0.847263	0.710425	0.289575	0.710425	0.136838
1390	0.847263	0.710425	0.289575	0.710425	0.136838
1391	0.847263	0.710425	0.289575	0.710425	0.136838
1392	0.847263	0.710425	0.289575	0.710425	0.136838
1393	0.847263	0.710425	0.289575	0.710425	0.136838
1394	0.847263	0.710425	0.289575	0.710425	0.136838
1395	0.847263	0.710425	0.289575	0.710425	0.136838
1396	0.847263	0.710425	0.289575	0.710425	0.136838
1397	0.847263	0.710425	0.289575	0.710425	0.136838
1398	0.847263	0.710425	0.289575	0.710425	0.136838
1399	0.847263	0.710425	0.289575	0.710425	0.136838
1400	0.847263	0.710425	0.289575	0.710425	0.136838
1401	0.847263	0.710425	0.289575	0.710425	0.136838
1402	0.847263	0.710425	0.289575	0.710425	0.136838
1403	0.847263	0.710425	0.289575	0.710425	0.136838
1404	0.847263	0.710425	0.289575	0.710425	0.136838
1405	0.847263	0.710425	0.289575	0.710425	0.136838
1406	0.847263	0.710425	0.289575	0.710425	0.136838
1407	0.847263	0.710425	0.289575	0.710425	0.136838
1408	0.847263	0.710425	0.289575	0.710425	0.136838
1409	0.847263	0.710425	0.289575	0.710425	0.136838
1410	0.847263	0.710425	0.289575	0.710425	0.136838
1411	0.847263	0.710425	0.289575	0.710425	0.136838
1412	0.847263	0.710425	0.289575	0.710425	0.136838
1413	0.847263	0.710425	0.289575	0.710425	0.136838
1414	0.847263	0.710425	0.289575	0.710425	0.136838
1415	0.847263	0.710425	0.289575	0.710425	0.136838
1416	0.847263	0.710425	0.289575	0.710425	0.136838
1417	0.847263	0.710425	0.289575	0.710425	0.136838
1418	0.847263	0.710425	0.289575	0.710425	0.136838
1419	0.847263	0.710425	0.289575	0.710425	0.136838
1420	0.847263	0.710425	0.289575	0.710425	0.136838
1421	0.847263	0.710425	0.289575	0.710425	0.136838
1422	0.847263	0.710425	0.289575	0.710425	0.136838
1423	0.847263	0.710425	0.289575	0.710425	0.136838
1424	0.847263	0.710425	0.289575	0.710425	0.136838
1425	0.847263	0.710425	0.289575	0.710425	0.136838
1426	0.847263	0.710425	0.289575	0.710425	0.136838
1427	0.847263	0.710425	0.289575	0.710425	0.136838
1428	0.847263	0.710425	0.289575	0.710425	0.136838
1429	0.847263	0.710425	0.289575	0.710425	0.136838
1430	0.847263	0.710425	0.289575	0.710425	0.136838
1431	0.847263	0.710425	0.289575	0.710425	0.136838
1432	0.847263	0.710425	0.289575	0.710425	0.136838
1433	0.847263	0.710425	0.289575	0.710425	0.136838
1434	0.847263	0.710425	0.289575	0.710425	0.136838
1435	0.847263	0.710425	0.289575	0.710425	0.136838
1436	0.847263	0.710425	0.289575	0.710425	0.136838
1437	0.847263	0.710425	0.289575	0.710425	0.136838
1438	0.847263	0.710425	0.289575	0.710425	0.136838
1439	0.847263	0.710425	0.289575	0.710425	0.136838
1440	0.847263	0.710425	0.289575	0.710425	0.136838
1441	0.847263	0.710425	0.289575	0.710425	0.136838
1442	0.847263	0.710425	0.289575	0.710425	0.136838
1443	0.847263	0.710425	0.289575	0.710425	0.136838
1444	0.847263	0.710425	0.289575	0.710425	0.136838
1445	0.847263	0.710425	0.289575	0.710425	0.136838
1446	0.847263	0.710425	0.289575	0.710425	0.136838
1447	0.847263	0.710425	0.289575	0.710425	0.136838
1448	0.847263	0.710425	0.289575	0.710425	0.136838
1449	0.847263	0.710425	0.289575	0.710425	0.136838
1450	0.847263	0.710425	0.289575	0.710425	0.136838
1451	0.847263	0.710425	0.289575	0.710425	0.136838
1452	0.847263	0.710425	0.289575	0.710425	0.136838
1453	0.847263	0.710425	0.289575	0.710425	0.136838
1454	0.847263	0.710425	0.289575	0.710425	0.136838
1455	0.847263	0.710425	0.289575	0.710425	0.136838
1456	0.847263	0.710425	0.289575	0.710425	0.136838
1457	0.847263	0.710425	0.289575	0.710425	0.136838
1458	0.847263	0.710425	0.289575	0.710425	0.136838
1459	0.847263	0.710425	0.289575	0.710425	0.136838
1460	0.847263	0.710425	0.289575	0.710425	0.136838
1461	0.847263	0.710425	0.289575	0.710425	0.136838
1462	0.847263	0.710425	0.289575	0.710425	0.136838
1463	0.847263	0.710425	0.289575	0.710425	0.136838
1464	0.847263	0.710425	0.289575	0.710425	0.136838
1465	0.847263	0.710425	0.289575	0.710425	0.136838
1466	0.847263	0.710425	0.289575	0.710425	0.136838
1467	0.847263	0.710425	0.289575	0.710425	0.136838
1468	0.847263	0.710425	0.289575	0.710425	0.136838
1469	0.847263	0.710425	0.289575	0.710425	0.136838
1470	0.847263	0.710425	0.289575	0.710425	0.136838
1471	0.847263	0.710425	0.289575	0.710425	0.136838
1472	0.847263	0.710425	0.289575	0.710425	0.136838
1473	0.847263	0.710425	0.289575	0.710425	0.136838
1474	0.847263	0.710425	0.289575	0.710425	0.136838
1475	0.847263	0.710425	0.289575	0.710425	0.136838
1476	0.847263	0.710425	0.289575	0.710425	0.136838
1477	0.847263	0.710425	0.289575	0.710425	0.136838
1478	0.847263	0.710425	0.289575	0.710425	0.136838
1479	0.847263	0.710425	0.289575	0.710425	0.136838
1480	0.847263	0.710425	0.289575	0.710425	0.136838
1481	0.847263	0.710425	0.289575	0.710425	0.136838
1482	0.847263	0.710425	0.289575	0.710425	0.136838
1483	0.847263	0.710425	0.289575	0.710425	0.136838
1484	0.847263	0.710425	0.289575	0.710425	0.136838
1485	0.847263	0.710425	0.289575	0.710425	0.136838
1486	0.847263	0.710425	0.289575	0.710425	0.136838
1487	0.847263	0.710425	0.289575	0.710425	0.136838
1488	0.847263	0.710425	0.289575	0.710425	0.136838
1489	0.847263	0.710425	0.289575	0.710425	0.136838
1490	0.847263	0.710425	0.289575	0.710425	0.136838
1491	0.847263	0.710425	0.289575	0.710425	0.136838
1492	0.847263	0.710425	0.289575	0.710425	0.136838
1493	0.847263	0.710425	0.289575	0.710425	0.136838
1494	0.847263	0.710425	0.289575	0.710425	0.136838
1495	0.847263	0.710425	0.289575	0.710425	0.136838
1496	0.847263	0.710425	0.289575	0.710425	0.136838
1497	0.847263	0.710425	0.289575	0.710425	0.136838
1498	0.847263	0.710425	0.289575	0.710425	0.136838
1499	0.847263	0.710425	0.289575	0.710425	0.136838
1500	0.847263	0.710425	0.289575	0.710425	0.136838
1501	0.847263	0.710425	0.289575	0.710425	0.136838
1502	0.847263	0.710425	0.289575	0.710425	0.136838
1503	0.847263	0.710425	0.289575	0.710425	0.136838
1504	0.847263	0.710425	0.289575	0.710425	0.136838
1505	0.847263	0.710425	0.289575	0.710425	0.136838
1506	0.847263	0.710425	0.289575	0.710425	0.136838
1507	0.847263	0.710425	0.289575	0.710425	0.136838
1508	0.847263	0.710425	0.289575	0.710425	0.136838
1509	0.847263	0.710425	0.289575	0.710425	0.136838
1510	0.847263	0.710425	0.289575	0.710425	0.136838
1511	0.847263	0.710425	0.289575	0.710425	0.136838
1512	0.847263	0.710425	0.289575	0.710425	0.136838
1513	0.847263	0.710425	0.289575	0.710425	0.136838
1514	0.847263	0.710425	0.289575	0.710425	0.136838
1515	0.847263	0.710425	0.289575	0.710425	0.136838
1516	0.847263	0.710425	0.289575	0.710425	0.136838
1517	0.847263	0.710425	0.289575	0.710425	0.136838
1518	0.847263	0.710425	0.289575	0.710425	0.136838
1519	0.847263	0.710425	0.289575	0.710425	0.136838
1520	0.847263	0.710425	0.289575	0.710425	0.136838
1521	0.847263	0.710425	0.289575	0.710425	0.136838
1522	0.847263	0.710425	0.289575	0.710425	0.136838
1523	0.847263	0.710425	0.289575	0.710425	0.136838
1524	0.847263	0.710425	0.289575	0.710425	0.136838
1525	0.847263	0.710425	0.289575	0.710425	0.136838
1526	0.847263	0.710425	0.289575	0.710425	0.136838
1527	0.847263	0.710425	0.289575	0.710425	0.136838
1528	0.847263	0.710425	0.289575	0.710425	0.136838
1529	0.847263	0.710425	0.289575	0.710425	0.136838
1530	0.847263	0.710425	0.289575	0.710425	0.136838
1531	0.847263	0.710425	0.289575	0.710425	0.136838
1532	0.847263	0.710425	0.289575	0.710425	0.136838
1533	0.847263	0.710425	0.289575	0.710425	0.136838
1534	0.847263	0.710425	0.289575	0.710425	0.136838
1535	0.847263	0.710425	0.289575	0.710425	0.136838
1536	0.847263	0.710425	0.289575	0.710425	0.136838
1537	0.847263	0.710425	0.289575	0.710425	0.136838
1538	0.847263	0.710425	0.289575	0.710425	0.136838
1539	0.847263	0.710425	0.289575	0.710425	0.136838
1540	0.847263	0.710425	0.289575	0.710425	0.136838
1541	0.847263	0.710425	0.289575	0.710425	0.136838
1542	0.847263	0.710425	0.289575	0.710425	0.136838
1543	0.847263	0.710425	0.289575	0.710425	0.136838
1544	0.847263	0.710425	0.289575	0.710425	0.136838
1545	0.847263	0.710425	0.289575	0.710425	0.136838
1546	0.847263	0.710425	0.289575	0.710425	0.136838
1547	0.847263	0.710425	0.289575	0.710425	0.136838
1548	0.847263	0.710425	0.289575	0.710425	0.136838
1549	0.847263	0.710425	0.289575	0.710425	0.136838
1550	0.847263	0.710425	0.289575	0.710425	0.136838
1551	0.847263	0.710425	0.289575	0.710425	0.136838
1552	0.847263	0.710425	0.289575	0.710425	0.136838
1553	0.847263	0.710425	0.289575	0.710425	0.136838
1554	0.847263	0.710425	0.289575	0.710425	0.136838
1555	0.847263	0.710425	0.289575	0.710425	0.136838
1556	0.847263	0.710425	0.289575	0.710425	0.136838
1557	0.847263	0.710425	0.289575	0.710425	0.136838
1558	0.847263	0.710425	0.289575	0.710425	0.136838
1559	0.847263	0.710425	0.289575	0.710425	0.136838
1560	0.847263	0.710425	0.289575	0.710425	0.136838
1561	0.847263	0.710425	0.289575	0.710425	0.136838
1562	0.847263	0.710425	0.289575	0.710425	0.136838
1563	0.847263	0.710425	0.289575	0.710425	0.136838
1564	0.847263	0.710425	0.289575	0.710425	0.136838
1565	0.847263	0.710425	0.289575	0.710425	0.136838
1566	0.847263	0.710425	0.289575	0.710425	0.136838
1567	0.847263	0.710425	0.289575	0.710425	0.136838
1568	0.847263	0.710425	0.289575	0.710425	0.136838
1569	0.847263	0.710425	0.289575	0.710425	0.136838
1570	0.847263	0.710425	0.289575	0.710425	0.136838
1571	0.847263	0.710425	0.289575	0.710425	0.136838
1572	0.847263	0.710425	0.289575	0.710425	0.136838
1573	0.847263	0.710425	0.289575	0.710425	0.136838
1574	0.847263	0.710425	0.289575	0.710425	0.136838
1575	0.847263	0.710425	0.289575	0.710425	0.136838
1576	0.847263	0.710425	0.289575	0.710425	0.136838
1577	0.847263	0.710425	0.289575	0.710425	0.136838
1578	0.847263	0.710425	0.289575	0.710425	0.136838
1579	0.847263	0.710425	0.289575	0.710425	0.136838
1580	0.847263	0.710425	0.289575	0.710425	0.136838
1581	0.847263	0.710425	0.289575	0.710425	0.136838
1582	0.847263	0.710425	0.289575	0.710425	0.136838
1583	0.847263	0.710425	0.289575	0.710425	0.136838
1584	0.847263	0.710425	0.289575	0.710425	0.136838
1585	0.847263	0.710425	0.289575	0.710425	0.136838
1586	0.847263	0.710425	0.289575	0.710425	0.136838
1587	0.847263	0.710425	0.289575	0.710425	0.136838
1588	0.847263	0.710425	0.289575	0.710425	0.136838
1589	0.847263	0.710425	0.289575	0.710425	0.136838
1590	0.847263	0.710425	0.289575	0.710425	0.136838
1591	0.847263	0.710425	0.289575	0.710425	0.136838
1592	0.847263	0.710425	0.289575	0.710425	0.136838
1593	0.847263	0.710425	0.289575	0.710425	0.136838
1594	0.847263	0.710425	0.289575	0.710425	0.136838
1595	0.847263	0.710425	0.289575	0.710425	0.136838
1596	0.847263	0.710425	0.289575	0.710425	0.136838
1597	0.847263	0.710425	0.289575	0.710425	0.136838
1598	0.847263	0.710425	0.289575	0.710425	0.136838
1599	0.847263	0.710425	0.289575	0.710425	0.136838
1600	0.847263	0.710425	0.289575	0.710425	0.136838
1601	0.847263	0.710425	0.289575	0.710425	0.136838
1602	0.847263	0.710425	0.289575	0.710425	0.136838
1603	0.847263	0.710425	0.289575	0.710425	0.136838
1604	0.847263	0.710425	0.289575	0.710425	0.136838
1605	0.847263	0.710425	0.289575	0.710425	0.136838
1606	0.847263	0.710425	0.289575	0.710425	0.136838
1607	0.847263	0.710425	0.289575	0.710425	0.136838
1608	0.847263	0.710425	0.289575	0.710425	0.136838
1609	0.847263	0.710425	0.289575	0.710425	0.136838
1610	0.847263	0.710425	0.289575	0.710425	0.136838
1611	0.847263	0.710425	0.289575	0.710425	0.136838
1612	0.847263	0.710425	0.289575	0.710425	0.136838
1613	0.847263	0.710425	0.289575	0.710425	0.136838
1614	0.847263	0.710425	0.289575	0.710425	0.136838
1615	0.847263	0.710425	0.289575	0.710425	0.136838
1616	0.847263	0.710425	0.289575	0.710425	0.136838
1617	0.847263	0.710425	0.289575	0.710425	0.136838
1618	0.847263	0.710425	0.289575	0.710425	0.136838
1619	0.847263	0.710425	0.289575	0.710425	0.136838
1620	0.847263	0.710425	0.289575	0.710425	0.136838
1621	0.847263	0.710425	0.289575	0.710425	0.136838
1622	0.847263	0.710425	0.289575	0.710425	0.136838
1623	0.847263	0.710425	0.289575	0.710425	0.136838
1624	0.847263	0.710425	0.289575	0.710425	0.136838
1625	0.847263	0.710425	0.289575	0.710425	0.136838
1626	0.847263	0.710425	0.289575	0.710425	0.136838
1627	0.847263	0.710425	0.289575	0.710425	0.136838
1628	0.847263	0.710425	0.289575	0.710425	0.136838
1629	0.847263	0.710425	0.289575	0.710425	0.136838
1630	0.847263	0.710425	0.289575	0.710425	0.136838
1631	0.847263	0.710425	0.289575	0.710425	0.136838
1632	0.847263	0.710425	0.289575	0.710425	0.136838
1633	0.847263	0.710425	0.289575	0.710425	0.136838
1634	0.847263	0.710425	0.289575	0.710425	0.136838
1635	0.847263	0.710425	0.289575	0.710425	0.136838
1636	0.847263	0.710425	0.289575	0.710425	0.136838
1637	0.847263	0.710425	0.289575	0.710425	0.136838
1638	0.847263	0.710425	0.289575	0.710425	0.136838
1639	0.847263	0.710425	0.289575	0.710425	0.136838
1640	0.847263	0.710425	0.289575	0.710425	0.136838
1641	0.847263	0.710425	0.289575	0.710425	0.136838
1642	0.847263	0.710425	0.289575	0.710425	0.136838
1643	0.847263	0.710425	0.289575	0.710425	0.136838
1644	0.847263	0.710425	0.289575	0.710425	0.136838
1645	0.847263	0.710425	0.289575	0.710425	0.136838
1646	0.847263	0.710425	0.289575	0.710425	0.136838
1647	0.847263	0.710425	0.289575	0.710425	0.136838
1648	0.847263	0.710425	0.289575	0.710425	0.136838
1649	0.847263	0.710425	0.289575	0.710425	0.136838
1650	0.847263	0.710425	0.289575	0.710425	0.136838
1651	0.847263	0.710425	0.289575	0.710425	0.136838
1652	0.847263	0.710425	0.289575	0.710425	0.136838
1653	0.847263	0.710425	0.289575	0.710425	0.136838
1654	0.847263	0.710425	0.289575	0.710425	0.136838
1655	0.847263	0.710425	0.289575	0.710425	0.136838
1656	0.847263	0.710425	0.289575	0.710425	0.136838
1657	0.847263	0.710425	0.289575	0.710425	0.136838
1658	0.847263	0.710425	0.289575	0.710425	0.136838
1659	0.847263	0.710425	0.289575	0.710425	0.136838
1660	0.847263	0.710425	0.289575	0.710425	0.136838
1661	0.847263	0.710425	0.289575	0.710425	0.136838
1662	0.847263	0.710425	0.289575	0.710425	0.136838
1663	0.847263	0.710425	0.289575	0.710425	0.136838
1664	0.847263	0.710425	0.289575	0.710425	0.136838
1665	0.847263	0.710425	0.289575	0.710425	0.136838
1666	0.847263	0.710425	0.289575	0.710425	0.136838
1667	0.847263	0.710425	0.289575	0.710425	0.136838
1668	0.847263	0.710425	0.289575	0.710425	0.136838
1669	0.847263	0.710425	0.289575	0.710425	0.136838
1670	0.847263	0.710425	0.289575	0.710425	0.136838
1671	0.847263	0.710425	0.289575	0.710425	0.136838
1672	0.847263	0.710425	0.289575	0.710425	0.136838
1673	0.847263	0.710425	0.289575	0.710425	0.136838
1674	0.847263	0.710425	0.289575	0.710425	0.136838
1675	0.847263	0.710425	0.289575	0.710425	0.136838
1676	0.847263	0.710425	0.289575	0.710425	0.136838
1677	0.847263	0.710425	0.289575	0.710425	0.136838
1678	0.847263	0.710425	0.289575	0.710425	0.136838
1679	0.847263	0.710425	0.289575	0.710425	0.136838
1680	0.847263	0.710425	0.289575	0.710425	0.136838
1681	0.847263	0.710425	0.289575	0.710425	0.136838
1682	0.847263	0.710425	0.289575	0.710425	0.136838
1683	0.847263	0.710425	0.289575	0.710425	0.136838
1684	0.847263	0.710425	0.289575	0.710425	0.136838
1685	0.847263	0.710425	0.289575	0.710425	0.136838
1686	0.847263	0.710425	0.289575	0.710425	0.136838
1687	0.847263	0.710425	0.289575	0.710425	0.136838
1688	0.847263	0.710425	0.289575	0.710425	0.136838
1689	0.847263	0.710425	0.289575	0.710425	0.136838
1690	0.847263	0.710425	0.289575	0.710425	0.136838
1691	0.847263	0.710425	0.289575	0.710425	0.136838
1692	0.847263	0.710425	0.289575	0.710425	0.136838
1693	0.847263	0.710425	0.289575	0.710425	0.136838
1694	0.847263	0.710425	0.289575	0.710425	0.136838
1695	0.847263	0.710425	0.289575	0.710425	0.136838
1696	0.847263	0.710425	0.289575	0.710425	0.136838
1697	0.847263	0.710425	0.289575	0.710425	0.136838
1698	0.847263	0.710425	0.289575	0.710425	0.136838
1699	0.847263	0.710425	0.289575	0.710425	0.136838
1700	0.847263	0.710425	0.289575	0.710425	0.136838
1701	0.847263	0.710425	0.289575	0.710425	0.136838
1702	0.847263	0.710425	0.289575	0.710425	0.136838
1703	0.847263	0.710425	0.289575	0.710425	0.136838
1704	0.847263	0.710425	0.289575	0.710425	0.136838
1705	0.847263	0.710425	0.289575	0.710425	0.136838
1706	0.847263	0.710425	0.289575	0.710425	0.136838
1707	0.847263	0.710425	0.289575	0.710425	0.136838
1708	0.847263	0.710425	0.289575	0.710425	0.136838
1709	0.847263	0.710425	0.289575	0.710425	0.136838
1710	0.847263	0.710425	0.289575	0.710425	0.136838
1711	0.847263	0.710425	0.289575	0.710425	0.136838
1712	0.847263	0.710425	0.289575	0.710425	0.136838
1713	0.847263	0.710425	0.289575	0.710425	0.136838
1714	0.847263	0.710425	0.289575	0.710425	0.136838
1715	0.847263	0.710425	0.289575	0.710425	0.136838
1716	0.847263	0.710425	0.289575	0.710425	0.136838
1717	0.847263	0.710425	0.289575	0.710425	0.136838
1718	0.847263	0.710425	0.289575	0.710425	0.136838
1719	0.847263	0.710425	0.289575	0.710425	0.136838
1720	0.847263	0.710425	0.289575	0.710425	0.136838
1721	0.847263	0.710425	0.289575	0.710425	0.136838
1722	0.847263	0.710425	0.289575	0.710425	0.136838
1723	0.847263	0.710425	0.289575	0.710425	0.136838
1724	0.847263	0.710425	0.289575	0.710425	0.136838
1725	0.847263	0.710425	0.289575	0.710425	0.136838
1726	0.847263	0.710425	0.289575	0.710425	0.136838
1727	0.847263	0.710425	0.289575	0.710425	0.136838
1728	0.847263	0.710425	0.289575	0.710425	0.136838
1729	0.847263	0.710425	0.289575	0.710425	0.136838
1730	0.847263	0.710425	0.289575	0.710425	0.136838
1731	0.847263	0.710425	0.289575	0.710425	0.136838
1732	0.847263	0.710425	0.289575	0.710425	0.136838
1733	0.847263	0.710425	0.289575	0.710425	0.136838
1734	0.847263	0.710425	0.289575	0.710425	0.136838
1735	0.847263	0.710425	0.289575	0.710425	0.136838
1736	0.847263	0.710425	0.289575	0.710425	0.136838
1737	0.847263	0.710425	0.289575	0.710425	0.136838
1738	0.847263	0.710425	0.289575	0.710425	0.136838
1739	0.847263	0.710425	0.289575	0.710425	0.136838
1740	0.847263	0.710425	0.289575	0.710425	0.136838
1741	0.847263	0.710425	0.289575	0.710425	0.136838
1742	0.847263	0.710425	0.289575	0.710425	0.136838
1743	0.847263	0.710425	0.289575	0.710425	0.136838
1744	0.847263	0.710425	0.289575	0.710425	0.136838
1745	0.847263	0.710425	0.289575	0.710425	0.136838
1746	0.847263	0.710425	0.289575	0.710425	0.136838
1747	0.847263	0.710425	0.289575	0.710425	0.136838
1748	0.847263	0.710425	0.289575	0.710425	0.136838
1749	0.847263	0.710425	0.289575	0.710425	0.136838
1750	0.847263	0.710425	0.289575	0.710425	0.136838
1751	0.847263	0.710425	0.289575	0.710425	0.136838
1752	0.847263	0.710425	0.289575	0.710425	0.136838
1753	0.847263	0.710425	0.289575	0.710425	0.136838
1754	0.847263	0.710425	0.289575	0.710425	0.136838
1755	0.847263	0.710425	0.289575	0.710425	0.136838
1756	0.847263	0.710425	0.289575	0.710425	0.136838
1757	0.847263	0.710425	0.289575	0.710425	0.136838
1758	0.847263	0.710425	0.289575	0.710425	0.136838
1759	0.847263	0.710425	0.289575	0.710425	0.136838
1760	0.847263	0.710425	0.289575	0.710425	0.136838
1761	0.847263	0.710425	0.289575	0.710425	0.136838
1762	0.847263	0.710425	0.289575	0.710425	0.136838
1763	0.847263	0.710425	0.289575	0.710425	0.136838
1764	0.847263	0.710425	0.289575	0.710425	0.136838
1765	0.847263	0.710425	0.289575	0.710425	0.136838
1766	0.847263	0.710425	0.289575	0.710425	0.136838
1767	0.847263	0.710425	0.289575	0.710425	0.136838
1768	0.847263	0.710425	0.289575	0.710425	0.136838
1769	0.847263	0.710425	0.289575	0.710425	0.136838
1770	0.847263	0.710425	0.289575	0.710425	0.136838
1771	0.847263	0.710425	0.289575	0.710425	0.136838
1772	0.847263	0.710425	0.289575	0.710425	0.136838
1773	0.847263	0.710425	0.289575	0.710425	0.136838
1774	0.847263	0.710425	0.289575	0.710425	0.136838
1775	0.847263	0.710425	0.289575	0.710425	0.136838
1776	0.847263	0.710425	0.289575	0.710425	0.136838
1777	0.847263	0.710425	0.289575	0.710425	0.136838
1778	0.847263	0.710425	0.289575	0.710425	0.136838
1779	0.847263	0.710425	0.289575	0.710425	0.136838
1780	0.847263	0.710425	0.289575	0.710425	0.136838
1781	0.847263	0.710425	0.289575	0.710425	0.136838
1782	0.847263	0.710425	0.289575	0.710425	0.136838
1783	0.847263	0.710425	0.289575	0.710425	0.136838
1784	0.847263	0.710425	0.289575	0.710425	0.136838
1785	0.847263	0.710425	0.289575	0.710425	0.136838
1786	0.847263	0.710425	0.289575	0.710425	0.136838
1787	0.847263	0.710425	0.289575	0.710425	0.136838
1788	0.847263	0.710425	0.289575	0.710425	0.136838
1789	0.847263	0.710425	0.289575	0.710425	0.136838
1790	0.847263	0.710425	0.289575	0.710425	0.136838
1791	0.847263	0.710425	0.289575	0.710425	0.136838
1792	0.847263	0.710425	0.289575	0.710425	0.136838
1793	0.847263	0.710425	0.289575	0.710425	0.136838
1794	0.847263	0.710425	0.289575	0.710425	0.136838
1795	0.847263	0.710425	0.289575	0.710425	0.136838
1796	0.847263	0.710425	0.289575	0.710425	0.136838
1797	0.847263	0.710425	0.289575	0.710425	0.136838
1798	0.847263	0.710425	0.289575	0.710425	0.136838
1799	0.847263	0.710425	0.289575	0.710425	0.136838
1800	0.847263	0.710425	0.289575	0.710425	0.136838
1801	0.847263	0.710425	0.289575	0.710425	0.136838
1802	0.847263	0.710425	0.289575	0.710425	0.136838
1803	0.847263	0.710425	0.289575	0.710425	0.136838
1804	0.847263	0.710425	0.289575	0.710425	0.136838
1805	0.847263	0.710425	0.289575	0.710425	0.136838
1806	0.847263	0.710425	0.289575	0.710425	0.136838
1807	0.847263	0.710425	0.289575	0.710425	0.136838
1808	0.847263	0.710425	0.289575	0.710425	0.136838
1809	0.847263	0.710425	0.289575	0.710425	0.136838
1810	0.847263	0.710425	0.289575	0.710425	0.136838
1811	0.847263	0.710425	0.289575	0.710425	0.136838
1812	0.847263	0.710425	0.289575	0.710425	0.136838
1813	0.847263	0.710425	0.289575	0.710425	0.136838
1814	0.847263	0.710425	0.289575	0.710425	0.136838
1815	0.847263	0.710425	0.289575	0.710425	0.136838
1816	0.847263	0.710425	0.289575	0.710425	0.136838
1817	0.847263	0.710425	0.289575	0.710425	0.136838
1818	0.847263	0.710425	0.289575	0.710425	0.136838
1819	0.847263	0.710425	0.289575	0.710425	0.136838
1820	0.847263	0.710425	0.289575	0.710425	0.136838
1821	0.847263	0.710425	0.289575	0.710425	0.136838
1822	0.847263	0.710425	0.289575	0.710425	0.136838
1823	0.847263	0.710425	0.289575	0.710425	0.136838
1824	0.847263	0.710425	0.289575	0.710425	0.136838
1825	0.847263	0.710425	0.289575	0.710425	0.136838
1826	0.847263	0.710425	0.289575	0.710425	0.136838
1827	0.847263	0.710425	0.289575	0.710425	0.136838
1828	0.847263	0.710425	0.289575	0.710425	0.136838
1829	0.847263	0.710425	0.289575	0.710425	0.136838
1830	0.847263	0.710425	0.289575	0.710425	0.136838
1831	0.847263	0.710425	0.289575	0.710425	0.136838
1832	0.847263	0.710425	0.289575	0.710425	0.136838
1833	0.847263	0.710425	0.289575	0.710425	0.136838
1834	0.847263	0.710425	0.289575	0.710425	0.136838
1835	0.847263	0.710425	0.289575	0.710425	0.136838
1836	0.847263	0.710425	0.289575	0.710425	0.136838
1837	0.847263	0.710425	0.289575	0.710425	0.136838
1838	0.847263	0.710425	0.289575	0.710425	0.136838
1839	0.847263	0.710425	0.289575	0.710425	0.136838
1840	0.847263	0.710425	0.289575	0.710425	0.136838
1841	0.847263	0.710425	0.289575	0.710425	0.136838
1842	0.847263	0.710425	0.289575	0.710425	0.136838
1843	0.847263	0.710425	0.289575	0.710425	0.136838
1844	0.847263	0.710425	0.289575	0.710425	0.136838
1845	0.847263	0.710425	0.289575	0.710425	0.136838
1846	0.847263	0.710425	0.289575	0.710425	0.136838
1847	0.847263	0.710425	0.289575	0.710425	0.136838
1848	0.847263	0.710425	0.289575	0.710425	0.136838
1849	0.847263	0.710425	0.289575	0.710425	0.136838
1850	0.847263	0.710425	0.289575	0.710425	0.136838
1851	0.847263	0.710425	0.289575	0.710425	0.136838
1852	0.847263	0.710425	0.289575	0.710425	0.136838
1853	0.847263	0.710425	0.289575	0.710425	0.136838
1854	0.847263	0.710425	0.289575	0.710425	0.136838
1855	0.847263	0.710425	0.289575	0.710425	0.136838
1856	0.847263	0.710425	0.289575	0.710425	0.136838
1857	0.847263	0.710425	0.289575	0.710425	0.136838
1858	0.847263	0.710425	0.289575	0.710425	0.136838
1859	0.847263	0.710425	0.289575	0.710425	0.136838
1860	0.847263	0.710425	0.289575	0.710425	0.136838
1861	0.847263	0.710425	0.289575	0.710425	0.136838
1862	0.847263	0.710425	0.289575	0.710425	0.136838
1863	0.847263	0.710425	0.289575	0.710425	0.136838
1864	0.847263	0.710425	0.289575	0.710425	0.136838
1865	0.847263	0.710425	0.289575	0.710425	0.136838
1866	0.847263	0.710425	0.289575	0.710425	0.136838
1867	0.847263	0.710425	0.289575	0.710425	0.136838
1868	0.847263	0.710425	0.289575	0.710425	0.136838
1869	0.847263	0.710425	0.289575	0.710425	0.136838
1870	0.847263	0.710425	0.289575	0.710425	0.136838
1871	0.847263	0.710425	0.289575	0.710425	0.136838
1872	0.847263	0.710425	0.289575	0.710425	0.136838
1873	0.847263	0.710425	0.289575	0.710425	0.136838
1874	0.847263	0.710425	0.289575	0.710425	0.136838
1875	0.847263	0.710425	0.289575	0.710425	0.136838
1876	0.847263	0.710425	0.289575	0.710425	0.136838
1877	0.847263	0.710425	0.289575	0.710425	0.136838
1878	0.847263	0.710425	0.289575	0.710425	0.136838
1879	0.847263	0.710425	0.289575	0.710425	0.136838
1880	0.847263	0.710425	0.289575	0.710425	0.136838
1881	0.847263	0.710425	0.289575	0.710425	0.136838
1882	0.847263	0.710425	0.289575	0.710425	0.136838
1883	0.847263	0.710425	0.289575	0.710425	0.136838
1884	0.847263	0.710425	0.289575	0.710425	0.136838
1885	0.847263	0.710425	0.289575	0.710425	0.136838
1886	0.847263	0.710425	0.289575	0.710425	0.136838
1887	0.847263	0.710425	0.289575	0.710425	0.136838
1888	0.847263	0.710425	0.289575	0.710425	0.136838
1889	0.847263	0.710425	0.289575	0.710425	0.136838
1890	0.847263	0.710425	0.289575	0.710425	0.136838
1891	0.847263	0.710425	0.289575	0.710425	0.136838
1892	0.847263	0.710425	0.289575	0.710425	0.136838
1893	0.847263	0.710425	0.289575	0.710425	0.136838
1894	0.847263	0.710425	0.289575	0.710425	0.136838
1895	0.847263	0.710425	0.289575	0.710425	0.136838
1896	0.847263	0.710425	0.289575	0.710425	0.136838
1897	0.847263	0.710425	0.289575	0.710425	0.136838
1898	0.847263	0.710425	0.289575	0.710425	0.136838
1899	0.847263	0.710425	0.289575	0.710425	0.136838
1900	0.847263	0.710425	0.289575	0.710425	0.136838
1901	0.847263	0.710425	0.289575	0.710425	0.136838
1902	0.847263	0.710425	0.289575	0.710425	0.136838
1903	0.847263	0.710425	0.289575	0.710425	0.136838
1904	0.847263	0.710425	0.289575	0.710425	0.136838
1905	0.847263	0.710425	0.289575	0.710425	0.136838
1906	0.847263	0.710425	0.289575	0.710425	0.136838
1907	0.847263	0.710425	0.289575	0.710425	0.136838
1908	0.847263	0.710425	0.289575	0.710425	0.136838
1909	0.847263	0.710425	0.289575	0.710425	0.136838
1910	0.847263	0.710425	0.289575	0.710425	0.136838
1911	0.847263	0.710425	0.289575	0.710425	0.136838
1912	0.847263	0.710425	0.289575	0.710425	0.136838
1913	0.847263	0.710425	0.289575	0.710425	0.136838
1914	0.847263	0.710425	0.289575	0.710425	0.136838
1915	0.847263	0.710425	0.289575	0.710425	0.136838
1916	0.847263	0.710425	0.289575	0.710425	0.136838
1917	0.847263	0.710425	0.289575	0.710425	0.136838
1918	0.847263	0.710425	0.289575	0.710425	0.136838
1919	0.847263	0.710425	0.289575	0.710425	0.136838
1920	0.847263	0.710425	0.289575	0.710425	0.136838
1921	0.847263	0.710425	0.289575	0.710425	0.136838
1922	0.847263	0.710425	0.289575	0.710425	0.136838
1923	0.847263	0.710425	0.289575	0.710425	0.136838
1924	0.847263	0.710425	0.289575	0.710425	0.136838
1925	0.847263	0.710425	0.289575	0.710425	0.136838
1926	0.847263	0.710425	0.289575	0.710425	0.136838
1927	0.847263	0.710425	0.289575	0.710425	0.136838
1928	0.847263	0.710425	0.289575	0.710425	0.136838
1929	0.847263	0.710425	0.289575	0.710425	0.136838
1930	0.847263	0.710425	0.289575	0.710425	0.136838
1931	0.847263	0.710425	0.289575	0.710425	0.136838
1932	0.847263	0.710425	0.289575	0.710425	0.136838
1933	0.847263	0.710425	0.289575	0.710425	0.136838
1934	0.847263	0.710425	0.289575	0.710425	0.136838
1935	0.847263	0.710425	0.289575	0.710425	0.136838
1936	0.847263	0.710425	0.289575	0.710425	0.136838
1937	0.847263	0.710425	0.289575	0.710425	0.136838
1938	0.847263	0.710425	0.289575	0.710425	0.136838
1939	0.847263	0.710425	0.289575	0.710425	0.136838
1940	0.847263	0.710425	0.289575	0.710425	0.136838
1941	0.847263	0.710425	0.289575	0.710425	0.136838
1942	0.847263	0.710425	0.289575	0.710425	0.136838
1943	0.847263	0.710425	0.289575	0.710425	0.136838
1944	0.847263	0.710425	0.289575	0.710425	0.136838
1945	0.847263	0.710425	0.289575	0.710425	0.136838
1946	0.847263	0.710425	0.289575	0.710425	0.136838
1947	0.847263	0.710425	0.289575	0.710425	0.136838
1948	0.847263	0.710425	0.289575	0.710425	0.136838
1949	0.847263	0.710425	0.289575	0.710425	0.136838
1950	0.847263	0.710425	0.289575	0.710425	0.136838
1951	0.847263	0.710425	0.289575	0.710425	0.136838
1952	0.847263	0.710425	0.289575	0.710425	0.136838
1953	0.847263	0.710425	0.289575	0.710425	0.136838
1954	0.847263	0.710425	0.289575	0.710425	0.136838
1955	0.847263	0.710425	0.289575	0.710425	0.136838
1956	0.847263	0.710425	0.289575	0.710425	0.136838
1957	0.847263	0.710425	0.289575	0.710425	0.136838
1958	0.847263	0.710425	0.289575	0.710425	0.136838
1959	0.847263	0.710425	0.289575	0.710425	0.136838
1960	0.847263	0.710425	0.289575	0.710425	0.136838
1961	0.847263	0.710425	0.289575	0.710425	0.136838
1962	0.847263	0.710425	0.289575	0.710425	0.136838
1963	0.847263	0.710425	0.289575	0.710425	0.136838
1964	0.847263	0.710425	0.289575	0.710425	0.136838
1965	0.847263	0.710425	0.289575	0.710425	0.136838
1966	0.847263	0.710425	0.289575	0.710425	0.136838
1967	0.847263	0.710425	0.289575	0.710425	0.136838
1968	0.847263	0.710425	0.289575	0.710425	0.136838
1969	0.847263	0.710425	0.289575	0.710425	0.136838
1970	0.847263	0.710425	0.289575	0.710425	0.136838
1971	0.847263	0.710425	0.289575	0.710425	0.136838
1972	0.847263	0.710425	0.289575	0.710425	0.136838
1973	0.847263	0.710425	0.289575	0.710425	0.136838
1974	0.847263	0.710425	0.289575	0.710425	0.136838
1975	0.847263	0.710425	0.289575	0.710425	0.136838
1976	0.847263	0.710425	0.289575	0.710425	0.136838
1977	0.847263	0.710425	0.289575	0.710425	0.136838
1978	0.847263	0.710425	0.289575	0.710425	0.136838
1979	0.847263	0.710425	0.289575	0.710425	0.136838
1980	0.847263	0.710425	0.289575	0.710425	0.136838
1981	0.847263	0.710425	0.289575	0.710425	0.136838
1982	0.847263	0.710425	0.289575	0.710425	0.136838
1983	0.847263	0.710425	0.289575	0.710425	0.136838
1984	0.847263	0.710425	0.289575	0.710425	0.136838
1985	0.847263	0.710425	0.289575	0.710425	0.136838
1986	0.847263	0.710425	0.289575	0.710425	0.136838
1987	0.847263	0.710425	0.289575	0.710425	0.136838
1988	0.847263	0.710425	0.289575	0.710425	0.136838
1989	0.847263	0.710425	0.289575	0.710425	0.136838
1990	0.847263	0.710425	0.289575	0.710425	0.136838
1991	0.847263	0.710425	0.289575	0.710425	0.136838
1992	0.847263	0.710425	0.289575	0.710425	0.136838
1993	0.847263	0.710425	0.289575	0.710425	0.136838
1994	0.847263	0.710425	0.289575	0.710425	0.136838
1995	0.847263	0.710425	0.289575	0.710425	0.136838
1996	0.847263	0.710425	0.289575	0.710425	0.136838
1997	0.847263	0.710425	0.289575	0.710425	0.136838
1998	0.847263	0.710425	0.289575	0.710425	0.136838
1999	0.847263	0.710425	0.289575	0.710425	0.136838
[truncated: 38,001 more rows]
