# Supplementary material for: Aspiration-driven co-evolution of cooperation with individual behavioral diversity
Source: PLoS One. 2023 Sep 15;18(9):e0291134. doi: 10.1371/journal.pone.0291134 (PMC10503719; doi:10.1371/journal.pone.0291134)
Supplement: S1 Data — (ZIP) [file pone.0291134.s001.zip › M1/v1-L=200/data/tolerate=1_b=1.15_frequency.txt]

0	0.499900	1	0	0.4999	0
1	0.350363	0.91705	0.08295	0.350225	0.0001375
2	0.258131	0.790775	0.209225	0.2567	0.00143125
3	0.198863	0.64315	0.35685	0.195	0.0038625
4	0.155556	0.5058	0.4942	0.147825	0.00773125
5	0.129763	0.3926	0.6074	0.1197	0.0100625
6	0.112244	0.311225	0.688775	0.099975	0.0122688
7	0.102331	0.254275	0.745725	0.088925	0.0134063
8	0.094944	0.21295	0.78705	0.08005	0.0148938
9	0.091606	0.18335	0.81665	0.07565	0.0159563
10	0.090713	0.1656	0.8344	0.073675	0.0170375
11	0.090125	0.155375	0.844625	0.0721	0.018025
12	0.091069	0.148975	0.851025	0.071975	0.0190938
13	0.092387	0.146525	0.853475	0.072525	0.0198625
14	0.093738	0.142675	0.857325	0.0732	0.0205375
15	0.095506	0.141225	0.858775	0.074325	0.0211812
16	0.096175	0.139725	0.860275	0.07475	0.021425
17	0.096850	0.137825	0.862175	0.0749	0.02195
18	0.098163	0.135475	0.864525	0.075	0.0231625
19	0.097775	0.1332	0.8668	0.0739	0.023875
20	0.099988	0.131825	0.868175	0.07455	0.0254375
21	0.101413	0.13085	0.86915	0.07555	0.0258625
22	0.103050	0.13105	0.86895	0.076725	0.026325
23	0.104063	0.131125	0.868875	0.07745	0.0266125
24	0.106469	0.132	0.868	0.0795	0.0269688
25	0.106775	0.13285	0.86715	0.079475	0.0273
26	0.108100	0.1322	0.8678	0.080125	0.027975
27	0.109300	0.132675	0.867325	0.08055	0.02875
28	0.109056	0.13155	0.86845	0.080525	0.0285313
29	0.111344	0.1305	0.8695	0.08235	0.0289937
30	0.112756	0.13175	0.86825	0.082975	0.0297812
31	0.113281	0.13195	0.86805	0.082675	0.0306063
32	0.115163	0.132425	0.867575	0.084125	0.0310375
33	0.116862	0.13345	0.86655	0.085975	0.0308875
34	0.117594	0.13415	0.86585	0.085725	0.0318688
35	0.119550	0.135225	0.864775	0.087675	0.031875
36	0.120288	0.136575	0.863425	0.088	0.0322875
37	0.121369	0.137075	0.862925	0.088825	0.0325438
38	0.123031	0.137075	0.862925	0.089825	0.0332063
39	0.123675	0.136975	0.863025	0.090425	0.03325
40	0.126106	0.138575	0.861425	0.09295	0.0331562
41	0.127525	0.141675	0.858325	0.0938	0.033725
42	0.130531	0.14375	0.85625	0.0963	0.0342312
43	0.131850	0.1449	0.8551	0.097475	0.034375
44	0.132669	0.14745	0.85255	0.098075	0.0345938
45	0.133131	0.145575	0.854425	0.097475	0.0356563
46	0.133656	0.144875	0.855125	0.098025	0.0356313
47	0.134406	0.144325	0.855675	0.098275	0.0361312
48	0.136550	0.1446	0.8554	0.099825	0.036725
49	0.137256	0.145675	0.854325	0.100525	0.0367313
50	0.138569	0.146525	0.853475	0.101225	0.0373438
51	0.139200	0.1457	0.8543	0.101275	0.037925
52	0.140000	0.145425	0.854575	0.10185	0.03815
53	0.141544	0.145275	0.854725	0.102475	0.0390687
54	0.142569	0.1458	0.8542	0.103475	0.0390937
55	0.144212	0.145825	0.854175	0.104775	0.0394375
56	0.144969	0.148475	0.851525	0.105375	0.0395937
57	0.145700	0.14795	0.85205	0.10565	0.04005
58	0.145869	0.14715	0.85285	0.10535	0.0405187
59	0.145963	0.1461	0.8539	0.1048	0.0411625
60	0.146563	0.14565	0.85435	0.10585	0.0407125
61	0.147512	0.14565	0.85435	0.1064	0.0411125
62	0.148694	0.1443	0.8557	0.10715	0.0415437
63	0.149906	0.14505	0.85495	0.10855	0.0413562
64	0.150913	0.146025	0.853975	0.1096	0.0413125
65	0.151913	0.147325	0.852675	0.1105	0.0414125
66	0.152087	0.147175	0.852825	0.110075	0.0420125
67	0.152269	0.146275	0.853725	0.109375	0.0428938
68	0.152700	0.14525	0.85475	0.1102	0.0425
69	0.154537	0.1469	0.8531	0.1123	0.0422375
70	0.155369	0.147675	0.852325	0.112225	0.0431438
71	0.157438	0.148775	0.851225	0.1144	0.0430375
72	0.158606	0.150025	0.849975	0.114925	0.0436812
73	0.159463	0.151525	0.848475	0.11555	0.0439125
74	0.160213	0.151775	0.848225	0.11595	0.0442625
75	0.161369	0.153475	0.846525	0.117025	0.0443438
76	0.162288	0.153575	0.846425	0.1177	0.0445875
77	0.163656	0.1536	0.8464	0.118525	0.0451312
78	0.164256	0.15475	0.84525	0.11885	0.0454063
79	0.164600	0.154225	0.845775	0.1193	0.0453
80	0.164937	0.1538	0.8462	0.11915	0.0457875
81	0.166513	0.15605	0.84395	0.120825	0.0456875
82	0.167475	0.156125	0.843875	0.121775	0.0457
83	0.168000	0.15705	0.84295	0.122225	0.045775
84	0.168775	0.1571	0.8429	0.1226	0.046175
85	0.169781	0.1573	0.8427	0.123325	0.0464562
86	0.169744	0.1566	0.8434	0.122425	0.0473188
87	0.171575	0.156325	0.843675	0.12395	0.047625
88	0.171875	0.157275	0.842725	0.124325	0.04755
89	0.172356	0.155925	0.844075	0.12445	0.0479062
90	0.173869	0.157825	0.842175	0.126875	0.0469938
91	0.174638	0.158675	0.841325	0.127175	0.0474625
92	0.174656	0.15875	0.84125	0.126525	0.0481313
93	0.174800	0.157675	0.842325	0.126275	0.048525
94	0.175881	0.156825	0.843175	0.126775	0.0491062
95	0.176275	0.1569	0.8431	0.1268	0.049475
96	0.177094	0.157225	0.842775	0.127825	0.0492688
97	0.177369	0.15735	0.84265	0.128025	0.0493437
98	0.177506	0.155975	0.844025	0.12715	0.0503562
99	0.178506	0.155675	0.844325	0.1283	0.0502063
100	0.179037	0.1562	0.8438	0.129475	0.0495625
101	0.180031	0.156375	0.843625	0.130225	0.0498063
102	0.181031	0.157525	0.842475	0.130925	0.0501062
103	0.182037	0.158625	0.841375	0.131825	0.0502125
104	0.182969	0.159475	0.840525	0.13295	0.0500188
105	0.183938	0.15975	0.84025	0.13335	0.0505875
106	0.184256	0.1602	0.8398	0.133575	0.0506812
107	0.185769	0.161525	0.838475	0.1346	0.0511687
108	0.186062	0.16285	0.83715	0.135	0.0510625
109	0.187350	0.163325	0.836675	0.1358	0.05155
110	0.187744	0.1649	0.8351	0.13685	0.0508938
111	0.187825	0.16385	0.83615	0.13625	0.051575
112	0.189250	0.16475	0.83525	0.1375	0.05175
113	0.190669	0.16575	0.83425	0.13905	0.0516187
114	0.190238	0.165525	0.834475	0.1383	0.0519375
115	0.191606	0.166	0.834	0.139175	0.0524312
116	0.191931	0.166025	0.833975	0.139525	0.0524063
117	0.193031	0.16745	0.83255	0.14045	0.0525813
118	0.193438	0.167875	0.832125	0.14065	0.0527875
119	0.193944	0.16795	0.83205	0.140975	0.0529688
120	0.194050	0.16825	0.83175	0.140625	0.053425
121	0.194838	0.168325	0.831675	0.141	0.0538375
122	0.195925	0.169775	0.830225	0.142375	0.05355
123	0.196975	0.170025	0.829975	0.143	0.053975
124	0.197975	0.17115	0.82885	0.144525	0.05345
125	0.199000	0.172425	0.827575	0.1454	0.0536
126	0.200744	0.173525	0.826475	0.147025	0.0537188
127	0.202013	0.175575	0.824425	0.148475	0.0535375
128	0.202656	0.1774	0.8226	0.1489	0.0537562
129	0.203944	0.178675	0.821325	0.15005	0.0538937
130	0.205131	0.1791	0.8209	0.150575	0.0545563
131	0.205338	0.17955	0.82045	0.1507	0.0546375
132	0.206694	0.180575	0.819425	0.1519	0.0547938
133	0.206944	0.180775	0.819225	0.1517	0.0552438
134	0.207350	0.180475	0.819525	0.151825	0.055525
135	0.208750	0.1816	0.8184	0.153275	0.055475
136	0.209669	0.183025	0.816975	0.15425	0.0554188
137	0.210487	0.18285	0.81715	0.154775	0.0557125
138	0.211700	0.18375	0.81625	0.155975	0.055725
139	0.212775	0.1849	0.8151	0.15725	0.055525
140	0.213456	0.1853	0.8147	0.15755	0.0559062
141	0.213213	0.184875	0.815125	0.157125	0.0560875
142	0.213519	0.183225	0.816775	0.156825	0.0566938
143	0.214663	0.183225	0.816775	0.157525	0.0571375
144	0.215350	0.18435	0.81565	0.15845	0.0569
145	0.216450	0.184375	0.815625	0.159175	0.057275
146	0.217037	0.1852	0.8148	0.15975	0.0572875
147	0.217044	0.185275	0.814725	0.159425	0.0576188
148	0.217763	0.18575	0.81425	0.159925	0.0578375
149	0.219075	0.186875	0.813125	0.16135	0.057725
150	0.219525	0.187225	0.812775	0.161875	0.05765
151	0.220381	0.18795	0.81205	0.1624	0.0579812
152	0.220869	0.18875	0.81125	0.163075	0.0577937
153	0.221156	0.18855	0.81145	0.16295	0.0582063
154	0.221806	0.188975	0.811025	0.16335	0.0584563
155	0.222150	0.188575	0.811425	0.163275	0.058875
156	0.222106	0.187025	0.812975	0.163025	0.0590813
157	0.223175	0.188275	0.811725	0.164325	0.05885
158	0.223756	0.1887	0.8113	0.1652	0.0585562
159	0.224238	0.1888	0.8112	0.165475	0.0587625
160	0.225200	0.18775	0.81225	0.165775	0.059425
161	0.225950	0.1885	0.8115	0.1663	0.05965
162	0.226862	0.189425	0.810575	0.167375	0.0594875
163	0.227094	0.191175	0.808825	0.168125	0.0589688
164	0.227056	0.18985	0.81015	0.16715	0.0599063
165	0.227556	0.1903	0.8097	0.1676	0.0599563
166	0.228637	0.190475	0.809525	0.16835	0.0602875
167	0.229463	0.1913	0.8087	0.169475	0.0599875
168	0.229769	0.19125	0.80875	0.169425	0.0603438
169	0.230325	0.19105	0.80895	0.16995	0.060375
170	0.229894	0.191875	0.808125	0.1696	0.0602938
171	0.230419	0.190775	0.809225	0.169875	0.0605438
172	0.230813	0.1908	0.8092	0.170075	0.0607375
173	0.231912	0.1913	0.8087	0.171025	0.0608875
174	0.232437	0.19205	0.80795	0.171525	0.0609125
175	0.232950	0.191725	0.808275	0.171675	0.061275
176	0.233919	0.192175	0.807825	0.173075	0.0608438
177	0.234569	0.1925	0.8075	0.173575	0.0609937
178	0.235187	0.19415	0.80585	0.17405	0.0611375
179	0.235544	0.194175	0.805825	0.174075	0.0614688
180	0.235844	0.19455	0.80545	0.17435	0.0614938
181	0.236575	0.1944	0.8056	0.174775	0.0618
182	0.236756	0.1949	0.8051	0.175225	0.0615313
183	0.238181	0.195725	0.804275	0.1766	0.0615812
184	0.239088	0.196925	0.803075	0.177425	0.0616625
185	0.239100	0.197525	0.802475	0.17715	0.06195
186	0.239469	0.19715	0.80285	0.177675	0.0617938
187	0.239950	0.197475	0.802525	0.17825	0.0617
188	0.241300	0.198625	0.801375	0.17945	0.06185
189	0.241725	0.199325	0.800675	0.17975	0.061975
190	0.243156	0.20065	0.79935	0.181275	0.0618812
191	0.242831	0.201525	0.798475	0.1811	0.0617313
192	0.243575	0.202125	0.797875	0.1817	0.061875
193	0.244825	0.202225	0.797775	0.182675	0.06215
194	0.245300	0.203875	0.796125	0.183625	0.061675
195	0.245606	0.204175	0.795825	0.183625	0.0619813
196	0.246144	0.204225	0.795775	0.18365	0.0624938
197	0.246106	0.2038	0.7962	0.183075	0.0630312
198	0.246756	0.203975	0.796025	0.183425	0.0633313
199	0.247756	0.20505	0.79495	0.18495	0.0628062
200	0.247781	0.205075	0.794925	0.18445	0.0633313
201	0.248438	0.2049	0.7951	0.18515	0.0632875
202	0.248837	0.20465	0.79535	0.18565	0.0631875
203	0.249794	0.20515	0.79485	0.18615	0.0636437
204	0.249631	0.20605	0.79395	0.1864	0.0632313
205	0.249806	0.20505	0.79495	0.186475	0.0633313
206	0.249950	0.204925	0.795075	0.1866	0.06335
207	0.250375	0.20445	0.79555	0.18665	0.063725
208	0.249731	0.203975	0.796025	0.18595	0.0637812
209	0.249450	0.20245	0.79755	0.18515	0.0643
210	0.250625	0.201725	0.798275	0.186325	0.0643
211	0.251437	0.202375	0.797625	0.18725	0.0641875
212	0.251769	0.203325	0.796675	0.18765	0.0641188
213	0.252050	0.203675	0.796325	0.187975	0.064075
214	0.252850	0.20425	0.79575	0.188625	0.064225
215	0.253600	0.2052	0.7948	0.1895	0.0641
216	0.254063	0.206075	0.793925	0.1898	0.0642625
217	0.254681	0.206325	0.793675	0.1903	0.0643813
218	0.254975	0.2065	0.7935	0.1903	0.064675
219	0.255950	0.20785	0.79215	0.191275	0.064675
220	0.256069	0.2083	0.7917	0.191575	0.0644938
221	0.256294	0.208675	0.791325	0.191825	0.0644688
222	0.256381	0.208	0.792	0.1915	0.0648813
223	0.256831	0.2077	0.7923	0.191775	0.0650562
224	0.256794	0.20755	0.79245	0.191625	0.0651687
225	0.256669	0.2073	0.7927	0.191475	0.0651937
226	0.257131	0.206675	0.793325	0.191625	0.0655063
227	0.257625	0.20655	0.79345	0.192225	0.0654
228	0.257950	0.206875	0.793125	0.19265	0.0653
229	0.257788	0.205975	0.794025	0.192175	0.0656125
230	0.257856	0.20605	0.79395	0.1921	0.0657563
231	0.258169	0.2057	0.7943	0.192225	0.0659437
232	0.258575	0.205925	0.794075	0.193	0.065575
233	0.258544	0.205225	0.794775	0.192525	0.0660188
234	0.258606	0.205	0.795	0.1922	0.0664063
235	0.259706	0.2057	0.7943	0.19335	0.0663563
236	0.260525	0.2062	0.7938	0.19455	0.065975
237	0.260725	0.20725	0.79275	0.194725	0.066
238	0.261294	0.2074	0.7926	0.1952	0.0660938
239	0.261562	0.207975	0.792025	0.195275	0.0662875
240	0.261575	0.2076	0.7924	0.1954	0.066175
241	0.262375	0.2078	0.7922	0.195775	0.0666
242	0.262856	0.208925	0.791075	0.1965	0.0663563
243	0.263756	0.20955	0.79045	0.197275	0.0664813
244	0.264000	0.210325	0.789675	0.1973	0.0667
245	0.264131	0.210525	0.789475	0.197475	0.0666563
246	0.264281	0.210475	0.789525	0.197725	0.0665562
247	0.264431	0.21035	0.78965	0.19785	0.0665812
248	0.264587	0.2102	0.7898	0.19785	0.0667375
249	0.265163	0.2098	0.7902	0.19805	0.0671125
250	0.265106	0.21085	0.78915	0.19845	0.0666563
251	0.265381	0.210425	0.789575	0.19825	0.0671313
252	0.265537	0.2104	0.7896	0.1983	0.0672375
253	0.266506	0.21025	0.78975	0.198925	0.0675812
254	0.267300	0.211175	0.788825	0.2	0.0673
255	0.267269	0.211725	0.788275	0.200175	0.0670937
256	0.268019	0.2126	0.7874	0.200925	0.0670937
257	0.268112	0.212925	0.787075	0.200925	0.0671875
258	0.268238	0.21215	0.78785	0.200675	0.0675625
259	0.268306	0.211975	0.788025	0.2009	0.0674063
260	0.268663	0.212125	0.787875	0.201	0.0676625
261	0.268512	0.211975	0.788025	0.20105	0.0674625
262	0.268688	0.21185	0.78815	0.200975	0.0677125
263	0.269012	0.211375	0.788625	0.201075	0.0679375
264	0.269119	0.2109	0.7891	0.2009	0.0682187
265	0.269475	0.21135	0.78865	0.201675	0.0678
266	0.269894	0.2115	0.7885	0.20175	0.0681438
267	0.270719	0.211825	0.788175	0.202275	0.0684437
268	0.270856	0.212825	0.787175	0.2024	0.0684562
269	0.271219	0.213525	0.786475	0.202775	0.0684437
270	0.271381	0.21375	0.78625	0.20285	0.0685313
271	0.271775	0.21395	0.78605	0.203075	0.0687
272	0.271487	0.21445	0.78555	0.2031	0.0683875
273	0.272050	0.213525	0.786475	0.20345	0.0686
274	0.272200	0.214225	0.785775	0.2041	0.0681
275	0.272450	0.214625	0.785375	0.2043	0.06815
276	0.272950	0.21475	0.78525	0.204575	0.068375
277	0.273087	0.215275	0.784725	0.20465	0.0684375
278	0.273500	0.215025	0.784975	0.204825	0.068675
279	0.273881	0.215175	0.784825	0.205075	0.0688062
280	0.274338	0.2151	0.7849	0.205225	0.0691125
281	0.274431	0.215525	0.784475	0.20575	0.0686812
282	0.274400	0.21565	0.78435	0.2058	0.0686
283	0.274619	0.2154	0.7846	0.205725	0.0688938
284	0.275106	0.215375	0.784625	0.206075	0.0690313
285	0.275500	0.21635	0.78365	0.2069	0.0686
286	0.276200	0.216975	0.783025	0.207625	0.068575
287	0.276612	0.21795	0.78205	0.2082	0.0684125
288	0.276738	0.21835	0.78165	0.2082	0.0685375
289	0.276969	0.21875	0.78125	0.2084	0.0685687
290	0.277087	0.2187	0.7813	0.208275	0.0688125
291	0.276925	0.218125	0.781875	0.20795	0.068975
292	0.277931	0.2182	0.7818	0.20905	0.0688813
293	0.278500	0.21965	0.78035	0.2098	0.0687
294	0.278600	0.220675	0.779325	0.2096	0.069
295	0.279250	0.221125	0.778875	0.210175	0.069075
296	0.279094	0.220925	0.779075	0.209825	0.0692688
297	0.279388	0.220625	0.779375	0.209875	0.0695125
298	0.280106	0.221775	0.778225	0.21105	0.0690563
299	0.279994	0.222475	0.777525	0.21105	0.0689437
300	0.280150	0.22235	0.77765	0.211075	0.069075
301	0.279869	0.2215	0.7785	0.210725	0.0691438
302	0.280450	0.2207	0.7793	0.211225	0.069225
303	0.281069	0.22065	0.77935	0.211825	0.0692438
304	0.281619	0.221475	0.778525	0.212025	0.0695937
305	0.282031	0.221875	0.778125	0.212575	0.0694562
306	0.282531	0.223025	0.776975	0.21325	0.0692813
307	0.282881	0.223375	0.776625	0.213575	0.0693063
308	0.283463	0.2238	0.7762	0.214	0.0694625
309	0.283594	0.22405	0.77595	0.214	0.0695937
310	0.283256	0.223525	0.776475	0.21365	0.0696062
311	0.283150	0.22235	0.77765	0.2133	0.06985
312	0.283538	0.222475	0.777525	0.21385	0.0696875
313	0.283500	0.2221	0.7779	0.213575	0.069925
314	0.283594	0.2217	0.7783	0.2133	0.0702938
315	0.283369	0.221375	0.778625	0.21295	0.0704188
316	0.283875	0.22205	0.77795	0.21345	0.070425
317	0.283575	0.221875	0.778125	0.21315	0.070425
318	0.283325	0.22145	0.77855	0.2128	0.070525
319	0.283525	0.221475	0.778525	0.21305	0.070475
320	0.283744	0.22085	0.77915	0.2131	0.0706438
321	0.284256	0.2213	0.7787	0.2138	0.0704562
322	0.285137	0.2226	0.7774	0.21495	0.0701875
323	0.285156	0.22305	0.77695	0.214925	0.0702312
324	0.284800	0.2225	0.7775	0.2142	0.0706
325	0.285306	0.222075	0.777925	0.21455	0.0707563
326	0.285156	0.22255	0.77745	0.214425	0.0707312
327	0.285756	0.222925	0.777075	0.21505	0.0707062
328	0.286231	0.222975	0.777025	0.21555	0.0706813
329	0.286650	0.223625	0.776375	0.2159	0.07075
330	0.286800	0.224025	0.775975	0.2159	0.0709
331	0.286644	0.22435	0.77565	0.215825	0.0708188
332	0.286969	0.224425	0.775575	0.2164	0.0705688
333	0.287413	0.224425	0.775575	0.2168	0.0706125
334	0.287856	0.2249	0.7751	0.217225	0.0706313
335	0.287612	0.2254	0.7746	0.216975	0.0706375
336	0.287819	0.2256	0.7744	0.21735	0.0704687
337	0.287900	0.22535	0.77465	0.217525	0.070375
338	0.288488	0.2254	0.7746	0.217775	0.0707125
339	0.288800	0.22625	0.77375	0.218375	0.070425
340	0.288863	0.2267	0.7733	0.2182	0.0706625
341	0.289125	0.2266	0.7734	0.2183	0.070825
342	0.288944	0.226475	0.773525	0.21825	0.0706938
343	0.289119	0.2261	0.7739	0.21835	0.0707688
344	0.289069	0.225775	0.774225	0.218125	0.0709438
345	0.289419	0.225775	0.774225	0.218375	0.0710438
346	0.289919	0.225825	0.774175	0.2188	0.0711187
347	0.290050	0.226275	0.773725	0.219075	0.070975
348	0.290113	0.2265	0.7735	0.219225	0.0708875
349	0.290212	0.226275	0.773725	0.2191	0.0711125
350	0.290625	0.22675	0.77325	0.219925	0.0707
351	0.290856	0.22635	0.77365	0.219975	0.0708813
352	0.291200	0.226775	0.773225	0.2201	0.0711
353	0.291419	0.22695	0.77305	0.220225	0.0711938
354	0.291944	0.22755	0.77245	0.22065	0.0712938
355	0.291944	0.227775	0.772225	0.220775	0.0711688
356	0.292469	0.228725	0.771275	0.221475	0.0709937
357	0.293181	0.2294	0.7706	0.222225	0.0709562
358	0.293319	0.230425	0.769575	0.222525	0.0707938
359	0.293563	0.23035	0.76965	0.2225	0.0710625
360	0.293613	0.230625	0.769375	0.222475	0.0711375
361	0.293856	0.2309	0.7691	0.2228	0.0710563
362	0.294275	0.2307	0.7693	0.22305	0.071225
363	0.294475	0.23155	0.76845	0.22345	0.071025
364	0.294756	0.2316	0.7684	0.2236	0.0711563
365	0.294675	0.2316	0.7684	0.223225	0.07145
366	0.294519	0.231125	0.768875	0.223025	0.0714937
367	0.295075	0.231	0.769	0.22335	0.071725
368	0.295119	0.23145	0.76855	0.223525	0.0715937
369	0.295150	0.2311	0.7689	0.223475	0.071675
370	0.295619	0.231725	0.768275	0.224025	0.0715937
371	0.295862	0.23225	0.76775	0.2245	0.0713625
372	0.296150	0.232225	0.767775	0.224675	0.071475
373	0.296513	0.23225	0.76775	0.22485	0.0716625
374	0.296450	0.232125	0.767875	0.224775	0.071675
375	0.296500	0.232575	0.767425	0.22505	0.07145
376	0.296406	0.2323	0.7677	0.224525	0.0718812
377	0.296919	0.2322	0.7678	0.224775	0.0721438
378	0.297312	0.2325	0.7675	0.22535	0.0719625
379	0.297506	0.2326	0.7674	0.2257	0.0718063
380	0.297550	0.23305	0.76695	0.225825	0.071725
381	0.297563	0.232825	0.767175	0.22575	0.0718125
382	0.298144	0.2333	0.7667	0.226175	0.0719687
383	0.298281	0.233675	0.766325	0.226275	0.0720062
384	0.298256	0.23355	0.76645	0.2262	0.0720563
385	0.298000	0.23355	0.76645	0.225875	0.072125
386	0.298262	0.2332	0.7668	0.225875	0.0723875
387	0.298656	0.2335	0.7665	0.226225	0.0724313
388	0.298975	0.233575	0.766425	0.22675	0.072225
389	0.298913	0.23345	0.76655	0.22645	0.0724625
390	0.299494	0.23375	0.76625	0.227175	0.0723188
391	0.299906	0.234275	0.765725	0.22745	0.0724563
392	0.300094	0.23475	0.76525	0.227775	0.0723188
393	0.300306	0.234675	0.765325	0.2279	0.0724063
394	0.300356	0.234875	0.765125	0.2278	0.0725563
395	0.300775	0.2353	0.7647	0.2282	0.072575
396	0.300550	0.23495	0.76505	0.22785	0.0727
397	0.300825	0.23425	0.76575	0.227775	0.07305
398	0.301069	0.234675	0.765325	0.228375	0.0726938
399	0.301250	0.23505	0.76495	0.22865	0.0726
400	0.301119	0.23445	0.76555	0.22825	0.0728687
401	0.301250	0.23435	0.76565	0.228475	0.072775
402	0.301494	0.23445	0.76555	0.22855	0.0729438
403	0.301531	0.2348	0.7652	0.228825	0.0727063
404	0.301719	0.2348	0.7652	0.229225	0.0724937
405	0.302019	0.234825	0.765175	0.229425	0.0725937
406	0.302325	0.2351	0.7649	0.2296	0.072725
407	0.302519	0.23585	0.76415	0.22985	0.0726688
408	0.302569	0.2358	0.7642	0.229925	0.0726438
409	0.302663	0.23545	0.76455	0.22975	0.0729125
410	0.302925	0.235425	0.764575	0.22995	0.072975
411	0.303306	0.235875	0.764125	0.2306	0.0727063
412	0.303719	0.23595	0.76405	0.2309	0.0728188
413	0.304006	0.23655	0.76345	0.23115	0.0728562
414	0.304256	0.23715	0.76285	0.231475	0.0727813
415	0.304588	0.23765	0.76235	0.2318	0.0727875
416	0.304937	0.238125	0.761875	0.231925	0.0730125
417	0.304769	0.2376	0.7624	0.2314	0.0733687
418	0.304606	0.237275	0.762725	0.231125	0.0734812
419	0.304906	0.237625	0.762375	0.231575	0.0733313
420	0.304869	0.237225	0.762775	0.231525	0.0733437
421	0.305144	0.2375	0.7625	0.231825	0.0733188
422	0.305231	0.237025	0.762975	0.2316	0.0736312
423	0.305362	0.23735	0.76265	0.231825	0.0735375
424	0.305531	0.237475	0.762525	0.232	0.0735313
425	0.305556	0.23735	0.76265	0.232025	0.0735313
426	0.305931	0.237275	0.762725	0.232275	0.0736563
427	0.305781	0.23745	0.76255	0.23225	0.0735313
428	0.305769	0.237275	0.762725	0.23205	0.0737188
429	0.306169	0.237225	0.762775	0.2324	0.0737687
430	0.306100	0.23815	0.76185	0.23275	0.07335
431	0.306075	0.238075	0.761925	0.23245	0.073625
432	0.306444	0.237925	0.762075	0.23275	0.0736938
433	0.306563	0.238175	0.761825	0.233	0.0735625
434	0.306769	0.2385	0.7615	0.2332	0.0735688
435	0.306925	0.238625	0.761375	0.23345	0.073475
436	0.307075	0.238675	0.761325	0.23355	0.073525
437	0.307419	0.2389	0.7611	0.2339	0.0735187
438	0.307831	0.23885	0.76115	0.234325	0.0735062
439	0.308300	0.239625	0.760375	0.234925	0.073375
440	0.308100	0.2403	0.7597	0.23475	0.07335
441	0.308000	0.24015	0.75985	0.2344	0.0736
442	0.308250	0.239775	0.760225	0.234525	0.073725
443	0.308412	0.24	0.76	0.234725	0.0736875
444	0.308269	0.240325	0.759675	0.2345	0.0737687
445	0.308481	0.240575	0.759425	0.234725	0.0737562
446	0.308475	0.240225	0.759775	0.23445	0.074025
447	0.308513	0.240075	0.759925	0.234625	0.0738875
448	0.308744	0.239475	0.760525	0.234625	0.0741187
449	0.308700	0.239525	0.760475	0.23475	0.07395
450	0.308887	0.23915	0.76085	0.2348	0.0740875
451	0.309056	0.23945	0.76055	0.235025	0.0740313
452	0.309312	0.23975	0.76025	0.235075	0.0742375
453	0.309238	0.239725	0.760275	0.235275	0.0739625
454	0.309281	0.239275	0.760725	0.235275	0.0740062
455	0.309444	0.2398	0.7602	0.23545	0.0739937
456	0.309644	0.239475	0.760525	0.23545	0.0741938
457	0.309887	0.240075	0.759925	0.2358	0.0740875
458	0.310081	0.2404	0.7596	0.2359	0.0741813
459	0.310006	0.240475	0.759525	0.2357	0.0743063
460	0.310144	0.240175	0.759825	0.235875	0.0742687
461	0.310406	0.240525	0.759475	0.236025	0.0743812
462	0.310631	0.240775	0.759225	0.236225	0.0744062
463	0.310719	0.240725	0.759275	0.2363	0.0744188
464	0.310613	0.241175	0.758825	0.236475	0.0741375
465	0.310931	0.240975	0.759025	0.236425	0.0745062
466	0.310944	0.241075	0.758925	0.2365	0.0744438
467	0.310919	0.2411	0.7589	0.2366	0.0743188
468	0.310887	0.2407	0.7593	0.2364	0.0744875
469	0.311025	0.24005	0.75995	0.236175	0.07485
470	0.311381	0.24055	0.75945	0.2366	0.0747812
471	0.311038	0.240575	0.759425	0.236075	0.0749625
472	0.311325	0.240675	0.759325	0.236525	0.0748
473	0.311575	0.240675	0.759325	0.23675	0.074825
474	0.311581	0.24095	0.75905	0.236875	0.0747063
475	0.311481	0.240775	0.759225	0.236575	0.0749062
476	0.311437	0.240475	0.759525	0.2365	0.0749375
477	0.311594	0.2403	0.7597	0.236575	0.0750187
478	0.311725	0.24045	0.75955	0.2369	0.074825
479	0.311962	0.2407	0.7593	0.23725	0.0747125
480	0.311788	0.241125	0.758875	0.237175	0.0746125
481	0.311831	0.2407	0.7593	0.236925	0.0749062
482	0.312031	0.240725	0.759275	0.237225	0.0748063
483	0.312231	0.240675	0.759325	0.237425	0.0748063
484	0.312213	0.240725	0.759275	0.23735	0.0748625
485	0.312375	0.240475	0.759525	0.2374	0.074975
486	0.312412	0.2406	0.7594	0.237575	0.0748375
487	0.312769	0.240725	0.759275	0.237775	0.0749937
488	0.312837	0.240975	0.759025	0.237925	0.0749125
489	0.312956	0.24135	0.75865	0.23825	0.0747063
490	0.313088	0.241775	0.758225	0.238475	0.0746125
491	0.313494	0.2422	0.7578	0.2389	0.0745938
492	0.313644	0.242475	0.757525	0.2389	0.0747437
493	0.313831	0.24255	0.75745	0.238975	0.0748562
494	0.313781	0.242625	0.757375	0.238925	0.0748562
495	0.314056	0.242925	0.757075	0.239125	0.0749313
496	0.314156	0.24295	0.75705	0.2393	0.0748562
497	0.314069	0.242875	0.757125	0.239325	0.0747437
498	0.314275	0.2428	0.7572	0.2395	0.074775
499	0.314425	0.24275	0.75725	0.239525	0.0749
500	0.314600	0.24315	0.75685	0.239675	0.074925
501	0.314962	0.243675	0.756325	0.240175	0.0747875
502	0.315044	0.244025	0.755975	0.240175	0.0748687
503	0.314931	0.24355	0.75645	0.239675	0.0752562
504	0.315144	0.243375	0.756625	0.239825	0.0753188
505	0.315238	0.243575	0.756425	0.239675	0.0755625
506	0.315419	0.2437	0.7563	0.239825	0.0755938
507	0.315544	0.243975	0.756025	0.24025	0.0752938
508	0.315594	0.243925	0.756075	0.240375	0.0752188
509	0.315912	0.244225	0.755775	0.240775	0.0751375
510	0.315919	0.244175	0.755825	0.240725	0.0751938
511	0.316113	0.24445	0.75555	0.2409	0.0752125
512	0.316300	0.244625	0.755375	0.241075	0.075225
513	0.316188	0.244525	0.755475	0.241	0.0751875
514	0.316206	0.24465	0.75535	0.241075	0.0751312
515	0.316300	0.24415	0.75585	0.2407	0.0756
516	0.316300	0.24405	0.75595	0.240675	0.075625
517	0.316369	0.2438	0.7562	0.240675	0.0756938
518	0.316525	0.243825	0.756175	0.240725	0.0758
519	0.316600	0.2437	0.7563	0.24085	0.07575
520	0.316594	0.243625	0.756375	0.2409	0.0756938
521	0.316700	0.24375	0.75625	0.241025	0.075675
522	0.316769	0.244125	0.755875	0.2413	0.0754688
523	0.317194	0.244625	0.755375	0.2417	0.0754937
524	0.317506	0.24495	0.75505	0.242025	0.0754813
525	0.317175	0.244925	0.755075	0.241625	0.07555
526	0.317250	0.24485	0.75515	0.241675	0.075575
527	0.317406	0.245	0.755	0.241875	0.0755312
528	0.317444	0.244825	0.755175	0.241725	0.0757188
529	0.317156	0.244875	0.755125	0.241625	0.0755312
530	0.317487	0.244575	0.755425	0.24185	0.0756375
531	0.317500	0.244875	0.755125	0.241925	0.075575
532	0.317606	0.244775	0.755225	0.242025	0.0755813
533	0.317763	0.24475	0.75525	0.24215	0.0756125
534	0.317844	0.24465	0.75535	0.242225	0.0756187
535	0.317887	0.244925	0.755075	0.2425	0.0753875
536	0.317825	0.244575	0.755425	0.242325	0.0755
537	0.318031	0.2448	0.7552	0.242625	0.0754062
538	0.317900	0.2446	0.7554	0.24235	0.07555
539	0.317981	0.244475	0.755525	0.242325	0.0756562
540	0.317856	0.24435	0.75565	0.242175	0.0756813
541	0.317975	0.243925	0.756075	0.242175	0.0758
542	0.318000	0.244075	0.755925	0.242225	0.075775
543	0.318200	0.2442	0.7558	0.24235	0.07585
544	0.318225	0.244625	0.755375	0.242425	0.0758
545	0.318375	0.24425	0.75575	0.242375	0.076
546	0.318344	0.24445	0.75555	0.242325	0.0760187
547	0.318494	0.244525	0.755475	0.242725	0.0757687
548	0.318631	0.2448	0.7552	0.24295	0.0756813
549	0.318694	0.245075	0.754925	0.242975	0.0757188
550	0.318862	0.245325	0.754675	0.243125	0.0757375
551	0.318600	0.245175	0.754825	0.242875	0.075725
552	0.318713	0.24495	0.75505	0.242875	0.0758375
553	0.318987	0.24525	0.75475	0.243225	0.0757625
554	0.319412	0.24595	0.75405	0.2438	0.0756125
555	0.319500	0.24635	0.75365	0.2439	0.0756
556	0.319444	0.246375	0.753625	0.2437	0.0757437
557	0.319631	0.246675	0.753325	0.243975	0.0756562
558	0.319656	0.246725	0.753275	0.243975	0.0756813
559	0.319525	0.246625	0.753375	0.2438	0.075725
560	0.319688	0.246675	0.753325	0.243925	0.0757625
561	0.319581	0.2464	0.7536	0.24375	0.0758313
562	0.319331	0.245825	0.754175	0.243375	0.0759563
563	0.319450	0.245525	0.754475	0.24335	0.0761
564	0.319519	0.245375	0.754625	0.243475	0.0760437
565	0.319544	0.245225	0.754775	0.243625	0.0759187
566	0.319656	0.24545	0.75455	0.24365	0.0760062
567	0.319650	0.245425	0.754575	0.243675	0.075975
568	0.319794	0.2452	0.7548	0.243575	0.0762188
569	0.319875	0.245375	0.754625	0.24375	0.076125
570	0.319931	0.245625	0.754375	0.24375	0.0761813
571	0.319750	0.245325	0.754675	0.2435	0.07625
572	0.319631	0.2449	0.7551	0.243175	0.0764563
573	0.319688	0.2448	0.7552	0.2431	0.0765875
574	0.319631	0.244825	0.755175	0.243175	0.0764563
575	0.319719	0.244825	0.755175	0.243275	0.0764438
576	0.319663	0.24485	0.75515	0.243325	0.0763375
577	0.319788	0.245075	0.754925	0.243575	0.0762125
578	0.319944	0.244825	0.755175	0.2436	0.0763438
579	0.320119	0.24525	0.75475	0.24385	0.0762687
580	0.319994	0.245175	0.754825	0.24375	0.0762437
581	0.320037	0.245425	0.754575	0.2439	0.0761375
582	0.320088	0.245425	0.754575	0.2439	0.0761875
583	0.320281	0.245575	0.754425	0.24415	0.0761312
584	0.320169	0.245725	0.754275	0.24405	0.0761187
585	0.320238	0.24555	0.75445	0.244	0.0762375
586	0.320188	0.2457	0.7543	0.244	0.0761875
587	0.320256	0.245625	0.754375	0.244025	0.0762313
588	0.320444	0.245825	0.754175	0.244275	0.0761687
589	0.320369	0.2457	0.7543	0.2441	0.0762687
590	0.320581	0.246175	0.753825	0.244525	0.0760563
591	0.320556	0.246275	0.753725	0.24455	0.0760062
592	0.320619	0.24635	0.75365	0.244625	0.0759937
593	0.320688	0.2463	0.7537	0.24455	0.0761375
594	0.320831	0.246375	0.753625	0.2448	0.0760312
595	0.320887	0.246625	0.753375	0.245025	0.0758625
596	0.321088	0.246575	0.753425	0.2451	0.0759875
597	0.321113	0.246625	0.753375	0.2451	0.0760125
598	0.321081	0.246675	0.753325	0.2451	0.0759813
599	0.321319	0.247	0.753	0.24535	0.0759688
600	0.321181	0.246775	0.753225	0.245025	0.0761562
601	0.321244	0.2468	0.7532	0.245075	0.0761687
602	0.321113	0.2467	0.7533	0.2447	0.0764125
603	0.320850	0.2463	0.7537	0.244375	0.076475
604	0.320887	0.246075	0.753925	0.2444	0.0764875
605	0.320850	0.246075	0.753925	0.2445	0.07635
606	0.320838	0.245775	0.754225	0.244525	0.0763125
607	0.320831	0.24555	0.75445	0.244425	0.0764062
608	0.320956	0.2456	0.7544	0.24455	0.0764062
609	0.320931	0.245675	0.754325	0.24455	0.0763812
610	0.320950	0.2457	0.7543	0.244575	0.076375
611	0.321012	0.24585	0.75415	0.244725	0.0762875
612	0.321194	0.24595	0.75405	0.24475	0.0764438
613	0.321081	0.246	0.754	0.244675	0.0764062
614	0.320925	0.24585	0.75415	0.24455	0.076375
615	0.320994	0.2456	0.7544	0.2446	0.0763937
616	0.320994	0.24555	0.75445	0.24455	0.0764438
617	0.320944	0.24555	0.75445	0.24455	0.0763937
618	0.321019	0.245475	0.754525	0.244575	0.0764438
619	0.321150	0.245625	0.754375	0.2448	0.07635
620	0.321163	0.245725	0.754275	0.244825	0.0763375
621	0.321281	0.2458	0.7542	0.24495	0.0763313
622	0.321288	0.245875	0.754125	0.24505	0.0762375
623	0.321206	0.24595	0.75405	0.245	0.0762063
624	0.321263	0.2458	0.7542	0.245	0.0762625
625	0.321319	0.245775	0.754225	0.245025	0.0762937
626	0.321331	0.24585	0.75415	0.24505	0.0762812
627	0.321412	0.24595	0.75405	0.24515	0.0762625
628	0.321500	0.24605	0.75395	0.245275	0.076225
629	0.321613	0.24625	0.75375	0.245425	0.0761875
630	0.321731	0.246325	0.753675	0.24555	0.0761813
631	0.321775	0.246475	0.753525	0.245575	0.0762
632	0.321744	0.24645	0.75355	0.24555	0.0761938
633	0.321756	0.2465	0.7535	0.2455	0.0762562
634	0.321756	0.246675	0.753325	0.24555	0.0762063
635	0.322094	0.246875	0.753125	0.245925	0.0761687
636	0.322119	0.24705	0.75295	0.24595	0.0761687
637	0.322375	0.247275	0.752725	0.24615	0.076225
638	0.322406	0.247675	0.752325	0.24605	0.0763563
639	0.322213	0.2476	0.7524	0.2458	0.0764125
640	0.322131	0.24735	0.75265	0.2456	0.0765312
641	0.322269	0.247325	0.752675	0.245675	0.0765938
642	0.322588	0.247225	0.752775	0.24595	0.0766375
643	0.322713	0.247825	0.752175	0.246325	0.0763875
644	0.322506	0.248075	0.751925	0.2461	0.0764062
645	0.322487	0.247575	0.752425	0.245875	0.0766125
646	0.322506	0.247725	0.752275	0.245925	0.0765813
647	0.322556	0.2476	0.7524	0.24595	0.0766063
648	0.322512	0.247525	0.752475	0.24575	0.0767625
649	0.322750	0.24795	0.75205	0.246225	0.076525
650	0.322769	0.247975	0.752025	0.2463	0.0764688
651	0.323025	0.2481	0.7519	0.2464	0.076625
652	0.323231	0.248275	0.751725	0.2466	0.0766312
653	0.323250	0.24845	0.75155	0.246625	0.076625
654	0.323119	0.2483	0.7517	0.24655	0.0765688
655	0.323144	0.24835	0.75165	0.2466	0.0765437
656	0.323462	0.248425	0.751575	0.2468	0.0766625
657	0.323437	0.248625	0.751375	0.24685	0.0765875
658	0.323306	0.248325	0.751675	0.2466	0.0767063
659	0.323325	0.248225	0.751775	0.246475	0.07685
660	0.323537	0.248175	0.751825	0.24655	0.0769875
661	0.323638	0.248325	0.751675	0.246675	0.0769625
662	0.323669	0.24875	0.75125	0.246825	0.0768438
663	0.323469	0.248625	0.751375	0.2467	0.0767687
664	0.323619	0.248475	0.751525	0.246725	0.0768937
665	0.323806	0.248725	0.751275	0.24705	0.0767562
666	0.323688	0.24875	0.75125	0.24685	0.0768375
667	0.323706	0.2485	0.7515	0.2468	0.0769062
668	0.323869	0.24835	0.75165	0.246925	0.0769438
669	0.323925	0.2488	0.7512	0.2471	0.076825
670	0.324050	0.248675	0.751325	0.247325	0.076725
671	0.324156	0.24865	0.75135	0.247375	0.0767812
672	0.324188	0.248825	0.751175	0.2474	0.0767875
673	0.324194	0.248725	0.751275	0.24735	0.0768438
674	0.324281	0.248925	0.751075	0.24745	0.0768313
675	0.324306	0.249225	0.750775	0.2477	0.0766063
676	0.324487	0.249375	0.750625	0.24775	0.0767375
677	0.324525	0.249425	0.750575	0.247875	0.07665
678	0.324781	0.249525	0.750475	0.24805	0.0767313
679	0.324769	0.249725	0.750275	0.248	0.0767687
680	0.324681	0.249575	0.750425	0.2478	0.0768812
681	0.324838	0.2494	0.7506	0.2478	0.0770375
682	0.325025	0.249625	0.750375	0.248175	0.07685
683	0.325113	0.2499	0.7501	0.24835	0.0767625
684	0.325313	0.2502	0.7498	0.2486	0.0767125
685	0.325363	0.2504	0.7496	0.2486	0.0767625
686	0.325419	0.250175	0.749825	0.248475	0.0769438
687	0.325244	0.25045	0.74955	0.248375	0.0768688
688	0.325319	0.250175	0.749825	0.24835	0.0769688
689	0.325544	0.2502	0.7498	0.248525	0.0770187
690	0.325613	0.2504	0.7496	0.24855	0.0770625
691	0.325606	0.250575	0.749425	0.248525	0.0770813
692	0.325663	0.250525	0.749475	0.248525	0.0771375
693	0.325469	0.250375	0.749625	0.248325	0.0771437
694	0.325388	0.2499	0.7501	0.2481	0.0772875
695	0.325450	0.2497	0.7503	0.248175	0.077275
696	0.325619	0.249975	0.750025	0.24835	0.0772687
697	0.325756	0.25005	0.74995	0.24845	0.0773063
698	0.325919	0.2504	0.7496	0.2488	0.0771188
699	0.326225	0.25075	0.74925	0.249175	0.07705
700	0.326350	0.250975	0.749025	0.2493	0.07705
701	0.326375	0.251025	0.748975	0.249225	0.07715
702	0.326056	0.250875	0.749125	0.248875	0.0771813
703	0.326019	0.2506	0.7494	0.24885	0.0771687
704	0.326000	0.2502	0.7498	0.24865	0.07735
705	0.326075	0.250425	0.749575	0.2488	0.077275
706	0.326219	0.250475	0.749525	0.248975	0.0772438
707	0.326244	0.250425	0.749575	0.248975	0.0772687
708	0.326350	0.25025	0.74975	0.249025	0.077325
709	0.326338	0.2505	0.7495	0.24915	0.0771875
710	0.326544	0.25065	0.74935	0.249475	0.0770688
711	0.326725	0.250875	0.749125	0.249625	0.0771
712	0.326756	0.2512	0.7488	0.249775	0.0769813
713	0.326856	0.2513	0.7487	0.24985	0.0770062
714	0.326987	0.25125	0.74875	0.24985	0.0771375
715	0.327050	0.251175	0.748825	0.249925	0.077125
716	0.327138	0.251525	0.748475	0.2501	0.0770375
717	0.327169	0.25145	0.74855	0.25	0.0771687
718	0.327094	0.251625	0.748375	0.25	0.0770938
719	0.327050	0.25155	0.74845	0.249875	0.077175
720	0.327250	0.251525	0.748475	0.250025	0.077225
721	0.327288	0.251525	0.748475	0.250025	0.0772625
722	0.327356	0.2518	0.7482	0.25025	0.0771063
723	0.327306	0.251925	0.748075	0.250225	0.0770813
724	0.327388	0.251925	0.748075	0.2502	0.0771875
725	0.327356	0.25165	0.74835	0.25005	0.0773063
726	0.327206	0.25115	0.74885	0.2497	0.0775062
727	0.327194	0.25105	0.74895	0.249775	0.0774187
728	0.327388	0.2512	0.7488	0.25005	0.0773375
729	0.327462	0.251375	0.748625	0.25015	0.0773125
730	0.327381	0.251225	0.748775	0.249975	0.0774062
731	0.327413	0.251125	0.748875	0.249925	0.0774875
732	0.327250	0.25095	0.74905	0.24965	0.0776
733	0.327175	0.2509	0.7491	0.2496	0.077575
734	0.327106	0.25045	0.74955	0.2495	0.0776063
735	0.327138	0.250275	0.749725	0.249525	0.0776125
736	0.327194	0.2502	0.7498	0.249625	0.0775688
737	0.327331	0.2504	0.7496	0.249775	0.0775562
738	0.327462	0.2506	0.7494	0.250075	0.0773875
739	0.327544	0.251075	0.748925	0.25025	0.0772937
740	0.327550	0.2511	0.7489	0.2502	0.07735
741	0.327481	0.2509	0.7491	0.24995	0.0775312
742	0.327506	0.25085	0.74915	0.249975	0.0775312
743	0.327531	0.251	0.749	0.250125	0.0774062
744	0.327575	0.25115	0.74885	0.250225	0.07735
745	0.327587	0.251175	0.748825	0.250275	0.0773125
746	0.327469	0.250975	0.749025	0.250125	0.0773438
747	0.327525	0.25085	0.74915	0.25015	0.077375
748	0.327606	0.250925	0.749075	0.2502	0.0774062
749	0.327663	0.25105	0.74895	0.2503	0.0773625
750	0.327600	0.250875	0.749125	0.25015	0.07745
751	0.327612	0.251075	0.748925	0.250275	0.0773375
752	0.327625	0.251075	0.748925	0.2503	0.077325
753	0.327750	0.251125	0.748875	0.250325	0.077425
754	0.327750	0.25115	0.74885	0.250325	0.077425
755	0.327706	0.25125	0.74875	0.250275	0.0774312
756	0.327769	0.251075	0.748925	0.25025	0.0775187
757	0.327813	0.2511	0.7489	0.250275	0.0775375
758	0.327831	0.251175	0.748825	0.25035	0.0774813
759	0.327775	0.25125	0.74875	0.25035	0.077425
760	0.327756	0.251075	0.748925	0.2503	0.0774563
761	0.327769	0.250875	0.749125	0.25025	0.0775187
762	0.327831	0.250925	0.749075	0.250375	0.0774563
763	0.327738	0.250975	0.749025	0.250275	0.0774625
764	0.327794	0.250925	0.749075	0.250325	0.0774688
765	0.327800	0.250975	0.749025	0.250325	0.077475
766	0.327962	0.250975	0.749025	0.2505	0.0774625
767	0.328075	0.2511	0.7489	0.250525	0.07755
768	0.328062	0.25125	0.74875	0.25065	0.0774125
769	0.328050	0.251325	0.748675	0.250675	0.077375
770	0.328056	0.25135	0.74865	0.250675	0.0773812
771	0.328144	0.251375	0.748625	0.2507	0.0774438
772	0.328169	0.251425	0.748575	0.250675	0.0774938
773	0.328319	0.25165	0.74835	0.250825	0.0774938
774	0.328331	0.25165	0.74835	0.25085	0.0774813
775	0.328413	0.25165	0.74835	0.250825	0.0775875
776	0.328269	0.251975	0.748025	0.2509	0.0773688
777	0.328175	0.251475	0.748525	0.250575	0.0776
778	0.328350	0.251725	0.748275	0.2509	0.07745
779	0.328388	0.251925	0.748075	0.251	0.0773875
780	0.328325	0.251825	0.748175	0.250825	0.0775
781	0.328263	0.25185	0.74815	0.2508	0.0774625
782	0.328256	0.251775	0.748225	0.2508	0.0774563
783	0.328425	0.2516	0.7484	0.2509	0.077525
784	0.328444	0.2517	0.7483	0.2509	0.0775437
785	0.328388	0.251575	0.748425	0.250825	0.0775625
786	0.328537	0.2518	0.7482	0.25105	0.0774875
787	0.328525	0.251925	0.748075	0.251125	0.0774
788	0.328381	0.25195	0.74805	0.250925	0.0774563
789	0.328369	0.2518	0.7482	0.25085	0.0775187
790	0.328306	0.2515	0.7485	0.250675	0.0776312
791	0.328400	0.2516	0.7484	0.250825	0.077575
792	0.328419	0.2516	0.7484	0.2509	0.0775187
793	0.328475	0.251525	0.748475	0.2509	0.077575
794	0.328450	0.251575	0.748425	0.250925	0.077525
795	0.328537	0.25165	0.74835	0.250975	0.0775625
796	0.328587	0.25175	0.74825	0.251025	0.0775625
797	0.328469	0.2518	0.7482	0.250925	0.0775437
798	0.328569	0.25175	0.74825	0.251025	0.0775437
799	0.328487	0.251525	0.748475	0.2508	0.0776875
800	0.328562	0.2515	0.7485	0.2509	0.0776625
801	0.328556	0.251525	0.748475	0.25095	0.0776063
802	0.328575	0.251625	0.748375	0.25095	0.077625
803	0.328519	0.25175	0.74825	0.25095	0.0775688
804	0.328537	0.25145	0.74855	0.250825	0.0777125
805	0.328587	0.25145	0.74855	0.2509	0.0776875
806	0.328544	0.2514	0.7486	0.250925	0.0776188
807	0.328656	0.2515	0.7485	0.251075	0.0775813
808	0.328644	0.25155	0.74845	0.2511	0.0775437
809	0.328575	0.251525	0.748475	0.250975	0.0776
810	0.328562	0.2514	0.7486	0.250875	0.0776875
811	0.328594	0.251375	0.748625	0.250925	0.0776687
812	0.328669	0.25145	0.74855	0.251025	0.0776437
813	0.328663	0.251475	0.748525	0.250975	0.0776875
814	0.328675	0.2514	0.7486	0.251	0.077675
815	0.328569	0.251475	0.748525	0.251	0.0775688
816	0.328594	0.251375	0.748625	0.251	0.0775938
817	0.328675	0.2515	0.7485	0.251125	0.07755
818	0.328581	0.2514	0.7486	0.250875	0.0777063
819	0.328706	0.25135	0.74865	0.250975	0.0777313
820	0.328900	0.25155	0.74845	0.251175	0.077725
821	0.328819	0.251725	0.748275	0.2512	0.0776188
822	0.328956	0.251675	0.748325	0.251275	0.0776812
823	0.328844	0.251775	0.748225	0.251225	0.0776188
824	0.328863	0.2518	0.7482	0.25125	0.0776125
825	0.328863	0.2518	0.7482	0.2512	0.0776625
826	0.328869	0.251875	0.748125	0.251275	0.0775938
827	0.328950	0.251925	0.748075	0.251375	0.077575
828	0.328919	0.251875	0.748125	0.251275	0.0776437
829	0.328875	0.25185	0.74815	0.25115	0.077725
830	0.328969	0.251775	0.748225	0.25125	0.0777188
831	0.329031	0.251875	0.748125	0.25135	0.0776812
832	0.328888	0.2518	0.7482	0.2512	0.0776875
833	0.328906	0.2516	0.7484	0.251225	0.0776812
834	0.329031	0.251525	0.748475	0.25125	0.0777812
835	0.328956	0.251525	0.748475	0.251175	0.0777812
836	0.328950	0.251575	0.748425	0.25125	0.0777
837	0.328919	0.25145	0.74855	0.2512	0.0777188
838	0.328944	0.2515	0.7485	0.25125	0.0776938
839	0.329050	0.251475	0.748525	0.251275	0.077775
840	0.329206	0.251725	0.748275	0.2515	0.0777063
841	0.329288	0.252025	0.747975	0.251625	0.0776625
842	0.329256	0.251975	0.748025	0.251525	0.0777313
843	0.329225	0.252	0.748	0.251525	0.0777
844	0.329181	0.252025	0.747975	0.251525	0.0776562
845	0.329269	0.25205	0.74795	0.251625	0.0776437
846	0.329431	0.252175	0.747825	0.2518	0.0776312
847	0.329487	0.252325	0.747675	0.251825	0.0776625
848	0.329550	0.252475	0.747525	0.251925	0.077625
849	0.329606	0.252525	0.747475	0.252	0.0776063
850	0.329681	0.252575	0.747425	0.25205	0.0776312
851	0.329700	0.252775	0.747225	0.2521	0.0776
852	0.329756	0.2528	0.7472	0.252175	0.0775813
853	0.329781	0.2527	0.7473	0.252125	0.0776562
854	0.329625	0.2526	0.7474	0.251975	0.07765
855	0.329537	0.252425	0.747575	0.2518	0.0777375
856	0.329475	0.2523	0.7477	0.25165	0.077825
857	0.329594	0.252375	0.747625	0.2518	0.0777937
858	0.329550	0.2525	0.7475	0.251825	0.077725
859	0.329525	0.252375	0.747625	0.251775	0.07775
860	0.329587	0.252425	0.747575	0.251925	0.0776625
861	0.329681	0.25245	0.74755	0.2521	0.0775813
862	0.329756	0.252475	0.747525	0.252175	0.0775813
863	0.329713	0.2526	0.7474	0.252175	0.0775375
864	0.329669	0.25255	0.74745	0.2521	0.0775688
865	0.329738	0.252475	0.747525	0.252125	0.0776125
866	0.329863	0.252625	0.747375	0.25225	0.0776125
867	0.329906	0.252775	0.747225	0.25235	0.0775562
868	0.329825	0.25275	0.74725	0.25225	0.077575
869	0.329888	0.2528	0.7472	0.252325	0.0775625
870	0.329794	0.25265	0.74735	0.252175	0.0776188
871	0.329813	0.2527	0.7473	0.2522	0.0776125
872	0.329750	0.252625	0.747375	0.252125	0.077625
873	0.329794	0.2526	0.7474	0.25215	0.0776437
874	0.329844	0.252625	0.747375	0.2522	0.0776437
875	0.329913	0.252725	0.747275	0.252275	0.0776375
876	0.329813	0.25265	0.74735	0.25215	0.0776625
877	0.329894	0.252525	0.747475	0.25215	0.0777438
878	0.329850	0.2525	0.7475	0.252175	0.077675
879	0.329900	0.252525	0.747475	0.252225	0.077675
880	0.329919	0.252625	0.747375	0.252225	0.0776938
881	0.329975	0.252675	0.747325	0.252325	0.07765
882	0.330075	0.252825	0.747175	0.25245	0.077625
883	0.330106	0.252925	0.747075	0.252425	0.0776812
884	0.330100	0.253	0.747	0.252425	0.077675
885	0.330081	0.252825	0.747175	0.2523	0.0777812
886	0.329900	0.252825	0.747175	0.252125	0.077775
887	0.329937	0.252775	0.747225	0.25215	0.0777875
888	0.330037	0.25275	0.74725	0.252275	0.0777625
889	0.330144	0.2529	0.7471	0.252375	0.0777687
890	0.330200	0.25295	0.74705	0.252425	0.077775
891	0.330225	0.253125	0.746875	0.252525	0.0777
892	0.330250	0.253225	0.746775	0.25255	0.0777
893	0.330213	0.25315	0.74685	0.2525	0.0777125
894	0.330456	0.2533	0.7467	0.2527	0.0777562
895	0.330325	0.253475	0.746525	0.2527	0.077625
896	0.330256	0.25325	0.74675	0.252575	0.0776812
897	0.330206	0.253025	0.746975	0.2524	0.0778062
898	0.330225	0.2531	0.7469	0.25255	0.077675
899	0.330163	0.253075	0.746925	0.252375	0.0777875
900	0.330188	0.25315	0.74685	0.2525	0.0776875
901	0.330131	0.253025	0.746975	0.25245	0.0776812
902	0.330219	0.2529	0.7471	0.252475	0.0777438
903	0.330219	0.25295	0.74705	0.252475	0.0777438
904	0.330231	0.252925	0.747075	0.252525	0.0777063
905	0.330331	0.252975	0.747025	0.252575	0.0777562
906	0.330350	0.253	0.747	0.252575	0.077775
907	0.330331	0.253175	0.746825	0.2526	0.0777313
908	0.330344	0.25315	0.74685	0.2526	0.0777438
909	0.330381	0.253075	0.746925	0.2526	0.0777812
910	0.330331	0.25295	0.74705	0.252475	0.0778563
911	0.330406	0.253025	0.746975	0.2526	0.0778062
912	0.330537	0.25325	0.74675	0.25275	0.0777875
913	0.330600	0.253325	0.746675	0.252825	0.077775
914	0.330625	0.25345	0.74655	0.252775	0.07785
915	0.330606	0.25355	0.74645	0.252775	0.0778313
916	0.330450	0.2534	0.7466	0.25255	0.0779
917	0.330344	0.2532	0.7468	0.252475	0.0778688
918	0.330369	0.253	0.747	0.252425	0.0779438
919	0.330500	0.2531	0.7469	0.2527	0.0778
920	0.330506	0.253075	0.746925	0.25275	0.0777562
921	0.330512	0.2531	0.7469	0.2527	0.0778125
922	0.330525	0.253075	0.746925	0.25275	0.077775
923	0.330550	0.25315	0.74685	0.252825	0.077725
924	0.330587	0.253125	0.746875	0.252875	0.0777125
925	0.330587	0.253225	0.746775	0.252875	0.0777125
926	0.330631	0.253275	0.746725	0.252925	0.0777063
927	0.330681	0.253275	0.746725	0.253	0.0776812
928	0.330663	0.253325	0.746675	0.252975	0.0776875
929	0.330619	0.253225	0.746775	0.252925	0.0776938
930	0.330731	0.2532	0.7468	0.252975	0.0777562
931	0.330731	0.253225	0.746775	0.252925	0.0778062
932	0.330769	0.25325	0.74675	0.253025	0.0777438
933	0.330694	0.253325	0.746675	0.253025	0.0776687
934	0.330700	0.253225	0.746775	0.252975	0.077725
935	0.330706	0.253275	0.746725	0.253025	0.0776812
936	0.330788	0.2534	0.7466	0.253175	0.0776125
937	0.330794	0.2535	0.7465	0.253225	0.0775688
938	0.330644	0.2533	0.7467	0.25305	0.0775938
939	0.330694	0.25315	0.74685	0.253	0.0776938
940	0.330725	0.253125	0.746875	0.253025	0.0777
941	0.330738	0.253175	0.746825	0.25305	0.0776875
942	0.330756	0.25325	0.74675	0.253125	0.0776312
943	0.330725	0.253275	0.746725	0.253075	0.07765
944	0.330644	0.25315	0.74685	0.25295	0.0776938
945	0.330644	0.253025	0.746975	0.252925	0.0777188
946	0.330669	0.25305	0.74695	0.25295	0.0777188
947	0.330706	0.253175	0.746825	0.253025	0.0776812
948	0.330750	0.2532	0.7468	0.253075	0.077675
949	0.330763	0.253225	0.746775	0.253125	0.0776375
950	0.330769	0.2532	0.7468	0.2531	0.0776687
951	0.330744	0.253225	0.746775	0.2531	0.0776437
952	0.330763	0.25315	0.74685	0.253025	0.0777375
953	0.330775	0.2532	0.7468	0.2531	0.077675
954	0.330788	0.2533	0.7467	0.253125	0.0776625
955	0.330825	0.253375	0.746625	0.253225	0.0776
956	0.330794	0.25325	0.74675	0.25315	0.0776437
957	0.330800	0.253225	0.746775	0.25315	0.07765
958	0.330806	0.25325	0.74675	0.253175	0.0776312
959	0.330831	0.25325	0.74675	0.2532	0.0776312
960	0.330806	0.25325	0.74675	0.253175	0.0776312
961	0.330813	0.253275	0.746725	0.2532	0.0776125
962	0.330813	0.253275	0.746725	0.2532	0.0776125
963	0.330844	0.253275	0.746725	0.253225	0.0776188
964	0.330844	0.253275	0.746725	0.253225	0.0776188
965	0.330850	0.253275	0.746725	0.25325	0.0776
966	0.330844	0.2533	0.7467	0.25325	0.0775938
967	0.330825	0.253325	0.746675	0.253225	0.0776
968	0.330800	0.253275	0.746725	0.253175	0.077625
969	0.330819	0.253275	0.746725	0.253175	0.0776437
970	0.330806	0.253275	0.746725	0.253175	0.0776312
971	0.330750	0.253175	0.746825	0.253075	0.077675
972	0.330750	0.25315	0.74685	0.253075	0.077675
973	0.330756	0.253075	0.746925	0.253025	0.0777313
974	0.330763	0.253075	0.746925	0.25305	0.0777125
975	0.330781	0.2531	0.7469	0.2531	0.0776812
976	0.330788	0.25315	0.74685	0.253125	0.0776625
977	0.330819	0.25315	0.74685	0.25315	0.0776687
978	0.330831	0.253225	0.746775	0.2532	0.0776312
979	0.330831	0.253225	0.746775	0.2532	0.0776312
980	0.330825	0.25325	0.74675	0.2532	0.077625
981	0.330825	0.25325	0.74675	0.2532	0.077625
982	0.330825	0.25325	0.74675	0.2532	0.077625
983	0.330800	0.25325	0.74675	0.253175	0.077625
984	0.330825	0.25325	0.74675	0.2532	0.077625
985	0.330844	0.2533	0.7467	0.253225	0.0776188
986	0.330888	0.253325	0.746675	0.25325	0.0776375
987	0.330838	0.253325	0.746675	0.253175	0.0776625
988	0.330869	0.253325	0.746675	0.2532	0.0776687
989	0.330863	0.25335	0.74665	0.253225	0.0776375
990	0.330863	0.25335	0.74665	0.253225	0.0776375
991	0.330838	0.2533	0.7467	0.253175	0.0776625
992	0.330850	0.253275	0.746725	0.2532	0.07765
993	0.330875	0.2533	0.7467	0.253275	0.0776
994	0.330875	0.2533	0.7467	0.253275	0.0776
995	0.330875	0.253325	0.746675	0.253275	0.0776
996	0.330900	0.253325	0.746675	0.2533	0.0776
997	0.330925	0.253325	0.746675	0.253325	0.0776
998	0.330919	0.2534	0.7466	0.253325	0.0775938
999	0.330938	0.2534	0.7466	0.25335	0.0775875
1000	0.330888	0.253425	0.746575	0.2533	0.0775875
1001	0.330869	0.2534	0.7466	0.2533	0.0775688
1002	0.330894	0.253375	0.746625	0.253325	0.0775688
1003	0.330894	0.2534	0.7466	0.25335	0.0775437
1004	0.330894	0.2534	0.7466	0.25335	0.0775437
1005	0.330913	0.253425	0.746575	0.253375	0.0775375
1006	0.330913	0.253425	0.746575	0.253375	0.0775375
1007	0.330888	0.2534	0.7466	0.25335	0.0775375
1008	0.330919	0.25335	0.74665	0.253325	0.0775938
1009	0.330900	0.25335	0.74665	0.253325	0.077575
1010	0.330925	0.25335	0.74665	0.25335	0.077575
1011	0.330919	0.2534	0.7466	0.253375	0.0775437
1012	0.330919	0.2534	0.7466	0.253375	0.0775437
1013	0.330938	0.253425	0.746575	0.253375	0.0775625
1014	0.330938	0.25345	0.74655	0.253375	0.0775625
1015	0.330938	0.25345	0.74655	0.253375	0.0775625
1016	0.330956	0.253475	0.746525	0.2534	0.0775562
1017	0.330931	0.25345	0.74655	0.253375	0.0775562
1018	0.330931	0.25345	0.74655	0.253375	0.0775562
1019	0.330931	0.253425	0.746575	0.253375	0.0775562
1020	0.330938	0.253425	0.746575	0.253375	0.0775625
1021	0.330962	0.253425	0.746575	0.2534	0.0775625
1022	0.330938	0.253425	0.746575	0.253375	0.0775625
1023	0.330962	0.253425	0.746575	0.2534	0.0775625
1024	0.330956	0.253475	0.746525	0.2534	0.0775562
1025	0.330956	0.253475	0.746525	0.253375	0.0775813
1026	0.330981	0.253475	0.746525	0.2534	0.0775813
1027	0.331006	0.2535	0.7465	0.253425	0.0775813
1028	0.331025	0.253525	0.746475	0.25345	0.077575
1029	0.330975	0.253525	0.746475	0.2534	0.077575
1030	0.330925	0.2535	0.7465	0.25335	0.077575
1031	0.330950	0.253375	0.746625	0.253325	0.077625
1032	0.330950	0.2534	0.7466	0.253325	0.077625
1033	0.330962	0.253475	0.746525	0.25335	0.0776125
1034	0.330962	0.25345	0.74655	0.25335	0.0776125
1035	0.331037	0.25355	0.74645	0.25345	0.0775875
1036	0.331037	0.253625	0.746375	0.2535	0.0775375
1037	0.331062	0.253625	0.746375	0.253525	0.0775375
1038	0.331050	0.25365	0.74635	0.253525	0.077525
1039	0.331062	0.253625	0.746375	0.253525	0.0775375
1040	0.331062	0.2536	0.7464	0.2535	0.0775625
1041	0.331044	0.253575	0.746425	0.25345	0.0775938
1042	0.330956	0.25355	0.74645	0.253375	0.0775813
1043	0.331012	0.2535	0.7465	0.2534	0.0776125
1044	0.330956	0.2535	0.7465	0.253375	0.0775813
1045	0.330962	0.2534	0.7466	0.253325	0.0776375
1046	0.330975	0.25345	0.74655	0.253375	0.0776
1047	0.330950	0.2534	0.7466	0.253325	0.077625
1048	0.330969	0.253375	0.746625	0.253325	0.0776437
1049	0.330981	0.2534	0.7466	0.25335	0.0776312
1050	0.331000	0.2534	0.7466	0.25335	0.07765
1051	0.330987	0.253425	0.746575	0.253375	0.0776125
1052	0.330994	0.2534	0.7466	0.253375	0.0776188
1053	0.330994	0.2534	0.7466	0.253375	0.0776188
1054	0.331006	0.253425	0.746575	0.2534	0.0776063
1055	0.330962	0.2533	0.7467	0.253275	0.0776875
1056	0.330962	0.253325	0.746675	0.2533	0.0776625
1057	0.330975	0.253325	0.746675	0.2533	0.077675
1058	0.331000	0.253375	0.746625	0.253375	0.077625
1059	0.330969	0.2534	0.7466	0.25335	0.0776188
1060	0.330969	0.253375	0.746625	0.253325	0.0776437
1061	0.330969	0.25335	0.74665	0.2533	0.0776687
1062	0.330981	0.25335	0.74665	0.253325	0.0776562
1063	0.331037	0.2534	0.7466	0.2534	0.0776375
1064	0.330919	0.253425	0.746575	0.2533	0.0776188
1065	0.330931	0.253325	0.746675	0.25325	0.0776812
1066	0.330950	0.253275	0.746725	0.25325	0.0777
1067	0.330994	0.253375	0.746625	0.25335	0.0776437
1068	0.330969	0.25335	0.74665	0.253325	0.0776437
1069	0.331000	0.25335	0.74665	0.25335	0.07765
1070	0.331012	0.253375	0.746625	0.253375	0.0776375
1071	0.331031	0.2534	0.7466	0.2534	0.0776312
1072	0.331037	0.253475	0.746525	0.253475	0.0775625
1073	0.331037	0.253475	0.746525	0.253475	0.0775625
1074	0.331037	0.253475	0.746525	0.253475	0.0775625
1075	0.331037	0.253475	0.746525	0.253475	0.0775625
1076	0.331037	0.253475	0.746525	0.253475	0.0775625
1077	0.331037	0.253475	0.746525	0.253475	0.0775625
1078	0.331037	0.253475	0.746525	0.253475	0.0775625
1079	0.331037	0.253475	0.746525	0.253475	0.0775625
1080	0.331037	0.253475	0.746525	0.253475	0.0775625
1081	0.331037	0.253475	0.746525	0.253475	0.0775625
1082	0.331037	0.253475	0.746525	0.253475	0.0775625
1083	0.331037	0.253475	0.746525	0.253475	0.0775625
1084	0.331037	0.253475	0.746525	0.253475	0.0775625
1085	0.331037	0.253475	0.746525	0.253475	0.0775625
1086	0.331037	0.253475	0.746525	0.253475	0.0775625
1087	0.331037	0.253475	0.746525	0.253475	0.0775625
1088	0.331037	0.253475	0.746525	0.253475	0.0775625
1089	0.331037	0.253475	0.746525	0.253475	0.0775625
1090	0.331037	0.253475	0.746525	0.253475	0.0775625
1091	0.331037	0.253475	0.746525	0.253475	0.0775625
1092	0.331037	0.253475	0.746525	0.253475	0.0775625
1093	0.331037	0.253475	0.746525	0.253475	0.0775625
1094	0.331037	0.253475	0.746525	0.253475	0.0775625
1095	0.331037	0.253475	0.746525	0.253475	0.0775625
1096	0.331037	0.253475	0.746525	0.253475	0.0775625
1097	0.331037	0.253475	0.746525	0.253475	0.0775625
1098	0.331037	0.253475	0.746525	0.253475	0.0775625
1099	0.331037	0.253475	0.746525	0.253475	0.0775625
1100	0.331037	0.253475	0.746525	0.253475	0.0775625
1101	0.331037	0.253475	0.746525	0.253475	0.0775625
1102	0.331037	0.253475	0.746525	0.253475	0.0775625
1103	0.331037	0.253475	0.746525	0.253475	0.0775625
1104	0.331037	0.253475	0.746525	0.253475	0.0775625
1105	0.331037	0.253475	0.746525	0.253475	0.0775625
1106	0.331037	0.253475	0.746525	0.253475	0.0775625
1107	0.331037	0.253475	0.746525	0.253475	0.0775625
1108	0.331037	0.253475	0.746525	0.253475	0.0775625
1109	0.331037	0.253475	0.746525	0.253475	0.0775625
1110	0.331037	0.253475	0.746525	0.253475	0.0775625
1111	0.331037	0.253475	0.746525	0.253475	0.0775625
1112	0.331037	0.253475	0.746525	0.253475	0.0775625
1113	0.331037	0.253475	0.746525	0.253475	0.0775625
1114	0.331037	0.253475	0.746525	0.253475	0.0775625
1115	0.331037	0.253475	0.746525	0.253475	0.0775625
1116	0.331037	0.253475	0.746525	0.253475	0.0775625
1117	0.331037	0.253475	0.746525	0.253475	0.0775625
1118	0.331037	0.253475	0.746525	0.253475	0.0775625
1119	0.331037	0.253475	0.746525	0.253475	0.0775625
1120	0.331037	0.253475	0.746525	0.253475	0.0775625
1121	0.331037	0.253475	0.746525	0.253475	0.0775625
1122	0.331037	0.253475	0.746525	0.253475	0.0775625
1123	0.331037	0.253475	0.746525	0.253475	0.0775625
1124	0.331037	0.253475	0.746525	0.253475	0.0775625
1125	0.331037	0.253475	0.746525	0.253475	0.0775625
1126	0.331037	0.253475	0.746525	0.253475	0.0775625
1127	0.331037	0.253475	0.746525	0.253475	0.0775625
1128	0.331037	0.253475	0.746525	0.253475	0.0775625
1129	0.331037	0.253475	0.746525	0.253475	0.0775625
1130	0.331037	0.253475	0.746525	0.253475	0.0775625
1131	0.331037	0.253475	0.746525	0.253475	0.0775625
1132	0.331037	0.253475	0.746525	0.253475	0.0775625
1133	0.331037	0.253475	0.746525	0.253475	0.0775625
1134	0.331037	0.253475	0.746525	0.253475	0.0775625
1135	0.331037	0.253475	0.746525	0.253475	0.0775625
1136	0.331037	0.253475	0.746525	0.253475	0.0775625
1137	0.331037	0.253475	0.746525	0.253475	0.0775625
1138	0.331037	0.253475	0.746525	0.253475	0.0775625
1139	0.331037	0.253475	0.746525	0.253475	0.0775625
1140	0.331037	0.253475	0.746525	0.253475	0.0775625
1141	0.331037	0.253475	0.746525	0.253475	0.0775625
1142	0.331037	0.253475	0.746525	0.253475	0.0775625
1143	0.331037	0.253475	0.746525	0.253475	0.0775625
1144	0.331037	0.253475	0.746525	0.253475	0.0775625
1145	0.331037	0.253475	0.746525	0.253475	0.0775625
1146	0.331037	0.253475	0.746525	0.253475	0.0775625
1147	0.331037	0.253475	0.746525	0.253475	0.0775625
1148	0.331037	0.253475	0.746525	0.253475	0.0775625
1149	0.331037	0.253475	0.746525	0.253475	0.0775625
1150	0.331037	0.253475	0.746525	0.253475	0.0775625
1151	0.331037	0.253475	0.746525	0.253475	0.0775625
1152	0.331037	0.253475	0.746525	0.253475	0.0775625
1153	0.331037	0.253475	0.746525	0.253475	0.0775625
1154	0.331037	0.253475	0.746525	0.253475	0.0775625
1155	0.331037	0.253475	0.746525	0.253475	0.0775625
1156	0.331037	0.253475	0.746525	0.253475	0.0775625
1157	0.331037	0.253475	0.746525	0.253475	0.0775625
1158	0.331037	0.253475	0.746525	0.253475	0.0775625
1159	0.331037	0.253475	0.746525	0.253475	0.0775625
1160	0.331037	0.253475	0.746525	0.253475	0.0775625
1161	0.331037	0.253475	0.746525	0.253475	0.0775625
1162	0.331037	0.253475	0.746525	0.253475	0.0775625
1163	0.331037	0.253475	0.746525	0.253475	0.0775625
1164	0.331037	0.253475	0.746525	0.253475	0.0775625
1165	0.331037	0.253475	0.746525	0.253475	0.0775625
1166	0.331037	0.253475	0.746525	0.253475	0.0775625
1167	0.331037	0.253475	0.746525	0.253475	0.0775625
1168	0.331037	0.253475	0.746525	0.253475	0.0775625
1169	0.331037	0.253475	0.746525	0.253475	0.0775625
1170	0.331037	0.253475	0.746525	0.253475	0.0775625
1171	0.331037	0.253475	0.746525	0.253475	0.0775625
1172	0.331037	0.253475	0.746525	0.253475	0.0775625
1173	0.331037	0.253475	0.746525	0.253475	0.0775625
1174	0.331037	0.253475	0.746525	0.253475	0.0775625
1175	0.331037	0.253475	0.746525	0.253475	0.0775625
1176	0.331037	0.253475	0.746525	0.253475	0.0775625
1177	0.331037	0.253475	0.746525	0.253475	0.0775625
1178	0.331037	0.253475	0.746525	0.253475	0.0775625
1179	0.331037	0.253475	0.746525	0.253475	0.0775625
1180	0.331037	0.253475	0.746525	0.253475	0.0775625
1181	0.331037	0.253475	0.746525	0.253475	0.0775625
1182	0.331037	0.253475	0.746525	0.253475	0.0775625
1183	0.331037	0.253475	0.746525	0.253475	0.0775625
1184	0.331037	0.253475	0.746525	0.253475	0.0775625
1185	0.331037	0.253475	0.746525	0.253475	0.0775625
1186	0.331037	0.253475	0.746525	0.253475	0.0775625
1187	0.331037	0.253475	0.746525	0.253475	0.0775625
1188	0.331037	0.253475	0.746525	0.253475	0.0775625
1189	0.331037	0.253475	0.746525	0.253475	0.0775625
1190	0.331037	0.253475	0.746525	0.253475	0.0775625
1191	0.331037	0.253475	0.746525	0.253475	0.0775625
1192	0.331037	0.253475	0.746525	0.253475	0.0775625
1193	0.331037	0.253475	0.746525	0.253475	0.0775625
1194	0.331037	0.253475	0.746525	0.253475	0.0775625
1195	0.331037	0.253475	0.746525	0.253475	0.0775625
1196	0.331037	0.253475	0.746525	0.253475	0.0775625
1197	0.331037	0.253475	0.746525	0.253475	0.0775625
1198	0.331037	0.253475	0.746525	0.253475	0.0775625
1199	0.331037	0.253475	0.746525	0.253475	0.0775625
1200	0.331037	0.253475	0.746525	0.253475	0.0775625
1201	0.331037	0.253475	0.746525	0.253475	0.0775625
1202	0.331037	0.253475	0.746525	0.253475	0.0775625
1203	0.331037	0.253475	0.746525	0.253475	0.0775625
1204	0.331037	0.253475	0.746525	0.253475	0.0775625
1205	0.331037	0.253475	0.746525	0.253475	0.0775625
1206	0.331037	0.253475	0.746525	0.253475	0.0775625
1207	0.331037	0.253475	0.746525	0.253475	0.0775625
1208	0.331037	0.253475	0.746525	0.253475	0.0775625
1209	0.331037	0.253475	0.746525	0.253475	0.0775625
1210	0.331037	0.253475	0.746525	0.253475	0.0775625
1211	0.331037	0.253475	0.746525	0.253475	0.0775625
1212	0.331037	0.253475	0.746525	0.253475	0.0775625
1213	0.331037	0.253475	0.746525	0.253475	0.0775625
1214	0.331037	0.253475	0.746525	0.253475	0.0775625
1215	0.331037	0.253475	0.746525	0.253475	0.0775625
1216	0.331037	0.253475	0.746525	0.253475	0.0775625
1217	0.331037	0.253475	0.746525	0.253475	0.0775625
1218	0.331037	0.253475	0.746525	0.253475	0.0775625
1219	0.331037	0.253475	0.746525	0.253475	0.0775625
1220	0.331037	0.253475	0.746525	0.253475	0.0775625
1221	0.331037	0.253475	0.746525	0.253475	0.0775625
1222	0.331037	0.253475	0.746525	0.253475	0.0775625
1223	0.331037	0.253475	0.746525	0.253475	0.0775625
1224	0.331037	0.253475	0.746525	0.253475	0.0775625
1225	0.331037	0.253475	0.746525	0.253475	0.0775625
1226	0.331037	0.253475	0.746525	0.253475	0.0775625
1227	0.331037	0.253475	0.746525	0.253475	0.0775625
1228	0.331037	0.253475	0.746525	0.253475	0.0775625
1229	0.331037	0.253475	0.746525	0.253475	0.0775625
1230	0.331037	0.253475	0.746525	0.253475	0.0775625
1231	0.331037	0.253475	0.746525	0.253475	0.0775625
1232	0.331037	0.253475	0.746525	0.253475	0.0775625
1233	0.331037	0.253475	0.746525	0.253475	0.0775625
1234	0.331037	0.253475	0.746525	0.253475	0.0775625
1235	0.331037	0.253475	0.746525	0.253475	0.0775625
1236	0.331037	0.253475	0.746525	0.253475	0.0775625
1237	0.331037	0.253475	0.746525	0.253475	0.0775625
1238	0.331037	0.253475	0.746525	0.253475	0.0775625
1239	0.331037	0.253475	0.746525	0.253475	0.0775625
1240	0.331037	0.253475	0.746525	0.253475	0.0775625
1241	0.331037	0.253475	0.746525	0.253475	0.0775625
1242	0.331037	0.253475	0.746525	0.253475	0.0775625
1243	0.331037	0.253475	0.746525	0.253475	0.0775625
1244	0.331037	0.253475	0.746525	0.253475	0.0775625
1245	0.331037	0.253475	0.746525	0.253475	0.0775625
1246	0.331037	0.253475	0.746525	0.253475	0.0775625
1247	0.331037	0.253475	0.746525	0.253475	0.0775625
1248	0.331037	0.253475	0.746525	0.253475	0.0775625
1249	0.331037	0.253475	0.746525	0.253475	0.0775625
1250	0.331037	0.253475	0.746525	0.253475	0.0775625
1251	0.331037	0.253475	0.746525	0.253475	0.0775625
1252	0.331037	0.253475	0.746525	0.253475	0.0775625
1253	0.331037	0.253475	0.746525	0.253475	0.0775625
1254	0.331037	0.253475	0.746525	0.253475	0.0775625
1255	0.331037	0.253475	0.746525	0.253475	0.0775625
1256	0.331037	0.253475	0.746525	0.253475	0.0775625
1257	0.331037	0.253475	0.746525	0.253475	0.0775625
1258	0.331037	0.253475	0.746525	0.253475	0.0775625
1259	0.331037	0.253475	0.746525	0.253475	0.0775625
1260	0.331037	0.253475	0.746525	0.253475	0.0775625
1261	0.331037	0.253475	0.746525	0.253475	0.0775625
1262	0.331037	0.253475	0.746525	0.253475	0.0775625
1263	0.331037	0.253475	0.746525	0.253475	0.0775625
1264	0.331037	0.253475	0.746525	0.253475	0.0775625
1265	0.331037	0.253475	0.746525	0.253475	0.0775625
1266	0.331037	0.253475	0.746525	0.253475	0.0775625
1267	0.331037	0.253475	0.746525	0.253475	0.0775625
1268	0.331037	0.253475	0.746525	0.253475	0.0775625
1269	0.331037	0.253475	0.746525	0.253475	0.0775625
1270	0.331037	0.253475	0.746525	0.253475	0.0775625
1271	0.331037	0.253475	0.746525	0.253475	0.0775625
1272	0.331037	0.253475	0.746525	0.253475	0.0775625
1273	0.331037	0.253475	0.746525	0.253475	0.0775625
1274	0.331037	0.253475	0.746525	0.253475	0.0775625
1275	0.331037	0.253475	0.746525	0.253475	0.0775625
1276	0.331037	0.253475	0.746525	0.253475	0.0775625
1277	0.331037	0.253475	0.746525	0.253475	0.0775625
1278	0.331037	0.253475	0.746525	0.253475	0.0775625
1279	0.331037	0.253475	0.746525	0.253475	0.0775625
1280	0.331037	0.253475	0.746525	0.253475	0.0775625
1281	0.331037	0.253475	0.746525	0.253475	0.0775625
1282	0.331037	0.253475	0.746525	0.253475	0.0775625
1283	0.331037	0.253475	0.746525	0.253475	0.0775625
1284	0.331037	0.253475	0.746525	0.253475	0.0775625
1285	0.331037	0.253475	0.746525	0.253475	0.0775625
1286	0.331037	0.253475	0.746525	0.253475	0.0775625
1287	0.331037	0.253475	0.746525	0.253475	0.0775625
1288	0.331037	0.253475	0.746525	0.253475	0.0775625
1289	0.331037	0.253475	0.746525	0.253475	0.0775625
1290	0.331037	0.253475	0.746525	0.253475	0.0775625
1291	0.331037	0.253475	0.746525	0.253475	0.0775625
1292	0.331037	0.253475	0.746525	0.253475	0.0775625
1293	0.331037	0.253475	0.746525	0.253475	0.0775625
1294	0.331037	0.253475	0.746525	0.253475	0.0775625
1295	0.331037	0.253475	0.746525	0.253475	0.0775625
1296	0.331037	0.253475	0.746525	0.253475	0.0775625
1297	0.331037	0.253475	0.746525	0.253475	0.0775625
1298	0.331037	0.253475	0.746525	0.253475	0.0775625
1299	0.331037	0.253475	0.746525	0.253475	0.0775625
1300	0.331037	0.253475	0.746525	0.253475	0.0775625
1301	0.331037	0.253475	0.746525	0.253475	0.0775625
1302	0.331037	0.253475	0.746525	0.253475	0.0775625
1303	0.331037	0.253475	0.746525	0.253475	0.0775625
1304	0.331037	0.253475	0.746525	0.253475	0.0775625
1305	0.331037	0.253475	0.746525	0.253475	0.0775625
1306	0.331037	0.253475	0.746525	0.253475	0.0775625
1307	0.331037	0.253475	0.746525	0.253475	0.0775625
1308	0.331037	0.253475	0.746525	0.253475	0.0775625
1309	0.331037	0.253475	0.746525	0.253475	0.0775625
1310	0.331037	0.253475	0.746525	0.253475	0.0775625
1311	0.331037	0.253475	0.746525	0.253475	0.0775625
1312	0.331037	0.253475	0.746525	0.253475	0.0775625
1313	0.331037	0.253475	0.746525	0.253475	0.0775625
1314	0.331037	0.253475	0.746525	0.253475	0.0775625
1315	0.331037	0.253475	0.746525	0.253475	0.0775625
1316	0.331037	0.253475	0.746525	0.253475	0.0775625
1317	0.331037	0.253475	0.746525	0.253475	0.0775625
1318	0.331037	0.253475	0.746525	0.253475	0.0775625
1319	0.331037	0.253475	0.746525	0.253475	0.0775625
1320	0.331037	0.253475	0.746525	0.253475	0.0775625
1321	0.331037	0.253475	0.746525	0.253475	0.0775625
1322	0.331037	0.253475	0.746525	0.253475	0.0775625
1323	0.331037	0.253475	0.746525	0.253475	0.0775625
1324	0.331037	0.253475	0.746525	0.253475	0.0775625
1325	0.331037	0.253475	0.746525	0.253475	0.0775625
1326	0.331037	0.253475	0.746525	0.253475	0.0775625
1327	0.331037	0.253475	0.746525	0.253475	0.0775625
1328	0.331037	0.253475	0.746525	0.253475	0.0775625
1329	0.331037	0.253475	0.746525	0.253475	0.0775625
1330	0.331037	0.253475	0.746525	0.253475	0.0775625
1331	0.331037	0.253475	0.746525	0.253475	0.0775625
1332	0.331037	0.253475	0.746525	0.253475	0.0775625
1333	0.331037	0.253475	0.746525	0.253475	0.0775625
1334	0.331037	0.253475	0.746525	0.253475	0.0775625
1335	0.331037	0.253475	0.746525	0.253475	0.0775625
1336	0.331037	0.253475	0.746525	0.253475	0.0775625
1337	0.331037	0.253475	0.746525	0.253475	0.0775625
1338	0.331037	0.253475	0.746525	0.253475	0.0775625
1339	0.331037	0.253475	0.746525	0.253475	0.0775625
1340	0.331037	0.253475	0.746525	0.253475	0.0775625
1341	0.331037	0.253475	0.746525	0.253475	0.0775625
1342	0.331037	0.253475	0.746525	0.253475	0.0775625
1343	0.331037	0.253475	0.746525	0.253475	0.0775625
1344	0.331037	0.253475	0.746525	0.253475	0.0775625
1345	0.331037	0.253475	0.746525	0.253475	0.0775625
1346	0.331037	0.253475	0.746525	0.253475	0.0775625
1347	0.331037	0.253475	0.746525	0.253475	0.0775625
1348	0.331037	0.253475	0.746525	0.253475	0.0775625
1349	0.331037	0.253475	0.746525	0.253475	0.0775625
1350	0.331037	0.253475	0.746525	0.253475	0.0775625
1351	0.331037	0.253475	0.746525	0.253475	0.0775625
1352	0.331037	0.253475	0.746525	0.253475	0.0775625
1353	0.331037	0.253475	0.746525	0.253475	0.0775625
1354	0.331037	0.253475	0.746525	0.253475	0.0775625
1355	0.331037	0.253475	0.746525	0.253475	0.0775625
1356	0.331037	0.253475	0.746525	0.253475	0.0775625
1357	0.331037	0.253475	0.746525	0.253475	0.0775625
1358	0.331037	0.253475	0.746525	0.253475	0.0775625
1359	0.331037	0.253475	0.746525	0.253475	0.0775625
1360	0.331037	0.253475	0.746525	0.253475	0.0775625
1361	0.331037	0.253475	0.746525	0.253475	0.0775625
1362	0.331037	0.253475	0.746525	0.253475	0.0775625
1363	0.331037	0.253475	0.746525	0.253475	0.0775625
1364	0.331037	0.253475	0.746525	0.253475	0.0775625
1365	0.331037	0.253475	0.746525	0.253475	0.0775625
1366	0.331037	0.253475	0.746525	0.253475	0.0775625
1367	0.331037	0.253475	0.746525	0.253475	0.0775625
1368	0.331037	0.253475	0.746525	0.253475	0.0775625
1369	0.331037	0.253475	0.746525	0.253475	0.0775625
1370	0.331037	0.253475	0.746525	0.253475	0.0775625
1371	0.331037	0.253475	0.746525	0.253475	0.0775625
1372	0.331037	0.253475	0.746525	0.253475	0.0775625
1373	0.331037	0.253475	0.746525	0.253475	0.0775625
1374	0.331037	0.253475	0.746525	0.253475	0.0775625
1375	0.331037	0.253475	0.746525	0.253475	0.0775625
1376	0.331037	0.253475	0.746525	0.253475	0.0775625
1377	0.331037	0.253475	0.746525	0.253475	0.0775625
1378	0.331037	0.253475	0.746525	0.253475	0.0775625
1379	0.331037	0.253475	0.746525	0.253475	0.0775625
1380	0.331037	0.253475	0.746525	0.253475	0.0775625
1381	0.331037	0.253475	0.746525	0.253475	0.0775625
1382	0.331037	0.253475	0.746525	0.253475	0.0775625
1383	0.331037	0.253475	0.746525	0.253475	0.0775625
1384	0.331037	0.253475	0.746525	0.253475	0.0775625
1385	0.331037	0.253475	0.746525	0.253475	0.0775625
1386	0.331037	0.253475	0.746525	0.253475	0.0775625
1387	0.331037	0.253475	0.746525	0.253475	0.0775625
1388	0.331037	0.253475	0.746525	0.253475	0.0775625
1389	0.331037	0.253475	0.746525	0.253475	0.0775625
1390	0.331037	0.253475	0.746525	0.253475	0.0775625
1391	0.331037	0.253475	0.746525	0.253475	0.0775625
1392	0.331037	0.253475	0.746525	0.253475	0.0775625
1393	0.331037	0.253475	0.746525	0.253475	0.0775625
1394	0.331037	0.253475	0.746525	0.253475	0.0775625
1395	0.331037	0.253475	0.746525	0.253475	0.0775625
1396	0.331037	0.253475	0.746525	0.253475	0.0775625
1397	0.331037	0.253475	0.746525	0.253475	0.0775625
1398	0.331037	0.253475	0.746525	0.253475	0.0775625
1399	0.331037	0.253475	0.746525	0.253475	0.0775625
1400	0.331037	0.253475	0.746525	0.253475	0.0775625
1401	0.331037	0.253475	0.746525	0.253475	0.0775625
1402	0.331037	0.253475	0.746525	0.253475	0.0775625
1403	0.331037	0.253475	0.746525	0.253475	0.0775625
1404	0.331037	0.253475	0.746525	0.253475	0.0775625
1405	0.331037	0.253475	0.746525	0.253475	0.0775625
1406	0.331037	0.253475	0.746525	0.253475	0.0775625
1407	0.331037	0.253475	0.746525	0.253475	0.0775625
1408	0.331037	0.253475	0.746525	0.253475	0.0775625
1409	0.331037	0.253475	0.746525	0.253475	0.0775625
1410	0.331037	0.253475	0.746525	0.253475	0.0775625
1411	0.331037	0.253475	0.746525	0.253475	0.0775625
1412	0.331037	0.253475	0.746525	0.253475	0.0775625
1413	0.331037	0.253475	0.746525	0.253475	0.0775625
1414	0.331037	0.253475	0.746525	0.253475	0.0775625
1415	0.331037	0.253475	0.746525	0.253475	0.0775625
1416	0.331037	0.253475	0.746525	0.253475	0.0775625
1417	0.331037	0.253475	0.746525	0.253475	0.0775625
1418	0.331037	0.253475	0.746525	0.253475	0.0775625
1419	0.331037	0.253475	0.746525	0.253475	0.0775625
1420	0.331037	0.253475	0.746525	0.253475	0.0775625
1421	0.331037	0.253475	0.746525	0.253475	0.0775625
1422	0.331037	0.253475	0.746525	0.253475	0.0775625
1423	0.331037	0.253475	0.746525	0.253475	0.0775625
1424	0.331037	0.253475	0.746525	0.253475	0.0775625
1425	0.331037	0.253475	0.746525	0.253475	0.0775625
1426	0.331037	0.253475	0.746525	0.253475	0.0775625
1427	0.331037	0.253475	0.746525	0.253475	0.0775625
1428	0.331037	0.253475	0.746525	0.253475	0.0775625
1429	0.331037	0.253475	0.746525	0.253475	0.0775625
1430	0.331037	0.253475	0.746525	0.253475	0.0775625
1431	0.331037	0.253475	0.746525	0.253475	0.0775625
1432	0.331037	0.253475	0.746525	0.253475	0.0775625
1433	0.331037	0.253475	0.746525	0.253475	0.0775625
1434	0.331037	0.253475	0.746525	0.253475	0.0775625
1435	0.331037	0.253475	0.746525	0.253475	0.0775625
1436	0.331037	0.253475	0.746525	0.253475	0.0775625
1437	0.331037	0.253475	0.746525	0.253475	0.0775625
1438	0.331037	0.253475	0.746525	0.253475	0.0775625
1439	0.331037	0.253475	0.746525	0.253475	0.0775625
1440	0.331037	0.253475	0.746525	0.253475	0.0775625
1441	0.331037	0.253475	0.746525	0.253475	0.0775625
1442	0.331037	0.253475	0.746525	0.253475	0.0775625
1443	0.331037	0.253475	0.746525	0.253475	0.0775625
1444	0.331037	0.253475	0.746525	0.253475	0.0775625
1445	0.331037	0.253475	0.746525	0.253475	0.0775625
1446	0.331037	0.253475	0.746525	0.253475	0.0775625
1447	0.331037	0.253475	0.746525	0.253475	0.0775625
1448	0.331037	0.253475	0.746525	0.253475	0.0775625
1449	0.331037	0.253475	0.746525	0.253475	0.0775625
1450	0.331037	0.253475	0.746525	0.253475	0.0775625
1451	0.331037	0.253475	0.746525	0.253475	0.0775625
1452	0.331037	0.253475	0.746525	0.253475	0.0775625
1453	0.331037	0.253475	0.746525	0.253475	0.0775625
1454	0.331037	0.253475	0.746525	0.253475	0.0775625
1455	0.331037	0.253475	0.746525	0.253475	0.0775625
1456	0.331037	0.253475	0.746525	0.253475	0.0775625
1457	0.331037	0.253475	0.746525	0.253475	0.0775625
1458	0.331037	0.253475	0.746525	0.253475	0.0775625
1459	0.331037	0.253475	0.746525	0.253475	0.0775625
1460	0.331037	0.253475	0.746525	0.253475	0.0775625
1461	0.331037	0.253475	0.746525	0.253475	0.0775625
1462	0.331037	0.253475	0.746525	0.253475	0.0775625
1463	0.331037	0.253475	0.746525	0.253475	0.0775625
1464	0.331037	0.253475	0.746525	0.253475	0.0775625
1465	0.331037	0.253475	0.746525	0.253475	0.0775625
1466	0.331037	0.253475	0.746525	0.253475	0.0775625
1467	0.331037	0.253475	0.746525	0.253475	0.0775625
1468	0.331037	0.253475	0.746525	0.253475	0.0775625
1469	0.331037	0.253475	0.746525	0.253475	0.0775625
1470	0.331037	0.253475	0.746525	0.253475	0.0775625
1471	0.331037	0.253475	0.746525	0.253475	0.0775625
1472	0.331037	0.253475	0.746525	0.253475	0.0775625
1473	0.331037	0.253475	0.746525	0.253475	0.0775625
1474	0.331037	0.253475	0.746525	0.253475	0.0775625
1475	0.331037	0.253475	0.746525	0.253475	0.0775625
1476	0.331037	0.253475	0.746525	0.253475	0.0775625
1477	0.331037	0.253475	0.746525	0.253475	0.0775625
1478	0.331037	0.253475	0.746525	0.253475	0.0775625
1479	0.331037	0.253475	0.746525	0.253475	0.0775625
1480	0.331037	0.253475	0.746525	0.253475	0.0775625
1481	0.331037	0.253475	0.746525	0.253475	0.0775625
1482	0.331037	0.253475	0.746525	0.253475	0.0775625
1483	0.331037	0.253475	0.746525	0.253475	0.0775625
1484	0.331037	0.253475	0.746525	0.253475	0.0775625
1485	0.331037	0.253475	0.746525	0.253475	0.0775625
1486	0.331037	0.253475	0.746525	0.253475	0.0775625
1487	0.331037	0.253475	0.746525	0.253475	0.0775625
1488	0.331037	0.253475	0.746525	0.253475	0.0775625
1489	0.331037	0.253475	0.746525	0.253475	0.0775625
1490	0.331037	0.253475	0.746525	0.253475	0.0775625
1491	0.331037	0.253475	0.746525	0.253475	0.0775625
1492	0.331037	0.253475	0.746525	0.253475	0.0775625
1493	0.331037	0.253475	0.746525	0.253475	0.0775625
1494	0.331037	0.253475	0.746525	0.253475	0.0775625
1495	0.331037	0.253475	0.746525	0.253475	0.0775625
1496	0.331037	0.253475	0.746525	0.253475	0.0775625
1497	0.331037	0.253475	0.746525	0.253475	0.0775625
1498	0.331037	0.253475	0.746525	0.253475	0.0775625
1499	0.331037	0.253475	0.746525	0.253475	0.0775625
1500	0.331037	0.253475	0.746525	0.253475	0.0775625
1501	0.331037	0.253475	0.746525	0.253475	0.0775625
1502	0.331037	0.253475	0.746525	0.253475	0.0775625
1503	0.331037	0.253475	0.746525	0.253475	0.0775625
1504	0.331037	0.253475	0.746525	0.253475	0.0775625
1505	0.331037	0.253475	0.746525	0.253475	0.0775625
1506	0.331037	0.253475	0.746525	0.253475	0.0775625
1507	0.331037	0.253475	0.746525	0.253475	0.0775625
1508	0.331037	0.253475	0.746525	0.253475	0.0775625
1509	0.331037	0.253475	0.746525	0.253475	0.0775625
1510	0.331037	0.253475	0.746525	0.253475	0.0775625
1511	0.331037	0.253475	0.746525	0.253475	0.0775625
1512	0.331037	0.253475	0.746525	0.253475	0.0775625
1513	0.331037	0.253475	0.746525	0.253475	0.0775625
1514	0.331037	0.253475	0.746525	0.253475	0.0775625
1515	0.331037	0.253475	0.746525	0.253475	0.0775625
1516	0.331037	0.253475	0.746525	0.253475	0.0775625
1517	0.331037	0.253475	0.746525	0.253475	0.0775625
1518	0.331037	0.253475	0.746525	0.253475	0.0775625
1519	0.331037	0.253475	0.746525	0.253475	0.0775625
1520	0.331037	0.253475	0.746525	0.253475	0.0775625
1521	0.331037	0.253475	0.746525	0.253475	0.0775625
1522	0.331037	0.253475	0.746525	0.253475	0.0775625
1523	0.331037	0.253475	0.746525	0.253475	0.0775625
1524	0.331037	0.253475	0.746525	0.253475	0.0775625
1525	0.331037	0.253475	0.746525	0.253475	0.0775625
1526	0.331037	0.253475	0.746525	0.253475	0.0775625
1527	0.331037	0.253475	0.746525	0.253475	0.0775625
1528	0.331037	0.253475	0.746525	0.253475	0.0775625
1529	0.331037	0.253475	0.746525	0.253475	0.0775625
1530	0.331037	0.253475	0.746525	0.253475	0.0775625
1531	0.331037	0.253475	0.746525	0.253475	0.0775625
1532	0.331037	0.253475	0.746525	0.253475	0.0775625
1533	0.331037	0.253475	0.746525	0.253475	0.0775625
1534	0.331037	0.253475	0.746525	0.253475	0.0775625
1535	0.331037	0.253475	0.746525	0.253475	0.0775625
1536	0.331037	0.253475	0.746525	0.253475	0.0775625
1537	0.331037	0.253475	0.746525	0.253475	0.0775625
1538	0.331037	0.253475	0.746525	0.253475	0.0775625
1539	0.331037	0.253475	0.746525	0.253475	0.0775625
1540	0.331037	0.253475	0.746525	0.253475	0.0775625
1541	0.331037	0.253475	0.746525	0.253475	0.0775625
1542	0.331037	0.253475	0.746525	0.253475	0.0775625
1543	0.331037	0.253475	0.746525	0.253475	0.0775625
1544	0.331037	0.253475	0.746525	0.253475	0.0775625
1545	0.331037	0.253475	0.746525	0.253475	0.0775625
1546	0.331037	0.253475	0.746525	0.253475	0.0775625
1547	0.331037	0.253475	0.746525	0.253475	0.0775625
1548	0.331037	0.253475	0.746525	0.253475	0.0775625
1549	0.331037	0.253475	0.746525	0.253475	0.0775625
1550	0.331037	0.253475	0.746525	0.253475	0.0775625
1551	0.331037	0.253475	0.746525	0.253475	0.0775625
1552	0.331037	0.253475	0.746525	0.253475	0.0775625
1553	0.331037	0.253475	0.746525	0.253475	0.0775625
1554	0.331037	0.253475	0.746525	0.253475	0.0775625
1555	0.331037	0.253475	0.746525	0.253475	0.0775625
1556	0.331037	0.253475	0.746525	0.253475	0.0775625
1557	0.331037	0.253475	0.746525	0.253475	0.0775625
1558	0.331037	0.253475	0.746525	0.253475	0.0775625
1559	0.331037	0.253475	0.746525	0.253475	0.0775625
1560	0.331037	0.253475	0.746525	0.253475	0.0775625
1561	0.331037	0.253475	0.746525	0.253475	0.0775625
1562	0.331037	0.253475	0.746525	0.253475	0.0775625
1563	0.331037	0.253475	0.746525	0.253475	0.0775625
1564	0.331037	0.253475	0.746525	0.253475	0.0775625
1565	0.331037	0.253475	0.746525	0.253475	0.0775625
1566	0.331037	0.253475	0.746525	0.253475	0.0775625
1567	0.331037	0.253475	0.746525	0.253475	0.0775625
1568	0.331037	0.253475	0.746525	0.253475	0.0775625
1569	0.331037	0.253475	0.746525	0.253475	0.0775625
1570	0.331037	0.253475	0.746525	0.253475	0.0775625
1571	0.331037	0.253475	0.746525	0.253475	0.0775625
1572	0.331037	0.253475	0.746525	0.253475	0.0775625
1573	0.331037	0.253475	0.746525	0.253475	0.0775625
1574	0.331037	0.253475	0.746525	0.253475	0.0775625
1575	0.331037	0.253475	0.746525	0.253475	0.0775625
1576	0.331037	0.253475	0.746525	0.253475	0.0775625
1577	0.331037	0.253475	0.746525	0.253475	0.0775625
1578	0.331037	0.253475	0.746525	0.253475	0.0775625
1579	0.331037	0.253475	0.746525	0.253475	0.0775625
1580	0.331037	0.253475	0.746525	0.253475	0.0775625
1581	0.331037	0.253475	0.746525	0.253475	0.0775625
1582	0.331037	0.253475	0.746525	0.253475	0.0775625
1583	0.331037	0.253475	0.746525	0.253475	0.0775625
1584	0.331037	0.253475	0.746525	0.253475	0.0775625
1585	0.331037	0.253475	0.746525	0.253475	0.0775625
1586	0.331037	0.253475	0.746525	0.253475	0.0775625
1587	0.331037	0.253475	0.746525	0.253475	0.0775625
1588	0.331037	0.253475	0.746525	0.253475	0.0775625
1589	0.331037	0.253475	0.746525	0.253475	0.0775625
1590	0.331037	0.253475	0.746525	0.253475	0.0775625
1591	0.331037	0.253475	0.746525	0.253475	0.0775625
1592	0.331037	0.253475	0.746525	0.253475	0.0775625
1593	0.331037	0.253475	0.746525	0.253475	0.0775625
1594	0.331037	0.253475	0.746525	0.253475	0.0775625
1595	0.331037	0.253475	0.746525	0.253475	0.0775625
1596	0.331037	0.253475	0.746525	0.253475	0.0775625
1597	0.331037	0.253475	0.746525	0.253475	0.0775625
1598	0.331037	0.253475	0.746525	0.253475	0.0775625
1599	0.331037	0.253475	0.746525	0.253475	0.0775625
1600	0.331037	0.253475	0.746525	0.253475	0.0775625
1601	0.331037	0.253475	0.746525	0.253475	0.0775625
1602	0.331037	0.253475	0.746525	0.253475	0.0775625
1603	0.331037	0.253475	0.746525	0.253475	0.0775625
1604	0.331037	0.253475	0.746525	0.253475	0.0775625
1605	0.331037	0.253475	0.746525	0.253475	0.0775625
1606	0.331037	0.253475	0.746525	0.253475	0.0775625
1607	0.331037	0.253475	0.746525	0.253475	0.0775625
1608	0.331037	0.253475	0.746525	0.253475	0.0775625
1609	0.331037	0.253475	0.746525	0.253475	0.0775625
1610	0.331037	0.253475	0.746525	0.253475	0.0775625
1611	0.331037	0.253475	0.746525	0.253475	0.0775625
1612	0.331037	0.253475	0.746525	0.253475	0.0775625
1613	0.331037	0.253475	0.746525	0.253475	0.0775625
1614	0.331037	0.253475	0.746525	0.253475	0.0775625
1615	0.331037	0.253475	0.746525	0.253475	0.0775625
1616	0.331037	0.253475	0.746525	0.253475	0.0775625
1617	0.331037	0.253475	0.746525	0.253475	0.0775625
1618	0.331037	0.253475	0.746525	0.253475	0.0775625
1619	0.331037	0.253475	0.746525	0.253475	0.0775625
1620	0.331037	0.253475	0.746525	0.253475	0.0775625
1621	0.331037	0.253475	0.746525	0.253475	0.0775625
1622	0.331037	0.253475	0.746525	0.253475	0.0775625
1623	0.331037	0.253475	0.746525	0.253475	0.0775625
1624	0.331037	0.253475	0.746525	0.253475	0.0775625
1625	0.331037	0.253475	0.746525	0.253475	0.0775625
1626	0.331037	0.253475	0.746525	0.253475	0.0775625
1627	0.331037	0.253475	0.746525	0.253475	0.0775625
1628	0.331037	0.253475	0.746525	0.253475	0.0775625
1629	0.331037	0.253475	0.746525	0.253475	0.0775625
1630	0.331037	0.253475	0.746525	0.253475	0.0775625
1631	0.331037	0.253475	0.746525	0.253475	0.0775625
1632	0.331037	0.253475	0.746525	0.253475	0.0775625
1633	0.331037	0.253475	0.746525	0.253475	0.0775625
1634	0.331037	0.253475	0.746525	0.253475	0.0775625
1635	0.331037	0.253475	0.746525	0.253475	0.0775625
1636	0.331037	0.253475	0.746525	0.253475	0.0775625
1637	0.331037	0.253475	0.746525	0.253475	0.0775625
1638	0.331037	0.253475	0.746525	0.253475	0.0775625
1639	0.331037	0.253475	0.746525	0.253475	0.0775625
1640	0.331037	0.253475	0.746525	0.253475	0.0775625
1641	0.331037	0.253475	0.746525	0.253475	0.0775625
1642	0.331037	0.253475	0.746525	0.253475	0.0775625
1643	0.331037	0.253475	0.746525	0.253475	0.0775625
1644	0.331037	0.253475	0.746525	0.253475	0.0775625
1645	0.331037	0.253475	0.746525	0.253475	0.0775625
1646	0.331037	0.253475	0.746525	0.253475	0.0775625
1647	0.331037	0.253475	0.746525	0.253475	0.0775625
1648	0.331037	0.253475	0.746525	0.253475	0.0775625
1649	0.331037	0.253475	0.746525	0.253475	0.0775625
1650	0.331037	0.253475	0.746525	0.253475	0.0775625
1651	0.331037	0.253475	0.746525	0.253475	0.0775625
1652	0.331037	0.253475	0.746525	0.253475	0.0775625
1653	0.331037	0.253475	0.746525	0.253475	0.0775625
1654	0.331037	0.253475	0.746525	0.253475	0.0775625
1655	0.331037	0.253475	0.746525	0.253475	0.0775625
1656	0.331037	0.253475	0.746525	0.253475	0.0775625
1657	0.331037	0.253475	0.746525	0.253475	0.0775625
1658	0.331037	0.253475	0.746525	0.253475	0.0775625
1659	0.331037	0.253475	0.746525	0.253475	0.0775625
1660	0.331037	0.253475	0.746525	0.253475	0.0775625
1661	0.331037	0.253475	0.746525	0.253475	0.0775625
1662	0.331037	0.253475	0.746525	0.253475	0.0775625
1663	0.331037	0.253475	0.746525	0.253475	0.0775625
1664	0.331037	0.253475	0.746525	0.253475	0.0775625
1665	0.331037	0.253475	0.746525	0.253475	0.0775625
1666	0.331037	0.253475	0.746525	0.253475	0.0775625
1667	0.331037	0.253475	0.746525	0.253475	0.0775625
1668	0.331037	0.253475	0.746525	0.253475	0.0775625
1669	0.331037	0.253475	0.746525	0.253475	0.0775625
1670	0.331037	0.253475	0.746525	0.253475	0.0775625
1671	0.331037	0.253475	0.746525	0.253475	0.0775625
1672	0.331037	0.253475	0.746525	0.253475	0.0775625
1673	0.331037	0.253475	0.746525	0.253475	0.0775625
1674	0.331037	0.253475	0.746525	0.253475	0.0775625
1675	0.331037	0.253475	0.746525	0.253475	0.0775625
1676	0.331037	0.253475	0.746525	0.253475	0.0775625
1677	0.331037	0.253475	0.746525	0.253475	0.0775625
1678	0.331037	0.253475	0.746525	0.253475	0.0775625
1679	0.331037	0.253475	0.746525	0.253475	0.0775625
1680	0.331037	0.253475	0.746525	0.253475	0.0775625
1681	0.331037	0.253475	0.746525	0.253475	0.0775625
1682	0.331037	0.253475	0.746525	0.253475	0.0775625
1683	0.331037	0.253475	0.746525	0.253475	0.0775625
1684	0.331037	0.253475	0.746525	0.253475	0.0775625
1685	0.331037	0.253475	0.746525	0.253475	0.0775625
1686	0.331037	0.253475	0.746525	0.253475	0.0775625
1687	0.331037	0.253475	0.746525	0.253475	0.0775625
1688	0.331037	0.253475	0.746525	0.253475	0.0775625
1689	0.331037	0.253475	0.746525	0.253475	0.0775625
1690	0.331037	0.253475	0.746525	0.253475	0.0775625
1691	0.331037	0.253475	0.746525	0.253475	0.0775625
1692	0.331037	0.253475	0.746525	0.253475	0.0775625
1693	0.331037	0.253475	0.746525	0.253475	0.0775625
1694	0.331037	0.253475	0.746525	0.253475	0.0775625
1695	0.331037	0.253475	0.746525	0.253475	0.0775625
1696	0.331037	0.253475	0.746525	0.253475	0.0775625
1697	0.331037	0.253475	0.746525	0.253475	0.0775625
1698	0.331037	0.253475	0.746525	0.253475	0.0775625
1699	0.331037	0.253475	0.746525	0.253475	0.0775625
1700	0.331037	0.253475	0.746525	0.253475	0.0775625
1701	0.331037	0.253475	0.746525	0.253475	0.0775625
1702	0.331037	0.253475	0.746525	0.253475	0.0775625
1703	0.331037	0.253475	0.746525	0.253475	0.0775625
1704	0.331037	0.253475	0.746525	0.253475	0.0775625
1705	0.331037	0.253475	0.746525	0.253475	0.0775625
1706	0.331037	0.253475	0.746525	0.253475	0.0775625
1707	0.331037	0.253475	0.746525	0.253475	0.0775625
1708	0.331037	0.253475	0.746525	0.253475	0.0775625
1709	0.331037	0.253475	0.746525	0.253475	0.0775625
1710	0.331037	0.253475	0.746525	0.253475	0.0775625
1711	0.331037	0.253475	0.746525	0.253475	0.0775625
1712	0.331037	0.253475	0.746525	0.253475	0.0775625
1713	0.331037	0.253475	0.746525	0.253475	0.0775625
1714	0.331037	0.253475	0.746525	0.253475	0.0775625
1715	0.331037	0.253475	0.746525	0.253475	0.0775625
1716	0.331037	0.253475	0.746525	0.253475	0.0775625
1717	0.331037	0.253475	0.746525	0.253475	0.0775625
1718	0.331037	0.253475	0.746525	0.253475	0.0775625
1719	0.331037	0.253475	0.746525	0.253475	0.0775625
1720	0.331037	0.253475	0.746525	0.253475	0.0775625
1721	0.331037	0.253475	0.746525	0.253475	0.0775625
1722	0.331037	0.253475	0.746525	0.253475	0.0775625
1723	0.331037	0.253475	0.746525	0.253475	0.0775625
1724	0.331037	0.253475	0.746525	0.253475	0.0775625
1725	0.331037	0.253475	0.746525	0.253475	0.0775625
1726	0.331037	0.253475	0.746525	0.253475	0.0775625
1727	0.331037	0.253475	0.746525	0.253475	0.0775625
1728	0.331037	0.253475	0.746525	0.253475	0.0775625
1729	0.331037	0.253475	0.746525	0.253475	0.0775625
1730	0.331037	0.253475	0.746525	0.253475	0.0775625
1731	0.331037	0.253475	0.746525	0.253475	0.0775625
1732	0.331037	0.253475	0.746525	0.253475	0.0775625
1733	0.331037	0.253475	0.746525	0.253475	0.0775625
1734	0.331037	0.253475	0.746525	0.253475	0.0775625
1735	0.331037	0.253475	0.746525	0.253475	0.0775625
1736	0.331037	0.253475	0.746525	0.253475	0.0775625
1737	0.331037	0.253475	0.746525	0.253475	0.0775625
1738	0.331037	0.253475	0.746525	0.253475	0.0775625
1739	0.331037	0.253475	0.746525	0.253475	0.0775625
1740	0.331037	0.253475	0.746525	0.253475	0.0775625
1741	0.331037	0.253475	0.746525	0.253475	0.0775625
1742	0.331037	0.253475	0.746525	0.253475	0.0775625
1743	0.331037	0.253475	0.746525	0.253475	0.0775625
1744	0.331037	0.253475	0.746525	0.253475	0.0775625
1745	0.331037	0.253475	0.746525	0.253475	0.0775625
1746	0.331037	0.253475	0.746525	0.253475	0.0775625
1747	0.331037	0.253475	0.746525	0.253475	0.0775625
1748	0.331037	0.253475	0.746525	0.253475	0.0775625
1749	0.331037	0.253475	0.746525	0.253475	0.0775625
1750	0.331037	0.253475	0.746525	0.253475	0.0775625
1751	0.331037	0.253475	0.746525	0.253475	0.0775625
1752	0.331037	0.253475	0.746525	0.253475	0.0775625
1753	0.331037	0.253475	0.746525	0.253475	0.0775625
1754	0.331037	0.253475	0.746525	0.253475	0.0775625
1755	0.331037	0.253475	0.746525	0.253475	0.0775625
1756	0.331037	0.253475	0.746525	0.253475	0.0775625
1757	0.331037	0.253475	0.746525	0.253475	0.0775625
1758	0.331037	0.253475	0.746525	0.253475	0.0775625
1759	0.331037	0.253475	0.746525	0.253475	0.0775625
1760	0.331037	0.253475	0.746525	0.253475	0.0775625
1761	0.331037	0.253475	0.746525	0.253475	0.0775625
1762	0.331037	0.253475	0.746525	0.253475	0.0775625
1763	0.331037	0.253475	0.746525	0.253475	0.0775625
1764	0.331037	0.253475	0.746525	0.253475	0.0775625
1765	0.331037	0.253475	0.746525	0.253475	0.0775625
1766	0.331037	0.253475	0.746525	0.253475	0.0775625
1767	0.331037	0.253475	0.746525	0.253475	0.0775625
1768	0.331037	0.253475	0.746525	0.253475	0.0775625
1769	0.331037	0.253475	0.746525	0.253475	0.0775625
1770	0.331037	0.253475	0.746525	0.253475	0.0775625
1771	0.331037	0.253475	0.746525	0.253475	0.0775625
1772	0.331037	0.253475	0.746525	0.253475	0.0775625
1773	0.331037	0.253475	0.746525	0.253475	0.0775625
1774	0.331037	0.253475	0.746525	0.253475	0.0775625
1775	0.331037	0.253475	0.746525	0.253475	0.0775625
1776	0.331037	0.253475	0.746525	0.253475	0.0775625
1777	0.331037	0.253475	0.746525	0.253475	0.0775625
1778	0.331037	0.253475	0.746525	0.253475	0.0775625
1779	0.331037	0.253475	0.746525	0.253475	0.0775625
1780	0.331037	0.253475	0.746525	0.253475	0.0775625
1781	0.331037	0.253475	0.746525	0.253475	0.0775625
1782	0.331037	0.253475	0.746525	0.253475	0.0775625
1783	0.331037	0.253475	0.746525	0.253475	0.0775625
1784	0.331037	0.253475	0.746525	0.253475	0.0775625
1785	0.331037	0.253475	0.746525	0.253475	0.0775625
1786	0.331037	0.253475	0.746525	0.253475	0.0775625
1787	0.331037	0.253475	0.746525	0.253475	0.0775625
1788	0.331037	0.253475	0.746525	0.253475	0.0775625
1789	0.331037	0.253475	0.746525	0.253475	0.0775625
1790	0.331037	0.253475	0.746525	0.253475	0.0775625
1791	0.331037	0.253475	0.746525	0.253475	0.0775625
1792	0.331037	0.253475	0.746525	0.253475	0.0775625
1793	0.331037	0.253475	0.746525	0.253475	0.0775625
1794	0.331037	0.253475	0.746525	0.253475	0.0775625
1795	0.331037	0.253475	0.746525	0.253475	0.0775625
1796	0.331037	0.253475	0.746525	0.253475	0.0775625
1797	0.331037	0.253475	0.746525	0.253475	0.0775625
1798	0.331037	0.253475	0.746525	0.253475	0.0775625
1799	0.331037	0.253475	0.746525	0.253475	0.0775625
1800	0.331037	0.253475	0.746525	0.253475	0.0775625
1801	0.331037	0.253475	0.746525	0.253475	0.0775625
1802	0.331037	0.253475	0.746525	0.253475	0.0775625
1803	0.331037	0.253475	0.746525	0.253475	0.0775625
1804	0.331037	0.253475	0.746525	0.253475	0.0775625
1805	0.331037	0.253475	0.746525	0.253475	0.0775625
1806	0.331037	0.253475	0.746525	0.253475	0.0775625
1807	0.331037	0.253475	0.746525	0.253475	0.0775625
1808	0.331037	0.253475	0.746525	0.253475	0.0775625
1809	0.331037	0.253475	0.746525	0.253475	0.0775625
1810	0.331037	0.253475	0.746525	0.253475	0.0775625
1811	0.331037	0.253475	0.746525	0.253475	0.0775625
1812	0.331037	0.253475	0.746525	0.253475	0.0775625
1813	0.331037	0.253475	0.746525	0.253475	0.0775625
1814	0.331037	0.253475	0.746525	0.253475	0.0775625
1815	0.331037	0.253475	0.746525	0.253475	0.0775625
1816	0.331037	0.253475	0.746525	0.253475	0.0775625
1817	0.331037	0.253475	0.746525	0.253475	0.0775625
1818	0.331037	0.253475	0.746525	0.253475	0.0775625
1819	0.331037	0.253475	0.746525	0.253475	0.0775625
1820	0.331037	0.253475	0.746525	0.253475	0.0775625
1821	0.331037	0.253475	0.746525	0.253475	0.0775625
1822	0.331037	0.253475	0.746525	0.253475	0.0775625
1823	0.331037	0.253475	0.746525	0.253475	0.0775625
1824	0.331037	0.253475	0.746525	0.253475	0.0775625
1825	0.331037	0.253475	0.746525	0.253475	0.0775625
1826	0.331037	0.253475	0.746525	0.253475	0.0775625
1827	0.331037	0.253475	0.746525	0.253475	0.0775625
1828	0.331037	0.253475	0.746525	0.253475	0.0775625
1829	0.331037	0.253475	0.746525	0.253475	0.0775625
1830	0.331037	0.253475	0.746525	0.253475	0.0775625
1831	0.331037	0.253475	0.746525	0.253475	0.0775625
1832	0.331037	0.253475	0.746525	0.253475	0.0775625
1833	0.331037	0.253475	0.746525	0.253475	0.0775625
1834	0.331037	0.253475	0.746525	0.253475	0.0775625
1835	0.331037	0.253475	0.746525	0.253475	0.0775625
1836	0.331037	0.253475	0.746525	0.253475	0.0775625
1837	0.331037	0.253475	0.746525	0.253475	0.0775625
1838	0.331037	0.253475	0.746525	0.253475	0.0775625
1839	0.331037	0.253475	0.746525	0.253475	0.0775625
1840	0.331037	0.253475	0.746525	0.253475	0.0775625
1841	0.331037	0.253475	0.746525	0.253475	0.0775625
1842	0.331037	0.253475	0.746525	0.253475	0.0775625
1843	0.331037	0.253475	0.746525	0.253475	0.0775625
1844	0.331037	0.253475	0.746525	0.253475	0.0775625
1845	0.331037	0.253475	0.746525	0.253475	0.0775625
1846	0.331037	0.253475	0.746525	0.253475	0.0775625
1847	0.331037	0.253475	0.746525	0.253475	0.0775625
1848	0.331037	0.253475	0.746525	0.253475	0.0775625
1849	0.331037	0.253475	0.746525	0.253475	0.0775625
1850	0.331037	0.253475	0.746525	0.253475	0.0775625
1851	0.331037	0.253475	0.746525	0.253475	0.0775625
1852	0.331037	0.253475	0.746525	0.253475	0.0775625
1853	0.331037	0.253475	0.746525	0.253475	0.0775625
1854	0.331037	0.253475	0.746525	0.253475	0.0775625
1855	0.331037	0.253475	0.746525	0.253475	0.0775625
1856	0.331037	0.253475	0.746525	0.253475	0.0775625
1857	0.331037	0.253475	0.746525	0.253475	0.0775625
1858	0.331037	0.253475	0.746525	0.253475	0.0775625
1859	0.331037	0.253475	0.746525	0.253475	0.0775625
1860	0.331037	0.253475	0.746525	0.253475	0.0775625
1861	0.331037	0.253475	0.746525	0.253475	0.0775625
1862	0.331037	0.253475	0.746525	0.253475	0.0775625
1863	0.331037	0.253475	0.746525	0.253475	0.0775625
1864	0.331037	0.253475	0.746525	0.253475	0.0775625
1865	0.331037	0.253475	0.746525	0.253475	0.0775625
1866	0.331037	0.253475	0.746525	0.253475	0.0775625
1867	0.331037	0.253475	0.746525	0.253475	0.0775625
1868	0.331037	0.253475	0.746525	0.253475	0.0775625
1869	0.331037	0.253475	0.746525	0.253475	0.0775625
1870	0.331037	0.253475	0.746525	0.253475	0.0775625
1871	0.331037	0.253475	0.746525	0.253475	0.0775625
1872	0.331037	0.253475	0.746525	0.253475	0.0775625
1873	0.331037	0.253475	0.746525	0.253475	0.0775625
1874	0.331037	0.253475	0.746525	0.253475	0.0775625
1875	0.331037	0.253475	0.746525	0.253475	0.0775625
1876	0.331037	0.253475	0.746525	0.253475	0.0775625
1877	0.331037	0.253475	0.746525	0.253475	0.0775625
1878	0.331037	0.253475	0.746525	0.253475	0.0775625
1879	0.331037	0.253475	0.746525	0.253475	0.0775625
1880	0.331037	0.253475	0.746525	0.253475	0.0775625
1881	0.331037	0.253475	0.746525	0.253475	0.0775625
1882	0.331037	0.253475	0.746525	0.253475	0.0775625
1883	0.331037	0.253475	0.746525	0.253475	0.0775625
1884	0.331037	0.253475	0.746525	0.253475	0.0775625
1885	0.331037	0.253475	0.746525	0.253475	0.0775625
1886	0.331037	0.253475	0.746525	0.253475	0.0775625
1887	0.331037	0.253475	0.746525	0.253475	0.0775625
1888	0.331037	0.253475	0.746525	0.253475	0.0775625
1889	0.331037	0.253475	0.746525	0.253475	0.0775625
1890	0.331037	0.253475	0.746525	0.253475	0.0775625
1891	0.331037	0.253475	0.746525	0.253475	0.0775625
1892	0.331037	0.253475	0.746525	0.253475	0.0775625
1893	0.331037	0.253475	0.746525	0.253475	0.0775625
1894	0.331037	0.253475	0.746525	0.253475	0.0775625
1895	0.331037	0.253475	0.746525	0.253475	0.0775625
1896	0.331037	0.253475	0.746525	0.253475	0.0775625
1897	0.331037	0.253475	0.746525	0.253475	0.0775625
1898	0.331037	0.253475	0.746525	0.253475	0.0775625
1899	0.331037	0.253475	0.746525	0.253475	0.0775625
1900	0.331037	0.253475	0.746525	0.253475	0.0775625
1901	0.331037	0.253475	0.746525	0.253475	0.0775625
1902	0.331037	0.253475	0.746525	0.253475	0.0775625
1903	0.331037	0.253475	0.746525	0.253475	0.0775625
1904	0.331037	0.253475	0.746525	0.253475	0.0775625
1905	0.331037	0.253475	0.746525	0.253475	0.0775625
1906	0.331037	0.253475	0.746525	0.253475	0.0775625
1907	0.331037	0.253475	0.746525	0.253475	0.0775625
1908	0.331037	0.253475	0.746525	0.253475	0.0775625
1909	0.331037	0.253475	0.746525	0.253475	0.0775625
1910	0.331037	0.253475	0.746525	0.253475	0.0775625
1911	0.331037	0.253475	0.746525	0.253475	0.0775625
1912	0.331037	0.253475	0.746525	0.253475	0.0775625
1913	0.331037	0.253475	0.746525	0.253475	0.0775625
1914	0.331037	0.253475	0.746525	0.253475	0.0775625
1915	0.331037	0.253475	0.746525	0.253475	0.0775625
1916	0.331037	0.253475	0.746525	0.253475	0.0775625
1917	0.331037	0.253475	0.746525	0.253475	0.0775625
1918	0.331037	0.253475	0.746525	0.253475	0.0775625
1919	0.331037	0.253475	0.746525	0.253475	0.0775625
1920	0.331037	0.253475	0.746525	0.253475	0.0775625
1921	0.331037	0.253475	0.746525	0.253475	0.0775625
1922	0.331037	0.253475	0.746525	0.253475	0.0775625
1923	0.331037	0.253475	0.746525	0.253475	0.0775625
1924	0.331037	0.253475	0.746525	0.253475	0.0775625
1925	0.331037	0.253475	0.746525	0.253475	0.0775625
1926	0.331037	0.253475	0.746525	0.253475	0.0775625
1927	0.331037	0.253475	0.746525	0.253475	0.0775625
1928	0.331037	0.253475	0.746525	0.253475	0.0775625
1929	0.331037	0.253475	0.746525	0.253475	0.0775625
1930	0.331037	0.253475	0.746525	0.253475	0.0775625
1931	0.331037	0.253475	0.746525	0.253475	0.0775625
1932	0.331037	0.253475	0.746525	0.253475	0.0775625
1933	0.331037	0.253475	0.746525	0.253475	0.0775625
1934	0.331037	0.253475	0.746525	0.253475	0.0775625
1935	0.331037	0.253475	0.746525	0.253475	0.0775625
1936	0.331037	0.253475	0.746525	0.253475	0.0775625
1937	0.331037	0.253475	0.746525	0.253475	0.0775625
1938	0.331037	0.253475	0.746525	0.253475	0.0775625
1939	0.331037	0.253475	0.746525	0.253475	0.0775625
1940	0.331037	0.253475	0.746525	0.253475	0.0775625
1941	0.331037	0.253475	0.746525	0.253475	0.0775625
1942	0.331037	0.253475	0.746525	0.253475	0.0775625
1943	0.331037	0.253475	0.746525	0.253475	0.0775625
1944	0.331037	0.253475	0.746525	0.253475	0.0775625
1945	0.331037	0.253475	0.746525	0.253475	0.0775625
1946	0.331037	0.253475	0.746525	0.253475	0.0775625
1947	0.331037	0.253475	0.746525	0.253475	0.0775625
1948	0.331037	0.253475	0.746525	0.253475	0.0775625
1949	0.331037	0.253475	0.746525	0.253475	0.0775625
1950	0.331037	0.253475	0.746525	0.253475	0.0775625
1951	0.331037	0.253475	0.746525	0.253475	0.0775625
1952	0.331037	0.253475	0.746525	0.253475	0.0775625
1953	0.331037	0.253475	0.746525	0.253475	0.0775625
1954	0.331037	0.253475	0.746525	0.253475	0.0775625
1955	0.331037	0.253475	0.746525	0.253475	0.0775625
1956	0.331037	0.253475	0.746525	0.253475	0.0775625
1957	0.331037	0.253475	0.746525	0.253475	0.0775625
1958	0.331037	0.253475	0.746525	0.253475	0.0775625
1959	0.331037	0.253475	0.746525	0.253475	0.0775625
1960	0.331037	0.253475	0.746525	0.253475	0.0775625
1961	0.331037	0.253475	0.746525	0.253475	0.0775625
1962	0.331037	0.253475	0.746525	0.253475	0.0775625
1963	0.331037	0.253475	0.746525	0.253475	0.0775625
1964	0.331037	0.253475	0.746525	0.253475	0.0775625
1965	0.331037	0.253475	0.746525	0.253475	0.0775625
1966	0.331037	0.253475	0.746525	0.253475	0.0775625
1967	0.331037	0.253475	0.746525	0.253475	0.0775625
1968	0.331037	0.253475	0.746525	0.253475	0.0775625
1969	0.331037	0.253475	0.746525	0.253475	0.0775625
1970	0.331037	0.253475	0.746525	0.253475	0.0775625
1971	0.331037	0.253475	0.746525	0.253475	0.0775625
1972	0.331037	0.253475	0.746525	0.253475	0.0775625
1973	0.331037	0.253475	0.746525	0.253475	0.0775625
1974	0.331037	0.253475	0.746525	0.253475	0.0775625
1975	0.331037	0.253475	0.746525	0.253475	0.0775625
1976	0.331037	0.253475	0.746525	0.253475	0.0775625
1977	0.331037	0.253475	0.746525	0.253475	0.0775625
1978	0.331037	0.253475	0.746525	0.253475	0.0775625
1979	0.331037	0.253475	0.746525	0.253475	0.0775625
1980	0.331037	0.253475	0.746525	0.253475	0.0775625
1981	0.331037	0.253475	0.746525	0.253475	0.0775625
1982	0.331037	0.253475	0.746525	0.253475	0.0775625
1983	0.331037	0.253475	0.746525	0.253475	0.0775625
1984	0.331037	0.253475	0.746525	0.253475	0.0775625
1985	0.331037	0.253475	0.746525	0.253475	0.0775625
1986	0.331037	0.253475	0.746525	0.253475	0.0775625
1987	0.331037	0.253475	0.746525	0.253475	0.0775625
1988	0.331037	0.253475	0.746525	0.253475	0.0775625
1989	0.331037	0.253475	0.746525	0.253475	0.0775625
1990	0.331037	0.253475	0.746525	0.253475	0.0775625
1991	0.331037	0.253475	0.746525	0.253475	0.0775625
1992	0.331037	0.253475	0.746525	0.253475	0.0775625
1993	0.331037	0.253475	0.746525	0.253475	0.0775625
1994	0.331037	0.253475	0.746525	0.253475	0.0775625
1995	0.331037	0.253475	0.746525	0.253475	0.0775625
1996	0.331037	0.253475	0.746525	0.253475	0.0775625
1997	0.331037	0.253475	0.746525	0.253475	0.0775625
1998	0.331037	0.253475	0.746525	0.253475	0.0775625
1999	0.331037	0.253475	0.746525	0.253475	0.0775625
[truncated: 38,001 more rows]
