# Supplementary material for: Aspiration-driven co-evolution of cooperation with individual behavioral diversity
Source: PLoS One. 2023 Sep 15;18(9):e0291134. doi: 10.1371/journal.pone.0291134 (PMC10503719; doi:10.1371/journal.pone.0291134)
Supplement: S1 Data — (ZIP) [file pone.0291134.s001.zip › M1/v1-L=200/data/tolerate=1_b=1.1_frequency.txt]

0	0.501950	1	0	0.50195	0
1	0.367362	0.9268	0.0732	0.367275	8.75e-005
2	0.280594	0.8129	0.1871	0.278625	0.00196875
3	0.226219	0.682925	0.317075	0.22155	0.00466875
4	0.185869	0.55685	0.44315	0.1775	0.00836875
5	0.161075	0.455825	0.544175	0.1497	0.011375
6	0.146363	0.37755	0.62245	0.132025	0.0143375
7	0.138225	0.32115	0.67885	0.1218	0.016425
8	0.132738	0.282975	0.717025	0.114325	0.0184125
9	0.130688	0.2595	0.7405	0.11115	0.0195375
10	0.131031	0.2417	0.7583	0.11015	0.0208813
11	0.132000	0.231825	0.768175	0.1099	0.0221
12	0.132019	0.2269	0.7731	0.109925	0.0220937
13	0.134538	0.222925	0.777075	0.1108	0.0237375
14	0.138275	0.2199	0.7801	0.113	0.025275
15	0.140225	0.220025	0.779975	0.1143	0.025925
16	0.142388	0.2184	0.7816	0.1153	0.0270875
17	0.145269	0.218675	0.781325	0.117175	0.0280938
18	0.148456	0.220025	0.779975	0.119325	0.0291313
19	0.151238	0.2215	0.7785	0.12105	0.0301875
20	0.155006	0.222925	0.777075	0.122975	0.0320312
21	0.157469	0.2247	0.7753	0.125025	0.0324438
22	0.161600	0.22465	0.77535	0.12805	0.03355
23	0.164581	0.227775	0.772225	0.12995	0.0346313
24	0.166925	0.228775	0.771225	0.1322	0.034725
25	0.171125	0.230625	0.769375	0.134925	0.0362
26	0.173237	0.2325	0.7675	0.135425	0.0378125
27	0.175531	0.23475	0.76525	0.136925	0.0386063
28	0.178063	0.235425	0.764575	0.13865	0.0394125
29	0.179944	0.234525	0.765475	0.13925	0.0406938
30	0.181731	0.23315	0.76685	0.1391	0.0426313
31	0.185331	0.2341	0.7659	0.14125	0.0440813
32	0.186806	0.2349	0.7651	0.142	0.0448062
33	0.189587	0.234575	0.765425	0.143625	0.0459625
34	0.193075	0.235175	0.764825	0.14645	0.046625
35	0.195906	0.238225	0.761775	0.1492	0.0467062
36	0.199181	0.241575	0.758425	0.151725	0.0474562
37	0.200800	0.242175	0.757825	0.153675	0.047125
38	0.204669	0.244825	0.755175	0.15605	0.0486188
39	0.207806	0.24825	0.75175	0.1585	0.0493063
40	0.209681	0.25005	0.74995	0.160025	0.0496562
41	0.210775	0.2504	0.7496	0.160225	0.05055
42	0.214244	0.2516	0.7484	0.1627	0.0515437
43	0.216731	0.252225	0.747775	0.1642	0.0525313
44	0.218325	0.2546	0.7454	0.16525	0.053075
45	0.220819	0.2538	0.7462	0.166175	0.0546437
46	0.224412	0.253875	0.746125	0.168875	0.0555375
47	0.226963	0.25625	0.74375	0.1718	0.0551625
48	0.229650	0.2585	0.7415	0.17405	0.0556
49	0.231675	0.26055	0.73945	0.17515	0.056525
50	0.234750	0.26345	0.73655	0.177425	0.057325
51	0.238950	0.2659	0.7341	0.1815	0.05745
52	0.240487	0.266425	0.733575	0.181875	0.0586125
53	0.242925	0.268125	0.731875	0.184075	0.05885
54	0.246413	0.270525	0.729475	0.1866	0.0598125
55	0.248506	0.273125	0.726875	0.1881	0.0604063
56	0.250563	0.27575	0.72425	0.18885	0.0617125
57	0.252169	0.276025	0.723975	0.189375	0.0627937
58	0.255469	0.2768	0.7232	0.192075	0.0633937
59	0.257750	0.278575	0.721425	0.194475	0.063275
60	0.259169	0.278825	0.721175	0.19455	0.0646188
61	0.260350	0.278225	0.721775	0.195425	0.064925
62	0.263688	0.279775	0.720225	0.198525	0.0651625
63	0.265019	0.28075	0.71925	0.19935	0.0656687
64	0.267738	0.282675	0.717325	0.201125	0.0666125
65	0.269331	0.28285	0.71715	0.202625	0.0667062
66	0.271744	0.2834	0.7166	0.2042	0.0675438
67	0.273631	0.28335	0.71665	0.20535	0.0682813
68	0.276087	0.284225	0.715775	0.207175	0.0689125
69	0.279375	0.287625	0.712375	0.209325	0.07005
70	0.282725	0.29045	0.70955	0.212525	0.0702
71	0.285913	0.294075	0.705925	0.216175	0.0697375
72	0.288181	0.295225	0.704775	0.217475	0.0707062
73	0.290687	0.2993	0.7007	0.21985	0.0708375
74	0.292662	0.299675	0.700325	0.221	0.0716625
75	0.294981	0.299825	0.700175	0.22175	0.0732312
76	0.297981	0.301975	0.698025	0.22485	0.0731312
77	0.300819	0.305025	0.694975	0.227	0.0738188
78	0.303150	0.308	0.692	0.229075	0.074075
79	0.305625	0.309075	0.690925	0.231	0.074625
80	0.307312	0.31025	0.68975	0.232	0.0753125
81	0.311275	0.312625	0.687375	0.23515	0.076125
82	0.314225	0.316375	0.683625	0.2382	0.076025
83	0.315881	0.316025	0.683975	0.238475	0.0774062
84	0.318313	0.31805	0.68195	0.2409	0.0774125
85	0.320919	0.3189	0.6811	0.24205	0.0788688
86	0.322213	0.320125	0.679875	0.243225	0.0789875
87	0.326544	0.32345	0.67655	0.24695	0.0795938
88	0.329131	0.327175	0.672825	0.24955	0.0795813
89	0.330956	0.3292	0.6708	0.250725	0.0802313
90	0.333825	0.330925	0.669075	0.2534	0.080425
91	0.334813	0.33065	0.66935	0.2536	0.0812125
92	0.337156	0.331275	0.668725	0.2556	0.0815562
93	0.339363	0.3315	0.6685	0.256475	0.0828875
94	0.340200	0.333525	0.666475	0.257325	0.082875
95	0.342756	0.332775	0.667225	0.258875	0.0838813
96	0.344125	0.332575	0.667425	0.2595	0.084625
97	0.347256	0.336175	0.663825	0.262475	0.0847813
98	0.350069	0.336725	0.663275	0.26455	0.0855188
99	0.352656	0.33915	0.66085	0.2666	0.0860563
100	0.354750	0.34065	0.65935	0.26835	0.0864
101	0.356650	0.34315	0.65685	0.2697	0.08695
102	0.358231	0.343575	0.656425	0.2711	0.0871312
103	0.360563	0.344775	0.655225	0.27255	0.0880125
104	0.361875	0.3444	0.6556	0.27205	0.089825
105	0.364425	0.34575	0.65425	0.274825	0.0896
106	0.365644	0.347375	0.652625	0.276725	0.0889188
107	0.367225	0.347	0.653	0.278025	0.0892
108	0.368231	0.34865	0.65135	0.27975	0.0884812
109	0.370406	0.348375	0.651625	0.280625	0.0897813
110	0.372513	0.349825	0.650175	0.28315	0.0893625
111	0.373987	0.350325	0.649675	0.28365	0.0903375
112	0.376931	0.351775	0.648225	0.2856	0.0913313
113	0.379469	0.352125	0.647875	0.286775	0.0926938
114	0.381569	0.35415	0.64585	0.2884	0.0931687
115	0.383512	0.355425	0.644575	0.289375	0.0941375
116	0.385394	0.357775	0.642225	0.29105	0.0943438
117	0.386544	0.358675	0.641325	0.292125	0.0944187
118	0.387931	0.35865	0.64135	0.292275	0.0956562
119	0.391531	0.360825	0.639175	0.2963	0.0952313
120	0.393625	0.362975	0.637025	0.29795	0.095675
121	0.395850	0.36455	0.63545	0.299775	0.096075
122	0.398119	0.367175	0.632825	0.3012	0.0969187
123	0.402225	0.371	0.629	0.30525	0.096975
124	0.402169	0.37365	0.62635	0.304925	0.0972438
125	0.404087	0.37285	0.62715	0.304925	0.0991625
126	0.406306	0.374425	0.625575	0.307	0.0993062
127	0.408781	0.3774	0.6226	0.310675	0.0981063
128	0.410669	0.37825	0.62175	0.311725	0.0989437
129	0.412575	0.378825	0.621175	0.31315	0.099425
130	0.413000	0.379775	0.620225	0.313325	0.099675
131	0.415025	0.37875	0.62125	0.314275	0.10075
132	0.416700	0.3797	0.6203	0.3162	0.1005
133	0.418638	0.38035	0.61965	0.31795	0.100688
134	0.420225	0.3811	0.6189	0.31945	0.100775
135	0.422356	0.38355	0.61645	0.32135	0.101006
136	0.426600	0.3872	0.6128	0.3253	0.1013
137	0.428375	0.3902	0.6098	0.327375	0.101
138	0.429544	0.39265	0.60735	0.32815	0.101394
139	0.431569	0.391375	0.608625	0.3286	0.102969
140	0.433556	0.39335	0.60665	0.330575	0.102981
141	0.435381	0.393925	0.606075	0.33215	0.103231
142	0.437356	0.39475	0.60525	0.333125	0.104231
143	0.439850	0.397825	0.602175	0.336125	0.103725
144	0.440638	0.398375	0.601625	0.33615	0.104488
145	0.442688	0.398375	0.601625	0.337025	0.105663
146	0.444462	0.40005	0.59995	0.338425	0.106038
147	0.446669	0.400375	0.599625	0.3399	0.106769
148	0.447994	0.4011	0.5989	0.3409	0.107094
149	0.449806	0.40245	0.59755	0.342925	0.106881
150	0.450813	0.403625	0.596375	0.34345	0.107363
151	0.453444	0.404525	0.595475	0.34625	0.107194
152	0.455219	0.4062	0.5938	0.347575	0.107644
153	0.456606	0.407725	0.592275	0.349025	0.107581
154	0.459231	0.40805	0.59195	0.350275	0.108956
155	0.461206	0.4109	0.5891	0.351975	0.109231
156	0.461894	0.412425	0.587575	0.352875	0.109019
157	0.463175	0.4112	0.5888	0.35295	0.110225
158	0.463863	0.412075	0.587925	0.354	0.109863
159	0.466050	0.4113	0.5887	0.355675	0.110375
160	0.468500	0.411725	0.588275	0.3579	0.1106
161	0.471025	0.41525	0.58475	0.3603	0.110725
162	0.473519	0.416675	0.583325	0.36265	0.110869
163	0.475656	0.4185	0.5815	0.36495	0.110706
164	0.477181	0.42005	0.57995	0.366225	0.110956
165	0.479356	0.420875	0.579125	0.368275	0.111081
166	0.480669	0.42125	0.57875	0.368175	0.112494
167	0.481237	0.4234	0.5766	0.369325	0.111913
168	0.483175	0.4226	0.5774	0.37085	0.112325
169	0.485331	0.4232	0.5768	0.37255	0.112781
170	0.486006	0.426075	0.573925	0.373275	0.112731
171	0.488394	0.4267	0.5733	0.3751	0.113294
172	0.489925	0.428125	0.571875	0.376875	0.11305
173	0.492031	0.42985	0.57015	0.378175	0.113856
174	0.493875	0.430525	0.569475	0.379125	0.11475
175	0.493937	0.431175	0.568825	0.3789	0.115038
176	0.494781	0.432125	0.567875	0.3801	0.114681
177	0.496931	0.430675	0.569325	0.381525	0.115406
178	0.499200	0.431825	0.568175	0.383525	0.115675
179	0.501138	0.435	0.565	0.38565	0.115488
180	0.502681	0.43655	0.56345	0.38715	0.115531
181	0.504031	0.43635	0.56365	0.387875	0.116156
182	0.504875	0.4372	0.5628	0.3881	0.116775
183	0.505500	0.43835	0.56165	0.38895	0.11655
184	0.507069	0.438175	0.561825	0.389925	0.117144
185	0.508631	0.438	0.562	0.39125	0.117381
186	0.510025	0.439675	0.560325	0.39295	0.117075
187	0.511844	0.44085	0.55915	0.394375	0.117469
188	0.513356	0.4423	0.5577	0.396175	0.117181
189	0.514469	0.442325	0.557675	0.3968	0.117669
190	0.516419	0.443425	0.556575	0.397675	0.118744
191	0.517687	0.445425	0.554575	0.3991	0.118588
192	0.518419	0.445775	0.554225	0.399375	0.119044
193	0.519494	0.445925	0.554075	0.3996	0.119894
194	0.520663	0.446275	0.553725	0.401275	0.119387
195	0.522463	0.447675	0.552325	0.402775	0.119688
196	0.525069	0.449525	0.550475	0.4052	0.119869
197	0.526781	0.449775	0.550225	0.406375	0.120406
198	0.529556	0.4516	0.5484	0.409225	0.120331
199	0.531644	0.455825	0.544175	0.411875	0.119769
200	0.533162	0.458625	0.541375	0.4135	0.119663
201	0.533162	0.4593	0.5407	0.41305	0.120113
202	0.534381	0.459375	0.540625	0.41375	0.120631
203	0.535450	0.458575	0.541425	0.41445	0.121
204	0.535787	0.458025	0.541975	0.414275	0.121513
205	0.537550	0.458025	0.541975	0.4156	0.12195
206	0.539188	0.458325	0.541675	0.4169	0.122287
207	0.540625	0.458675	0.541325	0.4176	0.123025
208	0.541538	0.460075	0.539925	0.419	0.122537
209	0.543425	0.461425	0.538575	0.420925	0.1225
210	0.546006	0.463725	0.536275	0.42395	0.122056
211	0.547750	0.4657	0.5343	0.4257	0.12205
212	0.548887	0.468	0.532	0.427175	0.121713
213	0.548869	0.468575	0.531425	0.4265	0.122369
214	0.550056	0.468	0.532	0.427025	0.123031
215	0.552325	0.46945	0.53055	0.429125	0.1232
216	0.552569	0.469375	0.530625	0.428675	0.123894
217	0.554106	0.4697	0.5303	0.4296	0.124506
218	0.555194	0.4699	0.5301	0.43095	0.124244
219	0.556106	0.470675	0.529325	0.431925	0.124181
220	0.557087	0.4707	0.5293	0.43235	0.124738
221	0.557044	0.468675	0.531325	0.4316	0.125444
222	0.557875	0.46875	0.53125	0.4324	0.125475
223	0.560619	0.47105	0.52895	0.4357	0.124919
224	0.561581	0.472775	0.527225	0.43695	0.124631
225	0.562669	0.4742	0.5258	0.4378	0.124869
226	0.563763	0.47455	0.52545	0.4385	0.125263
227	0.564894	0.4744	0.5256	0.438725	0.126169
228	0.565969	0.475025	0.524975	0.439775	0.126194
229	0.566438	0.4749	0.5251	0.440125	0.126312
230	0.568044	0.47675	0.52325	0.4412	0.126844
231	0.570000	0.4783	0.5217	0.443675	0.126325
232	0.572388	0.479975	0.520025	0.445975	0.126413
233	0.572981	0.482025	0.517975	0.446575	0.126406
234	0.574125	0.482075	0.517925	0.44725	0.126875
235	0.574544	0.48265	0.51735	0.4477	0.126844
236	0.575838	0.482525	0.517475	0.4487	0.127137
237	0.577975	0.4841	0.5159	0.45065	0.127325
238	0.578400	0.485275	0.514725	0.451125	0.127275
239	0.579400	0.485075	0.514925	0.451575	0.127825
240	0.579544	0.48465	0.51535	0.45105	0.128494
241	0.580488	0.4858	0.5142	0.45215	0.128337
242	0.580925	0.486775	0.513225	0.4532	0.127725
243	0.581769	0.48585	0.51415	0.4536	0.128169
244	0.582744	0.4867	0.5133	0.454675	0.128069
245	0.584206	0.487775	0.512225	0.456225	0.127981
246	0.586175	0.48995	0.51005	0.45805	0.128125
247	0.587500	0.4914	0.5086	0.460325	0.127175
248	0.588488	0.492875	0.507125	0.4611	0.127387
249	0.588569	0.493325	0.506675	0.461275	0.127294
250	0.589481	0.493425	0.506575	0.46185	0.127631
251	0.590725	0.493275	0.506725	0.462425	0.1283
252	0.590862	0.493475	0.506525	0.46205	0.128813
253	0.591531	0.492675	0.507325	0.462325	0.129206
254	0.593331	0.494225	0.505775	0.464125	0.129206
255	0.594169	0.4949	0.5051	0.465125	0.129044
256	0.595519	0.49605	0.50395	0.4661	0.129419
257	0.596437	0.49685	0.50315	0.466675	0.129763
258	0.597538	0.496825	0.503175	0.467175	0.130362
259	0.597906	0.49785	0.50215	0.467625	0.130281
260	0.598369	0.497575	0.502425	0.46815	0.130219
261	0.599000	0.49705	0.50295	0.46825	0.13075
262	0.600638	0.498525	0.501475	0.4706	0.130038
263	0.601019	0.498775	0.501225	0.4705	0.130519
264	0.602738	0.499825	0.500175	0.472475	0.130263
265	0.603613	0.50085	0.49915	0.473125	0.130488
266	0.604794	0.502	0.498	0.47475	0.130044
267	0.606394	0.50235	0.49765	0.47575	0.130644
268	0.606838	0.5027	0.4973	0.475675	0.131162
269	0.607725	0.502225	0.497775	0.475625	0.1321
270	0.608081	0.5038	0.4962	0.476525	0.131556
271	0.608806	0.504325	0.495675	0.477	0.131806
272	0.609750	0.504725	0.495275	0.4775	0.13225
273	0.610944	0.5057	0.4943	0.479175	0.131769
274	0.611981	0.506825	0.493175	0.479875	0.132106
275	0.612762	0.508025	0.491975	0.4816	0.131162
276	0.614400	0.5094	0.4906	0.48345	0.13095
277	0.615069	0.51095	0.48905	0.484275	0.130794
278	0.616112	0.5114	0.4886	0.484725	0.131387
279	0.617056	0.51215	0.48785	0.485975	0.131081
280	0.618100	0.512975	0.487025	0.48715	0.13095
281	0.618175	0.512825	0.487175	0.486925	0.13125
282	0.618988	0.513375	0.486625	0.487675	0.131313
283	0.619900	0.51435	0.48565	0.488525	0.131375
284	0.620506	0.513875	0.486125	0.488275	0.132231
285	0.621337	0.513175	0.486825	0.48845	0.132887
286	0.622894	0.51355	0.48645	0.48915	0.133744
287	0.623169	0.5157	0.4843	0.489925	0.133244
288	0.624763	0.5155	0.4845	0.4908	0.133963
289	0.624700	0.516325	0.483675	0.491075	0.133625
290	0.625606	0.517225	0.482775	0.491825	0.133781
291	0.626737	0.516925	0.483075	0.492675	0.134063
292	0.628306	0.518575	0.481425	0.494375	0.133931
293	0.629175	0.520025	0.479975	0.4959	0.133275
294	0.629556	0.52105	0.47895	0.496575	0.132981
295	0.630088	0.52135	0.47865	0.496825	0.133263
296	0.631056	0.5224	0.4776	0.497375	0.133681
297	0.630781	0.521725	0.478275	0.496725	0.134056
298	0.631319	0.521325	0.478675	0.49685	0.134469
299	0.632244	0.521025	0.478975	0.497275	0.134969
300	0.633081	0.521725	0.478275	0.4983	0.134781
301	0.633575	0.522275	0.477725	0.498075	0.1355
302	0.635225	0.52355	0.47645	0.4999	0.135325
303	0.635687	0.52465	0.47535	0.500475	0.135213
304	0.636256	0.525875	0.474125	0.5019	0.134356
305	0.637388	0.526625	0.473375	0.503075	0.134313
306	0.638569	0.527325	0.472675	0.504225	0.134344
307	0.639487	0.528625	0.471375	0.505525	0.133963
308	0.639819	0.528075	0.471925	0.505025	0.134794
309	0.640625	0.52915	0.47085	0.50605	0.134575
310	0.641544	0.529725	0.470275	0.506325	0.135219
311	0.641587	0.528725	0.471275	0.505625	0.135962
312	0.642844	0.529225	0.470775	0.5068	0.136044
313	0.644294	0.53105	0.46895	0.508975	0.135319
314	0.644563	0.5315	0.4685	0.509525	0.135038
315	0.644994	0.531175	0.468825	0.50925	0.135744
316	0.645344	0.5314	0.4686	0.50945	0.135894
317	0.646225	0.5303	0.4697	0.509525	0.1367
318	0.646731	0.530675	0.469325	0.510225	0.136506
319	0.647325	0.5314	0.4686	0.510875	0.13645
320	0.648400	0.531225	0.468775	0.511925	0.136475
321	0.648944	0.53185	0.46815	0.51255	0.136394
322	0.649581	0.5321	0.4679	0.513225	0.136356
323	0.651075	0.5339	0.4661	0.51515	0.135925
324	0.651138	0.5348	0.4652	0.51545	0.135687
325	0.651350	0.5339	0.4661	0.5153	0.13605
326	0.652419	0.53425	0.46575	0.51635	0.136069
327	0.653131	0.535725	0.464275	0.517425	0.135706
328	0.652887	0.534875	0.465125	0.516425	0.136462
329	0.653625	0.534875	0.465125	0.517075	0.13655
330	0.654856	0.53595	0.46405	0.518525	0.136331
331	0.655594	0.53705	0.46295	0.51985	0.135744
332	0.656294	0.5382	0.4618	0.520425	0.135869
333	0.656575	0.538125	0.461875	0.520325	0.13625
334	0.657644	0.538175	0.461825	0.521475	0.136169
335	0.658338	0.539375	0.460625	0.522425	0.135912
336	0.658994	0.5388	0.4612	0.52215	0.136844
337	0.659131	0.539625	0.460375	0.522275	0.136856
338	0.659950	0.5394	0.4606	0.5226	0.13735
339	0.659669	0.539475	0.460525	0.5225	0.137169
340	0.660769	0.539625	0.460375	0.5232	0.137569
341	0.661869	0.541125	0.458875	0.524275	0.137594
342	0.661525	0.541225	0.458775	0.5241	0.137425
343	0.662312	0.540975	0.459025	0.524775	0.137538
344	0.662875	0.5425	0.4575	0.526	0.136875
345	0.662906	0.541975	0.458025	0.5261	0.136806
346	0.663238	0.541025	0.458975	0.525625	0.137613
347	0.664000	0.54105	0.45895	0.52645	0.13755
348	0.664925	0.541275	0.458725	0.52735	0.137575
349	0.666388	0.543275	0.456725	0.529675	0.136712
350	0.667031	0.545025	0.454975	0.530225	0.136806
351	0.667138	0.544975	0.455025	0.5299	0.137238
352	0.667969	0.54485	0.45515	0.53065	0.137319
353	0.668006	0.5444	0.4556	0.530625	0.137381
354	0.668550	0.54415	0.45585	0.530875	0.137675
355	0.668581	0.54535	0.45465	0.53125	0.137331
356	0.668900	0.54535	0.45465	0.53105	0.13785
357	0.669344	0.545775	0.454225	0.5317	0.137644
358	0.669737	0.5453	0.4547	0.531125	0.138613
359	0.669837	0.54485	0.45515	0.5311	0.138738
360	0.670544	0.54505	0.45495	0.5316	0.138944
361	0.670650	0.54515	0.45485	0.531925	0.138725
362	0.671350	0.5457	0.4543	0.532725	0.138625
363	0.672856	0.5465	0.4535	0.534475	0.138381
364	0.673925	0.548575	0.451425	0.53605	0.137875
365	0.673881	0.549425	0.450575	0.536275	0.137606
366	0.675250	0.5501	0.4499	0.5376	0.13765
367	0.675562	0.5511	0.4489	0.53795	0.137613
368	0.675969	0.55105	0.44895	0.53805	0.137919
369	0.676581	0.551675	0.448325	0.538575	0.138006
370	0.677488	0.552575	0.447425	0.5396	0.137888
371	0.678137	0.553625	0.446375	0.54025	0.137888
372	0.678050	0.5543	0.4457	0.5405	0.13755
373	0.678388	0.5541	0.4459	0.540175	0.138212
374	0.678713	0.55405	0.44595	0.54075	0.137962
375	0.678800	0.553375	0.446625	0.540475	0.138325
376	0.678919	0.55315	0.44685	0.5405	0.138419
377	0.679600	0.55375	0.44625	0.541725	0.137875
378	0.680281	0.55495	0.44505	0.542425	0.137856
379	0.680375	0.55515	0.44485	0.5428	0.137575
380	0.681106	0.555475	0.444525	0.543225	0.137881
381	0.681825	0.5561	0.4439	0.543775	0.13805
382	0.682444	0.557	0.443	0.544675	0.137769
383	0.682406	0.556825	0.443175	0.54405	0.138356
384	0.682575	0.5568	0.4432	0.54415	0.138425
385	0.683769	0.557175	0.442825	0.54525	0.138519
386	0.684256	0.557475	0.442525	0.545325	0.138931
387	0.684706	0.558625	0.441375	0.5462	0.138506
388	0.685087	0.55885	0.44115	0.546375	0.138712
389	0.685562	0.558825	0.441175	0.54655	0.139013
390	0.686231	0.55985	0.44015	0.547425	0.138806
391	0.686781	0.5611	0.4389	0.547975	0.138806
392	0.686850	0.559875	0.440125	0.54735	0.1395
393	0.687406	0.559625	0.440375	0.54785	0.139556
394	0.688113	0.56	0.44	0.548425	0.139687
395	0.688375	0.5605	0.4395	0.549	0.139375
396	0.688719	0.561125	0.438875	0.549275	0.139444
397	0.688738	0.560425	0.439575	0.549	0.139737
398	0.688712	0.559925	0.440075	0.5488	0.139913
399	0.689275	0.5595	0.4405	0.5496	0.139675
400	0.689494	0.5605	0.4395	0.550075	0.139419
401	0.689175	0.560275	0.439725	0.54985	0.139325
402	0.689500	0.560425	0.439575	0.550125	0.139375
403	0.689756	0.559875	0.440125	0.5504	0.139356
404	0.690069	0.559675	0.440325	0.5505	0.139569
405	0.690338	0.559625	0.440375	0.550475	0.139863
406	0.691031	0.5606	0.4394	0.551625	0.139406
407	0.691494	0.5612	0.4388	0.552125	0.139369
408	0.691794	0.561525	0.438475	0.5523	0.139494
409	0.692100	0.5616	0.4384	0.552425	0.139675
410	0.692313	0.561825	0.438175	0.552775	0.139538
411	0.692638	0.5617	0.4383	0.552875	0.139763
412	0.693444	0.56235	0.43765	0.553675	0.139769
413	0.693306	0.56255	0.43745	0.55345	0.139856
414	0.693550	0.56225	0.43775	0.5535	0.14005
415	0.693700	0.562475	0.437525	0.55365	0.14005
416	0.694275	0.562925	0.437075	0.554425	0.13985
417	0.694494	0.563275	0.436725	0.554425	0.140069
418	0.694794	0.563625	0.436375	0.554825	0.139969
419	0.694656	0.56355	0.43645	0.5546	0.140056
420	0.694800	0.5634	0.4366	0.5548	0.14
421	0.695250	0.56335	0.43665	0.5549	0.14035
422	0.695550	0.56335	0.43665	0.555175	0.140375
423	0.695512	0.563425	0.436575	0.5554	0.140113
424	0.695781	0.562975	0.437025	0.555275	0.140506
425	0.696087	0.5634	0.4366	0.55585	0.140237
426	0.696588	0.56325	0.43675	0.55585	0.140737
427	0.696556	0.5637	0.4363	0.5561	0.140456
428	0.696412	0.563325	0.436675	0.5559	0.140513
429	0.696994	0.5641	0.4359	0.55645	0.140544
430	0.697075	0.564425	0.435575	0.5569	0.140175
431	0.697025	0.56415	0.43585	0.55665	0.140375
432	0.697044	0.564	0.436	0.556425	0.140619
433	0.696900	0.5639	0.4361	0.55615	0.14075
434	0.697300	0.5637	0.4363	0.5565	0.1408
435	0.697244	0.563675	0.436325	0.556725	0.140519
436	0.697838	0.563575	0.436425	0.557	0.140838
437	0.698000	0.56355	0.43645	0.556725	0.141275
438	0.698025	0.563625	0.436375	0.5567	0.141325
439	0.697887	0.5634	0.4366	0.5569	0.140987
440	0.698250	0.563025	0.436975	0.5573	0.14095
441	0.698600	0.563025	0.436975	0.55765	0.14095
442	0.698775	0.56385	0.43615	0.557975	0.1408
443	0.699156	0.564	0.436	0.558275	0.140881
444	0.699369	0.564625	0.435375	0.558675	0.140694
445	0.699681	0.56495	0.43505	0.559125	0.140556
446	0.700000	0.5656	0.4344	0.559725	0.140275
447	0.700113	0.565525	0.434475	0.559575	0.140538
448	0.699644	0.564325	0.435675	0.55855	0.141094
449	0.699812	0.564225	0.435775	0.5585	0.141313
450	0.699956	0.564675	0.435325	0.558875	0.141081
451	0.700094	0.56485	0.43515	0.55915	0.140944
452	0.700169	0.5648	0.4352	0.55915	0.141019
453	0.700675	0.565125	0.434875	0.559875	0.1408
454	0.700931	0.565675	0.434325	0.560125	0.140806
455	0.700950	0.566425	0.433575	0.56025	0.1407
456	0.701331	0.5663	0.4337	0.560425	0.140906
457	0.701869	0.56685	0.43315	0.5611	0.140769
458	0.701750	0.56645	0.43355	0.560725	0.141025
459	0.701994	0.566375	0.433625	0.560925	0.141069
460	0.702131	0.566425	0.433575	0.561025	0.141106
461	0.702444	0.566575	0.433425	0.561475	0.140969
462	0.702856	0.566925	0.433075	0.56195	0.140906
463	0.703050	0.5672	0.4328	0.5623	0.14075
464	0.703094	0.567375	0.432625	0.562325	0.140769
465	0.703525	0.567825	0.432175	0.562725	0.1408
466	0.703319	0.5675	0.4325	0.562325	0.140994
467	0.703625	0.567475	0.432525	0.562675	0.14095
468	0.703525	0.567575	0.432425	0.562575	0.14095
469	0.703806	0.567175	0.432825	0.5624	0.141406
470	0.703862	0.5673	0.4327	0.562475	0.141388
471	0.703819	0.567025	0.432975	0.562375	0.141444
472	0.703937	0.566825	0.433175	0.562225	0.141712
473	0.703838	0.56665	0.43335	0.562125	0.141712
474	0.704363	0.566925	0.433075	0.56275	0.141613
475	0.704450	0.567475	0.432525	0.562975	0.141475
476	0.704331	0.56755	0.43245	0.563075	0.141256
477	0.704656	0.5678	0.4322	0.563425	0.141231
478	0.704975	0.5678	0.4322	0.5637	0.141275
479	0.705075	0.5682	0.4318	0.564	0.141075
480	0.705087	0.567875	0.432125	0.563475	0.141613
481	0.705544	0.567675	0.432325	0.5639	0.141644
482	0.705488	0.567975	0.432025	0.564125	0.141363
483	0.705712	0.567975	0.432025	0.5644	0.141313
484	0.705631	0.5676	0.4324	0.564025	0.141606
485	0.705488	0.567575	0.432425	0.563725	0.141763
486	0.705862	0.56775	0.43225	0.564025	0.141838
487	0.706050	0.568	0.432	0.564275	0.141775
488	0.706287	0.56795	0.43205	0.56435	0.141937
489	0.706169	0.5678	0.4322	0.564175	0.141994
490	0.706294	0.567725	0.432275	0.5644	0.141894
491	0.706488	0.56785	0.43215	0.564625	0.141863
492	0.706356	0.567875	0.432125	0.564425	0.141931
493	0.706756	0.5679	0.4321	0.564825	0.141931
494	0.706888	0.568125	0.431875	0.564975	0.141913
495	0.706994	0.56835	0.43165	0.565125	0.141869
496	0.707025	0.568575	0.431425	0.56535	0.141675
497	0.707488	0.5689	0.4311	0.565925	0.141563
498	0.707419	0.569375	0.430625	0.565725	0.141694
499	0.707794	0.5693	0.4307	0.56595	0.141844
500	0.707744	0.56945	0.43055	0.566075	0.141669
501	0.708056	0.569475	0.430525	0.566075	0.141981
502	0.707900	0.568675	0.431325	0.565425	0.142475
503	0.707850	0.5686	0.4314	0.565375	0.142475
504	0.707831	0.568675	0.431325	0.56535	0.142481
505	0.707975	0.56875	0.43125	0.565675	0.1423
506	0.708181	0.5686	0.4314	0.5657	0.142481
507	0.708463	0.5693	0.4307	0.5662	0.142262
508	0.708531	0.569475	0.430525	0.566475	0.142056
509	0.708856	0.5698	0.4302	0.56695	0.141906
510	0.708519	0.5695	0.4305	0.566475	0.142044
511	0.708600	0.569825	0.430175	0.566825	0.141775
512	0.709069	0.570025	0.429975	0.5674	0.141669
513	0.709538	0.5704	0.4296	0.568	0.141538
514	0.709394	0.5706	0.4294	0.56785	0.141544
515	0.709438	0.570575	0.429425	0.567825	0.141613
516	0.709850	0.5712	0.4288	0.56845	0.1414
517	0.709881	0.57135	0.42865	0.56865	0.141231
518	0.709925	0.57145	0.42855	0.568625	0.1413
519	0.710019	0.5712	0.4288	0.568425	0.141594
520	0.710069	0.571325	0.428675	0.5685	0.141569
521	0.709844	0.570625	0.429375	0.56795	0.141894
522	0.709731	0.5704	0.4296	0.56805	0.141681
523	0.709769	0.570475	0.429525	0.568125	0.141644
524	0.709794	0.57045	0.42955	0.568175	0.141619
525	0.709862	0.5704	0.4296	0.568275	0.141588
526	0.710219	0.570575	0.429425	0.5685	0.141719
527	0.710163	0.570625	0.429375	0.568375	0.141788
528	0.710050	0.570625	0.429375	0.56825	0.1418
529	0.709981	0.57025	0.42975	0.56805	0.141931
530	0.710156	0.570475	0.429525	0.568425	0.141731
531	0.710381	0.5707	0.4293	0.568775	0.141606
532	0.710512	0.570975	0.429025	0.56905	0.141462
533	0.710575	0.57115	0.42885	0.569025	0.14155
534	0.710187	0.570425	0.429575	0.568525	0.141663
535	0.710556	0.570175	0.429825	0.5687	0.141856
536	0.710575	0.57055	0.42945	0.56875	0.141825
537	0.710400	0.57005	0.42995	0.5684	0.142
538	0.710538	0.56995	0.43005	0.5687	0.141838
539	0.710519	0.57015	0.42985	0.568775	0.141744
540	0.710631	0.570125	0.429875	0.5688	0.141831
541	0.710850	0.570275	0.429725	0.569	0.14185
542	0.710812	0.57055	0.42945	0.56915	0.141663
543	0.710819	0.570625	0.429375	0.56915	0.141669
544	0.710994	0.5708	0.4292	0.569375	0.141619
545	0.711137	0.57095	0.42905	0.569575	0.141563
546	0.711294	0.570925	0.429075	0.569675	0.141619
547	0.711150	0.57085	0.42915	0.569475	0.141675
548	0.711131	0.570775	0.429225	0.5695	0.141631
549	0.711369	0.57095	0.42905	0.56975	0.141619
550	0.711588	0.571125	0.428875	0.5699	0.141687
551	0.711544	0.571375	0.428625	0.569925	0.141619
552	0.711531	0.571625	0.428375	0.56995	0.141581
553	0.711800	0.57185	0.42815	0.5702	0.1416
554	0.711719	0.571775	0.428225	0.57	0.141719
555	0.711700	0.57175	0.42825	0.56985	0.14185
556	0.711612	0.571425	0.428575	0.5698	0.141813
557	0.711769	0.57155	0.42845	0.57005	0.141719
558	0.711669	0.571625	0.428375	0.56995	0.141719
559	0.711650	0.57145	0.42855	0.569825	0.141825
560	0.711556	0.571425	0.428575	0.5697	0.141856
561	0.711825	0.5714	0.4286	0.570025	0.1418
562	0.711963	0.5715	0.4285	0.5702	0.141763
563	0.712025	0.5714	0.4286	0.570025	0.142
564	0.711925	0.571675	0.428325	0.5701	0.141825
565	0.712113	0.571675	0.428325	0.570275	0.141838
566	0.712237	0.572025	0.427975	0.570525	0.141712
567	0.712219	0.572025	0.427975	0.570475	0.141744
568	0.712194	0.57215	0.42785	0.570525	0.141669
569	0.712037	0.571925	0.428075	0.5703	0.141737
570	0.712306	0.571625	0.428375	0.570275	0.142031
571	0.712319	0.57185	0.42815	0.570475	0.141844
572	0.712363	0.5719	0.4281	0.5706	0.141763
573	0.712500	0.571825	0.428175	0.570675	0.141825
574	0.712675	0.572025	0.427975	0.570825	0.14185
575	0.712756	0.572125	0.427875	0.570925	0.141831
576	0.713006	0.5724	0.4276	0.571175	0.141831
577	0.712788	0.57265	0.42735	0.571025	0.141763
578	0.712963	0.572475	0.427525	0.5711	0.141863
579	0.712900	0.572375	0.427625	0.571075	0.141825
580	0.712869	0.572375	0.427625	0.571175	0.141694
581	0.713069	0.572425	0.427575	0.571275	0.141794
582	0.713081	0.57265	0.42735	0.5713	0.141781
583	0.713094	0.5725	0.4275	0.5713	0.141794
584	0.713206	0.572525	0.427475	0.5713	0.141906
585	0.713244	0.5727	0.4273	0.571425	0.141819
586	0.712931	0.5725	0.4275	0.571125	0.141806
587	0.712981	0.572325	0.427675	0.57105	0.141931
588	0.713044	0.5722	0.4278	0.571	0.142044
589	0.713056	0.57215	0.42785	0.571	0.142056
590	0.713181	0.5721	0.4279	0.571175	0.142006
591	0.713231	0.572275	0.427725	0.57125	0.141981
592	0.713406	0.57235	0.42765	0.5714	0.142006
593	0.713394	0.572475	0.427525	0.571425	0.141969
594	0.713450	0.572575	0.427425	0.57145	0.142
595	0.713431	0.572675	0.427325	0.5715	0.141931
596	0.713581	0.572525	0.427475	0.57155	0.142031
597	0.713488	0.572475	0.427525	0.5715	0.141987
598	0.713581	0.57245	0.42755	0.571525	0.142056
599	0.713631	0.57265	0.42735	0.5717	0.141931
600	0.713606	0.572725	0.427275	0.5717	0.141906
601	0.713538	0.572525	0.427475	0.571525	0.142013
602	0.713556	0.572375	0.427625	0.571475	0.142081
603	0.713538	0.57245	0.42755	0.5714	0.142138
604	0.713481	0.572275	0.427725	0.571375	0.142106
605	0.713688	0.572225	0.427775	0.571525	0.142163
606	0.713844	0.5724	0.4276	0.571725	0.142119
607	0.713819	0.57255	0.42745	0.571675	0.142144
608	0.713850	0.572475	0.427525	0.57165	0.1422
609	0.713819	0.5725	0.4275	0.571725	0.142094
610	0.713856	0.572525	0.427475	0.5718	0.142056
611	0.714075	0.572725	0.427275	0.572025	0.14205
612	0.713975	0.57285	0.42715	0.57195	0.142025
613	0.714037	0.572975	0.427025	0.572075	0.141962
614	0.714031	0.5728	0.4272	0.572	0.142031
615	0.714025	0.572525	0.427475	0.5719	0.142125
616	0.714100	0.572725	0.427275	0.572025	0.142075
617	0.714175	0.572775	0.427225	0.5721	0.142075
618	0.714200	0.5728	0.4272	0.572125	0.142075
619	0.714156	0.5729	0.4271	0.572075	0.142081
620	0.714244	0.572825	0.427175	0.5722	0.142044
621	0.714225	0.57295	0.42705	0.572225	0.142
622	0.714156	0.572825	0.427175	0.572075	0.142081
623	0.714137	0.5729	0.4271	0.572125	0.142013
624	0.714244	0.572925	0.427075	0.572175	0.142069
625	0.714350	0.5728	0.4272	0.57225	0.1421
626	0.714294	0.572925	0.427075	0.57225	0.142044
627	0.714425	0.573075	0.426925	0.572425	0.142
628	0.714275	0.573075	0.426925	0.572275	0.142
629	0.714381	0.57295	0.42705	0.572375	0.142006
630	0.714469	0.573	0.427	0.57245	0.142019
631	0.714506	0.572925	0.427075	0.57245	0.142056
632	0.714575	0.573	0.427	0.572575	0.142
633	0.714531	0.573075	0.426925	0.5725	0.142031
634	0.714437	0.573	0.427	0.572325	0.142113
635	0.714494	0.573	0.427	0.5724	0.142094
636	0.714575	0.5731	0.4269	0.57255	0.142025
637	0.714600	0.573275	0.426725	0.572575	0.142025
638	0.714550	0.573225	0.426775	0.572475	0.142075
639	0.714488	0.573175	0.426825	0.57245	0.142038
640	0.714463	0.57295	0.42705	0.5724	0.142063
641	0.714525	0.573	0.427	0.5725	0.142025
642	0.714594	0.573025	0.426975	0.5726	0.141994
643	0.714662	0.573025	0.426975	0.572625	0.142038
644	0.714638	0.57325	0.42675	0.572725	0.141913
645	0.714725	0.57325	0.42675	0.57275	0.141975
646	0.714712	0.573325	0.426675	0.5727	0.142013
647	0.714694	0.5734	0.4266	0.5727	0.141994
648	0.714656	0.573225	0.426775	0.5726	0.142056
649	0.714662	0.573075	0.426925	0.57245	0.142212
650	0.714762	0.57325	0.42675	0.5726	0.142163
651	0.714719	0.573275	0.426725	0.572675	0.142044
652	0.714794	0.573325	0.426675	0.572775	0.142019
653	0.714806	0.5732	0.4268	0.572825	0.141981
654	0.714800	0.5733	0.4267	0.572775	0.142025
655	0.714806	0.573425	0.426575	0.5728	0.142006
656	0.714694	0.573275	0.426725	0.57265	0.142044
657	0.714700	0.57325	0.42675	0.5727	0.142
658	0.714725	0.5731	0.4269	0.5726	0.142125
659	0.714675	0.573025	0.426975	0.57255	0.142125
660	0.714712	0.573	0.427	0.572625	0.142088
661	0.714719	0.572975	0.427025	0.5726	0.142119
662	0.714619	0.572825	0.427175	0.5725	0.142119
663	0.714588	0.572775	0.427225	0.572425	0.142163
664	0.714525	0.572625	0.427375	0.572375	0.14215
665	0.714594	0.5726	0.4274	0.57235	0.142244
666	0.714619	0.5726	0.4274	0.572425	0.142194
667	0.714625	0.572675	0.427325	0.5725	0.142125
668	0.714738	0.572775	0.427225	0.57265	0.142088
669	0.714831	0.57305	0.42695	0.57285	0.141981
670	0.714881	0.573175	0.426825	0.5729	0.141981
671	0.714769	0.573125	0.426875	0.5728	0.141969
672	0.714806	0.573125	0.426875	0.5728	0.142006
673	0.714806	0.573175	0.426825	0.5728	0.142006
674	0.714881	0.57325	0.42675	0.572875	0.142006
675	0.714969	0.57335	0.42665	0.572975	0.141994
676	0.714900	0.573375	0.426625	0.5729	0.142
677	0.714869	0.5733	0.4267	0.57285	0.142019
678	0.714838	0.573175	0.426825	0.572775	0.142063
679	0.714856	0.573025	0.426975	0.572725	0.142131
680	0.714856	0.572975	0.427025	0.572725	0.142131
681	0.714862	0.573	0.427	0.572725	0.142138
682	0.714788	0.57285	0.42715	0.57255	0.142237
683	0.714794	0.57295	0.42705	0.572675	0.142119
684	0.714825	0.5729	0.4271	0.57265	0.142175
685	0.714769	0.572925	0.427075	0.57265	0.142119
686	0.714769	0.572925	0.427075	0.572625	0.142144
687	0.714725	0.57285	0.42715	0.5726	0.142125
688	0.714731	0.5728	0.4272	0.5726	0.142131
689	0.714769	0.5728	0.4272	0.572625	0.142144
690	0.714781	0.57285	0.42715	0.57265	0.142131
691	0.714794	0.572925	0.427075	0.572675	0.142119
692	0.714838	0.573025	0.426975	0.57275	0.142088
693	0.714812	0.573025	0.426975	0.572775	0.142038
694	0.714875	0.573025	0.426975	0.572825	0.14205
695	0.714831	0.57305	0.42695	0.57275	0.142081
696	0.714838	0.573025	0.426975	0.572725	0.142113
697	0.714869	0.573	0.427	0.57275	0.142119
698	0.714900	0.573025	0.426975	0.5728	0.1421
699	0.714950	0.573175	0.426825	0.572875	0.142075
700	0.714912	0.57335	0.42665	0.572875	0.142038
701	0.714975	0.5733	0.4267	0.5729	0.142075
702	0.714988	0.57335	0.42665	0.57295	0.142038
703	0.714988	0.5734	0.4266	0.57295	0.142038
704	0.714994	0.57325	0.42675	0.57295	0.142044
705	0.715025	0.5732	0.4268	0.572925	0.1421
706	0.715044	0.573225	0.426775	0.5729	0.142144
707	0.715050	0.573275	0.426725	0.57295	0.1421
708	0.715075	0.57335	0.42665	0.572975	0.1421
709	0.715137	0.57335	0.42665	0.573025	0.142113
710	0.715169	0.573475	0.426525	0.5731	0.142069
711	0.715300	0.5736	0.4264	0.573225	0.142075
712	0.715413	0.57385	0.42615	0.573375	0.142038
713	0.715369	0.5739	0.4261	0.573325	0.142044
714	0.715387	0.57385	0.42615	0.5733	0.142088
715	0.715413	0.573875	0.426125	0.573325	0.142088
716	0.715419	0.574075	0.425925	0.57335	0.142069
717	0.715488	0.5741	0.4259	0.57345	0.142038
718	0.715425	0.57405	0.42595	0.573375	0.14205
719	0.715425	0.573925	0.426075	0.5733	0.142125
720	0.715369	0.573925	0.426075	0.573325	0.142044
721	0.715406	0.5739	0.4261	0.573325	0.142081
722	0.715463	0.573875	0.426125	0.5734	0.142063
723	0.715450	0.573825	0.426175	0.573375	0.142075
724	0.715400	0.573675	0.426325	0.57325	0.14215
725	0.715444	0.5737	0.4263	0.573275	0.142169
726	0.715481	0.573675	0.426325	0.57325	0.142231
727	0.715406	0.57365	0.42635	0.5732	0.142206
728	0.715394	0.57355	0.42645	0.57315	0.142244
729	0.715500	0.573625	0.426375	0.5733	0.1422
730	0.715538	0.57375	0.42625	0.5734	0.142138
731	0.715619	0.573925	0.426075	0.573525	0.142094
732	0.715662	0.573975	0.426025	0.573525	0.142138
733	0.715594	0.574	0.426	0.573425	0.142169
734	0.715656	0.573925	0.426075	0.57345	0.142206
735	0.715638	0.573975	0.426025	0.573475	0.142163
736	0.715525	0.573825	0.426175	0.57335	0.142175
737	0.715463	0.573725	0.426275	0.5732	0.142262
738	0.715544	0.57355	0.42645	0.57325	0.142294
739	0.715556	0.5735	0.4265	0.573325	0.142231
740	0.715506	0.5735	0.4265	0.57325	0.142256
741	0.715531	0.5735	0.4265	0.57325	0.142281
742	0.715619	0.57355	0.42645	0.57335	0.142269
743	0.715619	0.573575	0.426425	0.573325	0.142294
744	0.715688	0.5736	0.4264	0.5734	0.142288
745	0.715700	0.573675	0.426325	0.57345	0.14225
746	0.715819	0.5738	0.4262	0.573525	0.142294
747	0.715700	0.573875	0.426125	0.57345	0.14225
748	0.715669	0.5738	0.4262	0.573425	0.142244
749	0.715681	0.573625	0.426375	0.57335	0.142331
750	0.715650	0.573625	0.426375	0.573275	0.142375
751	0.715650	0.573725	0.426275	0.573325	0.142325
752	0.715719	0.573775	0.426225	0.573375	0.142344
753	0.715706	0.5739	0.4261	0.573475	0.142231
754	0.715838	0.573875	0.426125	0.573525	0.142313
755	0.715806	0.5739	0.4261	0.573475	0.142331
756	0.715788	0.574	0.426	0.5735	0.142288
757	0.715850	0.5739	0.4261	0.57355	0.1423
758	0.715750	0.5739	0.4261	0.57345	0.1423
759	0.715769	0.573875	0.426125	0.573475	0.142294
760	0.715844	0.573875	0.426125	0.573525	0.142319
761	0.715838	0.57385	0.42615	0.573475	0.142363
762	0.715981	0.57405	0.42595	0.573775	0.142206
763	0.715956	0.57405	0.42595	0.573675	0.142281
764	0.715950	0.574025	0.425975	0.573675	0.142275
765	0.715869	0.573875	0.426125	0.5735	0.142369
766	0.715825	0.5738	0.4262	0.573475	0.14235
767	0.715869	0.573775	0.426225	0.573475	0.142394
768	0.715750	0.5737	0.4263	0.5734	0.14235
769	0.715769	0.5737	0.4263	0.573475	0.142294
770	0.715731	0.573675	0.426325	0.5734	0.142331
771	0.715694	0.573575	0.426425	0.573325	0.142369
772	0.715562	0.573475	0.426525	0.573125	0.142437
773	0.715644	0.5733	0.4267	0.57315	0.142494
774	0.715675	0.573425	0.426575	0.573275	0.1424
775	0.715625	0.57345	0.42655	0.57325	0.142375
776	0.715681	0.57335	0.42665	0.573225	0.142456
777	0.715681	0.57345	0.42655	0.5733	0.142381
778	0.715681	0.57345	0.42655	0.573325	0.142356
779	0.715662	0.573425	0.426575	0.573275	0.142388
780	0.715662	0.5734	0.4266	0.573275	0.142388
781	0.715650	0.573375	0.426625	0.5733	0.14235
782	0.715644	0.573375	0.426625	0.5733	0.142344
783	0.715669	0.573375	0.426625	0.573325	0.142344
784	0.715644	0.573375	0.426625	0.5733	0.142344
785	0.715644	0.573375	0.426625	0.5733	0.142344
786	0.715681	0.5734	0.4266	0.573325	0.142356
787	0.715656	0.57345	0.42655	0.5733	0.142356
788	0.715656	0.573475	0.426525	0.573325	0.142331
789	0.715662	0.57345	0.42655	0.5733	0.142363
790	0.715675	0.5735	0.4265	0.573325	0.14235
791	0.715681	0.57345	0.42655	0.573325	0.142356
792	0.715681	0.57345	0.42655	0.573325	0.142356
793	0.715731	0.573475	0.426525	0.573375	0.142356
794	0.715700	0.57355	0.42645	0.573375	0.142325
795	0.715769	0.5736	0.4264	0.573425	0.142344
796	0.715825	0.573675	0.426325	0.57355	0.142275
797	0.715819	0.573625	0.426375	0.573475	0.142344
798	0.715781	0.5737	0.4263	0.57345	0.142331
799	0.715775	0.573775	0.426225	0.57345	0.142325
800	0.715912	0.57385	0.42615	0.5736	0.142313
801	0.715875	0.573875	0.426125	0.573575	0.1423
802	0.715925	0.573925	0.426075	0.573675	0.14225
803	0.715912	0.57405	0.42595	0.573675	0.142237
804	0.715900	0.573975	0.426025	0.573575	0.142325
805	0.715844	0.5739	0.4261	0.573475	0.142369
806	0.715825	0.574	0.426	0.573525	0.1423
807	0.715831	0.5739	0.4261	0.573475	0.142356
808	0.715894	0.5738	0.4262	0.573525	0.142369
809	0.716044	0.574	0.426	0.57375	0.142294
810	0.715869	0.574	0.426	0.5736	0.142269
811	0.715856	0.573925	0.426075	0.573575	0.142281
812	0.715844	0.57375	0.42625	0.573525	0.142319
813	0.715831	0.573775	0.426225	0.57355	0.142281
814	0.715806	0.573775	0.426225	0.57355	0.142256
815	0.715812	0.573775	0.426225	0.573525	0.142288
816	0.715800	0.573675	0.426325	0.5735	0.1423
817	0.715819	0.57375	0.42625	0.57355	0.142269
818	0.715750	0.573675	0.426325	0.573475	0.142275
819	0.715794	0.573625	0.426375	0.57355	0.142244
820	0.715800	0.573625	0.426375	0.573525	0.142275
821	0.715719	0.573525	0.426475	0.5734	0.142319
822	0.715675	0.57345	0.42655	0.573325	0.14235
823	0.715706	0.57335	0.42665	0.573275	0.142431
824	0.715750	0.57345	0.42655	0.5734	0.14235
825	0.715756	0.573475	0.426525	0.57345	0.142306
826	0.715762	0.5735	0.4265	0.573475	0.142288
827	0.715788	0.5735	0.4265	0.5735	0.142288
828	0.715800	0.57355	0.42645	0.573525	0.142275
829	0.715819	0.573575	0.426425	0.57355	0.142269
830	0.715844	0.573625	0.426375	0.573575	0.142269
831	0.715831	0.573675	0.426325	0.573575	0.142256
832	0.715825	0.573625	0.426375	0.57355	0.142275
833	0.715844	0.57365	0.42635	0.573575	0.142269
834	0.715825	0.573675	0.426325	0.573575	0.14225
835	0.715844	0.573625	0.426375	0.57355	0.142294
836	0.715869	0.5736	0.4264	0.57355	0.142319
837	0.715825	0.57365	0.42635	0.57355	0.142275
838	0.715781	0.5736	0.4264	0.5735	0.142281
839	0.715812	0.57355	0.42645	0.5735	0.142313
840	0.715838	0.57355	0.42645	0.573525	0.142313
841	0.715825	0.573575	0.426425	0.5735	0.142325
842	0.715781	0.5735	0.4265	0.57345	0.142331
843	0.715775	0.573475	0.426525	0.57345	0.142325
844	0.715775	0.573475	0.426525	0.57345	0.142325
845	0.715788	0.5735	0.4265	0.573475	0.142313
846	0.715788	0.5735	0.4265	0.573475	0.142313
847	0.715812	0.573525	0.426475	0.5735	0.142313
848	0.715812	0.573525	0.426475	0.5735	0.142313
849	0.715812	0.573525	0.426475	0.5735	0.142313
850	0.715825	0.573575	0.426425	0.573525	0.1423
851	0.715844	0.5736	0.4264	0.573525	0.142319
852	0.715856	0.573575	0.426425	0.573525	0.142331
853	0.715831	0.573575	0.426425	0.573525	0.142306
854	0.715831	0.5736	0.4264	0.573525	0.142306
855	0.715831	0.573575	0.426425	0.573525	0.142306
856	0.715862	0.57355	0.42645	0.573525	0.142338
857	0.715856	0.5736	0.4264	0.57355	0.142306
858	0.715856	0.5736	0.4264	0.57355	0.142306
859	0.715856	0.5736	0.4264	0.57355	0.142306
860	0.715856	0.5736	0.4264	0.57355	0.142306
861	0.715856	0.573575	0.426425	0.57355	0.142306
862	0.715856	0.573575	0.426425	0.57355	0.142306
863	0.715856	0.5736	0.4264	0.57355	0.142306
864	0.715856	0.5736	0.4264	0.57355	0.142306
865	0.715856	0.5736	0.4264	0.57355	0.142306
866	0.715856	0.5736	0.4264	0.57355	0.142306
867	0.715856	0.5736	0.4264	0.57355	0.142306
868	0.715881	0.57365	0.42635	0.5736	0.142281
869	0.715850	0.573625	0.426375	0.573525	0.142325
870	0.715850	0.5736	0.4264	0.5735	0.14235
871	0.715875	0.573575	0.426425	0.5735	0.142375
872	0.715869	0.5736	0.4264	0.573525	0.142344
873	0.715888	0.573675	0.426325	0.573575	0.142313
874	0.715900	0.5737	0.4263	0.5736	0.1423
875	0.715894	0.573725	0.426275	0.5736	0.142294
876	0.715888	0.5737	0.4263	0.573575	0.142313
877	0.715938	0.57365	0.42635	0.57355	0.142388
878	0.715950	0.573675	0.426325	0.57355	0.1424
879	0.715950	0.573725	0.426275	0.5736	0.14235
880	0.715944	0.573775	0.426225	0.573625	0.142319
881	0.716031	0.5738	0.4262	0.57375	0.142281
882	0.715994	0.573875	0.426125	0.57375	0.142244
883	0.715975	0.573825	0.426175	0.5737	0.142275
884	0.715975	0.57375	0.42625	0.573625	0.14235
885	0.715944	0.573725	0.426275	0.573625	0.142319
886	0.715975	0.573675	0.426325	0.57365	0.142325
887	0.716006	0.573775	0.426225	0.57375	0.142256
888	0.716006	0.573725	0.426275	0.5737	0.142306
889	0.716006	0.573775	0.426225	0.57375	0.142256
890	0.716013	0.573825	0.426175	0.573775	0.142237
891	0.716006	0.573825	0.426175	0.57375	0.142256
892	0.716050	0.5738	0.4262	0.573775	0.142275
893	0.716056	0.5739	0.4261	0.573825	0.142231
894	0.716125	0.57395	0.42605	0.5739	0.142225
895	0.716144	0.574025	0.425975	0.57395	0.142194
896	0.716125	0.57405	0.42595	0.573925	0.1422
897	0.716137	0.574	0.426	0.573875	0.142262
898	0.716075	0.573925	0.426075	0.573825	0.14225
899	0.716137	0.5739	0.4261	0.573825	0.142313
900	0.716137	0.573925	0.426075	0.573875	0.142262
901	0.716163	0.573875	0.426125	0.57385	0.142313
902	0.716163	0.57395	0.42605	0.573925	0.142237
903	0.716163	0.57395	0.42605	0.573925	0.142237
904	0.716163	0.57395	0.42605	0.573925	0.142237
905	0.716187	0.574	0.426	0.573975	0.142212
906	0.716163	0.574	0.426	0.57395	0.142212
907	0.716175	0.573925	0.426075	0.5739	0.142275
908	0.716156	0.573975	0.426025	0.57395	0.142206
909	0.716156	0.573975	0.426025	0.57395	0.142206
910	0.716163	0.573975	0.426025	0.573975	0.142187
911	0.716163	0.573975	0.426025	0.573975	0.142187
912	0.716163	0.573975	0.426025	0.573975	0.142187
913	0.716163	0.573975	0.426025	0.573975	0.142187
914	0.716163	0.573975	0.426025	0.573975	0.142187
915	0.716163	0.573975	0.426025	0.573975	0.142187
916	0.716163	0.573975	0.426025	0.573975	0.142187
917	0.716163	0.573975	0.426025	0.573975	0.142187
918	0.716163	0.573975	0.426025	0.573975	0.142187
919	0.716163	0.573975	0.426025	0.573975	0.142187
920	0.716163	0.573975	0.426025	0.573975	0.142187
921	0.716163	0.573975	0.426025	0.573975	0.142187
922	0.716163	0.573975	0.426025	0.573975	0.142187
923	0.716163	0.573975	0.426025	0.573975	0.142187
924	0.716163	0.573975	0.426025	0.573975	0.142187
925	0.716163	0.573975	0.426025	0.573975	0.142187
926	0.716163	0.573975	0.426025	0.573975	0.142187
927	0.716163	0.573975	0.426025	0.573975	0.142187
928	0.716163	0.573975	0.426025	0.573975	0.142187
929	0.716163	0.573975	0.426025	0.573975	0.142187
930	0.716163	0.573975	0.426025	0.573975	0.142187
931	0.716163	0.573975	0.426025	0.573975	0.142187
932	0.716163	0.573975	0.426025	0.573975	0.142187
933	0.716163	0.573975	0.426025	0.573975	0.142187
934	0.716163	0.573975	0.426025	0.573975	0.142187
935	0.716163	0.573975	0.426025	0.573975	0.142187
936	0.716163	0.573975	0.426025	0.573975	0.142187
937	0.716163	0.573975	0.426025	0.573975	0.142187
938	0.716163	0.573975	0.426025	0.573975	0.142187
939	0.716163	0.573975	0.426025	0.573975	0.142187
940	0.716163	0.573975	0.426025	0.573975	0.142187
941	0.716163	0.573975	0.426025	0.573975	0.142187
942	0.716163	0.573975	0.426025	0.573975	0.142187
943	0.716163	0.573975	0.426025	0.573975	0.142187
944	0.716163	0.573975	0.426025	0.573975	0.142187
945	0.716163	0.573975	0.426025	0.573975	0.142187
946	0.716163	0.573975	0.426025	0.573975	0.142187
947	0.716163	0.573975	0.426025	0.573975	0.142187
948	0.716163	0.573975	0.426025	0.573975	0.142187
949	0.716163	0.573975	0.426025	0.573975	0.142187
950	0.716163	0.573975	0.426025	0.573975	0.142187
951	0.716163	0.573975	0.426025	0.573975	0.142187
952	0.716163	0.573975	0.426025	0.573975	0.142187
953	0.716163	0.573975	0.426025	0.573975	0.142187
954	0.716163	0.573975	0.426025	0.573975	0.142187
955	0.716163	0.573975	0.426025	0.573975	0.142187
956	0.716163	0.573975	0.426025	0.573975	0.142187
957	0.716163	0.573975	0.426025	0.573975	0.142187
958	0.716163	0.573975	0.426025	0.573975	0.142187
959	0.716163	0.573975	0.426025	0.573975	0.142187
960	0.716163	0.573975	0.426025	0.573975	0.142187
961	0.716163	0.573975	0.426025	0.573975	0.142187
962	0.716163	0.573975	0.426025	0.573975	0.142187
963	0.716163	0.573975	0.426025	0.573975	0.142187
964	0.716163	0.573975	0.426025	0.573975	0.142187
965	0.716163	0.573975	0.426025	0.573975	0.142187
966	0.716163	0.573975	0.426025	0.573975	0.142187
967	0.716163	0.573975	0.426025	0.573975	0.142187
968	0.716163	0.573975	0.426025	0.573975	0.142187
969	0.716163	0.573975	0.426025	0.573975	0.142187
970	0.716163	0.573975	0.426025	0.573975	0.142187
971	0.716163	0.573975	0.426025	0.573975	0.142187
972	0.716163	0.573975	0.426025	0.573975	0.142187
973	0.716163	0.573975	0.426025	0.573975	0.142187
974	0.716163	0.573975	0.426025	0.573975	0.142187
975	0.716163	0.573975	0.426025	0.573975	0.142187
976	0.716163	0.573975	0.426025	0.573975	0.142187
977	0.716163	0.573975	0.426025	0.573975	0.142187
978	0.716163	0.573975	0.426025	0.573975	0.142187
979	0.716163	0.573975	0.426025	0.573975	0.142187
980	0.716163	0.573975	0.426025	0.573975	0.142187
981	0.716163	0.573975	0.426025	0.573975	0.142187
982	0.716163	0.573975	0.426025	0.573975	0.142187
983	0.716163	0.573975	0.426025	0.573975	0.142187
984	0.716163	0.573975	0.426025	0.573975	0.142187
985	0.716163	0.573975	0.426025	0.573975	0.142187
986	0.716163	0.573975	0.426025	0.573975	0.142187
987	0.716163	0.573975	0.426025	0.573975	0.142187
988	0.716163	0.573975	0.426025	0.573975	0.142187
989	0.716163	0.573975	0.426025	0.573975	0.142187
990	0.716163	0.573975	0.426025	0.573975	0.142187
991	0.716163	0.573975	0.426025	0.573975	0.142187
992	0.716163	0.573975	0.426025	0.573975	0.142187
993	0.716163	0.573975	0.426025	0.573975	0.142187
994	0.716163	0.573975	0.426025	0.573975	0.142187
995	0.716163	0.573975	0.426025	0.573975	0.142187
996	0.716163	0.573975	0.426025	0.573975	0.142187
997	0.716163	0.573975	0.426025	0.573975	0.142187
998	0.716163	0.573975	0.426025	0.573975	0.142187
999	0.716163	0.573975	0.426025	0.573975	0.142187
1000	0.716163	0.573975	0.426025	0.573975	0.142187
1001	0.716163	0.573975	0.426025	0.573975	0.142187
1002	0.716163	0.573975	0.426025	0.573975	0.142187
1003	0.716163	0.573975	0.426025	0.573975	0.142187
1004	0.716163	0.573975	0.426025	0.573975	0.142187
1005	0.716163	0.573975	0.426025	0.573975	0.142187
1006	0.716163	0.573975	0.426025	0.573975	0.142187
1007	0.716163	0.573975	0.426025	0.573975	0.142187
1008	0.716163	0.573975	0.426025	0.573975	0.142187
1009	0.716163	0.573975	0.426025	0.573975	0.142187
1010	0.716163	0.573975	0.426025	0.573975	0.142187
1011	0.716163	0.573975	0.426025	0.573975	0.142187
1012	0.716163	0.573975	0.426025	0.573975	0.142187
1013	0.716163	0.573975	0.426025	0.573975	0.142187
1014	0.716163	0.573975	0.426025	0.573975	0.142187
1015	0.716163	0.573975	0.426025	0.573975	0.142187
1016	0.716163	0.573975	0.426025	0.573975	0.142187
1017	0.716163	0.573975	0.426025	0.573975	0.142187
1018	0.716163	0.573975	0.426025	0.573975	0.142187
1019	0.716163	0.573975	0.426025	0.573975	0.142187
1020	0.716163	0.573975	0.426025	0.573975	0.142187
1021	0.716163	0.573975	0.426025	0.573975	0.142187
1022	0.716163	0.573975	0.426025	0.573975	0.142187
1023	0.716163	0.573975	0.426025	0.573975	0.142187
1024	0.716163	0.573975	0.426025	0.573975	0.142187
1025	0.716163	0.573975	0.426025	0.573975	0.142187
1026	0.716163	0.573975	0.426025	0.573975	0.142187
1027	0.716163	0.573975	0.426025	0.573975	0.142187
1028	0.716163	0.573975	0.426025	0.573975	0.142187
1029	0.716163	0.573975	0.426025	0.573975	0.142187
1030	0.716163	0.573975	0.426025	0.573975	0.142187
1031	0.716163	0.573975	0.426025	0.573975	0.142187
1032	0.716163	0.573975	0.426025	0.573975	0.142187
1033	0.716163	0.573975	0.426025	0.573975	0.142187
1034	0.716163	0.573975	0.426025	0.573975	0.142187
1035	0.716163	0.573975	0.426025	0.573975	0.142187
1036	0.716163	0.573975	0.426025	0.573975	0.142187
1037	0.716163	0.573975	0.426025	0.573975	0.142187
1038	0.716163	0.573975	0.426025	0.573975	0.142187
1039	0.716163	0.573975	0.426025	0.573975	0.142187
1040	0.716163	0.573975	0.426025	0.573975	0.142187
1041	0.716163	0.573975	0.426025	0.573975	0.142187
1042	0.716163	0.573975	0.426025	0.573975	0.142187
1043	0.716163	0.573975	0.426025	0.573975	0.142187
1044	0.716163	0.573975	0.426025	0.573975	0.142187
1045	0.716163	0.573975	0.426025	0.573975	0.142187
1046	0.716163	0.573975	0.426025	0.573975	0.142187
1047	0.716163	0.573975	0.426025	0.573975	0.142187
1048	0.716163	0.573975	0.426025	0.573975	0.142187
1049	0.716163	0.573975	0.426025	0.573975	0.142187
1050	0.716163	0.573975	0.426025	0.573975	0.142187
1051	0.716163	0.573975	0.426025	0.573975	0.142187
1052	0.716163	0.573975	0.426025	0.573975	0.142187
1053	0.716163	0.573975	0.426025	0.573975	0.142187
1054	0.716163	0.573975	0.426025	0.573975	0.142187
1055	0.716163	0.573975	0.426025	0.573975	0.142187
1056	0.716163	0.573975	0.426025	0.573975	0.142187
1057	0.716163	0.573975	0.426025	0.573975	0.142187
1058	0.716163	0.573975	0.426025	0.573975	0.142187
1059	0.716163	0.573975	0.426025	0.573975	0.142187
1060	0.716163	0.573975	0.426025	0.573975	0.142187
1061	0.716163	0.573975	0.426025	0.573975	0.142187
1062	0.716163	0.573975	0.426025	0.573975	0.142187
1063	0.716163	0.573975	0.426025	0.573975	0.142187
1064	0.716163	0.573975	0.426025	0.573975	0.142187
1065	0.716163	0.573975	0.426025	0.573975	0.142187
1066	0.716163	0.573975	0.426025	0.573975	0.142187
1067	0.716163	0.573975	0.426025	0.573975	0.142187
1068	0.716163	0.573975	0.426025	0.573975	0.142187
1069	0.716163	0.573975	0.426025	0.573975	0.142187
1070	0.716163	0.573975	0.426025	0.573975	0.142187
1071	0.716163	0.573975	0.426025	0.573975	0.142187
1072	0.716163	0.573975	0.426025	0.573975	0.142187
1073	0.716163	0.573975	0.426025	0.573975	0.142187
1074	0.716163	0.573975	0.426025	0.573975	0.142187
1075	0.716163	0.573975	0.426025	0.573975	0.142187
1076	0.716163	0.573975	0.426025	0.573975	0.142187
1077	0.716163	0.573975	0.426025	0.573975	0.142187
1078	0.716163	0.573975	0.426025	0.573975	0.142187
1079	0.716163	0.573975	0.426025	0.573975	0.142187
1080	0.716163	0.573975	0.426025	0.573975	0.142187
1081	0.716163	0.573975	0.426025	0.573975	0.142187
1082	0.716163	0.573975	0.426025	0.573975	0.142187
1083	0.716163	0.573975	0.426025	0.573975	0.142187
1084	0.716163	0.573975	0.426025	0.573975	0.142187
1085	0.716163	0.573975	0.426025	0.573975	0.142187
1086	0.716163	0.573975	0.426025	0.573975	0.142187
1087	0.716163	0.573975	0.426025	0.573975	0.142187
1088	0.716163	0.573975	0.426025	0.573975	0.142187
1089	0.716163	0.573975	0.426025	0.573975	0.142187
1090	0.716163	0.573975	0.426025	0.573975	0.142187
1091	0.716163	0.573975	0.426025	0.573975	0.142187
1092	0.716163	0.573975	0.426025	0.573975	0.142187
1093	0.716163	0.573975	0.426025	0.573975	0.142187
1094	0.716163	0.573975	0.426025	0.573975	0.142187
1095	0.716163	0.573975	0.426025	0.573975	0.142187
1096	0.716163	0.573975	0.426025	0.573975	0.142187
1097	0.716163	0.573975	0.426025	0.573975	0.142187
1098	0.716163	0.573975	0.426025	0.573975	0.142187
1099	0.716163	0.573975	0.426025	0.573975	0.142187
1100	0.716163	0.573975	0.426025	0.573975	0.142187
1101	0.716163	0.573975	0.426025	0.573975	0.142187
1102	0.716163	0.573975	0.426025	0.573975	0.142187
1103	0.716163	0.573975	0.426025	0.573975	0.142187
1104	0.716163	0.573975	0.426025	0.573975	0.142187
1105	0.716163	0.573975	0.426025	0.573975	0.142187
1106	0.716163	0.573975	0.426025	0.573975	0.142187
1107	0.716163	0.573975	0.426025	0.573975	0.142187
1108	0.716163	0.573975	0.426025	0.573975	0.142187
1109	0.716163	0.573975	0.426025	0.573975	0.142187
1110	0.716163	0.573975	0.426025	0.573975	0.142187
1111	0.716163	0.573975	0.426025	0.573975	0.142187
1112	0.716163	0.573975	0.426025	0.573975	0.142187
1113	0.716163	0.573975	0.426025	0.573975	0.142187
1114	0.716163	0.573975	0.426025	0.573975	0.142187
1115	0.716163	0.573975	0.426025	0.573975	0.142187
1116	0.716163	0.573975	0.426025	0.573975	0.142187
1117	0.716163	0.573975	0.426025	0.573975	0.142187
1118	0.716163	0.573975	0.426025	0.573975	0.142187
1119	0.716163	0.573975	0.426025	0.573975	0.142187
1120	0.716163	0.573975	0.426025	0.573975	0.142187
1121	0.716163	0.573975	0.426025	0.573975	0.142187
1122	0.716163	0.573975	0.426025	0.573975	0.142187
1123	0.716163	0.573975	0.426025	0.573975	0.142187
1124	0.716163	0.573975	0.426025	0.573975	0.142187
1125	0.716163	0.573975	0.426025	0.573975	0.142187
1126	0.716163	0.573975	0.426025	0.573975	0.142187
1127	0.716163	0.573975	0.426025	0.573975	0.142187
1128	0.716163	0.573975	0.426025	0.573975	0.142187
1129	0.716163	0.573975	0.426025	0.573975	0.142187
1130	0.716163	0.573975	0.426025	0.573975	0.142187
1131	0.716163	0.573975	0.426025	0.573975	0.142187
1132	0.716163	0.573975	0.426025	0.573975	0.142187
1133	0.716163	0.573975	0.426025	0.573975	0.142187
1134	0.716163	0.573975	0.426025	0.573975	0.142187
1135	0.716163	0.573975	0.426025	0.573975	0.142187
1136	0.716163	0.573975	0.426025	0.573975	0.142187
1137	0.716163	0.573975	0.426025	0.573975	0.142187
1138	0.716163	0.573975	0.426025	0.573975	0.142187
1139	0.716163	0.573975	0.426025	0.573975	0.142187
1140	0.716163	0.573975	0.426025	0.573975	0.142187
1141	0.716163	0.573975	0.426025	0.573975	0.142187
1142	0.716163	0.573975	0.426025	0.573975	0.142187
1143	0.716163	0.573975	0.426025	0.573975	0.142187
1144	0.716163	0.573975	0.426025	0.573975	0.142187
1145	0.716163	0.573975	0.426025	0.573975	0.142187
1146	0.716163	0.573975	0.426025	0.573975	0.142187
1147	0.716163	0.573975	0.426025	0.573975	0.142187
1148	0.716163	0.573975	0.426025	0.573975	0.142187
1149	0.716163	0.573975	0.426025	0.573975	0.142187
1150	0.716163	0.573975	0.426025	0.573975	0.142187
1151	0.716163	0.573975	0.426025	0.573975	0.142187
1152	0.716163	0.573975	0.426025	0.573975	0.142187
1153	0.716163	0.573975	0.426025	0.573975	0.142187
1154	0.716163	0.573975	0.426025	0.573975	0.142187
1155	0.716163	0.573975	0.426025	0.573975	0.142187
1156	0.716163	0.573975	0.426025	0.573975	0.142187
1157	0.716163	0.573975	0.426025	0.573975	0.142187
1158	0.716163	0.573975	0.426025	0.573975	0.142187
1159	0.716163	0.573975	0.426025	0.573975	0.142187
1160	0.716163	0.573975	0.426025	0.573975	0.142187
1161	0.716163	0.573975	0.426025	0.573975	0.142187
1162	0.716163	0.573975	0.426025	0.573975	0.142187
1163	0.716163	0.573975	0.426025	0.573975	0.142187
1164	0.716163	0.573975	0.426025	0.573975	0.142187
1165	0.716163	0.573975	0.426025	0.573975	0.142187
1166	0.716163	0.573975	0.426025	0.573975	0.142187
1167	0.716163	0.573975	0.426025	0.573975	0.142187
1168	0.716163	0.573975	0.426025	0.573975	0.142187
1169	0.716163	0.573975	0.426025	0.573975	0.142187
1170	0.716163	0.573975	0.426025	0.573975	0.142187
1171	0.716163	0.573975	0.426025	0.573975	0.142187
1172	0.716163	0.573975	0.426025	0.573975	0.142187
1173	0.716163	0.573975	0.426025	0.573975	0.142187
1174	0.716163	0.573975	0.426025	0.573975	0.142187
1175	0.716163	0.573975	0.426025	0.573975	0.142187
1176	0.716163	0.573975	0.426025	0.573975	0.142187
1177	0.716163	0.573975	0.426025	0.573975	0.142187
1178	0.716163	0.573975	0.426025	0.573975	0.142187
1179	0.716163	0.573975	0.426025	0.573975	0.142187
1180	0.716163	0.573975	0.426025	0.573975	0.142187
1181	0.716163	0.573975	0.426025	0.573975	0.142187
1182	0.716163	0.573975	0.426025	0.573975	0.142187
1183	0.716163	0.573975	0.426025	0.573975	0.142187
1184	0.716163	0.573975	0.426025	0.573975	0.142187
1185	0.716163	0.573975	0.426025	0.573975	0.142187
1186	0.716163	0.573975	0.426025	0.573975	0.142187
1187	0.716163	0.573975	0.426025	0.573975	0.142187
1188	0.716163	0.573975	0.426025	0.573975	0.142187
1189	0.716163	0.573975	0.426025	0.573975	0.142187
1190	0.716163	0.573975	0.426025	0.573975	0.142187
1191	0.716163	0.573975	0.426025	0.573975	0.142187
1192	0.716163	0.573975	0.426025	0.573975	0.142187
1193	0.716163	0.573975	0.426025	0.573975	0.142187
1194	0.716163	0.573975	0.426025	0.573975	0.142187
1195	0.716163	0.573975	0.426025	0.573975	0.142187
1196	0.716163	0.573975	0.426025	0.573975	0.142187
1197	0.716163	0.573975	0.426025	0.573975	0.142187
1198	0.716163	0.573975	0.426025	0.573975	0.142187
1199	0.716163	0.573975	0.426025	0.573975	0.142187
1200	0.716163	0.573975	0.426025	0.573975	0.142187
1201	0.716163	0.573975	0.426025	0.573975	0.142187
1202	0.716163	0.573975	0.426025	0.573975	0.142187
1203	0.716163	0.573975	0.426025	0.573975	0.142187
1204	0.716163	0.573975	0.426025	0.573975	0.142187
1205	0.716163	0.573975	0.426025	0.573975	0.142187
1206	0.716163	0.573975	0.426025	0.573975	0.142187
1207	0.716163	0.573975	0.426025	0.573975	0.142187
1208	0.716163	0.573975	0.426025	0.573975	0.142187
1209	0.716163	0.573975	0.426025	0.573975	0.142187
1210	0.716163	0.573975	0.426025	0.573975	0.142187
1211	0.716163	0.573975	0.426025	0.573975	0.142187
1212	0.716163	0.573975	0.426025	0.573975	0.142187
1213	0.716163	0.573975	0.426025	0.573975	0.142187
1214	0.716163	0.573975	0.426025	0.573975	0.142187
1215	0.716163	0.573975	0.426025	0.573975	0.142187
1216	0.716163	0.573975	0.426025	0.573975	0.142187
1217	0.716163	0.573975	0.426025	0.573975	0.142187
1218	0.716163	0.573975	0.426025	0.573975	0.142187
1219	0.716163	0.573975	0.426025	0.573975	0.142187
1220	0.716163	0.573975	0.426025	0.573975	0.142187
1221	0.716163	0.573975	0.426025	0.573975	0.142187
1222	0.716163	0.573975	0.426025	0.573975	0.142187
1223	0.716163	0.573975	0.426025	0.573975	0.142187
1224	0.716163	0.573975	0.426025	0.573975	0.142187
1225	0.716163	0.573975	0.426025	0.573975	0.142187
1226	0.716163	0.573975	0.426025	0.573975	0.142187
1227	0.716163	0.573975	0.426025	0.573975	0.142187
1228	0.716163	0.573975	0.426025	0.573975	0.142187
1229	0.716163	0.573975	0.426025	0.573975	0.142187
1230	0.716163	0.573975	0.426025	0.573975	0.142187
1231	0.716163	0.573975	0.426025	0.573975	0.142187
1232	0.716163	0.573975	0.426025	0.573975	0.142187
1233	0.716163	0.573975	0.426025	0.573975	0.142187
1234	0.716163	0.573975	0.426025	0.573975	0.142187
1235	0.716163	0.573975	0.426025	0.573975	0.142187
1236	0.716163	0.573975	0.426025	0.573975	0.142187
1237	0.716163	0.573975	0.426025	0.573975	0.142187
1238	0.716163	0.573975	0.426025	0.573975	0.142187
1239	0.716163	0.573975	0.426025	0.573975	0.142187
1240	0.716163	0.573975	0.426025	0.573975	0.142187
1241	0.716163	0.573975	0.426025	0.573975	0.142187
1242	0.716163	0.573975	0.426025	0.573975	0.142187
1243	0.716163	0.573975	0.426025	0.573975	0.142187
1244	0.716163	0.573975	0.426025	0.573975	0.142187
1245	0.716163	0.573975	0.426025	0.573975	0.142187
1246	0.716163	0.573975	0.426025	0.573975	0.142187
1247	0.716163	0.573975	0.426025	0.573975	0.142187
1248	0.716163	0.573975	0.426025	0.573975	0.142187
1249	0.716163	0.573975	0.426025	0.573975	0.142187
1250	0.716163	0.573975	0.426025	0.573975	0.142187
1251	0.716163	0.573975	0.426025	0.573975	0.142187
1252	0.716163	0.573975	0.426025	0.573975	0.142187
1253	0.716163	0.573975	0.426025	0.573975	0.142187
1254	0.716163	0.573975	0.426025	0.573975	0.142187
1255	0.716163	0.573975	0.426025	0.573975	0.142187
1256	0.716163	0.573975	0.426025	0.573975	0.142187
1257	0.716163	0.573975	0.426025	0.573975	0.142187
1258	0.716163	0.573975	0.426025	0.573975	0.142187
1259	0.716163	0.573975	0.426025	0.573975	0.142187
1260	0.716163	0.573975	0.426025	0.573975	0.142187
1261	0.716163	0.573975	0.426025	0.573975	0.142187
1262	0.716163	0.573975	0.426025	0.573975	0.142187
1263	0.716163	0.573975	0.426025	0.573975	0.142187
1264	0.716163	0.573975	0.426025	0.573975	0.142187
1265	0.716163	0.573975	0.426025	0.573975	0.142187
1266	0.716163	0.573975	0.426025	0.573975	0.142187
1267	0.716163	0.573975	0.426025	0.573975	0.142187
1268	0.716163	0.573975	0.426025	0.573975	0.142187
1269	0.716163	0.573975	0.426025	0.573975	0.142187
1270	0.716163	0.573975	0.426025	0.573975	0.142187
1271	0.716163	0.573975	0.426025	0.573975	0.142187
1272	0.716163	0.573975	0.426025	0.573975	0.142187
1273	0.716163	0.573975	0.426025	0.573975	0.142187
1274	0.716163	0.573975	0.426025	0.573975	0.142187
1275	0.716163	0.573975	0.426025	0.573975	0.142187
1276	0.716163	0.573975	0.426025	0.573975	0.142187
1277	0.716163	0.573975	0.426025	0.573975	0.142187
1278	0.716163	0.573975	0.426025	0.573975	0.142187
1279	0.716163	0.573975	0.426025	0.573975	0.142187
1280	0.716163	0.573975	0.426025	0.573975	0.142187
1281	0.716163	0.573975	0.426025	0.573975	0.142187
1282	0.716163	0.573975	0.426025	0.573975	0.142187
1283	0.716163	0.573975	0.426025	0.573975	0.142187
1284	0.716163	0.573975	0.426025	0.573975	0.142187
1285	0.716163	0.573975	0.426025	0.573975	0.142187
1286	0.716163	0.573975	0.426025	0.573975	0.142187
1287	0.716163	0.573975	0.426025	0.573975	0.142187
1288	0.716163	0.573975	0.426025	0.573975	0.142187
1289	0.716163	0.573975	0.426025	0.573975	0.142187
1290	0.716163	0.573975	0.426025	0.573975	0.142187
1291	0.716163	0.573975	0.426025	0.573975	0.142187
1292	0.716163	0.573975	0.426025	0.573975	0.142187
1293	0.716163	0.573975	0.426025	0.573975	0.142187
1294	0.716163	0.573975	0.426025	0.573975	0.142187
1295	0.716163	0.573975	0.426025	0.573975	0.142187
1296	0.716163	0.573975	0.426025	0.573975	0.142187
1297	0.716163	0.573975	0.426025	0.573975	0.142187
1298	0.716163	0.573975	0.426025	0.573975	0.142187
1299	0.716163	0.573975	0.426025	0.573975	0.142187
1300	0.716163	0.573975	0.426025	0.573975	0.142187
1301	0.716163	0.573975	0.426025	0.573975	0.142187
1302	0.716163	0.573975	0.426025	0.573975	0.142187
1303	0.716163	0.573975	0.426025	0.573975	0.142187
1304	0.716163	0.573975	0.426025	0.573975	0.142187
1305	0.716163	0.573975	0.426025	0.573975	0.142187
1306	0.716163	0.573975	0.426025	0.573975	0.142187
1307	0.716163	0.573975	0.426025	0.573975	0.142187
1308	0.716163	0.573975	0.426025	0.573975	0.142187
1309	0.716163	0.573975	0.426025	0.573975	0.142187
1310	0.716163	0.573975	0.426025	0.573975	0.142187
1311	0.716163	0.573975	0.426025	0.573975	0.142187
1312	0.716163	0.573975	0.426025	0.573975	0.142187
1313	0.716163	0.573975	0.426025	0.573975	0.142187
1314	0.716163	0.573975	0.426025	0.573975	0.142187
1315	0.716163	0.573975	0.426025	0.573975	0.142187
1316	0.716163	0.573975	0.426025	0.573975	0.142187
1317	0.716163	0.573975	0.426025	0.573975	0.142187
1318	0.716163	0.573975	0.426025	0.573975	0.142187
1319	0.716163	0.573975	0.426025	0.573975	0.142187
1320	0.716163	0.573975	0.426025	0.573975	0.142187
1321	0.716163	0.573975	0.426025	0.573975	0.142187
1322	0.716163	0.573975	0.426025	0.573975	0.142187
1323	0.716163	0.573975	0.426025	0.573975	0.142187
1324	0.716163	0.573975	0.426025	0.573975	0.142187
1325	0.716163	0.573975	0.426025	0.573975	0.142187
1326	0.716163	0.573975	0.426025	0.573975	0.142187
1327	0.716163	0.573975	0.426025	0.573975	0.142187
1328	0.716163	0.573975	0.426025	0.573975	0.142187
1329	0.716163	0.573975	0.426025	0.573975	0.142187
1330	0.716163	0.573975	0.426025	0.573975	0.142187
1331	0.716163	0.573975	0.426025	0.573975	0.142187
1332	0.716163	0.573975	0.426025	0.573975	0.142187
1333	0.716163	0.573975	0.426025	0.573975	0.142187
1334	0.716163	0.573975	0.426025	0.573975	0.142187
1335	0.716163	0.573975	0.426025	0.573975	0.142187
1336	0.716163	0.573975	0.426025	0.573975	0.142187
1337	0.716163	0.573975	0.426025	0.573975	0.142187
1338	0.716163	0.573975	0.426025	0.573975	0.142187
1339	0.716163	0.573975	0.426025	0.573975	0.142187
1340	0.716163	0.573975	0.426025	0.573975	0.142187
1341	0.716163	0.573975	0.426025	0.573975	0.142187
1342	0.716163	0.573975	0.426025	0.573975	0.142187
1343	0.716163	0.573975	0.426025	0.573975	0.142187
1344	0.716163	0.573975	0.426025	0.573975	0.142187
1345	0.716163	0.573975	0.426025	0.573975	0.142187
1346	0.716163	0.573975	0.426025	0.573975	0.142187
1347	0.716163	0.573975	0.426025	0.573975	0.142187
1348	0.716163	0.573975	0.426025	0.573975	0.142187
1349	0.716163	0.573975	0.426025	0.573975	0.142187
1350	0.716163	0.573975	0.426025	0.573975	0.142187
1351	0.716163	0.573975	0.426025	0.573975	0.142187
1352	0.716163	0.573975	0.426025	0.573975	0.142187
1353	0.716163	0.573975	0.426025	0.573975	0.142187
1354	0.716163	0.573975	0.426025	0.573975	0.142187
1355	0.716163	0.573975	0.426025	0.573975	0.142187
1356	0.716163	0.573975	0.426025	0.573975	0.142187
1357	0.716163	0.573975	0.426025	0.573975	0.142187
1358	0.716163	0.573975	0.426025	0.573975	0.142187
1359	0.716163	0.573975	0.426025	0.573975	0.142187
1360	0.716163	0.573975	0.426025	0.573975	0.142187
1361	0.716163	0.573975	0.426025	0.573975	0.142187
1362	0.716163	0.573975	0.426025	0.573975	0.142187
1363	0.716163	0.573975	0.426025	0.573975	0.142187
1364	0.716163	0.573975	0.426025	0.573975	0.142187
1365	0.716163	0.573975	0.426025	0.573975	0.142187
1366	0.716163	0.573975	0.426025	0.573975	0.142187
1367	0.716163	0.573975	0.426025	0.573975	0.142187
1368	0.716163	0.573975	0.426025	0.573975	0.142187
1369	0.716163	0.573975	0.426025	0.573975	0.142187
1370	0.716163	0.573975	0.426025	0.573975	0.142187
1371	0.716163	0.573975	0.426025	0.573975	0.142187
1372	0.716163	0.573975	0.426025	0.573975	0.142187
1373	0.716163	0.573975	0.426025	0.573975	0.142187
1374	0.716163	0.573975	0.426025	0.573975	0.142187
1375	0.716163	0.573975	0.426025	0.573975	0.142187
1376	0.716163	0.573975	0.426025	0.573975	0.142187
1377	0.716163	0.573975	0.426025	0.573975	0.142187
1378	0.716163	0.573975	0.426025	0.573975	0.142187
1379	0.716163	0.573975	0.426025	0.573975	0.142187
1380	0.716163	0.573975	0.426025	0.573975	0.142187
1381	0.716163	0.573975	0.426025	0.573975	0.142187
1382	0.716163	0.573975	0.426025	0.573975	0.142187
1383	0.716163	0.573975	0.426025	0.573975	0.142187
1384	0.716163	0.573975	0.426025	0.573975	0.142187
1385	0.716163	0.573975	0.426025	0.573975	0.142187
1386	0.716163	0.573975	0.426025	0.573975	0.142187
1387	0.716163	0.573975	0.426025	0.573975	0.142187
1388	0.716163	0.573975	0.426025	0.573975	0.142187
1389	0.716163	0.573975	0.426025	0.573975	0.142187
1390	0.716163	0.573975	0.426025	0.573975	0.142187
1391	0.716163	0.573975	0.426025	0.573975	0.142187
1392	0.716163	0.573975	0.426025	0.573975	0.142187
1393	0.716163	0.573975	0.426025	0.573975	0.142187
1394	0.716163	0.573975	0.426025	0.573975	0.142187
1395	0.716163	0.573975	0.426025	0.573975	0.142187
1396	0.716163	0.573975	0.426025	0.573975	0.142187
1397	0.716163	0.573975	0.426025	0.573975	0.142187
1398	0.716163	0.573975	0.426025	0.573975	0.142187
1399	0.716163	0.573975	0.426025	0.573975	0.142187
1400	0.716163	0.573975	0.426025	0.573975	0.142187
1401	0.716163	0.573975	0.426025	0.573975	0.142187
1402	0.716163	0.573975	0.426025	0.573975	0.142187
1403	0.716163	0.573975	0.426025	0.573975	0.142187
1404	0.716163	0.573975	0.426025	0.573975	0.142187
1405	0.716163	0.573975	0.426025	0.573975	0.142187
1406	0.716163	0.573975	0.426025	0.573975	0.142187
1407	0.716163	0.573975	0.426025	0.573975	0.142187
1408	0.716163	0.573975	0.426025	0.573975	0.142187
1409	0.716163	0.573975	0.426025	0.573975	0.142187
1410	0.716163	0.573975	0.426025	0.573975	0.142187
1411	0.716163	0.573975	0.426025	0.573975	0.142187
1412	0.716163	0.573975	0.426025	0.573975	0.142187
1413	0.716163	0.573975	0.426025	0.573975	0.142187
1414	0.716163	0.573975	0.426025	0.573975	0.142187
1415	0.716163	0.573975	0.426025	0.573975	0.142187
1416	0.716163	0.573975	0.426025	0.573975	0.142187
1417	0.716163	0.573975	0.426025	0.573975	0.142187
1418	0.716163	0.573975	0.426025	0.573975	0.142187
1419	0.716163	0.573975	0.426025	0.573975	0.142187
1420	0.716163	0.573975	0.426025	0.573975	0.142187
1421	0.716163	0.573975	0.426025	0.573975	0.142187
1422	0.716163	0.573975	0.426025	0.573975	0.142187
1423	0.716163	0.573975	0.426025	0.573975	0.142187
1424	0.716163	0.573975	0.426025	0.573975	0.142187
1425	0.716163	0.573975	0.426025	0.573975	0.142187
1426	0.716163	0.573975	0.426025	0.573975	0.142187
1427	0.716163	0.573975	0.426025	0.573975	0.142187
1428	0.716163	0.573975	0.426025	0.573975	0.142187
1429	0.716163	0.573975	0.426025	0.573975	0.142187
1430	0.716163	0.573975	0.426025	0.573975	0.142187
1431	0.716163	0.573975	0.426025	0.573975	0.142187
1432	0.716163	0.573975	0.426025	0.573975	0.142187
1433	0.716163	0.573975	0.426025	0.573975	0.142187
1434	0.716163	0.573975	0.426025	0.573975	0.142187
1435	0.716163	0.573975	0.426025	0.573975	0.142187
1436	0.716163	0.573975	0.426025	0.573975	0.142187
1437	0.716163	0.573975	0.426025	0.573975	0.142187
1438	0.716163	0.573975	0.426025	0.573975	0.142187
1439	0.716163	0.573975	0.426025	0.573975	0.142187
1440	0.716163	0.573975	0.426025	0.573975	0.142187
1441	0.716163	0.573975	0.426025	0.573975	0.142187
1442	0.716163	0.573975	0.426025	0.573975	0.142187
1443	0.716163	0.573975	0.426025	0.573975	0.142187
1444	0.716163	0.573975	0.426025	0.573975	0.142187
1445	0.716163	0.573975	0.426025	0.573975	0.142187
1446	0.716163	0.573975	0.426025	0.573975	0.142187
1447	0.716163	0.573975	0.426025	0.573975	0.142187
1448	0.716163	0.573975	0.426025	0.573975	0.142187
1449	0.716163	0.573975	0.426025	0.573975	0.142187
1450	0.716163	0.573975	0.426025	0.573975	0.142187
1451	0.716163	0.573975	0.426025	0.573975	0.142187
1452	0.716163	0.573975	0.426025	0.573975	0.142187
1453	0.716163	0.573975	0.426025	0.573975	0.142187
1454	0.716163	0.573975	0.426025	0.573975	0.142187
1455	0.716163	0.573975	0.426025	0.573975	0.142187
1456	0.716163	0.573975	0.426025	0.573975	0.142187
1457	0.716163	0.573975	0.426025	0.573975	0.142187
1458	0.716163	0.573975	0.426025	0.573975	0.142187
1459	0.716163	0.573975	0.426025	0.573975	0.142187
1460	0.716163	0.573975	0.426025	0.573975	0.142187
1461	0.716163	0.573975	0.426025	0.573975	0.142187
1462	0.716163	0.573975	0.426025	0.573975	0.142187
1463	0.716163	0.573975	0.426025	0.573975	0.142187
1464	0.716163	0.573975	0.426025	0.573975	0.142187
1465	0.716163	0.573975	0.426025	0.573975	0.142187
1466	0.716163	0.573975	0.426025	0.573975	0.142187
1467	0.716163	0.573975	0.426025	0.573975	0.142187
1468	0.716163	0.573975	0.426025	0.573975	0.142187
1469	0.716163	0.573975	0.426025	0.573975	0.142187
1470	0.716163	0.573975	0.426025	0.573975	0.142187
1471	0.716163	0.573975	0.426025	0.573975	0.142187
1472	0.716163	0.573975	0.426025	0.573975	0.142187
1473	0.716163	0.573975	0.426025	0.573975	0.142187
1474	0.716163	0.573975	0.426025	0.573975	0.142187
1475	0.716163	0.573975	0.426025	0.573975	0.142187
1476	0.716163	0.573975	0.426025	0.573975	0.142187
1477	0.716163	0.573975	0.426025	0.573975	0.142187
1478	0.716163	0.573975	0.426025	0.573975	0.142187
1479	0.716163	0.573975	0.426025	0.573975	0.142187
1480	0.716163	0.573975	0.426025	0.573975	0.142187
1481	0.716163	0.573975	0.426025	0.573975	0.142187
1482	0.716163	0.573975	0.426025	0.573975	0.142187
1483	0.716163	0.573975	0.426025	0.573975	0.142187
1484	0.716163	0.573975	0.426025	0.573975	0.142187
1485	0.716163	0.573975	0.426025	0.573975	0.142187
1486	0.716163	0.573975	0.426025	0.573975	0.142187
1487	0.716163	0.573975	0.426025	0.573975	0.142187
1488	0.716163	0.573975	0.426025	0.573975	0.142187
1489	0.716163	0.573975	0.426025	0.573975	0.142187
1490	0.716163	0.573975	0.426025	0.573975	0.142187
1491	0.716163	0.573975	0.426025	0.573975	0.142187
1492	0.716163	0.573975	0.426025	0.573975	0.142187
1493	0.716163	0.573975	0.426025	0.573975	0.142187
1494	0.716163	0.573975	0.426025	0.573975	0.142187
1495	0.716163	0.573975	0.426025	0.573975	0.142187
1496	0.716163	0.573975	0.426025	0.573975	0.142187
1497	0.716163	0.573975	0.426025	0.573975	0.142187
1498	0.716163	0.573975	0.426025	0.573975	0.142187
1499	0.716163	0.573975	0.426025	0.573975	0.142187
1500	0.716163	0.573975	0.426025	0.573975	0.142187
1501	0.716163	0.573975	0.426025	0.573975	0.142187
1502	0.716163	0.573975	0.426025	0.573975	0.142187
1503	0.716163	0.573975	0.426025	0.573975	0.142187
1504	0.716163	0.573975	0.426025	0.573975	0.142187
1505	0.716163	0.573975	0.426025	0.573975	0.142187
1506	0.716163	0.573975	0.426025	0.573975	0.142187
1507	0.716163	0.573975	0.426025	0.573975	0.142187
1508	0.716163	0.573975	0.426025	0.573975	0.142187
1509	0.716163	0.573975	0.426025	0.573975	0.142187
1510	0.716163	0.573975	0.426025	0.573975	0.142187
1511	0.716163	0.573975	0.426025	0.573975	0.142187
1512	0.716163	0.573975	0.426025	0.573975	0.142187
1513	0.716163	0.573975	0.426025	0.573975	0.142187
1514	0.716163	0.573975	0.426025	0.573975	0.142187
1515	0.716163	0.573975	0.426025	0.573975	0.142187
1516	0.716163	0.573975	0.426025	0.573975	0.142187
1517	0.716163	0.573975	0.426025	0.573975	0.142187
1518	0.716163	0.573975	0.426025	0.573975	0.142187
1519	0.716163	0.573975	0.426025	0.573975	0.142187
1520	0.716163	0.573975	0.426025	0.573975	0.142187
1521	0.716163	0.573975	0.426025	0.573975	0.142187
1522	0.716163	0.573975	0.426025	0.573975	0.142187
1523	0.716163	0.573975	0.426025	0.573975	0.142187
1524	0.716163	0.573975	0.426025	0.573975	0.142187
1525	0.716163	0.573975	0.426025	0.573975	0.142187
1526	0.716163	0.573975	0.426025	0.573975	0.142187
1527	0.716163	0.573975	0.426025	0.573975	0.142187
1528	0.716163	0.573975	0.426025	0.573975	0.142187
1529	0.716163	0.573975	0.426025	0.573975	0.142187
1530	0.716163	0.573975	0.426025	0.573975	0.142187
1531	0.716163	0.573975	0.426025	0.573975	0.142187
1532	0.716163	0.573975	0.426025	0.573975	0.142187
1533	0.716163	0.573975	0.426025	0.573975	0.142187
1534	0.716163	0.573975	0.426025	0.573975	0.142187
1535	0.716163	0.573975	0.426025	0.573975	0.142187
1536	0.716163	0.573975	0.426025	0.573975	0.142187
1537	0.716163	0.573975	0.426025	0.573975	0.142187
1538	0.716163	0.573975	0.426025	0.573975	0.142187
1539	0.716163	0.573975	0.426025	0.573975	0.142187
1540	0.716163	0.573975	0.426025	0.573975	0.142187
1541	0.716163	0.573975	0.426025	0.573975	0.142187
1542	0.716163	0.573975	0.426025	0.573975	0.142187
1543	0.716163	0.573975	0.426025	0.573975	0.142187
1544	0.716163	0.573975	0.426025	0.573975	0.142187
1545	0.716163	0.573975	0.426025	0.573975	0.142187
1546	0.716163	0.573975	0.426025	0.573975	0.142187
1547	0.716163	0.573975	0.426025	0.573975	0.142187
1548	0.716163	0.573975	0.426025	0.573975	0.142187
1549	0.716163	0.573975	0.426025	0.573975	0.142187
1550	0.716163	0.573975	0.426025	0.573975	0.142187
1551	0.716163	0.573975	0.426025	0.573975	0.142187
1552	0.716163	0.573975	0.426025	0.573975	0.142187
1553	0.716163	0.573975	0.426025	0.573975	0.142187
1554	0.716163	0.573975	0.426025	0.573975	0.142187
1555	0.716163	0.573975	0.426025	0.573975	0.142187
1556	0.716163	0.573975	0.426025	0.573975	0.142187
1557	0.716163	0.573975	0.426025	0.573975	0.142187
1558	0.716163	0.573975	0.426025	0.573975	0.142187
1559	0.716163	0.573975	0.426025	0.573975	0.142187
1560	0.716163	0.573975	0.426025	0.573975	0.142187
1561	0.716163	0.573975	0.426025	0.573975	0.142187
1562	0.716163	0.573975	0.426025	0.573975	0.142187
1563	0.716163	0.573975	0.426025	0.573975	0.142187
1564	0.716163	0.573975	0.426025	0.573975	0.142187
1565	0.716163	0.573975	0.426025	0.573975	0.142187
1566	0.716163	0.573975	0.426025	0.573975	0.142187
1567	0.716163	0.573975	0.426025	0.573975	0.142187
1568	0.716163	0.573975	0.426025	0.573975	0.142187
1569	0.716163	0.573975	0.426025	0.573975	0.142187
1570	0.716163	0.573975	0.426025	0.573975	0.142187
1571	0.716163	0.573975	0.426025	0.573975	0.142187
1572	0.716163	0.573975	0.426025	0.573975	0.142187
1573	0.716163	0.573975	0.426025	0.573975	0.142187
1574	0.716163	0.573975	0.426025	0.573975	0.142187
1575	0.716163	0.573975	0.426025	0.573975	0.142187
1576	0.716163	0.573975	0.426025	0.573975	0.142187
1577	0.716163	0.573975	0.426025	0.573975	0.142187
1578	0.716163	0.573975	0.426025	0.573975	0.142187
1579	0.716163	0.573975	0.426025	0.573975	0.142187
1580	0.716163	0.573975	0.426025	0.573975	0.142187
1581	0.716163	0.573975	0.426025	0.573975	0.142187
1582	0.716163	0.573975	0.426025	0.573975	0.142187
1583	0.716163	0.573975	0.426025	0.573975	0.142187
1584	0.716163	0.573975	0.426025	0.573975	0.142187
1585	0.716163	0.573975	0.426025	0.573975	0.142187
1586	0.716163	0.573975	0.426025	0.573975	0.142187
1587	0.716163	0.573975	0.426025	0.573975	0.142187
1588	0.716163	0.573975	0.426025	0.573975	0.142187
1589	0.716163	0.573975	0.426025	0.573975	0.142187
1590	0.716163	0.573975	0.426025	0.573975	0.142187
1591	0.716163	0.573975	0.426025	0.573975	0.142187
1592	0.716163	0.573975	0.426025	0.573975	0.142187
1593	0.716163	0.573975	0.426025	0.573975	0.142187
1594	0.716163	0.573975	0.426025	0.573975	0.142187
1595	0.716163	0.573975	0.426025	0.573975	0.142187
1596	0.716163	0.573975	0.426025	0.573975	0.142187
1597	0.716163	0.573975	0.426025	0.573975	0.142187
1598	0.716163	0.573975	0.426025	0.573975	0.142187
1599	0.716163	0.573975	0.426025	0.573975	0.142187
1600	0.716163	0.573975	0.426025	0.573975	0.142187
1601	0.716163	0.573975	0.426025	0.573975	0.142187
1602	0.716163	0.573975	0.426025	0.573975	0.142187
1603	0.716163	0.573975	0.426025	0.573975	0.142187
1604	0.716163	0.573975	0.426025	0.573975	0.142187
1605	0.716163	0.573975	0.426025	0.573975	0.142187
1606	0.716163	0.573975	0.426025	0.573975	0.142187
1607	0.716163	0.573975	0.426025	0.573975	0.142187
1608	0.716163	0.573975	0.426025	0.573975	0.142187
1609	0.716163	0.573975	0.426025	0.573975	0.142187
1610	0.716163	0.573975	0.426025	0.573975	0.142187
1611	0.716163	0.573975	0.426025	0.573975	0.142187
1612	0.716163	0.573975	0.426025	0.573975	0.142187
1613	0.716163	0.573975	0.426025	0.573975	0.142187
1614	0.716163	0.573975	0.426025	0.573975	0.142187
1615	0.716163	0.573975	0.426025	0.573975	0.142187
1616	0.716163	0.573975	0.426025	0.573975	0.142187
1617	0.716163	0.573975	0.426025	0.573975	0.142187
1618	0.716163	0.573975	0.426025	0.573975	0.142187
1619	0.716163	0.573975	0.426025	0.573975	0.142187
1620	0.716163	0.573975	0.426025	0.573975	0.142187
1621	0.716163	0.573975	0.426025	0.573975	0.142187
1622	0.716163	0.573975	0.426025	0.573975	0.142187
1623	0.716163	0.573975	0.426025	0.573975	0.142187
1624	0.716163	0.573975	0.426025	0.573975	0.142187
1625	0.716163	0.573975	0.426025	0.573975	0.142187
1626	0.716163	0.573975	0.426025	0.573975	0.142187
1627	0.716163	0.573975	0.426025	0.573975	0.142187
1628	0.716163	0.573975	0.426025	0.573975	0.142187
1629	0.716163	0.573975	0.426025	0.573975	0.142187
1630	0.716163	0.573975	0.426025	0.573975	0.142187
1631	0.716163	0.573975	0.426025	0.573975	0.142187
1632	0.716163	0.573975	0.426025	0.573975	0.142187
1633	0.716163	0.573975	0.426025	0.573975	0.142187
1634	0.716163	0.573975	0.426025	0.573975	0.142187
1635	0.716163	0.573975	0.426025	0.573975	0.142187
1636	0.716163	0.573975	0.426025	0.573975	0.142187
1637	0.716163	0.573975	0.426025	0.573975	0.142187
1638	0.716163	0.573975	0.426025	0.573975	0.142187
1639	0.716163	0.573975	0.426025	0.573975	0.142187
1640	0.716163	0.573975	0.426025	0.573975	0.142187
1641	0.716163	0.573975	0.426025	0.573975	0.142187
1642	0.716163	0.573975	0.426025	0.573975	0.142187
1643	0.716163	0.573975	0.426025	0.573975	0.142187
1644	0.716163	0.573975	0.426025	0.573975	0.142187
1645	0.716163	0.573975	0.426025	0.573975	0.142187
1646	0.716163	0.573975	0.426025	0.573975	0.142187
1647	0.716163	0.573975	0.426025	0.573975	0.142187
1648	0.716163	0.573975	0.426025	0.573975	0.142187
1649	0.716163	0.573975	0.426025	0.573975	0.142187
1650	0.716163	0.573975	0.426025	0.573975	0.142187
1651	0.716163	0.573975	0.426025	0.573975	0.142187
1652	0.716163	0.573975	0.426025	0.573975	0.142187
1653	0.716163	0.573975	0.426025	0.573975	0.142187
1654	0.716163	0.573975	0.426025	0.573975	0.142187
1655	0.716163	0.573975	0.426025	0.573975	0.142187
1656	0.716163	0.573975	0.426025	0.573975	0.142187
1657	0.716163	0.573975	0.426025	0.573975	0.142187
1658	0.716163	0.573975	0.426025	0.573975	0.142187
1659	0.716163	0.573975	0.426025	0.573975	0.142187
1660	0.716163	0.573975	0.426025	0.573975	0.142187
1661	0.716163	0.573975	0.426025	0.573975	0.142187
1662	0.716163	0.573975	0.426025	0.573975	0.142187
1663	0.716163	0.573975	0.426025	0.573975	0.142187
1664	0.716163	0.573975	0.426025	0.573975	0.142187
1665	0.716163	0.573975	0.426025	0.573975	0.142187
1666	0.716163	0.573975	0.426025	0.573975	0.142187
1667	0.716163	0.573975	0.426025	0.573975	0.142187
1668	0.716163	0.573975	0.426025	0.573975	0.142187
1669	0.716163	0.573975	0.426025	0.573975	0.142187
1670	0.716163	0.573975	0.426025	0.573975	0.142187
1671	0.716163	0.573975	0.426025	0.573975	0.142187
1672	0.716163	0.573975	0.426025	0.573975	0.142187
1673	0.716163	0.573975	0.426025	0.573975	0.142187
1674	0.716163	0.573975	0.426025	0.573975	0.142187
1675	0.716163	0.573975	0.426025	0.573975	0.142187
1676	0.716163	0.573975	0.426025	0.573975	0.142187
1677	0.716163	0.573975	0.426025	0.573975	0.142187
1678	0.716163	0.573975	0.426025	0.573975	0.142187
1679	0.716163	0.573975	0.426025	0.573975	0.142187
1680	0.716163	0.573975	0.426025	0.573975	0.142187
1681	0.716163	0.573975	0.426025	0.573975	0.142187
1682	0.716163	0.573975	0.426025	0.573975	0.142187
1683	0.716163	0.573975	0.426025	0.573975	0.142187
1684	0.716163	0.573975	0.426025	0.573975	0.142187
1685	0.716163	0.573975	0.426025	0.573975	0.142187
1686	0.716163	0.573975	0.426025	0.573975	0.142187
1687	0.716163	0.573975	0.426025	0.573975	0.142187
1688	0.716163	0.573975	0.426025	0.573975	0.142187
1689	0.716163	0.573975	0.426025	0.573975	0.142187
1690	0.716163	0.573975	0.426025	0.573975	0.142187
1691	0.716163	0.573975	0.426025	0.573975	0.142187
1692	0.716163	0.573975	0.426025	0.573975	0.142187
1693	0.716163	0.573975	0.426025	0.573975	0.142187
1694	0.716163	0.573975	0.426025	0.573975	0.142187
1695	0.716163	0.573975	0.426025	0.573975	0.142187
1696	0.716163	0.573975	0.426025	0.573975	0.142187
1697	0.716163	0.573975	0.426025	0.573975	0.142187
1698	0.716163	0.573975	0.426025	0.573975	0.142187
1699	0.716163	0.573975	0.426025	0.573975	0.142187
1700	0.716163	0.573975	0.426025	0.573975	0.142187
1701	0.716163	0.573975	0.426025	0.573975	0.142187
1702	0.716163	0.573975	0.426025	0.573975	0.142187
1703	0.716163	0.573975	0.426025	0.573975	0.142187
1704	0.716163	0.573975	0.426025	0.573975	0.142187
1705	0.716163	0.573975	0.426025	0.573975	0.142187
1706	0.716163	0.573975	0.426025	0.573975	0.142187
1707	0.716163	0.573975	0.426025	0.573975	0.142187
1708	0.716163	0.573975	0.426025	0.573975	0.142187
1709	0.716163	0.573975	0.426025	0.573975	0.142187
1710	0.716163	0.573975	0.426025	0.573975	0.142187
1711	0.716163	0.573975	0.426025	0.573975	0.142187
1712	0.716163	0.573975	0.426025	0.573975	0.142187
1713	0.716163	0.573975	0.426025	0.573975	0.142187
1714	0.716163	0.573975	0.426025	0.573975	0.142187
1715	0.716163	0.573975	0.426025	0.573975	0.142187
1716	0.716163	0.573975	0.426025	0.573975	0.142187
1717	0.716163	0.573975	0.426025	0.573975	0.142187
1718	0.716163	0.573975	0.426025	0.573975	0.142187
1719	0.716163	0.573975	0.426025	0.573975	0.142187
1720	0.716163	0.573975	0.426025	0.573975	0.142187
1721	0.716163	0.573975	0.426025	0.573975	0.142187
1722	0.716163	0.573975	0.426025	0.573975	0.142187
1723	0.716163	0.573975	0.426025	0.573975	0.142187
1724	0.716163	0.573975	0.426025	0.573975	0.142187
1725	0.716163	0.573975	0.426025	0.573975	0.142187
1726	0.716163	0.573975	0.426025	0.573975	0.142187
1727	0.716163	0.573975	0.426025	0.573975	0.142187
1728	0.716163	0.573975	0.426025	0.573975	0.142187
1729	0.716163	0.573975	0.426025	0.573975	0.142187
1730	0.716163	0.573975	0.426025	0.573975	0.142187
1731	0.716163	0.573975	0.426025	0.573975	0.142187
1732	0.716163	0.573975	0.426025	0.573975	0.142187
1733	0.716163	0.573975	0.426025	0.573975	0.142187
1734	0.716163	0.573975	0.426025	0.573975	0.142187
1735	0.716163	0.573975	0.426025	0.573975	0.142187
1736	0.716163	0.573975	0.426025	0.573975	0.142187
1737	0.716163	0.573975	0.426025	0.573975	0.142187
1738	0.716163	0.573975	0.426025	0.573975	0.142187
1739	0.716163	0.573975	0.426025	0.573975	0.142187
1740	0.716163	0.573975	0.426025	0.573975	0.142187
1741	0.716163	0.573975	0.426025	0.573975	0.142187
1742	0.716163	0.573975	0.426025	0.573975	0.142187
1743	0.716163	0.573975	0.426025	0.573975	0.142187
1744	0.716163	0.573975	0.426025	0.573975	0.142187
1745	0.716163	0.573975	0.426025	0.573975	0.142187
1746	0.716163	0.573975	0.426025	0.573975	0.142187
1747	0.716163	0.573975	0.426025	0.573975	0.142187
1748	0.716163	0.573975	0.426025	0.573975	0.142187
1749	0.716163	0.573975	0.426025	0.573975	0.142187
1750	0.716163	0.573975	0.426025	0.573975	0.142187
1751	0.716163	0.573975	0.426025	0.573975	0.142187
1752	0.716163	0.573975	0.426025	0.573975	0.142187
1753	0.716163	0.573975	0.426025	0.573975	0.142187
1754	0.716163	0.573975	0.426025	0.573975	0.142187
1755	0.716163	0.573975	0.426025	0.573975	0.142187
1756	0.716163	0.573975	0.426025	0.573975	0.142187
1757	0.716163	0.573975	0.426025	0.573975	0.142187
1758	0.716163	0.573975	0.426025	0.573975	0.142187
1759	0.716163	0.573975	0.426025	0.573975	0.142187
1760	0.716163	0.573975	0.426025	0.573975	0.142187
1761	0.716163	0.573975	0.426025	0.573975	0.142187
1762	0.716163	0.573975	0.426025	0.573975	0.142187
1763	0.716163	0.573975	0.426025	0.573975	0.142187
1764	0.716163	0.573975	0.426025	0.573975	0.142187
1765	0.716163	0.573975	0.426025	0.573975	0.142187
1766	0.716163	0.573975	0.426025	0.573975	0.142187
1767	0.716163	0.573975	0.426025	0.573975	0.142187
1768	0.716163	0.573975	0.426025	0.573975	0.142187
1769	0.716163	0.573975	0.426025	0.573975	0.142187
1770	0.716163	0.573975	0.426025	0.573975	0.142187
1771	0.716163	0.573975	0.426025	0.573975	0.142187
1772	0.716163	0.573975	0.426025	0.573975	0.142187
1773	0.716163	0.573975	0.426025	0.573975	0.142187
1774	0.716163	0.573975	0.426025	0.573975	0.142187
1775	0.716163	0.573975	0.426025	0.573975	0.142187
1776	0.716163	0.573975	0.426025	0.573975	0.142187
1777	0.716163	0.573975	0.426025	0.573975	0.142187
1778	0.716163	0.573975	0.426025	0.573975	0.142187
1779	0.716163	0.573975	0.426025	0.573975	0.142187
1780	0.716163	0.573975	0.426025	0.573975	0.142187
1781	0.716163	0.573975	0.426025	0.573975	0.142187
1782	0.716163	0.573975	0.426025	0.573975	0.142187
1783	0.716163	0.573975	0.426025	0.573975	0.142187
1784	0.716163	0.573975	0.426025	0.573975	0.142187
1785	0.716163	0.573975	0.426025	0.573975	0.142187
1786	0.716163	0.573975	0.426025	0.573975	0.142187
1787	0.716163	0.573975	0.426025	0.573975	0.142187
1788	0.716163	0.573975	0.426025	0.573975	0.142187
1789	0.716163	0.573975	0.426025	0.573975	0.142187
1790	0.716163	0.573975	0.426025	0.573975	0.142187
1791	0.716163	0.573975	0.426025	0.573975	0.142187
1792	0.716163	0.573975	0.426025	0.573975	0.142187
1793	0.716163	0.573975	0.426025	0.573975	0.142187
1794	0.716163	0.573975	0.426025	0.573975	0.142187
1795	0.716163	0.573975	0.426025	0.573975	0.142187
1796	0.716163	0.573975	0.426025	0.573975	0.142187
1797	0.716163	0.573975	0.426025	0.573975	0.142187
1798	0.716163	0.573975	0.426025	0.573975	0.142187
1799	0.716163	0.573975	0.426025	0.573975	0.142187
1800	0.716163	0.573975	0.426025	0.573975	0.142187
1801	0.716163	0.573975	0.426025	0.573975	0.142187
1802	0.716163	0.573975	0.426025	0.573975	0.142187
1803	0.716163	0.573975	0.426025	0.573975	0.142187
1804	0.716163	0.573975	0.426025	0.573975	0.142187
1805	0.716163	0.573975	0.426025	0.573975	0.142187
1806	0.716163	0.573975	0.426025	0.573975	0.142187
1807	0.716163	0.573975	0.426025	0.573975	0.142187
1808	0.716163	0.573975	0.426025	0.573975	0.142187
1809	0.716163	0.573975	0.426025	0.573975	0.142187
1810	0.716163	0.573975	0.426025	0.573975	0.142187
1811	0.716163	0.573975	0.426025	0.573975	0.142187
1812	0.716163	0.573975	0.426025	0.573975	0.142187
1813	0.716163	0.573975	0.426025	0.573975	0.142187
1814	0.716163	0.573975	0.426025	0.573975	0.142187
1815	0.716163	0.573975	0.426025	0.573975	0.142187
1816	0.716163	0.573975	0.426025	0.573975	0.142187
1817	0.716163	0.573975	0.426025	0.573975	0.142187
1818	0.716163	0.573975	0.426025	0.573975	0.142187
1819	0.716163	0.573975	0.426025	0.573975	0.142187
1820	0.716163	0.573975	0.426025	0.573975	0.142187
1821	0.716163	0.573975	0.426025	0.573975	0.142187
1822	0.716163	0.573975	0.426025	0.573975	0.142187
1823	0.716163	0.573975	0.426025	0.573975	0.142187
1824	0.716163	0.573975	0.426025	0.573975	0.142187
1825	0.716163	0.573975	0.426025	0.573975	0.142187
1826	0.716163	0.573975	0.426025	0.573975	0.142187
1827	0.716163	0.573975	0.426025	0.573975	0.142187
1828	0.716163	0.573975	0.426025	0.573975	0.142187
1829	0.716163	0.573975	0.426025	0.573975	0.142187
1830	0.716163	0.573975	0.426025	0.573975	0.142187
1831	0.716163	0.573975	0.426025	0.573975	0.142187
1832	0.716163	0.573975	0.426025	0.573975	0.142187
1833	0.716163	0.573975	0.426025	0.573975	0.142187
1834	0.716163	0.573975	0.426025	0.573975	0.142187
1835	0.716163	0.573975	0.426025	0.573975	0.142187
1836	0.716163	0.573975	0.426025	0.573975	0.142187
1837	0.716163	0.573975	0.426025	0.573975	0.142187
1838	0.716163	0.573975	0.426025	0.573975	0.142187
1839	0.716163	0.573975	0.426025	0.573975	0.142187
1840	0.716163	0.573975	0.426025	0.573975	0.142187
1841	0.716163	0.573975	0.426025	0.573975	0.142187
1842	0.716163	0.573975	0.426025	0.573975	0.142187
1843	0.716163	0.573975	0.426025	0.573975	0.142187
1844	0.716163	0.573975	0.426025	0.573975	0.142187
1845	0.716163	0.573975	0.426025	0.573975	0.142187
1846	0.716163	0.573975	0.426025	0.573975	0.142187
1847	0.716163	0.573975	0.426025	0.573975	0.142187
1848	0.716163	0.573975	0.426025	0.573975	0.142187
1849	0.716163	0.573975	0.426025	0.573975	0.142187
1850	0.716163	0.573975	0.426025	0.573975	0.142187
1851	0.716163	0.573975	0.426025	0.573975	0.142187
1852	0.716163	0.573975	0.426025	0.573975	0.142187
1853	0.716163	0.573975	0.426025	0.573975	0.142187
1854	0.716163	0.573975	0.426025	0.573975	0.142187
1855	0.716163	0.573975	0.426025	0.573975	0.142187
1856	0.716163	0.573975	0.426025	0.573975	0.142187
1857	0.716163	0.573975	0.426025	0.573975	0.142187
1858	0.716163	0.573975	0.426025	0.573975	0.142187
1859	0.716163	0.573975	0.426025	0.573975	0.142187
1860	0.716163	0.573975	0.426025	0.573975	0.142187
1861	0.716163	0.573975	0.426025	0.573975	0.142187
1862	0.716163	0.573975	0.426025	0.573975	0.142187
1863	0.716163	0.573975	0.426025	0.573975	0.142187
1864	0.716163	0.573975	0.426025	0.573975	0.142187
1865	0.716163	0.573975	0.426025	0.573975	0.142187
1866	0.716163	0.573975	0.426025	0.573975	0.142187
1867	0.716163	0.573975	0.426025	0.573975	0.142187
1868	0.716163	0.573975	0.426025	0.573975	0.142187
1869	0.716163	0.573975	0.426025	0.573975	0.142187
1870	0.716163	0.573975	0.426025	0.573975	0.142187
1871	0.716163	0.573975	0.426025	0.573975	0.142187
1872	0.716163	0.573975	0.426025	0.573975	0.142187
1873	0.716163	0.573975	0.426025	0.573975	0.142187
1874	0.716163	0.573975	0.426025	0.573975	0.142187
1875	0.716163	0.573975	0.426025	0.573975	0.142187
1876	0.716163	0.573975	0.426025	0.573975	0.142187
1877	0.716163	0.573975	0.426025	0.573975	0.142187
1878	0.716163	0.573975	0.426025	0.573975	0.142187
1879	0.716163	0.573975	0.426025	0.573975	0.142187
1880	0.716163	0.573975	0.426025	0.573975	0.142187
1881	0.716163	0.573975	0.426025	0.573975	0.142187
1882	0.716163	0.573975	0.426025	0.573975	0.142187
1883	0.716163	0.573975	0.426025	0.573975	0.142187
1884	0.716163	0.573975	0.426025	0.573975	0.142187
1885	0.716163	0.573975	0.426025	0.573975	0.142187
1886	0.716163	0.573975	0.426025	0.573975	0.142187
1887	0.716163	0.573975	0.426025	0.573975	0.142187
1888	0.716163	0.573975	0.426025	0.573975	0.142187
1889	0.716163	0.573975	0.426025	0.573975	0.142187
1890	0.716163	0.573975	0.426025	0.573975	0.142187
1891	0.716163	0.573975	0.426025	0.573975	0.142187
1892	0.716163	0.573975	0.426025	0.573975	0.142187
1893	0.716163	0.573975	0.426025	0.573975	0.142187
1894	0.716163	0.573975	0.426025	0.573975	0.142187
1895	0.716163	0.573975	0.426025	0.573975	0.142187
1896	0.716163	0.573975	0.426025	0.573975	0.142187
1897	0.716163	0.573975	0.426025	0.573975	0.142187
1898	0.716163	0.573975	0.426025	0.573975	0.142187
1899	0.716163	0.573975	0.426025	0.573975	0.142187
1900	0.716163	0.573975	0.426025	0.573975	0.142187
1901	0.716163	0.573975	0.426025	0.573975	0.142187
1902	0.716163	0.573975	0.426025	0.573975	0.142187
1903	0.716163	0.573975	0.426025	0.573975	0.142187
1904	0.716163	0.573975	0.426025	0.573975	0.142187
1905	0.716163	0.573975	0.426025	0.573975	0.142187
1906	0.716163	0.573975	0.426025	0.573975	0.142187
1907	0.716163	0.573975	0.426025	0.573975	0.142187
1908	0.716163	0.573975	0.426025	0.573975	0.142187
1909	0.716163	0.573975	0.426025	0.573975	0.142187
1910	0.716163	0.573975	0.426025	0.573975	0.142187
1911	0.716163	0.573975	0.426025	0.573975	0.142187
1912	0.716163	0.573975	0.426025	0.573975	0.142187
1913	0.716163	0.573975	0.426025	0.573975	0.142187
1914	0.716163	0.573975	0.426025	0.573975	0.142187
1915	0.716163	0.573975	0.426025	0.573975	0.142187
1916	0.716163	0.573975	0.426025	0.573975	0.142187
1917	0.716163	0.573975	0.426025	0.573975	0.142187
1918	0.716163	0.573975	0.426025	0.573975	0.142187
1919	0.716163	0.573975	0.426025	0.573975	0.142187
1920	0.716163	0.573975	0.426025	0.573975	0.142187
1921	0.716163	0.573975	0.426025	0.573975	0.142187
1922	0.716163	0.573975	0.426025	0.573975	0.142187
1923	0.716163	0.573975	0.426025	0.573975	0.142187
1924	0.716163	0.573975	0.426025	0.573975	0.142187
1925	0.716163	0.573975	0.426025	0.573975	0.142187
1926	0.716163	0.573975	0.426025	0.573975	0.142187
1927	0.716163	0.573975	0.426025	0.573975	0.142187
1928	0.716163	0.573975	0.426025	0.573975	0.142187
1929	0.716163	0.573975	0.426025	0.573975	0.142187
1930	0.716163	0.573975	0.426025	0.573975	0.142187
1931	0.716163	0.573975	0.426025	0.573975	0.142187
1932	0.716163	0.573975	0.426025	0.573975	0.142187
1933	0.716163	0.573975	0.426025	0.573975	0.142187
1934	0.716163	0.573975	0.426025	0.573975	0.142187
1935	0.716163	0.573975	0.426025	0.573975	0.142187
1936	0.716163	0.573975	0.426025	0.573975	0.142187
1937	0.716163	0.573975	0.426025	0.573975	0.142187
1938	0.716163	0.573975	0.426025	0.573975	0.142187
1939	0.716163	0.573975	0.426025	0.573975	0.142187
1940	0.716163	0.573975	0.426025	0.573975	0.142187
1941	0.716163	0.573975	0.426025	0.573975	0.142187
1942	0.716163	0.573975	0.426025	0.573975	0.142187
1943	0.716163	0.573975	0.426025	0.573975	0.142187
1944	0.716163	0.573975	0.426025	0.573975	0.142187
1945	0.716163	0.573975	0.426025	0.573975	0.142187
1946	0.716163	0.573975	0.426025	0.573975	0.142187
1947	0.716163	0.573975	0.426025	0.573975	0.142187
1948	0.716163	0.573975	0.426025	0.573975	0.142187
1949	0.716163	0.573975	0.426025	0.573975	0.142187
1950	0.716163	0.573975	0.426025	0.573975	0.142187
1951	0.716163	0.573975	0.426025	0.573975	0.142187
1952	0.716163	0.573975	0.426025	0.573975	0.142187
1953	0.716163	0.573975	0.426025	0.573975	0.142187
1954	0.716163	0.573975	0.426025	0.573975	0.142187
1955	0.716163	0.573975	0.426025	0.573975	0.142187
1956	0.716163	0.573975	0.426025	0.573975	0.142187
1957	0.716163	0.573975	0.426025	0.573975	0.142187
1958	0.716163	0.573975	0.426025	0.573975	0.142187
1959	0.716163	0.573975	0.426025	0.573975	0.142187
1960	0.716163	0.573975	0.426025	0.573975	0.142187
1961	0.716163	0.573975	0.426025	0.573975	0.142187
1962	0.716163	0.573975	0.426025	0.573975	0.142187
1963	0.716163	0.573975	0.426025	0.573975	0.142187
1964	0.716163	0.573975	0.426025	0.573975	0.142187
1965	0.716163	0.573975	0.426025	0.573975	0.142187
1966	0.716163	0.573975	0.426025	0.573975	0.142187
1967	0.716163	0.573975	0.426025	0.573975	0.142187
1968	0.716163	0.573975	0.426025	0.573975	0.142187
1969	0.716163	0.573975	0.426025	0.573975	0.142187
1970	0.716163	0.573975	0.426025	0.573975	0.142187
1971	0.716163	0.573975	0.426025	0.573975	0.142187
1972	0.716163	0.573975	0.426025	0.573975	0.142187
1973	0.716163	0.573975	0.426025	0.573975	0.142187
1974	0.716163	0.573975	0.426025	0.573975	0.142187
1975	0.716163	0.573975	0.426025	0.573975	0.142187
1976	0.716163	0.573975	0.426025	0.573975	0.142187
1977	0.716163	0.573975	0.426025	0.573975	0.142187
1978	0.716163	0.573975	0.426025	0.573975	0.142187
1979	0.716163	0.573975	0.426025	0.573975	0.142187
1980	0.716163	0.573975	0.426025	0.573975	0.142187
1981	0.716163	0.573975	0.426025	0.573975	0.142187
1982	0.716163	0.573975	0.426025	0.573975	0.142187
1983	0.716163	0.573975	0.426025	0.573975	0.142187
1984	0.716163	0.573975	0.426025	0.573975	0.142187
1985	0.716163	0.573975	0.426025	0.573975	0.142187
1986	0.716163	0.573975	0.426025	0.573975	0.142187
1987	0.716163	0.573975	0.426025	0.573975	0.142187
1988	0.716163	0.573975	0.426025	0.573975	0.142187
1989	0.716163	0.573975	0.426025	0.573975	0.142187
1990	0.716163	0.573975	0.426025	0.573975	0.142187
1991	0.716163	0.573975	0.426025	0.573975	0.142187
1992	0.716163	0.573975	0.426025	0.573975	0.142187
1993	0.716163	0.573975	0.426025	0.573975	0.142187
1994	0.716163	0.573975	0.426025	0.573975	0.142187
1995	0.716163	0.573975	0.426025	0.573975	0.142187
1996	0.716163	0.573975	0.426025	0.573975	0.142187
1997	0.716163	0.573975	0.426025	0.573975	0.142187
1998	0.716163	0.573975	0.426025	0.573975	0.142187
1999	0.716163	0.573975	0.426025	0.573975	0.142187
[truncated: 38,001 more rows]
