# Supplementary material for: Aspiration-driven co-evolution of cooperation with individual behavioral diversity
Source: PLoS One. 2023 Sep 15;18(9):e0291134. doi: 10.1371/journal.pone.0291134 (PMC10503719; doi:10.1371/journal.pone.0291134)
Supplement: S1 Data — (ZIP) [file pone.0291134.s001.zip › M1/v1-L=200/data/tolerate=1_b=1.25_frequency.txt]

0	0.501625	1	0	0.501625	0
1	0.347938	0.91515	0.08485	0.347725	0.0002125
2	0.252313	0.7832	0.2168	0.249875	0.0024375
3	0.186062	0.6238	0.3762	0.181275	0.0047875
4	0.143063	0.479675	0.520325	0.13565	0.0074125
5	0.118769	0.366	0.634	0.1088	0.00996875
6	0.102563	0.2852	0.7148	0.090675	0.0118875
7	0.092644	0.226775	0.773225	0.0796	0.0130438
8	0.085031	0.18525	0.81475	0.07075	0.0142813
9	0.082319	0.1605	0.8395	0.0668	0.0155188
10	0.081794	0.143825	0.856175	0.065725	0.0160688
11	0.082488	0.1345	0.8655	0.065625	0.0168625
12	0.082644	0.1292	0.8708	0.065225	0.0174188
13	0.083263	0.1253	0.8747	0.0646	0.0186625
14	0.083850	0.120575	0.879425	0.064	0.01985
15	0.085312	0.11775	0.88225	0.0647	0.0206125
16	0.085331	0.115375	0.884625	0.064075	0.0212563
17	0.087050	0.11345	0.88655	0.06455	0.0225
18	0.088844	0.112075	0.887925	0.065425	0.0234187
19	0.089431	0.110675	0.889325	0.06575	0.0236813
20	0.089887	0.1099	0.8901	0.0658	0.0240875
21	0.090631	0.10815	0.89185	0.0659	0.0247313
22	0.092506	0.108425	0.891575	0.066875	0.0256313
23	0.093744	0.107925	0.892075	0.06765	0.0260937
24	0.094494	0.108775	0.891225	0.067725	0.0267688
25	0.095469	0.10845	0.89155	0.068875	0.0265937
26	0.097031	0.10885	0.89115	0.07	0.0270313
27	0.097500	0.109325	0.890675	0.07015	0.02735
28	0.098756	0.108775	0.891225	0.071275	0.0274812
29	0.099888	0.110175	0.889825	0.07185	0.0280375
30	0.101725	0.1107	0.8893	0.07355	0.028175
31	0.102538	0.1107	0.8893	0.07365	0.0288875
32	0.103456	0.111175	0.888825	0.074	0.0294563
33	0.104488	0.1118	0.8882	0.074725	0.0297625
34	0.105800	0.11345	0.88655	0.07605	0.02975
35	0.107244	0.114675	0.885325	0.077225	0.0300188
36	0.107981	0.1149	0.8851	0.077625	0.0303563
37	0.107588	0.114075	0.885925	0.076925	0.0306625
38	0.108563	0.113025	0.886975	0.077125	0.0314375
39	0.109163	0.112925	0.887075	0.0777	0.0314625
40	0.110156	0.114075	0.885925	0.0785	0.0316562
41	0.110988	0.1131	0.8869	0.07945	0.0315375
42	0.112294	0.1135	0.8865	0.0804	0.0318937
43	0.113419	0.114975	0.885025	0.081475	0.0319438
44	0.113719	0.1157	0.8843	0.081725	0.0319938
45	0.114194	0.11525	0.88475	0.081925	0.0322687
46	0.115338	0.1161	0.8839	0.0833	0.0320375
47	0.115850	0.11535	0.88465	0.08245	0.0334
48	0.116250	0.114825	0.885175	0.082375	0.033875
49	0.116588	0.115325	0.884675	0.0825	0.0340875
50	0.117006	0.11435	0.88565	0.082675	0.0343313
51	0.117888	0.114425	0.885575	0.083725	0.0341625
52	0.117869	0.113375	0.886625	0.0834	0.0344687
53	0.118756	0.1131	0.8869	0.084075	0.0346812
54	0.119269	0.113525	0.886475	0.0843	0.0349688
55	0.120563	0.113475	0.886525	0.08555	0.0350125
56	0.121519	0.1146	0.8854	0.08685	0.0346687
57	0.121925	0.114875	0.885125	0.08695	0.034975
58	0.123206	0.116475	0.883525	0.088175	0.0350313
59	0.123588	0.1167	0.8833	0.08865	0.0349375
60	0.124556	0.11755	0.88245	0.0893	0.0352563
61	0.124588	0.11665	0.88335	0.088725	0.0358625
62	0.125413	0.117375	0.882625	0.089825	0.0355875
63	0.125969	0.1168	0.8832	0.089875	0.0360938
64	0.125725	0.1154	0.8846	0.088825	0.0369
65	0.125819	0.113175	0.886825	0.0886	0.0372188
66	0.125913	0.112075	0.887925	0.088475	0.0374375
67	0.126581	0.111875	0.888125	0.088825	0.0377562
68	0.127188	0.111125	0.888875	0.08925	0.0379375
69	0.127362	0.11175	0.88825	0.089775	0.0375875
70	0.127531	0.112	0.888	0.09015	0.0373812
71	0.127975	0.1106	0.8894	0.0904	0.037575
72	0.128506	0.110825	0.889175	0.09095	0.0375562
73	0.129431	0.1108	0.8892	0.09165	0.0377813
74	0.130025	0.1123	0.8877	0.092275	0.03775
75	0.131025	0.1131	0.8869	0.09315	0.037875
76	0.130719	0.11245	0.88755	0.09275	0.0379688
77	0.131244	0.1129	0.8871	0.09295	0.0382938
78	0.131681	0.113175	0.886825	0.0932	0.0384813
79	0.131275	0.112125	0.887875	0.09245	0.038825
80	0.131988	0.111375	0.888625	0.0928	0.0391875
81	0.132412	0.1116	0.8884	0.093325	0.0390875
82	0.132944	0.1115	0.8885	0.0941	0.0388438
83	0.133187	0.111175	0.888825	0.093725	0.0394625
84	0.133775	0.11125	0.88875	0.0947	0.039075
85	0.134619	0.112175	0.887825	0.095425	0.0391937
86	0.135175	0.112975	0.887025	0.095725	0.03945
87	0.135713	0.11345	0.88655	0.096175	0.0395375
88	0.136456	0.114	0.886	0.096775	0.0396813
89	0.136219	0.11405	0.88595	0.096425	0.0397938
90	0.135912	0.1132	0.8868	0.0961	0.0398125
91	0.136581	0.112825	0.887175	0.096625	0.0399562
92	0.137288	0.1126	0.8874	0.0971	0.0401875
93	0.137388	0.113025	0.886975	0.0972	0.0401875
94	0.137638	0.113725	0.886275	0.097925	0.0397125
95	0.138106	0.1133	0.8867	0.09775	0.0403563
96	0.138694	0.1137	0.8863	0.0983	0.0403937
97	0.138550	0.113125	0.886875	0.0981	0.04045
98	0.138331	0.111525	0.888475	0.0974	0.0409313
99	0.138975	0.111625	0.888375	0.0982	0.040775
100	0.139038	0.112475	0.887525	0.0984	0.0406375
101	0.139594	0.112825	0.887175	0.09885	0.0407438
102	0.140313	0.1128	0.8872	0.099125	0.0411875
103	0.140106	0.113475	0.886525	0.099	0.0411062
104	0.139863	0.112775	0.887225	0.0987	0.0411625
105	0.140494	0.111525	0.888475	0.098725	0.0417688
106	0.140925	0.1119	0.8881	0.099525	0.0414
107	0.141125	0.11245	0.88755	0.0999	0.041225
108	0.141288	0.1123	0.8877	0.1	0.0412875
109	0.141375	0.111925	0.888075	0.09995	0.041425
110	0.142138	0.113425	0.886575	0.10125	0.0408875
111	0.142138	0.1133	0.8867	0.1011	0.0410375
112	0.142212	0.1128	0.8872	0.100825	0.0413875
113	0.142863	0.113025	0.886975	0.1013	0.0415625
114	0.143250	0.113675	0.886325	0.101875	0.041375
115	0.144188	0.11395	0.88605	0.1028	0.0413875
116	0.144644	0.114975	0.885025	0.103325	0.0413188
117	0.145306	0.115175	0.884825	0.1038	0.0415063
118	0.145325	0.116	0.884	0.1039	0.041425
119	0.145531	0.116	0.884	0.1037	0.0418313
120	0.146394	0.115925	0.884075	0.104125	0.0422688
121	0.146569	0.1171	0.8829	0.1045	0.0420688
122	0.146700	0.1167	0.8833	0.1045	0.0422
123	0.147000	0.1172	0.8828	0.1049	0.0421
124	0.147056	0.117375	0.882625	0.104875	0.0421813
125	0.147219	0.11635	0.88365	0.104775	0.0424438
126	0.146813	0.115925	0.884075	0.104225	0.0425875
127	0.147256	0.115675	0.884325	0.104525	0.0427312
128	0.147744	0.115875	0.884125	0.105125	0.0426187
129	0.147831	0.116025	0.883975	0.10525	0.0425813
130	0.148781	0.1167	0.8833	0.106325	0.0424563
131	0.149512	0.117475	0.882525	0.1072	0.0423125
132	0.149275	0.117375	0.882625	0.106975	0.0423
133	0.149325	0.1164	0.8836	0.106525	0.0428
134	0.149062	0.116225	0.883775	0.106375	0.0426875
135	0.149500	0.11605	0.88395	0.106825	0.042675
136	0.149863	0.11625	0.88375	0.107	0.0428625
137	0.150088	0.116275	0.883725	0.10705	0.0430375
138	0.150719	0.1169	0.8831	0.107675	0.0430437
139	0.150931	0.11715	0.88285	0.10815	0.0427813
140	0.151269	0.11725	0.88275	0.1083	0.0429688
141	0.151638	0.118275	0.881725	0.10895	0.0426875
142	0.152081	0.1185	0.8815	0.10915	0.0429312
143	0.151925	0.1185	0.8815	0.10885	0.043075
144	0.151631	0.118075	0.881925	0.108325	0.0433062
145	0.152181	0.117675	0.882325	0.10855	0.0436313
146	0.152562	0.118025	0.881975	0.109075	0.0434875
147	0.152837	0.1179	0.8821	0.1094	0.0434375
148	0.153469	0.119075	0.880925	0.110125	0.0433438
149	0.153494	0.11935	0.88065	0.11005	0.0434438
150	0.154094	0.1199	0.8801	0.110725	0.0433687
151	0.154306	0.120625	0.879375	0.1109	0.0434063
152	0.154675	0.12095	0.87905	0.111525	0.04315
153	0.154756	0.1215	0.8785	0.111825	0.0429312
154	0.154494	0.120975	0.879025	0.11125	0.0432437
155	0.154800	0.120225	0.879775	0.111325	0.043475
156	0.155112	0.1201	0.8799	0.1114	0.0437125
157	0.155519	0.1201	0.8799	0.11165	0.0438687
158	0.155819	0.12055	0.87945	0.112025	0.0437937
159	0.155644	0.120775	0.879225	0.111925	0.0437188
160	0.156119	0.1204	0.8796	0.1121	0.0440188
161	0.156356	0.1205	0.8795	0.112375	0.0439813
162	0.156325	0.1208	0.8792	0.112175	0.04415
163	0.156556	0.12095	0.87905	0.11245	0.0441063
164	0.156650	0.1203	0.8797	0.112375	0.044275
165	0.156894	0.120525	0.879475	0.1124	0.0444937
166	0.156988	0.1206	0.8794	0.112675	0.0443125
167	0.157400	0.120625	0.879375	0.113	0.0444
168	0.157419	0.12065	0.87935	0.11285	0.0445687
169	0.157375	0.120575	0.879425	0.1128	0.044575
170	0.157519	0.12075	0.87925	0.1132	0.0443187
171	0.157569	0.120625	0.879375	0.113325	0.0442437
172	0.157631	0.11995	0.88005	0.11295	0.0446812
173	0.158038	0.1201	0.8799	0.113175	0.0448625
174	0.158163	0.12	0.88	0.1132	0.0449625
175	0.158569	0.120325	0.879675	0.1135	0.0450687
176	0.158856	0.12055	0.87945	0.11385	0.0450062
177	0.159000	0.121025	0.878975	0.11395	0.04505
178	0.159488	0.1223	0.8777	0.11455	0.0449375
179	0.159569	0.12265	0.87735	0.11455	0.0450188
180	0.159944	0.121925	0.878075	0.11465	0.0452938
181	0.160494	0.123125	0.876875	0.1155	0.0449937
182	0.160481	0.12315	0.87685	0.115475	0.0450062
183	0.160794	0.12365	0.87635	0.115675	0.0451187
184	0.160869	0.123425	0.876575	0.1155	0.0453687
185	0.160456	0.1229	0.8771	0.115025	0.0454312
186	0.160731	0.1227	0.8773	0.114925	0.0458063
187	0.161131	0.122825	0.877175	0.11545	0.0456813
188	0.161694	0.12365	0.87635	0.116125	0.0455687
189	0.162300	0.124125	0.875875	0.1166	0.0457
190	0.162244	0.124325	0.875675	0.1165	0.0457438
191	0.162194	0.12425	0.87575	0.116325	0.0458688
192	0.162688	0.12435	0.87565	0.116625	0.0460625
193	0.162881	0.124675	0.875325	0.11695	0.0459313
194	0.162744	0.124275	0.875725	0.11685	0.0458937
195	0.163081	0.124	0.876	0.117275	0.0458063
196	0.162844	0.12375	0.87625	0.116825	0.0460187
197	0.162625	0.1234	0.8766	0.116575	0.04605
198	0.162981	0.1228	0.8772	0.116725	0.0462562
199	0.163181	0.122725	0.877275	0.11695	0.0462313
200	0.163175	0.123075	0.876925	0.11725	0.045925
201	0.163325	0.122975	0.877025	0.117275	0.04605
202	0.163662	0.12325	0.87675	0.117725	0.0459375
203	0.163750	0.122925	0.877075	0.11765	0.0461
204	0.163769	0.1231	0.8769	0.11775	0.0460187
205	0.164263	0.123925	0.876075	0.11845	0.0458125
206	0.164488	0.124175	0.875825	0.1187	0.0457875
207	0.164744	0.12495	0.87505	0.1189	0.0458438
208	0.164662	0.124825	0.875175	0.11875	0.0459125
209	0.165013	0.125	0.875	0.11905	0.0459625
210	0.165150	0.124575	0.875425	0.119125	0.046025
211	0.165750	0.12525	0.87475	0.11995	0.0458
212	0.165869	0.1259	0.8741	0.119925	0.0459437
213	0.165963	0.1261	0.8739	0.11985	0.0461125
214	0.166162	0.1259	0.8741	0.1198	0.0463625
215	0.166019	0.125475	0.874525	0.119675	0.0463438
216	0.166131	0.12525	0.87475	0.1195	0.0466312
217	0.165925	0.1246	0.8754	0.119225	0.0467
218	0.166381	0.12495	0.87505	0.120075	0.0463063
219	0.166144	0.12485	0.87515	0.119675	0.0464688
220	0.166513	0.1245	0.8755	0.119775	0.0467375
221	0.166731	0.124975	0.875025	0.120125	0.0466063
222	0.166937	0.12525	0.87475	0.12045	0.0464875
223	0.167119	0.1258	0.8742	0.120775	0.0463438
224	0.167050	0.126075	0.873925	0.120725	0.046325
225	0.166950	0.12565	0.87435	0.120325	0.046625
226	0.167031	0.1252	0.8748	0.120375	0.0466563
227	0.166950	0.125025	0.874975	0.12015	0.0468
228	0.167019	0.1247	0.8753	0.120275	0.0467438
229	0.167431	0.1251	0.8749	0.120725	0.0467062
230	0.167475	0.124925	0.875075	0.120725	0.04675
231	0.167444	0.1248	0.8752	0.120625	0.0468187
232	0.167038	0.1248	0.8752	0.12025	0.0467875
233	0.167319	0.1245	0.8755	0.120525	0.0467938
234	0.167319	0.12465	0.87535	0.12055	0.0467687
235	0.167506	0.124675	0.875325	0.120625	0.0468812
236	0.167700	0.124825	0.875175	0.120675	0.047025
237	0.167956	0.1252	0.8748	0.1212	0.0467562
238	0.168156	0.12555	0.87445	0.1215	0.0466563
239	0.168269	0.1256	0.8744	0.12165	0.0466188
240	0.168288	0.125875	0.874125	0.121625	0.0466625
241	0.168269	0.126175	0.873825	0.1216	0.0466688
242	0.168513	0.125925	0.874075	0.121675	0.0468375
243	0.168813	0.126175	0.873825	0.1221	0.0467125
244	0.168881	0.1262	0.8738	0.122075	0.0468063
245	0.168819	0.125875	0.874125	0.121925	0.0468937
246	0.168988	0.1258	0.8742	0.12195	0.0470375
247	0.168831	0.126025	0.873975	0.121875	0.0469562
248	0.168950	0.126025	0.873975	0.1219	0.04705
249	0.168931	0.1255	0.8745	0.121825	0.0471063
250	0.169100	0.125475	0.874525	0.121775	0.047325
251	0.168912	0.125525	0.874475	0.1216	0.0473125
252	0.169513	0.1259	0.8741	0.12235	0.0471625
253	0.169788	0.126525	0.873475	0.12275	0.0470375
254	0.170263	0.1271	0.8729	0.12325	0.0470125
255	0.170119	0.127425	0.872575	0.123175	0.0469437
256	0.170375	0.127625	0.872375	0.123575	0.0468
257	0.170100	0.127575	0.872425	0.1232	0.0469
258	0.170256	0.12735	0.87265	0.12315	0.0471063
259	0.170506	0.1274	0.8726	0.123225	0.0472812
260	0.170575	0.127425	0.872575	0.123275	0.0473
261	0.170756	0.127375	0.872625	0.12335	0.0474062
262	0.170950	0.1275	0.8725	0.123425	0.047525
263	0.171031	0.1277	0.8723	0.123575	0.0474562
264	0.171406	0.127975	0.872025	0.1239	0.0475063
265	0.171631	0.1285	0.8715	0.124275	0.0473563
266	0.171794	0.1286	0.8714	0.124475	0.0473188
267	0.171975	0.128675	0.871325	0.124675	0.0473
268	0.171962	0.128725	0.871275	0.12465	0.0473125
269	0.172131	0.128925	0.871075	0.1248	0.0473312
270	0.171962	0.12845	0.87155	0.1246	0.0473625
271	0.171956	0.1286	0.8714	0.1247	0.0472563
272	0.172237	0.128725	0.871275	0.125025	0.0472125
273	0.172231	0.128525	0.871475	0.125	0.0472313
274	0.172194	0.12845	0.87155	0.124775	0.0474188
275	0.172513	0.128575	0.871425	0.125025	0.0474875
276	0.172369	0.1283	0.8717	0.12475	0.0476188
277	0.172462	0.128175	0.871825	0.12475	0.0477125
278	0.172669	0.128425	0.871575	0.125	0.0476688
279	0.172531	0.1281	0.8719	0.124875	0.0476562
280	0.172650	0.1284	0.8716	0.125075	0.047575
281	0.172756	0.128275	0.871725	0.1252	0.0475563
282	0.172706	0.12825	0.87175	0.12505	0.0476562
283	0.172775	0.12795	0.87205	0.1251	0.047675
284	0.172950	0.12805	0.87195	0.125225	0.047725
285	0.173225	0.128425	0.871575	0.125425	0.0478
286	0.173350	0.128875	0.871125	0.1258	0.04755
287	0.173294	0.12885	0.87115	0.12565	0.0476437
288	0.173269	0.128825	0.871175	0.12565	0.0476188
289	0.173294	0.128725	0.871275	0.1255	0.0477938
290	0.173200	0.12835	0.87165	0.1252	0.048
291	0.173175	0.1281	0.8719	0.125025	0.04815
292	0.173462	0.1284	0.8716	0.12565	0.0478125
293	0.173500	0.128625	0.871375	0.125725	0.047775
294	0.173538	0.128525	0.871475	0.1257	0.0478375
295	0.173706	0.128675	0.871325	0.126025	0.0476813
296	0.173594	0.12875	0.87125	0.12595	0.0476437
297	0.173563	0.128475	0.871525	0.125725	0.0478375
298	0.173500	0.12805	0.87195	0.125625	0.047875
299	0.173956	0.128275	0.871725	0.126175	0.0477812
300	0.174125	0.128575	0.871425	0.1263	0.047825
301	0.174456	0.129025	0.870975	0.1266	0.0478563
302	0.174494	0.12905	0.87095	0.12665	0.0478437
303	0.174475	0.129175	0.870825	0.1266	0.047875
304	0.174469	0.1294	0.8706	0.12655	0.0479188
305	0.174544	0.129375	0.870625	0.12665	0.0478937
306	0.174500	0.1289	0.8711	0.126175	0.048325
307	0.174531	0.128925	0.871075	0.126175	0.0483563
308	0.174594	0.1289	0.8711	0.126275	0.0483188
309	0.174675	0.129225	0.870775	0.126475	0.0482
310	0.174731	0.129025	0.870975	0.12635	0.0483813
311	0.174638	0.12905	0.87095	0.126325	0.0483125
312	0.174869	0.12905	0.87095	0.12665	0.0482187
313	0.175094	0.12925	0.87075	0.12695	0.0481437
314	0.175050	0.12935	0.87065	0.12675	0.0483
315	0.175212	0.129475	0.870525	0.126975	0.0482375
316	0.175394	0.129675	0.870325	0.127175	0.0482187
317	0.175237	0.129675	0.870325	0.126925	0.0483125
318	0.175325	0.1297	0.8703	0.126975	0.04835
319	0.175406	0.129925	0.870075	0.12705	0.0483563
320	0.175462	0.129825	0.870175	0.126875	0.0485875
321	0.175369	0.129675	0.870325	0.126725	0.0486437
322	0.175338	0.129275	0.870725	0.126725	0.0486125
323	0.175531	0.12935	0.87065	0.126875	0.0486562
324	0.175500	0.1296	0.8704	0.126975	0.048525
325	0.175419	0.129475	0.870525	0.12695	0.0484687
326	0.175419	0.12935	0.87065	0.126925	0.0484938
327	0.175456	0.12935	0.87065	0.127175	0.0482812
328	0.175512	0.129125	0.870875	0.1271	0.0484125
329	0.175500	0.128925	0.871075	0.127025	0.048475
330	0.175487	0.128925	0.871075	0.127025	0.0484625
331	0.175538	0.128925	0.871075	0.1272	0.0483375
332	0.175756	0.12885	0.87115	0.127425	0.0483312
333	0.175863	0.12915	0.87085	0.127375	0.0484875
334	0.175925	0.12935	0.87065	0.127525	0.0484
335	0.175750	0.129275	0.870725	0.12735	0.0484
336	0.175831	0.128975	0.871025	0.1272	0.0486313
337	0.175731	0.1289	0.8711	0.127125	0.0486062
338	0.175731	0.128775	0.871225	0.1272	0.0485312
339	0.175863	0.128825	0.871175	0.127275	0.0485875
340	0.175944	0.12885	0.87115	0.127325	0.0486188
341	0.175931	0.1289	0.8711	0.127375	0.0485563
342	0.175950	0.128775	0.871225	0.12725	0.0487
343	0.175969	0.128925	0.871075	0.127375	0.0485937
344	0.175838	0.12865	0.87135	0.127225	0.0486125
345	0.175950	0.1287	0.8713	0.127325	0.048625
346	0.176056	0.128725	0.871275	0.1274	0.0486562
347	0.176150	0.128775	0.871225	0.12755	0.0486
348	0.176000	0.12875	0.87125	0.127375	0.048625
349	0.175806	0.128375	0.871625	0.12705	0.0487563
350	0.175881	0.127925	0.872075	0.126825	0.0490563
351	0.175987	0.128025	0.871975	0.12705	0.0489375
352	0.176150	0.1283	0.8717	0.127275	0.048875
353	0.176212	0.1286	0.8714	0.12745	0.0487625
354	0.176262	0.128875	0.871125	0.127575	0.0486875
355	0.176169	0.1289	0.8711	0.127575	0.0485937
356	0.176300	0.128825	0.871175	0.127675	0.048625
357	0.176331	0.12875	0.87125	0.12765	0.0486813
358	0.176237	0.1287	0.8713	0.127425	0.0488125
359	0.176262	0.128625	0.871375	0.127475	0.0487875
360	0.176388	0.128725	0.871275	0.127625	0.0487625
361	0.176563	0.129075	0.870925	0.1278	0.0487625
362	0.176700	0.12915	0.87085	0.127975	0.048725
363	0.176619	0.12935	0.87065	0.127875	0.0487438
364	0.176737	0.1293	0.8707	0.12795	0.0487875
365	0.176575	0.129225	0.870775	0.12785	0.048725
366	0.176669	0.128925	0.871075	0.1279	0.0487688
367	0.176756	0.12895	0.87105	0.128	0.0487563
368	0.176694	0.12915	0.87085	0.128	0.0486938
369	0.176688	0.129025	0.870975	0.1279	0.0487875
370	0.176844	0.129	0.871	0.128025	0.0488188
371	0.176994	0.1294	0.8706	0.12825	0.0487438
372	0.177050	0.129475	0.870525	0.1283	0.04875
373	0.177025	0.12965	0.87035	0.12825	0.048775
374	0.177000	0.12965	0.87035	0.1282	0.0488
375	0.177056	0.129475	0.870525	0.1282	0.0488562
376	0.176856	0.129225	0.870775	0.128	0.0488562
377	0.176913	0.129	0.871	0.12795	0.0489625
378	0.176938	0.12915	0.87085	0.127975	0.0489625
379	0.176838	0.1291	0.8709	0.127925	0.0489125
380	0.176844	0.12875	0.87125	0.12775	0.0490937
381	0.176787	0.128525	0.871475	0.127625	0.0491625
382	0.176769	0.1285	0.8715	0.127725	0.0490437
383	0.176769	0.12855	0.87145	0.1277	0.0490688
384	0.176925	0.128775	0.871225	0.128025	0.0489
385	0.176894	0.12885	0.87115	0.127925	0.0489687
386	0.177000	0.128875	0.871125	0.127975	0.049025
387	0.176969	0.1291	0.8709	0.127975	0.0489938
388	0.176913	0.129025	0.870975	0.1279	0.0490125
389	0.176944	0.12885	0.87115	0.127875	0.0490688
390	0.176913	0.12885	0.87115	0.127875	0.0490375
391	0.177100	0.12905	0.87095	0.12825	0.04885
392	0.177131	0.12925	0.87075	0.128275	0.0488562
393	0.177250	0.12935	0.87065	0.1284	0.04885
394	0.177231	0.12935	0.87065	0.12835	0.0488813
395	0.177063	0.12935	0.87065	0.1282	0.0488625
396	0.177069	0.129	0.871	0.128075	0.0489938
397	0.177100	0.128825	0.871175	0.128075	0.049025
398	0.177113	0.128825	0.871175	0.128125	0.0489875
399	0.177163	0.12885	0.87115	0.1282	0.0489625
400	0.177144	0.128725	0.871275	0.128125	0.0490188
401	0.177338	0.12905	0.87095	0.1283	0.0490375
402	0.177281	0.12905	0.87095	0.1283	0.0489812
403	0.177319	0.129125	0.870875	0.12845	0.0488688
404	0.177338	0.129075	0.870925	0.128475	0.0488625
405	0.177325	0.129	0.871	0.12835	0.048975
406	0.177425	0.128925	0.871075	0.128375	0.04905
407	0.177419	0.1291	0.8709	0.1285	0.0489187
408	0.177344	0.129225	0.870775	0.1285	0.0488437
409	0.177313	0.12895	0.87105	0.1284	0.0489125
410	0.177381	0.1288	0.8712	0.128425	0.0489563
411	0.177356	0.128825	0.871175	0.128475	0.0488813
412	0.177388	0.1288	0.8712	0.1285	0.0488875
413	0.177438	0.128925	0.871075	0.1286	0.0488375
414	0.177519	0.12885	0.87115	0.12855	0.0489687
415	0.177525	0.12905	0.87095	0.128525	0.049
416	0.177463	0.128925	0.871075	0.12845	0.0490125
417	0.177475	0.12895	0.87105	0.128525	0.04895
418	0.177475	0.129025	0.870975	0.128525	0.04895
419	0.177444	0.128975	0.871025	0.12845	0.0489938
420	0.177613	0.1291	0.8709	0.128625	0.0489875
421	0.177606	0.129125	0.870875	0.1286	0.0490063
422	0.177537	0.1292	0.8708	0.128525	0.0490125
423	0.177694	0.1292	0.8708	0.1287	0.0489938
424	0.177650	0.12925	0.87075	0.12865	0.049
425	0.177656	0.129225	0.870775	0.12865	0.0490063
426	0.177744	0.12935	0.87065	0.128775	0.0489687
427	0.177731	0.1295	0.8705	0.1288	0.0489313
428	0.177731	0.12935	0.87065	0.128725	0.0490063
429	0.177806	0.12935	0.87065	0.1288	0.0490063
430	0.177894	0.12955	0.87045	0.1289	0.0489938
431	0.177969	0.12965	0.87035	0.129025	0.0489438
432	0.177894	0.12965	0.87035	0.1289	0.0489938
433	0.177881	0.129575	0.870425	0.128875	0.0490063
434	0.177875	0.1296	0.8704	0.128925	0.04895
435	0.177938	0.1296	0.8704	0.128925	0.0490125
436	0.177925	0.129575	0.870425	0.12895	0.048975
437	0.177994	0.12965	0.87035	0.129025	0.0489687
438	0.177969	0.129675	0.870325	0.129025	0.0489438
439	0.178006	0.1297	0.8703	0.129	0.0490063
440	0.178006	0.129725	0.870275	0.129	0.0490063
441	0.178012	0.1298	0.8702	0.129025	0.0489875
442	0.178056	0.1296	0.8704	0.12905	0.0490063
443	0.178219	0.129775	0.870225	0.129225	0.0489938
444	0.178125	0.129875	0.870125	0.12915	0.048975
445	0.178200	0.1298	0.8702	0.129225	0.048975
446	0.178287	0.12985	0.87015	0.129225	0.0490625
447	0.178256	0.129825	0.870175	0.129025	0.0492312
448	0.178175	0.129725	0.870275	0.129	0.049175
449	0.178237	0.1298	0.8702	0.129175	0.0490625
450	0.178287	0.12995	0.87005	0.12925	0.0490375
451	0.178413	0.129925	0.870075	0.12935	0.0490625
452	0.178281	0.129925	0.870075	0.1292	0.0490813
453	0.178200	0.129775	0.870225	0.129075	0.049125
454	0.178325	0.129675	0.870325	0.129125	0.0492
455	0.178244	0.129425	0.870575	0.1289	0.0493437
456	0.178231	0.12945	0.87055	0.12895	0.0492812
457	0.178300	0.1294	0.8706	0.129025	0.049275
458	0.178306	0.12945	0.87055	0.12905	0.0492563
459	0.178369	0.129475	0.870525	0.129125	0.0492438
460	0.178425	0.129575	0.870425	0.1292	0.049225
461	0.178400	0.1297	0.8703	0.129225	0.049175
462	0.178419	0.129625	0.870375	0.129225	0.0491938
463	0.178375	0.129625	0.870375	0.12915	0.049225
464	0.178481	0.12965	0.87035	0.12925	0.0492312
465	0.178444	0.129625	0.870375	0.1293	0.0491438
466	0.178375	0.129625	0.870375	0.1292	0.049175
467	0.178375	0.12965	0.87035	0.129225	0.04915
468	0.178413	0.129625	0.870375	0.129225	0.0491875
469	0.178525	0.129525	0.870475	0.129225	0.0493
470	0.178625	0.12975	0.87025	0.129375	0.04925
471	0.178606	0.12985	0.87015	0.12935	0.0492563
472	0.178725	0.130075	0.869925	0.129575	0.04915
473	0.178744	0.130075	0.869925	0.1296	0.0491438
474	0.178737	0.1301	0.8699	0.1296	0.0491375
475	0.178713	0.130175	0.869825	0.12955	0.0491625
476	0.178750	0.1302	0.8698	0.1296	0.04915
477	0.178625	0.129975	0.870025	0.12935	0.049275
478	0.178731	0.13	0.87	0.12945	0.0492812
479	0.178694	0.130025	0.869975	0.12955	0.0491438
480	0.178719	0.1299	0.8701	0.12945	0.0492688
481	0.178713	0.12995	0.87005	0.129475	0.0492375
482	0.178594	0.129825	0.870175	0.129375	0.0492187
483	0.178625	0.129775	0.870225	0.129425	0.0492
484	0.178688	0.129825	0.870175	0.129475	0.0492125
485	0.178638	0.129775	0.870225	0.1294	0.0492375
486	0.178663	0.129775	0.870225	0.129425	0.0492375
487	0.178669	0.12985	0.87015	0.129475	0.0491938
488	0.178613	0.129725	0.870275	0.1294	0.0492125
489	0.178581	0.12975	0.87025	0.129375	0.0492063
490	0.178663	0.129725	0.870275	0.129425	0.0492375
491	0.178675	0.129875	0.870125	0.129475	0.0492
492	0.178569	0.129525	0.870475	0.12925	0.0493188
493	0.178556	0.129525	0.870475	0.1293	0.0492563
494	0.178512	0.12955	0.87045	0.12925	0.0492625
495	0.178537	0.129425	0.870575	0.129225	0.0493125
496	0.178512	0.1294	0.8706	0.1292	0.0493125
497	0.178506	0.1294	0.8706	0.1292	0.0493063
498	0.178475	0.129375	0.870625	0.1292	0.049275
499	0.178506	0.12935	0.87065	0.129225	0.0492812
500	0.178469	0.129375	0.870625	0.12925	0.0492187
501	0.178463	0.129325	0.870675	0.12925	0.0492125
502	0.178475	0.12935	0.87065	0.129275	0.0492
503	0.178475	0.129325	0.870675	0.129275	0.0492
504	0.178500	0.12935	0.87065	0.129325	0.049175
505	0.178525	0.12945	0.87055	0.129325	0.0492
506	0.178494	0.12945	0.87055	0.129325	0.0491687
507	0.178494	0.129475	0.870525	0.12935	0.0491438
508	0.178500	0.129475	0.870525	0.12935	0.04915
509	0.178450	0.129325	0.870675	0.129275	0.049175
510	0.178456	0.12925	0.87075	0.12925	0.0492063
511	0.178463	0.1293	0.8707	0.1293	0.0491625
512	0.178463	0.1293	0.8707	0.1293	0.0491625
513	0.178463	0.1293	0.8707	0.1293	0.0491625
514	0.178463	0.1293	0.8707	0.1293	0.0491625
515	0.178463	0.1293	0.8707	0.1293	0.0491625
516	0.178463	0.1293	0.8707	0.1293	0.0491625
517	0.178463	0.1293	0.8707	0.1293	0.0491625
518	0.178463	0.1293	0.8707	0.1293	0.0491625
519	0.178463	0.1293	0.8707	0.1293	0.0491625
520	0.178463	0.1293	0.8707	0.1293	0.0491625
521	0.178463	0.1293	0.8707	0.1293	0.0491625
522	0.178463	0.1293	0.8707	0.1293	0.0491625
523	0.178463	0.1293	0.8707	0.1293	0.0491625
524	0.178463	0.1293	0.8707	0.1293	0.0491625
525	0.178463	0.1293	0.8707	0.1293	0.0491625
526	0.178463	0.1293	0.8707	0.1293	0.0491625
527	0.178463	0.1293	0.8707	0.1293	0.0491625
528	0.178463	0.1293	0.8707	0.1293	0.0491625
529	0.178463	0.1293	0.8707	0.1293	0.0491625
530	0.178463	0.1293	0.8707	0.1293	0.0491625
531	0.178463	0.1293	0.8707	0.1293	0.0491625
532	0.178463	0.1293	0.8707	0.1293	0.0491625
533	0.178463	0.1293	0.8707	0.1293	0.0491625
534	0.178463	0.1293	0.8707	0.1293	0.0491625
535	0.178463	0.1293	0.8707	0.1293	0.0491625
536	0.178463	0.1293	0.8707	0.1293	0.0491625
537	0.178463	0.1293	0.8707	0.1293	0.0491625
538	0.178463	0.1293	0.8707	0.1293	0.0491625
539	0.178463	0.1293	0.8707	0.1293	0.0491625
540	0.178463	0.1293	0.8707	0.1293	0.0491625
541	0.178463	0.1293	0.8707	0.1293	0.0491625
542	0.178463	0.1293	0.8707	0.1293	0.0491625
543	0.178463	0.1293	0.8707	0.1293	0.0491625
544	0.178463	0.1293	0.8707	0.1293	0.0491625
545	0.178463	0.1293	0.8707	0.1293	0.0491625
546	0.178463	0.1293	0.8707	0.1293	0.0491625
547	0.178463	0.1293	0.8707	0.1293	0.0491625
548	0.178463	0.1293	0.8707	0.1293	0.0491625
549	0.178463	0.1293	0.8707	0.1293	0.0491625
550	0.178463	0.1293	0.8707	0.1293	0.0491625
551	0.178463	0.1293	0.8707	0.1293	0.0491625
552	0.178463	0.1293	0.8707	0.1293	0.0491625
553	0.178463	0.1293	0.8707	0.1293	0.0491625
554	0.178463	0.1293	0.8707	0.1293	0.0491625
555	0.178463	0.1293	0.8707	0.1293	0.0491625
556	0.178463	0.1293	0.8707	0.1293	0.0491625
557	0.178463	0.1293	0.8707	0.1293	0.0491625
558	0.178463	0.1293	0.8707	0.1293	0.0491625
559	0.178463	0.1293	0.8707	0.1293	0.0491625
560	0.178463	0.1293	0.8707	0.1293	0.0491625
561	0.178463	0.1293	0.8707	0.1293	0.0491625
562	0.178463	0.1293	0.8707	0.1293	0.0491625
563	0.178463	0.1293	0.8707	0.1293	0.0491625
564	0.178463	0.1293	0.8707	0.1293	0.0491625
565	0.178463	0.1293	0.8707	0.1293	0.0491625
566	0.178463	0.1293	0.8707	0.1293	0.0491625
567	0.178463	0.1293	0.8707	0.1293	0.0491625
568	0.178463	0.1293	0.8707	0.1293	0.0491625
569	0.178463	0.1293	0.8707	0.1293	0.0491625
570	0.178463	0.1293	0.8707	0.1293	0.0491625
571	0.178463	0.1293	0.8707	0.1293	0.0491625
572	0.178463	0.1293	0.8707	0.1293	0.0491625
573	0.178463	0.1293	0.8707	0.1293	0.0491625
574	0.178463	0.1293	0.8707	0.1293	0.0491625
575	0.178463	0.1293	0.8707	0.1293	0.0491625
576	0.178463	0.1293	0.8707	0.1293	0.0491625
577	0.178463	0.1293	0.8707	0.1293	0.0491625
578	0.178463	0.1293	0.8707	0.1293	0.0491625
579	0.178463	0.1293	0.8707	0.1293	0.0491625
580	0.178463	0.1293	0.8707	0.1293	0.0491625
581	0.178463	0.1293	0.8707	0.1293	0.0491625
582	0.178463	0.1293	0.8707	0.1293	0.0491625
583	0.178463	0.1293	0.8707	0.1293	0.0491625
584	0.178463	0.1293	0.8707	0.1293	0.0491625
585	0.178463	0.1293	0.8707	0.1293	0.0491625
586	0.178463	0.1293	0.8707	0.1293	0.0491625
587	0.178463	0.1293	0.8707	0.1293	0.0491625
588	0.178463	0.1293	0.8707	0.1293	0.0491625
589	0.178463	0.1293	0.8707	0.1293	0.0491625
590	0.178463	0.1293	0.8707	0.1293	0.0491625
591	0.178463	0.1293	0.8707	0.1293	0.0491625
592	0.178463	0.1293	0.8707	0.1293	0.0491625
593	0.178463	0.1293	0.8707	0.1293	0.0491625
594	0.178463	0.1293	0.8707	0.1293	0.0491625
595	0.178463	0.1293	0.8707	0.1293	0.0491625
596	0.178463	0.1293	0.8707	0.1293	0.0491625
597	0.178463	0.1293	0.8707	0.1293	0.0491625
598	0.178463	0.1293	0.8707	0.1293	0.0491625
599	0.178463	0.1293	0.8707	0.1293	0.0491625
600	0.178463	0.1293	0.8707	0.1293	0.0491625
601	0.178463	0.1293	0.8707	0.1293	0.0491625
602	0.178463	0.1293	0.8707	0.1293	0.0491625
603	0.178463	0.1293	0.8707	0.1293	0.0491625
604	0.178463	0.1293	0.8707	0.1293	0.0491625
605	0.178463	0.1293	0.8707	0.1293	0.0491625
606	0.178463	0.1293	0.8707	0.1293	0.0491625
607	0.178463	0.1293	0.8707	0.1293	0.0491625
608	0.178463	0.1293	0.8707	0.1293	0.0491625
609	0.178463	0.1293	0.8707	0.1293	0.0491625
610	0.178463	0.1293	0.8707	0.1293	0.0491625
611	0.178463	0.1293	0.8707	0.1293	0.0491625
612	0.178463	0.1293	0.8707	0.1293	0.0491625
613	0.178463	0.1293	0.8707	0.1293	0.0491625
614	0.178463	0.1293	0.8707	0.1293	0.0491625
615	0.178463	0.1293	0.8707	0.1293	0.0491625
616	0.178463	0.1293	0.8707	0.1293	0.0491625
617	0.178463	0.1293	0.8707	0.1293	0.0491625
618	0.178463	0.1293	0.8707	0.1293	0.0491625
619	0.178463	0.1293	0.8707	0.1293	0.0491625
620	0.178463	0.1293	0.8707	0.1293	0.0491625
621	0.178463	0.1293	0.8707	0.1293	0.0491625
622	0.178463	0.1293	0.8707	0.1293	0.0491625
623	0.178463	0.1293	0.8707	0.1293	0.0491625
624	0.178463	0.1293	0.8707	0.1293	0.0491625
625	0.178463	0.1293	0.8707	0.1293	0.0491625
626	0.178463	0.1293	0.8707	0.1293	0.0491625
627	0.178463	0.1293	0.8707	0.1293	0.0491625
628	0.178463	0.1293	0.8707	0.1293	0.0491625
629	0.178463	0.1293	0.8707	0.1293	0.0491625
630	0.178463	0.1293	0.8707	0.1293	0.0491625
631	0.178463	0.1293	0.8707	0.1293	0.0491625
632	0.178463	0.1293	0.8707	0.1293	0.0491625
633	0.178463	0.1293	0.8707	0.1293	0.0491625
634	0.178463	0.1293	0.8707	0.1293	0.0491625
635	0.178463	0.1293	0.8707	0.1293	0.0491625
636	0.178463	0.1293	0.8707	0.1293	0.0491625
637	0.178463	0.1293	0.8707	0.1293	0.0491625
638	0.178463	0.1293	0.8707	0.1293	0.0491625
639	0.178463	0.1293	0.8707	0.1293	0.0491625
640	0.178463	0.1293	0.8707	0.1293	0.0491625
641	0.178463	0.1293	0.8707	0.1293	0.0491625
642	0.178463	0.1293	0.8707	0.1293	0.0491625
643	0.178463	0.1293	0.8707	0.1293	0.0491625
644	0.178463	0.1293	0.8707	0.1293	0.0491625
645	0.178463	0.1293	0.8707	0.1293	0.0491625
646	0.178463	0.1293	0.8707	0.1293	0.0491625
647	0.178463	0.1293	0.8707	0.1293	0.0491625
648	0.178463	0.1293	0.8707	0.1293	0.0491625
649	0.178463	0.1293	0.8707	0.1293	0.0491625
650	0.178463	0.1293	0.8707	0.1293	0.0491625
651	0.178463	0.1293	0.8707	0.1293	0.0491625
652	0.178463	0.1293	0.8707	0.1293	0.0491625
653	0.178463	0.1293	0.8707	0.1293	0.0491625
654	0.178463	0.1293	0.8707	0.1293	0.0491625
655	0.178463	0.1293	0.8707	0.1293	0.0491625
656	0.178463	0.1293	0.8707	0.1293	0.0491625
657	0.178463	0.1293	0.8707	0.1293	0.0491625
658	0.178463	0.1293	0.8707	0.1293	0.0491625
659	0.178463	0.1293	0.8707	0.1293	0.0491625
660	0.178463	0.1293	0.8707	0.1293	0.0491625
661	0.178463	0.1293	0.8707	0.1293	0.0491625
662	0.178463	0.1293	0.8707	0.1293	0.0491625
663	0.178463	0.1293	0.8707	0.1293	0.0491625
664	0.178463	0.1293	0.8707	0.1293	0.0491625
665	0.178463	0.1293	0.8707	0.1293	0.0491625
666	0.178463	0.1293	0.8707	0.1293	0.0491625
667	0.178463	0.1293	0.8707	0.1293	0.0491625
668	0.178463	0.1293	0.8707	0.1293	0.0491625
669	0.178463	0.1293	0.8707	0.1293	0.0491625
670	0.178463	0.1293	0.8707	0.1293	0.0491625
671	0.178463	0.1293	0.8707	0.1293	0.0491625
672	0.178463	0.1293	0.8707	0.1293	0.0491625
673	0.178463	0.1293	0.8707	0.1293	0.0491625
674	0.178463	0.1293	0.8707	0.1293	0.0491625
675	0.178463	0.1293	0.8707	0.1293	0.0491625
676	0.178463	0.1293	0.8707	0.1293	0.0491625
677	0.178463	0.1293	0.8707	0.1293	0.0491625
678	0.178463	0.1293	0.8707	0.1293	0.0491625
679	0.178463	0.1293	0.8707	0.1293	0.0491625
680	0.178463	0.1293	0.8707	0.1293	0.0491625
681	0.178463	0.1293	0.8707	0.1293	0.0491625
682	0.178463	0.1293	0.8707	0.1293	0.0491625
683	0.178463	0.1293	0.8707	0.1293	0.0491625
684	0.178463	0.1293	0.8707	0.1293	0.0491625
685	0.178463	0.1293	0.8707	0.1293	0.0491625
686	0.178463	0.1293	0.8707	0.1293	0.0491625
687	0.178463	0.1293	0.8707	0.1293	0.0491625
688	0.178463	0.1293	0.8707	0.1293	0.0491625
689	0.178463	0.1293	0.8707	0.1293	0.0491625
690	0.178463	0.1293	0.8707	0.1293	0.0491625
691	0.178463	0.1293	0.8707	0.1293	0.0491625
692	0.178463	0.1293	0.8707	0.1293	0.0491625
693	0.178463	0.1293	0.8707	0.1293	0.0491625
694	0.178463	0.1293	0.8707	0.1293	0.0491625
695	0.178463	0.1293	0.8707	0.1293	0.0491625
696	0.178463	0.1293	0.8707	0.1293	0.0491625
697	0.178463	0.1293	0.8707	0.1293	0.0491625
698	0.178463	0.1293	0.8707	0.1293	0.0491625
699	0.178463	0.1293	0.8707	0.1293	0.0491625
700	0.178463	0.1293	0.8707	0.1293	0.0491625
701	0.178463	0.1293	0.8707	0.1293	0.0491625
702	0.178463	0.1293	0.8707	0.1293	0.0491625
703	0.178463	0.1293	0.8707	0.1293	0.0491625
704	0.178463	0.1293	0.8707	0.1293	0.0491625
705	0.178463	0.1293	0.8707	0.1293	0.0491625
706	0.178463	0.1293	0.8707	0.1293	0.0491625
707	0.178463	0.1293	0.8707	0.1293	0.0491625
708	0.178463	0.1293	0.8707	0.1293	0.0491625
709	0.178463	0.1293	0.8707	0.1293	0.0491625
710	0.178463	0.1293	0.8707	0.1293	0.0491625
711	0.178463	0.1293	0.8707	0.1293	0.0491625
712	0.178463	0.1293	0.8707	0.1293	0.0491625
713	0.178463	0.1293	0.8707	0.1293	0.0491625
714	0.178463	0.1293	0.8707	0.1293	0.0491625
715	0.178463	0.1293	0.8707	0.1293	0.0491625
716	0.178463	0.1293	0.8707	0.1293	0.0491625
717	0.178463	0.1293	0.8707	0.1293	0.0491625
718	0.178463	0.1293	0.8707	0.1293	0.0491625
719	0.178463	0.1293	0.8707	0.1293	0.0491625
720	0.178463	0.1293	0.8707	0.1293	0.0491625
721	0.178463	0.1293	0.8707	0.1293	0.0491625
722	0.178463	0.1293	0.8707	0.1293	0.0491625
723	0.178463	0.1293	0.8707	0.1293	0.0491625
724	0.178463	0.1293	0.8707	0.1293	0.0491625
725	0.178463	0.1293	0.8707	0.1293	0.0491625
726	0.178463	0.1293	0.8707	0.1293	0.0491625
727	0.178463	0.1293	0.8707	0.1293	0.0491625
728	0.178463	0.1293	0.8707	0.1293	0.0491625
729	0.178463	0.1293	0.8707	0.1293	0.0491625
730	0.178463	0.1293	0.8707	0.1293	0.0491625
731	0.178463	0.1293	0.8707	0.1293	0.0491625
732	0.178463	0.1293	0.8707	0.1293	0.0491625
733	0.178463	0.1293	0.8707	0.1293	0.0491625
734	0.178463	0.1293	0.8707	0.1293	0.0491625
735	0.178463	0.1293	0.8707	0.1293	0.0491625
736	0.178463	0.1293	0.8707	0.1293	0.0491625
737	0.178463	0.1293	0.8707	0.1293	0.0491625
738	0.178463	0.1293	0.8707	0.1293	0.0491625
739	0.178463	0.1293	0.8707	0.1293	0.0491625
740	0.178463	0.1293	0.8707	0.1293	0.0491625
741	0.178463	0.1293	0.8707	0.1293	0.0491625
742	0.178463	0.1293	0.8707	0.1293	0.0491625
743	0.178463	0.1293	0.8707	0.1293	0.0491625
744	0.178463	0.1293	0.8707	0.1293	0.0491625
745	0.178463	0.1293	0.8707	0.1293	0.0491625
746	0.178463	0.1293	0.8707	0.1293	0.0491625
747	0.178463	0.1293	0.8707	0.1293	0.0491625
748	0.178463	0.1293	0.8707	0.1293	0.0491625
749	0.178463	0.1293	0.8707	0.1293	0.0491625
750	0.178463	0.1293	0.8707	0.1293	0.0491625
751	0.178463	0.1293	0.8707	0.1293	0.0491625
752	0.178463	0.1293	0.8707	0.1293	0.0491625
753	0.178463	0.1293	0.8707	0.1293	0.0491625
754	0.178463	0.1293	0.8707	0.1293	0.0491625
755	0.178463	0.1293	0.8707	0.1293	0.0491625
756	0.178463	0.1293	0.8707	0.1293	0.0491625
757	0.178463	0.1293	0.8707	0.1293	0.0491625
758	0.178463	0.1293	0.8707	0.1293	0.0491625
759	0.178463	0.1293	0.8707	0.1293	0.0491625
760	0.178463	0.1293	0.8707	0.1293	0.0491625
761	0.178463	0.1293	0.8707	0.1293	0.0491625
762	0.178463	0.1293	0.8707	0.1293	0.0491625
763	0.178463	0.1293	0.8707	0.1293	0.0491625
764	0.178463	0.1293	0.8707	0.1293	0.0491625
765	0.178463	0.1293	0.8707	0.1293	0.0491625
766	0.178463	0.1293	0.8707	0.1293	0.0491625
767	0.178463	0.1293	0.8707	0.1293	0.0491625
768	0.178463	0.1293	0.8707	0.1293	0.0491625
769	0.178463	0.1293	0.8707	0.1293	0.0491625
770	0.178463	0.1293	0.8707	0.1293	0.0491625
771	0.178463	0.1293	0.8707	0.1293	0.0491625
772	0.178463	0.1293	0.8707	0.1293	0.0491625
773	0.178463	0.1293	0.8707	0.1293	0.0491625
774	0.178463	0.1293	0.8707	0.1293	0.0491625
775	0.178463	0.1293	0.8707	0.1293	0.0491625
776	0.178463	0.1293	0.8707	0.1293	0.0491625
777	0.178463	0.1293	0.8707	0.1293	0.0491625
778	0.178463	0.1293	0.8707	0.1293	0.0491625
779	0.178463	0.1293	0.8707	0.1293	0.0491625
780	0.178463	0.1293	0.8707	0.1293	0.0491625
781	0.178463	0.1293	0.8707	0.1293	0.0491625
782	0.178463	0.1293	0.8707	0.1293	0.0491625
783	0.178463	0.1293	0.8707	0.1293	0.0491625
784	0.178463	0.1293	0.8707	0.1293	0.0491625
785	0.178463	0.1293	0.8707	0.1293	0.0491625
786	0.178463	0.1293	0.8707	0.1293	0.0491625
787	0.178463	0.1293	0.8707	0.1293	0.0491625
788	0.178463	0.1293	0.8707	0.1293	0.0491625
789	0.178463	0.1293	0.8707	0.1293	0.0491625
790	0.178463	0.1293	0.8707	0.1293	0.0491625
791	0.178463	0.1293	0.8707	0.1293	0.0491625
792	0.178463	0.1293	0.8707	0.1293	0.0491625
793	0.178463	0.1293	0.8707	0.1293	0.0491625
794	0.178463	0.1293	0.8707	0.1293	0.0491625
795	0.178463	0.1293	0.8707	0.1293	0.0491625
796	0.178463	0.1293	0.8707	0.1293	0.0491625
797	0.178463	0.1293	0.8707	0.1293	0.0491625
798	0.178463	0.1293	0.8707	0.1293	0.0491625
799	0.178463	0.1293	0.8707	0.1293	0.0491625
800	0.178463	0.1293	0.8707	0.1293	0.0491625
801	0.178463	0.1293	0.8707	0.1293	0.0491625
802	0.178463	0.1293	0.8707	0.1293	0.0491625
803	0.178463	0.1293	0.8707	0.1293	0.0491625
804	0.178463	0.1293	0.8707	0.1293	0.0491625
805	0.178463	0.1293	0.8707	0.1293	0.0491625
806	0.178463	0.1293	0.8707	0.1293	0.0491625
807	0.178463	0.1293	0.8707	0.1293	0.0491625
808	0.178463	0.1293	0.8707	0.1293	0.0491625
809	0.178463	0.1293	0.8707	0.1293	0.0491625
810	0.178463	0.1293	0.8707	0.1293	0.0491625
811	0.178463	0.1293	0.8707	0.1293	0.0491625
812	0.178463	0.1293	0.8707	0.1293	0.0491625
813	0.178463	0.1293	0.8707	0.1293	0.0491625
814	0.178463	0.1293	0.8707	0.1293	0.0491625
815	0.178463	0.1293	0.8707	0.1293	0.0491625
816	0.178463	0.1293	0.8707	0.1293	0.0491625
817	0.178463	0.1293	0.8707	0.1293	0.0491625
818	0.178463	0.1293	0.8707	0.1293	0.0491625
819	0.178463	0.1293	0.8707	0.1293	0.0491625
820	0.178463	0.1293	0.8707	0.1293	0.0491625
821	0.178463	0.1293	0.8707	0.1293	0.0491625
822	0.178463	0.1293	0.8707	0.1293	0.0491625
823	0.178463	0.1293	0.8707	0.1293	0.0491625
824	0.178463	0.1293	0.8707	0.1293	0.0491625
825	0.178463	0.1293	0.8707	0.1293	0.0491625
826	0.178463	0.1293	0.8707	0.1293	0.0491625
827	0.178463	0.1293	0.8707	0.1293	0.0491625
828	0.178463	0.1293	0.8707	0.1293	0.0491625
829	0.178463	0.1293	0.8707	0.1293	0.0491625
830	0.178463	0.1293	0.8707	0.1293	0.0491625
831	0.178463	0.1293	0.8707	0.1293	0.0491625
832	0.178463	0.1293	0.8707	0.1293	0.0491625
833	0.178463	0.1293	0.8707	0.1293	0.0491625
834	0.178463	0.1293	0.8707	0.1293	0.0491625
835	0.178463	0.1293	0.8707	0.1293	0.0491625
836	0.178463	0.1293	0.8707	0.1293	0.0491625
837	0.178463	0.1293	0.8707	0.1293	0.0491625
838	0.178463	0.1293	0.8707	0.1293	0.0491625
839	0.178463	0.1293	0.8707	0.1293	0.0491625
840	0.178463	0.1293	0.8707	0.1293	0.0491625
841	0.178463	0.1293	0.8707	0.1293	0.0491625
842	0.178463	0.1293	0.8707	0.1293	0.0491625
843	0.178463	0.1293	0.8707	0.1293	0.0491625
844	0.178463	0.1293	0.8707	0.1293	0.0491625
845	0.178463	0.1293	0.8707	0.1293	0.0491625
846	0.178463	0.1293	0.8707	0.1293	0.0491625
847	0.178463	0.1293	0.8707	0.1293	0.0491625
848	0.178463	0.1293	0.8707	0.1293	0.0491625
849	0.178463	0.1293	0.8707	0.1293	0.0491625
850	0.178463	0.1293	0.8707	0.1293	0.0491625
851	0.178463	0.1293	0.8707	0.1293	0.0491625
852	0.178463	0.1293	0.8707	0.1293	0.0491625
853	0.178463	0.1293	0.8707	0.1293	0.0491625
854	0.178463	0.1293	0.8707	0.1293	0.0491625
855	0.178463	0.1293	0.8707	0.1293	0.0491625
856	0.178463	0.1293	0.8707	0.1293	0.0491625
857	0.178463	0.1293	0.8707	0.1293	0.0491625
858	0.178463	0.1293	0.8707	0.1293	0.0491625
859	0.178463	0.1293	0.8707	0.1293	0.0491625
860	0.178463	0.1293	0.8707	0.1293	0.0491625
861	0.178463	0.1293	0.8707	0.1293	0.0491625
862	0.178463	0.1293	0.8707	0.1293	0.0491625
863	0.178463	0.1293	0.8707	0.1293	0.0491625
864	0.178463	0.1293	0.8707	0.1293	0.0491625
865	0.178463	0.1293	0.8707	0.1293	0.0491625
866	0.178463	0.1293	0.8707	0.1293	0.0491625
867	0.178463	0.1293	0.8707	0.1293	0.0491625
868	0.178463	0.1293	0.8707	0.1293	0.0491625
869	0.178463	0.1293	0.8707	0.1293	0.0491625
870	0.178463	0.1293	0.8707	0.1293	0.0491625
871	0.178463	0.1293	0.8707	0.1293	0.0491625
872	0.178463	0.1293	0.8707	0.1293	0.0491625
873	0.178463	0.1293	0.8707	0.1293	0.0491625
874	0.178463	0.1293	0.8707	0.1293	0.0491625
875	0.178463	0.1293	0.8707	0.1293	0.0491625
876	0.178463	0.1293	0.8707	0.1293	0.0491625
877	0.178463	0.1293	0.8707	0.1293	0.0491625
878	0.178463	0.1293	0.8707	0.1293	0.0491625
879	0.178463	0.1293	0.8707	0.1293	0.0491625
880	0.178463	0.1293	0.8707	0.1293	0.0491625
881	0.178463	0.1293	0.8707	0.1293	0.0491625
882	0.178463	0.1293	0.8707	0.1293	0.0491625
883	0.178463	0.1293	0.8707	0.1293	0.0491625
884	0.178463	0.1293	0.8707	0.1293	0.0491625
885	0.178463	0.1293	0.8707	0.1293	0.0491625
886	0.178463	0.1293	0.8707	0.1293	0.0491625
887	0.178463	0.1293	0.8707	0.1293	0.0491625
888	0.178463	0.1293	0.8707	0.1293	0.0491625
889	0.178463	0.1293	0.8707	0.1293	0.0491625
890	0.178463	0.1293	0.8707	0.1293	0.0491625
891	0.178463	0.1293	0.8707	0.1293	0.0491625
892	0.178463	0.1293	0.8707	0.1293	0.0491625
893	0.178463	0.1293	0.8707	0.1293	0.0491625
894	0.178463	0.1293	0.8707	0.1293	0.0491625
895	0.178463	0.1293	0.8707	0.1293	0.0491625
896	0.178463	0.1293	0.8707	0.1293	0.0491625
897	0.178463	0.1293	0.8707	0.1293	0.0491625
898	0.178463	0.1293	0.8707	0.1293	0.0491625
899	0.178463	0.1293	0.8707	0.1293	0.0491625
900	0.178463	0.1293	0.8707	0.1293	0.0491625
901	0.178463	0.1293	0.8707	0.1293	0.0491625
902	0.178463	0.1293	0.8707	0.1293	0.0491625
903	0.178463	0.1293	0.8707	0.1293	0.0491625
904	0.178463	0.1293	0.8707	0.1293	0.0491625
905	0.178463	0.1293	0.8707	0.1293	0.0491625
906	0.178463	0.1293	0.8707	0.1293	0.0491625
907	0.178463	0.1293	0.8707	0.1293	0.0491625
908	0.178463	0.1293	0.8707	0.1293	0.0491625
909	0.178463	0.1293	0.8707	0.1293	0.0491625
910	0.178463	0.1293	0.8707	0.1293	0.0491625
911	0.178463	0.1293	0.8707	0.1293	0.0491625
912	0.178463	0.1293	0.8707	0.1293	0.0491625
913	0.178463	0.1293	0.8707	0.1293	0.0491625
914	0.178463	0.1293	0.8707	0.1293	0.0491625
915	0.178463	0.1293	0.8707	0.1293	0.0491625
916	0.178463	0.1293	0.8707	0.1293	0.0491625
917	0.178463	0.1293	0.8707	0.1293	0.0491625
918	0.178463	0.1293	0.8707	0.1293	0.0491625
919	0.178463	0.1293	0.8707	0.1293	0.0491625
920	0.178463	0.1293	0.8707	0.1293	0.0491625
921	0.178463	0.1293	0.8707	0.1293	0.0491625
922	0.178463	0.1293	0.8707	0.1293	0.0491625
923	0.178463	0.1293	0.8707	0.1293	0.0491625
924	0.178463	0.1293	0.8707	0.1293	0.0491625
925	0.178463	0.1293	0.8707	0.1293	0.0491625
926	0.178463	0.1293	0.8707	0.1293	0.0491625
927	0.178463	0.1293	0.8707	0.1293	0.0491625
928	0.178463	0.1293	0.8707	0.1293	0.0491625
929	0.178463	0.1293	0.8707	0.1293	0.0491625
930	0.178463	0.1293	0.8707	0.1293	0.0491625
931	0.178463	0.1293	0.8707	0.1293	0.0491625
932	0.178463	0.1293	0.8707	0.1293	0.0491625
933	0.178463	0.1293	0.8707	0.1293	0.0491625
934	0.178463	0.1293	0.8707	0.1293	0.0491625
935	0.178463	0.1293	0.8707	0.1293	0.0491625
936	0.178463	0.1293	0.8707	0.1293	0.0491625
937	0.178463	0.1293	0.8707	0.1293	0.0491625
938	0.178463	0.1293	0.8707	0.1293	0.0491625
939	0.178463	0.1293	0.8707	0.1293	0.0491625
940	0.178463	0.1293	0.8707	0.1293	0.0491625
941	0.178463	0.1293	0.8707	0.1293	0.0491625
942	0.178463	0.1293	0.8707	0.1293	0.0491625
943	0.178463	0.1293	0.8707	0.1293	0.0491625
944	0.178463	0.1293	0.8707	0.1293	0.0491625
945	0.178463	0.1293	0.8707	0.1293	0.0491625
946	0.178463	0.1293	0.8707	0.1293	0.0491625
947	0.178463	0.1293	0.8707	0.1293	0.0491625
948	0.178463	0.1293	0.8707	0.1293	0.0491625
949	0.178463	0.1293	0.8707	0.1293	0.0491625
950	0.178463	0.1293	0.8707	0.1293	0.0491625
951	0.178463	0.1293	0.8707	0.1293	0.0491625
952	0.178463	0.1293	0.8707	0.1293	0.0491625
953	0.178463	0.1293	0.8707	0.1293	0.0491625
954	0.178463	0.1293	0.8707	0.1293	0.0491625
955	0.178463	0.1293	0.8707	0.1293	0.0491625
956	0.178463	0.1293	0.8707	0.1293	0.0491625
957	0.178463	0.1293	0.8707	0.1293	0.0491625
958	0.178463	0.1293	0.8707	0.1293	0.0491625
959	0.178463	0.1293	0.8707	0.1293	0.0491625
960	0.178463	0.1293	0.8707	0.1293	0.0491625
961	0.178463	0.1293	0.8707	0.1293	0.0491625
962	0.178463	0.1293	0.8707	0.1293	0.0491625
963	0.178463	0.1293	0.8707	0.1293	0.0491625
964	0.178463	0.1293	0.8707	0.1293	0.0491625
965	0.178463	0.1293	0.8707	0.1293	0.0491625
966	0.178463	0.1293	0.8707	0.1293	0.0491625
967	0.178463	0.1293	0.8707	0.1293	0.0491625
968	0.178463	0.1293	0.8707	0.1293	0.0491625
969	0.178463	0.1293	0.8707	0.1293	0.0491625
970	0.178463	0.1293	0.8707	0.1293	0.0491625
971	0.178463	0.1293	0.8707	0.1293	0.0491625
972	0.178463	0.1293	0.8707	0.1293	0.0491625
973	0.178463	0.1293	0.8707	0.1293	0.0491625
974	0.178463	0.1293	0.8707	0.1293	0.0491625
975	0.178463	0.1293	0.8707	0.1293	0.0491625
976	0.178463	0.1293	0.8707	0.1293	0.0491625
977	0.178463	0.1293	0.8707	0.1293	0.0491625
978	0.178463	0.1293	0.8707	0.1293	0.0491625
979	0.178463	0.1293	0.8707	0.1293	0.0491625
980	0.178463	0.1293	0.8707	0.1293	0.0491625
981	0.178463	0.1293	0.8707	0.1293	0.0491625
982	0.178463	0.1293	0.8707	0.1293	0.0491625
983	0.178463	0.1293	0.8707	0.1293	0.0491625
984	0.178463	0.1293	0.8707	0.1293	0.0491625
985	0.178463	0.1293	0.8707	0.1293	0.0491625
986	0.178463	0.1293	0.8707	0.1293	0.0491625
987	0.178463	0.1293	0.8707	0.1293	0.0491625
988	0.178463	0.1293	0.8707	0.1293	0.0491625
989	0.178463	0.1293	0.8707	0.1293	0.0491625
990	0.178463	0.1293	0.8707	0.1293	0.0491625
991	0.178463	0.1293	0.8707	0.1293	0.0491625
992	0.178463	0.1293	0.8707	0.1293	0.0491625
993	0.178463	0.1293	0.8707	0.1293	0.0491625
994	0.178463	0.1293	0.8707	0.1293	0.0491625
995	0.178463	0.1293	0.8707	0.1293	0.0491625
996	0.178463	0.1293	0.8707	0.1293	0.0491625
997	0.178463	0.1293	0.8707	0.1293	0.0491625
998	0.178463	0.1293	0.8707	0.1293	0.0491625
999	0.178463	0.1293	0.8707	0.1293	0.0491625
1000	0.178463	0.1293	0.8707	0.1293	0.0491625
1001	0.178463	0.1293	0.8707	0.1293	0.0491625
1002	0.178463	0.1293	0.8707	0.1293	0.0491625
1003	0.178463	0.1293	0.8707	0.1293	0.0491625
1004	0.178463	0.1293	0.8707	0.1293	0.0491625
1005	0.178463	0.1293	0.8707	0.1293	0.0491625
1006	0.178463	0.1293	0.8707	0.1293	0.0491625
1007	0.178463	0.1293	0.8707	0.1293	0.0491625
1008	0.178463	0.1293	0.8707	0.1293	0.0491625
1009	0.178463	0.1293	0.8707	0.1293	0.0491625
1010	0.178463	0.1293	0.8707	0.1293	0.0491625
1011	0.178463	0.1293	0.8707	0.1293	0.0491625
1012	0.178463	0.1293	0.8707	0.1293	0.0491625
1013	0.178463	0.1293	0.8707	0.1293	0.0491625
1014	0.178463	0.1293	0.8707	0.1293	0.0491625
1015	0.178463	0.1293	0.8707	0.1293	0.0491625
1016	0.178463	0.1293	0.8707	0.1293	0.0491625
1017	0.178463	0.1293	0.8707	0.1293	0.0491625
1018	0.178463	0.1293	0.8707	0.1293	0.0491625
1019	0.178463	0.1293	0.8707	0.1293	0.0491625
1020	0.178463	0.1293	0.8707	0.1293	0.0491625
1021	0.178463	0.1293	0.8707	0.1293	0.0491625
1022	0.178463	0.1293	0.8707	0.1293	0.0491625
1023	0.178463	0.1293	0.8707	0.1293	0.0491625
1024	0.178463	0.1293	0.8707	0.1293	0.0491625
1025	0.178463	0.1293	0.8707	0.1293	0.0491625
1026	0.178463	0.1293	0.8707	0.1293	0.0491625
1027	0.178463	0.1293	0.8707	0.1293	0.0491625
1028	0.178463	0.1293	0.8707	0.1293	0.0491625
1029	0.178463	0.1293	0.8707	0.1293	0.0491625
1030	0.178463	0.1293	0.8707	0.1293	0.0491625
1031	0.178463	0.1293	0.8707	0.1293	0.0491625
1032	0.178463	0.1293	0.8707	0.1293	0.0491625
1033	0.178463	0.1293	0.8707	0.1293	0.0491625
1034	0.178463	0.1293	0.8707	0.1293	0.0491625
1035	0.178463	0.1293	0.8707	0.1293	0.0491625
1036	0.178463	0.1293	0.8707	0.1293	0.0491625
1037	0.178463	0.1293	0.8707	0.1293	0.0491625
1038	0.178463	0.1293	0.8707	0.1293	0.0491625
1039	0.178463	0.1293	0.8707	0.1293	0.0491625
1040	0.178463	0.1293	0.8707	0.1293	0.0491625
1041	0.178463	0.1293	0.8707	0.1293	0.0491625
1042	0.178463	0.1293	0.8707	0.1293	0.0491625
1043	0.178463	0.1293	0.8707	0.1293	0.0491625
1044	0.178463	0.1293	0.8707	0.1293	0.0491625
1045	0.178463	0.1293	0.8707	0.1293	0.0491625
1046	0.178463	0.1293	0.8707	0.1293	0.0491625
1047	0.178463	0.1293	0.8707	0.1293	0.0491625
1048	0.178463	0.1293	0.8707	0.1293	0.0491625
1049	0.178463	0.1293	0.8707	0.1293	0.0491625
1050	0.178463	0.1293	0.8707	0.1293	0.0491625
1051	0.178463	0.1293	0.8707	0.1293	0.0491625
1052	0.178463	0.1293	0.8707	0.1293	0.0491625
1053	0.178463	0.1293	0.8707	0.1293	0.0491625
1054	0.178463	0.1293	0.8707	0.1293	0.0491625
1055	0.178463	0.1293	0.8707	0.1293	0.0491625
1056	0.178463	0.1293	0.8707	0.1293	0.0491625
1057	0.178463	0.1293	0.8707	0.1293	0.0491625
1058	0.178463	0.1293	0.8707	0.1293	0.0491625
1059	0.178463	0.1293	0.8707	0.1293	0.0491625
1060	0.178463	0.1293	0.8707	0.1293	0.0491625
1061	0.178463	0.1293	0.8707	0.1293	0.0491625
1062	0.178463	0.1293	0.8707	0.1293	0.0491625
1063	0.178463	0.1293	0.8707	0.1293	0.0491625
1064	0.178463	0.1293	0.8707	0.1293	0.0491625
1065	0.178463	0.1293	0.8707	0.1293	0.0491625
1066	0.178463	0.1293	0.8707	0.1293	0.0491625
1067	0.178463	0.1293	0.8707	0.1293	0.0491625
1068	0.178463	0.1293	0.8707	0.1293	0.0491625
1069	0.178463	0.1293	0.8707	0.1293	0.0491625
1070	0.178463	0.1293	0.8707	0.1293	0.0491625
1071	0.178463	0.1293	0.8707	0.1293	0.0491625
1072	0.178463	0.1293	0.8707	0.1293	0.0491625
1073	0.178463	0.1293	0.8707	0.1293	0.0491625
1074	0.178463	0.1293	0.8707	0.1293	0.0491625
1075	0.178463	0.1293	0.8707	0.1293	0.0491625
1076	0.178463	0.1293	0.8707	0.1293	0.0491625
1077	0.178463	0.1293	0.8707	0.1293	0.0491625
1078	0.178463	0.1293	0.8707	0.1293	0.0491625
1079	0.178463	0.1293	0.8707	0.1293	0.0491625
1080	0.178463	0.1293	0.8707	0.1293	0.0491625
1081	0.178463	0.1293	0.8707	0.1293	0.0491625
1082	0.178463	0.1293	0.8707	0.1293	0.0491625
1083	0.178463	0.1293	0.8707	0.1293	0.0491625
1084	0.178463	0.1293	0.8707	0.1293	0.0491625
1085	0.178463	0.1293	0.8707	0.1293	0.0491625
1086	0.178463	0.1293	0.8707	0.1293	0.0491625
1087	0.178463	0.1293	0.8707	0.1293	0.0491625
1088	0.178463	0.1293	0.8707	0.1293	0.0491625
1089	0.178463	0.1293	0.8707	0.1293	0.0491625
1090	0.178463	0.1293	0.8707	0.1293	0.0491625
1091	0.178463	0.1293	0.8707	0.1293	0.0491625
1092	0.178463	0.1293	0.8707	0.1293	0.0491625
1093	0.178463	0.1293	0.8707	0.1293	0.0491625
1094	0.178463	0.1293	0.8707	0.1293	0.0491625
1095	0.178463	0.1293	0.8707	0.1293	0.0491625
1096	0.178463	0.1293	0.8707	0.1293	0.0491625
1097	0.178463	0.1293	0.8707	0.1293	0.0491625
1098	0.178463	0.1293	0.8707	0.1293	0.0491625
1099	0.178463	0.1293	0.8707	0.1293	0.0491625
1100	0.178463	0.1293	0.8707	0.1293	0.0491625
1101	0.178463	0.1293	0.8707	0.1293	0.0491625
1102	0.178463	0.1293	0.8707	0.1293	0.0491625
1103	0.178463	0.1293	0.8707	0.1293	0.0491625
1104	0.178463	0.1293	0.8707	0.1293	0.0491625
1105	0.178463	0.1293	0.8707	0.1293	0.0491625
1106	0.178463	0.1293	0.8707	0.1293	0.0491625
1107	0.178463	0.1293	0.8707	0.1293	0.0491625
1108	0.178463	0.1293	0.8707	0.1293	0.0491625
1109	0.178463	0.1293	0.8707	0.1293	0.0491625
1110	0.178463	0.1293	0.8707	0.1293	0.0491625
1111	0.178463	0.1293	0.8707	0.1293	0.0491625
1112	0.178463	0.1293	0.8707	0.1293	0.0491625
1113	0.178463	0.1293	0.8707	0.1293	0.0491625
1114	0.178463	0.1293	0.8707	0.1293	0.0491625
1115	0.178463	0.1293	0.8707	0.1293	0.0491625
1116	0.178463	0.1293	0.8707	0.1293	0.0491625
1117	0.178463	0.1293	0.8707	0.1293	0.0491625
1118	0.178463	0.1293	0.8707	0.1293	0.0491625
1119	0.178463	0.1293	0.8707	0.1293	0.0491625
1120	0.178463	0.1293	0.8707	0.1293	0.0491625
1121	0.178463	0.1293	0.8707	0.1293	0.0491625
1122	0.178463	0.1293	0.8707	0.1293	0.0491625
1123	0.178463	0.1293	0.8707	0.1293	0.0491625
1124	0.178463	0.1293	0.8707	0.1293	0.0491625
1125	0.178463	0.1293	0.8707	0.1293	0.0491625
1126	0.178463	0.1293	0.8707	0.1293	0.0491625
1127	0.178463	0.1293	0.8707	0.1293	0.0491625
1128	0.178463	0.1293	0.8707	0.1293	0.0491625
1129	0.178463	0.1293	0.8707	0.1293	0.0491625
1130	0.178463	0.1293	0.8707	0.1293	0.0491625
1131	0.178463	0.1293	0.8707	0.1293	0.0491625
1132	0.178463	0.1293	0.8707	0.1293	0.0491625
1133	0.178463	0.1293	0.8707	0.1293	0.0491625
1134	0.178463	0.1293	0.8707	0.1293	0.0491625
1135	0.178463	0.1293	0.8707	0.1293	0.0491625
1136	0.178463	0.1293	0.8707	0.1293	0.0491625
1137	0.178463	0.1293	0.8707	0.1293	0.0491625
1138	0.178463	0.1293	0.8707	0.1293	0.0491625
1139	0.178463	0.1293	0.8707	0.1293	0.0491625
1140	0.178463	0.1293	0.8707	0.1293	0.0491625
1141	0.178463	0.1293	0.8707	0.1293	0.0491625
1142	0.178463	0.1293	0.8707	0.1293	0.0491625
1143	0.178463	0.1293	0.8707	0.1293	0.0491625
1144	0.178463	0.1293	0.8707	0.1293	0.0491625
1145	0.178463	0.1293	0.8707	0.1293	0.0491625
1146	0.178463	0.1293	0.8707	0.1293	0.0491625
1147	0.178463	0.1293	0.8707	0.1293	0.0491625
1148	0.178463	0.1293	0.8707	0.1293	0.0491625
1149	0.178463	0.1293	0.8707	0.1293	0.0491625
1150	0.178463	0.1293	0.8707	0.1293	0.0491625
1151	0.178463	0.1293	0.8707	0.1293	0.0491625
1152	0.178463	0.1293	0.8707	0.1293	0.0491625
1153	0.178463	0.1293	0.8707	0.1293	0.0491625
1154	0.178463	0.1293	0.8707	0.1293	0.0491625
1155	0.178463	0.1293	0.8707	0.1293	0.0491625
1156	0.178463	0.1293	0.8707	0.1293	0.0491625
1157	0.178463	0.1293	0.8707	0.1293	0.0491625
1158	0.178463	0.1293	0.8707	0.1293	0.0491625
1159	0.178463	0.1293	0.8707	0.1293	0.0491625
1160	0.178463	0.1293	0.8707	0.1293	0.0491625
1161	0.178463	0.1293	0.8707	0.1293	0.0491625
1162	0.178463	0.1293	0.8707	0.1293	0.0491625
1163	0.178463	0.1293	0.8707	0.1293	0.0491625
1164	0.178463	0.1293	0.8707	0.1293	0.0491625
1165	0.178463	0.1293	0.8707	0.1293	0.0491625
1166	0.178463	0.1293	0.8707	0.1293	0.0491625
1167	0.178463	0.1293	0.8707	0.1293	0.0491625
1168	0.178463	0.1293	0.8707	0.1293	0.0491625
1169	0.178463	0.1293	0.8707	0.1293	0.0491625
1170	0.178463	0.1293	0.8707	0.1293	0.0491625
1171	0.178463	0.1293	0.8707	0.1293	0.0491625
1172	0.178463	0.1293	0.8707	0.1293	0.0491625
1173	0.178463	0.1293	0.8707	0.1293	0.0491625
1174	0.178463	0.1293	0.8707	0.1293	0.0491625
1175	0.178463	0.1293	0.8707	0.1293	0.0491625
1176	0.178463	0.1293	0.8707	0.1293	0.0491625
1177	0.178463	0.1293	0.8707	0.1293	0.0491625
1178	0.178463	0.1293	0.8707	0.1293	0.0491625
1179	0.178463	0.1293	0.8707	0.1293	0.0491625
1180	0.178463	0.1293	0.8707	0.1293	0.0491625
1181	0.178463	0.1293	0.8707	0.1293	0.0491625
1182	0.178463	0.1293	0.8707	0.1293	0.0491625
1183	0.178463	0.1293	0.8707	0.1293	0.0491625
1184	0.178463	0.1293	0.8707	0.1293	0.0491625
1185	0.178463	0.1293	0.8707	0.1293	0.0491625
1186	0.178463	0.1293	0.8707	0.1293	0.0491625
1187	0.178463	0.1293	0.8707	0.1293	0.0491625
1188	0.178463	0.1293	0.8707	0.1293	0.0491625
1189	0.178463	0.1293	0.8707	0.1293	0.0491625
1190	0.178463	0.1293	0.8707	0.1293	0.0491625
1191	0.178463	0.1293	0.8707	0.1293	0.0491625
1192	0.178463	0.1293	0.8707	0.1293	0.0491625
1193	0.178463	0.1293	0.8707	0.1293	0.0491625
1194	0.178463	0.1293	0.8707	0.1293	0.0491625
1195	0.178463	0.1293	0.8707	0.1293	0.0491625
1196	0.178463	0.1293	0.8707	0.1293	0.0491625
1197	0.178463	0.1293	0.8707	0.1293	0.0491625
1198	0.178463	0.1293	0.8707	0.1293	0.0491625
1199	0.178463	0.1293	0.8707	0.1293	0.0491625
1200	0.178463	0.1293	0.8707	0.1293	0.0491625
1201	0.178463	0.1293	0.8707	0.1293	0.0491625
1202	0.178463	0.1293	0.8707	0.1293	0.0491625
1203	0.178463	0.1293	0.8707	0.1293	0.0491625
1204	0.178463	0.1293	0.8707	0.1293	0.0491625
1205	0.178463	0.1293	0.8707	0.1293	0.0491625
1206	0.178463	0.1293	0.8707	0.1293	0.0491625
1207	0.178463	0.1293	0.8707	0.1293	0.0491625
1208	0.178463	0.1293	0.8707	0.1293	0.0491625
1209	0.178463	0.1293	0.8707	0.1293	0.0491625
1210	0.178463	0.1293	0.8707	0.1293	0.0491625
1211	0.178463	0.1293	0.8707	0.1293	0.0491625
1212	0.178463	0.1293	0.8707	0.1293	0.0491625
1213	0.178463	0.1293	0.8707	0.1293	0.0491625
1214	0.178463	0.1293	0.8707	0.1293	0.0491625
1215	0.178463	0.1293	0.8707	0.1293	0.0491625
1216	0.178463	0.1293	0.8707	0.1293	0.0491625
1217	0.178463	0.1293	0.8707	0.1293	0.0491625
1218	0.178463	0.1293	0.8707	0.1293	0.0491625
1219	0.178463	0.1293	0.8707	0.1293	0.0491625
1220	0.178463	0.1293	0.8707	0.1293	0.0491625
1221	0.178463	0.1293	0.8707	0.1293	0.0491625
1222	0.178463	0.1293	0.8707	0.1293	0.0491625
1223	0.178463	0.1293	0.8707	0.1293	0.0491625
1224	0.178463	0.1293	0.8707	0.1293	0.0491625
1225	0.178463	0.1293	0.8707	0.1293	0.0491625
1226	0.178463	0.1293	0.8707	0.1293	0.0491625
1227	0.178463	0.1293	0.8707	0.1293	0.0491625
1228	0.178463	0.1293	0.8707	0.1293	0.0491625
1229	0.178463	0.1293	0.8707	0.1293	0.0491625
1230	0.178463	0.1293	0.8707	0.1293	0.0491625
1231	0.178463	0.1293	0.8707	0.1293	0.0491625
1232	0.178463	0.1293	0.8707	0.1293	0.0491625
1233	0.178463	0.1293	0.8707	0.1293	0.0491625
1234	0.178463	0.1293	0.8707	0.1293	0.0491625
1235	0.178463	0.1293	0.8707	0.1293	0.0491625
1236	0.178463	0.1293	0.8707	0.1293	0.0491625
1237	0.178463	0.1293	0.8707	0.1293	0.0491625
1238	0.178463	0.1293	0.8707	0.1293	0.0491625
1239	0.178463	0.1293	0.8707	0.1293	0.0491625
1240	0.178463	0.1293	0.8707	0.1293	0.0491625
1241	0.178463	0.1293	0.8707	0.1293	0.0491625
1242	0.178463	0.1293	0.8707	0.1293	0.0491625
1243	0.178463	0.1293	0.8707	0.1293	0.0491625
1244	0.178463	0.1293	0.8707	0.1293	0.0491625
1245	0.178463	0.1293	0.8707	0.1293	0.0491625
1246	0.178463	0.1293	0.8707	0.1293	0.0491625
1247	0.178463	0.1293	0.8707	0.1293	0.0491625
1248	0.178463	0.1293	0.8707	0.1293	0.0491625
1249	0.178463	0.1293	0.8707	0.1293	0.0491625
1250	0.178463	0.1293	0.8707	0.1293	0.0491625
1251	0.178463	0.1293	0.8707	0.1293	0.0491625
1252	0.178463	0.1293	0.8707	0.1293	0.0491625
1253	0.178463	0.1293	0.8707	0.1293	0.0491625
1254	0.178463	0.1293	0.8707	0.1293	0.0491625
1255	0.178463	0.1293	0.8707	0.1293	0.0491625
1256	0.178463	0.1293	0.8707	0.1293	0.0491625
1257	0.178463	0.1293	0.8707	0.1293	0.0491625
1258	0.178463	0.1293	0.8707	0.1293	0.0491625
1259	0.178463	0.1293	0.8707	0.1293	0.0491625
1260	0.178463	0.1293	0.8707	0.1293	0.0491625
1261	0.178463	0.1293	0.8707	0.1293	0.0491625
1262	0.178463	0.1293	0.8707	0.1293	0.0491625
1263	0.178463	0.1293	0.8707	0.1293	0.0491625
1264	0.178463	0.1293	0.8707	0.1293	0.0491625
1265	0.178463	0.1293	0.8707	0.1293	0.0491625
1266	0.178463	0.1293	0.8707	0.1293	0.0491625
1267	0.178463	0.1293	0.8707	0.1293	0.0491625
1268	0.178463	0.1293	0.8707	0.1293	0.0491625
1269	0.178463	0.1293	0.8707	0.1293	0.0491625
1270	0.178463	0.1293	0.8707	0.1293	0.0491625
1271	0.178463	0.1293	0.8707	0.1293	0.0491625
1272	0.178463	0.1293	0.8707	0.1293	0.0491625
1273	0.178463	0.1293	0.8707	0.1293	0.0491625
1274	0.178463	0.1293	0.8707	0.1293	0.0491625
1275	0.178463	0.1293	0.8707	0.1293	0.0491625
1276	0.178463	0.1293	0.8707	0.1293	0.0491625
1277	0.178463	0.1293	0.8707	0.1293	0.0491625
1278	0.178463	0.1293	0.8707	0.1293	0.0491625
1279	0.178463	0.1293	0.8707	0.1293	0.0491625
1280	0.178463	0.1293	0.8707	0.1293	0.0491625
1281	0.178463	0.1293	0.8707	0.1293	0.0491625
1282	0.178463	0.1293	0.8707	0.1293	0.0491625
1283	0.178463	0.1293	0.8707	0.1293	0.0491625
1284	0.178463	0.1293	0.8707	0.1293	0.0491625
1285	0.178463	0.1293	0.8707	0.1293	0.0491625
1286	0.178463	0.1293	0.8707	0.1293	0.0491625
1287	0.178463	0.1293	0.8707	0.1293	0.0491625
1288	0.178463	0.1293	0.8707	0.1293	0.0491625
1289	0.178463	0.1293	0.8707	0.1293	0.0491625
1290	0.178463	0.1293	0.8707	0.1293	0.0491625
1291	0.178463	0.1293	0.8707	0.1293	0.0491625
1292	0.178463	0.1293	0.8707	0.1293	0.0491625
1293	0.178463	0.1293	0.8707	0.1293	0.0491625
1294	0.178463	0.1293	0.8707	0.1293	0.0491625
1295	0.178463	0.1293	0.8707	0.1293	0.0491625
1296	0.178463	0.1293	0.8707	0.1293	0.0491625
1297	0.178463	0.1293	0.8707	0.1293	0.0491625
1298	0.178463	0.1293	0.8707	0.1293	0.0491625
1299	0.178463	0.1293	0.8707	0.1293	0.0491625
1300	0.178463	0.1293	0.8707	0.1293	0.0491625
1301	0.178463	0.1293	0.8707	0.1293	0.0491625
1302	0.178463	0.1293	0.8707	0.1293	0.0491625
1303	0.178463	0.1293	0.8707	0.1293	0.0491625
1304	0.178463	0.1293	0.8707	0.1293	0.0491625
1305	0.178463	0.1293	0.8707	0.1293	0.0491625
1306	0.178463	0.1293	0.8707	0.1293	0.0491625
1307	0.178463	0.1293	0.8707	0.1293	0.0491625
1308	0.178463	0.1293	0.8707	0.1293	0.0491625
1309	0.178463	0.1293	0.8707	0.1293	0.0491625
1310	0.178463	0.1293	0.8707	0.1293	0.0491625
1311	0.178463	0.1293	0.8707	0.1293	0.0491625
1312	0.178463	0.1293	0.8707	0.1293	0.0491625
1313	0.178463	0.1293	0.8707	0.1293	0.0491625
1314	0.178463	0.1293	0.8707	0.1293	0.0491625
1315	0.178463	0.1293	0.8707	0.1293	0.0491625
1316	0.178463	0.1293	0.8707	0.1293	0.0491625
1317	0.178463	0.1293	0.8707	0.1293	0.0491625
1318	0.178463	0.1293	0.8707	0.1293	0.0491625
1319	0.178463	0.1293	0.8707	0.1293	0.0491625
1320	0.178463	0.1293	0.8707	0.1293	0.0491625
1321	0.178463	0.1293	0.8707	0.1293	0.0491625
1322	0.178463	0.1293	0.8707	0.1293	0.0491625
1323	0.178463	0.1293	0.8707	0.1293	0.0491625
1324	0.178463	0.1293	0.8707	0.1293	0.0491625
1325	0.178463	0.1293	0.8707	0.1293	0.0491625
1326	0.178463	0.1293	0.8707	0.1293	0.0491625
1327	0.178463	0.1293	0.8707	0.1293	0.0491625
1328	0.178463	0.1293	0.8707	0.1293	0.0491625
1329	0.178463	0.1293	0.8707	0.1293	0.0491625
1330	0.178463	0.1293	0.8707	0.1293	0.0491625
1331	0.178463	0.1293	0.8707	0.1293	0.0491625
1332	0.178463	0.1293	0.8707	0.1293	0.0491625
1333	0.178463	0.1293	0.8707	0.1293	0.0491625
1334	0.178463	0.1293	0.8707	0.1293	0.0491625
1335	0.178463	0.1293	0.8707	0.1293	0.0491625
1336	0.178463	0.1293	0.8707	0.1293	0.0491625
1337	0.178463	0.1293	0.8707	0.1293	0.0491625
1338	0.178463	0.1293	0.8707	0.1293	0.0491625
1339	0.178463	0.1293	0.8707	0.1293	0.0491625
1340	0.178463	0.1293	0.8707	0.1293	0.0491625
1341	0.178463	0.1293	0.8707	0.1293	0.0491625
1342	0.178463	0.1293	0.8707	0.1293	0.0491625
1343	0.178463	0.1293	0.8707	0.1293	0.0491625
1344	0.178463	0.1293	0.8707	0.1293	0.0491625
1345	0.178463	0.1293	0.8707	0.1293	0.0491625
1346	0.178463	0.1293	0.8707	0.1293	0.0491625
1347	0.178463	0.1293	0.8707	0.1293	0.0491625
1348	0.178463	0.1293	0.8707	0.1293	0.0491625
1349	0.178463	0.1293	0.8707	0.1293	0.0491625
1350	0.178463	0.1293	0.8707	0.1293	0.0491625
1351	0.178463	0.1293	0.8707	0.1293	0.0491625
1352	0.178463	0.1293	0.8707	0.1293	0.0491625
1353	0.178463	0.1293	0.8707	0.1293	0.0491625
1354	0.178463	0.1293	0.8707	0.1293	0.0491625
1355	0.178463	0.1293	0.8707	0.1293	0.0491625
1356	0.178463	0.1293	0.8707	0.1293	0.0491625
1357	0.178463	0.1293	0.8707	0.1293	0.0491625
1358	0.178463	0.1293	0.8707	0.1293	0.0491625
1359	0.178463	0.1293	0.8707	0.1293	0.0491625
1360	0.178463	0.1293	0.8707	0.1293	0.0491625
1361	0.178463	0.1293	0.8707	0.1293	0.0491625
1362	0.178463	0.1293	0.8707	0.1293	0.0491625
1363	0.178463	0.1293	0.8707	0.1293	0.0491625
1364	0.178463	0.1293	0.8707	0.1293	0.0491625
1365	0.178463	0.1293	0.8707	0.1293	0.0491625
1366	0.178463	0.1293	0.8707	0.1293	0.0491625
1367	0.178463	0.1293	0.8707	0.1293	0.0491625
1368	0.178463	0.1293	0.8707	0.1293	0.0491625
1369	0.178463	0.1293	0.8707	0.1293	0.0491625
1370	0.178463	0.1293	0.8707	0.1293	0.0491625
1371	0.178463	0.1293	0.8707	0.1293	0.0491625
1372	0.178463	0.1293	0.8707	0.1293	0.0491625
1373	0.178463	0.1293	0.8707	0.1293	0.0491625
1374	0.178463	0.1293	0.8707	0.1293	0.0491625
1375	0.178463	0.1293	0.8707	0.1293	0.0491625
1376	0.178463	0.1293	0.8707	0.1293	0.0491625
1377	0.178463	0.1293	0.8707	0.1293	0.0491625
1378	0.178463	0.1293	0.8707	0.1293	0.0491625
1379	0.178463	0.1293	0.8707	0.1293	0.0491625
1380	0.178463	0.1293	0.8707	0.1293	0.0491625
1381	0.178463	0.1293	0.8707	0.1293	0.0491625
1382	0.178463	0.1293	0.8707	0.1293	0.0491625
1383	0.178463	0.1293	0.8707	0.1293	0.0491625
1384	0.178463	0.1293	0.8707	0.1293	0.0491625
1385	0.178463	0.1293	0.8707	0.1293	0.0491625
1386	0.178463	0.1293	0.8707	0.1293	0.0491625
1387	0.178463	0.1293	0.8707	0.1293	0.0491625
1388	0.178463	0.1293	0.8707	0.1293	0.0491625
1389	0.178463	0.1293	0.8707	0.1293	0.0491625
1390	0.178463	0.1293	0.8707	0.1293	0.0491625
1391	0.178463	0.1293	0.8707	0.1293	0.0491625
1392	0.178463	0.1293	0.8707	0.1293	0.0491625
1393	0.178463	0.1293	0.8707	0.1293	0.0491625
1394	0.178463	0.1293	0.8707	0.1293	0.0491625
1395	0.178463	0.1293	0.8707	0.1293	0.0491625
1396	0.178463	0.1293	0.8707	0.1293	0.0491625
1397	0.178463	0.1293	0.8707	0.1293	0.0491625
1398	0.178463	0.1293	0.8707	0.1293	0.0491625
1399	0.178463	0.1293	0.8707	0.1293	0.0491625
1400	0.178463	0.1293	0.8707	0.1293	0.0491625
1401	0.178463	0.1293	0.8707	0.1293	0.0491625
1402	0.178463	0.1293	0.8707	0.1293	0.0491625
1403	0.178463	0.1293	0.8707	0.1293	0.0491625
1404	0.178463	0.1293	0.8707	0.1293	0.0491625
1405	0.178463	0.1293	0.8707	0.1293	0.0491625
1406	0.178463	0.1293	0.8707	0.1293	0.0491625
1407	0.178463	0.1293	0.8707	0.1293	0.0491625
1408	0.178463	0.1293	0.8707	0.1293	0.0491625
1409	0.178463	0.1293	0.8707	0.1293	0.0491625
1410	0.178463	0.1293	0.8707	0.1293	0.0491625
1411	0.178463	0.1293	0.8707	0.1293	0.0491625
1412	0.178463	0.1293	0.8707	0.1293	0.0491625
1413	0.178463	0.1293	0.8707	0.1293	0.0491625
1414	0.178463	0.1293	0.8707	0.1293	0.0491625
1415	0.178463	0.1293	0.8707	0.1293	0.0491625
1416	0.178463	0.1293	0.8707	0.1293	0.0491625
1417	0.178463	0.1293	0.8707	0.1293	0.0491625
1418	0.178463	0.1293	0.8707	0.1293	0.0491625
1419	0.178463	0.1293	0.8707	0.1293	0.0491625
1420	0.178463	0.1293	0.8707	0.1293	0.0491625
1421	0.178463	0.1293	0.8707	0.1293	0.0491625
1422	0.178463	0.1293	0.8707	0.1293	0.0491625
1423	0.178463	0.1293	0.8707	0.1293	0.0491625
1424	0.178463	0.1293	0.8707	0.1293	0.0491625
1425	0.178463	0.1293	0.8707	0.1293	0.0491625
1426	0.178463	0.1293	0.8707	0.1293	0.0491625
1427	0.178463	0.1293	0.8707	0.1293	0.0491625
1428	0.178463	0.1293	0.8707	0.1293	0.0491625
1429	0.178463	0.1293	0.8707	0.1293	0.0491625
1430	0.178463	0.1293	0.8707	0.1293	0.0491625
1431	0.178463	0.1293	0.8707	0.1293	0.0491625
1432	0.178463	0.1293	0.8707	0.1293	0.0491625
1433	0.178463	0.1293	0.8707	0.1293	0.0491625
1434	0.178463	0.1293	0.8707	0.1293	0.0491625
1435	0.178463	0.1293	0.8707	0.1293	0.0491625
1436	0.178463	0.1293	0.8707	0.1293	0.0491625
1437	0.178463	0.1293	0.8707	0.1293	0.0491625
1438	0.178463	0.1293	0.8707	0.1293	0.0491625
1439	0.178463	0.1293	0.8707	0.1293	0.0491625
1440	0.178463	0.1293	0.8707	0.1293	0.0491625
1441	0.178463	0.1293	0.8707	0.1293	0.0491625
1442	0.178463	0.1293	0.8707	0.1293	0.0491625
1443	0.178463	0.1293	0.8707	0.1293	0.0491625
1444	0.178463	0.1293	0.8707	0.1293	0.0491625
1445	0.178463	0.1293	0.8707	0.1293	0.0491625
1446	0.178463	0.1293	0.8707	0.1293	0.0491625
1447	0.178463	0.1293	0.8707	0.1293	0.0491625
1448	0.178463	0.1293	0.8707	0.1293	0.0491625
1449	0.178463	0.1293	0.8707	0.1293	0.0491625
1450	0.178463	0.1293	0.8707	0.1293	0.0491625
1451	0.178463	0.1293	0.8707	0.1293	0.0491625
1452	0.178463	0.1293	0.8707	0.1293	0.0491625
1453	0.178463	0.1293	0.8707	0.1293	0.0491625
1454	0.178463	0.1293	0.8707	0.1293	0.0491625
1455	0.178463	0.1293	0.8707	0.1293	0.0491625
1456	0.178463	0.1293	0.8707	0.1293	0.0491625
1457	0.178463	0.1293	0.8707	0.1293	0.0491625
1458	0.178463	0.1293	0.8707	0.1293	0.0491625
1459	0.178463	0.1293	0.8707	0.1293	0.0491625
1460	0.178463	0.1293	0.8707	0.1293	0.0491625
1461	0.178463	0.1293	0.8707	0.1293	0.0491625
1462	0.178463	0.1293	0.8707	0.1293	0.0491625
1463	0.178463	0.1293	0.8707	0.1293	0.0491625
1464	0.178463	0.1293	0.8707	0.1293	0.0491625
1465	0.178463	0.1293	0.8707	0.1293	0.0491625
1466	0.178463	0.1293	0.8707	0.1293	0.0491625
1467	0.178463	0.1293	0.8707	0.1293	0.0491625
1468	0.178463	0.1293	0.8707	0.1293	0.0491625
1469	0.178463	0.1293	0.8707	0.1293	0.0491625
1470	0.178463	0.1293	0.8707	0.1293	0.0491625
1471	0.178463	0.1293	0.8707	0.1293	0.0491625
1472	0.178463	0.1293	0.8707	0.1293	0.0491625
1473	0.178463	0.1293	0.8707	0.1293	0.0491625
1474	0.178463	0.1293	0.8707	0.1293	0.0491625
1475	0.178463	0.1293	0.8707	0.1293	0.0491625
1476	0.178463	0.1293	0.8707	0.1293	0.0491625
1477	0.178463	0.1293	0.8707	0.1293	0.0491625
1478	0.178463	0.1293	0.8707	0.1293	0.0491625
1479	0.178463	0.1293	0.8707	0.1293	0.0491625
1480	0.178463	0.1293	0.8707	0.1293	0.0491625
1481	0.178463	0.1293	0.8707	0.1293	0.0491625
1482	0.178463	0.1293	0.8707	0.1293	0.0491625
1483	0.178463	0.1293	0.8707	0.1293	0.0491625
1484	0.178463	0.1293	0.8707	0.1293	0.0491625
1485	0.178463	0.1293	0.8707	0.1293	0.0491625
1486	0.178463	0.1293	0.8707	0.1293	0.0491625
1487	0.178463	0.1293	0.8707	0.1293	0.0491625
1488	0.178463	0.1293	0.8707	0.1293	0.0491625
1489	0.178463	0.1293	0.8707	0.1293	0.0491625
1490	0.178463	0.1293	0.8707	0.1293	0.0491625
1491	0.178463	0.1293	0.8707	0.1293	0.0491625
1492	0.178463	0.1293	0.8707	0.1293	0.0491625
1493	0.178463	0.1293	0.8707	0.1293	0.0491625
1494	0.178463	0.1293	0.8707	0.1293	0.0491625
1495	0.178463	0.1293	0.8707	0.1293	0.0491625
1496	0.178463	0.1293	0.8707	0.1293	0.0491625
1497	0.178463	0.1293	0.8707	0.1293	0.0491625
1498	0.178463	0.1293	0.8707	0.1293	0.0491625
1499	0.178463	0.1293	0.8707	0.1293	0.0491625
1500	0.178463	0.1293	0.8707	0.1293	0.0491625
1501	0.178463	0.1293	0.8707	0.1293	0.0491625
1502	0.178463	0.1293	0.8707	0.1293	0.0491625
1503	0.178463	0.1293	0.8707	0.1293	0.0491625
1504	0.178463	0.1293	0.8707	0.1293	0.0491625
1505	0.178463	0.1293	0.8707	0.1293	0.0491625
1506	0.178463	0.1293	0.8707	0.1293	0.0491625
1507	0.178463	0.1293	0.8707	0.1293	0.0491625
1508	0.178463	0.1293	0.8707	0.1293	0.0491625
1509	0.178463	0.1293	0.8707	0.1293	0.0491625
1510	0.178463	0.1293	0.8707	0.1293	0.0491625
1511	0.178463	0.1293	0.8707	0.1293	0.0491625
1512	0.178463	0.1293	0.8707	0.1293	0.0491625
1513	0.178463	0.1293	0.8707	0.1293	0.0491625
1514	0.178463	0.1293	0.8707	0.1293	0.0491625
1515	0.178463	0.1293	0.8707	0.1293	0.0491625
1516	0.178463	0.1293	0.8707	0.1293	0.0491625
1517	0.178463	0.1293	0.8707	0.1293	0.0491625
1518	0.178463	0.1293	0.8707	0.1293	0.0491625
1519	0.178463	0.1293	0.8707	0.1293	0.0491625
1520	0.178463	0.1293	0.8707	0.1293	0.0491625
1521	0.178463	0.1293	0.8707	0.1293	0.0491625
1522	0.178463	0.1293	0.8707	0.1293	0.0491625
1523	0.178463	0.1293	0.8707	0.1293	0.0491625
1524	0.178463	0.1293	0.8707	0.1293	0.0491625
1525	0.178463	0.1293	0.8707	0.1293	0.0491625
1526	0.178463	0.1293	0.8707	0.1293	0.0491625
1527	0.178463	0.1293	0.8707	0.1293	0.0491625
1528	0.178463	0.1293	0.8707	0.1293	0.0491625
1529	0.178463	0.1293	0.8707	0.1293	0.0491625
1530	0.178463	0.1293	0.8707	0.1293	0.0491625
1531	0.178463	0.1293	0.8707	0.1293	0.0491625
1532	0.178463	0.1293	0.8707	0.1293	0.0491625
1533	0.178463	0.1293	0.8707	0.1293	0.0491625
1534	0.178463	0.1293	0.8707	0.1293	0.0491625
1535	0.178463	0.1293	0.8707	0.1293	0.0491625
1536	0.178463	0.1293	0.8707	0.1293	0.0491625
1537	0.178463	0.1293	0.8707	0.1293	0.0491625
1538	0.178463	0.1293	0.8707	0.1293	0.0491625
1539	0.178463	0.1293	0.8707	0.1293	0.0491625
1540	0.178463	0.1293	0.8707	0.1293	0.0491625
1541	0.178463	0.1293	0.8707	0.1293	0.0491625
1542	0.178463	0.1293	0.8707	0.1293	0.0491625
1543	0.178463	0.1293	0.8707	0.1293	0.0491625
1544	0.178463	0.1293	0.8707	0.1293	0.0491625
1545	0.178463	0.1293	0.8707	0.1293	0.0491625
1546	0.178463	0.1293	0.8707	0.1293	0.0491625
1547	0.178463	0.1293	0.8707	0.1293	0.0491625
1548	0.178463	0.1293	0.8707	0.1293	0.0491625
1549	0.178463	0.1293	0.8707	0.1293	0.0491625
1550	0.178463	0.1293	0.8707	0.1293	0.0491625
1551	0.178463	0.1293	0.8707	0.1293	0.0491625
1552	0.178463	0.1293	0.8707	0.1293	0.0491625
1553	0.178463	0.1293	0.8707	0.1293	0.0491625
1554	0.178463	0.1293	0.8707	0.1293	0.0491625
1555	0.178463	0.1293	0.8707	0.1293	0.0491625
1556	0.178463	0.1293	0.8707	0.1293	0.0491625
1557	0.178463	0.1293	0.8707	0.1293	0.0491625
1558	0.178463	0.1293	0.8707	0.1293	0.0491625
1559	0.178463	0.1293	0.8707	0.1293	0.0491625
1560	0.178463	0.1293	0.8707	0.1293	0.0491625
1561	0.178463	0.1293	0.8707	0.1293	0.0491625
1562	0.178463	0.1293	0.8707	0.1293	0.0491625
1563	0.178463	0.1293	0.8707	0.1293	0.0491625
1564	0.178463	0.1293	0.8707	0.1293	0.0491625
1565	0.178463	0.1293	0.8707	0.1293	0.0491625
1566	0.178463	0.1293	0.8707	0.1293	0.0491625
1567	0.178463	0.1293	0.8707	0.1293	0.0491625
1568	0.178463	0.1293	0.8707	0.1293	0.0491625
1569	0.178463	0.1293	0.8707	0.1293	0.0491625
1570	0.178463	0.1293	0.8707	0.1293	0.0491625
1571	0.178463	0.1293	0.8707	0.1293	0.0491625
1572	0.178463	0.1293	0.8707	0.1293	0.0491625
1573	0.178463	0.1293	0.8707	0.1293	0.0491625
1574	0.178463	0.1293	0.8707	0.1293	0.0491625
1575	0.178463	0.1293	0.8707	0.1293	0.0491625
1576	0.178463	0.1293	0.8707	0.1293	0.0491625
1577	0.178463	0.1293	0.8707	0.1293	0.0491625
1578	0.178463	0.1293	0.8707	0.1293	0.0491625
1579	0.178463	0.1293	0.8707	0.1293	0.0491625
1580	0.178463	0.1293	0.8707	0.1293	0.0491625
1581	0.178463	0.1293	0.8707	0.1293	0.0491625
1582	0.178463	0.1293	0.8707	0.1293	0.0491625
1583	0.178463	0.1293	0.8707	0.1293	0.0491625
1584	0.178463	0.1293	0.8707	0.1293	0.0491625
1585	0.178463	0.1293	0.8707	0.1293	0.0491625
1586	0.178463	0.1293	0.8707	0.1293	0.0491625
1587	0.178463	0.1293	0.8707	0.1293	0.0491625
1588	0.178463	0.1293	0.8707	0.1293	0.0491625
1589	0.178463	0.1293	0.8707	0.1293	0.0491625
1590	0.178463	0.1293	0.8707	0.1293	0.0491625
1591	0.178463	0.1293	0.8707	0.1293	0.0491625
1592	0.178463	0.1293	0.8707	0.1293	0.0491625
1593	0.178463	0.1293	0.8707	0.1293	0.0491625
1594	0.178463	0.1293	0.8707	0.1293	0.0491625
1595	0.178463	0.1293	0.8707	0.1293	0.0491625
1596	0.178463	0.1293	0.8707	0.1293	0.0491625
1597	0.178463	0.1293	0.8707	0.1293	0.0491625
1598	0.178463	0.1293	0.8707	0.1293	0.0491625
1599	0.178463	0.1293	0.8707	0.1293	0.0491625
1600	0.178463	0.1293	0.8707	0.1293	0.0491625
1601	0.178463	0.1293	0.8707	0.1293	0.0491625
1602	0.178463	0.1293	0.8707	0.1293	0.0491625
1603	0.178463	0.1293	0.8707	0.1293	0.0491625
1604	0.178463	0.1293	0.8707	0.1293	0.0491625
1605	0.178463	0.1293	0.8707	0.1293	0.0491625
1606	0.178463	0.1293	0.8707	0.1293	0.0491625
1607	0.178463	0.1293	0.8707	0.1293	0.0491625
1608	0.178463	0.1293	0.8707	0.1293	0.0491625
1609	0.178463	0.1293	0.8707	0.1293	0.0491625
1610	0.178463	0.1293	0.8707	0.1293	0.0491625
1611	0.178463	0.1293	0.8707	0.1293	0.0491625
1612	0.178463	0.1293	0.8707	0.1293	0.0491625
1613	0.178463	0.1293	0.8707	0.1293	0.0491625
1614	0.178463	0.1293	0.8707	0.1293	0.0491625
1615	0.178463	0.1293	0.8707	0.1293	0.0491625
1616	0.178463	0.1293	0.8707	0.1293	0.0491625
1617	0.178463	0.1293	0.8707	0.1293	0.0491625
1618	0.178463	0.1293	0.8707	0.1293	0.0491625
1619	0.178463	0.1293	0.8707	0.1293	0.0491625
1620	0.178463	0.1293	0.8707	0.1293	0.0491625
1621	0.178463	0.1293	0.8707	0.1293	0.0491625
1622	0.178463	0.1293	0.8707	0.1293	0.0491625
1623	0.178463	0.1293	0.8707	0.1293	0.0491625
1624	0.178463	0.1293	0.8707	0.1293	0.0491625
1625	0.178463	0.1293	0.8707	0.1293	0.0491625
1626	0.178463	0.1293	0.8707	0.1293	0.0491625
1627	0.178463	0.1293	0.8707	0.1293	0.0491625
1628	0.178463	0.1293	0.8707	0.1293	0.0491625
1629	0.178463	0.1293	0.8707	0.1293	0.0491625
1630	0.178463	0.1293	0.8707	0.1293	0.0491625
1631	0.178463	0.1293	0.8707	0.1293	0.0491625
1632	0.178463	0.1293	0.8707	0.1293	0.0491625
1633	0.178463	0.1293	0.8707	0.1293	0.0491625
1634	0.178463	0.1293	0.8707	0.1293	0.0491625
1635	0.178463	0.1293	0.8707	0.1293	0.0491625
1636	0.178463	0.1293	0.8707	0.1293	0.0491625
1637	0.178463	0.1293	0.8707	0.1293	0.0491625
1638	0.178463	0.1293	0.8707	0.1293	0.0491625
1639	0.178463	0.1293	0.8707	0.1293	0.0491625
1640	0.178463	0.1293	0.8707	0.1293	0.0491625
1641	0.178463	0.1293	0.8707	0.1293	0.0491625
1642	0.178463	0.1293	0.8707	0.1293	0.0491625
1643	0.178463	0.1293	0.8707	0.1293	0.0491625
1644	0.178463	0.1293	0.8707	0.1293	0.0491625
1645	0.178463	0.1293	0.8707	0.1293	0.0491625
1646	0.178463	0.1293	0.8707	0.1293	0.0491625
1647	0.178463	0.1293	0.8707	0.1293	0.0491625
1648	0.178463	0.1293	0.8707	0.1293	0.0491625
1649	0.178463	0.1293	0.8707	0.1293	0.0491625
1650	0.178463	0.1293	0.8707	0.1293	0.0491625
1651	0.178463	0.1293	0.8707	0.1293	0.0491625
1652	0.178463	0.1293	0.8707	0.1293	0.0491625
1653	0.178463	0.1293	0.8707	0.1293	0.0491625
1654	0.178463	0.1293	0.8707	0.1293	0.0491625
1655	0.178463	0.1293	0.8707	0.1293	0.0491625
1656	0.178463	0.1293	0.8707	0.1293	0.0491625
1657	0.178463	0.1293	0.8707	0.1293	0.0491625
1658	0.178463	0.1293	0.8707	0.1293	0.0491625
1659	0.178463	0.1293	0.8707	0.1293	0.0491625
1660	0.178463	0.1293	0.8707	0.1293	0.0491625
1661	0.178463	0.1293	0.8707	0.1293	0.0491625
1662	0.178463	0.1293	0.8707	0.1293	0.0491625
1663	0.178463	0.1293	0.8707	0.1293	0.0491625
1664	0.178463	0.1293	0.8707	0.1293	0.0491625
1665	0.178463	0.1293	0.8707	0.1293	0.0491625
1666	0.178463	0.1293	0.8707	0.1293	0.0491625
1667	0.178463	0.1293	0.8707	0.1293	0.0491625
1668	0.178463	0.1293	0.8707	0.1293	0.0491625
1669	0.178463	0.1293	0.8707	0.1293	0.0491625
1670	0.178463	0.1293	0.8707	0.1293	0.0491625
1671	0.178463	0.1293	0.8707	0.1293	0.0491625
1672	0.178463	0.1293	0.8707	0.1293	0.0491625
1673	0.178463	0.1293	0.8707	0.1293	0.0491625
1674	0.178463	0.1293	0.8707	0.1293	0.0491625
1675	0.178463	0.1293	0.8707	0.1293	0.0491625
1676	0.178463	0.1293	0.8707	0.1293	0.0491625
1677	0.178463	0.1293	0.8707	0.1293	0.0491625
1678	0.178463	0.1293	0.8707	0.1293	0.0491625
1679	0.178463	0.1293	0.8707	0.1293	0.0491625
1680	0.178463	0.1293	0.8707	0.1293	0.0491625
1681	0.178463	0.1293	0.8707	0.1293	0.0491625
1682	0.178463	0.1293	0.8707	0.1293	0.0491625
1683	0.178463	0.1293	0.8707	0.1293	0.0491625
1684	0.178463	0.1293	0.8707	0.1293	0.0491625
1685	0.178463	0.1293	0.8707	0.1293	0.0491625
1686	0.178463	0.1293	0.8707	0.1293	0.0491625
1687	0.178463	0.1293	0.8707	0.1293	0.0491625
1688	0.178463	0.1293	0.8707	0.1293	0.0491625
1689	0.178463	0.1293	0.8707	0.1293	0.0491625
1690	0.178463	0.1293	0.8707	0.1293	0.0491625
1691	0.178463	0.1293	0.8707	0.1293	0.0491625
1692	0.178463	0.1293	0.8707	0.1293	0.0491625
1693	0.178463	0.1293	0.8707	0.1293	0.0491625
1694	0.178463	0.1293	0.8707	0.1293	0.0491625
1695	0.178463	0.1293	0.8707	0.1293	0.0491625
1696	0.178463	0.1293	0.8707	0.1293	0.0491625
1697	0.178463	0.1293	0.8707	0.1293	0.0491625
1698	0.178463	0.1293	0.8707	0.1293	0.0491625
1699	0.178463	0.1293	0.8707	0.1293	0.0491625
1700	0.178463	0.1293	0.8707	0.1293	0.0491625
1701	0.178463	0.1293	0.8707	0.1293	0.0491625
1702	0.178463	0.1293	0.8707	0.1293	0.0491625
1703	0.178463	0.1293	0.8707	0.1293	0.0491625
1704	0.178463	0.1293	0.8707	0.1293	0.0491625
1705	0.178463	0.1293	0.8707	0.1293	0.0491625
1706	0.178463	0.1293	0.8707	0.1293	0.0491625
1707	0.178463	0.1293	0.8707	0.1293	0.0491625
1708	0.178463	0.1293	0.8707	0.1293	0.0491625
1709	0.178463	0.1293	0.8707	0.1293	0.0491625
1710	0.178463	0.1293	0.8707	0.1293	0.0491625
1711	0.178463	0.1293	0.8707	0.1293	0.0491625
1712	0.178463	0.1293	0.8707	0.1293	0.0491625
1713	0.178463	0.1293	0.8707	0.1293	0.0491625
1714	0.178463	0.1293	0.8707	0.1293	0.0491625
1715	0.178463	0.1293	0.8707	0.1293	0.0491625
1716	0.178463	0.1293	0.8707	0.1293	0.0491625
1717	0.178463	0.1293	0.8707	0.1293	0.0491625
1718	0.178463	0.1293	0.8707	0.1293	0.0491625
1719	0.178463	0.1293	0.8707	0.1293	0.0491625
1720	0.178463	0.1293	0.8707	0.1293	0.0491625
1721	0.178463	0.1293	0.8707	0.1293	0.0491625
1722	0.178463	0.1293	0.8707	0.1293	0.0491625
1723	0.178463	0.1293	0.8707	0.1293	0.0491625
1724	0.178463	0.1293	0.8707	0.1293	0.0491625
1725	0.178463	0.1293	0.8707	0.1293	0.0491625
1726	0.178463	0.1293	0.8707	0.1293	0.0491625
1727	0.178463	0.1293	0.8707	0.1293	0.0491625
1728	0.178463	0.1293	0.8707	0.1293	0.0491625
1729	0.178463	0.1293	0.8707	0.1293	0.0491625
1730	0.178463	0.1293	0.8707	0.1293	0.0491625
1731	0.178463	0.1293	0.8707	0.1293	0.0491625
1732	0.178463	0.1293	0.8707	0.1293	0.0491625
1733	0.178463	0.1293	0.8707	0.1293	0.0491625
1734	0.178463	0.1293	0.8707	0.1293	0.0491625
1735	0.178463	0.1293	0.8707	0.1293	0.0491625
1736	0.178463	0.1293	0.8707	0.1293	0.0491625
1737	0.178463	0.1293	0.8707	0.1293	0.0491625
1738	0.178463	0.1293	0.8707	0.1293	0.0491625
1739	0.178463	0.1293	0.8707	0.1293	0.0491625
1740	0.178463	0.1293	0.8707	0.1293	0.0491625
1741	0.178463	0.1293	0.8707	0.1293	0.0491625
1742	0.178463	0.1293	0.8707	0.1293	0.0491625
1743	0.178463	0.1293	0.8707	0.1293	0.0491625
1744	0.178463	0.1293	0.8707	0.1293	0.0491625
1745	0.178463	0.1293	0.8707	0.1293	0.0491625
1746	0.178463	0.1293	0.8707	0.1293	0.0491625
1747	0.178463	0.1293	0.8707	0.1293	0.0491625
1748	0.178463	0.1293	0.8707	0.1293	0.0491625
1749	0.178463	0.1293	0.8707	0.1293	0.0491625
1750	0.178463	0.1293	0.8707	0.1293	0.0491625
1751	0.178463	0.1293	0.8707	0.1293	0.0491625
1752	0.178463	0.1293	0.8707	0.1293	0.0491625
1753	0.178463	0.1293	0.8707	0.1293	0.0491625
1754	0.178463	0.1293	0.8707	0.1293	0.0491625
1755	0.178463	0.1293	0.8707	0.1293	0.0491625
1756	0.178463	0.1293	0.8707	0.1293	0.0491625
1757	0.178463	0.1293	0.8707	0.1293	0.0491625
1758	0.178463	0.1293	0.8707	0.1293	0.0491625
1759	0.178463	0.1293	0.8707	0.1293	0.0491625
1760	0.178463	0.1293	0.8707	0.1293	0.0491625
1761	0.178463	0.1293	0.8707	0.1293	0.0491625
1762	0.178463	0.1293	0.8707	0.1293	0.0491625
1763	0.178463	0.1293	0.8707	0.1293	0.0491625
1764	0.178463	0.1293	0.8707	0.1293	0.0491625
1765	0.178463	0.1293	0.8707	0.1293	0.0491625
1766	0.178463	0.1293	0.8707	0.1293	0.0491625
1767	0.178463	0.1293	0.8707	0.1293	0.0491625
1768	0.178463	0.1293	0.8707	0.1293	0.0491625
1769	0.178463	0.1293	0.8707	0.1293	0.0491625
1770	0.178463	0.1293	0.8707	0.1293	0.0491625
1771	0.178463	0.1293	0.8707	0.1293	0.0491625
1772	0.178463	0.1293	0.8707	0.1293	0.0491625
1773	0.178463	0.1293	0.8707	0.1293	0.0491625
1774	0.178463	0.1293	0.8707	0.1293	0.0491625
1775	0.178463	0.1293	0.8707	0.1293	0.0491625
1776	0.178463	0.1293	0.8707	0.1293	0.0491625
1777	0.178463	0.1293	0.8707	0.1293	0.0491625
1778	0.178463	0.1293	0.8707	0.1293	0.0491625
1779	0.178463	0.1293	0.8707	0.1293	0.0491625
1780	0.178463	0.1293	0.8707	0.1293	0.0491625
1781	0.178463	0.1293	0.8707	0.1293	0.0491625
1782	0.178463	0.1293	0.8707	0.1293	0.0491625
1783	0.178463	0.1293	0.8707	0.1293	0.0491625
1784	0.178463	0.1293	0.8707	0.1293	0.0491625
1785	0.178463	0.1293	0.8707	0.1293	0.0491625
1786	0.178463	0.1293	0.8707	0.1293	0.0491625
1787	0.178463	0.1293	0.8707	0.1293	0.0491625
1788	0.178463	0.1293	0.8707	0.1293	0.0491625
1789	0.178463	0.1293	0.8707	0.1293	0.0491625
1790	0.178463	0.1293	0.8707	0.1293	0.0491625
1791	0.178463	0.1293	0.8707	0.1293	0.0491625
1792	0.178463	0.1293	0.8707	0.1293	0.0491625
1793	0.178463	0.1293	0.8707	0.1293	0.0491625
1794	0.178463	0.1293	0.8707	0.1293	0.0491625
1795	0.178463	0.1293	0.8707	0.1293	0.0491625
1796	0.178463	0.1293	0.8707	0.1293	0.0491625
1797	0.178463	0.1293	0.8707	0.1293	0.0491625
1798	0.178463	0.1293	0.8707	0.1293	0.0491625
1799	0.178463	0.1293	0.8707	0.1293	0.0491625
1800	0.178463	0.1293	0.8707	0.1293	0.0491625
1801	0.178463	0.1293	0.8707	0.1293	0.0491625
1802	0.178463	0.1293	0.8707	0.1293	0.0491625
1803	0.178463	0.1293	0.8707	0.1293	0.0491625
1804	0.178463	0.1293	0.8707	0.1293	0.0491625
1805	0.178463	0.1293	0.8707	0.1293	0.0491625
1806	0.178463	0.1293	0.8707	0.1293	0.0491625
1807	0.178463	0.1293	0.8707	0.1293	0.0491625
1808	0.178463	0.1293	0.8707	0.1293	0.0491625
1809	0.178463	0.1293	0.8707	0.1293	0.0491625
1810	0.178463	0.1293	0.8707	0.1293	0.0491625
1811	0.178463	0.1293	0.8707	0.1293	0.0491625
1812	0.178463	0.1293	0.8707	0.1293	0.0491625
1813	0.178463	0.1293	0.8707	0.1293	0.0491625
1814	0.178463	0.1293	0.8707	0.1293	0.0491625
1815	0.178463	0.1293	0.8707	0.1293	0.0491625
1816	0.178463	0.1293	0.8707	0.1293	0.0491625
1817	0.178463	0.1293	0.8707	0.1293	0.0491625
1818	0.178463	0.1293	0.8707	0.1293	0.0491625
1819	0.178463	0.1293	0.8707	0.1293	0.0491625
1820	0.178463	0.1293	0.8707	0.1293	0.0491625
1821	0.178463	0.1293	0.8707	0.1293	0.0491625
1822	0.178463	0.1293	0.8707	0.1293	0.0491625
1823	0.178463	0.1293	0.8707	0.1293	0.0491625
1824	0.178463	0.1293	0.8707	0.1293	0.0491625
1825	0.178463	0.1293	0.8707	0.1293	0.0491625
1826	0.178463	0.1293	0.8707	0.1293	0.0491625
1827	0.178463	0.1293	0.8707	0.1293	0.0491625
1828	0.178463	0.1293	0.8707	0.1293	0.0491625
1829	0.178463	0.1293	0.8707	0.1293	0.0491625
1830	0.178463	0.1293	0.8707	0.1293	0.0491625
1831	0.178463	0.1293	0.8707	0.1293	0.0491625
1832	0.178463	0.1293	0.8707	0.1293	0.0491625
1833	0.178463	0.1293	0.8707	0.1293	0.0491625
1834	0.178463	0.1293	0.8707	0.1293	0.0491625
1835	0.178463	0.1293	0.8707	0.1293	0.0491625
1836	0.178463	0.1293	0.8707	0.1293	0.0491625
1837	0.178463	0.1293	0.8707	0.1293	0.0491625
1838	0.178463	0.1293	0.8707	0.1293	0.0491625
1839	0.178463	0.1293	0.8707	0.1293	0.0491625
1840	0.178463	0.1293	0.8707	0.1293	0.0491625
1841	0.178463	0.1293	0.8707	0.1293	0.0491625
1842	0.178463	0.1293	0.8707	0.1293	0.0491625
1843	0.178463	0.1293	0.8707	0.1293	0.0491625
1844	0.178463	0.1293	0.8707	0.1293	0.0491625
1845	0.178463	0.1293	0.8707	0.1293	0.0491625
1846	0.178463	0.1293	0.8707	0.1293	0.0491625
1847	0.178463	0.1293	0.8707	0.1293	0.0491625
1848	0.178463	0.1293	0.8707	0.1293	0.0491625
1849	0.178463	0.1293	0.8707	0.1293	0.0491625
1850	0.178463	0.1293	0.8707	0.1293	0.0491625
1851	0.178463	0.1293	0.8707	0.1293	0.0491625
1852	0.178463	0.1293	0.8707	0.1293	0.0491625
1853	0.178463	0.1293	0.8707	0.1293	0.0491625
1854	0.178463	0.1293	0.8707	0.1293	0.0491625
1855	0.178463	0.1293	0.8707	0.1293	0.0491625
1856	0.178463	0.1293	0.8707	0.1293	0.0491625
1857	0.178463	0.1293	0.8707	0.1293	0.0491625
1858	0.178463	0.1293	0.8707	0.1293	0.0491625
1859	0.178463	0.1293	0.8707	0.1293	0.0491625
1860	0.178463	0.1293	0.8707	0.1293	0.0491625
1861	0.178463	0.1293	0.8707	0.1293	0.0491625
1862	0.178463	0.1293	0.8707	0.1293	0.0491625
1863	0.178463	0.1293	0.8707	0.1293	0.0491625
1864	0.178463	0.1293	0.8707	0.1293	0.0491625
1865	0.178463	0.1293	0.8707	0.1293	0.0491625
1866	0.178463	0.1293	0.8707	0.1293	0.0491625
1867	0.178463	0.1293	0.8707	0.1293	0.0491625
1868	0.178463	0.1293	0.8707	0.1293	0.0491625
1869	0.178463	0.1293	0.8707	0.1293	0.0491625
1870	0.178463	0.1293	0.8707	0.1293	0.0491625
1871	0.178463	0.1293	0.8707	0.1293	0.0491625
1872	0.178463	0.1293	0.8707	0.1293	0.0491625
1873	0.178463	0.1293	0.8707	0.1293	0.0491625
1874	0.178463	0.1293	0.8707	0.1293	0.0491625
1875	0.178463	0.1293	0.8707	0.1293	0.0491625
1876	0.178463	0.1293	0.8707	0.1293	0.0491625
1877	0.178463	0.1293	0.8707	0.1293	0.0491625
1878	0.178463	0.1293	0.8707	0.1293	0.0491625
1879	0.178463	0.1293	0.8707	0.1293	0.0491625
1880	0.178463	0.1293	0.8707	0.1293	0.0491625
1881	0.178463	0.1293	0.8707	0.1293	0.0491625
1882	0.178463	0.1293	0.8707	0.1293	0.0491625
1883	0.178463	0.1293	0.8707	0.1293	0.0491625
1884	0.178463	0.1293	0.8707	0.1293	0.0491625
1885	0.178463	0.1293	0.8707	0.1293	0.0491625
1886	0.178463	0.1293	0.8707	0.1293	0.0491625
1887	0.178463	0.1293	0.8707	0.1293	0.0491625
1888	0.178463	0.1293	0.8707	0.1293	0.0491625
1889	0.178463	0.1293	0.8707	0.1293	0.0491625
1890	0.178463	0.1293	0.8707	0.1293	0.0491625
1891	0.178463	0.1293	0.8707	0.1293	0.0491625
1892	0.178463	0.1293	0.8707	0.1293	0.0491625
1893	0.178463	0.1293	0.8707	0.1293	0.0491625
1894	0.178463	0.1293	0.8707	0.1293	0.0491625
1895	0.178463	0.1293	0.8707	0.1293	0.0491625
1896	0.178463	0.1293	0.8707	0.1293	0.0491625
1897	0.178463	0.1293	0.8707	0.1293	0.0491625
1898	0.178463	0.1293	0.8707	0.1293	0.0491625
1899	0.178463	0.1293	0.8707	0.1293	0.0491625
1900	0.178463	0.1293	0.8707	0.1293	0.0491625
1901	0.178463	0.1293	0.8707	0.1293	0.0491625
1902	0.178463	0.1293	0.8707	0.1293	0.0491625
1903	0.178463	0.1293	0.8707	0.1293	0.0491625
1904	0.178463	0.1293	0.8707	0.1293	0.0491625
1905	0.178463	0.1293	0.8707	0.1293	0.0491625
1906	0.178463	0.1293	0.8707	0.1293	0.0491625
1907	0.178463	0.1293	0.8707	0.1293	0.0491625
1908	0.178463	0.1293	0.8707	0.1293	0.0491625
1909	0.178463	0.1293	0.8707	0.1293	0.0491625
1910	0.178463	0.1293	0.8707	0.1293	0.0491625
1911	0.178463	0.1293	0.8707	0.1293	0.0491625
1912	0.178463	0.1293	0.8707	0.1293	0.0491625
1913	0.178463	0.1293	0.8707	0.1293	0.0491625
1914	0.178463	0.1293	0.8707	0.1293	0.0491625
1915	0.178463	0.1293	0.8707	0.1293	0.0491625
1916	0.178463	0.1293	0.8707	0.1293	0.0491625
1917	0.178463	0.1293	0.8707	0.1293	0.0491625
1918	0.178463	0.1293	0.8707	0.1293	0.0491625
1919	0.178463	0.1293	0.8707	0.1293	0.0491625
1920	0.178463	0.1293	0.8707	0.1293	0.0491625
1921	0.178463	0.1293	0.8707	0.1293	0.0491625
1922	0.178463	0.1293	0.8707	0.1293	0.0491625
1923	0.178463	0.1293	0.8707	0.1293	0.0491625
1924	0.178463	0.1293	0.8707	0.1293	0.0491625
1925	0.178463	0.1293	0.8707	0.1293	0.0491625
1926	0.178463	0.1293	0.8707	0.1293	0.0491625
1927	0.178463	0.1293	0.8707	0.1293	0.0491625
1928	0.178463	0.1293	0.8707	0.1293	0.0491625
1929	0.178463	0.1293	0.8707	0.1293	0.0491625
1930	0.178463	0.1293	0.8707	0.1293	0.0491625
1931	0.178463	0.1293	0.8707	0.1293	0.0491625
1932	0.178463	0.1293	0.8707	0.1293	0.0491625
1933	0.178463	0.1293	0.8707	0.1293	0.0491625
1934	0.178463	0.1293	0.8707	0.1293	0.0491625
1935	0.178463	0.1293	0.8707	0.1293	0.0491625
1936	0.178463	0.1293	0.8707	0.1293	0.0491625
1937	0.178463	0.1293	0.8707	0.1293	0.0491625
1938	0.178463	0.1293	0.8707	0.1293	0.0491625
1939	0.178463	0.1293	0.8707	0.1293	0.0491625
1940	0.178463	0.1293	0.8707	0.1293	0.0491625
1941	0.178463	0.1293	0.8707	0.1293	0.0491625
1942	0.178463	0.1293	0.8707	0.1293	0.0491625
1943	0.178463	0.1293	0.8707	0.1293	0.0491625
1944	0.178463	0.1293	0.8707	0.1293	0.0491625
1945	0.178463	0.1293	0.8707	0.1293	0.0491625
1946	0.178463	0.1293	0.8707	0.1293	0.0491625
1947	0.178463	0.1293	0.8707	0.1293	0.0491625
1948	0.178463	0.1293	0.8707	0.1293	0.0491625
1949	0.178463	0.1293	0.8707	0.1293	0.0491625
1950	0.178463	0.1293	0.8707	0.1293	0.0491625
1951	0.178463	0.1293	0.8707	0.1293	0.0491625
1952	0.178463	0.1293	0.8707	0.1293	0.0491625
1953	0.178463	0.1293	0.8707	0.1293	0.0491625
1954	0.178463	0.1293	0.8707	0.1293	0.0491625
1955	0.178463	0.1293	0.8707	0.1293	0.0491625
1956	0.178463	0.1293	0.8707	0.1293	0.0491625
1957	0.178463	0.1293	0.8707	0.1293	0.0491625
1958	0.178463	0.1293	0.8707	0.1293	0.0491625
1959	0.178463	0.1293	0.8707	0.1293	0.0491625
1960	0.178463	0.1293	0.8707	0.1293	0.0491625
1961	0.178463	0.1293	0.8707	0.1293	0.0491625
1962	0.178463	0.1293	0.8707	0.1293	0.0491625
1963	0.178463	0.1293	0.8707	0.1293	0.0491625
1964	0.178463	0.1293	0.8707	0.1293	0.0491625
1965	0.178463	0.1293	0.8707	0.1293	0.0491625
1966	0.178463	0.1293	0.8707	0.1293	0.0491625
1967	0.178463	0.1293	0.8707	0.1293	0.0491625
1968	0.178463	0.1293	0.8707	0.1293	0.0491625
1969	0.178463	0.1293	0.8707	0.1293	0.0491625
1970	0.178463	0.1293	0.8707	0.1293	0.0491625
1971	0.178463	0.1293	0.8707	0.1293	0.0491625
1972	0.178463	0.1293	0.8707	0.1293	0.0491625
1973	0.178463	0.1293	0.8707	0.1293	0.0491625
1974	0.178463	0.1293	0.8707	0.1293	0.0491625
1975	0.178463	0.1293	0.8707	0.1293	0.0491625
1976	0.178463	0.1293	0.8707	0.1293	0.0491625
1977	0.178463	0.1293	0.8707	0.1293	0.0491625
1978	0.178463	0.1293	0.8707	0.1293	0.0491625
1979	0.178463	0.1293	0.8707	0.1293	0.0491625
1980	0.178463	0.1293	0.8707	0.1293	0.0491625
1981	0.178463	0.1293	0.8707	0.1293	0.0491625
1982	0.178463	0.1293	0.8707	0.1293	0.0491625
1983	0.178463	0.1293	0.8707	0.1293	0.0491625
1984	0.178463	0.1293	0.8707	0.1293	0.0491625
1985	0.178463	0.1293	0.8707	0.1293	0.0491625
1986	0.178463	0.1293	0.8707	0.1293	0.0491625
1987	0.178463	0.1293	0.8707	0.1293	0.0491625
1988	0.178463	0.1293	0.8707	0.1293	0.0491625
1989	0.178463	0.1293	0.8707	0.1293	0.0491625
1990	0.178463	0.1293	0.8707	0.1293	0.0491625
1991	0.178463	0.1293	0.8707	0.1293	0.0491625
1992	0.178463	0.1293	0.8707	0.1293	0.0491625
1993	0.178463	0.1293	0.8707	0.1293	0.0491625
1994	0.178463	0.1293	0.8707	0.1293	0.0491625
1995	0.178463	0.1293	0.8707	0.1293	0.0491625
1996	0.178463	0.1293	0.8707	0.1293	0.0491625
1997	0.178463	0.1293	0.8707	0.1293	0.0491625
1998	0.178463	0.1293	0.8707	0.1293	0.0491625
1999	0.178463	0.1293	0.8707	0.1293	0.0491625
[truncated: 38,001 more rows]
