# Supplementary material for: Aspiration-driven co-evolution of cooperation with individual behavioral diversity
Source: PLoS One. 2023 Sep 15;18(9):e0291134. doi: 10.1371/journal.pone.0291134 (PMC10503719; doi:10.1371/journal.pone.0291134)
Supplement: S1 Data — (ZIP) [file pone.0291134.s001.zip › M1/v1-L=200/data/tolerate=1_b=1.2_frequency.txt]

0	0.503250	1	0	0.50325	0
1	0.350369	0.916275	0.083725	0.350175	0.00019375
2	0.256094	0.7858	0.2142	0.254375	0.00171875
3	0.190281	0.633575	0.366425	0.185775	0.00450625
4	0.146663	0.489375	0.510625	0.139175	0.0074875
5	0.119094	0.3745	0.6255	0.1094	0.00969375
6	0.104163	0.2885	0.7115	0.09265	0.0115125
7	0.094000	0.232525	0.767475	0.0812	0.0128
8	0.087775	0.193375	0.806625	0.073525	0.01425
9	0.086438	0.169075	0.830925	0.071025	0.0154125
10	0.086706	0.1561	0.8439	0.07065	0.0160563
11	0.085844	0.14725	0.85275	0.069475	0.0163688
12	0.086181	0.141	0.859	0.06875	0.0174312
13	0.086719	0.135625	0.864375	0.068525	0.0181938
14	0.087406	0.1311	0.8689	0.06775	0.0196563
15	0.087769	0.126825	0.873175	0.067475	0.0202937
16	0.088212	0.123175	0.876825	0.06695	0.0212625
17	0.087919	0.1189	0.8811	0.06625	0.0216688
18	0.090394	0.11815	0.88185	0.06815	0.0222438
19	0.091681	0.11755	0.88245	0.068275	0.0234063
20	0.092744	0.11775	0.88225	0.068725	0.0240187
21	0.093050	0.116375	0.883625	0.0691	0.02395
22	0.094256	0.114425	0.885575	0.069275	0.0249813
23	0.095169	0.114425	0.885575	0.06915	0.0260188
24	0.096062	0.113975	0.886025	0.069575	0.0264875
25	0.097913	0.1147	0.8853	0.07145	0.0264625
26	0.098269	0.113925	0.886075	0.070625	0.0276438
27	0.098744	0.113575	0.886425	0.070825	0.0279187
28	0.099113	0.112225	0.887775	0.0711	0.0280125
29	0.100806	0.11235	0.88765	0.072125	0.0286812
30	0.101244	0.111775	0.888225	0.0727	0.0285438
31	0.102538	0.112175	0.887825	0.0738	0.0287375
32	0.102500	0.111825	0.888175	0.073525	0.028975
33	0.103363	0.111425	0.888575	0.07405	0.0293125
34	0.104656	0.112025	0.887975	0.074875	0.0297812
35	0.106300	0.1128	0.8872	0.076425	0.029875
36	0.107988	0.11445	0.88555	0.0782	0.0297875
37	0.108419	0.1163	0.8837	0.0784	0.0300188
38	0.109231	0.114725	0.885275	0.078375	0.0308563
39	0.110513	0.116275	0.883725	0.07965	0.0308625
40	0.111250	0.117775	0.882225	0.08065	0.0306
41	0.111869	0.11725	0.88275	0.0804	0.0314687
42	0.112413	0.1168	0.8832	0.0807	0.0317125
43	0.113863	0.117825	0.882175	0.082425	0.0314375
44	0.114663	0.1174	0.8826	0.082725	0.0319375
45	0.115569	0.1182	0.8818	0.08315	0.0324188
46	0.116919	0.118225	0.881775	0.08405	0.0328688
47	0.117575	0.1185	0.8815	0.084425	0.03315
48	0.118469	0.11885	0.88115	0.08505	0.0334187
49	0.119813	0.120425	0.879575	0.086275	0.0335375
50	0.120969	0.11985	0.88015	0.08675	0.0342187
51	0.121213	0.121675	0.878325	0.08725	0.0339625
52	0.121819	0.1226	0.8774	0.087675	0.0341438
53	0.123394	0.122125	0.877875	0.088725	0.0346687
54	0.123281	0.121375	0.878625	0.088625	0.0346563
55	0.124081	0.12195	0.87805	0.08895	0.0351313
56	0.124713	0.121575	0.878425	0.089125	0.0355875
57	0.125300	0.121275	0.878725	0.0898	0.0355
58	0.126419	0.1214	0.8786	0.090325	0.0360938
59	0.126294	0.122225	0.877775	0.09005	0.0362437
60	0.126031	0.120225	0.879775	0.089475	0.0365562
61	0.127538	0.119425	0.880575	0.090425	0.0371125
62	0.127594	0.1194	0.8806	0.091	0.0365938
63	0.127769	0.11945	0.88055	0.09105	0.0367188
64	0.128406	0.118625	0.881375	0.0916	0.0368062
65	0.129019	0.119175	0.880825	0.091825	0.0371937
66	0.129975	0.119525	0.880475	0.092475	0.0375
67	0.131875	0.1218	0.8782	0.094075	0.0378
68	0.132219	0.1219	0.8781	0.094375	0.0378438
69	0.132538	0.121675	0.878325	0.094425	0.0381125
70	0.132525	0.121375	0.878625	0.093775	0.03875
71	0.133444	0.120925	0.879075	0.09445	0.0389938
72	0.134131	0.12155	0.87845	0.095675	0.0384562
73	0.134444	0.121425	0.878575	0.095775	0.0386688
74	0.136000	0.12305	0.87695	0.097575	0.038425
75	0.136569	0.12415	0.87585	0.098125	0.0384437
76	0.136975	0.12325	0.87675	0.0985	0.038475
77	0.137250	0.122625	0.877375	0.098275	0.038975
78	0.137625	0.12325	0.87675	0.098675	0.03895
79	0.138031	0.122625	0.877375	0.098525	0.0395063
80	0.138531	0.122775	0.877225	0.099	0.0395312
81	0.139044	0.122625	0.877375	0.099675	0.0393688
82	0.139056	0.122425	0.877575	0.099725	0.0393312
83	0.140100	0.122775	0.877225	0.101025	0.039075
84	0.140444	0.12305	0.87695	0.10095	0.0394938
85	0.140913	0.1231	0.8769	0.101325	0.0395875
86	0.141856	0.123725	0.876275	0.101475	0.0403813
87	0.142125	0.12385	0.87615	0.10175	0.040375
88	0.142631	0.124225	0.875775	0.102275	0.0403563
89	0.143200	0.124075	0.875925	0.10295	0.04025
90	0.143981	0.1245	0.8755	0.10385	0.0401313
91	0.144781	0.12515	0.87485	0.104875	0.0399062
92	0.145581	0.126775	0.873225	0.10565	0.0399313
93	0.146031	0.127725	0.872275	0.106175	0.0398563
94	0.146638	0.128375	0.871625	0.106775	0.0398625
95	0.147537	0.1286	0.8714	0.1074	0.0401375
96	0.148525	0.129275	0.870725	0.108175	0.04035
97	0.149650	0.12995	0.87005	0.108975	0.040675
98	0.150613	0.131225	0.868775	0.110125	0.0404875
99	0.151231	0.1323	0.8677	0.1105	0.0407312
100	0.151094	0.132225	0.867775	0.11005	0.0410437
101	0.151244	0.13185	0.86815	0.1101	0.0411438
102	0.152019	0.132225	0.867775	0.11035	0.0416687
103	0.152688	0.1321	0.8679	0.110725	0.0419625
104	0.153419	0.132275	0.867725	0.11145	0.0419687
105	0.153888	0.132925	0.867075	0.111575	0.0423125
106	0.155156	0.134425	0.865575	0.1133	0.0418562
107	0.155650	0.135275	0.864725	0.1137	0.04195
108	0.156513	0.13665	0.86335	0.1146	0.0419125
109	0.157269	0.137275	0.862725	0.115175	0.0420937
110	0.158150	0.137825	0.862175	0.1158	0.04235
111	0.159488	0.13895	0.86105	0.11725	0.0422375
112	0.160112	0.140075	0.859925	0.1176	0.0425125
113	0.160244	0.14	0.86	0.117425	0.0428188
114	0.160769	0.14045	0.85955	0.117875	0.0428938
115	0.160875	0.139325	0.860675	0.11765	0.043225
116	0.161912	0.1391	0.8609	0.118375	0.0435375
117	0.162306	0.13975	0.86025	0.119425	0.0428813
118	0.161681	0.13865	0.86135	0.117975	0.0437063
119	0.162244	0.1375	0.8625	0.117825	0.0444188
120	0.162838	0.137925	0.862075	0.118275	0.0445625
121	0.163344	0.1382	0.8618	0.11905	0.0442938
122	0.164031	0.138775	0.861225	0.1192	0.0448313
123	0.164544	0.1395	0.8605	0.119925	0.0446187
124	0.164794	0.139725	0.860275	0.119725	0.0450687
125	0.165869	0.139875	0.860125	0.120775	0.0450938
126	0.166581	0.1409	0.8591	0.12185	0.0447313
127	0.166781	0.141075	0.858925	0.121825	0.0449563
128	0.167219	0.14135	0.85865	0.122175	0.0450438
129	0.168050	0.141425	0.858575	0.1226	0.04545
130	0.168700	0.142275	0.857725	0.1232	0.0455
131	0.169144	0.142525	0.857475	0.123225	0.0459188
132	0.169069	0.142475	0.857525	0.123325	0.0457438
133	0.169056	0.141975	0.858025	0.123175	0.0458812
134	0.169356	0.140725	0.859275	0.123125	0.0462313
135	0.169687	0.1407	0.8593	0.123625	0.0460625
136	0.169606	0.1408	0.8592	0.123375	0.0462313
137	0.170269	0.14	0.86	0.123575	0.0466937
138	0.169906	0.1402	0.8598	0.123025	0.0468812
139	0.169956	0.139375	0.860625	0.12265	0.0473063
140	0.170212	0.1382	0.8618	0.122475	0.0477375
141	0.171106	0.138775	0.861225	0.12355	0.0475563
142	0.171650	0.139325	0.860675	0.12425	0.0474
143	0.172019	0.1403	0.8597	0.1249	0.0471188
144	0.172006	0.1407	0.8593	0.124975	0.0470312
145	0.172563	0.140325	0.859675	0.1252	0.0473625
146	0.173144	0.140375	0.859625	0.125575	0.0475688
147	0.173281	0.140475	0.859525	0.125725	0.0475563
148	0.174106	0.1408	0.8592	0.12645	0.0476562
149	0.174081	0.141225	0.858775	0.12635	0.0477313
150	0.174631	0.141275	0.858725	0.126975	0.0476562
151	0.175056	0.1425	0.8575	0.12745	0.0476063
152	0.176000	0.1429	0.8571	0.12815	0.04785
153	0.176381	0.143875	0.856125	0.1286	0.0477812
154	0.177169	0.14465	0.85535	0.1294	0.0477687
155	0.176950	0.144825	0.855175	0.129	0.04795
156	0.177375	0.14545	0.85455	0.129625	0.04775
157	0.177575	0.14515	0.85485	0.1297	0.047875
158	0.177869	0.1449	0.8551	0.129525	0.0483437
159	0.178425	0.14495	0.85505	0.130125	0.0483
160	0.178775	0.1451	0.8549	0.130425	0.04835
161	0.178769	0.14555	0.85445	0.13025	0.0485187
162	0.178506	0.144925	0.855075	0.129825	0.0486813
163	0.178856	0.144525	0.855475	0.13005	0.0488063
164	0.178931	0.14485	0.85515	0.13025	0.0486813
165	0.179963	0.14505	0.85495	0.130925	0.0490375
166	0.180194	0.145325	0.854675	0.130925	0.0492688
167	0.180731	0.144725	0.855275	0.131375	0.0493562
168	0.181088	0.14525	0.85475	0.131825	0.0492625
169	0.181025	0.145425	0.854575	0.1318	0.049225
170	0.181931	0.145825	0.854175	0.132675	0.0492563
171	0.182044	0.14625	0.85375	0.133225	0.0488188
172	0.182025	0.146025	0.853975	0.1332	0.048825
173	0.182731	0.146825	0.853175	0.1338	0.0489313
174	0.182388	0.14675	0.85325	0.132975	0.0494125
175	0.182581	0.146	0.854	0.133225	0.0493562
176	0.182681	0.1453	0.8547	0.1329	0.0497812
177	0.183337	0.145775	0.854225	0.133625	0.0497125
178	0.183744	0.14625	0.85375	0.133975	0.0497688
179	0.184119	0.14635	0.85365	0.134475	0.0496438
180	0.184863	0.14725	0.85275	0.134775	0.0500875
181	0.185213	0.147775	0.852225	0.1353	0.0499125
182	0.185406	0.148	0.852	0.135625	0.0497812
183	0.185656	0.1474	0.8526	0.135725	0.0499313
184	0.186350	0.14805	0.85195	0.1364	0.04995
185	0.186413	0.148375	0.851625	0.1363	0.0501125
186	0.186819	0.148375	0.851625	0.13665	0.0501687
187	0.187188	0.149475	0.850525	0.13745	0.0497375
188	0.187375	0.1489	0.8511	0.1373	0.050075
189	0.188181	0.149575	0.850425	0.1382	0.0499812
190	0.188263	0.1501	0.8499	0.138425	0.0498375
191	0.188519	0.149975	0.850025	0.137925	0.0505938
192	0.188444	0.149875	0.850125	0.137775	0.0506687
193	0.188875	0.1487	0.8513	0.1375	0.051375
194	0.189269	0.1493	0.8507	0.1378	0.0514688
195	0.189413	0.150125	0.849875	0.138275	0.0511375
196	0.189438	0.15045	0.84955	0.1384	0.0510375
197	0.189913	0.149425	0.850575	0.1384	0.0515125
198	0.189713	0.1497	0.8503	0.1387	0.0510125
199	0.190163	0.150025	0.849975	0.139125	0.0510375
200	0.190519	0.15025	0.84975	0.139625	0.0508938
201	0.190531	0.150025	0.849975	0.139775	0.0507563
202	0.190606	0.14995	0.85005	0.139675	0.0509312
203	0.191200	0.14945	0.85055	0.1398	0.0514
204	0.191556	0.14985	0.85015	0.140225	0.0513313
205	0.191569	0.15055	0.84945	0.1405	0.0510688
206	0.191919	0.150375	0.849625	0.1409	0.0510188
207	0.192250	0.1511	0.8489	0.14115	0.0511
208	0.192656	0.151075	0.848925	0.141475	0.0511812
209	0.192662	0.151025	0.848975	0.141225	0.0514375
210	0.192744	0.150925	0.849075	0.1411	0.0516438
211	0.193338	0.151325	0.848675	0.141725	0.0516125
212	0.193350	0.150725	0.849275	0.141425	0.051925
213	0.193162	0.1505	0.8495	0.14105	0.0521125
214	0.192975	0.1501	0.8499	0.140875	0.0521
215	0.193031	0.149275	0.850725	0.14075	0.0522813
216	0.193644	0.149675	0.850325	0.1416	0.0520438
217	0.193813	0.150425	0.849575	0.142075	0.0517375
218	0.194075	0.15035	0.84965	0.1421	0.051975
219	0.194488	0.1506	0.8494	0.142575	0.0519125
220	0.194963	0.150525	0.849475	0.14265	0.0523125
221	0.195006	0.15085	0.84915	0.1425	0.0525062
222	0.195831	0.151625	0.848375	0.143325	0.0525062
223	0.196256	0.1525	0.8475	0.144125	0.0521312
224	0.196269	0.152625	0.847375	0.144325	0.0519437
225	0.196181	0.152325	0.847675	0.143775	0.0524063
226	0.196444	0.151825	0.848175	0.143625	0.0528187
227	0.196525	0.15215	0.84785	0.143825	0.0527
228	0.196875	0.151825	0.848175	0.144125	0.05275
229	0.197081	0.1523	0.8477	0.144575	0.0525062
230	0.197531	0.153025	0.846975	0.14515	0.0523812
231	0.197650	0.153025	0.846975	0.1452	0.05245
232	0.197763	0.153525	0.846475	0.14525	0.0525125
233	0.198150	0.15375	0.84625	0.145525	0.052625
234	0.198038	0.154	0.846	0.1455	0.0525375
235	0.197956	0.15315	0.84685	0.145225	0.0527313
236	0.198788	0.154	0.846	0.146175	0.0526125
237	0.198650	0.15395	0.84605	0.146075	0.052575
238	0.199331	0.154225	0.845775	0.146675	0.0526563
239	0.199513	0.15485	0.84515	0.1467	0.0528125
240	0.199800	0.155425	0.844575	0.147325	0.052475
241	0.199763	0.155225	0.844775	0.1471	0.0526625
242	0.199937	0.1549	0.8451	0.1471	0.0528375
243	0.200050	0.15465	0.84535	0.147225	0.052825
244	0.200038	0.1544	0.8456	0.147225	0.0528125
245	0.200519	0.154925	0.845075	0.1475	0.0530188
246	0.200588	0.15475	0.84525	0.14735	0.0532375
247	0.200531	0.1549	0.8451	0.1474	0.0531312
248	0.200538	0.1543	0.8457	0.147125	0.0534125
249	0.199994	0.153625	0.846375	0.146375	0.0536188
250	0.200094	0.152925	0.847075	0.1464	0.0536937
251	0.200225	0.1524	0.8476	0.14635	0.053875
252	0.200225	0.152675	0.847325	0.146725	0.0535
253	0.200719	0.152425	0.847575	0.147025	0.0536937
254	0.200788	0.1527	0.8473	0.14715	0.0536375
255	0.200781	0.152525	0.847475	0.14725	0.0535313
256	0.200569	0.1525	0.8475	0.14705	0.0535187
257	0.200662	0.152375	0.847625	0.147125	0.0535375
258	0.200981	0.15245	0.84755	0.147325	0.0536563
259	0.201263	0.152675	0.847325	0.1476	0.0536625
260	0.201813	0.153475	0.846525	0.1484	0.0534125
261	0.201712	0.1537	0.8463	0.14825	0.0534625
262	0.201863	0.15385	0.84615	0.1483	0.0535625
263	0.202038	0.15405	0.84595	0.148325	0.0537125
264	0.202444	0.15435	0.84565	0.148675	0.0537687
265	0.202413	0.154675	0.845325	0.1487	0.0537125
266	0.202794	0.15475	0.84525	0.149275	0.0535187
267	0.202819	0.155	0.845	0.1493	0.0535187
268	0.202700	0.15495	0.84505	0.149225	0.053475
269	0.202825	0.154625	0.845375	0.148875	0.05395
270	0.202819	0.1548	0.8452	0.148875	0.0539437
271	0.203131	0.15505	0.84495	0.14925	0.0538812
272	0.203444	0.155475	0.844525	0.14955	0.0538937
273	0.203994	0.1559	0.8441	0.150125	0.0538688
274	0.203794	0.156425	0.843575	0.149975	0.0538187
275	0.203781	0.156075	0.843925	0.149725	0.0540563
276	0.203881	0.155975	0.844025	0.149825	0.0540563
277	0.204256	0.1563	0.8437	0.15005	0.0542062
278	0.204400	0.15675	0.84325	0.150175	0.054225
279	0.204413	0.156625	0.843375	0.15015	0.0542625
280	0.204525	0.156725	0.843275	0.15055	0.053975
281	0.204844	0.156475	0.843525	0.150675	0.0541688
282	0.204538	0.1566	0.8434	0.150425	0.0541125
283	0.204575	0.1563	0.8437	0.150225	0.05435
284	0.205075	0.156025	0.843975	0.150475	0.0546
285	0.205306	0.15635	0.84365	0.15055	0.0547562
286	0.205431	0.156925	0.843075	0.150825	0.0546063
287	0.205475	0.156825	0.843175	0.15105	0.054425
288	0.205775	0.15695	0.84305	0.1514	0.054375
289	0.205856	0.1574	0.8426	0.151825	0.0540313
290	0.205456	0.15695	0.84305	0.151475	0.0539813
291	0.205719	0.156025	0.843975	0.1513	0.0544188
292	0.206181	0.156475	0.843525	0.15185	0.0543312
293	0.206075	0.15665	0.84335	0.15165	0.054425
294	0.206050	0.1566	0.8434	0.15145	0.0546
295	0.206275	0.15625	0.84375	0.151675	0.0546
296	0.206381	0.156375	0.843625	0.15185	0.0545313
297	0.206669	0.1569	0.8431	0.15235	0.0543187
298	0.207163	0.1577	0.8423	0.153075	0.0540875
299	0.207038	0.157725	0.842275	0.15265	0.0543875
300	0.207425	0.157625	0.842375	0.152775	0.05465
301	0.207413	0.158	0.842	0.152825	0.0545875
302	0.206944	0.1575	0.8425	0.15225	0.0546937
303	0.206994	0.1568	0.8432	0.152225	0.0547687
304	0.207275	0.156825	0.843175	0.152425	0.05485
305	0.207169	0.15675	0.84325	0.152375	0.0547938
306	0.207319	0.157	0.843	0.15255	0.0547687
307	0.207450	0.157425	0.842575	0.15285	0.0546
308	0.207487	0.157175	0.842825	0.1528	0.0546875
309	0.207675	0.157	0.843	0.152775	0.0549
310	0.207994	0.15745	0.84255	0.153075	0.0549188
311	0.208281	0.157875	0.842125	0.15365	0.0546312
312	0.207950	0.157825	0.842175	0.1533	0.05465
313	0.208125	0.157725	0.842275	0.153175	0.05495
314	0.208012	0.1578	0.8422	0.153025	0.0549875
315	0.208050	0.157125	0.842875	0.152925	0.055125
316	0.208063	0.156975	0.843025	0.1531	0.0549625
317	0.208281	0.156825	0.843175	0.153125	0.0551562
318	0.208481	0.157	0.843	0.1533	0.0551813
319	0.208262	0.156725	0.843275	0.153	0.0552625
320	0.208613	0.156975	0.843025	0.153325	0.0552875
321	0.208519	0.1569	0.8431	0.1532	0.0553188
322	0.208681	0.156675	0.843325	0.153225	0.0554562
323	0.208750	0.157175	0.842825	0.15345	0.0553
324	0.208888	0.15715	0.84285	0.15355	0.0553375
325	0.208969	0.157375	0.842625	0.1538	0.0551688
326	0.208694	0.1569	0.8431	0.153675	0.0550187
327	0.208981	0.156675	0.843325	0.1539	0.0550812
328	0.208850	0.156725	0.843275	0.1538	0.05505
329	0.208888	0.156825	0.843175	0.153875	0.0550125
330	0.208894	0.156575	0.843425	0.153775	0.0551188
331	0.208894	0.1564	0.8436	0.1538	0.0550937
332	0.208737	0.156275	0.843725	0.1536	0.0551375
333	0.208956	0.15635	0.84365	0.153875	0.0550812
334	0.209012	0.1562	0.8438	0.153975	0.0550375
335	0.209113	0.156375	0.843625	0.153975	0.0551375
336	0.209044	0.1562	0.8438	0.15385	0.0551938
337	0.209144	0.15615	0.84385	0.153975	0.0551688
338	0.209344	0.1566	0.8434	0.15425	0.0550937
339	0.209475	0.157	0.843	0.154475	0.055
340	0.209400	0.157	0.843	0.154425	0.054975
341	0.209456	0.156825	0.843175	0.15445	0.0550063
342	0.209725	0.156725	0.843275	0.15465	0.055075
343	0.209619	0.156575	0.843425	0.15445	0.0551688
344	0.209831	0.15695	0.84305	0.1547	0.0551313
345	0.209794	0.157075	0.842925	0.154625	0.0551688
346	0.209600	0.1567	0.8433	0.1544	0.0552
347	0.209469	0.15635	0.84365	0.154025	0.0554438
348	0.209363	0.156075	0.843925	0.15395	0.0554125
349	0.209344	0.15595	0.84405	0.153925	0.0554188
350	0.209569	0.155975	0.844025	0.15425	0.0553188
351	0.209469	0.155775	0.844225	0.15405	0.0554188
352	0.209338	0.155575	0.844425	0.15405	0.0552875
353	0.209550	0.155625	0.844375	0.154275	0.055275
354	0.209813	0.1559	0.8441	0.154575	0.0552375
355	0.209913	0.1562	0.8438	0.154725	0.0551875
356	0.210088	0.156475	0.843525	0.1549	0.0551875
357	0.210294	0.157025	0.842975	0.155225	0.0550688
358	0.210244	0.157225	0.842775	0.1553	0.0549438
359	0.210344	0.157175	0.842825	0.155325	0.0550187
360	0.210306	0.157475	0.842525	0.155375	0.0549313
361	0.210356	0.157475	0.842525	0.155325	0.0550312
362	0.210406	0.157475	0.842525	0.1553	0.0551063
363	0.210481	0.1575	0.8425	0.1554	0.0550812
364	0.210544	0.157375	0.842625	0.1553	0.0552438
365	0.210663	0.157675	0.842325	0.1555	0.0551625
366	0.210688	0.1574	0.8426	0.1555	0.0551875
367	0.210913	0.1574	0.8426	0.155775	0.0551375
368	0.210956	0.15765	0.84235	0.15575	0.0552062
369	0.210906	0.1577	0.8423	0.155825	0.0550812
370	0.210825	0.157675	0.842325	0.15575	0.055075
371	0.210813	0.1573	0.8427	0.1556	0.0552125
372	0.210856	0.156975	0.843025	0.155575	0.0552812
373	0.210850	0.1571	0.8429	0.1557	0.05515
374	0.210950	0.157225	0.842775	0.155875	0.055075
375	0.211019	0.15715	0.84285	0.155875	0.0551437
376	0.211094	0.15745	0.84255	0.1559	0.0551938
377	0.211269	0.157575	0.842425	0.156025	0.0552438
378	0.211375	0.15785	0.84215	0.1562	0.055175
379	0.211794	0.158375	0.841625	0.156625	0.0551688
380	0.211681	0.158625	0.841375	0.1566	0.0550812
381	0.211537	0.15865	0.84135	0.156425	0.0551125
382	0.211631	0.158525	0.841475	0.1564	0.0552313
383	0.211438	0.1582	0.8418	0.156	0.0554375
384	0.211519	0.158125	0.841875	0.1561	0.0554188
385	0.211787	0.158025	0.841975	0.156375	0.0554125
386	0.211831	0.158175	0.841825	0.1565	0.0553312
387	0.211600	0.158375	0.841625	0.156325	0.055275
388	0.211525	0.15805	0.84195	0.156175	0.05535
389	0.211731	0.158125	0.841875	0.1565	0.0552313
390	0.211694	0.1579	0.8421	0.1562	0.0554938
391	0.211738	0.1577	0.8423	0.15615	0.0555875
392	0.211775	0.1578	0.8422	0.15615	0.055625
393	0.211781	0.1578	0.8422	0.156175	0.0556063
394	0.211775	0.157875	0.842125	0.156325	0.05545
395	0.211938	0.158175	0.841825	0.1565	0.0554375
396	0.211994	0.15845	0.84155	0.15665	0.0553437
397	0.212000	0.15865	0.84135	0.15675	0.05525
398	0.211969	0.1585	0.8415	0.1566	0.0553688
399	0.212000	0.158425	0.841575	0.156575	0.055425
400	0.211850	0.158175	0.841825	0.156275	0.055575
401	0.212037	0.15815	0.84185	0.156425	0.0556125
402	0.212006	0.158025	0.841975	0.1564	0.0556063
403	0.212125	0.1582	0.8418	0.156575	0.05555
404	0.212081	0.157975	0.842025	0.1565	0.0555812
405	0.212019	0.1581	0.8419	0.156525	0.0554938
406	0.212050	0.158075	0.841925	0.156475	0.055575
407	0.212181	0.158225	0.841775	0.1567	0.0554813
408	0.212156	0.15805	0.84195	0.15665	0.0555063
409	0.212163	0.158025	0.841975	0.156625	0.0555375
410	0.212081	0.157925	0.842075	0.156625	0.0554562
411	0.212037	0.15765	0.84235	0.156475	0.0555625
412	0.212062	0.157825	0.842175	0.156675	0.0553875
413	0.212006	0.157525	0.842475	0.156475	0.0555312
414	0.212006	0.1575	0.8425	0.156575	0.0554313
415	0.212144	0.157425	0.842575	0.1567	0.0554438
416	0.212219	0.157575	0.842425	0.1568	0.0554188
417	0.212138	0.157675	0.842325	0.15665	0.0554875
418	0.212319	0.1578	0.8422	0.156775	0.0555438
419	0.212531	0.158	0.842	0.15705	0.0554813
420	0.212325	0.15795	0.84205	0.1567	0.055625
421	0.212481	0.158	0.842	0.1569	0.0555812
422	0.212319	0.158025	0.841975	0.1568	0.0555187
423	0.212406	0.157925	0.842075	0.1569	0.0555063
424	0.212369	0.157925	0.842075	0.15685	0.0555187
425	0.212481	0.15805	0.84195	0.157	0.0554813
426	0.212294	0.157925	0.842075	0.1568	0.0554938
427	0.212294	0.1577	0.8423	0.156725	0.0555688
428	0.212206	0.157475	0.842525	0.156625	0.0555812
429	0.212256	0.157275	0.842725	0.1566	0.0556562
430	0.212375	0.157325	0.842675	0.15675	0.055625
431	0.212419	0.1573	0.8427	0.156775	0.0556437
432	0.212537	0.157425	0.842575	0.156925	0.0556125
433	0.212500	0.157725	0.842275	0.157	0.0555
434	0.212631	0.157825	0.842175	0.1571	0.0555312
435	0.212744	0.158075	0.841925	0.157175	0.0555688
436	0.212806	0.1581	0.8419	0.157225	0.0555812
437	0.212787	0.157925	0.842075	0.15705	0.0557375
438	0.212913	0.158075	0.841925	0.15725	0.0556625
439	0.212938	0.158275	0.841725	0.15745	0.0554875
440	0.212956	0.158325	0.841675	0.1575	0.0554562
441	0.212775	0.15845	0.84155	0.157425	0.05535
442	0.212875	0.1582	0.8418	0.157425	0.05545
443	0.212838	0.158225	0.841775	0.157375	0.0554625
444	0.212888	0.157975	0.842025	0.157275	0.0556125
445	0.212856	0.158	0.842	0.157275	0.0555812
446	0.212831	0.158075	0.841925	0.1572	0.0556313
447	0.212919	0.158175	0.841825	0.1574	0.0555187
448	0.212938	0.1581	0.8419	0.157325	0.0556125
449	0.212919	0.1584	0.8416	0.1575	0.0554188
450	0.212863	0.1582	0.8418	0.15735	0.0555125
451	0.212831	0.1579	0.8421	0.157125	0.0557062
452	0.213000	0.157975	0.842025	0.157275	0.055725
453	0.213062	0.1582	0.8418	0.157375	0.0556875
454	0.213019	0.1583	0.8417	0.157375	0.0556437
455	0.213106	0.158425	0.841575	0.157475	0.0556313
456	0.213106	0.1583	0.8417	0.1574	0.0557062
457	0.212844	0.158025	0.841975	0.157125	0.0557187
458	0.212825	0.15795	0.84205	0.1571	0.055725
459	0.212888	0.1578	0.8422	0.157175	0.0557125
460	0.212869	0.1577	0.8423	0.1571	0.0557687
461	0.212981	0.1579	0.8421	0.1573	0.0556813
462	0.212938	0.15785	0.84215	0.15725	0.0556875
463	0.212975	0.1579	0.8421	0.157325	0.05565
464	0.212981	0.157875	0.842125	0.157325	0.0556562
465	0.213075	0.158025	0.841975	0.1575	0.055575
466	0.213100	0.158125	0.841875	0.157525	0.055575
467	0.213144	0.15815	0.84185	0.15755	0.0555937
468	0.213106	0.1582	0.8418	0.157575	0.0555312
469	0.213306	0.158225	0.841775	0.1578	0.0555063
470	0.213438	0.1586	0.8414	0.158	0.0554375
471	0.213419	0.15875	0.84125	0.158	0.0554188
472	0.213381	0.1588	0.8412	0.158025	0.0553563
473	0.213381	0.158675	0.841325	0.157925	0.0554562
474	0.213381	0.158525	0.841475	0.157725	0.0556562
475	0.213488	0.158775	0.841225	0.15795	0.0555375
476	0.213581	0.15885	0.84115	0.15805	0.0555312
477	0.213500	0.15885	0.84115	0.157875	0.055625
478	0.213556	0.158825	0.841175	0.157975	0.0555812
479	0.213613	0.15875	0.84125	0.157925	0.0556875
480	0.213619	0.15895	0.84105	0.15795	0.0556688
481	0.213806	0.159	0.841	0.158175	0.0556313
482	0.213600	0.15875	0.84125	0.157875	0.055725
483	0.213606	0.1588	0.8412	0.15785	0.0557563
484	0.213431	0.1588	0.8412	0.1577	0.0557313
485	0.213438	0.158475	0.841525	0.157525	0.0559125
486	0.213369	0.158475	0.841525	0.1575	0.0558688
487	0.213475	0.15835	0.84165	0.157575	0.0559
488	0.213438	0.15845	0.84155	0.1576	0.0558375
489	0.213438	0.158475	0.841525	0.15765	0.0557875
490	0.213450	0.158425	0.841575	0.15765	0.0558
491	0.213481	0.1584	0.8416	0.15775	0.0557313
492	0.213625	0.15835	0.84165	0.157825	0.0558
493	0.213600	0.1584	0.8416	0.157775	0.055825
494	0.213738	0.158625	0.841375	0.15805	0.0556875
495	0.213744	0.1588	0.8412	0.1581	0.0556437
496	0.213738	0.159025	0.840975	0.1581	0.0556375
497	0.213787	0.15875	0.84125	0.158	0.0557875
498	0.213819	0.15885	0.84115	0.158	0.0558188
499	0.213850	0.15885	0.84115	0.158125	0.055725
500	0.213869	0.158875	0.841125	0.158175	0.0556938
501	0.213931	0.15895	0.84105	0.15825	0.0556813
502	0.213894	0.158925	0.841075	0.15825	0.0556437
503	0.213863	0.1589	0.8411	0.158175	0.0556875
504	0.213806	0.158825	0.841175	0.158125	0.0556813
505	0.213844	0.1588	0.8412	0.158125	0.0557187
506	0.213850	0.1587	0.8413	0.158125	0.055725
507	0.213844	0.158725	0.841275	0.158225	0.0556188
508	0.213919	0.158825	0.841175	0.158275	0.0556437
509	0.213963	0.158925	0.841075	0.158325	0.0556375
510	0.213969	0.158825	0.841175	0.158275	0.0556938
511	0.214000	0.158875	0.841125	0.15835	0.05565
512	0.214019	0.1589	0.8411	0.158375	0.0556437
513	0.214031	0.15895	0.84105	0.158375	0.0556562
514	0.214138	0.15895	0.84105	0.158425	0.0557125
515	0.214131	0.159125	0.840875	0.158475	0.0556562
516	0.214012	0.15895	0.84105	0.1583	0.0557125
517	0.214069	0.159	0.841	0.15835	0.0557187
518	0.214163	0.15885	0.84115	0.158425	0.0557375
519	0.214163	0.158925	0.841075	0.15845	0.0557125
520	0.214238	0.159	0.841	0.15855	0.0556875
521	0.214256	0.159075	0.840925	0.158575	0.0556813
522	0.214231	0.1591	0.8409	0.15855	0.0556813
523	0.214356	0.1592	0.8408	0.158625	0.0557313
524	0.214431	0.159225	0.840775	0.1587	0.0557313
525	0.214463	0.159375	0.840625	0.158775	0.0556875
526	0.214375	0.15935	0.84065	0.158675	0.0557
527	0.214300	0.1592	0.8408	0.158575	0.055725
528	0.214325	0.159125	0.840875	0.158575	0.05575
529	0.214281	0.159225	0.840775	0.158625	0.0556562
530	0.214294	0.15905	0.84095	0.1586	0.0556938
531	0.214287	0.159	0.841	0.158525	0.0557625
532	0.214388	0.15895	0.84105	0.15855	0.0558375
533	0.214356	0.1589	0.8411	0.1585	0.0558563
534	0.214356	0.15895	0.84105	0.158575	0.0557812
535	0.214388	0.1589	0.8411	0.15855	0.0558375
536	0.214375	0.159025	0.840975	0.158625	0.05575
537	0.214381	0.159075	0.840925	0.158625	0.0557563
538	0.214444	0.15905	0.84095	0.158625	0.0558188
539	0.214438	0.159075	0.840925	0.1586	0.0558375
540	0.214550	0.1591	0.8409	0.158725	0.055825
541	0.214475	0.159175	0.840825	0.158675	0.0558
542	0.214556	0.159275	0.840725	0.15875	0.0558063
543	0.214463	0.1593	0.8407	0.15865	0.0558125
544	0.214488	0.159175	0.840825	0.1586	0.0558875
545	0.214481	0.159175	0.840825	0.1586	0.0558813
546	0.214544	0.159175	0.840825	0.158675	0.0558688
547	0.214506	0.15915	0.84085	0.1586	0.0559062
548	0.214506	0.1591	0.8409	0.15865	0.0558563
549	0.214456	0.15895	0.84105	0.158625	0.0558312
550	0.214488	0.158875	0.841125	0.158625	0.0558625
551	0.214519	0.15885	0.84115	0.15865	0.0558688
552	0.214581	0.158825	0.841175	0.15865	0.0559313
553	0.214575	0.158925	0.841075	0.15865	0.055925
554	0.214600	0.159075	0.840925	0.15875	0.05585
555	0.214613	0.159025	0.840975	0.158725	0.0558875
556	0.214600	0.159075	0.840925	0.158725	0.055875
557	0.214625	0.159025	0.840975	0.1587	0.055925
558	0.214569	0.159175	0.840825	0.1587	0.0558688
559	0.214656	0.1591	0.8409	0.158775	0.0558813
560	0.214594	0.159075	0.840925	0.1588	0.0557938
561	0.214613	0.159025	0.840975	0.1588	0.0558125
562	0.214594	0.158925	0.841075	0.1587	0.0558937
563	0.214569	0.158975	0.841025	0.1587	0.0558688
564	0.214650	0.158925	0.841075	0.158775	0.055875
565	0.214669	0.159	0.841	0.15885	0.0558188
566	0.214675	0.158975	0.841025	0.158775	0.0559
567	0.214725	0.159	0.841	0.15885	0.055875
568	0.214713	0.159075	0.840925	0.1589	0.0558125
569	0.214738	0.15895	0.84105	0.15885	0.0558875
570	0.214706	0.158875	0.841125	0.158775	0.0559313
571	0.214681	0.15895	0.84105	0.158775	0.0559062
572	0.214625	0.158875	0.841125	0.158725	0.0559
573	0.214600	0.158825	0.841175	0.1587	0.0559
574	0.214656	0.15875	0.84125	0.1587	0.0559562
575	0.214638	0.1588	0.8412	0.1587	0.0559375
576	0.214663	0.1589	0.8411	0.1588	0.0558625
577	0.214675	0.158875	0.841125	0.1588	0.055875
578	0.214700	0.1589	0.8411	0.15885	0.05585
579	0.214700	0.15895	0.84105	0.158875	0.055825
580	0.214675	0.1589	0.8411	0.1588	0.055875
581	0.214675	0.158825	0.841175	0.15875	0.055925
582	0.214650	0.1589	0.8411	0.158775	0.055875
583	0.214656	0.158775	0.841225	0.158725	0.0559313
584	0.214681	0.158825	0.841175	0.158775	0.0559062
585	0.214675	0.15875	0.84125	0.1587	0.055975
586	0.214669	0.158775	0.841225	0.15875	0.0559188
587	0.214688	0.1588	0.8412	0.15875	0.0559375
588	0.214650	0.1588	0.8412	0.158725	0.055925
589	0.214638	0.15875	0.84125	0.158675	0.0559625
590	0.214669	0.15875	0.84125	0.158675	0.0559938
591	0.214688	0.1588	0.8412	0.15875	0.0559375
592	0.214644	0.158725	0.841275	0.158675	0.0559687
593	0.214725	0.15885	0.84115	0.158825	0.0559
594	0.214681	0.158875	0.841125	0.1588	0.0558813
595	0.214694	0.158825	0.841175	0.1588	0.0558937
596	0.214719	0.158825	0.841175	0.158825	0.0558937
597	0.214756	0.158975	0.841025	0.158925	0.0558312
598	0.214769	0.15905	0.84095	0.158975	0.0557938
599	0.214763	0.159	0.841	0.15895	0.0558125
600	0.214731	0.159	0.841	0.158925	0.0558063
601	0.214725	0.15895	0.84105	0.1589	0.055825
602	0.214781	0.15895	0.84105	0.15895	0.0558312
603	0.214763	0.159	0.841	0.15895	0.0558125
604	0.214781	0.159	0.841	0.158975	0.0558063
605	0.214744	0.158875	0.841125	0.158875	0.0558688
606	0.214750	0.15885	0.84115	0.15885	0.0559
607	0.214763	0.1589	0.8411	0.1589	0.0558625
608	0.214763	0.1589	0.8411	0.1589	0.0558625
609	0.214763	0.1589	0.8411	0.1589	0.0558625
610	0.214763	0.1589	0.8411	0.1589	0.0558625
611	0.214763	0.1589	0.8411	0.1589	0.0558625
612	0.214763	0.1589	0.8411	0.1589	0.0558625
613	0.214763	0.1589	0.8411	0.1589	0.0558625
614	0.214763	0.1589	0.8411	0.1589	0.0558625
615	0.214775	0.1589	0.8411	0.1589	0.055875
616	0.214775	0.1589	0.8411	0.1589	0.055875
617	0.214775	0.1589	0.8411	0.1589	0.055875
618	0.214775	0.1589	0.8411	0.1589	0.055875
619	0.214775	0.1589	0.8411	0.1589	0.055875
620	0.214775	0.1589	0.8411	0.1589	0.055875
621	0.214775	0.1589	0.8411	0.1589	0.055875
622	0.214775	0.1589	0.8411	0.1589	0.055875
623	0.214775	0.1589	0.8411	0.1589	0.055875
624	0.214775	0.1589	0.8411	0.1589	0.055875
625	0.214775	0.1589	0.8411	0.1589	0.055875
626	0.214775	0.1589	0.8411	0.1589	0.055875
627	0.214775	0.1589	0.8411	0.1589	0.055875
628	0.214775	0.1589	0.8411	0.1589	0.055875
629	0.214775	0.1589	0.8411	0.1589	0.055875
630	0.214775	0.1589	0.8411	0.1589	0.055875
631	0.214775	0.1589	0.8411	0.1589	0.055875
632	0.214775	0.1589	0.8411	0.1589	0.055875
633	0.214775	0.1589	0.8411	0.1589	0.055875
634	0.214775	0.1589	0.8411	0.1589	0.055875
635	0.214775	0.1589	0.8411	0.1589	0.055875
636	0.214775	0.1589	0.8411	0.1589	0.055875
637	0.214775	0.1589	0.8411	0.1589	0.055875
638	0.214775	0.1589	0.8411	0.1589	0.055875
639	0.214775	0.1589	0.8411	0.1589	0.055875
640	0.214775	0.1589	0.8411	0.1589	0.055875
641	0.214775	0.1589	0.8411	0.1589	0.055875
642	0.214775	0.1589	0.8411	0.1589	0.055875
643	0.214775	0.1589	0.8411	0.1589	0.055875
644	0.214775	0.1589	0.8411	0.1589	0.055875
645	0.214775	0.1589	0.8411	0.1589	0.055875
646	0.214775	0.1589	0.8411	0.1589	0.055875
647	0.214775	0.1589	0.8411	0.1589	0.055875
648	0.214775	0.1589	0.8411	0.1589	0.055875
649	0.214775	0.1589	0.8411	0.1589	0.055875
650	0.214775	0.1589	0.8411	0.1589	0.055875
651	0.214775	0.1589	0.8411	0.1589	0.055875
652	0.214775	0.1589	0.8411	0.1589	0.055875
653	0.214775	0.1589	0.8411	0.1589	0.055875
654	0.214775	0.1589	0.8411	0.1589	0.055875
655	0.214775	0.1589	0.8411	0.1589	0.055875
656	0.214775	0.1589	0.8411	0.1589	0.055875
657	0.214775	0.1589	0.8411	0.1589	0.055875
658	0.214775	0.1589	0.8411	0.1589	0.055875
659	0.214775	0.1589	0.8411	0.1589	0.055875
660	0.214775	0.1589	0.8411	0.1589	0.055875
661	0.214775	0.1589	0.8411	0.1589	0.055875
662	0.214775	0.1589	0.8411	0.1589	0.055875
663	0.214775	0.1589	0.8411	0.1589	0.055875
664	0.214775	0.1589	0.8411	0.1589	0.055875
665	0.214775	0.1589	0.8411	0.1589	0.055875
666	0.214775	0.1589	0.8411	0.1589	0.055875
667	0.214775	0.1589	0.8411	0.1589	0.055875
668	0.214775	0.1589	0.8411	0.1589	0.055875
669	0.214775	0.1589	0.8411	0.1589	0.055875
670	0.214775	0.1589	0.8411	0.1589	0.055875
671	0.214775	0.1589	0.8411	0.1589	0.055875
672	0.214775	0.1589	0.8411	0.1589	0.055875
673	0.214775	0.1589	0.8411	0.1589	0.055875
674	0.214775	0.1589	0.8411	0.1589	0.055875
675	0.214775	0.1589	0.8411	0.1589	0.055875
676	0.214775	0.1589	0.8411	0.1589	0.055875
677	0.214775	0.1589	0.8411	0.1589	0.055875
678	0.214775	0.1589	0.8411	0.1589	0.055875
679	0.214775	0.1589	0.8411	0.1589	0.055875
680	0.214775	0.1589	0.8411	0.1589	0.055875
681	0.214775	0.1589	0.8411	0.1589	0.055875
682	0.214775	0.1589	0.8411	0.1589	0.055875
683	0.214775	0.1589	0.8411	0.1589	0.055875
684	0.214775	0.1589	0.8411	0.1589	0.055875
685	0.214775	0.1589	0.8411	0.1589	0.055875
686	0.214775	0.1589	0.8411	0.1589	0.055875
687	0.214775	0.1589	0.8411	0.1589	0.055875
688	0.214775	0.1589	0.8411	0.1589	0.055875
689	0.214775	0.1589	0.8411	0.1589	0.055875
690	0.214775	0.1589	0.8411	0.1589	0.055875
691	0.214775	0.1589	0.8411	0.1589	0.055875
692	0.214775	0.1589	0.8411	0.1589	0.055875
693	0.214775	0.1589	0.8411	0.1589	0.055875
694	0.214775	0.1589	0.8411	0.1589	0.055875
695	0.214775	0.1589	0.8411	0.1589	0.055875
696	0.214775	0.1589	0.8411	0.1589	0.055875
697	0.214775	0.1589	0.8411	0.1589	0.055875
698	0.214775	0.1589	0.8411	0.1589	0.055875
699	0.214775	0.1589	0.8411	0.1589	0.055875
700	0.214775	0.1589	0.8411	0.1589	0.055875
701	0.214775	0.1589	0.8411	0.1589	0.055875
702	0.214775	0.1589	0.8411	0.1589	0.055875
703	0.214775	0.1589	0.8411	0.1589	0.055875
704	0.214775	0.1589	0.8411	0.1589	0.055875
705	0.214775	0.1589	0.8411	0.1589	0.055875
706	0.214775	0.1589	0.8411	0.1589	0.055875
707	0.214775	0.1589	0.8411	0.1589	0.055875
708	0.214775	0.1589	0.8411	0.1589	0.055875
709	0.214775	0.1589	0.8411	0.1589	0.055875
710	0.214775	0.1589	0.8411	0.1589	0.055875
711	0.214775	0.1589	0.8411	0.1589	0.055875
712	0.214775	0.1589	0.8411	0.1589	0.055875
713	0.214775	0.1589	0.8411	0.1589	0.055875
714	0.214775	0.1589	0.8411	0.1589	0.055875
715	0.214775	0.1589	0.8411	0.1589	0.055875
716	0.214775	0.1589	0.8411	0.1589	0.055875
717	0.214775	0.1589	0.8411	0.1589	0.055875
718	0.214775	0.1589	0.8411	0.1589	0.055875
719	0.214775	0.1589	0.8411	0.1589	0.055875
720	0.214775	0.1589	0.8411	0.1589	0.055875
721	0.214775	0.1589	0.8411	0.1589	0.055875
722	0.214775	0.1589	0.8411	0.1589	0.055875
723	0.214775	0.1589	0.8411	0.1589	0.055875
724	0.214775	0.1589	0.8411	0.1589	0.055875
725	0.214775	0.1589	0.8411	0.1589	0.055875
726	0.214775	0.1589	0.8411	0.1589	0.055875
727	0.214775	0.1589	0.8411	0.1589	0.055875
728	0.214775	0.1589	0.8411	0.1589	0.055875
729	0.214775	0.1589	0.8411	0.1589	0.055875
730	0.214775	0.1589	0.8411	0.1589	0.055875
731	0.214775	0.1589	0.8411	0.1589	0.055875
732	0.214775	0.1589	0.8411	0.1589	0.055875
733	0.214775	0.1589	0.8411	0.1589	0.055875
734	0.214775	0.1589	0.8411	0.1589	0.055875
735	0.214775	0.1589	0.8411	0.1589	0.055875
736	0.214775	0.1589	0.8411	0.1589	0.055875
737	0.214775	0.1589	0.8411	0.1589	0.055875
738	0.214775	0.1589	0.8411	0.1589	0.055875
739	0.214775	0.1589	0.8411	0.1589	0.055875
740	0.214775	0.1589	0.8411	0.1589	0.055875
741	0.214775	0.1589	0.8411	0.1589	0.055875
742	0.214775	0.1589	0.8411	0.1589	0.055875
743	0.214775	0.1589	0.8411	0.1589	0.055875
744	0.214775	0.1589	0.8411	0.1589	0.055875
745	0.214775	0.1589	0.8411	0.1589	0.055875
746	0.214775	0.1589	0.8411	0.1589	0.055875
747	0.214775	0.1589	0.8411	0.1589	0.055875
748	0.214775	0.1589	0.8411	0.1589	0.055875
749	0.214775	0.1589	0.8411	0.1589	0.055875
750	0.214775	0.1589	0.8411	0.1589	0.055875
751	0.214775	0.1589	0.8411	0.1589	0.055875
752	0.214775	0.1589	0.8411	0.1589	0.055875
753	0.214775	0.1589	0.8411	0.1589	0.055875
754	0.214775	0.1589	0.8411	0.1589	0.055875
755	0.214775	0.1589	0.8411	0.1589	0.055875
756	0.214775	0.1589	0.8411	0.1589	0.055875
757	0.214775	0.1589	0.8411	0.1589	0.055875
758	0.214775	0.1589	0.8411	0.1589	0.055875
759	0.214775	0.1589	0.8411	0.1589	0.055875
760	0.214775	0.1589	0.8411	0.1589	0.055875
761	0.214775	0.1589	0.8411	0.1589	0.055875
762	0.214775	0.1589	0.8411	0.1589	0.055875
763	0.214775	0.1589	0.8411	0.1589	0.055875
764	0.214775	0.1589	0.8411	0.1589	0.055875
765	0.214775	0.1589	0.8411	0.1589	0.055875
766	0.214775	0.1589	0.8411	0.1589	0.055875
767	0.214775	0.1589	0.8411	0.1589	0.055875
768	0.214775	0.1589	0.8411	0.1589	0.055875
769	0.214775	0.1589	0.8411	0.1589	0.055875
770	0.214775	0.1589	0.8411	0.1589	0.055875
771	0.214775	0.1589	0.8411	0.1589	0.055875
772	0.214775	0.1589	0.8411	0.1589	0.055875
773	0.214775	0.1589	0.8411	0.1589	0.055875
774	0.214775	0.1589	0.8411	0.1589	0.055875
775	0.214775	0.1589	0.8411	0.1589	0.055875
776	0.214775	0.1589	0.8411	0.1589	0.055875
777	0.214775	0.1589	0.8411	0.1589	0.055875
778	0.214775	0.1589	0.8411	0.1589	0.055875
779	0.214775	0.1589	0.8411	0.1589	0.055875
780	0.214775	0.1589	0.8411	0.1589	0.055875
781	0.214775	0.1589	0.8411	0.1589	0.055875
782	0.214775	0.1589	0.8411	0.1589	0.055875
783	0.214775	0.1589	0.8411	0.1589	0.055875
784	0.214775	0.1589	0.8411	0.1589	0.055875
785	0.214775	0.1589	0.8411	0.1589	0.055875
786	0.214775	0.1589	0.8411	0.1589	0.055875
787	0.214775	0.1589	0.8411	0.1589	0.055875
788	0.214775	0.1589	0.8411	0.1589	0.055875
789	0.214775	0.1589	0.8411	0.1589	0.055875
790	0.214775	0.1589	0.8411	0.1589	0.055875
791	0.214775	0.1589	0.8411	0.1589	0.055875
792	0.214775	0.1589	0.8411	0.1589	0.055875
793	0.214775	0.1589	0.8411	0.1589	0.055875
794	0.214775	0.1589	0.8411	0.1589	0.055875
795	0.214775	0.1589	0.8411	0.1589	0.055875
796	0.214775	0.1589	0.8411	0.1589	0.055875
797	0.214775	0.1589	0.8411	0.1589	0.055875
798	0.214775	0.1589	0.8411	0.1589	0.055875
799	0.214775	0.1589	0.8411	0.1589	0.055875
800	0.214775	0.1589	0.8411	0.1589	0.055875
801	0.214775	0.1589	0.8411	0.1589	0.055875
802	0.214775	0.1589	0.8411	0.1589	0.055875
803	0.214775	0.1589	0.8411	0.1589	0.055875
804	0.214775	0.1589	0.8411	0.1589	0.055875
805	0.214775	0.1589	0.8411	0.1589	0.055875
806	0.214775	0.1589	0.8411	0.1589	0.055875
807	0.214775	0.1589	0.8411	0.1589	0.055875
808	0.214775	0.1589	0.8411	0.1589	0.055875
809	0.214775	0.1589	0.8411	0.1589	0.055875
810	0.214775	0.1589	0.8411	0.1589	0.055875
811	0.214775	0.1589	0.8411	0.1589	0.055875
812	0.214775	0.1589	0.8411	0.1589	0.055875
813	0.214775	0.1589	0.8411	0.1589	0.055875
814	0.214775	0.1589	0.8411	0.1589	0.055875
815	0.214775	0.1589	0.8411	0.1589	0.055875
816	0.214775	0.1589	0.8411	0.1589	0.055875
817	0.214775	0.1589	0.8411	0.1589	0.055875
818	0.214775	0.1589	0.8411	0.1589	0.055875
819	0.214775	0.1589	0.8411	0.1589	0.055875
820	0.214775	0.1589	0.8411	0.1589	0.055875
821	0.214775	0.1589	0.8411	0.1589	0.055875
822	0.214775	0.1589	0.8411	0.1589	0.055875
823	0.214775	0.1589	0.8411	0.1589	0.055875
824	0.214775	0.1589	0.8411	0.1589	0.055875
825	0.214775	0.1589	0.8411	0.1589	0.055875
826	0.214775	0.1589	0.8411	0.1589	0.055875
827	0.214775	0.1589	0.8411	0.1589	0.055875
828	0.214775	0.1589	0.8411	0.1589	0.055875
829	0.214775	0.1589	0.8411	0.1589	0.055875
830	0.214775	0.1589	0.8411	0.1589	0.055875
831	0.214775	0.1589	0.8411	0.1589	0.055875
832	0.214775	0.1589	0.8411	0.1589	0.055875
833	0.214775	0.1589	0.8411	0.1589	0.055875
834	0.214775	0.1589	0.8411	0.1589	0.055875
835	0.214775	0.1589	0.8411	0.1589	0.055875
836	0.214775	0.1589	0.8411	0.1589	0.055875
837	0.214775	0.1589	0.8411	0.1589	0.055875
838	0.214775	0.1589	0.8411	0.1589	0.055875
839	0.214775	0.1589	0.8411	0.1589	0.055875
840	0.214775	0.1589	0.8411	0.1589	0.055875
841	0.214775	0.1589	0.8411	0.1589	0.055875
842	0.214775	0.1589	0.8411	0.1589	0.055875
843	0.214775	0.1589	0.8411	0.1589	0.055875
844	0.214775	0.1589	0.8411	0.1589	0.055875
845	0.214775	0.1589	0.8411	0.1589	0.055875
846	0.214775	0.1589	0.8411	0.1589	0.055875
847	0.214775	0.1589	0.8411	0.1589	0.055875
848	0.214775	0.1589	0.8411	0.1589	0.055875
849	0.214775	0.1589	0.8411	0.1589	0.055875
850	0.214775	0.1589	0.8411	0.1589	0.055875
851	0.214775	0.1589	0.8411	0.1589	0.055875
852	0.214775	0.1589	0.8411	0.1589	0.055875
853	0.214775	0.1589	0.8411	0.1589	0.055875
854	0.214775	0.1589	0.8411	0.1589	0.055875
855	0.214775	0.1589	0.8411	0.1589	0.055875
856	0.214775	0.1589	0.8411	0.1589	0.055875
857	0.214775	0.1589	0.8411	0.1589	0.055875
858	0.214775	0.1589	0.8411	0.1589	0.055875
859	0.214775	0.1589	0.8411	0.1589	0.055875
860	0.214775	0.1589	0.8411	0.1589	0.055875
861	0.214775	0.1589	0.8411	0.1589	0.055875
862	0.214775	0.1589	0.8411	0.1589	0.055875
863	0.214775	0.1589	0.8411	0.1589	0.055875
864	0.214775	0.1589	0.8411	0.1589	0.055875
865	0.214775	0.1589	0.8411	0.1589	0.055875
866	0.214775	0.1589	0.8411	0.1589	0.055875
867	0.214775	0.1589	0.8411	0.1589	0.055875
868	0.214775	0.1589	0.8411	0.1589	0.055875
869	0.214775	0.1589	0.8411	0.1589	0.055875
870	0.214775	0.1589	0.8411	0.1589	0.055875
871	0.214775	0.1589	0.8411	0.1589	0.055875
872	0.214775	0.1589	0.8411	0.1589	0.055875
873	0.214775	0.1589	0.8411	0.1589	0.055875
874	0.214775	0.1589	0.8411	0.1589	0.055875
875	0.214775	0.1589	0.8411	0.1589	0.055875
876	0.214775	0.1589	0.8411	0.1589	0.055875
877	0.214775	0.1589	0.8411	0.1589	0.055875
878	0.214775	0.1589	0.8411	0.1589	0.055875
879	0.214775	0.1589	0.8411	0.1589	0.055875
880	0.214775	0.1589	0.8411	0.1589	0.055875
881	0.214775	0.1589	0.8411	0.1589	0.055875
882	0.214775	0.1589	0.8411	0.1589	0.055875
883	0.214775	0.1589	0.8411	0.1589	0.055875
884	0.214775	0.1589	0.8411	0.1589	0.055875
885	0.214775	0.1589	0.8411	0.1589	0.055875
886	0.214775	0.1589	0.8411	0.1589	0.055875
887	0.214775	0.1589	0.8411	0.1589	0.055875
888	0.214775	0.1589	0.8411	0.1589	0.055875
889	0.214775	0.1589	0.8411	0.1589	0.055875
890	0.214775	0.1589	0.8411	0.1589	0.055875
891	0.214775	0.1589	0.8411	0.1589	0.055875
892	0.214775	0.1589	0.8411	0.1589	0.055875
893	0.214775	0.1589	0.8411	0.1589	0.055875
894	0.214775	0.1589	0.8411	0.1589	0.055875
895	0.214775	0.1589	0.8411	0.1589	0.055875
896	0.214775	0.1589	0.8411	0.1589	0.055875
897	0.214775	0.1589	0.8411	0.1589	0.055875
898	0.214775	0.1589	0.8411	0.1589	0.055875
899	0.214775	0.1589	0.8411	0.1589	0.055875
900	0.214775	0.1589	0.8411	0.1589	0.055875
901	0.214775	0.1589	0.8411	0.1589	0.055875
902	0.214775	0.1589	0.8411	0.1589	0.055875
903	0.214775	0.1589	0.8411	0.1589	0.055875
904	0.214775	0.1589	0.8411	0.1589	0.055875
905	0.214775	0.1589	0.8411	0.1589	0.055875
906	0.214775	0.1589	0.8411	0.1589	0.055875
907	0.214775	0.1589	0.8411	0.1589	0.055875
908	0.214775	0.1589	0.8411	0.1589	0.055875
909	0.214775	0.1589	0.8411	0.1589	0.055875
910	0.214775	0.1589	0.8411	0.1589	0.055875
911	0.214775	0.1589	0.8411	0.1589	0.055875
912	0.214775	0.1589	0.8411	0.1589	0.055875
913	0.214775	0.1589	0.8411	0.1589	0.055875
914	0.214775	0.1589	0.8411	0.1589	0.055875
915	0.214775	0.1589	0.8411	0.1589	0.055875
916	0.214775	0.1589	0.8411	0.1589	0.055875
917	0.214775	0.1589	0.8411	0.1589	0.055875
918	0.214775	0.1589	0.8411	0.1589	0.055875
919	0.214775	0.1589	0.8411	0.1589	0.055875
920	0.214775	0.1589	0.8411	0.1589	0.055875
921	0.214775	0.1589	0.8411	0.1589	0.055875
922	0.214775	0.1589	0.8411	0.1589	0.055875
923	0.214775	0.1589	0.8411	0.1589	0.055875
924	0.214775	0.1589	0.8411	0.1589	0.055875
925	0.214775	0.1589	0.8411	0.1589	0.055875
926	0.214775	0.1589	0.8411	0.1589	0.055875
927	0.214775	0.1589	0.8411	0.1589	0.055875
928	0.214775	0.1589	0.8411	0.1589	0.055875
929	0.214775	0.1589	0.8411	0.1589	0.055875
930	0.214775	0.1589	0.8411	0.1589	0.055875
931	0.214775	0.1589	0.8411	0.1589	0.055875
932	0.214775	0.1589	0.8411	0.1589	0.055875
933	0.214775	0.1589	0.8411	0.1589	0.055875
934	0.214775	0.1589	0.8411	0.1589	0.055875
935	0.214775	0.1589	0.8411	0.1589	0.055875
936	0.214775	0.1589	0.8411	0.1589	0.055875
937	0.214775	0.1589	0.8411	0.1589	0.055875
938	0.214775	0.1589	0.8411	0.1589	0.055875
939	0.214775	0.1589	0.8411	0.1589	0.055875
940	0.214775	0.1589	0.8411	0.1589	0.055875
941	0.214775	0.1589	0.8411	0.1589	0.055875
942	0.214775	0.1589	0.8411	0.1589	0.055875
943	0.214775	0.1589	0.8411	0.1589	0.055875
944	0.214775	0.1589	0.8411	0.1589	0.055875
945	0.214775	0.1589	0.8411	0.1589	0.055875
946	0.214775	0.1589	0.8411	0.1589	0.055875
947	0.214775	0.1589	0.8411	0.1589	0.055875
948	0.214775	0.1589	0.8411	0.1589	0.055875
949	0.214775	0.1589	0.8411	0.1589	0.055875
950	0.214775	0.1589	0.8411	0.1589	0.055875
951	0.214775	0.1589	0.8411	0.1589	0.055875
952	0.214775	0.1589	0.8411	0.1589	0.055875
953	0.214775	0.1589	0.8411	0.1589	0.055875
954	0.214775	0.1589	0.8411	0.1589	0.055875
955	0.214775	0.1589	0.8411	0.1589	0.055875
956	0.214775	0.1589	0.8411	0.1589	0.055875
957	0.214775	0.1589	0.8411	0.1589	0.055875
958	0.214775	0.1589	0.8411	0.1589	0.055875
959	0.214775	0.1589	0.8411	0.1589	0.055875
960	0.214775	0.1589	0.8411	0.1589	0.055875
961	0.214775	0.1589	0.8411	0.1589	0.055875
962	0.214775	0.1589	0.8411	0.1589	0.055875
963	0.214775	0.1589	0.8411	0.1589	0.055875
964	0.214775	0.1589	0.8411	0.1589	0.055875
965	0.214775	0.1589	0.8411	0.1589	0.055875
966	0.214775	0.1589	0.8411	0.1589	0.055875
967	0.214775	0.1589	0.8411	0.1589	0.055875
968	0.214775	0.1589	0.8411	0.1589	0.055875
969	0.214775	0.1589	0.8411	0.1589	0.055875
970	0.214775	0.1589	0.8411	0.1589	0.055875
971	0.214775	0.1589	0.8411	0.1589	0.055875
972	0.214775	0.1589	0.8411	0.1589	0.055875
973	0.214775	0.1589	0.8411	0.1589	0.055875
974	0.214775	0.1589	0.8411	0.1589	0.055875
975	0.214775	0.1589	0.8411	0.1589	0.055875
976	0.214775	0.1589	0.8411	0.1589	0.055875
977	0.214775	0.1589	0.8411	0.1589	0.055875
978	0.214775	0.1589	0.8411	0.1589	0.055875
979	0.214775	0.1589	0.8411	0.1589	0.055875
980	0.214775	0.1589	0.8411	0.1589	0.055875
981	0.214775	0.1589	0.8411	0.1589	0.055875
982	0.214775	0.1589	0.8411	0.1589	0.055875
983	0.214775	0.1589	0.8411	0.1589	0.055875
984	0.214775	0.1589	0.8411	0.1589	0.055875
985	0.214775	0.1589	0.8411	0.1589	0.055875
986	0.214775	0.1589	0.8411	0.1589	0.055875
987	0.214775	0.1589	0.8411	0.1589	0.055875
988	0.214775	0.1589	0.8411	0.1589	0.055875
989	0.214775	0.1589	0.8411	0.1589	0.055875
990	0.214775	0.1589	0.8411	0.1589	0.055875
991	0.214775	0.1589	0.8411	0.1589	0.055875
992	0.214775	0.1589	0.8411	0.1589	0.055875
993	0.214775	0.1589	0.8411	0.1589	0.055875
994	0.214775	0.1589	0.8411	0.1589	0.055875
995	0.214775	0.1589	0.8411	0.1589	0.055875
996	0.214775	0.1589	0.8411	0.1589	0.055875
997	0.214775	0.1589	0.8411	0.1589	0.055875
998	0.214775	0.1589	0.8411	0.1589	0.055875
999	0.214775	0.1589	0.8411	0.1589	0.055875
1000	0.214775	0.1589	0.8411	0.1589	0.055875
1001	0.214775	0.1589	0.8411	0.1589	0.055875
1002	0.214775	0.1589	0.8411	0.1589	0.055875
1003	0.214775	0.1589	0.8411	0.1589	0.055875
1004	0.214775	0.1589	0.8411	0.1589	0.055875
1005	0.214775	0.1589	0.8411	0.1589	0.055875
1006	0.214775	0.1589	0.8411	0.1589	0.055875
1007	0.214775	0.1589	0.8411	0.1589	0.055875
1008	0.214775	0.1589	0.8411	0.1589	0.055875
1009	0.214775	0.1589	0.8411	0.1589	0.055875
1010	0.214775	0.1589	0.8411	0.1589	0.055875
1011	0.214775	0.1589	0.8411	0.1589	0.055875
1012	0.214775	0.1589	0.8411	0.1589	0.055875
1013	0.214775	0.1589	0.8411	0.1589	0.055875
1014	0.214775	0.1589	0.8411	0.1589	0.055875
1015	0.214775	0.1589	0.8411	0.1589	0.055875
1016	0.214775	0.1589	0.8411	0.1589	0.055875
1017	0.214775	0.1589	0.8411	0.1589	0.055875
1018	0.214775	0.1589	0.8411	0.1589	0.055875
1019	0.214775	0.1589	0.8411	0.1589	0.055875
1020	0.214775	0.1589	0.8411	0.1589	0.055875
1021	0.214775	0.1589	0.8411	0.1589	0.055875
1022	0.214775	0.1589	0.8411	0.1589	0.055875
1023	0.214775	0.1589	0.8411	0.1589	0.055875
1024	0.214775	0.1589	0.8411	0.1589	0.055875
1025	0.214775	0.1589	0.8411	0.1589	0.055875
1026	0.214775	0.1589	0.8411	0.1589	0.055875
1027	0.214775	0.1589	0.8411	0.1589	0.055875
1028	0.214775	0.1589	0.8411	0.1589	0.055875
1029	0.214775	0.1589	0.8411	0.1589	0.055875
1030	0.214775	0.1589	0.8411	0.1589	0.055875
1031	0.214775	0.1589	0.8411	0.1589	0.055875
1032	0.214775	0.1589	0.8411	0.1589	0.055875
1033	0.214775	0.1589	0.8411	0.1589	0.055875
1034	0.214775	0.1589	0.8411	0.1589	0.055875
1035	0.214775	0.1589	0.8411	0.1589	0.055875
1036	0.214775	0.1589	0.8411	0.1589	0.055875
1037	0.214775	0.1589	0.8411	0.1589	0.055875
1038	0.214775	0.1589	0.8411	0.1589	0.055875
1039	0.214775	0.1589	0.8411	0.1589	0.055875
1040	0.214775	0.1589	0.8411	0.1589	0.055875
1041	0.214775	0.1589	0.8411	0.1589	0.055875
1042	0.214775	0.1589	0.8411	0.1589	0.055875
1043	0.214775	0.1589	0.8411	0.1589	0.055875
1044	0.214775	0.1589	0.8411	0.1589	0.055875
1045	0.214775	0.1589	0.8411	0.1589	0.055875
1046	0.214775	0.1589	0.8411	0.1589	0.055875
1047	0.214775	0.1589	0.8411	0.1589	0.055875
1048	0.214775	0.1589	0.8411	0.1589	0.055875
1049	0.214775	0.1589	0.8411	0.1589	0.055875
1050	0.214775	0.1589	0.8411	0.1589	0.055875
1051	0.214775	0.1589	0.8411	0.1589	0.055875
1052	0.214775	0.1589	0.8411	0.1589	0.055875
1053	0.214775	0.1589	0.8411	0.1589	0.055875
1054	0.214775	0.1589	0.8411	0.1589	0.055875
1055	0.214775	0.1589	0.8411	0.1589	0.055875
1056	0.214775	0.1589	0.8411	0.1589	0.055875
1057	0.214775	0.1589	0.8411	0.1589	0.055875
1058	0.214775	0.1589	0.8411	0.1589	0.055875
1059	0.214775	0.1589	0.8411	0.1589	0.055875
1060	0.214775	0.1589	0.8411	0.1589	0.055875
1061	0.214775	0.1589	0.8411	0.1589	0.055875
1062	0.214775	0.1589	0.8411	0.1589	0.055875
1063	0.214775	0.1589	0.8411	0.1589	0.055875
1064	0.214775	0.1589	0.8411	0.1589	0.055875
1065	0.214775	0.1589	0.8411	0.1589	0.055875
1066	0.214775	0.1589	0.8411	0.1589	0.055875
1067	0.214775	0.1589	0.8411	0.1589	0.055875
1068	0.214775	0.1589	0.8411	0.1589	0.055875
1069	0.214775	0.1589	0.8411	0.1589	0.055875
1070	0.214775	0.1589	0.8411	0.1589	0.055875
1071	0.214775	0.1589	0.8411	0.1589	0.055875
1072	0.214775	0.1589	0.8411	0.1589	0.055875
1073	0.214775	0.1589	0.8411	0.1589	0.055875
1074	0.214775	0.1589	0.8411	0.1589	0.055875
1075	0.214775	0.1589	0.8411	0.1589	0.055875
1076	0.214775	0.1589	0.8411	0.1589	0.055875
1077	0.214775	0.1589	0.8411	0.1589	0.055875
1078	0.214775	0.1589	0.8411	0.1589	0.055875
1079	0.214775	0.1589	0.8411	0.1589	0.055875
1080	0.214775	0.1589	0.8411	0.1589	0.055875
1081	0.214775	0.1589	0.8411	0.1589	0.055875
1082	0.214775	0.1589	0.8411	0.1589	0.055875
1083	0.214775	0.1589	0.8411	0.1589	0.055875
1084	0.214775	0.1589	0.8411	0.1589	0.055875
1085	0.214775	0.1589	0.8411	0.1589	0.055875
1086	0.214775	0.1589	0.8411	0.1589	0.055875
1087	0.214775	0.1589	0.8411	0.1589	0.055875
1088	0.214775	0.1589	0.8411	0.1589	0.055875
1089	0.214775	0.1589	0.8411	0.1589	0.055875
1090	0.214775	0.1589	0.8411	0.1589	0.055875
1091	0.214775	0.1589	0.8411	0.1589	0.055875
1092	0.214775	0.1589	0.8411	0.1589	0.055875
1093	0.214775	0.1589	0.8411	0.1589	0.055875
1094	0.214775	0.1589	0.8411	0.1589	0.055875
1095	0.214775	0.1589	0.8411	0.1589	0.055875
1096	0.214775	0.1589	0.8411	0.1589	0.055875
1097	0.214775	0.1589	0.8411	0.1589	0.055875
1098	0.214775	0.1589	0.8411	0.1589	0.055875
1099	0.214775	0.1589	0.8411	0.1589	0.055875
1100	0.214775	0.1589	0.8411	0.1589	0.055875
1101	0.214775	0.1589	0.8411	0.1589	0.055875
1102	0.214775	0.1589	0.8411	0.1589	0.055875
1103	0.214775	0.1589	0.8411	0.1589	0.055875
1104	0.214775	0.1589	0.8411	0.1589	0.055875
1105	0.214775	0.1589	0.8411	0.1589	0.055875
1106	0.214775	0.1589	0.8411	0.1589	0.055875
1107	0.214775	0.1589	0.8411	0.1589	0.055875
1108	0.214775	0.1589	0.8411	0.1589	0.055875
1109	0.214775	0.1589	0.8411	0.1589	0.055875
1110	0.214775	0.1589	0.8411	0.1589	0.055875
1111	0.214775	0.1589	0.8411	0.1589	0.055875
1112	0.214775	0.1589	0.8411	0.1589	0.055875
1113	0.214775	0.1589	0.8411	0.1589	0.055875
1114	0.214775	0.1589	0.8411	0.1589	0.055875
1115	0.214775	0.1589	0.8411	0.1589	0.055875
1116	0.214775	0.1589	0.8411	0.1589	0.055875
1117	0.214775	0.1589	0.8411	0.1589	0.055875
1118	0.214775	0.1589	0.8411	0.1589	0.055875
1119	0.214775	0.1589	0.8411	0.1589	0.055875
1120	0.214775	0.1589	0.8411	0.1589	0.055875
1121	0.214775	0.1589	0.8411	0.1589	0.055875
1122	0.214775	0.1589	0.8411	0.1589	0.055875
1123	0.214775	0.1589	0.8411	0.1589	0.055875
1124	0.214775	0.1589	0.8411	0.1589	0.055875
1125	0.214775	0.1589	0.8411	0.1589	0.055875
1126	0.214775	0.1589	0.8411	0.1589	0.055875
1127	0.214775	0.1589	0.8411	0.1589	0.055875
1128	0.214775	0.1589	0.8411	0.1589	0.055875
1129	0.214775	0.1589	0.8411	0.1589	0.055875
1130	0.214775	0.1589	0.8411	0.1589	0.055875
1131	0.214775	0.1589	0.8411	0.1589	0.055875
1132	0.214775	0.1589	0.8411	0.1589	0.055875
1133	0.214775	0.1589	0.8411	0.1589	0.055875
1134	0.214775	0.1589	0.8411	0.1589	0.055875
1135	0.214775	0.1589	0.8411	0.1589	0.055875
1136	0.214775	0.1589	0.8411	0.1589	0.055875
1137	0.214775	0.1589	0.8411	0.1589	0.055875
1138	0.214775	0.1589	0.8411	0.1589	0.055875
1139	0.214775	0.1589	0.8411	0.1589	0.055875
1140	0.214775	0.1589	0.8411	0.1589	0.055875
1141	0.214775	0.1589	0.8411	0.1589	0.055875
1142	0.214775	0.1589	0.8411	0.1589	0.055875
1143	0.214775	0.1589	0.8411	0.1589	0.055875
1144	0.214775	0.1589	0.8411	0.1589	0.055875
1145	0.214775	0.1589	0.8411	0.1589	0.055875
1146	0.214775	0.1589	0.8411	0.1589	0.055875
1147	0.214775	0.1589	0.8411	0.1589	0.055875
1148	0.214775	0.1589	0.8411	0.1589	0.055875
1149	0.214775	0.1589	0.8411	0.1589	0.055875
1150	0.214775	0.1589	0.8411	0.1589	0.055875
1151	0.214775	0.1589	0.8411	0.1589	0.055875
1152	0.214775	0.1589	0.8411	0.1589	0.055875
1153	0.214775	0.1589	0.8411	0.1589	0.055875
1154	0.214775	0.1589	0.8411	0.1589	0.055875
1155	0.214775	0.1589	0.8411	0.1589	0.055875
1156	0.214775	0.1589	0.8411	0.1589	0.055875
1157	0.214775	0.1589	0.8411	0.1589	0.055875
1158	0.214775	0.1589	0.8411	0.1589	0.055875
1159	0.214775	0.1589	0.8411	0.1589	0.055875
1160	0.214775	0.1589	0.8411	0.1589	0.055875
1161	0.214775	0.1589	0.8411	0.1589	0.055875
1162	0.214775	0.1589	0.8411	0.1589	0.055875
1163	0.214775	0.1589	0.8411	0.1589	0.055875
1164	0.214775	0.1589	0.8411	0.1589	0.055875
1165	0.214775	0.1589	0.8411	0.1589	0.055875
1166	0.214775	0.1589	0.8411	0.1589	0.055875
1167	0.214775	0.1589	0.8411	0.1589	0.055875
1168	0.214775	0.1589	0.8411	0.1589	0.055875
1169	0.214775	0.1589	0.8411	0.1589	0.055875
1170	0.214775	0.1589	0.8411	0.1589	0.055875
1171	0.214775	0.1589	0.8411	0.1589	0.055875
1172	0.214775	0.1589	0.8411	0.1589	0.055875
1173	0.214775	0.1589	0.8411	0.1589	0.055875
1174	0.214775	0.1589	0.8411	0.1589	0.055875
1175	0.214775	0.1589	0.8411	0.1589	0.055875
1176	0.214775	0.1589	0.8411	0.1589	0.055875
1177	0.214775	0.1589	0.8411	0.1589	0.055875
1178	0.214775	0.1589	0.8411	0.1589	0.055875
1179	0.214775	0.1589	0.8411	0.1589	0.055875
1180	0.214775	0.1589	0.8411	0.1589	0.055875
1181	0.214775	0.1589	0.8411	0.1589	0.055875
1182	0.214775	0.1589	0.8411	0.1589	0.055875
1183	0.214775	0.1589	0.8411	0.1589	0.055875
1184	0.214775	0.1589	0.8411	0.1589	0.055875
1185	0.214775	0.1589	0.8411	0.1589	0.055875
1186	0.214775	0.1589	0.8411	0.1589	0.055875
1187	0.214775	0.1589	0.8411	0.1589	0.055875
1188	0.214775	0.1589	0.8411	0.1589	0.055875
1189	0.214775	0.1589	0.8411	0.1589	0.055875
1190	0.214775	0.1589	0.8411	0.1589	0.055875
1191	0.214775	0.1589	0.8411	0.1589	0.055875
1192	0.214775	0.1589	0.8411	0.1589	0.055875
1193	0.214775	0.1589	0.8411	0.1589	0.055875
1194	0.214775	0.1589	0.8411	0.1589	0.055875
1195	0.214775	0.1589	0.8411	0.1589	0.055875
1196	0.214775	0.1589	0.8411	0.1589	0.055875
1197	0.214775	0.1589	0.8411	0.1589	0.055875
1198	0.214775	0.1589	0.8411	0.1589	0.055875
1199	0.214775	0.1589	0.8411	0.1589	0.055875
1200	0.214775	0.1589	0.8411	0.1589	0.055875
1201	0.214775	0.1589	0.8411	0.1589	0.055875
1202	0.214775	0.1589	0.8411	0.1589	0.055875
1203	0.214775	0.1589	0.8411	0.1589	0.055875
1204	0.214775	0.1589	0.8411	0.1589	0.055875
1205	0.214775	0.1589	0.8411	0.1589	0.055875
1206	0.214775	0.1589	0.8411	0.1589	0.055875
1207	0.214775	0.1589	0.8411	0.1589	0.055875
1208	0.214775	0.1589	0.8411	0.1589	0.055875
1209	0.214775	0.1589	0.8411	0.1589	0.055875
1210	0.214775	0.1589	0.8411	0.1589	0.055875
1211	0.214775	0.1589	0.8411	0.1589	0.055875
1212	0.214775	0.1589	0.8411	0.1589	0.055875
1213	0.214775	0.1589	0.8411	0.1589	0.055875
1214	0.214775	0.1589	0.8411	0.1589	0.055875
1215	0.214775	0.1589	0.8411	0.1589	0.055875
1216	0.214775	0.1589	0.8411	0.1589	0.055875
1217	0.214775	0.1589	0.8411	0.1589	0.055875
1218	0.214775	0.1589	0.8411	0.1589	0.055875
1219	0.214775	0.1589	0.8411	0.1589	0.055875
1220	0.214775	0.1589	0.8411	0.1589	0.055875
1221	0.214775	0.1589	0.8411	0.1589	0.055875
1222	0.214775	0.1589	0.8411	0.1589	0.055875
1223	0.214775	0.1589	0.8411	0.1589	0.055875
1224	0.214775	0.1589	0.8411	0.1589	0.055875
1225	0.214775	0.1589	0.8411	0.1589	0.055875
1226	0.214775	0.1589	0.8411	0.1589	0.055875
1227	0.214775	0.1589	0.8411	0.1589	0.055875
1228	0.214775	0.1589	0.8411	0.1589	0.055875
1229	0.214775	0.1589	0.8411	0.1589	0.055875
1230	0.214775	0.1589	0.8411	0.1589	0.055875
1231	0.214775	0.1589	0.8411	0.1589	0.055875
1232	0.214775	0.1589	0.8411	0.1589	0.055875
1233	0.214775	0.1589	0.8411	0.1589	0.055875
1234	0.214775	0.1589	0.8411	0.1589	0.055875
1235	0.214775	0.1589	0.8411	0.1589	0.055875
1236	0.214775	0.1589	0.8411	0.1589	0.055875
1237	0.214775	0.1589	0.8411	0.1589	0.055875
1238	0.214775	0.1589	0.8411	0.1589	0.055875
1239	0.214775	0.1589	0.8411	0.1589	0.055875
1240	0.214775	0.1589	0.8411	0.1589	0.055875
1241	0.214775	0.1589	0.8411	0.1589	0.055875
1242	0.214775	0.1589	0.8411	0.1589	0.055875
1243	0.214775	0.1589	0.8411	0.1589	0.055875
1244	0.214775	0.1589	0.8411	0.1589	0.055875
1245	0.214775	0.1589	0.8411	0.1589	0.055875
1246	0.214775	0.1589	0.8411	0.1589	0.055875
1247	0.214775	0.1589	0.8411	0.1589	0.055875
1248	0.214775	0.1589	0.8411	0.1589	0.055875
1249	0.214775	0.1589	0.8411	0.1589	0.055875
1250	0.214775	0.1589	0.8411	0.1589	0.055875
1251	0.214775	0.1589	0.8411	0.1589	0.055875
1252	0.214775	0.1589	0.8411	0.1589	0.055875
1253	0.214775	0.1589	0.8411	0.1589	0.055875
1254	0.214775	0.1589	0.8411	0.1589	0.055875
1255	0.214775	0.1589	0.8411	0.1589	0.055875
1256	0.214775	0.1589	0.8411	0.1589	0.055875
1257	0.214775	0.1589	0.8411	0.1589	0.055875
1258	0.214775	0.1589	0.8411	0.1589	0.055875
1259	0.214775	0.1589	0.8411	0.1589	0.055875
1260	0.214775	0.1589	0.8411	0.1589	0.055875
1261	0.214775	0.1589	0.8411	0.1589	0.055875
1262	0.214775	0.1589	0.8411	0.1589	0.055875
1263	0.214775	0.1589	0.8411	0.1589	0.055875
1264	0.214775	0.1589	0.8411	0.1589	0.055875
1265	0.214775	0.1589	0.8411	0.1589	0.055875
1266	0.214775	0.1589	0.8411	0.1589	0.055875
1267	0.214775	0.1589	0.8411	0.1589	0.055875
1268	0.214775	0.1589	0.8411	0.1589	0.055875
1269	0.214775	0.1589	0.8411	0.1589	0.055875
1270	0.214775	0.1589	0.8411	0.1589	0.055875
1271	0.214775	0.1589	0.8411	0.1589	0.055875
1272	0.214775	0.1589	0.8411	0.1589	0.055875
1273	0.214775	0.1589	0.8411	0.1589	0.055875
1274	0.214775	0.1589	0.8411	0.1589	0.055875
1275	0.214775	0.1589	0.8411	0.1589	0.055875
1276	0.214775	0.1589	0.8411	0.1589	0.055875
1277	0.214775	0.1589	0.8411	0.1589	0.055875
1278	0.214775	0.1589	0.8411	0.1589	0.055875
1279	0.214775	0.1589	0.8411	0.1589	0.055875
1280	0.214775	0.1589	0.8411	0.1589	0.055875
1281	0.214775	0.1589	0.8411	0.1589	0.055875
1282	0.214775	0.1589	0.8411	0.1589	0.055875
1283	0.214775	0.1589	0.8411	0.1589	0.055875
1284	0.214775	0.1589	0.8411	0.1589	0.055875
1285	0.214775	0.1589	0.8411	0.1589	0.055875
1286	0.214775	0.1589	0.8411	0.1589	0.055875
1287	0.214775	0.1589	0.8411	0.1589	0.055875
1288	0.214775	0.1589	0.8411	0.1589	0.055875
1289	0.214775	0.1589	0.8411	0.1589	0.055875
1290	0.214775	0.1589	0.8411	0.1589	0.055875
1291	0.214775	0.1589	0.8411	0.1589	0.055875
1292	0.214775	0.1589	0.8411	0.1589	0.055875
1293	0.214775	0.1589	0.8411	0.1589	0.055875
1294	0.214775	0.1589	0.8411	0.1589	0.055875
1295	0.214775	0.1589	0.8411	0.1589	0.055875
1296	0.214775	0.1589	0.8411	0.1589	0.055875
1297	0.214775	0.1589	0.8411	0.1589	0.055875
1298	0.214775	0.1589	0.8411	0.1589	0.055875
1299	0.214775	0.1589	0.8411	0.1589	0.055875
1300	0.214775	0.1589	0.8411	0.1589	0.055875
1301	0.214775	0.1589	0.8411	0.1589	0.055875
1302	0.214775	0.1589	0.8411	0.1589	0.055875
1303	0.214775	0.1589	0.8411	0.1589	0.055875
1304	0.214775	0.1589	0.8411	0.1589	0.055875
1305	0.214775	0.1589	0.8411	0.1589	0.055875
1306	0.214775	0.1589	0.8411	0.1589	0.055875
1307	0.214775	0.1589	0.8411	0.1589	0.055875
1308	0.214775	0.1589	0.8411	0.1589	0.055875
1309	0.214775	0.1589	0.8411	0.1589	0.055875
1310	0.214775	0.1589	0.8411	0.1589	0.055875
1311	0.214775	0.1589	0.8411	0.1589	0.055875
1312	0.214775	0.1589	0.8411	0.1589	0.055875
1313	0.214775	0.1589	0.8411	0.1589	0.055875
1314	0.214775	0.1589	0.8411	0.1589	0.055875
1315	0.214775	0.1589	0.8411	0.1589	0.055875
1316	0.214775	0.1589	0.8411	0.1589	0.055875
1317	0.214775	0.1589	0.8411	0.1589	0.055875
1318	0.214775	0.1589	0.8411	0.1589	0.055875
1319	0.214775	0.1589	0.8411	0.1589	0.055875
1320	0.214775	0.1589	0.8411	0.1589	0.055875
1321	0.214775	0.1589	0.8411	0.1589	0.055875
1322	0.214775	0.1589	0.8411	0.1589	0.055875
1323	0.214775	0.1589	0.8411	0.1589	0.055875
1324	0.214775	0.1589	0.8411	0.1589	0.055875
1325	0.214775	0.1589	0.8411	0.1589	0.055875
1326	0.214775	0.1589	0.8411	0.1589	0.055875
1327	0.214775	0.1589	0.8411	0.1589	0.055875
1328	0.214775	0.1589	0.8411	0.1589	0.055875
1329	0.214775	0.1589	0.8411	0.1589	0.055875
1330	0.214775	0.1589	0.8411	0.1589	0.055875
1331	0.214775	0.1589	0.8411	0.1589	0.055875
1332	0.214775	0.1589	0.8411	0.1589	0.055875
1333	0.214775	0.1589	0.8411	0.1589	0.055875
1334	0.214775	0.1589	0.8411	0.1589	0.055875
1335	0.214775	0.1589	0.8411	0.1589	0.055875
1336	0.214775	0.1589	0.8411	0.1589	0.055875
1337	0.214775	0.1589	0.8411	0.1589	0.055875
1338	0.214775	0.1589	0.8411	0.1589	0.055875
1339	0.214775	0.1589	0.8411	0.1589	0.055875
1340	0.214775	0.1589	0.8411	0.1589	0.055875
1341	0.214775	0.1589	0.8411	0.1589	0.055875
1342	0.214775	0.1589	0.8411	0.1589	0.055875
1343	0.214775	0.1589	0.8411	0.1589	0.055875
1344	0.214775	0.1589	0.8411	0.1589	0.055875
1345	0.214775	0.1589	0.8411	0.1589	0.055875
1346	0.214775	0.1589	0.8411	0.1589	0.055875
1347	0.214775	0.1589	0.8411	0.1589	0.055875
1348	0.214775	0.1589	0.8411	0.1589	0.055875
1349	0.214775	0.1589	0.8411	0.1589	0.055875
1350	0.214775	0.1589	0.8411	0.1589	0.055875
1351	0.214775	0.1589	0.8411	0.1589	0.055875
1352	0.214775	0.1589	0.8411	0.1589	0.055875
1353	0.214775	0.1589	0.8411	0.1589	0.055875
1354	0.214775	0.1589	0.8411	0.1589	0.055875
1355	0.214775	0.1589	0.8411	0.1589	0.055875
1356	0.214775	0.1589	0.8411	0.1589	0.055875
1357	0.214775	0.1589	0.8411	0.1589	0.055875
1358	0.214775	0.1589	0.8411	0.1589	0.055875
1359	0.214775	0.1589	0.8411	0.1589	0.055875
1360	0.214775	0.1589	0.8411	0.1589	0.055875
1361	0.214775	0.1589	0.8411	0.1589	0.055875
1362	0.214775	0.1589	0.8411	0.1589	0.055875
1363	0.214775	0.1589	0.8411	0.1589	0.055875
1364	0.214775	0.1589	0.8411	0.1589	0.055875
1365	0.214775	0.1589	0.8411	0.1589	0.055875
1366	0.214775	0.1589	0.8411	0.1589	0.055875
1367	0.214775	0.1589	0.8411	0.1589	0.055875
1368	0.214775	0.1589	0.8411	0.1589	0.055875
1369	0.214775	0.1589	0.8411	0.1589	0.055875
1370	0.214775	0.1589	0.8411	0.1589	0.055875
1371	0.214775	0.1589	0.8411	0.1589	0.055875
1372	0.214775	0.1589	0.8411	0.1589	0.055875
1373	0.214775	0.1589	0.8411	0.1589	0.055875
1374	0.214775	0.1589	0.8411	0.1589	0.055875
1375	0.214775	0.1589	0.8411	0.1589	0.055875
1376	0.214775	0.1589	0.8411	0.1589	0.055875
1377	0.214775	0.1589	0.8411	0.1589	0.055875
1378	0.214775	0.1589	0.8411	0.1589	0.055875
1379	0.214775	0.1589	0.8411	0.1589	0.055875
1380	0.214775	0.1589	0.8411	0.1589	0.055875
1381	0.214775	0.1589	0.8411	0.1589	0.055875
1382	0.214775	0.1589	0.8411	0.1589	0.055875
1383	0.214775	0.1589	0.8411	0.1589	0.055875
1384	0.214775	0.1589	0.8411	0.1589	0.055875
1385	0.214775	0.1589	0.8411	0.1589	0.055875
1386	0.214775	0.1589	0.8411	0.1589	0.055875
1387	0.214775	0.1589	0.8411	0.1589	0.055875
1388	0.214775	0.1589	0.8411	0.1589	0.055875
1389	0.214775	0.1589	0.8411	0.1589	0.055875
1390	0.214775	0.1589	0.8411	0.1589	0.055875
1391	0.214775	0.1589	0.8411	0.1589	0.055875
1392	0.214775	0.1589	0.8411	0.1589	0.055875
1393	0.214775	0.1589	0.8411	0.1589	0.055875
1394	0.214775	0.1589	0.8411	0.1589	0.055875
1395	0.214775	0.1589	0.8411	0.1589	0.055875
1396	0.214775	0.1589	0.8411	0.1589	0.055875
1397	0.214775	0.1589	0.8411	0.1589	0.055875
1398	0.214775	0.1589	0.8411	0.1589	0.055875
1399	0.214775	0.1589	0.8411	0.1589	0.055875
1400	0.214775	0.1589	0.8411	0.1589	0.055875
1401	0.214775	0.1589	0.8411	0.1589	0.055875
1402	0.214775	0.1589	0.8411	0.1589	0.055875
1403	0.214775	0.1589	0.8411	0.1589	0.055875
1404	0.214775	0.1589	0.8411	0.1589	0.055875
1405	0.214775	0.1589	0.8411	0.1589	0.055875
1406	0.214775	0.1589	0.8411	0.1589	0.055875
1407	0.214775	0.1589	0.8411	0.1589	0.055875
1408	0.214775	0.1589	0.8411	0.1589	0.055875
1409	0.214775	0.1589	0.8411	0.1589	0.055875
1410	0.214775	0.1589	0.8411	0.1589	0.055875
1411	0.214775	0.1589	0.8411	0.1589	0.055875
1412	0.214775	0.1589	0.8411	0.1589	0.055875
1413	0.214775	0.1589	0.8411	0.1589	0.055875
1414	0.214775	0.1589	0.8411	0.1589	0.055875
1415	0.214775	0.1589	0.8411	0.1589	0.055875
1416	0.214775	0.1589	0.8411	0.1589	0.055875
1417	0.214775	0.1589	0.8411	0.1589	0.055875
1418	0.214775	0.1589	0.8411	0.1589	0.055875
1419	0.214775	0.1589	0.8411	0.1589	0.055875
1420	0.214775	0.1589	0.8411	0.1589	0.055875
1421	0.214775	0.1589	0.8411	0.1589	0.055875
1422	0.214775	0.1589	0.8411	0.1589	0.055875
1423	0.214775	0.1589	0.8411	0.1589	0.055875
1424	0.214775	0.1589	0.8411	0.1589	0.055875
1425	0.214775	0.1589	0.8411	0.1589	0.055875
1426	0.214775	0.1589	0.8411	0.1589	0.055875
1427	0.214775	0.1589	0.8411	0.1589	0.055875
1428	0.214775	0.1589	0.8411	0.1589	0.055875
1429	0.214775	0.1589	0.8411	0.1589	0.055875
1430	0.214775	0.1589	0.8411	0.1589	0.055875
1431	0.214775	0.1589	0.8411	0.1589	0.055875
1432	0.214775	0.1589	0.8411	0.1589	0.055875
1433	0.214775	0.1589	0.8411	0.1589	0.055875
1434	0.214775	0.1589	0.8411	0.1589	0.055875
1435	0.214775	0.1589	0.8411	0.1589	0.055875
1436	0.214775	0.1589	0.8411	0.1589	0.055875
1437	0.214775	0.1589	0.8411	0.1589	0.055875
1438	0.214775	0.1589	0.8411	0.1589	0.055875
1439	0.214775	0.1589	0.8411	0.1589	0.055875
1440	0.214775	0.1589	0.8411	0.1589	0.055875
1441	0.214775	0.1589	0.8411	0.1589	0.055875
1442	0.214775	0.1589	0.8411	0.1589	0.055875
1443	0.214775	0.1589	0.8411	0.1589	0.055875
1444	0.214775	0.1589	0.8411	0.1589	0.055875
1445	0.214775	0.1589	0.8411	0.1589	0.055875
1446	0.214775	0.1589	0.8411	0.1589	0.055875
1447	0.214775	0.1589	0.8411	0.1589	0.055875
1448	0.214775	0.1589	0.8411	0.1589	0.055875
1449	0.214775	0.1589	0.8411	0.1589	0.055875
1450	0.214775	0.1589	0.8411	0.1589	0.055875
1451	0.214775	0.1589	0.8411	0.1589	0.055875
1452	0.214775	0.1589	0.8411	0.1589	0.055875
1453	0.214775	0.1589	0.8411	0.1589	0.055875
1454	0.214775	0.1589	0.8411	0.1589	0.055875
1455	0.214775	0.1589	0.8411	0.1589	0.055875
1456	0.214775	0.1589	0.8411	0.1589	0.055875
1457	0.214775	0.1589	0.8411	0.1589	0.055875
1458	0.214775	0.1589	0.8411	0.1589	0.055875
1459	0.214775	0.1589	0.8411	0.1589	0.055875
1460	0.214775	0.1589	0.8411	0.1589	0.055875
1461	0.214775	0.1589	0.8411	0.1589	0.055875
1462	0.214775	0.1589	0.8411	0.1589	0.055875
1463	0.214775	0.1589	0.8411	0.1589	0.055875
1464	0.214775	0.1589	0.8411	0.1589	0.055875
1465	0.214775	0.1589	0.8411	0.1589	0.055875
1466	0.214775	0.1589	0.8411	0.1589	0.055875
1467	0.214775	0.1589	0.8411	0.1589	0.055875
1468	0.214775	0.1589	0.8411	0.1589	0.055875
1469	0.214775	0.1589	0.8411	0.1589	0.055875
1470	0.214775	0.1589	0.8411	0.1589	0.055875
1471	0.214775	0.1589	0.8411	0.1589	0.055875
1472	0.214775	0.1589	0.8411	0.1589	0.055875
1473	0.214775	0.1589	0.8411	0.1589	0.055875
1474	0.214775	0.1589	0.8411	0.1589	0.055875
1475	0.214775	0.1589	0.8411	0.1589	0.055875
1476	0.214775	0.1589	0.8411	0.1589	0.055875
1477	0.214775	0.1589	0.8411	0.1589	0.055875
1478	0.214775	0.1589	0.8411	0.1589	0.055875
1479	0.214775	0.1589	0.8411	0.1589	0.055875
1480	0.214775	0.1589	0.8411	0.1589	0.055875
1481	0.214775	0.1589	0.8411	0.1589	0.055875
1482	0.214775	0.1589	0.8411	0.1589	0.055875
1483	0.214775	0.1589	0.8411	0.1589	0.055875
1484	0.214775	0.1589	0.8411	0.1589	0.055875
1485	0.214775	0.1589	0.8411	0.1589	0.055875
1486	0.214775	0.1589	0.8411	0.1589	0.055875
1487	0.214775	0.1589	0.8411	0.1589	0.055875
1488	0.214775	0.1589	0.8411	0.1589	0.055875
1489	0.214775	0.1589	0.8411	0.1589	0.055875
1490	0.214775	0.1589	0.8411	0.1589	0.055875
1491	0.214775	0.1589	0.8411	0.1589	0.055875
1492	0.214775	0.1589	0.8411	0.1589	0.055875
1493	0.214775	0.1589	0.8411	0.1589	0.055875
1494	0.214775	0.1589	0.8411	0.1589	0.055875
1495	0.214775	0.1589	0.8411	0.1589	0.055875
1496	0.214775	0.1589	0.8411	0.1589	0.055875
1497	0.214775	0.1589	0.8411	0.1589	0.055875
1498	0.214775	0.1589	0.8411	0.1589	0.055875
1499	0.214775	0.1589	0.8411	0.1589	0.055875
1500	0.214775	0.1589	0.8411	0.1589	0.055875
1501	0.214775	0.1589	0.8411	0.1589	0.055875
1502	0.214775	0.1589	0.8411	0.1589	0.055875
1503	0.214775	0.1589	0.8411	0.1589	0.055875
1504	0.214775	0.1589	0.8411	0.1589	0.055875
1505	0.214775	0.1589	0.8411	0.1589	0.055875
1506	0.214775	0.1589	0.8411	0.1589	0.055875
1507	0.214775	0.1589	0.8411	0.1589	0.055875
1508	0.214775	0.1589	0.8411	0.1589	0.055875
1509	0.214775	0.1589	0.8411	0.1589	0.055875
1510	0.214775	0.1589	0.8411	0.1589	0.055875
1511	0.214775	0.1589	0.8411	0.1589	0.055875
1512	0.214775	0.1589	0.8411	0.1589	0.055875
1513	0.214775	0.1589	0.8411	0.1589	0.055875
1514	0.214775	0.1589	0.8411	0.1589	0.055875
1515	0.214775	0.1589	0.8411	0.1589	0.055875
1516	0.214775	0.1589	0.8411	0.1589	0.055875
1517	0.214775	0.1589	0.8411	0.1589	0.055875
1518	0.214775	0.1589	0.8411	0.1589	0.055875
1519	0.214775	0.1589	0.8411	0.1589	0.055875
1520	0.214775	0.1589	0.8411	0.1589	0.055875
1521	0.214775	0.1589	0.8411	0.1589	0.055875
1522	0.214775	0.1589	0.8411	0.1589	0.055875
1523	0.214775	0.1589	0.8411	0.1589	0.055875
1524	0.214775	0.1589	0.8411	0.1589	0.055875
1525	0.214775	0.1589	0.8411	0.1589	0.055875
1526	0.214775	0.1589	0.8411	0.1589	0.055875
1527	0.214775	0.1589	0.8411	0.1589	0.055875
1528	0.214775	0.1589	0.8411	0.1589	0.055875
1529	0.214775	0.1589	0.8411	0.1589	0.055875
1530	0.214775	0.1589	0.8411	0.1589	0.055875
1531	0.214775	0.1589	0.8411	0.1589	0.055875
1532	0.214775	0.1589	0.8411	0.1589	0.055875
1533	0.214775	0.1589	0.8411	0.1589	0.055875
1534	0.214775	0.1589	0.8411	0.1589	0.055875
1535	0.214775	0.1589	0.8411	0.1589	0.055875
1536	0.214775	0.1589	0.8411	0.1589	0.055875
1537	0.214775	0.1589	0.8411	0.1589	0.055875
1538	0.214775	0.1589	0.8411	0.1589	0.055875
1539	0.214775	0.1589	0.8411	0.1589	0.055875
1540	0.214775	0.1589	0.8411	0.1589	0.055875
1541	0.214775	0.1589	0.8411	0.1589	0.055875
1542	0.214775	0.1589	0.8411	0.1589	0.055875
1543	0.214775	0.1589	0.8411	0.1589	0.055875
1544	0.214775	0.1589	0.8411	0.1589	0.055875
1545	0.214775	0.1589	0.8411	0.1589	0.055875
1546	0.214775	0.1589	0.8411	0.1589	0.055875
1547	0.214775	0.1589	0.8411	0.1589	0.055875
1548	0.214775	0.1589	0.8411	0.1589	0.055875
1549	0.214775	0.1589	0.8411	0.1589	0.055875
1550	0.214775	0.1589	0.8411	0.1589	0.055875
1551	0.214775	0.1589	0.8411	0.1589	0.055875
1552	0.214775	0.1589	0.8411	0.1589	0.055875
1553	0.214775	0.1589	0.8411	0.1589	0.055875
1554	0.214775	0.1589	0.8411	0.1589	0.055875
1555	0.214775	0.1589	0.8411	0.1589	0.055875
1556	0.214775	0.1589	0.8411	0.1589	0.055875
1557	0.214775	0.1589	0.8411	0.1589	0.055875
1558	0.214775	0.1589	0.8411	0.1589	0.055875
1559	0.214775	0.1589	0.8411	0.1589	0.055875
1560	0.214775	0.1589	0.8411	0.1589	0.055875
1561	0.214775	0.1589	0.8411	0.1589	0.055875
1562	0.214775	0.1589	0.8411	0.1589	0.055875
1563	0.214775	0.1589	0.8411	0.1589	0.055875
1564	0.214775	0.1589	0.8411	0.1589	0.055875
1565	0.214775	0.1589	0.8411	0.1589	0.055875
1566	0.214775	0.1589	0.8411	0.1589	0.055875
1567	0.214775	0.1589	0.8411	0.1589	0.055875
1568	0.214775	0.1589	0.8411	0.1589	0.055875
1569	0.214775	0.1589	0.8411	0.1589	0.055875
1570	0.214775	0.1589	0.8411	0.1589	0.055875
1571	0.214775	0.1589	0.8411	0.1589	0.055875
1572	0.214775	0.1589	0.8411	0.1589	0.055875
1573	0.214775	0.1589	0.8411	0.1589	0.055875
1574	0.214775	0.1589	0.8411	0.1589	0.055875
1575	0.214775	0.1589	0.8411	0.1589	0.055875
1576	0.214775	0.1589	0.8411	0.1589	0.055875
1577	0.214775	0.1589	0.8411	0.1589	0.055875
1578	0.214775	0.1589	0.8411	0.1589	0.055875
1579	0.214775	0.1589	0.8411	0.1589	0.055875
1580	0.214775	0.1589	0.8411	0.1589	0.055875
1581	0.214775	0.1589	0.8411	0.1589	0.055875
1582	0.214775	0.1589	0.8411	0.1589	0.055875
1583	0.214775	0.1589	0.8411	0.1589	0.055875
1584	0.214775	0.1589	0.8411	0.1589	0.055875
1585	0.214775	0.1589	0.8411	0.1589	0.055875
1586	0.214775	0.1589	0.8411	0.1589	0.055875
1587	0.214775	0.1589	0.8411	0.1589	0.055875
1588	0.214775	0.1589	0.8411	0.1589	0.055875
1589	0.214775	0.1589	0.8411	0.1589	0.055875
1590	0.214775	0.1589	0.8411	0.1589	0.055875
1591	0.214775	0.1589	0.8411	0.1589	0.055875
1592	0.214775	0.1589	0.8411	0.1589	0.055875
1593	0.214775	0.1589	0.8411	0.1589	0.055875
1594	0.214775	0.1589	0.8411	0.1589	0.055875
1595	0.214775	0.1589	0.8411	0.1589	0.055875
1596	0.214775	0.1589	0.8411	0.1589	0.055875
1597	0.214775	0.1589	0.8411	0.1589	0.055875
1598	0.214775	0.1589	0.8411	0.1589	0.055875
1599	0.214775	0.1589	0.8411	0.1589	0.055875
1600	0.214775	0.1589	0.8411	0.1589	0.055875
1601	0.214775	0.1589	0.8411	0.1589	0.055875
1602	0.214775	0.1589	0.8411	0.1589	0.055875
1603	0.214775	0.1589	0.8411	0.1589	0.055875
1604	0.214775	0.1589	0.8411	0.1589	0.055875
1605	0.214775	0.1589	0.8411	0.1589	0.055875
1606	0.214775	0.1589	0.8411	0.1589	0.055875
1607	0.214775	0.1589	0.8411	0.1589	0.055875
1608	0.214775	0.1589	0.8411	0.1589	0.055875
1609	0.214775	0.1589	0.8411	0.1589	0.055875
1610	0.214775	0.1589	0.8411	0.1589	0.055875
1611	0.214775	0.1589	0.8411	0.1589	0.055875
1612	0.214775	0.1589	0.8411	0.1589	0.055875
1613	0.214775	0.1589	0.8411	0.1589	0.055875
1614	0.214775	0.1589	0.8411	0.1589	0.055875
1615	0.214775	0.1589	0.8411	0.1589	0.055875
1616	0.214775	0.1589	0.8411	0.1589	0.055875
1617	0.214775	0.1589	0.8411	0.1589	0.055875
1618	0.214775	0.1589	0.8411	0.1589	0.055875
1619	0.214775	0.1589	0.8411	0.1589	0.055875
1620	0.214775	0.1589	0.8411	0.1589	0.055875
1621	0.214775	0.1589	0.8411	0.1589	0.055875
1622	0.214775	0.1589	0.8411	0.1589	0.055875
1623	0.214775	0.1589	0.8411	0.1589	0.055875
1624	0.214775	0.1589	0.8411	0.1589	0.055875
1625	0.214775	0.1589	0.8411	0.1589	0.055875
1626	0.214775	0.1589	0.8411	0.1589	0.055875
1627	0.214775	0.1589	0.8411	0.1589	0.055875
1628	0.214775	0.1589	0.8411	0.1589	0.055875
1629	0.214775	0.1589	0.8411	0.1589	0.055875
1630	0.214775	0.1589	0.8411	0.1589	0.055875
1631	0.214775	0.1589	0.8411	0.1589	0.055875
1632	0.214775	0.1589	0.8411	0.1589	0.055875
1633	0.214775	0.1589	0.8411	0.1589	0.055875
1634	0.214775	0.1589	0.8411	0.1589	0.055875
1635	0.214775	0.1589	0.8411	0.1589	0.055875
1636	0.214775	0.1589	0.8411	0.1589	0.055875
1637	0.214775	0.1589	0.8411	0.1589	0.055875
1638	0.214775	0.1589	0.8411	0.1589	0.055875
1639	0.214775	0.1589	0.8411	0.1589	0.055875
1640	0.214775	0.1589	0.8411	0.1589	0.055875
1641	0.214775	0.1589	0.8411	0.1589	0.055875
1642	0.214775	0.1589	0.8411	0.1589	0.055875
1643	0.214775	0.1589	0.8411	0.1589	0.055875
1644	0.214775	0.1589	0.8411	0.1589	0.055875
1645	0.214775	0.1589	0.8411	0.1589	0.055875
1646	0.214775	0.1589	0.8411	0.1589	0.055875
1647	0.214775	0.1589	0.8411	0.1589	0.055875
1648	0.214775	0.1589	0.8411	0.1589	0.055875
1649	0.214775	0.1589	0.8411	0.1589	0.055875
1650	0.214775	0.1589	0.8411	0.1589	0.055875
1651	0.214775	0.1589	0.8411	0.1589	0.055875
1652	0.214775	0.1589	0.8411	0.1589	0.055875
1653	0.214775	0.1589	0.8411	0.1589	0.055875
1654	0.214775	0.1589	0.8411	0.1589	0.055875
1655	0.214775	0.1589	0.8411	0.1589	0.055875
1656	0.214775	0.1589	0.8411	0.1589	0.055875
1657	0.214775	0.1589	0.8411	0.1589	0.055875
1658	0.214775	0.1589	0.8411	0.1589	0.055875
1659	0.214775	0.1589	0.8411	0.1589	0.055875
1660	0.214775	0.1589	0.8411	0.1589	0.055875
1661	0.214775	0.1589	0.8411	0.1589	0.055875
1662	0.214775	0.1589	0.8411	0.1589	0.055875
1663	0.214775	0.1589	0.8411	0.1589	0.055875
1664	0.214775	0.1589	0.8411	0.1589	0.055875
1665	0.214775	0.1589	0.8411	0.1589	0.055875
1666	0.214775	0.1589	0.8411	0.1589	0.055875
1667	0.214775	0.1589	0.8411	0.1589	0.055875
1668	0.214775	0.1589	0.8411	0.1589	0.055875
1669	0.214775	0.1589	0.8411	0.1589	0.055875
1670	0.214775	0.1589	0.8411	0.1589	0.055875
1671	0.214775	0.1589	0.8411	0.1589	0.055875
1672	0.214775	0.1589	0.8411	0.1589	0.055875
1673	0.214775	0.1589	0.8411	0.1589	0.055875
1674	0.214775	0.1589	0.8411	0.1589	0.055875
1675	0.214775	0.1589	0.8411	0.1589	0.055875
1676	0.214775	0.1589	0.8411	0.1589	0.055875
1677	0.214775	0.1589	0.8411	0.1589	0.055875
1678	0.214775	0.1589	0.8411	0.1589	0.055875
1679	0.214775	0.1589	0.8411	0.1589	0.055875
1680	0.214775	0.1589	0.8411	0.1589	0.055875
1681	0.214775	0.1589	0.8411	0.1589	0.055875
1682	0.214775	0.1589	0.8411	0.1589	0.055875
1683	0.214775	0.1589	0.8411	0.1589	0.055875
1684	0.214775	0.1589	0.8411	0.1589	0.055875
1685	0.214775	0.1589	0.8411	0.1589	0.055875
1686	0.214775	0.1589	0.8411	0.1589	0.055875
1687	0.214775	0.1589	0.8411	0.1589	0.055875
1688	0.214775	0.1589	0.8411	0.1589	0.055875
1689	0.214775	0.1589	0.8411	0.1589	0.055875
1690	0.214775	0.1589	0.8411	0.1589	0.055875
1691	0.214775	0.1589	0.8411	0.1589	0.055875
1692	0.214775	0.1589	0.8411	0.1589	0.055875
1693	0.214775	0.1589	0.8411	0.1589	0.055875
1694	0.214775	0.1589	0.8411	0.1589	0.055875
1695	0.214775	0.1589	0.8411	0.1589	0.055875
1696	0.214775	0.1589	0.8411	0.1589	0.055875
1697	0.214775	0.1589	0.8411	0.1589	0.055875
1698	0.214775	0.1589	0.8411	0.1589	0.055875
1699	0.214775	0.1589	0.8411	0.1589	0.055875
1700	0.214775	0.1589	0.8411	0.1589	0.055875
1701	0.214775	0.1589	0.8411	0.1589	0.055875
1702	0.214775	0.1589	0.8411	0.1589	0.055875
1703	0.214775	0.1589	0.8411	0.1589	0.055875
1704	0.214775	0.1589	0.8411	0.1589	0.055875
1705	0.214775	0.1589	0.8411	0.1589	0.055875
1706	0.214775	0.1589	0.8411	0.1589	0.055875
1707	0.214775	0.1589	0.8411	0.1589	0.055875
1708	0.214775	0.1589	0.8411	0.1589	0.055875
1709	0.214775	0.1589	0.8411	0.1589	0.055875
1710	0.214775	0.1589	0.8411	0.1589	0.055875
1711	0.214775	0.1589	0.8411	0.1589	0.055875
1712	0.214775	0.1589	0.8411	0.1589	0.055875
1713	0.214775	0.1589	0.8411	0.1589	0.055875
1714	0.214775	0.1589	0.8411	0.1589	0.055875
1715	0.214775	0.1589	0.8411	0.1589	0.055875
1716	0.214775	0.1589	0.8411	0.1589	0.055875
1717	0.214775	0.1589	0.8411	0.1589	0.055875
1718	0.214775	0.1589	0.8411	0.1589	0.055875
1719	0.214775	0.1589	0.8411	0.1589	0.055875
1720	0.214775	0.1589	0.8411	0.1589	0.055875
1721	0.214775	0.1589	0.8411	0.1589	0.055875
1722	0.214775	0.1589	0.8411	0.1589	0.055875
1723	0.214775	0.1589	0.8411	0.1589	0.055875
1724	0.214775	0.1589	0.8411	0.1589	0.055875
1725	0.214775	0.1589	0.8411	0.1589	0.055875
1726	0.214775	0.1589	0.8411	0.1589	0.055875
1727	0.214775	0.1589	0.8411	0.1589	0.055875
1728	0.214775	0.1589	0.8411	0.1589	0.055875
1729	0.214775	0.1589	0.8411	0.1589	0.055875
1730	0.214775	0.1589	0.8411	0.1589	0.055875
1731	0.214775	0.1589	0.8411	0.1589	0.055875
1732	0.214775	0.1589	0.8411	0.1589	0.055875
1733	0.214775	0.1589	0.8411	0.1589	0.055875
1734	0.214775	0.1589	0.8411	0.1589	0.055875
1735	0.214775	0.1589	0.8411	0.1589	0.055875
1736	0.214775	0.1589	0.8411	0.1589	0.055875
1737	0.214775	0.1589	0.8411	0.1589	0.055875
1738	0.214775	0.1589	0.8411	0.1589	0.055875
1739	0.214775	0.1589	0.8411	0.1589	0.055875
1740	0.214775	0.1589	0.8411	0.1589	0.055875
1741	0.214775	0.1589	0.8411	0.1589	0.055875
1742	0.214775	0.1589	0.8411	0.1589	0.055875
1743	0.214775	0.1589	0.8411	0.1589	0.055875
1744	0.214775	0.1589	0.8411	0.1589	0.055875
1745	0.214775	0.1589	0.8411	0.1589	0.055875
1746	0.214775	0.1589	0.8411	0.1589	0.055875
1747	0.214775	0.1589	0.8411	0.1589	0.055875
1748	0.214775	0.1589	0.8411	0.1589	0.055875
1749	0.214775	0.1589	0.8411	0.1589	0.055875
1750	0.214775	0.1589	0.8411	0.1589	0.055875
1751	0.214775	0.1589	0.8411	0.1589	0.055875
1752	0.214775	0.1589	0.8411	0.1589	0.055875
1753	0.214775	0.1589	0.8411	0.1589	0.055875
1754	0.214775	0.1589	0.8411	0.1589	0.055875
1755	0.214775	0.1589	0.8411	0.1589	0.055875
1756	0.214775	0.1589	0.8411	0.1589	0.055875
1757	0.214775	0.1589	0.8411	0.1589	0.055875
1758	0.214775	0.1589	0.8411	0.1589	0.055875
1759	0.214775	0.1589	0.8411	0.1589	0.055875
1760	0.214775	0.1589	0.8411	0.1589	0.055875
1761	0.214775	0.1589	0.8411	0.1589	0.055875
1762	0.214775	0.1589	0.8411	0.1589	0.055875
1763	0.214775	0.1589	0.8411	0.1589	0.055875
1764	0.214775	0.1589	0.8411	0.1589	0.055875
1765	0.214775	0.1589	0.8411	0.1589	0.055875
1766	0.214775	0.1589	0.8411	0.1589	0.055875
1767	0.214775	0.1589	0.8411	0.1589	0.055875
1768	0.214775	0.1589	0.8411	0.1589	0.055875
1769	0.214775	0.1589	0.8411	0.1589	0.055875
1770	0.214775	0.1589	0.8411	0.1589	0.055875
1771	0.214775	0.1589	0.8411	0.1589	0.055875
1772	0.214775	0.1589	0.8411	0.1589	0.055875
1773	0.214775	0.1589	0.8411	0.1589	0.055875
1774	0.214775	0.1589	0.8411	0.1589	0.055875
1775	0.214775	0.1589	0.8411	0.1589	0.055875
1776	0.214775	0.1589	0.8411	0.1589	0.055875
1777	0.214775	0.1589	0.8411	0.1589	0.055875
1778	0.214775	0.1589	0.8411	0.1589	0.055875
1779	0.214775	0.1589	0.8411	0.1589	0.055875
1780	0.214775	0.1589	0.8411	0.1589	0.055875
1781	0.214775	0.1589	0.8411	0.1589	0.055875
1782	0.214775	0.1589	0.8411	0.1589	0.055875
1783	0.214775	0.1589	0.8411	0.1589	0.055875
1784	0.214775	0.1589	0.8411	0.1589	0.055875
1785	0.214775	0.1589	0.8411	0.1589	0.055875
1786	0.214775	0.1589	0.8411	0.1589	0.055875
1787	0.214775	0.1589	0.8411	0.1589	0.055875
1788	0.214775	0.1589	0.8411	0.1589	0.055875
1789	0.214775	0.1589	0.8411	0.1589	0.055875
1790	0.214775	0.1589	0.8411	0.1589	0.055875
1791	0.214775	0.1589	0.8411	0.1589	0.055875
1792	0.214775	0.1589	0.8411	0.1589	0.055875
1793	0.214775	0.1589	0.8411	0.1589	0.055875
1794	0.214775	0.1589	0.8411	0.1589	0.055875
1795	0.214775	0.1589	0.8411	0.1589	0.055875
1796	0.214775	0.1589	0.8411	0.1589	0.055875
1797	0.214775	0.1589	0.8411	0.1589	0.055875
1798	0.214775	0.1589	0.8411	0.1589	0.055875
1799	0.214775	0.1589	0.8411	0.1589	0.055875
1800	0.214775	0.1589	0.8411	0.1589	0.055875
1801	0.214775	0.1589	0.8411	0.1589	0.055875
1802	0.214775	0.1589	0.8411	0.1589	0.055875
1803	0.214775	0.1589	0.8411	0.1589	0.055875
1804	0.214775	0.1589	0.8411	0.1589	0.055875
1805	0.214775	0.1589	0.8411	0.1589	0.055875
1806	0.214775	0.1589	0.8411	0.1589	0.055875
1807	0.214775	0.1589	0.8411	0.1589	0.055875
1808	0.214775	0.1589	0.8411	0.1589	0.055875
1809	0.214775	0.1589	0.8411	0.1589	0.055875
1810	0.214775	0.1589	0.8411	0.1589	0.055875
1811	0.214775	0.1589	0.8411	0.1589	0.055875
1812	0.214775	0.1589	0.8411	0.1589	0.055875
1813	0.214775	0.1589	0.8411	0.1589	0.055875
1814	0.214775	0.1589	0.8411	0.1589	0.055875
1815	0.214775	0.1589	0.8411	0.1589	0.055875
1816	0.214775	0.1589	0.8411	0.1589	0.055875
1817	0.214775	0.1589	0.8411	0.1589	0.055875
1818	0.214775	0.1589	0.8411	0.1589	0.055875
1819	0.214775	0.1589	0.8411	0.1589	0.055875
1820	0.214775	0.1589	0.8411	0.1589	0.055875
1821	0.214775	0.1589	0.8411	0.1589	0.055875
1822	0.214775	0.1589	0.8411	0.1589	0.055875
1823	0.214775	0.1589	0.8411	0.1589	0.055875
1824	0.214775	0.1589	0.8411	0.1589	0.055875
1825	0.214775	0.1589	0.8411	0.1589	0.055875
1826	0.214775	0.1589	0.8411	0.1589	0.055875
1827	0.214775	0.1589	0.8411	0.1589	0.055875
1828	0.214775	0.1589	0.8411	0.1589	0.055875
1829	0.214775	0.1589	0.8411	0.1589	0.055875
1830	0.214775	0.1589	0.8411	0.1589	0.055875
1831	0.214775	0.1589	0.8411	0.1589	0.055875
1832	0.214775	0.1589	0.8411	0.1589	0.055875
1833	0.214775	0.1589	0.8411	0.1589	0.055875
1834	0.214775	0.1589	0.8411	0.1589	0.055875
1835	0.214775	0.1589	0.8411	0.1589	0.055875
1836	0.214775	0.1589	0.8411	0.1589	0.055875
1837	0.214775	0.1589	0.8411	0.1589	0.055875
1838	0.214775	0.1589	0.8411	0.1589	0.055875
1839	0.214775	0.1589	0.8411	0.1589	0.055875
1840	0.214775	0.1589	0.8411	0.1589	0.055875
1841	0.214775	0.1589	0.8411	0.1589	0.055875
1842	0.214775	0.1589	0.8411	0.1589	0.055875
1843	0.214775	0.1589	0.8411	0.1589	0.055875
1844	0.214775	0.1589	0.8411	0.1589	0.055875
1845	0.214775	0.1589	0.8411	0.1589	0.055875
1846	0.214775	0.1589	0.8411	0.1589	0.055875
1847	0.214775	0.1589	0.8411	0.1589	0.055875
1848	0.214775	0.1589	0.8411	0.1589	0.055875
1849	0.214775	0.1589	0.8411	0.1589	0.055875
1850	0.214775	0.1589	0.8411	0.1589	0.055875
1851	0.214775	0.1589	0.8411	0.1589	0.055875
1852	0.214775	0.1589	0.8411	0.1589	0.055875
1853	0.214775	0.1589	0.8411	0.1589	0.055875
1854	0.214775	0.1589	0.8411	0.1589	0.055875
1855	0.214775	0.1589	0.8411	0.1589	0.055875
1856	0.214775	0.1589	0.8411	0.1589	0.055875
1857	0.214775	0.1589	0.8411	0.1589	0.055875
1858	0.214775	0.1589	0.8411	0.1589	0.055875
1859	0.214775	0.1589	0.8411	0.1589	0.055875
1860	0.214775	0.1589	0.8411	0.1589	0.055875
1861	0.214775	0.1589	0.8411	0.1589	0.055875
1862	0.214775	0.1589	0.8411	0.1589	0.055875
1863	0.214775	0.1589	0.8411	0.1589	0.055875
1864	0.214775	0.1589	0.8411	0.1589	0.055875
1865	0.214775	0.1589	0.8411	0.1589	0.055875
1866	0.214775	0.1589	0.8411	0.1589	0.055875
1867	0.214775	0.1589	0.8411	0.1589	0.055875
1868	0.214775	0.1589	0.8411	0.1589	0.055875
1869	0.214775	0.1589	0.8411	0.1589	0.055875
1870	0.214775	0.1589	0.8411	0.1589	0.055875
1871	0.214775	0.1589	0.8411	0.1589	0.055875
1872	0.214775	0.1589	0.8411	0.1589	0.055875
1873	0.214775	0.1589	0.8411	0.1589	0.055875
1874	0.214775	0.1589	0.8411	0.1589	0.055875
1875	0.214775	0.1589	0.8411	0.1589	0.055875
1876	0.214775	0.1589	0.8411	0.1589	0.055875
1877	0.214775	0.1589	0.8411	0.1589	0.055875
1878	0.214775	0.1589	0.8411	0.1589	0.055875
1879	0.214775	0.1589	0.8411	0.1589	0.055875
1880	0.214775	0.1589	0.8411	0.1589	0.055875
1881	0.214775	0.1589	0.8411	0.1589	0.055875
1882	0.214775	0.1589	0.8411	0.1589	0.055875
1883	0.214775	0.1589	0.8411	0.1589	0.055875
1884	0.214775	0.1589	0.8411	0.1589	0.055875
1885	0.214775	0.1589	0.8411	0.1589	0.055875
1886	0.214775	0.1589	0.8411	0.1589	0.055875
1887	0.214775	0.1589	0.8411	0.1589	0.055875
1888	0.214775	0.1589	0.8411	0.1589	0.055875
1889	0.214775	0.1589	0.8411	0.1589	0.055875
1890	0.214775	0.1589	0.8411	0.1589	0.055875
1891	0.214775	0.1589	0.8411	0.1589	0.055875
1892	0.214775	0.1589	0.8411	0.1589	0.055875
1893	0.214775	0.1589	0.8411	0.1589	0.055875
1894	0.214775	0.1589	0.8411	0.1589	0.055875
1895	0.214775	0.1589	0.8411	0.1589	0.055875
1896	0.214775	0.1589	0.8411	0.1589	0.055875
1897	0.214775	0.1589	0.8411	0.1589	0.055875
1898	0.214775	0.1589	0.8411	0.1589	0.055875
1899	0.214775	0.1589	0.8411	0.1589	0.055875
1900	0.214775	0.1589	0.8411	0.1589	0.055875
1901	0.214775	0.1589	0.8411	0.1589	0.055875
1902	0.214775	0.1589	0.8411	0.1589	0.055875
1903	0.214775	0.1589	0.8411	0.1589	0.055875
1904	0.214775	0.1589	0.8411	0.1589	0.055875
1905	0.214775	0.1589	0.8411	0.1589	0.055875
1906	0.214775	0.1589	0.8411	0.1589	0.055875
1907	0.214775	0.1589	0.8411	0.1589	0.055875
1908	0.214775	0.1589	0.8411	0.1589	0.055875
1909	0.214775	0.1589	0.8411	0.1589	0.055875
1910	0.214775	0.1589	0.8411	0.1589	0.055875
1911	0.214775	0.1589	0.8411	0.1589	0.055875
1912	0.214775	0.1589	0.8411	0.1589	0.055875
1913	0.214775	0.1589	0.8411	0.1589	0.055875
1914	0.214775	0.1589	0.8411	0.1589	0.055875
1915	0.214775	0.1589	0.8411	0.1589	0.055875
1916	0.214775	0.1589	0.8411	0.1589	0.055875
1917	0.214775	0.1589	0.8411	0.1589	0.055875
1918	0.214775	0.1589	0.8411	0.1589	0.055875
1919	0.214775	0.1589	0.8411	0.1589	0.055875
1920	0.214775	0.1589	0.8411	0.1589	0.055875
1921	0.214775	0.1589	0.8411	0.1589	0.055875
1922	0.214775	0.1589	0.8411	0.1589	0.055875
1923	0.214775	0.1589	0.8411	0.1589	0.055875
1924	0.214775	0.1589	0.8411	0.1589	0.055875
1925	0.214775	0.1589	0.8411	0.1589	0.055875
1926	0.214775	0.1589	0.8411	0.1589	0.055875
1927	0.214775	0.1589	0.8411	0.1589	0.055875
1928	0.214775	0.1589	0.8411	0.1589	0.055875
1929	0.214775	0.1589	0.8411	0.1589	0.055875
1930	0.214775	0.1589	0.8411	0.1589	0.055875
1931	0.214775	0.1589	0.8411	0.1589	0.055875
1932	0.214775	0.1589	0.8411	0.1589	0.055875
1933	0.214775	0.1589	0.8411	0.1589	0.055875
1934	0.214775	0.1589	0.8411	0.1589	0.055875
1935	0.214775	0.1589	0.8411	0.1589	0.055875
1936	0.214775	0.1589	0.8411	0.1589	0.055875
1937	0.214775	0.1589	0.8411	0.1589	0.055875
1938	0.214775	0.1589	0.8411	0.1589	0.055875
1939	0.214775	0.1589	0.8411	0.1589	0.055875
1940	0.214775	0.1589	0.8411	0.1589	0.055875
1941	0.214775	0.1589	0.8411	0.1589	0.055875
1942	0.214775	0.1589	0.8411	0.1589	0.055875
1943	0.214775	0.1589	0.8411	0.1589	0.055875
1944	0.214775	0.1589	0.8411	0.1589	0.055875
1945	0.214775	0.1589	0.8411	0.1589	0.055875
1946	0.214775	0.1589	0.8411	0.1589	0.055875
1947	0.214775	0.1589	0.8411	0.1589	0.055875
1948	0.214775	0.1589	0.8411	0.1589	0.055875
1949	0.214775	0.1589	0.8411	0.1589	0.055875
1950	0.214775	0.1589	0.8411	0.1589	0.055875
1951	0.214775	0.1589	0.8411	0.1589	0.055875
1952	0.214775	0.1589	0.8411	0.1589	0.055875
1953	0.214775	0.1589	0.8411	0.1589	0.055875
1954	0.214775	0.1589	0.8411	0.1589	0.055875
1955	0.214775	0.1589	0.8411	0.1589	0.055875
1956	0.214775	0.1589	0.8411	0.1589	0.055875
1957	0.214775	0.1589	0.8411	0.1589	0.055875
1958	0.214775	0.1589	0.8411	0.1589	0.055875
1959	0.214775	0.1589	0.8411	0.1589	0.055875
1960	0.214775	0.1589	0.8411	0.1589	0.055875
1961	0.214775	0.1589	0.8411	0.1589	0.055875
1962	0.214775	0.1589	0.8411	0.1589	0.055875
1963	0.214775	0.1589	0.8411	0.1589	0.055875
1964	0.214775	0.1589	0.8411	0.1589	0.055875
1965	0.214775	0.1589	0.8411	0.1589	0.055875
1966	0.214775	0.1589	0.8411	0.1589	0.055875
1967	0.214775	0.1589	0.8411	0.1589	0.055875
1968	0.214775	0.1589	0.8411	0.1589	0.055875
1969	0.214775	0.1589	0.8411	0.1589	0.055875
1970	0.214775	0.1589	0.8411	0.1589	0.055875
1971	0.214775	0.1589	0.8411	0.1589	0.055875
1972	0.214775	0.1589	0.8411	0.1589	0.055875
1973	0.214775	0.1589	0.8411	0.1589	0.055875
1974	0.214775	0.1589	0.8411	0.1589	0.055875
1975	0.214775	0.1589	0.8411	0.1589	0.055875
1976	0.214775	0.1589	0.8411	0.1589	0.055875
1977	0.214775	0.1589	0.8411	0.1589	0.055875
1978	0.214775	0.1589	0.8411	0.1589	0.055875
1979	0.214775	0.1589	0.8411	0.1589	0.055875
1980	0.214775	0.1589	0.8411	0.1589	0.055875
1981	0.214775	0.1589	0.8411	0.1589	0.055875
1982	0.214775	0.1589	0.8411	0.1589	0.055875
1983	0.214775	0.1589	0.8411	0.1589	0.055875
1984	0.214775	0.1589	0.8411	0.1589	0.055875
1985	0.214775	0.1589	0.8411	0.1589	0.055875
1986	0.214775	0.1589	0.8411	0.1589	0.055875
1987	0.214775	0.1589	0.8411	0.1589	0.055875
1988	0.214775	0.1589	0.8411	0.1589	0.055875
1989	0.214775	0.1589	0.8411	0.1589	0.055875
1990	0.214775	0.1589	0.8411	0.1589	0.055875
1991	0.214775	0.1589	0.8411	0.1589	0.055875
1992	0.214775	0.1589	0.8411	0.1589	0.055875
1993	0.214775	0.1589	0.8411	0.1589	0.055875
1994	0.214775	0.1589	0.8411	0.1589	0.055875
1995	0.214775	0.1589	0.8411	0.1589	0.055875
1996	0.214775	0.1589	0.8411	0.1589	0.055875
1997	0.214775	0.1589	0.8411	0.1589	0.055875
1998	0.214775	0.1589	0.8411	0.1589	0.055875
1999	0.214775	0.1589	0.8411	0.1589	0.055875
[truncated: 38,001 more rows]
