# Supplementary material for: Aspiration-driven co-evolution of cooperation with individual behavioral diversity
Source: PLoS One. 2023 Sep 15;18(9):e0291134. doi: 10.1371/journal.pone.0291134 (PMC10503719; doi:10.1371/journal.pone.0291134)
Supplement: S1 Data — (ZIP) [file pone.0291134.s001.zip › M1/v1-L=200/data/tolerate=1_b=1.35_frequency.txt]

0	0.500975	1	0	0.500975	0
1	0.350556	0.9188	0.0812	0.350375	0.00018125
2	0.246744	0.78415	0.21585	0.2447	0.00204375
3	0.179275	0.6227	0.3773	0.174375	0.0049
4	0.136912	0.470575	0.529425	0.12985	0.0070625
5	0.108763	0.352	0.648	0.098625	0.0101375
6	0.093769	0.26955	0.73045	0.081375	0.0123938
7	0.083256	0.21115	0.78885	0.06945	0.0138063
8	0.077912	0.171825	0.828175	0.062775	0.0151375
9	0.074706	0.14685	0.85315	0.059025	0.0156813
10	0.073650	0.130725	0.869275	0.05725	0.0164
11	0.073350	0.118525	0.881475	0.05575	0.0176
12	0.073688	0.1123	0.8877	0.0562	0.0174875
13	0.074169	0.1066	0.8934	0.055575	0.0185937
14	0.075412	0.1044	0.8956	0.05615	0.0192625
15	0.075975	0.1031	0.8969	0.05635	0.019625
16	0.076600	0.0997	0.9003	0.05655	0.02005
17	0.077063	0.09725	0.90275	0.056125	0.0209375
18	0.078256	0.096325	0.903675	0.0575	0.0207563
19	0.079494	0.094625	0.905375	0.0575	0.0219937
20	0.081194	0.095175	0.904825	0.058725	0.0224687
21	0.081969	0.095275	0.904725	0.059025	0.0229437
22	0.083081	0.09595	0.90405	0.0595	0.0235813
23	0.083863	0.0952	0.9048	0.059975	0.0238875
24	0.084969	0.09585	0.90415	0.0611	0.0238688
25	0.085569	0.095875	0.904125	0.061	0.0245688
26	0.086250	0.09455	0.90545	0.061075	0.025175
27	0.087394	0.095425	0.904575	0.062075	0.0253188
28	0.087219	0.09445	0.90555	0.061175	0.0260438
29	0.088512	0.0938	0.9062	0.06215	0.0263625
30	0.089387	0.0945	0.9055	0.063425	0.0259625
31	0.089913	0.0939	0.9061	0.063275	0.0266375
32	0.091162	0.094175	0.905825	0.06395	0.0272125
33	0.091287	0.094425	0.905575	0.0635	0.0277875
34	0.092588	0.095525	0.904475	0.064775	0.0278125
35	0.092856	0.0957	0.9043	0.0648	0.0280563
36	0.093169	0.0947	0.9053	0.064775	0.0283937
37	0.093331	0.093875	0.906125	0.064625	0.0287062
38	0.093475	0.0927	0.9073	0.0642	0.029275
39	0.094094	0.092025	0.907975	0.06465	0.0294438
40	0.094594	0.09145	0.90855	0.065525	0.0290688
41	0.095312	0.091825	0.908175	0.066175	0.0291375
42	0.095725	0.091625	0.908375	0.0664	0.029325
43	0.095912	0.091525	0.908475	0.0665	0.0294125
44	0.096406	0.089825	0.910175	0.0665	0.0299062
45	0.097006	0.08975	0.91025	0.06645	0.0305563
46	0.096919	0.0897	0.9103	0.06655	0.0303688
47	0.097662	0.089375	0.910625	0.066975	0.0306875
48	0.098844	0.089225	0.910775	0.06775	0.0310938
49	0.098881	0.09025	0.90975	0.06785	0.0310313
50	0.100150	0.090925	0.909075	0.069025	0.031125
51	0.100606	0.09155	0.90845	0.06945	0.0311563
52	0.100369	0.091725	0.908275	0.06905	0.0313187
53	0.100788	0.0902	0.9098	0.068875	0.0319125
54	0.101494	0.08995	0.91005	0.069375	0.0321188
55	0.102188	0.09015	0.90985	0.06985	0.0323375
56	0.102956	0.09115	0.90885	0.070825	0.0321313
57	0.102556	0.0917	0.9083	0.07065	0.0319062
58	0.102906	0.091225	0.908775	0.070675	0.0322313
59	0.103069	0.0907	0.9093	0.070825	0.0322438
60	0.103506	0.08965	0.91035	0.07085	0.0326562
61	0.104512	0.089925	0.910075	0.07135	0.0331625
62	0.104363	0.09075	0.90925	0.071225	0.0331375
63	0.104813	0.090625	0.909375	0.071675	0.0331375
64	0.104887	0.0904	0.9096	0.072	0.0328875
65	0.105963	0.0901	0.9099	0.072725	0.0332375
66	0.106231	0.090275	0.909725	0.07285	0.0333813
67	0.106438	0.089925	0.910075	0.073125	0.0333125
68	0.106556	0.089725	0.910275	0.0734	0.0331562
69	0.107519	0.091375	0.908625	0.0745	0.0330187
70	0.108037	0.091375	0.908625	0.0749	0.0331375
71	0.107981	0.0915	0.9085	0.074875	0.0331062
72	0.108363	0.0912	0.9088	0.074675	0.0336875
73	0.108638	0.090175	0.909825	0.07445	0.0341875
74	0.108719	0.0905	0.9095	0.07445	0.0342688
75	0.109150	0.089925	0.910075	0.074875	0.034275
76	0.109856	0.090325	0.909675	0.0757	0.0341562
77	0.110238	0.090325	0.909675	0.075775	0.0344625
78	0.110513	0.090575	0.909425	0.0758	0.0347125
79	0.110894	0.0908	0.9092	0.0764	0.0344937
80	0.110300	0.090225	0.909775	0.07585	0.03445
81	0.110494	0.08875	0.91125	0.0755	0.0349937
82	0.110269	0.088375	0.911625	0.075425	0.0348438
83	0.110169	0.087625	0.912375	0.075175	0.0349937
84	0.110838	0.08785	0.91215	0.07565	0.0351875
85	0.111844	0.08825	0.91175	0.076475	0.0353687
86	0.111850	0.0889	0.9111	0.077025	0.034825
87	0.112044	0.088475	0.911525	0.076925	0.0351187
88	0.112688	0.089875	0.910125	0.077725	0.0349625
89	0.113013	0.09015	0.90985	0.07775	0.0352625
90	0.113569	0.090325	0.909675	0.07775	0.0358188
91	0.114006	0.090475	0.909525	0.078425	0.0355813
92	0.114156	0.09045	0.90955	0.07865	0.0355063
93	0.114356	0.090525	0.909475	0.0789	0.0354563
94	0.114200	0.090575	0.909425	0.07875	0.03545
95	0.114825	0.091225	0.908775	0.079175	0.03565
96	0.114838	0.090375	0.909625	0.0786	0.0362375
97	0.114619	0.090375	0.909625	0.078475	0.0361438
98	0.114563	0.0897	0.9103	0.0784	0.0361625
99	0.115063	0.089125	0.910875	0.0788	0.0362625
100	0.114975	0.08925	0.91075	0.0783	0.036675
101	0.115275	0.0891	0.9109	0.078475	0.0368
102	0.115638	0.0893	0.9107	0.078975	0.0366625
103	0.116025	0.0899	0.9101	0.07935	0.036675
104	0.116119	0.089825	0.910175	0.0794	0.0367188
105	0.116531	0.0904	0.9096	0.080075	0.0364563
106	0.116525	0.09045	0.90955	0.079825	0.0367
107	0.116531	0.090375	0.909625	0.079825	0.0367063
108	0.117081	0.08995	0.91005	0.08025	0.0368313
109	0.117388	0.0904	0.9096	0.080725	0.0366625
110	0.117206	0.090225	0.909775	0.08035	0.0368563
111	0.117737	0.089975	0.910025	0.081025	0.0367125
112	0.117906	0.089775	0.910225	0.080975	0.0369312
113	0.117906	0.0892	0.9108	0.08095	0.0369563
114	0.118163	0.0898	0.9102	0.08105	0.0371125
115	0.118338	0.089675	0.910325	0.0812	0.0371375
116	0.118694	0.08965	0.91035	0.0817	0.0369937
117	0.119031	0.090325	0.909675	0.08195	0.0370813
118	0.119569	0.090675	0.909325	0.08265	0.0369188
119	0.119363	0.0905	0.9095	0.082475	0.0368875
120	0.119469	0.0906	0.9094	0.082675	0.0367938
121	0.119756	0.090425	0.909575	0.082975	0.0367813
122	0.120319	0.09055	0.90945	0.0834	0.0369188
123	0.120450	0.0909	0.9091	0.083325	0.037125
124	0.120588	0.0915	0.9085	0.083575	0.0370125
125	0.120744	0.091225	0.908775	0.083325	0.0374188
126	0.120581	0.090825	0.909175	0.083025	0.0375562
127	0.120788	0.090375	0.909625	0.083225	0.0375625
128	0.121288	0.090325	0.909675	0.083725	0.0375625
129	0.121050	0.091025	0.908975	0.083475	0.037575
130	0.121275	0.090775	0.909225	0.083475	0.0378
131	0.121319	0.090775	0.909225	0.08335	0.0379688
132	0.121688	0.0908	0.9092	0.08355	0.0381375
133	0.122050	0.0909	0.9091	0.08375	0.0383
134	0.122313	0.090725	0.909275	0.083825	0.0384875
135	0.122469	0.091025	0.908975	0.0841	0.0383688
136	0.122575	0.09155	0.90845	0.0844	0.038175
137	0.122525	0.09145	0.90855	0.0843	0.038225
138	0.122350	0.0909	0.9091	0.0839	0.03845
139	0.122700	0.09125	0.90875	0.08445	0.03825
140	0.123063	0.091175	0.908825	0.0848	0.0382625
141	0.123025	0.09175	0.90825	0.084575	0.03845
142	0.122775	0.091075	0.908925	0.084	0.038775
143	0.122719	0.090525	0.909475	0.083825	0.0388937
144	0.123037	0.09005	0.90995	0.083875	0.0391625
145	0.123131	0.09	0.91	0.08415	0.0389813
146	0.123162	0.08955	0.91045	0.084125	0.0390375
147	0.123037	0.08945	0.91055	0.08395	0.0390875
148	0.123356	0.089525	0.910475	0.084275	0.0390812
149	0.123350	0.089675	0.910325	0.0845	0.03885
150	0.123787	0.0897	0.9103	0.084775	0.0390125
151	0.124013	0.089825	0.910175	0.084875	0.0391375
152	0.124075	0.0905	0.9095	0.08505	0.039025
153	0.124481	0.09045	0.90955	0.08545	0.0390313
154	0.124081	0.090275	0.909725	0.085	0.0390812
155	0.124363	0.090475	0.909525	0.08545	0.0389125
156	0.124525	0.090525	0.909475	0.085675	0.03885
157	0.124619	0.090825	0.909175	0.08605	0.0385687
158	0.124619	0.09095	0.90905	0.085875	0.0387438
159	0.124638	0.090775	0.909225	0.0857	0.0389375
160	0.125163	0.090825	0.909175	0.0862	0.0389625
161	0.125119	0.090575	0.909425	0.0859	0.0392187
162	0.125081	0.090475	0.909525	0.085925	0.0391562
163	0.125031	0.090375	0.909625	0.085775	0.0392562
164	0.124969	0.09035	0.90965	0.085725	0.0392438
165	0.125319	0.090475	0.909525	0.08625	0.0390687
166	0.125581	0.090925	0.909075	0.0864	0.0391813
167	0.125206	0.091025	0.908975	0.086225	0.0389813
168	0.125131	0.090725	0.909275	0.08605	0.0390812
169	0.125594	0.090775	0.909225	0.086475	0.0391188
170	0.125812	0.09105	0.90895	0.08665	0.0391625
171	0.125638	0.09115	0.90885	0.08655	0.0390875
172	0.125837	0.09105	0.90895	0.086475	0.0393625
173	0.125763	0.090725	0.909275	0.0863	0.0394625
174	0.125688	0.09045	0.90955	0.08635	0.0393375
175	0.125906	0.090775	0.909225	0.086675	0.0392313
176	0.126056	0.0905	0.9095	0.0868	0.0392562
177	0.125888	0.0903	0.9097	0.086475	0.0394125
178	0.126050	0.090375	0.909625	0.08675	0.0393
179	0.126488	0.090875	0.909125	0.087175	0.0393125
180	0.126538	0.0911	0.9089	0.08725	0.0392875
181	0.126894	0.0916	0.9084	0.0875	0.0393937
182	0.126725	0.0919	0.9081	0.087375	0.03935
183	0.126719	0.09155	0.90845	0.0872	0.0395187
184	0.126663	0.091075	0.908925	0.087075	0.0395875
185	0.126419	0.0908	0.9092	0.08695	0.0394687
186	0.126719	0.090425	0.909575	0.08695	0.0397687
187	0.126656	0.09095	0.90905	0.0871	0.0395563
188	0.126631	0.0906	0.9094	0.086975	0.0396562
189	0.126525	0.090475	0.909525	0.087025	0.0395
190	0.126506	0.08975	0.91025	0.086825	0.0396813
191	0.126506	0.08945	0.91055	0.086775	0.0397313
192	0.126631	0.0894	0.9106	0.0869	0.0397313
193	0.126663	0.0896	0.9104	0.087075	0.0395875
194	0.126800	0.089325	0.910675	0.08705	0.03975
195	0.126944	0.0899	0.9101	0.087375	0.0395688
196	0.127106	0.090325	0.909675	0.087525	0.0395812
197	0.127163	0.09035	0.90965	0.087475	0.0396875
198	0.127331	0.0904	0.9096	0.0877	0.0396313
199	0.127488	0.090775	0.909225	0.088	0.0394875
200	0.127288	0.0909	0.9091	0.08785	0.0394375
201	0.127400	0.090525	0.909475	0.087725	0.039675
202	0.127219	0.0902	0.9098	0.08745	0.0397687
203	0.127381	0.08985	0.91015	0.0876	0.0397812
204	0.127450	0.089875	0.910125	0.0877	0.03975
205	0.127513	0.08995	0.91005	0.087775	0.0397375
206	0.127575	0.09015	0.90985	0.0878	0.039775
207	0.127725	0.0903	0.9097	0.08795	0.039775
208	0.127806	0.0903	0.9097	0.08795	0.0398563
209	0.127837	0.09055	0.90945	0.0878	0.0400375
210	0.127781	0.09035	0.90965	0.08775	0.0400312
211	0.127663	0.0901	0.9099	0.0877	0.0399625
212	0.127756	0.0901	0.9099	0.08785	0.0399062
213	0.127806	0.089925	0.910075	0.08785	0.0399562
214	0.127931	0.090025	0.909975	0.087975	0.0399562
215	0.127900	0.090225	0.909775	0.0879	0.04
216	0.128063	0.08995	0.91005	0.087975	0.0400875
217	0.127837	0.08985	0.91015	0.087775	0.0400625
218	0.127938	0.08945	0.91055	0.08765	0.0402875
219	0.128019	0.089775	0.910225	0.0878	0.0402187
220	0.128013	0.089875	0.910125	0.087825	0.0401875
221	0.128150	0.089975	0.910025	0.08805	0.0401
222	0.128300	0.089825	0.910175	0.08815	0.04015
223	0.128313	0.090025	0.909975	0.088275	0.0400375
224	0.128400	0.0898	0.9102	0.088375	0.040025
225	0.128387	0.089825	0.910175	0.088225	0.0401625
226	0.128575	0.089925	0.910075	0.088425	0.04015
227	0.128681	0.090175	0.909825	0.088625	0.0400563
228	0.128875	0.09025	0.90975	0.0887	0.040175
229	0.128775	0.0903	0.9097	0.088675	0.0401
230	0.128825	0.09065	0.90935	0.088825	0.04
231	0.128837	0.090675	0.909325	0.088675	0.0401625
232	0.128813	0.090575	0.909425	0.08885	0.0399625
233	0.128850	0.090575	0.909425	0.088775	0.040075
234	0.128856	0.0904	0.9096	0.08875	0.0401063
235	0.128919	0.090375	0.909625	0.088725	0.0401938
236	0.128988	0.090175	0.909825	0.088725	0.0402625
237	0.129100	0.0905	0.9095	0.08895	0.04015
238	0.128994	0.090425	0.909575	0.088775	0.0402187
239	0.129044	0.09055	0.90945	0.08885	0.0401938
240	0.129063	0.0906	0.9094	0.088875	0.0401875
241	0.129094	0.09055	0.90945	0.08885	0.0402438
242	0.129087	0.09025	0.90975	0.088825	0.0402625
243	0.129087	0.090125	0.909875	0.08875	0.0403375
244	0.129175	0.090125	0.909875	0.088875	0.0403
245	0.129144	0.09015	0.90985	0.088875	0.0402687
246	0.129269	0.0902	0.9098	0.089	0.0402687
247	0.129238	0.090125	0.909875	0.08885	0.0403875
248	0.129050	0.0899	0.9101	0.088675	0.040375
249	0.129038	0.089975	0.910025	0.08865	0.0403875
250	0.128994	0.090125	0.909875	0.088775	0.0402187
251	0.129056	0.0899	0.9101	0.088725	0.0403312
252	0.129256	0.09015	0.90985	0.08905	0.0402062
253	0.129112	0.090025	0.909975	0.089025	0.0400875
254	0.129056	0.089875	0.910125	0.08885	0.0402062
255	0.129125	0.089725	0.910275	0.088875	0.04025
256	0.129325	0.089675	0.910325	0.08905	0.040275
257	0.129325	0.08995	0.91005	0.0891	0.040225
258	0.129369	0.090025	0.909975	0.0892	0.0401688
259	0.129450	0.090125	0.909875	0.089375	0.040075
260	0.129612	0.09015	0.90985	0.089525	0.0400875
261	0.129556	0.090275	0.909725	0.0895	0.0400563
262	0.129700	0.0904	0.9096	0.089625	0.040075
263	0.129688	0.090675	0.909325	0.089775	0.0399125
264	0.129575	0.090775	0.909225	0.089575	0.04
265	0.129587	0.0907	0.9093	0.0894	0.0401875
266	0.129700	0.090825	0.909175	0.0896	0.0401
267	0.129881	0.09085	0.90915	0.089675	0.0402062
268	0.129944	0.09105	0.90895	0.089825	0.0401188
269	0.130006	0.091275	0.908725	0.089975	0.0400312
270	0.129894	0.090975	0.909025	0.089675	0.0402187
271	0.129925	0.090775	0.909225	0.089575	0.04035
272	0.130000	0.090825	0.909175	0.089575	0.040425
273	0.130044	0.09115	0.90885	0.089775	0.0402687
274	0.130288	0.091375	0.908625	0.090025	0.0402625
275	0.130188	0.091475	0.908525	0.089975	0.0402125
276	0.130375	0.091625	0.908375	0.090125	0.04025
277	0.130294	0.0916	0.9084	0.0901	0.0401938
278	0.130362	0.091575	0.908425	0.090075	0.0402875
279	0.130306	0.091575	0.908425	0.08995	0.0403563
280	0.130438	0.09165	0.90835	0.09005	0.0403875
281	0.130544	0.0918	0.9082	0.090225	0.0403188
282	0.130675	0.09175	0.90825	0.0904	0.040275
283	0.130612	0.091875	0.908125	0.09035	0.0402625
284	0.130488	0.0919	0.9081	0.090325	0.0401625
285	0.130637	0.0914	0.9086	0.090325	0.0403125
286	0.130513	0.09125	0.90875	0.090175	0.0403375
287	0.130456	0.091225	0.908775	0.090125	0.0403312
288	0.130519	0.0911	0.9089	0.09015	0.0403688
289	0.130525	0.090975	0.909025	0.09015	0.040375
290	0.130600	0.091	0.909	0.090275	0.040325
291	0.130569	0.0912	0.9088	0.090325	0.0402438
292	0.130544	0.09105	0.90895	0.090275	0.0402687
293	0.130538	0.090925	0.909075	0.0902	0.0403375
294	0.130662	0.091075	0.908925	0.0904	0.0402625
295	0.130819	0.091275	0.908725	0.0905	0.0403188
296	0.130838	0.09135	0.90865	0.090475	0.0403625
297	0.130975	0.0916	0.9084	0.090675	0.0403
298	0.131031	0.091625	0.908375	0.09065	0.0403813
299	0.130862	0.091575	0.908425	0.0904	0.0404625
300	0.131100	0.09185	0.90815	0.090675	0.040425
301	0.131000	0.091925	0.908075	0.0906	0.0404
302	0.130963	0.0919	0.9081	0.0905	0.0404625
303	0.131038	0.09195	0.90805	0.09065	0.0403875
304	0.131194	0.091925	0.908075	0.090775	0.0404188
305	0.131156	0.092225	0.907775	0.090775	0.0403813
306	0.131263	0.09225	0.90775	0.090825	0.0404375
307	0.131250	0.09195	0.90805	0.090675	0.040575
308	0.131269	0.09235	0.90765	0.09085	0.0404188
309	0.131162	0.092225	0.907775	0.0907	0.0404625
310	0.131231	0.09225	0.90775	0.090675	0.0405563
311	0.131300	0.09225	0.90775	0.09075	0.04055
312	0.131156	0.0922	0.9078	0.090725	0.0404313
313	0.131206	0.091925	0.908075	0.090875	0.0403312
314	0.131313	0.092125	0.907875	0.091075	0.0402375
315	0.131431	0.09215	0.90785	0.0911	0.0403312
316	0.131344	0.092075	0.907925	0.09105	0.0402938
317	0.131350	0.09205	0.90795	0.091075	0.040275
318	0.131394	0.09195	0.90805	0.09115	0.0402438
319	0.131463	0.09205	0.90795	0.091225	0.0402375
320	0.131581	0.09205	0.90795	0.091225	0.0403563
321	0.131538	0.092125	0.907875	0.0912	0.0403375
322	0.131469	0.09225	0.90775	0.0912	0.0402687
323	0.131450	0.09205	0.90795	0.091125	0.040325
324	0.131556	0.092125	0.907875	0.091175	0.0403813
325	0.131500	0.092025	0.907975	0.091075	0.040425
326	0.131444	0.09195	0.90805	0.0911	0.0403437
327	0.131488	0.091775	0.908225	0.0911	0.0403875
328	0.131500	0.09175	0.90825	0.091075	0.040425
329	0.131550	0.0919	0.9081	0.09115	0.0404
330	0.131606	0.091725	0.908275	0.091225	0.0403813
331	0.131637	0.091775	0.908225	0.0912	0.0404375
332	0.131763	0.09195	0.90805	0.09135	0.0404125
333	0.131738	0.09205	0.90795	0.09135	0.0403875
334	0.131763	0.092125	0.907875	0.0914	0.0403625
335	0.131825	0.0922	0.9078	0.091425	0.0404
336	0.131769	0.092275	0.907725	0.09135	0.0404188
337	0.131813	0.0922	0.9078	0.0913	0.0405125
338	0.131763	0.09195	0.90805	0.091175	0.0405875
339	0.131919	0.092	0.908	0.091325	0.0405937
340	0.131950	0.092125	0.907875	0.091375	0.040575
341	0.131981	0.09235	0.90765	0.0915	0.0404813
342	0.132162	0.092675	0.907325	0.0917	0.0404625
343	0.132094	0.092725	0.907275	0.09165	0.0404438
344	0.132162	0.092525	0.907475	0.091575	0.0405875
345	0.132144	0.092575	0.907425	0.091575	0.0405688
346	0.132175	0.092625	0.907375	0.091725	0.04045
347	0.132219	0.0928	0.9072	0.091825	0.0403937
348	0.132325	0.0927	0.9073	0.091825	0.0405
349	0.132375	0.092825	0.907175	0.091925	0.04045
350	0.132300	0.093075	0.906925	0.091875	0.040425
351	0.132319	0.092825	0.907175	0.09175	0.0405688
352	0.132263	0.0927	0.9073	0.09165	0.0406125
353	0.132369	0.09265	0.90735	0.091725	0.0406437
354	0.132275	0.09275	0.90725	0.09165	0.040625
355	0.132275	0.0927	0.9073	0.091675	0.0406
356	0.132387	0.092675	0.907325	0.0918	0.0405875
357	0.132406	0.0927	0.9073	0.09175	0.0406562
358	0.132400	0.092525	0.907475	0.09165	0.04075
359	0.132375	0.092725	0.907275	0.091725	0.04065
360	0.132400	0.09265	0.90735	0.09165	0.04075
361	0.132475	0.0926	0.9074	0.09175	0.040725
362	0.132488	0.092625	0.907375	0.09175	0.0407375
363	0.132556	0.0927	0.9073	0.0919	0.0406562
364	0.132644	0.092825	0.907175	0.092075	0.0405688
365	0.132694	0.092875	0.907125	0.092075	0.0406188
366	0.132894	0.093025	0.906975	0.092275	0.0406188
367	0.132794	0.09315	0.90685	0.09215	0.0406437
368	0.132800	0.093275	0.906725	0.09225	0.04055
369	0.132800	0.093125	0.906875	0.0921	0.0407
370	0.132756	0.0931	0.9069	0.092125	0.0406313
371	0.132625	0.092675	0.907325	0.091875	0.04075
372	0.132619	0.092625	0.907375	0.09195	0.0406687
373	0.132763	0.09255	0.90745	0.09205	0.0407125
374	0.132656	0.092525	0.907475	0.091975	0.0406813
375	0.132700	0.09255	0.90745	0.09205	0.04065
376	0.132838	0.092725	0.907275	0.092225	0.0406125
377	0.132919	0.093	0.907	0.092325	0.0405937
378	0.132981	0.09305	0.90695	0.0924	0.0405812
379	0.133006	0.093175	0.906825	0.0924	0.0406063
380	0.132950	0.093	0.907	0.0923	0.04065
381	0.132881	0.09285	0.90715	0.0922	0.0406813
382	0.132862	0.092825	0.907175	0.092175	0.0406875
383	0.132850	0.092725	0.907275	0.09215	0.0407
384	0.132831	0.092575	0.907425	0.092175	0.0406562
385	0.132838	0.09245	0.90755	0.092175	0.0406625
386	0.132838	0.09245	0.90755	0.0922	0.0406375
387	0.132838	0.092425	0.907575	0.09215	0.0406875
388	0.132850	0.092475	0.907525	0.09215	0.0407
389	0.132925	0.09245	0.90755	0.0922	0.040725
390	0.132862	0.092525	0.907475	0.09215	0.0407125
391	0.132838	0.092425	0.907575	0.092075	0.0407625
392	0.132788	0.092275	0.907725	0.092	0.0407875
393	0.132838	0.09225	0.90775	0.09205	0.0407875
394	0.132869	0.092375	0.907625	0.092125	0.0407438
395	0.132919	0.0924	0.9076	0.0922	0.0407187
396	0.132950	0.09245	0.90755	0.092225	0.040725
397	0.132919	0.092425	0.907575	0.0922	0.0407187
398	0.132994	0.092425	0.907575	0.092225	0.0407687
399	0.133056	0.09265	0.90735	0.092325	0.0407312
400	0.133056	0.092675	0.907325	0.0923	0.0407563
401	0.133019	0.092575	0.907425	0.09225	0.0407687
402	0.133063	0.092625	0.907375	0.09235	0.0407125
403	0.133038	0.09255	0.90745	0.092375	0.0406625
404	0.132969	0.092475	0.907525	0.092275	0.0406938
405	0.132994	0.092475	0.907525	0.09225	0.0407438
406	0.132975	0.09245	0.90755	0.092275	0.0407
407	0.132988	0.0924	0.9076	0.092275	0.0407125
408	0.132950	0.092425	0.907575	0.09225	0.0407
409	0.132963	0.092375	0.907625	0.09225	0.0407125
410	0.132981	0.092325	0.907675	0.09225	0.0407312
411	0.132963	0.09235	0.90765	0.09225	0.0407125
412	0.132981	0.092375	0.907625	0.09225	0.0407312
413	0.133006	0.092375	0.907625	0.0923	0.0407062
414	0.132988	0.0924	0.9076	0.09225	0.0407375
415	0.132981	0.0924	0.9076	0.092275	0.0407062
416	0.132956	0.0924	0.9076	0.092275	0.0406813
417	0.132963	0.092325	0.907675	0.092275	0.0406875
418	0.132988	0.0923	0.9077	0.0923	0.0406875
419	0.132994	0.09235	0.90765	0.0923	0.0406938
420	0.133019	0.09235	0.90765	0.092325	0.0406938
421	0.132988	0.09235	0.90765	0.092275	0.0407125
422	0.132963	0.092325	0.907675	0.092225	0.0407375
423	0.132956	0.092375	0.907625	0.092225	0.0407312
424	0.132950	0.09235	0.90765	0.0922	0.04075
425	0.132975	0.092325	0.907675	0.0922	0.040775
426	0.132994	0.09235	0.90765	0.092225	0.0407687
427	0.133019	0.092425	0.907575	0.092275	0.0407438
428	0.133050	0.0925	0.9075	0.09235	0.0407
429	0.133094	0.09255	0.90745	0.092375	0.0407187
430	0.133137	0.092625	0.907375	0.092425	0.0407125
431	0.133013	0.092575	0.907425	0.092275	0.0407375
432	0.132919	0.092425	0.907575	0.0922	0.0407187
433	0.132919	0.09235	0.90765	0.0922	0.0407187
434	0.132881	0.0923	0.9077	0.09215	0.0407312
435	0.132894	0.09225	0.90775	0.092175	0.0407187
436	0.132887	0.092225	0.907775	0.092175	0.0407125
437	0.132887	0.09225	0.90775	0.0922	0.0406875
438	0.132887	0.09225	0.90775	0.0922	0.0406875
439	0.132912	0.092275	0.907725	0.092225	0.0406875
440	0.132950	0.092325	0.907675	0.09225	0.0407
441	0.132975	0.092475	0.907525	0.092275	0.0407
442	0.132944	0.0924	0.9076	0.0922	0.0407438
443	0.132975	0.09245	0.90755	0.09225	0.040725
444	0.132975	0.09245	0.90755	0.09225	0.040725
445	0.132994	0.0925	0.9075	0.092275	0.0407187
446	0.133025	0.09265	0.90735	0.092375	0.04065
447	0.132981	0.092675	0.907325	0.092325	0.0406562
448	0.132975	0.0926	0.9074	0.092225	0.04075
449	0.132975	0.0925	0.9075	0.092125	0.04085
450	0.132931	0.092475	0.907525	0.092075	0.0408562
451	0.132919	0.0924	0.9076	0.0921	0.0408188
452	0.132988	0.092375	0.907625	0.09215	0.0408375
453	0.133019	0.09245	0.90755	0.092225	0.0407937
454	0.132931	0.0923	0.9077	0.0921	0.0408312
455	0.132788	0.0922	0.9078	0.091925	0.0408625
456	0.132813	0.092075	0.907925	0.091925	0.0408875
457	0.132887	0.09205	0.90795	0.092	0.0408875
458	0.132887	0.09215	0.90785	0.09205	0.0408375
459	0.132862	0.09215	0.90785	0.092025	0.0408375
460	0.132825	0.0921	0.9079	0.091975	0.04085
461	0.132844	0.0921	0.9079	0.092	0.0408437
462	0.132869	0.09215	0.90785	0.09205	0.0408188
463	0.132906	0.0922	0.9078	0.0921	0.0408063
464	0.132862	0.0922	0.9078	0.09205	0.0408125
465	0.132831	0.092225	0.907775	0.092025	0.0408063
466	0.132781	0.092225	0.907775	0.092025	0.0407563
467	0.132619	0.092	0.908	0.09175	0.0408688
468	0.132650	0.091925	0.908075	0.0918	0.04085
469	0.132688	0.091975	0.908025	0.091825	0.0408625
470	0.132725	0.0919	0.9081	0.0918	0.040925
471	0.132706	0.0919	0.9081	0.0918	0.0409062
472	0.132738	0.091975	0.908025	0.091875	0.0408625
473	0.132738	0.092	0.908	0.091875	0.0408625
474	0.132800	0.0921	0.9079	0.09195	0.04085
475	0.132819	0.092175	0.907825	0.091975	0.0408437
476	0.132794	0.09215	0.90785	0.091925	0.0408688
477	0.132844	0.0922	0.9078	0.091975	0.0408688
478	0.132819	0.092275	0.907725	0.091975	0.0408437
479	0.132819	0.092025	0.907975	0.09185	0.0409687
480	0.132838	0.092075	0.907925	0.091925	0.0409125
481	0.132869	0.092075	0.907925	0.091925	0.0409438
482	0.132781	0.092125	0.907875	0.09185	0.0409313
483	0.132844	0.09205	0.90795	0.091875	0.0409687
484	0.132769	0.092075	0.907925	0.091875	0.0408938
485	0.132775	0.092	0.908	0.09185	0.040925
486	0.132744	0.091875	0.908125	0.091825	0.0409187
487	0.132750	0.09185	0.90815	0.091825	0.040925
488	0.132750	0.09185	0.90815	0.091825	0.040925
489	0.132775	0.091875	0.908125	0.09185	0.040925
490	0.132725	0.091925	0.908075	0.091825	0.0409
491	0.132700	0.091825	0.908175	0.091775	0.040925
492	0.132713	0.091775	0.908225	0.09175	0.0409625
493	0.132725	0.0918	0.9082	0.0918	0.040925
494	0.132725	0.091825	0.908175	0.091825	0.0409
495	0.132725	0.091825	0.908175	0.091825	0.0409
496	0.132725	0.091825	0.908175	0.091825	0.0409
497	0.132725	0.091825	0.908175	0.091825	0.0409
498	0.132725	0.091825	0.908175	0.091825	0.0409
499	0.132725	0.091825	0.908175	0.091825	0.0409
500	0.132725	0.091825	0.908175	0.091825	0.0409
501	0.132725	0.091825	0.908175	0.091825	0.0409
502	0.132725	0.091825	0.908175	0.091825	0.0409
503	0.132725	0.091825	0.908175	0.091825	0.0409
504	0.132725	0.091825	0.908175	0.091825	0.0409
505	0.132725	0.091825	0.908175	0.091825	0.0409
506	0.132725	0.091825	0.908175	0.091825	0.0409
507	0.132725	0.091825	0.908175	0.091825	0.0409
508	0.132725	0.091825	0.908175	0.091825	0.0409
509	0.132725	0.091825	0.908175	0.091825	0.0409
510	0.132725	0.091825	0.908175	0.091825	0.0409
511	0.132725	0.091825	0.908175	0.091825	0.0409
512	0.132725	0.091825	0.908175	0.091825	0.0409
513	0.132725	0.091825	0.908175	0.091825	0.0409
514	0.132725	0.091825	0.908175	0.091825	0.0409
515	0.132725	0.091825	0.908175	0.091825	0.0409
516	0.132725	0.091825	0.908175	0.091825	0.0409
517	0.132725	0.091825	0.908175	0.091825	0.0409
518	0.132725	0.091825	0.908175	0.091825	0.0409
519	0.132725	0.091825	0.908175	0.091825	0.0409
520	0.132725	0.091825	0.908175	0.091825	0.0409
521	0.132725	0.091825	0.908175	0.091825	0.0409
522	0.132725	0.091825	0.908175	0.091825	0.0409
523	0.132725	0.091825	0.908175	0.091825	0.0409
524	0.132725	0.091825	0.908175	0.091825	0.0409
525	0.132725	0.091825	0.908175	0.091825	0.0409
526	0.132725	0.091825	0.908175	0.091825	0.0409
527	0.132725	0.091825	0.908175	0.091825	0.0409
528	0.132725	0.091825	0.908175	0.091825	0.0409
529	0.132725	0.091825	0.908175	0.091825	0.0409
530	0.132725	0.091825	0.908175	0.091825	0.0409
531	0.132725	0.091825	0.908175	0.091825	0.0409
532	0.132725	0.091825	0.908175	0.091825	0.0409
533	0.132725	0.091825	0.908175	0.091825	0.0409
534	0.132725	0.091825	0.908175	0.091825	0.0409
535	0.132725	0.091825	0.908175	0.091825	0.0409
536	0.132725	0.091825	0.908175	0.091825	0.0409
537	0.132725	0.091825	0.908175	0.091825	0.0409
538	0.132725	0.091825	0.908175	0.091825	0.0409
539	0.132725	0.091825	0.908175	0.091825	0.0409
540	0.132725	0.091825	0.908175	0.091825	0.0409
541	0.132725	0.091825	0.908175	0.091825	0.0409
542	0.132725	0.091825	0.908175	0.091825	0.0409
543	0.132725	0.091825	0.908175	0.091825	0.0409
544	0.132725	0.091825	0.908175	0.091825	0.0409
545	0.132725	0.091825	0.908175	0.091825	0.0409
546	0.132725	0.091825	0.908175	0.091825	0.0409
547	0.132725	0.091825	0.908175	0.091825	0.0409
548	0.132725	0.091825	0.908175	0.091825	0.0409
549	0.132725	0.091825	0.908175	0.091825	0.0409
550	0.132725	0.091825	0.908175	0.091825	0.0409
551	0.132725	0.091825	0.908175	0.091825	0.0409
552	0.132725	0.091825	0.908175	0.091825	0.0409
553	0.132725	0.091825	0.908175	0.091825	0.0409
554	0.132725	0.091825	0.908175	0.091825	0.0409
555	0.132725	0.091825	0.908175	0.091825	0.0409
556	0.132725	0.091825	0.908175	0.091825	0.0409
557	0.132725	0.091825	0.908175	0.091825	0.0409
558	0.132725	0.091825	0.908175	0.091825	0.0409
559	0.132725	0.091825	0.908175	0.091825	0.0409
560	0.132725	0.091825	0.908175	0.091825	0.0409
561	0.132725	0.091825	0.908175	0.091825	0.0409
562	0.132725	0.091825	0.908175	0.091825	0.0409
563	0.132725	0.091825	0.908175	0.091825	0.0409
564	0.132725	0.091825	0.908175	0.091825	0.0409
565	0.132725	0.091825	0.908175	0.091825	0.0409
566	0.132725	0.091825	0.908175	0.091825	0.0409
567	0.132725	0.091825	0.908175	0.091825	0.0409
568	0.132725	0.091825	0.908175	0.091825	0.0409
569	0.132725	0.091825	0.908175	0.091825	0.0409
570	0.132725	0.091825	0.908175	0.091825	0.0409
571	0.132725	0.091825	0.908175	0.091825	0.0409
572	0.132725	0.091825	0.908175	0.091825	0.0409
573	0.132725	0.091825	0.908175	0.091825	0.0409
574	0.132725	0.091825	0.908175	0.091825	0.0409
575	0.132725	0.091825	0.908175	0.091825	0.0409
576	0.132725	0.091825	0.908175	0.091825	0.0409
577	0.132725	0.091825	0.908175	0.091825	0.0409
578	0.132725	0.091825	0.908175	0.091825	0.0409
579	0.132725	0.091825	0.908175	0.091825	0.0409
580	0.132725	0.091825	0.908175	0.091825	0.0409
581	0.132725	0.091825	0.908175	0.091825	0.0409
582	0.132725	0.091825	0.908175	0.091825	0.0409
583	0.132725	0.091825	0.908175	0.091825	0.0409
584	0.132725	0.091825	0.908175	0.091825	0.0409
585	0.132725	0.091825	0.908175	0.091825	0.0409
586	0.132725	0.091825	0.908175	0.091825	0.0409
587	0.132725	0.091825	0.908175	0.091825	0.0409
588	0.132725	0.091825	0.908175	0.091825	0.0409
589	0.132725	0.091825	0.908175	0.091825	0.0409
590	0.132725	0.091825	0.908175	0.091825	0.0409
591	0.132725	0.091825	0.908175	0.091825	0.0409
592	0.132725	0.091825	0.908175	0.091825	0.0409
593	0.132725	0.091825	0.908175	0.091825	0.0409
594	0.132725	0.091825	0.908175	0.091825	0.0409
595	0.132725	0.091825	0.908175	0.091825	0.0409
596	0.132725	0.091825	0.908175	0.091825	0.0409
597	0.132725	0.091825	0.908175	0.091825	0.0409
598	0.132725	0.091825	0.908175	0.091825	0.0409
599	0.132725	0.091825	0.908175	0.091825	0.0409
600	0.132725	0.091825	0.908175	0.091825	0.0409
601	0.132725	0.091825	0.908175	0.091825	0.0409
602	0.132725	0.091825	0.908175	0.091825	0.0409
603	0.132725	0.091825	0.908175	0.091825	0.0409
604	0.132725	0.091825	0.908175	0.091825	0.0409
605	0.132725	0.091825	0.908175	0.091825	0.0409
606	0.132725	0.091825	0.908175	0.091825	0.0409
607	0.132725	0.091825	0.908175	0.091825	0.0409
608	0.132725	0.091825	0.908175	0.091825	0.0409
609	0.132725	0.091825	0.908175	0.091825	0.0409
610	0.132725	0.091825	0.908175	0.091825	0.0409
611	0.132725	0.091825	0.908175	0.091825	0.0409
612	0.132725	0.091825	0.908175	0.091825	0.0409
613	0.132725	0.091825	0.908175	0.091825	0.0409
614	0.132725	0.091825	0.908175	0.091825	0.0409
615	0.132725	0.091825	0.908175	0.091825	0.0409
616	0.132725	0.091825	0.908175	0.091825	0.0409
617	0.132725	0.091825	0.908175	0.091825	0.0409
618	0.132725	0.091825	0.908175	0.091825	0.0409
619	0.132725	0.091825	0.908175	0.091825	0.0409
620	0.132725	0.091825	0.908175	0.091825	0.0409
621	0.132725	0.091825	0.908175	0.091825	0.0409
622	0.132725	0.091825	0.908175	0.091825	0.0409
623	0.132725	0.091825	0.908175	0.091825	0.0409
624	0.132725	0.091825	0.908175	0.091825	0.0409
625	0.132725	0.091825	0.908175	0.091825	0.0409
626	0.132725	0.091825	0.908175	0.091825	0.0409
627	0.132725	0.091825	0.908175	0.091825	0.0409
628	0.132725	0.091825	0.908175	0.091825	0.0409
629	0.132725	0.091825	0.908175	0.091825	0.0409
630	0.132725	0.091825	0.908175	0.091825	0.0409
631	0.132725	0.091825	0.908175	0.091825	0.0409
632	0.132725	0.091825	0.908175	0.091825	0.0409
633	0.132725	0.091825	0.908175	0.091825	0.0409
634	0.132725	0.091825	0.908175	0.091825	0.0409
635	0.132725	0.091825	0.908175	0.091825	0.0409
636	0.132725	0.091825	0.908175	0.091825	0.0409
637	0.132725	0.091825	0.908175	0.091825	0.0409
638	0.132725	0.091825	0.908175	0.091825	0.0409
639	0.132725	0.091825	0.908175	0.091825	0.0409
640	0.132725	0.091825	0.908175	0.091825	0.0409
641	0.132725	0.091825	0.908175	0.091825	0.0409
642	0.132725	0.091825	0.908175	0.091825	0.0409
643	0.132725	0.091825	0.908175	0.091825	0.0409
644	0.132725	0.091825	0.908175	0.091825	0.0409
645	0.132725	0.091825	0.908175	0.091825	0.0409
646	0.132725	0.091825	0.908175	0.091825	0.0409
647	0.132725	0.091825	0.908175	0.091825	0.0409
648	0.132725	0.091825	0.908175	0.091825	0.0409
649	0.132725	0.091825	0.908175	0.091825	0.0409
650	0.132725	0.091825	0.908175	0.091825	0.0409
651	0.132725	0.091825	0.908175	0.091825	0.0409
652	0.132725	0.091825	0.908175	0.091825	0.0409
653	0.132725	0.091825	0.908175	0.091825	0.0409
654	0.132725	0.091825	0.908175	0.091825	0.0409
655	0.132725	0.091825	0.908175	0.091825	0.0409
656	0.132725	0.091825	0.908175	0.091825	0.0409
657	0.132725	0.091825	0.908175	0.091825	0.0409
658	0.132725	0.091825	0.908175	0.091825	0.0409
659	0.132725	0.091825	0.908175	0.091825	0.0409
660	0.132725	0.091825	0.908175	0.091825	0.0409
661	0.132725	0.091825	0.908175	0.091825	0.0409
662	0.132725	0.091825	0.908175	0.091825	0.0409
663	0.132725	0.091825	0.908175	0.091825	0.0409
664	0.132725	0.091825	0.908175	0.091825	0.0409
665	0.132725	0.091825	0.908175	0.091825	0.0409
666	0.132725	0.091825	0.908175	0.091825	0.0409
667	0.132725	0.091825	0.908175	0.091825	0.0409
668	0.132725	0.091825	0.908175	0.091825	0.0409
669	0.132725	0.091825	0.908175	0.091825	0.0409
670	0.132725	0.091825	0.908175	0.091825	0.0409
671	0.132725	0.091825	0.908175	0.091825	0.0409
672	0.132725	0.091825	0.908175	0.091825	0.0409
673	0.132725	0.091825	0.908175	0.091825	0.0409
674	0.132725	0.091825	0.908175	0.091825	0.0409
675	0.132725	0.091825	0.908175	0.091825	0.0409
676	0.132725	0.091825	0.908175	0.091825	0.0409
677	0.132725	0.091825	0.908175	0.091825	0.0409
678	0.132725	0.091825	0.908175	0.091825	0.0409
679	0.132725	0.091825	0.908175	0.091825	0.0409
680	0.132725	0.091825	0.908175	0.091825	0.0409
681	0.132725	0.091825	0.908175	0.091825	0.0409
682	0.132725	0.091825	0.908175	0.091825	0.0409
683	0.132725	0.091825	0.908175	0.091825	0.0409
684	0.132725	0.091825	0.908175	0.091825	0.0409
685	0.132725	0.091825	0.908175	0.091825	0.0409
686	0.132725	0.091825	0.908175	0.091825	0.0409
687	0.132725	0.091825	0.908175	0.091825	0.0409
688	0.132725	0.091825	0.908175	0.091825	0.0409
689	0.132725	0.091825	0.908175	0.091825	0.0409
690	0.132725	0.091825	0.908175	0.091825	0.0409
691	0.132725	0.091825	0.908175	0.091825	0.0409
692	0.132725	0.091825	0.908175	0.091825	0.0409
693	0.132725	0.091825	0.908175	0.091825	0.0409
694	0.132725	0.091825	0.908175	0.091825	0.0409
695	0.132725	0.091825	0.908175	0.091825	0.0409
696	0.132725	0.091825	0.908175	0.091825	0.0409
697	0.132725	0.091825	0.908175	0.091825	0.0409
698	0.132725	0.091825	0.908175	0.091825	0.0409
699	0.132725	0.091825	0.908175	0.091825	0.0409
700	0.132725	0.091825	0.908175	0.091825	0.0409
701	0.132725	0.091825	0.908175	0.091825	0.0409
702	0.132725	0.091825	0.908175	0.091825	0.0409
703	0.132725	0.091825	0.908175	0.091825	0.0409
704	0.132725	0.091825	0.908175	0.091825	0.0409
705	0.132725	0.091825	0.908175	0.091825	0.0409
706	0.132725	0.091825	0.908175	0.091825	0.0409
707	0.132725	0.091825	0.908175	0.091825	0.0409
708	0.132725	0.091825	0.908175	0.091825	0.0409
709	0.132725	0.091825	0.908175	0.091825	0.0409
710	0.132725	0.091825	0.908175	0.091825	0.0409
711	0.132725	0.091825	0.908175	0.091825	0.0409
712	0.132725	0.091825	0.908175	0.091825	0.0409
713	0.132725	0.091825	0.908175	0.091825	0.0409
714	0.132725	0.091825	0.908175	0.091825	0.0409
715	0.132725	0.091825	0.908175	0.091825	0.0409
716	0.132725	0.091825	0.908175	0.091825	0.0409
717	0.132725	0.091825	0.908175	0.091825	0.0409
718	0.132725	0.091825	0.908175	0.091825	0.0409
719	0.132725	0.091825	0.908175	0.091825	0.0409
720	0.132725	0.091825	0.908175	0.091825	0.0409
721	0.132725	0.091825	0.908175	0.091825	0.0409
722	0.132725	0.091825	0.908175	0.091825	0.0409
723	0.132725	0.091825	0.908175	0.091825	0.0409
724	0.132725	0.091825	0.908175	0.091825	0.0409
725	0.132725	0.091825	0.908175	0.091825	0.0409
726	0.132725	0.091825	0.908175	0.091825	0.0409
727	0.132725	0.091825	0.908175	0.091825	0.0409
728	0.132725	0.091825	0.908175	0.091825	0.0409
729	0.132725	0.091825	0.908175	0.091825	0.0409
730	0.132725	0.091825	0.908175	0.091825	0.0409
731	0.132725	0.091825	0.908175	0.091825	0.0409
732	0.132725	0.091825	0.908175	0.091825	0.0409
733	0.132725	0.091825	0.908175	0.091825	0.0409
734	0.132725	0.091825	0.908175	0.091825	0.0409
735	0.132725	0.091825	0.908175	0.091825	0.0409
736	0.132725	0.091825	0.908175	0.091825	0.0409
737	0.132725	0.091825	0.908175	0.091825	0.0409
738	0.132725	0.091825	0.908175	0.091825	0.0409
739	0.132725	0.091825	0.908175	0.091825	0.0409
740	0.132725	0.091825	0.908175	0.091825	0.0409
741	0.132725	0.091825	0.908175	0.091825	0.0409
742	0.132725	0.091825	0.908175	0.091825	0.0409
743	0.132725	0.091825	0.908175	0.091825	0.0409
744	0.132725	0.091825	0.908175	0.091825	0.0409
745	0.132725	0.091825	0.908175	0.091825	0.0409
746	0.132725	0.091825	0.908175	0.091825	0.0409
747	0.132725	0.091825	0.908175	0.091825	0.0409
748	0.132725	0.091825	0.908175	0.091825	0.0409
749	0.132725	0.091825	0.908175	0.091825	0.0409
750	0.132725	0.091825	0.908175	0.091825	0.0409
751	0.132725	0.091825	0.908175	0.091825	0.0409
752	0.132725	0.091825	0.908175	0.091825	0.0409
753	0.132725	0.091825	0.908175	0.091825	0.0409
754	0.132725	0.091825	0.908175	0.091825	0.0409
755	0.132725	0.091825	0.908175	0.091825	0.0409
756	0.132725	0.091825	0.908175	0.091825	0.0409
757	0.132725	0.091825	0.908175	0.091825	0.0409
758	0.132725	0.091825	0.908175	0.091825	0.0409
759	0.132725	0.091825	0.908175	0.091825	0.0409
760	0.132725	0.091825	0.908175	0.091825	0.0409
761	0.132725	0.091825	0.908175	0.091825	0.0409
762	0.132725	0.091825	0.908175	0.091825	0.0409
763	0.132725	0.091825	0.908175	0.091825	0.0409
764	0.132725	0.091825	0.908175	0.091825	0.0409
765	0.132725	0.091825	0.908175	0.091825	0.0409
766	0.132725	0.091825	0.908175	0.091825	0.0409
767	0.132725	0.091825	0.908175	0.091825	0.0409
768	0.132725	0.091825	0.908175	0.091825	0.0409
769	0.132725	0.091825	0.908175	0.091825	0.0409
770	0.132725	0.091825	0.908175	0.091825	0.0409
771	0.132725	0.091825	0.908175	0.091825	0.0409
772	0.132725	0.091825	0.908175	0.091825	0.0409
773	0.132725	0.091825	0.908175	0.091825	0.0409
774	0.132725	0.091825	0.908175	0.091825	0.0409
775	0.132725	0.091825	0.908175	0.091825	0.0409
776	0.132725	0.091825	0.908175	0.091825	0.0409
777	0.132725	0.091825	0.908175	0.091825	0.0409
778	0.132725	0.091825	0.908175	0.091825	0.0409
779	0.132725	0.091825	0.908175	0.091825	0.0409
780	0.132725	0.091825	0.908175	0.091825	0.0409
781	0.132725	0.091825	0.908175	0.091825	0.0409
782	0.132725	0.091825	0.908175	0.091825	0.0409
783	0.132725	0.091825	0.908175	0.091825	0.0409
784	0.132725	0.091825	0.908175	0.091825	0.0409
785	0.132725	0.091825	0.908175	0.091825	0.0409
786	0.132725	0.091825	0.908175	0.091825	0.0409
787	0.132725	0.091825	0.908175	0.091825	0.0409
788	0.132725	0.091825	0.908175	0.091825	0.0409
789	0.132725	0.091825	0.908175	0.091825	0.0409
790	0.132725	0.091825	0.908175	0.091825	0.0409
791	0.132725	0.091825	0.908175	0.091825	0.0409
792	0.132725	0.091825	0.908175	0.091825	0.0409
793	0.132725	0.091825	0.908175	0.091825	0.0409
794	0.132725	0.091825	0.908175	0.091825	0.0409
795	0.132725	0.091825	0.908175	0.091825	0.0409
796	0.132725	0.091825	0.908175	0.091825	0.0409
797	0.132725	0.091825	0.908175	0.091825	0.0409
798	0.132725	0.091825	0.908175	0.091825	0.0409
799	0.132725	0.091825	0.908175	0.091825	0.0409
800	0.132725	0.091825	0.908175	0.091825	0.0409
801	0.132725	0.091825	0.908175	0.091825	0.0409
802	0.132725	0.091825	0.908175	0.091825	0.0409
803	0.132725	0.091825	0.908175	0.091825	0.0409
804	0.132725	0.091825	0.908175	0.091825	0.0409
805	0.132725	0.091825	0.908175	0.091825	0.0409
806	0.132725	0.091825	0.908175	0.091825	0.0409
807	0.132725	0.091825	0.908175	0.091825	0.0409
808	0.132725	0.091825	0.908175	0.091825	0.0409
809	0.132725	0.091825	0.908175	0.091825	0.0409
810	0.132725	0.091825	0.908175	0.091825	0.0409
811	0.132725	0.091825	0.908175	0.091825	0.0409
812	0.132725	0.091825	0.908175	0.091825	0.0409
813	0.132725	0.091825	0.908175	0.091825	0.0409
814	0.132725	0.091825	0.908175	0.091825	0.0409
815	0.132725	0.091825	0.908175	0.091825	0.0409
816	0.132725	0.091825	0.908175	0.091825	0.0409
817	0.132725	0.091825	0.908175	0.091825	0.0409
818	0.132725	0.091825	0.908175	0.091825	0.0409
819	0.132725	0.091825	0.908175	0.091825	0.0409
820	0.132725	0.091825	0.908175	0.091825	0.0409
821	0.132725	0.091825	0.908175	0.091825	0.0409
822	0.132725	0.091825	0.908175	0.091825	0.0409
823	0.132725	0.091825	0.908175	0.091825	0.0409
824	0.132725	0.091825	0.908175	0.091825	0.0409
825	0.132725	0.091825	0.908175	0.091825	0.0409
826	0.132725	0.091825	0.908175	0.091825	0.0409
827	0.132725	0.091825	0.908175	0.091825	0.0409
828	0.132725	0.091825	0.908175	0.091825	0.0409
829	0.132725	0.091825	0.908175	0.091825	0.0409
830	0.132725	0.091825	0.908175	0.091825	0.0409
831	0.132725	0.091825	0.908175	0.091825	0.0409
832	0.132725	0.091825	0.908175	0.091825	0.0409
833	0.132725	0.091825	0.908175	0.091825	0.0409
834	0.132725	0.091825	0.908175	0.091825	0.0409
835	0.132725	0.091825	0.908175	0.091825	0.0409
836	0.132725	0.091825	0.908175	0.091825	0.0409
837	0.132725	0.091825	0.908175	0.091825	0.0409
838	0.132725	0.091825	0.908175	0.091825	0.0409
839	0.132725	0.091825	0.908175	0.091825	0.0409
840	0.132725	0.091825	0.908175	0.091825	0.0409
841	0.132725	0.091825	0.908175	0.091825	0.0409
842	0.132725	0.091825	0.908175	0.091825	0.0409
843	0.132725	0.091825	0.908175	0.091825	0.0409
844	0.132725	0.091825	0.908175	0.091825	0.0409
845	0.132725	0.091825	0.908175	0.091825	0.0409
846	0.132725	0.091825	0.908175	0.091825	0.0409
847	0.132725	0.091825	0.908175	0.091825	0.0409
848	0.132725	0.091825	0.908175	0.091825	0.0409
849	0.132725	0.091825	0.908175	0.091825	0.0409
850	0.132725	0.091825	0.908175	0.091825	0.0409
851	0.132725	0.091825	0.908175	0.091825	0.0409
852	0.132725	0.091825	0.908175	0.091825	0.0409
853	0.132725	0.091825	0.908175	0.091825	0.0409
854	0.132725	0.091825	0.908175	0.091825	0.0409
855	0.132725	0.091825	0.908175	0.091825	0.0409
856	0.132725	0.091825	0.908175	0.091825	0.0409
857	0.132725	0.091825	0.908175	0.091825	0.0409
858	0.132725	0.091825	0.908175	0.091825	0.0409
859	0.132725	0.091825	0.908175	0.091825	0.0409
860	0.132725	0.091825	0.908175	0.091825	0.0409
861	0.132725	0.091825	0.908175	0.091825	0.0409
862	0.132725	0.091825	0.908175	0.091825	0.0409
863	0.132725	0.091825	0.908175	0.091825	0.0409
864	0.132725	0.091825	0.908175	0.091825	0.0409
865	0.132725	0.091825	0.908175	0.091825	0.0409
866	0.132725	0.091825	0.908175	0.091825	0.0409
867	0.132725	0.091825	0.908175	0.091825	0.0409
868	0.132725	0.091825	0.908175	0.091825	0.0409
869	0.132725	0.091825	0.908175	0.091825	0.0409
870	0.132725	0.091825	0.908175	0.091825	0.0409
871	0.132725	0.091825	0.908175	0.091825	0.0409
872	0.132725	0.091825	0.908175	0.091825	0.0409
873	0.132725	0.091825	0.908175	0.091825	0.0409
874	0.132725	0.091825	0.908175	0.091825	0.0409
875	0.132725	0.091825	0.908175	0.091825	0.0409
876	0.132725	0.091825	0.908175	0.091825	0.0409
877	0.132725	0.091825	0.908175	0.091825	0.0409
878	0.132725	0.091825	0.908175	0.091825	0.0409
879	0.132725	0.091825	0.908175	0.091825	0.0409
880	0.132725	0.091825	0.908175	0.091825	0.0409
881	0.132725	0.091825	0.908175	0.091825	0.0409
882	0.132725	0.091825	0.908175	0.091825	0.0409
883	0.132725	0.091825	0.908175	0.091825	0.0409
884	0.132725	0.091825	0.908175	0.091825	0.0409
885	0.132725	0.091825	0.908175	0.091825	0.0409
886	0.132725	0.091825	0.908175	0.091825	0.0409
887	0.132725	0.091825	0.908175	0.091825	0.0409
888	0.132725	0.091825	0.908175	0.091825	0.0409
889	0.132725	0.091825	0.908175	0.091825	0.0409
890	0.132725	0.091825	0.908175	0.091825	0.0409
891	0.132725	0.091825	0.908175	0.091825	0.0409
892	0.132725	0.091825	0.908175	0.091825	0.0409
893	0.132725	0.091825	0.908175	0.091825	0.0409
894	0.132725	0.091825	0.908175	0.091825	0.0409
895	0.132725	0.091825	0.908175	0.091825	0.0409
896	0.132725	0.091825	0.908175	0.091825	0.0409
897	0.132725	0.091825	0.908175	0.091825	0.0409
898	0.132725	0.091825	0.908175	0.091825	0.0409
899	0.132725	0.091825	0.908175	0.091825	0.0409
900	0.132725	0.091825	0.908175	0.091825	0.0409
901	0.132725	0.091825	0.908175	0.091825	0.0409
902	0.132725	0.091825	0.908175	0.091825	0.0409
903	0.132725	0.091825	0.908175	0.091825	0.0409
904	0.132725	0.091825	0.908175	0.091825	0.0409
905	0.132725	0.091825	0.908175	0.091825	0.0409
906	0.132725	0.091825	0.908175	0.091825	0.0409
907	0.132725	0.091825	0.908175	0.091825	0.0409
908	0.132725	0.091825	0.908175	0.091825	0.0409
909	0.132725	0.091825	0.908175	0.091825	0.0409
910	0.132725	0.091825	0.908175	0.091825	0.0409
911	0.132725	0.091825	0.908175	0.091825	0.0409
912	0.132725	0.091825	0.908175	0.091825	0.0409
913	0.132725	0.091825	0.908175	0.091825	0.0409
914	0.132725	0.091825	0.908175	0.091825	0.0409
915	0.132725	0.091825	0.908175	0.091825	0.0409
916	0.132725	0.091825	0.908175	0.091825	0.0409
917	0.132725	0.091825	0.908175	0.091825	0.0409
918	0.132725	0.091825	0.908175	0.091825	0.0409
919	0.132725	0.091825	0.908175	0.091825	0.0409
920	0.132725	0.091825	0.908175	0.091825	0.0409
921	0.132725	0.091825	0.908175	0.091825	0.0409
922	0.132725	0.091825	0.908175	0.091825	0.0409
923	0.132725	0.091825	0.908175	0.091825	0.0409
924	0.132725	0.091825	0.908175	0.091825	0.0409
925	0.132725	0.091825	0.908175	0.091825	0.0409
926	0.132725	0.091825	0.908175	0.091825	0.0409
927	0.132725	0.091825	0.908175	0.091825	0.0409
928	0.132725	0.091825	0.908175	0.091825	0.0409
929	0.132725	0.091825	0.908175	0.091825	0.0409
930	0.132725	0.091825	0.908175	0.091825	0.0409
931	0.132725	0.091825	0.908175	0.091825	0.0409
932	0.132725	0.091825	0.908175	0.091825	0.0409
933	0.132725	0.091825	0.908175	0.091825	0.0409
934	0.132725	0.091825	0.908175	0.091825	0.0409
935	0.132725	0.091825	0.908175	0.091825	0.0409
936	0.132725	0.091825	0.908175	0.091825	0.0409
937	0.132725	0.091825	0.908175	0.091825	0.0409
938	0.132725	0.091825	0.908175	0.091825	0.0409
939	0.132725	0.091825	0.908175	0.091825	0.0409
940	0.132725	0.091825	0.908175	0.091825	0.0409
941	0.132725	0.091825	0.908175	0.091825	0.0409
942	0.132725	0.091825	0.908175	0.091825	0.0409
943	0.132725	0.091825	0.908175	0.091825	0.0409
944	0.132725	0.091825	0.908175	0.091825	0.0409
945	0.132725	0.091825	0.908175	0.091825	0.0409
946	0.132725	0.091825	0.908175	0.091825	0.0409
947	0.132725	0.091825	0.908175	0.091825	0.0409
948	0.132725	0.091825	0.908175	0.091825	0.0409
949	0.132725	0.091825	0.908175	0.091825	0.0409
950	0.132725	0.091825	0.908175	0.091825	0.0409
951	0.132725	0.091825	0.908175	0.091825	0.0409
952	0.132725	0.091825	0.908175	0.091825	0.0409
953	0.132725	0.091825	0.908175	0.091825	0.0409
954	0.132725	0.091825	0.908175	0.091825	0.0409
955	0.132725	0.091825	0.908175	0.091825	0.0409
956	0.132725	0.091825	0.908175	0.091825	0.0409
957	0.132725	0.091825	0.908175	0.091825	0.0409
958	0.132725	0.091825	0.908175	0.091825	0.0409
959	0.132725	0.091825	0.908175	0.091825	0.0409
960	0.132725	0.091825	0.908175	0.091825	0.0409
961	0.132725	0.091825	0.908175	0.091825	0.0409
962	0.132725	0.091825	0.908175	0.091825	0.0409
963	0.132725	0.091825	0.908175	0.091825	0.0409
964	0.132725	0.091825	0.908175	0.091825	0.0409
965	0.132725	0.091825	0.908175	0.091825	0.0409
966	0.132725	0.091825	0.908175	0.091825	0.0409
967	0.132725	0.091825	0.908175	0.091825	0.0409
968	0.132725	0.091825	0.908175	0.091825	0.0409
969	0.132725	0.091825	0.908175	0.091825	0.0409
970	0.132725	0.091825	0.908175	0.091825	0.0409
971	0.132725	0.091825	0.908175	0.091825	0.0409
972	0.132725	0.091825	0.908175	0.091825	0.0409
973	0.132725	0.091825	0.908175	0.091825	0.0409
974	0.132725	0.091825	0.908175	0.091825	0.0409
975	0.132725	0.091825	0.908175	0.091825	0.0409
976	0.132725	0.091825	0.908175	0.091825	0.0409
977	0.132725	0.091825	0.908175	0.091825	0.0409
978	0.132725	0.091825	0.908175	0.091825	0.0409
979	0.132725	0.091825	0.908175	0.091825	0.0409
980	0.132725	0.091825	0.908175	0.091825	0.0409
981	0.132725	0.091825	0.908175	0.091825	0.0409
982	0.132725	0.091825	0.908175	0.091825	0.0409
983	0.132725	0.091825	0.908175	0.091825	0.0409
984	0.132725	0.091825	0.908175	0.091825	0.0409
985	0.132725	0.091825	0.908175	0.091825	0.0409
986	0.132725	0.091825	0.908175	0.091825	0.0409
987	0.132725	0.091825	0.908175	0.091825	0.0409
988	0.132725	0.091825	0.908175	0.091825	0.0409
989	0.132725	0.091825	0.908175	0.091825	0.0409
990	0.132725	0.091825	0.908175	0.091825	0.0409
991	0.132725	0.091825	0.908175	0.091825	0.0409
992	0.132725	0.091825	0.908175	0.091825	0.0409
993	0.132725	0.091825	0.908175	0.091825	0.0409
994	0.132725	0.091825	0.908175	0.091825	0.0409
995	0.132725	0.091825	0.908175	0.091825	0.0409
996	0.132725	0.091825	0.908175	0.091825	0.0409
997	0.132725	0.091825	0.908175	0.091825	0.0409
998	0.132725	0.091825	0.908175	0.091825	0.0409
999	0.132725	0.091825	0.908175	0.091825	0.0409
1000	0.132725	0.091825	0.908175	0.091825	0.0409
1001	0.132725	0.091825	0.908175	0.091825	0.0409
1002	0.132725	0.091825	0.908175	0.091825	0.0409
1003	0.132725	0.091825	0.908175	0.091825	0.0409
1004	0.132725	0.091825	0.908175	0.091825	0.0409
1005	0.132725	0.091825	0.908175	0.091825	0.0409
1006	0.132725	0.091825	0.908175	0.091825	0.0409
1007	0.132725	0.091825	0.908175	0.091825	0.0409
1008	0.132725	0.091825	0.908175	0.091825	0.0409
1009	0.132725	0.091825	0.908175	0.091825	0.0409
1010	0.132725	0.091825	0.908175	0.091825	0.0409
1011	0.132725	0.091825	0.908175	0.091825	0.0409
1012	0.132725	0.091825	0.908175	0.091825	0.0409
1013	0.132725	0.091825	0.908175	0.091825	0.0409
1014	0.132725	0.091825	0.908175	0.091825	0.0409
1015	0.132725	0.091825	0.908175	0.091825	0.0409
1016	0.132725	0.091825	0.908175	0.091825	0.0409
1017	0.132725	0.091825	0.908175	0.091825	0.0409
1018	0.132725	0.091825	0.908175	0.091825	0.0409
1019	0.132725	0.091825	0.908175	0.091825	0.0409
1020	0.132725	0.091825	0.908175	0.091825	0.0409
1021	0.132725	0.091825	0.908175	0.091825	0.0409
1022	0.132725	0.091825	0.908175	0.091825	0.0409
1023	0.132725	0.091825	0.908175	0.091825	0.0409
1024	0.132725	0.091825	0.908175	0.091825	0.0409
1025	0.132725	0.091825	0.908175	0.091825	0.0409
1026	0.132725	0.091825	0.908175	0.091825	0.0409
1027	0.132725	0.091825	0.908175	0.091825	0.0409
1028	0.132725	0.091825	0.908175	0.091825	0.0409
1029	0.132725	0.091825	0.908175	0.091825	0.0409
1030	0.132725	0.091825	0.908175	0.091825	0.0409
1031	0.132725	0.091825	0.908175	0.091825	0.0409
1032	0.132725	0.091825	0.908175	0.091825	0.0409
1033	0.132725	0.091825	0.908175	0.091825	0.0409
1034	0.132725	0.091825	0.908175	0.091825	0.0409
1035	0.132725	0.091825	0.908175	0.091825	0.0409
1036	0.132725	0.091825	0.908175	0.091825	0.0409
1037	0.132725	0.091825	0.908175	0.091825	0.0409
1038	0.132725	0.091825	0.908175	0.091825	0.0409
1039	0.132725	0.091825	0.908175	0.091825	0.0409
1040	0.132725	0.091825	0.908175	0.091825	0.0409
1041	0.132725	0.091825	0.908175	0.091825	0.0409
1042	0.132725	0.091825	0.908175	0.091825	0.0409
1043	0.132725	0.091825	0.908175	0.091825	0.0409
1044	0.132725	0.091825	0.908175	0.091825	0.0409
1045	0.132725	0.091825	0.908175	0.091825	0.0409
1046	0.132725	0.091825	0.908175	0.091825	0.0409
1047	0.132725	0.091825	0.908175	0.091825	0.0409
1048	0.132725	0.091825	0.908175	0.091825	0.0409
1049	0.132725	0.091825	0.908175	0.091825	0.0409
1050	0.132725	0.091825	0.908175	0.091825	0.0409
1051	0.132725	0.091825	0.908175	0.091825	0.0409
1052	0.132725	0.091825	0.908175	0.091825	0.0409
1053	0.132725	0.091825	0.908175	0.091825	0.0409
1054	0.132725	0.091825	0.908175	0.091825	0.0409
1055	0.132725	0.091825	0.908175	0.091825	0.0409
1056	0.132725	0.091825	0.908175	0.091825	0.0409
1057	0.132725	0.091825	0.908175	0.091825	0.0409
1058	0.132725	0.091825	0.908175	0.091825	0.0409
1059	0.132725	0.091825	0.908175	0.091825	0.0409
1060	0.132725	0.091825	0.908175	0.091825	0.0409
1061	0.132725	0.091825	0.908175	0.091825	0.0409
1062	0.132725	0.091825	0.908175	0.091825	0.0409
1063	0.132725	0.091825	0.908175	0.091825	0.0409
1064	0.132725	0.091825	0.908175	0.091825	0.0409
1065	0.132725	0.091825	0.908175	0.091825	0.0409
1066	0.132725	0.091825	0.908175	0.091825	0.0409
1067	0.132725	0.091825	0.908175	0.091825	0.0409
1068	0.132725	0.091825	0.908175	0.091825	0.0409
1069	0.132725	0.091825	0.908175	0.091825	0.0409
1070	0.132725	0.091825	0.908175	0.091825	0.0409
1071	0.132725	0.091825	0.908175	0.091825	0.0409
1072	0.132725	0.091825	0.908175	0.091825	0.0409
1073	0.132725	0.091825	0.908175	0.091825	0.0409
1074	0.132725	0.091825	0.908175	0.091825	0.0409
1075	0.132725	0.091825	0.908175	0.091825	0.0409
1076	0.132725	0.091825	0.908175	0.091825	0.0409
1077	0.132725	0.091825	0.908175	0.091825	0.0409
1078	0.132725	0.091825	0.908175	0.091825	0.0409
1079	0.132725	0.091825	0.908175	0.091825	0.0409
1080	0.132725	0.091825	0.908175	0.091825	0.0409
1081	0.132725	0.091825	0.908175	0.091825	0.0409
1082	0.132725	0.091825	0.908175	0.091825	0.0409
1083	0.132725	0.091825	0.908175	0.091825	0.0409
1084	0.132725	0.091825	0.908175	0.091825	0.0409
1085	0.132725	0.091825	0.908175	0.091825	0.0409
1086	0.132725	0.091825	0.908175	0.091825	0.0409
1087	0.132725	0.091825	0.908175	0.091825	0.0409
1088	0.132725	0.091825	0.908175	0.091825	0.0409
1089	0.132725	0.091825	0.908175	0.091825	0.0409
1090	0.132725	0.091825	0.908175	0.091825	0.0409
1091	0.132725	0.091825	0.908175	0.091825	0.0409
1092	0.132725	0.091825	0.908175	0.091825	0.0409
1093	0.132725	0.091825	0.908175	0.091825	0.0409
1094	0.132725	0.091825	0.908175	0.091825	0.0409
1095	0.132725	0.091825	0.908175	0.091825	0.0409
1096	0.132725	0.091825	0.908175	0.091825	0.0409
1097	0.132725	0.091825	0.908175	0.091825	0.0409
1098	0.132725	0.091825	0.908175	0.091825	0.0409
1099	0.132725	0.091825	0.908175	0.091825	0.0409
1100	0.132725	0.091825	0.908175	0.091825	0.0409
1101	0.132725	0.091825	0.908175	0.091825	0.0409
1102	0.132725	0.091825	0.908175	0.091825	0.0409
1103	0.132725	0.091825	0.908175	0.091825	0.0409
1104	0.132725	0.091825	0.908175	0.091825	0.0409
1105	0.132725	0.091825	0.908175	0.091825	0.0409
1106	0.132725	0.091825	0.908175	0.091825	0.0409
1107	0.132725	0.091825	0.908175	0.091825	0.0409
1108	0.132725	0.091825	0.908175	0.091825	0.0409
1109	0.132725	0.091825	0.908175	0.091825	0.0409
1110	0.132725	0.091825	0.908175	0.091825	0.0409
1111	0.132725	0.091825	0.908175	0.091825	0.0409
1112	0.132725	0.091825	0.908175	0.091825	0.0409
1113	0.132725	0.091825	0.908175	0.091825	0.0409
1114	0.132725	0.091825	0.908175	0.091825	0.0409
1115	0.132725	0.091825	0.908175	0.091825	0.0409
1116	0.132725	0.091825	0.908175	0.091825	0.0409
1117	0.132725	0.091825	0.908175	0.091825	0.0409
1118	0.132725	0.091825	0.908175	0.091825	0.0409
1119	0.132725	0.091825	0.908175	0.091825	0.0409
1120	0.132725	0.091825	0.908175	0.091825	0.0409
1121	0.132725	0.091825	0.908175	0.091825	0.0409
1122	0.132725	0.091825	0.908175	0.091825	0.0409
1123	0.132725	0.091825	0.908175	0.091825	0.0409
1124	0.132725	0.091825	0.908175	0.091825	0.0409
1125	0.132725	0.091825	0.908175	0.091825	0.0409
1126	0.132725	0.091825	0.908175	0.091825	0.0409
1127	0.132725	0.091825	0.908175	0.091825	0.0409
1128	0.132725	0.091825	0.908175	0.091825	0.0409
1129	0.132725	0.091825	0.908175	0.091825	0.0409
1130	0.132725	0.091825	0.908175	0.091825	0.0409
1131	0.132725	0.091825	0.908175	0.091825	0.0409
1132	0.132725	0.091825	0.908175	0.091825	0.0409
1133	0.132725	0.091825	0.908175	0.091825	0.0409
1134	0.132725	0.091825	0.908175	0.091825	0.0409
1135	0.132725	0.091825	0.908175	0.091825	0.0409
1136	0.132725	0.091825	0.908175	0.091825	0.0409
1137	0.132725	0.091825	0.908175	0.091825	0.0409
1138	0.132725	0.091825	0.908175	0.091825	0.0409
1139	0.132725	0.091825	0.908175	0.091825	0.0409
1140	0.132725	0.091825	0.908175	0.091825	0.0409
1141	0.132725	0.091825	0.908175	0.091825	0.0409
1142	0.132725	0.091825	0.908175	0.091825	0.0409
1143	0.132725	0.091825	0.908175	0.091825	0.0409
1144	0.132725	0.091825	0.908175	0.091825	0.0409
1145	0.132725	0.091825	0.908175	0.091825	0.0409
1146	0.132725	0.091825	0.908175	0.091825	0.0409
1147	0.132725	0.091825	0.908175	0.091825	0.0409
1148	0.132725	0.091825	0.908175	0.091825	0.0409
1149	0.132725	0.091825	0.908175	0.091825	0.0409
1150	0.132725	0.091825	0.908175	0.091825	0.0409
1151	0.132725	0.091825	0.908175	0.091825	0.0409
1152	0.132725	0.091825	0.908175	0.091825	0.0409
1153	0.132725	0.091825	0.908175	0.091825	0.0409
1154	0.132725	0.091825	0.908175	0.091825	0.0409
1155	0.132725	0.091825	0.908175	0.091825	0.0409
1156	0.132725	0.091825	0.908175	0.091825	0.0409
1157	0.132725	0.091825	0.908175	0.091825	0.0409
1158	0.132725	0.091825	0.908175	0.091825	0.0409
1159	0.132725	0.091825	0.908175	0.091825	0.0409
1160	0.132725	0.091825	0.908175	0.091825	0.0409
1161	0.132725	0.091825	0.908175	0.091825	0.0409
1162	0.132725	0.091825	0.908175	0.091825	0.0409
1163	0.132725	0.091825	0.908175	0.091825	0.0409
1164	0.132725	0.091825	0.908175	0.091825	0.0409
1165	0.132725	0.091825	0.908175	0.091825	0.0409
1166	0.132725	0.091825	0.908175	0.091825	0.0409
1167	0.132725	0.091825	0.908175	0.091825	0.0409
1168	0.132725	0.091825	0.908175	0.091825	0.0409
1169	0.132725	0.091825	0.908175	0.091825	0.0409
1170	0.132725	0.091825	0.908175	0.091825	0.0409
1171	0.132725	0.091825	0.908175	0.091825	0.0409
1172	0.132725	0.091825	0.908175	0.091825	0.0409
1173	0.132725	0.091825	0.908175	0.091825	0.0409
1174	0.132725	0.091825	0.908175	0.091825	0.0409
1175	0.132725	0.091825	0.908175	0.091825	0.0409
1176	0.132725	0.091825	0.908175	0.091825	0.0409
1177	0.132725	0.091825	0.908175	0.091825	0.0409
1178	0.132725	0.091825	0.908175	0.091825	0.0409
1179	0.132725	0.091825	0.908175	0.091825	0.0409
1180	0.132725	0.091825	0.908175	0.091825	0.0409
1181	0.132725	0.091825	0.908175	0.091825	0.0409
1182	0.132725	0.091825	0.908175	0.091825	0.0409
1183	0.132725	0.091825	0.908175	0.091825	0.0409
1184	0.132725	0.091825	0.908175	0.091825	0.0409
1185	0.132725	0.091825	0.908175	0.091825	0.0409
1186	0.132725	0.091825	0.908175	0.091825	0.0409
1187	0.132725	0.091825	0.908175	0.091825	0.0409
1188	0.132725	0.091825	0.908175	0.091825	0.0409
1189	0.132725	0.091825	0.908175	0.091825	0.0409
1190	0.132725	0.091825	0.908175	0.091825	0.0409
1191	0.132725	0.091825	0.908175	0.091825	0.0409
1192	0.132725	0.091825	0.908175	0.091825	0.0409
1193	0.132725	0.091825	0.908175	0.091825	0.0409
1194	0.132725	0.091825	0.908175	0.091825	0.0409
1195	0.132725	0.091825	0.908175	0.091825	0.0409
1196	0.132725	0.091825	0.908175	0.091825	0.0409
1197	0.132725	0.091825	0.908175	0.091825	0.0409
1198	0.132725	0.091825	0.908175	0.091825	0.0409
1199	0.132725	0.091825	0.908175	0.091825	0.0409
1200	0.132725	0.091825	0.908175	0.091825	0.0409
1201	0.132725	0.091825	0.908175	0.091825	0.0409
1202	0.132725	0.091825	0.908175	0.091825	0.0409
1203	0.132725	0.091825	0.908175	0.091825	0.0409
1204	0.132725	0.091825	0.908175	0.091825	0.0409
1205	0.132725	0.091825	0.908175	0.091825	0.0409
1206	0.132725	0.091825	0.908175	0.091825	0.0409
1207	0.132725	0.091825	0.908175	0.091825	0.0409
1208	0.132725	0.091825	0.908175	0.091825	0.0409
1209	0.132725	0.091825	0.908175	0.091825	0.0409
1210	0.132725	0.091825	0.908175	0.091825	0.0409
1211	0.132725	0.091825	0.908175	0.091825	0.0409
1212	0.132725	0.091825	0.908175	0.091825	0.0409
1213	0.132725	0.091825	0.908175	0.091825	0.0409
1214	0.132725	0.091825	0.908175	0.091825	0.0409
1215	0.132725	0.091825	0.908175	0.091825	0.0409
1216	0.132725	0.091825	0.908175	0.091825	0.0409
1217	0.132725	0.091825	0.908175	0.091825	0.0409
1218	0.132725	0.091825	0.908175	0.091825	0.0409
1219	0.132725	0.091825	0.908175	0.091825	0.0409
1220	0.132725	0.091825	0.908175	0.091825	0.0409
1221	0.132725	0.091825	0.908175	0.091825	0.0409
1222	0.132725	0.091825	0.908175	0.091825	0.0409
1223	0.132725	0.091825	0.908175	0.091825	0.0409
1224	0.132725	0.091825	0.908175	0.091825	0.0409
1225	0.132725	0.091825	0.908175	0.091825	0.0409
1226	0.132725	0.091825	0.908175	0.091825	0.0409
1227	0.132725	0.091825	0.908175	0.091825	0.0409
1228	0.132725	0.091825	0.908175	0.091825	0.0409
1229	0.132725	0.091825	0.908175	0.091825	0.0409
1230	0.132725	0.091825	0.908175	0.091825	0.0409
1231	0.132725	0.091825	0.908175	0.091825	0.0409
1232	0.132725	0.091825	0.908175	0.091825	0.0409
1233	0.132725	0.091825	0.908175	0.091825	0.0409
1234	0.132725	0.091825	0.908175	0.091825	0.0409
1235	0.132725	0.091825	0.908175	0.091825	0.0409
1236	0.132725	0.091825	0.908175	0.091825	0.0409
1237	0.132725	0.091825	0.908175	0.091825	0.0409
1238	0.132725	0.091825	0.908175	0.091825	0.0409
1239	0.132725	0.091825	0.908175	0.091825	0.0409
1240	0.132725	0.091825	0.908175	0.091825	0.0409
1241	0.132725	0.091825	0.908175	0.091825	0.0409
1242	0.132725	0.091825	0.908175	0.091825	0.0409
1243	0.132725	0.091825	0.908175	0.091825	0.0409
1244	0.132725	0.091825	0.908175	0.091825	0.0409
1245	0.132725	0.091825	0.908175	0.091825	0.0409
1246	0.132725	0.091825	0.908175	0.091825	0.0409
1247	0.132725	0.091825	0.908175	0.091825	0.0409
1248	0.132725	0.091825	0.908175	0.091825	0.0409
1249	0.132725	0.091825	0.908175	0.091825	0.0409
1250	0.132725	0.091825	0.908175	0.091825	0.0409
1251	0.132725	0.091825	0.908175	0.091825	0.0409
1252	0.132725	0.091825	0.908175	0.091825	0.0409
1253	0.132725	0.091825	0.908175	0.091825	0.0409
1254	0.132725	0.091825	0.908175	0.091825	0.0409
1255	0.132725	0.091825	0.908175	0.091825	0.0409
1256	0.132725	0.091825	0.908175	0.091825	0.0409
1257	0.132725	0.091825	0.908175	0.091825	0.0409
1258	0.132725	0.091825	0.908175	0.091825	0.0409
1259	0.132725	0.091825	0.908175	0.091825	0.0409
1260	0.132725	0.091825	0.908175	0.091825	0.0409
1261	0.132725	0.091825	0.908175	0.091825	0.0409
1262	0.132725	0.091825	0.908175	0.091825	0.0409
1263	0.132725	0.091825	0.908175	0.091825	0.0409
1264	0.132725	0.091825	0.908175	0.091825	0.0409
1265	0.132725	0.091825	0.908175	0.091825	0.0409
1266	0.132725	0.091825	0.908175	0.091825	0.0409
1267	0.132725	0.091825	0.908175	0.091825	0.0409
1268	0.132725	0.091825	0.908175	0.091825	0.0409
1269	0.132725	0.091825	0.908175	0.091825	0.0409
1270	0.132725	0.091825	0.908175	0.091825	0.0409
1271	0.132725	0.091825	0.908175	0.091825	0.0409
1272	0.132725	0.091825	0.908175	0.091825	0.0409
1273	0.132725	0.091825	0.908175	0.091825	0.0409
1274	0.132725	0.091825	0.908175	0.091825	0.0409
1275	0.132725	0.091825	0.908175	0.091825	0.0409
1276	0.132725	0.091825	0.908175	0.091825	0.0409
1277	0.132725	0.091825	0.908175	0.091825	0.0409
1278	0.132725	0.091825	0.908175	0.091825	0.0409
1279	0.132725	0.091825	0.908175	0.091825	0.0409
1280	0.132725	0.091825	0.908175	0.091825	0.0409
1281	0.132725	0.091825	0.908175	0.091825	0.0409
1282	0.132725	0.091825	0.908175	0.091825	0.0409
1283	0.132725	0.091825	0.908175	0.091825	0.0409
1284	0.132725	0.091825	0.908175	0.091825	0.0409
1285	0.132725	0.091825	0.908175	0.091825	0.0409
1286	0.132725	0.091825	0.908175	0.091825	0.0409
1287	0.132725	0.091825	0.908175	0.091825	0.0409
1288	0.132725	0.091825	0.908175	0.091825	0.0409
1289	0.132725	0.091825	0.908175	0.091825	0.0409
1290	0.132725	0.091825	0.908175	0.091825	0.0409
1291	0.132725	0.091825	0.908175	0.091825	0.0409
1292	0.132725	0.091825	0.908175	0.091825	0.0409
1293	0.132725	0.091825	0.908175	0.091825	0.0409
1294	0.132725	0.091825	0.908175	0.091825	0.0409
1295	0.132725	0.091825	0.908175	0.091825	0.0409
1296	0.132725	0.091825	0.908175	0.091825	0.0409
1297	0.132725	0.091825	0.908175	0.091825	0.0409
1298	0.132725	0.091825	0.908175	0.091825	0.0409
1299	0.132725	0.091825	0.908175	0.091825	0.0409
1300	0.132725	0.091825	0.908175	0.091825	0.0409
1301	0.132725	0.091825	0.908175	0.091825	0.0409
1302	0.132725	0.091825	0.908175	0.091825	0.0409
1303	0.132725	0.091825	0.908175	0.091825	0.0409
1304	0.132725	0.091825	0.908175	0.091825	0.0409
1305	0.132725	0.091825	0.908175	0.091825	0.0409
1306	0.132725	0.091825	0.908175	0.091825	0.0409
1307	0.132725	0.091825	0.908175	0.091825	0.0409
1308	0.132725	0.091825	0.908175	0.091825	0.0409
1309	0.132725	0.091825	0.908175	0.091825	0.0409
1310	0.132725	0.091825	0.908175	0.091825	0.0409
1311	0.132725	0.091825	0.908175	0.091825	0.0409
1312	0.132725	0.091825	0.908175	0.091825	0.0409
1313	0.132725	0.091825	0.908175	0.091825	0.0409
1314	0.132725	0.091825	0.908175	0.091825	0.0409
1315	0.132725	0.091825	0.908175	0.091825	0.0409
1316	0.132725	0.091825	0.908175	0.091825	0.0409
1317	0.132725	0.091825	0.908175	0.091825	0.0409
1318	0.132725	0.091825	0.908175	0.091825	0.0409
1319	0.132725	0.091825	0.908175	0.091825	0.0409
1320	0.132725	0.091825	0.908175	0.091825	0.0409
1321	0.132725	0.091825	0.908175	0.091825	0.0409
1322	0.132725	0.091825	0.908175	0.091825	0.0409
1323	0.132725	0.091825	0.908175	0.091825	0.0409
1324	0.132725	0.091825	0.908175	0.091825	0.0409
1325	0.132725	0.091825	0.908175	0.091825	0.0409
1326	0.132725	0.091825	0.908175	0.091825	0.0409
1327	0.132725	0.091825	0.908175	0.091825	0.0409
1328	0.132725	0.091825	0.908175	0.091825	0.0409
1329	0.132725	0.091825	0.908175	0.091825	0.0409
1330	0.132725	0.091825	0.908175	0.091825	0.0409
1331	0.132725	0.091825	0.908175	0.091825	0.0409
1332	0.132725	0.091825	0.908175	0.091825	0.0409
1333	0.132725	0.091825	0.908175	0.091825	0.0409
1334	0.132725	0.091825	0.908175	0.091825	0.0409
1335	0.132725	0.091825	0.908175	0.091825	0.0409
1336	0.132725	0.091825	0.908175	0.091825	0.0409
1337	0.132725	0.091825	0.908175	0.091825	0.0409
1338	0.132725	0.091825	0.908175	0.091825	0.0409
1339	0.132725	0.091825	0.908175	0.091825	0.0409
1340	0.132725	0.091825	0.908175	0.091825	0.0409
1341	0.132725	0.091825	0.908175	0.091825	0.0409
1342	0.132725	0.091825	0.908175	0.091825	0.0409
1343	0.132725	0.091825	0.908175	0.091825	0.0409
1344	0.132725	0.091825	0.908175	0.091825	0.0409
1345	0.132725	0.091825	0.908175	0.091825	0.0409
1346	0.132725	0.091825	0.908175	0.091825	0.0409
1347	0.132725	0.091825	0.908175	0.091825	0.0409
1348	0.132725	0.091825	0.908175	0.091825	0.0409
1349	0.132725	0.091825	0.908175	0.091825	0.0409
1350	0.132725	0.091825	0.908175	0.091825	0.0409
1351	0.132725	0.091825	0.908175	0.091825	0.0409
1352	0.132725	0.091825	0.908175	0.091825	0.0409
1353	0.132725	0.091825	0.908175	0.091825	0.0409
1354	0.132725	0.091825	0.908175	0.091825	0.0409
1355	0.132725	0.091825	0.908175	0.091825	0.0409
1356	0.132725	0.091825	0.908175	0.091825	0.0409
1357	0.132725	0.091825	0.908175	0.091825	0.0409
1358	0.132725	0.091825	0.908175	0.091825	0.0409
1359	0.132725	0.091825	0.908175	0.091825	0.0409
1360	0.132725	0.091825	0.908175	0.091825	0.0409
1361	0.132725	0.091825	0.908175	0.091825	0.0409
1362	0.132725	0.091825	0.908175	0.091825	0.0409
1363	0.132725	0.091825	0.908175	0.091825	0.0409
1364	0.132725	0.091825	0.908175	0.091825	0.0409
1365	0.132725	0.091825	0.908175	0.091825	0.0409
1366	0.132725	0.091825	0.908175	0.091825	0.0409
1367	0.132725	0.091825	0.908175	0.091825	0.0409
1368	0.132725	0.091825	0.908175	0.091825	0.0409
1369	0.132725	0.091825	0.908175	0.091825	0.0409
1370	0.132725	0.091825	0.908175	0.091825	0.0409
1371	0.132725	0.091825	0.908175	0.091825	0.0409
1372	0.132725	0.091825	0.908175	0.091825	0.0409
1373	0.132725	0.091825	0.908175	0.091825	0.0409
1374	0.132725	0.091825	0.908175	0.091825	0.0409
1375	0.132725	0.091825	0.908175	0.091825	0.0409
1376	0.132725	0.091825	0.908175	0.091825	0.0409
1377	0.132725	0.091825	0.908175	0.091825	0.0409
1378	0.132725	0.091825	0.908175	0.091825	0.0409
1379	0.132725	0.091825	0.908175	0.091825	0.0409
1380	0.132725	0.091825	0.908175	0.091825	0.0409
1381	0.132725	0.091825	0.908175	0.091825	0.0409
1382	0.132725	0.091825	0.908175	0.091825	0.0409
1383	0.132725	0.091825	0.908175	0.091825	0.0409
1384	0.132725	0.091825	0.908175	0.091825	0.0409
1385	0.132725	0.091825	0.908175	0.091825	0.0409
1386	0.132725	0.091825	0.908175	0.091825	0.0409
1387	0.132725	0.091825	0.908175	0.091825	0.0409
1388	0.132725	0.091825	0.908175	0.091825	0.0409
1389	0.132725	0.091825	0.908175	0.091825	0.0409
1390	0.132725	0.091825	0.908175	0.091825	0.0409
1391	0.132725	0.091825	0.908175	0.091825	0.0409
1392	0.132725	0.091825	0.908175	0.091825	0.0409
1393	0.132725	0.091825	0.908175	0.091825	0.0409
1394	0.132725	0.091825	0.908175	0.091825	0.0409
1395	0.132725	0.091825	0.908175	0.091825	0.0409
1396	0.132725	0.091825	0.908175	0.091825	0.0409
1397	0.132725	0.091825	0.908175	0.091825	0.0409
1398	0.132725	0.091825	0.908175	0.091825	0.0409
1399	0.132725	0.091825	0.908175	0.091825	0.0409
1400	0.132725	0.091825	0.908175	0.091825	0.0409
1401	0.132725	0.091825	0.908175	0.091825	0.0409
1402	0.132725	0.091825	0.908175	0.091825	0.0409
1403	0.132725	0.091825	0.908175	0.091825	0.0409
1404	0.132725	0.091825	0.908175	0.091825	0.0409
1405	0.132725	0.091825	0.908175	0.091825	0.0409
1406	0.132725	0.091825	0.908175	0.091825	0.0409
1407	0.132725	0.091825	0.908175	0.091825	0.0409
1408	0.132725	0.091825	0.908175	0.091825	0.0409
1409	0.132725	0.091825	0.908175	0.091825	0.0409
1410	0.132725	0.091825	0.908175	0.091825	0.0409
1411	0.132725	0.091825	0.908175	0.091825	0.0409
1412	0.132725	0.091825	0.908175	0.091825	0.0409
1413	0.132725	0.091825	0.908175	0.091825	0.0409
1414	0.132725	0.091825	0.908175	0.091825	0.0409
1415	0.132725	0.091825	0.908175	0.091825	0.0409
1416	0.132725	0.091825	0.908175	0.091825	0.0409
1417	0.132725	0.091825	0.908175	0.091825	0.0409
1418	0.132725	0.091825	0.908175	0.091825	0.0409
1419	0.132725	0.091825	0.908175	0.091825	0.0409
1420	0.132725	0.091825	0.908175	0.091825	0.0409
1421	0.132725	0.091825	0.908175	0.091825	0.0409
1422	0.132725	0.091825	0.908175	0.091825	0.0409
1423	0.132725	0.091825	0.908175	0.091825	0.0409
1424	0.132725	0.091825	0.908175	0.091825	0.0409
1425	0.132725	0.091825	0.908175	0.091825	0.0409
1426	0.132725	0.091825	0.908175	0.091825	0.0409
1427	0.132725	0.091825	0.908175	0.091825	0.0409
1428	0.132725	0.091825	0.908175	0.091825	0.0409
1429	0.132725	0.091825	0.908175	0.091825	0.0409
1430	0.132725	0.091825	0.908175	0.091825	0.0409
1431	0.132725	0.091825	0.908175	0.091825	0.0409
1432	0.132725	0.091825	0.908175	0.091825	0.0409
1433	0.132725	0.091825	0.908175	0.091825	0.0409
1434	0.132725	0.091825	0.908175	0.091825	0.0409
1435	0.132725	0.091825	0.908175	0.091825	0.0409
1436	0.132725	0.091825	0.908175	0.091825	0.0409
1437	0.132725	0.091825	0.908175	0.091825	0.0409
1438	0.132725	0.091825	0.908175	0.091825	0.0409
1439	0.132725	0.091825	0.908175	0.091825	0.0409
1440	0.132725	0.091825	0.908175	0.091825	0.0409
1441	0.132725	0.091825	0.908175	0.091825	0.0409
1442	0.132725	0.091825	0.908175	0.091825	0.0409
1443	0.132725	0.091825	0.908175	0.091825	0.0409
1444	0.132725	0.091825	0.908175	0.091825	0.0409
1445	0.132725	0.091825	0.908175	0.091825	0.0409
1446	0.132725	0.091825	0.908175	0.091825	0.0409
1447	0.132725	0.091825	0.908175	0.091825	0.0409
1448	0.132725	0.091825	0.908175	0.091825	0.0409
1449	0.132725	0.091825	0.908175	0.091825	0.0409
1450	0.132725	0.091825	0.908175	0.091825	0.0409
1451	0.132725	0.091825	0.908175	0.091825	0.0409
1452	0.132725	0.091825	0.908175	0.091825	0.0409
1453	0.132725	0.091825	0.908175	0.091825	0.0409
1454	0.132725	0.091825	0.908175	0.091825	0.0409
1455	0.132725	0.091825	0.908175	0.091825	0.0409
1456	0.132725	0.091825	0.908175	0.091825	0.0409
1457	0.132725	0.091825	0.908175	0.091825	0.0409
1458	0.132725	0.091825	0.908175	0.091825	0.0409
1459	0.132725	0.091825	0.908175	0.091825	0.0409
1460	0.132725	0.091825	0.908175	0.091825	0.0409
1461	0.132725	0.091825	0.908175	0.091825	0.0409
1462	0.132725	0.091825	0.908175	0.091825	0.0409
1463	0.132725	0.091825	0.908175	0.091825	0.0409
1464	0.132725	0.091825	0.908175	0.091825	0.0409
1465	0.132725	0.091825	0.908175	0.091825	0.0409
1466	0.132725	0.091825	0.908175	0.091825	0.0409
1467	0.132725	0.091825	0.908175	0.091825	0.0409
1468	0.132725	0.091825	0.908175	0.091825	0.0409
1469	0.132725	0.091825	0.908175	0.091825	0.0409
1470	0.132725	0.091825	0.908175	0.091825	0.0409
1471	0.132725	0.091825	0.908175	0.091825	0.0409
1472	0.132725	0.091825	0.908175	0.091825	0.0409
1473	0.132725	0.091825	0.908175	0.091825	0.0409
1474	0.132725	0.091825	0.908175	0.091825	0.0409
1475	0.132725	0.091825	0.908175	0.091825	0.0409
1476	0.132725	0.091825	0.908175	0.091825	0.0409
1477	0.132725	0.091825	0.908175	0.091825	0.0409
1478	0.132725	0.091825	0.908175	0.091825	0.0409
1479	0.132725	0.091825	0.908175	0.091825	0.0409
1480	0.132725	0.091825	0.908175	0.091825	0.0409
1481	0.132725	0.091825	0.908175	0.091825	0.0409
1482	0.132725	0.091825	0.908175	0.091825	0.0409
1483	0.132725	0.091825	0.908175	0.091825	0.0409
1484	0.132725	0.091825	0.908175	0.091825	0.0409
1485	0.132725	0.091825	0.908175	0.091825	0.0409
1486	0.132725	0.091825	0.908175	0.091825	0.0409
1487	0.132725	0.091825	0.908175	0.091825	0.0409
1488	0.132725	0.091825	0.908175	0.091825	0.0409
1489	0.132725	0.091825	0.908175	0.091825	0.0409
1490	0.132725	0.091825	0.908175	0.091825	0.0409
1491	0.132725	0.091825	0.908175	0.091825	0.0409
1492	0.132725	0.091825	0.908175	0.091825	0.0409
1493	0.132725	0.091825	0.908175	0.091825	0.0409
1494	0.132725	0.091825	0.908175	0.091825	0.0409
1495	0.132725	0.091825	0.908175	0.091825	0.0409
1496	0.132725	0.091825	0.908175	0.091825	0.0409
1497	0.132725	0.091825	0.908175	0.091825	0.0409
1498	0.132725	0.091825	0.908175	0.091825	0.0409
1499	0.132725	0.091825	0.908175	0.091825	0.0409
1500	0.132725	0.091825	0.908175	0.091825	0.0409
1501	0.132725	0.091825	0.908175	0.091825	0.0409
1502	0.132725	0.091825	0.908175	0.091825	0.0409
1503	0.132725	0.091825	0.908175	0.091825	0.0409
1504	0.132725	0.091825	0.908175	0.091825	0.0409
1505	0.132725	0.091825	0.908175	0.091825	0.0409
1506	0.132725	0.091825	0.908175	0.091825	0.0409
1507	0.132725	0.091825	0.908175	0.091825	0.0409
1508	0.132725	0.091825	0.908175	0.091825	0.0409
1509	0.132725	0.091825	0.908175	0.091825	0.0409
1510	0.132725	0.091825	0.908175	0.091825	0.0409
1511	0.132725	0.091825	0.908175	0.091825	0.0409
1512	0.132725	0.091825	0.908175	0.091825	0.0409
1513	0.132725	0.091825	0.908175	0.091825	0.0409
1514	0.132725	0.091825	0.908175	0.091825	0.0409
1515	0.132725	0.091825	0.908175	0.091825	0.0409
1516	0.132725	0.091825	0.908175	0.091825	0.0409
1517	0.132725	0.091825	0.908175	0.091825	0.0409
1518	0.132725	0.091825	0.908175	0.091825	0.0409
1519	0.132725	0.091825	0.908175	0.091825	0.0409
1520	0.132725	0.091825	0.908175	0.091825	0.0409
1521	0.132725	0.091825	0.908175	0.091825	0.0409
1522	0.132725	0.091825	0.908175	0.091825	0.0409
1523	0.132725	0.091825	0.908175	0.091825	0.0409
1524	0.132725	0.091825	0.908175	0.091825	0.0409
1525	0.132725	0.091825	0.908175	0.091825	0.0409
1526	0.132725	0.091825	0.908175	0.091825	0.0409
1527	0.132725	0.091825	0.908175	0.091825	0.0409
1528	0.132725	0.091825	0.908175	0.091825	0.0409
1529	0.132725	0.091825	0.908175	0.091825	0.0409
1530	0.132725	0.091825	0.908175	0.091825	0.0409
1531	0.132725	0.091825	0.908175	0.091825	0.0409
1532	0.132725	0.091825	0.908175	0.091825	0.0409
1533	0.132725	0.091825	0.908175	0.091825	0.0409
1534	0.132725	0.091825	0.908175	0.091825	0.0409
1535	0.132725	0.091825	0.908175	0.091825	0.0409
1536	0.132725	0.091825	0.908175	0.091825	0.0409
1537	0.132725	0.091825	0.908175	0.091825	0.0409
1538	0.132725	0.091825	0.908175	0.091825	0.0409
1539	0.132725	0.091825	0.908175	0.091825	0.0409
1540	0.132725	0.091825	0.908175	0.091825	0.0409
1541	0.132725	0.091825	0.908175	0.091825	0.0409
1542	0.132725	0.091825	0.908175	0.091825	0.0409
1543	0.132725	0.091825	0.908175	0.091825	0.0409
1544	0.132725	0.091825	0.908175	0.091825	0.0409
1545	0.132725	0.091825	0.908175	0.091825	0.0409
1546	0.132725	0.091825	0.908175	0.091825	0.0409
1547	0.132725	0.091825	0.908175	0.091825	0.0409
1548	0.132725	0.091825	0.908175	0.091825	0.0409
1549	0.132725	0.091825	0.908175	0.091825	0.0409
1550	0.132725	0.091825	0.908175	0.091825	0.0409
1551	0.132725	0.091825	0.908175	0.091825	0.0409
1552	0.132725	0.091825	0.908175	0.091825	0.0409
1553	0.132725	0.091825	0.908175	0.091825	0.0409
1554	0.132725	0.091825	0.908175	0.091825	0.0409
1555	0.132725	0.091825	0.908175	0.091825	0.0409
1556	0.132725	0.091825	0.908175	0.091825	0.0409
1557	0.132725	0.091825	0.908175	0.091825	0.0409
1558	0.132725	0.091825	0.908175	0.091825	0.0409
1559	0.132725	0.091825	0.908175	0.091825	0.0409
1560	0.132725	0.091825	0.908175	0.091825	0.0409
1561	0.132725	0.091825	0.908175	0.091825	0.0409
1562	0.132725	0.091825	0.908175	0.091825	0.0409
1563	0.132725	0.091825	0.908175	0.091825	0.0409
1564	0.132725	0.091825	0.908175	0.091825	0.0409
1565	0.132725	0.091825	0.908175	0.091825	0.0409
1566	0.132725	0.091825	0.908175	0.091825	0.0409
1567	0.132725	0.091825	0.908175	0.091825	0.0409
1568	0.132725	0.091825	0.908175	0.091825	0.0409
1569	0.132725	0.091825	0.908175	0.091825	0.0409
1570	0.132725	0.091825	0.908175	0.091825	0.0409
1571	0.132725	0.091825	0.908175	0.091825	0.0409
1572	0.132725	0.091825	0.908175	0.091825	0.0409
1573	0.132725	0.091825	0.908175	0.091825	0.0409
1574	0.132725	0.091825	0.908175	0.091825	0.0409
1575	0.132725	0.091825	0.908175	0.091825	0.0409
1576	0.132725	0.091825	0.908175	0.091825	0.0409
1577	0.132725	0.091825	0.908175	0.091825	0.0409
1578	0.132725	0.091825	0.908175	0.091825	0.0409
1579	0.132725	0.091825	0.908175	0.091825	0.0409
1580	0.132725	0.091825	0.908175	0.091825	0.0409
1581	0.132725	0.091825	0.908175	0.091825	0.0409
1582	0.132725	0.091825	0.908175	0.091825	0.0409
1583	0.132725	0.091825	0.908175	0.091825	0.0409
1584	0.132725	0.091825	0.908175	0.091825	0.0409
1585	0.132725	0.091825	0.908175	0.091825	0.0409
1586	0.132725	0.091825	0.908175	0.091825	0.0409
1587	0.132725	0.091825	0.908175	0.091825	0.0409
1588	0.132725	0.091825	0.908175	0.091825	0.0409
1589	0.132725	0.091825	0.908175	0.091825	0.0409
1590	0.132725	0.091825	0.908175	0.091825	0.0409
1591	0.132725	0.091825	0.908175	0.091825	0.0409
1592	0.132725	0.091825	0.908175	0.091825	0.0409
1593	0.132725	0.091825	0.908175	0.091825	0.0409
1594	0.132725	0.091825	0.908175	0.091825	0.0409
1595	0.132725	0.091825	0.908175	0.091825	0.0409
1596	0.132725	0.091825	0.908175	0.091825	0.0409
1597	0.132725	0.091825	0.908175	0.091825	0.0409
1598	0.132725	0.091825	0.908175	0.091825	0.0409
1599	0.132725	0.091825	0.908175	0.091825	0.0409
1600	0.132725	0.091825	0.908175	0.091825	0.0409
1601	0.132725	0.091825	0.908175	0.091825	0.0409
1602	0.132725	0.091825	0.908175	0.091825	0.0409
1603	0.132725	0.091825	0.908175	0.091825	0.0409
1604	0.132725	0.091825	0.908175	0.091825	0.0409
1605	0.132725	0.091825	0.908175	0.091825	0.0409
1606	0.132725	0.091825	0.908175	0.091825	0.0409
1607	0.132725	0.091825	0.908175	0.091825	0.0409
1608	0.132725	0.091825	0.908175	0.091825	0.0409
1609	0.132725	0.091825	0.908175	0.091825	0.0409
1610	0.132725	0.091825	0.908175	0.091825	0.0409
1611	0.132725	0.091825	0.908175	0.091825	0.0409
1612	0.132725	0.091825	0.908175	0.091825	0.0409
1613	0.132725	0.091825	0.908175	0.091825	0.0409
1614	0.132725	0.091825	0.908175	0.091825	0.0409
1615	0.132725	0.091825	0.908175	0.091825	0.0409
1616	0.132725	0.091825	0.908175	0.091825	0.0409
1617	0.132725	0.091825	0.908175	0.091825	0.0409
1618	0.132725	0.091825	0.908175	0.091825	0.0409
1619	0.132725	0.091825	0.908175	0.091825	0.0409
1620	0.132725	0.091825	0.908175	0.091825	0.0409
1621	0.132725	0.091825	0.908175	0.091825	0.0409
1622	0.132725	0.091825	0.908175	0.091825	0.0409
1623	0.132725	0.091825	0.908175	0.091825	0.0409
1624	0.132725	0.091825	0.908175	0.091825	0.0409
1625	0.132725	0.091825	0.908175	0.091825	0.0409
1626	0.132725	0.091825	0.908175	0.091825	0.0409
1627	0.132725	0.091825	0.908175	0.091825	0.0409
1628	0.132725	0.091825	0.908175	0.091825	0.0409
1629	0.132725	0.091825	0.908175	0.091825	0.0409
1630	0.132725	0.091825	0.908175	0.091825	0.0409
1631	0.132725	0.091825	0.908175	0.091825	0.0409
1632	0.132725	0.091825	0.908175	0.091825	0.0409
1633	0.132725	0.091825	0.908175	0.091825	0.0409
1634	0.132725	0.091825	0.908175	0.091825	0.0409
1635	0.132725	0.091825	0.908175	0.091825	0.0409
1636	0.132725	0.091825	0.908175	0.091825	0.0409
1637	0.132725	0.091825	0.908175	0.091825	0.0409
1638	0.132725	0.091825	0.908175	0.091825	0.0409
1639	0.132725	0.091825	0.908175	0.091825	0.0409
1640	0.132725	0.091825	0.908175	0.091825	0.0409
1641	0.132725	0.091825	0.908175	0.091825	0.0409
1642	0.132725	0.091825	0.908175	0.091825	0.0409
1643	0.132725	0.091825	0.908175	0.091825	0.0409
1644	0.132725	0.091825	0.908175	0.091825	0.0409
1645	0.132725	0.091825	0.908175	0.091825	0.0409
1646	0.132725	0.091825	0.908175	0.091825	0.0409
1647	0.132725	0.091825	0.908175	0.091825	0.0409
1648	0.132725	0.091825	0.908175	0.091825	0.0409
1649	0.132725	0.091825	0.908175	0.091825	0.0409
1650	0.132725	0.091825	0.908175	0.091825	0.0409
1651	0.132725	0.091825	0.908175	0.091825	0.0409
1652	0.132725	0.091825	0.908175	0.091825	0.0409
1653	0.132725	0.091825	0.908175	0.091825	0.0409
1654	0.132725	0.091825	0.908175	0.091825	0.0409
1655	0.132725	0.091825	0.908175	0.091825	0.0409
1656	0.132725	0.091825	0.908175	0.091825	0.0409
1657	0.132725	0.091825	0.908175	0.091825	0.0409
1658	0.132725	0.091825	0.908175	0.091825	0.0409
1659	0.132725	0.091825	0.908175	0.091825	0.0409
1660	0.132725	0.091825	0.908175	0.091825	0.0409
1661	0.132725	0.091825	0.908175	0.091825	0.0409
1662	0.132725	0.091825	0.908175	0.091825	0.0409
1663	0.132725	0.091825	0.908175	0.091825	0.0409
1664	0.132725	0.091825	0.908175	0.091825	0.0409
1665	0.132725	0.091825	0.908175	0.091825	0.0409
1666	0.132725	0.091825	0.908175	0.091825	0.0409
1667	0.132725	0.091825	0.908175	0.091825	0.0409
1668	0.132725	0.091825	0.908175	0.091825	0.0409
1669	0.132725	0.091825	0.908175	0.091825	0.0409
1670	0.132725	0.091825	0.908175	0.091825	0.0409
1671	0.132725	0.091825	0.908175	0.091825	0.0409
1672	0.132725	0.091825	0.908175	0.091825	0.0409
1673	0.132725	0.091825	0.908175	0.091825	0.0409
1674	0.132725	0.091825	0.908175	0.091825	0.0409
1675	0.132725	0.091825	0.908175	0.091825	0.0409
1676	0.132725	0.091825	0.908175	0.091825	0.0409
1677	0.132725	0.091825	0.908175	0.091825	0.0409
1678	0.132725	0.091825	0.908175	0.091825	0.0409
1679	0.132725	0.091825	0.908175	0.091825	0.0409
1680	0.132725	0.091825	0.908175	0.091825	0.0409
1681	0.132725	0.091825	0.908175	0.091825	0.0409
1682	0.132725	0.091825	0.908175	0.091825	0.0409
1683	0.132725	0.091825	0.908175	0.091825	0.0409
1684	0.132725	0.091825	0.908175	0.091825	0.0409
1685	0.132725	0.091825	0.908175	0.091825	0.0409
1686	0.132725	0.091825	0.908175	0.091825	0.0409
1687	0.132725	0.091825	0.908175	0.091825	0.0409
1688	0.132725	0.091825	0.908175	0.091825	0.0409
1689	0.132725	0.091825	0.908175	0.091825	0.0409
1690	0.132725	0.091825	0.908175	0.091825	0.0409
1691	0.132725	0.091825	0.908175	0.091825	0.0409
1692	0.132725	0.091825	0.908175	0.091825	0.0409
1693	0.132725	0.091825	0.908175	0.091825	0.0409
1694	0.132725	0.091825	0.908175	0.091825	0.0409
1695	0.132725	0.091825	0.908175	0.091825	0.0409
1696	0.132725	0.091825	0.908175	0.091825	0.0409
1697	0.132725	0.091825	0.908175	0.091825	0.0409
1698	0.132725	0.091825	0.908175	0.091825	0.0409
1699	0.132725	0.091825	0.908175	0.091825	0.0409
1700	0.132725	0.091825	0.908175	0.091825	0.0409
1701	0.132725	0.091825	0.908175	0.091825	0.0409
1702	0.132725	0.091825	0.908175	0.091825	0.0409
1703	0.132725	0.091825	0.908175	0.091825	0.0409
1704	0.132725	0.091825	0.908175	0.091825	0.0409
1705	0.132725	0.091825	0.908175	0.091825	0.0409
1706	0.132725	0.091825	0.908175	0.091825	0.0409
1707	0.132725	0.091825	0.908175	0.091825	0.0409
1708	0.132725	0.091825	0.908175	0.091825	0.0409
1709	0.132725	0.091825	0.908175	0.091825	0.0409
1710	0.132725	0.091825	0.908175	0.091825	0.0409
1711	0.132725	0.091825	0.908175	0.091825	0.0409
1712	0.132725	0.091825	0.908175	0.091825	0.0409
1713	0.132725	0.091825	0.908175	0.091825	0.0409
1714	0.132725	0.091825	0.908175	0.091825	0.0409
1715	0.132725	0.091825	0.908175	0.091825	0.0409
1716	0.132725	0.091825	0.908175	0.091825	0.0409
1717	0.132725	0.091825	0.908175	0.091825	0.0409
1718	0.132725	0.091825	0.908175	0.091825	0.0409
1719	0.132725	0.091825	0.908175	0.091825	0.0409
1720	0.132725	0.091825	0.908175	0.091825	0.0409
1721	0.132725	0.091825	0.908175	0.091825	0.0409
1722	0.132725	0.091825	0.908175	0.091825	0.0409
1723	0.132725	0.091825	0.908175	0.091825	0.0409
1724	0.132725	0.091825	0.908175	0.091825	0.0409
1725	0.132725	0.091825	0.908175	0.091825	0.0409
1726	0.132725	0.091825	0.908175	0.091825	0.0409
1727	0.132725	0.091825	0.908175	0.091825	0.0409
1728	0.132725	0.091825	0.908175	0.091825	0.0409
1729	0.132725	0.091825	0.908175	0.091825	0.0409
1730	0.132725	0.091825	0.908175	0.091825	0.0409
1731	0.132725	0.091825	0.908175	0.091825	0.0409
1732	0.132725	0.091825	0.908175	0.091825	0.0409
1733	0.132725	0.091825	0.908175	0.091825	0.0409
1734	0.132725	0.091825	0.908175	0.091825	0.0409
1735	0.132725	0.091825	0.908175	0.091825	0.0409
1736	0.132725	0.091825	0.908175	0.091825	0.0409
1737	0.132725	0.091825	0.908175	0.091825	0.0409
1738	0.132725	0.091825	0.908175	0.091825	0.0409
1739	0.132725	0.091825	0.908175	0.091825	0.0409
1740	0.132725	0.091825	0.908175	0.091825	0.0409
1741	0.132725	0.091825	0.908175	0.091825	0.0409
1742	0.132725	0.091825	0.908175	0.091825	0.0409
1743	0.132725	0.091825	0.908175	0.091825	0.0409
1744	0.132725	0.091825	0.908175	0.091825	0.0409
1745	0.132725	0.091825	0.908175	0.091825	0.0409
1746	0.132725	0.091825	0.908175	0.091825	0.0409
1747	0.132725	0.091825	0.908175	0.091825	0.0409
1748	0.132725	0.091825	0.908175	0.091825	0.0409
1749	0.132725	0.091825	0.908175	0.091825	0.0409
1750	0.132725	0.091825	0.908175	0.091825	0.0409
1751	0.132725	0.091825	0.908175	0.091825	0.0409
1752	0.132725	0.091825	0.908175	0.091825	0.0409
1753	0.132725	0.091825	0.908175	0.091825	0.0409
1754	0.132725	0.091825	0.908175	0.091825	0.0409
1755	0.132725	0.091825	0.908175	0.091825	0.0409
1756	0.132725	0.091825	0.908175	0.091825	0.0409
1757	0.132725	0.091825	0.908175	0.091825	0.0409
1758	0.132725	0.091825	0.908175	0.091825	0.0409
1759	0.132725	0.091825	0.908175	0.091825	0.0409
1760	0.132725	0.091825	0.908175	0.091825	0.0409
1761	0.132725	0.091825	0.908175	0.091825	0.0409
1762	0.132725	0.091825	0.908175	0.091825	0.0409
1763	0.132725	0.091825	0.908175	0.091825	0.0409
1764	0.132725	0.091825	0.908175	0.091825	0.0409
1765	0.132725	0.091825	0.908175	0.091825	0.0409
1766	0.132725	0.091825	0.908175	0.091825	0.0409
1767	0.132725	0.091825	0.908175	0.091825	0.0409
1768	0.132725	0.091825	0.908175	0.091825	0.0409
1769	0.132725	0.091825	0.908175	0.091825	0.0409
1770	0.132725	0.091825	0.908175	0.091825	0.0409
1771	0.132725	0.091825	0.908175	0.091825	0.0409
1772	0.132725	0.091825	0.908175	0.091825	0.0409
1773	0.132725	0.091825	0.908175	0.091825	0.0409
1774	0.132725	0.091825	0.908175	0.091825	0.0409
1775	0.132725	0.091825	0.908175	0.091825	0.0409
1776	0.132725	0.091825	0.908175	0.091825	0.0409
1777	0.132725	0.091825	0.908175	0.091825	0.0409
1778	0.132725	0.091825	0.908175	0.091825	0.0409
1779	0.132725	0.091825	0.908175	0.091825	0.0409
1780	0.132725	0.091825	0.908175	0.091825	0.0409
1781	0.132725	0.091825	0.908175	0.091825	0.0409
1782	0.132725	0.091825	0.908175	0.091825	0.0409
1783	0.132725	0.091825	0.908175	0.091825	0.0409
1784	0.132725	0.091825	0.908175	0.091825	0.0409
1785	0.132725	0.091825	0.908175	0.091825	0.0409
1786	0.132725	0.091825	0.908175	0.091825	0.0409
1787	0.132725	0.091825	0.908175	0.091825	0.0409
1788	0.132725	0.091825	0.908175	0.091825	0.0409
1789	0.132725	0.091825	0.908175	0.091825	0.0409
1790	0.132725	0.091825	0.908175	0.091825	0.0409
1791	0.132725	0.091825	0.908175	0.091825	0.0409
1792	0.132725	0.091825	0.908175	0.091825	0.0409
1793	0.132725	0.091825	0.908175	0.091825	0.0409
1794	0.132725	0.091825	0.908175	0.091825	0.0409
1795	0.132725	0.091825	0.908175	0.091825	0.0409
1796	0.132725	0.091825	0.908175	0.091825	0.0409
1797	0.132725	0.091825	0.908175	0.091825	0.0409
1798	0.132725	0.091825	0.908175	0.091825	0.0409
1799	0.132725	0.091825	0.908175	0.091825	0.0409
1800	0.132725	0.091825	0.908175	0.091825	0.0409
1801	0.132725	0.091825	0.908175	0.091825	0.0409
1802	0.132725	0.091825	0.908175	0.091825	0.0409
1803	0.132725	0.091825	0.908175	0.091825	0.0409
1804	0.132725	0.091825	0.908175	0.091825	0.0409
1805	0.132725	0.091825	0.908175	0.091825	0.0409
1806	0.132725	0.091825	0.908175	0.091825	0.0409
1807	0.132725	0.091825	0.908175	0.091825	0.0409
1808	0.132725	0.091825	0.908175	0.091825	0.0409
1809	0.132725	0.091825	0.908175	0.091825	0.0409
1810	0.132725	0.091825	0.908175	0.091825	0.0409
1811	0.132725	0.091825	0.908175	0.091825	0.0409
1812	0.132725	0.091825	0.908175	0.091825	0.0409
1813	0.132725	0.091825	0.908175	0.091825	0.0409
1814	0.132725	0.091825	0.908175	0.091825	0.0409
1815	0.132725	0.091825	0.908175	0.091825	0.0409
1816	0.132725	0.091825	0.908175	0.091825	0.0409
1817	0.132725	0.091825	0.908175	0.091825	0.0409
1818	0.132725	0.091825	0.908175	0.091825	0.0409
1819	0.132725	0.091825	0.908175	0.091825	0.0409
1820	0.132725	0.091825	0.908175	0.091825	0.0409
1821	0.132725	0.091825	0.908175	0.091825	0.0409
1822	0.132725	0.091825	0.908175	0.091825	0.0409
1823	0.132725	0.091825	0.908175	0.091825	0.0409
1824	0.132725	0.091825	0.908175	0.091825	0.0409
1825	0.132725	0.091825	0.908175	0.091825	0.0409
1826	0.132725	0.091825	0.908175	0.091825	0.0409
1827	0.132725	0.091825	0.908175	0.091825	0.0409
1828	0.132725	0.091825	0.908175	0.091825	0.0409
1829	0.132725	0.091825	0.908175	0.091825	0.0409
1830	0.132725	0.091825	0.908175	0.091825	0.0409
1831	0.132725	0.091825	0.908175	0.091825	0.0409
1832	0.132725	0.091825	0.908175	0.091825	0.0409
1833	0.132725	0.091825	0.908175	0.091825	0.0409
1834	0.132725	0.091825	0.908175	0.091825	0.0409
1835	0.132725	0.091825	0.908175	0.091825	0.0409
1836	0.132725	0.091825	0.908175	0.091825	0.0409
1837	0.132725	0.091825	0.908175	0.091825	0.0409
1838	0.132725	0.091825	0.908175	0.091825	0.0409
1839	0.132725	0.091825	0.908175	0.091825	0.0409
1840	0.132725	0.091825	0.908175	0.091825	0.0409
1841	0.132725	0.091825	0.908175	0.091825	0.0409
1842	0.132725	0.091825	0.908175	0.091825	0.0409
1843	0.132725	0.091825	0.908175	0.091825	0.0409
1844	0.132725	0.091825	0.908175	0.091825	0.0409
1845	0.132725	0.091825	0.908175	0.091825	0.0409
1846	0.132725	0.091825	0.908175	0.091825	0.0409
1847	0.132725	0.091825	0.908175	0.091825	0.0409
1848	0.132725	0.091825	0.908175	0.091825	0.0409
1849	0.132725	0.091825	0.908175	0.091825	0.0409
1850	0.132725	0.091825	0.908175	0.091825	0.0409
1851	0.132725	0.091825	0.908175	0.091825	0.0409
1852	0.132725	0.091825	0.908175	0.091825	0.0409
1853	0.132725	0.091825	0.908175	0.091825	0.0409
1854	0.132725	0.091825	0.908175	0.091825	0.0409
1855	0.132725	0.091825	0.908175	0.091825	0.0409
1856	0.132725	0.091825	0.908175	0.091825	0.0409
1857	0.132725	0.091825	0.908175	0.091825	0.0409
1858	0.132725	0.091825	0.908175	0.091825	0.0409
1859	0.132725	0.091825	0.908175	0.091825	0.0409
1860	0.132725	0.091825	0.908175	0.091825	0.0409
1861	0.132725	0.091825	0.908175	0.091825	0.0409
1862	0.132725	0.091825	0.908175	0.091825	0.0409
1863	0.132725	0.091825	0.908175	0.091825	0.0409
1864	0.132725	0.091825	0.908175	0.091825	0.0409
1865	0.132725	0.091825	0.908175	0.091825	0.0409
1866	0.132725	0.091825	0.908175	0.091825	0.0409
1867	0.132725	0.091825	0.908175	0.091825	0.0409
1868	0.132725	0.091825	0.908175	0.091825	0.0409
1869	0.132725	0.091825	0.908175	0.091825	0.0409
1870	0.132725	0.091825	0.908175	0.091825	0.0409
1871	0.132725	0.091825	0.908175	0.091825	0.0409
1872	0.132725	0.091825	0.908175	0.091825	0.0409
1873	0.132725	0.091825	0.908175	0.091825	0.0409
1874	0.132725	0.091825	0.908175	0.091825	0.0409
1875	0.132725	0.091825	0.908175	0.091825	0.0409
1876	0.132725	0.091825	0.908175	0.091825	0.0409
1877	0.132725	0.091825	0.908175	0.091825	0.0409
1878	0.132725	0.091825	0.908175	0.091825	0.0409
1879	0.132725	0.091825	0.908175	0.091825	0.0409
1880	0.132725	0.091825	0.908175	0.091825	0.0409
1881	0.132725	0.091825	0.908175	0.091825	0.0409
1882	0.132725	0.091825	0.908175	0.091825	0.0409
1883	0.132725	0.091825	0.908175	0.091825	0.0409
1884	0.132725	0.091825	0.908175	0.091825	0.0409
1885	0.132725	0.091825	0.908175	0.091825	0.0409
1886	0.132725	0.091825	0.908175	0.091825	0.0409
1887	0.132725	0.091825	0.908175	0.091825	0.0409
1888	0.132725	0.091825	0.908175	0.091825	0.0409
1889	0.132725	0.091825	0.908175	0.091825	0.0409
1890	0.132725	0.091825	0.908175	0.091825	0.0409
1891	0.132725	0.091825	0.908175	0.091825	0.0409
1892	0.132725	0.091825	0.908175	0.091825	0.0409
1893	0.132725	0.091825	0.908175	0.091825	0.0409
1894	0.132725	0.091825	0.908175	0.091825	0.0409
1895	0.132725	0.091825	0.908175	0.091825	0.0409
1896	0.132725	0.091825	0.908175	0.091825	0.0409
1897	0.132725	0.091825	0.908175	0.091825	0.0409
1898	0.132725	0.091825	0.908175	0.091825	0.0409
1899	0.132725	0.091825	0.908175	0.091825	0.0409
1900	0.132725	0.091825	0.908175	0.091825	0.0409
1901	0.132725	0.091825	0.908175	0.091825	0.0409
1902	0.132725	0.091825	0.908175	0.091825	0.0409
1903	0.132725	0.091825	0.908175	0.091825	0.0409
1904	0.132725	0.091825	0.908175	0.091825	0.0409
1905	0.132725	0.091825	0.908175	0.091825	0.0409
1906	0.132725	0.091825	0.908175	0.091825	0.0409
1907	0.132725	0.091825	0.908175	0.091825	0.0409
1908	0.132725	0.091825	0.908175	0.091825	0.0409
1909	0.132725	0.091825	0.908175	0.091825	0.0409
1910	0.132725	0.091825	0.908175	0.091825	0.0409
1911	0.132725	0.091825	0.908175	0.091825	0.0409
1912	0.132725	0.091825	0.908175	0.091825	0.0409
1913	0.132725	0.091825	0.908175	0.091825	0.0409
1914	0.132725	0.091825	0.908175	0.091825	0.0409
1915	0.132725	0.091825	0.908175	0.091825	0.0409
1916	0.132725	0.091825	0.908175	0.091825	0.0409
1917	0.132725	0.091825	0.908175	0.091825	0.0409
1918	0.132725	0.091825	0.908175	0.091825	0.0409
1919	0.132725	0.091825	0.908175	0.091825	0.0409
1920	0.132725	0.091825	0.908175	0.091825	0.0409
1921	0.132725	0.091825	0.908175	0.091825	0.0409
1922	0.132725	0.091825	0.908175	0.091825	0.0409
1923	0.132725	0.091825	0.908175	0.091825	0.0409
1924	0.132725	0.091825	0.908175	0.091825	0.0409
1925	0.132725	0.091825	0.908175	0.091825	0.0409
1926	0.132725	0.091825	0.908175	0.091825	0.0409
1927	0.132725	0.091825	0.908175	0.091825	0.0409
1928	0.132725	0.091825	0.908175	0.091825	0.0409
1929	0.132725	0.091825	0.908175	0.091825	0.0409
1930	0.132725	0.091825	0.908175	0.091825	0.0409
1931	0.132725	0.091825	0.908175	0.091825	0.0409
1932	0.132725	0.091825	0.908175	0.091825	0.0409
1933	0.132725	0.091825	0.908175	0.091825	0.0409
1934	0.132725	0.091825	0.908175	0.091825	0.0409
1935	0.132725	0.091825	0.908175	0.091825	0.0409
1936	0.132725	0.091825	0.908175	0.091825	0.0409
1937	0.132725	0.091825	0.908175	0.091825	0.0409
1938	0.132725	0.091825	0.908175	0.091825	0.0409
1939	0.132725	0.091825	0.908175	0.091825	0.0409
1940	0.132725	0.091825	0.908175	0.091825	0.0409
1941	0.132725	0.091825	0.908175	0.091825	0.0409
1942	0.132725	0.091825	0.908175	0.091825	0.0409
1943	0.132725	0.091825	0.908175	0.091825	0.0409
1944	0.132725	0.091825	0.908175	0.091825	0.0409
1945	0.132725	0.091825	0.908175	0.091825	0.0409
1946	0.132725	0.091825	0.908175	0.091825	0.0409
1947	0.132725	0.091825	0.908175	0.091825	0.0409
1948	0.132725	0.091825	0.908175	0.091825	0.0409
1949	0.132725	0.091825	0.908175	0.091825	0.0409
1950	0.132725	0.091825	0.908175	0.091825	0.0409
1951	0.132725	0.091825	0.908175	0.091825	0.0409
1952	0.132725	0.091825	0.908175	0.091825	0.0409
1953	0.132725	0.091825	0.908175	0.091825	0.0409
1954	0.132725	0.091825	0.908175	0.091825	0.0409
1955	0.132725	0.091825	0.908175	0.091825	0.0409
1956	0.132725	0.091825	0.908175	0.091825	0.0409
1957	0.132725	0.091825	0.908175	0.091825	0.0409
1958	0.132725	0.091825	0.908175	0.091825	0.0409
1959	0.132725	0.091825	0.908175	0.091825	0.0409
1960	0.132725	0.091825	0.908175	0.091825	0.0409
1961	0.132725	0.091825	0.908175	0.091825	0.0409
1962	0.132725	0.091825	0.908175	0.091825	0.0409
1963	0.132725	0.091825	0.908175	0.091825	0.0409
1964	0.132725	0.091825	0.908175	0.091825	0.0409
1965	0.132725	0.091825	0.908175	0.091825	0.0409
1966	0.132725	0.091825	0.908175	0.091825	0.0409
1967	0.132725	0.091825	0.908175	0.091825	0.0409
1968	0.132725	0.091825	0.908175	0.091825	0.0409
1969	0.132725	0.091825	0.908175	0.091825	0.0409
1970	0.132725	0.091825	0.908175	0.091825	0.0409
1971	0.132725	0.091825	0.908175	0.091825	0.0409
1972	0.132725	0.091825	0.908175	0.091825	0.0409
1973	0.132725	0.091825	0.908175	0.091825	0.0409
1974	0.132725	0.091825	0.908175	0.091825	0.0409
1975	0.132725	0.091825	0.908175	0.091825	0.0409
1976	0.132725	0.091825	0.908175	0.091825	0.0409
1977	0.132725	0.091825	0.908175	0.091825	0.0409
1978	0.132725	0.091825	0.908175	0.091825	0.0409
1979	0.132725	0.091825	0.908175	0.091825	0.0409
1980	0.132725	0.091825	0.908175	0.091825	0.0409
1981	0.132725	0.091825	0.908175	0.091825	0.0409
1982	0.132725	0.091825	0.908175	0.091825	0.0409
1983	0.132725	0.091825	0.908175	0.091825	0.0409
1984	0.132725	0.091825	0.908175	0.091825	0.0409
1985	0.132725	0.091825	0.908175	0.091825	0.0409
1986	0.132725	0.091825	0.908175	0.091825	0.0409
1987	0.132725	0.091825	0.908175	0.091825	0.0409
1988	0.132725	0.091825	0.908175	0.091825	0.0409
1989	0.132725	0.091825	0.908175	0.091825	0.0409
1990	0.132725	0.091825	0.908175	0.091825	0.0409
1991	0.132725	0.091825	0.908175	0.091825	0.0409
1992	0.132725	0.091825	0.908175	0.091825	0.0409
1993	0.132725	0.091825	0.908175	0.091825	0.0409
1994	0.132725	0.091825	0.908175	0.091825	0.0409
1995	0.132725	0.091825	0.908175	0.091825	0.0409
1996	0.132725	0.091825	0.908175	0.091825	0.0409
1997	0.132725	0.091825	0.908175	0.091825	0.0409
1998	0.132725	0.091825	0.908175	0.091825	0.0409
1999	0.132725	0.091825	0.908175	0.091825	0.0409
[truncated: 38,001 more rows]
