# Supplementary material for: Aspiration-driven co-evolution of cooperation with individual behavioral diversity
Source: PLoS One. 2023 Sep 15;18(9):e0291134. doi: 10.1371/journal.pone.0291134 (PMC10503719; doi:10.1371/journal.pone.0291134)
Supplement: S1 Data — (ZIP) [file pone.0291134.s001.zip › M1/v1-L=200/data/tolerate=1_b=1.3_frequency.txt]

0	0.496225	1	0	0.496225	0
1	0.343050	0.9147	0.0853	0.342775	0.000275
2	0.245606	0.7756	0.2244	0.24365	0.00195625
3	0.180306	0.616275	0.383725	0.17615	0.00415625
4	0.138225	0.4697	0.5303	0.13045	0.007775
5	0.111356	0.353825	0.646175	0.101825	0.00953125
6	0.094756	0.269975	0.730025	0.083025	0.0117313
7	0.085194	0.208975	0.791025	0.07195	0.0132438
8	0.080069	0.17345	0.82655	0.0661	0.0139688
9	0.078725	0.149625	0.850375	0.063175	0.01555
10	0.076925	0.13575	0.86425	0.06075	0.016175
11	0.076869	0.125775	0.874225	0.059875	0.0169937
12	0.076787	0.118175	0.881825	0.0588	0.0179875
13	0.077287	0.11305	0.88695	0.058575	0.0187125
14	0.078831	0.11155	0.88845	0.059825	0.0190062
15	0.079775	0.1103	0.8897	0.060475	0.0193
16	0.080119	0.107375	0.892625	0.060025	0.0200938
17	0.081306	0.104575	0.895425	0.06025	0.0210562
18	0.082344	0.103475	0.896525	0.06045	0.0218938
19	0.082931	0.1011	0.8989	0.06045	0.0224813
20	0.084181	0.099725	0.900275	0.0612	0.0229813
21	0.085563	0.09905	0.90095	0.062325	0.0232375
22	0.084750	0.09825	0.90175	0.06115	0.0236
23	0.085875	0.096825	0.903175	0.061325	0.02455
24	0.086163	0.095825	0.904175	0.06185	0.0243125
25	0.086781	0.0956	0.9044	0.06195	0.0248312
26	0.088550	0.095875	0.904125	0.06325	0.0253
27	0.090019	0.09735	0.90265	0.064875	0.0251437
28	0.090688	0.09785	0.90215	0.06515	0.0255375
29	0.090981	0.0971	0.9029	0.065	0.0259813
30	0.092050	0.09675	0.90325	0.06525	0.0268
31	0.092637	0.09665	0.90335	0.06545	0.0271875
32	0.092988	0.095025	0.904975	0.0654	0.0275875
33	0.093769	0.094975	0.905025	0.066225	0.0275437
34	0.094025	0.095275	0.904725	0.066575	0.02745
35	0.094644	0.09505	0.90495	0.06665	0.0279938
36	0.096113	0.09635	0.90365	0.068075	0.0280375
37	0.097481	0.097525	0.902475	0.069275	0.0282062
38	0.098350	0.0984	0.9016	0.070025	0.028325
39	0.099056	0.0991	0.9009	0.070325	0.0287313
40	0.100469	0.09945	0.90055	0.0715	0.0289688
41	0.100775	0.09995	0.90005	0.071425	0.02935
42	0.101456	0.10045	0.89955	0.0716	0.0298563
43	0.101644	0.101175	0.898825	0.0718	0.0298437
44	0.102156	0.101	0.899	0.07195	0.0302063
45	0.102381	0.099575	0.900425	0.07185	0.0305312
46	0.103413	0.099825	0.900175	0.0727	0.0307125
47	0.103225	0.099	0.901	0.071875	0.03135
48	0.103656	0.098275	0.901725	0.07245	0.0312063
49	0.104150	0.098025	0.901975	0.072425	0.031725
50	0.104475	0.097775	0.902225	0.0726	0.031875
51	0.104669	0.0963	0.9037	0.07285	0.0318188
52	0.105419	0.097075	0.902925	0.073525	0.0318937
53	0.105888	0.096625	0.903375	0.0737	0.0321875
54	0.106094	0.096425	0.903575	0.074275	0.0318188
55	0.106406	0.09665	0.90335	0.074225	0.0321813
56	0.106900	0.096325	0.903675	0.0748	0.0321
57	0.107338	0.096175	0.903825	0.074975	0.0323625
58	0.108150	0.09565	0.90435	0.075125	0.033025
59	0.108469	0.09595	0.90405	0.075325	0.0331438
60	0.108531	0.09585	0.90415	0.0755	0.0330312
61	0.108781	0.095875	0.904125	0.076025	0.0327563
62	0.108975	0.09525	0.90475	0.07605	0.032925
63	0.109500	0.094025	0.905975	0.07585	0.03365
64	0.109944	0.09345	0.90655	0.07635	0.0335937
65	0.110300	0.093975	0.906025	0.076325	0.033975
66	0.111069	0.094225	0.905775	0.077575	0.0334938
67	0.111456	0.094725	0.905275	0.078225	0.0332312
68	0.111419	0.095475	0.904525	0.078	0.0334187
69	0.111525	0.094925	0.905075	0.078	0.033525
70	0.111581	0.09375	0.90625	0.077675	0.0339062
71	0.112550	0.093775	0.906225	0.0782	0.03435
72	0.113256	0.0952	0.9048	0.07965	0.0336062
73	0.113925	0.0957	0.9043	0.080125	0.0338
74	0.113631	0.095325	0.904675	0.0797	0.0339313
75	0.114600	0.095625	0.904375	0.08075	0.03385
76	0.115200	0.096325	0.903675	0.081075	0.034125
77	0.116400	0.0977	0.9023	0.081925	0.034475
78	0.116200	0.098175	0.901825	0.082025	0.034175
79	0.116844	0.09825	0.90175	0.08275	0.0340937
80	0.117138	0.09865	0.90135	0.083075	0.0340625
81	0.117606	0.0983	0.9017	0.08305	0.0345562
82	0.117938	0.09895	0.90105	0.08325	0.0346875
83	0.117538	0.098275	0.901725	0.0827	0.0348375
84	0.118081	0.097925	0.902075	0.083275	0.0348062
85	0.118375	0.0974	0.9026	0.083525	0.03485
86	0.118581	0.0974	0.9026	0.08365	0.0349312
87	0.118638	0.09735	0.90265	0.083375	0.0352625
88	0.118906	0.097175	0.902825	0.0835	0.0354063
89	0.119450	0.09715	0.90285	0.084075	0.035375
90	0.120262	0.0979	0.9021	0.08515	0.0351125
91	0.120756	0.09845	0.90155	0.08535	0.0354063
92	0.120594	0.098175	0.901825	0.08515	0.0354438
93	0.121300	0.098125	0.901875	0.08585	0.03545
94	0.121781	0.099075	0.900925	0.086475	0.0353062
95	0.122206	0.09915	0.90085	0.086875	0.0353313
96	0.122456	0.099625	0.900375	0.08675	0.0357063
97	0.122813	0.0995	0.9005	0.0872	0.0356125
98	0.122725	0.09925	0.90075	0.087	0.035725
99	0.123263	0.099475	0.900525	0.08735	0.0359125
100	0.123238	0.0988	0.9012	0.08705	0.0361875
101	0.123250	0.098175	0.901825	0.08665	0.0366
102	0.123619	0.0978	0.9022	0.086675	0.0369437
103	0.124275	0.098075	0.901925	0.0876	0.036675
104	0.124313	0.09825	0.90175	0.087675	0.0366375
105	0.124488	0.097825	0.902175	0.088025	0.0364625
106	0.124244	0.09755	0.90245	0.08795	0.0362938
107	0.124313	0.097175	0.902825	0.08775	0.0365625
108	0.124681	0.097325	0.902675	0.087875	0.0368062
109	0.124850	0.09735	0.90265	0.088025	0.036825
110	0.125019	0.097925	0.902075	0.088275	0.0367437
111	0.125469	0.097925	0.902075	0.08885	0.0366187
112	0.125194	0.097825	0.902175	0.088725	0.0364688
113	0.125681	0.097125	0.902875	0.088875	0.0368062
114	0.126106	0.0971	0.9029	0.0889	0.0372063
115	0.125925	0.097825	0.902175	0.088875	0.03705
116	0.125994	0.097075	0.902925	0.088675	0.0373187
117	0.125694	0.09675	0.90325	0.088375	0.0373187
118	0.126044	0.09645	0.90355	0.088525	0.0375187
119	0.126175	0.09645	0.90355	0.088725	0.03745
120	0.126587	0.096875	0.903125	0.08945	0.0371375
121	0.126981	0.0975	0.9025	0.089925	0.0370562
122	0.127094	0.09755	0.90245	0.09025	0.0368438
123	0.127544	0.097225	0.902775	0.0904	0.0371438
124	0.127375	0.097375	0.902625	0.090175	0.0372
125	0.127387	0.097425	0.902575	0.090075	0.0373125
126	0.127794	0.0978	0.9022	0.090375	0.0374188
127	0.127906	0.09805	0.90195	0.090625	0.0372813
128	0.128050	0.0979	0.9021	0.09065	0.0374
129	0.128206	0.098125	0.901875	0.090525	0.0376812
130	0.128231	0.097925	0.902075	0.09055	0.0376812
131	0.128175	0.0978	0.9022	0.090475	0.0377
132	0.128169	0.097075	0.902925	0.0903	0.0378688
133	0.128375	0.09655	0.90345	0.090425	0.03795
134	0.129163	0.097175	0.902825	0.09125	0.0379125
135	0.129331	0.09765	0.90235	0.0916	0.0377313
136	0.129387	0.098025	0.901975	0.0919	0.0374875
137	0.129669	0.0988	0.9012	0.092325	0.0373438
138	0.129800	0.0989	0.9011	0.0923	0.0375
139	0.129994	0.099275	0.900725	0.09225	0.0377438
140	0.130200	0.099775	0.900225	0.0927	0.0375
141	0.130475	0.0997	0.9003	0.092875	0.0376
142	0.130637	0.099375	0.900625	0.092775	0.0378625
143	0.130975	0.099375	0.900625	0.092875	0.0381
144	0.131394	0.1002	0.8998	0.093425	0.0379688
145	0.131494	0.1005	0.8995	0.093625	0.0378688
146	0.131544	0.10055	0.89945	0.093575	0.0379688
147	0.131969	0.1006	0.8994	0.093725	0.0382438
148	0.131950	0.10095	0.89905	0.0937	0.03825
149	0.131956	0.101225	0.898775	0.0936	0.0383563
150	0.131912	0.1013	0.8987	0.09365	0.0382625
151	0.132225	0.100675	0.899325	0.09355	0.038675
152	0.131887	0.0999	0.9001	0.09335	0.0385375
153	0.131750	0.099625	0.900375	0.092975	0.038775
154	0.132181	0.099875	0.900125	0.093475	0.0387062
155	0.132463	0.09995	0.90005	0.093675	0.0387875
156	0.132500	0.099725	0.900275	0.093675	0.038825
157	0.132788	0.1	0.9	0.09405	0.0387375
158	0.133256	0.1002	0.8998	0.094375	0.0388812
159	0.133631	0.100725	0.899275	0.09505	0.0385812
160	0.133581	0.1013	0.8987	0.0953	0.0382813
161	0.133637	0.1016	0.8984	0.09515	0.0384875
162	0.134106	0.101575	0.898425	0.095325	0.0387813
163	0.134319	0.1019	0.8981	0.095625	0.0386937
164	0.134425	0.101975	0.898025	0.09595	0.038475
165	0.134344	0.101625	0.898375	0.0956	0.0387438
166	0.134363	0.101625	0.898375	0.0957	0.0386625
167	0.134637	0.102125	0.897875	0.09615	0.0384875
168	0.134575	0.102025	0.897975	0.09595	0.038625
169	0.134850	0.10175	0.89825	0.096175	0.038675
170	0.134838	0.101675	0.898325	0.095825	0.0390125
171	0.135150	0.1017	0.8983	0.096225	0.038925
172	0.135681	0.10195	0.89805	0.096825	0.0388563
173	0.135813	0.10285	0.89715	0.097025	0.0387875
174	0.135825	0.102525	0.897475	0.096825	0.039
175	0.135931	0.102525	0.897475	0.096875	0.0390563
176	0.136181	0.1027	0.8973	0.097125	0.0390563
177	0.136063	0.102425	0.897575	0.09675	0.0393125
178	0.136187	0.102525	0.897475	0.096775	0.0394125
179	0.136250	0.10205	0.89795	0.09685	0.0394
180	0.136256	0.1018	0.8982	0.0967	0.0395563
181	0.136469	0.10225	0.89775	0.097075	0.0393937
182	0.136500	0.1019	0.8981	0.0971	0.0394
183	0.136550	0.10165	0.89835	0.0972	0.03935
184	0.136831	0.10175	0.89825	0.09745	0.0393813
185	0.136644	0.102	0.898	0.09725	0.0393937
186	0.136513	0.101625	0.898375	0.097175	0.0393375
187	0.136638	0.10175	0.89825	0.097475	0.0391625
188	0.136650	0.1014	0.8986	0.097	0.03965
189	0.136531	0.10095	0.89905	0.09675	0.0397812
190	0.136981	0.10085	0.89915	0.097225	0.0397563
191	0.137125	0.10115	0.89885	0.0976	0.039525
192	0.137225	0.101775	0.898225	0.097925	0.0393
193	0.137150	0.10135	0.89865	0.097675	0.039475
194	0.137388	0.101425	0.898575	0.097975	0.0394125
195	0.137569	0.101925	0.898075	0.098275	0.0392938
196	0.138038	0.1024	0.8976	0.098675	0.0393625
197	0.138331	0.103	0.897	0.09905	0.0392812
198	0.138538	0.103225	0.896775	0.099375	0.0391625
199	0.138706	0.103925	0.896075	0.09935	0.0393563
200	0.138763	0.103725	0.896275	0.0993	0.0394625
201	0.139069	0.103875	0.896125	0.099625	0.0394438
202	0.139175	0.1042	0.8958	0.099775	0.0394
203	0.139237	0.104275	0.895725	0.0998	0.0394375
204	0.139475	0.1043	0.8957	0.100025	0.03945
205	0.139569	0.10425	0.89575	0.10015	0.0394188
206	0.139700	0.1043	0.8957	0.1002	0.0395
207	0.139819	0.104825	0.895175	0.100475	0.0393437
208	0.140019	0.1047	0.8953	0.10055	0.0394687
209	0.139913	0.10445	0.89555	0.100425	0.0394875
210	0.140038	0.104075	0.895925	0.100275	0.0397625
211	0.139937	0.104	0.896	0.100175	0.0397625
212	0.140131	0.10365	0.89635	0.1	0.0401313
213	0.139944	0.1036	0.8964	0.09985	0.0400937
214	0.140369	0.104	0.896	0.10035	0.0400187
215	0.140181	0.104275	0.895725	0.100175	0.0400063
216	0.140050	0.103825	0.896175	0.09995	0.0401
217	0.140169	0.103475	0.896525	0.100025	0.0401437
218	0.140256	0.103275	0.896725	0.1003	0.0399562
219	0.140413	0.103325	0.896675	0.1005	0.0399125
220	0.140325	0.10295	0.89705	0.100275	0.04005
221	0.140462	0.103075	0.896925	0.1005	0.0399625
222	0.140663	0.103175	0.896825	0.1008	0.0398625
223	0.140725	0.103425	0.896575	0.1008	0.039925
224	0.141013	0.103475	0.896525	0.100825	0.0401875
225	0.141100	0.10385	0.89615	0.101075	0.040025
226	0.141100	0.10405	0.89595	0.1011	0.04
227	0.141444	0.104275	0.895725	0.101425	0.0400187
228	0.141600	0.104375	0.895625	0.10145	0.04015
229	0.141687	0.10465	0.89535	0.101575	0.0401125
230	0.142031	0.10485	0.89515	0.10195	0.0400812
231	0.142256	0.106	0.894	0.1023	0.0399562
232	0.142500	0.10615	0.89385	0.10255	0.03995
233	0.142644	0.106225	0.893775	0.102725	0.0399188
234	0.142656	0.10645	0.89355	0.10265	0.0400063
235	0.142569	0.10595	0.89405	0.10235	0.0402187
236	0.142769	0.106	0.894	0.102575	0.0401938
237	0.142687	0.1062	0.8938	0.102525	0.0401625
238	0.142681	0.106	0.894	0.10225	0.0404313
239	0.142819	0.105775	0.894225	0.102225	0.0405937
240	0.142869	0.105925	0.894075	0.102325	0.0405438
241	0.142775	0.10555	0.89445	0.1023	0.040475
242	0.142850	0.10535	0.89465	0.102125	0.040725
243	0.142744	0.105075	0.894925	0.10205	0.0406938
244	0.142725	0.104875	0.895125	0.102	0.040725
245	0.142625	0.1047	0.8953	0.101975	0.04065
246	0.142825	0.104675	0.895325	0.102225	0.0406
247	0.142844	0.10485	0.89515	0.102275	0.0405688
248	0.142850	0.104675	0.895325	0.1022	0.04065
249	0.142819	0.10465	0.89535	0.102325	0.0404938
250	0.143031	0.104475	0.895525	0.1024	0.0406313
251	0.142931	0.104625	0.895375	0.1024	0.0405312
252	0.142987	0.10445	0.89555	0.102225	0.0407625
253	0.142906	0.104325	0.895675	0.1022	0.0407062
254	0.143006	0.104225	0.895775	0.102275	0.0407312
255	0.143113	0.1042	0.8958	0.1023	0.0408125
256	0.143175	0.10415	0.89585	0.10235	0.040825
257	0.143313	0.104175	0.895825	0.102425	0.0408875
258	0.143250	0.10435	0.89565	0.1025	0.04075
259	0.143456	0.104425	0.895575	0.102675	0.0407812
260	0.143375	0.104225	0.895775	0.10255	0.040825
261	0.143550	0.104475	0.895525	0.1028	0.04075
262	0.143531	0.1046	0.8954	0.102675	0.0408562
263	0.143381	0.104475	0.895525	0.102525	0.0408562
264	0.143619	0.104525	0.895475	0.102825	0.0407937
265	0.143613	0.1046	0.8954	0.102775	0.0408375
266	0.143344	0.1043	0.8957	0.102475	0.0408688
267	0.143313	0.103975	0.896025	0.102425	0.0408875
268	0.143338	0.103725	0.896275	0.10235	0.0409875
269	0.143425	0.103575	0.896425	0.1023	0.041125
270	0.143531	0.103675	0.896325	0.1025	0.0410312
271	0.143525	0.104025	0.895975	0.102675	0.04085
272	0.143675	0.103975	0.896025	0.10275	0.040925
273	0.143625	0.103975	0.896025	0.1028	0.040825
274	0.143675	0.104075	0.895925	0.102875	0.0408
275	0.143650	0.104	0.896	0.102825	0.040825
276	0.143681	0.10405	0.89595	0.102825	0.0408562
277	0.143869	0.1041	0.8959	0.103075	0.0407937
278	0.143888	0.104275	0.895725	0.1031	0.0407875
279	0.143881	0.104475	0.895525	0.103075	0.0408063
280	0.144069	0.104725	0.895275	0.1033	0.0407687
281	0.144012	0.104625	0.895375	0.1031	0.0409125
282	0.143906	0.104575	0.895425	0.103025	0.0408813
283	0.144131	0.104375	0.895625	0.10315	0.0409812
284	0.144075	0.10465	0.89535	0.103175	0.0409
285	0.144169	0.1047	0.8953	0.10325	0.0409187
286	0.144150	0.104725	0.895275	0.1033	0.04085
287	0.144231	0.104675	0.895325	0.10335	0.0408813
288	0.144281	0.104775	0.895225	0.103425	0.0408562
289	0.144313	0.104925	0.895075	0.103425	0.0408875
290	0.144288	0.1048	0.8952	0.103375	0.0409125
291	0.144175	0.104775	0.895225	0.103225	0.04095
292	0.144056	0.10445	0.89555	0.10305	0.0410063
293	0.144144	0.10415	0.89585	0.103025	0.0411188
294	0.144244	0.10425	0.89575	0.1032	0.0410437
295	0.144200	0.1044	0.8956	0.103225	0.040975
296	0.144200	0.10445	0.89555	0.103075	0.041125
297	0.144262	0.10455	0.89545	0.103225	0.0410375
298	0.144225	0.1044	0.8956	0.103175	0.04105
299	0.144050	0.104125	0.895875	0.102875	0.041175
300	0.144212	0.104075	0.895925	0.102975	0.0412375
301	0.144194	0.103975	0.896025	0.102875	0.0413188
302	0.144431	0.104225	0.895775	0.1032	0.0412312
303	0.144356	0.104325	0.895675	0.1032	0.0411562
304	0.144475	0.104425	0.895575	0.10325	0.041225
305	0.144681	0.1049	0.8951	0.10365	0.0410312
306	0.144894	0.10505	0.89495	0.1039	0.0409938
307	0.145038	0.10545	0.89455	0.104175	0.0408625
308	0.145038	0.105575	0.894425	0.104175	0.0408625
309	0.145044	0.1057	0.8943	0.1042	0.0408437
310	0.145075	0.105625	0.894375	0.1041	0.040975
311	0.145131	0.105625	0.894375	0.104125	0.0410063
312	0.145100	0.1056	0.8944	0.104025	0.041075
313	0.145000	0.10525	0.89475	0.103825	0.041175
314	0.145100	0.10525	0.89475	0.103825	0.041275
315	0.145119	0.105275	0.894725	0.103825	0.0412937
316	0.145163	0.1052	0.8948	0.1039	0.0412625
317	0.145050	0.105075	0.894925	0.10375	0.0413
318	0.144994	0.10505	0.89495	0.103725	0.0412688
319	0.145150	0.105	0.895	0.10385	0.0413
320	0.145237	0.1051	0.8949	0.10385	0.0413875
321	0.145294	0.105325	0.894675	0.104	0.0412937
322	0.145475	0.105775	0.894225	0.10425	0.041225
323	0.145475	0.106075	0.893925	0.104275	0.0412
324	0.145500	0.105925	0.894075	0.1041	0.0414
325	0.145644	0.106075	0.893925	0.1043	0.0413437
326	0.145550	0.106125	0.893875	0.104275	0.041275
327	0.145444	0.10575	0.89425	0.103975	0.0414687
328	0.145563	0.105625	0.894375	0.104075	0.0414875
329	0.145619	0.10565	0.89435	0.1041	0.0415188
330	0.145600	0.10565	0.89435	0.1042	0.0414
331	0.145850	0.10605	0.89395	0.10435	0.0415
332	0.146037	0.106525	0.893475	0.1047	0.0413375
333	0.145975	0.10665	0.89335	0.104675	0.0413
334	0.145856	0.10645	0.89355	0.1045	0.0413562
335	0.145838	0.1063	0.8937	0.10445	0.0413875
336	0.145900	0.106125	0.893875	0.104375	0.041525
337	0.145819	0.1061	0.8939	0.10435	0.0414687
338	0.145787	0.105875	0.894125	0.1043	0.0414875
339	0.145869	0.106	0.894	0.104525	0.0413437
340	0.145888	0.105825	0.894175	0.104375	0.0415125
341	0.146094	0.1059	0.8941	0.1046	0.0414938
342	0.146081	0.105725	0.894275	0.104525	0.0415563
343	0.146244	0.106025	0.893975	0.104775	0.0414687
344	0.146194	0.106025	0.893975	0.104825	0.0413688
345	0.146431	0.106025	0.893975	0.105025	0.0414062
346	0.146406	0.106325	0.893675	0.105025	0.0413813
347	0.146406	0.106425	0.893575	0.105	0.0414062
348	0.146506	0.10645	0.89355	0.105075	0.0414313
349	0.146456	0.106475	0.893525	0.105125	0.0413313
350	0.146469	0.10635	0.89365	0.10515	0.0413188
351	0.146525	0.10645	0.89355	0.10525	0.041275
352	0.146537	0.10645	0.89355	0.105275	0.0412625
353	0.146531	0.1064	0.8936	0.10525	0.0412812
354	0.146638	0.1064	0.8936	0.10535	0.0412875
355	0.146825	0.1065	0.8935	0.105425	0.0414
356	0.146688	0.106625	0.893375	0.105375	0.0413125
357	0.146731	0.106375	0.893625	0.105375	0.0413562
358	0.146606	0.1064	0.8936	0.1052	0.0414062
359	0.146675	0.106275	0.893725	0.105275	0.0414
360	0.146644	0.1059	0.8941	0.105125	0.0415188
361	0.146619	0.105925	0.894075	0.1051	0.0415188
362	0.146663	0.10595	0.89405	0.10515	0.0415125
363	0.146625	0.105975	0.894025	0.105125	0.0415
364	0.146619	0.10585	0.89415	0.10515	0.0414687
365	0.146681	0.105825	0.894175	0.105175	0.0415063
366	0.146675	0.105825	0.894175	0.105125	0.04155
367	0.146756	0.105925	0.894075	0.10525	0.0415063
368	0.146725	0.106075	0.893925	0.105275	0.04145
369	0.146663	0.106	0.894	0.1051	0.0415625
370	0.146631	0.10585	0.89415	0.105075	0.0415563
371	0.146575	0.105675	0.894325	0.1051	0.041475
372	0.146688	0.1057	0.8943	0.1052	0.0414875
373	0.146663	0.1057	0.8943	0.1052	0.0414625
374	0.146669	0.1056	0.8944	0.10515	0.0415188
375	0.146619	0.1055	0.8945	0.105075	0.0415437
376	0.146650	0.10545	0.89455	0.10505	0.0416
377	0.146781	0.105475	0.894525	0.105175	0.0416062
378	0.146800	0.1056	0.8944	0.1052	0.0416
379	0.146775	0.105625	0.894375	0.105175	0.0416
380	0.146819	0.10565	0.89435	0.105225	0.0415937
381	0.146775	0.10565	0.89435	0.10515	0.041625
382	0.146825	0.1056	0.8944	0.1052	0.041625
383	0.146831	0.105775	0.894225	0.105325	0.0415063
384	0.146781	0.105675	0.894325	0.105275	0.0415063
385	0.146863	0.105625	0.894375	0.105275	0.0415875
386	0.146900	0.1057	0.8943	0.1053	0.0416
387	0.146881	0.1058	0.8942	0.10535	0.0415312
388	0.146844	0.105675	0.894325	0.10525	0.0415937
389	0.146838	0.105625	0.894375	0.105225	0.0416125
390	0.146856	0.105625	0.894375	0.10525	0.0416062
391	0.146969	0.105625	0.894375	0.105375	0.0415937
392	0.146950	0.105725	0.894275	0.105375	0.041575
393	0.146975	0.105725	0.894275	0.10545	0.041525
394	0.146981	0.10575	0.89425	0.105425	0.0415563
395	0.146938	0.105725	0.894275	0.1054	0.0415375
396	0.146850	0.10565	0.89435	0.1053	0.04155
397	0.146881	0.10555	0.89445	0.105325	0.0415563
398	0.146875	0.10555	0.89445	0.105325	0.04155
399	0.146931	0.10555	0.89445	0.10535	0.0415813
400	0.147025	0.105675	0.894325	0.1055	0.041525
401	0.146944	0.105725	0.894275	0.105425	0.0415188
402	0.146987	0.10565	0.89435	0.105425	0.0415625
403	0.146994	0.105725	0.894275	0.10545	0.0415437
404	0.147000	0.10575	0.89425	0.105475	0.041525
405	0.147006	0.10585	0.89415	0.105525	0.0414812
406	0.146950	0.10565	0.89435	0.105375	0.041575
407	0.146950	0.1056	0.8944	0.105375	0.041575
408	0.147063	0.105625	0.894375	0.1055	0.0415625
409	0.146994	0.10565	0.89435	0.1054	0.0415937
410	0.147044	0.105675	0.894325	0.10545	0.0415937
411	0.147044	0.105775	0.894225	0.105525	0.0415188
412	0.147044	0.105775	0.894225	0.105525	0.0415188
413	0.147000	0.105775	0.894225	0.1055	0.0415
414	0.146981	0.105725	0.894275	0.105475	0.0415063
415	0.146938	0.105625	0.894375	0.105375	0.0415625
416	0.146944	0.1055	0.8945	0.105375	0.0415688
417	0.146944	0.105475	0.894525	0.105375	0.0415688
418	0.146950	0.105475	0.894525	0.105375	0.041575
419	0.147000	0.105525	0.894475	0.105425	0.041575
420	0.146975	0.10555	0.89445	0.105425	0.04155
421	0.146950	0.105575	0.894425	0.1054	0.04155
422	0.146981	0.105475	0.894525	0.1054	0.0415813
423	0.146975	0.105475	0.894525	0.1054	0.041575
424	0.146981	0.105475	0.894525	0.1054	0.0415813
425	0.146963	0.105475	0.894525	0.1054	0.0415625
426	0.146969	0.105425	0.894575	0.1054	0.0415688
427	0.146963	0.10545	0.89455	0.1054	0.0415625
428	0.146963	0.1054	0.8946	0.105375	0.0415875
429	0.146963	0.1054	0.8946	0.105375	0.0415875
430	0.146969	0.1054	0.8946	0.105375	0.0415937
431	0.146969	0.1054	0.8946	0.105375	0.0415937
432	0.146994	0.1054	0.8946	0.1054	0.0415937
433	0.146987	0.10545	0.89455	0.105375	0.0416125
434	0.146969	0.105425	0.894575	0.105375	0.0415937
435	0.146975	0.1054	0.8946	0.105375	0.0416
436	0.146975	0.1054	0.8946	0.1054	0.041575
437	0.146975	0.1054	0.8946	0.1054	0.041575
438	0.146975	0.1054	0.8946	0.1054	0.041575
439	0.146975	0.1054	0.8946	0.1054	0.041575
440	0.146975	0.1054	0.8946	0.1054	0.041575
441	0.146975	0.1054	0.8946	0.1054	0.041575
442	0.146975	0.1054	0.8946	0.1054	0.041575
443	0.146975	0.1054	0.8946	0.1054	0.041575
444	0.146975	0.1054	0.8946	0.1054	0.041575
445	0.146975	0.1054	0.8946	0.1054	0.041575
446	0.146975	0.1054	0.8946	0.1054	0.041575
447	0.146975	0.1054	0.8946	0.1054	0.041575
448	0.146975	0.1054	0.8946	0.1054	0.041575
449	0.146975	0.1054	0.8946	0.1054	0.041575
450	0.146975	0.1054	0.8946	0.1054	0.041575
451	0.146975	0.1054	0.8946	0.1054	0.041575
452	0.146975	0.1054	0.8946	0.1054	0.041575
453	0.146975	0.1054	0.8946	0.1054	0.041575
454	0.146975	0.1054	0.8946	0.1054	0.041575
455	0.146975	0.1054	0.8946	0.1054	0.041575
456	0.146975	0.1054	0.8946	0.1054	0.041575
457	0.146975	0.1054	0.8946	0.1054	0.041575
458	0.146975	0.1054	0.8946	0.1054	0.041575
459	0.146975	0.1054	0.8946	0.1054	0.041575
460	0.146975	0.1054	0.8946	0.1054	0.041575
461	0.146975	0.1054	0.8946	0.1054	0.041575
462	0.146975	0.1054	0.8946	0.1054	0.041575
463	0.146975	0.1054	0.8946	0.1054	0.041575
464	0.146975	0.1054	0.8946	0.1054	0.041575
465	0.146975	0.1054	0.8946	0.1054	0.041575
466	0.146975	0.1054	0.8946	0.1054	0.041575
467	0.146975	0.1054	0.8946	0.1054	0.041575
468	0.146975	0.1054	0.8946	0.1054	0.041575
469	0.146975	0.1054	0.8946	0.1054	0.041575
470	0.146975	0.1054	0.8946	0.1054	0.041575
471	0.146975	0.1054	0.8946	0.1054	0.041575
472	0.146975	0.1054	0.8946	0.1054	0.041575
473	0.146975	0.1054	0.8946	0.1054	0.041575
474	0.146975	0.1054	0.8946	0.1054	0.041575
475	0.146975	0.1054	0.8946	0.1054	0.041575
476	0.146975	0.1054	0.8946	0.1054	0.041575
477	0.146975	0.1054	0.8946	0.1054	0.041575
478	0.146975	0.1054	0.8946	0.1054	0.041575
479	0.146975	0.1054	0.8946	0.1054	0.041575
480	0.146975	0.1054	0.8946	0.1054	0.041575
481	0.146975	0.1054	0.8946	0.1054	0.041575
482	0.146975	0.1054	0.8946	0.1054	0.041575
483	0.146975	0.1054	0.8946	0.1054	0.041575
484	0.146975	0.1054	0.8946	0.1054	0.041575
485	0.146975	0.1054	0.8946	0.1054	0.041575
486	0.146975	0.1054	0.8946	0.1054	0.041575
487	0.146975	0.1054	0.8946	0.1054	0.041575
488	0.146975	0.1054	0.8946	0.1054	0.041575
489	0.146975	0.1054	0.8946	0.1054	0.041575
490	0.146975	0.1054	0.8946	0.1054	0.041575
491	0.146975	0.1054	0.8946	0.1054	0.041575
492	0.146975	0.1054	0.8946	0.1054	0.041575
493	0.146975	0.1054	0.8946	0.1054	0.041575
494	0.146975	0.1054	0.8946	0.1054	0.041575
495	0.146975	0.1054	0.8946	0.1054	0.041575
496	0.146975	0.1054	0.8946	0.1054	0.041575
497	0.146975	0.1054	0.8946	0.1054	0.041575
498	0.146975	0.1054	0.8946	0.1054	0.041575
499	0.146975	0.1054	0.8946	0.1054	0.041575
500	0.146975	0.1054	0.8946	0.1054	0.041575
501	0.146975	0.1054	0.8946	0.1054	0.041575
502	0.146975	0.1054	0.8946	0.1054	0.041575
503	0.146975	0.1054	0.8946	0.1054	0.041575
504	0.146975	0.1054	0.8946	0.1054	0.041575
505	0.146975	0.1054	0.8946	0.1054	0.041575
506	0.146975	0.1054	0.8946	0.1054	0.041575
507	0.146975	0.1054	0.8946	0.1054	0.041575
508	0.146975	0.1054	0.8946	0.1054	0.041575
509	0.146975	0.1054	0.8946	0.1054	0.041575
510	0.146975	0.1054	0.8946	0.1054	0.041575
511	0.146975	0.1054	0.8946	0.1054	0.041575
512	0.146975	0.1054	0.8946	0.1054	0.041575
513	0.146975	0.1054	0.8946	0.1054	0.041575
514	0.146975	0.1054	0.8946	0.1054	0.041575
515	0.146975	0.1054	0.8946	0.1054	0.041575
516	0.146975	0.1054	0.8946	0.1054	0.041575
517	0.146975	0.1054	0.8946	0.1054	0.041575
518	0.146975	0.1054	0.8946	0.1054	0.041575
519	0.146975	0.1054	0.8946	0.1054	0.041575
520	0.146975	0.1054	0.8946	0.1054	0.041575
521	0.146975	0.1054	0.8946	0.1054	0.041575
522	0.146975	0.1054	0.8946	0.1054	0.041575
523	0.146975	0.1054	0.8946	0.1054	0.041575
524	0.146975	0.1054	0.8946	0.1054	0.041575
525	0.146975	0.1054	0.8946	0.1054	0.041575
526	0.146975	0.1054	0.8946	0.1054	0.041575
527	0.146975	0.1054	0.8946	0.1054	0.041575
528	0.146975	0.1054	0.8946	0.1054	0.041575
529	0.146975	0.1054	0.8946	0.1054	0.041575
530	0.146975	0.1054	0.8946	0.1054	0.041575
531	0.146975	0.1054	0.8946	0.1054	0.041575
532	0.146975	0.1054	0.8946	0.1054	0.041575
533	0.146975	0.1054	0.8946	0.1054	0.041575
534	0.146975	0.1054	0.8946	0.1054	0.041575
535	0.146975	0.1054	0.8946	0.1054	0.041575
536	0.146975	0.1054	0.8946	0.1054	0.041575
537	0.146975	0.1054	0.8946	0.1054	0.041575
538	0.146975	0.1054	0.8946	0.1054	0.041575
539	0.146975	0.1054	0.8946	0.1054	0.041575
540	0.146975	0.1054	0.8946	0.1054	0.041575
541	0.146975	0.1054	0.8946	0.1054	0.041575
542	0.146975	0.1054	0.8946	0.1054	0.041575
543	0.146975	0.1054	0.8946	0.1054	0.041575
544	0.146975	0.1054	0.8946	0.1054	0.041575
545	0.146975	0.1054	0.8946	0.1054	0.041575
546	0.146975	0.1054	0.8946	0.1054	0.041575
547	0.146975	0.1054	0.8946	0.1054	0.041575
548	0.146975	0.1054	0.8946	0.1054	0.041575
549	0.146975	0.1054	0.8946	0.1054	0.041575
550	0.146975	0.1054	0.8946	0.1054	0.041575
551	0.146975	0.1054	0.8946	0.1054	0.041575
552	0.146975	0.1054	0.8946	0.1054	0.041575
553	0.146975	0.1054	0.8946	0.1054	0.041575
554	0.146975	0.1054	0.8946	0.1054	0.041575
555	0.146975	0.1054	0.8946	0.1054	0.041575
556	0.146975	0.1054	0.8946	0.1054	0.041575
557	0.146975	0.1054	0.8946	0.1054	0.041575
558	0.146975	0.1054	0.8946	0.1054	0.041575
559	0.146975	0.1054	0.8946	0.1054	0.041575
560	0.146975	0.1054	0.8946	0.1054	0.041575
561	0.146975	0.1054	0.8946	0.1054	0.041575
562	0.146975	0.1054	0.8946	0.1054	0.041575
563	0.146975	0.1054	0.8946	0.1054	0.041575
564	0.146975	0.1054	0.8946	0.1054	0.041575
565	0.146975	0.1054	0.8946	0.1054	0.041575
566	0.146975	0.1054	0.8946	0.1054	0.041575
567	0.146975	0.1054	0.8946	0.1054	0.041575
568	0.146975	0.1054	0.8946	0.1054	0.041575
569	0.146975	0.1054	0.8946	0.1054	0.041575
570	0.146975	0.1054	0.8946	0.1054	0.041575
571	0.146975	0.1054	0.8946	0.1054	0.041575
572	0.146975	0.1054	0.8946	0.1054	0.041575
573	0.146975	0.1054	0.8946	0.1054	0.041575
574	0.146975	0.1054	0.8946	0.1054	0.041575
575	0.146975	0.1054	0.8946	0.1054	0.041575
576	0.146975	0.1054	0.8946	0.1054	0.041575
577	0.146975	0.1054	0.8946	0.1054	0.041575
578	0.146975	0.1054	0.8946	0.1054	0.041575
579	0.146975	0.1054	0.8946	0.1054	0.041575
580	0.146975	0.1054	0.8946	0.1054	0.041575
581	0.146975	0.1054	0.8946	0.1054	0.041575
582	0.146975	0.1054	0.8946	0.1054	0.041575
583	0.146975	0.1054	0.8946	0.1054	0.041575
584	0.146975	0.1054	0.8946	0.1054	0.041575
585	0.146975	0.1054	0.8946	0.1054	0.041575
586	0.146975	0.1054	0.8946	0.1054	0.041575
587	0.146975	0.1054	0.8946	0.1054	0.041575
588	0.146975	0.1054	0.8946	0.1054	0.041575
589	0.146975	0.1054	0.8946	0.1054	0.041575
590	0.146975	0.1054	0.8946	0.1054	0.041575
591	0.146975	0.1054	0.8946	0.1054	0.041575
592	0.146975	0.1054	0.8946	0.1054	0.041575
593	0.146975	0.1054	0.8946	0.1054	0.041575
594	0.146975	0.1054	0.8946	0.1054	0.041575
595	0.146975	0.1054	0.8946	0.1054	0.041575
596	0.146975	0.1054	0.8946	0.1054	0.041575
597	0.146975	0.1054	0.8946	0.1054	0.041575
598	0.146975	0.1054	0.8946	0.1054	0.041575
599	0.146975	0.1054	0.8946	0.1054	0.041575
600	0.146975	0.1054	0.8946	0.1054	0.041575
601	0.146975	0.1054	0.8946	0.1054	0.041575
602	0.146975	0.1054	0.8946	0.1054	0.041575
603	0.146975	0.1054	0.8946	0.1054	0.041575
604	0.146975	0.1054	0.8946	0.1054	0.041575
605	0.146975	0.1054	0.8946	0.1054	0.041575
606	0.146975	0.1054	0.8946	0.1054	0.041575
607	0.146975	0.1054	0.8946	0.1054	0.041575
608	0.146975	0.1054	0.8946	0.1054	0.041575
609	0.146975	0.1054	0.8946	0.1054	0.041575
610	0.146975	0.1054	0.8946	0.1054	0.041575
611	0.146975	0.1054	0.8946	0.1054	0.041575
612	0.146975	0.1054	0.8946	0.1054	0.041575
613	0.146975	0.1054	0.8946	0.1054	0.041575
614	0.146975	0.1054	0.8946	0.1054	0.041575
615	0.146975	0.1054	0.8946	0.1054	0.041575
616	0.146975	0.1054	0.8946	0.1054	0.041575
617	0.146975	0.1054	0.8946	0.1054	0.041575
618	0.146975	0.1054	0.8946	0.1054	0.041575
619	0.146975	0.1054	0.8946	0.1054	0.041575
620	0.146975	0.1054	0.8946	0.1054	0.041575
621	0.146975	0.1054	0.8946	0.1054	0.041575
622	0.146975	0.1054	0.8946	0.1054	0.041575
623	0.146975	0.1054	0.8946	0.1054	0.041575
624	0.146975	0.1054	0.8946	0.1054	0.041575
625	0.146975	0.1054	0.8946	0.1054	0.041575
626	0.146975	0.1054	0.8946	0.1054	0.041575
627	0.146975	0.1054	0.8946	0.1054	0.041575
628	0.146975	0.1054	0.8946	0.1054	0.041575
629	0.146975	0.1054	0.8946	0.1054	0.041575
630	0.146975	0.1054	0.8946	0.1054	0.041575
631	0.146975	0.1054	0.8946	0.1054	0.041575
632	0.146975	0.1054	0.8946	0.1054	0.041575
633	0.146975	0.1054	0.8946	0.1054	0.041575
634	0.146975	0.1054	0.8946	0.1054	0.041575
635	0.146975	0.1054	0.8946	0.1054	0.041575
636	0.146975	0.1054	0.8946	0.1054	0.041575
637	0.146975	0.1054	0.8946	0.1054	0.041575
638	0.146975	0.1054	0.8946	0.1054	0.041575
639	0.146975	0.1054	0.8946	0.1054	0.041575
640	0.146975	0.1054	0.8946	0.1054	0.041575
641	0.146975	0.1054	0.8946	0.1054	0.041575
642	0.146975	0.1054	0.8946	0.1054	0.041575
643	0.146975	0.1054	0.8946	0.1054	0.041575
644	0.146975	0.1054	0.8946	0.1054	0.041575
645	0.146975	0.1054	0.8946	0.1054	0.041575
646	0.146975	0.1054	0.8946	0.1054	0.041575
647	0.146975	0.1054	0.8946	0.1054	0.041575
648	0.146975	0.1054	0.8946	0.1054	0.041575
649	0.146975	0.1054	0.8946	0.1054	0.041575
650	0.146975	0.1054	0.8946	0.1054	0.041575
651	0.146975	0.1054	0.8946	0.1054	0.041575
652	0.146975	0.1054	0.8946	0.1054	0.041575
653	0.146975	0.1054	0.8946	0.1054	0.041575
654	0.146975	0.1054	0.8946	0.1054	0.041575
655	0.146975	0.1054	0.8946	0.1054	0.041575
656	0.146975	0.1054	0.8946	0.1054	0.041575
657	0.146975	0.1054	0.8946	0.1054	0.041575
658	0.146975	0.1054	0.8946	0.1054	0.041575
659	0.146975	0.1054	0.8946	0.1054	0.041575
660	0.146975	0.1054	0.8946	0.1054	0.041575
661	0.146975	0.1054	0.8946	0.1054	0.041575
662	0.146975	0.1054	0.8946	0.1054	0.041575
663	0.146975	0.1054	0.8946	0.1054	0.041575
664	0.146975	0.1054	0.8946	0.1054	0.041575
665	0.146975	0.1054	0.8946	0.1054	0.041575
666	0.146975	0.1054	0.8946	0.1054	0.041575
667	0.146975	0.1054	0.8946	0.1054	0.041575
668	0.146975	0.1054	0.8946	0.1054	0.041575
669	0.146975	0.1054	0.8946	0.1054	0.041575
670	0.146975	0.1054	0.8946	0.1054	0.041575
671	0.146975	0.1054	0.8946	0.1054	0.041575
672	0.146975	0.1054	0.8946	0.1054	0.041575
673	0.146975	0.1054	0.8946	0.1054	0.041575
674	0.146975	0.1054	0.8946	0.1054	0.041575
675	0.146975	0.1054	0.8946	0.1054	0.041575
676	0.146975	0.1054	0.8946	0.1054	0.041575
677	0.146975	0.1054	0.8946	0.1054	0.041575
678	0.146975	0.1054	0.8946	0.1054	0.041575
679	0.146975	0.1054	0.8946	0.1054	0.041575
680	0.146975	0.1054	0.8946	0.1054	0.041575
681	0.146975	0.1054	0.8946	0.1054	0.041575
682	0.146975	0.1054	0.8946	0.1054	0.041575
683	0.146975	0.1054	0.8946	0.1054	0.041575
684	0.146975	0.1054	0.8946	0.1054	0.041575
685	0.146975	0.1054	0.8946	0.1054	0.041575
686	0.146975	0.1054	0.8946	0.1054	0.041575
687	0.146975	0.1054	0.8946	0.1054	0.041575
688	0.146975	0.1054	0.8946	0.1054	0.041575
689	0.146975	0.1054	0.8946	0.1054	0.041575
690	0.146975	0.1054	0.8946	0.1054	0.041575
691	0.146975	0.1054	0.8946	0.1054	0.041575
692	0.146975	0.1054	0.8946	0.1054	0.041575
693	0.146975	0.1054	0.8946	0.1054	0.041575
694	0.146975	0.1054	0.8946	0.1054	0.041575
695	0.146975	0.1054	0.8946	0.1054	0.041575
696	0.146975	0.1054	0.8946	0.1054	0.041575
697	0.146975	0.1054	0.8946	0.1054	0.041575
698	0.146975	0.1054	0.8946	0.1054	0.041575
699	0.146975	0.1054	0.8946	0.1054	0.041575
700	0.146975	0.1054	0.8946	0.1054	0.041575
701	0.146975	0.1054	0.8946	0.1054	0.041575
702	0.146975	0.1054	0.8946	0.1054	0.041575
703	0.146975	0.1054	0.8946	0.1054	0.041575
704	0.146975	0.1054	0.8946	0.1054	0.041575
705	0.146975	0.1054	0.8946	0.1054	0.041575
706	0.146975	0.1054	0.8946	0.1054	0.041575
707	0.146975	0.1054	0.8946	0.1054	0.041575
708	0.146975	0.1054	0.8946	0.1054	0.041575
709	0.146975	0.1054	0.8946	0.1054	0.041575
710	0.146975	0.1054	0.8946	0.1054	0.041575
711	0.146975	0.1054	0.8946	0.1054	0.041575
712	0.146975	0.1054	0.8946	0.1054	0.041575
713	0.146975	0.1054	0.8946	0.1054	0.041575
714	0.146975	0.1054	0.8946	0.1054	0.041575
715	0.146975	0.1054	0.8946	0.1054	0.041575
716	0.146975	0.1054	0.8946	0.1054	0.041575
717	0.146975	0.1054	0.8946	0.1054	0.041575
718	0.146975	0.1054	0.8946	0.1054	0.041575
719	0.146975	0.1054	0.8946	0.1054	0.041575
720	0.146975	0.1054	0.8946	0.1054	0.041575
721	0.146975	0.1054	0.8946	0.1054	0.041575
722	0.146975	0.1054	0.8946	0.1054	0.041575
723	0.146975	0.1054	0.8946	0.1054	0.041575
724	0.146975	0.1054	0.8946	0.1054	0.041575
725	0.146975	0.1054	0.8946	0.1054	0.041575
726	0.146975	0.1054	0.8946	0.1054	0.041575
727	0.146975	0.1054	0.8946	0.1054	0.041575
728	0.146975	0.1054	0.8946	0.1054	0.041575
729	0.146975	0.1054	0.8946	0.1054	0.041575
730	0.146975	0.1054	0.8946	0.1054	0.041575
731	0.146975	0.1054	0.8946	0.1054	0.041575
732	0.146975	0.1054	0.8946	0.1054	0.041575
733	0.146975	0.1054	0.8946	0.1054	0.041575
734	0.146975	0.1054	0.8946	0.1054	0.041575
735	0.146975	0.1054	0.8946	0.1054	0.041575
736	0.146975	0.1054	0.8946	0.1054	0.041575
737	0.146975	0.1054	0.8946	0.1054	0.041575
738	0.146975	0.1054	0.8946	0.1054	0.041575
739	0.146975	0.1054	0.8946	0.1054	0.041575
740	0.146975	0.1054	0.8946	0.1054	0.041575
741	0.146975	0.1054	0.8946	0.1054	0.041575
742	0.146975	0.1054	0.8946	0.1054	0.041575
743	0.146975	0.1054	0.8946	0.1054	0.041575
744	0.146975	0.1054	0.8946	0.1054	0.041575
745	0.146975	0.1054	0.8946	0.1054	0.041575
746	0.146975	0.1054	0.8946	0.1054	0.041575
747	0.146975	0.1054	0.8946	0.1054	0.041575
748	0.146975	0.1054	0.8946	0.1054	0.041575
749	0.146975	0.1054	0.8946	0.1054	0.041575
750	0.146975	0.1054	0.8946	0.1054	0.041575
751	0.146975	0.1054	0.8946	0.1054	0.041575
752	0.146975	0.1054	0.8946	0.1054	0.041575
753	0.146975	0.1054	0.8946	0.1054	0.041575
754	0.146975	0.1054	0.8946	0.1054	0.041575
755	0.146975	0.1054	0.8946	0.1054	0.041575
756	0.146975	0.1054	0.8946	0.1054	0.041575
757	0.146975	0.1054	0.8946	0.1054	0.041575
758	0.146975	0.1054	0.8946	0.1054	0.041575
759	0.146975	0.1054	0.8946	0.1054	0.041575
760	0.146975	0.1054	0.8946	0.1054	0.041575
761	0.146975	0.1054	0.8946	0.1054	0.041575
762	0.146975	0.1054	0.8946	0.1054	0.041575
763	0.146975	0.1054	0.8946	0.1054	0.041575
764	0.146975	0.1054	0.8946	0.1054	0.041575
765	0.146975	0.1054	0.8946	0.1054	0.041575
766	0.146975	0.1054	0.8946	0.1054	0.041575
767	0.146975	0.1054	0.8946	0.1054	0.041575
768	0.146975	0.1054	0.8946	0.1054	0.041575
769	0.146975	0.1054	0.8946	0.1054	0.041575
770	0.146975	0.1054	0.8946	0.1054	0.041575
771	0.146975	0.1054	0.8946	0.1054	0.041575
772	0.146975	0.1054	0.8946	0.1054	0.041575
773	0.146975	0.1054	0.8946	0.1054	0.041575
774	0.146975	0.1054	0.8946	0.1054	0.041575
775	0.146975	0.1054	0.8946	0.1054	0.041575
776	0.146975	0.1054	0.8946	0.1054	0.041575
777	0.146975	0.1054	0.8946	0.1054	0.041575
778	0.146975	0.1054	0.8946	0.1054	0.041575
779	0.146975	0.1054	0.8946	0.1054	0.041575
780	0.146975	0.1054	0.8946	0.1054	0.041575
781	0.146975	0.1054	0.8946	0.1054	0.041575
782	0.146975	0.1054	0.8946	0.1054	0.041575
783	0.146975	0.1054	0.8946	0.1054	0.041575
784	0.146975	0.1054	0.8946	0.1054	0.041575
785	0.146975	0.1054	0.8946	0.1054	0.041575
786	0.146975	0.1054	0.8946	0.1054	0.041575
787	0.146975	0.1054	0.8946	0.1054	0.041575
788	0.146975	0.1054	0.8946	0.1054	0.041575
789	0.146975	0.1054	0.8946	0.1054	0.041575
790	0.146975	0.1054	0.8946	0.1054	0.041575
791	0.146975	0.1054	0.8946	0.1054	0.041575
792	0.146975	0.1054	0.8946	0.1054	0.041575
793	0.146975	0.1054	0.8946	0.1054	0.041575
794	0.146975	0.1054	0.8946	0.1054	0.041575
795	0.146975	0.1054	0.8946	0.1054	0.041575
796	0.146975	0.1054	0.8946	0.1054	0.041575
797	0.146975	0.1054	0.8946	0.1054	0.041575
798	0.146975	0.1054	0.8946	0.1054	0.041575
799	0.146975	0.1054	0.8946	0.1054	0.041575
800	0.146975	0.1054	0.8946	0.1054	0.041575
801	0.146975	0.1054	0.8946	0.1054	0.041575
802	0.146975	0.1054	0.8946	0.1054	0.041575
803	0.146975	0.1054	0.8946	0.1054	0.041575
804	0.146975	0.1054	0.8946	0.1054	0.041575
805	0.146975	0.1054	0.8946	0.1054	0.041575
806	0.146975	0.1054	0.8946	0.1054	0.041575
807	0.146975	0.1054	0.8946	0.1054	0.041575
808	0.146975	0.1054	0.8946	0.1054	0.041575
809	0.146975	0.1054	0.8946	0.1054	0.041575
810	0.146975	0.1054	0.8946	0.1054	0.041575
811	0.146975	0.1054	0.8946	0.1054	0.041575
812	0.146975	0.1054	0.8946	0.1054	0.041575
813	0.146975	0.1054	0.8946	0.1054	0.041575
814	0.146975	0.1054	0.8946	0.1054	0.041575
815	0.146975	0.1054	0.8946	0.1054	0.041575
816	0.146975	0.1054	0.8946	0.1054	0.041575
817	0.146975	0.1054	0.8946	0.1054	0.041575
818	0.146975	0.1054	0.8946	0.1054	0.041575
819	0.146975	0.1054	0.8946	0.1054	0.041575
820	0.146975	0.1054	0.8946	0.1054	0.041575
821	0.146975	0.1054	0.8946	0.1054	0.041575
822	0.146975	0.1054	0.8946	0.1054	0.041575
823	0.146975	0.1054	0.8946	0.1054	0.041575
824	0.146975	0.1054	0.8946	0.1054	0.041575
825	0.146975	0.1054	0.8946	0.1054	0.041575
826	0.146975	0.1054	0.8946	0.1054	0.041575
827	0.146975	0.1054	0.8946	0.1054	0.041575
828	0.146975	0.1054	0.8946	0.1054	0.041575
829	0.146975	0.1054	0.8946	0.1054	0.041575
830	0.146975	0.1054	0.8946	0.1054	0.041575
831	0.146975	0.1054	0.8946	0.1054	0.041575
832	0.146975	0.1054	0.8946	0.1054	0.041575
833	0.146975	0.1054	0.8946	0.1054	0.041575
834	0.146975	0.1054	0.8946	0.1054	0.041575
835	0.146975	0.1054	0.8946	0.1054	0.041575
836	0.146975	0.1054	0.8946	0.1054	0.041575
837	0.146975	0.1054	0.8946	0.1054	0.041575
838	0.146975	0.1054	0.8946	0.1054	0.041575
839	0.146975	0.1054	0.8946	0.1054	0.041575
840	0.146975	0.1054	0.8946	0.1054	0.041575
841	0.146975	0.1054	0.8946	0.1054	0.041575
842	0.146975	0.1054	0.8946	0.1054	0.041575
843	0.146975	0.1054	0.8946	0.1054	0.041575
844	0.146975	0.1054	0.8946	0.1054	0.041575
845	0.146975	0.1054	0.8946	0.1054	0.041575
846	0.146975	0.1054	0.8946	0.1054	0.041575
847	0.146975	0.1054	0.8946	0.1054	0.041575
848	0.146975	0.1054	0.8946	0.1054	0.041575
849	0.146975	0.1054	0.8946	0.1054	0.041575
850	0.146975	0.1054	0.8946	0.1054	0.041575
851	0.146975	0.1054	0.8946	0.1054	0.041575
852	0.146975	0.1054	0.8946	0.1054	0.041575
853	0.146975	0.1054	0.8946	0.1054	0.041575
854	0.146975	0.1054	0.8946	0.1054	0.041575
855	0.146975	0.1054	0.8946	0.1054	0.041575
856	0.146975	0.1054	0.8946	0.1054	0.041575
857	0.146975	0.1054	0.8946	0.1054	0.041575
858	0.146975	0.1054	0.8946	0.1054	0.041575
859	0.146975	0.1054	0.8946	0.1054	0.041575
860	0.146975	0.1054	0.8946	0.1054	0.041575
861	0.146975	0.1054	0.8946	0.1054	0.041575
862	0.146975	0.1054	0.8946	0.1054	0.041575
863	0.146975	0.1054	0.8946	0.1054	0.041575
864	0.146975	0.1054	0.8946	0.1054	0.041575
865	0.146975	0.1054	0.8946	0.1054	0.041575
866	0.146975	0.1054	0.8946	0.1054	0.041575
867	0.146975	0.1054	0.8946	0.1054	0.041575
868	0.146975	0.1054	0.8946	0.1054	0.041575
869	0.146975	0.1054	0.8946	0.1054	0.041575
870	0.146975	0.1054	0.8946	0.1054	0.041575
871	0.146975	0.1054	0.8946	0.1054	0.041575
872	0.146975	0.1054	0.8946	0.1054	0.041575
873	0.146975	0.1054	0.8946	0.1054	0.041575
874	0.146975	0.1054	0.8946	0.1054	0.041575
875	0.146975	0.1054	0.8946	0.1054	0.041575
876	0.146975	0.1054	0.8946	0.1054	0.041575
877	0.146975	0.1054	0.8946	0.1054	0.041575
878	0.146975	0.1054	0.8946	0.1054	0.041575
879	0.146975	0.1054	0.8946	0.1054	0.041575
880	0.146975	0.1054	0.8946	0.1054	0.041575
881	0.146975	0.1054	0.8946	0.1054	0.041575
882	0.146975	0.1054	0.8946	0.1054	0.041575
883	0.146975	0.1054	0.8946	0.1054	0.041575
884	0.146975	0.1054	0.8946	0.1054	0.041575
885	0.146975	0.1054	0.8946	0.1054	0.041575
886	0.146975	0.1054	0.8946	0.1054	0.041575
887	0.146975	0.1054	0.8946	0.1054	0.041575
888	0.146975	0.1054	0.8946	0.1054	0.041575
889	0.146975	0.1054	0.8946	0.1054	0.041575
890	0.146975	0.1054	0.8946	0.1054	0.041575
891	0.146975	0.1054	0.8946	0.1054	0.041575
892	0.146975	0.1054	0.8946	0.1054	0.041575
893	0.146975	0.1054	0.8946	0.1054	0.041575
894	0.146975	0.1054	0.8946	0.1054	0.041575
895	0.146975	0.1054	0.8946	0.1054	0.041575
896	0.146975	0.1054	0.8946	0.1054	0.041575
897	0.146975	0.1054	0.8946	0.1054	0.041575
898	0.146975	0.1054	0.8946	0.1054	0.041575
899	0.146975	0.1054	0.8946	0.1054	0.041575
900	0.146975	0.1054	0.8946	0.1054	0.041575
901	0.146975	0.1054	0.8946	0.1054	0.041575
902	0.146975	0.1054	0.8946	0.1054	0.041575
903	0.146975	0.1054	0.8946	0.1054	0.041575
904	0.146975	0.1054	0.8946	0.1054	0.041575
905	0.146975	0.1054	0.8946	0.1054	0.041575
906	0.146975	0.1054	0.8946	0.1054	0.041575
907	0.146975	0.1054	0.8946	0.1054	0.041575
908	0.146975	0.1054	0.8946	0.1054	0.041575
909	0.146975	0.1054	0.8946	0.1054	0.041575
910	0.146975	0.1054	0.8946	0.1054	0.041575
911	0.146975	0.1054	0.8946	0.1054	0.041575
912	0.146975	0.1054	0.8946	0.1054	0.041575
913	0.146975	0.1054	0.8946	0.1054	0.041575
914	0.146975	0.1054	0.8946	0.1054	0.041575
915	0.146975	0.1054	0.8946	0.1054	0.041575
916	0.146975	0.1054	0.8946	0.1054	0.041575
917	0.146975	0.1054	0.8946	0.1054	0.041575
918	0.146975	0.1054	0.8946	0.1054	0.041575
919	0.146975	0.1054	0.8946	0.1054	0.041575
920	0.146975	0.1054	0.8946	0.1054	0.041575
921	0.146975	0.1054	0.8946	0.1054	0.041575
922	0.146975	0.1054	0.8946	0.1054	0.041575
923	0.146975	0.1054	0.8946	0.1054	0.041575
924	0.146975	0.1054	0.8946	0.1054	0.041575
925	0.146975	0.1054	0.8946	0.1054	0.041575
926	0.146975	0.1054	0.8946	0.1054	0.041575
927	0.146975	0.1054	0.8946	0.1054	0.041575
928	0.146975	0.1054	0.8946	0.1054	0.041575
929	0.146975	0.1054	0.8946	0.1054	0.041575
930	0.146975	0.1054	0.8946	0.1054	0.041575
931	0.146975	0.1054	0.8946	0.1054	0.041575
932	0.146975	0.1054	0.8946	0.1054	0.041575
933	0.146975	0.1054	0.8946	0.1054	0.041575
934	0.146975	0.1054	0.8946	0.1054	0.041575
935	0.146975	0.1054	0.8946	0.1054	0.041575
936	0.146975	0.1054	0.8946	0.1054	0.041575
937	0.146975	0.1054	0.8946	0.1054	0.041575
938	0.146975	0.1054	0.8946	0.1054	0.041575
939	0.146975	0.1054	0.8946	0.1054	0.041575
940	0.146975	0.1054	0.8946	0.1054	0.041575
941	0.146975	0.1054	0.8946	0.1054	0.041575
942	0.146975	0.1054	0.8946	0.1054	0.041575
943	0.146975	0.1054	0.8946	0.1054	0.041575
944	0.146975	0.1054	0.8946	0.1054	0.041575
945	0.146975	0.1054	0.8946	0.1054	0.041575
946	0.146975	0.1054	0.8946	0.1054	0.041575
947	0.146975	0.1054	0.8946	0.1054	0.041575
948	0.146975	0.1054	0.8946	0.1054	0.041575
949	0.146975	0.1054	0.8946	0.1054	0.041575
950	0.146975	0.1054	0.8946	0.1054	0.041575
951	0.146975	0.1054	0.8946	0.1054	0.041575
952	0.146975	0.1054	0.8946	0.1054	0.041575
953	0.146975	0.1054	0.8946	0.1054	0.041575
954	0.146975	0.1054	0.8946	0.1054	0.041575
955	0.146975	0.1054	0.8946	0.1054	0.041575
956	0.146975	0.1054	0.8946	0.1054	0.041575
957	0.146975	0.1054	0.8946	0.1054	0.041575
958	0.146975	0.1054	0.8946	0.1054	0.041575
959	0.146975	0.1054	0.8946	0.1054	0.041575
960	0.146975	0.1054	0.8946	0.1054	0.041575
961	0.146975	0.1054	0.8946	0.1054	0.041575
962	0.146975	0.1054	0.8946	0.1054	0.041575
963	0.146975	0.1054	0.8946	0.1054	0.041575
964	0.146975	0.1054	0.8946	0.1054	0.041575
965	0.146975	0.1054	0.8946	0.1054	0.041575
966	0.146975	0.1054	0.8946	0.1054	0.041575
967	0.146975	0.1054	0.8946	0.1054	0.041575
968	0.146975	0.1054	0.8946	0.1054	0.041575
969	0.146975	0.1054	0.8946	0.1054	0.041575
970	0.146975	0.1054	0.8946	0.1054	0.041575
971	0.146975	0.1054	0.8946	0.1054	0.041575
972	0.146975	0.1054	0.8946	0.1054	0.041575
973	0.146975	0.1054	0.8946	0.1054	0.041575
974	0.146975	0.1054	0.8946	0.1054	0.041575
975	0.146975	0.1054	0.8946	0.1054	0.041575
976	0.146975	0.1054	0.8946	0.1054	0.041575
977	0.146975	0.1054	0.8946	0.1054	0.041575
978	0.146975	0.1054	0.8946	0.1054	0.041575
979	0.146975	0.1054	0.8946	0.1054	0.041575
980	0.146975	0.1054	0.8946	0.1054	0.041575
981	0.146975	0.1054	0.8946	0.1054	0.041575
982	0.146975	0.1054	0.8946	0.1054	0.041575
983	0.146975	0.1054	0.8946	0.1054	0.041575
984	0.146975	0.1054	0.8946	0.1054	0.041575
985	0.146975	0.1054	0.8946	0.1054	0.041575
986	0.146975	0.1054	0.8946	0.1054	0.041575
987	0.146975	0.1054	0.8946	0.1054	0.041575
988	0.146975	0.1054	0.8946	0.1054	0.041575
989	0.146975	0.1054	0.8946	0.1054	0.041575
990	0.146975	0.1054	0.8946	0.1054	0.041575
991	0.146975	0.1054	0.8946	0.1054	0.041575
992	0.146975	0.1054	0.8946	0.1054	0.041575
993	0.146975	0.1054	0.8946	0.1054	0.041575
994	0.146975	0.1054	0.8946	0.1054	0.041575
995	0.146975	0.1054	0.8946	0.1054	0.041575
996	0.146975	0.1054	0.8946	0.1054	0.041575
997	0.146975	0.1054	0.8946	0.1054	0.041575
998	0.146975	0.1054	0.8946	0.1054	0.041575
999	0.146975	0.1054	0.8946	0.1054	0.041575
1000	0.146975	0.1054	0.8946	0.1054	0.041575
1001	0.146975	0.1054	0.8946	0.1054	0.041575
1002	0.146975	0.1054	0.8946	0.1054	0.041575
1003	0.146975	0.1054	0.8946	0.1054	0.041575
1004	0.146975	0.1054	0.8946	0.1054	0.041575
1005	0.146975	0.1054	0.8946	0.1054	0.041575
1006	0.146975	0.1054	0.8946	0.1054	0.041575
1007	0.146975	0.1054	0.8946	0.1054	0.041575
1008	0.146975	0.1054	0.8946	0.1054	0.041575
1009	0.146975	0.1054	0.8946	0.1054	0.041575
1010	0.146975	0.1054	0.8946	0.1054	0.041575
1011	0.146975	0.1054	0.8946	0.1054	0.041575
1012	0.146975	0.1054	0.8946	0.1054	0.041575
1013	0.146975	0.1054	0.8946	0.1054	0.041575
1014	0.146975	0.1054	0.8946	0.1054	0.041575
1015	0.146975	0.1054	0.8946	0.1054	0.041575
1016	0.146975	0.1054	0.8946	0.1054	0.041575
1017	0.146975	0.1054	0.8946	0.1054	0.041575
1018	0.146975	0.1054	0.8946	0.1054	0.041575
1019	0.146975	0.1054	0.8946	0.1054	0.041575
1020	0.146975	0.1054	0.8946	0.1054	0.041575
1021	0.146975	0.1054	0.8946	0.1054	0.041575
1022	0.146975	0.1054	0.8946	0.1054	0.041575
1023	0.146975	0.1054	0.8946	0.1054	0.041575
1024	0.146975	0.1054	0.8946	0.1054	0.041575
1025	0.146975	0.1054	0.8946	0.1054	0.041575
1026	0.146975	0.1054	0.8946	0.1054	0.041575
1027	0.146975	0.1054	0.8946	0.1054	0.041575
1028	0.146975	0.1054	0.8946	0.1054	0.041575
1029	0.146975	0.1054	0.8946	0.1054	0.041575
1030	0.146975	0.1054	0.8946	0.1054	0.041575
1031	0.146975	0.1054	0.8946	0.1054	0.041575
1032	0.146975	0.1054	0.8946	0.1054	0.041575
1033	0.146975	0.1054	0.8946	0.1054	0.041575
1034	0.146975	0.1054	0.8946	0.1054	0.041575
1035	0.146975	0.1054	0.8946	0.1054	0.041575
1036	0.146975	0.1054	0.8946	0.1054	0.041575
1037	0.146975	0.1054	0.8946	0.1054	0.041575
1038	0.146975	0.1054	0.8946	0.1054	0.041575
1039	0.146975	0.1054	0.8946	0.1054	0.041575
1040	0.146975	0.1054	0.8946	0.1054	0.041575
1041	0.146975	0.1054	0.8946	0.1054	0.041575
1042	0.146975	0.1054	0.8946	0.1054	0.041575
1043	0.146975	0.1054	0.8946	0.1054	0.041575
1044	0.146975	0.1054	0.8946	0.1054	0.041575
1045	0.146975	0.1054	0.8946	0.1054	0.041575
1046	0.146975	0.1054	0.8946	0.1054	0.041575
1047	0.146975	0.1054	0.8946	0.1054	0.041575
1048	0.146975	0.1054	0.8946	0.1054	0.041575
1049	0.146975	0.1054	0.8946	0.1054	0.041575
1050	0.146975	0.1054	0.8946	0.1054	0.041575
1051	0.146975	0.1054	0.8946	0.1054	0.041575
1052	0.146975	0.1054	0.8946	0.1054	0.041575
1053	0.146975	0.1054	0.8946	0.1054	0.041575
1054	0.146975	0.1054	0.8946	0.1054	0.041575
1055	0.146975	0.1054	0.8946	0.1054	0.041575
1056	0.146975	0.1054	0.8946	0.1054	0.041575
1057	0.146975	0.1054	0.8946	0.1054	0.041575
1058	0.146975	0.1054	0.8946	0.1054	0.041575
1059	0.146975	0.1054	0.8946	0.1054	0.041575
1060	0.146975	0.1054	0.8946	0.1054	0.041575
1061	0.146975	0.1054	0.8946	0.1054	0.041575
1062	0.146975	0.1054	0.8946	0.1054	0.041575
1063	0.146975	0.1054	0.8946	0.1054	0.041575
1064	0.146975	0.1054	0.8946	0.1054	0.041575
1065	0.146975	0.1054	0.8946	0.1054	0.041575
1066	0.146975	0.1054	0.8946	0.1054	0.041575
1067	0.146975	0.1054	0.8946	0.1054	0.041575
1068	0.146975	0.1054	0.8946	0.1054	0.041575
1069	0.146975	0.1054	0.8946	0.1054	0.041575
1070	0.146975	0.1054	0.8946	0.1054	0.041575
1071	0.146975	0.1054	0.8946	0.1054	0.041575
1072	0.146975	0.1054	0.8946	0.1054	0.041575
1073	0.146975	0.1054	0.8946	0.1054	0.041575
1074	0.146975	0.1054	0.8946	0.1054	0.041575
1075	0.146975	0.1054	0.8946	0.1054	0.041575
1076	0.146975	0.1054	0.8946	0.1054	0.041575
1077	0.146975	0.1054	0.8946	0.1054	0.041575
1078	0.146975	0.1054	0.8946	0.1054	0.041575
1079	0.146975	0.1054	0.8946	0.1054	0.041575
1080	0.146975	0.1054	0.8946	0.1054	0.041575
1081	0.146975	0.1054	0.8946	0.1054	0.041575
1082	0.146975	0.1054	0.8946	0.1054	0.041575
1083	0.146975	0.1054	0.8946	0.1054	0.041575
1084	0.146975	0.1054	0.8946	0.1054	0.041575
1085	0.146975	0.1054	0.8946	0.1054	0.041575
1086	0.146975	0.1054	0.8946	0.1054	0.041575
1087	0.146975	0.1054	0.8946	0.1054	0.041575
1088	0.146975	0.1054	0.8946	0.1054	0.041575
1089	0.146975	0.1054	0.8946	0.1054	0.041575
1090	0.146975	0.1054	0.8946	0.1054	0.041575
1091	0.146975	0.1054	0.8946	0.1054	0.041575
1092	0.146975	0.1054	0.8946	0.1054	0.041575
1093	0.146975	0.1054	0.8946	0.1054	0.041575
1094	0.146975	0.1054	0.8946	0.1054	0.041575
1095	0.146975	0.1054	0.8946	0.1054	0.041575
1096	0.146975	0.1054	0.8946	0.1054	0.041575
1097	0.146975	0.1054	0.8946	0.1054	0.041575
1098	0.146975	0.1054	0.8946	0.1054	0.041575
1099	0.146975	0.1054	0.8946	0.1054	0.041575
1100	0.146975	0.1054	0.8946	0.1054	0.041575
1101	0.146975	0.1054	0.8946	0.1054	0.041575
1102	0.146975	0.1054	0.8946	0.1054	0.041575
1103	0.146975	0.1054	0.8946	0.1054	0.041575
1104	0.146975	0.1054	0.8946	0.1054	0.041575
1105	0.146975	0.1054	0.8946	0.1054	0.041575
1106	0.146975	0.1054	0.8946	0.1054	0.041575
1107	0.146975	0.1054	0.8946	0.1054	0.041575
1108	0.146975	0.1054	0.8946	0.1054	0.041575
1109	0.146975	0.1054	0.8946	0.1054	0.041575
1110	0.146975	0.1054	0.8946	0.1054	0.041575
1111	0.146975	0.1054	0.8946	0.1054	0.041575
1112	0.146975	0.1054	0.8946	0.1054	0.041575
1113	0.146975	0.1054	0.8946	0.1054	0.041575
1114	0.146975	0.1054	0.8946	0.1054	0.041575
1115	0.146975	0.1054	0.8946	0.1054	0.041575
1116	0.146975	0.1054	0.8946	0.1054	0.041575
1117	0.146975	0.1054	0.8946	0.1054	0.041575
1118	0.146975	0.1054	0.8946	0.1054	0.041575
1119	0.146975	0.1054	0.8946	0.1054	0.041575
1120	0.146975	0.1054	0.8946	0.1054	0.041575
1121	0.146975	0.1054	0.8946	0.1054	0.041575
1122	0.146975	0.1054	0.8946	0.1054	0.041575
1123	0.146975	0.1054	0.8946	0.1054	0.041575
1124	0.146975	0.1054	0.8946	0.1054	0.041575
1125	0.146975	0.1054	0.8946	0.1054	0.041575
1126	0.146975	0.1054	0.8946	0.1054	0.041575
1127	0.146975	0.1054	0.8946	0.1054	0.041575
1128	0.146975	0.1054	0.8946	0.1054	0.041575
1129	0.146975	0.1054	0.8946	0.1054	0.041575
1130	0.146975	0.1054	0.8946	0.1054	0.041575
1131	0.146975	0.1054	0.8946	0.1054	0.041575
1132	0.146975	0.1054	0.8946	0.1054	0.041575
1133	0.146975	0.1054	0.8946	0.1054	0.041575
1134	0.146975	0.1054	0.8946	0.1054	0.041575
1135	0.146975	0.1054	0.8946	0.1054	0.041575
1136	0.146975	0.1054	0.8946	0.1054	0.041575
1137	0.146975	0.1054	0.8946	0.1054	0.041575
1138	0.146975	0.1054	0.8946	0.1054	0.041575
1139	0.146975	0.1054	0.8946	0.1054	0.041575
1140	0.146975	0.1054	0.8946	0.1054	0.041575
1141	0.146975	0.1054	0.8946	0.1054	0.041575
1142	0.146975	0.1054	0.8946	0.1054	0.041575
1143	0.146975	0.1054	0.8946	0.1054	0.041575
1144	0.146975	0.1054	0.8946	0.1054	0.041575
1145	0.146975	0.1054	0.8946	0.1054	0.041575
1146	0.146975	0.1054	0.8946	0.1054	0.041575
1147	0.146975	0.1054	0.8946	0.1054	0.041575
1148	0.146975	0.1054	0.8946	0.1054	0.041575
1149	0.146975	0.1054	0.8946	0.1054	0.041575
1150	0.146975	0.1054	0.8946	0.1054	0.041575
1151	0.146975	0.1054	0.8946	0.1054	0.041575
1152	0.146975	0.1054	0.8946	0.1054	0.041575
1153	0.146975	0.1054	0.8946	0.1054	0.041575
1154	0.146975	0.1054	0.8946	0.1054	0.041575
1155	0.146975	0.1054	0.8946	0.1054	0.041575
1156	0.146975	0.1054	0.8946	0.1054	0.041575
1157	0.146975	0.1054	0.8946	0.1054	0.041575
1158	0.146975	0.1054	0.8946	0.1054	0.041575
1159	0.146975	0.1054	0.8946	0.1054	0.041575
1160	0.146975	0.1054	0.8946	0.1054	0.041575
1161	0.146975	0.1054	0.8946	0.1054	0.041575
1162	0.146975	0.1054	0.8946	0.1054	0.041575
1163	0.146975	0.1054	0.8946	0.1054	0.041575
1164	0.146975	0.1054	0.8946	0.1054	0.041575
1165	0.146975	0.1054	0.8946	0.1054	0.041575
1166	0.146975	0.1054	0.8946	0.1054	0.041575
1167	0.146975	0.1054	0.8946	0.1054	0.041575
1168	0.146975	0.1054	0.8946	0.1054	0.041575
1169	0.146975	0.1054	0.8946	0.1054	0.041575
1170	0.146975	0.1054	0.8946	0.1054	0.041575
1171	0.146975	0.1054	0.8946	0.1054	0.041575
1172	0.146975	0.1054	0.8946	0.1054	0.041575
1173	0.146975	0.1054	0.8946	0.1054	0.041575
1174	0.146975	0.1054	0.8946	0.1054	0.041575
1175	0.146975	0.1054	0.8946	0.1054	0.041575
1176	0.146975	0.1054	0.8946	0.1054	0.041575
1177	0.146975	0.1054	0.8946	0.1054	0.041575
1178	0.146975	0.1054	0.8946	0.1054	0.041575
1179	0.146975	0.1054	0.8946	0.1054	0.041575
1180	0.146975	0.1054	0.8946	0.1054	0.041575
1181	0.146975	0.1054	0.8946	0.1054	0.041575
1182	0.146975	0.1054	0.8946	0.1054	0.041575
1183	0.146975	0.1054	0.8946	0.1054	0.041575
1184	0.146975	0.1054	0.8946	0.1054	0.041575
1185	0.146975	0.1054	0.8946	0.1054	0.041575
1186	0.146975	0.1054	0.8946	0.1054	0.041575
1187	0.146975	0.1054	0.8946	0.1054	0.041575
1188	0.146975	0.1054	0.8946	0.1054	0.041575
1189	0.146975	0.1054	0.8946	0.1054	0.041575
1190	0.146975	0.1054	0.8946	0.1054	0.041575
1191	0.146975	0.1054	0.8946	0.1054	0.041575
1192	0.146975	0.1054	0.8946	0.1054	0.041575
1193	0.146975	0.1054	0.8946	0.1054	0.041575
1194	0.146975	0.1054	0.8946	0.1054	0.041575
1195	0.146975	0.1054	0.8946	0.1054	0.041575
1196	0.146975	0.1054	0.8946	0.1054	0.041575
1197	0.146975	0.1054	0.8946	0.1054	0.041575
1198	0.146975	0.1054	0.8946	0.1054	0.041575
1199	0.146975	0.1054	0.8946	0.1054	0.041575
1200	0.146975	0.1054	0.8946	0.1054	0.041575
1201	0.146975	0.1054	0.8946	0.1054	0.041575
1202	0.146975	0.1054	0.8946	0.1054	0.041575
1203	0.146975	0.1054	0.8946	0.1054	0.041575
1204	0.146975	0.1054	0.8946	0.1054	0.041575
1205	0.146975	0.1054	0.8946	0.1054	0.041575
1206	0.146975	0.1054	0.8946	0.1054	0.041575
1207	0.146975	0.1054	0.8946	0.1054	0.041575
1208	0.146975	0.1054	0.8946	0.1054	0.041575
1209	0.146975	0.1054	0.8946	0.1054	0.041575
1210	0.146975	0.1054	0.8946	0.1054	0.041575
1211	0.146975	0.1054	0.8946	0.1054	0.041575
1212	0.146975	0.1054	0.8946	0.1054	0.041575
1213	0.146975	0.1054	0.8946	0.1054	0.041575
1214	0.146975	0.1054	0.8946	0.1054	0.041575
1215	0.146975	0.1054	0.8946	0.1054	0.041575
1216	0.146975	0.1054	0.8946	0.1054	0.041575
1217	0.146975	0.1054	0.8946	0.1054	0.041575
1218	0.146975	0.1054	0.8946	0.1054	0.041575
1219	0.146975	0.1054	0.8946	0.1054	0.041575
1220	0.146975	0.1054	0.8946	0.1054	0.041575
1221	0.146975	0.1054	0.8946	0.1054	0.041575
1222	0.146975	0.1054	0.8946	0.1054	0.041575
1223	0.146975	0.1054	0.8946	0.1054	0.041575
1224	0.146975	0.1054	0.8946	0.1054	0.041575
1225	0.146975	0.1054	0.8946	0.1054	0.041575
1226	0.146975	0.1054	0.8946	0.1054	0.041575
1227	0.146975	0.1054	0.8946	0.1054	0.041575
1228	0.146975	0.1054	0.8946	0.1054	0.041575
1229	0.146975	0.1054	0.8946	0.1054	0.041575
1230	0.146975	0.1054	0.8946	0.1054	0.041575
1231	0.146975	0.1054	0.8946	0.1054	0.041575
1232	0.146975	0.1054	0.8946	0.1054	0.041575
1233	0.146975	0.1054	0.8946	0.1054	0.041575
1234	0.146975	0.1054	0.8946	0.1054	0.041575
1235	0.146975	0.1054	0.8946	0.1054	0.041575
1236	0.146975	0.1054	0.8946	0.1054	0.041575
1237	0.146975	0.1054	0.8946	0.1054	0.041575
1238	0.146975	0.1054	0.8946	0.1054	0.041575
1239	0.146975	0.1054	0.8946	0.1054	0.041575
1240	0.146975	0.1054	0.8946	0.1054	0.041575
1241	0.146975	0.1054	0.8946	0.1054	0.041575
1242	0.146975	0.1054	0.8946	0.1054	0.041575
1243	0.146975	0.1054	0.8946	0.1054	0.041575
1244	0.146975	0.1054	0.8946	0.1054	0.041575
1245	0.146975	0.1054	0.8946	0.1054	0.041575
1246	0.146975	0.1054	0.8946	0.1054	0.041575
1247	0.146975	0.1054	0.8946	0.1054	0.041575
1248	0.146975	0.1054	0.8946	0.1054	0.041575
1249	0.146975	0.1054	0.8946	0.1054	0.041575
1250	0.146975	0.1054	0.8946	0.1054	0.041575
1251	0.146975	0.1054	0.8946	0.1054	0.041575
1252	0.146975	0.1054	0.8946	0.1054	0.041575
1253	0.146975	0.1054	0.8946	0.1054	0.041575
1254	0.146975	0.1054	0.8946	0.1054	0.041575
1255	0.146975	0.1054	0.8946	0.1054	0.041575
1256	0.146975	0.1054	0.8946	0.1054	0.041575
1257	0.146975	0.1054	0.8946	0.1054	0.041575
1258	0.146975	0.1054	0.8946	0.1054	0.041575
1259	0.146975	0.1054	0.8946	0.1054	0.041575
1260	0.146975	0.1054	0.8946	0.1054	0.041575
1261	0.146975	0.1054	0.8946	0.1054	0.041575
1262	0.146975	0.1054	0.8946	0.1054	0.041575
1263	0.146975	0.1054	0.8946	0.1054	0.041575
1264	0.146975	0.1054	0.8946	0.1054	0.041575
1265	0.146975	0.1054	0.8946	0.1054	0.041575
1266	0.146975	0.1054	0.8946	0.1054	0.041575
1267	0.146975	0.1054	0.8946	0.1054	0.041575
1268	0.146975	0.1054	0.8946	0.1054	0.041575
1269	0.146975	0.1054	0.8946	0.1054	0.041575
1270	0.146975	0.1054	0.8946	0.1054	0.041575
1271	0.146975	0.1054	0.8946	0.1054	0.041575
1272	0.146975	0.1054	0.8946	0.1054	0.041575
1273	0.146975	0.1054	0.8946	0.1054	0.041575
1274	0.146975	0.1054	0.8946	0.1054	0.041575
1275	0.146975	0.1054	0.8946	0.1054	0.041575
1276	0.146975	0.1054	0.8946	0.1054	0.041575
1277	0.146975	0.1054	0.8946	0.1054	0.041575
1278	0.146975	0.1054	0.8946	0.1054	0.041575
1279	0.146975	0.1054	0.8946	0.1054	0.041575
1280	0.146975	0.1054	0.8946	0.1054	0.041575
1281	0.146975	0.1054	0.8946	0.1054	0.041575
1282	0.146975	0.1054	0.8946	0.1054	0.041575
1283	0.146975	0.1054	0.8946	0.1054	0.041575
1284	0.146975	0.1054	0.8946	0.1054	0.041575
1285	0.146975	0.1054	0.8946	0.1054	0.041575
1286	0.146975	0.1054	0.8946	0.1054	0.041575
1287	0.146975	0.1054	0.8946	0.1054	0.041575
1288	0.146975	0.1054	0.8946	0.1054	0.041575
1289	0.146975	0.1054	0.8946	0.1054	0.041575
1290	0.146975	0.1054	0.8946	0.1054	0.041575
1291	0.146975	0.1054	0.8946	0.1054	0.041575
1292	0.146975	0.1054	0.8946	0.1054	0.041575
1293	0.146975	0.1054	0.8946	0.1054	0.041575
1294	0.146975	0.1054	0.8946	0.1054	0.041575
1295	0.146975	0.1054	0.8946	0.1054	0.041575
1296	0.146975	0.1054	0.8946	0.1054	0.041575
1297	0.146975	0.1054	0.8946	0.1054	0.041575
1298	0.146975	0.1054	0.8946	0.1054	0.041575
1299	0.146975	0.1054	0.8946	0.1054	0.041575
1300	0.146975	0.1054	0.8946	0.1054	0.041575
1301	0.146975	0.1054	0.8946	0.1054	0.041575
1302	0.146975	0.1054	0.8946	0.1054	0.041575
1303	0.146975	0.1054	0.8946	0.1054	0.041575
1304	0.146975	0.1054	0.8946	0.1054	0.041575
1305	0.146975	0.1054	0.8946	0.1054	0.041575
1306	0.146975	0.1054	0.8946	0.1054	0.041575
1307	0.146975	0.1054	0.8946	0.1054	0.041575
1308	0.146975	0.1054	0.8946	0.1054	0.041575
1309	0.146975	0.1054	0.8946	0.1054	0.041575
1310	0.146975	0.1054	0.8946	0.1054	0.041575
1311	0.146975	0.1054	0.8946	0.1054	0.041575
1312	0.146975	0.1054	0.8946	0.1054	0.041575
1313	0.146975	0.1054	0.8946	0.1054	0.041575
1314	0.146975	0.1054	0.8946	0.1054	0.041575
1315	0.146975	0.1054	0.8946	0.1054	0.041575
1316	0.146975	0.1054	0.8946	0.1054	0.041575
1317	0.146975	0.1054	0.8946	0.1054	0.041575
1318	0.146975	0.1054	0.8946	0.1054	0.041575
1319	0.146975	0.1054	0.8946	0.1054	0.041575
1320	0.146975	0.1054	0.8946	0.1054	0.041575
1321	0.146975	0.1054	0.8946	0.1054	0.041575
1322	0.146975	0.1054	0.8946	0.1054	0.041575
1323	0.146975	0.1054	0.8946	0.1054	0.041575
1324	0.146975	0.1054	0.8946	0.1054	0.041575
1325	0.146975	0.1054	0.8946	0.1054	0.041575
1326	0.146975	0.1054	0.8946	0.1054	0.041575
1327	0.146975	0.1054	0.8946	0.1054	0.041575
1328	0.146975	0.1054	0.8946	0.1054	0.041575
1329	0.146975	0.1054	0.8946	0.1054	0.041575
1330	0.146975	0.1054	0.8946	0.1054	0.041575
1331	0.146975	0.1054	0.8946	0.1054	0.041575
1332	0.146975	0.1054	0.8946	0.1054	0.041575
1333	0.146975	0.1054	0.8946	0.1054	0.041575
1334	0.146975	0.1054	0.8946	0.1054	0.041575
1335	0.146975	0.1054	0.8946	0.1054	0.041575
1336	0.146975	0.1054	0.8946	0.1054	0.041575
1337	0.146975	0.1054	0.8946	0.1054	0.041575
1338	0.146975	0.1054	0.8946	0.1054	0.041575
1339	0.146975	0.1054	0.8946	0.1054	0.041575
1340	0.146975	0.1054	0.8946	0.1054	0.041575
1341	0.146975	0.1054	0.8946	0.1054	0.041575
1342	0.146975	0.1054	0.8946	0.1054	0.041575
1343	0.146975	0.1054	0.8946	0.1054	0.041575
1344	0.146975	0.1054	0.8946	0.1054	0.041575
1345	0.146975	0.1054	0.8946	0.1054	0.041575
1346	0.146975	0.1054	0.8946	0.1054	0.041575
1347	0.146975	0.1054	0.8946	0.1054	0.041575
1348	0.146975	0.1054	0.8946	0.1054	0.041575
1349	0.146975	0.1054	0.8946	0.1054	0.041575
1350	0.146975	0.1054	0.8946	0.1054	0.041575
1351	0.146975	0.1054	0.8946	0.1054	0.041575
1352	0.146975	0.1054	0.8946	0.1054	0.041575
1353	0.146975	0.1054	0.8946	0.1054	0.041575
1354	0.146975	0.1054	0.8946	0.1054	0.041575
1355	0.146975	0.1054	0.8946	0.1054	0.041575
1356	0.146975	0.1054	0.8946	0.1054	0.041575
1357	0.146975	0.1054	0.8946	0.1054	0.041575
1358	0.146975	0.1054	0.8946	0.1054	0.041575
1359	0.146975	0.1054	0.8946	0.1054	0.041575
1360	0.146975	0.1054	0.8946	0.1054	0.041575
1361	0.146975	0.1054	0.8946	0.1054	0.041575
1362	0.146975	0.1054	0.8946	0.1054	0.041575
1363	0.146975	0.1054	0.8946	0.1054	0.041575
1364	0.146975	0.1054	0.8946	0.1054	0.041575
1365	0.146975	0.1054	0.8946	0.1054	0.041575
1366	0.146975	0.1054	0.8946	0.1054	0.041575
1367	0.146975	0.1054	0.8946	0.1054	0.041575
1368	0.146975	0.1054	0.8946	0.1054	0.041575
1369	0.146975	0.1054	0.8946	0.1054	0.041575
1370	0.146975	0.1054	0.8946	0.1054	0.041575
1371	0.146975	0.1054	0.8946	0.1054	0.041575
1372	0.146975	0.1054	0.8946	0.1054	0.041575
1373	0.146975	0.1054	0.8946	0.1054	0.041575
1374	0.146975	0.1054	0.8946	0.1054	0.041575
1375	0.146975	0.1054	0.8946	0.1054	0.041575
1376	0.146975	0.1054	0.8946	0.1054	0.041575
1377	0.146975	0.1054	0.8946	0.1054	0.041575
1378	0.146975	0.1054	0.8946	0.1054	0.041575
1379	0.146975	0.1054	0.8946	0.1054	0.041575
1380	0.146975	0.1054	0.8946	0.1054	0.041575
1381	0.146975	0.1054	0.8946	0.1054	0.041575
1382	0.146975	0.1054	0.8946	0.1054	0.041575
1383	0.146975	0.1054	0.8946	0.1054	0.041575
1384	0.146975	0.1054	0.8946	0.1054	0.041575
1385	0.146975	0.1054	0.8946	0.1054	0.041575
1386	0.146975	0.1054	0.8946	0.1054	0.041575
1387	0.146975	0.1054	0.8946	0.1054	0.041575
1388	0.146975	0.1054	0.8946	0.1054	0.041575
1389	0.146975	0.1054	0.8946	0.1054	0.041575
1390	0.146975	0.1054	0.8946	0.1054	0.041575
1391	0.146975	0.1054	0.8946	0.1054	0.041575
1392	0.146975	0.1054	0.8946	0.1054	0.041575
1393	0.146975	0.1054	0.8946	0.1054	0.041575
1394	0.146975	0.1054	0.8946	0.1054	0.041575
1395	0.146975	0.1054	0.8946	0.1054	0.041575
1396	0.146975	0.1054	0.8946	0.1054	0.041575
1397	0.146975	0.1054	0.8946	0.1054	0.041575
1398	0.146975	0.1054	0.8946	0.1054	0.041575
1399	0.146975	0.1054	0.8946	0.1054	0.041575
1400	0.146975	0.1054	0.8946	0.1054	0.041575
1401	0.146975	0.1054	0.8946	0.1054	0.041575
1402	0.146975	0.1054	0.8946	0.1054	0.041575
1403	0.146975	0.1054	0.8946	0.1054	0.041575
1404	0.146975	0.1054	0.8946	0.1054	0.041575
1405	0.146975	0.1054	0.8946	0.1054	0.041575
1406	0.146975	0.1054	0.8946	0.1054	0.041575
1407	0.146975	0.1054	0.8946	0.1054	0.041575
1408	0.146975	0.1054	0.8946	0.1054	0.041575
1409	0.146975	0.1054	0.8946	0.1054	0.041575
1410	0.146975	0.1054	0.8946	0.1054	0.041575
1411	0.146975	0.1054	0.8946	0.1054	0.041575
1412	0.146975	0.1054	0.8946	0.1054	0.041575
1413	0.146975	0.1054	0.8946	0.1054	0.041575
1414	0.146975	0.1054	0.8946	0.1054	0.041575
1415	0.146975	0.1054	0.8946	0.1054	0.041575
1416	0.146975	0.1054	0.8946	0.1054	0.041575
1417	0.146975	0.1054	0.8946	0.1054	0.041575
1418	0.146975	0.1054	0.8946	0.1054	0.041575
1419	0.146975	0.1054	0.8946	0.1054	0.041575
1420	0.146975	0.1054	0.8946	0.1054	0.041575
1421	0.146975	0.1054	0.8946	0.1054	0.041575
1422	0.146975	0.1054	0.8946	0.1054	0.041575
1423	0.146975	0.1054	0.8946	0.1054	0.041575
1424	0.146975	0.1054	0.8946	0.1054	0.041575
1425	0.146975	0.1054	0.8946	0.1054	0.041575
1426	0.146975	0.1054	0.8946	0.1054	0.041575
1427	0.146975	0.1054	0.8946	0.1054	0.041575
1428	0.146975	0.1054	0.8946	0.1054	0.041575
1429	0.146975	0.1054	0.8946	0.1054	0.041575
1430	0.146975	0.1054	0.8946	0.1054	0.041575
1431	0.146975	0.1054	0.8946	0.1054	0.041575
1432	0.146975	0.1054	0.8946	0.1054	0.041575
1433	0.146975	0.1054	0.8946	0.1054	0.041575
1434	0.146975	0.1054	0.8946	0.1054	0.041575
1435	0.146975	0.1054	0.8946	0.1054	0.041575
1436	0.146975	0.1054	0.8946	0.1054	0.041575
1437	0.146975	0.1054	0.8946	0.1054	0.041575
1438	0.146975	0.1054	0.8946	0.1054	0.041575
1439	0.146975	0.1054	0.8946	0.1054	0.041575
1440	0.146975	0.1054	0.8946	0.1054	0.041575
1441	0.146975	0.1054	0.8946	0.1054	0.041575
1442	0.146975	0.1054	0.8946	0.1054	0.041575
1443	0.146975	0.1054	0.8946	0.1054	0.041575
1444	0.146975	0.1054	0.8946	0.1054	0.041575
1445	0.146975	0.1054	0.8946	0.1054	0.041575
1446	0.146975	0.1054	0.8946	0.1054	0.041575
1447	0.146975	0.1054	0.8946	0.1054	0.041575
1448	0.146975	0.1054	0.8946	0.1054	0.041575
1449	0.146975	0.1054	0.8946	0.1054	0.041575
1450	0.146975	0.1054	0.8946	0.1054	0.041575
1451	0.146975	0.1054	0.8946	0.1054	0.041575
1452	0.146975	0.1054	0.8946	0.1054	0.041575
1453	0.146975	0.1054	0.8946	0.1054	0.041575
1454	0.146975	0.1054	0.8946	0.1054	0.041575
1455	0.146975	0.1054	0.8946	0.1054	0.041575
1456	0.146975	0.1054	0.8946	0.1054	0.041575
1457	0.146975	0.1054	0.8946	0.1054	0.041575
1458	0.146975	0.1054	0.8946	0.1054	0.041575
1459	0.146975	0.1054	0.8946	0.1054	0.041575
1460	0.146975	0.1054	0.8946	0.1054	0.041575
1461	0.146975	0.1054	0.8946	0.1054	0.041575
1462	0.146975	0.1054	0.8946	0.1054	0.041575
1463	0.146975	0.1054	0.8946	0.1054	0.041575
1464	0.146975	0.1054	0.8946	0.1054	0.041575
1465	0.146975	0.1054	0.8946	0.1054	0.041575
1466	0.146975	0.1054	0.8946	0.1054	0.041575
1467	0.146975	0.1054	0.8946	0.1054	0.041575
1468	0.146975	0.1054	0.8946	0.1054	0.041575
1469	0.146975	0.1054	0.8946	0.1054	0.041575
1470	0.146975	0.1054	0.8946	0.1054	0.041575
1471	0.146975	0.1054	0.8946	0.1054	0.041575
1472	0.146975	0.1054	0.8946	0.1054	0.041575
1473	0.146975	0.1054	0.8946	0.1054	0.041575
1474	0.146975	0.1054	0.8946	0.1054	0.041575
1475	0.146975	0.1054	0.8946	0.1054	0.041575
1476	0.146975	0.1054	0.8946	0.1054	0.041575
1477	0.146975	0.1054	0.8946	0.1054	0.041575
1478	0.146975	0.1054	0.8946	0.1054	0.041575
1479	0.146975	0.1054	0.8946	0.1054	0.041575
1480	0.146975	0.1054	0.8946	0.1054	0.041575
1481	0.146975	0.1054	0.8946	0.1054	0.041575
1482	0.146975	0.1054	0.8946	0.1054	0.041575
1483	0.146975	0.1054	0.8946	0.1054	0.041575
1484	0.146975	0.1054	0.8946	0.1054	0.041575
1485	0.146975	0.1054	0.8946	0.1054	0.041575
1486	0.146975	0.1054	0.8946	0.1054	0.041575
1487	0.146975	0.1054	0.8946	0.1054	0.041575
1488	0.146975	0.1054	0.8946	0.1054	0.041575
1489	0.146975	0.1054	0.8946	0.1054	0.041575
1490	0.146975	0.1054	0.8946	0.1054	0.041575
1491	0.146975	0.1054	0.8946	0.1054	0.041575
1492	0.146975	0.1054	0.8946	0.1054	0.041575
1493	0.146975	0.1054	0.8946	0.1054	0.041575
1494	0.146975	0.1054	0.8946	0.1054	0.041575
1495	0.146975	0.1054	0.8946	0.1054	0.041575
1496	0.146975	0.1054	0.8946	0.1054	0.041575
1497	0.146975	0.1054	0.8946	0.1054	0.041575
1498	0.146975	0.1054	0.8946	0.1054	0.041575
1499	0.146975	0.1054	0.8946	0.1054	0.041575
1500	0.146975	0.1054	0.8946	0.1054	0.041575
1501	0.146975	0.1054	0.8946	0.1054	0.041575
1502	0.146975	0.1054	0.8946	0.1054	0.041575
1503	0.146975	0.1054	0.8946	0.1054	0.041575
1504	0.146975	0.1054	0.8946	0.1054	0.041575
1505	0.146975	0.1054	0.8946	0.1054	0.041575
1506	0.146975	0.1054	0.8946	0.1054	0.041575
1507	0.146975	0.1054	0.8946	0.1054	0.041575
1508	0.146975	0.1054	0.8946	0.1054	0.041575
1509	0.146975	0.1054	0.8946	0.1054	0.041575
1510	0.146975	0.1054	0.8946	0.1054	0.041575
1511	0.146975	0.1054	0.8946	0.1054	0.041575
1512	0.146975	0.1054	0.8946	0.1054	0.041575
1513	0.146975	0.1054	0.8946	0.1054	0.041575
1514	0.146975	0.1054	0.8946	0.1054	0.041575
1515	0.146975	0.1054	0.8946	0.1054	0.041575
1516	0.146975	0.1054	0.8946	0.1054	0.041575
1517	0.146975	0.1054	0.8946	0.1054	0.041575
1518	0.146975	0.1054	0.8946	0.1054	0.041575
1519	0.146975	0.1054	0.8946	0.1054	0.041575
1520	0.146975	0.1054	0.8946	0.1054	0.041575
1521	0.146975	0.1054	0.8946	0.1054	0.041575
1522	0.146975	0.1054	0.8946	0.1054	0.041575
1523	0.146975	0.1054	0.8946	0.1054	0.041575
1524	0.146975	0.1054	0.8946	0.1054	0.041575
1525	0.146975	0.1054	0.8946	0.1054	0.041575
1526	0.146975	0.1054	0.8946	0.1054	0.041575
1527	0.146975	0.1054	0.8946	0.1054	0.041575
1528	0.146975	0.1054	0.8946	0.1054	0.041575
1529	0.146975	0.1054	0.8946	0.1054	0.041575
1530	0.146975	0.1054	0.8946	0.1054	0.041575
1531	0.146975	0.1054	0.8946	0.1054	0.041575
1532	0.146975	0.1054	0.8946	0.1054	0.041575
1533	0.146975	0.1054	0.8946	0.1054	0.041575
1534	0.146975	0.1054	0.8946	0.1054	0.041575
1535	0.146975	0.1054	0.8946	0.1054	0.041575
1536	0.146975	0.1054	0.8946	0.1054	0.041575
1537	0.146975	0.1054	0.8946	0.1054	0.041575
1538	0.146975	0.1054	0.8946	0.1054	0.041575
1539	0.146975	0.1054	0.8946	0.1054	0.041575
1540	0.146975	0.1054	0.8946	0.1054	0.041575
1541	0.146975	0.1054	0.8946	0.1054	0.041575
1542	0.146975	0.1054	0.8946	0.1054	0.041575
1543	0.146975	0.1054	0.8946	0.1054	0.041575
1544	0.146975	0.1054	0.8946	0.1054	0.041575
1545	0.146975	0.1054	0.8946	0.1054	0.041575
1546	0.146975	0.1054	0.8946	0.1054	0.041575
1547	0.146975	0.1054	0.8946	0.1054	0.041575
1548	0.146975	0.1054	0.8946	0.1054	0.041575
1549	0.146975	0.1054	0.8946	0.1054	0.041575
1550	0.146975	0.1054	0.8946	0.1054	0.041575
1551	0.146975	0.1054	0.8946	0.1054	0.041575
1552	0.146975	0.1054	0.8946	0.1054	0.041575
1553	0.146975	0.1054	0.8946	0.1054	0.041575
1554	0.146975	0.1054	0.8946	0.1054	0.041575
1555	0.146975	0.1054	0.8946	0.1054	0.041575
1556	0.146975	0.1054	0.8946	0.1054	0.041575
1557	0.146975	0.1054	0.8946	0.1054	0.041575
1558	0.146975	0.1054	0.8946	0.1054	0.041575
1559	0.146975	0.1054	0.8946	0.1054	0.041575
1560	0.146975	0.1054	0.8946	0.1054	0.041575
1561	0.146975	0.1054	0.8946	0.1054	0.041575
1562	0.146975	0.1054	0.8946	0.1054	0.041575
1563	0.146975	0.1054	0.8946	0.1054	0.041575
1564	0.146975	0.1054	0.8946	0.1054	0.041575
1565	0.146975	0.1054	0.8946	0.1054	0.041575
1566	0.146975	0.1054	0.8946	0.1054	0.041575
1567	0.146975	0.1054	0.8946	0.1054	0.041575
1568	0.146975	0.1054	0.8946	0.1054	0.041575
1569	0.146975	0.1054	0.8946	0.1054	0.041575
1570	0.146975	0.1054	0.8946	0.1054	0.041575
1571	0.146975	0.1054	0.8946	0.1054	0.041575
1572	0.146975	0.1054	0.8946	0.1054	0.041575
1573	0.146975	0.1054	0.8946	0.1054	0.041575
1574	0.146975	0.1054	0.8946	0.1054	0.041575
1575	0.146975	0.1054	0.8946	0.1054	0.041575
1576	0.146975	0.1054	0.8946	0.1054	0.041575
1577	0.146975	0.1054	0.8946	0.1054	0.041575
1578	0.146975	0.1054	0.8946	0.1054	0.041575
1579	0.146975	0.1054	0.8946	0.1054	0.041575
1580	0.146975	0.1054	0.8946	0.1054	0.041575
1581	0.146975	0.1054	0.8946	0.1054	0.041575
1582	0.146975	0.1054	0.8946	0.1054	0.041575
1583	0.146975	0.1054	0.8946	0.1054	0.041575
1584	0.146975	0.1054	0.8946	0.1054	0.041575
1585	0.146975	0.1054	0.8946	0.1054	0.041575
1586	0.146975	0.1054	0.8946	0.1054	0.041575
1587	0.146975	0.1054	0.8946	0.1054	0.041575
1588	0.146975	0.1054	0.8946	0.1054	0.041575
1589	0.146975	0.1054	0.8946	0.1054	0.041575
1590	0.146975	0.1054	0.8946	0.1054	0.041575
1591	0.146975	0.1054	0.8946	0.1054	0.041575
1592	0.146975	0.1054	0.8946	0.1054	0.041575
1593	0.146975	0.1054	0.8946	0.1054	0.041575
1594	0.146975	0.1054	0.8946	0.1054	0.041575
1595	0.146975	0.1054	0.8946	0.1054	0.041575
1596	0.146975	0.1054	0.8946	0.1054	0.041575
1597	0.146975	0.1054	0.8946	0.1054	0.041575
1598	0.146975	0.1054	0.8946	0.1054	0.041575
1599	0.146975	0.1054	0.8946	0.1054	0.041575
1600	0.146975	0.1054	0.8946	0.1054	0.041575
1601	0.146975	0.1054	0.8946	0.1054	0.041575
1602	0.146975	0.1054	0.8946	0.1054	0.041575
1603	0.146975	0.1054	0.8946	0.1054	0.041575
1604	0.146975	0.1054	0.8946	0.1054	0.041575
1605	0.146975	0.1054	0.8946	0.1054	0.041575
1606	0.146975	0.1054	0.8946	0.1054	0.041575
1607	0.146975	0.1054	0.8946	0.1054	0.041575
1608	0.146975	0.1054	0.8946	0.1054	0.041575
1609	0.146975	0.1054	0.8946	0.1054	0.041575
1610	0.146975	0.1054	0.8946	0.1054	0.041575
1611	0.146975	0.1054	0.8946	0.1054	0.041575
1612	0.146975	0.1054	0.8946	0.1054	0.041575
1613	0.146975	0.1054	0.8946	0.1054	0.041575
1614	0.146975	0.1054	0.8946	0.1054	0.041575
1615	0.146975	0.1054	0.8946	0.1054	0.041575
1616	0.146975	0.1054	0.8946	0.1054	0.041575
1617	0.146975	0.1054	0.8946	0.1054	0.041575
1618	0.146975	0.1054	0.8946	0.1054	0.041575
1619	0.146975	0.1054	0.8946	0.1054	0.041575
1620	0.146975	0.1054	0.8946	0.1054	0.041575
1621	0.146975	0.1054	0.8946	0.1054	0.041575
1622	0.146975	0.1054	0.8946	0.1054	0.041575
1623	0.146975	0.1054	0.8946	0.1054	0.041575
1624	0.146975	0.1054	0.8946	0.1054	0.041575
1625	0.146975	0.1054	0.8946	0.1054	0.041575
1626	0.146975	0.1054	0.8946	0.1054	0.041575
1627	0.146975	0.1054	0.8946	0.1054	0.041575
1628	0.146975	0.1054	0.8946	0.1054	0.041575
1629	0.146975	0.1054	0.8946	0.1054	0.041575
1630	0.146975	0.1054	0.8946	0.1054	0.041575
1631	0.146975	0.1054	0.8946	0.1054	0.041575
1632	0.146975	0.1054	0.8946	0.1054	0.041575
1633	0.146975	0.1054	0.8946	0.1054	0.041575
1634	0.146975	0.1054	0.8946	0.1054	0.041575
1635	0.146975	0.1054	0.8946	0.1054	0.041575
1636	0.146975	0.1054	0.8946	0.1054	0.041575
1637	0.146975	0.1054	0.8946	0.1054	0.041575
1638	0.146975	0.1054	0.8946	0.1054	0.041575
1639	0.146975	0.1054	0.8946	0.1054	0.041575
1640	0.146975	0.1054	0.8946	0.1054	0.041575
1641	0.146975	0.1054	0.8946	0.1054	0.041575
1642	0.146975	0.1054	0.8946	0.1054	0.041575
1643	0.146975	0.1054	0.8946	0.1054	0.041575
1644	0.146975	0.1054	0.8946	0.1054	0.041575
1645	0.146975	0.1054	0.8946	0.1054	0.041575
1646	0.146975	0.1054	0.8946	0.1054	0.041575
1647	0.146975	0.1054	0.8946	0.1054	0.041575
1648	0.146975	0.1054	0.8946	0.1054	0.041575
1649	0.146975	0.1054	0.8946	0.1054	0.041575
1650	0.146975	0.1054	0.8946	0.1054	0.041575
1651	0.146975	0.1054	0.8946	0.1054	0.041575
1652	0.146975	0.1054	0.8946	0.1054	0.041575
1653	0.146975	0.1054	0.8946	0.1054	0.041575
1654	0.146975	0.1054	0.8946	0.1054	0.041575
1655	0.146975	0.1054	0.8946	0.1054	0.041575
1656	0.146975	0.1054	0.8946	0.1054	0.041575
1657	0.146975	0.1054	0.8946	0.1054	0.041575
1658	0.146975	0.1054	0.8946	0.1054	0.041575
1659	0.146975	0.1054	0.8946	0.1054	0.041575
1660	0.146975	0.1054	0.8946	0.1054	0.041575
1661	0.146975	0.1054	0.8946	0.1054	0.041575
1662	0.146975	0.1054	0.8946	0.1054	0.041575
1663	0.146975	0.1054	0.8946	0.1054	0.041575
1664	0.146975	0.1054	0.8946	0.1054	0.041575
1665	0.146975	0.1054	0.8946	0.1054	0.041575
1666	0.146975	0.1054	0.8946	0.1054	0.041575
1667	0.146975	0.1054	0.8946	0.1054	0.041575
1668	0.146975	0.1054	0.8946	0.1054	0.041575
1669	0.146975	0.1054	0.8946	0.1054	0.041575
1670	0.146975	0.1054	0.8946	0.1054	0.041575
1671	0.146975	0.1054	0.8946	0.1054	0.041575
1672	0.146975	0.1054	0.8946	0.1054	0.041575
1673	0.146975	0.1054	0.8946	0.1054	0.041575
1674	0.146975	0.1054	0.8946	0.1054	0.041575
1675	0.146975	0.1054	0.8946	0.1054	0.041575
1676	0.146975	0.1054	0.8946	0.1054	0.041575
1677	0.146975	0.1054	0.8946	0.1054	0.041575
1678	0.146975	0.1054	0.8946	0.1054	0.041575
1679	0.146975	0.1054	0.8946	0.1054	0.041575
1680	0.146975	0.1054	0.8946	0.1054	0.041575
1681	0.146975	0.1054	0.8946	0.1054	0.041575
1682	0.146975	0.1054	0.8946	0.1054	0.041575
1683	0.146975	0.1054	0.8946	0.1054	0.041575
1684	0.146975	0.1054	0.8946	0.1054	0.041575
1685	0.146975	0.1054	0.8946	0.1054	0.041575
1686	0.146975	0.1054	0.8946	0.1054	0.041575
1687	0.146975	0.1054	0.8946	0.1054	0.041575
1688	0.146975	0.1054	0.8946	0.1054	0.041575
1689	0.146975	0.1054	0.8946	0.1054	0.041575
1690	0.146975	0.1054	0.8946	0.1054	0.041575
1691	0.146975	0.1054	0.8946	0.1054	0.041575
1692	0.146975	0.1054	0.8946	0.1054	0.041575
1693	0.146975	0.1054	0.8946	0.1054	0.041575
1694	0.146975	0.1054	0.8946	0.1054	0.041575
1695	0.146975	0.1054	0.8946	0.1054	0.041575
1696	0.146975	0.1054	0.8946	0.1054	0.041575
1697	0.146975	0.1054	0.8946	0.1054	0.041575
1698	0.146975	0.1054	0.8946	0.1054	0.041575
1699	0.146975	0.1054	0.8946	0.1054	0.041575
1700	0.146975	0.1054	0.8946	0.1054	0.041575
1701	0.146975	0.1054	0.8946	0.1054	0.041575
1702	0.146975	0.1054	0.8946	0.1054	0.041575
1703	0.146975	0.1054	0.8946	0.1054	0.041575
1704	0.146975	0.1054	0.8946	0.1054	0.041575
1705	0.146975	0.1054	0.8946	0.1054	0.041575
1706	0.146975	0.1054	0.8946	0.1054	0.041575
1707	0.146975	0.1054	0.8946	0.1054	0.041575
1708	0.146975	0.1054	0.8946	0.1054	0.041575
1709	0.146975	0.1054	0.8946	0.1054	0.041575
1710	0.146975	0.1054	0.8946	0.1054	0.041575
1711	0.146975	0.1054	0.8946	0.1054	0.041575
1712	0.146975	0.1054	0.8946	0.1054	0.041575
1713	0.146975	0.1054	0.8946	0.1054	0.041575
1714	0.146975	0.1054	0.8946	0.1054	0.041575
1715	0.146975	0.1054	0.8946	0.1054	0.041575
1716	0.146975	0.1054	0.8946	0.1054	0.041575
1717	0.146975	0.1054	0.8946	0.1054	0.041575
1718	0.146975	0.1054	0.8946	0.1054	0.041575
1719	0.146975	0.1054	0.8946	0.1054	0.041575
1720	0.146975	0.1054	0.8946	0.1054	0.041575
1721	0.146975	0.1054	0.8946	0.1054	0.041575
1722	0.146975	0.1054	0.8946	0.1054	0.041575
1723	0.146975	0.1054	0.8946	0.1054	0.041575
1724	0.146975	0.1054	0.8946	0.1054	0.041575
1725	0.146975	0.1054	0.8946	0.1054	0.041575
1726	0.146975	0.1054	0.8946	0.1054	0.041575
1727	0.146975	0.1054	0.8946	0.1054	0.041575
1728	0.146975	0.1054	0.8946	0.1054	0.041575
1729	0.146975	0.1054	0.8946	0.1054	0.041575
1730	0.146975	0.1054	0.8946	0.1054	0.041575
1731	0.146975	0.1054	0.8946	0.1054	0.041575
1732	0.146975	0.1054	0.8946	0.1054	0.041575
1733	0.146975	0.1054	0.8946	0.1054	0.041575
1734	0.146975	0.1054	0.8946	0.1054	0.041575
1735	0.146975	0.1054	0.8946	0.1054	0.041575
1736	0.146975	0.1054	0.8946	0.1054	0.041575
1737	0.146975	0.1054	0.8946	0.1054	0.041575
1738	0.146975	0.1054	0.8946	0.1054	0.041575
1739	0.146975	0.1054	0.8946	0.1054	0.041575
1740	0.146975	0.1054	0.8946	0.1054	0.041575
1741	0.146975	0.1054	0.8946	0.1054	0.041575
1742	0.146975	0.1054	0.8946	0.1054	0.041575
1743	0.146975	0.1054	0.8946	0.1054	0.041575
1744	0.146975	0.1054	0.8946	0.1054	0.041575
1745	0.146975	0.1054	0.8946	0.1054	0.041575
1746	0.146975	0.1054	0.8946	0.1054	0.041575
1747	0.146975	0.1054	0.8946	0.1054	0.041575
1748	0.146975	0.1054	0.8946	0.1054	0.041575
1749	0.146975	0.1054	0.8946	0.1054	0.041575
1750	0.146975	0.1054	0.8946	0.1054	0.041575
1751	0.146975	0.1054	0.8946	0.1054	0.041575
1752	0.146975	0.1054	0.8946	0.1054	0.041575
1753	0.146975	0.1054	0.8946	0.1054	0.041575
1754	0.146975	0.1054	0.8946	0.1054	0.041575
1755	0.146975	0.1054	0.8946	0.1054	0.041575
1756	0.146975	0.1054	0.8946	0.1054	0.041575
1757	0.146975	0.1054	0.8946	0.1054	0.041575
1758	0.146975	0.1054	0.8946	0.1054	0.041575
1759	0.146975	0.1054	0.8946	0.1054	0.041575
1760	0.146975	0.1054	0.8946	0.1054	0.041575
1761	0.146975	0.1054	0.8946	0.1054	0.041575
1762	0.146975	0.1054	0.8946	0.1054	0.041575
1763	0.146975	0.1054	0.8946	0.1054	0.041575
1764	0.146975	0.1054	0.8946	0.1054	0.041575
1765	0.146975	0.1054	0.8946	0.1054	0.041575
1766	0.146975	0.1054	0.8946	0.1054	0.041575
1767	0.146975	0.1054	0.8946	0.1054	0.041575
1768	0.146975	0.1054	0.8946	0.1054	0.041575
1769	0.146975	0.1054	0.8946	0.1054	0.041575
1770	0.146975	0.1054	0.8946	0.1054	0.041575
1771	0.146975	0.1054	0.8946	0.1054	0.041575
1772	0.146975	0.1054	0.8946	0.1054	0.041575
1773	0.146975	0.1054	0.8946	0.1054	0.041575
1774	0.146975	0.1054	0.8946	0.1054	0.041575
1775	0.146975	0.1054	0.8946	0.1054	0.041575
1776	0.146975	0.1054	0.8946	0.1054	0.041575
1777	0.146975	0.1054	0.8946	0.1054	0.041575
1778	0.146975	0.1054	0.8946	0.1054	0.041575
1779	0.146975	0.1054	0.8946	0.1054	0.041575
1780	0.146975	0.1054	0.8946	0.1054	0.041575
1781	0.146975	0.1054	0.8946	0.1054	0.041575
1782	0.146975	0.1054	0.8946	0.1054	0.041575
1783	0.146975	0.1054	0.8946	0.1054	0.041575
1784	0.146975	0.1054	0.8946	0.1054	0.041575
1785	0.146975	0.1054	0.8946	0.1054	0.041575
1786	0.146975	0.1054	0.8946	0.1054	0.041575
1787	0.146975	0.1054	0.8946	0.1054	0.041575
1788	0.146975	0.1054	0.8946	0.1054	0.041575
1789	0.146975	0.1054	0.8946	0.1054	0.041575
1790	0.146975	0.1054	0.8946	0.1054	0.041575
1791	0.146975	0.1054	0.8946	0.1054	0.041575
1792	0.146975	0.1054	0.8946	0.1054	0.041575
1793	0.146975	0.1054	0.8946	0.1054	0.041575
1794	0.146975	0.1054	0.8946	0.1054	0.041575
1795	0.146975	0.1054	0.8946	0.1054	0.041575
1796	0.146975	0.1054	0.8946	0.1054	0.041575
1797	0.146975	0.1054	0.8946	0.1054	0.041575
1798	0.146975	0.1054	0.8946	0.1054	0.041575
1799	0.146975	0.1054	0.8946	0.1054	0.041575
1800	0.146975	0.1054	0.8946	0.1054	0.041575
1801	0.146975	0.1054	0.8946	0.1054	0.041575
1802	0.146975	0.1054	0.8946	0.1054	0.041575
1803	0.146975	0.1054	0.8946	0.1054	0.041575
1804	0.146975	0.1054	0.8946	0.1054	0.041575
1805	0.146975	0.1054	0.8946	0.1054	0.041575
1806	0.146975	0.1054	0.8946	0.1054	0.041575
1807	0.146975	0.1054	0.8946	0.1054	0.041575
1808	0.146975	0.1054	0.8946	0.1054	0.041575
1809	0.146975	0.1054	0.8946	0.1054	0.041575
1810	0.146975	0.1054	0.8946	0.1054	0.041575
1811	0.146975	0.1054	0.8946	0.1054	0.041575
1812	0.146975	0.1054	0.8946	0.1054	0.041575
1813	0.146975	0.1054	0.8946	0.1054	0.041575
1814	0.146975	0.1054	0.8946	0.1054	0.041575
1815	0.146975	0.1054	0.8946	0.1054	0.041575
1816	0.146975	0.1054	0.8946	0.1054	0.041575
1817	0.146975	0.1054	0.8946	0.1054	0.041575
1818	0.146975	0.1054	0.8946	0.1054	0.041575
1819	0.146975	0.1054	0.8946	0.1054	0.041575
1820	0.146975	0.1054	0.8946	0.1054	0.041575
1821	0.146975	0.1054	0.8946	0.1054	0.041575
1822	0.146975	0.1054	0.8946	0.1054	0.041575
1823	0.146975	0.1054	0.8946	0.1054	0.041575
1824	0.146975	0.1054	0.8946	0.1054	0.041575
1825	0.146975	0.1054	0.8946	0.1054	0.041575
1826	0.146975	0.1054	0.8946	0.1054	0.041575
1827	0.146975	0.1054	0.8946	0.1054	0.041575
1828	0.146975	0.1054	0.8946	0.1054	0.041575
1829	0.146975	0.1054	0.8946	0.1054	0.041575
1830	0.146975	0.1054	0.8946	0.1054	0.041575
1831	0.146975	0.1054	0.8946	0.1054	0.041575
1832	0.146975	0.1054	0.8946	0.1054	0.041575
1833	0.146975	0.1054	0.8946	0.1054	0.041575
1834	0.146975	0.1054	0.8946	0.1054	0.041575
1835	0.146975	0.1054	0.8946	0.1054	0.041575
1836	0.146975	0.1054	0.8946	0.1054	0.041575
1837	0.146975	0.1054	0.8946	0.1054	0.041575
1838	0.146975	0.1054	0.8946	0.1054	0.041575
1839	0.146975	0.1054	0.8946	0.1054	0.041575
1840	0.146975	0.1054	0.8946	0.1054	0.041575
1841	0.146975	0.1054	0.8946	0.1054	0.041575
1842	0.146975	0.1054	0.8946	0.1054	0.041575
1843	0.146975	0.1054	0.8946	0.1054	0.041575
1844	0.146975	0.1054	0.8946	0.1054	0.041575
1845	0.146975	0.1054	0.8946	0.1054	0.041575
1846	0.146975	0.1054	0.8946	0.1054	0.041575
1847	0.146975	0.1054	0.8946	0.1054	0.041575
1848	0.146975	0.1054	0.8946	0.1054	0.041575
1849	0.146975	0.1054	0.8946	0.1054	0.041575
1850	0.146975	0.1054	0.8946	0.1054	0.041575
1851	0.146975	0.1054	0.8946	0.1054	0.041575
1852	0.146975	0.1054	0.8946	0.1054	0.041575
1853	0.146975	0.1054	0.8946	0.1054	0.041575
1854	0.146975	0.1054	0.8946	0.1054	0.041575
1855	0.146975	0.1054	0.8946	0.1054	0.041575
1856	0.146975	0.1054	0.8946	0.1054	0.041575
1857	0.146975	0.1054	0.8946	0.1054	0.041575
1858	0.146975	0.1054	0.8946	0.1054	0.041575
1859	0.146975	0.1054	0.8946	0.1054	0.041575
1860	0.146975	0.1054	0.8946	0.1054	0.041575
1861	0.146975	0.1054	0.8946	0.1054	0.041575
1862	0.146975	0.1054	0.8946	0.1054	0.041575
1863	0.146975	0.1054	0.8946	0.1054	0.041575
1864	0.146975	0.1054	0.8946	0.1054	0.041575
1865	0.146975	0.1054	0.8946	0.1054	0.041575
1866	0.146975	0.1054	0.8946	0.1054	0.041575
1867	0.146975	0.1054	0.8946	0.1054	0.041575
1868	0.146975	0.1054	0.8946	0.1054	0.041575
1869	0.146975	0.1054	0.8946	0.1054	0.041575
1870	0.146975	0.1054	0.8946	0.1054	0.041575
1871	0.146975	0.1054	0.8946	0.1054	0.041575
1872	0.146975	0.1054	0.8946	0.1054	0.041575
1873	0.146975	0.1054	0.8946	0.1054	0.041575
1874	0.146975	0.1054	0.8946	0.1054	0.041575
1875	0.146975	0.1054	0.8946	0.1054	0.041575
1876	0.146975	0.1054	0.8946	0.1054	0.041575
1877	0.146975	0.1054	0.8946	0.1054	0.041575
1878	0.146975	0.1054	0.8946	0.1054	0.041575
1879	0.146975	0.1054	0.8946	0.1054	0.041575
1880	0.146975	0.1054	0.8946	0.1054	0.041575
1881	0.146975	0.1054	0.8946	0.1054	0.041575
1882	0.146975	0.1054	0.8946	0.1054	0.041575
1883	0.146975	0.1054	0.8946	0.1054	0.041575
1884	0.146975	0.1054	0.8946	0.1054	0.041575
1885	0.146975	0.1054	0.8946	0.1054	0.041575
1886	0.146975	0.1054	0.8946	0.1054	0.041575
1887	0.146975	0.1054	0.8946	0.1054	0.041575
1888	0.146975	0.1054	0.8946	0.1054	0.041575
1889	0.146975	0.1054	0.8946	0.1054	0.041575
1890	0.146975	0.1054	0.8946	0.1054	0.041575
1891	0.146975	0.1054	0.8946	0.1054	0.041575
1892	0.146975	0.1054	0.8946	0.1054	0.041575
1893	0.146975	0.1054	0.8946	0.1054	0.041575
1894	0.146975	0.1054	0.8946	0.1054	0.041575
1895	0.146975	0.1054	0.8946	0.1054	0.041575
1896	0.146975	0.1054	0.8946	0.1054	0.041575
1897	0.146975	0.1054	0.8946	0.1054	0.041575
1898	0.146975	0.1054	0.8946	0.1054	0.041575
1899	0.146975	0.1054	0.8946	0.1054	0.041575
1900	0.146975	0.1054	0.8946	0.1054	0.041575
1901	0.146975	0.1054	0.8946	0.1054	0.041575
1902	0.146975	0.1054	0.8946	0.1054	0.041575
1903	0.146975	0.1054	0.8946	0.1054	0.041575
1904	0.146975	0.1054	0.8946	0.1054	0.041575
1905	0.146975	0.1054	0.8946	0.1054	0.041575
1906	0.146975	0.1054	0.8946	0.1054	0.041575
1907	0.146975	0.1054	0.8946	0.1054	0.041575
1908	0.146975	0.1054	0.8946	0.1054	0.041575
1909	0.146975	0.1054	0.8946	0.1054	0.041575
1910	0.146975	0.1054	0.8946	0.1054	0.041575
1911	0.146975	0.1054	0.8946	0.1054	0.041575
1912	0.146975	0.1054	0.8946	0.1054	0.041575
1913	0.146975	0.1054	0.8946	0.1054	0.041575
1914	0.146975	0.1054	0.8946	0.1054	0.041575
1915	0.146975	0.1054	0.8946	0.1054	0.041575
1916	0.146975	0.1054	0.8946	0.1054	0.041575
1917	0.146975	0.1054	0.8946	0.1054	0.041575
1918	0.146975	0.1054	0.8946	0.1054	0.041575
1919	0.146975	0.1054	0.8946	0.1054	0.041575
1920	0.146975	0.1054	0.8946	0.1054	0.041575
1921	0.146975	0.1054	0.8946	0.1054	0.041575
1922	0.146975	0.1054	0.8946	0.1054	0.041575
1923	0.146975	0.1054	0.8946	0.1054	0.041575
1924	0.146975	0.1054	0.8946	0.1054	0.041575
1925	0.146975	0.1054	0.8946	0.1054	0.041575
1926	0.146975	0.1054	0.8946	0.1054	0.041575
1927	0.146975	0.1054	0.8946	0.1054	0.041575
1928	0.146975	0.1054	0.8946	0.1054	0.041575
1929	0.146975	0.1054	0.8946	0.1054	0.041575
1930	0.146975	0.1054	0.8946	0.1054	0.041575
1931	0.146975	0.1054	0.8946	0.1054	0.041575
1932	0.146975	0.1054	0.8946	0.1054	0.041575
1933	0.146975	0.1054	0.8946	0.1054	0.041575
1934	0.146975	0.1054	0.8946	0.1054	0.041575
1935	0.146975	0.1054	0.8946	0.1054	0.041575
1936	0.146975	0.1054	0.8946	0.1054	0.041575
1937	0.146975	0.1054	0.8946	0.1054	0.041575
1938	0.146975	0.1054	0.8946	0.1054	0.041575
1939	0.146975	0.1054	0.8946	0.1054	0.041575
1940	0.146975	0.1054	0.8946	0.1054	0.041575
1941	0.146975	0.1054	0.8946	0.1054	0.041575
1942	0.146975	0.1054	0.8946	0.1054	0.041575
1943	0.146975	0.1054	0.8946	0.1054	0.041575
1944	0.146975	0.1054	0.8946	0.1054	0.041575
1945	0.146975	0.1054	0.8946	0.1054	0.041575
1946	0.146975	0.1054	0.8946	0.1054	0.041575
1947	0.146975	0.1054	0.8946	0.1054	0.041575
1948	0.146975	0.1054	0.8946	0.1054	0.041575
1949	0.146975	0.1054	0.8946	0.1054	0.041575
1950	0.146975	0.1054	0.8946	0.1054	0.041575
1951	0.146975	0.1054	0.8946	0.1054	0.041575
1952	0.146975	0.1054	0.8946	0.1054	0.041575
1953	0.146975	0.1054	0.8946	0.1054	0.041575
1954	0.146975	0.1054	0.8946	0.1054	0.041575
1955	0.146975	0.1054	0.8946	0.1054	0.041575
1956	0.146975	0.1054	0.8946	0.1054	0.041575
1957	0.146975	0.1054	0.8946	0.1054	0.041575
1958	0.146975	0.1054	0.8946	0.1054	0.041575
1959	0.146975	0.1054	0.8946	0.1054	0.041575
1960	0.146975	0.1054	0.8946	0.1054	0.041575
1961	0.146975	0.1054	0.8946	0.1054	0.041575
1962	0.146975	0.1054	0.8946	0.1054	0.041575
1963	0.146975	0.1054	0.8946	0.1054	0.041575
1964	0.146975	0.1054	0.8946	0.1054	0.041575
1965	0.146975	0.1054	0.8946	0.1054	0.041575
1966	0.146975	0.1054	0.8946	0.1054	0.041575
1967	0.146975	0.1054	0.8946	0.1054	0.041575
1968	0.146975	0.1054	0.8946	0.1054	0.041575
1969	0.146975	0.1054	0.8946	0.1054	0.041575
1970	0.146975	0.1054	0.8946	0.1054	0.041575
1971	0.146975	0.1054	0.8946	0.1054	0.041575
1972	0.146975	0.1054	0.8946	0.1054	0.041575
1973	0.146975	0.1054	0.8946	0.1054	0.041575
1974	0.146975	0.1054	0.8946	0.1054	0.041575
1975	0.146975	0.1054	0.8946	0.1054	0.041575
1976	0.146975	0.1054	0.8946	0.1054	0.041575
1977	0.146975	0.1054	0.8946	0.1054	0.041575
1978	0.146975	0.1054	0.8946	0.1054	0.041575
1979	0.146975	0.1054	0.8946	0.1054	0.041575
1980	0.146975	0.1054	0.8946	0.1054	0.041575
1981	0.146975	0.1054	0.8946	0.1054	0.041575
1982	0.146975	0.1054	0.8946	0.1054	0.041575
1983	0.146975	0.1054	0.8946	0.1054	0.041575
1984	0.146975	0.1054	0.8946	0.1054	0.041575
1985	0.146975	0.1054	0.8946	0.1054	0.041575
1986	0.146975	0.1054	0.8946	0.1054	0.041575
1987	0.146975	0.1054	0.8946	0.1054	0.041575
1988	0.146975	0.1054	0.8946	0.1054	0.041575
1989	0.146975	0.1054	0.8946	0.1054	0.041575
1990	0.146975	0.1054	0.8946	0.1054	0.041575
1991	0.146975	0.1054	0.8946	0.1054	0.041575
1992	0.146975	0.1054	0.8946	0.1054	0.041575
1993	0.146975	0.1054	0.8946	0.1054	0.041575
1994	0.146975	0.1054	0.8946	0.1054	0.041575
1995	0.146975	0.1054	0.8946	0.1054	0.041575
1996	0.146975	0.1054	0.8946	0.1054	0.041575
1997	0.146975	0.1054	0.8946	0.1054	0.041575
1998	0.146975	0.1054	0.8946	0.1054	0.041575
1999	0.146975	0.1054	0.8946	0.1054	0.041575
[truncated: 38,001 more rows]
