# Supplementary material for: Aspiration-driven co-evolution of cooperation with individual behavioral diversity
Source: PLoS One. 2023 Sep 15;18(9):e0291134. doi: 10.1371/journal.pone.0291134 (PMC10503719; doi:10.1371/journal.pone.0291134)
Supplement: S1 Data — (ZIP) [file pone.0291134.s001.zip › M1/v1-L=200/data/tolerate=1_b=1.45_frequency.txt]

0	0.499200	1	0	0.4992	0
1	0.337675	0.909825	0.090175	0.33755	0.000125
2	0.229144	0.76215	0.23785	0.2268	0.00234375
3	0.164313	0.59625	0.40375	0.15955	0.0047625
4	0.120706	0.445475	0.554525	0.112825	0.00788125
5	0.091731	0.320575	0.679425	0.081975	0.00975625
6	0.074163	0.23055	0.76945	0.062825	0.0113375
7	0.065356	0.173525	0.826475	0.052925	0.0124313
8	0.058756	0.135375	0.864625	0.045475	0.0132813
9	0.053950	0.110325	0.889675	0.04045	0.0135
10	0.052062	0.091975	0.908025	0.0378	0.0142625
11	0.051075	0.082075	0.917925	0.036575	0.0145
12	0.049713	0.073675	0.926325	0.034975	0.0147375
13	0.048694	0.0675	0.9325	0.033675	0.0150188
14	0.048256	0.062	0.938	0.032775	0.0154813
15	0.047944	0.058375	0.941625	0.032375	0.0155687
16	0.047881	0.055875	0.944125	0.0321	0.0157813
17	0.047881	0.05415	0.94585	0.0322	0.0156813
18	0.048506	0.0522	0.9478	0.03215	0.0163562
19	0.049306	0.051275	0.948725	0.032675	0.0166313
20	0.049119	0.05095	0.94905	0.0325	0.0166188
21	0.048875	0.049925	0.950075	0.03215	0.016725
22	0.048638	0.0484	0.9516	0.03165	0.0169875
23	0.048700	0.04705	0.95295	0.0313	0.0174
24	0.048981	0.04595	0.95405	0.0315	0.0174813
25	0.049706	0.045675	0.954325	0.0322	0.0175063
26	0.049850	0.04595	0.95405	0.032	0.01785
27	0.050031	0.04545	0.95455	0.032025	0.0180063
28	0.050094	0.0454	0.9546	0.03185	0.0182438
29	0.050125	0.044875	0.955125	0.0317	0.018425
30	0.050325	0.0453	0.9547	0.031675	0.01865
31	0.050319	0.044375	0.955625	0.031525	0.0187938
32	0.049706	0.043425	0.956575	0.030675	0.0190313
33	0.049806	0.041975	0.958025	0.030475	0.0193313
34	0.049713	0.0415	0.9585	0.030575	0.0191375
35	0.050106	0.04075	0.95925	0.030925	0.0191813
36	0.050131	0.041175	0.958825	0.031275	0.0188563
37	0.049981	0.04035	0.95965	0.0309	0.0190813
38	0.049612	0.0394	0.9606	0.03005	0.0195625
39	0.049669	0.03865	0.96135	0.030175	0.0194938
40	0.050006	0.038275	0.961725	0.030475	0.0195313
41	0.049813	0.0381	0.9619	0.03055	0.0192625
42	0.050181	0.03745	0.96255	0.030675	0.0195062
43	0.050075	0.03735	0.96265	0.03065	0.019425
44	0.049938	0.0372	0.9628	0.030725	0.0192125
45	0.050013	0.036825	0.963175	0.0307	0.0193125
46	0.050013	0.036525	0.963475	0.0306	0.0194125
47	0.050263	0.036725	0.963275	0.0308	0.0194625
48	0.050269	0.0367	0.9633	0.0309	0.0193688
49	0.050400	0.0366	0.9634	0.03115	0.01925
50	0.050150	0.036625	0.963375	0.0308	0.01935
51	0.050112	0.035775	0.964225	0.0305	0.0196125
52	0.049981	0.03535	0.96465	0.030425	0.0195563
53	0.049938	0.03525	0.96475	0.0305	0.0194375
54	0.049894	0.03455	0.96545	0.0302	0.0196937
55	0.049900	0.0342	0.9658	0.030025	0.019875
56	0.050000	0.033675	0.966325	0.030025	0.019975
57	0.049750	0.033375	0.966625	0.029875	0.019875
58	0.049694	0.0329	0.9671	0.02975	0.0199438
59	0.049950	0.0329	0.9671	0.02985	0.0201
60	0.050338	0.033075	0.966925	0.030225	0.0201125
61	0.050444	0.03375	0.96625	0.030625	0.0198188
62	0.050375	0.0336	0.9664	0.03035	0.020025
63	0.050300	0.0335	0.9665	0.03025	0.02005
64	0.050506	0.033525	0.966475	0.03055	0.0199562
65	0.050463	0.033375	0.966625	0.030375	0.0200875
66	0.050744	0.033325	0.966675	0.030675	0.0200688
67	0.050731	0.033675	0.966325	0.030675	0.0200563
68	0.050362	0.033425	0.966575	0.030075	0.0202875
69	0.050356	0.032575	0.967425	0.029975	0.0203813
70	0.050237	0.032525	0.967475	0.0299	0.0203375
71	0.050300	0.0318	0.9682	0.029975	0.020325
72	0.050275	0.031825	0.968175	0.03	0.020275
73	0.050300	0.03185	0.96815	0.030125	0.020175
74	0.050450	0.031825	0.968175	0.030225	0.020225
75	0.050487	0.032025	0.967975	0.030325	0.0201625
76	0.050606	0.0323	0.9677	0.030425	0.0201813
77	0.050638	0.0323	0.9677	0.030375	0.0202625
78	0.050662	0.0323	0.9677	0.030475	0.0201875
79	0.050638	0.032275	0.967725	0.030525	0.0201125
80	0.050825	0.03235	0.96765	0.030525	0.0203
81	0.050763	0.03245	0.96755	0.03045	0.0203125
82	0.050681	0.032325	0.967675	0.0303	0.0203813
83	0.050756	0.032325	0.967675	0.030425	0.0203312
84	0.050594	0.032075	0.967925	0.030175	0.0204187
85	0.050525	0.03195	0.96805	0.03015	0.020375
86	0.050412	0.031725	0.968275	0.029925	0.0204875
87	0.050431	0.03145	0.96855	0.02995	0.0204812
88	0.050400	0.03115	0.96885	0.02995	0.02045
89	0.050519	0.031375	0.968625	0.03005	0.0204688
90	0.050531	0.031425	0.968575	0.030175	0.0203562
91	0.050537	0.03145	0.96855	0.03015	0.0203875
92	0.050456	0.031175	0.968825	0.030125	0.0203312
93	0.050438	0.031125	0.968875	0.030075	0.0203625
94	0.050425	0.031025	0.968975	0.030025	0.0204
95	0.050469	0.030975	0.969025	0.03005	0.0204187
96	0.050350	0.0308	0.9692	0.029825	0.020525
97	0.050281	0.030625	0.969375	0.029775	0.0205063
98	0.050287	0.03055	0.96945	0.029825	0.0204625
99	0.050394	0.030275	0.969725	0.0299	0.0204938
100	0.050400	0.030325	0.969675	0.02995	0.02045
101	0.050469	0.030575	0.969425	0.030075	0.0203937
102	0.050531	0.03065	0.96935	0.030125	0.0204063
103	0.050588	0.03085	0.96915	0.030225	0.0203625
104	0.050563	0.03085	0.96915	0.03025	0.0203125
105	0.050588	0.0308	0.9692	0.03025	0.0203375
106	0.050531	0.030775	0.969225	0.0302	0.0203312
107	0.050494	0.0307	0.9693	0.03015	0.0203438
108	0.050494	0.03055	0.96945	0.0301	0.0203937
109	0.050588	0.03055	0.96945	0.0302	0.0203875
110	0.050619	0.03065	0.96935	0.030175	0.0204438
111	0.050544	0.0306	0.9694	0.030125	0.0204187
112	0.050550	0.03065	0.96935	0.030175	0.020375
113	0.050563	0.030675	0.969325	0.0302	0.0203625
114	0.050550	0.030625	0.969375	0.030125	0.020425
115	0.050606	0.0307	0.9693	0.030225	0.0203813
116	0.050619	0.030675	0.969325	0.03025	0.0203688
117	0.050600	0.0307	0.9693	0.030225	0.020375
118	0.050600	0.030675	0.969325	0.03025	0.02035
119	0.050569	0.030725	0.969275	0.0302	0.0203688
120	0.050575	0.030625	0.969375	0.030125	0.02045
121	0.050675	0.03065	0.96935	0.030175	0.0205
122	0.050606	0.03065	0.96935	0.030175	0.0204313
123	0.050638	0.03055	0.96945	0.0302	0.0204375
124	0.050631	0.03065	0.96935	0.0302	0.0204313
125	0.050688	0.030525	0.969475	0.03015	0.0205375
126	0.050638	0.0306	0.9694	0.03015	0.0204875
127	0.050556	0.030525	0.969475	0.030025	0.0205313
128	0.050550	0.030325	0.969675	0.02995	0.0206
129	0.050519	0.030325	0.969675	0.029975	0.0205438
130	0.050519	0.0302	0.9698	0.02995	0.0205688
131	0.050500	0.03025	0.96975	0.03	0.0205
132	0.050494	0.0301	0.9699	0.029925	0.0205688
133	0.050556	0.03015	0.96985	0.03	0.0205563
134	0.050563	0.0302	0.9698	0.030025	0.0205375
135	0.050569	0.030225	0.969775	0.03005	0.0205187
136	0.050600	0.03025	0.96975	0.0301	0.0205
137	0.050569	0.030275	0.969725	0.03005	0.0205187
138	0.050575	0.03025	0.96975	0.03005	0.020525
139	0.050600	0.03025	0.96975	0.030075	0.020525
140	0.050550	0.03015	0.96985	0.03	0.02055
141	0.050563	0.030075	0.969925	0.03	0.0205625
142	0.050612	0.030275	0.969725	0.030125	0.0204875
143	0.050700	0.030375	0.969625	0.030225	0.020475
144	0.050669	0.0304	0.9696	0.030175	0.0204938
145	0.050713	0.0305	0.9695	0.030225	0.0204875
146	0.050681	0.03055	0.96945	0.0302	0.0204812
147	0.050644	0.03045	0.96955	0.0301	0.0205438
148	0.050681	0.03045	0.96955	0.030125	0.0205563
149	0.050694	0.030625	0.969375	0.030225	0.0204688
150	0.050700	0.03045	0.96955	0.03015	0.02055
151	0.050756	0.030525	0.969475	0.0303	0.0204562
152	0.050713	0.0306	0.9694	0.030275	0.0204375
153	0.050700	0.03055	0.96945	0.0302	0.0205
154	0.050625	0.030525	0.969475	0.0301	0.020525
155	0.050569	0.030375	0.969625	0.029975	0.0205938
156	0.050475	0.030275	0.969725	0.029875	0.0206
157	0.050475	0.030275	0.969725	0.0299	0.020575
158	0.050494	0.030125	0.969875	0.0299	0.0205938
159	0.050500	0.030075	0.969925	0.029925	0.020575
160	0.050531	0.0301	0.9699	0.02995	0.0205812
161	0.050544	0.03015	0.96985	0.03	0.0205438
162	0.050581	0.030225	0.969775	0.03005	0.0205313
163	0.050619	0.030275	0.969725	0.030125	0.0204938
164	0.050594	0.030275	0.969725	0.030125	0.0204688
165	0.050544	0.03025	0.96975	0.030075	0.0204688
166	0.050569	0.0302	0.9698	0.030075	0.0204938
167	0.050544	0.030125	0.969875	0.030025	0.0205187
168	0.050569	0.030125	0.969875	0.03005	0.0205187
169	0.050544	0.030075	0.969925	0.03	0.0205438
170	0.050569	0.0301	0.9699	0.030025	0.0205438
171	0.050569	0.0301	0.9699	0.030025	0.0205438
172	0.050588	0.0301	0.9699	0.030025	0.0205625
173	0.050638	0.0302	0.9698	0.030125	0.0205125
174	0.050638	0.03025	0.96975	0.030125	0.0205125
175	0.050681	0.03025	0.96975	0.030125	0.0205563
176	0.050662	0.030325	0.969675	0.030125	0.0205375
177	0.050644	0.030375	0.969625	0.030125	0.0205187
178	0.050612	0.030325	0.969675	0.0301	0.0205125
179	0.050569	0.030225	0.969775	0.03005	0.0205187
180	0.050550	0.03015	0.96985	0.030025	0.020525
181	0.050544	0.0301	0.9699	0.030025	0.0205187
182	0.050550	0.030075	0.969925	0.030025	0.020525
183	0.050550	0.030075	0.969925	0.030025	0.020525
184	0.050550	0.030075	0.969925	0.030025	0.020525
185	0.050550	0.030075	0.969925	0.030025	0.020525
186	0.050550	0.030075	0.969925	0.030025	0.020525
187	0.050575	0.03005	0.96995	0.030025	0.02055
188	0.050556	0.03005	0.96995	0.030025	0.0205313
189	0.050556	0.03005	0.96995	0.030025	0.0205313
190	0.050556	0.03005	0.96995	0.030025	0.0205313
191	0.050556	0.03005	0.96995	0.030025	0.0205313
192	0.050556	0.03005	0.96995	0.030025	0.0205313
193	0.050556	0.03005	0.96995	0.030025	0.0205313
194	0.050556	0.03005	0.96995	0.030025	0.0205313
195	0.050556	0.03005	0.96995	0.030025	0.0205313
196	0.050556	0.03005	0.96995	0.030025	0.0205313
197	0.050556	0.03005	0.96995	0.030025	0.0205313
198	0.050556	0.03005	0.96995	0.030025	0.0205313
199	0.050588	0.0301	0.9699	0.030075	0.0205125
200	0.050588	0.0301	0.9699	0.030075	0.0205125
201	0.050575	0.030075	0.969925	0.030025	0.02055
202	0.050581	0.03005	0.96995	0.030025	0.0205563
203	0.050563	0.030025	0.969975	0.030025	0.0205375
204	0.050563	0.030025	0.969975	0.030025	0.0205375
205	0.050563	0.030025	0.969975	0.030025	0.0205375
206	0.050563	0.030025	0.969975	0.030025	0.0205375
207	0.050563	0.030025	0.969975	0.030025	0.0205375
208	0.050563	0.030025	0.969975	0.030025	0.0205375
209	0.050563	0.030025	0.969975	0.030025	0.0205375
210	0.050563	0.030025	0.969975	0.030025	0.0205375
211	0.050563	0.030025	0.969975	0.030025	0.0205375
212	0.050563	0.030025	0.969975	0.030025	0.0205375
213	0.050563	0.030025	0.969975	0.030025	0.0205375
214	0.050563	0.030025	0.969975	0.030025	0.0205375
215	0.050563	0.030025	0.969975	0.030025	0.0205375
216	0.050563	0.030025	0.969975	0.030025	0.0205375
217	0.050563	0.030025	0.969975	0.030025	0.0205375
218	0.050563	0.030025	0.969975	0.030025	0.0205375
219	0.050563	0.030025	0.969975	0.030025	0.0205375
220	0.050563	0.030025	0.969975	0.030025	0.0205375
221	0.050563	0.030025	0.969975	0.030025	0.0205375
222	0.050563	0.030025	0.969975	0.030025	0.0205375
223	0.050563	0.030025	0.969975	0.030025	0.0205375
224	0.050563	0.030025	0.969975	0.030025	0.0205375
225	0.050563	0.030025	0.969975	0.030025	0.0205375
226	0.050563	0.030025	0.969975	0.030025	0.0205375
227	0.050563	0.030025	0.969975	0.030025	0.0205375
228	0.050563	0.030025	0.969975	0.030025	0.0205375
229	0.050563	0.030025	0.969975	0.030025	0.0205375
230	0.050563	0.030025	0.969975	0.030025	0.0205375
231	0.050563	0.030025	0.969975	0.030025	0.0205375
232	0.050563	0.030025	0.969975	0.030025	0.0205375
233	0.050563	0.030025	0.969975	0.030025	0.0205375
234	0.050563	0.030025	0.969975	0.030025	0.0205375
235	0.050563	0.030025	0.969975	0.030025	0.0205375
236	0.050563	0.030025	0.969975	0.030025	0.0205375
237	0.050563	0.030025	0.969975	0.030025	0.0205375
238	0.050563	0.030025	0.969975	0.030025	0.0205375
239	0.050563	0.030025	0.969975	0.030025	0.0205375
240	0.050563	0.030025	0.969975	0.030025	0.0205375
241	0.050563	0.030025	0.969975	0.030025	0.0205375
242	0.050563	0.030025	0.969975	0.030025	0.0205375
243	0.050563	0.030025	0.969975	0.030025	0.0205375
244	0.050563	0.030025	0.969975	0.030025	0.0205375
245	0.050563	0.030025	0.969975	0.030025	0.0205375
246	0.050563	0.030025	0.969975	0.030025	0.0205375
247	0.050563	0.030025	0.969975	0.030025	0.0205375
248	0.050563	0.030025	0.969975	0.030025	0.0205375
249	0.050563	0.030025	0.969975	0.030025	0.0205375
250	0.050563	0.030025	0.969975	0.030025	0.0205375
251	0.050563	0.030025	0.969975	0.030025	0.0205375
252	0.050563	0.030025	0.969975	0.030025	0.0205375
253	0.050563	0.030025	0.969975	0.030025	0.0205375
254	0.050563	0.030025	0.969975	0.030025	0.0205375
255	0.050563	0.030025	0.969975	0.030025	0.0205375
256	0.050563	0.030025	0.969975	0.030025	0.0205375
257	0.050563	0.030025	0.969975	0.030025	0.0205375
258	0.050563	0.030025	0.969975	0.030025	0.0205375
259	0.050563	0.030025	0.969975	0.030025	0.0205375
260	0.050563	0.030025	0.969975	0.030025	0.0205375
261	0.050563	0.030025	0.969975	0.030025	0.0205375
262	0.050563	0.030025	0.969975	0.030025	0.0205375
263	0.050563	0.030025	0.969975	0.030025	0.0205375
264	0.050563	0.030025	0.969975	0.030025	0.0205375
265	0.050563	0.030025	0.969975	0.030025	0.0205375
266	0.050563	0.030025	0.969975	0.030025	0.0205375
267	0.050563	0.030025	0.969975	0.030025	0.0205375
268	0.050563	0.030025	0.969975	0.030025	0.0205375
269	0.050563	0.030025	0.969975	0.030025	0.0205375
270	0.050563	0.030025	0.969975	0.030025	0.0205375
271	0.050563	0.030025	0.969975	0.030025	0.0205375
272	0.050563	0.030025	0.969975	0.030025	0.0205375
273	0.050563	0.030025	0.969975	0.030025	0.0205375
274	0.050563	0.030025	0.969975	0.030025	0.0205375
275	0.050563	0.030025	0.969975	0.030025	0.0205375
276	0.050563	0.030025	0.969975	0.030025	0.0205375
277	0.050563	0.030025	0.969975	0.030025	0.0205375
278	0.050563	0.030025	0.969975	0.030025	0.0205375
279	0.050563	0.030025	0.969975	0.030025	0.0205375
280	0.050563	0.030025	0.969975	0.030025	0.0205375
281	0.050563	0.030025	0.969975	0.030025	0.0205375
282	0.050563	0.030025	0.969975	0.030025	0.0205375
283	0.050563	0.030025	0.969975	0.030025	0.0205375
284	0.050563	0.030025	0.969975	0.030025	0.0205375
285	0.050563	0.030025	0.969975	0.030025	0.0205375
286	0.050563	0.030025	0.969975	0.030025	0.0205375
287	0.050563	0.030025	0.969975	0.030025	0.0205375
288	0.050563	0.030025	0.969975	0.030025	0.0205375
289	0.050563	0.030025	0.969975	0.030025	0.0205375
290	0.050563	0.030025	0.969975	0.030025	0.0205375
291	0.050563	0.030025	0.969975	0.030025	0.0205375
292	0.050563	0.030025	0.969975	0.030025	0.0205375
293	0.050563	0.030025	0.969975	0.030025	0.0205375
294	0.050563	0.030025	0.969975	0.030025	0.0205375
295	0.050563	0.030025	0.969975	0.030025	0.0205375
296	0.050563	0.030025	0.969975	0.030025	0.0205375
297	0.050563	0.030025	0.969975	0.030025	0.0205375
298	0.050563	0.030025	0.969975	0.030025	0.0205375
299	0.050563	0.030025	0.969975	0.030025	0.0205375
300	0.050563	0.030025	0.969975	0.030025	0.0205375
301	0.050563	0.030025	0.969975	0.030025	0.0205375
302	0.050563	0.030025	0.969975	0.030025	0.0205375
303	0.050563	0.030025	0.969975	0.030025	0.0205375
304	0.050563	0.030025	0.969975	0.030025	0.0205375
305	0.050563	0.030025	0.969975	0.030025	0.0205375
306	0.050563	0.030025	0.969975	0.030025	0.0205375
307	0.050563	0.030025	0.969975	0.030025	0.0205375
308	0.050563	0.030025	0.969975	0.030025	0.0205375
309	0.050563	0.030025	0.969975	0.030025	0.0205375
310	0.050563	0.030025	0.969975	0.030025	0.0205375
311	0.050563	0.030025	0.969975	0.030025	0.0205375
312	0.050563	0.030025	0.969975	0.030025	0.0205375
313	0.050563	0.030025	0.969975	0.030025	0.0205375
314	0.050563	0.030025	0.969975	0.030025	0.0205375
315	0.050563	0.030025	0.969975	0.030025	0.0205375
316	0.050563	0.030025	0.969975	0.030025	0.0205375
317	0.050563	0.030025	0.969975	0.030025	0.0205375
318	0.050563	0.030025	0.969975	0.030025	0.0205375
319	0.050563	0.030025	0.969975	0.030025	0.0205375
320	0.050563	0.030025	0.969975	0.030025	0.0205375
321	0.050563	0.030025	0.969975	0.030025	0.0205375
322	0.050563	0.030025	0.969975	0.030025	0.0205375
323	0.050563	0.030025	0.969975	0.030025	0.0205375
324	0.050563	0.030025	0.969975	0.030025	0.0205375
325	0.050563	0.030025	0.969975	0.030025	0.0205375
326	0.050563	0.030025	0.969975	0.030025	0.0205375
327	0.050563	0.030025	0.969975	0.030025	0.0205375
328	0.050563	0.030025	0.969975	0.030025	0.0205375
329	0.050563	0.030025	0.969975	0.030025	0.0205375
330	0.050563	0.030025	0.969975	0.030025	0.0205375
331	0.050563	0.030025	0.969975	0.030025	0.0205375
332	0.050563	0.030025	0.969975	0.030025	0.0205375
333	0.050563	0.030025	0.969975	0.030025	0.0205375
334	0.050563	0.030025	0.969975	0.030025	0.0205375
335	0.050563	0.030025	0.969975	0.030025	0.0205375
336	0.050563	0.030025	0.969975	0.030025	0.0205375
337	0.050563	0.030025	0.969975	0.030025	0.0205375
338	0.050563	0.030025	0.969975	0.030025	0.0205375
339	0.050563	0.030025	0.969975	0.030025	0.0205375
340	0.050563	0.030025	0.969975	0.030025	0.0205375
341	0.050563	0.030025	0.969975	0.030025	0.0205375
342	0.050563	0.030025	0.969975	0.030025	0.0205375
343	0.050563	0.030025	0.969975	0.030025	0.0205375
344	0.050563	0.030025	0.969975	0.030025	0.0205375
345	0.050563	0.030025	0.969975	0.030025	0.0205375
346	0.050563	0.030025	0.969975	0.030025	0.0205375
347	0.050563	0.030025	0.969975	0.030025	0.0205375
348	0.050563	0.030025	0.969975	0.030025	0.0205375
349	0.050563	0.030025	0.969975	0.030025	0.0205375
350	0.050563	0.030025	0.969975	0.030025	0.0205375
351	0.050563	0.030025	0.969975	0.030025	0.0205375
352	0.050563	0.030025	0.969975	0.030025	0.0205375
353	0.050563	0.030025	0.969975	0.030025	0.0205375
354	0.050563	0.030025	0.969975	0.030025	0.0205375
355	0.050563	0.030025	0.969975	0.030025	0.0205375
356	0.050563	0.030025	0.969975	0.030025	0.0205375
357	0.050563	0.030025	0.969975	0.030025	0.0205375
358	0.050563	0.030025	0.969975	0.030025	0.0205375
359	0.050563	0.030025	0.969975	0.030025	0.0205375
360	0.050563	0.030025	0.969975	0.030025	0.0205375
361	0.050563	0.030025	0.969975	0.030025	0.0205375
362	0.050563	0.030025	0.969975	0.030025	0.0205375
363	0.050563	0.030025	0.969975	0.030025	0.0205375
364	0.050563	0.030025	0.969975	0.030025	0.0205375
365	0.050563	0.030025	0.969975	0.030025	0.0205375
366	0.050563	0.030025	0.969975	0.030025	0.0205375
367	0.050563	0.030025	0.969975	0.030025	0.0205375
368	0.050563	0.030025	0.969975	0.030025	0.0205375
369	0.050563	0.030025	0.969975	0.030025	0.0205375
370	0.050563	0.030025	0.969975	0.030025	0.0205375
371	0.050563	0.030025	0.969975	0.030025	0.0205375
372	0.050563	0.030025	0.969975	0.030025	0.0205375
373	0.050563	0.030025	0.969975	0.030025	0.0205375
374	0.050563	0.030025	0.969975	0.030025	0.0205375
375	0.050563	0.030025	0.969975	0.030025	0.0205375
376	0.050563	0.030025	0.969975	0.030025	0.0205375
377	0.050563	0.030025	0.969975	0.030025	0.0205375
378	0.050563	0.030025	0.969975	0.030025	0.0205375
379	0.050563	0.030025	0.969975	0.030025	0.0205375
380	0.050563	0.030025	0.969975	0.030025	0.0205375
381	0.050563	0.030025	0.969975	0.030025	0.0205375
382	0.050563	0.030025	0.969975	0.030025	0.0205375
383	0.050563	0.030025	0.969975	0.030025	0.0205375
384	0.050563	0.030025	0.969975	0.030025	0.0205375
385	0.050563	0.030025	0.969975	0.030025	0.0205375
386	0.050563	0.030025	0.969975	0.030025	0.0205375
387	0.050563	0.030025	0.969975	0.030025	0.0205375
388	0.050563	0.030025	0.969975	0.030025	0.0205375
389	0.050563	0.030025	0.969975	0.030025	0.0205375
390	0.050563	0.030025	0.969975	0.030025	0.0205375
391	0.050563	0.030025	0.969975	0.030025	0.0205375
392	0.050563	0.030025	0.969975	0.030025	0.0205375
393	0.050563	0.030025	0.969975	0.030025	0.0205375
394	0.050563	0.030025	0.969975	0.030025	0.0205375
395	0.050563	0.030025	0.969975	0.030025	0.0205375
396	0.050563	0.030025	0.969975	0.030025	0.0205375
397	0.050563	0.030025	0.969975	0.030025	0.0205375
398	0.050563	0.030025	0.969975	0.030025	0.0205375
399	0.050563	0.030025	0.969975	0.030025	0.0205375
400	0.050563	0.030025	0.969975	0.030025	0.0205375
401	0.050563	0.030025	0.969975	0.030025	0.0205375
402	0.050563	0.030025	0.969975	0.030025	0.0205375
403	0.050563	0.030025	0.969975	0.030025	0.0205375
404	0.050563	0.030025	0.969975	0.030025	0.0205375
405	0.050563	0.030025	0.969975	0.030025	0.0205375
406	0.050563	0.030025	0.969975	0.030025	0.0205375
407	0.050563	0.030025	0.969975	0.030025	0.0205375
408	0.050563	0.030025	0.969975	0.030025	0.0205375
409	0.050563	0.030025	0.969975	0.030025	0.0205375
410	0.050563	0.030025	0.969975	0.030025	0.0205375
411	0.050563	0.030025	0.969975	0.030025	0.0205375
412	0.050563	0.030025	0.969975	0.030025	0.0205375
413	0.050563	0.030025	0.969975	0.030025	0.0205375
414	0.050563	0.030025	0.969975	0.030025	0.0205375
415	0.050563	0.030025	0.969975	0.030025	0.0205375
416	0.050563	0.030025	0.969975	0.030025	0.0205375
417	0.050563	0.030025	0.969975	0.030025	0.0205375
418	0.050563	0.030025	0.969975	0.030025	0.0205375
419	0.050563	0.030025	0.969975	0.030025	0.0205375
420	0.050563	0.030025	0.969975	0.030025	0.0205375
421	0.050563	0.030025	0.969975	0.030025	0.0205375
422	0.050563	0.030025	0.969975	0.030025	0.0205375
423	0.050563	0.030025	0.969975	0.030025	0.0205375
424	0.050563	0.030025	0.969975	0.030025	0.0205375
425	0.050563	0.030025	0.969975	0.030025	0.0205375
426	0.050563	0.030025	0.969975	0.030025	0.0205375
427	0.050563	0.030025	0.969975	0.030025	0.0205375
428	0.050563	0.030025	0.969975	0.030025	0.0205375
429	0.050563	0.030025	0.969975	0.030025	0.0205375
430	0.050563	0.030025	0.969975	0.030025	0.0205375
431	0.050563	0.030025	0.969975	0.030025	0.0205375
432	0.050563	0.030025	0.969975	0.030025	0.0205375
433	0.050563	0.030025	0.969975	0.030025	0.0205375
434	0.050563	0.030025	0.969975	0.030025	0.0205375
435	0.050563	0.030025	0.969975	0.030025	0.0205375
436	0.050563	0.030025	0.969975	0.030025	0.0205375
437	0.050563	0.030025	0.969975	0.030025	0.0205375
438	0.050563	0.030025	0.969975	0.030025	0.0205375
439	0.050563	0.030025	0.969975	0.030025	0.0205375
440	0.050563	0.030025	0.969975	0.030025	0.0205375
441	0.050563	0.030025	0.969975	0.030025	0.0205375
442	0.050563	0.030025	0.969975	0.030025	0.0205375
443	0.050563	0.030025	0.969975	0.030025	0.0205375
444	0.050563	0.030025	0.969975	0.030025	0.0205375
445	0.050563	0.030025	0.969975	0.030025	0.0205375
446	0.050563	0.030025	0.969975	0.030025	0.0205375
447	0.050563	0.030025	0.969975	0.030025	0.0205375
448	0.050563	0.030025	0.969975	0.030025	0.0205375
449	0.050563	0.030025	0.969975	0.030025	0.0205375
450	0.050563	0.030025	0.969975	0.030025	0.0205375
451	0.050563	0.030025	0.969975	0.030025	0.0205375
452	0.050563	0.030025	0.969975	0.030025	0.0205375
453	0.050563	0.030025	0.969975	0.030025	0.0205375
454	0.050563	0.030025	0.969975	0.030025	0.0205375
455	0.050563	0.030025	0.969975	0.030025	0.0205375
456	0.050563	0.030025	0.969975	0.030025	0.0205375
457	0.050563	0.030025	0.969975	0.030025	0.0205375
458	0.050563	0.030025	0.969975	0.030025	0.0205375
459	0.050563	0.030025	0.969975	0.030025	0.0205375
460	0.050563	0.030025	0.969975	0.030025	0.0205375
461	0.050563	0.030025	0.969975	0.030025	0.0205375
462	0.050563	0.030025	0.969975	0.030025	0.0205375
463	0.050563	0.030025	0.969975	0.030025	0.0205375
464	0.050563	0.030025	0.969975	0.030025	0.0205375
465	0.050563	0.030025	0.969975	0.030025	0.0205375
466	0.050563	0.030025	0.969975	0.030025	0.0205375
467	0.050563	0.030025	0.969975	0.030025	0.0205375
468	0.050563	0.030025	0.969975	0.030025	0.0205375
469	0.050563	0.030025	0.969975	0.030025	0.0205375
470	0.050563	0.030025	0.969975	0.030025	0.0205375
471	0.050563	0.030025	0.969975	0.030025	0.0205375
472	0.050563	0.030025	0.969975	0.030025	0.0205375
473	0.050563	0.030025	0.969975	0.030025	0.0205375
474	0.050563	0.030025	0.969975	0.030025	0.0205375
475	0.050563	0.030025	0.969975	0.030025	0.0205375
476	0.050563	0.030025	0.969975	0.030025	0.0205375
477	0.050563	0.030025	0.969975	0.030025	0.0205375
478	0.050563	0.030025	0.969975	0.030025	0.0205375
479	0.050563	0.030025	0.969975	0.030025	0.0205375
480	0.050563	0.030025	0.969975	0.030025	0.0205375
481	0.050563	0.030025	0.969975	0.030025	0.0205375
482	0.050563	0.030025	0.969975	0.030025	0.0205375
483	0.050563	0.030025	0.969975	0.030025	0.0205375
484	0.050563	0.030025	0.969975	0.030025	0.0205375
485	0.050563	0.030025	0.969975	0.030025	0.0205375
486	0.050563	0.030025	0.969975	0.030025	0.0205375
487	0.050563	0.030025	0.969975	0.030025	0.0205375
488	0.050563	0.030025	0.969975	0.030025	0.0205375
489	0.050563	0.030025	0.969975	0.030025	0.0205375
490	0.050563	0.030025	0.969975	0.030025	0.0205375
491	0.050563	0.030025	0.969975	0.030025	0.0205375
492	0.050563	0.030025	0.969975	0.030025	0.0205375
493	0.050563	0.030025	0.969975	0.030025	0.0205375
494	0.050563	0.030025	0.969975	0.030025	0.0205375
495	0.050563	0.030025	0.969975	0.030025	0.0205375
496	0.050563	0.030025	0.969975	0.030025	0.0205375
497	0.050563	0.030025	0.969975	0.030025	0.0205375
498	0.050563	0.030025	0.969975	0.030025	0.0205375
499	0.050563	0.030025	0.969975	0.030025	0.0205375
500	0.050563	0.030025	0.969975	0.030025	0.0205375
501	0.050563	0.030025	0.969975	0.030025	0.0205375
502	0.050563	0.030025	0.969975	0.030025	0.0205375
503	0.050563	0.030025	0.969975	0.030025	0.0205375
504	0.050563	0.030025	0.969975	0.030025	0.0205375
505	0.050563	0.030025	0.969975	0.030025	0.0205375
506	0.050563	0.030025	0.969975	0.030025	0.0205375
507	0.050563	0.030025	0.969975	0.030025	0.0205375
508	0.050563	0.030025	0.969975	0.030025	0.0205375
509	0.050563	0.030025	0.969975	0.030025	0.0205375
510	0.050563	0.030025	0.969975	0.030025	0.0205375
511	0.050563	0.030025	0.969975	0.030025	0.0205375
512	0.050563	0.030025	0.969975	0.030025	0.0205375
513	0.050563	0.030025	0.969975	0.030025	0.0205375
514	0.050563	0.030025	0.969975	0.030025	0.0205375
515	0.050563	0.030025	0.969975	0.030025	0.0205375
516	0.050563	0.030025	0.969975	0.030025	0.0205375
517	0.050563	0.030025	0.969975	0.030025	0.0205375
518	0.050563	0.030025	0.969975	0.030025	0.0205375
519	0.050563	0.030025	0.969975	0.030025	0.0205375
520	0.050563	0.030025	0.969975	0.030025	0.0205375
521	0.050563	0.030025	0.969975	0.030025	0.0205375
522	0.050563	0.030025	0.969975	0.030025	0.0205375
523	0.050563	0.030025	0.969975	0.030025	0.0205375
524	0.050563	0.030025	0.969975	0.030025	0.0205375
525	0.050563	0.030025	0.969975	0.030025	0.0205375
526	0.050563	0.030025	0.969975	0.030025	0.0205375
527	0.050563	0.030025	0.969975	0.030025	0.0205375
528	0.050563	0.030025	0.969975	0.030025	0.0205375
529	0.050563	0.030025	0.969975	0.030025	0.0205375
530	0.050563	0.030025	0.969975	0.030025	0.0205375
531	0.050563	0.030025	0.969975	0.030025	0.0205375
532	0.050563	0.030025	0.969975	0.030025	0.0205375
533	0.050563	0.030025	0.969975	0.030025	0.0205375
534	0.050563	0.030025	0.969975	0.030025	0.0205375
535	0.050563	0.030025	0.969975	0.030025	0.0205375
536	0.050563	0.030025	0.969975	0.030025	0.0205375
537	0.050563	0.030025	0.969975	0.030025	0.0205375
538	0.050563	0.030025	0.969975	0.030025	0.0205375
539	0.050563	0.030025	0.969975	0.030025	0.0205375
540	0.050563	0.030025	0.969975	0.030025	0.0205375
541	0.050563	0.030025	0.969975	0.030025	0.0205375
542	0.050563	0.030025	0.969975	0.030025	0.0205375
543	0.050563	0.030025	0.969975	0.030025	0.0205375
544	0.050563	0.030025	0.969975	0.030025	0.0205375
545	0.050563	0.030025	0.969975	0.030025	0.0205375
546	0.050563	0.030025	0.969975	0.030025	0.0205375
547	0.050563	0.030025	0.969975	0.030025	0.0205375
548	0.050563	0.030025	0.969975	0.030025	0.0205375
549	0.050563	0.030025	0.969975	0.030025	0.0205375
550	0.050563	0.030025	0.969975	0.030025	0.0205375
551	0.050563	0.030025	0.969975	0.030025	0.0205375
552	0.050563	0.030025	0.969975	0.030025	0.0205375
553	0.050563	0.030025	0.969975	0.030025	0.0205375
554	0.050563	0.030025	0.969975	0.030025	0.0205375
555	0.050563	0.030025	0.969975	0.030025	0.0205375
556	0.050563	0.030025	0.969975	0.030025	0.0205375
557	0.050563	0.030025	0.969975	0.030025	0.0205375
558	0.050563	0.030025	0.969975	0.030025	0.0205375
559	0.050563	0.030025	0.969975	0.030025	0.0205375
560	0.050563	0.030025	0.969975	0.030025	0.0205375
561	0.050563	0.030025	0.969975	0.030025	0.0205375
562	0.050563	0.030025	0.969975	0.030025	0.0205375
563	0.050563	0.030025	0.969975	0.030025	0.0205375
564	0.050563	0.030025	0.969975	0.030025	0.0205375
565	0.050563	0.030025	0.969975	0.030025	0.0205375
566	0.050563	0.030025	0.969975	0.030025	0.0205375
567	0.050563	0.030025	0.969975	0.030025	0.0205375
568	0.050563	0.030025	0.969975	0.030025	0.0205375
569	0.050563	0.030025	0.969975	0.030025	0.0205375
570	0.050563	0.030025	0.969975	0.030025	0.0205375
571	0.050563	0.030025	0.969975	0.030025	0.0205375
572	0.050563	0.030025	0.969975	0.030025	0.0205375
573	0.050563	0.030025	0.969975	0.030025	0.0205375
574	0.050563	0.030025	0.969975	0.030025	0.0205375
575	0.050563	0.030025	0.969975	0.030025	0.0205375
576	0.050563	0.030025	0.969975	0.030025	0.0205375
577	0.050563	0.030025	0.969975	0.030025	0.0205375
578	0.050563	0.030025	0.969975	0.030025	0.0205375
579	0.050563	0.030025	0.969975	0.030025	0.0205375
580	0.050563	0.030025	0.969975	0.030025	0.0205375
581	0.050563	0.030025	0.969975	0.030025	0.0205375
582	0.050563	0.030025	0.969975	0.030025	0.0205375
583	0.050563	0.030025	0.969975	0.030025	0.0205375
584	0.050563	0.030025	0.969975	0.030025	0.0205375
585	0.050563	0.030025	0.969975	0.030025	0.0205375
586	0.050563	0.030025	0.969975	0.030025	0.0205375
587	0.050563	0.030025	0.969975	0.030025	0.0205375
588	0.050563	0.030025	0.969975	0.030025	0.0205375
589	0.050563	0.030025	0.969975	0.030025	0.0205375
590	0.050563	0.030025	0.969975	0.030025	0.0205375
591	0.050563	0.030025	0.969975	0.030025	0.0205375
592	0.050563	0.030025	0.969975	0.030025	0.0205375
593	0.050563	0.030025	0.969975	0.030025	0.0205375
594	0.050563	0.030025	0.969975	0.030025	0.0205375
595	0.050563	0.030025	0.969975	0.030025	0.0205375
596	0.050563	0.030025	0.969975	0.030025	0.0205375
597	0.050563	0.030025	0.969975	0.030025	0.0205375
598	0.050563	0.030025	0.969975	0.030025	0.0205375
599	0.050563	0.030025	0.969975	0.030025	0.0205375
600	0.050563	0.030025	0.969975	0.030025	0.0205375
601	0.050563	0.030025	0.969975	0.030025	0.0205375
602	0.050563	0.030025	0.969975	0.030025	0.0205375
603	0.050563	0.030025	0.969975	0.030025	0.0205375
604	0.050563	0.030025	0.969975	0.030025	0.0205375
605	0.050563	0.030025	0.969975	0.030025	0.0205375
606	0.050563	0.030025	0.969975	0.030025	0.0205375
607	0.050563	0.030025	0.969975	0.030025	0.0205375
608	0.050563	0.030025	0.969975	0.030025	0.0205375
609	0.050563	0.030025	0.969975	0.030025	0.0205375
610	0.050563	0.030025	0.969975	0.030025	0.0205375
611	0.050563	0.030025	0.969975	0.030025	0.0205375
612	0.050563	0.030025	0.969975	0.030025	0.0205375
613	0.050563	0.030025	0.969975	0.030025	0.0205375
614	0.050563	0.030025	0.969975	0.030025	0.0205375
615	0.050563	0.030025	0.969975	0.030025	0.0205375
616	0.050563	0.030025	0.969975	0.030025	0.0205375
617	0.050563	0.030025	0.969975	0.030025	0.0205375
618	0.050563	0.030025	0.969975	0.030025	0.0205375
619	0.050563	0.030025	0.969975	0.030025	0.0205375
620	0.050563	0.030025	0.969975	0.030025	0.0205375
621	0.050563	0.030025	0.969975	0.030025	0.0205375
622	0.050563	0.030025	0.969975	0.030025	0.0205375
623	0.050563	0.030025	0.969975	0.030025	0.0205375
624	0.050563	0.030025	0.969975	0.030025	0.0205375
625	0.050563	0.030025	0.969975	0.030025	0.0205375
626	0.050563	0.030025	0.969975	0.030025	0.0205375
627	0.050563	0.030025	0.969975	0.030025	0.0205375
628	0.050563	0.030025	0.969975	0.030025	0.0205375
629	0.050563	0.030025	0.969975	0.030025	0.0205375
630	0.050563	0.030025	0.969975	0.030025	0.0205375
631	0.050563	0.030025	0.969975	0.030025	0.0205375
632	0.050563	0.030025	0.969975	0.030025	0.0205375
633	0.050563	0.030025	0.969975	0.030025	0.0205375
634	0.050563	0.030025	0.969975	0.030025	0.0205375
635	0.050563	0.030025	0.969975	0.030025	0.0205375
636	0.050563	0.030025	0.969975	0.030025	0.0205375
637	0.050563	0.030025	0.969975	0.030025	0.0205375
638	0.050563	0.030025	0.969975	0.030025	0.0205375
639	0.050563	0.030025	0.969975	0.030025	0.0205375
640	0.050563	0.030025	0.969975	0.030025	0.0205375
641	0.050563	0.030025	0.969975	0.030025	0.0205375
642	0.050563	0.030025	0.969975	0.030025	0.0205375
643	0.050563	0.030025	0.969975	0.030025	0.0205375
644	0.050563	0.030025	0.969975	0.030025	0.0205375
645	0.050563	0.030025	0.969975	0.030025	0.0205375
646	0.050563	0.030025	0.969975	0.030025	0.0205375
647	0.050563	0.030025	0.969975	0.030025	0.0205375
648	0.050563	0.030025	0.969975	0.030025	0.0205375
649	0.050563	0.030025	0.969975	0.030025	0.0205375
650	0.050563	0.030025	0.969975	0.030025	0.0205375
651	0.050563	0.030025	0.969975	0.030025	0.0205375
652	0.050563	0.030025	0.969975	0.030025	0.0205375
653	0.050563	0.030025	0.969975	0.030025	0.0205375
654	0.050563	0.030025	0.969975	0.030025	0.0205375
655	0.050563	0.030025	0.969975	0.030025	0.0205375
656	0.050563	0.030025	0.969975	0.030025	0.0205375
657	0.050563	0.030025	0.969975	0.030025	0.0205375
658	0.050563	0.030025	0.969975	0.030025	0.0205375
659	0.050563	0.030025	0.969975	0.030025	0.0205375
660	0.050563	0.030025	0.969975	0.030025	0.0205375
661	0.050563	0.030025	0.969975	0.030025	0.0205375
662	0.050563	0.030025	0.969975	0.030025	0.0205375
663	0.050563	0.030025	0.969975	0.030025	0.0205375
664	0.050563	0.030025	0.969975	0.030025	0.0205375
665	0.050563	0.030025	0.969975	0.030025	0.0205375
666	0.050563	0.030025	0.969975	0.030025	0.0205375
667	0.050563	0.030025	0.969975	0.030025	0.0205375
668	0.050563	0.030025	0.969975	0.030025	0.0205375
669	0.050563	0.030025	0.969975	0.030025	0.0205375
670	0.050563	0.030025	0.969975	0.030025	0.0205375
671	0.050563	0.030025	0.969975	0.030025	0.0205375
672	0.050563	0.030025	0.969975	0.030025	0.0205375
673	0.050563	0.030025	0.969975	0.030025	0.0205375
674	0.050563	0.030025	0.969975	0.030025	0.0205375
675	0.050563	0.030025	0.969975	0.030025	0.0205375
676	0.050563	0.030025	0.969975	0.030025	0.0205375
677	0.050563	0.030025	0.969975	0.030025	0.0205375
678	0.050563	0.030025	0.969975	0.030025	0.0205375
679	0.050563	0.030025	0.969975	0.030025	0.0205375
680	0.050563	0.030025	0.969975	0.030025	0.0205375
681	0.050563	0.030025	0.969975	0.030025	0.0205375
682	0.050563	0.030025	0.969975	0.030025	0.0205375
683	0.050563	0.030025	0.969975	0.030025	0.0205375
684	0.050563	0.030025	0.969975	0.030025	0.0205375
685	0.050563	0.030025	0.969975	0.030025	0.0205375
686	0.050563	0.030025	0.969975	0.030025	0.0205375
687	0.050563	0.030025	0.969975	0.030025	0.0205375
688	0.050563	0.030025	0.969975	0.030025	0.0205375
689	0.050563	0.030025	0.969975	0.030025	0.0205375
690	0.050563	0.030025	0.969975	0.030025	0.0205375
691	0.050563	0.030025	0.969975	0.030025	0.0205375
692	0.050563	0.030025	0.969975	0.030025	0.0205375
693	0.050563	0.030025	0.969975	0.030025	0.0205375
694	0.050563	0.030025	0.969975	0.030025	0.0205375
695	0.050563	0.030025	0.969975	0.030025	0.0205375
696	0.050563	0.030025	0.969975	0.030025	0.0205375
697	0.050563	0.030025	0.969975	0.030025	0.0205375
698	0.050563	0.030025	0.969975	0.030025	0.0205375
699	0.050563	0.030025	0.969975	0.030025	0.0205375
700	0.050563	0.030025	0.969975	0.030025	0.0205375
701	0.050563	0.030025	0.969975	0.030025	0.0205375
702	0.050563	0.030025	0.969975	0.030025	0.0205375
703	0.050563	0.030025	0.969975	0.030025	0.0205375
704	0.050563	0.030025	0.969975	0.030025	0.0205375
705	0.050563	0.030025	0.969975	0.030025	0.0205375
706	0.050563	0.030025	0.969975	0.030025	0.0205375
707	0.050563	0.030025	0.969975	0.030025	0.0205375
708	0.050563	0.030025	0.969975	0.030025	0.0205375
709	0.050563	0.030025	0.969975	0.030025	0.0205375
710	0.050563	0.030025	0.969975	0.030025	0.0205375
711	0.050563	0.030025	0.969975	0.030025	0.0205375
712	0.050563	0.030025	0.969975	0.030025	0.0205375
713	0.050563	0.030025	0.969975	0.030025	0.0205375
714	0.050563	0.030025	0.969975	0.030025	0.0205375
715	0.050563	0.030025	0.969975	0.030025	0.0205375
716	0.050563	0.030025	0.969975	0.030025	0.0205375
717	0.050563	0.030025	0.969975	0.030025	0.0205375
718	0.050563	0.030025	0.969975	0.030025	0.0205375
719	0.050563	0.030025	0.969975	0.030025	0.0205375
720	0.050563	0.030025	0.969975	0.030025	0.0205375
721	0.050563	0.030025	0.969975	0.030025	0.0205375
722	0.050563	0.030025	0.969975	0.030025	0.0205375
723	0.050563	0.030025	0.969975	0.030025	0.0205375
724	0.050563	0.030025	0.969975	0.030025	0.0205375
725	0.050563	0.030025	0.969975	0.030025	0.0205375
726	0.050563	0.030025	0.969975	0.030025	0.0205375
727	0.050563	0.030025	0.969975	0.030025	0.0205375
728	0.050563	0.030025	0.969975	0.030025	0.0205375
729	0.050563	0.030025	0.969975	0.030025	0.0205375
730	0.050563	0.030025	0.969975	0.030025	0.0205375
731	0.050563	0.030025	0.969975	0.030025	0.0205375
732	0.050563	0.030025	0.969975	0.030025	0.0205375
733	0.050563	0.030025	0.969975	0.030025	0.0205375
734	0.050563	0.030025	0.969975	0.030025	0.0205375
735	0.050563	0.030025	0.969975	0.030025	0.0205375
736	0.050563	0.030025	0.969975	0.030025	0.0205375
737	0.050563	0.030025	0.969975	0.030025	0.0205375
738	0.050563	0.030025	0.969975	0.030025	0.0205375
739	0.050563	0.030025	0.969975	0.030025	0.0205375
740	0.050563	0.030025	0.969975	0.030025	0.0205375
741	0.050563	0.030025	0.969975	0.030025	0.0205375
742	0.050563	0.030025	0.969975	0.030025	0.0205375
743	0.050563	0.030025	0.969975	0.030025	0.0205375
744	0.050563	0.030025	0.969975	0.030025	0.0205375
745	0.050563	0.030025	0.969975	0.030025	0.0205375
746	0.050563	0.030025	0.969975	0.030025	0.0205375
747	0.050563	0.030025	0.969975	0.030025	0.0205375
748	0.050563	0.030025	0.969975	0.030025	0.0205375
749	0.050563	0.030025	0.969975	0.030025	0.0205375
750	0.050563	0.030025	0.969975	0.030025	0.0205375
751	0.050563	0.030025	0.969975	0.030025	0.0205375
752	0.050563	0.030025	0.969975	0.030025	0.0205375
753	0.050563	0.030025	0.969975	0.030025	0.0205375
754	0.050563	0.030025	0.969975	0.030025	0.0205375
755	0.050563	0.030025	0.969975	0.030025	0.0205375
756	0.050563	0.030025	0.969975	0.030025	0.0205375
757	0.050563	0.030025	0.969975	0.030025	0.0205375
758	0.050563	0.030025	0.969975	0.030025	0.0205375
759	0.050563	0.030025	0.969975	0.030025	0.0205375
760	0.050563	0.030025	0.969975	0.030025	0.0205375
761	0.050563	0.030025	0.969975	0.030025	0.0205375
762	0.050563	0.030025	0.969975	0.030025	0.0205375
763	0.050563	0.030025	0.969975	0.030025	0.0205375
764	0.050563	0.030025	0.969975	0.030025	0.0205375
765	0.050563	0.030025	0.969975	0.030025	0.0205375
766	0.050563	0.030025	0.969975	0.030025	0.0205375
767	0.050563	0.030025	0.969975	0.030025	0.0205375
768	0.050563	0.030025	0.969975	0.030025	0.0205375
769	0.050563	0.030025	0.969975	0.030025	0.0205375
770	0.050563	0.030025	0.969975	0.030025	0.0205375
771	0.050563	0.030025	0.969975	0.030025	0.0205375
772	0.050563	0.030025	0.969975	0.030025	0.0205375
773	0.050563	0.030025	0.969975	0.030025	0.0205375
774	0.050563	0.030025	0.969975	0.030025	0.0205375
775	0.050563	0.030025	0.969975	0.030025	0.0205375
776	0.050563	0.030025	0.969975	0.030025	0.0205375
777	0.050563	0.030025	0.969975	0.030025	0.0205375
778	0.050563	0.030025	0.969975	0.030025	0.0205375
779	0.050563	0.030025	0.969975	0.030025	0.0205375
780	0.050563	0.030025	0.969975	0.030025	0.0205375
781	0.050563	0.030025	0.969975	0.030025	0.0205375
782	0.050563	0.030025	0.969975	0.030025	0.0205375
783	0.050563	0.030025	0.969975	0.030025	0.0205375
784	0.050563	0.030025	0.969975	0.030025	0.0205375
785	0.050563	0.030025	0.969975	0.030025	0.0205375
786	0.050563	0.030025	0.969975	0.030025	0.0205375
787	0.050563	0.030025	0.969975	0.030025	0.0205375
788	0.050563	0.030025	0.969975	0.030025	0.0205375
789	0.050563	0.030025	0.969975	0.030025	0.0205375
790	0.050563	0.030025	0.969975	0.030025	0.0205375
791	0.050563	0.030025	0.969975	0.030025	0.0205375
792	0.050563	0.030025	0.969975	0.030025	0.0205375
793	0.050563	0.030025	0.969975	0.030025	0.0205375
794	0.050563	0.030025	0.969975	0.030025	0.0205375
795	0.050563	0.030025	0.969975	0.030025	0.0205375
796	0.050563	0.030025	0.969975	0.030025	0.0205375
797	0.050563	0.030025	0.969975	0.030025	0.0205375
798	0.050563	0.030025	0.969975	0.030025	0.0205375
799	0.050563	0.030025	0.969975	0.030025	0.0205375
800	0.050563	0.030025	0.969975	0.030025	0.0205375
801	0.050563	0.030025	0.969975	0.030025	0.0205375
802	0.050563	0.030025	0.969975	0.030025	0.0205375
803	0.050563	0.030025	0.969975	0.030025	0.0205375
804	0.050563	0.030025	0.969975	0.030025	0.0205375
805	0.050563	0.030025	0.969975	0.030025	0.0205375
806	0.050563	0.030025	0.969975	0.030025	0.0205375
807	0.050563	0.030025	0.969975	0.030025	0.0205375
808	0.050563	0.030025	0.969975	0.030025	0.0205375
809	0.050563	0.030025	0.969975	0.030025	0.0205375
810	0.050563	0.030025	0.969975	0.030025	0.0205375
811	0.050563	0.030025	0.969975	0.030025	0.0205375
812	0.050563	0.030025	0.969975	0.030025	0.0205375
813	0.050563	0.030025	0.969975	0.030025	0.0205375
814	0.050563	0.030025	0.969975	0.030025	0.0205375
815	0.050563	0.030025	0.969975	0.030025	0.0205375
816	0.050563	0.030025	0.969975	0.030025	0.0205375
817	0.050563	0.030025	0.969975	0.030025	0.0205375
818	0.050563	0.030025	0.969975	0.030025	0.0205375
819	0.050563	0.030025	0.969975	0.030025	0.0205375
820	0.050563	0.030025	0.969975	0.030025	0.0205375
821	0.050563	0.030025	0.969975	0.030025	0.0205375
822	0.050563	0.030025	0.969975	0.030025	0.0205375
823	0.050563	0.030025	0.969975	0.030025	0.0205375
824	0.050563	0.030025	0.969975	0.030025	0.0205375
825	0.050563	0.030025	0.969975	0.030025	0.0205375
826	0.050563	0.030025	0.969975	0.030025	0.0205375
827	0.050563	0.030025	0.969975	0.030025	0.0205375
828	0.050563	0.030025	0.969975	0.030025	0.0205375
829	0.050563	0.030025	0.969975	0.030025	0.0205375
830	0.050563	0.030025	0.969975	0.030025	0.0205375
831	0.050563	0.030025	0.969975	0.030025	0.0205375
832	0.050563	0.030025	0.969975	0.030025	0.0205375
833	0.050563	0.030025	0.969975	0.030025	0.0205375
834	0.050563	0.030025	0.969975	0.030025	0.0205375
835	0.050563	0.030025	0.969975	0.030025	0.0205375
836	0.050563	0.030025	0.969975	0.030025	0.0205375
837	0.050563	0.030025	0.969975	0.030025	0.0205375
838	0.050563	0.030025	0.969975	0.030025	0.0205375
839	0.050563	0.030025	0.969975	0.030025	0.0205375
840	0.050563	0.030025	0.969975	0.030025	0.0205375
841	0.050563	0.030025	0.969975	0.030025	0.0205375
842	0.050563	0.030025	0.969975	0.030025	0.0205375
843	0.050563	0.030025	0.969975	0.030025	0.0205375
844	0.050563	0.030025	0.969975	0.030025	0.0205375
845	0.050563	0.030025	0.969975	0.030025	0.0205375
846	0.050563	0.030025	0.969975	0.030025	0.0205375
847	0.050563	0.030025	0.969975	0.030025	0.0205375
848	0.050563	0.030025	0.969975	0.030025	0.0205375
849	0.050563	0.030025	0.969975	0.030025	0.0205375
850	0.050563	0.030025	0.969975	0.030025	0.0205375
851	0.050563	0.030025	0.969975	0.030025	0.0205375
852	0.050563	0.030025	0.969975	0.030025	0.0205375
853	0.050563	0.030025	0.969975	0.030025	0.0205375
854	0.050563	0.030025	0.969975	0.030025	0.0205375
855	0.050563	0.030025	0.969975	0.030025	0.0205375
856	0.050563	0.030025	0.969975	0.030025	0.0205375
857	0.050563	0.030025	0.969975	0.030025	0.0205375
858	0.050563	0.030025	0.969975	0.030025	0.0205375
859	0.050563	0.030025	0.969975	0.030025	0.0205375
860	0.050563	0.030025	0.969975	0.030025	0.0205375
861	0.050563	0.030025	0.969975	0.030025	0.0205375
862	0.050563	0.030025	0.969975	0.030025	0.0205375
863	0.050563	0.030025	0.969975	0.030025	0.0205375
864	0.050563	0.030025	0.969975	0.030025	0.0205375
865	0.050563	0.030025	0.969975	0.030025	0.0205375
866	0.050563	0.030025	0.969975	0.030025	0.0205375
867	0.050563	0.030025	0.969975	0.030025	0.0205375
868	0.050563	0.030025	0.969975	0.030025	0.0205375
869	0.050563	0.030025	0.969975	0.030025	0.0205375
870	0.050563	0.030025	0.969975	0.030025	0.0205375
871	0.050563	0.030025	0.969975	0.030025	0.0205375
872	0.050563	0.030025	0.969975	0.030025	0.0205375
873	0.050563	0.030025	0.969975	0.030025	0.0205375
874	0.050563	0.030025	0.969975	0.030025	0.0205375
875	0.050563	0.030025	0.969975	0.030025	0.0205375
876	0.050563	0.030025	0.969975	0.030025	0.0205375
877	0.050563	0.030025	0.969975	0.030025	0.0205375
878	0.050563	0.030025	0.969975	0.030025	0.0205375
879	0.050563	0.030025	0.969975	0.030025	0.0205375
880	0.050563	0.030025	0.969975	0.030025	0.0205375
881	0.050563	0.030025	0.969975	0.030025	0.0205375
882	0.050563	0.030025	0.969975	0.030025	0.0205375
883	0.050563	0.030025	0.969975	0.030025	0.0205375
884	0.050563	0.030025	0.969975	0.030025	0.0205375
885	0.050563	0.030025	0.969975	0.030025	0.0205375
886	0.050563	0.030025	0.969975	0.030025	0.0205375
887	0.050563	0.030025	0.969975	0.030025	0.0205375
888	0.050563	0.030025	0.969975	0.030025	0.0205375
889	0.050563	0.030025	0.969975	0.030025	0.0205375
890	0.050563	0.030025	0.969975	0.030025	0.0205375
891	0.050563	0.030025	0.969975	0.030025	0.0205375
892	0.050563	0.030025	0.969975	0.030025	0.0205375
893	0.050563	0.030025	0.969975	0.030025	0.0205375
894	0.050563	0.030025	0.969975	0.030025	0.0205375
895	0.050563	0.030025	0.969975	0.030025	0.0205375
896	0.050563	0.030025	0.969975	0.030025	0.0205375
897	0.050563	0.030025	0.969975	0.030025	0.0205375
898	0.050563	0.030025	0.969975	0.030025	0.0205375
899	0.050563	0.030025	0.969975	0.030025	0.0205375
900	0.050563	0.030025	0.969975	0.030025	0.0205375
901	0.050563	0.030025	0.969975	0.030025	0.0205375
902	0.050563	0.030025	0.969975	0.030025	0.0205375
903	0.050563	0.030025	0.969975	0.030025	0.0205375
904	0.050563	0.030025	0.969975	0.030025	0.0205375
905	0.050563	0.030025	0.969975	0.030025	0.0205375
906	0.050563	0.030025	0.969975	0.030025	0.0205375
907	0.050563	0.030025	0.969975	0.030025	0.0205375
908	0.050563	0.030025	0.969975	0.030025	0.0205375
909	0.050563	0.030025	0.969975	0.030025	0.0205375
910	0.050563	0.030025	0.969975	0.030025	0.0205375
911	0.050563	0.030025	0.969975	0.030025	0.0205375
912	0.050563	0.030025	0.969975	0.030025	0.0205375
913	0.050563	0.030025	0.969975	0.030025	0.0205375
914	0.050563	0.030025	0.969975	0.030025	0.0205375
915	0.050563	0.030025	0.969975	0.030025	0.0205375
916	0.050563	0.030025	0.969975	0.030025	0.0205375
917	0.050563	0.030025	0.969975	0.030025	0.0205375
918	0.050563	0.030025	0.969975	0.030025	0.0205375
919	0.050563	0.030025	0.969975	0.030025	0.0205375
920	0.050563	0.030025	0.969975	0.030025	0.0205375
921	0.050563	0.030025	0.969975	0.030025	0.0205375
922	0.050563	0.030025	0.969975	0.030025	0.0205375
923	0.050563	0.030025	0.969975	0.030025	0.0205375
924	0.050563	0.030025	0.969975	0.030025	0.0205375
925	0.050563	0.030025	0.969975	0.030025	0.0205375
926	0.050563	0.030025	0.969975	0.030025	0.0205375
927	0.050563	0.030025	0.969975	0.030025	0.0205375
928	0.050563	0.030025	0.969975	0.030025	0.0205375
929	0.050563	0.030025	0.969975	0.030025	0.0205375
930	0.050563	0.030025	0.969975	0.030025	0.0205375
931	0.050563	0.030025	0.969975	0.030025	0.0205375
932	0.050563	0.030025	0.969975	0.030025	0.0205375
933	0.050563	0.030025	0.969975	0.030025	0.0205375
934	0.050563	0.030025	0.969975	0.030025	0.0205375
935	0.050563	0.030025	0.969975	0.030025	0.0205375
936	0.050563	0.030025	0.969975	0.030025	0.0205375
937	0.050563	0.030025	0.969975	0.030025	0.0205375
938	0.050563	0.030025	0.969975	0.030025	0.0205375
939	0.050563	0.030025	0.969975	0.030025	0.0205375
940	0.050563	0.030025	0.969975	0.030025	0.0205375
941	0.050563	0.030025	0.969975	0.030025	0.0205375
942	0.050563	0.030025	0.969975	0.030025	0.0205375
943	0.050563	0.030025	0.969975	0.030025	0.0205375
944	0.050563	0.030025	0.969975	0.030025	0.0205375
945	0.050563	0.030025	0.969975	0.030025	0.0205375
946	0.050563	0.030025	0.969975	0.030025	0.0205375
947	0.050563	0.030025	0.969975	0.030025	0.0205375
948	0.050563	0.030025	0.969975	0.030025	0.0205375
949	0.050563	0.030025	0.969975	0.030025	0.0205375
950	0.050563	0.030025	0.969975	0.030025	0.0205375
951	0.050563	0.030025	0.969975	0.030025	0.0205375
952	0.050563	0.030025	0.969975	0.030025	0.0205375
953	0.050563	0.030025	0.969975	0.030025	0.0205375
954	0.050563	0.030025	0.969975	0.030025	0.0205375
955	0.050563	0.030025	0.969975	0.030025	0.0205375
956	0.050563	0.030025	0.969975	0.030025	0.0205375
957	0.050563	0.030025	0.969975	0.030025	0.0205375
958	0.050563	0.030025	0.969975	0.030025	0.0205375
959	0.050563	0.030025	0.969975	0.030025	0.0205375
960	0.050563	0.030025	0.969975	0.030025	0.0205375
961	0.050563	0.030025	0.969975	0.030025	0.0205375
962	0.050563	0.030025	0.969975	0.030025	0.0205375
963	0.050563	0.030025	0.969975	0.030025	0.0205375
964	0.050563	0.030025	0.969975	0.030025	0.0205375
965	0.050563	0.030025	0.969975	0.030025	0.0205375
966	0.050563	0.030025	0.969975	0.030025	0.0205375
967	0.050563	0.030025	0.969975	0.030025	0.0205375
968	0.050563	0.030025	0.969975	0.030025	0.0205375
969	0.050563	0.030025	0.969975	0.030025	0.0205375
970	0.050563	0.030025	0.969975	0.030025	0.0205375
971	0.050563	0.030025	0.969975	0.030025	0.0205375
972	0.050563	0.030025	0.969975	0.030025	0.0205375
973	0.050563	0.030025	0.969975	0.030025	0.0205375
974	0.050563	0.030025	0.969975	0.030025	0.0205375
975	0.050563	0.030025	0.969975	0.030025	0.0205375
976	0.050563	0.030025	0.969975	0.030025	0.0205375
977	0.050563	0.030025	0.969975	0.030025	0.0205375
978	0.050563	0.030025	0.969975	0.030025	0.0205375
979	0.050563	0.030025	0.969975	0.030025	0.0205375
980	0.050563	0.030025	0.969975	0.030025	0.0205375
981	0.050563	0.030025	0.969975	0.030025	0.0205375
982	0.050563	0.030025	0.969975	0.030025	0.0205375
983	0.050563	0.030025	0.969975	0.030025	0.0205375
984	0.050563	0.030025	0.969975	0.030025	0.0205375
985	0.050563	0.030025	0.969975	0.030025	0.0205375
986	0.050563	0.030025	0.969975	0.030025	0.0205375
987	0.050563	0.030025	0.969975	0.030025	0.0205375
988	0.050563	0.030025	0.969975	0.030025	0.0205375
989	0.050563	0.030025	0.969975	0.030025	0.0205375
990	0.050563	0.030025	0.969975	0.030025	0.0205375
991	0.050563	0.030025	0.969975	0.030025	0.0205375
992	0.050563	0.030025	0.969975	0.030025	0.0205375
993	0.050563	0.030025	0.969975	0.030025	0.0205375
994	0.050563	0.030025	0.969975	0.030025	0.0205375
995	0.050563	0.030025	0.969975	0.030025	0.0205375
996	0.050563	0.030025	0.969975	0.030025	0.0205375
997	0.050563	0.030025	0.969975	0.030025	0.0205375
998	0.050563	0.030025	0.969975	0.030025	0.0205375
999	0.050563	0.030025	0.969975	0.030025	0.0205375
1000	0.050563	0.030025	0.969975	0.030025	0.0205375
1001	0.050563	0.030025	0.969975	0.030025	0.0205375
1002	0.050563	0.030025	0.969975	0.030025	0.0205375
1003	0.050563	0.030025	0.969975	0.030025	0.0205375
1004	0.050563	0.030025	0.969975	0.030025	0.0205375
1005	0.050563	0.030025	0.969975	0.030025	0.0205375
1006	0.050563	0.030025	0.969975	0.030025	0.0205375
1007	0.050563	0.030025	0.969975	0.030025	0.0205375
1008	0.050563	0.030025	0.969975	0.030025	0.0205375
1009	0.050563	0.030025	0.969975	0.030025	0.0205375
1010	0.050563	0.030025	0.969975	0.030025	0.0205375
1011	0.050563	0.030025	0.969975	0.030025	0.0205375
1012	0.050563	0.030025	0.969975	0.030025	0.0205375
1013	0.050563	0.030025	0.969975	0.030025	0.0205375
1014	0.050563	0.030025	0.969975	0.030025	0.0205375
1015	0.050563	0.030025	0.969975	0.030025	0.0205375
1016	0.050563	0.030025	0.969975	0.030025	0.0205375
1017	0.050563	0.030025	0.969975	0.030025	0.0205375
1018	0.050563	0.030025	0.969975	0.030025	0.0205375
1019	0.050563	0.030025	0.969975	0.030025	0.0205375
1020	0.050563	0.030025	0.969975	0.030025	0.0205375
1021	0.050563	0.030025	0.969975	0.030025	0.0205375
1022	0.050563	0.030025	0.969975	0.030025	0.0205375
1023	0.050563	0.030025	0.969975	0.030025	0.0205375
1024	0.050563	0.030025	0.969975	0.030025	0.0205375
1025	0.050563	0.030025	0.969975	0.030025	0.0205375
1026	0.050563	0.030025	0.969975	0.030025	0.0205375
1027	0.050563	0.030025	0.969975	0.030025	0.0205375
1028	0.050563	0.030025	0.969975	0.030025	0.0205375
1029	0.050563	0.030025	0.969975	0.030025	0.0205375
1030	0.050563	0.030025	0.969975	0.030025	0.0205375
1031	0.050563	0.030025	0.969975	0.030025	0.0205375
1032	0.050563	0.030025	0.969975	0.030025	0.0205375
1033	0.050563	0.030025	0.969975	0.030025	0.0205375
1034	0.050563	0.030025	0.969975	0.030025	0.0205375
1035	0.050563	0.030025	0.969975	0.030025	0.0205375
1036	0.050563	0.030025	0.969975	0.030025	0.0205375
1037	0.050563	0.030025	0.969975	0.030025	0.0205375
1038	0.050563	0.030025	0.969975	0.030025	0.0205375
1039	0.050563	0.030025	0.969975	0.030025	0.0205375
1040	0.050563	0.030025	0.969975	0.030025	0.0205375
1041	0.050563	0.030025	0.969975	0.030025	0.0205375
1042	0.050563	0.030025	0.969975	0.030025	0.0205375
1043	0.050563	0.030025	0.969975	0.030025	0.0205375
1044	0.050563	0.030025	0.969975	0.030025	0.0205375
1045	0.050563	0.030025	0.969975	0.030025	0.0205375
1046	0.050563	0.030025	0.969975	0.030025	0.0205375
1047	0.050563	0.030025	0.969975	0.030025	0.0205375
1048	0.050563	0.030025	0.969975	0.030025	0.0205375
1049	0.050563	0.030025	0.969975	0.030025	0.0205375
1050	0.050563	0.030025	0.969975	0.030025	0.0205375
1051	0.050563	0.030025	0.969975	0.030025	0.0205375
1052	0.050563	0.030025	0.969975	0.030025	0.0205375
1053	0.050563	0.030025	0.969975	0.030025	0.0205375
1054	0.050563	0.030025	0.969975	0.030025	0.0205375
1055	0.050563	0.030025	0.969975	0.030025	0.0205375
1056	0.050563	0.030025	0.969975	0.030025	0.0205375
1057	0.050563	0.030025	0.969975	0.030025	0.0205375
1058	0.050563	0.030025	0.969975	0.030025	0.0205375
1059	0.050563	0.030025	0.969975	0.030025	0.0205375
1060	0.050563	0.030025	0.969975	0.030025	0.0205375
1061	0.050563	0.030025	0.969975	0.030025	0.0205375
1062	0.050563	0.030025	0.969975	0.030025	0.0205375
1063	0.050563	0.030025	0.969975	0.030025	0.0205375
1064	0.050563	0.030025	0.969975	0.030025	0.0205375
1065	0.050563	0.030025	0.969975	0.030025	0.0205375
1066	0.050563	0.030025	0.969975	0.030025	0.0205375
1067	0.050563	0.030025	0.969975	0.030025	0.0205375
1068	0.050563	0.030025	0.969975	0.030025	0.0205375
1069	0.050563	0.030025	0.969975	0.030025	0.0205375
1070	0.050563	0.030025	0.969975	0.030025	0.0205375
1071	0.050563	0.030025	0.969975	0.030025	0.0205375
1072	0.050563	0.030025	0.969975	0.030025	0.0205375
1073	0.050563	0.030025	0.969975	0.030025	0.0205375
1074	0.050563	0.030025	0.969975	0.030025	0.0205375
1075	0.050563	0.030025	0.969975	0.030025	0.0205375
1076	0.050563	0.030025	0.969975	0.030025	0.0205375
1077	0.050563	0.030025	0.969975	0.030025	0.0205375
1078	0.050563	0.030025	0.969975	0.030025	0.0205375
1079	0.050563	0.030025	0.969975	0.030025	0.0205375
1080	0.050563	0.030025	0.969975	0.030025	0.0205375
1081	0.050563	0.030025	0.969975	0.030025	0.0205375
1082	0.050563	0.030025	0.969975	0.030025	0.0205375
1083	0.050563	0.030025	0.969975	0.030025	0.0205375
1084	0.050563	0.030025	0.969975	0.030025	0.0205375
1085	0.050563	0.030025	0.969975	0.030025	0.0205375
1086	0.050563	0.030025	0.969975	0.030025	0.0205375
1087	0.050563	0.030025	0.969975	0.030025	0.0205375
1088	0.050563	0.030025	0.969975	0.030025	0.0205375
1089	0.050563	0.030025	0.969975	0.030025	0.0205375
1090	0.050563	0.030025	0.969975	0.030025	0.0205375
1091	0.050563	0.030025	0.969975	0.030025	0.0205375
1092	0.050563	0.030025	0.969975	0.030025	0.0205375
1093	0.050563	0.030025	0.969975	0.030025	0.0205375
1094	0.050563	0.030025	0.969975	0.030025	0.0205375
1095	0.050563	0.030025	0.969975	0.030025	0.0205375
1096	0.050563	0.030025	0.969975	0.030025	0.0205375
1097	0.050563	0.030025	0.969975	0.030025	0.0205375
1098	0.050563	0.030025	0.969975	0.030025	0.0205375
1099	0.050563	0.030025	0.969975	0.030025	0.0205375
1100	0.050563	0.030025	0.969975	0.030025	0.0205375
1101	0.050563	0.030025	0.969975	0.030025	0.0205375
1102	0.050563	0.030025	0.969975	0.030025	0.0205375
1103	0.050563	0.030025	0.969975	0.030025	0.0205375
1104	0.050563	0.030025	0.969975	0.030025	0.0205375
1105	0.050563	0.030025	0.969975	0.030025	0.0205375
1106	0.050563	0.030025	0.969975	0.030025	0.0205375
1107	0.050563	0.030025	0.969975	0.030025	0.0205375
1108	0.050563	0.030025	0.969975	0.030025	0.0205375
1109	0.050563	0.030025	0.969975	0.030025	0.0205375
1110	0.050563	0.030025	0.969975	0.030025	0.0205375
1111	0.050563	0.030025	0.969975	0.030025	0.0205375
1112	0.050563	0.030025	0.969975	0.030025	0.0205375
1113	0.050563	0.030025	0.969975	0.030025	0.0205375
1114	0.050563	0.030025	0.969975	0.030025	0.0205375
1115	0.050563	0.030025	0.969975	0.030025	0.0205375
1116	0.050563	0.030025	0.969975	0.030025	0.0205375
1117	0.050563	0.030025	0.969975	0.030025	0.0205375
1118	0.050563	0.030025	0.969975	0.030025	0.0205375
1119	0.050563	0.030025	0.969975	0.030025	0.0205375
1120	0.050563	0.030025	0.969975	0.030025	0.0205375
1121	0.050563	0.030025	0.969975	0.030025	0.0205375
1122	0.050563	0.030025	0.969975	0.030025	0.0205375
1123	0.050563	0.030025	0.969975	0.030025	0.0205375
1124	0.050563	0.030025	0.969975	0.030025	0.0205375
1125	0.050563	0.030025	0.969975	0.030025	0.0205375
1126	0.050563	0.030025	0.969975	0.030025	0.0205375
1127	0.050563	0.030025	0.969975	0.030025	0.0205375
1128	0.050563	0.030025	0.969975	0.030025	0.0205375
1129	0.050563	0.030025	0.969975	0.030025	0.0205375
1130	0.050563	0.030025	0.969975	0.030025	0.0205375
1131	0.050563	0.030025	0.969975	0.030025	0.0205375
1132	0.050563	0.030025	0.969975	0.030025	0.0205375
1133	0.050563	0.030025	0.969975	0.030025	0.0205375
1134	0.050563	0.030025	0.969975	0.030025	0.0205375
1135	0.050563	0.030025	0.969975	0.030025	0.0205375
1136	0.050563	0.030025	0.969975	0.030025	0.0205375
1137	0.050563	0.030025	0.969975	0.030025	0.0205375
1138	0.050563	0.030025	0.969975	0.030025	0.0205375
1139	0.050563	0.030025	0.969975	0.030025	0.0205375
1140	0.050563	0.030025	0.969975	0.030025	0.0205375
1141	0.050563	0.030025	0.969975	0.030025	0.0205375
1142	0.050563	0.030025	0.969975	0.030025	0.0205375
1143	0.050563	0.030025	0.969975	0.030025	0.0205375
1144	0.050563	0.030025	0.969975	0.030025	0.0205375
1145	0.050563	0.030025	0.969975	0.030025	0.0205375
1146	0.050563	0.030025	0.969975	0.030025	0.0205375
1147	0.050563	0.030025	0.969975	0.030025	0.0205375
1148	0.050563	0.030025	0.969975	0.030025	0.0205375
1149	0.050563	0.030025	0.969975	0.030025	0.0205375
1150	0.050563	0.030025	0.969975	0.030025	0.0205375
1151	0.050563	0.030025	0.969975	0.030025	0.0205375
1152	0.050563	0.030025	0.969975	0.030025	0.0205375
1153	0.050563	0.030025	0.969975	0.030025	0.0205375
1154	0.050563	0.030025	0.969975	0.030025	0.0205375
1155	0.050563	0.030025	0.969975	0.030025	0.0205375
1156	0.050563	0.030025	0.969975	0.030025	0.0205375
1157	0.050563	0.030025	0.969975	0.030025	0.0205375
1158	0.050563	0.030025	0.969975	0.030025	0.0205375
1159	0.050563	0.030025	0.969975	0.030025	0.0205375
1160	0.050563	0.030025	0.969975	0.030025	0.0205375
1161	0.050563	0.030025	0.969975	0.030025	0.0205375
1162	0.050563	0.030025	0.969975	0.030025	0.0205375
1163	0.050563	0.030025	0.969975	0.030025	0.0205375
1164	0.050563	0.030025	0.969975	0.030025	0.0205375
1165	0.050563	0.030025	0.969975	0.030025	0.0205375
1166	0.050563	0.030025	0.969975	0.030025	0.0205375
1167	0.050563	0.030025	0.969975	0.030025	0.0205375
1168	0.050563	0.030025	0.969975	0.030025	0.0205375
1169	0.050563	0.030025	0.969975	0.030025	0.0205375
1170	0.050563	0.030025	0.969975	0.030025	0.0205375
1171	0.050563	0.030025	0.969975	0.030025	0.0205375
1172	0.050563	0.030025	0.969975	0.030025	0.0205375
1173	0.050563	0.030025	0.969975	0.030025	0.0205375
1174	0.050563	0.030025	0.969975	0.030025	0.0205375
1175	0.050563	0.030025	0.969975	0.030025	0.0205375
1176	0.050563	0.030025	0.969975	0.030025	0.0205375
1177	0.050563	0.030025	0.969975	0.030025	0.0205375
1178	0.050563	0.030025	0.969975	0.030025	0.0205375
1179	0.050563	0.030025	0.969975	0.030025	0.0205375
1180	0.050563	0.030025	0.969975	0.030025	0.0205375
1181	0.050563	0.030025	0.969975	0.030025	0.0205375
1182	0.050563	0.030025	0.969975	0.030025	0.0205375
1183	0.050563	0.030025	0.969975	0.030025	0.0205375
1184	0.050563	0.030025	0.969975	0.030025	0.0205375
1185	0.050563	0.030025	0.969975	0.030025	0.0205375
1186	0.050563	0.030025	0.969975	0.030025	0.0205375
1187	0.050563	0.030025	0.969975	0.030025	0.0205375
1188	0.050563	0.030025	0.969975	0.030025	0.0205375
1189	0.050563	0.030025	0.969975	0.030025	0.0205375
1190	0.050563	0.030025	0.969975	0.030025	0.0205375
1191	0.050563	0.030025	0.969975	0.030025	0.0205375
1192	0.050563	0.030025	0.969975	0.030025	0.0205375
1193	0.050563	0.030025	0.969975	0.030025	0.0205375
1194	0.050563	0.030025	0.969975	0.030025	0.0205375
1195	0.050563	0.030025	0.969975	0.030025	0.0205375
1196	0.050563	0.030025	0.969975	0.030025	0.0205375
1197	0.050563	0.030025	0.969975	0.030025	0.0205375
1198	0.050563	0.030025	0.969975	0.030025	0.0205375
1199	0.050563	0.030025	0.969975	0.030025	0.0205375
1200	0.050563	0.030025	0.969975	0.030025	0.0205375
1201	0.050563	0.030025	0.969975	0.030025	0.0205375
1202	0.050563	0.030025	0.969975	0.030025	0.0205375
1203	0.050563	0.030025	0.969975	0.030025	0.0205375
1204	0.050563	0.030025	0.969975	0.030025	0.0205375
1205	0.050563	0.030025	0.969975	0.030025	0.0205375
1206	0.050563	0.030025	0.969975	0.030025	0.0205375
1207	0.050563	0.030025	0.969975	0.030025	0.0205375
1208	0.050563	0.030025	0.969975	0.030025	0.0205375
1209	0.050563	0.030025	0.969975	0.030025	0.0205375
1210	0.050563	0.030025	0.969975	0.030025	0.0205375
1211	0.050563	0.030025	0.969975	0.030025	0.0205375
1212	0.050563	0.030025	0.969975	0.030025	0.0205375
1213	0.050563	0.030025	0.969975	0.030025	0.0205375
1214	0.050563	0.030025	0.969975	0.030025	0.0205375
1215	0.050563	0.030025	0.969975	0.030025	0.0205375
1216	0.050563	0.030025	0.969975	0.030025	0.0205375
1217	0.050563	0.030025	0.969975	0.030025	0.0205375
1218	0.050563	0.030025	0.969975	0.030025	0.0205375
1219	0.050563	0.030025	0.969975	0.030025	0.0205375
1220	0.050563	0.030025	0.969975	0.030025	0.0205375
1221	0.050563	0.030025	0.969975	0.030025	0.0205375
1222	0.050563	0.030025	0.969975	0.030025	0.0205375
1223	0.050563	0.030025	0.969975	0.030025	0.0205375
1224	0.050563	0.030025	0.969975	0.030025	0.0205375
1225	0.050563	0.030025	0.969975	0.030025	0.0205375
1226	0.050563	0.030025	0.969975	0.030025	0.0205375
1227	0.050563	0.030025	0.969975	0.030025	0.0205375
1228	0.050563	0.030025	0.969975	0.030025	0.0205375
1229	0.050563	0.030025	0.969975	0.030025	0.0205375
1230	0.050563	0.030025	0.969975	0.030025	0.0205375
1231	0.050563	0.030025	0.969975	0.030025	0.0205375
1232	0.050563	0.030025	0.969975	0.030025	0.0205375
1233	0.050563	0.030025	0.969975	0.030025	0.0205375
1234	0.050563	0.030025	0.969975	0.030025	0.0205375
1235	0.050563	0.030025	0.969975	0.030025	0.0205375
1236	0.050563	0.030025	0.969975	0.030025	0.0205375
1237	0.050563	0.030025	0.969975	0.030025	0.0205375
1238	0.050563	0.030025	0.969975	0.030025	0.0205375
1239	0.050563	0.030025	0.969975	0.030025	0.0205375
1240	0.050563	0.030025	0.969975	0.030025	0.0205375
1241	0.050563	0.030025	0.969975	0.030025	0.0205375
1242	0.050563	0.030025	0.969975	0.030025	0.0205375
1243	0.050563	0.030025	0.969975	0.030025	0.0205375
1244	0.050563	0.030025	0.969975	0.030025	0.0205375
1245	0.050563	0.030025	0.969975	0.030025	0.0205375
1246	0.050563	0.030025	0.969975	0.030025	0.0205375
1247	0.050563	0.030025	0.969975	0.030025	0.0205375
1248	0.050563	0.030025	0.969975	0.030025	0.0205375
1249	0.050563	0.030025	0.969975	0.030025	0.0205375
1250	0.050563	0.030025	0.969975	0.030025	0.0205375
1251	0.050563	0.030025	0.969975	0.030025	0.0205375
1252	0.050563	0.030025	0.969975	0.030025	0.0205375
1253	0.050563	0.030025	0.969975	0.030025	0.0205375
1254	0.050563	0.030025	0.969975	0.030025	0.0205375
1255	0.050563	0.030025	0.969975	0.030025	0.0205375
1256	0.050563	0.030025	0.969975	0.030025	0.0205375
1257	0.050563	0.030025	0.969975	0.030025	0.0205375
1258	0.050563	0.030025	0.969975	0.030025	0.0205375
1259	0.050563	0.030025	0.969975	0.030025	0.0205375
1260	0.050563	0.030025	0.969975	0.030025	0.0205375
1261	0.050563	0.030025	0.969975	0.030025	0.0205375
1262	0.050563	0.030025	0.969975	0.030025	0.0205375
1263	0.050563	0.030025	0.969975	0.030025	0.0205375
1264	0.050563	0.030025	0.969975	0.030025	0.0205375
1265	0.050563	0.030025	0.969975	0.030025	0.0205375
1266	0.050563	0.030025	0.969975	0.030025	0.0205375
1267	0.050563	0.030025	0.969975	0.030025	0.0205375
1268	0.050563	0.030025	0.969975	0.030025	0.0205375
1269	0.050563	0.030025	0.969975	0.030025	0.0205375
1270	0.050563	0.030025	0.969975	0.030025	0.0205375
1271	0.050563	0.030025	0.969975	0.030025	0.0205375
1272	0.050563	0.030025	0.969975	0.030025	0.0205375
1273	0.050563	0.030025	0.969975	0.030025	0.0205375
1274	0.050563	0.030025	0.969975	0.030025	0.0205375
1275	0.050563	0.030025	0.969975	0.030025	0.0205375
1276	0.050563	0.030025	0.969975	0.030025	0.0205375
1277	0.050563	0.030025	0.969975	0.030025	0.0205375
1278	0.050563	0.030025	0.969975	0.030025	0.0205375
1279	0.050563	0.030025	0.969975	0.030025	0.0205375
1280	0.050563	0.030025	0.969975	0.030025	0.0205375
1281	0.050563	0.030025	0.969975	0.030025	0.0205375
1282	0.050563	0.030025	0.969975	0.030025	0.0205375
1283	0.050563	0.030025	0.969975	0.030025	0.0205375
1284	0.050563	0.030025	0.969975	0.030025	0.0205375
1285	0.050563	0.030025	0.969975	0.030025	0.0205375
1286	0.050563	0.030025	0.969975	0.030025	0.0205375
1287	0.050563	0.030025	0.969975	0.030025	0.0205375
1288	0.050563	0.030025	0.969975	0.030025	0.0205375
1289	0.050563	0.030025	0.969975	0.030025	0.0205375
1290	0.050563	0.030025	0.969975	0.030025	0.0205375
1291	0.050563	0.030025	0.969975	0.030025	0.0205375
1292	0.050563	0.030025	0.969975	0.030025	0.0205375
1293	0.050563	0.030025	0.969975	0.030025	0.0205375
1294	0.050563	0.030025	0.969975	0.030025	0.0205375
1295	0.050563	0.030025	0.969975	0.030025	0.0205375
1296	0.050563	0.030025	0.969975	0.030025	0.0205375
1297	0.050563	0.030025	0.969975	0.030025	0.0205375
1298	0.050563	0.030025	0.969975	0.030025	0.0205375
1299	0.050563	0.030025	0.969975	0.030025	0.0205375
1300	0.050563	0.030025	0.969975	0.030025	0.0205375
1301	0.050563	0.030025	0.969975	0.030025	0.0205375
1302	0.050563	0.030025	0.969975	0.030025	0.0205375
1303	0.050563	0.030025	0.969975	0.030025	0.0205375
1304	0.050563	0.030025	0.969975	0.030025	0.0205375
1305	0.050563	0.030025	0.969975	0.030025	0.0205375
1306	0.050563	0.030025	0.969975	0.030025	0.0205375
1307	0.050563	0.030025	0.969975	0.030025	0.0205375
1308	0.050563	0.030025	0.969975	0.030025	0.0205375
1309	0.050563	0.030025	0.969975	0.030025	0.0205375
1310	0.050563	0.030025	0.969975	0.030025	0.0205375
1311	0.050563	0.030025	0.969975	0.030025	0.0205375
1312	0.050563	0.030025	0.969975	0.030025	0.0205375
1313	0.050563	0.030025	0.969975	0.030025	0.0205375
1314	0.050563	0.030025	0.969975	0.030025	0.0205375
1315	0.050563	0.030025	0.969975	0.030025	0.0205375
1316	0.050563	0.030025	0.969975	0.030025	0.0205375
1317	0.050563	0.030025	0.969975	0.030025	0.0205375
1318	0.050563	0.030025	0.969975	0.030025	0.0205375
1319	0.050563	0.030025	0.969975	0.030025	0.0205375
1320	0.050563	0.030025	0.969975	0.030025	0.0205375
1321	0.050563	0.030025	0.969975	0.030025	0.0205375
1322	0.050563	0.030025	0.969975	0.030025	0.0205375
1323	0.050563	0.030025	0.969975	0.030025	0.0205375
1324	0.050563	0.030025	0.969975	0.030025	0.0205375
1325	0.050563	0.030025	0.969975	0.030025	0.0205375
1326	0.050563	0.030025	0.969975	0.030025	0.0205375
1327	0.050563	0.030025	0.969975	0.030025	0.0205375
1328	0.050563	0.030025	0.969975	0.030025	0.0205375
1329	0.050563	0.030025	0.969975	0.030025	0.0205375
1330	0.050563	0.030025	0.969975	0.030025	0.0205375
1331	0.050563	0.030025	0.969975	0.030025	0.0205375
1332	0.050563	0.030025	0.969975	0.030025	0.0205375
1333	0.050563	0.030025	0.969975	0.030025	0.0205375
1334	0.050563	0.030025	0.969975	0.030025	0.0205375
1335	0.050563	0.030025	0.969975	0.030025	0.0205375
1336	0.050563	0.030025	0.969975	0.030025	0.0205375
1337	0.050563	0.030025	0.969975	0.030025	0.0205375
1338	0.050563	0.030025	0.969975	0.030025	0.0205375
1339	0.050563	0.030025	0.969975	0.030025	0.0205375
1340	0.050563	0.030025	0.969975	0.030025	0.0205375
1341	0.050563	0.030025	0.969975	0.030025	0.0205375
1342	0.050563	0.030025	0.969975	0.030025	0.0205375
1343	0.050563	0.030025	0.969975	0.030025	0.0205375
1344	0.050563	0.030025	0.969975	0.030025	0.0205375
1345	0.050563	0.030025	0.969975	0.030025	0.0205375
1346	0.050563	0.030025	0.969975	0.030025	0.0205375
1347	0.050563	0.030025	0.969975	0.030025	0.0205375
1348	0.050563	0.030025	0.969975	0.030025	0.0205375
1349	0.050563	0.030025	0.969975	0.030025	0.0205375
1350	0.050563	0.030025	0.969975	0.030025	0.0205375
1351	0.050563	0.030025	0.969975	0.030025	0.0205375
1352	0.050563	0.030025	0.969975	0.030025	0.0205375
1353	0.050563	0.030025	0.969975	0.030025	0.0205375
1354	0.050563	0.030025	0.969975	0.030025	0.0205375
1355	0.050563	0.030025	0.969975	0.030025	0.0205375
1356	0.050563	0.030025	0.969975	0.030025	0.0205375
1357	0.050563	0.030025	0.969975	0.030025	0.0205375
1358	0.050563	0.030025	0.969975	0.030025	0.0205375
1359	0.050563	0.030025	0.969975	0.030025	0.0205375
1360	0.050563	0.030025	0.969975	0.030025	0.0205375
1361	0.050563	0.030025	0.969975	0.030025	0.0205375
1362	0.050563	0.030025	0.969975	0.030025	0.0205375
1363	0.050563	0.030025	0.969975	0.030025	0.0205375
1364	0.050563	0.030025	0.969975	0.030025	0.0205375
1365	0.050563	0.030025	0.969975	0.030025	0.0205375
1366	0.050563	0.030025	0.969975	0.030025	0.0205375
1367	0.050563	0.030025	0.969975	0.030025	0.0205375
1368	0.050563	0.030025	0.969975	0.030025	0.0205375
1369	0.050563	0.030025	0.969975	0.030025	0.0205375
1370	0.050563	0.030025	0.969975	0.030025	0.0205375
1371	0.050563	0.030025	0.969975	0.030025	0.0205375
1372	0.050563	0.030025	0.969975	0.030025	0.0205375
1373	0.050563	0.030025	0.969975	0.030025	0.0205375
1374	0.050563	0.030025	0.969975	0.030025	0.0205375
1375	0.050563	0.030025	0.969975	0.030025	0.0205375
1376	0.050563	0.030025	0.969975	0.030025	0.0205375
1377	0.050563	0.030025	0.969975	0.030025	0.0205375
1378	0.050563	0.030025	0.969975	0.030025	0.0205375
1379	0.050563	0.030025	0.969975	0.030025	0.0205375
1380	0.050563	0.030025	0.969975	0.030025	0.0205375
1381	0.050563	0.030025	0.969975	0.030025	0.0205375
1382	0.050563	0.030025	0.969975	0.030025	0.0205375
1383	0.050563	0.030025	0.969975	0.030025	0.0205375
1384	0.050563	0.030025	0.969975	0.030025	0.0205375
1385	0.050563	0.030025	0.969975	0.030025	0.0205375
1386	0.050563	0.030025	0.969975	0.030025	0.0205375
1387	0.050563	0.030025	0.969975	0.030025	0.0205375
1388	0.050563	0.030025	0.969975	0.030025	0.0205375
1389	0.050563	0.030025	0.969975	0.030025	0.0205375
1390	0.050563	0.030025	0.969975	0.030025	0.0205375
1391	0.050563	0.030025	0.969975	0.030025	0.0205375
1392	0.050563	0.030025	0.969975	0.030025	0.0205375
1393	0.050563	0.030025	0.969975	0.030025	0.0205375
1394	0.050563	0.030025	0.969975	0.030025	0.0205375
1395	0.050563	0.030025	0.969975	0.030025	0.0205375
1396	0.050563	0.030025	0.969975	0.030025	0.0205375
1397	0.050563	0.030025	0.969975	0.030025	0.0205375
1398	0.050563	0.030025	0.969975	0.030025	0.0205375
1399	0.050563	0.030025	0.969975	0.030025	0.0205375
1400	0.050563	0.030025	0.969975	0.030025	0.0205375
1401	0.050563	0.030025	0.969975	0.030025	0.0205375
1402	0.050563	0.030025	0.969975	0.030025	0.0205375
1403	0.050563	0.030025	0.969975	0.030025	0.0205375
1404	0.050563	0.030025	0.969975	0.030025	0.0205375
1405	0.050563	0.030025	0.969975	0.030025	0.0205375
1406	0.050563	0.030025	0.969975	0.030025	0.0205375
1407	0.050563	0.030025	0.969975	0.030025	0.0205375
1408	0.050563	0.030025	0.969975	0.030025	0.0205375
1409	0.050563	0.030025	0.969975	0.030025	0.0205375
1410	0.050563	0.030025	0.969975	0.030025	0.0205375
1411	0.050563	0.030025	0.969975	0.030025	0.0205375
1412	0.050563	0.030025	0.969975	0.030025	0.0205375
1413	0.050563	0.030025	0.969975	0.030025	0.0205375
1414	0.050563	0.030025	0.969975	0.030025	0.0205375
1415	0.050563	0.030025	0.969975	0.030025	0.0205375
1416	0.050563	0.030025	0.969975	0.030025	0.0205375
1417	0.050563	0.030025	0.969975	0.030025	0.0205375
1418	0.050563	0.030025	0.969975	0.030025	0.0205375
1419	0.050563	0.030025	0.969975	0.030025	0.0205375
1420	0.050563	0.030025	0.969975	0.030025	0.0205375
1421	0.050563	0.030025	0.969975	0.030025	0.0205375
1422	0.050563	0.030025	0.969975	0.030025	0.0205375
1423	0.050563	0.030025	0.969975	0.030025	0.0205375
1424	0.050563	0.030025	0.969975	0.030025	0.0205375
1425	0.050563	0.030025	0.969975	0.030025	0.0205375
1426	0.050563	0.030025	0.969975	0.030025	0.0205375
1427	0.050563	0.030025	0.969975	0.030025	0.0205375
1428	0.050563	0.030025	0.969975	0.030025	0.0205375
1429	0.050563	0.030025	0.969975	0.030025	0.0205375
1430	0.050563	0.030025	0.969975	0.030025	0.0205375
1431	0.050563	0.030025	0.969975	0.030025	0.0205375
1432	0.050563	0.030025	0.969975	0.030025	0.0205375
1433	0.050563	0.030025	0.969975	0.030025	0.0205375
1434	0.050563	0.030025	0.969975	0.030025	0.0205375
1435	0.050563	0.030025	0.969975	0.030025	0.0205375
1436	0.050563	0.030025	0.969975	0.030025	0.0205375
1437	0.050563	0.030025	0.969975	0.030025	0.0205375
1438	0.050563	0.030025	0.969975	0.030025	0.0205375
1439	0.050563	0.030025	0.969975	0.030025	0.0205375
1440	0.050563	0.030025	0.969975	0.030025	0.0205375
1441	0.050563	0.030025	0.969975	0.030025	0.0205375
1442	0.050563	0.030025	0.969975	0.030025	0.0205375
1443	0.050563	0.030025	0.969975	0.030025	0.0205375
1444	0.050563	0.030025	0.969975	0.030025	0.0205375
1445	0.050563	0.030025	0.969975	0.030025	0.0205375
1446	0.050563	0.030025	0.969975	0.030025	0.0205375
1447	0.050563	0.030025	0.969975	0.030025	0.0205375
1448	0.050563	0.030025	0.969975	0.030025	0.0205375
1449	0.050563	0.030025	0.969975	0.030025	0.0205375
1450	0.050563	0.030025	0.969975	0.030025	0.0205375
1451	0.050563	0.030025	0.969975	0.030025	0.0205375
1452	0.050563	0.030025	0.969975	0.030025	0.0205375
1453	0.050563	0.030025	0.969975	0.030025	0.0205375
1454	0.050563	0.030025	0.969975	0.030025	0.0205375
1455	0.050563	0.030025	0.969975	0.030025	0.0205375
1456	0.050563	0.030025	0.969975	0.030025	0.0205375
1457	0.050563	0.030025	0.969975	0.030025	0.0205375
1458	0.050563	0.030025	0.969975	0.030025	0.0205375
1459	0.050563	0.030025	0.969975	0.030025	0.0205375
1460	0.050563	0.030025	0.969975	0.030025	0.0205375
1461	0.050563	0.030025	0.969975	0.030025	0.0205375
1462	0.050563	0.030025	0.969975	0.030025	0.0205375
1463	0.050563	0.030025	0.969975	0.030025	0.0205375
1464	0.050563	0.030025	0.969975	0.030025	0.0205375
1465	0.050563	0.030025	0.969975	0.030025	0.0205375
1466	0.050563	0.030025	0.969975	0.030025	0.0205375
1467	0.050563	0.030025	0.969975	0.030025	0.0205375
1468	0.050563	0.030025	0.969975	0.030025	0.0205375
1469	0.050563	0.030025	0.969975	0.030025	0.0205375
1470	0.050563	0.030025	0.969975	0.030025	0.0205375
1471	0.050563	0.030025	0.969975	0.030025	0.0205375
1472	0.050563	0.030025	0.969975	0.030025	0.0205375
1473	0.050563	0.030025	0.969975	0.030025	0.0205375
1474	0.050563	0.030025	0.969975	0.030025	0.0205375
1475	0.050563	0.030025	0.969975	0.030025	0.0205375
1476	0.050563	0.030025	0.969975	0.030025	0.0205375
1477	0.050563	0.030025	0.969975	0.030025	0.0205375
1478	0.050563	0.030025	0.969975	0.030025	0.0205375
1479	0.050563	0.030025	0.969975	0.030025	0.0205375
1480	0.050563	0.030025	0.969975	0.030025	0.0205375
1481	0.050563	0.030025	0.969975	0.030025	0.0205375
1482	0.050563	0.030025	0.969975	0.030025	0.0205375
1483	0.050563	0.030025	0.969975	0.030025	0.0205375
1484	0.050563	0.030025	0.969975	0.030025	0.0205375
1485	0.050563	0.030025	0.969975	0.030025	0.0205375
1486	0.050563	0.030025	0.969975	0.030025	0.0205375
1487	0.050563	0.030025	0.969975	0.030025	0.0205375
1488	0.050563	0.030025	0.969975	0.030025	0.0205375
1489	0.050563	0.030025	0.969975	0.030025	0.0205375
1490	0.050563	0.030025	0.969975	0.030025	0.0205375
1491	0.050563	0.030025	0.969975	0.030025	0.0205375
1492	0.050563	0.030025	0.969975	0.030025	0.0205375
1493	0.050563	0.030025	0.969975	0.030025	0.0205375
1494	0.050563	0.030025	0.969975	0.030025	0.0205375
1495	0.050563	0.030025	0.969975	0.030025	0.0205375
1496	0.050563	0.030025	0.969975	0.030025	0.0205375
1497	0.050563	0.030025	0.969975	0.030025	0.0205375
1498	0.050563	0.030025	0.969975	0.030025	0.0205375
1499	0.050563	0.030025	0.969975	0.030025	0.0205375
1500	0.050563	0.030025	0.969975	0.030025	0.0205375
1501	0.050563	0.030025	0.969975	0.030025	0.0205375
1502	0.050563	0.030025	0.969975	0.030025	0.0205375
1503	0.050563	0.030025	0.969975	0.030025	0.0205375
1504	0.050563	0.030025	0.969975	0.030025	0.0205375
1505	0.050563	0.030025	0.969975	0.030025	0.0205375
1506	0.050563	0.030025	0.969975	0.030025	0.0205375
1507	0.050563	0.030025	0.969975	0.030025	0.0205375
1508	0.050563	0.030025	0.969975	0.030025	0.0205375
1509	0.050563	0.030025	0.969975	0.030025	0.0205375
1510	0.050563	0.030025	0.969975	0.030025	0.0205375
1511	0.050563	0.030025	0.969975	0.030025	0.0205375
1512	0.050563	0.030025	0.969975	0.030025	0.0205375
1513	0.050563	0.030025	0.969975	0.030025	0.0205375
1514	0.050563	0.030025	0.969975	0.030025	0.0205375
1515	0.050563	0.030025	0.969975	0.030025	0.0205375
1516	0.050563	0.030025	0.969975	0.030025	0.0205375
1517	0.050563	0.030025	0.969975	0.030025	0.0205375
1518	0.050563	0.030025	0.969975	0.030025	0.0205375
1519	0.050563	0.030025	0.969975	0.030025	0.0205375
1520	0.050563	0.030025	0.969975	0.030025	0.0205375
1521	0.050563	0.030025	0.969975	0.030025	0.0205375
1522	0.050563	0.030025	0.969975	0.030025	0.0205375
1523	0.050563	0.030025	0.969975	0.030025	0.0205375
1524	0.050563	0.030025	0.969975	0.030025	0.0205375
1525	0.050563	0.030025	0.969975	0.030025	0.0205375
1526	0.050563	0.030025	0.969975	0.030025	0.0205375
1527	0.050563	0.030025	0.969975	0.030025	0.0205375
1528	0.050563	0.030025	0.969975	0.030025	0.0205375
1529	0.050563	0.030025	0.969975	0.030025	0.0205375
1530	0.050563	0.030025	0.969975	0.030025	0.0205375
1531	0.050563	0.030025	0.969975	0.030025	0.0205375
1532	0.050563	0.030025	0.969975	0.030025	0.0205375
1533	0.050563	0.030025	0.969975	0.030025	0.0205375
1534	0.050563	0.030025	0.969975	0.030025	0.0205375
1535	0.050563	0.030025	0.969975	0.030025	0.0205375
1536	0.050563	0.030025	0.969975	0.030025	0.0205375
1537	0.050563	0.030025	0.969975	0.030025	0.0205375
1538	0.050563	0.030025	0.969975	0.030025	0.0205375
1539	0.050563	0.030025	0.969975	0.030025	0.0205375
1540	0.050563	0.030025	0.969975	0.030025	0.0205375
1541	0.050563	0.030025	0.969975	0.030025	0.0205375
1542	0.050563	0.030025	0.969975	0.030025	0.0205375
1543	0.050563	0.030025	0.969975	0.030025	0.0205375
1544	0.050563	0.030025	0.969975	0.030025	0.0205375
1545	0.050563	0.030025	0.969975	0.030025	0.0205375
1546	0.050563	0.030025	0.969975	0.030025	0.0205375
1547	0.050563	0.030025	0.969975	0.030025	0.0205375
1548	0.050563	0.030025	0.969975	0.030025	0.0205375
1549	0.050563	0.030025	0.969975	0.030025	0.0205375
1550	0.050563	0.030025	0.969975	0.030025	0.0205375
1551	0.050563	0.030025	0.969975	0.030025	0.0205375
1552	0.050563	0.030025	0.969975	0.030025	0.0205375
1553	0.050563	0.030025	0.969975	0.030025	0.0205375
1554	0.050563	0.030025	0.969975	0.030025	0.0205375
1555	0.050563	0.030025	0.969975	0.030025	0.0205375
1556	0.050563	0.030025	0.969975	0.030025	0.0205375
1557	0.050563	0.030025	0.969975	0.030025	0.0205375
1558	0.050563	0.030025	0.969975	0.030025	0.0205375
1559	0.050563	0.030025	0.969975	0.030025	0.0205375
1560	0.050563	0.030025	0.969975	0.030025	0.0205375
1561	0.050563	0.030025	0.969975	0.030025	0.0205375
1562	0.050563	0.030025	0.969975	0.030025	0.0205375
1563	0.050563	0.030025	0.969975	0.030025	0.0205375
1564	0.050563	0.030025	0.969975	0.030025	0.0205375
1565	0.050563	0.030025	0.969975	0.030025	0.0205375
1566	0.050563	0.030025	0.969975	0.030025	0.0205375
1567	0.050563	0.030025	0.969975	0.030025	0.0205375
1568	0.050563	0.030025	0.969975	0.030025	0.0205375
1569	0.050563	0.030025	0.969975	0.030025	0.0205375
1570	0.050563	0.030025	0.969975	0.030025	0.0205375
1571	0.050563	0.030025	0.969975	0.030025	0.0205375
1572	0.050563	0.030025	0.969975	0.030025	0.0205375
1573	0.050563	0.030025	0.969975	0.030025	0.0205375
1574	0.050563	0.030025	0.969975	0.030025	0.0205375
1575	0.050563	0.030025	0.969975	0.030025	0.0205375
1576	0.050563	0.030025	0.969975	0.030025	0.0205375
1577	0.050563	0.030025	0.969975	0.030025	0.0205375
1578	0.050563	0.030025	0.969975	0.030025	0.0205375
1579	0.050563	0.030025	0.969975	0.030025	0.0205375
1580	0.050563	0.030025	0.969975	0.030025	0.0205375
1581	0.050563	0.030025	0.969975	0.030025	0.0205375
1582	0.050563	0.030025	0.969975	0.030025	0.0205375
1583	0.050563	0.030025	0.969975	0.030025	0.0205375
1584	0.050563	0.030025	0.969975	0.030025	0.0205375
1585	0.050563	0.030025	0.969975	0.030025	0.0205375
1586	0.050563	0.030025	0.969975	0.030025	0.0205375
1587	0.050563	0.030025	0.969975	0.030025	0.0205375
1588	0.050563	0.030025	0.969975	0.030025	0.0205375
1589	0.050563	0.030025	0.969975	0.030025	0.0205375
1590	0.050563	0.030025	0.969975	0.030025	0.0205375
1591	0.050563	0.030025	0.969975	0.030025	0.0205375
1592	0.050563	0.030025	0.969975	0.030025	0.0205375
1593	0.050563	0.030025	0.969975	0.030025	0.0205375
1594	0.050563	0.030025	0.969975	0.030025	0.0205375
1595	0.050563	0.030025	0.969975	0.030025	0.0205375
1596	0.050563	0.030025	0.969975	0.030025	0.0205375
1597	0.050563	0.030025	0.969975	0.030025	0.0205375
1598	0.050563	0.030025	0.969975	0.030025	0.0205375
1599	0.050563	0.030025	0.969975	0.030025	0.0205375
1600	0.050563	0.030025	0.969975	0.030025	0.0205375
1601	0.050563	0.030025	0.969975	0.030025	0.0205375
1602	0.050563	0.030025	0.969975	0.030025	0.0205375
1603	0.050563	0.030025	0.969975	0.030025	0.0205375
1604	0.050563	0.030025	0.969975	0.030025	0.0205375
1605	0.050563	0.030025	0.969975	0.030025	0.0205375
1606	0.050563	0.030025	0.969975	0.030025	0.0205375
1607	0.050563	0.030025	0.969975	0.030025	0.0205375
1608	0.050563	0.030025	0.969975	0.030025	0.0205375
1609	0.050563	0.030025	0.969975	0.030025	0.0205375
1610	0.050563	0.030025	0.969975	0.030025	0.0205375
1611	0.050563	0.030025	0.969975	0.030025	0.0205375
1612	0.050563	0.030025	0.969975	0.030025	0.0205375
1613	0.050563	0.030025	0.969975	0.030025	0.0205375
1614	0.050563	0.030025	0.969975	0.030025	0.0205375
1615	0.050563	0.030025	0.969975	0.030025	0.0205375
1616	0.050563	0.030025	0.969975	0.030025	0.0205375
1617	0.050563	0.030025	0.969975	0.030025	0.0205375
1618	0.050563	0.030025	0.969975	0.030025	0.0205375
1619	0.050563	0.030025	0.969975	0.030025	0.0205375
1620	0.050563	0.030025	0.969975	0.030025	0.0205375
1621	0.050563	0.030025	0.969975	0.030025	0.0205375
1622	0.050563	0.030025	0.969975	0.030025	0.0205375
1623	0.050563	0.030025	0.969975	0.030025	0.0205375
1624	0.050563	0.030025	0.969975	0.030025	0.0205375
1625	0.050563	0.030025	0.969975	0.030025	0.0205375
1626	0.050563	0.030025	0.969975	0.030025	0.0205375
1627	0.050563	0.030025	0.969975	0.030025	0.0205375
1628	0.050563	0.030025	0.969975	0.030025	0.0205375
1629	0.050563	0.030025	0.969975	0.030025	0.0205375
1630	0.050563	0.030025	0.969975	0.030025	0.0205375
1631	0.050563	0.030025	0.969975	0.030025	0.0205375
1632	0.050563	0.030025	0.969975	0.030025	0.0205375
1633	0.050563	0.030025	0.969975	0.030025	0.0205375
1634	0.050563	0.030025	0.969975	0.030025	0.0205375
1635	0.050563	0.030025	0.969975	0.030025	0.0205375
1636	0.050563	0.030025	0.969975	0.030025	0.0205375
1637	0.050563	0.030025	0.969975	0.030025	0.0205375
1638	0.050563	0.030025	0.969975	0.030025	0.0205375
1639	0.050563	0.030025	0.969975	0.030025	0.0205375
1640	0.050563	0.030025	0.969975	0.030025	0.0205375
1641	0.050563	0.030025	0.969975	0.030025	0.0205375
1642	0.050563	0.030025	0.969975	0.030025	0.0205375
1643	0.050563	0.030025	0.969975	0.030025	0.0205375
1644	0.050563	0.030025	0.969975	0.030025	0.0205375
1645	0.050563	0.030025	0.969975	0.030025	0.0205375
1646	0.050563	0.030025	0.969975	0.030025	0.0205375
1647	0.050563	0.030025	0.969975	0.030025	0.0205375
1648	0.050563	0.030025	0.969975	0.030025	0.0205375
1649	0.050563	0.030025	0.969975	0.030025	0.0205375
1650	0.050563	0.030025	0.969975	0.030025	0.0205375
1651	0.050563	0.030025	0.969975	0.030025	0.0205375
1652	0.050563	0.030025	0.969975	0.030025	0.0205375
1653	0.050563	0.030025	0.969975	0.030025	0.0205375
1654	0.050563	0.030025	0.969975	0.030025	0.0205375
1655	0.050563	0.030025	0.969975	0.030025	0.0205375
1656	0.050563	0.030025	0.969975	0.030025	0.0205375
1657	0.050563	0.030025	0.969975	0.030025	0.0205375
1658	0.050563	0.030025	0.969975	0.030025	0.0205375
1659	0.050563	0.030025	0.969975	0.030025	0.0205375
1660	0.050563	0.030025	0.969975	0.030025	0.0205375
1661	0.050563	0.030025	0.969975	0.030025	0.0205375
1662	0.050563	0.030025	0.969975	0.030025	0.0205375
1663	0.050563	0.030025	0.969975	0.030025	0.0205375
1664	0.050563	0.030025	0.969975	0.030025	0.0205375
1665	0.050563	0.030025	0.969975	0.030025	0.0205375
1666	0.050563	0.030025	0.969975	0.030025	0.0205375
1667	0.050563	0.030025	0.969975	0.030025	0.0205375
1668	0.050563	0.030025	0.969975	0.030025	0.0205375
1669	0.050563	0.030025	0.969975	0.030025	0.0205375
1670	0.050563	0.030025	0.969975	0.030025	0.0205375
1671	0.050563	0.030025	0.969975	0.030025	0.0205375
1672	0.050563	0.030025	0.969975	0.030025	0.0205375
1673	0.050563	0.030025	0.969975	0.030025	0.0205375
1674	0.050563	0.030025	0.969975	0.030025	0.0205375
1675	0.050563	0.030025	0.969975	0.030025	0.0205375
1676	0.050563	0.030025	0.969975	0.030025	0.0205375
1677	0.050563	0.030025	0.969975	0.030025	0.0205375
1678	0.050563	0.030025	0.969975	0.030025	0.0205375
1679	0.050563	0.030025	0.969975	0.030025	0.0205375
1680	0.050563	0.030025	0.969975	0.030025	0.0205375
1681	0.050563	0.030025	0.969975	0.030025	0.0205375
1682	0.050563	0.030025	0.969975	0.030025	0.0205375
1683	0.050563	0.030025	0.969975	0.030025	0.0205375
1684	0.050563	0.030025	0.969975	0.030025	0.0205375
1685	0.050563	0.030025	0.969975	0.030025	0.0205375
1686	0.050563	0.030025	0.969975	0.030025	0.0205375
1687	0.050563	0.030025	0.969975	0.030025	0.0205375
1688	0.050563	0.030025	0.969975	0.030025	0.0205375
1689	0.050563	0.030025	0.969975	0.030025	0.0205375
1690	0.050563	0.030025	0.969975	0.030025	0.0205375
1691	0.050563	0.030025	0.969975	0.030025	0.0205375
1692	0.050563	0.030025	0.969975	0.030025	0.0205375
1693	0.050563	0.030025	0.969975	0.030025	0.0205375
1694	0.050563	0.030025	0.969975	0.030025	0.0205375
1695	0.050563	0.030025	0.969975	0.030025	0.0205375
1696	0.050563	0.030025	0.969975	0.030025	0.0205375
1697	0.050563	0.030025	0.969975	0.030025	0.0205375
1698	0.050563	0.030025	0.969975	0.030025	0.0205375
1699	0.050563	0.030025	0.969975	0.030025	0.0205375
1700	0.050563	0.030025	0.969975	0.030025	0.0205375
1701	0.050563	0.030025	0.969975	0.030025	0.0205375
1702	0.050563	0.030025	0.969975	0.030025	0.0205375
1703	0.050563	0.030025	0.969975	0.030025	0.0205375
1704	0.050563	0.030025	0.969975	0.030025	0.0205375
1705	0.050563	0.030025	0.969975	0.030025	0.0205375
1706	0.050563	0.030025	0.969975	0.030025	0.0205375
1707	0.050563	0.030025	0.969975	0.030025	0.0205375
1708	0.050563	0.030025	0.969975	0.030025	0.0205375
1709	0.050563	0.030025	0.969975	0.030025	0.0205375
1710	0.050563	0.030025	0.969975	0.030025	0.0205375
1711	0.050563	0.030025	0.969975	0.030025	0.0205375
1712	0.050563	0.030025	0.969975	0.030025	0.0205375
1713	0.050563	0.030025	0.969975	0.030025	0.0205375
1714	0.050563	0.030025	0.969975	0.030025	0.0205375
1715	0.050563	0.030025	0.969975	0.030025	0.0205375
1716	0.050563	0.030025	0.969975	0.030025	0.0205375
1717	0.050563	0.030025	0.969975	0.030025	0.0205375
1718	0.050563	0.030025	0.969975	0.030025	0.0205375
1719	0.050563	0.030025	0.969975	0.030025	0.0205375
1720	0.050563	0.030025	0.969975	0.030025	0.0205375
1721	0.050563	0.030025	0.969975	0.030025	0.0205375
1722	0.050563	0.030025	0.969975	0.030025	0.0205375
1723	0.050563	0.030025	0.969975	0.030025	0.0205375
1724	0.050563	0.030025	0.969975	0.030025	0.0205375
1725	0.050563	0.030025	0.969975	0.030025	0.0205375
1726	0.050563	0.030025	0.969975	0.030025	0.0205375
1727	0.050563	0.030025	0.969975	0.030025	0.0205375
1728	0.050563	0.030025	0.969975	0.030025	0.0205375
1729	0.050563	0.030025	0.969975	0.030025	0.0205375
1730	0.050563	0.030025	0.969975	0.030025	0.0205375
1731	0.050563	0.030025	0.969975	0.030025	0.0205375
1732	0.050563	0.030025	0.969975	0.030025	0.0205375
1733	0.050563	0.030025	0.969975	0.030025	0.0205375
1734	0.050563	0.030025	0.969975	0.030025	0.0205375
1735	0.050563	0.030025	0.969975	0.030025	0.0205375
1736	0.050563	0.030025	0.969975	0.030025	0.0205375
1737	0.050563	0.030025	0.969975	0.030025	0.0205375
1738	0.050563	0.030025	0.969975	0.030025	0.0205375
1739	0.050563	0.030025	0.969975	0.030025	0.0205375
1740	0.050563	0.030025	0.969975	0.030025	0.0205375
1741	0.050563	0.030025	0.969975	0.030025	0.0205375
1742	0.050563	0.030025	0.969975	0.030025	0.0205375
1743	0.050563	0.030025	0.969975	0.030025	0.0205375
1744	0.050563	0.030025	0.969975	0.030025	0.0205375
1745	0.050563	0.030025	0.969975	0.030025	0.0205375
1746	0.050563	0.030025	0.969975	0.030025	0.0205375
1747	0.050563	0.030025	0.969975	0.030025	0.0205375
1748	0.050563	0.030025	0.969975	0.030025	0.0205375
1749	0.050563	0.030025	0.969975	0.030025	0.0205375
1750	0.050563	0.030025	0.969975	0.030025	0.0205375
1751	0.050563	0.030025	0.969975	0.030025	0.0205375
1752	0.050563	0.030025	0.969975	0.030025	0.0205375
1753	0.050563	0.030025	0.969975	0.030025	0.0205375
1754	0.050563	0.030025	0.969975	0.030025	0.0205375
1755	0.050563	0.030025	0.969975	0.030025	0.0205375
1756	0.050563	0.030025	0.969975	0.030025	0.0205375
1757	0.050563	0.030025	0.969975	0.030025	0.0205375
1758	0.050563	0.030025	0.969975	0.030025	0.0205375
1759	0.050563	0.030025	0.969975	0.030025	0.0205375
1760	0.050563	0.030025	0.969975	0.030025	0.0205375
1761	0.050563	0.030025	0.969975	0.030025	0.0205375
1762	0.050563	0.030025	0.969975	0.030025	0.0205375
1763	0.050563	0.030025	0.969975	0.030025	0.0205375
1764	0.050563	0.030025	0.969975	0.030025	0.0205375
1765	0.050563	0.030025	0.969975	0.030025	0.0205375
1766	0.050563	0.030025	0.969975	0.030025	0.0205375
1767	0.050563	0.030025	0.969975	0.030025	0.0205375
1768	0.050563	0.030025	0.969975	0.030025	0.0205375
1769	0.050563	0.030025	0.969975	0.030025	0.0205375
1770	0.050563	0.030025	0.969975	0.030025	0.0205375
1771	0.050563	0.030025	0.969975	0.030025	0.0205375
1772	0.050563	0.030025	0.969975	0.030025	0.0205375
1773	0.050563	0.030025	0.969975	0.030025	0.0205375
1774	0.050563	0.030025	0.969975	0.030025	0.0205375
1775	0.050563	0.030025	0.969975	0.030025	0.0205375
1776	0.050563	0.030025	0.969975	0.030025	0.0205375
1777	0.050563	0.030025	0.969975	0.030025	0.0205375
1778	0.050563	0.030025	0.969975	0.030025	0.0205375
1779	0.050563	0.030025	0.969975	0.030025	0.0205375
1780	0.050563	0.030025	0.969975	0.030025	0.0205375
1781	0.050563	0.030025	0.969975	0.030025	0.0205375
1782	0.050563	0.030025	0.969975	0.030025	0.0205375
1783	0.050563	0.030025	0.969975	0.030025	0.0205375
1784	0.050563	0.030025	0.969975	0.030025	0.0205375
1785	0.050563	0.030025	0.969975	0.030025	0.0205375
1786	0.050563	0.030025	0.969975	0.030025	0.0205375
1787	0.050563	0.030025	0.969975	0.030025	0.0205375
1788	0.050563	0.030025	0.969975	0.030025	0.0205375
1789	0.050563	0.030025	0.969975	0.030025	0.0205375
1790	0.050563	0.030025	0.969975	0.030025	0.0205375
1791	0.050563	0.030025	0.969975	0.030025	0.0205375
1792	0.050563	0.030025	0.969975	0.030025	0.0205375
1793	0.050563	0.030025	0.969975	0.030025	0.0205375
1794	0.050563	0.030025	0.969975	0.030025	0.0205375
1795	0.050563	0.030025	0.969975	0.030025	0.0205375
1796	0.050563	0.030025	0.969975	0.030025	0.0205375
1797	0.050563	0.030025	0.969975	0.030025	0.0205375
1798	0.050563	0.030025	0.969975	0.030025	0.0205375
1799	0.050563	0.030025	0.969975	0.030025	0.0205375
1800	0.050563	0.030025	0.969975	0.030025	0.0205375
1801	0.050563	0.030025	0.969975	0.030025	0.0205375
1802	0.050563	0.030025	0.969975	0.030025	0.0205375
1803	0.050563	0.030025	0.969975	0.030025	0.0205375
1804	0.050563	0.030025	0.969975	0.030025	0.0205375
1805	0.050563	0.030025	0.969975	0.030025	0.0205375
1806	0.050563	0.030025	0.969975	0.030025	0.0205375
1807	0.050563	0.030025	0.969975	0.030025	0.0205375
1808	0.050563	0.030025	0.969975	0.030025	0.0205375
1809	0.050563	0.030025	0.969975	0.030025	0.0205375
1810	0.050563	0.030025	0.969975	0.030025	0.0205375
1811	0.050563	0.030025	0.969975	0.030025	0.0205375
1812	0.050563	0.030025	0.969975	0.030025	0.0205375
1813	0.050563	0.030025	0.969975	0.030025	0.0205375
1814	0.050563	0.030025	0.969975	0.030025	0.0205375
1815	0.050563	0.030025	0.969975	0.030025	0.0205375
1816	0.050563	0.030025	0.969975	0.030025	0.0205375
1817	0.050563	0.030025	0.969975	0.030025	0.0205375
1818	0.050563	0.030025	0.969975	0.030025	0.0205375
1819	0.050563	0.030025	0.969975	0.030025	0.0205375
1820	0.050563	0.030025	0.969975	0.030025	0.0205375
1821	0.050563	0.030025	0.969975	0.030025	0.0205375
1822	0.050563	0.030025	0.969975	0.030025	0.0205375
1823	0.050563	0.030025	0.969975	0.030025	0.0205375
1824	0.050563	0.030025	0.969975	0.030025	0.0205375
1825	0.050563	0.030025	0.969975	0.030025	0.0205375
1826	0.050563	0.030025	0.969975	0.030025	0.0205375
1827	0.050563	0.030025	0.969975	0.030025	0.0205375
1828	0.050563	0.030025	0.969975	0.030025	0.0205375
1829	0.050563	0.030025	0.969975	0.030025	0.0205375
1830	0.050563	0.030025	0.969975	0.030025	0.0205375
1831	0.050563	0.030025	0.969975	0.030025	0.0205375
1832	0.050563	0.030025	0.969975	0.030025	0.0205375
1833	0.050563	0.030025	0.969975	0.030025	0.0205375
1834	0.050563	0.030025	0.969975	0.030025	0.0205375
1835	0.050563	0.030025	0.969975	0.030025	0.0205375
1836	0.050563	0.030025	0.969975	0.030025	0.0205375
1837	0.050563	0.030025	0.969975	0.030025	0.0205375
1838	0.050563	0.030025	0.969975	0.030025	0.0205375
1839	0.050563	0.030025	0.969975	0.030025	0.0205375
1840	0.050563	0.030025	0.969975	0.030025	0.0205375
1841	0.050563	0.030025	0.969975	0.030025	0.0205375
1842	0.050563	0.030025	0.969975	0.030025	0.0205375
1843	0.050563	0.030025	0.969975	0.030025	0.0205375
1844	0.050563	0.030025	0.969975	0.030025	0.0205375
1845	0.050563	0.030025	0.969975	0.030025	0.0205375
1846	0.050563	0.030025	0.969975	0.030025	0.0205375
1847	0.050563	0.030025	0.969975	0.030025	0.0205375
1848	0.050563	0.030025	0.969975	0.030025	0.0205375
1849	0.050563	0.030025	0.969975	0.030025	0.0205375
1850	0.050563	0.030025	0.969975	0.030025	0.0205375
1851	0.050563	0.030025	0.969975	0.030025	0.0205375
1852	0.050563	0.030025	0.969975	0.030025	0.0205375
1853	0.050563	0.030025	0.969975	0.030025	0.0205375
1854	0.050563	0.030025	0.969975	0.030025	0.0205375
1855	0.050563	0.030025	0.969975	0.030025	0.0205375
1856	0.050563	0.030025	0.969975	0.030025	0.0205375
1857	0.050563	0.030025	0.969975	0.030025	0.0205375
1858	0.050563	0.030025	0.969975	0.030025	0.0205375
1859	0.050563	0.030025	0.969975	0.030025	0.0205375
1860	0.050563	0.030025	0.969975	0.030025	0.0205375
1861	0.050563	0.030025	0.969975	0.030025	0.0205375
1862	0.050563	0.030025	0.969975	0.030025	0.0205375
1863	0.050563	0.030025	0.969975	0.030025	0.0205375
1864	0.050563	0.030025	0.969975	0.030025	0.0205375
1865	0.050563	0.030025	0.969975	0.030025	0.0205375
1866	0.050563	0.030025	0.969975	0.030025	0.0205375
1867	0.050563	0.030025	0.969975	0.030025	0.0205375
1868	0.050563	0.030025	0.969975	0.030025	0.0205375
1869	0.050563	0.030025	0.969975	0.030025	0.0205375
1870	0.050563	0.030025	0.969975	0.030025	0.0205375
1871	0.050563	0.030025	0.969975	0.030025	0.0205375
1872	0.050563	0.030025	0.969975	0.030025	0.0205375
1873	0.050563	0.030025	0.969975	0.030025	0.0205375
1874	0.050563	0.030025	0.969975	0.030025	0.0205375
1875	0.050563	0.030025	0.969975	0.030025	0.0205375
1876	0.050563	0.030025	0.969975	0.030025	0.0205375
1877	0.050563	0.030025	0.969975	0.030025	0.0205375
1878	0.050563	0.030025	0.969975	0.030025	0.0205375
1879	0.050563	0.030025	0.969975	0.030025	0.0205375
1880	0.050563	0.030025	0.969975	0.030025	0.0205375
1881	0.050563	0.030025	0.969975	0.030025	0.0205375
1882	0.050563	0.030025	0.969975	0.030025	0.0205375
1883	0.050563	0.030025	0.969975	0.030025	0.0205375
1884	0.050563	0.030025	0.969975	0.030025	0.0205375
1885	0.050563	0.030025	0.969975	0.030025	0.0205375
1886	0.050563	0.030025	0.969975	0.030025	0.0205375
1887	0.050563	0.030025	0.969975	0.030025	0.0205375
1888	0.050563	0.030025	0.969975	0.030025	0.0205375
1889	0.050563	0.030025	0.969975	0.030025	0.0205375
1890	0.050563	0.030025	0.969975	0.030025	0.0205375
1891	0.050563	0.030025	0.969975	0.030025	0.0205375
1892	0.050563	0.030025	0.969975	0.030025	0.0205375
1893	0.050563	0.030025	0.969975	0.030025	0.0205375
1894	0.050563	0.030025	0.969975	0.030025	0.0205375
1895	0.050563	0.030025	0.969975	0.030025	0.0205375
1896	0.050563	0.030025	0.969975	0.030025	0.0205375
1897	0.050563	0.030025	0.969975	0.030025	0.0205375
1898	0.050563	0.030025	0.969975	0.030025	0.0205375
1899	0.050563	0.030025	0.969975	0.030025	0.0205375
1900	0.050563	0.030025	0.969975	0.030025	0.0205375
1901	0.050563	0.030025	0.969975	0.030025	0.0205375
1902	0.050563	0.030025	0.969975	0.030025	0.0205375
1903	0.050563	0.030025	0.969975	0.030025	0.0205375
1904	0.050563	0.030025	0.969975	0.030025	0.0205375
1905	0.050563	0.030025	0.969975	0.030025	0.0205375
1906	0.050563	0.030025	0.969975	0.030025	0.0205375
1907	0.050563	0.030025	0.969975	0.030025	0.0205375
1908	0.050563	0.030025	0.969975	0.030025	0.0205375
1909	0.050563	0.030025	0.969975	0.030025	0.0205375
1910	0.050563	0.030025	0.969975	0.030025	0.0205375
1911	0.050563	0.030025	0.969975	0.030025	0.0205375
1912	0.050563	0.030025	0.969975	0.030025	0.0205375
1913	0.050563	0.030025	0.969975	0.030025	0.0205375
1914	0.050563	0.030025	0.969975	0.030025	0.0205375
1915	0.050563	0.030025	0.969975	0.030025	0.0205375
1916	0.050563	0.030025	0.969975	0.030025	0.0205375
1917	0.050563	0.030025	0.969975	0.030025	0.0205375
1918	0.050563	0.030025	0.969975	0.030025	0.0205375
1919	0.050563	0.030025	0.969975	0.030025	0.0205375
1920	0.050563	0.030025	0.969975	0.030025	0.0205375
1921	0.050563	0.030025	0.969975	0.030025	0.0205375
1922	0.050563	0.030025	0.969975	0.030025	0.0205375
1923	0.050563	0.030025	0.969975	0.030025	0.0205375
1924	0.050563	0.030025	0.969975	0.030025	0.0205375
1925	0.050563	0.030025	0.969975	0.030025	0.0205375
1926	0.050563	0.030025	0.969975	0.030025	0.0205375
1927	0.050563	0.030025	0.969975	0.030025	0.0205375
1928	0.050563	0.030025	0.969975	0.030025	0.0205375
1929	0.050563	0.030025	0.969975	0.030025	0.0205375
1930	0.050563	0.030025	0.969975	0.030025	0.0205375
1931	0.050563	0.030025	0.969975	0.030025	0.0205375
1932	0.050563	0.030025	0.969975	0.030025	0.0205375
1933	0.050563	0.030025	0.969975	0.030025	0.0205375
1934	0.050563	0.030025	0.969975	0.030025	0.0205375
1935	0.050563	0.030025	0.969975	0.030025	0.0205375
1936	0.050563	0.030025	0.969975	0.030025	0.0205375
1937	0.050563	0.030025	0.969975	0.030025	0.0205375
1938	0.050563	0.030025	0.969975	0.030025	0.0205375
1939	0.050563	0.030025	0.969975	0.030025	0.0205375
1940	0.050563	0.030025	0.969975	0.030025	0.0205375
1941	0.050563	0.030025	0.969975	0.030025	0.0205375
1942	0.050563	0.030025	0.969975	0.030025	0.0205375
1943	0.050563	0.030025	0.969975	0.030025	0.0205375
1944	0.050563	0.030025	0.969975	0.030025	0.0205375
1945	0.050563	0.030025	0.969975	0.030025	0.0205375
1946	0.050563	0.030025	0.969975	0.030025	0.0205375
1947	0.050563	0.030025	0.969975	0.030025	0.0205375
1948	0.050563	0.030025	0.969975	0.030025	0.0205375
1949	0.050563	0.030025	0.969975	0.030025	0.0205375
1950	0.050563	0.030025	0.969975	0.030025	0.0205375
1951	0.050563	0.030025	0.969975	0.030025	0.0205375
1952	0.050563	0.030025	0.969975	0.030025	0.0205375
1953	0.050563	0.030025	0.969975	0.030025	0.0205375
1954	0.050563	0.030025	0.969975	0.030025	0.0205375
1955	0.050563	0.030025	0.969975	0.030025	0.0205375
1956	0.050563	0.030025	0.969975	0.030025	0.0205375
1957	0.050563	0.030025	0.969975	0.030025	0.0205375
1958	0.050563	0.030025	0.969975	0.030025	0.0205375
1959	0.050563	0.030025	0.969975	0.030025	0.0205375
1960	0.050563	0.030025	0.969975	0.030025	0.0205375
1961	0.050563	0.030025	0.969975	0.030025	0.0205375
1962	0.050563	0.030025	0.969975	0.030025	0.0205375
1963	0.050563	0.030025	0.969975	0.030025	0.0205375
1964	0.050563	0.030025	0.969975	0.030025	0.0205375
1965	0.050563	0.030025	0.969975	0.030025	0.0205375
1966	0.050563	0.030025	0.969975	0.030025	0.0205375
1967	0.050563	0.030025	0.969975	0.030025	0.0205375
1968	0.050563	0.030025	0.969975	0.030025	0.0205375
1969	0.050563	0.030025	0.969975	0.030025	0.0205375
1970	0.050563	0.030025	0.969975	0.030025	0.0205375
1971	0.050563	0.030025	0.969975	0.030025	0.0205375
1972	0.050563	0.030025	0.969975	0.030025	0.0205375
1973	0.050563	0.030025	0.969975	0.030025	0.0205375
1974	0.050563	0.030025	0.969975	0.030025	0.0205375
1975	0.050563	0.030025	0.969975	0.030025	0.0205375
1976	0.050563	0.030025	0.969975	0.030025	0.0205375
1977	0.050563	0.030025	0.969975	0.030025	0.0205375
1978	0.050563	0.030025	0.969975	0.030025	0.0205375
1979	0.050563	0.030025	0.969975	0.030025	0.0205375
1980	0.050563	0.030025	0.969975	0.030025	0.0205375
1981	0.050563	0.030025	0.969975	0.030025	0.0205375
1982	0.050563	0.030025	0.969975	0.030025	0.0205375
1983	0.050563	0.030025	0.969975	0.030025	0.0205375
1984	0.050563	0.030025	0.969975	0.030025	0.0205375
1985	0.050563	0.030025	0.969975	0.030025	0.0205375
1986	0.050563	0.030025	0.969975	0.030025	0.0205375
1987	0.050563	0.030025	0.969975	0.030025	0.0205375
1988	0.050563	0.030025	0.969975	0.030025	0.0205375
1989	0.050563	0.030025	0.969975	0.030025	0.0205375
1990	0.050563	0.030025	0.969975	0.030025	0.0205375
1991	0.050563	0.030025	0.969975	0.030025	0.0205375
1992	0.050563	0.030025	0.969975	0.030025	0.0205375
1993	0.050563	0.030025	0.969975	0.030025	0.0205375
1994	0.050563	0.030025	0.969975	0.030025	0.0205375
1995	0.050563	0.030025	0.969975	0.030025	0.0205375
1996	0.050563	0.030025	0.969975	0.030025	0.0205375
1997	0.050563	0.030025	0.969975	0.030025	0.0205375
1998	0.050563	0.030025	0.969975	0.030025	0.0205375
1999	0.050563	0.030025	0.969975	0.030025	0.0205375
[truncated: 38,001 more rows]
