# Supplementary material for: Aspiration-driven co-evolution of cooperation with individual behavioral diversity
Source: PLoS One. 2023 Sep 15;18(9):e0291134. doi: 10.1371/journal.pone.0291134 (PMC10503719; doi:10.1371/journal.pone.0291134)
Supplement: S1 Data — (ZIP) [file pone.0291134.s001.zip › M1/v1-L=200/data/tolerate=1_b=1.4_frequency.txt]

0	0.494575	1	0	0.494575	0
1	0.337781	0.91115	0.08885	0.337625	0.00015625
2	0.234656	0.76635	0.23365	0.232325	0.00233125
3	0.165775	0.5993	0.4007	0.161375	0.0044
4	0.121775	0.445125	0.554875	0.1147	0.007075
5	0.096206	0.327775	0.672225	0.08765	0.00855625
6	0.080950	0.243175	0.756825	0.0703	0.01065
7	0.072250	0.186975	0.813025	0.060725	0.011525
8	0.067025	0.149425	0.850575	0.0545	0.012525
9	0.064444	0.12575	0.87425	0.050875	0.0135687
10	0.062662	0.111575	0.888425	0.04845	0.0142125
11	0.062725	0.100475	0.899525	0.04695	0.015775
12	0.062475	0.093175	0.906825	0.0462	0.016275
13	0.062100	0.088975	0.911025	0.0456	0.0165
14	0.062525	0.084975	0.915025	0.045775	0.01675
15	0.063294	0.082	0.918	0.04615	0.0171437
16	0.063619	0.081675	0.918325	0.046525	0.0170938
17	0.063744	0.0795	0.9205	0.04545	0.0182938
18	0.064019	0.07745	0.92255	0.045525	0.0184938
19	0.064687	0.0761	0.9239	0.045625	0.0190625
20	0.065400	0.0754	0.9246	0.04565	0.01975
21	0.065787	0.0733	0.9267	0.045675	0.0201125
22	0.065706	0.072275	0.927725	0.045325	0.0203813
23	0.066394	0.071175	0.928825	0.04565	0.0207437
24	0.066900	0.070475	0.929525	0.0458	0.0211
25	0.066425	0.069275	0.930725	0.045225	0.0212
26	0.066544	0.06785	0.93215	0.0445	0.0220438
27	0.066469	0.06655	0.93345	0.04425	0.0222187
28	0.066706	0.066525	0.933475	0.044475	0.0222313
29	0.066494	0.0657	0.9343	0.0447	0.0217938
30	0.067312	0.06505	0.93495	0.0454	0.0219125
31	0.067619	0.0644	0.9356	0.0454	0.0222187
32	0.067913	0.063975	0.936025	0.045575	0.0223375
33	0.068513	0.06395	0.93605	0.04575	0.0227625
34	0.068113	0.063725	0.936275	0.0454	0.0227125
35	0.068425	0.0627	0.9373	0.0454	0.023025
36	0.068219	0.061725	0.938275	0.044925	0.0232937
37	0.067975	0.060725	0.939275	0.04425	0.023725
38	0.067806	0.0595	0.9405	0.043925	0.0238813
39	0.068388	0.05855	0.94145	0.0445	0.0238875
40	0.068125	0.057725	0.942275	0.04425	0.023875
41	0.068750	0.057225	0.942775	0.04485	0.0239
42	0.068638	0.057525	0.942475	0.044975	0.0236625
43	0.068856	0.05685	0.94315	0.04485	0.0240063
44	0.069325	0.056875	0.943125	0.0455	0.023825
45	0.069219	0.05665	0.94335	0.04555	0.0236687
46	0.069206	0.055575	0.944425	0.04525	0.0239562
47	0.069562	0.055525	0.944475	0.045825	0.0237375
48	0.070050	0.055625	0.944375	0.0461	0.02395
49	0.070231	0.056	0.944	0.04615	0.0240812
50	0.070094	0.05605	0.94395	0.046275	0.0238188
51	0.070388	0.055225	0.944775	0.046075	0.0243125
52	0.070456	0.054875	0.945125	0.04605	0.0244063
53	0.070581	0.055025	0.944975	0.04625	0.0243312
54	0.070981	0.05525	0.94475	0.04655	0.0244313
55	0.071375	0.05555	0.94445	0.04665	0.024725
56	0.071119	0.055425	0.944575	0.0466	0.0245187
57	0.071119	0.0547	0.9453	0.046325	0.0247938
58	0.071275	0.054675	0.945325	0.04635	0.024925
59	0.071519	0.054675	0.945325	0.046575	0.0249438
60	0.071525	0.054525	0.945475	0.0468	0.024725
61	0.071844	0.054775	0.945225	0.04715	0.0246938
62	0.071887	0.054775	0.945225	0.047075	0.0248125
63	0.072119	0.05475	0.94525	0.047375	0.0247437
64	0.072019	0.0545	0.9455	0.047275	0.0247437
65	0.072100	0.054325	0.945675	0.047175	0.024925
66	0.072156	0.053975	0.946025	0.047075	0.0250812
67	0.072413	0.053975	0.946025	0.047425	0.0249875
68	0.072700	0.05415	0.94585	0.04775	0.02495
69	0.072919	0.054675	0.945325	0.047975	0.0249438
70	0.073106	0.05475	0.94525	0.04795	0.0251563
71	0.073106	0.054925	0.945075	0.04815	0.0249562
72	0.073269	0.054925	0.945075	0.0484	0.0248687
73	0.073031	0.0544	0.9456	0.047925	0.0251063
74	0.073181	0.054525	0.945475	0.04805	0.0251313
75	0.073275	0.0542	0.9458	0.0481	0.025175
76	0.073794	0.0541	0.9459	0.048475	0.0253188
77	0.074237	0.055075	0.944925	0.049	0.0252375
78	0.073975	0.055	0.945	0.04845	0.025525
79	0.073925	0.055	0.945	0.048375	0.02555
80	0.074038	0.054325	0.945675	0.048275	0.0257625
81	0.074725	0.05505	0.94495	0.0492	0.025525
82	0.074806	0.055275	0.944725	0.04935	0.0254563
83	0.075063	0.055425	0.944575	0.04955	0.0255125
84	0.075169	0.0556	0.9444	0.04965	0.0255188
85	0.075231	0.05575	0.94425	0.049725	0.0255063
86	0.075537	0.05605	0.94395	0.0501	0.0254375
87	0.075188	0.056025	0.943975	0.049675	0.0255125
88	0.075213	0.055525	0.944475	0.049475	0.0257375
89	0.075344	0.055125	0.944875	0.049425	0.0259188
90	0.075506	0.05495	0.94505	0.0497	0.0258062
91	0.075656	0.0551	0.9449	0.049625	0.0260312
92	0.075669	0.0551	0.9449	0.04965	0.0260188
93	0.075581	0.055325	0.944675	0.049525	0.0260563
94	0.075656	0.0547	0.9453	0.04945	0.0262063
95	0.075294	0.054425	0.945575	0.049275	0.0260188
96	0.075588	0.05415	0.94585	0.04925	0.0263375
97	0.075569	0.054175	0.945825	0.049375	0.0261937
98	0.075456	0.05395	0.94605	0.049325	0.0261313
99	0.075369	0.05335	0.94665	0.049075	0.0262938
100	0.075631	0.053375	0.946625	0.049425	0.0262063
101	0.075869	0.053775	0.946225	0.04955	0.0263187
102	0.075781	0.0537	0.9463	0.049675	0.0261063
103	0.075494	0.0535	0.9465	0.0494	0.0260937
104	0.075694	0.0532	0.9468	0.04945	0.0262438
105	0.075819	0.0532	0.9468	0.049575	0.0262438
106	0.075950	0.0536	0.9464	0.049875	0.026075
107	0.076037	0.053675	0.946325	0.04985	0.0261875
108	0.076613	0.054125	0.945875	0.05045	0.0261625
109	0.076637	0.054775	0.945225	0.0506	0.0260375
110	0.076656	0.054825	0.945175	0.0504	0.0262562
111	0.076694	0.05455	0.94545	0.050325	0.0263688
112	0.076794	0.054925	0.945075	0.0505	0.0262938
113	0.076662	0.0548	0.9452	0.050375	0.0262875
114	0.076838	0.05475	0.94525	0.0506	0.0262375
115	0.077063	0.054725	0.945275	0.05065	0.0264125
116	0.077044	0.054925	0.945075	0.050475	0.0265687
117	0.076931	0.054475	0.945525	0.0503	0.0266312
118	0.077094	0.05455	0.94545	0.050525	0.0265687
119	0.077238	0.0546	0.9454	0.05045	0.0267875
120	0.077037	0.0542	0.9458	0.0503	0.0267375
121	0.077056	0.05395	0.94605	0.050225	0.0268313
122	0.077012	0.053675	0.946325	0.050275	0.0267375
123	0.077031	0.053575	0.946425	0.050275	0.0267562
124	0.076969	0.05355	0.94645	0.0502	0.0267688
125	0.076969	0.05335	0.94665	0.05015	0.0268187
126	0.077262	0.053225	0.946775	0.050275	0.0269875
127	0.077400	0.05345	0.94655	0.0505	0.0269
128	0.077350	0.053375	0.946625	0.050475	0.026875
129	0.077575	0.053325	0.946675	0.050775	0.0268
130	0.077675	0.05345	0.94655	0.0508	0.026875
131	0.077719	0.0537	0.9463	0.05075	0.0269688
132	0.077919	0.053575	0.946425	0.050825	0.0270938
133	0.078156	0.0536	0.9464	0.050975	0.0271813
134	0.078200	0.05405	0.94595	0.051	0.0272
135	0.078000	0.05425	0.94575	0.051175	0.026825
136	0.078137	0.053875	0.946125	0.0511	0.0270375
137	0.078256	0.054	0.946	0.0512	0.0270563
138	0.078400	0.053875	0.946125	0.051175	0.027225
139	0.078162	0.0541	0.9459	0.0511	0.0270625
140	0.078338	0.05395	0.94605	0.05115	0.0271875
141	0.078406	0.05415	0.94585	0.051175	0.0272312
142	0.078550	0.054	0.946	0.0512	0.02735
143	0.078387	0.054075	0.945925	0.051025	0.0273625
144	0.078469	0.05405	0.94595	0.05115	0.0273187
145	0.078500	0.053825	0.946175	0.05105	0.02745
146	0.078750	0.05415	0.94585	0.05145	0.0273
147	0.078750	0.054125	0.945875	0.051475	0.027275
148	0.078675	0.054025	0.945975	0.051375	0.0273
149	0.078631	0.053675	0.946325	0.051225	0.0274063
150	0.078656	0.053625	0.946375	0.05125	0.0274063
151	0.078694	0.0535	0.9465	0.0513	0.0273938
152	0.078756	0.0534	0.9466	0.051325	0.0274313
153	0.078725	0.053475	0.946525	0.051375	0.02735
154	0.078819	0.05365	0.94635	0.05145	0.0273688
155	0.078887	0.053425	0.946575	0.05155	0.0273375
156	0.078894	0.05355	0.94645	0.0516	0.0272937
157	0.078956	0.053725	0.946275	0.051625	0.0273313
158	0.078950	0.053475	0.946525	0.051525	0.027425
159	0.078869	0.053425	0.946575	0.0514	0.0274688
160	0.078906	0.0533	0.9467	0.051325	0.0275813
161	0.078969	0.053225	0.946775	0.0513	0.0276687
162	0.078963	0.0533	0.9467	0.0515	0.0274625
163	0.078963	0.053275	0.946725	0.05145	0.0275125
164	0.079031	0.053225	0.946775	0.05155	0.0274812
165	0.078988	0.052925	0.947075	0.0514	0.0275875
166	0.079037	0.052975	0.947025	0.051475	0.0275625
167	0.079138	0.0532	0.9468	0.051575	0.0275625
168	0.079019	0.053125	0.946875	0.0515	0.0275188
169	0.078919	0.05285	0.94715	0.051375	0.0275437
170	0.078956	0.052725	0.947275	0.051375	0.0275813
171	0.078806	0.05255	0.94745	0.051225	0.0275813
172	0.078825	0.052325	0.947675	0.051175	0.02765
173	0.078769	0.052275	0.947725	0.051225	0.0275437
174	0.078700	0.0519	0.9481	0.051	0.0277
175	0.078869	0.0518	0.9482	0.05115	0.0277188
176	0.078887	0.052	0.948	0.051325	0.0275625
177	0.078869	0.052	0.948	0.0513	0.0275688
178	0.078731	0.051925	0.948075	0.0512	0.0275313
179	0.078756	0.0519	0.9481	0.051225	0.0275313
180	0.078850	0.0518	0.9482	0.051275	0.027575
181	0.078881	0.05195	0.94805	0.051425	0.0274563
182	0.078925	0.052125	0.947875	0.0515	0.027425
183	0.078969	0.052125	0.947875	0.051475	0.0274938
184	0.078950	0.052175	0.947825	0.05145	0.0275
185	0.078988	0.052125	0.947875	0.051525	0.0274625
186	0.079094	0.0522	0.9478	0.05165	0.0274437
187	0.079187	0.0523	0.9477	0.0517	0.0274875
188	0.079125	0.0525	0.9475	0.051675	0.02745
189	0.079131	0.052425	0.947575	0.051575	0.0275563
190	0.079106	0.052325	0.947675	0.0515	0.0276062
191	0.079194	0.0525	0.9475	0.05165	0.0275437
192	0.079194	0.052425	0.947575	0.0516	0.0275938
193	0.079269	0.052475	0.947525	0.051725	0.0275437
194	0.079231	0.05245	0.94755	0.051675	0.0275563
195	0.079306	0.052425	0.947575	0.0518	0.0275062
196	0.079375	0.05245	0.94755	0.051825	0.02755
197	0.079369	0.05245	0.94755	0.0518	0.0275688
198	0.079331	0.052575	0.947425	0.051775	0.0275563
199	0.079406	0.05265	0.94735	0.051875	0.0275313
200	0.079425	0.05275	0.94725	0.051875	0.02755
201	0.079431	0.05275	0.94725	0.051925	0.0275062
202	0.079425	0.052625	0.947375	0.051875	0.02755
203	0.079481	0.052625	0.947375	0.051925	0.0275563
204	0.079569	0.052625	0.947375	0.051925	0.0276438
205	0.079506	0.05245	0.94755	0.051825	0.0276813
206	0.079444	0.052425	0.947575	0.051825	0.0276188
207	0.079419	0.05235	0.94765	0.05185	0.0275688
208	0.079444	0.05235	0.94765	0.0518	0.0276438
209	0.079544	0.05235	0.94765	0.05195	0.0275938
210	0.079619	0.052575	0.947425	0.05205	0.0275688
211	0.079550	0.05275	0.94725	0.052025	0.027525
212	0.079556	0.052575	0.947425	0.051925	0.0276313
213	0.079556	0.052425	0.947575	0.051975	0.0275813
214	0.079531	0.0524	0.9476	0.05195	0.0275813
215	0.079562	0.052475	0.947525	0.05195	0.0276125
216	0.079625	0.052575	0.947425	0.052025	0.0276
217	0.079675	0.052675	0.947325	0.052	0.027675
218	0.079600	0.052625	0.947375	0.0519	0.0277
219	0.079619	0.0526	0.9474	0.05195	0.0276687
220	0.079650	0.05245	0.94755	0.051925	0.027725
221	0.079619	0.052425	0.947575	0.051925	0.0276938
222	0.079600	0.0524	0.9476	0.05195	0.02765
223	0.079600	0.0523	0.9477	0.0519	0.0277
224	0.079638	0.0523	0.9477	0.05195	0.0276875
225	0.079613	0.052325	0.947675	0.051925	0.0276875
226	0.079600	0.052325	0.947675	0.05195	0.02765
227	0.079619	0.052275	0.947725	0.05195	0.0276687
228	0.079606	0.052275	0.947725	0.051925	0.0276813
229	0.079675	0.052325	0.947675	0.052025	0.02765
230	0.079675	0.052375	0.947625	0.052025	0.02765
231	0.079719	0.05235	0.94765	0.05205	0.0276687
232	0.079687	0.052275	0.947725	0.051975	0.0277125
233	0.079669	0.052325	0.947675	0.052	0.0276687
234	0.079669	0.052275	0.947725	0.052	0.0276687
235	0.079719	0.052375	0.947625	0.052075	0.0276438
236	0.079694	0.052425	0.947575	0.05205	0.0276438
237	0.079687	0.05245	0.94755	0.052025	0.0276625
238	0.079725	0.052375	0.947625	0.052	0.027725
239	0.079738	0.052325	0.947675	0.052025	0.0277125
240	0.079744	0.052325	0.947675	0.052025	0.0277188
241	0.079863	0.052425	0.947575	0.052175	0.0276875
242	0.079850	0.05245	0.94755	0.052175	0.027675
243	0.079738	0.052475	0.947525	0.05205	0.0276875
244	0.079731	0.05235	0.94765	0.052	0.0277312
245	0.079756	0.052275	0.947725	0.052025	0.0277312
246	0.079750	0.0523	0.9477	0.052025	0.027725
247	0.079831	0.052375	0.947625	0.0521	0.0277312
248	0.079869	0.052525	0.947475	0.052125	0.0277438
249	0.079894	0.05255	0.94745	0.0521	0.0277937
250	0.079875	0.05255	0.94745	0.0521	0.027775
251	0.079937	0.052575	0.947425	0.052175	0.0277625
252	0.079888	0.05255	0.94745	0.05215	0.0277375
253	0.079963	0.0526	0.9474	0.052225	0.0277375
254	0.080037	0.052575	0.947425	0.052325	0.0277125
255	0.080006	0.0527	0.9473	0.05235	0.0276563
256	0.079988	0.0527	0.9473	0.0523	0.0276875
257	0.079937	0.052725	0.947275	0.052225	0.0277125
258	0.079906	0.052575	0.947425	0.052175	0.0277312
259	0.079906	0.052525	0.947475	0.0522	0.0277063
260	0.079969	0.05245	0.94755	0.052225	0.0277438
261	0.080006	0.052525	0.947475	0.052275	0.0277312
262	0.080056	0.0527	0.9473	0.052325	0.0277312
263	0.080056	0.0527	0.9473	0.052325	0.0277312
264	0.080025	0.052625	0.947375	0.052275	0.02775
265	0.080100	0.052675	0.947325	0.0523	0.0278
266	0.080131	0.052725	0.947275	0.0523	0.0278312
267	0.080069	0.052625	0.947375	0.05225	0.0278188
268	0.080019	0.0526	0.9474	0.0522	0.0278188
269	0.080000	0.0526	0.9474	0.0522	0.0278
270	0.080013	0.052525	0.947475	0.052125	0.0278875
271	0.080031	0.052625	0.947375	0.05225	0.0277813
272	0.080031	0.052475	0.947525	0.052175	0.0278562
273	0.079969	0.0525	0.9475	0.052175	0.0277937
274	0.079919	0.0523	0.9477	0.052075	0.0278438
275	0.079875	0.0522	0.9478	0.05205	0.027825
276	0.079881	0.05215	0.94785	0.05205	0.0278312
277	0.079900	0.0521	0.9479	0.05205	0.02785
278	0.079875	0.052175	0.947825	0.052075	0.0278
279	0.079881	0.05215	0.94785	0.052075	0.0278063
280	0.079888	0.05215	0.94785	0.052075	0.0278125
281	0.079894	0.0521	0.9479	0.052075	0.0278188
282	0.079894	0.052125	0.947875	0.0521	0.0277937
283	0.079894	0.052125	0.947875	0.0521	0.0277937
284	0.079894	0.052125	0.947875	0.0521	0.0277937
285	0.079894	0.052125	0.947875	0.0521	0.0277937
286	0.079894	0.052125	0.947875	0.0521	0.0277937
287	0.079894	0.052125	0.947875	0.0521	0.0277937
288	0.079894	0.052125	0.947875	0.0521	0.0277937
289	0.079894	0.052125	0.947875	0.0521	0.0277937
290	0.079919	0.0521	0.9479	0.0521	0.0278188
291	0.079919	0.0522	0.9478	0.05215	0.0277687
292	0.079919	0.0522	0.9478	0.052125	0.0277937
293	0.079919	0.0522	0.9478	0.052125	0.0277937
294	0.079912	0.05225	0.94775	0.052125	0.0277875
295	0.079937	0.05225	0.94775	0.05215	0.0277875
296	0.079956	0.052275	0.947725	0.05215	0.0278063
297	0.079956	0.0523	0.9477	0.052175	0.0277813
298	0.079906	0.05225	0.94775	0.0521	0.0278063
299	0.079912	0.052225	0.947775	0.0521	0.0278125
300	0.079937	0.052175	0.947825	0.052075	0.0278625
301	0.079963	0.052225	0.947775	0.05215	0.0278125
302	0.079969	0.05225	0.94775	0.052175	0.0277937
303	0.079994	0.0523	0.9477	0.05225	0.0277438
304	0.079988	0.052375	0.947625	0.05225	0.0277375
305	0.079988	0.05235	0.94765	0.05225	0.0277375
306	0.080013	0.052375	0.947625	0.05225	0.0277625
307	0.079994	0.05235	0.94765	0.052225	0.0277687
308	0.079988	0.05235	0.94765	0.052225	0.0277625
309	0.079963	0.052225	0.947775	0.052175	0.0277875
310	0.079969	0.05225	0.94775	0.0522	0.0277687
311	0.079969	0.052275	0.947725	0.0522	0.0277687
312	0.079975	0.05225	0.94775	0.0522	0.027775
313	0.079975	0.05225	0.94775	0.0522	0.027775
314	0.080006	0.052325	0.947675	0.05225	0.0277563
315	0.080031	0.052325	0.947675	0.05225	0.0277813
316	0.080019	0.05235	0.94765	0.052225	0.0277937
317	0.079988	0.052325	0.947675	0.052175	0.0278125
318	0.080013	0.052325	0.947675	0.052175	0.0278375
319	0.079975	0.052275	0.947725	0.05215	0.027825
320	0.079963	0.052225	0.947775	0.052125	0.0278375
321	0.079937	0.0522	0.9478	0.0521	0.0278375
322	0.079937	0.05215	0.94785	0.0521	0.0278375
323	0.079937	0.05215	0.94785	0.0521	0.0278375
324	0.079944	0.05215	0.94785	0.0521	0.0278438
325	0.079950	0.05215	0.94785	0.0521	0.02785
326	0.079950	0.0522	0.9478	0.05215	0.0278
327	0.079975	0.0523	0.9477	0.0522	0.027775
328	0.079981	0.052275	0.947725	0.0522	0.0277813
329	0.080013	0.052325	0.947675	0.05225	0.0277625
330	0.079963	0.05225	0.94775	0.05215	0.0278125
331	0.079919	0.0522	0.9478	0.0521	0.0278188
332	0.079956	0.05215	0.94785	0.0521	0.0278562
333	0.079956	0.05215	0.94785	0.052125	0.0278312
334	0.079981	0.05225	0.94775	0.052175	0.0278063
335	0.079956	0.0522	0.9478	0.052125	0.0278312
336	0.079956	0.052175	0.947825	0.052125	0.0278312
337	0.079956	0.052175	0.947825	0.052125	0.0278312
338	0.079963	0.0522	0.9478	0.05215	0.0278125
339	0.079963	0.0522	0.9478	0.05215	0.0278125
340	0.079963	0.0522	0.9478	0.05215	0.0278125
341	0.079963	0.0522	0.9478	0.05215	0.0278125
342	0.079969	0.052175	0.947825	0.05215	0.0278188
343	0.079975	0.05215	0.94785	0.05215	0.027825
344	0.079975	0.05215	0.94785	0.05215	0.027825
345	0.079975	0.05215	0.94785	0.05215	0.027825
346	0.079975	0.05215	0.94785	0.05215	0.027825
347	0.079975	0.05215	0.94785	0.05215	0.027825
348	0.079975	0.05215	0.94785	0.05215	0.027825
349	0.079975	0.05215	0.94785	0.05215	0.027825
350	0.079975	0.05215	0.94785	0.05215	0.027825
351	0.079975	0.05215	0.94785	0.05215	0.027825
352	0.079975	0.05215	0.94785	0.05215	0.027825
353	0.079975	0.05215	0.94785	0.05215	0.027825
354	0.079975	0.05215	0.94785	0.05215	0.027825
355	0.079975	0.05215	0.94785	0.05215	0.027825
356	0.079975	0.05215	0.94785	0.05215	0.027825
357	0.079975	0.05215	0.94785	0.05215	0.027825
358	0.079975	0.05215	0.94785	0.05215	0.027825
359	0.079975	0.05215	0.94785	0.05215	0.027825
360	0.079975	0.05215	0.94785	0.05215	0.027825
361	0.079975	0.05215	0.94785	0.05215	0.027825
362	0.079975	0.05215	0.94785	0.05215	0.027825
363	0.079975	0.05215	0.94785	0.05215	0.027825
364	0.079975	0.05215	0.94785	0.05215	0.027825
365	0.079975	0.05215	0.94785	0.05215	0.027825
366	0.079975	0.05215	0.94785	0.05215	0.027825
367	0.079975	0.05215	0.94785	0.05215	0.027825
368	0.079975	0.05215	0.94785	0.05215	0.027825
369	0.079975	0.05215	0.94785	0.05215	0.027825
370	0.079975	0.05215	0.94785	0.05215	0.027825
371	0.079975	0.05215	0.94785	0.05215	0.027825
372	0.079975	0.05215	0.94785	0.05215	0.027825
373	0.079975	0.05215	0.94785	0.05215	0.027825
374	0.079975	0.05215	0.94785	0.05215	0.027825
375	0.079975	0.05215	0.94785	0.05215	0.027825
376	0.079975	0.05215	0.94785	0.05215	0.027825
377	0.079975	0.05215	0.94785	0.05215	0.027825
378	0.079975	0.05215	0.94785	0.05215	0.027825
379	0.079975	0.05215	0.94785	0.05215	0.027825
380	0.079975	0.05215	0.94785	0.05215	0.027825
381	0.079975	0.05215	0.94785	0.05215	0.027825
382	0.079975	0.05215	0.94785	0.05215	0.027825
383	0.079975	0.05215	0.94785	0.05215	0.027825
384	0.079975	0.05215	0.94785	0.05215	0.027825
385	0.079975	0.05215	0.94785	0.05215	0.027825
386	0.079975	0.05215	0.94785	0.05215	0.027825
387	0.079975	0.05215	0.94785	0.05215	0.027825
388	0.079975	0.05215	0.94785	0.05215	0.027825
389	0.079975	0.05215	0.94785	0.05215	0.027825
390	0.079975	0.05215	0.94785	0.05215	0.027825
391	0.079975	0.05215	0.94785	0.05215	0.027825
392	0.079975	0.05215	0.94785	0.05215	0.027825
393	0.079975	0.05215	0.94785	0.05215	0.027825
394	0.079975	0.05215	0.94785	0.05215	0.027825
395	0.079975	0.05215	0.94785	0.05215	0.027825
396	0.079975	0.05215	0.94785	0.05215	0.027825
397	0.079975	0.05215	0.94785	0.05215	0.027825
398	0.079975	0.05215	0.94785	0.05215	0.027825
399	0.079975	0.05215	0.94785	0.05215	0.027825
400	0.079975	0.05215	0.94785	0.05215	0.027825
401	0.079975	0.05215	0.94785	0.05215	0.027825
402	0.079975	0.05215	0.94785	0.05215	0.027825
403	0.079975	0.05215	0.94785	0.05215	0.027825
404	0.079975	0.05215	0.94785	0.05215	0.027825
405	0.079975	0.05215	0.94785	0.05215	0.027825
406	0.079975	0.05215	0.94785	0.05215	0.027825
407	0.079975	0.05215	0.94785	0.05215	0.027825
408	0.079975	0.05215	0.94785	0.05215	0.027825
409	0.079975	0.05215	0.94785	0.05215	0.027825
410	0.079975	0.05215	0.94785	0.05215	0.027825
411	0.079975	0.05215	0.94785	0.05215	0.027825
412	0.079975	0.05215	0.94785	0.05215	0.027825
413	0.079975	0.05215	0.94785	0.05215	0.027825
414	0.079975	0.05215	0.94785	0.05215	0.027825
415	0.079975	0.05215	0.94785	0.05215	0.027825
416	0.079975	0.05215	0.94785	0.05215	0.027825
417	0.079975	0.05215	0.94785	0.05215	0.027825
418	0.079975	0.05215	0.94785	0.05215	0.027825
419	0.079975	0.05215	0.94785	0.05215	0.027825
420	0.079975	0.05215	0.94785	0.05215	0.027825
421	0.079975	0.05215	0.94785	0.05215	0.027825
422	0.079975	0.05215	0.94785	0.05215	0.027825
423	0.079975	0.05215	0.94785	0.05215	0.027825
424	0.079975	0.05215	0.94785	0.05215	0.027825
425	0.079975	0.05215	0.94785	0.05215	0.027825
426	0.079975	0.05215	0.94785	0.05215	0.027825
427	0.079975	0.05215	0.94785	0.05215	0.027825
428	0.079975	0.05215	0.94785	0.05215	0.027825
429	0.079975	0.05215	0.94785	0.05215	0.027825
430	0.079975	0.05215	0.94785	0.05215	0.027825
431	0.079975	0.05215	0.94785	0.05215	0.027825
432	0.079975	0.05215	0.94785	0.05215	0.027825
433	0.079975	0.05215	0.94785	0.05215	0.027825
434	0.079975	0.05215	0.94785	0.05215	0.027825
435	0.079975	0.05215	0.94785	0.05215	0.027825
436	0.079975	0.05215	0.94785	0.05215	0.027825
437	0.079975	0.05215	0.94785	0.05215	0.027825
438	0.079975	0.05215	0.94785	0.05215	0.027825
439	0.079975	0.05215	0.94785	0.05215	0.027825
440	0.079975	0.05215	0.94785	0.05215	0.027825
441	0.079975	0.05215	0.94785	0.05215	0.027825
442	0.079975	0.05215	0.94785	0.05215	0.027825
443	0.079975	0.05215	0.94785	0.05215	0.027825
444	0.079975	0.05215	0.94785	0.05215	0.027825
445	0.079975	0.05215	0.94785	0.05215	0.027825
446	0.079975	0.05215	0.94785	0.05215	0.027825
447	0.079975	0.05215	0.94785	0.05215	0.027825
448	0.079975	0.05215	0.94785	0.05215	0.027825
449	0.079975	0.05215	0.94785	0.05215	0.027825
450	0.079975	0.05215	0.94785	0.05215	0.027825
451	0.079975	0.05215	0.94785	0.05215	0.027825
452	0.079975	0.05215	0.94785	0.05215	0.027825
453	0.079975	0.05215	0.94785	0.05215	0.027825
454	0.079975	0.05215	0.94785	0.05215	0.027825
455	0.079975	0.05215	0.94785	0.05215	0.027825
456	0.079975	0.05215	0.94785	0.05215	0.027825
457	0.079975	0.05215	0.94785	0.05215	0.027825
458	0.079975	0.05215	0.94785	0.05215	0.027825
459	0.079975	0.05215	0.94785	0.05215	0.027825
460	0.079975	0.05215	0.94785	0.05215	0.027825
461	0.079975	0.05215	0.94785	0.05215	0.027825
462	0.079975	0.05215	0.94785	0.05215	0.027825
463	0.079975	0.05215	0.94785	0.05215	0.027825
464	0.079975	0.05215	0.94785	0.05215	0.027825
465	0.079975	0.05215	0.94785	0.05215	0.027825
466	0.079975	0.05215	0.94785	0.05215	0.027825
467	0.079975	0.05215	0.94785	0.05215	0.027825
468	0.079975	0.05215	0.94785	0.05215	0.027825
469	0.079975	0.05215	0.94785	0.05215	0.027825
470	0.079975	0.05215	0.94785	0.05215	0.027825
471	0.079975	0.05215	0.94785	0.05215	0.027825
472	0.079975	0.05215	0.94785	0.05215	0.027825
473	0.079975	0.05215	0.94785	0.05215	0.027825
474	0.079975	0.05215	0.94785	0.05215	0.027825
475	0.079975	0.05215	0.94785	0.05215	0.027825
476	0.079975	0.05215	0.94785	0.05215	0.027825
477	0.079975	0.05215	0.94785	0.05215	0.027825
478	0.079975	0.05215	0.94785	0.05215	0.027825
479	0.079975	0.05215	0.94785	0.05215	0.027825
480	0.079975	0.05215	0.94785	0.05215	0.027825
481	0.079975	0.05215	0.94785	0.05215	0.027825
482	0.079975	0.05215	0.94785	0.05215	0.027825
483	0.079975	0.05215	0.94785	0.05215	0.027825
484	0.079975	0.05215	0.94785	0.05215	0.027825
485	0.079975	0.05215	0.94785	0.05215	0.027825
486	0.079975	0.05215	0.94785	0.05215	0.027825
487	0.079975	0.05215	0.94785	0.05215	0.027825
488	0.079975	0.05215	0.94785	0.05215	0.027825
489	0.079975	0.05215	0.94785	0.05215	0.027825
490	0.079975	0.05215	0.94785	0.05215	0.027825
491	0.079975	0.05215	0.94785	0.05215	0.027825
492	0.079975	0.05215	0.94785	0.05215	0.027825
493	0.079975	0.05215	0.94785	0.05215	0.027825
494	0.079975	0.05215	0.94785	0.05215	0.027825
495	0.079975	0.05215	0.94785	0.05215	0.027825
496	0.079975	0.05215	0.94785	0.05215	0.027825
497	0.079975	0.05215	0.94785	0.05215	0.027825
498	0.079975	0.05215	0.94785	0.05215	0.027825
499	0.079975	0.05215	0.94785	0.05215	0.027825
500	0.079975	0.05215	0.94785	0.05215	0.027825
501	0.079975	0.05215	0.94785	0.05215	0.027825
502	0.079975	0.05215	0.94785	0.05215	0.027825
503	0.079975	0.05215	0.94785	0.05215	0.027825
504	0.079975	0.05215	0.94785	0.05215	0.027825
505	0.079975	0.05215	0.94785	0.05215	0.027825
506	0.079975	0.05215	0.94785	0.05215	0.027825
507	0.079975	0.05215	0.94785	0.05215	0.027825
508	0.079975	0.05215	0.94785	0.05215	0.027825
509	0.079975	0.05215	0.94785	0.05215	0.027825
510	0.079975	0.05215	0.94785	0.05215	0.027825
511	0.079975	0.05215	0.94785	0.05215	0.027825
512	0.079975	0.05215	0.94785	0.05215	0.027825
513	0.079975	0.05215	0.94785	0.05215	0.027825
514	0.079975	0.05215	0.94785	0.05215	0.027825
515	0.079975	0.05215	0.94785	0.05215	0.027825
516	0.079975	0.05215	0.94785	0.05215	0.027825
517	0.079975	0.05215	0.94785	0.05215	0.027825
518	0.079975	0.05215	0.94785	0.05215	0.027825
519	0.079975	0.05215	0.94785	0.05215	0.027825
520	0.079975	0.05215	0.94785	0.05215	0.027825
521	0.079975	0.05215	0.94785	0.05215	0.027825
522	0.079975	0.05215	0.94785	0.05215	0.027825
523	0.079975	0.05215	0.94785	0.05215	0.027825
524	0.079975	0.05215	0.94785	0.05215	0.027825
525	0.079975	0.05215	0.94785	0.05215	0.027825
526	0.079975	0.05215	0.94785	0.05215	0.027825
527	0.079975	0.05215	0.94785	0.05215	0.027825
528	0.079975	0.05215	0.94785	0.05215	0.027825
529	0.079975	0.05215	0.94785	0.05215	0.027825
530	0.079975	0.05215	0.94785	0.05215	0.027825
531	0.079975	0.05215	0.94785	0.05215	0.027825
532	0.079975	0.05215	0.94785	0.05215	0.027825
533	0.079975	0.05215	0.94785	0.05215	0.027825
534	0.079975	0.05215	0.94785	0.05215	0.027825
535	0.079975	0.05215	0.94785	0.05215	0.027825
536	0.079975	0.05215	0.94785	0.05215	0.027825
537	0.079975	0.05215	0.94785	0.05215	0.027825
538	0.079975	0.05215	0.94785	0.05215	0.027825
539	0.079975	0.05215	0.94785	0.05215	0.027825
540	0.079975	0.05215	0.94785	0.05215	0.027825
541	0.079975	0.05215	0.94785	0.05215	0.027825
542	0.079975	0.05215	0.94785	0.05215	0.027825
543	0.079975	0.05215	0.94785	0.05215	0.027825
544	0.079975	0.05215	0.94785	0.05215	0.027825
545	0.079975	0.05215	0.94785	0.05215	0.027825
546	0.079975	0.05215	0.94785	0.05215	0.027825
547	0.079975	0.05215	0.94785	0.05215	0.027825
548	0.079975	0.05215	0.94785	0.05215	0.027825
549	0.079975	0.05215	0.94785	0.05215	0.027825
550	0.079975	0.05215	0.94785	0.05215	0.027825
551	0.079975	0.05215	0.94785	0.05215	0.027825
552	0.079975	0.05215	0.94785	0.05215	0.027825
553	0.079975	0.05215	0.94785	0.05215	0.027825
554	0.079975	0.05215	0.94785	0.05215	0.027825
555	0.079975	0.05215	0.94785	0.05215	0.027825
556	0.079975	0.05215	0.94785	0.05215	0.027825
557	0.079975	0.05215	0.94785	0.05215	0.027825
558	0.079975	0.05215	0.94785	0.05215	0.027825
559	0.079975	0.05215	0.94785	0.05215	0.027825
560	0.079975	0.05215	0.94785	0.05215	0.027825
561	0.079975	0.05215	0.94785	0.05215	0.027825
562	0.079975	0.05215	0.94785	0.05215	0.027825
563	0.079975	0.05215	0.94785	0.05215	0.027825
564	0.079975	0.05215	0.94785	0.05215	0.027825
565	0.079975	0.05215	0.94785	0.05215	0.027825
566	0.079975	0.05215	0.94785	0.05215	0.027825
567	0.079975	0.05215	0.94785	0.05215	0.027825
568	0.079975	0.05215	0.94785	0.05215	0.027825
569	0.079975	0.05215	0.94785	0.05215	0.027825
570	0.079975	0.05215	0.94785	0.05215	0.027825
571	0.079975	0.05215	0.94785	0.05215	0.027825
572	0.079975	0.05215	0.94785	0.05215	0.027825
573	0.079975	0.05215	0.94785	0.05215	0.027825
574	0.079975	0.05215	0.94785	0.05215	0.027825
575	0.079975	0.05215	0.94785	0.05215	0.027825
576	0.079975	0.05215	0.94785	0.05215	0.027825
577	0.079975	0.05215	0.94785	0.05215	0.027825
578	0.079975	0.05215	0.94785	0.05215	0.027825
579	0.079975	0.05215	0.94785	0.05215	0.027825
580	0.079975	0.05215	0.94785	0.05215	0.027825
581	0.079975	0.05215	0.94785	0.05215	0.027825
582	0.079975	0.05215	0.94785	0.05215	0.027825
583	0.079975	0.05215	0.94785	0.05215	0.027825
584	0.079975	0.05215	0.94785	0.05215	0.027825
585	0.079975	0.05215	0.94785	0.05215	0.027825
586	0.079975	0.05215	0.94785	0.05215	0.027825
587	0.079975	0.05215	0.94785	0.05215	0.027825
588	0.079975	0.05215	0.94785	0.05215	0.027825
589	0.079975	0.05215	0.94785	0.05215	0.027825
590	0.079975	0.05215	0.94785	0.05215	0.027825
591	0.079975	0.05215	0.94785	0.05215	0.027825
592	0.079975	0.05215	0.94785	0.05215	0.027825
593	0.079975	0.05215	0.94785	0.05215	0.027825
594	0.079975	0.05215	0.94785	0.05215	0.027825
595	0.079975	0.05215	0.94785	0.05215	0.027825
596	0.079975	0.05215	0.94785	0.05215	0.027825
597	0.079975	0.05215	0.94785	0.05215	0.027825
598	0.079975	0.05215	0.94785	0.05215	0.027825
599	0.079975	0.05215	0.94785	0.05215	0.027825
600	0.079975	0.05215	0.94785	0.05215	0.027825
601	0.079975	0.05215	0.94785	0.05215	0.027825
602	0.079975	0.05215	0.94785	0.05215	0.027825
603	0.079975	0.05215	0.94785	0.05215	0.027825
604	0.079975	0.05215	0.94785	0.05215	0.027825
605	0.079975	0.05215	0.94785	0.05215	0.027825
606	0.079975	0.05215	0.94785	0.05215	0.027825
607	0.079975	0.05215	0.94785	0.05215	0.027825
608	0.079975	0.05215	0.94785	0.05215	0.027825
609	0.079975	0.05215	0.94785	0.05215	0.027825
610	0.079975	0.05215	0.94785	0.05215	0.027825
611	0.079975	0.05215	0.94785	0.05215	0.027825
612	0.079975	0.05215	0.94785	0.05215	0.027825
613	0.079975	0.05215	0.94785	0.05215	0.027825
614	0.079975	0.05215	0.94785	0.05215	0.027825
615	0.079975	0.05215	0.94785	0.05215	0.027825
616	0.079975	0.05215	0.94785	0.05215	0.027825
617	0.079975	0.05215	0.94785	0.05215	0.027825
618	0.079975	0.05215	0.94785	0.05215	0.027825
619	0.079975	0.05215	0.94785	0.05215	0.027825
620	0.079975	0.05215	0.94785	0.05215	0.027825
621	0.079975	0.05215	0.94785	0.05215	0.027825
622	0.079975	0.05215	0.94785	0.05215	0.027825
623	0.079975	0.05215	0.94785	0.05215	0.027825
624	0.079975	0.05215	0.94785	0.05215	0.027825
625	0.079975	0.05215	0.94785	0.05215	0.027825
626	0.079975	0.05215	0.94785	0.05215	0.027825
627	0.079975	0.05215	0.94785	0.05215	0.027825
628	0.079975	0.05215	0.94785	0.05215	0.027825
629	0.079975	0.05215	0.94785	0.05215	0.027825
630	0.079975	0.05215	0.94785	0.05215	0.027825
631	0.079975	0.05215	0.94785	0.05215	0.027825
632	0.079975	0.05215	0.94785	0.05215	0.027825
633	0.079975	0.05215	0.94785	0.05215	0.027825
634	0.079975	0.05215	0.94785	0.05215	0.027825
635	0.079975	0.05215	0.94785	0.05215	0.027825
636	0.079975	0.05215	0.94785	0.05215	0.027825
637	0.079975	0.05215	0.94785	0.05215	0.027825
638	0.079975	0.05215	0.94785	0.05215	0.027825
639	0.079975	0.05215	0.94785	0.05215	0.027825
640	0.079975	0.05215	0.94785	0.05215	0.027825
641	0.079975	0.05215	0.94785	0.05215	0.027825
642	0.079975	0.05215	0.94785	0.05215	0.027825
643	0.079975	0.05215	0.94785	0.05215	0.027825
644	0.079975	0.05215	0.94785	0.05215	0.027825
645	0.079975	0.05215	0.94785	0.05215	0.027825
646	0.079975	0.05215	0.94785	0.05215	0.027825
647	0.079975	0.05215	0.94785	0.05215	0.027825
648	0.079975	0.05215	0.94785	0.05215	0.027825
649	0.079975	0.05215	0.94785	0.05215	0.027825
650	0.079975	0.05215	0.94785	0.05215	0.027825
651	0.079975	0.05215	0.94785	0.05215	0.027825
652	0.079975	0.05215	0.94785	0.05215	0.027825
653	0.079975	0.05215	0.94785	0.05215	0.027825
654	0.079975	0.05215	0.94785	0.05215	0.027825
655	0.079975	0.05215	0.94785	0.05215	0.027825
656	0.079975	0.05215	0.94785	0.05215	0.027825
657	0.079975	0.05215	0.94785	0.05215	0.027825
658	0.079975	0.05215	0.94785	0.05215	0.027825
659	0.079975	0.05215	0.94785	0.05215	0.027825
660	0.079975	0.05215	0.94785	0.05215	0.027825
661	0.079975	0.05215	0.94785	0.05215	0.027825
662	0.079975	0.05215	0.94785	0.05215	0.027825
663	0.079975	0.05215	0.94785	0.05215	0.027825
664	0.079975	0.05215	0.94785	0.05215	0.027825
665	0.079975	0.05215	0.94785	0.05215	0.027825
666	0.079975	0.05215	0.94785	0.05215	0.027825
667	0.079975	0.05215	0.94785	0.05215	0.027825
668	0.079975	0.05215	0.94785	0.05215	0.027825
669	0.079975	0.05215	0.94785	0.05215	0.027825
670	0.079975	0.05215	0.94785	0.05215	0.027825
671	0.079975	0.05215	0.94785	0.05215	0.027825
672	0.079975	0.05215	0.94785	0.05215	0.027825
673	0.079975	0.05215	0.94785	0.05215	0.027825
674	0.079975	0.05215	0.94785	0.05215	0.027825
675	0.079975	0.05215	0.94785	0.05215	0.027825
676	0.079975	0.05215	0.94785	0.05215	0.027825
677	0.079975	0.05215	0.94785	0.05215	0.027825
678	0.079975	0.05215	0.94785	0.05215	0.027825
679	0.079975	0.05215	0.94785	0.05215	0.027825
680	0.079975	0.05215	0.94785	0.05215	0.027825
681	0.079975	0.05215	0.94785	0.05215	0.027825
682	0.079975	0.05215	0.94785	0.05215	0.027825
683	0.079975	0.05215	0.94785	0.05215	0.027825
684	0.079975	0.05215	0.94785	0.05215	0.027825
685	0.079975	0.05215	0.94785	0.05215	0.027825
686	0.079975	0.05215	0.94785	0.05215	0.027825
687	0.079975	0.05215	0.94785	0.05215	0.027825
688	0.079975	0.05215	0.94785	0.05215	0.027825
689	0.079975	0.05215	0.94785	0.05215	0.027825
690	0.079975	0.05215	0.94785	0.05215	0.027825
691	0.079975	0.05215	0.94785	0.05215	0.027825
692	0.079975	0.05215	0.94785	0.05215	0.027825
693	0.079975	0.05215	0.94785	0.05215	0.027825
694	0.079975	0.05215	0.94785	0.05215	0.027825
695	0.079975	0.05215	0.94785	0.05215	0.027825
696	0.079975	0.05215	0.94785	0.05215	0.027825
697	0.079975	0.05215	0.94785	0.05215	0.027825
698	0.079975	0.05215	0.94785	0.05215	0.027825
699	0.079975	0.05215	0.94785	0.05215	0.027825
700	0.079975	0.05215	0.94785	0.05215	0.027825
701	0.079975	0.05215	0.94785	0.05215	0.027825
702	0.079975	0.05215	0.94785	0.05215	0.027825
703	0.079975	0.05215	0.94785	0.05215	0.027825
704	0.079975	0.05215	0.94785	0.05215	0.027825
705	0.079975	0.05215	0.94785	0.05215	0.027825
706	0.079975	0.05215	0.94785	0.05215	0.027825
707	0.079975	0.05215	0.94785	0.05215	0.027825
708	0.079975	0.05215	0.94785	0.05215	0.027825
709	0.079975	0.05215	0.94785	0.05215	0.027825
710	0.079975	0.05215	0.94785	0.05215	0.027825
711	0.079975	0.05215	0.94785	0.05215	0.027825
712	0.079975	0.05215	0.94785	0.05215	0.027825
713	0.079975	0.05215	0.94785	0.05215	0.027825
714	0.079975	0.05215	0.94785	0.05215	0.027825
715	0.079975	0.05215	0.94785	0.05215	0.027825
716	0.079975	0.05215	0.94785	0.05215	0.027825
717	0.079975	0.05215	0.94785	0.05215	0.027825
718	0.079975	0.05215	0.94785	0.05215	0.027825
719	0.079975	0.05215	0.94785	0.05215	0.027825
720	0.079975	0.05215	0.94785	0.05215	0.027825
721	0.079975	0.05215	0.94785	0.05215	0.027825
722	0.079975	0.05215	0.94785	0.05215	0.027825
723	0.079975	0.05215	0.94785	0.05215	0.027825
724	0.079975	0.05215	0.94785	0.05215	0.027825
725	0.079975	0.05215	0.94785	0.05215	0.027825
726	0.079975	0.05215	0.94785	0.05215	0.027825
727	0.079975	0.05215	0.94785	0.05215	0.027825
728	0.079975	0.05215	0.94785	0.05215	0.027825
729	0.079975	0.05215	0.94785	0.05215	0.027825
730	0.079975	0.05215	0.94785	0.05215	0.027825
731	0.079975	0.05215	0.94785	0.05215	0.027825
732	0.079975	0.05215	0.94785	0.05215	0.027825
733	0.079975	0.05215	0.94785	0.05215	0.027825
734	0.079975	0.05215	0.94785	0.05215	0.027825
735	0.079975	0.05215	0.94785	0.05215	0.027825
736	0.079975	0.05215	0.94785	0.05215	0.027825
737	0.079975	0.05215	0.94785	0.05215	0.027825
738	0.079975	0.05215	0.94785	0.05215	0.027825
739	0.079975	0.05215	0.94785	0.05215	0.027825
740	0.079975	0.05215	0.94785	0.05215	0.027825
741	0.079975	0.05215	0.94785	0.05215	0.027825
742	0.079975	0.05215	0.94785	0.05215	0.027825
743	0.079975	0.05215	0.94785	0.05215	0.027825
744	0.079975	0.05215	0.94785	0.05215	0.027825
745	0.079975	0.05215	0.94785	0.05215	0.027825
746	0.079975	0.05215	0.94785	0.05215	0.027825
747	0.079975	0.05215	0.94785	0.05215	0.027825
748	0.079975	0.05215	0.94785	0.05215	0.027825
749	0.079975	0.05215	0.94785	0.05215	0.027825
750	0.079975	0.05215	0.94785	0.05215	0.027825
751	0.079975	0.05215	0.94785	0.05215	0.027825
752	0.079975	0.05215	0.94785	0.05215	0.027825
753	0.079975	0.05215	0.94785	0.05215	0.027825
754	0.079975	0.05215	0.94785	0.05215	0.027825
755	0.079975	0.05215	0.94785	0.05215	0.027825
756	0.079975	0.05215	0.94785	0.05215	0.027825
757	0.079975	0.05215	0.94785	0.05215	0.027825
758	0.079975	0.05215	0.94785	0.05215	0.027825
759	0.079975	0.05215	0.94785	0.05215	0.027825
760	0.079975	0.05215	0.94785	0.05215	0.027825
761	0.079975	0.05215	0.94785	0.05215	0.027825
762	0.079975	0.05215	0.94785	0.05215	0.027825
763	0.079975	0.05215	0.94785	0.05215	0.027825
764	0.079975	0.05215	0.94785	0.05215	0.027825
765	0.079975	0.05215	0.94785	0.05215	0.027825
766	0.079975	0.05215	0.94785	0.05215	0.027825
767	0.079975	0.05215	0.94785	0.05215	0.027825
768	0.079975	0.05215	0.94785	0.05215	0.027825
769	0.079975	0.05215	0.94785	0.05215	0.027825
770	0.079975	0.05215	0.94785	0.05215	0.027825
771	0.079975	0.05215	0.94785	0.05215	0.027825
772	0.079975	0.05215	0.94785	0.05215	0.027825
773	0.079975	0.05215	0.94785	0.05215	0.027825
774	0.079975	0.05215	0.94785	0.05215	0.027825
775	0.079975	0.05215	0.94785	0.05215	0.027825
776	0.079975	0.05215	0.94785	0.05215	0.027825
777	0.079975	0.05215	0.94785	0.05215	0.027825
778	0.079975	0.05215	0.94785	0.05215	0.027825
779	0.079975	0.05215	0.94785	0.05215	0.027825
780	0.079975	0.05215	0.94785	0.05215	0.027825
781	0.079975	0.05215	0.94785	0.05215	0.027825
782	0.079975	0.05215	0.94785	0.05215	0.027825
783	0.079975	0.05215	0.94785	0.05215	0.027825
784	0.079975	0.05215	0.94785	0.05215	0.027825
785	0.079975	0.05215	0.94785	0.05215	0.027825
786	0.079975	0.05215	0.94785	0.05215	0.027825
787	0.079975	0.05215	0.94785	0.05215	0.027825
788	0.079975	0.05215	0.94785	0.05215	0.027825
789	0.079975	0.05215	0.94785	0.05215	0.027825
790	0.079975	0.05215	0.94785	0.05215	0.027825
791	0.079975	0.05215	0.94785	0.05215	0.027825
792	0.079975	0.05215	0.94785	0.05215	0.027825
793	0.079975	0.05215	0.94785	0.05215	0.027825
794	0.079975	0.05215	0.94785	0.05215	0.027825
795	0.079975	0.05215	0.94785	0.05215	0.027825
796	0.079975	0.05215	0.94785	0.05215	0.027825
797	0.079975	0.05215	0.94785	0.05215	0.027825
798	0.079975	0.05215	0.94785	0.05215	0.027825
799	0.079975	0.05215	0.94785	0.05215	0.027825
800	0.079975	0.05215	0.94785	0.05215	0.027825
801	0.079975	0.05215	0.94785	0.05215	0.027825
802	0.079975	0.05215	0.94785	0.05215	0.027825
803	0.079975	0.05215	0.94785	0.05215	0.027825
804	0.079975	0.05215	0.94785	0.05215	0.027825
805	0.079975	0.05215	0.94785	0.05215	0.027825
806	0.079975	0.05215	0.94785	0.05215	0.027825
807	0.079975	0.05215	0.94785	0.05215	0.027825
808	0.079975	0.05215	0.94785	0.05215	0.027825
809	0.079975	0.05215	0.94785	0.05215	0.027825
810	0.079975	0.05215	0.94785	0.05215	0.027825
811	0.079975	0.05215	0.94785	0.05215	0.027825
812	0.079975	0.05215	0.94785	0.05215	0.027825
813	0.079975	0.05215	0.94785	0.05215	0.027825
814	0.079975	0.05215	0.94785	0.05215	0.027825
815	0.079975	0.05215	0.94785	0.05215	0.027825
816	0.079975	0.05215	0.94785	0.05215	0.027825
817	0.079975	0.05215	0.94785	0.05215	0.027825
818	0.079975	0.05215	0.94785	0.05215	0.027825
819	0.079975	0.05215	0.94785	0.05215	0.027825
820	0.079975	0.05215	0.94785	0.05215	0.027825
821	0.079975	0.05215	0.94785	0.05215	0.027825
822	0.079975	0.05215	0.94785	0.05215	0.027825
823	0.079975	0.05215	0.94785	0.05215	0.027825
824	0.079975	0.05215	0.94785	0.05215	0.027825
825	0.079975	0.05215	0.94785	0.05215	0.027825
826	0.079975	0.05215	0.94785	0.05215	0.027825
827	0.079975	0.05215	0.94785	0.05215	0.027825
828	0.079975	0.05215	0.94785	0.05215	0.027825
829	0.079975	0.05215	0.94785	0.05215	0.027825
830	0.079975	0.05215	0.94785	0.05215	0.027825
831	0.079975	0.05215	0.94785	0.05215	0.027825
832	0.079975	0.05215	0.94785	0.05215	0.027825
833	0.079975	0.05215	0.94785	0.05215	0.027825
834	0.079975	0.05215	0.94785	0.05215	0.027825
835	0.079975	0.05215	0.94785	0.05215	0.027825
836	0.079975	0.05215	0.94785	0.05215	0.027825
837	0.079975	0.05215	0.94785	0.05215	0.027825
838	0.079975	0.05215	0.94785	0.05215	0.027825
839	0.079975	0.05215	0.94785	0.05215	0.027825
840	0.079975	0.05215	0.94785	0.05215	0.027825
841	0.079975	0.05215	0.94785	0.05215	0.027825
842	0.079975	0.05215	0.94785	0.05215	0.027825
843	0.079975	0.05215	0.94785	0.05215	0.027825
844	0.079975	0.05215	0.94785	0.05215	0.027825
845	0.079975	0.05215	0.94785	0.05215	0.027825
846	0.079975	0.05215	0.94785	0.05215	0.027825
847	0.079975	0.05215	0.94785	0.05215	0.027825
848	0.079975	0.05215	0.94785	0.05215	0.027825
849	0.079975	0.05215	0.94785	0.05215	0.027825
850	0.079975	0.05215	0.94785	0.05215	0.027825
851	0.079975	0.05215	0.94785	0.05215	0.027825
852	0.079975	0.05215	0.94785	0.05215	0.027825
853	0.079975	0.05215	0.94785	0.05215	0.027825
854	0.079975	0.05215	0.94785	0.05215	0.027825
855	0.079975	0.05215	0.94785	0.05215	0.027825
856	0.079975	0.05215	0.94785	0.05215	0.027825
857	0.079975	0.05215	0.94785	0.05215	0.027825
858	0.079975	0.05215	0.94785	0.05215	0.027825
859	0.079975	0.05215	0.94785	0.05215	0.027825
860	0.079975	0.05215	0.94785	0.05215	0.027825
861	0.079975	0.05215	0.94785	0.05215	0.027825
862	0.079975	0.05215	0.94785	0.05215	0.027825
863	0.079975	0.05215	0.94785	0.05215	0.027825
864	0.079975	0.05215	0.94785	0.05215	0.027825
865	0.079975	0.05215	0.94785	0.05215	0.027825
866	0.079975	0.05215	0.94785	0.05215	0.027825
867	0.079975	0.05215	0.94785	0.05215	0.027825
868	0.079975	0.05215	0.94785	0.05215	0.027825
869	0.079975	0.05215	0.94785	0.05215	0.027825
870	0.079975	0.05215	0.94785	0.05215	0.027825
871	0.079975	0.05215	0.94785	0.05215	0.027825
872	0.079975	0.05215	0.94785	0.05215	0.027825
873	0.079975	0.05215	0.94785	0.05215	0.027825
874	0.079975	0.05215	0.94785	0.05215	0.027825
875	0.079975	0.05215	0.94785	0.05215	0.027825
876	0.079975	0.05215	0.94785	0.05215	0.027825
877	0.079975	0.05215	0.94785	0.05215	0.027825
878	0.079975	0.05215	0.94785	0.05215	0.027825
879	0.079975	0.05215	0.94785	0.05215	0.027825
880	0.079975	0.05215	0.94785	0.05215	0.027825
881	0.079975	0.05215	0.94785	0.05215	0.027825
882	0.079975	0.05215	0.94785	0.05215	0.027825
883	0.079975	0.05215	0.94785	0.05215	0.027825
884	0.079975	0.05215	0.94785	0.05215	0.027825
885	0.079975	0.05215	0.94785	0.05215	0.027825
886	0.079975	0.05215	0.94785	0.05215	0.027825
887	0.079975	0.05215	0.94785	0.05215	0.027825
888	0.079975	0.05215	0.94785	0.05215	0.027825
889	0.079975	0.05215	0.94785	0.05215	0.027825
890	0.079975	0.05215	0.94785	0.05215	0.027825
891	0.079975	0.05215	0.94785	0.05215	0.027825
892	0.079975	0.05215	0.94785	0.05215	0.027825
893	0.079975	0.05215	0.94785	0.05215	0.027825
894	0.079975	0.05215	0.94785	0.05215	0.027825
895	0.079975	0.05215	0.94785	0.05215	0.027825
896	0.079975	0.05215	0.94785	0.05215	0.027825
897	0.079975	0.05215	0.94785	0.05215	0.027825
898	0.079975	0.05215	0.94785	0.05215	0.027825
899	0.079975	0.05215	0.94785	0.05215	0.027825
900	0.079975	0.05215	0.94785	0.05215	0.027825
901	0.079975	0.05215	0.94785	0.05215	0.027825
902	0.079975	0.05215	0.94785	0.05215	0.027825
903	0.079975	0.05215	0.94785	0.05215	0.027825
904	0.079975	0.05215	0.94785	0.05215	0.027825
905	0.079975	0.05215	0.94785	0.05215	0.027825
906	0.079975	0.05215	0.94785	0.05215	0.027825
907	0.079975	0.05215	0.94785	0.05215	0.027825
908	0.079975	0.05215	0.94785	0.05215	0.027825
909	0.079975	0.05215	0.94785	0.05215	0.027825
910	0.079975	0.05215	0.94785	0.05215	0.027825
911	0.079975	0.05215	0.94785	0.05215	0.027825
912	0.079975	0.05215	0.94785	0.05215	0.027825
913	0.079975	0.05215	0.94785	0.05215	0.027825
914	0.079975	0.05215	0.94785	0.05215	0.027825
915	0.079975	0.05215	0.94785	0.05215	0.027825
916	0.079975	0.05215	0.94785	0.05215	0.027825
917	0.079975	0.05215	0.94785	0.05215	0.027825
918	0.079975	0.05215	0.94785	0.05215	0.027825
919	0.079975	0.05215	0.94785	0.05215	0.027825
920	0.079975	0.05215	0.94785	0.05215	0.027825
921	0.079975	0.05215	0.94785	0.05215	0.027825
922	0.079975	0.05215	0.94785	0.05215	0.027825
923	0.079975	0.05215	0.94785	0.05215	0.027825
924	0.079975	0.05215	0.94785	0.05215	0.027825
925	0.079975	0.05215	0.94785	0.05215	0.027825
926	0.079975	0.05215	0.94785	0.05215	0.027825
927	0.079975	0.05215	0.94785	0.05215	0.027825
928	0.079975	0.05215	0.94785	0.05215	0.027825
929	0.079975	0.05215	0.94785	0.05215	0.027825
930	0.079975	0.05215	0.94785	0.05215	0.027825
931	0.079975	0.05215	0.94785	0.05215	0.027825
932	0.079975	0.05215	0.94785	0.05215	0.027825
933	0.079975	0.05215	0.94785	0.05215	0.027825
934	0.079975	0.05215	0.94785	0.05215	0.027825
935	0.079975	0.05215	0.94785	0.05215	0.027825
936	0.079975	0.05215	0.94785	0.05215	0.027825
937	0.079975	0.05215	0.94785	0.05215	0.027825
938	0.079975	0.05215	0.94785	0.05215	0.027825
939	0.079975	0.05215	0.94785	0.05215	0.027825
940	0.079975	0.05215	0.94785	0.05215	0.027825
941	0.079975	0.05215	0.94785	0.05215	0.027825
942	0.079975	0.05215	0.94785	0.05215	0.027825
943	0.079975	0.05215	0.94785	0.05215	0.027825
944	0.079975	0.05215	0.94785	0.05215	0.027825
945	0.079975	0.05215	0.94785	0.05215	0.027825
946	0.079975	0.05215	0.94785	0.05215	0.027825
947	0.079975	0.05215	0.94785	0.05215	0.027825
948	0.079975	0.05215	0.94785	0.05215	0.027825
949	0.079975	0.05215	0.94785	0.05215	0.027825
950	0.079975	0.05215	0.94785	0.05215	0.027825
951	0.079975	0.05215	0.94785	0.05215	0.027825
952	0.079975	0.05215	0.94785	0.05215	0.027825
953	0.079975	0.05215	0.94785	0.05215	0.027825
954	0.079975	0.05215	0.94785	0.05215	0.027825
955	0.079975	0.05215	0.94785	0.05215	0.027825
956	0.079975	0.05215	0.94785	0.05215	0.027825
957	0.079975	0.05215	0.94785	0.05215	0.027825
958	0.079975	0.05215	0.94785	0.05215	0.027825
959	0.079975	0.05215	0.94785	0.05215	0.027825
960	0.079975	0.05215	0.94785	0.05215	0.027825
961	0.079975	0.05215	0.94785	0.05215	0.027825
962	0.079975	0.05215	0.94785	0.05215	0.027825
963	0.079975	0.05215	0.94785	0.05215	0.027825
964	0.079975	0.05215	0.94785	0.05215	0.027825
965	0.079975	0.05215	0.94785	0.05215	0.027825
966	0.079975	0.05215	0.94785	0.05215	0.027825
967	0.079975	0.05215	0.94785	0.05215	0.027825
968	0.079975	0.05215	0.94785	0.05215	0.027825
969	0.079975	0.05215	0.94785	0.05215	0.027825
970	0.079975	0.05215	0.94785	0.05215	0.027825
971	0.079975	0.05215	0.94785	0.05215	0.027825
972	0.079975	0.05215	0.94785	0.05215	0.027825
973	0.079975	0.05215	0.94785	0.05215	0.027825
974	0.079975	0.05215	0.94785	0.05215	0.027825
975	0.079975	0.05215	0.94785	0.05215	0.027825
976	0.079975	0.05215	0.94785	0.05215	0.027825
977	0.079975	0.05215	0.94785	0.05215	0.027825
978	0.079975	0.05215	0.94785	0.05215	0.027825
979	0.079975	0.05215	0.94785	0.05215	0.027825
980	0.079975	0.05215	0.94785	0.05215	0.027825
981	0.079975	0.05215	0.94785	0.05215	0.027825
982	0.079975	0.05215	0.94785	0.05215	0.027825
983	0.079975	0.05215	0.94785	0.05215	0.027825
984	0.079975	0.05215	0.94785	0.05215	0.027825
985	0.079975	0.05215	0.94785	0.05215	0.027825
986	0.079975	0.05215	0.94785	0.05215	0.027825
987	0.079975	0.05215	0.94785	0.05215	0.027825
988	0.079975	0.05215	0.94785	0.05215	0.027825
989	0.079975	0.05215	0.94785	0.05215	0.027825
990	0.079975	0.05215	0.94785	0.05215	0.027825
991	0.079975	0.05215	0.94785	0.05215	0.027825
992	0.079975	0.05215	0.94785	0.05215	0.027825
993	0.079975	0.05215	0.94785	0.05215	0.027825
994	0.079975	0.05215	0.94785	0.05215	0.027825
995	0.079975	0.05215	0.94785	0.05215	0.027825
996	0.079975	0.05215	0.94785	0.05215	0.027825
997	0.079975	0.05215	0.94785	0.05215	0.027825
998	0.079975	0.05215	0.94785	0.05215	0.027825
999	0.079975	0.05215	0.94785	0.05215	0.027825
1000	0.079975	0.05215	0.94785	0.05215	0.027825
1001	0.079975	0.05215	0.94785	0.05215	0.027825
1002	0.079975	0.05215	0.94785	0.05215	0.027825
1003	0.079975	0.05215	0.94785	0.05215	0.027825
1004	0.079975	0.05215	0.94785	0.05215	0.027825
1005	0.079975	0.05215	0.94785	0.05215	0.027825
1006	0.079975	0.05215	0.94785	0.05215	0.027825
1007	0.079975	0.05215	0.94785	0.05215	0.027825
1008	0.079975	0.05215	0.94785	0.05215	0.027825
1009	0.079975	0.05215	0.94785	0.05215	0.027825
1010	0.079975	0.05215	0.94785	0.05215	0.027825
1011	0.079975	0.05215	0.94785	0.05215	0.027825
1012	0.079975	0.05215	0.94785	0.05215	0.027825
1013	0.079975	0.05215	0.94785	0.05215	0.027825
1014	0.079975	0.05215	0.94785	0.05215	0.027825
1015	0.079975	0.05215	0.94785	0.05215	0.027825
1016	0.079975	0.05215	0.94785	0.05215	0.027825
1017	0.079975	0.05215	0.94785	0.05215	0.027825
1018	0.079975	0.05215	0.94785	0.05215	0.027825
1019	0.079975	0.05215	0.94785	0.05215	0.027825
1020	0.079975	0.05215	0.94785	0.05215	0.027825
1021	0.079975	0.05215	0.94785	0.05215	0.027825
1022	0.079975	0.05215	0.94785	0.05215	0.027825
1023	0.079975	0.05215	0.94785	0.05215	0.027825
1024	0.079975	0.05215	0.94785	0.05215	0.027825
1025	0.079975	0.05215	0.94785	0.05215	0.027825
1026	0.079975	0.05215	0.94785	0.05215	0.027825
1027	0.079975	0.05215	0.94785	0.05215	0.027825
1028	0.079975	0.05215	0.94785	0.05215	0.027825
1029	0.079975	0.05215	0.94785	0.05215	0.027825
1030	0.079975	0.05215	0.94785	0.05215	0.027825
1031	0.079975	0.05215	0.94785	0.05215	0.027825
1032	0.079975	0.05215	0.94785	0.05215	0.027825
1033	0.079975	0.05215	0.94785	0.05215	0.027825
1034	0.079975	0.05215	0.94785	0.05215	0.027825
1035	0.079975	0.05215	0.94785	0.05215	0.027825
1036	0.079975	0.05215	0.94785	0.05215	0.027825
1037	0.079975	0.05215	0.94785	0.05215	0.027825
1038	0.079975	0.05215	0.94785	0.05215	0.027825
1039	0.079975	0.05215	0.94785	0.05215	0.027825
1040	0.079975	0.05215	0.94785	0.05215	0.027825
1041	0.079975	0.05215	0.94785	0.05215	0.027825
1042	0.079975	0.05215	0.94785	0.05215	0.027825
1043	0.079975	0.05215	0.94785	0.05215	0.027825
1044	0.079975	0.05215	0.94785	0.05215	0.027825
1045	0.079975	0.05215	0.94785	0.05215	0.027825
1046	0.079975	0.05215	0.94785	0.05215	0.027825
1047	0.079975	0.05215	0.94785	0.05215	0.027825
1048	0.079975	0.05215	0.94785	0.05215	0.027825
1049	0.079975	0.05215	0.94785	0.05215	0.027825
1050	0.079975	0.05215	0.94785	0.05215	0.027825
1051	0.079975	0.05215	0.94785	0.05215	0.027825
1052	0.079975	0.05215	0.94785	0.05215	0.027825
1053	0.079975	0.05215	0.94785	0.05215	0.027825
1054	0.079975	0.05215	0.94785	0.05215	0.027825
1055	0.079975	0.05215	0.94785	0.05215	0.027825
1056	0.079975	0.05215	0.94785	0.05215	0.027825
1057	0.079975	0.05215	0.94785	0.05215	0.027825
1058	0.079975	0.05215	0.94785	0.05215	0.027825
1059	0.079975	0.05215	0.94785	0.05215	0.027825
1060	0.079975	0.05215	0.94785	0.05215	0.027825
1061	0.079975	0.05215	0.94785	0.05215	0.027825
1062	0.079975	0.05215	0.94785	0.05215	0.027825
1063	0.079975	0.05215	0.94785	0.05215	0.027825
1064	0.079975	0.05215	0.94785	0.05215	0.027825
1065	0.079975	0.05215	0.94785	0.05215	0.027825
1066	0.079975	0.05215	0.94785	0.05215	0.027825
1067	0.079975	0.05215	0.94785	0.05215	0.027825
1068	0.079975	0.05215	0.94785	0.05215	0.027825
1069	0.079975	0.05215	0.94785	0.05215	0.027825
1070	0.079975	0.05215	0.94785	0.05215	0.027825
1071	0.079975	0.05215	0.94785	0.05215	0.027825
1072	0.079975	0.05215	0.94785	0.05215	0.027825
1073	0.079975	0.05215	0.94785	0.05215	0.027825
1074	0.079975	0.05215	0.94785	0.05215	0.027825
1075	0.079975	0.05215	0.94785	0.05215	0.027825
1076	0.079975	0.05215	0.94785	0.05215	0.027825
1077	0.079975	0.05215	0.94785	0.05215	0.027825
1078	0.079975	0.05215	0.94785	0.05215	0.027825
1079	0.079975	0.05215	0.94785	0.05215	0.027825
1080	0.079975	0.05215	0.94785	0.05215	0.027825
1081	0.079975	0.05215	0.94785	0.05215	0.027825
1082	0.079975	0.05215	0.94785	0.05215	0.027825
1083	0.079975	0.05215	0.94785	0.05215	0.027825
1084	0.079975	0.05215	0.94785	0.05215	0.027825
1085	0.079975	0.05215	0.94785	0.05215	0.027825
1086	0.079975	0.05215	0.94785	0.05215	0.027825
1087	0.079975	0.05215	0.94785	0.05215	0.027825
1088	0.079975	0.05215	0.94785	0.05215	0.027825
1089	0.079975	0.05215	0.94785	0.05215	0.027825
1090	0.079975	0.05215	0.94785	0.05215	0.027825
1091	0.079975	0.05215	0.94785	0.05215	0.027825
1092	0.079975	0.05215	0.94785	0.05215	0.027825
1093	0.079975	0.05215	0.94785	0.05215	0.027825
1094	0.079975	0.05215	0.94785	0.05215	0.027825
1095	0.079975	0.05215	0.94785	0.05215	0.027825
1096	0.079975	0.05215	0.94785	0.05215	0.027825
1097	0.079975	0.05215	0.94785	0.05215	0.027825
1098	0.079975	0.05215	0.94785	0.05215	0.027825
1099	0.079975	0.05215	0.94785	0.05215	0.027825
1100	0.079975	0.05215	0.94785	0.05215	0.027825
1101	0.079975	0.05215	0.94785	0.05215	0.027825
1102	0.079975	0.05215	0.94785	0.05215	0.027825
1103	0.079975	0.05215	0.94785	0.05215	0.027825
1104	0.079975	0.05215	0.94785	0.05215	0.027825
1105	0.079975	0.05215	0.94785	0.05215	0.027825
1106	0.079975	0.05215	0.94785	0.05215	0.027825
1107	0.079975	0.05215	0.94785	0.05215	0.027825
1108	0.079975	0.05215	0.94785	0.05215	0.027825
1109	0.079975	0.05215	0.94785	0.05215	0.027825
1110	0.079975	0.05215	0.94785	0.05215	0.027825
1111	0.079975	0.05215	0.94785	0.05215	0.027825
1112	0.079975	0.05215	0.94785	0.05215	0.027825
1113	0.079975	0.05215	0.94785	0.05215	0.027825
1114	0.079975	0.05215	0.94785	0.05215	0.027825
1115	0.079975	0.05215	0.94785	0.05215	0.027825
1116	0.079975	0.05215	0.94785	0.05215	0.027825
1117	0.079975	0.05215	0.94785	0.05215	0.027825
1118	0.079975	0.05215	0.94785	0.05215	0.027825
1119	0.079975	0.05215	0.94785	0.05215	0.027825
1120	0.079975	0.05215	0.94785	0.05215	0.027825
1121	0.079975	0.05215	0.94785	0.05215	0.027825
1122	0.079975	0.05215	0.94785	0.05215	0.027825
1123	0.079975	0.05215	0.94785	0.05215	0.027825
1124	0.079975	0.05215	0.94785	0.05215	0.027825
1125	0.079975	0.05215	0.94785	0.05215	0.027825
1126	0.079975	0.05215	0.94785	0.05215	0.027825
1127	0.079975	0.05215	0.94785	0.05215	0.027825
1128	0.079975	0.05215	0.94785	0.05215	0.027825
1129	0.079975	0.05215	0.94785	0.05215	0.027825
1130	0.079975	0.05215	0.94785	0.05215	0.027825
1131	0.079975	0.05215	0.94785	0.05215	0.027825
1132	0.079975	0.05215	0.94785	0.05215	0.027825
1133	0.079975	0.05215	0.94785	0.05215	0.027825
1134	0.079975	0.05215	0.94785	0.05215	0.027825
1135	0.079975	0.05215	0.94785	0.05215	0.027825
1136	0.079975	0.05215	0.94785	0.05215	0.027825
1137	0.079975	0.05215	0.94785	0.05215	0.027825
1138	0.079975	0.05215	0.94785	0.05215	0.027825
1139	0.079975	0.05215	0.94785	0.05215	0.027825
1140	0.079975	0.05215	0.94785	0.05215	0.027825
1141	0.079975	0.05215	0.94785	0.05215	0.027825
1142	0.079975	0.05215	0.94785	0.05215	0.027825
1143	0.079975	0.05215	0.94785	0.05215	0.027825
1144	0.079975	0.05215	0.94785	0.05215	0.027825
1145	0.079975	0.05215	0.94785	0.05215	0.027825
1146	0.079975	0.05215	0.94785	0.05215	0.027825
1147	0.079975	0.05215	0.94785	0.05215	0.027825
1148	0.079975	0.05215	0.94785	0.05215	0.027825
1149	0.079975	0.05215	0.94785	0.05215	0.027825
1150	0.079975	0.05215	0.94785	0.05215	0.027825
1151	0.079975	0.05215	0.94785	0.05215	0.027825
1152	0.079975	0.05215	0.94785	0.05215	0.027825
1153	0.079975	0.05215	0.94785	0.05215	0.027825
1154	0.079975	0.05215	0.94785	0.05215	0.027825
1155	0.079975	0.05215	0.94785	0.05215	0.027825
1156	0.079975	0.05215	0.94785	0.05215	0.027825
1157	0.079975	0.05215	0.94785	0.05215	0.027825
1158	0.079975	0.05215	0.94785	0.05215	0.027825
1159	0.079975	0.05215	0.94785	0.05215	0.027825
1160	0.079975	0.05215	0.94785	0.05215	0.027825
1161	0.079975	0.05215	0.94785	0.05215	0.027825
1162	0.079975	0.05215	0.94785	0.05215	0.027825
1163	0.079975	0.05215	0.94785	0.05215	0.027825
1164	0.079975	0.05215	0.94785	0.05215	0.027825
1165	0.079975	0.05215	0.94785	0.05215	0.027825
1166	0.079975	0.05215	0.94785	0.05215	0.027825
1167	0.079975	0.05215	0.94785	0.05215	0.027825
1168	0.079975	0.05215	0.94785	0.05215	0.027825
1169	0.079975	0.05215	0.94785	0.05215	0.027825
1170	0.079975	0.05215	0.94785	0.05215	0.027825
1171	0.079975	0.05215	0.94785	0.05215	0.027825
1172	0.079975	0.05215	0.94785	0.05215	0.027825
1173	0.079975	0.05215	0.94785	0.05215	0.027825
1174	0.079975	0.05215	0.94785	0.05215	0.027825
1175	0.079975	0.05215	0.94785	0.05215	0.027825
1176	0.079975	0.05215	0.94785	0.05215	0.027825
1177	0.079975	0.05215	0.94785	0.05215	0.027825
1178	0.079975	0.05215	0.94785	0.05215	0.027825
1179	0.079975	0.05215	0.94785	0.05215	0.027825
1180	0.079975	0.05215	0.94785	0.05215	0.027825
1181	0.079975	0.05215	0.94785	0.05215	0.027825
1182	0.079975	0.05215	0.94785	0.05215	0.027825
1183	0.079975	0.05215	0.94785	0.05215	0.027825
1184	0.079975	0.05215	0.94785	0.05215	0.027825
1185	0.079975	0.05215	0.94785	0.05215	0.027825
1186	0.079975	0.05215	0.94785	0.05215	0.027825
1187	0.079975	0.05215	0.94785	0.05215	0.027825
1188	0.079975	0.05215	0.94785	0.05215	0.027825
1189	0.079975	0.05215	0.94785	0.05215	0.027825
1190	0.079975	0.05215	0.94785	0.05215	0.027825
1191	0.079975	0.05215	0.94785	0.05215	0.027825
1192	0.079975	0.05215	0.94785	0.05215	0.027825
1193	0.079975	0.05215	0.94785	0.05215	0.027825
1194	0.079975	0.05215	0.94785	0.05215	0.027825
1195	0.079975	0.05215	0.94785	0.05215	0.027825
1196	0.079975	0.05215	0.94785	0.05215	0.027825
1197	0.079975	0.05215	0.94785	0.05215	0.027825
1198	0.079975	0.05215	0.94785	0.05215	0.027825
1199	0.079975	0.05215	0.94785	0.05215	0.027825
1200	0.079975	0.05215	0.94785	0.05215	0.027825
1201	0.079975	0.05215	0.94785	0.05215	0.027825
1202	0.079975	0.05215	0.94785	0.05215	0.027825
1203	0.079975	0.05215	0.94785	0.05215	0.027825
1204	0.079975	0.05215	0.94785	0.05215	0.027825
1205	0.079975	0.05215	0.94785	0.05215	0.027825
1206	0.079975	0.05215	0.94785	0.05215	0.027825
1207	0.079975	0.05215	0.94785	0.05215	0.027825
1208	0.079975	0.05215	0.94785	0.05215	0.027825
1209	0.079975	0.05215	0.94785	0.05215	0.027825
1210	0.079975	0.05215	0.94785	0.05215	0.027825
1211	0.079975	0.05215	0.94785	0.05215	0.027825
1212	0.079975	0.05215	0.94785	0.05215	0.027825
1213	0.079975	0.05215	0.94785	0.05215	0.027825
1214	0.079975	0.05215	0.94785	0.05215	0.027825
1215	0.079975	0.05215	0.94785	0.05215	0.027825
1216	0.079975	0.05215	0.94785	0.05215	0.027825
1217	0.079975	0.05215	0.94785	0.05215	0.027825
1218	0.079975	0.05215	0.94785	0.05215	0.027825
1219	0.079975	0.05215	0.94785	0.05215	0.027825
1220	0.079975	0.05215	0.94785	0.05215	0.027825
1221	0.079975	0.05215	0.94785	0.05215	0.027825
1222	0.079975	0.05215	0.94785	0.05215	0.027825
1223	0.079975	0.05215	0.94785	0.05215	0.027825
1224	0.079975	0.05215	0.94785	0.05215	0.027825
1225	0.079975	0.05215	0.94785	0.05215	0.027825
1226	0.079975	0.05215	0.94785	0.05215	0.027825
1227	0.079975	0.05215	0.94785	0.05215	0.027825
1228	0.079975	0.05215	0.94785	0.05215	0.027825
1229	0.079975	0.05215	0.94785	0.05215	0.027825
1230	0.079975	0.05215	0.94785	0.05215	0.027825
1231	0.079975	0.05215	0.94785	0.05215	0.027825
1232	0.079975	0.05215	0.94785	0.05215	0.027825
1233	0.079975	0.05215	0.94785	0.05215	0.027825
1234	0.079975	0.05215	0.94785	0.05215	0.027825
1235	0.079975	0.05215	0.94785	0.05215	0.027825
1236	0.079975	0.05215	0.94785	0.05215	0.027825
1237	0.079975	0.05215	0.94785	0.05215	0.027825
1238	0.079975	0.05215	0.94785	0.05215	0.027825
1239	0.079975	0.05215	0.94785	0.05215	0.027825
1240	0.079975	0.05215	0.94785	0.05215	0.027825
1241	0.079975	0.05215	0.94785	0.05215	0.027825
1242	0.079975	0.05215	0.94785	0.05215	0.027825
1243	0.079975	0.05215	0.94785	0.05215	0.027825
1244	0.079975	0.05215	0.94785	0.05215	0.027825
1245	0.079975	0.05215	0.94785	0.05215	0.027825
1246	0.079975	0.05215	0.94785	0.05215	0.027825
1247	0.079975	0.05215	0.94785	0.05215	0.027825
1248	0.079975	0.05215	0.94785	0.05215	0.027825
1249	0.079975	0.05215	0.94785	0.05215	0.027825
1250	0.079975	0.05215	0.94785	0.05215	0.027825
1251	0.079975	0.05215	0.94785	0.05215	0.027825
1252	0.079975	0.05215	0.94785	0.05215	0.027825
1253	0.079975	0.05215	0.94785	0.05215	0.027825
1254	0.079975	0.05215	0.94785	0.05215	0.027825
1255	0.079975	0.05215	0.94785	0.05215	0.027825
1256	0.079975	0.05215	0.94785	0.05215	0.027825
1257	0.079975	0.05215	0.94785	0.05215	0.027825
1258	0.079975	0.05215	0.94785	0.05215	0.027825
1259	0.079975	0.05215	0.94785	0.05215	0.027825
1260	0.079975	0.05215	0.94785	0.05215	0.027825
1261	0.079975	0.05215	0.94785	0.05215	0.027825
1262	0.079975	0.05215	0.94785	0.05215	0.027825
1263	0.079975	0.05215	0.94785	0.05215	0.027825
1264	0.079975	0.05215	0.94785	0.05215	0.027825
1265	0.079975	0.05215	0.94785	0.05215	0.027825
1266	0.079975	0.05215	0.94785	0.05215	0.027825
1267	0.079975	0.05215	0.94785	0.05215	0.027825
1268	0.079975	0.05215	0.94785	0.05215	0.027825
1269	0.079975	0.05215	0.94785	0.05215	0.027825
1270	0.079975	0.05215	0.94785	0.05215	0.027825
1271	0.079975	0.05215	0.94785	0.05215	0.027825
1272	0.079975	0.05215	0.94785	0.05215	0.027825
1273	0.079975	0.05215	0.94785	0.05215	0.027825
1274	0.079975	0.05215	0.94785	0.05215	0.027825
1275	0.079975	0.05215	0.94785	0.05215	0.027825
1276	0.079975	0.05215	0.94785	0.05215	0.027825
1277	0.079975	0.05215	0.94785	0.05215	0.027825
1278	0.079975	0.05215	0.94785	0.05215	0.027825
1279	0.079975	0.05215	0.94785	0.05215	0.027825
1280	0.079975	0.05215	0.94785	0.05215	0.027825
1281	0.079975	0.05215	0.94785	0.05215	0.027825
1282	0.079975	0.05215	0.94785	0.05215	0.027825
1283	0.079975	0.05215	0.94785	0.05215	0.027825
1284	0.079975	0.05215	0.94785	0.05215	0.027825
1285	0.079975	0.05215	0.94785	0.05215	0.027825
1286	0.079975	0.05215	0.94785	0.05215	0.027825
1287	0.079975	0.05215	0.94785	0.05215	0.027825
1288	0.079975	0.05215	0.94785	0.05215	0.027825
1289	0.079975	0.05215	0.94785	0.05215	0.027825
1290	0.079975	0.05215	0.94785	0.05215	0.027825
1291	0.079975	0.05215	0.94785	0.05215	0.027825
1292	0.079975	0.05215	0.94785	0.05215	0.027825
1293	0.079975	0.05215	0.94785	0.05215	0.027825
1294	0.079975	0.05215	0.94785	0.05215	0.027825
1295	0.079975	0.05215	0.94785	0.05215	0.027825
1296	0.079975	0.05215	0.94785	0.05215	0.027825
1297	0.079975	0.05215	0.94785	0.05215	0.027825
1298	0.079975	0.05215	0.94785	0.05215	0.027825
1299	0.079975	0.05215	0.94785	0.05215	0.027825
1300	0.079975	0.05215	0.94785	0.05215	0.027825
1301	0.079975	0.05215	0.94785	0.05215	0.027825
1302	0.079975	0.05215	0.94785	0.05215	0.027825
1303	0.079975	0.05215	0.94785	0.05215	0.027825
1304	0.079975	0.05215	0.94785	0.05215	0.027825
1305	0.079975	0.05215	0.94785	0.05215	0.027825
1306	0.079975	0.05215	0.94785	0.05215	0.027825
1307	0.079975	0.05215	0.94785	0.05215	0.027825
1308	0.079975	0.05215	0.94785	0.05215	0.027825
1309	0.079975	0.05215	0.94785	0.05215	0.027825
1310	0.079975	0.05215	0.94785	0.05215	0.027825
1311	0.079975	0.05215	0.94785	0.05215	0.027825
1312	0.079975	0.05215	0.94785	0.05215	0.027825
1313	0.079975	0.05215	0.94785	0.05215	0.027825
1314	0.079975	0.05215	0.94785	0.05215	0.027825
1315	0.079975	0.05215	0.94785	0.05215	0.027825
1316	0.079975	0.05215	0.94785	0.05215	0.027825
1317	0.079975	0.05215	0.94785	0.05215	0.027825
1318	0.079975	0.05215	0.94785	0.05215	0.027825
1319	0.079975	0.05215	0.94785	0.05215	0.027825
1320	0.079975	0.05215	0.94785	0.05215	0.027825
1321	0.079975	0.05215	0.94785	0.05215	0.027825
1322	0.079975	0.05215	0.94785	0.05215	0.027825
1323	0.079975	0.05215	0.94785	0.05215	0.027825
1324	0.079975	0.05215	0.94785	0.05215	0.027825
1325	0.079975	0.05215	0.94785	0.05215	0.027825
1326	0.079975	0.05215	0.94785	0.05215	0.027825
1327	0.079975	0.05215	0.94785	0.05215	0.027825
1328	0.079975	0.05215	0.94785	0.05215	0.027825
1329	0.079975	0.05215	0.94785	0.05215	0.027825
1330	0.079975	0.05215	0.94785	0.05215	0.027825
1331	0.079975	0.05215	0.94785	0.05215	0.027825
1332	0.079975	0.05215	0.94785	0.05215	0.027825
1333	0.079975	0.05215	0.94785	0.05215	0.027825
1334	0.079975	0.05215	0.94785	0.05215	0.027825
1335	0.079975	0.05215	0.94785	0.05215	0.027825
1336	0.079975	0.05215	0.94785	0.05215	0.027825
1337	0.079975	0.05215	0.94785	0.05215	0.027825
1338	0.079975	0.05215	0.94785	0.05215	0.027825
1339	0.079975	0.05215	0.94785	0.05215	0.027825
1340	0.079975	0.05215	0.94785	0.05215	0.027825
1341	0.079975	0.05215	0.94785	0.05215	0.027825
1342	0.079975	0.05215	0.94785	0.05215	0.027825
1343	0.079975	0.05215	0.94785	0.05215	0.027825
1344	0.079975	0.05215	0.94785	0.05215	0.027825
1345	0.079975	0.05215	0.94785	0.05215	0.027825
1346	0.079975	0.05215	0.94785	0.05215	0.027825
1347	0.079975	0.05215	0.94785	0.05215	0.027825
1348	0.079975	0.05215	0.94785	0.05215	0.027825
1349	0.079975	0.05215	0.94785	0.05215	0.027825
1350	0.079975	0.05215	0.94785	0.05215	0.027825
1351	0.079975	0.05215	0.94785	0.05215	0.027825
1352	0.079975	0.05215	0.94785	0.05215	0.027825
1353	0.079975	0.05215	0.94785	0.05215	0.027825
1354	0.079975	0.05215	0.94785	0.05215	0.027825
1355	0.079975	0.05215	0.94785	0.05215	0.027825
1356	0.079975	0.05215	0.94785	0.05215	0.027825
1357	0.079975	0.05215	0.94785	0.05215	0.027825
1358	0.079975	0.05215	0.94785	0.05215	0.027825
1359	0.079975	0.05215	0.94785	0.05215	0.027825
1360	0.079975	0.05215	0.94785	0.05215	0.027825
1361	0.079975	0.05215	0.94785	0.05215	0.027825
1362	0.079975	0.05215	0.94785	0.05215	0.027825
1363	0.079975	0.05215	0.94785	0.05215	0.027825
1364	0.079975	0.05215	0.94785	0.05215	0.027825
1365	0.079975	0.05215	0.94785	0.05215	0.027825
1366	0.079975	0.05215	0.94785	0.05215	0.027825
1367	0.079975	0.05215	0.94785	0.05215	0.027825
1368	0.079975	0.05215	0.94785	0.05215	0.027825
1369	0.079975	0.05215	0.94785	0.05215	0.027825
1370	0.079975	0.05215	0.94785	0.05215	0.027825
1371	0.079975	0.05215	0.94785	0.05215	0.027825
1372	0.079975	0.05215	0.94785	0.05215	0.027825
1373	0.079975	0.05215	0.94785	0.05215	0.027825
1374	0.079975	0.05215	0.94785	0.05215	0.027825
1375	0.079975	0.05215	0.94785	0.05215	0.027825
1376	0.079975	0.05215	0.94785	0.05215	0.027825
1377	0.079975	0.05215	0.94785	0.05215	0.027825
1378	0.079975	0.05215	0.94785	0.05215	0.027825
1379	0.079975	0.05215	0.94785	0.05215	0.027825
1380	0.079975	0.05215	0.94785	0.05215	0.027825
1381	0.079975	0.05215	0.94785	0.05215	0.027825
1382	0.079975	0.05215	0.94785	0.05215	0.027825
1383	0.079975	0.05215	0.94785	0.05215	0.027825
1384	0.079975	0.05215	0.94785	0.05215	0.027825
1385	0.079975	0.05215	0.94785	0.05215	0.027825
1386	0.079975	0.05215	0.94785	0.05215	0.027825
1387	0.079975	0.05215	0.94785	0.05215	0.027825
1388	0.079975	0.05215	0.94785	0.05215	0.027825
1389	0.079975	0.05215	0.94785	0.05215	0.027825
1390	0.079975	0.05215	0.94785	0.05215	0.027825
1391	0.079975	0.05215	0.94785	0.05215	0.027825
1392	0.079975	0.05215	0.94785	0.05215	0.027825
1393	0.079975	0.05215	0.94785	0.05215	0.027825
1394	0.079975	0.05215	0.94785	0.05215	0.027825
1395	0.079975	0.05215	0.94785	0.05215	0.027825
1396	0.079975	0.05215	0.94785	0.05215	0.027825
1397	0.079975	0.05215	0.94785	0.05215	0.027825
1398	0.079975	0.05215	0.94785	0.05215	0.027825
1399	0.079975	0.05215	0.94785	0.05215	0.027825
1400	0.079975	0.05215	0.94785	0.05215	0.027825
1401	0.079975	0.05215	0.94785	0.05215	0.027825
1402	0.079975	0.05215	0.94785	0.05215	0.027825
1403	0.079975	0.05215	0.94785	0.05215	0.027825
1404	0.079975	0.05215	0.94785	0.05215	0.027825
1405	0.079975	0.05215	0.94785	0.05215	0.027825
1406	0.079975	0.05215	0.94785	0.05215	0.027825
1407	0.079975	0.05215	0.94785	0.05215	0.027825
1408	0.079975	0.05215	0.94785	0.05215	0.027825
1409	0.079975	0.05215	0.94785	0.05215	0.027825
1410	0.079975	0.05215	0.94785	0.05215	0.027825
1411	0.079975	0.05215	0.94785	0.05215	0.027825
1412	0.079975	0.05215	0.94785	0.05215	0.027825
1413	0.079975	0.05215	0.94785	0.05215	0.027825
1414	0.079975	0.05215	0.94785	0.05215	0.027825
1415	0.079975	0.05215	0.94785	0.05215	0.027825
1416	0.079975	0.05215	0.94785	0.05215	0.027825
1417	0.079975	0.05215	0.94785	0.05215	0.027825
1418	0.079975	0.05215	0.94785	0.05215	0.027825
1419	0.079975	0.05215	0.94785	0.05215	0.027825
1420	0.079975	0.05215	0.94785	0.05215	0.027825
1421	0.079975	0.05215	0.94785	0.05215	0.027825
1422	0.079975	0.05215	0.94785	0.05215	0.027825
1423	0.079975	0.05215	0.94785	0.05215	0.027825
1424	0.079975	0.05215	0.94785	0.05215	0.027825
1425	0.079975	0.05215	0.94785	0.05215	0.027825
1426	0.079975	0.05215	0.94785	0.05215	0.027825
1427	0.079975	0.05215	0.94785	0.05215	0.027825
1428	0.079975	0.05215	0.94785	0.05215	0.027825
1429	0.079975	0.05215	0.94785	0.05215	0.027825
1430	0.079975	0.05215	0.94785	0.05215	0.027825
1431	0.079975	0.05215	0.94785	0.05215	0.027825
1432	0.079975	0.05215	0.94785	0.05215	0.027825
1433	0.079975	0.05215	0.94785	0.05215	0.027825
1434	0.079975	0.05215	0.94785	0.05215	0.027825
1435	0.079975	0.05215	0.94785	0.05215	0.027825
1436	0.079975	0.05215	0.94785	0.05215	0.027825
1437	0.079975	0.05215	0.94785	0.05215	0.027825
1438	0.079975	0.05215	0.94785	0.05215	0.027825
1439	0.079975	0.05215	0.94785	0.05215	0.027825
1440	0.079975	0.05215	0.94785	0.05215	0.027825
1441	0.079975	0.05215	0.94785	0.05215	0.027825
1442	0.079975	0.05215	0.94785	0.05215	0.027825
1443	0.079975	0.05215	0.94785	0.05215	0.027825
1444	0.079975	0.05215	0.94785	0.05215	0.027825
1445	0.079975	0.05215	0.94785	0.05215	0.027825
1446	0.079975	0.05215	0.94785	0.05215	0.027825
1447	0.079975	0.05215	0.94785	0.05215	0.027825
1448	0.079975	0.05215	0.94785	0.05215	0.027825
1449	0.079975	0.05215	0.94785	0.05215	0.027825
1450	0.079975	0.05215	0.94785	0.05215	0.027825
1451	0.079975	0.05215	0.94785	0.05215	0.027825
1452	0.079975	0.05215	0.94785	0.05215	0.027825
1453	0.079975	0.05215	0.94785	0.05215	0.027825
1454	0.079975	0.05215	0.94785	0.05215	0.027825
1455	0.079975	0.05215	0.94785	0.05215	0.027825
1456	0.079975	0.05215	0.94785	0.05215	0.027825
1457	0.079975	0.05215	0.94785	0.05215	0.027825
1458	0.079975	0.05215	0.94785	0.05215	0.027825
1459	0.079975	0.05215	0.94785	0.05215	0.027825
1460	0.079975	0.05215	0.94785	0.05215	0.027825
1461	0.079975	0.05215	0.94785	0.05215	0.027825
1462	0.079975	0.05215	0.94785	0.05215	0.027825
1463	0.079975	0.05215	0.94785	0.05215	0.027825
1464	0.079975	0.05215	0.94785	0.05215	0.027825
1465	0.079975	0.05215	0.94785	0.05215	0.027825
1466	0.079975	0.05215	0.94785	0.05215	0.027825
1467	0.079975	0.05215	0.94785	0.05215	0.027825
1468	0.079975	0.05215	0.94785	0.05215	0.027825
1469	0.079975	0.05215	0.94785	0.05215	0.027825
1470	0.079975	0.05215	0.94785	0.05215	0.027825
1471	0.079975	0.05215	0.94785	0.05215	0.027825
1472	0.079975	0.05215	0.94785	0.05215	0.027825
1473	0.079975	0.05215	0.94785	0.05215	0.027825
1474	0.079975	0.05215	0.94785	0.05215	0.027825
1475	0.079975	0.05215	0.94785	0.05215	0.027825
1476	0.079975	0.05215	0.94785	0.05215	0.027825
1477	0.079975	0.05215	0.94785	0.05215	0.027825
1478	0.079975	0.05215	0.94785	0.05215	0.027825
1479	0.079975	0.05215	0.94785	0.05215	0.027825
1480	0.079975	0.05215	0.94785	0.05215	0.027825
1481	0.079975	0.05215	0.94785	0.05215	0.027825
1482	0.079975	0.05215	0.94785	0.05215	0.027825
1483	0.079975	0.05215	0.94785	0.05215	0.027825
1484	0.079975	0.05215	0.94785	0.05215	0.027825
1485	0.079975	0.05215	0.94785	0.05215	0.027825
1486	0.079975	0.05215	0.94785	0.05215	0.027825
1487	0.079975	0.05215	0.94785	0.05215	0.027825
1488	0.079975	0.05215	0.94785	0.05215	0.027825
1489	0.079975	0.05215	0.94785	0.05215	0.027825
1490	0.079975	0.05215	0.94785	0.05215	0.027825
1491	0.079975	0.05215	0.94785	0.05215	0.027825
1492	0.079975	0.05215	0.94785	0.05215	0.027825
1493	0.079975	0.05215	0.94785	0.05215	0.027825
1494	0.079975	0.05215	0.94785	0.05215	0.027825
1495	0.079975	0.05215	0.94785	0.05215	0.027825
1496	0.079975	0.05215	0.94785	0.05215	0.027825
1497	0.079975	0.05215	0.94785	0.05215	0.027825
1498	0.079975	0.05215	0.94785	0.05215	0.027825
1499	0.079975	0.05215	0.94785	0.05215	0.027825
1500	0.079975	0.05215	0.94785	0.05215	0.027825
1501	0.079975	0.05215	0.94785	0.05215	0.027825
1502	0.079975	0.05215	0.94785	0.05215	0.027825
1503	0.079975	0.05215	0.94785	0.05215	0.027825
1504	0.079975	0.05215	0.94785	0.05215	0.027825
1505	0.079975	0.05215	0.94785	0.05215	0.027825
1506	0.079975	0.05215	0.94785	0.05215	0.027825
1507	0.079975	0.05215	0.94785	0.05215	0.027825
1508	0.079975	0.05215	0.94785	0.05215	0.027825
1509	0.079975	0.05215	0.94785	0.05215	0.027825
1510	0.079975	0.05215	0.94785	0.05215	0.027825
1511	0.079975	0.05215	0.94785	0.05215	0.027825
1512	0.079975	0.05215	0.94785	0.05215	0.027825
1513	0.079975	0.05215	0.94785	0.05215	0.027825
1514	0.079975	0.05215	0.94785	0.05215	0.027825
1515	0.079975	0.05215	0.94785	0.05215	0.027825
1516	0.079975	0.05215	0.94785	0.05215	0.027825
1517	0.079975	0.05215	0.94785	0.05215	0.027825
1518	0.079975	0.05215	0.94785	0.05215	0.027825
1519	0.079975	0.05215	0.94785	0.05215	0.027825
1520	0.079975	0.05215	0.94785	0.05215	0.027825
1521	0.079975	0.05215	0.94785	0.05215	0.027825
1522	0.079975	0.05215	0.94785	0.05215	0.027825
1523	0.079975	0.05215	0.94785	0.05215	0.027825
1524	0.079975	0.05215	0.94785	0.05215	0.027825
1525	0.079975	0.05215	0.94785	0.05215	0.027825
1526	0.079975	0.05215	0.94785	0.05215	0.027825
1527	0.079975	0.05215	0.94785	0.05215	0.027825
1528	0.079975	0.05215	0.94785	0.05215	0.027825
1529	0.079975	0.05215	0.94785	0.05215	0.027825
1530	0.079975	0.05215	0.94785	0.05215	0.027825
1531	0.079975	0.05215	0.94785	0.05215	0.027825
1532	0.079975	0.05215	0.94785	0.05215	0.027825
1533	0.079975	0.05215	0.94785	0.05215	0.027825
1534	0.079975	0.05215	0.94785	0.05215	0.027825
1535	0.079975	0.05215	0.94785	0.05215	0.027825
1536	0.079975	0.05215	0.94785	0.05215	0.027825
1537	0.079975	0.05215	0.94785	0.05215	0.027825
1538	0.079975	0.05215	0.94785	0.05215	0.027825
1539	0.079975	0.05215	0.94785	0.05215	0.027825
1540	0.079975	0.05215	0.94785	0.05215	0.027825
1541	0.079975	0.05215	0.94785	0.05215	0.027825
1542	0.079975	0.05215	0.94785	0.05215	0.027825
1543	0.079975	0.05215	0.94785	0.05215	0.027825
1544	0.079975	0.05215	0.94785	0.05215	0.027825
1545	0.079975	0.05215	0.94785	0.05215	0.027825
1546	0.079975	0.05215	0.94785	0.05215	0.027825
1547	0.079975	0.05215	0.94785	0.05215	0.027825
1548	0.079975	0.05215	0.94785	0.05215	0.027825
1549	0.079975	0.05215	0.94785	0.05215	0.027825
1550	0.079975	0.05215	0.94785	0.05215	0.027825
1551	0.079975	0.05215	0.94785	0.05215	0.027825
1552	0.079975	0.05215	0.94785	0.05215	0.027825
1553	0.079975	0.05215	0.94785	0.05215	0.027825
1554	0.079975	0.05215	0.94785	0.05215	0.027825
1555	0.079975	0.05215	0.94785	0.05215	0.027825
1556	0.079975	0.05215	0.94785	0.05215	0.027825
1557	0.079975	0.05215	0.94785	0.05215	0.027825
1558	0.079975	0.05215	0.94785	0.05215	0.027825
1559	0.079975	0.05215	0.94785	0.05215	0.027825
1560	0.079975	0.05215	0.94785	0.05215	0.027825
1561	0.079975	0.05215	0.94785	0.05215	0.027825
1562	0.079975	0.05215	0.94785	0.05215	0.027825
1563	0.079975	0.05215	0.94785	0.05215	0.027825
1564	0.079975	0.05215	0.94785	0.05215	0.027825
1565	0.079975	0.05215	0.94785	0.05215	0.027825
1566	0.079975	0.05215	0.94785	0.05215	0.027825
1567	0.079975	0.05215	0.94785	0.05215	0.027825
1568	0.079975	0.05215	0.94785	0.05215	0.027825
1569	0.079975	0.05215	0.94785	0.05215	0.027825
1570	0.079975	0.05215	0.94785	0.05215	0.027825
1571	0.079975	0.05215	0.94785	0.05215	0.027825
1572	0.079975	0.05215	0.94785	0.05215	0.027825
1573	0.079975	0.05215	0.94785	0.05215	0.027825
1574	0.079975	0.05215	0.94785	0.05215	0.027825
1575	0.079975	0.05215	0.94785	0.05215	0.027825
1576	0.079975	0.05215	0.94785	0.05215	0.027825
1577	0.079975	0.05215	0.94785	0.05215	0.027825
1578	0.079975	0.05215	0.94785	0.05215	0.027825
1579	0.079975	0.05215	0.94785	0.05215	0.027825
1580	0.079975	0.05215	0.94785	0.05215	0.027825
1581	0.079975	0.05215	0.94785	0.05215	0.027825
1582	0.079975	0.05215	0.94785	0.05215	0.027825
1583	0.079975	0.05215	0.94785	0.05215	0.027825
1584	0.079975	0.05215	0.94785	0.05215	0.027825
1585	0.079975	0.05215	0.94785	0.05215	0.027825
1586	0.079975	0.05215	0.94785	0.05215	0.027825
1587	0.079975	0.05215	0.94785	0.05215	0.027825
1588	0.079975	0.05215	0.94785	0.05215	0.027825
1589	0.079975	0.05215	0.94785	0.05215	0.027825
1590	0.079975	0.05215	0.94785	0.05215	0.027825
1591	0.079975	0.05215	0.94785	0.05215	0.027825
1592	0.079975	0.05215	0.94785	0.05215	0.027825
1593	0.079975	0.05215	0.94785	0.05215	0.027825
1594	0.079975	0.05215	0.94785	0.05215	0.027825
1595	0.079975	0.05215	0.94785	0.05215	0.027825
1596	0.079975	0.05215	0.94785	0.05215	0.027825
1597	0.079975	0.05215	0.94785	0.05215	0.027825
1598	0.079975	0.05215	0.94785	0.05215	0.027825
1599	0.079975	0.05215	0.94785	0.05215	0.027825
1600	0.079975	0.05215	0.94785	0.05215	0.027825
1601	0.079975	0.05215	0.94785	0.05215	0.027825
1602	0.079975	0.05215	0.94785	0.05215	0.027825
1603	0.079975	0.05215	0.94785	0.05215	0.027825
1604	0.079975	0.05215	0.94785	0.05215	0.027825
1605	0.079975	0.05215	0.94785	0.05215	0.027825
1606	0.079975	0.05215	0.94785	0.05215	0.027825
1607	0.079975	0.05215	0.94785	0.05215	0.027825
1608	0.079975	0.05215	0.94785	0.05215	0.027825
1609	0.079975	0.05215	0.94785	0.05215	0.027825
1610	0.079975	0.05215	0.94785	0.05215	0.027825
1611	0.079975	0.05215	0.94785	0.05215	0.027825
1612	0.079975	0.05215	0.94785	0.05215	0.027825
1613	0.079975	0.05215	0.94785	0.05215	0.027825
1614	0.079975	0.05215	0.94785	0.05215	0.027825
1615	0.079975	0.05215	0.94785	0.05215	0.027825
1616	0.079975	0.05215	0.94785	0.05215	0.027825
1617	0.079975	0.05215	0.94785	0.05215	0.027825
1618	0.079975	0.05215	0.94785	0.05215	0.027825
1619	0.079975	0.05215	0.94785	0.05215	0.027825
1620	0.079975	0.05215	0.94785	0.05215	0.027825
1621	0.079975	0.05215	0.94785	0.05215	0.027825
1622	0.079975	0.05215	0.94785	0.05215	0.027825
1623	0.079975	0.05215	0.94785	0.05215	0.027825
1624	0.079975	0.05215	0.94785	0.05215	0.027825
1625	0.079975	0.05215	0.94785	0.05215	0.027825
1626	0.079975	0.05215	0.94785	0.05215	0.027825
1627	0.079975	0.05215	0.94785	0.05215	0.027825
1628	0.079975	0.05215	0.94785	0.05215	0.027825
1629	0.079975	0.05215	0.94785	0.05215	0.027825
1630	0.079975	0.05215	0.94785	0.05215	0.027825
1631	0.079975	0.05215	0.94785	0.05215	0.027825
1632	0.079975	0.05215	0.94785	0.05215	0.027825
1633	0.079975	0.05215	0.94785	0.05215	0.027825
1634	0.079975	0.05215	0.94785	0.05215	0.027825
1635	0.079975	0.05215	0.94785	0.05215	0.027825
1636	0.079975	0.05215	0.94785	0.05215	0.027825
1637	0.079975	0.05215	0.94785	0.05215	0.027825
1638	0.079975	0.05215	0.94785	0.05215	0.027825
1639	0.079975	0.05215	0.94785	0.05215	0.027825
1640	0.079975	0.05215	0.94785	0.05215	0.027825
1641	0.079975	0.05215	0.94785	0.05215	0.027825
1642	0.079975	0.05215	0.94785	0.05215	0.027825
1643	0.079975	0.05215	0.94785	0.05215	0.027825
1644	0.079975	0.05215	0.94785	0.05215	0.027825
1645	0.079975	0.05215	0.94785	0.05215	0.027825
1646	0.079975	0.05215	0.94785	0.05215	0.027825
1647	0.079975	0.05215	0.94785	0.05215	0.027825
1648	0.079975	0.05215	0.94785	0.05215	0.027825
1649	0.079975	0.05215	0.94785	0.05215	0.027825
1650	0.079975	0.05215	0.94785	0.05215	0.027825
1651	0.079975	0.05215	0.94785	0.05215	0.027825
1652	0.079975	0.05215	0.94785	0.05215	0.027825
1653	0.079975	0.05215	0.94785	0.05215	0.027825
1654	0.079975	0.05215	0.94785	0.05215	0.027825
1655	0.079975	0.05215	0.94785	0.05215	0.027825
1656	0.079975	0.05215	0.94785	0.05215	0.027825
1657	0.079975	0.05215	0.94785	0.05215	0.027825
1658	0.079975	0.05215	0.94785	0.05215	0.027825
1659	0.079975	0.05215	0.94785	0.05215	0.027825
1660	0.079975	0.05215	0.94785	0.05215	0.027825
1661	0.079975	0.05215	0.94785	0.05215	0.027825
1662	0.079975	0.05215	0.94785	0.05215	0.027825
1663	0.079975	0.05215	0.94785	0.05215	0.027825
1664	0.079975	0.05215	0.94785	0.05215	0.027825
1665	0.079975	0.05215	0.94785	0.05215	0.027825
1666	0.079975	0.05215	0.94785	0.05215	0.027825
1667	0.079975	0.05215	0.94785	0.05215	0.027825
1668	0.079975	0.05215	0.94785	0.05215	0.027825
1669	0.079975	0.05215	0.94785	0.05215	0.027825
1670	0.079975	0.05215	0.94785	0.05215	0.027825
1671	0.079975	0.05215	0.94785	0.05215	0.027825
1672	0.079975	0.05215	0.94785	0.05215	0.027825
1673	0.079975	0.05215	0.94785	0.05215	0.027825
1674	0.079975	0.05215	0.94785	0.05215	0.027825
1675	0.079975	0.05215	0.94785	0.05215	0.027825
1676	0.079975	0.05215	0.94785	0.05215	0.027825
1677	0.079975	0.05215	0.94785	0.05215	0.027825
1678	0.079975	0.05215	0.94785	0.05215	0.027825
1679	0.079975	0.05215	0.94785	0.05215	0.027825
1680	0.079975	0.05215	0.94785	0.05215	0.027825
1681	0.079975	0.05215	0.94785	0.05215	0.027825
1682	0.079975	0.05215	0.94785	0.05215	0.027825
1683	0.079975	0.05215	0.94785	0.05215	0.027825
1684	0.079975	0.05215	0.94785	0.05215	0.027825
1685	0.079975	0.05215	0.94785	0.05215	0.027825
1686	0.079975	0.05215	0.94785	0.05215	0.027825
1687	0.079975	0.05215	0.94785	0.05215	0.027825
1688	0.079975	0.05215	0.94785	0.05215	0.027825
1689	0.079975	0.05215	0.94785	0.05215	0.027825
1690	0.079975	0.05215	0.94785	0.05215	0.027825
1691	0.079975	0.05215	0.94785	0.05215	0.027825
1692	0.079975	0.05215	0.94785	0.05215	0.027825
1693	0.079975	0.05215	0.94785	0.05215	0.027825
1694	0.079975	0.05215	0.94785	0.05215	0.027825
1695	0.079975	0.05215	0.94785	0.05215	0.027825
1696	0.079975	0.05215	0.94785	0.05215	0.027825
1697	0.079975	0.05215	0.94785	0.05215	0.027825
1698	0.079975	0.05215	0.94785	0.05215	0.027825
1699	0.079975	0.05215	0.94785	0.05215	0.027825
1700	0.079975	0.05215	0.94785	0.05215	0.027825
1701	0.079975	0.05215	0.94785	0.05215	0.027825
1702	0.079975	0.05215	0.94785	0.05215	0.027825
1703	0.079975	0.05215	0.94785	0.05215	0.027825
1704	0.079975	0.05215	0.94785	0.05215	0.027825
1705	0.079975	0.05215	0.94785	0.05215	0.027825
1706	0.079975	0.05215	0.94785	0.05215	0.027825
1707	0.079975	0.05215	0.94785	0.05215	0.027825
1708	0.079975	0.05215	0.94785	0.05215	0.027825
1709	0.079975	0.05215	0.94785	0.05215	0.027825
1710	0.079975	0.05215	0.94785	0.05215	0.027825
1711	0.079975	0.05215	0.94785	0.05215	0.027825
1712	0.079975	0.05215	0.94785	0.05215	0.027825
1713	0.079975	0.05215	0.94785	0.05215	0.027825
1714	0.079975	0.05215	0.94785	0.05215	0.027825
1715	0.079975	0.05215	0.94785	0.05215	0.027825
1716	0.079975	0.05215	0.94785	0.05215	0.027825
1717	0.079975	0.05215	0.94785	0.05215	0.027825
1718	0.079975	0.05215	0.94785	0.05215	0.027825
1719	0.079975	0.05215	0.94785	0.05215	0.027825
1720	0.079975	0.05215	0.94785	0.05215	0.027825
1721	0.079975	0.05215	0.94785	0.05215	0.027825
1722	0.079975	0.05215	0.94785	0.05215	0.027825
1723	0.079975	0.05215	0.94785	0.05215	0.027825
1724	0.079975	0.05215	0.94785	0.05215	0.027825
1725	0.079975	0.05215	0.94785	0.05215	0.027825
1726	0.079975	0.05215	0.94785	0.05215	0.027825
1727	0.079975	0.05215	0.94785	0.05215	0.027825
1728	0.079975	0.05215	0.94785	0.05215	0.027825
1729	0.079975	0.05215	0.94785	0.05215	0.027825
1730	0.079975	0.05215	0.94785	0.05215	0.027825
1731	0.079975	0.05215	0.94785	0.05215	0.027825
1732	0.079975	0.05215	0.94785	0.05215	0.027825
1733	0.079975	0.05215	0.94785	0.05215	0.027825
1734	0.079975	0.05215	0.94785	0.05215	0.027825
1735	0.079975	0.05215	0.94785	0.05215	0.027825
1736	0.079975	0.05215	0.94785	0.05215	0.027825
1737	0.079975	0.05215	0.94785	0.05215	0.027825
1738	0.079975	0.05215	0.94785	0.05215	0.027825
1739	0.079975	0.05215	0.94785	0.05215	0.027825
1740	0.079975	0.05215	0.94785	0.05215	0.027825
1741	0.079975	0.05215	0.94785	0.05215	0.027825
1742	0.079975	0.05215	0.94785	0.05215	0.027825
1743	0.079975	0.05215	0.94785	0.05215	0.027825
1744	0.079975	0.05215	0.94785	0.05215	0.027825
1745	0.079975	0.05215	0.94785	0.05215	0.027825
1746	0.079975	0.05215	0.94785	0.05215	0.027825
1747	0.079975	0.05215	0.94785	0.05215	0.027825
1748	0.079975	0.05215	0.94785	0.05215	0.027825
1749	0.079975	0.05215	0.94785	0.05215	0.027825
1750	0.079975	0.05215	0.94785	0.05215	0.027825
1751	0.079975	0.05215	0.94785	0.05215	0.027825
1752	0.079975	0.05215	0.94785	0.05215	0.027825
1753	0.079975	0.05215	0.94785	0.05215	0.027825
1754	0.079975	0.05215	0.94785	0.05215	0.027825
1755	0.079975	0.05215	0.94785	0.05215	0.027825
1756	0.079975	0.05215	0.94785	0.05215	0.027825
1757	0.079975	0.05215	0.94785	0.05215	0.027825
1758	0.079975	0.05215	0.94785	0.05215	0.027825
1759	0.079975	0.05215	0.94785	0.05215	0.027825
1760	0.079975	0.05215	0.94785	0.05215	0.027825
1761	0.079975	0.05215	0.94785	0.05215	0.027825
1762	0.079975	0.05215	0.94785	0.05215	0.027825
1763	0.079975	0.05215	0.94785	0.05215	0.027825
1764	0.079975	0.05215	0.94785	0.05215	0.027825
1765	0.079975	0.05215	0.94785	0.05215	0.027825
1766	0.079975	0.05215	0.94785	0.05215	0.027825
1767	0.079975	0.05215	0.94785	0.05215	0.027825
1768	0.079975	0.05215	0.94785	0.05215	0.027825
1769	0.079975	0.05215	0.94785	0.05215	0.027825
1770	0.079975	0.05215	0.94785	0.05215	0.027825
1771	0.079975	0.05215	0.94785	0.05215	0.027825
1772	0.079975	0.05215	0.94785	0.05215	0.027825
1773	0.079975	0.05215	0.94785	0.05215	0.027825
1774	0.079975	0.05215	0.94785	0.05215	0.027825
1775	0.079975	0.05215	0.94785	0.05215	0.027825
1776	0.079975	0.05215	0.94785	0.05215	0.027825
1777	0.079975	0.05215	0.94785	0.05215	0.027825
1778	0.079975	0.05215	0.94785	0.05215	0.027825
1779	0.079975	0.05215	0.94785	0.05215	0.027825
1780	0.079975	0.05215	0.94785	0.05215	0.027825
1781	0.079975	0.05215	0.94785	0.05215	0.027825
1782	0.079975	0.05215	0.94785	0.05215	0.027825
1783	0.079975	0.05215	0.94785	0.05215	0.027825
1784	0.079975	0.05215	0.94785	0.05215	0.027825
1785	0.079975	0.05215	0.94785	0.05215	0.027825
1786	0.079975	0.05215	0.94785	0.05215	0.027825
1787	0.079975	0.05215	0.94785	0.05215	0.027825
1788	0.079975	0.05215	0.94785	0.05215	0.027825
1789	0.079975	0.05215	0.94785	0.05215	0.027825
1790	0.079975	0.05215	0.94785	0.05215	0.027825
1791	0.079975	0.05215	0.94785	0.05215	0.027825
1792	0.079975	0.05215	0.94785	0.05215	0.027825
1793	0.079975	0.05215	0.94785	0.05215	0.027825
1794	0.079975	0.05215	0.94785	0.05215	0.027825
1795	0.079975	0.05215	0.94785	0.05215	0.027825
1796	0.079975	0.05215	0.94785	0.05215	0.027825
1797	0.079975	0.05215	0.94785	0.05215	0.027825
1798	0.079975	0.05215	0.94785	0.05215	0.027825
1799	0.079975	0.05215	0.94785	0.05215	0.027825
1800	0.079975	0.05215	0.94785	0.05215	0.027825
1801	0.079975	0.05215	0.94785	0.05215	0.027825
1802	0.079975	0.05215	0.94785	0.05215	0.027825
1803	0.079975	0.05215	0.94785	0.05215	0.027825
1804	0.079975	0.05215	0.94785	0.05215	0.027825
1805	0.079975	0.05215	0.94785	0.05215	0.027825
1806	0.079975	0.05215	0.94785	0.05215	0.027825
1807	0.079975	0.05215	0.94785	0.05215	0.027825
1808	0.079975	0.05215	0.94785	0.05215	0.027825
1809	0.079975	0.05215	0.94785	0.05215	0.027825
1810	0.079975	0.05215	0.94785	0.05215	0.027825
1811	0.079975	0.05215	0.94785	0.05215	0.027825
1812	0.079975	0.05215	0.94785	0.05215	0.027825
1813	0.079975	0.05215	0.94785	0.05215	0.027825
1814	0.079975	0.05215	0.94785	0.05215	0.027825
1815	0.079975	0.05215	0.94785	0.05215	0.027825
1816	0.079975	0.05215	0.94785	0.05215	0.027825
1817	0.079975	0.05215	0.94785	0.05215	0.027825
1818	0.079975	0.05215	0.94785	0.05215	0.027825
1819	0.079975	0.05215	0.94785	0.05215	0.027825
1820	0.079975	0.05215	0.94785	0.05215	0.027825
1821	0.079975	0.05215	0.94785	0.05215	0.027825
1822	0.079975	0.05215	0.94785	0.05215	0.027825
1823	0.079975	0.05215	0.94785	0.05215	0.027825
1824	0.079975	0.05215	0.94785	0.05215	0.027825
1825	0.079975	0.05215	0.94785	0.05215	0.027825
1826	0.079975	0.05215	0.94785	0.05215	0.027825
1827	0.079975	0.05215	0.94785	0.05215	0.027825
1828	0.079975	0.05215	0.94785	0.05215	0.027825
1829	0.079975	0.05215	0.94785	0.05215	0.027825
1830	0.079975	0.05215	0.94785	0.05215	0.027825
1831	0.079975	0.05215	0.94785	0.05215	0.027825
1832	0.079975	0.05215	0.94785	0.05215	0.027825
1833	0.079975	0.05215	0.94785	0.05215	0.027825
1834	0.079975	0.05215	0.94785	0.05215	0.027825
1835	0.079975	0.05215	0.94785	0.05215	0.027825
1836	0.079975	0.05215	0.94785	0.05215	0.027825
1837	0.079975	0.05215	0.94785	0.05215	0.027825
1838	0.079975	0.05215	0.94785	0.05215	0.027825
1839	0.079975	0.05215	0.94785	0.05215	0.027825
1840	0.079975	0.05215	0.94785	0.05215	0.027825
1841	0.079975	0.05215	0.94785	0.05215	0.027825
1842	0.079975	0.05215	0.94785	0.05215	0.027825
1843	0.079975	0.05215	0.94785	0.05215	0.027825
1844	0.079975	0.05215	0.94785	0.05215	0.027825
1845	0.079975	0.05215	0.94785	0.05215	0.027825
1846	0.079975	0.05215	0.94785	0.05215	0.027825
1847	0.079975	0.05215	0.94785	0.05215	0.027825
1848	0.079975	0.05215	0.94785	0.05215	0.027825
1849	0.079975	0.05215	0.94785	0.05215	0.027825
1850	0.079975	0.05215	0.94785	0.05215	0.027825
1851	0.079975	0.05215	0.94785	0.05215	0.027825
1852	0.079975	0.05215	0.94785	0.05215	0.027825
1853	0.079975	0.05215	0.94785	0.05215	0.027825
1854	0.079975	0.05215	0.94785	0.05215	0.027825
1855	0.079975	0.05215	0.94785	0.05215	0.027825
1856	0.079975	0.05215	0.94785	0.05215	0.027825
1857	0.079975	0.05215	0.94785	0.05215	0.027825
1858	0.079975	0.05215	0.94785	0.05215	0.027825
1859	0.079975	0.05215	0.94785	0.05215	0.027825
1860	0.079975	0.05215	0.94785	0.05215	0.027825
1861	0.079975	0.05215	0.94785	0.05215	0.027825
1862	0.079975	0.05215	0.94785	0.05215	0.027825
1863	0.079975	0.05215	0.94785	0.05215	0.027825
1864	0.079975	0.05215	0.94785	0.05215	0.027825
1865	0.079975	0.05215	0.94785	0.05215	0.027825
1866	0.079975	0.05215	0.94785	0.05215	0.027825
1867	0.079975	0.05215	0.94785	0.05215	0.027825
1868	0.079975	0.05215	0.94785	0.05215	0.027825
1869	0.079975	0.05215	0.94785	0.05215	0.027825
1870	0.079975	0.05215	0.94785	0.05215	0.027825
1871	0.079975	0.05215	0.94785	0.05215	0.027825
1872	0.079975	0.05215	0.94785	0.05215	0.027825
1873	0.079975	0.05215	0.94785	0.05215	0.027825
1874	0.079975	0.05215	0.94785	0.05215	0.027825
1875	0.079975	0.05215	0.94785	0.05215	0.027825
1876	0.079975	0.05215	0.94785	0.05215	0.027825
1877	0.079975	0.05215	0.94785	0.05215	0.027825
1878	0.079975	0.05215	0.94785	0.05215	0.027825
1879	0.079975	0.05215	0.94785	0.05215	0.027825
1880	0.079975	0.05215	0.94785	0.05215	0.027825
1881	0.079975	0.05215	0.94785	0.05215	0.027825
1882	0.079975	0.05215	0.94785	0.05215	0.027825
1883	0.079975	0.05215	0.94785	0.05215	0.027825
1884	0.079975	0.05215	0.94785	0.05215	0.027825
1885	0.079975	0.05215	0.94785	0.05215	0.027825
1886	0.079975	0.05215	0.94785	0.05215	0.027825
1887	0.079975	0.05215	0.94785	0.05215	0.027825
1888	0.079975	0.05215	0.94785	0.05215	0.027825
1889	0.079975	0.05215	0.94785	0.05215	0.027825
1890	0.079975	0.05215	0.94785	0.05215	0.027825
1891	0.079975	0.05215	0.94785	0.05215	0.027825
1892	0.079975	0.05215	0.94785	0.05215	0.027825
1893	0.079975	0.05215	0.94785	0.05215	0.027825
1894	0.079975	0.05215	0.94785	0.05215	0.027825
1895	0.079975	0.05215	0.94785	0.05215	0.027825
1896	0.079975	0.05215	0.94785	0.05215	0.027825
1897	0.079975	0.05215	0.94785	0.05215	0.027825
1898	0.079975	0.05215	0.94785	0.05215	0.027825
1899	0.079975	0.05215	0.94785	0.05215	0.027825
1900	0.079975	0.05215	0.94785	0.05215	0.027825
1901	0.079975	0.05215	0.94785	0.05215	0.027825
1902	0.079975	0.05215	0.94785	0.05215	0.027825
1903	0.079975	0.05215	0.94785	0.05215	0.027825
1904	0.079975	0.05215	0.94785	0.05215	0.027825
1905	0.079975	0.05215	0.94785	0.05215	0.027825
1906	0.079975	0.05215	0.94785	0.05215	0.027825
1907	0.079975	0.05215	0.94785	0.05215	0.027825
1908	0.079975	0.05215	0.94785	0.05215	0.027825
1909	0.079975	0.05215	0.94785	0.05215	0.027825
1910	0.079975	0.05215	0.94785	0.05215	0.027825
1911	0.079975	0.05215	0.94785	0.05215	0.027825
1912	0.079975	0.05215	0.94785	0.05215	0.027825
1913	0.079975	0.05215	0.94785	0.05215	0.027825
1914	0.079975	0.05215	0.94785	0.05215	0.027825
1915	0.079975	0.05215	0.94785	0.05215	0.027825
1916	0.079975	0.05215	0.94785	0.05215	0.027825
1917	0.079975	0.05215	0.94785	0.05215	0.027825
1918	0.079975	0.05215	0.94785	0.05215	0.027825
1919	0.079975	0.05215	0.94785	0.05215	0.027825
1920	0.079975	0.05215	0.94785	0.05215	0.027825
1921	0.079975	0.05215	0.94785	0.05215	0.027825
1922	0.079975	0.05215	0.94785	0.05215	0.027825
1923	0.079975	0.05215	0.94785	0.05215	0.027825
1924	0.079975	0.05215	0.94785	0.05215	0.027825
1925	0.079975	0.05215	0.94785	0.05215	0.027825
1926	0.079975	0.05215	0.94785	0.05215	0.027825
1927	0.079975	0.05215	0.94785	0.05215	0.027825
1928	0.079975	0.05215	0.94785	0.05215	0.027825
1929	0.079975	0.05215	0.94785	0.05215	0.027825
1930	0.079975	0.05215	0.94785	0.05215	0.027825
1931	0.079975	0.05215	0.94785	0.05215	0.027825
1932	0.079975	0.05215	0.94785	0.05215	0.027825
1933	0.079975	0.05215	0.94785	0.05215	0.027825
1934	0.079975	0.05215	0.94785	0.05215	0.027825
1935	0.079975	0.05215	0.94785	0.05215	0.027825
1936	0.079975	0.05215	0.94785	0.05215	0.027825
1937	0.079975	0.05215	0.94785	0.05215	0.027825
1938	0.079975	0.05215	0.94785	0.05215	0.027825
1939	0.079975	0.05215	0.94785	0.05215	0.027825
1940	0.079975	0.05215	0.94785	0.05215	0.027825
1941	0.079975	0.05215	0.94785	0.05215	0.027825
1942	0.079975	0.05215	0.94785	0.05215	0.027825
1943	0.079975	0.05215	0.94785	0.05215	0.027825
1944	0.079975	0.05215	0.94785	0.05215	0.027825
1945	0.079975	0.05215	0.94785	0.05215	0.027825
1946	0.079975	0.05215	0.94785	0.05215	0.027825
1947	0.079975	0.05215	0.94785	0.05215	0.027825
1948	0.079975	0.05215	0.94785	0.05215	0.027825
1949	0.079975	0.05215	0.94785	0.05215	0.027825
1950	0.079975	0.05215	0.94785	0.05215	0.027825
1951	0.079975	0.05215	0.94785	0.05215	0.027825
1952	0.079975	0.05215	0.94785	0.05215	0.027825
1953	0.079975	0.05215	0.94785	0.05215	0.027825
1954	0.079975	0.05215	0.94785	0.05215	0.027825
1955	0.079975	0.05215	0.94785	0.05215	0.027825
1956	0.079975	0.05215	0.94785	0.05215	0.027825
1957	0.079975	0.05215	0.94785	0.05215	0.027825
1958	0.079975	0.05215	0.94785	0.05215	0.027825
1959	0.079975	0.05215	0.94785	0.05215	0.027825
1960	0.079975	0.05215	0.94785	0.05215	0.027825
1961	0.079975	0.05215	0.94785	0.05215	0.027825
1962	0.079975	0.05215	0.94785	0.05215	0.027825
1963	0.079975	0.05215	0.94785	0.05215	0.027825
1964	0.079975	0.05215	0.94785	0.05215	0.027825
1965	0.079975	0.05215	0.94785	0.05215	0.027825
1966	0.079975	0.05215	0.94785	0.05215	0.027825
1967	0.079975	0.05215	0.94785	0.05215	0.027825
1968	0.079975	0.05215	0.94785	0.05215	0.027825
1969	0.079975	0.05215	0.94785	0.05215	0.027825
1970	0.079975	0.05215	0.94785	0.05215	0.027825
1971	0.079975	0.05215	0.94785	0.05215	0.027825
1972	0.079975	0.05215	0.94785	0.05215	0.027825
1973	0.079975	0.05215	0.94785	0.05215	0.027825
1974	0.079975	0.05215	0.94785	0.05215	0.027825
1975	0.079975	0.05215	0.94785	0.05215	0.027825
1976	0.079975	0.05215	0.94785	0.05215	0.027825
1977	0.079975	0.05215	0.94785	0.05215	0.027825
1978	0.079975	0.05215	0.94785	0.05215	0.027825
1979	0.079975	0.05215	0.94785	0.05215	0.027825
1980	0.079975	0.05215	0.94785	0.05215	0.027825
1981	0.079975	0.05215	0.94785	0.05215	0.027825
1982	0.079975	0.05215	0.94785	0.05215	0.027825
1983	0.079975	0.05215	0.94785	0.05215	0.027825
1984	0.079975	0.05215	0.94785	0.05215	0.027825
1985	0.079975	0.05215	0.94785	0.05215	0.027825
1986	0.079975	0.05215	0.94785	0.05215	0.027825
1987	0.079975	0.05215	0.94785	0.05215	0.027825
1988	0.079975	0.05215	0.94785	0.05215	0.027825
1989	0.079975	0.05215	0.94785	0.05215	0.027825
1990	0.079975	0.05215	0.94785	0.05215	0.027825
1991	0.079975	0.05215	0.94785	0.05215	0.027825
1992	0.079975	0.05215	0.94785	0.05215	0.027825
1993	0.079975	0.05215	0.94785	0.05215	0.027825
1994	0.079975	0.05215	0.94785	0.05215	0.027825
1995	0.079975	0.05215	0.94785	0.05215	0.027825
1996	0.079975	0.05215	0.94785	0.05215	0.027825
1997	0.079975	0.05215	0.94785	0.05215	0.027825
1998	0.079975	0.05215	0.94785	0.05215	0.027825
1999	0.079975	0.05215	0.94785	0.05215	0.027825
[truncated: 38,001 more rows]
