# Supplementary material for: Aspiration-driven co-evolution of cooperation with individual behavioral diversity
Source: PLoS One. 2023 Sep 15;18(9):e0291134. doi: 10.1371/journal.pone.0291134 (PMC10503719; doi:10.1371/journal.pone.0291134)
Supplement: S1 Data — (ZIP) [file pone.0291134.s001.zip › M1/v1-L=200/data/tolerate=1_b=1.55_frequency.txt]

0	0.499750	1	0	0.49975	0
1	0.328294	0.91255	0.08745	0.328075	0.00021875
2	0.217375	0.759175	0.240825	0.2155	0.001875
3	0.145487	0.582125	0.417875	0.140675	0.0048125
4	0.096269	0.41385	0.58615	0.089875	0.00639375
5	0.066475	0.278075	0.721925	0.05865	0.007825
6	0.050350	0.189475	0.810525	0.04155	0.0088
7	0.039712	0.129925	0.870075	0.031	0.0087125
8	0.034481	0.09285	0.90715	0.025425	0.00905625
9	0.031456	0.069475	0.930525	0.022075	0.00938125
10	0.029513	0.0556	0.9444	0.02	0.0095125
11	0.028438	0.046975	0.953025	0.018825	0.0096125
12	0.027444	0.040125	0.959875	0.0178	0.00964375
13	0.026819	0.03585	0.96415	0.017075	0.00974375
14	0.026638	0.0326	0.9674	0.016575	0.0100625
15	0.027150	0.03085	0.96915	0.016825	0.010325
16	0.026763	0.02955	0.97045	0.0164	0.0103625
17	0.026306	0.0277	0.9723	0.01615	0.0101563
18	0.026025	0.0264	0.9736	0.01585	0.010175
19	0.026200	0.024675	0.975325	0.015675	0.010525
20	0.025906	0.0235	0.9765	0.015375	0.0105313
21	0.025812	0.022575	0.977425	0.01515	0.0106625
22	0.025625	0.0212	0.9788	0.0149	0.010725
23	0.025337	0.0208	0.9792	0.01475	0.0105875
24	0.025106	0.019675	0.980325	0.01435	0.0107563
25	0.025050	0.018875	0.981125	0.01435	0.0107
26	0.025063	0.018375	0.981625	0.0144	0.0106625
27	0.024869	0.0179	0.9821	0.0141	0.0107688
28	0.024800	0.0174	0.9826	0.014025	0.010775
29	0.024719	0.017025	0.982975	0.013925	0.0107938
30	0.024463	0.0165	0.9835	0.013575	0.0108875
31	0.024419	0.01595	0.98405	0.013575	0.0108437
32	0.024431	0.015725	0.984275	0.013475	0.0109563
33	0.024344	0.015425	0.984575	0.01335	0.0109938
34	0.024369	0.015275	0.984725	0.013575	0.0107938
35	0.024288	0.015025	0.984975	0.01345	0.0108375
36	0.024250	0.015025	0.984975	0.0135	0.01075
37	0.024237	0.014725	0.985275	0.013525	0.0107125
38	0.024275	0.014675	0.985325	0.0135	0.010775
39	0.024250	0.014525	0.985475	0.013575	0.010675
40	0.024231	0.0144	0.9856	0.013475	0.0107563
41	0.024225	0.014325	0.985675	0.013475	0.01075
42	0.024150	0.014125	0.985875	0.0134	0.01075
43	0.024188	0.013975	0.986025	0.013375	0.0108125
44	0.024219	0.013875	0.986125	0.013325	0.0108938
45	0.024225	0.013975	0.986025	0.0134	0.010825
46	0.024206	0.013875	0.986125	0.0134	0.0108063
47	0.024200	0.013725	0.986275	0.013375	0.010825
48	0.024181	0.013675	0.986325	0.0134	0.0107812
49	0.024262	0.0137	0.9863	0.0135	0.0107625
50	0.024250	0.013775	0.986225	0.013525	0.010725
51	0.024275	0.013825	0.986175	0.01355	0.010725
52	0.024244	0.0139	0.9861	0.013525	0.0107188
53	0.024219	0.013775	0.986225	0.013475	0.0107438
54	0.024144	0.0136	0.9864	0.013425	0.0107188
55	0.024150	0.013525	0.986475	0.0134	0.01075
56	0.024156	0.0135	0.9865	0.013425	0.0107312
57	0.024181	0.013575	0.986425	0.013475	0.0107063
58	0.024181	0.013575	0.986425	0.013475	0.0107063
59	0.024156	0.01355	0.98645	0.01345	0.0107063
60	0.024156	0.01355	0.98645	0.01345	0.0107063
61	0.024188	0.0135	0.9865	0.013425	0.0107625
62	0.024206	0.013525	0.986475	0.0134	0.0108063
63	0.024244	0.01365	0.98635	0.013475	0.0107688
64	0.024269	0.01365	0.98635	0.01355	0.0107188
65	0.024288	0.01375	0.98625	0.0136	0.0106875
66	0.024300	0.013775	0.986225	0.01355	0.01075
67	0.024281	0.013775	0.986225	0.01355	0.0107312
68	0.024250	0.013775	0.986225	0.013525	0.010725
69	0.024250	0.0138	0.9862	0.013525	0.010725
70	0.024144	0.013675	0.986325	0.013425	0.0107188
71	0.024131	0.013525	0.986475	0.013375	0.0107563
72	0.024125	0.013475	0.986525	0.013375	0.01075
73	0.024131	0.0134	0.9866	0.013375	0.0107563
74	0.024119	0.013425	0.986575	0.0134	0.0107188
75	0.024125	0.0134	0.9866	0.0134	0.010725
76	0.024125	0.0134	0.9866	0.0134	0.010725
77	0.024125	0.0134	0.9866	0.0134	0.010725
78	0.024125	0.0134	0.9866	0.0134	0.010725
79	0.024125	0.0134	0.9866	0.0134	0.010725
80	0.024125	0.0134	0.9866	0.0134	0.010725
81	0.024125	0.0134	0.9866	0.0134	0.010725
82	0.024125	0.0134	0.9866	0.0134	0.010725
83	0.024125	0.0134	0.9866	0.0134	0.010725
84	0.024125	0.0134	0.9866	0.0134	0.010725
85	0.024125	0.0134	0.9866	0.0134	0.010725
86	0.024125	0.0134	0.9866	0.0134	0.010725
87	0.024125	0.0134	0.9866	0.0134	0.010725
88	0.024125	0.0134	0.9866	0.0134	0.010725
89	0.024125	0.0134	0.9866	0.0134	0.010725
90	0.024125	0.0134	0.9866	0.0134	0.010725
91	0.024125	0.0134	0.9866	0.0134	0.010725
92	0.024125	0.0134	0.9866	0.0134	0.010725
93	0.024125	0.0134	0.9866	0.0134	0.010725
94	0.024125	0.0134	0.9866	0.0134	0.010725
95	0.024125	0.0134	0.9866	0.0134	0.010725
96	0.024125	0.0134	0.9866	0.0134	0.010725
97	0.024125	0.0134	0.9866	0.0134	0.010725
98	0.024125	0.0134	0.9866	0.0134	0.010725
99	0.024125	0.0134	0.9866	0.0134	0.010725
100	0.024125	0.0134	0.9866	0.0134	0.010725
101	0.024125	0.0134	0.9866	0.0134	0.010725
102	0.024125	0.0134	0.9866	0.0134	0.010725
103	0.024125	0.0134	0.9866	0.0134	0.010725
104	0.024125	0.0134	0.9866	0.0134	0.010725
105	0.024125	0.0134	0.9866	0.0134	0.010725
106	0.024125	0.0134	0.9866	0.0134	0.010725
107	0.024125	0.0134	0.9866	0.0134	0.010725
108	0.024125	0.0134	0.9866	0.0134	0.010725
109	0.024125	0.0134	0.9866	0.0134	0.010725
110	0.024125	0.0134	0.9866	0.0134	0.010725
111	0.024125	0.0134	0.9866	0.0134	0.010725
112	0.024125	0.0134	0.9866	0.0134	0.010725
113	0.024125	0.0134	0.9866	0.0134	0.010725
114	0.024125	0.0134	0.9866	0.0134	0.010725
115	0.024125	0.0134	0.9866	0.0134	0.010725
116	0.024125	0.0134	0.9866	0.0134	0.010725
117	0.024125	0.0134	0.9866	0.0134	0.010725
118	0.024125	0.0134	0.9866	0.0134	0.010725
119	0.024125	0.0134	0.9866	0.0134	0.010725
120	0.024125	0.0134	0.9866	0.0134	0.010725
121	0.024125	0.0134	0.9866	0.0134	0.010725
122	0.024125	0.0134	0.9866	0.0134	0.010725
123	0.024125	0.0134	0.9866	0.0134	0.010725
124	0.024125	0.0134	0.9866	0.0134	0.010725
125	0.024125	0.0134	0.9866	0.0134	0.010725
126	0.024125	0.0134	0.9866	0.0134	0.010725
127	0.024125	0.0134	0.9866	0.0134	0.010725
128	0.024125	0.0134	0.9866	0.0134	0.010725
129	0.024125	0.0134	0.9866	0.0134	0.010725
130	0.024125	0.0134	0.9866	0.0134	0.010725
131	0.024125	0.0134	0.9866	0.0134	0.010725
132	0.024125	0.0134	0.9866	0.0134	0.010725
133	0.024125	0.0134	0.9866	0.0134	0.010725
134	0.024125	0.0134	0.9866	0.0134	0.010725
135	0.024125	0.0134	0.9866	0.0134	0.010725
136	0.024125	0.0134	0.9866	0.0134	0.010725
137	0.024125	0.0134	0.9866	0.0134	0.010725
138	0.024125	0.0134	0.9866	0.0134	0.010725
139	0.024125	0.0134	0.9866	0.0134	0.010725
140	0.024125	0.0134	0.9866	0.0134	0.010725
141	0.024125	0.0134	0.9866	0.0134	0.010725
142	0.024125	0.0134	0.9866	0.0134	0.010725
143	0.024125	0.0134	0.9866	0.0134	0.010725
144	0.024125	0.0134	0.9866	0.0134	0.010725
145	0.024125	0.0134	0.9866	0.0134	0.010725
146	0.024125	0.0134	0.9866	0.0134	0.010725
147	0.024125	0.0134	0.9866	0.0134	0.010725
148	0.024125	0.0134	0.9866	0.0134	0.010725
149	0.024125	0.0134	0.9866	0.0134	0.010725
150	0.024125	0.0134	0.9866	0.0134	0.010725
151	0.024125	0.0134	0.9866	0.0134	0.010725
152	0.024125	0.0134	0.9866	0.0134	0.010725
153	0.024125	0.0134	0.9866	0.0134	0.010725
154	0.024125	0.0134	0.9866	0.0134	0.010725
155	0.024125	0.0134	0.9866	0.0134	0.010725
156	0.024125	0.0134	0.9866	0.0134	0.010725
157	0.024125	0.0134	0.9866	0.0134	0.010725
158	0.024125	0.0134	0.9866	0.0134	0.010725
159	0.024125	0.0134	0.9866	0.0134	0.010725
160	0.024125	0.0134	0.9866	0.0134	0.010725
161	0.024125	0.0134	0.9866	0.0134	0.010725
162	0.024125	0.0134	0.9866	0.0134	0.010725
163	0.024125	0.0134	0.9866	0.0134	0.010725
164	0.024125	0.0134	0.9866	0.0134	0.010725
165	0.024125	0.0134	0.9866	0.0134	0.010725
166	0.024125	0.0134	0.9866	0.0134	0.010725
167	0.024125	0.0134	0.9866	0.0134	0.010725
168	0.024125	0.0134	0.9866	0.0134	0.010725
169	0.024125	0.0134	0.9866	0.0134	0.010725
170	0.024125	0.0134	0.9866	0.0134	0.010725
171	0.024125	0.0134	0.9866	0.0134	0.010725
172	0.024125	0.0134	0.9866	0.0134	0.010725
173	0.024125	0.0134	0.9866	0.0134	0.010725
174	0.024125	0.0134	0.9866	0.0134	0.010725
175	0.024125	0.0134	0.9866	0.0134	0.010725
176	0.024125	0.0134	0.9866	0.0134	0.010725
177	0.024125	0.0134	0.9866	0.0134	0.010725
178	0.024125	0.0134	0.9866	0.0134	0.010725
179	0.024125	0.0134	0.9866	0.0134	0.010725
180	0.024125	0.0134	0.9866	0.0134	0.010725
181	0.024125	0.0134	0.9866	0.0134	0.010725
182	0.024125	0.0134	0.9866	0.0134	0.010725
183	0.024125	0.0134	0.9866	0.0134	0.010725
184	0.024125	0.0134	0.9866	0.0134	0.010725
185	0.024125	0.0134	0.9866	0.0134	0.010725
186	0.024125	0.0134	0.9866	0.0134	0.010725
187	0.024125	0.0134	0.9866	0.0134	0.010725
188	0.024125	0.0134	0.9866	0.0134	0.010725
189	0.024125	0.0134	0.9866	0.0134	0.010725
190	0.024125	0.0134	0.9866	0.0134	0.010725
191	0.024125	0.0134	0.9866	0.0134	0.010725
192	0.024125	0.0134	0.9866	0.0134	0.010725
193	0.024125	0.0134	0.9866	0.0134	0.010725
194	0.024125	0.0134	0.9866	0.0134	0.010725
195	0.024125	0.0134	0.9866	0.0134	0.010725
196	0.024125	0.0134	0.9866	0.0134	0.010725
197	0.024125	0.0134	0.9866	0.0134	0.010725
198	0.024125	0.0134	0.9866	0.0134	0.010725
199	0.024125	0.0134	0.9866	0.0134	0.010725
200	0.024125	0.0134	0.9866	0.0134	0.010725
201	0.024125	0.0134	0.9866	0.0134	0.010725
202	0.024125	0.0134	0.9866	0.0134	0.010725
203	0.024125	0.0134	0.9866	0.0134	0.010725
204	0.024125	0.0134	0.9866	0.0134	0.010725
205	0.024125	0.0134	0.9866	0.0134	0.010725
206	0.024125	0.0134	0.9866	0.0134	0.010725
207	0.024125	0.0134	0.9866	0.0134	0.010725
208	0.024125	0.0134	0.9866	0.0134	0.010725
209	0.024125	0.0134	0.9866	0.0134	0.010725
210	0.024125	0.0134	0.9866	0.0134	0.010725
211	0.024125	0.0134	0.9866	0.0134	0.010725
212	0.024125	0.0134	0.9866	0.0134	0.010725
213	0.024125	0.0134	0.9866	0.0134	0.010725
214	0.024125	0.0134	0.9866	0.0134	0.010725
215	0.024125	0.0134	0.9866	0.0134	0.010725
216	0.024125	0.0134	0.9866	0.0134	0.010725
217	0.024125	0.0134	0.9866	0.0134	0.010725
218	0.024125	0.0134	0.9866	0.0134	0.010725
219	0.024125	0.0134	0.9866	0.0134	0.010725
220	0.024125	0.0134	0.9866	0.0134	0.010725
221	0.024125	0.0134	0.9866	0.0134	0.010725
222	0.024125	0.0134	0.9866	0.0134	0.010725
223	0.024125	0.0134	0.9866	0.0134	0.010725
224	0.024125	0.0134	0.9866	0.0134	0.010725
225	0.024125	0.0134	0.9866	0.0134	0.010725
226	0.024125	0.0134	0.9866	0.0134	0.010725
227	0.024125	0.0134	0.9866	0.0134	0.010725
228	0.024125	0.0134	0.9866	0.0134	0.010725
229	0.024125	0.0134	0.9866	0.0134	0.010725
230	0.024125	0.0134	0.9866	0.0134	0.010725
231	0.024125	0.0134	0.9866	0.0134	0.010725
232	0.024125	0.0134	0.9866	0.0134	0.010725
233	0.024125	0.0134	0.9866	0.0134	0.010725
234	0.024125	0.0134	0.9866	0.0134	0.010725
235	0.024125	0.0134	0.9866	0.0134	0.010725
236	0.024125	0.0134	0.9866	0.0134	0.010725
237	0.024125	0.0134	0.9866	0.0134	0.010725
238	0.024125	0.0134	0.9866	0.0134	0.010725
239	0.024125	0.0134	0.9866	0.0134	0.010725
240	0.024125	0.0134	0.9866	0.0134	0.010725
241	0.024125	0.0134	0.9866	0.0134	0.010725
242	0.024125	0.0134	0.9866	0.0134	0.010725
243	0.024125	0.0134	0.9866	0.0134	0.010725
244	0.024125	0.0134	0.9866	0.0134	0.010725
245	0.024125	0.0134	0.9866	0.0134	0.010725
246	0.024125	0.0134	0.9866	0.0134	0.010725
247	0.024125	0.0134	0.9866	0.0134	0.010725
248	0.024125	0.0134	0.9866	0.0134	0.010725
249	0.024125	0.0134	0.9866	0.0134	0.010725
250	0.024125	0.0134	0.9866	0.0134	0.010725
251	0.024125	0.0134	0.9866	0.0134	0.010725
252	0.024125	0.0134	0.9866	0.0134	0.010725
253	0.024125	0.0134	0.9866	0.0134	0.010725
254	0.024125	0.0134	0.9866	0.0134	0.010725
255	0.024125	0.0134	0.9866	0.0134	0.010725
256	0.024125	0.0134	0.9866	0.0134	0.010725
257	0.024125	0.0134	0.9866	0.0134	0.010725
258	0.024125	0.0134	0.9866	0.0134	0.010725
259	0.024125	0.0134	0.9866	0.0134	0.010725
260	0.024125	0.0134	0.9866	0.0134	0.010725
261	0.024125	0.0134	0.9866	0.0134	0.010725
262	0.024125	0.0134	0.9866	0.0134	0.010725
263	0.024125	0.0134	0.9866	0.0134	0.010725
264	0.024125	0.0134	0.9866	0.0134	0.010725
265	0.024125	0.0134	0.9866	0.0134	0.010725
266	0.024125	0.0134	0.9866	0.0134	0.010725
267	0.024125	0.0134	0.9866	0.0134	0.010725
268	0.024125	0.0134	0.9866	0.0134	0.010725
269	0.024125	0.0134	0.9866	0.0134	0.010725
270	0.024125	0.0134	0.9866	0.0134	0.010725
271	0.024125	0.0134	0.9866	0.0134	0.010725
272	0.024125	0.0134	0.9866	0.0134	0.010725
273	0.024125	0.0134	0.9866	0.0134	0.010725
274	0.024125	0.0134	0.9866	0.0134	0.010725
275	0.024125	0.0134	0.9866	0.0134	0.010725
276	0.024125	0.0134	0.9866	0.0134	0.010725
277	0.024125	0.0134	0.9866	0.0134	0.010725
278	0.024125	0.0134	0.9866	0.0134	0.010725
279	0.024125	0.0134	0.9866	0.0134	0.010725
280	0.024125	0.0134	0.9866	0.0134	0.010725
281	0.024125	0.0134	0.9866	0.0134	0.010725
282	0.024125	0.0134	0.9866	0.0134	0.010725
283	0.024125	0.0134	0.9866	0.0134	0.010725
284	0.024125	0.0134	0.9866	0.0134	0.010725
285	0.024125	0.0134	0.9866	0.0134	0.010725
286	0.024125	0.0134	0.9866	0.0134	0.010725
287	0.024125	0.0134	0.9866	0.0134	0.010725
288	0.024125	0.0134	0.9866	0.0134	0.010725
289	0.024125	0.0134	0.9866	0.0134	0.010725
290	0.024125	0.0134	0.9866	0.0134	0.010725
291	0.024125	0.0134	0.9866	0.0134	0.010725
292	0.024125	0.0134	0.9866	0.0134	0.010725
293	0.024125	0.0134	0.9866	0.0134	0.010725
294	0.024125	0.0134	0.9866	0.0134	0.010725
295	0.024125	0.0134	0.9866	0.0134	0.010725
296	0.024125	0.0134	0.9866	0.0134	0.010725
297	0.024125	0.0134	0.9866	0.0134	0.010725
298	0.024125	0.0134	0.9866	0.0134	0.010725
299	0.024125	0.0134	0.9866	0.0134	0.010725
300	0.024125	0.0134	0.9866	0.0134	0.010725
301	0.024125	0.0134	0.9866	0.0134	0.010725
302	0.024125	0.0134	0.9866	0.0134	0.010725
303	0.024125	0.0134	0.9866	0.0134	0.010725
304	0.024125	0.0134	0.9866	0.0134	0.010725
305	0.024125	0.0134	0.9866	0.0134	0.010725
306	0.024125	0.0134	0.9866	0.0134	0.010725
307	0.024125	0.0134	0.9866	0.0134	0.010725
308	0.024125	0.0134	0.9866	0.0134	0.010725
309	0.024125	0.0134	0.9866	0.0134	0.010725
310	0.024125	0.0134	0.9866	0.0134	0.010725
311	0.024125	0.0134	0.9866	0.0134	0.010725
312	0.024125	0.0134	0.9866	0.0134	0.010725
313	0.024125	0.0134	0.9866	0.0134	0.010725
314	0.024125	0.0134	0.9866	0.0134	0.010725
315	0.024125	0.0134	0.9866	0.0134	0.010725
316	0.024125	0.0134	0.9866	0.0134	0.010725
317	0.024125	0.0134	0.9866	0.0134	0.010725
318	0.024125	0.0134	0.9866	0.0134	0.010725
319	0.024125	0.0134	0.9866	0.0134	0.010725
320	0.024125	0.0134	0.9866	0.0134	0.010725
321	0.024125	0.0134	0.9866	0.0134	0.010725
322	0.024125	0.0134	0.9866	0.0134	0.010725
323	0.024125	0.0134	0.9866	0.0134	0.010725
324	0.024125	0.0134	0.9866	0.0134	0.010725
325	0.024125	0.0134	0.9866	0.0134	0.010725
326	0.024125	0.0134	0.9866	0.0134	0.010725
327	0.024125	0.0134	0.9866	0.0134	0.010725
328	0.024125	0.0134	0.9866	0.0134	0.010725
329	0.024125	0.0134	0.9866	0.0134	0.010725
330	0.024125	0.0134	0.9866	0.0134	0.010725
331	0.024125	0.0134	0.9866	0.0134	0.010725
332	0.024125	0.0134	0.9866	0.0134	0.010725
333	0.024125	0.0134	0.9866	0.0134	0.010725
334	0.024125	0.0134	0.9866	0.0134	0.010725
335	0.024125	0.0134	0.9866	0.0134	0.010725
336	0.024125	0.0134	0.9866	0.0134	0.010725
337	0.024125	0.0134	0.9866	0.0134	0.010725
338	0.024125	0.0134	0.9866	0.0134	0.010725
339	0.024125	0.0134	0.9866	0.0134	0.010725
340	0.024125	0.0134	0.9866	0.0134	0.010725
341	0.024125	0.0134	0.9866	0.0134	0.010725
342	0.024125	0.0134	0.9866	0.0134	0.010725
343	0.024125	0.0134	0.9866	0.0134	0.010725
344	0.024125	0.0134	0.9866	0.0134	0.010725
345	0.024125	0.0134	0.9866	0.0134	0.010725
346	0.024125	0.0134	0.9866	0.0134	0.010725
347	0.024125	0.0134	0.9866	0.0134	0.010725
348	0.024125	0.0134	0.9866	0.0134	0.010725
349	0.024125	0.0134	0.9866	0.0134	0.010725
350	0.024125	0.0134	0.9866	0.0134	0.010725
351	0.024125	0.0134	0.9866	0.0134	0.010725
352	0.024125	0.0134	0.9866	0.0134	0.010725
353	0.024125	0.0134	0.9866	0.0134	0.010725
354	0.024125	0.0134	0.9866	0.0134	0.010725
355	0.024125	0.0134	0.9866	0.0134	0.010725
356	0.024125	0.0134	0.9866	0.0134	0.010725
357	0.024125	0.0134	0.9866	0.0134	0.010725
358	0.024125	0.0134	0.9866	0.0134	0.010725
359	0.024125	0.0134	0.9866	0.0134	0.010725
360	0.024125	0.0134	0.9866	0.0134	0.010725
361	0.024125	0.0134	0.9866	0.0134	0.010725
362	0.024125	0.0134	0.9866	0.0134	0.010725
363	0.024125	0.0134	0.9866	0.0134	0.010725
364	0.024125	0.0134	0.9866	0.0134	0.010725
365	0.024125	0.0134	0.9866	0.0134	0.010725
366	0.024125	0.0134	0.9866	0.0134	0.010725
367	0.024125	0.0134	0.9866	0.0134	0.010725
368	0.024125	0.0134	0.9866	0.0134	0.010725
369	0.024125	0.0134	0.9866	0.0134	0.010725
370	0.024125	0.0134	0.9866	0.0134	0.010725
371	0.024125	0.0134	0.9866	0.0134	0.010725
372	0.024125	0.0134	0.9866	0.0134	0.010725
373	0.024125	0.0134	0.9866	0.0134	0.010725
374	0.024125	0.0134	0.9866	0.0134	0.010725
375	0.024125	0.0134	0.9866	0.0134	0.010725
376	0.024125	0.0134	0.9866	0.0134	0.010725
377	0.024125	0.0134	0.9866	0.0134	0.010725
378	0.024125	0.0134	0.9866	0.0134	0.010725
379	0.024125	0.0134	0.9866	0.0134	0.010725
380	0.024125	0.0134	0.9866	0.0134	0.010725
381	0.024125	0.0134	0.9866	0.0134	0.010725
382	0.024125	0.0134	0.9866	0.0134	0.010725
383	0.024125	0.0134	0.9866	0.0134	0.010725
384	0.024125	0.0134	0.9866	0.0134	0.010725
385	0.024125	0.0134	0.9866	0.0134	0.010725
386	0.024125	0.0134	0.9866	0.0134	0.010725
387	0.024125	0.0134	0.9866	0.0134	0.010725
388	0.024125	0.0134	0.9866	0.0134	0.010725
389	0.024125	0.0134	0.9866	0.0134	0.010725
390	0.024125	0.0134	0.9866	0.0134	0.010725
391	0.024125	0.0134	0.9866	0.0134	0.010725
392	0.024125	0.0134	0.9866	0.0134	0.010725
393	0.024125	0.0134	0.9866	0.0134	0.010725
394	0.024125	0.0134	0.9866	0.0134	0.010725
395	0.024125	0.0134	0.9866	0.0134	0.010725
396	0.024125	0.0134	0.9866	0.0134	0.010725
397	0.024125	0.0134	0.9866	0.0134	0.010725
398	0.024125	0.0134	0.9866	0.0134	0.010725
399	0.024125	0.0134	0.9866	0.0134	0.010725
400	0.024125	0.0134	0.9866	0.0134	0.010725
401	0.024125	0.0134	0.9866	0.0134	0.010725
402	0.024125	0.0134	0.9866	0.0134	0.010725
403	0.024125	0.0134	0.9866	0.0134	0.010725
404	0.024125	0.0134	0.9866	0.0134	0.010725
405	0.024125	0.0134	0.9866	0.0134	0.010725
406	0.024125	0.0134	0.9866	0.0134	0.010725
407	0.024125	0.0134	0.9866	0.0134	0.010725
408	0.024125	0.0134	0.9866	0.0134	0.010725
409	0.024125	0.0134	0.9866	0.0134	0.010725
410	0.024125	0.0134	0.9866	0.0134	0.010725
411	0.024125	0.0134	0.9866	0.0134	0.010725
412	0.024125	0.0134	0.9866	0.0134	0.010725
413	0.024125	0.0134	0.9866	0.0134	0.010725
414	0.024125	0.0134	0.9866	0.0134	0.010725
415	0.024125	0.0134	0.9866	0.0134	0.010725
416	0.024125	0.0134	0.9866	0.0134	0.010725
417	0.024125	0.0134	0.9866	0.0134	0.010725
418	0.024125	0.0134	0.9866	0.0134	0.010725
419	0.024125	0.0134	0.9866	0.0134	0.010725
420	0.024125	0.0134	0.9866	0.0134	0.010725
421	0.024125	0.0134	0.9866	0.0134	0.010725
422	0.024125	0.0134	0.9866	0.0134	0.010725
423	0.024125	0.0134	0.9866	0.0134	0.010725
424	0.024125	0.0134	0.9866	0.0134	0.010725
425	0.024125	0.0134	0.9866	0.0134	0.010725
426	0.024125	0.0134	0.9866	0.0134	0.010725
427	0.024125	0.0134	0.9866	0.0134	0.010725
428	0.024125	0.0134	0.9866	0.0134	0.010725
429	0.024125	0.0134	0.9866	0.0134	0.010725
430	0.024125	0.0134	0.9866	0.0134	0.010725
431	0.024125	0.0134	0.9866	0.0134	0.010725
432	0.024125	0.0134	0.9866	0.0134	0.010725
433	0.024125	0.0134	0.9866	0.0134	0.010725
434	0.024125	0.0134	0.9866	0.0134	0.010725
435	0.024125	0.0134	0.9866	0.0134	0.010725
436	0.024125	0.0134	0.9866	0.0134	0.010725
437	0.024125	0.0134	0.9866	0.0134	0.010725
438	0.024125	0.0134	0.9866	0.0134	0.010725
439	0.024125	0.0134	0.9866	0.0134	0.010725
440	0.024125	0.0134	0.9866	0.0134	0.010725
441	0.024125	0.0134	0.9866	0.0134	0.010725
442	0.024125	0.0134	0.9866	0.0134	0.010725
443	0.024125	0.0134	0.9866	0.0134	0.010725
444	0.024125	0.0134	0.9866	0.0134	0.010725
445	0.024125	0.0134	0.9866	0.0134	0.010725
446	0.024125	0.0134	0.9866	0.0134	0.010725
447	0.024125	0.0134	0.9866	0.0134	0.010725
448	0.024125	0.0134	0.9866	0.0134	0.010725
449	0.024125	0.0134	0.9866	0.0134	0.010725
450	0.024125	0.0134	0.9866	0.0134	0.010725
451	0.024125	0.0134	0.9866	0.0134	0.010725
452	0.024125	0.0134	0.9866	0.0134	0.010725
453	0.024125	0.0134	0.9866	0.0134	0.010725
454	0.024125	0.0134	0.9866	0.0134	0.010725
455	0.024125	0.0134	0.9866	0.0134	0.010725
456	0.024125	0.0134	0.9866	0.0134	0.010725
457	0.024125	0.0134	0.9866	0.0134	0.010725
458	0.024125	0.0134	0.9866	0.0134	0.010725
459	0.024125	0.0134	0.9866	0.0134	0.010725
460	0.024125	0.0134	0.9866	0.0134	0.010725
461	0.024125	0.0134	0.9866	0.0134	0.010725
462	0.024125	0.0134	0.9866	0.0134	0.010725
463	0.024125	0.0134	0.9866	0.0134	0.010725
464	0.024125	0.0134	0.9866	0.0134	0.010725
465	0.024125	0.0134	0.9866	0.0134	0.010725
466	0.024125	0.0134	0.9866	0.0134	0.010725
467	0.024125	0.0134	0.9866	0.0134	0.010725
468	0.024125	0.0134	0.9866	0.0134	0.010725
469	0.024125	0.0134	0.9866	0.0134	0.010725
470	0.024125	0.0134	0.9866	0.0134	0.010725
471	0.024125	0.0134	0.9866	0.0134	0.010725
472	0.024125	0.0134	0.9866	0.0134	0.010725
473	0.024125	0.0134	0.9866	0.0134	0.010725
474	0.024125	0.0134	0.9866	0.0134	0.010725
475	0.024125	0.0134	0.9866	0.0134	0.010725
476	0.024125	0.0134	0.9866	0.0134	0.010725
477	0.024125	0.0134	0.9866	0.0134	0.010725
478	0.024125	0.0134	0.9866	0.0134	0.010725
479	0.024125	0.0134	0.9866	0.0134	0.010725
480	0.024125	0.0134	0.9866	0.0134	0.010725
481	0.024125	0.0134	0.9866	0.0134	0.010725
482	0.024125	0.0134	0.9866	0.0134	0.010725
483	0.024125	0.0134	0.9866	0.0134	0.010725
484	0.024125	0.0134	0.9866	0.0134	0.010725
485	0.024125	0.0134	0.9866	0.0134	0.010725
486	0.024125	0.0134	0.9866	0.0134	0.010725
487	0.024125	0.0134	0.9866	0.0134	0.010725
488	0.024125	0.0134	0.9866	0.0134	0.010725
489	0.024125	0.0134	0.9866	0.0134	0.010725
490	0.024125	0.0134	0.9866	0.0134	0.010725
491	0.024125	0.0134	0.9866	0.0134	0.010725
492	0.024125	0.0134	0.9866	0.0134	0.010725
493	0.024125	0.0134	0.9866	0.0134	0.010725
494	0.024125	0.0134	0.9866	0.0134	0.010725
495	0.024125	0.0134	0.9866	0.0134	0.010725
496	0.024125	0.0134	0.9866	0.0134	0.010725
497	0.024125	0.0134	0.9866	0.0134	0.010725
498	0.024125	0.0134	0.9866	0.0134	0.010725
499	0.024125	0.0134	0.9866	0.0134	0.010725
500	0.024125	0.0134	0.9866	0.0134	0.010725
501	0.024125	0.0134	0.9866	0.0134	0.010725
502	0.024125	0.0134	0.9866	0.0134	0.010725
503	0.024125	0.0134	0.9866	0.0134	0.010725
504	0.024125	0.0134	0.9866	0.0134	0.010725
505	0.024125	0.0134	0.9866	0.0134	0.010725
506	0.024125	0.0134	0.9866	0.0134	0.010725
507	0.024125	0.0134	0.9866	0.0134	0.010725
508	0.024125	0.0134	0.9866	0.0134	0.010725
509	0.024125	0.0134	0.9866	0.0134	0.010725
510	0.024125	0.0134	0.9866	0.0134	0.010725
511	0.024125	0.0134	0.9866	0.0134	0.010725
512	0.024125	0.0134	0.9866	0.0134	0.010725
513	0.024125	0.0134	0.9866	0.0134	0.010725
514	0.024125	0.0134	0.9866	0.0134	0.010725
515	0.024125	0.0134	0.9866	0.0134	0.010725
516	0.024125	0.0134	0.9866	0.0134	0.010725
517	0.024125	0.0134	0.9866	0.0134	0.010725
518	0.024125	0.0134	0.9866	0.0134	0.010725
519	0.024125	0.0134	0.9866	0.0134	0.010725
520	0.024125	0.0134	0.9866	0.0134	0.010725
521	0.024125	0.0134	0.9866	0.0134	0.010725
522	0.024125	0.0134	0.9866	0.0134	0.010725
523	0.024125	0.0134	0.9866	0.0134	0.010725
524	0.024125	0.0134	0.9866	0.0134	0.010725
525	0.024125	0.0134	0.9866	0.0134	0.010725
526	0.024125	0.0134	0.9866	0.0134	0.010725
527	0.024125	0.0134	0.9866	0.0134	0.010725
528	0.024125	0.0134	0.9866	0.0134	0.010725
529	0.024125	0.0134	0.9866	0.0134	0.010725
530	0.024125	0.0134	0.9866	0.0134	0.010725
531	0.024125	0.0134	0.9866	0.0134	0.010725
532	0.024125	0.0134	0.9866	0.0134	0.010725
533	0.024125	0.0134	0.9866	0.0134	0.010725
534	0.024125	0.0134	0.9866	0.0134	0.010725
535	0.024125	0.0134	0.9866	0.0134	0.010725
536	0.024125	0.0134	0.9866	0.0134	0.010725
537	0.024125	0.0134	0.9866	0.0134	0.010725
538	0.024125	0.0134	0.9866	0.0134	0.010725
539	0.024125	0.0134	0.9866	0.0134	0.010725
540	0.024125	0.0134	0.9866	0.0134	0.010725
541	0.024125	0.0134	0.9866	0.0134	0.010725
542	0.024125	0.0134	0.9866	0.0134	0.010725
543	0.024125	0.0134	0.9866	0.0134	0.010725
544	0.024125	0.0134	0.9866	0.0134	0.010725
545	0.024125	0.0134	0.9866	0.0134	0.010725
546	0.024125	0.0134	0.9866	0.0134	0.010725
547	0.024125	0.0134	0.9866	0.0134	0.010725
548	0.024125	0.0134	0.9866	0.0134	0.010725
549	0.024125	0.0134	0.9866	0.0134	0.010725
550	0.024125	0.0134	0.9866	0.0134	0.010725
551	0.024125	0.0134	0.9866	0.0134	0.010725
552	0.024125	0.0134	0.9866	0.0134	0.010725
553	0.024125	0.0134	0.9866	0.0134	0.010725
554	0.024125	0.0134	0.9866	0.0134	0.010725
555	0.024125	0.0134	0.9866	0.0134	0.010725
556	0.024125	0.0134	0.9866	0.0134	0.010725
557	0.024125	0.0134	0.9866	0.0134	0.010725
558	0.024125	0.0134	0.9866	0.0134	0.010725
559	0.024125	0.0134	0.9866	0.0134	0.010725
560	0.024125	0.0134	0.9866	0.0134	0.010725
561	0.024125	0.0134	0.9866	0.0134	0.010725
562	0.024125	0.0134	0.9866	0.0134	0.010725
563	0.024125	0.0134	0.9866	0.0134	0.010725
564	0.024125	0.0134	0.9866	0.0134	0.010725
565	0.024125	0.0134	0.9866	0.0134	0.010725
566	0.024125	0.0134	0.9866	0.0134	0.010725
567	0.024125	0.0134	0.9866	0.0134	0.010725
568	0.024125	0.0134	0.9866	0.0134	0.010725
569	0.024125	0.0134	0.9866	0.0134	0.010725
570	0.024125	0.0134	0.9866	0.0134	0.010725
571	0.024125	0.0134	0.9866	0.0134	0.010725
572	0.024125	0.0134	0.9866	0.0134	0.010725
573	0.024125	0.0134	0.9866	0.0134	0.010725
574	0.024125	0.0134	0.9866	0.0134	0.010725
575	0.024125	0.0134	0.9866	0.0134	0.010725
576	0.024125	0.0134	0.9866	0.0134	0.010725
577	0.024125	0.0134	0.9866	0.0134	0.010725
578	0.024125	0.0134	0.9866	0.0134	0.010725
579	0.024125	0.0134	0.9866	0.0134	0.010725
580	0.024125	0.0134	0.9866	0.0134	0.010725
581	0.024125	0.0134	0.9866	0.0134	0.010725
582	0.024125	0.0134	0.9866	0.0134	0.010725
583	0.024125	0.0134	0.9866	0.0134	0.010725
584	0.024125	0.0134	0.9866	0.0134	0.010725
585	0.024125	0.0134	0.9866	0.0134	0.010725
586	0.024125	0.0134	0.9866	0.0134	0.010725
587	0.024125	0.0134	0.9866	0.0134	0.010725
588	0.024125	0.0134	0.9866	0.0134	0.010725
589	0.024125	0.0134	0.9866	0.0134	0.010725
590	0.024125	0.0134	0.9866	0.0134	0.010725
591	0.024125	0.0134	0.9866	0.0134	0.010725
592	0.024125	0.0134	0.9866	0.0134	0.010725
593	0.024125	0.0134	0.9866	0.0134	0.010725
594	0.024125	0.0134	0.9866	0.0134	0.010725
595	0.024125	0.0134	0.9866	0.0134	0.010725
596	0.024125	0.0134	0.9866	0.0134	0.010725
597	0.024125	0.0134	0.9866	0.0134	0.010725
598	0.024125	0.0134	0.9866	0.0134	0.010725
599	0.024125	0.0134	0.9866	0.0134	0.010725
600	0.024125	0.0134	0.9866	0.0134	0.010725
601	0.024125	0.0134	0.9866	0.0134	0.010725
602	0.024125	0.0134	0.9866	0.0134	0.010725
603	0.024125	0.0134	0.9866	0.0134	0.010725
604	0.024125	0.0134	0.9866	0.0134	0.010725
605	0.024125	0.0134	0.9866	0.0134	0.010725
606	0.024125	0.0134	0.9866	0.0134	0.010725
607	0.024125	0.0134	0.9866	0.0134	0.010725
608	0.024125	0.0134	0.9866	0.0134	0.010725
609	0.024125	0.0134	0.9866	0.0134	0.010725
610	0.024125	0.0134	0.9866	0.0134	0.010725
611	0.024125	0.0134	0.9866	0.0134	0.010725
612	0.024125	0.0134	0.9866	0.0134	0.010725
613	0.024125	0.0134	0.9866	0.0134	0.010725
614	0.024125	0.0134	0.9866	0.0134	0.010725
615	0.024125	0.0134	0.9866	0.0134	0.010725
616	0.024125	0.0134	0.9866	0.0134	0.010725
617	0.024125	0.0134	0.9866	0.0134	0.010725
618	0.024125	0.0134	0.9866	0.0134	0.010725
619	0.024125	0.0134	0.9866	0.0134	0.010725
620	0.024125	0.0134	0.9866	0.0134	0.010725
621	0.024125	0.0134	0.9866	0.0134	0.010725
622	0.024125	0.0134	0.9866	0.0134	0.010725
623	0.024125	0.0134	0.9866	0.0134	0.010725
624	0.024125	0.0134	0.9866	0.0134	0.010725
625	0.024125	0.0134	0.9866	0.0134	0.010725
626	0.024125	0.0134	0.9866	0.0134	0.010725
627	0.024125	0.0134	0.9866	0.0134	0.010725
628	0.024125	0.0134	0.9866	0.0134	0.010725
629	0.024125	0.0134	0.9866	0.0134	0.010725
630	0.024125	0.0134	0.9866	0.0134	0.010725
631	0.024125	0.0134	0.9866	0.0134	0.010725
632	0.024125	0.0134	0.9866	0.0134	0.010725
633	0.024125	0.0134	0.9866	0.0134	0.010725
634	0.024125	0.0134	0.9866	0.0134	0.010725
635	0.024125	0.0134	0.9866	0.0134	0.010725
636	0.024125	0.0134	0.9866	0.0134	0.010725
637	0.024125	0.0134	0.9866	0.0134	0.010725
638	0.024125	0.0134	0.9866	0.0134	0.010725
639	0.024125	0.0134	0.9866	0.0134	0.010725
640	0.024125	0.0134	0.9866	0.0134	0.010725
641	0.024125	0.0134	0.9866	0.0134	0.010725
642	0.024125	0.0134	0.9866	0.0134	0.010725
643	0.024125	0.0134	0.9866	0.0134	0.010725
644	0.024125	0.0134	0.9866	0.0134	0.010725
645	0.024125	0.0134	0.9866	0.0134	0.010725
646	0.024125	0.0134	0.9866	0.0134	0.010725
647	0.024125	0.0134	0.9866	0.0134	0.010725
648	0.024125	0.0134	0.9866	0.0134	0.010725
649	0.024125	0.0134	0.9866	0.0134	0.010725
650	0.024125	0.0134	0.9866	0.0134	0.010725
651	0.024125	0.0134	0.9866	0.0134	0.010725
652	0.024125	0.0134	0.9866	0.0134	0.010725
653	0.024125	0.0134	0.9866	0.0134	0.010725
654	0.024125	0.0134	0.9866	0.0134	0.010725
655	0.024125	0.0134	0.9866	0.0134	0.010725
656	0.024125	0.0134	0.9866	0.0134	0.010725
657	0.024125	0.0134	0.9866	0.0134	0.010725
658	0.024125	0.0134	0.9866	0.0134	0.010725
659	0.024125	0.0134	0.9866	0.0134	0.010725
660	0.024125	0.0134	0.9866	0.0134	0.010725
661	0.024125	0.0134	0.9866	0.0134	0.010725
662	0.024125	0.0134	0.9866	0.0134	0.010725
663	0.024125	0.0134	0.9866	0.0134	0.010725
664	0.024125	0.0134	0.9866	0.0134	0.010725
665	0.024125	0.0134	0.9866	0.0134	0.010725
666	0.024125	0.0134	0.9866	0.0134	0.010725
667	0.024125	0.0134	0.9866	0.0134	0.010725
668	0.024125	0.0134	0.9866	0.0134	0.010725
669	0.024125	0.0134	0.9866	0.0134	0.010725
670	0.024125	0.0134	0.9866	0.0134	0.010725
671	0.024125	0.0134	0.9866	0.0134	0.010725
672	0.024125	0.0134	0.9866	0.0134	0.010725
673	0.024125	0.0134	0.9866	0.0134	0.010725
674	0.024125	0.0134	0.9866	0.0134	0.010725
675	0.024125	0.0134	0.9866	0.0134	0.010725
676	0.024125	0.0134	0.9866	0.0134	0.010725
677	0.024125	0.0134	0.9866	0.0134	0.010725
678	0.024125	0.0134	0.9866	0.0134	0.010725
679	0.024125	0.0134	0.9866	0.0134	0.010725
680	0.024125	0.0134	0.9866	0.0134	0.010725
681	0.024125	0.0134	0.9866	0.0134	0.010725
682	0.024125	0.0134	0.9866	0.0134	0.010725
683	0.024125	0.0134	0.9866	0.0134	0.010725
684	0.024125	0.0134	0.9866	0.0134	0.010725
685	0.024125	0.0134	0.9866	0.0134	0.010725
686	0.024125	0.0134	0.9866	0.0134	0.010725
687	0.024125	0.0134	0.9866	0.0134	0.010725
688	0.024125	0.0134	0.9866	0.0134	0.010725
689	0.024125	0.0134	0.9866	0.0134	0.010725
690	0.024125	0.0134	0.9866	0.0134	0.010725
691	0.024125	0.0134	0.9866	0.0134	0.010725
692	0.024125	0.0134	0.9866	0.0134	0.010725
693	0.024125	0.0134	0.9866	0.0134	0.010725
694	0.024125	0.0134	0.9866	0.0134	0.010725
695	0.024125	0.0134	0.9866	0.0134	0.010725
696	0.024125	0.0134	0.9866	0.0134	0.010725
697	0.024125	0.0134	0.9866	0.0134	0.010725
698	0.024125	0.0134	0.9866	0.0134	0.010725
699	0.024125	0.0134	0.9866	0.0134	0.010725
700	0.024125	0.0134	0.9866	0.0134	0.010725
701	0.024125	0.0134	0.9866	0.0134	0.010725
702	0.024125	0.0134	0.9866	0.0134	0.010725
703	0.024125	0.0134	0.9866	0.0134	0.010725
704	0.024125	0.0134	0.9866	0.0134	0.010725
705	0.024125	0.0134	0.9866	0.0134	0.010725
706	0.024125	0.0134	0.9866	0.0134	0.010725
707	0.024125	0.0134	0.9866	0.0134	0.010725
708	0.024125	0.0134	0.9866	0.0134	0.010725
709	0.024125	0.0134	0.9866	0.0134	0.010725
710	0.024125	0.0134	0.9866	0.0134	0.010725
711	0.024125	0.0134	0.9866	0.0134	0.010725
712	0.024125	0.0134	0.9866	0.0134	0.010725
713	0.024125	0.0134	0.9866	0.0134	0.010725
714	0.024125	0.0134	0.9866	0.0134	0.010725
715	0.024125	0.0134	0.9866	0.0134	0.010725
716	0.024125	0.0134	0.9866	0.0134	0.010725
717	0.024125	0.0134	0.9866	0.0134	0.010725
718	0.024125	0.0134	0.9866	0.0134	0.010725
719	0.024125	0.0134	0.9866	0.0134	0.010725
720	0.024125	0.0134	0.9866	0.0134	0.010725
721	0.024125	0.0134	0.9866	0.0134	0.010725
722	0.024125	0.0134	0.9866	0.0134	0.010725
723	0.024125	0.0134	0.9866	0.0134	0.010725
724	0.024125	0.0134	0.9866	0.0134	0.010725
725	0.024125	0.0134	0.9866	0.0134	0.010725
726	0.024125	0.0134	0.9866	0.0134	0.010725
727	0.024125	0.0134	0.9866	0.0134	0.010725
728	0.024125	0.0134	0.9866	0.0134	0.010725
729	0.024125	0.0134	0.9866	0.0134	0.010725
730	0.024125	0.0134	0.9866	0.0134	0.010725
731	0.024125	0.0134	0.9866	0.0134	0.010725
732	0.024125	0.0134	0.9866	0.0134	0.010725
733	0.024125	0.0134	0.9866	0.0134	0.010725
734	0.024125	0.0134	0.9866	0.0134	0.010725
735	0.024125	0.0134	0.9866	0.0134	0.010725
736	0.024125	0.0134	0.9866	0.0134	0.010725
737	0.024125	0.0134	0.9866	0.0134	0.010725
738	0.024125	0.0134	0.9866	0.0134	0.010725
739	0.024125	0.0134	0.9866	0.0134	0.010725
740	0.024125	0.0134	0.9866	0.0134	0.010725
741	0.024125	0.0134	0.9866	0.0134	0.010725
742	0.024125	0.0134	0.9866	0.0134	0.010725
743	0.024125	0.0134	0.9866	0.0134	0.010725
744	0.024125	0.0134	0.9866	0.0134	0.010725
745	0.024125	0.0134	0.9866	0.0134	0.010725
746	0.024125	0.0134	0.9866	0.0134	0.010725
747	0.024125	0.0134	0.9866	0.0134	0.010725
748	0.024125	0.0134	0.9866	0.0134	0.010725
749	0.024125	0.0134	0.9866	0.0134	0.010725
750	0.024125	0.0134	0.9866	0.0134	0.010725
751	0.024125	0.0134	0.9866	0.0134	0.010725
752	0.024125	0.0134	0.9866	0.0134	0.010725
753	0.024125	0.0134	0.9866	0.0134	0.010725
754	0.024125	0.0134	0.9866	0.0134	0.010725
755	0.024125	0.0134	0.9866	0.0134	0.010725
756	0.024125	0.0134	0.9866	0.0134	0.010725
757	0.024125	0.0134	0.9866	0.0134	0.010725
758	0.024125	0.0134	0.9866	0.0134	0.010725
759	0.024125	0.0134	0.9866	0.0134	0.010725
760	0.024125	0.0134	0.9866	0.0134	0.010725
761	0.024125	0.0134	0.9866	0.0134	0.010725
762	0.024125	0.0134	0.9866	0.0134	0.010725
763	0.024125	0.0134	0.9866	0.0134	0.010725
764	0.024125	0.0134	0.9866	0.0134	0.010725
765	0.024125	0.0134	0.9866	0.0134	0.010725
766	0.024125	0.0134	0.9866	0.0134	0.010725
767	0.024125	0.0134	0.9866	0.0134	0.010725
768	0.024125	0.0134	0.9866	0.0134	0.010725
769	0.024125	0.0134	0.9866	0.0134	0.010725
770	0.024125	0.0134	0.9866	0.0134	0.010725
771	0.024125	0.0134	0.9866	0.0134	0.010725
772	0.024125	0.0134	0.9866	0.0134	0.010725
773	0.024125	0.0134	0.9866	0.0134	0.010725
774	0.024125	0.0134	0.9866	0.0134	0.010725
775	0.024125	0.0134	0.9866	0.0134	0.010725
776	0.024125	0.0134	0.9866	0.0134	0.010725
777	0.024125	0.0134	0.9866	0.0134	0.010725
778	0.024125	0.0134	0.9866	0.0134	0.010725
779	0.024125	0.0134	0.9866	0.0134	0.010725
780	0.024125	0.0134	0.9866	0.0134	0.010725
781	0.024125	0.0134	0.9866	0.0134	0.010725
782	0.024125	0.0134	0.9866	0.0134	0.010725
783	0.024125	0.0134	0.9866	0.0134	0.010725
784	0.024125	0.0134	0.9866	0.0134	0.010725
785	0.024125	0.0134	0.9866	0.0134	0.010725
786	0.024125	0.0134	0.9866	0.0134	0.010725
787	0.024125	0.0134	0.9866	0.0134	0.010725
788	0.024125	0.0134	0.9866	0.0134	0.010725
789	0.024125	0.0134	0.9866	0.0134	0.010725
790	0.024125	0.0134	0.9866	0.0134	0.010725
791	0.024125	0.0134	0.9866	0.0134	0.010725
792	0.024125	0.0134	0.9866	0.0134	0.010725
793	0.024125	0.0134	0.9866	0.0134	0.010725
794	0.024125	0.0134	0.9866	0.0134	0.010725
795	0.024125	0.0134	0.9866	0.0134	0.010725
796	0.024125	0.0134	0.9866	0.0134	0.010725
797	0.024125	0.0134	0.9866	0.0134	0.010725
798	0.024125	0.0134	0.9866	0.0134	0.010725
799	0.024125	0.0134	0.9866	0.0134	0.010725
800	0.024125	0.0134	0.9866	0.0134	0.010725
801	0.024125	0.0134	0.9866	0.0134	0.010725
802	0.024125	0.0134	0.9866	0.0134	0.010725
803	0.024125	0.0134	0.9866	0.0134	0.010725
804	0.024125	0.0134	0.9866	0.0134	0.010725
805	0.024125	0.0134	0.9866	0.0134	0.010725
806	0.024125	0.0134	0.9866	0.0134	0.010725
807	0.024125	0.0134	0.9866	0.0134	0.010725
808	0.024125	0.0134	0.9866	0.0134	0.010725
809	0.024125	0.0134	0.9866	0.0134	0.010725
810	0.024125	0.0134	0.9866	0.0134	0.010725
811	0.024125	0.0134	0.9866	0.0134	0.010725
812	0.024125	0.0134	0.9866	0.0134	0.010725
813	0.024125	0.0134	0.9866	0.0134	0.010725
814	0.024125	0.0134	0.9866	0.0134	0.010725
815	0.024125	0.0134	0.9866	0.0134	0.010725
816	0.024125	0.0134	0.9866	0.0134	0.010725
817	0.024125	0.0134	0.9866	0.0134	0.010725
818	0.024125	0.0134	0.9866	0.0134	0.010725
819	0.024125	0.0134	0.9866	0.0134	0.010725
820	0.024125	0.0134	0.9866	0.0134	0.010725
821	0.024125	0.0134	0.9866	0.0134	0.010725
822	0.024125	0.0134	0.9866	0.0134	0.010725
823	0.024125	0.0134	0.9866	0.0134	0.010725
824	0.024125	0.0134	0.9866	0.0134	0.010725
825	0.024125	0.0134	0.9866	0.0134	0.010725
826	0.024125	0.0134	0.9866	0.0134	0.010725
827	0.024125	0.0134	0.9866	0.0134	0.010725
828	0.024125	0.0134	0.9866	0.0134	0.010725
829	0.024125	0.0134	0.9866	0.0134	0.010725
830	0.024125	0.0134	0.9866	0.0134	0.010725
831	0.024125	0.0134	0.9866	0.0134	0.010725
832	0.024125	0.0134	0.9866	0.0134	0.010725
833	0.024125	0.0134	0.9866	0.0134	0.010725
834	0.024125	0.0134	0.9866	0.0134	0.010725
835	0.024125	0.0134	0.9866	0.0134	0.010725
836	0.024125	0.0134	0.9866	0.0134	0.010725
837	0.024125	0.0134	0.9866	0.0134	0.010725
838	0.024125	0.0134	0.9866	0.0134	0.010725
839	0.024125	0.0134	0.9866	0.0134	0.010725
840	0.024125	0.0134	0.9866	0.0134	0.010725
841	0.024125	0.0134	0.9866	0.0134	0.010725
842	0.024125	0.0134	0.9866	0.0134	0.010725
843	0.024125	0.0134	0.9866	0.0134	0.010725
844	0.024125	0.0134	0.9866	0.0134	0.010725
845	0.024125	0.0134	0.9866	0.0134	0.010725
846	0.024125	0.0134	0.9866	0.0134	0.010725
847	0.024125	0.0134	0.9866	0.0134	0.010725
848	0.024125	0.0134	0.9866	0.0134	0.010725
849	0.024125	0.0134	0.9866	0.0134	0.010725
850	0.024125	0.0134	0.9866	0.0134	0.010725
851	0.024125	0.0134	0.9866	0.0134	0.010725
852	0.024125	0.0134	0.9866	0.0134	0.010725
853	0.024125	0.0134	0.9866	0.0134	0.010725
854	0.024125	0.0134	0.9866	0.0134	0.010725
855	0.024125	0.0134	0.9866	0.0134	0.010725
856	0.024125	0.0134	0.9866	0.0134	0.010725
857	0.024125	0.0134	0.9866	0.0134	0.010725
858	0.024125	0.0134	0.9866	0.0134	0.010725
859	0.024125	0.0134	0.9866	0.0134	0.010725
860	0.024125	0.0134	0.9866	0.0134	0.010725
861	0.024125	0.0134	0.9866	0.0134	0.010725
862	0.024125	0.0134	0.9866	0.0134	0.010725
863	0.024125	0.0134	0.9866	0.0134	0.010725
864	0.024125	0.0134	0.9866	0.0134	0.010725
865	0.024125	0.0134	0.9866	0.0134	0.010725
866	0.024125	0.0134	0.9866	0.0134	0.010725
867	0.024125	0.0134	0.9866	0.0134	0.010725
868	0.024125	0.0134	0.9866	0.0134	0.010725
869	0.024125	0.0134	0.9866	0.0134	0.010725
870	0.024125	0.0134	0.9866	0.0134	0.010725
871	0.024125	0.0134	0.9866	0.0134	0.010725
872	0.024125	0.0134	0.9866	0.0134	0.010725
873	0.024125	0.0134	0.9866	0.0134	0.010725
874	0.024125	0.0134	0.9866	0.0134	0.010725
875	0.024125	0.0134	0.9866	0.0134	0.010725
876	0.024125	0.0134	0.9866	0.0134	0.010725
877	0.024125	0.0134	0.9866	0.0134	0.010725
878	0.024125	0.0134	0.9866	0.0134	0.010725
879	0.024125	0.0134	0.9866	0.0134	0.010725
880	0.024125	0.0134	0.9866	0.0134	0.010725
881	0.024125	0.0134	0.9866	0.0134	0.010725
882	0.024125	0.0134	0.9866	0.0134	0.010725
883	0.024125	0.0134	0.9866	0.0134	0.010725
884	0.024125	0.0134	0.9866	0.0134	0.010725
885	0.024125	0.0134	0.9866	0.0134	0.010725
886	0.024125	0.0134	0.9866	0.0134	0.010725
887	0.024125	0.0134	0.9866	0.0134	0.010725
888	0.024125	0.0134	0.9866	0.0134	0.010725
889	0.024125	0.0134	0.9866	0.0134	0.010725
890	0.024125	0.0134	0.9866	0.0134	0.010725
891	0.024125	0.0134	0.9866	0.0134	0.010725
892	0.024125	0.0134	0.9866	0.0134	0.010725
893	0.024125	0.0134	0.9866	0.0134	0.010725
894	0.024125	0.0134	0.9866	0.0134	0.010725
895	0.024125	0.0134	0.9866	0.0134	0.010725
896	0.024125	0.0134	0.9866	0.0134	0.010725
897	0.024125	0.0134	0.9866	0.0134	0.010725
898	0.024125	0.0134	0.9866	0.0134	0.010725
899	0.024125	0.0134	0.9866	0.0134	0.010725
900	0.024125	0.0134	0.9866	0.0134	0.010725
901	0.024125	0.0134	0.9866	0.0134	0.010725
902	0.024125	0.0134	0.9866	0.0134	0.010725
903	0.024125	0.0134	0.9866	0.0134	0.010725
904	0.024125	0.0134	0.9866	0.0134	0.010725
905	0.024125	0.0134	0.9866	0.0134	0.010725
906	0.024125	0.0134	0.9866	0.0134	0.010725
907	0.024125	0.0134	0.9866	0.0134	0.010725
908	0.024125	0.0134	0.9866	0.0134	0.010725
909	0.024125	0.0134	0.9866	0.0134	0.010725
910	0.024125	0.0134	0.9866	0.0134	0.010725
911	0.024125	0.0134	0.9866	0.0134	0.010725
912	0.024125	0.0134	0.9866	0.0134	0.010725
913	0.024125	0.0134	0.9866	0.0134	0.010725
914	0.024125	0.0134	0.9866	0.0134	0.010725
915	0.024125	0.0134	0.9866	0.0134	0.010725
916	0.024125	0.0134	0.9866	0.0134	0.010725
917	0.024125	0.0134	0.9866	0.0134	0.010725
918	0.024125	0.0134	0.9866	0.0134	0.010725
919	0.024125	0.0134	0.9866	0.0134	0.010725
920	0.024125	0.0134	0.9866	0.0134	0.010725
921	0.024125	0.0134	0.9866	0.0134	0.010725
922	0.024125	0.0134	0.9866	0.0134	0.010725
923	0.024125	0.0134	0.9866	0.0134	0.010725
924	0.024125	0.0134	0.9866	0.0134	0.010725
925	0.024125	0.0134	0.9866	0.0134	0.010725
926	0.024125	0.0134	0.9866	0.0134	0.010725
927	0.024125	0.0134	0.9866	0.0134	0.010725
928	0.024125	0.0134	0.9866	0.0134	0.010725
929	0.024125	0.0134	0.9866	0.0134	0.010725
930	0.024125	0.0134	0.9866	0.0134	0.010725
931	0.024125	0.0134	0.9866	0.0134	0.010725
932	0.024125	0.0134	0.9866	0.0134	0.010725
933	0.024125	0.0134	0.9866	0.0134	0.010725
934	0.024125	0.0134	0.9866	0.0134	0.010725
935	0.024125	0.0134	0.9866	0.0134	0.010725
936	0.024125	0.0134	0.9866	0.0134	0.010725
937	0.024125	0.0134	0.9866	0.0134	0.010725
938	0.024125	0.0134	0.9866	0.0134	0.010725
939	0.024125	0.0134	0.9866	0.0134	0.010725
940	0.024125	0.0134	0.9866	0.0134	0.010725
941	0.024125	0.0134	0.9866	0.0134	0.010725
942	0.024125	0.0134	0.9866	0.0134	0.010725
943	0.024125	0.0134	0.9866	0.0134	0.010725
944	0.024125	0.0134	0.9866	0.0134	0.010725
945	0.024125	0.0134	0.9866	0.0134	0.010725
946	0.024125	0.0134	0.9866	0.0134	0.010725
947	0.024125	0.0134	0.9866	0.0134	0.010725
948	0.024125	0.0134	0.9866	0.0134	0.010725
949	0.024125	0.0134	0.9866	0.0134	0.010725
950	0.024125	0.0134	0.9866	0.0134	0.010725
951	0.024125	0.0134	0.9866	0.0134	0.010725
952	0.024125	0.0134	0.9866	0.0134	0.010725
953	0.024125	0.0134	0.9866	0.0134	0.010725
954	0.024125	0.0134	0.9866	0.0134	0.010725
955	0.024125	0.0134	0.9866	0.0134	0.010725
956	0.024125	0.0134	0.9866	0.0134	0.010725
957	0.024125	0.0134	0.9866	0.0134	0.010725
958	0.024125	0.0134	0.9866	0.0134	0.010725
959	0.024125	0.0134	0.9866	0.0134	0.010725
960	0.024125	0.0134	0.9866	0.0134	0.010725
961	0.024125	0.0134	0.9866	0.0134	0.010725
962	0.024125	0.0134	0.9866	0.0134	0.010725
963	0.024125	0.0134	0.9866	0.0134	0.010725
964	0.024125	0.0134	0.9866	0.0134	0.010725
965	0.024125	0.0134	0.9866	0.0134	0.010725
966	0.024125	0.0134	0.9866	0.0134	0.010725
967	0.024125	0.0134	0.9866	0.0134	0.010725
968	0.024125	0.0134	0.9866	0.0134	0.010725
969	0.024125	0.0134	0.9866	0.0134	0.010725
970	0.024125	0.0134	0.9866	0.0134	0.010725
971	0.024125	0.0134	0.9866	0.0134	0.010725
972	0.024125	0.0134	0.9866	0.0134	0.010725
973	0.024125	0.0134	0.9866	0.0134	0.010725
974	0.024125	0.0134	0.9866	0.0134	0.010725
975	0.024125	0.0134	0.9866	0.0134	0.010725
976	0.024125	0.0134	0.9866	0.0134	0.010725
977	0.024125	0.0134	0.9866	0.0134	0.010725
978	0.024125	0.0134	0.9866	0.0134	0.010725
979	0.024125	0.0134	0.9866	0.0134	0.010725
980	0.024125	0.0134	0.9866	0.0134	0.010725
981	0.024125	0.0134	0.9866	0.0134	0.010725
982	0.024125	0.0134	0.9866	0.0134	0.010725
983	0.024125	0.0134	0.9866	0.0134	0.010725
984	0.024125	0.0134	0.9866	0.0134	0.010725
985	0.024125	0.0134	0.9866	0.0134	0.010725
986	0.024125	0.0134	0.9866	0.0134	0.010725
987	0.024125	0.0134	0.9866	0.0134	0.010725
988	0.024125	0.0134	0.9866	0.0134	0.010725
989	0.024125	0.0134	0.9866	0.0134	0.010725
990	0.024125	0.0134	0.9866	0.0134	0.010725
991	0.024125	0.0134	0.9866	0.0134	0.010725
992	0.024125	0.0134	0.9866	0.0134	0.010725
993	0.024125	0.0134	0.9866	0.0134	0.010725
994	0.024125	0.0134	0.9866	0.0134	0.010725
995	0.024125	0.0134	0.9866	0.0134	0.010725
996	0.024125	0.0134	0.9866	0.0134	0.010725
997	0.024125	0.0134	0.9866	0.0134	0.010725
998	0.024125	0.0134	0.9866	0.0134	0.010725
999	0.024125	0.0134	0.9866	0.0134	0.010725
1000	0.024125	0.0134	0.9866	0.0134	0.010725
1001	0.024125	0.0134	0.9866	0.0134	0.010725
1002	0.024125	0.0134	0.9866	0.0134	0.010725
1003	0.024125	0.0134	0.9866	0.0134	0.010725
1004	0.024125	0.0134	0.9866	0.0134	0.010725
1005	0.024125	0.0134	0.9866	0.0134	0.010725
1006	0.024125	0.0134	0.9866	0.0134	0.010725
1007	0.024125	0.0134	0.9866	0.0134	0.010725
1008	0.024125	0.0134	0.9866	0.0134	0.010725
1009	0.024125	0.0134	0.9866	0.0134	0.010725
1010	0.024125	0.0134	0.9866	0.0134	0.010725
1011	0.024125	0.0134	0.9866	0.0134	0.010725
1012	0.024125	0.0134	0.9866	0.0134	0.010725
1013	0.024125	0.0134	0.9866	0.0134	0.010725
1014	0.024125	0.0134	0.9866	0.0134	0.010725
1015	0.024125	0.0134	0.9866	0.0134	0.010725
1016	0.024125	0.0134	0.9866	0.0134	0.010725
1017	0.024125	0.0134	0.9866	0.0134	0.010725
1018	0.024125	0.0134	0.9866	0.0134	0.010725
1019	0.024125	0.0134	0.9866	0.0134	0.010725
1020	0.024125	0.0134	0.9866	0.0134	0.010725
1021	0.024125	0.0134	0.9866	0.0134	0.010725
1022	0.024125	0.0134	0.9866	0.0134	0.010725
1023	0.024125	0.0134	0.9866	0.0134	0.010725
1024	0.024125	0.0134	0.9866	0.0134	0.010725
1025	0.024125	0.0134	0.9866	0.0134	0.010725
1026	0.024125	0.0134	0.9866	0.0134	0.010725
1027	0.024125	0.0134	0.9866	0.0134	0.010725
1028	0.024125	0.0134	0.9866	0.0134	0.010725
1029	0.024125	0.0134	0.9866	0.0134	0.010725
1030	0.024125	0.0134	0.9866	0.0134	0.010725
1031	0.024125	0.0134	0.9866	0.0134	0.010725
1032	0.024125	0.0134	0.9866	0.0134	0.010725
1033	0.024125	0.0134	0.9866	0.0134	0.010725
1034	0.024125	0.0134	0.9866	0.0134	0.010725
1035	0.024125	0.0134	0.9866	0.0134	0.010725
1036	0.024125	0.0134	0.9866	0.0134	0.010725
1037	0.024125	0.0134	0.9866	0.0134	0.010725
1038	0.024125	0.0134	0.9866	0.0134	0.010725
1039	0.024125	0.0134	0.9866	0.0134	0.010725
1040	0.024125	0.0134	0.9866	0.0134	0.010725
1041	0.024125	0.0134	0.9866	0.0134	0.010725
1042	0.024125	0.0134	0.9866	0.0134	0.010725
1043	0.024125	0.0134	0.9866	0.0134	0.010725
1044	0.024125	0.0134	0.9866	0.0134	0.010725
1045	0.024125	0.0134	0.9866	0.0134	0.010725
1046	0.024125	0.0134	0.9866	0.0134	0.010725
1047	0.024125	0.0134	0.9866	0.0134	0.010725
1048	0.024125	0.0134	0.9866	0.0134	0.010725
1049	0.024125	0.0134	0.9866	0.0134	0.010725
1050	0.024125	0.0134	0.9866	0.0134	0.010725
1051	0.024125	0.0134	0.9866	0.0134	0.010725
1052	0.024125	0.0134	0.9866	0.0134	0.010725
1053	0.024125	0.0134	0.9866	0.0134	0.010725
1054	0.024125	0.0134	0.9866	0.0134	0.010725
1055	0.024125	0.0134	0.9866	0.0134	0.010725
1056	0.024125	0.0134	0.9866	0.0134	0.010725
1057	0.024125	0.0134	0.9866	0.0134	0.010725
1058	0.024125	0.0134	0.9866	0.0134	0.010725
1059	0.024125	0.0134	0.9866	0.0134	0.010725
1060	0.024125	0.0134	0.9866	0.0134	0.010725
1061	0.024125	0.0134	0.9866	0.0134	0.010725
1062	0.024125	0.0134	0.9866	0.0134	0.010725
1063	0.024125	0.0134	0.9866	0.0134	0.010725
1064	0.024125	0.0134	0.9866	0.0134	0.010725
1065	0.024125	0.0134	0.9866	0.0134	0.010725
1066	0.024125	0.0134	0.9866	0.0134	0.010725
1067	0.024125	0.0134	0.9866	0.0134	0.010725
1068	0.024125	0.0134	0.9866	0.0134	0.010725
1069	0.024125	0.0134	0.9866	0.0134	0.010725
1070	0.024125	0.0134	0.9866	0.0134	0.010725
1071	0.024125	0.0134	0.9866	0.0134	0.010725
1072	0.024125	0.0134	0.9866	0.0134	0.010725
1073	0.024125	0.0134	0.9866	0.0134	0.010725
1074	0.024125	0.0134	0.9866	0.0134	0.010725
1075	0.024125	0.0134	0.9866	0.0134	0.010725
1076	0.024125	0.0134	0.9866	0.0134	0.010725
1077	0.024125	0.0134	0.9866	0.0134	0.010725
1078	0.024125	0.0134	0.9866	0.0134	0.010725
1079	0.024125	0.0134	0.9866	0.0134	0.010725
1080	0.024125	0.0134	0.9866	0.0134	0.010725
1081	0.024125	0.0134	0.9866	0.0134	0.010725
1082	0.024125	0.0134	0.9866	0.0134	0.010725
1083	0.024125	0.0134	0.9866	0.0134	0.010725
1084	0.024125	0.0134	0.9866	0.0134	0.010725
1085	0.024125	0.0134	0.9866	0.0134	0.010725
1086	0.024125	0.0134	0.9866	0.0134	0.010725
1087	0.024125	0.0134	0.9866	0.0134	0.010725
1088	0.024125	0.0134	0.9866	0.0134	0.010725
1089	0.024125	0.0134	0.9866	0.0134	0.010725
1090	0.024125	0.0134	0.9866	0.0134	0.010725
1091	0.024125	0.0134	0.9866	0.0134	0.010725
1092	0.024125	0.0134	0.9866	0.0134	0.010725
1093	0.024125	0.0134	0.9866	0.0134	0.010725
1094	0.024125	0.0134	0.9866	0.0134	0.010725
1095	0.024125	0.0134	0.9866	0.0134	0.010725
1096	0.024125	0.0134	0.9866	0.0134	0.010725
1097	0.024125	0.0134	0.9866	0.0134	0.010725
1098	0.024125	0.0134	0.9866	0.0134	0.010725
1099	0.024125	0.0134	0.9866	0.0134	0.010725
1100	0.024125	0.0134	0.9866	0.0134	0.010725
1101	0.024125	0.0134	0.9866	0.0134	0.010725
1102	0.024125	0.0134	0.9866	0.0134	0.010725
1103	0.024125	0.0134	0.9866	0.0134	0.010725
1104	0.024125	0.0134	0.9866	0.0134	0.010725
1105	0.024125	0.0134	0.9866	0.0134	0.010725
1106	0.024125	0.0134	0.9866	0.0134	0.010725
1107	0.024125	0.0134	0.9866	0.0134	0.010725
1108	0.024125	0.0134	0.9866	0.0134	0.010725
1109	0.024125	0.0134	0.9866	0.0134	0.010725
1110	0.024125	0.0134	0.9866	0.0134	0.010725
1111	0.024125	0.0134	0.9866	0.0134	0.010725
1112	0.024125	0.0134	0.9866	0.0134	0.010725
1113	0.024125	0.0134	0.9866	0.0134	0.010725
1114	0.024125	0.0134	0.9866	0.0134	0.010725
1115	0.024125	0.0134	0.9866	0.0134	0.010725
1116	0.024125	0.0134	0.9866	0.0134	0.010725
1117	0.024125	0.0134	0.9866	0.0134	0.010725
1118	0.024125	0.0134	0.9866	0.0134	0.010725
1119	0.024125	0.0134	0.9866	0.0134	0.010725
1120	0.024125	0.0134	0.9866	0.0134	0.010725
1121	0.024125	0.0134	0.9866	0.0134	0.010725
1122	0.024125	0.0134	0.9866	0.0134	0.010725
1123	0.024125	0.0134	0.9866	0.0134	0.010725
1124	0.024125	0.0134	0.9866	0.0134	0.010725
1125	0.024125	0.0134	0.9866	0.0134	0.010725
1126	0.024125	0.0134	0.9866	0.0134	0.010725
1127	0.024125	0.0134	0.9866	0.0134	0.010725
1128	0.024125	0.0134	0.9866	0.0134	0.010725
1129	0.024125	0.0134	0.9866	0.0134	0.010725
1130	0.024125	0.0134	0.9866	0.0134	0.010725
1131	0.024125	0.0134	0.9866	0.0134	0.010725
1132	0.024125	0.0134	0.9866	0.0134	0.010725
1133	0.024125	0.0134	0.9866	0.0134	0.010725
1134	0.024125	0.0134	0.9866	0.0134	0.010725
1135	0.024125	0.0134	0.9866	0.0134	0.010725
1136	0.024125	0.0134	0.9866	0.0134	0.010725
1137	0.024125	0.0134	0.9866	0.0134	0.010725
1138	0.024125	0.0134	0.9866	0.0134	0.010725
1139	0.024125	0.0134	0.9866	0.0134	0.010725
1140	0.024125	0.0134	0.9866	0.0134	0.010725
1141	0.024125	0.0134	0.9866	0.0134	0.010725
1142	0.024125	0.0134	0.9866	0.0134	0.010725
1143	0.024125	0.0134	0.9866	0.0134	0.010725
1144	0.024125	0.0134	0.9866	0.0134	0.010725
1145	0.024125	0.0134	0.9866	0.0134	0.010725
1146	0.024125	0.0134	0.9866	0.0134	0.010725
1147	0.024125	0.0134	0.9866	0.0134	0.010725
1148	0.024125	0.0134	0.9866	0.0134	0.010725
1149	0.024125	0.0134	0.9866	0.0134	0.010725
1150	0.024125	0.0134	0.9866	0.0134	0.010725
1151	0.024125	0.0134	0.9866	0.0134	0.010725
1152	0.024125	0.0134	0.9866	0.0134	0.010725
1153	0.024125	0.0134	0.9866	0.0134	0.010725
1154	0.024125	0.0134	0.9866	0.0134	0.010725
1155	0.024125	0.0134	0.9866	0.0134	0.010725
1156	0.024125	0.0134	0.9866	0.0134	0.010725
1157	0.024125	0.0134	0.9866	0.0134	0.010725
1158	0.024125	0.0134	0.9866	0.0134	0.010725
1159	0.024125	0.0134	0.9866	0.0134	0.010725
1160	0.024125	0.0134	0.9866	0.0134	0.010725
1161	0.024125	0.0134	0.9866	0.0134	0.010725
1162	0.024125	0.0134	0.9866	0.0134	0.010725
1163	0.024125	0.0134	0.9866	0.0134	0.010725
1164	0.024125	0.0134	0.9866	0.0134	0.010725
1165	0.024125	0.0134	0.9866	0.0134	0.010725
1166	0.024125	0.0134	0.9866	0.0134	0.010725
1167	0.024125	0.0134	0.9866	0.0134	0.010725
1168	0.024125	0.0134	0.9866	0.0134	0.010725
1169	0.024125	0.0134	0.9866	0.0134	0.010725
1170	0.024125	0.0134	0.9866	0.0134	0.010725
1171	0.024125	0.0134	0.9866	0.0134	0.010725
1172	0.024125	0.0134	0.9866	0.0134	0.010725
1173	0.024125	0.0134	0.9866	0.0134	0.010725
1174	0.024125	0.0134	0.9866	0.0134	0.010725
1175	0.024125	0.0134	0.9866	0.0134	0.010725
1176	0.024125	0.0134	0.9866	0.0134	0.010725
1177	0.024125	0.0134	0.9866	0.0134	0.010725
1178	0.024125	0.0134	0.9866	0.0134	0.010725
1179	0.024125	0.0134	0.9866	0.0134	0.010725
1180	0.024125	0.0134	0.9866	0.0134	0.010725
1181	0.024125	0.0134	0.9866	0.0134	0.010725
1182	0.024125	0.0134	0.9866	0.0134	0.010725
1183	0.024125	0.0134	0.9866	0.0134	0.010725
1184	0.024125	0.0134	0.9866	0.0134	0.010725
1185	0.024125	0.0134	0.9866	0.0134	0.010725
1186	0.024125	0.0134	0.9866	0.0134	0.010725
1187	0.024125	0.0134	0.9866	0.0134	0.010725
1188	0.024125	0.0134	0.9866	0.0134	0.010725
1189	0.024125	0.0134	0.9866	0.0134	0.010725
1190	0.024125	0.0134	0.9866	0.0134	0.010725
1191	0.024125	0.0134	0.9866	0.0134	0.010725
1192	0.024125	0.0134	0.9866	0.0134	0.010725
1193	0.024125	0.0134	0.9866	0.0134	0.010725
1194	0.024125	0.0134	0.9866	0.0134	0.010725
1195	0.024125	0.0134	0.9866	0.0134	0.010725
1196	0.024125	0.0134	0.9866	0.0134	0.010725
1197	0.024125	0.0134	0.9866	0.0134	0.010725
1198	0.024125	0.0134	0.9866	0.0134	0.010725
1199	0.024125	0.0134	0.9866	0.0134	0.010725
1200	0.024125	0.0134	0.9866	0.0134	0.010725
1201	0.024125	0.0134	0.9866	0.0134	0.010725
1202	0.024125	0.0134	0.9866	0.0134	0.010725
1203	0.024125	0.0134	0.9866	0.0134	0.010725
1204	0.024125	0.0134	0.9866	0.0134	0.010725
1205	0.024125	0.0134	0.9866	0.0134	0.010725
1206	0.024125	0.0134	0.9866	0.0134	0.010725
1207	0.024125	0.0134	0.9866	0.0134	0.010725
1208	0.024125	0.0134	0.9866	0.0134	0.010725
1209	0.024125	0.0134	0.9866	0.0134	0.010725
1210	0.024125	0.0134	0.9866	0.0134	0.010725
1211	0.024125	0.0134	0.9866	0.0134	0.010725
1212	0.024125	0.0134	0.9866	0.0134	0.010725
1213	0.024125	0.0134	0.9866	0.0134	0.010725
1214	0.024125	0.0134	0.9866	0.0134	0.010725
1215	0.024125	0.0134	0.9866	0.0134	0.010725
1216	0.024125	0.0134	0.9866	0.0134	0.010725
1217	0.024125	0.0134	0.9866	0.0134	0.010725
1218	0.024125	0.0134	0.9866	0.0134	0.010725
1219	0.024125	0.0134	0.9866	0.0134	0.010725
1220	0.024125	0.0134	0.9866	0.0134	0.010725
1221	0.024125	0.0134	0.9866	0.0134	0.010725
1222	0.024125	0.0134	0.9866	0.0134	0.010725
1223	0.024125	0.0134	0.9866	0.0134	0.010725
1224	0.024125	0.0134	0.9866	0.0134	0.010725
1225	0.024125	0.0134	0.9866	0.0134	0.010725
1226	0.024125	0.0134	0.9866	0.0134	0.010725
1227	0.024125	0.0134	0.9866	0.0134	0.010725
1228	0.024125	0.0134	0.9866	0.0134	0.010725
1229	0.024125	0.0134	0.9866	0.0134	0.010725
1230	0.024125	0.0134	0.9866	0.0134	0.010725
1231	0.024125	0.0134	0.9866	0.0134	0.010725
1232	0.024125	0.0134	0.9866	0.0134	0.010725
1233	0.024125	0.0134	0.9866	0.0134	0.010725
1234	0.024125	0.0134	0.9866	0.0134	0.010725
1235	0.024125	0.0134	0.9866	0.0134	0.010725
1236	0.024125	0.0134	0.9866	0.0134	0.010725
1237	0.024125	0.0134	0.9866	0.0134	0.010725
1238	0.024125	0.0134	0.9866	0.0134	0.010725
1239	0.024125	0.0134	0.9866	0.0134	0.010725
1240	0.024125	0.0134	0.9866	0.0134	0.010725
1241	0.024125	0.0134	0.9866	0.0134	0.010725
1242	0.024125	0.0134	0.9866	0.0134	0.010725
1243	0.024125	0.0134	0.9866	0.0134	0.010725
1244	0.024125	0.0134	0.9866	0.0134	0.010725
1245	0.024125	0.0134	0.9866	0.0134	0.010725
1246	0.024125	0.0134	0.9866	0.0134	0.010725
1247	0.024125	0.0134	0.9866	0.0134	0.010725
1248	0.024125	0.0134	0.9866	0.0134	0.010725
1249	0.024125	0.0134	0.9866	0.0134	0.010725
1250	0.024125	0.0134	0.9866	0.0134	0.010725
1251	0.024125	0.0134	0.9866	0.0134	0.010725
1252	0.024125	0.0134	0.9866	0.0134	0.010725
1253	0.024125	0.0134	0.9866	0.0134	0.010725
1254	0.024125	0.0134	0.9866	0.0134	0.010725
1255	0.024125	0.0134	0.9866	0.0134	0.010725
1256	0.024125	0.0134	0.9866	0.0134	0.010725
1257	0.024125	0.0134	0.9866	0.0134	0.010725
1258	0.024125	0.0134	0.9866	0.0134	0.010725
1259	0.024125	0.0134	0.9866	0.0134	0.010725
1260	0.024125	0.0134	0.9866	0.0134	0.010725
1261	0.024125	0.0134	0.9866	0.0134	0.010725
1262	0.024125	0.0134	0.9866	0.0134	0.010725
1263	0.024125	0.0134	0.9866	0.0134	0.010725
1264	0.024125	0.0134	0.9866	0.0134	0.010725
1265	0.024125	0.0134	0.9866	0.0134	0.010725
1266	0.024125	0.0134	0.9866	0.0134	0.010725
1267	0.024125	0.0134	0.9866	0.0134	0.010725
1268	0.024125	0.0134	0.9866	0.0134	0.010725
1269	0.024125	0.0134	0.9866	0.0134	0.010725
1270	0.024125	0.0134	0.9866	0.0134	0.010725
1271	0.024125	0.0134	0.9866	0.0134	0.010725
1272	0.024125	0.0134	0.9866	0.0134	0.010725
1273	0.024125	0.0134	0.9866	0.0134	0.010725
1274	0.024125	0.0134	0.9866	0.0134	0.010725
1275	0.024125	0.0134	0.9866	0.0134	0.010725
1276	0.024125	0.0134	0.9866	0.0134	0.010725
1277	0.024125	0.0134	0.9866	0.0134	0.010725
1278	0.024125	0.0134	0.9866	0.0134	0.010725
1279	0.024125	0.0134	0.9866	0.0134	0.010725
1280	0.024125	0.0134	0.9866	0.0134	0.010725
1281	0.024125	0.0134	0.9866	0.0134	0.010725
1282	0.024125	0.0134	0.9866	0.0134	0.010725
1283	0.024125	0.0134	0.9866	0.0134	0.010725
1284	0.024125	0.0134	0.9866	0.0134	0.010725
1285	0.024125	0.0134	0.9866	0.0134	0.010725
1286	0.024125	0.0134	0.9866	0.0134	0.010725
1287	0.024125	0.0134	0.9866	0.0134	0.010725
1288	0.024125	0.0134	0.9866	0.0134	0.010725
1289	0.024125	0.0134	0.9866	0.0134	0.010725
1290	0.024125	0.0134	0.9866	0.0134	0.010725
1291	0.024125	0.0134	0.9866	0.0134	0.010725
1292	0.024125	0.0134	0.9866	0.0134	0.010725
1293	0.024125	0.0134	0.9866	0.0134	0.010725
1294	0.024125	0.0134	0.9866	0.0134	0.010725
1295	0.024125	0.0134	0.9866	0.0134	0.010725
1296	0.024125	0.0134	0.9866	0.0134	0.010725
1297	0.024125	0.0134	0.9866	0.0134	0.010725
1298	0.024125	0.0134	0.9866	0.0134	0.010725
1299	0.024125	0.0134	0.9866	0.0134	0.010725
1300	0.024125	0.0134	0.9866	0.0134	0.010725
1301	0.024125	0.0134	0.9866	0.0134	0.010725
1302	0.024125	0.0134	0.9866	0.0134	0.010725
1303	0.024125	0.0134	0.9866	0.0134	0.010725
1304	0.024125	0.0134	0.9866	0.0134	0.010725
1305	0.024125	0.0134	0.9866	0.0134	0.010725
1306	0.024125	0.0134	0.9866	0.0134	0.010725
1307	0.024125	0.0134	0.9866	0.0134	0.010725
1308	0.024125	0.0134	0.9866	0.0134	0.010725
1309	0.024125	0.0134	0.9866	0.0134	0.010725
1310	0.024125	0.0134	0.9866	0.0134	0.010725
1311	0.024125	0.0134	0.9866	0.0134	0.010725
1312	0.024125	0.0134	0.9866	0.0134	0.010725
1313	0.024125	0.0134	0.9866	0.0134	0.010725
1314	0.024125	0.0134	0.9866	0.0134	0.010725
1315	0.024125	0.0134	0.9866	0.0134	0.010725
1316	0.024125	0.0134	0.9866	0.0134	0.010725
1317	0.024125	0.0134	0.9866	0.0134	0.010725
1318	0.024125	0.0134	0.9866	0.0134	0.010725
1319	0.024125	0.0134	0.9866	0.0134	0.010725
1320	0.024125	0.0134	0.9866	0.0134	0.010725
1321	0.024125	0.0134	0.9866	0.0134	0.010725
1322	0.024125	0.0134	0.9866	0.0134	0.010725
1323	0.024125	0.0134	0.9866	0.0134	0.010725
1324	0.024125	0.0134	0.9866	0.0134	0.010725
1325	0.024125	0.0134	0.9866	0.0134	0.010725
1326	0.024125	0.0134	0.9866	0.0134	0.010725
1327	0.024125	0.0134	0.9866	0.0134	0.010725
1328	0.024125	0.0134	0.9866	0.0134	0.010725
1329	0.024125	0.0134	0.9866	0.0134	0.010725
1330	0.024125	0.0134	0.9866	0.0134	0.010725
1331	0.024125	0.0134	0.9866	0.0134	0.010725
1332	0.024125	0.0134	0.9866	0.0134	0.010725
1333	0.024125	0.0134	0.9866	0.0134	0.010725
1334	0.024125	0.0134	0.9866	0.0134	0.010725
1335	0.024125	0.0134	0.9866	0.0134	0.010725
1336	0.024125	0.0134	0.9866	0.0134	0.010725
1337	0.024125	0.0134	0.9866	0.0134	0.010725
1338	0.024125	0.0134	0.9866	0.0134	0.010725
1339	0.024125	0.0134	0.9866	0.0134	0.010725
1340	0.024125	0.0134	0.9866	0.0134	0.010725
1341	0.024125	0.0134	0.9866	0.0134	0.010725
1342	0.024125	0.0134	0.9866	0.0134	0.010725
1343	0.024125	0.0134	0.9866	0.0134	0.010725
1344	0.024125	0.0134	0.9866	0.0134	0.010725
1345	0.024125	0.0134	0.9866	0.0134	0.010725
1346	0.024125	0.0134	0.9866	0.0134	0.010725
1347	0.024125	0.0134	0.9866	0.0134	0.010725
1348	0.024125	0.0134	0.9866	0.0134	0.010725
1349	0.024125	0.0134	0.9866	0.0134	0.010725
1350	0.024125	0.0134	0.9866	0.0134	0.010725
1351	0.024125	0.0134	0.9866	0.0134	0.010725
1352	0.024125	0.0134	0.9866	0.0134	0.010725
1353	0.024125	0.0134	0.9866	0.0134	0.010725
1354	0.024125	0.0134	0.9866	0.0134	0.010725
1355	0.024125	0.0134	0.9866	0.0134	0.010725
1356	0.024125	0.0134	0.9866	0.0134	0.010725
1357	0.024125	0.0134	0.9866	0.0134	0.010725
1358	0.024125	0.0134	0.9866	0.0134	0.010725
1359	0.024125	0.0134	0.9866	0.0134	0.010725
1360	0.024125	0.0134	0.9866	0.0134	0.010725
1361	0.024125	0.0134	0.9866	0.0134	0.010725
1362	0.024125	0.0134	0.9866	0.0134	0.010725
1363	0.024125	0.0134	0.9866	0.0134	0.010725
1364	0.024125	0.0134	0.9866	0.0134	0.010725
1365	0.024125	0.0134	0.9866	0.0134	0.010725
1366	0.024125	0.0134	0.9866	0.0134	0.010725
1367	0.024125	0.0134	0.9866	0.0134	0.010725
1368	0.024125	0.0134	0.9866	0.0134	0.010725
1369	0.024125	0.0134	0.9866	0.0134	0.010725
1370	0.024125	0.0134	0.9866	0.0134	0.010725
1371	0.024125	0.0134	0.9866	0.0134	0.010725
1372	0.024125	0.0134	0.9866	0.0134	0.010725
1373	0.024125	0.0134	0.9866	0.0134	0.010725
1374	0.024125	0.0134	0.9866	0.0134	0.010725
1375	0.024125	0.0134	0.9866	0.0134	0.010725
1376	0.024125	0.0134	0.9866	0.0134	0.010725
1377	0.024125	0.0134	0.9866	0.0134	0.010725
1378	0.024125	0.0134	0.9866	0.0134	0.010725
1379	0.024125	0.0134	0.9866	0.0134	0.010725
1380	0.024125	0.0134	0.9866	0.0134	0.010725
1381	0.024125	0.0134	0.9866	0.0134	0.010725
1382	0.024125	0.0134	0.9866	0.0134	0.010725
1383	0.024125	0.0134	0.9866	0.0134	0.010725
1384	0.024125	0.0134	0.9866	0.0134	0.010725
1385	0.024125	0.0134	0.9866	0.0134	0.010725
1386	0.024125	0.0134	0.9866	0.0134	0.010725
1387	0.024125	0.0134	0.9866	0.0134	0.010725
1388	0.024125	0.0134	0.9866	0.0134	0.010725
1389	0.024125	0.0134	0.9866	0.0134	0.010725
1390	0.024125	0.0134	0.9866	0.0134	0.010725
1391	0.024125	0.0134	0.9866	0.0134	0.010725
1392	0.024125	0.0134	0.9866	0.0134	0.010725
1393	0.024125	0.0134	0.9866	0.0134	0.010725
1394	0.024125	0.0134	0.9866	0.0134	0.010725
1395	0.024125	0.0134	0.9866	0.0134	0.010725
1396	0.024125	0.0134	0.9866	0.0134	0.010725
1397	0.024125	0.0134	0.9866	0.0134	0.010725
1398	0.024125	0.0134	0.9866	0.0134	0.010725
1399	0.024125	0.0134	0.9866	0.0134	0.010725
1400	0.024125	0.0134	0.9866	0.0134	0.010725
1401	0.024125	0.0134	0.9866	0.0134	0.010725
1402	0.024125	0.0134	0.9866	0.0134	0.010725
1403	0.024125	0.0134	0.9866	0.0134	0.010725
1404	0.024125	0.0134	0.9866	0.0134	0.010725
1405	0.024125	0.0134	0.9866	0.0134	0.010725
1406	0.024125	0.0134	0.9866	0.0134	0.010725
1407	0.024125	0.0134	0.9866	0.0134	0.010725
1408	0.024125	0.0134	0.9866	0.0134	0.010725
1409	0.024125	0.0134	0.9866	0.0134	0.010725
1410	0.024125	0.0134	0.9866	0.0134	0.010725
1411	0.024125	0.0134	0.9866	0.0134	0.010725
1412	0.024125	0.0134	0.9866	0.0134	0.010725
1413	0.024125	0.0134	0.9866	0.0134	0.010725
1414	0.024125	0.0134	0.9866	0.0134	0.010725
1415	0.024125	0.0134	0.9866	0.0134	0.010725
1416	0.024125	0.0134	0.9866	0.0134	0.010725
1417	0.024125	0.0134	0.9866	0.0134	0.010725
1418	0.024125	0.0134	0.9866	0.0134	0.010725
1419	0.024125	0.0134	0.9866	0.0134	0.010725
1420	0.024125	0.0134	0.9866	0.0134	0.010725
1421	0.024125	0.0134	0.9866	0.0134	0.010725
1422	0.024125	0.0134	0.9866	0.0134	0.010725
1423	0.024125	0.0134	0.9866	0.0134	0.010725
1424	0.024125	0.0134	0.9866	0.0134	0.010725
1425	0.024125	0.0134	0.9866	0.0134	0.010725
1426	0.024125	0.0134	0.9866	0.0134	0.010725
1427	0.024125	0.0134	0.9866	0.0134	0.010725
1428	0.024125	0.0134	0.9866	0.0134	0.010725
1429	0.024125	0.0134	0.9866	0.0134	0.010725
1430	0.024125	0.0134	0.9866	0.0134	0.010725
1431	0.024125	0.0134	0.9866	0.0134	0.010725
1432	0.024125	0.0134	0.9866	0.0134	0.010725
1433	0.024125	0.0134	0.9866	0.0134	0.010725
1434	0.024125	0.0134	0.9866	0.0134	0.010725
1435	0.024125	0.0134	0.9866	0.0134	0.010725
1436	0.024125	0.0134	0.9866	0.0134	0.010725
1437	0.024125	0.0134	0.9866	0.0134	0.010725
1438	0.024125	0.0134	0.9866	0.0134	0.010725
1439	0.024125	0.0134	0.9866	0.0134	0.010725
1440	0.024125	0.0134	0.9866	0.0134	0.010725
1441	0.024125	0.0134	0.9866	0.0134	0.010725
1442	0.024125	0.0134	0.9866	0.0134	0.010725
1443	0.024125	0.0134	0.9866	0.0134	0.010725
1444	0.024125	0.0134	0.9866	0.0134	0.010725
1445	0.024125	0.0134	0.9866	0.0134	0.010725
1446	0.024125	0.0134	0.9866	0.0134	0.010725
1447	0.024125	0.0134	0.9866	0.0134	0.010725
1448	0.024125	0.0134	0.9866	0.0134	0.010725
1449	0.024125	0.0134	0.9866	0.0134	0.010725
1450	0.024125	0.0134	0.9866	0.0134	0.010725
1451	0.024125	0.0134	0.9866	0.0134	0.010725
1452	0.024125	0.0134	0.9866	0.0134	0.010725
1453	0.024125	0.0134	0.9866	0.0134	0.010725
1454	0.024125	0.0134	0.9866	0.0134	0.010725
1455	0.024125	0.0134	0.9866	0.0134	0.010725
1456	0.024125	0.0134	0.9866	0.0134	0.010725
1457	0.024125	0.0134	0.9866	0.0134	0.010725
1458	0.024125	0.0134	0.9866	0.0134	0.010725
1459	0.024125	0.0134	0.9866	0.0134	0.010725
1460	0.024125	0.0134	0.9866	0.0134	0.010725
1461	0.024125	0.0134	0.9866	0.0134	0.010725
1462	0.024125	0.0134	0.9866	0.0134	0.010725
1463	0.024125	0.0134	0.9866	0.0134	0.010725
1464	0.024125	0.0134	0.9866	0.0134	0.010725
1465	0.024125	0.0134	0.9866	0.0134	0.010725
1466	0.024125	0.0134	0.9866	0.0134	0.010725
1467	0.024125	0.0134	0.9866	0.0134	0.010725
1468	0.024125	0.0134	0.9866	0.0134	0.010725
1469	0.024125	0.0134	0.9866	0.0134	0.010725
1470	0.024125	0.0134	0.9866	0.0134	0.010725
1471	0.024125	0.0134	0.9866	0.0134	0.010725
1472	0.024125	0.0134	0.9866	0.0134	0.010725
1473	0.024125	0.0134	0.9866	0.0134	0.010725
1474	0.024125	0.0134	0.9866	0.0134	0.010725
1475	0.024125	0.0134	0.9866	0.0134	0.010725
1476	0.024125	0.0134	0.9866	0.0134	0.010725
1477	0.024125	0.0134	0.9866	0.0134	0.010725
1478	0.024125	0.0134	0.9866	0.0134	0.010725
1479	0.024125	0.0134	0.9866	0.0134	0.010725
1480	0.024125	0.0134	0.9866	0.0134	0.010725
1481	0.024125	0.0134	0.9866	0.0134	0.010725
1482	0.024125	0.0134	0.9866	0.0134	0.010725
1483	0.024125	0.0134	0.9866	0.0134	0.010725
1484	0.024125	0.0134	0.9866	0.0134	0.010725
1485	0.024125	0.0134	0.9866	0.0134	0.010725
1486	0.024125	0.0134	0.9866	0.0134	0.010725
1487	0.024125	0.0134	0.9866	0.0134	0.010725
1488	0.024125	0.0134	0.9866	0.0134	0.010725
1489	0.024125	0.0134	0.9866	0.0134	0.010725
1490	0.024125	0.0134	0.9866	0.0134	0.010725
1491	0.024125	0.0134	0.9866	0.0134	0.010725
1492	0.024125	0.0134	0.9866	0.0134	0.010725
1493	0.024125	0.0134	0.9866	0.0134	0.010725
1494	0.024125	0.0134	0.9866	0.0134	0.010725
1495	0.024125	0.0134	0.9866	0.0134	0.010725
1496	0.024125	0.0134	0.9866	0.0134	0.010725
1497	0.024125	0.0134	0.9866	0.0134	0.010725
1498	0.024125	0.0134	0.9866	0.0134	0.010725
1499	0.024125	0.0134	0.9866	0.0134	0.010725
1500	0.024125	0.0134	0.9866	0.0134	0.010725
1501	0.024125	0.0134	0.9866	0.0134	0.010725
1502	0.024125	0.0134	0.9866	0.0134	0.010725
1503	0.024125	0.0134	0.9866	0.0134	0.010725
1504	0.024125	0.0134	0.9866	0.0134	0.010725
1505	0.024125	0.0134	0.9866	0.0134	0.010725
1506	0.024125	0.0134	0.9866	0.0134	0.010725
1507	0.024125	0.0134	0.9866	0.0134	0.010725
1508	0.024125	0.0134	0.9866	0.0134	0.010725
1509	0.024125	0.0134	0.9866	0.0134	0.010725
1510	0.024125	0.0134	0.9866	0.0134	0.010725
1511	0.024125	0.0134	0.9866	0.0134	0.010725
1512	0.024125	0.0134	0.9866	0.0134	0.010725
1513	0.024125	0.0134	0.9866	0.0134	0.010725
1514	0.024125	0.0134	0.9866	0.0134	0.010725
1515	0.024125	0.0134	0.9866	0.0134	0.010725
1516	0.024125	0.0134	0.9866	0.0134	0.010725
1517	0.024125	0.0134	0.9866	0.0134	0.010725
1518	0.024125	0.0134	0.9866	0.0134	0.010725
1519	0.024125	0.0134	0.9866	0.0134	0.010725
1520	0.024125	0.0134	0.9866	0.0134	0.010725
1521	0.024125	0.0134	0.9866	0.0134	0.010725
1522	0.024125	0.0134	0.9866	0.0134	0.010725
1523	0.024125	0.0134	0.9866	0.0134	0.010725
1524	0.024125	0.0134	0.9866	0.0134	0.010725
1525	0.024125	0.0134	0.9866	0.0134	0.010725
1526	0.024125	0.0134	0.9866	0.0134	0.010725
1527	0.024125	0.0134	0.9866	0.0134	0.010725
1528	0.024125	0.0134	0.9866	0.0134	0.010725
1529	0.024125	0.0134	0.9866	0.0134	0.010725
1530	0.024125	0.0134	0.9866	0.0134	0.010725
1531	0.024125	0.0134	0.9866	0.0134	0.010725
1532	0.024125	0.0134	0.9866	0.0134	0.010725
1533	0.024125	0.0134	0.9866	0.0134	0.010725
1534	0.024125	0.0134	0.9866	0.0134	0.010725
1535	0.024125	0.0134	0.9866	0.0134	0.010725
1536	0.024125	0.0134	0.9866	0.0134	0.010725
1537	0.024125	0.0134	0.9866	0.0134	0.010725
1538	0.024125	0.0134	0.9866	0.0134	0.010725
1539	0.024125	0.0134	0.9866	0.0134	0.010725
1540	0.024125	0.0134	0.9866	0.0134	0.010725
1541	0.024125	0.0134	0.9866	0.0134	0.010725
1542	0.024125	0.0134	0.9866	0.0134	0.010725
1543	0.024125	0.0134	0.9866	0.0134	0.010725
1544	0.024125	0.0134	0.9866	0.0134	0.010725
1545	0.024125	0.0134	0.9866	0.0134	0.010725
1546	0.024125	0.0134	0.9866	0.0134	0.010725
1547	0.024125	0.0134	0.9866	0.0134	0.010725
1548	0.024125	0.0134	0.9866	0.0134	0.010725
1549	0.024125	0.0134	0.9866	0.0134	0.010725
1550	0.024125	0.0134	0.9866	0.0134	0.010725
1551	0.024125	0.0134	0.9866	0.0134	0.010725
1552	0.024125	0.0134	0.9866	0.0134	0.010725
1553	0.024125	0.0134	0.9866	0.0134	0.010725
1554	0.024125	0.0134	0.9866	0.0134	0.010725
1555	0.024125	0.0134	0.9866	0.0134	0.010725
1556	0.024125	0.0134	0.9866	0.0134	0.010725
1557	0.024125	0.0134	0.9866	0.0134	0.010725
1558	0.024125	0.0134	0.9866	0.0134	0.010725
1559	0.024125	0.0134	0.9866	0.0134	0.010725
1560	0.024125	0.0134	0.9866	0.0134	0.010725
1561	0.024125	0.0134	0.9866	0.0134	0.010725
1562	0.024125	0.0134	0.9866	0.0134	0.010725
1563	0.024125	0.0134	0.9866	0.0134	0.010725
1564	0.024125	0.0134	0.9866	0.0134	0.010725
1565	0.024125	0.0134	0.9866	0.0134	0.010725
1566	0.024125	0.0134	0.9866	0.0134	0.010725
1567	0.024125	0.0134	0.9866	0.0134	0.010725
1568	0.024125	0.0134	0.9866	0.0134	0.010725
1569	0.024125	0.0134	0.9866	0.0134	0.010725
1570	0.024125	0.0134	0.9866	0.0134	0.010725
1571	0.024125	0.0134	0.9866	0.0134	0.010725
1572	0.024125	0.0134	0.9866	0.0134	0.010725
1573	0.024125	0.0134	0.9866	0.0134	0.010725
1574	0.024125	0.0134	0.9866	0.0134	0.010725
1575	0.024125	0.0134	0.9866	0.0134	0.010725
1576	0.024125	0.0134	0.9866	0.0134	0.010725
1577	0.024125	0.0134	0.9866	0.0134	0.010725
1578	0.024125	0.0134	0.9866	0.0134	0.010725
1579	0.024125	0.0134	0.9866	0.0134	0.010725
1580	0.024125	0.0134	0.9866	0.0134	0.010725
1581	0.024125	0.0134	0.9866	0.0134	0.010725
1582	0.024125	0.0134	0.9866	0.0134	0.010725
1583	0.024125	0.0134	0.9866	0.0134	0.010725
1584	0.024125	0.0134	0.9866	0.0134	0.010725
1585	0.024125	0.0134	0.9866	0.0134	0.010725
1586	0.024125	0.0134	0.9866	0.0134	0.010725
1587	0.024125	0.0134	0.9866	0.0134	0.010725
1588	0.024125	0.0134	0.9866	0.0134	0.010725
1589	0.024125	0.0134	0.9866	0.0134	0.010725
1590	0.024125	0.0134	0.9866	0.0134	0.010725
1591	0.024125	0.0134	0.9866	0.0134	0.010725
1592	0.024125	0.0134	0.9866	0.0134	0.010725
1593	0.024125	0.0134	0.9866	0.0134	0.010725
1594	0.024125	0.0134	0.9866	0.0134	0.010725
1595	0.024125	0.0134	0.9866	0.0134	0.010725
1596	0.024125	0.0134	0.9866	0.0134	0.010725
1597	0.024125	0.0134	0.9866	0.0134	0.010725
1598	0.024125	0.0134	0.9866	0.0134	0.010725
1599	0.024125	0.0134	0.9866	0.0134	0.010725
1600	0.024125	0.0134	0.9866	0.0134	0.010725
1601	0.024125	0.0134	0.9866	0.0134	0.010725
1602	0.024125	0.0134	0.9866	0.0134	0.010725
1603	0.024125	0.0134	0.9866	0.0134	0.010725
1604	0.024125	0.0134	0.9866	0.0134	0.010725
1605	0.024125	0.0134	0.9866	0.0134	0.010725
1606	0.024125	0.0134	0.9866	0.0134	0.010725
1607	0.024125	0.0134	0.9866	0.0134	0.010725
1608	0.024125	0.0134	0.9866	0.0134	0.010725
1609	0.024125	0.0134	0.9866	0.0134	0.010725
1610	0.024125	0.0134	0.9866	0.0134	0.010725
1611	0.024125	0.0134	0.9866	0.0134	0.010725
1612	0.024125	0.0134	0.9866	0.0134	0.010725
1613	0.024125	0.0134	0.9866	0.0134	0.010725
1614	0.024125	0.0134	0.9866	0.0134	0.010725
1615	0.024125	0.0134	0.9866	0.0134	0.010725
1616	0.024125	0.0134	0.9866	0.0134	0.010725
1617	0.024125	0.0134	0.9866	0.0134	0.010725
1618	0.024125	0.0134	0.9866	0.0134	0.010725
1619	0.024125	0.0134	0.9866	0.0134	0.010725
1620	0.024125	0.0134	0.9866	0.0134	0.010725
1621	0.024125	0.0134	0.9866	0.0134	0.010725
1622	0.024125	0.0134	0.9866	0.0134	0.010725
1623	0.024125	0.0134	0.9866	0.0134	0.010725
1624	0.024125	0.0134	0.9866	0.0134	0.010725
1625	0.024125	0.0134	0.9866	0.0134	0.010725
1626	0.024125	0.0134	0.9866	0.0134	0.010725
1627	0.024125	0.0134	0.9866	0.0134	0.010725
1628	0.024125	0.0134	0.9866	0.0134	0.010725
1629	0.024125	0.0134	0.9866	0.0134	0.010725
1630	0.024125	0.0134	0.9866	0.0134	0.010725
1631	0.024125	0.0134	0.9866	0.0134	0.010725
1632	0.024125	0.0134	0.9866	0.0134	0.010725
1633	0.024125	0.0134	0.9866	0.0134	0.010725
1634	0.024125	0.0134	0.9866	0.0134	0.010725
1635	0.024125	0.0134	0.9866	0.0134	0.010725
1636	0.024125	0.0134	0.9866	0.0134	0.010725
1637	0.024125	0.0134	0.9866	0.0134	0.010725
1638	0.024125	0.0134	0.9866	0.0134	0.010725
1639	0.024125	0.0134	0.9866	0.0134	0.010725
1640	0.024125	0.0134	0.9866	0.0134	0.010725
1641	0.024125	0.0134	0.9866	0.0134	0.010725
1642	0.024125	0.0134	0.9866	0.0134	0.010725
1643	0.024125	0.0134	0.9866	0.0134	0.010725
1644	0.024125	0.0134	0.9866	0.0134	0.010725
1645	0.024125	0.0134	0.9866	0.0134	0.010725
1646	0.024125	0.0134	0.9866	0.0134	0.010725
1647	0.024125	0.0134	0.9866	0.0134	0.010725
1648	0.024125	0.0134	0.9866	0.0134	0.010725
1649	0.024125	0.0134	0.9866	0.0134	0.010725
1650	0.024125	0.0134	0.9866	0.0134	0.010725
1651	0.024125	0.0134	0.9866	0.0134	0.010725
1652	0.024125	0.0134	0.9866	0.0134	0.010725
1653	0.024125	0.0134	0.9866	0.0134	0.010725
1654	0.024125	0.0134	0.9866	0.0134	0.010725
1655	0.024125	0.0134	0.9866	0.0134	0.010725
1656	0.024125	0.0134	0.9866	0.0134	0.010725
1657	0.024125	0.0134	0.9866	0.0134	0.010725
1658	0.024125	0.0134	0.9866	0.0134	0.010725
1659	0.024125	0.0134	0.9866	0.0134	0.010725
1660	0.024125	0.0134	0.9866	0.0134	0.010725
1661	0.024125	0.0134	0.9866	0.0134	0.010725
1662	0.024125	0.0134	0.9866	0.0134	0.010725
1663	0.024125	0.0134	0.9866	0.0134	0.010725
1664	0.024125	0.0134	0.9866	0.0134	0.010725
1665	0.024125	0.0134	0.9866	0.0134	0.010725
1666	0.024125	0.0134	0.9866	0.0134	0.010725
1667	0.024125	0.0134	0.9866	0.0134	0.010725
1668	0.024125	0.0134	0.9866	0.0134	0.010725
1669	0.024125	0.0134	0.9866	0.0134	0.010725
1670	0.024125	0.0134	0.9866	0.0134	0.010725
1671	0.024125	0.0134	0.9866	0.0134	0.010725
1672	0.024125	0.0134	0.9866	0.0134	0.010725
1673	0.024125	0.0134	0.9866	0.0134	0.010725
1674	0.024125	0.0134	0.9866	0.0134	0.010725
1675	0.024125	0.0134	0.9866	0.0134	0.010725
1676	0.024125	0.0134	0.9866	0.0134	0.010725
1677	0.024125	0.0134	0.9866	0.0134	0.010725
1678	0.024125	0.0134	0.9866	0.0134	0.010725
1679	0.024125	0.0134	0.9866	0.0134	0.010725
1680	0.024125	0.0134	0.9866	0.0134	0.010725
1681	0.024125	0.0134	0.9866	0.0134	0.010725
1682	0.024125	0.0134	0.9866	0.0134	0.010725
1683	0.024125	0.0134	0.9866	0.0134	0.010725
1684	0.024125	0.0134	0.9866	0.0134	0.010725
1685	0.024125	0.0134	0.9866	0.0134	0.010725
1686	0.024125	0.0134	0.9866	0.0134	0.010725
1687	0.024125	0.0134	0.9866	0.0134	0.010725
1688	0.024125	0.0134	0.9866	0.0134	0.010725
1689	0.024125	0.0134	0.9866	0.0134	0.010725
1690	0.024125	0.0134	0.9866	0.0134	0.010725
1691	0.024125	0.0134	0.9866	0.0134	0.010725
1692	0.024125	0.0134	0.9866	0.0134	0.010725
1693	0.024125	0.0134	0.9866	0.0134	0.010725
1694	0.024125	0.0134	0.9866	0.0134	0.010725
1695	0.024125	0.0134	0.9866	0.0134	0.010725
1696	0.024125	0.0134	0.9866	0.0134	0.010725
1697	0.024125	0.0134	0.9866	0.0134	0.010725
1698	0.024125	0.0134	0.9866	0.0134	0.010725
1699	0.024125	0.0134	0.9866	0.0134	0.010725
1700	0.024125	0.0134	0.9866	0.0134	0.010725
1701	0.024125	0.0134	0.9866	0.0134	0.010725
1702	0.024125	0.0134	0.9866	0.0134	0.010725
1703	0.024125	0.0134	0.9866	0.0134	0.010725
1704	0.024125	0.0134	0.9866	0.0134	0.010725
1705	0.024125	0.0134	0.9866	0.0134	0.010725
1706	0.024125	0.0134	0.9866	0.0134	0.010725
1707	0.024125	0.0134	0.9866	0.0134	0.010725
1708	0.024125	0.0134	0.9866	0.0134	0.010725
1709	0.024125	0.0134	0.9866	0.0134	0.010725
1710	0.024125	0.0134	0.9866	0.0134	0.010725
1711	0.024125	0.0134	0.9866	0.0134	0.010725
1712	0.024125	0.0134	0.9866	0.0134	0.010725
1713	0.024125	0.0134	0.9866	0.0134	0.010725
1714	0.024125	0.0134	0.9866	0.0134	0.010725
1715	0.024125	0.0134	0.9866	0.0134	0.010725
1716	0.024125	0.0134	0.9866	0.0134	0.010725
1717	0.024125	0.0134	0.9866	0.0134	0.010725
1718	0.024125	0.0134	0.9866	0.0134	0.010725
1719	0.024125	0.0134	0.9866	0.0134	0.010725
1720	0.024125	0.0134	0.9866	0.0134	0.010725
1721	0.024125	0.0134	0.9866	0.0134	0.010725
1722	0.024125	0.0134	0.9866	0.0134	0.010725
1723	0.024125	0.0134	0.9866	0.0134	0.010725
1724	0.024125	0.0134	0.9866	0.0134	0.010725
1725	0.024125	0.0134	0.9866	0.0134	0.010725
1726	0.024125	0.0134	0.9866	0.0134	0.010725
1727	0.024125	0.0134	0.9866	0.0134	0.010725
1728	0.024125	0.0134	0.9866	0.0134	0.010725
1729	0.024125	0.0134	0.9866	0.0134	0.010725
1730	0.024125	0.0134	0.9866	0.0134	0.010725
1731	0.024125	0.0134	0.9866	0.0134	0.010725
1732	0.024125	0.0134	0.9866	0.0134	0.010725
1733	0.024125	0.0134	0.9866	0.0134	0.010725
1734	0.024125	0.0134	0.9866	0.0134	0.010725
1735	0.024125	0.0134	0.9866	0.0134	0.010725
1736	0.024125	0.0134	0.9866	0.0134	0.010725
1737	0.024125	0.0134	0.9866	0.0134	0.010725
1738	0.024125	0.0134	0.9866	0.0134	0.010725
1739	0.024125	0.0134	0.9866	0.0134	0.010725
1740	0.024125	0.0134	0.9866	0.0134	0.010725
1741	0.024125	0.0134	0.9866	0.0134	0.010725
1742	0.024125	0.0134	0.9866	0.0134	0.010725
1743	0.024125	0.0134	0.9866	0.0134	0.010725
1744	0.024125	0.0134	0.9866	0.0134	0.010725
1745	0.024125	0.0134	0.9866	0.0134	0.010725
1746	0.024125	0.0134	0.9866	0.0134	0.010725
1747	0.024125	0.0134	0.9866	0.0134	0.010725
1748	0.024125	0.0134	0.9866	0.0134	0.010725
1749	0.024125	0.0134	0.9866	0.0134	0.010725
1750	0.024125	0.0134	0.9866	0.0134	0.010725
1751	0.024125	0.0134	0.9866	0.0134	0.010725
1752	0.024125	0.0134	0.9866	0.0134	0.010725
1753	0.024125	0.0134	0.9866	0.0134	0.010725
1754	0.024125	0.0134	0.9866	0.0134	0.010725
1755	0.024125	0.0134	0.9866	0.0134	0.010725
1756	0.024125	0.0134	0.9866	0.0134	0.010725
1757	0.024125	0.0134	0.9866	0.0134	0.010725
1758	0.024125	0.0134	0.9866	0.0134	0.010725
1759	0.024125	0.0134	0.9866	0.0134	0.010725
1760	0.024125	0.0134	0.9866	0.0134	0.010725
1761	0.024125	0.0134	0.9866	0.0134	0.010725
1762	0.024125	0.0134	0.9866	0.0134	0.010725
1763	0.024125	0.0134	0.9866	0.0134	0.010725
1764	0.024125	0.0134	0.9866	0.0134	0.010725
1765	0.024125	0.0134	0.9866	0.0134	0.010725
1766	0.024125	0.0134	0.9866	0.0134	0.010725
1767	0.024125	0.0134	0.9866	0.0134	0.010725
1768	0.024125	0.0134	0.9866	0.0134	0.010725
1769	0.024125	0.0134	0.9866	0.0134	0.010725
1770	0.024125	0.0134	0.9866	0.0134	0.010725
1771	0.024125	0.0134	0.9866	0.0134	0.010725
1772	0.024125	0.0134	0.9866	0.0134	0.010725
1773	0.024125	0.0134	0.9866	0.0134	0.010725
1774	0.024125	0.0134	0.9866	0.0134	0.010725
1775	0.024125	0.0134	0.9866	0.0134	0.010725
1776	0.024125	0.0134	0.9866	0.0134	0.010725
1777	0.024125	0.0134	0.9866	0.0134	0.010725
1778	0.024125	0.0134	0.9866	0.0134	0.010725
1779	0.024125	0.0134	0.9866	0.0134	0.010725
1780	0.024125	0.0134	0.9866	0.0134	0.010725
1781	0.024125	0.0134	0.9866	0.0134	0.010725
1782	0.024125	0.0134	0.9866	0.0134	0.010725
1783	0.024125	0.0134	0.9866	0.0134	0.010725
1784	0.024125	0.0134	0.9866	0.0134	0.010725
1785	0.024125	0.0134	0.9866	0.0134	0.010725
1786	0.024125	0.0134	0.9866	0.0134	0.010725
1787	0.024125	0.0134	0.9866	0.0134	0.010725
1788	0.024125	0.0134	0.9866	0.0134	0.010725
1789	0.024125	0.0134	0.9866	0.0134	0.010725
1790	0.024125	0.0134	0.9866	0.0134	0.010725
1791	0.024125	0.0134	0.9866	0.0134	0.010725
1792	0.024125	0.0134	0.9866	0.0134	0.010725
1793	0.024125	0.0134	0.9866	0.0134	0.010725
1794	0.024125	0.0134	0.9866	0.0134	0.010725
1795	0.024125	0.0134	0.9866	0.0134	0.010725
1796	0.024125	0.0134	0.9866	0.0134	0.010725
1797	0.024125	0.0134	0.9866	0.0134	0.010725
1798	0.024125	0.0134	0.9866	0.0134	0.010725
1799	0.024125	0.0134	0.9866	0.0134	0.010725
1800	0.024125	0.0134	0.9866	0.0134	0.010725
1801	0.024125	0.0134	0.9866	0.0134	0.010725
1802	0.024125	0.0134	0.9866	0.0134	0.010725
1803	0.024125	0.0134	0.9866	0.0134	0.010725
1804	0.024125	0.0134	0.9866	0.0134	0.010725
1805	0.024125	0.0134	0.9866	0.0134	0.010725
1806	0.024125	0.0134	0.9866	0.0134	0.010725
1807	0.024125	0.0134	0.9866	0.0134	0.010725
1808	0.024125	0.0134	0.9866	0.0134	0.010725
1809	0.024125	0.0134	0.9866	0.0134	0.010725
1810	0.024125	0.0134	0.9866	0.0134	0.010725
1811	0.024125	0.0134	0.9866	0.0134	0.010725
1812	0.024125	0.0134	0.9866	0.0134	0.010725
1813	0.024125	0.0134	0.9866	0.0134	0.010725
1814	0.024125	0.0134	0.9866	0.0134	0.010725
1815	0.024125	0.0134	0.9866	0.0134	0.010725
1816	0.024125	0.0134	0.9866	0.0134	0.010725
1817	0.024125	0.0134	0.9866	0.0134	0.010725
1818	0.024125	0.0134	0.9866	0.0134	0.010725
1819	0.024125	0.0134	0.9866	0.0134	0.010725
1820	0.024125	0.0134	0.9866	0.0134	0.010725
1821	0.024125	0.0134	0.9866	0.0134	0.010725
1822	0.024125	0.0134	0.9866	0.0134	0.010725
1823	0.024125	0.0134	0.9866	0.0134	0.010725
1824	0.024125	0.0134	0.9866	0.0134	0.010725
1825	0.024125	0.0134	0.9866	0.0134	0.010725
1826	0.024125	0.0134	0.9866	0.0134	0.010725
1827	0.024125	0.0134	0.9866	0.0134	0.010725
1828	0.024125	0.0134	0.9866	0.0134	0.010725
1829	0.024125	0.0134	0.9866	0.0134	0.010725
1830	0.024125	0.0134	0.9866	0.0134	0.010725
1831	0.024125	0.0134	0.9866	0.0134	0.010725
1832	0.024125	0.0134	0.9866	0.0134	0.010725
1833	0.024125	0.0134	0.9866	0.0134	0.010725
1834	0.024125	0.0134	0.9866	0.0134	0.010725
1835	0.024125	0.0134	0.9866	0.0134	0.010725
1836	0.024125	0.0134	0.9866	0.0134	0.010725
1837	0.024125	0.0134	0.9866	0.0134	0.010725
1838	0.024125	0.0134	0.9866	0.0134	0.010725
1839	0.024125	0.0134	0.9866	0.0134	0.010725
1840	0.024125	0.0134	0.9866	0.0134	0.010725
1841	0.024125	0.0134	0.9866	0.0134	0.010725
1842	0.024125	0.0134	0.9866	0.0134	0.010725
1843	0.024125	0.0134	0.9866	0.0134	0.010725
1844	0.024125	0.0134	0.9866	0.0134	0.010725
1845	0.024125	0.0134	0.9866	0.0134	0.010725
1846	0.024125	0.0134	0.9866	0.0134	0.010725
1847	0.024125	0.0134	0.9866	0.0134	0.010725
1848	0.024125	0.0134	0.9866	0.0134	0.010725
1849	0.024125	0.0134	0.9866	0.0134	0.010725
1850	0.024125	0.0134	0.9866	0.0134	0.010725
1851	0.024125	0.0134	0.9866	0.0134	0.010725
1852	0.024125	0.0134	0.9866	0.0134	0.010725
1853	0.024125	0.0134	0.9866	0.0134	0.010725
1854	0.024125	0.0134	0.9866	0.0134	0.010725
1855	0.024125	0.0134	0.9866	0.0134	0.010725
1856	0.024125	0.0134	0.9866	0.0134	0.010725
1857	0.024125	0.0134	0.9866	0.0134	0.010725
1858	0.024125	0.0134	0.9866	0.0134	0.010725
1859	0.024125	0.0134	0.9866	0.0134	0.010725
1860	0.024125	0.0134	0.9866	0.0134	0.010725
1861	0.024125	0.0134	0.9866	0.0134	0.010725
1862	0.024125	0.0134	0.9866	0.0134	0.010725
1863	0.024125	0.0134	0.9866	0.0134	0.010725
1864	0.024125	0.0134	0.9866	0.0134	0.010725
1865	0.024125	0.0134	0.9866	0.0134	0.010725
1866	0.024125	0.0134	0.9866	0.0134	0.010725
1867	0.024125	0.0134	0.9866	0.0134	0.010725
1868	0.024125	0.0134	0.9866	0.0134	0.010725
1869	0.024125	0.0134	0.9866	0.0134	0.010725
1870	0.024125	0.0134	0.9866	0.0134	0.010725
1871	0.024125	0.0134	0.9866	0.0134	0.010725
1872	0.024125	0.0134	0.9866	0.0134	0.010725
1873	0.024125	0.0134	0.9866	0.0134	0.010725
1874	0.024125	0.0134	0.9866	0.0134	0.010725
1875	0.024125	0.0134	0.9866	0.0134	0.010725
1876	0.024125	0.0134	0.9866	0.0134	0.010725
1877	0.024125	0.0134	0.9866	0.0134	0.010725
1878	0.024125	0.0134	0.9866	0.0134	0.010725
1879	0.024125	0.0134	0.9866	0.0134	0.010725
1880	0.024125	0.0134	0.9866	0.0134	0.010725
1881	0.024125	0.0134	0.9866	0.0134	0.010725
1882	0.024125	0.0134	0.9866	0.0134	0.010725
1883	0.024125	0.0134	0.9866	0.0134	0.010725
1884	0.024125	0.0134	0.9866	0.0134	0.010725
1885	0.024125	0.0134	0.9866	0.0134	0.010725
1886	0.024125	0.0134	0.9866	0.0134	0.010725
1887	0.024125	0.0134	0.9866	0.0134	0.010725
1888	0.024125	0.0134	0.9866	0.0134	0.010725
1889	0.024125	0.0134	0.9866	0.0134	0.010725
1890	0.024125	0.0134	0.9866	0.0134	0.010725
1891	0.024125	0.0134	0.9866	0.0134	0.010725
1892	0.024125	0.0134	0.9866	0.0134	0.010725
1893	0.024125	0.0134	0.9866	0.0134	0.010725
1894	0.024125	0.0134	0.9866	0.0134	0.010725
1895	0.024125	0.0134	0.9866	0.0134	0.010725
1896	0.024125	0.0134	0.9866	0.0134	0.010725
1897	0.024125	0.0134	0.9866	0.0134	0.010725
1898	0.024125	0.0134	0.9866	0.0134	0.010725
1899	0.024125	0.0134	0.9866	0.0134	0.010725
1900	0.024125	0.0134	0.9866	0.0134	0.010725
1901	0.024125	0.0134	0.9866	0.0134	0.010725
1902	0.024125	0.0134	0.9866	0.0134	0.010725
1903	0.024125	0.0134	0.9866	0.0134	0.010725
1904	0.024125	0.0134	0.9866	0.0134	0.010725
1905	0.024125	0.0134	0.9866	0.0134	0.010725
1906	0.024125	0.0134	0.9866	0.0134	0.010725
1907	0.024125	0.0134	0.9866	0.0134	0.010725
1908	0.024125	0.0134	0.9866	0.0134	0.010725
1909	0.024125	0.0134	0.9866	0.0134	0.010725
1910	0.024125	0.0134	0.9866	0.0134	0.010725
1911	0.024125	0.0134	0.9866	0.0134	0.010725
1912	0.024125	0.0134	0.9866	0.0134	0.010725
1913	0.024125	0.0134	0.9866	0.0134	0.010725
1914	0.024125	0.0134	0.9866	0.0134	0.010725
1915	0.024125	0.0134	0.9866	0.0134	0.010725
1916	0.024125	0.0134	0.9866	0.0134	0.010725
1917	0.024125	0.0134	0.9866	0.0134	0.010725
1918	0.024125	0.0134	0.9866	0.0134	0.010725
1919	0.024125	0.0134	0.9866	0.0134	0.010725
1920	0.024125	0.0134	0.9866	0.0134	0.010725
1921	0.024125	0.0134	0.9866	0.0134	0.010725
1922	0.024125	0.0134	0.9866	0.0134	0.010725
1923	0.024125	0.0134	0.9866	0.0134	0.010725
1924	0.024125	0.0134	0.9866	0.0134	0.010725
1925	0.024125	0.0134	0.9866	0.0134	0.010725
1926	0.024125	0.0134	0.9866	0.0134	0.010725
1927	0.024125	0.0134	0.9866	0.0134	0.010725
1928	0.024125	0.0134	0.9866	0.0134	0.010725
1929	0.024125	0.0134	0.9866	0.0134	0.010725
1930	0.024125	0.0134	0.9866	0.0134	0.010725
1931	0.024125	0.0134	0.9866	0.0134	0.010725
1932	0.024125	0.0134	0.9866	0.0134	0.010725
1933	0.024125	0.0134	0.9866	0.0134	0.010725
1934	0.024125	0.0134	0.9866	0.0134	0.010725
1935	0.024125	0.0134	0.9866	0.0134	0.010725
1936	0.024125	0.0134	0.9866	0.0134	0.010725
1937	0.024125	0.0134	0.9866	0.0134	0.010725
1938	0.024125	0.0134	0.9866	0.0134	0.010725
1939	0.024125	0.0134	0.9866	0.0134	0.010725
1940	0.024125	0.0134	0.9866	0.0134	0.010725
1941	0.024125	0.0134	0.9866	0.0134	0.010725
1942	0.024125	0.0134	0.9866	0.0134	0.010725
1943	0.024125	0.0134	0.9866	0.0134	0.010725
1944	0.024125	0.0134	0.9866	0.0134	0.010725
1945	0.024125	0.0134	0.9866	0.0134	0.010725
1946	0.024125	0.0134	0.9866	0.0134	0.010725
1947	0.024125	0.0134	0.9866	0.0134	0.010725
1948	0.024125	0.0134	0.9866	0.0134	0.010725
1949	0.024125	0.0134	0.9866	0.0134	0.010725
1950	0.024125	0.0134	0.9866	0.0134	0.010725
1951	0.024125	0.0134	0.9866	0.0134	0.010725
1952	0.024125	0.0134	0.9866	0.0134	0.010725
1953	0.024125	0.0134	0.9866	0.0134	0.010725
1954	0.024125	0.0134	0.9866	0.0134	0.010725
1955	0.024125	0.0134	0.9866	0.0134	0.010725
1956	0.024125	0.0134	0.9866	0.0134	0.010725
1957	0.024125	0.0134	0.9866	0.0134	0.010725
1958	0.024125	0.0134	0.9866	0.0134	0.010725
1959	0.024125	0.0134	0.9866	0.0134	0.010725
1960	0.024125	0.0134	0.9866	0.0134	0.010725
1961	0.024125	0.0134	0.9866	0.0134	0.010725
1962	0.024125	0.0134	0.9866	0.0134	0.010725
1963	0.024125	0.0134	0.9866	0.0134	0.010725
1964	0.024125	0.0134	0.9866	0.0134	0.010725
1965	0.024125	0.0134	0.9866	0.0134	0.010725
1966	0.024125	0.0134	0.9866	0.0134	0.010725
1967	0.024125	0.0134	0.9866	0.0134	0.010725
1968	0.024125	0.0134	0.9866	0.0134	0.010725
1969	0.024125	0.0134	0.9866	0.0134	0.010725
1970	0.024125	0.0134	0.9866	0.0134	0.010725
1971	0.024125	0.0134	0.9866	0.0134	0.010725
1972	0.024125	0.0134	0.9866	0.0134	0.010725
1973	0.024125	0.0134	0.9866	0.0134	0.010725
1974	0.024125	0.0134	0.9866	0.0134	0.010725
1975	0.024125	0.0134	0.9866	0.0134	0.010725
1976	0.024125	0.0134	0.9866	0.0134	0.010725
1977	0.024125	0.0134	0.9866	0.0134	0.010725
1978	0.024125	0.0134	0.9866	0.0134	0.010725
1979	0.024125	0.0134	0.9866	0.0134	0.010725
1980	0.024125	0.0134	0.9866	0.0134	0.010725
1981	0.024125	0.0134	0.9866	0.0134	0.010725
1982	0.024125	0.0134	0.9866	0.0134	0.010725
1983	0.024125	0.0134	0.9866	0.0134	0.010725
1984	0.024125	0.0134	0.9866	0.0134	0.010725
1985	0.024125	0.0134	0.9866	0.0134	0.010725
1986	0.024125	0.0134	0.9866	0.0134	0.010725
1987	0.024125	0.0134	0.9866	0.0134	0.010725
1988	0.024125	0.0134	0.9866	0.0134	0.010725
1989	0.024125	0.0134	0.9866	0.0134	0.010725
1990	0.024125	0.0134	0.9866	0.0134	0.010725
1991	0.024125	0.0134	0.9866	0.0134	0.010725
1992	0.024125	0.0134	0.9866	0.0134	0.010725
1993	0.024125	0.0134	0.9866	0.0134	0.010725
1994	0.024125	0.0134	0.9866	0.0134	0.010725
1995	0.024125	0.0134	0.9866	0.0134	0.010725
1996	0.024125	0.0134	0.9866	0.0134	0.010725
1997	0.024125	0.0134	0.9866	0.0134	0.010725
1998	0.024125	0.0134	0.9866	0.0134	0.010725
1999	0.024125	0.0134	0.9866	0.0134	0.010725
[truncated: 38,001 more rows]
