# Supplementary material for: Aspiration-driven co-evolution of cooperation with individual behavioral diversity
Source: PLoS One. 2023 Sep 15;18(9):e0291134. doi: 10.1371/journal.pone.0291134 (PMC10503719; doi:10.1371/journal.pone.0291134)
Supplement: S1 Data — (ZIP) [file pone.0291134.s001.zip › M1/v1-L=200/data/tolerate=1_b=1.5_frequency.txt]

0	0.497625	1	0	0.497625	0
1	0.332388	0.910525	0.089475	0.3321	0.0002875
2	0.221238	0.761375	0.238625	0.2188	0.0024375
3	0.147056	0.579825	0.420175	0.141275	0.00578125
4	0.100756	0.411525	0.588475	0.0935	0.00725625
5	0.074100	0.283625	0.716375	0.065325	0.008775
6	0.056906	0.19675	0.80325	0.047975	0.00893125
7	0.047837	0.1395	0.8605	0.03775	0.0100875
8	0.043006	0.1049	0.8951	0.032425	0.0105813
9	0.039063	0.0823	0.9177	0.02805	0.0110125
10	0.037919	0.0677	0.9323	0.02605	0.0118688
11	0.036375	0.0592	0.9408	0.02445	0.011925
12	0.035350	0.0521	0.9479	0.023125	0.012225
13	0.034406	0.046675	0.953325	0.0221	0.0123062
14	0.033737	0.043875	0.956125	0.0217	0.0120375
15	0.033425	0.040275	0.959725	0.021075	0.01235
16	0.032975	0.037725	0.962275	0.020725	0.01225
17	0.032806	0.035725	0.964275	0.020475	0.0123313
18	0.033200	0.033475	0.966525	0.020425	0.012775
19	0.033537	0.03325	0.96675	0.020575	0.0129625
20	0.033506	0.03255	0.96745	0.020625	0.0128813
21	0.033513	0.031275	0.968725	0.020475	0.0130375
22	0.033069	0.03025	0.96975	0.020225	0.0128437
23	0.032819	0.029475	0.970525	0.01995	0.0128688
24	0.032763	0.028675	0.971325	0.0197	0.0130625
25	0.033162	0.028025	0.971975	0.02005	0.0131125
26	0.032938	0.027125	0.972875	0.0199	0.0130375
27	0.032900	0.026375	0.973625	0.019675	0.013225
28	0.032500	0.0255	0.9745	0.018975	0.013525
29	0.032156	0.025	0.975	0.01875	0.0134063
30	0.032256	0.0245	0.9755	0.018775	0.0134813
31	0.032094	0.023525	0.976475	0.018775	0.0133188
32	0.032094	0.023125	0.976875	0.018725	0.0133688
33	0.031944	0.02225	0.97775	0.01845	0.0134938
34	0.031637	0.0217	0.9783	0.018275	0.0133625
35	0.031494	0.021525	0.978475	0.018225	0.0132687
36	0.031337	0.020625	0.979375	0.01795	0.0133875
37	0.031325	0.020525	0.979475	0.017925	0.0134
38	0.031313	0.02025	0.97975	0.01785	0.0134625
39	0.031387	0.020225	0.979775	0.01815	0.0132375
40	0.031506	0.020325	0.979675	0.018175	0.0133312
41	0.031481	0.02	0.98	0.018	0.0134813
42	0.031531	0.020075	0.979925	0.0181	0.0134313
43	0.031438	0.0199	0.9801	0.017975	0.0134625
44	0.031544	0.019675	0.980325	0.01795	0.0135938
45	0.031512	0.0196	0.9804	0.017975	0.0135375
46	0.031494	0.0195	0.9805	0.017875	0.0136188
47	0.031444	0.0195	0.9805	0.017875	0.0135687
48	0.031600	0.019525	0.980475	0.017975	0.013625
49	0.031512	0.01945	0.98055	0.017975	0.0135375
50	0.031538	0.0194	0.9806	0.01805	0.0134875
51	0.031500	0.019175	0.980825	0.01805	0.01345
52	0.031575	0.019225	0.980775	0.018075	0.0135
53	0.031569	0.01915	0.98085	0.018025	0.0135438
54	0.031625	0.019175	0.980825	0.0182	0.013425
55	0.031650	0.0193	0.9807	0.018225	0.013425
56	0.031781	0.019325	0.980675	0.01835	0.0134313
57	0.031700	0.0194	0.9806	0.01825	0.01345
58	0.031669	0.0192	0.9808	0.01815	0.0135188
59	0.031606	0.01915	0.98085	0.018125	0.0134813
60	0.031769	0.019	0.981	0.018175	0.0135938
61	0.031694	0.0193	0.9807	0.0182	0.0134938
62	0.031481	0.019	0.981	0.017925	0.0135563
63	0.031475	0.018625	0.981375	0.0179	0.013575
64	0.031656	0.0186	0.9814	0.01805	0.0136063
65	0.031644	0.01875	0.98125	0.0181	0.0135438
66	0.031669	0.018725	0.981275	0.018125	0.0135438
67	0.031700	0.018775	0.981225	0.0182	0.0135
68	0.031762	0.019025	0.980975	0.01825	0.0135125
69	0.031619	0.019	0.981	0.01805	0.0135687
70	0.031613	0.018975	0.981025	0.018	0.0136125
71	0.031675	0.018875	0.981125	0.018075	0.0136
72	0.031544	0.018775	0.981225	0.017925	0.0136188
73	0.031569	0.0185	0.9815	0.01785	0.0137188
74	0.031531	0.01855	0.98145	0.01775	0.0137813
75	0.031462	0.0183	0.9817	0.017625	0.0138375
76	0.031488	0.01815	0.98185	0.017675	0.0138125
77	0.031494	0.0181	0.9819	0.017725	0.0137688
78	0.031494	0.017975	0.982025	0.01775	0.0137438
79	0.031438	0.01805	0.98195	0.017725	0.0137125
80	0.031431	0.017925	0.982075	0.01775	0.0136813
81	0.031469	0.018	0.982	0.0178	0.0136688
82	0.031475	0.018075	0.981925	0.0178	0.013675
83	0.031525	0.0181	0.9819	0.01785	0.013675
84	0.031519	0.018175	0.981825	0.01785	0.0136688
85	0.031500	0.01815	0.98185	0.017825	0.013675
86	0.031444	0.01805	0.98195	0.017775	0.0136688
87	0.031444	0.018	0.982	0.01775	0.0136937
88	0.031438	0.018025	0.981975	0.01775	0.0136875
89	0.031438	0.018	0.982	0.01775	0.0136875
90	0.031419	0.018	0.982	0.01775	0.0136688
91	0.031419	0.017975	0.982025	0.01775	0.0136688
92	0.031481	0.01795	0.98205	0.01775	0.0137313
93	0.031450	0.0179	0.9821	0.01775	0.0137
94	0.031462	0.017925	0.982075	0.017825	0.0136375
95	0.031469	0.017925	0.982075	0.017825	0.0136438
96	0.031469	0.0179	0.9821	0.017825	0.0136438
97	0.031469	0.0179	0.9821	0.017825	0.0136438
98	0.031469	0.0179	0.9821	0.017825	0.0136438
99	0.031569	0.017975	0.982025	0.017875	0.0136937
100	0.031550	0.018025	0.981975	0.017875	0.013675
101	0.031519	0.01795	0.98205	0.017825	0.0136937
102	0.031481	0.017825	0.982175	0.017775	0.0137063
103	0.031506	0.0178	0.9822	0.017775	0.0137313
104	0.031500	0.01785	0.98215	0.017775	0.013725
105	0.031481	0.01785	0.98215	0.0178	0.0136813
106	0.031494	0.0179	0.9821	0.017825	0.0136688
107	0.031469	0.01785	0.98215	0.01775	0.0137188
108	0.031406	0.017775	0.982225	0.017675	0.0137313
109	0.031406	0.0177	0.9823	0.017675	0.0137313
110	0.031413	0.0177	0.9823	0.0177	0.0137125
111	0.031419	0.017725	0.982275	0.017725	0.0136937
112	0.031419	0.017725	0.982275	0.017725	0.0136937
113	0.031425	0.01775	0.98225	0.01775	0.013675
114	0.031425	0.01775	0.98225	0.01775	0.013675
115	0.031425	0.01775	0.98225	0.01775	0.013675
116	0.031425	0.01775	0.98225	0.01775	0.013675
117	0.031425	0.01775	0.98225	0.01775	0.013675
118	0.031425	0.01775	0.98225	0.01775	0.013675
119	0.031425	0.01775	0.98225	0.01775	0.013675
120	0.031425	0.01775	0.98225	0.01775	0.013675
121	0.031425	0.01775	0.98225	0.01775	0.013675
122	0.031425	0.01775	0.98225	0.01775	0.013675
123	0.031425	0.01775	0.98225	0.01775	0.013675
124	0.031425	0.01775	0.98225	0.01775	0.013675
125	0.031425	0.01775	0.98225	0.01775	0.013675
126	0.031425	0.01775	0.98225	0.01775	0.013675
127	0.031425	0.01775	0.98225	0.01775	0.013675
128	0.031425	0.01775	0.98225	0.01775	0.013675
129	0.031425	0.01775	0.98225	0.01775	0.013675
130	0.031425	0.01775	0.98225	0.01775	0.013675
131	0.031425	0.01775	0.98225	0.01775	0.013675
132	0.031425	0.01775	0.98225	0.01775	0.013675
133	0.031425	0.01775	0.98225	0.01775	0.013675
134	0.031425	0.01775	0.98225	0.01775	0.013675
135	0.031425	0.01775	0.98225	0.01775	0.013675
136	0.031425	0.01775	0.98225	0.01775	0.013675
137	0.031425	0.01775	0.98225	0.01775	0.013675
138	0.031425	0.01775	0.98225	0.01775	0.013675
139	0.031425	0.01775	0.98225	0.01775	0.013675
140	0.031425	0.01775	0.98225	0.01775	0.013675
141	0.031425	0.01775	0.98225	0.01775	0.013675
142	0.031425	0.01775	0.98225	0.01775	0.013675
143	0.031425	0.01775	0.98225	0.01775	0.013675
144	0.031425	0.01775	0.98225	0.01775	0.013675
145	0.031425	0.01775	0.98225	0.01775	0.013675
146	0.031425	0.01775	0.98225	0.01775	0.013675
147	0.031425	0.01775	0.98225	0.01775	0.013675
148	0.031425	0.01775	0.98225	0.01775	0.013675
149	0.031425	0.01775	0.98225	0.01775	0.013675
150	0.031425	0.01775	0.98225	0.01775	0.013675
151	0.031425	0.01775	0.98225	0.01775	0.013675
152	0.031425	0.01775	0.98225	0.01775	0.013675
153	0.031425	0.01775	0.98225	0.01775	0.013675
154	0.031425	0.01775	0.98225	0.01775	0.013675
155	0.031425	0.01775	0.98225	0.01775	0.013675
156	0.031425	0.01775	0.98225	0.01775	0.013675
157	0.031425	0.01775	0.98225	0.01775	0.013675
158	0.031425	0.01775	0.98225	0.01775	0.013675
159	0.031425	0.01775	0.98225	0.01775	0.013675
160	0.031425	0.01775	0.98225	0.01775	0.013675
161	0.031425	0.01775	0.98225	0.01775	0.013675
162	0.031425	0.01775	0.98225	0.01775	0.013675
163	0.031425	0.01775	0.98225	0.01775	0.013675
164	0.031425	0.01775	0.98225	0.01775	0.013675
165	0.031425	0.01775	0.98225	0.01775	0.013675
166	0.031425	0.01775	0.98225	0.01775	0.013675
167	0.031425	0.01775	0.98225	0.01775	0.013675
168	0.031425	0.01775	0.98225	0.01775	0.013675
169	0.031425	0.01775	0.98225	0.01775	0.013675
170	0.031425	0.01775	0.98225	0.01775	0.013675
171	0.031425	0.01775	0.98225	0.01775	0.013675
172	0.031425	0.01775	0.98225	0.01775	0.013675
173	0.031425	0.01775	0.98225	0.01775	0.013675
174	0.031425	0.01775	0.98225	0.01775	0.013675
175	0.031425	0.01775	0.98225	0.01775	0.013675
176	0.031425	0.01775	0.98225	0.01775	0.013675
177	0.031425	0.01775	0.98225	0.01775	0.013675
178	0.031425	0.01775	0.98225	0.01775	0.013675
179	0.031425	0.01775	0.98225	0.01775	0.013675
180	0.031425	0.01775	0.98225	0.01775	0.013675
181	0.031425	0.01775	0.98225	0.01775	0.013675
182	0.031425	0.01775	0.98225	0.01775	0.013675
183	0.031425	0.01775	0.98225	0.01775	0.013675
184	0.031425	0.01775	0.98225	0.01775	0.013675
185	0.031425	0.01775	0.98225	0.01775	0.013675
186	0.031425	0.01775	0.98225	0.01775	0.013675
187	0.031425	0.01775	0.98225	0.01775	0.013675
188	0.031425	0.01775	0.98225	0.01775	0.013675
189	0.031425	0.01775	0.98225	0.01775	0.013675
190	0.031425	0.01775	0.98225	0.01775	0.013675
191	0.031425	0.01775	0.98225	0.01775	0.013675
192	0.031425	0.01775	0.98225	0.01775	0.013675
193	0.031425	0.01775	0.98225	0.01775	0.013675
194	0.031425	0.01775	0.98225	0.01775	0.013675
195	0.031425	0.01775	0.98225	0.01775	0.013675
196	0.031425	0.01775	0.98225	0.01775	0.013675
197	0.031425	0.01775	0.98225	0.01775	0.013675
198	0.031425	0.01775	0.98225	0.01775	0.013675
199	0.031425	0.01775	0.98225	0.01775	0.013675
200	0.031425	0.01775	0.98225	0.01775	0.013675
201	0.031425	0.01775	0.98225	0.01775	0.013675
202	0.031425	0.01775	0.98225	0.01775	0.013675
203	0.031425	0.01775	0.98225	0.01775	0.013675
204	0.031425	0.01775	0.98225	0.01775	0.013675
205	0.031425	0.01775	0.98225	0.01775	0.013675
206	0.031425	0.01775	0.98225	0.01775	0.013675
207	0.031425	0.01775	0.98225	0.01775	0.013675
208	0.031425	0.01775	0.98225	0.01775	0.013675
209	0.031425	0.01775	0.98225	0.01775	0.013675
210	0.031425	0.01775	0.98225	0.01775	0.013675
211	0.031425	0.01775	0.98225	0.01775	0.013675
212	0.031425	0.01775	0.98225	0.01775	0.013675
213	0.031425	0.01775	0.98225	0.01775	0.013675
214	0.031425	0.01775	0.98225	0.01775	0.013675
215	0.031425	0.01775	0.98225	0.01775	0.013675
216	0.031425	0.01775	0.98225	0.01775	0.013675
217	0.031425	0.01775	0.98225	0.01775	0.013675
218	0.031425	0.01775	0.98225	0.01775	0.013675
219	0.031425	0.01775	0.98225	0.01775	0.013675
220	0.031425	0.01775	0.98225	0.01775	0.013675
221	0.031425	0.01775	0.98225	0.01775	0.013675
222	0.031425	0.01775	0.98225	0.01775	0.013675
223	0.031425	0.01775	0.98225	0.01775	0.013675
224	0.031425	0.01775	0.98225	0.01775	0.013675
225	0.031425	0.01775	0.98225	0.01775	0.013675
226	0.031425	0.01775	0.98225	0.01775	0.013675
227	0.031425	0.01775	0.98225	0.01775	0.013675
228	0.031425	0.01775	0.98225	0.01775	0.013675
229	0.031425	0.01775	0.98225	0.01775	0.013675
230	0.031425	0.01775	0.98225	0.01775	0.013675
231	0.031425	0.01775	0.98225	0.01775	0.013675
232	0.031425	0.01775	0.98225	0.01775	0.013675
233	0.031425	0.01775	0.98225	0.01775	0.013675
234	0.031425	0.01775	0.98225	0.01775	0.013675
235	0.031425	0.01775	0.98225	0.01775	0.013675
236	0.031425	0.01775	0.98225	0.01775	0.013675
237	0.031425	0.01775	0.98225	0.01775	0.013675
238	0.031425	0.01775	0.98225	0.01775	0.013675
239	0.031425	0.01775	0.98225	0.01775	0.013675
240	0.031425	0.01775	0.98225	0.01775	0.013675
241	0.031425	0.01775	0.98225	0.01775	0.013675
242	0.031425	0.01775	0.98225	0.01775	0.013675
243	0.031425	0.01775	0.98225	0.01775	0.013675
244	0.031425	0.01775	0.98225	0.01775	0.013675
245	0.031425	0.01775	0.98225	0.01775	0.013675
246	0.031425	0.01775	0.98225	0.01775	0.013675
247	0.031425	0.01775	0.98225	0.01775	0.013675
248	0.031425	0.01775	0.98225	0.01775	0.013675
249	0.031425	0.01775	0.98225	0.01775	0.013675
250	0.031425	0.01775	0.98225	0.01775	0.013675
251	0.031425	0.01775	0.98225	0.01775	0.013675
252	0.031425	0.01775	0.98225	0.01775	0.013675
253	0.031425	0.01775	0.98225	0.01775	0.013675
254	0.031425	0.01775	0.98225	0.01775	0.013675
255	0.031425	0.01775	0.98225	0.01775	0.013675
256	0.031425	0.01775	0.98225	0.01775	0.013675
257	0.031425	0.01775	0.98225	0.01775	0.013675
258	0.031425	0.01775	0.98225	0.01775	0.013675
259	0.031425	0.01775	0.98225	0.01775	0.013675
260	0.031425	0.01775	0.98225	0.01775	0.013675
261	0.031425	0.01775	0.98225	0.01775	0.013675
262	0.031425	0.01775	0.98225	0.01775	0.013675
263	0.031425	0.01775	0.98225	0.01775	0.013675
264	0.031425	0.01775	0.98225	0.01775	0.013675
265	0.031425	0.01775	0.98225	0.01775	0.013675
266	0.031425	0.01775	0.98225	0.01775	0.013675
267	0.031425	0.01775	0.98225	0.01775	0.013675
268	0.031425	0.01775	0.98225	0.01775	0.013675
269	0.031425	0.01775	0.98225	0.01775	0.013675
270	0.031425	0.01775	0.98225	0.01775	0.013675
271	0.031425	0.01775	0.98225	0.01775	0.013675
272	0.031425	0.01775	0.98225	0.01775	0.013675
273	0.031425	0.01775	0.98225	0.01775	0.013675
274	0.031425	0.01775	0.98225	0.01775	0.013675
275	0.031425	0.01775	0.98225	0.01775	0.013675
276	0.031425	0.01775	0.98225	0.01775	0.013675
277	0.031425	0.01775	0.98225	0.01775	0.013675
278	0.031425	0.01775	0.98225	0.01775	0.013675
279	0.031425	0.01775	0.98225	0.01775	0.013675
280	0.031425	0.01775	0.98225	0.01775	0.013675
281	0.031425	0.01775	0.98225	0.01775	0.013675
282	0.031425	0.01775	0.98225	0.01775	0.013675
283	0.031425	0.01775	0.98225	0.01775	0.013675
284	0.031425	0.01775	0.98225	0.01775	0.013675
285	0.031425	0.01775	0.98225	0.01775	0.013675
286	0.031425	0.01775	0.98225	0.01775	0.013675
287	0.031425	0.01775	0.98225	0.01775	0.013675
288	0.031425	0.01775	0.98225	0.01775	0.013675
289	0.031425	0.01775	0.98225	0.01775	0.013675
290	0.031425	0.01775	0.98225	0.01775	0.013675
291	0.031425	0.01775	0.98225	0.01775	0.013675
292	0.031425	0.01775	0.98225	0.01775	0.013675
293	0.031425	0.01775	0.98225	0.01775	0.013675
294	0.031425	0.01775	0.98225	0.01775	0.013675
295	0.031425	0.01775	0.98225	0.01775	0.013675
296	0.031425	0.01775	0.98225	0.01775	0.013675
297	0.031425	0.01775	0.98225	0.01775	0.013675
298	0.031425	0.01775	0.98225	0.01775	0.013675
299	0.031425	0.01775	0.98225	0.01775	0.013675
300	0.031425	0.01775	0.98225	0.01775	0.013675
301	0.031425	0.01775	0.98225	0.01775	0.013675
302	0.031425	0.01775	0.98225	0.01775	0.013675
303	0.031425	0.01775	0.98225	0.01775	0.013675
304	0.031425	0.01775	0.98225	0.01775	0.013675
305	0.031425	0.01775	0.98225	0.01775	0.013675
306	0.031425	0.01775	0.98225	0.01775	0.013675
307	0.031425	0.01775	0.98225	0.01775	0.013675
308	0.031425	0.01775	0.98225	0.01775	0.013675
309	0.031425	0.01775	0.98225	0.01775	0.013675
310	0.031425	0.01775	0.98225	0.01775	0.013675
311	0.031425	0.01775	0.98225	0.01775	0.013675
312	0.031425	0.01775	0.98225	0.01775	0.013675
313	0.031425	0.01775	0.98225	0.01775	0.013675
314	0.031425	0.01775	0.98225	0.01775	0.013675
315	0.031425	0.01775	0.98225	0.01775	0.013675
316	0.031425	0.01775	0.98225	0.01775	0.013675
317	0.031425	0.01775	0.98225	0.01775	0.013675
318	0.031425	0.01775	0.98225	0.01775	0.013675
319	0.031425	0.01775	0.98225	0.01775	0.013675
320	0.031425	0.01775	0.98225	0.01775	0.013675
321	0.031425	0.01775	0.98225	0.01775	0.013675
322	0.031425	0.01775	0.98225	0.01775	0.013675
323	0.031425	0.01775	0.98225	0.01775	0.013675
324	0.031425	0.01775	0.98225	0.01775	0.013675
325	0.031425	0.01775	0.98225	0.01775	0.013675
326	0.031425	0.01775	0.98225	0.01775	0.013675
327	0.031425	0.01775	0.98225	0.01775	0.013675
328	0.031425	0.01775	0.98225	0.01775	0.013675
329	0.031425	0.01775	0.98225	0.01775	0.013675
330	0.031425	0.01775	0.98225	0.01775	0.013675
331	0.031425	0.01775	0.98225	0.01775	0.013675
332	0.031425	0.01775	0.98225	0.01775	0.013675
333	0.031425	0.01775	0.98225	0.01775	0.013675
334	0.031425	0.01775	0.98225	0.01775	0.013675
335	0.031425	0.01775	0.98225	0.01775	0.013675
336	0.031425	0.01775	0.98225	0.01775	0.013675
337	0.031425	0.01775	0.98225	0.01775	0.013675
338	0.031425	0.01775	0.98225	0.01775	0.013675
339	0.031425	0.01775	0.98225	0.01775	0.013675
340	0.031425	0.01775	0.98225	0.01775	0.013675
341	0.031425	0.01775	0.98225	0.01775	0.013675
342	0.031425	0.01775	0.98225	0.01775	0.013675
343	0.031425	0.01775	0.98225	0.01775	0.013675
344	0.031425	0.01775	0.98225	0.01775	0.013675
345	0.031425	0.01775	0.98225	0.01775	0.013675
346	0.031425	0.01775	0.98225	0.01775	0.013675
347	0.031425	0.01775	0.98225	0.01775	0.013675
348	0.031425	0.01775	0.98225	0.01775	0.013675
349	0.031425	0.01775	0.98225	0.01775	0.013675
350	0.031425	0.01775	0.98225	0.01775	0.013675
351	0.031425	0.01775	0.98225	0.01775	0.013675
352	0.031425	0.01775	0.98225	0.01775	0.013675
353	0.031425	0.01775	0.98225	0.01775	0.013675
354	0.031425	0.01775	0.98225	0.01775	0.013675
355	0.031425	0.01775	0.98225	0.01775	0.013675
356	0.031425	0.01775	0.98225	0.01775	0.013675
357	0.031425	0.01775	0.98225	0.01775	0.013675
358	0.031425	0.01775	0.98225	0.01775	0.013675
359	0.031425	0.01775	0.98225	0.01775	0.013675
360	0.031425	0.01775	0.98225	0.01775	0.013675
361	0.031425	0.01775	0.98225	0.01775	0.013675
362	0.031425	0.01775	0.98225	0.01775	0.013675
363	0.031425	0.01775	0.98225	0.01775	0.013675
364	0.031425	0.01775	0.98225	0.01775	0.013675
365	0.031425	0.01775	0.98225	0.01775	0.013675
366	0.031425	0.01775	0.98225	0.01775	0.013675
367	0.031425	0.01775	0.98225	0.01775	0.013675
368	0.031425	0.01775	0.98225	0.01775	0.013675
369	0.031425	0.01775	0.98225	0.01775	0.013675
370	0.031425	0.01775	0.98225	0.01775	0.013675
371	0.031425	0.01775	0.98225	0.01775	0.013675
372	0.031425	0.01775	0.98225	0.01775	0.013675
373	0.031425	0.01775	0.98225	0.01775	0.013675
374	0.031425	0.01775	0.98225	0.01775	0.013675
375	0.031425	0.01775	0.98225	0.01775	0.013675
376	0.031425	0.01775	0.98225	0.01775	0.013675
377	0.031425	0.01775	0.98225	0.01775	0.013675
378	0.031425	0.01775	0.98225	0.01775	0.013675
379	0.031425	0.01775	0.98225	0.01775	0.013675
380	0.031425	0.01775	0.98225	0.01775	0.013675
381	0.031425	0.01775	0.98225	0.01775	0.013675
382	0.031425	0.01775	0.98225	0.01775	0.013675
383	0.031425	0.01775	0.98225	0.01775	0.013675
384	0.031425	0.01775	0.98225	0.01775	0.013675
385	0.031425	0.01775	0.98225	0.01775	0.013675
386	0.031425	0.01775	0.98225	0.01775	0.013675
387	0.031425	0.01775	0.98225	0.01775	0.013675
388	0.031425	0.01775	0.98225	0.01775	0.013675
389	0.031425	0.01775	0.98225	0.01775	0.013675
390	0.031425	0.01775	0.98225	0.01775	0.013675
391	0.031425	0.01775	0.98225	0.01775	0.013675
392	0.031425	0.01775	0.98225	0.01775	0.013675
393	0.031425	0.01775	0.98225	0.01775	0.013675
394	0.031425	0.01775	0.98225	0.01775	0.013675
395	0.031425	0.01775	0.98225	0.01775	0.013675
396	0.031425	0.01775	0.98225	0.01775	0.013675
397	0.031425	0.01775	0.98225	0.01775	0.013675
398	0.031425	0.01775	0.98225	0.01775	0.013675
399	0.031425	0.01775	0.98225	0.01775	0.013675
400	0.031425	0.01775	0.98225	0.01775	0.013675
401	0.031425	0.01775	0.98225	0.01775	0.013675
402	0.031425	0.01775	0.98225	0.01775	0.013675
403	0.031425	0.01775	0.98225	0.01775	0.013675
404	0.031425	0.01775	0.98225	0.01775	0.013675
405	0.031425	0.01775	0.98225	0.01775	0.013675
406	0.031425	0.01775	0.98225	0.01775	0.013675
407	0.031425	0.01775	0.98225	0.01775	0.013675
408	0.031425	0.01775	0.98225	0.01775	0.013675
409	0.031425	0.01775	0.98225	0.01775	0.013675
410	0.031425	0.01775	0.98225	0.01775	0.013675
411	0.031425	0.01775	0.98225	0.01775	0.013675
412	0.031425	0.01775	0.98225	0.01775	0.013675
413	0.031425	0.01775	0.98225	0.01775	0.013675
414	0.031425	0.01775	0.98225	0.01775	0.013675
415	0.031425	0.01775	0.98225	0.01775	0.013675
416	0.031425	0.01775	0.98225	0.01775	0.013675
417	0.031425	0.01775	0.98225	0.01775	0.013675
418	0.031425	0.01775	0.98225	0.01775	0.013675
419	0.031425	0.01775	0.98225	0.01775	0.013675
420	0.031425	0.01775	0.98225	0.01775	0.013675
421	0.031425	0.01775	0.98225	0.01775	0.013675
422	0.031425	0.01775	0.98225	0.01775	0.013675
423	0.031425	0.01775	0.98225	0.01775	0.013675
424	0.031425	0.01775	0.98225	0.01775	0.013675
425	0.031425	0.01775	0.98225	0.01775	0.013675
426	0.031425	0.01775	0.98225	0.01775	0.013675
427	0.031425	0.01775	0.98225	0.01775	0.013675
428	0.031425	0.01775	0.98225	0.01775	0.013675
429	0.031425	0.01775	0.98225	0.01775	0.013675
430	0.031425	0.01775	0.98225	0.01775	0.013675
431	0.031425	0.01775	0.98225	0.01775	0.013675
432	0.031425	0.01775	0.98225	0.01775	0.013675
433	0.031425	0.01775	0.98225	0.01775	0.013675
434	0.031425	0.01775	0.98225	0.01775	0.013675
435	0.031425	0.01775	0.98225	0.01775	0.013675
436	0.031425	0.01775	0.98225	0.01775	0.013675
437	0.031425	0.01775	0.98225	0.01775	0.013675
438	0.031425	0.01775	0.98225	0.01775	0.013675
439	0.031425	0.01775	0.98225	0.01775	0.013675
440	0.031425	0.01775	0.98225	0.01775	0.013675
441	0.031425	0.01775	0.98225	0.01775	0.013675
442	0.031425	0.01775	0.98225	0.01775	0.013675
443	0.031425	0.01775	0.98225	0.01775	0.013675
444	0.031425	0.01775	0.98225	0.01775	0.013675
445	0.031425	0.01775	0.98225	0.01775	0.013675
446	0.031425	0.01775	0.98225	0.01775	0.013675
447	0.031425	0.01775	0.98225	0.01775	0.013675
448	0.031425	0.01775	0.98225	0.01775	0.013675
449	0.031425	0.01775	0.98225	0.01775	0.013675
450	0.031425	0.01775	0.98225	0.01775	0.013675
451	0.031425	0.01775	0.98225	0.01775	0.013675
452	0.031425	0.01775	0.98225	0.01775	0.013675
453	0.031425	0.01775	0.98225	0.01775	0.013675
454	0.031425	0.01775	0.98225	0.01775	0.013675
455	0.031425	0.01775	0.98225	0.01775	0.013675
456	0.031425	0.01775	0.98225	0.01775	0.013675
457	0.031425	0.01775	0.98225	0.01775	0.013675
458	0.031425	0.01775	0.98225	0.01775	0.013675
459	0.031425	0.01775	0.98225	0.01775	0.013675
460	0.031425	0.01775	0.98225	0.01775	0.013675
461	0.031425	0.01775	0.98225	0.01775	0.013675
462	0.031425	0.01775	0.98225	0.01775	0.013675
463	0.031425	0.01775	0.98225	0.01775	0.013675
464	0.031425	0.01775	0.98225	0.01775	0.013675
465	0.031425	0.01775	0.98225	0.01775	0.013675
466	0.031425	0.01775	0.98225	0.01775	0.013675
467	0.031425	0.01775	0.98225	0.01775	0.013675
468	0.031425	0.01775	0.98225	0.01775	0.013675
469	0.031425	0.01775	0.98225	0.01775	0.013675
470	0.031425	0.01775	0.98225	0.01775	0.013675
471	0.031425	0.01775	0.98225	0.01775	0.013675
472	0.031425	0.01775	0.98225	0.01775	0.013675
473	0.031425	0.01775	0.98225	0.01775	0.013675
474	0.031425	0.01775	0.98225	0.01775	0.013675
475	0.031425	0.01775	0.98225	0.01775	0.013675
476	0.031425	0.01775	0.98225	0.01775	0.013675
477	0.031425	0.01775	0.98225	0.01775	0.013675
478	0.031425	0.01775	0.98225	0.01775	0.013675
479	0.031425	0.01775	0.98225	0.01775	0.013675
480	0.031425	0.01775	0.98225	0.01775	0.013675
481	0.031425	0.01775	0.98225	0.01775	0.013675
482	0.031425	0.01775	0.98225	0.01775	0.013675
483	0.031425	0.01775	0.98225	0.01775	0.013675
484	0.031425	0.01775	0.98225	0.01775	0.013675
485	0.031425	0.01775	0.98225	0.01775	0.013675
486	0.031425	0.01775	0.98225	0.01775	0.013675
487	0.031425	0.01775	0.98225	0.01775	0.013675
488	0.031425	0.01775	0.98225	0.01775	0.013675
489	0.031425	0.01775	0.98225	0.01775	0.013675
490	0.031425	0.01775	0.98225	0.01775	0.013675
491	0.031425	0.01775	0.98225	0.01775	0.013675
492	0.031425	0.01775	0.98225	0.01775	0.013675
493	0.031425	0.01775	0.98225	0.01775	0.013675
494	0.031425	0.01775	0.98225	0.01775	0.013675
495	0.031425	0.01775	0.98225	0.01775	0.013675
496	0.031425	0.01775	0.98225	0.01775	0.013675
497	0.031425	0.01775	0.98225	0.01775	0.013675
498	0.031425	0.01775	0.98225	0.01775	0.013675
499	0.031425	0.01775	0.98225	0.01775	0.013675
500	0.031425	0.01775	0.98225	0.01775	0.013675
501	0.031425	0.01775	0.98225	0.01775	0.013675
502	0.031425	0.01775	0.98225	0.01775	0.013675
503	0.031425	0.01775	0.98225	0.01775	0.013675
504	0.031425	0.01775	0.98225	0.01775	0.013675
505	0.031425	0.01775	0.98225	0.01775	0.013675
506	0.031425	0.01775	0.98225	0.01775	0.013675
507	0.031425	0.01775	0.98225	0.01775	0.013675
508	0.031425	0.01775	0.98225	0.01775	0.013675
509	0.031425	0.01775	0.98225	0.01775	0.013675
510	0.031425	0.01775	0.98225	0.01775	0.013675
511	0.031425	0.01775	0.98225	0.01775	0.013675
512	0.031425	0.01775	0.98225	0.01775	0.013675
513	0.031425	0.01775	0.98225	0.01775	0.013675
514	0.031425	0.01775	0.98225	0.01775	0.013675
515	0.031425	0.01775	0.98225	0.01775	0.013675
516	0.031425	0.01775	0.98225	0.01775	0.013675
517	0.031425	0.01775	0.98225	0.01775	0.013675
518	0.031425	0.01775	0.98225	0.01775	0.013675
519	0.031425	0.01775	0.98225	0.01775	0.013675
520	0.031425	0.01775	0.98225	0.01775	0.013675
521	0.031425	0.01775	0.98225	0.01775	0.013675
522	0.031425	0.01775	0.98225	0.01775	0.013675
523	0.031425	0.01775	0.98225	0.01775	0.013675
524	0.031425	0.01775	0.98225	0.01775	0.013675
525	0.031425	0.01775	0.98225	0.01775	0.013675
526	0.031425	0.01775	0.98225	0.01775	0.013675
527	0.031425	0.01775	0.98225	0.01775	0.013675
528	0.031425	0.01775	0.98225	0.01775	0.013675
529	0.031425	0.01775	0.98225	0.01775	0.013675
530	0.031425	0.01775	0.98225	0.01775	0.013675
531	0.031425	0.01775	0.98225	0.01775	0.013675
532	0.031425	0.01775	0.98225	0.01775	0.013675
533	0.031425	0.01775	0.98225	0.01775	0.013675
534	0.031425	0.01775	0.98225	0.01775	0.013675
535	0.031425	0.01775	0.98225	0.01775	0.013675
536	0.031425	0.01775	0.98225	0.01775	0.013675
537	0.031425	0.01775	0.98225	0.01775	0.013675
538	0.031425	0.01775	0.98225	0.01775	0.013675
539	0.031425	0.01775	0.98225	0.01775	0.013675
540	0.031425	0.01775	0.98225	0.01775	0.013675
541	0.031425	0.01775	0.98225	0.01775	0.013675
542	0.031425	0.01775	0.98225	0.01775	0.013675
543	0.031425	0.01775	0.98225	0.01775	0.013675
544	0.031425	0.01775	0.98225	0.01775	0.013675
545	0.031425	0.01775	0.98225	0.01775	0.013675
546	0.031425	0.01775	0.98225	0.01775	0.013675
547	0.031425	0.01775	0.98225	0.01775	0.013675
548	0.031425	0.01775	0.98225	0.01775	0.013675
549	0.031425	0.01775	0.98225	0.01775	0.013675
550	0.031425	0.01775	0.98225	0.01775	0.013675
551	0.031425	0.01775	0.98225	0.01775	0.013675
552	0.031425	0.01775	0.98225	0.01775	0.013675
553	0.031425	0.01775	0.98225	0.01775	0.013675
554	0.031425	0.01775	0.98225	0.01775	0.013675
555	0.031425	0.01775	0.98225	0.01775	0.013675
556	0.031425	0.01775	0.98225	0.01775	0.013675
557	0.031425	0.01775	0.98225	0.01775	0.013675
558	0.031425	0.01775	0.98225	0.01775	0.013675
559	0.031425	0.01775	0.98225	0.01775	0.013675
560	0.031425	0.01775	0.98225	0.01775	0.013675
561	0.031425	0.01775	0.98225	0.01775	0.013675
562	0.031425	0.01775	0.98225	0.01775	0.013675
563	0.031425	0.01775	0.98225	0.01775	0.013675
564	0.031425	0.01775	0.98225	0.01775	0.013675
565	0.031425	0.01775	0.98225	0.01775	0.013675
566	0.031425	0.01775	0.98225	0.01775	0.013675
567	0.031425	0.01775	0.98225	0.01775	0.013675
568	0.031425	0.01775	0.98225	0.01775	0.013675
569	0.031425	0.01775	0.98225	0.01775	0.013675
570	0.031425	0.01775	0.98225	0.01775	0.013675
571	0.031425	0.01775	0.98225	0.01775	0.013675
572	0.031425	0.01775	0.98225	0.01775	0.013675
573	0.031425	0.01775	0.98225	0.01775	0.013675
574	0.031425	0.01775	0.98225	0.01775	0.013675
575	0.031425	0.01775	0.98225	0.01775	0.013675
576	0.031425	0.01775	0.98225	0.01775	0.013675
577	0.031425	0.01775	0.98225	0.01775	0.013675
578	0.031425	0.01775	0.98225	0.01775	0.013675
579	0.031425	0.01775	0.98225	0.01775	0.013675
580	0.031425	0.01775	0.98225	0.01775	0.013675
581	0.031425	0.01775	0.98225	0.01775	0.013675
582	0.031425	0.01775	0.98225	0.01775	0.013675
583	0.031425	0.01775	0.98225	0.01775	0.013675
584	0.031425	0.01775	0.98225	0.01775	0.013675
585	0.031425	0.01775	0.98225	0.01775	0.013675
586	0.031425	0.01775	0.98225	0.01775	0.013675
587	0.031425	0.01775	0.98225	0.01775	0.013675
588	0.031425	0.01775	0.98225	0.01775	0.013675
589	0.031425	0.01775	0.98225	0.01775	0.013675
590	0.031425	0.01775	0.98225	0.01775	0.013675
591	0.031425	0.01775	0.98225	0.01775	0.013675
592	0.031425	0.01775	0.98225	0.01775	0.013675
593	0.031425	0.01775	0.98225	0.01775	0.013675
594	0.031425	0.01775	0.98225	0.01775	0.013675
595	0.031425	0.01775	0.98225	0.01775	0.013675
596	0.031425	0.01775	0.98225	0.01775	0.013675
597	0.031425	0.01775	0.98225	0.01775	0.013675
598	0.031425	0.01775	0.98225	0.01775	0.013675
599	0.031425	0.01775	0.98225	0.01775	0.013675
600	0.031425	0.01775	0.98225	0.01775	0.013675
601	0.031425	0.01775	0.98225	0.01775	0.013675
602	0.031425	0.01775	0.98225	0.01775	0.013675
603	0.031425	0.01775	0.98225	0.01775	0.013675
604	0.031425	0.01775	0.98225	0.01775	0.013675
605	0.031425	0.01775	0.98225	0.01775	0.013675
606	0.031425	0.01775	0.98225	0.01775	0.013675
607	0.031425	0.01775	0.98225	0.01775	0.013675
608	0.031425	0.01775	0.98225	0.01775	0.013675
609	0.031425	0.01775	0.98225	0.01775	0.013675
610	0.031425	0.01775	0.98225	0.01775	0.013675
611	0.031425	0.01775	0.98225	0.01775	0.013675
612	0.031425	0.01775	0.98225	0.01775	0.013675
613	0.031425	0.01775	0.98225	0.01775	0.013675
614	0.031425	0.01775	0.98225	0.01775	0.013675
615	0.031425	0.01775	0.98225	0.01775	0.013675
616	0.031425	0.01775	0.98225	0.01775	0.013675
617	0.031425	0.01775	0.98225	0.01775	0.013675
618	0.031425	0.01775	0.98225	0.01775	0.013675
619	0.031425	0.01775	0.98225	0.01775	0.013675
620	0.031425	0.01775	0.98225	0.01775	0.013675
621	0.031425	0.01775	0.98225	0.01775	0.013675
622	0.031425	0.01775	0.98225	0.01775	0.013675
623	0.031425	0.01775	0.98225	0.01775	0.013675
624	0.031425	0.01775	0.98225	0.01775	0.013675
625	0.031425	0.01775	0.98225	0.01775	0.013675
626	0.031425	0.01775	0.98225	0.01775	0.013675
627	0.031425	0.01775	0.98225	0.01775	0.013675
628	0.031425	0.01775	0.98225	0.01775	0.013675
629	0.031425	0.01775	0.98225	0.01775	0.013675
630	0.031425	0.01775	0.98225	0.01775	0.013675
631	0.031425	0.01775	0.98225	0.01775	0.013675
632	0.031425	0.01775	0.98225	0.01775	0.013675
633	0.031425	0.01775	0.98225	0.01775	0.013675
634	0.031425	0.01775	0.98225	0.01775	0.013675
635	0.031425	0.01775	0.98225	0.01775	0.013675
636	0.031425	0.01775	0.98225	0.01775	0.013675
637	0.031425	0.01775	0.98225	0.01775	0.013675
638	0.031425	0.01775	0.98225	0.01775	0.013675
639	0.031425	0.01775	0.98225	0.01775	0.013675
640	0.031425	0.01775	0.98225	0.01775	0.013675
641	0.031425	0.01775	0.98225	0.01775	0.013675
642	0.031425	0.01775	0.98225	0.01775	0.013675
643	0.031425	0.01775	0.98225	0.01775	0.013675
644	0.031425	0.01775	0.98225	0.01775	0.013675
645	0.031425	0.01775	0.98225	0.01775	0.013675
646	0.031425	0.01775	0.98225	0.01775	0.013675
647	0.031425	0.01775	0.98225	0.01775	0.013675
648	0.031425	0.01775	0.98225	0.01775	0.013675
649	0.031425	0.01775	0.98225	0.01775	0.013675
650	0.031425	0.01775	0.98225	0.01775	0.013675
651	0.031425	0.01775	0.98225	0.01775	0.013675
652	0.031425	0.01775	0.98225	0.01775	0.013675
653	0.031425	0.01775	0.98225	0.01775	0.013675
654	0.031425	0.01775	0.98225	0.01775	0.013675
655	0.031425	0.01775	0.98225	0.01775	0.013675
656	0.031425	0.01775	0.98225	0.01775	0.013675
657	0.031425	0.01775	0.98225	0.01775	0.013675
658	0.031425	0.01775	0.98225	0.01775	0.013675
659	0.031425	0.01775	0.98225	0.01775	0.013675
660	0.031425	0.01775	0.98225	0.01775	0.013675
661	0.031425	0.01775	0.98225	0.01775	0.013675
662	0.031425	0.01775	0.98225	0.01775	0.013675
663	0.031425	0.01775	0.98225	0.01775	0.013675
664	0.031425	0.01775	0.98225	0.01775	0.013675
665	0.031425	0.01775	0.98225	0.01775	0.013675
666	0.031425	0.01775	0.98225	0.01775	0.013675
667	0.031425	0.01775	0.98225	0.01775	0.013675
668	0.031425	0.01775	0.98225	0.01775	0.013675
669	0.031425	0.01775	0.98225	0.01775	0.013675
670	0.031425	0.01775	0.98225	0.01775	0.013675
671	0.031425	0.01775	0.98225	0.01775	0.013675
672	0.031425	0.01775	0.98225	0.01775	0.013675
673	0.031425	0.01775	0.98225	0.01775	0.013675
674	0.031425	0.01775	0.98225	0.01775	0.013675
675	0.031425	0.01775	0.98225	0.01775	0.013675
676	0.031425	0.01775	0.98225	0.01775	0.013675
677	0.031425	0.01775	0.98225	0.01775	0.013675
678	0.031425	0.01775	0.98225	0.01775	0.013675
679	0.031425	0.01775	0.98225	0.01775	0.013675
680	0.031425	0.01775	0.98225	0.01775	0.013675
681	0.031425	0.01775	0.98225	0.01775	0.013675
682	0.031425	0.01775	0.98225	0.01775	0.013675
683	0.031425	0.01775	0.98225	0.01775	0.013675
684	0.031425	0.01775	0.98225	0.01775	0.013675
685	0.031425	0.01775	0.98225	0.01775	0.013675
686	0.031425	0.01775	0.98225	0.01775	0.013675
687	0.031425	0.01775	0.98225	0.01775	0.013675
688	0.031425	0.01775	0.98225	0.01775	0.013675
689	0.031425	0.01775	0.98225	0.01775	0.013675
690	0.031425	0.01775	0.98225	0.01775	0.013675
691	0.031425	0.01775	0.98225	0.01775	0.013675
692	0.031425	0.01775	0.98225	0.01775	0.013675
693	0.031425	0.01775	0.98225	0.01775	0.013675
694	0.031425	0.01775	0.98225	0.01775	0.013675
695	0.031425	0.01775	0.98225	0.01775	0.013675
696	0.031425	0.01775	0.98225	0.01775	0.013675
697	0.031425	0.01775	0.98225	0.01775	0.013675
698	0.031425	0.01775	0.98225	0.01775	0.013675
699	0.031425	0.01775	0.98225	0.01775	0.013675
700	0.031425	0.01775	0.98225	0.01775	0.013675
701	0.031425	0.01775	0.98225	0.01775	0.013675
702	0.031425	0.01775	0.98225	0.01775	0.013675
703	0.031425	0.01775	0.98225	0.01775	0.013675
704	0.031425	0.01775	0.98225	0.01775	0.013675
705	0.031425	0.01775	0.98225	0.01775	0.013675
706	0.031425	0.01775	0.98225	0.01775	0.013675
707	0.031425	0.01775	0.98225	0.01775	0.013675
708	0.031425	0.01775	0.98225	0.01775	0.013675
709	0.031425	0.01775	0.98225	0.01775	0.013675
710	0.031425	0.01775	0.98225	0.01775	0.013675
711	0.031425	0.01775	0.98225	0.01775	0.013675
712	0.031425	0.01775	0.98225	0.01775	0.013675
713	0.031425	0.01775	0.98225	0.01775	0.013675
714	0.031425	0.01775	0.98225	0.01775	0.013675
715	0.031425	0.01775	0.98225	0.01775	0.013675
716	0.031425	0.01775	0.98225	0.01775	0.013675
717	0.031425	0.01775	0.98225	0.01775	0.013675
718	0.031425	0.01775	0.98225	0.01775	0.013675
719	0.031425	0.01775	0.98225	0.01775	0.013675
720	0.031425	0.01775	0.98225	0.01775	0.013675
721	0.031425	0.01775	0.98225	0.01775	0.013675
722	0.031425	0.01775	0.98225	0.01775	0.013675
723	0.031425	0.01775	0.98225	0.01775	0.013675
724	0.031425	0.01775	0.98225	0.01775	0.013675
725	0.031425	0.01775	0.98225	0.01775	0.013675
726	0.031425	0.01775	0.98225	0.01775	0.013675
727	0.031425	0.01775	0.98225	0.01775	0.013675
728	0.031425	0.01775	0.98225	0.01775	0.013675
729	0.031425	0.01775	0.98225	0.01775	0.013675
730	0.031425	0.01775	0.98225	0.01775	0.013675
731	0.031425	0.01775	0.98225	0.01775	0.013675
732	0.031425	0.01775	0.98225	0.01775	0.013675
733	0.031425	0.01775	0.98225	0.01775	0.013675
734	0.031425	0.01775	0.98225	0.01775	0.013675
735	0.031425	0.01775	0.98225	0.01775	0.013675
736	0.031425	0.01775	0.98225	0.01775	0.013675
737	0.031425	0.01775	0.98225	0.01775	0.013675
738	0.031425	0.01775	0.98225	0.01775	0.013675
739	0.031425	0.01775	0.98225	0.01775	0.013675
740	0.031425	0.01775	0.98225	0.01775	0.013675
741	0.031425	0.01775	0.98225	0.01775	0.013675
742	0.031425	0.01775	0.98225	0.01775	0.013675
743	0.031425	0.01775	0.98225	0.01775	0.013675
744	0.031425	0.01775	0.98225	0.01775	0.013675
745	0.031425	0.01775	0.98225	0.01775	0.013675
746	0.031425	0.01775	0.98225	0.01775	0.013675
747	0.031425	0.01775	0.98225	0.01775	0.013675
748	0.031425	0.01775	0.98225	0.01775	0.013675
749	0.031425	0.01775	0.98225	0.01775	0.013675
750	0.031425	0.01775	0.98225	0.01775	0.013675
751	0.031425	0.01775	0.98225	0.01775	0.013675
752	0.031425	0.01775	0.98225	0.01775	0.013675
753	0.031425	0.01775	0.98225	0.01775	0.013675
754	0.031425	0.01775	0.98225	0.01775	0.013675
755	0.031425	0.01775	0.98225	0.01775	0.013675
756	0.031425	0.01775	0.98225	0.01775	0.013675
757	0.031425	0.01775	0.98225	0.01775	0.013675
758	0.031425	0.01775	0.98225	0.01775	0.013675
759	0.031425	0.01775	0.98225	0.01775	0.013675
760	0.031425	0.01775	0.98225	0.01775	0.013675
761	0.031425	0.01775	0.98225	0.01775	0.013675
762	0.031425	0.01775	0.98225	0.01775	0.013675
763	0.031425	0.01775	0.98225	0.01775	0.013675
764	0.031425	0.01775	0.98225	0.01775	0.013675
765	0.031425	0.01775	0.98225	0.01775	0.013675
766	0.031425	0.01775	0.98225	0.01775	0.013675
767	0.031425	0.01775	0.98225	0.01775	0.013675
768	0.031425	0.01775	0.98225	0.01775	0.013675
769	0.031425	0.01775	0.98225	0.01775	0.013675
770	0.031425	0.01775	0.98225	0.01775	0.013675
771	0.031425	0.01775	0.98225	0.01775	0.013675
772	0.031425	0.01775	0.98225	0.01775	0.013675
773	0.031425	0.01775	0.98225	0.01775	0.013675
774	0.031425	0.01775	0.98225	0.01775	0.013675
775	0.031425	0.01775	0.98225	0.01775	0.013675
776	0.031425	0.01775	0.98225	0.01775	0.013675
777	0.031425	0.01775	0.98225	0.01775	0.013675
778	0.031425	0.01775	0.98225	0.01775	0.013675
779	0.031425	0.01775	0.98225	0.01775	0.013675
780	0.031425	0.01775	0.98225	0.01775	0.013675
781	0.031425	0.01775	0.98225	0.01775	0.013675
782	0.031425	0.01775	0.98225	0.01775	0.013675
783	0.031425	0.01775	0.98225	0.01775	0.013675
784	0.031425	0.01775	0.98225	0.01775	0.013675
785	0.031425	0.01775	0.98225	0.01775	0.013675
786	0.031425	0.01775	0.98225	0.01775	0.013675
787	0.031425	0.01775	0.98225	0.01775	0.013675
788	0.031425	0.01775	0.98225	0.01775	0.013675
789	0.031425	0.01775	0.98225	0.01775	0.013675
790	0.031425	0.01775	0.98225	0.01775	0.013675
791	0.031425	0.01775	0.98225	0.01775	0.013675
792	0.031425	0.01775	0.98225	0.01775	0.013675
793	0.031425	0.01775	0.98225	0.01775	0.013675
794	0.031425	0.01775	0.98225	0.01775	0.013675
795	0.031425	0.01775	0.98225	0.01775	0.013675
796	0.031425	0.01775	0.98225	0.01775	0.013675
797	0.031425	0.01775	0.98225	0.01775	0.013675
798	0.031425	0.01775	0.98225	0.01775	0.013675
799	0.031425	0.01775	0.98225	0.01775	0.013675
800	0.031425	0.01775	0.98225	0.01775	0.013675
801	0.031425	0.01775	0.98225	0.01775	0.013675
802	0.031425	0.01775	0.98225	0.01775	0.013675
803	0.031425	0.01775	0.98225	0.01775	0.013675
804	0.031425	0.01775	0.98225	0.01775	0.013675
805	0.031425	0.01775	0.98225	0.01775	0.013675
806	0.031425	0.01775	0.98225	0.01775	0.013675
807	0.031425	0.01775	0.98225	0.01775	0.013675
808	0.031425	0.01775	0.98225	0.01775	0.013675
809	0.031425	0.01775	0.98225	0.01775	0.013675
810	0.031425	0.01775	0.98225	0.01775	0.013675
811	0.031425	0.01775	0.98225	0.01775	0.013675
812	0.031425	0.01775	0.98225	0.01775	0.013675
813	0.031425	0.01775	0.98225	0.01775	0.013675
814	0.031425	0.01775	0.98225	0.01775	0.013675
815	0.031425	0.01775	0.98225	0.01775	0.013675
816	0.031425	0.01775	0.98225	0.01775	0.013675
817	0.031425	0.01775	0.98225	0.01775	0.013675
818	0.031425	0.01775	0.98225	0.01775	0.013675
819	0.031425	0.01775	0.98225	0.01775	0.013675
820	0.031425	0.01775	0.98225	0.01775	0.013675
821	0.031425	0.01775	0.98225	0.01775	0.013675
822	0.031425	0.01775	0.98225	0.01775	0.013675
823	0.031425	0.01775	0.98225	0.01775	0.013675
824	0.031425	0.01775	0.98225	0.01775	0.013675
825	0.031425	0.01775	0.98225	0.01775	0.013675
826	0.031425	0.01775	0.98225	0.01775	0.013675
827	0.031425	0.01775	0.98225	0.01775	0.013675
828	0.031425	0.01775	0.98225	0.01775	0.013675
829	0.031425	0.01775	0.98225	0.01775	0.013675
830	0.031425	0.01775	0.98225	0.01775	0.013675
831	0.031425	0.01775	0.98225	0.01775	0.013675
832	0.031425	0.01775	0.98225	0.01775	0.013675
833	0.031425	0.01775	0.98225	0.01775	0.013675
834	0.031425	0.01775	0.98225	0.01775	0.013675
835	0.031425	0.01775	0.98225	0.01775	0.013675
836	0.031425	0.01775	0.98225	0.01775	0.013675
837	0.031425	0.01775	0.98225	0.01775	0.013675
838	0.031425	0.01775	0.98225	0.01775	0.013675
839	0.031425	0.01775	0.98225	0.01775	0.013675
840	0.031425	0.01775	0.98225	0.01775	0.013675
841	0.031425	0.01775	0.98225	0.01775	0.013675
842	0.031425	0.01775	0.98225	0.01775	0.013675
843	0.031425	0.01775	0.98225	0.01775	0.013675
844	0.031425	0.01775	0.98225	0.01775	0.013675
845	0.031425	0.01775	0.98225	0.01775	0.013675
846	0.031425	0.01775	0.98225	0.01775	0.013675
847	0.031425	0.01775	0.98225	0.01775	0.013675
848	0.031425	0.01775	0.98225	0.01775	0.013675
849	0.031425	0.01775	0.98225	0.01775	0.013675
850	0.031425	0.01775	0.98225	0.01775	0.013675
851	0.031425	0.01775	0.98225	0.01775	0.013675
852	0.031425	0.01775	0.98225	0.01775	0.013675
853	0.031425	0.01775	0.98225	0.01775	0.013675
854	0.031425	0.01775	0.98225	0.01775	0.013675
855	0.031425	0.01775	0.98225	0.01775	0.013675
856	0.031425	0.01775	0.98225	0.01775	0.013675
857	0.031425	0.01775	0.98225	0.01775	0.013675
858	0.031425	0.01775	0.98225	0.01775	0.013675
859	0.031425	0.01775	0.98225	0.01775	0.013675
860	0.031425	0.01775	0.98225	0.01775	0.013675
861	0.031425	0.01775	0.98225	0.01775	0.013675
862	0.031425	0.01775	0.98225	0.01775	0.013675
863	0.031425	0.01775	0.98225	0.01775	0.013675
864	0.031425	0.01775	0.98225	0.01775	0.013675
865	0.031425	0.01775	0.98225	0.01775	0.013675
866	0.031425	0.01775	0.98225	0.01775	0.013675
867	0.031425	0.01775	0.98225	0.01775	0.013675
868	0.031425	0.01775	0.98225	0.01775	0.013675
869	0.031425	0.01775	0.98225	0.01775	0.013675
870	0.031425	0.01775	0.98225	0.01775	0.013675
871	0.031425	0.01775	0.98225	0.01775	0.013675
872	0.031425	0.01775	0.98225	0.01775	0.013675
873	0.031425	0.01775	0.98225	0.01775	0.013675
874	0.031425	0.01775	0.98225	0.01775	0.013675
875	0.031425	0.01775	0.98225	0.01775	0.013675
876	0.031425	0.01775	0.98225	0.01775	0.013675
877	0.031425	0.01775	0.98225	0.01775	0.013675
878	0.031425	0.01775	0.98225	0.01775	0.013675
879	0.031425	0.01775	0.98225	0.01775	0.013675
880	0.031425	0.01775	0.98225	0.01775	0.013675
881	0.031425	0.01775	0.98225	0.01775	0.013675
882	0.031425	0.01775	0.98225	0.01775	0.013675
883	0.031425	0.01775	0.98225	0.01775	0.013675
884	0.031425	0.01775	0.98225	0.01775	0.013675
885	0.031425	0.01775	0.98225	0.01775	0.013675
886	0.031425	0.01775	0.98225	0.01775	0.013675
887	0.031425	0.01775	0.98225	0.01775	0.013675
888	0.031425	0.01775	0.98225	0.01775	0.013675
889	0.031425	0.01775	0.98225	0.01775	0.013675
890	0.031425	0.01775	0.98225	0.01775	0.013675
891	0.031425	0.01775	0.98225	0.01775	0.013675
892	0.031425	0.01775	0.98225	0.01775	0.013675
893	0.031425	0.01775	0.98225	0.01775	0.013675
894	0.031425	0.01775	0.98225	0.01775	0.013675
895	0.031425	0.01775	0.98225	0.01775	0.013675
896	0.031425	0.01775	0.98225	0.01775	0.013675
897	0.031425	0.01775	0.98225	0.01775	0.013675
898	0.031425	0.01775	0.98225	0.01775	0.013675
899	0.031425	0.01775	0.98225	0.01775	0.013675
900	0.031425	0.01775	0.98225	0.01775	0.013675
901	0.031425	0.01775	0.98225	0.01775	0.013675
902	0.031425	0.01775	0.98225	0.01775	0.013675
903	0.031425	0.01775	0.98225	0.01775	0.013675
904	0.031425	0.01775	0.98225	0.01775	0.013675
905	0.031425	0.01775	0.98225	0.01775	0.013675
906	0.031425	0.01775	0.98225	0.01775	0.013675
907	0.031425	0.01775	0.98225	0.01775	0.013675
908	0.031425	0.01775	0.98225	0.01775	0.013675
909	0.031425	0.01775	0.98225	0.01775	0.013675
910	0.031425	0.01775	0.98225	0.01775	0.013675
911	0.031425	0.01775	0.98225	0.01775	0.013675
912	0.031425	0.01775	0.98225	0.01775	0.013675
913	0.031425	0.01775	0.98225	0.01775	0.013675
914	0.031425	0.01775	0.98225	0.01775	0.013675
915	0.031425	0.01775	0.98225	0.01775	0.013675
916	0.031425	0.01775	0.98225	0.01775	0.013675
917	0.031425	0.01775	0.98225	0.01775	0.013675
918	0.031425	0.01775	0.98225	0.01775	0.013675
919	0.031425	0.01775	0.98225	0.01775	0.013675
920	0.031425	0.01775	0.98225	0.01775	0.013675
921	0.031425	0.01775	0.98225	0.01775	0.013675
922	0.031425	0.01775	0.98225	0.01775	0.013675
923	0.031425	0.01775	0.98225	0.01775	0.013675
924	0.031425	0.01775	0.98225	0.01775	0.013675
925	0.031425	0.01775	0.98225	0.01775	0.013675
926	0.031425	0.01775	0.98225	0.01775	0.013675
927	0.031425	0.01775	0.98225	0.01775	0.013675
928	0.031425	0.01775	0.98225	0.01775	0.013675
929	0.031425	0.01775	0.98225	0.01775	0.013675
930	0.031425	0.01775	0.98225	0.01775	0.013675
931	0.031425	0.01775	0.98225	0.01775	0.013675
932	0.031425	0.01775	0.98225	0.01775	0.013675
933	0.031425	0.01775	0.98225	0.01775	0.013675
934	0.031425	0.01775	0.98225	0.01775	0.013675
935	0.031425	0.01775	0.98225	0.01775	0.013675
936	0.031425	0.01775	0.98225	0.01775	0.013675
937	0.031425	0.01775	0.98225	0.01775	0.013675
938	0.031425	0.01775	0.98225	0.01775	0.013675
939	0.031425	0.01775	0.98225	0.01775	0.013675
940	0.031425	0.01775	0.98225	0.01775	0.013675
941	0.031425	0.01775	0.98225	0.01775	0.013675
942	0.031425	0.01775	0.98225	0.01775	0.013675
943	0.031425	0.01775	0.98225	0.01775	0.013675
944	0.031425	0.01775	0.98225	0.01775	0.013675
945	0.031425	0.01775	0.98225	0.01775	0.013675
946	0.031425	0.01775	0.98225	0.01775	0.013675
947	0.031425	0.01775	0.98225	0.01775	0.013675
948	0.031425	0.01775	0.98225	0.01775	0.013675
949	0.031425	0.01775	0.98225	0.01775	0.013675
950	0.031425	0.01775	0.98225	0.01775	0.013675
951	0.031425	0.01775	0.98225	0.01775	0.013675
952	0.031425	0.01775	0.98225	0.01775	0.013675
953	0.031425	0.01775	0.98225	0.01775	0.013675
954	0.031425	0.01775	0.98225	0.01775	0.013675
955	0.031425	0.01775	0.98225	0.01775	0.013675
956	0.031425	0.01775	0.98225	0.01775	0.013675
957	0.031425	0.01775	0.98225	0.01775	0.013675
958	0.031425	0.01775	0.98225	0.01775	0.013675
959	0.031425	0.01775	0.98225	0.01775	0.013675
960	0.031425	0.01775	0.98225	0.01775	0.013675
961	0.031425	0.01775	0.98225	0.01775	0.013675
962	0.031425	0.01775	0.98225	0.01775	0.013675
963	0.031425	0.01775	0.98225	0.01775	0.013675
964	0.031425	0.01775	0.98225	0.01775	0.013675
965	0.031425	0.01775	0.98225	0.01775	0.013675
966	0.031425	0.01775	0.98225	0.01775	0.013675
967	0.031425	0.01775	0.98225	0.01775	0.013675
968	0.031425	0.01775	0.98225	0.01775	0.013675
969	0.031425	0.01775	0.98225	0.01775	0.013675
970	0.031425	0.01775	0.98225	0.01775	0.013675
971	0.031425	0.01775	0.98225	0.01775	0.013675
972	0.031425	0.01775	0.98225	0.01775	0.013675
973	0.031425	0.01775	0.98225	0.01775	0.013675
974	0.031425	0.01775	0.98225	0.01775	0.013675
975	0.031425	0.01775	0.98225	0.01775	0.013675
976	0.031425	0.01775	0.98225	0.01775	0.013675
977	0.031425	0.01775	0.98225	0.01775	0.013675
978	0.031425	0.01775	0.98225	0.01775	0.013675
979	0.031425	0.01775	0.98225	0.01775	0.013675
980	0.031425	0.01775	0.98225	0.01775	0.013675
981	0.031425	0.01775	0.98225	0.01775	0.013675
982	0.031425	0.01775	0.98225	0.01775	0.013675
983	0.031425	0.01775	0.98225	0.01775	0.013675
984	0.031425	0.01775	0.98225	0.01775	0.013675
985	0.031425	0.01775	0.98225	0.01775	0.013675
986	0.031425	0.01775	0.98225	0.01775	0.013675
987	0.031425	0.01775	0.98225	0.01775	0.013675
988	0.031425	0.01775	0.98225	0.01775	0.013675
989	0.031425	0.01775	0.98225	0.01775	0.013675
990	0.031425	0.01775	0.98225	0.01775	0.013675
991	0.031425	0.01775	0.98225	0.01775	0.013675
992	0.031425	0.01775	0.98225	0.01775	0.013675
993	0.031425	0.01775	0.98225	0.01775	0.013675
994	0.031425	0.01775	0.98225	0.01775	0.013675
995	0.031425	0.01775	0.98225	0.01775	0.013675
996	0.031425	0.01775	0.98225	0.01775	0.013675
997	0.031425	0.01775	0.98225	0.01775	0.013675
998	0.031425	0.01775	0.98225	0.01775	0.013675
999	0.031425	0.01775	0.98225	0.01775	0.013675
1000	0.031425	0.01775	0.98225	0.01775	0.013675
1001	0.031425	0.01775	0.98225	0.01775	0.013675
1002	0.031425	0.01775	0.98225	0.01775	0.013675
1003	0.031425	0.01775	0.98225	0.01775	0.013675
1004	0.031425	0.01775	0.98225	0.01775	0.013675
1005	0.031425	0.01775	0.98225	0.01775	0.013675
1006	0.031425	0.01775	0.98225	0.01775	0.013675
1007	0.031425	0.01775	0.98225	0.01775	0.013675
1008	0.031425	0.01775	0.98225	0.01775	0.013675
1009	0.031425	0.01775	0.98225	0.01775	0.013675
1010	0.031425	0.01775	0.98225	0.01775	0.013675
1011	0.031425	0.01775	0.98225	0.01775	0.013675
1012	0.031425	0.01775	0.98225	0.01775	0.013675
1013	0.031425	0.01775	0.98225	0.01775	0.013675
1014	0.031425	0.01775	0.98225	0.01775	0.013675
1015	0.031425	0.01775	0.98225	0.01775	0.013675
1016	0.031425	0.01775	0.98225	0.01775	0.013675
1017	0.031425	0.01775	0.98225	0.01775	0.013675
1018	0.031425	0.01775	0.98225	0.01775	0.013675
1019	0.031425	0.01775	0.98225	0.01775	0.013675
1020	0.031425	0.01775	0.98225	0.01775	0.013675
1021	0.031425	0.01775	0.98225	0.01775	0.013675
1022	0.031425	0.01775	0.98225	0.01775	0.013675
1023	0.031425	0.01775	0.98225	0.01775	0.013675
1024	0.031425	0.01775	0.98225	0.01775	0.013675
1025	0.031425	0.01775	0.98225	0.01775	0.013675
1026	0.031425	0.01775	0.98225	0.01775	0.013675
1027	0.031425	0.01775	0.98225	0.01775	0.013675
1028	0.031425	0.01775	0.98225	0.01775	0.013675
1029	0.031425	0.01775	0.98225	0.01775	0.013675
1030	0.031425	0.01775	0.98225	0.01775	0.013675
1031	0.031425	0.01775	0.98225	0.01775	0.013675
1032	0.031425	0.01775	0.98225	0.01775	0.013675
1033	0.031425	0.01775	0.98225	0.01775	0.013675
1034	0.031425	0.01775	0.98225	0.01775	0.013675
1035	0.031425	0.01775	0.98225	0.01775	0.013675
1036	0.031425	0.01775	0.98225	0.01775	0.013675
1037	0.031425	0.01775	0.98225	0.01775	0.013675
1038	0.031425	0.01775	0.98225	0.01775	0.013675
1039	0.031425	0.01775	0.98225	0.01775	0.013675
1040	0.031425	0.01775	0.98225	0.01775	0.013675
1041	0.031425	0.01775	0.98225	0.01775	0.013675
1042	0.031425	0.01775	0.98225	0.01775	0.013675
1043	0.031425	0.01775	0.98225	0.01775	0.013675
1044	0.031425	0.01775	0.98225	0.01775	0.013675
1045	0.031425	0.01775	0.98225	0.01775	0.013675
1046	0.031425	0.01775	0.98225	0.01775	0.013675
1047	0.031425	0.01775	0.98225	0.01775	0.013675
1048	0.031425	0.01775	0.98225	0.01775	0.013675
1049	0.031425	0.01775	0.98225	0.01775	0.013675
1050	0.031425	0.01775	0.98225	0.01775	0.013675
1051	0.031425	0.01775	0.98225	0.01775	0.013675
1052	0.031425	0.01775	0.98225	0.01775	0.013675
1053	0.031425	0.01775	0.98225	0.01775	0.013675
1054	0.031425	0.01775	0.98225	0.01775	0.013675
1055	0.031425	0.01775	0.98225	0.01775	0.013675
1056	0.031425	0.01775	0.98225	0.01775	0.013675
1057	0.031425	0.01775	0.98225	0.01775	0.013675
1058	0.031425	0.01775	0.98225	0.01775	0.013675
1059	0.031425	0.01775	0.98225	0.01775	0.013675
1060	0.031425	0.01775	0.98225	0.01775	0.013675
1061	0.031425	0.01775	0.98225	0.01775	0.013675
1062	0.031425	0.01775	0.98225	0.01775	0.013675
1063	0.031425	0.01775	0.98225	0.01775	0.013675
1064	0.031425	0.01775	0.98225	0.01775	0.013675
1065	0.031425	0.01775	0.98225	0.01775	0.013675
1066	0.031425	0.01775	0.98225	0.01775	0.013675
1067	0.031425	0.01775	0.98225	0.01775	0.013675
1068	0.031425	0.01775	0.98225	0.01775	0.013675
1069	0.031425	0.01775	0.98225	0.01775	0.013675
1070	0.031425	0.01775	0.98225	0.01775	0.013675
1071	0.031425	0.01775	0.98225	0.01775	0.013675
1072	0.031425	0.01775	0.98225	0.01775	0.013675
1073	0.031425	0.01775	0.98225	0.01775	0.013675
1074	0.031425	0.01775	0.98225	0.01775	0.013675
1075	0.031425	0.01775	0.98225	0.01775	0.013675
1076	0.031425	0.01775	0.98225	0.01775	0.013675
1077	0.031425	0.01775	0.98225	0.01775	0.013675
1078	0.031425	0.01775	0.98225	0.01775	0.013675
1079	0.031425	0.01775	0.98225	0.01775	0.013675
1080	0.031425	0.01775	0.98225	0.01775	0.013675
1081	0.031425	0.01775	0.98225	0.01775	0.013675
1082	0.031425	0.01775	0.98225	0.01775	0.013675
1083	0.031425	0.01775	0.98225	0.01775	0.013675
1084	0.031425	0.01775	0.98225	0.01775	0.013675
1085	0.031425	0.01775	0.98225	0.01775	0.013675
1086	0.031425	0.01775	0.98225	0.01775	0.013675
1087	0.031425	0.01775	0.98225	0.01775	0.013675
1088	0.031425	0.01775	0.98225	0.01775	0.013675
1089	0.031425	0.01775	0.98225	0.01775	0.013675
1090	0.031425	0.01775	0.98225	0.01775	0.013675
1091	0.031425	0.01775	0.98225	0.01775	0.013675
1092	0.031425	0.01775	0.98225	0.01775	0.013675
1093	0.031425	0.01775	0.98225	0.01775	0.013675
1094	0.031425	0.01775	0.98225	0.01775	0.013675
1095	0.031425	0.01775	0.98225	0.01775	0.013675
1096	0.031425	0.01775	0.98225	0.01775	0.013675
1097	0.031425	0.01775	0.98225	0.01775	0.013675
1098	0.031425	0.01775	0.98225	0.01775	0.013675
1099	0.031425	0.01775	0.98225	0.01775	0.013675
1100	0.031425	0.01775	0.98225	0.01775	0.013675
1101	0.031425	0.01775	0.98225	0.01775	0.013675
1102	0.031425	0.01775	0.98225	0.01775	0.013675
1103	0.031425	0.01775	0.98225	0.01775	0.013675
1104	0.031425	0.01775	0.98225	0.01775	0.013675
1105	0.031425	0.01775	0.98225	0.01775	0.013675
1106	0.031425	0.01775	0.98225	0.01775	0.013675
1107	0.031425	0.01775	0.98225	0.01775	0.013675
1108	0.031425	0.01775	0.98225	0.01775	0.013675
1109	0.031425	0.01775	0.98225	0.01775	0.013675
1110	0.031425	0.01775	0.98225	0.01775	0.013675
1111	0.031425	0.01775	0.98225	0.01775	0.013675
1112	0.031425	0.01775	0.98225	0.01775	0.013675
1113	0.031425	0.01775	0.98225	0.01775	0.013675
1114	0.031425	0.01775	0.98225	0.01775	0.013675
1115	0.031425	0.01775	0.98225	0.01775	0.013675
1116	0.031425	0.01775	0.98225	0.01775	0.013675
1117	0.031425	0.01775	0.98225	0.01775	0.013675
1118	0.031425	0.01775	0.98225	0.01775	0.013675
1119	0.031425	0.01775	0.98225	0.01775	0.013675
1120	0.031425	0.01775	0.98225	0.01775	0.013675
1121	0.031425	0.01775	0.98225	0.01775	0.013675
1122	0.031425	0.01775	0.98225	0.01775	0.013675
1123	0.031425	0.01775	0.98225	0.01775	0.013675
1124	0.031425	0.01775	0.98225	0.01775	0.013675
1125	0.031425	0.01775	0.98225	0.01775	0.013675
1126	0.031425	0.01775	0.98225	0.01775	0.013675
1127	0.031425	0.01775	0.98225	0.01775	0.013675
1128	0.031425	0.01775	0.98225	0.01775	0.013675
1129	0.031425	0.01775	0.98225	0.01775	0.013675
1130	0.031425	0.01775	0.98225	0.01775	0.013675
1131	0.031425	0.01775	0.98225	0.01775	0.013675
1132	0.031425	0.01775	0.98225	0.01775	0.013675
1133	0.031425	0.01775	0.98225	0.01775	0.013675
1134	0.031425	0.01775	0.98225	0.01775	0.013675
1135	0.031425	0.01775	0.98225	0.01775	0.013675
1136	0.031425	0.01775	0.98225	0.01775	0.013675
1137	0.031425	0.01775	0.98225	0.01775	0.013675
1138	0.031425	0.01775	0.98225	0.01775	0.013675
1139	0.031425	0.01775	0.98225	0.01775	0.013675
1140	0.031425	0.01775	0.98225	0.01775	0.013675
1141	0.031425	0.01775	0.98225	0.01775	0.013675
1142	0.031425	0.01775	0.98225	0.01775	0.013675
1143	0.031425	0.01775	0.98225	0.01775	0.013675
1144	0.031425	0.01775	0.98225	0.01775	0.013675
1145	0.031425	0.01775	0.98225	0.01775	0.013675
1146	0.031425	0.01775	0.98225	0.01775	0.013675
1147	0.031425	0.01775	0.98225	0.01775	0.013675
1148	0.031425	0.01775	0.98225	0.01775	0.013675
1149	0.031425	0.01775	0.98225	0.01775	0.013675
1150	0.031425	0.01775	0.98225	0.01775	0.013675
1151	0.031425	0.01775	0.98225	0.01775	0.013675
1152	0.031425	0.01775	0.98225	0.01775	0.013675
1153	0.031425	0.01775	0.98225	0.01775	0.013675
1154	0.031425	0.01775	0.98225	0.01775	0.013675
1155	0.031425	0.01775	0.98225	0.01775	0.013675
1156	0.031425	0.01775	0.98225	0.01775	0.013675
1157	0.031425	0.01775	0.98225	0.01775	0.013675
1158	0.031425	0.01775	0.98225	0.01775	0.013675
1159	0.031425	0.01775	0.98225	0.01775	0.013675
1160	0.031425	0.01775	0.98225	0.01775	0.013675
1161	0.031425	0.01775	0.98225	0.01775	0.013675
1162	0.031425	0.01775	0.98225	0.01775	0.013675
1163	0.031425	0.01775	0.98225	0.01775	0.013675
1164	0.031425	0.01775	0.98225	0.01775	0.013675
1165	0.031425	0.01775	0.98225	0.01775	0.013675
1166	0.031425	0.01775	0.98225	0.01775	0.013675
1167	0.031425	0.01775	0.98225	0.01775	0.013675
1168	0.031425	0.01775	0.98225	0.01775	0.013675
1169	0.031425	0.01775	0.98225	0.01775	0.013675
1170	0.031425	0.01775	0.98225	0.01775	0.013675
1171	0.031425	0.01775	0.98225	0.01775	0.013675
1172	0.031425	0.01775	0.98225	0.01775	0.013675
1173	0.031425	0.01775	0.98225	0.01775	0.013675
1174	0.031425	0.01775	0.98225	0.01775	0.013675
1175	0.031425	0.01775	0.98225	0.01775	0.013675
1176	0.031425	0.01775	0.98225	0.01775	0.013675
1177	0.031425	0.01775	0.98225	0.01775	0.013675
1178	0.031425	0.01775	0.98225	0.01775	0.013675
1179	0.031425	0.01775	0.98225	0.01775	0.013675
1180	0.031425	0.01775	0.98225	0.01775	0.013675
1181	0.031425	0.01775	0.98225	0.01775	0.013675
1182	0.031425	0.01775	0.98225	0.01775	0.013675
1183	0.031425	0.01775	0.98225	0.01775	0.013675
1184	0.031425	0.01775	0.98225	0.01775	0.013675
1185	0.031425	0.01775	0.98225	0.01775	0.013675
1186	0.031425	0.01775	0.98225	0.01775	0.013675
1187	0.031425	0.01775	0.98225	0.01775	0.013675
1188	0.031425	0.01775	0.98225	0.01775	0.013675
1189	0.031425	0.01775	0.98225	0.01775	0.013675
1190	0.031425	0.01775	0.98225	0.01775	0.013675
1191	0.031425	0.01775	0.98225	0.01775	0.013675
1192	0.031425	0.01775	0.98225	0.01775	0.013675
1193	0.031425	0.01775	0.98225	0.01775	0.013675
1194	0.031425	0.01775	0.98225	0.01775	0.013675
1195	0.031425	0.01775	0.98225	0.01775	0.013675
1196	0.031425	0.01775	0.98225	0.01775	0.013675
1197	0.031425	0.01775	0.98225	0.01775	0.013675
1198	0.031425	0.01775	0.98225	0.01775	0.013675
1199	0.031425	0.01775	0.98225	0.01775	0.013675
1200	0.031425	0.01775	0.98225	0.01775	0.013675
1201	0.031425	0.01775	0.98225	0.01775	0.013675
1202	0.031425	0.01775	0.98225	0.01775	0.013675
1203	0.031425	0.01775	0.98225	0.01775	0.013675
1204	0.031425	0.01775	0.98225	0.01775	0.013675
1205	0.031425	0.01775	0.98225	0.01775	0.013675
1206	0.031425	0.01775	0.98225	0.01775	0.013675
1207	0.031425	0.01775	0.98225	0.01775	0.013675
1208	0.031425	0.01775	0.98225	0.01775	0.013675
1209	0.031425	0.01775	0.98225	0.01775	0.013675
1210	0.031425	0.01775	0.98225	0.01775	0.013675
1211	0.031425	0.01775	0.98225	0.01775	0.013675
1212	0.031425	0.01775	0.98225	0.01775	0.013675
1213	0.031425	0.01775	0.98225	0.01775	0.013675
1214	0.031425	0.01775	0.98225	0.01775	0.013675
1215	0.031425	0.01775	0.98225	0.01775	0.013675
1216	0.031425	0.01775	0.98225	0.01775	0.013675
1217	0.031425	0.01775	0.98225	0.01775	0.013675
1218	0.031425	0.01775	0.98225	0.01775	0.013675
1219	0.031425	0.01775	0.98225	0.01775	0.013675
1220	0.031425	0.01775	0.98225	0.01775	0.013675
1221	0.031425	0.01775	0.98225	0.01775	0.013675
1222	0.031425	0.01775	0.98225	0.01775	0.013675
1223	0.031425	0.01775	0.98225	0.01775	0.013675
1224	0.031425	0.01775	0.98225	0.01775	0.013675
1225	0.031425	0.01775	0.98225	0.01775	0.013675
1226	0.031425	0.01775	0.98225	0.01775	0.013675
1227	0.031425	0.01775	0.98225	0.01775	0.013675
1228	0.031425	0.01775	0.98225	0.01775	0.013675
1229	0.031425	0.01775	0.98225	0.01775	0.013675
1230	0.031425	0.01775	0.98225	0.01775	0.013675
1231	0.031425	0.01775	0.98225	0.01775	0.013675
1232	0.031425	0.01775	0.98225	0.01775	0.013675
1233	0.031425	0.01775	0.98225	0.01775	0.013675
1234	0.031425	0.01775	0.98225	0.01775	0.013675
1235	0.031425	0.01775	0.98225	0.01775	0.013675
1236	0.031425	0.01775	0.98225	0.01775	0.013675
1237	0.031425	0.01775	0.98225	0.01775	0.013675
1238	0.031425	0.01775	0.98225	0.01775	0.013675
1239	0.031425	0.01775	0.98225	0.01775	0.013675
1240	0.031425	0.01775	0.98225	0.01775	0.013675
1241	0.031425	0.01775	0.98225	0.01775	0.013675
1242	0.031425	0.01775	0.98225	0.01775	0.013675
1243	0.031425	0.01775	0.98225	0.01775	0.013675
1244	0.031425	0.01775	0.98225	0.01775	0.013675
1245	0.031425	0.01775	0.98225	0.01775	0.013675
1246	0.031425	0.01775	0.98225	0.01775	0.013675
1247	0.031425	0.01775	0.98225	0.01775	0.013675
1248	0.031425	0.01775	0.98225	0.01775	0.013675
1249	0.031425	0.01775	0.98225	0.01775	0.013675
1250	0.031425	0.01775	0.98225	0.01775	0.013675
1251	0.031425	0.01775	0.98225	0.01775	0.013675
1252	0.031425	0.01775	0.98225	0.01775	0.013675
1253	0.031425	0.01775	0.98225	0.01775	0.013675
1254	0.031425	0.01775	0.98225	0.01775	0.013675
1255	0.031425	0.01775	0.98225	0.01775	0.013675
1256	0.031425	0.01775	0.98225	0.01775	0.013675
1257	0.031425	0.01775	0.98225	0.01775	0.013675
1258	0.031425	0.01775	0.98225	0.01775	0.013675
1259	0.031425	0.01775	0.98225	0.01775	0.013675
1260	0.031425	0.01775	0.98225	0.01775	0.013675
1261	0.031425	0.01775	0.98225	0.01775	0.013675
1262	0.031425	0.01775	0.98225	0.01775	0.013675
1263	0.031425	0.01775	0.98225	0.01775	0.013675
1264	0.031425	0.01775	0.98225	0.01775	0.013675
1265	0.031425	0.01775	0.98225	0.01775	0.013675
1266	0.031425	0.01775	0.98225	0.01775	0.013675
1267	0.031425	0.01775	0.98225	0.01775	0.013675
1268	0.031425	0.01775	0.98225	0.01775	0.013675
1269	0.031425	0.01775	0.98225	0.01775	0.013675
1270	0.031425	0.01775	0.98225	0.01775	0.013675
1271	0.031425	0.01775	0.98225	0.01775	0.013675
1272	0.031425	0.01775	0.98225	0.01775	0.013675
1273	0.031425	0.01775	0.98225	0.01775	0.013675
1274	0.031425	0.01775	0.98225	0.01775	0.013675
1275	0.031425	0.01775	0.98225	0.01775	0.013675
1276	0.031425	0.01775	0.98225	0.01775	0.013675
1277	0.031425	0.01775	0.98225	0.01775	0.013675
1278	0.031425	0.01775	0.98225	0.01775	0.013675
1279	0.031425	0.01775	0.98225	0.01775	0.013675
1280	0.031425	0.01775	0.98225	0.01775	0.013675
1281	0.031425	0.01775	0.98225	0.01775	0.013675
1282	0.031425	0.01775	0.98225	0.01775	0.013675
1283	0.031425	0.01775	0.98225	0.01775	0.013675
1284	0.031425	0.01775	0.98225	0.01775	0.013675
1285	0.031425	0.01775	0.98225	0.01775	0.013675
1286	0.031425	0.01775	0.98225	0.01775	0.013675
1287	0.031425	0.01775	0.98225	0.01775	0.013675
1288	0.031425	0.01775	0.98225	0.01775	0.013675
1289	0.031425	0.01775	0.98225	0.01775	0.013675
1290	0.031425	0.01775	0.98225	0.01775	0.013675
1291	0.031425	0.01775	0.98225	0.01775	0.013675
1292	0.031425	0.01775	0.98225	0.01775	0.013675
1293	0.031425	0.01775	0.98225	0.01775	0.013675
1294	0.031425	0.01775	0.98225	0.01775	0.013675
1295	0.031425	0.01775	0.98225	0.01775	0.013675
1296	0.031425	0.01775	0.98225	0.01775	0.013675
1297	0.031425	0.01775	0.98225	0.01775	0.013675
1298	0.031425	0.01775	0.98225	0.01775	0.013675
1299	0.031425	0.01775	0.98225	0.01775	0.013675
1300	0.031425	0.01775	0.98225	0.01775	0.013675
1301	0.031425	0.01775	0.98225	0.01775	0.013675
1302	0.031425	0.01775	0.98225	0.01775	0.013675
1303	0.031425	0.01775	0.98225	0.01775	0.013675
1304	0.031425	0.01775	0.98225	0.01775	0.013675
1305	0.031425	0.01775	0.98225	0.01775	0.013675
1306	0.031425	0.01775	0.98225	0.01775	0.013675
1307	0.031425	0.01775	0.98225	0.01775	0.013675
1308	0.031425	0.01775	0.98225	0.01775	0.013675
1309	0.031425	0.01775	0.98225	0.01775	0.013675
1310	0.031425	0.01775	0.98225	0.01775	0.013675
1311	0.031425	0.01775	0.98225	0.01775	0.013675
1312	0.031425	0.01775	0.98225	0.01775	0.013675
1313	0.031425	0.01775	0.98225	0.01775	0.013675
1314	0.031425	0.01775	0.98225	0.01775	0.013675
1315	0.031425	0.01775	0.98225	0.01775	0.013675
1316	0.031425	0.01775	0.98225	0.01775	0.013675
1317	0.031425	0.01775	0.98225	0.01775	0.013675
1318	0.031425	0.01775	0.98225	0.01775	0.013675
1319	0.031425	0.01775	0.98225	0.01775	0.013675
1320	0.031425	0.01775	0.98225	0.01775	0.013675
1321	0.031425	0.01775	0.98225	0.01775	0.013675
1322	0.031425	0.01775	0.98225	0.01775	0.013675
1323	0.031425	0.01775	0.98225	0.01775	0.013675
1324	0.031425	0.01775	0.98225	0.01775	0.013675
1325	0.031425	0.01775	0.98225	0.01775	0.013675
1326	0.031425	0.01775	0.98225	0.01775	0.013675
1327	0.031425	0.01775	0.98225	0.01775	0.013675
1328	0.031425	0.01775	0.98225	0.01775	0.013675
1329	0.031425	0.01775	0.98225	0.01775	0.013675
1330	0.031425	0.01775	0.98225	0.01775	0.013675
1331	0.031425	0.01775	0.98225	0.01775	0.013675
1332	0.031425	0.01775	0.98225	0.01775	0.013675
1333	0.031425	0.01775	0.98225	0.01775	0.013675
1334	0.031425	0.01775	0.98225	0.01775	0.013675
1335	0.031425	0.01775	0.98225	0.01775	0.013675
1336	0.031425	0.01775	0.98225	0.01775	0.013675
1337	0.031425	0.01775	0.98225	0.01775	0.013675
1338	0.031425	0.01775	0.98225	0.01775	0.013675
1339	0.031425	0.01775	0.98225	0.01775	0.013675
1340	0.031425	0.01775	0.98225	0.01775	0.013675
1341	0.031425	0.01775	0.98225	0.01775	0.013675
1342	0.031425	0.01775	0.98225	0.01775	0.013675
1343	0.031425	0.01775	0.98225	0.01775	0.013675
1344	0.031425	0.01775	0.98225	0.01775	0.013675
1345	0.031425	0.01775	0.98225	0.01775	0.013675
1346	0.031425	0.01775	0.98225	0.01775	0.013675
1347	0.031425	0.01775	0.98225	0.01775	0.013675
1348	0.031425	0.01775	0.98225	0.01775	0.013675
1349	0.031425	0.01775	0.98225	0.01775	0.013675
1350	0.031425	0.01775	0.98225	0.01775	0.013675
1351	0.031425	0.01775	0.98225	0.01775	0.013675
1352	0.031425	0.01775	0.98225	0.01775	0.013675
1353	0.031425	0.01775	0.98225	0.01775	0.013675
1354	0.031425	0.01775	0.98225	0.01775	0.013675
1355	0.031425	0.01775	0.98225	0.01775	0.013675
1356	0.031425	0.01775	0.98225	0.01775	0.013675
1357	0.031425	0.01775	0.98225	0.01775	0.013675
1358	0.031425	0.01775	0.98225	0.01775	0.013675
1359	0.031425	0.01775	0.98225	0.01775	0.013675
1360	0.031425	0.01775	0.98225	0.01775	0.013675
1361	0.031425	0.01775	0.98225	0.01775	0.013675
1362	0.031425	0.01775	0.98225	0.01775	0.013675
1363	0.031425	0.01775	0.98225	0.01775	0.013675
1364	0.031425	0.01775	0.98225	0.01775	0.013675
1365	0.031425	0.01775	0.98225	0.01775	0.013675
1366	0.031425	0.01775	0.98225	0.01775	0.013675
1367	0.031425	0.01775	0.98225	0.01775	0.013675
1368	0.031425	0.01775	0.98225	0.01775	0.013675
1369	0.031425	0.01775	0.98225	0.01775	0.013675
1370	0.031425	0.01775	0.98225	0.01775	0.013675
1371	0.031425	0.01775	0.98225	0.01775	0.013675
1372	0.031425	0.01775	0.98225	0.01775	0.013675
1373	0.031425	0.01775	0.98225	0.01775	0.013675
1374	0.031425	0.01775	0.98225	0.01775	0.013675
1375	0.031425	0.01775	0.98225	0.01775	0.013675
1376	0.031425	0.01775	0.98225	0.01775	0.013675
1377	0.031425	0.01775	0.98225	0.01775	0.013675
1378	0.031425	0.01775	0.98225	0.01775	0.013675
1379	0.031425	0.01775	0.98225	0.01775	0.013675
1380	0.031425	0.01775	0.98225	0.01775	0.013675
1381	0.031425	0.01775	0.98225	0.01775	0.013675
1382	0.031425	0.01775	0.98225	0.01775	0.013675
1383	0.031425	0.01775	0.98225	0.01775	0.013675
1384	0.031425	0.01775	0.98225	0.01775	0.013675
1385	0.031425	0.01775	0.98225	0.01775	0.013675
1386	0.031425	0.01775	0.98225	0.01775	0.013675
1387	0.031425	0.01775	0.98225	0.01775	0.013675
1388	0.031425	0.01775	0.98225	0.01775	0.013675
1389	0.031425	0.01775	0.98225	0.01775	0.013675
1390	0.031425	0.01775	0.98225	0.01775	0.013675
1391	0.031425	0.01775	0.98225	0.01775	0.013675
1392	0.031425	0.01775	0.98225	0.01775	0.013675
1393	0.031425	0.01775	0.98225	0.01775	0.013675
1394	0.031425	0.01775	0.98225	0.01775	0.013675
1395	0.031425	0.01775	0.98225	0.01775	0.013675
1396	0.031425	0.01775	0.98225	0.01775	0.013675
1397	0.031425	0.01775	0.98225	0.01775	0.013675
1398	0.031425	0.01775	0.98225	0.01775	0.013675
1399	0.031425	0.01775	0.98225	0.01775	0.013675
1400	0.031425	0.01775	0.98225	0.01775	0.013675
1401	0.031425	0.01775	0.98225	0.01775	0.013675
1402	0.031425	0.01775	0.98225	0.01775	0.013675
1403	0.031425	0.01775	0.98225	0.01775	0.013675
1404	0.031425	0.01775	0.98225	0.01775	0.013675
1405	0.031425	0.01775	0.98225	0.01775	0.013675
1406	0.031425	0.01775	0.98225	0.01775	0.013675
1407	0.031425	0.01775	0.98225	0.01775	0.013675
1408	0.031425	0.01775	0.98225	0.01775	0.013675
1409	0.031425	0.01775	0.98225	0.01775	0.013675
1410	0.031425	0.01775	0.98225	0.01775	0.013675
1411	0.031425	0.01775	0.98225	0.01775	0.013675
1412	0.031425	0.01775	0.98225	0.01775	0.013675
1413	0.031425	0.01775	0.98225	0.01775	0.013675
1414	0.031425	0.01775	0.98225	0.01775	0.013675
1415	0.031425	0.01775	0.98225	0.01775	0.013675
1416	0.031425	0.01775	0.98225	0.01775	0.013675
1417	0.031425	0.01775	0.98225	0.01775	0.013675
1418	0.031425	0.01775	0.98225	0.01775	0.013675
1419	0.031425	0.01775	0.98225	0.01775	0.013675
1420	0.031425	0.01775	0.98225	0.01775	0.013675
1421	0.031425	0.01775	0.98225	0.01775	0.013675
1422	0.031425	0.01775	0.98225	0.01775	0.013675
1423	0.031425	0.01775	0.98225	0.01775	0.013675
1424	0.031425	0.01775	0.98225	0.01775	0.013675
1425	0.031425	0.01775	0.98225	0.01775	0.013675
1426	0.031425	0.01775	0.98225	0.01775	0.013675
1427	0.031425	0.01775	0.98225	0.01775	0.013675
1428	0.031425	0.01775	0.98225	0.01775	0.013675
1429	0.031425	0.01775	0.98225	0.01775	0.013675
1430	0.031425	0.01775	0.98225	0.01775	0.013675
1431	0.031425	0.01775	0.98225	0.01775	0.013675
1432	0.031425	0.01775	0.98225	0.01775	0.013675
1433	0.031425	0.01775	0.98225	0.01775	0.013675
1434	0.031425	0.01775	0.98225	0.01775	0.013675
1435	0.031425	0.01775	0.98225	0.01775	0.013675
1436	0.031425	0.01775	0.98225	0.01775	0.013675
1437	0.031425	0.01775	0.98225	0.01775	0.013675
1438	0.031425	0.01775	0.98225	0.01775	0.013675
1439	0.031425	0.01775	0.98225	0.01775	0.013675
1440	0.031425	0.01775	0.98225	0.01775	0.013675
1441	0.031425	0.01775	0.98225	0.01775	0.013675
1442	0.031425	0.01775	0.98225	0.01775	0.013675
1443	0.031425	0.01775	0.98225	0.01775	0.013675
1444	0.031425	0.01775	0.98225	0.01775	0.013675
1445	0.031425	0.01775	0.98225	0.01775	0.013675
1446	0.031425	0.01775	0.98225	0.01775	0.013675
1447	0.031425	0.01775	0.98225	0.01775	0.013675
1448	0.031425	0.01775	0.98225	0.01775	0.013675
1449	0.031425	0.01775	0.98225	0.01775	0.013675
1450	0.031425	0.01775	0.98225	0.01775	0.013675
1451	0.031425	0.01775	0.98225	0.01775	0.013675
1452	0.031425	0.01775	0.98225	0.01775	0.013675
1453	0.031425	0.01775	0.98225	0.01775	0.013675
1454	0.031425	0.01775	0.98225	0.01775	0.013675
1455	0.031425	0.01775	0.98225	0.01775	0.013675
1456	0.031425	0.01775	0.98225	0.01775	0.013675
1457	0.031425	0.01775	0.98225	0.01775	0.013675
1458	0.031425	0.01775	0.98225	0.01775	0.013675
1459	0.031425	0.01775	0.98225	0.01775	0.013675
1460	0.031425	0.01775	0.98225	0.01775	0.013675
1461	0.031425	0.01775	0.98225	0.01775	0.013675
1462	0.031425	0.01775	0.98225	0.01775	0.013675
1463	0.031425	0.01775	0.98225	0.01775	0.013675
1464	0.031425	0.01775	0.98225	0.01775	0.013675
1465	0.031425	0.01775	0.98225	0.01775	0.013675
1466	0.031425	0.01775	0.98225	0.01775	0.013675
1467	0.031425	0.01775	0.98225	0.01775	0.013675
1468	0.031425	0.01775	0.98225	0.01775	0.013675
1469	0.031425	0.01775	0.98225	0.01775	0.013675
1470	0.031425	0.01775	0.98225	0.01775	0.013675
1471	0.031425	0.01775	0.98225	0.01775	0.013675
1472	0.031425	0.01775	0.98225	0.01775	0.013675
1473	0.031425	0.01775	0.98225	0.01775	0.013675
1474	0.031425	0.01775	0.98225	0.01775	0.013675
1475	0.031425	0.01775	0.98225	0.01775	0.013675
1476	0.031425	0.01775	0.98225	0.01775	0.013675
1477	0.031425	0.01775	0.98225	0.01775	0.013675
1478	0.031425	0.01775	0.98225	0.01775	0.013675
1479	0.031425	0.01775	0.98225	0.01775	0.013675
1480	0.031425	0.01775	0.98225	0.01775	0.013675
1481	0.031425	0.01775	0.98225	0.01775	0.013675
1482	0.031425	0.01775	0.98225	0.01775	0.013675
1483	0.031425	0.01775	0.98225	0.01775	0.013675
1484	0.031425	0.01775	0.98225	0.01775	0.013675
1485	0.031425	0.01775	0.98225	0.01775	0.013675
1486	0.031425	0.01775	0.98225	0.01775	0.013675
1487	0.031425	0.01775	0.98225	0.01775	0.013675
1488	0.031425	0.01775	0.98225	0.01775	0.013675
1489	0.031425	0.01775	0.98225	0.01775	0.013675
1490	0.031425	0.01775	0.98225	0.01775	0.013675
1491	0.031425	0.01775	0.98225	0.01775	0.013675
1492	0.031425	0.01775	0.98225	0.01775	0.013675
1493	0.031425	0.01775	0.98225	0.01775	0.013675
1494	0.031425	0.01775	0.98225	0.01775	0.013675
1495	0.031425	0.01775	0.98225	0.01775	0.013675
1496	0.031425	0.01775	0.98225	0.01775	0.013675
1497	0.031425	0.01775	0.98225	0.01775	0.013675
1498	0.031425	0.01775	0.98225	0.01775	0.013675
1499	0.031425	0.01775	0.98225	0.01775	0.013675
1500	0.031425	0.01775	0.98225	0.01775	0.013675
1501	0.031425	0.01775	0.98225	0.01775	0.013675
1502	0.031425	0.01775	0.98225	0.01775	0.013675
1503	0.031425	0.01775	0.98225	0.01775	0.013675
1504	0.031425	0.01775	0.98225	0.01775	0.013675
1505	0.031425	0.01775	0.98225	0.01775	0.013675
1506	0.031425	0.01775	0.98225	0.01775	0.013675
1507	0.031425	0.01775	0.98225	0.01775	0.013675
1508	0.031425	0.01775	0.98225	0.01775	0.013675
1509	0.031425	0.01775	0.98225	0.01775	0.013675
1510	0.031425	0.01775	0.98225	0.01775	0.013675
1511	0.031425	0.01775	0.98225	0.01775	0.013675
1512	0.031425	0.01775	0.98225	0.01775	0.013675
1513	0.031425	0.01775	0.98225	0.01775	0.013675
1514	0.031425	0.01775	0.98225	0.01775	0.013675
1515	0.031425	0.01775	0.98225	0.01775	0.013675
1516	0.031425	0.01775	0.98225	0.01775	0.013675
1517	0.031425	0.01775	0.98225	0.01775	0.013675
1518	0.031425	0.01775	0.98225	0.01775	0.013675
1519	0.031425	0.01775	0.98225	0.01775	0.013675
1520	0.031425	0.01775	0.98225	0.01775	0.013675
1521	0.031425	0.01775	0.98225	0.01775	0.013675
1522	0.031425	0.01775	0.98225	0.01775	0.013675
1523	0.031425	0.01775	0.98225	0.01775	0.013675
1524	0.031425	0.01775	0.98225	0.01775	0.013675
1525	0.031425	0.01775	0.98225	0.01775	0.013675
1526	0.031425	0.01775	0.98225	0.01775	0.013675
1527	0.031425	0.01775	0.98225	0.01775	0.013675
1528	0.031425	0.01775	0.98225	0.01775	0.013675
1529	0.031425	0.01775	0.98225	0.01775	0.013675
1530	0.031425	0.01775	0.98225	0.01775	0.013675
1531	0.031425	0.01775	0.98225	0.01775	0.013675
1532	0.031425	0.01775	0.98225	0.01775	0.013675
1533	0.031425	0.01775	0.98225	0.01775	0.013675
1534	0.031425	0.01775	0.98225	0.01775	0.013675
1535	0.031425	0.01775	0.98225	0.01775	0.013675
1536	0.031425	0.01775	0.98225	0.01775	0.013675
1537	0.031425	0.01775	0.98225	0.01775	0.013675
1538	0.031425	0.01775	0.98225	0.01775	0.013675
1539	0.031425	0.01775	0.98225	0.01775	0.013675
1540	0.031425	0.01775	0.98225	0.01775	0.013675
1541	0.031425	0.01775	0.98225	0.01775	0.013675
1542	0.031425	0.01775	0.98225	0.01775	0.013675
1543	0.031425	0.01775	0.98225	0.01775	0.013675
1544	0.031425	0.01775	0.98225	0.01775	0.013675
1545	0.031425	0.01775	0.98225	0.01775	0.013675
1546	0.031425	0.01775	0.98225	0.01775	0.013675
1547	0.031425	0.01775	0.98225	0.01775	0.013675
1548	0.031425	0.01775	0.98225	0.01775	0.013675
1549	0.031425	0.01775	0.98225	0.01775	0.013675
1550	0.031425	0.01775	0.98225	0.01775	0.013675
1551	0.031425	0.01775	0.98225	0.01775	0.013675
1552	0.031425	0.01775	0.98225	0.01775	0.013675
1553	0.031425	0.01775	0.98225	0.01775	0.013675
1554	0.031425	0.01775	0.98225	0.01775	0.013675
1555	0.031425	0.01775	0.98225	0.01775	0.013675
1556	0.031425	0.01775	0.98225	0.01775	0.013675
1557	0.031425	0.01775	0.98225	0.01775	0.013675
1558	0.031425	0.01775	0.98225	0.01775	0.013675
1559	0.031425	0.01775	0.98225	0.01775	0.013675
1560	0.031425	0.01775	0.98225	0.01775	0.013675
1561	0.031425	0.01775	0.98225	0.01775	0.013675
1562	0.031425	0.01775	0.98225	0.01775	0.013675
1563	0.031425	0.01775	0.98225	0.01775	0.013675
1564	0.031425	0.01775	0.98225	0.01775	0.013675
1565	0.031425	0.01775	0.98225	0.01775	0.013675
1566	0.031425	0.01775	0.98225	0.01775	0.013675
1567	0.031425	0.01775	0.98225	0.01775	0.013675
1568	0.031425	0.01775	0.98225	0.01775	0.013675
1569	0.031425	0.01775	0.98225	0.01775	0.013675
1570	0.031425	0.01775	0.98225	0.01775	0.013675
1571	0.031425	0.01775	0.98225	0.01775	0.013675
1572	0.031425	0.01775	0.98225	0.01775	0.013675
1573	0.031425	0.01775	0.98225	0.01775	0.013675
1574	0.031425	0.01775	0.98225	0.01775	0.013675
1575	0.031425	0.01775	0.98225	0.01775	0.013675
1576	0.031425	0.01775	0.98225	0.01775	0.013675
1577	0.031425	0.01775	0.98225	0.01775	0.013675
1578	0.031425	0.01775	0.98225	0.01775	0.013675
1579	0.031425	0.01775	0.98225	0.01775	0.013675
1580	0.031425	0.01775	0.98225	0.01775	0.013675
1581	0.031425	0.01775	0.98225	0.01775	0.013675
1582	0.031425	0.01775	0.98225	0.01775	0.013675
1583	0.031425	0.01775	0.98225	0.01775	0.013675
1584	0.031425	0.01775	0.98225	0.01775	0.013675
1585	0.031425	0.01775	0.98225	0.01775	0.013675
1586	0.031425	0.01775	0.98225	0.01775	0.013675
1587	0.031425	0.01775	0.98225	0.01775	0.013675
1588	0.031425	0.01775	0.98225	0.01775	0.013675
1589	0.031425	0.01775	0.98225	0.01775	0.013675
1590	0.031425	0.01775	0.98225	0.01775	0.013675
1591	0.031425	0.01775	0.98225	0.01775	0.013675
1592	0.031425	0.01775	0.98225	0.01775	0.013675
1593	0.031425	0.01775	0.98225	0.01775	0.013675
1594	0.031425	0.01775	0.98225	0.01775	0.013675
1595	0.031425	0.01775	0.98225	0.01775	0.013675
1596	0.031425	0.01775	0.98225	0.01775	0.013675
1597	0.031425	0.01775	0.98225	0.01775	0.013675
1598	0.031425	0.01775	0.98225	0.01775	0.013675
1599	0.031425	0.01775	0.98225	0.01775	0.013675
1600	0.031425	0.01775	0.98225	0.01775	0.013675
1601	0.031425	0.01775	0.98225	0.01775	0.013675
1602	0.031425	0.01775	0.98225	0.01775	0.013675
1603	0.031425	0.01775	0.98225	0.01775	0.013675
1604	0.031425	0.01775	0.98225	0.01775	0.013675
1605	0.031425	0.01775	0.98225	0.01775	0.013675
1606	0.031425	0.01775	0.98225	0.01775	0.013675
1607	0.031425	0.01775	0.98225	0.01775	0.013675
1608	0.031425	0.01775	0.98225	0.01775	0.013675
1609	0.031425	0.01775	0.98225	0.01775	0.013675
1610	0.031425	0.01775	0.98225	0.01775	0.013675
1611	0.031425	0.01775	0.98225	0.01775	0.013675
1612	0.031425	0.01775	0.98225	0.01775	0.013675
1613	0.031425	0.01775	0.98225	0.01775	0.013675
1614	0.031425	0.01775	0.98225	0.01775	0.013675
1615	0.031425	0.01775	0.98225	0.01775	0.013675
1616	0.031425	0.01775	0.98225	0.01775	0.013675
1617	0.031425	0.01775	0.98225	0.01775	0.013675
1618	0.031425	0.01775	0.98225	0.01775	0.013675
1619	0.031425	0.01775	0.98225	0.01775	0.013675
1620	0.031425	0.01775	0.98225	0.01775	0.013675
1621	0.031425	0.01775	0.98225	0.01775	0.013675
1622	0.031425	0.01775	0.98225	0.01775	0.013675
1623	0.031425	0.01775	0.98225	0.01775	0.013675
1624	0.031425	0.01775	0.98225	0.01775	0.013675
1625	0.031425	0.01775	0.98225	0.01775	0.013675
1626	0.031425	0.01775	0.98225	0.01775	0.013675
1627	0.031425	0.01775	0.98225	0.01775	0.013675
1628	0.031425	0.01775	0.98225	0.01775	0.013675
1629	0.031425	0.01775	0.98225	0.01775	0.013675
1630	0.031425	0.01775	0.98225	0.01775	0.013675
1631	0.031425	0.01775	0.98225	0.01775	0.013675
1632	0.031425	0.01775	0.98225	0.01775	0.013675
1633	0.031425	0.01775	0.98225	0.01775	0.013675
1634	0.031425	0.01775	0.98225	0.01775	0.013675
1635	0.031425	0.01775	0.98225	0.01775	0.013675
1636	0.031425	0.01775	0.98225	0.01775	0.013675
1637	0.031425	0.01775	0.98225	0.01775	0.013675
1638	0.031425	0.01775	0.98225	0.01775	0.013675
1639	0.031425	0.01775	0.98225	0.01775	0.013675
1640	0.031425	0.01775	0.98225	0.01775	0.013675
1641	0.031425	0.01775	0.98225	0.01775	0.013675
1642	0.031425	0.01775	0.98225	0.01775	0.013675
1643	0.031425	0.01775	0.98225	0.01775	0.013675
1644	0.031425	0.01775	0.98225	0.01775	0.013675
1645	0.031425	0.01775	0.98225	0.01775	0.013675
1646	0.031425	0.01775	0.98225	0.01775	0.013675
1647	0.031425	0.01775	0.98225	0.01775	0.013675
1648	0.031425	0.01775	0.98225	0.01775	0.013675
1649	0.031425	0.01775	0.98225	0.01775	0.013675
1650	0.031425	0.01775	0.98225	0.01775	0.013675
1651	0.031425	0.01775	0.98225	0.01775	0.013675
1652	0.031425	0.01775	0.98225	0.01775	0.013675
1653	0.031425	0.01775	0.98225	0.01775	0.013675
1654	0.031425	0.01775	0.98225	0.01775	0.013675
1655	0.031425	0.01775	0.98225	0.01775	0.013675
1656	0.031425	0.01775	0.98225	0.01775	0.013675
1657	0.031425	0.01775	0.98225	0.01775	0.013675
1658	0.031425	0.01775	0.98225	0.01775	0.013675
1659	0.031425	0.01775	0.98225	0.01775	0.013675
1660	0.031425	0.01775	0.98225	0.01775	0.013675
1661	0.031425	0.01775	0.98225	0.01775	0.013675
1662	0.031425	0.01775	0.98225	0.01775	0.013675
1663	0.031425	0.01775	0.98225	0.01775	0.013675
1664	0.031425	0.01775	0.98225	0.01775	0.013675
1665	0.031425	0.01775	0.98225	0.01775	0.013675
1666	0.031425	0.01775	0.98225	0.01775	0.013675
1667	0.031425	0.01775	0.98225	0.01775	0.013675
1668	0.031425	0.01775	0.98225	0.01775	0.013675
1669	0.031425	0.01775	0.98225	0.01775	0.013675
1670	0.031425	0.01775	0.98225	0.01775	0.013675
1671	0.031425	0.01775	0.98225	0.01775	0.013675
1672	0.031425	0.01775	0.98225	0.01775	0.013675
1673	0.031425	0.01775	0.98225	0.01775	0.013675
1674	0.031425	0.01775	0.98225	0.01775	0.013675
1675	0.031425	0.01775	0.98225	0.01775	0.013675
1676	0.031425	0.01775	0.98225	0.01775	0.013675
1677	0.031425	0.01775	0.98225	0.01775	0.013675
1678	0.031425	0.01775	0.98225	0.01775	0.013675
1679	0.031425	0.01775	0.98225	0.01775	0.013675
1680	0.031425	0.01775	0.98225	0.01775	0.013675
1681	0.031425	0.01775	0.98225	0.01775	0.013675
1682	0.031425	0.01775	0.98225	0.01775	0.013675
1683	0.031425	0.01775	0.98225	0.01775	0.013675
1684	0.031425	0.01775	0.98225	0.01775	0.013675
1685	0.031425	0.01775	0.98225	0.01775	0.013675
1686	0.031425	0.01775	0.98225	0.01775	0.013675
1687	0.031425	0.01775	0.98225	0.01775	0.013675
1688	0.031425	0.01775	0.98225	0.01775	0.013675
1689	0.031425	0.01775	0.98225	0.01775	0.013675
1690	0.031425	0.01775	0.98225	0.01775	0.013675
1691	0.031425	0.01775	0.98225	0.01775	0.013675
1692	0.031425	0.01775	0.98225	0.01775	0.013675
1693	0.031425	0.01775	0.98225	0.01775	0.013675
1694	0.031425	0.01775	0.98225	0.01775	0.013675
1695	0.031425	0.01775	0.98225	0.01775	0.013675
1696	0.031425	0.01775	0.98225	0.01775	0.013675
1697	0.031425	0.01775	0.98225	0.01775	0.013675
1698	0.031425	0.01775	0.98225	0.01775	0.013675
1699	0.031425	0.01775	0.98225	0.01775	0.013675
1700	0.031425	0.01775	0.98225	0.01775	0.013675
1701	0.031425	0.01775	0.98225	0.01775	0.013675
1702	0.031425	0.01775	0.98225	0.01775	0.013675
1703	0.031425	0.01775	0.98225	0.01775	0.013675
1704	0.031425	0.01775	0.98225	0.01775	0.013675
1705	0.031425	0.01775	0.98225	0.01775	0.013675
1706	0.031425	0.01775	0.98225	0.01775	0.013675
1707	0.031425	0.01775	0.98225	0.01775	0.013675
1708	0.031425	0.01775	0.98225	0.01775	0.013675
1709	0.031425	0.01775	0.98225	0.01775	0.013675
1710	0.031425	0.01775	0.98225	0.01775	0.013675
1711	0.031425	0.01775	0.98225	0.01775	0.013675
1712	0.031425	0.01775	0.98225	0.01775	0.013675
1713	0.031425	0.01775	0.98225	0.01775	0.013675
1714	0.031425	0.01775	0.98225	0.01775	0.013675
1715	0.031425	0.01775	0.98225	0.01775	0.013675
1716	0.031425	0.01775	0.98225	0.01775	0.013675
1717	0.031425	0.01775	0.98225	0.01775	0.013675
1718	0.031425	0.01775	0.98225	0.01775	0.013675
1719	0.031425	0.01775	0.98225	0.01775	0.013675
1720	0.031425	0.01775	0.98225	0.01775	0.013675
1721	0.031425	0.01775	0.98225	0.01775	0.013675
1722	0.031425	0.01775	0.98225	0.01775	0.013675
1723	0.031425	0.01775	0.98225	0.01775	0.013675
1724	0.031425	0.01775	0.98225	0.01775	0.013675
1725	0.031425	0.01775	0.98225	0.01775	0.013675
1726	0.031425	0.01775	0.98225	0.01775	0.013675
1727	0.031425	0.01775	0.98225	0.01775	0.013675
1728	0.031425	0.01775	0.98225	0.01775	0.013675
1729	0.031425	0.01775	0.98225	0.01775	0.013675
1730	0.031425	0.01775	0.98225	0.01775	0.013675
1731	0.031425	0.01775	0.98225	0.01775	0.013675
1732	0.031425	0.01775	0.98225	0.01775	0.013675
1733	0.031425	0.01775	0.98225	0.01775	0.013675
1734	0.031425	0.01775	0.98225	0.01775	0.013675
1735	0.031425	0.01775	0.98225	0.01775	0.013675
1736	0.031425	0.01775	0.98225	0.01775	0.013675
1737	0.031425	0.01775	0.98225	0.01775	0.013675
1738	0.031425	0.01775	0.98225	0.01775	0.013675
1739	0.031425	0.01775	0.98225	0.01775	0.013675
1740	0.031425	0.01775	0.98225	0.01775	0.013675
1741	0.031425	0.01775	0.98225	0.01775	0.013675
1742	0.031425	0.01775	0.98225	0.01775	0.013675
1743	0.031425	0.01775	0.98225	0.01775	0.013675
1744	0.031425	0.01775	0.98225	0.01775	0.013675
1745	0.031425	0.01775	0.98225	0.01775	0.013675
1746	0.031425	0.01775	0.98225	0.01775	0.013675
1747	0.031425	0.01775	0.98225	0.01775	0.013675
1748	0.031425	0.01775	0.98225	0.01775	0.013675
1749	0.031425	0.01775	0.98225	0.01775	0.013675
1750	0.031425	0.01775	0.98225	0.01775	0.013675
1751	0.031425	0.01775	0.98225	0.01775	0.013675
1752	0.031425	0.01775	0.98225	0.01775	0.013675
1753	0.031425	0.01775	0.98225	0.01775	0.013675
1754	0.031425	0.01775	0.98225	0.01775	0.013675
1755	0.031425	0.01775	0.98225	0.01775	0.013675
1756	0.031425	0.01775	0.98225	0.01775	0.013675
1757	0.031425	0.01775	0.98225	0.01775	0.013675
1758	0.031425	0.01775	0.98225	0.01775	0.013675
1759	0.031425	0.01775	0.98225	0.01775	0.013675
1760	0.031425	0.01775	0.98225	0.01775	0.013675
1761	0.031425	0.01775	0.98225	0.01775	0.013675
1762	0.031425	0.01775	0.98225	0.01775	0.013675
1763	0.031425	0.01775	0.98225	0.01775	0.013675
1764	0.031425	0.01775	0.98225	0.01775	0.013675
1765	0.031425	0.01775	0.98225	0.01775	0.013675
1766	0.031425	0.01775	0.98225	0.01775	0.013675
1767	0.031425	0.01775	0.98225	0.01775	0.013675
1768	0.031425	0.01775	0.98225	0.01775	0.013675
1769	0.031425	0.01775	0.98225	0.01775	0.013675
1770	0.031425	0.01775	0.98225	0.01775	0.013675
1771	0.031425	0.01775	0.98225	0.01775	0.013675
1772	0.031425	0.01775	0.98225	0.01775	0.013675
1773	0.031425	0.01775	0.98225	0.01775	0.013675
1774	0.031425	0.01775	0.98225	0.01775	0.013675
1775	0.031425	0.01775	0.98225	0.01775	0.013675
1776	0.031425	0.01775	0.98225	0.01775	0.013675
1777	0.031425	0.01775	0.98225	0.01775	0.013675
1778	0.031425	0.01775	0.98225	0.01775	0.013675
1779	0.031425	0.01775	0.98225	0.01775	0.013675
1780	0.031425	0.01775	0.98225	0.01775	0.013675
1781	0.031425	0.01775	0.98225	0.01775	0.013675
1782	0.031425	0.01775	0.98225	0.01775	0.013675
1783	0.031425	0.01775	0.98225	0.01775	0.013675
1784	0.031425	0.01775	0.98225	0.01775	0.013675
1785	0.031425	0.01775	0.98225	0.01775	0.013675
1786	0.031425	0.01775	0.98225	0.01775	0.013675
1787	0.031425	0.01775	0.98225	0.01775	0.013675
1788	0.031425	0.01775	0.98225	0.01775	0.013675
1789	0.031425	0.01775	0.98225	0.01775	0.013675
1790	0.031425	0.01775	0.98225	0.01775	0.013675
1791	0.031425	0.01775	0.98225	0.01775	0.013675
1792	0.031425	0.01775	0.98225	0.01775	0.013675
1793	0.031425	0.01775	0.98225	0.01775	0.013675
1794	0.031425	0.01775	0.98225	0.01775	0.013675
1795	0.031425	0.01775	0.98225	0.01775	0.013675
1796	0.031425	0.01775	0.98225	0.01775	0.013675
1797	0.031425	0.01775	0.98225	0.01775	0.013675
1798	0.031425	0.01775	0.98225	0.01775	0.013675
1799	0.031425	0.01775	0.98225	0.01775	0.013675
1800	0.031425	0.01775	0.98225	0.01775	0.013675
1801	0.031425	0.01775	0.98225	0.01775	0.013675
1802	0.031425	0.01775	0.98225	0.01775	0.013675
1803	0.031425	0.01775	0.98225	0.01775	0.013675
1804	0.031425	0.01775	0.98225	0.01775	0.013675
1805	0.031425	0.01775	0.98225	0.01775	0.013675
1806	0.031425	0.01775	0.98225	0.01775	0.013675
1807	0.031425	0.01775	0.98225	0.01775	0.013675
1808	0.031425	0.01775	0.98225	0.01775	0.013675
1809	0.031425	0.01775	0.98225	0.01775	0.013675
1810	0.031425	0.01775	0.98225	0.01775	0.013675
1811	0.031425	0.01775	0.98225	0.01775	0.013675
1812	0.031425	0.01775	0.98225	0.01775	0.013675
1813	0.031425	0.01775	0.98225	0.01775	0.013675
1814	0.031425	0.01775	0.98225	0.01775	0.013675
1815	0.031425	0.01775	0.98225	0.01775	0.013675
1816	0.031425	0.01775	0.98225	0.01775	0.013675
1817	0.031425	0.01775	0.98225	0.01775	0.013675
1818	0.031425	0.01775	0.98225	0.01775	0.013675
1819	0.031425	0.01775	0.98225	0.01775	0.013675
1820	0.031425	0.01775	0.98225	0.01775	0.013675
1821	0.031425	0.01775	0.98225	0.01775	0.013675
1822	0.031425	0.01775	0.98225	0.01775	0.013675
1823	0.031425	0.01775	0.98225	0.01775	0.013675
1824	0.031425	0.01775	0.98225	0.01775	0.013675
1825	0.031425	0.01775	0.98225	0.01775	0.013675
1826	0.031425	0.01775	0.98225	0.01775	0.013675
1827	0.031425	0.01775	0.98225	0.01775	0.013675
1828	0.031425	0.01775	0.98225	0.01775	0.013675
1829	0.031425	0.01775	0.98225	0.01775	0.013675
1830	0.031425	0.01775	0.98225	0.01775	0.013675
1831	0.031425	0.01775	0.98225	0.01775	0.013675
1832	0.031425	0.01775	0.98225	0.01775	0.013675
1833	0.031425	0.01775	0.98225	0.01775	0.013675
1834	0.031425	0.01775	0.98225	0.01775	0.013675
1835	0.031425	0.01775	0.98225	0.01775	0.013675
1836	0.031425	0.01775	0.98225	0.01775	0.013675
1837	0.031425	0.01775	0.98225	0.01775	0.013675
1838	0.031425	0.01775	0.98225	0.01775	0.013675
1839	0.031425	0.01775	0.98225	0.01775	0.013675
1840	0.031425	0.01775	0.98225	0.01775	0.013675
1841	0.031425	0.01775	0.98225	0.01775	0.013675
1842	0.031425	0.01775	0.98225	0.01775	0.013675
1843	0.031425	0.01775	0.98225	0.01775	0.013675
1844	0.031425	0.01775	0.98225	0.01775	0.013675
1845	0.031425	0.01775	0.98225	0.01775	0.013675
1846	0.031425	0.01775	0.98225	0.01775	0.013675
1847	0.031425	0.01775	0.98225	0.01775	0.013675
1848	0.031425	0.01775	0.98225	0.01775	0.013675
1849	0.031425	0.01775	0.98225	0.01775	0.013675
1850	0.031425	0.01775	0.98225	0.01775	0.013675
1851	0.031425	0.01775	0.98225	0.01775	0.013675
1852	0.031425	0.01775	0.98225	0.01775	0.013675
1853	0.031425	0.01775	0.98225	0.01775	0.013675
1854	0.031425	0.01775	0.98225	0.01775	0.013675
1855	0.031425	0.01775	0.98225	0.01775	0.013675
1856	0.031425	0.01775	0.98225	0.01775	0.013675
1857	0.031425	0.01775	0.98225	0.01775	0.013675
1858	0.031425	0.01775	0.98225	0.01775	0.013675
1859	0.031425	0.01775	0.98225	0.01775	0.013675
1860	0.031425	0.01775	0.98225	0.01775	0.013675
1861	0.031425	0.01775	0.98225	0.01775	0.013675
1862	0.031425	0.01775	0.98225	0.01775	0.013675
1863	0.031425	0.01775	0.98225	0.01775	0.013675
1864	0.031425	0.01775	0.98225	0.01775	0.013675
1865	0.031425	0.01775	0.98225	0.01775	0.013675
1866	0.031425	0.01775	0.98225	0.01775	0.013675
1867	0.031425	0.01775	0.98225	0.01775	0.013675
1868	0.031425	0.01775	0.98225	0.01775	0.013675
1869	0.031425	0.01775	0.98225	0.01775	0.013675
1870	0.031425	0.01775	0.98225	0.01775	0.013675
1871	0.031425	0.01775	0.98225	0.01775	0.013675
1872	0.031425	0.01775	0.98225	0.01775	0.013675
1873	0.031425	0.01775	0.98225	0.01775	0.013675
1874	0.031425	0.01775	0.98225	0.01775	0.013675
1875	0.031425	0.01775	0.98225	0.01775	0.013675
1876	0.031425	0.01775	0.98225	0.01775	0.013675
1877	0.031425	0.01775	0.98225	0.01775	0.013675
1878	0.031425	0.01775	0.98225	0.01775	0.013675
1879	0.031425	0.01775	0.98225	0.01775	0.013675
1880	0.031425	0.01775	0.98225	0.01775	0.013675
1881	0.031425	0.01775	0.98225	0.01775	0.013675
1882	0.031425	0.01775	0.98225	0.01775	0.013675
1883	0.031425	0.01775	0.98225	0.01775	0.013675
1884	0.031425	0.01775	0.98225	0.01775	0.013675
1885	0.031425	0.01775	0.98225	0.01775	0.013675
1886	0.031425	0.01775	0.98225	0.01775	0.013675
1887	0.031425	0.01775	0.98225	0.01775	0.013675
1888	0.031425	0.01775	0.98225	0.01775	0.013675
1889	0.031425	0.01775	0.98225	0.01775	0.013675
1890	0.031425	0.01775	0.98225	0.01775	0.013675
1891	0.031425	0.01775	0.98225	0.01775	0.013675
1892	0.031425	0.01775	0.98225	0.01775	0.013675
1893	0.031425	0.01775	0.98225	0.01775	0.013675
1894	0.031425	0.01775	0.98225	0.01775	0.013675
1895	0.031425	0.01775	0.98225	0.01775	0.013675
1896	0.031425	0.01775	0.98225	0.01775	0.013675
1897	0.031425	0.01775	0.98225	0.01775	0.013675
1898	0.031425	0.01775	0.98225	0.01775	0.013675
1899	0.031425	0.01775	0.98225	0.01775	0.013675
1900	0.031425	0.01775	0.98225	0.01775	0.013675
1901	0.031425	0.01775	0.98225	0.01775	0.013675
1902	0.031425	0.01775	0.98225	0.01775	0.013675
1903	0.031425	0.01775	0.98225	0.01775	0.013675
1904	0.031425	0.01775	0.98225	0.01775	0.013675
1905	0.031425	0.01775	0.98225	0.01775	0.013675
1906	0.031425	0.01775	0.98225	0.01775	0.013675
1907	0.031425	0.01775	0.98225	0.01775	0.013675
1908	0.031425	0.01775	0.98225	0.01775	0.013675
1909	0.031425	0.01775	0.98225	0.01775	0.013675
1910	0.031425	0.01775	0.98225	0.01775	0.013675
1911	0.031425	0.01775	0.98225	0.01775	0.013675
1912	0.031425	0.01775	0.98225	0.01775	0.013675
1913	0.031425	0.01775	0.98225	0.01775	0.013675
1914	0.031425	0.01775	0.98225	0.01775	0.013675
1915	0.031425	0.01775	0.98225	0.01775	0.013675
1916	0.031425	0.01775	0.98225	0.01775	0.013675
1917	0.031425	0.01775	0.98225	0.01775	0.013675
1918	0.031425	0.01775	0.98225	0.01775	0.013675
1919	0.031425	0.01775	0.98225	0.01775	0.013675
1920	0.031425	0.01775	0.98225	0.01775	0.013675
1921	0.031425	0.01775	0.98225	0.01775	0.013675
1922	0.031425	0.01775	0.98225	0.01775	0.013675
1923	0.031425	0.01775	0.98225	0.01775	0.013675
1924	0.031425	0.01775	0.98225	0.01775	0.013675
1925	0.031425	0.01775	0.98225	0.01775	0.013675
1926	0.031425	0.01775	0.98225	0.01775	0.013675
1927	0.031425	0.01775	0.98225	0.01775	0.013675
1928	0.031425	0.01775	0.98225	0.01775	0.013675
1929	0.031425	0.01775	0.98225	0.01775	0.013675
1930	0.031425	0.01775	0.98225	0.01775	0.013675
1931	0.031425	0.01775	0.98225	0.01775	0.013675
1932	0.031425	0.01775	0.98225	0.01775	0.013675
1933	0.031425	0.01775	0.98225	0.01775	0.013675
1934	0.031425	0.01775	0.98225	0.01775	0.013675
1935	0.031425	0.01775	0.98225	0.01775	0.013675
1936	0.031425	0.01775	0.98225	0.01775	0.013675
1937	0.031425	0.01775	0.98225	0.01775	0.013675
1938	0.031425	0.01775	0.98225	0.01775	0.013675
1939	0.031425	0.01775	0.98225	0.01775	0.013675
1940	0.031425	0.01775	0.98225	0.01775	0.013675
1941	0.031425	0.01775	0.98225	0.01775	0.013675
1942	0.031425	0.01775	0.98225	0.01775	0.013675
1943	0.031425	0.01775	0.98225	0.01775	0.013675
1944	0.031425	0.01775	0.98225	0.01775	0.013675
1945	0.031425	0.01775	0.98225	0.01775	0.013675
1946	0.031425	0.01775	0.98225	0.01775	0.013675
1947	0.031425	0.01775	0.98225	0.01775	0.013675
1948	0.031425	0.01775	0.98225	0.01775	0.013675
1949	0.031425	0.01775	0.98225	0.01775	0.013675
1950	0.031425	0.01775	0.98225	0.01775	0.013675
1951	0.031425	0.01775	0.98225	0.01775	0.013675
1952	0.031425	0.01775	0.98225	0.01775	0.013675
1953	0.031425	0.01775	0.98225	0.01775	0.013675
1954	0.031425	0.01775	0.98225	0.01775	0.013675
1955	0.031425	0.01775	0.98225	0.01775	0.013675
1956	0.031425	0.01775	0.98225	0.01775	0.013675
1957	0.031425	0.01775	0.98225	0.01775	0.013675
1958	0.031425	0.01775	0.98225	0.01775	0.013675
1959	0.031425	0.01775	0.98225	0.01775	0.013675
1960	0.031425	0.01775	0.98225	0.01775	0.013675
1961	0.031425	0.01775	0.98225	0.01775	0.013675
1962	0.031425	0.01775	0.98225	0.01775	0.013675
1963	0.031425	0.01775	0.98225	0.01775	0.013675
1964	0.031425	0.01775	0.98225	0.01775	0.013675
1965	0.031425	0.01775	0.98225	0.01775	0.013675
1966	0.031425	0.01775	0.98225	0.01775	0.013675
1967	0.031425	0.01775	0.98225	0.01775	0.013675
1968	0.031425	0.01775	0.98225	0.01775	0.013675
1969	0.031425	0.01775	0.98225	0.01775	0.013675
1970	0.031425	0.01775	0.98225	0.01775	0.013675
1971	0.031425	0.01775	0.98225	0.01775	0.013675
1972	0.031425	0.01775	0.98225	0.01775	0.013675
1973	0.031425	0.01775	0.98225	0.01775	0.013675
1974	0.031425	0.01775	0.98225	0.01775	0.013675
1975	0.031425	0.01775	0.98225	0.01775	0.013675
1976	0.031425	0.01775	0.98225	0.01775	0.013675
1977	0.031425	0.01775	0.98225	0.01775	0.013675
1978	0.031425	0.01775	0.98225	0.01775	0.013675
1979	0.031425	0.01775	0.98225	0.01775	0.013675
1980	0.031425	0.01775	0.98225	0.01775	0.013675
1981	0.031425	0.01775	0.98225	0.01775	0.013675
1982	0.031425	0.01775	0.98225	0.01775	0.013675
1983	0.031425	0.01775	0.98225	0.01775	0.013675
1984	0.031425	0.01775	0.98225	0.01775	0.013675
1985	0.031425	0.01775	0.98225	0.01775	0.013675
1986	0.031425	0.01775	0.98225	0.01775	0.013675
1987	0.031425	0.01775	0.98225	0.01775	0.013675
1988	0.031425	0.01775	0.98225	0.01775	0.013675
1989	0.031425	0.01775	0.98225	0.01775	0.013675
1990	0.031425	0.01775	0.98225	0.01775	0.013675
1991	0.031425	0.01775	0.98225	0.01775	0.013675
1992	0.031425	0.01775	0.98225	0.01775	0.013675
1993	0.031425	0.01775	0.98225	0.01775	0.013675
1994	0.031425	0.01775	0.98225	0.01775	0.013675
1995	0.031425	0.01775	0.98225	0.01775	0.013675
1996	0.031425	0.01775	0.98225	0.01775	0.013675
1997	0.031425	0.01775	0.98225	0.01775	0.013675
1998	0.031425	0.01775	0.98225	0.01775	0.013675
1999	0.031425	0.01775	0.98225	0.01775	0.013675
[truncated: 38,001 more rows]
