# Supplementary material for: Aspiration-driven co-evolution of cooperation with individual behavioral diversity
Source: PLoS One. 2023 Sep 15;18(9):e0291134. doi: 10.1371/journal.pone.0291134 (PMC10503719; doi:10.1371/journal.pone.0291134)
Supplement: S1 Data — (ZIP) [file pone.0291134.s001.zip › M1/v1-L=200/data/tolerate=1_b=1.65_frequency.txt]

0	0.503025	1	0	0.503025	0
1	0.324281	0.91195	0.08805	0.323675	0.00060625
2	0.206456	0.75295	0.24705	0.203125	0.00333125
3	0.131013	0.56285	0.43715	0.1255	0.0055125
4	0.083931	0.3902	0.6098	0.076825	0.00710625
5	0.057388	0.25675	0.74325	0.049575	0.0078125
6	0.041287	0.167725	0.832275	0.032975	0.0083125
7	0.033775	0.1119	0.8881	0.025075	0.0087
8	0.028525	0.0785	0.9215	0.02	0.008525
9	0.025581	0.0573	0.9427	0.017375	0.00820625
10	0.023762	0.044775	0.955225	0.01535	0.0084125
11	0.022594	0.037175	0.962825	0.0139	0.00869375
12	0.022094	0.03195	0.96805	0.0134	0.00869375
13	0.021087	0.027575	0.972425	0.012425	0.0086625
14	0.021069	0.023675	0.976325	0.012075	0.00899375
15	0.020669	0.021375	0.978625	0.01155	0.00911875
16	0.020356	0.0192	0.9808	0.011275	0.00908125
17	0.020125	0.017825	0.982175	0.0111	0.009025
18	0.020000	0.0173	0.9827	0.011	0.009
19	0.019825	0.016075	0.983925	0.011	0.008825
20	0.019575	0.0148	0.9852	0.010825	0.00875
21	0.019306	0.01425	0.98575	0.01065	0.00865625
22	0.019200	0.013325	0.986675	0.01035	0.00885
23	0.019181	0.013075	0.986925	0.010425	0.00875625
24	0.019094	0.0127	0.9873	0.010325	0.00876875
25	0.019238	0.01255	0.98745	0.01045	0.0087875
26	0.019206	0.01225	0.98775	0.010425	0.00878125
27	0.019063	0.01205	0.98795	0.010325	0.0087375
28	0.019081	0.01215	0.98785	0.0105	0.00858125
29	0.018994	0.0116	0.9884	0.010375	0.00861875
30	0.019013	0.0115	0.9885	0.010275	0.0087375
31	0.018931	0.011525	0.988475	0.01015	0.00878125
32	0.018850	0.01145	0.98855	0.010125	0.008725
33	0.018787	0.0112	0.9888	0.0101	0.0086875
34	0.018687	0.011025	0.988975	0.009975	0.0087125
35	0.018687	0.0109	0.9891	0.009925	0.0087625
36	0.018575	0.01065	0.98935	0.0098	0.008775
37	0.018588	0.0104	0.9896	0.00975	0.0088375
38	0.018531	0.010225	0.989775	0.009725	0.00880625
39	0.018581	0.0103	0.9897	0.0098	0.00878125
40	0.018625	0.010175	0.989825	0.009875	0.00875
41	0.018600	0.01025	0.98975	0.009875	0.008725
42	0.018669	0.0104	0.9896	0.01	0.00866875
43	0.018644	0.010375	0.989625	0.00995	0.00869375
44	0.018606	0.010375	0.989625	0.0099	0.00870625
45	0.018562	0.01015	0.98985	0.009825	0.0087375
46	0.018525	0.00995	0.99005	0.00975	0.008775
47	0.018537	0.009975	0.990025	0.00975	0.0087875
48	0.018531	0.0099	0.9901	0.009775	0.00875625
49	0.018525	0.009875	0.990125	0.009775	0.00875
50	0.018550	0.00995	0.99005	0.0098	0.00875
51	0.018588	0.010075	0.989925	0.00985	0.0087375
52	0.018537	0.01015	0.98985	0.009825	0.0087125
53	0.018488	0.010075	0.989925	0.00975	0.0087375
54	0.018513	0.0101	0.9899	0.00975	0.0087625
55	0.018500	0.01	0.99	0.009725	0.008775
56	0.018500	0.009925	0.990075	0.00975	0.00875
57	0.018519	0.0099	0.9901	0.00975	0.00876875
58	0.018494	0.009825	0.990175	0.0097	0.00879375
59	0.018500	0.0098	0.9902	0.0097	0.0088
60	0.018500	0.009825	0.990175	0.009725	0.008775
61	0.018431	0.00975	0.99025	0.009675	0.00875625
62	0.018431	0.009725	0.990275	0.0097	0.00873125
63	0.018437	0.0097	0.9903	0.0097	0.0087375
64	0.018437	0.0097	0.9903	0.0097	0.0087375
65	0.018437	0.0097	0.9903	0.0097	0.0087375
66	0.018437	0.0097	0.9903	0.0097	0.0087375
67	0.018437	0.0097	0.9903	0.0097	0.0087375
68	0.018437	0.0097	0.9903	0.0097	0.0087375
69	0.018437	0.0097	0.9903	0.0097	0.0087375
70	0.018437	0.0097	0.9903	0.0097	0.0087375
71	0.018437	0.0097	0.9903	0.0097	0.0087375
72	0.018437	0.0097	0.9903	0.0097	0.0087375
73	0.018437	0.0097	0.9903	0.0097	0.0087375
74	0.018437	0.0097	0.9903	0.0097	0.0087375
75	0.018437	0.0097	0.9903	0.0097	0.0087375
76	0.018437	0.0097	0.9903	0.0097	0.0087375
77	0.018437	0.0097	0.9903	0.0097	0.0087375
78	0.018437	0.0097	0.9903	0.0097	0.0087375
79	0.018437	0.0097	0.9903	0.0097	0.0087375
80	0.018437	0.0097	0.9903	0.0097	0.0087375
81	0.018437	0.0097	0.9903	0.0097	0.0087375
82	0.018437	0.0097	0.9903	0.0097	0.0087375
83	0.018437	0.0097	0.9903	0.0097	0.0087375
84	0.018437	0.0097	0.9903	0.0097	0.0087375
85	0.018437	0.0097	0.9903	0.0097	0.0087375
86	0.018437	0.0097	0.9903	0.0097	0.0087375
87	0.018437	0.0097	0.9903	0.0097	0.0087375
88	0.018437	0.0097	0.9903	0.0097	0.0087375
89	0.018437	0.0097	0.9903	0.0097	0.0087375
90	0.018437	0.0097	0.9903	0.0097	0.0087375
91	0.018437	0.0097	0.9903	0.0097	0.0087375
92	0.018437	0.0097	0.9903	0.0097	0.0087375
93	0.018437	0.0097	0.9903	0.0097	0.0087375
94	0.018437	0.0097	0.9903	0.0097	0.0087375
95	0.018437	0.0097	0.9903	0.0097	0.0087375
96	0.018437	0.0097	0.9903	0.0097	0.0087375
97	0.018437	0.0097	0.9903	0.0097	0.0087375
98	0.018437	0.0097	0.9903	0.0097	0.0087375
99	0.018437	0.0097	0.9903	0.0097	0.0087375
100	0.018437	0.0097	0.9903	0.0097	0.0087375
101	0.018437	0.0097	0.9903	0.0097	0.0087375
102	0.018437	0.0097	0.9903	0.0097	0.0087375
103	0.018437	0.0097	0.9903	0.0097	0.0087375
104	0.018437	0.0097	0.9903	0.0097	0.0087375
105	0.018437	0.0097	0.9903	0.0097	0.0087375
106	0.018437	0.0097	0.9903	0.0097	0.0087375
107	0.018437	0.0097	0.9903	0.0097	0.0087375
108	0.018437	0.0097	0.9903	0.0097	0.0087375
109	0.018437	0.0097	0.9903	0.0097	0.0087375
110	0.018437	0.0097	0.9903	0.0097	0.0087375
111	0.018437	0.0097	0.9903	0.0097	0.0087375
112	0.018437	0.0097	0.9903	0.0097	0.0087375
113	0.018437	0.0097	0.9903	0.0097	0.0087375
114	0.018437	0.0097	0.9903	0.0097	0.0087375
115	0.018437	0.0097	0.9903	0.0097	0.0087375
116	0.018437	0.0097	0.9903	0.0097	0.0087375
117	0.018437	0.0097	0.9903	0.0097	0.0087375
118	0.018437	0.0097	0.9903	0.0097	0.0087375
119	0.018437	0.0097	0.9903	0.0097	0.0087375
120	0.018437	0.0097	0.9903	0.0097	0.0087375
121	0.018437	0.0097	0.9903	0.0097	0.0087375
122	0.018437	0.0097	0.9903	0.0097	0.0087375
123	0.018437	0.0097	0.9903	0.0097	0.0087375
124	0.018437	0.0097	0.9903	0.0097	0.0087375
125	0.018437	0.0097	0.9903	0.0097	0.0087375
126	0.018437	0.0097	0.9903	0.0097	0.0087375
127	0.018437	0.0097	0.9903	0.0097	0.0087375
128	0.018437	0.0097	0.9903	0.0097	0.0087375
129	0.018437	0.0097	0.9903	0.0097	0.0087375
130	0.018437	0.0097	0.9903	0.0097	0.0087375
131	0.018437	0.0097	0.9903	0.0097	0.0087375
132	0.018437	0.0097	0.9903	0.0097	0.0087375
133	0.018437	0.0097	0.9903	0.0097	0.0087375
134	0.018437	0.0097	0.9903	0.0097	0.0087375
135	0.018437	0.0097	0.9903	0.0097	0.0087375
136	0.018437	0.0097	0.9903	0.0097	0.0087375
137	0.018437	0.0097	0.9903	0.0097	0.0087375
138	0.018437	0.0097	0.9903	0.0097	0.0087375
139	0.018437	0.0097	0.9903	0.0097	0.0087375
140	0.018437	0.0097	0.9903	0.0097	0.0087375
141	0.018437	0.0097	0.9903	0.0097	0.0087375
142	0.018437	0.0097	0.9903	0.0097	0.0087375
143	0.018437	0.0097	0.9903	0.0097	0.0087375
144	0.018437	0.0097	0.9903	0.0097	0.0087375
145	0.018437	0.0097	0.9903	0.0097	0.0087375
146	0.018437	0.0097	0.9903	0.0097	0.0087375
147	0.018437	0.0097	0.9903	0.0097	0.0087375
148	0.018437	0.0097	0.9903	0.0097	0.0087375
149	0.018437	0.0097	0.9903	0.0097	0.0087375
150	0.018437	0.0097	0.9903	0.0097	0.0087375
151	0.018437	0.0097	0.9903	0.0097	0.0087375
152	0.018437	0.0097	0.9903	0.0097	0.0087375
153	0.018437	0.0097	0.9903	0.0097	0.0087375
154	0.018437	0.0097	0.9903	0.0097	0.0087375
155	0.018437	0.0097	0.9903	0.0097	0.0087375
156	0.018437	0.0097	0.9903	0.0097	0.0087375
157	0.018437	0.0097	0.9903	0.0097	0.0087375
158	0.018437	0.0097	0.9903	0.0097	0.0087375
159	0.018437	0.0097	0.9903	0.0097	0.0087375
160	0.018437	0.0097	0.9903	0.0097	0.0087375
161	0.018437	0.0097	0.9903	0.0097	0.0087375
162	0.018437	0.0097	0.9903	0.0097	0.0087375
163	0.018437	0.0097	0.9903	0.0097	0.0087375
164	0.018437	0.0097	0.9903	0.0097	0.0087375
165	0.018437	0.0097	0.9903	0.0097	0.0087375
166	0.018437	0.0097	0.9903	0.0097	0.0087375
167	0.018437	0.0097	0.9903	0.0097	0.0087375
168	0.018437	0.0097	0.9903	0.0097	0.0087375
169	0.018437	0.0097	0.9903	0.0097	0.0087375
170	0.018437	0.0097	0.9903	0.0097	0.0087375
171	0.018437	0.0097	0.9903	0.0097	0.0087375
172	0.018437	0.0097	0.9903	0.0097	0.0087375
173	0.018437	0.0097	0.9903	0.0097	0.0087375
174	0.018437	0.0097	0.9903	0.0097	0.0087375
175	0.018437	0.0097	0.9903	0.0097	0.0087375
176	0.018437	0.0097	0.9903	0.0097	0.0087375
177	0.018437	0.0097	0.9903	0.0097	0.0087375
178	0.018437	0.0097	0.9903	0.0097	0.0087375
179	0.018437	0.0097	0.9903	0.0097	0.0087375
180	0.018437	0.0097	0.9903	0.0097	0.0087375
181	0.018437	0.0097	0.9903	0.0097	0.0087375
182	0.018437	0.0097	0.9903	0.0097	0.0087375
183	0.018437	0.0097	0.9903	0.0097	0.0087375
184	0.018437	0.0097	0.9903	0.0097	0.0087375
185	0.018437	0.0097	0.9903	0.0097	0.0087375
186	0.018437	0.0097	0.9903	0.0097	0.0087375
187	0.018437	0.0097	0.9903	0.0097	0.0087375
188	0.018437	0.0097	0.9903	0.0097	0.0087375
189	0.018437	0.0097	0.9903	0.0097	0.0087375
190	0.018437	0.0097	0.9903	0.0097	0.0087375
191	0.018437	0.0097	0.9903	0.0097	0.0087375
192	0.018437	0.0097	0.9903	0.0097	0.0087375
193	0.018437	0.0097	0.9903	0.0097	0.0087375
194	0.018437	0.0097	0.9903	0.0097	0.0087375
195	0.018437	0.0097	0.9903	0.0097	0.0087375
196	0.018437	0.0097	0.9903	0.0097	0.0087375
197	0.018437	0.0097	0.9903	0.0097	0.0087375
198	0.018437	0.0097	0.9903	0.0097	0.0087375
199	0.018437	0.0097	0.9903	0.0097	0.0087375
200	0.018437	0.0097	0.9903	0.0097	0.0087375
201	0.018437	0.0097	0.9903	0.0097	0.0087375
202	0.018437	0.0097	0.9903	0.0097	0.0087375
203	0.018437	0.0097	0.9903	0.0097	0.0087375
204	0.018437	0.0097	0.9903	0.0097	0.0087375
205	0.018437	0.0097	0.9903	0.0097	0.0087375
206	0.018437	0.0097	0.9903	0.0097	0.0087375
207	0.018437	0.0097	0.9903	0.0097	0.0087375
208	0.018437	0.0097	0.9903	0.0097	0.0087375
209	0.018437	0.0097	0.9903	0.0097	0.0087375
210	0.018437	0.0097	0.9903	0.0097	0.0087375
211	0.018437	0.0097	0.9903	0.0097	0.0087375
212	0.018437	0.0097	0.9903	0.0097	0.0087375
213	0.018437	0.0097	0.9903	0.0097	0.0087375
214	0.018437	0.0097	0.9903	0.0097	0.0087375
215	0.018437	0.0097	0.9903	0.0097	0.0087375
216	0.018437	0.0097	0.9903	0.0097	0.0087375
217	0.018437	0.0097	0.9903	0.0097	0.0087375
218	0.018437	0.0097	0.9903	0.0097	0.0087375
219	0.018437	0.0097	0.9903	0.0097	0.0087375
220	0.018437	0.0097	0.9903	0.0097	0.0087375
221	0.018437	0.0097	0.9903	0.0097	0.0087375
222	0.018437	0.0097	0.9903	0.0097	0.0087375
223	0.018437	0.0097	0.9903	0.0097	0.0087375
224	0.018437	0.0097	0.9903	0.0097	0.0087375
225	0.018437	0.0097	0.9903	0.0097	0.0087375
226	0.018437	0.0097	0.9903	0.0097	0.0087375
227	0.018437	0.0097	0.9903	0.0097	0.0087375
228	0.018437	0.0097	0.9903	0.0097	0.0087375
229	0.018437	0.0097	0.9903	0.0097	0.0087375
230	0.018437	0.0097	0.9903	0.0097	0.0087375
231	0.018437	0.0097	0.9903	0.0097	0.0087375
232	0.018437	0.0097	0.9903	0.0097	0.0087375
233	0.018437	0.0097	0.9903	0.0097	0.0087375
234	0.018437	0.0097	0.9903	0.0097	0.0087375
235	0.018437	0.0097	0.9903	0.0097	0.0087375
236	0.018437	0.0097	0.9903	0.0097	0.0087375
237	0.018437	0.0097	0.9903	0.0097	0.0087375
238	0.018437	0.0097	0.9903	0.0097	0.0087375
239	0.018437	0.0097	0.9903	0.0097	0.0087375
240	0.018437	0.0097	0.9903	0.0097	0.0087375
241	0.018437	0.0097	0.9903	0.0097	0.0087375
242	0.018437	0.0097	0.9903	0.0097	0.0087375
243	0.018437	0.0097	0.9903	0.0097	0.0087375
244	0.018437	0.0097	0.9903	0.0097	0.0087375
245	0.018437	0.0097	0.9903	0.0097	0.0087375
246	0.018437	0.0097	0.9903	0.0097	0.0087375
247	0.018437	0.0097	0.9903	0.0097	0.0087375
248	0.018437	0.0097	0.9903	0.0097	0.0087375
249	0.018437	0.0097	0.9903	0.0097	0.0087375
250	0.018437	0.0097	0.9903	0.0097	0.0087375
251	0.018437	0.0097	0.9903	0.0097	0.0087375
252	0.018437	0.0097	0.9903	0.0097	0.0087375
253	0.018437	0.0097	0.9903	0.0097	0.0087375
254	0.018437	0.0097	0.9903	0.0097	0.0087375
255	0.018437	0.0097	0.9903	0.0097	0.0087375
256	0.018437	0.0097	0.9903	0.0097	0.0087375
257	0.018437	0.0097	0.9903	0.0097	0.0087375
258	0.018437	0.0097	0.9903	0.0097	0.0087375
259	0.018437	0.0097	0.9903	0.0097	0.0087375
260	0.018437	0.0097	0.9903	0.0097	0.0087375
261	0.018437	0.0097	0.9903	0.0097	0.0087375
262	0.018437	0.0097	0.9903	0.0097	0.0087375
263	0.018437	0.0097	0.9903	0.0097	0.0087375
264	0.018437	0.0097	0.9903	0.0097	0.0087375
265	0.018437	0.0097	0.9903	0.0097	0.0087375
266	0.018437	0.0097	0.9903	0.0097	0.0087375
267	0.018437	0.0097	0.9903	0.0097	0.0087375
268	0.018437	0.0097	0.9903	0.0097	0.0087375
269	0.018437	0.0097	0.9903	0.0097	0.0087375
270	0.018437	0.0097	0.9903	0.0097	0.0087375
271	0.018437	0.0097	0.9903	0.0097	0.0087375
272	0.018437	0.0097	0.9903	0.0097	0.0087375
273	0.018437	0.0097	0.9903	0.0097	0.0087375
274	0.018437	0.0097	0.9903	0.0097	0.0087375
275	0.018437	0.0097	0.9903	0.0097	0.0087375
276	0.018437	0.0097	0.9903	0.0097	0.0087375
277	0.018437	0.0097	0.9903	0.0097	0.0087375
278	0.018437	0.0097	0.9903	0.0097	0.0087375
279	0.018437	0.0097	0.9903	0.0097	0.0087375
280	0.018437	0.0097	0.9903	0.0097	0.0087375
281	0.018437	0.0097	0.9903	0.0097	0.0087375
282	0.018437	0.0097	0.9903	0.0097	0.0087375
283	0.018437	0.0097	0.9903	0.0097	0.0087375
284	0.018437	0.0097	0.9903	0.0097	0.0087375
285	0.018437	0.0097	0.9903	0.0097	0.0087375
286	0.018437	0.0097	0.9903	0.0097	0.0087375
287	0.018437	0.0097	0.9903	0.0097	0.0087375
288	0.018437	0.0097	0.9903	0.0097	0.0087375
289	0.018437	0.0097	0.9903	0.0097	0.0087375
290	0.018437	0.0097	0.9903	0.0097	0.0087375
291	0.018437	0.0097	0.9903	0.0097	0.0087375
292	0.018437	0.0097	0.9903	0.0097	0.0087375
293	0.018437	0.0097	0.9903	0.0097	0.0087375
294	0.018437	0.0097	0.9903	0.0097	0.0087375
295	0.018437	0.0097	0.9903	0.0097	0.0087375
296	0.018437	0.0097	0.9903	0.0097	0.0087375
297	0.018437	0.0097	0.9903	0.0097	0.0087375
298	0.018437	0.0097	0.9903	0.0097	0.0087375
299	0.018437	0.0097	0.9903	0.0097	0.0087375
300	0.018437	0.0097	0.9903	0.0097	0.0087375
301	0.018437	0.0097	0.9903	0.0097	0.0087375
302	0.018437	0.0097	0.9903	0.0097	0.0087375
303	0.018437	0.0097	0.9903	0.0097	0.0087375
304	0.018437	0.0097	0.9903	0.0097	0.0087375
305	0.018437	0.0097	0.9903	0.0097	0.0087375
306	0.018437	0.0097	0.9903	0.0097	0.0087375
307	0.018437	0.0097	0.9903	0.0097	0.0087375
308	0.018437	0.0097	0.9903	0.0097	0.0087375
309	0.018437	0.0097	0.9903	0.0097	0.0087375
310	0.018437	0.0097	0.9903	0.0097	0.0087375
311	0.018437	0.0097	0.9903	0.0097	0.0087375
312	0.018437	0.0097	0.9903	0.0097	0.0087375
313	0.018437	0.0097	0.9903	0.0097	0.0087375
314	0.018437	0.0097	0.9903	0.0097	0.0087375
315	0.018437	0.0097	0.9903	0.0097	0.0087375
316	0.018437	0.0097	0.9903	0.0097	0.0087375
317	0.018437	0.0097	0.9903	0.0097	0.0087375
318	0.018437	0.0097	0.9903	0.0097	0.0087375
319	0.018437	0.0097	0.9903	0.0097	0.0087375
320	0.018437	0.0097	0.9903	0.0097	0.0087375
321	0.018437	0.0097	0.9903	0.0097	0.0087375
322	0.018437	0.0097	0.9903	0.0097	0.0087375
323	0.018437	0.0097	0.9903	0.0097	0.0087375
324	0.018437	0.0097	0.9903	0.0097	0.0087375
325	0.018437	0.0097	0.9903	0.0097	0.0087375
326	0.018437	0.0097	0.9903	0.0097	0.0087375
327	0.018437	0.0097	0.9903	0.0097	0.0087375
328	0.018437	0.0097	0.9903	0.0097	0.0087375
329	0.018437	0.0097	0.9903	0.0097	0.0087375
330	0.018437	0.0097	0.9903	0.0097	0.0087375
331	0.018437	0.0097	0.9903	0.0097	0.0087375
332	0.018437	0.0097	0.9903	0.0097	0.0087375
333	0.018437	0.0097	0.9903	0.0097	0.0087375
334	0.018437	0.0097	0.9903	0.0097	0.0087375
335	0.018437	0.0097	0.9903	0.0097	0.0087375
336	0.018437	0.0097	0.9903	0.0097	0.0087375
337	0.018437	0.0097	0.9903	0.0097	0.0087375
338	0.018437	0.0097	0.9903	0.0097	0.0087375
339	0.018437	0.0097	0.9903	0.0097	0.0087375
340	0.018437	0.0097	0.9903	0.0097	0.0087375
341	0.018437	0.0097	0.9903	0.0097	0.0087375
342	0.018437	0.0097	0.9903	0.0097	0.0087375
343	0.018437	0.0097	0.9903	0.0097	0.0087375
344	0.018437	0.0097	0.9903	0.0097	0.0087375
345	0.018437	0.0097	0.9903	0.0097	0.0087375
346	0.018437	0.0097	0.9903	0.0097	0.0087375
347	0.018437	0.0097	0.9903	0.0097	0.0087375
348	0.018437	0.0097	0.9903	0.0097	0.0087375
349	0.018437	0.0097	0.9903	0.0097	0.0087375
350	0.018437	0.0097	0.9903	0.0097	0.0087375
351	0.018437	0.0097	0.9903	0.0097	0.0087375
352	0.018437	0.0097	0.9903	0.0097	0.0087375
353	0.018437	0.0097	0.9903	0.0097	0.0087375
354	0.018437	0.0097	0.9903	0.0097	0.0087375
355	0.018437	0.0097	0.9903	0.0097	0.0087375
356	0.018437	0.0097	0.9903	0.0097	0.0087375
357	0.018437	0.0097	0.9903	0.0097	0.0087375
358	0.018437	0.0097	0.9903	0.0097	0.0087375
359	0.018437	0.0097	0.9903	0.0097	0.0087375
360	0.018437	0.0097	0.9903	0.0097	0.0087375
361	0.018437	0.0097	0.9903	0.0097	0.0087375
362	0.018437	0.0097	0.9903	0.0097	0.0087375
363	0.018437	0.0097	0.9903	0.0097	0.0087375
364	0.018437	0.0097	0.9903	0.0097	0.0087375
365	0.018437	0.0097	0.9903	0.0097	0.0087375
366	0.018437	0.0097	0.9903	0.0097	0.0087375
367	0.018437	0.0097	0.9903	0.0097	0.0087375
368	0.018437	0.0097	0.9903	0.0097	0.0087375
369	0.018437	0.0097	0.9903	0.0097	0.0087375
370	0.018437	0.0097	0.9903	0.0097	0.0087375
371	0.018437	0.0097	0.9903	0.0097	0.0087375
372	0.018437	0.0097	0.9903	0.0097	0.0087375
373	0.018437	0.0097	0.9903	0.0097	0.0087375
374	0.018437	0.0097	0.9903	0.0097	0.0087375
375	0.018437	0.0097	0.9903	0.0097	0.0087375
376	0.018437	0.0097	0.9903	0.0097	0.0087375
377	0.018437	0.0097	0.9903	0.0097	0.0087375
378	0.018437	0.0097	0.9903	0.0097	0.0087375
379	0.018437	0.0097	0.9903	0.0097	0.0087375
380	0.018437	0.0097	0.9903	0.0097	0.0087375
381	0.018437	0.0097	0.9903	0.0097	0.0087375
382	0.018437	0.0097	0.9903	0.0097	0.0087375
383	0.018437	0.0097	0.9903	0.0097	0.0087375
384	0.018437	0.0097	0.9903	0.0097	0.0087375
385	0.018437	0.0097	0.9903	0.0097	0.0087375
386	0.018437	0.0097	0.9903	0.0097	0.0087375
387	0.018437	0.0097	0.9903	0.0097	0.0087375
388	0.018437	0.0097	0.9903	0.0097	0.0087375
389	0.018437	0.0097	0.9903	0.0097	0.0087375
390	0.018437	0.0097	0.9903	0.0097	0.0087375
391	0.018437	0.0097	0.9903	0.0097	0.0087375
392	0.018437	0.0097	0.9903	0.0097	0.0087375
393	0.018437	0.0097	0.9903	0.0097	0.0087375
394	0.018437	0.0097	0.9903	0.0097	0.0087375
395	0.018437	0.0097	0.9903	0.0097	0.0087375
396	0.018437	0.0097	0.9903	0.0097	0.0087375
397	0.018437	0.0097	0.9903	0.0097	0.0087375
398	0.018437	0.0097	0.9903	0.0097	0.0087375
399	0.018437	0.0097	0.9903	0.0097	0.0087375
400	0.018437	0.0097	0.9903	0.0097	0.0087375
401	0.018437	0.0097	0.9903	0.0097	0.0087375
402	0.018437	0.0097	0.9903	0.0097	0.0087375
403	0.018437	0.0097	0.9903	0.0097	0.0087375
404	0.018437	0.0097	0.9903	0.0097	0.0087375
405	0.018437	0.0097	0.9903	0.0097	0.0087375
406	0.018437	0.0097	0.9903	0.0097	0.0087375
407	0.018437	0.0097	0.9903	0.0097	0.0087375
408	0.018437	0.0097	0.9903	0.0097	0.0087375
409	0.018437	0.0097	0.9903	0.0097	0.0087375
410	0.018437	0.0097	0.9903	0.0097	0.0087375
411	0.018437	0.0097	0.9903	0.0097	0.0087375
412	0.018437	0.0097	0.9903	0.0097	0.0087375
413	0.018437	0.0097	0.9903	0.0097	0.0087375
414	0.018437	0.0097	0.9903	0.0097	0.0087375
415	0.018437	0.0097	0.9903	0.0097	0.0087375
416	0.018437	0.0097	0.9903	0.0097	0.0087375
417	0.018437	0.0097	0.9903	0.0097	0.0087375
418	0.018437	0.0097	0.9903	0.0097	0.0087375
419	0.018437	0.0097	0.9903	0.0097	0.0087375
420	0.018437	0.0097	0.9903	0.0097	0.0087375
421	0.018437	0.0097	0.9903	0.0097	0.0087375
422	0.018437	0.0097	0.9903	0.0097	0.0087375
423	0.018437	0.0097	0.9903	0.0097	0.0087375
424	0.018437	0.0097	0.9903	0.0097	0.0087375
425	0.018437	0.0097	0.9903	0.0097	0.0087375
426	0.018437	0.0097	0.9903	0.0097	0.0087375
427	0.018437	0.0097	0.9903	0.0097	0.0087375
428	0.018437	0.0097	0.9903	0.0097	0.0087375
429	0.018437	0.0097	0.9903	0.0097	0.0087375
430	0.018437	0.0097	0.9903	0.0097	0.0087375
431	0.018437	0.0097	0.9903	0.0097	0.0087375
432	0.018437	0.0097	0.9903	0.0097	0.0087375
433	0.018437	0.0097	0.9903	0.0097	0.0087375
434	0.018437	0.0097	0.9903	0.0097	0.0087375
435	0.018437	0.0097	0.9903	0.0097	0.0087375
436	0.018437	0.0097	0.9903	0.0097	0.0087375
437	0.018437	0.0097	0.9903	0.0097	0.0087375
438	0.018437	0.0097	0.9903	0.0097	0.0087375
439	0.018437	0.0097	0.9903	0.0097	0.0087375
440	0.018437	0.0097	0.9903	0.0097	0.0087375
441	0.018437	0.0097	0.9903	0.0097	0.0087375
442	0.018437	0.0097	0.9903	0.0097	0.0087375
443	0.018437	0.0097	0.9903	0.0097	0.0087375
444	0.018437	0.0097	0.9903	0.0097	0.0087375
445	0.018437	0.0097	0.9903	0.0097	0.0087375
446	0.018437	0.0097	0.9903	0.0097	0.0087375
447	0.018437	0.0097	0.9903	0.0097	0.0087375
448	0.018437	0.0097	0.9903	0.0097	0.0087375
449	0.018437	0.0097	0.9903	0.0097	0.0087375
450	0.018437	0.0097	0.9903	0.0097	0.0087375
451	0.018437	0.0097	0.9903	0.0097	0.0087375
452	0.018437	0.0097	0.9903	0.0097	0.0087375
453	0.018437	0.0097	0.9903	0.0097	0.0087375
454	0.018437	0.0097	0.9903	0.0097	0.0087375
455	0.018437	0.0097	0.9903	0.0097	0.0087375
456	0.018437	0.0097	0.9903	0.0097	0.0087375
457	0.018437	0.0097	0.9903	0.0097	0.0087375
458	0.018437	0.0097	0.9903	0.0097	0.0087375
459	0.018437	0.0097	0.9903	0.0097	0.0087375
460	0.018437	0.0097	0.9903	0.0097	0.0087375
461	0.018437	0.0097	0.9903	0.0097	0.0087375
462	0.018437	0.0097	0.9903	0.0097	0.0087375
463	0.018437	0.0097	0.9903	0.0097	0.0087375
464	0.018437	0.0097	0.9903	0.0097	0.0087375
465	0.018437	0.0097	0.9903	0.0097	0.0087375
466	0.018437	0.0097	0.9903	0.0097	0.0087375
467	0.018437	0.0097	0.9903	0.0097	0.0087375
468	0.018437	0.0097	0.9903	0.0097	0.0087375
469	0.018437	0.0097	0.9903	0.0097	0.0087375
470	0.018437	0.0097	0.9903	0.0097	0.0087375
471	0.018437	0.0097	0.9903	0.0097	0.0087375
472	0.018437	0.0097	0.9903	0.0097	0.0087375
473	0.018437	0.0097	0.9903	0.0097	0.0087375
474	0.018437	0.0097	0.9903	0.0097	0.0087375
475	0.018437	0.0097	0.9903	0.0097	0.0087375
476	0.018437	0.0097	0.9903	0.0097	0.0087375
477	0.018437	0.0097	0.9903	0.0097	0.0087375
478	0.018437	0.0097	0.9903	0.0097	0.0087375
479	0.018437	0.0097	0.9903	0.0097	0.0087375
480	0.018437	0.0097	0.9903	0.0097	0.0087375
481	0.018437	0.0097	0.9903	0.0097	0.0087375
482	0.018437	0.0097	0.9903	0.0097	0.0087375
483	0.018437	0.0097	0.9903	0.0097	0.0087375
484	0.018437	0.0097	0.9903	0.0097	0.0087375
485	0.018437	0.0097	0.9903	0.0097	0.0087375
486	0.018437	0.0097	0.9903	0.0097	0.0087375
487	0.018437	0.0097	0.9903	0.0097	0.0087375
488	0.018437	0.0097	0.9903	0.0097	0.0087375
489	0.018437	0.0097	0.9903	0.0097	0.0087375
490	0.018437	0.0097	0.9903	0.0097	0.0087375
491	0.018437	0.0097	0.9903	0.0097	0.0087375
492	0.018437	0.0097	0.9903	0.0097	0.0087375
493	0.018437	0.0097	0.9903	0.0097	0.0087375
494	0.018437	0.0097	0.9903	0.0097	0.0087375
495	0.018437	0.0097	0.9903	0.0097	0.0087375
496	0.018437	0.0097	0.9903	0.0097	0.0087375
497	0.018437	0.0097	0.9903	0.0097	0.0087375
498	0.018437	0.0097	0.9903	0.0097	0.0087375
499	0.018437	0.0097	0.9903	0.0097	0.0087375
500	0.018437	0.0097	0.9903	0.0097	0.0087375
501	0.018437	0.0097	0.9903	0.0097	0.0087375
502	0.018437	0.0097	0.9903	0.0097	0.0087375
503	0.018437	0.0097	0.9903	0.0097	0.0087375
504	0.018437	0.0097	0.9903	0.0097	0.0087375
505	0.018437	0.0097	0.9903	0.0097	0.0087375
506	0.018437	0.0097	0.9903	0.0097	0.0087375
507	0.018437	0.0097	0.9903	0.0097	0.0087375
508	0.018437	0.0097	0.9903	0.0097	0.0087375
509	0.018437	0.0097	0.9903	0.0097	0.0087375
510	0.018437	0.0097	0.9903	0.0097	0.0087375
511	0.018437	0.0097	0.9903	0.0097	0.0087375
512	0.018437	0.0097	0.9903	0.0097	0.0087375
513	0.018437	0.0097	0.9903	0.0097	0.0087375
514	0.018437	0.0097	0.9903	0.0097	0.0087375
515	0.018437	0.0097	0.9903	0.0097	0.0087375
516	0.018437	0.0097	0.9903	0.0097	0.0087375
517	0.018437	0.0097	0.9903	0.0097	0.0087375
518	0.018437	0.0097	0.9903	0.0097	0.0087375
519	0.018437	0.0097	0.9903	0.0097	0.0087375
520	0.018437	0.0097	0.9903	0.0097	0.0087375
521	0.018437	0.0097	0.9903	0.0097	0.0087375
522	0.018437	0.0097	0.9903	0.0097	0.0087375
523	0.018437	0.0097	0.9903	0.0097	0.0087375
524	0.018437	0.0097	0.9903	0.0097	0.0087375
525	0.018437	0.0097	0.9903	0.0097	0.0087375
526	0.018437	0.0097	0.9903	0.0097	0.0087375
527	0.018437	0.0097	0.9903	0.0097	0.0087375
528	0.018437	0.0097	0.9903	0.0097	0.0087375
529	0.018437	0.0097	0.9903	0.0097	0.0087375
530	0.018437	0.0097	0.9903	0.0097	0.0087375
531	0.018437	0.0097	0.9903	0.0097	0.0087375
532	0.018437	0.0097	0.9903	0.0097	0.0087375
533	0.018437	0.0097	0.9903	0.0097	0.0087375
534	0.018437	0.0097	0.9903	0.0097	0.0087375
535	0.018437	0.0097	0.9903	0.0097	0.0087375
536	0.018437	0.0097	0.9903	0.0097	0.0087375
537	0.018437	0.0097	0.9903	0.0097	0.0087375
538	0.018437	0.0097	0.9903	0.0097	0.0087375
539	0.018437	0.0097	0.9903	0.0097	0.0087375
540	0.018437	0.0097	0.9903	0.0097	0.0087375
541	0.018437	0.0097	0.9903	0.0097	0.0087375
542	0.018437	0.0097	0.9903	0.0097	0.0087375
543	0.018437	0.0097	0.9903	0.0097	0.0087375
544	0.018437	0.0097	0.9903	0.0097	0.0087375
545	0.018437	0.0097	0.9903	0.0097	0.0087375
546	0.018437	0.0097	0.9903	0.0097	0.0087375
547	0.018437	0.0097	0.9903	0.0097	0.0087375
548	0.018437	0.0097	0.9903	0.0097	0.0087375
549	0.018437	0.0097	0.9903	0.0097	0.0087375
550	0.018437	0.0097	0.9903	0.0097	0.0087375
551	0.018437	0.0097	0.9903	0.0097	0.0087375
552	0.018437	0.0097	0.9903	0.0097	0.0087375
553	0.018437	0.0097	0.9903	0.0097	0.0087375
554	0.018437	0.0097	0.9903	0.0097	0.0087375
555	0.018437	0.0097	0.9903	0.0097	0.0087375
556	0.018437	0.0097	0.9903	0.0097	0.0087375
557	0.018437	0.0097	0.9903	0.0097	0.0087375
558	0.018437	0.0097	0.9903	0.0097	0.0087375
559	0.018437	0.0097	0.9903	0.0097	0.0087375
560	0.018437	0.0097	0.9903	0.0097	0.0087375
561	0.018437	0.0097	0.9903	0.0097	0.0087375
562	0.018437	0.0097	0.9903	0.0097	0.0087375
563	0.018437	0.0097	0.9903	0.0097	0.0087375
564	0.018437	0.0097	0.9903	0.0097	0.0087375
565	0.018437	0.0097	0.9903	0.0097	0.0087375
566	0.018437	0.0097	0.9903	0.0097	0.0087375
567	0.018437	0.0097	0.9903	0.0097	0.0087375
568	0.018437	0.0097	0.9903	0.0097	0.0087375
569	0.018437	0.0097	0.9903	0.0097	0.0087375
570	0.018437	0.0097	0.9903	0.0097	0.0087375
571	0.018437	0.0097	0.9903	0.0097	0.0087375
572	0.018437	0.0097	0.9903	0.0097	0.0087375
573	0.018437	0.0097	0.9903	0.0097	0.0087375
574	0.018437	0.0097	0.9903	0.0097	0.0087375
575	0.018437	0.0097	0.9903	0.0097	0.0087375
576	0.018437	0.0097	0.9903	0.0097	0.0087375
577	0.018437	0.0097	0.9903	0.0097	0.0087375
578	0.018437	0.0097	0.9903	0.0097	0.0087375
579	0.018437	0.0097	0.9903	0.0097	0.0087375
580	0.018437	0.0097	0.9903	0.0097	0.0087375
581	0.018437	0.0097	0.9903	0.0097	0.0087375
582	0.018437	0.0097	0.9903	0.0097	0.0087375
583	0.018437	0.0097	0.9903	0.0097	0.0087375
584	0.018437	0.0097	0.9903	0.0097	0.0087375
585	0.018437	0.0097	0.9903	0.0097	0.0087375
586	0.018437	0.0097	0.9903	0.0097	0.0087375
587	0.018437	0.0097	0.9903	0.0097	0.0087375
588	0.018437	0.0097	0.9903	0.0097	0.0087375
589	0.018437	0.0097	0.9903	0.0097	0.0087375
590	0.018437	0.0097	0.9903	0.0097	0.0087375
591	0.018437	0.0097	0.9903	0.0097	0.0087375
592	0.018437	0.0097	0.9903	0.0097	0.0087375
593	0.018437	0.0097	0.9903	0.0097	0.0087375
594	0.018437	0.0097	0.9903	0.0097	0.0087375
595	0.018437	0.0097	0.9903	0.0097	0.0087375
596	0.018437	0.0097	0.9903	0.0097	0.0087375
597	0.018437	0.0097	0.9903	0.0097	0.0087375
598	0.018437	0.0097	0.9903	0.0097	0.0087375
599	0.018437	0.0097	0.9903	0.0097	0.0087375
600	0.018437	0.0097	0.9903	0.0097	0.0087375
601	0.018437	0.0097	0.9903	0.0097	0.0087375
602	0.018437	0.0097	0.9903	0.0097	0.0087375
603	0.018437	0.0097	0.9903	0.0097	0.0087375
604	0.018437	0.0097	0.9903	0.0097	0.0087375
605	0.018437	0.0097	0.9903	0.0097	0.0087375
606	0.018437	0.0097	0.9903	0.0097	0.0087375
607	0.018437	0.0097	0.9903	0.0097	0.0087375
608	0.018437	0.0097	0.9903	0.0097	0.0087375
609	0.018437	0.0097	0.9903	0.0097	0.0087375
610	0.018437	0.0097	0.9903	0.0097	0.0087375
611	0.018437	0.0097	0.9903	0.0097	0.0087375
612	0.018437	0.0097	0.9903	0.0097	0.0087375
613	0.018437	0.0097	0.9903	0.0097	0.0087375
614	0.018437	0.0097	0.9903	0.0097	0.0087375
615	0.018437	0.0097	0.9903	0.0097	0.0087375
616	0.018437	0.0097	0.9903	0.0097	0.0087375
617	0.018437	0.0097	0.9903	0.0097	0.0087375
618	0.018437	0.0097	0.9903	0.0097	0.0087375
619	0.018437	0.0097	0.9903	0.0097	0.0087375
620	0.018437	0.0097	0.9903	0.0097	0.0087375
621	0.018437	0.0097	0.9903	0.0097	0.0087375
622	0.018437	0.0097	0.9903	0.0097	0.0087375
623	0.018437	0.0097	0.9903	0.0097	0.0087375
624	0.018437	0.0097	0.9903	0.0097	0.0087375
625	0.018437	0.0097	0.9903	0.0097	0.0087375
626	0.018437	0.0097	0.9903	0.0097	0.0087375
627	0.018437	0.0097	0.9903	0.0097	0.0087375
628	0.018437	0.0097	0.9903	0.0097	0.0087375
629	0.018437	0.0097	0.9903	0.0097	0.0087375
630	0.018437	0.0097	0.9903	0.0097	0.0087375
631	0.018437	0.0097	0.9903	0.0097	0.0087375
632	0.018437	0.0097	0.9903	0.0097	0.0087375
633	0.018437	0.0097	0.9903	0.0097	0.0087375
634	0.018437	0.0097	0.9903	0.0097	0.0087375
635	0.018437	0.0097	0.9903	0.0097	0.0087375
636	0.018437	0.0097	0.9903	0.0097	0.0087375
637	0.018437	0.0097	0.9903	0.0097	0.0087375
638	0.018437	0.0097	0.9903	0.0097	0.0087375
639	0.018437	0.0097	0.9903	0.0097	0.0087375
640	0.018437	0.0097	0.9903	0.0097	0.0087375
641	0.018437	0.0097	0.9903	0.0097	0.0087375
642	0.018437	0.0097	0.9903	0.0097	0.0087375
643	0.018437	0.0097	0.9903	0.0097	0.0087375
644	0.018437	0.0097	0.9903	0.0097	0.0087375
645	0.018437	0.0097	0.9903	0.0097	0.0087375
646	0.018437	0.0097	0.9903	0.0097	0.0087375
647	0.018437	0.0097	0.9903	0.0097	0.0087375
648	0.018437	0.0097	0.9903	0.0097	0.0087375
649	0.018437	0.0097	0.9903	0.0097	0.0087375
650	0.018437	0.0097	0.9903	0.0097	0.0087375
651	0.018437	0.0097	0.9903	0.0097	0.0087375
652	0.018437	0.0097	0.9903	0.0097	0.0087375
653	0.018437	0.0097	0.9903	0.0097	0.0087375
654	0.018437	0.0097	0.9903	0.0097	0.0087375
655	0.018437	0.0097	0.9903	0.0097	0.0087375
656	0.018437	0.0097	0.9903	0.0097	0.0087375
657	0.018437	0.0097	0.9903	0.0097	0.0087375
658	0.018437	0.0097	0.9903	0.0097	0.0087375
659	0.018437	0.0097	0.9903	0.0097	0.0087375
660	0.018437	0.0097	0.9903	0.0097	0.0087375
661	0.018437	0.0097	0.9903	0.0097	0.0087375
662	0.018437	0.0097	0.9903	0.0097	0.0087375
663	0.018437	0.0097	0.9903	0.0097	0.0087375
664	0.018437	0.0097	0.9903	0.0097	0.0087375
665	0.018437	0.0097	0.9903	0.0097	0.0087375
666	0.018437	0.0097	0.9903	0.0097	0.0087375
667	0.018437	0.0097	0.9903	0.0097	0.0087375
668	0.018437	0.0097	0.9903	0.0097	0.0087375
669	0.018437	0.0097	0.9903	0.0097	0.0087375
670	0.018437	0.0097	0.9903	0.0097	0.0087375
671	0.018437	0.0097	0.9903	0.0097	0.0087375
672	0.018437	0.0097	0.9903	0.0097	0.0087375
673	0.018437	0.0097	0.9903	0.0097	0.0087375
674	0.018437	0.0097	0.9903	0.0097	0.0087375
675	0.018437	0.0097	0.9903	0.0097	0.0087375
676	0.018437	0.0097	0.9903	0.0097	0.0087375
677	0.018437	0.0097	0.9903	0.0097	0.0087375
678	0.018437	0.0097	0.9903	0.0097	0.0087375
679	0.018437	0.0097	0.9903	0.0097	0.0087375
680	0.018437	0.0097	0.9903	0.0097	0.0087375
681	0.018437	0.0097	0.9903	0.0097	0.0087375
682	0.018437	0.0097	0.9903	0.0097	0.0087375
683	0.018437	0.0097	0.9903	0.0097	0.0087375
684	0.018437	0.0097	0.9903	0.0097	0.0087375
685	0.018437	0.0097	0.9903	0.0097	0.0087375
686	0.018437	0.0097	0.9903	0.0097	0.0087375
687	0.018437	0.0097	0.9903	0.0097	0.0087375
688	0.018437	0.0097	0.9903	0.0097	0.0087375
689	0.018437	0.0097	0.9903	0.0097	0.0087375
690	0.018437	0.0097	0.9903	0.0097	0.0087375
691	0.018437	0.0097	0.9903	0.0097	0.0087375
692	0.018437	0.0097	0.9903	0.0097	0.0087375
693	0.018437	0.0097	0.9903	0.0097	0.0087375
694	0.018437	0.0097	0.9903	0.0097	0.0087375
695	0.018437	0.0097	0.9903	0.0097	0.0087375
696	0.018437	0.0097	0.9903	0.0097	0.0087375
697	0.018437	0.0097	0.9903	0.0097	0.0087375
698	0.018437	0.0097	0.9903	0.0097	0.0087375
699	0.018437	0.0097	0.9903	0.0097	0.0087375
700	0.018437	0.0097	0.9903	0.0097	0.0087375
701	0.018437	0.0097	0.9903	0.0097	0.0087375
702	0.018437	0.0097	0.9903	0.0097	0.0087375
703	0.018437	0.0097	0.9903	0.0097	0.0087375
704	0.018437	0.0097	0.9903	0.0097	0.0087375
705	0.018437	0.0097	0.9903	0.0097	0.0087375
706	0.018437	0.0097	0.9903	0.0097	0.0087375
707	0.018437	0.0097	0.9903	0.0097	0.0087375
708	0.018437	0.0097	0.9903	0.0097	0.0087375
709	0.018437	0.0097	0.9903	0.0097	0.0087375
710	0.018437	0.0097	0.9903	0.0097	0.0087375
711	0.018437	0.0097	0.9903	0.0097	0.0087375
712	0.018437	0.0097	0.9903	0.0097	0.0087375
713	0.018437	0.0097	0.9903	0.0097	0.0087375
714	0.018437	0.0097	0.9903	0.0097	0.0087375
715	0.018437	0.0097	0.9903	0.0097	0.0087375
716	0.018437	0.0097	0.9903	0.0097	0.0087375
717	0.018437	0.0097	0.9903	0.0097	0.0087375
718	0.018437	0.0097	0.9903	0.0097	0.0087375
719	0.018437	0.0097	0.9903	0.0097	0.0087375
720	0.018437	0.0097	0.9903	0.0097	0.0087375
721	0.018437	0.0097	0.9903	0.0097	0.0087375
722	0.018437	0.0097	0.9903	0.0097	0.0087375
723	0.018437	0.0097	0.9903	0.0097	0.0087375
724	0.018437	0.0097	0.9903	0.0097	0.0087375
725	0.018437	0.0097	0.9903	0.0097	0.0087375
726	0.018437	0.0097	0.9903	0.0097	0.0087375
727	0.018437	0.0097	0.9903	0.0097	0.0087375
728	0.018437	0.0097	0.9903	0.0097	0.0087375
729	0.018437	0.0097	0.9903	0.0097	0.0087375
730	0.018437	0.0097	0.9903	0.0097	0.0087375
731	0.018437	0.0097	0.9903	0.0097	0.0087375
732	0.018437	0.0097	0.9903	0.0097	0.0087375
733	0.018437	0.0097	0.9903	0.0097	0.0087375
734	0.018437	0.0097	0.9903	0.0097	0.0087375
735	0.018437	0.0097	0.9903	0.0097	0.0087375
736	0.018437	0.0097	0.9903	0.0097	0.0087375
737	0.018437	0.0097	0.9903	0.0097	0.0087375
738	0.018437	0.0097	0.9903	0.0097	0.0087375
739	0.018437	0.0097	0.9903	0.0097	0.0087375
740	0.018437	0.0097	0.9903	0.0097	0.0087375
741	0.018437	0.0097	0.9903	0.0097	0.0087375
742	0.018437	0.0097	0.9903	0.0097	0.0087375
743	0.018437	0.0097	0.9903	0.0097	0.0087375
744	0.018437	0.0097	0.9903	0.0097	0.0087375
745	0.018437	0.0097	0.9903	0.0097	0.0087375
746	0.018437	0.0097	0.9903	0.0097	0.0087375
747	0.018437	0.0097	0.9903	0.0097	0.0087375
748	0.018437	0.0097	0.9903	0.0097	0.0087375
749	0.018437	0.0097	0.9903	0.0097	0.0087375
750	0.018437	0.0097	0.9903	0.0097	0.0087375
751	0.018437	0.0097	0.9903	0.0097	0.0087375
752	0.018437	0.0097	0.9903	0.0097	0.0087375
753	0.018437	0.0097	0.9903	0.0097	0.0087375
754	0.018437	0.0097	0.9903	0.0097	0.0087375
755	0.018437	0.0097	0.9903	0.0097	0.0087375
756	0.018437	0.0097	0.9903	0.0097	0.0087375
757	0.018437	0.0097	0.9903	0.0097	0.0087375
758	0.018437	0.0097	0.9903	0.0097	0.0087375
759	0.018437	0.0097	0.9903	0.0097	0.0087375
760	0.018437	0.0097	0.9903	0.0097	0.0087375
761	0.018437	0.0097	0.9903	0.0097	0.0087375
762	0.018437	0.0097	0.9903	0.0097	0.0087375
763	0.018437	0.0097	0.9903	0.0097	0.0087375
764	0.018437	0.0097	0.9903	0.0097	0.0087375
765	0.018437	0.0097	0.9903	0.0097	0.0087375
766	0.018437	0.0097	0.9903	0.0097	0.0087375
767	0.018437	0.0097	0.9903	0.0097	0.0087375
768	0.018437	0.0097	0.9903	0.0097	0.0087375
769	0.018437	0.0097	0.9903	0.0097	0.0087375
770	0.018437	0.0097	0.9903	0.0097	0.0087375
771	0.018437	0.0097	0.9903	0.0097	0.0087375
772	0.018437	0.0097	0.9903	0.0097	0.0087375
773	0.018437	0.0097	0.9903	0.0097	0.0087375
774	0.018437	0.0097	0.9903	0.0097	0.0087375
775	0.018437	0.0097	0.9903	0.0097	0.0087375
776	0.018437	0.0097	0.9903	0.0097	0.0087375
777	0.018437	0.0097	0.9903	0.0097	0.0087375
778	0.018437	0.0097	0.9903	0.0097	0.0087375
779	0.018437	0.0097	0.9903	0.0097	0.0087375
780	0.018437	0.0097	0.9903	0.0097	0.0087375
781	0.018437	0.0097	0.9903	0.0097	0.0087375
782	0.018437	0.0097	0.9903	0.0097	0.0087375
783	0.018437	0.0097	0.9903	0.0097	0.0087375
784	0.018437	0.0097	0.9903	0.0097	0.0087375
785	0.018437	0.0097	0.9903	0.0097	0.0087375
786	0.018437	0.0097	0.9903	0.0097	0.0087375
787	0.018437	0.0097	0.9903	0.0097	0.0087375
788	0.018437	0.0097	0.9903	0.0097	0.0087375
789	0.018437	0.0097	0.9903	0.0097	0.0087375
790	0.018437	0.0097	0.9903	0.0097	0.0087375
791	0.018437	0.0097	0.9903	0.0097	0.0087375
792	0.018437	0.0097	0.9903	0.0097	0.0087375
793	0.018437	0.0097	0.9903	0.0097	0.0087375
794	0.018437	0.0097	0.9903	0.0097	0.0087375
795	0.018437	0.0097	0.9903	0.0097	0.0087375
796	0.018437	0.0097	0.9903	0.0097	0.0087375
797	0.018437	0.0097	0.9903	0.0097	0.0087375
798	0.018437	0.0097	0.9903	0.0097	0.0087375
799	0.018437	0.0097	0.9903	0.0097	0.0087375
800	0.018437	0.0097	0.9903	0.0097	0.0087375
801	0.018437	0.0097	0.9903	0.0097	0.0087375
802	0.018437	0.0097	0.9903	0.0097	0.0087375
803	0.018437	0.0097	0.9903	0.0097	0.0087375
804	0.018437	0.0097	0.9903	0.0097	0.0087375
805	0.018437	0.0097	0.9903	0.0097	0.0087375
806	0.018437	0.0097	0.9903	0.0097	0.0087375
807	0.018437	0.0097	0.9903	0.0097	0.0087375
808	0.018437	0.0097	0.9903	0.0097	0.0087375
809	0.018437	0.0097	0.9903	0.0097	0.0087375
810	0.018437	0.0097	0.9903	0.0097	0.0087375
811	0.018437	0.0097	0.9903	0.0097	0.0087375
812	0.018437	0.0097	0.9903	0.0097	0.0087375
813	0.018437	0.0097	0.9903	0.0097	0.0087375
814	0.018437	0.0097	0.9903	0.0097	0.0087375
815	0.018437	0.0097	0.9903	0.0097	0.0087375
816	0.018437	0.0097	0.9903	0.0097	0.0087375
817	0.018437	0.0097	0.9903	0.0097	0.0087375
818	0.018437	0.0097	0.9903	0.0097	0.0087375
819	0.018437	0.0097	0.9903	0.0097	0.0087375
820	0.018437	0.0097	0.9903	0.0097	0.0087375
821	0.018437	0.0097	0.9903	0.0097	0.0087375
822	0.018437	0.0097	0.9903	0.0097	0.0087375
823	0.018437	0.0097	0.9903	0.0097	0.0087375
824	0.018437	0.0097	0.9903	0.0097	0.0087375
825	0.018437	0.0097	0.9903	0.0097	0.0087375
826	0.018437	0.0097	0.9903	0.0097	0.0087375
827	0.018437	0.0097	0.9903	0.0097	0.0087375
828	0.018437	0.0097	0.9903	0.0097	0.0087375
829	0.018437	0.0097	0.9903	0.0097	0.0087375
830	0.018437	0.0097	0.9903	0.0097	0.0087375
831	0.018437	0.0097	0.9903	0.0097	0.0087375
832	0.018437	0.0097	0.9903	0.0097	0.0087375
833	0.018437	0.0097	0.9903	0.0097	0.0087375
834	0.018437	0.0097	0.9903	0.0097	0.0087375
835	0.018437	0.0097	0.9903	0.0097	0.0087375
836	0.018437	0.0097	0.9903	0.0097	0.0087375
837	0.018437	0.0097	0.9903	0.0097	0.0087375
838	0.018437	0.0097	0.9903	0.0097	0.0087375
839	0.018437	0.0097	0.9903	0.0097	0.0087375
840	0.018437	0.0097	0.9903	0.0097	0.0087375
841	0.018437	0.0097	0.9903	0.0097	0.0087375
842	0.018437	0.0097	0.9903	0.0097	0.0087375
843	0.018437	0.0097	0.9903	0.0097	0.0087375
844	0.018437	0.0097	0.9903	0.0097	0.0087375
845	0.018437	0.0097	0.9903	0.0097	0.0087375
846	0.018437	0.0097	0.9903	0.0097	0.0087375
847	0.018437	0.0097	0.9903	0.0097	0.0087375
848	0.018437	0.0097	0.9903	0.0097	0.0087375
849	0.018437	0.0097	0.9903	0.0097	0.0087375
850	0.018437	0.0097	0.9903	0.0097	0.0087375
851	0.018437	0.0097	0.9903	0.0097	0.0087375
852	0.018437	0.0097	0.9903	0.0097	0.0087375
853	0.018437	0.0097	0.9903	0.0097	0.0087375
854	0.018437	0.0097	0.9903	0.0097	0.0087375
855	0.018437	0.0097	0.9903	0.0097	0.0087375
856	0.018437	0.0097	0.9903	0.0097	0.0087375
857	0.018437	0.0097	0.9903	0.0097	0.0087375
858	0.018437	0.0097	0.9903	0.0097	0.0087375
859	0.018437	0.0097	0.9903	0.0097	0.0087375
860	0.018437	0.0097	0.9903	0.0097	0.0087375
861	0.018437	0.0097	0.9903	0.0097	0.0087375
862	0.018437	0.0097	0.9903	0.0097	0.0087375
863	0.018437	0.0097	0.9903	0.0097	0.0087375
864	0.018437	0.0097	0.9903	0.0097	0.0087375
865	0.018437	0.0097	0.9903	0.0097	0.0087375
866	0.018437	0.0097	0.9903	0.0097	0.0087375
867	0.018437	0.0097	0.9903	0.0097	0.0087375
868	0.018437	0.0097	0.9903	0.0097	0.0087375
869	0.018437	0.0097	0.9903	0.0097	0.0087375
870	0.018437	0.0097	0.9903	0.0097	0.0087375
871	0.018437	0.0097	0.9903	0.0097	0.0087375
872	0.018437	0.0097	0.9903	0.0097	0.0087375
873	0.018437	0.0097	0.9903	0.0097	0.0087375
874	0.018437	0.0097	0.9903	0.0097	0.0087375
875	0.018437	0.0097	0.9903	0.0097	0.0087375
876	0.018437	0.0097	0.9903	0.0097	0.0087375
877	0.018437	0.0097	0.9903	0.0097	0.0087375
878	0.018437	0.0097	0.9903	0.0097	0.0087375
879	0.018437	0.0097	0.9903	0.0097	0.0087375
880	0.018437	0.0097	0.9903	0.0097	0.0087375
881	0.018437	0.0097	0.9903	0.0097	0.0087375
882	0.018437	0.0097	0.9903	0.0097	0.0087375
883	0.018437	0.0097	0.9903	0.0097	0.0087375
884	0.018437	0.0097	0.9903	0.0097	0.0087375
885	0.018437	0.0097	0.9903	0.0097	0.0087375
886	0.018437	0.0097	0.9903	0.0097	0.0087375
887	0.018437	0.0097	0.9903	0.0097	0.0087375
888	0.018437	0.0097	0.9903	0.0097	0.0087375
889	0.018437	0.0097	0.9903	0.0097	0.0087375
890	0.018437	0.0097	0.9903	0.0097	0.0087375
891	0.018437	0.0097	0.9903	0.0097	0.0087375
892	0.018437	0.0097	0.9903	0.0097	0.0087375
893	0.018437	0.0097	0.9903	0.0097	0.0087375
894	0.018437	0.0097	0.9903	0.0097	0.0087375
895	0.018437	0.0097	0.9903	0.0097	0.0087375
896	0.018437	0.0097	0.9903	0.0097	0.0087375
897	0.018437	0.0097	0.9903	0.0097	0.0087375
898	0.018437	0.0097	0.9903	0.0097	0.0087375
899	0.018437	0.0097	0.9903	0.0097	0.0087375
900	0.018437	0.0097	0.9903	0.0097	0.0087375
901	0.018437	0.0097	0.9903	0.0097	0.0087375
902	0.018437	0.0097	0.9903	0.0097	0.0087375
903	0.018437	0.0097	0.9903	0.0097	0.0087375
904	0.018437	0.0097	0.9903	0.0097	0.0087375
905	0.018437	0.0097	0.9903	0.0097	0.0087375
906	0.018437	0.0097	0.9903	0.0097	0.0087375
907	0.018437	0.0097	0.9903	0.0097	0.0087375
908	0.018437	0.0097	0.9903	0.0097	0.0087375
909	0.018437	0.0097	0.9903	0.0097	0.0087375
910	0.018437	0.0097	0.9903	0.0097	0.0087375
911	0.018437	0.0097	0.9903	0.0097	0.0087375
912	0.018437	0.0097	0.9903	0.0097	0.0087375
913	0.018437	0.0097	0.9903	0.0097	0.0087375
914	0.018437	0.0097	0.9903	0.0097	0.0087375
915	0.018437	0.0097	0.9903	0.0097	0.0087375
916	0.018437	0.0097	0.9903	0.0097	0.0087375
917	0.018437	0.0097	0.9903	0.0097	0.0087375
918	0.018437	0.0097	0.9903	0.0097	0.0087375
919	0.018437	0.0097	0.9903	0.0097	0.0087375
920	0.018437	0.0097	0.9903	0.0097	0.0087375
921	0.018437	0.0097	0.9903	0.0097	0.0087375
922	0.018437	0.0097	0.9903	0.0097	0.0087375
923	0.018437	0.0097	0.9903	0.0097	0.0087375
924	0.018437	0.0097	0.9903	0.0097	0.0087375
925	0.018437	0.0097	0.9903	0.0097	0.0087375
926	0.018437	0.0097	0.9903	0.0097	0.0087375
927	0.018437	0.0097	0.9903	0.0097	0.0087375
928	0.018437	0.0097	0.9903	0.0097	0.0087375
929	0.018437	0.0097	0.9903	0.0097	0.0087375
930	0.018437	0.0097	0.9903	0.0097	0.0087375
931	0.018437	0.0097	0.9903	0.0097	0.0087375
932	0.018437	0.0097	0.9903	0.0097	0.0087375
933	0.018437	0.0097	0.9903	0.0097	0.0087375
934	0.018437	0.0097	0.9903	0.0097	0.0087375
935	0.018437	0.0097	0.9903	0.0097	0.0087375
936	0.018437	0.0097	0.9903	0.0097	0.0087375
937	0.018437	0.0097	0.9903	0.0097	0.0087375
938	0.018437	0.0097	0.9903	0.0097	0.0087375
939	0.018437	0.0097	0.9903	0.0097	0.0087375
940	0.018437	0.0097	0.9903	0.0097	0.0087375
941	0.018437	0.0097	0.9903	0.0097	0.0087375
942	0.018437	0.0097	0.9903	0.0097	0.0087375
943	0.018437	0.0097	0.9903	0.0097	0.0087375
944	0.018437	0.0097	0.9903	0.0097	0.0087375
945	0.018437	0.0097	0.9903	0.0097	0.0087375
946	0.018437	0.0097	0.9903	0.0097	0.0087375
947	0.018437	0.0097	0.9903	0.0097	0.0087375
948	0.018437	0.0097	0.9903	0.0097	0.0087375
949	0.018437	0.0097	0.9903	0.0097	0.0087375
950	0.018437	0.0097	0.9903	0.0097	0.0087375
951	0.018437	0.0097	0.9903	0.0097	0.0087375
952	0.018437	0.0097	0.9903	0.0097	0.0087375
953	0.018437	0.0097	0.9903	0.0097	0.0087375
954	0.018437	0.0097	0.9903	0.0097	0.0087375
955	0.018437	0.0097	0.9903	0.0097	0.0087375
956	0.018437	0.0097	0.9903	0.0097	0.0087375
957	0.018437	0.0097	0.9903	0.0097	0.0087375
958	0.018437	0.0097	0.9903	0.0097	0.0087375
959	0.018437	0.0097	0.9903	0.0097	0.0087375
960	0.018437	0.0097	0.9903	0.0097	0.0087375
961	0.018437	0.0097	0.9903	0.0097	0.0087375
962	0.018437	0.0097	0.9903	0.0097	0.0087375
963	0.018437	0.0097	0.9903	0.0097	0.0087375
964	0.018437	0.0097	0.9903	0.0097	0.0087375
965	0.018437	0.0097	0.9903	0.0097	0.0087375
966	0.018437	0.0097	0.9903	0.0097	0.0087375
967	0.018437	0.0097	0.9903	0.0097	0.0087375
968	0.018437	0.0097	0.9903	0.0097	0.0087375
969	0.018437	0.0097	0.9903	0.0097	0.0087375
970	0.018437	0.0097	0.9903	0.0097	0.0087375
971	0.018437	0.0097	0.9903	0.0097	0.0087375
972	0.018437	0.0097	0.9903	0.0097	0.0087375
973	0.018437	0.0097	0.9903	0.0097	0.0087375
974	0.018437	0.0097	0.9903	0.0097	0.0087375
975	0.018437	0.0097	0.9903	0.0097	0.0087375
976	0.018437	0.0097	0.9903	0.0097	0.0087375
977	0.018437	0.0097	0.9903	0.0097	0.0087375
978	0.018437	0.0097	0.9903	0.0097	0.0087375
979	0.018437	0.0097	0.9903	0.0097	0.0087375
980	0.018437	0.0097	0.9903	0.0097	0.0087375
981	0.018437	0.0097	0.9903	0.0097	0.0087375
982	0.018437	0.0097	0.9903	0.0097	0.0087375
983	0.018437	0.0097	0.9903	0.0097	0.0087375
984	0.018437	0.0097	0.9903	0.0097	0.0087375
985	0.018437	0.0097	0.9903	0.0097	0.0087375
986	0.018437	0.0097	0.9903	0.0097	0.0087375
987	0.018437	0.0097	0.9903	0.0097	0.0087375
988	0.018437	0.0097	0.9903	0.0097	0.0087375
989	0.018437	0.0097	0.9903	0.0097	0.0087375
990	0.018437	0.0097	0.9903	0.0097	0.0087375
991	0.018437	0.0097	0.9903	0.0097	0.0087375
992	0.018437	0.0097	0.9903	0.0097	0.0087375
993	0.018437	0.0097	0.9903	0.0097	0.0087375
994	0.018437	0.0097	0.9903	0.0097	0.0087375
995	0.018437	0.0097	0.9903	0.0097	0.0087375
996	0.018437	0.0097	0.9903	0.0097	0.0087375
997	0.018437	0.0097	0.9903	0.0097	0.0087375
998	0.018437	0.0097	0.9903	0.0097	0.0087375
999	0.018437	0.0097	0.9903	0.0097	0.0087375
1000	0.018437	0.0097	0.9903	0.0097	0.0087375
1001	0.018437	0.0097	0.9903	0.0097	0.0087375
1002	0.018437	0.0097	0.9903	0.0097	0.0087375
1003	0.018437	0.0097	0.9903	0.0097	0.0087375
1004	0.018437	0.0097	0.9903	0.0097	0.0087375
1005	0.018437	0.0097	0.9903	0.0097	0.0087375
1006	0.018437	0.0097	0.9903	0.0097	0.0087375
1007	0.018437	0.0097	0.9903	0.0097	0.0087375
1008	0.018437	0.0097	0.9903	0.0097	0.0087375
1009	0.018437	0.0097	0.9903	0.0097	0.0087375
1010	0.018437	0.0097	0.9903	0.0097	0.0087375
1011	0.018437	0.0097	0.9903	0.0097	0.0087375
1012	0.018437	0.0097	0.9903	0.0097	0.0087375
1013	0.018437	0.0097	0.9903	0.0097	0.0087375
1014	0.018437	0.0097	0.9903	0.0097	0.0087375
1015	0.018437	0.0097	0.9903	0.0097	0.0087375
1016	0.018437	0.0097	0.9903	0.0097	0.0087375
1017	0.018437	0.0097	0.9903	0.0097	0.0087375
1018	0.018437	0.0097	0.9903	0.0097	0.0087375
1019	0.018437	0.0097	0.9903	0.0097	0.0087375
1020	0.018437	0.0097	0.9903	0.0097	0.0087375
1021	0.018437	0.0097	0.9903	0.0097	0.0087375
1022	0.018437	0.0097	0.9903	0.0097	0.0087375
1023	0.018437	0.0097	0.9903	0.0097	0.0087375
1024	0.018437	0.0097	0.9903	0.0097	0.0087375
1025	0.018437	0.0097	0.9903	0.0097	0.0087375
1026	0.018437	0.0097	0.9903	0.0097	0.0087375
1027	0.018437	0.0097	0.9903	0.0097	0.0087375
1028	0.018437	0.0097	0.9903	0.0097	0.0087375
1029	0.018437	0.0097	0.9903	0.0097	0.0087375
1030	0.018437	0.0097	0.9903	0.0097	0.0087375
1031	0.018437	0.0097	0.9903	0.0097	0.0087375
1032	0.018437	0.0097	0.9903	0.0097	0.0087375
1033	0.018437	0.0097	0.9903	0.0097	0.0087375
1034	0.018437	0.0097	0.9903	0.0097	0.0087375
1035	0.018437	0.0097	0.9903	0.0097	0.0087375
1036	0.018437	0.0097	0.9903	0.0097	0.0087375
1037	0.018437	0.0097	0.9903	0.0097	0.0087375
1038	0.018437	0.0097	0.9903	0.0097	0.0087375
1039	0.018437	0.0097	0.9903	0.0097	0.0087375
1040	0.018437	0.0097	0.9903	0.0097	0.0087375
1041	0.018437	0.0097	0.9903	0.0097	0.0087375
1042	0.018437	0.0097	0.9903	0.0097	0.0087375
1043	0.018437	0.0097	0.9903	0.0097	0.0087375
1044	0.018437	0.0097	0.9903	0.0097	0.0087375
1045	0.018437	0.0097	0.9903	0.0097	0.0087375
1046	0.018437	0.0097	0.9903	0.0097	0.0087375
1047	0.018437	0.0097	0.9903	0.0097	0.0087375
1048	0.018437	0.0097	0.9903	0.0097	0.0087375
1049	0.018437	0.0097	0.9903	0.0097	0.0087375
1050	0.018437	0.0097	0.9903	0.0097	0.0087375
1051	0.018437	0.0097	0.9903	0.0097	0.0087375
1052	0.018437	0.0097	0.9903	0.0097	0.0087375
1053	0.018437	0.0097	0.9903	0.0097	0.0087375
1054	0.018437	0.0097	0.9903	0.0097	0.0087375
1055	0.018437	0.0097	0.9903	0.0097	0.0087375
1056	0.018437	0.0097	0.9903	0.0097	0.0087375
1057	0.018437	0.0097	0.9903	0.0097	0.0087375
1058	0.018437	0.0097	0.9903	0.0097	0.0087375
1059	0.018437	0.0097	0.9903	0.0097	0.0087375
1060	0.018437	0.0097	0.9903	0.0097	0.0087375
1061	0.018437	0.0097	0.9903	0.0097	0.0087375
1062	0.018437	0.0097	0.9903	0.0097	0.0087375
1063	0.018437	0.0097	0.9903	0.0097	0.0087375
1064	0.018437	0.0097	0.9903	0.0097	0.0087375
1065	0.018437	0.0097	0.9903	0.0097	0.0087375
1066	0.018437	0.0097	0.9903	0.0097	0.0087375
1067	0.018437	0.0097	0.9903	0.0097	0.0087375
1068	0.018437	0.0097	0.9903	0.0097	0.0087375
1069	0.018437	0.0097	0.9903	0.0097	0.0087375
1070	0.018437	0.0097	0.9903	0.0097	0.0087375
1071	0.018437	0.0097	0.9903	0.0097	0.0087375
1072	0.018437	0.0097	0.9903	0.0097	0.0087375
1073	0.018437	0.0097	0.9903	0.0097	0.0087375
1074	0.018437	0.0097	0.9903	0.0097	0.0087375
1075	0.018437	0.0097	0.9903	0.0097	0.0087375
1076	0.018437	0.0097	0.9903	0.0097	0.0087375
1077	0.018437	0.0097	0.9903	0.0097	0.0087375
1078	0.018437	0.0097	0.9903	0.0097	0.0087375
1079	0.018437	0.0097	0.9903	0.0097	0.0087375
1080	0.018437	0.0097	0.9903	0.0097	0.0087375
1081	0.018437	0.0097	0.9903	0.0097	0.0087375
1082	0.018437	0.0097	0.9903	0.0097	0.0087375
1083	0.018437	0.0097	0.9903	0.0097	0.0087375
1084	0.018437	0.0097	0.9903	0.0097	0.0087375
1085	0.018437	0.0097	0.9903	0.0097	0.0087375
1086	0.018437	0.0097	0.9903	0.0097	0.0087375
1087	0.018437	0.0097	0.9903	0.0097	0.0087375
1088	0.018437	0.0097	0.9903	0.0097	0.0087375
1089	0.018437	0.0097	0.9903	0.0097	0.0087375
1090	0.018437	0.0097	0.9903	0.0097	0.0087375
1091	0.018437	0.0097	0.9903	0.0097	0.0087375
1092	0.018437	0.0097	0.9903	0.0097	0.0087375
1093	0.018437	0.0097	0.9903	0.0097	0.0087375
1094	0.018437	0.0097	0.9903	0.0097	0.0087375
1095	0.018437	0.0097	0.9903	0.0097	0.0087375
1096	0.018437	0.0097	0.9903	0.0097	0.0087375
1097	0.018437	0.0097	0.9903	0.0097	0.0087375
1098	0.018437	0.0097	0.9903	0.0097	0.0087375
1099	0.018437	0.0097	0.9903	0.0097	0.0087375
1100	0.018437	0.0097	0.9903	0.0097	0.0087375
1101	0.018437	0.0097	0.9903	0.0097	0.0087375
1102	0.018437	0.0097	0.9903	0.0097	0.0087375
1103	0.018437	0.0097	0.9903	0.0097	0.0087375
1104	0.018437	0.0097	0.9903	0.0097	0.0087375
1105	0.018437	0.0097	0.9903	0.0097	0.0087375
1106	0.018437	0.0097	0.9903	0.0097	0.0087375
1107	0.018437	0.0097	0.9903	0.0097	0.0087375
1108	0.018437	0.0097	0.9903	0.0097	0.0087375
1109	0.018437	0.0097	0.9903	0.0097	0.0087375
1110	0.018437	0.0097	0.9903	0.0097	0.0087375
1111	0.018437	0.0097	0.9903	0.0097	0.0087375
1112	0.018437	0.0097	0.9903	0.0097	0.0087375
1113	0.018437	0.0097	0.9903	0.0097	0.0087375
1114	0.018437	0.0097	0.9903	0.0097	0.0087375
1115	0.018437	0.0097	0.9903	0.0097	0.0087375
1116	0.018437	0.0097	0.9903	0.0097	0.0087375
1117	0.018437	0.0097	0.9903	0.0097	0.0087375
1118	0.018437	0.0097	0.9903	0.0097	0.0087375
1119	0.018437	0.0097	0.9903	0.0097	0.0087375
1120	0.018437	0.0097	0.9903	0.0097	0.0087375
1121	0.018437	0.0097	0.9903	0.0097	0.0087375
1122	0.018437	0.0097	0.9903	0.0097	0.0087375
1123	0.018437	0.0097	0.9903	0.0097	0.0087375
1124	0.018437	0.0097	0.9903	0.0097	0.0087375
1125	0.018437	0.0097	0.9903	0.0097	0.0087375
1126	0.018437	0.0097	0.9903	0.0097	0.0087375
1127	0.018437	0.0097	0.9903	0.0097	0.0087375
1128	0.018437	0.0097	0.9903	0.0097	0.0087375
1129	0.018437	0.0097	0.9903	0.0097	0.0087375
1130	0.018437	0.0097	0.9903	0.0097	0.0087375
1131	0.018437	0.0097	0.9903	0.0097	0.0087375
1132	0.018437	0.0097	0.9903	0.0097	0.0087375
1133	0.018437	0.0097	0.9903	0.0097	0.0087375
1134	0.018437	0.0097	0.9903	0.0097	0.0087375
1135	0.018437	0.0097	0.9903	0.0097	0.0087375
1136	0.018437	0.0097	0.9903	0.0097	0.0087375
1137	0.018437	0.0097	0.9903	0.0097	0.0087375
1138	0.018437	0.0097	0.9903	0.0097	0.0087375
1139	0.018437	0.0097	0.9903	0.0097	0.0087375
1140	0.018437	0.0097	0.9903	0.0097	0.0087375
1141	0.018437	0.0097	0.9903	0.0097	0.0087375
1142	0.018437	0.0097	0.9903	0.0097	0.0087375
1143	0.018437	0.0097	0.9903	0.0097	0.0087375
1144	0.018437	0.0097	0.9903	0.0097	0.0087375
1145	0.018437	0.0097	0.9903	0.0097	0.0087375
1146	0.018437	0.0097	0.9903	0.0097	0.0087375
1147	0.018437	0.0097	0.9903	0.0097	0.0087375
1148	0.018437	0.0097	0.9903	0.0097	0.0087375
1149	0.018437	0.0097	0.9903	0.0097	0.0087375
1150	0.018437	0.0097	0.9903	0.0097	0.0087375
1151	0.018437	0.0097	0.9903	0.0097	0.0087375
1152	0.018437	0.0097	0.9903	0.0097	0.0087375
1153	0.018437	0.0097	0.9903	0.0097	0.0087375
1154	0.018437	0.0097	0.9903	0.0097	0.0087375
1155	0.018437	0.0097	0.9903	0.0097	0.0087375
1156	0.018437	0.0097	0.9903	0.0097	0.0087375
1157	0.018437	0.0097	0.9903	0.0097	0.0087375
1158	0.018437	0.0097	0.9903	0.0097	0.0087375
1159	0.018437	0.0097	0.9903	0.0097	0.0087375
1160	0.018437	0.0097	0.9903	0.0097	0.0087375
1161	0.018437	0.0097	0.9903	0.0097	0.0087375
1162	0.018437	0.0097	0.9903	0.0097	0.0087375
1163	0.018437	0.0097	0.9903	0.0097	0.0087375
1164	0.018437	0.0097	0.9903	0.0097	0.0087375
1165	0.018437	0.0097	0.9903	0.0097	0.0087375
1166	0.018437	0.0097	0.9903	0.0097	0.0087375
1167	0.018437	0.0097	0.9903	0.0097	0.0087375
1168	0.018437	0.0097	0.9903	0.0097	0.0087375
1169	0.018437	0.0097	0.9903	0.0097	0.0087375
1170	0.018437	0.0097	0.9903	0.0097	0.0087375
1171	0.018437	0.0097	0.9903	0.0097	0.0087375
1172	0.018437	0.0097	0.9903	0.0097	0.0087375
1173	0.018437	0.0097	0.9903	0.0097	0.0087375
1174	0.018437	0.0097	0.9903	0.0097	0.0087375
1175	0.018437	0.0097	0.9903	0.0097	0.0087375
1176	0.018437	0.0097	0.9903	0.0097	0.0087375
1177	0.018437	0.0097	0.9903	0.0097	0.0087375
1178	0.018437	0.0097	0.9903	0.0097	0.0087375
1179	0.018437	0.0097	0.9903	0.0097	0.0087375
1180	0.018437	0.0097	0.9903	0.0097	0.0087375
1181	0.018437	0.0097	0.9903	0.0097	0.0087375
1182	0.018437	0.0097	0.9903	0.0097	0.0087375
1183	0.018437	0.0097	0.9903	0.0097	0.0087375
1184	0.018437	0.0097	0.9903	0.0097	0.0087375
1185	0.018437	0.0097	0.9903	0.0097	0.0087375
1186	0.018437	0.0097	0.9903	0.0097	0.0087375
1187	0.018437	0.0097	0.9903	0.0097	0.0087375
1188	0.018437	0.0097	0.9903	0.0097	0.0087375
1189	0.018437	0.0097	0.9903	0.0097	0.0087375
1190	0.018437	0.0097	0.9903	0.0097	0.0087375
1191	0.018437	0.0097	0.9903	0.0097	0.0087375
1192	0.018437	0.0097	0.9903	0.0097	0.0087375
1193	0.018437	0.0097	0.9903	0.0097	0.0087375
1194	0.018437	0.0097	0.9903	0.0097	0.0087375
1195	0.018437	0.0097	0.9903	0.0097	0.0087375
1196	0.018437	0.0097	0.9903	0.0097	0.0087375
1197	0.018437	0.0097	0.9903	0.0097	0.0087375
1198	0.018437	0.0097	0.9903	0.0097	0.0087375
1199	0.018437	0.0097	0.9903	0.0097	0.0087375
1200	0.018437	0.0097	0.9903	0.0097	0.0087375
1201	0.018437	0.0097	0.9903	0.0097	0.0087375
1202	0.018437	0.0097	0.9903	0.0097	0.0087375
1203	0.018437	0.0097	0.9903	0.0097	0.0087375
1204	0.018437	0.0097	0.9903	0.0097	0.0087375
1205	0.018437	0.0097	0.9903	0.0097	0.0087375
1206	0.018437	0.0097	0.9903	0.0097	0.0087375
1207	0.018437	0.0097	0.9903	0.0097	0.0087375
1208	0.018437	0.0097	0.9903	0.0097	0.0087375
1209	0.018437	0.0097	0.9903	0.0097	0.0087375
1210	0.018437	0.0097	0.9903	0.0097	0.0087375
1211	0.018437	0.0097	0.9903	0.0097	0.0087375
1212	0.018437	0.0097	0.9903	0.0097	0.0087375
1213	0.018437	0.0097	0.9903	0.0097	0.0087375
1214	0.018437	0.0097	0.9903	0.0097	0.0087375
1215	0.018437	0.0097	0.9903	0.0097	0.0087375
1216	0.018437	0.0097	0.9903	0.0097	0.0087375
1217	0.018437	0.0097	0.9903	0.0097	0.0087375
1218	0.018437	0.0097	0.9903	0.0097	0.0087375
1219	0.018437	0.0097	0.9903	0.0097	0.0087375
1220	0.018437	0.0097	0.9903	0.0097	0.0087375
1221	0.018437	0.0097	0.9903	0.0097	0.0087375
1222	0.018437	0.0097	0.9903	0.0097	0.0087375
1223	0.018437	0.0097	0.9903	0.0097	0.0087375
1224	0.018437	0.0097	0.9903	0.0097	0.0087375
1225	0.018437	0.0097	0.9903	0.0097	0.0087375
1226	0.018437	0.0097	0.9903	0.0097	0.0087375
1227	0.018437	0.0097	0.9903	0.0097	0.0087375
1228	0.018437	0.0097	0.9903	0.0097	0.0087375
1229	0.018437	0.0097	0.9903	0.0097	0.0087375
1230	0.018437	0.0097	0.9903	0.0097	0.0087375
1231	0.018437	0.0097	0.9903	0.0097	0.0087375
1232	0.018437	0.0097	0.9903	0.0097	0.0087375
1233	0.018437	0.0097	0.9903	0.0097	0.0087375
1234	0.018437	0.0097	0.9903	0.0097	0.0087375
1235	0.018437	0.0097	0.9903	0.0097	0.0087375
1236	0.018437	0.0097	0.9903	0.0097	0.0087375
1237	0.018437	0.0097	0.9903	0.0097	0.0087375
1238	0.018437	0.0097	0.9903	0.0097	0.0087375
1239	0.018437	0.0097	0.9903	0.0097	0.0087375
1240	0.018437	0.0097	0.9903	0.0097	0.0087375
1241	0.018437	0.0097	0.9903	0.0097	0.0087375
1242	0.018437	0.0097	0.9903	0.0097	0.0087375
1243	0.018437	0.0097	0.9903	0.0097	0.0087375
1244	0.018437	0.0097	0.9903	0.0097	0.0087375
1245	0.018437	0.0097	0.9903	0.0097	0.0087375
1246	0.018437	0.0097	0.9903	0.0097	0.0087375
1247	0.018437	0.0097	0.9903	0.0097	0.0087375
1248	0.018437	0.0097	0.9903	0.0097	0.0087375
1249	0.018437	0.0097	0.9903	0.0097	0.0087375
1250	0.018437	0.0097	0.9903	0.0097	0.0087375
1251	0.018437	0.0097	0.9903	0.0097	0.0087375
1252	0.018437	0.0097	0.9903	0.0097	0.0087375
1253	0.018437	0.0097	0.9903	0.0097	0.0087375
1254	0.018437	0.0097	0.9903	0.0097	0.0087375
1255	0.018437	0.0097	0.9903	0.0097	0.0087375
1256	0.018437	0.0097	0.9903	0.0097	0.0087375
1257	0.018437	0.0097	0.9903	0.0097	0.0087375
1258	0.018437	0.0097	0.9903	0.0097	0.0087375
1259	0.018437	0.0097	0.9903	0.0097	0.0087375
1260	0.018437	0.0097	0.9903	0.0097	0.0087375
1261	0.018437	0.0097	0.9903	0.0097	0.0087375
1262	0.018437	0.0097	0.9903	0.0097	0.0087375
1263	0.018437	0.0097	0.9903	0.0097	0.0087375
1264	0.018437	0.0097	0.9903	0.0097	0.0087375
1265	0.018437	0.0097	0.9903	0.0097	0.0087375
1266	0.018437	0.0097	0.9903	0.0097	0.0087375
1267	0.018437	0.0097	0.9903	0.0097	0.0087375
1268	0.018437	0.0097	0.9903	0.0097	0.0087375
1269	0.018437	0.0097	0.9903	0.0097	0.0087375
1270	0.018437	0.0097	0.9903	0.0097	0.0087375
1271	0.018437	0.0097	0.9903	0.0097	0.0087375
1272	0.018437	0.0097	0.9903	0.0097	0.0087375
1273	0.018437	0.0097	0.9903	0.0097	0.0087375
1274	0.018437	0.0097	0.9903	0.0097	0.0087375
1275	0.018437	0.0097	0.9903	0.0097	0.0087375
1276	0.018437	0.0097	0.9903	0.0097	0.0087375
1277	0.018437	0.0097	0.9903	0.0097	0.0087375
1278	0.018437	0.0097	0.9903	0.0097	0.0087375
1279	0.018437	0.0097	0.9903	0.0097	0.0087375
1280	0.018437	0.0097	0.9903	0.0097	0.0087375
1281	0.018437	0.0097	0.9903	0.0097	0.0087375
1282	0.018437	0.0097	0.9903	0.0097	0.0087375
1283	0.018437	0.0097	0.9903	0.0097	0.0087375
1284	0.018437	0.0097	0.9903	0.0097	0.0087375
1285	0.018437	0.0097	0.9903	0.0097	0.0087375
1286	0.018437	0.0097	0.9903	0.0097	0.0087375
1287	0.018437	0.0097	0.9903	0.0097	0.0087375
1288	0.018437	0.0097	0.9903	0.0097	0.0087375
1289	0.018437	0.0097	0.9903	0.0097	0.0087375
1290	0.018437	0.0097	0.9903	0.0097	0.0087375
1291	0.018437	0.0097	0.9903	0.0097	0.0087375
1292	0.018437	0.0097	0.9903	0.0097	0.0087375
1293	0.018437	0.0097	0.9903	0.0097	0.0087375
1294	0.018437	0.0097	0.9903	0.0097	0.0087375
1295	0.018437	0.0097	0.9903	0.0097	0.0087375
1296	0.018437	0.0097	0.9903	0.0097	0.0087375
1297	0.018437	0.0097	0.9903	0.0097	0.0087375
1298	0.018437	0.0097	0.9903	0.0097	0.0087375
1299	0.018437	0.0097	0.9903	0.0097	0.0087375
1300	0.018437	0.0097	0.9903	0.0097	0.0087375
1301	0.018437	0.0097	0.9903	0.0097	0.0087375
1302	0.018437	0.0097	0.9903	0.0097	0.0087375
1303	0.018437	0.0097	0.9903	0.0097	0.0087375
1304	0.018437	0.0097	0.9903	0.0097	0.0087375
1305	0.018437	0.0097	0.9903	0.0097	0.0087375
1306	0.018437	0.0097	0.9903	0.0097	0.0087375
1307	0.018437	0.0097	0.9903	0.0097	0.0087375
1308	0.018437	0.0097	0.9903	0.0097	0.0087375
1309	0.018437	0.0097	0.9903	0.0097	0.0087375
1310	0.018437	0.0097	0.9903	0.0097	0.0087375
1311	0.018437	0.0097	0.9903	0.0097	0.0087375
1312	0.018437	0.0097	0.9903	0.0097	0.0087375
1313	0.018437	0.0097	0.9903	0.0097	0.0087375
1314	0.018437	0.0097	0.9903	0.0097	0.0087375
1315	0.018437	0.0097	0.9903	0.0097	0.0087375
1316	0.018437	0.0097	0.9903	0.0097	0.0087375
1317	0.018437	0.0097	0.9903	0.0097	0.0087375
1318	0.018437	0.0097	0.9903	0.0097	0.0087375
1319	0.018437	0.0097	0.9903	0.0097	0.0087375
1320	0.018437	0.0097	0.9903	0.0097	0.0087375
1321	0.018437	0.0097	0.9903	0.0097	0.0087375
1322	0.018437	0.0097	0.9903	0.0097	0.0087375
1323	0.018437	0.0097	0.9903	0.0097	0.0087375
1324	0.018437	0.0097	0.9903	0.0097	0.0087375
1325	0.018437	0.0097	0.9903	0.0097	0.0087375
1326	0.018437	0.0097	0.9903	0.0097	0.0087375
1327	0.018437	0.0097	0.9903	0.0097	0.0087375
1328	0.018437	0.0097	0.9903	0.0097	0.0087375
1329	0.018437	0.0097	0.9903	0.0097	0.0087375
1330	0.018437	0.0097	0.9903	0.0097	0.0087375
1331	0.018437	0.0097	0.9903	0.0097	0.0087375
1332	0.018437	0.0097	0.9903	0.0097	0.0087375
1333	0.018437	0.0097	0.9903	0.0097	0.0087375
1334	0.018437	0.0097	0.9903	0.0097	0.0087375
1335	0.018437	0.0097	0.9903	0.0097	0.0087375
1336	0.018437	0.0097	0.9903	0.0097	0.0087375
1337	0.018437	0.0097	0.9903	0.0097	0.0087375
1338	0.018437	0.0097	0.9903	0.0097	0.0087375
1339	0.018437	0.0097	0.9903	0.0097	0.0087375
1340	0.018437	0.0097	0.9903	0.0097	0.0087375
1341	0.018437	0.0097	0.9903	0.0097	0.0087375
1342	0.018437	0.0097	0.9903	0.0097	0.0087375
1343	0.018437	0.0097	0.9903	0.0097	0.0087375
1344	0.018437	0.0097	0.9903	0.0097	0.0087375
1345	0.018437	0.0097	0.9903	0.0097	0.0087375
1346	0.018437	0.0097	0.9903	0.0097	0.0087375
1347	0.018437	0.0097	0.9903	0.0097	0.0087375
1348	0.018437	0.0097	0.9903	0.0097	0.0087375
1349	0.018437	0.0097	0.9903	0.0097	0.0087375
1350	0.018437	0.0097	0.9903	0.0097	0.0087375
1351	0.018437	0.0097	0.9903	0.0097	0.0087375
1352	0.018437	0.0097	0.9903	0.0097	0.0087375
1353	0.018437	0.0097	0.9903	0.0097	0.0087375
1354	0.018437	0.0097	0.9903	0.0097	0.0087375
1355	0.018437	0.0097	0.9903	0.0097	0.0087375
1356	0.018437	0.0097	0.9903	0.0097	0.0087375
1357	0.018437	0.0097	0.9903	0.0097	0.0087375
1358	0.018437	0.0097	0.9903	0.0097	0.0087375
1359	0.018437	0.0097	0.9903	0.0097	0.0087375
1360	0.018437	0.0097	0.9903	0.0097	0.0087375
1361	0.018437	0.0097	0.9903	0.0097	0.0087375
1362	0.018437	0.0097	0.9903	0.0097	0.0087375
1363	0.018437	0.0097	0.9903	0.0097	0.0087375
1364	0.018437	0.0097	0.9903	0.0097	0.0087375
1365	0.018437	0.0097	0.9903	0.0097	0.0087375
1366	0.018437	0.0097	0.9903	0.0097	0.0087375
1367	0.018437	0.0097	0.9903	0.0097	0.0087375
1368	0.018437	0.0097	0.9903	0.0097	0.0087375
1369	0.018437	0.0097	0.9903	0.0097	0.0087375
1370	0.018437	0.0097	0.9903	0.0097	0.0087375
1371	0.018437	0.0097	0.9903	0.0097	0.0087375
1372	0.018437	0.0097	0.9903	0.0097	0.0087375
1373	0.018437	0.0097	0.9903	0.0097	0.0087375
1374	0.018437	0.0097	0.9903	0.0097	0.0087375
1375	0.018437	0.0097	0.9903	0.0097	0.0087375
1376	0.018437	0.0097	0.9903	0.0097	0.0087375
1377	0.018437	0.0097	0.9903	0.0097	0.0087375
1378	0.018437	0.0097	0.9903	0.0097	0.0087375
1379	0.018437	0.0097	0.9903	0.0097	0.0087375
1380	0.018437	0.0097	0.9903	0.0097	0.0087375
1381	0.018437	0.0097	0.9903	0.0097	0.0087375
1382	0.018437	0.0097	0.9903	0.0097	0.0087375
1383	0.018437	0.0097	0.9903	0.0097	0.0087375
1384	0.018437	0.0097	0.9903	0.0097	0.0087375
1385	0.018437	0.0097	0.9903	0.0097	0.0087375
1386	0.018437	0.0097	0.9903	0.0097	0.0087375
1387	0.018437	0.0097	0.9903	0.0097	0.0087375
1388	0.018437	0.0097	0.9903	0.0097	0.0087375
1389	0.018437	0.0097	0.9903	0.0097	0.0087375
1390	0.018437	0.0097	0.9903	0.0097	0.0087375
1391	0.018437	0.0097	0.9903	0.0097	0.0087375
1392	0.018437	0.0097	0.9903	0.0097	0.0087375
1393	0.018437	0.0097	0.9903	0.0097	0.0087375
1394	0.018437	0.0097	0.9903	0.0097	0.0087375
1395	0.018437	0.0097	0.9903	0.0097	0.0087375
1396	0.018437	0.0097	0.9903	0.0097	0.0087375
1397	0.018437	0.0097	0.9903	0.0097	0.0087375
1398	0.018437	0.0097	0.9903	0.0097	0.0087375
1399	0.018437	0.0097	0.9903	0.0097	0.0087375
1400	0.018437	0.0097	0.9903	0.0097	0.0087375
1401	0.018437	0.0097	0.9903	0.0097	0.0087375
1402	0.018437	0.0097	0.9903	0.0097	0.0087375
1403	0.018437	0.0097	0.9903	0.0097	0.0087375
1404	0.018437	0.0097	0.9903	0.0097	0.0087375
1405	0.018437	0.0097	0.9903	0.0097	0.0087375
1406	0.018437	0.0097	0.9903	0.0097	0.0087375
1407	0.018437	0.0097	0.9903	0.0097	0.0087375
1408	0.018437	0.0097	0.9903	0.0097	0.0087375
1409	0.018437	0.0097	0.9903	0.0097	0.0087375
1410	0.018437	0.0097	0.9903	0.0097	0.0087375
1411	0.018437	0.0097	0.9903	0.0097	0.0087375
1412	0.018437	0.0097	0.9903	0.0097	0.0087375
1413	0.018437	0.0097	0.9903	0.0097	0.0087375
1414	0.018437	0.0097	0.9903	0.0097	0.0087375
1415	0.018437	0.0097	0.9903	0.0097	0.0087375
1416	0.018437	0.0097	0.9903	0.0097	0.0087375
1417	0.018437	0.0097	0.9903	0.0097	0.0087375
1418	0.018437	0.0097	0.9903	0.0097	0.0087375
1419	0.018437	0.0097	0.9903	0.0097	0.0087375
1420	0.018437	0.0097	0.9903	0.0097	0.0087375
1421	0.018437	0.0097	0.9903	0.0097	0.0087375
1422	0.018437	0.0097	0.9903	0.0097	0.0087375
1423	0.018437	0.0097	0.9903	0.0097	0.0087375
1424	0.018437	0.0097	0.9903	0.0097	0.0087375
1425	0.018437	0.0097	0.9903	0.0097	0.0087375
1426	0.018437	0.0097	0.9903	0.0097	0.0087375
1427	0.018437	0.0097	0.9903	0.0097	0.0087375
1428	0.018437	0.0097	0.9903	0.0097	0.0087375
1429	0.018437	0.0097	0.9903	0.0097	0.0087375
1430	0.018437	0.0097	0.9903	0.0097	0.0087375
1431	0.018437	0.0097	0.9903	0.0097	0.0087375
1432	0.018437	0.0097	0.9903	0.0097	0.0087375
1433	0.018437	0.0097	0.9903	0.0097	0.0087375
1434	0.018437	0.0097	0.9903	0.0097	0.0087375
1435	0.018437	0.0097	0.9903	0.0097	0.0087375
1436	0.018437	0.0097	0.9903	0.0097	0.0087375
1437	0.018437	0.0097	0.9903	0.0097	0.0087375
1438	0.018437	0.0097	0.9903	0.0097	0.0087375
1439	0.018437	0.0097	0.9903	0.0097	0.0087375
1440	0.018437	0.0097	0.9903	0.0097	0.0087375
1441	0.018437	0.0097	0.9903	0.0097	0.0087375
1442	0.018437	0.0097	0.9903	0.0097	0.0087375
1443	0.018437	0.0097	0.9903	0.0097	0.0087375
1444	0.018437	0.0097	0.9903	0.0097	0.0087375
1445	0.018437	0.0097	0.9903	0.0097	0.0087375
1446	0.018437	0.0097	0.9903	0.0097	0.0087375
1447	0.018437	0.0097	0.9903	0.0097	0.0087375
1448	0.018437	0.0097	0.9903	0.0097	0.0087375
1449	0.018437	0.0097	0.9903	0.0097	0.0087375
1450	0.018437	0.0097	0.9903	0.0097	0.0087375
1451	0.018437	0.0097	0.9903	0.0097	0.0087375
1452	0.018437	0.0097	0.9903	0.0097	0.0087375
1453	0.018437	0.0097	0.9903	0.0097	0.0087375
1454	0.018437	0.0097	0.9903	0.0097	0.0087375
1455	0.018437	0.0097	0.9903	0.0097	0.0087375
1456	0.018437	0.0097	0.9903	0.0097	0.0087375
1457	0.018437	0.0097	0.9903	0.0097	0.0087375
1458	0.018437	0.0097	0.9903	0.0097	0.0087375
1459	0.018437	0.0097	0.9903	0.0097	0.0087375
1460	0.018437	0.0097	0.9903	0.0097	0.0087375
1461	0.018437	0.0097	0.9903	0.0097	0.0087375
1462	0.018437	0.0097	0.9903	0.0097	0.0087375
1463	0.018437	0.0097	0.9903	0.0097	0.0087375
1464	0.018437	0.0097	0.9903	0.0097	0.0087375
1465	0.018437	0.0097	0.9903	0.0097	0.0087375
1466	0.018437	0.0097	0.9903	0.0097	0.0087375
1467	0.018437	0.0097	0.9903	0.0097	0.0087375
1468	0.018437	0.0097	0.9903	0.0097	0.0087375
1469	0.018437	0.0097	0.9903	0.0097	0.0087375
1470	0.018437	0.0097	0.9903	0.0097	0.0087375
1471	0.018437	0.0097	0.9903	0.0097	0.0087375
1472	0.018437	0.0097	0.9903	0.0097	0.0087375
1473	0.018437	0.0097	0.9903	0.0097	0.0087375
1474	0.018437	0.0097	0.9903	0.0097	0.0087375
1475	0.018437	0.0097	0.9903	0.0097	0.0087375
1476	0.018437	0.0097	0.9903	0.0097	0.0087375
1477	0.018437	0.0097	0.9903	0.0097	0.0087375
1478	0.018437	0.0097	0.9903	0.0097	0.0087375
1479	0.018437	0.0097	0.9903	0.0097	0.0087375
1480	0.018437	0.0097	0.9903	0.0097	0.0087375
1481	0.018437	0.0097	0.9903	0.0097	0.0087375
1482	0.018437	0.0097	0.9903	0.0097	0.0087375
1483	0.018437	0.0097	0.9903	0.0097	0.0087375
1484	0.018437	0.0097	0.9903	0.0097	0.0087375
1485	0.018437	0.0097	0.9903	0.0097	0.0087375
1486	0.018437	0.0097	0.9903	0.0097	0.0087375
1487	0.018437	0.0097	0.9903	0.0097	0.0087375
1488	0.018437	0.0097	0.9903	0.0097	0.0087375
1489	0.018437	0.0097	0.9903	0.0097	0.0087375
1490	0.018437	0.0097	0.9903	0.0097	0.0087375
1491	0.018437	0.0097	0.9903	0.0097	0.0087375
1492	0.018437	0.0097	0.9903	0.0097	0.0087375
1493	0.018437	0.0097	0.9903	0.0097	0.0087375
1494	0.018437	0.0097	0.9903	0.0097	0.0087375
1495	0.018437	0.0097	0.9903	0.0097	0.0087375
1496	0.018437	0.0097	0.9903	0.0097	0.0087375
1497	0.018437	0.0097	0.9903	0.0097	0.0087375
1498	0.018437	0.0097	0.9903	0.0097	0.0087375
1499	0.018437	0.0097	0.9903	0.0097	0.0087375
1500	0.018437	0.0097	0.9903	0.0097	0.0087375
1501	0.018437	0.0097	0.9903	0.0097	0.0087375
1502	0.018437	0.0097	0.9903	0.0097	0.0087375
1503	0.018437	0.0097	0.9903	0.0097	0.0087375
1504	0.018437	0.0097	0.9903	0.0097	0.0087375
1505	0.018437	0.0097	0.9903	0.0097	0.0087375
1506	0.018437	0.0097	0.9903	0.0097	0.0087375
1507	0.018437	0.0097	0.9903	0.0097	0.0087375
1508	0.018437	0.0097	0.9903	0.0097	0.0087375
1509	0.018437	0.0097	0.9903	0.0097	0.0087375
1510	0.018437	0.0097	0.9903	0.0097	0.0087375
1511	0.018437	0.0097	0.9903	0.0097	0.0087375
1512	0.018437	0.0097	0.9903	0.0097	0.0087375
1513	0.018437	0.0097	0.9903	0.0097	0.0087375
1514	0.018437	0.0097	0.9903	0.0097	0.0087375
1515	0.018437	0.0097	0.9903	0.0097	0.0087375
1516	0.018437	0.0097	0.9903	0.0097	0.0087375
1517	0.018437	0.0097	0.9903	0.0097	0.0087375
1518	0.018437	0.0097	0.9903	0.0097	0.0087375
1519	0.018437	0.0097	0.9903	0.0097	0.0087375
1520	0.018437	0.0097	0.9903	0.0097	0.0087375
1521	0.018437	0.0097	0.9903	0.0097	0.0087375
1522	0.018437	0.0097	0.9903	0.0097	0.0087375
1523	0.018437	0.0097	0.9903	0.0097	0.0087375
1524	0.018437	0.0097	0.9903	0.0097	0.0087375
1525	0.018437	0.0097	0.9903	0.0097	0.0087375
1526	0.018437	0.0097	0.9903	0.0097	0.0087375
1527	0.018437	0.0097	0.9903	0.0097	0.0087375
1528	0.018437	0.0097	0.9903	0.0097	0.0087375
1529	0.018437	0.0097	0.9903	0.0097	0.0087375
1530	0.018437	0.0097	0.9903	0.0097	0.0087375
1531	0.018437	0.0097	0.9903	0.0097	0.0087375
1532	0.018437	0.0097	0.9903	0.0097	0.0087375
1533	0.018437	0.0097	0.9903	0.0097	0.0087375
1534	0.018437	0.0097	0.9903	0.0097	0.0087375
1535	0.018437	0.0097	0.9903	0.0097	0.0087375
1536	0.018437	0.0097	0.9903	0.0097	0.0087375
1537	0.018437	0.0097	0.9903	0.0097	0.0087375
1538	0.018437	0.0097	0.9903	0.0097	0.0087375
1539	0.018437	0.0097	0.9903	0.0097	0.0087375
1540	0.018437	0.0097	0.9903	0.0097	0.0087375
1541	0.018437	0.0097	0.9903	0.0097	0.0087375
1542	0.018437	0.0097	0.9903	0.0097	0.0087375
1543	0.018437	0.0097	0.9903	0.0097	0.0087375
1544	0.018437	0.0097	0.9903	0.0097	0.0087375
1545	0.018437	0.0097	0.9903	0.0097	0.0087375
1546	0.018437	0.0097	0.9903	0.0097	0.0087375
1547	0.018437	0.0097	0.9903	0.0097	0.0087375
1548	0.018437	0.0097	0.9903	0.0097	0.0087375
1549	0.018437	0.0097	0.9903	0.0097	0.0087375
1550	0.018437	0.0097	0.9903	0.0097	0.0087375
1551	0.018437	0.0097	0.9903	0.0097	0.0087375
1552	0.018437	0.0097	0.9903	0.0097	0.0087375
1553	0.018437	0.0097	0.9903	0.0097	0.0087375
1554	0.018437	0.0097	0.9903	0.0097	0.0087375
1555	0.018437	0.0097	0.9903	0.0097	0.0087375
1556	0.018437	0.0097	0.9903	0.0097	0.0087375
1557	0.018437	0.0097	0.9903	0.0097	0.0087375
1558	0.018437	0.0097	0.9903	0.0097	0.0087375
1559	0.018437	0.0097	0.9903	0.0097	0.0087375
1560	0.018437	0.0097	0.9903	0.0097	0.0087375
1561	0.018437	0.0097	0.9903	0.0097	0.0087375
1562	0.018437	0.0097	0.9903	0.0097	0.0087375
1563	0.018437	0.0097	0.9903	0.0097	0.0087375
1564	0.018437	0.0097	0.9903	0.0097	0.0087375
1565	0.018437	0.0097	0.9903	0.0097	0.0087375
1566	0.018437	0.0097	0.9903	0.0097	0.0087375
1567	0.018437	0.0097	0.9903	0.0097	0.0087375
1568	0.018437	0.0097	0.9903	0.0097	0.0087375
1569	0.018437	0.0097	0.9903	0.0097	0.0087375
1570	0.018437	0.0097	0.9903	0.0097	0.0087375
1571	0.018437	0.0097	0.9903	0.0097	0.0087375
1572	0.018437	0.0097	0.9903	0.0097	0.0087375
1573	0.018437	0.0097	0.9903	0.0097	0.0087375
1574	0.018437	0.0097	0.9903	0.0097	0.0087375
1575	0.018437	0.0097	0.9903	0.0097	0.0087375
1576	0.018437	0.0097	0.9903	0.0097	0.0087375
1577	0.018437	0.0097	0.9903	0.0097	0.0087375
1578	0.018437	0.0097	0.9903	0.0097	0.0087375
1579	0.018437	0.0097	0.9903	0.0097	0.0087375
1580	0.018437	0.0097	0.9903	0.0097	0.0087375
1581	0.018437	0.0097	0.9903	0.0097	0.0087375
1582	0.018437	0.0097	0.9903	0.0097	0.0087375
1583	0.018437	0.0097	0.9903	0.0097	0.0087375
1584	0.018437	0.0097	0.9903	0.0097	0.0087375
1585	0.018437	0.0097	0.9903	0.0097	0.0087375
1586	0.018437	0.0097	0.9903	0.0097	0.0087375
1587	0.018437	0.0097	0.9903	0.0097	0.0087375
1588	0.018437	0.0097	0.9903	0.0097	0.0087375
1589	0.018437	0.0097	0.9903	0.0097	0.0087375
1590	0.018437	0.0097	0.9903	0.0097	0.0087375
1591	0.018437	0.0097	0.9903	0.0097	0.0087375
1592	0.018437	0.0097	0.9903	0.0097	0.0087375
1593	0.018437	0.0097	0.9903	0.0097	0.0087375
1594	0.018437	0.0097	0.9903	0.0097	0.0087375
1595	0.018437	0.0097	0.9903	0.0097	0.0087375
1596	0.018437	0.0097	0.9903	0.0097	0.0087375
1597	0.018437	0.0097	0.9903	0.0097	0.0087375
1598	0.018437	0.0097	0.9903	0.0097	0.0087375
1599	0.018437	0.0097	0.9903	0.0097	0.0087375
1600	0.018437	0.0097	0.9903	0.0097	0.0087375
1601	0.018437	0.0097	0.9903	0.0097	0.0087375
1602	0.018437	0.0097	0.9903	0.0097	0.0087375
1603	0.018437	0.0097	0.9903	0.0097	0.0087375
1604	0.018437	0.0097	0.9903	0.0097	0.0087375
1605	0.018437	0.0097	0.9903	0.0097	0.0087375
1606	0.018437	0.0097	0.9903	0.0097	0.0087375
1607	0.018437	0.0097	0.9903	0.0097	0.0087375
1608	0.018437	0.0097	0.9903	0.0097	0.0087375
1609	0.018437	0.0097	0.9903	0.0097	0.0087375
1610	0.018437	0.0097	0.9903	0.0097	0.0087375
1611	0.018437	0.0097	0.9903	0.0097	0.0087375
1612	0.018437	0.0097	0.9903	0.0097	0.0087375
1613	0.018437	0.0097	0.9903	0.0097	0.0087375
1614	0.018437	0.0097	0.9903	0.0097	0.0087375
1615	0.018437	0.0097	0.9903	0.0097	0.0087375
1616	0.018437	0.0097	0.9903	0.0097	0.0087375
1617	0.018437	0.0097	0.9903	0.0097	0.0087375
1618	0.018437	0.0097	0.9903	0.0097	0.0087375
1619	0.018437	0.0097	0.9903	0.0097	0.0087375
1620	0.018437	0.0097	0.9903	0.0097	0.0087375
1621	0.018437	0.0097	0.9903	0.0097	0.0087375
1622	0.018437	0.0097	0.9903	0.0097	0.0087375
1623	0.018437	0.0097	0.9903	0.0097	0.0087375
1624	0.018437	0.0097	0.9903	0.0097	0.0087375
1625	0.018437	0.0097	0.9903	0.0097	0.0087375
1626	0.018437	0.0097	0.9903	0.0097	0.0087375
1627	0.018437	0.0097	0.9903	0.0097	0.0087375
1628	0.018437	0.0097	0.9903	0.0097	0.0087375
1629	0.018437	0.0097	0.9903	0.0097	0.0087375
1630	0.018437	0.0097	0.9903	0.0097	0.0087375
1631	0.018437	0.0097	0.9903	0.0097	0.0087375
1632	0.018437	0.0097	0.9903	0.0097	0.0087375
1633	0.018437	0.0097	0.9903	0.0097	0.0087375
1634	0.018437	0.0097	0.9903	0.0097	0.0087375
1635	0.018437	0.0097	0.9903	0.0097	0.0087375
1636	0.018437	0.0097	0.9903	0.0097	0.0087375
1637	0.018437	0.0097	0.9903	0.0097	0.0087375
1638	0.018437	0.0097	0.9903	0.0097	0.0087375
1639	0.018437	0.0097	0.9903	0.0097	0.0087375
1640	0.018437	0.0097	0.9903	0.0097	0.0087375
1641	0.018437	0.0097	0.9903	0.0097	0.0087375
1642	0.018437	0.0097	0.9903	0.0097	0.0087375
1643	0.018437	0.0097	0.9903	0.0097	0.0087375
1644	0.018437	0.0097	0.9903	0.0097	0.0087375
1645	0.018437	0.0097	0.9903	0.0097	0.0087375
1646	0.018437	0.0097	0.9903	0.0097	0.0087375
1647	0.018437	0.0097	0.9903	0.0097	0.0087375
1648	0.018437	0.0097	0.9903	0.0097	0.0087375
1649	0.018437	0.0097	0.9903	0.0097	0.0087375
1650	0.018437	0.0097	0.9903	0.0097	0.0087375
1651	0.018437	0.0097	0.9903	0.0097	0.0087375
1652	0.018437	0.0097	0.9903	0.0097	0.0087375
1653	0.018437	0.0097	0.9903	0.0097	0.0087375
1654	0.018437	0.0097	0.9903	0.0097	0.0087375
1655	0.018437	0.0097	0.9903	0.0097	0.0087375
1656	0.018437	0.0097	0.9903	0.0097	0.0087375
1657	0.018437	0.0097	0.9903	0.0097	0.0087375
1658	0.018437	0.0097	0.9903	0.0097	0.0087375
1659	0.018437	0.0097	0.9903	0.0097	0.0087375
1660	0.018437	0.0097	0.9903	0.0097	0.0087375
1661	0.018437	0.0097	0.9903	0.0097	0.0087375
1662	0.018437	0.0097	0.9903	0.0097	0.0087375
1663	0.018437	0.0097	0.9903	0.0097	0.0087375
1664	0.018437	0.0097	0.9903	0.0097	0.0087375
1665	0.018437	0.0097	0.9903	0.0097	0.0087375
1666	0.018437	0.0097	0.9903	0.0097	0.0087375
1667	0.018437	0.0097	0.9903	0.0097	0.0087375
1668	0.018437	0.0097	0.9903	0.0097	0.0087375
1669	0.018437	0.0097	0.9903	0.0097	0.0087375
1670	0.018437	0.0097	0.9903	0.0097	0.0087375
1671	0.018437	0.0097	0.9903	0.0097	0.0087375
1672	0.018437	0.0097	0.9903	0.0097	0.0087375
1673	0.018437	0.0097	0.9903	0.0097	0.0087375
1674	0.018437	0.0097	0.9903	0.0097	0.0087375
1675	0.018437	0.0097	0.9903	0.0097	0.0087375
1676	0.018437	0.0097	0.9903	0.0097	0.0087375
1677	0.018437	0.0097	0.9903	0.0097	0.0087375
1678	0.018437	0.0097	0.9903	0.0097	0.0087375
1679	0.018437	0.0097	0.9903	0.0097	0.0087375
1680	0.018437	0.0097	0.9903	0.0097	0.0087375
1681	0.018437	0.0097	0.9903	0.0097	0.0087375
1682	0.018437	0.0097	0.9903	0.0097	0.0087375
1683	0.018437	0.0097	0.9903	0.0097	0.0087375
1684	0.018437	0.0097	0.9903	0.0097	0.0087375
1685	0.018437	0.0097	0.9903	0.0097	0.0087375
1686	0.018437	0.0097	0.9903	0.0097	0.0087375
1687	0.018437	0.0097	0.9903	0.0097	0.0087375
1688	0.018437	0.0097	0.9903	0.0097	0.0087375
1689	0.018437	0.0097	0.9903	0.0097	0.0087375
1690	0.018437	0.0097	0.9903	0.0097	0.0087375
1691	0.018437	0.0097	0.9903	0.0097	0.0087375
1692	0.018437	0.0097	0.9903	0.0097	0.0087375
1693	0.018437	0.0097	0.9903	0.0097	0.0087375
1694	0.018437	0.0097	0.9903	0.0097	0.0087375
1695	0.018437	0.0097	0.9903	0.0097	0.0087375
1696	0.018437	0.0097	0.9903	0.0097	0.0087375
1697	0.018437	0.0097	0.9903	0.0097	0.0087375
1698	0.018437	0.0097	0.9903	0.0097	0.0087375
1699	0.018437	0.0097	0.9903	0.0097	0.0087375
1700	0.018437	0.0097	0.9903	0.0097	0.0087375
1701	0.018437	0.0097	0.9903	0.0097	0.0087375
1702	0.018437	0.0097	0.9903	0.0097	0.0087375
1703	0.018437	0.0097	0.9903	0.0097	0.0087375
1704	0.018437	0.0097	0.9903	0.0097	0.0087375
1705	0.018437	0.0097	0.9903	0.0097	0.0087375
1706	0.018437	0.0097	0.9903	0.0097	0.0087375
1707	0.018437	0.0097	0.9903	0.0097	0.0087375
1708	0.018437	0.0097	0.9903	0.0097	0.0087375
1709	0.018437	0.0097	0.9903	0.0097	0.0087375
1710	0.018437	0.0097	0.9903	0.0097	0.0087375
1711	0.018437	0.0097	0.9903	0.0097	0.0087375
1712	0.018437	0.0097	0.9903	0.0097	0.0087375
1713	0.018437	0.0097	0.9903	0.0097	0.0087375
1714	0.018437	0.0097	0.9903	0.0097	0.0087375
1715	0.018437	0.0097	0.9903	0.0097	0.0087375
1716	0.018437	0.0097	0.9903	0.0097	0.0087375
1717	0.018437	0.0097	0.9903	0.0097	0.0087375
1718	0.018437	0.0097	0.9903	0.0097	0.0087375
1719	0.018437	0.0097	0.9903	0.0097	0.0087375
1720	0.018437	0.0097	0.9903	0.0097	0.0087375
1721	0.018437	0.0097	0.9903	0.0097	0.0087375
1722	0.018437	0.0097	0.9903	0.0097	0.0087375
1723	0.018437	0.0097	0.9903	0.0097	0.0087375
1724	0.018437	0.0097	0.9903	0.0097	0.0087375
1725	0.018437	0.0097	0.9903	0.0097	0.0087375
1726	0.018437	0.0097	0.9903	0.0097	0.0087375
1727	0.018437	0.0097	0.9903	0.0097	0.0087375
1728	0.018437	0.0097	0.9903	0.0097	0.0087375
1729	0.018437	0.0097	0.9903	0.0097	0.0087375
1730	0.018437	0.0097	0.9903	0.0097	0.0087375
1731	0.018437	0.0097	0.9903	0.0097	0.0087375
1732	0.018437	0.0097	0.9903	0.0097	0.0087375
1733	0.018437	0.0097	0.9903	0.0097	0.0087375
1734	0.018437	0.0097	0.9903	0.0097	0.0087375
1735	0.018437	0.0097	0.9903	0.0097	0.0087375
1736	0.018437	0.0097	0.9903	0.0097	0.0087375
1737	0.018437	0.0097	0.9903	0.0097	0.0087375
1738	0.018437	0.0097	0.9903	0.0097	0.0087375
1739	0.018437	0.0097	0.9903	0.0097	0.0087375
1740	0.018437	0.0097	0.9903	0.0097	0.0087375
1741	0.018437	0.0097	0.9903	0.0097	0.0087375
1742	0.018437	0.0097	0.9903	0.0097	0.0087375
1743	0.018437	0.0097	0.9903	0.0097	0.0087375
1744	0.018437	0.0097	0.9903	0.0097	0.0087375
1745	0.018437	0.0097	0.9903	0.0097	0.0087375
1746	0.018437	0.0097	0.9903	0.0097	0.0087375
1747	0.018437	0.0097	0.9903	0.0097	0.0087375
1748	0.018437	0.0097	0.9903	0.0097	0.0087375
1749	0.018437	0.0097	0.9903	0.0097	0.0087375
1750	0.018437	0.0097	0.9903	0.0097	0.0087375
1751	0.018437	0.0097	0.9903	0.0097	0.0087375
1752	0.018437	0.0097	0.9903	0.0097	0.0087375
1753	0.018437	0.0097	0.9903	0.0097	0.0087375
1754	0.018437	0.0097	0.9903	0.0097	0.0087375
1755	0.018437	0.0097	0.9903	0.0097	0.0087375
1756	0.018437	0.0097	0.9903	0.0097	0.0087375
1757	0.018437	0.0097	0.9903	0.0097	0.0087375
1758	0.018437	0.0097	0.9903	0.0097	0.0087375
1759	0.018437	0.0097	0.9903	0.0097	0.0087375
1760	0.018437	0.0097	0.9903	0.0097	0.0087375
1761	0.018437	0.0097	0.9903	0.0097	0.0087375
1762	0.018437	0.0097	0.9903	0.0097	0.0087375
1763	0.018437	0.0097	0.9903	0.0097	0.0087375
1764	0.018437	0.0097	0.9903	0.0097	0.0087375
1765	0.018437	0.0097	0.9903	0.0097	0.0087375
1766	0.018437	0.0097	0.9903	0.0097	0.0087375
1767	0.018437	0.0097	0.9903	0.0097	0.0087375
1768	0.018437	0.0097	0.9903	0.0097	0.0087375
1769	0.018437	0.0097	0.9903	0.0097	0.0087375
1770	0.018437	0.0097	0.9903	0.0097	0.0087375
1771	0.018437	0.0097	0.9903	0.0097	0.0087375
1772	0.018437	0.0097	0.9903	0.0097	0.0087375
1773	0.018437	0.0097	0.9903	0.0097	0.0087375
1774	0.018437	0.0097	0.9903	0.0097	0.0087375
1775	0.018437	0.0097	0.9903	0.0097	0.0087375
1776	0.018437	0.0097	0.9903	0.0097	0.0087375
1777	0.018437	0.0097	0.9903	0.0097	0.0087375
1778	0.018437	0.0097	0.9903	0.0097	0.0087375
1779	0.018437	0.0097	0.9903	0.0097	0.0087375
1780	0.018437	0.0097	0.9903	0.0097	0.0087375
1781	0.018437	0.0097	0.9903	0.0097	0.0087375
1782	0.018437	0.0097	0.9903	0.0097	0.0087375
1783	0.018437	0.0097	0.9903	0.0097	0.0087375
1784	0.018437	0.0097	0.9903	0.0097	0.0087375
1785	0.018437	0.0097	0.9903	0.0097	0.0087375
1786	0.018437	0.0097	0.9903	0.0097	0.0087375
1787	0.018437	0.0097	0.9903	0.0097	0.0087375
1788	0.018437	0.0097	0.9903	0.0097	0.0087375
1789	0.018437	0.0097	0.9903	0.0097	0.0087375
1790	0.018437	0.0097	0.9903	0.0097	0.0087375
1791	0.018437	0.0097	0.9903	0.0097	0.0087375
1792	0.018437	0.0097	0.9903	0.0097	0.0087375
1793	0.018437	0.0097	0.9903	0.0097	0.0087375
1794	0.018437	0.0097	0.9903	0.0097	0.0087375
1795	0.018437	0.0097	0.9903	0.0097	0.0087375
1796	0.018437	0.0097	0.9903	0.0097	0.0087375
1797	0.018437	0.0097	0.9903	0.0097	0.0087375
1798	0.018437	0.0097	0.9903	0.0097	0.0087375
1799	0.018437	0.0097	0.9903	0.0097	0.0087375
1800	0.018437	0.0097	0.9903	0.0097	0.0087375
1801	0.018437	0.0097	0.9903	0.0097	0.0087375
1802	0.018437	0.0097	0.9903	0.0097	0.0087375
1803	0.018437	0.0097	0.9903	0.0097	0.0087375
1804	0.018437	0.0097	0.9903	0.0097	0.0087375
1805	0.018437	0.0097	0.9903	0.0097	0.0087375
1806	0.018437	0.0097	0.9903	0.0097	0.0087375
1807	0.018437	0.0097	0.9903	0.0097	0.0087375
1808	0.018437	0.0097	0.9903	0.0097	0.0087375
1809	0.018437	0.0097	0.9903	0.0097	0.0087375
1810	0.018437	0.0097	0.9903	0.0097	0.0087375
1811	0.018437	0.0097	0.9903	0.0097	0.0087375
1812	0.018437	0.0097	0.9903	0.0097	0.0087375
1813	0.018437	0.0097	0.9903	0.0097	0.0087375
1814	0.018437	0.0097	0.9903	0.0097	0.0087375
1815	0.018437	0.0097	0.9903	0.0097	0.0087375
1816	0.018437	0.0097	0.9903	0.0097	0.0087375
1817	0.018437	0.0097	0.9903	0.0097	0.0087375
1818	0.018437	0.0097	0.9903	0.0097	0.0087375
1819	0.018437	0.0097	0.9903	0.0097	0.0087375
1820	0.018437	0.0097	0.9903	0.0097	0.0087375
1821	0.018437	0.0097	0.9903	0.0097	0.0087375
1822	0.018437	0.0097	0.9903	0.0097	0.0087375
1823	0.018437	0.0097	0.9903	0.0097	0.0087375
1824	0.018437	0.0097	0.9903	0.0097	0.0087375
1825	0.018437	0.0097	0.9903	0.0097	0.0087375
1826	0.018437	0.0097	0.9903	0.0097	0.0087375
1827	0.018437	0.0097	0.9903	0.0097	0.0087375
1828	0.018437	0.0097	0.9903	0.0097	0.0087375
1829	0.018437	0.0097	0.9903	0.0097	0.0087375
1830	0.018437	0.0097	0.9903	0.0097	0.0087375
1831	0.018437	0.0097	0.9903	0.0097	0.0087375
1832	0.018437	0.0097	0.9903	0.0097	0.0087375
1833	0.018437	0.0097	0.9903	0.0097	0.0087375
1834	0.018437	0.0097	0.9903	0.0097	0.0087375
1835	0.018437	0.0097	0.9903	0.0097	0.0087375
1836	0.018437	0.0097	0.9903	0.0097	0.0087375
1837	0.018437	0.0097	0.9903	0.0097	0.0087375
1838	0.018437	0.0097	0.9903	0.0097	0.0087375
1839	0.018437	0.0097	0.9903	0.0097	0.0087375
1840	0.018437	0.0097	0.9903	0.0097	0.0087375
1841	0.018437	0.0097	0.9903	0.0097	0.0087375
1842	0.018437	0.0097	0.9903	0.0097	0.0087375
1843	0.018437	0.0097	0.9903	0.0097	0.0087375
1844	0.018437	0.0097	0.9903	0.0097	0.0087375
1845	0.018437	0.0097	0.9903	0.0097	0.0087375
1846	0.018437	0.0097	0.9903	0.0097	0.0087375
1847	0.018437	0.0097	0.9903	0.0097	0.0087375
1848	0.018437	0.0097	0.9903	0.0097	0.0087375
1849	0.018437	0.0097	0.9903	0.0097	0.0087375
1850	0.018437	0.0097	0.9903	0.0097	0.0087375
1851	0.018437	0.0097	0.9903	0.0097	0.0087375
1852	0.018437	0.0097	0.9903	0.0097	0.0087375
1853	0.018437	0.0097	0.9903	0.0097	0.0087375
1854	0.018437	0.0097	0.9903	0.0097	0.0087375
1855	0.018437	0.0097	0.9903	0.0097	0.0087375
1856	0.018437	0.0097	0.9903	0.0097	0.0087375
1857	0.018437	0.0097	0.9903	0.0097	0.0087375
1858	0.018437	0.0097	0.9903	0.0097	0.0087375
1859	0.018437	0.0097	0.9903	0.0097	0.0087375
1860	0.018437	0.0097	0.9903	0.0097	0.0087375
1861	0.018437	0.0097	0.9903	0.0097	0.0087375
1862	0.018437	0.0097	0.9903	0.0097	0.0087375
1863	0.018437	0.0097	0.9903	0.0097	0.0087375
1864	0.018437	0.0097	0.9903	0.0097	0.0087375
1865	0.018437	0.0097	0.9903	0.0097	0.0087375
1866	0.018437	0.0097	0.9903	0.0097	0.0087375
1867	0.018437	0.0097	0.9903	0.0097	0.0087375
1868	0.018437	0.0097	0.9903	0.0097	0.0087375
1869	0.018437	0.0097	0.9903	0.0097	0.0087375
1870	0.018437	0.0097	0.9903	0.0097	0.0087375
1871	0.018437	0.0097	0.9903	0.0097	0.0087375
1872	0.018437	0.0097	0.9903	0.0097	0.0087375
1873	0.018437	0.0097	0.9903	0.0097	0.0087375
1874	0.018437	0.0097	0.9903	0.0097	0.0087375
1875	0.018437	0.0097	0.9903	0.0097	0.0087375
1876	0.018437	0.0097	0.9903	0.0097	0.0087375
1877	0.018437	0.0097	0.9903	0.0097	0.0087375
1878	0.018437	0.0097	0.9903	0.0097	0.0087375
1879	0.018437	0.0097	0.9903	0.0097	0.0087375
1880	0.018437	0.0097	0.9903	0.0097	0.0087375
1881	0.018437	0.0097	0.9903	0.0097	0.0087375
1882	0.018437	0.0097	0.9903	0.0097	0.0087375
1883	0.018437	0.0097	0.9903	0.0097	0.0087375
1884	0.018437	0.0097	0.9903	0.0097	0.0087375
1885	0.018437	0.0097	0.9903	0.0097	0.0087375
1886	0.018437	0.0097	0.9903	0.0097	0.0087375
1887	0.018437	0.0097	0.9903	0.0097	0.0087375
1888	0.018437	0.0097	0.9903	0.0097	0.0087375
1889	0.018437	0.0097	0.9903	0.0097	0.0087375
1890	0.018437	0.0097	0.9903	0.0097	0.0087375
1891	0.018437	0.0097	0.9903	0.0097	0.0087375
1892	0.018437	0.0097	0.9903	0.0097	0.0087375
1893	0.018437	0.0097	0.9903	0.0097	0.0087375
1894	0.018437	0.0097	0.9903	0.0097	0.0087375
1895	0.018437	0.0097	0.9903	0.0097	0.0087375
1896	0.018437	0.0097	0.9903	0.0097	0.0087375
1897	0.018437	0.0097	0.9903	0.0097	0.0087375
1898	0.018437	0.0097	0.9903	0.0097	0.0087375
1899	0.018437	0.0097	0.9903	0.0097	0.0087375
1900	0.018437	0.0097	0.9903	0.0097	0.0087375
1901	0.018437	0.0097	0.9903	0.0097	0.0087375
1902	0.018437	0.0097	0.9903	0.0097	0.0087375
1903	0.018437	0.0097	0.9903	0.0097	0.0087375
1904	0.018437	0.0097	0.9903	0.0097	0.0087375
1905	0.018437	0.0097	0.9903	0.0097	0.0087375
1906	0.018437	0.0097	0.9903	0.0097	0.0087375
1907	0.018437	0.0097	0.9903	0.0097	0.0087375
1908	0.018437	0.0097	0.9903	0.0097	0.0087375
1909	0.018437	0.0097	0.9903	0.0097	0.0087375
1910	0.018437	0.0097	0.9903	0.0097	0.0087375
1911	0.018437	0.0097	0.9903	0.0097	0.0087375
1912	0.018437	0.0097	0.9903	0.0097	0.0087375
1913	0.018437	0.0097	0.9903	0.0097	0.0087375
1914	0.018437	0.0097	0.9903	0.0097	0.0087375
1915	0.018437	0.0097	0.9903	0.0097	0.0087375
1916	0.018437	0.0097	0.9903	0.0097	0.0087375
1917	0.018437	0.0097	0.9903	0.0097	0.0087375
1918	0.018437	0.0097	0.9903	0.0097	0.0087375
1919	0.018437	0.0097	0.9903	0.0097	0.0087375
1920	0.018437	0.0097	0.9903	0.0097	0.0087375
1921	0.018437	0.0097	0.9903	0.0097	0.0087375
1922	0.018437	0.0097	0.9903	0.0097	0.0087375
1923	0.018437	0.0097	0.9903	0.0097	0.0087375
1924	0.018437	0.0097	0.9903	0.0097	0.0087375
1925	0.018437	0.0097	0.9903	0.0097	0.0087375
1926	0.018437	0.0097	0.9903	0.0097	0.0087375
1927	0.018437	0.0097	0.9903	0.0097	0.0087375
1928	0.018437	0.0097	0.9903	0.0097	0.0087375
1929	0.018437	0.0097	0.9903	0.0097	0.0087375
1930	0.018437	0.0097	0.9903	0.0097	0.0087375
1931	0.018437	0.0097	0.9903	0.0097	0.0087375
1932	0.018437	0.0097	0.9903	0.0097	0.0087375
1933	0.018437	0.0097	0.9903	0.0097	0.0087375
1934	0.018437	0.0097	0.9903	0.0097	0.0087375
1935	0.018437	0.0097	0.9903	0.0097	0.0087375
1936	0.018437	0.0097	0.9903	0.0097	0.0087375
1937	0.018437	0.0097	0.9903	0.0097	0.0087375
1938	0.018437	0.0097	0.9903	0.0097	0.0087375
1939	0.018437	0.0097	0.9903	0.0097	0.0087375
1940	0.018437	0.0097	0.9903	0.0097	0.0087375
1941	0.018437	0.0097	0.9903	0.0097	0.0087375
1942	0.018437	0.0097	0.9903	0.0097	0.0087375
1943	0.018437	0.0097	0.9903	0.0097	0.0087375
1944	0.018437	0.0097	0.9903	0.0097	0.0087375
1945	0.018437	0.0097	0.9903	0.0097	0.0087375
1946	0.018437	0.0097	0.9903	0.0097	0.0087375
1947	0.018437	0.0097	0.9903	0.0097	0.0087375
1948	0.018437	0.0097	0.9903	0.0097	0.0087375
1949	0.018437	0.0097	0.9903	0.0097	0.0087375
1950	0.018437	0.0097	0.9903	0.0097	0.0087375
1951	0.018437	0.0097	0.9903	0.0097	0.0087375
1952	0.018437	0.0097	0.9903	0.0097	0.0087375
1953	0.018437	0.0097	0.9903	0.0097	0.0087375
1954	0.018437	0.0097	0.9903	0.0097	0.0087375
1955	0.018437	0.0097	0.9903	0.0097	0.0087375
1956	0.018437	0.0097	0.9903	0.0097	0.0087375
1957	0.018437	0.0097	0.9903	0.0097	0.0087375
1958	0.018437	0.0097	0.9903	0.0097	0.0087375
1959	0.018437	0.0097	0.9903	0.0097	0.0087375
1960	0.018437	0.0097	0.9903	0.0097	0.0087375
1961	0.018437	0.0097	0.9903	0.0097	0.0087375
1962	0.018437	0.0097	0.9903	0.0097	0.0087375
1963	0.018437	0.0097	0.9903	0.0097	0.0087375
1964	0.018437	0.0097	0.9903	0.0097	0.0087375
1965	0.018437	0.0097	0.9903	0.0097	0.0087375
1966	0.018437	0.0097	0.9903	0.0097	0.0087375
1967	0.018437	0.0097	0.9903	0.0097	0.0087375
1968	0.018437	0.0097	0.9903	0.0097	0.0087375
1969	0.018437	0.0097	0.9903	0.0097	0.0087375
1970	0.018437	0.0097	0.9903	0.0097	0.0087375
1971	0.018437	0.0097	0.9903	0.0097	0.0087375
1972	0.018437	0.0097	0.9903	0.0097	0.0087375
1973	0.018437	0.0097	0.9903	0.0097	0.0087375
1974	0.018437	0.0097	0.9903	0.0097	0.0087375
1975	0.018437	0.0097	0.9903	0.0097	0.0087375
1976	0.018437	0.0097	0.9903	0.0097	0.0087375
1977	0.018437	0.0097	0.9903	0.0097	0.0087375
1978	0.018437	0.0097	0.9903	0.0097	0.0087375
1979	0.018437	0.0097	0.9903	0.0097	0.0087375
1980	0.018437	0.0097	0.9903	0.0097	0.0087375
1981	0.018437	0.0097	0.9903	0.0097	0.0087375
1982	0.018437	0.0097	0.9903	0.0097	0.0087375
1983	0.018437	0.0097	0.9903	0.0097	0.0087375
1984	0.018437	0.0097	0.9903	0.0097	0.0087375
1985	0.018437	0.0097	0.9903	0.0097	0.0087375
1986	0.018437	0.0097	0.9903	0.0097	0.0087375
1987	0.018437	0.0097	0.9903	0.0097	0.0087375
1988	0.018437	0.0097	0.9903	0.0097	0.0087375
1989	0.018437	0.0097	0.9903	0.0097	0.0087375
1990	0.018437	0.0097	0.9903	0.0097	0.0087375
1991	0.018437	0.0097	0.9903	0.0097	0.0087375
1992	0.018437	0.0097	0.9903	0.0097	0.0087375
1993	0.018437	0.0097	0.9903	0.0097	0.0087375
1994	0.018437	0.0097	0.9903	0.0097	0.0087375
1995	0.018437	0.0097	0.9903	0.0097	0.0087375
1996	0.018437	0.0097	0.9903	0.0097	0.0087375
1997	0.018437	0.0097	0.9903	0.0097	0.0087375
1998	0.018437	0.0097	0.9903	0.0097	0.0087375
1999	0.018437	0.0097	0.9903	0.0097	0.0087375
[truncated: 38,001 more rows]
