# Supplementary material for: Aspiration-driven co-evolution of cooperation with individual behavioral diversity
Source: PLoS One. 2023 Sep 15;18(9):e0291134. doi: 10.1371/journal.pone.0291134 (PMC10503719; doi:10.1371/journal.pone.0291134)
Supplement: S1 Data — (ZIP) [file pone.0291134.s001.zip › M1/v1-L=200/data/tolerate=1_b=1.6_frequency.txt]

0	0.498000	1	0	0.498	0
1	0.320744	0.907875	0.092125	0.32035	0.00039375
2	0.206638	0.750425	0.249575	0.203575	0.0030625
3	0.129969	0.562075	0.437925	0.1245	0.00546875
4	0.083181	0.388575	0.611425	0.0762	0.00698125
5	0.057081	0.25665	0.74335	0.049675	0.00740625
6	0.041094	0.169375	0.830625	0.033775	0.00731875
7	0.031656	0.113175	0.886825	0.024175	0.00748125
8	0.025875	0.0778	0.9222	0.018375	0.0075
9	0.023456	0.057425	0.942575	0.01585	0.00760625
10	0.021294	0.043725	0.956275	0.013875	0.00741875
11	0.020512	0.03495	0.96505	0.0129	0.0076125
12	0.019681	0.029175	0.970825	0.01215	0.00753125
13	0.018569	0.025175	0.974825	0.011225	0.00734375
14	0.018506	0.022	0.978	0.010975	0.00753125
15	0.018081	0.019575	0.980425	0.010425	0.00765625
16	0.018056	0.018175	0.981825	0.0104	0.00765625
17	0.017450	0.016725	0.983275	0.009975	0.007475
18	0.017506	0.0158	0.9842	0.00975	0.00775625
19	0.017325	0.014675	0.985325	0.00935	0.007975
20	0.017100	0.01355	0.98645	0.00915	0.00795
21	0.016994	0.012775	0.987225	0.009275	0.00771875
22	0.017044	0.0122	0.9878	0.009125	0.00791875
23	0.016813	0.011725	0.988275	0.009075	0.0077375
24	0.017000	0.0115	0.9885	0.009225	0.007775
25	0.016906	0.011375	0.988625	0.0092	0.00770625
26	0.016856	0.0113	0.9887	0.009125	0.00773125
27	0.016831	0.0115	0.9885	0.00915	0.00768125
28	0.016612	0.0112	0.9888	0.00885	0.0077625
29	0.016619	0.0107	0.9893	0.0089	0.00771875
30	0.016512	0.010525	0.989475	0.00885	0.0076625
31	0.016387	0.01035	0.98965	0.008725	0.0076625
32	0.016356	0.00975	0.99025	0.0087	0.00765625
33	0.016269	0.0095	0.9905	0.0085	0.00776875
34	0.016300	0.00935	0.99065	0.008475	0.007825
35	0.016219	0.009175	0.990825	0.0085	0.00771875
36	0.016181	0.0089	0.9911	0.008425	0.00775625
37	0.016213	0.008825	0.991175	0.0085	0.0077125
38	0.016300	0.0088	0.9912	0.00855	0.00775
39	0.016331	0.008925	0.991075	0.00855	0.00778125
40	0.016294	0.008925	0.991075	0.008525	0.00776875
41	0.016269	0.0088	0.9912	0.00855	0.00771875
42	0.016225	0.00865	0.99135	0.008525	0.0077
43	0.016231	0.0086	0.9914	0.008525	0.00770625
44	0.016231	0.008575	0.991425	0.008525	0.00770625
45	0.016231	0.008575	0.991425	0.008525	0.00770625
46	0.016231	0.008575	0.991425	0.008525	0.00770625
47	0.016231	0.00855	0.99145	0.008525	0.00770625
48	0.016231	0.00855	0.99145	0.008525	0.00770625
49	0.016231	0.00855	0.99145	0.008525	0.00770625
50	0.016256	0.008525	0.991475	0.008525	0.00773125
51	0.016231	0.008575	0.991425	0.0085	0.00773125
52	0.016231	0.00855	0.99145	0.0085	0.00773125
53	0.016231	0.008525	0.991475	0.0085	0.00773125
54	0.016275	0.0086	0.9914	0.00855	0.007725
55	0.016275	0.00865	0.99135	0.008575	0.0077
56	0.016275	0.008675	0.991325	0.008575	0.0077
57	0.016300	0.008675	0.991325	0.0086	0.0077
58	0.016294	0.008775	0.991225	0.008625	0.00766875
59	0.016262	0.00875	0.99125	0.008575	0.0076875
60	0.016237	0.008775	0.991225	0.00855	0.0076875
61	0.016206	0.00875	0.99125	0.008525	0.00768125
62	0.016181	0.00865	0.99135	0.008475	0.00770625
63	0.016188	0.0086	0.9914	0.0085	0.0076875
64	0.016163	0.008525	0.991475	0.008475	0.0076875
65	0.016163	0.0085	0.9915	0.008475	0.0076875
66	0.016163	0.008475	0.991525	0.008475	0.0076875
67	0.016163	0.008475	0.991525	0.008475	0.0076875
68	0.016163	0.008475	0.991525	0.008475	0.0076875
69	0.016163	0.008475	0.991525	0.008475	0.0076875
70	0.016163	0.008475	0.991525	0.008475	0.0076875
71	0.016163	0.008475	0.991525	0.008475	0.0076875
72	0.016163	0.008475	0.991525	0.008475	0.0076875
73	0.016163	0.008475	0.991525	0.008475	0.0076875
74	0.016163	0.008475	0.991525	0.008475	0.0076875
75	0.016163	0.008475	0.991525	0.008475	0.0076875
76	0.016163	0.008475	0.991525	0.008475	0.0076875
77	0.016163	0.008475	0.991525	0.008475	0.0076875
78	0.016163	0.008475	0.991525	0.008475	0.0076875
79	0.016163	0.008475	0.991525	0.008475	0.0076875
80	0.016163	0.008475	0.991525	0.008475	0.0076875
81	0.016163	0.008475	0.991525	0.008475	0.0076875
82	0.016163	0.008475	0.991525	0.008475	0.0076875
83	0.016163	0.008475	0.991525	0.008475	0.0076875
84	0.016163	0.008475	0.991525	0.008475	0.0076875
85	0.016163	0.008475	0.991525	0.008475	0.0076875
86	0.016163	0.008475	0.991525	0.008475	0.0076875
87	0.016163	0.008475	0.991525	0.008475	0.0076875
88	0.016163	0.008475	0.991525	0.008475	0.0076875
89	0.016163	0.008475	0.991525	0.008475	0.0076875
90	0.016163	0.008475	0.991525	0.008475	0.0076875
91	0.016163	0.008475	0.991525	0.008475	0.0076875
92	0.016163	0.008475	0.991525	0.008475	0.0076875
93	0.016163	0.008475	0.991525	0.008475	0.0076875
94	0.016163	0.008475	0.991525	0.008475	0.0076875
95	0.016163	0.008475	0.991525	0.008475	0.0076875
96	0.016163	0.008475	0.991525	0.008475	0.0076875
97	0.016163	0.008475	0.991525	0.008475	0.0076875
98	0.016163	0.008475	0.991525	0.008475	0.0076875
99	0.016163	0.008475	0.991525	0.008475	0.0076875
100	0.016163	0.008475	0.991525	0.008475	0.0076875
101	0.016163	0.008475	0.991525	0.008475	0.0076875
102	0.016163	0.008475	0.991525	0.008475	0.0076875
103	0.016163	0.008475	0.991525	0.008475	0.0076875
104	0.016163	0.008475	0.991525	0.008475	0.0076875
105	0.016163	0.008475	0.991525	0.008475	0.0076875
106	0.016163	0.008475	0.991525	0.008475	0.0076875
107	0.016163	0.008475	0.991525	0.008475	0.0076875
108	0.016163	0.008475	0.991525	0.008475	0.0076875
109	0.016163	0.008475	0.991525	0.008475	0.0076875
110	0.016163	0.008475	0.991525	0.008475	0.0076875
111	0.016163	0.008475	0.991525	0.008475	0.0076875
112	0.016163	0.008475	0.991525	0.008475	0.0076875
113	0.016163	0.008475	0.991525	0.008475	0.0076875
114	0.016163	0.008475	0.991525	0.008475	0.0076875
115	0.016163	0.008475	0.991525	0.008475	0.0076875
116	0.016163	0.008475	0.991525	0.008475	0.0076875
117	0.016163	0.008475	0.991525	0.008475	0.0076875
118	0.016163	0.008475	0.991525	0.008475	0.0076875
119	0.016163	0.008475	0.991525	0.008475	0.0076875
120	0.016163	0.008475	0.991525	0.008475	0.0076875
121	0.016163	0.008475	0.991525	0.008475	0.0076875
122	0.016163	0.008475	0.991525	0.008475	0.0076875
123	0.016163	0.008475	0.991525	0.008475	0.0076875
124	0.016163	0.008475	0.991525	0.008475	0.0076875
125	0.016163	0.008475	0.991525	0.008475	0.0076875
126	0.016163	0.008475	0.991525	0.008475	0.0076875
127	0.016163	0.008475	0.991525	0.008475	0.0076875
128	0.016163	0.008475	0.991525	0.008475	0.0076875
129	0.016163	0.008475	0.991525	0.008475	0.0076875
130	0.016163	0.008475	0.991525	0.008475	0.0076875
131	0.016163	0.008475	0.991525	0.008475	0.0076875
132	0.016163	0.008475	0.991525	0.008475	0.0076875
133	0.016163	0.008475	0.991525	0.008475	0.0076875
134	0.016163	0.008475	0.991525	0.008475	0.0076875
135	0.016163	0.008475	0.991525	0.008475	0.0076875
136	0.016163	0.008475	0.991525	0.008475	0.0076875
137	0.016163	0.008475	0.991525	0.008475	0.0076875
138	0.016163	0.008475	0.991525	0.008475	0.0076875
139	0.016163	0.008475	0.991525	0.008475	0.0076875
140	0.016163	0.008475	0.991525	0.008475	0.0076875
141	0.016163	0.008475	0.991525	0.008475	0.0076875
142	0.016163	0.008475	0.991525	0.008475	0.0076875
143	0.016163	0.008475	0.991525	0.008475	0.0076875
144	0.016163	0.008475	0.991525	0.008475	0.0076875
145	0.016163	0.008475	0.991525	0.008475	0.0076875
146	0.016163	0.008475	0.991525	0.008475	0.0076875
147	0.016163	0.008475	0.991525	0.008475	0.0076875
148	0.016163	0.008475	0.991525	0.008475	0.0076875
149	0.016163	0.008475	0.991525	0.008475	0.0076875
150	0.016163	0.008475	0.991525	0.008475	0.0076875
151	0.016163	0.008475	0.991525	0.008475	0.0076875
152	0.016163	0.008475	0.991525	0.008475	0.0076875
153	0.016163	0.008475	0.991525	0.008475	0.0076875
154	0.016163	0.008475	0.991525	0.008475	0.0076875
155	0.016163	0.008475	0.991525	0.008475	0.0076875
156	0.016163	0.008475	0.991525	0.008475	0.0076875
157	0.016163	0.008475	0.991525	0.008475	0.0076875
158	0.016163	0.008475	0.991525	0.008475	0.0076875
159	0.016163	0.008475	0.991525	0.008475	0.0076875
160	0.016163	0.008475	0.991525	0.008475	0.0076875
161	0.016163	0.008475	0.991525	0.008475	0.0076875
162	0.016163	0.008475	0.991525	0.008475	0.0076875
163	0.016163	0.008475	0.991525	0.008475	0.0076875
164	0.016163	0.008475	0.991525	0.008475	0.0076875
165	0.016163	0.008475	0.991525	0.008475	0.0076875
166	0.016163	0.008475	0.991525	0.008475	0.0076875
167	0.016163	0.008475	0.991525	0.008475	0.0076875
168	0.016163	0.008475	0.991525	0.008475	0.0076875
169	0.016163	0.008475	0.991525	0.008475	0.0076875
170	0.016163	0.008475	0.991525	0.008475	0.0076875
171	0.016163	0.008475	0.991525	0.008475	0.0076875
172	0.016163	0.008475	0.991525	0.008475	0.0076875
173	0.016163	0.008475	0.991525	0.008475	0.0076875
174	0.016163	0.008475	0.991525	0.008475	0.0076875
175	0.016163	0.008475	0.991525	0.008475	0.0076875
176	0.016163	0.008475	0.991525	0.008475	0.0076875
177	0.016163	0.008475	0.991525	0.008475	0.0076875
178	0.016163	0.008475	0.991525	0.008475	0.0076875
179	0.016163	0.008475	0.991525	0.008475	0.0076875
180	0.016163	0.008475	0.991525	0.008475	0.0076875
181	0.016163	0.008475	0.991525	0.008475	0.0076875
182	0.016163	0.008475	0.991525	0.008475	0.0076875
183	0.016163	0.008475	0.991525	0.008475	0.0076875
184	0.016163	0.008475	0.991525	0.008475	0.0076875
185	0.016163	0.008475	0.991525	0.008475	0.0076875
186	0.016163	0.008475	0.991525	0.008475	0.0076875
187	0.016163	0.008475	0.991525	0.008475	0.0076875
188	0.016163	0.008475	0.991525	0.008475	0.0076875
189	0.016163	0.008475	0.991525	0.008475	0.0076875
190	0.016163	0.008475	0.991525	0.008475	0.0076875
191	0.016163	0.008475	0.991525	0.008475	0.0076875
192	0.016163	0.008475	0.991525	0.008475	0.0076875
193	0.016163	0.008475	0.991525	0.008475	0.0076875
194	0.016163	0.008475	0.991525	0.008475	0.0076875
195	0.016163	0.008475	0.991525	0.008475	0.0076875
196	0.016163	0.008475	0.991525	0.008475	0.0076875
197	0.016163	0.008475	0.991525	0.008475	0.0076875
198	0.016163	0.008475	0.991525	0.008475	0.0076875
199	0.016163	0.008475	0.991525	0.008475	0.0076875
200	0.016163	0.008475	0.991525	0.008475	0.0076875
201	0.016163	0.008475	0.991525	0.008475	0.0076875
202	0.016163	0.008475	0.991525	0.008475	0.0076875
203	0.016163	0.008475	0.991525	0.008475	0.0076875
204	0.016163	0.008475	0.991525	0.008475	0.0076875
205	0.016163	0.008475	0.991525	0.008475	0.0076875
206	0.016163	0.008475	0.991525	0.008475	0.0076875
207	0.016163	0.008475	0.991525	0.008475	0.0076875
208	0.016163	0.008475	0.991525	0.008475	0.0076875
209	0.016163	0.008475	0.991525	0.008475	0.0076875
210	0.016163	0.008475	0.991525	0.008475	0.0076875
211	0.016163	0.008475	0.991525	0.008475	0.0076875
212	0.016163	0.008475	0.991525	0.008475	0.0076875
213	0.016163	0.008475	0.991525	0.008475	0.0076875
214	0.016163	0.008475	0.991525	0.008475	0.0076875
215	0.016163	0.008475	0.991525	0.008475	0.0076875
216	0.016163	0.008475	0.991525	0.008475	0.0076875
217	0.016163	0.008475	0.991525	0.008475	0.0076875
218	0.016163	0.008475	0.991525	0.008475	0.0076875
219	0.016163	0.008475	0.991525	0.008475	0.0076875
220	0.016163	0.008475	0.991525	0.008475	0.0076875
221	0.016163	0.008475	0.991525	0.008475	0.0076875
222	0.016163	0.008475	0.991525	0.008475	0.0076875
223	0.016163	0.008475	0.991525	0.008475	0.0076875
224	0.016163	0.008475	0.991525	0.008475	0.0076875
225	0.016163	0.008475	0.991525	0.008475	0.0076875
226	0.016163	0.008475	0.991525	0.008475	0.0076875
227	0.016163	0.008475	0.991525	0.008475	0.0076875
228	0.016163	0.008475	0.991525	0.008475	0.0076875
229	0.016163	0.008475	0.991525	0.008475	0.0076875
230	0.016163	0.008475	0.991525	0.008475	0.0076875
231	0.016163	0.008475	0.991525	0.008475	0.0076875
232	0.016163	0.008475	0.991525	0.008475	0.0076875
233	0.016163	0.008475	0.991525	0.008475	0.0076875
234	0.016163	0.008475	0.991525	0.008475	0.0076875
235	0.016163	0.008475	0.991525	0.008475	0.0076875
236	0.016163	0.008475	0.991525	0.008475	0.0076875
237	0.016163	0.008475	0.991525	0.008475	0.0076875
238	0.016163	0.008475	0.991525	0.008475	0.0076875
239	0.016163	0.008475	0.991525	0.008475	0.0076875
240	0.016163	0.008475	0.991525	0.008475	0.0076875
241	0.016163	0.008475	0.991525	0.008475	0.0076875
242	0.016163	0.008475	0.991525	0.008475	0.0076875
243	0.016163	0.008475	0.991525	0.008475	0.0076875
244	0.016163	0.008475	0.991525	0.008475	0.0076875
245	0.016163	0.008475	0.991525	0.008475	0.0076875
246	0.016163	0.008475	0.991525	0.008475	0.0076875
247	0.016163	0.008475	0.991525	0.008475	0.0076875
248	0.016163	0.008475	0.991525	0.008475	0.0076875
249	0.016163	0.008475	0.991525	0.008475	0.0076875
250	0.016163	0.008475	0.991525	0.008475	0.0076875
251	0.016163	0.008475	0.991525	0.008475	0.0076875
252	0.016163	0.008475	0.991525	0.008475	0.0076875
253	0.016163	0.008475	0.991525	0.008475	0.0076875
254	0.016163	0.008475	0.991525	0.008475	0.0076875
255	0.016163	0.008475	0.991525	0.008475	0.0076875
256	0.016163	0.008475	0.991525	0.008475	0.0076875
257	0.016163	0.008475	0.991525	0.008475	0.0076875
258	0.016163	0.008475	0.991525	0.008475	0.0076875
259	0.016163	0.008475	0.991525	0.008475	0.0076875
260	0.016163	0.008475	0.991525	0.008475	0.0076875
261	0.016163	0.008475	0.991525	0.008475	0.0076875
262	0.016163	0.008475	0.991525	0.008475	0.0076875
263	0.016163	0.008475	0.991525	0.008475	0.0076875
264	0.016163	0.008475	0.991525	0.008475	0.0076875
265	0.016163	0.008475	0.991525	0.008475	0.0076875
266	0.016163	0.008475	0.991525	0.008475	0.0076875
267	0.016163	0.008475	0.991525	0.008475	0.0076875
268	0.016163	0.008475	0.991525	0.008475	0.0076875
269	0.016163	0.008475	0.991525	0.008475	0.0076875
270	0.016163	0.008475	0.991525	0.008475	0.0076875
271	0.016163	0.008475	0.991525	0.008475	0.0076875
272	0.016163	0.008475	0.991525	0.008475	0.0076875
273	0.016163	0.008475	0.991525	0.008475	0.0076875
274	0.016163	0.008475	0.991525	0.008475	0.0076875
275	0.016163	0.008475	0.991525	0.008475	0.0076875
276	0.016163	0.008475	0.991525	0.008475	0.0076875
277	0.016163	0.008475	0.991525	0.008475	0.0076875
278	0.016163	0.008475	0.991525	0.008475	0.0076875
279	0.016163	0.008475	0.991525	0.008475	0.0076875
280	0.016163	0.008475	0.991525	0.008475	0.0076875
281	0.016163	0.008475	0.991525	0.008475	0.0076875
282	0.016163	0.008475	0.991525	0.008475	0.0076875
283	0.016163	0.008475	0.991525	0.008475	0.0076875
284	0.016163	0.008475	0.991525	0.008475	0.0076875
285	0.016163	0.008475	0.991525	0.008475	0.0076875
286	0.016163	0.008475	0.991525	0.008475	0.0076875
287	0.016163	0.008475	0.991525	0.008475	0.0076875
288	0.016163	0.008475	0.991525	0.008475	0.0076875
289	0.016163	0.008475	0.991525	0.008475	0.0076875
290	0.016163	0.008475	0.991525	0.008475	0.0076875
291	0.016163	0.008475	0.991525	0.008475	0.0076875
292	0.016163	0.008475	0.991525	0.008475	0.0076875
293	0.016163	0.008475	0.991525	0.008475	0.0076875
294	0.016163	0.008475	0.991525	0.008475	0.0076875
295	0.016163	0.008475	0.991525	0.008475	0.0076875
296	0.016163	0.008475	0.991525	0.008475	0.0076875
297	0.016163	0.008475	0.991525	0.008475	0.0076875
298	0.016163	0.008475	0.991525	0.008475	0.0076875
299	0.016163	0.008475	0.991525	0.008475	0.0076875
300	0.016163	0.008475	0.991525	0.008475	0.0076875
301	0.016163	0.008475	0.991525	0.008475	0.0076875
302	0.016163	0.008475	0.991525	0.008475	0.0076875
303	0.016163	0.008475	0.991525	0.008475	0.0076875
304	0.016163	0.008475	0.991525	0.008475	0.0076875
305	0.016163	0.008475	0.991525	0.008475	0.0076875
306	0.016163	0.008475	0.991525	0.008475	0.0076875
307	0.016163	0.008475	0.991525	0.008475	0.0076875
308	0.016163	0.008475	0.991525	0.008475	0.0076875
309	0.016163	0.008475	0.991525	0.008475	0.0076875
310	0.016163	0.008475	0.991525	0.008475	0.0076875
311	0.016163	0.008475	0.991525	0.008475	0.0076875
312	0.016163	0.008475	0.991525	0.008475	0.0076875
313	0.016163	0.008475	0.991525	0.008475	0.0076875
314	0.016163	0.008475	0.991525	0.008475	0.0076875
315	0.016163	0.008475	0.991525	0.008475	0.0076875
316	0.016163	0.008475	0.991525	0.008475	0.0076875
317	0.016163	0.008475	0.991525	0.008475	0.0076875
318	0.016163	0.008475	0.991525	0.008475	0.0076875
319	0.016163	0.008475	0.991525	0.008475	0.0076875
320	0.016163	0.008475	0.991525	0.008475	0.0076875
321	0.016163	0.008475	0.991525	0.008475	0.0076875
322	0.016163	0.008475	0.991525	0.008475	0.0076875
323	0.016163	0.008475	0.991525	0.008475	0.0076875
324	0.016163	0.008475	0.991525	0.008475	0.0076875
325	0.016163	0.008475	0.991525	0.008475	0.0076875
326	0.016163	0.008475	0.991525	0.008475	0.0076875
327	0.016163	0.008475	0.991525	0.008475	0.0076875
328	0.016163	0.008475	0.991525	0.008475	0.0076875
329	0.016163	0.008475	0.991525	0.008475	0.0076875
330	0.016163	0.008475	0.991525	0.008475	0.0076875
331	0.016163	0.008475	0.991525	0.008475	0.0076875
332	0.016163	0.008475	0.991525	0.008475	0.0076875
333	0.016163	0.008475	0.991525	0.008475	0.0076875
334	0.016163	0.008475	0.991525	0.008475	0.0076875
335	0.016163	0.008475	0.991525	0.008475	0.0076875
336	0.016163	0.008475	0.991525	0.008475	0.0076875
337	0.016163	0.008475	0.991525	0.008475	0.0076875
338	0.016163	0.008475	0.991525	0.008475	0.0076875
339	0.016163	0.008475	0.991525	0.008475	0.0076875
340	0.016163	0.008475	0.991525	0.008475	0.0076875
341	0.016163	0.008475	0.991525	0.008475	0.0076875
342	0.016163	0.008475	0.991525	0.008475	0.0076875
343	0.016163	0.008475	0.991525	0.008475	0.0076875
344	0.016163	0.008475	0.991525	0.008475	0.0076875
345	0.016163	0.008475	0.991525	0.008475	0.0076875
346	0.016163	0.008475	0.991525	0.008475	0.0076875
347	0.016163	0.008475	0.991525	0.008475	0.0076875
348	0.016163	0.008475	0.991525	0.008475	0.0076875
349	0.016163	0.008475	0.991525	0.008475	0.0076875
350	0.016163	0.008475	0.991525	0.008475	0.0076875
351	0.016163	0.008475	0.991525	0.008475	0.0076875
352	0.016163	0.008475	0.991525	0.008475	0.0076875
353	0.016163	0.008475	0.991525	0.008475	0.0076875
354	0.016163	0.008475	0.991525	0.008475	0.0076875
355	0.016163	0.008475	0.991525	0.008475	0.0076875
356	0.016163	0.008475	0.991525	0.008475	0.0076875
357	0.016163	0.008475	0.991525	0.008475	0.0076875
358	0.016163	0.008475	0.991525	0.008475	0.0076875
359	0.016163	0.008475	0.991525	0.008475	0.0076875
360	0.016163	0.008475	0.991525	0.008475	0.0076875
361	0.016163	0.008475	0.991525	0.008475	0.0076875
362	0.016163	0.008475	0.991525	0.008475	0.0076875
363	0.016163	0.008475	0.991525	0.008475	0.0076875
364	0.016163	0.008475	0.991525	0.008475	0.0076875
365	0.016163	0.008475	0.991525	0.008475	0.0076875
366	0.016163	0.008475	0.991525	0.008475	0.0076875
367	0.016163	0.008475	0.991525	0.008475	0.0076875
368	0.016163	0.008475	0.991525	0.008475	0.0076875
369	0.016163	0.008475	0.991525	0.008475	0.0076875
370	0.016163	0.008475	0.991525	0.008475	0.0076875
371	0.016163	0.008475	0.991525	0.008475	0.0076875
372	0.016163	0.008475	0.991525	0.008475	0.0076875
373	0.016163	0.008475	0.991525	0.008475	0.0076875
374	0.016163	0.008475	0.991525	0.008475	0.0076875
375	0.016163	0.008475	0.991525	0.008475	0.0076875
376	0.016163	0.008475	0.991525	0.008475	0.0076875
377	0.016163	0.008475	0.991525	0.008475	0.0076875
378	0.016163	0.008475	0.991525	0.008475	0.0076875
379	0.016163	0.008475	0.991525	0.008475	0.0076875
380	0.016163	0.008475	0.991525	0.008475	0.0076875
381	0.016163	0.008475	0.991525	0.008475	0.0076875
382	0.016163	0.008475	0.991525	0.008475	0.0076875
383	0.016163	0.008475	0.991525	0.008475	0.0076875
384	0.016163	0.008475	0.991525	0.008475	0.0076875
385	0.016163	0.008475	0.991525	0.008475	0.0076875
386	0.016163	0.008475	0.991525	0.008475	0.0076875
387	0.016163	0.008475	0.991525	0.008475	0.0076875
388	0.016163	0.008475	0.991525	0.008475	0.0076875
389	0.016163	0.008475	0.991525	0.008475	0.0076875
390	0.016163	0.008475	0.991525	0.008475	0.0076875
391	0.016163	0.008475	0.991525	0.008475	0.0076875
392	0.016163	0.008475	0.991525	0.008475	0.0076875
393	0.016163	0.008475	0.991525	0.008475	0.0076875
394	0.016163	0.008475	0.991525	0.008475	0.0076875
395	0.016163	0.008475	0.991525	0.008475	0.0076875
396	0.016163	0.008475	0.991525	0.008475	0.0076875
397	0.016163	0.008475	0.991525	0.008475	0.0076875
398	0.016163	0.008475	0.991525	0.008475	0.0076875
399	0.016163	0.008475	0.991525	0.008475	0.0076875
400	0.016163	0.008475	0.991525	0.008475	0.0076875
401	0.016163	0.008475	0.991525	0.008475	0.0076875
402	0.016163	0.008475	0.991525	0.008475	0.0076875
403	0.016163	0.008475	0.991525	0.008475	0.0076875
404	0.016163	0.008475	0.991525	0.008475	0.0076875
405	0.016163	0.008475	0.991525	0.008475	0.0076875
406	0.016163	0.008475	0.991525	0.008475	0.0076875
407	0.016163	0.008475	0.991525	0.008475	0.0076875
408	0.016163	0.008475	0.991525	0.008475	0.0076875
409	0.016163	0.008475	0.991525	0.008475	0.0076875
410	0.016163	0.008475	0.991525	0.008475	0.0076875
411	0.016163	0.008475	0.991525	0.008475	0.0076875
412	0.016163	0.008475	0.991525	0.008475	0.0076875
413	0.016163	0.008475	0.991525	0.008475	0.0076875
414	0.016163	0.008475	0.991525	0.008475	0.0076875
415	0.016163	0.008475	0.991525	0.008475	0.0076875
416	0.016163	0.008475	0.991525	0.008475	0.0076875
417	0.016163	0.008475	0.991525	0.008475	0.0076875
418	0.016163	0.008475	0.991525	0.008475	0.0076875
419	0.016163	0.008475	0.991525	0.008475	0.0076875
420	0.016163	0.008475	0.991525	0.008475	0.0076875
421	0.016163	0.008475	0.991525	0.008475	0.0076875
422	0.016163	0.008475	0.991525	0.008475	0.0076875
423	0.016163	0.008475	0.991525	0.008475	0.0076875
424	0.016163	0.008475	0.991525	0.008475	0.0076875
425	0.016163	0.008475	0.991525	0.008475	0.0076875
426	0.016163	0.008475	0.991525	0.008475	0.0076875
427	0.016163	0.008475	0.991525	0.008475	0.0076875
428	0.016163	0.008475	0.991525	0.008475	0.0076875
429	0.016163	0.008475	0.991525	0.008475	0.0076875
430	0.016163	0.008475	0.991525	0.008475	0.0076875
431	0.016163	0.008475	0.991525	0.008475	0.0076875
432	0.016163	0.008475	0.991525	0.008475	0.0076875
433	0.016163	0.008475	0.991525	0.008475	0.0076875
434	0.016163	0.008475	0.991525	0.008475	0.0076875
435	0.016163	0.008475	0.991525	0.008475	0.0076875
436	0.016163	0.008475	0.991525	0.008475	0.0076875
437	0.016163	0.008475	0.991525	0.008475	0.0076875
438	0.016163	0.008475	0.991525	0.008475	0.0076875
439	0.016163	0.008475	0.991525	0.008475	0.0076875
440	0.016163	0.008475	0.991525	0.008475	0.0076875
441	0.016163	0.008475	0.991525	0.008475	0.0076875
442	0.016163	0.008475	0.991525	0.008475	0.0076875
443	0.016163	0.008475	0.991525	0.008475	0.0076875
444	0.016163	0.008475	0.991525	0.008475	0.0076875
445	0.016163	0.008475	0.991525	0.008475	0.0076875
446	0.016163	0.008475	0.991525	0.008475	0.0076875
447	0.016163	0.008475	0.991525	0.008475	0.0076875
448	0.016163	0.008475	0.991525	0.008475	0.0076875
449	0.016163	0.008475	0.991525	0.008475	0.0076875
450	0.016163	0.008475	0.991525	0.008475	0.0076875
451	0.016163	0.008475	0.991525	0.008475	0.0076875
452	0.016163	0.008475	0.991525	0.008475	0.0076875
453	0.016163	0.008475	0.991525	0.008475	0.0076875
454	0.016163	0.008475	0.991525	0.008475	0.0076875
455	0.016163	0.008475	0.991525	0.008475	0.0076875
456	0.016163	0.008475	0.991525	0.008475	0.0076875
457	0.016163	0.008475	0.991525	0.008475	0.0076875
458	0.016163	0.008475	0.991525	0.008475	0.0076875
459	0.016163	0.008475	0.991525	0.008475	0.0076875
460	0.016163	0.008475	0.991525	0.008475	0.0076875
461	0.016163	0.008475	0.991525	0.008475	0.0076875
462	0.016163	0.008475	0.991525	0.008475	0.0076875
463	0.016163	0.008475	0.991525	0.008475	0.0076875
464	0.016163	0.008475	0.991525	0.008475	0.0076875
465	0.016163	0.008475	0.991525	0.008475	0.0076875
466	0.016163	0.008475	0.991525	0.008475	0.0076875
467	0.016163	0.008475	0.991525	0.008475	0.0076875
468	0.016163	0.008475	0.991525	0.008475	0.0076875
469	0.016163	0.008475	0.991525	0.008475	0.0076875
470	0.016163	0.008475	0.991525	0.008475	0.0076875
471	0.016163	0.008475	0.991525	0.008475	0.0076875
472	0.016163	0.008475	0.991525	0.008475	0.0076875
473	0.016163	0.008475	0.991525	0.008475	0.0076875
474	0.016163	0.008475	0.991525	0.008475	0.0076875
475	0.016163	0.008475	0.991525	0.008475	0.0076875
476	0.016163	0.008475	0.991525	0.008475	0.0076875
477	0.016163	0.008475	0.991525	0.008475	0.0076875
478	0.016163	0.008475	0.991525	0.008475	0.0076875
479	0.016163	0.008475	0.991525	0.008475	0.0076875
480	0.016163	0.008475	0.991525	0.008475	0.0076875
481	0.016163	0.008475	0.991525	0.008475	0.0076875
482	0.016163	0.008475	0.991525	0.008475	0.0076875
483	0.016163	0.008475	0.991525	0.008475	0.0076875
484	0.016163	0.008475	0.991525	0.008475	0.0076875
485	0.016163	0.008475	0.991525	0.008475	0.0076875
486	0.016163	0.008475	0.991525	0.008475	0.0076875
487	0.016163	0.008475	0.991525	0.008475	0.0076875
488	0.016163	0.008475	0.991525	0.008475	0.0076875
489	0.016163	0.008475	0.991525	0.008475	0.0076875
490	0.016163	0.008475	0.991525	0.008475	0.0076875
491	0.016163	0.008475	0.991525	0.008475	0.0076875
492	0.016163	0.008475	0.991525	0.008475	0.0076875
493	0.016163	0.008475	0.991525	0.008475	0.0076875
494	0.016163	0.008475	0.991525	0.008475	0.0076875
495	0.016163	0.008475	0.991525	0.008475	0.0076875
496	0.016163	0.008475	0.991525	0.008475	0.0076875
497	0.016163	0.008475	0.991525	0.008475	0.0076875
498	0.016163	0.008475	0.991525	0.008475	0.0076875
499	0.016163	0.008475	0.991525	0.008475	0.0076875
500	0.016163	0.008475	0.991525	0.008475	0.0076875
501	0.016163	0.008475	0.991525	0.008475	0.0076875
502	0.016163	0.008475	0.991525	0.008475	0.0076875
503	0.016163	0.008475	0.991525	0.008475	0.0076875
504	0.016163	0.008475	0.991525	0.008475	0.0076875
505	0.016163	0.008475	0.991525	0.008475	0.0076875
506	0.016163	0.008475	0.991525	0.008475	0.0076875
507	0.016163	0.008475	0.991525	0.008475	0.0076875
508	0.016163	0.008475	0.991525	0.008475	0.0076875
509	0.016163	0.008475	0.991525	0.008475	0.0076875
510	0.016163	0.008475	0.991525	0.008475	0.0076875
511	0.016163	0.008475	0.991525	0.008475	0.0076875
512	0.016163	0.008475	0.991525	0.008475	0.0076875
513	0.016163	0.008475	0.991525	0.008475	0.0076875
514	0.016163	0.008475	0.991525	0.008475	0.0076875
515	0.016163	0.008475	0.991525	0.008475	0.0076875
516	0.016163	0.008475	0.991525	0.008475	0.0076875
517	0.016163	0.008475	0.991525	0.008475	0.0076875
518	0.016163	0.008475	0.991525	0.008475	0.0076875
519	0.016163	0.008475	0.991525	0.008475	0.0076875
520	0.016163	0.008475	0.991525	0.008475	0.0076875
521	0.016163	0.008475	0.991525	0.008475	0.0076875
522	0.016163	0.008475	0.991525	0.008475	0.0076875
523	0.016163	0.008475	0.991525	0.008475	0.0076875
524	0.016163	0.008475	0.991525	0.008475	0.0076875
525	0.016163	0.008475	0.991525	0.008475	0.0076875
526	0.016163	0.008475	0.991525	0.008475	0.0076875
527	0.016163	0.008475	0.991525	0.008475	0.0076875
528	0.016163	0.008475	0.991525	0.008475	0.0076875
529	0.016163	0.008475	0.991525	0.008475	0.0076875
530	0.016163	0.008475	0.991525	0.008475	0.0076875
531	0.016163	0.008475	0.991525	0.008475	0.0076875
532	0.016163	0.008475	0.991525	0.008475	0.0076875
533	0.016163	0.008475	0.991525	0.008475	0.0076875
534	0.016163	0.008475	0.991525	0.008475	0.0076875
535	0.016163	0.008475	0.991525	0.008475	0.0076875
536	0.016163	0.008475	0.991525	0.008475	0.0076875
537	0.016163	0.008475	0.991525	0.008475	0.0076875
538	0.016163	0.008475	0.991525	0.008475	0.0076875
539	0.016163	0.008475	0.991525	0.008475	0.0076875
540	0.016163	0.008475	0.991525	0.008475	0.0076875
541	0.016163	0.008475	0.991525	0.008475	0.0076875
542	0.016163	0.008475	0.991525	0.008475	0.0076875
543	0.016163	0.008475	0.991525	0.008475	0.0076875
544	0.016163	0.008475	0.991525	0.008475	0.0076875
545	0.016163	0.008475	0.991525	0.008475	0.0076875
546	0.016163	0.008475	0.991525	0.008475	0.0076875
547	0.016163	0.008475	0.991525	0.008475	0.0076875
548	0.016163	0.008475	0.991525	0.008475	0.0076875
549	0.016163	0.008475	0.991525	0.008475	0.0076875
550	0.016163	0.008475	0.991525	0.008475	0.0076875
551	0.016163	0.008475	0.991525	0.008475	0.0076875
552	0.016163	0.008475	0.991525	0.008475	0.0076875
553	0.016163	0.008475	0.991525	0.008475	0.0076875
554	0.016163	0.008475	0.991525	0.008475	0.0076875
555	0.016163	0.008475	0.991525	0.008475	0.0076875
556	0.016163	0.008475	0.991525	0.008475	0.0076875
557	0.016163	0.008475	0.991525	0.008475	0.0076875
558	0.016163	0.008475	0.991525	0.008475	0.0076875
559	0.016163	0.008475	0.991525	0.008475	0.0076875
560	0.016163	0.008475	0.991525	0.008475	0.0076875
561	0.016163	0.008475	0.991525	0.008475	0.0076875
562	0.016163	0.008475	0.991525	0.008475	0.0076875
563	0.016163	0.008475	0.991525	0.008475	0.0076875
564	0.016163	0.008475	0.991525	0.008475	0.0076875
565	0.016163	0.008475	0.991525	0.008475	0.0076875
566	0.016163	0.008475	0.991525	0.008475	0.0076875
567	0.016163	0.008475	0.991525	0.008475	0.0076875
568	0.016163	0.008475	0.991525	0.008475	0.0076875
569	0.016163	0.008475	0.991525	0.008475	0.0076875
570	0.016163	0.008475	0.991525	0.008475	0.0076875
571	0.016163	0.008475	0.991525	0.008475	0.0076875
572	0.016163	0.008475	0.991525	0.008475	0.0076875
573	0.016163	0.008475	0.991525	0.008475	0.0076875
574	0.016163	0.008475	0.991525	0.008475	0.0076875
575	0.016163	0.008475	0.991525	0.008475	0.0076875
576	0.016163	0.008475	0.991525	0.008475	0.0076875
577	0.016163	0.008475	0.991525	0.008475	0.0076875
578	0.016163	0.008475	0.991525	0.008475	0.0076875
579	0.016163	0.008475	0.991525	0.008475	0.0076875
580	0.016163	0.008475	0.991525	0.008475	0.0076875
581	0.016163	0.008475	0.991525	0.008475	0.0076875
582	0.016163	0.008475	0.991525	0.008475	0.0076875
583	0.016163	0.008475	0.991525	0.008475	0.0076875
584	0.016163	0.008475	0.991525	0.008475	0.0076875
585	0.016163	0.008475	0.991525	0.008475	0.0076875
586	0.016163	0.008475	0.991525	0.008475	0.0076875
587	0.016163	0.008475	0.991525	0.008475	0.0076875
588	0.016163	0.008475	0.991525	0.008475	0.0076875
589	0.016163	0.008475	0.991525	0.008475	0.0076875
590	0.016163	0.008475	0.991525	0.008475	0.0076875
591	0.016163	0.008475	0.991525	0.008475	0.0076875
592	0.016163	0.008475	0.991525	0.008475	0.0076875
593	0.016163	0.008475	0.991525	0.008475	0.0076875
594	0.016163	0.008475	0.991525	0.008475	0.0076875
595	0.016163	0.008475	0.991525	0.008475	0.0076875
596	0.016163	0.008475	0.991525	0.008475	0.0076875
597	0.016163	0.008475	0.991525	0.008475	0.0076875
598	0.016163	0.008475	0.991525	0.008475	0.0076875
599	0.016163	0.008475	0.991525	0.008475	0.0076875
600	0.016163	0.008475	0.991525	0.008475	0.0076875
601	0.016163	0.008475	0.991525	0.008475	0.0076875
602	0.016163	0.008475	0.991525	0.008475	0.0076875
603	0.016163	0.008475	0.991525	0.008475	0.0076875
604	0.016163	0.008475	0.991525	0.008475	0.0076875
605	0.016163	0.008475	0.991525	0.008475	0.0076875
606	0.016163	0.008475	0.991525	0.008475	0.0076875
607	0.016163	0.008475	0.991525	0.008475	0.0076875
608	0.016163	0.008475	0.991525	0.008475	0.0076875
609	0.016163	0.008475	0.991525	0.008475	0.0076875
610	0.016163	0.008475	0.991525	0.008475	0.0076875
611	0.016163	0.008475	0.991525	0.008475	0.0076875
612	0.016163	0.008475	0.991525	0.008475	0.0076875
613	0.016163	0.008475	0.991525	0.008475	0.0076875
614	0.016163	0.008475	0.991525	0.008475	0.0076875
615	0.016163	0.008475	0.991525	0.008475	0.0076875
616	0.016163	0.008475	0.991525	0.008475	0.0076875
617	0.016163	0.008475	0.991525	0.008475	0.0076875
618	0.016163	0.008475	0.991525	0.008475	0.0076875
619	0.016163	0.008475	0.991525	0.008475	0.0076875
620	0.016163	0.008475	0.991525	0.008475	0.0076875
621	0.016163	0.008475	0.991525	0.008475	0.0076875
622	0.016163	0.008475	0.991525	0.008475	0.0076875
623	0.016163	0.008475	0.991525	0.008475	0.0076875
624	0.016163	0.008475	0.991525	0.008475	0.0076875
625	0.016163	0.008475	0.991525	0.008475	0.0076875
626	0.016163	0.008475	0.991525	0.008475	0.0076875
627	0.016163	0.008475	0.991525	0.008475	0.0076875
628	0.016163	0.008475	0.991525	0.008475	0.0076875
629	0.016163	0.008475	0.991525	0.008475	0.0076875
630	0.016163	0.008475	0.991525	0.008475	0.0076875
631	0.016163	0.008475	0.991525	0.008475	0.0076875
632	0.016163	0.008475	0.991525	0.008475	0.0076875
633	0.016163	0.008475	0.991525	0.008475	0.0076875
634	0.016163	0.008475	0.991525	0.008475	0.0076875
635	0.016163	0.008475	0.991525	0.008475	0.0076875
636	0.016163	0.008475	0.991525	0.008475	0.0076875
637	0.016163	0.008475	0.991525	0.008475	0.0076875
638	0.016163	0.008475	0.991525	0.008475	0.0076875
639	0.016163	0.008475	0.991525	0.008475	0.0076875
640	0.016163	0.008475	0.991525	0.008475	0.0076875
641	0.016163	0.008475	0.991525	0.008475	0.0076875
642	0.016163	0.008475	0.991525	0.008475	0.0076875
643	0.016163	0.008475	0.991525	0.008475	0.0076875
644	0.016163	0.008475	0.991525	0.008475	0.0076875
645	0.016163	0.008475	0.991525	0.008475	0.0076875
646	0.016163	0.008475	0.991525	0.008475	0.0076875
647	0.016163	0.008475	0.991525	0.008475	0.0076875
648	0.016163	0.008475	0.991525	0.008475	0.0076875
649	0.016163	0.008475	0.991525	0.008475	0.0076875
650	0.016163	0.008475	0.991525	0.008475	0.0076875
651	0.016163	0.008475	0.991525	0.008475	0.0076875
652	0.016163	0.008475	0.991525	0.008475	0.0076875
653	0.016163	0.008475	0.991525	0.008475	0.0076875
654	0.016163	0.008475	0.991525	0.008475	0.0076875
655	0.016163	0.008475	0.991525	0.008475	0.0076875
656	0.016163	0.008475	0.991525	0.008475	0.0076875
657	0.016163	0.008475	0.991525	0.008475	0.0076875
658	0.016163	0.008475	0.991525	0.008475	0.0076875
659	0.016163	0.008475	0.991525	0.008475	0.0076875
660	0.016163	0.008475	0.991525	0.008475	0.0076875
661	0.016163	0.008475	0.991525	0.008475	0.0076875
662	0.016163	0.008475	0.991525	0.008475	0.0076875
663	0.016163	0.008475	0.991525	0.008475	0.0076875
664	0.016163	0.008475	0.991525	0.008475	0.0076875
665	0.016163	0.008475	0.991525	0.008475	0.0076875
666	0.016163	0.008475	0.991525	0.008475	0.0076875
667	0.016163	0.008475	0.991525	0.008475	0.0076875
668	0.016163	0.008475	0.991525	0.008475	0.0076875
669	0.016163	0.008475	0.991525	0.008475	0.0076875
670	0.016163	0.008475	0.991525	0.008475	0.0076875
671	0.016163	0.008475	0.991525	0.008475	0.0076875
672	0.016163	0.008475	0.991525	0.008475	0.0076875
673	0.016163	0.008475	0.991525	0.008475	0.0076875
674	0.016163	0.008475	0.991525	0.008475	0.0076875
675	0.016163	0.008475	0.991525	0.008475	0.0076875
676	0.016163	0.008475	0.991525	0.008475	0.0076875
677	0.016163	0.008475	0.991525	0.008475	0.0076875
678	0.016163	0.008475	0.991525	0.008475	0.0076875
679	0.016163	0.008475	0.991525	0.008475	0.0076875
680	0.016163	0.008475	0.991525	0.008475	0.0076875
681	0.016163	0.008475	0.991525	0.008475	0.0076875
682	0.016163	0.008475	0.991525	0.008475	0.0076875
683	0.016163	0.008475	0.991525	0.008475	0.0076875
684	0.016163	0.008475	0.991525	0.008475	0.0076875
685	0.016163	0.008475	0.991525	0.008475	0.0076875
686	0.016163	0.008475	0.991525	0.008475	0.0076875
687	0.016163	0.008475	0.991525	0.008475	0.0076875
688	0.016163	0.008475	0.991525	0.008475	0.0076875
689	0.016163	0.008475	0.991525	0.008475	0.0076875
690	0.016163	0.008475	0.991525	0.008475	0.0076875
691	0.016163	0.008475	0.991525	0.008475	0.0076875
692	0.016163	0.008475	0.991525	0.008475	0.0076875
693	0.016163	0.008475	0.991525	0.008475	0.0076875
694	0.016163	0.008475	0.991525	0.008475	0.0076875
695	0.016163	0.008475	0.991525	0.008475	0.0076875
696	0.016163	0.008475	0.991525	0.008475	0.0076875
697	0.016163	0.008475	0.991525	0.008475	0.0076875
698	0.016163	0.008475	0.991525	0.008475	0.0076875
699	0.016163	0.008475	0.991525	0.008475	0.0076875
700	0.016163	0.008475	0.991525	0.008475	0.0076875
701	0.016163	0.008475	0.991525	0.008475	0.0076875
702	0.016163	0.008475	0.991525	0.008475	0.0076875
703	0.016163	0.008475	0.991525	0.008475	0.0076875
704	0.016163	0.008475	0.991525	0.008475	0.0076875
705	0.016163	0.008475	0.991525	0.008475	0.0076875
706	0.016163	0.008475	0.991525	0.008475	0.0076875
707	0.016163	0.008475	0.991525	0.008475	0.0076875
708	0.016163	0.008475	0.991525	0.008475	0.0076875
709	0.016163	0.008475	0.991525	0.008475	0.0076875
710	0.016163	0.008475	0.991525	0.008475	0.0076875
711	0.016163	0.008475	0.991525	0.008475	0.0076875
712	0.016163	0.008475	0.991525	0.008475	0.0076875
713	0.016163	0.008475	0.991525	0.008475	0.0076875
714	0.016163	0.008475	0.991525	0.008475	0.0076875
715	0.016163	0.008475	0.991525	0.008475	0.0076875
716	0.016163	0.008475	0.991525	0.008475	0.0076875
717	0.016163	0.008475	0.991525	0.008475	0.0076875
718	0.016163	0.008475	0.991525	0.008475	0.0076875
719	0.016163	0.008475	0.991525	0.008475	0.0076875
720	0.016163	0.008475	0.991525	0.008475	0.0076875
721	0.016163	0.008475	0.991525	0.008475	0.0076875
722	0.016163	0.008475	0.991525	0.008475	0.0076875
723	0.016163	0.008475	0.991525	0.008475	0.0076875
724	0.016163	0.008475	0.991525	0.008475	0.0076875
725	0.016163	0.008475	0.991525	0.008475	0.0076875
726	0.016163	0.008475	0.991525	0.008475	0.0076875
727	0.016163	0.008475	0.991525	0.008475	0.0076875
728	0.016163	0.008475	0.991525	0.008475	0.0076875
729	0.016163	0.008475	0.991525	0.008475	0.0076875
730	0.016163	0.008475	0.991525	0.008475	0.0076875
731	0.016163	0.008475	0.991525	0.008475	0.0076875
732	0.016163	0.008475	0.991525	0.008475	0.0076875
733	0.016163	0.008475	0.991525	0.008475	0.0076875
734	0.016163	0.008475	0.991525	0.008475	0.0076875
735	0.016163	0.008475	0.991525	0.008475	0.0076875
736	0.016163	0.008475	0.991525	0.008475	0.0076875
737	0.016163	0.008475	0.991525	0.008475	0.0076875
738	0.016163	0.008475	0.991525	0.008475	0.0076875
739	0.016163	0.008475	0.991525	0.008475	0.0076875
740	0.016163	0.008475	0.991525	0.008475	0.0076875
741	0.016163	0.008475	0.991525	0.008475	0.0076875
742	0.016163	0.008475	0.991525	0.008475	0.0076875
743	0.016163	0.008475	0.991525	0.008475	0.0076875
744	0.016163	0.008475	0.991525	0.008475	0.0076875
745	0.016163	0.008475	0.991525	0.008475	0.0076875
746	0.016163	0.008475	0.991525	0.008475	0.0076875
747	0.016163	0.008475	0.991525	0.008475	0.0076875
748	0.016163	0.008475	0.991525	0.008475	0.0076875
749	0.016163	0.008475	0.991525	0.008475	0.0076875
750	0.016163	0.008475	0.991525	0.008475	0.0076875
751	0.016163	0.008475	0.991525	0.008475	0.0076875
752	0.016163	0.008475	0.991525	0.008475	0.0076875
753	0.016163	0.008475	0.991525	0.008475	0.0076875
754	0.016163	0.008475	0.991525	0.008475	0.0076875
755	0.016163	0.008475	0.991525	0.008475	0.0076875
756	0.016163	0.008475	0.991525	0.008475	0.0076875
757	0.016163	0.008475	0.991525	0.008475	0.0076875
758	0.016163	0.008475	0.991525	0.008475	0.0076875
759	0.016163	0.008475	0.991525	0.008475	0.0076875
760	0.016163	0.008475	0.991525	0.008475	0.0076875
761	0.016163	0.008475	0.991525	0.008475	0.0076875
762	0.016163	0.008475	0.991525	0.008475	0.0076875
763	0.016163	0.008475	0.991525	0.008475	0.0076875
764	0.016163	0.008475	0.991525	0.008475	0.0076875
765	0.016163	0.008475	0.991525	0.008475	0.0076875
766	0.016163	0.008475	0.991525	0.008475	0.0076875
767	0.016163	0.008475	0.991525	0.008475	0.0076875
768	0.016163	0.008475	0.991525	0.008475	0.0076875
769	0.016163	0.008475	0.991525	0.008475	0.0076875
770	0.016163	0.008475	0.991525	0.008475	0.0076875
771	0.016163	0.008475	0.991525	0.008475	0.0076875
772	0.016163	0.008475	0.991525	0.008475	0.0076875
773	0.016163	0.008475	0.991525	0.008475	0.0076875
774	0.016163	0.008475	0.991525	0.008475	0.0076875
775	0.016163	0.008475	0.991525	0.008475	0.0076875
776	0.016163	0.008475	0.991525	0.008475	0.0076875
777	0.016163	0.008475	0.991525	0.008475	0.0076875
778	0.016163	0.008475	0.991525	0.008475	0.0076875
779	0.016163	0.008475	0.991525	0.008475	0.0076875
780	0.016163	0.008475	0.991525	0.008475	0.0076875
781	0.016163	0.008475	0.991525	0.008475	0.0076875
782	0.016163	0.008475	0.991525	0.008475	0.0076875
783	0.016163	0.008475	0.991525	0.008475	0.0076875
784	0.016163	0.008475	0.991525	0.008475	0.0076875
785	0.016163	0.008475	0.991525	0.008475	0.0076875
786	0.016163	0.008475	0.991525	0.008475	0.0076875
787	0.016163	0.008475	0.991525	0.008475	0.0076875
788	0.016163	0.008475	0.991525	0.008475	0.0076875
789	0.016163	0.008475	0.991525	0.008475	0.0076875
790	0.016163	0.008475	0.991525	0.008475	0.0076875
791	0.016163	0.008475	0.991525	0.008475	0.0076875
792	0.016163	0.008475	0.991525	0.008475	0.0076875
793	0.016163	0.008475	0.991525	0.008475	0.0076875
794	0.016163	0.008475	0.991525	0.008475	0.0076875
795	0.016163	0.008475	0.991525	0.008475	0.0076875
796	0.016163	0.008475	0.991525	0.008475	0.0076875
797	0.016163	0.008475	0.991525	0.008475	0.0076875
798	0.016163	0.008475	0.991525	0.008475	0.0076875
799	0.016163	0.008475	0.991525	0.008475	0.0076875
800	0.016163	0.008475	0.991525	0.008475	0.0076875
801	0.016163	0.008475	0.991525	0.008475	0.0076875
802	0.016163	0.008475	0.991525	0.008475	0.0076875
803	0.016163	0.008475	0.991525	0.008475	0.0076875
804	0.016163	0.008475	0.991525	0.008475	0.0076875
805	0.016163	0.008475	0.991525	0.008475	0.0076875
806	0.016163	0.008475	0.991525	0.008475	0.0076875
807	0.016163	0.008475	0.991525	0.008475	0.0076875
808	0.016163	0.008475	0.991525	0.008475	0.0076875
809	0.016163	0.008475	0.991525	0.008475	0.0076875
810	0.016163	0.008475	0.991525	0.008475	0.0076875
811	0.016163	0.008475	0.991525	0.008475	0.0076875
812	0.016163	0.008475	0.991525	0.008475	0.0076875
813	0.016163	0.008475	0.991525	0.008475	0.0076875
814	0.016163	0.008475	0.991525	0.008475	0.0076875
815	0.016163	0.008475	0.991525	0.008475	0.0076875
816	0.016163	0.008475	0.991525	0.008475	0.0076875
817	0.016163	0.008475	0.991525	0.008475	0.0076875
818	0.016163	0.008475	0.991525	0.008475	0.0076875
819	0.016163	0.008475	0.991525	0.008475	0.0076875
820	0.016163	0.008475	0.991525	0.008475	0.0076875
821	0.016163	0.008475	0.991525	0.008475	0.0076875
822	0.016163	0.008475	0.991525	0.008475	0.0076875
823	0.016163	0.008475	0.991525	0.008475	0.0076875
824	0.016163	0.008475	0.991525	0.008475	0.0076875
825	0.016163	0.008475	0.991525	0.008475	0.0076875
826	0.016163	0.008475	0.991525	0.008475	0.0076875
827	0.016163	0.008475	0.991525	0.008475	0.0076875
828	0.016163	0.008475	0.991525	0.008475	0.0076875
829	0.016163	0.008475	0.991525	0.008475	0.0076875
830	0.016163	0.008475	0.991525	0.008475	0.0076875
831	0.016163	0.008475	0.991525	0.008475	0.0076875
832	0.016163	0.008475	0.991525	0.008475	0.0076875
833	0.016163	0.008475	0.991525	0.008475	0.0076875
834	0.016163	0.008475	0.991525	0.008475	0.0076875
835	0.016163	0.008475	0.991525	0.008475	0.0076875
836	0.016163	0.008475	0.991525	0.008475	0.0076875
837	0.016163	0.008475	0.991525	0.008475	0.0076875
838	0.016163	0.008475	0.991525	0.008475	0.0076875
839	0.016163	0.008475	0.991525	0.008475	0.0076875
840	0.016163	0.008475	0.991525	0.008475	0.0076875
841	0.016163	0.008475	0.991525	0.008475	0.0076875
842	0.016163	0.008475	0.991525	0.008475	0.0076875
843	0.016163	0.008475	0.991525	0.008475	0.0076875
844	0.016163	0.008475	0.991525	0.008475	0.0076875
845	0.016163	0.008475	0.991525	0.008475	0.0076875
846	0.016163	0.008475	0.991525	0.008475	0.0076875
847	0.016163	0.008475	0.991525	0.008475	0.0076875
848	0.016163	0.008475	0.991525	0.008475	0.0076875
849	0.016163	0.008475	0.991525	0.008475	0.0076875
850	0.016163	0.008475	0.991525	0.008475	0.0076875
851	0.016163	0.008475	0.991525	0.008475	0.0076875
852	0.016163	0.008475	0.991525	0.008475	0.0076875
853	0.016163	0.008475	0.991525	0.008475	0.0076875
854	0.016163	0.008475	0.991525	0.008475	0.0076875
855	0.016163	0.008475	0.991525	0.008475	0.0076875
856	0.016163	0.008475	0.991525	0.008475	0.0076875
857	0.016163	0.008475	0.991525	0.008475	0.0076875
858	0.016163	0.008475	0.991525	0.008475	0.0076875
859	0.016163	0.008475	0.991525	0.008475	0.0076875
860	0.016163	0.008475	0.991525	0.008475	0.0076875
861	0.016163	0.008475	0.991525	0.008475	0.0076875
862	0.016163	0.008475	0.991525	0.008475	0.0076875
863	0.016163	0.008475	0.991525	0.008475	0.0076875
864	0.016163	0.008475	0.991525	0.008475	0.0076875
865	0.016163	0.008475	0.991525	0.008475	0.0076875
866	0.016163	0.008475	0.991525	0.008475	0.0076875
867	0.016163	0.008475	0.991525	0.008475	0.0076875
868	0.016163	0.008475	0.991525	0.008475	0.0076875
869	0.016163	0.008475	0.991525	0.008475	0.0076875
870	0.016163	0.008475	0.991525	0.008475	0.0076875
871	0.016163	0.008475	0.991525	0.008475	0.0076875
872	0.016163	0.008475	0.991525	0.008475	0.0076875
873	0.016163	0.008475	0.991525	0.008475	0.0076875
874	0.016163	0.008475	0.991525	0.008475	0.0076875
875	0.016163	0.008475	0.991525	0.008475	0.0076875
876	0.016163	0.008475	0.991525	0.008475	0.0076875
877	0.016163	0.008475	0.991525	0.008475	0.0076875
878	0.016163	0.008475	0.991525	0.008475	0.0076875
879	0.016163	0.008475	0.991525	0.008475	0.0076875
880	0.016163	0.008475	0.991525	0.008475	0.0076875
881	0.016163	0.008475	0.991525	0.008475	0.0076875
882	0.016163	0.008475	0.991525	0.008475	0.0076875
883	0.016163	0.008475	0.991525	0.008475	0.0076875
884	0.016163	0.008475	0.991525	0.008475	0.0076875
885	0.016163	0.008475	0.991525	0.008475	0.0076875
886	0.016163	0.008475	0.991525	0.008475	0.0076875
887	0.016163	0.008475	0.991525	0.008475	0.0076875
888	0.016163	0.008475	0.991525	0.008475	0.0076875
889	0.016163	0.008475	0.991525	0.008475	0.0076875
890	0.016163	0.008475	0.991525	0.008475	0.0076875
891	0.016163	0.008475	0.991525	0.008475	0.0076875
892	0.016163	0.008475	0.991525	0.008475	0.0076875
893	0.016163	0.008475	0.991525	0.008475	0.0076875
894	0.016163	0.008475	0.991525	0.008475	0.0076875
895	0.016163	0.008475	0.991525	0.008475	0.0076875
896	0.016163	0.008475	0.991525	0.008475	0.0076875
897	0.016163	0.008475	0.991525	0.008475	0.0076875
898	0.016163	0.008475	0.991525	0.008475	0.0076875
899	0.016163	0.008475	0.991525	0.008475	0.0076875
900	0.016163	0.008475	0.991525	0.008475	0.0076875
901	0.016163	0.008475	0.991525	0.008475	0.0076875
902	0.016163	0.008475	0.991525	0.008475	0.0076875
903	0.016163	0.008475	0.991525	0.008475	0.0076875
904	0.016163	0.008475	0.991525	0.008475	0.0076875
905	0.016163	0.008475	0.991525	0.008475	0.0076875
906	0.016163	0.008475	0.991525	0.008475	0.0076875
907	0.016163	0.008475	0.991525	0.008475	0.0076875
908	0.016163	0.008475	0.991525	0.008475	0.0076875
909	0.016163	0.008475	0.991525	0.008475	0.0076875
910	0.016163	0.008475	0.991525	0.008475	0.0076875
911	0.016163	0.008475	0.991525	0.008475	0.0076875
912	0.016163	0.008475	0.991525	0.008475	0.0076875
913	0.016163	0.008475	0.991525	0.008475	0.0076875
914	0.016163	0.008475	0.991525	0.008475	0.0076875
915	0.016163	0.008475	0.991525	0.008475	0.0076875
916	0.016163	0.008475	0.991525	0.008475	0.0076875
917	0.016163	0.008475	0.991525	0.008475	0.0076875
918	0.016163	0.008475	0.991525	0.008475	0.0076875
919	0.016163	0.008475	0.991525	0.008475	0.0076875
920	0.016163	0.008475	0.991525	0.008475	0.0076875
921	0.016163	0.008475	0.991525	0.008475	0.0076875
922	0.016163	0.008475	0.991525	0.008475	0.0076875
923	0.016163	0.008475	0.991525	0.008475	0.0076875
924	0.016163	0.008475	0.991525	0.008475	0.0076875
925	0.016163	0.008475	0.991525	0.008475	0.0076875
926	0.016163	0.008475	0.991525	0.008475	0.0076875
927	0.016163	0.008475	0.991525	0.008475	0.0076875
928	0.016163	0.008475	0.991525	0.008475	0.0076875
929	0.016163	0.008475	0.991525	0.008475	0.0076875
930	0.016163	0.008475	0.991525	0.008475	0.0076875
931	0.016163	0.008475	0.991525	0.008475	0.0076875
932	0.016163	0.008475	0.991525	0.008475	0.0076875
933	0.016163	0.008475	0.991525	0.008475	0.0076875
934	0.016163	0.008475	0.991525	0.008475	0.0076875
935	0.016163	0.008475	0.991525	0.008475	0.0076875
936	0.016163	0.008475	0.991525	0.008475	0.0076875
937	0.016163	0.008475	0.991525	0.008475	0.0076875
938	0.016163	0.008475	0.991525	0.008475	0.0076875
939	0.016163	0.008475	0.991525	0.008475	0.0076875
940	0.016163	0.008475	0.991525	0.008475	0.0076875
941	0.016163	0.008475	0.991525	0.008475	0.0076875
942	0.016163	0.008475	0.991525	0.008475	0.0076875
943	0.016163	0.008475	0.991525	0.008475	0.0076875
944	0.016163	0.008475	0.991525	0.008475	0.0076875
945	0.016163	0.008475	0.991525	0.008475	0.0076875
946	0.016163	0.008475	0.991525	0.008475	0.0076875
947	0.016163	0.008475	0.991525	0.008475	0.0076875
948	0.016163	0.008475	0.991525	0.008475	0.0076875
949	0.016163	0.008475	0.991525	0.008475	0.0076875
950	0.016163	0.008475	0.991525	0.008475	0.0076875
951	0.016163	0.008475	0.991525	0.008475	0.0076875
952	0.016163	0.008475	0.991525	0.008475	0.0076875
953	0.016163	0.008475	0.991525	0.008475	0.0076875
954	0.016163	0.008475	0.991525	0.008475	0.0076875
955	0.016163	0.008475	0.991525	0.008475	0.0076875
956	0.016163	0.008475	0.991525	0.008475	0.0076875
957	0.016163	0.008475	0.991525	0.008475	0.0076875
958	0.016163	0.008475	0.991525	0.008475	0.0076875
959	0.016163	0.008475	0.991525	0.008475	0.0076875
960	0.016163	0.008475	0.991525	0.008475	0.0076875
961	0.016163	0.008475	0.991525	0.008475	0.0076875
962	0.016163	0.008475	0.991525	0.008475	0.0076875
963	0.016163	0.008475	0.991525	0.008475	0.0076875
964	0.016163	0.008475	0.991525	0.008475	0.0076875
965	0.016163	0.008475	0.991525	0.008475	0.0076875
966	0.016163	0.008475	0.991525	0.008475	0.0076875
967	0.016163	0.008475	0.991525	0.008475	0.0076875
968	0.016163	0.008475	0.991525	0.008475	0.0076875
969	0.016163	0.008475	0.991525	0.008475	0.0076875
970	0.016163	0.008475	0.991525	0.008475	0.0076875
971	0.016163	0.008475	0.991525	0.008475	0.0076875
972	0.016163	0.008475	0.991525	0.008475	0.0076875
973	0.016163	0.008475	0.991525	0.008475	0.0076875
974	0.016163	0.008475	0.991525	0.008475	0.0076875
975	0.016163	0.008475	0.991525	0.008475	0.0076875
976	0.016163	0.008475	0.991525	0.008475	0.0076875
977	0.016163	0.008475	0.991525	0.008475	0.0076875
978	0.016163	0.008475	0.991525	0.008475	0.0076875
979	0.016163	0.008475	0.991525	0.008475	0.0076875
980	0.016163	0.008475	0.991525	0.008475	0.0076875
981	0.016163	0.008475	0.991525	0.008475	0.0076875
982	0.016163	0.008475	0.991525	0.008475	0.0076875
983	0.016163	0.008475	0.991525	0.008475	0.0076875
984	0.016163	0.008475	0.991525	0.008475	0.0076875
985	0.016163	0.008475	0.991525	0.008475	0.0076875
986	0.016163	0.008475	0.991525	0.008475	0.0076875
987	0.016163	0.008475	0.991525	0.008475	0.0076875
988	0.016163	0.008475	0.991525	0.008475	0.0076875
989	0.016163	0.008475	0.991525	0.008475	0.0076875
990	0.016163	0.008475	0.991525	0.008475	0.0076875
991	0.016163	0.008475	0.991525	0.008475	0.0076875
992	0.016163	0.008475	0.991525	0.008475	0.0076875
993	0.016163	0.008475	0.991525	0.008475	0.0076875
994	0.016163	0.008475	0.991525	0.008475	0.0076875
995	0.016163	0.008475	0.991525	0.008475	0.0076875
996	0.016163	0.008475	0.991525	0.008475	0.0076875
997	0.016163	0.008475	0.991525	0.008475	0.0076875
998	0.016163	0.008475	0.991525	0.008475	0.0076875
999	0.016163	0.008475	0.991525	0.008475	0.0076875
1000	0.016163	0.008475	0.991525	0.008475	0.0076875
1001	0.016163	0.008475	0.991525	0.008475	0.0076875
1002	0.016163	0.008475	0.991525	0.008475	0.0076875
1003	0.016163	0.008475	0.991525	0.008475	0.0076875
1004	0.016163	0.008475	0.991525	0.008475	0.0076875
1005	0.016163	0.008475	0.991525	0.008475	0.0076875
1006	0.016163	0.008475	0.991525	0.008475	0.0076875
1007	0.016163	0.008475	0.991525	0.008475	0.0076875
1008	0.016163	0.008475	0.991525	0.008475	0.0076875
1009	0.016163	0.008475	0.991525	0.008475	0.0076875
1010	0.016163	0.008475	0.991525	0.008475	0.0076875
1011	0.016163	0.008475	0.991525	0.008475	0.0076875
1012	0.016163	0.008475	0.991525	0.008475	0.0076875
1013	0.016163	0.008475	0.991525	0.008475	0.0076875
1014	0.016163	0.008475	0.991525	0.008475	0.0076875
1015	0.016163	0.008475	0.991525	0.008475	0.0076875
1016	0.016163	0.008475	0.991525	0.008475	0.0076875
1017	0.016163	0.008475	0.991525	0.008475	0.0076875
1018	0.016163	0.008475	0.991525	0.008475	0.0076875
1019	0.016163	0.008475	0.991525	0.008475	0.0076875
1020	0.016163	0.008475	0.991525	0.008475	0.0076875
1021	0.016163	0.008475	0.991525	0.008475	0.0076875
1022	0.016163	0.008475	0.991525	0.008475	0.0076875
1023	0.016163	0.008475	0.991525	0.008475	0.0076875
1024	0.016163	0.008475	0.991525	0.008475	0.0076875
1025	0.016163	0.008475	0.991525	0.008475	0.0076875
1026	0.016163	0.008475	0.991525	0.008475	0.0076875
1027	0.016163	0.008475	0.991525	0.008475	0.0076875
1028	0.016163	0.008475	0.991525	0.008475	0.0076875
1029	0.016163	0.008475	0.991525	0.008475	0.0076875
1030	0.016163	0.008475	0.991525	0.008475	0.0076875
1031	0.016163	0.008475	0.991525	0.008475	0.0076875
1032	0.016163	0.008475	0.991525	0.008475	0.0076875
1033	0.016163	0.008475	0.991525	0.008475	0.0076875
1034	0.016163	0.008475	0.991525	0.008475	0.0076875
1035	0.016163	0.008475	0.991525	0.008475	0.0076875
1036	0.016163	0.008475	0.991525	0.008475	0.0076875
1037	0.016163	0.008475	0.991525	0.008475	0.0076875
1038	0.016163	0.008475	0.991525	0.008475	0.0076875
1039	0.016163	0.008475	0.991525	0.008475	0.0076875
1040	0.016163	0.008475	0.991525	0.008475	0.0076875
1041	0.016163	0.008475	0.991525	0.008475	0.0076875
1042	0.016163	0.008475	0.991525	0.008475	0.0076875
1043	0.016163	0.008475	0.991525	0.008475	0.0076875
1044	0.016163	0.008475	0.991525	0.008475	0.0076875
1045	0.016163	0.008475	0.991525	0.008475	0.0076875
1046	0.016163	0.008475	0.991525	0.008475	0.0076875
1047	0.016163	0.008475	0.991525	0.008475	0.0076875
1048	0.016163	0.008475	0.991525	0.008475	0.0076875
1049	0.016163	0.008475	0.991525	0.008475	0.0076875
1050	0.016163	0.008475	0.991525	0.008475	0.0076875
1051	0.016163	0.008475	0.991525	0.008475	0.0076875
1052	0.016163	0.008475	0.991525	0.008475	0.0076875
1053	0.016163	0.008475	0.991525	0.008475	0.0076875
1054	0.016163	0.008475	0.991525	0.008475	0.0076875
1055	0.016163	0.008475	0.991525	0.008475	0.0076875
1056	0.016163	0.008475	0.991525	0.008475	0.0076875
1057	0.016163	0.008475	0.991525	0.008475	0.0076875
1058	0.016163	0.008475	0.991525	0.008475	0.0076875
1059	0.016163	0.008475	0.991525	0.008475	0.0076875
1060	0.016163	0.008475	0.991525	0.008475	0.0076875
1061	0.016163	0.008475	0.991525	0.008475	0.0076875
1062	0.016163	0.008475	0.991525	0.008475	0.0076875
1063	0.016163	0.008475	0.991525	0.008475	0.0076875
1064	0.016163	0.008475	0.991525	0.008475	0.0076875
1065	0.016163	0.008475	0.991525	0.008475	0.0076875
1066	0.016163	0.008475	0.991525	0.008475	0.0076875
1067	0.016163	0.008475	0.991525	0.008475	0.0076875
1068	0.016163	0.008475	0.991525	0.008475	0.0076875
1069	0.016163	0.008475	0.991525	0.008475	0.0076875
1070	0.016163	0.008475	0.991525	0.008475	0.0076875
1071	0.016163	0.008475	0.991525	0.008475	0.0076875
1072	0.016163	0.008475	0.991525	0.008475	0.0076875
1073	0.016163	0.008475	0.991525	0.008475	0.0076875
1074	0.016163	0.008475	0.991525	0.008475	0.0076875
1075	0.016163	0.008475	0.991525	0.008475	0.0076875
1076	0.016163	0.008475	0.991525	0.008475	0.0076875
1077	0.016163	0.008475	0.991525	0.008475	0.0076875
1078	0.016163	0.008475	0.991525	0.008475	0.0076875
1079	0.016163	0.008475	0.991525	0.008475	0.0076875
1080	0.016163	0.008475	0.991525	0.008475	0.0076875
1081	0.016163	0.008475	0.991525	0.008475	0.0076875
1082	0.016163	0.008475	0.991525	0.008475	0.0076875
1083	0.016163	0.008475	0.991525	0.008475	0.0076875
1084	0.016163	0.008475	0.991525	0.008475	0.0076875
1085	0.016163	0.008475	0.991525	0.008475	0.0076875
1086	0.016163	0.008475	0.991525	0.008475	0.0076875
1087	0.016163	0.008475	0.991525	0.008475	0.0076875
1088	0.016163	0.008475	0.991525	0.008475	0.0076875
1089	0.016163	0.008475	0.991525	0.008475	0.0076875
1090	0.016163	0.008475	0.991525	0.008475	0.0076875
1091	0.016163	0.008475	0.991525	0.008475	0.0076875
1092	0.016163	0.008475	0.991525	0.008475	0.0076875
1093	0.016163	0.008475	0.991525	0.008475	0.0076875
1094	0.016163	0.008475	0.991525	0.008475	0.0076875
1095	0.016163	0.008475	0.991525	0.008475	0.0076875
1096	0.016163	0.008475	0.991525	0.008475	0.0076875
1097	0.016163	0.008475	0.991525	0.008475	0.0076875
1098	0.016163	0.008475	0.991525	0.008475	0.0076875
1099	0.016163	0.008475	0.991525	0.008475	0.0076875
1100	0.016163	0.008475	0.991525	0.008475	0.0076875
1101	0.016163	0.008475	0.991525	0.008475	0.0076875
1102	0.016163	0.008475	0.991525	0.008475	0.0076875
1103	0.016163	0.008475	0.991525	0.008475	0.0076875
1104	0.016163	0.008475	0.991525	0.008475	0.0076875
1105	0.016163	0.008475	0.991525	0.008475	0.0076875
1106	0.016163	0.008475	0.991525	0.008475	0.0076875
1107	0.016163	0.008475	0.991525	0.008475	0.0076875
1108	0.016163	0.008475	0.991525	0.008475	0.0076875
1109	0.016163	0.008475	0.991525	0.008475	0.0076875
1110	0.016163	0.008475	0.991525	0.008475	0.0076875
1111	0.016163	0.008475	0.991525	0.008475	0.0076875
1112	0.016163	0.008475	0.991525	0.008475	0.0076875
1113	0.016163	0.008475	0.991525	0.008475	0.0076875
1114	0.016163	0.008475	0.991525	0.008475	0.0076875
1115	0.016163	0.008475	0.991525	0.008475	0.0076875
1116	0.016163	0.008475	0.991525	0.008475	0.0076875
1117	0.016163	0.008475	0.991525	0.008475	0.0076875
1118	0.016163	0.008475	0.991525	0.008475	0.0076875
1119	0.016163	0.008475	0.991525	0.008475	0.0076875
1120	0.016163	0.008475	0.991525	0.008475	0.0076875
1121	0.016163	0.008475	0.991525	0.008475	0.0076875
1122	0.016163	0.008475	0.991525	0.008475	0.0076875
1123	0.016163	0.008475	0.991525	0.008475	0.0076875
1124	0.016163	0.008475	0.991525	0.008475	0.0076875
1125	0.016163	0.008475	0.991525	0.008475	0.0076875
1126	0.016163	0.008475	0.991525	0.008475	0.0076875
1127	0.016163	0.008475	0.991525	0.008475	0.0076875
1128	0.016163	0.008475	0.991525	0.008475	0.0076875
1129	0.016163	0.008475	0.991525	0.008475	0.0076875
1130	0.016163	0.008475	0.991525	0.008475	0.0076875
1131	0.016163	0.008475	0.991525	0.008475	0.0076875
1132	0.016163	0.008475	0.991525	0.008475	0.0076875
1133	0.016163	0.008475	0.991525	0.008475	0.0076875
1134	0.016163	0.008475	0.991525	0.008475	0.0076875
1135	0.016163	0.008475	0.991525	0.008475	0.0076875
1136	0.016163	0.008475	0.991525	0.008475	0.0076875
1137	0.016163	0.008475	0.991525	0.008475	0.0076875
1138	0.016163	0.008475	0.991525	0.008475	0.0076875
1139	0.016163	0.008475	0.991525	0.008475	0.0076875
1140	0.016163	0.008475	0.991525	0.008475	0.0076875
1141	0.016163	0.008475	0.991525	0.008475	0.0076875
1142	0.016163	0.008475	0.991525	0.008475	0.0076875
1143	0.016163	0.008475	0.991525	0.008475	0.0076875
1144	0.016163	0.008475	0.991525	0.008475	0.0076875
1145	0.016163	0.008475	0.991525	0.008475	0.0076875
1146	0.016163	0.008475	0.991525	0.008475	0.0076875
1147	0.016163	0.008475	0.991525	0.008475	0.0076875
1148	0.016163	0.008475	0.991525	0.008475	0.0076875
1149	0.016163	0.008475	0.991525	0.008475	0.0076875
1150	0.016163	0.008475	0.991525	0.008475	0.0076875
1151	0.016163	0.008475	0.991525	0.008475	0.0076875
1152	0.016163	0.008475	0.991525	0.008475	0.0076875
1153	0.016163	0.008475	0.991525	0.008475	0.0076875
1154	0.016163	0.008475	0.991525	0.008475	0.0076875
1155	0.016163	0.008475	0.991525	0.008475	0.0076875
1156	0.016163	0.008475	0.991525	0.008475	0.0076875
1157	0.016163	0.008475	0.991525	0.008475	0.0076875
1158	0.016163	0.008475	0.991525	0.008475	0.0076875
1159	0.016163	0.008475	0.991525	0.008475	0.0076875
1160	0.016163	0.008475	0.991525	0.008475	0.0076875
1161	0.016163	0.008475	0.991525	0.008475	0.0076875
1162	0.016163	0.008475	0.991525	0.008475	0.0076875
1163	0.016163	0.008475	0.991525	0.008475	0.0076875
1164	0.016163	0.008475	0.991525	0.008475	0.0076875
1165	0.016163	0.008475	0.991525	0.008475	0.0076875
1166	0.016163	0.008475	0.991525	0.008475	0.0076875
1167	0.016163	0.008475	0.991525	0.008475	0.0076875
1168	0.016163	0.008475	0.991525	0.008475	0.0076875
1169	0.016163	0.008475	0.991525	0.008475	0.0076875
1170	0.016163	0.008475	0.991525	0.008475	0.0076875
1171	0.016163	0.008475	0.991525	0.008475	0.0076875
1172	0.016163	0.008475	0.991525	0.008475	0.0076875
1173	0.016163	0.008475	0.991525	0.008475	0.0076875
1174	0.016163	0.008475	0.991525	0.008475	0.0076875
1175	0.016163	0.008475	0.991525	0.008475	0.0076875
1176	0.016163	0.008475	0.991525	0.008475	0.0076875
1177	0.016163	0.008475	0.991525	0.008475	0.0076875
1178	0.016163	0.008475	0.991525	0.008475	0.0076875
1179	0.016163	0.008475	0.991525	0.008475	0.0076875
1180	0.016163	0.008475	0.991525	0.008475	0.0076875
1181	0.016163	0.008475	0.991525	0.008475	0.0076875
1182	0.016163	0.008475	0.991525	0.008475	0.0076875
1183	0.016163	0.008475	0.991525	0.008475	0.0076875
1184	0.016163	0.008475	0.991525	0.008475	0.0076875
1185	0.016163	0.008475	0.991525	0.008475	0.0076875
1186	0.016163	0.008475	0.991525	0.008475	0.0076875
1187	0.016163	0.008475	0.991525	0.008475	0.0076875
1188	0.016163	0.008475	0.991525	0.008475	0.0076875
1189	0.016163	0.008475	0.991525	0.008475	0.0076875
1190	0.016163	0.008475	0.991525	0.008475	0.0076875
1191	0.016163	0.008475	0.991525	0.008475	0.0076875
1192	0.016163	0.008475	0.991525	0.008475	0.0076875
1193	0.016163	0.008475	0.991525	0.008475	0.0076875
1194	0.016163	0.008475	0.991525	0.008475	0.0076875
1195	0.016163	0.008475	0.991525	0.008475	0.0076875
1196	0.016163	0.008475	0.991525	0.008475	0.0076875
1197	0.016163	0.008475	0.991525	0.008475	0.0076875
1198	0.016163	0.008475	0.991525	0.008475	0.0076875
1199	0.016163	0.008475	0.991525	0.008475	0.0076875
1200	0.016163	0.008475	0.991525	0.008475	0.0076875
1201	0.016163	0.008475	0.991525	0.008475	0.0076875
1202	0.016163	0.008475	0.991525	0.008475	0.0076875
1203	0.016163	0.008475	0.991525	0.008475	0.0076875
1204	0.016163	0.008475	0.991525	0.008475	0.0076875
1205	0.016163	0.008475	0.991525	0.008475	0.0076875
1206	0.016163	0.008475	0.991525	0.008475	0.0076875
1207	0.016163	0.008475	0.991525	0.008475	0.0076875
1208	0.016163	0.008475	0.991525	0.008475	0.0076875
1209	0.016163	0.008475	0.991525	0.008475	0.0076875
1210	0.016163	0.008475	0.991525	0.008475	0.0076875
1211	0.016163	0.008475	0.991525	0.008475	0.0076875
1212	0.016163	0.008475	0.991525	0.008475	0.0076875
1213	0.016163	0.008475	0.991525	0.008475	0.0076875
1214	0.016163	0.008475	0.991525	0.008475	0.0076875
1215	0.016163	0.008475	0.991525	0.008475	0.0076875
1216	0.016163	0.008475	0.991525	0.008475	0.0076875
1217	0.016163	0.008475	0.991525	0.008475	0.0076875
1218	0.016163	0.008475	0.991525	0.008475	0.0076875
1219	0.016163	0.008475	0.991525	0.008475	0.0076875
1220	0.016163	0.008475	0.991525	0.008475	0.0076875
1221	0.016163	0.008475	0.991525	0.008475	0.0076875
1222	0.016163	0.008475	0.991525	0.008475	0.0076875
1223	0.016163	0.008475	0.991525	0.008475	0.0076875
1224	0.016163	0.008475	0.991525	0.008475	0.0076875
1225	0.016163	0.008475	0.991525	0.008475	0.0076875
1226	0.016163	0.008475	0.991525	0.008475	0.0076875
1227	0.016163	0.008475	0.991525	0.008475	0.0076875
1228	0.016163	0.008475	0.991525	0.008475	0.0076875
1229	0.016163	0.008475	0.991525	0.008475	0.0076875
1230	0.016163	0.008475	0.991525	0.008475	0.0076875
1231	0.016163	0.008475	0.991525	0.008475	0.0076875
1232	0.016163	0.008475	0.991525	0.008475	0.0076875
1233	0.016163	0.008475	0.991525	0.008475	0.0076875
1234	0.016163	0.008475	0.991525	0.008475	0.0076875
1235	0.016163	0.008475	0.991525	0.008475	0.0076875
1236	0.016163	0.008475	0.991525	0.008475	0.0076875
1237	0.016163	0.008475	0.991525	0.008475	0.0076875
1238	0.016163	0.008475	0.991525	0.008475	0.0076875
1239	0.016163	0.008475	0.991525	0.008475	0.0076875
1240	0.016163	0.008475	0.991525	0.008475	0.0076875
1241	0.016163	0.008475	0.991525	0.008475	0.0076875
1242	0.016163	0.008475	0.991525	0.008475	0.0076875
1243	0.016163	0.008475	0.991525	0.008475	0.0076875
1244	0.016163	0.008475	0.991525	0.008475	0.0076875
1245	0.016163	0.008475	0.991525	0.008475	0.0076875
1246	0.016163	0.008475	0.991525	0.008475	0.0076875
1247	0.016163	0.008475	0.991525	0.008475	0.0076875
1248	0.016163	0.008475	0.991525	0.008475	0.0076875
1249	0.016163	0.008475	0.991525	0.008475	0.0076875
1250	0.016163	0.008475	0.991525	0.008475	0.0076875
1251	0.016163	0.008475	0.991525	0.008475	0.0076875
1252	0.016163	0.008475	0.991525	0.008475	0.0076875
1253	0.016163	0.008475	0.991525	0.008475	0.0076875
1254	0.016163	0.008475	0.991525	0.008475	0.0076875
1255	0.016163	0.008475	0.991525	0.008475	0.0076875
1256	0.016163	0.008475	0.991525	0.008475	0.0076875
1257	0.016163	0.008475	0.991525	0.008475	0.0076875
1258	0.016163	0.008475	0.991525	0.008475	0.0076875
1259	0.016163	0.008475	0.991525	0.008475	0.0076875
1260	0.016163	0.008475	0.991525	0.008475	0.0076875
1261	0.016163	0.008475	0.991525	0.008475	0.0076875
1262	0.016163	0.008475	0.991525	0.008475	0.0076875
1263	0.016163	0.008475	0.991525	0.008475	0.0076875
1264	0.016163	0.008475	0.991525	0.008475	0.0076875
1265	0.016163	0.008475	0.991525	0.008475	0.0076875
1266	0.016163	0.008475	0.991525	0.008475	0.0076875
1267	0.016163	0.008475	0.991525	0.008475	0.0076875
1268	0.016163	0.008475	0.991525	0.008475	0.0076875
1269	0.016163	0.008475	0.991525	0.008475	0.0076875
1270	0.016163	0.008475	0.991525	0.008475	0.0076875
1271	0.016163	0.008475	0.991525	0.008475	0.0076875
1272	0.016163	0.008475	0.991525	0.008475	0.0076875
1273	0.016163	0.008475	0.991525	0.008475	0.0076875
1274	0.016163	0.008475	0.991525	0.008475	0.0076875
1275	0.016163	0.008475	0.991525	0.008475	0.0076875
1276	0.016163	0.008475	0.991525	0.008475	0.0076875
1277	0.016163	0.008475	0.991525	0.008475	0.0076875
1278	0.016163	0.008475	0.991525	0.008475	0.0076875
1279	0.016163	0.008475	0.991525	0.008475	0.0076875
1280	0.016163	0.008475	0.991525	0.008475	0.0076875
1281	0.016163	0.008475	0.991525	0.008475	0.0076875
1282	0.016163	0.008475	0.991525	0.008475	0.0076875
1283	0.016163	0.008475	0.991525	0.008475	0.0076875
1284	0.016163	0.008475	0.991525	0.008475	0.0076875
1285	0.016163	0.008475	0.991525	0.008475	0.0076875
1286	0.016163	0.008475	0.991525	0.008475	0.0076875
1287	0.016163	0.008475	0.991525	0.008475	0.0076875
1288	0.016163	0.008475	0.991525	0.008475	0.0076875
1289	0.016163	0.008475	0.991525	0.008475	0.0076875
1290	0.016163	0.008475	0.991525	0.008475	0.0076875
1291	0.016163	0.008475	0.991525	0.008475	0.0076875
1292	0.016163	0.008475	0.991525	0.008475	0.0076875
1293	0.016163	0.008475	0.991525	0.008475	0.0076875
1294	0.016163	0.008475	0.991525	0.008475	0.0076875
1295	0.016163	0.008475	0.991525	0.008475	0.0076875
1296	0.016163	0.008475	0.991525	0.008475	0.0076875
1297	0.016163	0.008475	0.991525	0.008475	0.0076875
1298	0.016163	0.008475	0.991525	0.008475	0.0076875
1299	0.016163	0.008475	0.991525	0.008475	0.0076875
1300	0.016163	0.008475	0.991525	0.008475	0.0076875
1301	0.016163	0.008475	0.991525	0.008475	0.0076875
1302	0.016163	0.008475	0.991525	0.008475	0.0076875
1303	0.016163	0.008475	0.991525	0.008475	0.0076875
1304	0.016163	0.008475	0.991525	0.008475	0.0076875
1305	0.016163	0.008475	0.991525	0.008475	0.0076875
1306	0.016163	0.008475	0.991525	0.008475	0.0076875
1307	0.016163	0.008475	0.991525	0.008475	0.0076875
1308	0.016163	0.008475	0.991525	0.008475	0.0076875
1309	0.016163	0.008475	0.991525	0.008475	0.0076875
1310	0.016163	0.008475	0.991525	0.008475	0.0076875
1311	0.016163	0.008475	0.991525	0.008475	0.0076875
1312	0.016163	0.008475	0.991525	0.008475	0.0076875
1313	0.016163	0.008475	0.991525	0.008475	0.0076875
1314	0.016163	0.008475	0.991525	0.008475	0.0076875
1315	0.016163	0.008475	0.991525	0.008475	0.0076875
1316	0.016163	0.008475	0.991525	0.008475	0.0076875
1317	0.016163	0.008475	0.991525	0.008475	0.0076875
1318	0.016163	0.008475	0.991525	0.008475	0.0076875
1319	0.016163	0.008475	0.991525	0.008475	0.0076875
1320	0.016163	0.008475	0.991525	0.008475	0.0076875
1321	0.016163	0.008475	0.991525	0.008475	0.0076875
1322	0.016163	0.008475	0.991525	0.008475	0.0076875
1323	0.016163	0.008475	0.991525	0.008475	0.0076875
1324	0.016163	0.008475	0.991525	0.008475	0.0076875
1325	0.016163	0.008475	0.991525	0.008475	0.0076875
1326	0.016163	0.008475	0.991525	0.008475	0.0076875
1327	0.016163	0.008475	0.991525	0.008475	0.0076875
1328	0.016163	0.008475	0.991525	0.008475	0.0076875
1329	0.016163	0.008475	0.991525	0.008475	0.0076875
1330	0.016163	0.008475	0.991525	0.008475	0.0076875
1331	0.016163	0.008475	0.991525	0.008475	0.0076875
1332	0.016163	0.008475	0.991525	0.008475	0.0076875
1333	0.016163	0.008475	0.991525	0.008475	0.0076875
1334	0.016163	0.008475	0.991525	0.008475	0.0076875
1335	0.016163	0.008475	0.991525	0.008475	0.0076875
1336	0.016163	0.008475	0.991525	0.008475	0.0076875
1337	0.016163	0.008475	0.991525	0.008475	0.0076875
1338	0.016163	0.008475	0.991525	0.008475	0.0076875
1339	0.016163	0.008475	0.991525	0.008475	0.0076875
1340	0.016163	0.008475	0.991525	0.008475	0.0076875
1341	0.016163	0.008475	0.991525	0.008475	0.0076875
1342	0.016163	0.008475	0.991525	0.008475	0.0076875
1343	0.016163	0.008475	0.991525	0.008475	0.0076875
1344	0.016163	0.008475	0.991525	0.008475	0.0076875
1345	0.016163	0.008475	0.991525	0.008475	0.0076875
1346	0.016163	0.008475	0.991525	0.008475	0.0076875
1347	0.016163	0.008475	0.991525	0.008475	0.0076875
1348	0.016163	0.008475	0.991525	0.008475	0.0076875
1349	0.016163	0.008475	0.991525	0.008475	0.0076875
1350	0.016163	0.008475	0.991525	0.008475	0.0076875
1351	0.016163	0.008475	0.991525	0.008475	0.0076875
1352	0.016163	0.008475	0.991525	0.008475	0.0076875
1353	0.016163	0.008475	0.991525	0.008475	0.0076875
1354	0.016163	0.008475	0.991525	0.008475	0.0076875
1355	0.016163	0.008475	0.991525	0.008475	0.0076875
1356	0.016163	0.008475	0.991525	0.008475	0.0076875
1357	0.016163	0.008475	0.991525	0.008475	0.0076875
1358	0.016163	0.008475	0.991525	0.008475	0.0076875
1359	0.016163	0.008475	0.991525	0.008475	0.0076875
1360	0.016163	0.008475	0.991525	0.008475	0.0076875
1361	0.016163	0.008475	0.991525	0.008475	0.0076875
1362	0.016163	0.008475	0.991525	0.008475	0.0076875
1363	0.016163	0.008475	0.991525	0.008475	0.0076875
1364	0.016163	0.008475	0.991525	0.008475	0.0076875
1365	0.016163	0.008475	0.991525	0.008475	0.0076875
1366	0.016163	0.008475	0.991525	0.008475	0.0076875
1367	0.016163	0.008475	0.991525	0.008475	0.0076875
1368	0.016163	0.008475	0.991525	0.008475	0.0076875
1369	0.016163	0.008475	0.991525	0.008475	0.0076875
1370	0.016163	0.008475	0.991525	0.008475	0.0076875
1371	0.016163	0.008475	0.991525	0.008475	0.0076875
1372	0.016163	0.008475	0.991525	0.008475	0.0076875
1373	0.016163	0.008475	0.991525	0.008475	0.0076875
1374	0.016163	0.008475	0.991525	0.008475	0.0076875
1375	0.016163	0.008475	0.991525	0.008475	0.0076875
1376	0.016163	0.008475	0.991525	0.008475	0.0076875
1377	0.016163	0.008475	0.991525	0.008475	0.0076875
1378	0.016163	0.008475	0.991525	0.008475	0.0076875
1379	0.016163	0.008475	0.991525	0.008475	0.0076875
1380	0.016163	0.008475	0.991525	0.008475	0.0076875
1381	0.016163	0.008475	0.991525	0.008475	0.0076875
1382	0.016163	0.008475	0.991525	0.008475	0.0076875
1383	0.016163	0.008475	0.991525	0.008475	0.0076875
1384	0.016163	0.008475	0.991525	0.008475	0.0076875
1385	0.016163	0.008475	0.991525	0.008475	0.0076875
1386	0.016163	0.008475	0.991525	0.008475	0.0076875
1387	0.016163	0.008475	0.991525	0.008475	0.0076875
1388	0.016163	0.008475	0.991525	0.008475	0.0076875
1389	0.016163	0.008475	0.991525	0.008475	0.0076875
1390	0.016163	0.008475	0.991525	0.008475	0.0076875
1391	0.016163	0.008475	0.991525	0.008475	0.0076875
1392	0.016163	0.008475	0.991525	0.008475	0.0076875
1393	0.016163	0.008475	0.991525	0.008475	0.0076875
1394	0.016163	0.008475	0.991525	0.008475	0.0076875
1395	0.016163	0.008475	0.991525	0.008475	0.0076875
1396	0.016163	0.008475	0.991525	0.008475	0.0076875
1397	0.016163	0.008475	0.991525	0.008475	0.0076875
1398	0.016163	0.008475	0.991525	0.008475	0.0076875
1399	0.016163	0.008475	0.991525	0.008475	0.0076875
1400	0.016163	0.008475	0.991525	0.008475	0.0076875
1401	0.016163	0.008475	0.991525	0.008475	0.0076875
1402	0.016163	0.008475	0.991525	0.008475	0.0076875
1403	0.016163	0.008475	0.991525	0.008475	0.0076875
1404	0.016163	0.008475	0.991525	0.008475	0.0076875
1405	0.016163	0.008475	0.991525	0.008475	0.0076875
1406	0.016163	0.008475	0.991525	0.008475	0.0076875
1407	0.016163	0.008475	0.991525	0.008475	0.0076875
1408	0.016163	0.008475	0.991525	0.008475	0.0076875
1409	0.016163	0.008475	0.991525	0.008475	0.0076875
1410	0.016163	0.008475	0.991525	0.008475	0.0076875
1411	0.016163	0.008475	0.991525	0.008475	0.0076875
1412	0.016163	0.008475	0.991525	0.008475	0.0076875
1413	0.016163	0.008475	0.991525	0.008475	0.0076875
1414	0.016163	0.008475	0.991525	0.008475	0.0076875
1415	0.016163	0.008475	0.991525	0.008475	0.0076875
1416	0.016163	0.008475	0.991525	0.008475	0.0076875
1417	0.016163	0.008475	0.991525	0.008475	0.0076875
1418	0.016163	0.008475	0.991525	0.008475	0.0076875
1419	0.016163	0.008475	0.991525	0.008475	0.0076875
1420	0.016163	0.008475	0.991525	0.008475	0.0076875
1421	0.016163	0.008475	0.991525	0.008475	0.0076875
1422	0.016163	0.008475	0.991525	0.008475	0.0076875
1423	0.016163	0.008475	0.991525	0.008475	0.0076875
1424	0.016163	0.008475	0.991525	0.008475	0.0076875
1425	0.016163	0.008475	0.991525	0.008475	0.0076875
1426	0.016163	0.008475	0.991525	0.008475	0.0076875
1427	0.016163	0.008475	0.991525	0.008475	0.0076875
1428	0.016163	0.008475	0.991525	0.008475	0.0076875
1429	0.016163	0.008475	0.991525	0.008475	0.0076875
1430	0.016163	0.008475	0.991525	0.008475	0.0076875
1431	0.016163	0.008475	0.991525	0.008475	0.0076875
1432	0.016163	0.008475	0.991525	0.008475	0.0076875
1433	0.016163	0.008475	0.991525	0.008475	0.0076875
1434	0.016163	0.008475	0.991525	0.008475	0.0076875
1435	0.016163	0.008475	0.991525	0.008475	0.0076875
1436	0.016163	0.008475	0.991525	0.008475	0.0076875
1437	0.016163	0.008475	0.991525	0.008475	0.0076875
1438	0.016163	0.008475	0.991525	0.008475	0.0076875
1439	0.016163	0.008475	0.991525	0.008475	0.0076875
1440	0.016163	0.008475	0.991525	0.008475	0.0076875
1441	0.016163	0.008475	0.991525	0.008475	0.0076875
1442	0.016163	0.008475	0.991525	0.008475	0.0076875
1443	0.016163	0.008475	0.991525	0.008475	0.0076875
1444	0.016163	0.008475	0.991525	0.008475	0.0076875
1445	0.016163	0.008475	0.991525	0.008475	0.0076875
1446	0.016163	0.008475	0.991525	0.008475	0.0076875
1447	0.016163	0.008475	0.991525	0.008475	0.0076875
1448	0.016163	0.008475	0.991525	0.008475	0.0076875
1449	0.016163	0.008475	0.991525	0.008475	0.0076875
1450	0.016163	0.008475	0.991525	0.008475	0.0076875
1451	0.016163	0.008475	0.991525	0.008475	0.0076875
1452	0.016163	0.008475	0.991525	0.008475	0.0076875
1453	0.016163	0.008475	0.991525	0.008475	0.0076875
1454	0.016163	0.008475	0.991525	0.008475	0.0076875
1455	0.016163	0.008475	0.991525	0.008475	0.0076875
1456	0.016163	0.008475	0.991525	0.008475	0.0076875
1457	0.016163	0.008475	0.991525	0.008475	0.0076875
1458	0.016163	0.008475	0.991525	0.008475	0.0076875
1459	0.016163	0.008475	0.991525	0.008475	0.0076875
1460	0.016163	0.008475	0.991525	0.008475	0.0076875
1461	0.016163	0.008475	0.991525	0.008475	0.0076875
1462	0.016163	0.008475	0.991525	0.008475	0.0076875
1463	0.016163	0.008475	0.991525	0.008475	0.0076875
1464	0.016163	0.008475	0.991525	0.008475	0.0076875
1465	0.016163	0.008475	0.991525	0.008475	0.0076875
1466	0.016163	0.008475	0.991525	0.008475	0.0076875
1467	0.016163	0.008475	0.991525	0.008475	0.0076875
1468	0.016163	0.008475	0.991525	0.008475	0.0076875
1469	0.016163	0.008475	0.991525	0.008475	0.0076875
1470	0.016163	0.008475	0.991525	0.008475	0.0076875
1471	0.016163	0.008475	0.991525	0.008475	0.0076875
1472	0.016163	0.008475	0.991525	0.008475	0.0076875
1473	0.016163	0.008475	0.991525	0.008475	0.0076875
1474	0.016163	0.008475	0.991525	0.008475	0.0076875
1475	0.016163	0.008475	0.991525	0.008475	0.0076875
1476	0.016163	0.008475	0.991525	0.008475	0.0076875
1477	0.016163	0.008475	0.991525	0.008475	0.0076875
1478	0.016163	0.008475	0.991525	0.008475	0.0076875
1479	0.016163	0.008475	0.991525	0.008475	0.0076875
1480	0.016163	0.008475	0.991525	0.008475	0.0076875
1481	0.016163	0.008475	0.991525	0.008475	0.0076875
1482	0.016163	0.008475	0.991525	0.008475	0.0076875
1483	0.016163	0.008475	0.991525	0.008475	0.0076875
1484	0.016163	0.008475	0.991525	0.008475	0.0076875
1485	0.016163	0.008475	0.991525	0.008475	0.0076875
1486	0.016163	0.008475	0.991525	0.008475	0.0076875
1487	0.016163	0.008475	0.991525	0.008475	0.0076875
1488	0.016163	0.008475	0.991525	0.008475	0.0076875
1489	0.016163	0.008475	0.991525	0.008475	0.0076875
1490	0.016163	0.008475	0.991525	0.008475	0.0076875
1491	0.016163	0.008475	0.991525	0.008475	0.0076875
1492	0.016163	0.008475	0.991525	0.008475	0.0076875
1493	0.016163	0.008475	0.991525	0.008475	0.0076875
1494	0.016163	0.008475	0.991525	0.008475	0.0076875
1495	0.016163	0.008475	0.991525	0.008475	0.0076875
1496	0.016163	0.008475	0.991525	0.008475	0.0076875
1497	0.016163	0.008475	0.991525	0.008475	0.0076875
1498	0.016163	0.008475	0.991525	0.008475	0.0076875
1499	0.016163	0.008475	0.991525	0.008475	0.0076875
1500	0.016163	0.008475	0.991525	0.008475	0.0076875
1501	0.016163	0.008475	0.991525	0.008475	0.0076875
1502	0.016163	0.008475	0.991525	0.008475	0.0076875
1503	0.016163	0.008475	0.991525	0.008475	0.0076875
1504	0.016163	0.008475	0.991525	0.008475	0.0076875
1505	0.016163	0.008475	0.991525	0.008475	0.0076875
1506	0.016163	0.008475	0.991525	0.008475	0.0076875
1507	0.016163	0.008475	0.991525	0.008475	0.0076875
1508	0.016163	0.008475	0.991525	0.008475	0.0076875
1509	0.016163	0.008475	0.991525	0.008475	0.0076875
1510	0.016163	0.008475	0.991525	0.008475	0.0076875
1511	0.016163	0.008475	0.991525	0.008475	0.0076875
1512	0.016163	0.008475	0.991525	0.008475	0.0076875
1513	0.016163	0.008475	0.991525	0.008475	0.0076875
1514	0.016163	0.008475	0.991525	0.008475	0.0076875
1515	0.016163	0.008475	0.991525	0.008475	0.0076875
1516	0.016163	0.008475	0.991525	0.008475	0.0076875
1517	0.016163	0.008475	0.991525	0.008475	0.0076875
1518	0.016163	0.008475	0.991525	0.008475	0.0076875
1519	0.016163	0.008475	0.991525	0.008475	0.0076875
1520	0.016163	0.008475	0.991525	0.008475	0.0076875
1521	0.016163	0.008475	0.991525	0.008475	0.0076875
1522	0.016163	0.008475	0.991525	0.008475	0.0076875
1523	0.016163	0.008475	0.991525	0.008475	0.0076875
1524	0.016163	0.008475	0.991525	0.008475	0.0076875
1525	0.016163	0.008475	0.991525	0.008475	0.0076875
1526	0.016163	0.008475	0.991525	0.008475	0.0076875
1527	0.016163	0.008475	0.991525	0.008475	0.0076875
1528	0.016163	0.008475	0.991525	0.008475	0.0076875
1529	0.016163	0.008475	0.991525	0.008475	0.0076875
1530	0.016163	0.008475	0.991525	0.008475	0.0076875
1531	0.016163	0.008475	0.991525	0.008475	0.0076875
1532	0.016163	0.008475	0.991525	0.008475	0.0076875
1533	0.016163	0.008475	0.991525	0.008475	0.0076875
1534	0.016163	0.008475	0.991525	0.008475	0.0076875
1535	0.016163	0.008475	0.991525	0.008475	0.0076875
1536	0.016163	0.008475	0.991525	0.008475	0.0076875
1537	0.016163	0.008475	0.991525	0.008475	0.0076875
1538	0.016163	0.008475	0.991525	0.008475	0.0076875
1539	0.016163	0.008475	0.991525	0.008475	0.0076875
1540	0.016163	0.008475	0.991525	0.008475	0.0076875
1541	0.016163	0.008475	0.991525	0.008475	0.0076875
1542	0.016163	0.008475	0.991525	0.008475	0.0076875
1543	0.016163	0.008475	0.991525	0.008475	0.0076875
1544	0.016163	0.008475	0.991525	0.008475	0.0076875
1545	0.016163	0.008475	0.991525	0.008475	0.0076875
1546	0.016163	0.008475	0.991525	0.008475	0.0076875
1547	0.016163	0.008475	0.991525	0.008475	0.0076875
1548	0.016163	0.008475	0.991525	0.008475	0.0076875
1549	0.016163	0.008475	0.991525	0.008475	0.0076875
1550	0.016163	0.008475	0.991525	0.008475	0.0076875
1551	0.016163	0.008475	0.991525	0.008475	0.0076875
1552	0.016163	0.008475	0.991525	0.008475	0.0076875
1553	0.016163	0.008475	0.991525	0.008475	0.0076875
1554	0.016163	0.008475	0.991525	0.008475	0.0076875
1555	0.016163	0.008475	0.991525	0.008475	0.0076875
1556	0.016163	0.008475	0.991525	0.008475	0.0076875
1557	0.016163	0.008475	0.991525	0.008475	0.0076875
1558	0.016163	0.008475	0.991525	0.008475	0.0076875
1559	0.016163	0.008475	0.991525	0.008475	0.0076875
1560	0.016163	0.008475	0.991525	0.008475	0.0076875
1561	0.016163	0.008475	0.991525	0.008475	0.0076875
1562	0.016163	0.008475	0.991525	0.008475	0.0076875
1563	0.016163	0.008475	0.991525	0.008475	0.0076875
1564	0.016163	0.008475	0.991525	0.008475	0.0076875
1565	0.016163	0.008475	0.991525	0.008475	0.0076875
1566	0.016163	0.008475	0.991525	0.008475	0.0076875
1567	0.016163	0.008475	0.991525	0.008475	0.0076875
1568	0.016163	0.008475	0.991525	0.008475	0.0076875
1569	0.016163	0.008475	0.991525	0.008475	0.0076875
1570	0.016163	0.008475	0.991525	0.008475	0.0076875
1571	0.016163	0.008475	0.991525	0.008475	0.0076875
1572	0.016163	0.008475	0.991525	0.008475	0.0076875
1573	0.016163	0.008475	0.991525	0.008475	0.0076875
1574	0.016163	0.008475	0.991525	0.008475	0.0076875
1575	0.016163	0.008475	0.991525	0.008475	0.0076875
1576	0.016163	0.008475	0.991525	0.008475	0.0076875
1577	0.016163	0.008475	0.991525	0.008475	0.0076875
1578	0.016163	0.008475	0.991525	0.008475	0.0076875
1579	0.016163	0.008475	0.991525	0.008475	0.0076875
1580	0.016163	0.008475	0.991525	0.008475	0.0076875
1581	0.016163	0.008475	0.991525	0.008475	0.0076875
1582	0.016163	0.008475	0.991525	0.008475	0.0076875
1583	0.016163	0.008475	0.991525	0.008475	0.0076875
1584	0.016163	0.008475	0.991525	0.008475	0.0076875
1585	0.016163	0.008475	0.991525	0.008475	0.0076875
1586	0.016163	0.008475	0.991525	0.008475	0.0076875
1587	0.016163	0.008475	0.991525	0.008475	0.0076875
1588	0.016163	0.008475	0.991525	0.008475	0.0076875
1589	0.016163	0.008475	0.991525	0.008475	0.0076875
1590	0.016163	0.008475	0.991525	0.008475	0.0076875
1591	0.016163	0.008475	0.991525	0.008475	0.0076875
1592	0.016163	0.008475	0.991525	0.008475	0.0076875
1593	0.016163	0.008475	0.991525	0.008475	0.0076875
1594	0.016163	0.008475	0.991525	0.008475	0.0076875
1595	0.016163	0.008475	0.991525	0.008475	0.0076875
1596	0.016163	0.008475	0.991525	0.008475	0.0076875
1597	0.016163	0.008475	0.991525	0.008475	0.0076875
1598	0.016163	0.008475	0.991525	0.008475	0.0076875
1599	0.016163	0.008475	0.991525	0.008475	0.0076875
1600	0.016163	0.008475	0.991525	0.008475	0.0076875
1601	0.016163	0.008475	0.991525	0.008475	0.0076875
1602	0.016163	0.008475	0.991525	0.008475	0.0076875
1603	0.016163	0.008475	0.991525	0.008475	0.0076875
1604	0.016163	0.008475	0.991525	0.008475	0.0076875
1605	0.016163	0.008475	0.991525	0.008475	0.0076875
1606	0.016163	0.008475	0.991525	0.008475	0.0076875
1607	0.016163	0.008475	0.991525	0.008475	0.0076875
1608	0.016163	0.008475	0.991525	0.008475	0.0076875
1609	0.016163	0.008475	0.991525	0.008475	0.0076875
1610	0.016163	0.008475	0.991525	0.008475	0.0076875
1611	0.016163	0.008475	0.991525	0.008475	0.0076875
1612	0.016163	0.008475	0.991525	0.008475	0.0076875
1613	0.016163	0.008475	0.991525	0.008475	0.0076875
1614	0.016163	0.008475	0.991525	0.008475	0.0076875
1615	0.016163	0.008475	0.991525	0.008475	0.0076875
1616	0.016163	0.008475	0.991525	0.008475	0.0076875
1617	0.016163	0.008475	0.991525	0.008475	0.0076875
1618	0.016163	0.008475	0.991525	0.008475	0.0076875
1619	0.016163	0.008475	0.991525	0.008475	0.0076875
1620	0.016163	0.008475	0.991525	0.008475	0.0076875
1621	0.016163	0.008475	0.991525	0.008475	0.0076875
1622	0.016163	0.008475	0.991525	0.008475	0.0076875
1623	0.016163	0.008475	0.991525	0.008475	0.0076875
1624	0.016163	0.008475	0.991525	0.008475	0.0076875
1625	0.016163	0.008475	0.991525	0.008475	0.0076875
1626	0.016163	0.008475	0.991525	0.008475	0.0076875
1627	0.016163	0.008475	0.991525	0.008475	0.0076875
1628	0.016163	0.008475	0.991525	0.008475	0.0076875
1629	0.016163	0.008475	0.991525	0.008475	0.0076875
1630	0.016163	0.008475	0.991525	0.008475	0.0076875
1631	0.016163	0.008475	0.991525	0.008475	0.0076875
1632	0.016163	0.008475	0.991525	0.008475	0.0076875
1633	0.016163	0.008475	0.991525	0.008475	0.0076875
1634	0.016163	0.008475	0.991525	0.008475	0.0076875
1635	0.016163	0.008475	0.991525	0.008475	0.0076875
1636	0.016163	0.008475	0.991525	0.008475	0.0076875
1637	0.016163	0.008475	0.991525	0.008475	0.0076875
1638	0.016163	0.008475	0.991525	0.008475	0.0076875
1639	0.016163	0.008475	0.991525	0.008475	0.0076875
1640	0.016163	0.008475	0.991525	0.008475	0.0076875
1641	0.016163	0.008475	0.991525	0.008475	0.0076875
1642	0.016163	0.008475	0.991525	0.008475	0.0076875
1643	0.016163	0.008475	0.991525	0.008475	0.0076875
1644	0.016163	0.008475	0.991525	0.008475	0.0076875
1645	0.016163	0.008475	0.991525	0.008475	0.0076875
1646	0.016163	0.008475	0.991525	0.008475	0.0076875
1647	0.016163	0.008475	0.991525	0.008475	0.0076875
1648	0.016163	0.008475	0.991525	0.008475	0.0076875
1649	0.016163	0.008475	0.991525	0.008475	0.0076875
1650	0.016163	0.008475	0.991525	0.008475	0.0076875
1651	0.016163	0.008475	0.991525	0.008475	0.0076875
1652	0.016163	0.008475	0.991525	0.008475	0.0076875
1653	0.016163	0.008475	0.991525	0.008475	0.0076875
1654	0.016163	0.008475	0.991525	0.008475	0.0076875
1655	0.016163	0.008475	0.991525	0.008475	0.0076875
1656	0.016163	0.008475	0.991525	0.008475	0.0076875
1657	0.016163	0.008475	0.991525	0.008475	0.0076875
1658	0.016163	0.008475	0.991525	0.008475	0.0076875
1659	0.016163	0.008475	0.991525	0.008475	0.0076875
1660	0.016163	0.008475	0.991525	0.008475	0.0076875
1661	0.016163	0.008475	0.991525	0.008475	0.0076875
1662	0.016163	0.008475	0.991525	0.008475	0.0076875
1663	0.016163	0.008475	0.991525	0.008475	0.0076875
1664	0.016163	0.008475	0.991525	0.008475	0.0076875
1665	0.016163	0.008475	0.991525	0.008475	0.0076875
1666	0.016163	0.008475	0.991525	0.008475	0.0076875
1667	0.016163	0.008475	0.991525	0.008475	0.0076875
1668	0.016163	0.008475	0.991525	0.008475	0.0076875
1669	0.016163	0.008475	0.991525	0.008475	0.0076875
1670	0.016163	0.008475	0.991525	0.008475	0.0076875
1671	0.016163	0.008475	0.991525	0.008475	0.0076875
1672	0.016163	0.008475	0.991525	0.008475	0.0076875
1673	0.016163	0.008475	0.991525	0.008475	0.0076875
1674	0.016163	0.008475	0.991525	0.008475	0.0076875
1675	0.016163	0.008475	0.991525	0.008475	0.0076875
1676	0.016163	0.008475	0.991525	0.008475	0.0076875
1677	0.016163	0.008475	0.991525	0.008475	0.0076875
1678	0.016163	0.008475	0.991525	0.008475	0.0076875
1679	0.016163	0.008475	0.991525	0.008475	0.0076875
1680	0.016163	0.008475	0.991525	0.008475	0.0076875
1681	0.016163	0.008475	0.991525	0.008475	0.0076875
1682	0.016163	0.008475	0.991525	0.008475	0.0076875
1683	0.016163	0.008475	0.991525	0.008475	0.0076875
1684	0.016163	0.008475	0.991525	0.008475	0.0076875
1685	0.016163	0.008475	0.991525	0.008475	0.0076875
1686	0.016163	0.008475	0.991525	0.008475	0.0076875
1687	0.016163	0.008475	0.991525	0.008475	0.0076875
1688	0.016163	0.008475	0.991525	0.008475	0.0076875
1689	0.016163	0.008475	0.991525	0.008475	0.0076875
1690	0.016163	0.008475	0.991525	0.008475	0.0076875
1691	0.016163	0.008475	0.991525	0.008475	0.0076875
1692	0.016163	0.008475	0.991525	0.008475	0.0076875
1693	0.016163	0.008475	0.991525	0.008475	0.0076875
1694	0.016163	0.008475	0.991525	0.008475	0.0076875
1695	0.016163	0.008475	0.991525	0.008475	0.0076875
1696	0.016163	0.008475	0.991525	0.008475	0.0076875
1697	0.016163	0.008475	0.991525	0.008475	0.0076875
1698	0.016163	0.008475	0.991525	0.008475	0.0076875
1699	0.016163	0.008475	0.991525	0.008475	0.0076875
1700	0.016163	0.008475	0.991525	0.008475	0.0076875
1701	0.016163	0.008475	0.991525	0.008475	0.0076875
1702	0.016163	0.008475	0.991525	0.008475	0.0076875
1703	0.016163	0.008475	0.991525	0.008475	0.0076875
1704	0.016163	0.008475	0.991525	0.008475	0.0076875
1705	0.016163	0.008475	0.991525	0.008475	0.0076875
1706	0.016163	0.008475	0.991525	0.008475	0.0076875
1707	0.016163	0.008475	0.991525	0.008475	0.0076875
1708	0.016163	0.008475	0.991525	0.008475	0.0076875
1709	0.016163	0.008475	0.991525	0.008475	0.0076875
1710	0.016163	0.008475	0.991525	0.008475	0.0076875
1711	0.016163	0.008475	0.991525	0.008475	0.0076875
1712	0.016163	0.008475	0.991525	0.008475	0.0076875
1713	0.016163	0.008475	0.991525	0.008475	0.0076875
1714	0.016163	0.008475	0.991525	0.008475	0.0076875
1715	0.016163	0.008475	0.991525	0.008475	0.0076875
1716	0.016163	0.008475	0.991525	0.008475	0.0076875
1717	0.016163	0.008475	0.991525	0.008475	0.0076875
1718	0.016163	0.008475	0.991525	0.008475	0.0076875
1719	0.016163	0.008475	0.991525	0.008475	0.0076875
1720	0.016163	0.008475	0.991525	0.008475	0.0076875
1721	0.016163	0.008475	0.991525	0.008475	0.0076875
1722	0.016163	0.008475	0.991525	0.008475	0.0076875
1723	0.016163	0.008475	0.991525	0.008475	0.0076875
1724	0.016163	0.008475	0.991525	0.008475	0.0076875
1725	0.016163	0.008475	0.991525	0.008475	0.0076875
1726	0.016163	0.008475	0.991525	0.008475	0.0076875
1727	0.016163	0.008475	0.991525	0.008475	0.0076875
1728	0.016163	0.008475	0.991525	0.008475	0.0076875
1729	0.016163	0.008475	0.991525	0.008475	0.0076875
1730	0.016163	0.008475	0.991525	0.008475	0.0076875
1731	0.016163	0.008475	0.991525	0.008475	0.0076875
1732	0.016163	0.008475	0.991525	0.008475	0.0076875
1733	0.016163	0.008475	0.991525	0.008475	0.0076875
1734	0.016163	0.008475	0.991525	0.008475	0.0076875
1735	0.016163	0.008475	0.991525	0.008475	0.0076875
1736	0.016163	0.008475	0.991525	0.008475	0.0076875
1737	0.016163	0.008475	0.991525	0.008475	0.0076875
1738	0.016163	0.008475	0.991525	0.008475	0.0076875
1739	0.016163	0.008475	0.991525	0.008475	0.0076875
1740	0.016163	0.008475	0.991525	0.008475	0.0076875
1741	0.016163	0.008475	0.991525	0.008475	0.0076875
1742	0.016163	0.008475	0.991525	0.008475	0.0076875
1743	0.016163	0.008475	0.991525	0.008475	0.0076875
1744	0.016163	0.008475	0.991525	0.008475	0.0076875
1745	0.016163	0.008475	0.991525	0.008475	0.0076875
1746	0.016163	0.008475	0.991525	0.008475	0.0076875
1747	0.016163	0.008475	0.991525	0.008475	0.0076875
1748	0.016163	0.008475	0.991525	0.008475	0.0076875
1749	0.016163	0.008475	0.991525	0.008475	0.0076875
1750	0.016163	0.008475	0.991525	0.008475	0.0076875
1751	0.016163	0.008475	0.991525	0.008475	0.0076875
1752	0.016163	0.008475	0.991525	0.008475	0.0076875
1753	0.016163	0.008475	0.991525	0.008475	0.0076875
1754	0.016163	0.008475	0.991525	0.008475	0.0076875
1755	0.016163	0.008475	0.991525	0.008475	0.0076875
1756	0.016163	0.008475	0.991525	0.008475	0.0076875
1757	0.016163	0.008475	0.991525	0.008475	0.0076875
1758	0.016163	0.008475	0.991525	0.008475	0.0076875
1759	0.016163	0.008475	0.991525	0.008475	0.0076875
1760	0.016163	0.008475	0.991525	0.008475	0.0076875
1761	0.016163	0.008475	0.991525	0.008475	0.0076875
1762	0.016163	0.008475	0.991525	0.008475	0.0076875
1763	0.016163	0.008475	0.991525	0.008475	0.0076875
1764	0.016163	0.008475	0.991525	0.008475	0.0076875
1765	0.016163	0.008475	0.991525	0.008475	0.0076875
1766	0.016163	0.008475	0.991525	0.008475	0.0076875
1767	0.016163	0.008475	0.991525	0.008475	0.0076875
1768	0.016163	0.008475	0.991525	0.008475	0.0076875
1769	0.016163	0.008475	0.991525	0.008475	0.0076875
1770	0.016163	0.008475	0.991525	0.008475	0.0076875
1771	0.016163	0.008475	0.991525	0.008475	0.0076875
1772	0.016163	0.008475	0.991525	0.008475	0.0076875
1773	0.016163	0.008475	0.991525	0.008475	0.0076875
1774	0.016163	0.008475	0.991525	0.008475	0.0076875
1775	0.016163	0.008475	0.991525	0.008475	0.0076875
1776	0.016163	0.008475	0.991525	0.008475	0.0076875
1777	0.016163	0.008475	0.991525	0.008475	0.0076875
1778	0.016163	0.008475	0.991525	0.008475	0.0076875
1779	0.016163	0.008475	0.991525	0.008475	0.0076875
1780	0.016163	0.008475	0.991525	0.008475	0.0076875
1781	0.016163	0.008475	0.991525	0.008475	0.0076875
1782	0.016163	0.008475	0.991525	0.008475	0.0076875
1783	0.016163	0.008475	0.991525	0.008475	0.0076875
1784	0.016163	0.008475	0.991525	0.008475	0.0076875
1785	0.016163	0.008475	0.991525	0.008475	0.0076875
1786	0.016163	0.008475	0.991525	0.008475	0.0076875
1787	0.016163	0.008475	0.991525	0.008475	0.0076875
1788	0.016163	0.008475	0.991525	0.008475	0.0076875
1789	0.016163	0.008475	0.991525	0.008475	0.0076875
1790	0.016163	0.008475	0.991525	0.008475	0.0076875
1791	0.016163	0.008475	0.991525	0.008475	0.0076875
1792	0.016163	0.008475	0.991525	0.008475	0.0076875
1793	0.016163	0.008475	0.991525	0.008475	0.0076875
1794	0.016163	0.008475	0.991525	0.008475	0.0076875
1795	0.016163	0.008475	0.991525	0.008475	0.0076875
1796	0.016163	0.008475	0.991525	0.008475	0.0076875
1797	0.016163	0.008475	0.991525	0.008475	0.0076875
1798	0.016163	0.008475	0.991525	0.008475	0.0076875
1799	0.016163	0.008475	0.991525	0.008475	0.0076875
1800	0.016163	0.008475	0.991525	0.008475	0.0076875
1801	0.016163	0.008475	0.991525	0.008475	0.0076875
1802	0.016163	0.008475	0.991525	0.008475	0.0076875
1803	0.016163	0.008475	0.991525	0.008475	0.0076875
1804	0.016163	0.008475	0.991525	0.008475	0.0076875
1805	0.016163	0.008475	0.991525	0.008475	0.0076875
1806	0.016163	0.008475	0.991525	0.008475	0.0076875
1807	0.016163	0.008475	0.991525	0.008475	0.0076875
1808	0.016163	0.008475	0.991525	0.008475	0.0076875
1809	0.016163	0.008475	0.991525	0.008475	0.0076875
1810	0.016163	0.008475	0.991525	0.008475	0.0076875
1811	0.016163	0.008475	0.991525	0.008475	0.0076875
1812	0.016163	0.008475	0.991525	0.008475	0.0076875
1813	0.016163	0.008475	0.991525	0.008475	0.0076875
1814	0.016163	0.008475	0.991525	0.008475	0.0076875
1815	0.016163	0.008475	0.991525	0.008475	0.0076875
1816	0.016163	0.008475	0.991525	0.008475	0.0076875
1817	0.016163	0.008475	0.991525	0.008475	0.0076875
1818	0.016163	0.008475	0.991525	0.008475	0.0076875
1819	0.016163	0.008475	0.991525	0.008475	0.0076875
1820	0.016163	0.008475	0.991525	0.008475	0.0076875
1821	0.016163	0.008475	0.991525	0.008475	0.0076875
1822	0.016163	0.008475	0.991525	0.008475	0.0076875
1823	0.016163	0.008475	0.991525	0.008475	0.0076875
1824	0.016163	0.008475	0.991525	0.008475	0.0076875
1825	0.016163	0.008475	0.991525	0.008475	0.0076875
1826	0.016163	0.008475	0.991525	0.008475	0.0076875
1827	0.016163	0.008475	0.991525	0.008475	0.0076875
1828	0.016163	0.008475	0.991525	0.008475	0.0076875
1829	0.016163	0.008475	0.991525	0.008475	0.0076875
1830	0.016163	0.008475	0.991525	0.008475	0.0076875
1831	0.016163	0.008475	0.991525	0.008475	0.0076875
1832	0.016163	0.008475	0.991525	0.008475	0.0076875
1833	0.016163	0.008475	0.991525	0.008475	0.0076875
1834	0.016163	0.008475	0.991525	0.008475	0.0076875
1835	0.016163	0.008475	0.991525	0.008475	0.0076875
1836	0.016163	0.008475	0.991525	0.008475	0.0076875
1837	0.016163	0.008475	0.991525	0.008475	0.0076875
1838	0.016163	0.008475	0.991525	0.008475	0.0076875
1839	0.016163	0.008475	0.991525	0.008475	0.0076875
1840	0.016163	0.008475	0.991525	0.008475	0.0076875
1841	0.016163	0.008475	0.991525	0.008475	0.0076875
1842	0.016163	0.008475	0.991525	0.008475	0.0076875
1843	0.016163	0.008475	0.991525	0.008475	0.0076875
1844	0.016163	0.008475	0.991525	0.008475	0.0076875
1845	0.016163	0.008475	0.991525	0.008475	0.0076875
1846	0.016163	0.008475	0.991525	0.008475	0.0076875
1847	0.016163	0.008475	0.991525	0.008475	0.0076875
1848	0.016163	0.008475	0.991525	0.008475	0.0076875
1849	0.016163	0.008475	0.991525	0.008475	0.0076875
1850	0.016163	0.008475	0.991525	0.008475	0.0076875
1851	0.016163	0.008475	0.991525	0.008475	0.0076875
1852	0.016163	0.008475	0.991525	0.008475	0.0076875
1853	0.016163	0.008475	0.991525	0.008475	0.0076875
1854	0.016163	0.008475	0.991525	0.008475	0.0076875
1855	0.016163	0.008475	0.991525	0.008475	0.0076875
1856	0.016163	0.008475	0.991525	0.008475	0.0076875
1857	0.016163	0.008475	0.991525	0.008475	0.0076875
1858	0.016163	0.008475	0.991525	0.008475	0.0076875
1859	0.016163	0.008475	0.991525	0.008475	0.0076875
1860	0.016163	0.008475	0.991525	0.008475	0.0076875
1861	0.016163	0.008475	0.991525	0.008475	0.0076875
1862	0.016163	0.008475	0.991525	0.008475	0.0076875
1863	0.016163	0.008475	0.991525	0.008475	0.0076875
1864	0.016163	0.008475	0.991525	0.008475	0.0076875
1865	0.016163	0.008475	0.991525	0.008475	0.0076875
1866	0.016163	0.008475	0.991525	0.008475	0.0076875
1867	0.016163	0.008475	0.991525	0.008475	0.0076875
1868	0.016163	0.008475	0.991525	0.008475	0.0076875
1869	0.016163	0.008475	0.991525	0.008475	0.0076875
1870	0.016163	0.008475	0.991525	0.008475	0.0076875
1871	0.016163	0.008475	0.991525	0.008475	0.0076875
1872	0.016163	0.008475	0.991525	0.008475	0.0076875
1873	0.016163	0.008475	0.991525	0.008475	0.0076875
1874	0.016163	0.008475	0.991525	0.008475	0.0076875
1875	0.016163	0.008475	0.991525	0.008475	0.0076875
1876	0.016163	0.008475	0.991525	0.008475	0.0076875
1877	0.016163	0.008475	0.991525	0.008475	0.0076875
1878	0.016163	0.008475	0.991525	0.008475	0.0076875
1879	0.016163	0.008475	0.991525	0.008475	0.0076875
1880	0.016163	0.008475	0.991525	0.008475	0.0076875
1881	0.016163	0.008475	0.991525	0.008475	0.0076875
1882	0.016163	0.008475	0.991525	0.008475	0.0076875
1883	0.016163	0.008475	0.991525	0.008475	0.0076875
1884	0.016163	0.008475	0.991525	0.008475	0.0076875
1885	0.016163	0.008475	0.991525	0.008475	0.0076875
1886	0.016163	0.008475	0.991525	0.008475	0.0076875
1887	0.016163	0.008475	0.991525	0.008475	0.0076875
1888	0.016163	0.008475	0.991525	0.008475	0.0076875
1889	0.016163	0.008475	0.991525	0.008475	0.0076875
1890	0.016163	0.008475	0.991525	0.008475	0.0076875
1891	0.016163	0.008475	0.991525	0.008475	0.0076875
1892	0.016163	0.008475	0.991525	0.008475	0.0076875
1893	0.016163	0.008475	0.991525	0.008475	0.0076875
1894	0.016163	0.008475	0.991525	0.008475	0.0076875
1895	0.016163	0.008475	0.991525	0.008475	0.0076875
1896	0.016163	0.008475	0.991525	0.008475	0.0076875
1897	0.016163	0.008475	0.991525	0.008475	0.0076875
1898	0.016163	0.008475	0.991525	0.008475	0.0076875
1899	0.016163	0.008475	0.991525	0.008475	0.0076875
1900	0.016163	0.008475	0.991525	0.008475	0.0076875
1901	0.016163	0.008475	0.991525	0.008475	0.0076875
1902	0.016163	0.008475	0.991525	0.008475	0.0076875
1903	0.016163	0.008475	0.991525	0.008475	0.0076875
1904	0.016163	0.008475	0.991525	0.008475	0.0076875
1905	0.016163	0.008475	0.991525	0.008475	0.0076875
1906	0.016163	0.008475	0.991525	0.008475	0.0076875
1907	0.016163	0.008475	0.991525	0.008475	0.0076875
1908	0.016163	0.008475	0.991525	0.008475	0.0076875
1909	0.016163	0.008475	0.991525	0.008475	0.0076875
1910	0.016163	0.008475	0.991525	0.008475	0.0076875
1911	0.016163	0.008475	0.991525	0.008475	0.0076875
1912	0.016163	0.008475	0.991525	0.008475	0.0076875
1913	0.016163	0.008475	0.991525	0.008475	0.0076875
1914	0.016163	0.008475	0.991525	0.008475	0.0076875
1915	0.016163	0.008475	0.991525	0.008475	0.0076875
1916	0.016163	0.008475	0.991525	0.008475	0.0076875
1917	0.016163	0.008475	0.991525	0.008475	0.0076875
1918	0.016163	0.008475	0.991525	0.008475	0.0076875
1919	0.016163	0.008475	0.991525	0.008475	0.0076875
1920	0.016163	0.008475	0.991525	0.008475	0.0076875
1921	0.016163	0.008475	0.991525	0.008475	0.0076875
1922	0.016163	0.008475	0.991525	0.008475	0.0076875
1923	0.016163	0.008475	0.991525	0.008475	0.0076875
1924	0.016163	0.008475	0.991525	0.008475	0.0076875
1925	0.016163	0.008475	0.991525	0.008475	0.0076875
1926	0.016163	0.008475	0.991525	0.008475	0.0076875
1927	0.016163	0.008475	0.991525	0.008475	0.0076875
1928	0.016163	0.008475	0.991525	0.008475	0.0076875
1929	0.016163	0.008475	0.991525	0.008475	0.0076875
1930	0.016163	0.008475	0.991525	0.008475	0.0076875
1931	0.016163	0.008475	0.991525	0.008475	0.0076875
1932	0.016163	0.008475	0.991525	0.008475	0.0076875
1933	0.016163	0.008475	0.991525	0.008475	0.0076875
1934	0.016163	0.008475	0.991525	0.008475	0.0076875
1935	0.016163	0.008475	0.991525	0.008475	0.0076875
1936	0.016163	0.008475	0.991525	0.008475	0.0076875
1937	0.016163	0.008475	0.991525	0.008475	0.0076875
1938	0.016163	0.008475	0.991525	0.008475	0.0076875
1939	0.016163	0.008475	0.991525	0.008475	0.0076875
1940	0.016163	0.008475	0.991525	0.008475	0.0076875
1941	0.016163	0.008475	0.991525	0.008475	0.0076875
1942	0.016163	0.008475	0.991525	0.008475	0.0076875
1943	0.016163	0.008475	0.991525	0.008475	0.0076875
1944	0.016163	0.008475	0.991525	0.008475	0.0076875
1945	0.016163	0.008475	0.991525	0.008475	0.0076875
1946	0.016163	0.008475	0.991525	0.008475	0.0076875
1947	0.016163	0.008475	0.991525	0.008475	0.0076875
1948	0.016163	0.008475	0.991525	0.008475	0.0076875
1949	0.016163	0.008475	0.991525	0.008475	0.0076875
1950	0.016163	0.008475	0.991525	0.008475	0.0076875
1951	0.016163	0.008475	0.991525	0.008475	0.0076875
1952	0.016163	0.008475	0.991525	0.008475	0.0076875
1953	0.016163	0.008475	0.991525	0.008475	0.0076875
1954	0.016163	0.008475	0.991525	0.008475	0.0076875
1955	0.016163	0.008475	0.991525	0.008475	0.0076875
1956	0.016163	0.008475	0.991525	0.008475	0.0076875
1957	0.016163	0.008475	0.991525	0.008475	0.0076875
1958	0.016163	0.008475	0.991525	0.008475	0.0076875
1959	0.016163	0.008475	0.991525	0.008475	0.0076875
1960	0.016163	0.008475	0.991525	0.008475	0.0076875
1961	0.016163	0.008475	0.991525	0.008475	0.0076875
1962	0.016163	0.008475	0.991525	0.008475	0.0076875
1963	0.016163	0.008475	0.991525	0.008475	0.0076875
1964	0.016163	0.008475	0.991525	0.008475	0.0076875
1965	0.016163	0.008475	0.991525	0.008475	0.0076875
1966	0.016163	0.008475	0.991525	0.008475	0.0076875
1967	0.016163	0.008475	0.991525	0.008475	0.0076875
1968	0.016163	0.008475	0.991525	0.008475	0.0076875
1969	0.016163	0.008475	0.991525	0.008475	0.0076875
1970	0.016163	0.008475	0.991525	0.008475	0.0076875
1971	0.016163	0.008475	0.991525	0.008475	0.0076875
1972	0.016163	0.008475	0.991525	0.008475	0.0076875
1973	0.016163	0.008475	0.991525	0.008475	0.0076875
1974	0.016163	0.008475	0.991525	0.008475	0.0076875
1975	0.016163	0.008475	0.991525	0.008475	0.0076875
1976	0.016163	0.008475	0.991525	0.008475	0.0076875
1977	0.016163	0.008475	0.991525	0.008475	0.0076875
1978	0.016163	0.008475	0.991525	0.008475	0.0076875
1979	0.016163	0.008475	0.991525	0.008475	0.0076875
1980	0.016163	0.008475	0.991525	0.008475	0.0076875
1981	0.016163	0.008475	0.991525	0.008475	0.0076875
1982	0.016163	0.008475	0.991525	0.008475	0.0076875
1983	0.016163	0.008475	0.991525	0.008475	0.0076875
1984	0.016163	0.008475	0.991525	0.008475	0.0076875
1985	0.016163	0.008475	0.991525	0.008475	0.0076875
1986	0.016163	0.008475	0.991525	0.008475	0.0076875
1987	0.016163	0.008475	0.991525	0.008475	0.0076875
1988	0.016163	0.008475	0.991525	0.008475	0.0076875
1989	0.016163	0.008475	0.991525	0.008475	0.0076875
1990	0.016163	0.008475	0.991525	0.008475	0.0076875
1991	0.016163	0.008475	0.991525	0.008475	0.0076875
1992	0.016163	0.008475	0.991525	0.008475	0.0076875
1993	0.016163	0.008475	0.991525	0.008475	0.0076875
1994	0.016163	0.008475	0.991525	0.008475	0.0076875
1995	0.016163	0.008475	0.991525	0.008475	0.0076875
1996	0.016163	0.008475	0.991525	0.008475	0.0076875
1997	0.016163	0.008475	0.991525	0.008475	0.0076875
1998	0.016163	0.008475	0.991525	0.008475	0.0076875
1999	0.016163	0.008475	0.991525	0.008475	0.0076875
[truncated: 38,001 more rows]
