# Supplementary material for: Aspiration-driven co-evolution of cooperation with individual behavioral diversity
Source: PLoS One. 2023 Sep 15;18(9):e0291134. doi: 10.1371/journal.pone.0291134 (PMC10503719; doi:10.1371/journal.pone.0291134)
Supplement: S1 Data — (ZIP) [file pone.0291134.s001.zip › M1/v1-L=200/data/tolerate=1_b=1.75_frequency.txt]

0	0.503475	1	0	0.503475	0
1	0.323663	0.9078	0.0922	0.323275	0.0003875
2	0.205756	0.74625	0.25375	0.202725	0.00303125
3	0.129513	0.55435	0.44565	0.12355	0.0059625
4	0.082238	0.379725	0.620275	0.074125	0.0081125
5	0.053731	0.248325	0.751675	0.045575	0.00815625
6	0.038406	0.160075	0.839925	0.03005	0.00835625
7	0.029656	0.103825	0.896175	0.0214	0.00825625
8	0.024625	0.07045	0.92955	0.01655	0.008075
9	0.022419	0.04975	0.95025	0.01425	0.00816875
10	0.020756	0.0381	0.9619	0.01275	0.00800625
11	0.019863	0.03085	0.96915	0.01215	0.0077125
12	0.019331	0.02665	0.97335	0.0115	0.00783125
13	0.018375	0.0229	0.9771	0.010825	0.00755
14	0.018406	0.020675	0.979325	0.010625	0.00778125
15	0.017881	0.018325	0.981675	0.010175	0.00770625
16	0.017900	0.016525	0.983475	0.010075	0.007825
17	0.017913	0.015425	0.984575	0.00995	0.0079625
18	0.017644	0.0148	0.9852	0.00975	0.00789375
19	0.017563	0.014025	0.985975	0.009625	0.0079375
20	0.017519	0.013375	0.986625	0.009625	0.00789375
21	0.017419	0.013	0.987	0.009675	0.00774375
22	0.017494	0.012575	0.987425	0.009575	0.00791875
23	0.017244	0.012125	0.987875	0.0094	0.00784375
24	0.017325	0.0116	0.9884	0.009375	0.00795
25	0.017138	0.0115	0.9885	0.009175	0.0079625
26	0.017031	0.01105	0.98895	0.0091	0.00793125
27	0.017125	0.010725	0.989275	0.009125	0.008
28	0.017025	0.01055	0.98945	0.009075	0.00795
29	0.016938	0.01025	0.98975	0.008925	0.0080125
30	0.016875	0.01015	0.98985	0.009	0.007875
31	0.016775	0.0099	0.9901	0.008975	0.0078
32	0.016825	0.009775	0.990225	0.00895	0.007875
33	0.016800	0.009625	0.990375	0.00895	0.00785
34	0.016869	0.009475	0.990525	0.008925	0.00794375
35	0.016875	0.009325	0.990675	0.0089	0.007975
36	0.016844	0.0092	0.9908	0.0089	0.00794375
37	0.016850	0.00925	0.99075	0.0089	0.00795
38	0.016844	0.0092	0.9908	0.008875	0.00796875
39	0.016850	0.0091	0.9909	0.0089	0.00795
40	0.016875	0.0091	0.9909	0.0089	0.007975
41	0.016900	0.009175	0.990825	0.008925	0.007975
42	0.016944	0.0091	0.9909	0.0089	0.00804375
43	0.016856	0.009175	0.990825	0.008875	0.00798125
44	0.016837	0.00905	0.99095	0.00885	0.0079875
45	0.016869	0.0089	0.9911	0.00885	0.00801875
46	0.016862	0.008925	0.991075	0.00885	0.0080125
47	0.016862	0.00895	0.99105	0.00885	0.0080125
48	0.016888	0.008925	0.991075	0.008875	0.0080125
49	0.016844	0.00895	0.99105	0.008875	0.00796875
50	0.016869	0.008875	0.991125	0.00885	0.00801875
51	0.016931	0.009	0.991	0.00895	0.00798125
52	0.016881	0.009125	0.990875	0.0089	0.00798125
53	0.016925	0.009125	0.990875	0.008925	0.008
54	0.016969	0.0091	0.9909	0.008975	0.00799375
55	0.016919	0.009125	0.990875	0.008925	0.00799375
56	0.016938	0.009175	0.990825	0.008975	0.0079625
57	0.016931	0.009125	0.990875	0.00895	0.00798125
58	0.016931	0.009125	0.990875	0.00895	0.00798125
59	0.016938	0.00915	0.99085	0.00895	0.0079875
60	0.016913	0.0091	0.9909	0.008925	0.0079875
61	0.016894	0.009125	0.990875	0.008925	0.00796875
62	0.016913	0.009075	0.990925	0.0089	0.0080125
63	0.016869	0.00905	0.99095	0.00885	0.00801875
64	0.016875	0.008975	0.991025	0.00885	0.008025
65	0.016875	0.00895	0.99105	0.00885	0.008025
66	0.016900	0.008925	0.991075	0.00885	0.00805
67	0.016894	0.008925	0.991075	0.00885	0.00804375
68	0.016875	0.008975	0.991025	0.00885	0.008025
69	0.016856	0.0089	0.9911	0.00885	0.00800625
70	0.016856	0.0089	0.9911	0.00885	0.00800625
71	0.016850	0.00885	0.99115	0.00885	0.008
72	0.016850	0.00885	0.99115	0.00885	0.008
73	0.016850	0.00885	0.99115	0.00885	0.008
74	0.016850	0.00885	0.99115	0.00885	0.008
75	0.016850	0.00885	0.99115	0.00885	0.008
76	0.016850	0.00885	0.99115	0.00885	0.008
77	0.016850	0.00885	0.99115	0.00885	0.008
78	0.016850	0.00885	0.99115	0.00885	0.008
79	0.016850	0.00885	0.99115	0.00885	0.008
80	0.016850	0.00885	0.99115	0.00885	0.008
81	0.016850	0.00885	0.99115	0.00885	0.008
82	0.016850	0.00885	0.99115	0.00885	0.008
83	0.016850	0.00885	0.99115	0.00885	0.008
84	0.016850	0.00885	0.99115	0.00885	0.008
85	0.016850	0.00885	0.99115	0.00885	0.008
86	0.016850	0.00885	0.99115	0.00885	0.008
87	0.016850	0.00885	0.99115	0.00885	0.008
88	0.016850	0.00885	0.99115	0.00885	0.008
89	0.016850	0.00885	0.99115	0.00885	0.008
90	0.016850	0.00885	0.99115	0.00885	0.008
91	0.016850	0.00885	0.99115	0.00885	0.008
92	0.016850	0.00885	0.99115	0.00885	0.008
93	0.016850	0.00885	0.99115	0.00885	0.008
94	0.016850	0.00885	0.99115	0.00885	0.008
95	0.016850	0.00885	0.99115	0.00885	0.008
96	0.016850	0.00885	0.99115	0.00885	0.008
97	0.016850	0.00885	0.99115	0.00885	0.008
98	0.016850	0.00885	0.99115	0.00885	0.008
99	0.016850	0.00885	0.99115	0.00885	0.008
100	0.016850	0.00885	0.99115	0.00885	0.008
101	0.016850	0.00885	0.99115	0.00885	0.008
102	0.016850	0.00885	0.99115	0.00885	0.008
103	0.016850	0.00885	0.99115	0.00885	0.008
104	0.016850	0.00885	0.99115	0.00885	0.008
105	0.016850	0.00885	0.99115	0.00885	0.008
106	0.016850	0.00885	0.99115	0.00885	0.008
107	0.016850	0.00885	0.99115	0.00885	0.008
108	0.016850	0.00885	0.99115	0.00885	0.008
109	0.016850	0.00885	0.99115	0.00885	0.008
110	0.016850	0.00885	0.99115	0.00885	0.008
111	0.016850	0.00885	0.99115	0.00885	0.008
112	0.016850	0.00885	0.99115	0.00885	0.008
113	0.016850	0.00885	0.99115	0.00885	0.008
114	0.016850	0.00885	0.99115	0.00885	0.008
115	0.016850	0.00885	0.99115	0.00885	0.008
116	0.016850	0.00885	0.99115	0.00885	0.008
117	0.016850	0.00885	0.99115	0.00885	0.008
118	0.016850	0.00885	0.99115	0.00885	0.008
119	0.016850	0.00885	0.99115	0.00885	0.008
120	0.016850	0.00885	0.99115	0.00885	0.008
121	0.016850	0.00885	0.99115	0.00885	0.008
122	0.016850	0.00885	0.99115	0.00885	0.008
123	0.016850	0.00885	0.99115	0.00885	0.008
124	0.016850	0.00885	0.99115	0.00885	0.008
125	0.016850	0.00885	0.99115	0.00885	0.008
126	0.016850	0.00885	0.99115	0.00885	0.008
127	0.016850	0.00885	0.99115	0.00885	0.008
128	0.016850	0.00885	0.99115	0.00885	0.008
129	0.016850	0.00885	0.99115	0.00885	0.008
130	0.016850	0.00885	0.99115	0.00885	0.008
131	0.016850	0.00885	0.99115	0.00885	0.008
132	0.016850	0.00885	0.99115	0.00885	0.008
133	0.016850	0.00885	0.99115	0.00885	0.008
134	0.016850	0.00885	0.99115	0.00885	0.008
135	0.016850	0.00885	0.99115	0.00885	0.008
136	0.016850	0.00885	0.99115	0.00885	0.008
137	0.016850	0.00885	0.99115	0.00885	0.008
138	0.016850	0.00885	0.99115	0.00885	0.008
139	0.016850	0.00885	0.99115	0.00885	0.008
140	0.016850	0.00885	0.99115	0.00885	0.008
141	0.016850	0.00885	0.99115	0.00885	0.008
142	0.016850	0.00885	0.99115	0.00885	0.008
143	0.016850	0.00885	0.99115	0.00885	0.008
144	0.016850	0.00885	0.99115	0.00885	0.008
145	0.016850	0.00885	0.99115	0.00885	0.008
146	0.016850	0.00885	0.99115	0.00885	0.008
147	0.016850	0.00885	0.99115	0.00885	0.008
148	0.016850	0.00885	0.99115	0.00885	0.008
149	0.016850	0.00885	0.99115	0.00885	0.008
150	0.016850	0.00885	0.99115	0.00885	0.008
151	0.016850	0.00885	0.99115	0.00885	0.008
152	0.016850	0.00885	0.99115	0.00885	0.008
153	0.016850	0.00885	0.99115	0.00885	0.008
154	0.016850	0.00885	0.99115	0.00885	0.008
155	0.016850	0.00885	0.99115	0.00885	0.008
156	0.016850	0.00885	0.99115	0.00885	0.008
157	0.016850	0.00885	0.99115	0.00885	0.008
158	0.016850	0.00885	0.99115	0.00885	0.008
159	0.016850	0.00885	0.99115	0.00885	0.008
160	0.016850	0.00885	0.99115	0.00885	0.008
161	0.016850	0.00885	0.99115	0.00885	0.008
162	0.016850	0.00885	0.99115	0.00885	0.008
163	0.016850	0.00885	0.99115	0.00885	0.008
164	0.016850	0.00885	0.99115	0.00885	0.008
165	0.016850	0.00885	0.99115	0.00885	0.008
166	0.016850	0.00885	0.99115	0.00885	0.008
167	0.016850	0.00885	0.99115	0.00885	0.008
168	0.016850	0.00885	0.99115	0.00885	0.008
169	0.016850	0.00885	0.99115	0.00885	0.008
170	0.016850	0.00885	0.99115	0.00885	0.008
171	0.016850	0.00885	0.99115	0.00885	0.008
172	0.016850	0.00885	0.99115	0.00885	0.008
173	0.016850	0.00885	0.99115	0.00885	0.008
174	0.016850	0.00885	0.99115	0.00885	0.008
175	0.016850	0.00885	0.99115	0.00885	0.008
176	0.016850	0.00885	0.99115	0.00885	0.008
177	0.016850	0.00885	0.99115	0.00885	0.008
178	0.016850	0.00885	0.99115	0.00885	0.008
179	0.016850	0.00885	0.99115	0.00885	0.008
180	0.016850	0.00885	0.99115	0.00885	0.008
181	0.016850	0.00885	0.99115	0.00885	0.008
182	0.016850	0.00885	0.99115	0.00885	0.008
183	0.016850	0.00885	0.99115	0.00885	0.008
184	0.016850	0.00885	0.99115	0.00885	0.008
185	0.016850	0.00885	0.99115	0.00885	0.008
186	0.016850	0.00885	0.99115	0.00885	0.008
187	0.016850	0.00885	0.99115	0.00885	0.008
188	0.016850	0.00885	0.99115	0.00885	0.008
189	0.016850	0.00885	0.99115	0.00885	0.008
190	0.016850	0.00885	0.99115	0.00885	0.008
191	0.016850	0.00885	0.99115	0.00885	0.008
192	0.016850	0.00885	0.99115	0.00885	0.008
193	0.016850	0.00885	0.99115	0.00885	0.008
194	0.016850	0.00885	0.99115	0.00885	0.008
195	0.016850	0.00885	0.99115	0.00885	0.008
196	0.016850	0.00885	0.99115	0.00885	0.008
197	0.016850	0.00885	0.99115	0.00885	0.008
198	0.016850	0.00885	0.99115	0.00885	0.008
199	0.016850	0.00885	0.99115	0.00885	0.008
200	0.016850	0.00885	0.99115	0.00885	0.008
201	0.016850	0.00885	0.99115	0.00885	0.008
202	0.016850	0.00885	0.99115	0.00885	0.008
203	0.016850	0.00885	0.99115	0.00885	0.008
204	0.016850	0.00885	0.99115	0.00885	0.008
205	0.016850	0.00885	0.99115	0.00885	0.008
206	0.016850	0.00885	0.99115	0.00885	0.008
207	0.016850	0.00885	0.99115	0.00885	0.008
208	0.016850	0.00885	0.99115	0.00885	0.008
209	0.016850	0.00885	0.99115	0.00885	0.008
210	0.016850	0.00885	0.99115	0.00885	0.008
211	0.016850	0.00885	0.99115	0.00885	0.008
212	0.016850	0.00885	0.99115	0.00885	0.008
213	0.016850	0.00885	0.99115	0.00885	0.008
214	0.016850	0.00885	0.99115	0.00885	0.008
215	0.016850	0.00885	0.99115	0.00885	0.008
216	0.016850	0.00885	0.99115	0.00885	0.008
217	0.016850	0.00885	0.99115	0.00885	0.008
218	0.016850	0.00885	0.99115	0.00885	0.008
219	0.016850	0.00885	0.99115	0.00885	0.008
220	0.016850	0.00885	0.99115	0.00885	0.008
221	0.016850	0.00885	0.99115	0.00885	0.008
222	0.016850	0.00885	0.99115	0.00885	0.008
223	0.016850	0.00885	0.99115	0.00885	0.008
224	0.016850	0.00885	0.99115	0.00885	0.008
225	0.016850	0.00885	0.99115	0.00885	0.008
226	0.016850	0.00885	0.99115	0.00885	0.008
227	0.016850	0.00885	0.99115	0.00885	0.008
228	0.016850	0.00885	0.99115	0.00885	0.008
229	0.016850	0.00885	0.99115	0.00885	0.008
230	0.016850	0.00885	0.99115	0.00885	0.008
231	0.016850	0.00885	0.99115	0.00885	0.008
232	0.016850	0.00885	0.99115	0.00885	0.008
233	0.016850	0.00885	0.99115	0.00885	0.008
234	0.016850	0.00885	0.99115	0.00885	0.008
235	0.016850	0.00885	0.99115	0.00885	0.008
236	0.016850	0.00885	0.99115	0.00885	0.008
237	0.016850	0.00885	0.99115	0.00885	0.008
238	0.016850	0.00885	0.99115	0.00885	0.008
239	0.016850	0.00885	0.99115	0.00885	0.008
240	0.016850	0.00885	0.99115	0.00885	0.008
241	0.016850	0.00885	0.99115	0.00885	0.008
242	0.016850	0.00885	0.99115	0.00885	0.008
243	0.016850	0.00885	0.99115	0.00885	0.008
244	0.016850	0.00885	0.99115	0.00885	0.008
245	0.016850	0.00885	0.99115	0.00885	0.008
246	0.016850	0.00885	0.99115	0.00885	0.008
247	0.016850	0.00885	0.99115	0.00885	0.008
248	0.016850	0.00885	0.99115	0.00885	0.008
249	0.016850	0.00885	0.99115	0.00885	0.008
250	0.016850	0.00885	0.99115	0.00885	0.008
251	0.016850	0.00885	0.99115	0.00885	0.008
252	0.016850	0.00885	0.99115	0.00885	0.008
253	0.016850	0.00885	0.99115	0.00885	0.008
254	0.016850	0.00885	0.99115	0.00885	0.008
255	0.016850	0.00885	0.99115	0.00885	0.008
256	0.016850	0.00885	0.99115	0.00885	0.008
257	0.016850	0.00885	0.99115	0.00885	0.008
258	0.016850	0.00885	0.99115	0.00885	0.008
259	0.016850	0.00885	0.99115	0.00885	0.008
260	0.016850	0.00885	0.99115	0.00885	0.008
261	0.016850	0.00885	0.99115	0.00885	0.008
262	0.016850	0.00885	0.99115	0.00885	0.008
263	0.016850	0.00885	0.99115	0.00885	0.008
264	0.016850	0.00885	0.99115	0.00885	0.008
265	0.016850	0.00885	0.99115	0.00885	0.008
266	0.016850	0.00885	0.99115	0.00885	0.008
267	0.016850	0.00885	0.99115	0.00885	0.008
268	0.016850	0.00885	0.99115	0.00885	0.008
269	0.016850	0.00885	0.99115	0.00885	0.008
270	0.016850	0.00885	0.99115	0.00885	0.008
271	0.016850	0.00885	0.99115	0.00885	0.008
272	0.016850	0.00885	0.99115	0.00885	0.008
273	0.016850	0.00885	0.99115	0.00885	0.008
274	0.016850	0.00885	0.99115	0.00885	0.008
275	0.016850	0.00885	0.99115	0.00885	0.008
276	0.016850	0.00885	0.99115	0.00885	0.008
277	0.016850	0.00885	0.99115	0.00885	0.008
278	0.016850	0.00885	0.99115	0.00885	0.008
279	0.016850	0.00885	0.99115	0.00885	0.008
280	0.016850	0.00885	0.99115	0.00885	0.008
281	0.016850	0.00885	0.99115	0.00885	0.008
282	0.016850	0.00885	0.99115	0.00885	0.008
283	0.016850	0.00885	0.99115	0.00885	0.008
284	0.016850	0.00885	0.99115	0.00885	0.008
285	0.016850	0.00885	0.99115	0.00885	0.008
286	0.016850	0.00885	0.99115	0.00885	0.008
287	0.016850	0.00885	0.99115	0.00885	0.008
288	0.016850	0.00885	0.99115	0.00885	0.008
289	0.016850	0.00885	0.99115	0.00885	0.008
290	0.016850	0.00885	0.99115	0.00885	0.008
291	0.016850	0.00885	0.99115	0.00885	0.008
292	0.016850	0.00885	0.99115	0.00885	0.008
293	0.016850	0.00885	0.99115	0.00885	0.008
294	0.016850	0.00885	0.99115	0.00885	0.008
295	0.016850	0.00885	0.99115	0.00885	0.008
296	0.016850	0.00885	0.99115	0.00885	0.008
297	0.016850	0.00885	0.99115	0.00885	0.008
298	0.016850	0.00885	0.99115	0.00885	0.008
299	0.016850	0.00885	0.99115	0.00885	0.008
300	0.016850	0.00885	0.99115	0.00885	0.008
301	0.016850	0.00885	0.99115	0.00885	0.008
302	0.016850	0.00885	0.99115	0.00885	0.008
303	0.016850	0.00885	0.99115	0.00885	0.008
304	0.016850	0.00885	0.99115	0.00885	0.008
305	0.016850	0.00885	0.99115	0.00885	0.008
306	0.016850	0.00885	0.99115	0.00885	0.008
307	0.016850	0.00885	0.99115	0.00885	0.008
308	0.016850	0.00885	0.99115	0.00885	0.008
309	0.016850	0.00885	0.99115	0.00885	0.008
310	0.016850	0.00885	0.99115	0.00885	0.008
311	0.016850	0.00885	0.99115	0.00885	0.008
312	0.016850	0.00885	0.99115	0.00885	0.008
313	0.016850	0.00885	0.99115	0.00885	0.008
314	0.016850	0.00885	0.99115	0.00885	0.008
315	0.016850	0.00885	0.99115	0.00885	0.008
316	0.016850	0.00885	0.99115	0.00885	0.008
317	0.016850	0.00885	0.99115	0.00885	0.008
318	0.016850	0.00885	0.99115	0.00885	0.008
319	0.016850	0.00885	0.99115	0.00885	0.008
320	0.016850	0.00885	0.99115	0.00885	0.008
321	0.016850	0.00885	0.99115	0.00885	0.008
322	0.016850	0.00885	0.99115	0.00885	0.008
323	0.016850	0.00885	0.99115	0.00885	0.008
324	0.016850	0.00885	0.99115	0.00885	0.008
325	0.016850	0.00885	0.99115	0.00885	0.008
326	0.016850	0.00885	0.99115	0.00885	0.008
327	0.016850	0.00885	0.99115	0.00885	0.008
328	0.016850	0.00885	0.99115	0.00885	0.008
329	0.016850	0.00885	0.99115	0.00885	0.008
330	0.016850	0.00885	0.99115	0.00885	0.008
331	0.016850	0.00885	0.99115	0.00885	0.008
332	0.016850	0.00885	0.99115	0.00885	0.008
333	0.016850	0.00885	0.99115	0.00885	0.008
334	0.016850	0.00885	0.99115	0.00885	0.008
335	0.016850	0.00885	0.99115	0.00885	0.008
336	0.016850	0.00885	0.99115	0.00885	0.008
337	0.016850	0.00885	0.99115	0.00885	0.008
338	0.016850	0.00885	0.99115	0.00885	0.008
339	0.016850	0.00885	0.99115	0.00885	0.008
340	0.016850	0.00885	0.99115	0.00885	0.008
341	0.016850	0.00885	0.99115	0.00885	0.008
342	0.016850	0.00885	0.99115	0.00885	0.008
343	0.016850	0.00885	0.99115	0.00885	0.008
344	0.016850	0.00885	0.99115	0.00885	0.008
345	0.016850	0.00885	0.99115	0.00885	0.008
346	0.016850	0.00885	0.99115	0.00885	0.008
347	0.016850	0.00885	0.99115	0.00885	0.008
348	0.016850	0.00885	0.99115	0.00885	0.008
349	0.016850	0.00885	0.99115	0.00885	0.008
350	0.016850	0.00885	0.99115	0.00885	0.008
351	0.016850	0.00885	0.99115	0.00885	0.008
352	0.016850	0.00885	0.99115	0.00885	0.008
353	0.016850	0.00885	0.99115	0.00885	0.008
354	0.016850	0.00885	0.99115	0.00885	0.008
355	0.016850	0.00885	0.99115	0.00885	0.008
356	0.016850	0.00885	0.99115	0.00885	0.008
357	0.016850	0.00885	0.99115	0.00885	0.008
358	0.016850	0.00885	0.99115	0.00885	0.008
359	0.016850	0.00885	0.99115	0.00885	0.008
360	0.016850	0.00885	0.99115	0.00885	0.008
361	0.016850	0.00885	0.99115	0.00885	0.008
362	0.016850	0.00885	0.99115	0.00885	0.008
363	0.016850	0.00885	0.99115	0.00885	0.008
364	0.016850	0.00885	0.99115	0.00885	0.008
365	0.016850	0.00885	0.99115	0.00885	0.008
366	0.016850	0.00885	0.99115	0.00885	0.008
367	0.016850	0.00885	0.99115	0.00885	0.008
368	0.016850	0.00885	0.99115	0.00885	0.008
369	0.016850	0.00885	0.99115	0.00885	0.008
370	0.016850	0.00885	0.99115	0.00885	0.008
371	0.016850	0.00885	0.99115	0.00885	0.008
372	0.016850	0.00885	0.99115	0.00885	0.008
373	0.016850	0.00885	0.99115	0.00885	0.008
374	0.016850	0.00885	0.99115	0.00885	0.008
375	0.016850	0.00885	0.99115	0.00885	0.008
376	0.016850	0.00885	0.99115	0.00885	0.008
377	0.016850	0.00885	0.99115	0.00885	0.008
378	0.016850	0.00885	0.99115	0.00885	0.008
379	0.016850	0.00885	0.99115	0.00885	0.008
380	0.016850	0.00885	0.99115	0.00885	0.008
381	0.016850	0.00885	0.99115	0.00885	0.008
382	0.016850	0.00885	0.99115	0.00885	0.008
383	0.016850	0.00885	0.99115	0.00885	0.008
384	0.016850	0.00885	0.99115	0.00885	0.008
385	0.016850	0.00885	0.99115	0.00885	0.008
386	0.016850	0.00885	0.99115	0.00885	0.008
387	0.016850	0.00885	0.99115	0.00885	0.008
388	0.016850	0.00885	0.99115	0.00885	0.008
389	0.016850	0.00885	0.99115	0.00885	0.008
390	0.016850	0.00885	0.99115	0.00885	0.008
391	0.016850	0.00885	0.99115	0.00885	0.008
392	0.016850	0.00885	0.99115	0.00885	0.008
393	0.016850	0.00885	0.99115	0.00885	0.008
394	0.016850	0.00885	0.99115	0.00885	0.008
395	0.016850	0.00885	0.99115	0.00885	0.008
396	0.016850	0.00885	0.99115	0.00885	0.008
397	0.016850	0.00885	0.99115	0.00885	0.008
398	0.016850	0.00885	0.99115	0.00885	0.008
399	0.016850	0.00885	0.99115	0.00885	0.008
400	0.016850	0.00885	0.99115	0.00885	0.008
401	0.016850	0.00885	0.99115	0.00885	0.008
402	0.016850	0.00885	0.99115	0.00885	0.008
403	0.016850	0.00885	0.99115	0.00885	0.008
404	0.016850	0.00885	0.99115	0.00885	0.008
405	0.016850	0.00885	0.99115	0.00885	0.008
406	0.016850	0.00885	0.99115	0.00885	0.008
407	0.016850	0.00885	0.99115	0.00885	0.008
408	0.016850	0.00885	0.99115	0.00885	0.008
409	0.016850	0.00885	0.99115	0.00885	0.008
410	0.016850	0.00885	0.99115	0.00885	0.008
411	0.016850	0.00885	0.99115	0.00885	0.008
412	0.016850	0.00885	0.99115	0.00885	0.008
413	0.016850	0.00885	0.99115	0.00885	0.008
414	0.016850	0.00885	0.99115	0.00885	0.008
415	0.016850	0.00885	0.99115	0.00885	0.008
416	0.016850	0.00885	0.99115	0.00885	0.008
417	0.016850	0.00885	0.99115	0.00885	0.008
418	0.016850	0.00885	0.99115	0.00885	0.008
419	0.016850	0.00885	0.99115	0.00885	0.008
420	0.016850	0.00885	0.99115	0.00885	0.008
421	0.016850	0.00885	0.99115	0.00885	0.008
422	0.016850	0.00885	0.99115	0.00885	0.008
423	0.016850	0.00885	0.99115	0.00885	0.008
424	0.016850	0.00885	0.99115	0.00885	0.008
425	0.016850	0.00885	0.99115	0.00885	0.008
426	0.016850	0.00885	0.99115	0.00885	0.008
427	0.016850	0.00885	0.99115	0.00885	0.008
428	0.016850	0.00885	0.99115	0.00885	0.008
429	0.016850	0.00885	0.99115	0.00885	0.008
430	0.016850	0.00885	0.99115	0.00885	0.008
431	0.016850	0.00885	0.99115	0.00885	0.008
432	0.016850	0.00885	0.99115	0.00885	0.008
433	0.016850	0.00885	0.99115	0.00885	0.008
434	0.016850	0.00885	0.99115	0.00885	0.008
435	0.016850	0.00885	0.99115	0.00885	0.008
436	0.016850	0.00885	0.99115	0.00885	0.008
437	0.016850	0.00885	0.99115	0.00885	0.008
438	0.016850	0.00885	0.99115	0.00885	0.008
439	0.016850	0.00885	0.99115	0.00885	0.008
440	0.016850	0.00885	0.99115	0.00885	0.008
441	0.016850	0.00885	0.99115	0.00885	0.008
442	0.016850	0.00885	0.99115	0.00885	0.008
443	0.016850	0.00885	0.99115	0.00885	0.008
444	0.016850	0.00885	0.99115	0.00885	0.008
445	0.016850	0.00885	0.99115	0.00885	0.008
446	0.016850	0.00885	0.99115	0.00885	0.008
447	0.016850	0.00885	0.99115	0.00885	0.008
448	0.016850	0.00885	0.99115	0.00885	0.008
449	0.016850	0.00885	0.99115	0.00885	0.008
450	0.016850	0.00885	0.99115	0.00885	0.008
451	0.016850	0.00885	0.99115	0.00885	0.008
452	0.016850	0.00885	0.99115	0.00885	0.008
453	0.016850	0.00885	0.99115	0.00885	0.008
454	0.016850	0.00885	0.99115	0.00885	0.008
455	0.016850	0.00885	0.99115	0.00885	0.008
456	0.016850	0.00885	0.99115	0.00885	0.008
457	0.016850	0.00885	0.99115	0.00885	0.008
458	0.016850	0.00885	0.99115	0.00885	0.008
459	0.016850	0.00885	0.99115	0.00885	0.008
460	0.016850	0.00885	0.99115	0.00885	0.008
461	0.016850	0.00885	0.99115	0.00885	0.008
462	0.016850	0.00885	0.99115	0.00885	0.008
463	0.016850	0.00885	0.99115	0.00885	0.008
464	0.016850	0.00885	0.99115	0.00885	0.008
465	0.016850	0.00885	0.99115	0.00885	0.008
466	0.016850	0.00885	0.99115	0.00885	0.008
467	0.016850	0.00885	0.99115	0.00885	0.008
468	0.016850	0.00885	0.99115	0.00885	0.008
469	0.016850	0.00885	0.99115	0.00885	0.008
470	0.016850	0.00885	0.99115	0.00885	0.008
471	0.016850	0.00885	0.99115	0.00885	0.008
472	0.016850	0.00885	0.99115	0.00885	0.008
473	0.016850	0.00885	0.99115	0.00885	0.008
474	0.016850	0.00885	0.99115	0.00885	0.008
475	0.016850	0.00885	0.99115	0.00885	0.008
476	0.016850	0.00885	0.99115	0.00885	0.008
477	0.016850	0.00885	0.99115	0.00885	0.008
478	0.016850	0.00885	0.99115	0.00885	0.008
479	0.016850	0.00885	0.99115	0.00885	0.008
480	0.016850	0.00885	0.99115	0.00885	0.008
481	0.016850	0.00885	0.99115	0.00885	0.008
482	0.016850	0.00885	0.99115	0.00885	0.008
483	0.016850	0.00885	0.99115	0.00885	0.008
484	0.016850	0.00885	0.99115	0.00885	0.008
485	0.016850	0.00885	0.99115	0.00885	0.008
486	0.016850	0.00885	0.99115	0.00885	0.008
487	0.016850	0.00885	0.99115	0.00885	0.008
488	0.016850	0.00885	0.99115	0.00885	0.008
489	0.016850	0.00885	0.99115	0.00885	0.008
490	0.016850	0.00885	0.99115	0.00885	0.008
491	0.016850	0.00885	0.99115	0.00885	0.008
492	0.016850	0.00885	0.99115	0.00885	0.008
493	0.016850	0.00885	0.99115	0.00885	0.008
494	0.016850	0.00885	0.99115	0.00885	0.008
495	0.016850	0.00885	0.99115	0.00885	0.008
496	0.016850	0.00885	0.99115	0.00885	0.008
497	0.016850	0.00885	0.99115	0.00885	0.008
498	0.016850	0.00885	0.99115	0.00885	0.008
499	0.016850	0.00885	0.99115	0.00885	0.008
500	0.016850	0.00885	0.99115	0.00885	0.008
501	0.016850	0.00885	0.99115	0.00885	0.008
502	0.016850	0.00885	0.99115	0.00885	0.008
503	0.016850	0.00885	0.99115	0.00885	0.008
504	0.016850	0.00885	0.99115	0.00885	0.008
505	0.016850	0.00885	0.99115	0.00885	0.008
506	0.016850	0.00885	0.99115	0.00885	0.008
507	0.016850	0.00885	0.99115	0.00885	0.008
508	0.016850	0.00885	0.99115	0.00885	0.008
509	0.016850	0.00885	0.99115	0.00885	0.008
510	0.016850	0.00885	0.99115	0.00885	0.008
511	0.016850	0.00885	0.99115	0.00885	0.008
512	0.016850	0.00885	0.99115	0.00885	0.008
513	0.016850	0.00885	0.99115	0.00885	0.008
514	0.016850	0.00885	0.99115	0.00885	0.008
515	0.016850	0.00885	0.99115	0.00885	0.008
516	0.016850	0.00885	0.99115	0.00885	0.008
517	0.016850	0.00885	0.99115	0.00885	0.008
518	0.016850	0.00885	0.99115	0.00885	0.008
519	0.016850	0.00885	0.99115	0.00885	0.008
520	0.016850	0.00885	0.99115	0.00885	0.008
521	0.016850	0.00885	0.99115	0.00885	0.008
522	0.016850	0.00885	0.99115	0.00885	0.008
523	0.016850	0.00885	0.99115	0.00885	0.008
524	0.016850	0.00885	0.99115	0.00885	0.008
525	0.016850	0.00885	0.99115	0.00885	0.008
526	0.016850	0.00885	0.99115	0.00885	0.008
527	0.016850	0.00885	0.99115	0.00885	0.008
528	0.016850	0.00885	0.99115	0.00885	0.008
529	0.016850	0.00885	0.99115	0.00885	0.008
530	0.016850	0.00885	0.99115	0.00885	0.008
531	0.016850	0.00885	0.99115	0.00885	0.008
532	0.016850	0.00885	0.99115	0.00885	0.008
533	0.016850	0.00885	0.99115	0.00885	0.008
534	0.016850	0.00885	0.99115	0.00885	0.008
535	0.016850	0.00885	0.99115	0.00885	0.008
536	0.016850	0.00885	0.99115	0.00885	0.008
537	0.016850	0.00885	0.99115	0.00885	0.008
538	0.016850	0.00885	0.99115	0.00885	0.008
539	0.016850	0.00885	0.99115	0.00885	0.008
540	0.016850	0.00885	0.99115	0.00885	0.008
541	0.016850	0.00885	0.99115	0.00885	0.008
542	0.016850	0.00885	0.99115	0.00885	0.008
543	0.016850	0.00885	0.99115	0.00885	0.008
544	0.016850	0.00885	0.99115	0.00885	0.008
545	0.016850	0.00885	0.99115	0.00885	0.008
546	0.016850	0.00885	0.99115	0.00885	0.008
547	0.016850	0.00885	0.99115	0.00885	0.008
548	0.016850	0.00885	0.99115	0.00885	0.008
549	0.016850	0.00885	0.99115	0.00885	0.008
550	0.016850	0.00885	0.99115	0.00885	0.008
551	0.016850	0.00885	0.99115	0.00885	0.008
552	0.016850	0.00885	0.99115	0.00885	0.008
553	0.016850	0.00885	0.99115	0.00885	0.008
554	0.016850	0.00885	0.99115	0.00885	0.008
555	0.016850	0.00885	0.99115	0.00885	0.008
556	0.016850	0.00885	0.99115	0.00885	0.008
557	0.016850	0.00885	0.99115	0.00885	0.008
558	0.016850	0.00885	0.99115	0.00885	0.008
559	0.016850	0.00885	0.99115	0.00885	0.008
560	0.016850	0.00885	0.99115	0.00885	0.008
561	0.016850	0.00885	0.99115	0.00885	0.008
562	0.016850	0.00885	0.99115	0.00885	0.008
563	0.016850	0.00885	0.99115	0.00885	0.008
564	0.016850	0.00885	0.99115	0.00885	0.008
565	0.016850	0.00885	0.99115	0.00885	0.008
566	0.016850	0.00885	0.99115	0.00885	0.008
567	0.016850	0.00885	0.99115	0.00885	0.008
568	0.016850	0.00885	0.99115	0.00885	0.008
569	0.016850	0.00885	0.99115	0.00885	0.008
570	0.016850	0.00885	0.99115	0.00885	0.008
571	0.016850	0.00885	0.99115	0.00885	0.008
572	0.016850	0.00885	0.99115	0.00885	0.008
573	0.016850	0.00885	0.99115	0.00885	0.008
574	0.016850	0.00885	0.99115	0.00885	0.008
575	0.016850	0.00885	0.99115	0.00885	0.008
576	0.016850	0.00885	0.99115	0.00885	0.008
577	0.016850	0.00885	0.99115	0.00885	0.008
578	0.016850	0.00885	0.99115	0.00885	0.008
579	0.016850	0.00885	0.99115	0.00885	0.008
580	0.016850	0.00885	0.99115	0.00885	0.008
581	0.016850	0.00885	0.99115	0.00885	0.008
582	0.016850	0.00885	0.99115	0.00885	0.008
583	0.016850	0.00885	0.99115	0.00885	0.008
584	0.016850	0.00885	0.99115	0.00885	0.008
585	0.016850	0.00885	0.99115	0.00885	0.008
586	0.016850	0.00885	0.99115	0.00885	0.008
587	0.016850	0.00885	0.99115	0.00885	0.008
588	0.016850	0.00885	0.99115	0.00885	0.008
589	0.016850	0.00885	0.99115	0.00885	0.008
590	0.016850	0.00885	0.99115	0.00885	0.008
591	0.016850	0.00885	0.99115	0.00885	0.008
592	0.016850	0.00885	0.99115	0.00885	0.008
593	0.016850	0.00885	0.99115	0.00885	0.008
594	0.016850	0.00885	0.99115	0.00885	0.008
595	0.016850	0.00885	0.99115	0.00885	0.008
596	0.016850	0.00885	0.99115	0.00885	0.008
597	0.016850	0.00885	0.99115	0.00885	0.008
598	0.016850	0.00885	0.99115	0.00885	0.008
599	0.016850	0.00885	0.99115	0.00885	0.008
600	0.016850	0.00885	0.99115	0.00885	0.008
601	0.016850	0.00885	0.99115	0.00885	0.008
602	0.016850	0.00885	0.99115	0.00885	0.008
603	0.016850	0.00885	0.99115	0.00885	0.008
604	0.016850	0.00885	0.99115	0.00885	0.008
605	0.016850	0.00885	0.99115	0.00885	0.008
606	0.016850	0.00885	0.99115	0.00885	0.008
607	0.016850	0.00885	0.99115	0.00885	0.008
608	0.016850	0.00885	0.99115	0.00885	0.008
609	0.016850	0.00885	0.99115	0.00885	0.008
610	0.016850	0.00885	0.99115	0.00885	0.008
611	0.016850	0.00885	0.99115	0.00885	0.008
612	0.016850	0.00885	0.99115	0.00885	0.008
613	0.016850	0.00885	0.99115	0.00885	0.008
614	0.016850	0.00885	0.99115	0.00885	0.008
615	0.016850	0.00885	0.99115	0.00885	0.008
616	0.016850	0.00885	0.99115	0.00885	0.008
617	0.016850	0.00885	0.99115	0.00885	0.008
618	0.016850	0.00885	0.99115	0.00885	0.008
619	0.016850	0.00885	0.99115	0.00885	0.008
620	0.016850	0.00885	0.99115	0.00885	0.008
621	0.016850	0.00885	0.99115	0.00885	0.008
622	0.016850	0.00885	0.99115	0.00885	0.008
623	0.016850	0.00885	0.99115	0.00885	0.008
624	0.016850	0.00885	0.99115	0.00885	0.008
625	0.016850	0.00885	0.99115	0.00885	0.008
626	0.016850	0.00885	0.99115	0.00885	0.008
627	0.016850	0.00885	0.99115	0.00885	0.008
628	0.016850	0.00885	0.99115	0.00885	0.008
629	0.016850	0.00885	0.99115	0.00885	0.008
630	0.016850	0.00885	0.99115	0.00885	0.008
631	0.016850	0.00885	0.99115	0.00885	0.008
632	0.016850	0.00885	0.99115	0.00885	0.008
633	0.016850	0.00885	0.99115	0.00885	0.008
634	0.016850	0.00885	0.99115	0.00885	0.008
635	0.016850	0.00885	0.99115	0.00885	0.008
636	0.016850	0.00885	0.99115	0.00885	0.008
637	0.016850	0.00885	0.99115	0.00885	0.008
638	0.016850	0.00885	0.99115	0.00885	0.008
639	0.016850	0.00885	0.99115	0.00885	0.008
640	0.016850	0.00885	0.99115	0.00885	0.008
641	0.016850	0.00885	0.99115	0.00885	0.008
642	0.016850	0.00885	0.99115	0.00885	0.008
643	0.016850	0.00885	0.99115	0.00885	0.008
644	0.016850	0.00885	0.99115	0.00885	0.008
645	0.016850	0.00885	0.99115	0.00885	0.008
646	0.016850	0.00885	0.99115	0.00885	0.008
647	0.016850	0.00885	0.99115	0.00885	0.008
648	0.016850	0.00885	0.99115	0.00885	0.008
649	0.016850	0.00885	0.99115	0.00885	0.008
650	0.016850	0.00885	0.99115	0.00885	0.008
651	0.016850	0.00885	0.99115	0.00885	0.008
652	0.016850	0.00885	0.99115	0.00885	0.008
653	0.016850	0.00885	0.99115	0.00885	0.008
654	0.016850	0.00885	0.99115	0.00885	0.008
655	0.016850	0.00885	0.99115	0.00885	0.008
656	0.016850	0.00885	0.99115	0.00885	0.008
657	0.016850	0.00885	0.99115	0.00885	0.008
658	0.016850	0.00885	0.99115	0.00885	0.008
659	0.016850	0.00885	0.99115	0.00885	0.008
660	0.016850	0.00885	0.99115	0.00885	0.008
661	0.016850	0.00885	0.99115	0.00885	0.008
662	0.016850	0.00885	0.99115	0.00885	0.008
663	0.016850	0.00885	0.99115	0.00885	0.008
664	0.016850	0.00885	0.99115	0.00885	0.008
665	0.016850	0.00885	0.99115	0.00885	0.008
666	0.016850	0.00885	0.99115	0.00885	0.008
667	0.016850	0.00885	0.99115	0.00885	0.008
668	0.016850	0.00885	0.99115	0.00885	0.008
669	0.016850	0.00885	0.99115	0.00885	0.008
670	0.016850	0.00885	0.99115	0.00885	0.008
671	0.016850	0.00885	0.99115	0.00885	0.008
672	0.016850	0.00885	0.99115	0.00885	0.008
673	0.016850	0.00885	0.99115	0.00885	0.008
674	0.016850	0.00885	0.99115	0.00885	0.008
675	0.016850	0.00885	0.99115	0.00885	0.008
676	0.016850	0.00885	0.99115	0.00885	0.008
677	0.016850	0.00885	0.99115	0.00885	0.008
678	0.016850	0.00885	0.99115	0.00885	0.008
679	0.016850	0.00885	0.99115	0.00885	0.008
680	0.016850	0.00885	0.99115	0.00885	0.008
681	0.016850	0.00885	0.99115	0.00885	0.008
682	0.016850	0.00885	0.99115	0.00885	0.008
683	0.016850	0.00885	0.99115	0.00885	0.008
684	0.016850	0.00885	0.99115	0.00885	0.008
685	0.016850	0.00885	0.99115	0.00885	0.008
686	0.016850	0.00885	0.99115	0.00885	0.008
687	0.016850	0.00885	0.99115	0.00885	0.008
688	0.016850	0.00885	0.99115	0.00885	0.008
689	0.016850	0.00885	0.99115	0.00885	0.008
690	0.016850	0.00885	0.99115	0.00885	0.008
691	0.016850	0.00885	0.99115	0.00885	0.008
692	0.016850	0.00885	0.99115	0.00885	0.008
693	0.016850	0.00885	0.99115	0.00885	0.008
694	0.016850	0.00885	0.99115	0.00885	0.008
695	0.016850	0.00885	0.99115	0.00885	0.008
696	0.016850	0.00885	0.99115	0.00885	0.008
697	0.016850	0.00885	0.99115	0.00885	0.008
698	0.016850	0.00885	0.99115	0.00885	0.008
699	0.016850	0.00885	0.99115	0.00885	0.008
700	0.016850	0.00885	0.99115	0.00885	0.008
701	0.016850	0.00885	0.99115	0.00885	0.008
702	0.016850	0.00885	0.99115	0.00885	0.008
703	0.016850	0.00885	0.99115	0.00885	0.008
704	0.016850	0.00885	0.99115	0.00885	0.008
705	0.016850	0.00885	0.99115	0.00885	0.008
706	0.016850	0.00885	0.99115	0.00885	0.008
707	0.016850	0.00885	0.99115	0.00885	0.008
708	0.016850	0.00885	0.99115	0.00885	0.008
709	0.016850	0.00885	0.99115	0.00885	0.008
710	0.016850	0.00885	0.99115	0.00885	0.008
711	0.016850	0.00885	0.99115	0.00885	0.008
712	0.016850	0.00885	0.99115	0.00885	0.008
713	0.016850	0.00885	0.99115	0.00885	0.008
714	0.016850	0.00885	0.99115	0.00885	0.008
715	0.016850	0.00885	0.99115	0.00885	0.008
716	0.016850	0.00885	0.99115	0.00885	0.008
717	0.016850	0.00885	0.99115	0.00885	0.008
718	0.016850	0.00885	0.99115	0.00885	0.008
719	0.016850	0.00885	0.99115	0.00885	0.008
720	0.016850	0.00885	0.99115	0.00885	0.008
721	0.016850	0.00885	0.99115	0.00885	0.008
722	0.016850	0.00885	0.99115	0.00885	0.008
723	0.016850	0.00885	0.99115	0.00885	0.008
724	0.016850	0.00885	0.99115	0.00885	0.008
725	0.016850	0.00885	0.99115	0.00885	0.008
726	0.016850	0.00885	0.99115	0.00885	0.008
727	0.016850	0.00885	0.99115	0.00885	0.008
728	0.016850	0.00885	0.99115	0.00885	0.008
729	0.016850	0.00885	0.99115	0.00885	0.008
730	0.016850	0.00885	0.99115	0.00885	0.008
731	0.016850	0.00885	0.99115	0.00885	0.008
732	0.016850	0.00885	0.99115	0.00885	0.008
733	0.016850	0.00885	0.99115	0.00885	0.008
734	0.016850	0.00885	0.99115	0.00885	0.008
735	0.016850	0.00885	0.99115	0.00885	0.008
736	0.016850	0.00885	0.99115	0.00885	0.008
737	0.016850	0.00885	0.99115	0.00885	0.008
738	0.016850	0.00885	0.99115	0.00885	0.008
739	0.016850	0.00885	0.99115	0.00885	0.008
740	0.016850	0.00885	0.99115	0.00885	0.008
741	0.016850	0.00885	0.99115	0.00885	0.008
742	0.016850	0.00885	0.99115	0.00885	0.008
743	0.016850	0.00885	0.99115	0.00885	0.008
744	0.016850	0.00885	0.99115	0.00885	0.008
745	0.016850	0.00885	0.99115	0.00885	0.008
746	0.016850	0.00885	0.99115	0.00885	0.008
747	0.016850	0.00885	0.99115	0.00885	0.008
748	0.016850	0.00885	0.99115	0.00885	0.008
749	0.016850	0.00885	0.99115	0.00885	0.008
750	0.016850	0.00885	0.99115	0.00885	0.008
751	0.016850	0.00885	0.99115	0.00885	0.008
752	0.016850	0.00885	0.99115	0.00885	0.008
753	0.016850	0.00885	0.99115	0.00885	0.008
754	0.016850	0.00885	0.99115	0.00885	0.008
755	0.016850	0.00885	0.99115	0.00885	0.008
756	0.016850	0.00885	0.99115	0.00885	0.008
757	0.016850	0.00885	0.99115	0.00885	0.008
758	0.016850	0.00885	0.99115	0.00885	0.008
759	0.016850	0.00885	0.99115	0.00885	0.008
760	0.016850	0.00885	0.99115	0.00885	0.008
761	0.016850	0.00885	0.99115	0.00885	0.008
762	0.016850	0.00885	0.99115	0.00885	0.008
763	0.016850	0.00885	0.99115	0.00885	0.008
764	0.016850	0.00885	0.99115	0.00885	0.008
765	0.016850	0.00885	0.99115	0.00885	0.008
766	0.016850	0.00885	0.99115	0.00885	0.008
767	0.016850	0.00885	0.99115	0.00885	0.008
768	0.016850	0.00885	0.99115	0.00885	0.008
769	0.016850	0.00885	0.99115	0.00885	0.008
770	0.016850	0.00885	0.99115	0.00885	0.008
771	0.016850	0.00885	0.99115	0.00885	0.008
772	0.016850	0.00885	0.99115	0.00885	0.008
773	0.016850	0.00885	0.99115	0.00885	0.008
774	0.016850	0.00885	0.99115	0.00885	0.008
775	0.016850	0.00885	0.99115	0.00885	0.008
776	0.016850	0.00885	0.99115	0.00885	0.008
777	0.016850	0.00885	0.99115	0.00885	0.008
778	0.016850	0.00885	0.99115	0.00885	0.008
779	0.016850	0.00885	0.99115	0.00885	0.008
780	0.016850	0.00885	0.99115	0.00885	0.008
781	0.016850	0.00885	0.99115	0.00885	0.008
782	0.016850	0.00885	0.99115	0.00885	0.008
783	0.016850	0.00885	0.99115	0.00885	0.008
784	0.016850	0.00885	0.99115	0.00885	0.008
785	0.016850	0.00885	0.99115	0.00885	0.008
786	0.016850	0.00885	0.99115	0.00885	0.008
787	0.016850	0.00885	0.99115	0.00885	0.008
788	0.016850	0.00885	0.99115	0.00885	0.008
789	0.016850	0.00885	0.99115	0.00885	0.008
790	0.016850	0.00885	0.99115	0.00885	0.008
791	0.016850	0.00885	0.99115	0.00885	0.008
792	0.016850	0.00885	0.99115	0.00885	0.008
793	0.016850	0.00885	0.99115	0.00885	0.008
794	0.016850	0.00885	0.99115	0.00885	0.008
795	0.016850	0.00885	0.99115	0.00885	0.008
796	0.016850	0.00885	0.99115	0.00885	0.008
797	0.016850	0.00885	0.99115	0.00885	0.008
798	0.016850	0.00885	0.99115	0.00885	0.008
799	0.016850	0.00885	0.99115	0.00885	0.008
800	0.016850	0.00885	0.99115	0.00885	0.008
801	0.016850	0.00885	0.99115	0.00885	0.008
802	0.016850	0.00885	0.99115	0.00885	0.008
803	0.016850	0.00885	0.99115	0.00885	0.008
804	0.016850	0.00885	0.99115	0.00885	0.008
805	0.016850	0.00885	0.99115	0.00885	0.008
806	0.016850	0.00885	0.99115	0.00885	0.008
807	0.016850	0.00885	0.99115	0.00885	0.008
808	0.016850	0.00885	0.99115	0.00885	0.008
809	0.016850	0.00885	0.99115	0.00885	0.008
810	0.016850	0.00885	0.99115	0.00885	0.008
811	0.016850	0.00885	0.99115	0.00885	0.008
812	0.016850	0.00885	0.99115	0.00885	0.008
813	0.016850	0.00885	0.99115	0.00885	0.008
814	0.016850	0.00885	0.99115	0.00885	0.008
815	0.016850	0.00885	0.99115	0.00885	0.008
816	0.016850	0.00885	0.99115	0.00885	0.008
817	0.016850	0.00885	0.99115	0.00885	0.008
818	0.016850	0.00885	0.99115	0.00885	0.008
819	0.016850	0.00885	0.99115	0.00885	0.008
820	0.016850	0.00885	0.99115	0.00885	0.008
821	0.016850	0.00885	0.99115	0.00885	0.008
822	0.016850	0.00885	0.99115	0.00885	0.008
823	0.016850	0.00885	0.99115	0.00885	0.008
824	0.016850	0.00885	0.99115	0.00885	0.008
825	0.016850	0.00885	0.99115	0.00885	0.008
826	0.016850	0.00885	0.99115	0.00885	0.008
827	0.016850	0.00885	0.99115	0.00885	0.008
828	0.016850	0.00885	0.99115	0.00885	0.008
829	0.016850	0.00885	0.99115	0.00885	0.008
830	0.016850	0.00885	0.99115	0.00885	0.008
831	0.016850	0.00885	0.99115	0.00885	0.008
832	0.016850	0.00885	0.99115	0.00885	0.008
833	0.016850	0.00885	0.99115	0.00885	0.008
834	0.016850	0.00885	0.99115	0.00885	0.008
835	0.016850	0.00885	0.99115	0.00885	0.008
836	0.016850	0.00885	0.99115	0.00885	0.008
837	0.016850	0.00885	0.99115	0.00885	0.008
838	0.016850	0.00885	0.99115	0.00885	0.008
839	0.016850	0.00885	0.99115	0.00885	0.008
840	0.016850	0.00885	0.99115	0.00885	0.008
841	0.016850	0.00885	0.99115	0.00885	0.008
842	0.016850	0.00885	0.99115	0.00885	0.008
843	0.016850	0.00885	0.99115	0.00885	0.008
844	0.016850	0.00885	0.99115	0.00885	0.008
845	0.016850	0.00885	0.99115	0.00885	0.008
846	0.016850	0.00885	0.99115	0.00885	0.008
847	0.016850	0.00885	0.99115	0.00885	0.008
848	0.016850	0.00885	0.99115	0.00885	0.008
849	0.016850	0.00885	0.99115	0.00885	0.008
850	0.016850	0.00885	0.99115	0.00885	0.008
851	0.016850	0.00885	0.99115	0.00885	0.008
852	0.016850	0.00885	0.99115	0.00885	0.008
853	0.016850	0.00885	0.99115	0.00885	0.008
854	0.016850	0.00885	0.99115	0.00885	0.008
855	0.016850	0.00885	0.99115	0.00885	0.008
856	0.016850	0.00885	0.99115	0.00885	0.008
857	0.016850	0.00885	0.99115	0.00885	0.008
858	0.016850	0.00885	0.99115	0.00885	0.008
859	0.016850	0.00885	0.99115	0.00885	0.008
860	0.016850	0.00885	0.99115	0.00885	0.008
861	0.016850	0.00885	0.99115	0.00885	0.008
862	0.016850	0.00885	0.99115	0.00885	0.008
863	0.016850	0.00885	0.99115	0.00885	0.008
864	0.016850	0.00885	0.99115	0.00885	0.008
865	0.016850	0.00885	0.99115	0.00885	0.008
866	0.016850	0.00885	0.99115	0.00885	0.008
867	0.016850	0.00885	0.99115	0.00885	0.008
868	0.016850	0.00885	0.99115	0.00885	0.008
869	0.016850	0.00885	0.99115	0.00885	0.008
870	0.016850	0.00885	0.99115	0.00885	0.008
871	0.016850	0.00885	0.99115	0.00885	0.008
872	0.016850	0.00885	0.99115	0.00885	0.008
873	0.016850	0.00885	0.99115	0.00885	0.008
874	0.016850	0.00885	0.99115	0.00885	0.008
875	0.016850	0.00885	0.99115	0.00885	0.008
876	0.016850	0.00885	0.99115	0.00885	0.008
877	0.016850	0.00885	0.99115	0.00885	0.008
878	0.016850	0.00885	0.99115	0.00885	0.008
879	0.016850	0.00885	0.99115	0.00885	0.008
880	0.016850	0.00885	0.99115	0.00885	0.008
881	0.016850	0.00885	0.99115	0.00885	0.008
882	0.016850	0.00885	0.99115	0.00885	0.008
883	0.016850	0.00885	0.99115	0.00885	0.008
884	0.016850	0.00885	0.99115	0.00885	0.008
885	0.016850	0.00885	0.99115	0.00885	0.008
886	0.016850	0.00885	0.99115	0.00885	0.008
887	0.016850	0.00885	0.99115	0.00885	0.008
888	0.016850	0.00885	0.99115	0.00885	0.008
889	0.016850	0.00885	0.99115	0.00885	0.008
890	0.016850	0.00885	0.99115	0.00885	0.008
891	0.016850	0.00885	0.99115	0.00885	0.008
892	0.016850	0.00885	0.99115	0.00885	0.008
893	0.016850	0.00885	0.99115	0.00885	0.008
894	0.016850	0.00885	0.99115	0.00885	0.008
895	0.016850	0.00885	0.99115	0.00885	0.008
896	0.016850	0.00885	0.99115	0.00885	0.008
897	0.016850	0.00885	0.99115	0.00885	0.008
898	0.016850	0.00885	0.99115	0.00885	0.008
899	0.016850	0.00885	0.99115	0.00885	0.008
900	0.016850	0.00885	0.99115	0.00885	0.008
901	0.016850	0.00885	0.99115	0.00885	0.008
902	0.016850	0.00885	0.99115	0.00885	0.008
903	0.016850	0.00885	0.99115	0.00885	0.008
904	0.016850	0.00885	0.99115	0.00885	0.008
905	0.016850	0.00885	0.99115	0.00885	0.008
906	0.016850	0.00885	0.99115	0.00885	0.008
907	0.016850	0.00885	0.99115	0.00885	0.008
908	0.016850	0.00885	0.99115	0.00885	0.008
909	0.016850	0.00885	0.99115	0.00885	0.008
910	0.016850	0.00885	0.99115	0.00885	0.008
911	0.016850	0.00885	0.99115	0.00885	0.008
912	0.016850	0.00885	0.99115	0.00885	0.008
913	0.016850	0.00885	0.99115	0.00885	0.008
914	0.016850	0.00885	0.99115	0.00885	0.008
915	0.016850	0.00885	0.99115	0.00885	0.008
916	0.016850	0.00885	0.99115	0.00885	0.008
917	0.016850	0.00885	0.99115	0.00885	0.008
918	0.016850	0.00885	0.99115	0.00885	0.008
919	0.016850	0.00885	0.99115	0.00885	0.008
920	0.016850	0.00885	0.99115	0.00885	0.008
921	0.016850	0.00885	0.99115	0.00885	0.008
922	0.016850	0.00885	0.99115	0.00885	0.008
923	0.016850	0.00885	0.99115	0.00885	0.008
924	0.016850	0.00885	0.99115	0.00885	0.008
925	0.016850	0.00885	0.99115	0.00885	0.008
926	0.016850	0.00885	0.99115	0.00885	0.008
927	0.016850	0.00885	0.99115	0.00885	0.008
928	0.016850	0.00885	0.99115	0.00885	0.008
929	0.016850	0.00885	0.99115	0.00885	0.008
930	0.016850	0.00885	0.99115	0.00885	0.008
931	0.016850	0.00885	0.99115	0.00885	0.008
932	0.016850	0.00885	0.99115	0.00885	0.008
933	0.016850	0.00885	0.99115	0.00885	0.008
934	0.016850	0.00885	0.99115	0.00885	0.008
935	0.016850	0.00885	0.99115	0.00885	0.008
936	0.016850	0.00885	0.99115	0.00885	0.008
937	0.016850	0.00885	0.99115	0.00885	0.008
938	0.016850	0.00885	0.99115	0.00885	0.008
939	0.016850	0.00885	0.99115	0.00885	0.008
940	0.016850	0.00885	0.99115	0.00885	0.008
941	0.016850	0.00885	0.99115	0.00885	0.008
942	0.016850	0.00885	0.99115	0.00885	0.008
943	0.016850	0.00885	0.99115	0.00885	0.008
944	0.016850	0.00885	0.99115	0.00885	0.008
945	0.016850	0.00885	0.99115	0.00885	0.008
946	0.016850	0.00885	0.99115	0.00885	0.008
947	0.016850	0.00885	0.99115	0.00885	0.008
948	0.016850	0.00885	0.99115	0.00885	0.008
949	0.016850	0.00885	0.99115	0.00885	0.008
950	0.016850	0.00885	0.99115	0.00885	0.008
951	0.016850	0.00885	0.99115	0.00885	0.008
952	0.016850	0.00885	0.99115	0.00885	0.008
953	0.016850	0.00885	0.99115	0.00885	0.008
954	0.016850	0.00885	0.99115	0.00885	0.008
955	0.016850	0.00885	0.99115	0.00885	0.008
956	0.016850	0.00885	0.99115	0.00885	0.008
957	0.016850	0.00885	0.99115	0.00885	0.008
958	0.016850	0.00885	0.99115	0.00885	0.008
959	0.016850	0.00885	0.99115	0.00885	0.008
960	0.016850	0.00885	0.99115	0.00885	0.008
961	0.016850	0.00885	0.99115	0.00885	0.008
962	0.016850	0.00885	0.99115	0.00885	0.008
963	0.016850	0.00885	0.99115	0.00885	0.008
964	0.016850	0.00885	0.99115	0.00885	0.008
965	0.016850	0.00885	0.99115	0.00885	0.008
966	0.016850	0.00885	0.99115	0.00885	0.008
967	0.016850	0.00885	0.99115	0.00885	0.008
968	0.016850	0.00885	0.99115	0.00885	0.008
969	0.016850	0.00885	0.99115	0.00885	0.008
970	0.016850	0.00885	0.99115	0.00885	0.008
971	0.016850	0.00885	0.99115	0.00885	0.008
972	0.016850	0.00885	0.99115	0.00885	0.008
973	0.016850	0.00885	0.99115	0.00885	0.008
974	0.016850	0.00885	0.99115	0.00885	0.008
975	0.016850	0.00885	0.99115	0.00885	0.008
976	0.016850	0.00885	0.99115	0.00885	0.008
977	0.016850	0.00885	0.99115	0.00885	0.008
978	0.016850	0.00885	0.99115	0.00885	0.008
979	0.016850	0.00885	0.99115	0.00885	0.008
980	0.016850	0.00885	0.99115	0.00885	0.008
981	0.016850	0.00885	0.99115	0.00885	0.008
982	0.016850	0.00885	0.99115	0.00885	0.008
983	0.016850	0.00885	0.99115	0.00885	0.008
984	0.016850	0.00885	0.99115	0.00885	0.008
985	0.016850	0.00885	0.99115	0.00885	0.008
986	0.016850	0.00885	0.99115	0.00885	0.008
987	0.016850	0.00885	0.99115	0.00885	0.008
988	0.016850	0.00885	0.99115	0.00885	0.008
989	0.016850	0.00885	0.99115	0.00885	0.008
990	0.016850	0.00885	0.99115	0.00885	0.008
991	0.016850	0.00885	0.99115	0.00885	0.008
992	0.016850	0.00885	0.99115	0.00885	0.008
993	0.016850	0.00885	0.99115	0.00885	0.008
994	0.016850	0.00885	0.99115	0.00885	0.008
995	0.016850	0.00885	0.99115	0.00885	0.008
996	0.016850	0.00885	0.99115	0.00885	0.008
997	0.016850	0.00885	0.99115	0.00885	0.008
998	0.016850	0.00885	0.99115	0.00885	0.008
999	0.016850	0.00885	0.99115	0.00885	0.008
1000	0.016850	0.00885	0.99115	0.00885	0.008
1001	0.016850	0.00885	0.99115	0.00885	0.008
1002	0.016850	0.00885	0.99115	0.00885	0.008
1003	0.016850	0.00885	0.99115	0.00885	0.008
1004	0.016850	0.00885	0.99115	0.00885	0.008
1005	0.016850	0.00885	0.99115	0.00885	0.008
1006	0.016850	0.00885	0.99115	0.00885	0.008
1007	0.016850	0.00885	0.99115	0.00885	0.008
1008	0.016850	0.00885	0.99115	0.00885	0.008
1009	0.016850	0.00885	0.99115	0.00885	0.008
1010	0.016850	0.00885	0.99115	0.00885	0.008
1011	0.016850	0.00885	0.99115	0.00885	0.008
1012	0.016850	0.00885	0.99115	0.00885	0.008
1013	0.016850	0.00885	0.99115	0.00885	0.008
1014	0.016850	0.00885	0.99115	0.00885	0.008
1015	0.016850	0.00885	0.99115	0.00885	0.008
1016	0.016850	0.00885	0.99115	0.00885	0.008
1017	0.016850	0.00885	0.99115	0.00885	0.008
1018	0.016850	0.00885	0.99115	0.00885	0.008
1019	0.016850	0.00885	0.99115	0.00885	0.008
1020	0.016850	0.00885	0.99115	0.00885	0.008
1021	0.016850	0.00885	0.99115	0.00885	0.008
1022	0.016850	0.00885	0.99115	0.00885	0.008
1023	0.016850	0.00885	0.99115	0.00885	0.008
1024	0.016850	0.00885	0.99115	0.00885	0.008
1025	0.016850	0.00885	0.99115	0.00885	0.008
1026	0.016850	0.00885	0.99115	0.00885	0.008
1027	0.016850	0.00885	0.99115	0.00885	0.008
1028	0.016850	0.00885	0.99115	0.00885	0.008
1029	0.016850	0.00885	0.99115	0.00885	0.008
1030	0.016850	0.00885	0.99115	0.00885	0.008
1031	0.016850	0.00885	0.99115	0.00885	0.008
1032	0.016850	0.00885	0.99115	0.00885	0.008
1033	0.016850	0.00885	0.99115	0.00885	0.008
1034	0.016850	0.00885	0.99115	0.00885	0.008
1035	0.016850	0.00885	0.99115	0.00885	0.008
1036	0.016850	0.00885	0.99115	0.00885	0.008
1037	0.016850	0.00885	0.99115	0.00885	0.008
1038	0.016850	0.00885	0.99115	0.00885	0.008
1039	0.016850	0.00885	0.99115	0.00885	0.008
1040	0.016850	0.00885	0.99115	0.00885	0.008
1041	0.016850	0.00885	0.99115	0.00885	0.008
1042	0.016850	0.00885	0.99115	0.00885	0.008
1043	0.016850	0.00885	0.99115	0.00885	0.008
1044	0.016850	0.00885	0.99115	0.00885	0.008
1045	0.016850	0.00885	0.99115	0.00885	0.008
1046	0.016850	0.00885	0.99115	0.00885	0.008
1047	0.016850	0.00885	0.99115	0.00885	0.008
1048	0.016850	0.00885	0.99115	0.00885	0.008
1049	0.016850	0.00885	0.99115	0.00885	0.008
1050	0.016850	0.00885	0.99115	0.00885	0.008
1051	0.016850	0.00885	0.99115	0.00885	0.008
1052	0.016850	0.00885	0.99115	0.00885	0.008
1053	0.016850	0.00885	0.99115	0.00885	0.008
1054	0.016850	0.00885	0.99115	0.00885	0.008
1055	0.016850	0.00885	0.99115	0.00885	0.008
1056	0.016850	0.00885	0.99115	0.00885	0.008
1057	0.016850	0.00885	0.99115	0.00885	0.008
1058	0.016850	0.00885	0.99115	0.00885	0.008
1059	0.016850	0.00885	0.99115	0.00885	0.008
1060	0.016850	0.00885	0.99115	0.00885	0.008
1061	0.016850	0.00885	0.99115	0.00885	0.008
1062	0.016850	0.00885	0.99115	0.00885	0.008
1063	0.016850	0.00885	0.99115	0.00885	0.008
1064	0.016850	0.00885	0.99115	0.00885	0.008
1065	0.016850	0.00885	0.99115	0.00885	0.008
1066	0.016850	0.00885	0.99115	0.00885	0.008
1067	0.016850	0.00885	0.99115	0.00885	0.008
1068	0.016850	0.00885	0.99115	0.00885	0.008
1069	0.016850	0.00885	0.99115	0.00885	0.008
1070	0.016850	0.00885	0.99115	0.00885	0.008
1071	0.016850	0.00885	0.99115	0.00885	0.008
1072	0.016850	0.00885	0.99115	0.00885	0.008
1073	0.016850	0.00885	0.99115	0.00885	0.008
1074	0.016850	0.00885	0.99115	0.00885	0.008
1075	0.016850	0.00885	0.99115	0.00885	0.008
1076	0.016850	0.00885	0.99115	0.00885	0.008
1077	0.016850	0.00885	0.99115	0.00885	0.008
1078	0.016850	0.00885	0.99115	0.00885	0.008
1079	0.016850	0.00885	0.99115	0.00885	0.008
1080	0.016850	0.00885	0.99115	0.00885	0.008
1081	0.016850	0.00885	0.99115	0.00885	0.008
1082	0.016850	0.00885	0.99115	0.00885	0.008
1083	0.016850	0.00885	0.99115	0.00885	0.008
1084	0.016850	0.00885	0.99115	0.00885	0.008
1085	0.016850	0.00885	0.99115	0.00885	0.008
1086	0.016850	0.00885	0.99115	0.00885	0.008
1087	0.016850	0.00885	0.99115	0.00885	0.008
1088	0.016850	0.00885	0.99115	0.00885	0.008
1089	0.016850	0.00885	0.99115	0.00885	0.008
1090	0.016850	0.00885	0.99115	0.00885	0.008
1091	0.016850	0.00885	0.99115	0.00885	0.008
1092	0.016850	0.00885	0.99115	0.00885	0.008
1093	0.016850	0.00885	0.99115	0.00885	0.008
1094	0.016850	0.00885	0.99115	0.00885	0.008
1095	0.016850	0.00885	0.99115	0.00885	0.008
1096	0.016850	0.00885	0.99115	0.00885	0.008
1097	0.016850	0.00885	0.99115	0.00885	0.008
1098	0.016850	0.00885	0.99115	0.00885	0.008
1099	0.016850	0.00885	0.99115	0.00885	0.008
1100	0.016850	0.00885	0.99115	0.00885	0.008
1101	0.016850	0.00885	0.99115	0.00885	0.008
1102	0.016850	0.00885	0.99115	0.00885	0.008
1103	0.016850	0.00885	0.99115	0.00885	0.008
1104	0.016850	0.00885	0.99115	0.00885	0.008
1105	0.016850	0.00885	0.99115	0.00885	0.008
1106	0.016850	0.00885	0.99115	0.00885	0.008
1107	0.016850	0.00885	0.99115	0.00885	0.008
1108	0.016850	0.00885	0.99115	0.00885	0.008
1109	0.016850	0.00885	0.99115	0.00885	0.008
1110	0.016850	0.00885	0.99115	0.00885	0.008
1111	0.016850	0.00885	0.99115	0.00885	0.008
1112	0.016850	0.00885	0.99115	0.00885	0.008
1113	0.016850	0.00885	0.99115	0.00885	0.008
1114	0.016850	0.00885	0.99115	0.00885	0.008
1115	0.016850	0.00885	0.99115	0.00885	0.008
1116	0.016850	0.00885	0.99115	0.00885	0.008
1117	0.016850	0.00885	0.99115	0.00885	0.008
1118	0.016850	0.00885	0.99115	0.00885	0.008
1119	0.016850	0.00885	0.99115	0.00885	0.008
1120	0.016850	0.00885	0.99115	0.00885	0.008
1121	0.016850	0.00885	0.99115	0.00885	0.008
1122	0.016850	0.00885	0.99115	0.00885	0.008
1123	0.016850	0.00885	0.99115	0.00885	0.008
1124	0.016850	0.00885	0.99115	0.00885	0.008
1125	0.016850	0.00885	0.99115	0.00885	0.008
1126	0.016850	0.00885	0.99115	0.00885	0.008
1127	0.016850	0.00885	0.99115	0.00885	0.008
1128	0.016850	0.00885	0.99115	0.00885	0.008
1129	0.016850	0.00885	0.99115	0.00885	0.008
1130	0.016850	0.00885	0.99115	0.00885	0.008
1131	0.016850	0.00885	0.99115	0.00885	0.008
1132	0.016850	0.00885	0.99115	0.00885	0.008
1133	0.016850	0.00885	0.99115	0.00885	0.008
1134	0.016850	0.00885	0.99115	0.00885	0.008
1135	0.016850	0.00885	0.99115	0.00885	0.008
1136	0.016850	0.00885	0.99115	0.00885	0.008
1137	0.016850	0.00885	0.99115	0.00885	0.008
1138	0.016850	0.00885	0.99115	0.00885	0.008
1139	0.016850	0.00885	0.99115	0.00885	0.008
1140	0.016850	0.00885	0.99115	0.00885	0.008
1141	0.016850	0.00885	0.99115	0.00885	0.008
1142	0.016850	0.00885	0.99115	0.00885	0.008
1143	0.016850	0.00885	0.99115	0.00885	0.008
1144	0.016850	0.00885	0.99115	0.00885	0.008
1145	0.016850	0.00885	0.99115	0.00885	0.008
1146	0.016850	0.00885	0.99115	0.00885	0.008
1147	0.016850	0.00885	0.99115	0.00885	0.008
1148	0.016850	0.00885	0.99115	0.00885	0.008
1149	0.016850	0.00885	0.99115	0.00885	0.008
1150	0.016850	0.00885	0.99115	0.00885	0.008
1151	0.016850	0.00885	0.99115	0.00885	0.008
1152	0.016850	0.00885	0.99115	0.00885	0.008
1153	0.016850	0.00885	0.99115	0.00885	0.008
1154	0.016850	0.00885	0.99115	0.00885	0.008
1155	0.016850	0.00885	0.99115	0.00885	0.008
1156	0.016850	0.00885	0.99115	0.00885	0.008
1157	0.016850	0.00885	0.99115	0.00885	0.008
1158	0.016850	0.00885	0.99115	0.00885	0.008
1159	0.016850	0.00885	0.99115	0.00885	0.008
1160	0.016850	0.00885	0.99115	0.00885	0.008
1161	0.016850	0.00885	0.99115	0.00885	0.008
1162	0.016850	0.00885	0.99115	0.00885	0.008
1163	0.016850	0.00885	0.99115	0.00885	0.008
1164	0.016850	0.00885	0.99115	0.00885	0.008
1165	0.016850	0.00885	0.99115	0.00885	0.008
1166	0.016850	0.00885	0.99115	0.00885	0.008
1167	0.016850	0.00885	0.99115	0.00885	0.008
1168	0.016850	0.00885	0.99115	0.00885	0.008
1169	0.016850	0.00885	0.99115	0.00885	0.008
1170	0.016850	0.00885	0.99115	0.00885	0.008
1171	0.016850	0.00885	0.99115	0.00885	0.008
1172	0.016850	0.00885	0.99115	0.00885	0.008
1173	0.016850	0.00885	0.99115	0.00885	0.008
1174	0.016850	0.00885	0.99115	0.00885	0.008
1175	0.016850	0.00885	0.99115	0.00885	0.008
1176	0.016850	0.00885	0.99115	0.00885	0.008
1177	0.016850	0.00885	0.99115	0.00885	0.008
1178	0.016850	0.00885	0.99115	0.00885	0.008
1179	0.016850	0.00885	0.99115	0.00885	0.008
1180	0.016850	0.00885	0.99115	0.00885	0.008
1181	0.016850	0.00885	0.99115	0.00885	0.008
1182	0.016850	0.00885	0.99115	0.00885	0.008
1183	0.016850	0.00885	0.99115	0.00885	0.008
1184	0.016850	0.00885	0.99115	0.00885	0.008
1185	0.016850	0.00885	0.99115	0.00885	0.008
1186	0.016850	0.00885	0.99115	0.00885	0.008
1187	0.016850	0.00885	0.99115	0.00885	0.008
1188	0.016850	0.00885	0.99115	0.00885	0.008
1189	0.016850	0.00885	0.99115	0.00885	0.008
1190	0.016850	0.00885	0.99115	0.00885	0.008
1191	0.016850	0.00885	0.99115	0.00885	0.008
1192	0.016850	0.00885	0.99115	0.00885	0.008
1193	0.016850	0.00885	0.99115	0.00885	0.008
1194	0.016850	0.00885	0.99115	0.00885	0.008
1195	0.016850	0.00885	0.99115	0.00885	0.008
1196	0.016850	0.00885	0.99115	0.00885	0.008
1197	0.016850	0.00885	0.99115	0.00885	0.008
1198	0.016850	0.00885	0.99115	0.00885	0.008
1199	0.016850	0.00885	0.99115	0.00885	0.008
1200	0.016850	0.00885	0.99115	0.00885	0.008
1201	0.016850	0.00885	0.99115	0.00885	0.008
1202	0.016850	0.00885	0.99115	0.00885	0.008
1203	0.016850	0.00885	0.99115	0.00885	0.008
1204	0.016850	0.00885	0.99115	0.00885	0.008
1205	0.016850	0.00885	0.99115	0.00885	0.008
1206	0.016850	0.00885	0.99115	0.00885	0.008
1207	0.016850	0.00885	0.99115	0.00885	0.008
1208	0.016850	0.00885	0.99115	0.00885	0.008
1209	0.016850	0.00885	0.99115	0.00885	0.008
1210	0.016850	0.00885	0.99115	0.00885	0.008
1211	0.016850	0.00885	0.99115	0.00885	0.008
1212	0.016850	0.00885	0.99115	0.00885	0.008
1213	0.016850	0.00885	0.99115	0.00885	0.008
1214	0.016850	0.00885	0.99115	0.00885	0.008
1215	0.016850	0.00885	0.99115	0.00885	0.008
1216	0.016850	0.00885	0.99115	0.00885	0.008
1217	0.016850	0.00885	0.99115	0.00885	0.008
1218	0.016850	0.00885	0.99115	0.00885	0.008
1219	0.016850	0.00885	0.99115	0.00885	0.008
1220	0.016850	0.00885	0.99115	0.00885	0.008
1221	0.016850	0.00885	0.99115	0.00885	0.008
1222	0.016850	0.00885	0.99115	0.00885	0.008
1223	0.016850	0.00885	0.99115	0.00885	0.008
1224	0.016850	0.00885	0.99115	0.00885	0.008
1225	0.016850	0.00885	0.99115	0.00885	0.008
1226	0.016850	0.00885	0.99115	0.00885	0.008
1227	0.016850	0.00885	0.99115	0.00885	0.008
1228	0.016850	0.00885	0.99115	0.00885	0.008
1229	0.016850	0.00885	0.99115	0.00885	0.008
1230	0.016850	0.00885	0.99115	0.00885	0.008
1231	0.016850	0.00885	0.99115	0.00885	0.008
1232	0.016850	0.00885	0.99115	0.00885	0.008
1233	0.016850	0.00885	0.99115	0.00885	0.008
1234	0.016850	0.00885	0.99115	0.00885	0.008
1235	0.016850	0.00885	0.99115	0.00885	0.008
1236	0.016850	0.00885	0.99115	0.00885	0.008
1237	0.016850	0.00885	0.99115	0.00885	0.008
1238	0.016850	0.00885	0.99115	0.00885	0.008
1239	0.016850	0.00885	0.99115	0.00885	0.008
1240	0.016850	0.00885	0.99115	0.00885	0.008
1241	0.016850	0.00885	0.99115	0.00885	0.008
1242	0.016850	0.00885	0.99115	0.00885	0.008
1243	0.016850	0.00885	0.99115	0.00885	0.008
1244	0.016850	0.00885	0.99115	0.00885	0.008
1245	0.016850	0.00885	0.99115	0.00885	0.008
1246	0.016850	0.00885	0.99115	0.00885	0.008
1247	0.016850	0.00885	0.99115	0.00885	0.008
1248	0.016850	0.00885	0.99115	0.00885	0.008
1249	0.016850	0.00885	0.99115	0.00885	0.008
1250	0.016850	0.00885	0.99115	0.00885	0.008
1251	0.016850	0.00885	0.99115	0.00885	0.008
1252	0.016850	0.00885	0.99115	0.00885	0.008
1253	0.016850	0.00885	0.99115	0.00885	0.008
1254	0.016850	0.00885	0.99115	0.00885	0.008
1255	0.016850	0.00885	0.99115	0.00885	0.008
1256	0.016850	0.00885	0.99115	0.00885	0.008
1257	0.016850	0.00885	0.99115	0.00885	0.008
1258	0.016850	0.00885	0.99115	0.00885	0.008
1259	0.016850	0.00885	0.99115	0.00885	0.008
1260	0.016850	0.00885	0.99115	0.00885	0.008
1261	0.016850	0.00885	0.99115	0.00885	0.008
1262	0.016850	0.00885	0.99115	0.00885	0.008
1263	0.016850	0.00885	0.99115	0.00885	0.008
1264	0.016850	0.00885	0.99115	0.00885	0.008
1265	0.016850	0.00885	0.99115	0.00885	0.008
1266	0.016850	0.00885	0.99115	0.00885	0.008
1267	0.016850	0.00885	0.99115	0.00885	0.008
1268	0.016850	0.00885	0.99115	0.00885	0.008
1269	0.016850	0.00885	0.99115	0.00885	0.008
1270	0.016850	0.00885	0.99115	0.00885	0.008
1271	0.016850	0.00885	0.99115	0.00885	0.008
1272	0.016850	0.00885	0.99115	0.00885	0.008
1273	0.016850	0.00885	0.99115	0.00885	0.008
1274	0.016850	0.00885	0.99115	0.00885	0.008
1275	0.016850	0.00885	0.99115	0.00885	0.008
1276	0.016850	0.00885	0.99115	0.00885	0.008
1277	0.016850	0.00885	0.99115	0.00885	0.008
1278	0.016850	0.00885	0.99115	0.00885	0.008
1279	0.016850	0.00885	0.99115	0.00885	0.008
1280	0.016850	0.00885	0.99115	0.00885	0.008
1281	0.016850	0.00885	0.99115	0.00885	0.008
1282	0.016850	0.00885	0.99115	0.00885	0.008
1283	0.016850	0.00885	0.99115	0.00885	0.008
1284	0.016850	0.00885	0.99115	0.00885	0.008
1285	0.016850	0.00885	0.99115	0.00885	0.008
1286	0.016850	0.00885	0.99115	0.00885	0.008
1287	0.016850	0.00885	0.99115	0.00885	0.008
1288	0.016850	0.00885	0.99115	0.00885	0.008
1289	0.016850	0.00885	0.99115	0.00885	0.008
1290	0.016850	0.00885	0.99115	0.00885	0.008
1291	0.016850	0.00885	0.99115	0.00885	0.008
1292	0.016850	0.00885	0.99115	0.00885	0.008
1293	0.016850	0.00885	0.99115	0.00885	0.008
1294	0.016850	0.00885	0.99115	0.00885	0.008
1295	0.016850	0.00885	0.99115	0.00885	0.008
1296	0.016850	0.00885	0.99115	0.00885	0.008
1297	0.016850	0.00885	0.99115	0.00885	0.008
1298	0.016850	0.00885	0.99115	0.00885	0.008
1299	0.016850	0.00885	0.99115	0.00885	0.008
1300	0.016850	0.00885	0.99115	0.00885	0.008
1301	0.016850	0.00885	0.99115	0.00885	0.008
1302	0.016850	0.00885	0.99115	0.00885	0.008
1303	0.016850	0.00885	0.99115	0.00885	0.008
1304	0.016850	0.00885	0.99115	0.00885	0.008
1305	0.016850	0.00885	0.99115	0.00885	0.008
1306	0.016850	0.00885	0.99115	0.00885	0.008
1307	0.016850	0.00885	0.99115	0.00885	0.008
1308	0.016850	0.00885	0.99115	0.00885	0.008
1309	0.016850	0.00885	0.99115	0.00885	0.008
1310	0.016850	0.00885	0.99115	0.00885	0.008
1311	0.016850	0.00885	0.99115	0.00885	0.008
1312	0.016850	0.00885	0.99115	0.00885	0.008
1313	0.016850	0.00885	0.99115	0.00885	0.008
1314	0.016850	0.00885	0.99115	0.00885	0.008
1315	0.016850	0.00885	0.99115	0.00885	0.008
1316	0.016850	0.00885	0.99115	0.00885	0.008
1317	0.016850	0.00885	0.99115	0.00885	0.008
1318	0.016850	0.00885	0.99115	0.00885	0.008
1319	0.016850	0.00885	0.99115	0.00885	0.008
1320	0.016850	0.00885	0.99115	0.00885	0.008
1321	0.016850	0.00885	0.99115	0.00885	0.008
1322	0.016850	0.00885	0.99115	0.00885	0.008
1323	0.016850	0.00885	0.99115	0.00885	0.008
1324	0.016850	0.00885	0.99115	0.00885	0.008
1325	0.016850	0.00885	0.99115	0.00885	0.008
1326	0.016850	0.00885	0.99115	0.00885	0.008
1327	0.016850	0.00885	0.99115	0.00885	0.008
1328	0.016850	0.00885	0.99115	0.00885	0.008
1329	0.016850	0.00885	0.99115	0.00885	0.008
1330	0.016850	0.00885	0.99115	0.00885	0.008
1331	0.016850	0.00885	0.99115	0.00885	0.008
1332	0.016850	0.00885	0.99115	0.00885	0.008
1333	0.016850	0.00885	0.99115	0.00885	0.008
1334	0.016850	0.00885	0.99115	0.00885	0.008
1335	0.016850	0.00885	0.99115	0.00885	0.008
1336	0.016850	0.00885	0.99115	0.00885	0.008
1337	0.016850	0.00885	0.99115	0.00885	0.008
1338	0.016850	0.00885	0.99115	0.00885	0.008
1339	0.016850	0.00885	0.99115	0.00885	0.008
1340	0.016850	0.00885	0.99115	0.00885	0.008
1341	0.016850	0.00885	0.99115	0.00885	0.008
1342	0.016850	0.00885	0.99115	0.00885	0.008
1343	0.016850	0.00885	0.99115	0.00885	0.008
1344	0.016850	0.00885	0.99115	0.00885	0.008
1345	0.016850	0.00885	0.99115	0.00885	0.008
1346	0.016850	0.00885	0.99115	0.00885	0.008
1347	0.016850	0.00885	0.99115	0.00885	0.008
1348	0.016850	0.00885	0.99115	0.00885	0.008
1349	0.016850	0.00885	0.99115	0.00885	0.008
1350	0.016850	0.00885	0.99115	0.00885	0.008
1351	0.016850	0.00885	0.99115	0.00885	0.008
1352	0.016850	0.00885	0.99115	0.00885	0.008
1353	0.016850	0.00885	0.99115	0.00885	0.008
1354	0.016850	0.00885	0.99115	0.00885	0.008
1355	0.016850	0.00885	0.99115	0.00885	0.008
1356	0.016850	0.00885	0.99115	0.00885	0.008
1357	0.016850	0.00885	0.99115	0.00885	0.008
1358	0.016850	0.00885	0.99115	0.00885	0.008
1359	0.016850	0.00885	0.99115	0.00885	0.008
1360	0.016850	0.00885	0.99115	0.00885	0.008
1361	0.016850	0.00885	0.99115	0.00885	0.008
1362	0.016850	0.00885	0.99115	0.00885	0.008
1363	0.016850	0.00885	0.99115	0.00885	0.008
1364	0.016850	0.00885	0.99115	0.00885	0.008
1365	0.016850	0.00885	0.99115	0.00885	0.008
1366	0.016850	0.00885	0.99115	0.00885	0.008
1367	0.016850	0.00885	0.99115	0.00885	0.008
1368	0.016850	0.00885	0.99115	0.00885	0.008
1369	0.016850	0.00885	0.99115	0.00885	0.008
1370	0.016850	0.00885	0.99115	0.00885	0.008
1371	0.016850	0.00885	0.99115	0.00885	0.008
1372	0.016850	0.00885	0.99115	0.00885	0.008
1373	0.016850	0.00885	0.99115	0.00885	0.008
1374	0.016850	0.00885	0.99115	0.00885	0.008
1375	0.016850	0.00885	0.99115	0.00885	0.008
1376	0.016850	0.00885	0.99115	0.00885	0.008
1377	0.016850	0.00885	0.99115	0.00885	0.008
1378	0.016850	0.00885	0.99115	0.00885	0.008
1379	0.016850	0.00885	0.99115	0.00885	0.008
1380	0.016850	0.00885	0.99115	0.00885	0.008
1381	0.016850	0.00885	0.99115	0.00885	0.008
1382	0.016850	0.00885	0.99115	0.00885	0.008
1383	0.016850	0.00885	0.99115	0.00885	0.008
1384	0.016850	0.00885	0.99115	0.00885	0.008
1385	0.016850	0.00885	0.99115	0.00885	0.008
1386	0.016850	0.00885	0.99115	0.00885	0.008
1387	0.016850	0.00885	0.99115	0.00885	0.008
1388	0.016850	0.00885	0.99115	0.00885	0.008
1389	0.016850	0.00885	0.99115	0.00885	0.008
1390	0.016850	0.00885	0.99115	0.00885	0.008
1391	0.016850	0.00885	0.99115	0.00885	0.008
1392	0.016850	0.00885	0.99115	0.00885	0.008
1393	0.016850	0.00885	0.99115	0.00885	0.008
1394	0.016850	0.00885	0.99115	0.00885	0.008
1395	0.016850	0.00885	0.99115	0.00885	0.008
1396	0.016850	0.00885	0.99115	0.00885	0.008
1397	0.016850	0.00885	0.99115	0.00885	0.008
1398	0.016850	0.00885	0.99115	0.00885	0.008
1399	0.016850	0.00885	0.99115	0.00885	0.008
1400	0.016850	0.00885	0.99115	0.00885	0.008
1401	0.016850	0.00885	0.99115	0.00885	0.008
1402	0.016850	0.00885	0.99115	0.00885	0.008
1403	0.016850	0.00885	0.99115	0.00885	0.008
1404	0.016850	0.00885	0.99115	0.00885	0.008
1405	0.016850	0.00885	0.99115	0.00885	0.008
1406	0.016850	0.00885	0.99115	0.00885	0.008
1407	0.016850	0.00885	0.99115	0.00885	0.008
1408	0.016850	0.00885	0.99115	0.00885	0.008
1409	0.016850	0.00885	0.99115	0.00885	0.008
1410	0.016850	0.00885	0.99115	0.00885	0.008
1411	0.016850	0.00885	0.99115	0.00885	0.008
1412	0.016850	0.00885	0.99115	0.00885	0.008
1413	0.016850	0.00885	0.99115	0.00885	0.008
1414	0.016850	0.00885	0.99115	0.00885	0.008
1415	0.016850	0.00885	0.99115	0.00885	0.008
1416	0.016850	0.00885	0.99115	0.00885	0.008
1417	0.016850	0.00885	0.99115	0.00885	0.008
1418	0.016850	0.00885	0.99115	0.00885	0.008
1419	0.016850	0.00885	0.99115	0.00885	0.008
1420	0.016850	0.00885	0.99115	0.00885	0.008
1421	0.016850	0.00885	0.99115	0.00885	0.008
1422	0.016850	0.00885	0.99115	0.00885	0.008
1423	0.016850	0.00885	0.99115	0.00885	0.008
1424	0.016850	0.00885	0.99115	0.00885	0.008
1425	0.016850	0.00885	0.99115	0.00885	0.008
1426	0.016850	0.00885	0.99115	0.00885	0.008
1427	0.016850	0.00885	0.99115	0.00885	0.008
1428	0.016850	0.00885	0.99115	0.00885	0.008
1429	0.016850	0.00885	0.99115	0.00885	0.008
1430	0.016850	0.00885	0.99115	0.00885	0.008
1431	0.016850	0.00885	0.99115	0.00885	0.008
1432	0.016850	0.00885	0.99115	0.00885	0.008
1433	0.016850	0.00885	0.99115	0.00885	0.008
1434	0.016850	0.00885	0.99115	0.00885	0.008
1435	0.016850	0.00885	0.99115	0.00885	0.008
1436	0.016850	0.00885	0.99115	0.00885	0.008
1437	0.016850	0.00885	0.99115	0.00885	0.008
1438	0.016850	0.00885	0.99115	0.00885	0.008
1439	0.016850	0.00885	0.99115	0.00885	0.008
1440	0.016850	0.00885	0.99115	0.00885	0.008
1441	0.016850	0.00885	0.99115	0.00885	0.008
1442	0.016850	0.00885	0.99115	0.00885	0.008
1443	0.016850	0.00885	0.99115	0.00885	0.008
1444	0.016850	0.00885	0.99115	0.00885	0.008
1445	0.016850	0.00885	0.99115	0.00885	0.008
1446	0.016850	0.00885	0.99115	0.00885	0.008
1447	0.016850	0.00885	0.99115	0.00885	0.008
1448	0.016850	0.00885	0.99115	0.00885	0.008
1449	0.016850	0.00885	0.99115	0.00885	0.008
1450	0.016850	0.00885	0.99115	0.00885	0.008
1451	0.016850	0.00885	0.99115	0.00885	0.008
1452	0.016850	0.00885	0.99115	0.00885	0.008
1453	0.016850	0.00885	0.99115	0.00885	0.008
1454	0.016850	0.00885	0.99115	0.00885	0.008
1455	0.016850	0.00885	0.99115	0.00885	0.008
1456	0.016850	0.00885	0.99115	0.00885	0.008
1457	0.016850	0.00885	0.99115	0.00885	0.008
1458	0.016850	0.00885	0.99115	0.00885	0.008
1459	0.016850	0.00885	0.99115	0.00885	0.008
1460	0.016850	0.00885	0.99115	0.00885	0.008
1461	0.016850	0.00885	0.99115	0.00885	0.008
1462	0.016850	0.00885	0.99115	0.00885	0.008
1463	0.016850	0.00885	0.99115	0.00885	0.008
1464	0.016850	0.00885	0.99115	0.00885	0.008
1465	0.016850	0.00885	0.99115	0.00885	0.008
1466	0.016850	0.00885	0.99115	0.00885	0.008
1467	0.016850	0.00885	0.99115	0.00885	0.008
1468	0.016850	0.00885	0.99115	0.00885	0.008
1469	0.016850	0.00885	0.99115	0.00885	0.008
1470	0.016850	0.00885	0.99115	0.00885	0.008
1471	0.016850	0.00885	0.99115	0.00885	0.008
1472	0.016850	0.00885	0.99115	0.00885	0.008
1473	0.016850	0.00885	0.99115	0.00885	0.008
1474	0.016850	0.00885	0.99115	0.00885	0.008
1475	0.016850	0.00885	0.99115	0.00885	0.008
1476	0.016850	0.00885	0.99115	0.00885	0.008
1477	0.016850	0.00885	0.99115	0.00885	0.008
1478	0.016850	0.00885	0.99115	0.00885	0.008
1479	0.016850	0.00885	0.99115	0.00885	0.008
1480	0.016850	0.00885	0.99115	0.00885	0.008
1481	0.016850	0.00885	0.99115	0.00885	0.008
1482	0.016850	0.00885	0.99115	0.00885	0.008
1483	0.016850	0.00885	0.99115	0.00885	0.008
1484	0.016850	0.00885	0.99115	0.00885	0.008
1485	0.016850	0.00885	0.99115	0.00885	0.008
1486	0.016850	0.00885	0.99115	0.00885	0.008
1487	0.016850	0.00885	0.99115	0.00885	0.008
1488	0.016850	0.00885	0.99115	0.00885	0.008
1489	0.016850	0.00885	0.99115	0.00885	0.008
1490	0.016850	0.00885	0.99115	0.00885	0.008
1491	0.016850	0.00885	0.99115	0.00885	0.008
1492	0.016850	0.00885	0.99115	0.00885	0.008
1493	0.016850	0.00885	0.99115	0.00885	0.008
1494	0.016850	0.00885	0.99115	0.00885	0.008
1495	0.016850	0.00885	0.99115	0.00885	0.008
1496	0.016850	0.00885	0.99115	0.00885	0.008
1497	0.016850	0.00885	0.99115	0.00885	0.008
1498	0.016850	0.00885	0.99115	0.00885	0.008
1499	0.016850	0.00885	0.99115	0.00885	0.008
1500	0.016850	0.00885	0.99115	0.00885	0.008
1501	0.016850	0.00885	0.99115	0.00885	0.008
1502	0.016850	0.00885	0.99115	0.00885	0.008
1503	0.016850	0.00885	0.99115	0.00885	0.008
1504	0.016850	0.00885	0.99115	0.00885	0.008
1505	0.016850	0.00885	0.99115	0.00885	0.008
1506	0.016850	0.00885	0.99115	0.00885	0.008
1507	0.016850	0.00885	0.99115	0.00885	0.008
1508	0.016850	0.00885	0.99115	0.00885	0.008
1509	0.016850	0.00885	0.99115	0.00885	0.008
1510	0.016850	0.00885	0.99115	0.00885	0.008
1511	0.016850	0.00885	0.99115	0.00885	0.008
1512	0.016850	0.00885	0.99115	0.00885	0.008
1513	0.016850	0.00885	0.99115	0.00885	0.008
1514	0.016850	0.00885	0.99115	0.00885	0.008
1515	0.016850	0.00885	0.99115	0.00885	0.008
1516	0.016850	0.00885	0.99115	0.00885	0.008
1517	0.016850	0.00885	0.99115	0.00885	0.008
1518	0.016850	0.00885	0.99115	0.00885	0.008
1519	0.016850	0.00885	0.99115	0.00885	0.008
1520	0.016850	0.00885	0.99115	0.00885	0.008
1521	0.016850	0.00885	0.99115	0.00885	0.008
1522	0.016850	0.00885	0.99115	0.00885	0.008
1523	0.016850	0.00885	0.99115	0.00885	0.008
1524	0.016850	0.00885	0.99115	0.00885	0.008
1525	0.016850	0.00885	0.99115	0.00885	0.008
1526	0.016850	0.00885	0.99115	0.00885	0.008
1527	0.016850	0.00885	0.99115	0.00885	0.008
1528	0.016850	0.00885	0.99115	0.00885	0.008
1529	0.016850	0.00885	0.99115	0.00885	0.008
1530	0.016850	0.00885	0.99115	0.00885	0.008
1531	0.016850	0.00885	0.99115	0.00885	0.008
1532	0.016850	0.00885	0.99115	0.00885	0.008
1533	0.016850	0.00885	0.99115	0.00885	0.008
1534	0.016850	0.00885	0.99115	0.00885	0.008
1535	0.016850	0.00885	0.99115	0.00885	0.008
1536	0.016850	0.00885	0.99115	0.00885	0.008
1537	0.016850	0.00885	0.99115	0.00885	0.008
1538	0.016850	0.00885	0.99115	0.00885	0.008
1539	0.016850	0.00885	0.99115	0.00885	0.008
1540	0.016850	0.00885	0.99115	0.00885	0.008
1541	0.016850	0.00885	0.99115	0.00885	0.008
1542	0.016850	0.00885	0.99115	0.00885	0.008
1543	0.016850	0.00885	0.99115	0.00885	0.008
1544	0.016850	0.00885	0.99115	0.00885	0.008
1545	0.016850	0.00885	0.99115	0.00885	0.008
1546	0.016850	0.00885	0.99115	0.00885	0.008
1547	0.016850	0.00885	0.99115	0.00885	0.008
1548	0.016850	0.00885	0.99115	0.00885	0.008
1549	0.016850	0.00885	0.99115	0.00885	0.008
1550	0.016850	0.00885	0.99115	0.00885	0.008
1551	0.016850	0.00885	0.99115	0.00885	0.008
1552	0.016850	0.00885	0.99115	0.00885	0.008
1553	0.016850	0.00885	0.99115	0.00885	0.008
1554	0.016850	0.00885	0.99115	0.00885	0.008
1555	0.016850	0.00885	0.99115	0.00885	0.008
1556	0.016850	0.00885	0.99115	0.00885	0.008
1557	0.016850	0.00885	0.99115	0.00885	0.008
1558	0.016850	0.00885	0.99115	0.00885	0.008
1559	0.016850	0.00885	0.99115	0.00885	0.008
1560	0.016850	0.00885	0.99115	0.00885	0.008
1561	0.016850	0.00885	0.99115	0.00885	0.008
1562	0.016850	0.00885	0.99115	0.00885	0.008
1563	0.016850	0.00885	0.99115	0.00885	0.008
1564	0.016850	0.00885	0.99115	0.00885	0.008
1565	0.016850	0.00885	0.99115	0.00885	0.008
1566	0.016850	0.00885	0.99115	0.00885	0.008
1567	0.016850	0.00885	0.99115	0.00885	0.008
1568	0.016850	0.00885	0.99115	0.00885	0.008
1569	0.016850	0.00885	0.99115	0.00885	0.008
1570	0.016850	0.00885	0.99115	0.00885	0.008
1571	0.016850	0.00885	0.99115	0.00885	0.008
1572	0.016850	0.00885	0.99115	0.00885	0.008
1573	0.016850	0.00885	0.99115	0.00885	0.008
1574	0.016850	0.00885	0.99115	0.00885	0.008
1575	0.016850	0.00885	0.99115	0.00885	0.008
1576	0.016850	0.00885	0.99115	0.00885	0.008
1577	0.016850	0.00885	0.99115	0.00885	0.008
1578	0.016850	0.00885	0.99115	0.00885	0.008
1579	0.016850	0.00885	0.99115	0.00885	0.008
1580	0.016850	0.00885	0.99115	0.00885	0.008
1581	0.016850	0.00885	0.99115	0.00885	0.008
1582	0.016850	0.00885	0.99115	0.00885	0.008
1583	0.016850	0.00885	0.99115	0.00885	0.008
1584	0.016850	0.00885	0.99115	0.00885	0.008
1585	0.016850	0.00885	0.99115	0.00885	0.008
1586	0.016850	0.00885	0.99115	0.00885	0.008
1587	0.016850	0.00885	0.99115	0.00885	0.008
1588	0.016850	0.00885	0.99115	0.00885	0.008
1589	0.016850	0.00885	0.99115	0.00885	0.008
1590	0.016850	0.00885	0.99115	0.00885	0.008
1591	0.016850	0.00885	0.99115	0.00885	0.008
1592	0.016850	0.00885	0.99115	0.00885	0.008
1593	0.016850	0.00885	0.99115	0.00885	0.008
1594	0.016850	0.00885	0.99115	0.00885	0.008
1595	0.016850	0.00885	0.99115	0.00885	0.008
1596	0.016850	0.00885	0.99115	0.00885	0.008
1597	0.016850	0.00885	0.99115	0.00885	0.008
1598	0.016850	0.00885	0.99115	0.00885	0.008
1599	0.016850	0.00885	0.99115	0.00885	0.008
1600	0.016850	0.00885	0.99115	0.00885	0.008
1601	0.016850	0.00885	0.99115	0.00885	0.008
1602	0.016850	0.00885	0.99115	0.00885	0.008
1603	0.016850	0.00885	0.99115	0.00885	0.008
1604	0.016850	0.00885	0.99115	0.00885	0.008
1605	0.016850	0.00885	0.99115	0.00885	0.008
1606	0.016850	0.00885	0.99115	0.00885	0.008
1607	0.016850	0.00885	0.99115	0.00885	0.008
1608	0.016850	0.00885	0.99115	0.00885	0.008
1609	0.016850	0.00885	0.99115	0.00885	0.008
1610	0.016850	0.00885	0.99115	0.00885	0.008
1611	0.016850	0.00885	0.99115	0.00885	0.008
1612	0.016850	0.00885	0.99115	0.00885	0.008
1613	0.016850	0.00885	0.99115	0.00885	0.008
1614	0.016850	0.00885	0.99115	0.00885	0.008
1615	0.016850	0.00885	0.99115	0.00885	0.008
1616	0.016850	0.00885	0.99115	0.00885	0.008
1617	0.016850	0.00885	0.99115	0.00885	0.008
1618	0.016850	0.00885	0.99115	0.00885	0.008
1619	0.016850	0.00885	0.99115	0.00885	0.008
1620	0.016850	0.00885	0.99115	0.00885	0.008
1621	0.016850	0.00885	0.99115	0.00885	0.008
1622	0.016850	0.00885	0.99115	0.00885	0.008
1623	0.016850	0.00885	0.99115	0.00885	0.008
1624	0.016850	0.00885	0.99115	0.00885	0.008
1625	0.016850	0.00885	0.99115	0.00885	0.008
1626	0.016850	0.00885	0.99115	0.00885	0.008
1627	0.016850	0.00885	0.99115	0.00885	0.008
1628	0.016850	0.00885	0.99115	0.00885	0.008
1629	0.016850	0.00885	0.99115	0.00885	0.008
1630	0.016850	0.00885	0.99115	0.00885	0.008
1631	0.016850	0.00885	0.99115	0.00885	0.008
1632	0.016850	0.00885	0.99115	0.00885	0.008
1633	0.016850	0.00885	0.99115	0.00885	0.008
1634	0.016850	0.00885	0.99115	0.00885	0.008
1635	0.016850	0.00885	0.99115	0.00885	0.008
1636	0.016850	0.00885	0.99115	0.00885	0.008
1637	0.016850	0.00885	0.99115	0.00885	0.008
1638	0.016850	0.00885	0.99115	0.00885	0.008
1639	0.016850	0.00885	0.99115	0.00885	0.008
1640	0.016850	0.00885	0.99115	0.00885	0.008
1641	0.016850	0.00885	0.99115	0.00885	0.008
1642	0.016850	0.00885	0.99115	0.00885	0.008
1643	0.016850	0.00885	0.99115	0.00885	0.008
1644	0.016850	0.00885	0.99115	0.00885	0.008
1645	0.016850	0.00885	0.99115	0.00885	0.008
1646	0.016850	0.00885	0.99115	0.00885	0.008
1647	0.016850	0.00885	0.99115	0.00885	0.008
1648	0.016850	0.00885	0.99115	0.00885	0.008
1649	0.016850	0.00885	0.99115	0.00885	0.008
1650	0.016850	0.00885	0.99115	0.00885	0.008
1651	0.016850	0.00885	0.99115	0.00885	0.008
1652	0.016850	0.00885	0.99115	0.00885	0.008
1653	0.016850	0.00885	0.99115	0.00885	0.008
1654	0.016850	0.00885	0.99115	0.00885	0.008
1655	0.016850	0.00885	0.99115	0.00885	0.008
1656	0.016850	0.00885	0.99115	0.00885	0.008
1657	0.016850	0.00885	0.99115	0.00885	0.008
1658	0.016850	0.00885	0.99115	0.00885	0.008
1659	0.016850	0.00885	0.99115	0.00885	0.008
1660	0.016850	0.00885	0.99115	0.00885	0.008
1661	0.016850	0.00885	0.99115	0.00885	0.008
1662	0.016850	0.00885	0.99115	0.00885	0.008
1663	0.016850	0.00885	0.99115	0.00885	0.008
1664	0.016850	0.00885	0.99115	0.00885	0.008
1665	0.016850	0.00885	0.99115	0.00885	0.008
1666	0.016850	0.00885	0.99115	0.00885	0.008
1667	0.016850	0.00885	0.99115	0.00885	0.008
1668	0.016850	0.00885	0.99115	0.00885	0.008
1669	0.016850	0.00885	0.99115	0.00885	0.008
1670	0.016850	0.00885	0.99115	0.00885	0.008
1671	0.016850	0.00885	0.99115	0.00885	0.008
1672	0.016850	0.00885	0.99115	0.00885	0.008
1673	0.016850	0.00885	0.99115	0.00885	0.008
1674	0.016850	0.00885	0.99115	0.00885	0.008
1675	0.016850	0.00885	0.99115	0.00885	0.008
1676	0.016850	0.00885	0.99115	0.00885	0.008
1677	0.016850	0.00885	0.99115	0.00885	0.008
1678	0.016850	0.00885	0.99115	0.00885	0.008
1679	0.016850	0.00885	0.99115	0.00885	0.008
1680	0.016850	0.00885	0.99115	0.00885	0.008
1681	0.016850	0.00885	0.99115	0.00885	0.008
1682	0.016850	0.00885	0.99115	0.00885	0.008
1683	0.016850	0.00885	0.99115	0.00885	0.008
1684	0.016850	0.00885	0.99115	0.00885	0.008
1685	0.016850	0.00885	0.99115	0.00885	0.008
1686	0.016850	0.00885	0.99115	0.00885	0.008
1687	0.016850	0.00885	0.99115	0.00885	0.008
1688	0.016850	0.00885	0.99115	0.00885	0.008
1689	0.016850	0.00885	0.99115	0.00885	0.008
1690	0.016850	0.00885	0.99115	0.00885	0.008
1691	0.016850	0.00885	0.99115	0.00885	0.008
1692	0.016850	0.00885	0.99115	0.00885	0.008
1693	0.016850	0.00885	0.99115	0.00885	0.008
1694	0.016850	0.00885	0.99115	0.00885	0.008
1695	0.016850	0.00885	0.99115	0.00885	0.008
1696	0.016850	0.00885	0.99115	0.00885	0.008
1697	0.016850	0.00885	0.99115	0.00885	0.008
1698	0.016850	0.00885	0.99115	0.00885	0.008
1699	0.016850	0.00885	0.99115	0.00885	0.008
1700	0.016850	0.00885	0.99115	0.00885	0.008
1701	0.016850	0.00885	0.99115	0.00885	0.008
1702	0.016850	0.00885	0.99115	0.00885	0.008
1703	0.016850	0.00885	0.99115	0.00885	0.008
1704	0.016850	0.00885	0.99115	0.00885	0.008
1705	0.016850	0.00885	0.99115	0.00885	0.008
1706	0.016850	0.00885	0.99115	0.00885	0.008
1707	0.016850	0.00885	0.99115	0.00885	0.008
1708	0.016850	0.00885	0.99115	0.00885	0.008
1709	0.016850	0.00885	0.99115	0.00885	0.008
1710	0.016850	0.00885	0.99115	0.00885	0.008
1711	0.016850	0.00885	0.99115	0.00885	0.008
1712	0.016850	0.00885	0.99115	0.00885	0.008
1713	0.016850	0.00885	0.99115	0.00885	0.008
1714	0.016850	0.00885	0.99115	0.00885	0.008
1715	0.016850	0.00885	0.99115	0.00885	0.008
1716	0.016850	0.00885	0.99115	0.00885	0.008
1717	0.016850	0.00885	0.99115	0.00885	0.008
1718	0.016850	0.00885	0.99115	0.00885	0.008
1719	0.016850	0.00885	0.99115	0.00885	0.008
1720	0.016850	0.00885	0.99115	0.00885	0.008
1721	0.016850	0.00885	0.99115	0.00885	0.008
1722	0.016850	0.00885	0.99115	0.00885	0.008
1723	0.016850	0.00885	0.99115	0.00885	0.008
1724	0.016850	0.00885	0.99115	0.00885	0.008
1725	0.016850	0.00885	0.99115	0.00885	0.008
1726	0.016850	0.00885	0.99115	0.00885	0.008
1727	0.016850	0.00885	0.99115	0.00885	0.008
1728	0.016850	0.00885	0.99115	0.00885	0.008
1729	0.016850	0.00885	0.99115	0.00885	0.008
1730	0.016850	0.00885	0.99115	0.00885	0.008
1731	0.016850	0.00885	0.99115	0.00885	0.008
1732	0.016850	0.00885	0.99115	0.00885	0.008
1733	0.016850	0.00885	0.99115	0.00885	0.008
1734	0.016850	0.00885	0.99115	0.00885	0.008
1735	0.016850	0.00885	0.99115	0.00885	0.008
1736	0.016850	0.00885	0.99115	0.00885	0.008
1737	0.016850	0.00885	0.99115	0.00885	0.008
1738	0.016850	0.00885	0.99115	0.00885	0.008
1739	0.016850	0.00885	0.99115	0.00885	0.008
1740	0.016850	0.00885	0.99115	0.00885	0.008
1741	0.016850	0.00885	0.99115	0.00885	0.008
1742	0.016850	0.00885	0.99115	0.00885	0.008
1743	0.016850	0.00885	0.99115	0.00885	0.008
1744	0.016850	0.00885	0.99115	0.00885	0.008
1745	0.016850	0.00885	0.99115	0.00885	0.008
1746	0.016850	0.00885	0.99115	0.00885	0.008
1747	0.016850	0.00885	0.99115	0.00885	0.008
1748	0.016850	0.00885	0.99115	0.00885	0.008
1749	0.016850	0.00885	0.99115	0.00885	0.008
1750	0.016850	0.00885	0.99115	0.00885	0.008
1751	0.016850	0.00885	0.99115	0.00885	0.008
1752	0.016850	0.00885	0.99115	0.00885	0.008
1753	0.016850	0.00885	0.99115	0.00885	0.008
1754	0.016850	0.00885	0.99115	0.00885	0.008
1755	0.016850	0.00885	0.99115	0.00885	0.008
1756	0.016850	0.00885	0.99115	0.00885	0.008
1757	0.016850	0.00885	0.99115	0.00885	0.008
1758	0.016850	0.00885	0.99115	0.00885	0.008
1759	0.016850	0.00885	0.99115	0.00885	0.008
1760	0.016850	0.00885	0.99115	0.00885	0.008
1761	0.016850	0.00885	0.99115	0.00885	0.008
1762	0.016850	0.00885	0.99115	0.00885	0.008
1763	0.016850	0.00885	0.99115	0.00885	0.008
1764	0.016850	0.00885	0.99115	0.00885	0.008
1765	0.016850	0.00885	0.99115	0.00885	0.008
1766	0.016850	0.00885	0.99115	0.00885	0.008
1767	0.016850	0.00885	0.99115	0.00885	0.008
1768	0.016850	0.00885	0.99115	0.00885	0.008
1769	0.016850	0.00885	0.99115	0.00885	0.008
1770	0.016850	0.00885	0.99115	0.00885	0.008
1771	0.016850	0.00885	0.99115	0.00885	0.008
1772	0.016850	0.00885	0.99115	0.00885	0.008
1773	0.016850	0.00885	0.99115	0.00885	0.008
1774	0.016850	0.00885	0.99115	0.00885	0.008
1775	0.016850	0.00885	0.99115	0.00885	0.008
1776	0.016850	0.00885	0.99115	0.00885	0.008
1777	0.016850	0.00885	0.99115	0.00885	0.008
1778	0.016850	0.00885	0.99115	0.00885	0.008
1779	0.016850	0.00885	0.99115	0.00885	0.008
1780	0.016850	0.00885	0.99115	0.00885	0.008
1781	0.016850	0.00885	0.99115	0.00885	0.008
1782	0.016850	0.00885	0.99115	0.00885	0.008
1783	0.016850	0.00885	0.99115	0.00885	0.008
1784	0.016850	0.00885	0.99115	0.00885	0.008
1785	0.016850	0.00885	0.99115	0.00885	0.008
1786	0.016850	0.00885	0.99115	0.00885	0.008
1787	0.016850	0.00885	0.99115	0.00885	0.008
1788	0.016850	0.00885	0.99115	0.00885	0.008
1789	0.016850	0.00885	0.99115	0.00885	0.008
1790	0.016850	0.00885	0.99115	0.00885	0.008
1791	0.016850	0.00885	0.99115	0.00885	0.008
1792	0.016850	0.00885	0.99115	0.00885	0.008
1793	0.016850	0.00885	0.99115	0.00885	0.008
1794	0.016850	0.00885	0.99115	0.00885	0.008
1795	0.016850	0.00885	0.99115	0.00885	0.008
1796	0.016850	0.00885	0.99115	0.00885	0.008
1797	0.016850	0.00885	0.99115	0.00885	0.008
1798	0.016850	0.00885	0.99115	0.00885	0.008
1799	0.016850	0.00885	0.99115	0.00885	0.008
1800	0.016850	0.00885	0.99115	0.00885	0.008
1801	0.016850	0.00885	0.99115	0.00885	0.008
1802	0.016850	0.00885	0.99115	0.00885	0.008
1803	0.016850	0.00885	0.99115	0.00885	0.008
1804	0.016850	0.00885	0.99115	0.00885	0.008
1805	0.016850	0.00885	0.99115	0.00885	0.008
1806	0.016850	0.00885	0.99115	0.00885	0.008
1807	0.016850	0.00885	0.99115	0.00885	0.008
1808	0.016850	0.00885	0.99115	0.00885	0.008
1809	0.016850	0.00885	0.99115	0.00885	0.008
1810	0.016850	0.00885	0.99115	0.00885	0.008
1811	0.016850	0.00885	0.99115	0.00885	0.008
1812	0.016850	0.00885	0.99115	0.00885	0.008
1813	0.016850	0.00885	0.99115	0.00885	0.008
1814	0.016850	0.00885	0.99115	0.00885	0.008
1815	0.016850	0.00885	0.99115	0.00885	0.008
1816	0.016850	0.00885	0.99115	0.00885	0.008
1817	0.016850	0.00885	0.99115	0.00885	0.008
1818	0.016850	0.00885	0.99115	0.00885	0.008
1819	0.016850	0.00885	0.99115	0.00885	0.008
1820	0.016850	0.00885	0.99115	0.00885	0.008
1821	0.016850	0.00885	0.99115	0.00885	0.008
1822	0.016850	0.00885	0.99115	0.00885	0.008
1823	0.016850	0.00885	0.99115	0.00885	0.008
1824	0.016850	0.00885	0.99115	0.00885	0.008
1825	0.016850	0.00885	0.99115	0.00885	0.008
1826	0.016850	0.00885	0.99115	0.00885	0.008
1827	0.016850	0.00885	0.99115	0.00885	0.008
1828	0.016850	0.00885	0.99115	0.00885	0.008
1829	0.016850	0.00885	0.99115	0.00885	0.008
1830	0.016850	0.00885	0.99115	0.00885	0.008
1831	0.016850	0.00885	0.99115	0.00885	0.008
1832	0.016850	0.00885	0.99115	0.00885	0.008
1833	0.016850	0.00885	0.99115	0.00885	0.008
1834	0.016850	0.00885	0.99115	0.00885	0.008
1835	0.016850	0.00885	0.99115	0.00885	0.008
1836	0.016850	0.00885	0.99115	0.00885	0.008
1837	0.016850	0.00885	0.99115	0.00885	0.008
1838	0.016850	0.00885	0.99115	0.00885	0.008
1839	0.016850	0.00885	0.99115	0.00885	0.008
1840	0.016850	0.00885	0.99115	0.00885	0.008
1841	0.016850	0.00885	0.99115	0.00885	0.008
1842	0.016850	0.00885	0.99115	0.00885	0.008
1843	0.016850	0.00885	0.99115	0.00885	0.008
1844	0.016850	0.00885	0.99115	0.00885	0.008
1845	0.016850	0.00885	0.99115	0.00885	0.008
1846	0.016850	0.00885	0.99115	0.00885	0.008
1847	0.016850	0.00885	0.99115	0.00885	0.008
1848	0.016850	0.00885	0.99115	0.00885	0.008
1849	0.016850	0.00885	0.99115	0.00885	0.008
1850	0.016850	0.00885	0.99115	0.00885	0.008
1851	0.016850	0.00885	0.99115	0.00885	0.008
1852	0.016850	0.00885	0.99115	0.00885	0.008
1853	0.016850	0.00885	0.99115	0.00885	0.008
1854	0.016850	0.00885	0.99115	0.00885	0.008
1855	0.016850	0.00885	0.99115	0.00885	0.008
1856	0.016850	0.00885	0.99115	0.00885	0.008
1857	0.016850	0.00885	0.99115	0.00885	0.008
1858	0.016850	0.00885	0.99115	0.00885	0.008
1859	0.016850	0.00885	0.99115	0.00885	0.008
1860	0.016850	0.00885	0.99115	0.00885	0.008
1861	0.016850	0.00885	0.99115	0.00885	0.008
1862	0.016850	0.00885	0.99115	0.00885	0.008
1863	0.016850	0.00885	0.99115	0.00885	0.008
1864	0.016850	0.00885	0.99115	0.00885	0.008
1865	0.016850	0.00885	0.99115	0.00885	0.008
1866	0.016850	0.00885	0.99115	0.00885	0.008
1867	0.016850	0.00885	0.99115	0.00885	0.008
1868	0.016850	0.00885	0.99115	0.00885	0.008
1869	0.016850	0.00885	0.99115	0.00885	0.008
1870	0.016850	0.00885	0.99115	0.00885	0.008
1871	0.016850	0.00885	0.99115	0.00885	0.008
1872	0.016850	0.00885	0.99115	0.00885	0.008
1873	0.016850	0.00885	0.99115	0.00885	0.008
1874	0.016850	0.00885	0.99115	0.00885	0.008
1875	0.016850	0.00885	0.99115	0.00885	0.008
1876	0.016850	0.00885	0.99115	0.00885	0.008
1877	0.016850	0.00885	0.99115	0.00885	0.008
1878	0.016850	0.00885	0.99115	0.00885	0.008
1879	0.016850	0.00885	0.99115	0.00885	0.008
1880	0.016850	0.00885	0.99115	0.00885	0.008
1881	0.016850	0.00885	0.99115	0.00885	0.008
1882	0.016850	0.00885	0.99115	0.00885	0.008
1883	0.016850	0.00885	0.99115	0.00885	0.008
1884	0.016850	0.00885	0.99115	0.00885	0.008
1885	0.016850	0.00885	0.99115	0.00885	0.008
1886	0.016850	0.00885	0.99115	0.00885	0.008
1887	0.016850	0.00885	0.99115	0.00885	0.008
1888	0.016850	0.00885	0.99115	0.00885	0.008
1889	0.016850	0.00885	0.99115	0.00885	0.008
1890	0.016850	0.00885	0.99115	0.00885	0.008
1891	0.016850	0.00885	0.99115	0.00885	0.008
1892	0.016850	0.00885	0.99115	0.00885	0.008
1893	0.016850	0.00885	0.99115	0.00885	0.008
1894	0.016850	0.00885	0.99115	0.00885	0.008
1895	0.016850	0.00885	0.99115	0.00885	0.008
1896	0.016850	0.00885	0.99115	0.00885	0.008
1897	0.016850	0.00885	0.99115	0.00885	0.008
1898	0.016850	0.00885	0.99115	0.00885	0.008
1899	0.016850	0.00885	0.99115	0.00885	0.008
1900	0.016850	0.00885	0.99115	0.00885	0.008
1901	0.016850	0.00885	0.99115	0.00885	0.008
1902	0.016850	0.00885	0.99115	0.00885	0.008
1903	0.016850	0.00885	0.99115	0.00885	0.008
1904	0.016850	0.00885	0.99115	0.00885	0.008
1905	0.016850	0.00885	0.99115	0.00885	0.008
1906	0.016850	0.00885	0.99115	0.00885	0.008
1907	0.016850	0.00885	0.99115	0.00885	0.008
1908	0.016850	0.00885	0.99115	0.00885	0.008
1909	0.016850	0.00885	0.99115	0.00885	0.008
1910	0.016850	0.00885	0.99115	0.00885	0.008
1911	0.016850	0.00885	0.99115	0.00885	0.008
1912	0.016850	0.00885	0.99115	0.00885	0.008
1913	0.016850	0.00885	0.99115	0.00885	0.008
1914	0.016850	0.00885	0.99115	0.00885	0.008
1915	0.016850	0.00885	0.99115	0.00885	0.008
1916	0.016850	0.00885	0.99115	0.00885	0.008
1917	0.016850	0.00885	0.99115	0.00885	0.008
1918	0.016850	0.00885	0.99115	0.00885	0.008
1919	0.016850	0.00885	0.99115	0.00885	0.008
1920	0.016850	0.00885	0.99115	0.00885	0.008
1921	0.016850	0.00885	0.99115	0.00885	0.008
1922	0.016850	0.00885	0.99115	0.00885	0.008
1923	0.016850	0.00885	0.99115	0.00885	0.008
1924	0.016850	0.00885	0.99115	0.00885	0.008
1925	0.016850	0.00885	0.99115	0.00885	0.008
1926	0.016850	0.00885	0.99115	0.00885	0.008
1927	0.016850	0.00885	0.99115	0.00885	0.008
1928	0.016850	0.00885	0.99115	0.00885	0.008
1929	0.016850	0.00885	0.99115	0.00885	0.008
1930	0.016850	0.00885	0.99115	0.00885	0.008
1931	0.016850	0.00885	0.99115	0.00885	0.008
1932	0.016850	0.00885	0.99115	0.00885	0.008
1933	0.016850	0.00885	0.99115	0.00885	0.008
1934	0.016850	0.00885	0.99115	0.00885	0.008
1935	0.016850	0.00885	0.99115	0.00885	0.008
1936	0.016850	0.00885	0.99115	0.00885	0.008
1937	0.016850	0.00885	0.99115	0.00885	0.008
1938	0.016850	0.00885	0.99115	0.00885	0.008
1939	0.016850	0.00885	0.99115	0.00885	0.008
1940	0.016850	0.00885	0.99115	0.00885	0.008
1941	0.016850	0.00885	0.99115	0.00885	0.008
1942	0.016850	0.00885	0.99115	0.00885	0.008
1943	0.016850	0.00885	0.99115	0.00885	0.008
1944	0.016850	0.00885	0.99115	0.00885	0.008
1945	0.016850	0.00885	0.99115	0.00885	0.008
1946	0.016850	0.00885	0.99115	0.00885	0.008
1947	0.016850	0.00885	0.99115	0.00885	0.008
1948	0.016850	0.00885	0.99115	0.00885	0.008
1949	0.016850	0.00885	0.99115	0.00885	0.008
1950	0.016850	0.00885	0.99115	0.00885	0.008
1951	0.016850	0.00885	0.99115	0.00885	0.008
1952	0.016850	0.00885	0.99115	0.00885	0.008
1953	0.016850	0.00885	0.99115	0.00885	0.008
1954	0.016850	0.00885	0.99115	0.00885	0.008
1955	0.016850	0.00885	0.99115	0.00885	0.008
1956	0.016850	0.00885	0.99115	0.00885	0.008
1957	0.016850	0.00885	0.99115	0.00885	0.008
1958	0.016850	0.00885	0.99115	0.00885	0.008
1959	0.016850	0.00885	0.99115	0.00885	0.008
1960	0.016850	0.00885	0.99115	0.00885	0.008
1961	0.016850	0.00885	0.99115	0.00885	0.008
1962	0.016850	0.00885	0.99115	0.00885	0.008
1963	0.016850	0.00885	0.99115	0.00885	0.008
1964	0.016850	0.00885	0.99115	0.00885	0.008
1965	0.016850	0.00885	0.99115	0.00885	0.008
1966	0.016850	0.00885	0.99115	0.00885	0.008
1967	0.016850	0.00885	0.99115	0.00885	0.008
1968	0.016850	0.00885	0.99115	0.00885	0.008
1969	0.016850	0.00885	0.99115	0.00885	0.008
1970	0.016850	0.00885	0.99115	0.00885	0.008
1971	0.016850	0.00885	0.99115	0.00885	0.008
1972	0.016850	0.00885	0.99115	0.00885	0.008
1973	0.016850	0.00885	0.99115	0.00885	0.008
1974	0.016850	0.00885	0.99115	0.00885	0.008
1975	0.016850	0.00885	0.99115	0.00885	0.008
1976	0.016850	0.00885	0.99115	0.00885	0.008
1977	0.016850	0.00885	0.99115	0.00885	0.008
1978	0.016850	0.00885	0.99115	0.00885	0.008
1979	0.016850	0.00885	0.99115	0.00885	0.008
1980	0.016850	0.00885	0.99115	0.00885	0.008
1981	0.016850	0.00885	0.99115	0.00885	0.008
1982	0.016850	0.00885	0.99115	0.00885	0.008
1983	0.016850	0.00885	0.99115	0.00885	0.008
1984	0.016850	0.00885	0.99115	0.00885	0.008
1985	0.016850	0.00885	0.99115	0.00885	0.008
1986	0.016850	0.00885	0.99115	0.00885	0.008
1987	0.016850	0.00885	0.99115	0.00885	0.008
1988	0.016850	0.00885	0.99115	0.00885	0.008
1989	0.016850	0.00885	0.99115	0.00885	0.008
1990	0.016850	0.00885	0.99115	0.00885	0.008
1991	0.016850	0.00885	0.99115	0.00885	0.008
1992	0.016850	0.00885	0.99115	0.00885	0.008
1993	0.016850	0.00885	0.99115	0.00885	0.008
1994	0.016850	0.00885	0.99115	0.00885	0.008
1995	0.016850	0.00885	0.99115	0.00885	0.008
1996	0.016850	0.00885	0.99115	0.00885	0.008
1997	0.016850	0.00885	0.99115	0.00885	0.008
1998	0.016850	0.00885	0.99115	0.00885	0.008
1999	0.016850	0.00885	0.99115	0.00885	0.008
[truncated: 38,001 more rows]
