# Supplementary material for: Aspiration-driven co-evolution of cooperation with individual behavioral diversity
Source: PLoS One. 2023 Sep 15;18(9):e0291134. doi: 10.1371/journal.pone.0291134 (PMC10503719; doi:10.1371/journal.pone.0291134)
Supplement: S1 Data — (ZIP) [file pone.0291134.s001.zip › M1/v1-L=200/data/tolerate=1_b=1.7_frequency.txt]

0	0.499500	1	0	0.4995	0
1	0.319956	0.907225	0.092775	0.3195	0.00045625
2	0.207781	0.747725	0.252275	0.2046	0.00318125
3	0.131581	0.55715	0.44285	0.125225	0.00635625
4	0.082906	0.38305	0.61695	0.075375	0.00753125
5	0.054712	0.2515	0.7485	0.046575	0.0081375
6	0.038688	0.1621	0.8379	0.03065	0.0080375
7	0.029431	0.1045	0.8955	0.02145	0.00798125
8	0.024156	0.07055	0.92945	0.0165	0.00765625
9	0.021469	0.04975	0.95025	0.0136	0.00786875
10	0.019088	0.0368	0.9632	0.011875	0.0072125
11	0.017687	0.029375	0.970625	0.010475	0.0072125
12	0.016763	0.024	0.976	0.00985	0.0069125
13	0.016281	0.019625	0.980375	0.009275	0.00700625
14	0.015775	0.01715	0.98285	0.0086	0.007175
15	0.015431	0.01545	0.98455	0.008475	0.00695625
16	0.015606	0.01435	0.98565	0.008475	0.00713125
17	0.015319	0.013575	0.986425	0.008325	0.00699375
18	0.015094	0.01225	0.98775	0.00805	0.00704375
19	0.014869	0.01155	0.98845	0.007975	0.00689375
20	0.014850	0.010825	0.989175	0.007825	0.007025
21	0.014856	0.01035	0.98965	0.0078	0.00705625
22	0.014850	0.009875	0.990125	0.0078	0.00705
23	0.014988	0.0096	0.9904	0.0078	0.0071875
24	0.015050	0.009375	0.990625	0.00785	0.0072
25	0.015000	0.00935	0.99065	0.0079	0.0071
26	0.015088	0.00935	0.99065	0.0079	0.0071875
27	0.014981	0.0093	0.9907	0.00785	0.00713125
28	0.014937	0.00915	0.99085	0.00785	0.0070875
29	0.015000	0.0091	0.9909	0.0079	0.0071
30	0.014888	0.008725	0.991275	0.007725	0.0071625
31	0.014869	0.00865	0.99135	0.007725	0.00714375
32	0.014913	0.00855	0.99145	0.007825	0.0070875
33	0.014894	0.008725	0.991275	0.0078	0.00709375
34	0.014906	0.008675	0.991325	0.007775	0.00713125
35	0.014819	0.0085	0.9915	0.007675	0.00714375
36	0.014838	0.008375	0.991625	0.0077	0.0071375
37	0.014825	0.0083	0.9917	0.007675	0.00715
38	0.014769	0.008075	0.991925	0.007625	0.00714375
39	0.014725	0.0079	0.9921	0.00755	0.007175
40	0.014681	0.00785	0.99215	0.00755	0.00713125
41	0.014700	0.007725	0.992275	0.00755	0.00715
42	0.014713	0.007775	0.992225	0.007625	0.0070875
43	0.014713	0.0077	0.9923	0.007625	0.0070875
44	0.014725	0.007675	0.992325	0.00765	0.007075
45	0.014731	0.0077	0.9923	0.007675	0.00705625
46	0.014750	0.007725	0.992275	0.007675	0.007075
47	0.014731	0.007675	0.992325	0.00765	0.00708125
48	0.014731	0.007675	0.992325	0.00765	0.00708125
49	0.014756	0.00765	0.99235	0.00765	0.00710625
50	0.014738	0.007675	0.992325	0.007675	0.0070625
51	0.014738	0.007675	0.992325	0.007675	0.0070625
52	0.014738	0.007675	0.992325	0.007675	0.0070625
53	0.014738	0.007675	0.992325	0.007675	0.0070625
54	0.014738	0.007675	0.992325	0.007675	0.0070625
55	0.014738	0.007675	0.992325	0.007675	0.0070625
56	0.014738	0.007675	0.992325	0.007675	0.0070625
57	0.014738	0.007675	0.992325	0.007675	0.0070625
58	0.014738	0.007675	0.992325	0.007675	0.0070625
59	0.014738	0.007675	0.992325	0.007675	0.0070625
60	0.014738	0.007675	0.992325	0.007675	0.0070625
61	0.014738	0.007675	0.992325	0.007675	0.0070625
62	0.014738	0.007675	0.992325	0.007675	0.0070625
63	0.014738	0.007675	0.992325	0.007675	0.0070625
64	0.014738	0.007675	0.992325	0.007675	0.0070625
65	0.014738	0.007675	0.992325	0.007675	0.0070625
66	0.014738	0.007675	0.992325	0.007675	0.0070625
67	0.014738	0.007675	0.992325	0.007675	0.0070625
68	0.014738	0.007675	0.992325	0.007675	0.0070625
69	0.014738	0.007675	0.992325	0.007675	0.0070625
70	0.014738	0.007675	0.992325	0.007675	0.0070625
71	0.014738	0.007675	0.992325	0.007675	0.0070625
72	0.014738	0.007675	0.992325	0.007675	0.0070625
73	0.014738	0.007675	0.992325	0.007675	0.0070625
74	0.014738	0.007675	0.992325	0.007675	0.0070625
75	0.014738	0.007675	0.992325	0.007675	0.0070625
76	0.014738	0.007675	0.992325	0.007675	0.0070625
77	0.014738	0.007675	0.992325	0.007675	0.0070625
78	0.014738	0.007675	0.992325	0.007675	0.0070625
79	0.014738	0.007675	0.992325	0.007675	0.0070625
80	0.014738	0.007675	0.992325	0.007675	0.0070625
81	0.014738	0.007675	0.992325	0.007675	0.0070625
82	0.014738	0.007675	0.992325	0.007675	0.0070625
83	0.014738	0.007675	0.992325	0.007675	0.0070625
84	0.014738	0.007675	0.992325	0.007675	0.0070625
85	0.014738	0.007675	0.992325	0.007675	0.0070625
86	0.014738	0.007675	0.992325	0.007675	0.0070625
87	0.014738	0.007675	0.992325	0.007675	0.0070625
88	0.014738	0.007675	0.992325	0.007675	0.0070625
89	0.014738	0.007675	0.992325	0.007675	0.0070625
90	0.014738	0.007675	0.992325	0.007675	0.0070625
91	0.014738	0.007675	0.992325	0.007675	0.0070625
92	0.014738	0.007675	0.992325	0.007675	0.0070625
93	0.014738	0.007675	0.992325	0.007675	0.0070625
94	0.014738	0.007675	0.992325	0.007675	0.0070625
95	0.014738	0.007675	0.992325	0.007675	0.0070625
96	0.014738	0.007675	0.992325	0.007675	0.0070625
97	0.014738	0.007675	0.992325	0.007675	0.0070625
98	0.014738	0.007675	0.992325	0.007675	0.0070625
99	0.014738	0.007675	0.992325	0.007675	0.0070625
100	0.014738	0.007675	0.992325	0.007675	0.0070625
101	0.014738	0.007675	0.992325	0.007675	0.0070625
102	0.014738	0.007675	0.992325	0.007675	0.0070625
103	0.014738	0.007675	0.992325	0.007675	0.0070625
104	0.014738	0.007675	0.992325	0.007675	0.0070625
105	0.014738	0.007675	0.992325	0.007675	0.0070625
106	0.014738	0.007675	0.992325	0.007675	0.0070625
107	0.014738	0.007675	0.992325	0.007675	0.0070625
108	0.014738	0.007675	0.992325	0.007675	0.0070625
109	0.014738	0.007675	0.992325	0.007675	0.0070625
110	0.014738	0.007675	0.992325	0.007675	0.0070625
111	0.014738	0.007675	0.992325	0.007675	0.0070625
112	0.014738	0.007675	0.992325	0.007675	0.0070625
113	0.014738	0.007675	0.992325	0.007675	0.0070625
114	0.014738	0.007675	0.992325	0.007675	0.0070625
115	0.014738	0.007675	0.992325	0.007675	0.0070625
116	0.014738	0.007675	0.992325	0.007675	0.0070625
117	0.014738	0.007675	0.992325	0.007675	0.0070625
118	0.014738	0.007675	0.992325	0.007675	0.0070625
119	0.014738	0.007675	0.992325	0.007675	0.0070625
120	0.014738	0.007675	0.992325	0.007675	0.0070625
121	0.014738	0.007675	0.992325	0.007675	0.0070625
122	0.014738	0.007675	0.992325	0.007675	0.0070625
123	0.014738	0.007675	0.992325	0.007675	0.0070625
124	0.014738	0.007675	0.992325	0.007675	0.0070625
125	0.014738	0.007675	0.992325	0.007675	0.0070625
126	0.014738	0.007675	0.992325	0.007675	0.0070625
127	0.014738	0.007675	0.992325	0.007675	0.0070625
128	0.014738	0.007675	0.992325	0.007675	0.0070625
129	0.014738	0.007675	0.992325	0.007675	0.0070625
130	0.014738	0.007675	0.992325	0.007675	0.0070625
131	0.014738	0.007675	0.992325	0.007675	0.0070625
132	0.014738	0.007675	0.992325	0.007675	0.0070625
133	0.014738	0.007675	0.992325	0.007675	0.0070625
134	0.014738	0.007675	0.992325	0.007675	0.0070625
135	0.014738	0.007675	0.992325	0.007675	0.0070625
136	0.014738	0.007675	0.992325	0.007675	0.0070625
137	0.014738	0.007675	0.992325	0.007675	0.0070625
138	0.014738	0.007675	0.992325	0.007675	0.0070625
139	0.014738	0.007675	0.992325	0.007675	0.0070625
140	0.014738	0.007675	0.992325	0.007675	0.0070625
141	0.014738	0.007675	0.992325	0.007675	0.0070625
142	0.014738	0.007675	0.992325	0.007675	0.0070625
143	0.014738	0.007675	0.992325	0.007675	0.0070625
144	0.014738	0.007675	0.992325	0.007675	0.0070625
145	0.014738	0.007675	0.992325	0.007675	0.0070625
146	0.014738	0.007675	0.992325	0.007675	0.0070625
147	0.014738	0.007675	0.992325	0.007675	0.0070625
148	0.014738	0.007675	0.992325	0.007675	0.0070625
149	0.014738	0.007675	0.992325	0.007675	0.0070625
150	0.014738	0.007675	0.992325	0.007675	0.0070625
151	0.014738	0.007675	0.992325	0.007675	0.0070625
152	0.014738	0.007675	0.992325	0.007675	0.0070625
153	0.014738	0.007675	0.992325	0.007675	0.0070625
154	0.014738	0.007675	0.992325	0.007675	0.0070625
155	0.014738	0.007675	0.992325	0.007675	0.0070625
156	0.014738	0.007675	0.992325	0.007675	0.0070625
157	0.014738	0.007675	0.992325	0.007675	0.0070625
158	0.014738	0.007675	0.992325	0.007675	0.0070625
159	0.014738	0.007675	0.992325	0.007675	0.0070625
160	0.014738	0.007675	0.992325	0.007675	0.0070625
161	0.014738	0.007675	0.992325	0.007675	0.0070625
162	0.014738	0.007675	0.992325	0.007675	0.0070625
163	0.014738	0.007675	0.992325	0.007675	0.0070625
164	0.014738	0.007675	0.992325	0.007675	0.0070625
165	0.014738	0.007675	0.992325	0.007675	0.0070625
166	0.014738	0.007675	0.992325	0.007675	0.0070625
167	0.014738	0.007675	0.992325	0.007675	0.0070625
168	0.014738	0.007675	0.992325	0.007675	0.0070625
169	0.014738	0.007675	0.992325	0.007675	0.0070625
170	0.014738	0.007675	0.992325	0.007675	0.0070625
171	0.014738	0.007675	0.992325	0.007675	0.0070625
172	0.014738	0.007675	0.992325	0.007675	0.0070625
173	0.014738	0.007675	0.992325	0.007675	0.0070625
174	0.014738	0.007675	0.992325	0.007675	0.0070625
175	0.014738	0.007675	0.992325	0.007675	0.0070625
176	0.014738	0.007675	0.992325	0.007675	0.0070625
177	0.014738	0.007675	0.992325	0.007675	0.0070625
178	0.014738	0.007675	0.992325	0.007675	0.0070625
179	0.014738	0.007675	0.992325	0.007675	0.0070625
180	0.014738	0.007675	0.992325	0.007675	0.0070625
181	0.014738	0.007675	0.992325	0.007675	0.0070625
182	0.014738	0.007675	0.992325	0.007675	0.0070625
183	0.014738	0.007675	0.992325	0.007675	0.0070625
184	0.014738	0.007675	0.992325	0.007675	0.0070625
185	0.014738	0.007675	0.992325	0.007675	0.0070625
186	0.014738	0.007675	0.992325	0.007675	0.0070625
187	0.014738	0.007675	0.992325	0.007675	0.0070625
188	0.014738	0.007675	0.992325	0.007675	0.0070625
189	0.014738	0.007675	0.992325	0.007675	0.0070625
190	0.014738	0.007675	0.992325	0.007675	0.0070625
191	0.014738	0.007675	0.992325	0.007675	0.0070625
192	0.014738	0.007675	0.992325	0.007675	0.0070625
193	0.014738	0.007675	0.992325	0.007675	0.0070625
194	0.014738	0.007675	0.992325	0.007675	0.0070625
195	0.014738	0.007675	0.992325	0.007675	0.0070625
196	0.014738	0.007675	0.992325	0.007675	0.0070625
197	0.014738	0.007675	0.992325	0.007675	0.0070625
198	0.014738	0.007675	0.992325	0.007675	0.0070625
199	0.014738	0.007675	0.992325	0.007675	0.0070625
200	0.014738	0.007675	0.992325	0.007675	0.0070625
201	0.014738	0.007675	0.992325	0.007675	0.0070625
202	0.014738	0.007675	0.992325	0.007675	0.0070625
203	0.014738	0.007675	0.992325	0.007675	0.0070625
204	0.014738	0.007675	0.992325	0.007675	0.0070625
205	0.014738	0.007675	0.992325	0.007675	0.0070625
206	0.014738	0.007675	0.992325	0.007675	0.0070625
207	0.014738	0.007675	0.992325	0.007675	0.0070625
208	0.014738	0.007675	0.992325	0.007675	0.0070625
209	0.014738	0.007675	0.992325	0.007675	0.0070625
210	0.014738	0.007675	0.992325	0.007675	0.0070625
211	0.014738	0.007675	0.992325	0.007675	0.0070625
212	0.014738	0.007675	0.992325	0.007675	0.0070625
213	0.014738	0.007675	0.992325	0.007675	0.0070625
214	0.014738	0.007675	0.992325	0.007675	0.0070625
215	0.014738	0.007675	0.992325	0.007675	0.0070625
216	0.014738	0.007675	0.992325	0.007675	0.0070625
217	0.014738	0.007675	0.992325	0.007675	0.0070625
218	0.014738	0.007675	0.992325	0.007675	0.0070625
219	0.014738	0.007675	0.992325	0.007675	0.0070625
220	0.014738	0.007675	0.992325	0.007675	0.0070625
221	0.014738	0.007675	0.992325	0.007675	0.0070625
222	0.014738	0.007675	0.992325	0.007675	0.0070625
223	0.014738	0.007675	0.992325	0.007675	0.0070625
224	0.014738	0.007675	0.992325	0.007675	0.0070625
225	0.014738	0.007675	0.992325	0.007675	0.0070625
226	0.014738	0.007675	0.992325	0.007675	0.0070625
227	0.014738	0.007675	0.992325	0.007675	0.0070625
228	0.014738	0.007675	0.992325	0.007675	0.0070625
229	0.014738	0.007675	0.992325	0.007675	0.0070625
230	0.014738	0.007675	0.992325	0.007675	0.0070625
231	0.014738	0.007675	0.992325	0.007675	0.0070625
232	0.014738	0.007675	0.992325	0.007675	0.0070625
233	0.014738	0.007675	0.992325	0.007675	0.0070625
234	0.014738	0.007675	0.992325	0.007675	0.0070625
235	0.014738	0.007675	0.992325	0.007675	0.0070625
236	0.014738	0.007675	0.992325	0.007675	0.0070625
237	0.014738	0.007675	0.992325	0.007675	0.0070625
238	0.014738	0.007675	0.992325	0.007675	0.0070625
239	0.014738	0.007675	0.992325	0.007675	0.0070625
240	0.014738	0.007675	0.992325	0.007675	0.0070625
241	0.014738	0.007675	0.992325	0.007675	0.0070625
242	0.014738	0.007675	0.992325	0.007675	0.0070625
243	0.014738	0.007675	0.992325	0.007675	0.0070625
244	0.014738	0.007675	0.992325	0.007675	0.0070625
245	0.014738	0.007675	0.992325	0.007675	0.0070625
246	0.014738	0.007675	0.992325	0.007675	0.0070625
247	0.014738	0.007675	0.992325	0.007675	0.0070625
248	0.014738	0.007675	0.992325	0.007675	0.0070625
249	0.014738	0.007675	0.992325	0.007675	0.0070625
250	0.014738	0.007675	0.992325	0.007675	0.0070625
251	0.014738	0.007675	0.992325	0.007675	0.0070625
252	0.014738	0.007675	0.992325	0.007675	0.0070625
253	0.014738	0.007675	0.992325	0.007675	0.0070625
254	0.014738	0.007675	0.992325	0.007675	0.0070625
255	0.014738	0.007675	0.992325	0.007675	0.0070625
256	0.014738	0.007675	0.992325	0.007675	0.0070625
257	0.014738	0.007675	0.992325	0.007675	0.0070625
258	0.014738	0.007675	0.992325	0.007675	0.0070625
259	0.014738	0.007675	0.992325	0.007675	0.0070625
260	0.014738	0.007675	0.992325	0.007675	0.0070625
261	0.014738	0.007675	0.992325	0.007675	0.0070625
262	0.014738	0.007675	0.992325	0.007675	0.0070625
263	0.014738	0.007675	0.992325	0.007675	0.0070625
264	0.014738	0.007675	0.992325	0.007675	0.0070625
265	0.014738	0.007675	0.992325	0.007675	0.0070625
266	0.014738	0.007675	0.992325	0.007675	0.0070625
267	0.014738	0.007675	0.992325	0.007675	0.0070625
268	0.014738	0.007675	0.992325	0.007675	0.0070625
269	0.014738	0.007675	0.992325	0.007675	0.0070625
270	0.014738	0.007675	0.992325	0.007675	0.0070625
271	0.014738	0.007675	0.992325	0.007675	0.0070625
272	0.014738	0.007675	0.992325	0.007675	0.0070625
273	0.014738	0.007675	0.992325	0.007675	0.0070625
274	0.014738	0.007675	0.992325	0.007675	0.0070625
275	0.014738	0.007675	0.992325	0.007675	0.0070625
276	0.014738	0.007675	0.992325	0.007675	0.0070625
277	0.014738	0.007675	0.992325	0.007675	0.0070625
278	0.014738	0.007675	0.992325	0.007675	0.0070625
279	0.014738	0.007675	0.992325	0.007675	0.0070625
280	0.014738	0.007675	0.992325	0.007675	0.0070625
281	0.014738	0.007675	0.992325	0.007675	0.0070625
282	0.014738	0.007675	0.992325	0.007675	0.0070625
283	0.014738	0.007675	0.992325	0.007675	0.0070625
284	0.014738	0.007675	0.992325	0.007675	0.0070625
285	0.014738	0.007675	0.992325	0.007675	0.0070625
286	0.014738	0.007675	0.992325	0.007675	0.0070625
287	0.014738	0.007675	0.992325	0.007675	0.0070625
288	0.014738	0.007675	0.992325	0.007675	0.0070625
289	0.014738	0.007675	0.992325	0.007675	0.0070625
290	0.014738	0.007675	0.992325	0.007675	0.0070625
291	0.014738	0.007675	0.992325	0.007675	0.0070625
292	0.014738	0.007675	0.992325	0.007675	0.0070625
293	0.014738	0.007675	0.992325	0.007675	0.0070625
294	0.014738	0.007675	0.992325	0.007675	0.0070625
295	0.014738	0.007675	0.992325	0.007675	0.0070625
296	0.014738	0.007675	0.992325	0.007675	0.0070625
297	0.014738	0.007675	0.992325	0.007675	0.0070625
298	0.014738	0.007675	0.992325	0.007675	0.0070625
299	0.014738	0.007675	0.992325	0.007675	0.0070625
300	0.014738	0.007675	0.992325	0.007675	0.0070625
301	0.014738	0.007675	0.992325	0.007675	0.0070625
302	0.014738	0.007675	0.992325	0.007675	0.0070625
303	0.014738	0.007675	0.992325	0.007675	0.0070625
304	0.014738	0.007675	0.992325	0.007675	0.0070625
305	0.014738	0.007675	0.992325	0.007675	0.0070625
306	0.014738	0.007675	0.992325	0.007675	0.0070625
307	0.014738	0.007675	0.992325	0.007675	0.0070625
308	0.014738	0.007675	0.992325	0.007675	0.0070625
309	0.014738	0.007675	0.992325	0.007675	0.0070625
310	0.014738	0.007675	0.992325	0.007675	0.0070625
311	0.014738	0.007675	0.992325	0.007675	0.0070625
312	0.014738	0.007675	0.992325	0.007675	0.0070625
313	0.014738	0.007675	0.992325	0.007675	0.0070625
314	0.014738	0.007675	0.992325	0.007675	0.0070625
315	0.014738	0.007675	0.992325	0.007675	0.0070625
316	0.014738	0.007675	0.992325	0.007675	0.0070625
317	0.014738	0.007675	0.992325	0.007675	0.0070625
318	0.014738	0.007675	0.992325	0.007675	0.0070625
319	0.014738	0.007675	0.992325	0.007675	0.0070625
320	0.014738	0.007675	0.992325	0.007675	0.0070625
321	0.014738	0.007675	0.992325	0.007675	0.0070625
322	0.014738	0.007675	0.992325	0.007675	0.0070625
323	0.014738	0.007675	0.992325	0.007675	0.0070625
324	0.014738	0.007675	0.992325	0.007675	0.0070625
325	0.014738	0.007675	0.992325	0.007675	0.0070625
326	0.014738	0.007675	0.992325	0.007675	0.0070625
327	0.014738	0.007675	0.992325	0.007675	0.0070625
328	0.014738	0.007675	0.992325	0.007675	0.0070625
329	0.014738	0.007675	0.992325	0.007675	0.0070625
330	0.014738	0.007675	0.992325	0.007675	0.0070625
331	0.014738	0.007675	0.992325	0.007675	0.0070625
332	0.014738	0.007675	0.992325	0.007675	0.0070625
333	0.014738	0.007675	0.992325	0.007675	0.0070625
334	0.014738	0.007675	0.992325	0.007675	0.0070625
335	0.014738	0.007675	0.992325	0.007675	0.0070625
336	0.014738	0.007675	0.992325	0.007675	0.0070625
337	0.014738	0.007675	0.992325	0.007675	0.0070625
338	0.014738	0.007675	0.992325	0.007675	0.0070625
339	0.014738	0.007675	0.992325	0.007675	0.0070625
340	0.014738	0.007675	0.992325	0.007675	0.0070625
341	0.014738	0.007675	0.992325	0.007675	0.0070625
342	0.014738	0.007675	0.992325	0.007675	0.0070625
343	0.014738	0.007675	0.992325	0.007675	0.0070625
344	0.014738	0.007675	0.992325	0.007675	0.0070625
345	0.014738	0.007675	0.992325	0.007675	0.0070625
346	0.014738	0.007675	0.992325	0.007675	0.0070625
347	0.014738	0.007675	0.992325	0.007675	0.0070625
348	0.014738	0.007675	0.992325	0.007675	0.0070625
349	0.014738	0.007675	0.992325	0.007675	0.0070625
350	0.014738	0.007675	0.992325	0.007675	0.0070625
351	0.014738	0.007675	0.992325	0.007675	0.0070625
352	0.014738	0.007675	0.992325	0.007675	0.0070625
353	0.014738	0.007675	0.992325	0.007675	0.0070625
354	0.014738	0.007675	0.992325	0.007675	0.0070625
355	0.014738	0.007675	0.992325	0.007675	0.0070625
356	0.014738	0.007675	0.992325	0.007675	0.0070625
357	0.014738	0.007675	0.992325	0.007675	0.0070625
358	0.014738	0.007675	0.992325	0.007675	0.0070625
359	0.014738	0.007675	0.992325	0.007675	0.0070625
360	0.014738	0.007675	0.992325	0.007675	0.0070625
361	0.014738	0.007675	0.992325	0.007675	0.0070625
362	0.014738	0.007675	0.992325	0.007675	0.0070625
363	0.014738	0.007675	0.992325	0.007675	0.0070625
364	0.014738	0.007675	0.992325	0.007675	0.0070625
365	0.014738	0.007675	0.992325	0.007675	0.0070625
366	0.014738	0.007675	0.992325	0.007675	0.0070625
367	0.014738	0.007675	0.992325	0.007675	0.0070625
368	0.014738	0.007675	0.992325	0.007675	0.0070625
369	0.014738	0.007675	0.992325	0.007675	0.0070625
370	0.014738	0.007675	0.992325	0.007675	0.0070625
371	0.014738	0.007675	0.992325	0.007675	0.0070625
372	0.014738	0.007675	0.992325	0.007675	0.0070625
373	0.014738	0.007675	0.992325	0.007675	0.0070625
374	0.014738	0.007675	0.992325	0.007675	0.0070625
375	0.014738	0.007675	0.992325	0.007675	0.0070625
376	0.014738	0.007675	0.992325	0.007675	0.0070625
377	0.014738	0.007675	0.992325	0.007675	0.0070625
378	0.014738	0.007675	0.992325	0.007675	0.0070625
379	0.014738	0.007675	0.992325	0.007675	0.0070625
380	0.014738	0.007675	0.992325	0.007675	0.0070625
381	0.014738	0.007675	0.992325	0.007675	0.0070625
382	0.014738	0.007675	0.992325	0.007675	0.0070625
383	0.014738	0.007675	0.992325	0.007675	0.0070625
384	0.014738	0.007675	0.992325	0.007675	0.0070625
385	0.014738	0.007675	0.992325	0.007675	0.0070625
386	0.014738	0.007675	0.992325	0.007675	0.0070625
387	0.014738	0.007675	0.992325	0.007675	0.0070625
388	0.014738	0.007675	0.992325	0.007675	0.0070625
389	0.014738	0.007675	0.992325	0.007675	0.0070625
390	0.014738	0.007675	0.992325	0.007675	0.0070625
391	0.014738	0.007675	0.992325	0.007675	0.0070625
392	0.014738	0.007675	0.992325	0.007675	0.0070625
393	0.014738	0.007675	0.992325	0.007675	0.0070625
394	0.014738	0.007675	0.992325	0.007675	0.0070625
395	0.014738	0.007675	0.992325	0.007675	0.0070625
396	0.014738	0.007675	0.992325	0.007675	0.0070625
397	0.014738	0.007675	0.992325	0.007675	0.0070625
398	0.014738	0.007675	0.992325	0.007675	0.0070625
399	0.014738	0.007675	0.992325	0.007675	0.0070625
400	0.014738	0.007675	0.992325	0.007675	0.0070625
401	0.014738	0.007675	0.992325	0.007675	0.0070625
402	0.014738	0.007675	0.992325	0.007675	0.0070625
403	0.014738	0.007675	0.992325	0.007675	0.0070625
404	0.014738	0.007675	0.992325	0.007675	0.0070625
405	0.014738	0.007675	0.992325	0.007675	0.0070625
406	0.014738	0.007675	0.992325	0.007675	0.0070625
407	0.014738	0.007675	0.992325	0.007675	0.0070625
408	0.014738	0.007675	0.992325	0.007675	0.0070625
409	0.014738	0.007675	0.992325	0.007675	0.0070625
410	0.014738	0.007675	0.992325	0.007675	0.0070625
411	0.014738	0.007675	0.992325	0.007675	0.0070625
412	0.014738	0.007675	0.992325	0.007675	0.0070625
413	0.014738	0.007675	0.992325	0.007675	0.0070625
414	0.014738	0.007675	0.992325	0.007675	0.0070625
415	0.014738	0.007675	0.992325	0.007675	0.0070625
416	0.014738	0.007675	0.992325	0.007675	0.0070625
417	0.014738	0.007675	0.992325	0.007675	0.0070625
418	0.014738	0.007675	0.992325	0.007675	0.0070625
419	0.014738	0.007675	0.992325	0.007675	0.0070625
420	0.014738	0.007675	0.992325	0.007675	0.0070625
421	0.014738	0.007675	0.992325	0.007675	0.0070625
422	0.014738	0.007675	0.992325	0.007675	0.0070625
423	0.014738	0.007675	0.992325	0.007675	0.0070625
424	0.014738	0.007675	0.992325	0.007675	0.0070625
425	0.014738	0.007675	0.992325	0.007675	0.0070625
426	0.014738	0.007675	0.992325	0.007675	0.0070625
427	0.014738	0.007675	0.992325	0.007675	0.0070625
428	0.014738	0.007675	0.992325	0.007675	0.0070625
429	0.014738	0.007675	0.992325	0.007675	0.0070625
430	0.014738	0.007675	0.992325	0.007675	0.0070625
431	0.014738	0.007675	0.992325	0.007675	0.0070625
432	0.014738	0.007675	0.992325	0.007675	0.0070625
433	0.014738	0.007675	0.992325	0.007675	0.0070625
434	0.014738	0.007675	0.992325	0.007675	0.0070625
435	0.014738	0.007675	0.992325	0.007675	0.0070625
436	0.014738	0.007675	0.992325	0.007675	0.0070625
437	0.014738	0.007675	0.992325	0.007675	0.0070625
438	0.014738	0.007675	0.992325	0.007675	0.0070625
439	0.014738	0.007675	0.992325	0.007675	0.0070625
440	0.014738	0.007675	0.992325	0.007675	0.0070625
441	0.014738	0.007675	0.992325	0.007675	0.0070625
442	0.014738	0.007675	0.992325	0.007675	0.0070625
443	0.014738	0.007675	0.992325	0.007675	0.0070625
444	0.014738	0.007675	0.992325	0.007675	0.0070625
445	0.014738	0.007675	0.992325	0.007675	0.0070625
446	0.014738	0.007675	0.992325	0.007675	0.0070625
447	0.014738	0.007675	0.992325	0.007675	0.0070625
448	0.014738	0.007675	0.992325	0.007675	0.0070625
449	0.014738	0.007675	0.992325	0.007675	0.0070625
450	0.014738	0.007675	0.992325	0.007675	0.0070625
451	0.014738	0.007675	0.992325	0.007675	0.0070625
452	0.014738	0.007675	0.992325	0.007675	0.0070625
453	0.014738	0.007675	0.992325	0.007675	0.0070625
454	0.014738	0.007675	0.992325	0.007675	0.0070625
455	0.014738	0.007675	0.992325	0.007675	0.0070625
456	0.014738	0.007675	0.992325	0.007675	0.0070625
457	0.014738	0.007675	0.992325	0.007675	0.0070625
458	0.014738	0.007675	0.992325	0.007675	0.0070625
459	0.014738	0.007675	0.992325	0.007675	0.0070625
460	0.014738	0.007675	0.992325	0.007675	0.0070625
461	0.014738	0.007675	0.992325	0.007675	0.0070625
462	0.014738	0.007675	0.992325	0.007675	0.0070625
463	0.014738	0.007675	0.992325	0.007675	0.0070625
464	0.014738	0.007675	0.992325	0.007675	0.0070625
465	0.014738	0.007675	0.992325	0.007675	0.0070625
466	0.014738	0.007675	0.992325	0.007675	0.0070625
467	0.014738	0.007675	0.992325	0.007675	0.0070625
468	0.014738	0.007675	0.992325	0.007675	0.0070625
469	0.014738	0.007675	0.992325	0.007675	0.0070625
470	0.014738	0.007675	0.992325	0.007675	0.0070625
471	0.014738	0.007675	0.992325	0.007675	0.0070625
472	0.014738	0.007675	0.992325	0.007675	0.0070625
473	0.014738	0.007675	0.992325	0.007675	0.0070625
474	0.014738	0.007675	0.992325	0.007675	0.0070625
475	0.014738	0.007675	0.992325	0.007675	0.0070625
476	0.014738	0.007675	0.992325	0.007675	0.0070625
477	0.014738	0.007675	0.992325	0.007675	0.0070625
478	0.014738	0.007675	0.992325	0.007675	0.0070625
479	0.014738	0.007675	0.992325	0.007675	0.0070625
480	0.014738	0.007675	0.992325	0.007675	0.0070625
481	0.014738	0.007675	0.992325	0.007675	0.0070625
482	0.014738	0.007675	0.992325	0.007675	0.0070625
483	0.014738	0.007675	0.992325	0.007675	0.0070625
484	0.014738	0.007675	0.992325	0.007675	0.0070625
485	0.014738	0.007675	0.992325	0.007675	0.0070625
486	0.014738	0.007675	0.992325	0.007675	0.0070625
487	0.014738	0.007675	0.992325	0.007675	0.0070625
488	0.014738	0.007675	0.992325	0.007675	0.0070625
489	0.014738	0.007675	0.992325	0.007675	0.0070625
490	0.014738	0.007675	0.992325	0.007675	0.0070625
491	0.014738	0.007675	0.992325	0.007675	0.0070625
492	0.014738	0.007675	0.992325	0.007675	0.0070625
493	0.014738	0.007675	0.992325	0.007675	0.0070625
494	0.014738	0.007675	0.992325	0.007675	0.0070625
495	0.014738	0.007675	0.992325	0.007675	0.0070625
496	0.014738	0.007675	0.992325	0.007675	0.0070625
497	0.014738	0.007675	0.992325	0.007675	0.0070625
498	0.014738	0.007675	0.992325	0.007675	0.0070625
499	0.014738	0.007675	0.992325	0.007675	0.0070625
500	0.014738	0.007675	0.992325	0.007675	0.0070625
501	0.014738	0.007675	0.992325	0.007675	0.0070625
502	0.014738	0.007675	0.992325	0.007675	0.0070625
503	0.014738	0.007675	0.992325	0.007675	0.0070625
504	0.014738	0.007675	0.992325	0.007675	0.0070625
505	0.014738	0.007675	0.992325	0.007675	0.0070625
506	0.014738	0.007675	0.992325	0.007675	0.0070625
507	0.014738	0.007675	0.992325	0.007675	0.0070625
508	0.014738	0.007675	0.992325	0.007675	0.0070625
509	0.014738	0.007675	0.992325	0.007675	0.0070625
510	0.014738	0.007675	0.992325	0.007675	0.0070625
511	0.014738	0.007675	0.992325	0.007675	0.0070625
512	0.014738	0.007675	0.992325	0.007675	0.0070625
513	0.014738	0.007675	0.992325	0.007675	0.0070625
514	0.014738	0.007675	0.992325	0.007675	0.0070625
515	0.014738	0.007675	0.992325	0.007675	0.0070625
516	0.014738	0.007675	0.992325	0.007675	0.0070625
517	0.014738	0.007675	0.992325	0.007675	0.0070625
518	0.014738	0.007675	0.992325	0.007675	0.0070625
519	0.014738	0.007675	0.992325	0.007675	0.0070625
520	0.014738	0.007675	0.992325	0.007675	0.0070625
521	0.014738	0.007675	0.992325	0.007675	0.0070625
522	0.014738	0.007675	0.992325	0.007675	0.0070625
523	0.014738	0.007675	0.992325	0.007675	0.0070625
524	0.014738	0.007675	0.992325	0.007675	0.0070625
525	0.014738	0.007675	0.992325	0.007675	0.0070625
526	0.014738	0.007675	0.992325	0.007675	0.0070625
527	0.014738	0.007675	0.992325	0.007675	0.0070625
528	0.014738	0.007675	0.992325	0.007675	0.0070625
529	0.014738	0.007675	0.992325	0.007675	0.0070625
530	0.014738	0.007675	0.992325	0.007675	0.0070625
531	0.014738	0.007675	0.992325	0.007675	0.0070625
532	0.014738	0.007675	0.992325	0.007675	0.0070625
533	0.014738	0.007675	0.992325	0.007675	0.0070625
534	0.014738	0.007675	0.992325	0.007675	0.0070625
535	0.014738	0.007675	0.992325	0.007675	0.0070625
536	0.014738	0.007675	0.992325	0.007675	0.0070625
537	0.014738	0.007675	0.992325	0.007675	0.0070625
538	0.014738	0.007675	0.992325	0.007675	0.0070625
539	0.014738	0.007675	0.992325	0.007675	0.0070625
540	0.014738	0.007675	0.992325	0.007675	0.0070625
541	0.014738	0.007675	0.992325	0.007675	0.0070625
542	0.014738	0.007675	0.992325	0.007675	0.0070625
543	0.014738	0.007675	0.992325	0.007675	0.0070625
544	0.014738	0.007675	0.992325	0.007675	0.0070625
545	0.014738	0.007675	0.992325	0.007675	0.0070625
546	0.014738	0.007675	0.992325	0.007675	0.0070625
547	0.014738	0.007675	0.992325	0.007675	0.0070625
548	0.014738	0.007675	0.992325	0.007675	0.0070625
549	0.014738	0.007675	0.992325	0.007675	0.0070625
550	0.014738	0.007675	0.992325	0.007675	0.0070625
551	0.014738	0.007675	0.992325	0.007675	0.0070625
552	0.014738	0.007675	0.992325	0.007675	0.0070625
553	0.014738	0.007675	0.992325	0.007675	0.0070625
554	0.014738	0.007675	0.992325	0.007675	0.0070625
555	0.014738	0.007675	0.992325	0.007675	0.0070625
556	0.014738	0.007675	0.992325	0.007675	0.0070625
557	0.014738	0.007675	0.992325	0.007675	0.0070625
558	0.014738	0.007675	0.992325	0.007675	0.0070625
559	0.014738	0.007675	0.992325	0.007675	0.0070625
560	0.014738	0.007675	0.992325	0.007675	0.0070625
561	0.014738	0.007675	0.992325	0.007675	0.0070625
562	0.014738	0.007675	0.992325	0.007675	0.0070625
563	0.014738	0.007675	0.992325	0.007675	0.0070625
564	0.014738	0.007675	0.992325	0.007675	0.0070625
565	0.014738	0.007675	0.992325	0.007675	0.0070625
566	0.014738	0.007675	0.992325	0.007675	0.0070625
567	0.014738	0.007675	0.992325	0.007675	0.0070625
568	0.014738	0.007675	0.992325	0.007675	0.0070625
569	0.014738	0.007675	0.992325	0.007675	0.0070625
570	0.014738	0.007675	0.992325	0.007675	0.0070625
571	0.014738	0.007675	0.992325	0.007675	0.0070625
572	0.014738	0.007675	0.992325	0.007675	0.0070625
573	0.014738	0.007675	0.992325	0.007675	0.0070625
574	0.014738	0.007675	0.992325	0.007675	0.0070625
575	0.014738	0.007675	0.992325	0.007675	0.0070625
576	0.014738	0.007675	0.992325	0.007675	0.0070625
577	0.014738	0.007675	0.992325	0.007675	0.0070625
578	0.014738	0.007675	0.992325	0.007675	0.0070625
579	0.014738	0.007675	0.992325	0.007675	0.0070625
580	0.014738	0.007675	0.992325	0.007675	0.0070625
581	0.014738	0.007675	0.992325	0.007675	0.0070625
582	0.014738	0.007675	0.992325	0.007675	0.0070625
583	0.014738	0.007675	0.992325	0.007675	0.0070625
584	0.014738	0.007675	0.992325	0.007675	0.0070625
585	0.014738	0.007675	0.992325	0.007675	0.0070625
586	0.014738	0.007675	0.992325	0.007675	0.0070625
587	0.014738	0.007675	0.992325	0.007675	0.0070625
588	0.014738	0.007675	0.992325	0.007675	0.0070625
589	0.014738	0.007675	0.992325	0.007675	0.0070625
590	0.014738	0.007675	0.992325	0.007675	0.0070625
591	0.014738	0.007675	0.992325	0.007675	0.0070625
592	0.014738	0.007675	0.992325	0.007675	0.0070625
593	0.014738	0.007675	0.992325	0.007675	0.0070625
594	0.014738	0.007675	0.992325	0.007675	0.0070625
595	0.014738	0.007675	0.992325	0.007675	0.0070625
596	0.014738	0.007675	0.992325	0.007675	0.0070625
597	0.014738	0.007675	0.992325	0.007675	0.0070625
598	0.014738	0.007675	0.992325	0.007675	0.0070625
599	0.014738	0.007675	0.992325	0.007675	0.0070625
600	0.014738	0.007675	0.992325	0.007675	0.0070625
601	0.014738	0.007675	0.992325	0.007675	0.0070625
602	0.014738	0.007675	0.992325	0.007675	0.0070625
603	0.014738	0.007675	0.992325	0.007675	0.0070625
604	0.014738	0.007675	0.992325	0.007675	0.0070625
605	0.014738	0.007675	0.992325	0.007675	0.0070625
606	0.014738	0.007675	0.992325	0.007675	0.0070625
607	0.014738	0.007675	0.992325	0.007675	0.0070625
608	0.014738	0.007675	0.992325	0.007675	0.0070625
609	0.014738	0.007675	0.992325	0.007675	0.0070625
610	0.014738	0.007675	0.992325	0.007675	0.0070625
611	0.014738	0.007675	0.992325	0.007675	0.0070625
612	0.014738	0.007675	0.992325	0.007675	0.0070625
613	0.014738	0.007675	0.992325	0.007675	0.0070625
614	0.014738	0.007675	0.992325	0.007675	0.0070625
615	0.014738	0.007675	0.992325	0.007675	0.0070625
616	0.014738	0.007675	0.992325	0.007675	0.0070625
617	0.014738	0.007675	0.992325	0.007675	0.0070625
618	0.014738	0.007675	0.992325	0.007675	0.0070625
619	0.014738	0.007675	0.992325	0.007675	0.0070625
620	0.014738	0.007675	0.992325	0.007675	0.0070625
621	0.014738	0.007675	0.992325	0.007675	0.0070625
622	0.014738	0.007675	0.992325	0.007675	0.0070625
623	0.014738	0.007675	0.992325	0.007675	0.0070625
624	0.014738	0.007675	0.992325	0.007675	0.0070625
625	0.014738	0.007675	0.992325	0.007675	0.0070625
626	0.014738	0.007675	0.992325	0.007675	0.0070625
627	0.014738	0.007675	0.992325	0.007675	0.0070625
628	0.014738	0.007675	0.992325	0.007675	0.0070625
629	0.014738	0.007675	0.992325	0.007675	0.0070625
630	0.014738	0.007675	0.992325	0.007675	0.0070625
631	0.014738	0.007675	0.992325	0.007675	0.0070625
632	0.014738	0.007675	0.992325	0.007675	0.0070625
633	0.014738	0.007675	0.992325	0.007675	0.0070625
634	0.014738	0.007675	0.992325	0.007675	0.0070625
635	0.014738	0.007675	0.992325	0.007675	0.0070625
636	0.014738	0.007675	0.992325	0.007675	0.0070625
637	0.014738	0.007675	0.992325	0.007675	0.0070625
638	0.014738	0.007675	0.992325	0.007675	0.0070625
639	0.014738	0.007675	0.992325	0.007675	0.0070625
640	0.014738	0.007675	0.992325	0.007675	0.0070625
641	0.014738	0.007675	0.992325	0.007675	0.0070625
642	0.014738	0.007675	0.992325	0.007675	0.0070625
643	0.014738	0.007675	0.992325	0.007675	0.0070625
644	0.014738	0.007675	0.992325	0.007675	0.0070625
645	0.014738	0.007675	0.992325	0.007675	0.0070625
646	0.014738	0.007675	0.992325	0.007675	0.0070625
647	0.014738	0.007675	0.992325	0.007675	0.0070625
648	0.014738	0.007675	0.992325	0.007675	0.0070625
649	0.014738	0.007675	0.992325	0.007675	0.0070625
650	0.014738	0.007675	0.992325	0.007675	0.0070625
651	0.014738	0.007675	0.992325	0.007675	0.0070625
652	0.014738	0.007675	0.992325	0.007675	0.0070625
653	0.014738	0.007675	0.992325	0.007675	0.0070625
654	0.014738	0.007675	0.992325	0.007675	0.0070625
655	0.014738	0.007675	0.992325	0.007675	0.0070625
656	0.014738	0.007675	0.992325	0.007675	0.0070625
657	0.014738	0.007675	0.992325	0.007675	0.0070625
658	0.014738	0.007675	0.992325	0.007675	0.0070625
659	0.014738	0.007675	0.992325	0.007675	0.0070625
660	0.014738	0.007675	0.992325	0.007675	0.0070625
661	0.014738	0.007675	0.992325	0.007675	0.0070625
662	0.014738	0.007675	0.992325	0.007675	0.0070625
663	0.014738	0.007675	0.992325	0.007675	0.0070625
664	0.014738	0.007675	0.992325	0.007675	0.0070625
665	0.014738	0.007675	0.992325	0.007675	0.0070625
666	0.014738	0.007675	0.992325	0.007675	0.0070625
667	0.014738	0.007675	0.992325	0.007675	0.0070625
668	0.014738	0.007675	0.992325	0.007675	0.0070625
669	0.014738	0.007675	0.992325	0.007675	0.0070625
670	0.014738	0.007675	0.992325	0.007675	0.0070625
671	0.014738	0.007675	0.992325	0.007675	0.0070625
672	0.014738	0.007675	0.992325	0.007675	0.0070625
673	0.014738	0.007675	0.992325	0.007675	0.0070625
674	0.014738	0.007675	0.992325	0.007675	0.0070625
675	0.014738	0.007675	0.992325	0.007675	0.0070625
676	0.014738	0.007675	0.992325	0.007675	0.0070625
677	0.014738	0.007675	0.992325	0.007675	0.0070625
678	0.014738	0.007675	0.992325	0.007675	0.0070625
679	0.014738	0.007675	0.992325	0.007675	0.0070625
680	0.014738	0.007675	0.992325	0.007675	0.0070625
681	0.014738	0.007675	0.992325	0.007675	0.0070625
682	0.014738	0.007675	0.992325	0.007675	0.0070625
683	0.014738	0.007675	0.992325	0.007675	0.0070625
684	0.014738	0.007675	0.992325	0.007675	0.0070625
685	0.014738	0.007675	0.992325	0.007675	0.0070625
686	0.014738	0.007675	0.992325	0.007675	0.0070625
687	0.014738	0.007675	0.992325	0.007675	0.0070625
688	0.014738	0.007675	0.992325	0.007675	0.0070625
689	0.014738	0.007675	0.992325	0.007675	0.0070625
690	0.014738	0.007675	0.992325	0.007675	0.0070625
691	0.014738	0.007675	0.992325	0.007675	0.0070625
692	0.014738	0.007675	0.992325	0.007675	0.0070625
693	0.014738	0.007675	0.992325	0.007675	0.0070625
694	0.014738	0.007675	0.992325	0.007675	0.0070625
695	0.014738	0.007675	0.992325	0.007675	0.0070625
696	0.014738	0.007675	0.992325	0.007675	0.0070625
697	0.014738	0.007675	0.992325	0.007675	0.0070625
698	0.014738	0.007675	0.992325	0.007675	0.0070625
699	0.014738	0.007675	0.992325	0.007675	0.0070625
700	0.014738	0.007675	0.992325	0.007675	0.0070625
701	0.014738	0.007675	0.992325	0.007675	0.0070625
702	0.014738	0.007675	0.992325	0.007675	0.0070625
703	0.014738	0.007675	0.992325	0.007675	0.0070625
704	0.014738	0.007675	0.992325	0.007675	0.0070625
705	0.014738	0.007675	0.992325	0.007675	0.0070625
706	0.014738	0.007675	0.992325	0.007675	0.0070625
707	0.014738	0.007675	0.992325	0.007675	0.0070625
708	0.014738	0.007675	0.992325	0.007675	0.0070625
709	0.014738	0.007675	0.992325	0.007675	0.0070625
710	0.014738	0.007675	0.992325	0.007675	0.0070625
711	0.014738	0.007675	0.992325	0.007675	0.0070625
712	0.014738	0.007675	0.992325	0.007675	0.0070625
713	0.014738	0.007675	0.992325	0.007675	0.0070625
714	0.014738	0.007675	0.992325	0.007675	0.0070625
715	0.014738	0.007675	0.992325	0.007675	0.0070625
716	0.014738	0.007675	0.992325	0.007675	0.0070625
717	0.014738	0.007675	0.992325	0.007675	0.0070625
718	0.014738	0.007675	0.992325	0.007675	0.0070625
719	0.014738	0.007675	0.992325	0.007675	0.0070625
720	0.014738	0.007675	0.992325	0.007675	0.0070625
721	0.014738	0.007675	0.992325	0.007675	0.0070625
722	0.014738	0.007675	0.992325	0.007675	0.0070625
723	0.014738	0.007675	0.992325	0.007675	0.0070625
724	0.014738	0.007675	0.992325	0.007675	0.0070625
725	0.014738	0.007675	0.992325	0.007675	0.0070625
726	0.014738	0.007675	0.992325	0.007675	0.0070625
727	0.014738	0.007675	0.992325	0.007675	0.0070625
728	0.014738	0.007675	0.992325	0.007675	0.0070625
729	0.014738	0.007675	0.992325	0.007675	0.0070625
730	0.014738	0.007675	0.992325	0.007675	0.0070625
731	0.014738	0.007675	0.992325	0.007675	0.0070625
732	0.014738	0.007675	0.992325	0.007675	0.0070625
733	0.014738	0.007675	0.992325	0.007675	0.0070625
734	0.014738	0.007675	0.992325	0.007675	0.0070625
735	0.014738	0.007675	0.992325	0.007675	0.0070625
736	0.014738	0.007675	0.992325	0.007675	0.0070625
737	0.014738	0.007675	0.992325	0.007675	0.0070625
738	0.014738	0.007675	0.992325	0.007675	0.0070625
739	0.014738	0.007675	0.992325	0.007675	0.0070625
740	0.014738	0.007675	0.992325	0.007675	0.0070625
741	0.014738	0.007675	0.992325	0.007675	0.0070625
742	0.014738	0.007675	0.992325	0.007675	0.0070625
743	0.014738	0.007675	0.992325	0.007675	0.0070625
744	0.014738	0.007675	0.992325	0.007675	0.0070625
745	0.014738	0.007675	0.992325	0.007675	0.0070625
746	0.014738	0.007675	0.992325	0.007675	0.0070625
747	0.014738	0.007675	0.992325	0.007675	0.0070625
748	0.014738	0.007675	0.992325	0.007675	0.0070625
749	0.014738	0.007675	0.992325	0.007675	0.0070625
750	0.014738	0.007675	0.992325	0.007675	0.0070625
751	0.014738	0.007675	0.992325	0.007675	0.0070625
752	0.014738	0.007675	0.992325	0.007675	0.0070625
753	0.014738	0.007675	0.992325	0.007675	0.0070625
754	0.014738	0.007675	0.992325	0.007675	0.0070625
755	0.014738	0.007675	0.992325	0.007675	0.0070625
756	0.014738	0.007675	0.992325	0.007675	0.0070625
757	0.014738	0.007675	0.992325	0.007675	0.0070625
758	0.014738	0.007675	0.992325	0.007675	0.0070625
759	0.014738	0.007675	0.992325	0.007675	0.0070625
760	0.014738	0.007675	0.992325	0.007675	0.0070625
761	0.014738	0.007675	0.992325	0.007675	0.0070625
762	0.014738	0.007675	0.992325	0.007675	0.0070625
763	0.014738	0.007675	0.992325	0.007675	0.0070625
764	0.014738	0.007675	0.992325	0.007675	0.0070625
765	0.014738	0.007675	0.992325	0.007675	0.0070625
766	0.014738	0.007675	0.992325	0.007675	0.0070625
767	0.014738	0.007675	0.992325	0.007675	0.0070625
768	0.014738	0.007675	0.992325	0.007675	0.0070625
769	0.014738	0.007675	0.992325	0.007675	0.0070625
770	0.014738	0.007675	0.992325	0.007675	0.0070625
771	0.014738	0.007675	0.992325	0.007675	0.0070625
772	0.014738	0.007675	0.992325	0.007675	0.0070625
773	0.014738	0.007675	0.992325	0.007675	0.0070625
774	0.014738	0.007675	0.992325	0.007675	0.0070625
775	0.014738	0.007675	0.992325	0.007675	0.0070625
776	0.014738	0.007675	0.992325	0.007675	0.0070625
777	0.014738	0.007675	0.992325	0.007675	0.0070625
778	0.014738	0.007675	0.992325	0.007675	0.0070625
779	0.014738	0.007675	0.992325	0.007675	0.0070625
780	0.014738	0.007675	0.992325	0.007675	0.0070625
781	0.014738	0.007675	0.992325	0.007675	0.0070625
782	0.014738	0.007675	0.992325	0.007675	0.0070625
783	0.014738	0.007675	0.992325	0.007675	0.0070625
784	0.014738	0.007675	0.992325	0.007675	0.0070625
785	0.014738	0.007675	0.992325	0.007675	0.0070625
786	0.014738	0.007675	0.992325	0.007675	0.0070625
787	0.014738	0.007675	0.992325	0.007675	0.0070625
788	0.014738	0.007675	0.992325	0.007675	0.0070625
789	0.014738	0.007675	0.992325	0.007675	0.0070625
790	0.014738	0.007675	0.992325	0.007675	0.0070625
791	0.014738	0.007675	0.992325	0.007675	0.0070625
792	0.014738	0.007675	0.992325	0.007675	0.0070625
793	0.014738	0.007675	0.992325	0.007675	0.0070625
794	0.014738	0.007675	0.992325	0.007675	0.0070625
795	0.014738	0.007675	0.992325	0.007675	0.0070625
796	0.014738	0.007675	0.992325	0.007675	0.0070625
797	0.014738	0.007675	0.992325	0.007675	0.0070625
798	0.014738	0.007675	0.992325	0.007675	0.0070625
799	0.014738	0.007675	0.992325	0.007675	0.0070625
800	0.014738	0.007675	0.992325	0.007675	0.0070625
801	0.014738	0.007675	0.992325	0.007675	0.0070625
802	0.014738	0.007675	0.992325	0.007675	0.0070625
803	0.014738	0.007675	0.992325	0.007675	0.0070625
804	0.014738	0.007675	0.992325	0.007675	0.0070625
805	0.014738	0.007675	0.992325	0.007675	0.0070625
806	0.014738	0.007675	0.992325	0.007675	0.0070625
807	0.014738	0.007675	0.992325	0.007675	0.0070625
808	0.014738	0.007675	0.992325	0.007675	0.0070625
809	0.014738	0.007675	0.992325	0.007675	0.0070625
810	0.014738	0.007675	0.992325	0.007675	0.0070625
811	0.014738	0.007675	0.992325	0.007675	0.0070625
812	0.014738	0.007675	0.992325	0.007675	0.0070625
813	0.014738	0.007675	0.992325	0.007675	0.0070625
814	0.014738	0.007675	0.992325	0.007675	0.0070625
815	0.014738	0.007675	0.992325	0.007675	0.0070625
816	0.014738	0.007675	0.992325	0.007675	0.0070625
817	0.014738	0.007675	0.992325	0.007675	0.0070625
818	0.014738	0.007675	0.992325	0.007675	0.0070625
819	0.014738	0.007675	0.992325	0.007675	0.0070625
820	0.014738	0.007675	0.992325	0.007675	0.0070625
821	0.014738	0.007675	0.992325	0.007675	0.0070625
822	0.014738	0.007675	0.992325	0.007675	0.0070625
823	0.014738	0.007675	0.992325	0.007675	0.0070625
824	0.014738	0.007675	0.992325	0.007675	0.0070625
825	0.014738	0.007675	0.992325	0.007675	0.0070625
826	0.014738	0.007675	0.992325	0.007675	0.0070625
827	0.014738	0.007675	0.992325	0.007675	0.0070625
828	0.014738	0.007675	0.992325	0.007675	0.0070625
829	0.014738	0.007675	0.992325	0.007675	0.0070625
830	0.014738	0.007675	0.992325	0.007675	0.0070625
831	0.014738	0.007675	0.992325	0.007675	0.0070625
832	0.014738	0.007675	0.992325	0.007675	0.0070625
833	0.014738	0.007675	0.992325	0.007675	0.0070625
834	0.014738	0.007675	0.992325	0.007675	0.0070625
835	0.014738	0.007675	0.992325	0.007675	0.0070625
836	0.014738	0.007675	0.992325	0.007675	0.0070625
837	0.014738	0.007675	0.992325	0.007675	0.0070625
838	0.014738	0.007675	0.992325	0.007675	0.0070625
839	0.014738	0.007675	0.992325	0.007675	0.0070625
840	0.014738	0.007675	0.992325	0.007675	0.0070625
841	0.014738	0.007675	0.992325	0.007675	0.0070625
842	0.014738	0.007675	0.992325	0.007675	0.0070625
843	0.014738	0.007675	0.992325	0.007675	0.0070625
844	0.014738	0.007675	0.992325	0.007675	0.0070625
845	0.014738	0.007675	0.992325	0.007675	0.0070625
846	0.014738	0.007675	0.992325	0.007675	0.0070625
847	0.014738	0.007675	0.992325	0.007675	0.0070625
848	0.014738	0.007675	0.992325	0.007675	0.0070625
849	0.014738	0.007675	0.992325	0.007675	0.0070625
850	0.014738	0.007675	0.992325	0.007675	0.0070625
851	0.014738	0.007675	0.992325	0.007675	0.0070625
852	0.014738	0.007675	0.992325	0.007675	0.0070625
853	0.014738	0.007675	0.992325	0.007675	0.0070625
854	0.014738	0.007675	0.992325	0.007675	0.0070625
855	0.014738	0.007675	0.992325	0.007675	0.0070625
856	0.014738	0.007675	0.992325	0.007675	0.0070625
857	0.014738	0.007675	0.992325	0.007675	0.0070625
858	0.014738	0.007675	0.992325	0.007675	0.0070625
859	0.014738	0.007675	0.992325	0.007675	0.0070625
860	0.014738	0.007675	0.992325	0.007675	0.0070625
861	0.014738	0.007675	0.992325	0.007675	0.0070625
862	0.014738	0.007675	0.992325	0.007675	0.0070625
863	0.014738	0.007675	0.992325	0.007675	0.0070625
864	0.014738	0.007675	0.992325	0.007675	0.0070625
865	0.014738	0.007675	0.992325	0.007675	0.0070625
866	0.014738	0.007675	0.992325	0.007675	0.0070625
867	0.014738	0.007675	0.992325	0.007675	0.0070625
868	0.014738	0.007675	0.992325	0.007675	0.0070625
869	0.014738	0.007675	0.992325	0.007675	0.0070625
870	0.014738	0.007675	0.992325	0.007675	0.0070625
871	0.014738	0.007675	0.992325	0.007675	0.0070625
872	0.014738	0.007675	0.992325	0.007675	0.0070625
873	0.014738	0.007675	0.992325	0.007675	0.0070625
874	0.014738	0.007675	0.992325	0.007675	0.0070625
875	0.014738	0.007675	0.992325	0.007675	0.0070625
876	0.014738	0.007675	0.992325	0.007675	0.0070625
877	0.014738	0.007675	0.992325	0.007675	0.0070625
878	0.014738	0.007675	0.992325	0.007675	0.0070625
879	0.014738	0.007675	0.992325	0.007675	0.0070625
880	0.014738	0.007675	0.992325	0.007675	0.0070625
881	0.014738	0.007675	0.992325	0.007675	0.0070625
882	0.014738	0.007675	0.992325	0.007675	0.0070625
883	0.014738	0.007675	0.992325	0.007675	0.0070625
884	0.014738	0.007675	0.992325	0.007675	0.0070625
885	0.014738	0.007675	0.992325	0.007675	0.0070625
886	0.014738	0.007675	0.992325	0.007675	0.0070625
887	0.014738	0.007675	0.992325	0.007675	0.0070625
888	0.014738	0.007675	0.992325	0.007675	0.0070625
889	0.014738	0.007675	0.992325	0.007675	0.0070625
890	0.014738	0.007675	0.992325	0.007675	0.0070625
891	0.014738	0.007675	0.992325	0.007675	0.0070625
892	0.014738	0.007675	0.992325	0.007675	0.0070625
893	0.014738	0.007675	0.992325	0.007675	0.0070625
894	0.014738	0.007675	0.992325	0.007675	0.0070625
895	0.014738	0.007675	0.992325	0.007675	0.0070625
896	0.014738	0.007675	0.992325	0.007675	0.0070625
897	0.014738	0.007675	0.992325	0.007675	0.0070625
898	0.014738	0.007675	0.992325	0.007675	0.0070625
899	0.014738	0.007675	0.992325	0.007675	0.0070625
900	0.014738	0.007675	0.992325	0.007675	0.0070625
901	0.014738	0.007675	0.992325	0.007675	0.0070625
902	0.014738	0.007675	0.992325	0.007675	0.0070625
903	0.014738	0.007675	0.992325	0.007675	0.0070625
904	0.014738	0.007675	0.992325	0.007675	0.0070625
905	0.014738	0.007675	0.992325	0.007675	0.0070625
906	0.014738	0.007675	0.992325	0.007675	0.0070625
907	0.014738	0.007675	0.992325	0.007675	0.0070625
908	0.014738	0.007675	0.992325	0.007675	0.0070625
909	0.014738	0.007675	0.992325	0.007675	0.0070625
910	0.014738	0.007675	0.992325	0.007675	0.0070625
911	0.014738	0.007675	0.992325	0.007675	0.0070625
912	0.014738	0.007675	0.992325	0.007675	0.0070625
913	0.014738	0.007675	0.992325	0.007675	0.0070625
914	0.014738	0.007675	0.992325	0.007675	0.0070625
915	0.014738	0.007675	0.992325	0.007675	0.0070625
916	0.014738	0.007675	0.992325	0.007675	0.0070625
917	0.014738	0.007675	0.992325	0.007675	0.0070625
918	0.014738	0.007675	0.992325	0.007675	0.0070625
919	0.014738	0.007675	0.992325	0.007675	0.0070625
920	0.014738	0.007675	0.992325	0.007675	0.0070625
921	0.014738	0.007675	0.992325	0.007675	0.0070625
922	0.014738	0.007675	0.992325	0.007675	0.0070625
923	0.014738	0.007675	0.992325	0.007675	0.0070625
924	0.014738	0.007675	0.992325	0.007675	0.0070625
925	0.014738	0.007675	0.992325	0.007675	0.0070625
926	0.014738	0.007675	0.992325	0.007675	0.0070625
927	0.014738	0.007675	0.992325	0.007675	0.0070625
928	0.014738	0.007675	0.992325	0.007675	0.0070625
929	0.014738	0.007675	0.992325	0.007675	0.0070625
930	0.014738	0.007675	0.992325	0.007675	0.0070625
931	0.014738	0.007675	0.992325	0.007675	0.0070625
932	0.014738	0.007675	0.992325	0.007675	0.0070625
933	0.014738	0.007675	0.992325	0.007675	0.0070625
934	0.014738	0.007675	0.992325	0.007675	0.0070625
935	0.014738	0.007675	0.992325	0.007675	0.0070625
936	0.014738	0.007675	0.992325	0.007675	0.0070625
937	0.014738	0.007675	0.992325	0.007675	0.0070625
938	0.014738	0.007675	0.992325	0.007675	0.0070625
939	0.014738	0.007675	0.992325	0.007675	0.0070625
940	0.014738	0.007675	0.992325	0.007675	0.0070625
941	0.014738	0.007675	0.992325	0.007675	0.0070625
942	0.014738	0.007675	0.992325	0.007675	0.0070625
943	0.014738	0.007675	0.992325	0.007675	0.0070625
944	0.014738	0.007675	0.992325	0.007675	0.0070625
945	0.014738	0.007675	0.992325	0.007675	0.0070625
946	0.014738	0.007675	0.992325	0.007675	0.0070625
947	0.014738	0.007675	0.992325	0.007675	0.0070625
948	0.014738	0.007675	0.992325	0.007675	0.0070625
949	0.014738	0.007675	0.992325	0.007675	0.0070625
950	0.014738	0.007675	0.992325	0.007675	0.0070625
951	0.014738	0.007675	0.992325	0.007675	0.0070625
952	0.014738	0.007675	0.992325	0.007675	0.0070625
953	0.014738	0.007675	0.992325	0.007675	0.0070625
954	0.014738	0.007675	0.992325	0.007675	0.0070625
955	0.014738	0.007675	0.992325	0.007675	0.0070625
956	0.014738	0.007675	0.992325	0.007675	0.0070625
957	0.014738	0.007675	0.992325	0.007675	0.0070625
958	0.014738	0.007675	0.992325	0.007675	0.0070625
959	0.014738	0.007675	0.992325	0.007675	0.0070625
960	0.014738	0.007675	0.992325	0.007675	0.0070625
961	0.014738	0.007675	0.992325	0.007675	0.0070625
962	0.014738	0.007675	0.992325	0.007675	0.0070625
963	0.014738	0.007675	0.992325	0.007675	0.0070625
964	0.014738	0.007675	0.992325	0.007675	0.0070625
965	0.014738	0.007675	0.992325	0.007675	0.0070625
966	0.014738	0.007675	0.992325	0.007675	0.0070625
967	0.014738	0.007675	0.992325	0.007675	0.0070625
968	0.014738	0.007675	0.992325	0.007675	0.0070625
969	0.014738	0.007675	0.992325	0.007675	0.0070625
970	0.014738	0.007675	0.992325	0.007675	0.0070625
971	0.014738	0.007675	0.992325	0.007675	0.0070625
972	0.014738	0.007675	0.992325	0.007675	0.0070625
973	0.014738	0.007675	0.992325	0.007675	0.0070625
974	0.014738	0.007675	0.992325	0.007675	0.0070625
975	0.014738	0.007675	0.992325	0.007675	0.0070625
976	0.014738	0.007675	0.992325	0.007675	0.0070625
977	0.014738	0.007675	0.992325	0.007675	0.0070625
978	0.014738	0.007675	0.992325	0.007675	0.0070625
979	0.014738	0.007675	0.992325	0.007675	0.0070625
980	0.014738	0.007675	0.992325	0.007675	0.0070625
981	0.014738	0.007675	0.992325	0.007675	0.0070625
982	0.014738	0.007675	0.992325	0.007675	0.0070625
983	0.014738	0.007675	0.992325	0.007675	0.0070625
984	0.014738	0.007675	0.992325	0.007675	0.0070625
985	0.014738	0.007675	0.992325	0.007675	0.0070625
986	0.014738	0.007675	0.992325	0.007675	0.0070625
987	0.014738	0.007675	0.992325	0.007675	0.0070625
988	0.014738	0.007675	0.992325	0.007675	0.0070625
989	0.014738	0.007675	0.992325	0.007675	0.0070625
990	0.014738	0.007675	0.992325	0.007675	0.0070625
991	0.014738	0.007675	0.992325	0.007675	0.0070625
992	0.014738	0.007675	0.992325	0.007675	0.0070625
993	0.014738	0.007675	0.992325	0.007675	0.0070625
994	0.014738	0.007675	0.992325	0.007675	0.0070625
995	0.014738	0.007675	0.992325	0.007675	0.0070625
996	0.014738	0.007675	0.992325	0.007675	0.0070625
997	0.014738	0.007675	0.992325	0.007675	0.0070625
998	0.014738	0.007675	0.992325	0.007675	0.0070625
999	0.014738	0.007675	0.992325	0.007675	0.0070625
1000	0.014738	0.007675	0.992325	0.007675	0.0070625
1001	0.014738	0.007675	0.992325	0.007675	0.0070625
1002	0.014738	0.007675	0.992325	0.007675	0.0070625
1003	0.014738	0.007675	0.992325	0.007675	0.0070625
1004	0.014738	0.007675	0.992325	0.007675	0.0070625
1005	0.014738	0.007675	0.992325	0.007675	0.0070625
1006	0.014738	0.007675	0.992325	0.007675	0.0070625
1007	0.014738	0.007675	0.992325	0.007675	0.0070625
1008	0.014738	0.007675	0.992325	0.007675	0.0070625
1009	0.014738	0.007675	0.992325	0.007675	0.0070625
1010	0.014738	0.007675	0.992325	0.007675	0.0070625
1011	0.014738	0.007675	0.992325	0.007675	0.0070625
1012	0.014738	0.007675	0.992325	0.007675	0.0070625
1013	0.014738	0.007675	0.992325	0.007675	0.0070625
1014	0.014738	0.007675	0.992325	0.007675	0.0070625
1015	0.014738	0.007675	0.992325	0.007675	0.0070625
1016	0.014738	0.007675	0.992325	0.007675	0.0070625
1017	0.014738	0.007675	0.992325	0.007675	0.0070625
1018	0.014738	0.007675	0.992325	0.007675	0.0070625
1019	0.014738	0.007675	0.992325	0.007675	0.0070625
1020	0.014738	0.007675	0.992325	0.007675	0.0070625
1021	0.014738	0.007675	0.992325	0.007675	0.0070625
1022	0.014738	0.007675	0.992325	0.007675	0.0070625
1023	0.014738	0.007675	0.992325	0.007675	0.0070625
1024	0.014738	0.007675	0.992325	0.007675	0.0070625
1025	0.014738	0.007675	0.992325	0.007675	0.0070625
1026	0.014738	0.007675	0.992325	0.007675	0.0070625
1027	0.014738	0.007675	0.992325	0.007675	0.0070625
1028	0.014738	0.007675	0.992325	0.007675	0.0070625
1029	0.014738	0.007675	0.992325	0.007675	0.0070625
1030	0.014738	0.007675	0.992325	0.007675	0.0070625
1031	0.014738	0.007675	0.992325	0.007675	0.0070625
1032	0.014738	0.007675	0.992325	0.007675	0.0070625
1033	0.014738	0.007675	0.992325	0.007675	0.0070625
1034	0.014738	0.007675	0.992325	0.007675	0.0070625
1035	0.014738	0.007675	0.992325	0.007675	0.0070625
1036	0.014738	0.007675	0.992325	0.007675	0.0070625
1037	0.014738	0.007675	0.992325	0.007675	0.0070625
1038	0.014738	0.007675	0.992325	0.007675	0.0070625
1039	0.014738	0.007675	0.992325	0.007675	0.0070625
1040	0.014738	0.007675	0.992325	0.007675	0.0070625
1041	0.014738	0.007675	0.992325	0.007675	0.0070625
1042	0.014738	0.007675	0.992325	0.007675	0.0070625
1043	0.014738	0.007675	0.992325	0.007675	0.0070625
1044	0.014738	0.007675	0.992325	0.007675	0.0070625
1045	0.014738	0.007675	0.992325	0.007675	0.0070625
1046	0.014738	0.007675	0.992325	0.007675	0.0070625
1047	0.014738	0.007675	0.992325	0.007675	0.0070625
1048	0.014738	0.007675	0.992325	0.007675	0.0070625
1049	0.014738	0.007675	0.992325	0.007675	0.0070625
1050	0.014738	0.007675	0.992325	0.007675	0.0070625
1051	0.014738	0.007675	0.992325	0.007675	0.0070625
1052	0.014738	0.007675	0.992325	0.007675	0.0070625
1053	0.014738	0.007675	0.992325	0.007675	0.0070625
1054	0.014738	0.007675	0.992325	0.007675	0.0070625
1055	0.014738	0.007675	0.992325	0.007675	0.0070625
1056	0.014738	0.007675	0.992325	0.007675	0.0070625
1057	0.014738	0.007675	0.992325	0.007675	0.0070625
1058	0.014738	0.007675	0.992325	0.007675	0.0070625
1059	0.014738	0.007675	0.992325	0.007675	0.0070625
1060	0.014738	0.007675	0.992325	0.007675	0.0070625
1061	0.014738	0.007675	0.992325	0.007675	0.0070625
1062	0.014738	0.007675	0.992325	0.007675	0.0070625
1063	0.014738	0.007675	0.992325	0.007675	0.0070625
1064	0.014738	0.007675	0.992325	0.007675	0.0070625
1065	0.014738	0.007675	0.992325	0.007675	0.0070625
1066	0.014738	0.007675	0.992325	0.007675	0.0070625
1067	0.014738	0.007675	0.992325	0.007675	0.0070625
1068	0.014738	0.007675	0.992325	0.007675	0.0070625
1069	0.014738	0.007675	0.992325	0.007675	0.0070625
1070	0.014738	0.007675	0.992325	0.007675	0.0070625
1071	0.014738	0.007675	0.992325	0.007675	0.0070625
1072	0.014738	0.007675	0.992325	0.007675	0.0070625
1073	0.014738	0.007675	0.992325	0.007675	0.0070625
1074	0.014738	0.007675	0.992325	0.007675	0.0070625
1075	0.014738	0.007675	0.992325	0.007675	0.0070625
1076	0.014738	0.007675	0.992325	0.007675	0.0070625
1077	0.014738	0.007675	0.992325	0.007675	0.0070625
1078	0.014738	0.007675	0.992325	0.007675	0.0070625
1079	0.014738	0.007675	0.992325	0.007675	0.0070625
1080	0.014738	0.007675	0.992325	0.007675	0.0070625
1081	0.014738	0.007675	0.992325	0.007675	0.0070625
1082	0.014738	0.007675	0.992325	0.007675	0.0070625
1083	0.014738	0.007675	0.992325	0.007675	0.0070625
1084	0.014738	0.007675	0.992325	0.007675	0.0070625
1085	0.014738	0.007675	0.992325	0.007675	0.0070625
1086	0.014738	0.007675	0.992325	0.007675	0.0070625
1087	0.014738	0.007675	0.992325	0.007675	0.0070625
1088	0.014738	0.007675	0.992325	0.007675	0.0070625
1089	0.014738	0.007675	0.992325	0.007675	0.0070625
1090	0.014738	0.007675	0.992325	0.007675	0.0070625
1091	0.014738	0.007675	0.992325	0.007675	0.0070625
1092	0.014738	0.007675	0.992325	0.007675	0.0070625
1093	0.014738	0.007675	0.992325	0.007675	0.0070625
1094	0.014738	0.007675	0.992325	0.007675	0.0070625
1095	0.014738	0.007675	0.992325	0.007675	0.0070625
1096	0.014738	0.007675	0.992325	0.007675	0.0070625
1097	0.014738	0.007675	0.992325	0.007675	0.0070625
1098	0.014738	0.007675	0.992325	0.007675	0.0070625
1099	0.014738	0.007675	0.992325	0.007675	0.0070625
1100	0.014738	0.007675	0.992325	0.007675	0.0070625
1101	0.014738	0.007675	0.992325	0.007675	0.0070625
1102	0.014738	0.007675	0.992325	0.007675	0.0070625
1103	0.014738	0.007675	0.992325	0.007675	0.0070625
1104	0.014738	0.007675	0.992325	0.007675	0.0070625
1105	0.014738	0.007675	0.992325	0.007675	0.0070625
1106	0.014738	0.007675	0.992325	0.007675	0.0070625
1107	0.014738	0.007675	0.992325	0.007675	0.0070625
1108	0.014738	0.007675	0.992325	0.007675	0.0070625
1109	0.014738	0.007675	0.992325	0.007675	0.0070625
1110	0.014738	0.007675	0.992325	0.007675	0.0070625
1111	0.014738	0.007675	0.992325	0.007675	0.0070625
1112	0.014738	0.007675	0.992325	0.007675	0.0070625
1113	0.014738	0.007675	0.992325	0.007675	0.0070625
1114	0.014738	0.007675	0.992325	0.007675	0.0070625
1115	0.014738	0.007675	0.992325	0.007675	0.0070625
1116	0.014738	0.007675	0.992325	0.007675	0.0070625
1117	0.014738	0.007675	0.992325	0.007675	0.0070625
1118	0.014738	0.007675	0.992325	0.007675	0.0070625
1119	0.014738	0.007675	0.992325	0.007675	0.0070625
1120	0.014738	0.007675	0.992325	0.007675	0.0070625
1121	0.014738	0.007675	0.992325	0.007675	0.0070625
1122	0.014738	0.007675	0.992325	0.007675	0.0070625
1123	0.014738	0.007675	0.992325	0.007675	0.0070625
1124	0.014738	0.007675	0.992325	0.007675	0.0070625
1125	0.014738	0.007675	0.992325	0.007675	0.0070625
1126	0.014738	0.007675	0.992325	0.007675	0.0070625
1127	0.014738	0.007675	0.992325	0.007675	0.0070625
1128	0.014738	0.007675	0.992325	0.007675	0.0070625
1129	0.014738	0.007675	0.992325	0.007675	0.0070625
1130	0.014738	0.007675	0.992325	0.007675	0.0070625
1131	0.014738	0.007675	0.992325	0.007675	0.0070625
1132	0.014738	0.007675	0.992325	0.007675	0.0070625
1133	0.014738	0.007675	0.992325	0.007675	0.0070625
1134	0.014738	0.007675	0.992325	0.007675	0.0070625
1135	0.014738	0.007675	0.992325	0.007675	0.0070625
1136	0.014738	0.007675	0.992325	0.007675	0.0070625
1137	0.014738	0.007675	0.992325	0.007675	0.0070625
1138	0.014738	0.007675	0.992325	0.007675	0.0070625
1139	0.014738	0.007675	0.992325	0.007675	0.0070625
1140	0.014738	0.007675	0.992325	0.007675	0.0070625
1141	0.014738	0.007675	0.992325	0.007675	0.0070625
1142	0.014738	0.007675	0.992325	0.007675	0.0070625
1143	0.014738	0.007675	0.992325	0.007675	0.0070625
1144	0.014738	0.007675	0.992325	0.007675	0.0070625
1145	0.014738	0.007675	0.992325	0.007675	0.0070625
1146	0.014738	0.007675	0.992325	0.007675	0.0070625
1147	0.014738	0.007675	0.992325	0.007675	0.0070625
1148	0.014738	0.007675	0.992325	0.007675	0.0070625
1149	0.014738	0.007675	0.992325	0.007675	0.0070625
1150	0.014738	0.007675	0.992325	0.007675	0.0070625
1151	0.014738	0.007675	0.992325	0.007675	0.0070625
1152	0.014738	0.007675	0.992325	0.007675	0.0070625
1153	0.014738	0.007675	0.992325	0.007675	0.0070625
1154	0.014738	0.007675	0.992325	0.007675	0.0070625
1155	0.014738	0.007675	0.992325	0.007675	0.0070625
1156	0.014738	0.007675	0.992325	0.007675	0.0070625
1157	0.014738	0.007675	0.992325	0.007675	0.0070625
1158	0.014738	0.007675	0.992325	0.007675	0.0070625
1159	0.014738	0.007675	0.992325	0.007675	0.0070625
1160	0.014738	0.007675	0.992325	0.007675	0.0070625
1161	0.014738	0.007675	0.992325	0.007675	0.0070625
1162	0.014738	0.007675	0.992325	0.007675	0.0070625
1163	0.014738	0.007675	0.992325	0.007675	0.0070625
1164	0.014738	0.007675	0.992325	0.007675	0.0070625
1165	0.014738	0.007675	0.992325	0.007675	0.0070625
1166	0.014738	0.007675	0.992325	0.007675	0.0070625
1167	0.014738	0.007675	0.992325	0.007675	0.0070625
1168	0.014738	0.007675	0.992325	0.007675	0.0070625
1169	0.014738	0.007675	0.992325	0.007675	0.0070625
1170	0.014738	0.007675	0.992325	0.007675	0.0070625
1171	0.014738	0.007675	0.992325	0.007675	0.0070625
1172	0.014738	0.007675	0.992325	0.007675	0.0070625
1173	0.014738	0.007675	0.992325	0.007675	0.0070625
1174	0.014738	0.007675	0.992325	0.007675	0.0070625
1175	0.014738	0.007675	0.992325	0.007675	0.0070625
1176	0.014738	0.007675	0.992325	0.007675	0.0070625
1177	0.014738	0.007675	0.992325	0.007675	0.0070625
1178	0.014738	0.007675	0.992325	0.007675	0.0070625
1179	0.014738	0.007675	0.992325	0.007675	0.0070625
1180	0.014738	0.007675	0.992325	0.007675	0.0070625
1181	0.014738	0.007675	0.992325	0.007675	0.0070625
1182	0.014738	0.007675	0.992325	0.007675	0.0070625
1183	0.014738	0.007675	0.992325	0.007675	0.0070625
1184	0.014738	0.007675	0.992325	0.007675	0.0070625
1185	0.014738	0.007675	0.992325	0.007675	0.0070625
1186	0.014738	0.007675	0.992325	0.007675	0.0070625
1187	0.014738	0.007675	0.992325	0.007675	0.0070625
1188	0.014738	0.007675	0.992325	0.007675	0.0070625
1189	0.014738	0.007675	0.992325	0.007675	0.0070625
1190	0.014738	0.007675	0.992325	0.007675	0.0070625
1191	0.014738	0.007675	0.992325	0.007675	0.0070625
1192	0.014738	0.007675	0.992325	0.007675	0.0070625
1193	0.014738	0.007675	0.992325	0.007675	0.0070625
1194	0.014738	0.007675	0.992325	0.007675	0.0070625
1195	0.014738	0.007675	0.992325	0.007675	0.0070625
1196	0.014738	0.007675	0.992325	0.007675	0.0070625
1197	0.014738	0.007675	0.992325	0.007675	0.0070625
1198	0.014738	0.007675	0.992325	0.007675	0.0070625
1199	0.014738	0.007675	0.992325	0.007675	0.0070625
1200	0.014738	0.007675	0.992325	0.007675	0.0070625
1201	0.014738	0.007675	0.992325	0.007675	0.0070625
1202	0.014738	0.007675	0.992325	0.007675	0.0070625
1203	0.014738	0.007675	0.992325	0.007675	0.0070625
1204	0.014738	0.007675	0.992325	0.007675	0.0070625
1205	0.014738	0.007675	0.992325	0.007675	0.0070625
1206	0.014738	0.007675	0.992325	0.007675	0.0070625
1207	0.014738	0.007675	0.992325	0.007675	0.0070625
1208	0.014738	0.007675	0.992325	0.007675	0.0070625
1209	0.014738	0.007675	0.992325	0.007675	0.0070625
1210	0.014738	0.007675	0.992325	0.007675	0.0070625
1211	0.014738	0.007675	0.992325	0.007675	0.0070625
1212	0.014738	0.007675	0.992325	0.007675	0.0070625
1213	0.014738	0.007675	0.992325	0.007675	0.0070625
1214	0.014738	0.007675	0.992325	0.007675	0.0070625
1215	0.014738	0.007675	0.992325	0.007675	0.0070625
1216	0.014738	0.007675	0.992325	0.007675	0.0070625
1217	0.014738	0.007675	0.992325	0.007675	0.0070625
1218	0.014738	0.007675	0.992325	0.007675	0.0070625
1219	0.014738	0.007675	0.992325	0.007675	0.0070625
1220	0.014738	0.007675	0.992325	0.007675	0.0070625
1221	0.014738	0.007675	0.992325	0.007675	0.0070625
1222	0.014738	0.007675	0.992325	0.007675	0.0070625
1223	0.014738	0.007675	0.992325	0.007675	0.0070625
1224	0.014738	0.007675	0.992325	0.007675	0.0070625
1225	0.014738	0.007675	0.992325	0.007675	0.0070625
1226	0.014738	0.007675	0.992325	0.007675	0.0070625
1227	0.014738	0.007675	0.992325	0.007675	0.0070625
1228	0.014738	0.007675	0.992325	0.007675	0.0070625
1229	0.014738	0.007675	0.992325	0.007675	0.0070625
1230	0.014738	0.007675	0.992325	0.007675	0.0070625
1231	0.014738	0.007675	0.992325	0.007675	0.0070625
1232	0.014738	0.007675	0.992325	0.007675	0.0070625
1233	0.014738	0.007675	0.992325	0.007675	0.0070625
1234	0.014738	0.007675	0.992325	0.007675	0.0070625
1235	0.014738	0.007675	0.992325	0.007675	0.0070625
1236	0.014738	0.007675	0.992325	0.007675	0.0070625
1237	0.014738	0.007675	0.992325	0.007675	0.0070625
1238	0.014738	0.007675	0.992325	0.007675	0.0070625
1239	0.014738	0.007675	0.992325	0.007675	0.0070625
1240	0.014738	0.007675	0.992325	0.007675	0.0070625
1241	0.014738	0.007675	0.992325	0.007675	0.0070625
1242	0.014738	0.007675	0.992325	0.007675	0.0070625
1243	0.014738	0.007675	0.992325	0.007675	0.0070625
1244	0.014738	0.007675	0.992325	0.007675	0.0070625
1245	0.014738	0.007675	0.992325	0.007675	0.0070625
1246	0.014738	0.007675	0.992325	0.007675	0.0070625
1247	0.014738	0.007675	0.992325	0.007675	0.0070625
1248	0.014738	0.007675	0.992325	0.007675	0.0070625
1249	0.014738	0.007675	0.992325	0.007675	0.0070625
1250	0.014738	0.007675	0.992325	0.007675	0.0070625
1251	0.014738	0.007675	0.992325	0.007675	0.0070625
1252	0.014738	0.007675	0.992325	0.007675	0.0070625
1253	0.014738	0.007675	0.992325	0.007675	0.0070625
1254	0.014738	0.007675	0.992325	0.007675	0.0070625
1255	0.014738	0.007675	0.992325	0.007675	0.0070625
1256	0.014738	0.007675	0.992325	0.007675	0.0070625
1257	0.014738	0.007675	0.992325	0.007675	0.0070625
1258	0.014738	0.007675	0.992325	0.007675	0.0070625
1259	0.014738	0.007675	0.992325	0.007675	0.0070625
1260	0.014738	0.007675	0.992325	0.007675	0.0070625
1261	0.014738	0.007675	0.992325	0.007675	0.0070625
1262	0.014738	0.007675	0.992325	0.007675	0.0070625
1263	0.014738	0.007675	0.992325	0.007675	0.0070625
1264	0.014738	0.007675	0.992325	0.007675	0.0070625
1265	0.014738	0.007675	0.992325	0.007675	0.0070625
1266	0.014738	0.007675	0.992325	0.007675	0.0070625
1267	0.014738	0.007675	0.992325	0.007675	0.0070625
1268	0.014738	0.007675	0.992325	0.007675	0.0070625
1269	0.014738	0.007675	0.992325	0.007675	0.0070625
1270	0.014738	0.007675	0.992325	0.007675	0.0070625
1271	0.014738	0.007675	0.992325	0.007675	0.0070625
1272	0.014738	0.007675	0.992325	0.007675	0.0070625
1273	0.014738	0.007675	0.992325	0.007675	0.0070625
1274	0.014738	0.007675	0.992325	0.007675	0.0070625
1275	0.014738	0.007675	0.992325	0.007675	0.0070625
1276	0.014738	0.007675	0.992325	0.007675	0.0070625
1277	0.014738	0.007675	0.992325	0.007675	0.0070625
1278	0.014738	0.007675	0.992325	0.007675	0.0070625
1279	0.014738	0.007675	0.992325	0.007675	0.0070625
1280	0.014738	0.007675	0.992325	0.007675	0.0070625
1281	0.014738	0.007675	0.992325	0.007675	0.0070625
1282	0.014738	0.007675	0.992325	0.007675	0.0070625
1283	0.014738	0.007675	0.992325	0.007675	0.0070625
1284	0.014738	0.007675	0.992325	0.007675	0.0070625
1285	0.014738	0.007675	0.992325	0.007675	0.0070625
1286	0.014738	0.007675	0.992325	0.007675	0.0070625
1287	0.014738	0.007675	0.992325	0.007675	0.0070625
1288	0.014738	0.007675	0.992325	0.007675	0.0070625
1289	0.014738	0.007675	0.992325	0.007675	0.0070625
1290	0.014738	0.007675	0.992325	0.007675	0.0070625
1291	0.014738	0.007675	0.992325	0.007675	0.0070625
1292	0.014738	0.007675	0.992325	0.007675	0.0070625
1293	0.014738	0.007675	0.992325	0.007675	0.0070625
1294	0.014738	0.007675	0.992325	0.007675	0.0070625
1295	0.014738	0.007675	0.992325	0.007675	0.0070625
1296	0.014738	0.007675	0.992325	0.007675	0.0070625
1297	0.014738	0.007675	0.992325	0.007675	0.0070625
1298	0.014738	0.007675	0.992325	0.007675	0.0070625
1299	0.014738	0.007675	0.992325	0.007675	0.0070625
1300	0.014738	0.007675	0.992325	0.007675	0.0070625
1301	0.014738	0.007675	0.992325	0.007675	0.0070625
1302	0.014738	0.007675	0.992325	0.007675	0.0070625
1303	0.014738	0.007675	0.992325	0.007675	0.0070625
1304	0.014738	0.007675	0.992325	0.007675	0.0070625
1305	0.014738	0.007675	0.992325	0.007675	0.0070625
1306	0.014738	0.007675	0.992325	0.007675	0.0070625
1307	0.014738	0.007675	0.992325	0.007675	0.0070625
1308	0.014738	0.007675	0.992325	0.007675	0.0070625
1309	0.014738	0.007675	0.992325	0.007675	0.0070625
1310	0.014738	0.007675	0.992325	0.007675	0.0070625
1311	0.014738	0.007675	0.992325	0.007675	0.0070625
1312	0.014738	0.007675	0.992325	0.007675	0.0070625
1313	0.014738	0.007675	0.992325	0.007675	0.0070625
1314	0.014738	0.007675	0.992325	0.007675	0.0070625
1315	0.014738	0.007675	0.992325	0.007675	0.0070625
1316	0.014738	0.007675	0.992325	0.007675	0.0070625
1317	0.014738	0.007675	0.992325	0.007675	0.0070625
1318	0.014738	0.007675	0.992325	0.007675	0.0070625
1319	0.014738	0.007675	0.992325	0.007675	0.0070625
1320	0.014738	0.007675	0.992325	0.007675	0.0070625
1321	0.014738	0.007675	0.992325	0.007675	0.0070625
1322	0.014738	0.007675	0.992325	0.007675	0.0070625
1323	0.014738	0.007675	0.992325	0.007675	0.0070625
1324	0.014738	0.007675	0.992325	0.007675	0.0070625
1325	0.014738	0.007675	0.992325	0.007675	0.0070625
1326	0.014738	0.007675	0.992325	0.007675	0.0070625
1327	0.014738	0.007675	0.992325	0.007675	0.0070625
1328	0.014738	0.007675	0.992325	0.007675	0.0070625
1329	0.014738	0.007675	0.992325	0.007675	0.0070625
1330	0.014738	0.007675	0.992325	0.007675	0.0070625
1331	0.014738	0.007675	0.992325	0.007675	0.0070625
1332	0.014738	0.007675	0.992325	0.007675	0.0070625
1333	0.014738	0.007675	0.992325	0.007675	0.0070625
1334	0.014738	0.007675	0.992325	0.007675	0.0070625
1335	0.014738	0.007675	0.992325	0.007675	0.0070625
1336	0.014738	0.007675	0.992325	0.007675	0.0070625
1337	0.014738	0.007675	0.992325	0.007675	0.0070625
1338	0.014738	0.007675	0.992325	0.007675	0.0070625
1339	0.014738	0.007675	0.992325	0.007675	0.0070625
1340	0.014738	0.007675	0.992325	0.007675	0.0070625
1341	0.014738	0.007675	0.992325	0.007675	0.0070625
1342	0.014738	0.007675	0.992325	0.007675	0.0070625
1343	0.014738	0.007675	0.992325	0.007675	0.0070625
1344	0.014738	0.007675	0.992325	0.007675	0.0070625
1345	0.014738	0.007675	0.992325	0.007675	0.0070625
1346	0.014738	0.007675	0.992325	0.007675	0.0070625
1347	0.014738	0.007675	0.992325	0.007675	0.0070625
1348	0.014738	0.007675	0.992325	0.007675	0.0070625
1349	0.014738	0.007675	0.992325	0.007675	0.0070625
1350	0.014738	0.007675	0.992325	0.007675	0.0070625
1351	0.014738	0.007675	0.992325	0.007675	0.0070625
1352	0.014738	0.007675	0.992325	0.007675	0.0070625
1353	0.014738	0.007675	0.992325	0.007675	0.0070625
1354	0.014738	0.007675	0.992325	0.007675	0.0070625
1355	0.014738	0.007675	0.992325	0.007675	0.0070625
1356	0.014738	0.007675	0.992325	0.007675	0.0070625
1357	0.014738	0.007675	0.992325	0.007675	0.0070625
1358	0.014738	0.007675	0.992325	0.007675	0.0070625
1359	0.014738	0.007675	0.992325	0.007675	0.0070625
1360	0.014738	0.007675	0.992325	0.007675	0.0070625
1361	0.014738	0.007675	0.992325	0.007675	0.0070625
1362	0.014738	0.007675	0.992325	0.007675	0.0070625
1363	0.014738	0.007675	0.992325	0.007675	0.0070625
1364	0.014738	0.007675	0.992325	0.007675	0.0070625
1365	0.014738	0.007675	0.992325	0.007675	0.0070625
1366	0.014738	0.007675	0.992325	0.007675	0.0070625
1367	0.014738	0.007675	0.992325	0.007675	0.0070625
1368	0.014738	0.007675	0.992325	0.007675	0.0070625
1369	0.014738	0.007675	0.992325	0.007675	0.0070625
1370	0.014738	0.007675	0.992325	0.007675	0.0070625
1371	0.014738	0.007675	0.992325	0.007675	0.0070625
1372	0.014738	0.007675	0.992325	0.007675	0.0070625
1373	0.014738	0.007675	0.992325	0.007675	0.0070625
1374	0.014738	0.007675	0.992325	0.007675	0.0070625
1375	0.014738	0.007675	0.992325	0.007675	0.0070625
1376	0.014738	0.007675	0.992325	0.007675	0.0070625
1377	0.014738	0.007675	0.992325	0.007675	0.0070625
1378	0.014738	0.007675	0.992325	0.007675	0.0070625
1379	0.014738	0.007675	0.992325	0.007675	0.0070625
1380	0.014738	0.007675	0.992325	0.007675	0.0070625
1381	0.014738	0.007675	0.992325	0.007675	0.0070625
1382	0.014738	0.007675	0.992325	0.007675	0.0070625
1383	0.014738	0.007675	0.992325	0.007675	0.0070625
1384	0.014738	0.007675	0.992325	0.007675	0.0070625
1385	0.014738	0.007675	0.992325	0.007675	0.0070625
1386	0.014738	0.007675	0.992325	0.007675	0.0070625
1387	0.014738	0.007675	0.992325	0.007675	0.0070625
1388	0.014738	0.007675	0.992325	0.007675	0.0070625
1389	0.014738	0.007675	0.992325	0.007675	0.0070625
1390	0.014738	0.007675	0.992325	0.007675	0.0070625
1391	0.014738	0.007675	0.992325	0.007675	0.0070625
1392	0.014738	0.007675	0.992325	0.007675	0.0070625
1393	0.014738	0.007675	0.992325	0.007675	0.0070625
1394	0.014738	0.007675	0.992325	0.007675	0.0070625
1395	0.014738	0.007675	0.992325	0.007675	0.0070625
1396	0.014738	0.007675	0.992325	0.007675	0.0070625
1397	0.014738	0.007675	0.992325	0.007675	0.0070625
1398	0.014738	0.007675	0.992325	0.007675	0.0070625
1399	0.014738	0.007675	0.992325	0.007675	0.0070625
1400	0.014738	0.007675	0.992325	0.007675	0.0070625
1401	0.014738	0.007675	0.992325	0.007675	0.0070625
1402	0.014738	0.007675	0.992325	0.007675	0.0070625
1403	0.014738	0.007675	0.992325	0.007675	0.0070625
1404	0.014738	0.007675	0.992325	0.007675	0.0070625
1405	0.014738	0.007675	0.992325	0.007675	0.0070625
1406	0.014738	0.007675	0.992325	0.007675	0.0070625
1407	0.014738	0.007675	0.992325	0.007675	0.0070625
1408	0.014738	0.007675	0.992325	0.007675	0.0070625
1409	0.014738	0.007675	0.992325	0.007675	0.0070625
1410	0.014738	0.007675	0.992325	0.007675	0.0070625
1411	0.014738	0.007675	0.992325	0.007675	0.0070625
1412	0.014738	0.007675	0.992325	0.007675	0.0070625
1413	0.014738	0.007675	0.992325	0.007675	0.0070625
1414	0.014738	0.007675	0.992325	0.007675	0.0070625
1415	0.014738	0.007675	0.992325	0.007675	0.0070625
1416	0.014738	0.007675	0.992325	0.007675	0.0070625
1417	0.014738	0.007675	0.992325	0.007675	0.0070625
1418	0.014738	0.007675	0.992325	0.007675	0.0070625
1419	0.014738	0.007675	0.992325	0.007675	0.0070625
1420	0.014738	0.007675	0.992325	0.007675	0.0070625
1421	0.014738	0.007675	0.992325	0.007675	0.0070625
1422	0.014738	0.007675	0.992325	0.007675	0.0070625
1423	0.014738	0.007675	0.992325	0.007675	0.0070625
1424	0.014738	0.007675	0.992325	0.007675	0.0070625
1425	0.014738	0.007675	0.992325	0.007675	0.0070625
1426	0.014738	0.007675	0.992325	0.007675	0.0070625
1427	0.014738	0.007675	0.992325	0.007675	0.0070625
1428	0.014738	0.007675	0.992325	0.007675	0.0070625
1429	0.014738	0.007675	0.992325	0.007675	0.0070625
1430	0.014738	0.007675	0.992325	0.007675	0.0070625
1431	0.014738	0.007675	0.992325	0.007675	0.0070625
1432	0.014738	0.007675	0.992325	0.007675	0.0070625
1433	0.014738	0.007675	0.992325	0.007675	0.0070625
1434	0.014738	0.007675	0.992325	0.007675	0.0070625
1435	0.014738	0.007675	0.992325	0.007675	0.0070625
1436	0.014738	0.007675	0.992325	0.007675	0.0070625
1437	0.014738	0.007675	0.992325	0.007675	0.0070625
1438	0.014738	0.007675	0.992325	0.007675	0.0070625
1439	0.014738	0.007675	0.992325	0.007675	0.0070625
1440	0.014738	0.007675	0.992325	0.007675	0.0070625
1441	0.014738	0.007675	0.992325	0.007675	0.0070625
1442	0.014738	0.007675	0.992325	0.007675	0.0070625
1443	0.014738	0.007675	0.992325	0.007675	0.0070625
1444	0.014738	0.007675	0.992325	0.007675	0.0070625
1445	0.014738	0.007675	0.992325	0.007675	0.0070625
1446	0.014738	0.007675	0.992325	0.007675	0.0070625
1447	0.014738	0.007675	0.992325	0.007675	0.0070625
1448	0.014738	0.007675	0.992325	0.007675	0.0070625
1449	0.014738	0.007675	0.992325	0.007675	0.0070625
1450	0.014738	0.007675	0.992325	0.007675	0.0070625
1451	0.014738	0.007675	0.992325	0.007675	0.0070625
1452	0.014738	0.007675	0.992325	0.007675	0.0070625
1453	0.014738	0.007675	0.992325	0.007675	0.0070625
1454	0.014738	0.007675	0.992325	0.007675	0.0070625
1455	0.014738	0.007675	0.992325	0.007675	0.0070625
1456	0.014738	0.007675	0.992325	0.007675	0.0070625
1457	0.014738	0.007675	0.992325	0.007675	0.0070625
1458	0.014738	0.007675	0.992325	0.007675	0.0070625
1459	0.014738	0.007675	0.992325	0.007675	0.0070625
1460	0.014738	0.007675	0.992325	0.007675	0.0070625
1461	0.014738	0.007675	0.992325	0.007675	0.0070625
1462	0.014738	0.007675	0.992325	0.007675	0.0070625
1463	0.014738	0.007675	0.992325	0.007675	0.0070625
1464	0.014738	0.007675	0.992325	0.007675	0.0070625
1465	0.014738	0.007675	0.992325	0.007675	0.0070625
1466	0.014738	0.007675	0.992325	0.007675	0.0070625
1467	0.014738	0.007675	0.992325	0.007675	0.0070625
1468	0.014738	0.007675	0.992325	0.007675	0.0070625
1469	0.014738	0.007675	0.992325	0.007675	0.0070625
1470	0.014738	0.007675	0.992325	0.007675	0.0070625
1471	0.014738	0.007675	0.992325	0.007675	0.0070625
1472	0.014738	0.007675	0.992325	0.007675	0.0070625
1473	0.014738	0.007675	0.992325	0.007675	0.0070625
1474	0.014738	0.007675	0.992325	0.007675	0.0070625
1475	0.014738	0.007675	0.992325	0.007675	0.0070625
1476	0.014738	0.007675	0.992325	0.007675	0.0070625
1477	0.014738	0.007675	0.992325	0.007675	0.0070625
1478	0.014738	0.007675	0.992325	0.007675	0.0070625
1479	0.014738	0.007675	0.992325	0.007675	0.0070625
1480	0.014738	0.007675	0.992325	0.007675	0.0070625
1481	0.014738	0.007675	0.992325	0.007675	0.0070625
1482	0.014738	0.007675	0.992325	0.007675	0.0070625
1483	0.014738	0.007675	0.992325	0.007675	0.0070625
1484	0.014738	0.007675	0.992325	0.007675	0.0070625
1485	0.014738	0.007675	0.992325	0.007675	0.0070625
1486	0.014738	0.007675	0.992325	0.007675	0.0070625
1487	0.014738	0.007675	0.992325	0.007675	0.0070625
1488	0.014738	0.007675	0.992325	0.007675	0.0070625
1489	0.014738	0.007675	0.992325	0.007675	0.0070625
1490	0.014738	0.007675	0.992325	0.007675	0.0070625
1491	0.014738	0.007675	0.992325	0.007675	0.0070625
1492	0.014738	0.007675	0.992325	0.007675	0.0070625
1493	0.014738	0.007675	0.992325	0.007675	0.0070625
1494	0.014738	0.007675	0.992325	0.007675	0.0070625
1495	0.014738	0.007675	0.992325	0.007675	0.0070625
1496	0.014738	0.007675	0.992325	0.007675	0.0070625
1497	0.014738	0.007675	0.992325	0.007675	0.0070625
1498	0.014738	0.007675	0.992325	0.007675	0.0070625
1499	0.014738	0.007675	0.992325	0.007675	0.0070625
1500	0.014738	0.007675	0.992325	0.007675	0.0070625
1501	0.014738	0.007675	0.992325	0.007675	0.0070625
1502	0.014738	0.007675	0.992325	0.007675	0.0070625
1503	0.014738	0.007675	0.992325	0.007675	0.0070625
1504	0.014738	0.007675	0.992325	0.007675	0.0070625
1505	0.014738	0.007675	0.992325	0.007675	0.0070625
1506	0.014738	0.007675	0.992325	0.007675	0.0070625
1507	0.014738	0.007675	0.992325	0.007675	0.0070625
1508	0.014738	0.007675	0.992325	0.007675	0.0070625
1509	0.014738	0.007675	0.992325	0.007675	0.0070625
1510	0.014738	0.007675	0.992325	0.007675	0.0070625
1511	0.014738	0.007675	0.992325	0.007675	0.0070625
1512	0.014738	0.007675	0.992325	0.007675	0.0070625
1513	0.014738	0.007675	0.992325	0.007675	0.0070625
1514	0.014738	0.007675	0.992325	0.007675	0.0070625
1515	0.014738	0.007675	0.992325	0.007675	0.0070625
1516	0.014738	0.007675	0.992325	0.007675	0.0070625
1517	0.014738	0.007675	0.992325	0.007675	0.0070625
1518	0.014738	0.007675	0.992325	0.007675	0.0070625
1519	0.014738	0.007675	0.992325	0.007675	0.0070625
1520	0.014738	0.007675	0.992325	0.007675	0.0070625
1521	0.014738	0.007675	0.992325	0.007675	0.0070625
1522	0.014738	0.007675	0.992325	0.007675	0.0070625
1523	0.014738	0.007675	0.992325	0.007675	0.0070625
1524	0.014738	0.007675	0.992325	0.007675	0.0070625
1525	0.014738	0.007675	0.992325	0.007675	0.0070625
1526	0.014738	0.007675	0.992325	0.007675	0.0070625
1527	0.014738	0.007675	0.992325	0.007675	0.0070625
1528	0.014738	0.007675	0.992325	0.007675	0.0070625
1529	0.014738	0.007675	0.992325	0.007675	0.0070625
1530	0.014738	0.007675	0.992325	0.007675	0.0070625
1531	0.014738	0.007675	0.992325	0.007675	0.0070625
1532	0.014738	0.007675	0.992325	0.007675	0.0070625
1533	0.014738	0.007675	0.992325	0.007675	0.0070625
1534	0.014738	0.007675	0.992325	0.007675	0.0070625
1535	0.014738	0.007675	0.992325	0.007675	0.0070625
1536	0.014738	0.007675	0.992325	0.007675	0.0070625
1537	0.014738	0.007675	0.992325	0.007675	0.0070625
1538	0.014738	0.007675	0.992325	0.007675	0.0070625
1539	0.014738	0.007675	0.992325	0.007675	0.0070625
1540	0.014738	0.007675	0.992325	0.007675	0.0070625
1541	0.014738	0.007675	0.992325	0.007675	0.0070625
1542	0.014738	0.007675	0.992325	0.007675	0.0070625
1543	0.014738	0.007675	0.992325	0.007675	0.0070625
1544	0.014738	0.007675	0.992325	0.007675	0.0070625
1545	0.014738	0.007675	0.992325	0.007675	0.0070625
1546	0.014738	0.007675	0.992325	0.007675	0.0070625
1547	0.014738	0.007675	0.992325	0.007675	0.0070625
1548	0.014738	0.007675	0.992325	0.007675	0.0070625
1549	0.014738	0.007675	0.992325	0.007675	0.0070625
1550	0.014738	0.007675	0.992325	0.007675	0.0070625
1551	0.014738	0.007675	0.992325	0.007675	0.0070625
1552	0.014738	0.007675	0.992325	0.007675	0.0070625
1553	0.014738	0.007675	0.992325	0.007675	0.0070625
1554	0.014738	0.007675	0.992325	0.007675	0.0070625
1555	0.014738	0.007675	0.992325	0.007675	0.0070625
1556	0.014738	0.007675	0.992325	0.007675	0.0070625
1557	0.014738	0.007675	0.992325	0.007675	0.0070625
1558	0.014738	0.007675	0.992325	0.007675	0.0070625
1559	0.014738	0.007675	0.992325	0.007675	0.0070625
1560	0.014738	0.007675	0.992325	0.007675	0.0070625
1561	0.014738	0.007675	0.992325	0.007675	0.0070625
1562	0.014738	0.007675	0.992325	0.007675	0.0070625
1563	0.014738	0.007675	0.992325	0.007675	0.0070625
1564	0.014738	0.007675	0.992325	0.007675	0.0070625
1565	0.014738	0.007675	0.992325	0.007675	0.0070625
1566	0.014738	0.007675	0.992325	0.007675	0.0070625
1567	0.014738	0.007675	0.992325	0.007675	0.0070625
1568	0.014738	0.007675	0.992325	0.007675	0.0070625
1569	0.014738	0.007675	0.992325	0.007675	0.0070625
1570	0.014738	0.007675	0.992325	0.007675	0.0070625
1571	0.014738	0.007675	0.992325	0.007675	0.0070625
1572	0.014738	0.007675	0.992325	0.007675	0.0070625
1573	0.014738	0.007675	0.992325	0.007675	0.0070625
1574	0.014738	0.007675	0.992325	0.007675	0.0070625
1575	0.014738	0.007675	0.992325	0.007675	0.0070625
1576	0.014738	0.007675	0.992325	0.007675	0.0070625
1577	0.014738	0.007675	0.992325	0.007675	0.0070625
1578	0.014738	0.007675	0.992325	0.007675	0.0070625
1579	0.014738	0.007675	0.992325	0.007675	0.0070625
1580	0.014738	0.007675	0.992325	0.007675	0.0070625
1581	0.014738	0.007675	0.992325	0.007675	0.0070625
1582	0.014738	0.007675	0.992325	0.007675	0.0070625
1583	0.014738	0.007675	0.992325	0.007675	0.0070625
1584	0.014738	0.007675	0.992325	0.007675	0.0070625
1585	0.014738	0.007675	0.992325	0.007675	0.0070625
1586	0.014738	0.007675	0.992325	0.007675	0.0070625
1587	0.014738	0.007675	0.992325	0.007675	0.0070625
1588	0.014738	0.007675	0.992325	0.007675	0.0070625
1589	0.014738	0.007675	0.992325	0.007675	0.0070625
1590	0.014738	0.007675	0.992325	0.007675	0.0070625
1591	0.014738	0.007675	0.992325	0.007675	0.0070625
1592	0.014738	0.007675	0.992325	0.007675	0.0070625
1593	0.014738	0.007675	0.992325	0.007675	0.0070625
1594	0.014738	0.007675	0.992325	0.007675	0.0070625
1595	0.014738	0.007675	0.992325	0.007675	0.0070625
1596	0.014738	0.007675	0.992325	0.007675	0.0070625
1597	0.014738	0.007675	0.992325	0.007675	0.0070625
1598	0.014738	0.007675	0.992325	0.007675	0.0070625
1599	0.014738	0.007675	0.992325	0.007675	0.0070625
1600	0.014738	0.007675	0.992325	0.007675	0.0070625
1601	0.014738	0.007675	0.992325	0.007675	0.0070625
1602	0.014738	0.007675	0.992325	0.007675	0.0070625
1603	0.014738	0.007675	0.992325	0.007675	0.0070625
1604	0.014738	0.007675	0.992325	0.007675	0.0070625
1605	0.014738	0.007675	0.992325	0.007675	0.0070625
1606	0.014738	0.007675	0.992325	0.007675	0.0070625
1607	0.014738	0.007675	0.992325	0.007675	0.0070625
1608	0.014738	0.007675	0.992325	0.007675	0.0070625
1609	0.014738	0.007675	0.992325	0.007675	0.0070625
1610	0.014738	0.007675	0.992325	0.007675	0.0070625
1611	0.014738	0.007675	0.992325	0.007675	0.0070625
1612	0.014738	0.007675	0.992325	0.007675	0.0070625
1613	0.014738	0.007675	0.992325	0.007675	0.0070625
1614	0.014738	0.007675	0.992325	0.007675	0.0070625
1615	0.014738	0.007675	0.992325	0.007675	0.0070625
1616	0.014738	0.007675	0.992325	0.007675	0.0070625
1617	0.014738	0.007675	0.992325	0.007675	0.0070625
1618	0.014738	0.007675	0.992325	0.007675	0.0070625
1619	0.014738	0.007675	0.992325	0.007675	0.0070625
1620	0.014738	0.007675	0.992325	0.007675	0.0070625
1621	0.014738	0.007675	0.992325	0.007675	0.0070625
1622	0.014738	0.007675	0.992325	0.007675	0.0070625
1623	0.014738	0.007675	0.992325	0.007675	0.0070625
1624	0.014738	0.007675	0.992325	0.007675	0.0070625
1625	0.014738	0.007675	0.992325	0.007675	0.0070625
1626	0.014738	0.007675	0.992325	0.007675	0.0070625
1627	0.014738	0.007675	0.992325	0.007675	0.0070625
1628	0.014738	0.007675	0.992325	0.007675	0.0070625
1629	0.014738	0.007675	0.992325	0.007675	0.0070625
1630	0.014738	0.007675	0.992325	0.007675	0.0070625
1631	0.014738	0.007675	0.992325	0.007675	0.0070625
1632	0.014738	0.007675	0.992325	0.007675	0.0070625
1633	0.014738	0.007675	0.992325	0.007675	0.0070625
1634	0.014738	0.007675	0.992325	0.007675	0.0070625
1635	0.014738	0.007675	0.992325	0.007675	0.0070625
1636	0.014738	0.007675	0.992325	0.007675	0.0070625
1637	0.014738	0.007675	0.992325	0.007675	0.0070625
1638	0.014738	0.007675	0.992325	0.007675	0.0070625
1639	0.014738	0.007675	0.992325	0.007675	0.0070625
1640	0.014738	0.007675	0.992325	0.007675	0.0070625
1641	0.014738	0.007675	0.992325	0.007675	0.0070625
1642	0.014738	0.007675	0.992325	0.007675	0.0070625
1643	0.014738	0.007675	0.992325	0.007675	0.0070625
1644	0.014738	0.007675	0.992325	0.007675	0.0070625
1645	0.014738	0.007675	0.992325	0.007675	0.0070625
1646	0.014738	0.007675	0.992325	0.007675	0.0070625
1647	0.014738	0.007675	0.992325	0.007675	0.0070625
1648	0.014738	0.007675	0.992325	0.007675	0.0070625
1649	0.014738	0.007675	0.992325	0.007675	0.0070625
1650	0.014738	0.007675	0.992325	0.007675	0.0070625
1651	0.014738	0.007675	0.992325	0.007675	0.0070625
1652	0.014738	0.007675	0.992325	0.007675	0.0070625
1653	0.014738	0.007675	0.992325	0.007675	0.0070625
1654	0.014738	0.007675	0.992325	0.007675	0.0070625
1655	0.014738	0.007675	0.992325	0.007675	0.0070625
1656	0.014738	0.007675	0.992325	0.007675	0.0070625
1657	0.014738	0.007675	0.992325	0.007675	0.0070625
1658	0.014738	0.007675	0.992325	0.007675	0.0070625
1659	0.014738	0.007675	0.992325	0.007675	0.0070625
1660	0.014738	0.007675	0.992325	0.007675	0.0070625
1661	0.014738	0.007675	0.992325	0.007675	0.0070625
1662	0.014738	0.007675	0.992325	0.007675	0.0070625
1663	0.014738	0.007675	0.992325	0.007675	0.0070625
1664	0.014738	0.007675	0.992325	0.007675	0.0070625
1665	0.014738	0.007675	0.992325	0.007675	0.0070625
1666	0.014738	0.007675	0.992325	0.007675	0.0070625
1667	0.014738	0.007675	0.992325	0.007675	0.0070625
1668	0.014738	0.007675	0.992325	0.007675	0.0070625
1669	0.014738	0.007675	0.992325	0.007675	0.0070625
1670	0.014738	0.007675	0.992325	0.007675	0.0070625
1671	0.014738	0.007675	0.992325	0.007675	0.0070625
1672	0.014738	0.007675	0.992325	0.007675	0.0070625
1673	0.014738	0.007675	0.992325	0.007675	0.0070625
1674	0.014738	0.007675	0.992325	0.007675	0.0070625
1675	0.014738	0.007675	0.992325	0.007675	0.0070625
1676	0.014738	0.007675	0.992325	0.007675	0.0070625
1677	0.014738	0.007675	0.992325	0.007675	0.0070625
1678	0.014738	0.007675	0.992325	0.007675	0.0070625
1679	0.014738	0.007675	0.992325	0.007675	0.0070625
1680	0.014738	0.007675	0.992325	0.007675	0.0070625
1681	0.014738	0.007675	0.992325	0.007675	0.0070625
1682	0.014738	0.007675	0.992325	0.007675	0.0070625
1683	0.014738	0.007675	0.992325	0.007675	0.0070625
1684	0.014738	0.007675	0.992325	0.007675	0.0070625
1685	0.014738	0.007675	0.992325	0.007675	0.0070625
1686	0.014738	0.007675	0.992325	0.007675	0.0070625
1687	0.014738	0.007675	0.992325	0.007675	0.0070625
1688	0.014738	0.007675	0.992325	0.007675	0.0070625
1689	0.014738	0.007675	0.992325	0.007675	0.0070625
1690	0.014738	0.007675	0.992325	0.007675	0.0070625
1691	0.014738	0.007675	0.992325	0.007675	0.0070625
1692	0.014738	0.007675	0.992325	0.007675	0.0070625
1693	0.014738	0.007675	0.992325	0.007675	0.0070625
1694	0.014738	0.007675	0.992325	0.007675	0.0070625
1695	0.014738	0.007675	0.992325	0.007675	0.0070625
1696	0.014738	0.007675	0.992325	0.007675	0.0070625
1697	0.014738	0.007675	0.992325	0.007675	0.0070625
1698	0.014738	0.007675	0.992325	0.007675	0.0070625
1699	0.014738	0.007675	0.992325	0.007675	0.0070625
1700	0.014738	0.007675	0.992325	0.007675	0.0070625
1701	0.014738	0.007675	0.992325	0.007675	0.0070625
1702	0.014738	0.007675	0.992325	0.007675	0.0070625
1703	0.014738	0.007675	0.992325	0.007675	0.0070625
1704	0.014738	0.007675	0.992325	0.007675	0.0070625
1705	0.014738	0.007675	0.992325	0.007675	0.0070625
1706	0.014738	0.007675	0.992325	0.007675	0.0070625
1707	0.014738	0.007675	0.992325	0.007675	0.0070625
1708	0.014738	0.007675	0.992325	0.007675	0.0070625
1709	0.014738	0.007675	0.992325	0.007675	0.0070625
1710	0.014738	0.007675	0.992325	0.007675	0.0070625
1711	0.014738	0.007675	0.992325	0.007675	0.0070625
1712	0.014738	0.007675	0.992325	0.007675	0.0070625
1713	0.014738	0.007675	0.992325	0.007675	0.0070625
1714	0.014738	0.007675	0.992325	0.007675	0.0070625
1715	0.014738	0.007675	0.992325	0.007675	0.0070625
1716	0.014738	0.007675	0.992325	0.007675	0.0070625
1717	0.014738	0.007675	0.992325	0.007675	0.0070625
1718	0.014738	0.007675	0.992325	0.007675	0.0070625
1719	0.014738	0.007675	0.992325	0.007675	0.0070625
1720	0.014738	0.007675	0.992325	0.007675	0.0070625
1721	0.014738	0.007675	0.992325	0.007675	0.0070625
1722	0.014738	0.007675	0.992325	0.007675	0.0070625
1723	0.014738	0.007675	0.992325	0.007675	0.0070625
1724	0.014738	0.007675	0.992325	0.007675	0.0070625
1725	0.014738	0.007675	0.992325	0.007675	0.0070625
1726	0.014738	0.007675	0.992325	0.007675	0.0070625
1727	0.014738	0.007675	0.992325	0.007675	0.0070625
1728	0.014738	0.007675	0.992325	0.007675	0.0070625
1729	0.014738	0.007675	0.992325	0.007675	0.0070625
1730	0.014738	0.007675	0.992325	0.007675	0.0070625
1731	0.014738	0.007675	0.992325	0.007675	0.0070625
1732	0.014738	0.007675	0.992325	0.007675	0.0070625
1733	0.014738	0.007675	0.992325	0.007675	0.0070625
1734	0.014738	0.007675	0.992325	0.007675	0.0070625
1735	0.014738	0.007675	0.992325	0.007675	0.0070625
1736	0.014738	0.007675	0.992325	0.007675	0.0070625
1737	0.014738	0.007675	0.992325	0.007675	0.0070625
1738	0.014738	0.007675	0.992325	0.007675	0.0070625
1739	0.014738	0.007675	0.992325	0.007675	0.0070625
1740	0.014738	0.007675	0.992325	0.007675	0.0070625
1741	0.014738	0.007675	0.992325	0.007675	0.0070625
1742	0.014738	0.007675	0.992325	0.007675	0.0070625
1743	0.014738	0.007675	0.992325	0.007675	0.0070625
1744	0.014738	0.007675	0.992325	0.007675	0.0070625
1745	0.014738	0.007675	0.992325	0.007675	0.0070625
1746	0.014738	0.007675	0.992325	0.007675	0.0070625
1747	0.014738	0.007675	0.992325	0.007675	0.0070625
1748	0.014738	0.007675	0.992325	0.007675	0.0070625
1749	0.014738	0.007675	0.992325	0.007675	0.0070625
1750	0.014738	0.007675	0.992325	0.007675	0.0070625
1751	0.014738	0.007675	0.992325	0.007675	0.0070625
1752	0.014738	0.007675	0.992325	0.007675	0.0070625
1753	0.014738	0.007675	0.992325	0.007675	0.0070625
1754	0.014738	0.007675	0.992325	0.007675	0.0070625
1755	0.014738	0.007675	0.992325	0.007675	0.0070625
1756	0.014738	0.007675	0.992325	0.007675	0.0070625
1757	0.014738	0.007675	0.992325	0.007675	0.0070625
1758	0.014738	0.007675	0.992325	0.007675	0.0070625
1759	0.014738	0.007675	0.992325	0.007675	0.0070625
1760	0.014738	0.007675	0.992325	0.007675	0.0070625
1761	0.014738	0.007675	0.992325	0.007675	0.0070625
1762	0.014738	0.007675	0.992325	0.007675	0.0070625
1763	0.014738	0.007675	0.992325	0.007675	0.0070625
1764	0.014738	0.007675	0.992325	0.007675	0.0070625
1765	0.014738	0.007675	0.992325	0.007675	0.0070625
1766	0.014738	0.007675	0.992325	0.007675	0.0070625
1767	0.014738	0.007675	0.992325	0.007675	0.0070625
1768	0.014738	0.007675	0.992325	0.007675	0.0070625
1769	0.014738	0.007675	0.992325	0.007675	0.0070625
1770	0.014738	0.007675	0.992325	0.007675	0.0070625
1771	0.014738	0.007675	0.992325	0.007675	0.0070625
1772	0.014738	0.007675	0.992325	0.007675	0.0070625
1773	0.014738	0.007675	0.992325	0.007675	0.0070625
1774	0.014738	0.007675	0.992325	0.007675	0.0070625
1775	0.014738	0.007675	0.992325	0.007675	0.0070625
1776	0.014738	0.007675	0.992325	0.007675	0.0070625
1777	0.014738	0.007675	0.992325	0.007675	0.0070625
1778	0.014738	0.007675	0.992325	0.007675	0.0070625
1779	0.014738	0.007675	0.992325	0.007675	0.0070625
1780	0.014738	0.007675	0.992325	0.007675	0.0070625
1781	0.014738	0.007675	0.992325	0.007675	0.0070625
1782	0.014738	0.007675	0.992325	0.007675	0.0070625
1783	0.014738	0.007675	0.992325	0.007675	0.0070625
1784	0.014738	0.007675	0.992325	0.007675	0.0070625
1785	0.014738	0.007675	0.992325	0.007675	0.0070625
1786	0.014738	0.007675	0.992325	0.007675	0.0070625
1787	0.014738	0.007675	0.992325	0.007675	0.0070625
1788	0.014738	0.007675	0.992325	0.007675	0.0070625
1789	0.014738	0.007675	0.992325	0.007675	0.0070625
1790	0.014738	0.007675	0.992325	0.007675	0.0070625
1791	0.014738	0.007675	0.992325	0.007675	0.0070625
1792	0.014738	0.007675	0.992325	0.007675	0.0070625
1793	0.014738	0.007675	0.992325	0.007675	0.0070625
1794	0.014738	0.007675	0.992325	0.007675	0.0070625
1795	0.014738	0.007675	0.992325	0.007675	0.0070625
1796	0.014738	0.007675	0.992325	0.007675	0.0070625
1797	0.014738	0.007675	0.992325	0.007675	0.0070625
1798	0.014738	0.007675	0.992325	0.007675	0.0070625
1799	0.014738	0.007675	0.992325	0.007675	0.0070625
1800	0.014738	0.007675	0.992325	0.007675	0.0070625
1801	0.014738	0.007675	0.992325	0.007675	0.0070625
1802	0.014738	0.007675	0.992325	0.007675	0.0070625
1803	0.014738	0.007675	0.992325	0.007675	0.0070625
1804	0.014738	0.007675	0.992325	0.007675	0.0070625
1805	0.014738	0.007675	0.992325	0.007675	0.0070625
1806	0.014738	0.007675	0.992325	0.007675	0.0070625
1807	0.014738	0.007675	0.992325	0.007675	0.0070625
1808	0.014738	0.007675	0.992325	0.007675	0.0070625
1809	0.014738	0.007675	0.992325	0.007675	0.0070625
1810	0.014738	0.007675	0.992325	0.007675	0.0070625
1811	0.014738	0.007675	0.992325	0.007675	0.0070625
1812	0.014738	0.007675	0.992325	0.007675	0.0070625
1813	0.014738	0.007675	0.992325	0.007675	0.0070625
1814	0.014738	0.007675	0.992325	0.007675	0.0070625
1815	0.014738	0.007675	0.992325	0.007675	0.0070625
1816	0.014738	0.007675	0.992325	0.007675	0.0070625
1817	0.014738	0.007675	0.992325	0.007675	0.0070625
1818	0.014738	0.007675	0.992325	0.007675	0.0070625
1819	0.014738	0.007675	0.992325	0.007675	0.0070625
1820	0.014738	0.007675	0.992325	0.007675	0.0070625
1821	0.014738	0.007675	0.992325	0.007675	0.0070625
1822	0.014738	0.007675	0.992325	0.007675	0.0070625
1823	0.014738	0.007675	0.992325	0.007675	0.0070625
1824	0.014738	0.007675	0.992325	0.007675	0.0070625
1825	0.014738	0.007675	0.992325	0.007675	0.0070625
1826	0.014738	0.007675	0.992325	0.007675	0.0070625
1827	0.014738	0.007675	0.992325	0.007675	0.0070625
1828	0.014738	0.007675	0.992325	0.007675	0.0070625
1829	0.014738	0.007675	0.992325	0.007675	0.0070625
1830	0.014738	0.007675	0.992325	0.007675	0.0070625
1831	0.014738	0.007675	0.992325	0.007675	0.0070625
1832	0.014738	0.007675	0.992325	0.007675	0.0070625
1833	0.014738	0.007675	0.992325	0.007675	0.0070625
1834	0.014738	0.007675	0.992325	0.007675	0.0070625
1835	0.014738	0.007675	0.992325	0.007675	0.0070625
1836	0.014738	0.007675	0.992325	0.007675	0.0070625
1837	0.014738	0.007675	0.992325	0.007675	0.0070625
1838	0.014738	0.007675	0.992325	0.007675	0.0070625
1839	0.014738	0.007675	0.992325	0.007675	0.0070625
1840	0.014738	0.007675	0.992325	0.007675	0.0070625
1841	0.014738	0.007675	0.992325	0.007675	0.0070625
1842	0.014738	0.007675	0.992325	0.007675	0.0070625
1843	0.014738	0.007675	0.992325	0.007675	0.0070625
1844	0.014738	0.007675	0.992325	0.007675	0.0070625
1845	0.014738	0.007675	0.992325	0.007675	0.0070625
1846	0.014738	0.007675	0.992325	0.007675	0.0070625
1847	0.014738	0.007675	0.992325	0.007675	0.0070625
1848	0.014738	0.007675	0.992325	0.007675	0.0070625
1849	0.014738	0.007675	0.992325	0.007675	0.0070625
1850	0.014738	0.007675	0.992325	0.007675	0.0070625
1851	0.014738	0.007675	0.992325	0.007675	0.0070625
1852	0.014738	0.007675	0.992325	0.007675	0.0070625
1853	0.014738	0.007675	0.992325	0.007675	0.0070625
1854	0.014738	0.007675	0.992325	0.007675	0.0070625
1855	0.014738	0.007675	0.992325	0.007675	0.0070625
1856	0.014738	0.007675	0.992325	0.007675	0.0070625
1857	0.014738	0.007675	0.992325	0.007675	0.0070625
1858	0.014738	0.007675	0.992325	0.007675	0.0070625
1859	0.014738	0.007675	0.992325	0.007675	0.0070625
1860	0.014738	0.007675	0.992325	0.007675	0.0070625
1861	0.014738	0.007675	0.992325	0.007675	0.0070625
1862	0.014738	0.007675	0.992325	0.007675	0.0070625
1863	0.014738	0.007675	0.992325	0.007675	0.0070625
1864	0.014738	0.007675	0.992325	0.007675	0.0070625
1865	0.014738	0.007675	0.992325	0.007675	0.0070625
1866	0.014738	0.007675	0.992325	0.007675	0.0070625
1867	0.014738	0.007675	0.992325	0.007675	0.0070625
1868	0.014738	0.007675	0.992325	0.007675	0.0070625
1869	0.014738	0.007675	0.992325	0.007675	0.0070625
1870	0.014738	0.007675	0.992325	0.007675	0.0070625
1871	0.014738	0.007675	0.992325	0.007675	0.0070625
1872	0.014738	0.007675	0.992325	0.007675	0.0070625
1873	0.014738	0.007675	0.992325	0.007675	0.0070625
1874	0.014738	0.007675	0.992325	0.007675	0.0070625
1875	0.014738	0.007675	0.992325	0.007675	0.0070625
1876	0.014738	0.007675	0.992325	0.007675	0.0070625
1877	0.014738	0.007675	0.992325	0.007675	0.0070625
1878	0.014738	0.007675	0.992325	0.007675	0.0070625
1879	0.014738	0.007675	0.992325	0.007675	0.0070625
1880	0.014738	0.007675	0.992325	0.007675	0.0070625
1881	0.014738	0.007675	0.992325	0.007675	0.0070625
1882	0.014738	0.007675	0.992325	0.007675	0.0070625
1883	0.014738	0.007675	0.992325	0.007675	0.0070625
1884	0.014738	0.007675	0.992325	0.007675	0.0070625
1885	0.014738	0.007675	0.992325	0.007675	0.0070625
1886	0.014738	0.007675	0.992325	0.007675	0.0070625
1887	0.014738	0.007675	0.992325	0.007675	0.0070625
1888	0.014738	0.007675	0.992325	0.007675	0.0070625
1889	0.014738	0.007675	0.992325	0.007675	0.0070625
1890	0.014738	0.007675	0.992325	0.007675	0.0070625
1891	0.014738	0.007675	0.992325	0.007675	0.0070625
1892	0.014738	0.007675	0.992325	0.007675	0.0070625
1893	0.014738	0.007675	0.992325	0.007675	0.0070625
1894	0.014738	0.007675	0.992325	0.007675	0.0070625
1895	0.014738	0.007675	0.992325	0.007675	0.0070625
1896	0.014738	0.007675	0.992325	0.007675	0.0070625
1897	0.014738	0.007675	0.992325	0.007675	0.0070625
1898	0.014738	0.007675	0.992325	0.007675	0.0070625
1899	0.014738	0.007675	0.992325	0.007675	0.0070625
1900	0.014738	0.007675	0.992325	0.007675	0.0070625
1901	0.014738	0.007675	0.992325	0.007675	0.0070625
1902	0.014738	0.007675	0.992325	0.007675	0.0070625
1903	0.014738	0.007675	0.992325	0.007675	0.0070625
1904	0.014738	0.007675	0.992325	0.007675	0.0070625
1905	0.014738	0.007675	0.992325	0.007675	0.0070625
1906	0.014738	0.007675	0.992325	0.007675	0.0070625
1907	0.014738	0.007675	0.992325	0.007675	0.0070625
1908	0.014738	0.007675	0.992325	0.007675	0.0070625
1909	0.014738	0.007675	0.992325	0.007675	0.0070625
1910	0.014738	0.007675	0.992325	0.007675	0.0070625
1911	0.014738	0.007675	0.992325	0.007675	0.0070625
1912	0.014738	0.007675	0.992325	0.007675	0.0070625
1913	0.014738	0.007675	0.992325	0.007675	0.0070625
1914	0.014738	0.007675	0.992325	0.007675	0.0070625
1915	0.014738	0.007675	0.992325	0.007675	0.0070625
1916	0.014738	0.007675	0.992325	0.007675	0.0070625
1917	0.014738	0.007675	0.992325	0.007675	0.0070625
1918	0.014738	0.007675	0.992325	0.007675	0.0070625
1919	0.014738	0.007675	0.992325	0.007675	0.0070625
1920	0.014738	0.007675	0.992325	0.007675	0.0070625
1921	0.014738	0.007675	0.992325	0.007675	0.0070625
1922	0.014738	0.007675	0.992325	0.007675	0.0070625
1923	0.014738	0.007675	0.992325	0.007675	0.0070625
1924	0.014738	0.007675	0.992325	0.007675	0.0070625
1925	0.014738	0.007675	0.992325	0.007675	0.0070625
1926	0.014738	0.007675	0.992325	0.007675	0.0070625
1927	0.014738	0.007675	0.992325	0.007675	0.0070625
1928	0.014738	0.007675	0.992325	0.007675	0.0070625
1929	0.014738	0.007675	0.992325	0.007675	0.0070625
1930	0.014738	0.007675	0.992325	0.007675	0.0070625
1931	0.014738	0.007675	0.992325	0.007675	0.0070625
1932	0.014738	0.007675	0.992325	0.007675	0.0070625
1933	0.014738	0.007675	0.992325	0.007675	0.0070625
1934	0.014738	0.007675	0.992325	0.007675	0.0070625
1935	0.014738	0.007675	0.992325	0.007675	0.0070625
1936	0.014738	0.007675	0.992325	0.007675	0.0070625
1937	0.014738	0.007675	0.992325	0.007675	0.0070625
1938	0.014738	0.007675	0.992325	0.007675	0.0070625
1939	0.014738	0.007675	0.992325	0.007675	0.0070625
1940	0.014738	0.007675	0.992325	0.007675	0.0070625
1941	0.014738	0.007675	0.992325	0.007675	0.0070625
1942	0.014738	0.007675	0.992325	0.007675	0.0070625
1943	0.014738	0.007675	0.992325	0.007675	0.0070625
1944	0.014738	0.007675	0.992325	0.007675	0.0070625
1945	0.014738	0.007675	0.992325	0.007675	0.0070625
1946	0.014738	0.007675	0.992325	0.007675	0.0070625
1947	0.014738	0.007675	0.992325	0.007675	0.0070625
1948	0.014738	0.007675	0.992325	0.007675	0.0070625
1949	0.014738	0.007675	0.992325	0.007675	0.0070625
1950	0.014738	0.007675	0.992325	0.007675	0.0070625
1951	0.014738	0.007675	0.992325	0.007675	0.0070625
1952	0.014738	0.007675	0.992325	0.007675	0.0070625
1953	0.014738	0.007675	0.992325	0.007675	0.0070625
1954	0.014738	0.007675	0.992325	0.007675	0.0070625
1955	0.014738	0.007675	0.992325	0.007675	0.0070625
1956	0.014738	0.007675	0.992325	0.007675	0.0070625
1957	0.014738	0.007675	0.992325	0.007675	0.0070625
1958	0.014738	0.007675	0.992325	0.007675	0.0070625
1959	0.014738	0.007675	0.992325	0.007675	0.0070625
1960	0.014738	0.007675	0.992325	0.007675	0.0070625
1961	0.014738	0.007675	0.992325	0.007675	0.0070625
1962	0.014738	0.007675	0.992325	0.007675	0.0070625
1963	0.014738	0.007675	0.992325	0.007675	0.0070625
1964	0.014738	0.007675	0.992325	0.007675	0.0070625
1965	0.014738	0.007675	0.992325	0.007675	0.0070625
1966	0.014738	0.007675	0.992325	0.007675	0.0070625
1967	0.014738	0.007675	0.992325	0.007675	0.0070625
1968	0.014738	0.007675	0.992325	0.007675	0.0070625
1969	0.014738	0.007675	0.992325	0.007675	0.0070625
1970	0.014738	0.007675	0.992325	0.007675	0.0070625
1971	0.014738	0.007675	0.992325	0.007675	0.0070625
1972	0.014738	0.007675	0.992325	0.007675	0.0070625
1973	0.014738	0.007675	0.992325	0.007675	0.0070625
1974	0.014738	0.007675	0.992325	0.007675	0.0070625
1975	0.014738	0.007675	0.992325	0.007675	0.0070625
1976	0.014738	0.007675	0.992325	0.007675	0.0070625
1977	0.014738	0.007675	0.992325	0.007675	0.0070625
1978	0.014738	0.007675	0.992325	0.007675	0.0070625
1979	0.014738	0.007675	0.992325	0.007675	0.0070625
1980	0.014738	0.007675	0.992325	0.007675	0.0070625
1981	0.014738	0.007675	0.992325	0.007675	0.0070625
1982	0.014738	0.007675	0.992325	0.007675	0.0070625
1983	0.014738	0.007675	0.992325	0.007675	0.0070625
1984	0.014738	0.007675	0.992325	0.007675	0.0070625
1985	0.014738	0.007675	0.992325	0.007675	0.0070625
1986	0.014738	0.007675	0.992325	0.007675	0.0070625
1987	0.014738	0.007675	0.992325	0.007675	0.0070625
1988	0.014738	0.007675	0.992325	0.007675	0.0070625
1989	0.014738	0.007675	0.992325	0.007675	0.0070625
1990	0.014738	0.007675	0.992325	0.007675	0.0070625
1991	0.014738	0.007675	0.992325	0.007675	0.0070625
1992	0.014738	0.007675	0.992325	0.007675	0.0070625
1993	0.014738	0.007675	0.992325	0.007675	0.0070625
1994	0.014738	0.007675	0.992325	0.007675	0.0070625
1995	0.014738	0.007675	0.992325	0.007675	0.0070625
1996	0.014738	0.007675	0.992325	0.007675	0.0070625
1997	0.014738	0.007675	0.992325	0.007675	0.0070625
1998	0.014738	0.007675	0.992325	0.007675	0.0070625
1999	0.014738	0.007675	0.992325	0.007675	0.0070625
[truncated: 38,001 more rows]
