# Supplementary material for: Aspiration-driven co-evolution of cooperation with individual behavioral diversity
Source: PLoS One. 2023 Sep 15;18(9):e0291134. doi: 10.1371/journal.pone.0291134 (PMC10503719; doi:10.1371/journal.pone.0291134)
Supplement: S1 Data — (ZIP) [file pone.0291134.s001.zip › M1/v1-L=200/data/tolerate=1_b=1.85_frequency.txt]

0	0.501150	1	0	0.50115	0
1	0.323694	0.90905	0.09095	0.323	0.00069375
2	0.203113	0.7483	0.2517	0.199525	0.0035875
3	0.126388	0.5529	0.4471	0.12	0.0063875
4	0.076806	0.373925	0.626075	0.069675	0.00713125
5	0.049769	0.241	0.759	0.042125	0.00764375
6	0.033319	0.1504	0.8496	0.026075	0.00724375
7	0.024862	0.093575	0.906425	0.01795	0.0069125
8	0.019869	0.0602	0.9398	0.013025	0.00684375
9	0.017081	0.04095	0.95905	0.01065	0.00643125
10	0.015681	0.02885	0.97115	0.0092	0.00648125
11	0.015581	0.0233	0.9767	0.0089	0.00668125
12	0.015194	0.018875	0.981125	0.008725	0.00646875
13	0.015100	0.0163	0.9837	0.00855	0.00655
14	0.014863	0.015125	0.984875	0.008275	0.0065875
15	0.014675	0.0138	0.9862	0.007875	0.0068
16	0.014469	0.012525	0.987475	0.007775	0.00669375
17	0.014188	0.0118	0.9882	0.0077	0.0064875
18	0.014025	0.0106	0.9894	0.00755	0.006475
19	0.013981	0.009925	0.990075	0.007475	0.00650625
20	0.013800	0.0094	0.9906	0.00735	0.00645
21	0.013781	0.0091	0.9909	0.007375	0.00640625
22	0.013825	0.00905	0.99095	0.0074	0.006425
23	0.013725	0.008725	0.991275	0.007375	0.00635
24	0.013919	0.008575	0.991425	0.007475	0.00644375
25	0.013662	0.008425	0.991575	0.007325	0.0063375
26	0.013631	0.008075	0.991925	0.0073	0.00633125
27	0.013694	0.007975	0.992025	0.007325	0.00636875
28	0.013662	0.007975	0.992025	0.007275	0.0063875
29	0.013731	0.008	0.992	0.007325	0.00640625
30	0.013700	0.007975	0.992025	0.0073	0.0064
31	0.013688	0.00785	0.99215	0.007225	0.0064625
32	0.013625	0.0077	0.9923	0.0072	0.006425
33	0.013588	0.007575	0.992425	0.007175	0.0064125
34	0.013600	0.007425	0.992575	0.00715	0.00645
35	0.013575	0.007375	0.992625	0.007125	0.00645
36	0.013544	0.007275	0.992725	0.0071	0.00644375
37	0.013588	0.007225	0.992775	0.0071	0.0064875
38	0.013556	0.00725	0.99275	0.0071	0.00645625
39	0.013550	0.0073	0.9927	0.007125	0.006425
40	0.013625	0.00735	0.99265	0.007175	0.00645
41	0.013625	0.007475	0.992525	0.0072	0.006425
42	0.013600	0.007525	0.992475	0.007175	0.006425
43	0.013575	0.007475	0.992525	0.007175	0.0064
44	0.013575	0.00745	0.99255	0.0072	0.006375
45	0.013575	0.0074	0.9926	0.00715	0.006425
46	0.013550	0.0074	0.9926	0.00715	0.0064
47	0.013519	0.007275	0.992725	0.007125	0.00639375
48	0.013519	0.0072	0.9928	0.0071	0.00641875
49	0.013519	0.00715	0.99285	0.0071	0.00641875
50	0.013519	0.00715	0.99285	0.0071	0.00641875
51	0.013500	0.0071	0.9929	0.0071	0.0064
52	0.013500	0.0071	0.9929	0.0071	0.0064
53	0.013500	0.0071	0.9929	0.0071	0.0064
54	0.013500	0.0071	0.9929	0.0071	0.0064
55	0.013500	0.0071	0.9929	0.0071	0.0064
56	0.013500	0.0071	0.9929	0.0071	0.0064
57	0.013500	0.0071	0.9929	0.0071	0.0064
58	0.013500	0.0071	0.9929	0.0071	0.0064
59	0.013500	0.0071	0.9929	0.0071	0.0064
60	0.013500	0.0071	0.9929	0.0071	0.0064
61	0.013500	0.0071	0.9929	0.0071	0.0064
62	0.013500	0.0071	0.9929	0.0071	0.0064
63	0.013500	0.0071	0.9929	0.0071	0.0064
64	0.013500	0.0071	0.9929	0.0071	0.0064
65	0.013500	0.0071	0.9929	0.0071	0.0064
66	0.013500	0.0071	0.9929	0.0071	0.0064
67	0.013500	0.0071	0.9929	0.0071	0.0064
68	0.013500	0.0071	0.9929	0.0071	0.0064
69	0.013500	0.0071	0.9929	0.0071	0.0064
70	0.013500	0.0071	0.9929	0.0071	0.0064
71	0.013500	0.0071	0.9929	0.0071	0.0064
72	0.013500	0.0071	0.9929	0.0071	0.0064
73	0.013500	0.0071	0.9929	0.0071	0.0064
74	0.013500	0.0071	0.9929	0.0071	0.0064
75	0.013500	0.0071	0.9929	0.0071	0.0064
76	0.013500	0.0071	0.9929	0.0071	0.0064
77	0.013500	0.0071	0.9929	0.0071	0.0064
78	0.013500	0.0071	0.9929	0.0071	0.0064
79	0.013500	0.0071	0.9929	0.0071	0.0064
80	0.013500	0.0071	0.9929	0.0071	0.0064
81	0.013500	0.0071	0.9929	0.0071	0.0064
82	0.013500	0.0071	0.9929	0.0071	0.0064
83	0.013500	0.0071	0.9929	0.0071	0.0064
84	0.013500	0.0071	0.9929	0.0071	0.0064
85	0.013500	0.0071	0.9929	0.0071	0.0064
86	0.013500	0.0071	0.9929	0.0071	0.0064
87	0.013500	0.0071	0.9929	0.0071	0.0064
88	0.013500	0.0071	0.9929	0.0071	0.0064
89	0.013500	0.0071	0.9929	0.0071	0.0064
90	0.013500	0.0071	0.9929	0.0071	0.0064
91	0.013500	0.0071	0.9929	0.0071	0.0064
92	0.013500	0.0071	0.9929	0.0071	0.0064
93	0.013500	0.0071	0.9929	0.0071	0.0064
94	0.013500	0.0071	0.9929	0.0071	0.0064
95	0.013500	0.0071	0.9929	0.0071	0.0064
96	0.013500	0.0071	0.9929	0.0071	0.0064
97	0.013500	0.0071	0.9929	0.0071	0.0064
98	0.013500	0.0071	0.9929	0.0071	0.0064
99	0.013500	0.0071	0.9929	0.0071	0.0064
100	0.013500	0.0071	0.9929	0.0071	0.0064
101	0.013500	0.0071	0.9929	0.0071	0.0064
102	0.013500	0.0071	0.9929	0.0071	0.0064
103	0.013500	0.0071	0.9929	0.0071	0.0064
104	0.013500	0.0071	0.9929	0.0071	0.0064
105	0.013500	0.0071	0.9929	0.0071	0.0064
106	0.013500	0.0071	0.9929	0.0071	0.0064
107	0.013500	0.0071	0.9929	0.0071	0.0064
108	0.013500	0.0071	0.9929	0.0071	0.0064
109	0.013500	0.0071	0.9929	0.0071	0.0064
110	0.013500	0.0071	0.9929	0.0071	0.0064
111	0.013500	0.0071	0.9929	0.0071	0.0064
112	0.013500	0.0071	0.9929	0.0071	0.0064
113	0.013500	0.0071	0.9929	0.0071	0.0064
114	0.013500	0.0071	0.9929	0.0071	0.0064
115	0.013500	0.0071	0.9929	0.0071	0.0064
116	0.013500	0.0071	0.9929	0.0071	0.0064
117	0.013500	0.0071	0.9929	0.0071	0.0064
118	0.013500	0.0071	0.9929	0.0071	0.0064
119	0.013500	0.0071	0.9929	0.0071	0.0064
120	0.013500	0.0071	0.9929	0.0071	0.0064
121	0.013500	0.0071	0.9929	0.0071	0.0064
122	0.013500	0.0071	0.9929	0.0071	0.0064
123	0.013500	0.0071	0.9929	0.0071	0.0064
124	0.013500	0.0071	0.9929	0.0071	0.0064
125	0.013500	0.0071	0.9929	0.0071	0.0064
126	0.013500	0.0071	0.9929	0.0071	0.0064
127	0.013500	0.0071	0.9929	0.0071	0.0064
128	0.013500	0.0071	0.9929	0.0071	0.0064
129	0.013500	0.0071	0.9929	0.0071	0.0064
130	0.013500	0.0071	0.9929	0.0071	0.0064
131	0.013500	0.0071	0.9929	0.0071	0.0064
132	0.013500	0.0071	0.9929	0.0071	0.0064
133	0.013500	0.0071	0.9929	0.0071	0.0064
134	0.013500	0.0071	0.9929	0.0071	0.0064
135	0.013500	0.0071	0.9929	0.0071	0.0064
136	0.013500	0.0071	0.9929	0.0071	0.0064
137	0.013500	0.0071	0.9929	0.0071	0.0064
138	0.013500	0.0071	0.9929	0.0071	0.0064
139	0.013500	0.0071	0.9929	0.0071	0.0064
140	0.013500	0.0071	0.9929	0.0071	0.0064
141	0.013500	0.0071	0.9929	0.0071	0.0064
142	0.013500	0.0071	0.9929	0.0071	0.0064
143	0.013500	0.0071	0.9929	0.0071	0.0064
144	0.013500	0.0071	0.9929	0.0071	0.0064
145	0.013500	0.0071	0.9929	0.0071	0.0064
146	0.013500	0.0071	0.9929	0.0071	0.0064
147	0.013500	0.0071	0.9929	0.0071	0.0064
148	0.013500	0.0071	0.9929	0.0071	0.0064
149	0.013500	0.0071	0.9929	0.0071	0.0064
150	0.013500	0.0071	0.9929	0.0071	0.0064
151	0.013500	0.0071	0.9929	0.0071	0.0064
152	0.013500	0.0071	0.9929	0.0071	0.0064
153	0.013500	0.0071	0.9929	0.0071	0.0064
154	0.013500	0.0071	0.9929	0.0071	0.0064
155	0.013500	0.0071	0.9929	0.0071	0.0064
156	0.013500	0.0071	0.9929	0.0071	0.0064
157	0.013500	0.0071	0.9929	0.0071	0.0064
158	0.013500	0.0071	0.9929	0.0071	0.0064
159	0.013500	0.0071	0.9929	0.0071	0.0064
160	0.013500	0.0071	0.9929	0.0071	0.0064
161	0.013500	0.0071	0.9929	0.0071	0.0064
162	0.013500	0.0071	0.9929	0.0071	0.0064
163	0.013500	0.0071	0.9929	0.0071	0.0064
164	0.013500	0.0071	0.9929	0.0071	0.0064
165	0.013500	0.0071	0.9929	0.0071	0.0064
166	0.013500	0.0071	0.9929	0.0071	0.0064
167	0.013500	0.0071	0.9929	0.0071	0.0064
168	0.013500	0.0071	0.9929	0.0071	0.0064
169	0.013500	0.0071	0.9929	0.0071	0.0064
170	0.013500	0.0071	0.9929	0.0071	0.0064
171	0.013500	0.0071	0.9929	0.0071	0.0064
172	0.013500	0.0071	0.9929	0.0071	0.0064
173	0.013500	0.0071	0.9929	0.0071	0.0064
174	0.013500	0.0071	0.9929	0.0071	0.0064
175	0.013500	0.0071	0.9929	0.0071	0.0064
176	0.013500	0.0071	0.9929	0.0071	0.0064
177	0.013500	0.0071	0.9929	0.0071	0.0064
178	0.013500	0.0071	0.9929	0.0071	0.0064
179	0.013500	0.0071	0.9929	0.0071	0.0064
180	0.013500	0.0071	0.9929	0.0071	0.0064
181	0.013500	0.0071	0.9929	0.0071	0.0064
182	0.013500	0.0071	0.9929	0.0071	0.0064
183	0.013500	0.0071	0.9929	0.0071	0.0064
184	0.013500	0.0071	0.9929	0.0071	0.0064
185	0.013500	0.0071	0.9929	0.0071	0.0064
186	0.013500	0.0071	0.9929	0.0071	0.0064
187	0.013500	0.0071	0.9929	0.0071	0.0064
188	0.013500	0.0071	0.9929	0.0071	0.0064
189	0.013500	0.0071	0.9929	0.0071	0.0064
190	0.013500	0.0071	0.9929	0.0071	0.0064
191	0.013500	0.0071	0.9929	0.0071	0.0064
192	0.013500	0.0071	0.9929	0.0071	0.0064
193	0.013500	0.0071	0.9929	0.0071	0.0064
194	0.013500	0.0071	0.9929	0.0071	0.0064
195	0.013500	0.0071	0.9929	0.0071	0.0064
196	0.013500	0.0071	0.9929	0.0071	0.0064
197	0.013500	0.0071	0.9929	0.0071	0.0064
198	0.013500	0.0071	0.9929	0.0071	0.0064
199	0.013500	0.0071	0.9929	0.0071	0.0064
200	0.013500	0.0071	0.9929	0.0071	0.0064
201	0.013500	0.0071	0.9929	0.0071	0.0064
202	0.013500	0.0071	0.9929	0.0071	0.0064
203	0.013500	0.0071	0.9929	0.0071	0.0064
204	0.013500	0.0071	0.9929	0.0071	0.0064
205	0.013500	0.0071	0.9929	0.0071	0.0064
206	0.013500	0.0071	0.9929	0.0071	0.0064
207	0.013500	0.0071	0.9929	0.0071	0.0064
208	0.013500	0.0071	0.9929	0.0071	0.0064
209	0.013500	0.0071	0.9929	0.0071	0.0064
210	0.013500	0.0071	0.9929	0.0071	0.0064
211	0.013500	0.0071	0.9929	0.0071	0.0064
212	0.013500	0.0071	0.9929	0.0071	0.0064
213	0.013500	0.0071	0.9929	0.0071	0.0064
214	0.013500	0.0071	0.9929	0.0071	0.0064
215	0.013500	0.0071	0.9929	0.0071	0.0064
216	0.013500	0.0071	0.9929	0.0071	0.0064
217	0.013500	0.0071	0.9929	0.0071	0.0064
218	0.013500	0.0071	0.9929	0.0071	0.0064
219	0.013500	0.0071	0.9929	0.0071	0.0064
220	0.013500	0.0071	0.9929	0.0071	0.0064
221	0.013500	0.0071	0.9929	0.0071	0.0064
222	0.013500	0.0071	0.9929	0.0071	0.0064
223	0.013500	0.0071	0.9929	0.0071	0.0064
224	0.013500	0.0071	0.9929	0.0071	0.0064
225	0.013500	0.0071	0.9929	0.0071	0.0064
226	0.013500	0.0071	0.9929	0.0071	0.0064
227	0.013500	0.0071	0.9929	0.0071	0.0064
228	0.013500	0.0071	0.9929	0.0071	0.0064
229	0.013500	0.0071	0.9929	0.0071	0.0064
230	0.013500	0.0071	0.9929	0.0071	0.0064
231	0.013500	0.0071	0.9929	0.0071	0.0064
232	0.013500	0.0071	0.9929	0.0071	0.0064
233	0.013500	0.0071	0.9929	0.0071	0.0064
234	0.013500	0.0071	0.9929	0.0071	0.0064
235	0.013500	0.0071	0.9929	0.0071	0.0064
236	0.013500	0.0071	0.9929	0.0071	0.0064
237	0.013500	0.0071	0.9929	0.0071	0.0064
238	0.013500	0.0071	0.9929	0.0071	0.0064
239	0.013500	0.0071	0.9929	0.0071	0.0064
240	0.013500	0.0071	0.9929	0.0071	0.0064
241	0.013500	0.0071	0.9929	0.0071	0.0064
242	0.013500	0.0071	0.9929	0.0071	0.0064
243	0.013500	0.0071	0.9929	0.0071	0.0064
244	0.013500	0.0071	0.9929	0.0071	0.0064
245	0.013500	0.0071	0.9929	0.0071	0.0064
246	0.013500	0.0071	0.9929	0.0071	0.0064
247	0.013500	0.0071	0.9929	0.0071	0.0064
248	0.013500	0.0071	0.9929	0.0071	0.0064
249	0.013500	0.0071	0.9929	0.0071	0.0064
250	0.013500	0.0071	0.9929	0.0071	0.0064
251	0.013500	0.0071	0.9929	0.0071	0.0064
252	0.013500	0.0071	0.9929	0.0071	0.0064
253	0.013500	0.0071	0.9929	0.0071	0.0064
254	0.013500	0.0071	0.9929	0.0071	0.0064
255	0.013500	0.0071	0.9929	0.0071	0.0064
256	0.013500	0.0071	0.9929	0.0071	0.0064
257	0.013500	0.0071	0.9929	0.0071	0.0064
258	0.013500	0.0071	0.9929	0.0071	0.0064
259	0.013500	0.0071	0.9929	0.0071	0.0064
260	0.013500	0.0071	0.9929	0.0071	0.0064
261	0.013500	0.0071	0.9929	0.0071	0.0064
262	0.013500	0.0071	0.9929	0.0071	0.0064
263	0.013500	0.0071	0.9929	0.0071	0.0064
264	0.013500	0.0071	0.9929	0.0071	0.0064
265	0.013500	0.0071	0.9929	0.0071	0.0064
266	0.013500	0.0071	0.9929	0.0071	0.0064
267	0.013500	0.0071	0.9929	0.0071	0.0064
268	0.013500	0.0071	0.9929	0.0071	0.0064
269	0.013500	0.0071	0.9929	0.0071	0.0064
270	0.013500	0.0071	0.9929	0.0071	0.0064
271	0.013500	0.0071	0.9929	0.0071	0.0064
272	0.013500	0.0071	0.9929	0.0071	0.0064
273	0.013500	0.0071	0.9929	0.0071	0.0064
274	0.013500	0.0071	0.9929	0.0071	0.0064
275	0.013500	0.0071	0.9929	0.0071	0.0064
276	0.013500	0.0071	0.9929	0.0071	0.0064
277	0.013500	0.0071	0.9929	0.0071	0.0064
278	0.013500	0.0071	0.9929	0.0071	0.0064
279	0.013500	0.0071	0.9929	0.0071	0.0064
280	0.013500	0.0071	0.9929	0.0071	0.0064
281	0.013500	0.0071	0.9929	0.0071	0.0064
282	0.013500	0.0071	0.9929	0.0071	0.0064
283	0.013500	0.0071	0.9929	0.0071	0.0064
284	0.013500	0.0071	0.9929	0.0071	0.0064
285	0.013500	0.0071	0.9929	0.0071	0.0064
286	0.013500	0.0071	0.9929	0.0071	0.0064
287	0.013500	0.0071	0.9929	0.0071	0.0064
288	0.013500	0.0071	0.9929	0.0071	0.0064
289	0.013500	0.0071	0.9929	0.0071	0.0064
290	0.013500	0.0071	0.9929	0.0071	0.0064
291	0.013500	0.0071	0.9929	0.0071	0.0064
292	0.013500	0.0071	0.9929	0.0071	0.0064
293	0.013500	0.0071	0.9929	0.0071	0.0064
294	0.013500	0.0071	0.9929	0.0071	0.0064
295	0.013500	0.0071	0.9929	0.0071	0.0064
296	0.013500	0.0071	0.9929	0.0071	0.0064
297	0.013500	0.0071	0.9929	0.0071	0.0064
298	0.013500	0.0071	0.9929	0.0071	0.0064
299	0.013500	0.0071	0.9929	0.0071	0.0064
300	0.013500	0.0071	0.9929	0.0071	0.0064
301	0.013500	0.0071	0.9929	0.0071	0.0064
302	0.013500	0.0071	0.9929	0.0071	0.0064
303	0.013500	0.0071	0.9929	0.0071	0.0064
304	0.013500	0.0071	0.9929	0.0071	0.0064
305	0.013500	0.0071	0.9929	0.0071	0.0064
306	0.013500	0.0071	0.9929	0.0071	0.0064
307	0.013500	0.0071	0.9929	0.0071	0.0064
308	0.013500	0.0071	0.9929	0.0071	0.0064
309	0.013500	0.0071	0.9929	0.0071	0.0064
310	0.013500	0.0071	0.9929	0.0071	0.0064
311	0.013500	0.0071	0.9929	0.0071	0.0064
312	0.013500	0.0071	0.9929	0.0071	0.0064
313	0.013500	0.0071	0.9929	0.0071	0.0064
314	0.013500	0.0071	0.9929	0.0071	0.0064
315	0.013500	0.0071	0.9929	0.0071	0.0064
316	0.013500	0.0071	0.9929	0.0071	0.0064
317	0.013500	0.0071	0.9929	0.0071	0.0064
318	0.013500	0.0071	0.9929	0.0071	0.0064
319	0.013500	0.0071	0.9929	0.0071	0.0064
320	0.013500	0.0071	0.9929	0.0071	0.0064
321	0.013500	0.0071	0.9929	0.0071	0.0064
322	0.013500	0.0071	0.9929	0.0071	0.0064
323	0.013500	0.0071	0.9929	0.0071	0.0064
324	0.013500	0.0071	0.9929	0.0071	0.0064
325	0.013500	0.0071	0.9929	0.0071	0.0064
326	0.013500	0.0071	0.9929	0.0071	0.0064
327	0.013500	0.0071	0.9929	0.0071	0.0064
328	0.013500	0.0071	0.9929	0.0071	0.0064
329	0.013500	0.0071	0.9929	0.0071	0.0064
330	0.013500	0.0071	0.9929	0.0071	0.0064
331	0.013500	0.0071	0.9929	0.0071	0.0064
332	0.013500	0.0071	0.9929	0.0071	0.0064
333	0.013500	0.0071	0.9929	0.0071	0.0064
334	0.013500	0.0071	0.9929	0.0071	0.0064
335	0.013500	0.0071	0.9929	0.0071	0.0064
336	0.013500	0.0071	0.9929	0.0071	0.0064
337	0.013500	0.0071	0.9929	0.0071	0.0064
338	0.013500	0.0071	0.9929	0.0071	0.0064
339	0.013500	0.0071	0.9929	0.0071	0.0064
340	0.013500	0.0071	0.9929	0.0071	0.0064
341	0.013500	0.0071	0.9929	0.0071	0.0064
342	0.013500	0.0071	0.9929	0.0071	0.0064
343	0.013500	0.0071	0.9929	0.0071	0.0064
344	0.013500	0.0071	0.9929	0.0071	0.0064
345	0.013500	0.0071	0.9929	0.0071	0.0064
346	0.013500	0.0071	0.9929	0.0071	0.0064
347	0.013500	0.0071	0.9929	0.0071	0.0064
348	0.013500	0.0071	0.9929	0.0071	0.0064
349	0.013500	0.0071	0.9929	0.0071	0.0064
350	0.013500	0.0071	0.9929	0.0071	0.0064
351	0.013500	0.0071	0.9929	0.0071	0.0064
352	0.013500	0.0071	0.9929	0.0071	0.0064
353	0.013500	0.0071	0.9929	0.0071	0.0064
354	0.013500	0.0071	0.9929	0.0071	0.0064
355	0.013500	0.0071	0.9929	0.0071	0.0064
356	0.013500	0.0071	0.9929	0.0071	0.0064
357	0.013500	0.0071	0.9929	0.0071	0.0064
358	0.013500	0.0071	0.9929	0.0071	0.0064
359	0.013500	0.0071	0.9929	0.0071	0.0064
360	0.013500	0.0071	0.9929	0.0071	0.0064
361	0.013500	0.0071	0.9929	0.0071	0.0064
362	0.013500	0.0071	0.9929	0.0071	0.0064
363	0.013500	0.0071	0.9929	0.0071	0.0064
364	0.013500	0.0071	0.9929	0.0071	0.0064
365	0.013500	0.0071	0.9929	0.0071	0.0064
366	0.013500	0.0071	0.9929	0.0071	0.0064
367	0.013500	0.0071	0.9929	0.0071	0.0064
368	0.013500	0.0071	0.9929	0.0071	0.0064
369	0.013500	0.0071	0.9929	0.0071	0.0064
370	0.013500	0.0071	0.9929	0.0071	0.0064
371	0.013500	0.0071	0.9929	0.0071	0.0064
372	0.013500	0.0071	0.9929	0.0071	0.0064
373	0.013500	0.0071	0.9929	0.0071	0.0064
374	0.013500	0.0071	0.9929	0.0071	0.0064
375	0.013500	0.0071	0.9929	0.0071	0.0064
376	0.013500	0.0071	0.9929	0.0071	0.0064
377	0.013500	0.0071	0.9929	0.0071	0.0064
378	0.013500	0.0071	0.9929	0.0071	0.0064
379	0.013500	0.0071	0.9929	0.0071	0.0064
380	0.013500	0.0071	0.9929	0.0071	0.0064
381	0.013500	0.0071	0.9929	0.0071	0.0064
382	0.013500	0.0071	0.9929	0.0071	0.0064
383	0.013500	0.0071	0.9929	0.0071	0.0064
384	0.013500	0.0071	0.9929	0.0071	0.0064
385	0.013500	0.0071	0.9929	0.0071	0.0064
386	0.013500	0.0071	0.9929	0.0071	0.0064
387	0.013500	0.0071	0.9929	0.0071	0.0064
388	0.013500	0.0071	0.9929	0.0071	0.0064
389	0.013500	0.0071	0.9929	0.0071	0.0064
390	0.013500	0.0071	0.9929	0.0071	0.0064
391	0.013500	0.0071	0.9929	0.0071	0.0064
392	0.013500	0.0071	0.9929	0.0071	0.0064
393	0.013500	0.0071	0.9929	0.0071	0.0064
394	0.013500	0.0071	0.9929	0.0071	0.0064
395	0.013500	0.0071	0.9929	0.0071	0.0064
396	0.013500	0.0071	0.9929	0.0071	0.0064
397	0.013500	0.0071	0.9929	0.0071	0.0064
398	0.013500	0.0071	0.9929	0.0071	0.0064
399	0.013500	0.0071	0.9929	0.0071	0.0064
400	0.013500	0.0071	0.9929	0.0071	0.0064
401	0.013500	0.0071	0.9929	0.0071	0.0064
402	0.013500	0.0071	0.9929	0.0071	0.0064
403	0.013500	0.0071	0.9929	0.0071	0.0064
404	0.013500	0.0071	0.9929	0.0071	0.0064
405	0.013500	0.0071	0.9929	0.0071	0.0064
406	0.013500	0.0071	0.9929	0.0071	0.0064
407	0.013500	0.0071	0.9929	0.0071	0.0064
408	0.013500	0.0071	0.9929	0.0071	0.0064
409	0.013500	0.0071	0.9929	0.0071	0.0064
410	0.013500	0.0071	0.9929	0.0071	0.0064
411	0.013500	0.0071	0.9929	0.0071	0.0064
412	0.013500	0.0071	0.9929	0.0071	0.0064
413	0.013500	0.0071	0.9929	0.0071	0.0064
414	0.013500	0.0071	0.9929	0.0071	0.0064
415	0.013500	0.0071	0.9929	0.0071	0.0064
416	0.013500	0.0071	0.9929	0.0071	0.0064
417	0.013500	0.0071	0.9929	0.0071	0.0064
418	0.013500	0.0071	0.9929	0.0071	0.0064
419	0.013500	0.0071	0.9929	0.0071	0.0064
420	0.013500	0.0071	0.9929	0.0071	0.0064
421	0.013500	0.0071	0.9929	0.0071	0.0064
422	0.013500	0.0071	0.9929	0.0071	0.0064
423	0.013500	0.0071	0.9929	0.0071	0.0064
424	0.013500	0.0071	0.9929	0.0071	0.0064
425	0.013500	0.0071	0.9929	0.0071	0.0064
426	0.013500	0.0071	0.9929	0.0071	0.0064
427	0.013500	0.0071	0.9929	0.0071	0.0064
428	0.013500	0.0071	0.9929	0.0071	0.0064
429	0.013500	0.0071	0.9929	0.0071	0.0064
430	0.013500	0.0071	0.9929	0.0071	0.0064
431	0.013500	0.0071	0.9929	0.0071	0.0064
432	0.013500	0.0071	0.9929	0.0071	0.0064
433	0.013500	0.0071	0.9929	0.0071	0.0064
434	0.013500	0.0071	0.9929	0.0071	0.0064
435	0.013500	0.0071	0.9929	0.0071	0.0064
436	0.013500	0.0071	0.9929	0.0071	0.0064
437	0.013500	0.0071	0.9929	0.0071	0.0064
438	0.013500	0.0071	0.9929	0.0071	0.0064
439	0.013500	0.0071	0.9929	0.0071	0.0064
440	0.013500	0.0071	0.9929	0.0071	0.0064
441	0.013500	0.0071	0.9929	0.0071	0.0064
442	0.013500	0.0071	0.9929	0.0071	0.0064
443	0.013500	0.0071	0.9929	0.0071	0.0064
444	0.013500	0.0071	0.9929	0.0071	0.0064
445	0.013500	0.0071	0.9929	0.0071	0.0064
446	0.013500	0.0071	0.9929	0.0071	0.0064
447	0.013500	0.0071	0.9929	0.0071	0.0064
448	0.013500	0.0071	0.9929	0.0071	0.0064
449	0.013500	0.0071	0.9929	0.0071	0.0064
450	0.013500	0.0071	0.9929	0.0071	0.0064
451	0.013500	0.0071	0.9929	0.0071	0.0064
452	0.013500	0.0071	0.9929	0.0071	0.0064
453	0.013500	0.0071	0.9929	0.0071	0.0064
454	0.013500	0.0071	0.9929	0.0071	0.0064
455	0.013500	0.0071	0.9929	0.0071	0.0064
456	0.013500	0.0071	0.9929	0.0071	0.0064
457	0.013500	0.0071	0.9929	0.0071	0.0064
458	0.013500	0.0071	0.9929	0.0071	0.0064
459	0.013500	0.0071	0.9929	0.0071	0.0064
460	0.013500	0.0071	0.9929	0.0071	0.0064
461	0.013500	0.0071	0.9929	0.0071	0.0064
462	0.013500	0.0071	0.9929	0.0071	0.0064
463	0.013500	0.0071	0.9929	0.0071	0.0064
464	0.013500	0.0071	0.9929	0.0071	0.0064
465	0.013500	0.0071	0.9929	0.0071	0.0064
466	0.013500	0.0071	0.9929	0.0071	0.0064
467	0.013500	0.0071	0.9929	0.0071	0.0064
468	0.013500	0.0071	0.9929	0.0071	0.0064
469	0.013500	0.0071	0.9929	0.0071	0.0064
470	0.013500	0.0071	0.9929	0.0071	0.0064
471	0.013500	0.0071	0.9929	0.0071	0.0064
472	0.013500	0.0071	0.9929	0.0071	0.0064
473	0.013500	0.0071	0.9929	0.0071	0.0064
474	0.013500	0.0071	0.9929	0.0071	0.0064
475	0.013500	0.0071	0.9929	0.0071	0.0064
476	0.013500	0.0071	0.9929	0.0071	0.0064
477	0.013500	0.0071	0.9929	0.0071	0.0064
478	0.013500	0.0071	0.9929	0.0071	0.0064
479	0.013500	0.0071	0.9929	0.0071	0.0064
480	0.013500	0.0071	0.9929	0.0071	0.0064
481	0.013500	0.0071	0.9929	0.0071	0.0064
482	0.013500	0.0071	0.9929	0.0071	0.0064
483	0.013500	0.0071	0.9929	0.0071	0.0064
484	0.013500	0.0071	0.9929	0.0071	0.0064
485	0.013500	0.0071	0.9929	0.0071	0.0064
486	0.013500	0.0071	0.9929	0.0071	0.0064
487	0.013500	0.0071	0.9929	0.0071	0.0064
488	0.013500	0.0071	0.9929	0.0071	0.0064
489	0.013500	0.0071	0.9929	0.0071	0.0064
490	0.013500	0.0071	0.9929	0.0071	0.0064
491	0.013500	0.0071	0.9929	0.0071	0.0064
492	0.013500	0.0071	0.9929	0.0071	0.0064
493	0.013500	0.0071	0.9929	0.0071	0.0064
494	0.013500	0.0071	0.9929	0.0071	0.0064
495	0.013500	0.0071	0.9929	0.0071	0.0064
496	0.013500	0.0071	0.9929	0.0071	0.0064
497	0.013500	0.0071	0.9929	0.0071	0.0064
498	0.013500	0.0071	0.9929	0.0071	0.0064
499	0.013500	0.0071	0.9929	0.0071	0.0064
500	0.013500	0.0071	0.9929	0.0071	0.0064
501	0.013500	0.0071	0.9929	0.0071	0.0064
502	0.013500	0.0071	0.9929	0.0071	0.0064
503	0.013500	0.0071	0.9929	0.0071	0.0064
504	0.013500	0.0071	0.9929	0.0071	0.0064
505	0.013500	0.0071	0.9929	0.0071	0.0064
506	0.013500	0.0071	0.9929	0.0071	0.0064
507	0.013500	0.0071	0.9929	0.0071	0.0064
508	0.013500	0.0071	0.9929	0.0071	0.0064
509	0.013500	0.0071	0.9929	0.0071	0.0064
510	0.013500	0.0071	0.9929	0.0071	0.0064
511	0.013500	0.0071	0.9929	0.0071	0.0064
512	0.013500	0.0071	0.9929	0.0071	0.0064
513	0.013500	0.0071	0.9929	0.0071	0.0064
514	0.013500	0.0071	0.9929	0.0071	0.0064
515	0.013500	0.0071	0.9929	0.0071	0.0064
516	0.013500	0.0071	0.9929	0.0071	0.0064
517	0.013500	0.0071	0.9929	0.0071	0.0064
518	0.013500	0.0071	0.9929	0.0071	0.0064
519	0.013500	0.0071	0.9929	0.0071	0.0064
520	0.013500	0.0071	0.9929	0.0071	0.0064
521	0.013500	0.0071	0.9929	0.0071	0.0064
522	0.013500	0.0071	0.9929	0.0071	0.0064
523	0.013500	0.0071	0.9929	0.0071	0.0064
524	0.013500	0.0071	0.9929	0.0071	0.0064
525	0.013500	0.0071	0.9929	0.0071	0.0064
526	0.013500	0.0071	0.9929	0.0071	0.0064
527	0.013500	0.0071	0.9929	0.0071	0.0064
528	0.013500	0.0071	0.9929	0.0071	0.0064
529	0.013500	0.0071	0.9929	0.0071	0.0064
530	0.013500	0.0071	0.9929	0.0071	0.0064
531	0.013500	0.0071	0.9929	0.0071	0.0064
532	0.013500	0.0071	0.9929	0.0071	0.0064
533	0.013500	0.0071	0.9929	0.0071	0.0064
534	0.013500	0.0071	0.9929	0.0071	0.0064
535	0.013500	0.0071	0.9929	0.0071	0.0064
536	0.013500	0.0071	0.9929	0.0071	0.0064
537	0.013500	0.0071	0.9929	0.0071	0.0064
538	0.013500	0.0071	0.9929	0.0071	0.0064
539	0.013500	0.0071	0.9929	0.0071	0.0064
540	0.013500	0.0071	0.9929	0.0071	0.0064
541	0.013500	0.0071	0.9929	0.0071	0.0064
542	0.013500	0.0071	0.9929	0.0071	0.0064
543	0.013500	0.0071	0.9929	0.0071	0.0064
544	0.013500	0.0071	0.9929	0.0071	0.0064
545	0.013500	0.0071	0.9929	0.0071	0.0064
546	0.013500	0.0071	0.9929	0.0071	0.0064
547	0.013500	0.0071	0.9929	0.0071	0.0064
548	0.013500	0.0071	0.9929	0.0071	0.0064
549	0.013500	0.0071	0.9929	0.0071	0.0064
550	0.013500	0.0071	0.9929	0.0071	0.0064
551	0.013500	0.0071	0.9929	0.0071	0.0064
552	0.013500	0.0071	0.9929	0.0071	0.0064
553	0.013500	0.0071	0.9929	0.0071	0.0064
554	0.013500	0.0071	0.9929	0.0071	0.0064
555	0.013500	0.0071	0.9929	0.0071	0.0064
556	0.013500	0.0071	0.9929	0.0071	0.0064
557	0.013500	0.0071	0.9929	0.0071	0.0064
558	0.013500	0.0071	0.9929	0.0071	0.0064
559	0.013500	0.0071	0.9929	0.0071	0.0064
560	0.013500	0.0071	0.9929	0.0071	0.0064
561	0.013500	0.0071	0.9929	0.0071	0.0064
562	0.013500	0.0071	0.9929	0.0071	0.0064
563	0.013500	0.0071	0.9929	0.0071	0.0064
564	0.013500	0.0071	0.9929	0.0071	0.0064
565	0.013500	0.0071	0.9929	0.0071	0.0064
566	0.013500	0.0071	0.9929	0.0071	0.0064
567	0.013500	0.0071	0.9929	0.0071	0.0064
568	0.013500	0.0071	0.9929	0.0071	0.0064
569	0.013500	0.0071	0.9929	0.0071	0.0064
570	0.013500	0.0071	0.9929	0.0071	0.0064
571	0.013500	0.0071	0.9929	0.0071	0.0064
572	0.013500	0.0071	0.9929	0.0071	0.0064
573	0.013500	0.0071	0.9929	0.0071	0.0064
574	0.013500	0.0071	0.9929	0.0071	0.0064
575	0.013500	0.0071	0.9929	0.0071	0.0064
576	0.013500	0.0071	0.9929	0.0071	0.0064
577	0.013500	0.0071	0.9929	0.0071	0.0064
578	0.013500	0.0071	0.9929	0.0071	0.0064
579	0.013500	0.0071	0.9929	0.0071	0.0064
580	0.013500	0.0071	0.9929	0.0071	0.0064
581	0.013500	0.0071	0.9929	0.0071	0.0064
582	0.013500	0.0071	0.9929	0.0071	0.0064
583	0.013500	0.0071	0.9929	0.0071	0.0064
584	0.013500	0.0071	0.9929	0.0071	0.0064
585	0.013500	0.0071	0.9929	0.0071	0.0064
586	0.013500	0.0071	0.9929	0.0071	0.0064
587	0.013500	0.0071	0.9929	0.0071	0.0064
588	0.013500	0.0071	0.9929	0.0071	0.0064
589	0.013500	0.0071	0.9929	0.0071	0.0064
590	0.013500	0.0071	0.9929	0.0071	0.0064
591	0.013500	0.0071	0.9929	0.0071	0.0064
592	0.013500	0.0071	0.9929	0.0071	0.0064
593	0.013500	0.0071	0.9929	0.0071	0.0064
594	0.013500	0.0071	0.9929	0.0071	0.0064
595	0.013500	0.0071	0.9929	0.0071	0.0064
596	0.013500	0.0071	0.9929	0.0071	0.0064
597	0.013500	0.0071	0.9929	0.0071	0.0064
598	0.013500	0.0071	0.9929	0.0071	0.0064
599	0.013500	0.0071	0.9929	0.0071	0.0064
600	0.013500	0.0071	0.9929	0.0071	0.0064
601	0.013500	0.0071	0.9929	0.0071	0.0064
602	0.013500	0.0071	0.9929	0.0071	0.0064
603	0.013500	0.0071	0.9929	0.0071	0.0064
604	0.013500	0.0071	0.9929	0.0071	0.0064
605	0.013500	0.0071	0.9929	0.0071	0.0064
606	0.013500	0.0071	0.9929	0.0071	0.0064
607	0.013500	0.0071	0.9929	0.0071	0.0064
608	0.013500	0.0071	0.9929	0.0071	0.0064
609	0.013500	0.0071	0.9929	0.0071	0.0064
610	0.013500	0.0071	0.9929	0.0071	0.0064
611	0.013500	0.0071	0.9929	0.0071	0.0064
612	0.013500	0.0071	0.9929	0.0071	0.0064
613	0.013500	0.0071	0.9929	0.0071	0.0064
614	0.013500	0.0071	0.9929	0.0071	0.0064
615	0.013500	0.0071	0.9929	0.0071	0.0064
616	0.013500	0.0071	0.9929	0.0071	0.0064
617	0.013500	0.0071	0.9929	0.0071	0.0064
618	0.013500	0.0071	0.9929	0.0071	0.0064
619	0.013500	0.0071	0.9929	0.0071	0.0064
620	0.013500	0.0071	0.9929	0.0071	0.0064
621	0.013500	0.0071	0.9929	0.0071	0.0064
622	0.013500	0.0071	0.9929	0.0071	0.0064
623	0.013500	0.0071	0.9929	0.0071	0.0064
624	0.013500	0.0071	0.9929	0.0071	0.0064
625	0.013500	0.0071	0.9929	0.0071	0.0064
626	0.013500	0.0071	0.9929	0.0071	0.0064
627	0.013500	0.0071	0.9929	0.0071	0.0064
628	0.013500	0.0071	0.9929	0.0071	0.0064
629	0.013500	0.0071	0.9929	0.0071	0.0064
630	0.013500	0.0071	0.9929	0.0071	0.0064
631	0.013500	0.0071	0.9929	0.0071	0.0064
632	0.013500	0.0071	0.9929	0.0071	0.0064
633	0.013500	0.0071	0.9929	0.0071	0.0064
634	0.013500	0.0071	0.9929	0.0071	0.0064
635	0.013500	0.0071	0.9929	0.0071	0.0064
636	0.013500	0.0071	0.9929	0.0071	0.0064
637	0.013500	0.0071	0.9929	0.0071	0.0064
638	0.013500	0.0071	0.9929	0.0071	0.0064
639	0.013500	0.0071	0.9929	0.0071	0.0064
640	0.013500	0.0071	0.9929	0.0071	0.0064
641	0.013500	0.0071	0.9929	0.0071	0.0064
642	0.013500	0.0071	0.9929	0.0071	0.0064
643	0.013500	0.0071	0.9929	0.0071	0.0064
644	0.013500	0.0071	0.9929	0.0071	0.0064
645	0.013500	0.0071	0.9929	0.0071	0.0064
646	0.013500	0.0071	0.9929	0.0071	0.0064
647	0.013500	0.0071	0.9929	0.0071	0.0064
648	0.013500	0.0071	0.9929	0.0071	0.0064
649	0.013500	0.0071	0.9929	0.0071	0.0064
650	0.013500	0.0071	0.9929	0.0071	0.0064
651	0.013500	0.0071	0.9929	0.0071	0.0064
652	0.013500	0.0071	0.9929	0.0071	0.0064
653	0.013500	0.0071	0.9929	0.0071	0.0064
654	0.013500	0.0071	0.9929	0.0071	0.0064
655	0.013500	0.0071	0.9929	0.0071	0.0064
656	0.013500	0.0071	0.9929	0.0071	0.0064
657	0.013500	0.0071	0.9929	0.0071	0.0064
658	0.013500	0.0071	0.9929	0.0071	0.0064
659	0.013500	0.0071	0.9929	0.0071	0.0064
660	0.013500	0.0071	0.9929	0.0071	0.0064
661	0.013500	0.0071	0.9929	0.0071	0.0064
662	0.013500	0.0071	0.9929	0.0071	0.0064
663	0.013500	0.0071	0.9929	0.0071	0.0064
664	0.013500	0.0071	0.9929	0.0071	0.0064
665	0.013500	0.0071	0.9929	0.0071	0.0064
666	0.013500	0.0071	0.9929	0.0071	0.0064
667	0.013500	0.0071	0.9929	0.0071	0.0064
668	0.013500	0.0071	0.9929	0.0071	0.0064
669	0.013500	0.0071	0.9929	0.0071	0.0064
670	0.013500	0.0071	0.9929	0.0071	0.0064
671	0.013500	0.0071	0.9929	0.0071	0.0064
672	0.013500	0.0071	0.9929	0.0071	0.0064
673	0.013500	0.0071	0.9929	0.0071	0.0064
674	0.013500	0.0071	0.9929	0.0071	0.0064
675	0.013500	0.0071	0.9929	0.0071	0.0064
676	0.013500	0.0071	0.9929	0.0071	0.0064
677	0.013500	0.0071	0.9929	0.0071	0.0064
678	0.013500	0.0071	0.9929	0.0071	0.0064
679	0.013500	0.0071	0.9929	0.0071	0.0064
680	0.013500	0.0071	0.9929	0.0071	0.0064
681	0.013500	0.0071	0.9929	0.0071	0.0064
682	0.013500	0.0071	0.9929	0.0071	0.0064
683	0.013500	0.0071	0.9929	0.0071	0.0064
684	0.013500	0.0071	0.9929	0.0071	0.0064
685	0.013500	0.0071	0.9929	0.0071	0.0064
686	0.013500	0.0071	0.9929	0.0071	0.0064
687	0.013500	0.0071	0.9929	0.0071	0.0064
688	0.013500	0.0071	0.9929	0.0071	0.0064
689	0.013500	0.0071	0.9929	0.0071	0.0064
690	0.013500	0.0071	0.9929	0.0071	0.0064
691	0.013500	0.0071	0.9929	0.0071	0.0064
692	0.013500	0.0071	0.9929	0.0071	0.0064
693	0.013500	0.0071	0.9929	0.0071	0.0064
694	0.013500	0.0071	0.9929	0.0071	0.0064
695	0.013500	0.0071	0.9929	0.0071	0.0064
696	0.013500	0.0071	0.9929	0.0071	0.0064
697	0.013500	0.0071	0.9929	0.0071	0.0064
698	0.013500	0.0071	0.9929	0.0071	0.0064
699	0.013500	0.0071	0.9929	0.0071	0.0064
700	0.013500	0.0071	0.9929	0.0071	0.0064
701	0.013500	0.0071	0.9929	0.0071	0.0064
702	0.013500	0.0071	0.9929	0.0071	0.0064
703	0.013500	0.0071	0.9929	0.0071	0.0064
704	0.013500	0.0071	0.9929	0.0071	0.0064
705	0.013500	0.0071	0.9929	0.0071	0.0064
706	0.013500	0.0071	0.9929	0.0071	0.0064
707	0.013500	0.0071	0.9929	0.0071	0.0064
708	0.013500	0.0071	0.9929	0.0071	0.0064
709	0.013500	0.0071	0.9929	0.0071	0.0064
710	0.013500	0.0071	0.9929	0.0071	0.0064
711	0.013500	0.0071	0.9929	0.0071	0.0064
712	0.013500	0.0071	0.9929	0.0071	0.0064
713	0.013500	0.0071	0.9929	0.0071	0.0064
714	0.013500	0.0071	0.9929	0.0071	0.0064
715	0.013500	0.0071	0.9929	0.0071	0.0064
716	0.013500	0.0071	0.9929	0.0071	0.0064
717	0.013500	0.0071	0.9929	0.0071	0.0064
718	0.013500	0.0071	0.9929	0.0071	0.0064
719	0.013500	0.0071	0.9929	0.0071	0.0064
720	0.013500	0.0071	0.9929	0.0071	0.0064
721	0.013500	0.0071	0.9929	0.0071	0.0064
722	0.013500	0.0071	0.9929	0.0071	0.0064
723	0.013500	0.0071	0.9929	0.0071	0.0064
724	0.013500	0.0071	0.9929	0.0071	0.0064
725	0.013500	0.0071	0.9929	0.0071	0.0064
726	0.013500	0.0071	0.9929	0.0071	0.0064
727	0.013500	0.0071	0.9929	0.0071	0.0064
728	0.013500	0.0071	0.9929	0.0071	0.0064
729	0.013500	0.0071	0.9929	0.0071	0.0064
730	0.013500	0.0071	0.9929	0.0071	0.0064
731	0.013500	0.0071	0.9929	0.0071	0.0064
732	0.013500	0.0071	0.9929	0.0071	0.0064
733	0.013500	0.0071	0.9929	0.0071	0.0064
734	0.013500	0.0071	0.9929	0.0071	0.0064
735	0.013500	0.0071	0.9929	0.0071	0.0064
736	0.013500	0.0071	0.9929	0.0071	0.0064
737	0.013500	0.0071	0.9929	0.0071	0.0064
738	0.013500	0.0071	0.9929	0.0071	0.0064
739	0.013500	0.0071	0.9929	0.0071	0.0064
740	0.013500	0.0071	0.9929	0.0071	0.0064
741	0.013500	0.0071	0.9929	0.0071	0.0064
742	0.013500	0.0071	0.9929	0.0071	0.0064
743	0.013500	0.0071	0.9929	0.0071	0.0064
744	0.013500	0.0071	0.9929	0.0071	0.0064
745	0.013500	0.0071	0.9929	0.0071	0.0064
746	0.013500	0.0071	0.9929	0.0071	0.0064
747	0.013500	0.0071	0.9929	0.0071	0.0064
748	0.013500	0.0071	0.9929	0.0071	0.0064
749	0.013500	0.0071	0.9929	0.0071	0.0064
750	0.013500	0.0071	0.9929	0.0071	0.0064
751	0.013500	0.0071	0.9929	0.0071	0.0064
752	0.013500	0.0071	0.9929	0.0071	0.0064
753	0.013500	0.0071	0.9929	0.0071	0.0064
754	0.013500	0.0071	0.9929	0.0071	0.0064
755	0.013500	0.0071	0.9929	0.0071	0.0064
756	0.013500	0.0071	0.9929	0.0071	0.0064
757	0.013500	0.0071	0.9929	0.0071	0.0064
758	0.013500	0.0071	0.9929	0.0071	0.0064
759	0.013500	0.0071	0.9929	0.0071	0.0064
760	0.013500	0.0071	0.9929	0.0071	0.0064
761	0.013500	0.0071	0.9929	0.0071	0.0064
762	0.013500	0.0071	0.9929	0.0071	0.0064
763	0.013500	0.0071	0.9929	0.0071	0.0064
764	0.013500	0.0071	0.9929	0.0071	0.0064
765	0.013500	0.0071	0.9929	0.0071	0.0064
766	0.013500	0.0071	0.9929	0.0071	0.0064
767	0.013500	0.0071	0.9929	0.0071	0.0064
768	0.013500	0.0071	0.9929	0.0071	0.0064
769	0.013500	0.0071	0.9929	0.0071	0.0064
770	0.013500	0.0071	0.9929	0.0071	0.0064
771	0.013500	0.0071	0.9929	0.0071	0.0064
772	0.013500	0.0071	0.9929	0.0071	0.0064
773	0.013500	0.0071	0.9929	0.0071	0.0064
774	0.013500	0.0071	0.9929	0.0071	0.0064
775	0.013500	0.0071	0.9929	0.0071	0.0064
776	0.013500	0.0071	0.9929	0.0071	0.0064
777	0.013500	0.0071	0.9929	0.0071	0.0064
778	0.013500	0.0071	0.9929	0.0071	0.0064
779	0.013500	0.0071	0.9929	0.0071	0.0064
780	0.013500	0.0071	0.9929	0.0071	0.0064
781	0.013500	0.0071	0.9929	0.0071	0.0064
782	0.013500	0.0071	0.9929	0.0071	0.0064
783	0.013500	0.0071	0.9929	0.0071	0.0064
784	0.013500	0.0071	0.9929	0.0071	0.0064
785	0.013500	0.0071	0.9929	0.0071	0.0064
786	0.013500	0.0071	0.9929	0.0071	0.0064
787	0.013500	0.0071	0.9929	0.0071	0.0064
788	0.013500	0.0071	0.9929	0.0071	0.0064
789	0.013500	0.0071	0.9929	0.0071	0.0064
790	0.013500	0.0071	0.9929	0.0071	0.0064
791	0.013500	0.0071	0.9929	0.0071	0.0064
792	0.013500	0.0071	0.9929	0.0071	0.0064
793	0.013500	0.0071	0.9929	0.0071	0.0064
794	0.013500	0.0071	0.9929	0.0071	0.0064
795	0.013500	0.0071	0.9929	0.0071	0.0064
796	0.013500	0.0071	0.9929	0.0071	0.0064
797	0.013500	0.0071	0.9929	0.0071	0.0064
798	0.013500	0.0071	0.9929	0.0071	0.0064
799	0.013500	0.0071	0.9929	0.0071	0.0064
800	0.013500	0.0071	0.9929	0.0071	0.0064
801	0.013500	0.0071	0.9929	0.0071	0.0064
802	0.013500	0.0071	0.9929	0.0071	0.0064
803	0.013500	0.0071	0.9929	0.0071	0.0064
804	0.013500	0.0071	0.9929	0.0071	0.0064
805	0.013500	0.0071	0.9929	0.0071	0.0064
806	0.013500	0.0071	0.9929	0.0071	0.0064
807	0.013500	0.0071	0.9929	0.0071	0.0064
808	0.013500	0.0071	0.9929	0.0071	0.0064
809	0.013500	0.0071	0.9929	0.0071	0.0064
810	0.013500	0.0071	0.9929	0.0071	0.0064
811	0.013500	0.0071	0.9929	0.0071	0.0064
812	0.013500	0.0071	0.9929	0.0071	0.0064
813	0.013500	0.0071	0.9929	0.0071	0.0064
814	0.013500	0.0071	0.9929	0.0071	0.0064
815	0.013500	0.0071	0.9929	0.0071	0.0064
816	0.013500	0.0071	0.9929	0.0071	0.0064
817	0.013500	0.0071	0.9929	0.0071	0.0064
818	0.013500	0.0071	0.9929	0.0071	0.0064
819	0.013500	0.0071	0.9929	0.0071	0.0064
820	0.013500	0.0071	0.9929	0.0071	0.0064
821	0.013500	0.0071	0.9929	0.0071	0.0064
822	0.013500	0.0071	0.9929	0.0071	0.0064
823	0.013500	0.0071	0.9929	0.0071	0.0064
824	0.013500	0.0071	0.9929	0.0071	0.0064
825	0.013500	0.0071	0.9929	0.0071	0.0064
826	0.013500	0.0071	0.9929	0.0071	0.0064
827	0.013500	0.0071	0.9929	0.0071	0.0064
828	0.013500	0.0071	0.9929	0.0071	0.0064
829	0.013500	0.0071	0.9929	0.0071	0.0064
830	0.013500	0.0071	0.9929	0.0071	0.0064
831	0.013500	0.0071	0.9929	0.0071	0.0064
832	0.013500	0.0071	0.9929	0.0071	0.0064
833	0.013500	0.0071	0.9929	0.0071	0.0064
834	0.013500	0.0071	0.9929	0.0071	0.0064
835	0.013500	0.0071	0.9929	0.0071	0.0064
836	0.013500	0.0071	0.9929	0.0071	0.0064
837	0.013500	0.0071	0.9929	0.0071	0.0064
838	0.013500	0.0071	0.9929	0.0071	0.0064
839	0.013500	0.0071	0.9929	0.0071	0.0064
840	0.013500	0.0071	0.9929	0.0071	0.0064
841	0.013500	0.0071	0.9929	0.0071	0.0064
842	0.013500	0.0071	0.9929	0.0071	0.0064
843	0.013500	0.0071	0.9929	0.0071	0.0064
844	0.013500	0.0071	0.9929	0.0071	0.0064
845	0.013500	0.0071	0.9929	0.0071	0.0064
846	0.013500	0.0071	0.9929	0.0071	0.0064
847	0.013500	0.0071	0.9929	0.0071	0.0064
848	0.013500	0.0071	0.9929	0.0071	0.0064
849	0.013500	0.0071	0.9929	0.0071	0.0064
850	0.013500	0.0071	0.9929	0.0071	0.0064
851	0.013500	0.0071	0.9929	0.0071	0.0064
852	0.013500	0.0071	0.9929	0.0071	0.0064
853	0.013500	0.0071	0.9929	0.0071	0.0064
854	0.013500	0.0071	0.9929	0.0071	0.0064
855	0.013500	0.0071	0.9929	0.0071	0.0064
856	0.013500	0.0071	0.9929	0.0071	0.0064
857	0.013500	0.0071	0.9929	0.0071	0.0064
858	0.013500	0.0071	0.9929	0.0071	0.0064
859	0.013500	0.0071	0.9929	0.0071	0.0064
860	0.013500	0.0071	0.9929	0.0071	0.0064
861	0.013500	0.0071	0.9929	0.0071	0.0064
862	0.013500	0.0071	0.9929	0.0071	0.0064
863	0.013500	0.0071	0.9929	0.0071	0.0064
864	0.013500	0.0071	0.9929	0.0071	0.0064
865	0.013500	0.0071	0.9929	0.0071	0.0064
866	0.013500	0.0071	0.9929	0.0071	0.0064
867	0.013500	0.0071	0.9929	0.0071	0.0064
868	0.013500	0.0071	0.9929	0.0071	0.0064
869	0.013500	0.0071	0.9929	0.0071	0.0064
870	0.013500	0.0071	0.9929	0.0071	0.0064
871	0.013500	0.0071	0.9929	0.0071	0.0064
872	0.013500	0.0071	0.9929	0.0071	0.0064
873	0.013500	0.0071	0.9929	0.0071	0.0064
874	0.013500	0.0071	0.9929	0.0071	0.0064
875	0.013500	0.0071	0.9929	0.0071	0.0064
876	0.013500	0.0071	0.9929	0.0071	0.0064
877	0.013500	0.0071	0.9929	0.0071	0.0064
878	0.013500	0.0071	0.9929	0.0071	0.0064
879	0.013500	0.0071	0.9929	0.0071	0.0064
880	0.013500	0.0071	0.9929	0.0071	0.0064
881	0.013500	0.0071	0.9929	0.0071	0.0064
882	0.013500	0.0071	0.9929	0.0071	0.0064
883	0.013500	0.0071	0.9929	0.0071	0.0064
884	0.013500	0.0071	0.9929	0.0071	0.0064
885	0.013500	0.0071	0.9929	0.0071	0.0064
886	0.013500	0.0071	0.9929	0.0071	0.0064
887	0.013500	0.0071	0.9929	0.0071	0.0064
888	0.013500	0.0071	0.9929	0.0071	0.0064
889	0.013500	0.0071	0.9929	0.0071	0.0064
890	0.013500	0.0071	0.9929	0.0071	0.0064
891	0.013500	0.0071	0.9929	0.0071	0.0064
892	0.013500	0.0071	0.9929	0.0071	0.0064
893	0.013500	0.0071	0.9929	0.0071	0.0064
894	0.013500	0.0071	0.9929	0.0071	0.0064
895	0.013500	0.0071	0.9929	0.0071	0.0064
896	0.013500	0.0071	0.9929	0.0071	0.0064
897	0.013500	0.0071	0.9929	0.0071	0.0064
898	0.013500	0.0071	0.9929	0.0071	0.0064
899	0.013500	0.0071	0.9929	0.0071	0.0064
900	0.013500	0.0071	0.9929	0.0071	0.0064
901	0.013500	0.0071	0.9929	0.0071	0.0064
902	0.013500	0.0071	0.9929	0.0071	0.0064
903	0.013500	0.0071	0.9929	0.0071	0.0064
904	0.013500	0.0071	0.9929	0.0071	0.0064
905	0.013500	0.0071	0.9929	0.0071	0.0064
906	0.013500	0.0071	0.9929	0.0071	0.0064
907	0.013500	0.0071	0.9929	0.0071	0.0064
908	0.013500	0.0071	0.9929	0.0071	0.0064
909	0.013500	0.0071	0.9929	0.0071	0.0064
910	0.013500	0.0071	0.9929	0.0071	0.0064
911	0.013500	0.0071	0.9929	0.0071	0.0064
912	0.013500	0.0071	0.9929	0.0071	0.0064
913	0.013500	0.0071	0.9929	0.0071	0.0064
914	0.013500	0.0071	0.9929	0.0071	0.0064
915	0.013500	0.0071	0.9929	0.0071	0.0064
916	0.013500	0.0071	0.9929	0.0071	0.0064
917	0.013500	0.0071	0.9929	0.0071	0.0064
918	0.013500	0.0071	0.9929	0.0071	0.0064
919	0.013500	0.0071	0.9929	0.0071	0.0064
920	0.013500	0.0071	0.9929	0.0071	0.0064
921	0.013500	0.0071	0.9929	0.0071	0.0064
922	0.013500	0.0071	0.9929	0.0071	0.0064
923	0.013500	0.0071	0.9929	0.0071	0.0064
924	0.013500	0.0071	0.9929	0.0071	0.0064
925	0.013500	0.0071	0.9929	0.0071	0.0064
926	0.013500	0.0071	0.9929	0.0071	0.0064
927	0.013500	0.0071	0.9929	0.0071	0.0064
928	0.013500	0.0071	0.9929	0.0071	0.0064
929	0.013500	0.0071	0.9929	0.0071	0.0064
930	0.013500	0.0071	0.9929	0.0071	0.0064
931	0.013500	0.0071	0.9929	0.0071	0.0064
932	0.013500	0.0071	0.9929	0.0071	0.0064
933	0.013500	0.0071	0.9929	0.0071	0.0064
934	0.013500	0.0071	0.9929	0.0071	0.0064
935	0.013500	0.0071	0.9929	0.0071	0.0064
936	0.013500	0.0071	0.9929	0.0071	0.0064
937	0.013500	0.0071	0.9929	0.0071	0.0064
938	0.013500	0.0071	0.9929	0.0071	0.0064
939	0.013500	0.0071	0.9929	0.0071	0.0064
940	0.013500	0.0071	0.9929	0.0071	0.0064
941	0.013500	0.0071	0.9929	0.0071	0.0064
942	0.013500	0.0071	0.9929	0.0071	0.0064
943	0.013500	0.0071	0.9929	0.0071	0.0064
944	0.013500	0.0071	0.9929	0.0071	0.0064
945	0.013500	0.0071	0.9929	0.0071	0.0064
946	0.013500	0.0071	0.9929	0.0071	0.0064
947	0.013500	0.0071	0.9929	0.0071	0.0064
948	0.013500	0.0071	0.9929	0.0071	0.0064
949	0.013500	0.0071	0.9929	0.0071	0.0064
950	0.013500	0.0071	0.9929	0.0071	0.0064
951	0.013500	0.0071	0.9929	0.0071	0.0064
952	0.013500	0.0071	0.9929	0.0071	0.0064
953	0.013500	0.0071	0.9929	0.0071	0.0064
954	0.013500	0.0071	0.9929	0.0071	0.0064
955	0.013500	0.0071	0.9929	0.0071	0.0064
956	0.013500	0.0071	0.9929	0.0071	0.0064
957	0.013500	0.0071	0.9929	0.0071	0.0064
958	0.013500	0.0071	0.9929	0.0071	0.0064
959	0.013500	0.0071	0.9929	0.0071	0.0064
960	0.013500	0.0071	0.9929	0.0071	0.0064
961	0.013500	0.0071	0.9929	0.0071	0.0064
962	0.013500	0.0071	0.9929	0.0071	0.0064
963	0.013500	0.0071	0.9929	0.0071	0.0064
964	0.013500	0.0071	0.9929	0.0071	0.0064
965	0.013500	0.0071	0.9929	0.0071	0.0064
966	0.013500	0.0071	0.9929	0.0071	0.0064
967	0.013500	0.0071	0.9929	0.0071	0.0064
968	0.013500	0.0071	0.9929	0.0071	0.0064
969	0.013500	0.0071	0.9929	0.0071	0.0064
970	0.013500	0.0071	0.9929	0.0071	0.0064
971	0.013500	0.0071	0.9929	0.0071	0.0064
972	0.013500	0.0071	0.9929	0.0071	0.0064
973	0.013500	0.0071	0.9929	0.0071	0.0064
974	0.013500	0.0071	0.9929	0.0071	0.0064
975	0.013500	0.0071	0.9929	0.0071	0.0064
976	0.013500	0.0071	0.9929	0.0071	0.0064
977	0.013500	0.0071	0.9929	0.0071	0.0064
978	0.013500	0.0071	0.9929	0.0071	0.0064
979	0.013500	0.0071	0.9929	0.0071	0.0064
980	0.013500	0.0071	0.9929	0.0071	0.0064
981	0.013500	0.0071	0.9929	0.0071	0.0064
982	0.013500	0.0071	0.9929	0.0071	0.0064
983	0.013500	0.0071	0.9929	0.0071	0.0064
984	0.013500	0.0071	0.9929	0.0071	0.0064
985	0.013500	0.0071	0.9929	0.0071	0.0064
986	0.013500	0.0071	0.9929	0.0071	0.0064
987	0.013500	0.0071	0.9929	0.0071	0.0064
988	0.013500	0.0071	0.9929	0.0071	0.0064
989	0.013500	0.0071	0.9929	0.0071	0.0064
990	0.013500	0.0071	0.9929	0.0071	0.0064
991	0.013500	0.0071	0.9929	0.0071	0.0064
992	0.013500	0.0071	0.9929	0.0071	0.0064
993	0.013500	0.0071	0.9929	0.0071	0.0064
994	0.013500	0.0071	0.9929	0.0071	0.0064
995	0.013500	0.0071	0.9929	0.0071	0.0064
996	0.013500	0.0071	0.9929	0.0071	0.0064
997	0.013500	0.0071	0.9929	0.0071	0.0064
998	0.013500	0.0071	0.9929	0.0071	0.0064
999	0.013500	0.0071	0.9929	0.0071	0.0064
1000	0.013500	0.0071	0.9929	0.0071	0.0064
1001	0.013500	0.0071	0.9929	0.0071	0.0064
1002	0.013500	0.0071	0.9929	0.0071	0.0064
1003	0.013500	0.0071	0.9929	0.0071	0.0064
1004	0.013500	0.0071	0.9929	0.0071	0.0064
1005	0.013500	0.0071	0.9929	0.0071	0.0064
1006	0.013500	0.0071	0.9929	0.0071	0.0064
1007	0.013500	0.0071	0.9929	0.0071	0.0064
1008	0.013500	0.0071	0.9929	0.0071	0.0064
1009	0.013500	0.0071	0.9929	0.0071	0.0064
1010	0.013500	0.0071	0.9929	0.0071	0.0064
1011	0.013500	0.0071	0.9929	0.0071	0.0064
1012	0.013500	0.0071	0.9929	0.0071	0.0064
1013	0.013500	0.0071	0.9929	0.0071	0.0064
1014	0.013500	0.0071	0.9929	0.0071	0.0064
1015	0.013500	0.0071	0.9929	0.0071	0.0064
1016	0.013500	0.0071	0.9929	0.0071	0.0064
1017	0.013500	0.0071	0.9929	0.0071	0.0064
1018	0.013500	0.0071	0.9929	0.0071	0.0064
1019	0.013500	0.0071	0.9929	0.0071	0.0064
1020	0.013500	0.0071	0.9929	0.0071	0.0064
1021	0.013500	0.0071	0.9929	0.0071	0.0064
1022	0.013500	0.0071	0.9929	0.0071	0.0064
1023	0.013500	0.0071	0.9929	0.0071	0.0064
1024	0.013500	0.0071	0.9929	0.0071	0.0064
1025	0.013500	0.0071	0.9929	0.0071	0.0064
1026	0.013500	0.0071	0.9929	0.0071	0.0064
1027	0.013500	0.0071	0.9929	0.0071	0.0064
1028	0.013500	0.0071	0.9929	0.0071	0.0064
1029	0.013500	0.0071	0.9929	0.0071	0.0064
1030	0.013500	0.0071	0.9929	0.0071	0.0064
1031	0.013500	0.0071	0.9929	0.0071	0.0064
1032	0.013500	0.0071	0.9929	0.0071	0.0064
1033	0.013500	0.0071	0.9929	0.0071	0.0064
1034	0.013500	0.0071	0.9929	0.0071	0.0064
1035	0.013500	0.0071	0.9929	0.0071	0.0064
1036	0.013500	0.0071	0.9929	0.0071	0.0064
1037	0.013500	0.0071	0.9929	0.0071	0.0064
1038	0.013500	0.0071	0.9929	0.0071	0.0064
1039	0.013500	0.0071	0.9929	0.0071	0.0064
1040	0.013500	0.0071	0.9929	0.0071	0.0064
1041	0.013500	0.0071	0.9929	0.0071	0.0064
1042	0.013500	0.0071	0.9929	0.0071	0.0064
1043	0.013500	0.0071	0.9929	0.0071	0.0064
1044	0.013500	0.0071	0.9929	0.0071	0.0064
1045	0.013500	0.0071	0.9929	0.0071	0.0064
1046	0.013500	0.0071	0.9929	0.0071	0.0064
1047	0.013500	0.0071	0.9929	0.0071	0.0064
1048	0.013500	0.0071	0.9929	0.0071	0.0064
1049	0.013500	0.0071	0.9929	0.0071	0.0064
1050	0.013500	0.0071	0.9929	0.0071	0.0064
1051	0.013500	0.0071	0.9929	0.0071	0.0064
1052	0.013500	0.0071	0.9929	0.0071	0.0064
1053	0.013500	0.0071	0.9929	0.0071	0.0064
1054	0.013500	0.0071	0.9929	0.0071	0.0064
1055	0.013500	0.0071	0.9929	0.0071	0.0064
1056	0.013500	0.0071	0.9929	0.0071	0.0064
1057	0.013500	0.0071	0.9929	0.0071	0.0064
1058	0.013500	0.0071	0.9929	0.0071	0.0064
1059	0.013500	0.0071	0.9929	0.0071	0.0064
1060	0.013500	0.0071	0.9929	0.0071	0.0064
1061	0.013500	0.0071	0.9929	0.0071	0.0064
1062	0.013500	0.0071	0.9929	0.0071	0.0064
1063	0.013500	0.0071	0.9929	0.0071	0.0064
1064	0.013500	0.0071	0.9929	0.0071	0.0064
1065	0.013500	0.0071	0.9929	0.0071	0.0064
1066	0.013500	0.0071	0.9929	0.0071	0.0064
1067	0.013500	0.0071	0.9929	0.0071	0.0064
1068	0.013500	0.0071	0.9929	0.0071	0.0064
1069	0.013500	0.0071	0.9929	0.0071	0.0064
1070	0.013500	0.0071	0.9929	0.0071	0.0064
1071	0.013500	0.0071	0.9929	0.0071	0.0064
1072	0.013500	0.0071	0.9929	0.0071	0.0064
1073	0.013500	0.0071	0.9929	0.0071	0.0064
1074	0.013500	0.0071	0.9929	0.0071	0.0064
1075	0.013500	0.0071	0.9929	0.0071	0.0064
1076	0.013500	0.0071	0.9929	0.0071	0.0064
1077	0.013500	0.0071	0.9929	0.0071	0.0064
1078	0.013500	0.0071	0.9929	0.0071	0.0064
1079	0.013500	0.0071	0.9929	0.0071	0.0064
1080	0.013500	0.0071	0.9929	0.0071	0.0064
1081	0.013500	0.0071	0.9929	0.0071	0.0064
1082	0.013500	0.0071	0.9929	0.0071	0.0064
1083	0.013500	0.0071	0.9929	0.0071	0.0064
1084	0.013500	0.0071	0.9929	0.0071	0.0064
1085	0.013500	0.0071	0.9929	0.0071	0.0064
1086	0.013500	0.0071	0.9929	0.0071	0.0064
1087	0.013500	0.0071	0.9929	0.0071	0.0064
1088	0.013500	0.0071	0.9929	0.0071	0.0064
1089	0.013500	0.0071	0.9929	0.0071	0.0064
1090	0.013500	0.0071	0.9929	0.0071	0.0064
1091	0.013500	0.0071	0.9929	0.0071	0.0064
1092	0.013500	0.0071	0.9929	0.0071	0.0064
1093	0.013500	0.0071	0.9929	0.0071	0.0064
1094	0.013500	0.0071	0.9929	0.0071	0.0064
1095	0.013500	0.0071	0.9929	0.0071	0.0064
1096	0.013500	0.0071	0.9929	0.0071	0.0064
1097	0.013500	0.0071	0.9929	0.0071	0.0064
1098	0.013500	0.0071	0.9929	0.0071	0.0064
1099	0.013500	0.0071	0.9929	0.0071	0.0064
1100	0.013500	0.0071	0.9929	0.0071	0.0064
1101	0.013500	0.0071	0.9929	0.0071	0.0064
1102	0.013500	0.0071	0.9929	0.0071	0.0064
1103	0.013500	0.0071	0.9929	0.0071	0.0064
1104	0.013500	0.0071	0.9929	0.0071	0.0064
1105	0.013500	0.0071	0.9929	0.0071	0.0064
1106	0.013500	0.0071	0.9929	0.0071	0.0064
1107	0.013500	0.0071	0.9929	0.0071	0.0064
1108	0.013500	0.0071	0.9929	0.0071	0.0064
1109	0.013500	0.0071	0.9929	0.0071	0.0064
1110	0.013500	0.0071	0.9929	0.0071	0.0064
1111	0.013500	0.0071	0.9929	0.0071	0.0064
1112	0.013500	0.0071	0.9929	0.0071	0.0064
1113	0.013500	0.0071	0.9929	0.0071	0.0064
1114	0.013500	0.0071	0.9929	0.0071	0.0064
1115	0.013500	0.0071	0.9929	0.0071	0.0064
1116	0.013500	0.0071	0.9929	0.0071	0.0064
1117	0.013500	0.0071	0.9929	0.0071	0.0064
1118	0.013500	0.0071	0.9929	0.0071	0.0064
1119	0.013500	0.0071	0.9929	0.0071	0.0064
1120	0.013500	0.0071	0.9929	0.0071	0.0064
1121	0.013500	0.0071	0.9929	0.0071	0.0064
1122	0.013500	0.0071	0.9929	0.0071	0.0064
1123	0.013500	0.0071	0.9929	0.0071	0.0064
1124	0.013500	0.0071	0.9929	0.0071	0.0064
1125	0.013500	0.0071	0.9929	0.0071	0.0064
1126	0.013500	0.0071	0.9929	0.0071	0.0064
1127	0.013500	0.0071	0.9929	0.0071	0.0064
1128	0.013500	0.0071	0.9929	0.0071	0.0064
1129	0.013500	0.0071	0.9929	0.0071	0.0064
1130	0.013500	0.0071	0.9929	0.0071	0.0064
1131	0.013500	0.0071	0.9929	0.0071	0.0064
1132	0.013500	0.0071	0.9929	0.0071	0.0064
1133	0.013500	0.0071	0.9929	0.0071	0.0064
1134	0.013500	0.0071	0.9929	0.0071	0.0064
1135	0.013500	0.0071	0.9929	0.0071	0.0064
1136	0.013500	0.0071	0.9929	0.0071	0.0064
1137	0.013500	0.0071	0.9929	0.0071	0.0064
1138	0.013500	0.0071	0.9929	0.0071	0.0064
1139	0.013500	0.0071	0.9929	0.0071	0.0064
1140	0.013500	0.0071	0.9929	0.0071	0.0064
1141	0.013500	0.0071	0.9929	0.0071	0.0064
1142	0.013500	0.0071	0.9929	0.0071	0.0064
1143	0.013500	0.0071	0.9929	0.0071	0.0064
1144	0.013500	0.0071	0.9929	0.0071	0.0064
1145	0.013500	0.0071	0.9929	0.0071	0.0064
1146	0.013500	0.0071	0.9929	0.0071	0.0064
1147	0.013500	0.0071	0.9929	0.0071	0.0064
1148	0.013500	0.0071	0.9929	0.0071	0.0064
1149	0.013500	0.0071	0.9929	0.0071	0.0064
1150	0.013500	0.0071	0.9929	0.0071	0.0064
1151	0.013500	0.0071	0.9929	0.0071	0.0064
1152	0.013500	0.0071	0.9929	0.0071	0.0064
1153	0.013500	0.0071	0.9929	0.0071	0.0064
1154	0.013500	0.0071	0.9929	0.0071	0.0064
1155	0.013500	0.0071	0.9929	0.0071	0.0064
1156	0.013500	0.0071	0.9929	0.0071	0.0064
1157	0.013500	0.0071	0.9929	0.0071	0.0064
1158	0.013500	0.0071	0.9929	0.0071	0.0064
1159	0.013500	0.0071	0.9929	0.0071	0.0064
1160	0.013500	0.0071	0.9929	0.0071	0.0064
1161	0.013500	0.0071	0.9929	0.0071	0.0064
1162	0.013500	0.0071	0.9929	0.0071	0.0064
1163	0.013500	0.0071	0.9929	0.0071	0.0064
1164	0.013500	0.0071	0.9929	0.0071	0.0064
1165	0.013500	0.0071	0.9929	0.0071	0.0064
1166	0.013500	0.0071	0.9929	0.0071	0.0064
1167	0.013500	0.0071	0.9929	0.0071	0.0064
1168	0.013500	0.0071	0.9929	0.0071	0.0064
1169	0.013500	0.0071	0.9929	0.0071	0.0064
1170	0.013500	0.0071	0.9929	0.0071	0.0064
1171	0.013500	0.0071	0.9929	0.0071	0.0064
1172	0.013500	0.0071	0.9929	0.0071	0.0064
1173	0.013500	0.0071	0.9929	0.0071	0.0064
1174	0.013500	0.0071	0.9929	0.0071	0.0064
1175	0.013500	0.0071	0.9929	0.0071	0.0064
1176	0.013500	0.0071	0.9929	0.0071	0.0064
1177	0.013500	0.0071	0.9929	0.0071	0.0064
1178	0.013500	0.0071	0.9929	0.0071	0.0064
1179	0.013500	0.0071	0.9929	0.0071	0.0064
1180	0.013500	0.0071	0.9929	0.0071	0.0064
1181	0.013500	0.0071	0.9929	0.0071	0.0064
1182	0.013500	0.0071	0.9929	0.0071	0.0064
1183	0.013500	0.0071	0.9929	0.0071	0.0064
1184	0.013500	0.0071	0.9929	0.0071	0.0064
1185	0.013500	0.0071	0.9929	0.0071	0.0064
1186	0.013500	0.0071	0.9929	0.0071	0.0064
1187	0.013500	0.0071	0.9929	0.0071	0.0064
1188	0.013500	0.0071	0.9929	0.0071	0.0064
1189	0.013500	0.0071	0.9929	0.0071	0.0064
1190	0.013500	0.0071	0.9929	0.0071	0.0064
1191	0.013500	0.0071	0.9929	0.0071	0.0064
1192	0.013500	0.0071	0.9929	0.0071	0.0064
1193	0.013500	0.0071	0.9929	0.0071	0.0064
1194	0.013500	0.0071	0.9929	0.0071	0.0064
1195	0.013500	0.0071	0.9929	0.0071	0.0064
1196	0.013500	0.0071	0.9929	0.0071	0.0064
1197	0.013500	0.0071	0.9929	0.0071	0.0064
1198	0.013500	0.0071	0.9929	0.0071	0.0064
1199	0.013500	0.0071	0.9929	0.0071	0.0064
1200	0.013500	0.0071	0.9929	0.0071	0.0064
1201	0.013500	0.0071	0.9929	0.0071	0.0064
1202	0.013500	0.0071	0.9929	0.0071	0.0064
1203	0.013500	0.0071	0.9929	0.0071	0.0064
1204	0.013500	0.0071	0.9929	0.0071	0.0064
1205	0.013500	0.0071	0.9929	0.0071	0.0064
1206	0.013500	0.0071	0.9929	0.0071	0.0064
1207	0.013500	0.0071	0.9929	0.0071	0.0064
1208	0.013500	0.0071	0.9929	0.0071	0.0064
1209	0.013500	0.0071	0.9929	0.0071	0.0064
1210	0.013500	0.0071	0.9929	0.0071	0.0064
1211	0.013500	0.0071	0.9929	0.0071	0.0064
1212	0.013500	0.0071	0.9929	0.0071	0.0064
1213	0.013500	0.0071	0.9929	0.0071	0.0064
1214	0.013500	0.0071	0.9929	0.0071	0.0064
1215	0.013500	0.0071	0.9929	0.0071	0.0064
1216	0.013500	0.0071	0.9929	0.0071	0.0064
1217	0.013500	0.0071	0.9929	0.0071	0.0064
1218	0.013500	0.0071	0.9929	0.0071	0.0064
1219	0.013500	0.0071	0.9929	0.0071	0.0064
1220	0.013500	0.0071	0.9929	0.0071	0.0064
1221	0.013500	0.0071	0.9929	0.0071	0.0064
1222	0.013500	0.0071	0.9929	0.0071	0.0064
1223	0.013500	0.0071	0.9929	0.0071	0.0064
1224	0.013500	0.0071	0.9929	0.0071	0.0064
1225	0.013500	0.0071	0.9929	0.0071	0.0064
1226	0.013500	0.0071	0.9929	0.0071	0.0064
1227	0.013500	0.0071	0.9929	0.0071	0.0064
1228	0.013500	0.0071	0.9929	0.0071	0.0064
1229	0.013500	0.0071	0.9929	0.0071	0.0064
1230	0.013500	0.0071	0.9929	0.0071	0.0064
1231	0.013500	0.0071	0.9929	0.0071	0.0064
1232	0.013500	0.0071	0.9929	0.0071	0.0064
1233	0.013500	0.0071	0.9929	0.0071	0.0064
1234	0.013500	0.0071	0.9929	0.0071	0.0064
1235	0.013500	0.0071	0.9929	0.0071	0.0064
1236	0.013500	0.0071	0.9929	0.0071	0.0064
1237	0.013500	0.0071	0.9929	0.0071	0.0064
1238	0.013500	0.0071	0.9929	0.0071	0.0064
1239	0.013500	0.0071	0.9929	0.0071	0.0064
1240	0.013500	0.0071	0.9929	0.0071	0.0064
1241	0.013500	0.0071	0.9929	0.0071	0.0064
1242	0.013500	0.0071	0.9929	0.0071	0.0064
1243	0.013500	0.0071	0.9929	0.0071	0.0064
1244	0.013500	0.0071	0.9929	0.0071	0.0064
1245	0.013500	0.0071	0.9929	0.0071	0.0064
1246	0.013500	0.0071	0.9929	0.0071	0.0064
1247	0.013500	0.0071	0.9929	0.0071	0.0064
1248	0.013500	0.0071	0.9929	0.0071	0.0064
1249	0.013500	0.0071	0.9929	0.0071	0.0064
1250	0.013500	0.0071	0.9929	0.0071	0.0064
1251	0.013500	0.0071	0.9929	0.0071	0.0064
1252	0.013500	0.0071	0.9929	0.0071	0.0064
1253	0.013500	0.0071	0.9929	0.0071	0.0064
1254	0.013500	0.0071	0.9929	0.0071	0.0064
1255	0.013500	0.0071	0.9929	0.0071	0.0064
1256	0.013500	0.0071	0.9929	0.0071	0.0064
1257	0.013500	0.0071	0.9929	0.0071	0.0064
1258	0.013500	0.0071	0.9929	0.0071	0.0064
1259	0.013500	0.0071	0.9929	0.0071	0.0064
1260	0.013500	0.0071	0.9929	0.0071	0.0064
1261	0.013500	0.0071	0.9929	0.0071	0.0064
1262	0.013500	0.0071	0.9929	0.0071	0.0064
1263	0.013500	0.0071	0.9929	0.0071	0.0064
1264	0.013500	0.0071	0.9929	0.0071	0.0064
1265	0.013500	0.0071	0.9929	0.0071	0.0064
1266	0.013500	0.0071	0.9929	0.0071	0.0064
1267	0.013500	0.0071	0.9929	0.0071	0.0064
1268	0.013500	0.0071	0.9929	0.0071	0.0064
1269	0.013500	0.0071	0.9929	0.0071	0.0064
1270	0.013500	0.0071	0.9929	0.0071	0.0064
1271	0.013500	0.0071	0.9929	0.0071	0.0064
1272	0.013500	0.0071	0.9929	0.0071	0.0064
1273	0.013500	0.0071	0.9929	0.0071	0.0064
1274	0.013500	0.0071	0.9929	0.0071	0.0064
1275	0.013500	0.0071	0.9929	0.0071	0.0064
1276	0.013500	0.0071	0.9929	0.0071	0.0064
1277	0.013500	0.0071	0.9929	0.0071	0.0064
1278	0.013500	0.0071	0.9929	0.0071	0.0064
1279	0.013500	0.0071	0.9929	0.0071	0.0064
1280	0.013500	0.0071	0.9929	0.0071	0.0064
1281	0.013500	0.0071	0.9929	0.0071	0.0064
1282	0.013500	0.0071	0.9929	0.0071	0.0064
1283	0.013500	0.0071	0.9929	0.0071	0.0064
1284	0.013500	0.0071	0.9929	0.0071	0.0064
1285	0.013500	0.0071	0.9929	0.0071	0.0064
1286	0.013500	0.0071	0.9929	0.0071	0.0064
1287	0.013500	0.0071	0.9929	0.0071	0.0064
1288	0.013500	0.0071	0.9929	0.0071	0.0064
1289	0.013500	0.0071	0.9929	0.0071	0.0064
1290	0.013500	0.0071	0.9929	0.0071	0.0064
1291	0.013500	0.0071	0.9929	0.0071	0.0064
1292	0.013500	0.0071	0.9929	0.0071	0.0064
1293	0.013500	0.0071	0.9929	0.0071	0.0064
1294	0.013500	0.0071	0.9929	0.0071	0.0064
1295	0.013500	0.0071	0.9929	0.0071	0.0064
1296	0.013500	0.0071	0.9929	0.0071	0.0064
1297	0.013500	0.0071	0.9929	0.0071	0.0064
1298	0.013500	0.0071	0.9929	0.0071	0.0064
1299	0.013500	0.0071	0.9929	0.0071	0.0064
1300	0.013500	0.0071	0.9929	0.0071	0.0064
1301	0.013500	0.0071	0.9929	0.0071	0.0064
1302	0.013500	0.0071	0.9929	0.0071	0.0064
1303	0.013500	0.0071	0.9929	0.0071	0.0064
1304	0.013500	0.0071	0.9929	0.0071	0.0064
1305	0.013500	0.0071	0.9929	0.0071	0.0064
1306	0.013500	0.0071	0.9929	0.0071	0.0064
1307	0.013500	0.0071	0.9929	0.0071	0.0064
1308	0.013500	0.0071	0.9929	0.0071	0.0064
1309	0.013500	0.0071	0.9929	0.0071	0.0064
1310	0.013500	0.0071	0.9929	0.0071	0.0064
1311	0.013500	0.0071	0.9929	0.0071	0.0064
1312	0.013500	0.0071	0.9929	0.0071	0.0064
1313	0.013500	0.0071	0.9929	0.0071	0.0064
1314	0.013500	0.0071	0.9929	0.0071	0.0064
1315	0.013500	0.0071	0.9929	0.0071	0.0064
1316	0.013500	0.0071	0.9929	0.0071	0.0064
1317	0.013500	0.0071	0.9929	0.0071	0.0064
1318	0.013500	0.0071	0.9929	0.0071	0.0064
1319	0.013500	0.0071	0.9929	0.0071	0.0064
1320	0.013500	0.0071	0.9929	0.0071	0.0064
1321	0.013500	0.0071	0.9929	0.0071	0.0064
1322	0.013500	0.0071	0.9929	0.0071	0.0064
1323	0.013500	0.0071	0.9929	0.0071	0.0064
1324	0.013500	0.0071	0.9929	0.0071	0.0064
1325	0.013500	0.0071	0.9929	0.0071	0.0064
1326	0.013500	0.0071	0.9929	0.0071	0.0064
1327	0.013500	0.0071	0.9929	0.0071	0.0064
1328	0.013500	0.0071	0.9929	0.0071	0.0064
1329	0.013500	0.0071	0.9929	0.0071	0.0064
1330	0.013500	0.0071	0.9929	0.0071	0.0064
1331	0.013500	0.0071	0.9929	0.0071	0.0064
1332	0.013500	0.0071	0.9929	0.0071	0.0064
1333	0.013500	0.0071	0.9929	0.0071	0.0064
1334	0.013500	0.0071	0.9929	0.0071	0.0064
1335	0.013500	0.0071	0.9929	0.0071	0.0064
1336	0.013500	0.0071	0.9929	0.0071	0.0064
1337	0.013500	0.0071	0.9929	0.0071	0.0064
1338	0.013500	0.0071	0.9929	0.0071	0.0064
1339	0.013500	0.0071	0.9929	0.0071	0.0064
1340	0.013500	0.0071	0.9929	0.0071	0.0064
1341	0.013500	0.0071	0.9929	0.0071	0.0064
1342	0.013500	0.0071	0.9929	0.0071	0.0064
1343	0.013500	0.0071	0.9929	0.0071	0.0064
1344	0.013500	0.0071	0.9929	0.0071	0.0064
1345	0.013500	0.0071	0.9929	0.0071	0.0064
1346	0.013500	0.0071	0.9929	0.0071	0.0064
1347	0.013500	0.0071	0.9929	0.0071	0.0064
1348	0.013500	0.0071	0.9929	0.0071	0.0064
1349	0.013500	0.0071	0.9929	0.0071	0.0064
1350	0.013500	0.0071	0.9929	0.0071	0.0064
1351	0.013500	0.0071	0.9929	0.0071	0.0064
1352	0.013500	0.0071	0.9929	0.0071	0.0064
1353	0.013500	0.0071	0.9929	0.0071	0.0064
1354	0.013500	0.0071	0.9929	0.0071	0.0064
1355	0.013500	0.0071	0.9929	0.0071	0.0064
1356	0.013500	0.0071	0.9929	0.0071	0.0064
1357	0.013500	0.0071	0.9929	0.0071	0.0064
1358	0.013500	0.0071	0.9929	0.0071	0.0064
1359	0.013500	0.0071	0.9929	0.0071	0.0064
1360	0.013500	0.0071	0.9929	0.0071	0.0064
1361	0.013500	0.0071	0.9929	0.0071	0.0064
1362	0.013500	0.0071	0.9929	0.0071	0.0064
1363	0.013500	0.0071	0.9929	0.0071	0.0064
1364	0.013500	0.0071	0.9929	0.0071	0.0064
1365	0.013500	0.0071	0.9929	0.0071	0.0064
1366	0.013500	0.0071	0.9929	0.0071	0.0064
1367	0.013500	0.0071	0.9929	0.0071	0.0064
1368	0.013500	0.0071	0.9929	0.0071	0.0064
1369	0.013500	0.0071	0.9929	0.0071	0.0064
1370	0.013500	0.0071	0.9929	0.0071	0.0064
1371	0.013500	0.0071	0.9929	0.0071	0.0064
1372	0.013500	0.0071	0.9929	0.0071	0.0064
1373	0.013500	0.0071	0.9929	0.0071	0.0064
1374	0.013500	0.0071	0.9929	0.0071	0.0064
1375	0.013500	0.0071	0.9929	0.0071	0.0064
1376	0.013500	0.0071	0.9929	0.0071	0.0064
1377	0.013500	0.0071	0.9929	0.0071	0.0064
1378	0.013500	0.0071	0.9929	0.0071	0.0064
1379	0.013500	0.0071	0.9929	0.0071	0.0064
1380	0.013500	0.0071	0.9929	0.0071	0.0064
1381	0.013500	0.0071	0.9929	0.0071	0.0064
1382	0.013500	0.0071	0.9929	0.0071	0.0064
1383	0.013500	0.0071	0.9929	0.0071	0.0064
1384	0.013500	0.0071	0.9929	0.0071	0.0064
1385	0.013500	0.0071	0.9929	0.0071	0.0064
1386	0.013500	0.0071	0.9929	0.0071	0.0064
1387	0.013500	0.0071	0.9929	0.0071	0.0064
1388	0.013500	0.0071	0.9929	0.0071	0.0064
1389	0.013500	0.0071	0.9929	0.0071	0.0064
1390	0.013500	0.0071	0.9929	0.0071	0.0064
1391	0.013500	0.0071	0.9929	0.0071	0.0064
1392	0.013500	0.0071	0.9929	0.0071	0.0064
1393	0.013500	0.0071	0.9929	0.0071	0.0064
1394	0.013500	0.0071	0.9929	0.0071	0.0064
1395	0.013500	0.0071	0.9929	0.0071	0.0064
1396	0.013500	0.0071	0.9929	0.0071	0.0064
1397	0.013500	0.0071	0.9929	0.0071	0.0064
1398	0.013500	0.0071	0.9929	0.0071	0.0064
1399	0.013500	0.0071	0.9929	0.0071	0.0064
1400	0.013500	0.0071	0.9929	0.0071	0.0064
1401	0.013500	0.0071	0.9929	0.0071	0.0064
1402	0.013500	0.0071	0.9929	0.0071	0.0064
1403	0.013500	0.0071	0.9929	0.0071	0.0064
1404	0.013500	0.0071	0.9929	0.0071	0.0064
1405	0.013500	0.0071	0.9929	0.0071	0.0064
1406	0.013500	0.0071	0.9929	0.0071	0.0064
1407	0.013500	0.0071	0.9929	0.0071	0.0064
1408	0.013500	0.0071	0.9929	0.0071	0.0064
1409	0.013500	0.0071	0.9929	0.0071	0.0064
1410	0.013500	0.0071	0.9929	0.0071	0.0064
1411	0.013500	0.0071	0.9929	0.0071	0.0064
1412	0.013500	0.0071	0.9929	0.0071	0.0064
1413	0.013500	0.0071	0.9929	0.0071	0.0064
1414	0.013500	0.0071	0.9929	0.0071	0.0064
1415	0.013500	0.0071	0.9929	0.0071	0.0064
1416	0.013500	0.0071	0.9929	0.0071	0.0064
1417	0.013500	0.0071	0.9929	0.0071	0.0064
1418	0.013500	0.0071	0.9929	0.0071	0.0064
1419	0.013500	0.0071	0.9929	0.0071	0.0064
1420	0.013500	0.0071	0.9929	0.0071	0.0064
1421	0.013500	0.0071	0.9929	0.0071	0.0064
1422	0.013500	0.0071	0.9929	0.0071	0.0064
1423	0.013500	0.0071	0.9929	0.0071	0.0064
1424	0.013500	0.0071	0.9929	0.0071	0.0064
1425	0.013500	0.0071	0.9929	0.0071	0.0064
1426	0.013500	0.0071	0.9929	0.0071	0.0064
1427	0.013500	0.0071	0.9929	0.0071	0.0064
1428	0.013500	0.0071	0.9929	0.0071	0.0064
1429	0.013500	0.0071	0.9929	0.0071	0.0064
1430	0.013500	0.0071	0.9929	0.0071	0.0064
1431	0.013500	0.0071	0.9929	0.0071	0.0064
1432	0.013500	0.0071	0.9929	0.0071	0.0064
1433	0.013500	0.0071	0.9929	0.0071	0.0064
1434	0.013500	0.0071	0.9929	0.0071	0.0064
1435	0.013500	0.0071	0.9929	0.0071	0.0064
1436	0.013500	0.0071	0.9929	0.0071	0.0064
1437	0.013500	0.0071	0.9929	0.0071	0.0064
1438	0.013500	0.0071	0.9929	0.0071	0.0064
1439	0.013500	0.0071	0.9929	0.0071	0.0064
1440	0.013500	0.0071	0.9929	0.0071	0.0064
1441	0.013500	0.0071	0.9929	0.0071	0.0064
1442	0.013500	0.0071	0.9929	0.0071	0.0064
1443	0.013500	0.0071	0.9929	0.0071	0.0064
1444	0.013500	0.0071	0.9929	0.0071	0.0064
1445	0.013500	0.0071	0.9929	0.0071	0.0064
1446	0.013500	0.0071	0.9929	0.0071	0.0064
1447	0.013500	0.0071	0.9929	0.0071	0.0064
1448	0.013500	0.0071	0.9929	0.0071	0.0064
1449	0.013500	0.0071	0.9929	0.0071	0.0064
1450	0.013500	0.0071	0.9929	0.0071	0.0064
1451	0.013500	0.0071	0.9929	0.0071	0.0064
1452	0.013500	0.0071	0.9929	0.0071	0.0064
1453	0.013500	0.0071	0.9929	0.0071	0.0064
1454	0.013500	0.0071	0.9929	0.0071	0.0064
1455	0.013500	0.0071	0.9929	0.0071	0.0064
1456	0.013500	0.0071	0.9929	0.0071	0.0064
1457	0.013500	0.0071	0.9929	0.0071	0.0064
1458	0.013500	0.0071	0.9929	0.0071	0.0064
1459	0.013500	0.0071	0.9929	0.0071	0.0064
1460	0.013500	0.0071	0.9929	0.0071	0.0064
1461	0.013500	0.0071	0.9929	0.0071	0.0064
1462	0.013500	0.0071	0.9929	0.0071	0.0064
1463	0.013500	0.0071	0.9929	0.0071	0.0064
1464	0.013500	0.0071	0.9929	0.0071	0.0064
1465	0.013500	0.0071	0.9929	0.0071	0.0064
1466	0.013500	0.0071	0.9929	0.0071	0.0064
1467	0.013500	0.0071	0.9929	0.0071	0.0064
1468	0.013500	0.0071	0.9929	0.0071	0.0064
1469	0.013500	0.0071	0.9929	0.0071	0.0064
1470	0.013500	0.0071	0.9929	0.0071	0.0064
1471	0.013500	0.0071	0.9929	0.0071	0.0064
1472	0.013500	0.0071	0.9929	0.0071	0.0064
1473	0.013500	0.0071	0.9929	0.0071	0.0064
1474	0.013500	0.0071	0.9929	0.0071	0.0064
1475	0.013500	0.0071	0.9929	0.0071	0.0064
1476	0.013500	0.0071	0.9929	0.0071	0.0064
1477	0.013500	0.0071	0.9929	0.0071	0.0064
1478	0.013500	0.0071	0.9929	0.0071	0.0064
1479	0.013500	0.0071	0.9929	0.0071	0.0064
1480	0.013500	0.0071	0.9929	0.0071	0.0064
1481	0.013500	0.0071	0.9929	0.0071	0.0064
1482	0.013500	0.0071	0.9929	0.0071	0.0064
1483	0.013500	0.0071	0.9929	0.0071	0.0064
1484	0.013500	0.0071	0.9929	0.0071	0.0064
1485	0.013500	0.0071	0.9929	0.0071	0.0064
1486	0.013500	0.0071	0.9929	0.0071	0.0064
1487	0.013500	0.0071	0.9929	0.0071	0.0064
1488	0.013500	0.0071	0.9929	0.0071	0.0064
1489	0.013500	0.0071	0.9929	0.0071	0.0064
1490	0.013500	0.0071	0.9929	0.0071	0.0064
1491	0.013500	0.0071	0.9929	0.0071	0.0064
1492	0.013500	0.0071	0.9929	0.0071	0.0064
1493	0.013500	0.0071	0.9929	0.0071	0.0064
1494	0.013500	0.0071	0.9929	0.0071	0.0064
1495	0.013500	0.0071	0.9929	0.0071	0.0064
1496	0.013500	0.0071	0.9929	0.0071	0.0064
1497	0.013500	0.0071	0.9929	0.0071	0.0064
1498	0.013500	0.0071	0.9929	0.0071	0.0064
1499	0.013500	0.0071	0.9929	0.0071	0.0064
1500	0.013500	0.0071	0.9929	0.0071	0.0064
1501	0.013500	0.0071	0.9929	0.0071	0.0064
1502	0.013500	0.0071	0.9929	0.0071	0.0064
1503	0.013500	0.0071	0.9929	0.0071	0.0064
1504	0.013500	0.0071	0.9929	0.0071	0.0064
1505	0.013500	0.0071	0.9929	0.0071	0.0064
1506	0.013500	0.0071	0.9929	0.0071	0.0064
1507	0.013500	0.0071	0.9929	0.0071	0.0064
1508	0.013500	0.0071	0.9929	0.0071	0.0064
1509	0.013500	0.0071	0.9929	0.0071	0.0064
1510	0.013500	0.0071	0.9929	0.0071	0.0064
1511	0.013500	0.0071	0.9929	0.0071	0.0064
1512	0.013500	0.0071	0.9929	0.0071	0.0064
1513	0.013500	0.0071	0.9929	0.0071	0.0064
1514	0.013500	0.0071	0.9929	0.0071	0.0064
1515	0.013500	0.0071	0.9929	0.0071	0.0064
1516	0.013500	0.0071	0.9929	0.0071	0.0064
1517	0.013500	0.0071	0.9929	0.0071	0.0064
1518	0.013500	0.0071	0.9929	0.0071	0.0064
1519	0.013500	0.0071	0.9929	0.0071	0.0064
1520	0.013500	0.0071	0.9929	0.0071	0.0064
1521	0.013500	0.0071	0.9929	0.0071	0.0064
1522	0.013500	0.0071	0.9929	0.0071	0.0064
1523	0.013500	0.0071	0.9929	0.0071	0.0064
1524	0.013500	0.0071	0.9929	0.0071	0.0064
1525	0.013500	0.0071	0.9929	0.0071	0.0064
1526	0.013500	0.0071	0.9929	0.0071	0.0064
1527	0.013500	0.0071	0.9929	0.0071	0.0064
1528	0.013500	0.0071	0.9929	0.0071	0.0064
1529	0.013500	0.0071	0.9929	0.0071	0.0064
1530	0.013500	0.0071	0.9929	0.0071	0.0064
1531	0.013500	0.0071	0.9929	0.0071	0.0064
1532	0.013500	0.0071	0.9929	0.0071	0.0064
1533	0.013500	0.0071	0.9929	0.0071	0.0064
1534	0.013500	0.0071	0.9929	0.0071	0.0064
1535	0.013500	0.0071	0.9929	0.0071	0.0064
1536	0.013500	0.0071	0.9929	0.0071	0.0064
1537	0.013500	0.0071	0.9929	0.0071	0.0064
1538	0.013500	0.0071	0.9929	0.0071	0.0064
1539	0.013500	0.0071	0.9929	0.0071	0.0064
1540	0.013500	0.0071	0.9929	0.0071	0.0064
1541	0.013500	0.0071	0.9929	0.0071	0.0064
1542	0.013500	0.0071	0.9929	0.0071	0.0064
1543	0.013500	0.0071	0.9929	0.0071	0.0064
1544	0.013500	0.0071	0.9929	0.0071	0.0064
1545	0.013500	0.0071	0.9929	0.0071	0.0064
1546	0.013500	0.0071	0.9929	0.0071	0.0064
1547	0.013500	0.0071	0.9929	0.0071	0.0064
1548	0.013500	0.0071	0.9929	0.0071	0.0064
1549	0.013500	0.0071	0.9929	0.0071	0.0064
1550	0.013500	0.0071	0.9929	0.0071	0.0064
1551	0.013500	0.0071	0.9929	0.0071	0.0064
1552	0.013500	0.0071	0.9929	0.0071	0.0064
1553	0.013500	0.0071	0.9929	0.0071	0.0064
1554	0.013500	0.0071	0.9929	0.0071	0.0064
1555	0.013500	0.0071	0.9929	0.0071	0.0064
1556	0.013500	0.0071	0.9929	0.0071	0.0064
1557	0.013500	0.0071	0.9929	0.0071	0.0064
1558	0.013500	0.0071	0.9929	0.0071	0.0064
1559	0.013500	0.0071	0.9929	0.0071	0.0064
1560	0.013500	0.0071	0.9929	0.0071	0.0064
1561	0.013500	0.0071	0.9929	0.0071	0.0064
1562	0.013500	0.0071	0.9929	0.0071	0.0064
1563	0.013500	0.0071	0.9929	0.0071	0.0064
1564	0.013500	0.0071	0.9929	0.0071	0.0064
1565	0.013500	0.0071	0.9929	0.0071	0.0064
1566	0.013500	0.0071	0.9929	0.0071	0.0064
1567	0.013500	0.0071	0.9929	0.0071	0.0064
1568	0.013500	0.0071	0.9929	0.0071	0.0064
1569	0.013500	0.0071	0.9929	0.0071	0.0064
1570	0.013500	0.0071	0.9929	0.0071	0.0064
1571	0.013500	0.0071	0.9929	0.0071	0.0064
1572	0.013500	0.0071	0.9929	0.0071	0.0064
1573	0.013500	0.0071	0.9929	0.0071	0.0064
1574	0.013500	0.0071	0.9929	0.0071	0.0064
1575	0.013500	0.0071	0.9929	0.0071	0.0064
1576	0.013500	0.0071	0.9929	0.0071	0.0064
1577	0.013500	0.0071	0.9929	0.0071	0.0064
1578	0.013500	0.0071	0.9929	0.0071	0.0064
1579	0.013500	0.0071	0.9929	0.0071	0.0064
1580	0.013500	0.0071	0.9929	0.0071	0.0064
1581	0.013500	0.0071	0.9929	0.0071	0.0064
1582	0.013500	0.0071	0.9929	0.0071	0.0064
1583	0.013500	0.0071	0.9929	0.0071	0.0064
1584	0.013500	0.0071	0.9929	0.0071	0.0064
1585	0.013500	0.0071	0.9929	0.0071	0.0064
1586	0.013500	0.0071	0.9929	0.0071	0.0064
1587	0.013500	0.0071	0.9929	0.0071	0.0064
1588	0.013500	0.0071	0.9929	0.0071	0.0064
1589	0.013500	0.0071	0.9929	0.0071	0.0064
1590	0.013500	0.0071	0.9929	0.0071	0.0064
1591	0.013500	0.0071	0.9929	0.0071	0.0064
1592	0.013500	0.0071	0.9929	0.0071	0.0064
1593	0.013500	0.0071	0.9929	0.0071	0.0064
1594	0.013500	0.0071	0.9929	0.0071	0.0064
1595	0.013500	0.0071	0.9929	0.0071	0.0064
1596	0.013500	0.0071	0.9929	0.0071	0.0064
1597	0.013500	0.0071	0.9929	0.0071	0.0064
1598	0.013500	0.0071	0.9929	0.0071	0.0064
1599	0.013500	0.0071	0.9929	0.0071	0.0064
1600	0.013500	0.0071	0.9929	0.0071	0.0064
1601	0.013500	0.0071	0.9929	0.0071	0.0064
1602	0.013500	0.0071	0.9929	0.0071	0.0064
1603	0.013500	0.0071	0.9929	0.0071	0.0064
1604	0.013500	0.0071	0.9929	0.0071	0.0064
1605	0.013500	0.0071	0.9929	0.0071	0.0064
1606	0.013500	0.0071	0.9929	0.0071	0.0064
1607	0.013500	0.0071	0.9929	0.0071	0.0064
1608	0.013500	0.0071	0.9929	0.0071	0.0064
1609	0.013500	0.0071	0.9929	0.0071	0.0064
1610	0.013500	0.0071	0.9929	0.0071	0.0064
1611	0.013500	0.0071	0.9929	0.0071	0.0064
1612	0.013500	0.0071	0.9929	0.0071	0.0064
1613	0.013500	0.0071	0.9929	0.0071	0.0064
1614	0.013500	0.0071	0.9929	0.0071	0.0064
1615	0.013500	0.0071	0.9929	0.0071	0.0064
1616	0.013500	0.0071	0.9929	0.0071	0.0064
1617	0.013500	0.0071	0.9929	0.0071	0.0064
1618	0.013500	0.0071	0.9929	0.0071	0.0064
1619	0.013500	0.0071	0.9929	0.0071	0.0064
1620	0.013500	0.0071	0.9929	0.0071	0.0064
1621	0.013500	0.0071	0.9929	0.0071	0.0064
1622	0.013500	0.0071	0.9929	0.0071	0.0064
1623	0.013500	0.0071	0.9929	0.0071	0.0064
1624	0.013500	0.0071	0.9929	0.0071	0.0064
1625	0.013500	0.0071	0.9929	0.0071	0.0064
1626	0.013500	0.0071	0.9929	0.0071	0.0064
1627	0.013500	0.0071	0.9929	0.0071	0.0064
1628	0.013500	0.0071	0.9929	0.0071	0.0064
1629	0.013500	0.0071	0.9929	0.0071	0.0064
1630	0.013500	0.0071	0.9929	0.0071	0.0064
1631	0.013500	0.0071	0.9929	0.0071	0.0064
1632	0.013500	0.0071	0.9929	0.0071	0.0064
1633	0.013500	0.0071	0.9929	0.0071	0.0064
1634	0.013500	0.0071	0.9929	0.0071	0.0064
1635	0.013500	0.0071	0.9929	0.0071	0.0064
1636	0.013500	0.0071	0.9929	0.0071	0.0064
1637	0.013500	0.0071	0.9929	0.0071	0.0064
1638	0.013500	0.0071	0.9929	0.0071	0.0064
1639	0.013500	0.0071	0.9929	0.0071	0.0064
1640	0.013500	0.0071	0.9929	0.0071	0.0064
1641	0.013500	0.0071	0.9929	0.0071	0.0064
1642	0.013500	0.0071	0.9929	0.0071	0.0064
1643	0.013500	0.0071	0.9929	0.0071	0.0064
1644	0.013500	0.0071	0.9929	0.0071	0.0064
1645	0.013500	0.0071	0.9929	0.0071	0.0064
1646	0.013500	0.0071	0.9929	0.0071	0.0064
1647	0.013500	0.0071	0.9929	0.0071	0.0064
1648	0.013500	0.0071	0.9929	0.0071	0.0064
1649	0.013500	0.0071	0.9929	0.0071	0.0064
1650	0.013500	0.0071	0.9929	0.0071	0.0064
1651	0.013500	0.0071	0.9929	0.0071	0.0064
1652	0.013500	0.0071	0.9929	0.0071	0.0064
1653	0.013500	0.0071	0.9929	0.0071	0.0064
1654	0.013500	0.0071	0.9929	0.0071	0.0064
1655	0.013500	0.0071	0.9929	0.0071	0.0064
1656	0.013500	0.0071	0.9929	0.0071	0.0064
1657	0.013500	0.0071	0.9929	0.0071	0.0064
1658	0.013500	0.0071	0.9929	0.0071	0.0064
1659	0.013500	0.0071	0.9929	0.0071	0.0064
1660	0.013500	0.0071	0.9929	0.0071	0.0064
1661	0.013500	0.0071	0.9929	0.0071	0.0064
1662	0.013500	0.0071	0.9929	0.0071	0.0064
1663	0.013500	0.0071	0.9929	0.0071	0.0064
1664	0.013500	0.0071	0.9929	0.0071	0.0064
1665	0.013500	0.0071	0.9929	0.0071	0.0064
1666	0.013500	0.0071	0.9929	0.0071	0.0064
1667	0.013500	0.0071	0.9929	0.0071	0.0064
1668	0.013500	0.0071	0.9929	0.0071	0.0064
1669	0.013500	0.0071	0.9929	0.0071	0.0064
1670	0.013500	0.0071	0.9929	0.0071	0.0064
1671	0.013500	0.0071	0.9929	0.0071	0.0064
1672	0.013500	0.0071	0.9929	0.0071	0.0064
1673	0.013500	0.0071	0.9929	0.0071	0.0064
1674	0.013500	0.0071	0.9929	0.0071	0.0064
1675	0.013500	0.0071	0.9929	0.0071	0.0064
1676	0.013500	0.0071	0.9929	0.0071	0.0064
1677	0.013500	0.0071	0.9929	0.0071	0.0064
1678	0.013500	0.0071	0.9929	0.0071	0.0064
1679	0.013500	0.0071	0.9929	0.0071	0.0064
1680	0.013500	0.0071	0.9929	0.0071	0.0064
1681	0.013500	0.0071	0.9929	0.0071	0.0064
1682	0.013500	0.0071	0.9929	0.0071	0.0064
1683	0.013500	0.0071	0.9929	0.0071	0.0064
1684	0.013500	0.0071	0.9929	0.0071	0.0064
1685	0.013500	0.0071	0.9929	0.0071	0.0064
1686	0.013500	0.0071	0.9929	0.0071	0.0064
1687	0.013500	0.0071	0.9929	0.0071	0.0064
1688	0.013500	0.0071	0.9929	0.0071	0.0064
1689	0.013500	0.0071	0.9929	0.0071	0.0064
1690	0.013500	0.0071	0.9929	0.0071	0.0064
1691	0.013500	0.0071	0.9929	0.0071	0.0064
1692	0.013500	0.0071	0.9929	0.0071	0.0064
1693	0.013500	0.0071	0.9929	0.0071	0.0064
1694	0.013500	0.0071	0.9929	0.0071	0.0064
1695	0.013500	0.0071	0.9929	0.0071	0.0064
1696	0.013500	0.0071	0.9929	0.0071	0.0064
1697	0.013500	0.0071	0.9929	0.0071	0.0064
1698	0.013500	0.0071	0.9929	0.0071	0.0064
1699	0.013500	0.0071	0.9929	0.0071	0.0064
1700	0.013500	0.0071	0.9929	0.0071	0.0064
1701	0.013500	0.0071	0.9929	0.0071	0.0064
1702	0.013500	0.0071	0.9929	0.0071	0.0064
1703	0.013500	0.0071	0.9929	0.0071	0.0064
1704	0.013500	0.0071	0.9929	0.0071	0.0064
1705	0.013500	0.0071	0.9929	0.0071	0.0064
1706	0.013500	0.0071	0.9929	0.0071	0.0064
1707	0.013500	0.0071	0.9929	0.0071	0.0064
1708	0.013500	0.0071	0.9929	0.0071	0.0064
1709	0.013500	0.0071	0.9929	0.0071	0.0064
1710	0.013500	0.0071	0.9929	0.0071	0.0064
1711	0.013500	0.0071	0.9929	0.0071	0.0064
1712	0.013500	0.0071	0.9929	0.0071	0.0064
1713	0.013500	0.0071	0.9929	0.0071	0.0064
1714	0.013500	0.0071	0.9929	0.0071	0.0064
1715	0.013500	0.0071	0.9929	0.0071	0.0064
1716	0.013500	0.0071	0.9929	0.0071	0.0064
1717	0.013500	0.0071	0.9929	0.0071	0.0064
1718	0.013500	0.0071	0.9929	0.0071	0.0064
1719	0.013500	0.0071	0.9929	0.0071	0.0064
1720	0.013500	0.0071	0.9929	0.0071	0.0064
1721	0.013500	0.0071	0.9929	0.0071	0.0064
1722	0.013500	0.0071	0.9929	0.0071	0.0064
1723	0.013500	0.0071	0.9929	0.0071	0.0064
1724	0.013500	0.0071	0.9929	0.0071	0.0064
1725	0.013500	0.0071	0.9929	0.0071	0.0064
1726	0.013500	0.0071	0.9929	0.0071	0.0064
1727	0.013500	0.0071	0.9929	0.0071	0.0064
1728	0.013500	0.0071	0.9929	0.0071	0.0064
1729	0.013500	0.0071	0.9929	0.0071	0.0064
1730	0.013500	0.0071	0.9929	0.0071	0.0064
1731	0.013500	0.0071	0.9929	0.0071	0.0064
1732	0.013500	0.0071	0.9929	0.0071	0.0064
1733	0.013500	0.0071	0.9929	0.0071	0.0064
1734	0.013500	0.0071	0.9929	0.0071	0.0064
1735	0.013500	0.0071	0.9929	0.0071	0.0064
1736	0.013500	0.0071	0.9929	0.0071	0.0064
1737	0.013500	0.0071	0.9929	0.0071	0.0064
1738	0.013500	0.0071	0.9929	0.0071	0.0064
1739	0.013500	0.0071	0.9929	0.0071	0.0064
1740	0.013500	0.0071	0.9929	0.0071	0.0064
1741	0.013500	0.0071	0.9929	0.0071	0.0064
1742	0.013500	0.0071	0.9929	0.0071	0.0064
1743	0.013500	0.0071	0.9929	0.0071	0.0064
1744	0.013500	0.0071	0.9929	0.0071	0.0064
1745	0.013500	0.0071	0.9929	0.0071	0.0064
1746	0.013500	0.0071	0.9929	0.0071	0.0064
1747	0.013500	0.0071	0.9929	0.0071	0.0064
1748	0.013500	0.0071	0.9929	0.0071	0.0064
1749	0.013500	0.0071	0.9929	0.0071	0.0064
1750	0.013500	0.0071	0.9929	0.0071	0.0064
1751	0.013500	0.0071	0.9929	0.0071	0.0064
1752	0.013500	0.0071	0.9929	0.0071	0.0064
1753	0.013500	0.0071	0.9929	0.0071	0.0064
1754	0.013500	0.0071	0.9929	0.0071	0.0064
1755	0.013500	0.0071	0.9929	0.0071	0.0064
1756	0.013500	0.0071	0.9929	0.0071	0.0064
1757	0.013500	0.0071	0.9929	0.0071	0.0064
1758	0.013500	0.0071	0.9929	0.0071	0.0064
1759	0.013500	0.0071	0.9929	0.0071	0.0064
1760	0.013500	0.0071	0.9929	0.0071	0.0064
1761	0.013500	0.0071	0.9929	0.0071	0.0064
1762	0.013500	0.0071	0.9929	0.0071	0.0064
1763	0.013500	0.0071	0.9929	0.0071	0.0064
1764	0.013500	0.0071	0.9929	0.0071	0.0064
1765	0.013500	0.0071	0.9929	0.0071	0.0064
1766	0.013500	0.0071	0.9929	0.0071	0.0064
1767	0.013500	0.0071	0.9929	0.0071	0.0064
1768	0.013500	0.0071	0.9929	0.0071	0.0064
1769	0.013500	0.0071	0.9929	0.0071	0.0064
1770	0.013500	0.0071	0.9929	0.0071	0.0064
1771	0.013500	0.0071	0.9929	0.0071	0.0064
1772	0.013500	0.0071	0.9929	0.0071	0.0064
1773	0.013500	0.0071	0.9929	0.0071	0.0064
1774	0.013500	0.0071	0.9929	0.0071	0.0064
1775	0.013500	0.0071	0.9929	0.0071	0.0064
1776	0.013500	0.0071	0.9929	0.0071	0.0064
1777	0.013500	0.0071	0.9929	0.0071	0.0064
1778	0.013500	0.0071	0.9929	0.0071	0.0064
1779	0.013500	0.0071	0.9929	0.0071	0.0064
1780	0.013500	0.0071	0.9929	0.0071	0.0064
1781	0.013500	0.0071	0.9929	0.0071	0.0064
1782	0.013500	0.0071	0.9929	0.0071	0.0064
1783	0.013500	0.0071	0.9929	0.0071	0.0064
1784	0.013500	0.0071	0.9929	0.0071	0.0064
1785	0.013500	0.0071	0.9929	0.0071	0.0064
1786	0.013500	0.0071	0.9929	0.0071	0.0064
1787	0.013500	0.0071	0.9929	0.0071	0.0064
1788	0.013500	0.0071	0.9929	0.0071	0.0064
1789	0.013500	0.0071	0.9929	0.0071	0.0064
1790	0.013500	0.0071	0.9929	0.0071	0.0064
1791	0.013500	0.0071	0.9929	0.0071	0.0064
1792	0.013500	0.0071	0.9929	0.0071	0.0064
1793	0.013500	0.0071	0.9929	0.0071	0.0064
1794	0.013500	0.0071	0.9929	0.0071	0.0064
1795	0.013500	0.0071	0.9929	0.0071	0.0064
1796	0.013500	0.0071	0.9929	0.0071	0.0064
1797	0.013500	0.0071	0.9929	0.0071	0.0064
1798	0.013500	0.0071	0.9929	0.0071	0.0064
1799	0.013500	0.0071	0.9929	0.0071	0.0064
1800	0.013500	0.0071	0.9929	0.0071	0.0064
1801	0.013500	0.0071	0.9929	0.0071	0.0064
1802	0.013500	0.0071	0.9929	0.0071	0.0064
1803	0.013500	0.0071	0.9929	0.0071	0.0064
1804	0.013500	0.0071	0.9929	0.0071	0.0064
1805	0.013500	0.0071	0.9929	0.0071	0.0064
1806	0.013500	0.0071	0.9929	0.0071	0.0064
1807	0.013500	0.0071	0.9929	0.0071	0.0064
1808	0.013500	0.0071	0.9929	0.0071	0.0064
1809	0.013500	0.0071	0.9929	0.0071	0.0064
1810	0.013500	0.0071	0.9929	0.0071	0.0064
1811	0.013500	0.0071	0.9929	0.0071	0.0064
1812	0.013500	0.0071	0.9929	0.0071	0.0064
1813	0.013500	0.0071	0.9929	0.0071	0.0064
1814	0.013500	0.0071	0.9929	0.0071	0.0064
1815	0.013500	0.0071	0.9929	0.0071	0.0064
1816	0.013500	0.0071	0.9929	0.0071	0.0064
1817	0.013500	0.0071	0.9929	0.0071	0.0064
1818	0.013500	0.0071	0.9929	0.0071	0.0064
1819	0.013500	0.0071	0.9929	0.0071	0.0064
1820	0.013500	0.0071	0.9929	0.0071	0.0064
1821	0.013500	0.0071	0.9929	0.0071	0.0064
1822	0.013500	0.0071	0.9929	0.0071	0.0064
1823	0.013500	0.0071	0.9929	0.0071	0.0064
1824	0.013500	0.0071	0.9929	0.0071	0.0064
1825	0.013500	0.0071	0.9929	0.0071	0.0064
1826	0.013500	0.0071	0.9929	0.0071	0.0064
1827	0.013500	0.0071	0.9929	0.0071	0.0064
1828	0.013500	0.0071	0.9929	0.0071	0.0064
1829	0.013500	0.0071	0.9929	0.0071	0.0064
1830	0.013500	0.0071	0.9929	0.0071	0.0064
1831	0.013500	0.0071	0.9929	0.0071	0.0064
1832	0.013500	0.0071	0.9929	0.0071	0.0064
1833	0.013500	0.0071	0.9929	0.0071	0.0064
1834	0.013500	0.0071	0.9929	0.0071	0.0064
1835	0.013500	0.0071	0.9929	0.0071	0.0064
1836	0.013500	0.0071	0.9929	0.0071	0.0064
1837	0.013500	0.0071	0.9929	0.0071	0.0064
1838	0.013500	0.0071	0.9929	0.0071	0.0064
1839	0.013500	0.0071	0.9929	0.0071	0.0064
1840	0.013500	0.0071	0.9929	0.0071	0.0064
1841	0.013500	0.0071	0.9929	0.0071	0.0064
1842	0.013500	0.0071	0.9929	0.0071	0.0064
1843	0.013500	0.0071	0.9929	0.0071	0.0064
1844	0.013500	0.0071	0.9929	0.0071	0.0064
1845	0.013500	0.0071	0.9929	0.0071	0.0064
1846	0.013500	0.0071	0.9929	0.0071	0.0064
1847	0.013500	0.0071	0.9929	0.0071	0.0064
1848	0.013500	0.0071	0.9929	0.0071	0.0064
1849	0.013500	0.0071	0.9929	0.0071	0.0064
1850	0.013500	0.0071	0.9929	0.0071	0.0064
1851	0.013500	0.0071	0.9929	0.0071	0.0064
1852	0.013500	0.0071	0.9929	0.0071	0.0064
1853	0.013500	0.0071	0.9929	0.0071	0.0064
1854	0.013500	0.0071	0.9929	0.0071	0.0064
1855	0.013500	0.0071	0.9929	0.0071	0.0064
1856	0.013500	0.0071	0.9929	0.0071	0.0064
1857	0.013500	0.0071	0.9929	0.0071	0.0064
1858	0.013500	0.0071	0.9929	0.0071	0.0064
1859	0.013500	0.0071	0.9929	0.0071	0.0064
1860	0.013500	0.0071	0.9929	0.0071	0.0064
1861	0.013500	0.0071	0.9929	0.0071	0.0064
1862	0.013500	0.0071	0.9929	0.0071	0.0064
1863	0.013500	0.0071	0.9929	0.0071	0.0064
1864	0.013500	0.0071	0.9929	0.0071	0.0064
1865	0.013500	0.0071	0.9929	0.0071	0.0064
1866	0.013500	0.0071	0.9929	0.0071	0.0064
1867	0.013500	0.0071	0.9929	0.0071	0.0064
1868	0.013500	0.0071	0.9929	0.0071	0.0064
1869	0.013500	0.0071	0.9929	0.0071	0.0064
1870	0.013500	0.0071	0.9929	0.0071	0.0064
1871	0.013500	0.0071	0.9929	0.0071	0.0064
1872	0.013500	0.0071	0.9929	0.0071	0.0064
1873	0.013500	0.0071	0.9929	0.0071	0.0064
1874	0.013500	0.0071	0.9929	0.0071	0.0064
1875	0.013500	0.0071	0.9929	0.0071	0.0064
1876	0.013500	0.0071	0.9929	0.0071	0.0064
1877	0.013500	0.0071	0.9929	0.0071	0.0064
1878	0.013500	0.0071	0.9929	0.0071	0.0064
1879	0.013500	0.0071	0.9929	0.0071	0.0064
1880	0.013500	0.0071	0.9929	0.0071	0.0064
1881	0.013500	0.0071	0.9929	0.0071	0.0064
1882	0.013500	0.0071	0.9929	0.0071	0.0064
1883	0.013500	0.0071	0.9929	0.0071	0.0064
1884	0.013500	0.0071	0.9929	0.0071	0.0064
1885	0.013500	0.0071	0.9929	0.0071	0.0064
1886	0.013500	0.0071	0.9929	0.0071	0.0064
1887	0.013500	0.0071	0.9929	0.0071	0.0064
1888	0.013500	0.0071	0.9929	0.0071	0.0064
1889	0.013500	0.0071	0.9929	0.0071	0.0064
1890	0.013500	0.0071	0.9929	0.0071	0.0064
1891	0.013500	0.0071	0.9929	0.0071	0.0064
1892	0.013500	0.0071	0.9929	0.0071	0.0064
1893	0.013500	0.0071	0.9929	0.0071	0.0064
1894	0.013500	0.0071	0.9929	0.0071	0.0064
1895	0.013500	0.0071	0.9929	0.0071	0.0064
1896	0.013500	0.0071	0.9929	0.0071	0.0064
1897	0.013500	0.0071	0.9929	0.0071	0.0064
1898	0.013500	0.0071	0.9929	0.0071	0.0064
1899	0.013500	0.0071	0.9929	0.0071	0.0064
1900	0.013500	0.0071	0.9929	0.0071	0.0064
1901	0.013500	0.0071	0.9929	0.0071	0.0064
1902	0.013500	0.0071	0.9929	0.0071	0.0064
1903	0.013500	0.0071	0.9929	0.0071	0.0064
1904	0.013500	0.0071	0.9929	0.0071	0.0064
1905	0.013500	0.0071	0.9929	0.0071	0.0064
1906	0.013500	0.0071	0.9929	0.0071	0.0064
1907	0.013500	0.0071	0.9929	0.0071	0.0064
1908	0.013500	0.0071	0.9929	0.0071	0.0064
1909	0.013500	0.0071	0.9929	0.0071	0.0064
1910	0.013500	0.0071	0.9929	0.0071	0.0064
1911	0.013500	0.0071	0.9929	0.0071	0.0064
1912	0.013500	0.0071	0.9929	0.0071	0.0064
1913	0.013500	0.0071	0.9929	0.0071	0.0064
1914	0.013500	0.0071	0.9929	0.0071	0.0064
1915	0.013500	0.0071	0.9929	0.0071	0.0064
1916	0.013500	0.0071	0.9929	0.0071	0.0064
1917	0.013500	0.0071	0.9929	0.0071	0.0064
1918	0.013500	0.0071	0.9929	0.0071	0.0064
1919	0.013500	0.0071	0.9929	0.0071	0.0064
1920	0.013500	0.0071	0.9929	0.0071	0.0064
1921	0.013500	0.0071	0.9929	0.0071	0.0064
1922	0.013500	0.0071	0.9929	0.0071	0.0064
1923	0.013500	0.0071	0.9929	0.0071	0.0064
1924	0.013500	0.0071	0.9929	0.0071	0.0064
1925	0.013500	0.0071	0.9929	0.0071	0.0064
1926	0.013500	0.0071	0.9929	0.0071	0.0064
1927	0.013500	0.0071	0.9929	0.0071	0.0064
1928	0.013500	0.0071	0.9929	0.0071	0.0064
1929	0.013500	0.0071	0.9929	0.0071	0.0064
1930	0.013500	0.0071	0.9929	0.0071	0.0064
1931	0.013500	0.0071	0.9929	0.0071	0.0064
1932	0.013500	0.0071	0.9929	0.0071	0.0064
1933	0.013500	0.0071	0.9929	0.0071	0.0064
1934	0.013500	0.0071	0.9929	0.0071	0.0064
1935	0.013500	0.0071	0.9929	0.0071	0.0064
1936	0.013500	0.0071	0.9929	0.0071	0.0064
1937	0.013500	0.0071	0.9929	0.0071	0.0064
1938	0.013500	0.0071	0.9929	0.0071	0.0064
1939	0.013500	0.0071	0.9929	0.0071	0.0064
1940	0.013500	0.0071	0.9929	0.0071	0.0064
1941	0.013500	0.0071	0.9929	0.0071	0.0064
1942	0.013500	0.0071	0.9929	0.0071	0.0064
1943	0.013500	0.0071	0.9929	0.0071	0.0064
1944	0.013500	0.0071	0.9929	0.0071	0.0064
1945	0.013500	0.0071	0.9929	0.0071	0.0064
1946	0.013500	0.0071	0.9929	0.0071	0.0064
1947	0.013500	0.0071	0.9929	0.0071	0.0064
1948	0.013500	0.0071	0.9929	0.0071	0.0064
1949	0.013500	0.0071	0.9929	0.0071	0.0064
1950	0.013500	0.0071	0.9929	0.0071	0.0064
1951	0.013500	0.0071	0.9929	0.0071	0.0064
1952	0.013500	0.0071	0.9929	0.0071	0.0064
1953	0.013500	0.0071	0.9929	0.0071	0.0064
1954	0.013500	0.0071	0.9929	0.0071	0.0064
1955	0.013500	0.0071	0.9929	0.0071	0.0064
1956	0.013500	0.0071	0.9929	0.0071	0.0064
1957	0.013500	0.0071	0.9929	0.0071	0.0064
1958	0.013500	0.0071	0.9929	0.0071	0.0064
1959	0.013500	0.0071	0.9929	0.0071	0.0064
1960	0.013500	0.0071	0.9929	0.0071	0.0064
1961	0.013500	0.0071	0.9929	0.0071	0.0064
1962	0.013500	0.0071	0.9929	0.0071	0.0064
1963	0.013500	0.0071	0.9929	0.0071	0.0064
1964	0.013500	0.0071	0.9929	0.0071	0.0064
1965	0.013500	0.0071	0.9929	0.0071	0.0064
1966	0.013500	0.0071	0.9929	0.0071	0.0064
1967	0.013500	0.0071	0.9929	0.0071	0.0064
1968	0.013500	0.0071	0.9929	0.0071	0.0064
1969	0.013500	0.0071	0.9929	0.0071	0.0064
1970	0.013500	0.0071	0.9929	0.0071	0.0064
1971	0.013500	0.0071	0.9929	0.0071	0.0064
1972	0.013500	0.0071	0.9929	0.0071	0.0064
1973	0.013500	0.0071	0.9929	0.0071	0.0064
1974	0.013500	0.0071	0.9929	0.0071	0.0064
1975	0.013500	0.0071	0.9929	0.0071	0.0064
1976	0.013500	0.0071	0.9929	0.0071	0.0064
1977	0.013500	0.0071	0.9929	0.0071	0.0064
1978	0.013500	0.0071	0.9929	0.0071	0.0064
1979	0.013500	0.0071	0.9929	0.0071	0.0064
1980	0.013500	0.0071	0.9929	0.0071	0.0064
1981	0.013500	0.0071	0.9929	0.0071	0.0064
1982	0.013500	0.0071	0.9929	0.0071	0.0064
1983	0.013500	0.0071	0.9929	0.0071	0.0064
1984	0.013500	0.0071	0.9929	0.0071	0.0064
1985	0.013500	0.0071	0.9929	0.0071	0.0064
1986	0.013500	0.0071	0.9929	0.0071	0.0064
1987	0.013500	0.0071	0.9929	0.0071	0.0064
1988	0.013500	0.0071	0.9929	0.0071	0.0064
1989	0.013500	0.0071	0.9929	0.0071	0.0064
1990	0.013500	0.0071	0.9929	0.0071	0.0064
1991	0.013500	0.0071	0.9929	0.0071	0.0064
1992	0.013500	0.0071	0.9929	0.0071	0.0064
1993	0.013500	0.0071	0.9929	0.0071	0.0064
1994	0.013500	0.0071	0.9929	0.0071	0.0064
1995	0.013500	0.0071	0.9929	0.0071	0.0064
1996	0.013500	0.0071	0.9929	0.0071	0.0064
1997	0.013500	0.0071	0.9929	0.0071	0.0064
1998	0.013500	0.0071	0.9929	0.0071	0.0064
1999	0.013500	0.0071	0.9929	0.0071	0.0064
[truncated: 38,001 more rows]
