# Supplementary material for: Aspiration-driven co-evolution of cooperation with individual behavioral diversity
Source: PLoS One. 2023 Sep 15;18(9):e0291134. doi: 10.1371/journal.pone.0291134 (PMC10503719; doi:10.1371/journal.pone.0291134)
Supplement: S1 Data — (ZIP) [file pone.0291134.s001.zip › M1/v1-L=200/data/tolerate=1_b=1.8_frequency.txt]

0	0.501150	1	0	0.50115	0
1	0.322756	0.91085	0.08915	0.322175	0.00058125
2	0.204063	0.749625	0.250375	0.200525	0.0035375
3	0.125138	0.5535	0.4465	0.119125	0.0060125
4	0.077031	0.3754	0.6246	0.07065	0.00638125
5	0.049281	0.2417	0.7583	0.041975	0.00730625
6	0.033900	0.15155	0.84845	0.0269	0.007
7	0.026075	0.0965	0.9035	0.0191	0.006975
8	0.021231	0.0637	0.9363	0.014875	0.00635625
9	0.018750	0.043675	0.956325	0.012125	0.006625
10	0.017169	0.032275	0.967725	0.010775	0.00639375
11	0.016137	0.026175	0.973825	0.00975	0.0063875
12	0.015313	0.02175	0.97825	0.00905	0.0062625
13	0.014794	0.018125	0.981875	0.0085	0.00629375
14	0.014113	0.016275	0.983725	0.008175	0.0059375
15	0.013956	0.013975	0.986025	0.00785	0.00610625
16	0.013650	0.012775	0.987225	0.00765	0.006
17	0.013662	0.01175	0.98825	0.0074	0.0062625
18	0.013344	0.010925	0.989075	0.007325	0.00601875
19	0.013313	0.009975	0.990025	0.00725	0.0060625
20	0.013144	0.009375	0.990625	0.007025	0.00611875
21	0.013231	0.00895	0.99105	0.00705	0.00618125
22	0.013350	0.00895	0.99105	0.007075	0.006275
23	0.013237	0.008825	0.991175	0.006925	0.0063125
24	0.013081	0.008275	0.991725	0.006775	0.00630625
25	0.013112	0.007825	0.992175	0.0068	0.0063125
26	0.013100	0.007875	0.992125	0.0069	0.0062
27	0.013088	0.007625	0.992375	0.006875	0.0062125
28	0.012994	0.0075	0.9925	0.006825	0.00616875
29	0.012963	0.0074	0.9926	0.0068	0.0061625
30	0.013006	0.00725	0.99275	0.006825	0.00618125
31	0.013006	0.0073	0.9927	0.00685	0.00615625
32	0.013013	0.007225	0.992775	0.006825	0.0061875
33	0.013006	0.0072	0.9928	0.006775	0.00623125
34	0.012981	0.007175	0.992825	0.006775	0.00620625
35	0.013006	0.007125	0.992875	0.00675	0.00625625
36	0.012956	0.007025	0.992975	0.006775	0.00618125
37	0.012956	0.007	0.993	0.0068	0.00615625
38	0.012956	0.006975	0.993025	0.0068	0.00615625
39	0.012956	0.006975	0.993025	0.0068	0.00615625
40	0.012931	0.0069	0.9931	0.006775	0.00615625
41	0.012937	0.006875	0.993125	0.006775	0.0061625
42	0.012975	0.0069	0.9931	0.0068	0.006175
43	0.012994	0.006975	0.993025	0.00685	0.00614375
44	0.013038	0.007025	0.992975	0.006875	0.0061625
45	0.013088	0.007125	0.992875	0.00695	0.0061375
46	0.013138	0.00725	0.99275	0.007	0.0061375
47	0.013081	0.0073	0.9927	0.006975	0.00610625
48	0.013025	0.007275	0.992725	0.006875	0.00615
49	0.013006	0.007175	0.992825	0.00685	0.00615625
50	0.012994	0.007075	0.992925	0.0068	0.00619375
51	0.013081	0.007075	0.992925	0.0069	0.00618125
52	0.013056	0.00705	0.99295	0.006875	0.00618125
53	0.013056	0.00705	0.99295	0.006875	0.00618125
54	0.013088	0.00705	0.99295	0.0069	0.0061875
55	0.013062	0.007075	0.992925	0.0069	0.0061625
56	0.013088	0.00705	0.99295	0.0069	0.0061875
57	0.013131	0.0071	0.9929	0.006925	0.00620625
58	0.013100	0.007175	0.992825	0.006925	0.006175
59	0.013125	0.0071	0.9929	0.006925	0.0062
60	0.013131	0.007175	0.992825	0.00695	0.00618125
61	0.013156	0.00715	0.99285	0.006875	0.00628125
62	0.013112	0.007075	0.992925	0.00685	0.0062625
63	0.013106	0.007075	0.992925	0.00685	0.00625625
64	0.013044	0.007125	0.992875	0.006825	0.00621875
65	0.013025	0.006975	0.993025	0.0068	0.006225
66	0.013000	0.006925	0.993075	0.006775	0.006225
67	0.013006	0.006875	0.993125	0.0068	0.00620625
68	0.013031	0.006875	0.993125	0.006825	0.00620625
69	0.012981	0.0069	0.9931	0.006775	0.00620625
70	0.012981	0.006875	0.993125	0.00675	0.00623125
71	0.012975	0.006825	0.993175	0.00675	0.006225
72	0.012975	0.0068	0.9932	0.00675	0.006225
73	0.012975	0.006775	0.993225	0.006725	0.00625
74	0.012981	0.00675	0.99325	0.006725	0.00625625
75	0.012988	0.006725	0.993275	0.006725	0.0062625
76	0.012956	0.006775	0.993225	0.00675	0.00620625
77	0.012956	0.006775	0.993225	0.00675	0.00620625
78	0.012956	0.00675	0.99325	0.00675	0.00620625
79	0.012963	0.00675	0.99325	0.00675	0.0062125
80	0.012906	0.00675	0.99325	0.0067	0.00620625
81	0.012900	0.006725	0.993275	0.006675	0.006225
82	0.012900	0.006675	0.993325	0.006675	0.006225
83	0.012913	0.0067	0.9933	0.0067	0.0062125
84	0.012913	0.006725	0.993275	0.006725	0.0061875
85	0.012913	0.006725	0.993275	0.006725	0.0061875
86	0.012913	0.006725	0.993275	0.006725	0.0061875
87	0.012913	0.006725	0.993275	0.006725	0.0061875
88	0.012913	0.006725	0.993275	0.006725	0.0061875
89	0.012913	0.006725	0.993275	0.006725	0.0061875
90	0.012913	0.006725	0.993275	0.006725	0.0061875
91	0.012913	0.006725	0.993275	0.006725	0.0061875
92	0.012913	0.006725	0.993275	0.006725	0.0061875
93	0.012913	0.006725	0.993275	0.006725	0.0061875
94	0.012913	0.006725	0.993275	0.006725	0.0061875
95	0.012913	0.006725	0.993275	0.006725	0.0061875
96	0.012913	0.006725	0.993275	0.006725	0.0061875
97	0.012913	0.006725	0.993275	0.006725	0.0061875
98	0.012913	0.006725	0.993275	0.006725	0.0061875
99	0.012913	0.006725	0.993275	0.006725	0.0061875
100	0.012913	0.006725	0.993275	0.006725	0.0061875
101	0.012913	0.006725	0.993275	0.006725	0.0061875
102	0.012913	0.006725	0.993275	0.006725	0.0061875
103	0.012913	0.006725	0.993275	0.006725	0.0061875
104	0.012913	0.006725	0.993275	0.006725	0.0061875
105	0.012913	0.006725	0.993275	0.006725	0.0061875
106	0.012913	0.006725	0.993275	0.006725	0.0061875
107	0.012913	0.006725	0.993275	0.006725	0.0061875
108	0.012913	0.006725	0.993275	0.006725	0.0061875
109	0.012913	0.006725	0.993275	0.006725	0.0061875
110	0.012913	0.006725	0.993275	0.006725	0.0061875
111	0.012913	0.006725	0.993275	0.006725	0.0061875
112	0.012913	0.006725	0.993275	0.006725	0.0061875
113	0.012913	0.006725	0.993275	0.006725	0.0061875
114	0.012913	0.006725	0.993275	0.006725	0.0061875
115	0.012913	0.006725	0.993275	0.006725	0.0061875
116	0.012913	0.006725	0.993275	0.006725	0.0061875
117	0.012913	0.006725	0.993275	0.006725	0.0061875
118	0.012913	0.006725	0.993275	0.006725	0.0061875
119	0.012913	0.006725	0.993275	0.006725	0.0061875
120	0.012913	0.006725	0.993275	0.006725	0.0061875
121	0.012913	0.006725	0.993275	0.006725	0.0061875
122	0.012913	0.006725	0.993275	0.006725	0.0061875
123	0.012913	0.006725	0.993275	0.006725	0.0061875
124	0.012913	0.006725	0.993275	0.006725	0.0061875
125	0.012913	0.006725	0.993275	0.006725	0.0061875
126	0.012913	0.006725	0.993275	0.006725	0.0061875
127	0.012913	0.006725	0.993275	0.006725	0.0061875
128	0.012913	0.006725	0.993275	0.006725	0.0061875
129	0.012913	0.006725	0.993275	0.006725	0.0061875
130	0.012913	0.006725	0.993275	0.006725	0.0061875
131	0.012913	0.006725	0.993275	0.006725	0.0061875
132	0.012913	0.006725	0.993275	0.006725	0.0061875
133	0.012913	0.006725	0.993275	0.006725	0.0061875
134	0.012913	0.006725	0.993275	0.006725	0.0061875
135	0.012913	0.006725	0.993275	0.006725	0.0061875
136	0.012913	0.006725	0.993275	0.006725	0.0061875
137	0.012913	0.006725	0.993275	0.006725	0.0061875
138	0.012913	0.006725	0.993275	0.006725	0.0061875
139	0.012913	0.006725	0.993275	0.006725	0.0061875
140	0.012913	0.006725	0.993275	0.006725	0.0061875
141	0.012913	0.006725	0.993275	0.006725	0.0061875
142	0.012913	0.006725	0.993275	0.006725	0.0061875
143	0.012913	0.006725	0.993275	0.006725	0.0061875
144	0.012913	0.006725	0.993275	0.006725	0.0061875
145	0.012913	0.006725	0.993275	0.006725	0.0061875
146	0.012913	0.006725	0.993275	0.006725	0.0061875
147	0.012913	0.006725	0.993275	0.006725	0.0061875
148	0.012913	0.006725	0.993275	0.006725	0.0061875
149	0.012913	0.006725	0.993275	0.006725	0.0061875
150	0.012913	0.006725	0.993275	0.006725	0.0061875
151	0.012913	0.006725	0.993275	0.006725	0.0061875
152	0.012913	0.006725	0.993275	0.006725	0.0061875
153	0.012913	0.006725	0.993275	0.006725	0.0061875
154	0.012913	0.006725	0.993275	0.006725	0.0061875
155	0.012913	0.006725	0.993275	0.006725	0.0061875
156	0.012913	0.006725	0.993275	0.006725	0.0061875
157	0.012913	0.006725	0.993275	0.006725	0.0061875
158	0.012913	0.006725	0.993275	0.006725	0.0061875
159	0.012913	0.006725	0.993275	0.006725	0.0061875
160	0.012913	0.006725	0.993275	0.006725	0.0061875
161	0.012913	0.006725	0.993275	0.006725	0.0061875
162	0.012913	0.006725	0.993275	0.006725	0.0061875
163	0.012913	0.006725	0.993275	0.006725	0.0061875
164	0.012913	0.006725	0.993275	0.006725	0.0061875
165	0.012913	0.006725	0.993275	0.006725	0.0061875
166	0.012913	0.006725	0.993275	0.006725	0.0061875
167	0.012913	0.006725	0.993275	0.006725	0.0061875
168	0.012913	0.006725	0.993275	0.006725	0.0061875
169	0.012913	0.006725	0.993275	0.006725	0.0061875
170	0.012913	0.006725	0.993275	0.006725	0.0061875
171	0.012913	0.006725	0.993275	0.006725	0.0061875
172	0.012913	0.006725	0.993275	0.006725	0.0061875
173	0.012913	0.006725	0.993275	0.006725	0.0061875
174	0.012913	0.006725	0.993275	0.006725	0.0061875
175	0.012913	0.006725	0.993275	0.006725	0.0061875
176	0.012913	0.006725	0.993275	0.006725	0.0061875
177	0.012913	0.006725	0.993275	0.006725	0.0061875
178	0.012913	0.006725	0.993275	0.006725	0.0061875
179	0.012913	0.006725	0.993275	0.006725	0.0061875
180	0.012913	0.006725	0.993275	0.006725	0.0061875
181	0.012913	0.006725	0.993275	0.006725	0.0061875
182	0.012913	0.006725	0.993275	0.006725	0.0061875
183	0.012913	0.006725	0.993275	0.006725	0.0061875
184	0.012913	0.006725	0.993275	0.006725	0.0061875
185	0.012913	0.006725	0.993275	0.006725	0.0061875
186	0.012913	0.006725	0.993275	0.006725	0.0061875
187	0.012913	0.006725	0.993275	0.006725	0.0061875
188	0.012913	0.006725	0.993275	0.006725	0.0061875
189	0.012913	0.006725	0.993275	0.006725	0.0061875
190	0.012913	0.006725	0.993275	0.006725	0.0061875
191	0.012913	0.006725	0.993275	0.006725	0.0061875
192	0.012913	0.006725	0.993275	0.006725	0.0061875
193	0.012913	0.006725	0.993275	0.006725	0.0061875
194	0.012913	0.006725	0.993275	0.006725	0.0061875
195	0.012913	0.006725	0.993275	0.006725	0.0061875
196	0.012913	0.006725	0.993275	0.006725	0.0061875
197	0.012913	0.006725	0.993275	0.006725	0.0061875
198	0.012913	0.006725	0.993275	0.006725	0.0061875
199	0.012913	0.006725	0.993275	0.006725	0.0061875
200	0.012913	0.006725	0.993275	0.006725	0.0061875
201	0.012913	0.006725	0.993275	0.006725	0.0061875
202	0.012913	0.006725	0.993275	0.006725	0.0061875
203	0.012913	0.006725	0.993275	0.006725	0.0061875
204	0.012913	0.006725	0.993275	0.006725	0.0061875
205	0.012913	0.006725	0.993275	0.006725	0.0061875
206	0.012913	0.006725	0.993275	0.006725	0.0061875
207	0.012913	0.006725	0.993275	0.006725	0.0061875
208	0.012913	0.006725	0.993275	0.006725	0.0061875
209	0.012913	0.006725	0.993275	0.006725	0.0061875
210	0.012913	0.006725	0.993275	0.006725	0.0061875
211	0.012913	0.006725	0.993275	0.006725	0.0061875
212	0.012913	0.006725	0.993275	0.006725	0.0061875
213	0.012913	0.006725	0.993275	0.006725	0.0061875
214	0.012913	0.006725	0.993275	0.006725	0.0061875
215	0.012913	0.006725	0.993275	0.006725	0.0061875
216	0.012913	0.006725	0.993275	0.006725	0.0061875
217	0.012913	0.006725	0.993275	0.006725	0.0061875
218	0.012913	0.006725	0.993275	0.006725	0.0061875
219	0.012913	0.006725	0.993275	0.006725	0.0061875
220	0.012913	0.006725	0.993275	0.006725	0.0061875
221	0.012913	0.006725	0.993275	0.006725	0.0061875
222	0.012913	0.006725	0.993275	0.006725	0.0061875
223	0.012913	0.006725	0.993275	0.006725	0.0061875
224	0.012913	0.006725	0.993275	0.006725	0.0061875
225	0.012913	0.006725	0.993275	0.006725	0.0061875
226	0.012913	0.006725	0.993275	0.006725	0.0061875
227	0.012913	0.006725	0.993275	0.006725	0.0061875
228	0.012913	0.006725	0.993275	0.006725	0.0061875
229	0.012913	0.006725	0.993275	0.006725	0.0061875
230	0.012913	0.006725	0.993275	0.006725	0.0061875
231	0.012913	0.006725	0.993275	0.006725	0.0061875
232	0.012913	0.006725	0.993275	0.006725	0.0061875
233	0.012913	0.006725	0.993275	0.006725	0.0061875
234	0.012913	0.006725	0.993275	0.006725	0.0061875
235	0.012913	0.006725	0.993275	0.006725	0.0061875
236	0.012913	0.006725	0.993275	0.006725	0.0061875
237	0.012913	0.006725	0.993275	0.006725	0.0061875
238	0.012913	0.006725	0.993275	0.006725	0.0061875
239	0.012913	0.006725	0.993275	0.006725	0.0061875
240	0.012913	0.006725	0.993275	0.006725	0.0061875
241	0.012913	0.006725	0.993275	0.006725	0.0061875
242	0.012913	0.006725	0.993275	0.006725	0.0061875
243	0.012913	0.006725	0.993275	0.006725	0.0061875
244	0.012913	0.006725	0.993275	0.006725	0.0061875
245	0.012913	0.006725	0.993275	0.006725	0.0061875
246	0.012913	0.006725	0.993275	0.006725	0.0061875
247	0.012913	0.006725	0.993275	0.006725	0.0061875
248	0.012913	0.006725	0.993275	0.006725	0.0061875
249	0.012913	0.006725	0.993275	0.006725	0.0061875
250	0.012913	0.006725	0.993275	0.006725	0.0061875
251	0.012913	0.006725	0.993275	0.006725	0.0061875
252	0.012913	0.006725	0.993275	0.006725	0.0061875
253	0.012913	0.006725	0.993275	0.006725	0.0061875
254	0.012913	0.006725	0.993275	0.006725	0.0061875
255	0.012913	0.006725	0.993275	0.006725	0.0061875
256	0.012913	0.006725	0.993275	0.006725	0.0061875
257	0.012913	0.006725	0.993275	0.006725	0.0061875
258	0.012913	0.006725	0.993275	0.006725	0.0061875
259	0.012913	0.006725	0.993275	0.006725	0.0061875
260	0.012913	0.006725	0.993275	0.006725	0.0061875
261	0.012913	0.006725	0.993275	0.006725	0.0061875
262	0.012913	0.006725	0.993275	0.006725	0.0061875
263	0.012913	0.006725	0.993275	0.006725	0.0061875
264	0.012913	0.006725	0.993275	0.006725	0.0061875
265	0.012913	0.006725	0.993275	0.006725	0.0061875
266	0.012913	0.006725	0.993275	0.006725	0.0061875
267	0.012913	0.006725	0.993275	0.006725	0.0061875
268	0.012913	0.006725	0.993275	0.006725	0.0061875
269	0.012913	0.006725	0.993275	0.006725	0.0061875
270	0.012913	0.006725	0.993275	0.006725	0.0061875
271	0.012913	0.006725	0.993275	0.006725	0.0061875
272	0.012913	0.006725	0.993275	0.006725	0.0061875
273	0.012913	0.006725	0.993275	0.006725	0.0061875
274	0.012913	0.006725	0.993275	0.006725	0.0061875
275	0.012913	0.006725	0.993275	0.006725	0.0061875
276	0.012913	0.006725	0.993275	0.006725	0.0061875
277	0.012913	0.006725	0.993275	0.006725	0.0061875
278	0.012913	0.006725	0.993275	0.006725	0.0061875
279	0.012913	0.006725	0.993275	0.006725	0.0061875
280	0.012913	0.006725	0.993275	0.006725	0.0061875
281	0.012913	0.006725	0.993275	0.006725	0.0061875
282	0.012913	0.006725	0.993275	0.006725	0.0061875
283	0.012913	0.006725	0.993275	0.006725	0.0061875
284	0.012913	0.006725	0.993275	0.006725	0.0061875
285	0.012913	0.006725	0.993275	0.006725	0.0061875
286	0.012913	0.006725	0.993275	0.006725	0.0061875
287	0.012913	0.006725	0.993275	0.006725	0.0061875
288	0.012913	0.006725	0.993275	0.006725	0.0061875
289	0.012913	0.006725	0.993275	0.006725	0.0061875
290	0.012913	0.006725	0.993275	0.006725	0.0061875
291	0.012913	0.006725	0.993275	0.006725	0.0061875
292	0.012913	0.006725	0.993275	0.006725	0.0061875
293	0.012913	0.006725	0.993275	0.006725	0.0061875
294	0.012913	0.006725	0.993275	0.006725	0.0061875
295	0.012913	0.006725	0.993275	0.006725	0.0061875
296	0.012913	0.006725	0.993275	0.006725	0.0061875
297	0.012913	0.006725	0.993275	0.006725	0.0061875
298	0.012913	0.006725	0.993275	0.006725	0.0061875
299	0.012913	0.006725	0.993275	0.006725	0.0061875
300	0.012913	0.006725	0.993275	0.006725	0.0061875
301	0.012913	0.006725	0.993275	0.006725	0.0061875
302	0.012913	0.006725	0.993275	0.006725	0.0061875
303	0.012913	0.006725	0.993275	0.006725	0.0061875
304	0.012913	0.006725	0.993275	0.006725	0.0061875
305	0.012913	0.006725	0.993275	0.006725	0.0061875
306	0.012913	0.006725	0.993275	0.006725	0.0061875
307	0.012913	0.006725	0.993275	0.006725	0.0061875
308	0.012913	0.006725	0.993275	0.006725	0.0061875
309	0.012913	0.006725	0.993275	0.006725	0.0061875
310	0.012913	0.006725	0.993275	0.006725	0.0061875
311	0.012913	0.006725	0.993275	0.006725	0.0061875
312	0.012913	0.006725	0.993275	0.006725	0.0061875
313	0.012913	0.006725	0.993275	0.006725	0.0061875
314	0.012913	0.006725	0.993275	0.006725	0.0061875
315	0.012913	0.006725	0.993275	0.006725	0.0061875
316	0.012913	0.006725	0.993275	0.006725	0.0061875
317	0.012913	0.006725	0.993275	0.006725	0.0061875
318	0.012913	0.006725	0.993275	0.006725	0.0061875
319	0.012913	0.006725	0.993275	0.006725	0.0061875
320	0.012913	0.006725	0.993275	0.006725	0.0061875
321	0.012913	0.006725	0.993275	0.006725	0.0061875
322	0.012913	0.006725	0.993275	0.006725	0.0061875
323	0.012913	0.006725	0.993275	0.006725	0.0061875
324	0.012913	0.006725	0.993275	0.006725	0.0061875
325	0.012913	0.006725	0.993275	0.006725	0.0061875
326	0.012913	0.006725	0.993275	0.006725	0.0061875
327	0.012913	0.006725	0.993275	0.006725	0.0061875
328	0.012913	0.006725	0.993275	0.006725	0.0061875
329	0.012913	0.006725	0.993275	0.006725	0.0061875
330	0.012913	0.006725	0.993275	0.006725	0.0061875
331	0.012913	0.006725	0.993275	0.006725	0.0061875
332	0.012913	0.006725	0.993275	0.006725	0.0061875
333	0.012913	0.006725	0.993275	0.006725	0.0061875
334	0.012913	0.006725	0.993275	0.006725	0.0061875
335	0.012913	0.006725	0.993275	0.006725	0.0061875
336	0.012913	0.006725	0.993275	0.006725	0.0061875
337	0.012913	0.006725	0.993275	0.006725	0.0061875
338	0.012913	0.006725	0.993275	0.006725	0.0061875
339	0.012913	0.006725	0.993275	0.006725	0.0061875
340	0.012913	0.006725	0.993275	0.006725	0.0061875
341	0.012913	0.006725	0.993275	0.006725	0.0061875
342	0.012913	0.006725	0.993275	0.006725	0.0061875
343	0.012913	0.006725	0.993275	0.006725	0.0061875
344	0.012913	0.006725	0.993275	0.006725	0.0061875
345	0.012913	0.006725	0.993275	0.006725	0.0061875
346	0.012913	0.006725	0.993275	0.006725	0.0061875
347	0.012913	0.006725	0.993275	0.006725	0.0061875
348	0.012913	0.006725	0.993275	0.006725	0.0061875
349	0.012913	0.006725	0.993275	0.006725	0.0061875
350	0.012913	0.006725	0.993275	0.006725	0.0061875
351	0.012913	0.006725	0.993275	0.006725	0.0061875
352	0.012913	0.006725	0.993275	0.006725	0.0061875
353	0.012913	0.006725	0.993275	0.006725	0.0061875
354	0.012913	0.006725	0.993275	0.006725	0.0061875
355	0.012913	0.006725	0.993275	0.006725	0.0061875
356	0.012913	0.006725	0.993275	0.006725	0.0061875
357	0.012913	0.006725	0.993275	0.006725	0.0061875
358	0.012913	0.006725	0.993275	0.006725	0.0061875
359	0.012913	0.006725	0.993275	0.006725	0.0061875
360	0.012913	0.006725	0.993275	0.006725	0.0061875
361	0.012913	0.006725	0.993275	0.006725	0.0061875
362	0.012913	0.006725	0.993275	0.006725	0.0061875
363	0.012913	0.006725	0.993275	0.006725	0.0061875
364	0.012913	0.006725	0.993275	0.006725	0.0061875
365	0.012913	0.006725	0.993275	0.006725	0.0061875
366	0.012913	0.006725	0.993275	0.006725	0.0061875
367	0.012913	0.006725	0.993275	0.006725	0.0061875
368	0.012913	0.006725	0.993275	0.006725	0.0061875
369	0.012913	0.006725	0.993275	0.006725	0.0061875
370	0.012913	0.006725	0.993275	0.006725	0.0061875
371	0.012913	0.006725	0.993275	0.006725	0.0061875
372	0.012913	0.006725	0.993275	0.006725	0.0061875
373	0.012913	0.006725	0.993275	0.006725	0.0061875
374	0.012913	0.006725	0.993275	0.006725	0.0061875
375	0.012913	0.006725	0.993275	0.006725	0.0061875
376	0.012913	0.006725	0.993275	0.006725	0.0061875
377	0.012913	0.006725	0.993275	0.006725	0.0061875
378	0.012913	0.006725	0.993275	0.006725	0.0061875
379	0.012913	0.006725	0.993275	0.006725	0.0061875
380	0.012913	0.006725	0.993275	0.006725	0.0061875
381	0.012913	0.006725	0.993275	0.006725	0.0061875
382	0.012913	0.006725	0.993275	0.006725	0.0061875
383	0.012913	0.006725	0.993275	0.006725	0.0061875
384	0.012913	0.006725	0.993275	0.006725	0.0061875
385	0.012913	0.006725	0.993275	0.006725	0.0061875
386	0.012913	0.006725	0.993275	0.006725	0.0061875
387	0.012913	0.006725	0.993275	0.006725	0.0061875
388	0.012913	0.006725	0.993275	0.006725	0.0061875
389	0.012913	0.006725	0.993275	0.006725	0.0061875
390	0.012913	0.006725	0.993275	0.006725	0.0061875
391	0.012913	0.006725	0.993275	0.006725	0.0061875
392	0.012913	0.006725	0.993275	0.006725	0.0061875
393	0.012913	0.006725	0.993275	0.006725	0.0061875
394	0.012913	0.006725	0.993275	0.006725	0.0061875
395	0.012913	0.006725	0.993275	0.006725	0.0061875
396	0.012913	0.006725	0.993275	0.006725	0.0061875
397	0.012913	0.006725	0.993275	0.006725	0.0061875
398	0.012913	0.006725	0.993275	0.006725	0.0061875
399	0.012913	0.006725	0.993275	0.006725	0.0061875
400	0.012913	0.006725	0.993275	0.006725	0.0061875
401	0.012913	0.006725	0.993275	0.006725	0.0061875
402	0.012913	0.006725	0.993275	0.006725	0.0061875
403	0.012913	0.006725	0.993275	0.006725	0.0061875
404	0.012913	0.006725	0.993275	0.006725	0.0061875
405	0.012913	0.006725	0.993275	0.006725	0.0061875
406	0.012913	0.006725	0.993275	0.006725	0.0061875
407	0.012913	0.006725	0.993275	0.006725	0.0061875
408	0.012913	0.006725	0.993275	0.006725	0.0061875
409	0.012913	0.006725	0.993275	0.006725	0.0061875
410	0.012913	0.006725	0.993275	0.006725	0.0061875
411	0.012913	0.006725	0.993275	0.006725	0.0061875
412	0.012913	0.006725	0.993275	0.006725	0.0061875
413	0.012913	0.006725	0.993275	0.006725	0.0061875
414	0.012913	0.006725	0.993275	0.006725	0.0061875
415	0.012913	0.006725	0.993275	0.006725	0.0061875
416	0.012913	0.006725	0.993275	0.006725	0.0061875
417	0.012913	0.006725	0.993275	0.006725	0.0061875
418	0.012913	0.006725	0.993275	0.006725	0.0061875
419	0.012913	0.006725	0.993275	0.006725	0.0061875
420	0.012913	0.006725	0.993275	0.006725	0.0061875
421	0.012913	0.006725	0.993275	0.006725	0.0061875
422	0.012913	0.006725	0.993275	0.006725	0.0061875
423	0.012913	0.006725	0.993275	0.006725	0.0061875
424	0.012913	0.006725	0.993275	0.006725	0.0061875
425	0.012913	0.006725	0.993275	0.006725	0.0061875
426	0.012913	0.006725	0.993275	0.006725	0.0061875
427	0.012913	0.006725	0.993275	0.006725	0.0061875
428	0.012913	0.006725	0.993275	0.006725	0.0061875
429	0.012913	0.006725	0.993275	0.006725	0.0061875
430	0.012913	0.006725	0.993275	0.006725	0.0061875
431	0.012913	0.006725	0.993275	0.006725	0.0061875
432	0.012913	0.006725	0.993275	0.006725	0.0061875
433	0.012913	0.006725	0.993275	0.006725	0.0061875
434	0.012913	0.006725	0.993275	0.006725	0.0061875
435	0.012913	0.006725	0.993275	0.006725	0.0061875
436	0.012913	0.006725	0.993275	0.006725	0.0061875
437	0.012913	0.006725	0.993275	0.006725	0.0061875
438	0.012913	0.006725	0.993275	0.006725	0.0061875
439	0.012913	0.006725	0.993275	0.006725	0.0061875
440	0.012913	0.006725	0.993275	0.006725	0.0061875
441	0.012913	0.006725	0.993275	0.006725	0.0061875
442	0.012913	0.006725	0.993275	0.006725	0.0061875
443	0.012913	0.006725	0.993275	0.006725	0.0061875
444	0.012913	0.006725	0.993275	0.006725	0.0061875
445	0.012913	0.006725	0.993275	0.006725	0.0061875
446	0.012913	0.006725	0.993275	0.006725	0.0061875
447	0.012913	0.006725	0.993275	0.006725	0.0061875
448	0.012913	0.006725	0.993275	0.006725	0.0061875
449	0.012913	0.006725	0.993275	0.006725	0.0061875
450	0.012913	0.006725	0.993275	0.006725	0.0061875
451	0.012913	0.006725	0.993275	0.006725	0.0061875
452	0.012913	0.006725	0.993275	0.006725	0.0061875
453	0.012913	0.006725	0.993275	0.006725	0.0061875
454	0.012913	0.006725	0.993275	0.006725	0.0061875
455	0.012913	0.006725	0.993275	0.006725	0.0061875
456	0.012913	0.006725	0.993275	0.006725	0.0061875
457	0.012913	0.006725	0.993275	0.006725	0.0061875
458	0.012913	0.006725	0.993275	0.006725	0.0061875
459	0.012913	0.006725	0.993275	0.006725	0.0061875
460	0.012913	0.006725	0.993275	0.006725	0.0061875
461	0.012913	0.006725	0.993275	0.006725	0.0061875
462	0.012913	0.006725	0.993275	0.006725	0.0061875
463	0.012913	0.006725	0.993275	0.006725	0.0061875
464	0.012913	0.006725	0.993275	0.006725	0.0061875
465	0.012913	0.006725	0.993275	0.006725	0.0061875
466	0.012913	0.006725	0.993275	0.006725	0.0061875
467	0.012913	0.006725	0.993275	0.006725	0.0061875
468	0.012913	0.006725	0.993275	0.006725	0.0061875
469	0.012913	0.006725	0.993275	0.006725	0.0061875
470	0.012913	0.006725	0.993275	0.006725	0.0061875
471	0.012913	0.006725	0.993275	0.006725	0.0061875
472	0.012913	0.006725	0.993275	0.006725	0.0061875
473	0.012913	0.006725	0.993275	0.006725	0.0061875
474	0.012913	0.006725	0.993275	0.006725	0.0061875
475	0.012913	0.006725	0.993275	0.006725	0.0061875
476	0.012913	0.006725	0.993275	0.006725	0.0061875
477	0.012913	0.006725	0.993275	0.006725	0.0061875
478	0.012913	0.006725	0.993275	0.006725	0.0061875
479	0.012913	0.006725	0.993275	0.006725	0.0061875
480	0.012913	0.006725	0.993275	0.006725	0.0061875
481	0.012913	0.006725	0.993275	0.006725	0.0061875
482	0.012913	0.006725	0.993275	0.006725	0.0061875
483	0.012913	0.006725	0.993275	0.006725	0.0061875
484	0.012913	0.006725	0.993275	0.006725	0.0061875
485	0.012913	0.006725	0.993275	0.006725	0.0061875
486	0.012913	0.006725	0.993275	0.006725	0.0061875
487	0.012913	0.006725	0.993275	0.006725	0.0061875
488	0.012913	0.006725	0.993275	0.006725	0.0061875
489	0.012913	0.006725	0.993275	0.006725	0.0061875
490	0.012913	0.006725	0.993275	0.006725	0.0061875
491	0.012913	0.006725	0.993275	0.006725	0.0061875
492	0.012913	0.006725	0.993275	0.006725	0.0061875
493	0.012913	0.006725	0.993275	0.006725	0.0061875
494	0.012913	0.006725	0.993275	0.006725	0.0061875
495	0.012913	0.006725	0.993275	0.006725	0.0061875
496	0.012913	0.006725	0.993275	0.006725	0.0061875
497	0.012913	0.006725	0.993275	0.006725	0.0061875
498	0.012913	0.006725	0.993275	0.006725	0.0061875
499	0.012913	0.006725	0.993275	0.006725	0.0061875
500	0.012913	0.006725	0.993275	0.006725	0.0061875
501	0.012913	0.006725	0.993275	0.006725	0.0061875
502	0.012913	0.006725	0.993275	0.006725	0.0061875
503	0.012913	0.006725	0.993275	0.006725	0.0061875
504	0.012913	0.006725	0.993275	0.006725	0.0061875
505	0.012913	0.006725	0.993275	0.006725	0.0061875
506	0.012913	0.006725	0.993275	0.006725	0.0061875
507	0.012913	0.006725	0.993275	0.006725	0.0061875
508	0.012913	0.006725	0.993275	0.006725	0.0061875
509	0.012913	0.006725	0.993275	0.006725	0.0061875
510	0.012913	0.006725	0.993275	0.006725	0.0061875
511	0.012913	0.006725	0.993275	0.006725	0.0061875
512	0.012913	0.006725	0.993275	0.006725	0.0061875
513	0.012913	0.006725	0.993275	0.006725	0.0061875
514	0.012913	0.006725	0.993275	0.006725	0.0061875
515	0.012913	0.006725	0.993275	0.006725	0.0061875
516	0.012913	0.006725	0.993275	0.006725	0.0061875
517	0.012913	0.006725	0.993275	0.006725	0.0061875
518	0.012913	0.006725	0.993275	0.006725	0.0061875
519	0.012913	0.006725	0.993275	0.006725	0.0061875
520	0.012913	0.006725	0.993275	0.006725	0.0061875
521	0.012913	0.006725	0.993275	0.006725	0.0061875
522	0.012913	0.006725	0.993275	0.006725	0.0061875
523	0.012913	0.006725	0.993275	0.006725	0.0061875
524	0.012913	0.006725	0.993275	0.006725	0.0061875
525	0.012913	0.006725	0.993275	0.006725	0.0061875
526	0.012913	0.006725	0.993275	0.006725	0.0061875
527	0.012913	0.006725	0.993275	0.006725	0.0061875
528	0.012913	0.006725	0.993275	0.006725	0.0061875
529	0.012913	0.006725	0.993275	0.006725	0.0061875
530	0.012913	0.006725	0.993275	0.006725	0.0061875
531	0.012913	0.006725	0.993275	0.006725	0.0061875
532	0.012913	0.006725	0.993275	0.006725	0.0061875
533	0.012913	0.006725	0.993275	0.006725	0.0061875
534	0.012913	0.006725	0.993275	0.006725	0.0061875
535	0.012913	0.006725	0.993275	0.006725	0.0061875
536	0.012913	0.006725	0.993275	0.006725	0.0061875
537	0.012913	0.006725	0.993275	0.006725	0.0061875
538	0.012913	0.006725	0.993275	0.006725	0.0061875
539	0.012913	0.006725	0.993275	0.006725	0.0061875
540	0.012913	0.006725	0.993275	0.006725	0.0061875
541	0.012913	0.006725	0.993275	0.006725	0.0061875
542	0.012913	0.006725	0.993275	0.006725	0.0061875
543	0.012913	0.006725	0.993275	0.006725	0.0061875
544	0.012913	0.006725	0.993275	0.006725	0.0061875
545	0.012913	0.006725	0.993275	0.006725	0.0061875
546	0.012913	0.006725	0.993275	0.006725	0.0061875
547	0.012913	0.006725	0.993275	0.006725	0.0061875
548	0.012913	0.006725	0.993275	0.006725	0.0061875
549	0.012913	0.006725	0.993275	0.006725	0.0061875
550	0.012913	0.006725	0.993275	0.006725	0.0061875
551	0.012913	0.006725	0.993275	0.006725	0.0061875
552	0.012913	0.006725	0.993275	0.006725	0.0061875
553	0.012913	0.006725	0.993275	0.006725	0.0061875
554	0.012913	0.006725	0.993275	0.006725	0.0061875
555	0.012913	0.006725	0.993275	0.006725	0.0061875
556	0.012913	0.006725	0.993275	0.006725	0.0061875
557	0.012913	0.006725	0.993275	0.006725	0.0061875
558	0.012913	0.006725	0.993275	0.006725	0.0061875
559	0.012913	0.006725	0.993275	0.006725	0.0061875
560	0.012913	0.006725	0.993275	0.006725	0.0061875
561	0.012913	0.006725	0.993275	0.006725	0.0061875
562	0.012913	0.006725	0.993275	0.006725	0.0061875
563	0.012913	0.006725	0.993275	0.006725	0.0061875
564	0.012913	0.006725	0.993275	0.006725	0.0061875
565	0.012913	0.006725	0.993275	0.006725	0.0061875
566	0.012913	0.006725	0.993275	0.006725	0.0061875
567	0.012913	0.006725	0.993275	0.006725	0.0061875
568	0.012913	0.006725	0.993275	0.006725	0.0061875
569	0.012913	0.006725	0.993275	0.006725	0.0061875
570	0.012913	0.006725	0.993275	0.006725	0.0061875
571	0.012913	0.006725	0.993275	0.006725	0.0061875
572	0.012913	0.006725	0.993275	0.006725	0.0061875
573	0.012913	0.006725	0.993275	0.006725	0.0061875
574	0.012913	0.006725	0.993275	0.006725	0.0061875
575	0.012913	0.006725	0.993275	0.006725	0.0061875
576	0.012913	0.006725	0.993275	0.006725	0.0061875
577	0.012913	0.006725	0.993275	0.006725	0.0061875
578	0.012913	0.006725	0.993275	0.006725	0.0061875
579	0.012913	0.006725	0.993275	0.006725	0.0061875
580	0.012913	0.006725	0.993275	0.006725	0.0061875
581	0.012913	0.006725	0.993275	0.006725	0.0061875
582	0.012913	0.006725	0.993275	0.006725	0.0061875
583	0.012913	0.006725	0.993275	0.006725	0.0061875
584	0.012913	0.006725	0.993275	0.006725	0.0061875
585	0.012913	0.006725	0.993275	0.006725	0.0061875
586	0.012913	0.006725	0.993275	0.006725	0.0061875
587	0.012913	0.006725	0.993275	0.006725	0.0061875
588	0.012913	0.006725	0.993275	0.006725	0.0061875
589	0.012913	0.006725	0.993275	0.006725	0.0061875
590	0.012913	0.006725	0.993275	0.006725	0.0061875
591	0.012913	0.006725	0.993275	0.006725	0.0061875
592	0.012913	0.006725	0.993275	0.006725	0.0061875
593	0.012913	0.006725	0.993275	0.006725	0.0061875
594	0.012913	0.006725	0.993275	0.006725	0.0061875
595	0.012913	0.006725	0.993275	0.006725	0.0061875
596	0.012913	0.006725	0.993275	0.006725	0.0061875
597	0.012913	0.006725	0.993275	0.006725	0.0061875
598	0.012913	0.006725	0.993275	0.006725	0.0061875
599	0.012913	0.006725	0.993275	0.006725	0.0061875
600	0.012913	0.006725	0.993275	0.006725	0.0061875
601	0.012913	0.006725	0.993275	0.006725	0.0061875
602	0.012913	0.006725	0.993275	0.006725	0.0061875
603	0.012913	0.006725	0.993275	0.006725	0.0061875
604	0.012913	0.006725	0.993275	0.006725	0.0061875
605	0.012913	0.006725	0.993275	0.006725	0.0061875
606	0.012913	0.006725	0.993275	0.006725	0.0061875
607	0.012913	0.006725	0.993275	0.006725	0.0061875
608	0.012913	0.006725	0.993275	0.006725	0.0061875
609	0.012913	0.006725	0.993275	0.006725	0.0061875
610	0.012913	0.006725	0.993275	0.006725	0.0061875
611	0.012913	0.006725	0.993275	0.006725	0.0061875
612	0.012913	0.006725	0.993275	0.006725	0.0061875
613	0.012913	0.006725	0.993275	0.006725	0.0061875
614	0.012913	0.006725	0.993275	0.006725	0.0061875
615	0.012913	0.006725	0.993275	0.006725	0.0061875
616	0.012913	0.006725	0.993275	0.006725	0.0061875
617	0.012913	0.006725	0.993275	0.006725	0.0061875
618	0.012913	0.006725	0.993275	0.006725	0.0061875
619	0.012913	0.006725	0.993275	0.006725	0.0061875
620	0.012913	0.006725	0.993275	0.006725	0.0061875
621	0.012913	0.006725	0.993275	0.006725	0.0061875
622	0.012913	0.006725	0.993275	0.006725	0.0061875
623	0.012913	0.006725	0.993275	0.006725	0.0061875
624	0.012913	0.006725	0.993275	0.006725	0.0061875
625	0.012913	0.006725	0.993275	0.006725	0.0061875
626	0.012913	0.006725	0.993275	0.006725	0.0061875
627	0.012913	0.006725	0.993275	0.006725	0.0061875
628	0.012913	0.006725	0.993275	0.006725	0.0061875
629	0.012913	0.006725	0.993275	0.006725	0.0061875
630	0.012913	0.006725	0.993275	0.006725	0.0061875
631	0.012913	0.006725	0.993275	0.006725	0.0061875
632	0.012913	0.006725	0.993275	0.006725	0.0061875
633	0.012913	0.006725	0.993275	0.006725	0.0061875
634	0.012913	0.006725	0.993275	0.006725	0.0061875
635	0.012913	0.006725	0.993275	0.006725	0.0061875
636	0.012913	0.006725	0.993275	0.006725	0.0061875
637	0.012913	0.006725	0.993275	0.006725	0.0061875
638	0.012913	0.006725	0.993275	0.006725	0.0061875
639	0.012913	0.006725	0.993275	0.006725	0.0061875
640	0.012913	0.006725	0.993275	0.006725	0.0061875
641	0.012913	0.006725	0.993275	0.006725	0.0061875
642	0.012913	0.006725	0.993275	0.006725	0.0061875
643	0.012913	0.006725	0.993275	0.006725	0.0061875
644	0.012913	0.006725	0.993275	0.006725	0.0061875
645	0.012913	0.006725	0.993275	0.006725	0.0061875
646	0.012913	0.006725	0.993275	0.006725	0.0061875
647	0.012913	0.006725	0.993275	0.006725	0.0061875
648	0.012913	0.006725	0.993275	0.006725	0.0061875
649	0.012913	0.006725	0.993275	0.006725	0.0061875
650	0.012913	0.006725	0.993275	0.006725	0.0061875
651	0.012913	0.006725	0.993275	0.006725	0.0061875
652	0.012913	0.006725	0.993275	0.006725	0.0061875
653	0.012913	0.006725	0.993275	0.006725	0.0061875
654	0.012913	0.006725	0.993275	0.006725	0.0061875
655	0.012913	0.006725	0.993275	0.006725	0.0061875
656	0.012913	0.006725	0.993275	0.006725	0.0061875
657	0.012913	0.006725	0.993275	0.006725	0.0061875
658	0.012913	0.006725	0.993275	0.006725	0.0061875
659	0.012913	0.006725	0.993275	0.006725	0.0061875
660	0.012913	0.006725	0.993275	0.006725	0.0061875
661	0.012913	0.006725	0.993275	0.006725	0.0061875
662	0.012913	0.006725	0.993275	0.006725	0.0061875
663	0.012913	0.006725	0.993275	0.006725	0.0061875
664	0.012913	0.006725	0.993275	0.006725	0.0061875
665	0.012913	0.006725	0.993275	0.006725	0.0061875
666	0.012913	0.006725	0.993275	0.006725	0.0061875
667	0.012913	0.006725	0.993275	0.006725	0.0061875
668	0.012913	0.006725	0.993275	0.006725	0.0061875
669	0.012913	0.006725	0.993275	0.006725	0.0061875
670	0.012913	0.006725	0.993275	0.006725	0.0061875
671	0.012913	0.006725	0.993275	0.006725	0.0061875
672	0.012913	0.006725	0.993275	0.006725	0.0061875
673	0.012913	0.006725	0.993275	0.006725	0.0061875
674	0.012913	0.006725	0.993275	0.006725	0.0061875
675	0.012913	0.006725	0.993275	0.006725	0.0061875
676	0.012913	0.006725	0.993275	0.006725	0.0061875
677	0.012913	0.006725	0.993275	0.006725	0.0061875
678	0.012913	0.006725	0.993275	0.006725	0.0061875
679	0.012913	0.006725	0.993275	0.006725	0.0061875
680	0.012913	0.006725	0.993275	0.006725	0.0061875
681	0.012913	0.006725	0.993275	0.006725	0.0061875
682	0.012913	0.006725	0.993275	0.006725	0.0061875
683	0.012913	0.006725	0.993275	0.006725	0.0061875
684	0.012913	0.006725	0.993275	0.006725	0.0061875
685	0.012913	0.006725	0.993275	0.006725	0.0061875
686	0.012913	0.006725	0.993275	0.006725	0.0061875
687	0.012913	0.006725	0.993275	0.006725	0.0061875
688	0.012913	0.006725	0.993275	0.006725	0.0061875
689	0.012913	0.006725	0.993275	0.006725	0.0061875
690	0.012913	0.006725	0.993275	0.006725	0.0061875
691	0.012913	0.006725	0.993275	0.006725	0.0061875
692	0.012913	0.006725	0.993275	0.006725	0.0061875
693	0.012913	0.006725	0.993275	0.006725	0.0061875
694	0.012913	0.006725	0.993275	0.006725	0.0061875
695	0.012913	0.006725	0.993275	0.006725	0.0061875
696	0.012913	0.006725	0.993275	0.006725	0.0061875
697	0.012913	0.006725	0.993275	0.006725	0.0061875
698	0.012913	0.006725	0.993275	0.006725	0.0061875
699	0.012913	0.006725	0.993275	0.006725	0.0061875
700	0.012913	0.006725	0.993275	0.006725	0.0061875
701	0.012913	0.006725	0.993275	0.006725	0.0061875
702	0.012913	0.006725	0.993275	0.006725	0.0061875
703	0.012913	0.006725	0.993275	0.006725	0.0061875
704	0.012913	0.006725	0.993275	0.006725	0.0061875
705	0.012913	0.006725	0.993275	0.006725	0.0061875
706	0.012913	0.006725	0.993275	0.006725	0.0061875
707	0.012913	0.006725	0.993275	0.006725	0.0061875
708	0.012913	0.006725	0.993275	0.006725	0.0061875
709	0.012913	0.006725	0.993275	0.006725	0.0061875
710	0.012913	0.006725	0.993275	0.006725	0.0061875
711	0.012913	0.006725	0.993275	0.006725	0.0061875
712	0.012913	0.006725	0.993275	0.006725	0.0061875
713	0.012913	0.006725	0.993275	0.006725	0.0061875
714	0.012913	0.006725	0.993275	0.006725	0.0061875
715	0.012913	0.006725	0.993275	0.006725	0.0061875
716	0.012913	0.006725	0.993275	0.006725	0.0061875
717	0.012913	0.006725	0.993275	0.006725	0.0061875
718	0.012913	0.006725	0.993275	0.006725	0.0061875
719	0.012913	0.006725	0.993275	0.006725	0.0061875
720	0.012913	0.006725	0.993275	0.006725	0.0061875
721	0.012913	0.006725	0.993275	0.006725	0.0061875
722	0.012913	0.006725	0.993275	0.006725	0.0061875
723	0.012913	0.006725	0.993275	0.006725	0.0061875
724	0.012913	0.006725	0.993275	0.006725	0.0061875
725	0.012913	0.006725	0.993275	0.006725	0.0061875
726	0.012913	0.006725	0.993275	0.006725	0.0061875
727	0.012913	0.006725	0.993275	0.006725	0.0061875
728	0.012913	0.006725	0.993275	0.006725	0.0061875
729	0.012913	0.006725	0.993275	0.006725	0.0061875
730	0.012913	0.006725	0.993275	0.006725	0.0061875
731	0.012913	0.006725	0.993275	0.006725	0.0061875
732	0.012913	0.006725	0.993275	0.006725	0.0061875
733	0.012913	0.006725	0.993275	0.006725	0.0061875
734	0.012913	0.006725	0.993275	0.006725	0.0061875
735	0.012913	0.006725	0.993275	0.006725	0.0061875
736	0.012913	0.006725	0.993275	0.006725	0.0061875
737	0.012913	0.006725	0.993275	0.006725	0.0061875
738	0.012913	0.006725	0.993275	0.006725	0.0061875
739	0.012913	0.006725	0.993275	0.006725	0.0061875
740	0.012913	0.006725	0.993275	0.006725	0.0061875
741	0.012913	0.006725	0.993275	0.006725	0.0061875
742	0.012913	0.006725	0.993275	0.006725	0.0061875
743	0.012913	0.006725	0.993275	0.006725	0.0061875
744	0.012913	0.006725	0.993275	0.006725	0.0061875
745	0.012913	0.006725	0.993275	0.006725	0.0061875
746	0.012913	0.006725	0.993275	0.006725	0.0061875
747	0.012913	0.006725	0.993275	0.006725	0.0061875
748	0.012913	0.006725	0.993275	0.006725	0.0061875
749	0.012913	0.006725	0.993275	0.006725	0.0061875
750	0.012913	0.006725	0.993275	0.006725	0.0061875
751	0.012913	0.006725	0.993275	0.006725	0.0061875
752	0.012913	0.006725	0.993275	0.006725	0.0061875
753	0.012913	0.006725	0.993275	0.006725	0.0061875
754	0.012913	0.006725	0.993275	0.006725	0.0061875
755	0.012913	0.006725	0.993275	0.006725	0.0061875
756	0.012913	0.006725	0.993275	0.006725	0.0061875
757	0.012913	0.006725	0.993275	0.006725	0.0061875
758	0.012913	0.006725	0.993275	0.006725	0.0061875
759	0.012913	0.006725	0.993275	0.006725	0.0061875
760	0.012913	0.006725	0.993275	0.006725	0.0061875
761	0.012913	0.006725	0.993275	0.006725	0.0061875
762	0.012913	0.006725	0.993275	0.006725	0.0061875
763	0.012913	0.006725	0.993275	0.006725	0.0061875
764	0.012913	0.006725	0.993275	0.006725	0.0061875
765	0.012913	0.006725	0.993275	0.006725	0.0061875
766	0.012913	0.006725	0.993275	0.006725	0.0061875
767	0.012913	0.006725	0.993275	0.006725	0.0061875
768	0.012913	0.006725	0.993275	0.006725	0.0061875
769	0.012913	0.006725	0.993275	0.006725	0.0061875
770	0.012913	0.006725	0.993275	0.006725	0.0061875
771	0.012913	0.006725	0.993275	0.006725	0.0061875
772	0.012913	0.006725	0.993275	0.006725	0.0061875
773	0.012913	0.006725	0.993275	0.006725	0.0061875
774	0.012913	0.006725	0.993275	0.006725	0.0061875
775	0.012913	0.006725	0.993275	0.006725	0.0061875
776	0.012913	0.006725	0.993275	0.006725	0.0061875
777	0.012913	0.006725	0.993275	0.006725	0.0061875
778	0.012913	0.006725	0.993275	0.006725	0.0061875
779	0.012913	0.006725	0.993275	0.006725	0.0061875
780	0.012913	0.006725	0.993275	0.006725	0.0061875
781	0.012913	0.006725	0.993275	0.006725	0.0061875
782	0.012913	0.006725	0.993275	0.006725	0.0061875
783	0.012913	0.006725	0.993275	0.006725	0.0061875
784	0.012913	0.006725	0.993275	0.006725	0.0061875
785	0.012913	0.006725	0.993275	0.006725	0.0061875
786	0.012913	0.006725	0.993275	0.006725	0.0061875
787	0.012913	0.006725	0.993275	0.006725	0.0061875
788	0.012913	0.006725	0.993275	0.006725	0.0061875
789	0.012913	0.006725	0.993275	0.006725	0.0061875
790	0.012913	0.006725	0.993275	0.006725	0.0061875
791	0.012913	0.006725	0.993275	0.006725	0.0061875
792	0.012913	0.006725	0.993275	0.006725	0.0061875
793	0.012913	0.006725	0.993275	0.006725	0.0061875
794	0.012913	0.006725	0.993275	0.006725	0.0061875
795	0.012913	0.006725	0.993275	0.006725	0.0061875
796	0.012913	0.006725	0.993275	0.006725	0.0061875
797	0.012913	0.006725	0.993275	0.006725	0.0061875
798	0.012913	0.006725	0.993275	0.006725	0.0061875
799	0.012913	0.006725	0.993275	0.006725	0.0061875
800	0.012913	0.006725	0.993275	0.006725	0.0061875
801	0.012913	0.006725	0.993275	0.006725	0.0061875
802	0.012913	0.006725	0.993275	0.006725	0.0061875
803	0.012913	0.006725	0.993275	0.006725	0.0061875
804	0.012913	0.006725	0.993275	0.006725	0.0061875
805	0.012913	0.006725	0.993275	0.006725	0.0061875
806	0.012913	0.006725	0.993275	0.006725	0.0061875
807	0.012913	0.006725	0.993275	0.006725	0.0061875
808	0.012913	0.006725	0.993275	0.006725	0.0061875
809	0.012913	0.006725	0.993275	0.006725	0.0061875
810	0.012913	0.006725	0.993275	0.006725	0.0061875
811	0.012913	0.006725	0.993275	0.006725	0.0061875
812	0.012913	0.006725	0.993275	0.006725	0.0061875
813	0.012913	0.006725	0.993275	0.006725	0.0061875
814	0.012913	0.006725	0.993275	0.006725	0.0061875
815	0.012913	0.006725	0.993275	0.006725	0.0061875
816	0.012913	0.006725	0.993275	0.006725	0.0061875
817	0.012913	0.006725	0.993275	0.006725	0.0061875
818	0.012913	0.006725	0.993275	0.006725	0.0061875
819	0.012913	0.006725	0.993275	0.006725	0.0061875
820	0.012913	0.006725	0.993275	0.006725	0.0061875
821	0.012913	0.006725	0.993275	0.006725	0.0061875
822	0.012913	0.006725	0.993275	0.006725	0.0061875
823	0.012913	0.006725	0.993275	0.006725	0.0061875
824	0.012913	0.006725	0.993275	0.006725	0.0061875
825	0.012913	0.006725	0.993275	0.006725	0.0061875
826	0.012913	0.006725	0.993275	0.006725	0.0061875
827	0.012913	0.006725	0.993275	0.006725	0.0061875
828	0.012913	0.006725	0.993275	0.006725	0.0061875
829	0.012913	0.006725	0.993275	0.006725	0.0061875
830	0.012913	0.006725	0.993275	0.006725	0.0061875
831	0.012913	0.006725	0.993275	0.006725	0.0061875
832	0.012913	0.006725	0.993275	0.006725	0.0061875
833	0.012913	0.006725	0.993275	0.006725	0.0061875
834	0.012913	0.006725	0.993275	0.006725	0.0061875
835	0.012913	0.006725	0.993275	0.006725	0.0061875
836	0.012913	0.006725	0.993275	0.006725	0.0061875
837	0.012913	0.006725	0.993275	0.006725	0.0061875
838	0.012913	0.006725	0.993275	0.006725	0.0061875
839	0.012913	0.006725	0.993275	0.006725	0.0061875
840	0.012913	0.006725	0.993275	0.006725	0.0061875
841	0.012913	0.006725	0.993275	0.006725	0.0061875
842	0.012913	0.006725	0.993275	0.006725	0.0061875
843	0.012913	0.006725	0.993275	0.006725	0.0061875
844	0.012913	0.006725	0.993275	0.006725	0.0061875
845	0.012913	0.006725	0.993275	0.006725	0.0061875
846	0.012913	0.006725	0.993275	0.006725	0.0061875
847	0.012913	0.006725	0.993275	0.006725	0.0061875
848	0.012913	0.006725	0.993275	0.006725	0.0061875
849	0.012913	0.006725	0.993275	0.006725	0.0061875
850	0.012913	0.006725	0.993275	0.006725	0.0061875
851	0.012913	0.006725	0.993275	0.006725	0.0061875
852	0.012913	0.006725	0.993275	0.006725	0.0061875
853	0.012913	0.006725	0.993275	0.006725	0.0061875
854	0.012913	0.006725	0.993275	0.006725	0.0061875
855	0.012913	0.006725	0.993275	0.006725	0.0061875
856	0.012913	0.006725	0.993275	0.006725	0.0061875
857	0.012913	0.006725	0.993275	0.006725	0.0061875
858	0.012913	0.006725	0.993275	0.006725	0.0061875
859	0.012913	0.006725	0.993275	0.006725	0.0061875
860	0.012913	0.006725	0.993275	0.006725	0.0061875
861	0.012913	0.006725	0.993275	0.006725	0.0061875
862	0.012913	0.006725	0.993275	0.006725	0.0061875
863	0.012913	0.006725	0.993275	0.006725	0.0061875
864	0.012913	0.006725	0.993275	0.006725	0.0061875
865	0.012913	0.006725	0.993275	0.006725	0.0061875
866	0.012913	0.006725	0.993275	0.006725	0.0061875
867	0.012913	0.006725	0.993275	0.006725	0.0061875
868	0.012913	0.006725	0.993275	0.006725	0.0061875
869	0.012913	0.006725	0.993275	0.006725	0.0061875
870	0.012913	0.006725	0.993275	0.006725	0.0061875
871	0.012913	0.006725	0.993275	0.006725	0.0061875
872	0.012913	0.006725	0.993275	0.006725	0.0061875
873	0.012913	0.006725	0.993275	0.006725	0.0061875
874	0.012913	0.006725	0.993275	0.006725	0.0061875
875	0.012913	0.006725	0.993275	0.006725	0.0061875
876	0.012913	0.006725	0.993275	0.006725	0.0061875
877	0.012913	0.006725	0.993275	0.006725	0.0061875
878	0.012913	0.006725	0.993275	0.006725	0.0061875
879	0.012913	0.006725	0.993275	0.006725	0.0061875
880	0.012913	0.006725	0.993275	0.006725	0.0061875
881	0.012913	0.006725	0.993275	0.006725	0.0061875
882	0.012913	0.006725	0.993275	0.006725	0.0061875
883	0.012913	0.006725	0.993275	0.006725	0.0061875
884	0.012913	0.006725	0.993275	0.006725	0.0061875
885	0.012913	0.006725	0.993275	0.006725	0.0061875
886	0.012913	0.006725	0.993275	0.006725	0.0061875
887	0.012913	0.006725	0.993275	0.006725	0.0061875
888	0.012913	0.006725	0.993275	0.006725	0.0061875
889	0.012913	0.006725	0.993275	0.006725	0.0061875
890	0.012913	0.006725	0.993275	0.006725	0.0061875
891	0.012913	0.006725	0.993275	0.006725	0.0061875
892	0.012913	0.006725	0.993275	0.006725	0.0061875
893	0.012913	0.006725	0.993275	0.006725	0.0061875
894	0.012913	0.006725	0.993275	0.006725	0.0061875
895	0.012913	0.006725	0.993275	0.006725	0.0061875
896	0.012913	0.006725	0.993275	0.006725	0.0061875
897	0.012913	0.006725	0.993275	0.006725	0.0061875
898	0.012913	0.006725	0.993275	0.006725	0.0061875
899	0.012913	0.006725	0.993275	0.006725	0.0061875
900	0.012913	0.006725	0.993275	0.006725	0.0061875
901	0.012913	0.006725	0.993275	0.006725	0.0061875
902	0.012913	0.006725	0.993275	0.006725	0.0061875
903	0.012913	0.006725	0.993275	0.006725	0.0061875
904	0.012913	0.006725	0.993275	0.006725	0.0061875
905	0.012913	0.006725	0.993275	0.006725	0.0061875
906	0.012913	0.006725	0.993275	0.006725	0.0061875
907	0.012913	0.006725	0.993275	0.006725	0.0061875
908	0.012913	0.006725	0.993275	0.006725	0.0061875
909	0.012913	0.006725	0.993275	0.006725	0.0061875
910	0.012913	0.006725	0.993275	0.006725	0.0061875
911	0.012913	0.006725	0.993275	0.006725	0.0061875
912	0.012913	0.006725	0.993275	0.006725	0.0061875
913	0.012913	0.006725	0.993275	0.006725	0.0061875
914	0.012913	0.006725	0.993275	0.006725	0.0061875
915	0.012913	0.006725	0.993275	0.006725	0.0061875
916	0.012913	0.006725	0.993275	0.006725	0.0061875
917	0.012913	0.006725	0.993275	0.006725	0.0061875
918	0.012913	0.006725	0.993275	0.006725	0.0061875
919	0.012913	0.006725	0.993275	0.006725	0.0061875
920	0.012913	0.006725	0.993275	0.006725	0.0061875
921	0.012913	0.006725	0.993275	0.006725	0.0061875
922	0.012913	0.006725	0.993275	0.006725	0.0061875
923	0.012913	0.006725	0.993275	0.006725	0.0061875
924	0.012913	0.006725	0.993275	0.006725	0.0061875
925	0.012913	0.006725	0.993275	0.006725	0.0061875
926	0.012913	0.006725	0.993275	0.006725	0.0061875
927	0.012913	0.006725	0.993275	0.006725	0.0061875
928	0.012913	0.006725	0.993275	0.006725	0.0061875
929	0.012913	0.006725	0.993275	0.006725	0.0061875
930	0.012913	0.006725	0.993275	0.006725	0.0061875
931	0.012913	0.006725	0.993275	0.006725	0.0061875
932	0.012913	0.006725	0.993275	0.006725	0.0061875
933	0.012913	0.006725	0.993275	0.006725	0.0061875
934	0.012913	0.006725	0.993275	0.006725	0.0061875
935	0.012913	0.006725	0.993275	0.006725	0.0061875
936	0.012913	0.006725	0.993275	0.006725	0.0061875
937	0.012913	0.006725	0.993275	0.006725	0.0061875
938	0.012913	0.006725	0.993275	0.006725	0.0061875
939	0.012913	0.006725	0.993275	0.006725	0.0061875
940	0.012913	0.006725	0.993275	0.006725	0.0061875
941	0.012913	0.006725	0.993275	0.006725	0.0061875
942	0.012913	0.006725	0.993275	0.006725	0.0061875
943	0.012913	0.006725	0.993275	0.006725	0.0061875
944	0.012913	0.006725	0.993275	0.006725	0.0061875
945	0.012913	0.006725	0.993275	0.006725	0.0061875
946	0.012913	0.006725	0.993275	0.006725	0.0061875
947	0.012913	0.006725	0.993275	0.006725	0.0061875
948	0.012913	0.006725	0.993275	0.006725	0.0061875
949	0.012913	0.006725	0.993275	0.006725	0.0061875
950	0.012913	0.006725	0.993275	0.006725	0.0061875
951	0.012913	0.006725	0.993275	0.006725	0.0061875
952	0.012913	0.006725	0.993275	0.006725	0.0061875
953	0.012913	0.006725	0.993275	0.006725	0.0061875
954	0.012913	0.006725	0.993275	0.006725	0.0061875
955	0.012913	0.006725	0.993275	0.006725	0.0061875
956	0.012913	0.006725	0.993275	0.006725	0.0061875
957	0.012913	0.006725	0.993275	0.006725	0.0061875
958	0.012913	0.006725	0.993275	0.006725	0.0061875
959	0.012913	0.006725	0.993275	0.006725	0.0061875
960	0.012913	0.006725	0.993275	0.006725	0.0061875
961	0.012913	0.006725	0.993275	0.006725	0.0061875
962	0.012913	0.006725	0.993275	0.006725	0.0061875
963	0.012913	0.006725	0.993275	0.006725	0.0061875
964	0.012913	0.006725	0.993275	0.006725	0.0061875
965	0.012913	0.006725	0.993275	0.006725	0.0061875
966	0.012913	0.006725	0.993275	0.006725	0.0061875
967	0.012913	0.006725	0.993275	0.006725	0.0061875
968	0.012913	0.006725	0.993275	0.006725	0.0061875
969	0.012913	0.006725	0.993275	0.006725	0.0061875
970	0.012913	0.006725	0.993275	0.006725	0.0061875
971	0.012913	0.006725	0.993275	0.006725	0.0061875
972	0.012913	0.006725	0.993275	0.006725	0.0061875
973	0.012913	0.006725	0.993275	0.006725	0.0061875
974	0.012913	0.006725	0.993275	0.006725	0.0061875
975	0.012913	0.006725	0.993275	0.006725	0.0061875
976	0.012913	0.006725	0.993275	0.006725	0.0061875
977	0.012913	0.006725	0.993275	0.006725	0.0061875
978	0.012913	0.006725	0.993275	0.006725	0.0061875
979	0.012913	0.006725	0.993275	0.006725	0.0061875
980	0.012913	0.006725	0.993275	0.006725	0.0061875
981	0.012913	0.006725	0.993275	0.006725	0.0061875
982	0.012913	0.006725	0.993275	0.006725	0.0061875
983	0.012913	0.006725	0.993275	0.006725	0.0061875
984	0.012913	0.006725	0.993275	0.006725	0.0061875
985	0.012913	0.006725	0.993275	0.006725	0.0061875
986	0.012913	0.006725	0.993275	0.006725	0.0061875
987	0.012913	0.006725	0.993275	0.006725	0.0061875
988	0.012913	0.006725	0.993275	0.006725	0.0061875
989	0.012913	0.006725	0.993275	0.006725	0.0061875
990	0.012913	0.006725	0.993275	0.006725	0.0061875
991	0.012913	0.006725	0.993275	0.006725	0.0061875
992	0.012913	0.006725	0.993275	0.006725	0.0061875
993	0.012913	0.006725	0.993275	0.006725	0.0061875
994	0.012913	0.006725	0.993275	0.006725	0.0061875
995	0.012913	0.006725	0.993275	0.006725	0.0061875
996	0.012913	0.006725	0.993275	0.006725	0.0061875
997	0.012913	0.006725	0.993275	0.006725	0.0061875
998	0.012913	0.006725	0.993275	0.006725	0.0061875
999	0.012913	0.006725	0.993275	0.006725	0.0061875
1000	0.012913	0.006725	0.993275	0.006725	0.0061875
1001	0.012913	0.006725	0.993275	0.006725	0.0061875
1002	0.012913	0.006725	0.993275	0.006725	0.0061875
1003	0.012913	0.006725	0.993275	0.006725	0.0061875
1004	0.012913	0.006725	0.993275	0.006725	0.0061875
1005	0.012913	0.006725	0.993275	0.006725	0.0061875
1006	0.012913	0.006725	0.993275	0.006725	0.0061875
1007	0.012913	0.006725	0.993275	0.006725	0.0061875
1008	0.012913	0.006725	0.993275	0.006725	0.0061875
1009	0.012913	0.006725	0.993275	0.006725	0.0061875
1010	0.012913	0.006725	0.993275	0.006725	0.0061875
1011	0.012913	0.006725	0.993275	0.006725	0.0061875
1012	0.012913	0.006725	0.993275	0.006725	0.0061875
1013	0.012913	0.006725	0.993275	0.006725	0.0061875
1014	0.012913	0.006725	0.993275	0.006725	0.0061875
1015	0.012913	0.006725	0.993275	0.006725	0.0061875
1016	0.012913	0.006725	0.993275	0.006725	0.0061875
1017	0.012913	0.006725	0.993275	0.006725	0.0061875
1018	0.012913	0.006725	0.993275	0.006725	0.0061875
1019	0.012913	0.006725	0.993275	0.006725	0.0061875
1020	0.012913	0.006725	0.993275	0.006725	0.0061875
1021	0.012913	0.006725	0.993275	0.006725	0.0061875
1022	0.012913	0.006725	0.993275	0.006725	0.0061875
1023	0.012913	0.006725	0.993275	0.006725	0.0061875
1024	0.012913	0.006725	0.993275	0.006725	0.0061875
1025	0.012913	0.006725	0.993275	0.006725	0.0061875
1026	0.012913	0.006725	0.993275	0.006725	0.0061875
1027	0.012913	0.006725	0.993275	0.006725	0.0061875
1028	0.012913	0.006725	0.993275	0.006725	0.0061875
1029	0.012913	0.006725	0.993275	0.006725	0.0061875
1030	0.012913	0.006725	0.993275	0.006725	0.0061875
1031	0.012913	0.006725	0.993275	0.006725	0.0061875
1032	0.012913	0.006725	0.993275	0.006725	0.0061875
1033	0.012913	0.006725	0.993275	0.006725	0.0061875
1034	0.012913	0.006725	0.993275	0.006725	0.0061875
1035	0.012913	0.006725	0.993275	0.006725	0.0061875
1036	0.012913	0.006725	0.993275	0.006725	0.0061875
1037	0.012913	0.006725	0.993275	0.006725	0.0061875
1038	0.012913	0.006725	0.993275	0.006725	0.0061875
1039	0.012913	0.006725	0.993275	0.006725	0.0061875
1040	0.012913	0.006725	0.993275	0.006725	0.0061875
1041	0.012913	0.006725	0.993275	0.006725	0.0061875
1042	0.012913	0.006725	0.993275	0.006725	0.0061875
1043	0.012913	0.006725	0.993275	0.006725	0.0061875
1044	0.012913	0.006725	0.993275	0.006725	0.0061875
1045	0.012913	0.006725	0.993275	0.006725	0.0061875
1046	0.012913	0.006725	0.993275	0.006725	0.0061875
1047	0.012913	0.006725	0.993275	0.006725	0.0061875
1048	0.012913	0.006725	0.993275	0.006725	0.0061875
1049	0.012913	0.006725	0.993275	0.006725	0.0061875
1050	0.012913	0.006725	0.993275	0.006725	0.0061875
1051	0.012913	0.006725	0.993275	0.006725	0.0061875
1052	0.012913	0.006725	0.993275	0.006725	0.0061875
1053	0.012913	0.006725	0.993275	0.006725	0.0061875
1054	0.012913	0.006725	0.993275	0.006725	0.0061875
1055	0.012913	0.006725	0.993275	0.006725	0.0061875
1056	0.012913	0.006725	0.993275	0.006725	0.0061875
1057	0.012913	0.006725	0.993275	0.006725	0.0061875
1058	0.012913	0.006725	0.993275	0.006725	0.0061875
1059	0.012913	0.006725	0.993275	0.006725	0.0061875
1060	0.012913	0.006725	0.993275	0.006725	0.0061875
1061	0.012913	0.006725	0.993275	0.006725	0.0061875
1062	0.012913	0.006725	0.993275	0.006725	0.0061875
1063	0.012913	0.006725	0.993275	0.006725	0.0061875
1064	0.012913	0.006725	0.993275	0.006725	0.0061875
1065	0.012913	0.006725	0.993275	0.006725	0.0061875
1066	0.012913	0.006725	0.993275	0.006725	0.0061875
1067	0.012913	0.006725	0.993275	0.006725	0.0061875
1068	0.012913	0.006725	0.993275	0.006725	0.0061875
1069	0.012913	0.006725	0.993275	0.006725	0.0061875
1070	0.012913	0.006725	0.993275	0.006725	0.0061875
1071	0.012913	0.006725	0.993275	0.006725	0.0061875
1072	0.012913	0.006725	0.993275	0.006725	0.0061875
1073	0.012913	0.006725	0.993275	0.006725	0.0061875
1074	0.012913	0.006725	0.993275	0.006725	0.0061875
1075	0.012913	0.006725	0.993275	0.006725	0.0061875
1076	0.012913	0.006725	0.993275	0.006725	0.0061875
1077	0.012913	0.006725	0.993275	0.006725	0.0061875
1078	0.012913	0.006725	0.993275	0.006725	0.0061875
1079	0.012913	0.006725	0.993275	0.006725	0.0061875
1080	0.012913	0.006725	0.993275	0.006725	0.0061875
1081	0.012913	0.006725	0.993275	0.006725	0.0061875
1082	0.012913	0.006725	0.993275	0.006725	0.0061875
1083	0.012913	0.006725	0.993275	0.006725	0.0061875
1084	0.012913	0.006725	0.993275	0.006725	0.0061875
1085	0.012913	0.006725	0.993275	0.006725	0.0061875
1086	0.012913	0.006725	0.993275	0.006725	0.0061875
1087	0.012913	0.006725	0.993275	0.006725	0.0061875
1088	0.012913	0.006725	0.993275	0.006725	0.0061875
1089	0.012913	0.006725	0.993275	0.006725	0.0061875
1090	0.012913	0.006725	0.993275	0.006725	0.0061875
1091	0.012913	0.006725	0.993275	0.006725	0.0061875
1092	0.012913	0.006725	0.993275	0.006725	0.0061875
1093	0.012913	0.006725	0.993275	0.006725	0.0061875
1094	0.012913	0.006725	0.993275	0.006725	0.0061875
1095	0.012913	0.006725	0.993275	0.006725	0.0061875
1096	0.012913	0.006725	0.993275	0.006725	0.0061875
1097	0.012913	0.006725	0.993275	0.006725	0.0061875
1098	0.012913	0.006725	0.993275	0.006725	0.0061875
1099	0.012913	0.006725	0.993275	0.006725	0.0061875
1100	0.012913	0.006725	0.993275	0.006725	0.0061875
1101	0.012913	0.006725	0.993275	0.006725	0.0061875
1102	0.012913	0.006725	0.993275	0.006725	0.0061875
1103	0.012913	0.006725	0.993275	0.006725	0.0061875
1104	0.012913	0.006725	0.993275	0.006725	0.0061875
1105	0.012913	0.006725	0.993275	0.006725	0.0061875
1106	0.012913	0.006725	0.993275	0.006725	0.0061875
1107	0.012913	0.006725	0.993275	0.006725	0.0061875
1108	0.012913	0.006725	0.993275	0.006725	0.0061875
1109	0.012913	0.006725	0.993275	0.006725	0.0061875
1110	0.012913	0.006725	0.993275	0.006725	0.0061875
1111	0.012913	0.006725	0.993275	0.006725	0.0061875
1112	0.012913	0.006725	0.993275	0.006725	0.0061875
1113	0.012913	0.006725	0.993275	0.006725	0.0061875
1114	0.012913	0.006725	0.993275	0.006725	0.0061875
1115	0.012913	0.006725	0.993275	0.006725	0.0061875
1116	0.012913	0.006725	0.993275	0.006725	0.0061875
1117	0.012913	0.006725	0.993275	0.006725	0.0061875
1118	0.012913	0.006725	0.993275	0.006725	0.0061875
1119	0.012913	0.006725	0.993275	0.006725	0.0061875
1120	0.012913	0.006725	0.993275	0.006725	0.0061875
1121	0.012913	0.006725	0.993275	0.006725	0.0061875
1122	0.012913	0.006725	0.993275	0.006725	0.0061875
1123	0.012913	0.006725	0.993275	0.006725	0.0061875
1124	0.012913	0.006725	0.993275	0.006725	0.0061875
1125	0.012913	0.006725	0.993275	0.006725	0.0061875
1126	0.012913	0.006725	0.993275	0.006725	0.0061875
1127	0.012913	0.006725	0.993275	0.006725	0.0061875
1128	0.012913	0.006725	0.993275	0.006725	0.0061875
1129	0.012913	0.006725	0.993275	0.006725	0.0061875
1130	0.012913	0.006725	0.993275	0.006725	0.0061875
1131	0.012913	0.006725	0.993275	0.006725	0.0061875
1132	0.012913	0.006725	0.993275	0.006725	0.0061875
1133	0.012913	0.006725	0.993275	0.006725	0.0061875
1134	0.012913	0.006725	0.993275	0.006725	0.0061875
1135	0.012913	0.006725	0.993275	0.006725	0.0061875
1136	0.012913	0.006725	0.993275	0.006725	0.0061875
1137	0.012913	0.006725	0.993275	0.006725	0.0061875
1138	0.012913	0.006725	0.993275	0.006725	0.0061875
1139	0.012913	0.006725	0.993275	0.006725	0.0061875
1140	0.012913	0.006725	0.993275	0.006725	0.0061875
1141	0.012913	0.006725	0.993275	0.006725	0.0061875
1142	0.012913	0.006725	0.993275	0.006725	0.0061875
1143	0.012913	0.006725	0.993275	0.006725	0.0061875
1144	0.012913	0.006725	0.993275	0.006725	0.0061875
1145	0.012913	0.006725	0.993275	0.006725	0.0061875
1146	0.012913	0.006725	0.993275	0.006725	0.0061875
1147	0.012913	0.006725	0.993275	0.006725	0.0061875
1148	0.012913	0.006725	0.993275	0.006725	0.0061875
1149	0.012913	0.006725	0.993275	0.006725	0.0061875
1150	0.012913	0.006725	0.993275	0.006725	0.0061875
1151	0.012913	0.006725	0.993275	0.006725	0.0061875
1152	0.012913	0.006725	0.993275	0.006725	0.0061875
1153	0.012913	0.006725	0.993275	0.006725	0.0061875
1154	0.012913	0.006725	0.993275	0.006725	0.0061875
1155	0.012913	0.006725	0.993275	0.006725	0.0061875
1156	0.012913	0.006725	0.993275	0.006725	0.0061875
1157	0.012913	0.006725	0.993275	0.006725	0.0061875
1158	0.012913	0.006725	0.993275	0.006725	0.0061875
1159	0.012913	0.006725	0.993275	0.006725	0.0061875
1160	0.012913	0.006725	0.993275	0.006725	0.0061875
1161	0.012913	0.006725	0.993275	0.006725	0.0061875
1162	0.012913	0.006725	0.993275	0.006725	0.0061875
1163	0.012913	0.006725	0.993275	0.006725	0.0061875
1164	0.012913	0.006725	0.993275	0.006725	0.0061875
1165	0.012913	0.006725	0.993275	0.006725	0.0061875
1166	0.012913	0.006725	0.993275	0.006725	0.0061875
1167	0.012913	0.006725	0.993275	0.006725	0.0061875
1168	0.012913	0.006725	0.993275	0.006725	0.0061875
1169	0.012913	0.006725	0.993275	0.006725	0.0061875
1170	0.012913	0.006725	0.993275	0.006725	0.0061875
1171	0.012913	0.006725	0.993275	0.006725	0.0061875
1172	0.012913	0.006725	0.993275	0.006725	0.0061875
1173	0.012913	0.006725	0.993275	0.006725	0.0061875
1174	0.012913	0.006725	0.993275	0.006725	0.0061875
1175	0.012913	0.006725	0.993275	0.006725	0.0061875
1176	0.012913	0.006725	0.993275	0.006725	0.0061875
1177	0.012913	0.006725	0.993275	0.006725	0.0061875
1178	0.012913	0.006725	0.993275	0.006725	0.0061875
1179	0.012913	0.006725	0.993275	0.006725	0.0061875
1180	0.012913	0.006725	0.993275	0.006725	0.0061875
1181	0.012913	0.006725	0.993275	0.006725	0.0061875
1182	0.012913	0.006725	0.993275	0.006725	0.0061875
1183	0.012913	0.006725	0.993275	0.006725	0.0061875
1184	0.012913	0.006725	0.993275	0.006725	0.0061875
1185	0.012913	0.006725	0.993275	0.006725	0.0061875
1186	0.012913	0.006725	0.993275	0.006725	0.0061875
1187	0.012913	0.006725	0.993275	0.006725	0.0061875
1188	0.012913	0.006725	0.993275	0.006725	0.0061875
1189	0.012913	0.006725	0.993275	0.006725	0.0061875
1190	0.012913	0.006725	0.993275	0.006725	0.0061875
1191	0.012913	0.006725	0.993275	0.006725	0.0061875
1192	0.012913	0.006725	0.993275	0.006725	0.0061875
1193	0.012913	0.006725	0.993275	0.006725	0.0061875
1194	0.012913	0.006725	0.993275	0.006725	0.0061875
1195	0.012913	0.006725	0.993275	0.006725	0.0061875
1196	0.012913	0.006725	0.993275	0.006725	0.0061875
1197	0.012913	0.006725	0.993275	0.006725	0.0061875
1198	0.012913	0.006725	0.993275	0.006725	0.0061875
1199	0.012913	0.006725	0.993275	0.006725	0.0061875
1200	0.012913	0.006725	0.993275	0.006725	0.0061875
1201	0.012913	0.006725	0.993275	0.006725	0.0061875
1202	0.012913	0.006725	0.993275	0.006725	0.0061875
1203	0.012913	0.006725	0.993275	0.006725	0.0061875
1204	0.012913	0.006725	0.993275	0.006725	0.0061875
1205	0.012913	0.006725	0.993275	0.006725	0.0061875
1206	0.012913	0.006725	0.993275	0.006725	0.0061875
1207	0.012913	0.006725	0.993275	0.006725	0.0061875
1208	0.012913	0.006725	0.993275	0.006725	0.0061875
1209	0.012913	0.006725	0.993275	0.006725	0.0061875
1210	0.012913	0.006725	0.993275	0.006725	0.0061875
1211	0.012913	0.006725	0.993275	0.006725	0.0061875
1212	0.012913	0.006725	0.993275	0.006725	0.0061875
1213	0.012913	0.006725	0.993275	0.006725	0.0061875
1214	0.012913	0.006725	0.993275	0.006725	0.0061875
1215	0.012913	0.006725	0.993275	0.006725	0.0061875
1216	0.012913	0.006725	0.993275	0.006725	0.0061875
1217	0.012913	0.006725	0.993275	0.006725	0.0061875
1218	0.012913	0.006725	0.993275	0.006725	0.0061875
1219	0.012913	0.006725	0.993275	0.006725	0.0061875
1220	0.012913	0.006725	0.993275	0.006725	0.0061875
1221	0.012913	0.006725	0.993275	0.006725	0.0061875
1222	0.012913	0.006725	0.993275	0.006725	0.0061875
1223	0.012913	0.006725	0.993275	0.006725	0.0061875
1224	0.012913	0.006725	0.993275	0.006725	0.0061875
1225	0.012913	0.006725	0.993275	0.006725	0.0061875
1226	0.012913	0.006725	0.993275	0.006725	0.0061875
1227	0.012913	0.006725	0.993275	0.006725	0.0061875
1228	0.012913	0.006725	0.993275	0.006725	0.0061875
1229	0.012913	0.006725	0.993275	0.006725	0.0061875
1230	0.012913	0.006725	0.993275	0.006725	0.0061875
1231	0.012913	0.006725	0.993275	0.006725	0.0061875
1232	0.012913	0.006725	0.993275	0.006725	0.0061875
1233	0.012913	0.006725	0.993275	0.006725	0.0061875
1234	0.012913	0.006725	0.993275	0.006725	0.0061875
1235	0.012913	0.006725	0.993275	0.006725	0.0061875
1236	0.012913	0.006725	0.993275	0.006725	0.0061875
1237	0.012913	0.006725	0.993275	0.006725	0.0061875
1238	0.012913	0.006725	0.993275	0.006725	0.0061875
1239	0.012913	0.006725	0.993275	0.006725	0.0061875
1240	0.012913	0.006725	0.993275	0.006725	0.0061875
1241	0.012913	0.006725	0.993275	0.006725	0.0061875
1242	0.012913	0.006725	0.993275	0.006725	0.0061875
1243	0.012913	0.006725	0.993275	0.006725	0.0061875
1244	0.012913	0.006725	0.993275	0.006725	0.0061875
1245	0.012913	0.006725	0.993275	0.006725	0.0061875
1246	0.012913	0.006725	0.993275	0.006725	0.0061875
1247	0.012913	0.006725	0.993275	0.006725	0.0061875
1248	0.012913	0.006725	0.993275	0.006725	0.0061875
1249	0.012913	0.006725	0.993275	0.006725	0.0061875
1250	0.012913	0.006725	0.993275	0.006725	0.0061875
1251	0.012913	0.006725	0.993275	0.006725	0.0061875
1252	0.012913	0.006725	0.993275	0.006725	0.0061875
1253	0.012913	0.006725	0.993275	0.006725	0.0061875
1254	0.012913	0.006725	0.993275	0.006725	0.0061875
1255	0.012913	0.006725	0.993275	0.006725	0.0061875
1256	0.012913	0.006725	0.993275	0.006725	0.0061875
1257	0.012913	0.006725	0.993275	0.006725	0.0061875
1258	0.012913	0.006725	0.993275	0.006725	0.0061875
1259	0.012913	0.006725	0.993275	0.006725	0.0061875
1260	0.012913	0.006725	0.993275	0.006725	0.0061875
1261	0.012913	0.006725	0.993275	0.006725	0.0061875
1262	0.012913	0.006725	0.993275	0.006725	0.0061875
1263	0.012913	0.006725	0.993275	0.006725	0.0061875
1264	0.012913	0.006725	0.993275	0.006725	0.0061875
1265	0.012913	0.006725	0.993275	0.006725	0.0061875
1266	0.012913	0.006725	0.993275	0.006725	0.0061875
1267	0.012913	0.006725	0.993275	0.006725	0.0061875
1268	0.012913	0.006725	0.993275	0.006725	0.0061875
1269	0.012913	0.006725	0.993275	0.006725	0.0061875
1270	0.012913	0.006725	0.993275	0.006725	0.0061875
1271	0.012913	0.006725	0.993275	0.006725	0.0061875
1272	0.012913	0.006725	0.993275	0.006725	0.0061875
1273	0.012913	0.006725	0.993275	0.006725	0.0061875
1274	0.012913	0.006725	0.993275	0.006725	0.0061875
1275	0.012913	0.006725	0.993275	0.006725	0.0061875
1276	0.012913	0.006725	0.993275	0.006725	0.0061875
1277	0.012913	0.006725	0.993275	0.006725	0.0061875
1278	0.012913	0.006725	0.993275	0.006725	0.0061875
1279	0.012913	0.006725	0.993275	0.006725	0.0061875
1280	0.012913	0.006725	0.993275	0.006725	0.0061875
1281	0.012913	0.006725	0.993275	0.006725	0.0061875
1282	0.012913	0.006725	0.993275	0.006725	0.0061875
1283	0.012913	0.006725	0.993275	0.006725	0.0061875
1284	0.012913	0.006725	0.993275	0.006725	0.0061875
1285	0.012913	0.006725	0.993275	0.006725	0.0061875
1286	0.012913	0.006725	0.993275	0.006725	0.0061875
1287	0.012913	0.006725	0.993275	0.006725	0.0061875
1288	0.012913	0.006725	0.993275	0.006725	0.0061875
1289	0.012913	0.006725	0.993275	0.006725	0.0061875
1290	0.012913	0.006725	0.993275	0.006725	0.0061875
1291	0.012913	0.006725	0.993275	0.006725	0.0061875
1292	0.012913	0.006725	0.993275	0.006725	0.0061875
1293	0.012913	0.006725	0.993275	0.006725	0.0061875
1294	0.012913	0.006725	0.993275	0.006725	0.0061875
1295	0.012913	0.006725	0.993275	0.006725	0.0061875
1296	0.012913	0.006725	0.993275	0.006725	0.0061875
1297	0.012913	0.006725	0.993275	0.006725	0.0061875
1298	0.012913	0.006725	0.993275	0.006725	0.0061875
1299	0.012913	0.006725	0.993275	0.006725	0.0061875
1300	0.012913	0.006725	0.993275	0.006725	0.0061875
1301	0.012913	0.006725	0.993275	0.006725	0.0061875
1302	0.012913	0.006725	0.993275	0.006725	0.0061875
1303	0.012913	0.006725	0.993275	0.006725	0.0061875
1304	0.012913	0.006725	0.993275	0.006725	0.0061875
1305	0.012913	0.006725	0.993275	0.006725	0.0061875
1306	0.012913	0.006725	0.993275	0.006725	0.0061875
1307	0.012913	0.006725	0.993275	0.006725	0.0061875
1308	0.012913	0.006725	0.993275	0.006725	0.0061875
1309	0.012913	0.006725	0.993275	0.006725	0.0061875
1310	0.012913	0.006725	0.993275	0.006725	0.0061875
1311	0.012913	0.006725	0.993275	0.006725	0.0061875
1312	0.012913	0.006725	0.993275	0.006725	0.0061875
1313	0.012913	0.006725	0.993275	0.006725	0.0061875
1314	0.012913	0.006725	0.993275	0.006725	0.0061875
1315	0.012913	0.006725	0.993275	0.006725	0.0061875
1316	0.012913	0.006725	0.993275	0.006725	0.0061875
1317	0.012913	0.006725	0.993275	0.006725	0.0061875
1318	0.012913	0.006725	0.993275	0.006725	0.0061875
1319	0.012913	0.006725	0.993275	0.006725	0.0061875
1320	0.012913	0.006725	0.993275	0.006725	0.0061875
1321	0.012913	0.006725	0.993275	0.006725	0.0061875
1322	0.012913	0.006725	0.993275	0.006725	0.0061875
1323	0.012913	0.006725	0.993275	0.006725	0.0061875
1324	0.012913	0.006725	0.993275	0.006725	0.0061875
1325	0.012913	0.006725	0.993275	0.006725	0.0061875
1326	0.012913	0.006725	0.993275	0.006725	0.0061875
1327	0.012913	0.006725	0.993275	0.006725	0.0061875
1328	0.012913	0.006725	0.993275	0.006725	0.0061875
1329	0.012913	0.006725	0.993275	0.006725	0.0061875
1330	0.012913	0.006725	0.993275	0.006725	0.0061875
1331	0.012913	0.006725	0.993275	0.006725	0.0061875
1332	0.012913	0.006725	0.993275	0.006725	0.0061875
1333	0.012913	0.006725	0.993275	0.006725	0.0061875
1334	0.012913	0.006725	0.993275	0.006725	0.0061875
1335	0.012913	0.006725	0.993275	0.006725	0.0061875
1336	0.012913	0.006725	0.993275	0.006725	0.0061875
1337	0.012913	0.006725	0.993275	0.006725	0.0061875
1338	0.012913	0.006725	0.993275	0.006725	0.0061875
1339	0.012913	0.006725	0.993275	0.006725	0.0061875
1340	0.012913	0.006725	0.993275	0.006725	0.0061875
1341	0.012913	0.006725	0.993275	0.006725	0.0061875
1342	0.012913	0.006725	0.993275	0.006725	0.0061875
1343	0.012913	0.006725	0.993275	0.006725	0.0061875
1344	0.012913	0.006725	0.993275	0.006725	0.0061875
1345	0.012913	0.006725	0.993275	0.006725	0.0061875
1346	0.012913	0.006725	0.993275	0.006725	0.0061875
1347	0.012913	0.006725	0.993275	0.006725	0.0061875
1348	0.012913	0.006725	0.993275	0.006725	0.0061875
1349	0.012913	0.006725	0.993275	0.006725	0.0061875
1350	0.012913	0.006725	0.993275	0.006725	0.0061875
1351	0.012913	0.006725	0.993275	0.006725	0.0061875
1352	0.012913	0.006725	0.993275	0.006725	0.0061875
1353	0.012913	0.006725	0.993275	0.006725	0.0061875
1354	0.012913	0.006725	0.993275	0.006725	0.0061875
1355	0.012913	0.006725	0.993275	0.006725	0.0061875
1356	0.012913	0.006725	0.993275	0.006725	0.0061875
1357	0.012913	0.006725	0.993275	0.006725	0.0061875
1358	0.012913	0.006725	0.993275	0.006725	0.0061875
1359	0.012913	0.006725	0.993275	0.006725	0.0061875
1360	0.012913	0.006725	0.993275	0.006725	0.0061875
1361	0.012913	0.006725	0.993275	0.006725	0.0061875
1362	0.012913	0.006725	0.993275	0.006725	0.0061875
1363	0.012913	0.006725	0.993275	0.006725	0.0061875
1364	0.012913	0.006725	0.993275	0.006725	0.0061875
1365	0.012913	0.006725	0.993275	0.006725	0.0061875
1366	0.012913	0.006725	0.993275	0.006725	0.0061875
1367	0.012913	0.006725	0.993275	0.006725	0.0061875
1368	0.012913	0.006725	0.993275	0.006725	0.0061875
1369	0.012913	0.006725	0.993275	0.006725	0.0061875
1370	0.012913	0.006725	0.993275	0.006725	0.0061875
1371	0.012913	0.006725	0.993275	0.006725	0.0061875
1372	0.012913	0.006725	0.993275	0.006725	0.0061875
1373	0.012913	0.006725	0.993275	0.006725	0.0061875
1374	0.012913	0.006725	0.993275	0.006725	0.0061875
1375	0.012913	0.006725	0.993275	0.006725	0.0061875
1376	0.012913	0.006725	0.993275	0.006725	0.0061875
1377	0.012913	0.006725	0.993275	0.006725	0.0061875
1378	0.012913	0.006725	0.993275	0.006725	0.0061875
1379	0.012913	0.006725	0.993275	0.006725	0.0061875
1380	0.012913	0.006725	0.993275	0.006725	0.0061875
1381	0.012913	0.006725	0.993275	0.006725	0.0061875
1382	0.012913	0.006725	0.993275	0.006725	0.0061875
1383	0.012913	0.006725	0.993275	0.006725	0.0061875
1384	0.012913	0.006725	0.993275	0.006725	0.0061875
1385	0.012913	0.006725	0.993275	0.006725	0.0061875
1386	0.012913	0.006725	0.993275	0.006725	0.0061875
1387	0.012913	0.006725	0.993275	0.006725	0.0061875
1388	0.012913	0.006725	0.993275	0.006725	0.0061875
1389	0.012913	0.006725	0.993275	0.006725	0.0061875
1390	0.012913	0.006725	0.993275	0.006725	0.0061875
1391	0.012913	0.006725	0.993275	0.006725	0.0061875
1392	0.012913	0.006725	0.993275	0.006725	0.0061875
1393	0.012913	0.006725	0.993275	0.006725	0.0061875
1394	0.012913	0.006725	0.993275	0.006725	0.0061875
1395	0.012913	0.006725	0.993275	0.006725	0.0061875
1396	0.012913	0.006725	0.993275	0.006725	0.0061875
1397	0.012913	0.006725	0.993275	0.006725	0.0061875
1398	0.012913	0.006725	0.993275	0.006725	0.0061875
1399	0.012913	0.006725	0.993275	0.006725	0.0061875
1400	0.012913	0.006725	0.993275	0.006725	0.0061875
1401	0.012913	0.006725	0.993275	0.006725	0.0061875
1402	0.012913	0.006725	0.993275	0.006725	0.0061875
1403	0.012913	0.006725	0.993275	0.006725	0.0061875
1404	0.012913	0.006725	0.993275	0.006725	0.0061875
1405	0.012913	0.006725	0.993275	0.006725	0.0061875
1406	0.012913	0.006725	0.993275	0.006725	0.0061875
1407	0.012913	0.006725	0.993275	0.006725	0.0061875
1408	0.012913	0.006725	0.993275	0.006725	0.0061875
1409	0.012913	0.006725	0.993275	0.006725	0.0061875
1410	0.012913	0.006725	0.993275	0.006725	0.0061875
1411	0.012913	0.006725	0.993275	0.006725	0.0061875
1412	0.012913	0.006725	0.993275	0.006725	0.0061875
1413	0.012913	0.006725	0.993275	0.006725	0.0061875
1414	0.012913	0.006725	0.993275	0.006725	0.0061875
1415	0.012913	0.006725	0.993275	0.006725	0.0061875
1416	0.012913	0.006725	0.993275	0.006725	0.0061875
1417	0.012913	0.006725	0.993275	0.006725	0.0061875
1418	0.012913	0.006725	0.993275	0.006725	0.0061875
1419	0.012913	0.006725	0.993275	0.006725	0.0061875
1420	0.012913	0.006725	0.993275	0.006725	0.0061875
1421	0.012913	0.006725	0.993275	0.006725	0.0061875
1422	0.012913	0.006725	0.993275	0.006725	0.0061875
1423	0.012913	0.006725	0.993275	0.006725	0.0061875
1424	0.012913	0.006725	0.993275	0.006725	0.0061875
1425	0.012913	0.006725	0.993275	0.006725	0.0061875
1426	0.012913	0.006725	0.993275	0.006725	0.0061875
1427	0.012913	0.006725	0.993275	0.006725	0.0061875
1428	0.012913	0.006725	0.993275	0.006725	0.0061875
1429	0.012913	0.006725	0.993275	0.006725	0.0061875
1430	0.012913	0.006725	0.993275	0.006725	0.0061875
1431	0.012913	0.006725	0.993275	0.006725	0.0061875
1432	0.012913	0.006725	0.993275	0.006725	0.0061875
1433	0.012913	0.006725	0.993275	0.006725	0.0061875
1434	0.012913	0.006725	0.993275	0.006725	0.0061875
1435	0.012913	0.006725	0.993275	0.006725	0.0061875
1436	0.012913	0.006725	0.993275	0.006725	0.0061875
1437	0.012913	0.006725	0.993275	0.006725	0.0061875
1438	0.012913	0.006725	0.993275	0.006725	0.0061875
1439	0.012913	0.006725	0.993275	0.006725	0.0061875
1440	0.012913	0.006725	0.993275	0.006725	0.0061875
1441	0.012913	0.006725	0.993275	0.006725	0.0061875
1442	0.012913	0.006725	0.993275	0.006725	0.0061875
1443	0.012913	0.006725	0.993275	0.006725	0.0061875
1444	0.012913	0.006725	0.993275	0.006725	0.0061875
1445	0.012913	0.006725	0.993275	0.006725	0.0061875
1446	0.012913	0.006725	0.993275	0.006725	0.0061875
1447	0.012913	0.006725	0.993275	0.006725	0.0061875
1448	0.012913	0.006725	0.993275	0.006725	0.0061875
1449	0.012913	0.006725	0.993275	0.006725	0.0061875
1450	0.012913	0.006725	0.993275	0.006725	0.0061875
1451	0.012913	0.006725	0.993275	0.006725	0.0061875
1452	0.012913	0.006725	0.993275	0.006725	0.0061875
1453	0.012913	0.006725	0.993275	0.006725	0.0061875
1454	0.012913	0.006725	0.993275	0.006725	0.0061875
1455	0.012913	0.006725	0.993275	0.006725	0.0061875
1456	0.012913	0.006725	0.993275	0.006725	0.0061875
1457	0.012913	0.006725	0.993275	0.006725	0.0061875
1458	0.012913	0.006725	0.993275	0.006725	0.0061875
1459	0.012913	0.006725	0.993275	0.006725	0.0061875
1460	0.012913	0.006725	0.993275	0.006725	0.0061875
1461	0.012913	0.006725	0.993275	0.006725	0.0061875
1462	0.012913	0.006725	0.993275	0.006725	0.0061875
1463	0.012913	0.006725	0.993275	0.006725	0.0061875
1464	0.012913	0.006725	0.993275	0.006725	0.0061875
1465	0.012913	0.006725	0.993275	0.006725	0.0061875
1466	0.012913	0.006725	0.993275	0.006725	0.0061875
1467	0.012913	0.006725	0.993275	0.006725	0.0061875
1468	0.012913	0.006725	0.993275	0.006725	0.0061875
1469	0.012913	0.006725	0.993275	0.006725	0.0061875
1470	0.012913	0.006725	0.993275	0.006725	0.0061875
1471	0.012913	0.006725	0.993275	0.006725	0.0061875
1472	0.012913	0.006725	0.993275	0.006725	0.0061875
1473	0.012913	0.006725	0.993275	0.006725	0.0061875
1474	0.012913	0.006725	0.993275	0.006725	0.0061875
1475	0.012913	0.006725	0.993275	0.006725	0.0061875
1476	0.012913	0.006725	0.993275	0.006725	0.0061875
1477	0.012913	0.006725	0.993275	0.006725	0.0061875
1478	0.012913	0.006725	0.993275	0.006725	0.0061875
1479	0.012913	0.006725	0.993275	0.006725	0.0061875
1480	0.012913	0.006725	0.993275	0.006725	0.0061875
1481	0.012913	0.006725	0.993275	0.006725	0.0061875
1482	0.012913	0.006725	0.993275	0.006725	0.0061875
1483	0.012913	0.006725	0.993275	0.006725	0.0061875
1484	0.012913	0.006725	0.993275	0.006725	0.0061875
1485	0.012913	0.006725	0.993275	0.006725	0.0061875
1486	0.012913	0.006725	0.993275	0.006725	0.0061875
1487	0.012913	0.006725	0.993275	0.006725	0.0061875
1488	0.012913	0.006725	0.993275	0.006725	0.0061875
1489	0.012913	0.006725	0.993275	0.006725	0.0061875
1490	0.012913	0.006725	0.993275	0.006725	0.0061875
1491	0.012913	0.006725	0.993275	0.006725	0.0061875
1492	0.012913	0.006725	0.993275	0.006725	0.0061875
1493	0.012913	0.006725	0.993275	0.006725	0.0061875
1494	0.012913	0.006725	0.993275	0.006725	0.0061875
1495	0.012913	0.006725	0.993275	0.006725	0.0061875
1496	0.012913	0.006725	0.993275	0.006725	0.0061875
1497	0.012913	0.006725	0.993275	0.006725	0.0061875
1498	0.012913	0.006725	0.993275	0.006725	0.0061875
1499	0.012913	0.006725	0.993275	0.006725	0.0061875
1500	0.012913	0.006725	0.993275	0.006725	0.0061875
1501	0.012913	0.006725	0.993275	0.006725	0.0061875
1502	0.012913	0.006725	0.993275	0.006725	0.0061875
1503	0.012913	0.006725	0.993275	0.006725	0.0061875
1504	0.012913	0.006725	0.993275	0.006725	0.0061875
1505	0.012913	0.006725	0.993275	0.006725	0.0061875
1506	0.012913	0.006725	0.993275	0.006725	0.0061875
1507	0.012913	0.006725	0.993275	0.006725	0.0061875
1508	0.012913	0.006725	0.993275	0.006725	0.0061875
1509	0.012913	0.006725	0.993275	0.006725	0.0061875
1510	0.012913	0.006725	0.993275	0.006725	0.0061875
1511	0.012913	0.006725	0.993275	0.006725	0.0061875
1512	0.012913	0.006725	0.993275	0.006725	0.0061875
1513	0.012913	0.006725	0.993275	0.006725	0.0061875
1514	0.012913	0.006725	0.993275	0.006725	0.0061875
1515	0.012913	0.006725	0.993275	0.006725	0.0061875
1516	0.012913	0.006725	0.993275	0.006725	0.0061875
1517	0.012913	0.006725	0.993275	0.006725	0.0061875
1518	0.012913	0.006725	0.993275	0.006725	0.0061875
1519	0.012913	0.006725	0.993275	0.006725	0.0061875
1520	0.012913	0.006725	0.993275	0.006725	0.0061875
1521	0.012913	0.006725	0.993275	0.006725	0.0061875
1522	0.012913	0.006725	0.993275	0.006725	0.0061875
1523	0.012913	0.006725	0.993275	0.006725	0.0061875
1524	0.012913	0.006725	0.993275	0.006725	0.0061875
1525	0.012913	0.006725	0.993275	0.006725	0.0061875
1526	0.012913	0.006725	0.993275	0.006725	0.0061875
1527	0.012913	0.006725	0.993275	0.006725	0.0061875
1528	0.012913	0.006725	0.993275	0.006725	0.0061875
1529	0.012913	0.006725	0.993275	0.006725	0.0061875
1530	0.012913	0.006725	0.993275	0.006725	0.0061875
1531	0.012913	0.006725	0.993275	0.006725	0.0061875
1532	0.012913	0.006725	0.993275	0.006725	0.0061875
1533	0.012913	0.006725	0.993275	0.006725	0.0061875
1534	0.012913	0.006725	0.993275	0.006725	0.0061875
1535	0.012913	0.006725	0.993275	0.006725	0.0061875
1536	0.012913	0.006725	0.993275	0.006725	0.0061875
1537	0.012913	0.006725	0.993275	0.006725	0.0061875
1538	0.012913	0.006725	0.993275	0.006725	0.0061875
1539	0.012913	0.006725	0.993275	0.006725	0.0061875
1540	0.012913	0.006725	0.993275	0.006725	0.0061875
1541	0.012913	0.006725	0.993275	0.006725	0.0061875
1542	0.012913	0.006725	0.993275	0.006725	0.0061875
1543	0.012913	0.006725	0.993275	0.006725	0.0061875
1544	0.012913	0.006725	0.993275	0.006725	0.0061875
1545	0.012913	0.006725	0.993275	0.006725	0.0061875
1546	0.012913	0.006725	0.993275	0.006725	0.0061875
1547	0.012913	0.006725	0.993275	0.006725	0.0061875
1548	0.012913	0.006725	0.993275	0.006725	0.0061875
1549	0.012913	0.006725	0.993275	0.006725	0.0061875
1550	0.012913	0.006725	0.993275	0.006725	0.0061875
1551	0.012913	0.006725	0.993275	0.006725	0.0061875
1552	0.012913	0.006725	0.993275	0.006725	0.0061875
1553	0.012913	0.006725	0.993275	0.006725	0.0061875
1554	0.012913	0.006725	0.993275	0.006725	0.0061875
1555	0.012913	0.006725	0.993275	0.006725	0.0061875
1556	0.012913	0.006725	0.993275	0.006725	0.0061875
1557	0.012913	0.006725	0.993275	0.006725	0.0061875
1558	0.012913	0.006725	0.993275	0.006725	0.0061875
1559	0.012913	0.006725	0.993275	0.006725	0.0061875
1560	0.012913	0.006725	0.993275	0.006725	0.0061875
1561	0.012913	0.006725	0.993275	0.006725	0.0061875
1562	0.012913	0.006725	0.993275	0.006725	0.0061875
1563	0.012913	0.006725	0.993275	0.006725	0.0061875
1564	0.012913	0.006725	0.993275	0.006725	0.0061875
1565	0.012913	0.006725	0.993275	0.006725	0.0061875
1566	0.012913	0.006725	0.993275	0.006725	0.0061875
1567	0.012913	0.006725	0.993275	0.006725	0.0061875
1568	0.012913	0.006725	0.993275	0.006725	0.0061875
1569	0.012913	0.006725	0.993275	0.006725	0.0061875
1570	0.012913	0.006725	0.993275	0.006725	0.0061875
1571	0.012913	0.006725	0.993275	0.006725	0.0061875
1572	0.012913	0.006725	0.993275	0.006725	0.0061875
1573	0.012913	0.006725	0.993275	0.006725	0.0061875
1574	0.012913	0.006725	0.993275	0.006725	0.0061875
1575	0.012913	0.006725	0.993275	0.006725	0.0061875
1576	0.012913	0.006725	0.993275	0.006725	0.0061875
1577	0.012913	0.006725	0.993275	0.006725	0.0061875
1578	0.012913	0.006725	0.993275	0.006725	0.0061875
1579	0.012913	0.006725	0.993275	0.006725	0.0061875
1580	0.012913	0.006725	0.993275	0.006725	0.0061875
1581	0.012913	0.006725	0.993275	0.006725	0.0061875
1582	0.012913	0.006725	0.993275	0.006725	0.0061875
1583	0.012913	0.006725	0.993275	0.006725	0.0061875
1584	0.012913	0.006725	0.993275	0.006725	0.0061875
1585	0.012913	0.006725	0.993275	0.006725	0.0061875
1586	0.012913	0.006725	0.993275	0.006725	0.0061875
1587	0.012913	0.006725	0.993275	0.006725	0.0061875
1588	0.012913	0.006725	0.993275	0.006725	0.0061875
1589	0.012913	0.006725	0.993275	0.006725	0.0061875
1590	0.012913	0.006725	0.993275	0.006725	0.0061875
1591	0.012913	0.006725	0.993275	0.006725	0.0061875
1592	0.012913	0.006725	0.993275	0.006725	0.0061875
1593	0.012913	0.006725	0.993275	0.006725	0.0061875
1594	0.012913	0.006725	0.993275	0.006725	0.0061875
1595	0.012913	0.006725	0.993275	0.006725	0.0061875
1596	0.012913	0.006725	0.993275	0.006725	0.0061875
1597	0.012913	0.006725	0.993275	0.006725	0.0061875
1598	0.012913	0.006725	0.993275	0.006725	0.0061875
1599	0.012913	0.006725	0.993275	0.006725	0.0061875
1600	0.012913	0.006725	0.993275	0.006725	0.0061875
1601	0.012913	0.006725	0.993275	0.006725	0.0061875
1602	0.012913	0.006725	0.993275	0.006725	0.0061875
1603	0.012913	0.006725	0.993275	0.006725	0.0061875
1604	0.012913	0.006725	0.993275	0.006725	0.0061875
1605	0.012913	0.006725	0.993275	0.006725	0.0061875
1606	0.012913	0.006725	0.993275	0.006725	0.0061875
1607	0.012913	0.006725	0.993275	0.006725	0.0061875
1608	0.012913	0.006725	0.993275	0.006725	0.0061875
1609	0.012913	0.006725	0.993275	0.006725	0.0061875
1610	0.012913	0.006725	0.993275	0.006725	0.0061875
1611	0.012913	0.006725	0.993275	0.006725	0.0061875
1612	0.012913	0.006725	0.993275	0.006725	0.0061875
1613	0.012913	0.006725	0.993275	0.006725	0.0061875
1614	0.012913	0.006725	0.993275	0.006725	0.0061875
1615	0.012913	0.006725	0.993275	0.006725	0.0061875
1616	0.012913	0.006725	0.993275	0.006725	0.0061875
1617	0.012913	0.006725	0.993275	0.006725	0.0061875
1618	0.012913	0.006725	0.993275	0.006725	0.0061875
1619	0.012913	0.006725	0.993275	0.006725	0.0061875
1620	0.012913	0.006725	0.993275	0.006725	0.0061875
1621	0.012913	0.006725	0.993275	0.006725	0.0061875
1622	0.012913	0.006725	0.993275	0.006725	0.0061875
1623	0.012913	0.006725	0.993275	0.006725	0.0061875
1624	0.012913	0.006725	0.993275	0.006725	0.0061875
1625	0.012913	0.006725	0.993275	0.006725	0.0061875
1626	0.012913	0.006725	0.993275	0.006725	0.0061875
1627	0.012913	0.006725	0.993275	0.006725	0.0061875
1628	0.012913	0.006725	0.993275	0.006725	0.0061875
1629	0.012913	0.006725	0.993275	0.006725	0.0061875
1630	0.012913	0.006725	0.993275	0.006725	0.0061875
1631	0.012913	0.006725	0.993275	0.006725	0.0061875
1632	0.012913	0.006725	0.993275	0.006725	0.0061875
1633	0.012913	0.006725	0.993275	0.006725	0.0061875
1634	0.012913	0.006725	0.993275	0.006725	0.0061875
1635	0.012913	0.006725	0.993275	0.006725	0.0061875
1636	0.012913	0.006725	0.993275	0.006725	0.0061875
1637	0.012913	0.006725	0.993275	0.006725	0.0061875
1638	0.012913	0.006725	0.993275	0.006725	0.0061875
1639	0.012913	0.006725	0.993275	0.006725	0.0061875
1640	0.012913	0.006725	0.993275	0.006725	0.0061875
1641	0.012913	0.006725	0.993275	0.006725	0.0061875
1642	0.012913	0.006725	0.993275	0.006725	0.0061875
1643	0.012913	0.006725	0.993275	0.006725	0.0061875
1644	0.012913	0.006725	0.993275	0.006725	0.0061875
1645	0.012913	0.006725	0.993275	0.006725	0.0061875
1646	0.012913	0.006725	0.993275	0.006725	0.0061875
1647	0.012913	0.006725	0.993275	0.006725	0.0061875
1648	0.012913	0.006725	0.993275	0.006725	0.0061875
1649	0.012913	0.006725	0.993275	0.006725	0.0061875
1650	0.012913	0.006725	0.993275	0.006725	0.0061875
1651	0.012913	0.006725	0.993275	0.006725	0.0061875
1652	0.012913	0.006725	0.993275	0.006725	0.0061875
1653	0.012913	0.006725	0.993275	0.006725	0.0061875
1654	0.012913	0.006725	0.993275	0.006725	0.0061875
1655	0.012913	0.006725	0.993275	0.006725	0.0061875
1656	0.012913	0.006725	0.993275	0.006725	0.0061875
1657	0.012913	0.006725	0.993275	0.006725	0.0061875
1658	0.012913	0.006725	0.993275	0.006725	0.0061875
1659	0.012913	0.006725	0.993275	0.006725	0.0061875
1660	0.012913	0.006725	0.993275	0.006725	0.0061875
1661	0.012913	0.006725	0.993275	0.006725	0.0061875
1662	0.012913	0.006725	0.993275	0.006725	0.0061875
1663	0.012913	0.006725	0.993275	0.006725	0.0061875
1664	0.012913	0.006725	0.993275	0.006725	0.0061875
1665	0.012913	0.006725	0.993275	0.006725	0.0061875
1666	0.012913	0.006725	0.993275	0.006725	0.0061875
1667	0.012913	0.006725	0.993275	0.006725	0.0061875
1668	0.012913	0.006725	0.993275	0.006725	0.0061875
1669	0.012913	0.006725	0.993275	0.006725	0.0061875
1670	0.012913	0.006725	0.993275	0.006725	0.0061875
1671	0.012913	0.006725	0.993275	0.006725	0.0061875
1672	0.012913	0.006725	0.993275	0.006725	0.0061875
1673	0.012913	0.006725	0.993275	0.006725	0.0061875
1674	0.012913	0.006725	0.993275	0.006725	0.0061875
1675	0.012913	0.006725	0.993275	0.006725	0.0061875
1676	0.012913	0.006725	0.993275	0.006725	0.0061875
1677	0.012913	0.006725	0.993275	0.006725	0.0061875
1678	0.012913	0.006725	0.993275	0.006725	0.0061875
1679	0.012913	0.006725	0.993275	0.006725	0.0061875
1680	0.012913	0.006725	0.993275	0.006725	0.0061875
1681	0.012913	0.006725	0.993275	0.006725	0.0061875
1682	0.012913	0.006725	0.993275	0.006725	0.0061875
1683	0.012913	0.006725	0.993275	0.006725	0.0061875
1684	0.012913	0.006725	0.993275	0.006725	0.0061875
1685	0.012913	0.006725	0.993275	0.006725	0.0061875
1686	0.012913	0.006725	0.993275	0.006725	0.0061875
1687	0.012913	0.006725	0.993275	0.006725	0.0061875
1688	0.012913	0.006725	0.993275	0.006725	0.0061875
1689	0.012913	0.006725	0.993275	0.006725	0.0061875
1690	0.012913	0.006725	0.993275	0.006725	0.0061875
1691	0.012913	0.006725	0.993275	0.006725	0.0061875
1692	0.012913	0.006725	0.993275	0.006725	0.0061875
1693	0.012913	0.006725	0.993275	0.006725	0.0061875
1694	0.012913	0.006725	0.993275	0.006725	0.0061875
1695	0.012913	0.006725	0.993275	0.006725	0.0061875
1696	0.012913	0.006725	0.993275	0.006725	0.0061875
1697	0.012913	0.006725	0.993275	0.006725	0.0061875
1698	0.012913	0.006725	0.993275	0.006725	0.0061875
1699	0.012913	0.006725	0.993275	0.006725	0.0061875
1700	0.012913	0.006725	0.993275	0.006725	0.0061875
1701	0.012913	0.006725	0.993275	0.006725	0.0061875
1702	0.012913	0.006725	0.993275	0.006725	0.0061875
1703	0.012913	0.006725	0.993275	0.006725	0.0061875
1704	0.012913	0.006725	0.993275	0.006725	0.0061875
1705	0.012913	0.006725	0.993275	0.006725	0.0061875
1706	0.012913	0.006725	0.993275	0.006725	0.0061875
1707	0.012913	0.006725	0.993275	0.006725	0.0061875
1708	0.012913	0.006725	0.993275	0.006725	0.0061875
1709	0.012913	0.006725	0.993275	0.006725	0.0061875
1710	0.012913	0.006725	0.993275	0.006725	0.0061875
1711	0.012913	0.006725	0.993275	0.006725	0.0061875
1712	0.012913	0.006725	0.993275	0.006725	0.0061875
1713	0.012913	0.006725	0.993275	0.006725	0.0061875
1714	0.012913	0.006725	0.993275	0.006725	0.0061875
1715	0.012913	0.006725	0.993275	0.006725	0.0061875
1716	0.012913	0.006725	0.993275	0.006725	0.0061875
1717	0.012913	0.006725	0.993275	0.006725	0.0061875
1718	0.012913	0.006725	0.993275	0.006725	0.0061875
1719	0.012913	0.006725	0.993275	0.006725	0.0061875
1720	0.012913	0.006725	0.993275	0.006725	0.0061875
1721	0.012913	0.006725	0.993275	0.006725	0.0061875
1722	0.012913	0.006725	0.993275	0.006725	0.0061875
1723	0.012913	0.006725	0.993275	0.006725	0.0061875
1724	0.012913	0.006725	0.993275	0.006725	0.0061875
1725	0.012913	0.006725	0.993275	0.006725	0.0061875
1726	0.012913	0.006725	0.993275	0.006725	0.0061875
1727	0.012913	0.006725	0.993275	0.006725	0.0061875
1728	0.012913	0.006725	0.993275	0.006725	0.0061875
1729	0.012913	0.006725	0.993275	0.006725	0.0061875
1730	0.012913	0.006725	0.993275	0.006725	0.0061875
1731	0.012913	0.006725	0.993275	0.006725	0.0061875
1732	0.012913	0.006725	0.993275	0.006725	0.0061875
1733	0.012913	0.006725	0.993275	0.006725	0.0061875
1734	0.012913	0.006725	0.993275	0.006725	0.0061875
1735	0.012913	0.006725	0.993275	0.006725	0.0061875
1736	0.012913	0.006725	0.993275	0.006725	0.0061875
1737	0.012913	0.006725	0.993275	0.006725	0.0061875
1738	0.012913	0.006725	0.993275	0.006725	0.0061875
1739	0.012913	0.006725	0.993275	0.006725	0.0061875
1740	0.012913	0.006725	0.993275	0.006725	0.0061875
1741	0.012913	0.006725	0.993275	0.006725	0.0061875
1742	0.012913	0.006725	0.993275	0.006725	0.0061875
1743	0.012913	0.006725	0.993275	0.006725	0.0061875
1744	0.012913	0.006725	0.993275	0.006725	0.0061875
1745	0.012913	0.006725	0.993275	0.006725	0.0061875
1746	0.012913	0.006725	0.993275	0.006725	0.0061875
1747	0.012913	0.006725	0.993275	0.006725	0.0061875
1748	0.012913	0.006725	0.993275	0.006725	0.0061875
1749	0.012913	0.006725	0.993275	0.006725	0.0061875
1750	0.012913	0.006725	0.993275	0.006725	0.0061875
1751	0.012913	0.006725	0.993275	0.006725	0.0061875
1752	0.012913	0.006725	0.993275	0.006725	0.0061875
1753	0.012913	0.006725	0.993275	0.006725	0.0061875
1754	0.012913	0.006725	0.993275	0.006725	0.0061875
1755	0.012913	0.006725	0.993275	0.006725	0.0061875
1756	0.012913	0.006725	0.993275	0.006725	0.0061875
1757	0.012913	0.006725	0.993275	0.006725	0.0061875
1758	0.012913	0.006725	0.993275	0.006725	0.0061875
1759	0.012913	0.006725	0.993275	0.006725	0.0061875
1760	0.012913	0.006725	0.993275	0.006725	0.0061875
1761	0.012913	0.006725	0.993275	0.006725	0.0061875
1762	0.012913	0.006725	0.993275	0.006725	0.0061875
1763	0.012913	0.006725	0.993275	0.006725	0.0061875
1764	0.012913	0.006725	0.993275	0.006725	0.0061875
1765	0.012913	0.006725	0.993275	0.006725	0.0061875
1766	0.012913	0.006725	0.993275	0.006725	0.0061875
1767	0.012913	0.006725	0.993275	0.006725	0.0061875
1768	0.012913	0.006725	0.993275	0.006725	0.0061875
1769	0.012913	0.006725	0.993275	0.006725	0.0061875
1770	0.012913	0.006725	0.993275	0.006725	0.0061875
1771	0.012913	0.006725	0.993275	0.006725	0.0061875
1772	0.012913	0.006725	0.993275	0.006725	0.0061875
1773	0.012913	0.006725	0.993275	0.006725	0.0061875
1774	0.012913	0.006725	0.993275	0.006725	0.0061875
1775	0.012913	0.006725	0.993275	0.006725	0.0061875
1776	0.012913	0.006725	0.993275	0.006725	0.0061875
1777	0.012913	0.006725	0.993275	0.006725	0.0061875
1778	0.012913	0.006725	0.993275	0.006725	0.0061875
1779	0.012913	0.006725	0.993275	0.006725	0.0061875
1780	0.012913	0.006725	0.993275	0.006725	0.0061875
1781	0.012913	0.006725	0.993275	0.006725	0.0061875
1782	0.012913	0.006725	0.993275	0.006725	0.0061875
1783	0.012913	0.006725	0.993275	0.006725	0.0061875
1784	0.012913	0.006725	0.993275	0.006725	0.0061875
1785	0.012913	0.006725	0.993275	0.006725	0.0061875
1786	0.012913	0.006725	0.993275	0.006725	0.0061875
1787	0.012913	0.006725	0.993275	0.006725	0.0061875
1788	0.012913	0.006725	0.993275	0.006725	0.0061875
1789	0.012913	0.006725	0.993275	0.006725	0.0061875
1790	0.012913	0.006725	0.993275	0.006725	0.0061875
1791	0.012913	0.006725	0.993275	0.006725	0.0061875
1792	0.012913	0.006725	0.993275	0.006725	0.0061875
1793	0.012913	0.006725	0.993275	0.006725	0.0061875
1794	0.012913	0.006725	0.993275	0.006725	0.0061875
1795	0.012913	0.006725	0.993275	0.006725	0.0061875
1796	0.012913	0.006725	0.993275	0.006725	0.0061875
1797	0.012913	0.006725	0.993275	0.006725	0.0061875
1798	0.012913	0.006725	0.993275	0.006725	0.0061875
1799	0.012913	0.006725	0.993275	0.006725	0.0061875
1800	0.012913	0.006725	0.993275	0.006725	0.0061875
1801	0.012913	0.006725	0.993275	0.006725	0.0061875
1802	0.012913	0.006725	0.993275	0.006725	0.0061875
1803	0.012913	0.006725	0.993275	0.006725	0.0061875
1804	0.012913	0.006725	0.993275	0.006725	0.0061875
1805	0.012913	0.006725	0.993275	0.006725	0.0061875
1806	0.012913	0.006725	0.993275	0.006725	0.0061875
1807	0.012913	0.006725	0.993275	0.006725	0.0061875
1808	0.012913	0.006725	0.993275	0.006725	0.0061875
1809	0.012913	0.006725	0.993275	0.006725	0.0061875
1810	0.012913	0.006725	0.993275	0.006725	0.0061875
1811	0.012913	0.006725	0.993275	0.006725	0.0061875
1812	0.012913	0.006725	0.993275	0.006725	0.0061875
1813	0.012913	0.006725	0.993275	0.006725	0.0061875
1814	0.012913	0.006725	0.993275	0.006725	0.0061875
1815	0.012913	0.006725	0.993275	0.006725	0.0061875
1816	0.012913	0.006725	0.993275	0.006725	0.0061875
1817	0.012913	0.006725	0.993275	0.006725	0.0061875
1818	0.012913	0.006725	0.993275	0.006725	0.0061875
1819	0.012913	0.006725	0.993275	0.006725	0.0061875
1820	0.012913	0.006725	0.993275	0.006725	0.0061875
1821	0.012913	0.006725	0.993275	0.006725	0.0061875
1822	0.012913	0.006725	0.993275	0.006725	0.0061875
1823	0.012913	0.006725	0.993275	0.006725	0.0061875
1824	0.012913	0.006725	0.993275	0.006725	0.0061875
1825	0.012913	0.006725	0.993275	0.006725	0.0061875
1826	0.012913	0.006725	0.993275	0.006725	0.0061875
1827	0.012913	0.006725	0.993275	0.006725	0.0061875
1828	0.012913	0.006725	0.993275	0.006725	0.0061875
1829	0.012913	0.006725	0.993275	0.006725	0.0061875
1830	0.012913	0.006725	0.993275	0.006725	0.0061875
1831	0.012913	0.006725	0.993275	0.006725	0.0061875
1832	0.012913	0.006725	0.993275	0.006725	0.0061875
1833	0.012913	0.006725	0.993275	0.006725	0.0061875
1834	0.012913	0.006725	0.993275	0.006725	0.0061875
1835	0.012913	0.006725	0.993275	0.006725	0.0061875
1836	0.012913	0.006725	0.993275	0.006725	0.0061875
1837	0.012913	0.006725	0.993275	0.006725	0.0061875
1838	0.012913	0.006725	0.993275	0.006725	0.0061875
1839	0.012913	0.006725	0.993275	0.006725	0.0061875
1840	0.012913	0.006725	0.993275	0.006725	0.0061875
1841	0.012913	0.006725	0.993275	0.006725	0.0061875
1842	0.012913	0.006725	0.993275	0.006725	0.0061875
1843	0.012913	0.006725	0.993275	0.006725	0.0061875
1844	0.012913	0.006725	0.993275	0.006725	0.0061875
1845	0.012913	0.006725	0.993275	0.006725	0.0061875
1846	0.012913	0.006725	0.993275	0.006725	0.0061875
1847	0.012913	0.006725	0.993275	0.006725	0.0061875
1848	0.012913	0.006725	0.993275	0.006725	0.0061875
1849	0.012913	0.006725	0.993275	0.006725	0.0061875
1850	0.012913	0.006725	0.993275	0.006725	0.0061875
1851	0.012913	0.006725	0.993275	0.006725	0.0061875
1852	0.012913	0.006725	0.993275	0.006725	0.0061875
1853	0.012913	0.006725	0.993275	0.006725	0.0061875
1854	0.012913	0.006725	0.993275	0.006725	0.0061875
1855	0.012913	0.006725	0.993275	0.006725	0.0061875
1856	0.012913	0.006725	0.993275	0.006725	0.0061875
1857	0.012913	0.006725	0.993275	0.006725	0.0061875
1858	0.012913	0.006725	0.993275	0.006725	0.0061875
1859	0.012913	0.006725	0.993275	0.006725	0.0061875
1860	0.012913	0.006725	0.993275	0.006725	0.0061875
1861	0.012913	0.006725	0.993275	0.006725	0.0061875
1862	0.012913	0.006725	0.993275	0.006725	0.0061875
1863	0.012913	0.006725	0.993275	0.006725	0.0061875
1864	0.012913	0.006725	0.993275	0.006725	0.0061875
1865	0.012913	0.006725	0.993275	0.006725	0.0061875
1866	0.012913	0.006725	0.993275	0.006725	0.0061875
1867	0.012913	0.006725	0.993275	0.006725	0.0061875
1868	0.012913	0.006725	0.993275	0.006725	0.0061875
1869	0.012913	0.006725	0.993275	0.006725	0.0061875
1870	0.012913	0.006725	0.993275	0.006725	0.0061875
1871	0.012913	0.006725	0.993275	0.006725	0.0061875
1872	0.012913	0.006725	0.993275	0.006725	0.0061875
1873	0.012913	0.006725	0.993275	0.006725	0.0061875
1874	0.012913	0.006725	0.993275	0.006725	0.0061875
1875	0.012913	0.006725	0.993275	0.006725	0.0061875
1876	0.012913	0.006725	0.993275	0.006725	0.0061875
1877	0.012913	0.006725	0.993275	0.006725	0.0061875
1878	0.012913	0.006725	0.993275	0.006725	0.0061875
1879	0.012913	0.006725	0.993275	0.006725	0.0061875
1880	0.012913	0.006725	0.993275	0.006725	0.0061875
1881	0.012913	0.006725	0.993275	0.006725	0.0061875
1882	0.012913	0.006725	0.993275	0.006725	0.0061875
1883	0.012913	0.006725	0.993275	0.006725	0.0061875
1884	0.012913	0.006725	0.993275	0.006725	0.0061875
1885	0.012913	0.006725	0.993275	0.006725	0.0061875
1886	0.012913	0.006725	0.993275	0.006725	0.0061875
1887	0.012913	0.006725	0.993275	0.006725	0.0061875
1888	0.012913	0.006725	0.993275	0.006725	0.0061875
1889	0.012913	0.006725	0.993275	0.006725	0.0061875
1890	0.012913	0.006725	0.993275	0.006725	0.0061875
1891	0.012913	0.006725	0.993275	0.006725	0.0061875
1892	0.012913	0.006725	0.993275	0.006725	0.0061875
1893	0.012913	0.006725	0.993275	0.006725	0.0061875
1894	0.012913	0.006725	0.993275	0.006725	0.0061875
1895	0.012913	0.006725	0.993275	0.006725	0.0061875
1896	0.012913	0.006725	0.993275	0.006725	0.0061875
1897	0.012913	0.006725	0.993275	0.006725	0.0061875
1898	0.012913	0.006725	0.993275	0.006725	0.0061875
1899	0.012913	0.006725	0.993275	0.006725	0.0061875
1900	0.012913	0.006725	0.993275	0.006725	0.0061875
1901	0.012913	0.006725	0.993275	0.006725	0.0061875
1902	0.012913	0.006725	0.993275	0.006725	0.0061875
1903	0.012913	0.006725	0.993275	0.006725	0.0061875
1904	0.012913	0.006725	0.993275	0.006725	0.0061875
1905	0.012913	0.006725	0.993275	0.006725	0.0061875
1906	0.012913	0.006725	0.993275	0.006725	0.0061875
1907	0.012913	0.006725	0.993275	0.006725	0.0061875
1908	0.012913	0.006725	0.993275	0.006725	0.0061875
1909	0.012913	0.006725	0.993275	0.006725	0.0061875
1910	0.012913	0.006725	0.993275	0.006725	0.0061875
1911	0.012913	0.006725	0.993275	0.006725	0.0061875
1912	0.012913	0.006725	0.993275	0.006725	0.0061875
1913	0.012913	0.006725	0.993275	0.006725	0.0061875
1914	0.012913	0.006725	0.993275	0.006725	0.0061875
1915	0.012913	0.006725	0.993275	0.006725	0.0061875
1916	0.012913	0.006725	0.993275	0.006725	0.0061875
1917	0.012913	0.006725	0.993275	0.006725	0.0061875
1918	0.012913	0.006725	0.993275	0.006725	0.0061875
1919	0.012913	0.006725	0.993275	0.006725	0.0061875
1920	0.012913	0.006725	0.993275	0.006725	0.0061875
1921	0.012913	0.006725	0.993275	0.006725	0.0061875
1922	0.012913	0.006725	0.993275	0.006725	0.0061875
1923	0.012913	0.006725	0.993275	0.006725	0.0061875
1924	0.012913	0.006725	0.993275	0.006725	0.0061875
1925	0.012913	0.006725	0.993275	0.006725	0.0061875
1926	0.012913	0.006725	0.993275	0.006725	0.0061875
1927	0.012913	0.006725	0.993275	0.006725	0.0061875
1928	0.012913	0.006725	0.993275	0.006725	0.0061875
1929	0.012913	0.006725	0.993275	0.006725	0.0061875
1930	0.012913	0.006725	0.993275	0.006725	0.0061875
1931	0.012913	0.006725	0.993275	0.006725	0.0061875
1932	0.012913	0.006725	0.993275	0.006725	0.0061875
1933	0.012913	0.006725	0.993275	0.006725	0.0061875
1934	0.012913	0.006725	0.993275	0.006725	0.0061875
1935	0.012913	0.006725	0.993275	0.006725	0.0061875
1936	0.012913	0.006725	0.993275	0.006725	0.0061875
1937	0.012913	0.006725	0.993275	0.006725	0.0061875
1938	0.012913	0.006725	0.993275	0.006725	0.0061875
1939	0.012913	0.006725	0.993275	0.006725	0.0061875
1940	0.012913	0.006725	0.993275	0.006725	0.0061875
1941	0.012913	0.006725	0.993275	0.006725	0.0061875
1942	0.012913	0.006725	0.993275	0.006725	0.0061875
1943	0.012913	0.006725	0.993275	0.006725	0.0061875
1944	0.012913	0.006725	0.993275	0.006725	0.0061875
1945	0.012913	0.006725	0.993275	0.006725	0.0061875
1946	0.012913	0.006725	0.993275	0.006725	0.0061875
1947	0.012913	0.006725	0.993275	0.006725	0.0061875
1948	0.012913	0.006725	0.993275	0.006725	0.0061875
1949	0.012913	0.006725	0.993275	0.006725	0.0061875
1950	0.012913	0.006725	0.993275	0.006725	0.0061875
1951	0.012913	0.006725	0.993275	0.006725	0.0061875
1952	0.012913	0.006725	0.993275	0.006725	0.0061875
1953	0.012913	0.006725	0.993275	0.006725	0.0061875
1954	0.012913	0.006725	0.993275	0.006725	0.0061875
1955	0.012913	0.006725	0.993275	0.006725	0.0061875
1956	0.012913	0.006725	0.993275	0.006725	0.0061875
1957	0.012913	0.006725	0.993275	0.006725	0.0061875
1958	0.012913	0.006725	0.993275	0.006725	0.0061875
1959	0.012913	0.006725	0.993275	0.006725	0.0061875
1960	0.012913	0.006725	0.993275	0.006725	0.0061875
1961	0.012913	0.006725	0.993275	0.006725	0.0061875
1962	0.012913	0.006725	0.993275	0.006725	0.0061875
1963	0.012913	0.006725	0.993275	0.006725	0.0061875
1964	0.012913	0.006725	0.993275	0.006725	0.0061875
1965	0.012913	0.006725	0.993275	0.006725	0.0061875
1966	0.012913	0.006725	0.993275	0.006725	0.0061875
1967	0.012913	0.006725	0.993275	0.006725	0.0061875
1968	0.012913	0.006725	0.993275	0.006725	0.0061875
1969	0.012913	0.006725	0.993275	0.006725	0.0061875
1970	0.012913	0.006725	0.993275	0.006725	0.0061875
1971	0.012913	0.006725	0.993275	0.006725	0.0061875
1972	0.012913	0.006725	0.993275	0.006725	0.0061875
1973	0.012913	0.006725	0.993275	0.006725	0.0061875
1974	0.012913	0.006725	0.993275	0.006725	0.0061875
1975	0.012913	0.006725	0.993275	0.006725	0.0061875
1976	0.012913	0.006725	0.993275	0.006725	0.0061875
1977	0.012913	0.006725	0.993275	0.006725	0.0061875
1978	0.012913	0.006725	0.993275	0.006725	0.0061875
1979	0.012913	0.006725	0.993275	0.006725	0.0061875
1980	0.012913	0.006725	0.993275	0.006725	0.0061875
1981	0.012913	0.006725	0.993275	0.006725	0.0061875
1982	0.012913	0.006725	0.993275	0.006725	0.0061875
1983	0.012913	0.006725	0.993275	0.006725	0.0061875
1984	0.012913	0.006725	0.993275	0.006725	0.0061875
1985	0.012913	0.006725	0.993275	0.006725	0.0061875
1986	0.012913	0.006725	0.993275	0.006725	0.0061875
1987	0.012913	0.006725	0.993275	0.006725	0.0061875
1988	0.012913	0.006725	0.993275	0.006725	0.0061875
1989	0.012913	0.006725	0.993275	0.006725	0.0061875
1990	0.012913	0.006725	0.993275	0.006725	0.0061875
1991	0.012913	0.006725	0.993275	0.006725	0.0061875
1992	0.012913	0.006725	0.993275	0.006725	0.0061875
1993	0.012913	0.006725	0.993275	0.006725	0.0061875
1994	0.012913	0.006725	0.993275	0.006725	0.0061875
1995	0.012913	0.006725	0.993275	0.006725	0.0061875
1996	0.012913	0.006725	0.993275	0.006725	0.0061875
1997	0.012913	0.006725	0.993275	0.006725	0.0061875
1998	0.012913	0.006725	0.993275	0.006725	0.0061875
1999	0.012913	0.006725	0.993275	0.006725	0.0061875
[truncated: 38,001 more rows]
