# Supplementary material for: Aspiration-driven co-evolution of cooperation with individual behavioral diversity
Source: PLoS One. 2023 Sep 15;18(9):e0291134. doi: 10.1371/journal.pone.0291134 (PMC10503719; doi:10.1371/journal.pone.0291134)
Supplement: S1 Data — (ZIP) [file pone.0291134.s001.zip › M1/v1-L=200/data/tolerate=1_b=1.95_frequency.txt]

0	0.495725	1	0	0.495725	0
1	0.308150	0.90145	0.09855	0.3078	0.00035
2	0.187544	0.72695	0.27305	0.184875	0.00266875
3	0.109963	0.522525	0.477475	0.105225	0.0047375
4	0.063950	0.343625	0.656375	0.058175	0.005775
5	0.037456	0.211475	0.788525	0.03215	0.00530625
6	0.022988	0.1268	0.8732	0.018125	0.0048625
7	0.015369	0.07415	0.92585	0.010975	0.00439375
8	0.011181	0.044775	0.955225	0.007375	0.00380625
9	0.009075	0.026675	0.973325	0.00535	0.003725
10	0.007825	0.01785	0.98215	0.0045	0.003325
11	0.007194	0.011725	0.988275	0.0039	0.00329375
12	0.006800	0.009375	0.990625	0.003625	0.003175
13	0.006419	0.0078	0.9922	0.00335	0.00306875
14	0.006381	0.0066	0.9934	0.0033	0.00308125
15	0.006256	0.005775	0.994225	0.003175	0.00308125
16	0.006238	0.005	0.995	0.003125	0.0031125
17	0.006094	0.004475	0.995525	0.003125	0.00296875
18	0.006144	0.003925	0.996075	0.00305	0.00309375
19	0.006144	0.0039	0.9961	0.003075	0.00306875
20	0.006000	0.00365	0.99635	0.002975	0.003025
21	0.005919	0.0034	0.9966	0.0029	0.00301875
22	0.005869	0.003325	0.996675	0.002875	0.00299375
23	0.005844	0.00315	0.99685	0.0029	0.00294375
24	0.005850	0.00305	0.99695	0.0029	0.00295
25	0.005862	0.002975	0.997025	0.002925	0.0029375
26	0.005862	0.003	0.997	0.00295	0.0029125
27	0.005862	0.003	0.997	0.00295	0.0029125
28	0.005862	0.003	0.997	0.00295	0.0029125
29	0.005888	0.002975	0.997025	0.00295	0.0029375
30	0.005906	0.003	0.997	0.00295	0.00295625
31	0.005900	0.003025	0.996975	0.00295	0.00295
32	0.005888	0.002975	0.997025	0.00295	0.0029375
33	0.005869	0.002975	0.997025	0.002925	0.00294375
34	0.005869	0.00295	0.99705	0.002925	0.00294375
35	0.005869	0.00295	0.99705	0.002925	0.00294375
36	0.005869	0.00295	0.99705	0.002925	0.00294375
37	0.005913	0.003	0.997	0.00295	0.0029625
38	0.005913	0.00305	0.99695	0.003	0.0029125
39	0.005888	0.0031	0.9969	0.002975	0.0029125
40	0.005862	0.002975	0.997025	0.002925	0.0029375
41	0.005869	0.002925	0.997075	0.0029	0.00296875
42	0.005869	0.00295	0.99705	0.002925	0.00294375
43	0.005869	0.00295	0.99705	0.002925	0.00294375
44	0.005869	0.00295	0.99705	0.002925	0.00294375
45	0.005869	0.00295	0.99705	0.002925	0.00294375
46	0.005869	0.00295	0.99705	0.002925	0.00294375
47	0.005869	0.00295	0.99705	0.002925	0.00294375
48	0.005869	0.00295	0.99705	0.002925	0.00294375
49	0.005888	0.002975	0.997025	0.002925	0.0029625
50	0.005881	0.002975	0.997025	0.002925	0.00295625
51	0.005881	0.003	0.997	0.002925	0.00295625
52	0.005862	0.002925	0.997075	0.002925	0.0029375
53	0.005862	0.002925	0.997075	0.002925	0.0029375
54	0.005862	0.002925	0.997075	0.002925	0.0029375
55	0.005862	0.002925	0.997075	0.002925	0.0029375
56	0.005862	0.002925	0.997075	0.002925	0.0029375
57	0.005862	0.002925	0.997075	0.002925	0.0029375
58	0.005862	0.002925	0.997075	0.002925	0.0029375
59	0.005862	0.002925	0.997075	0.002925	0.0029375
60	0.005862	0.002925	0.997075	0.002925	0.0029375
61	0.005862	0.002925	0.997075	0.002925	0.0029375
62	0.005862	0.002925	0.997075	0.002925	0.0029375
63	0.005862	0.002925	0.997075	0.002925	0.0029375
64	0.005862	0.002925	0.997075	0.002925	0.0029375
65	0.005862	0.002925	0.997075	0.002925	0.0029375
66	0.005862	0.002925	0.997075	0.002925	0.0029375
67	0.005862	0.002925	0.997075	0.002925	0.0029375
68	0.005862	0.002925	0.997075	0.002925	0.0029375
69	0.005862	0.002925	0.997075	0.002925	0.0029375
70	0.005862	0.002925	0.997075	0.002925	0.0029375
71	0.005862	0.002925	0.997075	0.002925	0.0029375
72	0.005862	0.002925	0.997075	0.002925	0.0029375
73	0.005862	0.002925	0.997075	0.002925	0.0029375
74	0.005862	0.002925	0.997075	0.002925	0.0029375
75	0.005862	0.002925	0.997075	0.002925	0.0029375
76	0.005862	0.002925	0.997075	0.002925	0.0029375
77	0.005862	0.002925	0.997075	0.002925	0.0029375
78	0.005862	0.002925	0.997075	0.002925	0.0029375
79	0.005862	0.002925	0.997075	0.002925	0.0029375
80	0.005862	0.002925	0.997075	0.002925	0.0029375
81	0.005862	0.002925	0.997075	0.002925	0.0029375
82	0.005862	0.002925	0.997075	0.002925	0.0029375
83	0.005862	0.002925	0.997075	0.002925	0.0029375
84	0.005862	0.002925	0.997075	0.002925	0.0029375
85	0.005862	0.002925	0.997075	0.002925	0.0029375
86	0.005862	0.002925	0.997075	0.002925	0.0029375
87	0.005862	0.002925	0.997075	0.002925	0.0029375
88	0.005862	0.002925	0.997075	0.002925	0.0029375
89	0.005862	0.002925	0.997075	0.002925	0.0029375
90	0.005862	0.002925	0.997075	0.002925	0.0029375
91	0.005862	0.002925	0.997075	0.002925	0.0029375
92	0.005862	0.002925	0.997075	0.002925	0.0029375
93	0.005862	0.002925	0.997075	0.002925	0.0029375
94	0.005862	0.002925	0.997075	0.002925	0.0029375
95	0.005862	0.002925	0.997075	0.002925	0.0029375
96	0.005862	0.002925	0.997075	0.002925	0.0029375
97	0.005862	0.002925	0.997075	0.002925	0.0029375
98	0.005862	0.002925	0.997075	0.002925	0.0029375
99	0.005862	0.002925	0.997075	0.002925	0.0029375
100	0.005862	0.002925	0.997075	0.002925	0.0029375
101	0.005862	0.002925	0.997075	0.002925	0.0029375
102	0.005862	0.002925	0.997075	0.002925	0.0029375
103	0.005862	0.002925	0.997075	0.002925	0.0029375
104	0.005862	0.002925	0.997075	0.002925	0.0029375
105	0.005862	0.002925	0.997075	0.002925	0.0029375
106	0.005862	0.002925	0.997075	0.002925	0.0029375
107	0.005862	0.002925	0.997075	0.002925	0.0029375
108	0.005862	0.002925	0.997075	0.002925	0.0029375
109	0.005862	0.002925	0.997075	0.002925	0.0029375
110	0.005862	0.002925	0.997075	0.002925	0.0029375
111	0.005862	0.002925	0.997075	0.002925	0.0029375
112	0.005862	0.002925	0.997075	0.002925	0.0029375
113	0.005862	0.002925	0.997075	0.002925	0.0029375
114	0.005862	0.002925	0.997075	0.002925	0.0029375
115	0.005862	0.002925	0.997075	0.002925	0.0029375
116	0.005862	0.002925	0.997075	0.002925	0.0029375
117	0.005862	0.002925	0.997075	0.002925	0.0029375
118	0.005862	0.002925	0.997075	0.002925	0.0029375
119	0.005862	0.002925	0.997075	0.002925	0.0029375
120	0.005862	0.002925	0.997075	0.002925	0.0029375
121	0.005862	0.002925	0.997075	0.002925	0.0029375
122	0.005862	0.002925	0.997075	0.002925	0.0029375
123	0.005862	0.002925	0.997075	0.002925	0.0029375
124	0.005862	0.002925	0.997075	0.002925	0.0029375
125	0.005862	0.002925	0.997075	0.002925	0.0029375
126	0.005862	0.002925	0.997075	0.002925	0.0029375
127	0.005862	0.002925	0.997075	0.002925	0.0029375
128	0.005862	0.002925	0.997075	0.002925	0.0029375
129	0.005862	0.002925	0.997075	0.002925	0.0029375
130	0.005862	0.002925	0.997075	0.002925	0.0029375
131	0.005862	0.002925	0.997075	0.002925	0.0029375
132	0.005862	0.002925	0.997075	0.002925	0.0029375
133	0.005862	0.002925	0.997075	0.002925	0.0029375
134	0.005862	0.002925	0.997075	0.002925	0.0029375
135	0.005862	0.002925	0.997075	0.002925	0.0029375
136	0.005862	0.002925	0.997075	0.002925	0.0029375
137	0.005862	0.002925	0.997075	0.002925	0.0029375
138	0.005862	0.002925	0.997075	0.002925	0.0029375
139	0.005862	0.002925	0.997075	0.002925	0.0029375
140	0.005862	0.002925	0.997075	0.002925	0.0029375
141	0.005862	0.002925	0.997075	0.002925	0.0029375
142	0.005862	0.002925	0.997075	0.002925	0.0029375
143	0.005862	0.002925	0.997075	0.002925	0.0029375
144	0.005862	0.002925	0.997075	0.002925	0.0029375
145	0.005862	0.002925	0.997075	0.002925	0.0029375
146	0.005862	0.002925	0.997075	0.002925	0.0029375
147	0.005862	0.002925	0.997075	0.002925	0.0029375
148	0.005862	0.002925	0.997075	0.002925	0.0029375
149	0.005862	0.002925	0.997075	0.002925	0.0029375
150	0.005862	0.002925	0.997075	0.002925	0.0029375
151	0.005862	0.002925	0.997075	0.002925	0.0029375
152	0.005862	0.002925	0.997075	0.002925	0.0029375
153	0.005862	0.002925	0.997075	0.002925	0.0029375
154	0.005862	0.002925	0.997075	0.002925	0.0029375
155	0.005862	0.002925	0.997075	0.002925	0.0029375
156	0.005862	0.002925	0.997075	0.002925	0.0029375
157	0.005862	0.002925	0.997075	0.002925	0.0029375
158	0.005862	0.002925	0.997075	0.002925	0.0029375
159	0.005862	0.002925	0.997075	0.002925	0.0029375
160	0.005862	0.002925	0.997075	0.002925	0.0029375
161	0.005862	0.002925	0.997075	0.002925	0.0029375
162	0.005862	0.002925	0.997075	0.002925	0.0029375
163	0.005862	0.002925	0.997075	0.002925	0.0029375
164	0.005862	0.002925	0.997075	0.002925	0.0029375
165	0.005862	0.002925	0.997075	0.002925	0.0029375
166	0.005862	0.002925	0.997075	0.002925	0.0029375
167	0.005862	0.002925	0.997075	0.002925	0.0029375
168	0.005862	0.002925	0.997075	0.002925	0.0029375
169	0.005862	0.002925	0.997075	0.002925	0.0029375
170	0.005862	0.002925	0.997075	0.002925	0.0029375
171	0.005862	0.002925	0.997075	0.002925	0.0029375
172	0.005862	0.002925	0.997075	0.002925	0.0029375
173	0.005862	0.002925	0.997075	0.002925	0.0029375
174	0.005862	0.002925	0.997075	0.002925	0.0029375
175	0.005862	0.002925	0.997075	0.002925	0.0029375
176	0.005862	0.002925	0.997075	0.002925	0.0029375
177	0.005862	0.002925	0.997075	0.002925	0.0029375
178	0.005862	0.002925	0.997075	0.002925	0.0029375
179	0.005862	0.002925	0.997075	0.002925	0.0029375
180	0.005862	0.002925	0.997075	0.002925	0.0029375
181	0.005862	0.002925	0.997075	0.002925	0.0029375
182	0.005862	0.002925	0.997075	0.002925	0.0029375
183	0.005862	0.002925	0.997075	0.002925	0.0029375
184	0.005862	0.002925	0.997075	0.002925	0.0029375
185	0.005862	0.002925	0.997075	0.002925	0.0029375
186	0.005862	0.002925	0.997075	0.002925	0.0029375
187	0.005862	0.002925	0.997075	0.002925	0.0029375
188	0.005862	0.002925	0.997075	0.002925	0.0029375
189	0.005862	0.002925	0.997075	0.002925	0.0029375
190	0.005862	0.002925	0.997075	0.002925	0.0029375
191	0.005862	0.002925	0.997075	0.002925	0.0029375
192	0.005862	0.002925	0.997075	0.002925	0.0029375
193	0.005862	0.002925	0.997075	0.002925	0.0029375
194	0.005862	0.002925	0.997075	0.002925	0.0029375
195	0.005862	0.002925	0.997075	0.002925	0.0029375
196	0.005862	0.002925	0.997075	0.002925	0.0029375
197	0.005862	0.002925	0.997075	0.002925	0.0029375
198	0.005862	0.002925	0.997075	0.002925	0.0029375
199	0.005862	0.002925	0.997075	0.002925	0.0029375
200	0.005862	0.002925	0.997075	0.002925	0.0029375
201	0.005862	0.002925	0.997075	0.002925	0.0029375
202	0.005862	0.002925	0.997075	0.002925	0.0029375
203	0.005862	0.002925	0.997075	0.002925	0.0029375
204	0.005862	0.002925	0.997075	0.002925	0.0029375
205	0.005862	0.002925	0.997075	0.002925	0.0029375
206	0.005862	0.002925	0.997075	0.002925	0.0029375
207	0.005862	0.002925	0.997075	0.002925	0.0029375
208	0.005862	0.002925	0.997075	0.002925	0.0029375
209	0.005862	0.002925	0.997075	0.002925	0.0029375
210	0.005862	0.002925	0.997075	0.002925	0.0029375
211	0.005862	0.002925	0.997075	0.002925	0.0029375
212	0.005862	0.002925	0.997075	0.002925	0.0029375
213	0.005862	0.002925	0.997075	0.002925	0.0029375
214	0.005862	0.002925	0.997075	0.002925	0.0029375
215	0.005862	0.002925	0.997075	0.002925	0.0029375
216	0.005862	0.002925	0.997075	0.002925	0.0029375
217	0.005862	0.002925	0.997075	0.002925	0.0029375
218	0.005862	0.002925	0.997075	0.002925	0.0029375
219	0.005862	0.002925	0.997075	0.002925	0.0029375
220	0.005862	0.002925	0.997075	0.002925	0.0029375
221	0.005862	0.002925	0.997075	0.002925	0.0029375
222	0.005862	0.002925	0.997075	0.002925	0.0029375
223	0.005862	0.002925	0.997075	0.002925	0.0029375
224	0.005862	0.002925	0.997075	0.002925	0.0029375
225	0.005862	0.002925	0.997075	0.002925	0.0029375
226	0.005862	0.002925	0.997075	0.002925	0.0029375
227	0.005862	0.002925	0.997075	0.002925	0.0029375
228	0.005862	0.002925	0.997075	0.002925	0.0029375
229	0.005862	0.002925	0.997075	0.002925	0.0029375
230	0.005862	0.002925	0.997075	0.002925	0.0029375
231	0.005862	0.002925	0.997075	0.002925	0.0029375
232	0.005862	0.002925	0.997075	0.002925	0.0029375
233	0.005862	0.002925	0.997075	0.002925	0.0029375
234	0.005862	0.002925	0.997075	0.002925	0.0029375
235	0.005862	0.002925	0.997075	0.002925	0.0029375
236	0.005862	0.002925	0.997075	0.002925	0.0029375
237	0.005862	0.002925	0.997075	0.002925	0.0029375
238	0.005862	0.002925	0.997075	0.002925	0.0029375
239	0.005862	0.002925	0.997075	0.002925	0.0029375
240	0.005862	0.002925	0.997075	0.002925	0.0029375
241	0.005862	0.002925	0.997075	0.002925	0.0029375
242	0.005862	0.002925	0.997075	0.002925	0.0029375
243	0.005862	0.002925	0.997075	0.002925	0.0029375
244	0.005862	0.002925	0.997075	0.002925	0.0029375
245	0.005862	0.002925	0.997075	0.002925	0.0029375
246	0.005862	0.002925	0.997075	0.002925	0.0029375
247	0.005862	0.002925	0.997075	0.002925	0.0029375
248	0.005862	0.002925	0.997075	0.002925	0.0029375
249	0.005862	0.002925	0.997075	0.002925	0.0029375
250	0.005862	0.002925	0.997075	0.002925	0.0029375
251	0.005862	0.002925	0.997075	0.002925	0.0029375
252	0.005862	0.002925	0.997075	0.002925	0.0029375
253	0.005862	0.002925	0.997075	0.002925	0.0029375
254	0.005862	0.002925	0.997075	0.002925	0.0029375
255	0.005862	0.002925	0.997075	0.002925	0.0029375
256	0.005862	0.002925	0.997075	0.002925	0.0029375
257	0.005862	0.002925	0.997075	0.002925	0.0029375
258	0.005862	0.002925	0.997075	0.002925	0.0029375
259	0.005862	0.002925	0.997075	0.002925	0.0029375
260	0.005862	0.002925	0.997075	0.002925	0.0029375
261	0.005862	0.002925	0.997075	0.002925	0.0029375
262	0.005862	0.002925	0.997075	0.002925	0.0029375
263	0.005862	0.002925	0.997075	0.002925	0.0029375
264	0.005862	0.002925	0.997075	0.002925	0.0029375
265	0.005862	0.002925	0.997075	0.002925	0.0029375
266	0.005862	0.002925	0.997075	0.002925	0.0029375
267	0.005862	0.002925	0.997075	0.002925	0.0029375
268	0.005862	0.002925	0.997075	0.002925	0.0029375
269	0.005862	0.002925	0.997075	0.002925	0.0029375
270	0.005862	0.002925	0.997075	0.002925	0.0029375
271	0.005862	0.002925	0.997075	0.002925	0.0029375
272	0.005862	0.002925	0.997075	0.002925	0.0029375
273	0.005862	0.002925	0.997075	0.002925	0.0029375
274	0.005862	0.002925	0.997075	0.002925	0.0029375
275	0.005862	0.002925	0.997075	0.002925	0.0029375
276	0.005862	0.002925	0.997075	0.002925	0.0029375
277	0.005862	0.002925	0.997075	0.002925	0.0029375
278	0.005862	0.002925	0.997075	0.002925	0.0029375
279	0.005862	0.002925	0.997075	0.002925	0.0029375
280	0.005862	0.002925	0.997075	0.002925	0.0029375
281	0.005862	0.002925	0.997075	0.002925	0.0029375
282	0.005862	0.002925	0.997075	0.002925	0.0029375
283	0.005862	0.002925	0.997075	0.002925	0.0029375
284	0.005862	0.002925	0.997075	0.002925	0.0029375
285	0.005862	0.002925	0.997075	0.002925	0.0029375
286	0.005862	0.002925	0.997075	0.002925	0.0029375
287	0.005862	0.002925	0.997075	0.002925	0.0029375
288	0.005862	0.002925	0.997075	0.002925	0.0029375
289	0.005862	0.002925	0.997075	0.002925	0.0029375
290	0.005862	0.002925	0.997075	0.002925	0.0029375
291	0.005862	0.002925	0.997075	0.002925	0.0029375
292	0.005862	0.002925	0.997075	0.002925	0.0029375
293	0.005862	0.002925	0.997075	0.002925	0.0029375
294	0.005862	0.002925	0.997075	0.002925	0.0029375
295	0.005862	0.002925	0.997075	0.002925	0.0029375
296	0.005862	0.002925	0.997075	0.002925	0.0029375
297	0.005862	0.002925	0.997075	0.002925	0.0029375
298	0.005862	0.002925	0.997075	0.002925	0.0029375
299	0.005862	0.002925	0.997075	0.002925	0.0029375
300	0.005862	0.002925	0.997075	0.002925	0.0029375
301	0.005862	0.002925	0.997075	0.002925	0.0029375
302	0.005862	0.002925	0.997075	0.002925	0.0029375
303	0.005862	0.002925	0.997075	0.002925	0.0029375
304	0.005862	0.002925	0.997075	0.002925	0.0029375
305	0.005862	0.002925	0.997075	0.002925	0.0029375
306	0.005862	0.002925	0.997075	0.002925	0.0029375
307	0.005862	0.002925	0.997075	0.002925	0.0029375
308	0.005862	0.002925	0.997075	0.002925	0.0029375
309	0.005862	0.002925	0.997075	0.002925	0.0029375
310	0.005862	0.002925	0.997075	0.002925	0.0029375
311	0.005862	0.002925	0.997075	0.002925	0.0029375
312	0.005862	0.002925	0.997075	0.002925	0.0029375
313	0.005862	0.002925	0.997075	0.002925	0.0029375
314	0.005862	0.002925	0.997075	0.002925	0.0029375
315	0.005862	0.002925	0.997075	0.002925	0.0029375
316	0.005862	0.002925	0.997075	0.002925	0.0029375
317	0.005862	0.002925	0.997075	0.002925	0.0029375
318	0.005862	0.002925	0.997075	0.002925	0.0029375
319	0.005862	0.002925	0.997075	0.002925	0.0029375
320	0.005862	0.002925	0.997075	0.002925	0.0029375
321	0.005862	0.002925	0.997075	0.002925	0.0029375
322	0.005862	0.002925	0.997075	0.002925	0.0029375
323	0.005862	0.002925	0.997075	0.002925	0.0029375
324	0.005862	0.002925	0.997075	0.002925	0.0029375
325	0.005862	0.002925	0.997075	0.002925	0.0029375
326	0.005862	0.002925	0.997075	0.002925	0.0029375
327	0.005862	0.002925	0.997075	0.002925	0.0029375
328	0.005862	0.002925	0.997075	0.002925	0.0029375
329	0.005862	0.002925	0.997075	0.002925	0.0029375
330	0.005862	0.002925	0.997075	0.002925	0.0029375
331	0.005862	0.002925	0.997075	0.002925	0.0029375
332	0.005862	0.002925	0.997075	0.002925	0.0029375
333	0.005862	0.002925	0.997075	0.002925	0.0029375
334	0.005862	0.002925	0.997075	0.002925	0.0029375
335	0.005862	0.002925	0.997075	0.002925	0.0029375
336	0.005862	0.002925	0.997075	0.002925	0.0029375
337	0.005862	0.002925	0.997075	0.002925	0.0029375
338	0.005862	0.002925	0.997075	0.002925	0.0029375
339	0.005862	0.002925	0.997075	0.002925	0.0029375
340	0.005862	0.002925	0.997075	0.002925	0.0029375
341	0.005862	0.002925	0.997075	0.002925	0.0029375
342	0.005862	0.002925	0.997075	0.002925	0.0029375
343	0.005862	0.002925	0.997075	0.002925	0.0029375
344	0.005862	0.002925	0.997075	0.002925	0.0029375
345	0.005862	0.002925	0.997075	0.002925	0.0029375
346	0.005862	0.002925	0.997075	0.002925	0.0029375
347	0.005862	0.002925	0.997075	0.002925	0.0029375
348	0.005862	0.002925	0.997075	0.002925	0.0029375
349	0.005862	0.002925	0.997075	0.002925	0.0029375
350	0.005862	0.002925	0.997075	0.002925	0.0029375
351	0.005862	0.002925	0.997075	0.002925	0.0029375
352	0.005862	0.002925	0.997075	0.002925	0.0029375
353	0.005862	0.002925	0.997075	0.002925	0.0029375
354	0.005862	0.002925	0.997075	0.002925	0.0029375
355	0.005862	0.002925	0.997075	0.002925	0.0029375
356	0.005862	0.002925	0.997075	0.002925	0.0029375
357	0.005862	0.002925	0.997075	0.002925	0.0029375
358	0.005862	0.002925	0.997075	0.002925	0.0029375
359	0.005862	0.002925	0.997075	0.002925	0.0029375
360	0.005862	0.002925	0.997075	0.002925	0.0029375
361	0.005862	0.002925	0.997075	0.002925	0.0029375
362	0.005862	0.002925	0.997075	0.002925	0.0029375
363	0.005862	0.002925	0.997075	0.002925	0.0029375
364	0.005862	0.002925	0.997075	0.002925	0.0029375
365	0.005862	0.002925	0.997075	0.002925	0.0029375
366	0.005862	0.002925	0.997075	0.002925	0.0029375
367	0.005862	0.002925	0.997075	0.002925	0.0029375
368	0.005862	0.002925	0.997075	0.002925	0.0029375
369	0.005862	0.002925	0.997075	0.002925	0.0029375
370	0.005862	0.002925	0.997075	0.002925	0.0029375
371	0.005862	0.002925	0.997075	0.002925	0.0029375
372	0.005862	0.002925	0.997075	0.002925	0.0029375
373	0.005862	0.002925	0.997075	0.002925	0.0029375
374	0.005862	0.002925	0.997075	0.002925	0.0029375
375	0.005862	0.002925	0.997075	0.002925	0.0029375
376	0.005862	0.002925	0.997075	0.002925	0.0029375
377	0.005862	0.002925	0.997075	0.002925	0.0029375
378	0.005862	0.002925	0.997075	0.002925	0.0029375
379	0.005862	0.002925	0.997075	0.002925	0.0029375
380	0.005862	0.002925	0.997075	0.002925	0.0029375
381	0.005862	0.002925	0.997075	0.002925	0.0029375
382	0.005862	0.002925	0.997075	0.002925	0.0029375
383	0.005862	0.002925	0.997075	0.002925	0.0029375
384	0.005862	0.002925	0.997075	0.002925	0.0029375
385	0.005862	0.002925	0.997075	0.002925	0.0029375
386	0.005862	0.002925	0.997075	0.002925	0.0029375
387	0.005862	0.002925	0.997075	0.002925	0.0029375
388	0.005862	0.002925	0.997075	0.002925	0.0029375
389	0.005862	0.002925	0.997075	0.002925	0.0029375
390	0.005862	0.002925	0.997075	0.002925	0.0029375
391	0.005862	0.002925	0.997075	0.002925	0.0029375
392	0.005862	0.002925	0.997075	0.002925	0.0029375
393	0.005862	0.002925	0.997075	0.002925	0.0029375
394	0.005862	0.002925	0.997075	0.002925	0.0029375
395	0.005862	0.002925	0.997075	0.002925	0.0029375
396	0.005862	0.002925	0.997075	0.002925	0.0029375
397	0.005862	0.002925	0.997075	0.002925	0.0029375
398	0.005862	0.002925	0.997075	0.002925	0.0029375
399	0.005862	0.002925	0.997075	0.002925	0.0029375
400	0.005862	0.002925	0.997075	0.002925	0.0029375
401	0.005862	0.002925	0.997075	0.002925	0.0029375
402	0.005862	0.002925	0.997075	0.002925	0.0029375
403	0.005862	0.002925	0.997075	0.002925	0.0029375
404	0.005862	0.002925	0.997075	0.002925	0.0029375
405	0.005862	0.002925	0.997075	0.002925	0.0029375
406	0.005862	0.002925	0.997075	0.002925	0.0029375
407	0.005862	0.002925	0.997075	0.002925	0.0029375
408	0.005862	0.002925	0.997075	0.002925	0.0029375
409	0.005862	0.002925	0.997075	0.002925	0.0029375
410	0.005862	0.002925	0.997075	0.002925	0.0029375
411	0.005862	0.002925	0.997075	0.002925	0.0029375
412	0.005862	0.002925	0.997075	0.002925	0.0029375
413	0.005862	0.002925	0.997075	0.002925	0.0029375
414	0.005862	0.002925	0.997075	0.002925	0.0029375
415	0.005862	0.002925	0.997075	0.002925	0.0029375
416	0.005862	0.002925	0.997075	0.002925	0.0029375
417	0.005862	0.002925	0.997075	0.002925	0.0029375
418	0.005862	0.002925	0.997075	0.002925	0.0029375
419	0.005862	0.002925	0.997075	0.002925	0.0029375
420	0.005862	0.002925	0.997075	0.002925	0.0029375
421	0.005862	0.002925	0.997075	0.002925	0.0029375
422	0.005862	0.002925	0.997075	0.002925	0.0029375
423	0.005862	0.002925	0.997075	0.002925	0.0029375
424	0.005862	0.002925	0.997075	0.002925	0.0029375
425	0.005862	0.002925	0.997075	0.002925	0.0029375
426	0.005862	0.002925	0.997075	0.002925	0.0029375
427	0.005862	0.002925	0.997075	0.002925	0.0029375
428	0.005862	0.002925	0.997075	0.002925	0.0029375
429	0.005862	0.002925	0.997075	0.002925	0.0029375
430	0.005862	0.002925	0.997075	0.002925	0.0029375
431	0.005862	0.002925	0.997075	0.002925	0.0029375
432	0.005862	0.002925	0.997075	0.002925	0.0029375
433	0.005862	0.002925	0.997075	0.002925	0.0029375
434	0.005862	0.002925	0.997075	0.002925	0.0029375
435	0.005862	0.002925	0.997075	0.002925	0.0029375
436	0.005862	0.002925	0.997075	0.002925	0.0029375
437	0.005862	0.002925	0.997075	0.002925	0.0029375
438	0.005862	0.002925	0.997075	0.002925	0.0029375
439	0.005862	0.002925	0.997075	0.002925	0.0029375
440	0.005862	0.002925	0.997075	0.002925	0.0029375
441	0.005862	0.002925	0.997075	0.002925	0.0029375
442	0.005862	0.002925	0.997075	0.002925	0.0029375
443	0.005862	0.002925	0.997075	0.002925	0.0029375
444	0.005862	0.002925	0.997075	0.002925	0.0029375
445	0.005862	0.002925	0.997075	0.002925	0.0029375
446	0.005862	0.002925	0.997075	0.002925	0.0029375
447	0.005862	0.002925	0.997075	0.002925	0.0029375
448	0.005862	0.002925	0.997075	0.002925	0.0029375
449	0.005862	0.002925	0.997075	0.002925	0.0029375
450	0.005862	0.002925	0.997075	0.002925	0.0029375
451	0.005862	0.002925	0.997075	0.002925	0.0029375
452	0.005862	0.002925	0.997075	0.002925	0.0029375
453	0.005862	0.002925	0.997075	0.002925	0.0029375
454	0.005862	0.002925	0.997075	0.002925	0.0029375
455	0.005862	0.002925	0.997075	0.002925	0.0029375
456	0.005862	0.002925	0.997075	0.002925	0.0029375
457	0.005862	0.002925	0.997075	0.002925	0.0029375
458	0.005862	0.002925	0.997075	0.002925	0.0029375
459	0.005862	0.002925	0.997075	0.002925	0.0029375
460	0.005862	0.002925	0.997075	0.002925	0.0029375
461	0.005862	0.002925	0.997075	0.002925	0.0029375
462	0.005862	0.002925	0.997075	0.002925	0.0029375
463	0.005862	0.002925	0.997075	0.002925	0.0029375
464	0.005862	0.002925	0.997075	0.002925	0.0029375
465	0.005862	0.002925	0.997075	0.002925	0.0029375
466	0.005862	0.002925	0.997075	0.002925	0.0029375
467	0.005862	0.002925	0.997075	0.002925	0.0029375
468	0.005862	0.002925	0.997075	0.002925	0.0029375
469	0.005862	0.002925	0.997075	0.002925	0.0029375
470	0.005862	0.002925	0.997075	0.002925	0.0029375
471	0.005862	0.002925	0.997075	0.002925	0.0029375
472	0.005862	0.002925	0.997075	0.002925	0.0029375
473	0.005862	0.002925	0.997075	0.002925	0.0029375
474	0.005862	0.002925	0.997075	0.002925	0.0029375
475	0.005862	0.002925	0.997075	0.002925	0.0029375
476	0.005862	0.002925	0.997075	0.002925	0.0029375
477	0.005862	0.002925	0.997075	0.002925	0.0029375
478	0.005862	0.002925	0.997075	0.002925	0.0029375
479	0.005862	0.002925	0.997075	0.002925	0.0029375
480	0.005862	0.002925	0.997075	0.002925	0.0029375
481	0.005862	0.002925	0.997075	0.002925	0.0029375
482	0.005862	0.002925	0.997075	0.002925	0.0029375
483	0.005862	0.002925	0.997075	0.002925	0.0029375
484	0.005862	0.002925	0.997075	0.002925	0.0029375
485	0.005862	0.002925	0.997075	0.002925	0.0029375
486	0.005862	0.002925	0.997075	0.002925	0.0029375
487	0.005862	0.002925	0.997075	0.002925	0.0029375
488	0.005862	0.002925	0.997075	0.002925	0.0029375
489	0.005862	0.002925	0.997075	0.002925	0.0029375
490	0.005862	0.002925	0.997075	0.002925	0.0029375
491	0.005862	0.002925	0.997075	0.002925	0.0029375
492	0.005862	0.002925	0.997075	0.002925	0.0029375
493	0.005862	0.002925	0.997075	0.002925	0.0029375
494	0.005862	0.002925	0.997075	0.002925	0.0029375
495	0.005862	0.002925	0.997075	0.002925	0.0029375
496	0.005862	0.002925	0.997075	0.002925	0.0029375
497	0.005862	0.002925	0.997075	0.002925	0.0029375
498	0.005862	0.002925	0.997075	0.002925	0.0029375
499	0.005862	0.002925	0.997075	0.002925	0.0029375
500	0.005862	0.002925	0.997075	0.002925	0.0029375
501	0.005862	0.002925	0.997075	0.002925	0.0029375
502	0.005862	0.002925	0.997075	0.002925	0.0029375
503	0.005862	0.002925	0.997075	0.002925	0.0029375
504	0.005862	0.002925	0.997075	0.002925	0.0029375
505	0.005862	0.002925	0.997075	0.002925	0.0029375
506	0.005862	0.002925	0.997075	0.002925	0.0029375
507	0.005862	0.002925	0.997075	0.002925	0.0029375
508	0.005862	0.002925	0.997075	0.002925	0.0029375
509	0.005862	0.002925	0.997075	0.002925	0.0029375
510	0.005862	0.002925	0.997075	0.002925	0.0029375
511	0.005862	0.002925	0.997075	0.002925	0.0029375
512	0.005862	0.002925	0.997075	0.002925	0.0029375
513	0.005862	0.002925	0.997075	0.002925	0.0029375
514	0.005862	0.002925	0.997075	0.002925	0.0029375
515	0.005862	0.002925	0.997075	0.002925	0.0029375
516	0.005862	0.002925	0.997075	0.002925	0.0029375
517	0.005862	0.002925	0.997075	0.002925	0.0029375
518	0.005862	0.002925	0.997075	0.002925	0.0029375
519	0.005862	0.002925	0.997075	0.002925	0.0029375
520	0.005862	0.002925	0.997075	0.002925	0.0029375
521	0.005862	0.002925	0.997075	0.002925	0.0029375
522	0.005862	0.002925	0.997075	0.002925	0.0029375
523	0.005862	0.002925	0.997075	0.002925	0.0029375
524	0.005862	0.002925	0.997075	0.002925	0.0029375
525	0.005862	0.002925	0.997075	0.002925	0.0029375
526	0.005862	0.002925	0.997075	0.002925	0.0029375
527	0.005862	0.002925	0.997075	0.002925	0.0029375
528	0.005862	0.002925	0.997075	0.002925	0.0029375
529	0.005862	0.002925	0.997075	0.002925	0.0029375
530	0.005862	0.002925	0.997075	0.002925	0.0029375
531	0.005862	0.002925	0.997075	0.002925	0.0029375
532	0.005862	0.002925	0.997075	0.002925	0.0029375
533	0.005862	0.002925	0.997075	0.002925	0.0029375
534	0.005862	0.002925	0.997075	0.002925	0.0029375
535	0.005862	0.002925	0.997075	0.002925	0.0029375
536	0.005862	0.002925	0.997075	0.002925	0.0029375
537	0.005862	0.002925	0.997075	0.002925	0.0029375
538	0.005862	0.002925	0.997075	0.002925	0.0029375
539	0.005862	0.002925	0.997075	0.002925	0.0029375
540	0.005862	0.002925	0.997075	0.002925	0.0029375
541	0.005862	0.002925	0.997075	0.002925	0.0029375
542	0.005862	0.002925	0.997075	0.002925	0.0029375
543	0.005862	0.002925	0.997075	0.002925	0.0029375
544	0.005862	0.002925	0.997075	0.002925	0.0029375
545	0.005862	0.002925	0.997075	0.002925	0.0029375
546	0.005862	0.002925	0.997075	0.002925	0.0029375
547	0.005862	0.002925	0.997075	0.002925	0.0029375
548	0.005862	0.002925	0.997075	0.002925	0.0029375
549	0.005862	0.002925	0.997075	0.002925	0.0029375
550	0.005862	0.002925	0.997075	0.002925	0.0029375
551	0.005862	0.002925	0.997075	0.002925	0.0029375
552	0.005862	0.002925	0.997075	0.002925	0.0029375
553	0.005862	0.002925	0.997075	0.002925	0.0029375
554	0.005862	0.002925	0.997075	0.002925	0.0029375
555	0.005862	0.002925	0.997075	0.002925	0.0029375
556	0.005862	0.002925	0.997075	0.002925	0.0029375
557	0.005862	0.002925	0.997075	0.002925	0.0029375
558	0.005862	0.002925	0.997075	0.002925	0.0029375
559	0.005862	0.002925	0.997075	0.002925	0.0029375
560	0.005862	0.002925	0.997075	0.002925	0.0029375
561	0.005862	0.002925	0.997075	0.002925	0.0029375
562	0.005862	0.002925	0.997075	0.002925	0.0029375
563	0.005862	0.002925	0.997075	0.002925	0.0029375
564	0.005862	0.002925	0.997075	0.002925	0.0029375
565	0.005862	0.002925	0.997075	0.002925	0.0029375
566	0.005862	0.002925	0.997075	0.002925	0.0029375
567	0.005862	0.002925	0.997075	0.002925	0.0029375
568	0.005862	0.002925	0.997075	0.002925	0.0029375
569	0.005862	0.002925	0.997075	0.002925	0.0029375
570	0.005862	0.002925	0.997075	0.002925	0.0029375
571	0.005862	0.002925	0.997075	0.002925	0.0029375
572	0.005862	0.002925	0.997075	0.002925	0.0029375
573	0.005862	0.002925	0.997075	0.002925	0.0029375
574	0.005862	0.002925	0.997075	0.002925	0.0029375
575	0.005862	0.002925	0.997075	0.002925	0.0029375
576	0.005862	0.002925	0.997075	0.002925	0.0029375
577	0.005862	0.002925	0.997075	0.002925	0.0029375
578	0.005862	0.002925	0.997075	0.002925	0.0029375
579	0.005862	0.002925	0.997075	0.002925	0.0029375
580	0.005862	0.002925	0.997075	0.002925	0.0029375
581	0.005862	0.002925	0.997075	0.002925	0.0029375
582	0.005862	0.002925	0.997075	0.002925	0.0029375
583	0.005862	0.002925	0.997075	0.002925	0.0029375
584	0.005862	0.002925	0.997075	0.002925	0.0029375
585	0.005862	0.002925	0.997075	0.002925	0.0029375
586	0.005862	0.002925	0.997075	0.002925	0.0029375
587	0.005862	0.002925	0.997075	0.002925	0.0029375
588	0.005862	0.002925	0.997075	0.002925	0.0029375
589	0.005862	0.002925	0.997075	0.002925	0.0029375
590	0.005862	0.002925	0.997075	0.002925	0.0029375
591	0.005862	0.002925	0.997075	0.002925	0.0029375
592	0.005862	0.002925	0.997075	0.002925	0.0029375
593	0.005862	0.002925	0.997075	0.002925	0.0029375
594	0.005862	0.002925	0.997075	0.002925	0.0029375
595	0.005862	0.002925	0.997075	0.002925	0.0029375
596	0.005862	0.002925	0.997075	0.002925	0.0029375
597	0.005862	0.002925	0.997075	0.002925	0.0029375
598	0.005862	0.002925	0.997075	0.002925	0.0029375
599	0.005862	0.002925	0.997075	0.002925	0.0029375
600	0.005862	0.002925	0.997075	0.002925	0.0029375
601	0.005862	0.002925	0.997075	0.002925	0.0029375
602	0.005862	0.002925	0.997075	0.002925	0.0029375
603	0.005862	0.002925	0.997075	0.002925	0.0029375
604	0.005862	0.002925	0.997075	0.002925	0.0029375
605	0.005862	0.002925	0.997075	0.002925	0.0029375
606	0.005862	0.002925	0.997075	0.002925	0.0029375
607	0.005862	0.002925	0.997075	0.002925	0.0029375
608	0.005862	0.002925	0.997075	0.002925	0.0029375
609	0.005862	0.002925	0.997075	0.002925	0.0029375
610	0.005862	0.002925	0.997075	0.002925	0.0029375
611	0.005862	0.002925	0.997075	0.002925	0.0029375
612	0.005862	0.002925	0.997075	0.002925	0.0029375
613	0.005862	0.002925	0.997075	0.002925	0.0029375
614	0.005862	0.002925	0.997075	0.002925	0.0029375
615	0.005862	0.002925	0.997075	0.002925	0.0029375
616	0.005862	0.002925	0.997075	0.002925	0.0029375
617	0.005862	0.002925	0.997075	0.002925	0.0029375
618	0.005862	0.002925	0.997075	0.002925	0.0029375
619	0.005862	0.002925	0.997075	0.002925	0.0029375
620	0.005862	0.002925	0.997075	0.002925	0.0029375
621	0.005862	0.002925	0.997075	0.002925	0.0029375
622	0.005862	0.002925	0.997075	0.002925	0.0029375
623	0.005862	0.002925	0.997075	0.002925	0.0029375
624	0.005862	0.002925	0.997075	0.002925	0.0029375
625	0.005862	0.002925	0.997075	0.002925	0.0029375
626	0.005862	0.002925	0.997075	0.002925	0.0029375
627	0.005862	0.002925	0.997075	0.002925	0.0029375
628	0.005862	0.002925	0.997075	0.002925	0.0029375
629	0.005862	0.002925	0.997075	0.002925	0.0029375
630	0.005862	0.002925	0.997075	0.002925	0.0029375
631	0.005862	0.002925	0.997075	0.002925	0.0029375
632	0.005862	0.002925	0.997075	0.002925	0.0029375
633	0.005862	0.002925	0.997075	0.002925	0.0029375
634	0.005862	0.002925	0.997075	0.002925	0.0029375
635	0.005862	0.002925	0.997075	0.002925	0.0029375
636	0.005862	0.002925	0.997075	0.002925	0.0029375
637	0.005862	0.002925	0.997075	0.002925	0.0029375
638	0.005862	0.002925	0.997075	0.002925	0.0029375
639	0.005862	0.002925	0.997075	0.002925	0.0029375
640	0.005862	0.002925	0.997075	0.002925	0.0029375
641	0.005862	0.002925	0.997075	0.002925	0.0029375
642	0.005862	0.002925	0.997075	0.002925	0.0029375
643	0.005862	0.002925	0.997075	0.002925	0.0029375
644	0.005862	0.002925	0.997075	0.002925	0.0029375
645	0.005862	0.002925	0.997075	0.002925	0.0029375
646	0.005862	0.002925	0.997075	0.002925	0.0029375
647	0.005862	0.002925	0.997075	0.002925	0.0029375
648	0.005862	0.002925	0.997075	0.002925	0.0029375
649	0.005862	0.002925	0.997075	0.002925	0.0029375
650	0.005862	0.002925	0.997075	0.002925	0.0029375
651	0.005862	0.002925	0.997075	0.002925	0.0029375
652	0.005862	0.002925	0.997075	0.002925	0.0029375
653	0.005862	0.002925	0.997075	0.002925	0.0029375
654	0.005862	0.002925	0.997075	0.002925	0.0029375
655	0.005862	0.002925	0.997075	0.002925	0.0029375
656	0.005862	0.002925	0.997075	0.002925	0.0029375
657	0.005862	0.002925	0.997075	0.002925	0.0029375
658	0.005862	0.002925	0.997075	0.002925	0.0029375
659	0.005862	0.002925	0.997075	0.002925	0.0029375
660	0.005862	0.002925	0.997075	0.002925	0.0029375
661	0.005862	0.002925	0.997075	0.002925	0.0029375
662	0.005862	0.002925	0.997075	0.002925	0.0029375
663	0.005862	0.002925	0.997075	0.002925	0.0029375
664	0.005862	0.002925	0.997075	0.002925	0.0029375
665	0.005862	0.002925	0.997075	0.002925	0.0029375
666	0.005862	0.002925	0.997075	0.002925	0.0029375
667	0.005862	0.002925	0.997075	0.002925	0.0029375
668	0.005862	0.002925	0.997075	0.002925	0.0029375
669	0.005862	0.002925	0.997075	0.002925	0.0029375
670	0.005862	0.002925	0.997075	0.002925	0.0029375
671	0.005862	0.002925	0.997075	0.002925	0.0029375
672	0.005862	0.002925	0.997075	0.002925	0.0029375
673	0.005862	0.002925	0.997075	0.002925	0.0029375
674	0.005862	0.002925	0.997075	0.002925	0.0029375
675	0.005862	0.002925	0.997075	0.002925	0.0029375
676	0.005862	0.002925	0.997075	0.002925	0.0029375
677	0.005862	0.002925	0.997075	0.002925	0.0029375
678	0.005862	0.002925	0.997075	0.002925	0.0029375
679	0.005862	0.002925	0.997075	0.002925	0.0029375
680	0.005862	0.002925	0.997075	0.002925	0.0029375
681	0.005862	0.002925	0.997075	0.002925	0.0029375
682	0.005862	0.002925	0.997075	0.002925	0.0029375
683	0.005862	0.002925	0.997075	0.002925	0.0029375
684	0.005862	0.002925	0.997075	0.002925	0.0029375
685	0.005862	0.002925	0.997075	0.002925	0.0029375
686	0.005862	0.002925	0.997075	0.002925	0.0029375
687	0.005862	0.002925	0.997075	0.002925	0.0029375
688	0.005862	0.002925	0.997075	0.002925	0.0029375
689	0.005862	0.002925	0.997075	0.002925	0.0029375
690	0.005862	0.002925	0.997075	0.002925	0.0029375
691	0.005862	0.002925	0.997075	0.002925	0.0029375
692	0.005862	0.002925	0.997075	0.002925	0.0029375
693	0.005862	0.002925	0.997075	0.002925	0.0029375
694	0.005862	0.002925	0.997075	0.002925	0.0029375
695	0.005862	0.002925	0.997075	0.002925	0.0029375
696	0.005862	0.002925	0.997075	0.002925	0.0029375
697	0.005862	0.002925	0.997075	0.002925	0.0029375
698	0.005862	0.002925	0.997075	0.002925	0.0029375
699	0.005862	0.002925	0.997075	0.002925	0.0029375
700	0.005862	0.002925	0.997075	0.002925	0.0029375
701	0.005862	0.002925	0.997075	0.002925	0.0029375
702	0.005862	0.002925	0.997075	0.002925	0.0029375
703	0.005862	0.002925	0.997075	0.002925	0.0029375
704	0.005862	0.002925	0.997075	0.002925	0.0029375
705	0.005862	0.002925	0.997075	0.002925	0.0029375
706	0.005862	0.002925	0.997075	0.002925	0.0029375
707	0.005862	0.002925	0.997075	0.002925	0.0029375
708	0.005862	0.002925	0.997075	0.002925	0.0029375
709	0.005862	0.002925	0.997075	0.002925	0.0029375
710	0.005862	0.002925	0.997075	0.002925	0.0029375
711	0.005862	0.002925	0.997075	0.002925	0.0029375
712	0.005862	0.002925	0.997075	0.002925	0.0029375
713	0.005862	0.002925	0.997075	0.002925	0.0029375
714	0.005862	0.002925	0.997075	0.002925	0.0029375
715	0.005862	0.002925	0.997075	0.002925	0.0029375
716	0.005862	0.002925	0.997075	0.002925	0.0029375
717	0.005862	0.002925	0.997075	0.002925	0.0029375
718	0.005862	0.002925	0.997075	0.002925	0.0029375
719	0.005862	0.002925	0.997075	0.002925	0.0029375
720	0.005862	0.002925	0.997075	0.002925	0.0029375
721	0.005862	0.002925	0.997075	0.002925	0.0029375
722	0.005862	0.002925	0.997075	0.002925	0.0029375
723	0.005862	0.002925	0.997075	0.002925	0.0029375
724	0.005862	0.002925	0.997075	0.002925	0.0029375
725	0.005862	0.002925	0.997075	0.002925	0.0029375
726	0.005862	0.002925	0.997075	0.002925	0.0029375
727	0.005862	0.002925	0.997075	0.002925	0.0029375
728	0.005862	0.002925	0.997075	0.002925	0.0029375
729	0.005862	0.002925	0.997075	0.002925	0.0029375
730	0.005862	0.002925	0.997075	0.002925	0.0029375
731	0.005862	0.002925	0.997075	0.002925	0.0029375
732	0.005862	0.002925	0.997075	0.002925	0.0029375
733	0.005862	0.002925	0.997075	0.002925	0.0029375
734	0.005862	0.002925	0.997075	0.002925	0.0029375
735	0.005862	0.002925	0.997075	0.002925	0.0029375
736	0.005862	0.002925	0.997075	0.002925	0.0029375
737	0.005862	0.002925	0.997075	0.002925	0.0029375
738	0.005862	0.002925	0.997075	0.002925	0.0029375
739	0.005862	0.002925	0.997075	0.002925	0.0029375
740	0.005862	0.002925	0.997075	0.002925	0.0029375
741	0.005862	0.002925	0.997075	0.002925	0.0029375
742	0.005862	0.002925	0.997075	0.002925	0.0029375
743	0.005862	0.002925	0.997075	0.002925	0.0029375
744	0.005862	0.002925	0.997075	0.002925	0.0029375
745	0.005862	0.002925	0.997075	0.002925	0.0029375
746	0.005862	0.002925	0.997075	0.002925	0.0029375
747	0.005862	0.002925	0.997075	0.002925	0.0029375
748	0.005862	0.002925	0.997075	0.002925	0.0029375
749	0.005862	0.002925	0.997075	0.002925	0.0029375
750	0.005862	0.002925	0.997075	0.002925	0.0029375
751	0.005862	0.002925	0.997075	0.002925	0.0029375
752	0.005862	0.002925	0.997075	0.002925	0.0029375
753	0.005862	0.002925	0.997075	0.002925	0.0029375
754	0.005862	0.002925	0.997075	0.002925	0.0029375
755	0.005862	0.002925	0.997075	0.002925	0.0029375
756	0.005862	0.002925	0.997075	0.002925	0.0029375
757	0.005862	0.002925	0.997075	0.002925	0.0029375
758	0.005862	0.002925	0.997075	0.002925	0.0029375
759	0.005862	0.002925	0.997075	0.002925	0.0029375
760	0.005862	0.002925	0.997075	0.002925	0.0029375
761	0.005862	0.002925	0.997075	0.002925	0.0029375
762	0.005862	0.002925	0.997075	0.002925	0.0029375
763	0.005862	0.002925	0.997075	0.002925	0.0029375
764	0.005862	0.002925	0.997075	0.002925	0.0029375
765	0.005862	0.002925	0.997075	0.002925	0.0029375
766	0.005862	0.002925	0.997075	0.002925	0.0029375
767	0.005862	0.002925	0.997075	0.002925	0.0029375
768	0.005862	0.002925	0.997075	0.002925	0.0029375
769	0.005862	0.002925	0.997075	0.002925	0.0029375
770	0.005862	0.002925	0.997075	0.002925	0.0029375
771	0.005862	0.002925	0.997075	0.002925	0.0029375
772	0.005862	0.002925	0.997075	0.002925	0.0029375
773	0.005862	0.002925	0.997075	0.002925	0.0029375
774	0.005862	0.002925	0.997075	0.002925	0.0029375
775	0.005862	0.002925	0.997075	0.002925	0.0029375
776	0.005862	0.002925	0.997075	0.002925	0.0029375
777	0.005862	0.002925	0.997075	0.002925	0.0029375
778	0.005862	0.002925	0.997075	0.002925	0.0029375
779	0.005862	0.002925	0.997075	0.002925	0.0029375
780	0.005862	0.002925	0.997075	0.002925	0.0029375
781	0.005862	0.002925	0.997075	0.002925	0.0029375
782	0.005862	0.002925	0.997075	0.002925	0.0029375
783	0.005862	0.002925	0.997075	0.002925	0.0029375
784	0.005862	0.002925	0.997075	0.002925	0.0029375
785	0.005862	0.002925	0.997075	0.002925	0.0029375
786	0.005862	0.002925	0.997075	0.002925	0.0029375
787	0.005862	0.002925	0.997075	0.002925	0.0029375
788	0.005862	0.002925	0.997075	0.002925	0.0029375
789	0.005862	0.002925	0.997075	0.002925	0.0029375
790	0.005862	0.002925	0.997075	0.002925	0.0029375
791	0.005862	0.002925	0.997075	0.002925	0.0029375
792	0.005862	0.002925	0.997075	0.002925	0.0029375
793	0.005862	0.002925	0.997075	0.002925	0.0029375
794	0.005862	0.002925	0.997075	0.002925	0.0029375
795	0.005862	0.002925	0.997075	0.002925	0.0029375
796	0.005862	0.002925	0.997075	0.002925	0.0029375
797	0.005862	0.002925	0.997075	0.002925	0.0029375
798	0.005862	0.002925	0.997075	0.002925	0.0029375
799	0.005862	0.002925	0.997075	0.002925	0.0029375
800	0.005862	0.002925	0.997075	0.002925	0.0029375
801	0.005862	0.002925	0.997075	0.002925	0.0029375
802	0.005862	0.002925	0.997075	0.002925	0.0029375
803	0.005862	0.002925	0.997075	0.002925	0.0029375
804	0.005862	0.002925	0.997075	0.002925	0.0029375
805	0.005862	0.002925	0.997075	0.002925	0.0029375
806	0.005862	0.002925	0.997075	0.002925	0.0029375
807	0.005862	0.002925	0.997075	0.002925	0.0029375
808	0.005862	0.002925	0.997075	0.002925	0.0029375
809	0.005862	0.002925	0.997075	0.002925	0.0029375
810	0.005862	0.002925	0.997075	0.002925	0.0029375
811	0.005862	0.002925	0.997075	0.002925	0.0029375
812	0.005862	0.002925	0.997075	0.002925	0.0029375
813	0.005862	0.002925	0.997075	0.002925	0.0029375
814	0.005862	0.002925	0.997075	0.002925	0.0029375
815	0.005862	0.002925	0.997075	0.002925	0.0029375
816	0.005862	0.002925	0.997075	0.002925	0.0029375
817	0.005862	0.002925	0.997075	0.002925	0.0029375
818	0.005862	0.002925	0.997075	0.002925	0.0029375
819	0.005862	0.002925	0.997075	0.002925	0.0029375
820	0.005862	0.002925	0.997075	0.002925	0.0029375
821	0.005862	0.002925	0.997075	0.002925	0.0029375
822	0.005862	0.002925	0.997075	0.002925	0.0029375
823	0.005862	0.002925	0.997075	0.002925	0.0029375
824	0.005862	0.002925	0.997075	0.002925	0.0029375
825	0.005862	0.002925	0.997075	0.002925	0.0029375
826	0.005862	0.002925	0.997075	0.002925	0.0029375
827	0.005862	0.002925	0.997075	0.002925	0.0029375
828	0.005862	0.002925	0.997075	0.002925	0.0029375
829	0.005862	0.002925	0.997075	0.002925	0.0029375
830	0.005862	0.002925	0.997075	0.002925	0.0029375
831	0.005862	0.002925	0.997075	0.002925	0.0029375
832	0.005862	0.002925	0.997075	0.002925	0.0029375
833	0.005862	0.002925	0.997075	0.002925	0.0029375
834	0.005862	0.002925	0.997075	0.002925	0.0029375
835	0.005862	0.002925	0.997075	0.002925	0.0029375
836	0.005862	0.002925	0.997075	0.002925	0.0029375
837	0.005862	0.002925	0.997075	0.002925	0.0029375
838	0.005862	0.002925	0.997075	0.002925	0.0029375
839	0.005862	0.002925	0.997075	0.002925	0.0029375
840	0.005862	0.002925	0.997075	0.002925	0.0029375
841	0.005862	0.002925	0.997075	0.002925	0.0029375
842	0.005862	0.002925	0.997075	0.002925	0.0029375
843	0.005862	0.002925	0.997075	0.002925	0.0029375
844	0.005862	0.002925	0.997075	0.002925	0.0029375
845	0.005862	0.002925	0.997075	0.002925	0.0029375
846	0.005862	0.002925	0.997075	0.002925	0.0029375
847	0.005862	0.002925	0.997075	0.002925	0.0029375
848	0.005862	0.002925	0.997075	0.002925	0.0029375
849	0.005862	0.002925	0.997075	0.002925	0.0029375
850	0.005862	0.002925	0.997075	0.002925	0.0029375
851	0.005862	0.002925	0.997075	0.002925	0.0029375
852	0.005862	0.002925	0.997075	0.002925	0.0029375
853	0.005862	0.002925	0.997075	0.002925	0.0029375
854	0.005862	0.002925	0.997075	0.002925	0.0029375
855	0.005862	0.002925	0.997075	0.002925	0.0029375
856	0.005862	0.002925	0.997075	0.002925	0.0029375
857	0.005862	0.002925	0.997075	0.002925	0.0029375
858	0.005862	0.002925	0.997075	0.002925	0.0029375
859	0.005862	0.002925	0.997075	0.002925	0.0029375
860	0.005862	0.002925	0.997075	0.002925	0.0029375
861	0.005862	0.002925	0.997075	0.002925	0.0029375
862	0.005862	0.002925	0.997075	0.002925	0.0029375
863	0.005862	0.002925	0.997075	0.002925	0.0029375
864	0.005862	0.002925	0.997075	0.002925	0.0029375
865	0.005862	0.002925	0.997075	0.002925	0.0029375
866	0.005862	0.002925	0.997075	0.002925	0.0029375
867	0.005862	0.002925	0.997075	0.002925	0.0029375
868	0.005862	0.002925	0.997075	0.002925	0.0029375
869	0.005862	0.002925	0.997075	0.002925	0.0029375
870	0.005862	0.002925	0.997075	0.002925	0.0029375
871	0.005862	0.002925	0.997075	0.002925	0.0029375
872	0.005862	0.002925	0.997075	0.002925	0.0029375
873	0.005862	0.002925	0.997075	0.002925	0.0029375
874	0.005862	0.002925	0.997075	0.002925	0.0029375
875	0.005862	0.002925	0.997075	0.002925	0.0029375
876	0.005862	0.002925	0.997075	0.002925	0.0029375
877	0.005862	0.002925	0.997075	0.002925	0.0029375
878	0.005862	0.002925	0.997075	0.002925	0.0029375
879	0.005862	0.002925	0.997075	0.002925	0.0029375
880	0.005862	0.002925	0.997075	0.002925	0.0029375
881	0.005862	0.002925	0.997075	0.002925	0.0029375
882	0.005862	0.002925	0.997075	0.002925	0.0029375
883	0.005862	0.002925	0.997075	0.002925	0.0029375
884	0.005862	0.002925	0.997075	0.002925	0.0029375
885	0.005862	0.002925	0.997075	0.002925	0.0029375
886	0.005862	0.002925	0.997075	0.002925	0.0029375
887	0.005862	0.002925	0.997075	0.002925	0.0029375
888	0.005862	0.002925	0.997075	0.002925	0.0029375
889	0.005862	0.002925	0.997075	0.002925	0.0029375
890	0.005862	0.002925	0.997075	0.002925	0.0029375
891	0.005862	0.002925	0.997075	0.002925	0.0029375
892	0.005862	0.002925	0.997075	0.002925	0.0029375
893	0.005862	0.002925	0.997075	0.002925	0.0029375
894	0.005862	0.002925	0.997075	0.002925	0.0029375
895	0.005862	0.002925	0.997075	0.002925	0.0029375
896	0.005862	0.002925	0.997075	0.002925	0.0029375
897	0.005862	0.002925	0.997075	0.002925	0.0029375
898	0.005862	0.002925	0.997075	0.002925	0.0029375
899	0.005862	0.002925	0.997075	0.002925	0.0029375
900	0.005862	0.002925	0.997075	0.002925	0.0029375
901	0.005862	0.002925	0.997075	0.002925	0.0029375
902	0.005862	0.002925	0.997075	0.002925	0.0029375
903	0.005862	0.002925	0.997075	0.002925	0.0029375
904	0.005862	0.002925	0.997075	0.002925	0.0029375
905	0.005862	0.002925	0.997075	0.002925	0.0029375
906	0.005862	0.002925	0.997075	0.002925	0.0029375
907	0.005862	0.002925	0.997075	0.002925	0.0029375
908	0.005862	0.002925	0.997075	0.002925	0.0029375
909	0.005862	0.002925	0.997075	0.002925	0.0029375
910	0.005862	0.002925	0.997075	0.002925	0.0029375
911	0.005862	0.002925	0.997075	0.002925	0.0029375
912	0.005862	0.002925	0.997075	0.002925	0.0029375
913	0.005862	0.002925	0.997075	0.002925	0.0029375
914	0.005862	0.002925	0.997075	0.002925	0.0029375
915	0.005862	0.002925	0.997075	0.002925	0.0029375
916	0.005862	0.002925	0.997075	0.002925	0.0029375
917	0.005862	0.002925	0.997075	0.002925	0.0029375
918	0.005862	0.002925	0.997075	0.002925	0.0029375
919	0.005862	0.002925	0.997075	0.002925	0.0029375
920	0.005862	0.002925	0.997075	0.002925	0.0029375
921	0.005862	0.002925	0.997075	0.002925	0.0029375
922	0.005862	0.002925	0.997075	0.002925	0.0029375
923	0.005862	0.002925	0.997075	0.002925	0.0029375
924	0.005862	0.002925	0.997075	0.002925	0.0029375
925	0.005862	0.002925	0.997075	0.002925	0.0029375
926	0.005862	0.002925	0.997075	0.002925	0.0029375
927	0.005862	0.002925	0.997075	0.002925	0.0029375
928	0.005862	0.002925	0.997075	0.002925	0.0029375
929	0.005862	0.002925	0.997075	0.002925	0.0029375
930	0.005862	0.002925	0.997075	0.002925	0.0029375
931	0.005862	0.002925	0.997075	0.002925	0.0029375
932	0.005862	0.002925	0.997075	0.002925	0.0029375
933	0.005862	0.002925	0.997075	0.002925	0.0029375
934	0.005862	0.002925	0.997075	0.002925	0.0029375
935	0.005862	0.002925	0.997075	0.002925	0.0029375
936	0.005862	0.002925	0.997075	0.002925	0.0029375
937	0.005862	0.002925	0.997075	0.002925	0.0029375
938	0.005862	0.002925	0.997075	0.002925	0.0029375
939	0.005862	0.002925	0.997075	0.002925	0.0029375
940	0.005862	0.002925	0.997075	0.002925	0.0029375
941	0.005862	0.002925	0.997075	0.002925	0.0029375
942	0.005862	0.002925	0.997075	0.002925	0.0029375
943	0.005862	0.002925	0.997075	0.002925	0.0029375
944	0.005862	0.002925	0.997075	0.002925	0.0029375
945	0.005862	0.002925	0.997075	0.002925	0.0029375
946	0.005862	0.002925	0.997075	0.002925	0.0029375
947	0.005862	0.002925	0.997075	0.002925	0.0029375
948	0.005862	0.002925	0.997075	0.002925	0.0029375
949	0.005862	0.002925	0.997075	0.002925	0.0029375
950	0.005862	0.002925	0.997075	0.002925	0.0029375
951	0.005862	0.002925	0.997075	0.002925	0.0029375
952	0.005862	0.002925	0.997075	0.002925	0.0029375
953	0.005862	0.002925	0.997075	0.002925	0.0029375
954	0.005862	0.002925	0.997075	0.002925	0.0029375
955	0.005862	0.002925	0.997075	0.002925	0.0029375
956	0.005862	0.002925	0.997075	0.002925	0.0029375
957	0.005862	0.002925	0.997075	0.002925	0.0029375
958	0.005862	0.002925	0.997075	0.002925	0.0029375
959	0.005862	0.002925	0.997075	0.002925	0.0029375
960	0.005862	0.002925	0.997075	0.002925	0.0029375
961	0.005862	0.002925	0.997075	0.002925	0.0029375
962	0.005862	0.002925	0.997075	0.002925	0.0029375
963	0.005862	0.002925	0.997075	0.002925	0.0029375
964	0.005862	0.002925	0.997075	0.002925	0.0029375
965	0.005862	0.002925	0.997075	0.002925	0.0029375
966	0.005862	0.002925	0.997075	0.002925	0.0029375
967	0.005862	0.002925	0.997075	0.002925	0.0029375
968	0.005862	0.002925	0.997075	0.002925	0.0029375
969	0.005862	0.002925	0.997075	0.002925	0.0029375
970	0.005862	0.002925	0.997075	0.002925	0.0029375
971	0.005862	0.002925	0.997075	0.002925	0.0029375
972	0.005862	0.002925	0.997075	0.002925	0.0029375
973	0.005862	0.002925	0.997075	0.002925	0.0029375
974	0.005862	0.002925	0.997075	0.002925	0.0029375
975	0.005862	0.002925	0.997075	0.002925	0.0029375
976	0.005862	0.002925	0.997075	0.002925	0.0029375
977	0.005862	0.002925	0.997075	0.002925	0.0029375
978	0.005862	0.002925	0.997075	0.002925	0.0029375
979	0.005862	0.002925	0.997075	0.002925	0.0029375
980	0.005862	0.002925	0.997075	0.002925	0.0029375
981	0.005862	0.002925	0.997075	0.002925	0.0029375
982	0.005862	0.002925	0.997075	0.002925	0.0029375
983	0.005862	0.002925	0.997075	0.002925	0.0029375
984	0.005862	0.002925	0.997075	0.002925	0.0029375
985	0.005862	0.002925	0.997075	0.002925	0.0029375
986	0.005862	0.002925	0.997075	0.002925	0.0029375
987	0.005862	0.002925	0.997075	0.002925	0.0029375
988	0.005862	0.002925	0.997075	0.002925	0.0029375
989	0.005862	0.002925	0.997075	0.002925	0.0029375
990	0.005862	0.002925	0.997075	0.002925	0.0029375
991	0.005862	0.002925	0.997075	0.002925	0.0029375
992	0.005862	0.002925	0.997075	0.002925	0.0029375
993	0.005862	0.002925	0.997075	0.002925	0.0029375
994	0.005862	0.002925	0.997075	0.002925	0.0029375
995	0.005862	0.002925	0.997075	0.002925	0.0029375
996	0.005862	0.002925	0.997075	0.002925	0.0029375
997	0.005862	0.002925	0.997075	0.002925	0.0029375
998	0.005862	0.002925	0.997075	0.002925	0.0029375
999	0.005862	0.002925	0.997075	0.002925	0.0029375
1000	0.005862	0.002925	0.997075	0.002925	0.0029375
1001	0.005862	0.002925	0.997075	0.002925	0.0029375
1002	0.005862	0.002925	0.997075	0.002925	0.0029375
1003	0.005862	0.002925	0.997075	0.002925	0.0029375
1004	0.005862	0.002925	0.997075	0.002925	0.0029375
1005	0.005862	0.002925	0.997075	0.002925	0.0029375
1006	0.005862	0.002925	0.997075	0.002925	0.0029375
1007	0.005862	0.002925	0.997075	0.002925	0.0029375
1008	0.005862	0.002925	0.997075	0.002925	0.0029375
1009	0.005862	0.002925	0.997075	0.002925	0.0029375
1010	0.005862	0.002925	0.997075	0.002925	0.0029375
1011	0.005862	0.002925	0.997075	0.002925	0.0029375
1012	0.005862	0.002925	0.997075	0.002925	0.0029375
1013	0.005862	0.002925	0.997075	0.002925	0.0029375
1014	0.005862	0.002925	0.997075	0.002925	0.0029375
1015	0.005862	0.002925	0.997075	0.002925	0.0029375
1016	0.005862	0.002925	0.997075	0.002925	0.0029375
1017	0.005862	0.002925	0.997075	0.002925	0.0029375
1018	0.005862	0.002925	0.997075	0.002925	0.0029375
1019	0.005862	0.002925	0.997075	0.002925	0.0029375
1020	0.005862	0.002925	0.997075	0.002925	0.0029375
1021	0.005862	0.002925	0.997075	0.002925	0.0029375
1022	0.005862	0.002925	0.997075	0.002925	0.0029375
1023	0.005862	0.002925	0.997075	0.002925	0.0029375
1024	0.005862	0.002925	0.997075	0.002925	0.0029375
1025	0.005862	0.002925	0.997075	0.002925	0.0029375
1026	0.005862	0.002925	0.997075	0.002925	0.0029375
1027	0.005862	0.002925	0.997075	0.002925	0.0029375
1028	0.005862	0.002925	0.997075	0.002925	0.0029375
1029	0.005862	0.002925	0.997075	0.002925	0.0029375
1030	0.005862	0.002925	0.997075	0.002925	0.0029375
1031	0.005862	0.002925	0.997075	0.002925	0.0029375
1032	0.005862	0.002925	0.997075	0.002925	0.0029375
1033	0.005862	0.002925	0.997075	0.002925	0.0029375
1034	0.005862	0.002925	0.997075	0.002925	0.0029375
1035	0.005862	0.002925	0.997075	0.002925	0.0029375
1036	0.005862	0.002925	0.997075	0.002925	0.0029375
1037	0.005862	0.002925	0.997075	0.002925	0.0029375
1038	0.005862	0.002925	0.997075	0.002925	0.0029375
1039	0.005862	0.002925	0.997075	0.002925	0.0029375
1040	0.005862	0.002925	0.997075	0.002925	0.0029375
1041	0.005862	0.002925	0.997075	0.002925	0.0029375
1042	0.005862	0.002925	0.997075	0.002925	0.0029375
1043	0.005862	0.002925	0.997075	0.002925	0.0029375
1044	0.005862	0.002925	0.997075	0.002925	0.0029375
1045	0.005862	0.002925	0.997075	0.002925	0.0029375
1046	0.005862	0.002925	0.997075	0.002925	0.0029375
1047	0.005862	0.002925	0.997075	0.002925	0.0029375
1048	0.005862	0.002925	0.997075	0.002925	0.0029375
1049	0.005862	0.002925	0.997075	0.002925	0.0029375
1050	0.005862	0.002925	0.997075	0.002925	0.0029375
1051	0.005862	0.002925	0.997075	0.002925	0.0029375
1052	0.005862	0.002925	0.997075	0.002925	0.0029375
1053	0.005862	0.002925	0.997075	0.002925	0.0029375
1054	0.005862	0.002925	0.997075	0.002925	0.0029375
1055	0.005862	0.002925	0.997075	0.002925	0.0029375
1056	0.005862	0.002925	0.997075	0.002925	0.0029375
1057	0.005862	0.002925	0.997075	0.002925	0.0029375
1058	0.005862	0.002925	0.997075	0.002925	0.0029375
1059	0.005862	0.002925	0.997075	0.002925	0.0029375
1060	0.005862	0.002925	0.997075	0.002925	0.0029375
1061	0.005862	0.002925	0.997075	0.002925	0.0029375
1062	0.005862	0.002925	0.997075	0.002925	0.0029375
1063	0.005862	0.002925	0.997075	0.002925	0.0029375
1064	0.005862	0.002925	0.997075	0.002925	0.0029375
1065	0.005862	0.002925	0.997075	0.002925	0.0029375
1066	0.005862	0.002925	0.997075	0.002925	0.0029375
1067	0.005862	0.002925	0.997075	0.002925	0.0029375
1068	0.005862	0.002925	0.997075	0.002925	0.0029375
1069	0.005862	0.002925	0.997075	0.002925	0.0029375
1070	0.005862	0.002925	0.997075	0.002925	0.0029375
1071	0.005862	0.002925	0.997075	0.002925	0.0029375
1072	0.005862	0.002925	0.997075	0.002925	0.0029375
1073	0.005862	0.002925	0.997075	0.002925	0.0029375
1074	0.005862	0.002925	0.997075	0.002925	0.0029375
1075	0.005862	0.002925	0.997075	0.002925	0.0029375
1076	0.005862	0.002925	0.997075	0.002925	0.0029375
1077	0.005862	0.002925	0.997075	0.002925	0.0029375
1078	0.005862	0.002925	0.997075	0.002925	0.0029375
1079	0.005862	0.002925	0.997075	0.002925	0.0029375
1080	0.005862	0.002925	0.997075	0.002925	0.0029375
1081	0.005862	0.002925	0.997075	0.002925	0.0029375
1082	0.005862	0.002925	0.997075	0.002925	0.0029375
1083	0.005862	0.002925	0.997075	0.002925	0.0029375
1084	0.005862	0.002925	0.997075	0.002925	0.0029375
1085	0.005862	0.002925	0.997075	0.002925	0.0029375
1086	0.005862	0.002925	0.997075	0.002925	0.0029375
1087	0.005862	0.002925	0.997075	0.002925	0.0029375
1088	0.005862	0.002925	0.997075	0.002925	0.0029375
1089	0.005862	0.002925	0.997075	0.002925	0.0029375
1090	0.005862	0.002925	0.997075	0.002925	0.0029375
1091	0.005862	0.002925	0.997075	0.002925	0.0029375
1092	0.005862	0.002925	0.997075	0.002925	0.0029375
1093	0.005862	0.002925	0.997075	0.002925	0.0029375
1094	0.005862	0.002925	0.997075	0.002925	0.0029375
1095	0.005862	0.002925	0.997075	0.002925	0.0029375
1096	0.005862	0.002925	0.997075	0.002925	0.0029375
1097	0.005862	0.002925	0.997075	0.002925	0.0029375
1098	0.005862	0.002925	0.997075	0.002925	0.0029375
1099	0.005862	0.002925	0.997075	0.002925	0.0029375
1100	0.005862	0.002925	0.997075	0.002925	0.0029375
1101	0.005862	0.002925	0.997075	0.002925	0.0029375
1102	0.005862	0.002925	0.997075	0.002925	0.0029375
1103	0.005862	0.002925	0.997075	0.002925	0.0029375
1104	0.005862	0.002925	0.997075	0.002925	0.0029375
1105	0.005862	0.002925	0.997075	0.002925	0.0029375
1106	0.005862	0.002925	0.997075	0.002925	0.0029375
1107	0.005862	0.002925	0.997075	0.002925	0.0029375
1108	0.005862	0.002925	0.997075	0.002925	0.0029375
1109	0.005862	0.002925	0.997075	0.002925	0.0029375
1110	0.005862	0.002925	0.997075	0.002925	0.0029375
1111	0.005862	0.002925	0.997075	0.002925	0.0029375
1112	0.005862	0.002925	0.997075	0.002925	0.0029375
1113	0.005862	0.002925	0.997075	0.002925	0.0029375
1114	0.005862	0.002925	0.997075	0.002925	0.0029375
1115	0.005862	0.002925	0.997075	0.002925	0.0029375
1116	0.005862	0.002925	0.997075	0.002925	0.0029375
1117	0.005862	0.002925	0.997075	0.002925	0.0029375
1118	0.005862	0.002925	0.997075	0.002925	0.0029375
1119	0.005862	0.002925	0.997075	0.002925	0.0029375
1120	0.005862	0.002925	0.997075	0.002925	0.0029375
1121	0.005862	0.002925	0.997075	0.002925	0.0029375
1122	0.005862	0.002925	0.997075	0.002925	0.0029375
1123	0.005862	0.002925	0.997075	0.002925	0.0029375
1124	0.005862	0.002925	0.997075	0.002925	0.0029375
1125	0.005862	0.002925	0.997075	0.002925	0.0029375
1126	0.005862	0.002925	0.997075	0.002925	0.0029375
1127	0.005862	0.002925	0.997075	0.002925	0.0029375
1128	0.005862	0.002925	0.997075	0.002925	0.0029375
1129	0.005862	0.002925	0.997075	0.002925	0.0029375
1130	0.005862	0.002925	0.997075	0.002925	0.0029375
1131	0.005862	0.002925	0.997075	0.002925	0.0029375
1132	0.005862	0.002925	0.997075	0.002925	0.0029375
1133	0.005862	0.002925	0.997075	0.002925	0.0029375
1134	0.005862	0.002925	0.997075	0.002925	0.0029375
1135	0.005862	0.002925	0.997075	0.002925	0.0029375
1136	0.005862	0.002925	0.997075	0.002925	0.0029375
1137	0.005862	0.002925	0.997075	0.002925	0.0029375
1138	0.005862	0.002925	0.997075	0.002925	0.0029375
1139	0.005862	0.002925	0.997075	0.002925	0.0029375
1140	0.005862	0.002925	0.997075	0.002925	0.0029375
1141	0.005862	0.002925	0.997075	0.002925	0.0029375
1142	0.005862	0.002925	0.997075	0.002925	0.0029375
1143	0.005862	0.002925	0.997075	0.002925	0.0029375
1144	0.005862	0.002925	0.997075	0.002925	0.0029375
1145	0.005862	0.002925	0.997075	0.002925	0.0029375
1146	0.005862	0.002925	0.997075	0.002925	0.0029375
1147	0.005862	0.002925	0.997075	0.002925	0.0029375
1148	0.005862	0.002925	0.997075	0.002925	0.0029375
1149	0.005862	0.002925	0.997075	0.002925	0.0029375
1150	0.005862	0.002925	0.997075	0.002925	0.0029375
1151	0.005862	0.002925	0.997075	0.002925	0.0029375
1152	0.005862	0.002925	0.997075	0.002925	0.0029375
1153	0.005862	0.002925	0.997075	0.002925	0.0029375
1154	0.005862	0.002925	0.997075	0.002925	0.0029375
1155	0.005862	0.002925	0.997075	0.002925	0.0029375
1156	0.005862	0.002925	0.997075	0.002925	0.0029375
1157	0.005862	0.002925	0.997075	0.002925	0.0029375
1158	0.005862	0.002925	0.997075	0.002925	0.0029375
1159	0.005862	0.002925	0.997075	0.002925	0.0029375
1160	0.005862	0.002925	0.997075	0.002925	0.0029375
1161	0.005862	0.002925	0.997075	0.002925	0.0029375
1162	0.005862	0.002925	0.997075	0.002925	0.0029375
1163	0.005862	0.002925	0.997075	0.002925	0.0029375
1164	0.005862	0.002925	0.997075	0.002925	0.0029375
1165	0.005862	0.002925	0.997075	0.002925	0.0029375
1166	0.005862	0.002925	0.997075	0.002925	0.0029375
1167	0.005862	0.002925	0.997075	0.002925	0.0029375
1168	0.005862	0.002925	0.997075	0.002925	0.0029375
1169	0.005862	0.002925	0.997075	0.002925	0.0029375
1170	0.005862	0.002925	0.997075	0.002925	0.0029375
1171	0.005862	0.002925	0.997075	0.002925	0.0029375
1172	0.005862	0.002925	0.997075	0.002925	0.0029375
1173	0.005862	0.002925	0.997075	0.002925	0.0029375
1174	0.005862	0.002925	0.997075	0.002925	0.0029375
1175	0.005862	0.002925	0.997075	0.002925	0.0029375
1176	0.005862	0.002925	0.997075	0.002925	0.0029375
1177	0.005862	0.002925	0.997075	0.002925	0.0029375
1178	0.005862	0.002925	0.997075	0.002925	0.0029375
1179	0.005862	0.002925	0.997075	0.002925	0.0029375
1180	0.005862	0.002925	0.997075	0.002925	0.0029375
1181	0.005862	0.002925	0.997075	0.002925	0.0029375
1182	0.005862	0.002925	0.997075	0.002925	0.0029375
1183	0.005862	0.002925	0.997075	0.002925	0.0029375
1184	0.005862	0.002925	0.997075	0.002925	0.0029375
1185	0.005862	0.002925	0.997075	0.002925	0.0029375
1186	0.005862	0.002925	0.997075	0.002925	0.0029375
1187	0.005862	0.002925	0.997075	0.002925	0.0029375
1188	0.005862	0.002925	0.997075	0.002925	0.0029375
1189	0.005862	0.002925	0.997075	0.002925	0.0029375
1190	0.005862	0.002925	0.997075	0.002925	0.0029375
1191	0.005862	0.002925	0.997075	0.002925	0.0029375
1192	0.005862	0.002925	0.997075	0.002925	0.0029375
1193	0.005862	0.002925	0.997075	0.002925	0.0029375
1194	0.005862	0.002925	0.997075	0.002925	0.0029375
1195	0.005862	0.002925	0.997075	0.002925	0.0029375
1196	0.005862	0.002925	0.997075	0.002925	0.0029375
1197	0.005862	0.002925	0.997075	0.002925	0.0029375
1198	0.005862	0.002925	0.997075	0.002925	0.0029375
1199	0.005862	0.002925	0.997075	0.002925	0.0029375
1200	0.005862	0.002925	0.997075	0.002925	0.0029375
1201	0.005862	0.002925	0.997075	0.002925	0.0029375
1202	0.005862	0.002925	0.997075	0.002925	0.0029375
1203	0.005862	0.002925	0.997075	0.002925	0.0029375
1204	0.005862	0.002925	0.997075	0.002925	0.0029375
1205	0.005862	0.002925	0.997075	0.002925	0.0029375
1206	0.005862	0.002925	0.997075	0.002925	0.0029375
1207	0.005862	0.002925	0.997075	0.002925	0.0029375
1208	0.005862	0.002925	0.997075	0.002925	0.0029375
1209	0.005862	0.002925	0.997075	0.002925	0.0029375
1210	0.005862	0.002925	0.997075	0.002925	0.0029375
1211	0.005862	0.002925	0.997075	0.002925	0.0029375
1212	0.005862	0.002925	0.997075	0.002925	0.0029375
1213	0.005862	0.002925	0.997075	0.002925	0.0029375
1214	0.005862	0.002925	0.997075	0.002925	0.0029375
1215	0.005862	0.002925	0.997075	0.002925	0.0029375
1216	0.005862	0.002925	0.997075	0.002925	0.0029375
1217	0.005862	0.002925	0.997075	0.002925	0.0029375
1218	0.005862	0.002925	0.997075	0.002925	0.0029375
1219	0.005862	0.002925	0.997075	0.002925	0.0029375
1220	0.005862	0.002925	0.997075	0.002925	0.0029375
1221	0.005862	0.002925	0.997075	0.002925	0.0029375
1222	0.005862	0.002925	0.997075	0.002925	0.0029375
1223	0.005862	0.002925	0.997075	0.002925	0.0029375
1224	0.005862	0.002925	0.997075	0.002925	0.0029375
1225	0.005862	0.002925	0.997075	0.002925	0.0029375
1226	0.005862	0.002925	0.997075	0.002925	0.0029375
1227	0.005862	0.002925	0.997075	0.002925	0.0029375
1228	0.005862	0.002925	0.997075	0.002925	0.0029375
1229	0.005862	0.002925	0.997075	0.002925	0.0029375
1230	0.005862	0.002925	0.997075	0.002925	0.0029375
1231	0.005862	0.002925	0.997075	0.002925	0.0029375
1232	0.005862	0.002925	0.997075	0.002925	0.0029375
1233	0.005862	0.002925	0.997075	0.002925	0.0029375
1234	0.005862	0.002925	0.997075	0.002925	0.0029375
1235	0.005862	0.002925	0.997075	0.002925	0.0029375
1236	0.005862	0.002925	0.997075	0.002925	0.0029375
1237	0.005862	0.002925	0.997075	0.002925	0.0029375
1238	0.005862	0.002925	0.997075	0.002925	0.0029375
1239	0.005862	0.002925	0.997075	0.002925	0.0029375
1240	0.005862	0.002925	0.997075	0.002925	0.0029375
1241	0.005862	0.002925	0.997075	0.002925	0.0029375
1242	0.005862	0.002925	0.997075	0.002925	0.0029375
1243	0.005862	0.002925	0.997075	0.002925	0.0029375
1244	0.005862	0.002925	0.997075	0.002925	0.0029375
1245	0.005862	0.002925	0.997075	0.002925	0.0029375
1246	0.005862	0.002925	0.997075	0.002925	0.0029375
1247	0.005862	0.002925	0.997075	0.002925	0.0029375
1248	0.005862	0.002925	0.997075	0.002925	0.0029375
1249	0.005862	0.002925	0.997075	0.002925	0.0029375
1250	0.005862	0.002925	0.997075	0.002925	0.0029375
1251	0.005862	0.002925	0.997075	0.002925	0.0029375
1252	0.005862	0.002925	0.997075	0.002925	0.0029375
1253	0.005862	0.002925	0.997075	0.002925	0.0029375
1254	0.005862	0.002925	0.997075	0.002925	0.0029375
1255	0.005862	0.002925	0.997075	0.002925	0.0029375
1256	0.005862	0.002925	0.997075	0.002925	0.0029375
1257	0.005862	0.002925	0.997075	0.002925	0.0029375
1258	0.005862	0.002925	0.997075	0.002925	0.0029375
1259	0.005862	0.002925	0.997075	0.002925	0.0029375
1260	0.005862	0.002925	0.997075	0.002925	0.0029375
1261	0.005862	0.002925	0.997075	0.002925	0.0029375
1262	0.005862	0.002925	0.997075	0.002925	0.0029375
1263	0.005862	0.002925	0.997075	0.002925	0.0029375
1264	0.005862	0.002925	0.997075	0.002925	0.0029375
1265	0.005862	0.002925	0.997075	0.002925	0.0029375
1266	0.005862	0.002925	0.997075	0.002925	0.0029375
1267	0.005862	0.002925	0.997075	0.002925	0.0029375
1268	0.005862	0.002925	0.997075	0.002925	0.0029375
1269	0.005862	0.002925	0.997075	0.002925	0.0029375
1270	0.005862	0.002925	0.997075	0.002925	0.0029375
1271	0.005862	0.002925	0.997075	0.002925	0.0029375
1272	0.005862	0.002925	0.997075	0.002925	0.0029375
1273	0.005862	0.002925	0.997075	0.002925	0.0029375
1274	0.005862	0.002925	0.997075	0.002925	0.0029375
1275	0.005862	0.002925	0.997075	0.002925	0.0029375
1276	0.005862	0.002925	0.997075	0.002925	0.0029375
1277	0.005862	0.002925	0.997075	0.002925	0.0029375
1278	0.005862	0.002925	0.997075	0.002925	0.0029375
1279	0.005862	0.002925	0.997075	0.002925	0.0029375
1280	0.005862	0.002925	0.997075	0.002925	0.0029375
1281	0.005862	0.002925	0.997075	0.002925	0.0029375
1282	0.005862	0.002925	0.997075	0.002925	0.0029375
1283	0.005862	0.002925	0.997075	0.002925	0.0029375
1284	0.005862	0.002925	0.997075	0.002925	0.0029375
1285	0.005862	0.002925	0.997075	0.002925	0.0029375
1286	0.005862	0.002925	0.997075	0.002925	0.0029375
1287	0.005862	0.002925	0.997075	0.002925	0.0029375
1288	0.005862	0.002925	0.997075	0.002925	0.0029375
1289	0.005862	0.002925	0.997075	0.002925	0.0029375
1290	0.005862	0.002925	0.997075	0.002925	0.0029375
1291	0.005862	0.002925	0.997075	0.002925	0.0029375
1292	0.005862	0.002925	0.997075	0.002925	0.0029375
1293	0.005862	0.002925	0.997075	0.002925	0.0029375
1294	0.005862	0.002925	0.997075	0.002925	0.0029375
1295	0.005862	0.002925	0.997075	0.002925	0.0029375
1296	0.005862	0.002925	0.997075	0.002925	0.0029375
1297	0.005862	0.002925	0.997075	0.002925	0.0029375
1298	0.005862	0.002925	0.997075	0.002925	0.0029375
1299	0.005862	0.002925	0.997075	0.002925	0.0029375
1300	0.005862	0.002925	0.997075	0.002925	0.0029375
1301	0.005862	0.002925	0.997075	0.002925	0.0029375
1302	0.005862	0.002925	0.997075	0.002925	0.0029375
1303	0.005862	0.002925	0.997075	0.002925	0.0029375
1304	0.005862	0.002925	0.997075	0.002925	0.0029375
1305	0.005862	0.002925	0.997075	0.002925	0.0029375
1306	0.005862	0.002925	0.997075	0.002925	0.0029375
1307	0.005862	0.002925	0.997075	0.002925	0.0029375
1308	0.005862	0.002925	0.997075	0.002925	0.0029375
1309	0.005862	0.002925	0.997075	0.002925	0.0029375
1310	0.005862	0.002925	0.997075	0.002925	0.0029375
1311	0.005862	0.002925	0.997075	0.002925	0.0029375
1312	0.005862	0.002925	0.997075	0.002925	0.0029375
1313	0.005862	0.002925	0.997075	0.002925	0.0029375
1314	0.005862	0.002925	0.997075	0.002925	0.0029375
1315	0.005862	0.002925	0.997075	0.002925	0.0029375
1316	0.005862	0.002925	0.997075	0.002925	0.0029375
1317	0.005862	0.002925	0.997075	0.002925	0.0029375
1318	0.005862	0.002925	0.997075	0.002925	0.0029375
1319	0.005862	0.002925	0.997075	0.002925	0.0029375
1320	0.005862	0.002925	0.997075	0.002925	0.0029375
1321	0.005862	0.002925	0.997075	0.002925	0.0029375
1322	0.005862	0.002925	0.997075	0.002925	0.0029375
1323	0.005862	0.002925	0.997075	0.002925	0.0029375
1324	0.005862	0.002925	0.997075	0.002925	0.0029375
1325	0.005862	0.002925	0.997075	0.002925	0.0029375
1326	0.005862	0.002925	0.997075	0.002925	0.0029375
1327	0.005862	0.002925	0.997075	0.002925	0.0029375
1328	0.005862	0.002925	0.997075	0.002925	0.0029375
1329	0.005862	0.002925	0.997075	0.002925	0.0029375
1330	0.005862	0.002925	0.997075	0.002925	0.0029375
1331	0.005862	0.002925	0.997075	0.002925	0.0029375
1332	0.005862	0.002925	0.997075	0.002925	0.0029375
1333	0.005862	0.002925	0.997075	0.002925	0.0029375
1334	0.005862	0.002925	0.997075	0.002925	0.0029375
1335	0.005862	0.002925	0.997075	0.002925	0.0029375
1336	0.005862	0.002925	0.997075	0.002925	0.0029375
1337	0.005862	0.002925	0.997075	0.002925	0.0029375
1338	0.005862	0.002925	0.997075	0.002925	0.0029375
1339	0.005862	0.002925	0.997075	0.002925	0.0029375
1340	0.005862	0.002925	0.997075	0.002925	0.0029375
1341	0.005862	0.002925	0.997075	0.002925	0.0029375
1342	0.005862	0.002925	0.997075	0.002925	0.0029375
1343	0.005862	0.002925	0.997075	0.002925	0.0029375
1344	0.005862	0.002925	0.997075	0.002925	0.0029375
1345	0.005862	0.002925	0.997075	0.002925	0.0029375
1346	0.005862	0.002925	0.997075	0.002925	0.0029375
1347	0.005862	0.002925	0.997075	0.002925	0.0029375
1348	0.005862	0.002925	0.997075	0.002925	0.0029375
1349	0.005862	0.002925	0.997075	0.002925	0.0029375
1350	0.005862	0.002925	0.997075	0.002925	0.0029375
1351	0.005862	0.002925	0.997075	0.002925	0.0029375
1352	0.005862	0.002925	0.997075	0.002925	0.0029375
1353	0.005862	0.002925	0.997075	0.002925	0.0029375
1354	0.005862	0.002925	0.997075	0.002925	0.0029375
1355	0.005862	0.002925	0.997075	0.002925	0.0029375
1356	0.005862	0.002925	0.997075	0.002925	0.0029375
1357	0.005862	0.002925	0.997075	0.002925	0.0029375
1358	0.005862	0.002925	0.997075	0.002925	0.0029375
1359	0.005862	0.002925	0.997075	0.002925	0.0029375
1360	0.005862	0.002925	0.997075	0.002925	0.0029375
1361	0.005862	0.002925	0.997075	0.002925	0.0029375
1362	0.005862	0.002925	0.997075	0.002925	0.0029375
1363	0.005862	0.002925	0.997075	0.002925	0.0029375
1364	0.005862	0.002925	0.997075	0.002925	0.0029375
1365	0.005862	0.002925	0.997075	0.002925	0.0029375
1366	0.005862	0.002925	0.997075	0.002925	0.0029375
1367	0.005862	0.002925	0.997075	0.002925	0.0029375
1368	0.005862	0.002925	0.997075	0.002925	0.0029375
1369	0.005862	0.002925	0.997075	0.002925	0.0029375
1370	0.005862	0.002925	0.997075	0.002925	0.0029375
1371	0.005862	0.002925	0.997075	0.002925	0.0029375
1372	0.005862	0.002925	0.997075	0.002925	0.0029375
1373	0.005862	0.002925	0.997075	0.002925	0.0029375
1374	0.005862	0.002925	0.997075	0.002925	0.0029375
1375	0.005862	0.002925	0.997075	0.002925	0.0029375
1376	0.005862	0.002925	0.997075	0.002925	0.0029375
1377	0.005862	0.002925	0.997075	0.002925	0.0029375
1378	0.005862	0.002925	0.997075	0.002925	0.0029375
1379	0.005862	0.002925	0.997075	0.002925	0.0029375
1380	0.005862	0.002925	0.997075	0.002925	0.0029375
1381	0.005862	0.002925	0.997075	0.002925	0.0029375
1382	0.005862	0.002925	0.997075	0.002925	0.0029375
1383	0.005862	0.002925	0.997075	0.002925	0.0029375
1384	0.005862	0.002925	0.997075	0.002925	0.0029375
1385	0.005862	0.002925	0.997075	0.002925	0.0029375
1386	0.005862	0.002925	0.997075	0.002925	0.0029375
1387	0.005862	0.002925	0.997075	0.002925	0.0029375
1388	0.005862	0.002925	0.997075	0.002925	0.0029375
1389	0.005862	0.002925	0.997075	0.002925	0.0029375
1390	0.005862	0.002925	0.997075	0.002925	0.0029375
1391	0.005862	0.002925	0.997075	0.002925	0.0029375
1392	0.005862	0.002925	0.997075	0.002925	0.0029375
1393	0.005862	0.002925	0.997075	0.002925	0.0029375
1394	0.005862	0.002925	0.997075	0.002925	0.0029375
1395	0.005862	0.002925	0.997075	0.002925	0.0029375
1396	0.005862	0.002925	0.997075	0.002925	0.0029375
1397	0.005862	0.002925	0.997075	0.002925	0.0029375
1398	0.005862	0.002925	0.997075	0.002925	0.0029375
1399	0.005862	0.002925	0.997075	0.002925	0.0029375
1400	0.005862	0.002925	0.997075	0.002925	0.0029375
1401	0.005862	0.002925	0.997075	0.002925	0.0029375
1402	0.005862	0.002925	0.997075	0.002925	0.0029375
1403	0.005862	0.002925	0.997075	0.002925	0.0029375
1404	0.005862	0.002925	0.997075	0.002925	0.0029375
1405	0.005862	0.002925	0.997075	0.002925	0.0029375
1406	0.005862	0.002925	0.997075	0.002925	0.0029375
1407	0.005862	0.002925	0.997075	0.002925	0.0029375
1408	0.005862	0.002925	0.997075	0.002925	0.0029375
1409	0.005862	0.002925	0.997075	0.002925	0.0029375
1410	0.005862	0.002925	0.997075	0.002925	0.0029375
1411	0.005862	0.002925	0.997075	0.002925	0.0029375
1412	0.005862	0.002925	0.997075	0.002925	0.0029375
1413	0.005862	0.002925	0.997075	0.002925	0.0029375
1414	0.005862	0.002925	0.997075	0.002925	0.0029375
1415	0.005862	0.002925	0.997075	0.002925	0.0029375
1416	0.005862	0.002925	0.997075	0.002925	0.0029375
1417	0.005862	0.002925	0.997075	0.002925	0.0029375
1418	0.005862	0.002925	0.997075	0.002925	0.0029375
1419	0.005862	0.002925	0.997075	0.002925	0.0029375
1420	0.005862	0.002925	0.997075	0.002925	0.0029375
1421	0.005862	0.002925	0.997075	0.002925	0.0029375
1422	0.005862	0.002925	0.997075	0.002925	0.0029375
1423	0.005862	0.002925	0.997075	0.002925	0.0029375
1424	0.005862	0.002925	0.997075	0.002925	0.0029375
1425	0.005862	0.002925	0.997075	0.002925	0.0029375
1426	0.005862	0.002925	0.997075	0.002925	0.0029375
1427	0.005862	0.002925	0.997075	0.002925	0.0029375
1428	0.005862	0.002925	0.997075	0.002925	0.0029375
1429	0.005862	0.002925	0.997075	0.002925	0.0029375
1430	0.005862	0.002925	0.997075	0.002925	0.0029375
1431	0.005862	0.002925	0.997075	0.002925	0.0029375
1432	0.005862	0.002925	0.997075	0.002925	0.0029375
1433	0.005862	0.002925	0.997075	0.002925	0.0029375
1434	0.005862	0.002925	0.997075	0.002925	0.0029375
1435	0.005862	0.002925	0.997075	0.002925	0.0029375
1436	0.005862	0.002925	0.997075	0.002925	0.0029375
1437	0.005862	0.002925	0.997075	0.002925	0.0029375
1438	0.005862	0.002925	0.997075	0.002925	0.0029375
1439	0.005862	0.002925	0.997075	0.002925	0.0029375
1440	0.005862	0.002925	0.997075	0.002925	0.0029375
1441	0.005862	0.002925	0.997075	0.002925	0.0029375
1442	0.005862	0.002925	0.997075	0.002925	0.0029375
1443	0.005862	0.002925	0.997075	0.002925	0.0029375
1444	0.005862	0.002925	0.997075	0.002925	0.0029375
1445	0.005862	0.002925	0.997075	0.002925	0.0029375
1446	0.005862	0.002925	0.997075	0.002925	0.0029375
1447	0.005862	0.002925	0.997075	0.002925	0.0029375
1448	0.005862	0.002925	0.997075	0.002925	0.0029375
1449	0.005862	0.002925	0.997075	0.002925	0.0029375
1450	0.005862	0.002925	0.997075	0.002925	0.0029375
1451	0.005862	0.002925	0.997075	0.002925	0.0029375
1452	0.005862	0.002925	0.997075	0.002925	0.0029375
1453	0.005862	0.002925	0.997075	0.002925	0.0029375
1454	0.005862	0.002925	0.997075	0.002925	0.0029375
1455	0.005862	0.002925	0.997075	0.002925	0.0029375
1456	0.005862	0.002925	0.997075	0.002925	0.0029375
1457	0.005862	0.002925	0.997075	0.002925	0.0029375
1458	0.005862	0.002925	0.997075	0.002925	0.0029375
1459	0.005862	0.002925	0.997075	0.002925	0.0029375
1460	0.005862	0.002925	0.997075	0.002925	0.0029375
1461	0.005862	0.002925	0.997075	0.002925	0.0029375
1462	0.005862	0.002925	0.997075	0.002925	0.0029375
1463	0.005862	0.002925	0.997075	0.002925	0.0029375
1464	0.005862	0.002925	0.997075	0.002925	0.0029375
1465	0.005862	0.002925	0.997075	0.002925	0.0029375
1466	0.005862	0.002925	0.997075	0.002925	0.0029375
1467	0.005862	0.002925	0.997075	0.002925	0.0029375
1468	0.005862	0.002925	0.997075	0.002925	0.0029375
1469	0.005862	0.002925	0.997075	0.002925	0.0029375
1470	0.005862	0.002925	0.997075	0.002925	0.0029375
1471	0.005862	0.002925	0.997075	0.002925	0.0029375
1472	0.005862	0.002925	0.997075	0.002925	0.0029375
1473	0.005862	0.002925	0.997075	0.002925	0.0029375
1474	0.005862	0.002925	0.997075	0.002925	0.0029375
1475	0.005862	0.002925	0.997075	0.002925	0.0029375
1476	0.005862	0.002925	0.997075	0.002925	0.0029375
1477	0.005862	0.002925	0.997075	0.002925	0.0029375
1478	0.005862	0.002925	0.997075	0.002925	0.0029375
1479	0.005862	0.002925	0.997075	0.002925	0.0029375
1480	0.005862	0.002925	0.997075	0.002925	0.0029375
1481	0.005862	0.002925	0.997075	0.002925	0.0029375
1482	0.005862	0.002925	0.997075	0.002925	0.0029375
1483	0.005862	0.002925	0.997075	0.002925	0.0029375
1484	0.005862	0.002925	0.997075	0.002925	0.0029375
1485	0.005862	0.002925	0.997075	0.002925	0.0029375
1486	0.005862	0.002925	0.997075	0.002925	0.0029375
1487	0.005862	0.002925	0.997075	0.002925	0.0029375
1488	0.005862	0.002925	0.997075	0.002925	0.0029375
1489	0.005862	0.002925	0.997075	0.002925	0.0029375
1490	0.005862	0.002925	0.997075	0.002925	0.0029375
1491	0.005862	0.002925	0.997075	0.002925	0.0029375
1492	0.005862	0.002925	0.997075	0.002925	0.0029375
1493	0.005862	0.002925	0.997075	0.002925	0.0029375
1494	0.005862	0.002925	0.997075	0.002925	0.0029375
1495	0.005862	0.002925	0.997075	0.002925	0.0029375
1496	0.005862	0.002925	0.997075	0.002925	0.0029375
1497	0.005862	0.002925	0.997075	0.002925	0.0029375
1498	0.005862	0.002925	0.997075	0.002925	0.0029375
1499	0.005862	0.002925	0.997075	0.002925	0.0029375
1500	0.005862	0.002925	0.997075	0.002925	0.0029375
1501	0.005862	0.002925	0.997075	0.002925	0.0029375
1502	0.005862	0.002925	0.997075	0.002925	0.0029375
1503	0.005862	0.002925	0.997075	0.002925	0.0029375
1504	0.005862	0.002925	0.997075	0.002925	0.0029375
1505	0.005862	0.002925	0.997075	0.002925	0.0029375
1506	0.005862	0.002925	0.997075	0.002925	0.0029375
1507	0.005862	0.002925	0.997075	0.002925	0.0029375
1508	0.005862	0.002925	0.997075	0.002925	0.0029375
1509	0.005862	0.002925	0.997075	0.002925	0.0029375
1510	0.005862	0.002925	0.997075	0.002925	0.0029375
1511	0.005862	0.002925	0.997075	0.002925	0.0029375
1512	0.005862	0.002925	0.997075	0.002925	0.0029375
1513	0.005862	0.002925	0.997075	0.002925	0.0029375
1514	0.005862	0.002925	0.997075	0.002925	0.0029375
1515	0.005862	0.002925	0.997075	0.002925	0.0029375
1516	0.005862	0.002925	0.997075	0.002925	0.0029375
1517	0.005862	0.002925	0.997075	0.002925	0.0029375
1518	0.005862	0.002925	0.997075	0.002925	0.0029375
1519	0.005862	0.002925	0.997075	0.002925	0.0029375
1520	0.005862	0.002925	0.997075	0.002925	0.0029375
1521	0.005862	0.002925	0.997075	0.002925	0.0029375
1522	0.005862	0.002925	0.997075	0.002925	0.0029375
1523	0.005862	0.002925	0.997075	0.002925	0.0029375
1524	0.005862	0.002925	0.997075	0.002925	0.0029375
1525	0.005862	0.002925	0.997075	0.002925	0.0029375
1526	0.005862	0.002925	0.997075	0.002925	0.0029375
1527	0.005862	0.002925	0.997075	0.002925	0.0029375
1528	0.005862	0.002925	0.997075	0.002925	0.0029375
1529	0.005862	0.002925	0.997075	0.002925	0.0029375
1530	0.005862	0.002925	0.997075	0.002925	0.0029375
1531	0.005862	0.002925	0.997075	0.002925	0.0029375
1532	0.005862	0.002925	0.997075	0.002925	0.0029375
1533	0.005862	0.002925	0.997075	0.002925	0.0029375
1534	0.005862	0.002925	0.997075	0.002925	0.0029375
1535	0.005862	0.002925	0.997075	0.002925	0.0029375
1536	0.005862	0.002925	0.997075	0.002925	0.0029375
1537	0.005862	0.002925	0.997075	0.002925	0.0029375
1538	0.005862	0.002925	0.997075	0.002925	0.0029375
1539	0.005862	0.002925	0.997075	0.002925	0.0029375
1540	0.005862	0.002925	0.997075	0.002925	0.0029375
1541	0.005862	0.002925	0.997075	0.002925	0.0029375
1542	0.005862	0.002925	0.997075	0.002925	0.0029375
1543	0.005862	0.002925	0.997075	0.002925	0.0029375
1544	0.005862	0.002925	0.997075	0.002925	0.0029375
1545	0.005862	0.002925	0.997075	0.002925	0.0029375
1546	0.005862	0.002925	0.997075	0.002925	0.0029375
1547	0.005862	0.002925	0.997075	0.002925	0.0029375
1548	0.005862	0.002925	0.997075	0.002925	0.0029375
1549	0.005862	0.002925	0.997075	0.002925	0.0029375
1550	0.005862	0.002925	0.997075	0.002925	0.0029375
1551	0.005862	0.002925	0.997075	0.002925	0.0029375
1552	0.005862	0.002925	0.997075	0.002925	0.0029375
1553	0.005862	0.002925	0.997075	0.002925	0.0029375
1554	0.005862	0.002925	0.997075	0.002925	0.0029375
1555	0.005862	0.002925	0.997075	0.002925	0.0029375
1556	0.005862	0.002925	0.997075	0.002925	0.0029375
1557	0.005862	0.002925	0.997075	0.002925	0.0029375
1558	0.005862	0.002925	0.997075	0.002925	0.0029375
1559	0.005862	0.002925	0.997075	0.002925	0.0029375
1560	0.005862	0.002925	0.997075	0.002925	0.0029375
1561	0.005862	0.002925	0.997075	0.002925	0.0029375
1562	0.005862	0.002925	0.997075	0.002925	0.0029375
1563	0.005862	0.002925	0.997075	0.002925	0.0029375
1564	0.005862	0.002925	0.997075	0.002925	0.0029375
1565	0.005862	0.002925	0.997075	0.002925	0.0029375
1566	0.005862	0.002925	0.997075	0.002925	0.0029375
1567	0.005862	0.002925	0.997075	0.002925	0.0029375
1568	0.005862	0.002925	0.997075	0.002925	0.0029375
1569	0.005862	0.002925	0.997075	0.002925	0.0029375
1570	0.005862	0.002925	0.997075	0.002925	0.0029375
1571	0.005862	0.002925	0.997075	0.002925	0.0029375
1572	0.005862	0.002925	0.997075	0.002925	0.0029375
1573	0.005862	0.002925	0.997075	0.002925	0.0029375
1574	0.005862	0.002925	0.997075	0.002925	0.0029375
1575	0.005862	0.002925	0.997075	0.002925	0.0029375
1576	0.005862	0.002925	0.997075	0.002925	0.0029375
1577	0.005862	0.002925	0.997075	0.002925	0.0029375
1578	0.005862	0.002925	0.997075	0.002925	0.0029375
1579	0.005862	0.002925	0.997075	0.002925	0.0029375
1580	0.005862	0.002925	0.997075	0.002925	0.0029375
1581	0.005862	0.002925	0.997075	0.002925	0.0029375
1582	0.005862	0.002925	0.997075	0.002925	0.0029375
1583	0.005862	0.002925	0.997075	0.002925	0.0029375
1584	0.005862	0.002925	0.997075	0.002925	0.0029375
1585	0.005862	0.002925	0.997075	0.002925	0.0029375
1586	0.005862	0.002925	0.997075	0.002925	0.0029375
1587	0.005862	0.002925	0.997075	0.002925	0.0029375
1588	0.005862	0.002925	0.997075	0.002925	0.0029375
1589	0.005862	0.002925	0.997075	0.002925	0.0029375
1590	0.005862	0.002925	0.997075	0.002925	0.0029375
1591	0.005862	0.002925	0.997075	0.002925	0.0029375
1592	0.005862	0.002925	0.997075	0.002925	0.0029375
1593	0.005862	0.002925	0.997075	0.002925	0.0029375
1594	0.005862	0.002925	0.997075	0.002925	0.0029375
1595	0.005862	0.002925	0.997075	0.002925	0.0029375
1596	0.005862	0.002925	0.997075	0.002925	0.0029375
1597	0.005862	0.002925	0.997075	0.002925	0.0029375
1598	0.005862	0.002925	0.997075	0.002925	0.0029375
1599	0.005862	0.002925	0.997075	0.002925	0.0029375
1600	0.005862	0.002925	0.997075	0.002925	0.0029375
1601	0.005862	0.002925	0.997075	0.002925	0.0029375
1602	0.005862	0.002925	0.997075	0.002925	0.0029375
1603	0.005862	0.002925	0.997075	0.002925	0.0029375
1604	0.005862	0.002925	0.997075	0.002925	0.0029375
1605	0.005862	0.002925	0.997075	0.002925	0.0029375
1606	0.005862	0.002925	0.997075	0.002925	0.0029375
1607	0.005862	0.002925	0.997075	0.002925	0.0029375
1608	0.005862	0.002925	0.997075	0.002925	0.0029375
1609	0.005862	0.002925	0.997075	0.002925	0.0029375
1610	0.005862	0.002925	0.997075	0.002925	0.0029375
1611	0.005862	0.002925	0.997075	0.002925	0.0029375
1612	0.005862	0.002925	0.997075	0.002925	0.0029375
1613	0.005862	0.002925	0.997075	0.002925	0.0029375
1614	0.005862	0.002925	0.997075	0.002925	0.0029375
1615	0.005862	0.002925	0.997075	0.002925	0.0029375
1616	0.005862	0.002925	0.997075	0.002925	0.0029375
1617	0.005862	0.002925	0.997075	0.002925	0.0029375
1618	0.005862	0.002925	0.997075	0.002925	0.0029375
1619	0.005862	0.002925	0.997075	0.002925	0.0029375
1620	0.005862	0.002925	0.997075	0.002925	0.0029375
1621	0.005862	0.002925	0.997075	0.002925	0.0029375
1622	0.005862	0.002925	0.997075	0.002925	0.0029375
1623	0.005862	0.002925	0.997075	0.002925	0.0029375
1624	0.005862	0.002925	0.997075	0.002925	0.0029375
1625	0.005862	0.002925	0.997075	0.002925	0.0029375
1626	0.005862	0.002925	0.997075	0.002925	0.0029375
1627	0.005862	0.002925	0.997075	0.002925	0.0029375
1628	0.005862	0.002925	0.997075	0.002925	0.0029375
1629	0.005862	0.002925	0.997075	0.002925	0.0029375
1630	0.005862	0.002925	0.997075	0.002925	0.0029375
1631	0.005862	0.002925	0.997075	0.002925	0.0029375
1632	0.005862	0.002925	0.997075	0.002925	0.0029375
1633	0.005862	0.002925	0.997075	0.002925	0.0029375
1634	0.005862	0.002925	0.997075	0.002925	0.0029375
1635	0.005862	0.002925	0.997075	0.002925	0.0029375
1636	0.005862	0.002925	0.997075	0.002925	0.0029375
1637	0.005862	0.002925	0.997075	0.002925	0.0029375
1638	0.005862	0.002925	0.997075	0.002925	0.0029375
1639	0.005862	0.002925	0.997075	0.002925	0.0029375
1640	0.005862	0.002925	0.997075	0.002925	0.0029375
1641	0.005862	0.002925	0.997075	0.002925	0.0029375
1642	0.005862	0.002925	0.997075	0.002925	0.0029375
1643	0.005862	0.002925	0.997075	0.002925	0.0029375
1644	0.005862	0.002925	0.997075	0.002925	0.0029375
1645	0.005862	0.002925	0.997075	0.002925	0.0029375
1646	0.005862	0.002925	0.997075	0.002925	0.0029375
1647	0.005862	0.002925	0.997075	0.002925	0.0029375
1648	0.005862	0.002925	0.997075	0.002925	0.0029375
1649	0.005862	0.002925	0.997075	0.002925	0.0029375
1650	0.005862	0.002925	0.997075	0.002925	0.0029375
1651	0.005862	0.002925	0.997075	0.002925	0.0029375
1652	0.005862	0.002925	0.997075	0.002925	0.0029375
1653	0.005862	0.002925	0.997075	0.002925	0.0029375
1654	0.005862	0.002925	0.997075	0.002925	0.0029375
1655	0.005862	0.002925	0.997075	0.002925	0.0029375
1656	0.005862	0.002925	0.997075	0.002925	0.0029375
1657	0.005862	0.002925	0.997075	0.002925	0.0029375
1658	0.005862	0.002925	0.997075	0.002925	0.0029375
1659	0.005862	0.002925	0.997075	0.002925	0.0029375
1660	0.005862	0.002925	0.997075	0.002925	0.0029375
1661	0.005862	0.002925	0.997075	0.002925	0.0029375
1662	0.005862	0.002925	0.997075	0.002925	0.0029375
1663	0.005862	0.002925	0.997075	0.002925	0.0029375
1664	0.005862	0.002925	0.997075	0.002925	0.0029375
1665	0.005862	0.002925	0.997075	0.002925	0.0029375
1666	0.005862	0.002925	0.997075	0.002925	0.0029375
1667	0.005862	0.002925	0.997075	0.002925	0.0029375
1668	0.005862	0.002925	0.997075	0.002925	0.0029375
1669	0.005862	0.002925	0.997075	0.002925	0.0029375
1670	0.005862	0.002925	0.997075	0.002925	0.0029375
1671	0.005862	0.002925	0.997075	0.002925	0.0029375
1672	0.005862	0.002925	0.997075	0.002925	0.0029375
1673	0.005862	0.002925	0.997075	0.002925	0.0029375
1674	0.005862	0.002925	0.997075	0.002925	0.0029375
1675	0.005862	0.002925	0.997075	0.002925	0.0029375
1676	0.005862	0.002925	0.997075	0.002925	0.0029375
1677	0.005862	0.002925	0.997075	0.002925	0.0029375
1678	0.005862	0.002925	0.997075	0.002925	0.0029375
1679	0.005862	0.002925	0.997075	0.002925	0.0029375
1680	0.005862	0.002925	0.997075	0.002925	0.0029375
1681	0.005862	0.002925	0.997075	0.002925	0.0029375
1682	0.005862	0.002925	0.997075	0.002925	0.0029375
1683	0.005862	0.002925	0.997075	0.002925	0.0029375
1684	0.005862	0.002925	0.997075	0.002925	0.0029375
1685	0.005862	0.002925	0.997075	0.002925	0.0029375
1686	0.005862	0.002925	0.997075	0.002925	0.0029375
1687	0.005862	0.002925	0.997075	0.002925	0.0029375
1688	0.005862	0.002925	0.997075	0.002925	0.0029375
1689	0.005862	0.002925	0.997075	0.002925	0.0029375
1690	0.005862	0.002925	0.997075	0.002925	0.0029375
1691	0.005862	0.002925	0.997075	0.002925	0.0029375
1692	0.005862	0.002925	0.997075	0.002925	0.0029375
1693	0.005862	0.002925	0.997075	0.002925	0.0029375
1694	0.005862	0.002925	0.997075	0.002925	0.0029375
1695	0.005862	0.002925	0.997075	0.002925	0.0029375
1696	0.005862	0.002925	0.997075	0.002925	0.0029375
1697	0.005862	0.002925	0.997075	0.002925	0.0029375
1698	0.005862	0.002925	0.997075	0.002925	0.0029375
1699	0.005862	0.002925	0.997075	0.002925	0.0029375
1700	0.005862	0.002925	0.997075	0.002925	0.0029375
1701	0.005862	0.002925	0.997075	0.002925	0.0029375
1702	0.005862	0.002925	0.997075	0.002925	0.0029375
1703	0.005862	0.002925	0.997075	0.002925	0.0029375
1704	0.005862	0.002925	0.997075	0.002925	0.0029375
1705	0.005862	0.002925	0.997075	0.002925	0.0029375
1706	0.005862	0.002925	0.997075	0.002925	0.0029375
1707	0.005862	0.002925	0.997075	0.002925	0.0029375
1708	0.005862	0.002925	0.997075	0.002925	0.0029375
1709	0.005862	0.002925	0.997075	0.002925	0.0029375
1710	0.005862	0.002925	0.997075	0.002925	0.0029375
1711	0.005862	0.002925	0.997075	0.002925	0.0029375
1712	0.005862	0.002925	0.997075	0.002925	0.0029375
1713	0.005862	0.002925	0.997075	0.002925	0.0029375
1714	0.005862	0.002925	0.997075	0.002925	0.0029375
1715	0.005862	0.002925	0.997075	0.002925	0.0029375
1716	0.005862	0.002925	0.997075	0.002925	0.0029375
1717	0.005862	0.002925	0.997075	0.002925	0.0029375
1718	0.005862	0.002925	0.997075	0.002925	0.0029375
1719	0.005862	0.002925	0.997075	0.002925	0.0029375
1720	0.005862	0.002925	0.997075	0.002925	0.0029375
1721	0.005862	0.002925	0.997075	0.002925	0.0029375
1722	0.005862	0.002925	0.997075	0.002925	0.0029375
1723	0.005862	0.002925	0.997075	0.002925	0.0029375
1724	0.005862	0.002925	0.997075	0.002925	0.0029375
1725	0.005862	0.002925	0.997075	0.002925	0.0029375
1726	0.005862	0.002925	0.997075	0.002925	0.0029375
1727	0.005862	0.002925	0.997075	0.002925	0.0029375
1728	0.005862	0.002925	0.997075	0.002925	0.0029375
1729	0.005862	0.002925	0.997075	0.002925	0.0029375
1730	0.005862	0.002925	0.997075	0.002925	0.0029375
1731	0.005862	0.002925	0.997075	0.002925	0.0029375
1732	0.005862	0.002925	0.997075	0.002925	0.0029375
1733	0.005862	0.002925	0.997075	0.002925	0.0029375
1734	0.005862	0.002925	0.997075	0.002925	0.0029375
1735	0.005862	0.002925	0.997075	0.002925	0.0029375
1736	0.005862	0.002925	0.997075	0.002925	0.0029375
1737	0.005862	0.002925	0.997075	0.002925	0.0029375
1738	0.005862	0.002925	0.997075	0.002925	0.0029375
1739	0.005862	0.002925	0.997075	0.002925	0.0029375
1740	0.005862	0.002925	0.997075	0.002925	0.0029375
1741	0.005862	0.002925	0.997075	0.002925	0.0029375
1742	0.005862	0.002925	0.997075	0.002925	0.0029375
1743	0.005862	0.002925	0.997075	0.002925	0.0029375
1744	0.005862	0.002925	0.997075	0.002925	0.0029375
1745	0.005862	0.002925	0.997075	0.002925	0.0029375
1746	0.005862	0.002925	0.997075	0.002925	0.0029375
1747	0.005862	0.002925	0.997075	0.002925	0.0029375
1748	0.005862	0.002925	0.997075	0.002925	0.0029375
1749	0.005862	0.002925	0.997075	0.002925	0.0029375
1750	0.005862	0.002925	0.997075	0.002925	0.0029375
1751	0.005862	0.002925	0.997075	0.002925	0.0029375
1752	0.005862	0.002925	0.997075	0.002925	0.0029375
1753	0.005862	0.002925	0.997075	0.002925	0.0029375
1754	0.005862	0.002925	0.997075	0.002925	0.0029375
1755	0.005862	0.002925	0.997075	0.002925	0.0029375
1756	0.005862	0.002925	0.997075	0.002925	0.0029375
1757	0.005862	0.002925	0.997075	0.002925	0.0029375
1758	0.005862	0.002925	0.997075	0.002925	0.0029375
1759	0.005862	0.002925	0.997075	0.002925	0.0029375
1760	0.005862	0.002925	0.997075	0.002925	0.0029375
1761	0.005862	0.002925	0.997075	0.002925	0.0029375
1762	0.005862	0.002925	0.997075	0.002925	0.0029375
1763	0.005862	0.002925	0.997075	0.002925	0.0029375
1764	0.005862	0.002925	0.997075	0.002925	0.0029375
1765	0.005862	0.002925	0.997075	0.002925	0.0029375
1766	0.005862	0.002925	0.997075	0.002925	0.0029375
1767	0.005862	0.002925	0.997075	0.002925	0.0029375
1768	0.005862	0.002925	0.997075	0.002925	0.0029375
1769	0.005862	0.002925	0.997075	0.002925	0.0029375
1770	0.005862	0.002925	0.997075	0.002925	0.0029375
1771	0.005862	0.002925	0.997075	0.002925	0.0029375
1772	0.005862	0.002925	0.997075	0.002925	0.0029375
1773	0.005862	0.002925	0.997075	0.002925	0.0029375
1774	0.005862	0.002925	0.997075	0.002925	0.0029375
1775	0.005862	0.002925	0.997075	0.002925	0.0029375
1776	0.005862	0.002925	0.997075	0.002925	0.0029375
1777	0.005862	0.002925	0.997075	0.002925	0.0029375
1778	0.005862	0.002925	0.997075	0.002925	0.0029375
1779	0.005862	0.002925	0.997075	0.002925	0.0029375
1780	0.005862	0.002925	0.997075	0.002925	0.0029375
1781	0.005862	0.002925	0.997075	0.002925	0.0029375
1782	0.005862	0.002925	0.997075	0.002925	0.0029375
1783	0.005862	0.002925	0.997075	0.002925	0.0029375
1784	0.005862	0.002925	0.997075	0.002925	0.0029375
1785	0.005862	0.002925	0.997075	0.002925	0.0029375
1786	0.005862	0.002925	0.997075	0.002925	0.0029375
1787	0.005862	0.002925	0.997075	0.002925	0.0029375
1788	0.005862	0.002925	0.997075	0.002925	0.0029375
1789	0.005862	0.002925	0.997075	0.002925	0.0029375
1790	0.005862	0.002925	0.997075	0.002925	0.0029375
1791	0.005862	0.002925	0.997075	0.002925	0.0029375
1792	0.005862	0.002925	0.997075	0.002925	0.0029375
1793	0.005862	0.002925	0.997075	0.002925	0.0029375
1794	0.005862	0.002925	0.997075	0.002925	0.0029375
1795	0.005862	0.002925	0.997075	0.002925	0.0029375
1796	0.005862	0.002925	0.997075	0.002925	0.0029375
1797	0.005862	0.002925	0.997075	0.002925	0.0029375
1798	0.005862	0.002925	0.997075	0.002925	0.0029375
1799	0.005862	0.002925	0.997075	0.002925	0.0029375
1800	0.005862	0.002925	0.997075	0.002925	0.0029375
1801	0.005862	0.002925	0.997075	0.002925	0.0029375
1802	0.005862	0.002925	0.997075	0.002925	0.0029375
1803	0.005862	0.002925	0.997075	0.002925	0.0029375
1804	0.005862	0.002925	0.997075	0.002925	0.0029375
1805	0.005862	0.002925	0.997075	0.002925	0.0029375
1806	0.005862	0.002925	0.997075	0.002925	0.0029375
1807	0.005862	0.002925	0.997075	0.002925	0.0029375
1808	0.005862	0.002925	0.997075	0.002925	0.0029375
1809	0.005862	0.002925	0.997075	0.002925	0.0029375
1810	0.005862	0.002925	0.997075	0.002925	0.0029375
1811	0.005862	0.002925	0.997075	0.002925	0.0029375
1812	0.005862	0.002925	0.997075	0.002925	0.0029375
1813	0.005862	0.002925	0.997075	0.002925	0.0029375
1814	0.005862	0.002925	0.997075	0.002925	0.0029375
1815	0.005862	0.002925	0.997075	0.002925	0.0029375
1816	0.005862	0.002925	0.997075	0.002925	0.0029375
1817	0.005862	0.002925	0.997075	0.002925	0.0029375
1818	0.005862	0.002925	0.997075	0.002925	0.0029375
1819	0.005862	0.002925	0.997075	0.002925	0.0029375
1820	0.005862	0.002925	0.997075	0.002925	0.0029375
1821	0.005862	0.002925	0.997075	0.002925	0.0029375
1822	0.005862	0.002925	0.997075	0.002925	0.0029375
1823	0.005862	0.002925	0.997075	0.002925	0.0029375
1824	0.005862	0.002925	0.997075	0.002925	0.0029375
1825	0.005862	0.002925	0.997075	0.002925	0.0029375
1826	0.005862	0.002925	0.997075	0.002925	0.0029375
1827	0.005862	0.002925	0.997075	0.002925	0.0029375
1828	0.005862	0.002925	0.997075	0.002925	0.0029375
1829	0.005862	0.002925	0.997075	0.002925	0.0029375
1830	0.005862	0.002925	0.997075	0.002925	0.0029375
1831	0.005862	0.002925	0.997075	0.002925	0.0029375
1832	0.005862	0.002925	0.997075	0.002925	0.0029375
1833	0.005862	0.002925	0.997075	0.002925	0.0029375
1834	0.005862	0.002925	0.997075	0.002925	0.0029375
1835	0.005862	0.002925	0.997075	0.002925	0.0029375
1836	0.005862	0.002925	0.997075	0.002925	0.0029375
1837	0.005862	0.002925	0.997075	0.002925	0.0029375
1838	0.005862	0.002925	0.997075	0.002925	0.0029375
1839	0.005862	0.002925	0.997075	0.002925	0.0029375
1840	0.005862	0.002925	0.997075	0.002925	0.0029375
1841	0.005862	0.002925	0.997075	0.002925	0.0029375
1842	0.005862	0.002925	0.997075	0.002925	0.0029375
1843	0.005862	0.002925	0.997075	0.002925	0.0029375
1844	0.005862	0.002925	0.997075	0.002925	0.0029375
1845	0.005862	0.002925	0.997075	0.002925	0.0029375
1846	0.005862	0.002925	0.997075	0.002925	0.0029375
1847	0.005862	0.002925	0.997075	0.002925	0.0029375
1848	0.005862	0.002925	0.997075	0.002925	0.0029375
1849	0.005862	0.002925	0.997075	0.002925	0.0029375
1850	0.005862	0.002925	0.997075	0.002925	0.0029375
1851	0.005862	0.002925	0.997075	0.002925	0.0029375
1852	0.005862	0.002925	0.997075	0.002925	0.0029375
1853	0.005862	0.002925	0.997075	0.002925	0.0029375
1854	0.005862	0.002925	0.997075	0.002925	0.0029375
1855	0.005862	0.002925	0.997075	0.002925	0.0029375
1856	0.005862	0.002925	0.997075	0.002925	0.0029375
1857	0.005862	0.002925	0.997075	0.002925	0.0029375
1858	0.005862	0.002925	0.997075	0.002925	0.0029375
1859	0.005862	0.002925	0.997075	0.002925	0.0029375
1860	0.005862	0.002925	0.997075	0.002925	0.0029375
1861	0.005862	0.002925	0.997075	0.002925	0.0029375
1862	0.005862	0.002925	0.997075	0.002925	0.0029375
1863	0.005862	0.002925	0.997075	0.002925	0.0029375
1864	0.005862	0.002925	0.997075	0.002925	0.0029375
1865	0.005862	0.002925	0.997075	0.002925	0.0029375
1866	0.005862	0.002925	0.997075	0.002925	0.0029375
1867	0.005862	0.002925	0.997075	0.002925	0.0029375
1868	0.005862	0.002925	0.997075	0.002925	0.0029375
1869	0.005862	0.002925	0.997075	0.002925	0.0029375
1870	0.005862	0.002925	0.997075	0.002925	0.0029375
1871	0.005862	0.002925	0.997075	0.002925	0.0029375
1872	0.005862	0.002925	0.997075	0.002925	0.0029375
1873	0.005862	0.002925	0.997075	0.002925	0.0029375
1874	0.005862	0.002925	0.997075	0.002925	0.0029375
1875	0.005862	0.002925	0.997075	0.002925	0.0029375
1876	0.005862	0.002925	0.997075	0.002925	0.0029375
1877	0.005862	0.002925	0.997075	0.002925	0.0029375
1878	0.005862	0.002925	0.997075	0.002925	0.0029375
1879	0.005862	0.002925	0.997075	0.002925	0.0029375
1880	0.005862	0.002925	0.997075	0.002925	0.0029375
1881	0.005862	0.002925	0.997075	0.002925	0.0029375
1882	0.005862	0.002925	0.997075	0.002925	0.0029375
1883	0.005862	0.002925	0.997075	0.002925	0.0029375
1884	0.005862	0.002925	0.997075	0.002925	0.0029375
1885	0.005862	0.002925	0.997075	0.002925	0.0029375
1886	0.005862	0.002925	0.997075	0.002925	0.0029375
1887	0.005862	0.002925	0.997075	0.002925	0.0029375
1888	0.005862	0.002925	0.997075	0.002925	0.0029375
1889	0.005862	0.002925	0.997075	0.002925	0.0029375
1890	0.005862	0.002925	0.997075	0.002925	0.0029375
1891	0.005862	0.002925	0.997075	0.002925	0.0029375
1892	0.005862	0.002925	0.997075	0.002925	0.0029375
1893	0.005862	0.002925	0.997075	0.002925	0.0029375
1894	0.005862	0.002925	0.997075	0.002925	0.0029375
1895	0.005862	0.002925	0.997075	0.002925	0.0029375
1896	0.005862	0.002925	0.997075	0.002925	0.0029375
1897	0.005862	0.002925	0.997075	0.002925	0.0029375
1898	0.005862	0.002925	0.997075	0.002925	0.0029375
1899	0.005862	0.002925	0.997075	0.002925	0.0029375
1900	0.005862	0.002925	0.997075	0.002925	0.0029375
1901	0.005862	0.002925	0.997075	0.002925	0.0029375
1902	0.005862	0.002925	0.997075	0.002925	0.0029375
1903	0.005862	0.002925	0.997075	0.002925	0.0029375
1904	0.005862	0.002925	0.997075	0.002925	0.0029375
1905	0.005862	0.002925	0.997075	0.002925	0.0029375
1906	0.005862	0.002925	0.997075	0.002925	0.0029375
1907	0.005862	0.002925	0.997075	0.002925	0.0029375
1908	0.005862	0.002925	0.997075	0.002925	0.0029375
1909	0.005862	0.002925	0.997075	0.002925	0.0029375
1910	0.005862	0.002925	0.997075	0.002925	0.0029375
1911	0.005862	0.002925	0.997075	0.002925	0.0029375
1912	0.005862	0.002925	0.997075	0.002925	0.0029375
1913	0.005862	0.002925	0.997075	0.002925	0.0029375
1914	0.005862	0.002925	0.997075	0.002925	0.0029375
1915	0.005862	0.002925	0.997075	0.002925	0.0029375
1916	0.005862	0.002925	0.997075	0.002925	0.0029375
1917	0.005862	0.002925	0.997075	0.002925	0.0029375
1918	0.005862	0.002925	0.997075	0.002925	0.0029375
1919	0.005862	0.002925	0.997075	0.002925	0.0029375
1920	0.005862	0.002925	0.997075	0.002925	0.0029375
1921	0.005862	0.002925	0.997075	0.002925	0.0029375
1922	0.005862	0.002925	0.997075	0.002925	0.0029375
1923	0.005862	0.002925	0.997075	0.002925	0.0029375
1924	0.005862	0.002925	0.997075	0.002925	0.0029375
1925	0.005862	0.002925	0.997075	0.002925	0.0029375
1926	0.005862	0.002925	0.997075	0.002925	0.0029375
1927	0.005862	0.002925	0.997075	0.002925	0.0029375
1928	0.005862	0.002925	0.997075	0.002925	0.0029375
1929	0.005862	0.002925	0.997075	0.002925	0.0029375
1930	0.005862	0.002925	0.997075	0.002925	0.0029375
1931	0.005862	0.002925	0.997075	0.002925	0.0029375
1932	0.005862	0.002925	0.997075	0.002925	0.0029375
1933	0.005862	0.002925	0.997075	0.002925	0.0029375
1934	0.005862	0.002925	0.997075	0.002925	0.0029375
1935	0.005862	0.002925	0.997075	0.002925	0.0029375
1936	0.005862	0.002925	0.997075	0.002925	0.0029375
1937	0.005862	0.002925	0.997075	0.002925	0.0029375
1938	0.005862	0.002925	0.997075	0.002925	0.0029375
1939	0.005862	0.002925	0.997075	0.002925	0.0029375
1940	0.005862	0.002925	0.997075	0.002925	0.0029375
1941	0.005862	0.002925	0.997075	0.002925	0.0029375
1942	0.005862	0.002925	0.997075	0.002925	0.0029375
1943	0.005862	0.002925	0.997075	0.002925	0.0029375
1944	0.005862	0.002925	0.997075	0.002925	0.0029375
1945	0.005862	0.002925	0.997075	0.002925	0.0029375
1946	0.005862	0.002925	0.997075	0.002925	0.0029375
1947	0.005862	0.002925	0.997075	0.002925	0.0029375
1948	0.005862	0.002925	0.997075	0.002925	0.0029375
1949	0.005862	0.002925	0.997075	0.002925	0.0029375
1950	0.005862	0.002925	0.997075	0.002925	0.0029375
1951	0.005862	0.002925	0.997075	0.002925	0.0029375
1952	0.005862	0.002925	0.997075	0.002925	0.0029375
1953	0.005862	0.002925	0.997075	0.002925	0.0029375
1954	0.005862	0.002925	0.997075	0.002925	0.0029375
1955	0.005862	0.002925	0.997075	0.002925	0.0029375
1956	0.005862	0.002925	0.997075	0.002925	0.0029375
1957	0.005862	0.002925	0.997075	0.002925	0.0029375
1958	0.005862	0.002925	0.997075	0.002925	0.0029375
1959	0.005862	0.002925	0.997075	0.002925	0.0029375
1960	0.005862	0.002925	0.997075	0.002925	0.0029375
1961	0.005862	0.002925	0.997075	0.002925	0.0029375
1962	0.005862	0.002925	0.997075	0.002925	0.0029375
1963	0.005862	0.002925	0.997075	0.002925	0.0029375
1964	0.005862	0.002925	0.997075	0.002925	0.0029375
1965	0.005862	0.002925	0.997075	0.002925	0.0029375
1966	0.005862	0.002925	0.997075	0.002925	0.0029375
1967	0.005862	0.002925	0.997075	0.002925	0.0029375
1968	0.005862	0.002925	0.997075	0.002925	0.0029375
1969	0.005862	0.002925	0.997075	0.002925	0.0029375
1970	0.005862	0.002925	0.997075	0.002925	0.0029375
1971	0.005862	0.002925	0.997075	0.002925	0.0029375
1972	0.005862	0.002925	0.997075	0.002925	0.0029375
1973	0.005862	0.002925	0.997075	0.002925	0.0029375
1974	0.005862	0.002925	0.997075	0.002925	0.0029375
1975	0.005862	0.002925	0.997075	0.002925	0.0029375
1976	0.005862	0.002925	0.997075	0.002925	0.0029375
1977	0.005862	0.002925	0.997075	0.002925	0.0029375
1978	0.005862	0.002925	0.997075	0.002925	0.0029375
1979	0.005862	0.002925	0.997075	0.002925	0.0029375
1980	0.005862	0.002925	0.997075	0.002925	0.0029375
1981	0.005862	0.002925	0.997075	0.002925	0.0029375
1982	0.005862	0.002925	0.997075	0.002925	0.0029375
1983	0.005862	0.002925	0.997075	0.002925	0.0029375
1984	0.005862	0.002925	0.997075	0.002925	0.0029375
1985	0.005862	0.002925	0.997075	0.002925	0.0029375
1986	0.005862	0.002925	0.997075	0.002925	0.0029375
1987	0.005862	0.002925	0.997075	0.002925	0.0029375
1988	0.005862	0.002925	0.997075	0.002925	0.0029375
1989	0.005862	0.002925	0.997075	0.002925	0.0029375
1990	0.005862	0.002925	0.997075	0.002925	0.0029375
1991	0.005862	0.002925	0.997075	0.002925	0.0029375
1992	0.005862	0.002925	0.997075	0.002925	0.0029375
1993	0.005862	0.002925	0.997075	0.002925	0.0029375
1994	0.005862	0.002925	0.997075	0.002925	0.0029375
1995	0.005862	0.002925	0.997075	0.002925	0.0029375
1996	0.005862	0.002925	0.997075	0.002925	0.0029375
1997	0.005862	0.002925	0.997075	0.002925	0.0029375
1998	0.005862	0.002925	0.997075	0.002925	0.0029375
1999	0.005862	0.002925	0.997075	0.002925	0.0029375
[truncated: 38,001 more rows]
