# Supplementary material for: Aspiration-driven co-evolution of cooperation with individual behavioral diversity
Source: PLoS One. 2023 Sep 15;18(9):e0291134. doi: 10.1371/journal.pone.0291134 (PMC10503719; doi:10.1371/journal.pone.0291134)
Supplement: S1 Data — (ZIP) [file pone.0291134.s001.zip › M1/v1-L=200/data/tolerate=1_b=1.9_frequency.txt]

0	0.498325	1	0	0.498325	0
1	0.312213	0.9064	0.0936	0.31145	0.0007625
2	0.190956	0.732025	0.267975	0.187725	0.00323125
3	0.113831	0.5313	0.4687	0.1086	0.00523125
4	0.067506	0.3489	0.6511	0.061175	0.00633125
5	0.041650	0.2186	0.7814	0.03495	0.0067
6	0.027100	0.13155	0.86845	0.0208	0.0063
7	0.019356	0.08005	0.91995	0.013475	0.00588125
8	0.015350	0.0489	0.9511	0.0101	0.00525
9	0.013487	0.03215	0.96785	0.00805	0.0054375
10	0.011938	0.0235	0.9765	0.0068	0.0051375
11	0.010894	0.018	0.982	0.005875	0.00501875
12	0.010325	0.013525	0.986475	0.0055	0.004825
13	0.010113	0.01115	0.98885	0.005275	0.0048375
14	0.009713	0.01	0.99	0.005125	0.0045875
15	0.009487	0.0087	0.9913	0.004825	0.0046625
16	0.009312	0.007875	0.992125	0.004725	0.0045875
17	0.009269	0.007225	0.992775	0.00465	0.00461875
18	0.009163	0.0065	0.9935	0.0046	0.0045625
19	0.008844	0.006025	0.993975	0.004375	0.00446875
20	0.008894	0.00545	0.99455	0.0044	0.00449375
21	0.008856	0.00525	0.99475	0.004375	0.00448125
22	0.008788	0.0052	0.9948	0.004425	0.0043625
23	0.008762	0.00495	0.99505	0.0044	0.0043625
24	0.008762	0.0049	0.9951	0.004325	0.0044375
25	0.008725	0.004825	0.995175	0.0043	0.004425
26	0.008750	0.004725	0.995275	0.004325	0.004425
27	0.008738	0.0047	0.9953	0.004325	0.0044125
28	0.008794	0.0046	0.9954	0.004325	0.00446875
29	0.008788	0.0046	0.9954	0.004325	0.0044625
30	0.008731	0.004575	0.995425	0.004325	0.00440625
31	0.008719	0.004525	0.995475	0.00435	0.00436875
32	0.008744	0.00445	0.99555	0.00435	0.00439375
33	0.008775	0.0045	0.9955	0.004375	0.0044
34	0.008738	0.004525	0.995475	0.00435	0.0043875
35	0.008738	0.004475	0.995525	0.004325	0.0044125
36	0.008744	0.0043	0.9957	0.004275	0.00446875
37	0.008725	0.004325	0.995675	0.0043	0.004425
38	0.008725	0.004325	0.995675	0.004325	0.0044
39	0.008725	0.004325	0.995675	0.004325	0.0044
40	0.008725	0.004325	0.995675	0.004325	0.0044
41	0.008725	0.004325	0.995675	0.004325	0.0044
42	0.008725	0.004325	0.995675	0.004325	0.0044
43	0.008725	0.004325	0.995675	0.004325	0.0044
44	0.008725	0.004325	0.995675	0.004325	0.0044
45	0.008725	0.004325	0.995675	0.004325	0.0044
46	0.008725	0.004325	0.995675	0.004325	0.0044
47	0.008725	0.004325	0.995675	0.004325	0.0044
48	0.008725	0.004325	0.995675	0.004325	0.0044
49	0.008725	0.004325	0.995675	0.004325	0.0044
50	0.008725	0.004325	0.995675	0.004325	0.0044
51	0.008725	0.004325	0.995675	0.004325	0.0044
52	0.008725	0.004325	0.995675	0.004325	0.0044
53	0.008725	0.004325	0.995675	0.004325	0.0044
54	0.008725	0.004325	0.995675	0.004325	0.0044
55	0.008725	0.004325	0.995675	0.004325	0.0044
56	0.008725	0.004325	0.995675	0.004325	0.0044
57	0.008725	0.004325	0.995675	0.004325	0.0044
58	0.008725	0.004325	0.995675	0.004325	0.0044
59	0.008725	0.004325	0.995675	0.004325	0.0044
60	0.008725	0.004325	0.995675	0.004325	0.0044
61	0.008725	0.004325	0.995675	0.004325	0.0044
62	0.008725	0.004325	0.995675	0.004325	0.0044
63	0.008725	0.004325	0.995675	0.004325	0.0044
64	0.008725	0.004325	0.995675	0.004325	0.0044
65	0.008725	0.004325	0.995675	0.004325	0.0044
66	0.008725	0.004325	0.995675	0.004325	0.0044
67	0.008725	0.004325	0.995675	0.004325	0.0044
68	0.008725	0.004325	0.995675	0.004325	0.0044
69	0.008725	0.004325	0.995675	0.004325	0.0044
70	0.008725	0.004325	0.995675	0.004325	0.0044
71	0.008725	0.004325	0.995675	0.004325	0.0044
72	0.008725	0.004325	0.995675	0.004325	0.0044
73	0.008725	0.004325	0.995675	0.004325	0.0044
74	0.008725	0.004325	0.995675	0.004325	0.0044
75	0.008725	0.004325	0.995675	0.004325	0.0044
76	0.008725	0.004325	0.995675	0.004325	0.0044
77	0.008725	0.004325	0.995675	0.004325	0.0044
78	0.008725	0.004325	0.995675	0.004325	0.0044
79	0.008725	0.004325	0.995675	0.004325	0.0044
80	0.008725	0.004325	0.995675	0.004325	0.0044
81	0.008725	0.004325	0.995675	0.004325	0.0044
82	0.008725	0.004325	0.995675	0.004325	0.0044
83	0.008725	0.004325	0.995675	0.004325	0.0044
84	0.008725	0.004325	0.995675	0.004325	0.0044
85	0.008725	0.004325	0.995675	0.004325	0.0044
86	0.008725	0.004325	0.995675	0.004325	0.0044
87	0.008725	0.004325	0.995675	0.004325	0.0044
88	0.008725	0.004325	0.995675	0.004325	0.0044
89	0.008725	0.004325	0.995675	0.004325	0.0044
90	0.008725	0.004325	0.995675	0.004325	0.0044
91	0.008725	0.004325	0.995675	0.004325	0.0044
92	0.008725	0.004325	0.995675	0.004325	0.0044
93	0.008725	0.004325	0.995675	0.004325	0.0044
94	0.008725	0.004325	0.995675	0.004325	0.0044
95	0.008725	0.004325	0.995675	0.004325	0.0044
96	0.008725	0.004325	0.995675	0.004325	0.0044
97	0.008725	0.004325	0.995675	0.004325	0.0044
98	0.008725	0.004325	0.995675	0.004325	0.0044
99	0.008725	0.004325	0.995675	0.004325	0.0044
100	0.008725	0.004325	0.995675	0.004325	0.0044
101	0.008725	0.004325	0.995675	0.004325	0.0044
102	0.008725	0.004325	0.995675	0.004325	0.0044
103	0.008725	0.004325	0.995675	0.004325	0.0044
104	0.008725	0.004325	0.995675	0.004325	0.0044
105	0.008725	0.004325	0.995675	0.004325	0.0044
106	0.008725	0.004325	0.995675	0.004325	0.0044
107	0.008725	0.004325	0.995675	0.004325	0.0044
108	0.008725	0.004325	0.995675	0.004325	0.0044
109	0.008725	0.004325	0.995675	0.004325	0.0044
110	0.008725	0.004325	0.995675	0.004325	0.0044
111	0.008725	0.004325	0.995675	0.004325	0.0044
112	0.008725	0.004325	0.995675	0.004325	0.0044
113	0.008725	0.004325	0.995675	0.004325	0.0044
114	0.008725	0.004325	0.995675	0.004325	0.0044
115	0.008725	0.004325	0.995675	0.004325	0.0044
116	0.008725	0.004325	0.995675	0.004325	0.0044
117	0.008725	0.004325	0.995675	0.004325	0.0044
118	0.008725	0.004325	0.995675	0.004325	0.0044
119	0.008725	0.004325	0.995675	0.004325	0.0044
120	0.008725	0.004325	0.995675	0.004325	0.0044
121	0.008725	0.004325	0.995675	0.004325	0.0044
122	0.008725	0.004325	0.995675	0.004325	0.0044
123	0.008725	0.004325	0.995675	0.004325	0.0044
124	0.008725	0.004325	0.995675	0.004325	0.0044
125	0.008725	0.004325	0.995675	0.004325	0.0044
126	0.008725	0.004325	0.995675	0.004325	0.0044
127	0.008725	0.004325	0.995675	0.004325	0.0044
128	0.008725	0.004325	0.995675	0.004325	0.0044
129	0.008725	0.004325	0.995675	0.004325	0.0044
130	0.008725	0.004325	0.995675	0.004325	0.0044
131	0.008725	0.004325	0.995675	0.004325	0.0044
132	0.008725	0.004325	0.995675	0.004325	0.0044
133	0.008725	0.004325	0.995675	0.004325	0.0044
134	0.008725	0.004325	0.995675	0.004325	0.0044
135	0.008725	0.004325	0.995675	0.004325	0.0044
136	0.008725	0.004325	0.995675	0.004325	0.0044
137	0.008725	0.004325	0.995675	0.004325	0.0044
138	0.008725	0.004325	0.995675	0.004325	0.0044
139	0.008725	0.004325	0.995675	0.004325	0.0044
140	0.008725	0.004325	0.995675	0.004325	0.0044
141	0.008725	0.004325	0.995675	0.004325	0.0044
142	0.008725	0.004325	0.995675	0.004325	0.0044
143	0.008725	0.004325	0.995675	0.004325	0.0044
144	0.008725	0.004325	0.995675	0.004325	0.0044
145	0.008725	0.004325	0.995675	0.004325	0.0044
146	0.008725	0.004325	0.995675	0.004325	0.0044
147	0.008725	0.004325	0.995675	0.004325	0.0044
148	0.008725	0.004325	0.995675	0.004325	0.0044
149	0.008725	0.004325	0.995675	0.004325	0.0044
150	0.008725	0.004325	0.995675	0.004325	0.0044
151	0.008725	0.004325	0.995675	0.004325	0.0044
152	0.008725	0.004325	0.995675	0.004325	0.0044
153	0.008725	0.004325	0.995675	0.004325	0.0044
154	0.008725	0.004325	0.995675	0.004325	0.0044
155	0.008725	0.004325	0.995675	0.004325	0.0044
156	0.008725	0.004325	0.995675	0.004325	0.0044
157	0.008725	0.004325	0.995675	0.004325	0.0044
158	0.008725	0.004325	0.995675	0.004325	0.0044
159	0.008725	0.004325	0.995675	0.004325	0.0044
160	0.008725	0.004325	0.995675	0.004325	0.0044
161	0.008725	0.004325	0.995675	0.004325	0.0044
162	0.008725	0.004325	0.995675	0.004325	0.0044
163	0.008725	0.004325	0.995675	0.004325	0.0044
164	0.008725	0.004325	0.995675	0.004325	0.0044
165	0.008725	0.004325	0.995675	0.004325	0.0044
166	0.008725	0.004325	0.995675	0.004325	0.0044
167	0.008725	0.004325	0.995675	0.004325	0.0044
168	0.008725	0.004325	0.995675	0.004325	0.0044
169	0.008725	0.004325	0.995675	0.004325	0.0044
170	0.008725	0.004325	0.995675	0.004325	0.0044
171	0.008725	0.004325	0.995675	0.004325	0.0044
172	0.008725	0.004325	0.995675	0.004325	0.0044
173	0.008725	0.004325	0.995675	0.004325	0.0044
174	0.008725	0.004325	0.995675	0.004325	0.0044
175	0.008725	0.004325	0.995675	0.004325	0.0044
176	0.008725	0.004325	0.995675	0.004325	0.0044
177	0.008725	0.004325	0.995675	0.004325	0.0044
178	0.008725	0.004325	0.995675	0.004325	0.0044
179	0.008725	0.004325	0.995675	0.004325	0.0044
180	0.008725	0.004325	0.995675	0.004325	0.0044
181	0.008725	0.004325	0.995675	0.004325	0.0044
182	0.008725	0.004325	0.995675	0.004325	0.0044
183	0.008725	0.004325	0.995675	0.004325	0.0044
184	0.008725	0.004325	0.995675	0.004325	0.0044
185	0.008725	0.004325	0.995675	0.004325	0.0044
186	0.008725	0.004325	0.995675	0.004325	0.0044
187	0.008725	0.004325	0.995675	0.004325	0.0044
188	0.008725	0.004325	0.995675	0.004325	0.0044
189	0.008725	0.004325	0.995675	0.004325	0.0044
190	0.008725	0.004325	0.995675	0.004325	0.0044
191	0.008725	0.004325	0.995675	0.004325	0.0044
192	0.008725	0.004325	0.995675	0.004325	0.0044
193	0.008725	0.004325	0.995675	0.004325	0.0044
194	0.008725	0.004325	0.995675	0.004325	0.0044
195	0.008725	0.004325	0.995675	0.004325	0.0044
196	0.008725	0.004325	0.995675	0.004325	0.0044
197	0.008725	0.004325	0.995675	0.004325	0.0044
198	0.008725	0.004325	0.995675	0.004325	0.0044
199	0.008725	0.004325	0.995675	0.004325	0.0044
200	0.008725	0.004325	0.995675	0.004325	0.0044
201	0.008725	0.004325	0.995675	0.004325	0.0044
202	0.008725	0.004325	0.995675	0.004325	0.0044
203	0.008725	0.004325	0.995675	0.004325	0.0044
204	0.008725	0.004325	0.995675	0.004325	0.0044
205	0.008725	0.004325	0.995675	0.004325	0.0044
206	0.008725	0.004325	0.995675	0.004325	0.0044
207	0.008725	0.004325	0.995675	0.004325	0.0044
208	0.008725	0.004325	0.995675	0.004325	0.0044
209	0.008725	0.004325	0.995675	0.004325	0.0044
210	0.008725	0.004325	0.995675	0.004325	0.0044
211	0.008725	0.004325	0.995675	0.004325	0.0044
212	0.008725	0.004325	0.995675	0.004325	0.0044
213	0.008725	0.004325	0.995675	0.004325	0.0044
214	0.008725	0.004325	0.995675	0.004325	0.0044
215	0.008725	0.004325	0.995675	0.004325	0.0044
216	0.008725	0.004325	0.995675	0.004325	0.0044
217	0.008725	0.004325	0.995675	0.004325	0.0044
218	0.008725	0.004325	0.995675	0.004325	0.0044
219	0.008725	0.004325	0.995675	0.004325	0.0044
220	0.008725	0.004325	0.995675	0.004325	0.0044
221	0.008725	0.004325	0.995675	0.004325	0.0044
222	0.008725	0.004325	0.995675	0.004325	0.0044
223	0.008725	0.004325	0.995675	0.004325	0.0044
224	0.008725	0.004325	0.995675	0.004325	0.0044
225	0.008725	0.004325	0.995675	0.004325	0.0044
226	0.008725	0.004325	0.995675	0.004325	0.0044
227	0.008725	0.004325	0.995675	0.004325	0.0044
228	0.008725	0.004325	0.995675	0.004325	0.0044
229	0.008725	0.004325	0.995675	0.004325	0.0044
230	0.008725	0.004325	0.995675	0.004325	0.0044
231	0.008725	0.004325	0.995675	0.004325	0.0044
232	0.008725	0.004325	0.995675	0.004325	0.0044
233	0.008725	0.004325	0.995675	0.004325	0.0044
234	0.008725	0.004325	0.995675	0.004325	0.0044
235	0.008725	0.004325	0.995675	0.004325	0.0044
236	0.008725	0.004325	0.995675	0.004325	0.0044
237	0.008725	0.004325	0.995675	0.004325	0.0044
238	0.008725	0.004325	0.995675	0.004325	0.0044
239	0.008725	0.004325	0.995675	0.004325	0.0044
240	0.008725	0.004325	0.995675	0.004325	0.0044
241	0.008725	0.004325	0.995675	0.004325	0.0044
242	0.008725	0.004325	0.995675	0.004325	0.0044
243	0.008725	0.004325	0.995675	0.004325	0.0044
244	0.008725	0.004325	0.995675	0.004325	0.0044
245	0.008725	0.004325	0.995675	0.004325	0.0044
246	0.008725	0.004325	0.995675	0.004325	0.0044
247	0.008725	0.004325	0.995675	0.004325	0.0044
248	0.008725	0.004325	0.995675	0.004325	0.0044
249	0.008725	0.004325	0.995675	0.004325	0.0044
250	0.008725	0.004325	0.995675	0.004325	0.0044
251	0.008725	0.004325	0.995675	0.004325	0.0044
252	0.008725	0.004325	0.995675	0.004325	0.0044
253	0.008725	0.004325	0.995675	0.004325	0.0044
254	0.008725	0.004325	0.995675	0.004325	0.0044
255	0.008725	0.004325	0.995675	0.004325	0.0044
256	0.008725	0.004325	0.995675	0.004325	0.0044
257	0.008725	0.004325	0.995675	0.004325	0.0044
258	0.008725	0.004325	0.995675	0.004325	0.0044
259	0.008725	0.004325	0.995675	0.004325	0.0044
260	0.008725	0.004325	0.995675	0.004325	0.0044
261	0.008725	0.004325	0.995675	0.004325	0.0044
262	0.008725	0.004325	0.995675	0.004325	0.0044
263	0.008725	0.004325	0.995675	0.004325	0.0044
264	0.008725	0.004325	0.995675	0.004325	0.0044
265	0.008725	0.004325	0.995675	0.004325	0.0044
266	0.008725	0.004325	0.995675	0.004325	0.0044
267	0.008725	0.004325	0.995675	0.004325	0.0044
268	0.008725	0.004325	0.995675	0.004325	0.0044
269	0.008725	0.004325	0.995675	0.004325	0.0044
270	0.008725	0.004325	0.995675	0.004325	0.0044
271	0.008725	0.004325	0.995675	0.004325	0.0044
272	0.008725	0.004325	0.995675	0.004325	0.0044
273	0.008725	0.004325	0.995675	0.004325	0.0044
274	0.008725	0.004325	0.995675	0.004325	0.0044
275	0.008725	0.004325	0.995675	0.004325	0.0044
276	0.008725	0.004325	0.995675	0.004325	0.0044
277	0.008725	0.004325	0.995675	0.004325	0.0044
278	0.008725	0.004325	0.995675	0.004325	0.0044
279	0.008725	0.004325	0.995675	0.004325	0.0044
280	0.008725	0.004325	0.995675	0.004325	0.0044
281	0.008725	0.004325	0.995675	0.004325	0.0044
282	0.008725	0.004325	0.995675	0.004325	0.0044
283	0.008725	0.004325	0.995675	0.004325	0.0044
284	0.008725	0.004325	0.995675	0.004325	0.0044
285	0.008725	0.004325	0.995675	0.004325	0.0044
286	0.008725	0.004325	0.995675	0.004325	0.0044
287	0.008725	0.004325	0.995675	0.004325	0.0044
288	0.008725	0.004325	0.995675	0.004325	0.0044
289	0.008725	0.004325	0.995675	0.004325	0.0044
290	0.008725	0.004325	0.995675	0.004325	0.0044
291	0.008725	0.004325	0.995675	0.004325	0.0044
292	0.008725	0.004325	0.995675	0.004325	0.0044
293	0.008725	0.004325	0.995675	0.004325	0.0044
294	0.008725	0.004325	0.995675	0.004325	0.0044
295	0.008725	0.004325	0.995675	0.004325	0.0044
296	0.008725	0.004325	0.995675	0.004325	0.0044
297	0.008725	0.004325	0.995675	0.004325	0.0044
298	0.008725	0.004325	0.995675	0.004325	0.0044
299	0.008725	0.004325	0.995675	0.004325	0.0044
300	0.008725	0.004325	0.995675	0.004325	0.0044
301	0.008725	0.004325	0.995675	0.004325	0.0044
302	0.008725	0.004325	0.995675	0.004325	0.0044
303	0.008725	0.004325	0.995675	0.004325	0.0044
304	0.008725	0.004325	0.995675	0.004325	0.0044
305	0.008725	0.004325	0.995675	0.004325	0.0044
306	0.008725	0.004325	0.995675	0.004325	0.0044
307	0.008725	0.004325	0.995675	0.004325	0.0044
308	0.008725	0.004325	0.995675	0.004325	0.0044
309	0.008725	0.004325	0.995675	0.004325	0.0044
310	0.008725	0.004325	0.995675	0.004325	0.0044
311	0.008725	0.004325	0.995675	0.004325	0.0044
312	0.008725	0.004325	0.995675	0.004325	0.0044
313	0.008725	0.004325	0.995675	0.004325	0.0044
314	0.008725	0.004325	0.995675	0.004325	0.0044
315	0.008725	0.004325	0.995675	0.004325	0.0044
316	0.008725	0.004325	0.995675	0.004325	0.0044
317	0.008725	0.004325	0.995675	0.004325	0.0044
318	0.008725	0.004325	0.995675	0.004325	0.0044
319	0.008725	0.004325	0.995675	0.004325	0.0044
320	0.008725	0.004325	0.995675	0.004325	0.0044
321	0.008725	0.004325	0.995675	0.004325	0.0044
322	0.008725	0.004325	0.995675	0.004325	0.0044
323	0.008725	0.004325	0.995675	0.004325	0.0044
324	0.008725	0.004325	0.995675	0.004325	0.0044
325	0.008725	0.004325	0.995675	0.004325	0.0044
326	0.008725	0.004325	0.995675	0.004325	0.0044
327	0.008725	0.004325	0.995675	0.004325	0.0044
328	0.008725	0.004325	0.995675	0.004325	0.0044
329	0.008725	0.004325	0.995675	0.004325	0.0044
330	0.008725	0.004325	0.995675	0.004325	0.0044
331	0.008725	0.004325	0.995675	0.004325	0.0044
332	0.008725	0.004325	0.995675	0.004325	0.0044
333	0.008725	0.004325	0.995675	0.004325	0.0044
334	0.008725	0.004325	0.995675	0.004325	0.0044
335	0.008725	0.004325	0.995675	0.004325	0.0044
336	0.008725	0.004325	0.995675	0.004325	0.0044
337	0.008725	0.004325	0.995675	0.004325	0.0044
338	0.008725	0.004325	0.995675	0.004325	0.0044
339	0.008725	0.004325	0.995675	0.004325	0.0044
340	0.008725	0.004325	0.995675	0.004325	0.0044
341	0.008725	0.004325	0.995675	0.004325	0.0044
342	0.008725	0.004325	0.995675	0.004325	0.0044
343	0.008725	0.004325	0.995675	0.004325	0.0044
344	0.008725	0.004325	0.995675	0.004325	0.0044
345	0.008725	0.004325	0.995675	0.004325	0.0044
346	0.008725	0.004325	0.995675	0.004325	0.0044
347	0.008725	0.004325	0.995675	0.004325	0.0044
348	0.008725	0.004325	0.995675	0.004325	0.0044
349	0.008725	0.004325	0.995675	0.004325	0.0044
350	0.008725	0.004325	0.995675	0.004325	0.0044
351	0.008725	0.004325	0.995675	0.004325	0.0044
352	0.008725	0.004325	0.995675	0.004325	0.0044
353	0.008725	0.004325	0.995675	0.004325	0.0044
354	0.008725	0.004325	0.995675	0.004325	0.0044
355	0.008725	0.004325	0.995675	0.004325	0.0044
356	0.008725	0.004325	0.995675	0.004325	0.0044
357	0.008725	0.004325	0.995675	0.004325	0.0044
358	0.008725	0.004325	0.995675	0.004325	0.0044
359	0.008725	0.004325	0.995675	0.004325	0.0044
360	0.008725	0.004325	0.995675	0.004325	0.0044
361	0.008725	0.004325	0.995675	0.004325	0.0044
362	0.008725	0.004325	0.995675	0.004325	0.0044
363	0.008725	0.004325	0.995675	0.004325	0.0044
364	0.008725	0.004325	0.995675	0.004325	0.0044
365	0.008725	0.004325	0.995675	0.004325	0.0044
366	0.008725	0.004325	0.995675	0.004325	0.0044
367	0.008725	0.004325	0.995675	0.004325	0.0044
368	0.008725	0.004325	0.995675	0.004325	0.0044
369	0.008725	0.004325	0.995675	0.004325	0.0044
370	0.008725	0.004325	0.995675	0.004325	0.0044
371	0.008725	0.004325	0.995675	0.004325	0.0044
372	0.008725	0.004325	0.995675	0.004325	0.0044
373	0.008725	0.004325	0.995675	0.004325	0.0044
374	0.008725	0.004325	0.995675	0.004325	0.0044
375	0.008725	0.004325	0.995675	0.004325	0.0044
376	0.008725	0.004325	0.995675	0.004325	0.0044
377	0.008725	0.004325	0.995675	0.004325	0.0044
378	0.008725	0.004325	0.995675	0.004325	0.0044
379	0.008725	0.004325	0.995675	0.004325	0.0044
380	0.008725	0.004325	0.995675	0.004325	0.0044
381	0.008725	0.004325	0.995675	0.004325	0.0044
382	0.008725	0.004325	0.995675	0.004325	0.0044
383	0.008725	0.004325	0.995675	0.004325	0.0044
384	0.008725	0.004325	0.995675	0.004325	0.0044
385	0.008725	0.004325	0.995675	0.004325	0.0044
386	0.008725	0.004325	0.995675	0.004325	0.0044
387	0.008725	0.004325	0.995675	0.004325	0.0044
388	0.008725	0.004325	0.995675	0.004325	0.0044
389	0.008725	0.004325	0.995675	0.004325	0.0044
390	0.008725	0.004325	0.995675	0.004325	0.0044
391	0.008725	0.004325	0.995675	0.004325	0.0044
392	0.008725	0.004325	0.995675	0.004325	0.0044
393	0.008725	0.004325	0.995675	0.004325	0.0044
394	0.008725	0.004325	0.995675	0.004325	0.0044
395	0.008725	0.004325	0.995675	0.004325	0.0044
396	0.008725	0.004325	0.995675	0.004325	0.0044
397	0.008725	0.004325	0.995675	0.004325	0.0044
398	0.008725	0.004325	0.995675	0.004325	0.0044
399	0.008725	0.004325	0.995675	0.004325	0.0044
400	0.008725	0.004325	0.995675	0.004325	0.0044
401	0.008725	0.004325	0.995675	0.004325	0.0044
402	0.008725	0.004325	0.995675	0.004325	0.0044
403	0.008725	0.004325	0.995675	0.004325	0.0044
404	0.008725	0.004325	0.995675	0.004325	0.0044
405	0.008725	0.004325	0.995675	0.004325	0.0044
406	0.008725	0.004325	0.995675	0.004325	0.0044
407	0.008725	0.004325	0.995675	0.004325	0.0044
408	0.008725	0.004325	0.995675	0.004325	0.0044
409	0.008725	0.004325	0.995675	0.004325	0.0044
410	0.008725	0.004325	0.995675	0.004325	0.0044
411	0.008725	0.004325	0.995675	0.004325	0.0044
412	0.008725	0.004325	0.995675	0.004325	0.0044
413	0.008725	0.004325	0.995675	0.004325	0.0044
414	0.008725	0.004325	0.995675	0.004325	0.0044
415	0.008725	0.004325	0.995675	0.004325	0.0044
416	0.008725	0.004325	0.995675	0.004325	0.0044
417	0.008725	0.004325	0.995675	0.004325	0.0044
418	0.008725	0.004325	0.995675	0.004325	0.0044
419	0.008725	0.004325	0.995675	0.004325	0.0044
420	0.008725	0.004325	0.995675	0.004325	0.0044
421	0.008725	0.004325	0.995675	0.004325	0.0044
422	0.008725	0.004325	0.995675	0.004325	0.0044
423	0.008725	0.004325	0.995675	0.004325	0.0044
424	0.008725	0.004325	0.995675	0.004325	0.0044
425	0.008725	0.004325	0.995675	0.004325	0.0044
426	0.008725	0.004325	0.995675	0.004325	0.0044
427	0.008725	0.004325	0.995675	0.004325	0.0044
428	0.008725	0.004325	0.995675	0.004325	0.0044
429	0.008725	0.004325	0.995675	0.004325	0.0044
430	0.008725	0.004325	0.995675	0.004325	0.0044
431	0.008725	0.004325	0.995675	0.004325	0.0044
432	0.008725	0.004325	0.995675	0.004325	0.0044
433	0.008725	0.004325	0.995675	0.004325	0.0044
434	0.008725	0.004325	0.995675	0.004325	0.0044
435	0.008725	0.004325	0.995675	0.004325	0.0044
436	0.008725	0.004325	0.995675	0.004325	0.0044
437	0.008725	0.004325	0.995675	0.004325	0.0044
438	0.008725	0.004325	0.995675	0.004325	0.0044
439	0.008725	0.004325	0.995675	0.004325	0.0044
440	0.008725	0.004325	0.995675	0.004325	0.0044
441	0.008725	0.004325	0.995675	0.004325	0.0044
442	0.008725	0.004325	0.995675	0.004325	0.0044
443	0.008725	0.004325	0.995675	0.004325	0.0044
444	0.008725	0.004325	0.995675	0.004325	0.0044
445	0.008725	0.004325	0.995675	0.004325	0.0044
446	0.008725	0.004325	0.995675	0.004325	0.0044
447	0.008725	0.004325	0.995675	0.004325	0.0044
448	0.008725	0.004325	0.995675	0.004325	0.0044
449	0.008725	0.004325	0.995675	0.004325	0.0044
450	0.008725	0.004325	0.995675	0.004325	0.0044
451	0.008725	0.004325	0.995675	0.004325	0.0044
452	0.008725	0.004325	0.995675	0.004325	0.0044
453	0.008725	0.004325	0.995675	0.004325	0.0044
454	0.008725	0.004325	0.995675	0.004325	0.0044
455	0.008725	0.004325	0.995675	0.004325	0.0044
456	0.008725	0.004325	0.995675	0.004325	0.0044
457	0.008725	0.004325	0.995675	0.004325	0.0044
458	0.008725	0.004325	0.995675	0.004325	0.0044
459	0.008725	0.004325	0.995675	0.004325	0.0044
460	0.008725	0.004325	0.995675	0.004325	0.0044
461	0.008725	0.004325	0.995675	0.004325	0.0044
462	0.008725	0.004325	0.995675	0.004325	0.0044
463	0.008725	0.004325	0.995675	0.004325	0.0044
464	0.008725	0.004325	0.995675	0.004325	0.0044
465	0.008725	0.004325	0.995675	0.004325	0.0044
466	0.008725	0.004325	0.995675	0.004325	0.0044
467	0.008725	0.004325	0.995675	0.004325	0.0044
468	0.008725	0.004325	0.995675	0.004325	0.0044
469	0.008725	0.004325	0.995675	0.004325	0.0044
470	0.008725	0.004325	0.995675	0.004325	0.0044
471	0.008725	0.004325	0.995675	0.004325	0.0044
472	0.008725	0.004325	0.995675	0.004325	0.0044
473	0.008725	0.004325	0.995675	0.004325	0.0044
474	0.008725	0.004325	0.995675	0.004325	0.0044
475	0.008725	0.004325	0.995675	0.004325	0.0044
476	0.008725	0.004325	0.995675	0.004325	0.0044
477	0.008725	0.004325	0.995675	0.004325	0.0044
478	0.008725	0.004325	0.995675	0.004325	0.0044
479	0.008725	0.004325	0.995675	0.004325	0.0044
480	0.008725	0.004325	0.995675	0.004325	0.0044
481	0.008725	0.004325	0.995675	0.004325	0.0044
482	0.008725	0.004325	0.995675	0.004325	0.0044
483	0.008725	0.004325	0.995675	0.004325	0.0044
484	0.008725	0.004325	0.995675	0.004325	0.0044
485	0.008725	0.004325	0.995675	0.004325	0.0044
486	0.008725	0.004325	0.995675	0.004325	0.0044
487	0.008725	0.004325	0.995675	0.004325	0.0044
488	0.008725	0.004325	0.995675	0.004325	0.0044
489	0.008725	0.004325	0.995675	0.004325	0.0044
490	0.008725	0.004325	0.995675	0.004325	0.0044
491	0.008725	0.004325	0.995675	0.004325	0.0044
492	0.008725	0.004325	0.995675	0.004325	0.0044
493	0.008725	0.004325	0.995675	0.004325	0.0044
494	0.008725	0.004325	0.995675	0.004325	0.0044
495	0.008725	0.004325	0.995675	0.004325	0.0044
496	0.008725	0.004325	0.995675	0.004325	0.0044
497	0.008725	0.004325	0.995675	0.004325	0.0044
498	0.008725	0.004325	0.995675	0.004325	0.0044
499	0.008725	0.004325	0.995675	0.004325	0.0044
500	0.008725	0.004325	0.995675	0.004325	0.0044
501	0.008725	0.004325	0.995675	0.004325	0.0044
502	0.008725	0.004325	0.995675	0.004325	0.0044
503	0.008725	0.004325	0.995675	0.004325	0.0044
504	0.008725	0.004325	0.995675	0.004325	0.0044
505	0.008725	0.004325	0.995675	0.004325	0.0044
506	0.008725	0.004325	0.995675	0.004325	0.0044
507	0.008725	0.004325	0.995675	0.004325	0.0044
508	0.008725	0.004325	0.995675	0.004325	0.0044
509	0.008725	0.004325	0.995675	0.004325	0.0044
510	0.008725	0.004325	0.995675	0.004325	0.0044
511	0.008725	0.004325	0.995675	0.004325	0.0044
512	0.008725	0.004325	0.995675	0.004325	0.0044
513	0.008725	0.004325	0.995675	0.004325	0.0044
514	0.008725	0.004325	0.995675	0.004325	0.0044
515	0.008725	0.004325	0.995675	0.004325	0.0044
516	0.008725	0.004325	0.995675	0.004325	0.0044
517	0.008725	0.004325	0.995675	0.004325	0.0044
518	0.008725	0.004325	0.995675	0.004325	0.0044
519	0.008725	0.004325	0.995675	0.004325	0.0044
520	0.008725	0.004325	0.995675	0.004325	0.0044
521	0.008725	0.004325	0.995675	0.004325	0.0044
522	0.008725	0.004325	0.995675	0.004325	0.0044
523	0.008725	0.004325	0.995675	0.004325	0.0044
524	0.008725	0.004325	0.995675	0.004325	0.0044
525	0.008725	0.004325	0.995675	0.004325	0.0044
526	0.008725	0.004325	0.995675	0.004325	0.0044
527	0.008725	0.004325	0.995675	0.004325	0.0044
528	0.008725	0.004325	0.995675	0.004325	0.0044
529	0.008725	0.004325	0.995675	0.004325	0.0044
530	0.008725	0.004325	0.995675	0.004325	0.0044
531	0.008725	0.004325	0.995675	0.004325	0.0044
532	0.008725	0.004325	0.995675	0.004325	0.0044
533	0.008725	0.004325	0.995675	0.004325	0.0044
534	0.008725	0.004325	0.995675	0.004325	0.0044
535	0.008725	0.004325	0.995675	0.004325	0.0044
536	0.008725	0.004325	0.995675	0.004325	0.0044
537	0.008725	0.004325	0.995675	0.004325	0.0044
538	0.008725	0.004325	0.995675	0.004325	0.0044
539	0.008725	0.004325	0.995675	0.004325	0.0044
540	0.008725	0.004325	0.995675	0.004325	0.0044
541	0.008725	0.004325	0.995675	0.004325	0.0044
542	0.008725	0.004325	0.995675	0.004325	0.0044
543	0.008725	0.004325	0.995675	0.004325	0.0044
544	0.008725	0.004325	0.995675	0.004325	0.0044
545	0.008725	0.004325	0.995675	0.004325	0.0044
546	0.008725	0.004325	0.995675	0.004325	0.0044
547	0.008725	0.004325	0.995675	0.004325	0.0044
548	0.008725	0.004325	0.995675	0.004325	0.0044
549	0.008725	0.004325	0.995675	0.004325	0.0044
550	0.008725	0.004325	0.995675	0.004325	0.0044
551	0.008725	0.004325	0.995675	0.004325	0.0044
552	0.008725	0.004325	0.995675	0.004325	0.0044
553	0.008725	0.004325	0.995675	0.004325	0.0044
554	0.008725	0.004325	0.995675	0.004325	0.0044
555	0.008725	0.004325	0.995675	0.004325	0.0044
556	0.008725	0.004325	0.995675	0.004325	0.0044
557	0.008725	0.004325	0.995675	0.004325	0.0044
558	0.008725	0.004325	0.995675	0.004325	0.0044
559	0.008725	0.004325	0.995675	0.004325	0.0044
560	0.008725	0.004325	0.995675	0.004325	0.0044
561	0.008725	0.004325	0.995675	0.004325	0.0044
562	0.008725	0.004325	0.995675	0.004325	0.0044
563	0.008725	0.004325	0.995675	0.004325	0.0044
564	0.008725	0.004325	0.995675	0.004325	0.0044
565	0.008725	0.004325	0.995675	0.004325	0.0044
566	0.008725	0.004325	0.995675	0.004325	0.0044
567	0.008725	0.004325	0.995675	0.004325	0.0044
568	0.008725	0.004325	0.995675	0.004325	0.0044
569	0.008725	0.004325	0.995675	0.004325	0.0044
570	0.008725	0.004325	0.995675	0.004325	0.0044
571	0.008725	0.004325	0.995675	0.004325	0.0044
572	0.008725	0.004325	0.995675	0.004325	0.0044
573	0.008725	0.004325	0.995675	0.004325	0.0044
574	0.008725	0.004325	0.995675	0.004325	0.0044
575	0.008725	0.004325	0.995675	0.004325	0.0044
576	0.008725	0.004325	0.995675	0.004325	0.0044
577	0.008725	0.004325	0.995675	0.004325	0.0044
578	0.008725	0.004325	0.995675	0.004325	0.0044
579	0.008725	0.004325	0.995675	0.004325	0.0044
580	0.008725	0.004325	0.995675	0.004325	0.0044
581	0.008725	0.004325	0.995675	0.004325	0.0044
582	0.008725	0.004325	0.995675	0.004325	0.0044
583	0.008725	0.004325	0.995675	0.004325	0.0044
584	0.008725	0.004325	0.995675	0.004325	0.0044
585	0.008725	0.004325	0.995675	0.004325	0.0044
586	0.008725	0.004325	0.995675	0.004325	0.0044
587	0.008725	0.004325	0.995675	0.004325	0.0044
588	0.008725	0.004325	0.995675	0.004325	0.0044
589	0.008725	0.004325	0.995675	0.004325	0.0044
590	0.008725	0.004325	0.995675	0.004325	0.0044
591	0.008725	0.004325	0.995675	0.004325	0.0044
592	0.008725	0.004325	0.995675	0.004325	0.0044
593	0.008725	0.004325	0.995675	0.004325	0.0044
594	0.008725	0.004325	0.995675	0.004325	0.0044
595	0.008725	0.004325	0.995675	0.004325	0.0044
596	0.008725	0.004325	0.995675	0.004325	0.0044
597	0.008725	0.004325	0.995675	0.004325	0.0044
598	0.008725	0.004325	0.995675	0.004325	0.0044
599	0.008725	0.004325	0.995675	0.004325	0.0044
600	0.008725	0.004325	0.995675	0.004325	0.0044
601	0.008725	0.004325	0.995675	0.004325	0.0044
602	0.008725	0.004325	0.995675	0.004325	0.0044
603	0.008725	0.004325	0.995675	0.004325	0.0044
604	0.008725	0.004325	0.995675	0.004325	0.0044
605	0.008725	0.004325	0.995675	0.004325	0.0044
606	0.008725	0.004325	0.995675	0.004325	0.0044
607	0.008725	0.004325	0.995675	0.004325	0.0044
608	0.008725	0.004325	0.995675	0.004325	0.0044
609	0.008725	0.004325	0.995675	0.004325	0.0044
610	0.008725	0.004325	0.995675	0.004325	0.0044
611	0.008725	0.004325	0.995675	0.004325	0.0044
612	0.008725	0.004325	0.995675	0.004325	0.0044
613	0.008725	0.004325	0.995675	0.004325	0.0044
614	0.008725	0.004325	0.995675	0.004325	0.0044
615	0.008725	0.004325	0.995675	0.004325	0.0044
616	0.008725	0.004325	0.995675	0.004325	0.0044
617	0.008725	0.004325	0.995675	0.004325	0.0044
618	0.008725	0.004325	0.995675	0.004325	0.0044
619	0.008725	0.004325	0.995675	0.004325	0.0044
620	0.008725	0.004325	0.995675	0.004325	0.0044
621	0.008725	0.004325	0.995675	0.004325	0.0044
622	0.008725	0.004325	0.995675	0.004325	0.0044
623	0.008725	0.004325	0.995675	0.004325	0.0044
624	0.008725	0.004325	0.995675	0.004325	0.0044
625	0.008725	0.004325	0.995675	0.004325	0.0044
626	0.008725	0.004325	0.995675	0.004325	0.0044
627	0.008725	0.004325	0.995675	0.004325	0.0044
628	0.008725	0.004325	0.995675	0.004325	0.0044
629	0.008725	0.004325	0.995675	0.004325	0.0044
630	0.008725	0.004325	0.995675	0.004325	0.0044
631	0.008725	0.004325	0.995675	0.004325	0.0044
632	0.008725	0.004325	0.995675	0.004325	0.0044
633	0.008725	0.004325	0.995675	0.004325	0.0044
634	0.008725	0.004325	0.995675	0.004325	0.0044
635	0.008725	0.004325	0.995675	0.004325	0.0044
636	0.008725	0.004325	0.995675	0.004325	0.0044
637	0.008725	0.004325	0.995675	0.004325	0.0044
638	0.008725	0.004325	0.995675	0.004325	0.0044
639	0.008725	0.004325	0.995675	0.004325	0.0044
640	0.008725	0.004325	0.995675	0.004325	0.0044
641	0.008725	0.004325	0.995675	0.004325	0.0044
642	0.008725	0.004325	0.995675	0.004325	0.0044
643	0.008725	0.004325	0.995675	0.004325	0.0044
644	0.008725	0.004325	0.995675	0.004325	0.0044
645	0.008725	0.004325	0.995675	0.004325	0.0044
646	0.008725	0.004325	0.995675	0.004325	0.0044
647	0.008725	0.004325	0.995675	0.004325	0.0044
648	0.008725	0.004325	0.995675	0.004325	0.0044
649	0.008725	0.004325	0.995675	0.004325	0.0044
650	0.008725	0.004325	0.995675	0.004325	0.0044
651	0.008725	0.004325	0.995675	0.004325	0.0044
652	0.008725	0.004325	0.995675	0.004325	0.0044
653	0.008725	0.004325	0.995675	0.004325	0.0044
654	0.008725	0.004325	0.995675	0.004325	0.0044
655	0.008725	0.004325	0.995675	0.004325	0.0044
656	0.008725	0.004325	0.995675	0.004325	0.0044
657	0.008725	0.004325	0.995675	0.004325	0.0044
658	0.008725	0.004325	0.995675	0.004325	0.0044
659	0.008725	0.004325	0.995675	0.004325	0.0044
660	0.008725	0.004325	0.995675	0.004325	0.0044
661	0.008725	0.004325	0.995675	0.004325	0.0044
662	0.008725	0.004325	0.995675	0.004325	0.0044
663	0.008725	0.004325	0.995675	0.004325	0.0044
664	0.008725	0.004325	0.995675	0.004325	0.0044
665	0.008725	0.004325	0.995675	0.004325	0.0044
666	0.008725	0.004325	0.995675	0.004325	0.0044
667	0.008725	0.004325	0.995675	0.004325	0.0044
668	0.008725	0.004325	0.995675	0.004325	0.0044
669	0.008725	0.004325	0.995675	0.004325	0.0044
670	0.008725	0.004325	0.995675	0.004325	0.0044
671	0.008725	0.004325	0.995675	0.004325	0.0044
672	0.008725	0.004325	0.995675	0.004325	0.0044
673	0.008725	0.004325	0.995675	0.004325	0.0044
674	0.008725	0.004325	0.995675	0.004325	0.0044
675	0.008725	0.004325	0.995675	0.004325	0.0044
676	0.008725	0.004325	0.995675	0.004325	0.0044
677	0.008725	0.004325	0.995675	0.004325	0.0044
678	0.008725	0.004325	0.995675	0.004325	0.0044
679	0.008725	0.004325	0.995675	0.004325	0.0044
680	0.008725	0.004325	0.995675	0.004325	0.0044
681	0.008725	0.004325	0.995675	0.004325	0.0044
682	0.008725	0.004325	0.995675	0.004325	0.0044
683	0.008725	0.004325	0.995675	0.004325	0.0044
684	0.008725	0.004325	0.995675	0.004325	0.0044
685	0.008725	0.004325	0.995675	0.004325	0.0044
686	0.008725	0.004325	0.995675	0.004325	0.0044
687	0.008725	0.004325	0.995675	0.004325	0.0044
688	0.008725	0.004325	0.995675	0.004325	0.0044
689	0.008725	0.004325	0.995675	0.004325	0.0044
690	0.008725	0.004325	0.995675	0.004325	0.0044
691	0.008725	0.004325	0.995675	0.004325	0.0044
692	0.008725	0.004325	0.995675	0.004325	0.0044
693	0.008725	0.004325	0.995675	0.004325	0.0044
694	0.008725	0.004325	0.995675	0.004325	0.0044
695	0.008725	0.004325	0.995675	0.004325	0.0044
696	0.008725	0.004325	0.995675	0.004325	0.0044
697	0.008725	0.004325	0.995675	0.004325	0.0044
698	0.008725	0.004325	0.995675	0.004325	0.0044
699	0.008725	0.004325	0.995675	0.004325	0.0044
700	0.008725	0.004325	0.995675	0.004325	0.0044
701	0.008725	0.004325	0.995675	0.004325	0.0044
702	0.008725	0.004325	0.995675	0.004325	0.0044
703	0.008725	0.004325	0.995675	0.004325	0.0044
704	0.008725	0.004325	0.995675	0.004325	0.0044
705	0.008725	0.004325	0.995675	0.004325	0.0044
706	0.008725	0.004325	0.995675	0.004325	0.0044
707	0.008725	0.004325	0.995675	0.004325	0.0044
708	0.008725	0.004325	0.995675	0.004325	0.0044
709	0.008725	0.004325	0.995675	0.004325	0.0044
710	0.008725	0.004325	0.995675	0.004325	0.0044
711	0.008725	0.004325	0.995675	0.004325	0.0044
712	0.008725	0.004325	0.995675	0.004325	0.0044
713	0.008725	0.004325	0.995675	0.004325	0.0044
714	0.008725	0.004325	0.995675	0.004325	0.0044
715	0.008725	0.004325	0.995675	0.004325	0.0044
716	0.008725	0.004325	0.995675	0.004325	0.0044
717	0.008725	0.004325	0.995675	0.004325	0.0044
718	0.008725	0.004325	0.995675	0.004325	0.0044
719	0.008725	0.004325	0.995675	0.004325	0.0044
720	0.008725	0.004325	0.995675	0.004325	0.0044
721	0.008725	0.004325	0.995675	0.004325	0.0044
722	0.008725	0.004325	0.995675	0.004325	0.0044
723	0.008725	0.004325	0.995675	0.004325	0.0044
724	0.008725	0.004325	0.995675	0.004325	0.0044
725	0.008725	0.004325	0.995675	0.004325	0.0044
726	0.008725	0.004325	0.995675	0.004325	0.0044
727	0.008725	0.004325	0.995675	0.004325	0.0044
728	0.008725	0.004325	0.995675	0.004325	0.0044
729	0.008725	0.004325	0.995675	0.004325	0.0044
730	0.008725	0.004325	0.995675	0.004325	0.0044
731	0.008725	0.004325	0.995675	0.004325	0.0044
732	0.008725	0.004325	0.995675	0.004325	0.0044
733	0.008725	0.004325	0.995675	0.004325	0.0044
734	0.008725	0.004325	0.995675	0.004325	0.0044
735	0.008725	0.004325	0.995675	0.004325	0.0044
736	0.008725	0.004325	0.995675	0.004325	0.0044
737	0.008725	0.004325	0.995675	0.004325	0.0044
738	0.008725	0.004325	0.995675	0.004325	0.0044
739	0.008725	0.004325	0.995675	0.004325	0.0044
740	0.008725	0.004325	0.995675	0.004325	0.0044
741	0.008725	0.004325	0.995675	0.004325	0.0044
742	0.008725	0.004325	0.995675	0.004325	0.0044
743	0.008725	0.004325	0.995675	0.004325	0.0044
744	0.008725	0.004325	0.995675	0.004325	0.0044
745	0.008725	0.004325	0.995675	0.004325	0.0044
746	0.008725	0.004325	0.995675	0.004325	0.0044
747	0.008725	0.004325	0.995675	0.004325	0.0044
748	0.008725	0.004325	0.995675	0.004325	0.0044
749	0.008725	0.004325	0.995675	0.004325	0.0044
750	0.008725	0.004325	0.995675	0.004325	0.0044
751	0.008725	0.004325	0.995675	0.004325	0.0044
752	0.008725	0.004325	0.995675	0.004325	0.0044
753	0.008725	0.004325	0.995675	0.004325	0.0044
754	0.008725	0.004325	0.995675	0.004325	0.0044
755	0.008725	0.004325	0.995675	0.004325	0.0044
756	0.008725	0.004325	0.995675	0.004325	0.0044
757	0.008725	0.004325	0.995675	0.004325	0.0044
758	0.008725	0.004325	0.995675	0.004325	0.0044
759	0.008725	0.004325	0.995675	0.004325	0.0044
760	0.008725	0.004325	0.995675	0.004325	0.0044
761	0.008725	0.004325	0.995675	0.004325	0.0044
762	0.008725	0.004325	0.995675	0.004325	0.0044
763	0.008725	0.004325	0.995675	0.004325	0.0044
764	0.008725	0.004325	0.995675	0.004325	0.0044
765	0.008725	0.004325	0.995675	0.004325	0.0044
766	0.008725	0.004325	0.995675	0.004325	0.0044
767	0.008725	0.004325	0.995675	0.004325	0.0044
768	0.008725	0.004325	0.995675	0.004325	0.0044
769	0.008725	0.004325	0.995675	0.004325	0.0044
770	0.008725	0.004325	0.995675	0.004325	0.0044
771	0.008725	0.004325	0.995675	0.004325	0.0044
772	0.008725	0.004325	0.995675	0.004325	0.0044
773	0.008725	0.004325	0.995675	0.004325	0.0044
774	0.008725	0.004325	0.995675	0.004325	0.0044
775	0.008725	0.004325	0.995675	0.004325	0.0044
776	0.008725	0.004325	0.995675	0.004325	0.0044
777	0.008725	0.004325	0.995675	0.004325	0.0044
778	0.008725	0.004325	0.995675	0.004325	0.0044
779	0.008725	0.004325	0.995675	0.004325	0.0044
780	0.008725	0.004325	0.995675	0.004325	0.0044
781	0.008725	0.004325	0.995675	0.004325	0.0044
782	0.008725	0.004325	0.995675	0.004325	0.0044
783	0.008725	0.004325	0.995675	0.004325	0.0044
784	0.008725	0.004325	0.995675	0.004325	0.0044
785	0.008725	0.004325	0.995675	0.004325	0.0044
786	0.008725	0.004325	0.995675	0.004325	0.0044
787	0.008725	0.004325	0.995675	0.004325	0.0044
788	0.008725	0.004325	0.995675	0.004325	0.0044
789	0.008725	0.004325	0.995675	0.004325	0.0044
790	0.008725	0.004325	0.995675	0.004325	0.0044
791	0.008725	0.004325	0.995675	0.004325	0.0044
792	0.008725	0.004325	0.995675	0.004325	0.0044
793	0.008725	0.004325	0.995675	0.004325	0.0044
794	0.008725	0.004325	0.995675	0.004325	0.0044
795	0.008725	0.004325	0.995675	0.004325	0.0044
796	0.008725	0.004325	0.995675	0.004325	0.0044
797	0.008725	0.004325	0.995675	0.004325	0.0044
798	0.008725	0.004325	0.995675	0.004325	0.0044
799	0.008725	0.004325	0.995675	0.004325	0.0044
800	0.008725	0.004325	0.995675	0.004325	0.0044
801	0.008725	0.004325	0.995675	0.004325	0.0044
802	0.008725	0.004325	0.995675	0.004325	0.0044
803	0.008725	0.004325	0.995675	0.004325	0.0044
804	0.008725	0.004325	0.995675	0.004325	0.0044
805	0.008725	0.004325	0.995675	0.004325	0.0044
806	0.008725	0.004325	0.995675	0.004325	0.0044
807	0.008725	0.004325	0.995675	0.004325	0.0044
808	0.008725	0.004325	0.995675	0.004325	0.0044
809	0.008725	0.004325	0.995675	0.004325	0.0044
810	0.008725	0.004325	0.995675	0.004325	0.0044
811	0.008725	0.004325	0.995675	0.004325	0.0044
812	0.008725	0.004325	0.995675	0.004325	0.0044
813	0.008725	0.004325	0.995675	0.004325	0.0044
814	0.008725	0.004325	0.995675	0.004325	0.0044
815	0.008725	0.004325	0.995675	0.004325	0.0044
816	0.008725	0.004325	0.995675	0.004325	0.0044
817	0.008725	0.004325	0.995675	0.004325	0.0044
818	0.008725	0.004325	0.995675	0.004325	0.0044
819	0.008725	0.004325	0.995675	0.004325	0.0044
820	0.008725	0.004325	0.995675	0.004325	0.0044
821	0.008725	0.004325	0.995675	0.004325	0.0044
822	0.008725	0.004325	0.995675	0.004325	0.0044
823	0.008725	0.004325	0.995675	0.004325	0.0044
824	0.008725	0.004325	0.995675	0.004325	0.0044
825	0.008725	0.004325	0.995675	0.004325	0.0044
826	0.008725	0.004325	0.995675	0.004325	0.0044
827	0.008725	0.004325	0.995675	0.004325	0.0044
828	0.008725	0.004325	0.995675	0.004325	0.0044
829	0.008725	0.004325	0.995675	0.004325	0.0044
830	0.008725	0.004325	0.995675	0.004325	0.0044
831	0.008725	0.004325	0.995675	0.004325	0.0044
832	0.008725	0.004325	0.995675	0.004325	0.0044
833	0.008725	0.004325	0.995675	0.004325	0.0044
834	0.008725	0.004325	0.995675	0.004325	0.0044
835	0.008725	0.004325	0.995675	0.004325	0.0044
836	0.008725	0.004325	0.995675	0.004325	0.0044
837	0.008725	0.004325	0.995675	0.004325	0.0044
838	0.008725	0.004325	0.995675	0.004325	0.0044
839	0.008725	0.004325	0.995675	0.004325	0.0044
840	0.008725	0.004325	0.995675	0.004325	0.0044
841	0.008725	0.004325	0.995675	0.004325	0.0044
842	0.008725	0.004325	0.995675	0.004325	0.0044
843	0.008725	0.004325	0.995675	0.004325	0.0044
844	0.008725	0.004325	0.995675	0.004325	0.0044
845	0.008725	0.004325	0.995675	0.004325	0.0044
846	0.008725	0.004325	0.995675	0.004325	0.0044
847	0.008725	0.004325	0.995675	0.004325	0.0044
848	0.008725	0.004325	0.995675	0.004325	0.0044
849	0.008725	0.004325	0.995675	0.004325	0.0044
850	0.008725	0.004325	0.995675	0.004325	0.0044
851	0.008725	0.004325	0.995675	0.004325	0.0044
852	0.008725	0.004325	0.995675	0.004325	0.0044
853	0.008725	0.004325	0.995675	0.004325	0.0044
854	0.008725	0.004325	0.995675	0.004325	0.0044
855	0.008725	0.004325	0.995675	0.004325	0.0044
856	0.008725	0.004325	0.995675	0.004325	0.0044
857	0.008725	0.004325	0.995675	0.004325	0.0044
858	0.008725	0.004325	0.995675	0.004325	0.0044
859	0.008725	0.004325	0.995675	0.004325	0.0044
860	0.008725	0.004325	0.995675	0.004325	0.0044
861	0.008725	0.004325	0.995675	0.004325	0.0044
862	0.008725	0.004325	0.995675	0.004325	0.0044
863	0.008725	0.004325	0.995675	0.004325	0.0044
864	0.008725	0.004325	0.995675	0.004325	0.0044
865	0.008725	0.004325	0.995675	0.004325	0.0044
866	0.008725	0.004325	0.995675	0.004325	0.0044
867	0.008725	0.004325	0.995675	0.004325	0.0044
868	0.008725	0.004325	0.995675	0.004325	0.0044
869	0.008725	0.004325	0.995675	0.004325	0.0044
870	0.008725	0.004325	0.995675	0.004325	0.0044
871	0.008725	0.004325	0.995675	0.004325	0.0044
872	0.008725	0.004325	0.995675	0.004325	0.0044
873	0.008725	0.004325	0.995675	0.004325	0.0044
874	0.008725	0.004325	0.995675	0.004325	0.0044
875	0.008725	0.004325	0.995675	0.004325	0.0044
876	0.008725	0.004325	0.995675	0.004325	0.0044
877	0.008725	0.004325	0.995675	0.004325	0.0044
878	0.008725	0.004325	0.995675	0.004325	0.0044
879	0.008725	0.004325	0.995675	0.004325	0.0044
880	0.008725	0.004325	0.995675	0.004325	0.0044
881	0.008725	0.004325	0.995675	0.004325	0.0044
882	0.008725	0.004325	0.995675	0.004325	0.0044
883	0.008725	0.004325	0.995675	0.004325	0.0044
884	0.008725	0.004325	0.995675	0.004325	0.0044
885	0.008725	0.004325	0.995675	0.004325	0.0044
886	0.008725	0.004325	0.995675	0.004325	0.0044
887	0.008725	0.004325	0.995675	0.004325	0.0044
888	0.008725	0.004325	0.995675	0.004325	0.0044
889	0.008725	0.004325	0.995675	0.004325	0.0044
890	0.008725	0.004325	0.995675	0.004325	0.0044
891	0.008725	0.004325	0.995675	0.004325	0.0044
892	0.008725	0.004325	0.995675	0.004325	0.0044
893	0.008725	0.004325	0.995675	0.004325	0.0044
894	0.008725	0.004325	0.995675	0.004325	0.0044
895	0.008725	0.004325	0.995675	0.004325	0.0044
896	0.008725	0.004325	0.995675	0.004325	0.0044
897	0.008725	0.004325	0.995675	0.004325	0.0044
898	0.008725	0.004325	0.995675	0.004325	0.0044
899	0.008725	0.004325	0.995675	0.004325	0.0044
900	0.008725	0.004325	0.995675	0.004325	0.0044
901	0.008725	0.004325	0.995675	0.004325	0.0044
902	0.008725	0.004325	0.995675	0.004325	0.0044
903	0.008725	0.004325	0.995675	0.004325	0.0044
904	0.008725	0.004325	0.995675	0.004325	0.0044
905	0.008725	0.004325	0.995675	0.004325	0.0044
906	0.008725	0.004325	0.995675	0.004325	0.0044
907	0.008725	0.004325	0.995675	0.004325	0.0044
908	0.008725	0.004325	0.995675	0.004325	0.0044
909	0.008725	0.004325	0.995675	0.004325	0.0044
910	0.008725	0.004325	0.995675	0.004325	0.0044
911	0.008725	0.004325	0.995675	0.004325	0.0044
912	0.008725	0.004325	0.995675	0.004325	0.0044
913	0.008725	0.004325	0.995675	0.004325	0.0044
914	0.008725	0.004325	0.995675	0.004325	0.0044
915	0.008725	0.004325	0.995675	0.004325	0.0044
916	0.008725	0.004325	0.995675	0.004325	0.0044
917	0.008725	0.004325	0.995675	0.004325	0.0044
918	0.008725	0.004325	0.995675	0.004325	0.0044
919	0.008725	0.004325	0.995675	0.004325	0.0044
920	0.008725	0.004325	0.995675	0.004325	0.0044
921	0.008725	0.004325	0.995675	0.004325	0.0044
922	0.008725	0.004325	0.995675	0.004325	0.0044
923	0.008725	0.004325	0.995675	0.004325	0.0044
924	0.008725	0.004325	0.995675	0.004325	0.0044
925	0.008725	0.004325	0.995675	0.004325	0.0044
926	0.008725	0.004325	0.995675	0.004325	0.0044
927	0.008725	0.004325	0.995675	0.004325	0.0044
928	0.008725	0.004325	0.995675	0.004325	0.0044
929	0.008725	0.004325	0.995675	0.004325	0.0044
930	0.008725	0.004325	0.995675	0.004325	0.0044
931	0.008725	0.004325	0.995675	0.004325	0.0044
932	0.008725	0.004325	0.995675	0.004325	0.0044
933	0.008725	0.004325	0.995675	0.004325	0.0044
934	0.008725	0.004325	0.995675	0.004325	0.0044
935	0.008725	0.004325	0.995675	0.004325	0.0044
936	0.008725	0.004325	0.995675	0.004325	0.0044
937	0.008725	0.004325	0.995675	0.004325	0.0044
938	0.008725	0.004325	0.995675	0.004325	0.0044
939	0.008725	0.004325	0.995675	0.004325	0.0044
940	0.008725	0.004325	0.995675	0.004325	0.0044
941	0.008725	0.004325	0.995675	0.004325	0.0044
942	0.008725	0.004325	0.995675	0.004325	0.0044
943	0.008725	0.004325	0.995675	0.004325	0.0044
944	0.008725	0.004325	0.995675	0.004325	0.0044
945	0.008725	0.004325	0.995675	0.004325	0.0044
946	0.008725	0.004325	0.995675	0.004325	0.0044
947	0.008725	0.004325	0.995675	0.004325	0.0044
948	0.008725	0.004325	0.995675	0.004325	0.0044
949	0.008725	0.004325	0.995675	0.004325	0.0044
950	0.008725	0.004325	0.995675	0.004325	0.0044
951	0.008725	0.004325	0.995675	0.004325	0.0044
952	0.008725	0.004325	0.995675	0.004325	0.0044
953	0.008725	0.004325	0.995675	0.004325	0.0044
954	0.008725	0.004325	0.995675	0.004325	0.0044
955	0.008725	0.004325	0.995675	0.004325	0.0044
956	0.008725	0.004325	0.995675	0.004325	0.0044
957	0.008725	0.004325	0.995675	0.004325	0.0044
958	0.008725	0.004325	0.995675	0.004325	0.0044
959	0.008725	0.004325	0.995675	0.004325	0.0044
960	0.008725	0.004325	0.995675	0.004325	0.0044
961	0.008725	0.004325	0.995675	0.004325	0.0044
962	0.008725	0.004325	0.995675	0.004325	0.0044
963	0.008725	0.004325	0.995675	0.004325	0.0044
964	0.008725	0.004325	0.995675	0.004325	0.0044
965	0.008725	0.004325	0.995675	0.004325	0.0044
966	0.008725	0.004325	0.995675	0.004325	0.0044
967	0.008725	0.004325	0.995675	0.004325	0.0044
968	0.008725	0.004325	0.995675	0.004325	0.0044
969	0.008725	0.004325	0.995675	0.004325	0.0044
970	0.008725	0.004325	0.995675	0.004325	0.0044
971	0.008725	0.004325	0.995675	0.004325	0.0044
972	0.008725	0.004325	0.995675	0.004325	0.0044
973	0.008725	0.004325	0.995675	0.004325	0.0044
974	0.008725	0.004325	0.995675	0.004325	0.0044
975	0.008725	0.004325	0.995675	0.004325	0.0044
976	0.008725	0.004325	0.995675	0.004325	0.0044
977	0.008725	0.004325	0.995675	0.004325	0.0044
978	0.008725	0.004325	0.995675	0.004325	0.0044
979	0.008725	0.004325	0.995675	0.004325	0.0044
980	0.008725	0.004325	0.995675	0.004325	0.0044
981	0.008725	0.004325	0.995675	0.004325	0.0044
982	0.008725	0.004325	0.995675	0.004325	0.0044
983	0.008725	0.004325	0.995675	0.004325	0.0044
984	0.008725	0.004325	0.995675	0.004325	0.0044
985	0.008725	0.004325	0.995675	0.004325	0.0044
986	0.008725	0.004325	0.995675	0.004325	0.0044
987	0.008725	0.004325	0.995675	0.004325	0.0044
988	0.008725	0.004325	0.995675	0.004325	0.0044
989	0.008725	0.004325	0.995675	0.004325	0.0044
990	0.008725	0.004325	0.995675	0.004325	0.0044
991	0.008725	0.004325	0.995675	0.004325	0.0044
992	0.008725	0.004325	0.995675	0.004325	0.0044
993	0.008725	0.004325	0.995675	0.004325	0.0044
994	0.008725	0.004325	0.995675	0.004325	0.0044
995	0.008725	0.004325	0.995675	0.004325	0.0044
996	0.008725	0.004325	0.995675	0.004325	0.0044
997	0.008725	0.004325	0.995675	0.004325	0.0044
998	0.008725	0.004325	0.995675	0.004325	0.0044
999	0.008725	0.004325	0.995675	0.004325	0.0044
1000	0.008725	0.004325	0.995675	0.004325	0.0044
1001	0.008725	0.004325	0.995675	0.004325	0.0044
1002	0.008725	0.004325	0.995675	0.004325	0.0044
1003	0.008725	0.004325	0.995675	0.004325	0.0044
1004	0.008725	0.004325	0.995675	0.004325	0.0044
1005	0.008725	0.004325	0.995675	0.004325	0.0044
1006	0.008725	0.004325	0.995675	0.004325	0.0044
1007	0.008725	0.004325	0.995675	0.004325	0.0044
1008	0.008725	0.004325	0.995675	0.004325	0.0044
1009	0.008725	0.004325	0.995675	0.004325	0.0044
1010	0.008725	0.004325	0.995675	0.004325	0.0044
1011	0.008725	0.004325	0.995675	0.004325	0.0044
1012	0.008725	0.004325	0.995675	0.004325	0.0044
1013	0.008725	0.004325	0.995675	0.004325	0.0044
1014	0.008725	0.004325	0.995675	0.004325	0.0044
1015	0.008725	0.004325	0.995675	0.004325	0.0044
1016	0.008725	0.004325	0.995675	0.004325	0.0044
1017	0.008725	0.004325	0.995675	0.004325	0.0044
1018	0.008725	0.004325	0.995675	0.004325	0.0044
1019	0.008725	0.004325	0.995675	0.004325	0.0044
1020	0.008725	0.004325	0.995675	0.004325	0.0044
1021	0.008725	0.004325	0.995675	0.004325	0.0044
1022	0.008725	0.004325	0.995675	0.004325	0.0044
1023	0.008725	0.004325	0.995675	0.004325	0.0044
1024	0.008725	0.004325	0.995675	0.004325	0.0044
1025	0.008725	0.004325	0.995675	0.004325	0.0044
1026	0.008725	0.004325	0.995675	0.004325	0.0044
1027	0.008725	0.004325	0.995675	0.004325	0.0044
1028	0.008725	0.004325	0.995675	0.004325	0.0044
1029	0.008725	0.004325	0.995675	0.004325	0.0044
1030	0.008725	0.004325	0.995675	0.004325	0.0044
1031	0.008725	0.004325	0.995675	0.004325	0.0044
1032	0.008725	0.004325	0.995675	0.004325	0.0044
1033	0.008725	0.004325	0.995675	0.004325	0.0044
1034	0.008725	0.004325	0.995675	0.004325	0.0044
1035	0.008725	0.004325	0.995675	0.004325	0.0044
1036	0.008725	0.004325	0.995675	0.004325	0.0044
1037	0.008725	0.004325	0.995675	0.004325	0.0044
1038	0.008725	0.004325	0.995675	0.004325	0.0044
1039	0.008725	0.004325	0.995675	0.004325	0.0044
1040	0.008725	0.004325	0.995675	0.004325	0.0044
1041	0.008725	0.004325	0.995675	0.004325	0.0044
1042	0.008725	0.004325	0.995675	0.004325	0.0044
1043	0.008725	0.004325	0.995675	0.004325	0.0044
1044	0.008725	0.004325	0.995675	0.004325	0.0044
1045	0.008725	0.004325	0.995675	0.004325	0.0044
1046	0.008725	0.004325	0.995675	0.004325	0.0044
1047	0.008725	0.004325	0.995675	0.004325	0.0044
1048	0.008725	0.004325	0.995675	0.004325	0.0044
1049	0.008725	0.004325	0.995675	0.004325	0.0044
1050	0.008725	0.004325	0.995675	0.004325	0.0044
1051	0.008725	0.004325	0.995675	0.004325	0.0044
1052	0.008725	0.004325	0.995675	0.004325	0.0044
1053	0.008725	0.004325	0.995675	0.004325	0.0044
1054	0.008725	0.004325	0.995675	0.004325	0.0044
1055	0.008725	0.004325	0.995675	0.004325	0.0044
1056	0.008725	0.004325	0.995675	0.004325	0.0044
1057	0.008725	0.004325	0.995675	0.004325	0.0044
1058	0.008725	0.004325	0.995675	0.004325	0.0044
1059	0.008725	0.004325	0.995675	0.004325	0.0044
1060	0.008725	0.004325	0.995675	0.004325	0.0044
1061	0.008725	0.004325	0.995675	0.004325	0.0044
1062	0.008725	0.004325	0.995675	0.004325	0.0044
1063	0.008725	0.004325	0.995675	0.004325	0.0044
1064	0.008725	0.004325	0.995675	0.004325	0.0044
1065	0.008725	0.004325	0.995675	0.004325	0.0044
1066	0.008725	0.004325	0.995675	0.004325	0.0044
1067	0.008725	0.004325	0.995675	0.004325	0.0044
1068	0.008725	0.004325	0.995675	0.004325	0.0044
1069	0.008725	0.004325	0.995675	0.004325	0.0044
1070	0.008725	0.004325	0.995675	0.004325	0.0044
1071	0.008725	0.004325	0.995675	0.004325	0.0044
1072	0.008725	0.004325	0.995675	0.004325	0.0044
1073	0.008725	0.004325	0.995675	0.004325	0.0044
1074	0.008725	0.004325	0.995675	0.004325	0.0044
1075	0.008725	0.004325	0.995675	0.004325	0.0044
1076	0.008725	0.004325	0.995675	0.004325	0.0044
1077	0.008725	0.004325	0.995675	0.004325	0.0044
1078	0.008725	0.004325	0.995675	0.004325	0.0044
1079	0.008725	0.004325	0.995675	0.004325	0.0044
1080	0.008725	0.004325	0.995675	0.004325	0.0044
1081	0.008725	0.004325	0.995675	0.004325	0.0044
1082	0.008725	0.004325	0.995675	0.004325	0.0044
1083	0.008725	0.004325	0.995675	0.004325	0.0044
1084	0.008725	0.004325	0.995675	0.004325	0.0044
1085	0.008725	0.004325	0.995675	0.004325	0.0044
1086	0.008725	0.004325	0.995675	0.004325	0.0044
1087	0.008725	0.004325	0.995675	0.004325	0.0044
1088	0.008725	0.004325	0.995675	0.004325	0.0044
1089	0.008725	0.004325	0.995675	0.004325	0.0044
1090	0.008725	0.004325	0.995675	0.004325	0.0044
1091	0.008725	0.004325	0.995675	0.004325	0.0044
1092	0.008725	0.004325	0.995675	0.004325	0.0044
1093	0.008725	0.004325	0.995675	0.004325	0.0044
1094	0.008725	0.004325	0.995675	0.004325	0.0044
1095	0.008725	0.004325	0.995675	0.004325	0.0044
1096	0.008725	0.004325	0.995675	0.004325	0.0044
1097	0.008725	0.004325	0.995675	0.004325	0.0044
1098	0.008725	0.004325	0.995675	0.004325	0.0044
1099	0.008725	0.004325	0.995675	0.004325	0.0044
1100	0.008725	0.004325	0.995675	0.004325	0.0044
1101	0.008725	0.004325	0.995675	0.004325	0.0044
1102	0.008725	0.004325	0.995675	0.004325	0.0044
1103	0.008725	0.004325	0.995675	0.004325	0.0044
1104	0.008725	0.004325	0.995675	0.004325	0.0044
1105	0.008725	0.004325	0.995675	0.004325	0.0044
1106	0.008725	0.004325	0.995675	0.004325	0.0044
1107	0.008725	0.004325	0.995675	0.004325	0.0044
1108	0.008725	0.004325	0.995675	0.004325	0.0044
1109	0.008725	0.004325	0.995675	0.004325	0.0044
1110	0.008725	0.004325	0.995675	0.004325	0.0044
1111	0.008725	0.004325	0.995675	0.004325	0.0044
1112	0.008725	0.004325	0.995675	0.004325	0.0044
1113	0.008725	0.004325	0.995675	0.004325	0.0044
1114	0.008725	0.004325	0.995675	0.004325	0.0044
1115	0.008725	0.004325	0.995675	0.004325	0.0044
1116	0.008725	0.004325	0.995675	0.004325	0.0044
1117	0.008725	0.004325	0.995675	0.004325	0.0044
1118	0.008725	0.004325	0.995675	0.004325	0.0044
1119	0.008725	0.004325	0.995675	0.004325	0.0044
1120	0.008725	0.004325	0.995675	0.004325	0.0044
1121	0.008725	0.004325	0.995675	0.004325	0.0044
1122	0.008725	0.004325	0.995675	0.004325	0.0044
1123	0.008725	0.004325	0.995675	0.004325	0.0044
1124	0.008725	0.004325	0.995675	0.004325	0.0044
1125	0.008725	0.004325	0.995675	0.004325	0.0044
1126	0.008725	0.004325	0.995675	0.004325	0.0044
1127	0.008725	0.004325	0.995675	0.004325	0.0044
1128	0.008725	0.004325	0.995675	0.004325	0.0044
1129	0.008725	0.004325	0.995675	0.004325	0.0044
1130	0.008725	0.004325	0.995675	0.004325	0.0044
1131	0.008725	0.004325	0.995675	0.004325	0.0044
1132	0.008725	0.004325	0.995675	0.004325	0.0044
1133	0.008725	0.004325	0.995675	0.004325	0.0044
1134	0.008725	0.004325	0.995675	0.004325	0.0044
1135	0.008725	0.004325	0.995675	0.004325	0.0044
1136	0.008725	0.004325	0.995675	0.004325	0.0044
1137	0.008725	0.004325	0.995675	0.004325	0.0044
1138	0.008725	0.004325	0.995675	0.004325	0.0044
1139	0.008725	0.004325	0.995675	0.004325	0.0044
1140	0.008725	0.004325	0.995675	0.004325	0.0044
1141	0.008725	0.004325	0.995675	0.004325	0.0044
1142	0.008725	0.004325	0.995675	0.004325	0.0044
1143	0.008725	0.004325	0.995675	0.004325	0.0044
1144	0.008725	0.004325	0.995675	0.004325	0.0044
1145	0.008725	0.004325	0.995675	0.004325	0.0044
1146	0.008725	0.004325	0.995675	0.004325	0.0044
1147	0.008725	0.004325	0.995675	0.004325	0.0044
1148	0.008725	0.004325	0.995675	0.004325	0.0044
1149	0.008725	0.004325	0.995675	0.004325	0.0044
1150	0.008725	0.004325	0.995675	0.004325	0.0044
1151	0.008725	0.004325	0.995675	0.004325	0.0044
1152	0.008725	0.004325	0.995675	0.004325	0.0044
1153	0.008725	0.004325	0.995675	0.004325	0.0044
1154	0.008725	0.004325	0.995675	0.004325	0.0044
1155	0.008725	0.004325	0.995675	0.004325	0.0044
1156	0.008725	0.004325	0.995675	0.004325	0.0044
1157	0.008725	0.004325	0.995675	0.004325	0.0044
1158	0.008725	0.004325	0.995675	0.004325	0.0044
1159	0.008725	0.004325	0.995675	0.004325	0.0044
1160	0.008725	0.004325	0.995675	0.004325	0.0044
1161	0.008725	0.004325	0.995675	0.004325	0.0044
1162	0.008725	0.004325	0.995675	0.004325	0.0044
1163	0.008725	0.004325	0.995675	0.004325	0.0044
1164	0.008725	0.004325	0.995675	0.004325	0.0044
1165	0.008725	0.004325	0.995675	0.004325	0.0044
1166	0.008725	0.004325	0.995675	0.004325	0.0044
1167	0.008725	0.004325	0.995675	0.004325	0.0044
1168	0.008725	0.004325	0.995675	0.004325	0.0044
1169	0.008725	0.004325	0.995675	0.004325	0.0044
1170	0.008725	0.004325	0.995675	0.004325	0.0044
1171	0.008725	0.004325	0.995675	0.004325	0.0044
1172	0.008725	0.004325	0.995675	0.004325	0.0044
1173	0.008725	0.004325	0.995675	0.004325	0.0044
1174	0.008725	0.004325	0.995675	0.004325	0.0044
1175	0.008725	0.004325	0.995675	0.004325	0.0044
1176	0.008725	0.004325	0.995675	0.004325	0.0044
1177	0.008725	0.004325	0.995675	0.004325	0.0044
1178	0.008725	0.004325	0.995675	0.004325	0.0044
1179	0.008725	0.004325	0.995675	0.004325	0.0044
1180	0.008725	0.004325	0.995675	0.004325	0.0044
1181	0.008725	0.004325	0.995675	0.004325	0.0044
1182	0.008725	0.004325	0.995675	0.004325	0.0044
1183	0.008725	0.004325	0.995675	0.004325	0.0044
1184	0.008725	0.004325	0.995675	0.004325	0.0044
1185	0.008725	0.004325	0.995675	0.004325	0.0044
1186	0.008725	0.004325	0.995675	0.004325	0.0044
1187	0.008725	0.004325	0.995675	0.004325	0.0044
1188	0.008725	0.004325	0.995675	0.004325	0.0044
1189	0.008725	0.004325	0.995675	0.004325	0.0044
1190	0.008725	0.004325	0.995675	0.004325	0.0044
1191	0.008725	0.004325	0.995675	0.004325	0.0044
1192	0.008725	0.004325	0.995675	0.004325	0.0044
1193	0.008725	0.004325	0.995675	0.004325	0.0044
1194	0.008725	0.004325	0.995675	0.004325	0.0044
1195	0.008725	0.004325	0.995675	0.004325	0.0044
1196	0.008725	0.004325	0.995675	0.004325	0.0044
1197	0.008725	0.004325	0.995675	0.004325	0.0044
1198	0.008725	0.004325	0.995675	0.004325	0.0044
1199	0.008725	0.004325	0.995675	0.004325	0.0044
1200	0.008725	0.004325	0.995675	0.004325	0.0044
1201	0.008725	0.004325	0.995675	0.004325	0.0044
1202	0.008725	0.004325	0.995675	0.004325	0.0044
1203	0.008725	0.004325	0.995675	0.004325	0.0044
1204	0.008725	0.004325	0.995675	0.004325	0.0044
1205	0.008725	0.004325	0.995675	0.004325	0.0044
1206	0.008725	0.004325	0.995675	0.004325	0.0044
1207	0.008725	0.004325	0.995675	0.004325	0.0044
1208	0.008725	0.004325	0.995675	0.004325	0.0044
1209	0.008725	0.004325	0.995675	0.004325	0.0044
1210	0.008725	0.004325	0.995675	0.004325	0.0044
1211	0.008725	0.004325	0.995675	0.004325	0.0044
1212	0.008725	0.004325	0.995675	0.004325	0.0044
1213	0.008725	0.004325	0.995675	0.004325	0.0044
1214	0.008725	0.004325	0.995675	0.004325	0.0044
1215	0.008725	0.004325	0.995675	0.004325	0.0044
1216	0.008725	0.004325	0.995675	0.004325	0.0044
1217	0.008725	0.004325	0.995675	0.004325	0.0044
1218	0.008725	0.004325	0.995675	0.004325	0.0044
1219	0.008725	0.004325	0.995675	0.004325	0.0044
1220	0.008725	0.004325	0.995675	0.004325	0.0044
1221	0.008725	0.004325	0.995675	0.004325	0.0044
1222	0.008725	0.004325	0.995675	0.004325	0.0044
1223	0.008725	0.004325	0.995675	0.004325	0.0044
1224	0.008725	0.004325	0.995675	0.004325	0.0044
1225	0.008725	0.004325	0.995675	0.004325	0.0044
1226	0.008725	0.004325	0.995675	0.004325	0.0044
1227	0.008725	0.004325	0.995675	0.004325	0.0044
1228	0.008725	0.004325	0.995675	0.004325	0.0044
1229	0.008725	0.004325	0.995675	0.004325	0.0044
1230	0.008725	0.004325	0.995675	0.004325	0.0044
1231	0.008725	0.004325	0.995675	0.004325	0.0044
1232	0.008725	0.004325	0.995675	0.004325	0.0044
1233	0.008725	0.004325	0.995675	0.004325	0.0044
1234	0.008725	0.004325	0.995675	0.004325	0.0044
1235	0.008725	0.004325	0.995675	0.004325	0.0044
1236	0.008725	0.004325	0.995675	0.004325	0.0044
1237	0.008725	0.004325	0.995675	0.004325	0.0044
1238	0.008725	0.004325	0.995675	0.004325	0.0044
1239	0.008725	0.004325	0.995675	0.004325	0.0044
1240	0.008725	0.004325	0.995675	0.004325	0.0044
1241	0.008725	0.004325	0.995675	0.004325	0.0044
1242	0.008725	0.004325	0.995675	0.004325	0.0044
1243	0.008725	0.004325	0.995675	0.004325	0.0044
1244	0.008725	0.004325	0.995675	0.004325	0.0044
1245	0.008725	0.004325	0.995675	0.004325	0.0044
1246	0.008725	0.004325	0.995675	0.004325	0.0044
1247	0.008725	0.004325	0.995675	0.004325	0.0044
1248	0.008725	0.004325	0.995675	0.004325	0.0044
1249	0.008725	0.004325	0.995675	0.004325	0.0044
1250	0.008725	0.004325	0.995675	0.004325	0.0044
1251	0.008725	0.004325	0.995675	0.004325	0.0044
1252	0.008725	0.004325	0.995675	0.004325	0.0044
1253	0.008725	0.004325	0.995675	0.004325	0.0044
1254	0.008725	0.004325	0.995675	0.004325	0.0044
1255	0.008725	0.004325	0.995675	0.004325	0.0044
1256	0.008725	0.004325	0.995675	0.004325	0.0044
1257	0.008725	0.004325	0.995675	0.004325	0.0044
1258	0.008725	0.004325	0.995675	0.004325	0.0044
1259	0.008725	0.004325	0.995675	0.004325	0.0044
1260	0.008725	0.004325	0.995675	0.004325	0.0044
1261	0.008725	0.004325	0.995675	0.004325	0.0044
1262	0.008725	0.004325	0.995675	0.004325	0.0044
1263	0.008725	0.004325	0.995675	0.004325	0.0044
1264	0.008725	0.004325	0.995675	0.004325	0.0044
1265	0.008725	0.004325	0.995675	0.004325	0.0044
1266	0.008725	0.004325	0.995675	0.004325	0.0044
1267	0.008725	0.004325	0.995675	0.004325	0.0044
1268	0.008725	0.004325	0.995675	0.004325	0.0044
1269	0.008725	0.004325	0.995675	0.004325	0.0044
1270	0.008725	0.004325	0.995675	0.004325	0.0044
1271	0.008725	0.004325	0.995675	0.004325	0.0044
1272	0.008725	0.004325	0.995675	0.004325	0.0044
1273	0.008725	0.004325	0.995675	0.004325	0.0044
1274	0.008725	0.004325	0.995675	0.004325	0.0044
1275	0.008725	0.004325	0.995675	0.004325	0.0044
1276	0.008725	0.004325	0.995675	0.004325	0.0044
1277	0.008725	0.004325	0.995675	0.004325	0.0044
1278	0.008725	0.004325	0.995675	0.004325	0.0044
1279	0.008725	0.004325	0.995675	0.004325	0.0044
1280	0.008725	0.004325	0.995675	0.004325	0.0044
1281	0.008725	0.004325	0.995675	0.004325	0.0044
1282	0.008725	0.004325	0.995675	0.004325	0.0044
1283	0.008725	0.004325	0.995675	0.004325	0.0044
1284	0.008725	0.004325	0.995675	0.004325	0.0044
1285	0.008725	0.004325	0.995675	0.004325	0.0044
1286	0.008725	0.004325	0.995675	0.004325	0.0044
1287	0.008725	0.004325	0.995675	0.004325	0.0044
1288	0.008725	0.004325	0.995675	0.004325	0.0044
1289	0.008725	0.004325	0.995675	0.004325	0.0044
1290	0.008725	0.004325	0.995675	0.004325	0.0044
1291	0.008725	0.004325	0.995675	0.004325	0.0044
1292	0.008725	0.004325	0.995675	0.004325	0.0044
1293	0.008725	0.004325	0.995675	0.004325	0.0044
1294	0.008725	0.004325	0.995675	0.004325	0.0044
1295	0.008725	0.004325	0.995675	0.004325	0.0044
1296	0.008725	0.004325	0.995675	0.004325	0.0044
1297	0.008725	0.004325	0.995675	0.004325	0.0044
1298	0.008725	0.004325	0.995675	0.004325	0.0044
1299	0.008725	0.004325	0.995675	0.004325	0.0044
1300	0.008725	0.004325	0.995675	0.004325	0.0044
1301	0.008725	0.004325	0.995675	0.004325	0.0044
1302	0.008725	0.004325	0.995675	0.004325	0.0044
1303	0.008725	0.004325	0.995675	0.004325	0.0044
1304	0.008725	0.004325	0.995675	0.004325	0.0044
1305	0.008725	0.004325	0.995675	0.004325	0.0044
1306	0.008725	0.004325	0.995675	0.004325	0.0044
1307	0.008725	0.004325	0.995675	0.004325	0.0044
1308	0.008725	0.004325	0.995675	0.004325	0.0044
1309	0.008725	0.004325	0.995675	0.004325	0.0044
1310	0.008725	0.004325	0.995675	0.004325	0.0044
1311	0.008725	0.004325	0.995675	0.004325	0.0044
1312	0.008725	0.004325	0.995675	0.004325	0.0044
1313	0.008725	0.004325	0.995675	0.004325	0.0044
1314	0.008725	0.004325	0.995675	0.004325	0.0044
1315	0.008725	0.004325	0.995675	0.004325	0.0044
1316	0.008725	0.004325	0.995675	0.004325	0.0044
1317	0.008725	0.004325	0.995675	0.004325	0.0044
1318	0.008725	0.004325	0.995675	0.004325	0.0044
1319	0.008725	0.004325	0.995675	0.004325	0.0044
1320	0.008725	0.004325	0.995675	0.004325	0.0044
1321	0.008725	0.004325	0.995675	0.004325	0.0044
1322	0.008725	0.004325	0.995675	0.004325	0.0044
1323	0.008725	0.004325	0.995675	0.004325	0.0044
1324	0.008725	0.004325	0.995675	0.004325	0.0044
1325	0.008725	0.004325	0.995675	0.004325	0.0044
1326	0.008725	0.004325	0.995675	0.004325	0.0044
1327	0.008725	0.004325	0.995675	0.004325	0.0044
1328	0.008725	0.004325	0.995675	0.004325	0.0044
1329	0.008725	0.004325	0.995675	0.004325	0.0044
1330	0.008725	0.004325	0.995675	0.004325	0.0044
1331	0.008725	0.004325	0.995675	0.004325	0.0044
1332	0.008725	0.004325	0.995675	0.004325	0.0044
1333	0.008725	0.004325	0.995675	0.004325	0.0044
1334	0.008725	0.004325	0.995675	0.004325	0.0044
1335	0.008725	0.004325	0.995675	0.004325	0.0044
1336	0.008725	0.004325	0.995675	0.004325	0.0044
1337	0.008725	0.004325	0.995675	0.004325	0.0044
1338	0.008725	0.004325	0.995675	0.004325	0.0044
1339	0.008725	0.004325	0.995675	0.004325	0.0044
1340	0.008725	0.004325	0.995675	0.004325	0.0044
1341	0.008725	0.004325	0.995675	0.004325	0.0044
1342	0.008725	0.004325	0.995675	0.004325	0.0044
1343	0.008725	0.004325	0.995675	0.004325	0.0044
1344	0.008725	0.004325	0.995675	0.004325	0.0044
1345	0.008725	0.004325	0.995675	0.004325	0.0044
1346	0.008725	0.004325	0.995675	0.004325	0.0044
1347	0.008725	0.004325	0.995675	0.004325	0.0044
1348	0.008725	0.004325	0.995675	0.004325	0.0044
1349	0.008725	0.004325	0.995675	0.004325	0.0044
1350	0.008725	0.004325	0.995675	0.004325	0.0044
1351	0.008725	0.004325	0.995675	0.004325	0.0044
1352	0.008725	0.004325	0.995675	0.004325	0.0044
1353	0.008725	0.004325	0.995675	0.004325	0.0044
1354	0.008725	0.004325	0.995675	0.004325	0.0044
1355	0.008725	0.004325	0.995675	0.004325	0.0044
1356	0.008725	0.004325	0.995675	0.004325	0.0044
1357	0.008725	0.004325	0.995675	0.004325	0.0044
1358	0.008725	0.004325	0.995675	0.004325	0.0044
1359	0.008725	0.004325	0.995675	0.004325	0.0044
1360	0.008725	0.004325	0.995675	0.004325	0.0044
1361	0.008725	0.004325	0.995675	0.004325	0.0044
1362	0.008725	0.004325	0.995675	0.004325	0.0044
1363	0.008725	0.004325	0.995675	0.004325	0.0044
1364	0.008725	0.004325	0.995675	0.004325	0.0044
1365	0.008725	0.004325	0.995675	0.004325	0.0044
1366	0.008725	0.004325	0.995675	0.004325	0.0044
1367	0.008725	0.004325	0.995675	0.004325	0.0044
1368	0.008725	0.004325	0.995675	0.004325	0.0044
1369	0.008725	0.004325	0.995675	0.004325	0.0044
1370	0.008725	0.004325	0.995675	0.004325	0.0044
1371	0.008725	0.004325	0.995675	0.004325	0.0044
1372	0.008725	0.004325	0.995675	0.004325	0.0044
1373	0.008725	0.004325	0.995675	0.004325	0.0044
1374	0.008725	0.004325	0.995675	0.004325	0.0044
1375	0.008725	0.004325	0.995675	0.004325	0.0044
1376	0.008725	0.004325	0.995675	0.004325	0.0044
1377	0.008725	0.004325	0.995675	0.004325	0.0044
1378	0.008725	0.004325	0.995675	0.004325	0.0044
1379	0.008725	0.004325	0.995675	0.004325	0.0044
1380	0.008725	0.004325	0.995675	0.004325	0.0044
1381	0.008725	0.004325	0.995675	0.004325	0.0044
1382	0.008725	0.004325	0.995675	0.004325	0.0044
1383	0.008725	0.004325	0.995675	0.004325	0.0044
1384	0.008725	0.004325	0.995675	0.004325	0.0044
1385	0.008725	0.004325	0.995675	0.004325	0.0044
1386	0.008725	0.004325	0.995675	0.004325	0.0044
1387	0.008725	0.004325	0.995675	0.004325	0.0044
1388	0.008725	0.004325	0.995675	0.004325	0.0044
1389	0.008725	0.004325	0.995675	0.004325	0.0044
1390	0.008725	0.004325	0.995675	0.004325	0.0044
1391	0.008725	0.004325	0.995675	0.004325	0.0044
1392	0.008725	0.004325	0.995675	0.004325	0.0044
1393	0.008725	0.004325	0.995675	0.004325	0.0044
1394	0.008725	0.004325	0.995675	0.004325	0.0044
1395	0.008725	0.004325	0.995675	0.004325	0.0044
1396	0.008725	0.004325	0.995675	0.004325	0.0044
1397	0.008725	0.004325	0.995675	0.004325	0.0044
1398	0.008725	0.004325	0.995675	0.004325	0.0044
1399	0.008725	0.004325	0.995675	0.004325	0.0044
1400	0.008725	0.004325	0.995675	0.004325	0.0044
1401	0.008725	0.004325	0.995675	0.004325	0.0044
1402	0.008725	0.004325	0.995675	0.004325	0.0044
1403	0.008725	0.004325	0.995675	0.004325	0.0044
1404	0.008725	0.004325	0.995675	0.004325	0.0044
1405	0.008725	0.004325	0.995675	0.004325	0.0044
1406	0.008725	0.004325	0.995675	0.004325	0.0044
1407	0.008725	0.004325	0.995675	0.004325	0.0044
1408	0.008725	0.004325	0.995675	0.004325	0.0044
1409	0.008725	0.004325	0.995675	0.004325	0.0044
1410	0.008725	0.004325	0.995675	0.004325	0.0044
1411	0.008725	0.004325	0.995675	0.004325	0.0044
1412	0.008725	0.004325	0.995675	0.004325	0.0044
1413	0.008725	0.004325	0.995675	0.004325	0.0044
1414	0.008725	0.004325	0.995675	0.004325	0.0044
1415	0.008725	0.004325	0.995675	0.004325	0.0044
1416	0.008725	0.004325	0.995675	0.004325	0.0044
1417	0.008725	0.004325	0.995675	0.004325	0.0044
1418	0.008725	0.004325	0.995675	0.004325	0.0044
1419	0.008725	0.004325	0.995675	0.004325	0.0044
1420	0.008725	0.004325	0.995675	0.004325	0.0044
1421	0.008725	0.004325	0.995675	0.004325	0.0044
1422	0.008725	0.004325	0.995675	0.004325	0.0044
1423	0.008725	0.004325	0.995675	0.004325	0.0044
1424	0.008725	0.004325	0.995675	0.004325	0.0044
1425	0.008725	0.004325	0.995675	0.004325	0.0044
1426	0.008725	0.004325	0.995675	0.004325	0.0044
1427	0.008725	0.004325	0.995675	0.004325	0.0044
1428	0.008725	0.004325	0.995675	0.004325	0.0044
1429	0.008725	0.004325	0.995675	0.004325	0.0044
1430	0.008725	0.004325	0.995675	0.004325	0.0044
1431	0.008725	0.004325	0.995675	0.004325	0.0044
1432	0.008725	0.004325	0.995675	0.004325	0.0044
1433	0.008725	0.004325	0.995675	0.004325	0.0044
1434	0.008725	0.004325	0.995675	0.004325	0.0044
1435	0.008725	0.004325	0.995675	0.004325	0.0044
1436	0.008725	0.004325	0.995675	0.004325	0.0044
1437	0.008725	0.004325	0.995675	0.004325	0.0044
1438	0.008725	0.004325	0.995675	0.004325	0.0044
1439	0.008725	0.004325	0.995675	0.004325	0.0044
1440	0.008725	0.004325	0.995675	0.004325	0.0044
1441	0.008725	0.004325	0.995675	0.004325	0.0044
1442	0.008725	0.004325	0.995675	0.004325	0.0044
1443	0.008725	0.004325	0.995675	0.004325	0.0044
1444	0.008725	0.004325	0.995675	0.004325	0.0044
1445	0.008725	0.004325	0.995675	0.004325	0.0044
1446	0.008725	0.004325	0.995675	0.004325	0.0044
1447	0.008725	0.004325	0.995675	0.004325	0.0044
1448	0.008725	0.004325	0.995675	0.004325	0.0044
1449	0.008725	0.004325	0.995675	0.004325	0.0044
1450	0.008725	0.004325	0.995675	0.004325	0.0044
1451	0.008725	0.004325	0.995675	0.004325	0.0044
1452	0.008725	0.004325	0.995675	0.004325	0.0044
1453	0.008725	0.004325	0.995675	0.004325	0.0044
1454	0.008725	0.004325	0.995675	0.004325	0.0044
1455	0.008725	0.004325	0.995675	0.004325	0.0044
1456	0.008725	0.004325	0.995675	0.004325	0.0044
1457	0.008725	0.004325	0.995675	0.004325	0.0044
1458	0.008725	0.004325	0.995675	0.004325	0.0044
1459	0.008725	0.004325	0.995675	0.004325	0.0044
1460	0.008725	0.004325	0.995675	0.004325	0.0044
1461	0.008725	0.004325	0.995675	0.004325	0.0044
1462	0.008725	0.004325	0.995675	0.004325	0.0044
1463	0.008725	0.004325	0.995675	0.004325	0.0044
1464	0.008725	0.004325	0.995675	0.004325	0.0044
1465	0.008725	0.004325	0.995675	0.004325	0.0044
1466	0.008725	0.004325	0.995675	0.004325	0.0044
1467	0.008725	0.004325	0.995675	0.004325	0.0044
1468	0.008725	0.004325	0.995675	0.004325	0.0044
1469	0.008725	0.004325	0.995675	0.004325	0.0044
1470	0.008725	0.004325	0.995675	0.004325	0.0044
1471	0.008725	0.004325	0.995675	0.004325	0.0044
1472	0.008725	0.004325	0.995675	0.004325	0.0044
1473	0.008725	0.004325	0.995675	0.004325	0.0044
1474	0.008725	0.004325	0.995675	0.004325	0.0044
1475	0.008725	0.004325	0.995675	0.004325	0.0044
1476	0.008725	0.004325	0.995675	0.004325	0.0044
1477	0.008725	0.004325	0.995675	0.004325	0.0044
1478	0.008725	0.004325	0.995675	0.004325	0.0044
1479	0.008725	0.004325	0.995675	0.004325	0.0044
1480	0.008725	0.004325	0.995675	0.004325	0.0044
1481	0.008725	0.004325	0.995675	0.004325	0.0044
1482	0.008725	0.004325	0.995675	0.004325	0.0044
1483	0.008725	0.004325	0.995675	0.004325	0.0044
1484	0.008725	0.004325	0.995675	0.004325	0.0044
1485	0.008725	0.004325	0.995675	0.004325	0.0044
1486	0.008725	0.004325	0.995675	0.004325	0.0044
1487	0.008725	0.004325	0.995675	0.004325	0.0044
1488	0.008725	0.004325	0.995675	0.004325	0.0044
1489	0.008725	0.004325	0.995675	0.004325	0.0044
1490	0.008725	0.004325	0.995675	0.004325	0.0044
1491	0.008725	0.004325	0.995675	0.004325	0.0044
1492	0.008725	0.004325	0.995675	0.004325	0.0044
1493	0.008725	0.004325	0.995675	0.004325	0.0044
1494	0.008725	0.004325	0.995675	0.004325	0.0044
1495	0.008725	0.004325	0.995675	0.004325	0.0044
1496	0.008725	0.004325	0.995675	0.004325	0.0044
1497	0.008725	0.004325	0.995675	0.004325	0.0044
1498	0.008725	0.004325	0.995675	0.004325	0.0044
1499	0.008725	0.004325	0.995675	0.004325	0.0044
1500	0.008725	0.004325	0.995675	0.004325	0.0044
1501	0.008725	0.004325	0.995675	0.004325	0.0044
1502	0.008725	0.004325	0.995675	0.004325	0.0044
1503	0.008725	0.004325	0.995675	0.004325	0.0044
1504	0.008725	0.004325	0.995675	0.004325	0.0044
1505	0.008725	0.004325	0.995675	0.004325	0.0044
1506	0.008725	0.004325	0.995675	0.004325	0.0044
1507	0.008725	0.004325	0.995675	0.004325	0.0044
1508	0.008725	0.004325	0.995675	0.004325	0.0044
1509	0.008725	0.004325	0.995675	0.004325	0.0044
1510	0.008725	0.004325	0.995675	0.004325	0.0044
1511	0.008725	0.004325	0.995675	0.004325	0.0044
1512	0.008725	0.004325	0.995675	0.004325	0.0044
1513	0.008725	0.004325	0.995675	0.004325	0.0044
1514	0.008725	0.004325	0.995675	0.004325	0.0044
1515	0.008725	0.004325	0.995675	0.004325	0.0044
1516	0.008725	0.004325	0.995675	0.004325	0.0044
1517	0.008725	0.004325	0.995675	0.004325	0.0044
1518	0.008725	0.004325	0.995675	0.004325	0.0044
1519	0.008725	0.004325	0.995675	0.004325	0.0044
1520	0.008725	0.004325	0.995675	0.004325	0.0044
1521	0.008725	0.004325	0.995675	0.004325	0.0044
1522	0.008725	0.004325	0.995675	0.004325	0.0044
1523	0.008725	0.004325	0.995675	0.004325	0.0044
1524	0.008725	0.004325	0.995675	0.004325	0.0044
1525	0.008725	0.004325	0.995675	0.004325	0.0044
1526	0.008725	0.004325	0.995675	0.004325	0.0044
1527	0.008725	0.004325	0.995675	0.004325	0.0044
1528	0.008725	0.004325	0.995675	0.004325	0.0044
1529	0.008725	0.004325	0.995675	0.004325	0.0044
1530	0.008725	0.004325	0.995675	0.004325	0.0044
1531	0.008725	0.004325	0.995675	0.004325	0.0044
1532	0.008725	0.004325	0.995675	0.004325	0.0044
1533	0.008725	0.004325	0.995675	0.004325	0.0044
1534	0.008725	0.004325	0.995675	0.004325	0.0044
1535	0.008725	0.004325	0.995675	0.004325	0.0044
1536	0.008725	0.004325	0.995675	0.004325	0.0044
1537	0.008725	0.004325	0.995675	0.004325	0.0044
1538	0.008725	0.004325	0.995675	0.004325	0.0044
1539	0.008725	0.004325	0.995675	0.004325	0.0044
1540	0.008725	0.004325	0.995675	0.004325	0.0044
1541	0.008725	0.004325	0.995675	0.004325	0.0044
1542	0.008725	0.004325	0.995675	0.004325	0.0044
1543	0.008725	0.004325	0.995675	0.004325	0.0044
1544	0.008725	0.004325	0.995675	0.004325	0.0044
1545	0.008725	0.004325	0.995675	0.004325	0.0044
1546	0.008725	0.004325	0.995675	0.004325	0.0044
1547	0.008725	0.004325	0.995675	0.004325	0.0044
1548	0.008725	0.004325	0.995675	0.004325	0.0044
1549	0.008725	0.004325	0.995675	0.004325	0.0044
1550	0.008725	0.004325	0.995675	0.004325	0.0044
1551	0.008725	0.004325	0.995675	0.004325	0.0044
1552	0.008725	0.004325	0.995675	0.004325	0.0044
1553	0.008725	0.004325	0.995675	0.004325	0.0044
1554	0.008725	0.004325	0.995675	0.004325	0.0044
1555	0.008725	0.004325	0.995675	0.004325	0.0044
1556	0.008725	0.004325	0.995675	0.004325	0.0044
1557	0.008725	0.004325	0.995675	0.004325	0.0044
1558	0.008725	0.004325	0.995675	0.004325	0.0044
1559	0.008725	0.004325	0.995675	0.004325	0.0044
1560	0.008725	0.004325	0.995675	0.004325	0.0044
1561	0.008725	0.004325	0.995675	0.004325	0.0044
1562	0.008725	0.004325	0.995675	0.004325	0.0044
1563	0.008725	0.004325	0.995675	0.004325	0.0044
1564	0.008725	0.004325	0.995675	0.004325	0.0044
1565	0.008725	0.004325	0.995675	0.004325	0.0044
1566	0.008725	0.004325	0.995675	0.004325	0.0044
1567	0.008725	0.004325	0.995675	0.004325	0.0044
1568	0.008725	0.004325	0.995675	0.004325	0.0044
1569	0.008725	0.004325	0.995675	0.004325	0.0044
1570	0.008725	0.004325	0.995675	0.004325	0.0044
1571	0.008725	0.004325	0.995675	0.004325	0.0044
1572	0.008725	0.004325	0.995675	0.004325	0.0044
1573	0.008725	0.004325	0.995675	0.004325	0.0044
1574	0.008725	0.004325	0.995675	0.004325	0.0044
1575	0.008725	0.004325	0.995675	0.004325	0.0044
1576	0.008725	0.004325	0.995675	0.004325	0.0044
1577	0.008725	0.004325	0.995675	0.004325	0.0044
1578	0.008725	0.004325	0.995675	0.004325	0.0044
1579	0.008725	0.004325	0.995675	0.004325	0.0044
1580	0.008725	0.004325	0.995675	0.004325	0.0044
1581	0.008725	0.004325	0.995675	0.004325	0.0044
1582	0.008725	0.004325	0.995675	0.004325	0.0044
1583	0.008725	0.004325	0.995675	0.004325	0.0044
1584	0.008725	0.004325	0.995675	0.004325	0.0044
1585	0.008725	0.004325	0.995675	0.004325	0.0044
1586	0.008725	0.004325	0.995675	0.004325	0.0044
1587	0.008725	0.004325	0.995675	0.004325	0.0044
1588	0.008725	0.004325	0.995675	0.004325	0.0044
1589	0.008725	0.004325	0.995675	0.004325	0.0044
1590	0.008725	0.004325	0.995675	0.004325	0.0044
1591	0.008725	0.004325	0.995675	0.004325	0.0044
1592	0.008725	0.004325	0.995675	0.004325	0.0044
1593	0.008725	0.004325	0.995675	0.004325	0.0044
1594	0.008725	0.004325	0.995675	0.004325	0.0044
1595	0.008725	0.004325	0.995675	0.004325	0.0044
1596	0.008725	0.004325	0.995675	0.004325	0.0044
1597	0.008725	0.004325	0.995675	0.004325	0.0044
1598	0.008725	0.004325	0.995675	0.004325	0.0044
1599	0.008725	0.004325	0.995675	0.004325	0.0044
1600	0.008725	0.004325	0.995675	0.004325	0.0044
1601	0.008725	0.004325	0.995675	0.004325	0.0044
1602	0.008725	0.004325	0.995675	0.004325	0.0044
1603	0.008725	0.004325	0.995675	0.004325	0.0044
1604	0.008725	0.004325	0.995675	0.004325	0.0044
1605	0.008725	0.004325	0.995675	0.004325	0.0044
1606	0.008725	0.004325	0.995675	0.004325	0.0044
1607	0.008725	0.004325	0.995675	0.004325	0.0044
1608	0.008725	0.004325	0.995675	0.004325	0.0044
1609	0.008725	0.004325	0.995675	0.004325	0.0044
1610	0.008725	0.004325	0.995675	0.004325	0.0044
1611	0.008725	0.004325	0.995675	0.004325	0.0044
1612	0.008725	0.004325	0.995675	0.004325	0.0044
1613	0.008725	0.004325	0.995675	0.004325	0.0044
1614	0.008725	0.004325	0.995675	0.004325	0.0044
1615	0.008725	0.004325	0.995675	0.004325	0.0044
1616	0.008725	0.004325	0.995675	0.004325	0.0044
1617	0.008725	0.004325	0.995675	0.004325	0.0044
1618	0.008725	0.004325	0.995675	0.004325	0.0044
1619	0.008725	0.004325	0.995675	0.004325	0.0044
1620	0.008725	0.004325	0.995675	0.004325	0.0044
1621	0.008725	0.004325	0.995675	0.004325	0.0044
1622	0.008725	0.004325	0.995675	0.004325	0.0044
1623	0.008725	0.004325	0.995675	0.004325	0.0044
1624	0.008725	0.004325	0.995675	0.004325	0.0044
1625	0.008725	0.004325	0.995675	0.004325	0.0044
1626	0.008725	0.004325	0.995675	0.004325	0.0044
1627	0.008725	0.004325	0.995675	0.004325	0.0044
1628	0.008725	0.004325	0.995675	0.004325	0.0044
1629	0.008725	0.004325	0.995675	0.004325	0.0044
1630	0.008725	0.004325	0.995675	0.004325	0.0044
1631	0.008725	0.004325	0.995675	0.004325	0.0044
1632	0.008725	0.004325	0.995675	0.004325	0.0044
1633	0.008725	0.004325	0.995675	0.004325	0.0044
1634	0.008725	0.004325	0.995675	0.004325	0.0044
1635	0.008725	0.004325	0.995675	0.004325	0.0044
1636	0.008725	0.004325	0.995675	0.004325	0.0044
1637	0.008725	0.004325	0.995675	0.004325	0.0044
1638	0.008725	0.004325	0.995675	0.004325	0.0044
1639	0.008725	0.004325	0.995675	0.004325	0.0044
1640	0.008725	0.004325	0.995675	0.004325	0.0044
1641	0.008725	0.004325	0.995675	0.004325	0.0044
1642	0.008725	0.004325	0.995675	0.004325	0.0044
1643	0.008725	0.004325	0.995675	0.004325	0.0044
1644	0.008725	0.004325	0.995675	0.004325	0.0044
1645	0.008725	0.004325	0.995675	0.004325	0.0044
1646	0.008725	0.004325	0.995675	0.004325	0.0044
1647	0.008725	0.004325	0.995675	0.004325	0.0044
1648	0.008725	0.004325	0.995675	0.004325	0.0044
1649	0.008725	0.004325	0.995675	0.004325	0.0044
1650	0.008725	0.004325	0.995675	0.004325	0.0044
1651	0.008725	0.004325	0.995675	0.004325	0.0044
1652	0.008725	0.004325	0.995675	0.004325	0.0044
1653	0.008725	0.004325	0.995675	0.004325	0.0044
1654	0.008725	0.004325	0.995675	0.004325	0.0044
1655	0.008725	0.004325	0.995675	0.004325	0.0044
1656	0.008725	0.004325	0.995675	0.004325	0.0044
1657	0.008725	0.004325	0.995675	0.004325	0.0044
1658	0.008725	0.004325	0.995675	0.004325	0.0044
1659	0.008725	0.004325	0.995675	0.004325	0.0044
1660	0.008725	0.004325	0.995675	0.004325	0.0044
1661	0.008725	0.004325	0.995675	0.004325	0.0044
1662	0.008725	0.004325	0.995675	0.004325	0.0044
1663	0.008725	0.004325	0.995675	0.004325	0.0044
1664	0.008725	0.004325	0.995675	0.004325	0.0044
1665	0.008725	0.004325	0.995675	0.004325	0.0044
1666	0.008725	0.004325	0.995675	0.004325	0.0044
1667	0.008725	0.004325	0.995675	0.004325	0.0044
1668	0.008725	0.004325	0.995675	0.004325	0.0044
1669	0.008725	0.004325	0.995675	0.004325	0.0044
1670	0.008725	0.004325	0.995675	0.004325	0.0044
1671	0.008725	0.004325	0.995675	0.004325	0.0044
1672	0.008725	0.004325	0.995675	0.004325	0.0044
1673	0.008725	0.004325	0.995675	0.004325	0.0044
1674	0.008725	0.004325	0.995675	0.004325	0.0044
1675	0.008725	0.004325	0.995675	0.004325	0.0044
1676	0.008725	0.004325	0.995675	0.004325	0.0044
1677	0.008725	0.004325	0.995675	0.004325	0.0044
1678	0.008725	0.004325	0.995675	0.004325	0.0044
1679	0.008725	0.004325	0.995675	0.004325	0.0044
1680	0.008725	0.004325	0.995675	0.004325	0.0044
1681	0.008725	0.004325	0.995675	0.004325	0.0044
1682	0.008725	0.004325	0.995675	0.004325	0.0044
1683	0.008725	0.004325	0.995675	0.004325	0.0044
1684	0.008725	0.004325	0.995675	0.004325	0.0044
1685	0.008725	0.004325	0.995675	0.004325	0.0044
1686	0.008725	0.004325	0.995675	0.004325	0.0044
1687	0.008725	0.004325	0.995675	0.004325	0.0044
1688	0.008725	0.004325	0.995675	0.004325	0.0044
1689	0.008725	0.004325	0.995675	0.004325	0.0044
1690	0.008725	0.004325	0.995675	0.004325	0.0044
1691	0.008725	0.004325	0.995675	0.004325	0.0044
1692	0.008725	0.004325	0.995675	0.004325	0.0044
1693	0.008725	0.004325	0.995675	0.004325	0.0044
1694	0.008725	0.004325	0.995675	0.004325	0.0044
1695	0.008725	0.004325	0.995675	0.004325	0.0044
1696	0.008725	0.004325	0.995675	0.004325	0.0044
1697	0.008725	0.004325	0.995675	0.004325	0.0044
1698	0.008725	0.004325	0.995675	0.004325	0.0044
1699	0.008725	0.004325	0.995675	0.004325	0.0044
1700	0.008725	0.004325	0.995675	0.004325	0.0044
1701	0.008725	0.004325	0.995675	0.004325	0.0044
1702	0.008725	0.004325	0.995675	0.004325	0.0044
1703	0.008725	0.004325	0.995675	0.004325	0.0044
1704	0.008725	0.004325	0.995675	0.004325	0.0044
1705	0.008725	0.004325	0.995675	0.004325	0.0044
1706	0.008725	0.004325	0.995675	0.004325	0.0044
1707	0.008725	0.004325	0.995675	0.004325	0.0044
1708	0.008725	0.004325	0.995675	0.004325	0.0044
1709	0.008725	0.004325	0.995675	0.004325	0.0044
1710	0.008725	0.004325	0.995675	0.004325	0.0044
1711	0.008725	0.004325	0.995675	0.004325	0.0044
1712	0.008725	0.004325	0.995675	0.004325	0.0044
1713	0.008725	0.004325	0.995675	0.004325	0.0044
1714	0.008725	0.004325	0.995675	0.004325	0.0044
1715	0.008725	0.004325	0.995675	0.004325	0.0044
1716	0.008725	0.004325	0.995675	0.004325	0.0044
1717	0.008725	0.004325	0.995675	0.004325	0.0044
1718	0.008725	0.004325	0.995675	0.004325	0.0044
1719	0.008725	0.004325	0.995675	0.004325	0.0044
1720	0.008725	0.004325	0.995675	0.004325	0.0044
1721	0.008725	0.004325	0.995675	0.004325	0.0044
1722	0.008725	0.004325	0.995675	0.004325	0.0044
1723	0.008725	0.004325	0.995675	0.004325	0.0044
1724	0.008725	0.004325	0.995675	0.004325	0.0044
1725	0.008725	0.004325	0.995675	0.004325	0.0044
1726	0.008725	0.004325	0.995675	0.004325	0.0044
1727	0.008725	0.004325	0.995675	0.004325	0.0044
1728	0.008725	0.004325	0.995675	0.004325	0.0044
1729	0.008725	0.004325	0.995675	0.004325	0.0044
1730	0.008725	0.004325	0.995675	0.004325	0.0044
1731	0.008725	0.004325	0.995675	0.004325	0.0044
1732	0.008725	0.004325	0.995675	0.004325	0.0044
1733	0.008725	0.004325	0.995675	0.004325	0.0044
1734	0.008725	0.004325	0.995675	0.004325	0.0044
1735	0.008725	0.004325	0.995675	0.004325	0.0044
1736	0.008725	0.004325	0.995675	0.004325	0.0044
1737	0.008725	0.004325	0.995675	0.004325	0.0044
1738	0.008725	0.004325	0.995675	0.004325	0.0044
1739	0.008725	0.004325	0.995675	0.004325	0.0044
1740	0.008725	0.004325	0.995675	0.004325	0.0044
1741	0.008725	0.004325	0.995675	0.004325	0.0044
1742	0.008725	0.004325	0.995675	0.004325	0.0044
1743	0.008725	0.004325	0.995675	0.004325	0.0044
1744	0.008725	0.004325	0.995675	0.004325	0.0044
1745	0.008725	0.004325	0.995675	0.004325	0.0044
1746	0.008725	0.004325	0.995675	0.004325	0.0044
1747	0.008725	0.004325	0.995675	0.004325	0.0044
1748	0.008725	0.004325	0.995675	0.004325	0.0044
1749	0.008725	0.004325	0.995675	0.004325	0.0044
1750	0.008725	0.004325	0.995675	0.004325	0.0044
1751	0.008725	0.004325	0.995675	0.004325	0.0044
1752	0.008725	0.004325	0.995675	0.004325	0.0044
1753	0.008725	0.004325	0.995675	0.004325	0.0044
1754	0.008725	0.004325	0.995675	0.004325	0.0044
1755	0.008725	0.004325	0.995675	0.004325	0.0044
1756	0.008725	0.004325	0.995675	0.004325	0.0044
1757	0.008725	0.004325	0.995675	0.004325	0.0044
1758	0.008725	0.004325	0.995675	0.004325	0.0044
1759	0.008725	0.004325	0.995675	0.004325	0.0044
1760	0.008725	0.004325	0.995675	0.004325	0.0044
1761	0.008725	0.004325	0.995675	0.004325	0.0044
1762	0.008725	0.004325	0.995675	0.004325	0.0044
1763	0.008725	0.004325	0.995675	0.004325	0.0044
1764	0.008725	0.004325	0.995675	0.004325	0.0044
1765	0.008725	0.004325	0.995675	0.004325	0.0044
1766	0.008725	0.004325	0.995675	0.004325	0.0044
1767	0.008725	0.004325	0.995675	0.004325	0.0044
1768	0.008725	0.004325	0.995675	0.004325	0.0044
1769	0.008725	0.004325	0.995675	0.004325	0.0044
1770	0.008725	0.004325	0.995675	0.004325	0.0044
1771	0.008725	0.004325	0.995675	0.004325	0.0044
1772	0.008725	0.004325	0.995675	0.004325	0.0044
1773	0.008725	0.004325	0.995675	0.004325	0.0044
1774	0.008725	0.004325	0.995675	0.004325	0.0044
1775	0.008725	0.004325	0.995675	0.004325	0.0044
1776	0.008725	0.004325	0.995675	0.004325	0.0044
1777	0.008725	0.004325	0.995675	0.004325	0.0044
1778	0.008725	0.004325	0.995675	0.004325	0.0044
1779	0.008725	0.004325	0.995675	0.004325	0.0044
1780	0.008725	0.004325	0.995675	0.004325	0.0044
1781	0.008725	0.004325	0.995675	0.004325	0.0044
1782	0.008725	0.004325	0.995675	0.004325	0.0044
1783	0.008725	0.004325	0.995675	0.004325	0.0044
1784	0.008725	0.004325	0.995675	0.004325	0.0044
1785	0.008725	0.004325	0.995675	0.004325	0.0044
1786	0.008725	0.004325	0.995675	0.004325	0.0044
1787	0.008725	0.004325	0.995675	0.004325	0.0044
1788	0.008725	0.004325	0.995675	0.004325	0.0044
1789	0.008725	0.004325	0.995675	0.004325	0.0044
1790	0.008725	0.004325	0.995675	0.004325	0.0044
1791	0.008725	0.004325	0.995675	0.004325	0.0044
1792	0.008725	0.004325	0.995675	0.004325	0.0044
1793	0.008725	0.004325	0.995675	0.004325	0.0044
1794	0.008725	0.004325	0.995675	0.004325	0.0044
1795	0.008725	0.004325	0.995675	0.004325	0.0044
1796	0.008725	0.004325	0.995675	0.004325	0.0044
1797	0.008725	0.004325	0.995675	0.004325	0.0044
1798	0.008725	0.004325	0.995675	0.004325	0.0044
1799	0.008725	0.004325	0.995675	0.004325	0.0044
1800	0.008725	0.004325	0.995675	0.004325	0.0044
1801	0.008725	0.004325	0.995675	0.004325	0.0044
1802	0.008725	0.004325	0.995675	0.004325	0.0044
1803	0.008725	0.004325	0.995675	0.004325	0.0044
1804	0.008725	0.004325	0.995675	0.004325	0.0044
1805	0.008725	0.004325	0.995675	0.004325	0.0044
1806	0.008725	0.004325	0.995675	0.004325	0.0044
1807	0.008725	0.004325	0.995675	0.004325	0.0044
1808	0.008725	0.004325	0.995675	0.004325	0.0044
1809	0.008725	0.004325	0.995675	0.004325	0.0044
1810	0.008725	0.004325	0.995675	0.004325	0.0044
1811	0.008725	0.004325	0.995675	0.004325	0.0044
1812	0.008725	0.004325	0.995675	0.004325	0.0044
1813	0.008725	0.004325	0.995675	0.004325	0.0044
1814	0.008725	0.004325	0.995675	0.004325	0.0044
1815	0.008725	0.004325	0.995675	0.004325	0.0044
1816	0.008725	0.004325	0.995675	0.004325	0.0044
1817	0.008725	0.004325	0.995675	0.004325	0.0044
1818	0.008725	0.004325	0.995675	0.004325	0.0044
1819	0.008725	0.004325	0.995675	0.004325	0.0044
1820	0.008725	0.004325	0.995675	0.004325	0.0044
1821	0.008725	0.004325	0.995675	0.004325	0.0044
1822	0.008725	0.004325	0.995675	0.004325	0.0044
1823	0.008725	0.004325	0.995675	0.004325	0.0044
1824	0.008725	0.004325	0.995675	0.004325	0.0044
1825	0.008725	0.004325	0.995675	0.004325	0.0044
1826	0.008725	0.004325	0.995675	0.004325	0.0044
1827	0.008725	0.004325	0.995675	0.004325	0.0044
1828	0.008725	0.004325	0.995675	0.004325	0.0044
1829	0.008725	0.004325	0.995675	0.004325	0.0044
1830	0.008725	0.004325	0.995675	0.004325	0.0044
1831	0.008725	0.004325	0.995675	0.004325	0.0044
1832	0.008725	0.004325	0.995675	0.004325	0.0044
1833	0.008725	0.004325	0.995675	0.004325	0.0044
1834	0.008725	0.004325	0.995675	0.004325	0.0044
1835	0.008725	0.004325	0.995675	0.004325	0.0044
1836	0.008725	0.004325	0.995675	0.004325	0.0044
1837	0.008725	0.004325	0.995675	0.004325	0.0044
1838	0.008725	0.004325	0.995675	0.004325	0.0044
1839	0.008725	0.004325	0.995675	0.004325	0.0044
1840	0.008725	0.004325	0.995675	0.004325	0.0044
1841	0.008725	0.004325	0.995675	0.004325	0.0044
1842	0.008725	0.004325	0.995675	0.004325	0.0044
1843	0.008725	0.004325	0.995675	0.004325	0.0044
1844	0.008725	0.004325	0.995675	0.004325	0.0044
1845	0.008725	0.004325	0.995675	0.004325	0.0044
1846	0.008725	0.004325	0.995675	0.004325	0.0044
1847	0.008725	0.004325	0.995675	0.004325	0.0044
1848	0.008725	0.004325	0.995675	0.004325	0.0044
1849	0.008725	0.004325	0.995675	0.004325	0.0044
1850	0.008725	0.004325	0.995675	0.004325	0.0044
1851	0.008725	0.004325	0.995675	0.004325	0.0044
1852	0.008725	0.004325	0.995675	0.004325	0.0044
1853	0.008725	0.004325	0.995675	0.004325	0.0044
1854	0.008725	0.004325	0.995675	0.004325	0.0044
1855	0.008725	0.004325	0.995675	0.004325	0.0044
1856	0.008725	0.004325	0.995675	0.004325	0.0044
1857	0.008725	0.004325	0.995675	0.004325	0.0044
1858	0.008725	0.004325	0.995675	0.004325	0.0044
1859	0.008725	0.004325	0.995675	0.004325	0.0044
1860	0.008725	0.004325	0.995675	0.004325	0.0044
1861	0.008725	0.004325	0.995675	0.004325	0.0044
1862	0.008725	0.004325	0.995675	0.004325	0.0044
1863	0.008725	0.004325	0.995675	0.004325	0.0044
1864	0.008725	0.004325	0.995675	0.004325	0.0044
1865	0.008725	0.004325	0.995675	0.004325	0.0044
1866	0.008725	0.004325	0.995675	0.004325	0.0044
1867	0.008725	0.004325	0.995675	0.004325	0.0044
1868	0.008725	0.004325	0.995675	0.004325	0.0044
1869	0.008725	0.004325	0.995675	0.004325	0.0044
1870	0.008725	0.004325	0.995675	0.004325	0.0044
1871	0.008725	0.004325	0.995675	0.004325	0.0044
1872	0.008725	0.004325	0.995675	0.004325	0.0044
1873	0.008725	0.004325	0.995675	0.004325	0.0044
1874	0.008725	0.004325	0.995675	0.004325	0.0044
1875	0.008725	0.004325	0.995675	0.004325	0.0044
1876	0.008725	0.004325	0.995675	0.004325	0.0044
1877	0.008725	0.004325	0.995675	0.004325	0.0044
1878	0.008725	0.004325	0.995675	0.004325	0.0044
1879	0.008725	0.004325	0.995675	0.004325	0.0044
1880	0.008725	0.004325	0.995675	0.004325	0.0044
1881	0.008725	0.004325	0.995675	0.004325	0.0044
1882	0.008725	0.004325	0.995675	0.004325	0.0044
1883	0.008725	0.004325	0.995675	0.004325	0.0044
1884	0.008725	0.004325	0.995675	0.004325	0.0044
1885	0.008725	0.004325	0.995675	0.004325	0.0044
1886	0.008725	0.004325	0.995675	0.004325	0.0044
1887	0.008725	0.004325	0.995675	0.004325	0.0044
1888	0.008725	0.004325	0.995675	0.004325	0.0044
1889	0.008725	0.004325	0.995675	0.004325	0.0044
1890	0.008725	0.004325	0.995675	0.004325	0.0044
1891	0.008725	0.004325	0.995675	0.004325	0.0044
1892	0.008725	0.004325	0.995675	0.004325	0.0044
1893	0.008725	0.004325	0.995675	0.004325	0.0044
1894	0.008725	0.004325	0.995675	0.004325	0.0044
1895	0.008725	0.004325	0.995675	0.004325	0.0044
1896	0.008725	0.004325	0.995675	0.004325	0.0044
1897	0.008725	0.004325	0.995675	0.004325	0.0044
1898	0.008725	0.004325	0.995675	0.004325	0.0044
1899	0.008725	0.004325	0.995675	0.004325	0.0044
1900	0.008725	0.004325	0.995675	0.004325	0.0044
1901	0.008725	0.004325	0.995675	0.004325	0.0044
1902	0.008725	0.004325	0.995675	0.004325	0.0044
1903	0.008725	0.004325	0.995675	0.004325	0.0044
1904	0.008725	0.004325	0.995675	0.004325	0.0044
1905	0.008725	0.004325	0.995675	0.004325	0.0044
1906	0.008725	0.004325	0.995675	0.004325	0.0044
1907	0.008725	0.004325	0.995675	0.004325	0.0044
1908	0.008725	0.004325	0.995675	0.004325	0.0044
1909	0.008725	0.004325	0.995675	0.004325	0.0044
1910	0.008725	0.004325	0.995675	0.004325	0.0044
1911	0.008725	0.004325	0.995675	0.004325	0.0044
1912	0.008725	0.004325	0.995675	0.004325	0.0044
1913	0.008725	0.004325	0.995675	0.004325	0.0044
1914	0.008725	0.004325	0.995675	0.004325	0.0044
1915	0.008725	0.004325	0.995675	0.004325	0.0044
1916	0.008725	0.004325	0.995675	0.004325	0.0044
1917	0.008725	0.004325	0.995675	0.004325	0.0044
1918	0.008725	0.004325	0.995675	0.004325	0.0044
1919	0.008725	0.004325	0.995675	0.004325	0.0044
1920	0.008725	0.004325	0.995675	0.004325	0.0044
1921	0.008725	0.004325	0.995675	0.004325	0.0044
1922	0.008725	0.004325	0.995675	0.004325	0.0044
1923	0.008725	0.004325	0.995675	0.004325	0.0044
1924	0.008725	0.004325	0.995675	0.004325	0.0044
1925	0.008725	0.004325	0.995675	0.004325	0.0044
1926	0.008725	0.004325	0.995675	0.004325	0.0044
1927	0.008725	0.004325	0.995675	0.004325	0.0044
1928	0.008725	0.004325	0.995675	0.004325	0.0044
1929	0.008725	0.004325	0.995675	0.004325	0.0044
1930	0.008725	0.004325	0.995675	0.004325	0.0044
1931	0.008725	0.004325	0.995675	0.004325	0.0044
1932	0.008725	0.004325	0.995675	0.004325	0.0044
1933	0.008725	0.004325	0.995675	0.004325	0.0044
1934	0.008725	0.004325	0.995675	0.004325	0.0044
1935	0.008725	0.004325	0.995675	0.004325	0.0044
1936	0.008725	0.004325	0.995675	0.004325	0.0044
1937	0.008725	0.004325	0.995675	0.004325	0.0044
1938	0.008725	0.004325	0.995675	0.004325	0.0044
1939	0.008725	0.004325	0.995675	0.004325	0.0044
1940	0.008725	0.004325	0.995675	0.004325	0.0044
1941	0.008725	0.004325	0.995675	0.004325	0.0044
1942	0.008725	0.004325	0.995675	0.004325	0.0044
1943	0.008725	0.004325	0.995675	0.004325	0.0044
1944	0.008725	0.004325	0.995675	0.004325	0.0044
1945	0.008725	0.004325	0.995675	0.004325	0.0044
1946	0.008725	0.004325	0.995675	0.004325	0.0044
1947	0.008725	0.004325	0.995675	0.004325	0.0044
1948	0.008725	0.004325	0.995675	0.004325	0.0044
1949	0.008725	0.004325	0.995675	0.004325	0.0044
1950	0.008725	0.004325	0.995675	0.004325	0.0044
1951	0.008725	0.004325	0.995675	0.004325	0.0044
1952	0.008725	0.004325	0.995675	0.004325	0.0044
1953	0.008725	0.004325	0.995675	0.004325	0.0044
1954	0.008725	0.004325	0.995675	0.004325	0.0044
1955	0.008725	0.004325	0.995675	0.004325	0.0044
1956	0.008725	0.004325	0.995675	0.004325	0.0044
1957	0.008725	0.004325	0.995675	0.004325	0.0044
1958	0.008725	0.004325	0.995675	0.004325	0.0044
1959	0.008725	0.004325	0.995675	0.004325	0.0044
1960	0.008725	0.004325	0.995675	0.004325	0.0044
1961	0.008725	0.004325	0.995675	0.004325	0.0044
1962	0.008725	0.004325	0.995675	0.004325	0.0044
1963	0.008725	0.004325	0.995675	0.004325	0.0044
1964	0.008725	0.004325	0.995675	0.004325	0.0044
1965	0.008725	0.004325	0.995675	0.004325	0.0044
1966	0.008725	0.004325	0.995675	0.004325	0.0044
1967	0.008725	0.004325	0.995675	0.004325	0.0044
1968	0.008725	0.004325	0.995675	0.004325	0.0044
1969	0.008725	0.004325	0.995675	0.004325	0.0044
1970	0.008725	0.004325	0.995675	0.004325	0.0044
1971	0.008725	0.004325	0.995675	0.004325	0.0044
1972	0.008725	0.004325	0.995675	0.004325	0.0044
1973	0.008725	0.004325	0.995675	0.004325	0.0044
1974	0.008725	0.004325	0.995675	0.004325	0.0044
1975	0.008725	0.004325	0.995675	0.004325	0.0044
1976	0.008725	0.004325	0.995675	0.004325	0.0044
1977	0.008725	0.004325	0.995675	0.004325	0.0044
1978	0.008725	0.004325	0.995675	0.004325	0.0044
1979	0.008725	0.004325	0.995675	0.004325	0.0044
1980	0.008725	0.004325	0.995675	0.004325	0.0044
1981	0.008725	0.004325	0.995675	0.004325	0.0044
1982	0.008725	0.004325	0.995675	0.004325	0.0044
1983	0.008725	0.004325	0.995675	0.004325	0.0044
1984	0.008725	0.004325	0.995675	0.004325	0.0044
1985	0.008725	0.004325	0.995675	0.004325	0.0044
1986	0.008725	0.004325	0.995675	0.004325	0.0044
1987	0.008725	0.004325	0.995675	0.004325	0.0044
1988	0.008725	0.004325	0.995675	0.004325	0.0044
1989	0.008725	0.004325	0.995675	0.004325	0.0044
1990	0.008725	0.004325	0.995675	0.004325	0.0044
1991	0.008725	0.004325	0.995675	0.004325	0.0044
1992	0.008725	0.004325	0.995675	0.004325	0.0044
1993	0.008725	0.004325	0.995675	0.004325	0.0044
1994	0.008725	0.004325	0.995675	0.004325	0.0044
1995	0.008725	0.004325	0.995675	0.004325	0.0044
1996	0.008725	0.004325	0.995675	0.004325	0.0044
1997	0.008725	0.004325	0.995675	0.004325	0.0044
1998	0.008725	0.004325	0.995675	0.004325	0.0044
1999	0.008725	0.004325	0.995675	0.004325	0.0044
[truncated: 38,001 more rows]
