# Supplementary material for: Aspiration-driven co-evolution of cooperation with individual behavioral diversity
Source: PLoS One. 2023 Sep 15;18(9):e0291134. doi: 10.1371/journal.pone.0291134 (PMC10503719; doi:10.1371/journal.pone.0291134)
Supplement: S1 Data — (ZIP) [file pone.0291134.s001.zip › M1/v1-L=200/data/tolerate=1_b=1_frequency.txt]

0	0.498250	1	0	0.49825	0
1	0.405825	0.934	0.066	0.405775	5e-005
2	0.359731	0.85745	0.14255	0.358775	0.00095625
3	0.341956	0.786425	0.213575	0.338175	0.00378125
4	0.335313	0.7265	0.2735	0.327375	0.0079375
5	0.335281	0.683725	0.316275	0.323825	0.0114562
6	0.338463	0.651025	0.348975	0.322725	0.0157375
7	0.347612	0.63045	0.36955	0.327775	0.0198375
8	0.359163	0.619075	0.380925	0.3362	0.0229625
9	0.371550	0.612975	0.387025	0.346375	0.025175
10	0.387462	0.618025	0.381975	0.360525	0.0269375
11	0.403794	0.62365	0.37635	0.3743	0.0294937
12	0.416906	0.629275	0.370725	0.385425	0.0314813
13	0.433500	0.637325	0.362675	0.398825	0.034675
14	0.449519	0.645	0.355	0.41225	0.0372688
15	0.465569	0.65265	0.34735	0.42465	0.0409187
16	0.481881	0.66195	0.33805	0.438425	0.0434563
17	0.495994	0.67085	0.32915	0.45025	0.0457438
18	0.511000	0.677475	0.322525	0.461425	0.049575
19	0.528388	0.68555	0.31445	0.4747	0.0536875
20	0.541450	0.691225	0.308775	0.4844	0.05705
21	0.555037	0.694425	0.305575	0.494075	0.0609625
22	0.568431	0.7007	0.2993	0.504775	0.0636562
23	0.582712	0.70805	0.29195	0.5164	0.0663125
24	0.598075	0.715725	0.284275	0.529675	0.0684
25	0.612819	0.722275	0.277725	0.541	0.0718188
26	0.623737	0.727475	0.272525	0.5496	0.0741375
27	0.636119	0.728825	0.271175	0.55805	0.0780688
28	0.648288	0.73115	0.26885	0.566975	0.0813125
29	0.662081	0.736	0.264	0.578825	0.0832563
30	0.672700	0.740425	0.259575	0.5874	0.0853
31	0.685362	0.7442	0.2558	0.597825	0.0875375
32	0.697131	0.748225	0.251775	0.60735	0.0897813
33	0.707638	0.7513	0.2487	0.616225	0.0914125
34	0.717250	0.753825	0.246175	0.62395	0.0933
35	0.726975	0.757575	0.242425	0.6319	0.095075
36	0.736044	0.759725	0.240275	0.63975	0.0962937
37	0.745038	0.76375	0.23625	0.647775	0.0972625
38	0.754319	0.765	0.235	0.655975	0.0983437
39	0.761481	0.766025	0.233975	0.662025	0.0994562
40	0.769044	0.76795	0.23205	0.667875	0.101169
41	0.777469	0.7681	0.2319	0.6743	0.103169
42	0.786831	0.77295	0.22705	0.684075	0.102756
43	0.792906	0.775125	0.224875	0.690175	0.102731
44	0.799987	0.777775	0.222225	0.69655	0.103438
45	0.806769	0.779225	0.220775	0.7028	0.103969
46	0.814881	0.782175	0.217825	0.71015	0.104731
47	0.821000	0.783025	0.216975	0.715325	0.105675
48	0.826281	0.78495	0.21505	0.72145	0.104831
49	0.832888	0.78645	0.21355	0.726575	0.106313
50	0.839100	0.789725	0.210275	0.73295	0.10615
51	0.842981	0.7906	0.2094	0.736775	0.106206
52	0.846056	0.789875	0.210125	0.73885	0.107206
53	0.851531	0.791975	0.208025	0.745375	0.106156
54	0.856175	0.79405	0.20595	0.749825	0.10635
55	0.860125	0.795975	0.204025	0.754675	0.10545
56	0.864081	0.796975	0.203025	0.757725	0.106356
57	0.867731	0.799275	0.200725	0.762225	0.105506
58	0.871281	0.801425	0.198575	0.7661	0.105181
59	0.876081	0.80415	0.19585	0.771625	0.104456
60	0.878894	0.806775	0.193225	0.77585	0.103044
61	0.882031	0.807625	0.192375	0.77875	0.103281
62	0.885019	0.807875	0.192125	0.781025	0.103994
63	0.888900	0.81095	0.18905	0.786875	0.102025
64	0.891300	0.812825	0.187175	0.78995	0.10135
65	0.893325	0.8139	0.1861	0.792	0.101325
66	0.896356	0.816075	0.183925	0.795775	0.100581
67	0.899106	0.8175	0.1825	0.799575	0.0995313
68	0.900675	0.819675	0.180325	0.802275	0.0984
69	0.902875	0.821025	0.178975	0.80465	0.098225
70	0.905269	0.822525	0.177475	0.8073	0.0979687
71	0.906863	0.823125	0.176875	0.80925	0.0976125
72	0.909244	0.82445	0.17555	0.812075	0.0971687
73	0.910694	0.82585	0.17415	0.8138	0.0968938
74	0.912456	0.8279	0.1721	0.8164	0.0960562
75	0.913394	0.828875	0.171125	0.8178	0.0955938
76	0.914850	0.82935	0.17065	0.819125	0.095725
77	0.916144	0.8305	0.1695	0.821	0.0951437
78	0.917200	0.8309	0.1691	0.822125	0.095075
79	0.918406	0.831925	0.168075	0.82395	0.0944563
80	0.919425	0.83275	0.16725	0.825525	0.0939
81	0.920238	0.833	0.167	0.82655	0.0936875
82	0.921438	0.834425	0.165575	0.82815	0.0932875
83	0.922494	0.83565	0.16435	0.830375	0.0921187
84	0.922994	0.836675	0.163325	0.8318	0.0911938
85	0.923444	0.836525	0.163475	0.8319	0.0915437
86	0.924119	0.83675	0.16325	0.832725	0.0913937
87	0.925013	0.837475	0.162525	0.83385	0.0911625
88	0.925244	0.838575	0.161425	0.83485	0.0903937
89	0.925725	0.839125	0.160875	0.835625	0.0901
90	0.926137	0.839825	0.160175	0.836625	0.0895125
91	0.926494	0.84015	0.15985	0.83725	0.0892437
92	0.926869	0.84035	0.15965	0.837675	0.0891938
93	0.927300	0.8409	0.1591	0.838575	0.088725
94	0.927469	0.8409	0.1591	0.83875	0.0887187
95	0.927844	0.840925	0.159075	0.838925	0.0889188
96	0.928094	0.841175	0.158825	0.8394	0.0886938
97	0.928606	0.8417	0.1583	0.840275	0.0883313
98	0.928638	0.8422	0.1578	0.840675	0.0879625
99	0.928763	0.841975	0.158025	0.840525	0.0882375
100	0.928906	0.84205	0.15795	0.840825	0.0880813
101	0.928850	0.842325	0.157675	0.840925	0.087925
102	0.929194	0.841875	0.158125	0.84085	0.0883437
103	0.929519	0.842175	0.157825	0.8414	0.0881187
104	0.929681	0.84285	0.15715	0.842025	0.0876563
105	0.929931	0.8431	0.1569	0.84235	0.0875812
106	0.930137	0.8433	0.1567	0.842625	0.0875125
107	0.930244	0.843375	0.156625	0.8427	0.0875438
108	0.930294	0.843325	0.156675	0.84265	0.0876438
109	0.930381	0.843575	0.156425	0.842925	0.0874562
110	0.930275	0.843475	0.156525	0.842775	0.0875
111	0.930450	0.84365	0.15635	0.84305	0.0874
112	0.930519	0.843575	0.156425	0.843075	0.0874438
113	0.930525	0.8435	0.1565	0.84305	0.087475
114	0.930550	0.843675	0.156325	0.84325	0.0873
115	0.930638	0.843575	0.156425	0.843225	0.0874125
116	0.930725	0.8437	0.1563	0.843375	0.08735
117	0.930769	0.8439	0.1561	0.843575	0.0871938
118	0.930863	0.844075	0.155925	0.84385	0.0870125
119	0.930919	0.844075	0.155925	0.843925	0.0869937
120	0.930913	0.8441	0.1559	0.843925	0.0869875
121	0.930913	0.84405	0.15595	0.843875	0.0870375
122	0.931037	0.844275	0.155725	0.8441	0.0869375
123	0.930981	0.84425	0.15575	0.844075	0.0869063
124	0.931006	0.844325	0.155675	0.8441	0.0869063
125	0.931056	0.8443	0.1557	0.844125	0.0869313
126	0.931050	0.844425	0.155575	0.844175	0.086875
127	0.931119	0.84425	0.15575	0.8441	0.0870188
128	0.931106	0.84435	0.15565	0.844175	0.0869313
129	0.931106	0.84435	0.15565	0.844225	0.0868812
130	0.931075	0.844175	0.155825	0.84405	0.087025
131	0.931063	0.844125	0.155875	0.843975	0.0870875
132	0.931106	0.84405	0.15595	0.84395	0.0871563
133	0.931150	0.844225	0.155775	0.844175	0.086975
134	0.931219	0.8443	0.1557	0.844275	0.0869438
135	0.931213	0.844325	0.155675	0.8443	0.0869125
136	0.931238	0.8444	0.1556	0.844375	0.0868625
137	0.931219	0.84445	0.15555	0.8444	0.0868188
138	0.931213	0.844425	0.155575	0.844375	0.0868375
139	0.931281	0.8445	0.1555	0.844475	0.0868063
140	0.931331	0.84455	0.15545	0.84455	0.0867813
141	0.931325	0.8446	0.1554	0.844575	0.08675
142	0.931250	0.844475	0.155525	0.84445	0.0868
143	0.931288	0.8445	0.1555	0.8445	0.0867875
144	0.931306	0.8445	0.1555	0.8445	0.0868063
145	0.931306	0.844525	0.155475	0.844525	0.0867813
146	0.931294	0.84455	0.15545	0.844525	0.0867688
147	0.931275	0.8445	0.1555	0.844475	0.0868
148	0.931300	0.844475	0.155525	0.844475	0.086825
149	0.931312	0.844525	0.155475	0.844525	0.0867875
150	0.931312	0.844525	0.155475	0.844525	0.0867875
151	0.931312	0.844525	0.155475	0.844525	0.0867875
152	0.931312	0.844525	0.155475	0.844525	0.0867875
153	0.931312	0.844525	0.155475	0.844525	0.0867875
154	0.931312	0.844525	0.155475	0.844525	0.0867875
155	0.931312	0.844525	0.155475	0.844525	0.0867875
156	0.931312	0.844525	0.155475	0.844525	0.0867875
157	0.931312	0.844525	0.155475	0.844525	0.0867875
158	0.931312	0.844525	0.155475	0.844525	0.0867875
159	0.931312	0.844525	0.155475	0.844525	0.0867875
160	0.931312	0.844525	0.155475	0.844525	0.0867875
161	0.931312	0.844525	0.155475	0.844525	0.0867875
162	0.931312	0.844525	0.155475	0.844525	0.0867875
163	0.931312	0.844525	0.155475	0.844525	0.0867875
164	0.931312	0.844525	0.155475	0.844525	0.0867875
165	0.931312	0.844525	0.155475	0.844525	0.0867875
166	0.931312	0.844525	0.155475	0.844525	0.0867875
167	0.931312	0.844525	0.155475	0.844525	0.0867875
168	0.931312	0.844525	0.155475	0.844525	0.0867875
169	0.931312	0.844525	0.155475	0.844525	0.0867875
170	0.931312	0.844525	0.155475	0.844525	0.0867875
171	0.931312	0.844525	0.155475	0.844525	0.0867875
172	0.931312	0.844525	0.155475	0.844525	0.0867875
173	0.931312	0.844525	0.155475	0.844525	0.0867875
174	0.931312	0.844525	0.155475	0.844525	0.0867875
175	0.931312	0.844525	0.155475	0.844525	0.0867875
176	0.931312	0.844525	0.155475	0.844525	0.0867875
177	0.931312	0.844525	0.155475	0.844525	0.0867875
178	0.931312	0.844525	0.155475	0.844525	0.0867875
179	0.931312	0.844525	0.155475	0.844525	0.0867875
180	0.931312	0.844525	0.155475	0.844525	0.0867875
181	0.931312	0.844525	0.155475	0.844525	0.0867875
182	0.931312	0.844525	0.155475	0.844525	0.0867875
183	0.931312	0.844525	0.155475	0.844525	0.0867875
184	0.931312	0.844525	0.155475	0.844525	0.0867875
185	0.931312	0.844525	0.155475	0.844525	0.0867875
186	0.931312	0.844525	0.155475	0.844525	0.0867875
187	0.931312	0.844525	0.155475	0.844525	0.0867875
188	0.931312	0.844525	0.155475	0.844525	0.0867875
189	0.931312	0.844525	0.155475	0.844525	0.0867875
190	0.931312	0.844525	0.155475	0.844525	0.0867875
191	0.931312	0.844525	0.155475	0.844525	0.0867875
192	0.931312	0.844525	0.155475	0.844525	0.0867875
193	0.931312	0.844525	0.155475	0.844525	0.0867875
194	0.931312	0.844525	0.155475	0.844525	0.0867875
195	0.931312	0.844525	0.155475	0.844525	0.0867875
196	0.931312	0.844525	0.155475	0.844525	0.0867875
197	0.931312	0.844525	0.155475	0.844525	0.0867875
198	0.931312	0.844525	0.155475	0.844525	0.0867875
199	0.931312	0.844525	0.155475	0.844525	0.0867875
200	0.931312	0.844525	0.155475	0.844525	0.0867875
201	0.931312	0.844525	0.155475	0.844525	0.0867875
202	0.931312	0.844525	0.155475	0.844525	0.0867875
203	0.931312	0.844525	0.155475	0.844525	0.0867875
204	0.931312	0.844525	0.155475	0.844525	0.0867875
205	0.931312	0.844525	0.155475	0.844525	0.0867875
206	0.931312	0.844525	0.155475	0.844525	0.0867875
207	0.931312	0.844525	0.155475	0.844525	0.0867875
208	0.931312	0.844525	0.155475	0.844525	0.0867875
209	0.931312	0.844525	0.155475	0.844525	0.0867875
210	0.931312	0.844525	0.155475	0.844525	0.0867875
211	0.931312	0.844525	0.155475	0.844525	0.0867875
212	0.931312	0.844525	0.155475	0.844525	0.0867875
213	0.931312	0.844525	0.155475	0.844525	0.0867875
214	0.931312	0.844525	0.155475	0.844525	0.0867875
215	0.931312	0.844525	0.155475	0.844525	0.0867875
216	0.931312	0.844525	0.155475	0.844525	0.0867875
217	0.931312	0.844525	0.155475	0.844525	0.0867875
218	0.931312	0.844525	0.155475	0.844525	0.0867875
219	0.931312	0.844525	0.155475	0.844525	0.0867875
220	0.931312	0.844525	0.155475	0.844525	0.0867875
221	0.931312	0.844525	0.155475	0.844525	0.0867875
222	0.931312	0.844525	0.155475	0.844525	0.0867875
223	0.931312	0.844525	0.155475	0.844525	0.0867875
224	0.931312	0.844525	0.155475	0.844525	0.0867875
225	0.931312	0.844525	0.155475	0.844525	0.0867875
226	0.931312	0.844525	0.155475	0.844525	0.0867875
227	0.931312	0.844525	0.155475	0.844525	0.0867875
228	0.931312	0.844525	0.155475	0.844525	0.0867875
229	0.931312	0.844525	0.155475	0.844525	0.0867875
230	0.931312	0.844525	0.155475	0.844525	0.0867875
231	0.931312	0.844525	0.155475	0.844525	0.0867875
232	0.931312	0.844525	0.155475	0.844525	0.0867875
233	0.931312	0.844525	0.155475	0.844525	0.0867875
234	0.931312	0.844525	0.155475	0.844525	0.0867875
235	0.931312	0.844525	0.155475	0.844525	0.0867875
236	0.931312	0.844525	0.155475	0.844525	0.0867875
237	0.931312	0.844525	0.155475	0.844525	0.0867875
238	0.931312	0.844525	0.155475	0.844525	0.0867875
239	0.931312	0.844525	0.155475	0.844525	0.0867875
240	0.931312	0.844525	0.155475	0.844525	0.0867875
241	0.931312	0.844525	0.155475	0.844525	0.0867875
242	0.931312	0.844525	0.155475	0.844525	0.0867875
243	0.931312	0.844525	0.155475	0.844525	0.0867875
244	0.931312	0.844525	0.155475	0.844525	0.0867875
245	0.931312	0.844525	0.155475	0.844525	0.0867875
246	0.931312	0.844525	0.155475	0.844525	0.0867875
247	0.931312	0.844525	0.155475	0.844525	0.0867875
248	0.931312	0.844525	0.155475	0.844525	0.0867875
249	0.931312	0.844525	0.155475	0.844525	0.0867875
250	0.931312	0.844525	0.155475	0.844525	0.0867875
251	0.931312	0.844525	0.155475	0.844525	0.0867875
252	0.931312	0.844525	0.155475	0.844525	0.0867875
253	0.931312	0.844525	0.155475	0.844525	0.0867875
254	0.931312	0.844525	0.155475	0.844525	0.0867875
255	0.931312	0.844525	0.155475	0.844525	0.0867875
256	0.931312	0.844525	0.155475	0.844525	0.0867875
257	0.931312	0.844525	0.155475	0.844525	0.0867875
258	0.931312	0.844525	0.155475	0.844525	0.0867875
259	0.931312	0.844525	0.155475	0.844525	0.0867875
260	0.931312	0.844525	0.155475	0.844525	0.0867875
261	0.931312	0.844525	0.155475	0.844525	0.0867875
262	0.931312	0.844525	0.155475	0.844525	0.0867875
263	0.931312	0.844525	0.155475	0.844525	0.0867875
264	0.931312	0.844525	0.155475	0.844525	0.0867875
265	0.931312	0.844525	0.155475	0.844525	0.0867875
266	0.931312	0.844525	0.155475	0.844525	0.0867875
267	0.931312	0.844525	0.155475	0.844525	0.0867875
268	0.931312	0.844525	0.155475	0.844525	0.0867875
269	0.931312	0.844525	0.155475	0.844525	0.0867875
270	0.931312	0.844525	0.155475	0.844525	0.0867875
271	0.931312	0.844525	0.155475	0.844525	0.0867875
272	0.931312	0.844525	0.155475	0.844525	0.0867875
273	0.931312	0.844525	0.155475	0.844525	0.0867875
274	0.931312	0.844525	0.155475	0.844525	0.0867875
275	0.931312	0.844525	0.155475	0.844525	0.0867875
276	0.931312	0.844525	0.155475	0.844525	0.0867875
277	0.931312	0.844525	0.155475	0.844525	0.0867875
278	0.931312	0.844525	0.155475	0.844525	0.0867875
279	0.931312	0.844525	0.155475	0.844525	0.0867875
280	0.931312	0.844525	0.155475	0.844525	0.0867875
281	0.931312	0.844525	0.155475	0.844525	0.0867875
282	0.931312	0.844525	0.155475	0.844525	0.0867875
283	0.931312	0.844525	0.155475	0.844525	0.0867875
284	0.931312	0.844525	0.155475	0.844525	0.0867875
285	0.931312	0.844525	0.155475	0.844525	0.0867875
286	0.931312	0.844525	0.155475	0.844525	0.0867875
287	0.931312	0.844525	0.155475	0.844525	0.0867875
288	0.931312	0.844525	0.155475	0.844525	0.0867875
289	0.931312	0.844525	0.155475	0.844525	0.0867875
290	0.931312	0.844525	0.155475	0.844525	0.0867875
291	0.931312	0.844525	0.155475	0.844525	0.0867875
292	0.931312	0.844525	0.155475	0.844525	0.0867875
293	0.931312	0.844525	0.155475	0.844525	0.0867875
294	0.931312	0.844525	0.155475	0.844525	0.0867875
295	0.931312	0.844525	0.155475	0.844525	0.0867875
296	0.931312	0.844525	0.155475	0.844525	0.0867875
297	0.931312	0.844525	0.155475	0.844525	0.0867875
298	0.931312	0.844525	0.155475	0.844525	0.0867875
299	0.931312	0.844525	0.155475	0.844525	0.0867875
300	0.931312	0.844525	0.155475	0.844525	0.0867875
301	0.931312	0.844525	0.155475	0.844525	0.0867875
302	0.931312	0.844525	0.155475	0.844525	0.0867875
303	0.931312	0.844525	0.155475	0.844525	0.0867875
304	0.931312	0.844525	0.155475	0.844525	0.0867875
305	0.931312	0.844525	0.155475	0.844525	0.0867875
306	0.931312	0.844525	0.155475	0.844525	0.0867875
307	0.931312	0.844525	0.155475	0.844525	0.0867875
308	0.931312	0.844525	0.155475	0.844525	0.0867875
309	0.931312	0.844525	0.155475	0.844525	0.0867875
310	0.931312	0.844525	0.155475	0.844525	0.0867875
311	0.931312	0.844525	0.155475	0.844525	0.0867875
312	0.931312	0.844525	0.155475	0.844525	0.0867875
313	0.931312	0.844525	0.155475	0.844525	0.0867875
314	0.931312	0.844525	0.155475	0.844525	0.0867875
315	0.931312	0.844525	0.155475	0.844525	0.0867875
316	0.931312	0.844525	0.155475	0.844525	0.0867875
317	0.931312	0.844525	0.155475	0.844525	0.0867875
318	0.931312	0.844525	0.155475	0.844525	0.0867875
319	0.931312	0.844525	0.155475	0.844525	0.0867875
320	0.931312	0.844525	0.155475	0.844525	0.0867875
321	0.931312	0.844525	0.155475	0.844525	0.0867875
322	0.931312	0.844525	0.155475	0.844525	0.0867875
323	0.931312	0.844525	0.155475	0.844525	0.0867875
324	0.931312	0.844525	0.155475	0.844525	0.0867875
325	0.931312	0.844525	0.155475	0.844525	0.0867875
326	0.931312	0.844525	0.155475	0.844525	0.0867875
327	0.931312	0.844525	0.155475	0.844525	0.0867875
328	0.931312	0.844525	0.155475	0.844525	0.0867875
329	0.931312	0.844525	0.155475	0.844525	0.0867875
330	0.931312	0.844525	0.155475	0.844525	0.0867875
331	0.931312	0.844525	0.155475	0.844525	0.0867875
332	0.931312	0.844525	0.155475	0.844525	0.0867875
333	0.931312	0.844525	0.155475	0.844525	0.0867875
334	0.931312	0.844525	0.155475	0.844525	0.0867875
335	0.931312	0.844525	0.155475	0.844525	0.0867875
336	0.931312	0.844525	0.155475	0.844525	0.0867875
337	0.931312	0.844525	0.155475	0.844525	0.0867875
338	0.931312	0.844525	0.155475	0.844525	0.0867875
339	0.931312	0.844525	0.155475	0.844525	0.0867875
340	0.931312	0.844525	0.155475	0.844525	0.0867875
341	0.931312	0.844525	0.155475	0.844525	0.0867875
342	0.931312	0.844525	0.155475	0.844525	0.0867875
343	0.931312	0.844525	0.155475	0.844525	0.0867875
344	0.931312	0.844525	0.155475	0.844525	0.0867875
345	0.931312	0.844525	0.155475	0.844525	0.0867875
346	0.931312	0.844525	0.155475	0.844525	0.0867875
347	0.931312	0.844525	0.155475	0.844525	0.0867875
348	0.931312	0.844525	0.155475	0.844525	0.0867875
349	0.931312	0.844525	0.155475	0.844525	0.0867875
350	0.931312	0.844525	0.155475	0.844525	0.0867875
351	0.931312	0.844525	0.155475	0.844525	0.0867875
352	0.931312	0.844525	0.155475	0.844525	0.0867875
353	0.931312	0.844525	0.155475	0.844525	0.0867875
354	0.931312	0.844525	0.155475	0.844525	0.0867875
355	0.931312	0.844525	0.155475	0.844525	0.0867875
356	0.931312	0.844525	0.155475	0.844525	0.0867875
357	0.931312	0.844525	0.155475	0.844525	0.0867875
358	0.931312	0.844525	0.155475	0.844525	0.0867875
359	0.931312	0.844525	0.155475	0.844525	0.0867875
360	0.931312	0.844525	0.155475	0.844525	0.0867875
361	0.931312	0.844525	0.155475	0.844525	0.0867875
362	0.931312	0.844525	0.155475	0.844525	0.0867875
363	0.931312	0.844525	0.155475	0.844525	0.0867875
364	0.931312	0.844525	0.155475	0.844525	0.0867875
365	0.931312	0.844525	0.155475	0.844525	0.0867875
366	0.931312	0.844525	0.155475	0.844525	0.0867875
367	0.931312	0.844525	0.155475	0.844525	0.0867875
368	0.931312	0.844525	0.155475	0.844525	0.0867875
369	0.931312	0.844525	0.155475	0.844525	0.0867875
370	0.931312	0.844525	0.155475	0.844525	0.0867875
371	0.931312	0.844525	0.155475	0.844525	0.0867875
372	0.931312	0.844525	0.155475	0.844525	0.0867875
373	0.931312	0.844525	0.155475	0.844525	0.0867875
374	0.931312	0.844525	0.155475	0.844525	0.0867875
375	0.931312	0.844525	0.155475	0.844525	0.0867875
376	0.931312	0.844525	0.155475	0.844525	0.0867875
377	0.931312	0.844525	0.155475	0.844525	0.0867875
378	0.931312	0.844525	0.155475	0.844525	0.0867875
379	0.931312	0.844525	0.155475	0.844525	0.0867875
380	0.931312	0.844525	0.155475	0.844525	0.0867875
381	0.931312	0.844525	0.155475	0.844525	0.0867875
382	0.931312	0.844525	0.155475	0.844525	0.0867875
383	0.931312	0.844525	0.155475	0.844525	0.0867875
384	0.931312	0.844525	0.155475	0.844525	0.0867875
385	0.931312	0.844525	0.155475	0.844525	0.0867875
386	0.931312	0.844525	0.155475	0.844525	0.0867875
387	0.931312	0.844525	0.155475	0.844525	0.0867875
388	0.931312	0.844525	0.155475	0.844525	0.0867875
389	0.931312	0.844525	0.155475	0.844525	0.0867875
390	0.931312	0.844525	0.155475	0.844525	0.0867875
391	0.931312	0.844525	0.155475	0.844525	0.0867875
392	0.931312	0.844525	0.155475	0.844525	0.0867875
393	0.931312	0.844525	0.155475	0.844525	0.0867875
394	0.931312	0.844525	0.155475	0.844525	0.0867875
395	0.931312	0.844525	0.155475	0.844525	0.0867875
396	0.931312	0.844525	0.155475	0.844525	0.0867875
397	0.931312	0.844525	0.155475	0.844525	0.0867875
398	0.931312	0.844525	0.155475	0.844525	0.0867875
399	0.931312	0.844525	0.155475	0.844525	0.0867875
400	0.931312	0.844525	0.155475	0.844525	0.0867875
401	0.931312	0.844525	0.155475	0.844525	0.0867875
402	0.931312	0.844525	0.155475	0.844525	0.0867875
403	0.931312	0.844525	0.155475	0.844525	0.0867875
404	0.931312	0.844525	0.155475	0.844525	0.0867875
405	0.931312	0.844525	0.155475	0.844525	0.0867875
406	0.931312	0.844525	0.155475	0.844525	0.0867875
407	0.931312	0.844525	0.155475	0.844525	0.0867875
408	0.931312	0.844525	0.155475	0.844525	0.0867875
409	0.931312	0.844525	0.155475	0.844525	0.0867875
410	0.931312	0.844525	0.155475	0.844525	0.0867875
411	0.931312	0.844525	0.155475	0.844525	0.0867875
412	0.931312	0.844525	0.155475	0.844525	0.0867875
413	0.931312	0.844525	0.155475	0.844525	0.0867875
414	0.931312	0.844525	0.155475	0.844525	0.0867875
415	0.931312	0.844525	0.155475	0.844525	0.0867875
416	0.931312	0.844525	0.155475	0.844525	0.0867875
417	0.931312	0.844525	0.155475	0.844525	0.0867875
418	0.931312	0.844525	0.155475	0.844525	0.0867875
419	0.931312	0.844525	0.155475	0.844525	0.0867875
420	0.931312	0.844525	0.155475	0.844525	0.0867875
421	0.931312	0.844525	0.155475	0.844525	0.0867875
422	0.931312	0.844525	0.155475	0.844525	0.0867875
423	0.931312	0.844525	0.155475	0.844525	0.0867875
424	0.931312	0.844525	0.155475	0.844525	0.0867875
425	0.931312	0.844525	0.155475	0.844525	0.0867875
426	0.931312	0.844525	0.155475	0.844525	0.0867875
427	0.931312	0.844525	0.155475	0.844525	0.0867875
428	0.931312	0.844525	0.155475	0.844525	0.0867875
429	0.931312	0.844525	0.155475	0.844525	0.0867875
430	0.931312	0.844525	0.155475	0.844525	0.0867875
431	0.931312	0.844525	0.155475	0.844525	0.0867875
432	0.931312	0.844525	0.155475	0.844525	0.0867875
433	0.931312	0.844525	0.155475	0.844525	0.0867875
434	0.931312	0.844525	0.155475	0.844525	0.0867875
435	0.931312	0.844525	0.155475	0.844525	0.0867875
436	0.931312	0.844525	0.155475	0.844525	0.0867875
437	0.931312	0.844525	0.155475	0.844525	0.0867875
438	0.931312	0.844525	0.155475	0.844525	0.0867875
439	0.931312	0.844525	0.155475	0.844525	0.0867875
440	0.931312	0.844525	0.155475	0.844525	0.0867875
441	0.931312	0.844525	0.155475	0.844525	0.0867875
442	0.931312	0.844525	0.155475	0.844525	0.0867875
443	0.931312	0.844525	0.155475	0.844525	0.0867875
444	0.931312	0.844525	0.155475	0.844525	0.0867875
445	0.931312	0.844525	0.155475	0.844525	0.0867875
446	0.931312	0.844525	0.155475	0.844525	0.0867875
447	0.931312	0.844525	0.155475	0.844525	0.0867875
448	0.931312	0.844525	0.155475	0.844525	0.0867875
449	0.931312	0.844525	0.155475	0.844525	0.0867875
450	0.931312	0.844525	0.155475	0.844525	0.0867875
451	0.931312	0.844525	0.155475	0.844525	0.0867875
452	0.931312	0.844525	0.155475	0.844525	0.0867875
453	0.931312	0.844525	0.155475	0.844525	0.0867875
454	0.931312	0.844525	0.155475	0.844525	0.0867875
455	0.931312	0.844525	0.155475	0.844525	0.0867875
456	0.931312	0.844525	0.155475	0.844525	0.0867875
457	0.931312	0.844525	0.155475	0.844525	0.0867875
458	0.931312	0.844525	0.155475	0.844525	0.0867875
459	0.931312	0.844525	0.155475	0.844525	0.0867875
460	0.931312	0.844525	0.155475	0.844525	0.0867875
461	0.931312	0.844525	0.155475	0.844525	0.0867875
462	0.931312	0.844525	0.155475	0.844525	0.0867875
463	0.931312	0.844525	0.155475	0.844525	0.0867875
464	0.931312	0.844525	0.155475	0.844525	0.0867875
465	0.931312	0.844525	0.155475	0.844525	0.0867875
466	0.931312	0.844525	0.155475	0.844525	0.0867875
467	0.931312	0.844525	0.155475	0.844525	0.0867875
468	0.931312	0.844525	0.155475	0.844525	0.0867875
469	0.931312	0.844525	0.155475	0.844525	0.0867875
470	0.931312	0.844525	0.155475	0.844525	0.0867875
471	0.931312	0.844525	0.155475	0.844525	0.0867875
472	0.931312	0.844525	0.155475	0.844525	0.0867875
473	0.931312	0.844525	0.155475	0.844525	0.0867875
474	0.931312	0.844525	0.155475	0.844525	0.0867875
475	0.931312	0.844525	0.155475	0.844525	0.0867875
476	0.931312	0.844525	0.155475	0.844525	0.0867875
477	0.931312	0.844525	0.155475	0.844525	0.0867875
478	0.931312	0.844525	0.155475	0.844525	0.0867875
479	0.931312	0.844525	0.155475	0.844525	0.0867875
480	0.931312	0.844525	0.155475	0.844525	0.0867875
481	0.931312	0.844525	0.155475	0.844525	0.0867875
482	0.931312	0.844525	0.155475	0.844525	0.0867875
483	0.931312	0.844525	0.155475	0.844525	0.0867875
484	0.931312	0.844525	0.155475	0.844525	0.0867875
485	0.931312	0.844525	0.155475	0.844525	0.0867875
486	0.931312	0.844525	0.155475	0.844525	0.0867875
487	0.931312	0.844525	0.155475	0.844525	0.0867875
488	0.931312	0.844525	0.155475	0.844525	0.0867875
489	0.931312	0.844525	0.155475	0.844525	0.0867875
490	0.931312	0.844525	0.155475	0.844525	0.0867875
491	0.931312	0.844525	0.155475	0.844525	0.0867875
492	0.931312	0.844525	0.155475	0.844525	0.0867875
493	0.931312	0.844525	0.155475	0.844525	0.0867875
494	0.931312	0.844525	0.155475	0.844525	0.0867875
495	0.931312	0.844525	0.155475	0.844525	0.0867875
496	0.931312	0.844525	0.155475	0.844525	0.0867875
497	0.931312	0.844525	0.155475	0.844525	0.0867875
498	0.931312	0.844525	0.155475	0.844525	0.0867875
499	0.931312	0.844525	0.155475	0.844525	0.0867875
500	0.931312	0.844525	0.155475	0.844525	0.0867875
501	0.931312	0.844525	0.155475	0.844525	0.0867875
502	0.931312	0.844525	0.155475	0.844525	0.0867875
503	0.931312	0.844525	0.155475	0.844525	0.0867875
504	0.931312	0.844525	0.155475	0.844525	0.0867875
505	0.931312	0.844525	0.155475	0.844525	0.0867875
506	0.931312	0.844525	0.155475	0.844525	0.0867875
507	0.931312	0.844525	0.155475	0.844525	0.0867875
508	0.931312	0.844525	0.155475	0.844525	0.0867875
509	0.931312	0.844525	0.155475	0.844525	0.0867875
510	0.931312	0.844525	0.155475	0.844525	0.0867875
511	0.931312	0.844525	0.155475	0.844525	0.0867875
512	0.931312	0.844525	0.155475	0.844525	0.0867875
513	0.931312	0.844525	0.155475	0.844525	0.0867875
514	0.931312	0.844525	0.155475	0.844525	0.0867875
515	0.931312	0.844525	0.155475	0.844525	0.0867875
516	0.931312	0.844525	0.155475	0.844525	0.0867875
517	0.931312	0.844525	0.155475	0.844525	0.0867875
518	0.931312	0.844525	0.155475	0.844525	0.0867875
519	0.931312	0.844525	0.155475	0.844525	0.0867875
520	0.931312	0.844525	0.155475	0.844525	0.0867875
521	0.931312	0.844525	0.155475	0.844525	0.0867875
522	0.931312	0.844525	0.155475	0.844525	0.0867875
523	0.931312	0.844525	0.155475	0.844525	0.0867875
524	0.931312	0.844525	0.155475	0.844525	0.0867875
525	0.931312	0.844525	0.155475	0.844525	0.0867875
526	0.931312	0.844525	0.155475	0.844525	0.0867875
527	0.931312	0.844525	0.155475	0.844525	0.0867875
528	0.931312	0.844525	0.155475	0.844525	0.0867875
529	0.931312	0.844525	0.155475	0.844525	0.0867875
530	0.931312	0.844525	0.155475	0.844525	0.0867875
531	0.931312	0.844525	0.155475	0.844525	0.0867875
532	0.931312	0.844525	0.155475	0.844525	0.0867875
533	0.931312	0.844525	0.155475	0.844525	0.0867875
534	0.931312	0.844525	0.155475	0.844525	0.0867875
535	0.931312	0.844525	0.155475	0.844525	0.0867875
536	0.931312	0.844525	0.155475	0.844525	0.0867875
537	0.931312	0.844525	0.155475	0.844525	0.0867875
538	0.931312	0.844525	0.155475	0.844525	0.0867875
539	0.931312	0.844525	0.155475	0.844525	0.0867875
540	0.931312	0.844525	0.155475	0.844525	0.0867875
541	0.931312	0.844525	0.155475	0.844525	0.0867875
542	0.931312	0.844525	0.155475	0.844525	0.0867875
543	0.931312	0.844525	0.155475	0.844525	0.0867875
544	0.931312	0.844525	0.155475	0.844525	0.0867875
545	0.931312	0.844525	0.155475	0.844525	0.0867875
546	0.931312	0.844525	0.155475	0.844525	0.0867875
547	0.931312	0.844525	0.155475	0.844525	0.0867875
548	0.931312	0.844525	0.155475	0.844525	0.0867875
549	0.931312	0.844525	0.155475	0.844525	0.0867875
550	0.931312	0.844525	0.155475	0.844525	0.0867875
551	0.931312	0.844525	0.155475	0.844525	0.0867875
552	0.931312	0.844525	0.155475	0.844525	0.0867875
553	0.931312	0.844525	0.155475	0.844525	0.0867875
554	0.931312	0.844525	0.155475	0.844525	0.0867875
555	0.931312	0.844525	0.155475	0.844525	0.0867875
556	0.931312	0.844525	0.155475	0.844525	0.0867875
557	0.931312	0.844525	0.155475	0.844525	0.0867875
558	0.931312	0.844525	0.155475	0.844525	0.0867875
559	0.931312	0.844525	0.155475	0.844525	0.0867875
560	0.931312	0.844525	0.155475	0.844525	0.0867875
561	0.931312	0.844525	0.155475	0.844525	0.0867875
562	0.931312	0.844525	0.155475	0.844525	0.0867875
563	0.931312	0.844525	0.155475	0.844525	0.0867875
564	0.931312	0.844525	0.155475	0.844525	0.0867875
565	0.931312	0.844525	0.155475	0.844525	0.0867875
566	0.931312	0.844525	0.155475	0.844525	0.0867875
567	0.931312	0.844525	0.155475	0.844525	0.0867875
568	0.931312	0.844525	0.155475	0.844525	0.0867875
569	0.931312	0.844525	0.155475	0.844525	0.0867875
570	0.931312	0.844525	0.155475	0.844525	0.0867875
571	0.931312	0.844525	0.155475	0.844525	0.0867875
572	0.931312	0.844525	0.155475	0.844525	0.0867875
573	0.931312	0.844525	0.155475	0.844525	0.0867875
574	0.931312	0.844525	0.155475	0.844525	0.0867875
575	0.931312	0.844525	0.155475	0.844525	0.0867875
576	0.931312	0.844525	0.155475	0.844525	0.0867875
577	0.931312	0.844525	0.155475	0.844525	0.0867875
578	0.931312	0.844525	0.155475	0.844525	0.0867875
579	0.931312	0.844525	0.155475	0.844525	0.0867875
580	0.931312	0.844525	0.155475	0.844525	0.0867875
581	0.931312	0.844525	0.155475	0.844525	0.0867875
582	0.931312	0.844525	0.155475	0.844525	0.0867875
583	0.931312	0.844525	0.155475	0.844525	0.0867875
584	0.931312	0.844525	0.155475	0.844525	0.0867875
585	0.931312	0.844525	0.155475	0.844525	0.0867875
586	0.931312	0.844525	0.155475	0.844525	0.0867875
587	0.931312	0.844525	0.155475	0.844525	0.0867875
588	0.931312	0.844525	0.155475	0.844525	0.0867875
589	0.931312	0.844525	0.155475	0.844525	0.0867875
590	0.931312	0.844525	0.155475	0.844525	0.0867875
591	0.931312	0.844525	0.155475	0.844525	0.0867875
592	0.931312	0.844525	0.155475	0.844525	0.0867875
593	0.931312	0.844525	0.155475	0.844525	0.0867875
594	0.931312	0.844525	0.155475	0.844525	0.0867875
595	0.931312	0.844525	0.155475	0.844525	0.0867875
596	0.931312	0.844525	0.155475	0.844525	0.0867875
597	0.931312	0.844525	0.155475	0.844525	0.0867875
598	0.931312	0.844525	0.155475	0.844525	0.0867875
599	0.931312	0.844525	0.155475	0.844525	0.0867875
600	0.931312	0.844525	0.155475	0.844525	0.0867875
601	0.931312	0.844525	0.155475	0.844525	0.0867875
602	0.931312	0.844525	0.155475	0.844525	0.0867875
603	0.931312	0.844525	0.155475	0.844525	0.0867875
604	0.931312	0.844525	0.155475	0.844525	0.0867875
605	0.931312	0.844525	0.155475	0.844525	0.0867875
606	0.931312	0.844525	0.155475	0.844525	0.0867875
607	0.931312	0.844525	0.155475	0.844525	0.0867875
608	0.931312	0.844525	0.155475	0.844525	0.0867875
609	0.931312	0.844525	0.155475	0.844525	0.0867875
610	0.931312	0.844525	0.155475	0.844525	0.0867875
611	0.931312	0.844525	0.155475	0.844525	0.0867875
612	0.931312	0.844525	0.155475	0.844525	0.0867875
613	0.931312	0.844525	0.155475	0.844525	0.0867875
614	0.931312	0.844525	0.155475	0.844525	0.0867875
615	0.931312	0.844525	0.155475	0.844525	0.0867875
616	0.931312	0.844525	0.155475	0.844525	0.0867875
617	0.931312	0.844525	0.155475	0.844525	0.0867875
618	0.931312	0.844525	0.155475	0.844525	0.0867875
619	0.931312	0.844525	0.155475	0.844525	0.0867875
620	0.931312	0.844525	0.155475	0.844525	0.0867875
621	0.931312	0.844525	0.155475	0.844525	0.0867875
622	0.931312	0.844525	0.155475	0.844525	0.0867875
623	0.931312	0.844525	0.155475	0.844525	0.0867875
624	0.931312	0.844525	0.155475	0.844525	0.0867875
625	0.931312	0.844525	0.155475	0.844525	0.0867875
626	0.931312	0.844525	0.155475	0.844525	0.0867875
627	0.931312	0.844525	0.155475	0.844525	0.0867875
628	0.931312	0.844525	0.155475	0.844525	0.0867875
629	0.931312	0.844525	0.155475	0.844525	0.0867875
630	0.931312	0.844525	0.155475	0.844525	0.0867875
631	0.931312	0.844525	0.155475	0.844525	0.0867875
632	0.931312	0.844525	0.155475	0.844525	0.0867875
633	0.931312	0.844525	0.155475	0.844525	0.0867875
634	0.931312	0.844525	0.155475	0.844525	0.0867875
635	0.931312	0.844525	0.155475	0.844525	0.0867875
636	0.931312	0.844525	0.155475	0.844525	0.0867875
637	0.931312	0.844525	0.155475	0.844525	0.0867875
638	0.931312	0.844525	0.155475	0.844525	0.0867875
639	0.931312	0.844525	0.155475	0.844525	0.0867875
640	0.931312	0.844525	0.155475	0.844525	0.0867875
641	0.931312	0.844525	0.155475	0.844525	0.0867875
642	0.931312	0.844525	0.155475	0.844525	0.0867875
643	0.931312	0.844525	0.155475	0.844525	0.0867875
644	0.931312	0.844525	0.155475	0.844525	0.0867875
645	0.931312	0.844525	0.155475	0.844525	0.0867875
646	0.931312	0.844525	0.155475	0.844525	0.0867875
647	0.931312	0.844525	0.155475	0.844525	0.0867875
648	0.931312	0.844525	0.155475	0.844525	0.0867875
649	0.931312	0.844525	0.155475	0.844525	0.0867875
650	0.931312	0.844525	0.155475	0.844525	0.0867875
651	0.931312	0.844525	0.155475	0.844525	0.0867875
652	0.931312	0.844525	0.155475	0.844525	0.0867875
653	0.931312	0.844525	0.155475	0.844525	0.0867875
654	0.931312	0.844525	0.155475	0.844525	0.0867875
655	0.931312	0.844525	0.155475	0.844525	0.0867875
656	0.931312	0.844525	0.155475	0.844525	0.0867875
657	0.931312	0.844525	0.155475	0.844525	0.0867875
658	0.931312	0.844525	0.155475	0.844525	0.0867875
659	0.931312	0.844525	0.155475	0.844525	0.0867875
660	0.931312	0.844525	0.155475	0.844525	0.0867875
661	0.931312	0.844525	0.155475	0.844525	0.0867875
662	0.931312	0.844525	0.155475	0.844525	0.0867875
663	0.931312	0.844525	0.155475	0.844525	0.0867875
664	0.931312	0.844525	0.155475	0.844525	0.0867875
665	0.931312	0.844525	0.155475	0.844525	0.0867875
666	0.931312	0.844525	0.155475	0.844525	0.0867875
667	0.931312	0.844525	0.155475	0.844525	0.0867875
668	0.931312	0.844525	0.155475	0.844525	0.0867875
669	0.931312	0.844525	0.155475	0.844525	0.0867875
670	0.931312	0.844525	0.155475	0.844525	0.0867875
671	0.931312	0.844525	0.155475	0.844525	0.0867875
672	0.931312	0.844525	0.155475	0.844525	0.0867875
673	0.931312	0.844525	0.155475	0.844525	0.0867875
674	0.931312	0.844525	0.155475	0.844525	0.0867875
675	0.931312	0.844525	0.155475	0.844525	0.0867875
676	0.931312	0.844525	0.155475	0.844525	0.0867875
677	0.931312	0.844525	0.155475	0.844525	0.0867875
678	0.931312	0.844525	0.155475	0.844525	0.0867875
679	0.931312	0.844525	0.155475	0.844525	0.0867875
680	0.931312	0.844525	0.155475	0.844525	0.0867875
681	0.931312	0.844525	0.155475	0.844525	0.0867875
682	0.931312	0.844525	0.155475	0.844525	0.0867875
683	0.931312	0.844525	0.155475	0.844525	0.0867875
684	0.931312	0.844525	0.155475	0.844525	0.0867875
685	0.931312	0.844525	0.155475	0.844525	0.0867875
686	0.931312	0.844525	0.155475	0.844525	0.0867875
687	0.931312	0.844525	0.155475	0.844525	0.0867875
688	0.931312	0.844525	0.155475	0.844525	0.0867875
689	0.931312	0.844525	0.155475	0.844525	0.0867875
690	0.931312	0.844525	0.155475	0.844525	0.0867875
691	0.931312	0.844525	0.155475	0.844525	0.0867875
692	0.931312	0.844525	0.155475	0.844525	0.0867875
693	0.931312	0.844525	0.155475	0.844525	0.0867875
694	0.931312	0.844525	0.155475	0.844525	0.0867875
695	0.931312	0.844525	0.155475	0.844525	0.0867875
696	0.931312	0.844525	0.155475	0.844525	0.0867875
697	0.931312	0.844525	0.155475	0.844525	0.0867875
698	0.931312	0.844525	0.155475	0.844525	0.0867875
699	0.931312	0.844525	0.155475	0.844525	0.0867875
700	0.931312	0.844525	0.155475	0.844525	0.0867875
701	0.931312	0.844525	0.155475	0.844525	0.0867875
702	0.931312	0.844525	0.155475	0.844525	0.0867875
703	0.931312	0.844525	0.155475	0.844525	0.0867875
704	0.931312	0.844525	0.155475	0.844525	0.0867875
705	0.931312	0.844525	0.155475	0.844525	0.0867875
706	0.931312	0.844525	0.155475	0.844525	0.0867875
707	0.931312	0.844525	0.155475	0.844525	0.0867875
708	0.931312	0.844525	0.155475	0.844525	0.0867875
709	0.931312	0.844525	0.155475	0.844525	0.0867875
710	0.931312	0.844525	0.155475	0.844525	0.0867875
711	0.931312	0.844525	0.155475	0.844525	0.0867875
712	0.931312	0.844525	0.155475	0.844525	0.0867875
713	0.931312	0.844525	0.155475	0.844525	0.0867875
714	0.931312	0.844525	0.155475	0.844525	0.0867875
715	0.931312	0.844525	0.155475	0.844525	0.0867875
716	0.931312	0.844525	0.155475	0.844525	0.0867875
717	0.931312	0.844525	0.155475	0.844525	0.0867875
718	0.931312	0.844525	0.155475	0.844525	0.0867875
719	0.931312	0.844525	0.155475	0.844525	0.0867875
720	0.931312	0.844525	0.155475	0.844525	0.0867875
721	0.931312	0.844525	0.155475	0.844525	0.0867875
722	0.931312	0.844525	0.155475	0.844525	0.0867875
723	0.931312	0.844525	0.155475	0.844525	0.0867875
724	0.931312	0.844525	0.155475	0.844525	0.0867875
725	0.931312	0.844525	0.155475	0.844525	0.0867875
726	0.931312	0.844525	0.155475	0.844525	0.0867875
727	0.931312	0.844525	0.155475	0.844525	0.0867875
728	0.931312	0.844525	0.155475	0.844525	0.0867875
729	0.931312	0.844525	0.155475	0.844525	0.0867875
730	0.931312	0.844525	0.155475	0.844525	0.0867875
731	0.931312	0.844525	0.155475	0.844525	0.0867875
732	0.931312	0.844525	0.155475	0.844525	0.0867875
733	0.931312	0.844525	0.155475	0.844525	0.0867875
734	0.931312	0.844525	0.155475	0.844525	0.0867875
735	0.931312	0.844525	0.155475	0.844525	0.0867875
736	0.931312	0.844525	0.155475	0.844525	0.0867875
737	0.931312	0.844525	0.155475	0.844525	0.0867875
738	0.931312	0.844525	0.155475	0.844525	0.0867875
739	0.931312	0.844525	0.155475	0.844525	0.0867875
740	0.931312	0.844525	0.155475	0.844525	0.0867875
741	0.931312	0.844525	0.155475	0.844525	0.0867875
742	0.931312	0.844525	0.155475	0.844525	0.0867875
743	0.931312	0.844525	0.155475	0.844525	0.0867875
744	0.931312	0.844525	0.155475	0.844525	0.0867875
745	0.931312	0.844525	0.155475	0.844525	0.0867875
746	0.931312	0.844525	0.155475	0.844525	0.0867875
747	0.931312	0.844525	0.155475	0.844525	0.0867875
748	0.931312	0.844525	0.155475	0.844525	0.0867875
749	0.931312	0.844525	0.155475	0.844525	0.0867875
750	0.931312	0.844525	0.155475	0.844525	0.0867875
751	0.931312	0.844525	0.155475	0.844525	0.0867875
752	0.931312	0.844525	0.155475	0.844525	0.0867875
753	0.931312	0.844525	0.155475	0.844525	0.0867875
754	0.931312	0.844525	0.155475	0.844525	0.0867875
755	0.931312	0.844525	0.155475	0.844525	0.0867875
756	0.931312	0.844525	0.155475	0.844525	0.0867875
757	0.931312	0.844525	0.155475	0.844525	0.0867875
758	0.931312	0.844525	0.155475	0.844525	0.0867875
759	0.931312	0.844525	0.155475	0.844525	0.0867875
760	0.931312	0.844525	0.155475	0.844525	0.0867875
761	0.931312	0.844525	0.155475	0.844525	0.0867875
762	0.931312	0.844525	0.155475	0.844525	0.0867875
763	0.931312	0.844525	0.155475	0.844525	0.0867875
764	0.931312	0.844525	0.155475	0.844525	0.0867875
765	0.931312	0.844525	0.155475	0.844525	0.0867875
766	0.931312	0.844525	0.155475	0.844525	0.0867875
767	0.931312	0.844525	0.155475	0.844525	0.0867875
768	0.931312	0.844525	0.155475	0.844525	0.0867875
769	0.931312	0.844525	0.155475	0.844525	0.0867875
770	0.931312	0.844525	0.155475	0.844525	0.0867875
771	0.931312	0.844525	0.155475	0.844525	0.0867875
772	0.931312	0.844525	0.155475	0.844525	0.0867875
773	0.931312	0.844525	0.155475	0.844525	0.0867875
774	0.931312	0.844525	0.155475	0.844525	0.0867875
775	0.931312	0.844525	0.155475	0.844525	0.0867875
776	0.931312	0.844525	0.155475	0.844525	0.0867875
777	0.931312	0.844525	0.155475	0.844525	0.0867875
778	0.931312	0.844525	0.155475	0.844525	0.0867875
779	0.931312	0.844525	0.155475	0.844525	0.0867875
780	0.931312	0.844525	0.155475	0.844525	0.0867875
781	0.931312	0.844525	0.155475	0.844525	0.0867875
782	0.931312	0.844525	0.155475	0.844525	0.0867875
783	0.931312	0.844525	0.155475	0.844525	0.0867875
784	0.931312	0.844525	0.155475	0.844525	0.0867875
785	0.931312	0.844525	0.155475	0.844525	0.0867875
786	0.931312	0.844525	0.155475	0.844525	0.0867875
787	0.931312	0.844525	0.155475	0.844525	0.0867875
788	0.931312	0.844525	0.155475	0.844525	0.0867875
789	0.931312	0.844525	0.155475	0.844525	0.0867875
790	0.931312	0.844525	0.155475	0.844525	0.0867875
791	0.931312	0.844525	0.155475	0.844525	0.0867875
792	0.931312	0.844525	0.155475	0.844525	0.0867875
793	0.931312	0.844525	0.155475	0.844525	0.0867875
794	0.931312	0.844525	0.155475	0.844525	0.0867875
795	0.931312	0.844525	0.155475	0.844525	0.0867875
796	0.931312	0.844525	0.155475	0.844525	0.0867875
797	0.931312	0.844525	0.155475	0.844525	0.0867875
798	0.931312	0.844525	0.155475	0.844525	0.0867875
799	0.931312	0.844525	0.155475	0.844525	0.0867875
800	0.931312	0.844525	0.155475	0.844525	0.0867875
801	0.931312	0.844525	0.155475	0.844525	0.0867875
802	0.931312	0.844525	0.155475	0.844525	0.0867875
803	0.931312	0.844525	0.155475	0.844525	0.0867875
804	0.931312	0.844525	0.155475	0.844525	0.0867875
805	0.931312	0.844525	0.155475	0.844525	0.0867875
806	0.931312	0.844525	0.155475	0.844525	0.0867875
807	0.931312	0.844525	0.155475	0.844525	0.0867875
808	0.931312	0.844525	0.155475	0.844525	0.0867875
809	0.931312	0.844525	0.155475	0.844525	0.0867875
810	0.931312	0.844525	0.155475	0.844525	0.0867875
811	0.931312	0.844525	0.155475	0.844525	0.0867875
812	0.931312	0.844525	0.155475	0.844525	0.0867875
813	0.931312	0.844525	0.155475	0.844525	0.0867875
814	0.931312	0.844525	0.155475	0.844525	0.0867875
815	0.931312	0.844525	0.155475	0.844525	0.0867875
816	0.931312	0.844525	0.155475	0.844525	0.0867875
817	0.931312	0.844525	0.155475	0.844525	0.0867875
818	0.931312	0.844525	0.155475	0.844525	0.0867875
819	0.931312	0.844525	0.155475	0.844525	0.0867875
820	0.931312	0.844525	0.155475	0.844525	0.0867875
821	0.931312	0.844525	0.155475	0.844525	0.0867875
822	0.931312	0.844525	0.155475	0.844525	0.0867875
823	0.931312	0.844525	0.155475	0.844525	0.0867875
824	0.931312	0.844525	0.155475	0.844525	0.0867875
825	0.931312	0.844525	0.155475	0.844525	0.0867875
826	0.931312	0.844525	0.155475	0.844525	0.0867875
827	0.931312	0.844525	0.155475	0.844525	0.0867875
828	0.931312	0.844525	0.155475	0.844525	0.0867875
829	0.931312	0.844525	0.155475	0.844525	0.0867875
830	0.931312	0.844525	0.155475	0.844525	0.0867875
831	0.931312	0.844525	0.155475	0.844525	0.0867875
832	0.931312	0.844525	0.155475	0.844525	0.0867875
833	0.931312	0.844525	0.155475	0.844525	0.0867875
834	0.931312	0.844525	0.155475	0.844525	0.0867875
835	0.931312	0.844525	0.155475	0.844525	0.0867875
836	0.931312	0.844525	0.155475	0.844525	0.0867875
837	0.931312	0.844525	0.155475	0.844525	0.0867875
838	0.931312	0.844525	0.155475	0.844525	0.0867875
839	0.931312	0.844525	0.155475	0.844525	0.0867875
840	0.931312	0.844525	0.155475	0.844525	0.0867875
841	0.931312	0.844525	0.155475	0.844525	0.0867875
842	0.931312	0.844525	0.155475	0.844525	0.0867875
843	0.931312	0.844525	0.155475	0.844525	0.0867875
844	0.931312	0.844525	0.155475	0.844525	0.0867875
845	0.931312	0.844525	0.155475	0.844525	0.0867875
846	0.931312	0.844525	0.155475	0.844525	0.0867875
847	0.931312	0.844525	0.155475	0.844525	0.0867875
848	0.931312	0.844525	0.155475	0.844525	0.0867875
849	0.931312	0.844525	0.155475	0.844525	0.0867875
850	0.931312	0.844525	0.155475	0.844525	0.0867875
851	0.931312	0.844525	0.155475	0.844525	0.0867875
852	0.931312	0.844525	0.155475	0.844525	0.0867875
853	0.931312	0.844525	0.155475	0.844525	0.0867875
854	0.931312	0.844525	0.155475	0.844525	0.0867875
855	0.931312	0.844525	0.155475	0.844525	0.0867875
856	0.931312	0.844525	0.155475	0.844525	0.0867875
857	0.931312	0.844525	0.155475	0.844525	0.0867875
858	0.931312	0.844525	0.155475	0.844525	0.0867875
859	0.931312	0.844525	0.155475	0.844525	0.0867875
860	0.931312	0.844525	0.155475	0.844525	0.0867875
861	0.931312	0.844525	0.155475	0.844525	0.0867875
862	0.931312	0.844525	0.155475	0.844525	0.0867875
863	0.931312	0.844525	0.155475	0.844525	0.0867875
864	0.931312	0.844525	0.155475	0.844525	0.0867875
865	0.931312	0.844525	0.155475	0.844525	0.0867875
866	0.931312	0.844525	0.155475	0.844525	0.0867875
867	0.931312	0.844525	0.155475	0.844525	0.0867875
868	0.931312	0.844525	0.155475	0.844525	0.0867875
869	0.931312	0.844525	0.155475	0.844525	0.0867875
870	0.931312	0.844525	0.155475	0.844525	0.0867875
871	0.931312	0.844525	0.155475	0.844525	0.0867875
872	0.931312	0.844525	0.155475	0.844525	0.0867875
873	0.931312	0.844525	0.155475	0.844525	0.0867875
874	0.931312	0.844525	0.155475	0.844525	0.0867875
875	0.931312	0.844525	0.155475	0.844525	0.0867875
876	0.931312	0.844525	0.155475	0.844525	0.0867875
877	0.931312	0.844525	0.155475	0.844525	0.0867875
878	0.931312	0.844525	0.155475	0.844525	0.0867875
879	0.931312	0.844525	0.155475	0.844525	0.0867875
880	0.931312	0.844525	0.155475	0.844525	0.0867875
881	0.931312	0.844525	0.155475	0.844525	0.0867875
882	0.931312	0.844525	0.155475	0.844525	0.0867875
883	0.931312	0.844525	0.155475	0.844525	0.0867875
884	0.931312	0.844525	0.155475	0.844525	0.0867875
885	0.931312	0.844525	0.155475	0.844525	0.0867875
886	0.931312	0.844525	0.155475	0.844525	0.0867875
887	0.931312	0.844525	0.155475	0.844525	0.0867875
888	0.931312	0.844525	0.155475	0.844525	0.0867875
889	0.931312	0.844525	0.155475	0.844525	0.0867875
890	0.931312	0.844525	0.155475	0.844525	0.0867875
891	0.931312	0.844525	0.155475	0.844525	0.0867875
892	0.931312	0.844525	0.155475	0.844525	0.0867875
893	0.931312	0.844525	0.155475	0.844525	0.0867875
894	0.931312	0.844525	0.155475	0.844525	0.0867875
895	0.931312	0.844525	0.155475	0.844525	0.0867875
896	0.931312	0.844525	0.155475	0.844525	0.0867875
897	0.931312	0.844525	0.155475	0.844525	0.0867875
898	0.931312	0.844525	0.155475	0.844525	0.0867875
899	0.931312	0.844525	0.155475	0.844525	0.0867875
900	0.931312	0.844525	0.155475	0.844525	0.0867875
901	0.931312	0.844525	0.155475	0.844525	0.0867875
902	0.931312	0.844525	0.155475	0.844525	0.0867875
903	0.931312	0.844525	0.155475	0.844525	0.0867875
904	0.931312	0.844525	0.155475	0.844525	0.0867875
905	0.931312	0.844525	0.155475	0.844525	0.0867875
906	0.931312	0.844525	0.155475	0.844525	0.0867875
907	0.931312	0.844525	0.155475	0.844525	0.0867875
908	0.931312	0.844525	0.155475	0.844525	0.0867875
909	0.931312	0.844525	0.155475	0.844525	0.0867875
910	0.931312	0.844525	0.155475	0.844525	0.0867875
911	0.931312	0.844525	0.155475	0.844525	0.0867875
912	0.931312	0.844525	0.155475	0.844525	0.0867875
913	0.931312	0.844525	0.155475	0.844525	0.0867875
914	0.931312	0.844525	0.155475	0.844525	0.0867875
915	0.931312	0.844525	0.155475	0.844525	0.0867875
916	0.931312	0.844525	0.155475	0.844525	0.0867875
917	0.931312	0.844525	0.155475	0.844525	0.0867875
918	0.931312	0.844525	0.155475	0.844525	0.0867875
919	0.931312	0.844525	0.155475	0.844525	0.0867875
920	0.931312	0.844525	0.155475	0.844525	0.0867875
921	0.931312	0.844525	0.155475	0.844525	0.0867875
922	0.931312	0.844525	0.155475	0.844525	0.0867875
923	0.931312	0.844525	0.155475	0.844525	0.0867875
924	0.931312	0.844525	0.155475	0.844525	0.0867875
925	0.931312	0.844525	0.155475	0.844525	0.0867875
926	0.931312	0.844525	0.155475	0.844525	0.0867875
927	0.931312	0.844525	0.155475	0.844525	0.0867875
928	0.931312	0.844525	0.155475	0.844525	0.0867875
929	0.931312	0.844525	0.155475	0.844525	0.0867875
930	0.931312	0.844525	0.155475	0.844525	0.0867875
931	0.931312	0.844525	0.155475	0.844525	0.0867875
932	0.931312	0.844525	0.155475	0.844525	0.0867875
933	0.931312	0.844525	0.155475	0.844525	0.0867875
934	0.931312	0.844525	0.155475	0.844525	0.0867875
935	0.931312	0.844525	0.155475	0.844525	0.0867875
936	0.931312	0.844525	0.155475	0.844525	0.0867875
937	0.931312	0.844525	0.155475	0.844525	0.0867875
938	0.931312	0.844525	0.155475	0.844525	0.0867875
939	0.931312	0.844525	0.155475	0.844525	0.0867875
940	0.931312	0.844525	0.155475	0.844525	0.0867875
941	0.931312	0.844525	0.155475	0.844525	0.0867875
942	0.931312	0.844525	0.155475	0.844525	0.0867875
943	0.931312	0.844525	0.155475	0.844525	0.0867875
944	0.931312	0.844525	0.155475	0.844525	0.0867875
945	0.931312	0.844525	0.155475	0.844525	0.0867875
946	0.931312	0.844525	0.155475	0.844525	0.0867875
947	0.931312	0.844525	0.155475	0.844525	0.0867875
948	0.931312	0.844525	0.155475	0.844525	0.0867875
949	0.931312	0.844525	0.155475	0.844525	0.0867875
950	0.931312	0.844525	0.155475	0.844525	0.0867875
951	0.931312	0.844525	0.155475	0.844525	0.0867875
952	0.931312	0.844525	0.155475	0.844525	0.0867875
953	0.931312	0.844525	0.155475	0.844525	0.0867875
954	0.931312	0.844525	0.155475	0.844525	0.0867875
955	0.931312	0.844525	0.155475	0.844525	0.0867875
956	0.931312	0.844525	0.155475	0.844525	0.0867875
957	0.931312	0.844525	0.155475	0.844525	0.0867875
958	0.931312	0.844525	0.155475	0.844525	0.0867875
959	0.931312	0.844525	0.155475	0.844525	0.0867875
960	0.931312	0.844525	0.155475	0.844525	0.0867875
961	0.931312	0.844525	0.155475	0.844525	0.0867875
962	0.931312	0.844525	0.155475	0.844525	0.0867875
963	0.931312	0.844525	0.155475	0.844525	0.0867875
964	0.931312	0.844525	0.155475	0.844525	0.0867875
965	0.931312	0.844525	0.155475	0.844525	0.0867875
966	0.931312	0.844525	0.155475	0.844525	0.0867875
967	0.931312	0.844525	0.155475	0.844525	0.0867875
968	0.931312	0.844525	0.155475	0.844525	0.0867875
969	0.931312	0.844525	0.155475	0.844525	0.0867875
970	0.931312	0.844525	0.155475	0.844525	0.0867875
971	0.931312	0.844525	0.155475	0.844525	0.0867875
972	0.931312	0.844525	0.155475	0.844525	0.0867875
973	0.931312	0.844525	0.155475	0.844525	0.0867875
974	0.931312	0.844525	0.155475	0.844525	0.0867875
975	0.931312	0.844525	0.155475	0.844525	0.0867875
976	0.931312	0.844525	0.155475	0.844525	0.0867875
977	0.931312	0.844525	0.155475	0.844525	0.0867875
978	0.931312	0.844525	0.155475	0.844525	0.0867875
979	0.931312	0.844525	0.155475	0.844525	0.0867875
980	0.931312	0.844525	0.155475	0.844525	0.0867875
981	0.931312	0.844525	0.155475	0.844525	0.0867875
982	0.931312	0.844525	0.155475	0.844525	0.0867875
983	0.931312	0.844525	0.155475	0.844525	0.0867875
984	0.931312	0.844525	0.155475	0.844525	0.0867875
985	0.931312	0.844525	0.155475	0.844525	0.0867875
986	0.931312	0.844525	0.155475	0.844525	0.0867875
987	0.931312	0.844525	0.155475	0.844525	0.0867875
988	0.931312	0.844525	0.155475	0.844525	0.0867875
989	0.931312	0.844525	0.155475	0.844525	0.0867875
990	0.931312	0.844525	0.155475	0.844525	0.0867875
991	0.931312	0.844525	0.155475	0.844525	0.0867875
992	0.931312	0.844525	0.155475	0.844525	0.0867875
993	0.931312	0.844525	0.155475	0.844525	0.0867875
994	0.931312	0.844525	0.155475	0.844525	0.0867875
995	0.931312	0.844525	0.155475	0.844525	0.0867875
996	0.931312	0.844525	0.155475	0.844525	0.0867875
997	0.931312	0.844525	0.155475	0.844525	0.0867875
998	0.931312	0.844525	0.155475	0.844525	0.0867875
999	0.931312	0.844525	0.155475	0.844525	0.0867875
1000	0.931312	0.844525	0.155475	0.844525	0.0867875
1001	0.931312	0.844525	0.155475	0.844525	0.0867875
1002	0.931312	0.844525	0.155475	0.844525	0.0867875
1003	0.931312	0.844525	0.155475	0.844525	0.0867875
1004	0.931312	0.844525	0.155475	0.844525	0.0867875
1005	0.931312	0.844525	0.155475	0.844525	0.0867875
1006	0.931312	0.844525	0.155475	0.844525	0.0867875
1007	0.931312	0.844525	0.155475	0.844525	0.0867875
1008	0.931312	0.844525	0.155475	0.844525	0.0867875
1009	0.931312	0.844525	0.155475	0.844525	0.0867875
1010	0.931312	0.844525	0.155475	0.844525	0.0867875
1011	0.931312	0.844525	0.155475	0.844525	0.0867875
1012	0.931312	0.844525	0.155475	0.844525	0.0867875
1013	0.931312	0.844525	0.155475	0.844525	0.0867875
1014	0.931312	0.844525	0.155475	0.844525	0.0867875
1015	0.931312	0.844525	0.155475	0.844525	0.0867875
1016	0.931312	0.844525	0.155475	0.844525	0.0867875
1017	0.931312	0.844525	0.155475	0.844525	0.0867875
1018	0.931312	0.844525	0.155475	0.844525	0.0867875
1019	0.931312	0.844525	0.155475	0.844525	0.0867875
1020	0.931312	0.844525	0.155475	0.844525	0.0867875
1021	0.931312	0.844525	0.155475	0.844525	0.0867875
1022	0.931312	0.844525	0.155475	0.844525	0.0867875
1023	0.931312	0.844525	0.155475	0.844525	0.0867875
1024	0.931312	0.844525	0.155475	0.844525	0.0867875
1025	0.931312	0.844525	0.155475	0.844525	0.0867875
1026	0.931312	0.844525	0.155475	0.844525	0.0867875
1027	0.931312	0.844525	0.155475	0.844525	0.0867875
1028	0.931312	0.844525	0.155475	0.844525	0.0867875
1029	0.931312	0.844525	0.155475	0.844525	0.0867875
1030	0.931312	0.844525	0.155475	0.844525	0.0867875
1031	0.931312	0.844525	0.155475	0.844525	0.0867875
1032	0.931312	0.844525	0.155475	0.844525	0.0867875
1033	0.931312	0.844525	0.155475	0.844525	0.0867875
1034	0.931312	0.844525	0.155475	0.844525	0.0867875
1035	0.931312	0.844525	0.155475	0.844525	0.0867875
1036	0.931312	0.844525	0.155475	0.844525	0.0867875
1037	0.931312	0.844525	0.155475	0.844525	0.0867875
1038	0.931312	0.844525	0.155475	0.844525	0.0867875
1039	0.931312	0.844525	0.155475	0.844525	0.0867875
1040	0.931312	0.844525	0.155475	0.844525	0.0867875
1041	0.931312	0.844525	0.155475	0.844525	0.0867875
1042	0.931312	0.844525	0.155475	0.844525	0.0867875
1043	0.931312	0.844525	0.155475	0.844525	0.0867875
1044	0.931312	0.844525	0.155475	0.844525	0.0867875
1045	0.931312	0.844525	0.155475	0.844525	0.0867875
1046	0.931312	0.844525	0.155475	0.844525	0.0867875
1047	0.931312	0.844525	0.155475	0.844525	0.0867875
1048	0.931312	0.844525	0.155475	0.844525	0.0867875
1049	0.931312	0.844525	0.155475	0.844525	0.0867875
1050	0.931312	0.844525	0.155475	0.844525	0.0867875
1051	0.931312	0.844525	0.155475	0.844525	0.0867875
1052	0.931312	0.844525	0.155475	0.844525	0.0867875
1053	0.931312	0.844525	0.155475	0.844525	0.0867875
1054	0.931312	0.844525	0.155475	0.844525	0.0867875
1055	0.931312	0.844525	0.155475	0.844525	0.0867875
1056	0.931312	0.844525	0.155475	0.844525	0.0867875
1057	0.931312	0.844525	0.155475	0.844525	0.0867875
1058	0.931312	0.844525	0.155475	0.844525	0.0867875
1059	0.931312	0.844525	0.155475	0.844525	0.0867875
1060	0.931312	0.844525	0.155475	0.844525	0.0867875
1061	0.931312	0.844525	0.155475	0.844525	0.0867875
1062	0.931312	0.844525	0.155475	0.844525	0.0867875
1063	0.931312	0.844525	0.155475	0.844525	0.0867875
1064	0.931312	0.844525	0.155475	0.844525	0.0867875
1065	0.931312	0.844525	0.155475	0.844525	0.0867875
1066	0.931312	0.844525	0.155475	0.844525	0.0867875
1067	0.931312	0.844525	0.155475	0.844525	0.0867875
1068	0.931312	0.844525	0.155475	0.844525	0.0867875
1069	0.931312	0.844525	0.155475	0.844525	0.0867875
1070	0.931312	0.844525	0.155475	0.844525	0.0867875
1071	0.931312	0.844525	0.155475	0.844525	0.0867875
1072	0.931312	0.844525	0.155475	0.844525	0.0867875
1073	0.931312	0.844525	0.155475	0.844525	0.0867875
1074	0.931312	0.844525	0.155475	0.844525	0.0867875
1075	0.931312	0.844525	0.155475	0.844525	0.0867875
1076	0.931312	0.844525	0.155475	0.844525	0.0867875
1077	0.931312	0.844525	0.155475	0.844525	0.0867875
1078	0.931312	0.844525	0.155475	0.844525	0.0867875
1079	0.931312	0.844525	0.155475	0.844525	0.0867875
1080	0.931312	0.844525	0.155475	0.844525	0.0867875
1081	0.931312	0.844525	0.155475	0.844525	0.0867875
1082	0.931312	0.844525	0.155475	0.844525	0.0867875
1083	0.931312	0.844525	0.155475	0.844525	0.0867875
1084	0.931312	0.844525	0.155475	0.844525	0.0867875
1085	0.931312	0.844525	0.155475	0.844525	0.0867875
1086	0.931312	0.844525	0.155475	0.844525	0.0867875
1087	0.931312	0.844525	0.155475	0.844525	0.0867875
1088	0.931312	0.844525	0.155475	0.844525	0.0867875
1089	0.931312	0.844525	0.155475	0.844525	0.0867875
1090	0.931312	0.844525	0.155475	0.844525	0.0867875
1091	0.931312	0.844525	0.155475	0.844525	0.0867875
1092	0.931312	0.844525	0.155475	0.844525	0.0867875
1093	0.931312	0.844525	0.155475	0.844525	0.0867875
1094	0.931312	0.844525	0.155475	0.844525	0.0867875
1095	0.931312	0.844525	0.155475	0.844525	0.0867875
1096	0.931312	0.844525	0.155475	0.844525	0.0867875
1097	0.931312	0.844525	0.155475	0.844525	0.0867875
1098	0.931312	0.844525	0.155475	0.844525	0.0867875
1099	0.931312	0.844525	0.155475	0.844525	0.0867875
1100	0.931312	0.844525	0.155475	0.844525	0.0867875
1101	0.931312	0.844525	0.155475	0.844525	0.0867875
1102	0.931312	0.844525	0.155475	0.844525	0.0867875
1103	0.931312	0.844525	0.155475	0.844525	0.0867875
1104	0.931312	0.844525	0.155475	0.844525	0.0867875
1105	0.931312	0.844525	0.155475	0.844525	0.0867875
1106	0.931312	0.844525	0.155475	0.844525	0.0867875
1107	0.931312	0.844525	0.155475	0.844525	0.0867875
1108	0.931312	0.844525	0.155475	0.844525	0.0867875
1109	0.931312	0.844525	0.155475	0.844525	0.0867875
1110	0.931312	0.844525	0.155475	0.844525	0.0867875
1111	0.931312	0.844525	0.155475	0.844525	0.0867875
1112	0.931312	0.844525	0.155475	0.844525	0.0867875
1113	0.931312	0.844525	0.155475	0.844525	0.0867875
1114	0.931312	0.844525	0.155475	0.844525	0.0867875
1115	0.931312	0.844525	0.155475	0.844525	0.0867875
1116	0.931312	0.844525	0.155475	0.844525	0.0867875
1117	0.931312	0.844525	0.155475	0.844525	0.0867875
1118	0.931312	0.844525	0.155475	0.844525	0.0867875
1119	0.931312	0.844525	0.155475	0.844525	0.0867875
1120	0.931312	0.844525	0.155475	0.844525	0.0867875
1121	0.931312	0.844525	0.155475	0.844525	0.0867875
1122	0.931312	0.844525	0.155475	0.844525	0.0867875
1123	0.931312	0.844525	0.155475	0.844525	0.0867875
1124	0.931312	0.844525	0.155475	0.844525	0.0867875
1125	0.931312	0.844525	0.155475	0.844525	0.0867875
1126	0.931312	0.844525	0.155475	0.844525	0.0867875
1127	0.931312	0.844525	0.155475	0.844525	0.0867875
1128	0.931312	0.844525	0.155475	0.844525	0.0867875
1129	0.931312	0.844525	0.155475	0.844525	0.0867875
1130	0.931312	0.844525	0.155475	0.844525	0.0867875
1131	0.931312	0.844525	0.155475	0.844525	0.0867875
1132	0.931312	0.844525	0.155475	0.844525	0.0867875
1133	0.931312	0.844525	0.155475	0.844525	0.0867875
1134	0.931312	0.844525	0.155475	0.844525	0.0867875
1135	0.931312	0.844525	0.155475	0.844525	0.0867875
1136	0.931312	0.844525	0.155475	0.844525	0.0867875
1137	0.931312	0.844525	0.155475	0.844525	0.0867875
1138	0.931312	0.844525	0.155475	0.844525	0.0867875
1139	0.931312	0.844525	0.155475	0.844525	0.0867875
1140	0.931312	0.844525	0.155475	0.844525	0.0867875
1141	0.931312	0.844525	0.155475	0.844525	0.0867875
1142	0.931312	0.844525	0.155475	0.844525	0.0867875
1143	0.931312	0.844525	0.155475	0.844525	0.0867875
1144	0.931312	0.844525	0.155475	0.844525	0.0867875
1145	0.931312	0.844525	0.155475	0.844525	0.0867875
1146	0.931312	0.844525	0.155475	0.844525	0.0867875
1147	0.931312	0.844525	0.155475	0.844525	0.0867875
1148	0.931312	0.844525	0.155475	0.844525	0.0867875
1149	0.931312	0.844525	0.155475	0.844525	0.0867875
1150	0.931312	0.844525	0.155475	0.844525	0.0867875
1151	0.931312	0.844525	0.155475	0.844525	0.0867875
1152	0.931312	0.844525	0.155475	0.844525	0.0867875
1153	0.931312	0.844525	0.155475	0.844525	0.0867875
1154	0.931312	0.844525	0.155475	0.844525	0.0867875
1155	0.931312	0.844525	0.155475	0.844525	0.0867875
1156	0.931312	0.844525	0.155475	0.844525	0.0867875
1157	0.931312	0.844525	0.155475	0.844525	0.0867875
1158	0.931312	0.844525	0.155475	0.844525	0.0867875
1159	0.931312	0.844525	0.155475	0.844525	0.0867875
1160	0.931312	0.844525	0.155475	0.844525	0.0867875
1161	0.931312	0.844525	0.155475	0.844525	0.0867875
1162	0.931312	0.844525	0.155475	0.844525	0.0867875
1163	0.931312	0.844525	0.155475	0.844525	0.0867875
1164	0.931312	0.844525	0.155475	0.844525	0.0867875
1165	0.931312	0.844525	0.155475	0.844525	0.0867875
1166	0.931312	0.844525	0.155475	0.844525	0.0867875
1167	0.931312	0.844525	0.155475	0.844525	0.0867875
1168	0.931312	0.844525	0.155475	0.844525	0.0867875
1169	0.931312	0.844525	0.155475	0.844525	0.0867875
1170	0.931312	0.844525	0.155475	0.844525	0.0867875
1171	0.931312	0.844525	0.155475	0.844525	0.0867875
1172	0.931312	0.844525	0.155475	0.844525	0.0867875
1173	0.931312	0.844525	0.155475	0.844525	0.0867875
1174	0.931312	0.844525	0.155475	0.844525	0.0867875
1175	0.931312	0.844525	0.155475	0.844525	0.0867875
1176	0.931312	0.844525	0.155475	0.844525	0.0867875
1177	0.931312	0.844525	0.155475	0.844525	0.0867875
1178	0.931312	0.844525	0.155475	0.844525	0.0867875
1179	0.931312	0.844525	0.155475	0.844525	0.0867875
1180	0.931312	0.844525	0.155475	0.844525	0.0867875
1181	0.931312	0.844525	0.155475	0.844525	0.0867875
1182	0.931312	0.844525	0.155475	0.844525	0.0867875
1183	0.931312	0.844525	0.155475	0.844525	0.0867875
1184	0.931312	0.844525	0.155475	0.844525	0.0867875
1185	0.931312	0.844525	0.155475	0.844525	0.0867875
1186	0.931312	0.844525	0.155475	0.844525	0.0867875
1187	0.931312	0.844525	0.155475	0.844525	0.0867875
1188	0.931312	0.844525	0.155475	0.844525	0.0867875
1189	0.931312	0.844525	0.155475	0.844525	0.0867875
1190	0.931312	0.844525	0.155475	0.844525	0.0867875
1191	0.931312	0.844525	0.155475	0.844525	0.0867875
1192	0.931312	0.844525	0.155475	0.844525	0.0867875
1193	0.931312	0.844525	0.155475	0.844525	0.0867875
1194	0.931312	0.844525	0.155475	0.844525	0.0867875
1195	0.931312	0.844525	0.155475	0.844525	0.0867875
1196	0.931312	0.844525	0.155475	0.844525	0.0867875
1197	0.931312	0.844525	0.155475	0.844525	0.0867875
1198	0.931312	0.844525	0.155475	0.844525	0.0867875
1199	0.931312	0.844525	0.155475	0.844525	0.0867875
1200	0.931312	0.844525	0.155475	0.844525	0.0867875
1201	0.931312	0.844525	0.155475	0.844525	0.0867875
1202	0.931312	0.844525	0.155475	0.844525	0.0867875
1203	0.931312	0.844525	0.155475	0.844525	0.0867875
1204	0.931312	0.844525	0.155475	0.844525	0.0867875
1205	0.931312	0.844525	0.155475	0.844525	0.0867875
1206	0.931312	0.844525	0.155475	0.844525	0.0867875
1207	0.931312	0.844525	0.155475	0.844525	0.0867875
1208	0.931312	0.844525	0.155475	0.844525	0.0867875
1209	0.931312	0.844525	0.155475	0.844525	0.0867875
1210	0.931312	0.844525	0.155475	0.844525	0.0867875
1211	0.931312	0.844525	0.155475	0.844525	0.0867875
1212	0.931312	0.844525	0.155475	0.844525	0.0867875
1213	0.931312	0.844525	0.155475	0.844525	0.0867875
1214	0.931312	0.844525	0.155475	0.844525	0.0867875
1215	0.931312	0.844525	0.155475	0.844525	0.0867875
1216	0.931312	0.844525	0.155475	0.844525	0.0867875
1217	0.931312	0.844525	0.155475	0.844525	0.0867875
1218	0.931312	0.844525	0.155475	0.844525	0.0867875
1219	0.931312	0.844525	0.155475	0.844525	0.0867875
1220	0.931312	0.844525	0.155475	0.844525	0.0867875
1221	0.931312	0.844525	0.155475	0.844525	0.0867875
1222	0.931312	0.844525	0.155475	0.844525	0.0867875
1223	0.931312	0.844525	0.155475	0.844525	0.0867875
1224	0.931312	0.844525	0.155475	0.844525	0.0867875
1225	0.931312	0.844525	0.155475	0.844525	0.0867875
1226	0.931312	0.844525	0.155475	0.844525	0.0867875
1227	0.931312	0.844525	0.155475	0.844525	0.0867875
1228	0.931312	0.844525	0.155475	0.844525	0.0867875
1229	0.931312	0.844525	0.155475	0.844525	0.0867875
1230	0.931312	0.844525	0.155475	0.844525	0.0867875
1231	0.931312	0.844525	0.155475	0.844525	0.0867875
1232	0.931312	0.844525	0.155475	0.844525	0.0867875
1233	0.931312	0.844525	0.155475	0.844525	0.0867875
1234	0.931312	0.844525	0.155475	0.844525	0.0867875
1235	0.931312	0.844525	0.155475	0.844525	0.0867875
1236	0.931312	0.844525	0.155475	0.844525	0.0867875
1237	0.931312	0.844525	0.155475	0.844525	0.0867875
1238	0.931312	0.844525	0.155475	0.844525	0.0867875
1239	0.931312	0.844525	0.155475	0.844525	0.0867875
1240	0.931312	0.844525	0.155475	0.844525	0.0867875
1241	0.931312	0.844525	0.155475	0.844525	0.0867875
1242	0.931312	0.844525	0.155475	0.844525	0.0867875
1243	0.931312	0.844525	0.155475	0.844525	0.0867875
1244	0.931312	0.844525	0.155475	0.844525	0.0867875
1245	0.931312	0.844525	0.155475	0.844525	0.0867875
1246	0.931312	0.844525	0.155475	0.844525	0.0867875
1247	0.931312	0.844525	0.155475	0.844525	0.0867875
1248	0.931312	0.844525	0.155475	0.844525	0.0867875
1249	0.931312	0.844525	0.155475	0.844525	0.0867875
1250	0.931312	0.844525	0.155475	0.844525	0.0867875
1251	0.931312	0.844525	0.155475	0.844525	0.0867875
1252	0.931312	0.844525	0.155475	0.844525	0.0867875
1253	0.931312	0.844525	0.155475	0.844525	0.0867875
1254	0.931312	0.844525	0.155475	0.844525	0.0867875
1255	0.931312	0.844525	0.155475	0.844525	0.0867875
1256	0.931312	0.844525	0.155475	0.844525	0.0867875
1257	0.931312	0.844525	0.155475	0.844525	0.0867875
1258	0.931312	0.844525	0.155475	0.844525	0.0867875
1259	0.931312	0.844525	0.155475	0.844525	0.0867875
1260	0.931312	0.844525	0.155475	0.844525	0.0867875
1261	0.931312	0.844525	0.155475	0.844525	0.0867875
1262	0.931312	0.844525	0.155475	0.844525	0.0867875
1263	0.931312	0.844525	0.155475	0.844525	0.0867875
1264	0.931312	0.844525	0.155475	0.844525	0.0867875
1265	0.931312	0.844525	0.155475	0.844525	0.0867875
1266	0.931312	0.844525	0.155475	0.844525	0.0867875
1267	0.931312	0.844525	0.155475	0.844525	0.0867875
1268	0.931312	0.844525	0.155475	0.844525	0.0867875
1269	0.931312	0.844525	0.155475	0.844525	0.0867875
1270	0.931312	0.844525	0.155475	0.844525	0.0867875
1271	0.931312	0.844525	0.155475	0.844525	0.0867875
1272	0.931312	0.844525	0.155475	0.844525	0.0867875
1273	0.931312	0.844525	0.155475	0.844525	0.0867875
1274	0.931312	0.844525	0.155475	0.844525	0.0867875
1275	0.931312	0.844525	0.155475	0.844525	0.0867875
1276	0.931312	0.844525	0.155475	0.844525	0.0867875
1277	0.931312	0.844525	0.155475	0.844525	0.0867875
1278	0.931312	0.844525	0.155475	0.844525	0.0867875
1279	0.931312	0.844525	0.155475	0.844525	0.0867875
1280	0.931312	0.844525	0.155475	0.844525	0.0867875
1281	0.931312	0.844525	0.155475	0.844525	0.0867875
1282	0.931312	0.844525	0.155475	0.844525	0.0867875
1283	0.931312	0.844525	0.155475	0.844525	0.0867875
1284	0.931312	0.844525	0.155475	0.844525	0.0867875
1285	0.931312	0.844525	0.155475	0.844525	0.0867875
1286	0.931312	0.844525	0.155475	0.844525	0.0867875
1287	0.931312	0.844525	0.155475	0.844525	0.0867875
1288	0.931312	0.844525	0.155475	0.844525	0.0867875
1289	0.931312	0.844525	0.155475	0.844525	0.0867875
1290	0.931312	0.844525	0.155475	0.844525	0.0867875
1291	0.931312	0.844525	0.155475	0.844525	0.0867875
1292	0.931312	0.844525	0.155475	0.844525	0.0867875
1293	0.931312	0.844525	0.155475	0.844525	0.0867875
1294	0.931312	0.844525	0.155475	0.844525	0.0867875
1295	0.931312	0.844525	0.155475	0.844525	0.0867875
1296	0.931312	0.844525	0.155475	0.844525	0.0867875
1297	0.931312	0.844525	0.155475	0.844525	0.0867875
1298	0.931312	0.844525	0.155475	0.844525	0.0867875
1299	0.931312	0.844525	0.155475	0.844525	0.0867875
1300	0.931312	0.844525	0.155475	0.844525	0.0867875
1301	0.931312	0.844525	0.155475	0.844525	0.0867875
1302	0.931312	0.844525	0.155475	0.844525	0.0867875
1303	0.931312	0.844525	0.155475	0.844525	0.0867875
1304	0.931312	0.844525	0.155475	0.844525	0.0867875
1305	0.931312	0.844525	0.155475	0.844525	0.0867875
1306	0.931312	0.844525	0.155475	0.844525	0.0867875
1307	0.931312	0.844525	0.155475	0.844525	0.0867875
1308	0.931312	0.844525	0.155475	0.844525	0.0867875
1309	0.931312	0.844525	0.155475	0.844525	0.0867875
1310	0.931312	0.844525	0.155475	0.844525	0.0867875
1311	0.931312	0.844525	0.155475	0.844525	0.0867875
1312	0.931312	0.844525	0.155475	0.844525	0.0867875
1313	0.931312	0.844525	0.155475	0.844525	0.0867875
1314	0.931312	0.844525	0.155475	0.844525	0.0867875
1315	0.931312	0.844525	0.155475	0.844525	0.0867875
1316	0.931312	0.844525	0.155475	0.844525	0.0867875
1317	0.931312	0.844525	0.155475	0.844525	0.0867875
1318	0.931312	0.844525	0.155475	0.844525	0.0867875
1319	0.931312	0.844525	0.155475	0.844525	0.0867875
1320	0.931312	0.844525	0.155475	0.844525	0.0867875
1321	0.931312	0.844525	0.155475	0.844525	0.0867875
1322	0.931312	0.844525	0.155475	0.844525	0.0867875
1323	0.931312	0.844525	0.155475	0.844525	0.0867875
1324	0.931312	0.844525	0.155475	0.844525	0.0867875
1325	0.931312	0.844525	0.155475	0.844525	0.0867875
1326	0.931312	0.844525	0.155475	0.844525	0.0867875
1327	0.931312	0.844525	0.155475	0.844525	0.0867875
1328	0.931312	0.844525	0.155475	0.844525	0.0867875
1329	0.931312	0.844525	0.155475	0.844525	0.0867875
1330	0.931312	0.844525	0.155475	0.844525	0.0867875
1331	0.931312	0.844525	0.155475	0.844525	0.0867875
1332	0.931312	0.844525	0.155475	0.844525	0.0867875
1333	0.931312	0.844525	0.155475	0.844525	0.0867875
1334	0.931312	0.844525	0.155475	0.844525	0.0867875
1335	0.931312	0.844525	0.155475	0.844525	0.0867875
1336	0.931312	0.844525	0.155475	0.844525	0.0867875
1337	0.931312	0.844525	0.155475	0.844525	0.0867875
1338	0.931312	0.844525	0.155475	0.844525	0.0867875
1339	0.931312	0.844525	0.155475	0.844525	0.0867875
1340	0.931312	0.844525	0.155475	0.844525	0.0867875
1341	0.931312	0.844525	0.155475	0.844525	0.0867875
1342	0.931312	0.844525	0.155475	0.844525	0.0867875
1343	0.931312	0.844525	0.155475	0.844525	0.0867875
1344	0.931312	0.844525	0.155475	0.844525	0.0867875
1345	0.931312	0.844525	0.155475	0.844525	0.0867875
1346	0.931312	0.844525	0.155475	0.844525	0.0867875
1347	0.931312	0.844525	0.155475	0.844525	0.0867875
1348	0.931312	0.844525	0.155475	0.844525	0.0867875
1349	0.931312	0.844525	0.155475	0.844525	0.0867875
1350	0.931312	0.844525	0.155475	0.844525	0.0867875
1351	0.931312	0.844525	0.155475	0.844525	0.0867875
1352	0.931312	0.844525	0.155475	0.844525	0.0867875
1353	0.931312	0.844525	0.155475	0.844525	0.0867875
1354	0.931312	0.844525	0.155475	0.844525	0.0867875
1355	0.931312	0.844525	0.155475	0.844525	0.0867875
1356	0.931312	0.844525	0.155475	0.844525	0.0867875
1357	0.931312	0.844525	0.155475	0.844525	0.0867875
1358	0.931312	0.844525	0.155475	0.844525	0.0867875
1359	0.931312	0.844525	0.155475	0.844525	0.0867875
1360	0.931312	0.844525	0.155475	0.844525	0.0867875
1361	0.931312	0.844525	0.155475	0.844525	0.0867875
1362	0.931312	0.844525	0.155475	0.844525	0.0867875
1363	0.931312	0.844525	0.155475	0.844525	0.0867875
1364	0.931312	0.844525	0.155475	0.844525	0.0867875
1365	0.931312	0.844525	0.155475	0.844525	0.0867875
1366	0.931312	0.844525	0.155475	0.844525	0.0867875
1367	0.931312	0.844525	0.155475	0.844525	0.0867875
1368	0.931312	0.844525	0.155475	0.844525	0.0867875
1369	0.931312	0.844525	0.155475	0.844525	0.0867875
1370	0.931312	0.844525	0.155475	0.844525	0.0867875
1371	0.931312	0.844525	0.155475	0.844525	0.0867875
1372	0.931312	0.844525	0.155475	0.844525	0.0867875
1373	0.931312	0.844525	0.155475	0.844525	0.0867875
1374	0.931312	0.844525	0.155475	0.844525	0.0867875
1375	0.931312	0.844525	0.155475	0.844525	0.0867875
1376	0.931312	0.844525	0.155475	0.844525	0.0867875
1377	0.931312	0.844525	0.155475	0.844525	0.0867875
1378	0.931312	0.844525	0.155475	0.844525	0.0867875
1379	0.931312	0.844525	0.155475	0.844525	0.0867875
1380	0.931312	0.844525	0.155475	0.844525	0.0867875
1381	0.931312	0.844525	0.155475	0.844525	0.0867875
1382	0.931312	0.844525	0.155475	0.844525	0.0867875
1383	0.931312	0.844525	0.155475	0.844525	0.0867875
1384	0.931312	0.844525	0.155475	0.844525	0.0867875
1385	0.931312	0.844525	0.155475	0.844525	0.0867875
1386	0.931312	0.844525	0.155475	0.844525	0.0867875
1387	0.931312	0.844525	0.155475	0.844525	0.0867875
1388	0.931312	0.844525	0.155475	0.844525	0.0867875
1389	0.931312	0.844525	0.155475	0.844525	0.0867875
1390	0.931312	0.844525	0.155475	0.844525	0.0867875
1391	0.931312	0.844525	0.155475	0.844525	0.0867875
1392	0.931312	0.844525	0.155475	0.844525	0.0867875
1393	0.931312	0.844525	0.155475	0.844525	0.0867875
1394	0.931312	0.844525	0.155475	0.844525	0.0867875
1395	0.931312	0.844525	0.155475	0.844525	0.0867875
1396	0.931312	0.844525	0.155475	0.844525	0.0867875
1397	0.931312	0.844525	0.155475	0.844525	0.0867875
1398	0.931312	0.844525	0.155475	0.844525	0.0867875
1399	0.931312	0.844525	0.155475	0.844525	0.0867875
1400	0.931312	0.844525	0.155475	0.844525	0.0867875
1401	0.931312	0.844525	0.155475	0.844525	0.0867875
1402	0.931312	0.844525	0.155475	0.844525	0.0867875
1403	0.931312	0.844525	0.155475	0.844525	0.0867875
1404	0.931312	0.844525	0.155475	0.844525	0.0867875
1405	0.931312	0.844525	0.155475	0.844525	0.0867875
1406	0.931312	0.844525	0.155475	0.844525	0.0867875
1407	0.931312	0.844525	0.155475	0.844525	0.0867875
1408	0.931312	0.844525	0.155475	0.844525	0.0867875
1409	0.931312	0.844525	0.155475	0.844525	0.0867875
1410	0.931312	0.844525	0.155475	0.844525	0.0867875
1411	0.931312	0.844525	0.155475	0.844525	0.0867875
1412	0.931312	0.844525	0.155475	0.844525	0.0867875
1413	0.931312	0.844525	0.155475	0.844525	0.0867875
1414	0.931312	0.844525	0.155475	0.844525	0.0867875
1415	0.931312	0.844525	0.155475	0.844525	0.0867875
1416	0.931312	0.844525	0.155475	0.844525	0.0867875
1417	0.931312	0.844525	0.155475	0.844525	0.0867875
1418	0.931312	0.844525	0.155475	0.844525	0.0867875
1419	0.931312	0.844525	0.155475	0.844525	0.0867875
1420	0.931312	0.844525	0.155475	0.844525	0.0867875
1421	0.931312	0.844525	0.155475	0.844525	0.0867875
1422	0.931312	0.844525	0.155475	0.844525	0.0867875
1423	0.931312	0.844525	0.155475	0.844525	0.0867875
1424	0.931312	0.844525	0.155475	0.844525	0.0867875
1425	0.931312	0.844525	0.155475	0.844525	0.0867875
1426	0.931312	0.844525	0.155475	0.844525	0.0867875
1427	0.931312	0.844525	0.155475	0.844525	0.0867875
1428	0.931312	0.844525	0.155475	0.844525	0.0867875
1429	0.931312	0.844525	0.155475	0.844525	0.0867875
1430	0.931312	0.844525	0.155475	0.844525	0.0867875
1431	0.931312	0.844525	0.155475	0.844525	0.0867875
1432	0.931312	0.844525	0.155475	0.844525	0.0867875
1433	0.931312	0.844525	0.155475	0.844525	0.0867875
1434	0.931312	0.844525	0.155475	0.844525	0.0867875
1435	0.931312	0.844525	0.155475	0.844525	0.0867875
1436	0.931312	0.844525	0.155475	0.844525	0.0867875
1437	0.931312	0.844525	0.155475	0.844525	0.0867875
1438	0.931312	0.844525	0.155475	0.844525	0.0867875
1439	0.931312	0.844525	0.155475	0.844525	0.0867875
1440	0.931312	0.844525	0.155475	0.844525	0.0867875
1441	0.931312	0.844525	0.155475	0.844525	0.0867875
1442	0.931312	0.844525	0.155475	0.844525	0.0867875
1443	0.931312	0.844525	0.155475	0.844525	0.0867875
1444	0.931312	0.844525	0.155475	0.844525	0.0867875
1445	0.931312	0.844525	0.155475	0.844525	0.0867875
1446	0.931312	0.844525	0.155475	0.844525	0.0867875
1447	0.931312	0.844525	0.155475	0.844525	0.0867875
1448	0.931312	0.844525	0.155475	0.844525	0.0867875
1449	0.931312	0.844525	0.155475	0.844525	0.0867875
1450	0.931312	0.844525	0.155475	0.844525	0.0867875
1451	0.931312	0.844525	0.155475	0.844525	0.0867875
1452	0.931312	0.844525	0.155475	0.844525	0.0867875
1453	0.931312	0.844525	0.155475	0.844525	0.0867875
1454	0.931312	0.844525	0.155475	0.844525	0.0867875
1455	0.931312	0.844525	0.155475	0.844525	0.0867875
1456	0.931312	0.844525	0.155475	0.844525	0.0867875
1457	0.931312	0.844525	0.155475	0.844525	0.0867875
1458	0.931312	0.844525	0.155475	0.844525	0.0867875
1459	0.931312	0.844525	0.155475	0.844525	0.0867875
1460	0.931312	0.844525	0.155475	0.844525	0.0867875
1461	0.931312	0.844525	0.155475	0.844525	0.0867875
1462	0.931312	0.844525	0.155475	0.844525	0.0867875
1463	0.931312	0.844525	0.155475	0.844525	0.0867875
1464	0.931312	0.844525	0.155475	0.844525	0.0867875
1465	0.931312	0.844525	0.155475	0.844525	0.0867875
1466	0.931312	0.844525	0.155475	0.844525	0.0867875
1467	0.931312	0.844525	0.155475	0.844525	0.0867875
1468	0.931312	0.844525	0.155475	0.844525	0.0867875
1469	0.931312	0.844525	0.155475	0.844525	0.0867875
1470	0.931312	0.844525	0.155475	0.844525	0.0867875
1471	0.931312	0.844525	0.155475	0.844525	0.0867875
1472	0.931312	0.844525	0.155475	0.844525	0.0867875
1473	0.931312	0.844525	0.155475	0.844525	0.0867875
1474	0.931312	0.844525	0.155475	0.844525	0.0867875
1475	0.931312	0.844525	0.155475	0.844525	0.0867875
1476	0.931312	0.844525	0.155475	0.844525	0.0867875
1477	0.931312	0.844525	0.155475	0.844525	0.0867875
1478	0.931312	0.844525	0.155475	0.844525	0.0867875
1479	0.931312	0.844525	0.155475	0.844525	0.0867875
1480	0.931312	0.844525	0.155475	0.844525	0.0867875
1481	0.931312	0.844525	0.155475	0.844525	0.0867875
1482	0.931312	0.844525	0.155475	0.844525	0.0867875
1483	0.931312	0.844525	0.155475	0.844525	0.0867875
1484	0.931312	0.844525	0.155475	0.844525	0.0867875
1485	0.931312	0.844525	0.155475	0.844525	0.0867875
1486	0.931312	0.844525	0.155475	0.844525	0.0867875
1487	0.931312	0.844525	0.155475	0.844525	0.0867875
1488	0.931312	0.844525	0.155475	0.844525	0.0867875
1489	0.931312	0.844525	0.155475	0.844525	0.0867875
1490	0.931312	0.844525	0.155475	0.844525	0.0867875
1491	0.931312	0.844525	0.155475	0.844525	0.0867875
1492	0.931312	0.844525	0.155475	0.844525	0.0867875
1493	0.931312	0.844525	0.155475	0.844525	0.0867875
1494	0.931312	0.844525	0.155475	0.844525	0.0867875
1495	0.931312	0.844525	0.155475	0.844525	0.0867875
1496	0.931312	0.844525	0.155475	0.844525	0.0867875
1497	0.931312	0.844525	0.155475	0.844525	0.0867875
1498	0.931312	0.844525	0.155475	0.844525	0.0867875
1499	0.931312	0.844525	0.155475	0.844525	0.0867875
1500	0.931312	0.844525	0.155475	0.844525	0.0867875
1501	0.931312	0.844525	0.155475	0.844525	0.0867875
1502	0.931312	0.844525	0.155475	0.844525	0.0867875
1503	0.931312	0.844525	0.155475	0.844525	0.0867875
1504	0.931312	0.844525	0.155475	0.844525	0.0867875
1505	0.931312	0.844525	0.155475	0.844525	0.0867875
1506	0.931312	0.844525	0.155475	0.844525	0.0867875
1507	0.931312	0.844525	0.155475	0.844525	0.0867875
1508	0.931312	0.844525	0.155475	0.844525	0.0867875
1509	0.931312	0.844525	0.155475	0.844525	0.0867875
1510	0.931312	0.844525	0.155475	0.844525	0.0867875
1511	0.931312	0.844525	0.155475	0.844525	0.0867875
1512	0.931312	0.844525	0.155475	0.844525	0.0867875
1513	0.931312	0.844525	0.155475	0.844525	0.0867875
1514	0.931312	0.844525	0.155475	0.844525	0.0867875
1515	0.931312	0.844525	0.155475	0.844525	0.0867875
1516	0.931312	0.844525	0.155475	0.844525	0.0867875
1517	0.931312	0.844525	0.155475	0.844525	0.0867875
1518	0.931312	0.844525	0.155475	0.844525	0.0867875
1519	0.931312	0.844525	0.155475	0.844525	0.0867875
1520	0.931312	0.844525	0.155475	0.844525	0.0867875
1521	0.931312	0.844525	0.155475	0.844525	0.0867875
1522	0.931312	0.844525	0.155475	0.844525	0.0867875
1523	0.931312	0.844525	0.155475	0.844525	0.0867875
1524	0.931312	0.844525	0.155475	0.844525	0.0867875
1525	0.931312	0.844525	0.155475	0.844525	0.0867875
1526	0.931312	0.844525	0.155475	0.844525	0.0867875
1527	0.931312	0.844525	0.155475	0.844525	0.0867875
1528	0.931312	0.844525	0.155475	0.844525	0.0867875
1529	0.931312	0.844525	0.155475	0.844525	0.0867875
1530	0.931312	0.844525	0.155475	0.844525	0.0867875
1531	0.931312	0.844525	0.155475	0.844525	0.0867875
1532	0.931312	0.844525	0.155475	0.844525	0.0867875
1533	0.931312	0.844525	0.155475	0.844525	0.0867875
1534	0.931312	0.844525	0.155475	0.844525	0.0867875
1535	0.931312	0.844525	0.155475	0.844525	0.0867875
1536	0.931312	0.844525	0.155475	0.844525	0.0867875
1537	0.931312	0.844525	0.155475	0.844525	0.0867875
1538	0.931312	0.844525	0.155475	0.844525	0.0867875
1539	0.931312	0.844525	0.155475	0.844525	0.0867875
1540	0.931312	0.844525	0.155475	0.844525	0.0867875
1541	0.931312	0.844525	0.155475	0.844525	0.0867875
1542	0.931312	0.844525	0.155475	0.844525	0.0867875
1543	0.931312	0.844525	0.155475	0.844525	0.0867875
1544	0.931312	0.844525	0.155475	0.844525	0.0867875
1545	0.931312	0.844525	0.155475	0.844525	0.0867875
1546	0.931312	0.844525	0.155475	0.844525	0.0867875
1547	0.931312	0.844525	0.155475	0.844525	0.0867875
1548	0.931312	0.844525	0.155475	0.844525	0.0867875
1549	0.931312	0.844525	0.155475	0.844525	0.0867875
1550	0.931312	0.844525	0.155475	0.844525	0.0867875
1551	0.931312	0.844525	0.155475	0.844525	0.0867875
1552	0.931312	0.844525	0.155475	0.844525	0.0867875
1553	0.931312	0.844525	0.155475	0.844525	0.0867875
1554	0.931312	0.844525	0.155475	0.844525	0.0867875
1555	0.931312	0.844525	0.155475	0.844525	0.0867875
1556	0.931312	0.844525	0.155475	0.844525	0.0867875
1557	0.931312	0.844525	0.155475	0.844525	0.0867875
1558	0.931312	0.844525	0.155475	0.844525	0.0867875
1559	0.931312	0.844525	0.155475	0.844525	0.0867875
1560	0.931312	0.844525	0.155475	0.844525	0.0867875
1561	0.931312	0.844525	0.155475	0.844525	0.0867875
1562	0.931312	0.844525	0.155475	0.844525	0.0867875
1563	0.931312	0.844525	0.155475	0.844525	0.0867875
1564	0.931312	0.844525	0.155475	0.844525	0.0867875
1565	0.931312	0.844525	0.155475	0.844525	0.0867875
1566	0.931312	0.844525	0.155475	0.844525	0.0867875
1567	0.931312	0.844525	0.155475	0.844525	0.0867875
1568	0.931312	0.844525	0.155475	0.844525	0.0867875
1569	0.931312	0.844525	0.155475	0.844525	0.0867875
1570	0.931312	0.844525	0.155475	0.844525	0.0867875
1571	0.931312	0.844525	0.155475	0.844525	0.0867875
1572	0.931312	0.844525	0.155475	0.844525	0.0867875
1573	0.931312	0.844525	0.155475	0.844525	0.0867875
1574	0.931312	0.844525	0.155475	0.844525	0.0867875
1575	0.931312	0.844525	0.155475	0.844525	0.0867875
1576	0.931312	0.844525	0.155475	0.844525	0.0867875
1577	0.931312	0.844525	0.155475	0.844525	0.0867875
1578	0.931312	0.844525	0.155475	0.844525	0.0867875
1579	0.931312	0.844525	0.155475	0.844525	0.0867875
1580	0.931312	0.844525	0.155475	0.844525	0.0867875
1581	0.931312	0.844525	0.155475	0.844525	0.0867875
1582	0.931312	0.844525	0.155475	0.844525	0.0867875
1583	0.931312	0.844525	0.155475	0.844525	0.0867875
1584	0.931312	0.844525	0.155475	0.844525	0.0867875
1585	0.931312	0.844525	0.155475	0.844525	0.0867875
1586	0.931312	0.844525	0.155475	0.844525	0.0867875
1587	0.931312	0.844525	0.155475	0.844525	0.0867875
1588	0.931312	0.844525	0.155475	0.844525	0.0867875
1589	0.931312	0.844525	0.155475	0.844525	0.0867875
1590	0.931312	0.844525	0.155475	0.844525	0.0867875
1591	0.931312	0.844525	0.155475	0.844525	0.0867875
1592	0.931312	0.844525	0.155475	0.844525	0.0867875
1593	0.931312	0.844525	0.155475	0.844525	0.0867875
1594	0.931312	0.844525	0.155475	0.844525	0.0867875
1595	0.931312	0.844525	0.155475	0.844525	0.0867875
1596	0.931312	0.844525	0.155475	0.844525	0.0867875
1597	0.931312	0.844525	0.155475	0.844525	0.0867875
1598	0.931312	0.844525	0.155475	0.844525	0.0867875
1599	0.931312	0.844525	0.155475	0.844525	0.0867875
1600	0.931312	0.844525	0.155475	0.844525	0.0867875
1601	0.931312	0.844525	0.155475	0.844525	0.0867875
1602	0.931312	0.844525	0.155475	0.844525	0.0867875
1603	0.931312	0.844525	0.155475	0.844525	0.0867875
1604	0.931312	0.844525	0.155475	0.844525	0.0867875
1605	0.931312	0.844525	0.155475	0.844525	0.0867875
1606	0.931312	0.844525	0.155475	0.844525	0.0867875
1607	0.931312	0.844525	0.155475	0.844525	0.0867875
1608	0.931312	0.844525	0.155475	0.844525	0.0867875
1609	0.931312	0.844525	0.155475	0.844525	0.0867875
1610	0.931312	0.844525	0.155475	0.844525	0.0867875
1611	0.931312	0.844525	0.155475	0.844525	0.0867875
1612	0.931312	0.844525	0.155475	0.844525	0.0867875
1613	0.931312	0.844525	0.155475	0.844525	0.0867875
1614	0.931312	0.844525	0.155475	0.844525	0.0867875
1615	0.931312	0.844525	0.155475	0.844525	0.0867875
1616	0.931312	0.844525	0.155475	0.844525	0.0867875
1617	0.931312	0.844525	0.155475	0.844525	0.0867875
1618	0.931312	0.844525	0.155475	0.844525	0.0867875
1619	0.931312	0.844525	0.155475	0.844525	0.0867875
1620	0.931312	0.844525	0.155475	0.844525	0.0867875
1621	0.931312	0.844525	0.155475	0.844525	0.0867875
1622	0.931312	0.844525	0.155475	0.844525	0.0867875
1623	0.931312	0.844525	0.155475	0.844525	0.0867875
1624	0.931312	0.844525	0.155475	0.844525	0.0867875
1625	0.931312	0.844525	0.155475	0.844525	0.0867875
1626	0.931312	0.844525	0.155475	0.844525	0.0867875
1627	0.931312	0.844525	0.155475	0.844525	0.0867875
1628	0.931312	0.844525	0.155475	0.844525	0.0867875
1629	0.931312	0.844525	0.155475	0.844525	0.0867875
1630	0.931312	0.844525	0.155475	0.844525	0.0867875
1631	0.931312	0.844525	0.155475	0.844525	0.0867875
1632	0.931312	0.844525	0.155475	0.844525	0.0867875
1633	0.931312	0.844525	0.155475	0.844525	0.0867875
1634	0.931312	0.844525	0.155475	0.844525	0.0867875
1635	0.931312	0.844525	0.155475	0.844525	0.0867875
1636	0.931312	0.844525	0.155475	0.844525	0.0867875
1637	0.931312	0.844525	0.155475	0.844525	0.0867875
1638	0.931312	0.844525	0.155475	0.844525	0.0867875
1639	0.931312	0.844525	0.155475	0.844525	0.0867875
1640	0.931312	0.844525	0.155475	0.844525	0.0867875
1641	0.931312	0.844525	0.155475	0.844525	0.0867875
1642	0.931312	0.844525	0.155475	0.844525	0.0867875
1643	0.931312	0.844525	0.155475	0.844525	0.0867875
1644	0.931312	0.844525	0.155475	0.844525	0.0867875
1645	0.931312	0.844525	0.155475	0.844525	0.0867875
1646	0.931312	0.844525	0.155475	0.844525	0.0867875
1647	0.931312	0.844525	0.155475	0.844525	0.0867875
1648	0.931312	0.844525	0.155475	0.844525	0.0867875
1649	0.931312	0.844525	0.155475	0.844525	0.0867875
1650	0.931312	0.844525	0.155475	0.844525	0.0867875
1651	0.931312	0.844525	0.155475	0.844525	0.0867875
1652	0.931312	0.844525	0.155475	0.844525	0.0867875
1653	0.931312	0.844525	0.155475	0.844525	0.0867875
1654	0.931312	0.844525	0.155475	0.844525	0.0867875
1655	0.931312	0.844525	0.155475	0.844525	0.0867875
1656	0.931312	0.844525	0.155475	0.844525	0.0867875
1657	0.931312	0.844525	0.155475	0.844525	0.0867875
1658	0.931312	0.844525	0.155475	0.844525	0.0867875
1659	0.931312	0.844525	0.155475	0.844525	0.0867875
1660	0.931312	0.844525	0.155475	0.844525	0.0867875
1661	0.931312	0.844525	0.155475	0.844525	0.0867875
1662	0.931312	0.844525	0.155475	0.844525	0.0867875
1663	0.931312	0.844525	0.155475	0.844525	0.0867875
1664	0.931312	0.844525	0.155475	0.844525	0.0867875
1665	0.931312	0.844525	0.155475	0.844525	0.0867875
1666	0.931312	0.844525	0.155475	0.844525	0.0867875
1667	0.931312	0.844525	0.155475	0.844525	0.0867875
1668	0.931312	0.844525	0.155475	0.844525	0.0867875
1669	0.931312	0.844525	0.155475	0.844525	0.0867875
1670	0.931312	0.844525	0.155475	0.844525	0.0867875
1671	0.931312	0.844525	0.155475	0.844525	0.0867875
1672	0.931312	0.844525	0.155475	0.844525	0.0867875
1673	0.931312	0.844525	0.155475	0.844525	0.0867875
1674	0.931312	0.844525	0.155475	0.844525	0.0867875
1675	0.931312	0.844525	0.155475	0.844525	0.0867875
1676	0.931312	0.844525	0.155475	0.844525	0.0867875
1677	0.931312	0.844525	0.155475	0.844525	0.0867875
1678	0.931312	0.844525	0.155475	0.844525	0.0867875
1679	0.931312	0.844525	0.155475	0.844525	0.0867875
1680	0.931312	0.844525	0.155475	0.844525	0.0867875
1681	0.931312	0.844525	0.155475	0.844525	0.0867875
1682	0.931312	0.844525	0.155475	0.844525	0.0867875
1683	0.931312	0.844525	0.155475	0.844525	0.0867875
1684	0.931312	0.844525	0.155475	0.844525	0.0867875
1685	0.931312	0.844525	0.155475	0.844525	0.0867875
1686	0.931312	0.844525	0.155475	0.844525	0.0867875
1687	0.931312	0.844525	0.155475	0.844525	0.0867875
1688	0.931312	0.844525	0.155475	0.844525	0.0867875
1689	0.931312	0.844525	0.155475	0.844525	0.0867875
1690	0.931312	0.844525	0.155475	0.844525	0.0867875
1691	0.931312	0.844525	0.155475	0.844525	0.0867875
1692	0.931312	0.844525	0.155475	0.844525	0.0867875
1693	0.931312	0.844525	0.155475	0.844525	0.0867875
1694	0.931312	0.844525	0.155475	0.844525	0.0867875
1695	0.931312	0.844525	0.155475	0.844525	0.0867875
1696	0.931312	0.844525	0.155475	0.844525	0.0867875
1697	0.931312	0.844525	0.155475	0.844525	0.0867875
1698	0.931312	0.844525	0.155475	0.844525	0.0867875
1699	0.931312	0.844525	0.155475	0.844525	0.0867875
1700	0.931312	0.844525	0.155475	0.844525	0.0867875
1701	0.931312	0.844525	0.155475	0.844525	0.0867875
1702	0.931312	0.844525	0.155475	0.844525	0.0867875
1703	0.931312	0.844525	0.155475	0.844525	0.0867875
1704	0.931312	0.844525	0.155475	0.844525	0.0867875
1705	0.931312	0.844525	0.155475	0.844525	0.0867875
1706	0.931312	0.844525	0.155475	0.844525	0.0867875
1707	0.931312	0.844525	0.155475	0.844525	0.0867875
1708	0.931312	0.844525	0.155475	0.844525	0.0867875
1709	0.931312	0.844525	0.155475	0.844525	0.0867875
1710	0.931312	0.844525	0.155475	0.844525	0.0867875
1711	0.931312	0.844525	0.155475	0.844525	0.0867875
1712	0.931312	0.844525	0.155475	0.844525	0.0867875
1713	0.931312	0.844525	0.155475	0.844525	0.0867875
1714	0.931312	0.844525	0.155475	0.844525	0.0867875
1715	0.931312	0.844525	0.155475	0.844525	0.0867875
1716	0.931312	0.844525	0.155475	0.844525	0.0867875
1717	0.931312	0.844525	0.155475	0.844525	0.0867875
1718	0.931312	0.844525	0.155475	0.844525	0.0867875
1719	0.931312	0.844525	0.155475	0.844525	0.0867875
1720	0.931312	0.844525	0.155475	0.844525	0.0867875
1721	0.931312	0.844525	0.155475	0.844525	0.0867875
1722	0.931312	0.844525	0.155475	0.844525	0.0867875
1723	0.931312	0.844525	0.155475	0.844525	0.0867875
1724	0.931312	0.844525	0.155475	0.844525	0.0867875
1725	0.931312	0.844525	0.155475	0.844525	0.0867875
1726	0.931312	0.844525	0.155475	0.844525	0.0867875
1727	0.931312	0.844525	0.155475	0.844525	0.0867875
1728	0.931312	0.844525	0.155475	0.844525	0.0867875
1729	0.931312	0.844525	0.155475	0.844525	0.0867875
1730	0.931312	0.844525	0.155475	0.844525	0.0867875
1731	0.931312	0.844525	0.155475	0.844525	0.0867875
1732	0.931312	0.844525	0.155475	0.844525	0.0867875
1733	0.931312	0.844525	0.155475	0.844525	0.0867875
1734	0.931312	0.844525	0.155475	0.844525	0.0867875
1735	0.931312	0.844525	0.155475	0.844525	0.0867875
1736	0.931312	0.844525	0.155475	0.844525	0.0867875
1737	0.931312	0.844525	0.155475	0.844525	0.0867875
1738	0.931312	0.844525	0.155475	0.844525	0.0867875
1739	0.931312	0.844525	0.155475	0.844525	0.0867875
1740	0.931312	0.844525	0.155475	0.844525	0.0867875
1741	0.931312	0.844525	0.155475	0.844525	0.0867875
1742	0.931312	0.844525	0.155475	0.844525	0.0867875
1743	0.931312	0.844525	0.155475	0.844525	0.0867875
1744	0.931312	0.844525	0.155475	0.844525	0.0867875
1745	0.931312	0.844525	0.155475	0.844525	0.0867875
1746	0.931312	0.844525	0.155475	0.844525	0.0867875
1747	0.931312	0.844525	0.155475	0.844525	0.0867875
1748	0.931312	0.844525	0.155475	0.844525	0.0867875
1749	0.931312	0.844525	0.155475	0.844525	0.0867875
1750	0.931312	0.844525	0.155475	0.844525	0.0867875
1751	0.931312	0.844525	0.155475	0.844525	0.0867875
1752	0.931312	0.844525	0.155475	0.844525	0.0867875
1753	0.931312	0.844525	0.155475	0.844525	0.0867875
1754	0.931312	0.844525	0.155475	0.844525	0.0867875
1755	0.931312	0.844525	0.155475	0.844525	0.0867875
1756	0.931312	0.844525	0.155475	0.844525	0.0867875
1757	0.931312	0.844525	0.155475	0.844525	0.0867875
1758	0.931312	0.844525	0.155475	0.844525	0.0867875
1759	0.931312	0.844525	0.155475	0.844525	0.0867875
1760	0.931312	0.844525	0.155475	0.844525	0.0867875
1761	0.931312	0.844525	0.155475	0.844525	0.0867875
1762	0.931312	0.844525	0.155475	0.844525	0.0867875
1763	0.931312	0.844525	0.155475	0.844525	0.0867875
1764	0.931312	0.844525	0.155475	0.844525	0.0867875
1765	0.931312	0.844525	0.155475	0.844525	0.0867875
1766	0.931312	0.844525	0.155475	0.844525	0.0867875
1767	0.931312	0.844525	0.155475	0.844525	0.0867875
1768	0.931312	0.844525	0.155475	0.844525	0.0867875
1769	0.931312	0.844525	0.155475	0.844525	0.0867875
1770	0.931312	0.844525	0.155475	0.844525	0.0867875
1771	0.931312	0.844525	0.155475	0.844525	0.0867875
1772	0.931312	0.844525	0.155475	0.844525	0.0867875
1773	0.931312	0.844525	0.155475	0.844525	0.0867875
1774	0.931312	0.844525	0.155475	0.844525	0.0867875
1775	0.931312	0.844525	0.155475	0.844525	0.0867875
1776	0.931312	0.844525	0.155475	0.844525	0.0867875
1777	0.931312	0.844525	0.155475	0.844525	0.0867875
1778	0.931312	0.844525	0.155475	0.844525	0.0867875
1779	0.931312	0.844525	0.155475	0.844525	0.0867875
1780	0.931312	0.844525	0.155475	0.844525	0.0867875
1781	0.931312	0.844525	0.155475	0.844525	0.0867875
1782	0.931312	0.844525	0.155475	0.844525	0.0867875
1783	0.931312	0.844525	0.155475	0.844525	0.0867875
1784	0.931312	0.844525	0.155475	0.844525	0.0867875
1785	0.931312	0.844525	0.155475	0.844525	0.0867875
1786	0.931312	0.844525	0.155475	0.844525	0.0867875
1787	0.931312	0.844525	0.155475	0.844525	0.0867875
1788	0.931312	0.844525	0.155475	0.844525	0.0867875
1789	0.931312	0.844525	0.155475	0.844525	0.0867875
1790	0.931312	0.844525	0.155475	0.844525	0.0867875
1791	0.931312	0.844525	0.155475	0.844525	0.0867875
1792	0.931312	0.844525	0.155475	0.844525	0.0867875
1793	0.931312	0.844525	0.155475	0.844525	0.0867875
1794	0.931312	0.844525	0.155475	0.844525	0.0867875
1795	0.931312	0.844525	0.155475	0.844525	0.0867875
1796	0.931312	0.844525	0.155475	0.844525	0.0867875
1797	0.931312	0.844525	0.155475	0.844525	0.0867875
1798	0.931312	0.844525	0.155475	0.844525	0.0867875
1799	0.931312	0.844525	0.155475	0.844525	0.0867875
1800	0.931312	0.844525	0.155475	0.844525	0.0867875
1801	0.931312	0.844525	0.155475	0.844525	0.0867875
1802	0.931312	0.844525	0.155475	0.844525	0.0867875
1803	0.931312	0.844525	0.155475	0.844525	0.0867875
1804	0.931312	0.844525	0.155475	0.844525	0.0867875
1805	0.931312	0.844525	0.155475	0.844525	0.0867875
1806	0.931312	0.844525	0.155475	0.844525	0.0867875
1807	0.931312	0.844525	0.155475	0.844525	0.0867875
1808	0.931312	0.844525	0.155475	0.844525	0.0867875
1809	0.931312	0.844525	0.155475	0.844525	0.0867875
1810	0.931312	0.844525	0.155475	0.844525	0.0867875
1811	0.931312	0.844525	0.155475	0.844525	0.0867875
1812	0.931312	0.844525	0.155475	0.844525	0.0867875
1813	0.931312	0.844525	0.155475	0.844525	0.0867875
1814	0.931312	0.844525	0.155475	0.844525	0.0867875
1815	0.931312	0.844525	0.155475	0.844525	0.0867875
1816	0.931312	0.844525	0.155475	0.844525	0.0867875
1817	0.931312	0.844525	0.155475	0.844525	0.0867875
1818	0.931312	0.844525	0.155475	0.844525	0.0867875
1819	0.931312	0.844525	0.155475	0.844525	0.0867875
1820	0.931312	0.844525	0.155475	0.844525	0.0867875
1821	0.931312	0.844525	0.155475	0.844525	0.0867875
1822	0.931312	0.844525	0.155475	0.844525	0.0867875
1823	0.931312	0.844525	0.155475	0.844525	0.0867875
1824	0.931312	0.844525	0.155475	0.844525	0.0867875
1825	0.931312	0.844525	0.155475	0.844525	0.0867875
1826	0.931312	0.844525	0.155475	0.844525	0.0867875
1827	0.931312	0.844525	0.155475	0.844525	0.0867875
1828	0.931312	0.844525	0.155475	0.844525	0.0867875
1829	0.931312	0.844525	0.155475	0.844525	0.0867875
1830	0.931312	0.844525	0.155475	0.844525	0.0867875
1831	0.931312	0.844525	0.155475	0.844525	0.0867875
1832	0.931312	0.844525	0.155475	0.844525	0.0867875
1833	0.931312	0.844525	0.155475	0.844525	0.0867875
1834	0.931312	0.844525	0.155475	0.844525	0.0867875
1835	0.931312	0.844525	0.155475	0.844525	0.0867875
1836	0.931312	0.844525	0.155475	0.844525	0.0867875
1837	0.931312	0.844525	0.155475	0.844525	0.0867875
1838	0.931312	0.844525	0.155475	0.844525	0.0867875
1839	0.931312	0.844525	0.155475	0.844525	0.0867875
1840	0.931312	0.844525	0.155475	0.844525	0.0867875
1841	0.931312	0.844525	0.155475	0.844525	0.0867875
1842	0.931312	0.844525	0.155475	0.844525	0.0867875
1843	0.931312	0.844525	0.155475	0.844525	0.0867875
1844	0.931312	0.844525	0.155475	0.844525	0.0867875
1845	0.931312	0.844525	0.155475	0.844525	0.0867875
1846	0.931312	0.844525	0.155475	0.844525	0.0867875
1847	0.931312	0.844525	0.155475	0.844525	0.0867875
1848	0.931312	0.844525	0.155475	0.844525	0.0867875
1849	0.931312	0.844525	0.155475	0.844525	0.0867875
1850	0.931312	0.844525	0.155475	0.844525	0.0867875
1851	0.931312	0.844525	0.155475	0.844525	0.0867875
1852	0.931312	0.844525	0.155475	0.844525	0.0867875
1853	0.931312	0.844525	0.155475	0.844525	0.0867875
1854	0.931312	0.844525	0.155475	0.844525	0.0867875
1855	0.931312	0.844525	0.155475	0.844525	0.0867875
1856	0.931312	0.844525	0.155475	0.844525	0.0867875
1857	0.931312	0.844525	0.155475	0.844525	0.0867875
1858	0.931312	0.844525	0.155475	0.844525	0.0867875
1859	0.931312	0.844525	0.155475	0.844525	0.0867875
1860	0.931312	0.844525	0.155475	0.844525	0.0867875
1861	0.931312	0.844525	0.155475	0.844525	0.0867875
1862	0.931312	0.844525	0.155475	0.844525	0.0867875
1863	0.931312	0.844525	0.155475	0.844525	0.0867875
1864	0.931312	0.844525	0.155475	0.844525	0.0867875
1865	0.931312	0.844525	0.155475	0.844525	0.0867875
1866	0.931312	0.844525	0.155475	0.844525	0.0867875
1867	0.931312	0.844525	0.155475	0.844525	0.0867875
1868	0.931312	0.844525	0.155475	0.844525	0.0867875
1869	0.931312	0.844525	0.155475	0.844525	0.0867875
1870	0.931312	0.844525	0.155475	0.844525	0.0867875
1871	0.931312	0.844525	0.155475	0.844525	0.0867875
1872	0.931312	0.844525	0.155475	0.844525	0.0867875
1873	0.931312	0.844525	0.155475	0.844525	0.0867875
1874	0.931312	0.844525	0.155475	0.844525	0.0867875
1875	0.931312	0.844525	0.155475	0.844525	0.0867875
1876	0.931312	0.844525	0.155475	0.844525	0.0867875
1877	0.931312	0.844525	0.155475	0.844525	0.0867875
1878	0.931312	0.844525	0.155475	0.844525	0.0867875
1879	0.931312	0.844525	0.155475	0.844525	0.0867875
1880	0.931312	0.844525	0.155475	0.844525	0.0867875
1881	0.931312	0.844525	0.155475	0.844525	0.0867875
1882	0.931312	0.844525	0.155475	0.844525	0.0867875
1883	0.931312	0.844525	0.155475	0.844525	0.0867875
1884	0.931312	0.844525	0.155475	0.844525	0.0867875
1885	0.931312	0.844525	0.155475	0.844525	0.0867875
1886	0.931312	0.844525	0.155475	0.844525	0.0867875
1887	0.931312	0.844525	0.155475	0.844525	0.0867875
1888	0.931312	0.844525	0.155475	0.844525	0.0867875
1889	0.931312	0.844525	0.155475	0.844525	0.0867875
1890	0.931312	0.844525	0.155475	0.844525	0.0867875
1891	0.931312	0.844525	0.155475	0.844525	0.0867875
1892	0.931312	0.844525	0.155475	0.844525	0.0867875
1893	0.931312	0.844525	0.155475	0.844525	0.0867875
1894	0.931312	0.844525	0.155475	0.844525	0.0867875
1895	0.931312	0.844525	0.155475	0.844525	0.0867875
1896	0.931312	0.844525	0.155475	0.844525	0.0867875
1897	0.931312	0.844525	0.155475	0.844525	0.0867875
1898	0.931312	0.844525	0.155475	0.844525	0.0867875
1899	0.931312	0.844525	0.155475	0.844525	0.0867875
1900	0.931312	0.844525	0.155475	0.844525	0.0867875
1901	0.931312	0.844525	0.155475	0.844525	0.0867875
1902	0.931312	0.844525	0.155475	0.844525	0.0867875
1903	0.931312	0.844525	0.155475	0.844525	0.0867875
1904	0.931312	0.844525	0.155475	0.844525	0.0867875
1905	0.931312	0.844525	0.155475	0.844525	0.0867875
1906	0.931312	0.844525	0.155475	0.844525	0.0867875
1907	0.931312	0.844525	0.155475	0.844525	0.0867875
1908	0.931312	0.844525	0.155475	0.844525	0.0867875
1909	0.931312	0.844525	0.155475	0.844525	0.0867875
1910	0.931312	0.844525	0.155475	0.844525	0.0867875
1911	0.931312	0.844525	0.155475	0.844525	0.0867875
1912	0.931312	0.844525	0.155475	0.844525	0.0867875
1913	0.931312	0.844525	0.155475	0.844525	0.0867875
1914	0.931312	0.844525	0.155475	0.844525	0.0867875
1915	0.931312	0.844525	0.155475	0.844525	0.0867875
1916	0.931312	0.844525	0.155475	0.844525	0.0867875
1917	0.931312	0.844525	0.155475	0.844525	0.0867875
1918	0.931312	0.844525	0.155475	0.844525	0.0867875
1919	0.931312	0.844525	0.155475	0.844525	0.0867875
1920	0.931312	0.844525	0.155475	0.844525	0.0867875
1921	0.931312	0.844525	0.155475	0.844525	0.0867875
1922	0.931312	0.844525	0.155475	0.844525	0.0867875
1923	0.931312	0.844525	0.155475	0.844525	0.0867875
1924	0.931312	0.844525	0.155475	0.844525	0.0867875
1925	0.931312	0.844525	0.155475	0.844525	0.0867875
1926	0.931312	0.844525	0.155475	0.844525	0.0867875
1927	0.931312	0.844525	0.155475	0.844525	0.0867875
1928	0.931312	0.844525	0.155475	0.844525	0.0867875
1929	0.931312	0.844525	0.155475	0.844525	0.0867875
1930	0.931312	0.844525	0.155475	0.844525	0.0867875
1931	0.931312	0.844525	0.155475	0.844525	0.0867875
1932	0.931312	0.844525	0.155475	0.844525	0.0867875
1933	0.931312	0.844525	0.155475	0.844525	0.0867875
1934	0.931312	0.844525	0.155475	0.844525	0.0867875
1935	0.931312	0.844525	0.155475	0.844525	0.0867875
1936	0.931312	0.844525	0.155475	0.844525	0.0867875
1937	0.931312	0.844525	0.155475	0.844525	0.0867875
1938	0.931312	0.844525	0.155475	0.844525	0.0867875
1939	0.931312	0.844525	0.155475	0.844525	0.0867875
1940	0.931312	0.844525	0.155475	0.844525	0.0867875
1941	0.931312	0.844525	0.155475	0.844525	0.0867875
1942	0.931312	0.844525	0.155475	0.844525	0.0867875
1943	0.931312	0.844525	0.155475	0.844525	0.0867875
1944	0.931312	0.844525	0.155475	0.844525	0.0867875
1945	0.931312	0.844525	0.155475	0.844525	0.0867875
1946	0.931312	0.844525	0.155475	0.844525	0.0867875
1947	0.931312	0.844525	0.155475	0.844525	0.0867875
1948	0.931312	0.844525	0.155475	0.844525	0.0867875
1949	0.931312	0.844525	0.155475	0.844525	0.0867875
1950	0.931312	0.844525	0.155475	0.844525	0.0867875
1951	0.931312	0.844525	0.155475	0.844525	0.0867875
1952	0.931312	0.844525	0.155475	0.844525	0.0867875
1953	0.931312	0.844525	0.155475	0.844525	0.0867875
1954	0.931312	0.844525	0.155475	0.844525	0.0867875
1955	0.931312	0.844525	0.155475	0.844525	0.0867875
1956	0.931312	0.844525	0.155475	0.844525	0.0867875
1957	0.931312	0.844525	0.155475	0.844525	0.0867875
1958	0.931312	0.844525	0.155475	0.844525	0.0867875
1959	0.931312	0.844525	0.155475	0.844525	0.0867875
1960	0.931312	0.844525	0.155475	0.844525	0.0867875
1961	0.931312	0.844525	0.155475	0.844525	0.0867875
1962	0.931312	0.844525	0.155475	0.844525	0.0867875
1963	0.931312	0.844525	0.155475	0.844525	0.0867875
1964	0.931312	0.844525	0.155475	0.844525	0.0867875
1965	0.931312	0.844525	0.155475	0.844525	0.0867875
1966	0.931312	0.844525	0.155475	0.844525	0.0867875
1967	0.931312	0.844525	0.155475	0.844525	0.0867875
1968	0.931312	0.844525	0.155475	0.844525	0.0867875
1969	0.931312	0.844525	0.155475	0.844525	0.0867875
1970	0.931312	0.844525	0.155475	0.844525	0.0867875
1971	0.931312	0.844525	0.155475	0.844525	0.0867875
1972	0.931312	0.844525	0.155475	0.844525	0.0867875
1973	0.931312	0.844525	0.155475	0.844525	0.0867875
1974	0.931312	0.844525	0.155475	0.844525	0.0867875
1975	0.931312	0.844525	0.155475	0.844525	0.0867875
1976	0.931312	0.844525	0.155475	0.844525	0.0867875
1977	0.931312	0.844525	0.155475	0.844525	0.0867875
1978	0.931312	0.844525	0.155475	0.844525	0.0867875
1979	0.931312	0.844525	0.155475	0.844525	0.0867875
1980	0.931312	0.844525	0.155475	0.844525	0.0867875
1981	0.931312	0.844525	0.155475	0.844525	0.0867875
1982	0.931312	0.844525	0.155475	0.844525	0.0867875
1983	0.931312	0.844525	0.155475	0.844525	0.0867875
1984	0.931312	0.844525	0.155475	0.844525	0.0867875
1985	0.931312	0.844525	0.155475	0.844525	0.0867875
1986	0.931312	0.844525	0.155475	0.844525	0.0867875
1987	0.931312	0.844525	0.155475	0.844525	0.0867875
1988	0.931312	0.844525	0.155475	0.844525	0.0867875
1989	0.931312	0.844525	0.155475	0.844525	0.0867875
1990	0.931312	0.844525	0.155475	0.844525	0.0867875
1991	0.931312	0.844525	0.155475	0.844525	0.0867875
1992	0.931312	0.844525	0.155475	0.844525	0.0867875
1993	0.931312	0.844525	0.155475	0.844525	0.0867875
1994	0.931312	0.844525	0.155475	0.844525	0.0867875
1995	0.931312	0.844525	0.155475	0.844525	0.0867875
1996	0.931312	0.844525	0.155475	0.844525	0.0867875
1997	0.931312	0.844525	0.155475	0.844525	0.0867875
1998	0.931312	0.844525	0.155475	0.844525	0.0867875
1999	0.931312	0.844525	0.155475	0.844525	0.0867875
[truncated: 38,001 more rows]
