# Supplementary material for: Aspiration-driven co-evolution of cooperation with individual behavioral diversity
Source: PLoS One. 2023 Sep 15;18(9):e0291134. doi: 10.1371/journal.pone.0291134 (PMC10503719; doi:10.1371/journal.pone.0291134)
Supplement: S1 Data — (ZIP) [file pone.0291134.s001.zip › M1/v1-L=200/data/tolerate=1_b=2_frequency.txt]

0	0.498725	1	0	0.498725	0
1	0.309088	0.904025	0.095975	0.308625	0.0004625
2	0.180800	0.724825	0.275175	0.1781	0.0027
3	0.100681	0.5111	0.4889	0.096875	0.00380625
4	0.056113	0.327675	0.672325	0.051925	0.0041875
5	0.031650	0.198075	0.801925	0.02745	0.0042
6	0.018625	0.11395	0.88605	0.014975	0.00365
7	0.012150	0.065775	0.934225	0.008475	0.003675
8	0.008556	0.037725	0.962275	0.005425	0.00313125
9	0.006906	0.022425	0.977575	0.00415	0.00275625
10	0.006206	0.014025	0.985975	0.003375	0.00283125
11	0.005756	0.00965	0.99035	0.003025	0.00273125
12	0.005419	0.006875	0.993125	0.0027	0.00271875
13	0.005325	0.00575	0.99425	0.00265	0.002675
14	0.005206	0.0051	0.9949	0.0026	0.00260625
15	0.005175	0.004625	0.995375	0.002625	0.00255
16	0.005012	0.003975	0.996025	0.0026	0.0024125
17	0.004812	0.003475	0.996525	0.002425	0.0023875
18	0.004819	0.00315	0.99685	0.0024	0.00241875
19	0.004819	0.002975	0.997025	0.0024	0.00241875
20	0.004794	0.00285	0.99715	0.0024	0.00239375
21	0.004756	0.002725	0.997275	0.002325	0.00243125
22	0.004719	0.0026	0.9974	0.002325	0.00239375
23	0.004706	0.002475	0.997525	0.002325	0.00238125
24	0.004706	0.00245	0.99755	0.00235	0.00235625
25	0.004706	0.002425	0.997575	0.00235	0.00235625
26	0.004706	0.002425	0.997575	0.00235	0.00235625
27	0.004731	0.0024	0.9976	0.00235	0.00238125
28	0.004712	0.0024	0.9976	0.00235	0.0023625
29	0.004719	0.002375	0.997625	0.00235	0.00236875
30	0.004719	0.002375	0.997625	0.00235	0.00236875
31	0.004744	0.00235	0.99765	0.00235	0.00239375
32	0.004725	0.002375	0.997625	0.00235	0.002375
33	0.004725	0.002375	0.997625	0.00235	0.002375
34	0.004725	0.002375	0.997625	0.00235	0.002375
35	0.004725	0.00235	0.99765	0.00235	0.002375
36	0.004725	0.00235	0.99765	0.00235	0.002375
37	0.004725	0.00235	0.99765	0.00235	0.002375
38	0.004725	0.00235	0.99765	0.00235	0.002375
39	0.004725	0.00235	0.99765	0.00235	0.002375
40	0.004725	0.00235	0.99765	0.00235	0.002375
41	0.004725	0.00235	0.99765	0.00235	0.002375
42	0.004725	0.00235	0.99765	0.00235	0.002375
43	0.004725	0.00235	0.99765	0.00235	0.002375
44	0.004725	0.00235	0.99765	0.00235	0.002375
45	0.004725	0.00235	0.99765	0.00235	0.002375
46	0.004725	0.00235	0.99765	0.00235	0.002375
47	0.004725	0.00235	0.99765	0.00235	0.002375
48	0.004725	0.00235	0.99765	0.00235	0.002375
49	0.004725	0.00235	0.99765	0.00235	0.002375
50	0.004725	0.00235	0.99765	0.00235	0.002375
51	0.004725	0.00235	0.99765	0.00235	0.002375
52	0.004725	0.00235	0.99765	0.00235	0.002375
53	0.004725	0.00235	0.99765	0.00235	0.002375
54	0.004725	0.00235	0.99765	0.00235	0.002375
55	0.004725	0.00235	0.99765	0.00235	0.002375
56	0.004725	0.00235	0.99765	0.00235	0.002375
57	0.004725	0.00235	0.99765	0.00235	0.002375
58	0.004725	0.00235	0.99765	0.00235	0.002375
59	0.004725	0.00235	0.99765	0.00235	0.002375
60	0.004725	0.00235	0.99765	0.00235	0.002375
61	0.004725	0.00235	0.99765	0.00235	0.002375
62	0.004725	0.00235	0.99765	0.00235	0.002375
63	0.004725	0.00235	0.99765	0.00235	0.002375
64	0.004725	0.00235	0.99765	0.00235	0.002375
65	0.004725	0.00235	0.99765	0.00235	0.002375
66	0.004725	0.00235	0.99765	0.00235	0.002375
67	0.004725	0.00235	0.99765	0.00235	0.002375
68	0.004725	0.00235	0.99765	0.00235	0.002375
69	0.004725	0.00235	0.99765	0.00235	0.002375
70	0.004725	0.00235	0.99765	0.00235	0.002375
71	0.004725	0.00235	0.99765	0.00235	0.002375
72	0.004725	0.00235	0.99765	0.00235	0.002375
73	0.004725	0.00235	0.99765	0.00235	0.002375
74	0.004725	0.00235	0.99765	0.00235	0.002375
75	0.004725	0.00235	0.99765	0.00235	0.002375
76	0.004725	0.00235	0.99765	0.00235	0.002375
77	0.004725	0.00235	0.99765	0.00235	0.002375
78	0.004725	0.00235	0.99765	0.00235	0.002375
79	0.004725	0.00235	0.99765	0.00235	0.002375
80	0.004725	0.00235	0.99765	0.00235	0.002375
81	0.004725	0.00235	0.99765	0.00235	0.002375
82	0.004725	0.00235	0.99765	0.00235	0.002375
83	0.004725	0.00235	0.99765	0.00235	0.002375
84	0.004725	0.00235	0.99765	0.00235	0.002375
85	0.004725	0.00235	0.99765	0.00235	0.002375
86	0.004725	0.00235	0.99765	0.00235	0.002375
87	0.004725	0.00235	0.99765	0.00235	0.002375
88	0.004725	0.00235	0.99765	0.00235	0.002375
89	0.004725	0.00235	0.99765	0.00235	0.002375
90	0.004725	0.00235	0.99765	0.00235	0.002375
91	0.004725	0.00235	0.99765	0.00235	0.002375
92	0.004725	0.00235	0.99765	0.00235	0.002375
93	0.004725	0.00235	0.99765	0.00235	0.002375
94	0.004725	0.00235	0.99765	0.00235	0.002375
95	0.004725	0.00235	0.99765	0.00235	0.002375
96	0.004725	0.00235	0.99765	0.00235	0.002375
97	0.004725	0.00235	0.99765	0.00235	0.002375
98	0.004725	0.00235	0.99765	0.00235	0.002375
99	0.004725	0.00235	0.99765	0.00235	0.002375
100	0.004725	0.00235	0.99765	0.00235	0.002375
101	0.004725	0.00235	0.99765	0.00235	0.002375
102	0.004725	0.00235	0.99765	0.00235	0.002375
103	0.004725	0.00235	0.99765	0.00235	0.002375
104	0.004725	0.00235	0.99765	0.00235	0.002375
105	0.004725	0.00235	0.99765	0.00235	0.002375
106	0.004725	0.00235	0.99765	0.00235	0.002375
107	0.004725	0.00235	0.99765	0.00235	0.002375
108	0.004725	0.00235	0.99765	0.00235	0.002375
109	0.004725	0.00235	0.99765	0.00235	0.002375
110	0.004725	0.00235	0.99765	0.00235	0.002375
111	0.004725	0.00235	0.99765	0.00235	0.002375
112	0.004725	0.00235	0.99765	0.00235	0.002375
113	0.004725	0.00235	0.99765	0.00235	0.002375
114	0.004725	0.00235	0.99765	0.00235	0.002375
115	0.004725	0.00235	0.99765	0.00235	0.002375
116	0.004725	0.00235	0.99765	0.00235	0.002375
117	0.004725	0.00235	0.99765	0.00235	0.002375
118	0.004725	0.00235	0.99765	0.00235	0.002375
119	0.004725	0.00235	0.99765	0.00235	0.002375
120	0.004725	0.00235	0.99765	0.00235	0.002375
121	0.004725	0.00235	0.99765	0.00235	0.002375
122	0.004725	0.00235	0.99765	0.00235	0.002375
123	0.004725	0.00235	0.99765	0.00235	0.002375
124	0.004725	0.00235	0.99765	0.00235	0.002375
125	0.004725	0.00235	0.99765	0.00235	0.002375
126	0.004725	0.00235	0.99765	0.00235	0.002375
127	0.004725	0.00235	0.99765	0.00235	0.002375
128	0.004725	0.00235	0.99765	0.00235	0.002375
129	0.004725	0.00235	0.99765	0.00235	0.002375
130	0.004725	0.00235	0.99765	0.00235	0.002375
131	0.004725	0.00235	0.99765	0.00235	0.002375
132	0.004725	0.00235	0.99765	0.00235	0.002375
133	0.004725	0.00235	0.99765	0.00235	0.002375
134	0.004725	0.00235	0.99765	0.00235	0.002375
135	0.004725	0.00235	0.99765	0.00235	0.002375
136	0.004725	0.00235	0.99765	0.00235	0.002375
137	0.004725	0.00235	0.99765	0.00235	0.002375
138	0.004725	0.00235	0.99765	0.00235	0.002375
139	0.004725	0.00235	0.99765	0.00235	0.002375
140	0.004725	0.00235	0.99765	0.00235	0.002375
141	0.004725	0.00235	0.99765	0.00235	0.002375
142	0.004725	0.00235	0.99765	0.00235	0.002375
143	0.004725	0.00235	0.99765	0.00235	0.002375
144	0.004725	0.00235	0.99765	0.00235	0.002375
145	0.004725	0.00235	0.99765	0.00235	0.002375
146	0.004725	0.00235	0.99765	0.00235	0.002375
147	0.004725	0.00235	0.99765	0.00235	0.002375
148	0.004725	0.00235	0.99765	0.00235	0.002375
149	0.004725	0.00235	0.99765	0.00235	0.002375
150	0.004725	0.00235	0.99765	0.00235	0.002375
151	0.004725	0.00235	0.99765	0.00235	0.002375
152	0.004725	0.00235	0.99765	0.00235	0.002375
153	0.004725	0.00235	0.99765	0.00235	0.002375
154	0.004725	0.00235	0.99765	0.00235	0.002375
155	0.004725	0.00235	0.99765	0.00235	0.002375
156	0.004725	0.00235	0.99765	0.00235	0.002375
157	0.004725	0.00235	0.99765	0.00235	0.002375
158	0.004725	0.00235	0.99765	0.00235	0.002375
159	0.004725	0.00235	0.99765	0.00235	0.002375
160	0.004725	0.00235	0.99765	0.00235	0.002375
161	0.004725	0.00235	0.99765	0.00235	0.002375
162	0.004725	0.00235	0.99765	0.00235	0.002375
163	0.004725	0.00235	0.99765	0.00235	0.002375
164	0.004725	0.00235	0.99765	0.00235	0.002375
165	0.004725	0.00235	0.99765	0.00235	0.002375
166	0.004725	0.00235	0.99765	0.00235	0.002375
167	0.004725	0.00235	0.99765	0.00235	0.002375
168	0.004725	0.00235	0.99765	0.00235	0.002375
169	0.004725	0.00235	0.99765	0.00235	0.002375
170	0.004725	0.00235	0.99765	0.00235	0.002375
171	0.004725	0.00235	0.99765	0.00235	0.002375
172	0.004725	0.00235	0.99765	0.00235	0.002375
173	0.004725	0.00235	0.99765	0.00235	0.002375
174	0.004725	0.00235	0.99765	0.00235	0.002375
175	0.004725	0.00235	0.99765	0.00235	0.002375
176	0.004725	0.00235	0.99765	0.00235	0.002375
177	0.004725	0.00235	0.99765	0.00235	0.002375
178	0.004725	0.00235	0.99765	0.00235	0.002375
179	0.004725	0.00235	0.99765	0.00235	0.002375
180	0.004725	0.00235	0.99765	0.00235	0.002375
181	0.004725	0.00235	0.99765	0.00235	0.002375
182	0.004725	0.00235	0.99765	0.00235	0.002375
183	0.004725	0.00235	0.99765	0.00235	0.002375
184	0.004725	0.00235	0.99765	0.00235	0.002375
185	0.004725	0.00235	0.99765	0.00235	0.002375
186	0.004725	0.00235	0.99765	0.00235	0.002375
187	0.004725	0.00235	0.99765	0.00235	0.002375
188	0.004725	0.00235	0.99765	0.00235	0.002375
189	0.004725	0.00235	0.99765	0.00235	0.002375
190	0.004725	0.00235	0.99765	0.00235	0.002375
191	0.004725	0.00235	0.99765	0.00235	0.002375
192	0.004725	0.00235	0.99765	0.00235	0.002375
193	0.004725	0.00235	0.99765	0.00235	0.002375
194	0.004725	0.00235	0.99765	0.00235	0.002375
195	0.004725	0.00235	0.99765	0.00235	0.002375
196	0.004725	0.00235	0.99765	0.00235	0.002375
197	0.004725	0.00235	0.99765	0.00235	0.002375
198	0.004725	0.00235	0.99765	0.00235	0.002375
199	0.004725	0.00235	0.99765	0.00235	0.002375
200	0.004725	0.00235	0.99765	0.00235	0.002375
201	0.004725	0.00235	0.99765	0.00235	0.002375
202	0.004725	0.00235	0.99765	0.00235	0.002375
203	0.004725	0.00235	0.99765	0.00235	0.002375
204	0.004725	0.00235	0.99765	0.00235	0.002375
205	0.004725	0.00235	0.99765	0.00235	0.002375
206	0.004725	0.00235	0.99765	0.00235	0.002375
207	0.004725	0.00235	0.99765	0.00235	0.002375
208	0.004725	0.00235	0.99765	0.00235	0.002375
209	0.004725	0.00235	0.99765	0.00235	0.002375
210	0.004725	0.00235	0.99765	0.00235	0.002375
211	0.004725	0.00235	0.99765	0.00235	0.002375
212	0.004725	0.00235	0.99765	0.00235	0.002375
213	0.004725	0.00235	0.99765	0.00235	0.002375
214	0.004725	0.00235	0.99765	0.00235	0.002375
215	0.004725	0.00235	0.99765	0.00235	0.002375
216	0.004725	0.00235	0.99765	0.00235	0.002375
217	0.004725	0.00235	0.99765	0.00235	0.002375
218	0.004725	0.00235	0.99765	0.00235	0.002375
219	0.004725	0.00235	0.99765	0.00235	0.002375
220	0.004725	0.00235	0.99765	0.00235	0.002375
221	0.004725	0.00235	0.99765	0.00235	0.002375
222	0.004725	0.00235	0.99765	0.00235	0.002375
223	0.004725	0.00235	0.99765	0.00235	0.002375
224	0.004725	0.00235	0.99765	0.00235	0.002375
225	0.004725	0.00235	0.99765	0.00235	0.002375
226	0.004725	0.00235	0.99765	0.00235	0.002375
227	0.004725	0.00235	0.99765	0.00235	0.002375
228	0.004725	0.00235	0.99765	0.00235	0.002375
229	0.004725	0.00235	0.99765	0.00235	0.002375
230	0.004725	0.00235	0.99765	0.00235	0.002375
231	0.004725	0.00235	0.99765	0.00235	0.002375
232	0.004725	0.00235	0.99765	0.00235	0.002375
233	0.004725	0.00235	0.99765	0.00235	0.002375
234	0.004725	0.00235	0.99765	0.00235	0.002375
235	0.004725	0.00235	0.99765	0.00235	0.002375
236	0.004725	0.00235	0.99765	0.00235	0.002375
237	0.004725	0.00235	0.99765	0.00235	0.002375
238	0.004725	0.00235	0.99765	0.00235	0.002375
239	0.004725	0.00235	0.99765	0.00235	0.002375
240	0.004725	0.00235	0.99765	0.00235	0.002375
241	0.004725	0.00235	0.99765	0.00235	0.002375
242	0.004725	0.00235	0.99765	0.00235	0.002375
243	0.004725	0.00235	0.99765	0.00235	0.002375
244	0.004725	0.00235	0.99765	0.00235	0.002375
245	0.004725	0.00235	0.99765	0.00235	0.002375
246	0.004725	0.00235	0.99765	0.00235	0.002375
247	0.004725	0.00235	0.99765	0.00235	0.002375
248	0.004725	0.00235	0.99765	0.00235	0.002375
249	0.004725	0.00235	0.99765	0.00235	0.002375
250	0.004725	0.00235	0.99765	0.00235	0.002375
251	0.004725	0.00235	0.99765	0.00235	0.002375
252	0.004725	0.00235	0.99765	0.00235	0.002375
253	0.004725	0.00235	0.99765	0.00235	0.002375
254	0.004725	0.00235	0.99765	0.00235	0.002375
255	0.004725	0.00235	0.99765	0.00235	0.002375
256	0.004725	0.00235	0.99765	0.00235	0.002375
257	0.004725	0.00235	0.99765	0.00235	0.002375
258	0.004725	0.00235	0.99765	0.00235	0.002375
259	0.004725	0.00235	0.99765	0.00235	0.002375
260	0.004725	0.00235	0.99765	0.00235	0.002375
261	0.004725	0.00235	0.99765	0.00235	0.002375
262	0.004725	0.00235	0.99765	0.00235	0.002375
263	0.004725	0.00235	0.99765	0.00235	0.002375
264	0.004725	0.00235	0.99765	0.00235	0.002375
265	0.004725	0.00235	0.99765	0.00235	0.002375
266	0.004725	0.00235	0.99765	0.00235	0.002375
267	0.004725	0.00235	0.99765	0.00235	0.002375
268	0.004725	0.00235	0.99765	0.00235	0.002375
269	0.004725	0.00235	0.99765	0.00235	0.002375
270	0.004725	0.00235	0.99765	0.00235	0.002375
271	0.004725	0.00235	0.99765	0.00235	0.002375
272	0.004725	0.00235	0.99765	0.00235	0.002375
273	0.004725	0.00235	0.99765	0.00235	0.002375
274	0.004725	0.00235	0.99765	0.00235	0.002375
275	0.004725	0.00235	0.99765	0.00235	0.002375
276	0.004725	0.00235	0.99765	0.00235	0.002375
277	0.004725	0.00235	0.99765	0.00235	0.002375
278	0.004725	0.00235	0.99765	0.00235	0.002375
279	0.004725	0.00235	0.99765	0.00235	0.002375
280	0.004725	0.00235	0.99765	0.00235	0.002375
281	0.004725	0.00235	0.99765	0.00235	0.002375
282	0.004725	0.00235	0.99765	0.00235	0.002375
283	0.004725	0.00235	0.99765	0.00235	0.002375
284	0.004725	0.00235	0.99765	0.00235	0.002375
285	0.004725	0.00235	0.99765	0.00235	0.002375
286	0.004725	0.00235	0.99765	0.00235	0.002375
287	0.004725	0.00235	0.99765	0.00235	0.002375
288	0.004725	0.00235	0.99765	0.00235	0.002375
289	0.004725	0.00235	0.99765	0.00235	0.002375
290	0.004725	0.00235	0.99765	0.00235	0.002375
291	0.004725	0.00235	0.99765	0.00235	0.002375
292	0.004725	0.00235	0.99765	0.00235	0.002375
293	0.004725	0.00235	0.99765	0.00235	0.002375
294	0.004725	0.00235	0.99765	0.00235	0.002375
295	0.004725	0.00235	0.99765	0.00235	0.002375
296	0.004725	0.00235	0.99765	0.00235	0.002375
297	0.004725	0.00235	0.99765	0.00235	0.002375
298	0.004725	0.00235	0.99765	0.00235	0.002375
299	0.004725	0.00235	0.99765	0.00235	0.002375
300	0.004725	0.00235	0.99765	0.00235	0.002375
301	0.004725	0.00235	0.99765	0.00235	0.002375
302	0.004725	0.00235	0.99765	0.00235	0.002375
303	0.004725	0.00235	0.99765	0.00235	0.002375
304	0.004725	0.00235	0.99765	0.00235	0.002375
305	0.004725	0.00235	0.99765	0.00235	0.002375
306	0.004725	0.00235	0.99765	0.00235	0.002375
307	0.004725	0.00235	0.99765	0.00235	0.002375
308	0.004725	0.00235	0.99765	0.00235	0.002375
309	0.004725	0.00235	0.99765	0.00235	0.002375
310	0.004725	0.00235	0.99765	0.00235	0.002375
311	0.004725	0.00235	0.99765	0.00235	0.002375
312	0.004725	0.00235	0.99765	0.00235	0.002375
313	0.004725	0.00235	0.99765	0.00235	0.002375
314	0.004725	0.00235	0.99765	0.00235	0.002375
315	0.004725	0.00235	0.99765	0.00235	0.002375
316	0.004725	0.00235	0.99765	0.00235	0.002375
317	0.004725	0.00235	0.99765	0.00235	0.002375
318	0.004725	0.00235	0.99765	0.00235	0.002375
319	0.004725	0.00235	0.99765	0.00235	0.002375
320	0.004725	0.00235	0.99765	0.00235	0.002375
321	0.004725	0.00235	0.99765	0.00235	0.002375
322	0.004725	0.00235	0.99765	0.00235	0.002375
323	0.004725	0.00235	0.99765	0.00235	0.002375
324	0.004725	0.00235	0.99765	0.00235	0.002375
325	0.004725	0.00235	0.99765	0.00235	0.002375
326	0.004725	0.00235	0.99765	0.00235	0.002375
327	0.004725	0.00235	0.99765	0.00235	0.002375
328	0.004725	0.00235	0.99765	0.00235	0.002375
329	0.004725	0.00235	0.99765	0.00235	0.002375
330	0.004725	0.00235	0.99765	0.00235	0.002375
331	0.004725	0.00235	0.99765	0.00235	0.002375
332	0.004725	0.00235	0.99765	0.00235	0.002375
333	0.004725	0.00235	0.99765	0.00235	0.002375
334	0.004725	0.00235	0.99765	0.00235	0.002375
335	0.004725	0.00235	0.99765	0.00235	0.002375
336	0.004725	0.00235	0.99765	0.00235	0.002375
337	0.004725	0.00235	0.99765	0.00235	0.002375
338	0.004725	0.00235	0.99765	0.00235	0.002375
339	0.004725	0.00235	0.99765	0.00235	0.002375
340	0.004725	0.00235	0.99765	0.00235	0.002375
341	0.004725	0.00235	0.99765	0.00235	0.002375
342	0.004725	0.00235	0.99765	0.00235	0.002375
343	0.004725	0.00235	0.99765	0.00235	0.002375
344	0.004725	0.00235	0.99765	0.00235	0.002375
345	0.004725	0.00235	0.99765	0.00235	0.002375
346	0.004725	0.00235	0.99765	0.00235	0.002375
347	0.004725	0.00235	0.99765	0.00235	0.002375
348	0.004725	0.00235	0.99765	0.00235	0.002375
349	0.004725	0.00235	0.99765	0.00235	0.002375
350	0.004725	0.00235	0.99765	0.00235	0.002375
351	0.004725	0.00235	0.99765	0.00235	0.002375
352	0.004725	0.00235	0.99765	0.00235	0.002375
353	0.004725	0.00235	0.99765	0.00235	0.002375
354	0.004725	0.00235	0.99765	0.00235	0.002375
355	0.004725	0.00235	0.99765	0.00235	0.002375
356	0.004725	0.00235	0.99765	0.00235	0.002375
357	0.004725	0.00235	0.99765	0.00235	0.002375
358	0.004725	0.00235	0.99765	0.00235	0.002375
359	0.004725	0.00235	0.99765	0.00235	0.002375
360	0.004725	0.00235	0.99765	0.00235	0.002375
361	0.004725	0.00235	0.99765	0.00235	0.002375
362	0.004725	0.00235	0.99765	0.00235	0.002375
363	0.004725	0.00235	0.99765	0.00235	0.002375
364	0.004725	0.00235	0.99765	0.00235	0.002375
365	0.004725	0.00235	0.99765	0.00235	0.002375
366	0.004725	0.00235	0.99765	0.00235	0.002375
367	0.004725	0.00235	0.99765	0.00235	0.002375
368	0.004725	0.00235	0.99765	0.00235	0.002375
369	0.004725	0.00235	0.99765	0.00235	0.002375
370	0.004725	0.00235	0.99765	0.00235	0.002375
371	0.004725	0.00235	0.99765	0.00235	0.002375
372	0.004725	0.00235	0.99765	0.00235	0.002375
373	0.004725	0.00235	0.99765	0.00235	0.002375
374	0.004725	0.00235	0.99765	0.00235	0.002375
375	0.004725	0.00235	0.99765	0.00235	0.002375
376	0.004725	0.00235	0.99765	0.00235	0.002375
377	0.004725	0.00235	0.99765	0.00235	0.002375
378	0.004725	0.00235	0.99765	0.00235	0.002375
379	0.004725	0.00235	0.99765	0.00235	0.002375
380	0.004725	0.00235	0.99765	0.00235	0.002375
381	0.004725	0.00235	0.99765	0.00235	0.002375
382	0.004725	0.00235	0.99765	0.00235	0.002375
383	0.004725	0.00235	0.99765	0.00235	0.002375
384	0.004725	0.00235	0.99765	0.00235	0.002375
385	0.004725	0.00235	0.99765	0.00235	0.002375
386	0.004725	0.00235	0.99765	0.00235	0.002375
387	0.004725	0.00235	0.99765	0.00235	0.002375
388	0.004725	0.00235	0.99765	0.00235	0.002375
389	0.004725	0.00235	0.99765	0.00235	0.002375
390	0.004725	0.00235	0.99765	0.00235	0.002375
391	0.004725	0.00235	0.99765	0.00235	0.002375
392	0.004725	0.00235	0.99765	0.00235	0.002375
393	0.004725	0.00235	0.99765	0.00235	0.002375
394	0.004725	0.00235	0.99765	0.00235	0.002375
395	0.004725	0.00235	0.99765	0.00235	0.002375
396	0.004725	0.00235	0.99765	0.00235	0.002375
397	0.004725	0.00235	0.99765	0.00235	0.002375
398	0.004725	0.00235	0.99765	0.00235	0.002375
399	0.004725	0.00235	0.99765	0.00235	0.002375
400	0.004725	0.00235	0.99765	0.00235	0.002375
401	0.004725	0.00235	0.99765	0.00235	0.002375
402	0.004725	0.00235	0.99765	0.00235	0.002375
403	0.004725	0.00235	0.99765	0.00235	0.002375
404	0.004725	0.00235	0.99765	0.00235	0.002375
405	0.004725	0.00235	0.99765	0.00235	0.002375
406	0.004725	0.00235	0.99765	0.00235	0.002375
407	0.004725	0.00235	0.99765	0.00235	0.002375
408	0.004725	0.00235	0.99765	0.00235	0.002375
409	0.004725	0.00235	0.99765	0.00235	0.002375
410	0.004725	0.00235	0.99765	0.00235	0.002375
411	0.004725	0.00235	0.99765	0.00235	0.002375
412	0.004725	0.00235	0.99765	0.00235	0.002375
413	0.004725	0.00235	0.99765	0.00235	0.002375
414	0.004725	0.00235	0.99765	0.00235	0.002375
415	0.004725	0.00235	0.99765	0.00235	0.002375
416	0.004725	0.00235	0.99765	0.00235	0.002375
417	0.004725	0.00235	0.99765	0.00235	0.002375
418	0.004725	0.00235	0.99765	0.00235	0.002375
419	0.004725	0.00235	0.99765	0.00235	0.002375
420	0.004725	0.00235	0.99765	0.00235	0.002375
421	0.004725	0.00235	0.99765	0.00235	0.002375
422	0.004725	0.00235	0.99765	0.00235	0.002375
423	0.004725	0.00235	0.99765	0.00235	0.002375
424	0.004725	0.00235	0.99765	0.00235	0.002375
425	0.004725	0.00235	0.99765	0.00235	0.002375
426	0.004725	0.00235	0.99765	0.00235	0.002375
427	0.004725	0.00235	0.99765	0.00235	0.002375
428	0.004725	0.00235	0.99765	0.00235	0.002375
429	0.004725	0.00235	0.99765	0.00235	0.002375
430	0.004725	0.00235	0.99765	0.00235	0.002375
431	0.004725	0.00235	0.99765	0.00235	0.002375
432	0.004725	0.00235	0.99765	0.00235	0.002375
433	0.004725	0.00235	0.99765	0.00235	0.002375
434	0.004725	0.00235	0.99765	0.00235	0.002375
435	0.004725	0.00235	0.99765	0.00235	0.002375
436	0.004725	0.00235	0.99765	0.00235	0.002375
437	0.004725	0.00235	0.99765	0.00235	0.002375
438	0.004725	0.00235	0.99765	0.00235	0.002375
439	0.004725	0.00235	0.99765	0.00235	0.002375
440	0.004725	0.00235	0.99765	0.00235	0.002375
441	0.004725	0.00235	0.99765	0.00235	0.002375
442	0.004725	0.00235	0.99765	0.00235	0.002375
443	0.004725	0.00235	0.99765	0.00235	0.002375
444	0.004725	0.00235	0.99765	0.00235	0.002375
445	0.004725	0.00235	0.99765	0.00235	0.002375
446	0.004725	0.00235	0.99765	0.00235	0.002375
447	0.004725	0.00235	0.99765	0.00235	0.002375
448	0.004725	0.00235	0.99765	0.00235	0.002375
449	0.004725	0.00235	0.99765	0.00235	0.002375
450	0.004725	0.00235	0.99765	0.00235	0.002375
451	0.004725	0.00235	0.99765	0.00235	0.002375
452	0.004725	0.00235	0.99765	0.00235	0.002375
453	0.004725	0.00235	0.99765	0.00235	0.002375
454	0.004725	0.00235	0.99765	0.00235	0.002375
455	0.004725	0.00235	0.99765	0.00235	0.002375
456	0.004725	0.00235	0.99765	0.00235	0.002375
457	0.004725	0.00235	0.99765	0.00235	0.002375
458	0.004725	0.00235	0.99765	0.00235	0.002375
459	0.004725	0.00235	0.99765	0.00235	0.002375
460	0.004725	0.00235	0.99765	0.00235	0.002375
461	0.004725	0.00235	0.99765	0.00235	0.002375
462	0.004725	0.00235	0.99765	0.00235	0.002375
463	0.004725	0.00235	0.99765	0.00235	0.002375
464	0.004725	0.00235	0.99765	0.00235	0.002375
465	0.004725	0.00235	0.99765	0.00235	0.002375
466	0.004725	0.00235	0.99765	0.00235	0.002375
467	0.004725	0.00235	0.99765	0.00235	0.002375
468	0.004725	0.00235	0.99765	0.00235	0.002375
469	0.004725	0.00235	0.99765	0.00235	0.002375
470	0.004725	0.00235	0.99765	0.00235	0.002375
471	0.004725	0.00235	0.99765	0.00235	0.002375
472	0.004725	0.00235	0.99765	0.00235	0.002375
473	0.004725	0.00235	0.99765	0.00235	0.002375
474	0.004725	0.00235	0.99765	0.00235	0.002375
475	0.004725	0.00235	0.99765	0.00235	0.002375
476	0.004725	0.00235	0.99765	0.00235	0.002375
477	0.004725	0.00235	0.99765	0.00235	0.002375
478	0.004725	0.00235	0.99765	0.00235	0.002375
479	0.004725	0.00235	0.99765	0.00235	0.002375
480	0.004725	0.00235	0.99765	0.00235	0.002375
481	0.004725	0.00235	0.99765	0.00235	0.002375
482	0.004725	0.00235	0.99765	0.00235	0.002375
483	0.004725	0.00235	0.99765	0.00235	0.002375
484	0.004725	0.00235	0.99765	0.00235	0.002375
485	0.004725	0.00235	0.99765	0.00235	0.002375
486	0.004725	0.00235	0.99765	0.00235	0.002375
487	0.004725	0.00235	0.99765	0.00235	0.002375
488	0.004725	0.00235	0.99765	0.00235	0.002375
489	0.004725	0.00235	0.99765	0.00235	0.002375
490	0.004725	0.00235	0.99765	0.00235	0.002375
491	0.004725	0.00235	0.99765	0.00235	0.002375
492	0.004725	0.00235	0.99765	0.00235	0.002375
493	0.004725	0.00235	0.99765	0.00235	0.002375
494	0.004725	0.00235	0.99765	0.00235	0.002375
495	0.004725	0.00235	0.99765	0.00235	0.002375
496	0.004725	0.00235	0.99765	0.00235	0.002375
497	0.004725	0.00235	0.99765	0.00235	0.002375
498	0.004725	0.00235	0.99765	0.00235	0.002375
499	0.004725	0.00235	0.99765	0.00235	0.002375
500	0.004725	0.00235	0.99765	0.00235	0.002375
501	0.004725	0.00235	0.99765	0.00235	0.002375
502	0.004725	0.00235	0.99765	0.00235	0.002375
503	0.004725	0.00235	0.99765	0.00235	0.002375
504	0.004725	0.00235	0.99765	0.00235	0.002375
505	0.004725	0.00235	0.99765	0.00235	0.002375
506	0.004725	0.00235	0.99765	0.00235	0.002375
507	0.004725	0.00235	0.99765	0.00235	0.002375
508	0.004725	0.00235	0.99765	0.00235	0.002375
509	0.004725	0.00235	0.99765	0.00235	0.002375
510	0.004725	0.00235	0.99765	0.00235	0.002375
511	0.004725	0.00235	0.99765	0.00235	0.002375
512	0.004725	0.00235	0.99765	0.00235	0.002375
513	0.004725	0.00235	0.99765	0.00235	0.002375
514	0.004725	0.00235	0.99765	0.00235	0.002375
515	0.004725	0.00235	0.99765	0.00235	0.002375
516	0.004725	0.00235	0.99765	0.00235	0.002375
517	0.004725	0.00235	0.99765	0.00235	0.002375
518	0.004725	0.00235	0.99765	0.00235	0.002375
519	0.004725	0.00235	0.99765	0.00235	0.002375
520	0.004725	0.00235	0.99765	0.00235	0.002375
521	0.004725	0.00235	0.99765	0.00235	0.002375
522	0.004725	0.00235	0.99765	0.00235	0.002375
523	0.004725	0.00235	0.99765	0.00235	0.002375
524	0.004725	0.00235	0.99765	0.00235	0.002375
525	0.004725	0.00235	0.99765	0.00235	0.002375
526	0.004725	0.00235	0.99765	0.00235	0.002375
527	0.004725	0.00235	0.99765	0.00235	0.002375
528	0.004725	0.00235	0.99765	0.00235	0.002375
529	0.004725	0.00235	0.99765	0.00235	0.002375
530	0.004725	0.00235	0.99765	0.00235	0.002375
531	0.004725	0.00235	0.99765	0.00235	0.002375
532	0.004725	0.00235	0.99765	0.00235	0.002375
533	0.004725	0.00235	0.99765	0.00235	0.002375
534	0.004725	0.00235	0.99765	0.00235	0.002375
535	0.004725	0.00235	0.99765	0.00235	0.002375
536	0.004725	0.00235	0.99765	0.00235	0.002375
537	0.004725	0.00235	0.99765	0.00235	0.002375
538	0.004725	0.00235	0.99765	0.00235	0.002375
539	0.004725	0.00235	0.99765	0.00235	0.002375
540	0.004725	0.00235	0.99765	0.00235	0.002375
541	0.004725	0.00235	0.99765	0.00235	0.002375
542	0.004725	0.00235	0.99765	0.00235	0.002375
543	0.004725	0.00235	0.99765	0.00235	0.002375
544	0.004725	0.00235	0.99765	0.00235	0.002375
545	0.004725	0.00235	0.99765	0.00235	0.002375
546	0.004725	0.00235	0.99765	0.00235	0.002375
547	0.004725	0.00235	0.99765	0.00235	0.002375
548	0.004725	0.00235	0.99765	0.00235	0.002375
549	0.004725	0.00235	0.99765	0.00235	0.002375
550	0.004725	0.00235	0.99765	0.00235	0.002375
551	0.004725	0.00235	0.99765	0.00235	0.002375
552	0.004725	0.00235	0.99765	0.00235	0.002375
553	0.004725	0.00235	0.99765	0.00235	0.002375
554	0.004725	0.00235	0.99765	0.00235	0.002375
555	0.004725	0.00235	0.99765	0.00235	0.002375
556	0.004725	0.00235	0.99765	0.00235	0.002375
557	0.004725	0.00235	0.99765	0.00235	0.002375
558	0.004725	0.00235	0.99765	0.00235	0.002375
559	0.004725	0.00235	0.99765	0.00235	0.002375
560	0.004725	0.00235	0.99765	0.00235	0.002375
561	0.004725	0.00235	0.99765	0.00235	0.002375
562	0.004725	0.00235	0.99765	0.00235	0.002375
563	0.004725	0.00235	0.99765	0.00235	0.002375
564	0.004725	0.00235	0.99765	0.00235	0.002375
565	0.004725	0.00235	0.99765	0.00235	0.002375
566	0.004725	0.00235	0.99765	0.00235	0.002375
567	0.004725	0.00235	0.99765	0.00235	0.002375
568	0.004725	0.00235	0.99765	0.00235	0.002375
569	0.004725	0.00235	0.99765	0.00235	0.002375
570	0.004725	0.00235	0.99765	0.00235	0.002375
571	0.004725	0.00235	0.99765	0.00235	0.002375
572	0.004725	0.00235	0.99765	0.00235	0.002375
573	0.004725	0.00235	0.99765	0.00235	0.002375
574	0.004725	0.00235	0.99765	0.00235	0.002375
575	0.004725	0.00235	0.99765	0.00235	0.002375
576	0.004725	0.00235	0.99765	0.00235	0.002375
577	0.004725	0.00235	0.99765	0.00235	0.002375
578	0.004725	0.00235	0.99765	0.00235	0.002375
579	0.004725	0.00235	0.99765	0.00235	0.002375
580	0.004725	0.00235	0.99765	0.00235	0.002375
581	0.004725	0.00235	0.99765	0.00235	0.002375
582	0.004725	0.00235	0.99765	0.00235	0.002375
583	0.004725	0.00235	0.99765	0.00235	0.002375
584	0.004725	0.00235	0.99765	0.00235	0.002375
585	0.004725	0.00235	0.99765	0.00235	0.002375
586	0.004725	0.00235	0.99765	0.00235	0.002375
587	0.004725	0.00235	0.99765	0.00235	0.002375
588	0.004725	0.00235	0.99765	0.00235	0.002375
589	0.004725	0.00235	0.99765	0.00235	0.002375
590	0.004725	0.00235	0.99765	0.00235	0.002375
591	0.004725	0.00235	0.99765	0.00235	0.002375
592	0.004725	0.00235	0.99765	0.00235	0.002375
593	0.004725	0.00235	0.99765	0.00235	0.002375
594	0.004725	0.00235	0.99765	0.00235	0.002375
595	0.004725	0.00235	0.99765	0.00235	0.002375
596	0.004725	0.00235	0.99765	0.00235	0.002375
597	0.004725	0.00235	0.99765	0.00235	0.002375
598	0.004725	0.00235	0.99765	0.00235	0.002375
599	0.004725	0.00235	0.99765	0.00235	0.002375
600	0.004725	0.00235	0.99765	0.00235	0.002375
601	0.004725	0.00235	0.99765	0.00235	0.002375
602	0.004725	0.00235	0.99765	0.00235	0.002375
603	0.004725	0.00235	0.99765	0.00235	0.002375
604	0.004725	0.00235	0.99765	0.00235	0.002375
605	0.004725	0.00235	0.99765	0.00235	0.002375
606	0.004725	0.00235	0.99765	0.00235	0.002375
607	0.004725	0.00235	0.99765	0.00235	0.002375
608	0.004725	0.00235	0.99765	0.00235	0.002375
609	0.004725	0.00235	0.99765	0.00235	0.002375
610	0.004725	0.00235	0.99765	0.00235	0.002375
611	0.004725	0.00235	0.99765	0.00235	0.002375
612	0.004725	0.00235	0.99765	0.00235	0.002375
613	0.004725	0.00235	0.99765	0.00235	0.002375
614	0.004725	0.00235	0.99765	0.00235	0.002375
615	0.004725	0.00235	0.99765	0.00235	0.002375
616	0.004725	0.00235	0.99765	0.00235	0.002375
617	0.004725	0.00235	0.99765	0.00235	0.002375
618	0.004725	0.00235	0.99765	0.00235	0.002375
619	0.004725	0.00235	0.99765	0.00235	0.002375
620	0.004725	0.00235	0.99765	0.00235	0.002375
621	0.004725	0.00235	0.99765	0.00235	0.002375
622	0.004725	0.00235	0.99765	0.00235	0.002375
623	0.004725	0.00235	0.99765	0.00235	0.002375
624	0.004725	0.00235	0.99765	0.00235	0.002375
625	0.004725	0.00235	0.99765	0.00235	0.002375
626	0.004725	0.00235	0.99765	0.00235	0.002375
627	0.004725	0.00235	0.99765	0.00235	0.002375
628	0.004725	0.00235	0.99765	0.00235	0.002375
629	0.004725	0.00235	0.99765	0.00235	0.002375
630	0.004725	0.00235	0.99765	0.00235	0.002375
631	0.004725	0.00235	0.99765	0.00235	0.002375
632	0.004725	0.00235	0.99765	0.00235	0.002375
633	0.004725	0.00235	0.99765	0.00235	0.002375
634	0.004725	0.00235	0.99765	0.00235	0.002375
635	0.004725	0.00235	0.99765	0.00235	0.002375
636	0.004725	0.00235	0.99765	0.00235	0.002375
637	0.004725	0.00235	0.99765	0.00235	0.002375
638	0.004725	0.00235	0.99765	0.00235	0.002375
639	0.004725	0.00235	0.99765	0.00235	0.002375
640	0.004725	0.00235	0.99765	0.00235	0.002375
641	0.004725	0.00235	0.99765	0.00235	0.002375
642	0.004725	0.00235	0.99765	0.00235	0.002375
643	0.004725	0.00235	0.99765	0.00235	0.002375
644	0.004725	0.00235	0.99765	0.00235	0.002375
645	0.004725	0.00235	0.99765	0.00235	0.002375
646	0.004725	0.00235	0.99765	0.00235	0.002375
647	0.004725	0.00235	0.99765	0.00235	0.002375
648	0.004725	0.00235	0.99765	0.00235	0.002375
649	0.004725	0.00235	0.99765	0.00235	0.002375
650	0.004725	0.00235	0.99765	0.00235	0.002375
651	0.004725	0.00235	0.99765	0.00235	0.002375
652	0.004725	0.00235	0.99765	0.00235	0.002375
653	0.004725	0.00235	0.99765	0.00235	0.002375
654	0.004725	0.00235	0.99765	0.00235	0.002375
655	0.004725	0.00235	0.99765	0.00235	0.002375
656	0.004725	0.00235	0.99765	0.00235	0.002375
657	0.004725	0.00235	0.99765	0.00235	0.002375
658	0.004725	0.00235	0.99765	0.00235	0.002375
659	0.004725	0.00235	0.99765	0.00235	0.002375
660	0.004725	0.00235	0.99765	0.00235	0.002375
661	0.004725	0.00235	0.99765	0.00235	0.002375
662	0.004725	0.00235	0.99765	0.00235	0.002375
663	0.004725	0.00235	0.99765	0.00235	0.002375
664	0.004725	0.00235	0.99765	0.00235	0.002375
665	0.004725	0.00235	0.99765	0.00235	0.002375
666	0.004725	0.00235	0.99765	0.00235	0.002375
667	0.004725	0.00235	0.99765	0.00235	0.002375
668	0.004725	0.00235	0.99765	0.00235	0.002375
669	0.004725	0.00235	0.99765	0.00235	0.002375
670	0.004725	0.00235	0.99765	0.00235	0.002375
671	0.004725	0.00235	0.99765	0.00235	0.002375
672	0.004725	0.00235	0.99765	0.00235	0.002375
673	0.004725	0.00235	0.99765	0.00235	0.002375
674	0.004725	0.00235	0.99765	0.00235	0.002375
675	0.004725	0.00235	0.99765	0.00235	0.002375
676	0.004725	0.00235	0.99765	0.00235	0.002375
677	0.004725	0.00235	0.99765	0.00235	0.002375
678	0.004725	0.00235	0.99765	0.00235	0.002375
679	0.004725	0.00235	0.99765	0.00235	0.002375
680	0.004725	0.00235	0.99765	0.00235	0.002375
681	0.004725	0.00235	0.99765	0.00235	0.002375
682	0.004725	0.00235	0.99765	0.00235	0.002375
683	0.004725	0.00235	0.99765	0.00235	0.002375
684	0.004725	0.00235	0.99765	0.00235	0.002375
685	0.004725	0.00235	0.99765	0.00235	0.002375
686	0.004725	0.00235	0.99765	0.00235	0.002375
687	0.004725	0.00235	0.99765	0.00235	0.002375
688	0.004725	0.00235	0.99765	0.00235	0.002375
689	0.004725	0.00235	0.99765	0.00235	0.002375
690	0.004725	0.00235	0.99765	0.00235	0.002375
691	0.004725	0.00235	0.99765	0.00235	0.002375
692	0.004725	0.00235	0.99765	0.00235	0.002375
693	0.004725	0.00235	0.99765	0.00235	0.002375
694	0.004725	0.00235	0.99765	0.00235	0.002375
695	0.004725	0.00235	0.99765	0.00235	0.002375
696	0.004725	0.00235	0.99765	0.00235	0.002375
697	0.004725	0.00235	0.99765	0.00235	0.002375
698	0.004725	0.00235	0.99765	0.00235	0.002375
699	0.004725	0.00235	0.99765	0.00235	0.002375
700	0.004725	0.00235	0.99765	0.00235	0.002375
701	0.004725	0.00235	0.99765	0.00235	0.002375
702	0.004725	0.00235	0.99765	0.00235	0.002375
703	0.004725	0.00235	0.99765	0.00235	0.002375
704	0.004725	0.00235	0.99765	0.00235	0.002375
705	0.004725	0.00235	0.99765	0.00235	0.002375
706	0.004725	0.00235	0.99765	0.00235	0.002375
707	0.004725	0.00235	0.99765	0.00235	0.002375
708	0.004725	0.00235	0.99765	0.00235	0.002375
709	0.004725	0.00235	0.99765	0.00235	0.002375
710	0.004725	0.00235	0.99765	0.00235	0.002375
711	0.004725	0.00235	0.99765	0.00235	0.002375
712	0.004725	0.00235	0.99765	0.00235	0.002375
713	0.004725	0.00235	0.99765	0.00235	0.002375
714	0.004725	0.00235	0.99765	0.00235	0.002375
715	0.004725	0.00235	0.99765	0.00235	0.002375
716	0.004725	0.00235	0.99765	0.00235	0.002375
717	0.004725	0.00235	0.99765	0.00235	0.002375
718	0.004725	0.00235	0.99765	0.00235	0.002375
719	0.004725	0.00235	0.99765	0.00235	0.002375
720	0.004725	0.00235	0.99765	0.00235	0.002375
721	0.004725	0.00235	0.99765	0.00235	0.002375
722	0.004725	0.00235	0.99765	0.00235	0.002375
723	0.004725	0.00235	0.99765	0.00235	0.002375
724	0.004725	0.00235	0.99765	0.00235	0.002375
725	0.004725	0.00235	0.99765	0.00235	0.002375
726	0.004725	0.00235	0.99765	0.00235	0.002375
727	0.004725	0.00235	0.99765	0.00235	0.002375
728	0.004725	0.00235	0.99765	0.00235	0.002375
729	0.004725	0.00235	0.99765	0.00235	0.002375
730	0.004725	0.00235	0.99765	0.00235	0.002375
731	0.004725	0.00235	0.99765	0.00235	0.002375
732	0.004725	0.00235	0.99765	0.00235	0.002375
733	0.004725	0.00235	0.99765	0.00235	0.002375
734	0.004725	0.00235	0.99765	0.00235	0.002375
735	0.004725	0.00235	0.99765	0.00235	0.002375
736	0.004725	0.00235	0.99765	0.00235	0.002375
737	0.004725	0.00235	0.99765	0.00235	0.002375
738	0.004725	0.00235	0.99765	0.00235	0.002375
739	0.004725	0.00235	0.99765	0.00235	0.002375
740	0.004725	0.00235	0.99765	0.00235	0.002375
741	0.004725	0.00235	0.99765	0.00235	0.002375
742	0.004725	0.00235	0.99765	0.00235	0.002375
743	0.004725	0.00235	0.99765	0.00235	0.002375
744	0.004725	0.00235	0.99765	0.00235	0.002375
745	0.004725	0.00235	0.99765	0.00235	0.002375
746	0.004725	0.00235	0.99765	0.00235	0.002375
747	0.004725	0.00235	0.99765	0.00235	0.002375
748	0.004725	0.00235	0.99765	0.00235	0.002375
749	0.004725	0.00235	0.99765	0.00235	0.002375
750	0.004725	0.00235	0.99765	0.00235	0.002375
751	0.004725	0.00235	0.99765	0.00235	0.002375
752	0.004725	0.00235	0.99765	0.00235	0.002375
753	0.004725	0.00235	0.99765	0.00235	0.002375
754	0.004725	0.00235	0.99765	0.00235	0.002375
755	0.004725	0.00235	0.99765	0.00235	0.002375
756	0.004725	0.00235	0.99765	0.00235	0.002375
757	0.004725	0.00235	0.99765	0.00235	0.002375
758	0.004725	0.00235	0.99765	0.00235	0.002375
759	0.004725	0.00235	0.99765	0.00235	0.002375
760	0.004725	0.00235	0.99765	0.00235	0.002375
761	0.004725	0.00235	0.99765	0.00235	0.002375
762	0.004725	0.00235	0.99765	0.00235	0.002375
763	0.004725	0.00235	0.99765	0.00235	0.002375
764	0.004725	0.00235	0.99765	0.00235	0.002375
765	0.004725	0.00235	0.99765	0.00235	0.002375
766	0.004725	0.00235	0.99765	0.00235	0.002375
767	0.004725	0.00235	0.99765	0.00235	0.002375
768	0.004725	0.00235	0.99765	0.00235	0.002375
769	0.004725	0.00235	0.99765	0.00235	0.002375
770	0.004725	0.00235	0.99765	0.00235	0.002375
771	0.004725	0.00235	0.99765	0.00235	0.002375
772	0.004725	0.00235	0.99765	0.00235	0.002375
773	0.004725	0.00235	0.99765	0.00235	0.002375
774	0.004725	0.00235	0.99765	0.00235	0.002375
775	0.004725	0.00235	0.99765	0.00235	0.002375
776	0.004725	0.00235	0.99765	0.00235	0.002375
777	0.004725	0.00235	0.99765	0.00235	0.002375
778	0.004725	0.00235	0.99765	0.00235	0.002375
779	0.004725	0.00235	0.99765	0.00235	0.002375
780	0.004725	0.00235	0.99765	0.00235	0.002375
781	0.004725	0.00235	0.99765	0.00235	0.002375
782	0.004725	0.00235	0.99765	0.00235	0.002375
783	0.004725	0.00235	0.99765	0.00235	0.002375
784	0.004725	0.00235	0.99765	0.00235	0.002375
785	0.004725	0.00235	0.99765	0.00235	0.002375
786	0.004725	0.00235	0.99765	0.00235	0.002375
787	0.004725	0.00235	0.99765	0.00235	0.002375
788	0.004725	0.00235	0.99765	0.00235	0.002375
789	0.004725	0.00235	0.99765	0.00235	0.002375
790	0.004725	0.00235	0.99765	0.00235	0.002375
791	0.004725	0.00235	0.99765	0.00235	0.002375
792	0.004725	0.00235	0.99765	0.00235	0.002375
793	0.004725	0.00235	0.99765	0.00235	0.002375
794	0.004725	0.00235	0.99765	0.00235	0.002375
795	0.004725	0.00235	0.99765	0.00235	0.002375
796	0.004725	0.00235	0.99765	0.00235	0.002375
797	0.004725	0.00235	0.99765	0.00235	0.002375
798	0.004725	0.00235	0.99765	0.00235	0.002375
799	0.004725	0.00235	0.99765	0.00235	0.002375
800	0.004725	0.00235	0.99765	0.00235	0.002375
801	0.004725	0.00235	0.99765	0.00235	0.002375
802	0.004725	0.00235	0.99765	0.00235	0.002375
803	0.004725	0.00235	0.99765	0.00235	0.002375
804	0.004725	0.00235	0.99765	0.00235	0.002375
805	0.004725	0.00235	0.99765	0.00235	0.002375
806	0.004725	0.00235	0.99765	0.00235	0.002375
807	0.004725	0.00235	0.99765	0.00235	0.002375
808	0.004725	0.00235	0.99765	0.00235	0.002375
809	0.004725	0.00235	0.99765	0.00235	0.002375
810	0.004725	0.00235	0.99765	0.00235	0.002375
811	0.004725	0.00235	0.99765	0.00235	0.002375
812	0.004725	0.00235	0.99765	0.00235	0.002375
813	0.004725	0.00235	0.99765	0.00235	0.002375
814	0.004725	0.00235	0.99765	0.00235	0.002375
815	0.004725	0.00235	0.99765	0.00235	0.002375
816	0.004725	0.00235	0.99765	0.00235	0.002375
817	0.004725	0.00235	0.99765	0.00235	0.002375
818	0.004725	0.00235	0.99765	0.00235	0.002375
819	0.004725	0.00235	0.99765	0.00235	0.002375
820	0.004725	0.00235	0.99765	0.00235	0.002375
821	0.004725	0.00235	0.99765	0.00235	0.002375
822	0.004725	0.00235	0.99765	0.00235	0.002375
823	0.004725	0.00235	0.99765	0.00235	0.002375
824	0.004725	0.00235	0.99765	0.00235	0.002375
825	0.004725	0.00235	0.99765	0.00235	0.002375
826	0.004725	0.00235	0.99765	0.00235	0.002375
827	0.004725	0.00235	0.99765	0.00235	0.002375
828	0.004725	0.00235	0.99765	0.00235	0.002375
829	0.004725	0.00235	0.99765	0.00235	0.002375
830	0.004725	0.00235	0.99765	0.00235	0.002375
831	0.004725	0.00235	0.99765	0.00235	0.002375
832	0.004725	0.00235	0.99765	0.00235	0.002375
833	0.004725	0.00235	0.99765	0.00235	0.002375
834	0.004725	0.00235	0.99765	0.00235	0.002375
835	0.004725	0.00235	0.99765	0.00235	0.002375
836	0.004725	0.00235	0.99765	0.00235	0.002375
837	0.004725	0.00235	0.99765	0.00235	0.002375
838	0.004725	0.00235	0.99765	0.00235	0.002375
839	0.004725	0.00235	0.99765	0.00235	0.002375
840	0.004725	0.00235	0.99765	0.00235	0.002375
841	0.004725	0.00235	0.99765	0.00235	0.002375
842	0.004725	0.00235	0.99765	0.00235	0.002375
843	0.004725	0.00235	0.99765	0.00235	0.002375
844	0.004725	0.00235	0.99765	0.00235	0.002375
845	0.004725	0.00235	0.99765	0.00235	0.002375
846	0.004725	0.00235	0.99765	0.00235	0.002375
847	0.004725	0.00235	0.99765	0.00235	0.002375
848	0.004725	0.00235	0.99765	0.00235	0.002375
849	0.004725	0.00235	0.99765	0.00235	0.002375
850	0.004725	0.00235	0.99765	0.00235	0.002375
851	0.004725	0.00235	0.99765	0.00235	0.002375
852	0.004725	0.00235	0.99765	0.00235	0.002375
853	0.004725	0.00235	0.99765	0.00235	0.002375
854	0.004725	0.00235	0.99765	0.00235	0.002375
855	0.004725	0.00235	0.99765	0.00235	0.002375
856	0.004725	0.00235	0.99765	0.00235	0.002375
857	0.004725	0.00235	0.99765	0.00235	0.002375
858	0.004725	0.00235	0.99765	0.00235	0.002375
859	0.004725	0.00235	0.99765	0.00235	0.002375
860	0.004725	0.00235	0.99765	0.00235	0.002375
861	0.004725	0.00235	0.99765	0.00235	0.002375
862	0.004725	0.00235	0.99765	0.00235	0.002375
863	0.004725	0.00235	0.99765	0.00235	0.002375
864	0.004725	0.00235	0.99765	0.00235	0.002375
865	0.004725	0.00235	0.99765	0.00235	0.002375
866	0.004725	0.00235	0.99765	0.00235	0.002375
867	0.004725	0.00235	0.99765	0.00235	0.002375
868	0.004725	0.00235	0.99765	0.00235	0.002375
869	0.004725	0.00235	0.99765	0.00235	0.002375
870	0.004725	0.00235	0.99765	0.00235	0.002375
871	0.004725	0.00235	0.99765	0.00235	0.002375
872	0.004725	0.00235	0.99765	0.00235	0.002375
873	0.004725	0.00235	0.99765	0.00235	0.002375
874	0.004725	0.00235	0.99765	0.00235	0.002375
875	0.004725	0.00235	0.99765	0.00235	0.002375
876	0.004725	0.00235	0.99765	0.00235	0.002375
877	0.004725	0.00235	0.99765	0.00235	0.002375
878	0.004725	0.00235	0.99765	0.00235	0.002375
879	0.004725	0.00235	0.99765	0.00235	0.002375
880	0.004725	0.00235	0.99765	0.00235	0.002375
881	0.004725	0.00235	0.99765	0.00235	0.002375
882	0.004725	0.00235	0.99765	0.00235	0.002375
883	0.004725	0.00235	0.99765	0.00235	0.002375
884	0.004725	0.00235	0.99765	0.00235	0.002375
885	0.004725	0.00235	0.99765	0.00235	0.002375
886	0.004725	0.00235	0.99765	0.00235	0.002375
887	0.004725	0.00235	0.99765	0.00235	0.002375
888	0.004725	0.00235	0.99765	0.00235	0.002375
889	0.004725	0.00235	0.99765	0.00235	0.002375
890	0.004725	0.00235	0.99765	0.00235	0.002375
891	0.004725	0.00235	0.99765	0.00235	0.002375
892	0.004725	0.00235	0.99765	0.00235	0.002375
893	0.004725	0.00235	0.99765	0.00235	0.002375
894	0.004725	0.00235	0.99765	0.00235	0.002375
895	0.004725	0.00235	0.99765	0.00235	0.002375
896	0.004725	0.00235	0.99765	0.00235	0.002375
897	0.004725	0.00235	0.99765	0.00235	0.002375
898	0.004725	0.00235	0.99765	0.00235	0.002375
899	0.004725	0.00235	0.99765	0.00235	0.002375
900	0.004725	0.00235	0.99765	0.00235	0.002375
901	0.004725	0.00235	0.99765	0.00235	0.002375
902	0.004725	0.00235	0.99765	0.00235	0.002375
903	0.004725	0.00235	0.99765	0.00235	0.002375
904	0.004725	0.00235	0.99765	0.00235	0.002375
905	0.004725	0.00235	0.99765	0.00235	0.002375
906	0.004725	0.00235	0.99765	0.00235	0.002375
907	0.004725	0.00235	0.99765	0.00235	0.002375
908	0.004725	0.00235	0.99765	0.00235	0.002375
909	0.004725	0.00235	0.99765	0.00235	0.002375
910	0.004725	0.00235	0.99765	0.00235	0.002375
911	0.004725	0.00235	0.99765	0.00235	0.002375
912	0.004725	0.00235	0.99765	0.00235	0.002375
913	0.004725	0.00235	0.99765	0.00235	0.002375
914	0.004725	0.00235	0.99765	0.00235	0.002375
915	0.004725	0.00235	0.99765	0.00235	0.002375
916	0.004725	0.00235	0.99765	0.00235	0.002375
917	0.004725	0.00235	0.99765	0.00235	0.002375
918	0.004725	0.00235	0.99765	0.00235	0.002375
919	0.004725	0.00235	0.99765	0.00235	0.002375
920	0.004725	0.00235	0.99765	0.00235	0.002375
921	0.004725	0.00235	0.99765	0.00235	0.002375
922	0.004725	0.00235	0.99765	0.00235	0.002375
923	0.004725	0.00235	0.99765	0.00235	0.002375
924	0.004725	0.00235	0.99765	0.00235	0.002375
925	0.004725	0.00235	0.99765	0.00235	0.002375
926	0.004725	0.00235	0.99765	0.00235	0.002375
927	0.004725	0.00235	0.99765	0.00235	0.002375
928	0.004725	0.00235	0.99765	0.00235	0.002375
929	0.004725	0.00235	0.99765	0.00235	0.002375
930	0.004725	0.00235	0.99765	0.00235	0.002375
931	0.004725	0.00235	0.99765	0.00235	0.002375
932	0.004725	0.00235	0.99765	0.00235	0.002375
933	0.004725	0.00235	0.99765	0.00235	0.002375
934	0.004725	0.00235	0.99765	0.00235	0.002375
935	0.004725	0.00235	0.99765	0.00235	0.002375
936	0.004725	0.00235	0.99765	0.00235	0.002375
937	0.004725	0.00235	0.99765	0.00235	0.002375
938	0.004725	0.00235	0.99765	0.00235	0.002375
939	0.004725	0.00235	0.99765	0.00235	0.002375
940	0.004725	0.00235	0.99765	0.00235	0.002375
941	0.004725	0.00235	0.99765	0.00235	0.002375
942	0.004725	0.00235	0.99765	0.00235	0.002375
943	0.004725	0.00235	0.99765	0.00235	0.002375
944	0.004725	0.00235	0.99765	0.00235	0.002375
945	0.004725	0.00235	0.99765	0.00235	0.002375
946	0.004725	0.00235	0.99765	0.00235	0.002375
947	0.004725	0.00235	0.99765	0.00235	0.002375
948	0.004725	0.00235	0.99765	0.00235	0.002375
949	0.004725	0.00235	0.99765	0.00235	0.002375
950	0.004725	0.00235	0.99765	0.00235	0.002375
951	0.004725	0.00235	0.99765	0.00235	0.002375
952	0.004725	0.00235	0.99765	0.00235	0.002375
953	0.004725	0.00235	0.99765	0.00235	0.002375
954	0.004725	0.00235	0.99765	0.00235	0.002375
955	0.004725	0.00235	0.99765	0.00235	0.002375
956	0.004725	0.00235	0.99765	0.00235	0.002375
957	0.004725	0.00235	0.99765	0.00235	0.002375
958	0.004725	0.00235	0.99765	0.00235	0.002375
959	0.004725	0.00235	0.99765	0.00235	0.002375
960	0.004725	0.00235	0.99765	0.00235	0.002375
961	0.004725	0.00235	0.99765	0.00235	0.002375
962	0.004725	0.00235	0.99765	0.00235	0.002375
963	0.004725	0.00235	0.99765	0.00235	0.002375
964	0.004725	0.00235	0.99765	0.00235	0.002375
965	0.004725	0.00235	0.99765	0.00235	0.002375
966	0.004725	0.00235	0.99765	0.00235	0.002375
967	0.004725	0.00235	0.99765	0.00235	0.002375
968	0.004725	0.00235	0.99765	0.00235	0.002375
969	0.004725	0.00235	0.99765	0.00235	0.002375
970	0.004725	0.00235	0.99765	0.00235	0.002375
971	0.004725	0.00235	0.99765	0.00235	0.002375
972	0.004725	0.00235	0.99765	0.00235	0.002375
973	0.004725	0.00235	0.99765	0.00235	0.002375
974	0.004725	0.00235	0.99765	0.00235	0.002375
975	0.004725	0.00235	0.99765	0.00235	0.002375
976	0.004725	0.00235	0.99765	0.00235	0.002375
977	0.004725	0.00235	0.99765	0.00235	0.002375
978	0.004725	0.00235	0.99765	0.00235	0.002375
979	0.004725	0.00235	0.99765	0.00235	0.002375
980	0.004725	0.00235	0.99765	0.00235	0.002375
981	0.004725	0.00235	0.99765	0.00235	0.002375
982	0.004725	0.00235	0.99765	0.00235	0.002375
983	0.004725	0.00235	0.99765	0.00235	0.002375
984	0.004725	0.00235	0.99765	0.00235	0.002375
985	0.004725	0.00235	0.99765	0.00235	0.002375
986	0.004725	0.00235	0.99765	0.00235	0.002375
987	0.004725	0.00235	0.99765	0.00235	0.002375
988	0.004725	0.00235	0.99765	0.00235	0.002375
989	0.004725	0.00235	0.99765	0.00235	0.002375
990	0.004725	0.00235	0.99765	0.00235	0.002375
991	0.004725	0.00235	0.99765	0.00235	0.002375
992	0.004725	0.00235	0.99765	0.00235	0.002375
993	0.004725	0.00235	0.99765	0.00235	0.002375
994	0.004725	0.00235	0.99765	0.00235	0.002375
995	0.004725	0.00235	0.99765	0.00235	0.002375
996	0.004725	0.00235	0.99765	0.00235	0.002375
997	0.004725	0.00235	0.99765	0.00235	0.002375
998	0.004725	0.00235	0.99765	0.00235	0.002375
999	0.004725	0.00235	0.99765	0.00235	0.002375
1000	0.004725	0.00235	0.99765	0.00235	0.002375
1001	0.004725	0.00235	0.99765	0.00235	0.002375
1002	0.004725	0.00235	0.99765	0.00235	0.002375
1003	0.004725	0.00235	0.99765	0.00235	0.002375
1004	0.004725	0.00235	0.99765	0.00235	0.002375
1005	0.004725	0.00235	0.99765	0.00235	0.002375
1006	0.004725	0.00235	0.99765	0.00235	0.002375
1007	0.004725	0.00235	0.99765	0.00235	0.002375
1008	0.004725	0.00235	0.99765	0.00235	0.002375
1009	0.004725	0.00235	0.99765	0.00235	0.002375
1010	0.004725	0.00235	0.99765	0.00235	0.002375
1011	0.004725	0.00235	0.99765	0.00235	0.002375
1012	0.004725	0.00235	0.99765	0.00235	0.002375
1013	0.004725	0.00235	0.99765	0.00235	0.002375
1014	0.004725	0.00235	0.99765	0.00235	0.002375
1015	0.004725	0.00235	0.99765	0.00235	0.002375
1016	0.004725	0.00235	0.99765	0.00235	0.002375
1017	0.004725	0.00235	0.99765	0.00235	0.002375
1018	0.004725	0.00235	0.99765	0.00235	0.002375
1019	0.004725	0.00235	0.99765	0.00235	0.002375
1020	0.004725	0.00235	0.99765	0.00235	0.002375
1021	0.004725	0.00235	0.99765	0.00235	0.002375
1022	0.004725	0.00235	0.99765	0.00235	0.002375
1023	0.004725	0.00235	0.99765	0.00235	0.002375
1024	0.004725	0.00235	0.99765	0.00235	0.002375
1025	0.004725	0.00235	0.99765	0.00235	0.002375
1026	0.004725	0.00235	0.99765	0.00235	0.002375
1027	0.004725	0.00235	0.99765	0.00235	0.002375
1028	0.004725	0.00235	0.99765	0.00235	0.002375
1029	0.004725	0.00235	0.99765	0.00235	0.002375
1030	0.004725	0.00235	0.99765	0.00235	0.002375
1031	0.004725	0.00235	0.99765	0.00235	0.002375
1032	0.004725	0.00235	0.99765	0.00235	0.002375
1033	0.004725	0.00235	0.99765	0.00235	0.002375
1034	0.004725	0.00235	0.99765	0.00235	0.002375
1035	0.004725	0.00235	0.99765	0.00235	0.002375
1036	0.004725	0.00235	0.99765	0.00235	0.002375
1037	0.004725	0.00235	0.99765	0.00235	0.002375
1038	0.004725	0.00235	0.99765	0.00235	0.002375
1039	0.004725	0.00235	0.99765	0.00235	0.002375
1040	0.004725	0.00235	0.99765	0.00235	0.002375
1041	0.004725	0.00235	0.99765	0.00235	0.002375
1042	0.004725	0.00235	0.99765	0.00235	0.002375
1043	0.004725	0.00235	0.99765	0.00235	0.002375
1044	0.004725	0.00235	0.99765	0.00235	0.002375
1045	0.004725	0.00235	0.99765	0.00235	0.002375
1046	0.004725	0.00235	0.99765	0.00235	0.002375
1047	0.004725	0.00235	0.99765	0.00235	0.002375
1048	0.004725	0.00235	0.99765	0.00235	0.002375
1049	0.004725	0.00235	0.99765	0.00235	0.002375
1050	0.004725	0.00235	0.99765	0.00235	0.002375
1051	0.004725	0.00235	0.99765	0.00235	0.002375
1052	0.004725	0.00235	0.99765	0.00235	0.002375
1053	0.004725	0.00235	0.99765	0.00235	0.002375
1054	0.004725	0.00235	0.99765	0.00235	0.002375
1055	0.004725	0.00235	0.99765	0.00235	0.002375
1056	0.004725	0.00235	0.99765	0.00235	0.002375
1057	0.004725	0.00235	0.99765	0.00235	0.002375
1058	0.004725	0.00235	0.99765	0.00235	0.002375
1059	0.004725	0.00235	0.99765	0.00235	0.002375
1060	0.004725	0.00235	0.99765	0.00235	0.002375
1061	0.004725	0.00235	0.99765	0.00235	0.002375
1062	0.004725	0.00235	0.99765	0.00235	0.002375
1063	0.004725	0.00235	0.99765	0.00235	0.002375
1064	0.004725	0.00235	0.99765	0.00235	0.002375
1065	0.004725	0.00235	0.99765	0.00235	0.002375
1066	0.004725	0.00235	0.99765	0.00235	0.002375
1067	0.004725	0.00235	0.99765	0.00235	0.002375
1068	0.004725	0.00235	0.99765	0.00235	0.002375
1069	0.004725	0.00235	0.99765	0.00235	0.002375
1070	0.004725	0.00235	0.99765	0.00235	0.002375
1071	0.004725	0.00235	0.99765	0.00235	0.002375
1072	0.004725	0.00235	0.99765	0.00235	0.002375
1073	0.004725	0.00235	0.99765	0.00235	0.002375
1074	0.004725	0.00235	0.99765	0.00235	0.002375
1075	0.004725	0.00235	0.99765	0.00235	0.002375
1076	0.004725	0.00235	0.99765	0.00235	0.002375
1077	0.004725	0.00235	0.99765	0.00235	0.002375
1078	0.004725	0.00235	0.99765	0.00235	0.002375
1079	0.004725	0.00235	0.99765	0.00235	0.002375
1080	0.004725	0.00235	0.99765	0.00235	0.002375
1081	0.004725	0.00235	0.99765	0.00235	0.002375
1082	0.004725	0.00235	0.99765	0.00235	0.002375
1083	0.004725	0.00235	0.99765	0.00235	0.002375
1084	0.004725	0.00235	0.99765	0.00235	0.002375
1085	0.004725	0.00235	0.99765	0.00235	0.002375
1086	0.004725	0.00235	0.99765	0.00235	0.002375
1087	0.004725	0.00235	0.99765	0.00235	0.002375
1088	0.004725	0.00235	0.99765	0.00235	0.002375
1089	0.004725	0.00235	0.99765	0.00235	0.002375
1090	0.004725	0.00235	0.99765	0.00235	0.002375
1091	0.004725	0.00235	0.99765	0.00235	0.002375
1092	0.004725	0.00235	0.99765	0.00235	0.002375
1093	0.004725	0.00235	0.99765	0.00235	0.002375
1094	0.004725	0.00235	0.99765	0.00235	0.002375
1095	0.004725	0.00235	0.99765	0.00235	0.002375
1096	0.004725	0.00235	0.99765	0.00235	0.002375
1097	0.004725	0.00235	0.99765	0.00235	0.002375
1098	0.004725	0.00235	0.99765	0.00235	0.002375
1099	0.004725	0.00235	0.99765	0.00235	0.002375
1100	0.004725	0.00235	0.99765	0.00235	0.002375
1101	0.004725	0.00235	0.99765	0.00235	0.002375
1102	0.004725	0.00235	0.99765	0.00235	0.002375
1103	0.004725	0.00235	0.99765	0.00235	0.002375
1104	0.004725	0.00235	0.99765	0.00235	0.002375
1105	0.004725	0.00235	0.99765	0.00235	0.002375
1106	0.004725	0.00235	0.99765	0.00235	0.002375
1107	0.004725	0.00235	0.99765	0.00235	0.002375
1108	0.004725	0.00235	0.99765	0.00235	0.002375
1109	0.004725	0.00235	0.99765	0.00235	0.002375
1110	0.004725	0.00235	0.99765	0.00235	0.002375
1111	0.004725	0.00235	0.99765	0.00235	0.002375
1112	0.004725	0.00235	0.99765	0.00235	0.002375
1113	0.004725	0.00235	0.99765	0.00235	0.002375
1114	0.004725	0.00235	0.99765	0.00235	0.002375
1115	0.004725	0.00235	0.99765	0.00235	0.002375
1116	0.004725	0.00235	0.99765	0.00235	0.002375
1117	0.004725	0.00235	0.99765	0.00235	0.002375
1118	0.004725	0.00235	0.99765	0.00235	0.002375
1119	0.004725	0.00235	0.99765	0.00235	0.002375
1120	0.004725	0.00235	0.99765	0.00235	0.002375
1121	0.004725	0.00235	0.99765	0.00235	0.002375
1122	0.004725	0.00235	0.99765	0.00235	0.002375
1123	0.004725	0.00235	0.99765	0.00235	0.002375
1124	0.004725	0.00235	0.99765	0.00235	0.002375
1125	0.004725	0.00235	0.99765	0.00235	0.002375
1126	0.004725	0.00235	0.99765	0.00235	0.002375
1127	0.004725	0.00235	0.99765	0.00235	0.002375
1128	0.004725	0.00235	0.99765	0.00235	0.002375
1129	0.004725	0.00235	0.99765	0.00235	0.002375
1130	0.004725	0.00235	0.99765	0.00235	0.002375
1131	0.004725	0.00235	0.99765	0.00235	0.002375
1132	0.004725	0.00235	0.99765	0.00235	0.002375
1133	0.004725	0.00235	0.99765	0.00235	0.002375
1134	0.004725	0.00235	0.99765	0.00235	0.002375
1135	0.004725	0.00235	0.99765	0.00235	0.002375
1136	0.004725	0.00235	0.99765	0.00235	0.002375
1137	0.004725	0.00235	0.99765	0.00235	0.002375
1138	0.004725	0.00235	0.99765	0.00235	0.002375
1139	0.004725	0.00235	0.99765	0.00235	0.002375
1140	0.004725	0.00235	0.99765	0.00235	0.002375
1141	0.004725	0.00235	0.99765	0.00235	0.002375
1142	0.004725	0.00235	0.99765	0.00235	0.002375
1143	0.004725	0.00235	0.99765	0.00235	0.002375
1144	0.004725	0.00235	0.99765	0.00235	0.002375
1145	0.004725	0.00235	0.99765	0.00235	0.002375
1146	0.004725	0.00235	0.99765	0.00235	0.002375
1147	0.004725	0.00235	0.99765	0.00235	0.002375
1148	0.004725	0.00235	0.99765	0.00235	0.002375
1149	0.004725	0.00235	0.99765	0.00235	0.002375
1150	0.004725	0.00235	0.99765	0.00235	0.002375
1151	0.004725	0.00235	0.99765	0.00235	0.002375
1152	0.004725	0.00235	0.99765	0.00235	0.002375
1153	0.004725	0.00235	0.99765	0.00235	0.002375
1154	0.004725	0.00235	0.99765	0.00235	0.002375
1155	0.004725	0.00235	0.99765	0.00235	0.002375
1156	0.004725	0.00235	0.99765	0.00235	0.002375
1157	0.004725	0.00235	0.99765	0.00235	0.002375
1158	0.004725	0.00235	0.99765	0.00235	0.002375
1159	0.004725	0.00235	0.99765	0.00235	0.002375
1160	0.004725	0.00235	0.99765	0.00235	0.002375
1161	0.004725	0.00235	0.99765	0.00235	0.002375
1162	0.004725	0.00235	0.99765	0.00235	0.002375
1163	0.004725	0.00235	0.99765	0.00235	0.002375
1164	0.004725	0.00235	0.99765	0.00235	0.002375
1165	0.004725	0.00235	0.99765	0.00235	0.002375
1166	0.004725	0.00235	0.99765	0.00235	0.002375
1167	0.004725	0.00235	0.99765	0.00235	0.002375
1168	0.004725	0.00235	0.99765	0.00235	0.002375
1169	0.004725	0.00235	0.99765	0.00235	0.002375
1170	0.004725	0.00235	0.99765	0.00235	0.002375
1171	0.004725	0.00235	0.99765	0.00235	0.002375
1172	0.004725	0.00235	0.99765	0.00235	0.002375
1173	0.004725	0.00235	0.99765	0.00235	0.002375
1174	0.004725	0.00235	0.99765	0.00235	0.002375
1175	0.004725	0.00235	0.99765	0.00235	0.002375
1176	0.004725	0.00235	0.99765	0.00235	0.002375
1177	0.004725	0.00235	0.99765	0.00235	0.002375
1178	0.004725	0.00235	0.99765	0.00235	0.002375
1179	0.004725	0.00235	0.99765	0.00235	0.002375
1180	0.004725	0.00235	0.99765	0.00235	0.002375
1181	0.004725	0.00235	0.99765	0.00235	0.002375
1182	0.004725	0.00235	0.99765	0.00235	0.002375
1183	0.004725	0.00235	0.99765	0.00235	0.002375
1184	0.004725	0.00235	0.99765	0.00235	0.002375
1185	0.004725	0.00235	0.99765	0.00235	0.002375
1186	0.004725	0.00235	0.99765	0.00235	0.002375
1187	0.004725	0.00235	0.99765	0.00235	0.002375
1188	0.004725	0.00235	0.99765	0.00235	0.002375
1189	0.004725	0.00235	0.99765	0.00235	0.002375
1190	0.004725	0.00235	0.99765	0.00235	0.002375
1191	0.004725	0.00235	0.99765	0.00235	0.002375
1192	0.004725	0.00235	0.99765	0.00235	0.002375
1193	0.004725	0.00235	0.99765	0.00235	0.002375
1194	0.004725	0.00235	0.99765	0.00235	0.002375
1195	0.004725	0.00235	0.99765	0.00235	0.002375
1196	0.004725	0.00235	0.99765	0.00235	0.002375
1197	0.004725	0.00235	0.99765	0.00235	0.002375
1198	0.004725	0.00235	0.99765	0.00235	0.002375
1199	0.004725	0.00235	0.99765	0.00235	0.002375
1200	0.004725	0.00235	0.99765	0.00235	0.002375
1201	0.004725	0.00235	0.99765	0.00235	0.002375
1202	0.004725	0.00235	0.99765	0.00235	0.002375
1203	0.004725	0.00235	0.99765	0.00235	0.002375
1204	0.004725	0.00235	0.99765	0.00235	0.002375
1205	0.004725	0.00235	0.99765	0.00235	0.002375
1206	0.004725	0.00235	0.99765	0.00235	0.002375
1207	0.004725	0.00235	0.99765	0.00235	0.002375
1208	0.004725	0.00235	0.99765	0.00235	0.002375
1209	0.004725	0.00235	0.99765	0.00235	0.002375
1210	0.004725	0.00235	0.99765	0.00235	0.002375
1211	0.004725	0.00235	0.99765	0.00235	0.002375
1212	0.004725	0.00235	0.99765	0.00235	0.002375
1213	0.004725	0.00235	0.99765	0.00235	0.002375
1214	0.004725	0.00235	0.99765	0.00235	0.002375
1215	0.004725	0.00235	0.99765	0.00235	0.002375
1216	0.004725	0.00235	0.99765	0.00235	0.002375
1217	0.004725	0.00235	0.99765	0.00235	0.002375
1218	0.004725	0.00235	0.99765	0.00235	0.002375
1219	0.004725	0.00235	0.99765	0.00235	0.002375
1220	0.004725	0.00235	0.99765	0.00235	0.002375
1221	0.004725	0.00235	0.99765	0.00235	0.002375
1222	0.004725	0.00235	0.99765	0.00235	0.002375
1223	0.004725	0.00235	0.99765	0.00235	0.002375
1224	0.004725	0.00235	0.99765	0.00235	0.002375
1225	0.004725	0.00235	0.99765	0.00235	0.002375
1226	0.004725	0.00235	0.99765	0.00235	0.002375
1227	0.004725	0.00235	0.99765	0.00235	0.002375
1228	0.004725	0.00235	0.99765	0.00235	0.002375
1229	0.004725	0.00235	0.99765	0.00235	0.002375
1230	0.004725	0.00235	0.99765	0.00235	0.002375
1231	0.004725	0.00235	0.99765	0.00235	0.002375
1232	0.004725	0.00235	0.99765	0.00235	0.002375
1233	0.004725	0.00235	0.99765	0.00235	0.002375
1234	0.004725	0.00235	0.99765	0.00235	0.002375
1235	0.004725	0.00235	0.99765	0.00235	0.002375
1236	0.004725	0.00235	0.99765	0.00235	0.002375
1237	0.004725	0.00235	0.99765	0.00235	0.002375
1238	0.004725	0.00235	0.99765	0.00235	0.002375
1239	0.004725	0.00235	0.99765	0.00235	0.002375
1240	0.004725	0.00235	0.99765	0.00235	0.002375
1241	0.004725	0.00235	0.99765	0.00235	0.002375
1242	0.004725	0.00235	0.99765	0.00235	0.002375
1243	0.004725	0.00235	0.99765	0.00235	0.002375
1244	0.004725	0.00235	0.99765	0.00235	0.002375
1245	0.004725	0.00235	0.99765	0.00235	0.002375
1246	0.004725	0.00235	0.99765	0.00235	0.002375
1247	0.004725	0.00235	0.99765	0.00235	0.002375
1248	0.004725	0.00235	0.99765	0.00235	0.002375
1249	0.004725	0.00235	0.99765	0.00235	0.002375
1250	0.004725	0.00235	0.99765	0.00235	0.002375
1251	0.004725	0.00235	0.99765	0.00235	0.002375
1252	0.004725	0.00235	0.99765	0.00235	0.002375
1253	0.004725	0.00235	0.99765	0.00235	0.002375
1254	0.004725	0.00235	0.99765	0.00235	0.002375
1255	0.004725	0.00235	0.99765	0.00235	0.002375
1256	0.004725	0.00235	0.99765	0.00235	0.002375
1257	0.004725	0.00235	0.99765	0.00235	0.002375
1258	0.004725	0.00235	0.99765	0.00235	0.002375
1259	0.004725	0.00235	0.99765	0.00235	0.002375
1260	0.004725	0.00235	0.99765	0.00235	0.002375
1261	0.004725	0.00235	0.99765	0.00235	0.002375
1262	0.004725	0.00235	0.99765	0.00235	0.002375
1263	0.004725	0.00235	0.99765	0.00235	0.002375
1264	0.004725	0.00235	0.99765	0.00235	0.002375
1265	0.004725	0.00235	0.99765	0.00235	0.002375
1266	0.004725	0.00235	0.99765	0.00235	0.002375
1267	0.004725	0.00235	0.99765	0.00235	0.002375
1268	0.004725	0.00235	0.99765	0.00235	0.002375
1269	0.004725	0.00235	0.99765	0.00235	0.002375
1270	0.004725	0.00235	0.99765	0.00235	0.002375
1271	0.004725	0.00235	0.99765	0.00235	0.002375
1272	0.004725	0.00235	0.99765	0.00235	0.002375
1273	0.004725	0.00235	0.99765	0.00235	0.002375
1274	0.004725	0.00235	0.99765	0.00235	0.002375
1275	0.004725	0.00235	0.99765	0.00235	0.002375
1276	0.004725	0.00235	0.99765	0.00235	0.002375
1277	0.004725	0.00235	0.99765	0.00235	0.002375
1278	0.004725	0.00235	0.99765	0.00235	0.002375
1279	0.004725	0.00235	0.99765	0.00235	0.002375
1280	0.004725	0.00235	0.99765	0.00235	0.002375
1281	0.004725	0.00235	0.99765	0.00235	0.002375
1282	0.004725	0.00235	0.99765	0.00235	0.002375
1283	0.004725	0.00235	0.99765	0.00235	0.002375
1284	0.004725	0.00235	0.99765	0.00235	0.002375
1285	0.004725	0.00235	0.99765	0.00235	0.002375
1286	0.004725	0.00235	0.99765	0.00235	0.002375
1287	0.004725	0.00235	0.99765	0.00235	0.002375
1288	0.004725	0.00235	0.99765	0.00235	0.002375
1289	0.004725	0.00235	0.99765	0.00235	0.002375
1290	0.004725	0.00235	0.99765	0.00235	0.002375
1291	0.004725	0.00235	0.99765	0.00235	0.002375
1292	0.004725	0.00235	0.99765	0.00235	0.002375
1293	0.004725	0.00235	0.99765	0.00235	0.002375
1294	0.004725	0.00235	0.99765	0.00235	0.002375
1295	0.004725	0.00235	0.99765	0.00235	0.002375
1296	0.004725	0.00235	0.99765	0.00235	0.002375
1297	0.004725	0.00235	0.99765	0.00235	0.002375
1298	0.004725	0.00235	0.99765	0.00235	0.002375
1299	0.004725	0.00235	0.99765	0.00235	0.002375
1300	0.004725	0.00235	0.99765	0.00235	0.002375
1301	0.004725	0.00235	0.99765	0.00235	0.002375
1302	0.004725	0.00235	0.99765	0.00235	0.002375
1303	0.004725	0.00235	0.99765	0.00235	0.002375
1304	0.004725	0.00235	0.99765	0.00235	0.002375
1305	0.004725	0.00235	0.99765	0.00235	0.002375
1306	0.004725	0.00235	0.99765	0.00235	0.002375
1307	0.004725	0.00235	0.99765	0.00235	0.002375
1308	0.004725	0.00235	0.99765	0.00235	0.002375
1309	0.004725	0.00235	0.99765	0.00235	0.002375
1310	0.004725	0.00235	0.99765	0.00235	0.002375
1311	0.004725	0.00235	0.99765	0.00235	0.002375
1312	0.004725	0.00235	0.99765	0.00235	0.002375
1313	0.004725	0.00235	0.99765	0.00235	0.002375
1314	0.004725	0.00235	0.99765	0.00235	0.002375
1315	0.004725	0.00235	0.99765	0.00235	0.002375
1316	0.004725	0.00235	0.99765	0.00235	0.002375
1317	0.004725	0.00235	0.99765	0.00235	0.002375
1318	0.004725	0.00235	0.99765	0.00235	0.002375
1319	0.004725	0.00235	0.99765	0.00235	0.002375
1320	0.004725	0.00235	0.99765	0.00235	0.002375
1321	0.004725	0.00235	0.99765	0.00235	0.002375
1322	0.004725	0.00235	0.99765	0.00235	0.002375
1323	0.004725	0.00235	0.99765	0.00235	0.002375
1324	0.004725	0.00235	0.99765	0.00235	0.002375
1325	0.004725	0.00235	0.99765	0.00235	0.002375
1326	0.004725	0.00235	0.99765	0.00235	0.002375
1327	0.004725	0.00235	0.99765	0.00235	0.002375
1328	0.004725	0.00235	0.99765	0.00235	0.002375
1329	0.004725	0.00235	0.99765	0.00235	0.002375
1330	0.004725	0.00235	0.99765	0.00235	0.002375
1331	0.004725	0.00235	0.99765	0.00235	0.002375
1332	0.004725	0.00235	0.99765	0.00235	0.002375
1333	0.004725	0.00235	0.99765	0.00235	0.002375
1334	0.004725	0.00235	0.99765	0.00235	0.002375
1335	0.004725	0.00235	0.99765	0.00235	0.002375
1336	0.004725	0.00235	0.99765	0.00235	0.002375
1337	0.004725	0.00235	0.99765	0.00235	0.002375
1338	0.004725	0.00235	0.99765	0.00235	0.002375
1339	0.004725	0.00235	0.99765	0.00235	0.002375
1340	0.004725	0.00235	0.99765	0.00235	0.002375
1341	0.004725	0.00235	0.99765	0.00235	0.002375
1342	0.004725	0.00235	0.99765	0.00235	0.002375
1343	0.004725	0.00235	0.99765	0.00235	0.002375
1344	0.004725	0.00235	0.99765	0.00235	0.002375
1345	0.004725	0.00235	0.99765	0.00235	0.002375
1346	0.004725	0.00235	0.99765	0.00235	0.002375
1347	0.004725	0.00235	0.99765	0.00235	0.002375
1348	0.004725	0.00235	0.99765	0.00235	0.002375
1349	0.004725	0.00235	0.99765	0.00235	0.002375
1350	0.004725	0.00235	0.99765	0.00235	0.002375
1351	0.004725	0.00235	0.99765	0.00235	0.002375
1352	0.004725	0.00235	0.99765	0.00235	0.002375
1353	0.004725	0.00235	0.99765	0.00235	0.002375
1354	0.004725	0.00235	0.99765	0.00235	0.002375
1355	0.004725	0.00235	0.99765	0.00235	0.002375
1356	0.004725	0.00235	0.99765	0.00235	0.002375
1357	0.004725	0.00235	0.99765	0.00235	0.002375
1358	0.004725	0.00235	0.99765	0.00235	0.002375
1359	0.004725	0.00235	0.99765	0.00235	0.002375
1360	0.004725	0.00235	0.99765	0.00235	0.002375
1361	0.004725	0.00235	0.99765	0.00235	0.002375
1362	0.004725	0.00235	0.99765	0.00235	0.002375
1363	0.004725	0.00235	0.99765	0.00235	0.002375
1364	0.004725	0.00235	0.99765	0.00235	0.002375
1365	0.004725	0.00235	0.99765	0.00235	0.002375
1366	0.004725	0.00235	0.99765	0.00235	0.002375
1367	0.004725	0.00235	0.99765	0.00235	0.002375
1368	0.004725	0.00235	0.99765	0.00235	0.002375
1369	0.004725	0.00235	0.99765	0.00235	0.002375
1370	0.004725	0.00235	0.99765	0.00235	0.002375
1371	0.004725	0.00235	0.99765	0.00235	0.002375
1372	0.004725	0.00235	0.99765	0.00235	0.002375
1373	0.004725	0.00235	0.99765	0.00235	0.002375
1374	0.004725	0.00235	0.99765	0.00235	0.002375
1375	0.004725	0.00235	0.99765	0.00235	0.002375
1376	0.004725	0.00235	0.99765	0.00235	0.002375
1377	0.004725	0.00235	0.99765	0.00235	0.002375
1378	0.004725	0.00235	0.99765	0.00235	0.002375
1379	0.004725	0.00235	0.99765	0.00235	0.002375
1380	0.004725	0.00235	0.99765	0.00235	0.002375
1381	0.004725	0.00235	0.99765	0.00235	0.002375
1382	0.004725	0.00235	0.99765	0.00235	0.002375
1383	0.004725	0.00235	0.99765	0.00235	0.002375
1384	0.004725	0.00235	0.99765	0.00235	0.002375
1385	0.004725	0.00235	0.99765	0.00235	0.002375
1386	0.004725	0.00235	0.99765	0.00235	0.002375
1387	0.004725	0.00235	0.99765	0.00235	0.002375
1388	0.004725	0.00235	0.99765	0.00235	0.002375
1389	0.004725	0.00235	0.99765	0.00235	0.002375
1390	0.004725	0.00235	0.99765	0.00235	0.002375
1391	0.004725	0.00235	0.99765	0.00235	0.002375
1392	0.004725	0.00235	0.99765	0.00235	0.002375
1393	0.004725	0.00235	0.99765	0.00235	0.002375
1394	0.004725	0.00235	0.99765	0.00235	0.002375
1395	0.004725	0.00235	0.99765	0.00235	0.002375
1396	0.004725	0.00235	0.99765	0.00235	0.002375
1397	0.004725	0.00235	0.99765	0.00235	0.002375
1398	0.004725	0.00235	0.99765	0.00235	0.002375
1399	0.004725	0.00235	0.99765	0.00235	0.002375
1400	0.004725	0.00235	0.99765	0.00235	0.002375
1401	0.004725	0.00235	0.99765	0.00235	0.002375
1402	0.004725	0.00235	0.99765	0.00235	0.002375
1403	0.004725	0.00235	0.99765	0.00235	0.002375
1404	0.004725	0.00235	0.99765	0.00235	0.002375
1405	0.004725	0.00235	0.99765	0.00235	0.002375
1406	0.004725	0.00235	0.99765	0.00235	0.002375
1407	0.004725	0.00235	0.99765	0.00235	0.002375
1408	0.004725	0.00235	0.99765	0.00235	0.002375
1409	0.004725	0.00235	0.99765	0.00235	0.002375
1410	0.004725	0.00235	0.99765	0.00235	0.002375
1411	0.004725	0.00235	0.99765	0.00235	0.002375
1412	0.004725	0.00235	0.99765	0.00235	0.002375
1413	0.004725	0.00235	0.99765	0.00235	0.002375
1414	0.004725	0.00235	0.99765	0.00235	0.002375
1415	0.004725	0.00235	0.99765	0.00235	0.002375
1416	0.004725	0.00235	0.99765	0.00235	0.002375
1417	0.004725	0.00235	0.99765	0.00235	0.002375
1418	0.004725	0.00235	0.99765	0.00235	0.002375
1419	0.004725	0.00235	0.99765	0.00235	0.002375
1420	0.004725	0.00235	0.99765	0.00235	0.002375
1421	0.004725	0.00235	0.99765	0.00235	0.002375
1422	0.004725	0.00235	0.99765	0.00235	0.002375
1423	0.004725	0.00235	0.99765	0.00235	0.002375
1424	0.004725	0.00235	0.99765	0.00235	0.002375
1425	0.004725	0.00235	0.99765	0.00235	0.002375
1426	0.004725	0.00235	0.99765	0.00235	0.002375
1427	0.004725	0.00235	0.99765	0.00235	0.002375
1428	0.004725	0.00235	0.99765	0.00235	0.002375
1429	0.004725	0.00235	0.99765	0.00235	0.002375
1430	0.004725	0.00235	0.99765	0.00235	0.002375
1431	0.004725	0.00235	0.99765	0.00235	0.002375
1432	0.004725	0.00235	0.99765	0.00235	0.002375
1433	0.004725	0.00235	0.99765	0.00235	0.002375
1434	0.004725	0.00235	0.99765	0.00235	0.002375
1435	0.004725	0.00235	0.99765	0.00235	0.002375
1436	0.004725	0.00235	0.99765	0.00235	0.002375
1437	0.004725	0.00235	0.99765	0.00235	0.002375
1438	0.004725	0.00235	0.99765	0.00235	0.002375
1439	0.004725	0.00235	0.99765	0.00235	0.002375
1440	0.004725	0.00235	0.99765	0.00235	0.002375
1441	0.004725	0.00235	0.99765	0.00235	0.002375
1442	0.004725	0.00235	0.99765	0.00235	0.002375
1443	0.004725	0.00235	0.99765	0.00235	0.002375
1444	0.004725	0.00235	0.99765	0.00235	0.002375
1445	0.004725	0.00235	0.99765	0.00235	0.002375
1446	0.004725	0.00235	0.99765	0.00235	0.002375
1447	0.004725	0.00235	0.99765	0.00235	0.002375
1448	0.004725	0.00235	0.99765	0.00235	0.002375
1449	0.004725	0.00235	0.99765	0.00235	0.002375
1450	0.004725	0.00235	0.99765	0.00235	0.002375
1451	0.004725	0.00235	0.99765	0.00235	0.002375
1452	0.004725	0.00235	0.99765	0.00235	0.002375
1453	0.004725	0.00235	0.99765	0.00235	0.002375
1454	0.004725	0.00235	0.99765	0.00235	0.002375
1455	0.004725	0.00235	0.99765	0.00235	0.002375
1456	0.004725	0.00235	0.99765	0.00235	0.002375
1457	0.004725	0.00235	0.99765	0.00235	0.002375
1458	0.004725	0.00235	0.99765	0.00235	0.002375
1459	0.004725	0.00235	0.99765	0.00235	0.002375
1460	0.004725	0.00235	0.99765	0.00235	0.002375
1461	0.004725	0.00235	0.99765	0.00235	0.002375
1462	0.004725	0.00235	0.99765	0.00235	0.002375
1463	0.004725	0.00235	0.99765	0.00235	0.002375
1464	0.004725	0.00235	0.99765	0.00235	0.002375
1465	0.004725	0.00235	0.99765	0.00235	0.002375
1466	0.004725	0.00235	0.99765	0.00235	0.002375
1467	0.004725	0.00235	0.99765	0.00235	0.002375
1468	0.004725	0.00235	0.99765	0.00235	0.002375
1469	0.004725	0.00235	0.99765	0.00235	0.002375
1470	0.004725	0.00235	0.99765	0.00235	0.002375
1471	0.004725	0.00235	0.99765	0.00235	0.002375
1472	0.004725	0.00235	0.99765	0.00235	0.002375
1473	0.004725	0.00235	0.99765	0.00235	0.002375
1474	0.004725	0.00235	0.99765	0.00235	0.002375
1475	0.004725	0.00235	0.99765	0.00235	0.002375
1476	0.004725	0.00235	0.99765	0.00235	0.002375
1477	0.004725	0.00235	0.99765	0.00235	0.002375
1478	0.004725	0.00235	0.99765	0.00235	0.002375
1479	0.004725	0.00235	0.99765	0.00235	0.002375
1480	0.004725	0.00235	0.99765	0.00235	0.002375
1481	0.004725	0.00235	0.99765	0.00235	0.002375
1482	0.004725	0.00235	0.99765	0.00235	0.002375
1483	0.004725	0.00235	0.99765	0.00235	0.002375
1484	0.004725	0.00235	0.99765	0.00235	0.002375
1485	0.004725	0.00235	0.99765	0.00235	0.002375
1486	0.004725	0.00235	0.99765	0.00235	0.002375
1487	0.004725	0.00235	0.99765	0.00235	0.002375
1488	0.004725	0.00235	0.99765	0.00235	0.002375
1489	0.004725	0.00235	0.99765	0.00235	0.002375
1490	0.004725	0.00235	0.99765	0.00235	0.002375
1491	0.004725	0.00235	0.99765	0.00235	0.002375
1492	0.004725	0.00235	0.99765	0.00235	0.002375
1493	0.004725	0.00235	0.99765	0.00235	0.002375
1494	0.004725	0.00235	0.99765	0.00235	0.002375
1495	0.004725	0.00235	0.99765	0.00235	0.002375
1496	0.004725	0.00235	0.99765	0.00235	0.002375
1497	0.004725	0.00235	0.99765	0.00235	0.002375
1498	0.004725	0.00235	0.99765	0.00235	0.002375
1499	0.004725	0.00235	0.99765	0.00235	0.002375
1500	0.004725	0.00235	0.99765	0.00235	0.002375
1501	0.004725	0.00235	0.99765	0.00235	0.002375
1502	0.004725	0.00235	0.99765	0.00235	0.002375
1503	0.004725	0.00235	0.99765	0.00235	0.002375
1504	0.004725	0.00235	0.99765	0.00235	0.002375
1505	0.004725	0.00235	0.99765	0.00235	0.002375
1506	0.004725	0.00235	0.99765	0.00235	0.002375
1507	0.004725	0.00235	0.99765	0.00235	0.002375
1508	0.004725	0.00235	0.99765	0.00235	0.002375
1509	0.004725	0.00235	0.99765	0.00235	0.002375
1510	0.004725	0.00235	0.99765	0.00235	0.002375
1511	0.004725	0.00235	0.99765	0.00235	0.002375
1512	0.004725	0.00235	0.99765	0.00235	0.002375
1513	0.004725	0.00235	0.99765	0.00235	0.002375
1514	0.004725	0.00235	0.99765	0.00235	0.002375
1515	0.004725	0.00235	0.99765	0.00235	0.002375
1516	0.004725	0.00235	0.99765	0.00235	0.002375
1517	0.004725	0.00235	0.99765	0.00235	0.002375
1518	0.004725	0.00235	0.99765	0.00235	0.002375
1519	0.004725	0.00235	0.99765	0.00235	0.002375
1520	0.004725	0.00235	0.99765	0.00235	0.002375
1521	0.004725	0.00235	0.99765	0.00235	0.002375
1522	0.004725	0.00235	0.99765	0.00235	0.002375
1523	0.004725	0.00235	0.99765	0.00235	0.002375
1524	0.004725	0.00235	0.99765	0.00235	0.002375
1525	0.004725	0.00235	0.99765	0.00235	0.002375
1526	0.004725	0.00235	0.99765	0.00235	0.002375
1527	0.004725	0.00235	0.99765	0.00235	0.002375
1528	0.004725	0.00235	0.99765	0.00235	0.002375
1529	0.004725	0.00235	0.99765	0.00235	0.002375
1530	0.004725	0.00235	0.99765	0.00235	0.002375
1531	0.004725	0.00235	0.99765	0.00235	0.002375
1532	0.004725	0.00235	0.99765	0.00235	0.002375
1533	0.004725	0.00235	0.99765	0.00235	0.002375
1534	0.004725	0.00235	0.99765	0.00235	0.002375
1535	0.004725	0.00235	0.99765	0.00235	0.002375
1536	0.004725	0.00235	0.99765	0.00235	0.002375
1537	0.004725	0.00235	0.99765	0.00235	0.002375
1538	0.004725	0.00235	0.99765	0.00235	0.002375
1539	0.004725	0.00235	0.99765	0.00235	0.002375
1540	0.004725	0.00235	0.99765	0.00235	0.002375
1541	0.004725	0.00235	0.99765	0.00235	0.002375
1542	0.004725	0.00235	0.99765	0.00235	0.002375
1543	0.004725	0.00235	0.99765	0.00235	0.002375
1544	0.004725	0.00235	0.99765	0.00235	0.002375
1545	0.004725	0.00235	0.99765	0.00235	0.002375
1546	0.004725	0.00235	0.99765	0.00235	0.002375
1547	0.004725	0.00235	0.99765	0.00235	0.002375
1548	0.004725	0.00235	0.99765	0.00235	0.002375
1549	0.004725	0.00235	0.99765	0.00235	0.002375
1550	0.004725	0.00235	0.99765	0.00235	0.002375
1551	0.004725	0.00235	0.99765	0.00235	0.002375
1552	0.004725	0.00235	0.99765	0.00235	0.002375
1553	0.004725	0.00235	0.99765	0.00235	0.002375
1554	0.004725	0.00235	0.99765	0.00235	0.002375
1555	0.004725	0.00235	0.99765	0.00235	0.002375
1556	0.004725	0.00235	0.99765	0.00235	0.002375
1557	0.004725	0.00235	0.99765	0.00235	0.002375
1558	0.004725	0.00235	0.99765	0.00235	0.002375
1559	0.004725	0.00235	0.99765	0.00235	0.002375
1560	0.004725	0.00235	0.99765	0.00235	0.002375
1561	0.004725	0.00235	0.99765	0.00235	0.002375
1562	0.004725	0.00235	0.99765	0.00235	0.002375
1563	0.004725	0.00235	0.99765	0.00235	0.002375
1564	0.004725	0.00235	0.99765	0.00235	0.002375
1565	0.004725	0.00235	0.99765	0.00235	0.002375
1566	0.004725	0.00235	0.99765	0.00235	0.002375
1567	0.004725	0.00235	0.99765	0.00235	0.002375
1568	0.004725	0.00235	0.99765	0.00235	0.002375
1569	0.004725	0.00235	0.99765	0.00235	0.002375
1570	0.004725	0.00235	0.99765	0.00235	0.002375
1571	0.004725	0.00235	0.99765	0.00235	0.002375
1572	0.004725	0.00235	0.99765	0.00235	0.002375
1573	0.004725	0.00235	0.99765	0.00235	0.002375
1574	0.004725	0.00235	0.99765	0.00235	0.002375
1575	0.004725	0.00235	0.99765	0.00235	0.002375
1576	0.004725	0.00235	0.99765	0.00235	0.002375
1577	0.004725	0.00235	0.99765	0.00235	0.002375
1578	0.004725	0.00235	0.99765	0.00235	0.002375
1579	0.004725	0.00235	0.99765	0.00235	0.002375
1580	0.004725	0.00235	0.99765	0.00235	0.002375
1581	0.004725	0.00235	0.99765	0.00235	0.002375
1582	0.004725	0.00235	0.99765	0.00235	0.002375
1583	0.004725	0.00235	0.99765	0.00235	0.002375
1584	0.004725	0.00235	0.99765	0.00235	0.002375
1585	0.004725	0.00235	0.99765	0.00235	0.002375
1586	0.004725	0.00235	0.99765	0.00235	0.002375
1587	0.004725	0.00235	0.99765	0.00235	0.002375
1588	0.004725	0.00235	0.99765	0.00235	0.002375
1589	0.004725	0.00235	0.99765	0.00235	0.002375
1590	0.004725	0.00235	0.99765	0.00235	0.002375
1591	0.004725	0.00235	0.99765	0.00235	0.002375
1592	0.004725	0.00235	0.99765	0.00235	0.002375
1593	0.004725	0.00235	0.99765	0.00235	0.002375
1594	0.004725	0.00235	0.99765	0.00235	0.002375
1595	0.004725	0.00235	0.99765	0.00235	0.002375
1596	0.004725	0.00235	0.99765	0.00235	0.002375
1597	0.004725	0.00235	0.99765	0.00235	0.002375
1598	0.004725	0.00235	0.99765	0.00235	0.002375
1599	0.004725	0.00235	0.99765	0.00235	0.002375
1600	0.004725	0.00235	0.99765	0.00235	0.002375
1601	0.004725	0.00235	0.99765	0.00235	0.002375
1602	0.004725	0.00235	0.99765	0.00235	0.002375
1603	0.004725	0.00235	0.99765	0.00235	0.002375
1604	0.004725	0.00235	0.99765	0.00235	0.002375
1605	0.004725	0.00235	0.99765	0.00235	0.002375
1606	0.004725	0.00235	0.99765	0.00235	0.002375
1607	0.004725	0.00235	0.99765	0.00235	0.002375
1608	0.004725	0.00235	0.99765	0.00235	0.002375
1609	0.004725	0.00235	0.99765	0.00235	0.002375
1610	0.004725	0.00235	0.99765	0.00235	0.002375
1611	0.004725	0.00235	0.99765	0.00235	0.002375
1612	0.004725	0.00235	0.99765	0.00235	0.002375
1613	0.004725	0.00235	0.99765	0.00235	0.002375
1614	0.004725	0.00235	0.99765	0.00235	0.002375
1615	0.004725	0.00235	0.99765	0.00235	0.002375
1616	0.004725	0.00235	0.99765	0.00235	0.002375
1617	0.004725	0.00235	0.99765	0.00235	0.002375
1618	0.004725	0.00235	0.99765	0.00235	0.002375
1619	0.004725	0.00235	0.99765	0.00235	0.002375
1620	0.004725	0.00235	0.99765	0.00235	0.002375
1621	0.004725	0.00235	0.99765	0.00235	0.002375
1622	0.004725	0.00235	0.99765	0.00235	0.002375
1623	0.004725	0.00235	0.99765	0.00235	0.002375
1624	0.004725	0.00235	0.99765	0.00235	0.002375
1625	0.004725	0.00235	0.99765	0.00235	0.002375
1626	0.004725	0.00235	0.99765	0.00235	0.002375
1627	0.004725	0.00235	0.99765	0.00235	0.002375
1628	0.004725	0.00235	0.99765	0.00235	0.002375
1629	0.004725	0.00235	0.99765	0.00235	0.002375
1630	0.004725	0.00235	0.99765	0.00235	0.002375
1631	0.004725	0.00235	0.99765	0.00235	0.002375
1632	0.004725	0.00235	0.99765	0.00235	0.002375
1633	0.004725	0.00235	0.99765	0.00235	0.002375
1634	0.004725	0.00235	0.99765	0.00235	0.002375
1635	0.004725	0.00235	0.99765	0.00235	0.002375
1636	0.004725	0.00235	0.99765	0.00235	0.002375
1637	0.004725	0.00235	0.99765	0.00235	0.002375
1638	0.004725	0.00235	0.99765	0.00235	0.002375
1639	0.004725	0.00235	0.99765	0.00235	0.002375
1640	0.004725	0.00235	0.99765	0.00235	0.002375
1641	0.004725	0.00235	0.99765	0.00235	0.002375
1642	0.004725	0.00235	0.99765	0.00235	0.002375
1643	0.004725	0.00235	0.99765	0.00235	0.002375
1644	0.004725	0.00235	0.99765	0.00235	0.002375
1645	0.004725	0.00235	0.99765	0.00235	0.002375
1646	0.004725	0.00235	0.99765	0.00235	0.002375
1647	0.004725	0.00235	0.99765	0.00235	0.002375
1648	0.004725	0.00235	0.99765	0.00235	0.002375
1649	0.004725	0.00235	0.99765	0.00235	0.002375
1650	0.004725	0.00235	0.99765	0.00235	0.002375
1651	0.004725	0.00235	0.99765	0.00235	0.002375
1652	0.004725	0.00235	0.99765	0.00235	0.002375
1653	0.004725	0.00235	0.99765	0.00235	0.002375
1654	0.004725	0.00235	0.99765	0.00235	0.002375
1655	0.004725	0.00235	0.99765	0.00235	0.002375
1656	0.004725	0.00235	0.99765	0.00235	0.002375
1657	0.004725	0.00235	0.99765	0.00235	0.002375
1658	0.004725	0.00235	0.99765	0.00235	0.002375
1659	0.004725	0.00235	0.99765	0.00235	0.002375
1660	0.004725	0.00235	0.99765	0.00235	0.002375
1661	0.004725	0.00235	0.99765	0.00235	0.002375
1662	0.004725	0.00235	0.99765	0.00235	0.002375
1663	0.004725	0.00235	0.99765	0.00235	0.002375
1664	0.004725	0.00235	0.99765	0.00235	0.002375
1665	0.004725	0.00235	0.99765	0.00235	0.002375
1666	0.004725	0.00235	0.99765	0.00235	0.002375
1667	0.004725	0.00235	0.99765	0.00235	0.002375
1668	0.004725	0.00235	0.99765	0.00235	0.002375
1669	0.004725	0.00235	0.99765	0.00235	0.002375
1670	0.004725	0.00235	0.99765	0.00235	0.002375
1671	0.004725	0.00235	0.99765	0.00235	0.002375
1672	0.004725	0.00235	0.99765	0.00235	0.002375
1673	0.004725	0.00235	0.99765	0.00235	0.002375
1674	0.004725	0.00235	0.99765	0.00235	0.002375
1675	0.004725	0.00235	0.99765	0.00235	0.002375
1676	0.004725	0.00235	0.99765	0.00235	0.002375
1677	0.004725	0.00235	0.99765	0.00235	0.002375
1678	0.004725	0.00235	0.99765	0.00235	0.002375
1679	0.004725	0.00235	0.99765	0.00235	0.002375
1680	0.004725	0.00235	0.99765	0.00235	0.002375
1681	0.004725	0.00235	0.99765	0.00235	0.002375
1682	0.004725	0.00235	0.99765	0.00235	0.002375
1683	0.004725	0.00235	0.99765	0.00235	0.002375
1684	0.004725	0.00235	0.99765	0.00235	0.002375
1685	0.004725	0.00235	0.99765	0.00235	0.002375
1686	0.004725	0.00235	0.99765	0.00235	0.002375
1687	0.004725	0.00235	0.99765	0.00235	0.002375
1688	0.004725	0.00235	0.99765	0.00235	0.002375
1689	0.004725	0.00235	0.99765	0.00235	0.002375
1690	0.004725	0.00235	0.99765	0.00235	0.002375
1691	0.004725	0.00235	0.99765	0.00235	0.002375
1692	0.004725	0.00235	0.99765	0.00235	0.002375
1693	0.004725	0.00235	0.99765	0.00235	0.002375
1694	0.004725	0.00235	0.99765	0.00235	0.002375
1695	0.004725	0.00235	0.99765	0.00235	0.002375
1696	0.004725	0.00235	0.99765	0.00235	0.002375
1697	0.004725	0.00235	0.99765	0.00235	0.002375
1698	0.004725	0.00235	0.99765	0.00235	0.002375
1699	0.004725	0.00235	0.99765	0.00235	0.002375
1700	0.004725	0.00235	0.99765	0.00235	0.002375
1701	0.004725	0.00235	0.99765	0.00235	0.002375
1702	0.004725	0.00235	0.99765	0.00235	0.002375
1703	0.004725	0.00235	0.99765	0.00235	0.002375
1704	0.004725	0.00235	0.99765	0.00235	0.002375
1705	0.004725	0.00235	0.99765	0.00235	0.002375
1706	0.004725	0.00235	0.99765	0.00235	0.002375
1707	0.004725	0.00235	0.99765	0.00235	0.002375
1708	0.004725	0.00235	0.99765	0.00235	0.002375
1709	0.004725	0.00235	0.99765	0.00235	0.002375
1710	0.004725	0.00235	0.99765	0.00235	0.002375
1711	0.004725	0.00235	0.99765	0.00235	0.002375
1712	0.004725	0.00235	0.99765	0.00235	0.002375
1713	0.004725	0.00235	0.99765	0.00235	0.002375
1714	0.004725	0.00235	0.99765	0.00235	0.002375
1715	0.004725	0.00235	0.99765	0.00235	0.002375
1716	0.004725	0.00235	0.99765	0.00235	0.002375
1717	0.004725	0.00235	0.99765	0.00235	0.002375
1718	0.004725	0.00235	0.99765	0.00235	0.002375
1719	0.004725	0.00235	0.99765	0.00235	0.002375
1720	0.004725	0.00235	0.99765	0.00235	0.002375
1721	0.004725	0.00235	0.99765	0.00235	0.002375
1722	0.004725	0.00235	0.99765	0.00235	0.002375
1723	0.004725	0.00235	0.99765	0.00235	0.002375
1724	0.004725	0.00235	0.99765	0.00235	0.002375
1725	0.004725	0.00235	0.99765	0.00235	0.002375
1726	0.004725	0.00235	0.99765	0.00235	0.002375
1727	0.004725	0.00235	0.99765	0.00235	0.002375
1728	0.004725	0.00235	0.99765	0.00235	0.002375
1729	0.004725	0.00235	0.99765	0.00235	0.002375
1730	0.004725	0.00235	0.99765	0.00235	0.002375
1731	0.004725	0.00235	0.99765	0.00235	0.002375
1732	0.004725	0.00235	0.99765	0.00235	0.002375
1733	0.004725	0.00235	0.99765	0.00235	0.002375
1734	0.004725	0.00235	0.99765	0.00235	0.002375
1735	0.004725	0.00235	0.99765	0.00235	0.002375
1736	0.004725	0.00235	0.99765	0.00235	0.002375
1737	0.004725	0.00235	0.99765	0.00235	0.002375
1738	0.004725	0.00235	0.99765	0.00235	0.002375
1739	0.004725	0.00235	0.99765	0.00235	0.002375
1740	0.004725	0.00235	0.99765	0.00235	0.002375
1741	0.004725	0.00235	0.99765	0.00235	0.002375
1742	0.004725	0.00235	0.99765	0.00235	0.002375
1743	0.004725	0.00235	0.99765	0.00235	0.002375
1744	0.004725	0.00235	0.99765	0.00235	0.002375
1745	0.004725	0.00235	0.99765	0.00235	0.002375
1746	0.004725	0.00235	0.99765	0.00235	0.002375
1747	0.004725	0.00235	0.99765	0.00235	0.002375
1748	0.004725	0.00235	0.99765	0.00235	0.002375
1749	0.004725	0.00235	0.99765	0.00235	0.002375
1750	0.004725	0.00235	0.99765	0.00235	0.002375
1751	0.004725	0.00235	0.99765	0.00235	0.002375
1752	0.004725	0.00235	0.99765	0.00235	0.002375
1753	0.004725	0.00235	0.99765	0.00235	0.002375
1754	0.004725	0.00235	0.99765	0.00235	0.002375
1755	0.004725	0.00235	0.99765	0.00235	0.002375
1756	0.004725	0.00235	0.99765	0.00235	0.002375
1757	0.004725	0.00235	0.99765	0.00235	0.002375
1758	0.004725	0.00235	0.99765	0.00235	0.002375
1759	0.004725	0.00235	0.99765	0.00235	0.002375
1760	0.004725	0.00235	0.99765	0.00235	0.002375
1761	0.004725	0.00235	0.99765	0.00235	0.002375
1762	0.004725	0.00235	0.99765	0.00235	0.002375
1763	0.004725	0.00235	0.99765	0.00235	0.002375
1764	0.004725	0.00235	0.99765	0.00235	0.002375
1765	0.004725	0.00235	0.99765	0.00235	0.002375
1766	0.004725	0.00235	0.99765	0.00235	0.002375
1767	0.004725	0.00235	0.99765	0.00235	0.002375
1768	0.004725	0.00235	0.99765	0.00235	0.002375
1769	0.004725	0.00235	0.99765	0.00235	0.002375
1770	0.004725	0.00235	0.99765	0.00235	0.002375
1771	0.004725	0.00235	0.99765	0.00235	0.002375
1772	0.004725	0.00235	0.99765	0.00235	0.002375
1773	0.004725	0.00235	0.99765	0.00235	0.002375
1774	0.004725	0.00235	0.99765	0.00235	0.002375
1775	0.004725	0.00235	0.99765	0.00235	0.002375
1776	0.004725	0.00235	0.99765	0.00235	0.002375
1777	0.004725	0.00235	0.99765	0.00235	0.002375
1778	0.004725	0.00235	0.99765	0.00235	0.002375
1779	0.004725	0.00235	0.99765	0.00235	0.002375
1780	0.004725	0.00235	0.99765	0.00235	0.002375
1781	0.004725	0.00235	0.99765	0.00235	0.002375
1782	0.004725	0.00235	0.99765	0.00235	0.002375
1783	0.004725	0.00235	0.99765	0.00235	0.002375
1784	0.004725	0.00235	0.99765	0.00235	0.002375
1785	0.004725	0.00235	0.99765	0.00235	0.002375
1786	0.004725	0.00235	0.99765	0.00235	0.002375
1787	0.004725	0.00235	0.99765	0.00235	0.002375
1788	0.004725	0.00235	0.99765	0.00235	0.002375
1789	0.004725	0.00235	0.99765	0.00235	0.002375
1790	0.004725	0.00235	0.99765	0.00235	0.002375
1791	0.004725	0.00235	0.99765	0.00235	0.002375
1792	0.004725	0.00235	0.99765	0.00235	0.002375
1793	0.004725	0.00235	0.99765	0.00235	0.002375
1794	0.004725	0.00235	0.99765	0.00235	0.002375
1795	0.004725	0.00235	0.99765	0.00235	0.002375
1796	0.004725	0.00235	0.99765	0.00235	0.002375
1797	0.004725	0.00235	0.99765	0.00235	0.002375
1798	0.004725	0.00235	0.99765	0.00235	0.002375
1799	0.004725	0.00235	0.99765	0.00235	0.002375
1800	0.004725	0.00235	0.99765	0.00235	0.002375
1801	0.004725	0.00235	0.99765	0.00235	0.002375
1802	0.004725	0.00235	0.99765	0.00235	0.002375
1803	0.004725	0.00235	0.99765	0.00235	0.002375
1804	0.004725	0.00235	0.99765	0.00235	0.002375
1805	0.004725	0.00235	0.99765	0.00235	0.002375
1806	0.004725	0.00235	0.99765	0.00235	0.002375
1807	0.004725	0.00235	0.99765	0.00235	0.002375
1808	0.004725	0.00235	0.99765	0.00235	0.002375
1809	0.004725	0.00235	0.99765	0.00235	0.002375
1810	0.004725	0.00235	0.99765	0.00235	0.002375
1811	0.004725	0.00235	0.99765	0.00235	0.002375
1812	0.004725	0.00235	0.99765	0.00235	0.002375
1813	0.004725	0.00235	0.99765	0.00235	0.002375
1814	0.004725	0.00235	0.99765	0.00235	0.002375
1815	0.004725	0.00235	0.99765	0.00235	0.002375
1816	0.004725	0.00235	0.99765	0.00235	0.002375
1817	0.004725	0.00235	0.99765	0.00235	0.002375
1818	0.004725	0.00235	0.99765	0.00235	0.002375
1819	0.004725	0.00235	0.99765	0.00235	0.002375
1820	0.004725	0.00235	0.99765	0.00235	0.002375
1821	0.004725	0.00235	0.99765	0.00235	0.002375
1822	0.004725	0.00235	0.99765	0.00235	0.002375
1823	0.004725	0.00235	0.99765	0.00235	0.002375
1824	0.004725	0.00235	0.99765	0.00235	0.002375
1825	0.004725	0.00235	0.99765	0.00235	0.002375
1826	0.004725	0.00235	0.99765	0.00235	0.002375
1827	0.004725	0.00235	0.99765	0.00235	0.002375
1828	0.004725	0.00235	0.99765	0.00235	0.002375
1829	0.004725	0.00235	0.99765	0.00235	0.002375
1830	0.004725	0.00235	0.99765	0.00235	0.002375
1831	0.004725	0.00235	0.99765	0.00235	0.002375
1832	0.004725	0.00235	0.99765	0.00235	0.002375
1833	0.004725	0.00235	0.99765	0.00235	0.002375
1834	0.004725	0.00235	0.99765	0.00235	0.002375
1835	0.004725	0.00235	0.99765	0.00235	0.002375
1836	0.004725	0.00235	0.99765	0.00235	0.002375
1837	0.004725	0.00235	0.99765	0.00235	0.002375
1838	0.004725	0.00235	0.99765	0.00235	0.002375
1839	0.004725	0.00235	0.99765	0.00235	0.002375
1840	0.004725	0.00235	0.99765	0.00235	0.002375
1841	0.004725	0.00235	0.99765	0.00235	0.002375
1842	0.004725	0.00235	0.99765	0.00235	0.002375
1843	0.004725	0.00235	0.99765	0.00235	0.002375
1844	0.004725	0.00235	0.99765	0.00235	0.002375
1845	0.004725	0.00235	0.99765	0.00235	0.002375
1846	0.004725	0.00235	0.99765	0.00235	0.002375
1847	0.004725	0.00235	0.99765	0.00235	0.002375
1848	0.004725	0.00235	0.99765	0.00235	0.002375
1849	0.004725	0.00235	0.99765	0.00235	0.002375
1850	0.004725	0.00235	0.99765	0.00235	0.002375
1851	0.004725	0.00235	0.99765	0.00235	0.002375
1852	0.004725	0.00235	0.99765	0.00235	0.002375
1853	0.004725	0.00235	0.99765	0.00235	0.002375
1854	0.004725	0.00235	0.99765	0.00235	0.002375
1855	0.004725	0.00235	0.99765	0.00235	0.002375
1856	0.004725	0.00235	0.99765	0.00235	0.002375
1857	0.004725	0.00235	0.99765	0.00235	0.002375
1858	0.004725	0.00235	0.99765	0.00235	0.002375
1859	0.004725	0.00235	0.99765	0.00235	0.002375
1860	0.004725	0.00235	0.99765	0.00235	0.002375
1861	0.004725	0.00235	0.99765	0.00235	0.002375
1862	0.004725	0.00235	0.99765	0.00235	0.002375
1863	0.004725	0.00235	0.99765	0.00235	0.002375
1864	0.004725	0.00235	0.99765	0.00235	0.002375
1865	0.004725	0.00235	0.99765	0.00235	0.002375
1866	0.004725	0.00235	0.99765	0.00235	0.002375
1867	0.004725	0.00235	0.99765	0.00235	0.002375
1868	0.004725	0.00235	0.99765	0.00235	0.002375
1869	0.004725	0.00235	0.99765	0.00235	0.002375
1870	0.004725	0.00235	0.99765	0.00235	0.002375
1871	0.004725	0.00235	0.99765	0.00235	0.002375
1872	0.004725	0.00235	0.99765	0.00235	0.002375
1873	0.004725	0.00235	0.99765	0.00235	0.002375
1874	0.004725	0.00235	0.99765	0.00235	0.002375
1875	0.004725	0.00235	0.99765	0.00235	0.002375
1876	0.004725	0.00235	0.99765	0.00235	0.002375
1877	0.004725	0.00235	0.99765	0.00235	0.002375
1878	0.004725	0.00235	0.99765	0.00235	0.002375
1879	0.004725	0.00235	0.99765	0.00235	0.002375
1880	0.004725	0.00235	0.99765	0.00235	0.002375
1881	0.004725	0.00235	0.99765	0.00235	0.002375
1882	0.004725	0.00235	0.99765	0.00235	0.002375
1883	0.004725	0.00235	0.99765	0.00235	0.002375
1884	0.004725	0.00235	0.99765	0.00235	0.002375
1885	0.004725	0.00235	0.99765	0.00235	0.002375
1886	0.004725	0.00235	0.99765	0.00235	0.002375
1887	0.004725	0.00235	0.99765	0.00235	0.002375
1888	0.004725	0.00235	0.99765	0.00235	0.002375
1889	0.004725	0.00235	0.99765	0.00235	0.002375
1890	0.004725	0.00235	0.99765	0.00235	0.002375
1891	0.004725	0.00235	0.99765	0.00235	0.002375
1892	0.004725	0.00235	0.99765	0.00235	0.002375
1893	0.004725	0.00235	0.99765	0.00235	0.002375
1894	0.004725	0.00235	0.99765	0.00235	0.002375
1895	0.004725	0.00235	0.99765	0.00235	0.002375
1896	0.004725	0.00235	0.99765	0.00235	0.002375
1897	0.004725	0.00235	0.99765	0.00235	0.002375
1898	0.004725	0.00235	0.99765	0.00235	0.002375
1899	0.004725	0.00235	0.99765	0.00235	0.002375
1900	0.004725	0.00235	0.99765	0.00235	0.002375
1901	0.004725	0.00235	0.99765	0.00235	0.002375
1902	0.004725	0.00235	0.99765	0.00235	0.002375
1903	0.004725	0.00235	0.99765	0.00235	0.002375
1904	0.004725	0.00235	0.99765	0.00235	0.002375
1905	0.004725	0.00235	0.99765	0.00235	0.002375
1906	0.004725	0.00235	0.99765	0.00235	0.002375
1907	0.004725	0.00235	0.99765	0.00235	0.002375
1908	0.004725	0.00235	0.99765	0.00235	0.002375
1909	0.004725	0.00235	0.99765	0.00235	0.002375
1910	0.004725	0.00235	0.99765	0.00235	0.002375
1911	0.004725	0.00235	0.99765	0.00235	0.002375
1912	0.004725	0.00235	0.99765	0.00235	0.002375
1913	0.004725	0.00235	0.99765	0.00235	0.002375
1914	0.004725	0.00235	0.99765	0.00235	0.002375
1915	0.004725	0.00235	0.99765	0.00235	0.002375
1916	0.004725	0.00235	0.99765	0.00235	0.002375
1917	0.004725	0.00235	0.99765	0.00235	0.002375
1918	0.004725	0.00235	0.99765	0.00235	0.002375
1919	0.004725	0.00235	0.99765	0.00235	0.002375
1920	0.004725	0.00235	0.99765	0.00235	0.002375
1921	0.004725	0.00235	0.99765	0.00235	0.002375
1922	0.004725	0.00235	0.99765	0.00235	0.002375
1923	0.004725	0.00235	0.99765	0.00235	0.002375
1924	0.004725	0.00235	0.99765	0.00235	0.002375
1925	0.004725	0.00235	0.99765	0.00235	0.002375
1926	0.004725	0.00235	0.99765	0.00235	0.002375
1927	0.004725	0.00235	0.99765	0.00235	0.002375
1928	0.004725	0.00235	0.99765	0.00235	0.002375
1929	0.004725	0.00235	0.99765	0.00235	0.002375
1930	0.004725	0.00235	0.99765	0.00235	0.002375
1931	0.004725	0.00235	0.99765	0.00235	0.002375
1932	0.004725	0.00235	0.99765	0.00235	0.002375
1933	0.004725	0.00235	0.99765	0.00235	0.002375
1934	0.004725	0.00235	0.99765	0.00235	0.002375
1935	0.004725	0.00235	0.99765	0.00235	0.002375
1936	0.004725	0.00235	0.99765	0.00235	0.002375
1937	0.004725	0.00235	0.99765	0.00235	0.002375
1938	0.004725	0.00235	0.99765	0.00235	0.002375
1939	0.004725	0.00235	0.99765	0.00235	0.002375
1940	0.004725	0.00235	0.99765	0.00235	0.002375
1941	0.004725	0.00235	0.99765	0.00235	0.002375
1942	0.004725	0.00235	0.99765	0.00235	0.002375
1943	0.004725	0.00235	0.99765	0.00235	0.002375
1944	0.004725	0.00235	0.99765	0.00235	0.002375
1945	0.004725	0.00235	0.99765	0.00235	0.002375
1946	0.004725	0.00235	0.99765	0.00235	0.002375
1947	0.004725	0.00235	0.99765	0.00235	0.002375
1948	0.004725	0.00235	0.99765	0.00235	0.002375
1949	0.004725	0.00235	0.99765	0.00235	0.002375
1950	0.004725	0.00235	0.99765	0.00235	0.002375
1951	0.004725	0.00235	0.99765	0.00235	0.002375
1952	0.004725	0.00235	0.99765	0.00235	0.002375
1953	0.004725	0.00235	0.99765	0.00235	0.002375
1954	0.004725	0.00235	0.99765	0.00235	0.002375
1955	0.004725	0.00235	0.99765	0.00235	0.002375
1956	0.004725	0.00235	0.99765	0.00235	0.002375
1957	0.004725	0.00235	0.99765	0.00235	0.002375
1958	0.004725	0.00235	0.99765	0.00235	0.002375
1959	0.004725	0.00235	0.99765	0.00235	0.002375
1960	0.004725	0.00235	0.99765	0.00235	0.002375
1961	0.004725	0.00235	0.99765	0.00235	0.002375
1962	0.004725	0.00235	0.99765	0.00235	0.002375
1963	0.004725	0.00235	0.99765	0.00235	0.002375
1964	0.004725	0.00235	0.99765	0.00235	0.002375
1965	0.004725	0.00235	0.99765	0.00235	0.002375
1966	0.004725	0.00235	0.99765	0.00235	0.002375
1967	0.004725	0.00235	0.99765	0.00235	0.002375
1968	0.004725	0.00235	0.99765	0.00235	0.002375
1969	0.004725	0.00235	0.99765	0.00235	0.002375
1970	0.004725	0.00235	0.99765	0.00235	0.002375
1971	0.004725	0.00235	0.99765	0.00235	0.002375
1972	0.004725	0.00235	0.99765	0.00235	0.002375
1973	0.004725	0.00235	0.99765	0.00235	0.002375
1974	0.004725	0.00235	0.99765	0.00235	0.002375
1975	0.004725	0.00235	0.99765	0.00235	0.002375
1976	0.004725	0.00235	0.99765	0.00235	0.002375
1977	0.004725	0.00235	0.99765	0.00235	0.002375
1978	0.004725	0.00235	0.99765	0.00235	0.002375
1979	0.004725	0.00235	0.99765	0.00235	0.002375
1980	0.004725	0.00235	0.99765	0.00235	0.002375
1981	0.004725	0.00235	0.99765	0.00235	0.002375
1982	0.004725	0.00235	0.99765	0.00235	0.002375
1983	0.004725	0.00235	0.99765	0.00235	0.002375
1984	0.004725	0.00235	0.99765	0.00235	0.002375
1985	0.004725	0.00235	0.99765	0.00235	0.002375
1986	0.004725	0.00235	0.99765	0.00235	0.002375
1987	0.004725	0.00235	0.99765	0.00235	0.002375
1988	0.004725	0.00235	0.99765	0.00235	0.002375
1989	0.004725	0.00235	0.99765	0.00235	0.002375
1990	0.004725	0.00235	0.99765	0.00235	0.002375
1991	0.004725	0.00235	0.99765	0.00235	0.002375
1992	0.004725	0.00235	0.99765	0.00235	0.002375
1993	0.004725	0.00235	0.99765	0.00235	0.002375
1994	0.004725	0.00235	0.99765	0.00235	0.002375
1995	0.004725	0.00235	0.99765	0.00235	0.002375
1996	0.004725	0.00235	0.99765	0.00235	0.002375
1997	0.004725	0.00235	0.99765	0.00235	0.002375
1998	0.004725	0.00235	0.99765	0.00235	0.002375
1999	0.004725	0.00235	0.99765	0.00235	0.002375
[truncated: 38,001 more rows]
