# Supplementary material for: Aspiration-driven co-evolution of cooperation with individual behavioral diversity
Source: PLoS One. 2023 Sep 15;18(9):e0291134. doi: 10.1371/journal.pone.0291134 (PMC10503719; doi:10.1371/journal.pone.0291134)
Supplement: S1 Data — (ZIP) [file pone.0291134.s001.zip › M1/v1-L=200/data/tolerate=1_singleB.txt]

1	0.930382	0.155475
1.05	0.847346	0.289575
1.1	0.716294	0.426025
1.15	0.331422	0.746525
1.2	0.214892	0.8411
1.25	0.178499	0.8707
1.3	0.147006	0.8946
1.35	0.132739	0.908175
1.4	0.0800277	0.94785
1.45	0.0505919	0.969975
1.5	0.0314441	0.98225
1.55	0.0241323	0.9866
1.6	0.0161705	0.991525
1.65	0.0184352	0.9903
1.7	0.0147412	0.992325
1.75	0.0168479	0.99115
1.8	0.0129164	0.993275
1.85	0.0134994	0.9929
1.9	0.00872977	0.995675
1.95	0.00586536	0.997075
2	0.00472614	0.99765
