# Supplementary material for: Aspiration-driven co-evolution of cooperation with individual behavioral diversity
Source: PLoS One. 2023 Sep 15;18(9):e0291134. doi: 10.1371/journal.pone.0291134 (PMC10503719; doi:10.1371/journal.pone.0291134)
Supplement: S1 Data — (ZIP) [file pone.0291134.s001.zip › M1/v2-L=200/data/aspiration_time,b=1.01_frequency.txt]

1	0.5	0.5	0
2	0.621119	0.633684	0.446429
3	0.703622	0.742789	0.479613
4	0.763396	0.835372	0.522299
5	0.808483	0.919131	0.555815
6	0.844155	0.994865	0.581027
7	0.875562	1.06545	0.597374
8	0.905696	1.13493	0.605433
9	0.934714	1.19914	0.609597
10	0.964135	1.26146	0.613094
11	0.995659	1.31574	0.616147
12	1.02916	1.36957	0.617956
13	1.06436	1.41663	0.629782
14	1.10098	1.46464	0.639633
15	1.13879	1.5113	0.655104
16	1.17818	1.55532	0.672035
17	1.21804	1.59797	0.700576
18	1.25838	1.63844	0.728018
19	1.30022	1.6861	0.748418
20	1.34275	1.72645	0.776004
21	1.38578	1.76599	0.807628
22	1.42921	1.8036	0.84638
23	1.4749	1.84192	0.875707
24	1.52065	1.87911	0.914795
25	1.56745	1.91931	0.951138
26	1.61471	1.96053	0.983495
27	1.6623	1.99749	1.02679
28	1.71122	2.03763	1.07134
29	1.75936	2.0726	1.12245
30	1.80892	2.11153	1.17431
31	1.85688	2.15385	1.21571
32	1.90443	2.19813	1.26951
33	1.95172	2.23577	1.32218
34	1.9992	2.27549	1.36865
35	2.04564	2.3146	1.41693
36	2.09187	2.35531	1.46965
37	2.1381	2.39326	1.52276
38	2.1826	2.44224	1.55843
39	2.22673	2.47849	1.61162
40	2.27074	2.5173	1.65533
41	2.31447	2.55855	1.69256
42	2.35817	2.59778	1.74279
43	2.40055	2.63934	1.77805
44	2.44205	2.6821	1.81832
45	2.48246	2.72138	1.84797
46	2.52229	2.76042	1.87787
47	2.56064	2.79981	1.90412
48	2.59774	2.83802	1.9369
49	2.63423	2.87784	1.95874
50	2.66946	2.91271	1.98813
51	2.70443	2.94789	2.01194
52	2.73856	2.98082	2.04092
53	2.77255	3.01916	2.05575
54	2.80507	3.05527	2.07495
55	2.83658	3.09349	2.09207
56	2.86718	3.12828	2.10695
57	2.89679	3.16406	2.11241
58	2.92518	3.19452	2.13003
59	2.95282	3.22659	2.13653
60	2.97953	3.25403	2.1545
61	3.00548	3.28059	2.16949
62	3.03098	3.3054	2.18487
63	3.05561	3.33306	2.19372
64	3.07924	3.35869	2.20167
65	3.10218	3.38198	2.21554
66	3.12542	3.40693	2.21409
67	3.14816	3.42592	2.22675
68	3.16992	3.4495	2.24116
69	3.19072	3.47187	2.25305
70	3.21038	3.49318	2.25988
71	3.2296	3.51323	2.26501
72	3.2483	3.53319	2.27524
73	3.26685	3.55318	2.28061
74	3.2845	3.57305	2.28474
75	3.30076	3.59114	2.29028
76	3.31606	3.61088	2.28838
77	3.33125	3.62514	2.29138
78	3.34619	3.63819	2.28881
79	3.36049	3.65316	2.30492
80	3.37438	3.66816	2.31042
81	3.38652	3.6837	2.31169
82	3.39845	3.69923	2.3112
83	3.41016	3.71086	2.30754
84	3.42145	3.7233	2.3058
85	3.43329	3.73593	2.30212
86	3.4434	3.74851	2.303
87	3.45318	3.76058	2.2994
88	3.46291	3.77097	2.29419
89	3.47242	3.78171	2.29041
90	3.48128	3.79144	2.28639
91	3.48981	3.80198	2.28052
92	3.49785	3.8133	2.27168
93	3.50536	3.82402	2.27036
94	3.51281	3.83371	2.26625
95	3.51991	3.84172	2.26733
96	3.52652	3.84826	2.26116
97	3.53301	3.857	2.2543
98	3.53881	3.86608	2.25036
99	3.54428	3.87443	2.24824
100	3.54939	3.88212	2.24207
101	3.55433	3.88882	2.2356
102	3.55896	3.89536	2.23064
103	3.56311	3.90123	2.22633
104	3.56707	3.90543	2.22227
105	3.57126	3.91076	2.21878
106	3.57522	3.916	2.20718
107	3.579	3.91987	2.20417
108	3.58224	3.92505	2.20474
109	3.58523	3.93083	2.19962
110	3.5884	3.93441	2.19302
111	3.59116	3.938	2.18761
112	3.59386	3.94152	2.18189
113	3.59631	3.94493	2.18091
114	3.5987	3.94807	2.17665
115	3.60094	3.95132	2.17635
116	3.60296	3.95541	2.17398
117	3.60474	3.95841	2.17132
118	3.60647	3.96091	2.16697
119	3.60815	3.96363	2.16304
120	3.60961	3.96573	2.16218
121	3.61099	3.96771	2.16062
122	3.61257	3.96958	2.15547
123	3.61393	3.97153	2.15426
124	3.61521	3.97356	2.15081
125	3.61629	3.97476	2.14814
126	3.61739	3.97685	2.14544
127	3.61839	3.97854	2.14267
128	3.61939	3.97994	2.1411
129	3.62027	3.9817	2.14001
130	3.62107	3.98316	2.13836
131	3.62178	3.98406	2.13686
132	3.62249	3.98548	2.13372
133	3.62308	3.98673	2.13324
134	3.62363	3.98784	2.13176
135	3.62413	3.98854	2.13171
136	3.62459	3.98893	2.1315
137	3.62505	3.98939	2.13191
138	3.62547	3.98996	2.13105
139	3.62589	3.9899	2.13012
140	3.62636	3.99018	2.13037
141	3.62676	3.99066	2.13045
142	3.62714	3.99129	2.12936
143	3.62755	3.99161	2.1287
144	3.62789	3.99197	2.12868
145	3.62817	3.99278	2.12875
146	3.62838	3.99356	2.12873
147	3.62857	3.99405	2.1277
148	3.62874	3.99452	2.12711
149	3.62896	3.99489	2.12503
150	3.62916	3.99531	2.12407
151	3.62935	3.99574	2.12355
152	3.62948	3.99613	2.12332
153	3.62961	3.9965	2.1239
154	3.62978	3.99665	2.12341
155	3.6299	3.99678	2.12302
156	3.63001	3.99708	2.12239
157	3.63014	3.99717	2.12191
158	3.63025	3.99744	2.12165
159	3.63035	3.99755	2.12167
160	3.63041	3.99764	2.12234
161	3.63046	3.99782	2.12163
162	3.63054	3.99802	2.12097
163	3.6306	3.99821	2.12051
164	3.63063	3.99839	2.12014
165	3.63067	3.99853	2.1198
166	3.63071	3.99873	2.11941
167	3.63077	3.99864	2.11909
168	3.63081	3.99878	2.11945
169	3.63085	3.99889	2.11945
170	3.63088	3.99898	2.11921
171	3.6309	3.99908	2.11892
172	3.63093	3.99915	2.11856
173	3.63094	3.99921	2.11834
174	3.63096	3.99929	2.11816
175	3.63098	3.99935	2.11801
176	3.63101	3.99941	2.11788
177	3.63102	3.99945	2.11776
178	3.63102	3.99948	2.11765
179	3.63103	3.99952	2.11752
180	3.63104	3.99956	2.11744
181	3.63105	3.9996	2.11732
182	3.63107	3.99964	2.11726
183	3.63108	3.99967	2.1172
184	3.63109	3.9997	2.11713
185	3.6311	3.99972	2.11706
186	3.6311	3.99975	2.11699
187	3.63111	3.99978	2.11693
188	3.63112	3.99979	2.11687
189	3.63113	3.99982	2.11683
190	3.63113	3.99983	2.11679
191	3.63114	3.99985	2.11675
192	3.63115	3.99987	2.11672
193	3.63115	3.99988	2.11669
194	3.63115	3.99989	2.11666
195	3.63116	3.9999	2.11664
196	3.63116	3.99991	2.11662
197	3.63116	3.99992	2.11661
198	3.63117	3.99993	2.11659
199	3.63117	3.99993	2.11657
200	3.63118	3.99994	2.11656
201	3.63118	3.99995	2.11655
202	3.63118	3.99995	2.11654
203	3.63118	3.99996	2.11653
204	3.63118	3.99996	2.11652
205	3.63118	3.99996	2.11651
206	3.63119	3.99997	2.11651
207	3.63119	3.99997	2.1165
208	3.63119	3.99997	2.11649
209	3.63119	3.99998	2.11649
210	3.63119	3.99998	2.11648
211	3.63119	3.99998	2.11648
212	3.63119	3.99998	2.11648
213	3.63119	3.99998	2.11647
214	3.63119	3.99998	2.11647
215	3.63119	3.99999	2.11647
216	3.63119	3.99999	2.11646
217	3.63119	3.99999	2.11646
218	3.6312	3.99999	2.11646
219	3.6312	3.99999	2.11646
220	3.6312	3.99999	2.11646
221	3.6312	3.99999	2.11646
222	3.6312	3.99999	2.11646
223	3.6312	3.99999	2.11646
224	3.6312	3.99999	2.11645
225	3.6312	3.99999	2.11645
226	3.6312	4	2.11645
227	3.6312	4	2.11645
228	3.6312	4	2.11645
229	3.6312	4	2.11645
230	3.6312	4	2.11645
231	3.6312	4	2.11645
232	3.6312	4	2.11645
233	3.6312	4	2.11645
234	3.6312	4	2.11645
235	3.6312	4	2.11645
236	3.6312	4	2.11645
237	3.6312	4	2.11645
238	3.6312	4	2.11645
239	3.6312	4	2.11645
240	3.6312	4	2.11645
241	3.6312	4	2.11645
242	3.6312	4	2.11645
243	3.6312	4	2.11645
244	3.6312	4	2.11645
245	3.6312	4	2.11645
246	3.6312	4	2.11645
247	3.6312	4	2.11645
248	3.6312	4	2.11645
249	3.6312	4	2.11645
250	3.6312	4	2.11645
251	3.6312	4	2.11645
252	3.6312	4	2.11645
253	3.6312	4	2.11645
254	3.6312	4	2.11645
255	3.6312	4	2.11645
256	3.6312	4	2.11645
257	3.6312	4	2.11645
258	3.6312	4	2.11645
259	3.6312	4	2.11645
260	3.6312	4	2.11645
261	3.6312	4	2.11645
262	3.6312	4	2.11645
263	3.6312	4	2.11645
264	3.6312	4	2.11645
265	3.6312	4	2.11645
266	3.6312	4	2.11645
267	3.6312	4	2.11645
268	3.6312	4	2.11645
269	3.6312	4	2.11645
270	3.6312	4	2.11645
271	3.6312	4	2.11645
272	3.6312	4	2.11645
273	3.6312	4	2.11645
274	3.6312	4	2.11645
275	3.6312	4	2.11645
276	3.6312	4	2.11645
277	3.6312	4	2.11645
278	3.6312	4	2.11645
279	3.6312	4	2.11645
280	3.6312	4	2.11645
281	3.6312	4	2.11645
282	3.6312	4	2.11645
283	3.6312	4	2.11645
284	3.6312	4	2.11645
285	3.6312	4	2.11645
286	3.6312	4	2.11645
287	3.6312	4	2.11645
288	3.6312	4	2.11645
289	3.6312	4	2.11645
290	3.6312	4	2.11645
291	3.6312	4	2.11645
292	3.6312	4	2.11645
293	3.6312	4	2.11645
294	3.6312	4	2.11645
295	3.6312	4	2.11645
296	3.6312	4	2.11645
297	3.6312	4	2.11645
298	3.6312	4	2.11645
299	3.6312	4	2.11645
300	3.6312	4	2.11645
301	3.6312	4	2.11645
302	3.6312	4	2.11645
303	3.6312	4	2.11645
304	3.6312	4	2.11645
305	3.6312	4	2.11645
306	3.6312	4	2.11645
307	3.6312	4	2.11645
308	3.6312	4	2.11645
309	3.6312	4	2.11645
310	3.6312	4	2.11645
311	3.6312	4	2.11645
312	3.6312	4	2.11645
313	3.6312	4	2.11645
314	3.6312	4	2.11645
315	3.6312	4	2.11645
316	3.6312	4	2.11645
317	3.6312	4	2.11645
318	3.6312	4	2.11645
319	3.6312	4	2.11645
320	3.6312	4	2.11645
321	3.6312	4	2.11645
322	3.6312	4	2.11645
323	3.6312	4	2.11645
324	3.6312	4	2.11645
325	3.6312	4	2.11645
326	3.6312	4	2.11645
327	3.6312	4	2.11645
328	3.6312	4	2.11645
329	3.6312	4	2.11645
330	3.6312	4	2.11645
331	3.6312	4	2.11645
332	3.6312	4	2.11645
333	3.6312	4	2.11645
334	3.6312	4	2.11645
335	3.6312	4	2.11645
336	3.6312	4	2.11645
337	3.6312	4	2.11645
338	3.6312	4	2.11645
339	3.6312	4	2.11645
340	3.6312	4	2.11645
341	3.6312	4	2.11645
342	3.6312	4	2.11645
343	3.6312	4	2.11645
344	3.6312	4	2.11645
345	3.6312	4	2.11645
346	3.6312	4	2.11645
347	3.6312	4	2.11645
348	3.6312	4	2.11645
349	3.6312	4	2.11645
350	3.6312	4	2.11645
351	3.6312	4	2.11645
352	3.6312	4	2.11645
353	3.6312	4	2.11645
354	3.6312	4	2.11645
355	3.6312	4	2.11645
356	3.6312	4	2.11645
357	3.6312	4	2.11645
358	3.6312	4	2.11645
359	3.6312	4	2.11645
360	3.6312	4	2.11645
361	3.6312	4	2.11645
362	3.6312	4	2.11645
363	3.6312	4	2.11645
364	3.6312	4	2.11645
365	3.6312	4	2.11645
366	3.6312	4	2.11645
367	3.6312	4	2.11645
368	3.6312	4	2.11645
369	3.6312	4	2.11645
370	3.6312	4	2.11645
371	3.6312	4	2.11645
372	3.6312	4	2.11645
373	3.6312	4	2.11645
374	3.6312	4	2.11645
375	3.6312	4	2.11645
376	3.6312	4	2.11645
377	3.6312	4	2.11645
378	3.6312	4	2.11645
379	3.6312	4	2.11645
380	3.6312	4	2.11645
381	3.6312	4	2.11645
382	3.6312	4	2.11645
383	3.6312	4	2.11645
384	3.6312	4	2.11645
385	3.6312	4	2.11645
386	3.6312	4	2.11645
387	3.6312	4	2.11645
388	3.6312	4	2.11645
389	3.6312	4	2.11645
390	3.6312	4	2.11645
391	3.6312	4	2.11645
392	3.6312	4	2.11645
393	3.6312	4	2.11645
394	3.6312	4	2.11645
395	3.6312	4	2.11645
396	3.6312	4	2.11645
397	3.6312	4	2.11645
398	3.6312	4	2.11645
399	3.6312	4	2.11645
400	3.6312	4	2.11645
401	3.6312	4	2.11645
402	3.6312	4	2.11645
403	3.6312	4	2.11645
404	3.6312	4	2.11645
405	3.6312	4	2.11645
406	3.6312	4	2.11645
407	3.6312	4	2.11645
408	3.6312	4	2.11645
409	3.6312	4	2.11645
410	3.6312	4	2.11645
411	3.6312	4	2.11645
412	3.6312	4	2.11645
413	3.6312	4	2.11645
414	3.6312	4	2.11645
415	3.6312	4	2.11645
416	3.6312	4	2.11645
417	3.6312	4	2.11645
418	3.6312	4	2.11645
419	3.6312	4	2.11645
420	3.6312	4	2.11645
421	3.6312	4	2.11645
422	3.6312	4	2.11645
423	3.6312	4	2.11645
424	3.6312	4	2.11645
425	3.6312	4	2.11645
426	3.6312	4	2.11645
427	3.6312	4	2.11645
428	3.6312	4	2.11645
429	3.6312	4	2.11645
430	3.6312	4	2.11645
431	3.6312	4	2.11645
432	3.6312	4	2.11645
433	3.6312	4	2.11645
434	3.6312	4	2.11645
435	3.6312	4	2.11645
436	3.6312	4	2.11645
437	3.6312	4	2.11645
438	3.6312	4	2.11645
439	3.6312	4	2.11645
440	3.6312	4	2.11645
441	3.6312	4	2.11645
442	3.6312	4	2.11645
443	3.6312	4	2.11645
444	3.6312	4	2.11645
445	3.6312	4	2.11645
446	3.6312	4	2.11645
447	3.6312	4	2.11645
448	3.6312	4	2.11645
449	3.6312	4	2.11645
450	3.6312	4	2.11645
451	3.6312	4	2.11645
452	3.6312	4	2.11645
453	3.6312	4	2.11645
454	3.6312	4	2.11645
455	3.6312	4	2.11645
456	3.6312	4	2.11645
457	3.6312	4	2.11645
458	3.6312	4	2.11645
459	3.6312	4	2.11645
460	3.6312	4	2.11645
461	3.6312	4	2.11645
462	3.6312	4	2.11645
463	3.6312	4	2.11645
464	3.6312	4	2.11645
465	3.6312	4	2.11645
466	3.6312	4	2.11645
467	3.6312	4	2.11645
468	3.6312	4	2.11645
469	3.6312	4	2.11645
470	3.6312	4	2.11645
471	3.6312	4	2.11645
472	3.6312	4	2.11645
473	3.6312	4	2.11645
474	3.6312	4	2.11645
475	3.6312	4	2.11645
476	3.6312	4	2.11645
477	3.6312	4	2.11645
478	3.6312	4	2.11645
479	3.6312	4	2.11645
480	3.6312	4	2.11645
481	3.6312	4	2.11645
482	3.6312	4	2.11645
483	3.6312	4	2.11645
484	3.6312	4	2.11645
485	3.6312	4	2.11645
486	3.6312	4	2.11645
487	3.6312	4	2.11645
488	3.6312	4	2.11645
489	3.6312	4	2.11645
490	3.6312	4	2.11645
491	3.6312	4	2.11645
492	3.6312	4	2.11645
493	3.6312	4	2.11645
494	3.6312	4	2.11645
495	3.6312	4	2.11645
496	3.6312	4	2.11645
497	3.6312	4	2.11645
498	3.6312	4	2.11645
499	3.6312	4	2.11645
500	3.6312	4	2.11645
501	3.6312	4	2.11645
502	3.6312	4	2.11645
503	3.6312	4	2.11645
504	3.6312	4	2.11645
505	3.6312	4	2.11645
506	3.6312	4	2.11645
507	3.6312	4	2.11645
508	3.6312	4	2.11645
509	3.6312	4	2.11645
510	3.6312	4	2.11645
511	3.6312	4	2.11645
512	3.6312	4	2.11645
513	3.6312	4	2.11645
514	3.6312	4	2.11645
515	3.6312	4	2.11645
516	3.6312	4	2.11645
517	3.6312	4	2.11645
518	3.6312	4	2.11645
519	3.6312	4	2.11645
520	3.6312	4	2.11645
521	3.6312	4	2.11645
522	3.6312	4	2.11645
523	3.6312	4	2.11645
524	3.6312	4	2.11645
525	3.6312	4	2.11645
526	3.6312	4	2.11645
527	3.6312	4	2.11645
528	3.6312	4	2.11645
529	3.6312	4	2.11645
530	3.6312	4	2.11645
531	3.6312	4	2.11645
532	3.6312	4	2.11645
533	3.6312	4	2.11645
534	3.6312	4	2.11645
535	3.6312	4	2.11645
536	3.6312	4	2.11645
537	3.6312	4	2.11645
538	3.6312	4	2.11645
539	3.6312	4	2.11645
540	3.6312	4	2.11645
541	3.6312	4	2.11645
542	3.6312	4	2.11645
543	3.6312	4	2.11645
544	3.6312	4	2.11645
545	3.6312	4	2.11645
546	3.6312	4	2.11645
547	3.6312	4	2.11645
548	3.6312	4	2.11645
549	3.6312	4	2.11645
550	3.6312	4	2.11645
551	3.6312	4	2.11645
552	3.6312	4	2.11645
553	3.6312	4	2.11645
554	3.6312	4	2.11645
555	3.6312	4	2.11645
556	3.6312	4	2.11645
557	3.6312	4	2.11645
558	3.6312	4	2.11645
559	3.6312	4	2.11645
560	3.6312	4	2.11645
561	3.6312	4	2.11645
562	3.6312	4	2.11645
563	3.6312	4	2.11645
564	3.6312	4	2.11645
565	3.6312	4	2.11645
566	3.6312	4	2.11645
567	3.6312	4	2.11645
568	3.6312	4	2.11645
569	3.6312	4	2.11645
570	3.6312	4	2.11645
571	3.6312	4	2.11645
572	3.6312	4	2.11645
573	3.6312	4	2.11645
574	3.6312	4	2.11645
575	3.6312	4	2.11645
576	3.6312	4	2.11645
577	3.6312	4	2.11645
578	3.6312	4	2.11645
579	3.6312	4	2.11645
580	3.6312	4	2.11645
581	3.6312	4	2.11645
582	3.6312	4	2.11645
583	3.6312	4	2.11645
584	3.6312	4	2.11645
585	3.6312	4	2.11645
586	3.6312	4	2.11645
587	3.6312	4	2.11645
588	3.6312	4	2.11645
589	3.6312	4	2.11645
590	3.6312	4	2.11645
591	3.6312	4	2.11645
592	3.6312	4	2.11645
593	3.6312	4	2.11645
594	3.6312	4	2.11645
595	3.6312	4	2.11645
596	3.6312	4	2.11645
597	3.6312	4	2.11645
598	3.6312	4	2.11645
599	3.6312	4	2.11645
600	3.6312	4	2.11645
601	3.6312	4	2.11645
602	3.6312	4	2.11645
603	3.6312	4	2.11645
604	3.6312	4	2.11645
605	3.6312	4	2.11645
606	3.6312	4	2.11645
607	3.6312	4	2.11645
608	3.6312	4	2.11645
609	3.6312	4	2.11645
610	3.6312	4	2.11645
611	3.6312	4	2.11645
612	3.6312	4	2.11645
613	3.6312	4	2.11645
614	3.6312	4	2.11645
615	3.6312	4	2.11645
616	3.6312	4	2.11645
617	3.6312	4	2.11645
618	3.6312	4	2.11645
619	3.6312	4	2.11645
620	3.6312	4	2.11645
621	3.6312	4	2.11645
622	3.6312	4	2.11645
623	3.6312	4	2.11645
624	3.6312	4	2.11645
625	3.6312	4	2.11645
626	3.6312	4	2.11645
627	3.6312	4	2.11645
628	3.6312	4	2.11645
629	3.6312	4	2.11645
630	3.6312	4	2.11645
631	3.6312	4	2.11645
632	3.6312	4	2.11645
633	3.6312	4	2.11645
634	3.6312	4	2.11645
635	3.6312	4	2.11645
636	3.6312	4	2.11645
637	3.6312	4	2.11645
638	3.6312	4	2.11645
639	3.6312	4	2.11645
640	3.6312	4	2.11645
641	3.6312	4	2.11645
642	3.6312	4	2.11645
643	3.6312	4	2.11645
644	3.6312	4	2.11645
645	3.6312	4	2.11645
646	3.6312	4	2.11645
647	3.6312	4	2.11645
648	3.6312	4	2.11645
649	3.6312	4	2.11645
650	3.6312	4	2.11645
651	3.6312	4	2.11645
652	3.6312	4	2.11645
653	3.6312	4	2.11645
654	3.6312	4	2.11645
655	3.6312	4	2.11645
656	3.6312	4	2.11645
657	3.6312	4	2.11645
658	3.6312	4	2.11645
659	3.6312	4	2.11645
660	3.6312	4	2.11645
661	3.6312	4	2.11645
662	3.6312	4	2.11645
663	3.6312	4	2.11645
664	3.6312	4	2.11645
665	3.6312	4	2.11645
666	3.6312	4	2.11645
667	3.6312	4	2.11645
668	3.6312	4	2.11645
669	3.6312	4	2.11645
670	3.6312	4	2.11645
671	3.6312	4	2.11645
672	3.6312	4	2.11645
673	3.6312	4	2.11645
674	3.6312	4	2.11645
675	3.6312	4	2.11645
676	3.6312	4	2.11645
677	3.6312	4	2.11645
678	3.6312	4	2.11645
679	3.6312	4	2.11645
680	3.6312	4	2.11645
681	3.6312	4	2.11645
682	3.6312	4	2.11645
683	3.6312	4	2.11645
684	3.6312	4	2.11645
685	3.6312	4	2.11645
686	3.6312	4	2.11645
687	3.6312	4	2.11645
688	3.6312	4	2.11645
689	3.6312	4	2.11645
690	3.6312	4	2.11645
691	3.6312	4	2.11645
692	3.6312	4	2.11645
693	3.6312	4	2.11645
694	3.6312	4	2.11645
695	3.6312	4	2.11645
696	3.6312	4	2.11645
697	3.6312	4	2.11645
698	3.6312	4	2.11645
699	3.6312	4	2.11645
700	3.6312	4	2.11645
701	3.6312	4	2.11645
702	3.6312	4	2.11645
703	3.6312	4	2.11645
704	3.6312	4	2.11645
705	3.6312	4	2.11645
706	3.6312	4	2.11645
707	3.6312	4	2.11645
708	3.6312	4	2.11645
709	3.6312	4	2.11645
710	3.6312	4	2.11645
711	3.6312	4	2.11645
712	3.6312	4	2.11645
713	3.6312	4	2.11645
714	3.6312	4	2.11645
715	3.6312	4	2.11645
716	3.6312	4	2.11645
717	3.6312	4	2.11645
718	3.6312	4	2.11645
719	3.6312	4	2.11645
720	3.6312	4	2.11645
721	3.6312	4	2.11645
722	3.6312	4	2.11645
723	3.6312	4	2.11645
724	3.6312	4	2.11645
725	3.6312	4	2.11645
726	3.6312	4	2.11645
727	3.6312	4	2.11645
728	3.6312	4	2.11645
729	3.6312	4	2.11645
730	3.6312	4	2.11645
731	3.6312	4	2.11645
732	3.6312	4	2.11645
733	3.6312	4	2.11645
734	3.6312	4	2.11645
735	3.6312	4	2.11645
736	3.6312	4	2.11645
737	3.6312	4	2.11645
738	3.6312	4	2.11645
739	3.6312	4	2.11645
740	3.6312	4	2.11645
741	3.6312	4	2.11645
742	3.6312	4	2.11645
743	3.6312	4	2.11645
744	3.6312	4	2.11645
745	3.6312	4	2.11645
746	3.6312	4	2.11645
747	3.6312	4	2.11645
748	3.6312	4	2.11645
749	3.6312	4	2.11645
750	3.6312	4	2.11645
751	3.6312	4	2.11645
752	3.6312	4	2.11645
753	3.6312	4	2.11645
754	3.6312	4	2.11645
755	3.6312	4	2.11645
756	3.6312	4	2.11645
757	3.6312	4	2.11645
758	3.6312	4	2.11645
759	3.6312	4	2.11645
760	3.6312	4	2.11645
761	3.6312	4	2.11645
762	3.6312	4	2.11645
763	3.6312	4	2.11645
764	3.6312	4	2.11645
765	3.6312	4	2.11645
766	3.6312	4	2.11645
767	3.6312	4	2.11645
768	3.6312	4	2.11645
769	3.6312	4	2.11645
770	3.6312	4	2.11645
771	3.6312	4	2.11645
772	3.6312	4	2.11645
773	3.6312	4	2.11645
774	3.6312	4	2.11645
775	3.6312	4	2.11645
776	3.6312	4	2.11645
777	3.6312	4	2.11645
778	3.6312	4	2.11645
779	3.6312	4	2.11645
780	3.6312	4	2.11645
781	3.6312	4	2.11645
782	3.6312	4	2.11645
783	3.6312	4	2.11645
784	3.6312	4	2.11645
785	3.6312	4	2.11645
786	3.6312	4	2.11645
787	3.6312	4	2.11645
788	3.6312	4	2.11645
789	3.6312	4	2.11645
790	3.6312	4	2.11645
791	3.6312	4	2.11645
792	3.6312	4	2.11645
793	3.6312	4	2.11645
794	3.6312	4	2.11645
795	3.6312	4	2.11645
796	3.6312	4	2.11645
797	3.6312	4	2.11645
798	3.6312	4	2.11645
799	3.6312	4	2.11645
800	3.6312	4	2.11645
801	3.6312	4	2.11645
802	3.6312	4	2.11645
803	3.6312	4	2.11645
804	3.6312	4	2.11645
805	3.6312	4	2.11645
806	3.6312	4	2.11645
807	3.6312	4	2.11645
808	3.6312	4	2.11645
809	3.6312	4	2.11645
810	3.6312	4	2.11645
811	3.6312	4	2.11645
812	3.6312	4	2.11645
813	3.6312	4	2.11645
814	3.6312	4	2.11645
815	3.6312	4	2.11645
816	3.6312	4	2.11645
817	3.6312	4	2.11645
818	3.6312	4	2.11645
819	3.6312	4	2.11645
820	3.6312	4	2.11645
821	3.6312	4	2.11645
822	3.6312	4	2.11645
823	3.6312	4	2.11645
824	3.6312	4	2.11645
825	3.6312	4	2.11645
826	3.6312	4	2.11645
827	3.6312	4	2.11645
828	3.6312	4	2.11645
829	3.6312	4	2.11645
830	3.6312	4	2.11645
831	3.6312	4	2.11645
832	3.6312	4	2.11645
833	3.6312	4	2.11645
834	3.6312	4	2.11645
835	3.6312	4	2.11645
836	3.6312	4	2.11645
837	3.6312	4	2.11645
838	3.6312	4	2.11645
839	3.6312	4	2.11645
840	3.6312	4	2.11645
841	3.6312	4	2.11645
842	3.6312	4	2.11645
843	3.6312	4	2.11645
844	3.6312	4	2.11645
845	3.6312	4	2.11645
846	3.6312	4	2.11645
847	3.6312	4	2.11645
848	3.6312	4	2.11645
849	3.6312	4	2.11645
850	3.6312	4	2.11645
851	3.6312	4	2.11645
852	3.6312	4	2.11645
853	3.6312	4	2.11645
854	3.6312	4	2.11645
855	3.6312	4	2.11645
856	3.6312	4	2.11645
857	3.6312	4	2.11645
858	3.6312	4	2.11645
859	3.6312	4	2.11645
860	3.6312	4	2.11645
861	3.6312	4	2.11645
862	3.6312	4	2.11645
863	3.6312	4	2.11645
864	3.6312	4	2.11645
865	3.6312	4	2.11645
866	3.6312	4	2.11645
867	3.6312	4	2.11645
868	3.6312	4	2.11645
869	3.6312	4	2.11645
870	3.6312	4	2.11645
871	3.6312	4	2.11645
872	3.6312	4	2.11645
873	3.6312	4	2.11645
874	3.6312	4	2.11645
875	3.6312	4	2.11645
876	3.6312	4	2.11645
877	3.6312	4	2.11645
878	3.6312	4	2.11645
879	3.6312	4	2.11645
880	3.6312	4	2.11645
881	3.6312	4	2.11645
882	3.6312	4	2.11645
883	3.6312	4	2.11645
884	3.6312	4	2.11645
885	3.6312	4	2.11645
886	3.6312	4	2.11645
887	3.6312	4	2.11645
888	3.6312	4	2.11645
889	3.6312	4	2.11645
890	3.6312	4	2.11645
891	3.6312	4	2.11645
892	3.6312	4	2.11645
893	3.6312	4	2.11645
894	3.6312	4	2.11645
895	3.6312	4	2.11645
896	3.6312	4	2.11645
897	3.6312	4	2.11645
898	3.6312	4	2.11645
899	3.6312	4	2.11645
900	3.6312	4	2.11645
901	3.6312	4	2.11645
902	3.6312	4	2.11645
903	3.6312	4	2.11645
904	3.6312	4	2.11645
905	3.6312	4	2.11645
906	3.6312	4	2.11645
907	3.6312	4	2.11645
908	3.6312	4	2.11645
909	3.6312	4	2.11645
910	3.6312	4	2.11645
911	3.6312	4	2.11645
912	3.6312	4	2.11645
913	3.6312	4	2.11645
914	3.6312	4	2.11645
915	3.6312	4	2.11645
916	3.6312	4	2.11645
917	3.6312	4	2.11645
918	3.6312	4	2.11645
919	3.6312	4	2.11645
920	3.6312	4	2.11645
921	3.6312	4	2.11645
922	3.6312	4	2.11645
923	3.6312	4	2.11645
924	3.6312	4	2.11645
925	3.6312	4	2.11645
926	3.6312	4	2.11645
927	3.6312	4	2.11645
928	3.6312	4	2.11645
929	3.6312	4	2.11645
930	3.6312	4	2.11645
931	3.6312	4	2.11645
932	3.6312	4	2.11645
933	3.6312	4	2.11645
934	3.6312	4	2.11645
935	3.6312	4	2.11645
936	3.6312	4	2.11645
937	3.6312	4	2.11645
938	3.6312	4	2.11645
939	3.6312	4	2.11645
940	3.6312	4	2.11645
941	3.6312	4	2.11645
942	3.6312	4	2.11645
943	3.6312	4	2.11645
944	3.6312	4	2.11645
945	3.6312	4	2.11645
946	3.6312	4	2.11645
947	3.6312	4	2.11645
948	3.6312	4	2.11645
949	3.6312	4	2.11645
950	3.6312	4	2.11645
951	3.6312	4	2.11645
952	3.6312	4	2.11645
953	3.6312	4	2.11645
954	3.6312	4	2.11645
955	3.6312	4	2.11645
956	3.6312	4	2.11645
957	3.6312	4	2.11645
958	3.6312	4	2.11645
959	3.6312	4	2.11645
960	3.6312	4	2.11645
961	3.6312	4	2.11645
962	3.6312	4	2.11645
963	3.6312	4	2.11645
964	3.6312	4	2.11645
965	3.6312	4	2.11645
966	3.6312	4	2.11645
967	3.6312	4	2.11645
968	3.6312	4	2.11645
969	3.6312	4	2.11645
970	3.6312	4	2.11645
971	3.6312	4	2.11645
972	3.6312	4	2.11645
973	3.6312	4	2.11645
974	3.6312	4	2.11645
975	3.6312	4	2.11645
976	3.6312	4	2.11645
977	3.6312	4	2.11645
978	3.6312	4	2.11645
979	3.6312	4	2.11645
980	3.6312	4	2.11645
981	3.6312	4	2.11645
982	3.6312	4	2.11645
983	3.6312	4	2.11645
984	3.6312	4	2.11645
985	3.6312	4	2.11645
986	3.6312	4	2.11645
987	3.6312	4	2.11645
988	3.6312	4	2.11645
989	3.6312	4	2.11645
990	3.6312	4	2.11645
991	3.6312	4	2.11645
992	3.6312	4	2.11645
993	3.6312	4	2.11645
994	3.6312	4	2.11645
995	3.6312	4	2.11645
996	3.6312	4	2.11645
997	3.6312	4	2.11645
998	3.6312	4	2.11645
999	3.6312	4	2.11645
1000	3.6312	4	2.11645
1001	3.6312	4	2.11645
1002	3.6312	4	2.11645
1003	3.6312	4	2.11645
1004	3.6312	4	2.11645
1005	3.6312	4	2.11645
1006	3.6312	4	2.11645
1007	3.6312	4	2.11645
1008	3.6312	4	2.11645
1009	3.6312	4	2.11645
1010	3.6312	4	2.11645
1011	3.6312	4	2.11645
1012	3.6312	4	2.11645
1013	3.6312	4	2.11645
1014	3.6312	4	2.11645
1015	3.6312	4	2.11645
1016	3.6312	4	2.11645
1017	3.6312	4	2.11645
1018	3.6312	4	2.11645
1019	3.6312	4	2.11645
1020	3.6312	4	2.11645
1021	3.6312	4	2.11645
1022	3.6312	4	2.11645
1023	3.6312	4	2.11645
1024	3.6312	4	2.11645
1025	3.6312	4	2.11645
1026	3.6312	4	2.11645
1027	3.6312	4	2.11645
1028	3.6312	4	2.11645
1029	3.6312	4	2.11645
1030	3.6312	4	2.11645
1031	3.6312	4	2.11645
1032	3.6312	4	2.11645
1033	3.6312	4	2.11645
1034	3.6312	4	2.11645
1035	3.6312	4	2.11645
1036	3.6312	4	2.11645
1037	3.6312	4	2.11645
1038	3.6312	4	2.11645
1039	3.6312	4	2.11645
1040	3.6312	4	2.11645
1041	3.6312	4	2.11645
1042	3.6312	4	2.11645
1043	3.6312	4	2.11645
1044	3.6312	4	2.11645
1045	3.6312	4	2.11645
1046	3.6312	4	2.11645
1047	3.6312	4	2.11645
1048	3.6312	4	2.11645
1049	3.6312	4	2.11645
1050	3.6312	4	2.11645
1051	3.6312	4	2.11645
1052	3.6312	4	2.11645
1053	3.6312	4	2.11645
1054	3.6312	4	2.11645
1055	3.6312	4	2.11645
1056	3.6312	4	2.11645
1057	3.6312	4	2.11645
1058	3.6312	4	2.11645
1059	3.6312	4	2.11645
1060	3.6312	4	2.11645
1061	3.6312	4	2.11645
1062	3.6312	4	2.11645
1063	3.6312	4	2.11645
1064	3.6312	4	2.11645
1065	3.6312	4	2.11645
1066	3.6312	4	2.11645
1067	3.6312	4	2.11645
1068	3.6312	4	2.11645
1069	3.6312	4	2.11645
1070	3.6312	4	2.11645
1071	3.6312	4	2.11645
1072	3.6312	4	2.11645
1073	3.6312	4	2.11645
1074	3.6312	4	2.11645
1075	3.6312	4	2.11645
1076	3.6312	4	2.11645
1077	3.6312	4	2.11645
1078	3.6312	4	2.11645
1079	3.6312	4	2.11645
1080	3.6312	4	2.11645
1081	3.6312	4	2.11645
1082	3.6312	4	2.11645
1083	3.6312	4	2.11645
1084	3.6312	4	2.11645
1085	3.6312	4	2.11645
1086	3.6312	4	2.11645
1087	3.6312	4	2.11645
1088	3.6312	4	2.11645
1089	3.6312	4	2.11645
1090	3.6312	4	2.11645
1091	3.6312	4	2.11645
1092	3.6312	4	2.11645
1093	3.6312	4	2.11645
1094	3.6312	4	2.11645
1095	3.6312	4	2.11645
1096	3.6312	4	2.11645
1097	3.6312	4	2.11645
1098	3.6312	4	2.11645
1099	3.6312	4	2.11645
1100	3.6312	4	2.11645
1101	3.6312	4	2.11645
1102	3.6312	4	2.11645
1103	3.6312	4	2.11645
1104	3.6312	4	2.11645
1105	3.6312	4	2.11645
1106	3.6312	4	2.11645
1107	3.6312	4	2.11645
1108	3.6312	4	2.11645
1109	3.6312	4	2.11645
1110	3.6312	4	2.11645
1111	3.6312	4	2.11645
1112	3.6312	4	2.11645
1113	3.6312	4	2.11645
1114	3.6312	4	2.11645
1115	3.6312	4	2.11645
1116	3.6312	4	2.11645
1117	3.6312	4	2.11645
1118	3.6312	4	2.11645
1119	3.6312	4	2.11645
1120	3.6312	4	2.11645
1121	3.6312	4	2.11645
1122	3.6312	4	2.11645
1123	3.6312	4	2.11645
1124	3.6312	4	2.11645
1125	3.6312	4	2.11645
1126	3.6312	4	2.11645
1127	3.6312	4	2.11645
1128	3.6312	4	2.11645
1129	3.6312	4	2.11645
1130	3.6312	4	2.11645
1131	3.6312	4	2.11645
1132	3.6312	4	2.11645
1133	3.6312	4	2.11645
1134	3.6312	4	2.11645
1135	3.6312	4	2.11645
1136	3.6312	4	2.11645
1137	3.6312	4	2.11645
1138	3.6312	4	2.11645
1139	3.6312	4	2.11645
1140	3.6312	4	2.11645
1141	3.6312	4	2.11645
1142	3.6312	4	2.11645
1143	3.6312	4	2.11645
1144	3.6312	4	2.11645
1145	3.6312	4	2.11645
1146	3.6312	4	2.11645
1147	3.6312	4	2.11645
1148	3.6312	4	2.11645
1149	3.6312	4	2.11645
1150	3.6312	4	2.11645
1151	3.6312	4	2.11645
1152	3.6312	4	2.11645
1153	3.6312	4	2.11645
1154	3.6312	4	2.11645
1155	3.6312	4	2.11645
1156	3.6312	4	2.11645
1157	3.6312	4	2.11645
1158	3.6312	4	2.11645
1159	3.6312	4	2.11645
1160	3.6312	4	2.11645
1161	3.6312	4	2.11645
1162	3.6312	4	2.11645
1163	3.6312	4	2.11645
1164	3.6312	4	2.11645
1165	3.6312	4	2.11645
1166	3.6312	4	2.11645
1167	3.6312	4	2.11645
1168	3.6312	4	2.11645
1169	3.6312	4	2.11645
1170	3.6312	4	2.11645
1171	3.6312	4	2.11645
1172	3.6312	4	2.11645
1173	3.6312	4	2.11645
1174	3.6312	4	2.11645
1175	3.6312	4	2.11645
1176	3.6312	4	2.11645
1177	3.6312	4	2.11645
1178	3.6312	4	2.11645
1179	3.6312	4	2.11645
1180	3.6312	4	2.11645
1181	3.6312	4	2.11645
1182	3.6312	4	2.11645
1183	3.6312	4	2.11645
1184	3.6312	4	2.11645
1185	3.6312	4	2.11645
1186	3.6312	4	2.11645
1187	3.6312	4	2.11645
1188	3.6312	4	2.11645
1189	3.6312	4	2.11645
1190	3.6312	4	2.11645
1191	3.6312	4	2.11645
1192	3.6312	4	2.11645
1193	3.6312	4	2.11645
1194	3.6312	4	2.11645
1195	3.6312	4	2.11645
1196	3.6312	4	2.11645
1197	3.6312	4	2.11645
1198	3.6312	4	2.11645
1199	3.6312	4	2.11645
1200	3.6312	4	2.11645
1201	3.6312	4	2.11645
1202	3.6312	4	2.11645
1203	3.6312	4	2.11645
1204	3.6312	4	2.11645
1205	3.6312	4	2.11645
1206	3.6312	4	2.11645
1207	3.6312	4	2.11645
1208	3.6312	4	2.11645
1209	3.6312	4	2.11645
1210	3.6312	4	2.11645
1211	3.6312	4	2.11645
1212	3.6312	4	2.11645
1213	3.6312	4	2.11645
1214	3.6312	4	2.11645
1215	3.6312	4	2.11645
1216	3.6312	4	2.11645
1217	3.6312	4	2.11645
1218	3.6312	4	2.11645
1219	3.6312	4	2.11645
1220	3.6312	4	2.11645
1221	3.6312	4	2.11645
1222	3.6312	4	2.11645
1223	3.6312	4	2.11645
1224	3.6312	4	2.11645
1225	3.6312	4	2.11645
1226	3.6312	4	2.11645
1227	3.6312	4	2.11645
1228	3.6312	4	2.11645
1229	3.6312	4	2.11645
1230	3.6312	4	2.11645
1231	3.6312	4	2.11645
1232	3.6312	4	2.11645
1233	3.6312	4	2.11645
1234	3.6312	4	2.11645
1235	3.6312	4	2.11645
1236	3.6312	4	2.11645
1237	3.6312	4	2.11645
1238	3.6312	4	2.11645
1239	3.6312	4	2.11645
1240	3.6312	4	2.11645
1241	3.6312	4	2.11645
1242	3.6312	4	2.11645
1243	3.6312	4	2.11645
1244	3.6312	4	2.11645
1245	3.6312	4	2.11645
1246	3.6312	4	2.11645
1247	3.6312	4	2.11645
1248	3.6312	4	2.11645
1249	3.6312	4	2.11645
1250	3.6312	4	2.11645
1251	3.6312	4	2.11645
1252	3.6312	4	2.11645
1253	3.6312	4	2.11645
1254	3.6312	4	2.11645
1255	3.6312	4	2.11645
1256	3.6312	4	2.11645
1257	3.6312	4	2.11645
1258	3.6312	4	2.11645
1259	3.6312	4	2.11645
1260	3.6312	4	2.11645
1261	3.6312	4	2.11645
1262	3.6312	4	2.11645
1263	3.6312	4	2.11645
1264	3.6312	4	2.11645
1265	3.6312	4	2.11645
1266	3.6312	4	2.11645
1267	3.6312	4	2.11645
1268	3.6312	4	2.11645
1269	3.6312	4	2.11645
1270	3.6312	4	2.11645
1271	3.6312	4	2.11645
1272	3.6312	4	2.11645
1273	3.6312	4	2.11645
1274	3.6312	4	2.11645
1275	3.6312	4	2.11645
1276	3.6312	4	2.11645
1277	3.6312	4	2.11645
1278	3.6312	4	2.11645
1279	3.6312	4	2.11645
1280	3.6312	4	2.11645
1281	3.6312	4	2.11645
1282	3.6312	4	2.11645
1283	3.6312	4	2.11645
1284	3.6312	4	2.11645
1285	3.6312	4	2.11645
1286	3.6312	4	2.11645
1287	3.6312	4	2.11645
1288	3.6312	4	2.11645
1289	3.6312	4	2.11645
1290	3.6312	4	2.11645
1291	3.6312	4	2.11645
1292	3.6312	4	2.11645
1293	3.6312	4	2.11645
1294	3.6312	4	2.11645
1295	3.6312	4	2.11645
1296	3.6312	4	2.11645
1297	3.6312	4	2.11645
1298	3.6312	4	2.11645
1299	3.6312	4	2.11645
1300	3.6312	4	2.11645
1301	3.6312	4	2.11645
1302	3.6312	4	2.11645
1303	3.6312	4	2.11645
1304	3.6312	4	2.11645
1305	3.6312	4	2.11645
1306	3.6312	4	2.11645
1307	3.6312	4	2.11645
1308	3.6312	4	2.11645
1309	3.6312	4	2.11645
1310	3.6312	4	2.11645
1311	3.6312	4	2.11645
1312	3.6312	4	2.11645
1313	3.6312	4	2.11645
1314	3.6312	4	2.11645
1315	3.6312	4	2.11645
1316	3.6312	4	2.11645
1317	3.6312	4	2.11645
1318	3.6312	4	2.11645
1319	3.6312	4	2.11645
1320	3.6312	4	2.11645
1321	3.6312	4	2.11645
1322	3.6312	4	2.11645
1323	3.6312	4	2.11645
1324	3.6312	4	2.11645
1325	3.6312	4	2.11645
1326	3.6312	4	2.11645
1327	3.6312	4	2.11645
1328	3.6312	4	2.11645
1329	3.6312	4	2.11645
1330	3.6312	4	2.11645
1331	3.6312	4	2.11645
1332	3.6312	4	2.11645
1333	3.6312	4	2.11645
1334	3.6312	4	2.11645
1335	3.6312	4	2.11645
1336	3.6312	4	2.11645
1337	3.6312	4	2.11645
1338	3.6312	4	2.11645
1339	3.6312	4	2.11645
1340	3.6312	4	2.11645
1341	3.6312	4	2.11645
1342	3.6312	4	2.11645
1343	3.6312	4	2.11645
1344	3.6312	4	2.11645
1345	3.6312	4	2.11645
1346	3.6312	4	2.11645
1347	3.6312	4	2.11645
1348	3.6312	4	2.11645
1349	3.6312	4	2.11645
1350	3.6312	4	2.11645
1351	3.6312	4	2.11645
1352	3.6312	4	2.11645
1353	3.6312	4	2.11645
1354	3.6312	4	2.11645
1355	3.6312	4	2.11645
1356	3.6312	4	2.11645
1357	3.6312	4	2.11645
1358	3.6312	4	2.11645
1359	3.6312	4	2.11645
1360	3.6312	4	2.11645
1361	3.6312	4	2.11645
1362	3.6312	4	2.11645
1363	3.6312	4	2.11645
1364	3.6312	4	2.11645
1365	3.6312	4	2.11645
1366	3.6312	4	2.11645
1367	3.6312	4	2.11645
1368	3.6312	4	2.11645
1369	3.6312	4	2.11645
1370	3.6312	4	2.11645
1371	3.6312	4	2.11645
1372	3.6312	4	2.11645
1373	3.6312	4	2.11645
1374	3.6312	4	2.11645
1375	3.6312	4	2.11645
1376	3.6312	4	2.11645
1377	3.6312	4	2.11645
1378	3.6312	4	2.11645
1379	3.6312	4	2.11645
1380	3.6312	4	2.11645
1381	3.6312	4	2.11645
1382	3.6312	4	2.11645
1383	3.6312	4	2.11645
1384	3.6312	4	2.11645
1385	3.6312	4	2.11645
1386	3.6312	4	2.11645
1387	3.6312	4	2.11645
1388	3.6312	4	2.11645
1389	3.6312	4	2.11645
1390	3.6312	4	2.11645
1391	3.6312	4	2.11645
1392	3.6312	4	2.11645
1393	3.6312	4	2.11645
1394	3.6312	4	2.11645
1395	3.6312	4	2.11645
1396	3.6312	4	2.11645
1397	3.6312	4	2.11645
1398	3.6312	4	2.11645
1399	3.6312	4	2.11645
1400	3.6312	4	2.11645
1401	3.6312	4	2.11645
1402	3.6312	4	2.11645
1403	3.6312	4	2.11645
1404	3.6312	4	2.11645
1405	3.6312	4	2.11645
1406	3.6312	4	2.11645
1407	3.6312	4	2.11645
1408	3.6312	4	2.11645
1409	3.6312	4	2.11645
1410	3.6312	4	2.11645
1411	3.6312	4	2.11645
1412	3.6312	4	2.11645
1413	3.6312	4	2.11645
1414	3.6312	4	2.11645
1415	3.6312	4	2.11645
1416	3.6312	4	2.11645
1417	3.6312	4	2.11645
1418	3.6312	4	2.11645
1419	3.6312	4	2.11645
1420	3.6312	4	2.11645
1421	3.6312	4	2.11645
1422	3.6312	4	2.11645
1423	3.6312	4	2.11645
1424	3.6312	4	2.11645
1425	3.6312	4	2.11645
1426	3.6312	4	2.11645
1427	3.6312	4	2.11645
1428	3.6312	4	2.11645
1429	3.6312	4	2.11645
1430	3.6312	4	2.11645
1431	3.6312	4	2.11645
1432	3.6312	4	2.11645
1433	3.6312	4	2.11645
1434	3.6312	4	2.11645
1435	3.6312	4	2.11645
1436	3.6312	4	2.11645
1437	3.6312	4	2.11645
1438	3.6312	4	2.11645
1439	3.6312	4	2.11645
1440	3.6312	4	2.11645
1441	3.6312	4	2.11645
1442	3.6312	4	2.11645
1443	3.6312	4	2.11645
1444	3.6312	4	2.11645
1445	3.6312	4	2.11645
1446	3.6312	4	2.11645
1447	3.6312	4	2.11645
1448	3.6312	4	2.11645
1449	3.6312	4	2.11645
1450	3.6312	4	2.11645
1451	3.6312	4	2.11645
1452	3.6312	4	2.11645
1453	3.6312	4	2.11645
1454	3.6312	4	2.11645
1455	3.6312	4	2.11645
1456	3.6312	4	2.11645
1457	3.6312	4	2.11645
1458	3.6312	4	2.11645
1459	3.6312	4	2.11645
1460	3.6312	4	2.11645
1461	3.6312	4	2.11645
1462	3.6312	4	2.11645
1463	3.6312	4	2.11645
1464	3.6312	4	2.11645
1465	3.6312	4	2.11645
1466	3.6312	4	2.11645
1467	3.6312	4	2.11645
1468	3.6312	4	2.11645
1469	3.6312	4	2.11645
1470	3.6312	4	2.11645
1471	3.6312	4	2.11645
1472	3.6312	4	2.11645
1473	3.6312	4	2.11645
1474	3.6312	4	2.11645
1475	3.6312	4	2.11645
1476	3.6312	4	2.11645
1477	3.6312	4	2.11645
1478	3.6312	4	2.11645
1479	3.6312	4	2.11645
1480	3.6312	4	2.11645
1481	3.6312	4	2.11645
1482	3.6312	4	2.11645
1483	3.6312	4	2.11645
1484	3.6312	4	2.11645
1485	3.6312	4	2.11645
1486	3.6312	4	2.11645
1487	3.6312	4	2.11645
1488	3.6312	4	2.11645
1489	3.6312	4	2.11645
1490	3.6312	4	2.11645
1491	3.6312	4	2.11645
1492	3.6312	4	2.11645
1493	3.6312	4	2.11645
1494	3.6312	4	2.11645
1495	3.6312	4	2.11645
1496	3.6312	4	2.11645
1497	3.6312	4	2.11645
1498	3.6312	4	2.11645
1499	3.6312	4	2.11645
1500	3.6312	4	2.11645
1501	3.6312	4	2.11645
1502	3.6312	4	2.11645
1503	3.6312	4	2.11645
1504	3.6312	4	2.11645
1505	3.6312	4	2.11645
1506	3.6312	4	2.11645
1507	3.6312	4	2.11645
1508	3.6312	4	2.11645
1509	3.6312	4	2.11645
1510	3.6312	4	2.11645
1511	3.6312	4	2.11645
1512	3.6312	4	2.11645
1513	3.6312	4	2.11645
1514	3.6312	4	2.11645
1515	3.6312	4	2.11645
1516	3.6312	4	2.11645
1517	3.6312	4	2.11645
1518	3.6312	4	2.11645
1519	3.6312	4	2.11645
1520	3.6312	4	2.11645
1521	3.6312	4	2.11645
1522	3.6312	4	2.11645
1523	3.6312	4	2.11645
1524	3.6312	4	2.11645
1525	3.6312	4	2.11645
1526	3.6312	4	2.11645
1527	3.6312	4	2.11645
1528	3.6312	4	2.11645
1529	3.6312	4	2.11645
1530	3.6312	4	2.11645
1531	3.6312	4	2.11645
1532	3.6312	4	2.11645
1533	3.6312	4	2.11645
1534	3.6312	4	2.11645
1535	3.6312	4	2.11645
1536	3.6312	4	2.11645
1537	3.6312	4	2.11645
1538	3.6312	4	2.11645
1539	3.6312	4	2.11645
1540	3.6312	4	2.11645
1541	3.6312	4	2.11645
1542	3.6312	4	2.11645
1543	3.6312	4	2.11645
1544	3.6312	4	2.11645
1545	3.6312	4	2.11645
1546	3.6312	4	2.11645
1547	3.6312	4	2.11645
1548	3.6312	4	2.11645
1549	3.6312	4	2.11645
1550	3.6312	4	2.11645
1551	3.6312	4	2.11645
1552	3.6312	4	2.11645
1553	3.6312	4	2.11645
1554	3.6312	4	2.11645
1555	3.6312	4	2.11645
1556	3.6312	4	2.11645
1557	3.6312	4	2.11645
1558	3.6312	4	2.11645
1559	3.6312	4	2.11645
1560	3.6312	4	2.11645
1561	3.6312	4	2.11645
1562	3.6312	4	2.11645
1563	3.6312	4	2.11645
1564	3.6312	4	2.11645
1565	3.6312	4	2.11645
1566	3.6312	4	2.11645
1567	3.6312	4	2.11645
1568	3.6312	4	2.11645
1569	3.6312	4	2.11645
1570	3.6312	4	2.11645
1571	3.6312	4	2.11645
1572	3.6312	4	2.11645
1573	3.6312	4	2.11645
1574	3.6312	4	2.11645
1575	3.6312	4	2.11645
1576	3.6312	4	2.11645
1577	3.6312	4	2.11645
1578	3.6312	4	2.11645
1579	3.6312	4	2.11645
1580	3.6312	4	2.11645
1581	3.6312	4	2.11645
1582	3.6312	4	2.11645
1583	3.6312	4	2.11645
1584	3.6312	4	2.11645
1585	3.6312	4	2.11645
1586	3.6312	4	2.11645
1587	3.6312	4	2.11645
1588	3.6312	4	2.11645
1589	3.6312	4	2.11645
1590	3.6312	4	2.11645
1591	3.6312	4	2.11645
1592	3.6312	4	2.11645
1593	3.6312	4	2.11645
1594	3.6312	4	2.11645
1595	3.6312	4	2.11645
1596	3.6312	4	2.11645
1597	3.6312	4	2.11645
1598	3.6312	4	2.11645
1599	3.6312	4	2.11645
1600	3.6312	4	2.11645
1601	3.6312	4	2.11645
1602	3.6312	4	2.11645
1603	3.6312	4	2.11645
1604	3.6312	4	2.11645
1605	3.6312	4	2.11645
1606	3.6312	4	2.11645
1607	3.6312	4	2.11645
1608	3.6312	4	2.11645
1609	3.6312	4	2.11645
1610	3.6312	4	2.11645
1611	3.6312	4	2.11645
1612	3.6312	4	2.11645
1613	3.6312	4	2.11645
1614	3.6312	4	2.11645
1615	3.6312	4	2.11645
1616	3.6312	4	2.11645
1617	3.6312	4	2.11645
1618	3.6312	4	2.11645
1619	3.6312	4	2.11645
1620	3.6312	4	2.11645
1621	3.6312	4	2.11645
1622	3.6312	4	2.11645
1623	3.6312	4	2.11645
1624	3.6312	4	2.11645
1625	3.6312	4	2.11645
1626	3.6312	4	2.11645
1627	3.6312	4	2.11645
1628	3.6312	4	2.11645
1629	3.6312	4	2.11645
1630	3.6312	4	2.11645
1631	3.6312	4	2.11645
1632	3.6312	4	2.11645
1633	3.6312	4	2.11645
1634	3.6312	4	2.11645
1635	3.6312	4	2.11645
1636	3.6312	4	2.11645
1637	3.6312	4	2.11645
1638	3.6312	4	2.11645
1639	3.6312	4	2.11645
1640	3.6312	4	2.11645
1641	3.6312	4	2.11645
1642	3.6312	4	2.11645
1643	3.6312	4	2.11645
1644	3.6312	4	2.11645
1645	3.6312	4	2.11645
1646	3.6312	4	2.11645
1647	3.6312	4	2.11645
1648	3.6312	4	2.11645
1649	3.6312	4	2.11645
1650	3.6312	4	2.11645
1651	3.6312	4	2.11645
1652	3.6312	4	2.11645
1653	3.6312	4	2.11645
1654	3.6312	4	2.11645
1655	3.6312	4	2.11645
1656	3.6312	4	2.11645
1657	3.6312	4	2.11645
1658	3.6312	4	2.11645
1659	3.6312	4	2.11645
1660	3.6312	4	2.11645
1661	3.6312	4	2.11645
1662	3.6312	4	2.11645
1663	3.6312	4	2.11645
1664	3.6312	4	2.11645
1665	3.6312	4	2.11645
1666	3.6312	4	2.11645
1667	3.6312	4	2.11645
1668	3.6312	4	2.11645
1669	3.6312	4	2.11645
1670	3.6312	4	2.11645
1671	3.6312	4	2.11645
1672	3.6312	4	2.11645
1673	3.6312	4	2.11645
1674	3.6312	4	2.11645
1675	3.6312	4	2.11645
1676	3.6312	4	2.11645
1677	3.6312	4	2.11645
1678	3.6312	4	2.11645
1679	3.6312	4	2.11645
1680	3.6312	4	2.11645
1681	3.6312	4	2.11645
1682	3.6312	4	2.11645
1683	3.6312	4	2.11645
1684	3.6312	4	2.11645
1685	3.6312	4	2.11645
1686	3.6312	4	2.11645
1687	3.6312	4	2.11645
1688	3.6312	4	2.11645
1689	3.6312	4	2.11645
1690	3.6312	4	2.11645
1691	3.6312	4	2.11645
1692	3.6312	4	2.11645
1693	3.6312	4	2.11645
1694	3.6312	4	2.11645
1695	3.6312	4	2.11645
1696	3.6312	4	2.11645
1697	3.6312	4	2.11645
1698	3.6312	4	2.11645
1699	3.6312	4	2.11645
1700	3.6312	4	2.11645
1701	3.6312	4	2.11645
1702	3.6312	4	2.11645
1703	3.6312	4	2.11645
1704	3.6312	4	2.11645
1705	3.6312	4	2.11645
1706	3.6312	4	2.11645
1707	3.6312	4	2.11645
1708	3.6312	4	2.11645
1709	3.6312	4	2.11645
1710	3.6312	4	2.11645
1711	3.6312	4	2.11645
1712	3.6312	4	2.11645
1713	3.6312	4	2.11645
1714	3.6312	4	2.11645
1715	3.6312	4	2.11645
1716	3.6312	4	2.11645
1717	3.6312	4	2.11645
1718	3.6312	4	2.11645
1719	3.6312	4	2.11645
1720	3.6312	4	2.11645
1721	3.6312	4	2.11645
1722	3.6312	4	2.11645
1723	3.6312	4	2.11645
1724	3.6312	4	2.11645
1725	3.6312	4	2.11645
1726	3.6312	4	2.11645
1727	3.6312	4	2.11645
1728	3.6312	4	2.11645
1729	3.6312	4	2.11645
1730	3.6312	4	2.11645
1731	3.6312	4	2.11645
1732	3.6312	4	2.11645
1733	3.6312	4	2.11645
1734	3.6312	4	2.11645
1735	3.6312	4	2.11645
1736	3.6312	4	2.11645
1737	3.6312	4	2.11645
1738	3.6312	4	2.11645
1739	3.6312	4	2.11645
1740	3.6312	4	2.11645
1741	3.6312	4	2.11645
1742	3.6312	4	2.11645
1743	3.6312	4	2.11645
1744	3.6312	4	2.11645
1745	3.6312	4	2.11645
1746	3.6312	4	2.11645
1747	3.6312	4	2.11645
1748	3.6312	4	2.11645
1749	3.6312	4	2.11645
1750	3.6312	4	2.11645
1751	3.6312	4	2.11645
1752	3.6312	4	2.11645
1753	3.6312	4	2.11645
1754	3.6312	4	2.11645
1755	3.6312	4	2.11645
1756	3.6312	4	2.11645
1757	3.6312	4	2.11645
1758	3.6312	4	2.11645
1759	3.6312	4	2.11645
1760	3.6312	4	2.11645
1761	3.6312	4	2.11645
1762	3.6312	4	2.11645
1763	3.6312	4	2.11645
1764	3.6312	4	2.11645
1765	3.6312	4	2.11645
1766	3.6312	4	2.11645
1767	3.6312	4	2.11645
1768	3.6312	4	2.11645
1769	3.6312	4	2.11645
1770	3.6312	4	2.11645
1771	3.6312	4	2.11645
1772	3.6312	4	2.11645
1773	3.6312	4	2.11645
1774	3.6312	4	2.11645
1775	3.6312	4	2.11645
1776	3.6312	4	2.11645
1777	3.6312	4	2.11645
1778	3.6312	4	2.11645
1779	3.6312	4	2.11645
1780	3.6312	4	2.11645
1781	3.6312	4	2.11645
1782	3.6312	4	2.11645
1783	3.6312	4	2.11645
1784	3.6312	4	2.11645
1785	3.6312	4	2.11645
1786	3.6312	4	2.11645
1787	3.6312	4	2.11645
1788	3.6312	4	2.11645
1789	3.6312	4	2.11645
1790	3.6312	4	2.11645
1791	3.6312	4	2.11645
1792	3.6312	4	2.11645
1793	3.6312	4	2.11645
1794	3.6312	4	2.11645
1795	3.6312	4	2.11645
1796	3.6312	4	2.11645
1797	3.6312	4	2.11645
1798	3.6312	4	2.11645
1799	3.6312	4	2.11645
1800	3.6312	4	2.11645
1801	3.6312	4	2.11645
1802	3.6312	4	2.11645
1803	3.6312	4	2.11645
1804	3.6312	4	2.11645
1805	3.6312	4	2.11645
1806	3.6312	4	2.11645
1807	3.6312	4	2.11645
1808	3.6312	4	2.11645
1809	3.6312	4	2.11645
1810	3.6312	4	2.11645
1811	3.6312	4	2.11645
1812	3.6312	4	2.11645
1813	3.6312	4	2.11645
1814	3.6312	4	2.11645
1815	3.6312	4	2.11645
1816	3.6312	4	2.11645
1817	3.6312	4	2.11645
1818	3.6312	4	2.11645
1819	3.6312	4	2.11645
1820	3.6312	4	2.11645
1821	3.6312	4	2.11645
1822	3.6312	4	2.11645
1823	3.6312	4	2.11645
1824	3.6312	4	2.11645
1825	3.6312	4	2.11645
1826	3.6312	4	2.11645
1827	3.6312	4	2.11645
1828	3.6312	4	2.11645
1829	3.6312	4	2.11645
1830	3.6312	4	2.11645
1831	3.6312	4	2.11645
1832	3.6312	4	2.11645
1833	3.6312	4	2.11645
1834	3.6312	4	2.11645
1835	3.6312	4	2.11645
1836	3.6312	4	2.11645
1837	3.6312	4	2.11645
1838	3.6312	4	2.11645
1839	3.6312	4	2.11645
1840	3.6312	4	2.11645
1841	3.6312	4	2.11645
1842	3.6312	4	2.11645
1843	3.6312	4	2.11645
1844	3.6312	4	2.11645
1845	3.6312	4	2.11645
1846	3.6312	4	2.11645
1847	3.6312	4	2.11645
1848	3.6312	4	2.11645
1849	3.6312	4	2.11645
1850	3.6312	4	2.11645
1851	3.6312	4	2.11645
1852	3.6312	4	2.11645
1853	3.6312	4	2.11645
1854	3.6312	4	2.11645
1855	3.6312	4	2.11645
1856	3.6312	4	2.11645
1857	3.6312	4	2.11645
1858	3.6312	4	2.11645
1859	3.6312	4	2.11645
1860	3.6312	4	2.11645
1861	3.6312	4	2.11645
1862	3.6312	4	2.11645
1863	3.6312	4	2.11645
1864	3.6312	4	2.11645
1865	3.6312	4	2.11645
1866	3.6312	4	2.11645
1867	3.6312	4	2.11645
1868	3.6312	4	2.11645
1869	3.6312	4	2.11645
1870	3.6312	4	2.11645
1871	3.6312	4	2.11645
1872	3.6312	4	2.11645
1873	3.6312	4	2.11645
1874	3.6312	4	2.11645
1875	3.6312	4	2.11645
1876	3.6312	4	2.11645
1877	3.6312	4	2.11645
1878	3.6312	4	2.11645
1879	3.6312	4	2.11645
1880	3.6312	4	2.11645
1881	3.6312	4	2.11645
1882	3.6312	4	2.11645
1883	3.6312	4	2.11645
1884	3.6312	4	2.11645
1885	3.6312	4	2.11645
1886	3.6312	4	2.11645
1887	3.6312	4	2.11645
1888	3.6312	4	2.11645
1889	3.6312	4	2.11645
1890	3.6312	4	2.11645
1891	3.6312	4	2.11645
1892	3.6312	4	2.11645
1893	3.6312	4	2.11645
1894	3.6312	4	2.11645
1895	3.6312	4	2.11645
1896	3.6312	4	2.11645
1897	3.6312	4	2.11645
1898	3.6312	4	2.11645
1899	3.6312	4	2.11645
1900	3.6312	4	2.11645
1901	3.6312	4	2.11645
1902	3.6312	4	2.11645
1903	3.6312	4	2.11645
1904	3.6312	4	2.11645
1905	3.6312	4	2.11645
1906	3.6312	4	2.11645
1907	3.6312	4	2.11645
1908	3.6312	4	2.11645
1909	3.6312	4	2.11645
1910	3.6312	4	2.11645
1911	3.6312	4	2.11645
1912	3.6312	4	2.11645
1913	3.6312	4	2.11645
1914	3.6312	4	2.11645
1915	3.6312	4	2.11645
1916	3.6312	4	2.11645
1917	3.6312	4	2.11645
1918	3.6312	4	2.11645
1919	3.6312	4	2.11645
1920	3.6312	4	2.11645
1921	3.6312	4	2.11645
1922	3.6312	4	2.11645
1923	3.6312	4	2.11645
1924	3.6312	4	2.11645
1925	3.6312	4	2.11645
1926	3.6312	4	2.11645
1927	3.6312	4	2.11645
1928	3.6312	4	2.11645
1929	3.6312	4	2.11645
1930	3.6312	4	2.11645
1931	3.6312	4	2.11645
1932	3.6312	4	2.11645
1933	3.6312	4	2.11645
1934	3.6312	4	2.11645
1935	3.6312	4	2.11645
1936	3.6312	4	2.11645
1937	3.6312	4	2.11645
1938	3.6312	4	2.11645
1939	3.6312	4	2.11645
1940	3.6312	4	2.11645
1941	3.6312	4	2.11645
1942	3.6312	4	2.11645
1943	3.6312	4	2.11645
1944	3.6312	4	2.11645
1945	3.6312	4	2.11645
1946	3.6312	4	2.11645
1947	3.6312	4	2.11645
1948	3.6312	4	2.11645
1949	3.6312	4	2.11645
1950	3.6312	4	2.11645
1951	3.6312	4	2.11645
1952	3.6312	4	2.11645
1953	3.6312	4	2.11645
1954	3.6312	4	2.11645
1955	3.6312	4	2.11645
1956	3.6312	4	2.11645
1957	3.6312	4	2.11645
1958	3.6312	4	2.11645
1959	3.6312	4	2.11645
1960	3.6312	4	2.11645
1961	3.6312	4	2.11645
1962	3.6312	4	2.11645
1963	3.6312	4	2.11645
1964	3.6312	4	2.11645
1965	3.6312	4	2.11645
1966	3.6312	4	2.11645
1967	3.6312	4	2.11645
1968	3.6312	4	2.11645
1969	3.6312	4	2.11645
1970	3.6312	4	2.11645
1971	3.6312	4	2.11645
1972	3.6312	4	2.11645
1973	3.6312	4	2.11645
1974	3.6312	4	2.11645
1975	3.6312	4	2.11645
1976	3.6312	4	2.11645
1977	3.6312	4	2.11645
1978	3.6312	4	2.11645
1979	3.6312	4	2.11645
1980	3.6312	4	2.11645
1981	3.6312	4	2.11645
1982	3.6312	4	2.11645
1983	3.6312	4	2.11645
1984	3.6312	4	2.11645
1985	3.6312	4	2.11645
1986	3.6312	4	2.11645
1987	3.6312	4	2.11645
1988	3.6312	4	2.11645
1989	3.6312	4	2.11645
1990	3.6312	4	2.11645
1991	3.6312	4	2.11645
1992	3.6312	4	2.11645
1993	3.6312	4	2.11645
1994	3.6312	4	2.11645
1995	3.6312	4	2.11645
1996	3.6312	4	2.11645
1997	3.6312	4	2.11645
1998	3.6312	4	2.11645
1999	3.6312	4	2.11645
2000	3.6312	4	2.11645
[truncated: 3,001 more rows]
