# Supplementary material for: Aspiration-driven co-evolution of cooperation with individual behavioral diversity
Source: PLoS One. 2023 Sep 15;18(9):e0291134. doi: 10.1371/journal.pone.0291134 (PMC10503719; doi:10.1371/journal.pone.0291134)
Supplement: S1 Data — (ZIP) [file pone.0291134.s001.zip › M1/v2-L=200/data/aspiration_time,b=1.02_frequency.txt]

1	0.5	0.5	0
2	0.623392	0.635371	0.448409
3	0.703524	0.741863	0.48601
4	0.758689	0.831575	0.529235
5	0.799174	0.910843	0.559764
6	0.831108	0.984	0.58107
7	0.856839	1.0518	0.596279
8	0.880457	1.11291	0.605651
9	0.902873	1.17609	0.607306
10	0.92535	1.23199	0.610286
11	0.949485	1.27913	0.613617
12	0.974596	1.33001	0.615353
13	1.00188	1.37341	0.618721
14	1.03045	1.41366	0.625921
15	1.05876	1.45845	0.637065
16	1.08952	1.49835	0.647988
17	1.12163	1.53791	0.657641
18	1.15514	1.58133	0.67197
19	1.18957	1.62056	0.685654
20	1.2246	1.65674	0.708793
21	1.26123	1.69797	0.724125
22	1.29815	1.7276	0.754833
23	1.33528	1.75883	0.785779
24	1.37255	1.78939	0.818297
25	1.41017	1.8262	0.845237
26	1.44799	1.86181	0.882475
27	1.4861	1.89347	0.913871
28	1.52497	1.93057	0.94119
29	1.56378	1.97208	0.963798
30	1.60263	2.0096	0.993516
31	1.64207	2.05275	1.01907
32	1.68176	2.08282	1.05492
33	1.72179	2.11785	1.08672
34	1.76113	2.15107	1.12429
35	1.80151	2.18627	1.15405
36	1.84227	2.22248	1.18714
37	1.88247	2.25698	1.22576
38	1.92132	2.2964	1.25912
39	1.95998	2.32978	1.29832
40	1.99936	2.36158	1.3327
41	2.03763	2.39391	1.37428
42	2.07558	2.43558	1.40369
43	2.11358	2.46933	1.43493
44	2.15105	2.49496	1.48153
45	2.18858	2.52416	1.51513
46	2.22543	2.55808	1.54358
47	2.26205	2.59302	1.57599
48	2.29743	2.63235	1.60389
49	2.33243	2.66728	1.63196
50	2.36628	2.69756	1.66198
51	2.39912	2.73056	1.69361
52	2.43263	2.76402	1.71919
53	2.46494	2.7992	1.741
54	2.49639	2.82489	1.77454
55	2.5277	2.85824	1.79508
56	2.55842	2.89101	1.81509
57	2.58779	2.91542	1.84448
58	2.61692	2.94281	1.86601
59	2.64589	2.97415	1.88305
60	2.67458	3.00061	1.90092
61	2.70222	3.02764	1.92527
62	2.72863	3.05645	1.94294
63	2.75464	3.08563	1.96421
64	2.77964	3.11003	1.98184
65	2.80503	3.13554	1.99868
66	2.83008	3.15367	2.0261
67	2.85404	3.18063	2.04437
68	2.87799	3.20732	2.0524
69	2.90069	3.23293	2.06265
70	2.9229	3.25634	2.06931
71	2.94438	3.28394	2.07511
72	2.96535	3.31336	2.06703
73	2.98552	3.33386	2.08365
74	3.00524	3.355	2.09324
75	3.02427	3.37703	2.0959
76	3.04311	3.39213	2.11471
77	3.06188	3.41358	2.11557
78	3.07967	3.43067	2.12812
79	3.09722	3.44945	2.14015
80	3.1135	3.46659	2.15446
81	3.12969	3.48409	2.16035
82	3.14519	3.50247	2.16235
83	3.15995	3.5204	2.16291
84	3.17409	3.53554	2.16419
85	3.18848	3.55005	2.17144
86	3.20295	3.56634	2.1755
87	3.21582	3.58168	2.17587
88	3.22937	3.59595	2.17856
89	3.24188	3.60869	2.18268
90	3.25424	3.61879	2.18806
91	3.26657	3.63158	2.19156
92	3.2787	3.64488	2.19394
93	3.29013	3.65456	2.19888
94	3.30103	3.6657	2.20029
95	3.31166	3.67851	2.20568
96	3.32255	3.68842	2.20984
97	3.33248	3.6991	2.21197
98	3.34177	3.71209	2.20904
99	3.3508	3.72359	2.20466
100	3.3606	3.73192	2.20356
101	3.36994	3.74243	2.20192
102	3.37925	3.74943	2.20397
103	3.38795	3.75676	2.2091
104	3.39688	3.76663	2.21599
105	3.40499	3.77644	2.21556
106	3.41308	3.78436	2.21891
107	3.42044	3.7938	2.21493
108	3.42806	3.80166	2.20681
109	3.43507	3.80967	2.20127
110	3.44163	3.81941	2.2034
111	3.4485	3.82791	2.19816
112	3.45469	3.83595	2.19632
113	3.46056	3.84547	2.19296
114	3.46595	3.85184	2.18621
115	3.47124	3.85809	2.18162
116	3.47651	3.86401	2.18292
117	3.48162	3.8694	2.18157
118	3.48611	3.87544	2.18069
119	3.49057	3.8814	2.17604
120	3.49461	3.88855	2.16943
121	3.49866	3.8919	2.16714
122	3.50239	3.89597	2.16501
123	3.50614	3.90019	2.16428
124	3.50962	3.90438	2.16497
125	3.51305	3.90808	2.16671
126	3.51634	3.91242	2.16663
127	3.51948	3.91605	2.16192
128	3.52245	3.91922	2.15853
129	3.52522	3.92276	2.15648
130	3.52793	3.92606	2.15678
131	3.53062	3.92672	2.15682
132	3.53328	3.92944	2.1557
133	3.536	3.93239	2.15167
134	3.5385	3.93587	2.14895
135	3.54095	3.93986	2.15024
136	3.54302	3.94348	2.15051
137	3.54508	3.94544	2.14525
138	3.54708	3.94893	2.14266
139	3.549	3.95124	2.13975
140	3.55078	3.95246	2.13779
141	3.55254	3.95322	2.13814
142	3.55435	3.95551	2.13849
143	3.55609	3.95745	2.13579
144	3.55766	3.96006	2.13595
145	3.5591	3.96171	2.13226
146	3.56057	3.96332	2.12993
147	3.56198	3.96533	2.12982
148	3.56335	3.96692	2.13104
149	3.5646	3.96873	2.13178
150	3.56573	3.96995	2.13156
151	3.56693	3.97231	2.12985
152	3.56793	3.97406	2.12653
153	3.56894	3.97524	2.12424
154	3.56979	3.97639	2.12228
155	3.57073	3.97772	2.11825
156	3.57161	3.97902	2.11763
157	3.57233	3.98032	2.11589
158	3.5731	3.98108	2.11536
159	3.57376	3.98184	2.11419
160	3.57448	3.98232	2.11473
161	3.57521	3.98342	2.11304
162	3.57589	3.98405	2.11239
163	3.5765	3.98476	2.11202
164	3.57707	3.98599	2.11064
165	3.57763	3.9867	2.11067
166	3.57809	3.98752	2.10875
167	3.57858	3.98873	2.1086
168	3.57906	3.98958	2.10773
169	3.57946	3.98993	2.1079
170	3.57983	3.99031	2.10586
171	3.58017	3.99125	2.10403
172	3.58052	3.99125	2.10304
173	3.58095	3.99138	2.1035
174	3.58132	3.99182	2.10338
175	3.58167	3.99226	2.10212
176	3.582	3.99268	2.1019
177	3.5823	3.99338	2.10076
178	3.58257	3.99386	2.10006
179	3.58279	3.99452	2.09952
180	3.58299	3.99497	2.0993
181	3.58316	3.99523	2.10023
182	3.58329	3.99562	2.1009
183	3.58343	3.9959	2.10037
184	3.5836	3.99599	2.09927
185	3.58376	3.99634	2.09808
186	3.5839	3.99683	2.09766
187	3.584	3.99712	2.0975
188	3.58415	3.997	2.09728
189	3.58431	3.99691	2.0973
190	3.58447	3.99664	2.09766
191	3.58465	3.99623	2.0993
192	3.58478	3.99637	2.10048
193	3.58493	3.99655	2.10013
194	3.58508	3.9966	2.1004
195	3.58517	3.99665	2.10045
196	3.58526	3.99658	2.0998
197	3.58538	3.99642	2.10024
198	3.58549	3.99638	2.10068
199	3.58567	3.9964	2.10081
200	3.58578	3.99658	2.10174
201	3.58588	3.99663	2.10183
202	3.58604	3.99686	2.10128
203	3.58614	3.99688	2.10126
204	3.58625	3.99705	2.10089
205	3.58636	3.99704	2.10141
206	3.58645	3.99704	2.10165
207	3.5866	3.99701	2.10178
208	3.58669	3.99732	2.10172
209	3.58684	3.99737	2.10139
210	3.58694	3.99739	2.10134
211	3.58708	3.99739	2.10175
212	3.58715	3.9976	2.10131
213	3.58725	3.99773	2.10109
214	3.58738	3.99785	2.1008
215	3.58748	3.99787	2.1012
216	3.58757	3.99783	2.10154
217	3.58764	3.99789	2.10146
218	3.58772	3.99815	2.10131
219	3.58779	3.99826	2.10121
220	3.58786	3.99848	2.10097
221	3.58793	3.99858	2.10092
222	3.588	3.99856	2.10048
223	3.5881	3.99848	2.10076
224	3.58815	3.99854	2.10187
225	3.5882	3.99864	2.10174
226	3.58824	3.99866	2.10183
227	3.58828	3.99861	2.1018
228	3.58834	3.99847	2.10211
229	3.58842	3.99853	2.10252
230	3.58849	3.99837	2.10275
231	3.58859	3.99858	2.10289
232	3.58863	3.99873	2.10297
233	3.5887	3.99881	2.103
234	3.58877	3.99882	2.10307
235	3.58882	3.99896	2.10256
236	3.58887	3.99882	2.10288
237	3.58893	3.99886	2.10301
238	3.58899	3.99893	2.10281
239	3.58903	3.99892	2.10302
240	3.58906	3.999	2.10308
241	3.58908	3.99912	2.10364
242	3.5891	3.99921	2.10341
243	3.58912	3.99924	2.10317
244	3.58916	3.9993	2.10311
245	3.58918	3.99934	2.10288
246	3.58922	3.9994	2.10284
247	3.58925	3.99937	2.10266
248	3.5893	3.99935	2.10273
249	3.58933	3.99948	2.10282
250	3.58935	3.99952	2.10279
251	3.58939	3.99954	2.10224
252	3.58941	3.99955	2.10208
253	3.58943	3.99959	2.10201
254	3.58946	3.99963	2.10199
255	3.58948	3.99966	2.10199
256	3.5895	3.99969	2.10197
257	3.58951	3.99971	2.10195
258	3.58952	3.99973	2.10193
259	3.58954	3.99976	2.10192
260	3.58956	3.99978	2.10191
261	3.58957	3.99981	2.1019
262	3.58958	3.99982	2.10189
263	3.58959	3.99983	2.10188
264	3.5896	3.99985	2.10187
265	3.58961	3.99986	2.10186
266	3.58962	3.99988	2.10185
267	3.58963	3.99989	2.10184
268	3.58964	3.99991	2.10183
269	3.58964	3.99991	2.10183
270	3.58965	3.99992	2.10183
271	3.58965	3.99993	2.10182
272	3.58965	3.99993	2.10182
273	3.58966	3.99994	2.10181
274	3.58966	3.99994	2.10181
275	3.58966	3.99995	2.10181
276	3.58967	3.99995	2.1018
277	3.58967	3.99996	2.1018
278	3.58967	3.99996	2.1018
279	3.58967	3.99996	2.1018
280	3.58968	3.99997	2.1018
281	3.58968	3.99997	2.10179
282	3.58968	3.99997	2.10179
283	3.58968	3.99998	2.10179
284	3.58969	3.99998	2.10179
285	3.58969	3.99998	2.10179
286	3.58969	3.99998	2.10179
287	3.58969	3.99999	2.10179
288	3.58969	3.99999	2.10179
289	3.58969	3.99999	2.10179
290	3.58969	3.99999	2.10179
291	3.58969	3.99999	2.10179
292	3.58969	3.99999	2.10179
293	3.58969	3.99999	2.10178
294	3.58969	3.99999	2.10178
295	3.5897	3.99999	2.10178
296	3.5897	3.99999	2.10178
297	3.5897	3.99999	2.10178
298	3.5897	3.99999	2.10178
299	3.5897	4	2.10178
300	3.5897	4	2.10178
301	3.5897	4	2.10178
302	3.5897	4	2.10178
303	3.5897	4	2.10178
304	3.5897	4	2.10178
305	3.5897	4	2.10178
306	3.5897	4	2.10178
307	3.5897	4	2.10178
308	3.5897	4	2.10178
309	3.5897	4	2.10178
310	3.5897	4	2.10178
311	3.5897	4	2.10178
312	3.5897	4	2.10178
313	3.5897	4	2.10178
314	3.5897	4	2.10178
315	3.5897	4	2.10178
316	3.5897	4	2.10178
317	3.5897	4	2.10178
318	3.5897	4	2.10178
319	3.5897	4	2.10178
320	3.5897	4	2.10178
321	3.5897	4	2.10178
322	3.5897	4	2.10178
323	3.5897	4	2.10178
324	3.5897	4	2.10178
325	3.5897	4	2.10178
326	3.5897	4	2.10178
327	3.5897	4	2.10178
328	3.5897	4	2.10178
329	3.5897	4	2.10178
330	3.5897	4	2.10178
331	3.5897	4	2.10178
332	3.5897	4	2.10178
333	3.5897	4	2.10178
334	3.5897	4	2.10178
335	3.5897	4	2.10178
336	3.5897	4	2.10178
337	3.5897	4	2.10178
338	3.5897	4	2.10178
339	3.5897	4	2.10178
340	3.5897	4	2.10178
341	3.5897	4	2.10178
342	3.5897	4	2.10178
343	3.5897	4	2.10178
344	3.5897	4	2.10178
345	3.5897	4	2.10178
346	3.5897	4	2.10178
347	3.5897	4	2.10178
348	3.5897	4	2.10178
349	3.5897	4	2.10178
350	3.5897	4	2.10178
351	3.5897	4	2.10178
352	3.5897	4	2.10178
353	3.5897	4	2.10178
354	3.5897	4	2.10178
355	3.5897	4	2.10178
356	3.5897	4	2.10178
357	3.5897	4	2.10178
358	3.5897	4	2.10178
359	3.5897	4	2.10178
360	3.5897	4	2.10178
361	3.5897	4	2.10178
362	3.5897	4	2.10178
363	3.5897	4	2.10178
364	3.5897	4	2.10178
365	3.5897	4	2.10178
366	3.5897	4	2.10178
367	3.5897	4	2.10178
368	3.5897	4	2.10178
369	3.5897	4	2.10178
370	3.5897	4	2.10178
371	3.5897	4	2.10178
372	3.5897	4	2.10178
373	3.5897	4	2.10178
374	3.5897	4	2.10178
375	3.5897	4	2.10178
376	3.5897	4	2.10178
377	3.5897	4	2.10178
378	3.5897	4	2.10178
379	3.5897	4	2.10178
380	3.5897	4	2.10178
381	3.5897	4	2.10178
382	3.5897	4	2.10178
383	3.5897	4	2.10178
384	3.5897	4	2.10178
385	3.5897	4	2.10178
386	3.5897	4	2.10178
387	3.5897	4	2.10178
388	3.5897	4	2.10178
389	3.5897	4	2.10178
390	3.5897	4	2.10178
391	3.5897	4	2.10178
392	3.5897	4	2.10178
393	3.5897	4	2.10178
394	3.5897	4	2.10178
395	3.5897	4	2.10178
396	3.5897	4	2.10178
397	3.5897	4	2.10178
398	3.5897	4	2.10178
399	3.5897	4	2.10178
400	3.5897	4	2.10178
401	3.5897	4	2.10178
402	3.5897	4	2.10178
403	3.5897	4	2.10178
404	3.5897	4	2.10178
405	3.5897	4	2.10178
406	3.5897	4	2.10178
407	3.5897	4	2.10178
408	3.5897	4	2.10178
409	3.5897	4	2.10178
410	3.5897	4	2.10178
411	3.5897	4	2.10178
412	3.5897	4	2.10178
413	3.5897	4	2.10178
414	3.5897	4	2.10178
415	3.5897	4	2.10178
416	3.5897	4	2.10178
417	3.5897	4	2.10178
418	3.5897	4	2.10178
419	3.5897	4	2.10178
420	3.5897	4	2.10178
421	3.5897	4	2.10178
422	3.5897	4	2.10178
423	3.5897	4	2.10178
424	3.5897	4	2.10178
425	3.5897	4	2.10178
426	3.5897	4	2.10178
427	3.5897	4	2.10178
428	3.5897	4	2.10178
429	3.5897	4	2.10178
430	3.5897	4	2.10178
431	3.5897	4	2.10178
432	3.5897	4	2.10178
433	3.5897	4	2.10178
434	3.5897	4	2.10178
435	3.5897	4	2.10178
436	3.5897	4	2.10178
437	3.5897	4	2.10178
438	3.5897	4	2.10178
439	3.5897	4	2.10178
440	3.5897	4	2.10178
441	3.5897	4	2.10178
442	3.5897	4	2.10178
443	3.5897	4	2.10178
444	3.5897	4	2.10178
445	3.5897	4	2.10178
446	3.5897	4	2.10178
447	3.5897	4	2.10178
448	3.5897	4	2.10178
449	3.5897	4	2.10178
450	3.5897	4	2.10178
451	3.5897	4	2.10178
452	3.5897	4	2.10178
453	3.5897	4	2.10178
454	3.5897	4	2.10178
455	3.5897	4	2.10178
456	3.5897	4	2.10178
457	3.5897	4	2.10178
458	3.5897	4	2.10178
459	3.5897	4	2.10178
460	3.5897	4	2.10178
461	3.5897	4	2.10178
462	3.5897	4	2.10178
463	3.5897	4	2.10178
464	3.5897	4	2.10178
465	3.5897	4	2.10178
466	3.5897	4	2.10178
467	3.5897	4	2.10178
468	3.5897	4	2.10178
469	3.5897	4	2.10178
470	3.5897	4	2.10178
471	3.5897	4	2.10178
472	3.5897	4	2.10178
473	3.5897	4	2.10178
474	3.5897	4	2.10178
475	3.5897	4	2.10178
476	3.5897	4	2.10178
477	3.5897	4	2.10178
478	3.5897	4	2.10178
479	3.5897	4	2.10178
480	3.5897	4	2.10178
481	3.5897	4	2.10178
482	3.5897	4	2.10178
483	3.5897	4	2.10178
484	3.5897	4	2.10178
485	3.5897	4	2.10178
486	3.5897	4	2.10178
487	3.5897	4	2.10178
488	3.5897	4	2.10178
489	3.5897	4	2.10178
490	3.5897	4	2.10178
491	3.5897	4	2.10178
492	3.5897	4	2.10178
493	3.5897	4	2.10178
494	3.5897	4	2.10178
495	3.5897	4	2.10178
496	3.5897	4	2.10178
497	3.5897	4	2.10178
498	3.5897	4	2.10178
499	3.5897	4	2.10178
500	3.5897	4	2.10178
501	3.5897	4	2.10178
502	3.5897	4	2.10178
503	3.5897	4	2.10178
504	3.5897	4	2.10178
505	3.5897	4	2.10178
506	3.5897	4	2.10178
507	3.5897	4	2.10178
508	3.5897	4	2.10178
509	3.5897	4	2.10178
510	3.5897	4	2.10178
511	3.5897	4	2.10178
512	3.5897	4	2.10178
513	3.5897	4	2.10178
514	3.5897	4	2.10178
515	3.5897	4	2.10178
516	3.5897	4	2.10178
517	3.5897	4	2.10178
518	3.5897	4	2.10178
519	3.5897	4	2.10178
520	3.5897	4	2.10178
521	3.5897	4	2.10178
522	3.5897	4	2.10178
523	3.5897	4	2.10178
524	3.5897	4	2.10178
525	3.5897	4	2.10178
526	3.5897	4	2.10178
527	3.5897	4	2.10178
528	3.5897	4	2.10178
529	3.5897	4	2.10178
530	3.5897	4	2.10178
531	3.5897	4	2.10178
532	3.5897	4	2.10178
533	3.5897	4	2.10178
534	3.5897	4	2.10178
535	3.5897	4	2.10178
536	3.5897	4	2.10178
537	3.5897	4	2.10178
538	3.5897	4	2.10178
539	3.5897	4	2.10178
540	3.5897	4	2.10178
541	3.5897	4	2.10178
542	3.5897	4	2.10178
543	3.5897	4	2.10178
544	3.5897	4	2.10178
545	3.5897	4	2.10178
546	3.5897	4	2.10178
547	3.5897	4	2.10178
548	3.5897	4	2.10178
549	3.5897	4	2.10178
550	3.5897	4	2.10178
551	3.5897	4	2.10178
552	3.5897	4	2.10178
553	3.5897	4	2.10178
554	3.5897	4	2.10178
555	3.5897	4	2.10178
556	3.5897	4	2.10178
557	3.5897	4	2.10178
558	3.5897	4	2.10178
559	3.5897	4	2.10178
560	3.5897	4	2.10178
561	3.5897	4	2.10178
562	3.5897	4	2.10178
563	3.5897	4	2.10178
564	3.5897	4	2.10178
565	3.5897	4	2.10178
566	3.5897	4	2.10178
567	3.5897	4	2.10178
568	3.5897	4	2.10178
569	3.5897	4	2.10178
570	3.5897	4	2.10178
571	3.5897	4	2.10178
572	3.5897	4	2.10178
573	3.5897	4	2.10178
574	3.5897	4	2.10178
575	3.5897	4	2.10178
576	3.5897	4	2.10178
577	3.5897	4	2.10178
578	3.5897	4	2.10178
579	3.5897	4	2.10178
580	3.5897	4	2.10178
581	3.5897	4	2.10178
582	3.5897	4	2.10178
583	3.5897	4	2.10178
584	3.5897	4	2.10178
585	3.5897	4	2.10178
586	3.5897	4	2.10178
587	3.5897	4	2.10178
588	3.5897	4	2.10178
589	3.5897	4	2.10178
590	3.5897	4	2.10178
591	3.5897	4	2.10178
592	3.5897	4	2.10178
593	3.5897	4	2.10178
594	3.5897	4	2.10178
595	3.5897	4	2.10178
596	3.5897	4	2.10178
597	3.5897	4	2.10178
598	3.5897	4	2.10178
599	3.5897	4	2.10178
600	3.5897	4	2.10178
601	3.5897	4	2.10178
602	3.5897	4	2.10178
603	3.5897	4	2.10178
604	3.5897	4	2.10178
605	3.5897	4	2.10178
606	3.5897	4	2.10178
607	3.5897	4	2.10178
608	3.5897	4	2.10178
609	3.5897	4	2.10178
610	3.5897	4	2.10178
611	3.5897	4	2.10178
612	3.5897	4	2.10178
613	3.5897	4	2.10178
614	3.5897	4	2.10178
615	3.5897	4	2.10178
616	3.5897	4	2.10178
617	3.5897	4	2.10178
618	3.5897	4	2.10178
619	3.5897	4	2.10178
620	3.5897	4	2.10178
621	3.5897	4	2.10178
622	3.5897	4	2.10178
623	3.5897	4	2.10178
624	3.5897	4	2.10178
625	3.5897	4	2.10178
626	3.5897	4	2.10178
627	3.5897	4	2.10178
628	3.5897	4	2.10178
629	3.5897	4	2.10178
630	3.5897	4	2.10178
631	3.5897	4	2.10178
632	3.5897	4	2.10178
633	3.5897	4	2.10178
634	3.5897	4	2.10178
635	3.5897	4	2.10178
636	3.5897	4	2.10178
637	3.5897	4	2.10178
638	3.5897	4	2.10178
639	3.5897	4	2.10178
640	3.5897	4	2.10178
641	3.5897	4	2.10178
642	3.5897	4	2.10178
643	3.5897	4	2.10178
644	3.5897	4	2.10178
645	3.5897	4	2.10178
646	3.5897	4	2.10178
647	3.5897	4	2.10178
648	3.5897	4	2.10178
649	3.5897	4	2.10178
650	3.5897	4	2.10178
651	3.5897	4	2.10178
652	3.5897	4	2.10178
653	3.5897	4	2.10178
654	3.5897	4	2.10178
655	3.5897	4	2.10178
656	3.5897	4	2.10178
657	3.5897	4	2.10178
658	3.5897	4	2.10178
659	3.5897	4	2.10178
660	3.5897	4	2.10178
661	3.5897	4	2.10178
662	3.5897	4	2.10178
663	3.5897	4	2.10178
664	3.5897	4	2.10178
665	3.5897	4	2.10178
666	3.5897	4	2.10178
667	3.5897	4	2.10178
668	3.5897	4	2.10178
669	3.5897	4	2.10178
670	3.5897	4	2.10178
671	3.5897	4	2.10178
672	3.5897	4	2.10178
673	3.5897	4	2.10178
674	3.5897	4	2.10178
675	3.5897	4	2.10178
676	3.5897	4	2.10178
677	3.5897	4	2.10178
678	3.5897	4	2.10178
679	3.5897	4	2.10178
680	3.5897	4	2.10178
681	3.5897	4	2.10178
682	3.5897	4	2.10178
683	3.5897	4	2.10178
684	3.5897	4	2.10178
685	3.5897	4	2.10178
686	3.5897	4	2.10178
687	3.5897	4	2.10178
688	3.5897	4	2.10178
689	3.5897	4	2.10178
690	3.5897	4	2.10178
691	3.5897	4	2.10178
692	3.5897	4	2.10178
693	3.5897	4	2.10178
694	3.5897	4	2.10178
695	3.5897	4	2.10178
696	3.5897	4	2.10178
697	3.5897	4	2.10178
698	3.5897	4	2.10178
699	3.5897	4	2.10178
700	3.5897	4	2.10178
701	3.5897	4	2.10178
702	3.5897	4	2.10178
703	3.5897	4	2.10178
704	3.5897	4	2.10178
705	3.5897	4	2.10178
706	3.5897	4	2.10178
707	3.5897	4	2.10178
708	3.5897	4	2.10178
709	3.5897	4	2.10178
710	3.5897	4	2.10178
711	3.5897	4	2.10178
712	3.5897	4	2.10178
713	3.5897	4	2.10178
714	3.5897	4	2.10178
715	3.5897	4	2.10178
716	3.5897	4	2.10178
717	3.5897	4	2.10178
718	3.5897	4	2.10178
719	3.5897	4	2.10178
720	3.5897	4	2.10178
721	3.5897	4	2.10178
722	3.5897	4	2.10178
723	3.5897	4	2.10178
724	3.5897	4	2.10178
725	3.5897	4	2.10178
726	3.5897	4	2.10178
727	3.5897	4	2.10178
728	3.5897	4	2.10178
729	3.5897	4	2.10178
730	3.5897	4	2.10178
731	3.5897	4	2.10178
732	3.5897	4	2.10178
733	3.5897	4	2.10178
734	3.5897	4	2.10178
735	3.5897	4	2.10178
736	3.5897	4	2.10178
737	3.5897	4	2.10178
738	3.5897	4	2.10178
739	3.5897	4	2.10178
740	3.5897	4	2.10178
741	3.5897	4	2.10178
742	3.5897	4	2.10178
743	3.5897	4	2.10178
744	3.5897	4	2.10178
745	3.5897	4	2.10178
746	3.5897	4	2.10178
747	3.5897	4	2.10178
748	3.5897	4	2.10178
749	3.5897	4	2.10178
750	3.5897	4	2.10178
751	3.5897	4	2.10178
752	3.5897	4	2.10178
753	3.5897	4	2.10178
754	3.5897	4	2.10178
755	3.5897	4	2.10178
756	3.5897	4	2.10178
757	3.5897	4	2.10178
758	3.5897	4	2.10178
759	3.5897	4	2.10178
760	3.5897	4	2.10178
761	3.5897	4	2.10178
762	3.5897	4	2.10178
763	3.5897	4	2.10178
764	3.5897	4	2.10178
765	3.5897	4	2.10178
766	3.5897	4	2.10178
767	3.5897	4	2.10178
768	3.5897	4	2.10178
769	3.5897	4	2.10178
770	3.5897	4	2.10178
771	3.5897	4	2.10178
772	3.5897	4	2.10178
773	3.5897	4	2.10178
774	3.5897	4	2.10178
775	3.5897	4	2.10178
776	3.5897	4	2.10178
777	3.5897	4	2.10178
778	3.5897	4	2.10178
779	3.5897	4	2.10178
780	3.5897	4	2.10178
781	3.5897	4	2.10178
782	3.5897	4	2.10178
783	3.5897	4	2.10178
784	3.5897	4	2.10178
785	3.5897	4	2.10178
786	3.5897	4	2.10178
787	3.5897	4	2.10178
788	3.5897	4	2.10178
789	3.5897	4	2.10178
790	3.5897	4	2.10178
791	3.5897	4	2.10178
792	3.5897	4	2.10178
793	3.5897	4	2.10178
794	3.5897	4	2.10178
795	3.5897	4	2.10178
796	3.5897	4	2.10178
797	3.5897	4	2.10178
798	3.5897	4	2.10178
799	3.5897	4	2.10178
800	3.5897	4	2.10178
801	3.5897	4	2.10178
802	3.5897	4	2.10178
803	3.5897	4	2.10178
804	3.5897	4	2.10178
805	3.5897	4	2.10178
806	3.5897	4	2.10178
807	3.5897	4	2.10178
808	3.5897	4	2.10178
809	3.5897	4	2.10178
810	3.5897	4	2.10178
811	3.5897	4	2.10178
812	3.5897	4	2.10178
813	3.5897	4	2.10178
814	3.5897	4	2.10178
815	3.5897	4	2.10178
816	3.5897	4	2.10178
817	3.5897	4	2.10178
818	3.5897	4	2.10178
819	3.5897	4	2.10178
820	3.5897	4	2.10178
821	3.5897	4	2.10178
822	3.5897	4	2.10178
823	3.5897	4	2.10178
824	3.5897	4	2.10178
825	3.5897	4	2.10178
826	3.5897	4	2.10178
827	3.5897	4	2.10178
828	3.5897	4	2.10178
829	3.5897	4	2.10178
830	3.5897	4	2.10178
831	3.5897	4	2.10178
832	3.5897	4	2.10178
833	3.5897	4	2.10178
834	3.5897	4	2.10178
835	3.5897	4	2.10178
836	3.5897	4	2.10178
837	3.5897	4	2.10178
838	3.5897	4	2.10178
839	3.5897	4	2.10178
840	3.5897	4	2.10178
841	3.5897	4	2.10178
842	3.5897	4	2.10178
843	3.5897	4	2.10178
844	3.5897	4	2.10178
845	3.5897	4	2.10178
846	3.5897	4	2.10178
847	3.5897	4	2.10178
848	3.5897	4	2.10178
849	3.5897	4	2.10178
850	3.5897	4	2.10178
851	3.5897	4	2.10178
852	3.5897	4	2.10178
853	3.5897	4	2.10178
854	3.5897	4	2.10178
855	3.5897	4	2.10178
856	3.5897	4	2.10178
857	3.5897	4	2.10178
858	3.5897	4	2.10178
859	3.5897	4	2.10178
860	3.5897	4	2.10178
861	3.5897	4	2.10178
862	3.5897	4	2.10178
863	3.5897	4	2.10178
864	3.5897	4	2.10178
865	3.5897	4	2.10178
866	3.5897	4	2.10178
867	3.5897	4	2.10178
868	3.5897	4	2.10178
869	3.5897	4	2.10178
870	3.5897	4	2.10178
871	3.5897	4	2.10178
872	3.5897	4	2.10178
873	3.5897	4	2.10178
874	3.5897	4	2.10178
875	3.5897	4	2.10178
876	3.5897	4	2.10178
877	3.5897	4	2.10178
878	3.5897	4	2.10178
879	3.5897	4	2.10178
880	3.5897	4	2.10178
881	3.5897	4	2.10178
882	3.5897	4	2.10178
883	3.5897	4	2.10178
884	3.5897	4	2.10178
885	3.5897	4	2.10178
886	3.5897	4	2.10178
887	3.5897	4	2.10178
888	3.5897	4	2.10178
889	3.5897	4	2.10178
890	3.5897	4	2.10178
891	3.5897	4	2.10178
892	3.5897	4	2.10178
893	3.5897	4	2.10178
894	3.5897	4	2.10178
895	3.5897	4	2.10178
896	3.5897	4	2.10178
897	3.5897	4	2.10178
898	3.5897	4	2.10178
899	3.5897	4	2.10178
900	3.5897	4	2.10178
901	3.5897	4	2.10178
902	3.5897	4	2.10178
903	3.5897	4	2.10178
904	3.5897	4	2.10178
905	3.5897	4	2.10178
906	3.5897	4	2.10178
907	3.5897	4	2.10178
908	3.5897	4	2.10178
909	3.5897	4	2.10178
910	3.5897	4	2.10178
911	3.5897	4	2.10178
912	3.5897	4	2.10178
913	3.5897	4	2.10178
914	3.5897	4	2.10178
915	3.5897	4	2.10178
916	3.5897	4	2.10178
917	3.5897	4	2.10178
918	3.5897	4	2.10178
919	3.5897	4	2.10178
920	3.5897	4	2.10178
921	3.5897	4	2.10178
922	3.5897	4	2.10178
923	3.5897	4	2.10178
924	3.5897	4	2.10178
925	3.5897	4	2.10178
926	3.5897	4	2.10178
927	3.5897	4	2.10178
928	3.5897	4	2.10178
929	3.5897	4	2.10178
930	3.5897	4	2.10178
931	3.5897	4	2.10178
932	3.5897	4	2.10178
933	3.5897	4	2.10178
934	3.5897	4	2.10178
935	3.5897	4	2.10178
936	3.5897	4	2.10178
937	3.5897	4	2.10178
938	3.5897	4	2.10178
939	3.5897	4	2.10178
940	3.5897	4	2.10178
941	3.5897	4	2.10178
942	3.5897	4	2.10178
943	3.5897	4	2.10178
944	3.5897	4	2.10178
945	3.5897	4	2.10178
946	3.5897	4	2.10178
947	3.5897	4	2.10178
948	3.5897	4	2.10178
949	3.5897	4	2.10178
950	3.5897	4	2.10178
951	3.5897	4	2.10178
952	3.5897	4	2.10178
953	3.5897	4	2.10178
954	3.5897	4	2.10178
955	3.5897	4	2.10178
956	3.5897	4	2.10178
957	3.5897	4	2.10178
958	3.5897	4	2.10178
959	3.5897	4	2.10178
960	3.5897	4	2.10178
961	3.5897	4	2.10178
962	3.5897	4	2.10178
963	3.5897	4	2.10178
964	3.5897	4	2.10178
965	3.5897	4	2.10178
966	3.5897	4	2.10178
967	3.5897	4	2.10178
968	3.5897	4	2.10178
969	3.5897	4	2.10178
970	3.5897	4	2.10178
971	3.5897	4	2.10178
972	3.5897	4	2.10178
973	3.5897	4	2.10178
974	3.5897	4	2.10178
975	3.5897	4	2.10178
976	3.5897	4	2.10178
977	3.5897	4	2.10178
978	3.5897	4	2.10178
979	3.5897	4	2.10178
980	3.5897	4	2.10178
981	3.5897	4	2.10178
982	3.5897	4	2.10178
983	3.5897	4	2.10178
984	3.5897	4	2.10178
985	3.5897	4	2.10178
986	3.5897	4	2.10178
987	3.5897	4	2.10178
988	3.5897	4	2.10178
989	3.5897	4	2.10178
990	3.5897	4	2.10178
991	3.5897	4	2.10178
992	3.5897	4	2.10178
993	3.5897	4	2.10178
994	3.5897	4	2.10178
995	3.5897	4	2.10178
996	3.5897	4	2.10178
997	3.5897	4	2.10178
998	3.5897	4	2.10178
999	3.5897	4	2.10178
1000	3.5897	4	2.10178
1001	3.5897	4	2.10178
1002	3.5897	4	2.10178
1003	3.5897	4	2.10178
1004	3.5897	4	2.10178
1005	3.5897	4	2.10178
1006	3.5897	4	2.10178
1007	3.5897	4	2.10178
1008	3.5897	4	2.10178
1009	3.5897	4	2.10178
1010	3.5897	4	2.10178
1011	3.5897	4	2.10178
1012	3.5897	4	2.10178
1013	3.5897	4	2.10178
1014	3.5897	4	2.10178
1015	3.5897	4	2.10178
1016	3.5897	4	2.10178
1017	3.5897	4	2.10178
1018	3.5897	4	2.10178
1019	3.5897	4	2.10178
1020	3.5897	4	2.10178
1021	3.5897	4	2.10178
1022	3.5897	4	2.10178
1023	3.5897	4	2.10178
1024	3.5897	4	2.10178
1025	3.5897	4	2.10178
1026	3.5897	4	2.10178
1027	3.5897	4	2.10178
1028	3.5897	4	2.10178
1029	3.5897	4	2.10178
1030	3.5897	4	2.10178
1031	3.5897	4	2.10178
1032	3.5897	4	2.10178
1033	3.5897	4	2.10178
1034	3.5897	4	2.10178
1035	3.5897	4	2.10178
1036	3.5897	4	2.10178
1037	3.5897	4	2.10178
1038	3.5897	4	2.10178
1039	3.5897	4	2.10178
1040	3.5897	4	2.10178
1041	3.5897	4	2.10178
1042	3.5897	4	2.10178
1043	3.5897	4	2.10178
1044	3.5897	4	2.10178
1045	3.5897	4	2.10178
1046	3.5897	4	2.10178
1047	3.5897	4	2.10178
1048	3.5897	4	2.10178
1049	3.5897	4	2.10178
1050	3.5897	4	2.10178
1051	3.5897	4	2.10178
1052	3.5897	4	2.10178
1053	3.5897	4	2.10178
1054	3.5897	4	2.10178
1055	3.5897	4	2.10178
1056	3.5897	4	2.10178
1057	3.5897	4	2.10178
1058	3.5897	4	2.10178
1059	3.5897	4	2.10178
1060	3.5897	4	2.10178
1061	3.5897	4	2.10178
1062	3.5897	4	2.10178
1063	3.5897	4	2.10178
1064	3.5897	4	2.10178
1065	3.5897	4	2.10178
1066	3.5897	4	2.10178
1067	3.5897	4	2.10178
1068	3.5897	4	2.10178
1069	3.5897	4	2.10178
1070	3.5897	4	2.10178
1071	3.5897	4	2.10178
1072	3.5897	4	2.10178
1073	3.5897	4	2.10178
1074	3.5897	4	2.10178
1075	3.5897	4	2.10178
1076	3.5897	4	2.10178
1077	3.5897	4	2.10178
1078	3.5897	4	2.10178
1079	3.5897	4	2.10178
1080	3.5897	4	2.10178
1081	3.5897	4	2.10178
1082	3.5897	4	2.10178
1083	3.5897	4	2.10178
1084	3.5897	4	2.10178
1085	3.5897	4	2.10178
1086	3.5897	4	2.10178
1087	3.5897	4	2.10178
1088	3.5897	4	2.10178
1089	3.5897	4	2.10178
1090	3.5897	4	2.10178
1091	3.5897	4	2.10178
1092	3.5897	4	2.10178
1093	3.5897	4	2.10178
1094	3.5897	4	2.10178
1095	3.5897	4	2.10178
1096	3.5897	4	2.10178
1097	3.5897	4	2.10178
1098	3.5897	4	2.10178
1099	3.5897	4	2.10178
1100	3.5897	4	2.10178
1101	3.5897	4	2.10178
1102	3.5897	4	2.10178
1103	3.5897	4	2.10178
1104	3.5897	4	2.10178
1105	3.5897	4	2.10178
1106	3.5897	4	2.10178
1107	3.5897	4	2.10178
1108	3.5897	4	2.10178
1109	3.5897	4	2.10178
1110	3.5897	4	2.10178
1111	3.5897	4	2.10178
1112	3.5897	4	2.10178
1113	3.5897	4	2.10178
1114	3.5897	4	2.10178
1115	3.5897	4	2.10178
1116	3.5897	4	2.10178
1117	3.5897	4	2.10178
1118	3.5897	4	2.10178
1119	3.5897	4	2.10178
1120	3.5897	4	2.10178
1121	3.5897	4	2.10178
1122	3.5897	4	2.10178
1123	3.5897	4	2.10178
1124	3.5897	4	2.10178
1125	3.5897	4	2.10178
1126	3.5897	4	2.10178
1127	3.5897	4	2.10178
1128	3.5897	4	2.10178
1129	3.5897	4	2.10178
1130	3.5897	4	2.10178
1131	3.5897	4	2.10178
1132	3.5897	4	2.10178
1133	3.5897	4	2.10178
1134	3.5897	4	2.10178
1135	3.5897	4	2.10178
1136	3.5897	4	2.10178
1137	3.5897	4	2.10178
1138	3.5897	4	2.10178
1139	3.5897	4	2.10178
1140	3.5897	4	2.10178
1141	3.5897	4	2.10178
1142	3.5897	4	2.10178
1143	3.5897	4	2.10178
1144	3.5897	4	2.10178
1145	3.5897	4	2.10178
1146	3.5897	4	2.10178
1147	3.5897	4	2.10178
1148	3.5897	4	2.10178
1149	3.5897	4	2.10178
1150	3.5897	4	2.10178
1151	3.5897	4	2.10178
1152	3.5897	4	2.10178
1153	3.5897	4	2.10178
1154	3.5897	4	2.10178
1155	3.5897	4	2.10178
1156	3.5897	4	2.10178
1157	3.5897	4	2.10178
1158	3.5897	4	2.10178
1159	3.5897	4	2.10178
1160	3.5897	4	2.10178
1161	3.5897	4	2.10178
1162	3.5897	4	2.10178
1163	3.5897	4	2.10178
1164	3.5897	4	2.10178
1165	3.5897	4	2.10178
1166	3.5897	4	2.10178
1167	3.5897	4	2.10178
1168	3.5897	4	2.10178
1169	3.5897	4	2.10178
1170	3.5897	4	2.10178
1171	3.5897	4	2.10178
1172	3.5897	4	2.10178
1173	3.5897	4	2.10178
1174	3.5897	4	2.10178
1175	3.5897	4	2.10178
1176	3.5897	4	2.10178
1177	3.5897	4	2.10178
1178	3.5897	4	2.10178
1179	3.5897	4	2.10178
1180	3.5897	4	2.10178
1181	3.5897	4	2.10178
1182	3.5897	4	2.10178
1183	3.5897	4	2.10178
1184	3.5897	4	2.10178
1185	3.5897	4	2.10178
1186	3.5897	4	2.10178
1187	3.5897	4	2.10178
1188	3.5897	4	2.10178
1189	3.5897	4	2.10178
1190	3.5897	4	2.10178
1191	3.5897	4	2.10178
1192	3.5897	4	2.10178
1193	3.5897	4	2.10178
1194	3.5897	4	2.10178
1195	3.5897	4	2.10178
1196	3.5897	4	2.10178
1197	3.5897	4	2.10178
1198	3.5897	4	2.10178
1199	3.5897	4	2.10178
1200	3.5897	4	2.10178
1201	3.5897	4	2.10178
1202	3.5897	4	2.10178
1203	3.5897	4	2.10178
1204	3.5897	4	2.10178
1205	3.5897	4	2.10178
1206	3.5897	4	2.10178
1207	3.5897	4	2.10178
1208	3.5897	4	2.10178
1209	3.5897	4	2.10178
1210	3.5897	4	2.10178
1211	3.5897	4	2.10178
1212	3.5897	4	2.10178
1213	3.5897	4	2.10178
1214	3.5897	4	2.10178
1215	3.5897	4	2.10178
1216	3.5897	4	2.10178
1217	3.5897	4	2.10178
1218	3.5897	4	2.10178
1219	3.5897	4	2.10178
1220	3.5897	4	2.10178
1221	3.5897	4	2.10178
1222	3.5897	4	2.10178
1223	3.5897	4	2.10178
1224	3.5897	4	2.10178
1225	3.5897	4	2.10178
1226	3.5897	4	2.10178
1227	3.5897	4	2.10178
1228	3.5897	4	2.10178
1229	3.5897	4	2.10178
1230	3.5897	4	2.10178
1231	3.5897	4	2.10178
1232	3.5897	4	2.10178
1233	3.5897	4	2.10178
1234	3.5897	4	2.10178
1235	3.5897	4	2.10178
1236	3.5897	4	2.10178
1237	3.5897	4	2.10178
1238	3.5897	4	2.10178
1239	3.5897	4	2.10178
1240	3.5897	4	2.10178
1241	3.5897	4	2.10178
1242	3.5897	4	2.10178
1243	3.5897	4	2.10178
1244	3.5897	4	2.10178
1245	3.5897	4	2.10178
1246	3.5897	4	2.10178
1247	3.5897	4	2.10178
1248	3.5897	4	2.10178
1249	3.5897	4	2.10178
1250	3.5897	4	2.10178
1251	3.5897	4	2.10178
1252	3.5897	4	2.10178
1253	3.5897	4	2.10178
1254	3.5897	4	2.10178
1255	3.5897	4	2.10178
1256	3.5897	4	2.10178
1257	3.5897	4	2.10178
1258	3.5897	4	2.10178
1259	3.5897	4	2.10178
1260	3.5897	4	2.10178
1261	3.5897	4	2.10178
1262	3.5897	4	2.10178
1263	3.5897	4	2.10178
1264	3.5897	4	2.10178
1265	3.5897	4	2.10178
1266	3.5897	4	2.10178
1267	3.5897	4	2.10178
1268	3.5897	4	2.10178
1269	3.5897	4	2.10178
1270	3.5897	4	2.10178
1271	3.5897	4	2.10178
1272	3.5897	4	2.10178
1273	3.5897	4	2.10178
1274	3.5897	4	2.10178
1275	3.5897	4	2.10178
1276	3.5897	4	2.10178
1277	3.5897	4	2.10178
1278	3.5897	4	2.10178
1279	3.5897	4	2.10178
1280	3.5897	4	2.10178
1281	3.5897	4	2.10178
1282	3.5897	4	2.10178
1283	3.5897	4	2.10178
1284	3.5897	4	2.10178
1285	3.5897	4	2.10178
1286	3.5897	4	2.10178
1287	3.5897	4	2.10178
1288	3.5897	4	2.10178
1289	3.5897	4	2.10178
1290	3.5897	4	2.10178
1291	3.5897	4	2.10178
1292	3.5897	4	2.10178
1293	3.5897	4	2.10178
1294	3.5897	4	2.10178
1295	3.5897	4	2.10178
1296	3.5897	4	2.10178
1297	3.5897	4	2.10178
1298	3.5897	4	2.10178
1299	3.5897	4	2.10178
1300	3.5897	4	2.10178
1301	3.5897	4	2.10178
1302	3.5897	4	2.10178
1303	3.5897	4	2.10178
1304	3.5897	4	2.10178
1305	3.5897	4	2.10178
1306	3.5897	4	2.10178
1307	3.5897	4	2.10178
1308	3.5897	4	2.10178
1309	3.5897	4	2.10178
1310	3.5897	4	2.10178
1311	3.5897	4	2.10178
1312	3.5897	4	2.10178
1313	3.5897	4	2.10178
1314	3.5897	4	2.10178
1315	3.5897	4	2.10178
1316	3.5897	4	2.10178
1317	3.5897	4	2.10178
1318	3.5897	4	2.10178
1319	3.5897	4	2.10178
1320	3.5897	4	2.10178
1321	3.5897	4	2.10178
1322	3.5897	4	2.10178
1323	3.5897	4	2.10178
1324	3.5897	4	2.10178
1325	3.5897	4	2.10178
1326	3.5897	4	2.10178
1327	3.5897	4	2.10178
1328	3.5897	4	2.10178
1329	3.5897	4	2.10178
1330	3.5897	4	2.10178
1331	3.5897	4	2.10178
1332	3.5897	4	2.10178
1333	3.5897	4	2.10178
1334	3.5897	4	2.10178
1335	3.5897	4	2.10178
1336	3.5897	4	2.10178
1337	3.5897	4	2.10178
1338	3.5897	4	2.10178
1339	3.5897	4	2.10178
1340	3.5897	4	2.10178
1341	3.5897	4	2.10178
1342	3.5897	4	2.10178
1343	3.5897	4	2.10178
1344	3.5897	4	2.10178
1345	3.5897	4	2.10178
1346	3.5897	4	2.10178
1347	3.5897	4	2.10178
1348	3.5897	4	2.10178
1349	3.5897	4	2.10178
1350	3.5897	4	2.10178
1351	3.5897	4	2.10178
1352	3.5897	4	2.10178
1353	3.5897	4	2.10178
1354	3.5897	4	2.10178
1355	3.5897	4	2.10178
1356	3.5897	4	2.10178
1357	3.5897	4	2.10178
1358	3.5897	4	2.10178
1359	3.5897	4	2.10178
1360	3.5897	4	2.10178
1361	3.5897	4	2.10178
1362	3.5897	4	2.10178
1363	3.5897	4	2.10178
1364	3.5897	4	2.10178
1365	3.5897	4	2.10178
1366	3.5897	4	2.10178
1367	3.5897	4	2.10178
1368	3.5897	4	2.10178
1369	3.5897	4	2.10178
1370	3.5897	4	2.10178
1371	3.5897	4	2.10178
1372	3.5897	4	2.10178
1373	3.5897	4	2.10178
1374	3.5897	4	2.10178
1375	3.5897	4	2.10178
1376	3.5897	4	2.10178
1377	3.5897	4	2.10178
1378	3.5897	4	2.10178
1379	3.5897	4	2.10178
1380	3.5897	4	2.10178
1381	3.5897	4	2.10178
1382	3.5897	4	2.10178
1383	3.5897	4	2.10178
1384	3.5897	4	2.10178
1385	3.5897	4	2.10178
1386	3.5897	4	2.10178
1387	3.5897	4	2.10178
1388	3.5897	4	2.10178
1389	3.5897	4	2.10178
1390	3.5897	4	2.10178
1391	3.5897	4	2.10178
1392	3.5897	4	2.10178
1393	3.5897	4	2.10178
1394	3.5897	4	2.10178
1395	3.5897	4	2.10178
1396	3.5897	4	2.10178
1397	3.5897	4	2.10178
1398	3.5897	4	2.10178
1399	3.5897	4	2.10178
1400	3.5897	4	2.10178
1401	3.5897	4	2.10178
1402	3.5897	4	2.10178
1403	3.5897	4	2.10178
1404	3.5897	4	2.10178
1405	3.5897	4	2.10178
1406	3.5897	4	2.10178
1407	3.5897	4	2.10178
1408	3.5897	4	2.10178
1409	3.5897	4	2.10178
1410	3.5897	4	2.10178
1411	3.5897	4	2.10178
1412	3.5897	4	2.10178
1413	3.5897	4	2.10178
1414	3.5897	4	2.10178
1415	3.5897	4	2.10178
1416	3.5897	4	2.10178
1417	3.5897	4	2.10178
1418	3.5897	4	2.10178
1419	3.5897	4	2.10178
1420	3.5897	4	2.10178
1421	3.5897	4	2.10178
1422	3.5897	4	2.10178
1423	3.5897	4	2.10178
1424	3.5897	4	2.10178
1425	3.5897	4	2.10178
1426	3.5897	4	2.10178
1427	3.5897	4	2.10178
1428	3.5897	4	2.10178
1429	3.5897	4	2.10178
1430	3.5897	4	2.10178
1431	3.5897	4	2.10178
1432	3.5897	4	2.10178
1433	3.5897	4	2.10178
1434	3.5897	4	2.10178
1435	3.5897	4	2.10178
1436	3.5897	4	2.10178
1437	3.5897	4	2.10178
1438	3.5897	4	2.10178
1439	3.5897	4	2.10178
1440	3.5897	4	2.10178
1441	3.5897	4	2.10178
1442	3.5897	4	2.10178
1443	3.5897	4	2.10178
1444	3.5897	4	2.10178
1445	3.5897	4	2.10178
1446	3.5897	4	2.10178
1447	3.5897	4	2.10178
1448	3.5897	4	2.10178
1449	3.5897	4	2.10178
1450	3.5897	4	2.10178
1451	3.5897	4	2.10178
1452	3.5897	4	2.10178
1453	3.5897	4	2.10178
1454	3.5897	4	2.10178
1455	3.5897	4	2.10178
1456	3.5897	4	2.10178
1457	3.5897	4	2.10178
1458	3.5897	4	2.10178
1459	3.5897	4	2.10178
1460	3.5897	4	2.10178
1461	3.5897	4	2.10178
1462	3.5897	4	2.10178
1463	3.5897	4	2.10178
1464	3.5897	4	2.10178
1465	3.5897	4	2.10178
1466	3.5897	4	2.10178
1467	3.5897	4	2.10178
1468	3.5897	4	2.10178
1469	3.5897	4	2.10178
1470	3.5897	4	2.10178
1471	3.5897	4	2.10178
1472	3.5897	4	2.10178
1473	3.5897	4	2.10178
1474	3.5897	4	2.10178
1475	3.5897	4	2.10178
1476	3.5897	4	2.10178
1477	3.5897	4	2.10178
1478	3.5897	4	2.10178
1479	3.5897	4	2.10178
1480	3.5897	4	2.10178
1481	3.5897	4	2.10178
1482	3.5897	4	2.10178
1483	3.5897	4	2.10178
1484	3.5897	4	2.10178
1485	3.5897	4	2.10178
1486	3.5897	4	2.10178
1487	3.5897	4	2.10178
1488	3.5897	4	2.10178
1489	3.5897	4	2.10178
1490	3.5897	4	2.10178
1491	3.5897	4	2.10178
1492	3.5897	4	2.10178
1493	3.5897	4	2.10178
1494	3.5897	4	2.10178
1495	3.5897	4	2.10178
1496	3.5897	4	2.10178
1497	3.5897	4	2.10178
1498	3.5897	4	2.10178
1499	3.5897	4	2.10178
1500	3.5897	4	2.10178
1501	3.5897	4	2.10178
1502	3.5897	4	2.10178
1503	3.5897	4	2.10178
1504	3.5897	4	2.10178
1505	3.5897	4	2.10178
1506	3.5897	4	2.10178
1507	3.5897	4	2.10178
1508	3.5897	4	2.10178
1509	3.5897	4	2.10178
1510	3.5897	4	2.10178
1511	3.5897	4	2.10178
1512	3.5897	4	2.10178
1513	3.5897	4	2.10178
1514	3.5897	4	2.10178
1515	3.5897	4	2.10178
1516	3.5897	4	2.10178
1517	3.5897	4	2.10178
1518	3.5897	4	2.10178
1519	3.5897	4	2.10178
1520	3.5897	4	2.10178
1521	3.5897	4	2.10178
1522	3.5897	4	2.10178
1523	3.5897	4	2.10178
1524	3.5897	4	2.10178
1525	3.5897	4	2.10178
1526	3.5897	4	2.10178
1527	3.5897	4	2.10178
1528	3.5897	4	2.10178
1529	3.5897	4	2.10178
1530	3.5897	4	2.10178
1531	3.5897	4	2.10178
1532	3.5897	4	2.10178
1533	3.5897	4	2.10178
1534	3.5897	4	2.10178
1535	3.5897	4	2.10178
1536	3.5897	4	2.10178
1537	3.5897	4	2.10178
1538	3.5897	4	2.10178
1539	3.5897	4	2.10178
1540	3.5897	4	2.10178
1541	3.5897	4	2.10178
1542	3.5897	4	2.10178
1543	3.5897	4	2.10178
1544	3.5897	4	2.10178
1545	3.5897	4	2.10178
1546	3.5897	4	2.10178
1547	3.5897	4	2.10178
1548	3.5897	4	2.10178
1549	3.5897	4	2.10178
1550	3.5897	4	2.10178
1551	3.5897	4	2.10178
1552	3.5897	4	2.10178
1553	3.5897	4	2.10178
1554	3.5897	4	2.10178
1555	3.5897	4	2.10178
1556	3.5897	4	2.10178
1557	3.5897	4	2.10178
1558	3.5897	4	2.10178
1559	3.5897	4	2.10178
1560	3.5897	4	2.10178
1561	3.5897	4	2.10178
1562	3.5897	4	2.10178
1563	3.5897	4	2.10178
1564	3.5897	4	2.10178
1565	3.5897	4	2.10178
1566	3.5897	4	2.10178
1567	3.5897	4	2.10178
1568	3.5897	4	2.10178
1569	3.5897	4	2.10178
1570	3.5897	4	2.10178
1571	3.5897	4	2.10178
1572	3.5897	4	2.10178
1573	3.5897	4	2.10178
1574	3.5897	4	2.10178
1575	3.5897	4	2.10178
1576	3.5897	4	2.10178
1577	3.5897	4	2.10178
1578	3.5897	4	2.10178
1579	3.5897	4	2.10178
1580	3.5897	4	2.10178
1581	3.5897	4	2.10178
1582	3.5897	4	2.10178
1583	3.5897	4	2.10178
1584	3.5897	4	2.10178
1585	3.5897	4	2.10178
1586	3.5897	4	2.10178
1587	3.5897	4	2.10178
1588	3.5897	4	2.10178
1589	3.5897	4	2.10178
1590	3.5897	4	2.10178
1591	3.5897	4	2.10178
1592	3.5897	4	2.10178
1593	3.5897	4	2.10178
1594	3.5897	4	2.10178
1595	3.5897	4	2.10178
1596	3.5897	4	2.10178
1597	3.5897	4	2.10178
1598	3.5897	4	2.10178
1599	3.5897	4	2.10178
1600	3.5897	4	2.10178
1601	3.5897	4	2.10178
1602	3.5897	4	2.10178
1603	3.5897	4	2.10178
1604	3.5897	4	2.10178
1605	3.5897	4	2.10178
1606	3.5897	4	2.10178
1607	3.5897	4	2.10178
1608	3.5897	4	2.10178
1609	3.5897	4	2.10178
1610	3.5897	4	2.10178
1611	3.5897	4	2.10178
1612	3.5897	4	2.10178
1613	3.5897	4	2.10178
1614	3.5897	4	2.10178
1615	3.5897	4	2.10178
1616	3.5897	4	2.10178
1617	3.5897	4	2.10178
1618	3.5897	4	2.10178
1619	3.5897	4	2.10178
1620	3.5897	4	2.10178
1621	3.5897	4	2.10178
1622	3.5897	4	2.10178
1623	3.5897	4	2.10178
1624	3.5897	4	2.10178
1625	3.5897	4	2.10178
1626	3.5897	4	2.10178
1627	3.5897	4	2.10178
1628	3.5897	4	2.10178
1629	3.5897	4	2.10178
1630	3.5897	4	2.10178
1631	3.5897	4	2.10178
1632	3.5897	4	2.10178
1633	3.5897	4	2.10178
1634	3.5897	4	2.10178
1635	3.5897	4	2.10178
1636	3.5897	4	2.10178
1637	3.5897	4	2.10178
1638	3.5897	4	2.10178
1639	3.5897	4	2.10178
1640	3.5897	4	2.10178
1641	3.5897	4	2.10178
1642	3.5897	4	2.10178
1643	3.5897	4	2.10178
1644	3.5897	4	2.10178
1645	3.5897	4	2.10178
1646	3.5897	4	2.10178
1647	3.5897	4	2.10178
1648	3.5897	4	2.10178
1649	3.5897	4	2.10178
1650	3.5897	4	2.10178
1651	3.5897	4	2.10178
1652	3.5897	4	2.10178
1653	3.5897	4	2.10178
1654	3.5897	4	2.10178
1655	3.5897	4	2.10178
1656	3.5897	4	2.10178
1657	3.5897	4	2.10178
1658	3.5897	4	2.10178
1659	3.5897	4	2.10178
1660	3.5897	4	2.10178
1661	3.5897	4	2.10178
1662	3.5897	4	2.10178
1663	3.5897	4	2.10178
1664	3.5897	4	2.10178
1665	3.5897	4	2.10178
1666	3.5897	4	2.10178
1667	3.5897	4	2.10178
1668	3.5897	4	2.10178
1669	3.5897	4	2.10178
1670	3.5897	4	2.10178
1671	3.5897	4	2.10178
1672	3.5897	4	2.10178
1673	3.5897	4	2.10178
1674	3.5897	4	2.10178
1675	3.5897	4	2.10178
1676	3.5897	4	2.10178
1677	3.5897	4	2.10178
1678	3.5897	4	2.10178
1679	3.5897	4	2.10178
1680	3.5897	4	2.10178
1681	3.5897	4	2.10178
1682	3.5897	4	2.10178
1683	3.5897	4	2.10178
1684	3.5897	4	2.10178
1685	3.5897	4	2.10178
1686	3.5897	4	2.10178
1687	3.5897	4	2.10178
1688	3.5897	4	2.10178
1689	3.5897	4	2.10178
1690	3.5897	4	2.10178
1691	3.5897	4	2.10178
1692	3.5897	4	2.10178
1693	3.5897	4	2.10178
1694	3.5897	4	2.10178
1695	3.5897	4	2.10178
1696	3.5897	4	2.10178
1697	3.5897	4	2.10178
1698	3.5897	4	2.10178
1699	3.5897	4	2.10178
1700	3.5897	4	2.10178
1701	3.5897	4	2.10178
1702	3.5897	4	2.10178
1703	3.5897	4	2.10178
1704	3.5897	4	2.10178
1705	3.5897	4	2.10178
1706	3.5897	4	2.10178
1707	3.5897	4	2.10178
1708	3.5897	4	2.10178
1709	3.5897	4	2.10178
1710	3.5897	4	2.10178
1711	3.5897	4	2.10178
1712	3.5897	4	2.10178
1713	3.5897	4	2.10178
1714	3.5897	4	2.10178
1715	3.5897	4	2.10178
1716	3.5897	4	2.10178
1717	3.5897	4	2.10178
1718	3.5897	4	2.10178
1719	3.5897	4	2.10178
1720	3.5897	4	2.10178
1721	3.5897	4	2.10178
1722	3.5897	4	2.10178
1723	3.5897	4	2.10178
1724	3.5897	4	2.10178
1725	3.5897	4	2.10178
1726	3.5897	4	2.10178
1727	3.5897	4	2.10178
1728	3.5897	4	2.10178
1729	3.5897	4	2.10178
1730	3.5897	4	2.10178
1731	3.5897	4	2.10178
1732	3.5897	4	2.10178
1733	3.5897	4	2.10178
1734	3.5897	4	2.10178
1735	3.5897	4	2.10178
1736	3.5897	4	2.10178
1737	3.5897	4	2.10178
1738	3.5897	4	2.10178
1739	3.5897	4	2.10178
1740	3.5897	4	2.10178
1741	3.5897	4	2.10178
1742	3.5897	4	2.10178
1743	3.5897	4	2.10178
1744	3.5897	4	2.10178
1745	3.5897	4	2.10178
1746	3.5897	4	2.10178
1747	3.5897	4	2.10178
1748	3.5897	4	2.10178
1749	3.5897	4	2.10178
1750	3.5897	4	2.10178
1751	3.5897	4	2.10178
1752	3.5897	4	2.10178
1753	3.5897	4	2.10178
1754	3.5897	4	2.10178
1755	3.5897	4	2.10178
1756	3.5897	4	2.10178
1757	3.5897	4	2.10178
1758	3.5897	4	2.10178
1759	3.5897	4	2.10178
1760	3.5897	4	2.10178
1761	3.5897	4	2.10178
1762	3.5897	4	2.10178
1763	3.5897	4	2.10178
1764	3.5897	4	2.10178
1765	3.5897	4	2.10178
1766	3.5897	4	2.10178
1767	3.5897	4	2.10178
1768	3.5897	4	2.10178
1769	3.5897	4	2.10178
1770	3.5897	4	2.10178
1771	3.5897	4	2.10178
1772	3.5897	4	2.10178
1773	3.5897	4	2.10178
1774	3.5897	4	2.10178
1775	3.5897	4	2.10178
1776	3.5897	4	2.10178
1777	3.5897	4	2.10178
1778	3.5897	4	2.10178
1779	3.5897	4	2.10178
1780	3.5897	4	2.10178
1781	3.5897	4	2.10178
1782	3.5897	4	2.10178
1783	3.5897	4	2.10178
1784	3.5897	4	2.10178
1785	3.5897	4	2.10178
1786	3.5897	4	2.10178
1787	3.5897	4	2.10178
1788	3.5897	4	2.10178
1789	3.5897	4	2.10178
1790	3.5897	4	2.10178
1791	3.5897	4	2.10178
1792	3.5897	4	2.10178
1793	3.5897	4	2.10178
1794	3.5897	4	2.10178
1795	3.5897	4	2.10178
1796	3.5897	4	2.10178
1797	3.5897	4	2.10178
1798	3.5897	4	2.10178
1799	3.5897	4	2.10178
1800	3.5897	4	2.10178
1801	3.5897	4	2.10178
1802	3.5897	4	2.10178
1803	3.5897	4	2.10178
1804	3.5897	4	2.10178
1805	3.5897	4	2.10178
1806	3.5897	4	2.10178
1807	3.5897	4	2.10178
1808	3.5897	4	2.10178
1809	3.5897	4	2.10178
1810	3.5897	4	2.10178
1811	3.5897	4	2.10178
1812	3.5897	4	2.10178
1813	3.5897	4	2.10178
1814	3.5897	4	2.10178
1815	3.5897	4	2.10178
1816	3.5897	4	2.10178
1817	3.5897	4	2.10178
1818	3.5897	4	2.10178
1819	3.5897	4	2.10178
1820	3.5897	4	2.10178
1821	3.5897	4	2.10178
1822	3.5897	4	2.10178
1823	3.5897	4	2.10178
1824	3.5897	4	2.10178
1825	3.5897	4	2.10178
1826	3.5897	4	2.10178
1827	3.5897	4	2.10178
1828	3.5897	4	2.10178
1829	3.5897	4	2.10178
1830	3.5897	4	2.10178
1831	3.5897	4	2.10178
1832	3.5897	4	2.10178
1833	3.5897	4	2.10178
1834	3.5897	4	2.10178
1835	3.5897	4	2.10178
1836	3.5897	4	2.10178
1837	3.5897	4	2.10178
1838	3.5897	4	2.10178
1839	3.5897	4	2.10178
1840	3.5897	4	2.10178
1841	3.5897	4	2.10178
1842	3.5897	4	2.10178
1843	3.5897	4	2.10178
1844	3.5897	4	2.10178
1845	3.5897	4	2.10178
1846	3.5897	4	2.10178
1847	3.5897	4	2.10178
1848	3.5897	4	2.10178
1849	3.5897	4	2.10178
1850	3.5897	4	2.10178
1851	3.5897	4	2.10178
1852	3.5897	4	2.10178
1853	3.5897	4	2.10178
1854	3.5897	4	2.10178
1855	3.5897	4	2.10178
1856	3.5897	4	2.10178
1857	3.5897	4	2.10178
1858	3.5897	4	2.10178
1859	3.5897	4	2.10178
1860	3.5897	4	2.10178
1861	3.5897	4	2.10178
1862	3.5897	4	2.10178
1863	3.5897	4	2.10178
1864	3.5897	4	2.10178
1865	3.5897	4	2.10178
1866	3.5897	4	2.10178
1867	3.5897	4	2.10178
1868	3.5897	4	2.10178
1869	3.5897	4	2.10178
1870	3.5897	4	2.10178
1871	3.5897	4	2.10178
1872	3.5897	4	2.10178
1873	3.5897	4	2.10178
1874	3.5897	4	2.10178
1875	3.5897	4	2.10178
1876	3.5897	4	2.10178
1877	3.5897	4	2.10178
1878	3.5897	4	2.10178
1879	3.5897	4	2.10178
1880	3.5897	4	2.10178
1881	3.5897	4	2.10178
1882	3.5897	4	2.10178
1883	3.5897	4	2.10178
1884	3.5897	4	2.10178
1885	3.5897	4	2.10178
1886	3.5897	4	2.10178
1887	3.5897	4	2.10178
1888	3.5897	4	2.10178
1889	3.5897	4	2.10178
1890	3.5897	4	2.10178
1891	3.5897	4	2.10178
1892	3.5897	4	2.10178
1893	3.5897	4	2.10178
1894	3.5897	4	2.10178
1895	3.5897	4	2.10178
1896	3.5897	4	2.10178
1897	3.5897	4	2.10178
1898	3.5897	4	2.10178
1899	3.5897	4	2.10178
1900	3.5897	4	2.10178
1901	3.5897	4	2.10178
1902	3.5897	4	2.10178
1903	3.5897	4	2.10178
1904	3.5897	4	2.10178
1905	3.5897	4	2.10178
1906	3.5897	4	2.10178
1907	3.5897	4	2.10178
1908	3.5897	4	2.10178
1909	3.5897	4	2.10178
1910	3.5897	4	2.10178
1911	3.5897	4	2.10178
1912	3.5897	4	2.10178
1913	3.5897	4	2.10178
1914	3.5897	4	2.10178
1915	3.5897	4	2.10178
1916	3.5897	4	2.10178
1917	3.5897	4	2.10178
1918	3.5897	4	2.10178
1919	3.5897	4	2.10178
1920	3.5897	4	2.10178
1921	3.5897	4	2.10178
1922	3.5897	4	2.10178
1923	3.5897	4	2.10178
1924	3.5897	4	2.10178
1925	3.5897	4	2.10178
1926	3.5897	4	2.10178
1927	3.5897	4	2.10178
1928	3.5897	4	2.10178
1929	3.5897	4	2.10178
1930	3.5897	4	2.10178
1931	3.5897	4	2.10178
1932	3.5897	4	2.10178
1933	3.5897	4	2.10178
1934	3.5897	4	2.10178
1935	3.5897	4	2.10178
1936	3.5897	4	2.10178
1937	3.5897	4	2.10178
1938	3.5897	4	2.10178
1939	3.5897	4	2.10178
1940	3.5897	4	2.10178
1941	3.5897	4	2.10178
1942	3.5897	4	2.10178
1943	3.5897	4	2.10178
1944	3.5897	4	2.10178
1945	3.5897	4	2.10178
1946	3.5897	4	2.10178
1947	3.5897	4	2.10178
1948	3.5897	4	2.10178
1949	3.5897	4	2.10178
1950	3.5897	4	2.10178
1951	3.5897	4	2.10178
1952	3.5897	4	2.10178
1953	3.5897	4	2.10178
1954	3.5897	4	2.10178
1955	3.5897	4	2.10178
1956	3.5897	4	2.10178
1957	3.5897	4	2.10178
1958	3.5897	4	2.10178
1959	3.5897	4	2.10178
1960	3.5897	4	2.10178
1961	3.5897	4	2.10178
1962	3.5897	4	2.10178
1963	3.5897	4	2.10178
1964	3.5897	4	2.10178
1965	3.5897	4	2.10178
1966	3.5897	4	2.10178
1967	3.5897	4	2.10178
1968	3.5897	4	2.10178
1969	3.5897	4	2.10178
1970	3.5897	4	2.10178
1971	3.5897	4	2.10178
1972	3.5897	4	2.10178
1973	3.5897	4	2.10178
1974	3.5897	4	2.10178
1975	3.5897	4	2.10178
1976	3.5897	4	2.10178
1977	3.5897	4	2.10178
1978	3.5897	4	2.10178
1979	3.5897	4	2.10178
1980	3.5897	4	2.10178
1981	3.5897	4	2.10178
1982	3.5897	4	2.10178
1983	3.5897	4	2.10178
1984	3.5897	4	2.10178
1985	3.5897	4	2.10178
1986	3.5897	4	2.10178
1987	3.5897	4	2.10178
1988	3.5897	4	2.10178
1989	3.5897	4	2.10178
1990	3.5897	4	2.10178
1991	3.5897	4	2.10178
1992	3.5897	4	2.10178
1993	3.5897	4	2.10178
1994	3.5897	4	2.10178
1995	3.5897	4	2.10178
1996	3.5897	4	2.10178
1997	3.5897	4	2.10178
1998	3.5897	4	2.10178
1999	3.5897	4	2.10178
2000	3.5897	4	2.10178
[truncated: 3,001 more rows]
