# Supplementary material for: Aspiration-driven co-evolution of cooperation with individual behavioral diversity
Source: PLoS One. 2023 Sep 15;18(9):e0291134. doi: 10.1371/journal.pone.0291134 (PMC10503719; doi:10.1371/journal.pone.0291134)
Supplement: S1 Data — (ZIP) [file pone.0291134.s001.zip › M1/v2-L=200/data/aspiration_time,b=1.03_frequency.txt]

1	0.5	0.5	0
2	0.619264	0.632846	0.446221
3	0.696847	0.738125	0.480138
4	0.747712	0.825697	0.523341
5	0.782889	0.901662	0.553813
6	0.807612	0.971137	0.577645
7	0.825228	1.03961	0.585262
8	0.840428	1.10171	0.590119
9	0.85517	1.15731	0.589913
10	0.869569	1.21045	0.584897
11	0.884357	1.26171	0.579304
12	0.900593	1.30439	0.578267
13	0.919154	1.34828	0.575362
14	0.937745	1.38829	0.573817
15	0.957853	1.42825	0.57554
16	0.979698	1.47	0.57777
17	1.00172	1.50626	0.582903
18	1.02548	1.54265	0.587055
19	1.04993	1.57969	0.594366
20	1.07511	1.61007	0.607607
21	1.10171	1.64224	0.622858
22	1.13007	1.66452	0.636228
23	1.15933	1.69139	0.654433
24	1.18962	1.71697	0.66955
25	1.22102	1.74321	0.688753
26	1.25247	1.77784	0.705657
27	1.28348	1.80657	0.726866
28	1.31607	1.83532	0.748621
29	1.34883	1.85981	0.782195
30	1.38167	1.88767	0.80329
31	1.41502	1.91804	0.832479
32	1.44836	1.95123	0.850918
33	1.48233	1.9877	0.872703
34	1.51622	2.01683	0.900026
35	1.54976	2.0444	0.928089
36	1.58374	2.06701	0.959287
37	1.61692	2.0972	0.991267
38	1.65052	2.12988	1.01033
39	1.68474	2.15709	1.03633
40	1.71794	2.18903	1.06195
41	1.75229	2.2132	1.09765
42	1.78509	2.24302	1.13133
43	1.81811	2.27161	1.16138
44	1.85167	2.29568	1.19551
45	1.88515	2.32194	1.22805
46	1.91808	2.35483	1.24878
47	1.95023	2.38278	1.27743
48	1.98175	2.4149	1.30619
49	2.01237	2.44856	1.33235
50	2.04309	2.47623	1.35571
51	2.07338	2.50764	1.37802
52	2.10319	2.53868	1.4029
53	2.13266	2.57091	1.42132
54	2.16221	2.60351	1.4365
55	2.19131	2.63721	1.45234
56	2.21992	2.65711	1.4764
57	2.24897	2.68093	1.50551
58	2.27753	2.70153	1.53371
59	2.30602	2.72807	1.5584
60	2.33329	2.75843	1.57847
61	2.36072	2.778	1.60356
62	2.38807	2.80044	1.62761
63	2.41504	2.82526	1.64706
64	2.44277	2.84401	1.67882
65	2.46929	2.87281	1.69638
66	2.49447	2.89843	1.71742
67	2.51999	2.92333	1.73938
68	2.5453	2.9526	1.74451
69	2.57014	2.97778	1.76483
70	2.59365	3.00571	1.78054
71	2.61663	3.03117	1.79142
72	2.63896	3.04898	1.81565
73	2.66111	3.07582	1.82302
74	2.68271	3.09674	1.83876
75	2.70452	3.11374	1.84416
76	2.72639	3.13739	1.85891
77	2.74748	3.15361	1.88802
78	2.76887	3.17397	1.90576
79	2.78952	3.18927	1.92355
80	2.8094	3.20785	1.94902
81	2.8289	3.23051	1.96301
82	2.84883	3.24858	1.97091
83	2.86846	3.26899	1.9752
84	2.88779	3.28833	1.98192
85	2.90642	3.3058	1.99044
86	2.92501	3.32361	2.00419
87	2.94296	3.34159	2.01093
88	2.96028	3.36257	2.02026
89	2.97707	3.38653	2.02393
90	2.99294	3.40089	2.03775
91	3.00847	3.41846	2.04405
92	3.02441	3.43505	2.04974
93	3.03966	3.44934	2.05469
94	3.05457	3.46418	2.06033
95	3.06887	3.47509	2.07506
96	3.08272	3.4917	2.0773
97	3.0969	3.50696	2.07855
98	3.11057	3.51919	2.08
99	3.12429	3.52873	2.08955
100	3.13789	3.54208	2.09299
101	3.151	3.5523	2.10527
102	3.1635	3.56973	2.10362
103	3.17589	3.58241	2.1102
104	3.1879	3.59731	2.10895
105	3.19907	3.611	2.11836
106	3.2097	3.62697	2.11675
107	3.22028	3.63473	2.12339
108	3.23103	3.64719	2.12711
109	3.24136	3.65437	2.13064
110	3.25142	3.6661	2.13562
111	3.26106	3.67627	2.13732
112	3.2711	3.68594	2.13631
113	3.28017	3.69401	2.14622
114	3.28925	3.70166	2.14894
115	3.29781	3.71532	2.14618
116	3.3057	3.72577	2.14014
117	3.31345	3.73479	2.13727
118	3.32142	3.74247	2.13757
119	3.32978	3.74897	2.13948
120	3.33751	3.75764	2.13878
121	3.34464	3.76811	2.14468
122	3.35182	3.77419	2.1442
123	3.35866	3.78201	2.147
124	3.36524	3.79096	2.14902
125	3.37156	3.79605	2.14594
126	3.37788	3.80366	2.14387
127	3.38419	3.80761	2.14975
128	3.38974	3.81458	2.15359
129	3.3954	3.82283	2.1481
130	3.40069	3.82894	2.14491
131	3.40607	3.83427	2.14381
132	3.41091	3.84063	2.13757
133	3.41585	3.84295	2.13949
134	3.42062	3.85055	2.13582
135	3.4253	3.85576	2.1365
136	3.42973	3.86326	2.13208
137	3.43396	3.86878	2.12811
138	3.43821	3.87301	2.13033
139	3.44227	3.87671	2.1288
140	3.4459	3.88163	2.12837
141	3.44934	3.88736	2.13072
142	3.45245	3.89284	2.12953
143	3.45556	3.89742	2.12234
144	3.45857	3.90135	2.11936
145	3.46152	3.90359	2.11924
146	3.4644	3.90701	2.11434
147	3.46694	3.91352	2.11426
148	3.46925	3.91845	2.10864
149	3.47179	3.92189	2.10072
150	3.47415	3.92561	2.09689
151	3.47641	3.9294	2.09209
152	3.47841	3.9335	2.0901
153	3.48033	3.93557	2.08874
154	3.48215	3.93952	2.08649
155	3.484	3.94333	2.08279
156	3.48587	3.9469	2.07583
157	3.48759	3.94939	2.07214
158	3.48911	3.95087	2.07077
159	3.49082	3.95243	2.0702
160	3.49237	3.95439	2.06628
161	3.49384	3.95602	2.06532
162	3.49521	3.95921	2.0638
163	3.49644	3.96053	2.06125
164	3.49778	3.9623	2.06047
165	3.49905	3.96385	2.05912
166	3.50014	3.96552	2.05724
167	3.50125	3.96694	2.05719
168	3.50216	3.96845	2.0549
169	3.50318	3.96865	2.05548
170	3.50406	3.97142	2.05678
171	3.50497	3.9728	2.05568
172	3.50576	3.97398	2.05406
173	3.50647	3.97551	2.05166
174	3.50723	3.97714	2.05068
175	3.50792	3.97791	2.04854
176	3.50851	3.97845	2.04675
177	3.50921	3.97895	2.04565
178	3.50991	3.97958	2.04519
179	3.51049	3.98057	2.04529
180	3.51107	3.98108	2.04529
181	3.51164	3.98197	2.04427
182	3.51235	3.98203	2.04383
183	3.51296	3.98272	2.04315
184	3.51354	3.98248	2.04351
185	3.51417	3.98355	2.04355
186	3.51476	3.98421	2.04293
187	3.51535	3.98545	2.04188
188	3.51582	3.98662	2.04196
189	3.51627	3.98712	2.04144
190	3.51671	3.98807	2.04109
191	3.51716	3.98824	2.04022
192	3.51756	3.98821	2.04078
193	3.51804	3.98893	2.04027
194	3.51839	3.98915	2.03963
195	3.5187	3.98952	2.03974
196	3.51896	3.99035	2.04023
197	3.51923	3.99029	2.04174
198	3.5195	3.98977	2.0423
199	3.51987	3.99039	2.04148
200	3.52015	3.9908	2.04135
201	3.52044	3.99182	2.04114
202	3.52062	3.99237	2.03955
203	3.52083	3.99266	2.03873
204	3.52102	3.99321	2.03861
205	3.52128	3.99335	2.03923
206	3.52147	3.99364	2.0399
207	3.52165	3.99375	2.03988
208	3.52181	3.99399	2.03859
209	3.52199	3.99407	2.03809
210	3.52218	3.99443	2.03753
211	3.52237	3.99488	2.03872
212	3.52243	3.99495	2.03916
213	3.52256	3.99503	2.03885
214	3.52269	3.99534	2.03819
215	3.5228	3.99573	2.03781
216	3.52286	3.9957	2.03715
217	3.52297	3.99545	2.03739
218	3.5231	3.99546	2.0365
219	3.52321	3.99557	2.03659
220	3.52331	3.99559	2.03714
221	3.52333	3.99614	2.03694
222	3.5234	3.99608	2.03677
223	3.52353	3.9961	2.03623
224	3.52361	3.99622	2.03657
225	3.5237	3.99637	2.03633
226	3.52383	3.99645	2.03516
227	3.52396	3.99657	2.03471
228	3.52408	3.99689	2.03503
229	3.5242	3.99707	2.03456
230	3.52432	3.99696	2.0346
231	3.5245	3.99701	2.03475
232	3.52463	3.99704	2.03459
233	3.52476	3.997	2.03443
234	3.52489	3.99702	2.0343
235	3.52497	3.99735	2.03483
236	3.5251	3.99734	2.03438
237	3.52523	3.99747	2.03489
238	3.52534	3.99769	2.03527
239	3.52551	3.99735	2.03483
240	3.52559	3.99756	2.03533
241	3.5256	3.99785	2.03608
242	3.52557	3.99837	2.03613
243	3.52559	3.99851	2.0358
244	3.52562	3.99849	2.03558
245	3.52567	3.99834	2.03503
246	3.52569	3.99835	2.03467
247	3.52573	3.9984	2.03427
248	3.52582	3.99816	2.03396
249	3.5259	3.99829	2.03448
250	3.52595	3.99869	2.03509
251	3.52599	3.99879	2.03514
252	3.52602	3.99886	2.03521
253	3.52604	3.99895	2.03507
254	3.5261	3.99863	2.03467
255	3.52616	3.99878	2.03442
256	3.52621	3.99881	2.03414
257	3.52625	3.9989	2.03399
258	3.52629	3.99891	2.03393
259	3.52634	3.99899	2.03389
260	3.52635	3.99907	2.03412
261	3.52637	3.99926	2.03422
262	3.52639	3.99923	2.03417
263	3.52641	3.99922	2.0343
264	3.52643	3.99938	2.03429
265	3.52639	3.99944	2.03616
266	3.52633	3.99953	2.03545
267	3.5263	3.9996	2.0353
268	3.52628	3.99961	2.03475
269	3.52627	3.99965	2.03463
270	3.52626	3.99967	2.0341
271	3.52626	3.9997	2.034
272	3.52625	3.99973	2.03384
273	3.52624	3.99976	2.0337
274	3.52622	3.99979	2.03357
275	3.52621	3.99981	2.03346
276	3.52621	3.99983	2.03338
277	3.5262	3.99985	2.0333
278	3.52619	3.99986	2.03322
279	3.5262	3.99987	2.03318
280	3.52619	3.99988	2.03314
281	3.52619	3.99989	2.0331
282	3.52619	3.9999	2.03305
283	3.52619	3.99991	2.03302
284	3.52618	3.99992	2.03298
285	3.52617	3.99992	2.03293
286	3.52617	3.99993	2.0329
287	3.52616	3.99994	2.03286
288	3.52616	3.99994	2.03283
289	3.52616	3.99995	2.0328
290	3.52616	3.99996	2.03279
291	3.52616	3.99996	2.03277
292	3.52616	3.99996	2.03274
293	3.52616	3.99997	2.03273
294	3.52616	3.99997	2.03272
295	3.52616	3.99997	2.03271
296	3.52616	3.99998	2.03269
297	3.52616	3.99998	2.03269
298	3.52615	3.99998	2.03268
299	3.52615	3.99998	2.03267
300	3.52615	3.99998	2.03266
301	3.52615	3.99999	2.03265
302	3.52615	3.99999	2.03264
303	3.52615	3.99999	2.03264
304	3.52615	3.99999	2.03264
305	3.52615	3.99999	2.03263
306	3.52615	3.99999	2.03263
307	3.52615	3.99999	2.03262
308	3.52615	3.99999	2.03262
309	3.52615	3.99999	2.03262
310	3.52615	3.99999	2.03262
311	3.52615	4	2.03261
312	3.52615	4	2.03261
313	3.52615	4	2.03261
314	3.52615	4	2.03261
315	3.52615	4	2.03261
316	3.52615	4	2.03261
317	3.52615	4	2.0326
318	3.52615	4	2.0326
319	3.52615	4	2.0326
320	3.52615	4	2.0326
321	3.52615	4	2.0326
322	3.52615	4	2.0326
323	3.52615	4	2.0326
324	3.52615	4	2.0326
325	3.52615	4	2.0326
326	3.52615	4	2.0326
327	3.52615	4	2.0326
328	3.52615	4	2.0326
329	3.52615	4	2.0326
330	3.52615	4	2.0326
331	3.52615	4	2.0326
332	3.52615	4	2.0326
333	3.52615	4	2.0326
334	3.52615	4	2.0326
335	3.52615	4	2.0326
336	3.52615	4	2.0326
337	3.52615	4	2.03259
338	3.52615	4	2.03259
339	3.52615	4	2.03259
340	3.52615	4	2.03259
341	3.52615	4	2.03259
342	3.52615	4	2.03259
343	3.52615	4	2.03259
344	3.52615	4	2.03259
345	3.52615	4	2.03259
346	3.52615	4	2.03259
347	3.52615	4	2.03259
348	3.52615	4	2.03259
349	3.52615	4	2.03259
350	3.52615	4	2.03259
351	3.52615	4	2.03259
352	3.52615	4	2.03259
353	3.52615	4	2.03259
354	3.52615	4	2.03259
355	3.52615	4	2.03259
356	3.52615	4	2.03259
357	3.52615	4	2.03259
358	3.52615	4	2.03259
359	3.52615	4	2.03259
360	3.52615	4	2.03259
361	3.52615	4	2.03259
362	3.52615	4	2.03259
363	3.52615	4	2.03259
364	3.52615	4	2.03259
365	3.52615	4	2.03259
366	3.52615	4	2.03259
367	3.52615	4	2.03259
368	3.52615	4	2.03259
369	3.52615	4	2.03259
370	3.52615	4	2.03259
371	3.52615	4	2.03259
372	3.52615	4	2.03259
373	3.52615	4	2.03259
374	3.52615	4	2.03259
375	3.52615	4	2.03259
376	3.52615	4	2.03259
377	3.52615	4	2.03259
378	3.52615	4	2.03259
379	3.52615	4	2.03259
380	3.52615	4	2.03259
381	3.52615	4	2.03259
382	3.52615	4	2.03259
383	3.52615	4	2.03259
384	3.52615	4	2.03259
385	3.52615	4	2.03259
386	3.52615	4	2.03259
387	3.52615	4	2.03259
388	3.52615	4	2.03259
389	3.52615	4	2.03259
390	3.52615	4	2.03259
391	3.52615	4	2.03259
392	3.52615	4	2.03259
393	3.52615	4	2.03259
394	3.52615	4	2.03259
395	3.52615	4	2.03259
396	3.52615	4	2.03259
397	3.52615	4	2.03259
398	3.52615	4	2.03259
399	3.52615	4	2.03259
400	3.52615	4	2.03259
401	3.52615	4	2.03259
402	3.52615	4	2.03259
403	3.52615	4	2.03259
404	3.52615	4	2.03259
405	3.52615	4	2.03259
406	3.52615	4	2.03259
407	3.52615	4	2.03259
408	3.52615	4	2.03259
409	3.52615	4	2.03259
410	3.52615	4	2.03259
411	3.52615	4	2.03259
412	3.52615	4	2.03259
413	3.52615	4	2.03259
414	3.52615	4	2.03259
415	3.52615	4	2.03259
416	3.52615	4	2.03259
417	3.52615	4	2.03259
418	3.52615	4	2.03259
419	3.52615	4	2.03259
420	3.52615	4	2.03259
421	3.52615	4	2.03259
422	3.52615	4	2.03259
423	3.52615	4	2.03259
424	3.52615	4	2.03259
425	3.52615	4	2.03259
426	3.52615	4	2.03259
427	3.52615	4	2.03259
428	3.52615	4	2.03259
429	3.52615	4	2.03259
430	3.52615	4	2.03259
431	3.52615	4	2.03259
432	3.52615	4	2.03259
433	3.52615	4	2.03259
434	3.52615	4	2.03259
435	3.52615	4	2.03259
436	3.52615	4	2.03259
437	3.52615	4	2.03259
438	3.52615	4	2.03259
439	3.52615	4	2.03259
440	3.52615	4	2.03259
441	3.52615	4	2.03259
442	3.52615	4	2.03259
443	3.52615	4	2.03259
444	3.52615	4	2.03259
445	3.52615	4	2.03259
446	3.52615	4	2.03259
447	3.52615	4	2.03259
448	3.52615	4	2.03259
449	3.52615	4	2.03259
450	3.52615	4	2.03259
451	3.52615	4	2.03259
452	3.52615	4	2.03259
453	3.52615	4	2.03259
454	3.52615	4	2.03259
455	3.52615	4	2.03259
456	3.52615	4	2.03259
457	3.52615	4	2.03259
458	3.52615	4	2.03259
459	3.52615	4	2.03259
460	3.52615	4	2.03259
461	3.52615	4	2.03259
462	3.52615	4	2.03259
463	3.52615	4	2.03259
464	3.52615	4	2.03259
465	3.52615	4	2.03259
466	3.52615	4	2.03259
467	3.52615	4	2.03259
468	3.52615	4	2.03259
469	3.52615	4	2.03259
470	3.52615	4	2.03259
471	3.52615	4	2.03259
472	3.52615	4	2.03259
473	3.52615	4	2.03259
474	3.52615	4	2.03259
475	3.52615	4	2.03259
476	3.52615	4	2.03259
477	3.52615	4	2.03259
478	3.52615	4	2.03259
479	3.52615	4	2.03259
480	3.52615	4	2.03259
481	3.52615	4	2.03259
482	3.52615	4	2.03259
483	3.52615	4	2.03259
484	3.52615	4	2.03259
485	3.52615	4	2.03259
486	3.52615	4	2.03259
487	3.52615	4	2.03259
488	3.52615	4	2.03259
489	3.52615	4	2.03259
490	3.52615	4	2.03259
491	3.52615	4	2.03259
492	3.52615	4	2.03259
493	3.52615	4	2.03259
494	3.52615	4	2.03259
495	3.52615	4	2.03259
496	3.52615	4	2.03259
497	3.52615	4	2.03259
498	3.52615	4	2.03259
499	3.52615	4	2.03259
500	3.52615	4	2.03259
501	3.52615	4	2.03259
502	3.52615	4	2.03259
503	3.52615	4	2.03259
504	3.52615	4	2.03259
505	3.52615	4	2.03259
506	3.52615	4	2.03259
507	3.52615	4	2.03259
508	3.52615	4	2.03259
509	3.52615	4	2.03259
510	3.52615	4	2.03259
511	3.52615	4	2.03259
512	3.52615	4	2.03259
513	3.52615	4	2.03259
514	3.52615	4	2.03259
515	3.52615	4	2.03259
516	3.52615	4	2.03259
517	3.52615	4	2.03259
518	3.52615	4	2.03259
519	3.52615	4	2.03259
520	3.52615	4	2.03259
521	3.52615	4	2.03259
522	3.52615	4	2.03259
523	3.52615	4	2.03259
524	3.52615	4	2.03259
525	3.52615	4	2.03259
526	3.52615	4	2.03259
527	3.52615	4	2.03259
528	3.52615	4	2.03259
529	3.52615	4	2.03259
530	3.52615	4	2.03259
531	3.52615	4	2.03259
532	3.52615	4	2.03259
533	3.52615	4	2.03259
534	3.52615	4	2.03259
535	3.52615	4	2.03259
536	3.52615	4	2.03259
537	3.52615	4	2.03259
538	3.52615	4	2.03259
539	3.52615	4	2.03259
540	3.52615	4	2.03259
541	3.52615	4	2.03259
542	3.52615	4	2.03259
543	3.52615	4	2.03259
544	3.52615	4	2.03259
545	3.52615	4	2.03259
546	3.52615	4	2.03259
547	3.52615	4	2.03259
548	3.52615	4	2.03259
549	3.52615	4	2.03259
550	3.52615	4	2.03259
551	3.52615	4	2.03259
552	3.52615	4	2.03259
553	3.52615	4	2.03259
554	3.52615	4	2.03259
555	3.52615	4	2.03259
556	3.52615	4	2.03259
557	3.52615	4	2.03259
558	3.52615	4	2.03259
559	3.52615	4	2.03259
560	3.52615	4	2.03259
561	3.52615	4	2.03259
562	3.52615	4	2.03259
563	3.52615	4	2.03259
564	3.52615	4	2.03259
565	3.52615	4	2.03259
566	3.52615	4	2.03259
567	3.52615	4	2.03259
568	3.52615	4	2.03259
569	3.52615	4	2.03259
570	3.52615	4	2.03259
571	3.52615	4	2.03259
572	3.52615	4	2.03259
573	3.52615	4	2.03259
574	3.52615	4	2.03259
575	3.52615	4	2.03259
576	3.52615	4	2.03259
577	3.52615	4	2.03259
578	3.52615	4	2.03259
579	3.52615	4	2.03259
580	3.52615	4	2.03259
581	3.52615	4	2.03259
582	3.52615	4	2.03259
583	3.52615	4	2.03259
584	3.52615	4	2.03259
585	3.52615	4	2.03259
586	3.52615	4	2.03259
587	3.52615	4	2.03259
588	3.52615	4	2.03259
589	3.52615	4	2.03259
590	3.52615	4	2.03259
591	3.52615	4	2.03259
592	3.52615	4	2.03259
593	3.52615	4	2.03259
594	3.52615	4	2.03259
595	3.52615	4	2.03259
596	3.52615	4	2.03259
597	3.52615	4	2.03259
598	3.52615	4	2.03259
599	3.52615	4	2.03259
600	3.52615	4	2.03259
601	3.52615	4	2.03259
602	3.52615	4	2.03259
603	3.52615	4	2.03259
604	3.52615	4	2.03259
605	3.52615	4	2.03259
606	3.52615	4	2.03259
607	3.52615	4	2.03259
608	3.52615	4	2.03259
609	3.52615	4	2.03259
610	3.52615	4	2.03259
611	3.52615	4	2.03259
612	3.52615	4	2.03259
613	3.52615	4	2.03259
614	3.52615	4	2.03259
615	3.52615	4	2.03259
616	3.52615	4	2.03259
617	3.52615	4	2.03259
618	3.52615	4	2.03259
619	3.52615	4	2.03259
620	3.52615	4	2.03259
621	3.52615	4	2.03259
622	3.52615	4	2.03259
623	3.52615	4	2.03259
624	3.52615	4	2.03259
625	3.52615	4	2.03259
626	3.52615	4	2.03259
627	3.52615	4	2.03259
628	3.52615	4	2.03259
629	3.52615	4	2.03259
630	3.52615	4	2.03259
631	3.52615	4	2.03259
632	3.52615	4	2.03259
633	3.52615	4	2.03259
634	3.52615	4	2.03259
635	3.52615	4	2.03259
636	3.52615	4	2.03259
637	3.52615	4	2.03259
638	3.52615	4	2.03259
639	3.52615	4	2.03259
640	3.52615	4	2.03259
641	3.52615	4	2.03259
642	3.52615	4	2.03259
643	3.52615	4	2.03259
644	3.52615	4	2.03259
645	3.52615	4	2.03259
646	3.52615	4	2.03259
647	3.52615	4	2.03259
648	3.52615	4	2.03259
649	3.52615	4	2.03259
650	3.52615	4	2.03259
651	3.52615	4	2.03259
652	3.52615	4	2.03259
653	3.52615	4	2.03259
654	3.52615	4	2.03259
655	3.52615	4	2.03259
656	3.52615	4	2.03259
657	3.52615	4	2.03259
658	3.52615	4	2.03259
659	3.52615	4	2.03259
660	3.52615	4	2.03259
661	3.52615	4	2.03259
662	3.52615	4	2.03259
663	3.52615	4	2.03259
664	3.52615	4	2.03259
665	3.52615	4	2.03259
666	3.52615	4	2.03259
667	3.52615	4	2.03259
668	3.52615	4	2.03259
669	3.52615	4	2.03259
670	3.52615	4	2.03259
671	3.52615	4	2.03259
672	3.52615	4	2.03259
673	3.52615	4	2.03259
674	3.52615	4	2.03259
675	3.52615	4	2.03259
676	3.52615	4	2.03259
677	3.52615	4	2.03259
678	3.52615	4	2.03259
679	3.52615	4	2.03259
680	3.52615	4	2.03259
681	3.52615	4	2.03259
682	3.52615	4	2.03259
683	3.52615	4	2.03259
684	3.52615	4	2.03259
685	3.52615	4	2.03259
686	3.52615	4	2.03259
687	3.52615	4	2.03259
688	3.52615	4	2.03259
689	3.52615	4	2.03259
690	3.52615	4	2.03259
691	3.52615	4	2.03259
692	3.52615	4	2.03259
693	3.52615	4	2.03259
694	3.52615	4	2.03259
695	3.52615	4	2.03259
696	3.52615	4	2.03259
697	3.52615	4	2.03259
698	3.52615	4	2.03259
699	3.52615	4	2.03259
700	3.52615	4	2.03259
701	3.52615	4	2.03259
702	3.52615	4	2.03259
703	3.52615	4	2.03259
704	3.52615	4	2.03259
705	3.52615	4	2.03259
706	3.52615	4	2.03259
707	3.52615	4	2.03259
708	3.52615	4	2.03259
709	3.52615	4	2.03259
710	3.52615	4	2.03259
711	3.52615	4	2.03259
712	3.52615	4	2.03259
713	3.52615	4	2.03259
714	3.52615	4	2.03259
715	3.52615	4	2.03259
716	3.52615	4	2.03259
717	3.52615	4	2.03259
718	3.52615	4	2.03259
719	3.52615	4	2.03259
720	3.52615	4	2.03259
721	3.52615	4	2.03259
722	3.52615	4	2.03259
723	3.52615	4	2.03259
724	3.52615	4	2.03259
725	3.52615	4	2.03259
726	3.52615	4	2.03259
727	3.52615	4	2.03259
728	3.52615	4	2.03259
729	3.52615	4	2.03259
730	3.52615	4	2.03259
731	3.52615	4	2.03259
732	3.52615	4	2.03259
733	3.52615	4	2.03259
734	3.52615	4	2.03259
735	3.52615	4	2.03259
736	3.52615	4	2.03259
737	3.52615	4	2.03259
738	3.52615	4	2.03259
739	3.52615	4	2.03259
740	3.52615	4	2.03259
741	3.52615	4	2.03259
742	3.52615	4	2.03259
743	3.52615	4	2.03259
744	3.52615	4	2.03259
745	3.52615	4	2.03259
746	3.52615	4	2.03259
747	3.52615	4	2.03259
748	3.52615	4	2.03259
749	3.52615	4	2.03259
750	3.52615	4	2.03259
751	3.52615	4	2.03259
752	3.52615	4	2.03259
753	3.52615	4	2.03259
754	3.52615	4	2.03259
755	3.52615	4	2.03259
756	3.52615	4	2.03259
757	3.52615	4	2.03259
758	3.52615	4	2.03259
759	3.52615	4	2.03259
760	3.52615	4	2.03259
761	3.52615	4	2.03259
762	3.52615	4	2.03259
763	3.52615	4	2.03259
764	3.52615	4	2.03259
765	3.52615	4	2.03259
766	3.52615	4	2.03259
767	3.52615	4	2.03259
768	3.52615	4	2.03259
769	3.52615	4	2.03259
770	3.52615	4	2.03259
771	3.52615	4	2.03259
772	3.52615	4	2.03259
773	3.52615	4	2.03259
774	3.52615	4	2.03259
775	3.52615	4	2.03259
776	3.52615	4	2.03259
777	3.52615	4	2.03259
778	3.52615	4	2.03259
779	3.52615	4	2.03259
780	3.52615	4	2.03259
781	3.52615	4	2.03259
782	3.52615	4	2.03259
783	3.52615	4	2.03259
784	3.52615	4	2.03259
785	3.52615	4	2.03259
786	3.52615	4	2.03259
787	3.52615	4	2.03259
788	3.52615	4	2.03259
789	3.52615	4	2.03259
790	3.52615	4	2.03259
791	3.52615	4	2.03259
792	3.52615	4	2.03259
793	3.52615	4	2.03259
794	3.52615	4	2.03259
795	3.52615	4	2.03259
796	3.52615	4	2.03259
797	3.52615	4	2.03259
798	3.52615	4	2.03259
799	3.52615	4	2.03259
800	3.52615	4	2.03259
801	3.52615	4	2.03259
802	3.52615	4	2.03259
803	3.52615	4	2.03259
804	3.52615	4	2.03259
805	3.52615	4	2.03259
806	3.52615	4	2.03259
807	3.52615	4	2.03259
808	3.52615	4	2.03259
809	3.52615	4	2.03259
810	3.52615	4	2.03259
811	3.52615	4	2.03259
812	3.52615	4	2.03259
813	3.52615	4	2.03259
814	3.52615	4	2.03259
815	3.52615	4	2.03259
816	3.52615	4	2.03259
817	3.52615	4	2.03259
818	3.52615	4	2.03259
819	3.52615	4	2.03259
820	3.52615	4	2.03259
821	3.52615	4	2.03259
822	3.52615	4	2.03259
823	3.52615	4	2.03259
824	3.52615	4	2.03259
825	3.52615	4	2.03259
826	3.52615	4	2.03259
827	3.52615	4	2.03259
828	3.52615	4	2.03259
829	3.52615	4	2.03259
830	3.52615	4	2.03259
831	3.52615	4	2.03259
832	3.52615	4	2.03259
833	3.52615	4	2.03259
834	3.52615	4	2.03259
835	3.52615	4	2.03259
836	3.52615	4	2.03259
837	3.52615	4	2.03259
838	3.52615	4	2.03259
839	3.52615	4	2.03259
840	3.52615	4	2.03259
841	3.52615	4	2.03259
842	3.52615	4	2.03259
843	3.52615	4	2.03259
844	3.52615	4	2.03259
845	3.52615	4	2.03259
846	3.52615	4	2.03259
847	3.52615	4	2.03259
848	3.52615	4	2.03259
849	3.52615	4	2.03259
850	3.52615	4	2.03259
851	3.52615	4	2.03259
852	3.52615	4	2.03259
853	3.52615	4	2.03259
854	3.52615	4	2.03259
855	3.52615	4	2.03259
856	3.52615	4	2.03259
857	3.52615	4	2.03259
858	3.52615	4	2.03259
859	3.52615	4	2.03259
860	3.52615	4	2.03259
861	3.52615	4	2.03259
862	3.52615	4	2.03259
863	3.52615	4	2.03259
864	3.52615	4	2.03259
865	3.52615	4	2.03259
866	3.52615	4	2.03259
867	3.52615	4	2.03259
868	3.52615	4	2.03259
869	3.52615	4	2.03259
870	3.52615	4	2.03259
871	3.52615	4	2.03259
872	3.52615	4	2.03259
873	3.52615	4	2.03259
874	3.52615	4	2.03259
875	3.52615	4	2.03259
876	3.52615	4	2.03259
877	3.52615	4	2.03259
878	3.52615	4	2.03259
879	3.52615	4	2.03259
880	3.52615	4	2.03259
881	3.52615	4	2.03259
882	3.52615	4	2.03259
883	3.52615	4	2.03259
884	3.52615	4	2.03259
885	3.52615	4	2.03259
886	3.52615	4	2.03259
887	3.52615	4	2.03259
888	3.52615	4	2.03259
889	3.52615	4	2.03259
890	3.52615	4	2.03259
891	3.52615	4	2.03259
892	3.52615	4	2.03259
893	3.52615	4	2.03259
894	3.52615	4	2.03259
895	3.52615	4	2.03259
896	3.52615	4	2.03259
897	3.52615	4	2.03259
898	3.52615	4	2.03259
899	3.52615	4	2.03259
900	3.52615	4	2.03259
901	3.52615	4	2.03259
902	3.52615	4	2.03259
903	3.52615	4	2.03259
904	3.52615	4	2.03259
905	3.52615	4	2.03259
906	3.52615	4	2.03259
907	3.52615	4	2.03259
908	3.52615	4	2.03259
909	3.52615	4	2.03259
910	3.52615	4	2.03259
911	3.52615	4	2.03259
912	3.52615	4	2.03259
913	3.52615	4	2.03259
914	3.52615	4	2.03259
915	3.52615	4	2.03259
916	3.52615	4	2.03259
917	3.52615	4	2.03259
918	3.52615	4	2.03259
919	3.52615	4	2.03259
920	3.52615	4	2.03259
921	3.52615	4	2.03259
922	3.52615	4	2.03259
923	3.52615	4	2.03259
924	3.52615	4	2.03259
925	3.52615	4	2.03259
926	3.52615	4	2.03259
927	3.52615	4	2.03259
928	3.52615	4	2.03259
929	3.52615	4	2.03259
930	3.52615	4	2.03259
931	3.52615	4	2.03259
932	3.52615	4	2.03259
933	3.52615	4	2.03259
934	3.52615	4	2.03259
935	3.52615	4	2.03259
936	3.52615	4	2.03259
937	3.52615	4	2.03259
938	3.52615	4	2.03259
939	3.52615	4	2.03259
940	3.52615	4	2.03259
941	3.52615	4	2.03259
942	3.52615	4	2.03259
943	3.52615	4	2.03259
944	3.52615	4	2.03259
945	3.52615	4	2.03259
946	3.52615	4	2.03259
947	3.52615	4	2.03259
948	3.52615	4	2.03259
949	3.52615	4	2.03259
950	3.52615	4	2.03259
951	3.52615	4	2.03259
952	3.52615	4	2.03259
953	3.52615	4	2.03259
954	3.52615	4	2.03259
955	3.52615	4	2.03259
956	3.52615	4	2.03259
957	3.52615	4	2.03259
958	3.52615	4	2.03259
959	3.52615	4	2.03259
960	3.52615	4	2.03259
961	3.52615	4	2.03259
962	3.52615	4	2.03259
963	3.52615	4	2.03259
964	3.52615	4	2.03259
965	3.52615	4	2.03259
966	3.52615	4	2.03259
967	3.52615	4	2.03259
968	3.52615	4	2.03259
969	3.52615	4	2.03259
970	3.52615	4	2.03259
971	3.52615	4	2.03259
972	3.52615	4	2.03259
973	3.52615	4	2.03259
974	3.52615	4	2.03259
975	3.52615	4	2.03259
976	3.52615	4	2.03259
977	3.52615	4	2.03259
978	3.52615	4	2.03259
979	3.52615	4	2.03259
980	3.52615	4	2.03259
981	3.52615	4	2.03259
982	3.52615	4	2.03259
983	3.52615	4	2.03259
984	3.52615	4	2.03259
985	3.52615	4	2.03259
986	3.52615	4	2.03259
987	3.52615	4	2.03259
988	3.52615	4	2.03259
989	3.52615	4	2.03259
990	3.52615	4	2.03259
991	3.52615	4	2.03259
992	3.52615	4	2.03259
993	3.52615	4	2.03259
994	3.52615	4	2.03259
995	3.52615	4	2.03259
996	3.52615	4	2.03259
997	3.52615	4	2.03259
998	3.52615	4	2.03259
999	3.52615	4	2.03259
1000	3.52615	4	2.03259
1001	3.52615	4	2.03259
1002	3.52615	4	2.03259
1003	3.52615	4	2.03259
1004	3.52615	4	2.03259
1005	3.52615	4	2.03259
1006	3.52615	4	2.03259
1007	3.52615	4	2.03259
1008	3.52615	4	2.03259
1009	3.52615	4	2.03259
1010	3.52615	4	2.03259
1011	3.52615	4	2.03259
1012	3.52615	4	2.03259
1013	3.52615	4	2.03259
1014	3.52615	4	2.03259
1015	3.52615	4	2.03259
1016	3.52615	4	2.03259
1017	3.52615	4	2.03259
1018	3.52615	4	2.03259
1019	3.52615	4	2.03259
1020	3.52615	4	2.03259
1021	3.52615	4	2.03259
1022	3.52615	4	2.03259
1023	3.52615	4	2.03259
1024	3.52615	4	2.03259
1025	3.52615	4	2.03259
1026	3.52615	4	2.03259
1027	3.52615	4	2.03259
1028	3.52615	4	2.03259
1029	3.52615	4	2.03259
1030	3.52615	4	2.03259
1031	3.52615	4	2.03259
1032	3.52615	4	2.03259
1033	3.52615	4	2.03259
1034	3.52615	4	2.03259
1035	3.52615	4	2.03259
1036	3.52615	4	2.03259
1037	3.52615	4	2.03259
1038	3.52615	4	2.03259
1039	3.52615	4	2.03259
1040	3.52615	4	2.03259
1041	3.52615	4	2.03259
1042	3.52615	4	2.03259
1043	3.52615	4	2.03259
1044	3.52615	4	2.03259
1045	3.52615	4	2.03259
1046	3.52615	4	2.03259
1047	3.52615	4	2.03259
1048	3.52615	4	2.03259
1049	3.52615	4	2.03259
1050	3.52615	4	2.03259
1051	3.52615	4	2.03259
1052	3.52615	4	2.03259
1053	3.52615	4	2.03259
1054	3.52615	4	2.03259
1055	3.52615	4	2.03259
1056	3.52615	4	2.03259
1057	3.52615	4	2.03259
1058	3.52615	4	2.03259
1059	3.52615	4	2.03259
1060	3.52615	4	2.03259
1061	3.52615	4	2.03259
1062	3.52615	4	2.03259
1063	3.52615	4	2.03259
1064	3.52615	4	2.03259
1065	3.52615	4	2.03259
1066	3.52615	4	2.03259
1067	3.52615	4	2.03259
1068	3.52615	4	2.03259
1069	3.52615	4	2.03259
1070	3.52615	4	2.03259
1071	3.52615	4	2.03259
1072	3.52615	4	2.03259
1073	3.52615	4	2.03259
1074	3.52615	4	2.03259
1075	3.52615	4	2.03259
1076	3.52615	4	2.03259
1077	3.52615	4	2.03259
1078	3.52615	4	2.03259
1079	3.52615	4	2.03259
1080	3.52615	4	2.03259
1081	3.52615	4	2.03259
1082	3.52615	4	2.03259
1083	3.52615	4	2.03259
1084	3.52615	4	2.03259
1085	3.52615	4	2.03259
1086	3.52615	4	2.03259
1087	3.52615	4	2.03259
1088	3.52615	4	2.03259
1089	3.52615	4	2.03259
1090	3.52615	4	2.03259
1091	3.52615	4	2.03259
1092	3.52615	4	2.03259
1093	3.52615	4	2.03259
1094	3.52615	4	2.03259
1095	3.52615	4	2.03259
1096	3.52615	4	2.03259
1097	3.52615	4	2.03259
1098	3.52615	4	2.03259
1099	3.52615	4	2.03259
1100	3.52615	4	2.03259
1101	3.52615	4	2.03259
1102	3.52615	4	2.03259
1103	3.52615	4	2.03259
1104	3.52615	4	2.03259
1105	3.52615	4	2.03259
1106	3.52615	4	2.03259
1107	3.52615	4	2.03259
1108	3.52615	4	2.03259
1109	3.52615	4	2.03259
1110	3.52615	4	2.03259
1111	3.52615	4	2.03259
1112	3.52615	4	2.03259
1113	3.52615	4	2.03259
1114	3.52615	4	2.03259
1115	3.52615	4	2.03259
1116	3.52615	4	2.03259
1117	3.52615	4	2.03259
1118	3.52615	4	2.03259
1119	3.52615	4	2.03259
1120	3.52615	4	2.03259
1121	3.52615	4	2.03259
1122	3.52615	4	2.03259
1123	3.52615	4	2.03259
1124	3.52615	4	2.03259
1125	3.52615	4	2.03259
1126	3.52615	4	2.03259
1127	3.52615	4	2.03259
1128	3.52615	4	2.03259
1129	3.52615	4	2.03259
1130	3.52615	4	2.03259
1131	3.52615	4	2.03259
1132	3.52615	4	2.03259
1133	3.52615	4	2.03259
1134	3.52615	4	2.03259
1135	3.52615	4	2.03259
1136	3.52615	4	2.03259
1137	3.52615	4	2.03259
1138	3.52615	4	2.03259
1139	3.52615	4	2.03259
1140	3.52615	4	2.03259
1141	3.52615	4	2.03259
1142	3.52615	4	2.03259
1143	3.52615	4	2.03259
1144	3.52615	4	2.03259
1145	3.52615	4	2.03259
1146	3.52615	4	2.03259
1147	3.52615	4	2.03259
1148	3.52615	4	2.03259
1149	3.52615	4	2.03259
1150	3.52615	4	2.03259
1151	3.52615	4	2.03259
1152	3.52615	4	2.03259
1153	3.52615	4	2.03259
1154	3.52615	4	2.03259
1155	3.52615	4	2.03259
1156	3.52615	4	2.03259
1157	3.52615	4	2.03259
1158	3.52615	4	2.03259
1159	3.52615	4	2.03259
1160	3.52615	4	2.03259
1161	3.52615	4	2.03259
1162	3.52615	4	2.03259
1163	3.52615	4	2.03259
1164	3.52615	4	2.03259
1165	3.52615	4	2.03259
1166	3.52615	4	2.03259
1167	3.52615	4	2.03259
1168	3.52615	4	2.03259
1169	3.52615	4	2.03259
1170	3.52615	4	2.03259
1171	3.52615	4	2.03259
1172	3.52615	4	2.03259
1173	3.52615	4	2.03259
1174	3.52615	4	2.03259
1175	3.52615	4	2.03259
1176	3.52615	4	2.03259
1177	3.52615	4	2.03259
1178	3.52615	4	2.03259
1179	3.52615	4	2.03259
1180	3.52615	4	2.03259
1181	3.52615	4	2.03259
1182	3.52615	4	2.03259
1183	3.52615	4	2.03259
1184	3.52615	4	2.03259
1185	3.52615	4	2.03259
1186	3.52615	4	2.03259
1187	3.52615	4	2.03259
1188	3.52615	4	2.03259
1189	3.52615	4	2.03259
1190	3.52615	4	2.03259
1191	3.52615	4	2.03259
1192	3.52615	4	2.03259
1193	3.52615	4	2.03259
1194	3.52615	4	2.03259
1195	3.52615	4	2.03259
1196	3.52615	4	2.03259
1197	3.52615	4	2.03259
1198	3.52615	4	2.03259
1199	3.52615	4	2.03259
1200	3.52615	4	2.03259
1201	3.52615	4	2.03259
1202	3.52615	4	2.03259
1203	3.52615	4	2.03259
1204	3.52615	4	2.03259
1205	3.52615	4	2.03259
1206	3.52615	4	2.03259
1207	3.52615	4	2.03259
1208	3.52615	4	2.03259
1209	3.52615	4	2.03259
1210	3.52615	4	2.03259
1211	3.52615	4	2.03259
1212	3.52615	4	2.03259
1213	3.52615	4	2.03259
1214	3.52615	4	2.03259
1215	3.52615	4	2.03259
1216	3.52615	4	2.03259
1217	3.52615	4	2.03259
1218	3.52615	4	2.03259
1219	3.52615	4	2.03259
1220	3.52615	4	2.03259
1221	3.52615	4	2.03259
1222	3.52615	4	2.03259
1223	3.52615	4	2.03259
1224	3.52615	4	2.03259
1225	3.52615	4	2.03259
1226	3.52615	4	2.03259
1227	3.52615	4	2.03259
1228	3.52615	4	2.03259
1229	3.52615	4	2.03259
1230	3.52615	4	2.03259
1231	3.52615	4	2.03259
1232	3.52615	4	2.03259
1233	3.52615	4	2.03259
1234	3.52615	4	2.03259
1235	3.52615	4	2.03259
1236	3.52615	4	2.03259
1237	3.52615	4	2.03259
1238	3.52615	4	2.03259
1239	3.52615	4	2.03259
1240	3.52615	4	2.03259
1241	3.52615	4	2.03259
1242	3.52615	4	2.03259
1243	3.52615	4	2.03259
1244	3.52615	4	2.03259
1245	3.52615	4	2.03259
1246	3.52615	4	2.03259
1247	3.52615	4	2.03259
1248	3.52615	4	2.03259
1249	3.52615	4	2.03259
1250	3.52615	4	2.03259
1251	3.52615	4	2.03259
1252	3.52615	4	2.03259
1253	3.52615	4	2.03259
1254	3.52615	4	2.03259
1255	3.52615	4	2.03259
1256	3.52615	4	2.03259
1257	3.52615	4	2.03259
1258	3.52615	4	2.03259
1259	3.52615	4	2.03259
1260	3.52615	4	2.03259
1261	3.52615	4	2.03259
1262	3.52615	4	2.03259
1263	3.52615	4	2.03259
1264	3.52615	4	2.03259
1265	3.52615	4	2.03259
1266	3.52615	4	2.03259
1267	3.52615	4	2.03259
1268	3.52615	4	2.03259
1269	3.52615	4	2.03259
1270	3.52615	4	2.03259
1271	3.52615	4	2.03259
1272	3.52615	4	2.03259
1273	3.52615	4	2.03259
1274	3.52615	4	2.03259
1275	3.52615	4	2.03259
1276	3.52615	4	2.03259
1277	3.52615	4	2.03259
1278	3.52615	4	2.03259
1279	3.52615	4	2.03259
1280	3.52615	4	2.03259
1281	3.52615	4	2.03259
1282	3.52615	4	2.03259
1283	3.52615	4	2.03259
1284	3.52615	4	2.03259
1285	3.52615	4	2.03259
1286	3.52615	4	2.03259
1287	3.52615	4	2.03259
1288	3.52615	4	2.03259
1289	3.52615	4	2.03259
1290	3.52615	4	2.03259
1291	3.52615	4	2.03259
1292	3.52615	4	2.03259
1293	3.52615	4	2.03259
1294	3.52615	4	2.03259
1295	3.52615	4	2.03259
1296	3.52615	4	2.03259
1297	3.52615	4	2.03259
1298	3.52615	4	2.03259
1299	3.52615	4	2.03259
1300	3.52615	4	2.03259
1301	3.52615	4	2.03259
1302	3.52615	4	2.03259
1303	3.52615	4	2.03259
1304	3.52615	4	2.03259
1305	3.52615	4	2.03259
1306	3.52615	4	2.03259
1307	3.52615	4	2.03259
1308	3.52615	4	2.03259
1309	3.52615	4	2.03259
1310	3.52615	4	2.03259
1311	3.52615	4	2.03259
1312	3.52615	4	2.03259
1313	3.52615	4	2.03259
1314	3.52615	4	2.03259
1315	3.52615	4	2.03259
1316	3.52615	4	2.03259
1317	3.52615	4	2.03259
1318	3.52615	4	2.03259
1319	3.52615	4	2.03259
1320	3.52615	4	2.03259
1321	3.52615	4	2.03259
1322	3.52615	4	2.03259
1323	3.52615	4	2.03259
1324	3.52615	4	2.03259
1325	3.52615	4	2.03259
1326	3.52615	4	2.03259
1327	3.52615	4	2.03259
1328	3.52615	4	2.03259
1329	3.52615	4	2.03259
1330	3.52615	4	2.03259
1331	3.52615	4	2.03259
1332	3.52615	4	2.03259
1333	3.52615	4	2.03259
1334	3.52615	4	2.03259
1335	3.52615	4	2.03259
1336	3.52615	4	2.03259
1337	3.52615	4	2.03259
1338	3.52615	4	2.03259
1339	3.52615	4	2.03259
1340	3.52615	4	2.03259
1341	3.52615	4	2.03259
1342	3.52615	4	2.03259
1343	3.52615	4	2.03259
1344	3.52615	4	2.03259
1345	3.52615	4	2.03259
1346	3.52615	4	2.03259
1347	3.52615	4	2.03259
1348	3.52615	4	2.03259
1349	3.52615	4	2.03259
1350	3.52615	4	2.03259
1351	3.52615	4	2.03259
1352	3.52615	4	2.03259
1353	3.52615	4	2.03259
1354	3.52615	4	2.03259
1355	3.52615	4	2.03259
1356	3.52615	4	2.03259
1357	3.52615	4	2.03259
1358	3.52615	4	2.03259
1359	3.52615	4	2.03259
1360	3.52615	4	2.03259
1361	3.52615	4	2.03259
1362	3.52615	4	2.03259
1363	3.52615	4	2.03259
1364	3.52615	4	2.03259
1365	3.52615	4	2.03259
1366	3.52615	4	2.03259
1367	3.52615	4	2.03259
1368	3.52615	4	2.03259
1369	3.52615	4	2.03259
1370	3.52615	4	2.03259
1371	3.52615	4	2.03259
1372	3.52615	4	2.03259
1373	3.52615	4	2.03259
1374	3.52615	4	2.03259
1375	3.52615	4	2.03259
1376	3.52615	4	2.03259
1377	3.52615	4	2.03259
1378	3.52615	4	2.03259
1379	3.52615	4	2.03259
1380	3.52615	4	2.03259
1381	3.52615	4	2.03259
1382	3.52615	4	2.03259
1383	3.52615	4	2.03259
1384	3.52615	4	2.03259
1385	3.52615	4	2.03259
1386	3.52615	4	2.03259
1387	3.52615	4	2.03259
1388	3.52615	4	2.03259
1389	3.52615	4	2.03259
1390	3.52615	4	2.03259
1391	3.52615	4	2.03259
1392	3.52615	4	2.03259
1393	3.52615	4	2.03259
1394	3.52615	4	2.03259
1395	3.52615	4	2.03259
1396	3.52615	4	2.03259
1397	3.52615	4	2.03259
1398	3.52615	4	2.03259
1399	3.52615	4	2.03259
1400	3.52615	4	2.03259
1401	3.52615	4	2.03259
1402	3.52615	4	2.03259
1403	3.52615	4	2.03259
1404	3.52615	4	2.03259
1405	3.52615	4	2.03259
1406	3.52615	4	2.03259
1407	3.52615	4	2.03259
1408	3.52615	4	2.03259
1409	3.52615	4	2.03259
1410	3.52615	4	2.03259
1411	3.52615	4	2.03259
1412	3.52615	4	2.03259
1413	3.52615	4	2.03259
1414	3.52615	4	2.03259
1415	3.52615	4	2.03259
1416	3.52615	4	2.03259
1417	3.52615	4	2.03259
1418	3.52615	4	2.03259
1419	3.52615	4	2.03259
1420	3.52615	4	2.03259
1421	3.52615	4	2.03259
1422	3.52615	4	2.03259
1423	3.52615	4	2.03259
1424	3.52615	4	2.03259
1425	3.52615	4	2.03259
1426	3.52615	4	2.03259
1427	3.52615	4	2.03259
1428	3.52615	4	2.03259
1429	3.52615	4	2.03259
1430	3.52615	4	2.03259
1431	3.52615	4	2.03259
1432	3.52615	4	2.03259
1433	3.52615	4	2.03259
1434	3.52615	4	2.03259
1435	3.52615	4	2.03259
1436	3.52615	4	2.03259
1437	3.52615	4	2.03259
1438	3.52615	4	2.03259
1439	3.52615	4	2.03259
1440	3.52615	4	2.03259
1441	3.52615	4	2.03259
1442	3.52615	4	2.03259
1443	3.52615	4	2.03259
1444	3.52615	4	2.03259
1445	3.52615	4	2.03259
1446	3.52615	4	2.03259
1447	3.52615	4	2.03259
1448	3.52615	4	2.03259
1449	3.52615	4	2.03259
1450	3.52615	4	2.03259
1451	3.52615	4	2.03259
1452	3.52615	4	2.03259
1453	3.52615	4	2.03259
1454	3.52615	4	2.03259
1455	3.52615	4	2.03259
1456	3.52615	4	2.03259
1457	3.52615	4	2.03259
1458	3.52615	4	2.03259
1459	3.52615	4	2.03259
1460	3.52615	4	2.03259
1461	3.52615	4	2.03259
1462	3.52615	4	2.03259
1463	3.52615	4	2.03259
1464	3.52615	4	2.03259
1465	3.52615	4	2.03259
1466	3.52615	4	2.03259
1467	3.52615	4	2.03259
1468	3.52615	4	2.03259
1469	3.52615	4	2.03259
1470	3.52615	4	2.03259
1471	3.52615	4	2.03259
1472	3.52615	4	2.03259
1473	3.52615	4	2.03259
1474	3.52615	4	2.03259
1475	3.52615	4	2.03259
1476	3.52615	4	2.03259
1477	3.52615	4	2.03259
1478	3.52615	4	2.03259
1479	3.52615	4	2.03259
1480	3.52615	4	2.03259
1481	3.52615	4	2.03259
1482	3.52615	4	2.03259
1483	3.52615	4	2.03259
1484	3.52615	4	2.03259
1485	3.52615	4	2.03259
1486	3.52615	4	2.03259
1487	3.52615	4	2.03259
1488	3.52615	4	2.03259
1489	3.52615	4	2.03259
1490	3.52615	4	2.03259
1491	3.52615	4	2.03259
1492	3.52615	4	2.03259
1493	3.52615	4	2.03259
1494	3.52615	4	2.03259
1495	3.52615	4	2.03259
1496	3.52615	4	2.03259
1497	3.52615	4	2.03259
1498	3.52615	4	2.03259
1499	3.52615	4	2.03259
1500	3.52615	4	2.03259
1501	3.52615	4	2.03259
1502	3.52615	4	2.03259
1503	3.52615	4	2.03259
1504	3.52615	4	2.03259
1505	3.52615	4	2.03259
1506	3.52615	4	2.03259
1507	3.52615	4	2.03259
1508	3.52615	4	2.03259
1509	3.52615	4	2.03259
1510	3.52615	4	2.03259
1511	3.52615	4	2.03259
1512	3.52615	4	2.03259
1513	3.52615	4	2.03259
1514	3.52615	4	2.03259
1515	3.52615	4	2.03259
1516	3.52615	4	2.03259
1517	3.52615	4	2.03259
1518	3.52615	4	2.03259
1519	3.52615	4	2.03259
1520	3.52615	4	2.03259
1521	3.52615	4	2.03259
1522	3.52615	4	2.03259
1523	3.52615	4	2.03259
1524	3.52615	4	2.03259
1525	3.52615	4	2.03259
1526	3.52615	4	2.03259
1527	3.52615	4	2.03259
1528	3.52615	4	2.03259
1529	3.52615	4	2.03259
1530	3.52615	4	2.03259
1531	3.52615	4	2.03259
1532	3.52615	4	2.03259
1533	3.52615	4	2.03259
1534	3.52615	4	2.03259
1535	3.52615	4	2.03259
1536	3.52615	4	2.03259
1537	3.52615	4	2.03259
1538	3.52615	4	2.03259
1539	3.52615	4	2.03259
1540	3.52615	4	2.03259
1541	3.52615	4	2.03259
1542	3.52615	4	2.03259
1543	3.52615	4	2.03259
1544	3.52615	4	2.03259
1545	3.52615	4	2.03259
1546	3.52615	4	2.03259
1547	3.52615	4	2.03259
1548	3.52615	4	2.03259
1549	3.52615	4	2.03259
1550	3.52615	4	2.03259
1551	3.52615	4	2.03259
1552	3.52615	4	2.03259
1553	3.52615	4	2.03259
1554	3.52615	4	2.03259
1555	3.52615	4	2.03259
1556	3.52615	4	2.03259
1557	3.52615	4	2.03259
1558	3.52615	4	2.03259
1559	3.52615	4	2.03259
1560	3.52615	4	2.03259
1561	3.52615	4	2.03259
1562	3.52615	4	2.03259
1563	3.52615	4	2.03259
1564	3.52615	4	2.03259
1565	3.52615	4	2.03259
1566	3.52615	4	2.03259
1567	3.52615	4	2.03259
1568	3.52615	4	2.03259
1569	3.52615	4	2.03259
1570	3.52615	4	2.03259
1571	3.52615	4	2.03259
1572	3.52615	4	2.03259
1573	3.52615	4	2.03259
1574	3.52615	4	2.03259
1575	3.52615	4	2.03259
1576	3.52615	4	2.03259
1577	3.52615	4	2.03259
1578	3.52615	4	2.03259
1579	3.52615	4	2.03259
1580	3.52615	4	2.03259
1581	3.52615	4	2.03259
1582	3.52615	4	2.03259
1583	3.52615	4	2.03259
1584	3.52615	4	2.03259
1585	3.52615	4	2.03259
1586	3.52615	4	2.03259
1587	3.52615	4	2.03259
1588	3.52615	4	2.03259
1589	3.52615	4	2.03259
1590	3.52615	4	2.03259
1591	3.52615	4	2.03259
1592	3.52615	4	2.03259
1593	3.52615	4	2.03259
1594	3.52615	4	2.03259
1595	3.52615	4	2.03259
1596	3.52615	4	2.03259
1597	3.52615	4	2.03259
1598	3.52615	4	2.03259
1599	3.52615	4	2.03259
1600	3.52615	4	2.03259
1601	3.52615	4	2.03259
1602	3.52615	4	2.03259
1603	3.52615	4	2.03259
1604	3.52615	4	2.03259
1605	3.52615	4	2.03259
1606	3.52615	4	2.03259
1607	3.52615	4	2.03259
1608	3.52615	4	2.03259
1609	3.52615	4	2.03259
1610	3.52615	4	2.03259
1611	3.52615	4	2.03259
1612	3.52615	4	2.03259
1613	3.52615	4	2.03259
1614	3.52615	4	2.03259
1615	3.52615	4	2.03259
1616	3.52615	4	2.03259
1617	3.52615	4	2.03259
1618	3.52615	4	2.03259
1619	3.52615	4	2.03259
1620	3.52615	4	2.03259
1621	3.52615	4	2.03259
1622	3.52615	4	2.03259
1623	3.52615	4	2.03259
1624	3.52615	4	2.03259
1625	3.52615	4	2.03259
1626	3.52615	4	2.03259
1627	3.52615	4	2.03259
1628	3.52615	4	2.03259
1629	3.52615	4	2.03259
1630	3.52615	4	2.03259
1631	3.52615	4	2.03259
1632	3.52615	4	2.03259
1633	3.52615	4	2.03259
1634	3.52615	4	2.03259
1635	3.52615	4	2.03259
1636	3.52615	4	2.03259
1637	3.52615	4	2.03259
1638	3.52615	4	2.03259
1639	3.52615	4	2.03259
1640	3.52615	4	2.03259
1641	3.52615	4	2.03259
1642	3.52615	4	2.03259
1643	3.52615	4	2.03259
1644	3.52615	4	2.03259
1645	3.52615	4	2.03259
1646	3.52615	4	2.03259
1647	3.52615	4	2.03259
1648	3.52615	4	2.03259
1649	3.52615	4	2.03259
1650	3.52615	4	2.03259
1651	3.52615	4	2.03259
1652	3.52615	4	2.03259
1653	3.52615	4	2.03259
1654	3.52615	4	2.03259
1655	3.52615	4	2.03259
1656	3.52615	4	2.03259
1657	3.52615	4	2.03259
1658	3.52615	4	2.03259
1659	3.52615	4	2.03259
1660	3.52615	4	2.03259
1661	3.52615	4	2.03259
1662	3.52615	4	2.03259
1663	3.52615	4	2.03259
1664	3.52615	4	2.03259
1665	3.52615	4	2.03259
1666	3.52615	4	2.03259
1667	3.52615	4	2.03259
1668	3.52615	4	2.03259
1669	3.52615	4	2.03259
1670	3.52615	4	2.03259
1671	3.52615	4	2.03259
1672	3.52615	4	2.03259
1673	3.52615	4	2.03259
1674	3.52615	4	2.03259
1675	3.52615	4	2.03259
1676	3.52615	4	2.03259
1677	3.52615	4	2.03259
1678	3.52615	4	2.03259
1679	3.52615	4	2.03259
1680	3.52615	4	2.03259
1681	3.52615	4	2.03259
1682	3.52615	4	2.03259
1683	3.52615	4	2.03259
1684	3.52615	4	2.03259
1685	3.52615	4	2.03259
1686	3.52615	4	2.03259
1687	3.52615	4	2.03259
1688	3.52615	4	2.03259
1689	3.52615	4	2.03259
1690	3.52615	4	2.03259
1691	3.52615	4	2.03259
1692	3.52615	4	2.03259
1693	3.52615	4	2.03259
1694	3.52615	4	2.03259
1695	3.52615	4	2.03259
1696	3.52615	4	2.03259
1697	3.52615	4	2.03259
1698	3.52615	4	2.03259
1699	3.52615	4	2.03259
1700	3.52615	4	2.03259
1701	3.52615	4	2.03259
1702	3.52615	4	2.03259
1703	3.52615	4	2.03259
1704	3.52615	4	2.03259
1705	3.52615	4	2.03259
1706	3.52615	4	2.03259
1707	3.52615	4	2.03259
1708	3.52615	4	2.03259
1709	3.52615	4	2.03259
1710	3.52615	4	2.03259
1711	3.52615	4	2.03259
1712	3.52615	4	2.03259
1713	3.52615	4	2.03259
1714	3.52615	4	2.03259
1715	3.52615	4	2.03259
1716	3.52615	4	2.03259
1717	3.52615	4	2.03259
1718	3.52615	4	2.03259
1719	3.52615	4	2.03259
1720	3.52615	4	2.03259
1721	3.52615	4	2.03259
1722	3.52615	4	2.03259
1723	3.52615	4	2.03259
1724	3.52615	4	2.03259
1725	3.52615	4	2.03259
1726	3.52615	4	2.03259
1727	3.52615	4	2.03259
1728	3.52615	4	2.03259
1729	3.52615	4	2.03259
1730	3.52615	4	2.03259
1731	3.52615	4	2.03259
1732	3.52615	4	2.03259
1733	3.52615	4	2.03259
1734	3.52615	4	2.03259
1735	3.52615	4	2.03259
1736	3.52615	4	2.03259
1737	3.52615	4	2.03259
1738	3.52615	4	2.03259
1739	3.52615	4	2.03259
1740	3.52615	4	2.03259
1741	3.52615	4	2.03259
1742	3.52615	4	2.03259
1743	3.52615	4	2.03259
1744	3.52615	4	2.03259
1745	3.52615	4	2.03259
1746	3.52615	4	2.03259
1747	3.52615	4	2.03259
1748	3.52615	4	2.03259
1749	3.52615	4	2.03259
1750	3.52615	4	2.03259
1751	3.52615	4	2.03259
1752	3.52615	4	2.03259
1753	3.52615	4	2.03259
1754	3.52615	4	2.03259
1755	3.52615	4	2.03259
1756	3.52615	4	2.03259
1757	3.52615	4	2.03259
1758	3.52615	4	2.03259
1759	3.52615	4	2.03259
1760	3.52615	4	2.03259
1761	3.52615	4	2.03259
1762	3.52615	4	2.03259
1763	3.52615	4	2.03259
1764	3.52615	4	2.03259
1765	3.52615	4	2.03259
1766	3.52615	4	2.03259
1767	3.52615	4	2.03259
1768	3.52615	4	2.03259
1769	3.52615	4	2.03259
1770	3.52615	4	2.03259
1771	3.52615	4	2.03259
1772	3.52615	4	2.03259
1773	3.52615	4	2.03259
1774	3.52615	4	2.03259
1775	3.52615	4	2.03259
1776	3.52615	4	2.03259
1777	3.52615	4	2.03259
1778	3.52615	4	2.03259
1779	3.52615	4	2.03259
1780	3.52615	4	2.03259
1781	3.52615	4	2.03259
1782	3.52615	4	2.03259
1783	3.52615	4	2.03259
1784	3.52615	4	2.03259
1785	3.52615	4	2.03259
1786	3.52615	4	2.03259
1787	3.52615	4	2.03259
1788	3.52615	4	2.03259
1789	3.52615	4	2.03259
1790	3.52615	4	2.03259
1791	3.52615	4	2.03259
1792	3.52615	4	2.03259
1793	3.52615	4	2.03259
1794	3.52615	4	2.03259
1795	3.52615	4	2.03259
1796	3.52615	4	2.03259
1797	3.52615	4	2.03259
1798	3.52615	4	2.03259
1799	3.52615	4	2.03259
1800	3.52615	4	2.03259
1801	3.52615	4	2.03259
1802	3.52615	4	2.03259
1803	3.52615	4	2.03259
1804	3.52615	4	2.03259
1805	3.52615	4	2.03259
1806	3.52615	4	2.03259
1807	3.52615	4	2.03259
1808	3.52615	4	2.03259
1809	3.52615	4	2.03259
1810	3.52615	4	2.03259
1811	3.52615	4	2.03259
1812	3.52615	4	2.03259
1813	3.52615	4	2.03259
1814	3.52615	4	2.03259
1815	3.52615	4	2.03259
1816	3.52615	4	2.03259
1817	3.52615	4	2.03259
1818	3.52615	4	2.03259
1819	3.52615	4	2.03259
1820	3.52615	4	2.03259
1821	3.52615	4	2.03259
1822	3.52615	4	2.03259
1823	3.52615	4	2.03259
1824	3.52615	4	2.03259
1825	3.52615	4	2.03259
1826	3.52615	4	2.03259
1827	3.52615	4	2.03259
1828	3.52615	4	2.03259
1829	3.52615	4	2.03259
1830	3.52615	4	2.03259
1831	3.52615	4	2.03259
1832	3.52615	4	2.03259
1833	3.52615	4	2.03259
1834	3.52615	4	2.03259
1835	3.52615	4	2.03259
1836	3.52615	4	2.03259
1837	3.52615	4	2.03259
1838	3.52615	4	2.03259
1839	3.52615	4	2.03259
1840	3.52615	4	2.03259
1841	3.52615	4	2.03259
1842	3.52615	4	2.03259
1843	3.52615	4	2.03259
1844	3.52615	4	2.03259
1845	3.52615	4	2.03259
1846	3.52615	4	2.03259
1847	3.52615	4	2.03259
1848	3.52615	4	2.03259
1849	3.52615	4	2.03259
1850	3.52615	4	2.03259
1851	3.52615	4	2.03259
1852	3.52615	4	2.03259
1853	3.52615	4	2.03259
1854	3.52615	4	2.03259
1855	3.52615	4	2.03259
1856	3.52615	4	2.03259
1857	3.52615	4	2.03259
1858	3.52615	4	2.03259
1859	3.52615	4	2.03259
1860	3.52615	4	2.03259
1861	3.52615	4	2.03259
1862	3.52615	4	2.03259
1863	3.52615	4	2.03259
1864	3.52615	4	2.03259
1865	3.52615	4	2.03259
1866	3.52615	4	2.03259
1867	3.52615	4	2.03259
1868	3.52615	4	2.03259
1869	3.52615	4	2.03259
1870	3.52615	4	2.03259
1871	3.52615	4	2.03259
1872	3.52615	4	2.03259
1873	3.52615	4	2.03259
1874	3.52615	4	2.03259
1875	3.52615	4	2.03259
1876	3.52615	4	2.03259
1877	3.52615	4	2.03259
1878	3.52615	4	2.03259
1879	3.52615	4	2.03259
1880	3.52615	4	2.03259
1881	3.52615	4	2.03259
1882	3.52615	4	2.03259
1883	3.52615	4	2.03259
1884	3.52615	4	2.03259
1885	3.52615	4	2.03259
1886	3.52615	4	2.03259
1887	3.52615	4	2.03259
1888	3.52615	4	2.03259
1889	3.52615	4	2.03259
1890	3.52615	4	2.03259
1891	3.52615	4	2.03259
1892	3.52615	4	2.03259
1893	3.52615	4	2.03259
1894	3.52615	4	2.03259
1895	3.52615	4	2.03259
1896	3.52615	4	2.03259
1897	3.52615	4	2.03259
1898	3.52615	4	2.03259
1899	3.52615	4	2.03259
1900	3.52615	4	2.03259
1901	3.52615	4	2.03259
1902	3.52615	4	2.03259
1903	3.52615	4	2.03259
1904	3.52615	4	2.03259
1905	3.52615	4	2.03259
1906	3.52615	4	2.03259
1907	3.52615	4	2.03259
1908	3.52615	4	2.03259
1909	3.52615	4	2.03259
1910	3.52615	4	2.03259
1911	3.52615	4	2.03259
1912	3.52615	4	2.03259
1913	3.52615	4	2.03259
1914	3.52615	4	2.03259
1915	3.52615	4	2.03259
1916	3.52615	4	2.03259
1917	3.52615	4	2.03259
1918	3.52615	4	2.03259
1919	3.52615	4	2.03259
1920	3.52615	4	2.03259
1921	3.52615	4	2.03259
1922	3.52615	4	2.03259
1923	3.52615	4	2.03259
1924	3.52615	4	2.03259
1925	3.52615	4	2.03259
1926	3.52615	4	2.03259
1927	3.52615	4	2.03259
1928	3.52615	4	2.03259
1929	3.52615	4	2.03259
1930	3.52615	4	2.03259
1931	3.52615	4	2.03259
1932	3.52615	4	2.03259
1933	3.52615	4	2.03259
1934	3.52615	4	2.03259
1935	3.52615	4	2.03259
1936	3.52615	4	2.03259
1937	3.52615	4	2.03259
1938	3.52615	4	2.03259
1939	3.52615	4	2.03259
1940	3.52615	4	2.03259
1941	3.52615	4	2.03259
1942	3.52615	4	2.03259
1943	3.52615	4	2.03259
1944	3.52615	4	2.03259
1945	3.52615	4	2.03259
1946	3.52615	4	2.03259
1947	3.52615	4	2.03259
1948	3.52615	4	2.03259
1949	3.52615	4	2.03259
1950	3.52615	4	2.03259
1951	3.52615	4	2.03259
1952	3.52615	4	2.03259
1953	3.52615	4	2.03259
1954	3.52615	4	2.03259
1955	3.52615	4	2.03259
1956	3.52615	4	2.03259
1957	3.52615	4	2.03259
1958	3.52615	4	2.03259
1959	3.52615	4	2.03259
1960	3.52615	4	2.03259
1961	3.52615	4	2.03259
1962	3.52615	4	2.03259
1963	3.52615	4	2.03259
1964	3.52615	4	2.03259
1965	3.52615	4	2.03259
1966	3.52615	4	2.03259
1967	3.52615	4	2.03259
1968	3.52615	4	2.03259
1969	3.52615	4	2.03259
1970	3.52615	4	2.03259
1971	3.52615	4	2.03259
1972	3.52615	4	2.03259
1973	3.52615	4	2.03259
1974	3.52615	4	2.03259
1975	3.52615	4	2.03259
1976	3.52615	4	2.03259
1977	3.52615	4	2.03259
1978	3.52615	4	2.03259
1979	3.52615	4	2.03259
1980	3.52615	4	2.03259
1981	3.52615	4	2.03259
1982	3.52615	4	2.03259
1983	3.52615	4	2.03259
1984	3.52615	4	2.03259
1985	3.52615	4	2.03259
1986	3.52615	4	2.03259
1987	3.52615	4	2.03259
1988	3.52615	4	2.03259
1989	3.52615	4	2.03259
1990	3.52615	4	2.03259
1991	3.52615	4	2.03259
1992	3.52615	4	2.03259
1993	3.52615	4	2.03259
1994	3.52615	4	2.03259
1995	3.52615	4	2.03259
1996	3.52615	4	2.03259
1997	3.52615	4	2.03259
1998	3.52615	4	2.03259
1999	3.52615	4	2.03259
2000	3.52615	4	2.03259
[truncated: 3,001 more rows]
