# Supplementary material for: Aspiration-driven co-evolution of cooperation with individual behavioral diversity
Source: PLoS One. 2023 Sep 15;18(9):e0291134. doi: 10.1371/journal.pone.0291134 (PMC10503719; doi:10.1371/journal.pone.0291134)
Supplement: S1 Data — (ZIP) [file pone.0291134.s001.zip › M1/v2-L=200/data/aspiration_time,b=1.04_frequency.txt]

1	0.5	0.5	0
2	0.625148	0.637568	0.447512
3	0.702635	0.741936	0.491369
4	0.7522	0.828633	0.533836
5	0.783699	0.902986	0.565637
6	0.803407	0.970992	0.585428
7	0.817176	1.03358	0.591757
8	0.828239	1.09204	0.593926
9	0.838211	1.1478	0.59011
10	0.848166	1.19821	0.585653
11	0.858883	1.24976	0.577778
12	0.86963	1.29277	0.571608
13	0.881548	1.33394	0.566624
14	0.895823	1.3672	0.563555
15	0.909829	1.40749	0.562991
16	0.924853	1.4446	0.559773
17	0.941195	1.48468	0.560618
18	0.957994	1.50906	0.565659
19	0.97753	1.53767	0.567436
20	0.998024	1.56845	0.56897
21	1.01978	1.59902	0.576263
22	1.04215	1.62893	0.58395
23	1.0651	1.65643	0.593751
24	1.08916	1.67845	0.604525
25	1.11455	1.70437	0.612309
26	1.14094	1.7282	0.629138
27	1.16722	1.751	0.649571
28	1.195	1.77295	0.668458
29	1.22318	1.79408	0.693385
30	1.25126	1.8254	0.708118
31	1.27956	1.85091	0.728679
32	1.30844	1.87471	0.748659
33	1.33723	1.90144	0.771048
34	1.36562	1.93331	0.789573
35	1.39393	1.96729	0.803587
36	1.4222	1.99576	0.822717
37	1.45148	2.02122	0.847042
38	1.48072	2.04727	0.864188
39	1.51026	2.07044	0.885947
40	1.54016	2.09537	0.902202
41	1.57046	2.11722	0.921908
42	1.60054	2.14441	0.943884
43	1.63095	2.16972	0.974387
44	1.66113	2.19236	1.00592
45	1.69032	2.21945	1.02859
46	1.71981	2.24633	1.05329
47	1.7486	2.27451	1.07414
48	1.77744	2.29917	1.10103
49	1.80608	2.32048	1.12828
50	1.83431	2.35212	1.14199
51	1.86189	2.37367	1.16756
52	1.88882	2.40107	1.19555
53	1.91675	2.42247	1.2206
54	1.94502	2.44403	1.24412
55	1.97217	2.46975	1.26939
56	1.99936	2.49497	1.28786
57	2.02628	2.52048	1.30854
58	2.0529	2.55093	1.32448
59	2.07922	2.57954	1.33945
60	2.10581	2.60816	1.35915
61	2.13099	2.635	1.37726
62	2.15593	2.66243	1.39553
63	2.18128	2.68519	1.41804
64	2.20622	2.7139	1.42702
65	2.23125	2.73102	1.44842
66	2.25598	2.74845	1.47412
67	2.27954	2.7732	1.49129
68	2.30357	2.78843	1.51916
69	2.32707	2.80648	1.54638
70	2.34942	2.83188	1.56384
71	2.37176	2.86716	1.56844
72	2.39388	2.89285	1.57109
73	2.41534	2.91595	1.58453
74	2.43565	2.94163	1.6018
75	2.45539	2.96796	1.61032
76	2.47551	2.98389	1.62367
77	2.4953	2.99764	1.63803
78	2.51463	3.01638	1.65303
79	2.53471	3.03691	1.66542
80	2.55414	3.05487	1.6797
81	2.5734	3.07307	1.6994
82	2.59223	3.09047	1.71098
83	2.61088	3.10539	1.72281
84	2.62944	3.12207	1.73827
85	2.64674	3.13716	1.75443
86	2.66461	3.15266	1.76516
87	2.6822	3.1683	1.78131
88	2.69953	3.18359	1.79051
89	2.71768	3.19589	1.80393
90	2.73547	3.21187	1.81541
91	2.75241	3.22779	1.83074
92	2.7694	3.24294	1.83894
93	2.78526	3.26549	1.84595
94	2.80069	3.28109	1.85874
95	2.81624	3.29382	1.87033
96	2.83135	3.31258	1.88004
97	2.84568	3.32578	1.88803
98	2.86129	3.33752	1.89274
99	2.876	3.35212	1.89877
100	2.89116	3.36557	1.9062
101	2.90526	3.38198	1.91627
102	2.91961	3.3915	1.9302
103	2.93327	3.41098	1.92569
104	2.94677	3.41983	1.94117
105	2.96014	3.4379	1.94609
106	2.97304	3.455	1.94792
107	2.98535	3.46807	1.96018
108	2.99724	3.48278	1.96463
109	3.00866	3.49322	1.96982
110	3.02035	3.50544	1.97532
111	3.03168	3.51613	1.98356
112	3.04234	3.53038	1.99007
113	3.05244	3.54128	2.0014
114	3.0628	3.55037	2.00032
115	3.07269	3.55736	2.00042
116	3.0832	3.56817	2.00072
117	3.09319	3.57913	2.00942
118	3.10294	3.58895	2.01395
119	3.11318	3.59562	2.02339
120	3.12269	3.60434	2.02749
121	3.13155	3.61256	2.02976
122	3.14019	3.62194	2.03201
123	3.14879	3.63305	2.03445
124	3.15751	3.64147	2.03644
125	3.16576	3.65583	2.0371
126	3.17363	3.66683	2.03523
127	3.18153	3.67629	2.03573
128	3.18908	3.68716	2.03514
129	3.19565	3.69885	2.03496
130	3.2024	3.71022	2.03328
131	3.20879	3.71844	2.03295
132	3.21509	3.7253	2.03418
133	3.22094	3.7344	2.02869
134	3.22716	3.74217	2.02461
135	3.23324	3.75147	2.02058
136	3.23895	3.7558	2.01952
137	3.24456	3.76429	2.02036
138	3.25015	3.7706	2.02427
139	3.25541	3.77511	2.02276
140	3.26023	3.78551	2.02029
141	3.26501	3.79407	2.01631
142	3.27001	3.79699	2.01468
143	3.27497	3.79774	2.01672
144	3.27986	3.80448	2.01733
145	3.28411	3.81169	2.01812
146	3.28847	3.81624	2.01853
147	3.29273	3.82071	2.01903
148	3.29723	3.82499	2.01836
149	3.30155	3.82657	2.01786
150	3.30581	3.82964	2.02035
151	3.31021	3.83255	2.01779
152	3.31468	3.83599	2.01942
153	3.31889	3.83862	2.0217
154	3.32291	3.84458	2.02515
155	3.32701	3.84708	2.03072
156	3.33081	3.85195	2.02881
157	3.33454	3.85767	2.0295
158	3.33763	3.86432	2.02694
159	3.34089	3.86908	2.02387
160	3.34391	3.87484	2.02379
161	3.34701	3.87906	2.01842
162	3.34988	3.88544	2.01563
163	3.35264	3.88986	2.01
164	3.35544	3.89439	2.01061
165	3.35815	3.89786	2.01008
166	3.36091	3.90165	2.00596
167	3.36307	3.90547	2.00597
168	3.36542	3.90921	2.00068
169	3.3677	3.91146	2.00018
170	3.3698	3.91436	1.99453
171	3.37214	3.92025	1.99114
172	3.37403	3.92596	1.9885
173	3.37571	3.92815	1.98532
174	3.37717	3.93154	1.98381
175	3.37864	3.93278	1.98191
176	3.38019	3.93515	1.98209
177	3.38165	3.93655	1.97926
178	3.38322	3.93784	1.98012
179	3.3847	3.94023	1.97688
180	3.38626	3.94168	1.97541
181	3.38778	3.94289	1.9753
182	3.38915	3.94329	1.97387
183	3.39056	3.94597	1.97452
184	3.39178	3.94792	1.97473
185	3.39304	3.95029	1.97405
186	3.39419	3.95111	1.97448
187	3.39541	3.95243	1.97367
188	3.3966	3.95465	1.9724
189	3.3978	3.95665	1.97068
190	3.39871	3.95907	1.96862
191	3.3996	3.95917	1.96677
192	3.40063	3.96054	1.96746
193	3.40176	3.96106	1.96696
194	3.40268	3.96231	1.96701
195	3.40344	3.96429	1.96698
196	3.4043	3.96597	1.96699
197	3.40508	3.96703	1.9656
198	3.40582	3.9677	1.96491
199	3.40651	3.96835	1.96447
200	3.40722	3.97062	1.96368
201	3.40813	3.97028	1.96099
202	3.40898	3.96999	1.96046
203	3.40985	3.97034	1.96124
204	3.41082	3.97034	1.96271
205	3.41183	3.97084	1.96418
206	3.41275	3.97246	1.96437
207	3.41349	3.97375	1.96385
208	3.41421	3.97533	1.96413
209	3.41491	3.97617	1.96322
210	3.41544	3.97793	1.96148
211	3.41588	3.97879	1.96156
212	3.41622	3.98049	1.96182
213	3.41655	3.98207	1.96075
214	3.41686	3.98172	1.96074
215	3.4172	3.98303	1.95951
216	3.41759	3.98338	1.95944
217	3.41789	3.98347	1.95849
218	3.41825	3.98417	1.95635
219	3.41863	3.98476	1.95508
220	3.41893	3.98517	1.95582
221	3.41934	3.98493	1.95553
222	3.41969	3.9856	1.95454
223	3.42011	3.9861	1.95474
224	3.42048	3.98734	1.95412
225	3.42079	3.9872	1.95487
226	3.42118	3.98804	1.95373
227	3.42144	3.98888	1.95284
228	3.42159	3.98944	1.95323
229	3.42178	3.98986	1.95319
230	3.42198	3.99017	1.95366
231	3.42215	3.99112	1.95435
232	3.4223	3.9914	1.95288
233	3.42238	3.99209	1.95286
234	3.42248	3.99283	1.9515
235	3.4226	3.99305	1.94933
236	3.42271	3.99323	1.94873
237	3.42281	3.9935	1.94894
238	3.42292	3.99389	1.94832
239	3.42311	3.99371	1.94853
240	3.42332	3.99319	1.9488
241	3.42348	3.9934	1.94885
242	3.42364	3.99348	1.94903
243	3.42374	3.99365	1.94875
244	3.42382	3.99429	1.94867
245	3.42391	3.99435	1.94902
246	3.424	3.99482	1.94814
247	3.4241	3.99473	1.94816
248	3.4242	3.99495	1.94778
249	3.4243	3.99507	1.94712
250	3.42434	3.99537	1.9472
251	3.42443	3.99522	1.94717
252	3.42451	3.99554	1.94647
253	3.42464	3.99583	1.94561
254	3.42472	3.99594	1.9458
255	3.42482	3.99612	1.94495
256	3.4249	3.99647	1.9449
257	3.42502	3.99678	1.9445
258	3.42514	3.99693	1.94455
259	3.42525	3.9971	1.94377
260	3.42531	3.99718	1.94361
261	3.42541	3.99747	1.94432
262	3.42547	3.99761	1.94435
263	3.42554	3.99778	1.94324
264	3.42561	3.99784	1.94259
265	3.42565	3.99793	1.94214
266	3.42572	3.99803	1.94231
267	3.42577	3.99823	1.94217
268	3.42582	3.99842	1.94204
269	3.42585	3.99851	1.9419
270	3.4259	3.99864	1.94211
271	3.42592	3.99878	1.94184
272	3.42593	3.99886	1.9415
273	3.42596	3.99895	1.94135
274	3.42601	3.99906	1.94125
275	3.42604	3.99915	1.94112
276	3.42606	3.99917	1.94077
277	3.42609	3.99925	1.94068
278	3.42612	3.99932	1.94058
279	3.42614	3.99938	1.94051
280	3.42616	3.99944	1.94042
281	3.42618	3.9995	1.94034
282	3.42619	3.99955	1.94027
283	3.42621	3.9996	1.94021
284	3.42623	3.99963	1.94017
285	3.42623	3.99967	1.94011
286	3.42624	3.9997	1.94007
287	3.42626	3.99973	1.94004
288	3.42627	3.99975	1.94001
289	3.42627	3.99977	1.93997
290	3.42628	3.9998	1.93993
291	3.42628	3.99981	1.93991
292	3.42629	3.99983	1.93988
293	3.42629	3.99985	1.93986
294	3.4263	3.99986	1.93984
295	3.42631	3.99987	1.93983
296	3.42631	3.99989	1.93982
297	3.42632	3.9999	1.9398
298	3.42632	3.99991	1.93979
299	3.42633	3.99992	1.93978
300	3.42633	3.99993	1.93977
301	3.42633	3.99994	1.93976
302	3.42633	3.99994	1.93975
303	3.42633	3.99995	1.93974
304	3.42634	3.99995	1.93974
305	3.42634	3.99996	1.93973
306	3.42634	3.99996	1.93972
307	3.42634	3.99996	1.93972
308	3.42634	3.99997	1.93971
309	3.42634	3.99997	1.93971
310	3.42634	3.99997	1.9397
311	3.42634	3.99998	1.9397
312	3.42634	3.99998	1.93969
313	3.42634	3.99998	1.93969
314	3.42635	3.99998	1.93969
315	3.42635	3.99999	1.93968
316	3.42635	3.99999	1.93968
317	3.42635	3.99999	1.93968
318	3.42635	3.99999	1.93968
319	3.42635	3.99999	1.93968
320	3.42635	3.99999	1.93967
321	3.42635	3.99999	1.93967
322	3.42635	3.99999	1.93967
323	3.42635	3.99999	1.93967
324	3.42635	3.99999	1.93967
325	3.42635	3.99999	1.93967
326	3.42635	4	1.93967
327	3.42635	4	1.93967
328	3.42635	4	1.93967
329	3.42635	4	1.93967
330	3.42635	4	1.93967
331	3.42635	4	1.93967
332	3.42635	4	1.93966
333	3.42635	4	1.93966
334	3.42635	4	1.93966
335	3.42635	4	1.93966
336	3.42635	4	1.93966
337	3.42635	4	1.93966
338	3.42635	4	1.93966
339	3.42635	4	1.93966
340	3.42635	4	1.93966
341	3.42635	4	1.93966
342	3.42635	4	1.93966
343	3.42635	4	1.93966
344	3.42635	4	1.93966
345	3.42635	4	1.93966
346	3.42635	4	1.93966
347	3.42635	4	1.93966
348	3.42635	4	1.93966
349	3.42635	4	1.93966
350	3.42635	4	1.93966
351	3.42635	4	1.93966
352	3.42635	4	1.93966
353	3.42635	4	1.93966
354	3.42635	4	1.93966
355	3.42635	4	1.93966
356	3.42635	4	1.93966
357	3.42635	4	1.93966
358	3.42635	4	1.93966
359	3.42635	4	1.93966
360	3.42635	4	1.93966
361	3.42635	4	1.93966
362	3.42635	4	1.93966
363	3.42635	4	1.93966
364	3.42635	4	1.93966
365	3.42635	4	1.93966
366	3.42635	4	1.93966
367	3.42635	4	1.93966
368	3.42635	4	1.93966
369	3.42635	4	1.93966
370	3.42635	4	1.93966
371	3.42635	4	1.93966
372	3.42635	4	1.93966
373	3.42635	4	1.93966
374	3.42635	4	1.93966
375	3.42635	4	1.93966
376	3.42635	4	1.93966
377	3.42635	4	1.93966
378	3.42635	4	1.93966
379	3.42635	4	1.93966
380	3.42635	4	1.93966
381	3.42635	4	1.93966
382	3.42635	4	1.93966
383	3.42635	4	1.93966
384	3.42635	4	1.93966
385	3.42635	4	1.93966
386	3.42635	4	1.93966
387	3.42635	4	1.93966
388	3.42635	4	1.93966
389	3.42635	4	1.93966
390	3.42635	4	1.93966
391	3.42635	4	1.93966
392	3.42635	4	1.93966
393	3.42635	4	1.93966
394	3.42635	4	1.93966
395	3.42635	4	1.93966
396	3.42635	4	1.93966
397	3.42635	4	1.93966
398	3.42635	4	1.93966
399	3.42635	4	1.93966
400	3.42635	4	1.93966
401	3.42635	4	1.93966
402	3.42635	4	1.93966
403	3.42635	4	1.93966
404	3.42635	4	1.93966
405	3.42635	4	1.93966
406	3.42635	4	1.93966
407	3.42635	4	1.93966
408	3.42635	4	1.93966
409	3.42635	4	1.93966
410	3.42635	4	1.93966
411	3.42635	4	1.93966
412	3.42635	4	1.93966
413	3.42635	4	1.93966
414	3.42635	4	1.93966
415	3.42635	4	1.93966
416	3.42635	4	1.93966
417	3.42635	4	1.93966
418	3.42635	4	1.93966
419	3.42635	4	1.93966
420	3.42635	4	1.93966
421	3.42635	4	1.93966
422	3.42635	4	1.93966
423	3.42635	4	1.93966
424	3.42635	4	1.93966
425	3.42635	4	1.93966
426	3.42635	4	1.93966
427	3.42635	4	1.93966
428	3.42635	4	1.93966
429	3.42635	4	1.93966
430	3.42635	4	1.93966
431	3.42635	4	1.93966
432	3.42635	4	1.93966
433	3.42635	4	1.93966
434	3.42635	4	1.93966
435	3.42635	4	1.93966
436	3.42635	4	1.93966
437	3.42635	4	1.93966
438	3.42635	4	1.93966
439	3.42635	4	1.93966
440	3.42635	4	1.93966
441	3.42635	4	1.93966
442	3.42635	4	1.93966
443	3.42635	4	1.93966
444	3.42635	4	1.93966
445	3.42635	4	1.93966
446	3.42635	4	1.93966
447	3.42635	4	1.93966
448	3.42635	4	1.93966
449	3.42635	4	1.93966
450	3.42635	4	1.93966
451	3.42635	4	1.93966
452	3.42635	4	1.93966
453	3.42635	4	1.93966
454	3.42635	4	1.93966
455	3.42635	4	1.93966
456	3.42635	4	1.93966
457	3.42635	4	1.93966
458	3.42635	4	1.93966
459	3.42635	4	1.93966
460	3.42635	4	1.93966
461	3.42635	4	1.93966
462	3.42635	4	1.93966
463	3.42635	4	1.93966
464	3.42635	4	1.93966
465	3.42635	4	1.93966
466	3.42635	4	1.93966
467	3.42635	4	1.93966
468	3.42635	4	1.93966
469	3.42635	4	1.93966
470	3.42635	4	1.93966
471	3.42635	4	1.93966
472	3.42635	4	1.93966
473	3.42635	4	1.93966
474	3.42635	4	1.93966
475	3.42635	4	1.93966
476	3.42635	4	1.93966
477	3.42635	4	1.93966
478	3.42635	4	1.93966
479	3.42635	4	1.93966
480	3.42635	4	1.93966
481	3.42635	4	1.93966
482	3.42635	4	1.93966
483	3.42635	4	1.93966
484	3.42635	4	1.93966
485	3.42635	4	1.93966
486	3.42635	4	1.93966
487	3.42635	4	1.93966
488	3.42635	4	1.93966
489	3.42635	4	1.93966
490	3.42635	4	1.93966
491	3.42635	4	1.93966
492	3.42635	4	1.93966
493	3.42635	4	1.93966
494	3.42635	4	1.93966
495	3.42635	4	1.93966
496	3.42635	4	1.93966
497	3.42635	4	1.93966
498	3.42635	4	1.93966
499	3.42635	4	1.93966
500	3.42635	4	1.93966
501	3.42635	4	1.93966
502	3.42635	4	1.93966
503	3.42635	4	1.93966
504	3.42635	4	1.93966
505	3.42635	4	1.93966
506	3.42635	4	1.93966
507	3.42635	4	1.93966
508	3.42635	4	1.93966
509	3.42635	4	1.93966
510	3.42635	4	1.93966
511	3.42635	4	1.93966
512	3.42635	4	1.93966
513	3.42635	4	1.93966
514	3.42635	4	1.93966
515	3.42635	4	1.93966
516	3.42635	4	1.93966
517	3.42635	4	1.93966
518	3.42635	4	1.93966
519	3.42635	4	1.93966
520	3.42635	4	1.93966
521	3.42635	4	1.93966
522	3.42635	4	1.93966
523	3.42635	4	1.93966
524	3.42635	4	1.93966
525	3.42635	4	1.93966
526	3.42635	4	1.93966
527	3.42635	4	1.93966
528	3.42635	4	1.93966
529	3.42635	4	1.93966
530	3.42635	4	1.93966
531	3.42635	4	1.93966
532	3.42635	4	1.93966
533	3.42635	4	1.93966
534	3.42635	4	1.93966
535	3.42635	4	1.93966
536	3.42635	4	1.93966
537	3.42635	4	1.93966
538	3.42635	4	1.93966
539	3.42635	4	1.93966
540	3.42635	4	1.93966
541	3.42635	4	1.93966
542	3.42635	4	1.93966
543	3.42635	4	1.93966
544	3.42635	4	1.93966
545	3.42635	4	1.93966
546	3.42635	4	1.93966
547	3.42635	4	1.93966
548	3.42635	4	1.93966
549	3.42635	4	1.93966
550	3.42635	4	1.93966
551	3.42635	4	1.93966
552	3.42635	4	1.93966
553	3.42635	4	1.93966
554	3.42635	4	1.93966
555	3.42635	4	1.93966
556	3.42635	4	1.93966
557	3.42635	4	1.93966
558	3.42635	4	1.93966
559	3.42635	4	1.93966
560	3.42635	4	1.93966
561	3.42635	4	1.93966
562	3.42635	4	1.93966
563	3.42635	4	1.93966
564	3.42635	4	1.93966
565	3.42635	4	1.93966
566	3.42635	4	1.93966
567	3.42635	4	1.93966
568	3.42635	4	1.93966
569	3.42635	4	1.93966
570	3.42635	4	1.93966
571	3.42635	4	1.93966
572	3.42635	4	1.93966
573	3.42635	4	1.93966
574	3.42635	4	1.93966
575	3.42635	4	1.93966
576	3.42635	4	1.93966
577	3.42635	4	1.93966
578	3.42635	4	1.93966
579	3.42635	4	1.93966
580	3.42635	4	1.93966
581	3.42635	4	1.93966
582	3.42635	4	1.93966
583	3.42635	4	1.93966
584	3.42635	4	1.93966
585	3.42635	4	1.93966
586	3.42635	4	1.93966
587	3.42635	4	1.93966
588	3.42635	4	1.93966
589	3.42635	4	1.93966
590	3.42635	4	1.93966
591	3.42635	4	1.93966
592	3.42635	4	1.93966
593	3.42635	4	1.93966
594	3.42635	4	1.93966
595	3.42635	4	1.93966
596	3.42635	4	1.93966
597	3.42635	4	1.93966
598	3.42635	4	1.93966
599	3.42635	4	1.93966
600	3.42635	4	1.93966
601	3.42635	4	1.93966
602	3.42635	4	1.93966
603	3.42635	4	1.93966
604	3.42635	4	1.93966
605	3.42635	4	1.93966
606	3.42635	4	1.93966
607	3.42635	4	1.93966
608	3.42635	4	1.93966
609	3.42635	4	1.93966
610	3.42635	4	1.93966
611	3.42635	4	1.93966
612	3.42635	4	1.93966
613	3.42635	4	1.93966
614	3.42635	4	1.93966
615	3.42635	4	1.93966
616	3.42635	4	1.93966
617	3.42635	4	1.93966
618	3.42635	4	1.93966
619	3.42635	4	1.93966
620	3.42635	4	1.93966
621	3.42635	4	1.93966
622	3.42635	4	1.93966
623	3.42635	4	1.93966
624	3.42635	4	1.93966
625	3.42635	4	1.93966
626	3.42635	4	1.93966
627	3.42635	4	1.93966
628	3.42635	4	1.93966
629	3.42635	4	1.93966
630	3.42635	4	1.93966
631	3.42635	4	1.93966
632	3.42635	4	1.93966
633	3.42635	4	1.93966
634	3.42635	4	1.93966
635	3.42635	4	1.93966
636	3.42635	4	1.93966
637	3.42635	4	1.93966
638	3.42635	4	1.93966
639	3.42635	4	1.93966
640	3.42635	4	1.93966
641	3.42635	4	1.93966
642	3.42635	4	1.93966
643	3.42635	4	1.93966
644	3.42635	4	1.93966
645	3.42635	4	1.93966
646	3.42635	4	1.93966
647	3.42635	4	1.93966
648	3.42635	4	1.93966
649	3.42635	4	1.93966
650	3.42635	4	1.93966
651	3.42635	4	1.93966
652	3.42635	4	1.93966
653	3.42635	4	1.93966
654	3.42635	4	1.93966
655	3.42635	4	1.93966
656	3.42635	4	1.93966
657	3.42635	4	1.93966
658	3.42635	4	1.93966
659	3.42635	4	1.93966
660	3.42635	4	1.93966
661	3.42635	4	1.93966
662	3.42635	4	1.93966
663	3.42635	4	1.93966
664	3.42635	4	1.93966
665	3.42635	4	1.93966
666	3.42635	4	1.93966
667	3.42635	4	1.93966
668	3.42635	4	1.93966
669	3.42635	4	1.93966
670	3.42635	4	1.93966
671	3.42635	4	1.93966
672	3.42635	4	1.93966
673	3.42635	4	1.93966
674	3.42635	4	1.93966
675	3.42635	4	1.93966
676	3.42635	4	1.93966
677	3.42635	4	1.93966
678	3.42635	4	1.93966
679	3.42635	4	1.93966
680	3.42635	4	1.93966
681	3.42635	4	1.93966
682	3.42635	4	1.93966
683	3.42635	4	1.93966
684	3.42635	4	1.93966
685	3.42635	4	1.93966
686	3.42635	4	1.93966
687	3.42635	4	1.93966
688	3.42635	4	1.93966
689	3.42635	4	1.93966
690	3.42635	4	1.93966
691	3.42635	4	1.93966
692	3.42635	4	1.93966
693	3.42635	4	1.93966
694	3.42635	4	1.93966
695	3.42635	4	1.93966
696	3.42635	4	1.93966
697	3.42635	4	1.93966
698	3.42635	4	1.93966
699	3.42635	4	1.93966
700	3.42635	4	1.93966
701	3.42635	4	1.93966
702	3.42635	4	1.93966
703	3.42635	4	1.93966
704	3.42635	4	1.93966
705	3.42635	4	1.93966
706	3.42635	4	1.93966
707	3.42635	4	1.93966
708	3.42635	4	1.93966
709	3.42635	4	1.93966
710	3.42635	4	1.93966
711	3.42635	4	1.93966
712	3.42635	4	1.93966
713	3.42635	4	1.93966
714	3.42635	4	1.93966
715	3.42635	4	1.93966
716	3.42635	4	1.93966
717	3.42635	4	1.93966
718	3.42635	4	1.93966
719	3.42635	4	1.93966
720	3.42635	4	1.93966
721	3.42635	4	1.93966
722	3.42635	4	1.93966
723	3.42635	4	1.93966
724	3.42635	4	1.93966
725	3.42635	4	1.93966
726	3.42635	4	1.93966
727	3.42635	4	1.93966
728	3.42635	4	1.93966
729	3.42635	4	1.93966
730	3.42635	4	1.93966
731	3.42635	4	1.93966
732	3.42635	4	1.93966
733	3.42635	4	1.93966
734	3.42635	4	1.93966
735	3.42635	4	1.93966
736	3.42635	4	1.93966
737	3.42635	4	1.93966
738	3.42635	4	1.93966
739	3.42635	4	1.93966
740	3.42635	4	1.93966
741	3.42635	4	1.93966
742	3.42635	4	1.93966
743	3.42635	4	1.93966
744	3.42635	4	1.93966
745	3.42635	4	1.93966
746	3.42635	4	1.93966
747	3.42635	4	1.93966
748	3.42635	4	1.93966
749	3.42635	4	1.93966
750	3.42635	4	1.93966
751	3.42635	4	1.93966
752	3.42635	4	1.93966
753	3.42635	4	1.93966
754	3.42635	4	1.93966
755	3.42635	4	1.93966
756	3.42635	4	1.93966
757	3.42635	4	1.93966
758	3.42635	4	1.93966
759	3.42635	4	1.93966
760	3.42635	4	1.93966
761	3.42635	4	1.93966
762	3.42635	4	1.93966
763	3.42635	4	1.93966
764	3.42635	4	1.93966
765	3.42635	4	1.93966
766	3.42635	4	1.93966
767	3.42635	4	1.93966
768	3.42635	4	1.93966
769	3.42635	4	1.93966
770	3.42635	4	1.93966
771	3.42635	4	1.93966
772	3.42635	4	1.93966
773	3.42635	4	1.93966
774	3.42635	4	1.93966
775	3.42635	4	1.93966
776	3.42635	4	1.93966
777	3.42635	4	1.93966
778	3.42635	4	1.93966
779	3.42635	4	1.93966
780	3.42635	4	1.93966
781	3.42635	4	1.93966
782	3.42635	4	1.93966
783	3.42635	4	1.93966
784	3.42635	4	1.93966
785	3.42635	4	1.93966
786	3.42635	4	1.93966
787	3.42635	4	1.93966
788	3.42635	4	1.93966
789	3.42635	4	1.93966
790	3.42635	4	1.93966
791	3.42635	4	1.93966
792	3.42635	4	1.93966
793	3.42635	4	1.93966
794	3.42635	4	1.93966
795	3.42635	4	1.93966
796	3.42635	4	1.93966
797	3.42635	4	1.93966
798	3.42635	4	1.93966
799	3.42635	4	1.93966
800	3.42635	4	1.93966
801	3.42635	4	1.93966
802	3.42635	4	1.93966
803	3.42635	4	1.93966
804	3.42635	4	1.93966
805	3.42635	4	1.93966
806	3.42635	4	1.93966
807	3.42635	4	1.93966
808	3.42635	4	1.93966
809	3.42635	4	1.93966
810	3.42635	4	1.93966
811	3.42635	4	1.93966
812	3.42635	4	1.93966
813	3.42635	4	1.93966
814	3.42635	4	1.93966
815	3.42635	4	1.93966
816	3.42635	4	1.93966
817	3.42635	4	1.93966
818	3.42635	4	1.93966
819	3.42635	4	1.93966
820	3.42635	4	1.93966
821	3.42635	4	1.93966
822	3.42635	4	1.93966
823	3.42635	4	1.93966
824	3.42635	4	1.93966
825	3.42635	4	1.93966
826	3.42635	4	1.93966
827	3.42635	4	1.93966
828	3.42635	4	1.93966
829	3.42635	4	1.93966
830	3.42635	4	1.93966
831	3.42635	4	1.93966
832	3.42635	4	1.93966
833	3.42635	4	1.93966
834	3.42635	4	1.93966
835	3.42635	4	1.93966
836	3.42635	4	1.93966
837	3.42635	4	1.93966
838	3.42635	4	1.93966
839	3.42635	4	1.93966
840	3.42635	4	1.93966
841	3.42635	4	1.93966
842	3.42635	4	1.93966
843	3.42635	4	1.93966
844	3.42635	4	1.93966
845	3.42635	4	1.93966
846	3.42635	4	1.93966
847	3.42635	4	1.93966
848	3.42635	4	1.93966
849	3.42635	4	1.93966
850	3.42635	4	1.93966
851	3.42635	4	1.93966
852	3.42635	4	1.93966
853	3.42635	4	1.93966
854	3.42635	4	1.93966
855	3.42635	4	1.93966
856	3.42635	4	1.93966
857	3.42635	4	1.93966
858	3.42635	4	1.93966
859	3.42635	4	1.93966
860	3.42635	4	1.93966
861	3.42635	4	1.93966
862	3.42635	4	1.93966
863	3.42635	4	1.93966
864	3.42635	4	1.93966
865	3.42635	4	1.93966
866	3.42635	4	1.93966
867	3.42635	4	1.93966
868	3.42635	4	1.93966
869	3.42635	4	1.93966
870	3.42635	4	1.93966
871	3.42635	4	1.93966
872	3.42635	4	1.93966
873	3.42635	4	1.93966
874	3.42635	4	1.93966
875	3.42635	4	1.93966
876	3.42635	4	1.93966
877	3.42635	4	1.93966
878	3.42635	4	1.93966
879	3.42635	4	1.93966
880	3.42635	4	1.93966
881	3.42635	4	1.93966
882	3.42635	4	1.93966
883	3.42635	4	1.93966
884	3.42635	4	1.93966
885	3.42635	4	1.93966
886	3.42635	4	1.93966
887	3.42635	4	1.93966
888	3.42635	4	1.93966
889	3.42635	4	1.93966
890	3.42635	4	1.93966
891	3.42635	4	1.93966
892	3.42635	4	1.93966
893	3.42635	4	1.93966
894	3.42635	4	1.93966
895	3.42635	4	1.93966
896	3.42635	4	1.93966
897	3.42635	4	1.93966
898	3.42635	4	1.93966
899	3.42635	4	1.93966
900	3.42635	4	1.93966
901	3.42635	4	1.93966
902	3.42635	4	1.93966
903	3.42635	4	1.93966
904	3.42635	4	1.93966
905	3.42635	4	1.93966
906	3.42635	4	1.93966
907	3.42635	4	1.93966
908	3.42635	4	1.93966
909	3.42635	4	1.93966
910	3.42635	4	1.93966
911	3.42635	4	1.93966
912	3.42635	4	1.93966
913	3.42635	4	1.93966
914	3.42635	4	1.93966
915	3.42635	4	1.93966
916	3.42635	4	1.93966
917	3.42635	4	1.93966
918	3.42635	4	1.93966
919	3.42635	4	1.93966
920	3.42635	4	1.93966
921	3.42635	4	1.93966
922	3.42635	4	1.93966
923	3.42635	4	1.93966
924	3.42635	4	1.93966
925	3.42635	4	1.93966
926	3.42635	4	1.93966
927	3.42635	4	1.93966
928	3.42635	4	1.93966
929	3.42635	4	1.93966
930	3.42635	4	1.93966
931	3.42635	4	1.93966
932	3.42635	4	1.93966
933	3.42635	4	1.93966
934	3.42635	4	1.93966
935	3.42635	4	1.93966
936	3.42635	4	1.93966
937	3.42635	4	1.93966
938	3.42635	4	1.93966
939	3.42635	4	1.93966
940	3.42635	4	1.93966
941	3.42635	4	1.93966
942	3.42635	4	1.93966
943	3.42635	4	1.93966
944	3.42635	4	1.93966
945	3.42635	4	1.93966
946	3.42635	4	1.93966
947	3.42635	4	1.93966
948	3.42635	4	1.93966
949	3.42635	4	1.93966
950	3.42635	4	1.93966
951	3.42635	4	1.93966
952	3.42635	4	1.93966
953	3.42635	4	1.93966
954	3.42635	4	1.93966
955	3.42635	4	1.93966
956	3.42635	4	1.93966
957	3.42635	4	1.93966
958	3.42635	4	1.93966
959	3.42635	4	1.93966
960	3.42635	4	1.93966
961	3.42635	4	1.93966
962	3.42635	4	1.93966
963	3.42635	4	1.93966
964	3.42635	4	1.93966
965	3.42635	4	1.93966
966	3.42635	4	1.93966
967	3.42635	4	1.93966
968	3.42635	4	1.93966
969	3.42635	4	1.93966
970	3.42635	4	1.93966
971	3.42635	4	1.93966
972	3.42635	4	1.93966
973	3.42635	4	1.93966
974	3.42635	4	1.93966
975	3.42635	4	1.93966
976	3.42635	4	1.93966
977	3.42635	4	1.93966
978	3.42635	4	1.93966
979	3.42635	4	1.93966
980	3.42635	4	1.93966
981	3.42635	4	1.93966
982	3.42635	4	1.93966
983	3.42635	4	1.93966
984	3.42635	4	1.93966
985	3.42635	4	1.93966
986	3.42635	4	1.93966
987	3.42635	4	1.93966
988	3.42635	4	1.93966
989	3.42635	4	1.93966
990	3.42635	4	1.93966
991	3.42635	4	1.93966
992	3.42635	4	1.93966
993	3.42635	4	1.93966
994	3.42635	4	1.93966
995	3.42635	4	1.93966
996	3.42635	4	1.93966
997	3.42635	4	1.93966
998	3.42635	4	1.93966
999	3.42635	4	1.93966
1000	3.42635	4	1.93966
1001	3.42635	4	1.93966
1002	3.42635	4	1.93966
1003	3.42635	4	1.93966
1004	3.42635	4	1.93966
1005	3.42635	4	1.93966
1006	3.42635	4	1.93966
1007	3.42635	4	1.93966
1008	3.42635	4	1.93966
1009	3.42635	4	1.93966
1010	3.42635	4	1.93966
1011	3.42635	4	1.93966
1012	3.42635	4	1.93966
1013	3.42635	4	1.93966
1014	3.42635	4	1.93966
1015	3.42635	4	1.93966
1016	3.42635	4	1.93966
1017	3.42635	4	1.93966
1018	3.42635	4	1.93966
1019	3.42635	4	1.93966
1020	3.42635	4	1.93966
1021	3.42635	4	1.93966
1022	3.42635	4	1.93966
1023	3.42635	4	1.93966
1024	3.42635	4	1.93966
1025	3.42635	4	1.93966
1026	3.42635	4	1.93966
1027	3.42635	4	1.93966
1028	3.42635	4	1.93966
1029	3.42635	4	1.93966
1030	3.42635	4	1.93966
1031	3.42635	4	1.93966
1032	3.42635	4	1.93966
1033	3.42635	4	1.93966
1034	3.42635	4	1.93966
1035	3.42635	4	1.93966
1036	3.42635	4	1.93966
1037	3.42635	4	1.93966
1038	3.42635	4	1.93966
1039	3.42635	4	1.93966
1040	3.42635	4	1.93966
1041	3.42635	4	1.93966
1042	3.42635	4	1.93966
1043	3.42635	4	1.93966
1044	3.42635	4	1.93966
1045	3.42635	4	1.93966
1046	3.42635	4	1.93966
1047	3.42635	4	1.93966
1048	3.42635	4	1.93966
1049	3.42635	4	1.93966
1050	3.42635	4	1.93966
1051	3.42635	4	1.93966
1052	3.42635	4	1.93966
1053	3.42635	4	1.93966
1054	3.42635	4	1.93966
1055	3.42635	4	1.93966
1056	3.42635	4	1.93966
1057	3.42635	4	1.93966
1058	3.42635	4	1.93966
1059	3.42635	4	1.93966
1060	3.42635	4	1.93966
1061	3.42635	4	1.93966
1062	3.42635	4	1.93966
1063	3.42635	4	1.93966
1064	3.42635	4	1.93966
1065	3.42635	4	1.93966
1066	3.42635	4	1.93966
1067	3.42635	4	1.93966
1068	3.42635	4	1.93966
1069	3.42635	4	1.93966
1070	3.42635	4	1.93966
1071	3.42635	4	1.93966
1072	3.42635	4	1.93966
1073	3.42635	4	1.93966
1074	3.42635	4	1.93966
1075	3.42635	4	1.93966
1076	3.42635	4	1.93966
1077	3.42635	4	1.93966
1078	3.42635	4	1.93966
1079	3.42635	4	1.93966
1080	3.42635	4	1.93966
1081	3.42635	4	1.93966
1082	3.42635	4	1.93966
1083	3.42635	4	1.93966
1084	3.42635	4	1.93966
1085	3.42635	4	1.93966
1086	3.42635	4	1.93966
1087	3.42635	4	1.93966
1088	3.42635	4	1.93966
1089	3.42635	4	1.93966
1090	3.42635	4	1.93966
1091	3.42635	4	1.93966
1092	3.42635	4	1.93966
1093	3.42635	4	1.93966
1094	3.42635	4	1.93966
1095	3.42635	4	1.93966
1096	3.42635	4	1.93966
1097	3.42635	4	1.93966
1098	3.42635	4	1.93966
1099	3.42635	4	1.93966
1100	3.42635	4	1.93966
1101	3.42635	4	1.93966
1102	3.42635	4	1.93966
1103	3.42635	4	1.93966
1104	3.42635	4	1.93966
1105	3.42635	4	1.93966
1106	3.42635	4	1.93966
1107	3.42635	4	1.93966
1108	3.42635	4	1.93966
1109	3.42635	4	1.93966
1110	3.42635	4	1.93966
1111	3.42635	4	1.93966
1112	3.42635	4	1.93966
1113	3.42635	4	1.93966
1114	3.42635	4	1.93966
1115	3.42635	4	1.93966
1116	3.42635	4	1.93966
1117	3.42635	4	1.93966
1118	3.42635	4	1.93966
1119	3.42635	4	1.93966
1120	3.42635	4	1.93966
1121	3.42635	4	1.93966
1122	3.42635	4	1.93966
1123	3.42635	4	1.93966
1124	3.42635	4	1.93966
1125	3.42635	4	1.93966
1126	3.42635	4	1.93966
1127	3.42635	4	1.93966
1128	3.42635	4	1.93966
1129	3.42635	4	1.93966
1130	3.42635	4	1.93966
1131	3.42635	4	1.93966
1132	3.42635	4	1.93966
1133	3.42635	4	1.93966
1134	3.42635	4	1.93966
1135	3.42635	4	1.93966
1136	3.42635	4	1.93966
1137	3.42635	4	1.93966
1138	3.42635	4	1.93966
1139	3.42635	4	1.93966
1140	3.42635	4	1.93966
1141	3.42635	4	1.93966
1142	3.42635	4	1.93966
1143	3.42635	4	1.93966
1144	3.42635	4	1.93966
1145	3.42635	4	1.93966
1146	3.42635	4	1.93966
1147	3.42635	4	1.93966
1148	3.42635	4	1.93966
1149	3.42635	4	1.93966
1150	3.42635	4	1.93966
1151	3.42635	4	1.93966
1152	3.42635	4	1.93966
1153	3.42635	4	1.93966
1154	3.42635	4	1.93966
1155	3.42635	4	1.93966
1156	3.42635	4	1.93966
1157	3.42635	4	1.93966
1158	3.42635	4	1.93966
1159	3.42635	4	1.93966
1160	3.42635	4	1.93966
1161	3.42635	4	1.93966
1162	3.42635	4	1.93966
1163	3.42635	4	1.93966
1164	3.42635	4	1.93966
1165	3.42635	4	1.93966
1166	3.42635	4	1.93966
1167	3.42635	4	1.93966
1168	3.42635	4	1.93966
1169	3.42635	4	1.93966
1170	3.42635	4	1.93966
1171	3.42635	4	1.93966
1172	3.42635	4	1.93966
1173	3.42635	4	1.93966
1174	3.42635	4	1.93966
1175	3.42635	4	1.93966
1176	3.42635	4	1.93966
1177	3.42635	4	1.93966
1178	3.42635	4	1.93966
1179	3.42635	4	1.93966
1180	3.42635	4	1.93966
1181	3.42635	4	1.93966
1182	3.42635	4	1.93966
1183	3.42635	4	1.93966
1184	3.42635	4	1.93966
1185	3.42635	4	1.93966
1186	3.42635	4	1.93966
1187	3.42635	4	1.93966
1188	3.42635	4	1.93966
1189	3.42635	4	1.93966
1190	3.42635	4	1.93966
1191	3.42635	4	1.93966
1192	3.42635	4	1.93966
1193	3.42635	4	1.93966
1194	3.42635	4	1.93966
1195	3.42635	4	1.93966
1196	3.42635	4	1.93966
1197	3.42635	4	1.93966
1198	3.42635	4	1.93966
1199	3.42635	4	1.93966
1200	3.42635	4	1.93966
1201	3.42635	4	1.93966
1202	3.42635	4	1.93966
1203	3.42635	4	1.93966
1204	3.42635	4	1.93966
1205	3.42635	4	1.93966
1206	3.42635	4	1.93966
1207	3.42635	4	1.93966
1208	3.42635	4	1.93966
1209	3.42635	4	1.93966
1210	3.42635	4	1.93966
1211	3.42635	4	1.93966
1212	3.42635	4	1.93966
1213	3.42635	4	1.93966
1214	3.42635	4	1.93966
1215	3.42635	4	1.93966
1216	3.42635	4	1.93966
1217	3.42635	4	1.93966
1218	3.42635	4	1.93966
1219	3.42635	4	1.93966
1220	3.42635	4	1.93966
1221	3.42635	4	1.93966
1222	3.42635	4	1.93966
1223	3.42635	4	1.93966
1224	3.42635	4	1.93966
1225	3.42635	4	1.93966
1226	3.42635	4	1.93966
1227	3.42635	4	1.93966
1228	3.42635	4	1.93966
1229	3.42635	4	1.93966
1230	3.42635	4	1.93966
1231	3.42635	4	1.93966
1232	3.42635	4	1.93966
1233	3.42635	4	1.93966
1234	3.42635	4	1.93966
1235	3.42635	4	1.93966
1236	3.42635	4	1.93966
1237	3.42635	4	1.93966
1238	3.42635	4	1.93966
1239	3.42635	4	1.93966
1240	3.42635	4	1.93966
1241	3.42635	4	1.93966
1242	3.42635	4	1.93966
1243	3.42635	4	1.93966
1244	3.42635	4	1.93966
1245	3.42635	4	1.93966
1246	3.42635	4	1.93966
1247	3.42635	4	1.93966
1248	3.42635	4	1.93966
1249	3.42635	4	1.93966
1250	3.42635	4	1.93966
1251	3.42635	4	1.93966
1252	3.42635	4	1.93966
1253	3.42635	4	1.93966
1254	3.42635	4	1.93966
1255	3.42635	4	1.93966
1256	3.42635	4	1.93966
1257	3.42635	4	1.93966
1258	3.42635	4	1.93966
1259	3.42635	4	1.93966
1260	3.42635	4	1.93966
1261	3.42635	4	1.93966
1262	3.42635	4	1.93966
1263	3.42635	4	1.93966
1264	3.42635	4	1.93966
1265	3.42635	4	1.93966
1266	3.42635	4	1.93966
1267	3.42635	4	1.93966
1268	3.42635	4	1.93966
1269	3.42635	4	1.93966
1270	3.42635	4	1.93966
1271	3.42635	4	1.93966
1272	3.42635	4	1.93966
1273	3.42635	4	1.93966
1274	3.42635	4	1.93966
1275	3.42635	4	1.93966
1276	3.42635	4	1.93966
1277	3.42635	4	1.93966
1278	3.42635	4	1.93966
1279	3.42635	4	1.93966
1280	3.42635	4	1.93966
1281	3.42635	4	1.93966
1282	3.42635	4	1.93966
1283	3.42635	4	1.93966
1284	3.42635	4	1.93966
1285	3.42635	4	1.93966
1286	3.42635	4	1.93966
1287	3.42635	4	1.93966
1288	3.42635	4	1.93966
1289	3.42635	4	1.93966
1290	3.42635	4	1.93966
1291	3.42635	4	1.93966
1292	3.42635	4	1.93966
1293	3.42635	4	1.93966
1294	3.42635	4	1.93966
1295	3.42635	4	1.93966
1296	3.42635	4	1.93966
1297	3.42635	4	1.93966
1298	3.42635	4	1.93966
1299	3.42635	4	1.93966
1300	3.42635	4	1.93966
1301	3.42635	4	1.93966
1302	3.42635	4	1.93966
1303	3.42635	4	1.93966
1304	3.42635	4	1.93966
1305	3.42635	4	1.93966
1306	3.42635	4	1.93966
1307	3.42635	4	1.93966
1308	3.42635	4	1.93966
1309	3.42635	4	1.93966
1310	3.42635	4	1.93966
1311	3.42635	4	1.93966
1312	3.42635	4	1.93966
1313	3.42635	4	1.93966
1314	3.42635	4	1.93966
1315	3.42635	4	1.93966
1316	3.42635	4	1.93966
1317	3.42635	4	1.93966
1318	3.42635	4	1.93966
1319	3.42635	4	1.93966
1320	3.42635	4	1.93966
1321	3.42635	4	1.93966
1322	3.42635	4	1.93966
1323	3.42635	4	1.93966
1324	3.42635	4	1.93966
1325	3.42635	4	1.93966
1326	3.42635	4	1.93966
1327	3.42635	4	1.93966
1328	3.42635	4	1.93966
1329	3.42635	4	1.93966
1330	3.42635	4	1.93966
1331	3.42635	4	1.93966
1332	3.42635	4	1.93966
1333	3.42635	4	1.93966
1334	3.42635	4	1.93966
1335	3.42635	4	1.93966
1336	3.42635	4	1.93966
1337	3.42635	4	1.93966
1338	3.42635	4	1.93966
1339	3.42635	4	1.93966
1340	3.42635	4	1.93966
1341	3.42635	4	1.93966
1342	3.42635	4	1.93966
1343	3.42635	4	1.93966
1344	3.42635	4	1.93966
1345	3.42635	4	1.93966
1346	3.42635	4	1.93966
1347	3.42635	4	1.93966
1348	3.42635	4	1.93966
1349	3.42635	4	1.93966
1350	3.42635	4	1.93966
1351	3.42635	4	1.93966
1352	3.42635	4	1.93966
1353	3.42635	4	1.93966
1354	3.42635	4	1.93966
1355	3.42635	4	1.93966
1356	3.42635	4	1.93966
1357	3.42635	4	1.93966
1358	3.42635	4	1.93966
1359	3.42635	4	1.93966
1360	3.42635	4	1.93966
1361	3.42635	4	1.93966
1362	3.42635	4	1.93966
1363	3.42635	4	1.93966
1364	3.42635	4	1.93966
1365	3.42635	4	1.93966
1366	3.42635	4	1.93966
1367	3.42635	4	1.93966
1368	3.42635	4	1.93966
1369	3.42635	4	1.93966
1370	3.42635	4	1.93966
1371	3.42635	4	1.93966
1372	3.42635	4	1.93966
1373	3.42635	4	1.93966
1374	3.42635	4	1.93966
1375	3.42635	4	1.93966
1376	3.42635	4	1.93966
1377	3.42635	4	1.93966
1378	3.42635	4	1.93966
1379	3.42635	4	1.93966
1380	3.42635	4	1.93966
1381	3.42635	4	1.93966
1382	3.42635	4	1.93966
1383	3.42635	4	1.93966
1384	3.42635	4	1.93966
1385	3.42635	4	1.93966
1386	3.42635	4	1.93966
1387	3.42635	4	1.93966
1388	3.42635	4	1.93966
1389	3.42635	4	1.93966
1390	3.42635	4	1.93966
1391	3.42635	4	1.93966
1392	3.42635	4	1.93966
1393	3.42635	4	1.93966
1394	3.42635	4	1.93966
1395	3.42635	4	1.93966
1396	3.42635	4	1.93966
1397	3.42635	4	1.93966
1398	3.42635	4	1.93966
1399	3.42635	4	1.93966
1400	3.42635	4	1.93966
1401	3.42635	4	1.93966
1402	3.42635	4	1.93966
1403	3.42635	4	1.93966
1404	3.42635	4	1.93966
1405	3.42635	4	1.93966
1406	3.42635	4	1.93966
1407	3.42635	4	1.93966
1408	3.42635	4	1.93966
1409	3.42635	4	1.93966
1410	3.42635	4	1.93966
1411	3.42635	4	1.93966
1412	3.42635	4	1.93966
1413	3.42635	4	1.93966
1414	3.42635	4	1.93966
1415	3.42635	4	1.93966
1416	3.42635	4	1.93966
1417	3.42635	4	1.93966
1418	3.42635	4	1.93966
1419	3.42635	4	1.93966
1420	3.42635	4	1.93966
1421	3.42635	4	1.93966
1422	3.42635	4	1.93966
1423	3.42635	4	1.93966
1424	3.42635	4	1.93966
1425	3.42635	4	1.93966
1426	3.42635	4	1.93966
1427	3.42635	4	1.93966
1428	3.42635	4	1.93966
1429	3.42635	4	1.93966
1430	3.42635	4	1.93966
1431	3.42635	4	1.93966
1432	3.42635	4	1.93966
1433	3.42635	4	1.93966
1434	3.42635	4	1.93966
1435	3.42635	4	1.93966
1436	3.42635	4	1.93966
1437	3.42635	4	1.93966
1438	3.42635	4	1.93966
1439	3.42635	4	1.93966
1440	3.42635	4	1.93966
1441	3.42635	4	1.93966
1442	3.42635	4	1.93966
1443	3.42635	4	1.93966
1444	3.42635	4	1.93966
1445	3.42635	4	1.93966
1446	3.42635	4	1.93966
1447	3.42635	4	1.93966
1448	3.42635	4	1.93966
1449	3.42635	4	1.93966
1450	3.42635	4	1.93966
1451	3.42635	4	1.93966
1452	3.42635	4	1.93966
1453	3.42635	4	1.93966
1454	3.42635	4	1.93966
1455	3.42635	4	1.93966
1456	3.42635	4	1.93966
1457	3.42635	4	1.93966
1458	3.42635	4	1.93966
1459	3.42635	4	1.93966
1460	3.42635	4	1.93966
1461	3.42635	4	1.93966
1462	3.42635	4	1.93966
1463	3.42635	4	1.93966
1464	3.42635	4	1.93966
1465	3.42635	4	1.93966
1466	3.42635	4	1.93966
1467	3.42635	4	1.93966
1468	3.42635	4	1.93966
1469	3.42635	4	1.93966
1470	3.42635	4	1.93966
1471	3.42635	4	1.93966
1472	3.42635	4	1.93966
1473	3.42635	4	1.93966
1474	3.42635	4	1.93966
1475	3.42635	4	1.93966
1476	3.42635	4	1.93966
1477	3.42635	4	1.93966
1478	3.42635	4	1.93966
1479	3.42635	4	1.93966
1480	3.42635	4	1.93966
1481	3.42635	4	1.93966
1482	3.42635	4	1.93966
1483	3.42635	4	1.93966
1484	3.42635	4	1.93966
1485	3.42635	4	1.93966
1486	3.42635	4	1.93966
1487	3.42635	4	1.93966
1488	3.42635	4	1.93966
1489	3.42635	4	1.93966
1490	3.42635	4	1.93966
1491	3.42635	4	1.93966
1492	3.42635	4	1.93966
1493	3.42635	4	1.93966
1494	3.42635	4	1.93966
1495	3.42635	4	1.93966
1496	3.42635	4	1.93966
1497	3.42635	4	1.93966
1498	3.42635	4	1.93966
1499	3.42635	4	1.93966
1500	3.42635	4	1.93966
1501	3.42635	4	1.93966
1502	3.42635	4	1.93966
1503	3.42635	4	1.93966
1504	3.42635	4	1.93966
1505	3.42635	4	1.93966
1506	3.42635	4	1.93966
1507	3.42635	4	1.93966
1508	3.42635	4	1.93966
1509	3.42635	4	1.93966
1510	3.42635	4	1.93966
1511	3.42635	4	1.93966
1512	3.42635	4	1.93966
1513	3.42635	4	1.93966
1514	3.42635	4	1.93966
1515	3.42635	4	1.93966
1516	3.42635	4	1.93966
1517	3.42635	4	1.93966
1518	3.42635	4	1.93966
1519	3.42635	4	1.93966
1520	3.42635	4	1.93966
1521	3.42635	4	1.93966
1522	3.42635	4	1.93966
1523	3.42635	4	1.93966
1524	3.42635	4	1.93966
1525	3.42635	4	1.93966
1526	3.42635	4	1.93966
1527	3.42635	4	1.93966
1528	3.42635	4	1.93966
1529	3.42635	4	1.93966
1530	3.42635	4	1.93966
1531	3.42635	4	1.93966
1532	3.42635	4	1.93966
1533	3.42635	4	1.93966
1534	3.42635	4	1.93966
1535	3.42635	4	1.93966
1536	3.42635	4	1.93966
1537	3.42635	4	1.93966
1538	3.42635	4	1.93966
1539	3.42635	4	1.93966
1540	3.42635	4	1.93966
1541	3.42635	4	1.93966
1542	3.42635	4	1.93966
1543	3.42635	4	1.93966
1544	3.42635	4	1.93966
1545	3.42635	4	1.93966
1546	3.42635	4	1.93966
1547	3.42635	4	1.93966
1548	3.42635	4	1.93966
1549	3.42635	4	1.93966
1550	3.42635	4	1.93966
1551	3.42635	4	1.93966
1552	3.42635	4	1.93966
1553	3.42635	4	1.93966
1554	3.42635	4	1.93966
1555	3.42635	4	1.93966
1556	3.42635	4	1.93966
1557	3.42635	4	1.93966
1558	3.42635	4	1.93966
1559	3.42635	4	1.93966
1560	3.42635	4	1.93966
1561	3.42635	4	1.93966
1562	3.42635	4	1.93966
1563	3.42635	4	1.93966
1564	3.42635	4	1.93966
1565	3.42635	4	1.93966
1566	3.42635	4	1.93966
1567	3.42635	4	1.93966
1568	3.42635	4	1.93966
1569	3.42635	4	1.93966
1570	3.42635	4	1.93966
1571	3.42635	4	1.93966
1572	3.42635	4	1.93966
1573	3.42635	4	1.93966
1574	3.42635	4	1.93966
1575	3.42635	4	1.93966
1576	3.42635	4	1.93966
1577	3.42635	4	1.93966
1578	3.42635	4	1.93966
1579	3.42635	4	1.93966
1580	3.42635	4	1.93966
1581	3.42635	4	1.93966
1582	3.42635	4	1.93966
1583	3.42635	4	1.93966
1584	3.42635	4	1.93966
1585	3.42635	4	1.93966
1586	3.42635	4	1.93966
1587	3.42635	4	1.93966
1588	3.42635	4	1.93966
1589	3.42635	4	1.93966
1590	3.42635	4	1.93966
1591	3.42635	4	1.93966
1592	3.42635	4	1.93966
1593	3.42635	4	1.93966
1594	3.42635	4	1.93966
1595	3.42635	4	1.93966
1596	3.42635	4	1.93966
1597	3.42635	4	1.93966
1598	3.42635	4	1.93966
1599	3.42635	4	1.93966
1600	3.42635	4	1.93966
1601	3.42635	4	1.93966
1602	3.42635	4	1.93966
1603	3.42635	4	1.93966
1604	3.42635	4	1.93966
1605	3.42635	4	1.93966
1606	3.42635	4	1.93966
1607	3.42635	4	1.93966
1608	3.42635	4	1.93966
1609	3.42635	4	1.93966
1610	3.42635	4	1.93966
1611	3.42635	4	1.93966
1612	3.42635	4	1.93966
1613	3.42635	4	1.93966
1614	3.42635	4	1.93966
1615	3.42635	4	1.93966
1616	3.42635	4	1.93966
1617	3.42635	4	1.93966
1618	3.42635	4	1.93966
1619	3.42635	4	1.93966
1620	3.42635	4	1.93966
1621	3.42635	4	1.93966
1622	3.42635	4	1.93966
1623	3.42635	4	1.93966
1624	3.42635	4	1.93966
1625	3.42635	4	1.93966
1626	3.42635	4	1.93966
1627	3.42635	4	1.93966
1628	3.42635	4	1.93966
1629	3.42635	4	1.93966
1630	3.42635	4	1.93966
1631	3.42635	4	1.93966
1632	3.42635	4	1.93966
1633	3.42635	4	1.93966
1634	3.42635	4	1.93966
1635	3.42635	4	1.93966
1636	3.42635	4	1.93966
1637	3.42635	4	1.93966
1638	3.42635	4	1.93966
1639	3.42635	4	1.93966
1640	3.42635	4	1.93966
1641	3.42635	4	1.93966
1642	3.42635	4	1.93966
1643	3.42635	4	1.93966
1644	3.42635	4	1.93966
1645	3.42635	4	1.93966
1646	3.42635	4	1.93966
1647	3.42635	4	1.93966
1648	3.42635	4	1.93966
1649	3.42635	4	1.93966
1650	3.42635	4	1.93966
1651	3.42635	4	1.93966
1652	3.42635	4	1.93966
1653	3.42635	4	1.93966
1654	3.42635	4	1.93966
1655	3.42635	4	1.93966
1656	3.42635	4	1.93966
1657	3.42635	4	1.93966
1658	3.42635	4	1.93966
1659	3.42635	4	1.93966
1660	3.42635	4	1.93966
1661	3.42635	4	1.93966
1662	3.42635	4	1.93966
1663	3.42635	4	1.93966
1664	3.42635	4	1.93966
1665	3.42635	4	1.93966
1666	3.42635	4	1.93966
1667	3.42635	4	1.93966
1668	3.42635	4	1.93966
1669	3.42635	4	1.93966
1670	3.42635	4	1.93966
1671	3.42635	4	1.93966
1672	3.42635	4	1.93966
1673	3.42635	4	1.93966
1674	3.42635	4	1.93966
1675	3.42635	4	1.93966
1676	3.42635	4	1.93966
1677	3.42635	4	1.93966
1678	3.42635	4	1.93966
1679	3.42635	4	1.93966
1680	3.42635	4	1.93966
1681	3.42635	4	1.93966
1682	3.42635	4	1.93966
1683	3.42635	4	1.93966
1684	3.42635	4	1.93966
1685	3.42635	4	1.93966
1686	3.42635	4	1.93966
1687	3.42635	4	1.93966
1688	3.42635	4	1.93966
1689	3.42635	4	1.93966
1690	3.42635	4	1.93966
1691	3.42635	4	1.93966
1692	3.42635	4	1.93966
1693	3.42635	4	1.93966
1694	3.42635	4	1.93966
1695	3.42635	4	1.93966
1696	3.42635	4	1.93966
1697	3.42635	4	1.93966
1698	3.42635	4	1.93966
1699	3.42635	4	1.93966
1700	3.42635	4	1.93966
1701	3.42635	4	1.93966
1702	3.42635	4	1.93966
1703	3.42635	4	1.93966
1704	3.42635	4	1.93966
1705	3.42635	4	1.93966
1706	3.42635	4	1.93966
1707	3.42635	4	1.93966
1708	3.42635	4	1.93966
1709	3.42635	4	1.93966
1710	3.42635	4	1.93966
1711	3.42635	4	1.93966
1712	3.42635	4	1.93966
1713	3.42635	4	1.93966
1714	3.42635	4	1.93966
1715	3.42635	4	1.93966
1716	3.42635	4	1.93966
1717	3.42635	4	1.93966
1718	3.42635	4	1.93966
1719	3.42635	4	1.93966
1720	3.42635	4	1.93966
1721	3.42635	4	1.93966
1722	3.42635	4	1.93966
1723	3.42635	4	1.93966
1724	3.42635	4	1.93966
1725	3.42635	4	1.93966
1726	3.42635	4	1.93966
1727	3.42635	4	1.93966
1728	3.42635	4	1.93966
1729	3.42635	4	1.93966
1730	3.42635	4	1.93966
1731	3.42635	4	1.93966
1732	3.42635	4	1.93966
1733	3.42635	4	1.93966
1734	3.42635	4	1.93966
1735	3.42635	4	1.93966
1736	3.42635	4	1.93966
1737	3.42635	4	1.93966
1738	3.42635	4	1.93966
1739	3.42635	4	1.93966
1740	3.42635	4	1.93966
1741	3.42635	4	1.93966
1742	3.42635	4	1.93966
1743	3.42635	4	1.93966
1744	3.42635	4	1.93966
1745	3.42635	4	1.93966
1746	3.42635	4	1.93966
1747	3.42635	4	1.93966
1748	3.42635	4	1.93966
1749	3.42635	4	1.93966
1750	3.42635	4	1.93966
1751	3.42635	4	1.93966
1752	3.42635	4	1.93966
1753	3.42635	4	1.93966
1754	3.42635	4	1.93966
1755	3.42635	4	1.93966
1756	3.42635	4	1.93966
1757	3.42635	4	1.93966
1758	3.42635	4	1.93966
1759	3.42635	4	1.93966
1760	3.42635	4	1.93966
1761	3.42635	4	1.93966
1762	3.42635	4	1.93966
1763	3.42635	4	1.93966
1764	3.42635	4	1.93966
1765	3.42635	4	1.93966
1766	3.42635	4	1.93966
1767	3.42635	4	1.93966
1768	3.42635	4	1.93966
1769	3.42635	4	1.93966
1770	3.42635	4	1.93966
1771	3.42635	4	1.93966
1772	3.42635	4	1.93966
1773	3.42635	4	1.93966
1774	3.42635	4	1.93966
1775	3.42635	4	1.93966
1776	3.42635	4	1.93966
1777	3.42635	4	1.93966
1778	3.42635	4	1.93966
1779	3.42635	4	1.93966
1780	3.42635	4	1.93966
1781	3.42635	4	1.93966
1782	3.42635	4	1.93966
1783	3.42635	4	1.93966
1784	3.42635	4	1.93966
1785	3.42635	4	1.93966
1786	3.42635	4	1.93966
1787	3.42635	4	1.93966
1788	3.42635	4	1.93966
1789	3.42635	4	1.93966
1790	3.42635	4	1.93966
1791	3.42635	4	1.93966
1792	3.42635	4	1.93966
1793	3.42635	4	1.93966
1794	3.42635	4	1.93966
1795	3.42635	4	1.93966
1796	3.42635	4	1.93966
1797	3.42635	4	1.93966
1798	3.42635	4	1.93966
1799	3.42635	4	1.93966
1800	3.42635	4	1.93966
1801	3.42635	4	1.93966
1802	3.42635	4	1.93966
1803	3.42635	4	1.93966
1804	3.42635	4	1.93966
1805	3.42635	4	1.93966
1806	3.42635	4	1.93966
1807	3.42635	4	1.93966
1808	3.42635	4	1.93966
1809	3.42635	4	1.93966
1810	3.42635	4	1.93966
1811	3.42635	4	1.93966
1812	3.42635	4	1.93966
1813	3.42635	4	1.93966
1814	3.42635	4	1.93966
1815	3.42635	4	1.93966
1816	3.42635	4	1.93966
1817	3.42635	4	1.93966
1818	3.42635	4	1.93966
1819	3.42635	4	1.93966
1820	3.42635	4	1.93966
1821	3.42635	4	1.93966
1822	3.42635	4	1.93966
1823	3.42635	4	1.93966
1824	3.42635	4	1.93966
1825	3.42635	4	1.93966
1826	3.42635	4	1.93966
1827	3.42635	4	1.93966
1828	3.42635	4	1.93966
1829	3.42635	4	1.93966
1830	3.42635	4	1.93966
1831	3.42635	4	1.93966
1832	3.42635	4	1.93966
1833	3.42635	4	1.93966
1834	3.42635	4	1.93966
1835	3.42635	4	1.93966
1836	3.42635	4	1.93966
1837	3.42635	4	1.93966
1838	3.42635	4	1.93966
1839	3.42635	4	1.93966
1840	3.42635	4	1.93966
1841	3.42635	4	1.93966
1842	3.42635	4	1.93966
1843	3.42635	4	1.93966
1844	3.42635	4	1.93966
1845	3.42635	4	1.93966
1846	3.42635	4	1.93966
1847	3.42635	4	1.93966
1848	3.42635	4	1.93966
1849	3.42635	4	1.93966
1850	3.42635	4	1.93966
1851	3.42635	4	1.93966
1852	3.42635	4	1.93966
1853	3.42635	4	1.93966
1854	3.42635	4	1.93966
1855	3.42635	4	1.93966
1856	3.42635	4	1.93966
1857	3.42635	4	1.93966
1858	3.42635	4	1.93966
1859	3.42635	4	1.93966
1860	3.42635	4	1.93966
1861	3.42635	4	1.93966
1862	3.42635	4	1.93966
1863	3.42635	4	1.93966
1864	3.42635	4	1.93966
1865	3.42635	4	1.93966
1866	3.42635	4	1.93966
1867	3.42635	4	1.93966
1868	3.42635	4	1.93966
1869	3.42635	4	1.93966
1870	3.42635	4	1.93966
1871	3.42635	4	1.93966
1872	3.42635	4	1.93966
1873	3.42635	4	1.93966
1874	3.42635	4	1.93966
1875	3.42635	4	1.93966
1876	3.42635	4	1.93966
1877	3.42635	4	1.93966
1878	3.42635	4	1.93966
1879	3.42635	4	1.93966
1880	3.42635	4	1.93966
1881	3.42635	4	1.93966
1882	3.42635	4	1.93966
1883	3.42635	4	1.93966
1884	3.42635	4	1.93966
1885	3.42635	4	1.93966
1886	3.42635	4	1.93966
1887	3.42635	4	1.93966
1888	3.42635	4	1.93966
1889	3.42635	4	1.93966
1890	3.42635	4	1.93966
1891	3.42635	4	1.93966
1892	3.42635	4	1.93966
1893	3.42635	4	1.93966
1894	3.42635	4	1.93966
1895	3.42635	4	1.93966
1896	3.42635	4	1.93966
1897	3.42635	4	1.93966
1898	3.42635	4	1.93966
1899	3.42635	4	1.93966
1900	3.42635	4	1.93966
1901	3.42635	4	1.93966
1902	3.42635	4	1.93966
1903	3.42635	4	1.93966
1904	3.42635	4	1.93966
1905	3.42635	4	1.93966
1906	3.42635	4	1.93966
1907	3.42635	4	1.93966
1908	3.42635	4	1.93966
1909	3.42635	4	1.93966
1910	3.42635	4	1.93966
1911	3.42635	4	1.93966
1912	3.42635	4	1.93966
1913	3.42635	4	1.93966
1914	3.42635	4	1.93966
1915	3.42635	4	1.93966
1916	3.42635	4	1.93966
1917	3.42635	4	1.93966
1918	3.42635	4	1.93966
1919	3.42635	4	1.93966
1920	3.42635	4	1.93966
1921	3.42635	4	1.93966
1922	3.42635	4	1.93966
1923	3.42635	4	1.93966
1924	3.42635	4	1.93966
1925	3.42635	4	1.93966
1926	3.42635	4	1.93966
1927	3.42635	4	1.93966
1928	3.42635	4	1.93966
1929	3.42635	4	1.93966
1930	3.42635	4	1.93966
1931	3.42635	4	1.93966
1932	3.42635	4	1.93966
1933	3.42635	4	1.93966
1934	3.42635	4	1.93966
1935	3.42635	4	1.93966
1936	3.42635	4	1.93966
1937	3.42635	4	1.93966
1938	3.42635	4	1.93966
1939	3.42635	4	1.93966
1940	3.42635	4	1.93966
1941	3.42635	4	1.93966
1942	3.42635	4	1.93966
1943	3.42635	4	1.93966
1944	3.42635	4	1.93966
1945	3.42635	4	1.93966
1946	3.42635	4	1.93966
1947	3.42635	4	1.93966
1948	3.42635	4	1.93966
1949	3.42635	4	1.93966
1950	3.42635	4	1.93966
1951	3.42635	4	1.93966
1952	3.42635	4	1.93966
1953	3.42635	4	1.93966
1954	3.42635	4	1.93966
1955	3.42635	4	1.93966
1956	3.42635	4	1.93966
1957	3.42635	4	1.93966
1958	3.42635	4	1.93966
1959	3.42635	4	1.93966
1960	3.42635	4	1.93966
1961	3.42635	4	1.93966
1962	3.42635	4	1.93966
1963	3.42635	4	1.93966
1964	3.42635	4	1.93966
1965	3.42635	4	1.93966
1966	3.42635	4	1.93966
1967	3.42635	4	1.93966
1968	3.42635	4	1.93966
1969	3.42635	4	1.93966
1970	3.42635	4	1.93966
1971	3.42635	4	1.93966
1972	3.42635	4	1.93966
1973	3.42635	4	1.93966
1974	3.42635	4	1.93966
1975	3.42635	4	1.93966
1976	3.42635	4	1.93966
1977	3.42635	4	1.93966
1978	3.42635	4	1.93966
1979	3.42635	4	1.93966
1980	3.42635	4	1.93966
1981	3.42635	4	1.93966
1982	3.42635	4	1.93966
1983	3.42635	4	1.93966
1984	3.42635	4	1.93966
1985	3.42635	4	1.93966
1986	3.42635	4	1.93966
1987	3.42635	4	1.93966
1988	3.42635	4	1.93966
1989	3.42635	4	1.93966
1990	3.42635	4	1.93966
1991	3.42635	4	1.93966
1992	3.42635	4	1.93966
1993	3.42635	4	1.93966
1994	3.42635	4	1.93966
1995	3.42635	4	1.93966
1996	3.42635	4	1.93966
1997	3.42635	4	1.93966
1998	3.42635	4	1.93966
1999	3.42635	4	1.93966
2000	3.42635	4	1.93966
[truncated: 3,001 more rows]
