# Supplementary material for: Aspiration-driven co-evolution of cooperation with individual behavioral diversity
Source: PLoS One. 2023 Sep 15;18(9):e0291134. doi: 10.1371/journal.pone.0291134 (PMC10503719; doi:10.1371/journal.pone.0291134)
Supplement: S1 Data — (ZIP) [file pone.0291134.s001.zip › M1/v2-L=200/data/aspiration_time,b=1.05_frequency.txt]

1	0.5	0.5	0
2	0.621954	0.63568	0.449315
3	0.695612	0.739665	0.48499
4	0.740645	0.822562	0.529478
5	0.768113	0.895107	0.558811
6	0.783897	0.961612	0.573208
7	0.79189	1.02675	0.578309
8	0.795821	1.08441	0.576553
9	0.798941	1.13868	0.568645
10	0.801856	1.18876	0.559725
11	0.805874	1.22957	0.550869
12	0.811379	1.2775	0.539385
13	0.818117	1.3204	0.528376
14	0.825127	1.35642	0.521874
15	0.834513	1.39452	0.51255
16	0.845222	1.42704	0.509055
17	0.856638	1.45265	0.506412
18	0.870216	1.47895	0.508467
19	0.883693	1.51243	0.509618
20	0.898516	1.53695	0.509868
21	0.914627	1.5684	0.513117
22	0.931359	1.59462	0.517416
23	0.948762	1.61317	0.524604
24	0.9672	1.63293	0.533729
25	0.986009	1.6593	0.541571
26	1.00554	1.68459	0.555991
27	1.02536	1.70515	0.569418
28	1.04503	1.73548	0.575215
29	1.06504	1.76832	0.581897
30	1.08605	1.7932	0.588624
31	1.1083	1.80842	0.599079
32	1.1304	1.82065	0.618013
33	1.15324	1.84337	0.627604
34	1.17676	1.86285	0.647397
35	1.19944	1.89701	0.656391
36	1.22241	1.9274	0.669896
37	1.24577	1.94813	0.680732
38	1.2689	1.97267	0.698537
39	1.29231	1.99426	0.710111
40	1.31577	2.02349	0.722295
41	1.33822	2.0521	0.73862
42	1.3602	2.08329	0.753523
43	1.3821	2.10258	0.77094
44	1.4053	2.12287	0.784681
45	1.42783	2.14377	0.800542
46	1.44973	2.17003	0.811737
47	1.47178	2.2011	0.821386
48	1.49377	2.21574	0.834044
49	1.51671	2.23952	0.849827
50	1.54006	2.25475	0.861465
51	1.56288	2.26929	0.882328
52	1.58456	2.28993	0.901888
53	1.60672	2.30409	0.922535
54	1.62983	2.32734	0.936002
55	1.65233	2.3487	0.949811
56	1.67501	2.36557	0.963987
57	1.69761	2.38478	0.981973
58	1.71952	2.4083	0.997582
59	1.74227	2.43144	1.01062
60	1.76461	2.45391	1.02708
61	1.78647	2.47405	1.04463
62	1.80828	2.49544	1.06326
63	1.83048	2.51078	1.07526
64	1.85263	2.52546	1.09824
65	1.87455	2.54295	1.11138
66	1.89636	2.55806	1.12635
67	1.9183	2.57607	1.14326
68	1.93954	2.59352	1.16139
69	1.96111	2.61818	1.17557
70	1.98214	2.63873	1.19306
71	2.00326	2.65951	1.20923
72	2.02345	2.68088	1.22445
73	2.04381	2.69296	1.24063
74	2.06379	2.70908	1.25202
75	2.0843	2.72537	1.2712
76	2.10456	2.73569	1.29598
77	2.1253	2.74634	1.31207
78	2.14598	2.76628	1.32732
79	2.16613	2.7815	1.34362
80	2.18536	2.8022	1.35507
81	2.20526	2.81719	1.37301
82	2.22496	2.83316	1.38748
83	2.2445	2.85072	1.40173
84	2.26375	2.86803	1.41184
85	2.2834	2.88439	1.42982
86	2.30167	2.90383	1.44396
87	2.32034	2.92352	1.4586
88	2.33854	2.94379	1.45824
89	2.35632	2.96297	1.46968
90	2.37391	2.98279	1.48022
91	2.39183	2.99498	1.49749
92	2.40868	3.01735	1.5005
93	2.42555	3.03043	1.51984
94	2.44219	3.04114	1.54103
95	2.4583	3.06053	1.55221
96	2.47483	3.07444	1.55787
97	2.49099	3.08917	1.56486
98	2.50712	3.10457	1.57802
99	2.52325	3.11911	1.5894
100	2.53894	3.13606	1.59333
101	2.55416	3.14301	1.61472
102	2.56957	3.15543	1.62817
103	2.58459	3.16899	1.64273
104	2.5989	3.18445	1.6563
105	2.61391	3.19348	1.66074
106	2.62882	3.20444	1.67698
107	2.64317	3.21869	1.6856
108	2.65753	3.23318	1.69318
109	2.67098	3.25293	1.6992
110	2.6844	3.26426	1.70811
111	2.69848	3.27477	1.71891
112	2.71199	3.28322	1.73084
113	2.7257	3.29614	1.73692
114	2.73934	3.30373	1.75257
115	2.75368	3.31615	1.7629
116	2.76701	3.32552	1.77766
117	2.78021	3.34293	1.77753
118	2.79382	3.35522	1.78334
119	2.8065	3.36962	1.78905
120	2.81902	3.3817	1.79992
121	2.83126	3.39323	1.80529
122	2.84312	3.40932	1.81158
123	2.8554	3.42153	1.81228
124	2.86787	3.42583	1.82275
125	2.87971	3.43655	1.83262
126	2.89069	3.44952	1.83696
127	2.9019	3.4598	1.84515
128	2.91239	3.47023	1.8526
129	2.92304	3.48064	1.85699
130	2.93348	3.49081	1.86854
131	2.94341	3.50146	1.87413
132	2.95353	3.5137	1.87085
133	2.96293	3.52672	1.87191
134	2.97232	3.53891	1.87369
135	2.98183	3.54611	1.87219
136	2.99119	3.55152	1.88226
137	3.00037	3.56281	1.88312
138	3.00943	3.57008	1.88519
139	3.01869	3.57549	1.89484
140	3.02786	3.5852	1.89695
141	3.03673	3.5974	1.8988
142	3.04488	3.61223	1.89921
143	3.05298	3.62203	1.90101
144	3.06102	3.62813	1.90545
145	3.06865	3.63555	1.90243
146	3.07615	3.64505	1.90768
147	3.08313	3.65632	1.90626
148	3.08971	3.66617	1.91225
149	3.09665	3.67553	1.91131
150	3.10327	3.679	1.91824
151	3.10962	3.68818	1.91658
152	3.11583	3.69543	1.91258
153	3.12199	3.70548	1.91276
154	3.12799	3.71025	1.9112
155	3.13376	3.72175	1.90837
156	3.13954	3.72839	1.90982
157	3.14527	3.73646	1.90473
158	3.15073	3.74418	1.9063
159	3.15617	3.74834	1.91187
160	3.16128	3.75395	1.91494
161	3.16592	3.76066	1.91508
162	3.17073	3.76449	1.91807
163	3.17583	3.76609	1.92223
164	3.18088	3.7684	1.92911
165	3.186	3.77153	1.93199
166	3.19045	3.77814	1.93584
167	3.19411	3.78676	1.933
168	3.19828	3.78978	1.93221
169	3.20234	3.79699	1.92392
170	3.20657	3.7989	1.92444
171	3.21083	3.80265	1.92415
172	3.21504	3.80862	1.92245
173	3.21927	3.81452	1.92108
174	3.22319	3.81943	1.91966
175	3.22702	3.8249	1.91976
176	3.23074	3.82933	1.92362
177	3.23433	3.83578	1.9246
178	3.23828	3.83975	1.92316
179	3.24211	3.84258	1.92309
180	3.24588	3.846	1.9236
181	3.24937	3.84983	1.9245
182	3.25306	3.85297	1.92539
183	3.25651	3.85703	1.92547
184	3.26013	3.86024	1.92252
185	3.26332	3.86445	1.92503
186	3.26649	3.86924	1.92423
187	3.26943	3.87216	1.92396
188	3.27211	3.87483	1.9268
189	3.27504	3.87858	1.9238
190	3.27787	3.8783	1.92519
191	3.28098	3.88009	1.92781
192	3.28355	3.88217	1.92622
193	3.2865	3.88682	1.92259
194	3.28925	3.88746	1.92353
195	3.29206	3.88886	1.92682
196	3.29484	3.89219	1.92964
197	3.29755	3.89411	1.92752
198	3.29995	3.89687	1.92895
199	3.30207	3.90137	1.9282
200	3.30414	3.90627	1.92882
201	3.30605	3.9089	1.92552
202	3.30795	3.91182	1.92149
203	3.31012	3.91416	1.92029
204	3.31185	3.91794	1.91896
205	3.31374	3.92012	1.91686
206	3.31564	3.9206	1.91824
207	3.31735	3.92215	1.91917
208	3.31895	3.92431	1.92129
209	3.3205	3.92686	1.9194
210	3.32205	3.92845	1.91986
211	3.32355	3.93073	1.92004
212	3.32502	3.93305	1.91755
213	3.32644	3.93492	1.91891
214	3.32779	3.93672	1.9174
215	3.32898	3.9384	1.91693
216	3.33033	3.9402	1.91623
217	3.33164	3.94197	1.91414
218	3.33303	3.94322	1.91417
219	3.33426	3.94542	1.91177
220	3.33546	3.94756	1.91195
221	3.33657	3.94998	1.90869
222	3.33766	3.95248	1.91107
223	3.33879	3.95379	1.91026
224	3.33986	3.9534	1.90775
225	3.34097	3.95474	1.90612
226	3.34202	3.9572	1.90643
227	3.34307	3.95882	1.90563
228	3.34406	3.95922	1.90423
229	3.34505	3.95918	1.90267
230	3.34623	3.95999	1.90162
231	3.34741	3.96073	1.90452
232	3.3483	3.96177	1.90644
233	3.34913	3.9628	1.90765
234	3.34983	3.96405	1.90776
235	3.35065	3.9655	1.90363
236	3.35152	3.96723	1.90281
237	3.35229	3.967	1.90266
238	3.35306	3.96835	1.90275
239	3.3536	3.96937	1.90303
240	3.35429	3.97023	1.90036
241	3.355	3.97086	1.89935
242	3.3556	3.97224	1.89933
243	3.35626	3.97365	1.89753
244	3.35694	3.97401	1.89846
245	3.35772	3.97407	1.8969
246	3.35841	3.97384	1.89734
247	3.35916	3.97511	1.89683
248	3.35976	3.97616	1.89777
249	3.36035	3.9767	1.89741
250	3.36094	3.97696	1.89721
251	3.36141	3.97877	1.89748
252	3.36184	3.97982	1.89681
253	3.36225	3.97939	1.89777
254	3.36273	3.97926	1.89656
255	3.36309	3.98023	1.89618
256	3.3634	3.98132	1.8964
257	3.36381	3.98169	1.89496
258	3.36411	3.98287	1.89528
259	3.3644	3.983	1.8942
260	3.36463	3.9837	1.89437
261	3.36491	3.98437	1.89354
262	3.36524	3.98383	1.89329
263	3.36555	3.98402	1.89372
264	3.36569	3.98556	1.89368
265	3.36589	3.98649	1.8927
266	3.36619	3.98716	1.8923
267	3.36632	3.98778	1.89091
268	3.36656	3.98816	1.89064
269	3.36677	3.98869	1.89044
270	3.36699	3.98888	1.88932
271	3.36719	3.98938	1.88917
272	3.36742	3.98991	1.88975
273	3.3677	3.98991	1.88927
274	3.36798	3.98987	1.8889
275	3.36819	3.99056	1.88991
276	3.36843	3.99096	1.88907
277	3.36862	3.99051	1.88866
278	3.36888	3.9903	1.88842
279	3.36917	3.99064	1.88929
280	3.36942	3.99044	1.89027
281	3.36969	3.99089	1.88959
282	3.36991	3.99139	1.88931
283	3.37017	3.99151	1.89025
284	3.37034	3.99152	1.8903
285	3.37055	3.99177	1.89093
286	3.37072	3.99187	1.89038
287	3.37095	3.99212	1.89021
288	3.37103	3.99252	1.8895
289	3.37114	3.99286	1.88999
290	3.37127	3.99316	1.89024
291	3.37134	3.99357	1.88948
292	3.37147	3.9935	1.88866
293	3.37151	3.99384	1.88924
294	3.37162	3.99397	1.88896
295	3.37176	3.99451	1.88849
296	3.37188	3.99484	1.88776
297	3.372	3.99497	1.88714
298	3.37213	3.99516	1.8873
299	3.37223	3.9956	1.88694
300	3.37236	3.99562	1.88664
301	3.37245	3.99603	1.88595
302	3.37256	3.9961	1.88618
303	3.37269	3.99594	1.88609
304	3.37281	3.99628	1.88587
305	3.37294	3.99597	1.88597
306	3.37303	3.99566	1.8863
307	3.37312	3.99586	1.88629
308	3.37323	3.99553	1.88584
309	3.37331	3.99616	1.88535
310	3.37342	3.99624	1.88536
311	3.37358	3.99606	1.88524
312	3.37375	3.99646	1.88523
313	3.37391	3.99593	1.88632
314	3.37406	3.9957	1.88701
315	3.37411	3.99536	1.88798
316	3.37421	3.99572	1.88804
317	3.37434	3.99513	1.88772
318	3.37452	3.9951	1.88804
319	3.37469	3.99535	1.88767
320	3.37485	3.99511	1.88791
321	3.37502	3.99499	1.88822
322	3.37514	3.99532	1.88892
323	3.37527	3.99539	1.88899
324	3.37544	3.99559	1.88855
325	3.37559	3.99586	1.88895
326	3.37569	3.99639	1.88876
327	3.37586	3.99604	1.88874
328	3.37597	3.99615	1.88884
329	3.37613	3.99616	1.88921
330	3.37623	3.99651	1.88886
331	3.37635	3.99686	1.88842
332	3.37647	3.99705	1.88821
333	3.3766	3.99704	1.88777
334	3.37668	3.99725	1.88828
335	3.3768	3.99742	1.88824
336	3.37692	3.99732	1.88803
337	3.37708	3.99709	1.88838
338	3.37723	3.99721	1.88825
339	3.37733	3.99704	1.88864
340	3.37745	3.99689	1.8885
341	3.3775	3.99716	1.88895
342	3.37758	3.99755	1.89024
343	3.37769	3.99757	1.88969
344	3.37775	3.99783	1.88962
345	3.37785	3.99738	1.88942
346	3.37795	3.99739	1.88958
347	3.37801	3.9976	1.88995
348	3.3781	3.99756	1.88967
349	3.37818	3.99772	1.88954
350	3.37826	3.99777	1.88918
351	3.3783	3.99787	1.8896
352	3.37834	3.99809	1.88975
353	3.37841	3.99825	1.88959
354	3.37845	3.99818	1.88937
355	3.3785	3.99834	1.8895
356	3.37851	3.99842	1.88971
357	3.37853	3.99866	1.8899
358	3.37856	3.99876	1.88941
359	3.37859	3.99883	1.889
360	3.37863	3.99888	1.88901
361	3.37868	3.99889	1.88843
362	3.37872	3.99886	1.88829
363	3.37878	3.99891	1.88817
364	3.37883	3.99895	1.88825
365	3.37886	3.99889	1.88831
366	3.3789	3.99905	1.88844
367	3.37894	3.99914	1.88837
368	3.37895	3.99927	1.88844
369	3.37898	3.99934	1.88837
370	3.37901	3.9994	1.88815
371	3.37901	3.99944	1.88807
372	3.37904	3.99949	1.88787
373	3.37906	3.99953	1.88783
374	3.37908	3.99958	1.88778
375	3.37909	3.99962	1.88773
376	3.3791	3.99965	1.88769
377	3.37912	3.99969	1.88765
378	3.37913	3.99972	1.88762
379	3.37915	3.99975	1.88759
380	3.37916	3.99978	1.88757
381	3.37917	3.99981	1.88754
382	3.37918	3.99983	1.88752
383	3.37919	3.99985	1.8875
384	3.37919	3.99986	1.88748
385	3.3792	3.99987	1.88747
386	3.3792	3.99989	1.88746
387	3.37921	3.9999	1.88745
388	3.37921	3.99991	1.88744
389	3.37922	3.99992	1.88743
390	3.37922	3.99993	1.88742
391	3.37922	3.99993	1.88741
392	3.37922	3.99994	1.88741
393	3.37922	3.99994	1.8874
394	3.37923	3.99995	1.8874
395	3.37923	3.99995	1.88739
396	3.37923	3.99996	1.88739
397	3.37924	3.99996	1.88739
398	3.37924	3.99997	1.88738
399	3.37924	3.99997	1.88738
400	3.37924	3.99997	1.88737
401	3.37924	3.99998	1.88737
402	3.37924	3.99998	1.88737
403	3.37924	3.99998	1.88737
404	3.37924	3.99998	1.88737
405	3.37924	3.99998	1.88736
406	3.37924	3.99999	1.88736
407	3.37924	3.99999	1.88736
408	3.37924	3.99999	1.88736
409	3.37925	3.99999	1.88736
410	3.37925	3.99999	1.88736
411	3.37925	3.99999	1.88736
412	3.37925	3.99999	1.88736
413	3.37925	3.99999	1.88736
414	3.37925	3.99999	1.88735
415	3.37925	3.99999	1.88735
416	3.37925	3.99999	1.88735
417	3.37925	3.99999	1.88735
418	3.37925	4	1.88735
419	3.37925	4	1.88735
420	3.37925	4	1.88735
421	3.37925	4	1.88735
422	3.37925	4	1.88735
423	3.37925	4	1.88735
424	3.37925	4	1.88735
425	3.37925	4	1.88735
426	3.37925	4	1.88735
427	3.37925	4	1.88735
428	3.37925	4	1.88735
429	3.37925	4	1.88735
430	3.37925	4	1.88735
431	3.37925	4	1.88735
432	3.37925	4	1.88735
433	3.37925	4	1.88735
434	3.37925	4	1.88735
435	3.37925	4	1.88735
436	3.37925	4	1.88735
437	3.37925	4	1.88735
438	3.37925	4	1.88735
439	3.37925	4	1.88735
440	3.37925	4	1.88735
441	3.37925	4	1.88735
442	3.37925	4	1.88735
443	3.37925	4	1.88735
444	3.37925	4	1.88735
445	3.37925	4	1.88735
446	3.37925	4	1.88735
447	3.37925	4	1.88735
448	3.37925	4	1.88735
449	3.37925	4	1.88735
450	3.37925	4	1.88735
451	3.37925	4	1.88735
452	3.37925	4	1.88735
453	3.37925	4	1.88735
454	3.37925	4	1.88735
455	3.37925	4	1.88735
456	3.37925	4	1.88735
457	3.37925	4	1.88735
458	3.37925	4	1.88735
459	3.37925	4	1.88735
460	3.37925	4	1.88735
461	3.37925	4	1.88735
462	3.37925	4	1.88735
463	3.37925	4	1.88735
464	3.37925	4	1.88735
465	3.37925	4	1.88735
466	3.37925	4	1.88735
467	3.37925	4	1.88735
468	3.37925	4	1.88735
469	3.37925	4	1.88735
470	3.37925	4	1.88735
471	3.37925	4	1.88735
472	3.37925	4	1.88735
473	3.37925	4	1.88735
474	3.37925	4	1.88735
475	3.37925	4	1.88735
476	3.37925	4	1.88735
477	3.37925	4	1.88735
478	3.37925	4	1.88735
479	3.37925	4	1.88735
480	3.37925	4	1.88735
481	3.37925	4	1.88735
482	3.37925	4	1.88735
483	3.37925	4	1.88735
484	3.37925	4	1.88735
485	3.37925	4	1.88735
486	3.37925	4	1.88735
487	3.37925	4	1.88735
488	3.37925	4	1.88735
489	3.37925	4	1.88735
490	3.37925	4	1.88735
491	3.37925	4	1.88735
492	3.37925	4	1.88735
493	3.37925	4	1.88735
494	3.37925	4	1.88735
495	3.37925	4	1.88735
496	3.37925	4	1.88735
497	3.37925	4	1.88735
498	3.37925	4	1.88735
499	3.37925	4	1.88735
500	3.37925	4	1.88735
501	3.37925	4	1.88735
502	3.37925	4	1.88735
503	3.37925	4	1.88735
504	3.37925	4	1.88735
505	3.37925	4	1.88735
506	3.37925	4	1.88735
507	3.37925	4	1.88735
508	3.37925	4	1.88735
509	3.37925	4	1.88735
510	3.37925	4	1.88735
511	3.37925	4	1.88735
512	3.37925	4	1.88735
513	3.37925	4	1.88735
514	3.37925	4	1.88735
515	3.37925	4	1.88735
516	3.37925	4	1.88735
517	3.37925	4	1.88735
518	3.37925	4	1.88735
519	3.37925	4	1.88735
520	3.37925	4	1.88735
521	3.37925	4	1.88735
522	3.37925	4	1.88735
523	3.37925	4	1.88735
524	3.37925	4	1.88735
525	3.37925	4	1.88735
526	3.37925	4	1.88735
527	3.37925	4	1.88735
528	3.37925	4	1.88735
529	3.37925	4	1.88735
530	3.37925	4	1.88735
531	3.37925	4	1.88735
532	3.37925	4	1.88735
533	3.37925	4	1.88735
534	3.37925	4	1.88735
535	3.37925	4	1.88735
536	3.37925	4	1.88735
537	3.37925	4	1.88735
538	3.37925	4	1.88735
539	3.37925	4	1.88735
540	3.37925	4	1.88735
541	3.37925	4	1.88735
542	3.37925	4	1.88735
543	3.37925	4	1.88735
544	3.37925	4	1.88735
545	3.37925	4	1.88735
546	3.37925	4	1.88735
547	3.37925	4	1.88735
548	3.37925	4	1.88735
549	3.37925	4	1.88735
550	3.37925	4	1.88735
551	3.37925	4	1.88735
552	3.37925	4	1.88735
553	3.37925	4	1.88735
554	3.37925	4	1.88735
555	3.37925	4	1.88735
556	3.37925	4	1.88735
557	3.37925	4	1.88735
558	3.37925	4	1.88735
559	3.37925	4	1.88735
560	3.37925	4	1.88735
561	3.37925	4	1.88735
562	3.37925	4	1.88735
563	3.37925	4	1.88735
564	3.37925	4	1.88735
565	3.37925	4	1.88735
566	3.37925	4	1.88735
567	3.37925	4	1.88735
568	3.37925	4	1.88735
569	3.37925	4	1.88735
570	3.37925	4	1.88735
571	3.37925	4	1.88735
572	3.37925	4	1.88735
573	3.37925	4	1.88735
574	3.37925	4	1.88735
575	3.37925	4	1.88735
576	3.37925	4	1.88735
577	3.37925	4	1.88735
578	3.37925	4	1.88735
579	3.37925	4	1.88735
580	3.37925	4	1.88735
581	3.37925	4	1.88735
582	3.37925	4	1.88735
583	3.37925	4	1.88735
584	3.37925	4	1.88735
585	3.37925	4	1.88735
586	3.37925	4	1.88735
587	3.37925	4	1.88735
588	3.37925	4	1.88735
589	3.37925	4	1.88735
590	3.37925	4	1.88735
591	3.37925	4	1.88735
592	3.37925	4	1.88735
593	3.37925	4	1.88735
594	3.37925	4	1.88735
595	3.37925	4	1.88735
596	3.37925	4	1.88735
597	3.37925	4	1.88735
598	3.37925	4	1.88735
599	3.37925	4	1.88735
600	3.37925	4	1.88735
601	3.37925	4	1.88735
602	3.37925	4	1.88735
603	3.37925	4	1.88735
604	3.37925	4	1.88735
605	3.37925	4	1.88735
606	3.37925	4	1.88735
607	3.37925	4	1.88735
608	3.37925	4	1.88735
609	3.37925	4	1.88735
610	3.37925	4	1.88735
611	3.37925	4	1.88735
612	3.37925	4	1.88735
613	3.37925	4	1.88735
614	3.37925	4	1.88735
615	3.37925	4	1.88735
616	3.37925	4	1.88735
617	3.37925	4	1.88735
618	3.37925	4	1.88735
619	3.37925	4	1.88735
620	3.37925	4	1.88735
621	3.37925	4	1.88735
622	3.37925	4	1.88735
623	3.37925	4	1.88735
624	3.37925	4	1.88735
625	3.37925	4	1.88735
626	3.37925	4	1.88735
627	3.37925	4	1.88735
628	3.37925	4	1.88735
629	3.37925	4	1.88735
630	3.37925	4	1.88735
631	3.37925	4	1.88735
632	3.37925	4	1.88735
633	3.37925	4	1.88735
634	3.37925	4	1.88735
635	3.37925	4	1.88735
636	3.37925	4	1.88735
637	3.37925	4	1.88735
638	3.37925	4	1.88735
639	3.37925	4	1.88735
640	3.37925	4	1.88735
641	3.37925	4	1.88735
642	3.37925	4	1.88735
643	3.37925	4	1.88735
644	3.37925	4	1.88735
645	3.37925	4	1.88735
646	3.37925	4	1.88735
647	3.37925	4	1.88735
648	3.37925	4	1.88735
649	3.37925	4	1.88735
650	3.37925	4	1.88735
651	3.37925	4	1.88735
652	3.37925	4	1.88735
653	3.37925	4	1.88735
654	3.37925	4	1.88735
655	3.37925	4	1.88735
656	3.37925	4	1.88735
657	3.37925	4	1.88735
658	3.37925	4	1.88735
659	3.37925	4	1.88735
660	3.37925	4	1.88735
661	3.37925	4	1.88735
662	3.37925	4	1.88735
663	3.37925	4	1.88735
664	3.37925	4	1.88735
665	3.37925	4	1.88735
666	3.37925	4	1.88735
667	3.37925	4	1.88735
668	3.37925	4	1.88735
669	3.37925	4	1.88735
670	3.37925	4	1.88735
671	3.37925	4	1.88735
672	3.37925	4	1.88735
673	3.37925	4	1.88735
674	3.37925	4	1.88735
675	3.37925	4	1.88735
676	3.37925	4	1.88735
677	3.37925	4	1.88735
678	3.37925	4	1.88735
679	3.37925	4	1.88735
680	3.37925	4	1.88735
681	3.37925	4	1.88735
682	3.37925	4	1.88735
683	3.37925	4	1.88735
684	3.37925	4	1.88735
685	3.37925	4	1.88735
686	3.37925	4	1.88735
687	3.37925	4	1.88735
688	3.37925	4	1.88735
689	3.37925	4	1.88735
690	3.37925	4	1.88735
691	3.37925	4	1.88735
692	3.37925	4	1.88735
693	3.37925	4	1.88735
694	3.37925	4	1.88735
695	3.37925	4	1.88735
696	3.37925	4	1.88735
697	3.37925	4	1.88735
698	3.37925	4	1.88735
699	3.37925	4	1.88735
700	3.37925	4	1.88735
701	3.37925	4	1.88735
702	3.37925	4	1.88735
703	3.37925	4	1.88735
704	3.37925	4	1.88735
705	3.37925	4	1.88735
706	3.37925	4	1.88735
707	3.37925	4	1.88735
708	3.37925	4	1.88735
709	3.37925	4	1.88735
710	3.37925	4	1.88735
711	3.37925	4	1.88735
712	3.37925	4	1.88735
713	3.37925	4	1.88735
714	3.37925	4	1.88735
715	3.37925	4	1.88735
716	3.37925	4	1.88735
717	3.37925	4	1.88735
718	3.37925	4	1.88735
719	3.37925	4	1.88735
720	3.37925	4	1.88735
721	3.37925	4	1.88735
722	3.37925	4	1.88735
723	3.37925	4	1.88735
724	3.37925	4	1.88735
725	3.37925	4	1.88735
726	3.37925	4	1.88735
727	3.37925	4	1.88735
728	3.37925	4	1.88735
729	3.37925	4	1.88735
730	3.37925	4	1.88735
731	3.37925	4	1.88735
732	3.37925	4	1.88735
733	3.37925	4	1.88735
734	3.37925	4	1.88735
735	3.37925	4	1.88735
736	3.37925	4	1.88735
737	3.37925	4	1.88735
738	3.37925	4	1.88735
739	3.37925	4	1.88735
740	3.37925	4	1.88735
741	3.37925	4	1.88735
742	3.37925	4	1.88735
743	3.37925	4	1.88735
744	3.37925	4	1.88735
745	3.37925	4	1.88735
746	3.37925	4	1.88735
747	3.37925	4	1.88735
748	3.37925	4	1.88735
749	3.37925	4	1.88735
750	3.37925	4	1.88735
751	3.37925	4	1.88735
752	3.37925	4	1.88735
753	3.37925	4	1.88735
754	3.37925	4	1.88735
755	3.37925	4	1.88735
756	3.37925	4	1.88735
757	3.37925	4	1.88735
758	3.37925	4	1.88735
759	3.37925	4	1.88735
760	3.37925	4	1.88735
761	3.37925	4	1.88735
762	3.37925	4	1.88735
763	3.37925	4	1.88735
764	3.37925	4	1.88735
765	3.37925	4	1.88735
766	3.37925	4	1.88735
767	3.37925	4	1.88735
768	3.37925	4	1.88735
769	3.37925	4	1.88735
770	3.37925	4	1.88735
771	3.37925	4	1.88735
772	3.37925	4	1.88735
773	3.37925	4	1.88735
774	3.37925	4	1.88735
775	3.37925	4	1.88735
776	3.37925	4	1.88735
777	3.37925	4	1.88735
778	3.37925	4	1.88735
779	3.37925	4	1.88735
780	3.37925	4	1.88735
781	3.37925	4	1.88735
782	3.37925	4	1.88735
783	3.37925	4	1.88735
784	3.37925	4	1.88735
785	3.37925	4	1.88735
786	3.37925	4	1.88735
787	3.37925	4	1.88735
788	3.37925	4	1.88735
789	3.37925	4	1.88735
790	3.37925	4	1.88735
791	3.37925	4	1.88735
792	3.37925	4	1.88735
793	3.37925	4	1.88735
794	3.37925	4	1.88735
795	3.37925	4	1.88735
796	3.37925	4	1.88735
797	3.37925	4	1.88735
798	3.37925	4	1.88735
799	3.37925	4	1.88735
800	3.37925	4	1.88735
801	3.37925	4	1.88735
802	3.37925	4	1.88735
803	3.37925	4	1.88735
804	3.37925	4	1.88735
805	3.37925	4	1.88735
806	3.37925	4	1.88735
807	3.37925	4	1.88735
808	3.37925	4	1.88735
809	3.37925	4	1.88735
810	3.37925	4	1.88735
811	3.37925	4	1.88735
812	3.37925	4	1.88735
813	3.37925	4	1.88735
814	3.37925	4	1.88735
815	3.37925	4	1.88735
816	3.37925	4	1.88735
817	3.37925	4	1.88735
818	3.37925	4	1.88735
819	3.37925	4	1.88735
820	3.37925	4	1.88735
821	3.37925	4	1.88735
822	3.37925	4	1.88735
823	3.37925	4	1.88735
824	3.37925	4	1.88735
825	3.37925	4	1.88735
826	3.37925	4	1.88735
827	3.37925	4	1.88735
828	3.37925	4	1.88735
829	3.37925	4	1.88735
830	3.37925	4	1.88735
831	3.37925	4	1.88735
832	3.37925	4	1.88735
833	3.37925	4	1.88735
834	3.37925	4	1.88735
835	3.37925	4	1.88735
836	3.37925	4	1.88735
837	3.37925	4	1.88735
838	3.37925	4	1.88735
839	3.37925	4	1.88735
840	3.37925	4	1.88735
841	3.37925	4	1.88735
842	3.37925	4	1.88735
843	3.37925	4	1.88735
844	3.37925	4	1.88735
845	3.37925	4	1.88735
846	3.37925	4	1.88735
847	3.37925	4	1.88735
848	3.37925	4	1.88735
849	3.37925	4	1.88735
850	3.37925	4	1.88735
851	3.37925	4	1.88735
852	3.37925	4	1.88735
853	3.37925	4	1.88735
854	3.37925	4	1.88735
855	3.37925	4	1.88735
856	3.37925	4	1.88735
857	3.37925	4	1.88735
858	3.37925	4	1.88735
859	3.37925	4	1.88735
860	3.37925	4	1.88735
861	3.37925	4	1.88735
862	3.37925	4	1.88735
863	3.37925	4	1.88735
864	3.37925	4	1.88735
865	3.37925	4	1.88735
866	3.37925	4	1.88735
867	3.37925	4	1.88735
868	3.37925	4	1.88735
869	3.37925	4	1.88735
870	3.37925	4	1.88735
871	3.37925	4	1.88735
872	3.37925	4	1.88735
873	3.37925	4	1.88735
874	3.37925	4	1.88735
875	3.37925	4	1.88735
876	3.37925	4	1.88735
877	3.37925	4	1.88735
878	3.37925	4	1.88735
879	3.37925	4	1.88735
880	3.37925	4	1.88735
881	3.37925	4	1.88735
882	3.37925	4	1.88735
883	3.37925	4	1.88735
884	3.37925	4	1.88735
885	3.37925	4	1.88735
886	3.37925	4	1.88735
887	3.37925	4	1.88735
888	3.37925	4	1.88735
889	3.37925	4	1.88735
890	3.37925	4	1.88735
891	3.37925	4	1.88735
892	3.37925	4	1.88735
893	3.37925	4	1.88735
894	3.37925	4	1.88735
895	3.37925	4	1.88735
896	3.37925	4	1.88735
897	3.37925	4	1.88735
898	3.37925	4	1.88735
899	3.37925	4	1.88735
900	3.37925	4	1.88735
901	3.37925	4	1.88735
902	3.37925	4	1.88735
903	3.37925	4	1.88735
904	3.37925	4	1.88735
905	3.37925	4	1.88735
906	3.37925	4	1.88735
907	3.37925	4	1.88735
908	3.37925	4	1.88735
909	3.37925	4	1.88735
910	3.37925	4	1.88735
911	3.37925	4	1.88735
912	3.37925	4	1.88735
913	3.37925	4	1.88735
914	3.37925	4	1.88735
915	3.37925	4	1.88735
916	3.37925	4	1.88735
917	3.37925	4	1.88735
918	3.37925	4	1.88735
919	3.37925	4	1.88735
920	3.37925	4	1.88735
921	3.37925	4	1.88735
922	3.37925	4	1.88735
923	3.37925	4	1.88735
924	3.37925	4	1.88735
925	3.37925	4	1.88735
926	3.37925	4	1.88735
927	3.37925	4	1.88735
928	3.37925	4	1.88735
929	3.37925	4	1.88735
930	3.37925	4	1.88735
931	3.37925	4	1.88735
932	3.37925	4	1.88735
933	3.37925	4	1.88735
934	3.37925	4	1.88735
935	3.37925	4	1.88735
936	3.37925	4	1.88735
937	3.37925	4	1.88735
938	3.37925	4	1.88735
939	3.37925	4	1.88735
940	3.37925	4	1.88735
941	3.37925	4	1.88735
942	3.37925	4	1.88735
943	3.37925	4	1.88735
944	3.37925	4	1.88735
945	3.37925	4	1.88735
946	3.37925	4	1.88735
947	3.37925	4	1.88735
948	3.37925	4	1.88735
949	3.37925	4	1.88735
950	3.37925	4	1.88735
951	3.37925	4	1.88735
952	3.37925	4	1.88735
953	3.37925	4	1.88735
954	3.37925	4	1.88735
955	3.37925	4	1.88735
956	3.37925	4	1.88735
957	3.37925	4	1.88735
958	3.37925	4	1.88735
959	3.37925	4	1.88735
960	3.37925	4	1.88735
961	3.37925	4	1.88735
962	3.37925	4	1.88735
963	3.37925	4	1.88735
964	3.37925	4	1.88735
965	3.37925	4	1.88735
966	3.37925	4	1.88735
967	3.37925	4	1.88735
968	3.37925	4	1.88735
969	3.37925	4	1.88735
970	3.37925	4	1.88735
971	3.37925	4	1.88735
972	3.37925	4	1.88735
973	3.37925	4	1.88735
974	3.37925	4	1.88735
975	3.37925	4	1.88735
976	3.37925	4	1.88735
977	3.37925	4	1.88735
978	3.37925	4	1.88735
979	3.37925	4	1.88735
980	3.37925	4	1.88735
981	3.37925	4	1.88735
982	3.37925	4	1.88735
983	3.37925	4	1.88735
984	3.37925	4	1.88735
985	3.37925	4	1.88735
986	3.37925	4	1.88735
987	3.37925	4	1.88735
988	3.37925	4	1.88735
989	3.37925	4	1.88735
990	3.37925	4	1.88735
991	3.37925	4	1.88735
992	3.37925	4	1.88735
993	3.37925	4	1.88735
994	3.37925	4	1.88735
995	3.37925	4	1.88735
996	3.37925	4	1.88735
997	3.37925	4	1.88735
998	3.37925	4	1.88735
999	3.37925	4	1.88735
1000	3.37925	4	1.88735
1001	3.37925	4	1.88735
1002	3.37925	4	1.88735
1003	3.37925	4	1.88735
1004	3.37925	4	1.88735
1005	3.37925	4	1.88735
1006	3.37925	4	1.88735
1007	3.37925	4	1.88735
1008	3.37925	4	1.88735
1009	3.37925	4	1.88735
1010	3.37925	4	1.88735
1011	3.37925	4	1.88735
1012	3.37925	4	1.88735
1013	3.37925	4	1.88735
1014	3.37925	4	1.88735
1015	3.37925	4	1.88735
1016	3.37925	4	1.88735
1017	3.37925	4	1.88735
1018	3.37925	4	1.88735
1019	3.37925	4	1.88735
1020	3.37925	4	1.88735
1021	3.37925	4	1.88735
1022	3.37925	4	1.88735
1023	3.37925	4	1.88735
1024	3.37925	4	1.88735
1025	3.37925	4	1.88735
1026	3.37925	4	1.88735
1027	3.37925	4	1.88735
1028	3.37925	4	1.88735
1029	3.37925	4	1.88735
1030	3.37925	4	1.88735
1031	3.37925	4	1.88735
1032	3.37925	4	1.88735
1033	3.37925	4	1.88735
1034	3.37925	4	1.88735
1035	3.37925	4	1.88735
1036	3.37925	4	1.88735
1037	3.37925	4	1.88735
1038	3.37925	4	1.88735
1039	3.37925	4	1.88735
1040	3.37925	4	1.88735
1041	3.37925	4	1.88735
1042	3.37925	4	1.88735
1043	3.37925	4	1.88735
1044	3.37925	4	1.88735
1045	3.37925	4	1.88735
1046	3.37925	4	1.88735
1047	3.37925	4	1.88735
1048	3.37925	4	1.88735
1049	3.37925	4	1.88735
1050	3.37925	4	1.88735
1051	3.37925	4	1.88735
1052	3.37925	4	1.88735
1053	3.37925	4	1.88735
1054	3.37925	4	1.88735
1055	3.37925	4	1.88735
1056	3.37925	4	1.88735
1057	3.37925	4	1.88735
1058	3.37925	4	1.88735
1059	3.37925	4	1.88735
1060	3.37925	4	1.88735
1061	3.37925	4	1.88735
1062	3.37925	4	1.88735
1063	3.37925	4	1.88735
1064	3.37925	4	1.88735
1065	3.37925	4	1.88735
1066	3.37925	4	1.88735
1067	3.37925	4	1.88735
1068	3.37925	4	1.88735
1069	3.37925	4	1.88735
1070	3.37925	4	1.88735
1071	3.37925	4	1.88735
1072	3.37925	4	1.88735
1073	3.37925	4	1.88735
1074	3.37925	4	1.88735
1075	3.37925	4	1.88735
1076	3.37925	4	1.88735
1077	3.37925	4	1.88735
1078	3.37925	4	1.88735
1079	3.37925	4	1.88735
1080	3.37925	4	1.88735
1081	3.37925	4	1.88735
1082	3.37925	4	1.88735
1083	3.37925	4	1.88735
1084	3.37925	4	1.88735
1085	3.37925	4	1.88735
1086	3.37925	4	1.88735
1087	3.37925	4	1.88735
1088	3.37925	4	1.88735
1089	3.37925	4	1.88735
1090	3.37925	4	1.88735
1091	3.37925	4	1.88735
1092	3.37925	4	1.88735
1093	3.37925	4	1.88735
1094	3.37925	4	1.88735
1095	3.37925	4	1.88735
1096	3.37925	4	1.88735
1097	3.37925	4	1.88735
1098	3.37925	4	1.88735
1099	3.37925	4	1.88735
1100	3.37925	4	1.88735
1101	3.37925	4	1.88735
1102	3.37925	4	1.88735
1103	3.37925	4	1.88735
1104	3.37925	4	1.88735
1105	3.37925	4	1.88735
1106	3.37925	4	1.88735
1107	3.37925	4	1.88735
1108	3.37925	4	1.88735
1109	3.37925	4	1.88735
1110	3.37925	4	1.88735
1111	3.37925	4	1.88735
1112	3.37925	4	1.88735
1113	3.37925	4	1.88735
1114	3.37925	4	1.88735
1115	3.37925	4	1.88735
1116	3.37925	4	1.88735
1117	3.37925	4	1.88735
1118	3.37925	4	1.88735
1119	3.37925	4	1.88735
1120	3.37925	4	1.88735
1121	3.37925	4	1.88735
1122	3.37925	4	1.88735
1123	3.37925	4	1.88735
1124	3.37925	4	1.88735
1125	3.37925	4	1.88735
1126	3.37925	4	1.88735
1127	3.37925	4	1.88735
1128	3.37925	4	1.88735
1129	3.37925	4	1.88735
1130	3.37925	4	1.88735
1131	3.37925	4	1.88735
1132	3.37925	4	1.88735
1133	3.37925	4	1.88735
1134	3.37925	4	1.88735
1135	3.37925	4	1.88735
1136	3.37925	4	1.88735
1137	3.37925	4	1.88735
1138	3.37925	4	1.88735
1139	3.37925	4	1.88735
1140	3.37925	4	1.88735
1141	3.37925	4	1.88735
1142	3.37925	4	1.88735
1143	3.37925	4	1.88735
1144	3.37925	4	1.88735
1145	3.37925	4	1.88735
1146	3.37925	4	1.88735
1147	3.37925	4	1.88735
1148	3.37925	4	1.88735
1149	3.37925	4	1.88735
1150	3.37925	4	1.88735
1151	3.37925	4	1.88735
1152	3.37925	4	1.88735
1153	3.37925	4	1.88735
1154	3.37925	4	1.88735
1155	3.37925	4	1.88735
1156	3.37925	4	1.88735
1157	3.37925	4	1.88735
1158	3.37925	4	1.88735
1159	3.37925	4	1.88735
1160	3.37925	4	1.88735
1161	3.37925	4	1.88735
1162	3.37925	4	1.88735
1163	3.37925	4	1.88735
1164	3.37925	4	1.88735
1165	3.37925	4	1.88735
1166	3.37925	4	1.88735
1167	3.37925	4	1.88735
1168	3.37925	4	1.88735
1169	3.37925	4	1.88735
1170	3.37925	4	1.88735
1171	3.37925	4	1.88735
1172	3.37925	4	1.88735
1173	3.37925	4	1.88735
1174	3.37925	4	1.88735
1175	3.37925	4	1.88735
1176	3.37925	4	1.88735
1177	3.37925	4	1.88735
1178	3.37925	4	1.88735
1179	3.37925	4	1.88735
1180	3.37925	4	1.88735
1181	3.37925	4	1.88735
1182	3.37925	4	1.88735
1183	3.37925	4	1.88735
1184	3.37925	4	1.88735
1185	3.37925	4	1.88735
1186	3.37925	4	1.88735
1187	3.37925	4	1.88735
1188	3.37925	4	1.88735
1189	3.37925	4	1.88735
1190	3.37925	4	1.88735
1191	3.37925	4	1.88735
1192	3.37925	4	1.88735
1193	3.37925	4	1.88735
1194	3.37925	4	1.88735
1195	3.37925	4	1.88735
1196	3.37925	4	1.88735
1197	3.37925	4	1.88735
1198	3.37925	4	1.88735
1199	3.37925	4	1.88735
1200	3.37925	4	1.88735
1201	3.37925	4	1.88735
1202	3.37925	4	1.88735
1203	3.37925	4	1.88735
1204	3.37925	4	1.88735
1205	3.37925	4	1.88735
1206	3.37925	4	1.88735
1207	3.37925	4	1.88735
1208	3.37925	4	1.88735
1209	3.37925	4	1.88735
1210	3.37925	4	1.88735
1211	3.37925	4	1.88735
1212	3.37925	4	1.88735
1213	3.37925	4	1.88735
1214	3.37925	4	1.88735
1215	3.37925	4	1.88735
1216	3.37925	4	1.88735
1217	3.37925	4	1.88735
1218	3.37925	4	1.88735
1219	3.37925	4	1.88735
1220	3.37925	4	1.88735
1221	3.37925	4	1.88735
1222	3.37925	4	1.88735
1223	3.37925	4	1.88735
1224	3.37925	4	1.88735
1225	3.37925	4	1.88735
1226	3.37925	4	1.88735
1227	3.37925	4	1.88735
1228	3.37925	4	1.88735
1229	3.37925	4	1.88735
1230	3.37925	4	1.88735
1231	3.37925	4	1.88735
1232	3.37925	4	1.88735
1233	3.37925	4	1.88735
1234	3.37925	4	1.88735
1235	3.37925	4	1.88735
1236	3.37925	4	1.88735
1237	3.37925	4	1.88735
1238	3.37925	4	1.88735
1239	3.37925	4	1.88735
1240	3.37925	4	1.88735
1241	3.37925	4	1.88735
1242	3.37925	4	1.88735
1243	3.37925	4	1.88735
1244	3.37925	4	1.88735
1245	3.37925	4	1.88735
1246	3.37925	4	1.88735
1247	3.37925	4	1.88735
1248	3.37925	4	1.88735
1249	3.37925	4	1.88735
1250	3.37925	4	1.88735
1251	3.37925	4	1.88735
1252	3.37925	4	1.88735
1253	3.37925	4	1.88735
1254	3.37925	4	1.88735
1255	3.37925	4	1.88735
1256	3.37925	4	1.88735
1257	3.37925	4	1.88735
1258	3.37925	4	1.88735
1259	3.37925	4	1.88735
1260	3.37925	4	1.88735
1261	3.37925	4	1.88735
1262	3.37925	4	1.88735
1263	3.37925	4	1.88735
1264	3.37925	4	1.88735
1265	3.37925	4	1.88735
1266	3.37925	4	1.88735
1267	3.37925	4	1.88735
1268	3.37925	4	1.88735
1269	3.37925	4	1.88735
1270	3.37925	4	1.88735
1271	3.37925	4	1.88735
1272	3.37925	4	1.88735
1273	3.37925	4	1.88735
1274	3.37925	4	1.88735
1275	3.37925	4	1.88735
1276	3.37925	4	1.88735
1277	3.37925	4	1.88735
1278	3.37925	4	1.88735
1279	3.37925	4	1.88735
1280	3.37925	4	1.88735
1281	3.37925	4	1.88735
1282	3.37925	4	1.88735
1283	3.37925	4	1.88735
1284	3.37925	4	1.88735
1285	3.37925	4	1.88735
1286	3.37925	4	1.88735
1287	3.37925	4	1.88735
1288	3.37925	4	1.88735
1289	3.37925	4	1.88735
1290	3.37925	4	1.88735
1291	3.37925	4	1.88735
1292	3.37925	4	1.88735
1293	3.37925	4	1.88735
1294	3.37925	4	1.88735
1295	3.37925	4	1.88735
1296	3.37925	4	1.88735
1297	3.37925	4	1.88735
1298	3.37925	4	1.88735
1299	3.37925	4	1.88735
1300	3.37925	4	1.88735
1301	3.37925	4	1.88735
1302	3.37925	4	1.88735
1303	3.37925	4	1.88735
1304	3.37925	4	1.88735
1305	3.37925	4	1.88735
1306	3.37925	4	1.88735
1307	3.37925	4	1.88735
1308	3.37925	4	1.88735
1309	3.37925	4	1.88735
1310	3.37925	4	1.88735
1311	3.37925	4	1.88735
1312	3.37925	4	1.88735
1313	3.37925	4	1.88735
1314	3.37925	4	1.88735
1315	3.37925	4	1.88735
1316	3.37925	4	1.88735
1317	3.37925	4	1.88735
1318	3.37925	4	1.88735
1319	3.37925	4	1.88735
1320	3.37925	4	1.88735
1321	3.37925	4	1.88735
1322	3.37925	4	1.88735
1323	3.37925	4	1.88735
1324	3.37925	4	1.88735
1325	3.37925	4	1.88735
1326	3.37925	4	1.88735
1327	3.37925	4	1.88735
1328	3.37925	4	1.88735
1329	3.37925	4	1.88735
1330	3.37925	4	1.88735
1331	3.37925	4	1.88735
1332	3.37925	4	1.88735
1333	3.37925	4	1.88735
1334	3.37925	4	1.88735
1335	3.37925	4	1.88735
1336	3.37925	4	1.88735
1337	3.37925	4	1.88735
1338	3.37925	4	1.88735
1339	3.37925	4	1.88735
1340	3.37925	4	1.88735
1341	3.37925	4	1.88735
1342	3.37925	4	1.88735
1343	3.37925	4	1.88735
1344	3.37925	4	1.88735
1345	3.37925	4	1.88735
1346	3.37925	4	1.88735
1347	3.37925	4	1.88735
1348	3.37925	4	1.88735
1349	3.37925	4	1.88735
1350	3.37925	4	1.88735
1351	3.37925	4	1.88735
1352	3.37925	4	1.88735
1353	3.37925	4	1.88735
1354	3.37925	4	1.88735
1355	3.37925	4	1.88735
1356	3.37925	4	1.88735
1357	3.37925	4	1.88735
1358	3.37925	4	1.88735
1359	3.37925	4	1.88735
1360	3.37925	4	1.88735
1361	3.37925	4	1.88735
1362	3.37925	4	1.88735
1363	3.37925	4	1.88735
1364	3.37925	4	1.88735
1365	3.37925	4	1.88735
1366	3.37925	4	1.88735
1367	3.37925	4	1.88735
1368	3.37925	4	1.88735
1369	3.37925	4	1.88735
1370	3.37925	4	1.88735
1371	3.37925	4	1.88735
1372	3.37925	4	1.88735
1373	3.37925	4	1.88735
1374	3.37925	4	1.88735
1375	3.37925	4	1.88735
1376	3.37925	4	1.88735
1377	3.37925	4	1.88735
1378	3.37925	4	1.88735
1379	3.37925	4	1.88735
1380	3.37925	4	1.88735
1381	3.37925	4	1.88735
1382	3.37925	4	1.88735
1383	3.37925	4	1.88735
1384	3.37925	4	1.88735
1385	3.37925	4	1.88735
1386	3.37925	4	1.88735
1387	3.37925	4	1.88735
1388	3.37925	4	1.88735
1389	3.37925	4	1.88735
1390	3.37925	4	1.88735
1391	3.37925	4	1.88735
1392	3.37925	4	1.88735
1393	3.37925	4	1.88735
1394	3.37925	4	1.88735
1395	3.37925	4	1.88735
1396	3.37925	4	1.88735
1397	3.37925	4	1.88735
1398	3.37925	4	1.88735
1399	3.37925	4	1.88735
1400	3.37925	4	1.88735
1401	3.37925	4	1.88735
1402	3.37925	4	1.88735
1403	3.37925	4	1.88735
1404	3.37925	4	1.88735
1405	3.37925	4	1.88735
1406	3.37925	4	1.88735
1407	3.37925	4	1.88735
1408	3.37925	4	1.88735
1409	3.37925	4	1.88735
1410	3.37925	4	1.88735
1411	3.37925	4	1.88735
1412	3.37925	4	1.88735
1413	3.37925	4	1.88735
1414	3.37925	4	1.88735
1415	3.37925	4	1.88735
1416	3.37925	4	1.88735
1417	3.37925	4	1.88735
1418	3.37925	4	1.88735
1419	3.37925	4	1.88735
1420	3.37925	4	1.88735
1421	3.37925	4	1.88735
1422	3.37925	4	1.88735
1423	3.37925	4	1.88735
1424	3.37925	4	1.88735
1425	3.37925	4	1.88735
1426	3.37925	4	1.88735
1427	3.37925	4	1.88735
1428	3.37925	4	1.88735
1429	3.37925	4	1.88735
1430	3.37925	4	1.88735
1431	3.37925	4	1.88735
1432	3.37925	4	1.88735
1433	3.37925	4	1.88735
1434	3.37925	4	1.88735
1435	3.37925	4	1.88735
1436	3.37925	4	1.88735
1437	3.37925	4	1.88735
1438	3.37925	4	1.88735
1439	3.37925	4	1.88735
1440	3.37925	4	1.88735
1441	3.37925	4	1.88735
1442	3.37925	4	1.88735
1443	3.37925	4	1.88735
1444	3.37925	4	1.88735
1445	3.37925	4	1.88735
1446	3.37925	4	1.88735
1447	3.37925	4	1.88735
1448	3.37925	4	1.88735
1449	3.37925	4	1.88735
1450	3.37925	4	1.88735
1451	3.37925	4	1.88735
1452	3.37925	4	1.88735
1453	3.37925	4	1.88735
1454	3.37925	4	1.88735
1455	3.37925	4	1.88735
1456	3.37925	4	1.88735
1457	3.37925	4	1.88735
1458	3.37925	4	1.88735
1459	3.37925	4	1.88735
1460	3.37925	4	1.88735
1461	3.37925	4	1.88735
1462	3.37925	4	1.88735
1463	3.37925	4	1.88735
1464	3.37925	4	1.88735
1465	3.37925	4	1.88735
1466	3.37925	4	1.88735
1467	3.37925	4	1.88735
1468	3.37925	4	1.88735
1469	3.37925	4	1.88735
1470	3.37925	4	1.88735
1471	3.37925	4	1.88735
1472	3.37925	4	1.88735
1473	3.37925	4	1.88735
1474	3.37925	4	1.88735
1475	3.37925	4	1.88735
1476	3.37925	4	1.88735
1477	3.37925	4	1.88735
1478	3.37925	4	1.88735
1479	3.37925	4	1.88735
1480	3.37925	4	1.88735
1481	3.37925	4	1.88735
1482	3.37925	4	1.88735
1483	3.37925	4	1.88735
1484	3.37925	4	1.88735
1485	3.37925	4	1.88735
1486	3.37925	4	1.88735
1487	3.37925	4	1.88735
1488	3.37925	4	1.88735
1489	3.37925	4	1.88735
1490	3.37925	4	1.88735
1491	3.37925	4	1.88735
1492	3.37925	4	1.88735
1493	3.37925	4	1.88735
1494	3.37925	4	1.88735
1495	3.37925	4	1.88735
1496	3.37925	4	1.88735
1497	3.37925	4	1.88735
1498	3.37925	4	1.88735
1499	3.37925	4	1.88735
1500	3.37925	4	1.88735
1501	3.37925	4	1.88735
1502	3.37925	4	1.88735
1503	3.37925	4	1.88735
1504	3.37925	4	1.88735
1505	3.37925	4	1.88735
1506	3.37925	4	1.88735
1507	3.37925	4	1.88735
1508	3.37925	4	1.88735
1509	3.37925	4	1.88735
1510	3.37925	4	1.88735
1511	3.37925	4	1.88735
1512	3.37925	4	1.88735
1513	3.37925	4	1.88735
1514	3.37925	4	1.88735
1515	3.37925	4	1.88735
1516	3.37925	4	1.88735
1517	3.37925	4	1.88735
1518	3.37925	4	1.88735
1519	3.37925	4	1.88735
1520	3.37925	4	1.88735
1521	3.37925	4	1.88735
1522	3.37925	4	1.88735
1523	3.37925	4	1.88735
1524	3.37925	4	1.88735
1525	3.37925	4	1.88735
1526	3.37925	4	1.88735
1527	3.37925	4	1.88735
1528	3.37925	4	1.88735
1529	3.37925	4	1.88735
1530	3.37925	4	1.88735
1531	3.37925	4	1.88735
1532	3.37925	4	1.88735
1533	3.37925	4	1.88735
1534	3.37925	4	1.88735
1535	3.37925	4	1.88735
1536	3.37925	4	1.88735
1537	3.37925	4	1.88735
1538	3.37925	4	1.88735
1539	3.37925	4	1.88735
1540	3.37925	4	1.88735
1541	3.37925	4	1.88735
1542	3.37925	4	1.88735
1543	3.37925	4	1.88735
1544	3.37925	4	1.88735
1545	3.37925	4	1.88735
1546	3.37925	4	1.88735
1547	3.37925	4	1.88735
1548	3.37925	4	1.88735
1549	3.37925	4	1.88735
1550	3.37925	4	1.88735
1551	3.37925	4	1.88735
1552	3.37925	4	1.88735
1553	3.37925	4	1.88735
1554	3.37925	4	1.88735
1555	3.37925	4	1.88735
1556	3.37925	4	1.88735
1557	3.37925	4	1.88735
1558	3.37925	4	1.88735
1559	3.37925	4	1.88735
1560	3.37925	4	1.88735
1561	3.37925	4	1.88735
1562	3.37925	4	1.88735
1563	3.37925	4	1.88735
1564	3.37925	4	1.88735
1565	3.37925	4	1.88735
1566	3.37925	4	1.88735
1567	3.37925	4	1.88735
1568	3.37925	4	1.88735
1569	3.37925	4	1.88735
1570	3.37925	4	1.88735
1571	3.37925	4	1.88735
1572	3.37925	4	1.88735
1573	3.37925	4	1.88735
1574	3.37925	4	1.88735
1575	3.37925	4	1.88735
1576	3.37925	4	1.88735
1577	3.37925	4	1.88735
1578	3.37925	4	1.88735
1579	3.37925	4	1.88735
1580	3.37925	4	1.88735
1581	3.37925	4	1.88735
1582	3.37925	4	1.88735
1583	3.37925	4	1.88735
1584	3.37925	4	1.88735
1585	3.37925	4	1.88735
1586	3.37925	4	1.88735
1587	3.37925	4	1.88735
1588	3.37925	4	1.88735
1589	3.37925	4	1.88735
1590	3.37925	4	1.88735
1591	3.37925	4	1.88735
1592	3.37925	4	1.88735
1593	3.37925	4	1.88735
1594	3.37925	4	1.88735
1595	3.37925	4	1.88735
1596	3.37925	4	1.88735
1597	3.37925	4	1.88735
1598	3.37925	4	1.88735
1599	3.37925	4	1.88735
1600	3.37925	4	1.88735
1601	3.37925	4	1.88735
1602	3.37925	4	1.88735
1603	3.37925	4	1.88735
1604	3.37925	4	1.88735
1605	3.37925	4	1.88735
1606	3.37925	4	1.88735
1607	3.37925	4	1.88735
1608	3.37925	4	1.88735
1609	3.37925	4	1.88735
1610	3.37925	4	1.88735
1611	3.37925	4	1.88735
1612	3.37925	4	1.88735
1613	3.37925	4	1.88735
1614	3.37925	4	1.88735
1615	3.37925	4	1.88735
1616	3.37925	4	1.88735
1617	3.37925	4	1.88735
1618	3.37925	4	1.88735
1619	3.37925	4	1.88735
1620	3.37925	4	1.88735
1621	3.37925	4	1.88735
1622	3.37925	4	1.88735
1623	3.37925	4	1.88735
1624	3.37925	4	1.88735
1625	3.37925	4	1.88735
1626	3.37925	4	1.88735
1627	3.37925	4	1.88735
1628	3.37925	4	1.88735
1629	3.37925	4	1.88735
1630	3.37925	4	1.88735
1631	3.37925	4	1.88735
1632	3.37925	4	1.88735
1633	3.37925	4	1.88735
1634	3.37925	4	1.88735
1635	3.37925	4	1.88735
1636	3.37925	4	1.88735
1637	3.37925	4	1.88735
1638	3.37925	4	1.88735
1639	3.37925	4	1.88735
1640	3.37925	4	1.88735
1641	3.37925	4	1.88735
1642	3.37925	4	1.88735
1643	3.37925	4	1.88735
1644	3.37925	4	1.88735
1645	3.37925	4	1.88735
1646	3.37925	4	1.88735
1647	3.37925	4	1.88735
1648	3.37925	4	1.88735
1649	3.37925	4	1.88735
1650	3.37925	4	1.88735
1651	3.37925	4	1.88735
1652	3.37925	4	1.88735
1653	3.37925	4	1.88735
1654	3.37925	4	1.88735
1655	3.37925	4	1.88735
1656	3.37925	4	1.88735
1657	3.37925	4	1.88735
1658	3.37925	4	1.88735
1659	3.37925	4	1.88735
1660	3.37925	4	1.88735
1661	3.37925	4	1.88735
1662	3.37925	4	1.88735
1663	3.37925	4	1.88735
1664	3.37925	4	1.88735
1665	3.37925	4	1.88735
1666	3.37925	4	1.88735
1667	3.37925	4	1.88735
1668	3.37925	4	1.88735
1669	3.37925	4	1.88735
1670	3.37925	4	1.88735
1671	3.37925	4	1.88735
1672	3.37925	4	1.88735
1673	3.37925	4	1.88735
1674	3.37925	4	1.88735
1675	3.37925	4	1.88735
1676	3.37925	4	1.88735
1677	3.37925	4	1.88735
1678	3.37925	4	1.88735
1679	3.37925	4	1.88735
1680	3.37925	4	1.88735
1681	3.37925	4	1.88735
1682	3.37925	4	1.88735
1683	3.37925	4	1.88735
1684	3.37925	4	1.88735
1685	3.37925	4	1.88735
1686	3.37925	4	1.88735
1687	3.37925	4	1.88735
1688	3.37925	4	1.88735
1689	3.37925	4	1.88735
1690	3.37925	4	1.88735
1691	3.37925	4	1.88735
1692	3.37925	4	1.88735
1693	3.37925	4	1.88735
1694	3.37925	4	1.88735
1695	3.37925	4	1.88735
1696	3.37925	4	1.88735
1697	3.37925	4	1.88735
1698	3.37925	4	1.88735
1699	3.37925	4	1.88735
1700	3.37925	4	1.88735
1701	3.37925	4	1.88735
1702	3.37925	4	1.88735
1703	3.37925	4	1.88735
1704	3.37925	4	1.88735
1705	3.37925	4	1.88735
1706	3.37925	4	1.88735
1707	3.37925	4	1.88735
1708	3.37925	4	1.88735
1709	3.37925	4	1.88735
1710	3.37925	4	1.88735
1711	3.37925	4	1.88735
1712	3.37925	4	1.88735
1713	3.37925	4	1.88735
1714	3.37925	4	1.88735
1715	3.37925	4	1.88735
1716	3.37925	4	1.88735
1717	3.37925	4	1.88735
1718	3.37925	4	1.88735
1719	3.37925	4	1.88735
1720	3.37925	4	1.88735
1721	3.37925	4	1.88735
1722	3.37925	4	1.88735
1723	3.37925	4	1.88735
1724	3.37925	4	1.88735
1725	3.37925	4	1.88735
1726	3.37925	4	1.88735
1727	3.37925	4	1.88735
1728	3.37925	4	1.88735
1729	3.37925	4	1.88735
1730	3.37925	4	1.88735
1731	3.37925	4	1.88735
1732	3.37925	4	1.88735
1733	3.37925	4	1.88735
1734	3.37925	4	1.88735
1735	3.37925	4	1.88735
1736	3.37925	4	1.88735
1737	3.37925	4	1.88735
1738	3.37925	4	1.88735
1739	3.37925	4	1.88735
1740	3.37925	4	1.88735
1741	3.37925	4	1.88735
1742	3.37925	4	1.88735
1743	3.37925	4	1.88735
1744	3.37925	4	1.88735
1745	3.37925	4	1.88735
1746	3.37925	4	1.88735
1747	3.37925	4	1.88735
1748	3.37925	4	1.88735
1749	3.37925	4	1.88735
1750	3.37925	4	1.88735
1751	3.37925	4	1.88735
1752	3.37925	4	1.88735
1753	3.37925	4	1.88735
1754	3.37925	4	1.88735
1755	3.37925	4	1.88735
1756	3.37925	4	1.88735
1757	3.37925	4	1.88735
1758	3.37925	4	1.88735
1759	3.37925	4	1.88735
1760	3.37925	4	1.88735
1761	3.37925	4	1.88735
1762	3.37925	4	1.88735
1763	3.37925	4	1.88735
1764	3.37925	4	1.88735
1765	3.37925	4	1.88735
1766	3.37925	4	1.88735
1767	3.37925	4	1.88735
1768	3.37925	4	1.88735
1769	3.37925	4	1.88735
1770	3.37925	4	1.88735
1771	3.37925	4	1.88735
1772	3.37925	4	1.88735
1773	3.37925	4	1.88735
1774	3.37925	4	1.88735
1775	3.37925	4	1.88735
1776	3.37925	4	1.88735
1777	3.37925	4	1.88735
1778	3.37925	4	1.88735
1779	3.37925	4	1.88735
1780	3.37925	4	1.88735
1781	3.37925	4	1.88735
1782	3.37925	4	1.88735
1783	3.37925	4	1.88735
1784	3.37925	4	1.88735
1785	3.37925	4	1.88735
1786	3.37925	4	1.88735
1787	3.37925	4	1.88735
1788	3.37925	4	1.88735
1789	3.37925	4	1.88735
1790	3.37925	4	1.88735
1791	3.37925	4	1.88735
1792	3.37925	4	1.88735
1793	3.37925	4	1.88735
1794	3.37925	4	1.88735
1795	3.37925	4	1.88735
1796	3.37925	4	1.88735
1797	3.37925	4	1.88735
1798	3.37925	4	1.88735
1799	3.37925	4	1.88735
1800	3.37925	4	1.88735
1801	3.37925	4	1.88735
1802	3.37925	4	1.88735
1803	3.37925	4	1.88735
1804	3.37925	4	1.88735
1805	3.37925	4	1.88735
1806	3.37925	4	1.88735
1807	3.37925	4	1.88735
1808	3.37925	4	1.88735
1809	3.37925	4	1.88735
1810	3.37925	4	1.88735
1811	3.37925	4	1.88735
1812	3.37925	4	1.88735
1813	3.37925	4	1.88735
1814	3.37925	4	1.88735
1815	3.37925	4	1.88735
1816	3.37925	4	1.88735
1817	3.37925	4	1.88735
1818	3.37925	4	1.88735
1819	3.37925	4	1.88735
1820	3.37925	4	1.88735
1821	3.37925	4	1.88735
1822	3.37925	4	1.88735
1823	3.37925	4	1.88735
1824	3.37925	4	1.88735
1825	3.37925	4	1.88735
1826	3.37925	4	1.88735
1827	3.37925	4	1.88735
1828	3.37925	4	1.88735
1829	3.37925	4	1.88735
1830	3.37925	4	1.88735
1831	3.37925	4	1.88735
1832	3.37925	4	1.88735
1833	3.37925	4	1.88735
1834	3.37925	4	1.88735
1835	3.37925	4	1.88735
1836	3.37925	4	1.88735
1837	3.37925	4	1.88735
1838	3.37925	4	1.88735
1839	3.37925	4	1.88735
1840	3.37925	4	1.88735
1841	3.37925	4	1.88735
1842	3.37925	4	1.88735
1843	3.37925	4	1.88735
1844	3.37925	4	1.88735
1845	3.37925	4	1.88735
1846	3.37925	4	1.88735
1847	3.37925	4	1.88735
1848	3.37925	4	1.88735
1849	3.37925	4	1.88735
1850	3.37925	4	1.88735
1851	3.37925	4	1.88735
1852	3.37925	4	1.88735
1853	3.37925	4	1.88735
1854	3.37925	4	1.88735
1855	3.37925	4	1.88735
1856	3.37925	4	1.88735
1857	3.37925	4	1.88735
1858	3.37925	4	1.88735
1859	3.37925	4	1.88735
1860	3.37925	4	1.88735
1861	3.37925	4	1.88735
1862	3.37925	4	1.88735
1863	3.37925	4	1.88735
1864	3.37925	4	1.88735
1865	3.37925	4	1.88735
1866	3.37925	4	1.88735
1867	3.37925	4	1.88735
1868	3.37925	4	1.88735
1869	3.37925	4	1.88735
1870	3.37925	4	1.88735
1871	3.37925	4	1.88735
1872	3.37925	4	1.88735
1873	3.37925	4	1.88735
1874	3.37925	4	1.88735
1875	3.37925	4	1.88735
1876	3.37925	4	1.88735
1877	3.37925	4	1.88735
1878	3.37925	4	1.88735
1879	3.37925	4	1.88735
1880	3.37925	4	1.88735
1881	3.37925	4	1.88735
1882	3.37925	4	1.88735
1883	3.37925	4	1.88735
1884	3.37925	4	1.88735
1885	3.37925	4	1.88735
1886	3.37925	4	1.88735
1887	3.37925	4	1.88735
1888	3.37925	4	1.88735
1889	3.37925	4	1.88735
1890	3.37925	4	1.88735
1891	3.37925	4	1.88735
1892	3.37925	4	1.88735
1893	3.37925	4	1.88735
1894	3.37925	4	1.88735
1895	3.37925	4	1.88735
1896	3.37925	4	1.88735
1897	3.37925	4	1.88735
1898	3.37925	4	1.88735
1899	3.37925	4	1.88735
1900	3.37925	4	1.88735
1901	3.37925	4	1.88735
1902	3.37925	4	1.88735
1903	3.37925	4	1.88735
1904	3.37925	4	1.88735
1905	3.37925	4	1.88735
1906	3.37925	4	1.88735
1907	3.37925	4	1.88735
1908	3.37925	4	1.88735
1909	3.37925	4	1.88735
1910	3.37925	4	1.88735
1911	3.37925	4	1.88735
1912	3.37925	4	1.88735
1913	3.37925	4	1.88735
1914	3.37925	4	1.88735
1915	3.37925	4	1.88735
1916	3.37925	4	1.88735
1917	3.37925	4	1.88735
1918	3.37925	4	1.88735
1919	3.37925	4	1.88735
1920	3.37925	4	1.88735
1921	3.37925	4	1.88735
1922	3.37925	4	1.88735
1923	3.37925	4	1.88735
1924	3.37925	4	1.88735
1925	3.37925	4	1.88735
1926	3.37925	4	1.88735
1927	3.37925	4	1.88735
1928	3.37925	4	1.88735
1929	3.37925	4	1.88735
1930	3.37925	4	1.88735
1931	3.37925	4	1.88735
1932	3.37925	4	1.88735
1933	3.37925	4	1.88735
1934	3.37925	4	1.88735
1935	3.37925	4	1.88735
1936	3.37925	4	1.88735
1937	3.37925	4	1.88735
1938	3.37925	4	1.88735
1939	3.37925	4	1.88735
1940	3.37925	4	1.88735
1941	3.37925	4	1.88735
1942	3.37925	4	1.88735
1943	3.37925	4	1.88735
1944	3.37925	4	1.88735
1945	3.37925	4	1.88735
1946	3.37925	4	1.88735
1947	3.37925	4	1.88735
1948	3.37925	4	1.88735
1949	3.37925	4	1.88735
1950	3.37925	4	1.88735
1951	3.37925	4	1.88735
1952	3.37925	4	1.88735
1953	3.37925	4	1.88735
1954	3.37925	4	1.88735
1955	3.37925	4	1.88735
1956	3.37925	4	1.88735
1957	3.37925	4	1.88735
1958	3.37925	4	1.88735
1959	3.37925	4	1.88735
1960	3.37925	4	1.88735
1961	3.37925	4	1.88735
1962	3.37925	4	1.88735
1963	3.37925	4	1.88735
1964	3.37925	4	1.88735
1965	3.37925	4	1.88735
1966	3.37925	4	1.88735
1967	3.37925	4	1.88735
1968	3.37925	4	1.88735
1969	3.37925	4	1.88735
1970	3.37925	4	1.88735
1971	3.37925	4	1.88735
1972	3.37925	4	1.88735
1973	3.37925	4	1.88735
1974	3.37925	4	1.88735
1975	3.37925	4	1.88735
1976	3.37925	4	1.88735
1977	3.37925	4	1.88735
1978	3.37925	4	1.88735
1979	3.37925	4	1.88735
1980	3.37925	4	1.88735
1981	3.37925	4	1.88735
1982	3.37925	4	1.88735
1983	3.37925	4	1.88735
1984	3.37925	4	1.88735
1985	3.37925	4	1.88735
1986	3.37925	4	1.88735
1987	3.37925	4	1.88735
1988	3.37925	4	1.88735
1989	3.37925	4	1.88735
1990	3.37925	4	1.88735
1991	3.37925	4	1.88735
1992	3.37925	4	1.88735
1993	3.37925	4	1.88735
1994	3.37925	4	1.88735
1995	3.37925	4	1.88735
1996	3.37925	4	1.88735
1997	3.37925	4	1.88735
1998	3.37925	4	1.88735
1999	3.37925	4	1.88735
2000	3.37925	4	1.88735
[truncated: 3,001 more rows]
