# Supplementary material for: Aspiration-driven co-evolution of cooperation with individual behavioral diversity
Source: PLoS One. 2023 Sep 15;18(9):e0291134. doi: 10.1371/journal.pone.0291134 (PMC10503719; doi:10.1371/journal.pone.0291134)
Supplement: S1 Data — (ZIP) [file pone.0291134.s001.zip › M1/v2-L=200/data/aspiration_time,b=1.06_frequency.txt]

1	0.5	0.5	0
2	0.624681	0.638464	0.448689
3	0.697576	0.741962	0.489372
4	0.740144	0.824736	0.534017
5	0.763859	0.898417	0.557894
6	0.774421	0.961558	0.572763
7	0.778511	1.02122	0.575496
8	0.779507	1.07987	0.571172
9	0.779155	1.13272	0.563393
10	0.778191	1.18257	0.552451
11	0.77811	1.23402	0.538131
12	0.779058	1.27362	0.525417
13	0.781734	1.31288	0.515605
14	0.784592	1.35323	0.506221
15	0.788748	1.38709	0.496367
16	0.793812	1.42132	0.489056
17	0.800607	1.4464	0.483789
18	0.808796	1.47327	0.480777
19	0.817446	1.50375	0.476771
20	0.827173	1.52904	0.474115
21	0.837982	1.556	0.473996
22	0.850011	1.57829	0.473999
23	0.863281	1.60531	0.472095
24	0.87806	1.62454	0.475492
25	0.893662	1.6456	0.481745
26	0.908525	1.67261	0.489814
27	0.924151	1.6969	0.495299
28	0.939445	1.72534	0.499725
29	0.955571	1.74517	0.513106
30	0.971866	1.76528	0.524068
31	0.988421	1.78934	0.527004
32	1.00525	1.80933	0.537358
33	1.02179	1.8356	0.547216
34	1.03902	1.86669	0.552351
35	1.05633	1.88525	0.555153
36	1.07468	1.89812	0.567955
37	1.0934	1.91663	0.576364
38	1.1119	1.93301	0.584987
39	1.13127	1.95386	0.59112
40	1.15141	1.9695	0.599799
41	1.17188	1.98117	0.620725
42	1.19069	2.012	0.63299
43	1.20984	2.03498	0.647427
44	1.22904	2.06114	0.65675
45	1.24832	2.07471	0.668924
46	1.26843	2.08964	0.678932
47	1.28872	2.11102	0.686009
48	1.30944	2.12525	0.699761
49	1.32922	2.15436	0.707186
50	1.34887	2.1783	0.719833
51	1.3691	2.19063	0.732915
52	1.39027	2.20532	0.746279
53	1.41148	2.22283	0.755118
54	1.43209	2.24169	0.771088
55	1.45187	2.26205	0.785835
56	1.47148	2.28047	0.804475
57	1.49136	2.30539	0.814556
58	1.51032	2.32881	0.829271
59	1.52932	2.34341	0.846294
60	1.54868	2.36046	0.856686
61	1.56818	2.3837	0.86128
62	1.58723	2.38813	0.88063
63	1.60716	2.40153	0.893617
64	1.62653	2.42134	0.909136
65	1.64551	2.43858	0.926109
66	1.66365	2.45954	0.938427
67	1.68115	2.48573	0.956104
68	1.69929	2.50632	0.962512
69	1.71814	2.51244	0.974003
70	1.73756	2.53097	0.983011
71	1.75689	2.54475	0.989482
72	1.77561	2.5626	1.00297
73	1.7943	2.57689	1.01686
74	1.81305	2.59383	1.0219
75	1.83028	2.61617	1.03769
76	1.848	2.63697	1.04999
77	1.86519	2.65828	1.06484
78	1.88283	2.67113	1.07473
79	1.90019	2.68756	1.08706
80	1.91754	2.70115	1.09966
81	1.93505	2.71794	1.10772
82	1.95243	2.73212	1.12094
83	1.96917	2.74705	1.13286
84	1.9864	2.75901	1.14039
85	2.00356	2.76634	1.15558
86	2.02023	2.79062	1.16336
87	2.03742	2.8062	1.16996
88	2.05404	2.81692	1.18779
89	2.07065	2.83077	1.1998
90	2.08783	2.83982	1.21204
91	2.10542	2.84138	1.23325
92	2.12306	2.85043	1.24882
93	2.13949	2.86005	1.25783
94	2.15546	2.87552	1.27494
95	2.17216	2.89053	1.27983
96	2.18903	2.90327	1.28751
97	2.20573	2.91066	1.30471
98	2.22213	2.92216	1.31833
99	2.23865	2.93924	1.33358
100	2.25506	2.95792	1.34707
101	2.2712	2.9677	1.36239
102	2.28735	2.97659	1.37688
103	2.30301	3.00126	1.38269
104	2.31787	3.02138	1.38617
105	2.33315	3.0369	1.38915
106	2.34842	3.04278	1.40599
107	2.3639	3.04827	1.42152
108	2.37917	3.05883	1.4376
109	2.39466	3.06733	1.44985
110	2.40998	3.07954	1.46449
111	2.4249	3.09155	1.47611
112	2.4388	3.10417	1.49066
113	2.4532	3.11792	1.49962
114	2.46679	3.13352	1.50498
115	2.48018	3.14942	1.51003
116	2.49345	3.16452	1.51763
117	2.50654	3.18128	1.52293
118	2.51919	3.19488	1.53602
119	2.53178	3.20708	1.54562
120	2.54371	3.22145	1.55306
121	2.55561	3.22921	1.55597
122	2.56765	3.25003	1.56013
123	2.57894	3.26362	1.5633
124	2.59009	3.27798	1.57128
125	2.60123	3.28807	1.57972
126	2.61273	3.29288	1.58631
127	2.62405	3.30369	1.5896
128	2.63539	3.31446	1.60093
129	2.64599	3.32164	1.60931
130	2.65627	3.33136	1.61651
131	2.66736	3.34049	1.62046
132	2.67805	3.35338	1.62895
133	2.68923	3.36427	1.6284
134	2.70014	3.37767	1.62862
135	2.71112	3.37939	1.63877
136	2.72186	3.38696	1.65188
137	2.73177	3.3977	1.65989
138	2.74119	3.41584	1.66509
139	2.75085	3.42383	1.67024
140	2.75983	3.4364	1.67725
141	2.7693	3.44361	1.68393
142	2.77843	3.45338	1.68557
143	2.78713	3.46657	1.68515
144	2.79603	3.47691	1.68642
145	2.80493	3.48	1.69065
146	2.81348	3.48956	1.69195
147	2.8221	3.49638	1.6966
148	2.8311	3.50305	1.7029
149	2.84004	3.50091	1.71717
150	2.84853	3.5071	1.72864
151	2.85687	3.51806	1.72887
152	2.86556	3.52428	1.7355
153	2.87387	3.53499	1.7386
154	2.8821	3.54169	1.74222
155	2.89043	3.54643	1.74298
156	2.89851	3.54828	1.75247
157	2.90648	3.55845	1.75468
158	2.91417	3.56695	1.75719
159	2.92137	3.57734	1.75875
160	2.92837	3.58418	1.76249
161	2.93542	3.59056	1.76451
162	2.94284	3.59519	1.76749
163	2.95022	3.59687	1.77403
164	2.95779	3.60222	1.77782
165	2.96469	3.61017	1.78459
166	2.97149	3.6176	1.79167
167	2.97868	3.62404	1.79309
168	2.98535	3.63171	1.79181
169	2.99225	3.6392	1.798
170	2.99876	3.64088	1.79597
171	3.00559	3.64454	1.80598
172	3.01195	3.65091	1.80966
173	3.01892	3.65651	1.8123
174	3.02586	3.66151	1.81637
175	3.03245	3.6685	1.81829
176	3.03849	3.67823	1.82136
177	3.04461	3.6802	1.82597
178	3.05107	3.68747	1.82667
179	3.05711	3.69321	1.82795
180	3.06299	3.70018	1.83129
181	3.06839	3.70921	1.83355
182	3.07413	3.71863	1.83329
183	3.07987	3.72025	1.83621
184	3.08547	3.72126	1.83841
185	3.09139	3.71921	1.84371
186	3.09613	3.72595	1.85442
187	3.10117	3.73463	1.85704
188	3.10548	3.74237	1.85544
189	3.10942	3.75229	1.858
190	3.1135	3.75793	1.85962
191	3.1178	3.76062	1.8606
192	3.12147	3.76825	1.85879
193	3.12537	3.77155	1.85966
194	3.12864	3.77963	1.85563
195	3.13214	3.78422	1.85757
196	3.13585	3.78859	1.85483
197	3.13957	3.79517	1.85353
198	3.1426	3.80154	1.85546
199	3.14566	3.80964	1.84652
200	3.14878	3.81578	1.84285
201	3.15191	3.81849	1.84374
202	3.15469	3.82579	1.84175
203	3.1578	3.82806	1.8387
204	3.16073	3.82789	1.83843
205	3.16398	3.82458	1.84466
206	3.16683	3.82768	1.84553
207	3.16975	3.83233	1.84409
208	3.17248	3.83487	1.84361
209	3.17535	3.83625	1.84483
210	3.17812	3.84083	1.84336
211	3.18053	3.84107	1.84758
212	3.18276	3.84923	1.85037
213	3.18487	3.85406	1.84569
214	3.18753	3.85431	1.84486
215	3.1901	3.8565	1.84504
216	3.19266	3.85653	1.84616
217	3.19514	3.85759	1.84835
218	3.19733	3.85865	1.85022
219	3.19993	3.85919	1.85248
220	3.20264	3.86254	1.84896
221	3.20554	3.86746	1.8434
222	3.20824	3.86879	1.84162
223	3.21122	3.86926	1.84467
224	3.21393	3.87064	1.84875
225	3.21675	3.87319	1.8476
226	3.21928	3.8753	1.85086
227	3.22151	3.87968	1.84752
228	3.22394	3.88208	1.84875
229	3.22629	3.88378	1.84728
230	3.22861	3.88605	1.84889
231	3.23129	3.8868	1.8493
232	3.23362	3.8881	1.8516
233	3.23603	3.88944	1.85056
234	3.23838	3.89249	1.85556
235	3.2404	3.8964	1.85246
236	3.24266	3.90049	1.85039
237	3.24473	3.90167	1.84874
238	3.24695	3.90204	1.85024
239	3.24921	3.90367	1.84965
240	3.25151	3.90397	1.84994
241	3.25379	3.90572	1.85127
242	3.25567	3.90858	1.85428
243	3.25765	3.9102	1.85687
244	3.2596	3.91136	1.85906
245	3.2617	3.9131	1.86097
246	3.26356	3.91403	1.86321
247	3.26527	3.91645	1.86258
248	3.26673	3.91875	1.86322
249	3.26821	3.92062	1.86398
250	3.26967	3.92413	1.86221
251	3.2711	3.9272	1.85847
252	3.27244	3.93057	1.85754
253	3.27357	3.93374	1.85758
254	3.27476	3.93469	1.85536
255	3.27596	3.937	1.85615
256	3.27686	3.93916	1.854
257	3.27817	3.93745	1.85243
258	3.27937	3.93793	1.8529
259	3.2805	3.93882	1.85422
260	3.28205	3.93833	1.85656
261	3.28315	3.93897	1.85685
262	3.28419	3.94134	1.85598
263	3.28546	3.94259	1.85279
264	3.28688	3.94298	1.85384
265	3.28802	3.94419	1.85613
266	3.28914	3.94662	1.8554
267	3.2901	3.94644	1.857
268	3.29103	3.94653	1.85863
269	3.29204	3.94795	1.85757
270	3.29309	3.95073	1.85301
271	3.29429	3.9502	1.85246
272	3.29531	3.95131	1.8511
273	3.29626	3.95235	1.85471
274	3.29721	3.95351	1.85753
275	3.29822	3.95321	1.85675
276	3.29937	3.95333	1.85715
277	3.30035	3.95353	1.8595
278	3.30126	3.95453	1.85836
279	3.30219	3.95547	1.85877
280	3.30322	3.95511	1.86357
281	3.30401	3.95733	1.8615
282	3.30475	3.95859	1.86176
283	3.30539	3.96006	1.86293
284	3.30599	3.96187	1.86153
285	3.30667	3.96294	1.86002
286	3.3075	3.96272	1.85877
287	3.3082	3.96252	1.85756
288	3.30889	3.96375	1.85756
289	3.30967	3.9655	1.85772
290	3.3104	3.96674	1.85718
291	3.31108	3.96714	1.8583
292	3.3117	3.96655	1.85959
293	3.31257	3.96642	1.8591
294	3.31341	3.96591	1.85904
295	3.31409	3.96566	1.85973
296	3.3147	3.96717	1.85953
297	3.31527	3.96837	1.86041
298	3.31596	3.96792	1.86212
299	3.3167	3.96903	1.86217
300	3.31745	3.9696	1.86335
301	3.31792	3.97093	1.86326
302	3.31837	3.97277	1.86179
303	3.31872	3.97437	1.8626
304	3.31907	3.97544	1.86307
305	3.31941	3.97621	1.86209
306	3.3196	3.97777	1.86097
307	3.31986	3.97836	1.85928
308	3.32015	3.97802	1.85789
309	3.32056	3.97838	1.8581
310	3.32103	3.97887	1.85799
311	3.3214	3.9796	1.85827
312	3.32177	3.97955	1.85803
313	3.32213	3.98133	1.85609
314	3.32244	3.98183	1.85528
315	3.32277	3.98165	1.85366
316	3.32309	3.98188	1.85368
317	3.32348	3.98174	1.85437
318	3.32399	3.982	1.85406
319	3.32443	3.98246	1.85378
320	3.32486	3.98278	1.85481
321	3.32519	3.98362	1.85465
322	3.32548	3.98388	1.8545
323	3.32584	3.98448	1.85383
324	3.32624	3.98445	1.85413
325	3.32668	3.98492	1.85332
326	3.32704	3.9855	1.85284
327	3.32742	3.98597	1.85491
328	3.32767	3.98675	1.85517
329	3.32792	3.98721	1.8555
330	3.32813	3.98715	1.85527
331	3.32819	3.98848	1.85541
332	3.32836	3.98868	1.85519
333	3.32853	3.98865	1.85492
334	3.32874	3.98886	1.85391
335	3.32882	3.9897	1.85335
336	3.32896	3.99026	1.8536
337	3.32908	3.99013	1.85375
338	3.32935	3.98994	1.85279
339	3.32967	3.98956	1.85262
340	3.32997	3.98947	1.85328
341	3.33021	3.98966	1.85377
342	3.33046	3.98999	1.8537
343	3.33071	3.99061	1.85275
344	3.33097	3.99079	1.85389
345	3.33124	3.99067	1.85329
346	3.3316	3.98932	1.85419
347	3.33187	3.98961	1.85514
348	3.33217	3.99013	1.85527
349	3.33243	3.99119	1.85479
350	3.33265	3.99119	1.85428
351	3.33285	3.99162	1.85449
352	3.33309	3.99194	1.853
353	3.33339	3.99211	1.85306
354	3.33369	3.99225	1.8539
355	3.33388	3.99241	1.85452
356	3.3341	3.99304	1.85537
357	3.33424	3.99375	1.85507
358	3.33434	3.99431	1.85449
359	3.33452	3.99457	1.85363
360	3.33464	3.99477	1.85341
361	3.33475	3.99484	1.85359
362	3.33483	3.9949	1.85424
363	3.33487	3.9953	1.85399
364	3.33498	3.99533	1.85309
365	3.33514	3.99535	1.85284
366	3.33521	3.9959	1.85272
367	3.33518	3.99677	1.85206
368	3.33525	3.9968	1.8517
369	3.33533	3.99646	1.85081
370	3.33544	3.99665	1.85074
371	3.33547	3.99716	1.85092
372	3.33546	3.99747	1.85036
373	3.33549	3.99778	1.85011
374	3.33555	3.99797	1.84987
375	3.3356	3.99809	1.84924
376	3.33565	3.99827	1.84899
377	3.3357	3.99844	1.84876
378	3.33574	3.9986	1.84856
379	3.33577	3.99872	1.84838
380	3.33582	3.99886	1.84822
381	3.33585	3.99897	1.84807
382	3.33588	3.99907	1.84794
383	3.33591	3.99916	1.84784
384	3.33592	3.99923	1.84772
385	3.33594	3.9993	1.84762
386	3.33597	3.99937	1.84756
387	3.33597	3.99942	1.84746
388	3.33598	3.99946	1.8474
389	3.336	3.99951	1.84733
390	3.33601	3.99956	1.84727
391	3.33603	3.99961	1.84722
392	3.33604	3.99964	1.84717
393	3.33604	3.99968	1.84712
394	3.33605	3.99971	1.84709
395	3.33606	3.99973	1.84705
396	3.33608	3.99976	1.84703
397	3.33608	3.99978	1.847
398	3.33609	3.9998	1.84697
399	3.33609	3.99982	1.84695
400	3.3361	3.99984	1.84693
401	3.3361	3.99985	1.84691
402	3.3361	3.99986	1.8469
403	3.3361	3.99987	1.84688
404	3.33611	3.99988	1.84686
405	3.33611	3.99989	1.84685
406	3.33611	3.9999	1.84684
407	3.33612	3.99991	1.84683
408	3.33612	3.99992	1.84682
409	3.33612	3.99993	1.84681
410	3.33613	3.99994	1.84681
411	3.33613	3.99994	1.8468
412	3.33613	3.99995	1.84679
413	3.33613	3.99995	1.84679
414	3.33613	3.99995	1.84678
415	3.33613	3.99996	1.84678
416	3.33614	3.99997	1.84678
417	3.33614	3.99997	1.84677
418	3.33614	3.99997	1.84677
419	3.33614	3.99997	1.84677
420	3.33614	3.99998	1.84677
421	3.33614	3.99998	1.84676
422	3.33614	3.99998	1.84676
423	3.33614	3.99998	1.84676
424	3.33614	3.99998	1.84676
425	3.33615	3.99999	1.84676
426	3.33615	3.99999	1.84675
427	3.33615	3.99999	1.84675
428	3.33615	3.99999	1.84675
429	3.33615	3.99999	1.84675
430	3.33615	3.99999	1.84675
431	3.33615	3.99999	1.84675
432	3.33615	3.99999	1.84675
433	3.33615	3.99999	1.84675
434	3.33615	3.99999	1.84675
435	3.33615	3.99999	1.84675
436	3.33615	4	1.84675
437	3.33615	4	1.84674
438	3.33615	4	1.84674
439	3.33615	4	1.84674
440	3.33615	4	1.84674
441	3.33615	4	1.84674
442	3.33615	4	1.84674
443	3.33615	4	1.84674
444	3.33615	4	1.84674
445	3.33615	4	1.84674
446	3.33615	4	1.84674
447	3.33615	4	1.84674
448	3.33615	4	1.84674
449	3.33615	4	1.84674
450	3.33615	4	1.84674
451	3.33615	4	1.84674
452	3.33615	4	1.84674
453	3.33615	4	1.84674
454	3.33615	4	1.84674
455	3.33615	4	1.84674
456	3.33615	4	1.84674
457	3.33615	4	1.84674
458	3.33615	4	1.84674
459	3.33615	4	1.84674
460	3.33615	4	1.84674
461	3.33615	4	1.84674
462	3.33615	4	1.84674
463	3.33615	4	1.84674
464	3.33615	4	1.84674
465	3.33615	4	1.84674
466	3.33615	4	1.84674
467	3.33615	4	1.84674
468	3.33615	4	1.84674
469	3.33615	4	1.84674
470	3.33615	4	1.84674
471	3.33615	4	1.84674
472	3.33615	4	1.84674
473	3.33615	4	1.84674
474	3.33615	4	1.84674
475	3.33615	4	1.84674
476	3.33615	4	1.84674
477	3.33615	4	1.84674
478	3.33615	4	1.84674
479	3.33615	4	1.84674
480	3.33615	4	1.84674
481	3.33615	4	1.84674
482	3.33615	4	1.84674
483	3.33615	4	1.84674
484	3.33615	4	1.84674
485	3.33615	4	1.84674
486	3.33615	4	1.84674
487	3.33615	4	1.84674
488	3.33615	4	1.84674
489	3.33615	4	1.84674
490	3.33615	4	1.84674
491	3.33615	4	1.84674
492	3.33615	4	1.84674
493	3.33615	4	1.84674
494	3.33615	4	1.84674
495	3.33615	4	1.84674
496	3.33615	4	1.84674
497	3.33615	4	1.84674
498	3.33615	4	1.84674
499	3.33615	4	1.84674
500	3.33615	4	1.84674
501	3.33615	4	1.84674
502	3.33615	4	1.84674
503	3.33615	4	1.84674
504	3.33615	4	1.84674
505	3.33615	4	1.84674
506	3.33615	4	1.84674
507	3.33615	4	1.84674
508	3.33615	4	1.84674
509	3.33615	4	1.84674
510	3.33615	4	1.84674
511	3.33615	4	1.84674
512	3.33615	4	1.84674
513	3.33615	4	1.84674
514	3.33615	4	1.84674
515	3.33615	4	1.84674
516	3.33615	4	1.84674
517	3.33615	4	1.84674
518	3.33615	4	1.84674
519	3.33615	4	1.84674
520	3.33615	4	1.84674
521	3.33615	4	1.84674
522	3.33615	4	1.84674
523	3.33615	4	1.84674
524	3.33615	4	1.84674
525	3.33615	4	1.84674
526	3.33615	4	1.84674
527	3.33615	4	1.84674
528	3.33615	4	1.84674
529	3.33615	4	1.84674
530	3.33615	4	1.84674
531	3.33615	4	1.84674
532	3.33615	4	1.84674
533	3.33615	4	1.84674
534	3.33615	4	1.84674
535	3.33615	4	1.84674
536	3.33615	4	1.84674
537	3.33615	4	1.84674
538	3.33615	4	1.84674
539	3.33615	4	1.84674
540	3.33615	4	1.84674
541	3.33615	4	1.84674
542	3.33615	4	1.84674
543	3.33615	4	1.84674
544	3.33615	4	1.84674
545	3.33615	4	1.84674
546	3.33615	4	1.84674
547	3.33615	4	1.84674
548	3.33615	4	1.84674
549	3.33615	4	1.84674
550	3.33615	4	1.84674
551	3.33615	4	1.84674
552	3.33615	4	1.84674
553	3.33615	4	1.84674
554	3.33615	4	1.84674
555	3.33615	4	1.84674
556	3.33615	4	1.84674
557	3.33615	4	1.84674
558	3.33615	4	1.84674
559	3.33615	4	1.84674
560	3.33615	4	1.84674
561	3.33615	4	1.84674
562	3.33615	4	1.84674
563	3.33615	4	1.84674
564	3.33615	4	1.84674
565	3.33615	4	1.84674
566	3.33615	4	1.84674
567	3.33615	4	1.84674
568	3.33615	4	1.84674
569	3.33615	4	1.84674
570	3.33615	4	1.84674
571	3.33615	4	1.84674
572	3.33615	4	1.84674
573	3.33615	4	1.84674
574	3.33615	4	1.84674
575	3.33615	4	1.84674
576	3.33615	4	1.84674
577	3.33615	4	1.84674
578	3.33615	4	1.84674
579	3.33615	4	1.84674
580	3.33615	4	1.84674
581	3.33615	4	1.84674
582	3.33615	4	1.84674
583	3.33615	4	1.84674
584	3.33615	4	1.84674
585	3.33615	4	1.84674
586	3.33615	4	1.84674
587	3.33615	4	1.84674
588	3.33615	4	1.84674
589	3.33615	4	1.84674
590	3.33615	4	1.84674
591	3.33615	4	1.84674
592	3.33615	4	1.84674
593	3.33615	4	1.84674
594	3.33615	4	1.84674
595	3.33615	4	1.84674
596	3.33615	4	1.84674
597	3.33615	4	1.84674
598	3.33615	4	1.84674
599	3.33615	4	1.84674
600	3.33615	4	1.84674
601	3.33615	4	1.84674
602	3.33615	4	1.84674
603	3.33615	4	1.84674
604	3.33615	4	1.84674
605	3.33615	4	1.84674
606	3.33615	4	1.84674
607	3.33615	4	1.84674
608	3.33615	4	1.84674
609	3.33615	4	1.84674
610	3.33615	4	1.84674
611	3.33615	4	1.84674
612	3.33615	4	1.84674
613	3.33615	4	1.84674
614	3.33615	4	1.84674
615	3.33615	4	1.84674
616	3.33615	4	1.84674
617	3.33615	4	1.84674
618	3.33615	4	1.84674
619	3.33615	4	1.84674
620	3.33615	4	1.84674
621	3.33615	4	1.84674
622	3.33615	4	1.84674
623	3.33615	4	1.84674
624	3.33615	4	1.84674
625	3.33615	4	1.84674
626	3.33615	4	1.84674
627	3.33615	4	1.84674
628	3.33615	4	1.84674
629	3.33615	4	1.84674
630	3.33615	4	1.84674
631	3.33615	4	1.84674
632	3.33615	4	1.84674
633	3.33615	4	1.84674
634	3.33615	4	1.84674
635	3.33615	4	1.84674
636	3.33615	4	1.84674
637	3.33615	4	1.84674
638	3.33615	4	1.84674
639	3.33615	4	1.84674
640	3.33615	4	1.84674
641	3.33615	4	1.84674
642	3.33615	4	1.84674
643	3.33615	4	1.84674
644	3.33615	4	1.84674
645	3.33615	4	1.84674
646	3.33615	4	1.84674
647	3.33615	4	1.84674
648	3.33615	4	1.84674
649	3.33615	4	1.84674
650	3.33615	4	1.84674
651	3.33615	4	1.84674
652	3.33615	4	1.84674
653	3.33615	4	1.84674
654	3.33615	4	1.84674
655	3.33615	4	1.84674
656	3.33615	4	1.84674
657	3.33615	4	1.84674
658	3.33615	4	1.84674
659	3.33615	4	1.84674
660	3.33615	4	1.84674
661	3.33615	4	1.84674
662	3.33615	4	1.84674
663	3.33615	4	1.84674
664	3.33615	4	1.84674
665	3.33615	4	1.84674
666	3.33615	4	1.84674
667	3.33615	4	1.84674
668	3.33615	4	1.84674
669	3.33615	4	1.84674
670	3.33615	4	1.84674
671	3.33615	4	1.84674
672	3.33615	4	1.84674
673	3.33615	4	1.84674
674	3.33615	4	1.84674
675	3.33615	4	1.84674
676	3.33615	4	1.84674
677	3.33615	4	1.84674
678	3.33615	4	1.84674
679	3.33615	4	1.84674
680	3.33615	4	1.84674
681	3.33615	4	1.84674
682	3.33615	4	1.84674
683	3.33615	4	1.84674
684	3.33615	4	1.84674
685	3.33615	4	1.84674
686	3.33615	4	1.84674
687	3.33615	4	1.84674
688	3.33615	4	1.84674
689	3.33615	4	1.84674
690	3.33615	4	1.84674
691	3.33615	4	1.84674
692	3.33615	4	1.84674
693	3.33615	4	1.84674
694	3.33615	4	1.84674
695	3.33615	4	1.84674
696	3.33615	4	1.84674
697	3.33615	4	1.84674
698	3.33615	4	1.84674
699	3.33615	4	1.84674
700	3.33615	4	1.84674
701	3.33615	4	1.84674
702	3.33615	4	1.84674
703	3.33615	4	1.84674
704	3.33615	4	1.84674
705	3.33615	4	1.84674
706	3.33615	4	1.84674
707	3.33615	4	1.84674
708	3.33615	4	1.84674
709	3.33615	4	1.84674
710	3.33615	4	1.84674
711	3.33615	4	1.84674
712	3.33615	4	1.84674
713	3.33615	4	1.84674
714	3.33615	4	1.84674
715	3.33615	4	1.84674
716	3.33615	4	1.84674
717	3.33615	4	1.84674
718	3.33615	4	1.84674
719	3.33615	4	1.84674
720	3.33615	4	1.84674
721	3.33615	4	1.84674
722	3.33615	4	1.84674
723	3.33615	4	1.84674
724	3.33615	4	1.84674
725	3.33615	4	1.84674
726	3.33615	4	1.84674
727	3.33615	4	1.84674
728	3.33615	4	1.84674
729	3.33615	4	1.84674
730	3.33615	4	1.84674
731	3.33615	4	1.84674
732	3.33615	4	1.84674
733	3.33615	4	1.84674
734	3.33615	4	1.84674
735	3.33615	4	1.84674
736	3.33615	4	1.84674
737	3.33615	4	1.84674
738	3.33615	4	1.84674
739	3.33615	4	1.84674
740	3.33615	4	1.84674
741	3.33615	4	1.84674
742	3.33615	4	1.84674
743	3.33615	4	1.84674
744	3.33615	4	1.84674
745	3.33615	4	1.84674
746	3.33615	4	1.84674
747	3.33615	4	1.84674
748	3.33615	4	1.84674
749	3.33615	4	1.84674
750	3.33615	4	1.84674
751	3.33615	4	1.84674
752	3.33615	4	1.84674
753	3.33615	4	1.84674
754	3.33615	4	1.84674
755	3.33615	4	1.84674
756	3.33615	4	1.84674
757	3.33615	4	1.84674
758	3.33615	4	1.84674
759	3.33615	4	1.84674
760	3.33615	4	1.84674
761	3.33615	4	1.84674
762	3.33615	4	1.84674
763	3.33615	4	1.84674
764	3.33615	4	1.84674
765	3.33615	4	1.84674
766	3.33615	4	1.84674
767	3.33615	4	1.84674
768	3.33615	4	1.84674
769	3.33615	4	1.84674
770	3.33615	4	1.84674
771	3.33615	4	1.84674
772	3.33615	4	1.84674
773	3.33615	4	1.84674
774	3.33615	4	1.84674
775	3.33615	4	1.84674
776	3.33615	4	1.84674
777	3.33615	4	1.84674
778	3.33615	4	1.84674
779	3.33615	4	1.84674
780	3.33615	4	1.84674
781	3.33615	4	1.84674
782	3.33615	4	1.84674
783	3.33615	4	1.84674
784	3.33615	4	1.84674
785	3.33615	4	1.84674
786	3.33615	4	1.84674
787	3.33615	4	1.84674
788	3.33615	4	1.84674
789	3.33615	4	1.84674
790	3.33615	4	1.84674
791	3.33615	4	1.84674
792	3.33615	4	1.84674
793	3.33615	4	1.84674
794	3.33615	4	1.84674
795	3.33615	4	1.84674
796	3.33615	4	1.84674
797	3.33615	4	1.84674
798	3.33615	4	1.84674
799	3.33615	4	1.84674
800	3.33615	4	1.84674
801	3.33615	4	1.84674
802	3.33615	4	1.84674
803	3.33615	4	1.84674
804	3.33615	4	1.84674
805	3.33615	4	1.84674
806	3.33615	4	1.84674
807	3.33615	4	1.84674
808	3.33615	4	1.84674
809	3.33615	4	1.84674
810	3.33615	4	1.84674
811	3.33615	4	1.84674
812	3.33615	4	1.84674
813	3.33615	4	1.84674
814	3.33615	4	1.84674
815	3.33615	4	1.84674
816	3.33615	4	1.84674
817	3.33615	4	1.84674
818	3.33615	4	1.84674
819	3.33615	4	1.84674
820	3.33615	4	1.84674
821	3.33615	4	1.84674
822	3.33615	4	1.84674
823	3.33615	4	1.84674
824	3.33615	4	1.84674
825	3.33615	4	1.84674
826	3.33615	4	1.84674
827	3.33615	4	1.84674
828	3.33615	4	1.84674
829	3.33615	4	1.84674
830	3.33615	4	1.84674
831	3.33615	4	1.84674
832	3.33615	4	1.84674
833	3.33615	4	1.84674
834	3.33615	4	1.84674
835	3.33615	4	1.84674
836	3.33615	4	1.84674
837	3.33615	4	1.84674
838	3.33615	4	1.84674
839	3.33615	4	1.84674
840	3.33615	4	1.84674
841	3.33615	4	1.84674
842	3.33615	4	1.84674
843	3.33615	4	1.84674
844	3.33615	4	1.84674
845	3.33615	4	1.84674
846	3.33615	4	1.84674
847	3.33615	4	1.84674
848	3.33615	4	1.84674
849	3.33615	4	1.84674
850	3.33615	4	1.84674
851	3.33615	4	1.84674
852	3.33615	4	1.84674
853	3.33615	4	1.84674
854	3.33615	4	1.84674
855	3.33615	4	1.84674
856	3.33615	4	1.84674
857	3.33615	4	1.84674
858	3.33615	4	1.84674
859	3.33615	4	1.84674
860	3.33615	4	1.84674
861	3.33615	4	1.84674
862	3.33615	4	1.84674
863	3.33615	4	1.84674
864	3.33615	4	1.84674
865	3.33615	4	1.84674
866	3.33615	4	1.84674
867	3.33615	4	1.84674
868	3.33615	4	1.84674
869	3.33615	4	1.84674
870	3.33615	4	1.84674
871	3.33615	4	1.84674
872	3.33615	4	1.84674
873	3.33615	4	1.84674
874	3.33615	4	1.84674
875	3.33615	4	1.84674
876	3.33615	4	1.84674
877	3.33615	4	1.84674
878	3.33615	4	1.84674
879	3.33615	4	1.84674
880	3.33615	4	1.84674
881	3.33615	4	1.84674
882	3.33615	4	1.84674
883	3.33615	4	1.84674
884	3.33615	4	1.84674
885	3.33615	4	1.84674
886	3.33615	4	1.84674
887	3.33615	4	1.84674
888	3.33615	4	1.84674
889	3.33615	4	1.84674
890	3.33615	4	1.84674
891	3.33615	4	1.84674
892	3.33615	4	1.84674
893	3.33615	4	1.84674
894	3.33615	4	1.84674
895	3.33615	4	1.84674
896	3.33615	4	1.84674
897	3.33615	4	1.84674
898	3.33615	4	1.84674
899	3.33615	4	1.84674
900	3.33615	4	1.84674
901	3.33615	4	1.84674
902	3.33615	4	1.84674
903	3.33615	4	1.84674
904	3.33615	4	1.84674
905	3.33615	4	1.84674
906	3.33615	4	1.84674
907	3.33615	4	1.84674
908	3.33615	4	1.84674
909	3.33615	4	1.84674
910	3.33615	4	1.84674
911	3.33615	4	1.84674
912	3.33615	4	1.84674
913	3.33615	4	1.84674
914	3.33615	4	1.84674
915	3.33615	4	1.84674
916	3.33615	4	1.84674
917	3.33615	4	1.84674
918	3.33615	4	1.84674
919	3.33615	4	1.84674
920	3.33615	4	1.84674
921	3.33615	4	1.84674
922	3.33615	4	1.84674
923	3.33615	4	1.84674
924	3.33615	4	1.84674
925	3.33615	4	1.84674
926	3.33615	4	1.84674
927	3.33615	4	1.84674
928	3.33615	4	1.84674
929	3.33615	4	1.84674
930	3.33615	4	1.84674
931	3.33615	4	1.84674
932	3.33615	4	1.84674
933	3.33615	4	1.84674
934	3.33615	4	1.84674
935	3.33615	4	1.84674
936	3.33615	4	1.84674
937	3.33615	4	1.84674
938	3.33615	4	1.84674
939	3.33615	4	1.84674
940	3.33615	4	1.84674
941	3.33615	4	1.84674
942	3.33615	4	1.84674
943	3.33615	4	1.84674
944	3.33615	4	1.84674
945	3.33615	4	1.84674
946	3.33615	4	1.84674
947	3.33615	4	1.84674
948	3.33615	4	1.84674
949	3.33615	4	1.84674
950	3.33615	4	1.84674
951	3.33615	4	1.84674
952	3.33615	4	1.84674
953	3.33615	4	1.84674
954	3.33615	4	1.84674
955	3.33615	4	1.84674
956	3.33615	4	1.84674
957	3.33615	4	1.84674
958	3.33615	4	1.84674
959	3.33615	4	1.84674
960	3.33615	4	1.84674
961	3.33615	4	1.84674
962	3.33615	4	1.84674
963	3.33615	4	1.84674
964	3.33615	4	1.84674
965	3.33615	4	1.84674
966	3.33615	4	1.84674
967	3.33615	4	1.84674
968	3.33615	4	1.84674
969	3.33615	4	1.84674
970	3.33615	4	1.84674
971	3.33615	4	1.84674
972	3.33615	4	1.84674
973	3.33615	4	1.84674
974	3.33615	4	1.84674
975	3.33615	4	1.84674
976	3.33615	4	1.84674
977	3.33615	4	1.84674
978	3.33615	4	1.84674
979	3.33615	4	1.84674
980	3.33615	4	1.84674
981	3.33615	4	1.84674
982	3.33615	4	1.84674
983	3.33615	4	1.84674
984	3.33615	4	1.84674
985	3.33615	4	1.84674
986	3.33615	4	1.84674
987	3.33615	4	1.84674
988	3.33615	4	1.84674
989	3.33615	4	1.84674
990	3.33615	4	1.84674
991	3.33615	4	1.84674
992	3.33615	4	1.84674
993	3.33615	4	1.84674
994	3.33615	4	1.84674
995	3.33615	4	1.84674
996	3.33615	4	1.84674
997	3.33615	4	1.84674
998	3.33615	4	1.84674
999	3.33615	4	1.84674
1000	3.33615	4	1.84674
1001	3.33615	4	1.84674
1002	3.33615	4	1.84674
1003	3.33615	4	1.84674
1004	3.33615	4	1.84674
1005	3.33615	4	1.84674
1006	3.33615	4	1.84674
1007	3.33615	4	1.84674
1008	3.33615	4	1.84674
1009	3.33615	4	1.84674
1010	3.33615	4	1.84674
1011	3.33615	4	1.84674
1012	3.33615	4	1.84674
1013	3.33615	4	1.84674
1014	3.33615	4	1.84674
1015	3.33615	4	1.84674
1016	3.33615	4	1.84674
1017	3.33615	4	1.84674
1018	3.33615	4	1.84674
1019	3.33615	4	1.84674
1020	3.33615	4	1.84674
1021	3.33615	4	1.84674
1022	3.33615	4	1.84674
1023	3.33615	4	1.84674
1024	3.33615	4	1.84674
1025	3.33615	4	1.84674
1026	3.33615	4	1.84674
1027	3.33615	4	1.84674
1028	3.33615	4	1.84674
1029	3.33615	4	1.84674
1030	3.33615	4	1.84674
1031	3.33615	4	1.84674
1032	3.33615	4	1.84674
1033	3.33615	4	1.84674
1034	3.33615	4	1.84674
1035	3.33615	4	1.84674
1036	3.33615	4	1.84674
1037	3.33615	4	1.84674
1038	3.33615	4	1.84674
1039	3.33615	4	1.84674
1040	3.33615	4	1.84674
1041	3.33615	4	1.84674
1042	3.33615	4	1.84674
1043	3.33615	4	1.84674
1044	3.33615	4	1.84674
1045	3.33615	4	1.84674
1046	3.33615	4	1.84674
1047	3.33615	4	1.84674
1048	3.33615	4	1.84674
1049	3.33615	4	1.84674
1050	3.33615	4	1.84674
1051	3.33615	4	1.84674
1052	3.33615	4	1.84674
1053	3.33615	4	1.84674
1054	3.33615	4	1.84674
1055	3.33615	4	1.84674
1056	3.33615	4	1.84674
1057	3.33615	4	1.84674
1058	3.33615	4	1.84674
1059	3.33615	4	1.84674
1060	3.33615	4	1.84674
1061	3.33615	4	1.84674
1062	3.33615	4	1.84674
1063	3.33615	4	1.84674
1064	3.33615	4	1.84674
1065	3.33615	4	1.84674
1066	3.33615	4	1.84674
1067	3.33615	4	1.84674
1068	3.33615	4	1.84674
1069	3.33615	4	1.84674
1070	3.33615	4	1.84674
1071	3.33615	4	1.84674
1072	3.33615	4	1.84674
1073	3.33615	4	1.84674
1074	3.33615	4	1.84674
1075	3.33615	4	1.84674
1076	3.33615	4	1.84674
1077	3.33615	4	1.84674
1078	3.33615	4	1.84674
1079	3.33615	4	1.84674
1080	3.33615	4	1.84674
1081	3.33615	4	1.84674
1082	3.33615	4	1.84674
1083	3.33615	4	1.84674
1084	3.33615	4	1.84674
1085	3.33615	4	1.84674
1086	3.33615	4	1.84674
1087	3.33615	4	1.84674
1088	3.33615	4	1.84674
1089	3.33615	4	1.84674
1090	3.33615	4	1.84674
1091	3.33615	4	1.84674
1092	3.33615	4	1.84674
1093	3.33615	4	1.84674
1094	3.33615	4	1.84674
1095	3.33615	4	1.84674
1096	3.33615	4	1.84674
1097	3.33615	4	1.84674
1098	3.33615	4	1.84674
1099	3.33615	4	1.84674
1100	3.33615	4	1.84674
1101	3.33615	4	1.84674
1102	3.33615	4	1.84674
1103	3.33615	4	1.84674
1104	3.33615	4	1.84674
1105	3.33615	4	1.84674
1106	3.33615	4	1.84674
1107	3.33615	4	1.84674
1108	3.33615	4	1.84674
1109	3.33615	4	1.84674
1110	3.33615	4	1.84674
1111	3.33615	4	1.84674
1112	3.33615	4	1.84674
1113	3.33615	4	1.84674
1114	3.33615	4	1.84674
1115	3.33615	4	1.84674
1116	3.33615	4	1.84674
1117	3.33615	4	1.84674
1118	3.33615	4	1.84674
1119	3.33615	4	1.84674
1120	3.33615	4	1.84674
1121	3.33615	4	1.84674
1122	3.33615	4	1.84674
1123	3.33615	4	1.84674
1124	3.33615	4	1.84674
1125	3.33615	4	1.84674
1126	3.33615	4	1.84674
1127	3.33615	4	1.84674
1128	3.33615	4	1.84674
1129	3.33615	4	1.84674
1130	3.33615	4	1.84674
1131	3.33615	4	1.84674
1132	3.33615	4	1.84674
1133	3.33615	4	1.84674
1134	3.33615	4	1.84674
1135	3.33615	4	1.84674
1136	3.33615	4	1.84674
1137	3.33615	4	1.84674
1138	3.33615	4	1.84674
1139	3.33615	4	1.84674
1140	3.33615	4	1.84674
1141	3.33615	4	1.84674
1142	3.33615	4	1.84674
1143	3.33615	4	1.84674
1144	3.33615	4	1.84674
1145	3.33615	4	1.84674
1146	3.33615	4	1.84674
1147	3.33615	4	1.84674
1148	3.33615	4	1.84674
1149	3.33615	4	1.84674
1150	3.33615	4	1.84674
1151	3.33615	4	1.84674
1152	3.33615	4	1.84674
1153	3.33615	4	1.84674
1154	3.33615	4	1.84674
1155	3.33615	4	1.84674
1156	3.33615	4	1.84674
1157	3.33615	4	1.84674
1158	3.33615	4	1.84674
1159	3.33615	4	1.84674
1160	3.33615	4	1.84674
1161	3.33615	4	1.84674
1162	3.33615	4	1.84674
1163	3.33615	4	1.84674
1164	3.33615	4	1.84674
1165	3.33615	4	1.84674
1166	3.33615	4	1.84674
1167	3.33615	4	1.84674
1168	3.33615	4	1.84674
1169	3.33615	4	1.84674
1170	3.33615	4	1.84674
1171	3.33615	4	1.84674
1172	3.33615	4	1.84674
1173	3.33615	4	1.84674
1174	3.33615	4	1.84674
1175	3.33615	4	1.84674
1176	3.33615	4	1.84674
1177	3.33615	4	1.84674
1178	3.33615	4	1.84674
1179	3.33615	4	1.84674
1180	3.33615	4	1.84674
1181	3.33615	4	1.84674
1182	3.33615	4	1.84674
1183	3.33615	4	1.84674
1184	3.33615	4	1.84674
1185	3.33615	4	1.84674
1186	3.33615	4	1.84674
1187	3.33615	4	1.84674
1188	3.33615	4	1.84674
1189	3.33615	4	1.84674
1190	3.33615	4	1.84674
1191	3.33615	4	1.84674
1192	3.33615	4	1.84674
1193	3.33615	4	1.84674
1194	3.33615	4	1.84674
1195	3.33615	4	1.84674
1196	3.33615	4	1.84674
1197	3.33615	4	1.84674
1198	3.33615	4	1.84674
1199	3.33615	4	1.84674
1200	3.33615	4	1.84674
1201	3.33615	4	1.84674
1202	3.33615	4	1.84674
1203	3.33615	4	1.84674
1204	3.33615	4	1.84674
1205	3.33615	4	1.84674
1206	3.33615	4	1.84674
1207	3.33615	4	1.84674
1208	3.33615	4	1.84674
1209	3.33615	4	1.84674
1210	3.33615	4	1.84674
1211	3.33615	4	1.84674
1212	3.33615	4	1.84674
1213	3.33615	4	1.84674
1214	3.33615	4	1.84674
1215	3.33615	4	1.84674
1216	3.33615	4	1.84674
1217	3.33615	4	1.84674
1218	3.33615	4	1.84674
1219	3.33615	4	1.84674
1220	3.33615	4	1.84674
1221	3.33615	4	1.84674
1222	3.33615	4	1.84674
1223	3.33615	4	1.84674
1224	3.33615	4	1.84674
1225	3.33615	4	1.84674
1226	3.33615	4	1.84674
1227	3.33615	4	1.84674
1228	3.33615	4	1.84674
1229	3.33615	4	1.84674
1230	3.33615	4	1.84674
1231	3.33615	4	1.84674
1232	3.33615	4	1.84674
1233	3.33615	4	1.84674
1234	3.33615	4	1.84674
1235	3.33615	4	1.84674
1236	3.33615	4	1.84674
1237	3.33615	4	1.84674
1238	3.33615	4	1.84674
1239	3.33615	4	1.84674
1240	3.33615	4	1.84674
1241	3.33615	4	1.84674
1242	3.33615	4	1.84674
1243	3.33615	4	1.84674
1244	3.33615	4	1.84674
1245	3.33615	4	1.84674
1246	3.33615	4	1.84674
1247	3.33615	4	1.84674
1248	3.33615	4	1.84674
1249	3.33615	4	1.84674
1250	3.33615	4	1.84674
1251	3.33615	4	1.84674
1252	3.33615	4	1.84674
1253	3.33615	4	1.84674
1254	3.33615	4	1.84674
1255	3.33615	4	1.84674
1256	3.33615	4	1.84674
1257	3.33615	4	1.84674
1258	3.33615	4	1.84674
1259	3.33615	4	1.84674
1260	3.33615	4	1.84674
1261	3.33615	4	1.84674
1262	3.33615	4	1.84674
1263	3.33615	4	1.84674
1264	3.33615	4	1.84674
1265	3.33615	4	1.84674
1266	3.33615	4	1.84674
1267	3.33615	4	1.84674
1268	3.33615	4	1.84674
1269	3.33615	4	1.84674
1270	3.33615	4	1.84674
1271	3.33615	4	1.84674
1272	3.33615	4	1.84674
1273	3.33615	4	1.84674
1274	3.33615	4	1.84674
1275	3.33615	4	1.84674
1276	3.33615	4	1.84674
1277	3.33615	4	1.84674
1278	3.33615	4	1.84674
1279	3.33615	4	1.84674
1280	3.33615	4	1.84674
1281	3.33615	4	1.84674
1282	3.33615	4	1.84674
1283	3.33615	4	1.84674
1284	3.33615	4	1.84674
1285	3.33615	4	1.84674
1286	3.33615	4	1.84674
1287	3.33615	4	1.84674
1288	3.33615	4	1.84674
1289	3.33615	4	1.84674
1290	3.33615	4	1.84674
1291	3.33615	4	1.84674
1292	3.33615	4	1.84674
1293	3.33615	4	1.84674
1294	3.33615	4	1.84674
1295	3.33615	4	1.84674
1296	3.33615	4	1.84674
1297	3.33615	4	1.84674
1298	3.33615	4	1.84674
1299	3.33615	4	1.84674
1300	3.33615	4	1.84674
1301	3.33615	4	1.84674
1302	3.33615	4	1.84674
1303	3.33615	4	1.84674
1304	3.33615	4	1.84674
1305	3.33615	4	1.84674
1306	3.33615	4	1.84674
1307	3.33615	4	1.84674
1308	3.33615	4	1.84674
1309	3.33615	4	1.84674
1310	3.33615	4	1.84674
1311	3.33615	4	1.84674
1312	3.33615	4	1.84674
1313	3.33615	4	1.84674
1314	3.33615	4	1.84674
1315	3.33615	4	1.84674
1316	3.33615	4	1.84674
1317	3.33615	4	1.84674
1318	3.33615	4	1.84674
1319	3.33615	4	1.84674
1320	3.33615	4	1.84674
1321	3.33615	4	1.84674
1322	3.33615	4	1.84674
1323	3.33615	4	1.84674
1324	3.33615	4	1.84674
1325	3.33615	4	1.84674
1326	3.33615	4	1.84674
1327	3.33615	4	1.84674
1328	3.33615	4	1.84674
1329	3.33615	4	1.84674
1330	3.33615	4	1.84674
1331	3.33615	4	1.84674
1332	3.33615	4	1.84674
1333	3.33615	4	1.84674
1334	3.33615	4	1.84674
1335	3.33615	4	1.84674
1336	3.33615	4	1.84674
1337	3.33615	4	1.84674
1338	3.33615	4	1.84674
1339	3.33615	4	1.84674
1340	3.33615	4	1.84674
1341	3.33615	4	1.84674
1342	3.33615	4	1.84674
1343	3.33615	4	1.84674
1344	3.33615	4	1.84674
1345	3.33615	4	1.84674
1346	3.33615	4	1.84674
1347	3.33615	4	1.84674
1348	3.33615	4	1.84674
1349	3.33615	4	1.84674
1350	3.33615	4	1.84674
1351	3.33615	4	1.84674
1352	3.33615	4	1.84674
1353	3.33615	4	1.84674
1354	3.33615	4	1.84674
1355	3.33615	4	1.84674
1356	3.33615	4	1.84674
1357	3.33615	4	1.84674
1358	3.33615	4	1.84674
1359	3.33615	4	1.84674
1360	3.33615	4	1.84674
1361	3.33615	4	1.84674
1362	3.33615	4	1.84674
1363	3.33615	4	1.84674
1364	3.33615	4	1.84674
1365	3.33615	4	1.84674
1366	3.33615	4	1.84674
1367	3.33615	4	1.84674
1368	3.33615	4	1.84674
1369	3.33615	4	1.84674
1370	3.33615	4	1.84674
1371	3.33615	4	1.84674
1372	3.33615	4	1.84674
1373	3.33615	4	1.84674
1374	3.33615	4	1.84674
1375	3.33615	4	1.84674
1376	3.33615	4	1.84674
1377	3.33615	4	1.84674
1378	3.33615	4	1.84674
1379	3.33615	4	1.84674
1380	3.33615	4	1.84674
1381	3.33615	4	1.84674
1382	3.33615	4	1.84674
1383	3.33615	4	1.84674
1384	3.33615	4	1.84674
1385	3.33615	4	1.84674
1386	3.33615	4	1.84674
1387	3.33615	4	1.84674
1388	3.33615	4	1.84674
1389	3.33615	4	1.84674
1390	3.33615	4	1.84674
1391	3.33615	4	1.84674
1392	3.33615	4	1.84674
1393	3.33615	4	1.84674
1394	3.33615	4	1.84674
1395	3.33615	4	1.84674
1396	3.33615	4	1.84674
1397	3.33615	4	1.84674
1398	3.33615	4	1.84674
1399	3.33615	4	1.84674
1400	3.33615	4	1.84674
1401	3.33615	4	1.84674
1402	3.33615	4	1.84674
1403	3.33615	4	1.84674
1404	3.33615	4	1.84674
1405	3.33615	4	1.84674
1406	3.33615	4	1.84674
1407	3.33615	4	1.84674
1408	3.33615	4	1.84674
1409	3.33615	4	1.84674
1410	3.33615	4	1.84674
1411	3.33615	4	1.84674
1412	3.33615	4	1.84674
1413	3.33615	4	1.84674
1414	3.33615	4	1.84674
1415	3.33615	4	1.84674
1416	3.33615	4	1.84674
1417	3.33615	4	1.84674
1418	3.33615	4	1.84674
1419	3.33615	4	1.84674
1420	3.33615	4	1.84674
1421	3.33615	4	1.84674
1422	3.33615	4	1.84674
1423	3.33615	4	1.84674
1424	3.33615	4	1.84674
1425	3.33615	4	1.84674
1426	3.33615	4	1.84674
1427	3.33615	4	1.84674
1428	3.33615	4	1.84674
1429	3.33615	4	1.84674
1430	3.33615	4	1.84674
1431	3.33615	4	1.84674
1432	3.33615	4	1.84674
1433	3.33615	4	1.84674
1434	3.33615	4	1.84674
1435	3.33615	4	1.84674
1436	3.33615	4	1.84674
1437	3.33615	4	1.84674
1438	3.33615	4	1.84674
1439	3.33615	4	1.84674
1440	3.33615	4	1.84674
1441	3.33615	4	1.84674
1442	3.33615	4	1.84674
1443	3.33615	4	1.84674
1444	3.33615	4	1.84674
1445	3.33615	4	1.84674
1446	3.33615	4	1.84674
1447	3.33615	4	1.84674
1448	3.33615	4	1.84674
1449	3.33615	4	1.84674
1450	3.33615	4	1.84674
1451	3.33615	4	1.84674
1452	3.33615	4	1.84674
1453	3.33615	4	1.84674
1454	3.33615	4	1.84674
1455	3.33615	4	1.84674
1456	3.33615	4	1.84674
1457	3.33615	4	1.84674
1458	3.33615	4	1.84674
1459	3.33615	4	1.84674
1460	3.33615	4	1.84674
1461	3.33615	4	1.84674
1462	3.33615	4	1.84674
1463	3.33615	4	1.84674
1464	3.33615	4	1.84674
1465	3.33615	4	1.84674
1466	3.33615	4	1.84674
1467	3.33615	4	1.84674
1468	3.33615	4	1.84674
1469	3.33615	4	1.84674
1470	3.33615	4	1.84674
1471	3.33615	4	1.84674
1472	3.33615	4	1.84674
1473	3.33615	4	1.84674
1474	3.33615	4	1.84674
1475	3.33615	4	1.84674
1476	3.33615	4	1.84674
1477	3.33615	4	1.84674
1478	3.33615	4	1.84674
1479	3.33615	4	1.84674
1480	3.33615	4	1.84674
1481	3.33615	4	1.84674
1482	3.33615	4	1.84674
1483	3.33615	4	1.84674
1484	3.33615	4	1.84674
1485	3.33615	4	1.84674
1486	3.33615	4	1.84674
1487	3.33615	4	1.84674
1488	3.33615	4	1.84674
1489	3.33615	4	1.84674
1490	3.33615	4	1.84674
1491	3.33615	4	1.84674
1492	3.33615	4	1.84674
1493	3.33615	4	1.84674
1494	3.33615	4	1.84674
1495	3.33615	4	1.84674
1496	3.33615	4	1.84674
1497	3.33615	4	1.84674
1498	3.33615	4	1.84674
1499	3.33615	4	1.84674
1500	3.33615	4	1.84674
1501	3.33615	4	1.84674
1502	3.33615	4	1.84674
1503	3.33615	4	1.84674
1504	3.33615	4	1.84674
1505	3.33615	4	1.84674
1506	3.33615	4	1.84674
1507	3.33615	4	1.84674
1508	3.33615	4	1.84674
1509	3.33615	4	1.84674
1510	3.33615	4	1.84674
1511	3.33615	4	1.84674
1512	3.33615	4	1.84674
1513	3.33615	4	1.84674
1514	3.33615	4	1.84674
1515	3.33615	4	1.84674
1516	3.33615	4	1.84674
1517	3.33615	4	1.84674
1518	3.33615	4	1.84674
1519	3.33615	4	1.84674
1520	3.33615	4	1.84674
1521	3.33615	4	1.84674
1522	3.33615	4	1.84674
1523	3.33615	4	1.84674
1524	3.33615	4	1.84674
1525	3.33615	4	1.84674
1526	3.33615	4	1.84674
1527	3.33615	4	1.84674
1528	3.33615	4	1.84674
1529	3.33615	4	1.84674
1530	3.33615	4	1.84674
1531	3.33615	4	1.84674
1532	3.33615	4	1.84674
1533	3.33615	4	1.84674
1534	3.33615	4	1.84674
1535	3.33615	4	1.84674
1536	3.33615	4	1.84674
1537	3.33615	4	1.84674
1538	3.33615	4	1.84674
1539	3.33615	4	1.84674
1540	3.33615	4	1.84674
1541	3.33615	4	1.84674
1542	3.33615	4	1.84674
1543	3.33615	4	1.84674
1544	3.33615	4	1.84674
1545	3.33615	4	1.84674
1546	3.33615	4	1.84674
1547	3.33615	4	1.84674
1548	3.33615	4	1.84674
1549	3.33615	4	1.84674
1550	3.33615	4	1.84674
1551	3.33615	4	1.84674
1552	3.33615	4	1.84674
1553	3.33615	4	1.84674
1554	3.33615	4	1.84674
1555	3.33615	4	1.84674
1556	3.33615	4	1.84674
1557	3.33615	4	1.84674
1558	3.33615	4	1.84674
1559	3.33615	4	1.84674
1560	3.33615	4	1.84674
1561	3.33615	4	1.84674
1562	3.33615	4	1.84674
1563	3.33615	4	1.84674
1564	3.33615	4	1.84674
1565	3.33615	4	1.84674
1566	3.33615	4	1.84674
1567	3.33615	4	1.84674
1568	3.33615	4	1.84674
1569	3.33615	4	1.84674
1570	3.33615	4	1.84674
1571	3.33615	4	1.84674
1572	3.33615	4	1.84674
1573	3.33615	4	1.84674
1574	3.33615	4	1.84674
1575	3.33615	4	1.84674
1576	3.33615	4	1.84674
1577	3.33615	4	1.84674
1578	3.33615	4	1.84674
1579	3.33615	4	1.84674
1580	3.33615	4	1.84674
1581	3.33615	4	1.84674
1582	3.33615	4	1.84674
1583	3.33615	4	1.84674
1584	3.33615	4	1.84674
1585	3.33615	4	1.84674
1586	3.33615	4	1.84674
1587	3.33615	4	1.84674
1588	3.33615	4	1.84674
1589	3.33615	4	1.84674
1590	3.33615	4	1.84674
1591	3.33615	4	1.84674
1592	3.33615	4	1.84674
1593	3.33615	4	1.84674
1594	3.33615	4	1.84674
1595	3.33615	4	1.84674
1596	3.33615	4	1.84674
1597	3.33615	4	1.84674
1598	3.33615	4	1.84674
1599	3.33615	4	1.84674
1600	3.33615	4	1.84674
1601	3.33615	4	1.84674
1602	3.33615	4	1.84674
1603	3.33615	4	1.84674
1604	3.33615	4	1.84674
1605	3.33615	4	1.84674
1606	3.33615	4	1.84674
1607	3.33615	4	1.84674
1608	3.33615	4	1.84674
1609	3.33615	4	1.84674
1610	3.33615	4	1.84674
1611	3.33615	4	1.84674
1612	3.33615	4	1.84674
1613	3.33615	4	1.84674
1614	3.33615	4	1.84674
1615	3.33615	4	1.84674
1616	3.33615	4	1.84674
1617	3.33615	4	1.84674
1618	3.33615	4	1.84674
1619	3.33615	4	1.84674
1620	3.33615	4	1.84674
1621	3.33615	4	1.84674
1622	3.33615	4	1.84674
1623	3.33615	4	1.84674
1624	3.33615	4	1.84674
1625	3.33615	4	1.84674
1626	3.33615	4	1.84674
1627	3.33615	4	1.84674
1628	3.33615	4	1.84674
1629	3.33615	4	1.84674
1630	3.33615	4	1.84674
1631	3.33615	4	1.84674
1632	3.33615	4	1.84674
1633	3.33615	4	1.84674
1634	3.33615	4	1.84674
1635	3.33615	4	1.84674
1636	3.33615	4	1.84674
1637	3.33615	4	1.84674
1638	3.33615	4	1.84674
1639	3.33615	4	1.84674
1640	3.33615	4	1.84674
1641	3.33615	4	1.84674
1642	3.33615	4	1.84674
1643	3.33615	4	1.84674
1644	3.33615	4	1.84674
1645	3.33615	4	1.84674
1646	3.33615	4	1.84674
1647	3.33615	4	1.84674
1648	3.33615	4	1.84674
1649	3.33615	4	1.84674
1650	3.33615	4	1.84674
1651	3.33615	4	1.84674
1652	3.33615	4	1.84674
1653	3.33615	4	1.84674
1654	3.33615	4	1.84674
1655	3.33615	4	1.84674
1656	3.33615	4	1.84674
1657	3.33615	4	1.84674
1658	3.33615	4	1.84674
1659	3.33615	4	1.84674
1660	3.33615	4	1.84674
1661	3.33615	4	1.84674
1662	3.33615	4	1.84674
1663	3.33615	4	1.84674
1664	3.33615	4	1.84674
1665	3.33615	4	1.84674
1666	3.33615	4	1.84674
1667	3.33615	4	1.84674
1668	3.33615	4	1.84674
1669	3.33615	4	1.84674
1670	3.33615	4	1.84674
1671	3.33615	4	1.84674
1672	3.33615	4	1.84674
1673	3.33615	4	1.84674
1674	3.33615	4	1.84674
1675	3.33615	4	1.84674
1676	3.33615	4	1.84674
1677	3.33615	4	1.84674
1678	3.33615	4	1.84674
1679	3.33615	4	1.84674
1680	3.33615	4	1.84674
1681	3.33615	4	1.84674
1682	3.33615	4	1.84674
1683	3.33615	4	1.84674
1684	3.33615	4	1.84674
1685	3.33615	4	1.84674
1686	3.33615	4	1.84674
1687	3.33615	4	1.84674
1688	3.33615	4	1.84674
1689	3.33615	4	1.84674
1690	3.33615	4	1.84674
1691	3.33615	4	1.84674
1692	3.33615	4	1.84674
1693	3.33615	4	1.84674
1694	3.33615	4	1.84674
1695	3.33615	4	1.84674
1696	3.33615	4	1.84674
1697	3.33615	4	1.84674
1698	3.33615	4	1.84674
1699	3.33615	4	1.84674
1700	3.33615	4	1.84674
1701	3.33615	4	1.84674
1702	3.33615	4	1.84674
1703	3.33615	4	1.84674
1704	3.33615	4	1.84674
1705	3.33615	4	1.84674
1706	3.33615	4	1.84674
1707	3.33615	4	1.84674
1708	3.33615	4	1.84674
1709	3.33615	4	1.84674
1710	3.33615	4	1.84674
1711	3.33615	4	1.84674
1712	3.33615	4	1.84674
1713	3.33615	4	1.84674
1714	3.33615	4	1.84674
1715	3.33615	4	1.84674
1716	3.33615	4	1.84674
1717	3.33615	4	1.84674
1718	3.33615	4	1.84674
1719	3.33615	4	1.84674
1720	3.33615	4	1.84674
1721	3.33615	4	1.84674
1722	3.33615	4	1.84674
1723	3.33615	4	1.84674
1724	3.33615	4	1.84674
1725	3.33615	4	1.84674
1726	3.33615	4	1.84674
1727	3.33615	4	1.84674
1728	3.33615	4	1.84674
1729	3.33615	4	1.84674
1730	3.33615	4	1.84674
1731	3.33615	4	1.84674
1732	3.33615	4	1.84674
1733	3.33615	4	1.84674
1734	3.33615	4	1.84674
1735	3.33615	4	1.84674
1736	3.33615	4	1.84674
1737	3.33615	4	1.84674
1738	3.33615	4	1.84674
1739	3.33615	4	1.84674
1740	3.33615	4	1.84674
1741	3.33615	4	1.84674
1742	3.33615	4	1.84674
1743	3.33615	4	1.84674
1744	3.33615	4	1.84674
1745	3.33615	4	1.84674
1746	3.33615	4	1.84674
1747	3.33615	4	1.84674
1748	3.33615	4	1.84674
1749	3.33615	4	1.84674
1750	3.33615	4	1.84674
1751	3.33615	4	1.84674
1752	3.33615	4	1.84674
1753	3.33615	4	1.84674
1754	3.33615	4	1.84674
1755	3.33615	4	1.84674
1756	3.33615	4	1.84674
1757	3.33615	4	1.84674
1758	3.33615	4	1.84674
1759	3.33615	4	1.84674
1760	3.33615	4	1.84674
1761	3.33615	4	1.84674
1762	3.33615	4	1.84674
1763	3.33615	4	1.84674
1764	3.33615	4	1.84674
1765	3.33615	4	1.84674
1766	3.33615	4	1.84674
1767	3.33615	4	1.84674
1768	3.33615	4	1.84674
1769	3.33615	4	1.84674
1770	3.33615	4	1.84674
1771	3.33615	4	1.84674
1772	3.33615	4	1.84674
1773	3.33615	4	1.84674
1774	3.33615	4	1.84674
1775	3.33615	4	1.84674
1776	3.33615	4	1.84674
1777	3.33615	4	1.84674
1778	3.33615	4	1.84674
1779	3.33615	4	1.84674
1780	3.33615	4	1.84674
1781	3.33615	4	1.84674
1782	3.33615	4	1.84674
1783	3.33615	4	1.84674
1784	3.33615	4	1.84674
1785	3.33615	4	1.84674
1786	3.33615	4	1.84674
1787	3.33615	4	1.84674
1788	3.33615	4	1.84674
1789	3.33615	4	1.84674
1790	3.33615	4	1.84674
1791	3.33615	4	1.84674
1792	3.33615	4	1.84674
1793	3.33615	4	1.84674
1794	3.33615	4	1.84674
1795	3.33615	4	1.84674
1796	3.33615	4	1.84674
1797	3.33615	4	1.84674
1798	3.33615	4	1.84674
1799	3.33615	4	1.84674
1800	3.33615	4	1.84674
1801	3.33615	4	1.84674
1802	3.33615	4	1.84674
1803	3.33615	4	1.84674
1804	3.33615	4	1.84674
1805	3.33615	4	1.84674
1806	3.33615	4	1.84674
1807	3.33615	4	1.84674
1808	3.33615	4	1.84674
1809	3.33615	4	1.84674
1810	3.33615	4	1.84674
1811	3.33615	4	1.84674
1812	3.33615	4	1.84674
1813	3.33615	4	1.84674
1814	3.33615	4	1.84674
1815	3.33615	4	1.84674
1816	3.33615	4	1.84674
1817	3.33615	4	1.84674
1818	3.33615	4	1.84674
1819	3.33615	4	1.84674
1820	3.33615	4	1.84674
1821	3.33615	4	1.84674
1822	3.33615	4	1.84674
1823	3.33615	4	1.84674
1824	3.33615	4	1.84674
1825	3.33615	4	1.84674
1826	3.33615	4	1.84674
1827	3.33615	4	1.84674
1828	3.33615	4	1.84674
1829	3.33615	4	1.84674
1830	3.33615	4	1.84674
1831	3.33615	4	1.84674
1832	3.33615	4	1.84674
1833	3.33615	4	1.84674
1834	3.33615	4	1.84674
1835	3.33615	4	1.84674
1836	3.33615	4	1.84674
1837	3.33615	4	1.84674
1838	3.33615	4	1.84674
1839	3.33615	4	1.84674
1840	3.33615	4	1.84674
1841	3.33615	4	1.84674
1842	3.33615	4	1.84674
1843	3.33615	4	1.84674
1844	3.33615	4	1.84674
1845	3.33615	4	1.84674
1846	3.33615	4	1.84674
1847	3.33615	4	1.84674
1848	3.33615	4	1.84674
1849	3.33615	4	1.84674
1850	3.33615	4	1.84674
1851	3.33615	4	1.84674
1852	3.33615	4	1.84674
1853	3.33615	4	1.84674
1854	3.33615	4	1.84674
1855	3.33615	4	1.84674
1856	3.33615	4	1.84674
1857	3.33615	4	1.84674
1858	3.33615	4	1.84674
1859	3.33615	4	1.84674
1860	3.33615	4	1.84674
1861	3.33615	4	1.84674
1862	3.33615	4	1.84674
1863	3.33615	4	1.84674
1864	3.33615	4	1.84674
1865	3.33615	4	1.84674
1866	3.33615	4	1.84674
1867	3.33615	4	1.84674
1868	3.33615	4	1.84674
1869	3.33615	4	1.84674
1870	3.33615	4	1.84674
1871	3.33615	4	1.84674
1872	3.33615	4	1.84674
1873	3.33615	4	1.84674
1874	3.33615	4	1.84674
1875	3.33615	4	1.84674
1876	3.33615	4	1.84674
1877	3.33615	4	1.84674
1878	3.33615	4	1.84674
1879	3.33615	4	1.84674
1880	3.33615	4	1.84674
1881	3.33615	4	1.84674
1882	3.33615	4	1.84674
1883	3.33615	4	1.84674
1884	3.33615	4	1.84674
1885	3.33615	4	1.84674
1886	3.33615	4	1.84674
1887	3.33615	4	1.84674
1888	3.33615	4	1.84674
1889	3.33615	4	1.84674
1890	3.33615	4	1.84674
1891	3.33615	4	1.84674
1892	3.33615	4	1.84674
1893	3.33615	4	1.84674
1894	3.33615	4	1.84674
1895	3.33615	4	1.84674
1896	3.33615	4	1.84674
1897	3.33615	4	1.84674
1898	3.33615	4	1.84674
1899	3.33615	4	1.84674
1900	3.33615	4	1.84674
1901	3.33615	4	1.84674
1902	3.33615	4	1.84674
1903	3.33615	4	1.84674
1904	3.33615	4	1.84674
1905	3.33615	4	1.84674
1906	3.33615	4	1.84674
1907	3.33615	4	1.84674
1908	3.33615	4	1.84674
1909	3.33615	4	1.84674
1910	3.33615	4	1.84674
1911	3.33615	4	1.84674
1912	3.33615	4	1.84674
1913	3.33615	4	1.84674
1914	3.33615	4	1.84674
1915	3.33615	4	1.84674
1916	3.33615	4	1.84674
1917	3.33615	4	1.84674
1918	3.33615	4	1.84674
1919	3.33615	4	1.84674
1920	3.33615	4	1.84674
1921	3.33615	4	1.84674
1922	3.33615	4	1.84674
1923	3.33615	4	1.84674
1924	3.33615	4	1.84674
1925	3.33615	4	1.84674
1926	3.33615	4	1.84674
1927	3.33615	4	1.84674
1928	3.33615	4	1.84674
1929	3.33615	4	1.84674
1930	3.33615	4	1.84674
1931	3.33615	4	1.84674
1932	3.33615	4	1.84674
1933	3.33615	4	1.84674
1934	3.33615	4	1.84674
1935	3.33615	4	1.84674
1936	3.33615	4	1.84674
1937	3.33615	4	1.84674
1938	3.33615	4	1.84674
1939	3.33615	4	1.84674
1940	3.33615	4	1.84674
1941	3.33615	4	1.84674
1942	3.33615	4	1.84674
1943	3.33615	4	1.84674
1944	3.33615	4	1.84674
1945	3.33615	4	1.84674
1946	3.33615	4	1.84674
1947	3.33615	4	1.84674
1948	3.33615	4	1.84674
1949	3.33615	4	1.84674
1950	3.33615	4	1.84674
1951	3.33615	4	1.84674
1952	3.33615	4	1.84674
1953	3.33615	4	1.84674
1954	3.33615	4	1.84674
1955	3.33615	4	1.84674
1956	3.33615	4	1.84674
1957	3.33615	4	1.84674
1958	3.33615	4	1.84674
1959	3.33615	4	1.84674
1960	3.33615	4	1.84674
1961	3.33615	4	1.84674
1962	3.33615	4	1.84674
1963	3.33615	4	1.84674
1964	3.33615	4	1.84674
1965	3.33615	4	1.84674
1966	3.33615	4	1.84674
1967	3.33615	4	1.84674
1968	3.33615	4	1.84674
1969	3.33615	4	1.84674
1970	3.33615	4	1.84674
1971	3.33615	4	1.84674
1972	3.33615	4	1.84674
1973	3.33615	4	1.84674
1974	3.33615	4	1.84674
1975	3.33615	4	1.84674
1976	3.33615	4	1.84674
1977	3.33615	4	1.84674
1978	3.33615	4	1.84674
1979	3.33615	4	1.84674
1980	3.33615	4	1.84674
1981	3.33615	4	1.84674
1982	3.33615	4	1.84674
1983	3.33615	4	1.84674
1984	3.33615	4	1.84674
1985	3.33615	4	1.84674
1986	3.33615	4	1.84674
1987	3.33615	4	1.84674
1988	3.33615	4	1.84674
1989	3.33615	4	1.84674
1990	3.33615	4	1.84674
1991	3.33615	4	1.84674
1992	3.33615	4	1.84674
1993	3.33615	4	1.84674
1994	3.33615	4	1.84674
1995	3.33615	4	1.84674
1996	3.33615	4	1.84674
1997	3.33615	4	1.84674
1998	3.33615	4	1.84674
1999	3.33615	4	1.84674
2000	3.33615	4	1.84674
[truncated: 3,001 more rows]
