# Supplementary material for: Aspiration-driven co-evolution of cooperation with individual behavioral diversity
Source: PLoS One. 2023 Sep 15;18(9):e0291134. doi: 10.1371/journal.pone.0291134 (PMC10503719; doi:10.1371/journal.pone.0291134)
Supplement: S1 Data — (ZIP) [file pone.0291134.s001.zip › M1/v2-L=200/data/aspiration_time,b=1.07_frequency.txt]

1	0.5	0.5	0
2	0.622445	0.636229	0.449201
3	0.694373	0.73857	0.487841
4	0.735134	0.820506	0.529683
5	0.756174	0.890855	0.555576
6	0.764186	0.952476	0.569364
7	0.764402	1.01288	0.571862
8	0.760731	1.07081	0.566473
9	0.756926	1.12117	0.555026
10	0.75279	1.16861	0.540838
11	0.749058	1.21912	0.526095
12	0.745969	1.26109	0.512637
13	0.744089	1.30045	0.498718
14	0.743197	1.34444	0.484783
15	0.744471	1.38156	0.474639
16	0.746789	1.40488	0.466324
17	0.750002	1.43495	0.458127
18	0.754386	1.45781	0.453709
19	0.760353	1.48159	0.449742
20	0.766958	1.51687	0.443652
21	0.775391	1.552	0.439022
22	0.78469	1.58238	0.433718
23	0.793539	1.61213	0.434343
24	0.803063	1.63942	0.435247
25	0.813094	1.6727	0.434653
26	0.82506	1.69448	0.433539
27	0.837092	1.71745	0.43688
28	0.849133	1.74287	0.439193
29	0.861665	1.76673	0.444358
30	0.875387	1.77922	0.447165
31	0.889148	1.80021	0.453581
32	0.903119	1.82422	0.461091
33	0.916555	1.84927	0.465728
34	0.930096	1.86607	0.471018
35	0.943837	1.89096	0.478817
36	0.958113	1.90963	0.483711
37	0.972736	1.93276	0.488844
38	0.987186	1.94873	0.4992
39	1.00142	1.98043	0.503847
40	1.01591	1.99747	0.51374
41	1.03072	2.01847	0.518467
42	1.04525	2.03207	0.526107
43	1.05942	2.05088	0.536744
44	1.07464	2.05904	0.543069
45	1.09001	2.08071	0.550263
46	1.10494	2.09718	0.560551
47	1.12079	2.10242	0.569039
48	1.13636	2.11156	0.576778
49	1.15226	2.11935	0.586666
50	1.16887	2.13348	0.591584
51	1.18504	2.15764	0.600489
52	1.20112	2.17428	0.610911
53	1.21696	2.19923	0.622676
54	1.23116	2.22898	0.630613
55	1.24593	2.24554	0.634963
56	1.26105	2.26522	0.640614
57	1.27584	2.27658	0.652527
58	1.29144	2.28814	0.658738
59	1.30762	2.30099	0.668776
60	1.32365	2.32321	0.672403
61	1.33931	2.33509	0.681994
62	1.35505	2.35447	0.693614
63	1.37068	2.36808	0.702764
64	1.3863	2.38696	0.713968
65	1.4016	2.39571	0.726904
66	1.41664	2.40311	0.734375
67	1.43232	2.40842	0.744574
68	1.44812	2.42793	0.751324
69	1.46366	2.44035	0.759585
70	1.47935	2.46523	0.764191
71	1.4951	2.47266	0.777858
72	1.51054	2.49171	0.785256
73	1.52639	2.50434	0.797624
74	1.54222	2.51679	0.811349
75	1.55674	2.53262	0.826387
76	1.57117	2.54775	0.830985
77	1.58586	2.56597	0.841633
78	1.60013	2.58251	0.848394
79	1.61386	2.60699	0.854046
80	1.62811	2.6264	0.862645
81	1.64193	2.64188	0.870405
82	1.65593	2.65014	0.881788
83	1.66947	2.66069	0.893651
84	1.68323	2.66677	0.899252
85	1.69825	2.67193	0.906901
86	1.71247	2.68665	0.9204
87	1.72615	2.69781	0.926251
88	1.73973	2.71896	0.936765
89	1.75295	2.73978	0.942515
90	1.7659	2.75721	0.948586
91	1.77838	2.7747	0.954358
92	1.79105	2.79142	0.951911
93	1.80419	2.80223	0.960236
94	1.81748	2.81208	0.964934
95	1.83127	2.81836	0.968929
96	1.84447	2.83022	0.97826
97	1.85719	2.83469	0.995562
98	1.87027	2.84592	1.00167
99	1.88216	2.85712	1.01323
100	1.89489	2.87265	1.0211
101	1.90739	2.88152	1.03062
102	1.91934	2.89645	1.03591
103	1.93195	2.90802	1.04681
104	1.94446	2.91874	1.04594
105	1.95715	2.92	1.05392
106	1.97057	2.92509	1.06152
107	1.98282	2.93417	1.06896
108	1.99536	2.94332	1.08429
109	2.00752	2.95642	1.09227
110	2.01922	2.96203	1.09987
111	2.03181	2.96008	1.11654
112	2.04439	2.97191	1.12509
113	2.05614	2.98667	1.13367
114	2.06813	2.98944	1.13896
115	2.0802	2.99911	1.1462
116	2.09327	3.00706	1.14796
117	2.10673	3.01405	1.15498
118	2.11976	3.02145	1.1644
119	2.13235	3.03527	1.17501
120	2.14383	3.05146	1.18006
121	2.15559	3.06576	1.18369
122	2.16806	3.07476	1.19558
123	2.18031	3.0786	1.20676
124	2.19252	3.08364	1.21605
125	2.20413	3.0933	1.22402
126	2.2155	3.10895	1.23225
127	2.22664	3.11624	1.24447
128	2.23859	3.1198	1.25252
129	2.25036	3.12894	1.25683
130	2.26205	3.14437	1.25938
131	2.27418	3.15305	1.26169
132	2.2854	3.15727	1.27682
133	2.29639	3.16545	1.28873
134	2.30724	3.17415	1.30146
135	2.31761	3.19265	1.31135
136	2.32791	3.19979	1.31861
137	2.33677	3.21627	1.32466
138	2.34654	3.23113	1.32469
139	2.35617	3.23442	1.32508
140	2.3657	3.24492	1.33035
141	2.37626	3.23891	1.34308
142	2.3866	3.24365	1.34794
143	2.39691	3.24898	1.35739
144	2.40756	3.25724	1.3638
145	2.41777	3.26306	1.36937
146	2.42772	3.27004	1.3791
147	2.43738	3.28307	1.38476
148	2.44695	3.2926	1.38874
149	2.45659	3.29793	1.39206
150	2.46711	3.30224	1.40163
151	2.47745	3.30748	1.41578
152	2.48729	3.32044	1.41665
153	2.49695	3.32796	1.42285
154	2.50664	3.33563	1.42838
155	2.51592	3.34216	1.43925
156	2.52576	3.34943	1.43958
157	2.53555	3.35488	1.44559
158	2.54469	3.37025	1.44878
159	2.55369	3.3767	1.45759
160	2.5625	3.38691	1.46262
161	2.57118	3.39609	1.46613
162	2.57961	3.40502	1.47051
163	2.58854	3.41608	1.47408
164	2.59678	3.42669	1.48253
165	2.60542	3.43345	1.48226
166	2.61387	3.44297	1.48661
167	2.62247	3.44802	1.49349
168	2.63082	3.45722	1.5016
169	2.63914	3.46474	1.5009
170	2.64689	3.47515	1.50451
171	2.65453	3.4806	1.50778
172	2.66204	3.48674	1.514
173	2.66988	3.4891	1.51817
174	2.67725	3.49914	1.52404
175	2.68438	3.50635	1.53153
176	2.69159	3.51516	1.5378
177	2.69889	3.51924	1.54189
178	2.70598	3.52675	1.54708
179	2.71326	3.52774	1.5548
180	2.72024	3.53567	1.55128
181	2.72723	3.54235	1.55339
182	2.73381	3.54764	1.55784
183	2.74011	3.55409	1.56695
184	2.74659	3.56488	1.56928
185	2.75295	3.57423	1.56424
186	2.7596	3.57726	1.56776
187	2.76644	3.58425	1.56744
188	2.77295	3.58915	1.5666
189	2.7796	3.59828	1.5711
190	2.78547	3.6087	1.57504
191	2.79118	3.6158	1.57567
192	2.79695	3.62066	1.57747
193	2.80262	3.63115	1.57347
194	2.80806	3.63834	1.57746
195	2.81321	3.6467	1.57784
196	2.81879	3.65023	1.57772
197	2.82421	3.65937	1.5794
198	2.82933	3.66005	1.57831
199	2.83434	3.6647	1.58854
200	2.8391	3.67335	1.58823
201	2.84331	3.67551	1.59071
202	2.84844	3.67774	1.58791
203	2.85355	3.67945	1.59911
204	2.85824	3.68364	1.60231
205	2.86312	3.68471	1.60855
206	2.86804	3.69035	1.60644
207	2.87222	3.69533	1.60714
208	2.87692	3.69924	1.6047
209	2.8816	3.70567	1.60573
210	2.88598	3.7093	1.60711
211	2.8904	3.71501	1.60885
212	2.89446	3.72305	1.6066
213	2.89861	3.7296	1.60661
214	2.90262	3.72949	1.60892
215	2.90652	3.73072	1.60812
216	2.9107	3.73462	1.61071
217	2.91476	3.73627	1.61116
218	2.9187	3.73869	1.61656
219	2.92285	3.74314	1.62051
220	2.92652	3.74892	1.61891
221	2.93015	3.7534	1.61703
222	2.93419	3.7589	1.6168
223	2.93773	3.76102	1.6201
224	2.94168	3.76403	1.61955
225	2.94553	3.76657	1.62077
226	2.94918	3.76858	1.62201
227	2.95281	3.77431	1.62281
228	2.95622	3.78032	1.62285
229	2.95942	3.7826	1.624
230	2.96295	3.78821	1.62174
231	2.96593	3.78956	1.62737
232	2.9685	3.7975	1.62323
233	2.97159	3.80272	1.62112
234	2.97457	3.80377	1.62125
235	2.97782	3.80341	1.62131
236	2.98126	3.80248	1.62735
237	2.98413	3.80746	1.63093
238	2.98691	3.81151	1.6342
239	2.98962	3.81675	1.63448
240	2.99228	3.81936	1.63394
241	2.99503	3.82127	1.63111
242	2.99753	3.82522	1.63062
243	3.00029	3.82434	1.63097
244	3.00287	3.82487	1.63113
245	3.00568	3.826	1.63396
246	3.00829	3.8278	1.63308
247	3.01107	3.82971	1.63658
248	3.01364	3.83277	1.63744
249	3.01627	3.83496	1.63788
250	3.01871	3.8383	1.64131
251	3.02106	3.84378	1.64046
252	3.02336	3.84342	1.64015
253	3.02589	3.84699	1.63794
254	3.02811	3.84547	1.64159
255	3.0307	3.84533	1.64229
256	3.03307	3.85	1.64239
257	3.03502	3.85527	1.64271
258	3.03705	3.85779	1.64316
259	3.03929	3.85829	1.64537
260	3.04152	3.85825	1.64414
261	3.04379	3.86002	1.64321
262	3.04583	3.86629	1.64357
263	3.04797	3.87073	1.64164
264	3.05004	3.87099	1.6409
265	3.05185	3.87376	1.64576
266	3.05371	3.87519	1.64594
267	3.05579	3.87442	1.64729
268	3.05764	3.87589	1.65103
269	3.0595	3.87584	1.65557
270	3.06137	3.87718	1.65533
271	3.06326	3.87742	1.65491
272	3.06516	3.87934	1.65558
273	3.06705	3.87978	1.65633
274	3.06877	3.8821	1.65638
275	3.07048	3.88655	1.65701
276	3.07207	3.8902	1.65701
277	3.07368	3.88867	1.65507
278	3.07562	3.88746	1.65653
279	3.07753	3.88874	1.65816
280	3.07958	3.89098	1.66033
281	3.08153	3.89472	1.65837
282	3.08324	3.89568	1.66171
283	3.08457	3.89715	1.66585
284	3.08567	3.90302	1.66278
285	3.08663	3.90754	1.66353
286	3.08751	3.90718	1.66734
287	3.0886	3.90718	1.66663
288	3.08981	3.90796	1.66198
289	3.09077	3.91036	1.66353
290	3.09202	3.9087	1.6609
291	3.09362	3.90666	1.66349
292	3.09512	3.90982	1.66578
293	3.09655	3.90981	1.6651
294	3.09794	3.91067	1.66432
295	3.09934	3.91288	1.66429
296	3.10075	3.91508	1.66446
297	3.10213	3.91937	1.6646
298	3.10326	3.92088	1.66335
299	3.10472	3.91964	1.6655
300	3.1059	3.92078	1.66678
301	3.10734	3.92106	1.66604
302	3.10845	3.92097	1.66772
303	3.10962	3.92019	1.67
304	3.11072	3.92008	1.67124
305	3.11209	3.9218	1.66962
306	3.11371	3.92018	1.66919
307	3.11523	3.91961	1.67321
308	3.11657	3.92155	1.67268
309	3.11765	3.9233	1.67665
310	3.11895	3.92418	1.67839
311	3.11994	3.92573	1.67885
312	3.12099	3.92889	1.67754
313	3.12223	3.92926	1.6775
314	3.1232	3.93068	1.67623
315	3.12425	3.93139	1.67711
316	3.1252	3.93236	1.67664
317	3.1264	3.93282	1.67773
318	3.12757	3.93443	1.67873
319	3.12854	3.93557	1.67783
320	3.1297	3.93543	1.67658
321	3.13079	3.93696	1.67529
322	3.13193	3.93667	1.67664
323	3.13307	3.93728	1.67523
324	3.13452	3.93656	1.6757
325	3.13582	3.93675	1.67791
326	3.13702	3.93738	1.67952
327	3.13819	3.93702	1.68029
328	3.13942	3.93647	1.68094
329	3.14077	3.935	1.68139
330	3.14207	3.93752	1.68253
331	3.14338	3.93832	1.68255
332	3.14441	3.93974	1.68525
333	3.14544	3.94214	1.68248
334	3.14658	3.9416	1.68318
335	3.14758	3.94323	1.6859
336	3.14869	3.94217	1.68764
337	3.1496	3.94589	1.68803
338	3.15038	3.94781	1.68768
339	3.15109	3.94969	1.68655
340	3.15202	3.9502	1.68456
341	3.15294	3.9493	1.68403
342	3.15395	3.94785	1.68633
343	3.15492	3.94711	1.68966
344	3.15603	3.94748	1.6891
345	3.15708	3.94783	1.69065
346	3.15792	3.94975	1.69188
347	3.15882	3.95077	1.69354
348	3.15976	3.95047	1.69338
349	3.16071	3.95063	1.695
350	3.16165	3.95113	1.695
351	3.16242	3.95344	1.69436
352	3.16296	3.95452	1.69581
353	3.16361	3.95675	1.69563
354	3.16413	3.95956	1.6945
355	3.16467	3.95874	1.69465
356	3.16522	3.95838	1.69285
357	3.16588	3.95734	1.69458
358	3.16646	3.95522	1.6992
359	3.16728	3.956	1.70026
360	3.168	3.9552	1.70075
361	3.16875	3.95639	1.69858
362	3.16941	3.95738	1.69989
363	3.17004	3.95924	1.70085
364	3.17047	3.96115	1.70045
365	3.17082	3.96262	1.70066
366	3.17127	3.96527	1.69815
367	3.17183	3.96479	1.69515
368	3.17255	3.96405	1.69515
369	3.17313	3.96583	1.69627
370	3.1737	3.96487	1.69693
371	3.17429	3.96528	1.69803
372	3.17473	3.96637	1.69659
373	3.17528	3.96717	1.69552
374	3.17578	3.96659	1.69593
375	3.17635	3.9675	1.69424
376	3.17676	3.96873	1.6941
377	3.1774	3.96993	1.6945
378	3.17788	3.97096	1.69412
379	3.17829	3.97171	1.69521
380	3.17889	3.97189	1.69381
381	3.17936	3.97191	1.69448
382	3.17989	3.97141	1.69334
383	3.18046	3.97179	1.6941
384	3.1811	3.97231	1.69414
385	3.18159	3.97098	1.6946
386	3.18213	3.97224	1.69543
387	3.18276	3.97252	1.69393
388	3.18338	3.9714	1.69453
389	3.184	3.97191	1.69503
390	3.18453	3.97127	1.69581
391	3.18524	3.97102	1.69655
392	3.18588	3.97025	1.69836
393	3.18636	3.97129	1.70007
394	3.18685	3.97227	1.70144
395	3.18742	3.97257	1.69924
396	3.18784	3.97362	1.69945
397	3.1883	3.97394	1.69969
398	3.18858	3.97639	1.69848
399	3.1889	3.977	1.69777
400	3.18938	3.97733	1.69707
401	3.18983	3.97763	1.69596
402	3.19023	3.97754	1.69698
403	3.19074	3.9772	1.69844
404	3.19115	3.97762	1.69947
405	3.19164	3.97851	1.69823
406	3.19182	3.98035	1.69872
407	3.19207	3.98127	1.69919
408	3.19232	3.98127	1.69827
409	3.19254	3.98246	1.69764
410	3.19279	3.98201	1.69689
411	3.19305	3.98081	1.6973
412	3.19338	3.98089	1.69858
413	3.19366	3.98145	1.69984
414	3.19385	3.98305	1.69998
415	3.19409	3.98239	1.69895
416	3.19441	3.98172	1.69918
417	3.19475	3.98247	1.69923
418	3.19502	3.98164	1.69993
419	3.19536	3.98142	1.70001
420	3.19551	3.98262	1.70213
421	3.19573	3.98364	1.70049
422	3.19587	3.98427	1.69939
423	3.19601	3.98516	1.69878
424	3.19618	3.98545	1.69821
425	3.19638	3.98573	1.69794
426	3.19663	3.98612	1.69758
427	3.19687	3.98579	1.69608
428	3.19715	3.98588	1.69588
429	3.19737	3.98735	1.69588
430	3.19759	3.98769	1.69521
431	3.19771	3.98742	1.69625
432	3.19794	3.98773	1.69549
433	3.1982	3.9883	1.69584
434	3.19836	3.9884	1.69544
435	3.1985	3.98767	1.69541
436	3.19866	3.98814	1.69565
437	3.19886	3.98918	1.69591
438	3.19893	3.98968	1.69633
439	3.19904	3.9897	1.69629
440	3.19914	3.99062	1.69565
441	3.19912	3.99173	1.69564
442	3.19918	3.99287	1.69448
443	3.1993	3.99241	1.69339
444	3.19937	3.99189	1.69373
445	3.19957	3.9912	1.69345
446	3.19967	3.99088	1.69404
447	3.19977	3.99145	1.69406
448	3.19984	3.99202	1.69367
449	3.19997	3.99201	1.69324
450	3.20008	3.99216	1.6946
451	3.20018	3.99218	1.69387
452	3.20034	3.99196	1.69341
453	3.20046	3.992	1.69367
454	3.20057	3.99196	1.6939
455	3.20061	3.99233	1.69434
456	3.20078	3.9924	1.69404
457	3.20093	3.99222	1.6933
458	3.20104	3.9929	1.69282
459	3.20112	3.99326	1.69289
460	3.20121	3.99357	1.69254
461	3.20124	3.99381	1.69285
462	3.20129	3.99408	1.6933
463	3.20137	3.99438	1.69313
464	3.20142	3.99454	1.6923
465	3.20145	3.99484	1.69167
466	3.20146	3.99526	1.69089
467	3.2015	3.9953	1.69041
468	3.20155	3.99523	1.68969
469	3.20164	3.99525	1.68975
470	3.2017	3.99622	1.68957
471	3.20178	3.99588	1.68948
472	3.20185	3.99602	1.68922
473	3.20191	3.99662	1.68859
474	3.20198	3.99646	1.68877
475	3.20208	3.99568	1.69003
476	3.20213	3.99564	1.69043
477	3.20219	3.99543	1.69016
478	3.20222	3.99582	1.69068
479	3.20221	3.99637	1.69011
480	3.20223	3.99627	1.69052
481	3.20229	3.99638	1.68965
482	3.20234	3.99641	1.68909
483	3.20238	3.99643	1.68916
484	3.20243	3.99667	1.68951
485	3.20249	3.99639	1.69004
486	3.20254	3.9958	1.6905
487	3.20264	3.99605	1.68996
488	3.20273	3.99581	1.69019
489	3.20283	3.99538	1.69028
490	3.20293	3.9952	1.69042
491	3.20305	3.99502	1.69129
492	3.2032	3.99506	1.6913
493	3.20332	3.99533	1.6913
494	3.20344	3.9955	1.69168
495	3.20349	3.99581	1.69155
496	3.20357	3.99582	1.6921
497	3.20359	3.99586	1.69209
498	3.20364	3.99575	1.69243
499	3.20365	3.99598	1.69203
500	3.20368	3.99594	1.69202
501	3.20372	3.99577	1.69128
502	3.20383	3.99575	1.69133
503	3.20393	3.99628	1.69194
504	3.20396	3.99626	1.69204
505	3.20394	3.99677	1.69169
506	3.20401	3.99736	1.69094
507	3.20405	3.99729	1.69018
508	3.20412	3.99735	1.68994
509	3.20423	3.99745	1.68988
510	3.20428	3.99746	1.69035
511	3.20433	3.99782	1.69033
512	3.20437	3.99789	1.68981
513	3.20441	3.99828	1.68967
514	3.20444	3.99816	1.68951
515	3.2045	3.99812	1.68989
516	3.20448	3.99849	1.68965
517	3.20449	3.99843	1.68964
518	3.2045	3.99852	1.68948
519	3.20451	3.99871	1.68932
520	3.2045	3.99897	1.68913
521	3.20452	3.99913	1.68923
522	3.20453	3.99926	1.68901
523	3.20452	3.99941	1.68886
524	3.20453	3.99946	1.68844
525	3.20454	3.99952	1.68836
526	3.20453	3.99956	1.68826
527	3.20453	3.9996	1.68818
528	3.20454	3.99964	1.68814
529	3.20454	3.99957	1.6881
530	3.20455	3.99957	1.68813
531	3.20456	3.99961	1.68807
532	3.20456	3.99953	1.68807
533	3.20455	3.9997	1.68871
534	3.20453	3.99982	1.6886
535	3.20454	3.9997	1.68818
536	3.20455	3.99962	1.68804
537	3.20456	3.99962	1.68792
538	3.20457	3.99963	1.68775
539	3.20458	3.9995	1.68785
540	3.20459	3.99968	1.68786
541	3.2046	3.99944	1.68786
542	3.20462	3.99936	1.68791
543	3.20462	3.99949	1.68799
544	3.20464	3.99931	1.68804
545	3.20467	3.99936	1.68804
546	3.20472	3.99904	1.68812
547	3.20475	3.99912	1.68838
548	3.20475	3.99927	1.68845
549	3.20478	3.99921	1.68882
550	3.20478	3.99946	1.689
551	3.20478	3.99952	1.68908
552	3.20478	3.99957	1.68912
553	3.20479	3.99953	1.68907
554	3.2048	3.99955	1.68888
555	3.2048	3.9996	1.68882
556	3.20482	3.99963	1.68864
557	3.20483	3.99966	1.6886
558	3.20483	3.99968	1.68856
559	3.20483	3.99971	1.68852
560	3.20484	3.99973	1.68849
561	3.20485	3.99976	1.68846
562	3.20485	3.99978	1.68845
563	3.20486	3.9998	1.68841
564	3.20486	3.99982	1.68838
565	3.20487	3.99985	1.68835
566	3.20487	3.99987	1.68833
567	3.20487	3.99988	1.68831
568	3.20488	3.99989	1.6883
569	3.20488	3.9999	1.68829
570	3.20488	3.99991	1.68828
571	3.20489	3.99992	1.68827
572	3.20489	3.99993	1.68826
573	3.20489	3.99994	1.68824
574	3.20489	3.99995	1.68824
575	3.20489	3.99995	1.68823
576	3.20489	3.99996	1.68823
577	3.20489	3.99996	1.68822
578	3.20489	3.99996	1.68821
579	3.20489	3.99997	1.68821
580	3.20489	3.99997	1.6882
581	3.20489	3.99997	1.6882
582	3.2049	3.99997	1.68819
583	3.20489	3.99998	1.68819
584	3.2049	3.99998	1.68819
585	3.2049	3.99998	1.68818
586	3.2049	3.99998	1.68818
587	3.2049	3.99998	1.68818
588	3.2049	3.99999	1.68817
589	3.2049	3.99999	1.68817
590	3.2049	3.99999	1.68817
591	3.2049	3.99999	1.68817
592	3.2049	3.99999	1.68817
593	3.2049	3.99999	1.68817
594	3.2049	3.99999	1.68817
595	3.2049	3.99999	1.68817
596	3.2049	3.99999	1.68817
597	3.2049	3.99999	1.68817
598	3.2049	3.99999	1.68816
599	3.2049	3.99999	1.68816
600	3.2049	4	1.68816
601	3.2049	4	1.68816
602	3.2049	4	1.68816
603	3.2049	4	1.68816
604	3.2049	4	1.68816
605	3.2049	4	1.68816
606	3.2049	4	1.68816
607	3.2049	4	1.68816
608	3.2049	4	1.68816
609	3.2049	4	1.68816
610	3.2049	4	1.68816
611	3.2049	4	1.68816
612	3.2049	4	1.68816
613	3.2049	4	1.68816
614	3.2049	4	1.68816
615	3.2049	4	1.68816
616	3.2049	4	1.68816
617	3.2049	4	1.68816
618	3.2049	4	1.68816
619	3.2049	4	1.68816
620	3.2049	4	1.68816
621	3.2049	4	1.68816
622	3.2049	4	1.68816
623	3.2049	4	1.68816
624	3.2049	4	1.68816
625	3.2049	4	1.68816
626	3.2049	4	1.68816
627	3.2049	4	1.68816
628	3.2049	4	1.68816
629	3.2049	4	1.68816
630	3.2049	4	1.68816
631	3.2049	4	1.68816
632	3.2049	4	1.68816
633	3.2049	4	1.68816
634	3.2049	4	1.68816
635	3.2049	4	1.68816
636	3.2049	4	1.68816
637	3.2049	4	1.68816
638	3.2049	4	1.68816
639	3.2049	4	1.68816
640	3.2049	4	1.68816
641	3.2049	4	1.68816
642	3.2049	4	1.68816
643	3.2049	4	1.68816
644	3.2049	4	1.68816
645	3.2049	4	1.68816
646	3.2049	4	1.68816
647	3.2049	4	1.68816
648	3.2049	4	1.68816
649	3.2049	4	1.68816
650	3.2049	4	1.68816
651	3.2049	4	1.68816
652	3.2049	4	1.68816
653	3.2049	4	1.68816
654	3.2049	4	1.68816
655	3.2049	4	1.68816
656	3.2049	4	1.68816
657	3.2049	4	1.68816
658	3.2049	4	1.68816
659	3.2049	4	1.68816
660	3.2049	4	1.68816
661	3.2049	4	1.68816
662	3.2049	4	1.68816
663	3.2049	4	1.68816
664	3.2049	4	1.68816
665	3.2049	4	1.68816
666	3.2049	4	1.68816
667	3.2049	4	1.68816
668	3.2049	4	1.68816
669	3.2049	4	1.68816
670	3.2049	4	1.68816
671	3.2049	4	1.68816
672	3.2049	4	1.68816
673	3.2049	4	1.68816
674	3.2049	4	1.68816
675	3.2049	4	1.68816
676	3.2049	4	1.68816
677	3.2049	4	1.68816
678	3.2049	4	1.68816
679	3.2049	4	1.68816
680	3.2049	4	1.68816
681	3.2049	4	1.68816
682	3.2049	4	1.68816
683	3.2049	4	1.68816
684	3.2049	4	1.68816
685	3.2049	4	1.68816
686	3.2049	4	1.68816
687	3.2049	4	1.68816
688	3.2049	4	1.68816
689	3.2049	4	1.68816
690	3.2049	4	1.68816
691	3.2049	4	1.68816
692	3.2049	4	1.68816
693	3.2049	4	1.68816
694	3.2049	4	1.68816
695	3.2049	4	1.68816
696	3.2049	4	1.68816
697	3.2049	4	1.68816
698	3.2049	4	1.68816
699	3.2049	4	1.68816
700	3.2049	4	1.68816
701	3.2049	4	1.68816
702	3.2049	4	1.68816
703	3.2049	4	1.68816
704	3.2049	4	1.68816
705	3.2049	4	1.68816
706	3.2049	4	1.68816
707	3.2049	4	1.68816
708	3.2049	4	1.68816
709	3.2049	4	1.68816
710	3.2049	4	1.68816
711	3.2049	4	1.68816
712	3.2049	4	1.68816
713	3.2049	4	1.68816
714	3.2049	4	1.68816
715	3.2049	4	1.68816
716	3.2049	4	1.68816
717	3.2049	4	1.68816
718	3.2049	4	1.68816
719	3.2049	4	1.68816
720	3.2049	4	1.68816
721	3.2049	4	1.68816
722	3.2049	4	1.68816
723	3.2049	4	1.68816
724	3.2049	4	1.68816
725	3.2049	4	1.68816
726	3.2049	4	1.68816
727	3.2049	4	1.68816
728	3.2049	4	1.68816
729	3.2049	4	1.68816
730	3.2049	4	1.68816
731	3.2049	4	1.68816
732	3.2049	4	1.68816
733	3.2049	4	1.68816
734	3.2049	4	1.68816
735	3.2049	4	1.68816
736	3.2049	4	1.68816
737	3.2049	4	1.68816
738	3.2049	4	1.68816
739	3.2049	4	1.68816
740	3.2049	4	1.68816
741	3.2049	4	1.68816
742	3.2049	4	1.68816
743	3.2049	4	1.68816
744	3.2049	4	1.68816
745	3.2049	4	1.68816
746	3.2049	4	1.68816
747	3.2049	4	1.68816
748	3.2049	4	1.68816
749	3.2049	4	1.68816
750	3.2049	4	1.68816
751	3.2049	4	1.68816
752	3.2049	4	1.68816
753	3.2049	4	1.68816
754	3.2049	4	1.68816
755	3.2049	4	1.68816
756	3.2049	4	1.68816
757	3.2049	4	1.68816
758	3.2049	4	1.68816
759	3.2049	4	1.68816
760	3.2049	4	1.68816
761	3.2049	4	1.68816
762	3.2049	4	1.68816
763	3.2049	4	1.68816
764	3.2049	4	1.68816
765	3.2049	4	1.68816
766	3.2049	4	1.68816
767	3.2049	4	1.68816
768	3.2049	4	1.68816
769	3.2049	4	1.68816
770	3.2049	4	1.68816
771	3.2049	4	1.68816
772	3.2049	4	1.68816
773	3.2049	4	1.68816
774	3.2049	4	1.68816
775	3.2049	4	1.68816
776	3.2049	4	1.68816
777	3.2049	4	1.68816
778	3.2049	4	1.68816
779	3.2049	4	1.68816
780	3.2049	4	1.68816
781	3.2049	4	1.68816
782	3.2049	4	1.68816
783	3.2049	4	1.68816
784	3.2049	4	1.68816
785	3.2049	4	1.68816
786	3.2049	4	1.68816
787	3.2049	4	1.68816
788	3.2049	4	1.68816
789	3.2049	4	1.68816
790	3.2049	4	1.68816
791	3.2049	4	1.68816
792	3.2049	4	1.68816
793	3.2049	4	1.68816
794	3.2049	4	1.68816
795	3.2049	4	1.68816
796	3.2049	4	1.68816
797	3.2049	4	1.68816
798	3.2049	4	1.68816
799	3.2049	4	1.68816
800	3.2049	4	1.68816
801	3.2049	4	1.68816
802	3.2049	4	1.68816
803	3.2049	4	1.68816
804	3.2049	4	1.68816
805	3.2049	4	1.68816
806	3.2049	4	1.68816
807	3.2049	4	1.68816
808	3.2049	4	1.68816
809	3.2049	4	1.68816
810	3.2049	4	1.68816
811	3.2049	4	1.68816
812	3.2049	4	1.68816
813	3.2049	4	1.68816
814	3.2049	4	1.68816
815	3.2049	4	1.68816
816	3.2049	4	1.68816
817	3.2049	4	1.68816
818	3.2049	4	1.68816
819	3.2049	4	1.68816
820	3.2049	4	1.68816
821	3.2049	4	1.68816
822	3.2049	4	1.68816
823	3.2049	4	1.68816
824	3.2049	4	1.68816
825	3.2049	4	1.68816
826	3.2049	4	1.68816
827	3.2049	4	1.68816
828	3.2049	4	1.68816
829	3.2049	4	1.68816
830	3.2049	4	1.68816
831	3.2049	4	1.68816
832	3.2049	4	1.68816
833	3.2049	4	1.68816
834	3.2049	4	1.68816
835	3.2049	4	1.68816
836	3.2049	4	1.68816
837	3.2049	4	1.68816
838	3.2049	4	1.68816
839	3.2049	4	1.68816
840	3.2049	4	1.68816
841	3.2049	4	1.68816
842	3.2049	4	1.68816
843	3.2049	4	1.68816
844	3.2049	4	1.68816
845	3.2049	4	1.68816
846	3.2049	4	1.68816
847	3.2049	4	1.68816
848	3.2049	4	1.68816
849	3.2049	4	1.68816
850	3.2049	4	1.68816
851	3.2049	4	1.68816
852	3.2049	4	1.68816
853	3.2049	4	1.68816
854	3.2049	4	1.68816
855	3.2049	4	1.68816
856	3.2049	4	1.68816
857	3.2049	4	1.68816
858	3.2049	4	1.68816
859	3.2049	4	1.68816
860	3.2049	4	1.68816
861	3.2049	4	1.68816
862	3.2049	4	1.68816
863	3.2049	4	1.68816
864	3.2049	4	1.68816
865	3.2049	4	1.68816
866	3.2049	4	1.68816
867	3.2049	4	1.68816
868	3.2049	4	1.68816
869	3.2049	4	1.68816
870	3.2049	4	1.68816
871	3.2049	4	1.68816
872	3.2049	4	1.68816
873	3.2049	4	1.68816
874	3.2049	4	1.68816
875	3.2049	4	1.68816
876	3.2049	4	1.68816
877	3.2049	4	1.68816
878	3.2049	4	1.68816
879	3.2049	4	1.68816
880	3.2049	4	1.68816
881	3.2049	4	1.68816
882	3.2049	4	1.68816
883	3.2049	4	1.68816
884	3.2049	4	1.68816
885	3.2049	4	1.68816
886	3.2049	4	1.68816
887	3.2049	4	1.68816
888	3.2049	4	1.68816
889	3.2049	4	1.68816
890	3.2049	4	1.68816
891	3.2049	4	1.68816
892	3.2049	4	1.68816
893	3.2049	4	1.68816
894	3.2049	4	1.68816
895	3.2049	4	1.68816
896	3.2049	4	1.68816
897	3.2049	4	1.68816
898	3.2049	4	1.68816
899	3.2049	4	1.68816
900	3.2049	4	1.68816
901	3.2049	4	1.68816
902	3.2049	4	1.68816
903	3.2049	4	1.68816
904	3.2049	4	1.68816
905	3.2049	4	1.68816
906	3.2049	4	1.68816
907	3.2049	4	1.68816
908	3.2049	4	1.68816
909	3.2049	4	1.68816
910	3.2049	4	1.68816
911	3.2049	4	1.68816
912	3.2049	4	1.68816
913	3.2049	4	1.68816
914	3.2049	4	1.68816
915	3.2049	4	1.68816
916	3.2049	4	1.68816
917	3.2049	4	1.68816
918	3.2049	4	1.68816
919	3.2049	4	1.68816
920	3.2049	4	1.68816
921	3.2049	4	1.68816
922	3.2049	4	1.68816
923	3.2049	4	1.68816
924	3.2049	4	1.68816
925	3.2049	4	1.68816
926	3.2049	4	1.68816
927	3.2049	4	1.68816
928	3.2049	4	1.68816
929	3.2049	4	1.68816
930	3.2049	4	1.68816
931	3.2049	4	1.68816
932	3.2049	4	1.68816
933	3.2049	4	1.68816
934	3.2049	4	1.68816
935	3.2049	4	1.68816
936	3.2049	4	1.68816
937	3.2049	4	1.68816
938	3.2049	4	1.68816
939	3.2049	4	1.68816
940	3.2049	4	1.68816
941	3.2049	4	1.68816
942	3.2049	4	1.68816
943	3.2049	4	1.68816
944	3.2049	4	1.68816
945	3.2049	4	1.68816
946	3.2049	4	1.68816
947	3.2049	4	1.68816
948	3.2049	4	1.68816
949	3.2049	4	1.68816
950	3.2049	4	1.68816
951	3.2049	4	1.68816
952	3.2049	4	1.68816
953	3.2049	4	1.68816
954	3.2049	4	1.68816
955	3.2049	4	1.68816
956	3.2049	4	1.68816
957	3.2049	4	1.68816
958	3.2049	4	1.68816
959	3.2049	4	1.68816
960	3.2049	4	1.68816
961	3.2049	4	1.68816
962	3.2049	4	1.68816
963	3.2049	4	1.68816
964	3.2049	4	1.68816
965	3.2049	4	1.68816
966	3.2049	4	1.68816
967	3.2049	4	1.68816
968	3.2049	4	1.68816
969	3.2049	4	1.68816
970	3.2049	4	1.68816
971	3.2049	4	1.68816
972	3.2049	4	1.68816
973	3.2049	4	1.68816
974	3.2049	4	1.68816
975	3.2049	4	1.68816
976	3.2049	4	1.68816
977	3.2049	4	1.68816
978	3.2049	4	1.68816
979	3.2049	4	1.68816
980	3.2049	4	1.68816
981	3.2049	4	1.68816
982	3.2049	4	1.68816
983	3.2049	4	1.68816
984	3.2049	4	1.68816
985	3.2049	4	1.68816
986	3.2049	4	1.68816
987	3.2049	4	1.68816
988	3.2049	4	1.68816
989	3.2049	4	1.68816
990	3.2049	4	1.68816
991	3.2049	4	1.68816
992	3.2049	4	1.68816
993	3.2049	4	1.68816
994	3.2049	4	1.68816
995	3.2049	4	1.68816
996	3.2049	4	1.68816
997	3.2049	4	1.68816
998	3.2049	4	1.68816
999	3.2049	4	1.68816
1000	3.2049	4	1.68816
1001	3.2049	4	1.68816
1002	3.2049	4	1.68816
1003	3.2049	4	1.68816
1004	3.2049	4	1.68816
1005	3.2049	4	1.68816
1006	3.2049	4	1.68816
1007	3.2049	4	1.68816
1008	3.2049	4	1.68816
1009	3.2049	4	1.68816
1010	3.2049	4	1.68816
1011	3.2049	4	1.68816
1012	3.2049	4	1.68816
1013	3.2049	4	1.68816
1014	3.2049	4	1.68816
1015	3.2049	4	1.68816
1016	3.2049	4	1.68816
1017	3.2049	4	1.68816
1018	3.2049	4	1.68816
1019	3.2049	4	1.68816
1020	3.2049	4	1.68816
1021	3.2049	4	1.68816
1022	3.2049	4	1.68816
1023	3.2049	4	1.68816
1024	3.2049	4	1.68816
1025	3.2049	4	1.68816
1026	3.2049	4	1.68816
1027	3.2049	4	1.68816
1028	3.2049	4	1.68816
1029	3.2049	4	1.68816
1030	3.2049	4	1.68816
1031	3.2049	4	1.68816
1032	3.2049	4	1.68816
1033	3.2049	4	1.68816
1034	3.2049	4	1.68816
1035	3.2049	4	1.68816
1036	3.2049	4	1.68816
1037	3.2049	4	1.68816
1038	3.2049	4	1.68816
1039	3.2049	4	1.68816
1040	3.2049	4	1.68816
1041	3.2049	4	1.68816
1042	3.2049	4	1.68816
1043	3.2049	4	1.68816
1044	3.2049	4	1.68816
1045	3.2049	4	1.68816
1046	3.2049	4	1.68816
1047	3.2049	4	1.68816
1048	3.2049	4	1.68816
1049	3.2049	4	1.68816
1050	3.2049	4	1.68816
1051	3.2049	4	1.68816
1052	3.2049	4	1.68816
1053	3.2049	4	1.68816
1054	3.2049	4	1.68816
1055	3.2049	4	1.68816
1056	3.2049	4	1.68816
1057	3.2049	4	1.68816
1058	3.2049	4	1.68816
1059	3.2049	4	1.68816
1060	3.2049	4	1.68816
1061	3.2049	4	1.68816
1062	3.2049	4	1.68816
1063	3.2049	4	1.68816
1064	3.2049	4	1.68816
1065	3.2049	4	1.68816
1066	3.2049	4	1.68816
1067	3.2049	4	1.68816
1068	3.2049	4	1.68816
1069	3.2049	4	1.68816
1070	3.2049	4	1.68816
1071	3.2049	4	1.68816
1072	3.2049	4	1.68816
1073	3.2049	4	1.68816
1074	3.2049	4	1.68816
1075	3.2049	4	1.68816
1076	3.2049	4	1.68816
1077	3.2049	4	1.68816
1078	3.2049	4	1.68816
1079	3.2049	4	1.68816
1080	3.2049	4	1.68816
1081	3.2049	4	1.68816
1082	3.2049	4	1.68816
1083	3.2049	4	1.68816
1084	3.2049	4	1.68816
1085	3.2049	4	1.68816
1086	3.2049	4	1.68816
1087	3.2049	4	1.68816
1088	3.2049	4	1.68816
1089	3.2049	4	1.68816
1090	3.2049	4	1.68816
1091	3.2049	4	1.68816
1092	3.2049	4	1.68816
1093	3.2049	4	1.68816
1094	3.2049	4	1.68816
1095	3.2049	4	1.68816
1096	3.2049	4	1.68816
1097	3.2049	4	1.68816
1098	3.2049	4	1.68816
1099	3.2049	4	1.68816
1100	3.2049	4	1.68816
1101	3.2049	4	1.68816
1102	3.2049	4	1.68816
1103	3.2049	4	1.68816
1104	3.2049	4	1.68816
1105	3.2049	4	1.68816
1106	3.2049	4	1.68816
1107	3.2049	4	1.68816
1108	3.2049	4	1.68816
1109	3.2049	4	1.68816
1110	3.2049	4	1.68816
1111	3.2049	4	1.68816
1112	3.2049	4	1.68816
1113	3.2049	4	1.68816
1114	3.2049	4	1.68816
1115	3.2049	4	1.68816
1116	3.2049	4	1.68816
1117	3.2049	4	1.68816
1118	3.2049	4	1.68816
1119	3.2049	4	1.68816
1120	3.2049	4	1.68816
1121	3.2049	4	1.68816
1122	3.2049	4	1.68816
1123	3.2049	4	1.68816
1124	3.2049	4	1.68816
1125	3.2049	4	1.68816
1126	3.2049	4	1.68816
1127	3.2049	4	1.68816
1128	3.2049	4	1.68816
1129	3.2049	4	1.68816
1130	3.2049	4	1.68816
1131	3.2049	4	1.68816
1132	3.2049	4	1.68816
1133	3.2049	4	1.68816
1134	3.2049	4	1.68816
1135	3.2049	4	1.68816
1136	3.2049	4	1.68816
1137	3.2049	4	1.68816
1138	3.2049	4	1.68816
1139	3.2049	4	1.68816
1140	3.2049	4	1.68816
1141	3.2049	4	1.68816
1142	3.2049	4	1.68816
1143	3.2049	4	1.68816
1144	3.2049	4	1.68816
1145	3.2049	4	1.68816
1146	3.2049	4	1.68816
1147	3.2049	4	1.68816
1148	3.2049	4	1.68816
1149	3.2049	4	1.68816
1150	3.2049	4	1.68816
1151	3.2049	4	1.68816
1152	3.2049	4	1.68816
1153	3.2049	4	1.68816
1154	3.2049	4	1.68816
1155	3.2049	4	1.68816
1156	3.2049	4	1.68816
1157	3.2049	4	1.68816
1158	3.2049	4	1.68816
1159	3.2049	4	1.68816
1160	3.2049	4	1.68816
1161	3.2049	4	1.68816
1162	3.2049	4	1.68816
1163	3.2049	4	1.68816
1164	3.2049	4	1.68816
1165	3.2049	4	1.68816
1166	3.2049	4	1.68816
1167	3.2049	4	1.68816
1168	3.2049	4	1.68816
1169	3.2049	4	1.68816
1170	3.2049	4	1.68816
1171	3.2049	4	1.68816
1172	3.2049	4	1.68816
1173	3.2049	4	1.68816
1174	3.2049	4	1.68816
1175	3.2049	4	1.68816
1176	3.2049	4	1.68816
1177	3.2049	4	1.68816
1178	3.2049	4	1.68816
1179	3.2049	4	1.68816
1180	3.2049	4	1.68816
1181	3.2049	4	1.68816
1182	3.2049	4	1.68816
1183	3.2049	4	1.68816
1184	3.2049	4	1.68816
1185	3.2049	4	1.68816
1186	3.2049	4	1.68816
1187	3.2049	4	1.68816
1188	3.2049	4	1.68816
1189	3.2049	4	1.68816
1190	3.2049	4	1.68816
1191	3.2049	4	1.68816
1192	3.2049	4	1.68816
1193	3.2049	4	1.68816
1194	3.2049	4	1.68816
1195	3.2049	4	1.68816
1196	3.2049	4	1.68816
1197	3.2049	4	1.68816
1198	3.2049	4	1.68816
1199	3.2049	4	1.68816
1200	3.2049	4	1.68816
1201	3.2049	4	1.68816
1202	3.2049	4	1.68816
1203	3.2049	4	1.68816
1204	3.2049	4	1.68816
1205	3.2049	4	1.68816
1206	3.2049	4	1.68816
1207	3.2049	4	1.68816
1208	3.2049	4	1.68816
1209	3.2049	4	1.68816
1210	3.2049	4	1.68816
1211	3.2049	4	1.68816
1212	3.2049	4	1.68816
1213	3.2049	4	1.68816
1214	3.2049	4	1.68816
1215	3.2049	4	1.68816
1216	3.2049	4	1.68816
1217	3.2049	4	1.68816
1218	3.2049	4	1.68816
1219	3.2049	4	1.68816
1220	3.2049	4	1.68816
1221	3.2049	4	1.68816
1222	3.2049	4	1.68816
1223	3.2049	4	1.68816
1224	3.2049	4	1.68816
1225	3.2049	4	1.68816
1226	3.2049	4	1.68816
1227	3.2049	4	1.68816
1228	3.2049	4	1.68816
1229	3.2049	4	1.68816
1230	3.2049	4	1.68816
1231	3.2049	4	1.68816
1232	3.2049	4	1.68816
1233	3.2049	4	1.68816
1234	3.2049	4	1.68816
1235	3.2049	4	1.68816
1236	3.2049	4	1.68816
1237	3.2049	4	1.68816
1238	3.2049	4	1.68816
1239	3.2049	4	1.68816
1240	3.2049	4	1.68816
1241	3.2049	4	1.68816
1242	3.2049	4	1.68816
1243	3.2049	4	1.68816
1244	3.2049	4	1.68816
1245	3.2049	4	1.68816
1246	3.2049	4	1.68816
1247	3.2049	4	1.68816
1248	3.2049	4	1.68816
1249	3.2049	4	1.68816
1250	3.2049	4	1.68816
1251	3.2049	4	1.68816
1252	3.2049	4	1.68816
1253	3.2049	4	1.68816
1254	3.2049	4	1.68816
1255	3.2049	4	1.68816
1256	3.2049	4	1.68816
1257	3.2049	4	1.68816
1258	3.2049	4	1.68816
1259	3.2049	4	1.68816
1260	3.2049	4	1.68816
1261	3.2049	4	1.68816
1262	3.2049	4	1.68816
1263	3.2049	4	1.68816
1264	3.2049	4	1.68816
1265	3.2049	4	1.68816
1266	3.2049	4	1.68816
1267	3.2049	4	1.68816
1268	3.2049	4	1.68816
1269	3.2049	4	1.68816
1270	3.2049	4	1.68816
1271	3.2049	4	1.68816
1272	3.2049	4	1.68816
1273	3.2049	4	1.68816
1274	3.2049	4	1.68816
1275	3.2049	4	1.68816
1276	3.2049	4	1.68816
1277	3.2049	4	1.68816
1278	3.2049	4	1.68816
1279	3.2049	4	1.68816
1280	3.2049	4	1.68816
1281	3.2049	4	1.68816
1282	3.2049	4	1.68816
1283	3.2049	4	1.68816
1284	3.2049	4	1.68816
1285	3.2049	4	1.68816
1286	3.2049	4	1.68816
1287	3.2049	4	1.68816
1288	3.2049	4	1.68816
1289	3.2049	4	1.68816
1290	3.2049	4	1.68816
1291	3.2049	4	1.68816
1292	3.2049	4	1.68816
1293	3.2049	4	1.68816
1294	3.2049	4	1.68816
1295	3.2049	4	1.68816
1296	3.2049	4	1.68816
1297	3.2049	4	1.68816
1298	3.2049	4	1.68816
1299	3.2049	4	1.68816
1300	3.2049	4	1.68816
1301	3.2049	4	1.68816
1302	3.2049	4	1.68816
1303	3.2049	4	1.68816
1304	3.2049	4	1.68816
1305	3.2049	4	1.68816
1306	3.2049	4	1.68816
1307	3.2049	4	1.68816
1308	3.2049	4	1.68816
1309	3.2049	4	1.68816
1310	3.2049	4	1.68816
1311	3.2049	4	1.68816
1312	3.2049	4	1.68816
1313	3.2049	4	1.68816
1314	3.2049	4	1.68816
1315	3.2049	4	1.68816
1316	3.2049	4	1.68816
1317	3.2049	4	1.68816
1318	3.2049	4	1.68816
1319	3.2049	4	1.68816
1320	3.2049	4	1.68816
1321	3.2049	4	1.68816
1322	3.2049	4	1.68816
1323	3.2049	4	1.68816
1324	3.2049	4	1.68816
1325	3.2049	4	1.68816
1326	3.2049	4	1.68816
1327	3.2049	4	1.68816
1328	3.2049	4	1.68816
1329	3.2049	4	1.68816
1330	3.2049	4	1.68816
1331	3.2049	4	1.68816
1332	3.2049	4	1.68816
1333	3.2049	4	1.68816
1334	3.2049	4	1.68816
1335	3.2049	4	1.68816
1336	3.2049	4	1.68816
1337	3.2049	4	1.68816
1338	3.2049	4	1.68816
1339	3.2049	4	1.68816
1340	3.2049	4	1.68816
1341	3.2049	4	1.68816
1342	3.2049	4	1.68816
1343	3.2049	4	1.68816
1344	3.2049	4	1.68816
1345	3.2049	4	1.68816
1346	3.2049	4	1.68816
1347	3.2049	4	1.68816
1348	3.2049	4	1.68816
1349	3.2049	4	1.68816
1350	3.2049	4	1.68816
1351	3.2049	4	1.68816
1352	3.2049	4	1.68816
1353	3.2049	4	1.68816
1354	3.2049	4	1.68816
1355	3.2049	4	1.68816
1356	3.2049	4	1.68816
1357	3.2049	4	1.68816
1358	3.2049	4	1.68816
1359	3.2049	4	1.68816
1360	3.2049	4	1.68816
1361	3.2049	4	1.68816
1362	3.2049	4	1.68816
1363	3.2049	4	1.68816
1364	3.2049	4	1.68816
1365	3.2049	4	1.68816
1366	3.2049	4	1.68816
1367	3.2049	4	1.68816
1368	3.2049	4	1.68816
1369	3.2049	4	1.68816
1370	3.2049	4	1.68816
1371	3.2049	4	1.68816
1372	3.2049	4	1.68816
1373	3.2049	4	1.68816
1374	3.2049	4	1.68816
1375	3.2049	4	1.68816
1376	3.2049	4	1.68816
1377	3.2049	4	1.68816
1378	3.2049	4	1.68816
1379	3.2049	4	1.68816
1380	3.2049	4	1.68816
1381	3.2049	4	1.68816
1382	3.2049	4	1.68816
1383	3.2049	4	1.68816
1384	3.2049	4	1.68816
1385	3.2049	4	1.68816
1386	3.2049	4	1.68816
1387	3.2049	4	1.68816
1388	3.2049	4	1.68816
1389	3.2049	4	1.68816
1390	3.2049	4	1.68816
1391	3.2049	4	1.68816
1392	3.2049	4	1.68816
1393	3.2049	4	1.68816
1394	3.2049	4	1.68816
1395	3.2049	4	1.68816
1396	3.2049	4	1.68816
1397	3.2049	4	1.68816
1398	3.2049	4	1.68816
1399	3.2049	4	1.68816
1400	3.2049	4	1.68816
1401	3.2049	4	1.68816
1402	3.2049	4	1.68816
1403	3.2049	4	1.68816
1404	3.2049	4	1.68816
1405	3.2049	4	1.68816
1406	3.2049	4	1.68816
1407	3.2049	4	1.68816
1408	3.2049	4	1.68816
1409	3.2049	4	1.68816
1410	3.2049	4	1.68816
1411	3.2049	4	1.68816
1412	3.2049	4	1.68816
1413	3.2049	4	1.68816
1414	3.2049	4	1.68816
1415	3.2049	4	1.68816
1416	3.2049	4	1.68816
1417	3.2049	4	1.68816
1418	3.2049	4	1.68816
1419	3.2049	4	1.68816
1420	3.2049	4	1.68816
1421	3.2049	4	1.68816
1422	3.2049	4	1.68816
1423	3.2049	4	1.68816
1424	3.2049	4	1.68816
1425	3.2049	4	1.68816
1426	3.2049	4	1.68816
1427	3.2049	4	1.68816
1428	3.2049	4	1.68816
1429	3.2049	4	1.68816
1430	3.2049	4	1.68816
1431	3.2049	4	1.68816
1432	3.2049	4	1.68816
1433	3.2049	4	1.68816
1434	3.2049	4	1.68816
1435	3.2049	4	1.68816
1436	3.2049	4	1.68816
1437	3.2049	4	1.68816
1438	3.2049	4	1.68816
1439	3.2049	4	1.68816
1440	3.2049	4	1.68816
1441	3.2049	4	1.68816
1442	3.2049	4	1.68816
1443	3.2049	4	1.68816
1444	3.2049	4	1.68816
1445	3.2049	4	1.68816
1446	3.2049	4	1.68816
1447	3.2049	4	1.68816
1448	3.2049	4	1.68816
1449	3.2049	4	1.68816
1450	3.2049	4	1.68816
1451	3.2049	4	1.68816
1452	3.2049	4	1.68816
1453	3.2049	4	1.68816
1454	3.2049	4	1.68816
1455	3.2049	4	1.68816
1456	3.2049	4	1.68816
1457	3.2049	4	1.68816
1458	3.2049	4	1.68816
1459	3.2049	4	1.68816
1460	3.2049	4	1.68816
1461	3.2049	4	1.68816
1462	3.2049	4	1.68816
1463	3.2049	4	1.68816
1464	3.2049	4	1.68816
1465	3.2049	4	1.68816
1466	3.2049	4	1.68816
1467	3.2049	4	1.68816
1468	3.2049	4	1.68816
1469	3.2049	4	1.68816
1470	3.2049	4	1.68816
1471	3.2049	4	1.68816
1472	3.2049	4	1.68816
1473	3.2049	4	1.68816
1474	3.2049	4	1.68816
1475	3.2049	4	1.68816
1476	3.2049	4	1.68816
1477	3.2049	4	1.68816
1478	3.2049	4	1.68816
1479	3.2049	4	1.68816
1480	3.2049	4	1.68816
1481	3.2049	4	1.68816
1482	3.2049	4	1.68816
1483	3.2049	4	1.68816
1484	3.2049	4	1.68816
1485	3.2049	4	1.68816
1486	3.2049	4	1.68816
1487	3.2049	4	1.68816
1488	3.2049	4	1.68816
1489	3.2049	4	1.68816
1490	3.2049	4	1.68816
1491	3.2049	4	1.68816
1492	3.2049	4	1.68816
1493	3.2049	4	1.68816
1494	3.2049	4	1.68816
1495	3.2049	4	1.68816
1496	3.2049	4	1.68816
1497	3.2049	4	1.68816
1498	3.2049	4	1.68816
1499	3.2049	4	1.68816
1500	3.2049	4	1.68816
1501	3.2049	4	1.68816
1502	3.2049	4	1.68816
1503	3.2049	4	1.68816
1504	3.2049	4	1.68816
1505	3.2049	4	1.68816
1506	3.2049	4	1.68816
1507	3.2049	4	1.68816
1508	3.2049	4	1.68816
1509	3.2049	4	1.68816
1510	3.2049	4	1.68816
1511	3.2049	4	1.68816
1512	3.2049	4	1.68816
1513	3.2049	4	1.68816
1514	3.2049	4	1.68816
1515	3.2049	4	1.68816
1516	3.2049	4	1.68816
1517	3.2049	4	1.68816
1518	3.2049	4	1.68816
1519	3.2049	4	1.68816
1520	3.2049	4	1.68816
1521	3.2049	4	1.68816
1522	3.2049	4	1.68816
1523	3.2049	4	1.68816
1524	3.2049	4	1.68816
1525	3.2049	4	1.68816
1526	3.2049	4	1.68816
1527	3.2049	4	1.68816
1528	3.2049	4	1.68816
1529	3.2049	4	1.68816
1530	3.2049	4	1.68816
1531	3.2049	4	1.68816
1532	3.2049	4	1.68816
1533	3.2049	4	1.68816
1534	3.2049	4	1.68816
1535	3.2049	4	1.68816
1536	3.2049	4	1.68816
1537	3.2049	4	1.68816
1538	3.2049	4	1.68816
1539	3.2049	4	1.68816
1540	3.2049	4	1.68816
1541	3.2049	4	1.68816
1542	3.2049	4	1.68816
1543	3.2049	4	1.68816
1544	3.2049	4	1.68816
1545	3.2049	4	1.68816
1546	3.2049	4	1.68816
1547	3.2049	4	1.68816
1548	3.2049	4	1.68816
1549	3.2049	4	1.68816
1550	3.2049	4	1.68816
1551	3.2049	4	1.68816
1552	3.2049	4	1.68816
1553	3.2049	4	1.68816
1554	3.2049	4	1.68816
1555	3.2049	4	1.68816
1556	3.2049	4	1.68816
1557	3.2049	4	1.68816
1558	3.2049	4	1.68816
1559	3.2049	4	1.68816
1560	3.2049	4	1.68816
1561	3.2049	4	1.68816
1562	3.2049	4	1.68816
1563	3.2049	4	1.68816
1564	3.2049	4	1.68816
1565	3.2049	4	1.68816
1566	3.2049	4	1.68816
1567	3.2049	4	1.68816
1568	3.2049	4	1.68816
1569	3.2049	4	1.68816
1570	3.2049	4	1.68816
1571	3.2049	4	1.68816
1572	3.2049	4	1.68816
1573	3.2049	4	1.68816
1574	3.2049	4	1.68816
1575	3.2049	4	1.68816
1576	3.2049	4	1.68816
1577	3.2049	4	1.68816
1578	3.2049	4	1.68816
1579	3.2049	4	1.68816
1580	3.2049	4	1.68816
1581	3.2049	4	1.68816
1582	3.2049	4	1.68816
1583	3.2049	4	1.68816
1584	3.2049	4	1.68816
1585	3.2049	4	1.68816
1586	3.2049	4	1.68816
1587	3.2049	4	1.68816
1588	3.2049	4	1.68816
1589	3.2049	4	1.68816
1590	3.2049	4	1.68816
1591	3.2049	4	1.68816
1592	3.2049	4	1.68816
1593	3.2049	4	1.68816
1594	3.2049	4	1.68816
1595	3.2049	4	1.68816
1596	3.2049	4	1.68816
1597	3.2049	4	1.68816
1598	3.2049	4	1.68816
1599	3.2049	4	1.68816
1600	3.2049	4	1.68816
1601	3.2049	4	1.68816
1602	3.2049	4	1.68816
1603	3.2049	4	1.68816
1604	3.2049	4	1.68816
1605	3.2049	4	1.68816
1606	3.2049	4	1.68816
1607	3.2049	4	1.68816
1608	3.2049	4	1.68816
1609	3.2049	4	1.68816
1610	3.2049	4	1.68816
1611	3.2049	4	1.68816
1612	3.2049	4	1.68816
1613	3.2049	4	1.68816
1614	3.2049	4	1.68816
1615	3.2049	4	1.68816
1616	3.2049	4	1.68816
1617	3.2049	4	1.68816
1618	3.2049	4	1.68816
1619	3.2049	4	1.68816
1620	3.2049	4	1.68816
1621	3.2049	4	1.68816
1622	3.2049	4	1.68816
1623	3.2049	4	1.68816
1624	3.2049	4	1.68816
1625	3.2049	4	1.68816
1626	3.2049	4	1.68816
1627	3.2049	4	1.68816
1628	3.2049	4	1.68816
1629	3.2049	4	1.68816
1630	3.2049	4	1.68816
1631	3.2049	4	1.68816
1632	3.2049	4	1.68816
1633	3.2049	4	1.68816
1634	3.2049	4	1.68816
1635	3.2049	4	1.68816
1636	3.2049	4	1.68816
1637	3.2049	4	1.68816
1638	3.2049	4	1.68816
1639	3.2049	4	1.68816
1640	3.2049	4	1.68816
1641	3.2049	4	1.68816
1642	3.2049	4	1.68816
1643	3.2049	4	1.68816
1644	3.2049	4	1.68816
1645	3.2049	4	1.68816
1646	3.2049	4	1.68816
1647	3.2049	4	1.68816
1648	3.2049	4	1.68816
1649	3.2049	4	1.68816
1650	3.2049	4	1.68816
1651	3.2049	4	1.68816
1652	3.2049	4	1.68816
1653	3.2049	4	1.68816
1654	3.2049	4	1.68816
1655	3.2049	4	1.68816
1656	3.2049	4	1.68816
1657	3.2049	4	1.68816
1658	3.2049	4	1.68816
1659	3.2049	4	1.68816
1660	3.2049	4	1.68816
1661	3.2049	4	1.68816
1662	3.2049	4	1.68816
1663	3.2049	4	1.68816
1664	3.2049	4	1.68816
1665	3.2049	4	1.68816
1666	3.2049	4	1.68816
1667	3.2049	4	1.68816
1668	3.2049	4	1.68816
1669	3.2049	4	1.68816
1670	3.2049	4	1.68816
1671	3.2049	4	1.68816
1672	3.2049	4	1.68816
1673	3.2049	4	1.68816
1674	3.2049	4	1.68816
1675	3.2049	4	1.68816
1676	3.2049	4	1.68816
1677	3.2049	4	1.68816
1678	3.2049	4	1.68816
1679	3.2049	4	1.68816
1680	3.2049	4	1.68816
1681	3.2049	4	1.68816
1682	3.2049	4	1.68816
1683	3.2049	4	1.68816
1684	3.2049	4	1.68816
1685	3.2049	4	1.68816
1686	3.2049	4	1.68816
1687	3.2049	4	1.68816
1688	3.2049	4	1.68816
1689	3.2049	4	1.68816
1690	3.2049	4	1.68816
1691	3.2049	4	1.68816
1692	3.2049	4	1.68816
1693	3.2049	4	1.68816
1694	3.2049	4	1.68816
1695	3.2049	4	1.68816
1696	3.2049	4	1.68816
1697	3.2049	4	1.68816
1698	3.2049	4	1.68816
1699	3.2049	4	1.68816
1700	3.2049	4	1.68816
1701	3.2049	4	1.68816
1702	3.2049	4	1.68816
1703	3.2049	4	1.68816
1704	3.2049	4	1.68816
1705	3.2049	4	1.68816
1706	3.2049	4	1.68816
1707	3.2049	4	1.68816
1708	3.2049	4	1.68816
1709	3.2049	4	1.68816
1710	3.2049	4	1.68816
1711	3.2049	4	1.68816
1712	3.2049	4	1.68816
1713	3.2049	4	1.68816
1714	3.2049	4	1.68816
1715	3.2049	4	1.68816
1716	3.2049	4	1.68816
1717	3.2049	4	1.68816
1718	3.2049	4	1.68816
1719	3.2049	4	1.68816
1720	3.2049	4	1.68816
1721	3.2049	4	1.68816
1722	3.2049	4	1.68816
1723	3.2049	4	1.68816
1724	3.2049	4	1.68816
1725	3.2049	4	1.68816
1726	3.2049	4	1.68816
1727	3.2049	4	1.68816
1728	3.2049	4	1.68816
1729	3.2049	4	1.68816
1730	3.2049	4	1.68816
1731	3.2049	4	1.68816
1732	3.2049	4	1.68816
1733	3.2049	4	1.68816
1734	3.2049	4	1.68816
1735	3.2049	4	1.68816
1736	3.2049	4	1.68816
1737	3.2049	4	1.68816
1738	3.2049	4	1.68816
1739	3.2049	4	1.68816
1740	3.2049	4	1.68816
1741	3.2049	4	1.68816
1742	3.2049	4	1.68816
1743	3.2049	4	1.68816
1744	3.2049	4	1.68816
1745	3.2049	4	1.68816
1746	3.2049	4	1.68816
1747	3.2049	4	1.68816
1748	3.2049	4	1.68816
1749	3.2049	4	1.68816
1750	3.2049	4	1.68816
1751	3.2049	4	1.68816
1752	3.2049	4	1.68816
1753	3.2049	4	1.68816
1754	3.2049	4	1.68816
1755	3.2049	4	1.68816
1756	3.2049	4	1.68816
1757	3.2049	4	1.68816
1758	3.2049	4	1.68816
1759	3.2049	4	1.68816
1760	3.2049	4	1.68816
1761	3.2049	4	1.68816
1762	3.2049	4	1.68816
1763	3.2049	4	1.68816
1764	3.2049	4	1.68816
1765	3.2049	4	1.68816
1766	3.2049	4	1.68816
1767	3.2049	4	1.68816
1768	3.2049	4	1.68816
1769	3.2049	4	1.68816
1770	3.2049	4	1.68816
1771	3.2049	4	1.68816
1772	3.2049	4	1.68816
1773	3.2049	4	1.68816
1774	3.2049	4	1.68816
1775	3.2049	4	1.68816
1776	3.2049	4	1.68816
1777	3.2049	4	1.68816
1778	3.2049	4	1.68816
1779	3.2049	4	1.68816
1780	3.2049	4	1.68816
1781	3.2049	4	1.68816
1782	3.2049	4	1.68816
1783	3.2049	4	1.68816
1784	3.2049	4	1.68816
1785	3.2049	4	1.68816
1786	3.2049	4	1.68816
1787	3.2049	4	1.68816
1788	3.2049	4	1.68816
1789	3.2049	4	1.68816
1790	3.2049	4	1.68816
1791	3.2049	4	1.68816
1792	3.2049	4	1.68816
1793	3.2049	4	1.68816
1794	3.2049	4	1.68816
1795	3.2049	4	1.68816
1796	3.2049	4	1.68816
1797	3.2049	4	1.68816
1798	3.2049	4	1.68816
1799	3.2049	4	1.68816
1800	3.2049	4	1.68816
1801	3.2049	4	1.68816
1802	3.2049	4	1.68816
1803	3.2049	4	1.68816
1804	3.2049	4	1.68816
1805	3.2049	4	1.68816
1806	3.2049	4	1.68816
1807	3.2049	4	1.68816
1808	3.2049	4	1.68816
1809	3.2049	4	1.68816
1810	3.2049	4	1.68816
1811	3.2049	4	1.68816
1812	3.2049	4	1.68816
1813	3.2049	4	1.68816
1814	3.2049	4	1.68816
1815	3.2049	4	1.68816
1816	3.2049	4	1.68816
1817	3.2049	4	1.68816
1818	3.2049	4	1.68816
1819	3.2049	4	1.68816
1820	3.2049	4	1.68816
1821	3.2049	4	1.68816
1822	3.2049	4	1.68816
1823	3.2049	4	1.68816
1824	3.2049	4	1.68816
1825	3.2049	4	1.68816
1826	3.2049	4	1.68816
1827	3.2049	4	1.68816
1828	3.2049	4	1.68816
1829	3.2049	4	1.68816
1830	3.2049	4	1.68816
1831	3.2049	4	1.68816
1832	3.2049	4	1.68816
1833	3.2049	4	1.68816
1834	3.2049	4	1.68816
1835	3.2049	4	1.68816
1836	3.2049	4	1.68816
1837	3.2049	4	1.68816
1838	3.2049	4	1.68816
1839	3.2049	4	1.68816
1840	3.2049	4	1.68816
1841	3.2049	4	1.68816
1842	3.2049	4	1.68816
1843	3.2049	4	1.68816
1844	3.2049	4	1.68816
1845	3.2049	4	1.68816
1846	3.2049	4	1.68816
1847	3.2049	4	1.68816
1848	3.2049	4	1.68816
1849	3.2049	4	1.68816
1850	3.2049	4	1.68816
1851	3.2049	4	1.68816
1852	3.2049	4	1.68816
1853	3.2049	4	1.68816
1854	3.2049	4	1.68816
1855	3.2049	4	1.68816
1856	3.2049	4	1.68816
1857	3.2049	4	1.68816
1858	3.2049	4	1.68816
1859	3.2049	4	1.68816
1860	3.2049	4	1.68816
1861	3.2049	4	1.68816
1862	3.2049	4	1.68816
1863	3.2049	4	1.68816
1864	3.2049	4	1.68816
1865	3.2049	4	1.68816
1866	3.2049	4	1.68816
1867	3.2049	4	1.68816
1868	3.2049	4	1.68816
1869	3.2049	4	1.68816
1870	3.2049	4	1.68816
1871	3.2049	4	1.68816
1872	3.2049	4	1.68816
1873	3.2049	4	1.68816
1874	3.2049	4	1.68816
1875	3.2049	4	1.68816
1876	3.2049	4	1.68816
1877	3.2049	4	1.68816
1878	3.2049	4	1.68816
1879	3.2049	4	1.68816
1880	3.2049	4	1.68816
1881	3.2049	4	1.68816
1882	3.2049	4	1.68816
1883	3.2049	4	1.68816
1884	3.2049	4	1.68816
1885	3.2049	4	1.68816
1886	3.2049	4	1.68816
1887	3.2049	4	1.68816
1888	3.2049	4	1.68816
1889	3.2049	4	1.68816
1890	3.2049	4	1.68816
1891	3.2049	4	1.68816
1892	3.2049	4	1.68816
1893	3.2049	4	1.68816
1894	3.2049	4	1.68816
1895	3.2049	4	1.68816
1896	3.2049	4	1.68816
1897	3.2049	4	1.68816
1898	3.2049	4	1.68816
1899	3.2049	4	1.68816
1900	3.2049	4	1.68816
1901	3.2049	4	1.68816
1902	3.2049	4	1.68816
1903	3.2049	4	1.68816
1904	3.2049	4	1.68816
1905	3.2049	4	1.68816
1906	3.2049	4	1.68816
1907	3.2049	4	1.68816
1908	3.2049	4	1.68816
1909	3.2049	4	1.68816
1910	3.2049	4	1.68816
1911	3.2049	4	1.68816
1912	3.2049	4	1.68816
1913	3.2049	4	1.68816
1914	3.2049	4	1.68816
1915	3.2049	4	1.68816
1916	3.2049	4	1.68816
1917	3.2049	4	1.68816
1918	3.2049	4	1.68816
1919	3.2049	4	1.68816
1920	3.2049	4	1.68816
1921	3.2049	4	1.68816
1922	3.2049	4	1.68816
1923	3.2049	4	1.68816
1924	3.2049	4	1.68816
1925	3.2049	4	1.68816
1926	3.2049	4	1.68816
1927	3.2049	4	1.68816
1928	3.2049	4	1.68816
1929	3.2049	4	1.68816
1930	3.2049	4	1.68816
1931	3.2049	4	1.68816
1932	3.2049	4	1.68816
1933	3.2049	4	1.68816
1934	3.2049	4	1.68816
1935	3.2049	4	1.68816
1936	3.2049	4	1.68816
1937	3.2049	4	1.68816
1938	3.2049	4	1.68816
1939	3.2049	4	1.68816
1940	3.2049	4	1.68816
1941	3.2049	4	1.68816
1942	3.2049	4	1.68816
1943	3.2049	4	1.68816
1944	3.2049	4	1.68816
1945	3.2049	4	1.68816
1946	3.2049	4	1.68816
1947	3.2049	4	1.68816
1948	3.2049	4	1.68816
1949	3.2049	4	1.68816
1950	3.2049	4	1.68816
1951	3.2049	4	1.68816
1952	3.2049	4	1.68816
1953	3.2049	4	1.68816
1954	3.2049	4	1.68816
1955	3.2049	4	1.68816
1956	3.2049	4	1.68816
1957	3.2049	4	1.68816
1958	3.2049	4	1.68816
1959	3.2049	4	1.68816
1960	3.2049	4	1.68816
1961	3.2049	4	1.68816
1962	3.2049	4	1.68816
1963	3.2049	4	1.68816
1964	3.2049	4	1.68816
1965	3.2049	4	1.68816
1966	3.2049	4	1.68816
1967	3.2049	4	1.68816
1968	3.2049	4	1.68816
1969	3.2049	4	1.68816
1970	3.2049	4	1.68816
1971	3.2049	4	1.68816
1972	3.2049	4	1.68816
1973	3.2049	4	1.68816
1974	3.2049	4	1.68816
1975	3.2049	4	1.68816
1976	3.2049	4	1.68816
1977	3.2049	4	1.68816
1978	3.2049	4	1.68816
1979	3.2049	4	1.68816
1980	3.2049	4	1.68816
1981	3.2049	4	1.68816
1982	3.2049	4	1.68816
1983	3.2049	4	1.68816
1984	3.2049	4	1.68816
1985	3.2049	4	1.68816
1986	3.2049	4	1.68816
1987	3.2049	4	1.68816
1988	3.2049	4	1.68816
1989	3.2049	4	1.68816
1990	3.2049	4	1.68816
1991	3.2049	4	1.68816
1992	3.2049	4	1.68816
1993	3.2049	4	1.68816
1994	3.2049	4	1.68816
1995	3.2049	4	1.68816
1996	3.2049	4	1.68816
1997	3.2049	4	1.68816
1998	3.2049	4	1.68816
1999	3.2049	4	1.68816
2000	3.2049	4	1.68816
[truncated: 3,001 more rows]
