# Supplementary material for: Aspiration-driven co-evolution of cooperation with individual behavioral diversity
Source: PLoS One. 2023 Sep 15;18(9):e0291134. doi: 10.1371/journal.pone.0291134 (PMC10503719; doi:10.1371/journal.pone.0291134)
Supplement: S1 Data — (ZIP) [file pone.0291134.s001.zip › M1/v2-L=200/data/aspiration_time,b=1.08_frequency.txt]

1	0.5	0.5	0
2	0.621786	0.635933	0.451372
3	0.692938	0.738963	0.485277
4	0.732164	0.82174	0.526109
5	0.750248	0.890426	0.552688
6	0.75573	0.95316	0.564862
7	0.754072	1.01182	0.567772
8	0.748309	1.06867	0.561992
9	0.740381	1.12193	0.551603
10	0.732176	1.17485	0.537933
11	0.724612	1.21891	0.521659
12	0.718885	1.25875	0.504775
13	0.714403	1.30014	0.488559
14	0.711423	1.33177	0.474524
15	0.708926	1.37258	0.461468
16	0.708122	1.40536	0.45034
17	0.708037	1.43779	0.440622
18	0.708805	1.47807	0.431058
19	0.710572	1.51415	0.422851
20	0.712426	1.55109	0.414073
21	0.715678	1.57455	0.407686
22	0.720822	1.59516	0.401728
23	0.726857	1.61518	0.398092
24	0.733551	1.6335	0.399003
25	0.74125	1.65148	0.398066
26	0.749773	1.67228	0.397659
27	0.758203	1.69251	0.398144
28	0.767291	1.72269	0.39745
29	0.77688	1.73884	0.403571
30	0.786735	1.76899	0.403278
31	0.79691	1.79509	0.404189
32	0.807317	1.81873	0.408701
33	0.817389	1.84479	0.41332
34	0.827927	1.87307	0.415663
35	0.838851	1.88765	0.417767
36	0.850776	1.90769	0.418343
37	0.863176	1.92927	0.421306
38	0.87541	1.94819	0.425221
39	0.887753	1.9667	0.428751
40	0.899956	1.98621	0.437019
41	0.91196	2.00572	0.441472
42	0.923983	2.02706	0.445929
43	0.936395	2.0508	0.451081
44	0.948653	2.06312	0.456798
45	0.961386	2.0754	0.461123
46	0.974738	2.09137	0.469362
47	0.987627	2.11434	0.476022
48	1.00027	2.1416	0.483235
49	1.01297	2.14976	0.485232
50	1.02512	2.16823	0.488609
51	1.03718	2.18344	0.49689
52	1.04939	2.20479	0.502921
53	1.06156	2.22296	0.511626
54	1.07344	2.23901	0.517725
55	1.08544	2.25332	0.523193
56	1.09792	2.26268	0.528181
57	1.11026	2.28615	0.531618
58	1.123	2.29081	0.534645
59	1.13629	2.30932	0.540181
60	1.1486	2.33555	0.543789
61	1.16126	2.34095	0.55313
62	1.17399	2.34905	0.562834
63	1.18647	2.35315	0.573593
64	1.19929	2.37321	0.577609
65	1.2116	2.38999	0.587823
66	1.22394	2.40977	0.589764
67	1.23622	2.41443	0.596562
68	1.24908	2.42989	0.601442
69	1.26153	2.45614	0.605606
70	1.27366	2.47808	0.611995
71	1.2861	2.48477	0.619646
72	1.29867	2.48421	0.623442
73	1.31184	2.49501	0.628296
74	1.32491	2.49798	0.63988
75	1.33741	2.5129	0.648231
76	1.3491	2.52421	0.66192
77	1.36097	2.53721	0.667708
78	1.37287	2.54663	0.67236
79	1.3848	2.54916	0.6757
80	1.39708	2.55599	0.68813
81	1.40823	2.57763	0.70059
82	1.41984	2.5955	0.705211
83	1.43184	2.60221	0.712003
84	1.44396	2.61651	0.715339
85	1.45581	2.63049	0.722065
86	1.46687	2.64344	0.730015
87	1.47818	2.65862	0.733419
88	1.48991	2.67705	0.735131
89	1.50156	2.68879	0.738032
90	1.5134	2.697	0.739582
91	1.52575	2.69846	0.747358
92	1.53831	2.70438	0.755173
93	1.55035	2.7172	0.765951
94	1.56197	2.72894	0.775448
95	1.57384	2.74559	0.775104
96	1.5849	2.75738	0.783175
97	1.596	2.77607	0.786063
98	1.60676	2.79446	0.787871
99	1.6178	2.80749	0.792011
100	1.62942	2.81012	0.802459
101	1.64065	2.82631	0.809617
102	1.65097	2.83406	0.81891
103	1.661	2.84174	0.826314
104	1.67182	2.84855	0.830839
105	1.68322	2.85471	0.837333
106	1.69458	2.86056	0.838401
107	1.7066	2.87025	0.842905
108	1.71777	2.87264	0.848066
109	1.72951	2.87566	0.855127
110	1.74151	2.87599	0.867798
111	1.75253	2.87938	0.881422
112	1.76325	2.89613	0.893064
113	1.77372	2.91813	0.897446
114	1.78356	2.93343	0.906252
115	1.79323	2.95264	0.909439
116	1.80356	2.96453	0.908628
117	1.81398	2.95925	0.915407
118	1.82458	2.96956	0.914034
119	1.83507	2.97183	0.922413
120	1.84544	2.99066	0.926819
121	1.85574	3.00282	0.932941
122	1.86531	3.00943	0.940767
123	1.87586	3.01102	0.938894
124	1.88603	3.02466	0.942029
125	1.89611	3.03896	0.948797
126	1.90673	3.04405	0.951381
127	1.91672	3.04638	0.956261
128	1.92732	3.05509	0.963237
129	1.93764	3.06241	0.963171
130	1.94785	3.06798	0.977504
131	1.9579	3.07508	0.980039
132	1.96846	3.08474	0.984193
133	1.97892	3.08923	0.993621
134	1.9895	3.08978	1.00404
135	2.00013	3.0897	1.01413
136	2.01055	3.10032	1.02635
137	2.02092	3.10194	1.03141
138	2.03101	3.11286	1.03549
139	2.04127	3.1175	1.04214
140	2.05165	3.12597	1.04849
141	2.06164	3.13053	1.05743
142	2.07148	3.1431	1.06369
143	2.08066	3.16082	1.0694
144	2.09017	3.16964	1.07611
145	2.09958	3.17373	1.08303
146	2.10872	3.18387	1.08734
147	2.11824	3.195	1.08968
148	2.128	3.20388	1.09058
149	2.13746	3.21134	1.09282
150	2.14686	3.21958	1.0959
151	2.15586	3.22921	1.10932
152	2.16458	3.22913	1.1162
153	2.1739	3.23478	1.12158
154	2.18349	3.24242	1.12319
155	2.19257	3.24302	1.12954
156	2.20187	3.24525	1.13528
157	2.21067	3.25641	1.13976
158	2.21916	3.27011	1.14687
159	2.22768	3.2782	1.15388
160	2.2361	3.28465	1.16079
161	2.24481	3.28296	1.16644
162	2.25334	3.2917	1.16892
163	2.26177	3.29868	1.17582
164	2.27058	3.29895	1.18045
165	2.27901	3.30837	1.18598
166	2.28731	3.3168	1.1902
167	2.29537	3.3246	1.19799
168	2.30337	3.33202	1.20682
169	2.31146	3.3478	1.20594
170	2.31853	3.35196	1.20947
171	2.32583	3.35536	1.21742
172	2.3332	3.35969	1.22507
173	2.34052	3.35885	1.23268
174	2.34807	3.35535	1.239
175	2.35602	3.35805	1.23948
176	2.36388	3.35621	1.24576
177	2.37168	3.35997	1.25105
178	2.37935	3.3639	1.25837
179	2.38759	3.37522	1.26106
180	2.39521	3.38056	1.26868
181	2.40293	3.38558	1.27225
182	2.41013	3.38856	1.27953
183	2.41723	3.40209	1.28161
184	2.42446	3.41617	1.27875
185	2.4314	3.42085	1.28497
186	2.43825	3.42633	1.29155
187	2.44516	3.44119	1.28923
188	2.45148	3.44644	1.2947
189	2.45804	3.4486	1.29591
190	2.4651	3.45382	1.29693
191	2.47211	3.45897	1.30424
192	2.47915	3.46649	1.30672
193	2.48639	3.46664	1.30952
194	2.4933	3.47102	1.31568
195	2.49988	3.48146	1.32177
196	2.50627	3.48143	1.32924
197	2.51218	3.49049	1.33787
198	2.51863	3.49446	1.34281
199	2.52505	3.49739	1.34108
200	2.53165	3.49465	1.34665
201	2.5384	3.49709	1.34696
202	2.54502	3.50086	1.35543
203	2.55113	3.50838	1.36423
204	2.5575	3.51321	1.36748
205	2.56359	3.52033	1.36563
206	2.56943	3.52577	1.3665
207	2.57528	3.53693	1.36323
208	2.58108	3.53582	1.37319
209	2.58703	3.5387	1.37863
210	2.59329	3.54331	1.37469
211	2.59937	3.54691	1.38369
212	2.60535	3.54964	1.38779
213	2.61141	3.55452	1.38968
214	2.6173	3.55486	1.39683
215	2.62314	3.5607	1.40204
216	2.629	3.56694	1.40628
217	2.63506	3.57046	1.4093
218	2.64016	3.58011	1.41407
219	2.64552	3.58375	1.41644
220	2.65139	3.58904	1.41477
221	2.65663	3.59252	1.41439
222	2.66182	3.59645	1.41593
223	2.66686	3.60286	1.41938
224	2.67217	3.61081	1.41926
225	2.67722	3.61659	1.4222
226	2.68244	3.62284	1.42577
227	2.68688	3.62487	1.43407
228	2.69179	3.62859	1.43274
229	2.69645	3.63035	1.43474
230	2.70125	3.6383	1.43852
231	2.70605	3.64274	1.43773
232	2.711	3.64481	1.44281
233	2.71544	3.65019	1.44585
234	2.71996	3.6562	1.45158
235	2.72426	3.6613	1.45105
236	2.7287	3.6648	1.45154
237	2.73315	3.66608	1.45403
238	2.73733	3.67391	1.45322
239	2.74164	3.67833	1.45526
240	2.74541	3.69058	1.45839
241	2.74949	3.69796	1.45691
242	2.75347	3.69879	1.45804
243	2.75767	3.69375	1.46234
244	2.76149	3.69537	1.46867
245	2.76587	3.69558	1.47271
246	2.77008	3.6958	1.47612
247	2.77431	3.69899	1.477
248	2.77899	3.69595	1.4816
249	2.78321	3.69992	1.48217
250	2.78756	3.7013	1.48592
251	2.79185	3.70412	1.49095
252	2.79624	3.70539	1.49225
253	2.80024	3.71174	1.49709
254	2.80359	3.72031	1.49755
255	2.80707	3.72865	1.49764
256	2.81031	3.73143	1.50003
257	2.8139	3.73298	1.5041
258	2.81723	3.73338	1.50593
259	2.82104	3.73501	1.50879
260	2.82458	3.74032	1.50722
261	2.82822	3.74324	1.50397
262	2.83156	3.7465	1.50703
263	2.83509	3.74683	1.50683
264	2.83893	3.74946	1.50802
265	2.84216	3.75613	1.50994
266	2.84588	3.75437	1.51269
267	2.84943	3.75361	1.51995
268	2.85278	3.75734	1.52081
269	2.85644	3.76506	1.52308
270	2.85986	3.76749	1.52116
271	2.86313	3.76702	1.51868
272	2.86646	3.7718	1.5232
273	2.86975	3.7726	1.52826
274	2.87295	3.77715	1.52693
275	2.87613	3.77928	1.52859
276	2.87907	3.78236	1.52739
277	2.88214	3.78163	1.53233
278	2.88514	3.78087	1.53804
279	2.88836	3.78825	1.53712
280	2.89167	3.78943	1.53715
281	2.89462	3.794	1.53878
282	2.89732	3.79434	1.54065
283	2.90007	3.79556	1.54489
284	2.90294	3.80321	1.54435
285	2.90548	3.80575	1.54305
286	2.90827	3.80738	1.5459
287	2.91105	3.8072	1.54691
288	2.9136	3.81487	1.54723
289	2.91631	3.81575	1.54701
290	2.91893	3.81923	1.54559
291	2.92165	3.82024	1.54704
292	2.92413	3.82126	1.54947
293	2.92646	3.82362	1.55059
294	2.92935	3.82229	1.5525
295	2.93238	3.81952	1.55439
296	2.93481	3.82241	1.55681
297	2.93735	3.82706	1.55812
298	2.94001	3.83156	1.55807
299	2.94241	3.83345	1.55632
300	2.94478	3.83834	1.55624
301	2.94714	3.83987	1.55623
302	2.94954	3.84159	1.5581
303	2.95216	3.84095	1.55862
304	2.95463	3.841	1.56197
305	2.9575	3.84101	1.56318
306	2.96035	3.8387	1.56789
307	2.96308	3.83704	1.57144
308	2.96558	3.83972	1.57217
309	2.96832	3.84178	1.57453
310	2.97075	3.84376	1.57533
311	2.97331	3.84613	1.57537
312	2.97554	3.84944	1.57985
313	2.97773	3.85192	1.57894
314	2.98005	3.85462	1.58255
315	2.98219	3.85585	1.58306
316	2.98453	3.85742	1.58191
317	2.9869	3.86043	1.58115
318	2.98916	3.86027	1.58405
319	2.99102	3.86621	1.58439
320	2.99292	3.8683	1.58836
321	2.99485	3.86945	1.58679
322	2.99659	3.8705	1.58891
323	2.99854	3.87198	1.58891
324	3.00036	3.8773	1.58628
325	3.00195	3.8813	1.58654
326	3.00375	3.87947	1.58715
327	3.00546	3.8775	1.58943
328	3.00727	3.87691	1.59154
329	3.00908	3.87818	1.59526
330	3.01094	3.87937	1.59568
331	3.01262	3.88215	1.59678
332	3.01428	3.88055	1.5994
333	3.0161	3.87978	1.60064
334	3.018	3.88005	1.60267
335	3.01997	3.8833	1.59951
336	3.02181	3.88385	1.60166
337	3.02353	3.88671	1.60288
338	3.02507	3.89031	1.60253
339	3.02649	3.89185	1.60648
340	3.0281	3.89215	1.60706
341	3.02973	3.89454	1.60789
342	3.03133	3.89392	1.60542
343	3.033	3.89376	1.60754
344	3.03467	3.89216	1.60688
345	3.03658	3.89398	1.60711
346	3.03843	3.89179	1.60963
347	3.04022	3.89189	1.61455
348	3.04208	3.89175	1.61899
349	3.04346	3.89728	1.61981
350	3.04479	3.90021	1.62029
351	3.04617	3.90211	1.619
352	3.04736	3.90538	1.619
353	3.04843	3.90699	1.62041
354	3.04965	3.90698	1.62047
355	3.05062	3.90901	1.61783
356	3.0518	3.91079	1.61847
357	3.0531	3.91085	1.61725
358	3.05459	3.91107	1.61778
359	3.05601	3.90971	1.61973
360	3.05749	3.90914	1.62299
361	3.05878	3.91133	1.62613
362	3.06003	3.909	1.62729
363	3.06138	3.90917	1.63353
364	3.06259	3.9111	1.63352
365	3.06373	3.91389	1.63341
366	3.06467	3.91461	1.63257
367	3.06602	3.91606	1.63115
368	3.06722	3.91224	1.63317
369	3.06869	3.91192	1.63506
370	3.07	3.91305	1.64006
371	3.07118	3.91385	1.6399
372	3.07223	3.91754	1.63893
373	3.07333	3.91964	1.63894
374	3.07454	3.92034	1.6378
375	3.07563	3.92212	1.63723
376	3.07659	3.92506	1.63808
377	3.07736	3.92799	1.63981
378	3.07825	3.93165	1.6354
379	3.07934	3.93081	1.63436
380	3.08055	3.92854	1.63685
381	3.08187	3.92865	1.63649
382	3.08269	3.93141	1.63943
383	3.08346	3.93281	1.63866
384	3.08423	3.93378	1.64142
385	3.08529	3.93304	1.63748
386	3.08627	3.93489	1.63589
387	3.08721	3.93452	1.63783
388	3.0883	3.93368	1.64082
389	3.08913	3.93567	1.63996
390	3.09002	3.93713	1.63864
391	3.09094	3.937	1.63918
392	3.0919	3.93889	1.6373
393	3.09284	3.93796	1.63924
394	3.09391	3.93871	1.63837
395	3.09497	3.93895	1.63975
396	3.09598	3.94122	1.63778
397	3.09697	3.94197	1.63906
398	3.09796	3.9428	1.63921
399	3.09897	3.94328	1.64113
400	3.09987	3.94228	1.64312
401	3.10084	3.94045	1.6422
402	3.10183	3.94004	1.64264
403	3.10282	3.94233	1.64499
404	3.10382	3.94179	1.64536
405	3.10491	3.94384	1.6476
406	3.10585	3.94454	1.64847
407	3.10682	3.94358	1.64811
408	3.10768	3.94591	1.64578
409	3.10878	3.94766	1.64779
410	3.10962	3.94878	1.64924
411	3.11053	3.94901	1.64849
412	3.11129	3.95111	1.6477
413	3.11206	3.95031	1.64884
414	3.11287	3.95209	1.64907
415	3.1136	3.95495	1.64814
416	3.11437	3.95572	1.64733
417	3.11519	3.95525	1.64628
418	3.11593	3.95723	1.64628
419	3.1166	3.95921	1.64799
420	3.11727	3.95998	1.64579
421	3.11788	3.95989	1.64477
422	3.11855	3.95945	1.64564
423	3.11929	3.95991	1.64528
424	3.12011	3.96211	1.64526
425	3.12084	3.9629	1.64525
426	3.12164	3.96335	1.64522
427	3.12242	3.96291	1.64622
428	3.12303	3.96435	1.64602
429	3.12376	3.96527	1.64433
430	3.1244	3.96479	1.64407
431	3.12497	3.96852	1.64419
432	3.12521	3.97097	1.6436
433	3.12559	3.97143	1.64339
434	3.12595	3.97184	1.64349
435	3.12619	3.97253	1.64372
436	3.1264	3.97332	1.64548
437	3.12671	3.9737	1.64361
438	3.12723	3.97204	1.64201
439	3.12773	3.97201	1.64214
440	3.12827	3.97192	1.64301
441	3.12872	3.9719	1.64284
442	3.1292	3.97173	1.64238
443	3.12975	3.97283	1.64259
444	3.13019	3.97343	1.64225
445	3.13056	3.97402	1.64386
446	3.13099	3.9739	1.64299
447	3.13136	3.97379	1.64359
448	3.13178	3.97405	1.64348
449	3.13213	3.97525	1.64344
450	3.13265	3.9766	1.643
451	3.13294	3.97744	1.64375
452	3.13332	3.97695	1.64325
453	3.1338	3.97843	1.64294
454	3.1342	3.97968	1.64249
455	3.13453	3.98011	1.64182
456	3.13472	3.98018	1.64192
457	3.13506	3.98118	1.64191
458	3.13531	3.98183	1.64209
459	3.13544	3.983	1.6425
460	3.13559	3.98361	1.64312
461	3.13574	3.98532	1.64133
462	3.13593	3.98558	1.63978
463	3.13615	3.986	1.63916
464	3.13623	3.98677	1.6385
465	3.13633	3.98737	1.63741
466	3.13648	3.98686	1.63807
467	3.13664	3.98704	1.63771
468	3.13682	3.98714	1.63769
469	3.13708	3.98753	1.6374
470	3.13733	3.98751	1.63716
471	3.13753	3.98728	1.63713
472	3.1378	3.98711	1.6377
473	3.13799	3.98822	1.63822
474	3.13817	3.98787	1.63738
475	3.13835	3.98791	1.63732
476	3.13853	3.98707	1.63883
477	3.1388	3.98669	1.63878
478	3.13896	3.98693	1.63863
479	3.13923	3.98733	1.6377
480	3.13947	3.98682	1.63847
481	3.13971	3.98672	1.6375
482	3.13998	3.98687	1.63831
483	3.14031	3.98644	1.63822
484	3.14059	3.98648	1.63841
485	3.14086	3.98584	1.63933
486	3.14114	3.98648	1.6401
487	3.14131	3.987	1.64063
488	3.14154	3.98806	1.64102
489	3.14176	3.98831	1.64053
490	3.14199	3.98825	1.63996
491	3.14218	3.98761	1.64002
492	3.14248	3.98865	1.63932
493	3.14274	3.98866	1.63904
494	3.1431	3.98795	1.63935
495	3.14341	3.98801	1.63995
496	3.14365	3.98795	1.64119
497	3.14395	3.98862	1.64135
498	3.1442	3.98936	1.6412
499	3.14438	3.98979	1.64078
500	3.14455	3.99067	1.64017
501	3.14469	3.99084	1.63977
502	3.14493	3.99107	1.64019
503	3.14508	3.99136	1.64027
504	3.14528	3.99135	1.64148
505	3.14546	3.99115	1.64103
506	3.14566	3.99123	1.64062
507	3.14587	3.99191	1.64032
508	3.14612	3.99132	1.64075
509	3.14628	3.99154	1.64049
510	3.14645	3.99158	1.64123
511	3.1466	3.99248	1.64167
512	3.14665	3.9928	1.64353
513	3.14673	3.9931	1.64289
514	3.14683	3.99241	1.64294
515	3.14687	3.99306	1.64303
516	3.14691	3.99356	1.64225
517	3.14701	3.99341	1.6423
518	3.14711	3.99363	1.64185
519	3.1472	3.9939	1.64129
520	3.14732	3.99406	1.64103
521	3.14742	3.99411	1.64073
522	3.14752	3.99444	1.64058
523	3.14768	3.99436	1.6405
524	3.14791	3.99385	1.64058
525	3.14804	3.99402	1.64032
526	3.14817	3.99452	1.63995
527	3.14831	3.9946	1.64004
528	3.14844	3.99465	1.64013
529	3.14859	3.99449	1.6402
530	3.14868	3.99458	1.64029
531	3.14878	3.99468	1.64055
532	3.14887	3.9953	1.641
533	3.14893	3.99568	1.6413
534	3.149	3.99593	1.64122
535	3.14912	3.99571	1.64096
536	3.14925	3.99542	1.6407
537	3.14935	3.9957	1.64031
538	3.14947	3.9957	1.64081
539	3.14953	3.99596	1.64051
540	3.14959	3.99624	1.64083
541	3.14961	3.99681	1.64036
542	3.14958	3.99749	1.64056
543	3.14964	3.99748	1.64022
544	3.14963	3.9975	1.64066
545	3.1497	3.99761	1.64032
546	3.14973	3.99781	1.64056
547	3.14973	3.99777	1.64014
548	3.14973	3.99781	1.64007
549	3.14972	3.99788	1.63959
550	3.14978	3.99708	1.63938
551	3.14986	3.99725	1.63948
552	3.14994	3.997	1.63995
553	3.15	3.99693	1.63994
554	3.15003	3.99675	1.64051
555	3.15007	3.99692	1.64048
556	3.15006	3.99737	1.64078
557	3.15001	3.99779	1.64087
558	3.15	3.99798	1.64001
559	3.14997	3.99806	1.63948
560	3.14996	3.99789	1.63943
561	3.14996	3.9982	1.63901
562	3.14994	3.99835	1.63839
563	3.14995	3.99795	1.63831
564	3.14993	3.99807	1.63902
565	3.14995	3.99782	1.63902
566	3.14997	3.99784	1.63889
567	3.14997	3.99805	1.63934
568	3.14996	3.9986	1.63929
569	3.14995	3.99857	1.63916
570	3.14993	3.99873	1.63914
571	3.14996	3.99868	1.63866
572	3.14992	3.99917	1.63849
573	3.14992	3.99913	1.63824
574	3.14994	3.99887	1.6381
575	3.14994	3.99889	1.63806
576	3.14994	3.99895	1.63796
577	3.14994	3.99894	1.63782
578	3.14993	3.99915	1.63824
579	3.14992	3.99937	1.63848
580	3.1499	3.99925	1.63799
581	3.14994	3.99871	1.63807
582	3.14996	3.99855	1.6379
583	3.14999	3.99855	1.63799
584	3.15001	3.99861	1.63828
585	3.14998	3.99877	1.63874
586	3.14999	3.99881	1.63916
587	3.14997	3.99878	1.63902
588	3.14993	3.99886	1.63875
589	3.14993	3.99896	1.63858
590	3.14996	3.99897	1.63815
591	3.14996	3.99889	1.63812
592	3.14999	3.99898	1.63804
593	3.14996	3.9993	1.63805
594	3.14995	3.9993	1.63803
595	3.14993	3.99939	1.63782
596	3.14992	3.99939	1.6376
597	3.14991	3.99943	1.6375
598	3.14989	3.99945	1.63742
599	3.14988	3.99951	1.63731
600	3.14989	3.99954	1.63728
601	3.14989	3.99956	1.63723
602	3.14988	3.99966	1.63721
603	3.14989	3.99967	1.63738
604	3.1499	3.99958	1.63723
605	3.14991	3.99953	1.63751
606	3.14991	3.99966	1.63743
607	3.14989	3.99985	1.63738
608	3.14989	3.99987	1.63719
609	3.14989	3.99988	1.63716
610	3.14988	3.99989	1.63712
611	3.14989	3.99987	1.63701
612	3.14988	3.99988	1.63697
613	3.14988	3.99989	1.63694
614	3.14987	3.9999	1.63692
615	3.14987	3.9999	1.6369
616	3.14987	3.99992	1.63688
617	3.14987	3.99993	1.63685
618	3.14987	3.99993	1.63683
619	3.14986	3.99994	1.63681
620	3.14986	3.99994	1.63679
621	3.14986	3.99995	1.63679
622	3.14986	3.99995	1.63678
623	3.14986	3.99996	1.63676
624	3.14985	3.99996	1.63675
625	3.14985	3.99996	1.63674
626	3.14985	3.99997	1.63674
627	3.14985	3.99997	1.63673
628	3.14985	3.99997	1.63672
629	3.14985	3.99997	1.63671
630	3.14985	3.99997	1.63671
631	3.14985	3.99998	1.63671
632	3.14985	3.99998	1.6367
633	3.14985	3.99998	1.6367
634	3.14985	3.99998	1.63669
635	3.14985	3.99998	1.63669
636	3.14985	3.99999	1.63669
637	3.14985	3.99999	1.63669
638	3.14985	3.99999	1.63669
639	3.14985	3.99999	1.63668
640	3.14985	3.99999	1.63668
641	3.14985	3.99999	1.63668
642	3.14985	3.99999	1.63668
643	3.14985	3.99999	1.63668
644	3.14985	3.99999	1.63668
645	3.14985	3.99999	1.63668
646	3.14985	3.99999	1.63668
647	3.14985	3.99999	1.63667
648	3.14985	4	1.63667
649	3.14985	4	1.63667
650	3.14985	4	1.63667
651	3.14985	4	1.63667
652	3.14985	4	1.63667
653	3.14985	4	1.63667
654	3.14985	4	1.63667
655	3.14985	4	1.63667
656	3.14985	4	1.63667
657	3.14985	4	1.63667
658	3.14985	4	1.63667
659	3.14985	4	1.63667
660	3.14985	4	1.63667
661	3.14985	4	1.63667
662	3.14985	4	1.63667
663	3.14985	4	1.63667
664	3.14985	4	1.63667
665	3.14985	4	1.63667
666	3.14985	4	1.63667
667	3.14985	4	1.63667
668	3.14985	4	1.63667
669	3.14985	4	1.63667
670	3.14985	4	1.63667
671	3.14985	4	1.63667
672	3.14985	4	1.63667
673	3.14985	4	1.63667
674	3.14985	4	1.63667
675	3.14985	4	1.63667
676	3.14985	4	1.63667
677	3.14985	4	1.63667
678	3.14985	4	1.63667
679	3.14985	4	1.63667
680	3.14985	4	1.63667
681	3.14985	4	1.63667
682	3.14985	4	1.63667
683	3.14985	4	1.63667
684	3.14985	4	1.63667
685	3.14985	4	1.63667
686	3.14985	4	1.63667
687	3.14985	4	1.63667
688	3.14985	4	1.63667
689	3.14985	4	1.63667
690	3.14985	4	1.63667
691	3.14985	4	1.63667
692	3.14985	4	1.63667
693	3.14985	4	1.63667
694	3.14985	4	1.63667
695	3.14985	4	1.63667
696	3.14985	4	1.63667
697	3.14985	4	1.63667
698	3.14985	4	1.63667
699	3.14985	4	1.63667
700	3.14985	4	1.63667
701	3.14985	4	1.63667
702	3.14985	4	1.63667
703	3.14985	4	1.63667
704	3.14985	4	1.63667
705	3.14985	4	1.63667
706	3.14985	4	1.63667
707	3.14985	4	1.63667
708	3.14985	4	1.63667
709	3.14985	4	1.63667
710	3.14985	4	1.63667
711	3.14985	4	1.63667
712	3.14985	4	1.63667
713	3.14985	4	1.63667
714	3.14985	4	1.63667
715	3.14985	4	1.63667
716	3.14985	4	1.63667
717	3.14985	4	1.63667
718	3.14985	4	1.63667
719	3.14985	4	1.63667
720	3.14985	4	1.63667
721	3.14985	4	1.63667
722	3.14985	4	1.63667
723	3.14985	4	1.63667
724	3.14985	4	1.63667
725	3.14985	4	1.63667
726	3.14985	4	1.63667
727	3.14985	4	1.63667
728	3.14985	4	1.63667
729	3.14985	4	1.63667
730	3.14985	4	1.63667
731	3.14985	4	1.63667
732	3.14985	4	1.63667
733	3.14985	4	1.63667
734	3.14985	4	1.63667
735	3.14985	4	1.63667
736	3.14985	4	1.63667
737	3.14985	4	1.63667
738	3.14985	4	1.63667
739	3.14985	4	1.63667
740	3.14985	4	1.63667
741	3.14985	4	1.63667
742	3.14985	4	1.63667
743	3.14985	4	1.63667
744	3.14985	4	1.63667
745	3.14985	4	1.63667
746	3.14985	4	1.63667
747	3.14985	4	1.63667
748	3.14985	4	1.63667
749	3.14985	4	1.63667
750	3.14985	4	1.63667
751	3.14985	4	1.63667
752	3.14985	4	1.63667
753	3.14985	4	1.63667
754	3.14985	4	1.63667
755	3.14985	4	1.63667
756	3.14985	4	1.63667
757	3.14985	4	1.63667
758	3.14985	4	1.63667
759	3.14985	4	1.63667
760	3.14985	4	1.63667
761	3.14985	4	1.63667
762	3.14985	4	1.63667
763	3.14985	4	1.63667
764	3.14985	4	1.63667
765	3.14985	4	1.63667
766	3.14985	4	1.63667
767	3.14985	4	1.63667
768	3.14985	4	1.63667
769	3.14985	4	1.63667
770	3.14985	4	1.63667
771	3.14985	4	1.63667
772	3.14985	4	1.63667
773	3.14985	4	1.63667
774	3.14985	4	1.63667
775	3.14985	4	1.63667
776	3.14985	4	1.63667
777	3.14985	4	1.63667
778	3.14985	4	1.63667
779	3.14985	4	1.63667
780	3.14985	4	1.63667
781	3.14985	4	1.63667
782	3.14985	4	1.63667
783	3.14985	4	1.63667
784	3.14985	4	1.63667
785	3.14985	4	1.63667
786	3.14985	4	1.63667
787	3.14985	4	1.63667
788	3.14985	4	1.63667
789	3.14985	4	1.63667
790	3.14985	4	1.63667
791	3.14985	4	1.63667
792	3.14985	4	1.63667
793	3.14985	4	1.63667
794	3.14985	4	1.63667
795	3.14985	4	1.63667
796	3.14985	4	1.63667
797	3.14985	4	1.63667
798	3.14985	4	1.63667
799	3.14985	4	1.63667
800	3.14985	4	1.63667
801	3.14985	4	1.63667
802	3.14985	4	1.63667
803	3.14985	4	1.63667
804	3.14985	4	1.63667
805	3.14985	4	1.63667
806	3.14985	4	1.63667
807	3.14985	4	1.63667
808	3.14985	4	1.63667
809	3.14985	4	1.63667
810	3.14985	4	1.63667
811	3.14985	4	1.63667
812	3.14985	4	1.63667
813	3.14985	4	1.63667
814	3.14985	4	1.63667
815	3.14985	4	1.63667
816	3.14985	4	1.63667
817	3.14985	4	1.63667
818	3.14985	4	1.63667
819	3.14985	4	1.63667
820	3.14985	4	1.63667
821	3.14985	4	1.63667
822	3.14985	4	1.63667
823	3.14985	4	1.63667
824	3.14985	4	1.63667
825	3.14985	4	1.63667
826	3.14985	4	1.63667
827	3.14985	4	1.63667
828	3.14985	4	1.63667
829	3.14985	4	1.63667
830	3.14985	4	1.63667
831	3.14985	4	1.63667
832	3.14985	4	1.63667
833	3.14985	4	1.63667
834	3.14985	4	1.63667
835	3.14985	4	1.63667
836	3.14985	4	1.63667
837	3.14985	4	1.63667
838	3.14985	4	1.63667
839	3.14985	4	1.63667
840	3.14985	4	1.63667
841	3.14985	4	1.63667
842	3.14985	4	1.63667
843	3.14985	4	1.63667
844	3.14985	4	1.63667
845	3.14985	4	1.63667
846	3.14985	4	1.63667
847	3.14985	4	1.63667
848	3.14985	4	1.63667
849	3.14985	4	1.63667
850	3.14985	4	1.63667
851	3.14985	4	1.63667
852	3.14985	4	1.63667
853	3.14985	4	1.63667
854	3.14985	4	1.63667
855	3.14985	4	1.63667
856	3.14985	4	1.63667
857	3.14985	4	1.63667
858	3.14985	4	1.63667
859	3.14985	4	1.63667
860	3.14985	4	1.63667
861	3.14985	4	1.63667
862	3.14985	4	1.63667
863	3.14985	4	1.63667
864	3.14985	4	1.63667
865	3.14985	4	1.63667
866	3.14985	4	1.63667
867	3.14985	4	1.63667
868	3.14985	4	1.63667
869	3.14985	4	1.63667
870	3.14985	4	1.63667
871	3.14985	4	1.63667
872	3.14985	4	1.63667
873	3.14985	4	1.63667
874	3.14985	4	1.63667
875	3.14985	4	1.63667
876	3.14985	4	1.63667
877	3.14985	4	1.63667
878	3.14985	4	1.63667
879	3.14985	4	1.63667
880	3.14985	4	1.63667
881	3.14985	4	1.63667
882	3.14985	4	1.63667
883	3.14985	4	1.63667
884	3.14985	4	1.63667
885	3.14985	4	1.63667
886	3.14985	4	1.63667
887	3.14985	4	1.63667
888	3.14985	4	1.63667
889	3.14985	4	1.63667
890	3.14985	4	1.63667
891	3.14985	4	1.63667
892	3.14985	4	1.63667
893	3.14985	4	1.63667
894	3.14985	4	1.63667
895	3.14985	4	1.63667
896	3.14985	4	1.63667
897	3.14985	4	1.63667
898	3.14985	4	1.63667
899	3.14985	4	1.63667
900	3.14985	4	1.63667
901	3.14985	4	1.63667
902	3.14985	4	1.63667
903	3.14985	4	1.63667
904	3.14985	4	1.63667
905	3.14985	4	1.63667
906	3.14985	4	1.63667
907	3.14985	4	1.63667
908	3.14985	4	1.63667
909	3.14985	4	1.63667
910	3.14985	4	1.63667
911	3.14985	4	1.63667
912	3.14985	4	1.63667
913	3.14985	4	1.63667
914	3.14985	4	1.63667
915	3.14985	4	1.63667
916	3.14985	4	1.63667
917	3.14985	4	1.63667
918	3.14985	4	1.63667
919	3.14985	4	1.63667
920	3.14985	4	1.63667
921	3.14985	4	1.63667
922	3.14985	4	1.63667
923	3.14985	4	1.63667
924	3.14985	4	1.63667
925	3.14985	4	1.63667
926	3.14985	4	1.63667
927	3.14985	4	1.63667
928	3.14985	4	1.63667
929	3.14985	4	1.63667
930	3.14985	4	1.63667
931	3.14985	4	1.63667
932	3.14985	4	1.63667
933	3.14985	4	1.63667
934	3.14985	4	1.63667
935	3.14985	4	1.63667
936	3.14985	4	1.63667
937	3.14985	4	1.63667
938	3.14985	4	1.63667
939	3.14985	4	1.63667
940	3.14985	4	1.63667
941	3.14985	4	1.63667
942	3.14985	4	1.63667
943	3.14985	4	1.63667
944	3.14985	4	1.63667
945	3.14985	4	1.63667
946	3.14985	4	1.63667
947	3.14985	4	1.63667
948	3.14985	4	1.63667
949	3.14985	4	1.63667
950	3.14985	4	1.63667
951	3.14985	4	1.63667
952	3.14985	4	1.63667
953	3.14985	4	1.63667
954	3.14985	4	1.63667
955	3.14985	4	1.63667
956	3.14985	4	1.63667
957	3.14985	4	1.63667
958	3.14985	4	1.63667
959	3.14985	4	1.63667
960	3.14985	4	1.63667
961	3.14985	4	1.63667
962	3.14985	4	1.63667
963	3.14985	4	1.63667
964	3.14985	4	1.63667
965	3.14985	4	1.63667
966	3.14985	4	1.63667
967	3.14985	4	1.63667
968	3.14985	4	1.63667
969	3.14985	4	1.63667
970	3.14985	4	1.63667
971	3.14985	4	1.63667
972	3.14985	4	1.63667
973	3.14985	4	1.63667
974	3.14985	4	1.63667
975	3.14985	4	1.63667
976	3.14985	4	1.63667
977	3.14985	4	1.63667
978	3.14985	4	1.63667
979	3.14985	4	1.63667
980	3.14985	4	1.63667
981	3.14985	4	1.63667
982	3.14985	4	1.63667
983	3.14985	4	1.63667
984	3.14985	4	1.63667
985	3.14985	4	1.63667
986	3.14985	4	1.63667
987	3.14985	4	1.63667
988	3.14985	4	1.63667
989	3.14985	4	1.63667
990	3.14985	4	1.63667
991	3.14985	4	1.63667
992	3.14985	4	1.63667
993	3.14985	4	1.63667
994	3.14985	4	1.63667
995	3.14985	4	1.63667
996	3.14985	4	1.63667
997	3.14985	4	1.63667
998	3.14985	4	1.63667
999	3.14985	4	1.63667
1000	3.14985	4	1.63667
1001	3.14985	4	1.63667
1002	3.14985	4	1.63667
1003	3.14985	4	1.63667
1004	3.14985	4	1.63667
1005	3.14985	4	1.63667
1006	3.14985	4	1.63667
1007	3.14985	4	1.63667
1008	3.14985	4	1.63667
1009	3.14985	4	1.63667
1010	3.14985	4	1.63667
1011	3.14985	4	1.63667
1012	3.14985	4	1.63667
1013	3.14985	4	1.63667
1014	3.14985	4	1.63667
1015	3.14985	4	1.63667
1016	3.14985	4	1.63667
1017	3.14985	4	1.63667
1018	3.14985	4	1.63667
1019	3.14985	4	1.63667
1020	3.14985	4	1.63667
1021	3.14985	4	1.63667
1022	3.14985	4	1.63667
1023	3.14985	4	1.63667
1024	3.14985	4	1.63667
1025	3.14985	4	1.63667
1026	3.14985	4	1.63667
1027	3.14985	4	1.63667
1028	3.14985	4	1.63667
1029	3.14985	4	1.63667
1030	3.14985	4	1.63667
1031	3.14985	4	1.63667
1032	3.14985	4	1.63667
1033	3.14985	4	1.63667
1034	3.14985	4	1.63667
1035	3.14985	4	1.63667
1036	3.14985	4	1.63667
1037	3.14985	4	1.63667
1038	3.14985	4	1.63667
1039	3.14985	4	1.63667
1040	3.14985	4	1.63667
1041	3.14985	4	1.63667
1042	3.14985	4	1.63667
1043	3.14985	4	1.63667
1044	3.14985	4	1.63667
1045	3.14985	4	1.63667
1046	3.14985	4	1.63667
1047	3.14985	4	1.63667
1048	3.14985	4	1.63667
1049	3.14985	4	1.63667
1050	3.14985	4	1.63667
1051	3.14985	4	1.63667
1052	3.14985	4	1.63667
1053	3.14985	4	1.63667
1054	3.14985	4	1.63667
1055	3.14985	4	1.63667
1056	3.14985	4	1.63667
1057	3.14985	4	1.63667
1058	3.14985	4	1.63667
1059	3.14985	4	1.63667
1060	3.14985	4	1.63667
1061	3.14985	4	1.63667
1062	3.14985	4	1.63667
1063	3.14985	4	1.63667
1064	3.14985	4	1.63667
1065	3.14985	4	1.63667
1066	3.14985	4	1.63667
1067	3.14985	4	1.63667
1068	3.14985	4	1.63667
1069	3.14985	4	1.63667
1070	3.14985	4	1.63667
1071	3.14985	4	1.63667
1072	3.14985	4	1.63667
1073	3.14985	4	1.63667
1074	3.14985	4	1.63667
1075	3.14985	4	1.63667
1076	3.14985	4	1.63667
1077	3.14985	4	1.63667
1078	3.14985	4	1.63667
1079	3.14985	4	1.63667
1080	3.14985	4	1.63667
1081	3.14985	4	1.63667
1082	3.14985	4	1.63667
1083	3.14985	4	1.63667
1084	3.14985	4	1.63667
1085	3.14985	4	1.63667
1086	3.14985	4	1.63667
1087	3.14985	4	1.63667
1088	3.14985	4	1.63667
1089	3.14985	4	1.63667
1090	3.14985	4	1.63667
1091	3.14985	4	1.63667
1092	3.14985	4	1.63667
1093	3.14985	4	1.63667
1094	3.14985	4	1.63667
1095	3.14985	4	1.63667
1096	3.14985	4	1.63667
1097	3.14985	4	1.63667
1098	3.14985	4	1.63667
1099	3.14985	4	1.63667
1100	3.14985	4	1.63667
1101	3.14985	4	1.63667
1102	3.14985	4	1.63667
1103	3.14985	4	1.63667
1104	3.14985	4	1.63667
1105	3.14985	4	1.63667
1106	3.14985	4	1.63667
1107	3.14985	4	1.63667
1108	3.14985	4	1.63667
1109	3.14985	4	1.63667
1110	3.14985	4	1.63667
1111	3.14985	4	1.63667
1112	3.14985	4	1.63667
1113	3.14985	4	1.63667
1114	3.14985	4	1.63667
1115	3.14985	4	1.63667
1116	3.14985	4	1.63667
1117	3.14985	4	1.63667
1118	3.14985	4	1.63667
1119	3.14985	4	1.63667
1120	3.14985	4	1.63667
1121	3.14985	4	1.63667
1122	3.14985	4	1.63667
1123	3.14985	4	1.63667
1124	3.14985	4	1.63667
1125	3.14985	4	1.63667
1126	3.14985	4	1.63667
1127	3.14985	4	1.63667
1128	3.14985	4	1.63667
1129	3.14985	4	1.63667
1130	3.14985	4	1.63667
1131	3.14985	4	1.63667
1132	3.14985	4	1.63667
1133	3.14985	4	1.63667
1134	3.14985	4	1.63667
1135	3.14985	4	1.63667
1136	3.14985	4	1.63667
1137	3.14985	4	1.63667
1138	3.14985	4	1.63667
1139	3.14985	4	1.63667
1140	3.14985	4	1.63667
1141	3.14985	4	1.63667
1142	3.14985	4	1.63667
1143	3.14985	4	1.63667
1144	3.14985	4	1.63667
1145	3.14985	4	1.63667
1146	3.14985	4	1.63667
1147	3.14985	4	1.63667
1148	3.14985	4	1.63667
1149	3.14985	4	1.63667
1150	3.14985	4	1.63667
1151	3.14985	4	1.63667
1152	3.14985	4	1.63667
1153	3.14985	4	1.63667
1154	3.14985	4	1.63667
1155	3.14985	4	1.63667
1156	3.14985	4	1.63667
1157	3.14985	4	1.63667
1158	3.14985	4	1.63667
1159	3.14985	4	1.63667
1160	3.14985	4	1.63667
1161	3.14985	4	1.63667
1162	3.14985	4	1.63667
1163	3.14985	4	1.63667
1164	3.14985	4	1.63667
1165	3.14985	4	1.63667
1166	3.14985	4	1.63667
1167	3.14985	4	1.63667
1168	3.14985	4	1.63667
1169	3.14985	4	1.63667
1170	3.14985	4	1.63667
1171	3.14985	4	1.63667
1172	3.14985	4	1.63667
1173	3.14985	4	1.63667
1174	3.14985	4	1.63667
1175	3.14985	4	1.63667
1176	3.14985	4	1.63667
1177	3.14985	4	1.63667
1178	3.14985	4	1.63667
1179	3.14985	4	1.63667
1180	3.14985	4	1.63667
1181	3.14985	4	1.63667
1182	3.14985	4	1.63667
1183	3.14985	4	1.63667
1184	3.14985	4	1.63667
1185	3.14985	4	1.63667
1186	3.14985	4	1.63667
1187	3.14985	4	1.63667
1188	3.14985	4	1.63667
1189	3.14985	4	1.63667
1190	3.14985	4	1.63667
1191	3.14985	4	1.63667
1192	3.14985	4	1.63667
1193	3.14985	4	1.63667
1194	3.14985	4	1.63667
1195	3.14985	4	1.63667
1196	3.14985	4	1.63667
1197	3.14985	4	1.63667
1198	3.14985	4	1.63667
1199	3.14985	4	1.63667
1200	3.14985	4	1.63667
1201	3.14985	4	1.63667
1202	3.14985	4	1.63667
1203	3.14985	4	1.63667
1204	3.14985	4	1.63667
1205	3.14985	4	1.63667
1206	3.14985	4	1.63667
1207	3.14985	4	1.63667
1208	3.14985	4	1.63667
1209	3.14985	4	1.63667
1210	3.14985	4	1.63667
1211	3.14985	4	1.63667
1212	3.14985	4	1.63667
1213	3.14985	4	1.63667
1214	3.14985	4	1.63667
1215	3.14985	4	1.63667
1216	3.14985	4	1.63667
1217	3.14985	4	1.63667
1218	3.14985	4	1.63667
1219	3.14985	4	1.63667
1220	3.14985	4	1.63667
1221	3.14985	4	1.63667
1222	3.14985	4	1.63667
1223	3.14985	4	1.63667
1224	3.14985	4	1.63667
1225	3.14985	4	1.63667
1226	3.14985	4	1.63667
1227	3.14985	4	1.63667
1228	3.14985	4	1.63667
1229	3.14985	4	1.63667
1230	3.14985	4	1.63667
1231	3.14985	4	1.63667
1232	3.14985	4	1.63667
1233	3.14985	4	1.63667
1234	3.14985	4	1.63667
1235	3.14985	4	1.63667
1236	3.14985	4	1.63667
1237	3.14985	4	1.63667
1238	3.14985	4	1.63667
1239	3.14985	4	1.63667
1240	3.14985	4	1.63667
1241	3.14985	4	1.63667
1242	3.14985	4	1.63667
1243	3.14985	4	1.63667
1244	3.14985	4	1.63667
1245	3.14985	4	1.63667
1246	3.14985	4	1.63667
1247	3.14985	4	1.63667
1248	3.14985	4	1.63667
1249	3.14985	4	1.63667
1250	3.14985	4	1.63667
1251	3.14985	4	1.63667
1252	3.14985	4	1.63667
1253	3.14985	4	1.63667
1254	3.14985	4	1.63667
1255	3.14985	4	1.63667
1256	3.14985	4	1.63667
1257	3.14985	4	1.63667
1258	3.14985	4	1.63667
1259	3.14985	4	1.63667
1260	3.14985	4	1.63667
1261	3.14985	4	1.63667
1262	3.14985	4	1.63667
1263	3.14985	4	1.63667
1264	3.14985	4	1.63667
1265	3.14985	4	1.63667
1266	3.14985	4	1.63667
1267	3.14985	4	1.63667
1268	3.14985	4	1.63667
1269	3.14985	4	1.63667
1270	3.14985	4	1.63667
1271	3.14985	4	1.63667
1272	3.14985	4	1.63667
1273	3.14985	4	1.63667
1274	3.14985	4	1.63667
1275	3.14985	4	1.63667
1276	3.14985	4	1.63667
1277	3.14985	4	1.63667
1278	3.14985	4	1.63667
1279	3.14985	4	1.63667
1280	3.14985	4	1.63667
1281	3.14985	4	1.63667
1282	3.14985	4	1.63667
1283	3.14985	4	1.63667
1284	3.14985	4	1.63667
1285	3.14985	4	1.63667
1286	3.14985	4	1.63667
1287	3.14985	4	1.63667
1288	3.14985	4	1.63667
1289	3.14985	4	1.63667
1290	3.14985	4	1.63667
1291	3.14985	4	1.63667
1292	3.14985	4	1.63667
1293	3.14985	4	1.63667
1294	3.14985	4	1.63667
1295	3.14985	4	1.63667
1296	3.14985	4	1.63667
1297	3.14985	4	1.63667
1298	3.14985	4	1.63667
1299	3.14985	4	1.63667
1300	3.14985	4	1.63667
1301	3.14985	4	1.63667
1302	3.14985	4	1.63667
1303	3.14985	4	1.63667
1304	3.14985	4	1.63667
1305	3.14985	4	1.63667
1306	3.14985	4	1.63667
1307	3.14985	4	1.63667
1308	3.14985	4	1.63667
1309	3.14985	4	1.63667
1310	3.14985	4	1.63667
1311	3.14985	4	1.63667
1312	3.14985	4	1.63667
1313	3.14985	4	1.63667
1314	3.14985	4	1.63667
1315	3.14985	4	1.63667
1316	3.14985	4	1.63667
1317	3.14985	4	1.63667
1318	3.14985	4	1.63667
1319	3.14985	4	1.63667
1320	3.14985	4	1.63667
1321	3.14985	4	1.63667
1322	3.14985	4	1.63667
1323	3.14985	4	1.63667
1324	3.14985	4	1.63667
1325	3.14985	4	1.63667
1326	3.14985	4	1.63667
1327	3.14985	4	1.63667
1328	3.14985	4	1.63667
1329	3.14985	4	1.63667
1330	3.14985	4	1.63667
1331	3.14985	4	1.63667
1332	3.14985	4	1.63667
1333	3.14985	4	1.63667
1334	3.14985	4	1.63667
1335	3.14985	4	1.63667
1336	3.14985	4	1.63667
1337	3.14985	4	1.63667
1338	3.14985	4	1.63667
1339	3.14985	4	1.63667
1340	3.14985	4	1.63667
1341	3.14985	4	1.63667
1342	3.14985	4	1.63667
1343	3.14985	4	1.63667
1344	3.14985	4	1.63667
1345	3.14985	4	1.63667
1346	3.14985	4	1.63667
1347	3.14985	4	1.63667
1348	3.14985	4	1.63667
1349	3.14985	4	1.63667
1350	3.14985	4	1.63667
1351	3.14985	4	1.63667
1352	3.14985	4	1.63667
1353	3.14985	4	1.63667
1354	3.14985	4	1.63667
1355	3.14985	4	1.63667
1356	3.14985	4	1.63667
1357	3.14985	4	1.63667
1358	3.14985	4	1.63667
1359	3.14985	4	1.63667
1360	3.14985	4	1.63667
1361	3.14985	4	1.63667
1362	3.14985	4	1.63667
1363	3.14985	4	1.63667
1364	3.14985	4	1.63667
1365	3.14985	4	1.63667
1366	3.14985	4	1.63667
1367	3.14985	4	1.63667
1368	3.14985	4	1.63667
1369	3.14985	4	1.63667
1370	3.14985	4	1.63667
1371	3.14985	4	1.63667
1372	3.14985	4	1.63667
1373	3.14985	4	1.63667
1374	3.14985	4	1.63667
1375	3.14985	4	1.63667
1376	3.14985	4	1.63667
1377	3.14985	4	1.63667
1378	3.14985	4	1.63667
1379	3.14985	4	1.63667
1380	3.14985	4	1.63667
1381	3.14985	4	1.63667
1382	3.14985	4	1.63667
1383	3.14985	4	1.63667
1384	3.14985	4	1.63667
1385	3.14985	4	1.63667
1386	3.14985	4	1.63667
1387	3.14985	4	1.63667
1388	3.14985	4	1.63667
1389	3.14985	4	1.63667
1390	3.14985	4	1.63667
1391	3.14985	4	1.63667
1392	3.14985	4	1.63667
1393	3.14985	4	1.63667
1394	3.14985	4	1.63667
1395	3.14985	4	1.63667
1396	3.14985	4	1.63667
1397	3.14985	4	1.63667
1398	3.14985	4	1.63667
1399	3.14985	4	1.63667
1400	3.14985	4	1.63667
1401	3.14985	4	1.63667
1402	3.14985	4	1.63667
1403	3.14985	4	1.63667
1404	3.14985	4	1.63667
1405	3.14985	4	1.63667
1406	3.14985	4	1.63667
1407	3.14985	4	1.63667
1408	3.14985	4	1.63667
1409	3.14985	4	1.63667
1410	3.14985	4	1.63667
1411	3.14985	4	1.63667
1412	3.14985	4	1.63667
1413	3.14985	4	1.63667
1414	3.14985	4	1.63667
1415	3.14985	4	1.63667
1416	3.14985	4	1.63667
1417	3.14985	4	1.63667
1418	3.14985	4	1.63667
1419	3.14985	4	1.63667
1420	3.14985	4	1.63667
1421	3.14985	4	1.63667
1422	3.14985	4	1.63667
1423	3.14985	4	1.63667
1424	3.14985	4	1.63667
1425	3.14985	4	1.63667
1426	3.14985	4	1.63667
1427	3.14985	4	1.63667
1428	3.14985	4	1.63667
1429	3.14985	4	1.63667
1430	3.14985	4	1.63667
1431	3.14985	4	1.63667
1432	3.14985	4	1.63667
1433	3.14985	4	1.63667
1434	3.14985	4	1.63667
1435	3.14985	4	1.63667
1436	3.14985	4	1.63667
1437	3.14985	4	1.63667
1438	3.14985	4	1.63667
1439	3.14985	4	1.63667
1440	3.14985	4	1.63667
1441	3.14985	4	1.63667
1442	3.14985	4	1.63667
1443	3.14985	4	1.63667
1444	3.14985	4	1.63667
1445	3.14985	4	1.63667
1446	3.14985	4	1.63667
1447	3.14985	4	1.63667
1448	3.14985	4	1.63667
1449	3.14985	4	1.63667
1450	3.14985	4	1.63667
1451	3.14985	4	1.63667
1452	3.14985	4	1.63667
1453	3.14985	4	1.63667
1454	3.14985	4	1.63667
1455	3.14985	4	1.63667
1456	3.14985	4	1.63667
1457	3.14985	4	1.63667
1458	3.14985	4	1.63667
1459	3.14985	4	1.63667
1460	3.14985	4	1.63667
1461	3.14985	4	1.63667
1462	3.14985	4	1.63667
1463	3.14985	4	1.63667
1464	3.14985	4	1.63667
1465	3.14985	4	1.63667
1466	3.14985	4	1.63667
1467	3.14985	4	1.63667
1468	3.14985	4	1.63667
1469	3.14985	4	1.63667
1470	3.14985	4	1.63667
1471	3.14985	4	1.63667
1472	3.14985	4	1.63667
1473	3.14985	4	1.63667
1474	3.14985	4	1.63667
1475	3.14985	4	1.63667
1476	3.14985	4	1.63667
1477	3.14985	4	1.63667
1478	3.14985	4	1.63667
1479	3.14985	4	1.63667
1480	3.14985	4	1.63667
1481	3.14985	4	1.63667
1482	3.14985	4	1.63667
1483	3.14985	4	1.63667
1484	3.14985	4	1.63667
1485	3.14985	4	1.63667
1486	3.14985	4	1.63667
1487	3.14985	4	1.63667
1488	3.14985	4	1.63667
1489	3.14985	4	1.63667
1490	3.14985	4	1.63667
1491	3.14985	4	1.63667
1492	3.14985	4	1.63667
1493	3.14985	4	1.63667
1494	3.14985	4	1.63667
1495	3.14985	4	1.63667
1496	3.14985	4	1.63667
1497	3.14985	4	1.63667
1498	3.14985	4	1.63667
1499	3.14985	4	1.63667
1500	3.14985	4	1.63667
1501	3.14985	4	1.63667
1502	3.14985	4	1.63667
1503	3.14985	4	1.63667
1504	3.14985	4	1.63667
1505	3.14985	4	1.63667
1506	3.14985	4	1.63667
1507	3.14985	4	1.63667
1508	3.14985	4	1.63667
1509	3.14985	4	1.63667
1510	3.14985	4	1.63667
1511	3.14985	4	1.63667
1512	3.14985	4	1.63667
1513	3.14985	4	1.63667
1514	3.14985	4	1.63667
1515	3.14985	4	1.63667
1516	3.14985	4	1.63667
1517	3.14985	4	1.63667
1518	3.14985	4	1.63667
1519	3.14985	4	1.63667
1520	3.14985	4	1.63667
1521	3.14985	4	1.63667
1522	3.14985	4	1.63667
1523	3.14985	4	1.63667
1524	3.14985	4	1.63667
1525	3.14985	4	1.63667
1526	3.14985	4	1.63667
1527	3.14985	4	1.63667
1528	3.14985	4	1.63667
1529	3.14985	4	1.63667
1530	3.14985	4	1.63667
1531	3.14985	4	1.63667
1532	3.14985	4	1.63667
1533	3.14985	4	1.63667
1534	3.14985	4	1.63667
1535	3.14985	4	1.63667
1536	3.14985	4	1.63667
1537	3.14985	4	1.63667
1538	3.14985	4	1.63667
1539	3.14985	4	1.63667
1540	3.14985	4	1.63667
1541	3.14985	4	1.63667
1542	3.14985	4	1.63667
1543	3.14985	4	1.63667
1544	3.14985	4	1.63667
1545	3.14985	4	1.63667
1546	3.14985	4	1.63667
1547	3.14985	4	1.63667
1548	3.14985	4	1.63667
1549	3.14985	4	1.63667
1550	3.14985	4	1.63667
1551	3.14985	4	1.63667
1552	3.14985	4	1.63667
1553	3.14985	4	1.63667
1554	3.14985	4	1.63667
1555	3.14985	4	1.63667
1556	3.14985	4	1.63667
1557	3.14985	4	1.63667
1558	3.14985	4	1.63667
1559	3.14985	4	1.63667
1560	3.14985	4	1.63667
1561	3.14985	4	1.63667
1562	3.14985	4	1.63667
1563	3.14985	4	1.63667
1564	3.14985	4	1.63667
1565	3.14985	4	1.63667
1566	3.14985	4	1.63667
1567	3.14985	4	1.63667
1568	3.14985	4	1.63667
1569	3.14985	4	1.63667
1570	3.14985	4	1.63667
1571	3.14985	4	1.63667
1572	3.14985	4	1.63667
1573	3.14985	4	1.63667
1574	3.14985	4	1.63667
1575	3.14985	4	1.63667
1576	3.14985	4	1.63667
1577	3.14985	4	1.63667
1578	3.14985	4	1.63667
1579	3.14985	4	1.63667
1580	3.14985	4	1.63667
1581	3.14985	4	1.63667
1582	3.14985	4	1.63667
1583	3.14985	4	1.63667
1584	3.14985	4	1.63667
1585	3.14985	4	1.63667
1586	3.14985	4	1.63667
1587	3.14985	4	1.63667
1588	3.14985	4	1.63667
1589	3.14985	4	1.63667
1590	3.14985	4	1.63667
1591	3.14985	4	1.63667
1592	3.14985	4	1.63667
1593	3.14985	4	1.63667
1594	3.14985	4	1.63667
1595	3.14985	4	1.63667
1596	3.14985	4	1.63667
1597	3.14985	4	1.63667
1598	3.14985	4	1.63667
1599	3.14985	4	1.63667
1600	3.14985	4	1.63667
1601	3.14985	4	1.63667
1602	3.14985	4	1.63667
1603	3.14985	4	1.63667
1604	3.14985	4	1.63667
1605	3.14985	4	1.63667
1606	3.14985	4	1.63667
1607	3.14985	4	1.63667
1608	3.14985	4	1.63667
1609	3.14985	4	1.63667
1610	3.14985	4	1.63667
1611	3.14985	4	1.63667
1612	3.14985	4	1.63667
1613	3.14985	4	1.63667
1614	3.14985	4	1.63667
1615	3.14985	4	1.63667
1616	3.14985	4	1.63667
1617	3.14985	4	1.63667
1618	3.14985	4	1.63667
1619	3.14985	4	1.63667
1620	3.14985	4	1.63667
1621	3.14985	4	1.63667
1622	3.14985	4	1.63667
1623	3.14985	4	1.63667
1624	3.14985	4	1.63667
1625	3.14985	4	1.63667
1626	3.14985	4	1.63667
1627	3.14985	4	1.63667
1628	3.14985	4	1.63667
1629	3.14985	4	1.63667
1630	3.14985	4	1.63667
1631	3.14985	4	1.63667
1632	3.14985	4	1.63667
1633	3.14985	4	1.63667
1634	3.14985	4	1.63667
1635	3.14985	4	1.63667
1636	3.14985	4	1.63667
1637	3.14985	4	1.63667
1638	3.14985	4	1.63667
1639	3.14985	4	1.63667
1640	3.14985	4	1.63667
1641	3.14985	4	1.63667
1642	3.14985	4	1.63667
1643	3.14985	4	1.63667
1644	3.14985	4	1.63667
1645	3.14985	4	1.63667
1646	3.14985	4	1.63667
1647	3.14985	4	1.63667
1648	3.14985	4	1.63667
1649	3.14985	4	1.63667
1650	3.14985	4	1.63667
1651	3.14985	4	1.63667
1652	3.14985	4	1.63667
1653	3.14985	4	1.63667
1654	3.14985	4	1.63667
1655	3.14985	4	1.63667
1656	3.14985	4	1.63667
1657	3.14985	4	1.63667
1658	3.14985	4	1.63667
1659	3.14985	4	1.63667
1660	3.14985	4	1.63667
1661	3.14985	4	1.63667
1662	3.14985	4	1.63667
1663	3.14985	4	1.63667
1664	3.14985	4	1.63667
1665	3.14985	4	1.63667
1666	3.14985	4	1.63667
1667	3.14985	4	1.63667
1668	3.14985	4	1.63667
1669	3.14985	4	1.63667
1670	3.14985	4	1.63667
1671	3.14985	4	1.63667
1672	3.14985	4	1.63667
1673	3.14985	4	1.63667
1674	3.14985	4	1.63667
1675	3.14985	4	1.63667
1676	3.14985	4	1.63667
1677	3.14985	4	1.63667
1678	3.14985	4	1.63667
1679	3.14985	4	1.63667
1680	3.14985	4	1.63667
1681	3.14985	4	1.63667
1682	3.14985	4	1.63667
1683	3.14985	4	1.63667
1684	3.14985	4	1.63667
1685	3.14985	4	1.63667
1686	3.14985	4	1.63667
1687	3.14985	4	1.63667
1688	3.14985	4	1.63667
1689	3.14985	4	1.63667
1690	3.14985	4	1.63667
1691	3.14985	4	1.63667
1692	3.14985	4	1.63667
1693	3.14985	4	1.63667
1694	3.14985	4	1.63667
1695	3.14985	4	1.63667
1696	3.14985	4	1.63667
1697	3.14985	4	1.63667
1698	3.14985	4	1.63667
1699	3.14985	4	1.63667
1700	3.14985	4	1.63667
1701	3.14985	4	1.63667
1702	3.14985	4	1.63667
1703	3.14985	4	1.63667
1704	3.14985	4	1.63667
1705	3.14985	4	1.63667
1706	3.14985	4	1.63667
1707	3.14985	4	1.63667
1708	3.14985	4	1.63667
1709	3.14985	4	1.63667
1710	3.14985	4	1.63667
1711	3.14985	4	1.63667
1712	3.14985	4	1.63667
1713	3.14985	4	1.63667
1714	3.14985	4	1.63667
1715	3.14985	4	1.63667
1716	3.14985	4	1.63667
1717	3.14985	4	1.63667
1718	3.14985	4	1.63667
1719	3.14985	4	1.63667
1720	3.14985	4	1.63667
1721	3.14985	4	1.63667
1722	3.14985	4	1.63667
1723	3.14985	4	1.63667
1724	3.14985	4	1.63667
1725	3.14985	4	1.63667
1726	3.14985	4	1.63667
1727	3.14985	4	1.63667
1728	3.14985	4	1.63667
1729	3.14985	4	1.63667
1730	3.14985	4	1.63667
1731	3.14985	4	1.63667
1732	3.14985	4	1.63667
1733	3.14985	4	1.63667
1734	3.14985	4	1.63667
1735	3.14985	4	1.63667
1736	3.14985	4	1.63667
1737	3.14985	4	1.63667
1738	3.14985	4	1.63667
1739	3.14985	4	1.63667
1740	3.14985	4	1.63667
1741	3.14985	4	1.63667
1742	3.14985	4	1.63667
1743	3.14985	4	1.63667
1744	3.14985	4	1.63667
1745	3.14985	4	1.63667
1746	3.14985	4	1.63667
1747	3.14985	4	1.63667
1748	3.14985	4	1.63667
1749	3.14985	4	1.63667
1750	3.14985	4	1.63667
1751	3.14985	4	1.63667
1752	3.14985	4	1.63667
1753	3.14985	4	1.63667
1754	3.14985	4	1.63667
1755	3.14985	4	1.63667
1756	3.14985	4	1.63667
1757	3.14985	4	1.63667
1758	3.14985	4	1.63667
1759	3.14985	4	1.63667
1760	3.14985	4	1.63667
1761	3.14985	4	1.63667
1762	3.14985	4	1.63667
1763	3.14985	4	1.63667
1764	3.14985	4	1.63667
1765	3.14985	4	1.63667
1766	3.14985	4	1.63667
1767	3.14985	4	1.63667
1768	3.14985	4	1.63667
1769	3.14985	4	1.63667
1770	3.14985	4	1.63667
1771	3.14985	4	1.63667
1772	3.14985	4	1.63667
1773	3.14985	4	1.63667
1774	3.14985	4	1.63667
1775	3.14985	4	1.63667
1776	3.14985	4	1.63667
1777	3.14985	4	1.63667
1778	3.14985	4	1.63667
1779	3.14985	4	1.63667
1780	3.14985	4	1.63667
1781	3.14985	4	1.63667
1782	3.14985	4	1.63667
1783	3.14985	4	1.63667
1784	3.14985	4	1.63667
1785	3.14985	4	1.63667
1786	3.14985	4	1.63667
1787	3.14985	4	1.63667
1788	3.14985	4	1.63667
1789	3.14985	4	1.63667
1790	3.14985	4	1.63667
1791	3.14985	4	1.63667
1792	3.14985	4	1.63667
1793	3.14985	4	1.63667
1794	3.14985	4	1.63667
1795	3.14985	4	1.63667
1796	3.14985	4	1.63667
1797	3.14985	4	1.63667
1798	3.14985	4	1.63667
1799	3.14985	4	1.63667
1800	3.14985	4	1.63667
1801	3.14985	4	1.63667
1802	3.14985	4	1.63667
1803	3.14985	4	1.63667
1804	3.14985	4	1.63667
1805	3.14985	4	1.63667
1806	3.14985	4	1.63667
1807	3.14985	4	1.63667
1808	3.14985	4	1.63667
1809	3.14985	4	1.63667
1810	3.14985	4	1.63667
1811	3.14985	4	1.63667
1812	3.14985	4	1.63667
1813	3.14985	4	1.63667
1814	3.14985	4	1.63667
1815	3.14985	4	1.63667
1816	3.14985	4	1.63667
1817	3.14985	4	1.63667
1818	3.14985	4	1.63667
1819	3.14985	4	1.63667
1820	3.14985	4	1.63667
1821	3.14985	4	1.63667
1822	3.14985	4	1.63667
1823	3.14985	4	1.63667
1824	3.14985	4	1.63667
1825	3.14985	4	1.63667
1826	3.14985	4	1.63667
1827	3.14985	4	1.63667
1828	3.14985	4	1.63667
1829	3.14985	4	1.63667
1830	3.14985	4	1.63667
1831	3.14985	4	1.63667
1832	3.14985	4	1.63667
1833	3.14985	4	1.63667
1834	3.14985	4	1.63667
1835	3.14985	4	1.63667
1836	3.14985	4	1.63667
1837	3.14985	4	1.63667
1838	3.14985	4	1.63667
1839	3.14985	4	1.63667
1840	3.14985	4	1.63667
1841	3.14985	4	1.63667
1842	3.14985	4	1.63667
1843	3.14985	4	1.63667
1844	3.14985	4	1.63667
1845	3.14985	4	1.63667
1846	3.14985	4	1.63667
1847	3.14985	4	1.63667
1848	3.14985	4	1.63667
1849	3.14985	4	1.63667
1850	3.14985	4	1.63667
1851	3.14985	4	1.63667
1852	3.14985	4	1.63667
1853	3.14985	4	1.63667
1854	3.14985	4	1.63667
1855	3.14985	4	1.63667
1856	3.14985	4	1.63667
1857	3.14985	4	1.63667
1858	3.14985	4	1.63667
1859	3.14985	4	1.63667
1860	3.14985	4	1.63667
1861	3.14985	4	1.63667
1862	3.14985	4	1.63667
1863	3.14985	4	1.63667
1864	3.14985	4	1.63667
1865	3.14985	4	1.63667
1866	3.14985	4	1.63667
1867	3.14985	4	1.63667
1868	3.14985	4	1.63667
1869	3.14985	4	1.63667
1870	3.14985	4	1.63667
1871	3.14985	4	1.63667
1872	3.14985	4	1.63667
1873	3.14985	4	1.63667
1874	3.14985	4	1.63667
1875	3.14985	4	1.63667
1876	3.14985	4	1.63667
1877	3.14985	4	1.63667
1878	3.14985	4	1.63667
1879	3.14985	4	1.63667
1880	3.14985	4	1.63667
1881	3.14985	4	1.63667
1882	3.14985	4	1.63667
1883	3.14985	4	1.63667
1884	3.14985	4	1.63667
1885	3.14985	4	1.63667
1886	3.14985	4	1.63667
1887	3.14985	4	1.63667
1888	3.14985	4	1.63667
1889	3.14985	4	1.63667
1890	3.14985	4	1.63667
1891	3.14985	4	1.63667
1892	3.14985	4	1.63667
1893	3.14985	4	1.63667
1894	3.14985	4	1.63667
1895	3.14985	4	1.63667
1896	3.14985	4	1.63667
1897	3.14985	4	1.63667
1898	3.14985	4	1.63667
1899	3.14985	4	1.63667
1900	3.14985	4	1.63667
1901	3.14985	4	1.63667
1902	3.14985	4	1.63667
1903	3.14985	4	1.63667
1904	3.14985	4	1.63667
1905	3.14985	4	1.63667
1906	3.14985	4	1.63667
1907	3.14985	4	1.63667
1908	3.14985	4	1.63667
1909	3.14985	4	1.63667
1910	3.14985	4	1.63667
1911	3.14985	4	1.63667
1912	3.14985	4	1.63667
1913	3.14985	4	1.63667
1914	3.14985	4	1.63667
1915	3.14985	4	1.63667
1916	3.14985	4	1.63667
1917	3.14985	4	1.63667
1918	3.14985	4	1.63667
1919	3.14985	4	1.63667
1920	3.14985	4	1.63667
1921	3.14985	4	1.63667
1922	3.14985	4	1.63667
1923	3.14985	4	1.63667
1924	3.14985	4	1.63667
1925	3.14985	4	1.63667
1926	3.14985	4	1.63667
1927	3.14985	4	1.63667
1928	3.14985	4	1.63667
1929	3.14985	4	1.63667
1930	3.14985	4	1.63667
1931	3.14985	4	1.63667
1932	3.14985	4	1.63667
1933	3.14985	4	1.63667
1934	3.14985	4	1.63667
1935	3.14985	4	1.63667
1936	3.14985	4	1.63667
1937	3.14985	4	1.63667
1938	3.14985	4	1.63667
1939	3.14985	4	1.63667
1940	3.14985	4	1.63667
1941	3.14985	4	1.63667
1942	3.14985	4	1.63667
1943	3.14985	4	1.63667
1944	3.14985	4	1.63667
1945	3.14985	4	1.63667
1946	3.14985	4	1.63667
1947	3.14985	4	1.63667
1948	3.14985	4	1.63667
1949	3.14985	4	1.63667
1950	3.14985	4	1.63667
1951	3.14985	4	1.63667
1952	3.14985	4	1.63667
1953	3.14985	4	1.63667
1954	3.14985	4	1.63667
1955	3.14985	4	1.63667
1956	3.14985	4	1.63667
1957	3.14985	4	1.63667
1958	3.14985	4	1.63667
1959	3.14985	4	1.63667
1960	3.14985	4	1.63667
1961	3.14985	4	1.63667
1962	3.14985	4	1.63667
1963	3.14985	4	1.63667
1964	3.14985	4	1.63667
1965	3.14985	4	1.63667
1966	3.14985	4	1.63667
1967	3.14985	4	1.63667
1968	3.14985	4	1.63667
1969	3.14985	4	1.63667
1970	3.14985	4	1.63667
1971	3.14985	4	1.63667
1972	3.14985	4	1.63667
1973	3.14985	4	1.63667
1974	3.14985	4	1.63667
1975	3.14985	4	1.63667
1976	3.14985	4	1.63667
1977	3.14985	4	1.63667
1978	3.14985	4	1.63667
1979	3.14985	4	1.63667
1980	3.14985	4	1.63667
1981	3.14985	4	1.63667
1982	3.14985	4	1.63667
1983	3.14985	4	1.63667
1984	3.14985	4	1.63667
1985	3.14985	4	1.63667
1986	3.14985	4	1.63667
1987	3.14985	4	1.63667
1988	3.14985	4	1.63667
1989	3.14985	4	1.63667
1990	3.14985	4	1.63667
1991	3.14985	4	1.63667
1992	3.14985	4	1.63667
1993	3.14985	4	1.63667
1994	3.14985	4	1.63667
1995	3.14985	4	1.63667
1996	3.14985	4	1.63667
1997	3.14985	4	1.63667
1998	3.14985	4	1.63667
1999	3.14985	4	1.63667
2000	3.14985	4	1.63667
[truncated: 3,001 more rows]
