# Supplementary material for: Aspiration-driven co-evolution of cooperation with individual behavioral diversity
Source: PLoS One. 2023 Sep 15;18(9):e0291134. doi: 10.1371/journal.pone.0291134 (PMC10503719; doi:10.1371/journal.pone.0291134)
Supplement: S1 Data — (ZIP) [file pone.0291134.s001.zip › M1/v2-L=200/data/aspiration_time,b=1.09_frequency.txt]

1	0.5	0.5	0
2	0.625991	0.639948	0.450569
3	0.69659	0.743038	0.492916
4	0.732242	0.822217	0.533
5	0.746631	0.889045	0.55858
6	0.747629	0.94949	0.570551
7	0.74042	1.00592	0.569957
8	0.728353	1.06088	0.561195
9	0.714211	1.1149	0.547392
10	0.700421	1.16823	0.529169
11	0.687446	1.21704	0.509877
12	0.675765	1.25778	0.490861
13	0.665964	1.29997	0.4702
14	0.65748	1.3339	0.45125
15	0.650134	1.36813	0.435578
16	0.644521	1.39634	0.421345
17	0.640308	1.43247	0.407879
18	0.637675	1.46169	0.397826
19	0.636454	1.48771	0.386366
20	0.637004	1.50928	0.377299
21	0.638277	1.54411	0.368581
22	0.640542	1.56049	0.360727
23	0.643778	1.5846	0.357974
24	0.647722	1.5955	0.355196
25	0.653152	1.61597	0.352265
26	0.65979	1.6358	0.348485
27	0.666247	1.66035	0.349777
28	0.673253	1.67596	0.349933
29	0.680956	1.69575	0.350495
30	0.689477	1.71117	0.351543
31	0.697603	1.73061	0.355375
32	0.70646	1.75513	0.357091
33	0.715122	1.77424	0.360244
34	0.723628	1.79837	0.363514
35	0.732478	1.82557	0.362116
36	0.741482	1.84265	0.367197
37	0.750512	1.86678	0.370592
38	0.760057	1.88733	0.372637
39	0.769909	1.91319	0.372173
40	0.780087	1.92447	0.373922
41	0.789423	1.94604	0.379658
42	0.799694	1.95303	0.383706
43	0.809834	1.9745	0.387331
44	0.81995	1.98431	0.395174
45	0.83042	2.01187	0.397428
46	0.840308	2.04547	0.401207
47	0.850538	2.06359	0.403012
48	0.860916	2.07853	0.403971
49	0.870417	2.096	0.412217
50	0.880208	2.12343	0.411711
51	0.889964	2.14069	0.414656
52	0.900211	2.152	0.42313
53	0.91075	2.15548	0.43082
54	0.920858	2.17624	0.431383
55	0.931782	2.17739	0.434978
56	0.942627	2.18496	0.439128
57	0.95368	2.20031	0.443564
58	0.96485	2.20884	0.449306
59	0.976131	2.22261	0.456807
60	0.987239	2.2519	0.458562
61	0.998642	2.25314	0.464258
62	1.00995	2.25726	0.474943
63	1.02133	2.27962	0.478525
64	1.03172	2.29708	0.486832
65	1.04261	2.31004	0.493852
66	1.05289	2.32494	0.497411
67	1.06419	2.32892	0.500813
68	1.07453	2.34898	0.506963
69	1.08561	2.36706	0.507864
70	1.09675	2.38473	0.511515
71	1.10853	2.39451	0.513457
72	1.12002	2.39629	0.51797
73	1.1319	2.40413	0.52588
74	1.14291	2.42399	0.532679
75	1.15429	2.44675	0.536241
76	1.16584	2.45805	0.541313
77	1.17647	2.47807	0.55092
78	1.18742	2.48553	0.554674
79	1.19824	2.50274	0.561594
80	1.20799	2.52386	0.568419
81	1.21779	2.54778	0.571707
82	1.22725	2.57576	0.570542
83	1.23643	2.58809	0.580646
84	1.24567	2.60217	0.580257
85	1.25539	2.61757	0.580895
86	1.2647	2.6336	0.587479
87	1.27445	2.63861	0.587239
88	1.28433	2.64582	0.592992
89	1.29436	2.6525	0.596977
90	1.30399	2.66775	0.604107
91	1.3134	2.68457	0.607903
92	1.32311	2.69346	0.610071
93	1.33299	2.70465	0.613858
94	1.34315	2.70567	0.611902
95	1.35339	2.69805	0.620881
96	1.36359	2.71326	0.626655
97	1.37409	2.72011	0.635597
98	1.38446	2.73252	0.639577
99	1.39413	2.74526	0.645362
100	1.40447	2.74795	0.650239
101	1.41476	2.75577	0.655845
102	1.42454	2.76777	0.662312
103	1.43403	2.78173	0.666444
104	1.44346	2.8003	0.67359
105	1.45269	2.80738	0.677786
106	1.46224	2.82124	0.683863
107	1.471	2.83597	0.688445
108	1.47979	2.84291	0.690923
109	1.48945	2.84592	0.692958
110	1.49934	2.8541	0.701212
111	1.50901	2.8589	0.703475
112	1.51856	2.86131	0.704279
113	1.5288	2.86364	0.711537
114	1.53842	2.87155	0.715775
115	1.54839	2.87522	0.723632
116	1.55818	2.87354	0.736053
117	1.56763	2.88952	0.741843
118	1.57717	2.88947	0.749218
119	1.5874	2.88915	0.751623
120	1.59752	2.90524	0.756324
121	1.60703	2.92048	0.755759
122	1.61676	2.93649	0.76007
123	1.6263	2.93939	0.764769
124	1.6361	2.93998	0.773345
125	1.6459	2.94273	0.77702
126	1.65645	2.93437	0.785255
127	1.66669	2.94555	0.788418
128	1.67663	2.95461	0.797139
129	1.68633	2.97242	0.79896
130	1.69558	2.98742	0.801192
131	1.7052	2.99701	0.805365
132	1.71466	3.01057	0.810378
133	1.72374	3.01975	0.814523
134	1.73281	3.02884	0.81983
135	1.74154	3.04736	0.825259
136	1.74988	3.06023	0.832972
137	1.7583	3.07084	0.834445
138	1.76652	3.07146	0.840608
139	1.77496	3.0737	0.842386
140	1.78352	3.07647	0.850119
141	1.79229	3.08051	0.850899
142	1.80055	3.09219	0.857618
143	1.80867	3.09475	0.865354
144	1.81694	3.10216	0.869805
145	1.82517	3.1119	0.874103
146	1.83298	3.1264	0.877259
147	1.84119	3.12686	0.881342
148	1.84953	3.13766	0.886574
149	1.85754	3.14233	0.887624
150	1.86605	3.14238	0.894825
151	1.87427	3.14296	0.90234
152	1.88227	3.15263	0.905091
153	1.88982	3.16475	0.905739
154	1.89812	3.17301	0.908342
155	1.90609	3.17437	0.913123
156	1.91477	3.17177	0.915032
157	1.92276	3.17052	0.918659
158	1.93161	3.18123	0.9264
159	1.9403	3.18444	0.934329
160	1.94872	3.19001	0.938647
161	1.95683	3.19151	0.947243
162	1.96491	3.20341	0.95394
163	1.97256	3.20979	0.951142
164	1.98078	3.21845	0.955379
165	1.98888	3.22366	0.960077
166	1.99678	3.22219	0.966074
167	2.00494	3.22436	0.974813
168	2.01277	3.22968	0.984774
169	2.02053	3.24175	0.985339
170	2.0284	3.24751	0.993141
171	2.03558	3.2563	0.99801
172	2.04295	3.26347	1.00482
173	2.04992	3.26885	1.00707
174	2.05687	3.27687	1.00731
175	2.06389	3.27957	1.01351
176	2.0708	3.28904	1.01303
177	2.07833	3.29222	1.01689
178	2.08575	3.29286	1.02076
179	2.09299	3.30748	1.02664
180	2.09984	3.31683	1.02925
181	2.10694	3.31966	1.03022
182	2.11326	3.32954	1.03446
183	2.11984	3.33494	1.04003
184	2.1263	3.34275	1.04269
185	2.13253	3.35268	1.04343
186	2.13878	3.36295	1.04455
187	2.14521	3.37116	1.04786
188	2.15134	3.37298	1.05421
189	2.15738	3.38524	1.05545
190	2.16335	3.39692	1.05906
191	2.16943	3.40078	1.06226
192	2.17534	3.40738	1.0652
193	2.18073	3.42022	1.06646
194	2.18649	3.42356	1.06634
195	2.1924	3.42625	1.07201
196	2.19896	3.41959	1.07019
197	2.20577	3.42464	1.0733
198	2.21219	3.42879	1.07515
199	2.21839	3.43146	1.08145
200	2.22478	3.43786	1.08006
201	2.23094	3.43988	1.08361
202	2.2375	3.44235	1.0889
203	2.24383	3.44184	1.09384
204	2.24943	3.45113	1.09716
205	2.25599	3.45167	1.10005
206	2.26261	3.45364	1.1099
207	2.26872	3.45457	1.11377
208	2.27495	3.46252	1.1174
209	2.28096	3.46168	1.12628
210	2.28738	3.47182	1.12814
211	2.29336	3.47291	1.13126
212	2.29883	3.48559	1.13044
213	2.30423	3.4927	1.12771
214	2.3097	3.4939	1.13282
215	2.31553	3.50199	1.13569
216	2.32104	3.50204	1.14064
217	2.32662	3.50541	1.13931
218	2.33243	3.50672	1.14004
219	2.33814	3.50644	1.14707
220	2.34378	3.5156	1.15091
221	2.34892	3.52369	1.15771
222	2.35372	3.53521	1.15975
223	2.35896	3.53852	1.1581
224	2.36437	3.53691	1.16189
225	2.36948	3.53614	1.16524
226	2.37488	3.53392	1.17131
227	2.37988	3.54061	1.17973
228	2.38485	3.54608	1.18406
229	2.39002	3.54947	1.18733
230	2.39553	3.55177	1.18134
231	2.40071	3.55672	1.18249
232	2.40625	3.56266	1.182
233	2.41133	3.56731	1.1863
234	2.4164	3.57273	1.18794
235	2.42127	3.57298	1.19082
236	2.42615	3.57984	1.1931
237	2.43115	3.58097	1.1957
238	2.43644	3.58052	1.20161
239	2.44142	3.58511	1.20972
240	2.44585	3.59139	1.20957
241	2.45023	3.60088	1.21054
242	2.45487	3.60272	1.21
243	2.45958	3.59661	1.219
244	2.46473	3.59856	1.22343
245	2.46945	3.60232	1.22672
246	2.47409	3.60567	1.23027
247	2.47895	3.60605	1.23358
248	2.48406	3.60478	1.23337
249	2.48916	3.61002	1.2348
250	2.49418	3.61786	1.24297
251	2.49905	3.62299	1.24202
252	2.50357	3.62373	1.24622
253	2.50773	3.62934	1.24738
254	2.51132	3.635	1.25017
255	2.51535	3.64233	1.24908
256	2.51957	3.64942	1.24804
257	2.52413	3.64603	1.25163
258	2.52818	3.6474	1.25692
259	2.53225	3.64731	1.26177
260	2.53648	3.65522	1.26399
261	2.54046	3.65286	1.26778
262	2.54493	3.65592	1.26991
263	2.54908	3.66141	1.27188
264	2.55315	3.65948	1.27347
265	2.5574	3.65996	1.27721
266	2.56122	3.66372	1.28341
267	2.56517	3.66984	1.28459
268	2.56906	3.67197	1.28201
269	2.57324	3.67163	1.28214
270	2.57702	3.67083	1.28625
271	2.58072	3.67296	1.2914
272	2.58436	3.67785	1.29305
273	2.58852	3.67826	1.29332
274	2.59263	3.67752	1.29707
275	2.59635	3.67798	1.30129
276	2.59968	3.68627	1.30171
277	2.60302	3.69014	1.30662
278	2.60657	3.6934	1.30568
279	2.61025	3.69073	1.30991
280	2.61373	3.69823	1.31381
281	2.61706	3.70437	1.31269
282	2.62022	3.70872	1.31181
283	2.62309	3.71112	1.31259
284	2.6265	3.71119	1.31276
285	2.62951	3.71937	1.31627
286	2.63265	3.72245	1.31591
287	2.63606	3.72466	1.31158
288	2.63944	3.72484	1.31177
289	2.64285	3.72722	1.31213
290	2.64663	3.72211	1.31557
291	2.65036	3.72474	1.31296
292	2.65435	3.73027	1.31518
293	2.65806	3.72941	1.31835
294	2.66194	3.72907	1.32441
295	2.66569	3.73272	1.32598
296	2.6695	3.74126	1.32603
297	2.67266	3.74787	1.33233
298	2.67599	3.74764	1.33033
299	2.67936	3.7456	1.33193
300	2.68293	3.74903	1.3354
301	2.68633	3.75514	1.33715
302	2.68917	3.76219	1.33756
303	2.69181	3.76682	1.33908
304	2.69462	3.76458	1.34207
305	2.6971	3.76509	1.34513
306	2.6999	3.76801	1.34517
307	2.7026	3.77315	1.34793
308	2.70567	3.77204	1.34835
309	2.70833	3.77592	1.35234
310	2.7108	3.77918	1.35104
311	2.7133	3.78247	1.35171
312	2.71568	3.78949	1.34902
313	2.7181	3.78864	1.35087
314	2.72044	3.78787	1.35194
315	2.72311	3.78888	1.3527
316	2.72563	3.78791	1.35596
317	2.7281	3.78744	1.36125
318	2.73036	3.791	1.36432
319	2.73268	3.79177	1.36795
320	2.73509	3.79129	1.367
321	2.7375	3.78921	1.36857
322	2.73974	3.79054	1.37394
323	2.74192	3.79292	1.37531
324	2.74438	3.79459	1.37446
325	2.74703	3.79151	1.37206
326	2.74987	3.7955	1.36917
327	2.75257	3.79364	1.37564
328	2.75502	3.79727	1.3785
329	2.75752	3.8023	1.38202
330	2.75954	3.80573	1.38735
331	2.76144	3.80886	1.38861
332	2.7635	3.80821	1.38835
333	2.76583	3.81126	1.38652
334	2.76792	3.81217	1.38749
335	2.77003	3.8089	1.39151
336	2.77203	3.8129	1.39198
337	2.7741	3.81431	1.39057
338	2.77626	3.81287	1.39469
339	2.77804	3.81293	1.39737
340	2.77998	3.81817	1.39759
341	2.78206	3.81834	1.39698
342	2.78415	3.82095	1.39837
343	2.78643	3.82014	1.3997
344	2.78855	3.82077	1.40071
345	2.79071	3.82488	1.39982
346	2.79282	3.82588	1.40482
347	2.79475	3.82897	1.40237
348	2.79681	3.83196	1.40204
349	2.79891	3.83116	1.40376
350	2.80099	3.82856	1.40476
351	2.80298	3.83219	1.40866
352	2.80502	3.83271	1.40805
353	2.80705	3.83161	1.41035
354	2.80927	3.83201	1.41074
355	2.81091	3.83408	1.41409
356	2.81272	3.83304	1.41637
357	2.81507	3.83273	1.4172
358	2.81698	3.83766	1.4164
359	2.81909	3.84023	1.41903
360	2.82125	3.84068	1.41721
361	2.82381	3.83805	1.41672
362	2.82625	3.83551	1.41797
363	2.8288	3.83352	1.42224
364	2.83141	3.8339	1.42291
365	2.83395	3.83336	1.42514
366	2.83635	3.83705	1.42673
367	2.83885	3.83952	1.42783
368	2.84099	3.83973	1.43094
369	2.84336	3.84178	1.43391
370	2.84519	3.84551	1.43669
371	2.84681	3.84961	1.4373
372	2.84873	3.84863	1.43676
373	2.85064	3.85124	1.43782
374	2.85227	3.85584	1.43919
375	2.85403	3.8583	1.4375
376	2.85618	3.85643	1.43612
377	2.85801	3.8555	1.43777
378	2.85999	3.85765	1.43792
379	2.86195	3.85824	1.44035
380	2.86416	3.85565	1.44356
381	2.86668	3.85614	1.44664
382	2.86867	3.85727	1.44795
383	2.87034	3.85986	1.45051
384	2.87245	3.8581	1.45217
385	2.87451	3.85807	1.45034
386	2.87648	3.86322	1.44946
387	2.87825	3.86818	1.44826
388	2.88017	3.86464	1.45142
389	2.88202	3.86446	1.45356
390	2.88384	3.86843	1.45433
391	2.88575	3.87172	1.45585
392	2.88752	3.87421	1.45466
393	2.88921	3.87668	1.46143
394	2.89051	3.8814	1.46193
395	2.89239	3.87942	1.4589
396	2.89408	3.87965	1.45884
397	2.89564	3.87939	1.46262
398	2.89685	3.88153	1.46276
399	2.89845	3.88242	1.46436
400	2.89987	3.88343	1.46446
401	2.90139	3.88256	1.46439
402	2.90298	3.88078	1.46541
403	2.90428	3.88434	1.46698
404	2.90539	3.88898	1.4671
405	2.90684	3.88801	1.46866
406	2.9079	3.88939	1.46834
407	2.90872	3.89211	1.46698
408	2.90989	3.89579	1.46807
409	2.911	3.89919	1.47001
410	2.91207	3.89849	1.46948
411	2.91323	3.90002	1.46591
412	2.91443	3.90194	1.46425
413	2.91536	3.90479	1.46205
414	2.91639	3.90445	1.46147
415	2.91758	3.90192	1.46256
416	2.9186	3.90338	1.46597
417	2.91949	3.90431	1.46604
418	2.92082	3.90629	1.4661
419	2.92219	3.90509	1.46492
420	2.92343	3.9053	1.46602
421	2.92474	3.90423	1.46843
422	2.92621	3.90372	1.46802
423	2.92754	3.90477	1.47067
424	2.92864	3.90977	1.46931
425	2.92964	3.91402	1.467
426	2.93052	3.91627	1.46689
427	2.93153	3.91772	1.46573
428	2.93252	3.92007	1.46515
429	2.93363	3.92129	1.46289
430	2.93459	3.92556	1.46154
431	2.93571	3.92415	1.46075
432	2.93697	3.92323	1.46065
433	2.93824	3.92226	1.46237
434	2.9393	3.92305	1.46722
435	2.94032	3.92301	1.46874
436	2.94133	3.92292	1.46895
437	2.94246	3.92263	1.4702
438	2.9435	3.92436	1.47466
439	2.94465	3.92638	1.47267
440	2.94579	3.92635	1.47142
441	2.94703	3.92552	1.47085
442	2.94824	3.92492	1.47111
443	2.9494	3.92653	1.47157
444	2.95046	3.92629	1.47292
445	2.95142	3.9274	1.47379
446	2.95252	3.92789	1.47398
447	2.95347	3.93045	1.47125
448	2.95446	3.93287	1.47101
449	2.95525	3.93386	1.47055
450	2.95628	3.93205	1.4731
451	2.95716	3.93068	1.47307
452	2.95806	3.92994	1.47369
453	2.95926	3.93151	1.47354
454	2.96023	3.92944	1.47589
455	2.96126	3.93054	1.47744
456	2.962	3.93422	1.47943
457	2.96294	3.93582	1.47781
458	2.96375	3.93673	1.47818
459	2.96458	3.93601	1.47996
460	2.96536	3.93805	1.47944
461	2.96596	3.93853	1.48116
462	2.9667	3.94026	1.48272
463	2.96747	3.93955	1.48185
464	2.96838	3.94035	1.4817
465	2.96919	3.94266	1.48177
466	2.96976	3.94532	1.48006
467	2.97034	3.94573	1.47842
468	2.97096	3.94558	1.4793
469	2.97187	3.94115	1.47981
470	2.97271	3.93997	1.48078
471	2.97374	3.93773	1.4831
472	2.97468	3.93958	1.48531
473	2.97542	3.94193	1.48543
474	2.97624	3.94501	1.48432
475	2.9768	3.94486	1.48426
476	2.97753	3.94377	1.48468
477	2.97827	3.94722	1.48623
478	2.9789	3.949	1.48714
479	2.97954	3.94997	1.49022
480	2.98013	3.94933	1.4902
481	2.98077	3.94951	1.48939
482	2.98133	3.95117	1.48949
483	2.98181	3.95326	1.48967
484	2.98229	3.95411	1.48772
485	2.98273	3.954	1.48776
486	2.98325	3.95444	1.48731
487	2.98381	3.95529	1.48743
488	2.98408	3.95794	1.48888
489	2.98445	3.96001	1.48695
490	2.98494	3.95882	1.48737
491	2.98531	3.95862	1.48704
492	2.98572	3.95921	1.48717
493	2.98611	3.95928	1.48632
494	2.98673	3.95716	1.48819
495	2.98733	3.95741	1.4895
496	2.98781	3.95776	1.49142
497	2.98825	3.95926	1.49321
498	2.98859	3.96114	1.49181
499	2.989	3.96335	1.49085
500	2.98933	3.96478	1.49027
501	2.98967	3.96453	1.49075
502	2.99003	3.96556	1.49101
503	2.99038	3.96628	1.49015
504	2.99074	3.96699	1.48983
505	2.99108	3.96937	1.48815
506	2.99157	3.96843	1.48863
507	2.99202	3.96749	1.48963
508	2.99246	3.96779	1.48998
509	2.99286	3.96775	1.49041
510	2.99322	3.96679	1.49047
511	2.99365	3.96868	1.48989
512	2.99393	3.97132	1.49015
513	2.99425	3.97053	1.49189
514	2.99463	3.9692	1.49142
515	2.99506	3.96932	1.49109
516	2.99547	3.97014	1.4915
517	2.99581	3.97091	1.49242
518	2.99616	3.97133	1.4922
519	2.99656	3.97083	1.49272
520	2.99696	3.97023	1.49403
521	2.99728	3.971	1.49523
522	2.99752	3.97159	1.49556
523	2.99755	3.97229	1.49598
524	2.99778	3.97521	1.49442
525	2.99795	3.97549	1.49396
526	2.99832	3.97417	1.49172
527	2.99856	3.97361	1.49352
528	2.99887	3.97153	1.49389
529	2.9992	3.9722	1.49275
530	2.99957	3.97168	1.49419
531	2.99994	3.97185	1.49312
532	3.00018	3.97349	1.49356
533	3.00047	3.97478	1.49469
534	3.00084	3.97416	1.49358
535	3.00108	3.97517	1.49325
536	3.00133	3.97498	1.49434
537	3.00162	3.97465	1.49464
538	3.00205	3.97401	1.49483
539	3.0024	3.97339	1.49448
540	3.00292	3.97307	1.49598
541	3.00334	3.97286	1.49549
542	3.00371	3.97461	1.49593
543	3.00412	3.97487	1.49595
544	3.00451	3.97527	1.49568
545	3.00489	3.97526	1.49571
546	3.00525	3.97631	1.4953
547	3.00549	3.97713	1.49672
548	3.00581	3.97774	1.4961
549	3.00616	3.97568	1.49673
550	3.00646	3.97628	1.49561
551	3.00691	3.97676	1.49681
552	3.0072	3.97748	1.49564
553	3.00758	3.97738	1.49549
554	3.00789	3.97851	1.49546
555	3.00818	3.97907	1.49517
556	3.00853	3.98029	1.49433
557	3.00891	3.97961	1.4951
558	3.00925	3.98039	1.49555
559	3.00952	3.98143	1.49589
560	3.00974	3.9823	1.49605
561	3.00984	3.98428	1.49545
562	3.00989	3.98587	1.49439
563	3.01003	3.98486	1.49455
564	3.01023	3.98481	1.4937
565	3.01041	3.98466	1.49267
566	3.01068	3.98471	1.49279
567	3.01089	3.98585	1.49218
568	3.01113	3.98684	1.49127
569	3.01131	3.98753	1.49143
570	3.01152	3.98785	1.49132
571	3.0117	3.98731	1.492
572	3.01191	3.98672	1.49249
573	3.01207	3.98695	1.49286
574	3.01236	3.98597	1.49321
575	3.01263	3.9858	1.49368
576	3.01281	3.98625	1.49456
577	3.01292	3.98816	1.49474
578	3.01302	3.98805	1.49453
579	3.01314	3.98837	1.49432
580	3.0132	3.98883	1.49408
581	3.01337	3.98921	1.49379
582	3.01352	3.98859	1.49352
583	3.01366	3.98791	1.49335
584	3.01379	3.98777	1.49293
585	3.01399	3.98738	1.49327
586	3.01419	3.98742	1.49339
587	3.01436	3.98767	1.49376
588	3.01453	3.98905	1.49348
589	3.01475	3.98944	1.49343
590	3.01493	3.98864	1.49417
591	3.01498	3.99041	1.49553
592	3.01493	3.99167	1.49488
593	3.01501	3.99073	1.49433
594	3.01512	3.98987	1.49402
595	3.01527	3.98972	1.49384
596	3.01537	3.99034	1.49395
597	3.01558	3.98958	1.49517
598	3.01564	3.99035	1.49429
599	3.01581	3.98928	1.49496
600	3.01594	3.98889	1.49511
601	3.01616	3.98731	1.49574
602	3.01636	3.98657	1.49614
603	3.01665	3.98635	1.49721
604	3.01692	3.98638	1.49739
605	3.01711	3.98779	1.49663
606	3.01738	3.98676	1.49768
607	3.01764	3.98711	1.49729
608	3.0178	3.98864	1.49707
609	3.01795	3.98972	1.49736
610	3.01804	3.98976	1.49722
611	3.01816	3.98972	1.49726
612	3.01826	3.99046	1.49779
613	3.01832	3.99109	1.49777
614	3.0184	3.99138	1.49848
615	3.01853	3.99103	1.49807
616	3.01866	3.99059	1.49878
617	3.01877	3.99082	1.4987
618	3.01878	3.99146	1.49868
619	3.01886	3.99155	1.49809
620	3.01888	3.99149	1.49746
621	3.01893	3.99163	1.49689
622	3.019	3.99252	1.49695
623	3.01907	3.992	1.49683
624	3.01916	3.99258	1.49696
625	3.01924	3.99225	1.49718
626	3.01937	3.99271	1.49633
627	3.01955	3.99253	1.49579
628	3.0197	3.99281	1.49542
629	3.01982	3.99319	1.49544
630	3.01995	3.99325	1.496
631	3.02001	3.99395	1.49587
632	3.02003	3.99399	1.49586
633	3.02007	3.99419	1.49518
634	3.02009	3.99339	1.49566
635	3.02012	3.99359	1.49624
636	3.02017	3.99397	1.49672
637	3.0202	3.99506	1.49638
638	3.02025	3.99531	1.49565
639	3.02027	3.99584	1.49519
640	3.02029	3.99594	1.49492
641	3.02038	3.9959	1.49441
642	3.02045	3.99544	1.49449
643	3.02057	3.99449	1.4955
644	3.02061	3.99473	1.4957
645	3.02075	3.99474	1.4959
646	3.02084	3.99489	1.49651
647	3.02088	3.99515	1.49655
648	3.02095	3.99555	1.4961
649	3.02104	3.99572	1.49559
650	3.02109	3.99577	1.49515
651	3.02113	3.99607	1.49526
652	3.02118	3.99637	1.49508
653	3.02127	3.99579	1.4959
654	3.02132	3.99648	1.49558
655	3.02143	3.9962	1.49567
656	3.02153	3.99612	1.49541
657	3.02162	3.9963	1.49568
658	3.02171	3.99598	1.49577
659	3.0218	3.99508	1.49629
660	3.02186	3.99539	1.49659
661	3.02194	3.99541	1.4966
662	3.02196	3.99589	1.49608
663	3.02205	3.99598	1.49582
664	3.02211	3.99619	1.49583
665	3.02218	3.99597	1.49602
666	3.02227	3.99623	1.49584
667	3.02233	3.99635	1.49629
668	3.02238	3.99637	1.49641
669	3.02244	3.99645	1.49674
670	3.0225	3.99641	1.49664
671	3.02252	3.99705	1.49617
672	3.02251	3.99746	1.49583
673	3.02253	3.99774	1.49559
674	3.02252	3.99801	1.49515
675	3.02253	3.99833	1.495
676	3.02253	3.99835	1.49497
677	3.02253	3.99872	1.49502
678	3.02249	3.99922	1.49495
679	3.0225	3.99896	1.49491
680	3.02253	3.99885	1.4945
681	3.02254	3.99898	1.4945
682	3.02257	3.99882	1.49418
683	3.02258	3.9989	1.49409
684	3.02259	3.99895	1.49401
685	3.0226	3.99902	1.49394
686	3.02264	3.99912	1.49388
687	3.02264	3.99917	1.49382
688	3.02264	3.99921	1.49375
689	3.02266	3.99926	1.4937
690	3.02266	3.99929	1.49367
691	3.02267	3.99932	1.49363
692	3.02268	3.99935	1.4936
693	3.02268	3.99938	1.49357
694	3.02268	3.99956	1.49378
695	3.02268	3.9996	1.49371
696	3.02268	3.99959	1.49374
697	3.02268	3.99965	1.4941
698	3.02268	3.99963	1.49414
699	3.02268	3.99964	1.49414
700	3.02267	3.99972	1.49398
701	3.02267	3.99967	1.4939
702	3.0227	3.99966	1.49366
703	3.0227	3.99968	1.49363
704	3.0227	3.9997	1.49361
705	3.02271	3.99973	1.49358
706	3.02273	3.99977	1.49357
707	3.02274	3.9998	1.49355
708	3.02275	3.99983	1.49353
709	3.02275	3.99985	1.49352
710	3.02276	3.99986	1.4935
711	3.02276	3.99988	1.4935
712	3.02277	3.99989	1.49349
713	3.02277	3.9999	1.49348
714	3.02278	3.99991	1.49347
715	3.02278	3.99992	1.49346
716	3.02278	3.99993	1.49346
717	3.02278	3.99993	1.49345
718	3.02278	3.99994	1.49345
719	3.02278	3.99994	1.49344
720	3.02278	3.99995	1.49344
721	3.02278	3.99995	1.49343
722	3.02279	3.99996	1.49343
723	3.02279	3.99996	1.49343
724	3.02279	3.99997	1.49342
725	3.02279	3.99997	1.49342
726	3.02279	3.99997	1.49342
727	3.02279	3.99998	1.49342
728	3.02279	3.99998	1.49341
729	3.02279	3.99998	1.49341
730	3.02279	3.99998	1.49341
731	3.0228	3.99998	1.49341
732	3.0228	3.99999	1.49341
733	3.0228	3.99999	1.49341
734	3.0228	3.99999	1.4934
735	3.0228	3.99999	1.4934
736	3.0228	3.99999	1.4934
737	3.0228	3.99999	1.4934
738	3.0228	3.99999	1.4934
739	3.0228	3.99999	1.4934
740	3.0228	3.99999	1.4934
741	3.0228	3.99999	1.4934
742	3.0228	3.99999	1.4934
743	3.0228	4	1.4934
744	3.0228	4	1.4934
745	3.0228	4	1.4934
746	3.0228	4	1.4934
747	3.0228	4	1.4934
748	3.0228	4	1.4934
749	3.0228	4	1.4934
750	3.0228	4	1.4934
751	3.0228	4	1.4934
752	3.0228	4	1.4934
753	3.0228	4	1.4934
754	3.0228	4	1.4934
755	3.0228	4	1.4934
756	3.0228	4	1.4934
757	3.0228	4	1.4934
758	3.0228	4	1.4934
759	3.0228	4	1.4934
760	3.0228	4	1.4934
761	3.0228	4	1.4934
762	3.0228	4	1.4934
763	3.0228	4	1.4934
764	3.0228	4	1.4934
765	3.0228	4	1.4934
766	3.0228	4	1.4934
767	3.0228	4	1.4934
768	3.0228	4	1.4934
769	3.0228	4	1.4934
770	3.0228	4	1.4934
771	3.0228	4	1.4934
772	3.0228	4	1.4934
773	3.0228	4	1.4934
774	3.0228	4	1.4934
775	3.0228	4	1.4934
776	3.0228	4	1.4934
777	3.0228	4	1.4934
778	3.0228	4	1.4934
779	3.0228	4	1.4934
780	3.0228	4	1.49339
781	3.0228	4	1.49339
782	3.0228	4	1.49339
783	3.0228	4	1.49339
784	3.0228	4	1.49339
785	3.0228	4	1.49339
786	3.0228	4	1.49339
787	3.0228	4	1.49339
788	3.0228	4	1.49339
789	3.0228	4	1.49339
790	3.0228	4	1.49339
791	3.0228	4	1.49339
792	3.0228	4	1.49339
793	3.0228	4	1.49339
794	3.0228	4	1.49339
795	3.0228	4	1.49339
796	3.0228	4	1.49339
797	3.0228	4	1.49339
798	3.0228	4	1.49339
799	3.0228	4	1.49339
800	3.0228	4	1.49339
801	3.0228	4	1.49339
802	3.0228	4	1.49339
803	3.0228	4	1.49339
804	3.0228	4	1.49339
805	3.0228	4	1.49339
806	3.0228	4	1.49339
807	3.0228	4	1.49339
808	3.0228	4	1.49339
809	3.0228	4	1.49339
810	3.0228	4	1.49339
811	3.0228	4	1.49339
812	3.0228	4	1.49339
813	3.0228	4	1.49339
814	3.0228	4	1.49339
815	3.0228	4	1.49339
816	3.0228	4	1.49339
817	3.0228	4	1.49339
818	3.0228	4	1.49339
819	3.0228	4	1.49339
820	3.0228	4	1.49339
821	3.0228	4	1.49339
822	3.0228	4	1.49339
823	3.0228	4	1.49339
824	3.0228	4	1.49339
825	3.0228	4	1.49339
826	3.0228	4	1.49339
827	3.0228	4	1.49339
828	3.0228	4	1.49339
829	3.0228	4	1.49339
830	3.0228	4	1.49339
831	3.0228	4	1.49339
832	3.0228	4	1.49339
833	3.0228	4	1.49339
834	3.0228	4	1.49339
835	3.0228	4	1.49339
836	3.0228	4	1.49339
837	3.0228	4	1.49339
838	3.0228	4	1.49339
839	3.0228	4	1.49339
840	3.0228	4	1.49339
841	3.0228	4	1.49339
842	3.0228	4	1.49339
843	3.0228	4	1.49339
844	3.0228	4	1.49339
845	3.0228	4	1.49339
846	3.0228	4	1.49339
847	3.0228	4	1.49339
848	3.0228	4	1.49339
849	3.0228	4	1.49339
850	3.0228	4	1.49339
851	3.0228	4	1.49339
852	3.0228	4	1.49339
853	3.0228	4	1.49339
854	3.0228	4	1.49339
855	3.0228	4	1.49339
856	3.0228	4	1.49339
857	3.0228	4	1.49339
858	3.0228	4	1.49339
859	3.0228	4	1.49339
860	3.0228	4	1.49339
861	3.0228	4	1.49339
862	3.0228	4	1.49339
863	3.0228	4	1.49339
864	3.0228	4	1.49339
865	3.0228	4	1.49339
866	3.0228	4	1.49339
867	3.0228	4	1.49339
868	3.0228	4	1.49339
869	3.0228	4	1.49339
870	3.0228	4	1.49339
871	3.0228	4	1.49339
872	3.0228	4	1.49339
873	3.0228	4	1.49339
874	3.0228	4	1.49339
875	3.0228	4	1.49339
876	3.0228	4	1.49339
877	3.0228	4	1.49339
878	3.0228	4	1.49339
879	3.0228	4	1.49339
880	3.0228	4	1.49339
881	3.0228	4	1.49339
882	3.0228	4	1.49339
883	3.0228	4	1.49339
884	3.0228	4	1.49339
885	3.0228	4	1.49339
886	3.0228	4	1.49339
887	3.0228	4	1.49339
888	3.0228	4	1.49339
889	3.0228	4	1.49339
890	3.0228	4	1.49339
891	3.0228	4	1.49339
892	3.0228	4	1.49339
893	3.0228	4	1.49339
894	3.0228	4	1.49339
895	3.0228	4	1.49339
896	3.0228	4	1.49339
897	3.0228	4	1.49339
898	3.0228	4	1.49339
899	3.0228	4	1.49339
900	3.0228	4	1.49339
901	3.0228	4	1.49339
902	3.0228	4	1.49339
903	3.0228	4	1.49339
904	3.0228	4	1.49339
905	3.0228	4	1.49339
906	3.0228	4	1.49339
907	3.0228	4	1.49339
908	3.0228	4	1.49339
909	3.0228	4	1.49339
910	3.0228	4	1.49339
911	3.0228	4	1.49339
912	3.0228	4	1.49339
913	3.0228	4	1.49339
914	3.0228	4	1.49339
915	3.0228	4	1.49339
916	3.0228	4	1.49339
917	3.0228	4	1.49339
918	3.0228	4	1.49339
919	3.0228	4	1.49339
920	3.0228	4	1.49339
921	3.0228	4	1.49339
922	3.0228	4	1.49339
923	3.0228	4	1.49339
924	3.0228	4	1.49339
925	3.0228	4	1.49339
926	3.0228	4	1.49339
927	3.0228	4	1.49339
928	3.0228	4	1.49339
929	3.0228	4	1.49339
930	3.0228	4	1.49339
931	3.0228	4	1.49339
932	3.0228	4	1.49339
933	3.0228	4	1.49339
934	3.0228	4	1.49339
935	3.0228	4	1.49339
936	3.0228	4	1.49339
937	3.0228	4	1.49339
938	3.0228	4	1.49339
939	3.0228	4	1.49339
940	3.0228	4	1.49339
941	3.0228	4	1.49339
942	3.0228	4	1.49339
943	3.0228	4	1.49339
944	3.0228	4	1.49339
945	3.0228	4	1.49339
946	3.0228	4	1.49339
947	3.0228	4	1.49339
948	3.0228	4	1.49339
949	3.0228	4	1.49339
950	3.0228	4	1.49339
951	3.0228	4	1.49339
952	3.0228	4	1.49339
953	3.0228	4	1.49339
954	3.0228	4	1.49339
955	3.0228	4	1.49339
956	3.0228	4	1.49339
957	3.0228	4	1.49339
958	3.0228	4	1.49339
959	3.0228	4	1.49339
960	3.0228	4	1.49339
961	3.0228	4	1.49339
962	3.0228	4	1.49339
963	3.0228	4	1.49339
964	3.0228	4	1.49339
965	3.0228	4	1.49339
966	3.0228	4	1.49339
967	3.0228	4	1.49339
968	3.0228	4	1.49339
969	3.0228	4	1.49339
970	3.0228	4	1.49339
971	3.0228	4	1.49339
972	3.0228	4	1.49339
973	3.0228	4	1.49339
974	3.0228	4	1.49339
975	3.0228	4	1.49339
976	3.0228	4	1.49339
977	3.0228	4	1.49339
978	3.0228	4	1.49339
979	3.0228	4	1.49339
980	3.0228	4	1.49339
981	3.0228	4	1.49339
982	3.0228	4	1.49339
983	3.0228	4	1.49339
984	3.0228	4	1.49339
985	3.0228	4	1.49339
986	3.0228	4	1.49339
987	3.0228	4	1.49339
988	3.0228	4	1.49339
989	3.0228	4	1.49339
990	3.0228	4	1.49339
991	3.0228	4	1.49339
992	3.0228	4	1.49339
993	3.0228	4	1.49339
994	3.0228	4	1.49339
995	3.0228	4	1.49339
996	3.0228	4	1.49339
997	3.0228	4	1.49339
998	3.0228	4	1.49339
999	3.0228	4	1.49339
1000	3.0228	4	1.49339
1001	3.0228	4	1.49339
1002	3.0228	4	1.49339
1003	3.0228	4	1.49339
1004	3.0228	4	1.49339
1005	3.0228	4	1.49339
1006	3.0228	4	1.49339
1007	3.0228	4	1.49339
1008	3.0228	4	1.49339
1009	3.0228	4	1.49339
1010	3.0228	4	1.49339
1011	3.0228	4	1.49339
1012	3.0228	4	1.49339
1013	3.0228	4	1.49339
1014	3.0228	4	1.49339
1015	3.0228	4	1.49339
1016	3.0228	4	1.49339
1017	3.0228	4	1.49339
1018	3.0228	4	1.49339
1019	3.0228	4	1.49339
1020	3.0228	4	1.49339
1021	3.0228	4	1.49339
1022	3.0228	4	1.49339
1023	3.0228	4	1.49339
1024	3.0228	4	1.49339
1025	3.0228	4	1.49339
1026	3.0228	4	1.49339
1027	3.0228	4	1.49339
1028	3.0228	4	1.49339
1029	3.0228	4	1.49339
1030	3.0228	4	1.49339
1031	3.0228	4	1.49339
1032	3.0228	4	1.49339
1033	3.0228	4	1.49339
1034	3.0228	4	1.49339
1035	3.0228	4	1.49339
1036	3.0228	4	1.49339
1037	3.0228	4	1.49339
1038	3.0228	4	1.49339
1039	3.0228	4	1.49339
1040	3.0228	4	1.49339
1041	3.0228	4	1.49339
1042	3.0228	4	1.49339
1043	3.0228	4	1.49339
1044	3.0228	4	1.49339
1045	3.0228	4	1.49339
1046	3.0228	4	1.49339
1047	3.0228	4	1.49339
1048	3.0228	4	1.49339
1049	3.0228	4	1.49339
1050	3.0228	4	1.49339
1051	3.0228	4	1.49339
1052	3.0228	4	1.49339
1053	3.0228	4	1.49339
1054	3.0228	4	1.49339
1055	3.0228	4	1.49339
1056	3.0228	4	1.49339
1057	3.0228	4	1.49339
1058	3.0228	4	1.49339
1059	3.0228	4	1.49339
1060	3.0228	4	1.49339
1061	3.0228	4	1.49339
1062	3.0228	4	1.49339
1063	3.0228	4	1.49339
1064	3.0228	4	1.49339
1065	3.0228	4	1.49339
1066	3.0228	4	1.49339
1067	3.0228	4	1.49339
1068	3.0228	4	1.49339
1069	3.0228	4	1.49339
1070	3.0228	4	1.49339
1071	3.0228	4	1.49339
1072	3.0228	4	1.49339
1073	3.0228	4	1.49339
1074	3.0228	4	1.49339
1075	3.0228	4	1.49339
1076	3.0228	4	1.49339
1077	3.0228	4	1.49339
1078	3.0228	4	1.49339
1079	3.0228	4	1.49339
1080	3.0228	4	1.49339
1081	3.0228	4	1.49339
1082	3.0228	4	1.49339
1083	3.0228	4	1.49339
1084	3.0228	4	1.49339
1085	3.0228	4	1.49339
1086	3.0228	4	1.49339
1087	3.0228	4	1.49339
1088	3.0228	4	1.49339
1089	3.0228	4	1.49339
1090	3.0228	4	1.49339
1091	3.0228	4	1.49339
1092	3.0228	4	1.49339
1093	3.0228	4	1.49339
1094	3.0228	4	1.49339
1095	3.0228	4	1.49339
1096	3.0228	4	1.49339
1097	3.0228	4	1.49339
1098	3.0228	4	1.49339
1099	3.0228	4	1.49339
1100	3.0228	4	1.49339
1101	3.0228	4	1.49339
1102	3.0228	4	1.49339
1103	3.0228	4	1.49339
1104	3.0228	4	1.49339
1105	3.0228	4	1.49339
1106	3.0228	4	1.49339
1107	3.0228	4	1.49339
1108	3.0228	4	1.49339
1109	3.0228	4	1.49339
1110	3.0228	4	1.49339
1111	3.0228	4	1.49339
1112	3.0228	4	1.49339
1113	3.0228	4	1.49339
1114	3.0228	4	1.49339
1115	3.0228	4	1.49339
1116	3.0228	4	1.49339
1117	3.0228	4	1.49339
1118	3.0228	4	1.49339
1119	3.0228	4	1.49339
1120	3.0228	4	1.49339
1121	3.0228	4	1.49339
1122	3.0228	4	1.49339
1123	3.0228	4	1.49339
1124	3.0228	4	1.49339
1125	3.0228	4	1.49339
1126	3.0228	4	1.49339
1127	3.0228	4	1.49339
1128	3.0228	4	1.49339
1129	3.0228	4	1.49339
1130	3.0228	4	1.49339
1131	3.0228	4	1.49339
1132	3.0228	4	1.49339
1133	3.0228	4	1.49339
1134	3.0228	4	1.49339
1135	3.0228	4	1.49339
1136	3.0228	4	1.49339
1137	3.0228	4	1.49339
1138	3.0228	4	1.49339
1139	3.0228	4	1.49339
1140	3.0228	4	1.49339
1141	3.0228	4	1.49339
1142	3.0228	4	1.49339
1143	3.0228	4	1.49339
1144	3.0228	4	1.49339
1145	3.0228	4	1.49339
1146	3.0228	4	1.49339
1147	3.0228	4	1.49339
1148	3.0228	4	1.49339
1149	3.0228	4	1.49339
1150	3.0228	4	1.49339
1151	3.0228	4	1.49339
1152	3.0228	4	1.49339
1153	3.0228	4	1.49339
1154	3.0228	4	1.49339
1155	3.0228	4	1.49339
1156	3.0228	4	1.49339
1157	3.0228	4	1.49339
1158	3.0228	4	1.49339
1159	3.0228	4	1.49339
1160	3.0228	4	1.49339
1161	3.0228	4	1.49339
1162	3.0228	4	1.49339
1163	3.0228	4	1.49339
1164	3.0228	4	1.49339
1165	3.0228	4	1.49339
1166	3.0228	4	1.49339
1167	3.0228	4	1.49339
1168	3.0228	4	1.49339
1169	3.0228	4	1.49339
1170	3.0228	4	1.49339
1171	3.0228	4	1.49339
1172	3.0228	4	1.49339
1173	3.0228	4	1.49339
1174	3.0228	4	1.49339
1175	3.0228	4	1.49339
1176	3.0228	4	1.49339
1177	3.0228	4	1.49339
1178	3.0228	4	1.49339
1179	3.0228	4	1.49339
1180	3.0228	4	1.49339
1181	3.0228	4	1.49339
1182	3.0228	4	1.49339
1183	3.0228	4	1.49339
1184	3.0228	4	1.49339
1185	3.0228	4	1.49339
1186	3.0228	4	1.49339
1187	3.0228	4	1.49339
1188	3.0228	4	1.49339
1189	3.0228	4	1.49339
1190	3.0228	4	1.49339
1191	3.0228	4	1.49339
1192	3.0228	4	1.49339
1193	3.0228	4	1.49339
1194	3.0228	4	1.49339
1195	3.0228	4	1.49339
1196	3.0228	4	1.49339
1197	3.0228	4	1.49339
1198	3.0228	4	1.49339
1199	3.0228	4	1.49339
1200	3.0228	4	1.49339
1201	3.0228	4	1.49339
1202	3.0228	4	1.49339
1203	3.0228	4	1.49339
1204	3.0228	4	1.49339
1205	3.0228	4	1.49339
1206	3.0228	4	1.49339
1207	3.0228	4	1.49339
1208	3.0228	4	1.49339
1209	3.0228	4	1.49339
1210	3.0228	4	1.49339
1211	3.0228	4	1.49339
1212	3.0228	4	1.49339
1213	3.0228	4	1.49339
1214	3.0228	4	1.49339
1215	3.0228	4	1.49339
1216	3.0228	4	1.49339
1217	3.0228	4	1.49339
1218	3.0228	4	1.49339
1219	3.0228	4	1.49339
1220	3.0228	4	1.49339
1221	3.0228	4	1.49339
1222	3.0228	4	1.49339
1223	3.0228	4	1.49339
1224	3.0228	4	1.49339
1225	3.0228	4	1.49339
1226	3.0228	4	1.49339
1227	3.0228	4	1.49339
1228	3.0228	4	1.49339
1229	3.0228	4	1.49339
1230	3.0228	4	1.49339
1231	3.0228	4	1.49339
1232	3.0228	4	1.49339
1233	3.0228	4	1.49339
1234	3.0228	4	1.49339
1235	3.0228	4	1.49339
1236	3.0228	4	1.49339
1237	3.0228	4	1.49339
1238	3.0228	4	1.49339
1239	3.0228	4	1.49339
1240	3.0228	4	1.49339
1241	3.0228	4	1.49339
1242	3.0228	4	1.49339
1243	3.0228	4	1.49339
1244	3.0228	4	1.49339
1245	3.0228	4	1.49339
1246	3.0228	4	1.49339
1247	3.0228	4	1.49339
1248	3.0228	4	1.49339
1249	3.0228	4	1.49339
1250	3.0228	4	1.49339
1251	3.0228	4	1.49339
1252	3.0228	4	1.49339
1253	3.0228	4	1.49339
1254	3.0228	4	1.49339
1255	3.0228	4	1.49339
1256	3.0228	4	1.49339
1257	3.0228	4	1.49339
1258	3.0228	4	1.49339
1259	3.0228	4	1.49339
1260	3.0228	4	1.49339
1261	3.0228	4	1.49339
1262	3.0228	4	1.49339
1263	3.0228	4	1.49339
1264	3.0228	4	1.49339
1265	3.0228	4	1.49339
1266	3.0228	4	1.49339
1267	3.0228	4	1.49339
1268	3.0228	4	1.49339
1269	3.0228	4	1.49339
1270	3.0228	4	1.49339
1271	3.0228	4	1.49339
1272	3.0228	4	1.49339
1273	3.0228	4	1.49339
1274	3.0228	4	1.49339
1275	3.0228	4	1.49339
1276	3.0228	4	1.49339
1277	3.0228	4	1.49339
1278	3.0228	4	1.49339
1279	3.0228	4	1.49339
1280	3.0228	4	1.49339
1281	3.0228	4	1.49339
1282	3.0228	4	1.49339
1283	3.0228	4	1.49339
1284	3.0228	4	1.49339
1285	3.0228	4	1.49339
1286	3.0228	4	1.49339
1287	3.0228	4	1.49339
1288	3.0228	4	1.49339
1289	3.0228	4	1.49339
1290	3.0228	4	1.49339
1291	3.0228	4	1.49339
1292	3.0228	4	1.49339
1293	3.0228	4	1.49339
1294	3.0228	4	1.49339
1295	3.0228	4	1.49339
1296	3.0228	4	1.49339
1297	3.0228	4	1.49339
1298	3.0228	4	1.49339
1299	3.0228	4	1.49339
1300	3.0228	4	1.49339
1301	3.0228	4	1.49339
1302	3.0228	4	1.49339
1303	3.0228	4	1.49339
1304	3.0228	4	1.49339
1305	3.0228	4	1.49339
1306	3.0228	4	1.49339
1307	3.0228	4	1.49339
1308	3.0228	4	1.49339
1309	3.0228	4	1.49339
1310	3.0228	4	1.49339
1311	3.0228	4	1.49339
1312	3.0228	4	1.49339
1313	3.0228	4	1.49339
1314	3.0228	4	1.49339
1315	3.0228	4	1.49339
1316	3.0228	4	1.49339
1317	3.0228	4	1.49339
1318	3.0228	4	1.49339
1319	3.0228	4	1.49339
1320	3.0228	4	1.49339
1321	3.0228	4	1.49339
1322	3.0228	4	1.49339
1323	3.0228	4	1.49339
1324	3.0228	4	1.49339
1325	3.0228	4	1.49339
1326	3.0228	4	1.49339
1327	3.0228	4	1.49339
1328	3.0228	4	1.49339
1329	3.0228	4	1.49339
1330	3.0228	4	1.49339
1331	3.0228	4	1.49339
1332	3.0228	4	1.49339
1333	3.0228	4	1.49339
1334	3.0228	4	1.49339
1335	3.0228	4	1.49339
1336	3.0228	4	1.49339
1337	3.0228	4	1.49339
1338	3.0228	4	1.49339
1339	3.0228	4	1.49339
1340	3.0228	4	1.49339
1341	3.0228	4	1.49339
1342	3.0228	4	1.49339
1343	3.0228	4	1.49339
1344	3.0228	4	1.49339
1345	3.0228	4	1.49339
1346	3.0228	4	1.49339
1347	3.0228	4	1.49339
1348	3.0228	4	1.49339
1349	3.0228	4	1.49339
1350	3.0228	4	1.49339
1351	3.0228	4	1.49339
1352	3.0228	4	1.49339
1353	3.0228	4	1.49339
1354	3.0228	4	1.49339
1355	3.0228	4	1.49339
1356	3.0228	4	1.49339
1357	3.0228	4	1.49339
1358	3.0228	4	1.49339
1359	3.0228	4	1.49339
1360	3.0228	4	1.49339
1361	3.0228	4	1.49339
1362	3.0228	4	1.49339
1363	3.0228	4	1.49339
1364	3.0228	4	1.49339
1365	3.0228	4	1.49339
1366	3.0228	4	1.49339
1367	3.0228	4	1.49339
1368	3.0228	4	1.49339
1369	3.0228	4	1.49339
1370	3.0228	4	1.49339
1371	3.0228	4	1.49339
1372	3.0228	4	1.49339
1373	3.0228	4	1.49339
1374	3.0228	4	1.49339
1375	3.0228	4	1.49339
1376	3.0228	4	1.49339
1377	3.0228	4	1.49339
1378	3.0228	4	1.49339
1379	3.0228	4	1.49339
1380	3.0228	4	1.49339
1381	3.0228	4	1.49339
1382	3.0228	4	1.49339
1383	3.0228	4	1.49339
1384	3.0228	4	1.49339
1385	3.0228	4	1.49339
1386	3.0228	4	1.49339
1387	3.0228	4	1.49339
1388	3.0228	4	1.49339
1389	3.0228	4	1.49339
1390	3.0228	4	1.49339
1391	3.0228	4	1.49339
1392	3.0228	4	1.49339
1393	3.0228	4	1.49339
1394	3.0228	4	1.49339
1395	3.0228	4	1.49339
1396	3.0228	4	1.49339
1397	3.0228	4	1.49339
1398	3.0228	4	1.49339
1399	3.0228	4	1.49339
1400	3.0228	4	1.49339
1401	3.0228	4	1.49339
1402	3.0228	4	1.49339
1403	3.0228	4	1.49339
1404	3.0228	4	1.49339
1405	3.0228	4	1.49339
1406	3.0228	4	1.49339
1407	3.0228	4	1.49339
1408	3.0228	4	1.49339
1409	3.0228	4	1.49339
1410	3.0228	4	1.49339
1411	3.0228	4	1.49339
1412	3.0228	4	1.49339
1413	3.0228	4	1.49339
1414	3.0228	4	1.49339
1415	3.0228	4	1.49339
1416	3.0228	4	1.49339
1417	3.0228	4	1.49339
1418	3.0228	4	1.49339
1419	3.0228	4	1.49339
1420	3.0228	4	1.49339
1421	3.0228	4	1.49339
1422	3.0228	4	1.49339
1423	3.0228	4	1.49339
1424	3.0228	4	1.49339
1425	3.0228	4	1.49339
1426	3.0228	4	1.49339
1427	3.0228	4	1.49339
1428	3.0228	4	1.49339
1429	3.0228	4	1.49339
1430	3.0228	4	1.49339
1431	3.0228	4	1.49339
1432	3.0228	4	1.49339
1433	3.0228	4	1.49339
1434	3.0228	4	1.49339
1435	3.0228	4	1.49339
1436	3.0228	4	1.49339
1437	3.0228	4	1.49339
1438	3.0228	4	1.49339
1439	3.0228	4	1.49339
1440	3.0228	4	1.49339
1441	3.0228	4	1.49339
1442	3.0228	4	1.49339
1443	3.0228	4	1.49339
1444	3.0228	4	1.49339
1445	3.0228	4	1.49339
1446	3.0228	4	1.49339
1447	3.0228	4	1.49339
1448	3.0228	4	1.49339
1449	3.0228	4	1.49339
1450	3.0228	4	1.49339
1451	3.0228	4	1.49339
1452	3.0228	4	1.49339
1453	3.0228	4	1.49339
1454	3.0228	4	1.49339
1455	3.0228	4	1.49339
1456	3.0228	4	1.49339
1457	3.0228	4	1.49339
1458	3.0228	4	1.49339
1459	3.0228	4	1.49339
1460	3.0228	4	1.49339
1461	3.0228	4	1.49339
1462	3.0228	4	1.49339
1463	3.0228	4	1.49339
1464	3.0228	4	1.49339
1465	3.0228	4	1.49339
1466	3.0228	4	1.49339
1467	3.0228	4	1.49339
1468	3.0228	4	1.49339
1469	3.0228	4	1.49339
1470	3.0228	4	1.49339
1471	3.0228	4	1.49339
1472	3.0228	4	1.49339
1473	3.0228	4	1.49339
1474	3.0228	4	1.49339
1475	3.0228	4	1.49339
1476	3.0228	4	1.49339
1477	3.0228	4	1.49339
1478	3.0228	4	1.49339
1479	3.0228	4	1.49339
1480	3.0228	4	1.49339
1481	3.0228	4	1.49339
1482	3.0228	4	1.49339
1483	3.0228	4	1.49339
1484	3.0228	4	1.49339
1485	3.0228	4	1.49339
1486	3.0228	4	1.49339
1487	3.0228	4	1.49339
1488	3.0228	4	1.49339
1489	3.0228	4	1.49339
1490	3.0228	4	1.49339
1491	3.0228	4	1.49339
1492	3.0228	4	1.49339
1493	3.0228	4	1.49339
1494	3.0228	4	1.49339
1495	3.0228	4	1.49339
1496	3.0228	4	1.49339
1497	3.0228	4	1.49339
1498	3.0228	4	1.49339
1499	3.0228	4	1.49339
1500	3.0228	4	1.49339
1501	3.0228	4	1.49339
1502	3.0228	4	1.49339
1503	3.0228	4	1.49339
1504	3.0228	4	1.49339
1505	3.0228	4	1.49339
1506	3.0228	4	1.49339
1507	3.0228	4	1.49339
1508	3.0228	4	1.49339
1509	3.0228	4	1.49339
1510	3.0228	4	1.49339
1511	3.0228	4	1.49339
1512	3.0228	4	1.49339
1513	3.0228	4	1.49339
1514	3.0228	4	1.49339
1515	3.0228	4	1.49339
1516	3.0228	4	1.49339
1517	3.0228	4	1.49339
1518	3.0228	4	1.49339
1519	3.0228	4	1.49339
1520	3.0228	4	1.49339
1521	3.0228	4	1.49339
1522	3.0228	4	1.49339
1523	3.0228	4	1.49339
1524	3.0228	4	1.49339
1525	3.0228	4	1.49339
1526	3.0228	4	1.49339
1527	3.0228	4	1.49339
1528	3.0228	4	1.49339
1529	3.0228	4	1.49339
1530	3.0228	4	1.49339
1531	3.0228	4	1.49339
1532	3.0228	4	1.49339
1533	3.0228	4	1.49339
1534	3.0228	4	1.49339
1535	3.0228	4	1.49339
1536	3.0228	4	1.49339
1537	3.0228	4	1.49339
1538	3.0228	4	1.49339
1539	3.0228	4	1.49339
1540	3.0228	4	1.49339
1541	3.0228	4	1.49339
1542	3.0228	4	1.49339
1543	3.0228	4	1.49339
1544	3.0228	4	1.49339
1545	3.0228	4	1.49339
1546	3.0228	4	1.49339
1547	3.0228	4	1.49339
1548	3.0228	4	1.49339
1549	3.0228	4	1.49339
1550	3.0228	4	1.49339
1551	3.0228	4	1.49339
1552	3.0228	4	1.49339
1553	3.0228	4	1.49339
1554	3.0228	4	1.49339
1555	3.0228	4	1.49339
1556	3.0228	4	1.49339
1557	3.0228	4	1.49339
1558	3.0228	4	1.49339
1559	3.0228	4	1.49339
1560	3.0228	4	1.49339
1561	3.0228	4	1.49339
1562	3.0228	4	1.49339
1563	3.0228	4	1.49339
1564	3.0228	4	1.49339
1565	3.0228	4	1.49339
1566	3.0228	4	1.49339
1567	3.0228	4	1.49339
1568	3.0228	4	1.49339
1569	3.0228	4	1.49339
1570	3.0228	4	1.49339
1571	3.0228	4	1.49339
1572	3.0228	4	1.49339
1573	3.0228	4	1.49339
1574	3.0228	4	1.49339
1575	3.0228	4	1.49339
1576	3.0228	4	1.49339
1577	3.0228	4	1.49339
1578	3.0228	4	1.49339
1579	3.0228	4	1.49339
1580	3.0228	4	1.49339
1581	3.0228	4	1.49339
1582	3.0228	4	1.49339
1583	3.0228	4	1.49339
1584	3.0228	4	1.49339
1585	3.0228	4	1.49339
1586	3.0228	4	1.49339
1587	3.0228	4	1.49339
1588	3.0228	4	1.49339
1589	3.0228	4	1.49339
1590	3.0228	4	1.49339
1591	3.0228	4	1.49339
1592	3.0228	4	1.49339
1593	3.0228	4	1.49339
1594	3.0228	4	1.49339
1595	3.0228	4	1.49339
1596	3.0228	4	1.49339
1597	3.0228	4	1.49339
1598	3.0228	4	1.49339
1599	3.0228	4	1.49339
1600	3.0228	4	1.49339
1601	3.0228	4	1.49339
1602	3.0228	4	1.49339
1603	3.0228	4	1.49339
1604	3.0228	4	1.49339
1605	3.0228	4	1.49339
1606	3.0228	4	1.49339
1607	3.0228	4	1.49339
1608	3.0228	4	1.49339
1609	3.0228	4	1.49339
1610	3.0228	4	1.49339
1611	3.0228	4	1.49339
1612	3.0228	4	1.49339
1613	3.0228	4	1.49339
1614	3.0228	4	1.49339
1615	3.0228	4	1.49339
1616	3.0228	4	1.49339
1617	3.0228	4	1.49339
1618	3.0228	4	1.49339
1619	3.0228	4	1.49339
1620	3.0228	4	1.49339
1621	3.0228	4	1.49339
1622	3.0228	4	1.49339
1623	3.0228	4	1.49339
1624	3.0228	4	1.49339
1625	3.0228	4	1.49339
1626	3.0228	4	1.49339
1627	3.0228	4	1.49339
1628	3.0228	4	1.49339
1629	3.0228	4	1.49339
1630	3.0228	4	1.49339
1631	3.0228	4	1.49339
1632	3.0228	4	1.49339
1633	3.0228	4	1.49339
1634	3.0228	4	1.49339
1635	3.0228	4	1.49339
1636	3.0228	4	1.49339
1637	3.0228	4	1.49339
1638	3.0228	4	1.49339
1639	3.0228	4	1.49339
1640	3.0228	4	1.49339
1641	3.0228	4	1.49339
1642	3.0228	4	1.49339
1643	3.0228	4	1.49339
1644	3.0228	4	1.49339
1645	3.0228	4	1.49339
1646	3.0228	4	1.49339
1647	3.0228	4	1.49339
1648	3.0228	4	1.49339
1649	3.0228	4	1.49339
1650	3.0228	4	1.49339
1651	3.0228	4	1.49339
1652	3.0228	4	1.49339
1653	3.0228	4	1.49339
1654	3.0228	4	1.49339
1655	3.0228	4	1.49339
1656	3.0228	4	1.49339
1657	3.0228	4	1.49339
1658	3.0228	4	1.49339
1659	3.0228	4	1.49339
1660	3.0228	4	1.49339
1661	3.0228	4	1.49339
1662	3.0228	4	1.49339
1663	3.0228	4	1.49339
1664	3.0228	4	1.49339
1665	3.0228	4	1.49339
1666	3.0228	4	1.49339
1667	3.0228	4	1.49339
1668	3.0228	4	1.49339
1669	3.0228	4	1.49339
1670	3.0228	4	1.49339
1671	3.0228	4	1.49339
1672	3.0228	4	1.49339
1673	3.0228	4	1.49339
1674	3.0228	4	1.49339
1675	3.0228	4	1.49339
1676	3.0228	4	1.49339
1677	3.0228	4	1.49339
1678	3.0228	4	1.49339
1679	3.0228	4	1.49339
1680	3.0228	4	1.49339
1681	3.0228	4	1.49339
1682	3.0228	4	1.49339
1683	3.0228	4	1.49339
1684	3.0228	4	1.49339
1685	3.0228	4	1.49339
1686	3.0228	4	1.49339
1687	3.0228	4	1.49339
1688	3.0228	4	1.49339
1689	3.0228	4	1.49339
1690	3.0228	4	1.49339
1691	3.0228	4	1.49339
1692	3.0228	4	1.49339
1693	3.0228	4	1.49339
1694	3.0228	4	1.49339
1695	3.0228	4	1.49339
1696	3.0228	4	1.49339
1697	3.0228	4	1.49339
1698	3.0228	4	1.49339
1699	3.0228	4	1.49339
1700	3.0228	4	1.49339
1701	3.0228	4	1.49339
1702	3.0228	4	1.49339
1703	3.0228	4	1.49339
1704	3.0228	4	1.49339
1705	3.0228	4	1.49339
1706	3.0228	4	1.49339
1707	3.0228	4	1.49339
1708	3.0228	4	1.49339
1709	3.0228	4	1.49339
1710	3.0228	4	1.49339
1711	3.0228	4	1.49339
1712	3.0228	4	1.49339
1713	3.0228	4	1.49339
1714	3.0228	4	1.49339
1715	3.0228	4	1.49339
1716	3.0228	4	1.49339
1717	3.0228	4	1.49339
1718	3.0228	4	1.49339
1719	3.0228	4	1.49339
1720	3.0228	4	1.49339
1721	3.0228	4	1.49339
1722	3.0228	4	1.49339
1723	3.0228	4	1.49339
1724	3.0228	4	1.49339
1725	3.0228	4	1.49339
1726	3.0228	4	1.49339
1727	3.0228	4	1.49339
1728	3.0228	4	1.49339
1729	3.0228	4	1.49339
1730	3.0228	4	1.49339
1731	3.0228	4	1.49339
1732	3.0228	4	1.49339
1733	3.0228	4	1.49339
1734	3.0228	4	1.49339
1735	3.0228	4	1.49339
1736	3.0228	4	1.49339
1737	3.0228	4	1.49339
1738	3.0228	4	1.49339
1739	3.0228	4	1.49339
1740	3.0228	4	1.49339
1741	3.0228	4	1.49339
1742	3.0228	4	1.49339
1743	3.0228	4	1.49339
1744	3.0228	4	1.49339
1745	3.0228	4	1.49339
1746	3.0228	4	1.49339
1747	3.0228	4	1.49339
1748	3.0228	4	1.49339
1749	3.0228	4	1.49339
1750	3.0228	4	1.49339
1751	3.0228	4	1.49339
1752	3.0228	4	1.49339
1753	3.0228	4	1.49339
1754	3.0228	4	1.49339
1755	3.0228	4	1.49339
1756	3.0228	4	1.49339
1757	3.0228	4	1.49339
1758	3.0228	4	1.49339
1759	3.0228	4	1.49339
1760	3.0228	4	1.49339
1761	3.0228	4	1.49339
1762	3.0228	4	1.49339
1763	3.0228	4	1.49339
1764	3.0228	4	1.49339
1765	3.0228	4	1.49339
1766	3.0228	4	1.49339
1767	3.0228	4	1.49339
1768	3.0228	4	1.49339
1769	3.0228	4	1.49339
1770	3.0228	4	1.49339
1771	3.0228	4	1.49339
1772	3.0228	4	1.49339
1773	3.0228	4	1.49339
1774	3.0228	4	1.49339
1775	3.0228	4	1.49339
1776	3.0228	4	1.49339
1777	3.0228	4	1.49339
1778	3.0228	4	1.49339
1779	3.0228	4	1.49339
1780	3.0228	4	1.49339
1781	3.0228	4	1.49339
1782	3.0228	4	1.49339
1783	3.0228	4	1.49339
1784	3.0228	4	1.49339
1785	3.0228	4	1.49339
1786	3.0228	4	1.49339
1787	3.0228	4	1.49339
1788	3.0228	4	1.49339
1789	3.0228	4	1.49339
1790	3.0228	4	1.49339
1791	3.0228	4	1.49339
1792	3.0228	4	1.49339
1793	3.0228	4	1.49339
1794	3.0228	4	1.49339
1795	3.0228	4	1.49339
1796	3.0228	4	1.49339
1797	3.0228	4	1.49339
1798	3.0228	4	1.49339
1799	3.0228	4	1.49339
1800	3.0228	4	1.49339
1801	3.0228	4	1.49339
1802	3.0228	4	1.49339
1803	3.0228	4	1.49339
1804	3.0228	4	1.49339
1805	3.0228	4	1.49339
1806	3.0228	4	1.49339
1807	3.0228	4	1.49339
1808	3.0228	4	1.49339
1809	3.0228	4	1.49339
1810	3.0228	4	1.49339
1811	3.0228	4	1.49339
1812	3.0228	4	1.49339
1813	3.0228	4	1.49339
1814	3.0228	4	1.49339
1815	3.0228	4	1.49339
1816	3.0228	4	1.49339
1817	3.0228	4	1.49339
1818	3.0228	4	1.49339
1819	3.0228	4	1.49339
1820	3.0228	4	1.49339
1821	3.0228	4	1.49339
1822	3.0228	4	1.49339
1823	3.0228	4	1.49339
1824	3.0228	4	1.49339
1825	3.0228	4	1.49339
1826	3.0228	4	1.49339
1827	3.0228	4	1.49339
1828	3.0228	4	1.49339
1829	3.0228	4	1.49339
1830	3.0228	4	1.49339
1831	3.0228	4	1.49339
1832	3.0228	4	1.49339
1833	3.0228	4	1.49339
1834	3.0228	4	1.49339
1835	3.0228	4	1.49339
1836	3.0228	4	1.49339
1837	3.0228	4	1.49339
1838	3.0228	4	1.49339
1839	3.0228	4	1.49339
1840	3.0228	4	1.49339
1841	3.0228	4	1.49339
1842	3.0228	4	1.49339
1843	3.0228	4	1.49339
1844	3.0228	4	1.49339
1845	3.0228	4	1.49339
1846	3.0228	4	1.49339
1847	3.0228	4	1.49339
1848	3.0228	4	1.49339
1849	3.0228	4	1.49339
1850	3.0228	4	1.49339
1851	3.0228	4	1.49339
1852	3.0228	4	1.49339
1853	3.0228	4	1.49339
1854	3.0228	4	1.49339
1855	3.0228	4	1.49339
1856	3.0228	4	1.49339
1857	3.0228	4	1.49339
1858	3.0228	4	1.49339
1859	3.0228	4	1.49339
1860	3.0228	4	1.49339
1861	3.0228	4	1.49339
1862	3.0228	4	1.49339
1863	3.0228	4	1.49339
1864	3.0228	4	1.49339
1865	3.0228	4	1.49339
1866	3.0228	4	1.49339
1867	3.0228	4	1.49339
1868	3.0228	4	1.49339
1869	3.0228	4	1.49339
1870	3.0228	4	1.49339
1871	3.0228	4	1.49339
1872	3.0228	4	1.49339
1873	3.0228	4	1.49339
1874	3.0228	4	1.49339
1875	3.0228	4	1.49339
1876	3.0228	4	1.49339
1877	3.0228	4	1.49339
1878	3.0228	4	1.49339
1879	3.0228	4	1.49339
1880	3.0228	4	1.49339
1881	3.0228	4	1.49339
1882	3.0228	4	1.49339
1883	3.0228	4	1.49339
1884	3.0228	4	1.49339
1885	3.0228	4	1.49339
1886	3.0228	4	1.49339
1887	3.0228	4	1.49339
1888	3.0228	4	1.49339
1889	3.0228	4	1.49339
1890	3.0228	4	1.49339
1891	3.0228	4	1.49339
1892	3.0228	4	1.49339
1893	3.0228	4	1.49339
1894	3.0228	4	1.49339
1895	3.0228	4	1.49339
1896	3.0228	4	1.49339
1897	3.0228	4	1.49339
1898	3.0228	4	1.49339
1899	3.0228	4	1.49339
1900	3.0228	4	1.49339
1901	3.0228	4	1.49339
1902	3.0228	4	1.49339
1903	3.0228	4	1.49339
1904	3.0228	4	1.49339
1905	3.0228	4	1.49339
1906	3.0228	4	1.49339
1907	3.0228	4	1.49339
1908	3.0228	4	1.49339
1909	3.0228	4	1.49339
1910	3.0228	4	1.49339
1911	3.0228	4	1.49339
1912	3.0228	4	1.49339
1913	3.0228	4	1.49339
1914	3.0228	4	1.49339
1915	3.0228	4	1.49339
1916	3.0228	4	1.49339
1917	3.0228	4	1.49339
1918	3.0228	4	1.49339
1919	3.0228	4	1.49339
1920	3.0228	4	1.49339
1921	3.0228	4	1.49339
1922	3.0228	4	1.49339
1923	3.0228	4	1.49339
1924	3.0228	4	1.49339
1925	3.0228	4	1.49339
1926	3.0228	4	1.49339
1927	3.0228	4	1.49339
1928	3.0228	4	1.49339
1929	3.0228	4	1.49339
1930	3.0228	4	1.49339
1931	3.0228	4	1.49339
1932	3.0228	4	1.49339
1933	3.0228	4	1.49339
1934	3.0228	4	1.49339
1935	3.0228	4	1.49339
1936	3.0228	4	1.49339
1937	3.0228	4	1.49339
1938	3.0228	4	1.49339
1939	3.0228	4	1.49339
1940	3.0228	4	1.49339
1941	3.0228	4	1.49339
1942	3.0228	4	1.49339
1943	3.0228	4	1.49339
1944	3.0228	4	1.49339
1945	3.0228	4	1.49339
1946	3.0228	4	1.49339
1947	3.0228	4	1.49339
1948	3.0228	4	1.49339
1949	3.0228	4	1.49339
1950	3.0228	4	1.49339
1951	3.0228	4	1.49339
1952	3.0228	4	1.49339
1953	3.0228	4	1.49339
1954	3.0228	4	1.49339
1955	3.0228	4	1.49339
1956	3.0228	4	1.49339
1957	3.0228	4	1.49339
1958	3.0228	4	1.49339
1959	3.0228	4	1.49339
1960	3.0228	4	1.49339
1961	3.0228	4	1.49339
1962	3.0228	4	1.49339
1963	3.0228	4	1.49339
1964	3.0228	4	1.49339
1965	3.0228	4	1.49339
1966	3.0228	4	1.49339
1967	3.0228	4	1.49339
1968	3.0228	4	1.49339
1969	3.0228	4	1.49339
1970	3.0228	4	1.49339
1971	3.0228	4	1.49339
1972	3.0228	4	1.49339
1973	3.0228	4	1.49339
1974	3.0228	4	1.49339
1975	3.0228	4	1.49339
1976	3.0228	4	1.49339
1977	3.0228	4	1.49339
1978	3.0228	4	1.49339
1979	3.0228	4	1.49339
1980	3.0228	4	1.49339
1981	3.0228	4	1.49339
1982	3.0228	4	1.49339
1983	3.0228	4	1.49339
1984	3.0228	4	1.49339
1985	3.0228	4	1.49339
1986	3.0228	4	1.49339
1987	3.0228	4	1.49339
1988	3.0228	4	1.49339
1989	3.0228	4	1.49339
1990	3.0228	4	1.49339
1991	3.0228	4	1.49339
1992	3.0228	4	1.49339
1993	3.0228	4	1.49339
1994	3.0228	4	1.49339
1995	3.0228	4	1.49339
1996	3.0228	4	1.49339
1997	3.0228	4	1.49339
1998	3.0228	4	1.49339
1999	3.0228	4	1.49339
2000	3.0228	4	1.49339
[truncated: 3,001 more rows]
