# Supplementary material for: Aspiration-driven co-evolution of cooperation with individual behavioral diversity
Source: PLoS One. 2023 Sep 15;18(9):e0291134. doi: 10.1371/journal.pone.0291134 (PMC10503719; doi:10.1371/journal.pone.0291134)
Supplement: S1 Data — (ZIP) [file pone.0291134.s001.zip › M1/v2-L=200/data/aspiration_time,b=1.11_frequency.txt]

1	0.5	0.5	0
2	0.621729	0.636921	0.452947
3	0.686892	0.73658	0.490753
4	0.717903	0.81462	0.526191
5	0.726347	0.878295	0.549812
6	0.720971	0.937223	0.556782
7	0.707228	0.994066	0.551687
8	0.68962	1.04718	0.541957
9	0.66953	1.10269	0.524795
10	0.650304	1.15586	0.503193
11	0.632056	1.20244	0.481918
12	0.61523	1.2513	0.459552
13	0.600512	1.2948	0.436887
14	0.588076	1.33475	0.416754
15	0.576502	1.36694	0.399481
16	0.566742	1.3975	0.381717
17	0.559325	1.42494	0.365728
18	0.552674	1.46178	0.35183
19	0.547314	1.49296	0.340191
20	0.543305	1.52254	0.331582
21	0.54003	1.5446	0.324054
22	0.538003	1.57648	0.314047
23	0.537645	1.59678	0.305822
24	0.538127	1.62414	0.298441
25	0.539846	1.63882	0.293603
26	0.541992	1.65663	0.287757
27	0.544653	1.69053	0.284806
28	0.547865	1.7234	0.281558
29	0.550896	1.74513	0.280576
30	0.554656	1.76867	0.280085
31	0.559126	1.77946	0.279265
32	0.563694	1.80609	0.275244
33	0.569379	1.82392	0.275056
34	0.574659	1.84737	0.277381
35	0.580364	1.8788	0.277769
36	0.585942	1.90846	0.278439
37	0.591902	1.94415	0.277947
38	0.597201	1.96862	0.277546
39	0.602995	2.00572	0.277747
40	0.608801	2.02625	0.274366
41	0.614769	2.0449	0.277015
42	0.620914	2.05307	0.279447
43	0.627203	2.07357	0.279572
44	0.634069	2.07701	0.282308
45	0.640526	2.09297	0.284254
46	0.646873	2.09532	0.289052
47	0.653633	2.12369	0.289272
48	0.660623	2.15342	0.287133
49	0.667801	2.16199	0.288221
50	0.675403	2.18138	0.289034
51	0.683358	2.16795	0.291569
52	0.690573	2.19036	0.293696
53	0.698891	2.19981	0.295814
54	0.706974	2.21464	0.295697
55	0.714704	2.23735	0.298168
56	0.721809	2.26608	0.305909
57	0.728507	2.28351	0.31147
58	0.735741	2.29505	0.315728
59	0.742578	2.30733	0.320911
60	0.749432	2.32604	0.32088
61	0.756486	2.34113	0.321383
62	0.762665	2.3738	0.324986
63	0.76846	2.40052	0.327273
64	0.774541	2.40947	0.331258
65	0.78101	2.42557	0.33352
66	0.786535	2.45247	0.33599
67	0.792162	2.45871	0.339769
68	0.798642	2.46826	0.340342
69	0.804921	2.47752	0.339263
70	0.81138	2.48218	0.344651
71	0.81809	2.49947	0.34344
72	0.824387	2.50696	0.349123
73	0.830659	2.51773	0.351833
74	0.836844	2.53488	0.352103
75	0.84275	2.5536	0.353785
76	0.848927	2.57098	0.356904
77	0.854619	2.59667	0.35868
78	0.860338	2.60643	0.359136
79	0.865786	2.60598	0.362884
80	0.871694	2.61321	0.367758
81	0.877011	2.63156	0.370762
82	0.881971	2.63943	0.373714
83	0.887522	2.65288	0.37478
84	0.893389	2.6611	0.37576
85	0.898833	2.67731	0.37857
86	0.904315	2.68472	0.383191
87	0.90997	2.69668	0.384983
88	0.915595	2.70485	0.383327
89	0.921336	2.7116	0.385977
90	0.926823	2.71706	0.385718
91	0.932299	2.73326	0.386959
92	0.938267	2.72741	0.389501
93	0.944461	2.71954	0.390421
94	0.951229	2.731	0.393504
95	0.957448	2.73483	0.39686
96	0.963826	2.74789	0.39897
97	0.970568	2.74981	0.398492
98	0.977022	2.75759	0.40125
99	0.983466	2.74955	0.403685
100	0.989821	2.76028	0.408056
101	0.996383	2.77545	0.408725
102	1.00247	2.79221	0.412236
103	1.00908	2.80629	0.411206
104	1.01577	2.81136	0.412849
105	1.02233	2.82457	0.414519
106	1.0291	2.81758	0.417574
107	1.03575	2.83059	0.421325
108	1.04175	2.85234	0.423317
109	1.04813	2.84917	0.428663
110	1.05463	2.86021	0.433032
111	1.06103	2.86545	0.433864
112	1.06692	2.87848	0.435627
113	1.07225	2.88697	0.44092
114	1.07839	2.89979	0.441509
115	1.08381	2.91654	0.444554
116	1.08939	2.92374	0.445395
117	1.09507	2.93281	0.445854
118	1.10081	2.94291	0.447429
119	1.10737	2.94112	0.44894
120	1.11354	2.93839	0.451451
121	1.1204	2.92554	0.450788
122	1.12731	2.93404	0.454739
123	1.13396	2.93105	0.458191
124	1.1406	2.93442	0.457538
125	1.14695	2.94879	0.463063
126	1.15282	2.95746	0.469504
127	1.1589	2.96145	0.470195
128	1.16544	2.95845	0.473162
129	1.17139	2.97242	0.473425
130	1.17754	2.97283	0.475555
131	1.18346	2.9888	0.478427
132	1.18988	2.99195	0.479737
133	1.19661	2.99927	0.481156
134	1.20275	3.00635	0.482506
135	1.20845	3.00496	0.489283
136	1.21437	3.01244	0.491924
137	1.22074	3.01426	0.496859
138	1.22725	3.015	0.498104
139	1.23371	3.01513	0.500684
140	1.24044	3.01308	0.504919
141	1.24703	3.01841	0.507332
142	1.25323	3.02896	0.51189
143	1.25917	3.03942	0.514337
144	1.26542	3.05434	0.517856
145	1.27131	3.06313	0.516939
146	1.27768	3.06271	0.519568
147	1.28422	3.06667	0.521035
148	1.29058	3.07631	0.523809
149	1.29645	3.08798	0.525441
150	1.30238	3.10336	0.529054
151	1.30757	3.11964	0.532347
152	1.31281	3.12723	0.532045
153	1.31814	3.14134	0.532945
154	1.32384	3.14887	0.536369
155	1.32919	3.14888	0.537194
156	1.33476	3.15723	0.538921
157	1.34045	3.1724	0.540567
158	1.34567	3.17257	0.543556
159	1.35115	3.16085	0.54738
160	1.35685	3.16385	0.549469
161	1.36245	3.18351	0.550684
162	1.36804	3.19438	0.549425
163	1.37385	3.19482	0.549127
164	1.37955	3.19298	0.553639
165	1.38498	3.20481	0.557505
166	1.39061	3.19858	0.560552
167	1.39648	3.20039	0.563578
168	1.40182	3.20029	0.565359
169	1.40693	3.20808	0.569217
170	1.41262	3.20463	0.569706
171	1.41792	3.20792	0.571496
172	1.4231	3.21378	0.575287
173	1.42811	3.22121	0.577404
174	1.43292	3.23949	0.580126
175	1.43776	3.24075	0.590566
176	1.44223	3.2459	0.589437
177	1.44719	3.26444	0.59132
178	1.45131	3.28376	0.59126
179	1.45517	3.30037	0.59232
180	1.45931	3.31138	0.591749
181	1.46306	3.3097	0.59076
182	1.46782	3.3013	0.592764
183	1.47285	3.29805	0.594155
184	1.47728	3.30567	0.597646
185	1.48219	3.31075	0.597857
186	1.48701	3.31261	0.602097
187	1.49172	3.32058	0.604613
188	1.49649	3.32397	0.607041
189	1.50118	3.32619	0.60959
190	1.50543	3.33934	0.610307
191	1.50981	3.34762	0.60922
192	1.51411	3.35096	0.611648
193	1.5186	3.3529	0.612694
194	1.523	3.3509	0.611447
195	1.52755	3.35906	0.612957
196	1.53189	3.36684	0.61466
197	1.53657	3.37292	0.616464
198	1.54091	3.37111	0.619237
199	1.54472	3.38365	0.621463
200	1.54893	3.3942	0.625295
201	1.55246	3.40227	0.627801
202	1.55602	3.4109	0.626731
203	1.5598	3.42098	0.628092
204	1.56364	3.4241	0.62579
205	1.56725	3.42357	0.626222
206	1.57118	3.42135	0.627057
207	1.57559	3.42349	0.626393
208	1.57996	3.4228	0.627225
209	1.58401	3.42845	0.631833
210	1.588	3.43953	0.6345
211	1.59183	3.44448	0.637004
212	1.59531	3.45339	0.642166
213	1.59911	3.45431	0.641798
214	1.6025	3.45989	0.642361
215	1.60593	3.47345	0.642159
216	1.60936	3.47402	0.643945
217	1.61316	3.47651	0.643171
218	1.61699	3.47515	0.644961
219	1.62067	3.4758	0.647971
220	1.62434	3.47629	0.649853
221	1.62791	3.47932	0.650911
222	1.6316	3.47754	0.650577
223	1.63543	3.48085	0.650233
224	1.639	3.48438	0.651441
225	1.64254	3.49254	0.654252
226	1.64598	3.49626	0.65797
227	1.64919	3.5006	0.659708
228	1.65267	3.50073	0.659855
229	1.65681	3.49585	0.657066
230	1.66087	3.49216	0.658119
231	1.66521	3.4863	0.662797
232	1.66931	3.48497	0.665944
233	1.67312	3.486	0.668018
234	1.67697	3.49699	0.67021
235	1.68107	3.50547	0.671551
236	1.68495	3.5079	0.673053
237	1.68864	3.50836	0.673244
238	1.69249	3.50923	0.674561
239	1.6965	3.51238	0.675626
240	1.70049	3.51555	0.677747
241	1.70467	3.51822	0.678902
242	1.70855	3.52122	0.678483
243	1.71276	3.5151	0.6799
244	1.71678	3.50931	0.681635
245	1.72057	3.52079	0.687355
246	1.72423	3.52339	0.69296
247	1.72772	3.51913	0.698009
248	1.73176	3.527	0.694056
249	1.73547	3.52704	0.695412
250	1.73926	3.52101	0.696759
251	1.74326	3.51891	0.697963
252	1.74702	3.52004	0.701253
253	1.75074	3.52499	0.705024
254	1.75401	3.54104	0.705606
255	1.75758	3.54754	0.705095
256	1.76091	3.54712	0.706464
257	1.76477	3.5385	0.706873
258	1.76876	3.54025	0.709034
259	1.77257	3.54511	0.709836
260	1.77604	3.55699	0.709069
261	1.77932	3.55856	0.712352
262	1.78299	3.55442	0.713307
263	1.78653	3.55699	0.712651
264	1.7898	3.56435	0.717783
265	1.79262	3.58084	0.720154
266	1.79557	3.58616	0.723043
267	1.79886	3.58577	0.721333
268	1.80175	3.5926	0.721619
269	1.80524	3.58047	0.721008
270	1.80883	3.57609	0.724289
271	1.81193	3.58121	0.728793
272	1.81532	3.58677	0.729468
273	1.81905	3.58552	0.728082
274	1.82245	3.58893	0.732394
275	1.82551	3.59681	0.732134
276	1.82837	3.60963	0.734885
277	1.8312	3.61275	0.732426
278	1.83438	3.61737	0.732265
279	1.83737	3.61733	0.733397
280	1.84077	3.62332	0.733086
281	1.84369	3.62115	0.733794
282	1.84692	3.62538	0.733567
283	1.85028	3.62529	0.737692
284	1.85361	3.62463	0.738463
285	1.85691	3.62529	0.740722
286	1.86	3.63065	0.741201
287	1.86351	3.61876	0.742478
288	1.86701	3.6234	0.745496
289	1.87034	3.6252	0.748381
290	1.87329	3.63119	0.747147
291	1.8764	3.6279	0.745842
292	1.87965	3.63562	0.746208
293	1.8829	3.64141	0.74782
294	1.88569	3.64411	0.749833
295	1.88883	3.64021	0.749911
296	1.89206	3.63944	0.752395
297	1.89534	3.63888	0.75461
298	1.8984	3.64867	0.753863
299	1.90147	3.65881	0.75328
300	1.90437	3.66554	0.754522
301	1.90704	3.67078	0.757785
302	1.90982	3.67986	0.75829
303	1.91233	3.68497	0.761267
304	1.91478	3.68375	0.761157
305	1.91751	3.68784	0.761796
306	1.91987	3.68962	0.761392
307	1.92202	3.69144	0.764474
308	1.92422	3.70052	0.768247
309	1.92619	3.70625	0.768129
310	1.92825	3.70838	0.766007
311	1.93035	3.71558	0.762595
312	1.9325	3.71599	0.761719
313	1.93485	3.7137	0.763821
314	1.9374	3.71014	0.766357
315	1.9398	3.71051	0.76693
316	1.9422	3.71266	0.769374
317	1.94414	3.72044	0.769897
318	1.9463	3.72309	0.772096
319	1.9486	3.71955	0.773741
320	1.9508	3.72219	0.774657
321	1.9532	3.72078	0.773826
322	1.95571	3.71499	0.774772
323	1.95847	3.71541	0.775655
324	1.96108	3.71233	0.777075
325	1.96372	3.71075	0.778751
326	1.96612	3.71362	0.782673
327	1.96803	3.72281	0.785085
328	1.97026	3.72994	0.784127
329	1.97246	3.73454	0.780145
330	1.97484	3.73575	0.779842
331	1.97715	3.73869	0.782217
332	1.97957	3.73191	0.78543
333	1.98194	3.73249	0.785318
334	1.98448	3.73124	0.787844
335	1.98722	3.73405	0.785803
336	1.98953	3.73744	0.789125
337	1.99183	3.73845	0.790698
338	1.99426	3.74196	0.792509
339	1.99657	3.74446	0.794557
340	1.9991	3.74234	0.79208
341	2.00152	3.74325	0.791535
342	2.00404	3.74133	0.790012
343	2.00678	3.73811	0.791791
344	2.00956	3.73946	0.795326
345	2.012	3.74076	0.797691
346	2.01449	3.73949	0.801572
347	2.01691	3.73964	0.804716
348	2.01927	3.73869	0.806788
349	2.02157	3.74552	0.807643
350	2.0237	3.75266	0.807119
351	2.02591	3.75313	0.809051
352	2.02795	3.75791	0.810298
353	2.03053	3.75814	0.811765
354	2.03291	3.75894	0.812608
355	2.0353	3.75933	0.812135
356	2.03743	3.75948	0.813795
357	2.03951	3.75923	0.812727
358	2.0417	3.75922	0.811701
359	2.04424	3.76168	0.814297
360	2.04657	3.76615	0.814207
361	2.04843	3.77118	0.814186
362	2.05025	3.77946	0.81429
363	2.05224	3.77566	0.815097
364	2.05414	3.77392	0.816174
365	2.05611	3.77298	0.816437
366	2.0582	3.77307	0.819574
367	2.06016	3.77181	0.819932
368	2.0625	3.77301	0.819776
369	2.06471	3.78012	0.82213
370	2.06655	3.78561	0.821962
371	2.06865	3.78119	0.820762
372	2.07071	3.78492	0.823521
373	2.07252	3.78691	0.827359
374	2.07446	3.7911	0.826132
375	2.0762	3.78804	0.828675
376	2.07816	3.78882	0.828428
377	2.08017	3.78561	0.8285
378	2.0821	3.795	0.829698
379	2.0837	3.79866	0.831475
380	2.08527	3.80278	0.830414
381	2.08686	3.80014	0.83085
382	2.08817	3.80668	0.832442
383	2.08996	3.80451	0.830174
384	2.09155	3.80607	0.832057
385	2.09335	3.80641	0.833115
386	2.09505	3.80958	0.833742
387	2.09644	3.81274	0.83448
388	2.098	3.81093	0.832442
389	2.09971	3.81032	0.831324
390	2.10155	3.80808	0.83062
391	2.10332	3.80896	0.833574
392	2.10506	3.81295	0.83571
393	2.10696	3.80881	0.836922
394	2.10882	3.81097	0.837529
395	2.11057	3.80962	0.839776
396	2.11218	3.81509	0.84096
397	2.11372	3.81859	0.8413
398	2.11522	3.82182	0.842556
399	2.11688	3.82472	0.842647
400	2.11836	3.82307	0.841373
401	2.11976	3.82463	0.844484
402	2.12112	3.82557	0.842642
403	2.12251	3.8233	0.843373
404	2.12418	3.82009	0.843757
405	2.1263	3.81778	0.843885
406	2.12809	3.81948	0.845735
407	2.12976	3.81895	0.849734
408	2.1311	3.82067	0.849604
409	2.13282	3.81759	0.851441
410	2.13461	3.81777	0.85028
411	2.13645	3.81567	0.850295
412	2.13809	3.82375	0.851454
413	2.13977	3.82341	0.850882
414	2.14173	3.82575	0.852419
415	2.14339	3.82238	0.854256
416	2.14506	3.82304	0.85382
417	2.14657	3.82436	0.858762
418	2.14845	3.82317	0.858275
419	2.15007	3.82248	0.857471
420	2.15191	3.82386	0.858097
421	2.15377	3.82434	0.858003
422	2.15564	3.82178	0.859627
423	2.15735	3.82412	0.860184
424	2.15933	3.82455	0.859541
425	2.16097	3.8313	0.862088
426	2.16247	3.83496	0.863231
427	2.16399	3.84027	0.863398
428	2.1654	3.84277	0.86251
429	2.16649	3.84509	0.864091
430	2.1678	3.84934	0.86418
431	2.16934	3.84951	0.863604
432	2.17101	3.84591	0.863662
433	2.17254	3.84854	0.865398
434	2.17388	3.84985	0.865172
435	2.17537	3.85351	0.863773
436	2.177	3.85081	0.863469
437	2.17861	3.85043	0.86504
438	2.1803	3.84671	0.864063
439	2.18208	3.84791	0.865888
440	2.18342	3.85385	0.866682
441	2.18474	3.85828	0.867945
442	2.18594	3.86048	0.868762
443	2.18729	3.85727	0.869816
444	2.18876	3.85675	0.869798
445	2.18997	3.85965	0.868738
446	2.19104	3.86229	0.869898
447	2.19233	3.86333	0.869779
448	2.19355	3.86366	0.868494
449	2.19488	3.86099	0.869232
450	2.19609	3.86182	0.871153
451	2.1975	3.86221	0.870824
452	2.1988	3.86412	0.871231
453	2.20023	3.86014	0.871742
454	2.20179	3.85773	0.874332
455	2.2032	3.85799	0.87464
456	2.20462	3.85875	0.875252
457	2.20582	3.86087	0.876507
458	2.20701	3.86408	0.875673
459	2.20831	3.86763	0.876658
460	2.20935	3.87189	0.879028
461	2.21046	3.87626	0.879803
462	2.21135	3.87819	0.879067
463	2.21225	3.87704	0.879305
464	2.21318	3.87655	0.881514
465	2.21429	3.87877	0.880115
466	2.21542	3.87733	0.882234
467	2.21658	3.87611	0.884484
468	2.21756	3.87784	0.885271
469	2.21856	3.8783	0.886431
470	2.21926	3.88008	0.885042
471	2.22014	3.88248	0.884709
472	2.22126	3.87806	0.884201
473	2.22235	3.87779	0.8841
474	2.22354	3.87853	0.883751
475	2.22481	3.88075	0.88385
476	2.2259	3.883	0.882915
477	2.22705	3.88298	0.884735
478	2.22824	3.88469	0.885239
479	2.22941	3.88464	0.885763
480	2.23061	3.88162	0.885232
481	2.23194	3.88213	0.887366
482	2.23311	3.87967	0.888782
483	2.23433	3.8797	0.891508
484	2.23558	3.88166	0.892054
485	2.2367	3.88751	0.891078
486	2.23781	3.88789	0.891838
487	2.23868	3.89096	0.891578
488	2.2397	3.89183	0.891914
489	2.24073	3.89365	0.891882
490	2.24188	3.89361	0.891018
491	2.24302	3.89444	0.892135
492	2.24406	3.8952	0.892031
493	2.24498	3.89468	0.892637
494	2.24594	3.89905	0.894087
495	2.24697	3.9025	0.893811
496	2.2481	3.89956	0.893631
497	2.24917	3.89712	0.89388
498	2.25023	3.89917	0.891937
499	2.25129	3.89894	0.894066
500	2.25229	3.89918	0.893766
501	2.25332	3.89394	0.894365
502	2.25428	3.89958	0.895566
503	2.25522	3.90105	0.895784
504	2.25613	3.90228	0.894104
505	2.25733	3.9006	0.893973
506	2.25836	3.90285	0.894815
507	2.25953	3.9012	0.895442
508	2.26062	3.89876	0.897677
509	2.2617	3.89376	0.901618
510	2.26243	3.89645	0.904839
511	2.26318	3.90367	0.902951
512	2.26402	3.90644	0.902206
513	2.26471	3.91008	0.900163
514	2.2654	3.91211	0.899752
515	2.26614	3.91507	0.899059
516	2.267	3.91584	0.89958
517	2.26793	3.91556	0.900409
518	2.26906	3.90993	0.899295
519	2.27018	3.90839	0.898223
520	2.27124	3.90986	0.898511
521	2.27226	3.90624	0.899708
522	2.27303	3.91043	0.901883
523	2.27366	3.91167	0.904489
524	2.27456	3.91145	0.903158
525	2.27553	3.91032	0.903675
526	2.27633	3.90952	0.903744
527	2.27741	3.90836	0.90436
528	2.27829	3.91077	0.904078
529	2.27903	3.91487	0.905605
530	2.27985	3.91498	0.907716
531	2.28064	3.91618	0.908848
532	2.28151	3.91662	0.907448
533	2.28245	3.91846	0.907632
534	2.2832	3.91733	0.909123
535	2.28397	3.9207	0.909371
536	2.28479	3.92376	0.906645
537	2.28542	3.92449	0.905391
538	2.28624	3.92464	0.905372
539	2.287	3.92481	0.906373
540	2.28778	3.92246	0.908394
541	2.28861	3.92021	0.909875
542	2.28925	3.92403	0.910894
543	2.28977	3.92736	0.910007
544	2.29039	3.92678	0.909689
545	2.29096	3.9244	0.911235
546	2.29167	3.92332	0.911368
547	2.29236	3.9205	0.912537
548	2.29326	3.91734	0.913961
549	2.29396	3.91537	0.916087
550	2.29466	3.91666	0.917679
551	2.29524	3.9202	0.917957
552	2.29567	3.92394	0.916569
553	2.29629	3.92595	0.915319
554	2.29691	3.92539	0.915264
555	2.29747	3.92616	0.916466
556	2.29811	3.92503	0.918062
557	2.2988	3.92386	0.918804
558	2.29963	3.92059	0.917291
559	2.30053	3.91956	0.918031
560	2.30138	3.9185	0.92023
561	2.30225	3.91631	0.921619
562	2.30292	3.92032	0.921947
563	2.30359	3.92273	0.922366
564	2.3043	3.92215	0.920716
565	2.30497	3.92175	0.922862
566	2.30562	3.92104	0.923978
567	2.30625	3.92296	0.923911
568	2.3072	3.91867	0.924491
569	2.30799	3.91852	0.924277
570	2.30859	3.92304	0.925266
571	2.3092	3.92391	0.925648
572	2.30985	3.92306	0.926884
573	2.31063	3.92378	0.927595
574	2.31128	3.92689	0.927375
575	2.31196	3.92853	0.926546
576	2.31268	3.93251	0.926007
577	2.31336	3.9325	0.926031
578	2.31396	3.93546	0.927389
579	2.31462	3.93511	0.926124
580	2.31522	3.93662	0.924553
581	2.31578	3.93912	0.924553
582	2.31627	3.94032	0.925831
583	2.31685	3.9427	0.924884
584	2.31757	3.93883	0.925325
585	2.31819	3.93667	0.9282
586	2.31853	3.93692	0.929726
587	2.31906	3.93868	0.929487
588	2.31966	3.93956	0.929713
589	2.32038	3.93959	0.929075
590	2.32111	3.93877	0.929034
591	2.32171	3.93768	0.928004
592	2.32242	3.93553	0.930765
593	2.3231	3.93684	0.931742
594	2.32371	3.93897	0.932162
595	2.32415	3.93951	0.932647
596	2.3247	3.93868	0.931877
597	2.32519	3.94004	0.93286
598	2.32573	3.93968	0.932793
599	2.32632	3.94367	0.931275
600	2.32684	3.94324	0.931784
601	2.32736	3.94556	0.932708
602	2.3279	3.94422	0.93334
603	2.3286	3.93928	0.933026
604	2.32943	3.93711	0.930828
605	2.33034	3.93435	0.932408
606	2.33104	3.93503	0.93523
607	2.33143	3.93832	0.935341
608	2.33201	3.94013	0.93583
609	2.33257	3.94222	0.934802
610	2.33313	3.94318	0.934034
611	2.33378	3.94402	0.933673
612	2.33436	3.94344	0.934982
613	2.33491	3.9471	0.933802
614	2.33553	3.94738	0.932604
615	2.33608	3.94781	0.932971
616	2.33668	3.94937	0.933585
617	2.3374	3.94886	0.933821
618	2.33812	3.94867	0.933637
619	2.33855	3.95252	0.93335
620	2.33893	3.95204	0.934345
621	2.33928	3.95443	0.933618
622	2.33966	3.95662	0.933837
623	2.33992	3.95936	0.934063
624	2.34024	3.95868	0.934545
625	2.34065	3.95825	0.935418
626	2.3411	3.95727	0.93441
627	2.34154	3.95918	0.93514
628	2.34191	3.95889	0.935085
629	2.34232	3.95834	0.935053
630	2.34279	3.95841	0.934456
631	2.34318	3.95923	0.934482
632	2.34355	3.95878	0.935144
633	2.34406	3.95807	0.935729
634	2.3445	3.95633	0.936798
635	2.34496	3.95682	0.936793
636	2.34554	3.95647	0.936636
637	2.34597	3.95678	0.936608
638	2.34648	3.95682	0.937815
639	2.34687	3.9575	0.937651
640	2.34717	3.95694	0.938859
641	2.34745	3.95861	0.938921
642	2.34782	3.95904	0.938103
643	2.34818	3.95757	0.93807
644	2.34851	3.9583	0.938198
645	2.34883	3.95908	0.93825
646	2.34917	3.95864	0.938864
647	2.34953	3.95873	0.939456
648	2.3499	3.95869	0.939484
649	2.35025	3.95877	0.939349
650	2.35077	3.95551	0.939506
651	2.35124	3.95577	0.939022
652	2.35173	3.95779	0.939029
653	2.35212	3.95843	0.939623
654	2.35268	3.95786	0.940046
655	2.35311	3.95985	0.939512
656	2.35359	3.96062	0.941026
657	2.35399	3.95982	0.942767
658	2.35437	3.9603	0.943196
659	2.35471	3.96006	0.942479
660	2.35502	3.95927	0.942489
661	2.35531	3.96303	0.942852
662	2.35554	3.96525	0.942747
663	2.35576	3.96618	0.943195
664	2.35602	3.96595	0.942468
665	2.35642	3.96632	0.942329
666	2.35672	3.96781	0.94229
667	2.35702	3.96746	0.942888
668	2.35734	3.96639	0.943149
669	2.3576	3.96548	0.943149
670	2.35787	3.96559	0.943411
671	2.35816	3.96679	0.943913
672	2.35854	3.9656	0.943965
673	2.35907	3.96223	0.943943
674	2.35955	3.95989	0.944501
675	2.36003	3.95997	0.944065
676	2.36076	3.95589	0.944211
677	2.36155	3.95214	0.946637
678	2.36242	3.95017	0.948036
679	2.3632	3.95138	0.948289
680	2.36376	3.95289	0.94858
681	2.36441	3.95213	0.949076
682	2.36511	3.9534	0.948559
683	2.36564	3.95372	0.948687
684	2.36618	3.95253	0.950067
685	2.36672	3.95635	0.950524
686	2.36734	3.95502	0.949892
687	2.36781	3.95493	0.950448
688	2.36825	3.95843	0.950425
689	2.3687	3.95943	0.950531
690	2.3691	3.96067	0.950609
691	2.36952	3.96084	0.951678
692	2.36995	3.95951	0.951968
693	2.37038	3.96042	0.952248
694	2.37066	3.96367	0.952033
695	2.37095	3.96345	0.953048
696	2.37127	3.96289	0.953307
697	2.3715	3.96551	0.953531
698	2.3717	3.96877	0.95259
699	2.37201	3.9673	0.952632
700	2.37235	3.96776	0.95229
701	2.37264	3.97045	0.9533
702	2.37285	3.97215	0.953601
703	2.37316	3.97139	0.953007
704	2.37344	3.97229	0.952885
705	2.37371	3.9714	0.953178
706	2.374	3.96982	0.95329
707	2.37422	3.97044	0.953587
708	2.37454	3.97029	0.952325
709	2.37482	3.97106	0.95117
710	2.3752	3.97208	0.951122
711	2.37547	3.97293	0.951871
712	2.37576	3.97352	0.951321
713	2.37608	3.9731	0.951019
714	2.37646	3.97073	0.95085
715	2.37673	3.97145	0.951865
716	2.37704	3.97004	0.952285
717	2.37738	3.96959	0.953469
718	2.37778	3.97046	0.954026
719	2.37815	3.97024	0.954061
720	2.37846	3.97005	0.953395
721	2.37874	3.97147	0.954803
722	2.37884	3.97494	0.955307
723	2.37906	3.97465	0.954563
724	2.37931	3.97384	0.954891
725	2.37952	3.97351	0.955307
726	2.37969	3.97331	0.954094
727	2.37987	3.97513	0.954519
728	2.38002	3.97679	0.954615
729	2.38014	3.97833	0.954325
730	2.38031	3.97951	0.954165
731	2.38035	3.97937	0.953937
732	2.38043	3.97994	0.954137
733	2.38047	3.98014	0.95434
734	2.38059	3.98031	0.954692
735	2.38073	3.9796	0.954868
736	2.38083	3.9799	0.955227
737	2.3809	3.97922	0.954673
738	2.38085	3.98238	0.954769
739	2.38081	3.98387	0.955087
740	2.3808	3.9849	0.954574
741	2.38082	3.98401	0.953701
742	2.38092	3.98277	0.953269
743	2.38097	3.98398	0.952999
744	2.38113	3.98276	0.952672
745	2.38126	3.9822	0.953135
746	2.38148	3.98296	0.953155
747	2.38163	3.98517	0.953336
748	2.38168	3.98598	0.953144
749	2.38184	3.98551	0.952428
750	2.38195	3.98474	0.952601
751	2.38221	3.98167	0.953248
752	2.3824	3.98118	0.953754
753	2.38264	3.98074	0.954171
754	2.38281	3.98002	0.954858
755	2.38304	3.97913	0.95466
756	2.3834	3.97488	0.954701
757	2.3838	3.97328	0.955464
758	2.38418	3.97281	0.955757
759	2.3846	3.97192	0.956058
760	2.38495	3.97118	0.956685
761	2.3853	3.97093	0.957146
762	2.3856	3.97134	0.957201
763	2.38587	3.97409	0.957818
764	2.38614	3.97428	0.957293
765	2.38653	3.97246	0.956953
766	2.38694	3.97281	0.957136
767	2.38733	3.97167	0.957617
768	2.38769	3.97183	0.958156
769	2.38814	3.97209	0.957772
770	2.38864	3.97298	0.957914
771	2.38914	3.97178	0.95852
772	2.38958	3.97066	0.959229
773	2.39009	3.96996	0.959674
774	2.39064	3.96756	0.960327
775	2.39103	3.96809	0.961298
776	2.39137	3.96918	0.962832
777	2.39172	3.97044	0.963065
778	2.3921	3.97056	0.963682
779	2.39231	3.97049	0.96444
780	2.39255	3.96951	0.96464
781	2.39271	3.9706	0.965657
782	2.393	3.97211	0.965706
783	2.39319	3.97305	0.96509
784	2.39331	3.97381	0.96591
785	2.39351	3.9745	0.965672
786	2.39369	3.97557	0.964908
787	2.39389	3.97364	0.965156
788	2.39418	3.97333	0.964998
789	2.39442	3.97307	0.965113
790	2.39461	3.97394	0.965111
791	2.39481	3.97495	0.96445
792	2.39495	3.9769	0.964378
793	2.39513	3.9771	0.964839
794	2.39533	3.97605	0.964726
795	2.39554	3.97697	0.965865
796	2.39586	3.97498	0.96642
797	2.39615	3.97346	0.96663
798	2.39641	3.97282	0.967561
799	2.39669	3.97238	0.9682
800	2.39703	3.9712	0.967775
801	2.39727	3.97138	0.967635
802	2.39761	3.97123	0.968856
803	2.39781	3.97116	0.969447
804	2.39819	3.97072	0.969002
805	2.39848	3.97378	0.968194
806	2.39878	3.97441	0.968062
807	2.39902	3.97525	0.968892
808	2.39924	3.97554	0.969629
809	2.39952	3.97447	0.968844
810	2.3997	3.9743	0.96847
811	2.39996	3.9739	0.969334
812	2.40029	3.97273	0.969032
813	2.40057	3.97261	0.969381
814	2.40091	3.97173	0.96969
815	2.40128	3.97083	0.969778
816	2.40152	3.97095	0.970854
817	2.40186	3.97119	0.971138
818	2.40219	3.96973	0.971382
819	2.40235	3.97096	0.971131
820	2.40264	3.97147	0.97108
821	2.40286	3.97119	0.971616
822	2.40324	3.97174	0.971845
823	2.40352	3.97182	0.972014
824	2.40378	3.97342	0.971754
825	2.40391	3.97509	0.970773
826	2.40417	3.97665	0.970861
827	2.40438	3.97833	0.970453
828	2.40466	3.97895	0.969707
829	2.40488	3.97835	0.969505
830	2.40513	3.97942	0.969448
831	2.40527	3.98035	0.969582
832	2.40548	3.98087	0.969959
833	2.40573	3.9806	0.969661
834	2.4059	3.98184	0.969279
835	2.40611	3.98139	0.969379
836	2.40633	3.98105	0.970402
837	2.40651	3.9793	0.970908
838	2.40667	3.98072	0.971502
839	2.40677	3.98093	0.972364
840	2.40691	3.98104	0.971521
841	2.40708	3.98129	0.971173
842	2.40724	3.98056	0.971867
843	2.40747	3.98007	0.971174
844	2.40763	3.98098	0.971808
845	2.40774	3.98235	0.972618
846	2.40779	3.98361	0.972298
847	2.40786	3.98434	0.971766
848	2.40794	3.98397	0.97255
849	2.40807	3.9841	0.972534
850	2.4081	3.98428	0.972278
851	2.40817	3.98528	0.971777
852	2.40824	3.98464	0.971211
853	2.40845	3.98388	0.971299
854	2.4086	3.98327	0.972006
855	2.40875	3.98382	0.971931
856	2.40889	3.98429	0.97219
857	2.40902	3.98523	0.97232
858	2.40905	3.98591	0.973626
859	2.40908	3.98686	0.973228
860	2.40907	3.98745	0.972839
861	2.40917	3.98596	0.972937
862	2.40924	3.98563	0.972516
863	2.40933	3.98621	0.972155
864	2.40941	3.9852	0.972359
865	2.40948	3.98523	0.972745
866	2.40953	3.98417	0.973686
867	2.4096	3.98335	0.974552
868	2.40967	3.98436	0.974206
869	2.40972	3.98508	0.973918
870	2.40986	3.98507	0.973639
871	2.40996	3.98482	0.972757
872	2.41001	3.98501	0.973399
873	2.41004	3.98476	0.97455
874	2.41005	3.98538	0.97415
875	2.41014	3.98534	0.974055
876	2.41018	3.98658	0.974024
877	2.41025	3.98653	0.973897
878	2.41039	3.98456	0.97309
879	2.41057	3.98504	0.972986
880	2.41073	3.98377	0.973031
881	2.41091	3.98376	0.973803
882	2.41102	3.98426	0.973703
883	2.4111	3.98553	0.972846
884	2.41117	3.98512	0.973347
885	2.41124	3.98641	0.972878
886	2.4113	3.98655	0.973169
887	2.41142	3.98654	0.973545
888	2.41146	3.98677	0.973838
889	2.4115	3.98725	0.974334
890	2.41151	3.98842	0.974443
891	2.41149	3.98906	0.974405
892	2.41145	3.99149	0.973408
893	2.41142	3.99169	0.973025
894	2.41144	3.99197	0.973111
895	2.41151	3.99052	0.972823
896	2.41162	3.98781	0.972765
897	2.41171	3.98764	0.972941
898	2.41191	3.98628	0.972547
899	2.41205	3.98641	0.972857
900	2.41218	3.9867	0.973414
901	2.41228	3.98676	0.973679
902	2.41237	3.98783	0.973609
903	2.41239	3.98883	0.973599
904	2.41242	3.98977	0.973379
905	2.4126	3.98843	0.972926
906	2.4127	3.98798	0.972953
907	2.41281	3.98869	0.973369
908	2.41286	3.98981	0.973318
909	2.41289	3.98965	0.973798
910	2.41286	3.99021	0.974384
911	2.41277	3.99135	0.974617
912	2.41272	3.99248	0.974075
913	2.41266	3.99367	0.973444
914	2.41265	3.99448	0.973418
915	2.41255	3.99557	0.973105
916	2.41249	3.99523	0.972429
917	2.41248	3.99563	0.971768
918	2.41243	3.99584	0.971334
919	2.41241	3.99593	0.971635
920	2.41238	3.99662	0.971397
921	2.41237	3.99633	0.971204
922	2.41239	3.99615	0.971248
923	2.41243	3.99578	0.971375
924	2.41244	3.99506	0.971035
925	2.41246	3.99514	0.971147
926	2.41242	3.99552	0.970868
927	2.41242	3.99563	0.97064
928	2.41244	3.99606	0.970709
929	2.41249	3.99545	0.970487
930	2.41257	3.99409	0.97058
931	2.4126	3.99491	0.97076
932	2.41263	3.99541	0.970509
933	2.41267	3.99486	0.970792
934	2.41271	3.99415	0.970661
935	2.41279	3.99418	0.970478
936	2.41284	3.99458	0.970791
937	2.41282	3.99496	0.971286
938	2.41288	3.99503	0.971341
939	2.41296	3.9954	0.970996
940	2.41301	3.9958	0.971027
941	2.41302	3.9961	0.971637
942	2.413	3.99563	0.971151
943	2.41305	3.99482	0.971412
944	2.41316	3.99397	0.971384
945	2.41325	3.9943	0.971405
946	2.41328	3.99442	0.971357
947	2.41333	3.99441	0.971454
948	2.41336	3.99498	0.97114
949	2.41336	3.99572	0.970893
950	2.4134	3.99561	0.970923
951	2.41344	3.99553	0.970923
952	2.41344	3.99529	0.971011
953	2.41349	3.99513	0.971259
954	2.41353	3.99396	0.971519
955	2.41356	3.99428	0.971444
956	2.41364	3.99438	0.971508
957	2.41368	3.99456	0.971419
958	2.41373	3.99479	0.971582
959	2.41373	3.99561	0.97171
960	2.41375	3.99566	0.971711
961	2.41378	3.99602	0.971565
962	2.4138	3.99555	0.971309
963	2.41385	3.99555	0.971265
964	2.41387	3.99603	0.971305
965	2.41389	3.99603	0.971766
966	2.41388	3.99686	0.971423
967	2.41388	3.99707	0.971095
968	2.41389	3.99684	0.970607
969	2.41391	3.99669	0.970634
970	2.41393	3.99702	0.970803
971	2.41396	3.99727	0.970771
972	2.414	3.99692	0.970733
973	2.41405	3.99657	0.970726
974	2.41413	3.99587	0.970789
975	2.4142	3.99579	0.970843
976	2.41426	3.99469	0.971253
977	2.41434	3.99449	0.971143
978	2.41442	3.9945	0.971301
979	2.41445	3.99534	0.971738
980	2.41452	3.99545	0.971618
981	2.41455	3.99557	0.97143
982	2.41459	3.99555	0.971536
983	2.41467	3.99624	0.971335
984	2.41468	3.99637	0.971536
985	2.41468	3.99596	0.971608
986	2.41466	3.99641	0.971602
987	2.41466	3.99678	0.9717
988	2.41462	3.99731	0.971717
989	2.41463	3.99712	0.971474
990	2.41463	3.99698	0.971307
991	2.41462	3.99676	0.97163
992	2.41468	3.9961	0.971209
993	2.4147	3.99622	0.971407
994	2.41468	3.99714	0.971973
995	2.41466	3.9974	0.972421
996	2.4146	3.99783	0.972928
997	2.41458	3.99723	0.972583
998	2.41455	3.99792	0.972315
999	2.41453	3.99809	0.972265
1000	2.41447	3.99792	0.971888
1001	2.41445	3.99872	0.971975
1002	2.41441	3.999	0.971645
1003	2.41437	3.99863	0.971341
1004	2.41437	3.99873	0.971232
1005	2.41435	3.99819	0.971273
1006	2.41434	3.99794	0.971338
1007	2.41434	3.99767	0.971284
1008	2.41436	3.99748	0.971201
1009	2.41435	3.99735	0.971154
1010	2.41436	3.99709	0.97112
1011	2.41437	3.9965	0.971101
1012	2.4144	3.99614	0.971201
1013	2.4144	3.99617	0.971324
1014	2.41443	3.99626	0.971157
1015	2.41447	3.99562	0.971375
1016	2.41453	3.99562	0.971192
1017	2.41459	3.99573	0.971205
1018	2.41467	3.99539	0.971235
1019	2.4147	3.99588	0.971438
1020	2.41471	3.99649	0.971761
1021	2.4147	3.99719	0.971971
1022	2.41467	3.99742	0.97258
1023	2.41465	3.99784	0.972005
1024	2.41462	3.99786	0.971786
1025	2.41463	3.99756	0.971642
1026	2.41465	3.99684	0.971626
1027	2.41468	3.99684	0.971972
1028	2.41473	3.99578	0.972019
1029	2.41483	3.99474	0.972442
1030	2.41484	3.99531	0.973091
1031	2.41484	3.9956	0.972969
1032	2.4149	3.9958	0.97304
1033	2.41493	3.99486	0.972662
1034	2.41496	3.99587	0.972652
1035	2.41499	3.99597	0.972622
1036	2.415	3.99555	0.97261
1037	2.41503	3.99569	0.972535
1038	2.41507	3.99624	0.972823
1039	2.41506	3.99643	0.973215
1040	2.41506	3.99666	0.973445
1041	2.41509	3.99611	0.97314
1042	2.41511	3.9969	0.972871
1043	2.41506	3.997	0.972682
1044	2.41505	3.99685	0.972674
1045	2.41505	3.99731	0.972958
1046	2.41508	3.99656	0.972849
1047	2.41512	3.99599	0.972718
1048	2.41515	3.99541	0.972863
1049	2.41515	3.99513	0.973274
1050	2.41518	3.99544	0.973478
1051	2.41521	3.99627	0.973788
1052	2.4152	3.99602	0.97328
1053	2.41523	3.99632	0.973632
1054	2.41519	3.99703	0.973643
1055	2.41514	3.99745	0.973443
1056	2.41511	3.99756	0.972859
1057	2.41507	3.99796	0.972704
1058	2.41499	3.9985	0.972923
1059	2.41498	3.99833	0.972477
1060	2.41497	3.99814	0.972355
1061	2.415	3.99789	0.972492
1062	2.41498	3.99791	0.97258
1063	2.41502	3.99689	0.972426
1064	2.41504	3.99599	0.97286
1065	2.41505	3.99696	0.972989
1066	2.41506	3.9969	0.972922
1067	2.41506	3.99692	0.972768
1068	2.41511	3.99613	0.972723
1069	2.41516	3.99592	0.972704
1070	2.41519	3.99634	0.972668
1071	2.41522	3.99652	0.972707
1072	2.41524	3.99651	0.972751
1073	2.41531	3.99545	0.972861
1074	2.41538	3.99582	0.972788
1075	2.41544	3.99534	0.972768
1076	2.41552	3.99495	0.973128
1077	2.41556	3.99526	0.973498
1078	2.41566	3.99565	0.973472
1079	2.41573	3.99468	0.972922
1080	2.41578	3.99484	0.973289
1081	2.41582	3.99501	0.973514
1082	2.41592	3.99509	0.973044
1083	2.41603	3.99408	0.973301
1084	2.4161	3.99402	0.973939
1085	2.41615	3.99463	0.974195
1086	2.41618	3.99491	0.974438
1087	2.41623	3.99529	0.974465
1088	2.41628	3.99555	0.974324
1089	2.41635	3.99489	0.974342
1090	2.41638	3.99507	0.974237
1091	2.4164	3.99525	0.974262
1092	2.41641	3.99596	0.974197
1093	2.41641	3.99613	0.97447
1094	2.41644	3.99624	0.974583
1095	2.41647	3.99543	0.974665
1096	2.41653	3.99449	0.974618
1097	2.41659	3.99363	0.974652
1098	2.41664	3.99367	0.974986
1099	2.41673	3.9941	0.974921
1100	2.41679	3.9939	0.975357
1101	2.41684	3.99333	0.975112
1102	2.41695	3.99353	0.975136
1103	2.41702	3.99346	0.975051
1104	2.41711	3.99413	0.974896
1105	2.41718	3.99442	0.975051
1106	2.41726	3.99374	0.975106
1107	2.41731	3.99349	0.975431
1108	2.41738	3.99328	0.975612
1109	2.41746	3.99339	0.975947
1110	2.4175	3.9939	0.976586
1111	2.41758	3.99341	0.97689
1112	2.41759	3.99523	0.976835
1113	2.4176	3.99552	0.976443
1114	2.41761	3.99489	0.976025
1115	2.41763	3.99571	0.976043
1116	2.41769	3.99579	0.975926
1117	2.4177	3.99567	0.976205
1118	2.41771	3.99589	0.976176
1119	2.41773	3.99546	0.976166
1120	2.41773	3.99587	0.976093
1121	2.41781	3.996	0.975969
1122	2.41784	3.99597	0.975479
1123	2.41789	3.99526	0.975356
1124	2.4179	3.99601	0.976139
1125	2.41794	3.99636	0.975887
1126	2.41798	3.99666	0.975691
1127	2.41801	3.99695	0.975356
1128	2.41805	3.99678	0.97544
1129	2.41806	3.9971	0.975154
1130	2.41805	3.99699	0.975095
1131	2.41805	3.9962	0.974959
1132	2.41809	3.99557	0.97489
1133	2.41816	3.99554	0.975328
1134	2.41823	3.99564	0.975663
1135	2.41827	3.99586	0.975246
1136	2.41829	3.99624	0.975085
1137	2.41832	3.99705	0.975121
1138	2.41833	3.99789	0.974961
1139	2.41835	3.99782	0.97535
1140	2.41836	3.99787	0.97531
1141	2.41842	3.99765	0.975059
1142	2.41844	3.99734	0.97494
1143	2.41849	3.99716	0.974913
1144	2.41856	3.9967	0.974744
1145	2.41862	3.99632	0.975054
1146	2.41867	3.99666	0.974984
1147	2.4187	3.99687	0.975147
1148	2.41879	3.99689	0.975005
1149	2.41884	3.99651	0.975017
1150	2.4189	3.99689	0.975074
1151	2.41895	3.99617	0.974963
1152	2.41904	3.99683	0.97481
1153	2.41906	3.99696	0.975037
1154	2.41908	3.99779	0.975043
1155	2.41908	3.99801	0.975123
1156	2.41908	3.99818	0.975255
1157	2.4191	3.99783	0.975333
1158	2.41911	3.99801	0.975332
1159	2.41911	3.99821	0.974994
1160	2.41914	3.99805	0.975057
1161	2.41915	3.99793	0.975049
1162	2.41918	3.99753	0.974883
1163	2.4192	3.99711	0.975023
1164	2.41923	3.9974	0.975242
1165	2.41924	3.99754	0.975279
1166	2.41926	3.99719	0.97534
1167	2.41927	3.99744	0.975135
1168	2.41929	3.99772	0.975065
1169	2.41931	3.99796	0.975166
1170	2.41932	3.99812	0.975197
1171	2.41933	3.99798	0.975198
1172	2.41938	3.99687	0.975281
1173	2.41941	3.99661	0.975595
1174	2.4194	3.9971	0.975709
1175	2.41938	3.99799	0.975567
1176	2.41937	3.99813	0.975423
1177	2.41937	3.99839	0.975325
1178	2.41936	3.9984	0.975299
1179	2.41936	3.99816	0.975087
1180	2.41938	3.99766	0.975147
1181	2.4194	3.99796	0.975063
1182	2.41943	3.99723	0.975065
1183	2.4195	3.99587	0.975851
1184	2.41955	3.9951	0.975796
1185	2.41957	3.99538	0.975863
1186	2.41961	3.9965	0.975779
1187	2.41964	3.99597	0.975739
1188	2.41966	3.99636	0.975864
1189	2.41968	3.99645	0.975811
1190	2.41969	3.99689	0.975723
1191	2.41971	3.99668	0.975816
1192	2.41975	3.99696	0.97563
1193	2.41978	3.99669	0.975791
1194	2.41981	3.99562	0.975961
1195	2.41987	3.99484	0.976353
1196	2.4199	3.99475	0.97664
1197	2.41995	3.99496	0.976546
1198	2.42002	3.99458	0.97674
1199	2.42015	3.9937	0.976921
1200	2.42019	3.99492	0.977322
1201	2.4202	3.99502	0.977536
1202	2.4202	3.99554	0.977508
1203	2.42019	3.99613	0.977657
1204	2.42022	3.99596	0.976876
1205	2.42027	3.99596	0.976963
1206	2.42034	3.99581	0.977386
1207	2.42045	3.99595	0.977168
1208	2.4205	3.99584	0.977068
1209	2.42055	3.99608	0.976966
1210	2.42061	3.99603	0.976823
1211	2.42068	3.99565	0.97674
1212	2.42075	3.99537	0.976827
1213	2.42084	3.99517	0.976762
1214	2.42091	3.99541	0.976958
1215	2.42094	3.99516	0.977675
1216	2.42096	3.99574	0.978054
1217	2.42098	3.99604	0.977674
1218	2.421	3.99558	0.977406
1219	2.421	3.99632	0.977459
1220	2.42101	3.99711	0.977475
1221	2.42104	3.99675	0.977431
1222	2.42108	3.99637	0.977568
1223	2.4211	3.99666	0.97734
1224	2.42112	3.99771	0.976982
1225	2.42115	3.99781	0.976804
1226	2.42115	3.99792	0.976715
1227	2.42116	3.998	0.976655
1228	2.42119	3.99811	0.97661
1229	2.4212	3.99777	0.976662
1230	2.42121	3.9977	0.976587
1231	2.42121	3.99757	0.976858
1232	2.42125	3.997	0.977032
1233	2.42127	3.99707	0.977429
1234	2.4213	3.99733	0.977252
1235	2.42134	3.99719	0.977171
1236	2.4214	3.99637	0.97673
1237	2.42146	3.99566	0.977064
1238	2.42157	3.99518	0.977564
1239	2.42168	3.99522	0.977597
1240	2.42172	3.99461	0.977942
1241	2.42181	3.99407	0.978602
1242	2.42188	3.99398	0.978681
1243	2.42197	3.99424	0.978469
1244	2.42205	3.99432	0.977843
1245	2.42221	3.99377	0.977491
1246	2.42231	3.99271	0.977919
1247	2.42251	3.99163	0.977565
1248	2.42272	3.99139	0.977761
1249	2.42291	3.99089	0.978579
1250	2.42301	3.99197	0.978794
1251	2.42311	3.99269	0.979046
1252	2.42322	3.99262	0.979178
1253	2.42335	3.99218	0.978955
1254	2.42349	3.99215	0.97897
1255	2.42358	3.99236	0.979525
1256	2.42373	3.99266	0.979827
1257	2.42384	3.99238	0.979151
1258	2.424	3.99214	0.979239
1259	2.42408	3.99266	0.979642
1260	2.42416	3.99297	0.979512
1261	2.42423	3.99336	0.979272
1262	2.42427	3.99388	0.979032
1263	2.42439	3.99365	0.979459
1264	2.42451	3.99325	0.97949
1265	2.42463	3.99295	0.979133
1266	2.42471	3.99327	0.979266
1267	2.42479	3.9932	0.979487
1268	2.42485	3.99401	0.979588
1269	2.42487	3.99509	0.980356
1270	2.42483	3.99593	0.980243
1271	2.42478	3.99664	0.980079
1272	2.42479	3.99632	0.97966
1273	2.42476	3.99627	0.979502
1274	2.42476	3.9965	0.979443
1275	2.42473	3.99723	0.979431
1276	2.4247	3.99742	0.979345
1277	2.42468	3.99729	0.979128
1278	2.42469	3.99746	0.978987
1279	2.42473	3.99647	0.978826
1280	2.42475	3.9969	0.97861
1281	2.42477	3.99659	0.978515
1282	2.42478	3.99654	0.979449
1283	2.42479	3.99617	0.979503
1284	2.42477	3.99633	0.979186
1285	2.4248	3.99467	0.979466
1286	2.42483	3.99497	0.979522
1287	2.42487	3.99488	0.97983
1288	2.4249	3.99469	0.979925
1289	2.42488	3.99494	0.980521
1290	2.42487	3.99505	0.980263
1291	2.42489	3.99458	0.979706
1292	2.42486	3.99532	0.979839
1293	2.42488	3.99521	0.979688
1294	2.42487	3.9956	0.979749
1295	2.42488	3.99587	0.980099
1296	2.42491	3.99559	0.979981
1297	2.42495	3.99435	0.980338
1298	2.42499	3.99416	0.980156
1299	2.4251	3.99359	0.980305
1300	2.42514	3.99435	0.979969
1301	2.42517	3.99469	0.980295
1302	2.42523	3.99456	0.980391
1303	2.42532	3.99405	0.980456
1304	2.42541	3.99373	0.980923
1305	2.4255	3.99298	0.980755
1306	2.42556	3.99362	0.980587
1307	2.42567	3.9931	0.9807
1308	2.42573	3.99414	0.980723
1309	2.42576	3.99484	0.980409
1310	2.42576	3.99516	0.980713
1311	2.42578	3.99489	0.980695
1312	2.42579	3.9953	0.980774
1313	2.42585	3.99524	0.980948
1314	2.42594	3.99413	0.981138
1315	2.42597	3.99461	0.981334
1316	2.42602	3.99476	0.981294
1317	2.42604	3.99513	0.981278
1318	2.42605	3.99473	0.981518
1319	2.42611	3.99356	0.981271
1320	2.4262	3.99381	0.980914
1321	2.42624	3.99451	0.980915
1322	2.42626	3.99567	0.980908
1323	2.42627	3.99572	0.981029
1324	2.42636	3.99553	0.980805
1325	2.42639	3.99578	0.980768
1326	2.42643	3.99526	0.980596
1327	2.42645	3.99614	0.980994
1328	2.42645	3.99572	0.981088
1329	2.42651	3.99555	0.980764
1330	2.42658	3.99462	0.980898
1331	2.42668	3.99404	0.981038
1332	2.42674	3.99402	0.981318
1333	2.42681	3.99192	0.98151
1334	2.42687	3.99196	0.982023
1335	2.4269	3.99239	0.98255
1336	2.42693	3.9934	0.982401
1337	2.42696	3.9938	0.981951
1338	2.42702	3.99342	0.98168
1339	2.42708	3.99365	0.98145
1340	2.42712	3.99407	0.98143
1341	2.42718	3.99421	0.981554
1342	2.42726	3.99299	0.981388
1343	2.42737	3.99269	0.98131
1344	2.42745	3.9931	0.981948
1345	2.42751	3.99274	0.981948
1346	2.42754	3.9941	0.981911
1347	2.42756	3.9937	0.982181
1348	2.42765	3.99214	0.981912
1349	2.42773	3.99243	0.982086
1350	2.4278	3.99177	0.982111
1351	2.42791	3.99143	0.982639
1352	2.42803	3.99136	0.98249
1353	2.42808	3.99198	0.982735
1354	2.42811	3.99255	0.982864
1355	2.42817	3.99332	0.982698
1356	2.42821	3.99368	0.983157
1357	2.42819	3.99446	0.983265
1358	2.42817	3.99544	0.983188
1359	2.42817	3.99552	0.983276
1360	2.42816	3.99534	0.983132
1361	2.42815	3.99494	0.982613
1362	2.42819	3.9951	0.982527
1363	2.42819	3.99532	0.982629
1364	2.4282	3.99558	0.982394
1365	2.42816	3.99645	0.982252
1366	2.42816	3.99688	0.982
1367	2.42816	3.99701	0.98187
1368	2.42814	3.99708	0.981777
1369	2.42811	3.99736	0.981891
1370	2.42808	3.99777	0.981889
1371	2.42806	3.99838	0.981572
1372	2.42804	3.99848	0.981885
1373	2.42801	3.99866	0.982102
1374	2.428	3.99827	0.982001
1375	2.42803	3.99742	0.981831
1376	2.42801	3.99789	0.982087
1377	2.428	3.99802	0.982074
1378	2.42799	3.99811	0.981837
1379	2.42803	3.99853	0.981823
1380	2.42803	3.99872	0.981793
1381	2.42802	3.99887	0.981634
1382	2.42801	3.9989	0.981441
1383	2.42803	3.99899	0.981387
1384	2.42803	3.99906	0.981339
1385	2.42804	3.99912	0.981293
1386	2.42804	3.99918	0.981245
1387	2.42804	3.99922	0.981207
1388	2.42804	3.9994	0.981184
1389	2.42805	3.99945	0.98116
1390	2.42805	3.99943	0.981024
1391	2.42805	3.99947	0.980996
1392	2.42807	3.99899	0.980897
1393	2.42808	3.99921	0.980843
1394	2.42811	3.99857	0.980917
1395	2.42814	3.99826	0.981125
1396	2.42819	3.99792	0.981388
1397	2.4282	3.998	0.981474
1398	2.42822	3.9976	0.981306
1399	2.42825	3.9981	0.981335
1400	2.42827	3.99851	0.981286
1401	2.42831	3.99829	0.981415
1402	2.42832	3.99834	0.981244
1403	2.42833	3.99879	0.981278
1404	2.42833	3.99884	0.981387
1405	2.42834	3.99846	0.981173
1406	2.42839	3.99741	0.981368
1407	2.4284	3.99763	0.981481
1408	2.42842	3.99824	0.981673
1409	2.42843	3.99823	0.981555
1410	2.42842	3.99816	0.981605
1411	2.42841	3.99859	0.981631
1412	2.42843	3.99853	0.98157
1413	2.42845	3.99834	0.981779
1414	2.42844	3.99846	0.981655
1415	2.42842	3.99867	0.981568
1416	2.42841	3.99889	0.981494
1417	2.42842	3.99894	0.981454
1418	2.42842	3.99863	0.981169
1419	2.42844	3.9985	0.981185
1420	2.42847	3.99844	0.981292
1421	2.42847	3.99847	0.981275
1422	2.42848	3.99868	0.981229
1423	2.42849	3.99872	0.981219
1424	2.42851	3.99857	0.981244
1425	2.42854	3.99837	0.98149
1426	2.42855	3.99842	0.981473
1427	2.42857	3.99862	0.981474
1428	2.42859	3.99866	0.981465
1429	2.42862	3.99838	0.981491
1430	2.42861	3.99866	0.981664
1431	2.4286	3.9988	0.981658
1432	2.42859	3.99923	0.981379
1433	2.42858	3.99923	0.981663
1434	2.42859	3.99923	0.981673
1435	2.4286	3.99928	0.981642
1436	2.42861	3.99934	0.981614
1437	2.42863	3.99955	0.981599
1438	2.42864	3.99933	0.981674
1439	2.42866	3.99913	0.981601
1440	2.42868	3.99904	0.981577
1441	2.42869	3.99855	0.98163
1442	2.42871	3.99856	0.981655
1443	2.42873	3.99889	0.981681
1444	2.42876	3.99873	0.981743
1445	2.42879	3.99847	0.982178
1446	2.42882	3.9987	0.982017
1447	2.42884	3.99866	0.982379
1448	2.42886	3.99864	0.982148
1449	2.42886	3.99894	0.982167
1450	2.42886	3.99924	0.982033
1451	2.42884	3.99942	0.981979
1452	2.42884	3.99956	0.981982
1453	2.42881	3.99963	0.982004
1454	2.42879	3.9997	0.982061
1455	2.42877	3.99971	0.982005
1456	2.42875	3.99972	0.982098
1457	2.42874	3.99973	0.982077
1458	2.42873	3.99974	0.982051
1459	2.42874	3.99971	0.981796
1460	2.42874	3.99962	0.981731
1461	2.42872	3.99955	0.9822
1462	2.4287	3.99966	0.982215
1463	2.4287	3.99973	0.982288
1464	2.42869	3.99972	0.982131
1465	2.42868	3.99973	0.982112
1466	2.42868	3.99981	0.982027
1467	2.42868	3.99983	0.98201
1468	2.42868	3.99975	0.981944
1469	2.42868	3.9997	0.981711
1470	2.42869	3.99973	0.981695
1471	2.42869	3.99976	0.981673
1472	2.4287	3.99979	0.981653
1473	2.4287	3.99981	0.981637
1474	2.4287	3.99982	0.981631
1475	2.42869	3.99982	0.981608
1476	2.42869	3.99983	0.981592
1477	2.42868	3.99984	0.981571
1478	2.42868	3.99986	0.98156
1479	2.42869	3.99987	0.981554
1480	2.42869	3.99989	0.981549
1481	2.42869	3.99989	0.981538
1482	2.42869	3.99991	0.98153
1483	2.42869	3.99991	0.981523
1484	2.42869	3.99992	0.981517
1485	2.42869	3.99992	0.981512
1486	2.42869	3.99993	0.981507
1487	2.42869	3.99994	0.981502
1488	2.42869	3.99995	0.981496
1489	2.42869	3.99995	0.981495
1490	2.4287	3.99996	0.98149
1491	2.4287	3.99996	0.981489
1492	2.4287	3.99997	0.981485
1493	2.4287	3.99997	0.981483
1494	2.4287	3.99997	0.981482
1495	2.4287	3.99998	0.981481
1496	2.4287	3.99998	0.98148
1497	2.4287	3.99998	0.981478
1498	2.4287	3.99998	0.981475
1499	2.4287	3.99999	0.981474
1500	2.4287	3.99999	0.981472
1501	2.4287	3.99999	0.981471
1502	2.4287	3.99999	0.98147
1503	2.4287	3.99999	0.98147
1504	2.4287	3.99999	0.981469
1505	2.4287	3.99999	0.981467
1506	2.4287	3.99999	0.981467
1507	2.4287	3.99999	0.981467
1508	2.4287	3.99999	0.981467
1509	2.4287	4	0.981466
1510	2.4287	4	0.981465
1511	2.4287	4	0.981465
1512	2.4287	4	0.981465
1513	2.4287	4	0.981464
1514	2.4287	4	0.981464
1515	2.4287	4	0.981464
1516	2.4287	4	0.981464
1517	2.4287	4	0.981464
1518	2.4287	4	0.981464
1519	2.4287	4	0.981463
1520	2.4287	4	0.981463
1521	2.4287	4	0.981463
1522	2.4287	4	0.981463
1523	2.4287	4	0.981463
1524	2.4287	4	0.981463
1525	2.4287	4	0.981463
1526	2.4287	4	0.981463
1527	2.4287	4	0.981463
1528	2.4287	4	0.981463
1529	2.4287	4	0.981462
1530	2.4287	4	0.981462
1531	2.4287	4	0.981462
1532	2.4287	4	0.981462
1533	2.4287	4	0.981462
1534	2.4287	4	0.981462
1535	2.4287	4	0.981462
1536	2.4287	4	0.981462
1537	2.4287	4	0.981462
1538	2.4287	4	0.981462
1539	2.4287	4	0.981462
1540	2.4287	4	0.981462
1541	2.4287	4	0.981462
1542	2.4287	4	0.981462
1543	2.4287	4	0.981462
1544	2.4287	4	0.981462
1545	2.4287	4	0.981462
1546	2.4287	4	0.981462
1547	2.4287	4	0.981462
1548	2.4287	4	0.981462
1549	2.4287	4	0.981462
1550	2.4287	4	0.981462
1551	2.4287	4	0.981462
1552	2.4287	4	0.981462
1553	2.4287	4	0.981462
1554	2.4287	4	0.981462
1555	2.4287	4	0.981462
1556	2.4287	4	0.981462
1557	2.4287	4	0.981462
1558	2.4287	4	0.981462
1559	2.4287	4	0.981462
1560	2.4287	4	0.981462
1561	2.4287	4	0.981462
1562	2.4287	4	0.981462
1563	2.4287	4	0.981462
1564	2.4287	4	0.981462
1565	2.4287	4	0.981462
1566	2.4287	4	0.981462
1567	2.4287	4	0.981462
1568	2.4287	4	0.981462
1569	2.4287	4	0.981462
1570	2.4287	4	0.981462
1571	2.4287	4	0.981462
1572	2.4287	4	0.981462
1573	2.4287	4	0.981462
1574	2.4287	4	0.981462
1575	2.4287	4	0.981462
1576	2.4287	4	0.981462
1577	2.4287	4	0.981462
1578	2.4287	4	0.981462
1579	2.4287	4	0.981462
1580	2.4287	4	0.981462
1581	2.4287	4	0.981462
1582	2.4287	4	0.981462
1583	2.4287	4	0.981462
1584	2.4287	4	0.981462
1585	2.4287	4	0.981462
1586	2.4287	4	0.981462
1587	2.4287	4	0.981462
1588	2.4287	4	0.981462
1589	2.4287	4	0.981462
1590	2.4287	4	0.981462
1591	2.4287	4	0.981462
1592	2.4287	4	0.981462
1593	2.4287	4	0.981462
1594	2.4287	4	0.981462
1595	2.4287	4	0.981462
1596	2.4287	4	0.981462
1597	2.4287	4	0.981462
1598	2.4287	4	0.981462
1599	2.4287	4	0.981462
1600	2.4287	4	0.981462
1601	2.4287	4	0.981462
1602	2.4287	4	0.981462
1603	2.4287	4	0.981462
1604	2.4287	4	0.981462
1605	2.4287	4	0.981462
1606	2.4287	4	0.981462
1607	2.4287	4	0.981462
1608	2.4287	4	0.981462
1609	2.4287	4	0.981462
1610	2.4287	4	0.981462
1611	2.4287	4	0.981462
1612	2.4287	4	0.981462
1613	2.4287	4	0.981462
1614	2.4287	4	0.981462
1615	2.4287	4	0.981462
1616	2.4287	4	0.981462
1617	2.4287	4	0.981462
1618	2.4287	4	0.981462
1619	2.4287	4	0.981462
1620	2.4287	4	0.981462
1621	2.4287	4	0.981462
1622	2.4287	4	0.981462
1623	2.4287	4	0.981462
1624	2.4287	4	0.981462
1625	2.4287	4	0.981462
1626	2.4287	4	0.981462
1627	2.4287	4	0.981462
1628	2.4287	4	0.981462
1629	2.4287	4	0.981462
1630	2.4287	4	0.981462
1631	2.4287	4	0.981462
1632	2.4287	4	0.981462
1633	2.4287	4	0.981462
1634	2.4287	4	0.981462
1635	2.4287	4	0.981462
1636	2.4287	4	0.981462
1637	2.4287	4	0.981462
1638	2.4287	4	0.981462
1639	2.4287	4	0.981462
1640	2.4287	4	0.981462
1641	2.4287	4	0.981462
1642	2.4287	4	0.981462
1643	2.4287	4	0.981462
1644	2.4287	4	0.981462
1645	2.4287	4	0.981462
1646	2.4287	4	0.981462
1647	2.4287	4	0.981462
1648	2.4287	4	0.981462
1649	2.4287	4	0.981462
1650	2.4287	4	0.981462
1651	2.4287	4	0.981462
1652	2.4287	4	0.981462
1653	2.4287	4	0.981462
1654	2.4287	4	0.981462
1655	2.4287	4	0.981462
1656	2.4287	4	0.981462
1657	2.4287	4	0.981462
1658	2.4287	4	0.981462
1659	2.4287	4	0.981462
1660	2.4287	4	0.981462
1661	2.4287	4	0.981462
1662	2.4287	4	0.981462
1663	2.4287	4	0.981462
1664	2.4287	4	0.981462
1665	2.4287	4	0.981462
1666	2.4287	4	0.981462
1667	2.4287	4	0.981462
1668	2.4287	4	0.981462
1669	2.4287	4	0.981462
1670	2.4287	4	0.981462
1671	2.4287	4	0.981462
1672	2.4287	4	0.981462
1673	2.4287	4	0.981462
1674	2.4287	4	0.981462
1675	2.4287	4	0.981462
1676	2.4287	4	0.981462
1677	2.4287	4	0.981462
1678	2.4287	4	0.981462
1679	2.4287	4	0.981462
1680	2.4287	4	0.981462
1681	2.4287	4	0.981462
1682	2.4287	4	0.981462
1683	2.4287	4	0.981462
1684	2.4287	4	0.981462
1685	2.4287	4	0.981462
1686	2.4287	4	0.981462
1687	2.4287	4	0.981462
1688	2.4287	4	0.981462
1689	2.4287	4	0.981462
1690	2.4287	4	0.981462
1691	2.4287	4	0.981462
1692	2.4287	4	0.981462
1693	2.4287	4	0.981462
1694	2.4287	4	0.981462
1695	2.4287	4	0.981462
1696	2.4287	4	0.981462
1697	2.4287	4	0.981462
1698	2.4287	4	0.981462
1699	2.4287	4	0.981462
1700	2.4287	4	0.981462
1701	2.4287	4	0.981462
1702	2.4287	4	0.981462
1703	2.4287	4	0.981462
1704	2.4287	4	0.981462
1705	2.4287	4	0.981462
1706	2.4287	4	0.981462
1707	2.4287	4	0.981462
1708	2.4287	4	0.981462
1709	2.4287	4	0.981462
1710	2.4287	4	0.981462
1711	2.4287	4	0.981462
1712	2.4287	4	0.981462
1713	2.4287	4	0.981462
1714	2.4287	4	0.981462
1715	2.4287	4	0.981462
1716	2.4287	4	0.981462
1717	2.4287	4	0.981462
1718	2.4287	4	0.981462
1719	2.4287	4	0.981462
1720	2.4287	4	0.981462
1721	2.4287	4	0.981462
1722	2.4287	4	0.981462
1723	2.4287	4	0.981462
1724	2.4287	4	0.981462
1725	2.4287	4	0.981462
1726	2.4287	4	0.981462
1727	2.4287	4	0.981462
1728	2.4287	4	0.981462
1729	2.4287	4	0.981462
1730	2.4287	4	0.981462
1731	2.4287	4	0.981462
1732	2.4287	4	0.981462
1733	2.4287	4	0.981462
1734	2.4287	4	0.981462
1735	2.4287	4	0.981462
1736	2.4287	4	0.981462
1737	2.4287	4	0.981462
1738	2.4287	4	0.981462
1739	2.4287	4	0.981462
1740	2.4287	4	0.981462
1741	2.4287	4	0.981462
1742	2.4287	4	0.981462
1743	2.4287	4	0.981462
1744	2.4287	4	0.981462
1745	2.4287	4	0.981462
1746	2.4287	4	0.981462
1747	2.4287	4	0.981462
1748	2.4287	4	0.981462
1749	2.4287	4	0.981462
1750	2.4287	4	0.981462
1751	2.4287	4	0.981462
1752	2.4287	4	0.981462
1753	2.4287	4	0.981462
1754	2.4287	4	0.981462
1755	2.4287	4	0.981462
1756	2.4287	4	0.981462
1757	2.4287	4	0.981462
1758	2.4287	4	0.981462
1759	2.4287	4	0.981462
1760	2.4287	4	0.981462
1761	2.4287	4	0.981462
1762	2.4287	4	0.981462
1763	2.4287	4	0.981462
1764	2.4287	4	0.981462
1765	2.4287	4	0.981462
1766	2.4287	4	0.981462
1767	2.4287	4	0.981462
1768	2.4287	4	0.981462
1769	2.4287	4	0.981462
1770	2.4287	4	0.981462
1771	2.4287	4	0.981462
1772	2.4287	4	0.981462
1773	2.4287	4	0.981462
1774	2.4287	4	0.981462
1775	2.4287	4	0.981462
1776	2.4287	4	0.981462
1777	2.4287	4	0.981462
1778	2.4287	4	0.981462
1779	2.4287	4	0.981462
1780	2.4287	4	0.981462
1781	2.4287	4	0.981462
1782	2.4287	4	0.981462
1783	2.4287	4	0.981462
1784	2.4287	4	0.981462
1785	2.4287	4	0.981462
1786	2.4287	4	0.981462
1787	2.4287	4	0.981462
1788	2.4287	4	0.981462
1789	2.4287	4	0.981462
1790	2.4287	4	0.981462
1791	2.4287	4	0.981462
1792	2.4287	4	0.981462
1793	2.4287	4	0.981462
1794	2.4287	4	0.981462
1795	2.4287	4	0.981462
1796	2.4287	4	0.981462
1797	2.4287	4	0.981462
1798	2.4287	4	0.981462
1799	2.4287	4	0.981462
1800	2.4287	4	0.981462
1801	2.4287	4	0.981462
1802	2.4287	4	0.981462
1803	2.4287	4	0.981462
1804	2.4287	4	0.981462
1805	2.4287	4	0.981462
1806	2.4287	4	0.981462
1807	2.4287	4	0.981462
1808	2.4287	4	0.981462
1809	2.4287	4	0.981462
1810	2.4287	4	0.981462
1811	2.4287	4	0.981462
1812	2.4287	4	0.981462
1813	2.4287	4	0.981462
1814	2.4287	4	0.981462
1815	2.4287	4	0.981462
1816	2.4287	4	0.981462
1817	2.4287	4	0.981462
1818	2.4287	4	0.981462
1819	2.4287	4	0.981462
1820	2.4287	4	0.981462
1821	2.4287	4	0.981462
1822	2.4287	4	0.981462
1823	2.4287	4	0.981462
1824	2.4287	4	0.981462
1825	2.4287	4	0.981462
1826	2.4287	4	0.981462
1827	2.4287	4	0.981462
1828	2.4287	4	0.981462
1829	2.4287	4	0.981462
1830	2.4287	4	0.981462
1831	2.4287	4	0.981462
1832	2.4287	4	0.981462
1833	2.4287	4	0.981462
1834	2.4287	4	0.981462
1835	2.4287	4	0.981462
1836	2.4287	4	0.981462
1837	2.4287	4	0.981462
1838	2.4287	4	0.981462
1839	2.4287	4	0.981462
1840	2.4287	4	0.981462
1841	2.4287	4	0.981462
1842	2.4287	4	0.981462
1843	2.4287	4	0.981462
1844	2.4287	4	0.981462
1845	2.4287	4	0.981462
1846	2.4287	4	0.981462
1847	2.4287	4	0.981462
1848	2.4287	4	0.981462
1849	2.4287	4	0.981462
1850	2.4287	4	0.981462
1851	2.4287	4	0.981462
1852	2.4287	4	0.981462
1853	2.4287	4	0.981462
1854	2.4287	4	0.981462
1855	2.4287	4	0.981462
1856	2.4287	4	0.981462
1857	2.4287	4	0.981462
1858	2.4287	4	0.981462
1859	2.4287	4	0.981462
1860	2.4287	4	0.981462
1861	2.4287	4	0.981462
1862	2.4287	4	0.981462
1863	2.4287	4	0.981462
1864	2.4287	4	0.981462
1865	2.4287	4	0.981462
1866	2.4287	4	0.981462
1867	2.4287	4	0.981462
1868	2.4287	4	0.981462
1869	2.4287	4	0.981462
1870	2.4287	4	0.981462
1871	2.4287	4	0.981462
1872	2.4287	4	0.981462
1873	2.4287	4	0.981462
1874	2.4287	4	0.981462
1875	2.4287	4	0.981462
1876	2.4287	4	0.981462
1877	2.4287	4	0.981462
1878	2.4287	4	0.981462
1879	2.4287	4	0.981462
1880	2.4287	4	0.981462
1881	2.4287	4	0.981462
1882	2.4287	4	0.981462
1883	2.4287	4	0.981462
1884	2.4287	4	0.981462
1885	2.4287	4	0.981462
1886	2.4287	4	0.981462
1887	2.4287	4	0.981462
1888	2.4287	4	0.981462
1889	2.4287	4	0.981462
1890	2.4287	4	0.981462
1891	2.4287	4	0.981462
1892	2.4287	4	0.981462
1893	2.4287	4	0.981462
1894	2.4287	4	0.981462
1895	2.4287	4	0.981462
1896	2.4287	4	0.981462
1897	2.4287	4	0.981462
1898	2.4287	4	0.981462
1899	2.4287	4	0.981462
1900	2.4287	4	0.981462
1901	2.4287	4	0.981462
1902	2.4287	4	0.981462
1903	2.4287	4	0.981462
1904	2.4287	4	0.981462
1905	2.4287	4	0.981462
1906	2.4287	4	0.981462
1907	2.4287	4	0.981462
1908	2.4287	4	0.981462
1909	2.4287	4	0.981462
1910	2.4287	4	0.981462
1911	2.4287	4	0.981462
1912	2.4287	4	0.981462
1913	2.4287	4	0.981462
1914	2.4287	4	0.981462
1915	2.4287	4	0.981462
1916	2.4287	4	0.981462
1917	2.4287	4	0.981462
1918	2.4287	4	0.981462
1919	2.4287	4	0.981462
1920	2.4287	4	0.981462
1921	2.4287	4	0.981462
1922	2.4287	4	0.981462
1923	2.4287	4	0.981462
1924	2.4287	4	0.981462
1925	2.4287	4	0.981462
1926	2.4287	4	0.981462
1927	2.4287	4	0.981462
1928	2.4287	4	0.981462
1929	2.4287	4	0.981462
1930	2.4287	4	0.981462
1931	2.4287	4	0.981462
1932	2.4287	4	0.981462
1933	2.4287	4	0.981462
1934	2.4287	4	0.981462
1935	2.4287	4	0.981462
1936	2.4287	4	0.981462
1937	2.4287	4	0.981462
1938	2.4287	4	0.981462
1939	2.4287	4	0.981462
1940	2.4287	4	0.981462
1941	2.4287	4	0.981462
1942	2.4287	4	0.981462
1943	2.4287	4	0.981462
1944	2.4287	4	0.981462
1945	2.4287	4	0.981462
1946	2.4287	4	0.981462
1947	2.4287	4	0.981462
1948	2.4287	4	0.981462
1949	2.4287	4	0.981462
1950	2.4287	4	0.981462
1951	2.4287	4	0.981462
1952	2.4287	4	0.981462
1953	2.4287	4	0.981462
1954	2.4287	4	0.981462
1955	2.4287	4	0.981462
1956	2.4287	4	0.981462
1957	2.4287	4	0.981462
1958	2.4287	4	0.981462
1959	2.4287	4	0.981462
1960	2.4287	4	0.981462
1961	2.4287	4	0.981462
1962	2.4287	4	0.981462
1963	2.4287	4	0.981462
1964	2.4287	4	0.981462
1965	2.4287	4	0.981462
1966	2.4287	4	0.981462
1967	2.4287	4	0.981462
1968	2.4287	4	0.981462
1969	2.4287	4	0.981462
1970	2.4287	4	0.981462
1971	2.4287	4	0.981462
1972	2.4287	4	0.981462
1973	2.4287	4	0.981462
1974	2.4287	4	0.981462
1975	2.4287	4	0.981462
1976	2.4287	4	0.981462
1977	2.4287	4	0.981462
1978	2.4287	4	0.981462
1979	2.4287	4	0.981462
1980	2.4287	4	0.981462
1981	2.4287	4	0.981462
1982	2.4287	4	0.981462
1983	2.4287	4	0.981462
1984	2.4287	4	0.981462
1985	2.4287	4	0.981462
1986	2.4287	4	0.981462
1987	2.4287	4	0.981462
1988	2.4287	4	0.981462
1989	2.4287	4	0.981462
1990	2.4287	4	0.981462
1991	2.4287	4	0.981462
1992	2.4287	4	0.981462
1993	2.4287	4	0.981462
1994	2.4287	4	0.981462
1995	2.4287	4	0.981462
1996	2.4287	4	0.981462
1997	2.4287	4	0.981462
1998	2.4287	4	0.981462
1999	2.4287	4	0.981462
2000	2.4287	4	0.981462
[truncated: 3,001 more rows]
