# Supplementary material for: Aspiration-driven co-evolution of cooperation with individual behavioral diversity
Source: PLoS One. 2023 Sep 15;18(9):e0291134. doi: 10.1371/journal.pone.0291134 (PMC10503719; doi:10.1371/journal.pone.0291134)
Supplement: S1 Data — (ZIP) [file pone.0291134.s001.zip › M1/v2-L=200/data/aspiration_time,b=1.12_frequency.txt]

1	0.5	0.5	0
2	0.624967	0.639973	0.452448
3	0.692022	0.741733	0.491712
4	0.723152	0.820823	0.529723
5	0.732555	0.886975	0.550218
6	0.727813	0.943982	0.561635
7	0.714896	1.00243	0.559524
8	0.697071	1.06257	0.547328
9	0.677844	1.11568	0.531471
10	0.658487	1.16945	0.510612
11	0.640267	1.22365	0.488076
12	0.622478	1.27385	0.467196
13	0.606344	1.31709	0.445704
14	0.592455	1.35517	0.423212
15	0.580315	1.39055	0.403512
16	0.570276	1.42833	0.385959
17	0.561616	1.4574	0.369954
18	0.555059	1.48473	0.356318
19	0.550324	1.5111	0.341383
20	0.546843	1.53851	0.332834
21	0.544179	1.56323	0.325052
22	0.542049	1.60661	0.315371
23	0.541006	1.63089	0.308015
24	0.540127	1.6617	0.301516
25	0.539922	1.70535	0.296637
26	0.540576	1.74057	0.290601
27	0.541654	1.76562	0.288516
28	0.543382	1.79202	0.283091
29	0.545877	1.81792	0.280521
30	0.548015	1.84618	0.280807
31	0.550977	1.88397	0.277228
32	0.554525	1.90381	0.272417
33	0.558321	1.91329	0.269309
34	0.562648	1.9266	0.269004
35	0.567621	1.95477	0.266726
36	0.572622	1.9739	0.264712
37	0.5781	1.98567	0.266499
38	0.583433	2.01159	0.268819
39	0.588552	2.04077	0.269071
40	0.593462	2.06697	0.270665
41	0.598773	2.09792	0.268577
42	0.603798	2.12575	0.267955
43	0.609158	2.13975	0.27004
44	0.614761	2.14649	0.2727
45	0.620295	2.16663	0.272773
46	0.62657	2.18153	0.272022
47	0.632449	2.19432	0.275854
48	0.638935	2.20685	0.276039
49	0.645366	2.22248	0.276446
50	0.652048	2.23394	0.276578
51	0.658571	2.23793	0.279339
52	0.665357	2.24856	0.282702
53	0.671945	2.26913	0.286035
54	0.678827	2.2837	0.290935
55	0.684845	2.30548	0.293205
56	0.691067	2.32986	0.295671
57	0.697043	2.3563	0.297285
58	0.703228	2.37495	0.29847
59	0.709216	2.40836	0.297818
60	0.715081	2.42081	0.299519
61	0.720944	2.4238	0.300539
62	0.727409	2.43396	0.301905
63	0.73393	2.44003	0.300249
64	0.740885	2.43145	0.30435
65	0.747828	2.43683	0.306
66	0.754179	2.45668	0.309431
67	0.760938	2.47165	0.310296
68	0.76716	2.49222	0.31432
69	0.773104	2.51815	0.317934
70	0.779298	2.52388	0.318829
71	0.785851	2.53173	0.318746
72	0.792432	2.53481	0.321282
73	0.799036	2.53482	0.323349
74	0.804976	2.55458	0.328197
75	0.810799	2.57984	0.332011
76	0.816496	2.61311	0.336826
77	0.822404	2.62911	0.336627
78	0.828463	2.6386	0.334234
79	0.834341	2.64172	0.335508
80	0.840369	2.64844	0.340976
81	0.846259	2.6626	0.343545
82	0.85195	2.67494	0.34524
83	0.857732	2.68411	0.347765
84	0.864185	2.67958	0.348264
85	0.871128	2.6765	0.351262
86	0.877346	2.68366	0.352556
87	0.883076	2.70779	0.354612
88	0.889238	2.71198	0.357321
89	0.895568	2.71518	0.358399
90	0.901703	2.72823	0.361419
91	0.907879	2.73561	0.36678
92	0.913897	2.73695	0.36904
93	0.920602	2.75201	0.36845
94	0.926935	2.76597	0.371239
95	0.933497	2.76284	0.374663
96	0.939649	2.78289	0.377591
97	0.945654	2.78463	0.379797
98	0.951301	2.80088	0.383603
99	0.956951	2.82448	0.384383
100	0.962599	2.82966	0.385462
101	0.967997	2.82986	0.388793
102	0.973559	2.83557	0.390703
103	0.979376	2.84686	0.394161
104	0.98458	2.86237	0.398159
105	0.989773	2.87003	0.398123
106	0.994954	2.87382	0.402928
107	1.0002	2.86675	0.407603
108	1.00521	2.87466	0.412999
109	1.01015	2.87862	0.414432
110	1.0151	2.89789	0.412608
111	1.02025	2.89871	0.4148
112	1.02583	2.89973	0.417748
113	1.03129	2.90675	0.4156
114	1.03707	2.89908	0.41863
115	1.04303	2.89374	0.418373
116	1.04883	2.90985	0.419532
117	1.05475	2.91311	0.419761
118	1.06044	2.9252	0.424093
119	1.06614	2.92664	0.428231
120	1.07184	2.92949	0.428781
121	1.0776	2.93301	0.430261
122	1.08281	2.94015	0.437001
123	1.08829	2.94854	0.437905
124	1.09381	2.95481	0.437484
125	1.09913	2.96093	0.443626
126	1.10447	2.96233	0.44499
127	1.11019	2.96765	0.445809
128	1.11613	2.96721	0.449249
129	1.12167	2.9757	0.452185
130	1.12709	2.9836	0.455162
131	1.13228	2.99519	0.459155
132	1.13738	3.02026	0.457915
133	1.14235	3.02027	0.46066
134	1.1475	3.01201	0.463822
135	1.15233	3.03422	0.461666
136	1.15747	3.03615	0.465168
137	1.16267	3.04454	0.467164
138	1.16819	3.03699	0.467394
139	1.174	3.04893	0.467361
140	1.17932	3.06041	0.469377
141	1.18418	3.07481	0.470104
142	1.1891	3.07775	0.474419
143	1.19368	3.09158	0.477213
144	1.19829	3.11216	0.479144
145	1.20288	3.12389	0.481052
146	1.2077	3.12302	0.479104
147	1.2126	3.12905	0.479277
148	1.2177	3.1255	0.482105
149	1.22233	3.13841	0.485943
150	1.22718	3.14577	0.486788
151	1.23183	3.15813	0.48901
152	1.23688	3.16083	0.489518
153	1.24171	3.16758	0.493878
154	1.24658	3.17011	0.491756
155	1.25134	3.16896	0.492779
156	1.25622	3.17033	0.496147
157	1.26091	3.18576	0.496292
158	1.26519	3.20135	0.498823
159	1.26967	3.21001	0.499755
160	1.27344	3.23537	0.50193
161	1.27741	3.24081	0.502933
162	1.28127	3.24718	0.505989
163	1.28524	3.25296	0.503686
164	1.2893	3.26267	0.504929
165	1.29354	3.26194	0.506334
166	1.29774	3.27184	0.507001
167	1.3016	3.27327	0.510378
168	1.30564	3.28837	0.511827
169	1.30944	3.299	0.5129
170	1.31332	3.30547	0.515048
171	1.31719	3.31074	0.512389
172	1.32102	3.3094	0.513686
173	1.32519	3.30622	0.517416
174	1.3292	3.30468	0.521825
175	1.33328	3.31541	0.520429
176	1.337	3.32429	0.522137
177	1.34101	3.32963	0.521237
178	1.34481	3.33613	0.52413
179	1.34856	3.34439	0.52472
180	1.35236	3.34317	0.524416
181	1.35616	3.3478	0.524679
182	1.35986	3.35695	0.525408
183	1.36346	3.36194	0.526914
184	1.36703	3.36228	0.529122
185	1.3704	3.37519	0.531615
186	1.37414	3.3702	0.532876
187	1.37817	3.3684	0.533314
188	1.38202	3.36428	0.536525
189	1.38535	3.37835	0.538304
190	1.38882	3.38235	0.539722
191	1.39277	3.38389	0.54076
192	1.39689	3.37868	0.539337
193	1.40136	3.37435	0.539592
194	1.40501	3.38527	0.541702
195	1.4088	3.39152	0.541449
196	1.41255	3.39353	0.542373
197	1.4162	3.40571	0.543206
198	1.41993	3.41135	0.543006
199	1.42373	3.41579	0.544557
200	1.42779	3.41122	0.545919
201	1.4315	3.4181	0.550097
202	1.4348	3.42913	0.551001
203	1.43809	3.43118	0.551205
204	1.44142	3.44269	0.548902
205	1.44474	3.45359	0.550203
206	1.44798	3.45794	0.554945
207	1.45127	3.45975	0.557226
208	1.45464	3.45227	0.558197
209	1.45835	3.4534	0.560136
210	1.46163	3.45173	0.563974
211	1.46507	3.45903	0.565249
212	1.46831	3.46784	0.56597
213	1.4719	3.47131	0.564867
214	1.47532	3.46181	0.564041
215	1.47863	3.47072	0.567117
216	1.48203	3.47346	0.566365
217	1.48499	3.49155	0.569308
218	1.48793	3.50241	0.570868
219	1.49063	3.51089	0.570194
220	1.49323	3.52032	0.568924
221	1.49612	3.51538	0.569922
222	1.49954	3.51237	0.571787
223	1.50257	3.50867	0.573409
224	1.50543	3.50754	0.576935
225	1.50849	3.5122	0.579474
226	1.51172	3.51476	0.58119
227	1.51416	3.52822	0.582186
228	1.51683	3.53458	0.581518
229	1.51947	3.53751	0.582508
230	1.5222	3.53458	0.583114
231	1.52482	3.53695	0.584129
232	1.52741	3.54081	0.58275
233	1.53009	3.54342	0.580787
234	1.53279	3.54181	0.582031
235	1.53563	3.53646	0.583541
236	1.53877	3.53517	0.583765
237	1.54185	3.53061	0.58309
238	1.54508	3.53341	0.583263
239	1.54791	3.5464	0.583478
240	1.55093	3.54092	0.586338
241	1.55419	3.5447	0.585385
242	1.55758	3.54527	0.587949
243	1.5602	3.5519	0.591138
244	1.5629	3.55508	0.590853
245	1.56566	3.55386	0.592803
246	1.56904	3.54511	0.594315
247	1.5726	3.53488	0.595901
248	1.57635	3.52875	0.594464
249	1.57975	3.52958	0.598942
250	1.58329	3.52931	0.602959
251	1.58702	3.52637	0.60335
252	1.59024	3.5324	0.604594
253	1.59361	3.52899	0.606786
254	1.59676	3.53016	0.611939
255	1.60039	3.52688	0.613371
256	1.60313	3.53524	0.616099
257	1.60607	3.5474	0.617754
258	1.60905	3.55281	0.619387
259	1.61154	3.55826	0.619042
260	1.61429	3.55955	0.618315
261	1.61679	3.56454	0.622534
262	1.61952	3.56314	0.621715
263	1.62234	3.57372	0.61921
264	1.62536	3.57623	0.62048
265	1.62824	3.57164	0.623182
266	1.63114	3.57276	0.625214
267	1.63441	3.5643	0.624854
268	1.63752	3.56001	0.628831
269	1.64065	3.56568	0.631065
270	1.64378	3.57082	0.628317
271	1.6469	3.57485	0.628384
272	1.64971	3.58278	0.631191
273	1.6524	3.59103	0.630494
274	1.65489	3.60267	0.628846
275	1.65756	3.60621	0.628217
276	1.66017	3.60671	0.627281
277	1.66261	3.61155	0.627187
278	1.66568	3.60845	0.628287
279	1.66877	3.61032	0.629847
280	1.67158	3.61374	0.63176
281	1.67458	3.61538	0.633663
282	1.67763	3.61139	0.635577
283	1.68016	3.62429	0.635167
284	1.68266	3.62829	0.637884
285	1.68511	3.63137	0.637003
286	1.68794	3.62262	0.637461
287	1.69097	3.61602	0.639637
288	1.69379	3.62106	0.640208
289	1.69672	3.6225	0.639111
290	1.69942	3.62384	0.640123
291	1.70256	3.61902	0.642685
292	1.70522	3.63266	0.643801
293	1.70797	3.63877	0.646329
294	1.71031	3.64114	0.647144
295	1.71314	3.64707	0.647212
296	1.71573	3.65041	0.649286
297	1.71835	3.65024	0.649123
298	1.72111	3.65723	0.648615
299	1.7241	3.65649	0.64959
300	1.72709	3.65133	0.65197
301	1.7298	3.65837	0.652376
302	1.7323	3.65282	0.65482
303	1.7347	3.65306	0.656085
304	1.73695	3.65916	0.660385
305	1.73914	3.66642	0.661262
306	1.74167	3.6709	0.662585
307	1.7437	3.6768	0.66293
308	1.74591	3.68104	0.662583
309	1.74789	3.68198	0.662331
310	1.75026	3.67812	0.661249
311	1.75245	3.6783	0.660912
312	1.75478	3.67974	0.66197
313	1.75707	3.68503	0.663499
314	1.75926	3.69128	0.666352
315	1.76157	3.68774	0.664515
316	1.76394	3.6935	0.666035
317	1.76617	3.70216	0.664605
318	1.76826	3.7136	0.665905
319	1.7699	3.72002	0.667709
320	1.77178	3.72042	0.666849
321	1.77384	3.72188	0.66745
322	1.77561	3.72069	0.669109
323	1.7775	3.72797	0.670917
324	1.77921	3.72907	0.668668
325	1.78094	3.73108	0.670834
326	1.7825	3.72913	0.671158
327	1.7844	3.73044	0.670866
328	1.78591	3.73869	0.673576
329	1.78773	3.73799	0.670451
330	1.78931	3.74388	0.670054
331	1.79094	3.74623	0.672474
332	1.79247	3.75149	0.673332
333	1.79392	3.75582	0.675067
334	1.79549	3.75536	0.673803
335	1.79713	3.7529	0.674034
336	1.79893	3.74708	0.673923
337	1.80072	3.74807	0.67193
338	1.80247	3.74913	0.67372
339	1.80407	3.75514	0.673863
340	1.80562	3.76181	0.676454
341	1.8071	3.76283	0.676875
342	1.80865	3.76586	0.675237
343	1.81056	3.75833	0.672148
344	1.81227	3.7564	0.674385
345	1.81417	3.76517	0.674608
346	1.8161	3.77201	0.675873
347	1.81778	3.77238	0.674134
348	1.81957	3.76698	0.675858
349	1.82173	3.7608	0.678378
350	1.82375	3.76421	0.678729
351	1.82587	3.76797	0.679749
352	1.82742	3.76746	0.682406
353	1.82914	3.76923	0.682128
354	1.83104	3.76592	0.684169
355	1.83268	3.7693	0.685259
356	1.83415	3.77711	0.6863
357	1.83562	3.78254	0.686423
358	1.8373	3.78038	0.686055
359	1.83871	3.78003	0.687903
360	1.84048	3.78219	0.687341
361	1.8419	3.78451	0.68822
362	1.84328	3.78683	0.687446
363	1.84502	3.78892	0.687357
364	1.84651	3.78929	0.688654
365	1.84824	3.79082	0.687538
366	1.84972	3.79162	0.688797
367	1.8513	3.7926	0.687384
368	1.85277	3.79525	0.689892
369	1.85459	3.79798	0.68867
370	1.85613	3.79461	0.690313
371	1.85761	3.79951	0.689983
372	1.85925	3.80082	0.690207
373	1.86078	3.80141	0.691674
374	1.86235	3.80094	0.693734
375	1.86384	3.79995	0.693233
376	1.86523	3.80067	0.695011
377	1.86673	3.79996	0.696618
378	1.8683	3.79758	0.697464
379	1.87003	3.7995	0.697448
380	1.87129	3.80136	0.69786
381	1.87276	3.80478	0.697761
382	1.8742	3.80559	0.698579
383	1.8757	3.80457	0.698503
384	1.87712	3.80429	0.700827
385	1.87891	3.80491	0.698837
386	1.88069	3.80904	0.699553
387	1.88232	3.80327	0.701081
388	1.88384	3.80192	0.702487
389	1.8854	3.80317	0.703749
390	1.88716	3.80078	0.70443
391	1.88867	3.79897	0.70562
392	1.89045	3.79483	0.706061
393	1.89216	3.79587	0.71069
394	1.89399	3.79678	0.71009
395	1.89546	3.8014	0.710355
396	1.89693	3.80111	0.711168
397	1.89845	3.80457	0.710971
398	1.89988	3.80526	0.708847
399	1.90158	3.80538	0.709649
400	1.90308	3.8063	0.711894
401	1.90459	3.80634	0.71355
402	1.90602	3.80781	0.714707
403	1.90745	3.81199	0.713911
404	1.90881	3.81383	0.716102
405	1.91025	3.81001	0.716435
406	1.91191	3.81216	0.717046
407	1.91356	3.80796	0.719351
408	1.91506	3.81104	0.719467
409	1.91631	3.81346	0.721382
410	1.91757	3.81483	0.722065
411	1.91882	3.81589	0.723549
412	1.92012	3.81823	0.724076
413	1.92163	3.81916	0.723808
414	1.92321	3.81999	0.722574
415	1.92483	3.81467	0.722663
416	1.92646	3.81212	0.72517
417	1.928	3.81071	0.724808
418	1.9296	3.80959	0.726626
419	1.93114	3.81601	0.72897
420	1.93272	3.81804	0.727608
421	1.9342	3.82388	0.726939
422	1.93559	3.82787	0.725901
423	1.93718	3.82662	0.726766
424	1.9387	3.82278	0.728924
425	1.94023	3.82138	0.730312
426	1.94182	3.821	0.733282
427	1.94341	3.82016	0.7339
428	1.94503	3.81966	0.733599
429	1.94653	3.81752	0.735421
430	1.94783	3.81976	0.737381
431	1.94933	3.81867	0.738783
432	1.9507	3.81878	0.738816
433	1.95209	3.82309	0.738052
434	1.95372	3.82124	0.737999
435	1.9549	3.82388	0.740782
436	1.95612	3.82688	0.740333
437	1.95753	3.82636	0.740439
438	1.95912	3.82483	0.741136
439	1.96075	3.82169	0.741422
440	1.96244	3.81744	0.743952
441	1.96408	3.82109	0.746818
442	1.96566	3.82182	0.747437
443	1.96718	3.8267	0.746357
444	1.96844	3.83229	0.746453
445	1.96966	3.83948	0.747079
446	1.97066	3.84217	0.748645
447	1.97138	3.84956	0.746802
448	1.97237	3.8548	0.747572
449	1.97345	3.85517	0.747707
450	1.97456	3.85355	0.7465
451	1.97557	3.85096	0.7469
452	1.97681	3.84649	0.747013
453	1.97775	3.84852	0.749423
454	1.97878	3.84715	0.750874
455	1.97995	3.84378	0.752471
456	1.98117	3.84163	0.753599
457	1.98199	3.85137	0.755475
458	1.98277	3.85497	0.755818
459	1.98369	3.85541	0.753584
460	1.9848	3.85143	0.754063
461	1.98575	3.85409	0.754405
462	1.98671	3.8578	0.754573
463	1.98742	3.86215	0.753671
464	1.9884	3.85877	0.75455
465	1.98903	3.86007	0.755375
466	1.98965	3.86274	0.757104
467	1.99068	3.86064	0.756582
468	1.99145	3.86307	0.756382
469	1.99223	3.86598	0.756274
470	1.99313	3.86786	0.755762
471	1.99407	3.86547	0.756697
472	1.99521	3.86541	0.754895
473	1.99619	3.86436	0.75593
474	1.99726	3.86341	0.757427
475	1.99857	3.85808	0.756826
476	1.99961	3.85985	0.75842
477	2.00058	3.86191	0.759441
478	2.00159	3.85948	0.759896
479	2.00262	3.86209	0.759745
480	2.00399	3.86324	0.759311
481	2.00482	3.87273	0.76058
482	2.0055	3.88168	0.76147
483	2.00637	3.87939	0.759779
484	2.00723	3.87833	0.759562
485	2.00821	3.87642	0.760406
486	2.00904	3.87217	0.760729
487	2.00987	3.87081	0.761988
488	2.01069	3.87456	0.763695
489	2.0117	3.87551	0.764233
490	2.01274	3.87665	0.762734
491	2.0138	3.87774	0.763388
492	2.01484	3.87499	0.762418
493	2.01586	3.87697	0.762139
494	2.01679	3.87975	0.763525
495	2.01767	3.8804	0.76338
496	2.01867	3.87883	0.762981
497	2.01987	3.87855	0.761663
498	2.02081	3.88085	0.763775
499	2.02169	3.88131	0.764937
500	2.02261	3.87871	0.766017
501	2.02352	3.87615	0.767065
502	2.02453	3.87648	0.766177
503	2.02559	3.87731	0.765695
504	2.02651	3.87942	0.767248
505	2.02765	3.87788	0.768515
506	2.02873	3.87496	0.769962
507	2.02964	3.87713	0.771445
508	2.03031	3.87844	0.773248
509	2.03104	3.88608	0.774114
510	2.03153	3.89061	0.773836
511	2.03191	3.89446	0.773034
512	2.03235	3.89556	0.773164
513	2.03304	3.89481	0.771823
514	2.0336	3.89681	0.772066
515	2.03437	3.89501	0.770899
516	2.03504	3.89546	0.771597
517	2.0359	3.89302	0.772988
518	2.03666	3.89107	0.775079
519	2.03748	3.89117	0.773505
520	2.0382	3.89219	0.774012
521	2.03891	3.89425	0.772368
522	2.03952	3.89637	0.772865
523	2.0402	3.89641	0.774234
524	2.04091	3.89761	0.775784
525	2.04151	3.90001	0.774901
526	2.04193	3.90527	0.776367
527	2.04251	3.90698	0.776966
528	2.043	3.90846	0.777316
529	2.04357	3.90662	0.77768
530	2.04408	3.90959	0.777558
531	2.04459	3.90947	0.775608
532	2.04535	3.90636	0.774405
533	2.04621	3.90653	0.774153
534	2.04702	3.90554	0.775262
535	2.04771	3.90809	0.776142
536	2.0484	3.91066	0.776326
537	2.04923	3.90781	0.778226
538	2.04983	3.91022	0.778643
539	2.05058	3.9113	0.779571
540	2.05111	3.91434	0.779955
541	2.05162	3.91494	0.779099
542	2.05207	3.91609	0.77986
543	2.05262	3.9176	0.778433
544	2.05327	3.91759	0.777551
545	2.05381	3.91994	0.776455
546	2.05424	3.92505	0.775932
547	2.05483	3.9242	0.776313
548	2.05519	3.92637	0.776772
549	2.05578	3.92292	0.776542
550	2.05644	3.92275	0.777767
551	2.05707	3.9242	0.777039
552	2.05775	3.92073	0.776718
553	2.05846	3.92303	0.777403
554	2.05898	3.92476	0.777884
555	2.05972	3.92691	0.776738
556	2.06039	3.92734	0.776372
557	2.06095	3.92719	0.776476
558	2.06166	3.9228	0.776056
559	2.06252	3.91896	0.776844
560	2.06307	3.92212	0.778506
561	2.06366	3.92351	0.780677
562	2.06413	3.9256	0.782416
563	2.06477	3.92617	0.781644
564	2.06521	3.93054	0.781379
565	2.06555	3.93413	0.781209
566	2.06582	3.93607	0.7806
567	2.06624	3.93314	0.78186
568	2.0665	3.93203	0.782796
569	2.06669	3.93543	0.783172
570	2.06689	3.93724	0.782932
571	2.06717	3.93575	0.781368
572	2.06768	3.935	0.779672
573	2.0682	3.93504	0.778662
574	2.06861	3.93652	0.778733
575	2.06912	3.9365	0.780268
576	2.06962	3.93935	0.779828
577	2.07022	3.93784	0.780272
578	2.07075	3.93786	0.779429
579	2.07146	3.93465	0.779115
580	2.0722	3.93364	0.779721
581	2.07292	3.93075	0.780022
582	2.07369	3.93119	0.780213
583	2.07422	3.93278	0.780671
584	2.07485	3.93339	0.782385
585	2.07547	3.9353	0.782505
586	2.07613	3.93474	0.781609
587	2.07682	3.9328	0.781731
588	2.07759	3.9313	0.781009
589	2.07838	3.92603	0.782039
590	2.07928	3.92639	0.781703
591	2.08004	3.92964	0.782195
592	2.08082	3.92881	0.784235
593	2.08137	3.92919	0.786633
594	2.08201	3.92907	0.786604
595	2.08266	3.9303	0.787119
596	2.0832	3.93182	0.786578
597	2.08391	3.93376	0.786016
598	2.08465	3.93193	0.785759
599	2.08526	3.93075	0.787073
600	2.08584	3.93148	0.78862
601	2.08645	3.93218	0.789313
602	2.08695	3.93229	0.79061
603	2.08758	3.92817	0.790448
604	2.08851	3.92237	0.790645
605	2.0893	3.92366	0.790812
606	2.09	3.92451	0.791537
607	2.09068	3.9237	0.792478
608	2.09152	3.92192	0.792629
609	2.09224	3.92107	0.794998
610	2.09292	3.92225	0.795594
611	2.09372	3.92227	0.795607
612	2.09462	3.922	0.795997
613	2.09526	3.92702	0.795533
614	2.09599	3.92904	0.793604
615	2.09664	3.92778	0.792936
616	2.09728	3.93045	0.794811
617	2.09788	3.93304	0.79562
618	2.09872	3.92679	0.796409
619	2.09949	3.92644	0.796487
620	2.10015	3.92906	0.798028
621	2.10065	3.93501	0.798673
622	2.1011	3.9338	0.798701
623	2.10171	3.93396	0.799237
624	2.10226	3.93112	0.801517
625	2.10265	3.93505	0.801273
626	2.10301	3.93355	0.802411
627	2.10325	3.93648	0.801411
628	2.10342	3.93712	0.802719
629	2.10381	3.93638	0.802312
630	2.10424	3.93543	0.801564
631	2.10483	3.93315	0.80192
632	2.10543	3.93276	0.799884
633	2.10605	3.93247	0.79901
634	2.1066	3.93352	0.800666
635	2.10707	3.93587	0.801543
636	2.10761	3.93679	0.801674
637	2.10825	3.93469	0.80239
638	2.10886	3.93375	0.803448
639	2.10929	3.93623	0.804289
640	2.10974	3.93499	0.805
641	2.11029	3.93574	0.805687
642	2.11086	3.93384	0.805339
643	2.11122	3.93293	0.806199
644	2.11161	3.93582	0.805611
645	2.11196	3.93686	0.805598
646	2.11217	3.93867	0.806939
647	2.11246	3.94009	0.806705
648	2.11287	3.93981	0.806385
649	2.11319	3.94109	0.806835
650	2.11337	3.94283	0.806439
651	2.11365	3.94461	0.806444
652	2.11398	3.9413	0.809251
653	2.11426	3.93894	0.809661
654	2.11454	3.94135	0.808012
655	2.11484	3.94544	0.807354
656	2.11513	3.94665	0.80645
657	2.11549	3.94581	0.806192
658	2.11579	3.94418	0.806254
659	2.11623	3.9445	0.806238
660	2.11661	3.94273	0.807081
661	2.11695	3.94037	0.808423
662	2.11736	3.93944	0.808992
663	2.1179	3.94047	0.809712
664	2.11828	3.94143	0.809949
665	2.1187	3.94438	0.810439
666	2.11895	3.94807	0.810104
667	2.11927	3.95042	0.808564
668	2.11952	3.95187	0.808358
669	2.11988	3.95423	0.806883
670	2.1204	3.95119	0.806715
671	2.12079	3.95256	0.807088
672	2.1211	3.95402	0.807651
673	2.12133	3.95864	0.806885
674	2.12162	3.95892	0.807592
675	2.12176	3.96056	0.808012
676	2.12182	3.96154	0.807547
677	2.12201	3.96126	0.808217
678	2.12217	3.96289	0.807871
679	2.12238	3.96209	0.807171
680	2.1226	3.96216	0.807236
681	2.1228	3.96307	0.806784
682	2.12298	3.96358	0.806063
683	2.12308	3.96638	0.806125
684	2.12313	3.9679	0.805527
685	2.12337	3.9671	0.80488
686	2.1236	3.96666	0.805048
687	2.12386	3.9658	0.805973
688	2.12411	3.96593	0.806316
689	2.12434	3.96406	0.806956
690	2.12466	3.95954	0.807222
691	2.12508	3.96126	0.808347
692	2.12525	3.96312	0.808112
693	2.12549	3.96372	0.80809
694	2.1258	3.96472	0.807108
695	2.12606	3.9637	0.807605
696	2.12634	3.96509	0.807905
697	2.12675	3.96457	0.808575
698	2.12706	3.96462	0.807566
699	2.12742	3.96309	0.807401
700	2.12783	3.96295	0.807923
701	2.12811	3.96174	0.808877
702	2.12841	3.96251	0.80815
703	2.12875	3.96053	0.809212
704	2.12903	3.9627	0.80814
705	2.12931	3.96516	0.80807
706	2.12966	3.96487	0.808061
707	2.13004	3.96419	0.808528
708	2.13033	3.96321	0.808246
709	2.13068	3.96497	0.808394
710	2.13109	3.96231	0.808423
711	2.13138	3.9639	0.809953
712	2.13175	3.96384	0.809406
713	2.13207	3.96439	0.81024
714	2.1324	3.96445	0.810638
715	2.13284	3.96428	0.809749
716	2.13314	3.96422	0.810449
717	2.13344	3.96228	0.811003
718	2.13384	3.96271	0.81057
719	2.13415	3.96462	0.810813
720	2.13447	3.96685	0.810702
721	2.13479	3.96661	0.811703
722	2.13517	3.96671	0.811329
723	2.13543	3.96877	0.810969
724	2.13572	3.96989	0.811342
725	2.13601	3.96943	0.810955
726	2.13634	3.96953	0.810493
727	2.1366	3.97126	0.810769
728	2.13672	3.97159	0.812369
729	2.13682	3.97111	0.813855
730	2.13686	3.97373	0.814482
731	2.13711	3.97242	0.813674
732	2.13722	3.97343	0.813402
733	2.13747	3.97278	0.811855
734	2.13766	3.97345	0.812243
735	2.13781	3.97372	0.812454
736	2.13802	3.97305	0.8118
737	2.13828	3.97186	0.812692
738	2.13853	3.97046	0.812909
739	2.13877	3.97107	0.812757
740	2.13896	3.97225	0.812623
741	2.13926	3.97176	0.812134
742	2.13964	3.96898	0.812504
743	2.13997	3.9681	0.812763
744	2.14023	3.96973	0.812973
745	2.14058	3.96873	0.812672
746	2.14084	3.97065	0.812536
747	2.1412	3.97165	0.811892
748	2.14154	3.96967	0.811044
749	2.14191	3.96828	0.811194
750	2.14227	3.97049	0.811586
751	2.14251	3.96965	0.813157
752	2.14292	3.96799	0.812746
753	2.14315	3.96753	0.812263
754	2.14354	3.96757	0.812354
755	2.14393	3.9686	0.812277
756	2.14428	3.97018	0.81256
757	2.14472	3.96956	0.812256
758	2.14508	3.96999	0.81271
759	2.1454	3.97037	0.813532
760	2.14573	3.9705	0.813331
761	2.14607	3.97102	0.812977
762	2.14639	3.97249	0.81369
763	2.14665	3.97438	0.813856
764	2.14682	3.97629	0.813451
765	2.14707	3.97475	0.814047
766	2.14717	3.97736	0.814225
767	2.14736	3.97575	0.814223
768	2.14753	3.97588	0.813462
769	2.1477	3.97629	0.812922
770	2.14795	3.97682	0.81309
771	2.14827	3.9744	0.813506
772	2.14861	3.973	0.813886
773	2.14889	3.97251	0.814723
774	2.14912	3.9746	0.814967
775	2.14919	3.97591	0.815365
776	2.14925	3.9758	0.816644
777	2.14939	3.97448	0.817016
778	2.14951	3.97559	0.816136
779	2.14956	3.97629	0.815038
780	2.14976	3.97285	0.81462
781	2.14991	3.97478	0.816203
782	2.15001	3.9756	0.817005
783	2.1502	3.97384	0.816564
784	2.15042	3.97388	0.816652
785	2.15056	3.97532	0.816661
786	2.15076	3.97455	0.816882
787	2.15099	3.97459	0.815883
788	2.15122	3.97399	0.816175
789	2.15152	3.97169	0.816745
790	2.15182	3.97208	0.816974
791	2.15209	3.97277	0.817754
792	2.15231	3.97158	0.816814
793	2.15261	3.97227	0.817525
794	2.15294	3.97367	0.817346
795	2.1532	3.9719	0.818133
796	2.15351	3.97036	0.818151
797	2.15379	3.97173	0.818189
798	2.15407	3.97297	0.818578
799	2.15435	3.97254	0.818564
800	2.15456	3.97276	0.81795
801	2.15496	3.96961	0.818622
802	2.15518	3.9689	0.819254
803	2.15544	3.9704	0.818469
804	2.15582	3.96953	0.817859
805	2.15634	3.96798	0.817575
806	2.15676	3.96705	0.819131
807	2.15715	3.96564	0.81921
808	2.15758	3.96579	0.818204
809	2.15809	3.96526	0.819353
810	2.15845	3.96452	0.820785
811	2.15879	3.96543	0.820857
812	2.15909	3.96626	0.820898
813	2.15931	3.96785	0.82134
814	2.15972	3.96682	0.820346
815	2.16004	3.96817	0.820453
816	2.16036	3.96795	0.820885
817	2.16061	3.9679	0.820821
818	2.16104	3.96605	0.820621
819	2.16142	3.9661	0.820685
820	2.16179	3.9664	0.820973
821	2.16207	3.96826	0.821308
822	2.16239	3.96925	0.820582
823	2.16261	3.97053	0.820566
824	2.1628	3.96999	0.821584
825	2.16304	3.97067	0.821073
826	2.16326	3.96945	0.821268
827	2.16357	3.97064	0.821069
828	2.16382	3.97058	0.821408
829	2.164	3.97266	0.821954
830	2.16411	3.97321	0.821741
831	2.16434	3.97208	0.821193
832	2.16457	3.97257	0.820824
833	2.16471	3.97453	0.82153
834	2.16485	3.97633	0.820864
835	2.16514	3.97641	0.821165
836	2.16534	3.97459	0.821361
837	2.16566	3.97403	0.821369
838	2.16594	3.97402	0.821436
839	2.16621	3.97639	0.821399
840	2.16649	3.97728	0.821361
841	2.16666	3.97838	0.822075
842	2.16677	3.9778	0.822834
843	2.16687	3.97829	0.823196
844	2.16697	3.97979	0.822393
845	2.1671	3.98015	0.821931
846	2.16727	3.97946	0.82151
847	2.1674	3.97965	0.822137
848	2.16749	3.98031	0.822914
849	2.16751	3.9824	0.822764
850	2.1676	3.98188	0.822759
851	2.16772	3.98162	0.822209
852	2.16781	3.98148	0.822187
853	2.168	3.97768	0.821759
854	2.16816	3.97749	0.822876
855	2.16835	3.97906	0.823143
856	2.1686	3.97728	0.822562
857	2.16874	3.97812	0.823559
858	2.16893	3.97826	0.823511
859	2.16912	3.97651	0.823623
860	2.1693	3.97742	0.823818
861	2.16959	3.97561	0.82471
862	2.16987	3.97506	0.82533
863	2.17011	3.97595	0.825638
864	2.17014	3.97612	0.826101
865	2.17021	3.97748	0.826448
866	2.17035	3.97807	0.826804
867	2.1704	3.97853	0.826004
868	2.17055	3.97798	0.825847
869	2.17071	3.97844	0.826346
870	2.17077	3.97859	0.827164
871	2.17078	3.97936	0.827018
872	2.17091	3.97723	0.827044
873	2.17103	3.9767	0.827782
874	2.17105	3.97748	0.828199
875	2.17117	3.97741	0.828039
876	2.17142	3.97598	0.826805
877	2.17159	3.97615	0.82779
878	2.17172	3.97662	0.827263
879	2.17194	3.97599	0.828117
880	2.17212	3.97646	0.828358
881	2.17235	3.97635	0.827185
882	2.17253	3.97658	0.827602
883	2.17262	3.97901	0.827587
884	2.17273	3.97701	0.828603
885	2.17295	3.9765	0.828946
886	2.17308	3.97535	0.82962
887	2.17328	3.97529	0.82892
888	2.17356	3.97352	0.828788
889	2.17373	3.97269	0.829161
890	2.17399	3.97546	0.829879
891	2.17427	3.97555	0.82962
892	2.17454	3.97504	0.829242
893	2.17475	3.97549	0.829687
894	2.17496	3.97564	0.829804
895	2.17517	3.97497	0.829424
896	2.17542	3.97469	0.829802
897	2.17562	3.97614	0.829889
898	2.17571	3.97735	0.830114
899	2.17582	3.97897	0.831145
900	2.17586	3.97975	0.830638
901	2.17601	3.98006	0.830529
902	2.17621	3.98033	0.830135
903	2.17635	3.98063	0.830571
904	2.1765	3.98124	0.829821
905	2.17666	3.98199	0.829821
906	2.1768	3.98341	0.830237
907	2.17692	3.98384	0.830677
908	2.17701	3.98362	0.830723
909	2.17713	3.98389	0.830589
910	2.17719	3.9845	0.829963
911	2.1773	3.98531	0.82996
912	2.17732	3.98577	0.829664
913	2.17741	3.98735	0.829596
914	2.17754	3.98681	0.829412
915	2.17768	3.986	0.82929
916	2.17781	3.98663	0.828638
917	2.17785	3.9879	0.829422
918	2.17796	3.98702	0.829156
919	2.17807	3.98716	0.830211
920	2.17814	3.988	0.829018
921	2.17825	3.98772	0.829007
922	2.17837	3.98752	0.829232
923	2.17842	3.98761	0.828971
924	2.17858	3.98685	0.828719
925	2.17871	3.98644	0.828282
926	2.17879	3.98746	0.82863
927	2.17892	3.9884	0.828972
928	2.17904	3.98741	0.8291
929	2.17912	3.98807	0.829583
930	2.17917	3.98874	0.829576
931	2.17922	3.99001	0.829262
932	2.17928	3.98924	0.828836
933	2.17939	3.98919	0.828655
934	2.17947	3.98939	0.828638
935	2.17952	3.99039	0.828964
936	2.17959	3.99194	0.828757
937	2.17964	3.9921	0.82872
938	2.17968	3.99205	0.829096
939	2.17972	3.99308	0.82964
940	2.17971	3.99349	0.82918
941	2.17969	3.99377	0.828802
942	2.17973	3.9939	0.828632
943	2.17981	3.99276	0.828391
944	2.17986	3.9928	0.828297
945	2.17995	3.99195	0.82841
946	2.18002	3.9926	0.828451
947	2.18006	3.99335	0.828663
948	2.18009	3.99252	0.828085
949	2.18021	3.9911	0.828245
950	2.18031	3.99091	0.82871
951	2.18041	3.99176	0.82894
952	2.18053	3.99163	0.829389
953	2.1806	3.99141	0.829383
954	2.1807	3.99187	0.82894
955	2.18073	3.99314	0.828731
956	2.18068	3.99476	0.828975
957	2.18064	3.99526	0.829346
958	2.18065	3.99529	0.828784
959	2.18065	3.99501	0.828311
960	2.18071	3.99467	0.828664
961	2.18073	3.99426	0.828587
962	2.18078	3.99452	0.828344
963	2.18078	3.99495	0.828157
964	2.18078	3.99547	0.828464
965	2.18076	3.99628	0.828521
966	2.18075	3.99647	0.828645
967	2.18075	3.99697	0.82841
968	2.18075	3.99667	0.82808
969	2.18078	3.99568	0.827902
970	2.18082	3.99569	0.82796
971	2.18086	3.99483	0.828399
972	2.18089	3.99516	0.828481
973	2.18093	3.99518	0.828265
974	2.18096	3.9956	0.828141
975	2.18099	3.99527	0.828014
976	2.18101	3.99532	0.82816
977	2.18101	3.99546	0.828053
978	2.18105	3.9958	0.828
979	2.18107	3.99554	0.828092
980	2.18107	3.99589	0.82798
981	2.18108	3.99546	0.82818
982	2.18109	3.9954	0.827962
983	2.18115	3.99554	0.827968
984	2.18117	3.99555	0.827716
985	2.1812	3.99546	0.827831
986	2.18125	3.99581	0.82793
987	2.1813	3.99538	0.82793
988	2.18134	3.9953	0.827923
989	2.18141	3.99499	0.827856
990	2.18152	3.99373	0.827886
991	2.18163	3.99305	0.828031
992	2.18176	3.99264	0.828285
993	2.18188	3.99139	0.828599
994	2.18205	3.99087	0.828882
995	2.18219	3.98981	0.828671
996	2.18231	3.98837	0.829405
997	2.18245	3.9895	0.829626
998	2.18255	3.99009	0.830188
999	2.1826	3.99194	0.830824
1000	2.18268	3.99143	0.830383
1001	2.18265	3.99216	0.830612
1002	2.18265	3.99238	0.830733
1003	2.18267	3.99178	0.830522
1004	2.18271	3.99099	0.830489
1005	2.18278	3.99088	0.830421
1006	2.18284	3.99153	0.830316
1007	2.18291	3.99142	0.830251
1008	2.18297	3.99189	0.830124
1009	2.18304	3.99294	0.830441
1010	2.18306	3.99379	0.830397
1011	2.18307	3.99374	0.830588
1012	2.18309	3.99388	0.830228
1013	2.18312	3.9938	0.830069
1014	2.18317	3.99446	0.829937
1015	2.18316	3.99396	0.829887
1016	2.18321	3.99362	0.829957
1017	2.18326	3.99272	0.830302
1018	2.18336	3.99175	0.830772
1019	2.18344	3.9909	0.831416
1020	2.18347	3.99258	0.831176
1021	2.18351	3.99283	0.830519
1022	2.18353	3.99251	0.831202
1023	2.18356	3.99309	0.831242
1024	2.18359	3.99273	0.830859
1025	2.18359	3.9936	0.830905
1026	2.18363	3.99263	0.830871
1027	2.18365	3.99354	0.830925
1028	2.18376	3.99354	0.831109
1029	2.18386	3.99214	0.831095
1030	2.18396	3.99148	0.831621
1031	2.18399	3.99112	0.831671
1032	2.18404	3.9919	0.831298
1033	2.18414	3.99168	0.83109
1034	2.18424	3.99088	0.830892
1035	2.18435	3.98988	0.830872
1036	2.18453	3.98843	0.831035
1037	2.1847	3.9881	0.830751
1038	2.18492	3.98631	0.831094
1039	2.18511	3.98552	0.831746
1040	2.18526	3.98576	0.83224
1041	2.18533	3.98678	0.83243
1042	2.18552	3.98657	0.83139
1043	2.18569	3.98634	0.831596
1044	2.18588	3.98581	0.832044
1045	2.1861	3.98454	0.832009
1046	2.18619	3.98654	0.83176
1047	2.18628	3.988	0.831376
1048	2.18639	3.98818	0.831576
1049	2.18652	3.98885	0.831565
1050	2.1867	3.98839	0.831817
1051	2.18681	3.98868	0.832076
1052	2.18697	3.987	0.832239
1053	2.1871	3.98648	0.832305
1054	2.18727	3.98603	0.832937
1055	2.18747	3.98559	0.832925
1056	2.18774	3.98491	0.832535
1057	2.18797	3.98451	0.832829
1058	2.18813	3.9848	0.83289
1059	2.18827	3.98596	0.833081
1060	2.18832	3.98776	0.83362
1061	2.18838	3.98799	0.833415
1062	2.18848	3.98865	0.833648
1063	2.1886	3.98934	0.833199
1064	2.18873	3.98868	0.833508
1065	2.18886	3.98828	0.832921
1066	2.18907	3.98731	0.833476
1067	2.18917	3.98746	0.833807
1068	2.18929	3.9885	0.833796
1069	2.18942	3.98837	0.833851
1070	2.18963	3.98716	0.833321
1071	2.18987	3.98722	0.833146
1072	2.19002	3.98869	0.833262
1073	2.19013	3.98907	0.833314
1074	2.19024	3.98944	0.833231
1075	2.19036	3.98889	0.833582
1076	2.19048	3.98926	0.833505
1077	2.19057	3.98968	0.834184
1078	2.19071	3.98943	0.833781
1079	2.19085	3.989	0.83339
1080	2.19096	3.98801	0.834047
1081	2.19103	3.98899	0.834261
1082	2.19106	3.99016	0.834683
1083	2.19111	3.99101	0.83494
1084	2.19117	3.99048	0.834634
1085	2.19132	3.98948	0.83453
1086	2.19143	3.98869	0.834764
1087	2.19156	3.9888	0.834779
1088	2.19173	3.98813	0.834608
1089	2.19184	3.98858	0.83475
1090	2.19197	3.98868	0.834199
1091	2.19212	3.9877	0.834387
1092	2.19222	3.98865	0.834524
1093	2.1923	3.98883	0.834681
1094	2.19237	3.98873	0.834873
1095	2.19247	3.98942	0.83438
1096	2.19257	3.98849	0.834707
1097	2.19264	3.98949	0.834914
1098	2.19273	3.99036	0.834556
1099	2.1928	3.99047	0.834994
1100	2.19297	3.98938	0.834463
1101	2.19312	3.98899	0.835022
1102	2.19323	3.98899	0.835208
1103	2.19332	3.99032	0.835618
1104	2.19342	3.98968	0.835715
1105	2.19356	3.98933	0.835675
1106	2.19367	3.98837	0.835343
1107	2.1938	3.98775	0.835628
1108	2.194	3.98833	0.835962
1109	2.19412	3.98636	0.835995
1110	2.19424	3.98617	0.836082
1111	2.19436	3.98699	0.836213
1112	2.19441	3.98727	0.836656
1113	2.19449	3.98847	0.836725
1114	2.19459	3.98819	0.836142
1115	2.19474	3.98859	0.836506
1116	2.19484	3.98885	0.83677
1117	2.19495	3.989	0.836698
1118	2.19505	3.98878	0.836351
1119	2.19515	3.98874	0.836701
1120	2.19525	3.98993	0.836676
1121	2.1953	3.9903	0.836752
1122	2.19532	3.99076	0.836858
1123	2.19529	3.99125	0.837256
1124	2.19526	3.99274	0.837195
1125	2.19523	3.99407	0.83655
1126	2.19524	3.99465	0.835843
1127	2.19527	3.99423	0.835671
1128	2.19533	3.99362	0.835114
1129	2.19546	3.99314	0.835291
1130	2.19554	3.99292	0.83533
1131	2.19563	3.99347	0.835348
1132	2.19569	3.99274	0.835591
1133	2.19577	3.99224	0.835695
1134	2.19586	3.99236	0.835473
1135	2.19596	3.99275	0.835637
1136	2.19611	3.99191	0.835719
1137	2.19618	3.99186	0.836011
1138	2.19626	3.99194	0.835951
1139	2.19629	3.99234	0.836534
1140	2.19636	3.99325	0.836528
1141	2.19645	3.99331	0.836226
1142	2.19649	3.99329	0.836586
1143	2.1965	3.9947	0.837196
1144	2.19644	3.99528	0.836658
1145	2.19645	3.99549	0.836506
1146	2.19645	3.99587	0.836362
1147	2.19642	3.9969	0.83609
1148	2.19639	3.99725	0.835773
1149	2.19635	3.99741	0.835583
1150	2.19636	3.99778	0.835447
1151	2.19636	3.9977	0.835373
1152	2.19636	3.99731	0.835258
1153	2.19637	3.99693	0.835269
1154	2.19637	3.99688	0.83531
1155	2.19637	3.99699	0.835379
1156	2.19638	3.99745	0.835321
1157	2.19641	3.99692	0.835487
1158	2.19641	3.99743	0.835533
1159	2.19642	3.99776	0.835295
1160	2.19642	3.99769	0.83508
1161	2.19645	3.99729	0.835289
1162	2.19649	3.99666	0.835275
1163	2.19649	3.99722	0.835273
1164	2.19652	3.99726	0.835299
1165	2.19652	3.99799	0.835167
1166	2.19651	3.9984	0.835245
1167	2.1965	3.99854	0.83512
1168	2.19651	3.99856	0.835118
1169	2.19652	3.99804	0.835127
1170	2.19653	3.99781	0.835039
1171	2.19657	3.99785	0.835072
1172	2.19661	3.99809	0.834958
1173	2.19662	3.99798	0.835065
1174	2.19666	3.99758	0.834889
1175	2.19671	3.99718	0.834994
1176	2.19674	3.99748	0.835089
1177	2.19676	3.99751	0.834702
1178	2.19679	3.99737	0.834986
1179	2.1968	3.99755	0.835147
1180	2.19685	3.99805	0.835003
1181	2.19693	3.99785	0.835284
1182	2.19692	3.99824	0.835532
1183	2.19692	3.99831	0.835343
1184	2.19692	3.99855	0.835296
1185	2.19695	3.99799	0.835081
1186	2.19699	3.99801	0.835266
1187	2.197	3.99766	0.835131
1188	2.19701	3.99732	0.835145
1189	2.19702	3.99761	0.835352
1190	2.19704	3.9977	0.835876
1191	2.19703	3.99802	0.836448
1192	2.19698	3.99863	0.836866
1193	2.19693	3.99861	0.836379
1194	2.19684	3.99869	0.836298
1195	2.1968	3.99828	0.835702
1196	2.19676	3.99852	0.835726
1197	2.19671	3.99872	0.835629
1198	2.19668	3.99897	0.835666
1199	2.19665	3.99914	0.835495
1200	2.19662	3.99915	0.835291
1201	2.1966	3.99919	0.835221
1202	2.19658	3.99912	0.834968
1203	2.19662	3.9978	0.835056
1204	2.19661	3.99796	0.835488
1205	2.1966	3.9982	0.835556
1206	2.19658	3.9985	0.835573
1207	2.19657	3.99907	0.83513
1208	2.19658	3.99912	0.834953
1209	2.19658	3.9989	0.834851
1210	2.19658	3.99882	0.834775
1211	2.19661	3.99893	0.834742
1212	2.19664	3.99892	0.834804
1213	2.19665	3.99843	0.835042
1214	2.19664	3.99848	0.834991
1215	2.19664	3.99871	0.834959
1216	2.19665	3.99901	0.834904
1217	2.19666	3.99905	0.834883
1218	2.19668	3.99851	0.834759
1219	2.19669	3.99875	0.834741
1220	2.19671	3.998	0.834791
1221	2.19671	3.99857	0.83477
1222	2.19673	3.9983	0.834874
1223	2.19678	3.99812	0.835101
1224	2.19685	3.99686	0.835476
1225	2.19688	3.99618	0.835497
1226	2.19694	3.99657	0.835716
1227	2.197	3.99648	0.835471
1228	2.19701	3.9966	0.835403
1229	2.19704	3.99729	0.835486
1230	2.19708	3.99742	0.835456
1231	2.19712	3.99772	0.835315
1232	2.19714	3.99718	0.835335
1233	2.19716	3.99728	0.83529
1234	2.19718	3.99733	0.83529
1235	2.19723	3.99673	0.835269
1236	2.19725	3.99703	0.835489
1237	2.19726	3.997	0.835254
1238	2.19725	3.99795	0.835369
1239	2.19726	3.998	0.835342
1240	2.19728	3.99765	0.835367
1241	2.19732	3.99776	0.835355
1242	2.19735	3.99765	0.835486
1243	2.19741	3.99677	0.835562
1244	2.19746	3.99627	0.835615
1245	2.19755	3.99584	0.835677
1246	2.19763	3.99509	0.83569
1247	2.19777	3.99363	0.836081
1248	2.19789	3.99344	0.836018
1249	2.19797	3.9941	0.836477
1250	2.198	3.9954	0.836244
1251	2.19805	3.99538	0.836349
1252	2.1981	3.9956	0.836406
1253	2.19813	3.99616	0.836458
1254	2.19815	3.99583	0.836457
1255	2.19819	3.99567	0.836378
1256	2.19822	3.99585	0.836434
1257	2.19823	3.99707	0.836359
1258	2.19824	3.99701	0.836282
1259	2.19829	3.99633	0.836338
1260	2.1983	3.99679	0.836693
1261	2.19833	3.99626	0.837017
1262	2.19837	3.99614	0.837307
1263	2.19839	3.99573	0.837234
1264	2.19843	3.9952	0.83743
1265	2.19845	3.99475	0.837389
1266	2.19849	3.99532	0.837167
1267	2.19852	3.99566	0.837247
1268	2.19853	3.99612	0.837334
1269	2.19851	3.99686	0.83701
1270	2.19851	3.99744	0.836994
1271	2.19851	3.99781	0.836843
1272	2.19852	3.99709	0.836849
1273	2.19856	3.99549	0.836883
1274	2.19863	3.99554	0.837117
1275	2.19866	3.99549	0.836931
1276	2.19871	3.99661	0.836994
1277	2.19871	3.99735	0.836986
1278	2.1987	3.99762	0.837052
1279	2.19871	3.99789	0.837
1280	2.19871	3.99837	0.836915
1281	2.1987	3.99786	0.837014
1282	2.19874	3.99727	0.837112
1283	2.19883	3.99633	0.83686
1284	2.1989	3.99574	0.836594
1285	2.19896	3.99547	0.836344
1286	2.19898	3.99569	0.837061
1287	2.19908	3.99516	0.837082
1288	2.19915	3.99531	0.837499
1289	2.19927	3.995	0.837525
1290	2.19934	3.99567	0.837432
1291	2.19941	3.99559	0.837055
1292	2.19954	3.99534	0.836642
1293	2.19964	3.99573	0.836937
1294	2.19971	3.99611	0.837054
1295	2.19984	3.99647	0.836857
1296	2.19992	3.99614	0.836973
1297	2.19998	3.99729	0.837187
1298	2.19999	3.99726	0.837496
1299	2.20003	3.99772	0.837229
1300	2.20006	3.9975	0.837161
1301	2.20009	3.99758	0.837154
1302	2.20015	3.99772	0.837015
1303	2.2002	3.99823	0.837002
1304	2.20024	3.99795	0.836996
1305	2.20028	3.99731	0.837145
1306	2.2003	3.9975	0.837029
1307	2.20035	3.99742	0.837042
1308	2.20043	3.99737	0.837079
1309	2.20048	3.99647	0.837162
1310	2.20057	3.99604	0.837077
1311	2.20061	3.99635	0.837197
1312	2.20063	3.9965	0.837406
1313	2.20066	3.99683	0.837614
1314	2.20067	3.99681	0.837505
1315	2.20067	3.99711	0.837422
1316	2.20067	3.99718	0.837511
1317	2.20069	3.99718	0.837402
1318	2.20074	3.99667	0.837456
1319	2.20076	3.99666	0.837369
1320	2.20077	3.9974	0.837238
1321	2.20077	3.99816	0.837494
1322	2.20073	3.99911	0.837398
1323	2.20071	3.99927	0.837237
1324	2.20067	3.99949	0.837156
1325	2.20064	3.99969	0.837085
1326	2.20063	3.99971	0.837045
1327	2.2006	3.99973	0.836976
1328	2.20058	3.99977	0.836918
1329	2.20058	3.99979	0.836893
1330	2.20056	3.99981	0.836854
1331	2.20055	3.99982	0.836827
1332	2.20054	3.99984	0.836793
1333	2.20053	3.99985	0.83677
1334	2.20053	3.99986	0.836756
1335	2.20052	3.99987	0.836729
1336	2.20051	3.99989	0.83671
1337	2.20051	3.9999	0.836683
1338	2.2005	3.99991	0.836672
1339	2.2005	3.99992	0.83666
1340	2.20049	3.99993	0.836644
1341	2.20049	3.99993	0.836633
1342	2.20049	3.99994	0.836624
1343	2.20048	3.99994	0.836613
1344	2.20048	3.99995	0.836605
1345	2.20048	3.99995	0.836595
1346	2.20047	3.99995	0.836589
1347	2.20047	3.99996	0.836583
1348	2.20047	3.99996	0.836574
1349	2.20047	3.99997	0.836568
1350	2.20047	3.99997	0.836563
1351	2.20046	3.99997	0.836558
1352	2.20046	3.99998	0.836554
1353	2.20046	3.99998	0.83655
1354	2.20046	3.99998	0.836546
1355	2.20046	3.99998	0.836542
1356	2.20046	3.99998	0.836539
1357	2.20046	3.99999	0.836538
1358	2.20046	3.99999	0.836534
1359	2.20046	3.99999	0.836532
1360	2.20045	3.99999	0.836529
1361	2.20045	3.99999	0.836528
1362	2.20045	3.99999	0.836526
1363	2.20045	3.99999	0.836525
1364	2.20045	3.99999	0.836523
1365	2.20045	3.99999	0.836522
1366	2.20045	3.99999	0.836521
1367	2.20045	4	0.83652
1368	2.20045	4	0.83652
1369	2.20045	4	0.836519
1370	2.20045	4	0.836519
1371	2.20045	4	0.836518
1372	2.20045	4	0.836517
1373	2.20045	4	0.836517
1374	2.20045	4	0.836516
1375	2.20045	4	0.836516
1376	2.20045	4	0.836516
1377	2.20045	4	0.836515
1378	2.20045	4	0.836515
1379	2.20045	4	0.836515
1380	2.20045	4	0.836515
1381	2.20045	4	0.836514
1382	2.20045	4	0.836514
1383	2.20045	4	0.836514
1384	2.20045	4	0.836514
1385	2.20045	4	0.836514
1386	2.20045	4	0.836514
1387	2.20045	4	0.836513
1388	2.20045	4	0.836513
1389	2.20045	4	0.836513
1390	2.20045	4	0.836513
1391	2.20045	4	0.836513
1392	2.20045	4	0.836513
1393	2.20045	4	0.836513
1394	2.20045	4	0.836513
1395	2.20045	4	0.836513
1396	2.20045	4	0.836513
1397	2.20045	4	0.836513
1398	2.20045	4	0.836513
1399	2.20045	4	0.836513
1400	2.20045	4	0.836513
1401	2.20045	4	0.836513
1402	2.20045	4	0.836512
1403	2.20045	4	0.836512
1404	2.20045	4	0.836512
1405	2.20045	4	0.836512
1406	2.20045	4	0.836512
1407	2.20045	4	0.836512
1408	2.20045	4	0.836512
1409	2.20045	4	0.836512
1410	2.20045	4	0.836512
1411	2.20045	4	0.836512
1412	2.20045	4	0.836512
1413	2.20045	4	0.836512
1414	2.20045	4	0.836512
1415	2.20045	4	0.836512
1416	2.20045	4	0.836512
1417	2.20045	4	0.836512
1418	2.20045	4	0.836512
1419	2.20045	4	0.836512
1420	2.20045	4	0.836512
1421	2.20045	4	0.836512
1422	2.20045	4	0.836512
1423	2.20045	4	0.836512
1424	2.20045	4	0.836512
1425	2.20045	4	0.836512
1426	2.20045	4	0.836512
1427	2.20045	4	0.836512
1428	2.20045	4	0.836512
1429	2.20045	4	0.836512
1430	2.20045	4	0.836512
1431	2.20045	4	0.836512
1432	2.20045	4	0.836512
1433	2.20045	4	0.836512
1434	2.20045	4	0.836512
1435	2.20045	4	0.836512
1436	2.20045	4	0.836512
1437	2.20045	4	0.836512
1438	2.20045	4	0.836512
1439	2.20045	4	0.836512
1440	2.20045	4	0.836512
1441	2.20045	4	0.836512
1442	2.20045	4	0.836512
1443	2.20045	4	0.836512
1444	2.20045	4	0.836512
1445	2.20045	4	0.836512
1446	2.20045	4	0.836512
1447	2.20045	4	0.836512
1448	2.20045	4	0.836512
1449	2.20045	4	0.836512
1450	2.20045	4	0.836512
1451	2.20045	4	0.836512
1452	2.20045	4	0.836512
1453	2.20045	4	0.836512
1454	2.20045	4	0.836512
1455	2.20045	4	0.836512
1456	2.20045	4	0.836512
1457	2.20045	4	0.836512
1458	2.20045	4	0.836512
1459	2.20045	4	0.836512
1460	2.20045	4	0.836512
1461	2.20045	4	0.836512
1462	2.20045	4	0.836512
1463	2.20045	4	0.836512
1464	2.20045	4	0.836512
1465	2.20045	4	0.836512
1466	2.20045	4	0.836512
1467	2.20045	4	0.836512
1468	2.20045	4	0.836512
1469	2.20045	4	0.836512
1470	2.20045	4	0.836512
1471	2.20045	4	0.836512
1472	2.20045	4	0.836512
1473	2.20045	4	0.836512
1474	2.20045	4	0.836512
1475	2.20045	4	0.836512
1476	2.20045	4	0.836512
1477	2.20045	4	0.836512
1478	2.20045	4	0.836512
1479	2.20045	4	0.836512
1480	2.20045	4	0.836512
1481	2.20045	4	0.836512
1482	2.20045	4	0.836512
1483	2.20045	4	0.836512
1484	2.20045	4	0.836512
1485	2.20045	4	0.836512
1486	2.20045	4	0.836512
1487	2.20045	4	0.836512
1488	2.20045	4	0.836512
1489	2.20045	4	0.836512
1490	2.20045	4	0.836512
1491	2.20045	4	0.836512
1492	2.20045	4	0.836512
1493	2.20045	4	0.836512
1494	2.20045	4	0.836512
1495	2.20045	4	0.836512
1496	2.20045	4	0.836512
1497	2.20045	4	0.836512
1498	2.20045	4	0.836512
1499	2.20045	4	0.836512
1500	2.20045	4	0.836512
1501	2.20045	4	0.836512
1502	2.20045	4	0.836512
1503	2.20045	4	0.836512
1504	2.20045	4	0.836512
1505	2.20045	4	0.836512
1506	2.20045	4	0.836512
1507	2.20045	4	0.836512
1508	2.20045	4	0.836512
1509	2.20045	4	0.836512
1510	2.20045	4	0.836512
1511	2.20045	4	0.836512
1512	2.20045	4	0.836512
1513	2.20045	4	0.836512
1514	2.20045	4	0.836512
1515	2.20045	4	0.836512
1516	2.20045	4	0.836512
1517	2.20045	4	0.836512
1518	2.20045	4	0.836512
1519	2.20045	4	0.836512
1520	2.20045	4	0.836512
1521	2.20045	4	0.836512
1522	2.20045	4	0.836512
1523	2.20045	4	0.836512
1524	2.20045	4	0.836512
1525	2.20045	4	0.836512
1526	2.20045	4	0.836512
1527	2.20045	4	0.836512
1528	2.20045	4	0.836512
1529	2.20045	4	0.836512
1530	2.20045	4	0.836512
1531	2.20045	4	0.836512
1532	2.20045	4	0.836512
1533	2.20045	4	0.836512
1534	2.20045	4	0.836512
1535	2.20045	4	0.836512
1536	2.20045	4	0.836512
1537	2.20045	4	0.836512
1538	2.20045	4	0.836512
1539	2.20045	4	0.836512
1540	2.20045	4	0.836512
1541	2.20045	4	0.836512
1542	2.20045	4	0.836512
1543	2.20045	4	0.836512
1544	2.20045	4	0.836512
1545	2.20045	4	0.836512
1546	2.20045	4	0.836512
1547	2.20045	4	0.836512
1548	2.20045	4	0.836512
1549	2.20045	4	0.836512
1550	2.20045	4	0.836512
1551	2.20045	4	0.836512
1552	2.20045	4	0.836512
1553	2.20045	4	0.836512
1554	2.20045	4	0.836512
1555	2.20045	4	0.836512
1556	2.20045	4	0.836512
1557	2.20045	4	0.836512
1558	2.20045	4	0.836512
1559	2.20045	4	0.836512
1560	2.20045	4	0.836512
1561	2.20045	4	0.836512
1562	2.20045	4	0.836512
1563	2.20045	4	0.836512
1564	2.20045	4	0.836512
1565	2.20045	4	0.836512
1566	2.20045	4	0.836512
1567	2.20045	4	0.836512
1568	2.20045	4	0.836512
1569	2.20045	4	0.836512
1570	2.20045	4	0.836512
1571	2.20045	4	0.836512
1572	2.20045	4	0.836512
1573	2.20045	4	0.836512
1574	2.20045	4	0.836512
1575	2.20045	4	0.836512
1576	2.20045	4	0.836512
1577	2.20045	4	0.836512
1578	2.20045	4	0.836512
1579	2.20045	4	0.836512
1580	2.20045	4	0.836512
1581	2.20045	4	0.836512
1582	2.20045	4	0.836512
1583	2.20045	4	0.836512
1584	2.20045	4	0.836512
1585	2.20045	4	0.836512
1586	2.20045	4	0.836512
1587	2.20045	4	0.836512
1588	2.20045	4	0.836512
1589	2.20045	4	0.836512
1590	2.20045	4	0.836512
1591	2.20045	4	0.836512
1592	2.20045	4	0.836512
1593	2.20045	4	0.836512
1594	2.20045	4	0.836512
1595	2.20045	4	0.836512
1596	2.20045	4	0.836512
1597	2.20045	4	0.836512
1598	2.20045	4	0.836512
1599	2.20045	4	0.836512
1600	2.20045	4	0.836512
1601	2.20045	4	0.836512
1602	2.20045	4	0.836512
1603	2.20045	4	0.836512
1604	2.20045	4	0.836512
1605	2.20045	4	0.836512
1606	2.20045	4	0.836512
1607	2.20045	4	0.836512
1608	2.20045	4	0.836512
1609	2.20045	4	0.836512
1610	2.20045	4	0.836512
1611	2.20045	4	0.836512
1612	2.20045	4	0.836512
1613	2.20045	4	0.836512
1614	2.20045	4	0.836512
1615	2.20045	4	0.836512
1616	2.20045	4	0.836512
1617	2.20045	4	0.836512
1618	2.20045	4	0.836512
1619	2.20045	4	0.836512
1620	2.20045	4	0.836512
1621	2.20045	4	0.836512
1622	2.20045	4	0.836512
1623	2.20045	4	0.836512
1624	2.20045	4	0.836512
1625	2.20045	4	0.836512
1626	2.20045	4	0.836512
1627	2.20045	4	0.836512
1628	2.20045	4	0.836512
1629	2.20045	4	0.836512
1630	2.20045	4	0.836512
1631	2.20045	4	0.836512
1632	2.20045	4	0.836512
1633	2.20045	4	0.836512
1634	2.20045	4	0.836512
1635	2.20045	4	0.836512
1636	2.20045	4	0.836512
1637	2.20045	4	0.836512
1638	2.20045	4	0.836512
1639	2.20045	4	0.836512
1640	2.20045	4	0.836512
1641	2.20045	4	0.836512
1642	2.20045	4	0.836512
1643	2.20045	4	0.836512
1644	2.20045	4	0.836512
1645	2.20045	4	0.836512
1646	2.20045	4	0.836512
1647	2.20045	4	0.836512
1648	2.20045	4	0.836512
1649	2.20045	4	0.836512
1650	2.20045	4	0.836512
1651	2.20045	4	0.836512
1652	2.20045	4	0.836512
1653	2.20045	4	0.836512
1654	2.20045	4	0.836512
1655	2.20045	4	0.836512
1656	2.20045	4	0.836512
1657	2.20045	4	0.836512
1658	2.20045	4	0.836512
1659	2.20045	4	0.836512
1660	2.20045	4	0.836512
1661	2.20045	4	0.836512
1662	2.20045	4	0.836512
1663	2.20045	4	0.836512
1664	2.20045	4	0.836512
1665	2.20045	4	0.836512
1666	2.20045	4	0.836512
1667	2.20045	4	0.836512
1668	2.20045	4	0.836512
1669	2.20045	4	0.836512
1670	2.20045	4	0.836512
1671	2.20045	4	0.836512
1672	2.20045	4	0.836512
1673	2.20045	4	0.836512
1674	2.20045	4	0.836512
1675	2.20045	4	0.836512
1676	2.20045	4	0.836512
1677	2.20045	4	0.836512
1678	2.20045	4	0.836512
1679	2.20045	4	0.836512
1680	2.20045	4	0.836512
1681	2.20045	4	0.836512
1682	2.20045	4	0.836512
1683	2.20045	4	0.836512
1684	2.20045	4	0.836512
1685	2.20045	4	0.836512
1686	2.20045	4	0.836512
1687	2.20045	4	0.836512
1688	2.20045	4	0.836512
1689	2.20045	4	0.836512
1690	2.20045	4	0.836512
1691	2.20045	4	0.836512
1692	2.20045	4	0.836512
1693	2.20045	4	0.836512
1694	2.20045	4	0.836512
1695	2.20045	4	0.836512
1696	2.20045	4	0.836512
1697	2.20045	4	0.836512
1698	2.20045	4	0.836512
1699	2.20045	4	0.836512
1700	2.20045	4	0.836512
1701	2.20045	4	0.836512
1702	2.20045	4	0.836512
1703	2.20045	4	0.836512
1704	2.20045	4	0.836512
1705	2.20045	4	0.836512
1706	2.20045	4	0.836512
1707	2.20045	4	0.836512
1708	2.20045	4	0.836512
1709	2.20045	4	0.836512
1710	2.20045	4	0.836512
1711	2.20045	4	0.836512
1712	2.20045	4	0.836512
1713	2.20045	4	0.836512
1714	2.20045	4	0.836512
1715	2.20045	4	0.836512
1716	2.20045	4	0.836512
1717	2.20045	4	0.836512
1718	2.20045	4	0.836512
1719	2.20045	4	0.836512
1720	2.20045	4	0.836512
1721	2.20045	4	0.836512
1722	2.20045	4	0.836512
1723	2.20045	4	0.836512
1724	2.20045	4	0.836512
1725	2.20045	4	0.836512
1726	2.20045	4	0.836512
1727	2.20045	4	0.836512
1728	2.20045	4	0.836512
1729	2.20045	4	0.836512
1730	2.20045	4	0.836512
1731	2.20045	4	0.836512
1732	2.20045	4	0.836512
1733	2.20045	4	0.836512
1734	2.20045	4	0.836512
1735	2.20045	4	0.836512
1736	2.20045	4	0.836512
1737	2.20045	4	0.836512
1738	2.20045	4	0.836512
1739	2.20045	4	0.836512
1740	2.20045	4	0.836512
1741	2.20045	4	0.836512
1742	2.20045	4	0.836512
1743	2.20045	4	0.836512
1744	2.20045	4	0.836512
1745	2.20045	4	0.836512
1746	2.20045	4	0.836512
1747	2.20045	4	0.836512
1748	2.20045	4	0.836512
1749	2.20045	4	0.836512
1750	2.20045	4	0.836512
1751	2.20045	4	0.836512
1752	2.20045	4	0.836512
1753	2.20045	4	0.836512
1754	2.20045	4	0.836512
1755	2.20045	4	0.836512
1756	2.20045	4	0.836512
1757	2.20045	4	0.836512
1758	2.20045	4	0.836512
1759	2.20045	4	0.836512
1760	2.20045	4	0.836512
1761	2.20045	4	0.836512
1762	2.20045	4	0.836512
1763	2.20045	4	0.836512
1764	2.20045	4	0.836512
1765	2.20045	4	0.836512
1766	2.20045	4	0.836512
1767	2.20045	4	0.836512
1768	2.20045	4	0.836512
1769	2.20045	4	0.836512
1770	2.20045	4	0.836512
1771	2.20045	4	0.836512
1772	2.20045	4	0.836512
1773	2.20045	4	0.836512
1774	2.20045	4	0.836512
1775	2.20045	4	0.836512
1776	2.20045	4	0.836512
1777	2.20045	4	0.836512
1778	2.20045	4	0.836512
1779	2.20045	4	0.836512
1780	2.20045	4	0.836512
1781	2.20045	4	0.836512
1782	2.20045	4	0.836512
1783	2.20045	4	0.836512
1784	2.20045	4	0.836512
1785	2.20045	4	0.836512
1786	2.20045	4	0.836512
1787	2.20045	4	0.836512
1788	2.20045	4	0.836512
1789	2.20045	4	0.836512
1790	2.20045	4	0.836512
1791	2.20045	4	0.836512
1792	2.20045	4	0.836512
1793	2.20045	4	0.836512
1794	2.20045	4	0.836512
1795	2.20045	4	0.836512
1796	2.20045	4	0.836512
1797	2.20045	4	0.836512
1798	2.20045	4	0.836512
1799	2.20045	4	0.836512
1800	2.20045	4	0.836512
1801	2.20045	4	0.836512
1802	2.20045	4	0.836512
1803	2.20045	4	0.836512
1804	2.20045	4	0.836512
1805	2.20045	4	0.836512
1806	2.20045	4	0.836512
1807	2.20045	4	0.836512
1808	2.20045	4	0.836512
1809	2.20045	4	0.836512
1810	2.20045	4	0.836512
1811	2.20045	4	0.836512
1812	2.20045	4	0.836512
1813	2.20045	4	0.836512
1814	2.20045	4	0.836512
1815	2.20045	4	0.836512
1816	2.20045	4	0.836512
1817	2.20045	4	0.836512
1818	2.20045	4	0.836512
1819	2.20045	4	0.836512
1820	2.20045	4	0.836512
1821	2.20045	4	0.836512
1822	2.20045	4	0.836512
1823	2.20045	4	0.836512
1824	2.20045	4	0.836512
1825	2.20045	4	0.836512
1826	2.20045	4	0.836512
1827	2.20045	4	0.836512
1828	2.20045	4	0.836512
1829	2.20045	4	0.836512
1830	2.20045	4	0.836512
1831	2.20045	4	0.836512
1832	2.20045	4	0.836512
1833	2.20045	4	0.836512
1834	2.20045	4	0.836512
1835	2.20045	4	0.836512
1836	2.20045	4	0.836512
1837	2.20045	4	0.836512
1838	2.20045	4	0.836512
1839	2.20045	4	0.836512
1840	2.20045	4	0.836512
1841	2.20045	4	0.836512
1842	2.20045	4	0.836512
1843	2.20045	4	0.836512
1844	2.20045	4	0.836512
1845	2.20045	4	0.836512
1846	2.20045	4	0.836512
1847	2.20045	4	0.836512
1848	2.20045	4	0.836512
1849	2.20045	4	0.836512
1850	2.20045	4	0.836512
1851	2.20045	4	0.836512
1852	2.20045	4	0.836512
1853	2.20045	4	0.836512
1854	2.20045	4	0.836512
1855	2.20045	4	0.836512
1856	2.20045	4	0.836512
1857	2.20045	4	0.836512
1858	2.20045	4	0.836512
1859	2.20045	4	0.836512
1860	2.20045	4	0.836512
1861	2.20045	4	0.836512
1862	2.20045	4	0.836512
1863	2.20045	4	0.836512
1864	2.20045	4	0.836512
1865	2.20045	4	0.836512
1866	2.20045	4	0.836512
1867	2.20045	4	0.836512
1868	2.20045	4	0.836512
1869	2.20045	4	0.836512
1870	2.20045	4	0.836512
1871	2.20045	4	0.836512
1872	2.20045	4	0.836512
1873	2.20045	4	0.836512
1874	2.20045	4	0.836512
1875	2.20045	4	0.836512
1876	2.20045	4	0.836512
1877	2.20045	4	0.836512
1878	2.20045	4	0.836512
1879	2.20045	4	0.836512
1880	2.20045	4	0.836512
1881	2.20045	4	0.836512
1882	2.20045	4	0.836512
1883	2.20045	4	0.836512
1884	2.20045	4	0.836512
1885	2.20045	4	0.836512
1886	2.20045	4	0.836512
1887	2.20045	4	0.836512
1888	2.20045	4	0.836512
1889	2.20045	4	0.836512
1890	2.20045	4	0.836512
1891	2.20045	4	0.836512
1892	2.20045	4	0.836512
1893	2.20045	4	0.836512
1894	2.20045	4	0.836512
1895	2.20045	4	0.836512
1896	2.20045	4	0.836512
1897	2.20045	4	0.836512
1898	2.20045	4	0.836512
1899	2.20045	4	0.836512
1900	2.20045	4	0.836512
1901	2.20045	4	0.836512
1902	2.20045	4	0.836512
1903	2.20045	4	0.836512
1904	2.20045	4	0.836512
1905	2.20045	4	0.836512
1906	2.20045	4	0.836512
1907	2.20045	4	0.836512
1908	2.20045	4	0.836512
1909	2.20045	4	0.836512
1910	2.20045	4	0.836512
1911	2.20045	4	0.836512
1912	2.20045	4	0.836512
1913	2.20045	4	0.836512
1914	2.20045	4	0.836512
1915	2.20045	4	0.836512
1916	2.20045	4	0.836512
1917	2.20045	4	0.836512
1918	2.20045	4	0.836512
1919	2.20045	4	0.836512
1920	2.20045	4	0.836512
1921	2.20045	4	0.836512
1922	2.20045	4	0.836512
1923	2.20045	4	0.836512
1924	2.20045	4	0.836512
1925	2.20045	4	0.836512
1926	2.20045	4	0.836512
1927	2.20045	4	0.836512
1928	2.20045	4	0.836512
1929	2.20045	4	0.836512
1930	2.20045	4	0.836512
1931	2.20045	4	0.836512
1932	2.20045	4	0.836512
1933	2.20045	4	0.836512
1934	2.20045	4	0.836512
1935	2.20045	4	0.836512
1936	2.20045	4	0.836512
1937	2.20045	4	0.836512
1938	2.20045	4	0.836512
1939	2.20045	4	0.836512
1940	2.20045	4	0.836512
1941	2.20045	4	0.836512
1942	2.20045	4	0.836512
1943	2.20045	4	0.836512
1944	2.20045	4	0.836512
1945	2.20045	4	0.836512
1946	2.20045	4	0.836512
1947	2.20045	4	0.836512
1948	2.20045	4	0.836512
1949	2.20045	4	0.836512
1950	2.20045	4	0.836512
1951	2.20045	4	0.836512
1952	2.20045	4	0.836512
1953	2.20045	4	0.836512
1954	2.20045	4	0.836512
1955	2.20045	4	0.836512
1956	2.20045	4	0.836512
1957	2.20045	4	0.836512
1958	2.20045	4	0.836512
1959	2.20045	4	0.836512
1960	2.20045	4	0.836512
1961	2.20045	4	0.836512
1962	2.20045	4	0.836512
1963	2.20045	4	0.836512
1964	2.20045	4	0.836512
1965	2.20045	4	0.836512
1966	2.20045	4	0.836512
1967	2.20045	4	0.836512
1968	2.20045	4	0.836512
1969	2.20045	4	0.836512
1970	2.20045	4	0.836512
1971	2.20045	4	0.836512
1972	2.20045	4	0.836512
1973	2.20045	4	0.836512
1974	2.20045	4	0.836512
1975	2.20045	4	0.836512
1976	2.20045	4	0.836512
1977	2.20045	4	0.836512
1978	2.20045	4	0.836512
1979	2.20045	4	0.836512
1980	2.20045	4	0.836512
1981	2.20045	4	0.836512
1982	2.20045	4	0.836512
1983	2.20045	4	0.836512
1984	2.20045	4	0.836512
1985	2.20045	4	0.836512
1986	2.20045	4	0.836512
1987	2.20045	4	0.836512
1988	2.20045	4	0.836512
1989	2.20045	4	0.836512
1990	2.20045	4	0.836512
1991	2.20045	4	0.836512
1992	2.20045	4	0.836512
1993	2.20045	4	0.836512
1994	2.20045	4	0.836512
1995	2.20045	4	0.836512
1996	2.20045	4	0.836512
1997	2.20045	4	0.836512
1998	2.20045	4	0.836512
1999	2.20045	4	0.836512
2000	2.20045	4	0.836512
[truncated: 3,001 more rows]
