# Supplementary material for: Aspiration-driven co-evolution of cooperation with individual behavioral diversity
Source: PLoS One. 2023 Sep 15;18(9):e0291134. doi: 10.1371/journal.pone.0291134 (PMC10503719; doi:10.1371/journal.pone.0291134)
Supplement: S1 Data — (ZIP) [file pone.0291134.s001.zip › M1/v2-L=200/data/aspiration_time,b=1.13_frequency.txt]

1	0.5	0.5	0
2	0.624606	0.639922	0.452458
3	0.691885	0.742906	0.490417
4	0.72029	0.82161	0.529264
5	0.727538	0.887871	0.55199
6	0.720287	0.95124	0.557659
7	0.704489	1.01193	0.55203
8	0.685581	1.06818	0.539363
9	0.664603	1.12536	0.521168
10	0.643058	1.17882	0.50167
11	0.622343	1.22913	0.478528
12	0.602954	1.27681	0.457033
13	0.585337	1.31878	0.435778
14	0.57004	1.36891	0.412064
15	0.556518	1.39721	0.394417
16	0.543872	1.44891	0.3764
17	0.53294	1.50131	0.360811
18	0.523754	1.52794	0.344595
19	0.515358	1.56358	0.33074
20	0.508829	1.59048	0.319332
21	0.503647	1.61082	0.308418
22	0.499389	1.64958	0.29518
23	0.496435	1.685	0.288454
24	0.494174	1.71627	0.281339
25	0.493115	1.73355	0.273957
26	0.49298	1.7501	0.269437
27	0.492747	1.77147	0.267399
28	0.493272	1.79218	0.264413
29	0.494088	1.82727	0.258176
30	0.495402	1.85958	0.254004
31	0.497279	1.88044	0.24993
32	0.499505	1.88173	0.247363
33	0.502449	1.89803	0.244988
34	0.505742	1.89819	0.244206
35	0.509036	1.93622	0.240321
36	0.512808	1.94212	0.240862
37	0.516011	1.9854	0.242095
38	0.5205	1.99264	0.242592
39	0.524729	2.00576	0.242837
40	0.528705	2.03258	0.243424
41	0.533094	2.03936	0.24592
42	0.537581	2.06766	0.243368
43	0.542344	2.07216	0.244041
44	0.547665	2.0918	0.243698
45	0.552692	2.10765	0.245424
46	0.557663	2.126	0.248427
47	0.562994	2.13512	0.25098
48	0.566941	2.18196	0.253751
49	0.571288	2.22371	0.25267
50	0.575865	2.24405	0.252899
51	0.580838	2.25641	0.251237
52	0.58558	2.2714	0.253844
53	0.589644	2.28778	0.253048
54	0.593942	2.32271	0.255363
55	0.598399	2.34515	0.254296
56	0.603325	2.35611	0.25747
57	0.608084	2.35667	0.258598
58	0.613103	2.3676	0.258514
59	0.617935	2.37896	0.257817
60	0.622889	2.39031	0.26095
61	0.627523	2.40915	0.263969
62	0.631925	2.44046	0.264582
63	0.636506	2.45617	0.267036
64	0.641446	2.49305	0.265756
65	0.646221	2.49605	0.266266
66	0.650873	2.51618	0.268755
67	0.655082	2.53918	0.269593
68	0.659645	2.55888	0.26837
69	0.664048	2.57584	0.268445
70	0.668051	2.58801	0.270479
71	0.672734	2.57766	0.272082
72	0.677174	2.58866	0.275282
73	0.681998	2.59717	0.274411
74	0.686716	2.61295	0.276422
75	0.691363	2.61912	0.279114
76	0.695725	2.63091	0.281174
77	0.700142	2.64177	0.282348
78	0.704906	2.65139	0.283909
79	0.709461	2.67301	0.285571
80	0.713745	2.68718	0.288596
81	0.717956	2.70519	0.287041
82	0.722313	2.7063	0.289455
83	0.726703	2.71859	0.291974
84	0.730688	2.72997	0.291971
85	0.734864	2.7555	0.290482
86	0.739254	2.76242	0.290322
87	0.743458	2.77493	0.29306
88	0.747407	2.80168	0.293793
89	0.751059	2.82522	0.295292
90	0.754892	2.8269	0.294967
91	0.758889	2.83134	0.295456
92	0.762549	2.84941	0.299248
93	0.766294	2.8668	0.300357
94	0.770024	2.88109	0.300878
95	0.773991	2.8761	0.301012
96	0.777787	2.87532	0.304025
97	0.781661	2.87612	0.305363
98	0.786099	2.8925	0.303511
99	0.78982	2.89876	0.304817
100	0.793911	2.88411	0.305686
101	0.798421	2.88302	0.306338
102	0.80268	2.88275	0.308406
103	0.806596	2.88466	0.312002
104	0.810849	2.89791	0.312835
105	0.814802	2.91239	0.314355
106	0.818778	2.92342	0.316004
107	0.822686	2.9303	0.318148
108	0.826302	2.94185	0.320029
109	0.830405	2.95023	0.319766
110	0.834237	2.95405	0.321396
111	0.838486	2.95045	0.320603
112	0.842571	2.94983	0.322652
113	0.846843	2.95244	0.324959
114	0.850719	2.96221	0.32647
115	0.854599	2.97591	0.329813
116	0.858156	2.99155	0.328885
117	0.861609	3.00289	0.330797
118	0.865769	2.99908	0.332193
119	0.869887	3.01304	0.333681
120	0.873386	3.022	0.3343
121	0.876908	3.05015	0.335296
122	0.880767	3.03849	0.337116
123	0.885104	3.03776	0.334776
124	0.888861	3.04215	0.334631
125	0.89312	3.0407	0.338746
126	0.896963	3.04845	0.340814
127	0.900958	3.04877	0.341158
128	0.905303	3.04372	0.343272
129	0.909428	3.04905	0.347081
130	0.913119	3.0746	0.348212
131	0.916824	3.09134	0.346692
132	0.920398	3.09851	0.348803
133	0.924122	3.10181	0.347771
134	0.927924	3.09037	0.348757
135	0.931534	3.09469	0.35296
136	0.935481	3.11148	0.353472
137	0.939256	3.12377	0.352864
138	0.942919	3.13703	0.355008
139	0.94663	3.12828	0.355025
140	0.950632	3.12778	0.356903
141	0.954541	3.12914	0.357362
142	0.958325	3.14098	0.36088
143	0.961539	3.15684	0.361792
144	0.965438	3.15196	0.362851
145	0.969401	3.14267	0.361509
146	0.973642	3.14003	0.361807
147	0.977794	3.13535	0.364989
148	0.982175	3.14297	0.366224
149	0.985924	3.14963	0.368875
150	0.989778	3.16299	0.366963
151	0.993703	3.16701	0.367349
152	0.997433	3.18777	0.369802
153	1.00127	3.19447	0.370006
154	1.00466	3.19358	0.374082
155	1.00821	3.19668	0.374217
156	1.01194	3.20543	0.377316
157	1.0155	3.21747	0.375492
158	1.01933	3.21629	0.376833
159	1.02324	3.2205	0.376523
160	1.02687	3.23356	0.377379
161	1.03035	3.24258	0.381356
162	1.03393	3.24672	0.380972
163	1.03756	3.25794	0.383104
164	1.04104	3.25817	0.383444
165	1.04451	3.25563	0.384786
166	1.04794	3.25912	0.385781
167	1.05164	3.26198	0.387489
168	1.05534	3.25478	0.388592
169	1.05881	3.25569	0.39219
170	1.06216	3.27258	0.395276
171	1.06554	3.27428	0.397379
172	1.06908	3.26454	0.395784
173	1.07274	3.27371	0.397936
174	1.07589	3.27486	0.399453
175	1.07923	3.27742	0.40021
176	1.08266	3.27713	0.403372
177	1.08604	3.26872	0.405245
178	1.08947	3.27903	0.406058
179	1.09272	3.28739	0.406957
180	1.09575	3.29982	0.409907
181	1.09905	3.29926	0.410901
182	1.10214	3.30539	0.413127
183	1.1049	3.31243	0.415787
184	1.10796	3.30852	0.415902
185	1.11085	3.32747	0.416517
186	1.11394	3.33963	0.419351
187	1.11674	3.34651	0.419433
188	1.11957	3.35823	0.417651
189	1.12194	3.36627	0.418927
190	1.12444	3.37347	0.421986
191	1.12712	3.36579	0.421134
192	1.13005	3.36872	0.421644
193	1.13301	3.3686	0.42161
194	1.13596	3.37205	0.421474
195	1.13913	3.36542	0.421175
196	1.14252	3.36748	0.42227
197	1.14549	3.37287	0.425434
198	1.14882	3.36073	0.425016
199	1.15195	3.36779	0.427259
200	1.15482	3.37178	0.428296
201	1.15769	3.37253	0.430593
202	1.16063	3.38556	0.431977
203	1.16341	3.39349	0.433667
204	1.16636	3.39026	0.436965
205	1.1692	3.37734	0.436686
206	1.17241	3.38372	0.436391
207	1.1755	3.38199	0.438626
208	1.17862	3.38303	0.439991
209	1.18154	3.38577	0.44061
210	1.18451	3.39625	0.43869
211	1.18746	3.40012	0.440728
212	1.19025	3.4132	0.441447
213	1.19274	3.41231	0.441595
214	1.19563	3.41781	0.447777
215	1.19808	3.42104	0.449969
216	1.2008	3.42872	0.449623
217	1.20343	3.43104	0.449263
218	1.20638	3.42465	0.446706
219	1.20902	3.42331	0.447907
220	1.21176	3.42281	0.449769
221	1.21452	3.42809	0.452759
222	1.21719	3.43173	0.451395
223	1.21986	3.43035	0.451758
224	1.22288	3.42983	0.453501
225	1.22611	3.42985	0.452429
226	1.22871	3.43742	0.45308
227	1.23158	3.44076	0.455484
228	1.23473	3.43948	0.454842
229	1.23765	3.44047	0.457032
230	1.24073	3.44442	0.457383
231	1.24372	3.44766	0.458152
232	1.24668	3.44633	0.459093
233	1.24967	3.45206	0.459984
234	1.25233	3.46794	0.461583
235	1.25493	3.47997	0.466753
236	1.25722	3.48499	0.466737
237	1.25982	3.48028	0.467651
238	1.26218	3.4827	0.467842
239	1.26472	3.48987	0.465851
240	1.26738	3.49001	0.464479
241	1.27007	3.50813	0.466363
242	1.2723	3.52278	0.470662
243	1.27444	3.52894	0.469082
244	1.27691	3.52427	0.469447
245	1.27897	3.53775	0.472397
246	1.28119	3.54527	0.471375
247	1.28368	3.54423	0.468134
248	1.28624	3.54713	0.468154
249	1.28846	3.54301	0.472571
250	1.29095	3.54308	0.472267
251	1.2932	3.54501	0.4716
252	1.29577	3.54713	0.473393
253	1.2984	3.54486	0.472467
254	1.30101	3.54947	0.473808
255	1.30323	3.5478	0.476509
256	1.30562	3.55081	0.479727
257	1.308	3.55245	0.480592
258	1.31041	3.56649	0.479454
259	1.31274	3.57224	0.47852
260	1.31469	3.58331	0.479123
261	1.31685	3.5918	0.479903
262	1.31879	3.59159	0.479979
263	1.32124	3.58691	0.47622
264	1.32342	3.58673	0.477358
265	1.32562	3.58811	0.478262
266	1.32777	3.58725	0.478653
267	1.32994	3.59316	0.480282
268	1.33238	3.59753	0.479956
269	1.33494	3.59874	0.479698
270	1.33732	3.60978	0.480536
271	1.33946	3.60903	0.481819
272	1.34195	3.59821	0.483442
273	1.34411	3.60445	0.485343
274	1.34642	3.61048	0.487102
275	1.34861	3.60879	0.488825
276	1.35074	3.61046	0.490059
277	1.35291	3.6159	0.489142
278	1.35477	3.61992	0.488454
279	1.35692	3.62452	0.48695
280	1.35918	3.62426	0.488545
281	1.36132	3.61938	0.488842
282	1.36376	3.61074	0.491232
283	1.36592	3.61548	0.494341
284	1.36799	3.61593	0.493143
285	1.36978	3.63459	0.493716
286	1.37159	3.64377	0.493658
287	1.37345	3.64871	0.492901
288	1.37551	3.64883	0.494724
289	1.37707	3.64906	0.496252
290	1.3788	3.65525	0.496809
291	1.38071	3.64413	0.498308
292	1.38259	3.6477	0.498754
293	1.38451	3.65425	0.498759
294	1.38624	3.66657	0.500434
295	1.38781	3.67222	0.50086
296	1.38939	3.6725	0.500859
297	1.39103	3.67398	0.500905
298	1.39266	3.66956	0.500598
299	1.39451	3.67086	0.501334
300	1.39629	3.66874	0.500125
301	1.39793	3.67102	0.501844
302	1.39965	3.66988	0.500164
303	1.40117	3.68466	0.50066
304	1.4026	3.69846	0.501435
305	1.40404	3.69621	0.496981
306	1.4055	3.70121	0.497939
307	1.40707	3.70148	0.497887
308	1.4087	3.70358	0.500671
309	1.40998	3.7107	0.500767
310	1.41111	3.72274	0.503088
311	1.41243	3.71702	0.502926
312	1.41363	3.71919	0.502171
313	1.41493	3.71458	0.502785
314	1.41648	3.71078	0.503654
315	1.41808	3.71431	0.502797
316	1.41981	3.71467	0.50429
317	1.42116	3.71793	0.504653
318	1.42255	3.72739	0.504627
319	1.42401	3.72997	0.504067
320	1.42536	3.73043	0.504074
321	1.42698	3.72625	0.505414
322	1.42835	3.72585	0.506602
323	1.4297	3.73134	0.506066
324	1.43123	3.734	0.506011
325	1.43272	3.73358	0.505669
326	1.43414	3.73806	0.506524
327	1.4356	3.73549	0.507118
328	1.43748	3.73006	0.505953
329	1.43936	3.72986	0.506983
330	1.44092	3.7345	0.508201
331	1.44257	3.73048	0.508069
332	1.44428	3.73434	0.509814
333	1.44577	3.73582	0.51073
334	1.44724	3.73254	0.511537
335	1.44869	3.73722	0.513828
336	1.45026	3.73936	0.51459
337	1.45176	3.74231	0.512551
338	1.45324	3.7387	0.513043
339	1.45463	3.74377	0.513832
340	1.45601	3.74561	0.513649
341	1.45756	3.74818	0.51467
342	1.45878	3.75162	0.51726
343	1.46017	3.75194	0.516696
344	1.46136	3.75695	0.519168
345	1.46262	3.75392	0.518299
346	1.46422	3.74935	0.517551
347	1.46554	3.75439	0.517658
348	1.46675	3.75086	0.519236
349	1.46788	3.75801	0.521646
350	1.46902	3.75974	0.520833
351	1.47031	3.75592	0.519656
352	1.47166	3.75728	0.521922
353	1.4729	3.76158	0.52189
354	1.47408	3.75961	0.522884
355	1.4755	3.75705	0.523452
356	1.47704	3.75891	0.523698
357	1.47826	3.76136	0.524757
358	1.47963	3.76446	0.525741
359	1.48082	3.76509	0.524537
360	1.48211	3.76861	0.525582
361	1.48364	3.76215	0.525405
362	1.48499	3.75782	0.529032
363	1.48628	3.7569	0.531699
364	1.48763	3.75848	0.533413
365	1.48902	3.75913	0.534316
366	1.49038	3.76121	0.53502
367	1.4917	3.75688	0.535406
368	1.493	3.75811	0.53594
369	1.49408	3.75751	0.537032
370	1.4956	3.75189	0.535053
371	1.49739	3.74864	0.535434
372	1.49879	3.7481	0.536068
373	1.50046	3.74886	0.535022
374	1.50165	3.76118	0.537886
375	1.50282	3.77256	0.536547
376	1.50409	3.7758	0.537097
377	1.50507	3.78263	0.537079
378	1.50619	3.78183	0.53555
379	1.50744	3.77866	0.537532
380	1.50886	3.7777	0.536844
381	1.51033	3.77299	0.537726
382	1.51166	3.76944	0.539202
383	1.51282	3.77858	0.542011
384	1.51398	3.78264	0.541461
385	1.51523	3.77869	0.539747
386	1.51652	3.77835	0.541499
387	1.51778	3.77584	0.542422
388	1.51909	3.78031	0.543177
389	1.52034	3.77869	0.543223
390	1.52153	3.78023	0.544969
391	1.52264	3.77925	0.546055
392	1.52407	3.77138	0.545503
393	1.52558	3.7737	0.54608
394	1.5269	3.77676	0.546291
395	1.52786	3.78631	0.546878
396	1.52918	3.78872	0.545521
397	1.53055	3.78536	0.54616
398	1.53201	3.77938	0.547151
399	1.53341	3.78812	0.546731
400	1.53463	3.78973	0.54802
401	1.53594	3.79061	0.550205
402	1.53732	3.78931	0.549271
403	1.53871	3.78745	0.551035
404	1.54019	3.78397	0.550516
405	1.54148	3.7879	0.550989
406	1.54298	3.79002	0.550227
407	1.54424	3.79494	0.551035
408	1.54565	3.79793	0.549873
409	1.54692	3.79942	0.551762
410	1.54833	3.80028	0.554344
411	1.54964	3.79689	0.553756
412	1.55108	3.79657	0.553994
413	1.5522	3.79796	0.555692
414	1.55342	3.79889	0.556455
415	1.55463	3.79248	0.557656
416	1.55585	3.7946	0.557188
417	1.55718	3.79533	0.558207
418	1.55826	3.80516	0.561129
419	1.55912	3.80905	0.562874
420	1.55985	3.81745	0.562665
421	1.5605	3.824	0.560943
422	1.56124	3.82634	0.560042
423	1.56201	3.82746	0.559473
424	1.56276	3.83037	0.558324
425	1.56356	3.83388	0.556864
426	1.5644	3.83233	0.554855
427	1.56544	3.83082	0.554659
428	1.56682	3.8269	0.554624
429	1.56821	3.82603	0.553942
430	1.56946	3.82445	0.556109
431	1.5708	3.81957	0.556352
432	1.57212	3.82107	0.55711
433	1.57333	3.8225	0.557042
434	1.57469	3.82285	0.55755
435	1.57602	3.82301	0.558103
436	1.57711	3.82826	0.559088
437	1.57851	3.82903	0.559358
438	1.57959	3.82789	0.5599
439	1.58062	3.83143	0.56014
440	1.58138	3.83833	0.560145
441	1.58231	3.83792	0.56108
442	1.58322	3.83884	0.561628
443	1.58407	3.84033	0.562789
444	1.58468	3.84417	0.56491
445	1.58567	3.84043	0.562563
446	1.5867	3.83401	0.562217
447	1.58795	3.83251	0.561512
448	1.58911	3.83227	0.563909
449	1.59014	3.83266	0.563204
450	1.59126	3.82521	0.563975
451	1.5927	3.82401	0.56293
452	1.59364	3.82613	0.563929
453	1.59465	3.82898	0.56468
454	1.59553	3.83745	0.565774
455	1.59676	3.83564	0.56505
456	1.59789	3.83596	0.565718
457	1.59904	3.83072	0.5672
458	1.60018	3.82921	0.56861
459	1.60133	3.82984	0.570597
460	1.6026	3.83195	0.571948
461	1.60357	3.83694	0.57022
462	1.60441	3.84873	0.568287
463	1.60534	3.85107	0.566764
464	1.60638	3.85602	0.567675
465	1.60715	3.85604	0.568183
466	1.60832	3.85306	0.567319
467	1.60904	3.85505	0.568648
468	1.60988	3.85738	0.567958
469	1.61078	3.85896	0.568777
470	1.6117	3.86126	0.568091
471	1.61245	3.86052	0.570141
472	1.61323	3.85871	0.56838
473	1.614	3.86227	0.569663
474	1.6149	3.86247	0.568971
475	1.61578	3.86204	0.570216
476	1.61658	3.86836	0.570373
477	1.61718	3.87379	0.569573
478	1.61801	3.87497	0.56953
479	1.61874	3.87362	0.570124
480	1.61944	3.87317	0.570754
481	1.62026	3.87717	0.569975
482	1.62095	3.87839	0.570669
483	1.62153	3.88055	0.572208
484	1.62238	3.87918	0.57094
485	1.62329	3.88335	0.56936
486	1.62422	3.88167	0.569806
487	1.62504	3.88197	0.569769
488	1.62595	3.87998	0.570221
489	1.62685	3.87566	0.570651
490	1.62758	3.87495	0.572427
491	1.62836	3.87022	0.571786
492	1.62917	3.87144	0.571806
493	1.62984	3.87325	0.572299
494	1.63069	3.8734	0.572135
495	1.63138	3.87172	0.572002
496	1.63206	3.87685	0.570833
497	1.63286	3.88067	0.569346
498	1.63359	3.88298	0.571035
499	1.63431	3.88259	0.570825
500	1.63516	3.88175	0.569422
501	1.6363	3.87772	0.568857
502	1.6371	3.87818	0.570551
503	1.63796	3.87944	0.571832
504	1.63873	3.8774	0.572609
505	1.63955	3.88396	0.572521
506	1.64016	3.88783	0.573656
507	1.64085	3.89394	0.574101
508	1.64125	3.89912	0.57493
509	1.64162	3.90321	0.574524
510	1.64197	3.90582	0.573204
511	1.64241	3.90671	0.57305
512	1.64273	3.91071	0.57398
513	1.64326	3.90977	0.573719
514	1.64388	3.90565	0.57265
515	1.64433	3.90522	0.572909
516	1.6449	3.90513	0.572932
517	1.64551	3.90125	0.571503
518	1.64621	3.90175	0.572047
519	1.64676	3.90112	0.573775
520	1.64727	3.90131	0.574562
521	1.64788	3.89947	0.574364
522	1.64838	3.90117	0.574913
523	1.64889	3.90853	0.574628
524	1.64944	3.90994	0.574018
525	1.65001	3.90795	0.574825
526	1.65061	3.90837	0.573668
527	1.65137	3.90502	0.575279
528	1.6522	3.90127	0.57682
529	1.65275	3.90361	0.576401
530	1.65339	3.90412	0.575867
531	1.65402	3.90348	0.575014
532	1.6546	3.91039	0.575277
533	1.65497	3.91424	0.576573
534	1.65554	3.91571	0.576213
535	1.65612	3.9181	0.575934
536	1.65679	3.91383	0.575506
537	1.65743	3.91462	0.57533
538	1.65783	3.91548	0.576127
539	1.65827	3.91823	0.576203
540	1.65869	3.91879	0.576189
541	1.65934	3.91634	0.576971
542	1.65984	3.92024	0.576578
543	1.66034	3.9187	0.577061
544	1.66101	3.91163	0.578111
545	1.66159	3.90986	0.578467
546	1.66198	3.91314	0.579816
547	1.66222	3.91818	0.579236
548	1.66257	3.91831	0.578947
549	1.66308	3.91844	0.579138
550	1.6637	3.91586	0.578954
551	1.66408	3.91966	0.578432
552	1.66447	3.92293	0.577805
553	1.66504	3.92275	0.577989
554	1.66545	3.92569	0.577811
555	1.6658	3.92777	0.578937
556	1.66612	3.92742	0.577965
557	1.66652	3.93115	0.57949
558	1.6668	3.93092	0.579888
559	1.6671	3.92879	0.579874
560	1.66743	3.93106	0.578896
561	1.66788	3.93153	0.578104
562	1.66836	3.92955	0.577279
563	1.66889	3.92555	0.576889
564	1.66939	3.92677	0.576918
565	1.66968	3.92909	0.578215
566	1.67008	3.93362	0.578118
567	1.6705	3.93522	0.5776
568	1.67084	3.94102	0.577049
569	1.67123	3.94198	0.577664
570	1.67158	3.94032	0.577486
571	1.67194	3.93976	0.576917
572	1.6724	3.93982	0.577311
573	1.67267	3.93929	0.578853
574	1.67302	3.93968	0.578802
575	1.67339	3.93977	0.578431
576	1.67374	3.94048	0.578113
577	1.67411	3.93775	0.57848
578	1.67466	3.93842	0.577607
579	1.67504	3.93872	0.578644
580	1.67538	3.93855	0.577873
581	1.67577	3.93969	0.578273
582	1.67624	3.93696	0.58016
583	1.67682	3.93426	0.578836
584	1.67735	3.93358	0.577974
585	1.67798	3.93257	0.577653
586	1.67867	3.92843	0.578585
587	1.67939	3.92822	0.579389
588	1.68001	3.93139	0.579745
589	1.68056	3.93399	0.579668
590	1.68099	3.93562	0.579889
591	1.68145	3.93673	0.57903
592	1.68199	3.93822	0.578358
593	1.68244	3.93812	0.578955
594	1.68289	3.93687	0.580104
595	1.68351	3.9333	0.581031
596	1.684	3.93205	0.581624
597	1.6845	3.93484	0.581755
598	1.68507	3.93321	0.581281
599	1.68544	3.93561	0.581774
600	1.68599	3.93642	0.581699
601	1.68661	3.93186	0.581986
602	1.68715	3.93318	0.581391
603	1.68753	3.93109	0.582496
604	1.68809	3.93129	0.582099
605	1.68859	3.93382	0.582976
606	1.68916	3.93305	0.582592
607	1.68986	3.93365	0.583466
608	1.69033	3.93472	0.584007
609	1.69088	3.93607	0.583668
610	1.69132	3.93825	0.584117
611	1.69185	3.93766	0.584082
612	1.69233	3.93905	0.583983
613	1.69274	3.93854	0.5851
614	1.69315	3.93745	0.585121
615	1.69342	3.94135	0.585477
616	1.69381	3.94069	0.586261
617	1.69418	3.94216	0.586088
618	1.69456	3.94084	0.586187
619	1.69494	3.94313	0.586866
620	1.69519	3.94325	0.587316
621	1.69552	3.94306	0.588014
622	1.69575	3.94615	0.587844
623	1.69598	3.94545	0.587022
624	1.69627	3.94646	0.585962
625	1.6966	3.94632	0.586274
626	1.69697	3.94614	0.586157
627	1.69728	3.94688	0.587013
628	1.69754	3.94842	0.587637
629	1.69776	3.95142	0.587872
630	1.69807	3.94766	0.588564
631	1.69838	3.94477	0.588192
632	1.69877	3.94256	0.588367
633	1.69927	3.94018	0.588041
634	1.69973	3.9415	0.587698
635	1.70006	3.94374	0.588573
636	1.7003	3.94917	0.588884
637	1.70072	3.94894	0.588369
638	1.70111	3.94443	0.587304
639	1.70165	3.93991	0.587086
640	1.70224	3.93945	0.586816
641	1.70277	3.939	0.588211
642	1.70334	3.93822	0.588958
643	1.70385	3.93877	0.589576
644	1.70441	3.93685	0.590622
645	1.70492	3.93369	0.591073
646	1.70549	3.93275	0.590516
647	1.70598	3.9361	0.591708
648	1.70638	3.93637	0.591806
649	1.70662	3.93874	0.592228
650	1.70704	3.9399	0.591906
651	1.70731	3.93691	0.593556
652	1.70779	3.93811	0.593427
653	1.70824	3.9383	0.593504
654	1.70863	3.94341	0.592913
655	1.70902	3.94385	0.593788
656	1.7095	3.94465	0.593976
657	1.7098	3.94424	0.594134
658	1.7102	3.94294	0.593373
659	1.71054	3.94134	0.594178
660	1.71095	3.93992	0.595749
661	1.71146	3.93955	0.595327
662	1.71192	3.93734	0.595367
663	1.71253	3.9373	0.594918
664	1.71299	3.93791	0.595559
665	1.71343	3.93981	0.596392
666	1.71376	3.94561	0.59712
667	1.71408	3.94721	0.597049
668	1.71435	3.94855	0.596792
669	1.71469	3.94321	0.596706
670	1.71498	3.94561	0.597444
671	1.71531	3.94416	0.597539
672	1.7156	3.94415	0.597104
673	1.71602	3.9437	0.597073
674	1.71644	3.94387	0.597757
675	1.71694	3.94297	0.598068
676	1.71719	3.94545	0.599216
677	1.71743	3.94602	0.599034
678	1.71775	3.94814	0.599584
679	1.71787	3.95065	0.599632
680	1.71795	3.95327	0.599452
681	1.71823	3.95342	0.599036
682	1.71842	3.95409	0.598368
683	1.71859	3.9537	0.597294
684	1.71873	3.95307	0.597575
685	1.71916	3.95161	0.596687
686	1.71951	3.95113	0.597192
687	1.71979	3.95271	0.596697
688	1.71997	3.95736	0.597033
689	1.72023	3.95652	0.596704
690	1.72049	3.95601	0.596853
691	1.72079	3.95571	0.596063
692	1.72116	3.95544	0.595874
693	1.7216	3.95325	0.595747
694	1.72209	3.95145	0.596378
695	1.72257	3.9528	0.596165
696	1.72296	3.95548	0.596535
697	1.72324	3.95824	0.596951
698	1.72353	3.95842	0.5978
699	1.72385	3.96086	0.597941
700	1.72404	3.96025	0.597904
701	1.72423	3.95937	0.598379
702	1.72449	3.96044	0.598353
703	1.72463	3.96282	0.598381
704	1.72483	3.96069	0.599007
705	1.725	3.96058	0.599684
706	1.72523	3.96356	0.599047
707	1.72538	3.96426	0.599167
708	1.72568	3.96325	0.598482
709	1.72591	3.96296	0.598083
710	1.72605	3.96651	0.598669
711	1.72617	3.96974	0.598995
712	1.72633	3.96736	0.599163
713	1.72651	3.96785	0.598557
714	1.72676	3.96877	0.598716
715	1.72709	3.96746	0.597344
716	1.72737	3.96709	0.597828
717	1.72763	3.96528	0.598372
718	1.72792	3.96271	0.598584
719	1.72817	3.96318	0.599483
720	1.72846	3.96098	0.599388
721	1.72861	3.96297	0.600495
722	1.7286	3.97015	0.600162
723	1.72867	3.97241	0.600274
724	1.72882	3.97201	0.599429
725	1.72896	3.97251	0.599385
726	1.7291	3.97322	0.60013
727	1.72923	3.97297	0.599933
728	1.72928	3.97342	0.599794
729	1.72943	3.97319	0.599106
730	1.7296	3.97378	0.599458
731	1.72984	3.97245	0.598966
732	1.73005	3.97122	0.599385
733	1.73028	3.97001	0.598952
734	1.73059	3.96822	0.598683
735	1.73084	3.96932	0.599891
736	1.73105	3.97097	0.600012
737	1.73125	3.9697	0.599556
738	1.73149	3.96939	0.598931
739	1.73174	3.96706	0.598971
740	1.73195	3.96576	0.598676
741	1.73219	3.96608	0.598747
742	1.73253	3.96661	0.598349
743	1.73286	3.96626	0.598902
744	1.73312	3.96487	0.599624
745	1.7334	3.96368	0.599886
746	1.73375	3.96073	0.599759
747	1.73403	3.96105	0.600017
748	1.73427	3.96371	0.600681
749	1.73444	3.96552	0.601148
750	1.73456	3.96827	0.601841
751	1.73471	3.96823	0.602085
752	1.73482	3.97108	0.602583
753	1.73482	3.97222	0.602769
754	1.73487	3.97308	0.602791
755	1.73496	3.97283	0.602291
756	1.73508	3.97035	0.602084
757	1.73522	3.97	0.602213
758	1.73538	3.97023	0.602202
759	1.73553	3.972	0.603445
760	1.73559	3.97155	0.603885
761	1.73565	3.97188	0.602663
762	1.7357	3.97036	0.60225
763	1.73575	3.97358	0.602588
764	1.7358	3.97399	0.602074
765	1.73594	3.9737	0.601422
766	1.73614	3.97005	0.601418
767	1.73633	3.9695	0.601853
768	1.73664	3.96843	0.600323
769	1.73691	3.96749	0.600188
770	1.73717	3.96827	0.600443
771	1.73747	3.96752	0.60039
772	1.73783	3.96602	0.600435
773	1.73816	3.96483	0.601022
774	1.73854	3.96453	0.600358
775	1.73879	3.96594	0.602422
776	1.73899	3.96852	0.602553
777	1.73918	3.96735	0.602041
778	1.73952	3.96446	0.602005
779	1.73978	3.96483	0.601698
780	1.74006	3.96479	0.602003
781	1.74027	3.96656	0.602692
782	1.74037	3.96696	0.603787
783	1.74058	3.96614	0.603121
784	1.74072	3.96693	0.603818
785	1.7409	3.96782	0.603381
786	1.74121	3.96467	0.602671
787	1.74146	3.96587	0.603701
788	1.74173	3.96455	0.604145
789	1.74193	3.9642	0.603739
790	1.74219	3.96374	0.603353
791	1.74242	3.96187	0.602756
792	1.74284	3.95978	0.602691
793	1.74319	3.96072	0.603629
794	1.74339	3.96081	0.604395
795	1.74371	3.96355	0.60411
796	1.7441	3.96146	0.603606
797	1.74438	3.96007	0.604105
798	1.74484	3.95705	0.604967
799	1.74518	3.95642	0.604663
800	1.74557	3.95512	0.605036
801	1.74594	3.95433	0.60536
802	1.7463	3.95485	0.605775
803	1.74672	3.95438	0.606013
804	1.74709	3.9538	0.606629
805	1.7475	3.95339	0.606442
806	1.74788	3.95108	0.606562
807	1.7482	3.95331	0.607549
808	1.74861	3.95554	0.605998
809	1.74899	3.95637	0.605512
810	1.74933	3.95565	0.606149
811	1.74966	3.95518	0.606513
812	1.75002	3.95607	0.607353
813	1.75029	3.96004	0.607752
814	1.75059	3.9588	0.607943
815	1.751	3.95785	0.607664
816	1.75136	3.95744	0.607913
817	1.75169	3.9563	0.60749
818	1.75209	3.95622	0.607877
819	1.75245	3.95583	0.606977
820	1.75296	3.95536	0.60749
821	1.7534	3.95417	0.607759
822	1.75376	3.95602	0.607469
823	1.75412	3.95623	0.608155
824	1.75452	3.9522	0.608195
825	1.7549	3.94865	0.608971
826	1.75533	3.94783	0.609934
827	1.756	3.94496	0.610031
828	1.75654	3.94579	0.610424
829	1.7572	3.94287	0.61055
830	1.75774	3.94148	0.609812
831	1.75828	3.94364	0.611032
832	1.75869	3.94529	0.611045
833	1.75912	3.94684	0.611266
834	1.75951	3.94905	0.611719
835	1.75981	3.95066	0.614264
836	1.76015	3.95052	0.614347
837	1.76046	3.95293	0.614306
838	1.76079	3.95272	0.613774
839	1.76115	3.95226	0.612918
840	1.76139	3.95459	0.613713
841	1.76161	3.95731	0.614657
842	1.76181	3.95854	0.614577
843	1.76201	3.95908	0.612822
844	1.76232	3.96046	0.612064
845	1.76273	3.95832	0.610869
846	1.76292	3.9625	0.611906
847	1.76314	3.96243	0.612023
848	1.76338	3.96249	0.612232
849	1.76362	3.9618	0.612329
850	1.76379	3.96439	0.61263
851	1.76395	3.96417	0.612087
852	1.76424	3.96271	0.611633
853	1.76453	3.96338	0.611472
854	1.7648	3.96457	0.61178
855	1.76503	3.9656	0.611973
856	1.76527	3.96742	0.612148
857	1.76556	3.96857	0.611215
858	1.7659	3.96773	0.610902
859	1.76613	3.96754	0.61122
860	1.76633	3.9668	0.611663
861	1.76664	3.96631	0.611484
862	1.76691	3.96663	0.611998
863	1.76718	3.96572	0.612755
864	1.76745	3.96514	0.612705
865	1.76769	3.96848	0.613367
866	1.76785	3.97008	0.613155
867	1.76801	3.9706	0.612987
868	1.76834	3.97032	0.613394
869	1.76855	3.97044	0.612883
870	1.76877	3.97045	0.612306
871	1.76901	3.96875	0.612669
872	1.76939	3.96804	0.612738
873	1.76964	3.96967	0.612777
874	1.76994	3.96795	0.612976
875	1.77024	3.96972	0.613009
876	1.77053	3.96984	0.614169
877	1.77079	3.97244	0.613963
878	1.77097	3.97354	0.613533
879	1.7712	3.97349	0.613008
880	1.7714	3.97187	0.613143
881	1.7715	3.97399	0.612816
882	1.77169	3.97468	0.613135
883	1.77182	3.97609	0.613494
884	1.77197	3.97439	0.613836
885	1.77215	3.97434	0.613506
886	1.77229	3.97556	0.613845
887	1.7724	3.97765	0.613932
888	1.7726	3.97649	0.613702
889	1.77272	3.97699	0.614129
890	1.77282	3.97807	0.613591
891	1.77307	3.97609	0.613083
892	1.7733	3.97668	0.613133
893	1.77355	3.97522	0.612989
894	1.7739	3.97294	0.613199
895	1.77416	3.97077	0.613059
896	1.77435	3.97157	0.613832
897	1.7745	3.97476	0.614561
898	1.77457	3.97637	0.61458
899	1.77468	3.97785	0.614098
900	1.77482	3.97895	0.61386
901	1.77494	3.98034	0.613584
902	1.77513	3.97934	0.613229
903	1.77526	3.97999	0.613734
904	1.77536	3.98047	0.613373
905	1.77548	3.9799	0.613349
906	1.77566	3.97985	0.613003
907	1.77588	3.97817	0.612681
908	1.77617	3.97701	0.612714
909	1.77634	3.97743	0.61313
910	1.77661	3.97766	0.613546
911	1.7769	3.97715	0.613363
912	1.77712	3.97726	0.61275
913	1.77738	3.9766	0.612848
914	1.7777	3.97476	0.612906
915	1.77798	3.9759	0.613369
916	1.77817	3.97693	0.613624
917	1.77844	3.97638	0.613559
918	1.77862	3.97615	0.613697
919	1.77878	3.97687	0.614072
920	1.77893	3.97917	0.614886
921	1.77906	3.9787	0.615728
922	1.77914	3.9794	0.615868
923	1.77922	3.98216	0.61516
924	1.77929	3.98231	0.614933
925	1.77936	3.98184	0.614915
926	1.77944	3.98349	0.6148
927	1.77952	3.98309	0.614872
928	1.77962	3.98347	0.614571
929	1.77969	3.98409	0.614735
930	1.77973	3.98437	0.615033
931	1.77978	3.98477	0.614909
932	1.77983	3.98478	0.614705
933	1.77988	3.98469	0.614202
934	1.77995	3.98386	0.614093
935	1.78001	3.98509	0.614319
936	1.78005	3.98552	0.614267
937	1.78014	3.98639	0.614213
938	1.78028	3.98593	0.613506
939	1.78044	3.98484	0.613293
940	1.78059	3.98396	0.613215
941	1.78075	3.98423	0.613316
942	1.78091	3.98232	0.613415
943	1.78107	3.98383	0.613889
944	1.78126	3.98294	0.613629
945	1.78142	3.98334	0.614172
946	1.78153	3.98284	0.614349
947	1.78166	3.98435	0.614008
948	1.78175	3.98692	0.613933
949	1.78179	3.98807	0.613781
950	1.78184	3.98849	0.613507
951	1.78193	3.98581	0.61313
952	1.7821	3.98445	0.613465
953	1.78231	3.98236	0.613854
954	1.78245	3.98429	0.614208
955	1.78247	3.98596	0.614266
956	1.78257	3.98833	0.613795
957	1.78269	3.98752	0.613642
958	1.78283	3.98541	0.613682
959	1.78305	3.98274	0.614012
960	1.78321	3.98358	0.61459
961	1.78337	3.98395	0.614776
962	1.7835	3.98341	0.614999
963	1.7836	3.98244	0.615797
964	1.78368	3.98115	0.615951
965	1.78378	3.9805	0.616452
966	1.78389	3.98125	0.616878
967	1.78406	3.98117	0.615374
968	1.78421	3.98214	0.615729
969	1.78433	3.98194	0.616015
970	1.78441	3.98121	0.616013
971	1.78444	3.98245	0.616052
972	1.78454	3.98422	0.616283
973	1.78457	3.98582	0.616389
974	1.78462	3.98622	0.616514
975	1.78472	3.98434	0.615987
976	1.78476	3.98611	0.616134
977	1.78476	3.98774	0.616039
978	1.78477	3.9883	0.615634
979	1.78482	3.9869	0.615678
980	1.78491	3.9856	0.615481
981	1.78512	3.98317	0.61541
982	1.78525	3.98499	0.615164
983	1.78532	3.98685	0.615313
984	1.78542	3.98844	0.61552
985	1.78548	3.98836	0.615534
986	1.78553	3.98793	0.615447
987	1.78566	3.98585	0.615327
988	1.78577	3.98535	0.615124
989	1.78587	3.98536	0.615396
990	1.78594	3.98428	0.615313
991	1.7861	3.98324	0.615455
992	1.7862	3.98347	0.615483
993	1.7863	3.98433	0.615051
994	1.7864	3.9847	0.615783
995	1.78649	3.98458	0.615865
996	1.78656	3.98599	0.616115
997	1.78657	3.98711	0.61619
998	1.78657	3.98841	0.616526
999	1.78665	3.98737	0.616292
1000	1.78668	3.98794	0.616428
1001	1.78676	3.98678	0.616516
1002	1.78685	3.98515	0.616114
1003	1.7869	3.98397	0.616553
1004	1.78706	3.98381	0.616761
1005	1.78718	3.98545	0.616837
1006	1.78729	3.98668	0.617136
1007	1.78733	3.98721	0.61755
1008	1.7873	3.9894	0.617499
1009	1.78727	3.99	0.617138
1010	1.78726	3.98925	0.616876
1011	1.78725	3.98958	0.616565
1012	1.7873	3.98834	0.616786
1013	1.78741	3.98676	0.616501
1014	1.78745	3.98775	0.616421
1015	1.78749	3.98608	0.616721
1016	1.78753	3.98548	0.616463
1017	1.78768	3.98457	0.616269
1018	1.78784	3.98569	0.615911
1019	1.78804	3.98436	0.615776
1020	1.78828	3.98405	0.615652
1021	1.78837	3.98327	0.616218
1022	1.78851	3.9834	0.615975
1023	1.78859	3.98476	0.616792
1024	1.78874	3.98446	0.617048
1025	1.78885	3.98303	0.616951
1026	1.78901	3.9825	0.616836
1027	1.78914	3.98109	0.616622
1028	1.78929	3.97907	0.616638
1029	1.78947	3.97875	0.616568
1030	1.78953	3.9802	0.617302
1031	1.78964	3.98126	0.616916
1032	1.78979	3.98198	0.61688
1033	1.78992	3.981	0.616831
1034	1.79006	3.97978	0.616538
1035	1.79026	3.98069	0.616618
1036	1.7905	3.97855	0.616712
1037	1.79078	3.97761	0.617007
1038	1.79101	3.97729	0.617525
1039	1.79124	3.97674	0.617407
1040	1.79141	3.97712	0.618105
1041	1.7916	3.97769	0.618735
1042	1.79174	3.97824	0.619171
1043	1.79189	3.97883	0.618315
1044	1.79195	3.97942	0.618608
1045	1.79199	3.98312	0.618875
1046	1.79206	3.9837	0.618683
1047	1.79221	3.98285	0.618066
1048	1.79238	3.9824	0.618434
1049	1.79251	3.98173	0.618866
1050	1.79271	3.98188	0.617933
1051	1.79283	3.98202	0.61792
1052	1.79297	3.98028	0.618802
1053	1.79315	3.98052	0.618959
1054	1.79325	3.98119	0.618884
1055	1.79336	3.98175	0.618996
1056	1.79352	3.9815	0.619636
1057	1.79369	3.98185	0.620104
1058	1.79377	3.98386	0.6198
1059	1.79378	3.98598	0.620101
1060	1.79381	3.98581	0.619717
1061	1.79392	3.98512	0.619083
1062	1.79398	3.98517	0.618776
1063	1.79413	3.98453	0.618824
1064	1.79428	3.98239	0.619165
1065	1.79445	3.97959	0.619259
1066	1.79463	3.97951	0.620614
1067	1.79477	3.9792	0.621122
1068	1.79485	3.97917	0.620487
1069	1.79501	3.97567	0.620289
1070	1.79525	3.97457	0.620087
1071	1.79548	3.97515	0.620002
1072	1.79567	3.97524	0.620256
1073	1.7959	3.97532	0.620561
1074	1.79607	3.97563	0.62092
1075	1.79619	3.97841	0.620888
1076	1.79637	3.9782	0.621405
1077	1.79652	3.97924	0.620824
1078	1.79675	3.9786	0.621
1079	1.79688	3.98019	0.620611
1080	1.79704	3.98133	0.620498
1081	1.79719	3.98248	0.620755
1082	1.79736	3.98272	0.62101
1083	1.79753	3.98278	0.621239
1084	1.79767	3.98238	0.621409
1085	1.79779	3.98226	0.621154
1086	1.79794	3.98222	0.621534
1087	1.79806	3.98432	0.62124
1088	1.79816	3.98439	0.621217
1089	1.79833	3.98268	0.620453
1090	1.79862	3.9793	0.620151
1091	1.79885	3.97822	0.620958
1092	1.79911	3.9784	0.621004
1093	1.79932	3.97932	0.621726
1094	1.79954	3.97856	0.621958
1095	1.7997	3.97974	0.622739
1096	1.79992	3.98037	0.622339
1097	1.79997	3.98351	0.622802
1098	1.80011	3.98399	0.622372
1099	1.80029	3.98331	0.621844
1100	1.80053	3.98109	0.621868
1101	1.80073	3.981	0.621953
1102	1.80093	3.97845	0.622609
1103	1.80112	3.97703	0.622385
1104	1.80136	3.97689	0.621914
1105	1.8016	3.9761	0.622337
1106	1.80177	3.97781	0.622177
1107	1.80192	3.97866	0.622856
1108	1.80209	3.97876	0.622808
1109	1.80228	3.97841	0.623157
1110	1.80247	3.97827	0.623399
1111	1.80259	3.97745	0.623258
1112	1.80288	3.97656	0.623672
1113	1.803	3.97953	0.623666
1114	1.80317	3.9803	0.62338
1115	1.80329	3.98093	0.623487
1116	1.80339	3.9812	0.623359
1117	1.8035	3.98125	0.62312
1118	1.8036	3.98318	0.623268
1119	1.80368	3.98384	0.623546
1120	1.8038	3.98327	0.623387
1121	1.80396	3.98023	0.623092
1122	1.8041	3.98109	0.624128
1123	1.80426	3.9791	0.624543
1124	1.8044	3.98079	0.624111
1125	1.80449	3.97916	0.625125
1126	1.80463	3.97811	0.624877
1127	1.80476	3.97819	0.624786
1128	1.80488	3.97963	0.624704
1129	1.80494	3.9798	0.624951
1130	1.80515	3.97708	0.624691
1131	1.80529	3.97775	0.624546
1132	1.80545	3.97795	0.624542
1133	1.80566	3.97712	0.624812
1134	1.80583	3.97732	0.62509
1135	1.80588	3.97992	0.624918
1136	1.80601	3.97906	0.624553
1137	1.80611	3.97912	0.624802
1138	1.80632	3.97757	0.624668
1139	1.80646	3.9778	0.624904
1140	1.80673	3.9754	0.625066
1141	1.80697	3.97584	0.625976
1142	1.80718	3.97704	0.626027
1143	1.80727	3.97914	0.626331
1144	1.80732	3.97983	0.62655
1145	1.80736	3.98099	0.626621
1146	1.80741	3.9824	0.626327
1147	1.80745	3.98313	0.626121
1148	1.80751	3.98246	0.626186
1149	1.8076	3.98234	0.626254
1150	1.80769	3.98305	0.62692
1151	1.80777	3.98251	0.626176
1152	1.80789	3.9813	0.625842
1153	1.80798	3.98073	0.627201
1154	1.80803	3.98157	0.627346
1155	1.80812	3.98078	0.626484
1156	1.80821	3.98227	0.626858
1157	1.80824	3.98232	0.627122
1158	1.80825	3.98416	0.62693
1159	1.80829	3.98571	0.626655
1160	1.8083	3.98658	0.626728
1161	1.80832	3.98764	0.62617
1162	1.80836	3.98793	0.626085
1163	1.80841	3.98769	0.625893
1164	1.80848	3.98847	0.62545
1165	1.80854	3.98869	0.625305
1166	1.80858	3.98875	0.625075
1167	1.80868	3.98936	0.624895
1168	1.80876	3.98926	0.62507
1169	1.8089	3.98723	0.624968
1170	1.80903	3.98752	0.625012
1171	1.80914	3.98761	0.625519
1172	1.8092	3.98802	0.625388
1173	1.80932	3.98803	0.625048
1174	1.80945	3.98767	0.624786
1175	1.80953	3.98849	0.624988
1176	1.80961	3.98908	0.624662
1177	1.80976	3.98904	0.624783
1178	1.80997	3.98656	0.624637
1179	1.81014	3.98537	0.625035
1180	1.81035	3.98554	0.624868
1181	1.81054	3.98448	0.624703
1182	1.81083	3.98269	0.624842
1183	1.81112	3.98096	0.625323
1184	1.81137	3.98135	0.62536
1185	1.81162	3.9818	0.625507
1186	1.81182	3.98272	0.625311
1187	1.812	3.98429	0.625248
1188	1.8121	3.98576	0.625258
1189	1.81223	3.98613	0.625255
1190	1.81235	3.98603	0.625241
1191	1.81246	3.98694	0.625295
1192	1.81263	3.98494	0.625214
1193	1.81287	3.98352	0.625846
1194	1.81306	3.98154	0.626578
1195	1.81328	3.98124	0.627204
1196	1.81346	3.98094	0.627257
1197	1.81355	3.98209	0.627546
1198	1.81361	3.98255	0.627655
1199	1.81371	3.98451	0.627521
1200	1.81384	3.98438	0.627141
1201	1.81396	3.98449	0.627388
1202	1.81406	3.98419	0.627451
1203	1.81418	3.98478	0.62732
1204	1.81426	3.98459	0.627159
1205	1.8144	3.98556	0.62735
1206	1.81452	3.98613	0.627107
1207	1.81459	3.98666	0.626785
1208	1.81465	3.98595	0.627404
1209	1.81467	3.98693	0.627681
1210	1.81473	3.98768	0.627363
1211	1.81475	3.99003	0.627798
1212	1.81476	3.99149	0.628048
1213	1.81474	3.99186	0.627823
1214	1.8147	3.99361	0.627454
1215	1.81468	3.99277	0.627362
1216	1.81468	3.99168	0.627317
1217	1.81472	3.99181	0.627175
1218	1.81477	3.99168	0.627065
1219	1.81476	3.99226	0.627119
1220	1.81478	3.99133	0.627132
1221	1.81484	3.99111	0.626955
1222	1.8149	3.99014	0.626801
1223	1.81495	3.98806	0.627108
1224	1.81502	3.98863	0.626643
1225	1.81507	3.98979	0.627375
1226	1.8151	3.9911	0.627632
1227	1.81514	3.99259	0.627519
1228	1.81516	3.99271	0.627622
1229	1.81516	3.99283	0.627559
1230	1.81521	3.99196	0.627449
1231	1.81521	3.99266	0.627728
1232	1.81524	3.99347	0.627585
1233	1.81529	3.99331	0.627364
1234	1.81524	3.995	0.627669
1235	1.8152	3.99501	0.627342
1236	1.81519	3.99535	0.626883
1237	1.8152	3.99519	0.626456
1238	1.81519	3.99509	0.626364
1239	1.81517	3.99554	0.62648
1240	1.81515	3.99566	0.626513
1241	1.81513	3.99551	0.626566
1242	1.81513	3.99593	0.626338
1243	1.81515	3.99533	0.626166
1244	1.8152	3.9952	0.626189
1245	1.81521	3.99489	0.62612
1246	1.81523	3.99536	0.626144
1247	1.81528	3.99481	0.626145
1248	1.81532	3.99546	0.626103
1249	1.81536	3.99495	0.626055
1250	1.81542	3.99395	0.626439
1251	1.81547	3.9947	0.626367
1252	1.8155	3.99478	0.626237
1253	1.81553	3.99548	0.626293
1254	1.81556	3.99583	0.626148
1255	1.81557	3.99636	0.626133
1256	1.81559	3.99672	0.626232
1257	1.8156	3.99703	0.626203
1258	1.8156	3.99736	0.626155
1259	1.81561	3.99745	0.62612
1260	1.81562	3.99755	0.626075
1261	1.81563	3.99786	0.62606
1262	1.81566	3.998	0.626029
1263	1.81565	3.99803	0.625998
1264	1.81565	3.99811	0.625954
1265	1.81569	3.99798	0.62595
1266	1.8157	3.99806	0.625921
1267	1.8157	3.99811	0.625897
1268	1.81572	3.99864	0.625895
1269	1.81572	3.99869	0.625871
1270	1.81573	3.99791	0.6258
1271	1.8158	3.99724	0.625751
1272	1.8158	3.99724	0.626006
1273	1.81578	3.99732	0.626319
1274	1.81577	3.99792	0.626244
1275	1.81576	3.99765	0.626235
1276	1.81574	3.99818	0.626308
1277	1.81571	3.99845	0.626253
1278	1.81571	3.99876	0.626204
1279	1.81568	3.99875	0.626041
1280	1.81569	3.9988	0.626024
1281	1.8157	3.99887	0.625999
1282	1.81569	3.99889	0.625979
1283	1.8157	3.99921	0.625945
1284	1.8157	3.99913	0.625862
1285	1.8157	3.99912	0.626005
1286	1.81571	3.99807	0.62594
1287	1.81573	3.99818	0.626037
1288	1.81574	3.99771	0.626042
1289	1.81577	3.99725	0.626076
1290	1.81579	3.99801	0.626087
1291	1.81578	3.99858	0.626031
1292	1.81579	3.99864	0.626013
1293	1.81583	3.99802	0.626013
1294	1.81585	3.99728	0.626068
1295	1.8159	3.99703	0.626154
1296	1.81594	3.99747	0.626228
1297	1.81598	3.99772	0.626151
1298	1.81599	3.99776	0.626147
1299	1.81606	3.99681	0.626123
1300	1.81611	3.99674	0.626108
1301	1.81616	3.99691	0.626085
1302	1.81621	3.99612	0.626083
1303	1.81626	3.99627	0.626205
1304	1.81633	3.99525	0.626089
1305	1.81645	3.99516	0.626317
1306	1.81647	3.99601	0.626417
1307	1.81649	3.99657	0.626397
1308	1.8165	3.9969	0.626366
1309	1.81656	3.99699	0.626277
1310	1.81658	3.99724	0.626177
1311	1.8166	3.99708	0.626164
1312	1.81666	3.99647	0.626067
1313	1.8167	3.99686	0.626047
1314	1.81671	3.99694	0.626155
1315	1.81675	3.99698	0.626187
1316	1.81681	3.99685	0.626091
1317	1.81686	3.99541	0.62617
1318	1.81691	3.99564	0.626379
1319	1.81692	3.99562	0.626673
1320	1.81694	3.99571	0.627296
1321	1.81694	3.9962	0.627027
1322	1.81691	3.99738	0.627004
1323	1.81693	3.99657	0.626941
1324	1.81694	3.99716	0.627169
1325	1.81696	3.99686	0.627354
1326	1.817	3.9965	0.627216
1327	1.81702	3.99603	0.626999
1328	1.81702	3.99629	0.627246
1329	1.81703	3.99608	0.627116
1330	1.817	3.99719	0.627101
1331	1.81699	3.99715	0.626982
1332	1.81696	3.99725	0.626751
1333	1.81695	3.99747	0.626743
1334	1.81693	3.99739	0.62676
1335	1.81693	3.99716	0.626632
1336	1.81692	3.9978	0.626647
1337	1.81691	3.99849	0.62691
1338	1.81691	3.99796	0.626688
1339	1.817	3.99704	0.6268
1340	1.81702	3.99718	0.626751
1341	1.81703	3.99733	0.626816
1342	1.81705	3.9975	0.626626
1343	1.81706	3.9974	0.626701
1344	1.81708	3.99733	0.626633
1345	1.81707	3.99772	0.626934
1346	1.81713	3.99683	0.626855
1347	1.81714	3.99618	0.62697
1348	1.81718	3.99552	0.626873
1349	1.81725	3.99558	0.626805
1350	1.81727	3.99553	0.626745
1351	1.81734	3.99594	0.626889
1352	1.81735	3.99649	0.627121
1353	1.81738	3.99675	0.626889
1354	1.81743	3.99558	0.626822
1355	1.81749	3.99508	0.626805
1356	1.81752	3.9955	0.627148
1357	1.81749	3.99735	0.627258
1358	1.81748	3.99786	0.627096
1359	1.81745	3.99852	0.627209
1360	1.81743	3.99858	0.627141
1361	1.8174	3.99874	0.62701
1362	1.81741	3.9986	0.626966
1363	1.8174	3.99843	0.627053
1364	1.81743	3.99726	0.626954
1365	1.81744	3.99669	0.626892
1366	1.81748	3.99692	0.626817
1367	1.81749	3.99697	0.626943
1368	1.81754	3.99649	0.626888
1369	1.81757	3.99652	0.626921
1370	1.8176	3.99709	0.626912
1371	1.81761	3.99687	0.626925
1372	1.81767	3.99591	0.62715
1373	1.81772	3.99527	0.627061
1374	1.81779	3.9955	0.627175
1375	1.81786	3.99529	0.62713
1376	1.81794	3.99522	0.626896
1377	1.81805	3.99447	0.626835
1378	1.81812	3.9939	0.627126
1379	1.81818	3.99415	0.626946
1380	1.81823	3.99429	0.627075
1381	1.81835	3.99272	0.627216
1382	1.81841	3.9936	0.627733
1383	1.81845	3.99368	0.627365
1384	1.81851	3.99358	0.627256
1385	1.81858	3.99406	0.627225
1386	1.81863	3.99367	0.627128
1387	1.81868	3.99392	0.627197
1388	1.81872	3.99385	0.627421
1389	1.81877	3.99443	0.627321
1390	1.81882	3.9943	0.627212
1391	1.81885	3.99541	0.627295
1392	1.81885	3.99678	0.627462
1393	1.81888	3.9971	0.627327
1394	1.81889	3.996	0.627296
1395	1.81892	3.99467	0.627418
1396	1.81894	3.99476	0.627276
1397	1.819	3.99482	0.62733
1398	1.81904	3.99527	0.627662
1399	1.81906	3.99569	0.627724
1400	1.81907	3.99636	0.627892
1401	1.81906	3.99711	0.627736
1402	1.81907	3.9974	0.627582
1403	1.81907	3.99718	0.627586
1404	1.8191	3.99678	0.627324
1405	1.81912	3.996	0.627263
1406	1.81915	3.99625	0.627293
1407	1.81919	3.99455	0.627126
1408	1.81931	3.99332	0.627077
1409	1.81944	3.99305	0.627149
1410	1.81947	3.99345	0.627246
1411	1.81956	3.99363	0.627285
1412	1.8197	3.99303	0.627183
1413	1.81975	3.99246	0.627833
1414	1.81984	3.99289	0.62839
1415	1.81995	3.99207	0.628609
1416	1.81998	3.99343	0.628817
1417	1.82001	3.99365	0.628752
1418	1.82007	3.99381	0.628753
1419	1.82015	3.99298	0.628562
1420	1.82024	3.9914	0.628388
1421	1.82026	3.99191	0.628405
1422	1.82034	3.99293	0.628621
1423	1.82045	3.99303	0.628727
1424	1.8205	3.99275	0.62857
1425	1.82055	3.99371	0.6289
1426	1.82055	3.9953	0.629067
1427	1.82055	3.99578	0.628945
1428	1.82058	3.99622	0.628619
1429	1.8206	3.99621	0.628652
1430	1.82062	3.99665	0.62858
1431	1.82069	3.99653	0.628749
1432	1.82072	3.99631	0.628783
1433	1.82076	3.99668	0.628637
1434	1.82082	3.99544	0.628637
1435	1.82088	3.99523	0.628579
1436	1.82098	3.99396	0.62931
1437	1.82108	3.99272	0.629226
1438	1.82118	3.99323	0.629226
1439	1.82128	3.99257	0.629497
1440	1.82135	3.99204	0.62937
1441	1.82148	3.99147	0.629877
1442	1.82156	3.99205	0.629819
1443	1.8217	3.99095	0.629592
1444	1.82184	3.99019	0.630104
1445	1.82191	3.99027	0.630428
1446	1.82202	3.98934	0.630842
1447	1.8221	3.98979	0.630986
1448	1.82217	3.98938	0.631059
1449	1.82225	3.98947	0.630993
1450	1.82224	3.98971	0.631889
1451	1.82227	3.98926	0.631927
1452	1.82235	3.98927	0.631911
1453	1.82239	3.98994	0.632394
1454	1.82238	3.99107	0.632148
1455	1.82237	3.99183	0.632227
1456	1.82232	3.99267	0.631825
1457	1.82226	3.99362	0.631214
1458	1.82221	3.99427	0.631422
1459	1.82219	3.99403	0.63087
1460	1.82213	3.99355	0.630657
1461	1.82212	3.99281	0.630667
1462	1.82216	3.99218	0.630668
1463	1.8222	3.99184	0.630401
1464	1.82223	3.99205	0.630718
1465	1.82228	3.99159	0.6308
1466	1.82231	3.99176	0.630741
1467	1.8223	3.99186	0.631199
1468	1.8223	3.99193	0.631286
1469	1.82228	3.99267	0.630851
1470	1.82226	3.99201	0.63079
1471	1.82226	3.99192	0.630838
1472	1.82227	3.99161	0.630768
1473	1.82228	3.99184	0.630518
1474	1.82227	3.993	0.630911
1475	1.82227	3.99303	0.630638
1476	1.82228	3.99441	0.630544
1477	1.82224	3.99492	0.630593
1478	1.82221	3.99436	0.630724
1479	1.82218	3.99419	0.630774
1480	1.82223	3.99283	0.630295
1481	1.82226	3.99196	0.630174
1482	1.82233	3.99137	0.62983
1483	1.82235	3.99068	0.629967
1484	1.82241	3.99138	0.630205
1485	1.82246	3.99036	0.630454
1486	1.82255	3.98932	0.630503
1487	1.82268	3.9886	0.630845
1488	1.82281	3.98908	0.630515
1489	1.82291	3.98881	0.630435
1490	1.82301	3.98832	0.630344
1491	1.82311	3.98776	0.630668
1492	1.8232	3.98841	0.630844
1493	1.82322	3.98979	0.630904
1494	1.82327	3.98958	0.631224
1495	1.82338	3.98798	0.630966
1496	1.82349	3.98801	0.631128
1497	1.82356	3.98879	0.631064
1498	1.82368	3.98785	0.630989
1499	1.82381	3.98774	0.631126
1500	1.82391	3.98801	0.630991
1501	1.824	3.98972	0.631229
1502	1.82408	3.98949	0.630699
1503	1.82417	3.98952	0.630703
1504	1.82421	3.99077	0.630723
1505	1.82421	3.99246	0.630961
1506	1.82416	3.99436	0.631406
1507	1.82417	3.99419	0.631117
1508	1.82415	3.99369	0.630851
1509	1.82416	3.99382	0.63092
1510	1.82417	3.99376	0.630439
1511	1.82425	3.99255	0.63084
1512	1.82431	3.99249	0.630839
1513	1.82438	3.99254	0.630529
1514	1.82445	3.99188	0.630738
1515	1.82448	3.99241	0.630892
1516	1.82452	3.99236	0.630854
1517	1.82456	3.99213	0.63117
1518	1.82464	3.99298	0.631081
1519	1.82469	3.99312	0.630572
1520	1.82477	3.99288	0.63069
1521	1.8248	3.99294	0.631352
1522	1.82484	3.99266	0.631565
1523	1.8249	3.99253	0.631598
1524	1.8249	3.99329	0.631838
1525	1.82497	3.99271	0.631608
1526	1.82495	3.99412	0.631719
1527	1.82493	3.99393	0.631528
1528	1.82492	3.9945	0.631588
1529	1.8249	3.99469	0.631327
1530	1.82491	3.99474	0.631315
1531	1.82489	3.99508	0.630969
1532	1.82495	3.99398	0.631016
1533	1.82498	3.9933	0.631309
1534	1.825	3.99349	0.631226
1535	1.825	3.99377	0.631076
1536	1.82506	3.99418	0.630941
1537	1.82506	3.99439	0.630827
1538	1.82506	3.99465	0.631081
1539	1.82507	3.99459	0.63165
1540	1.8251	3.99409	0.631192
1541	1.82516	3.99257	0.631457
1542	1.82522	3.99072	0.631531
1543	1.82527	3.99152	0.632217
1544	1.82529	3.99062	0.63208
1545	1.82534	3.99099	0.631967
1546	1.82547	3.99129	0.631731
1547	1.82554	3.99194	0.631755
1548	1.82562	3.99119	0.631765
1549	1.82574	3.99059	0.631757
1550	1.82589	3.98921	0.631976
1551	1.82605	3.98941	0.631852
1552	1.82622	3.98686	0.632096
1553	1.82637	3.98719	0.632138
1554	1.82651	3.98664	0.63214
1555	1.82666	3.9867	0.631955
1556	1.82681	3.98558	0.632151
1557	1.82696	3.98657	0.632357
1558	1.82712	3.98798	0.632083
1559	1.8272	3.98913	0.63222
1560	1.82729	3.98909	0.632122
1561	1.82738	3.98805	0.632062
1562	1.82754	3.98602	0.631877
1563	1.82768	3.9861	0.631912
1564	1.8278	3.98522	0.63194
1565	1.82793	3.98657	0.632166
1566	1.828	3.98667	0.632099
1567	1.82817	3.98576	0.632336
1568	1.82832	3.98522	0.632214
1569	1.82857	3.98531	0.632307
1570	1.8287	3.98453	0.63294
1571	1.82883	3.98395	0.632943
1572	1.82896	3.98506	0.633428
1573	1.82911	3.98528	0.63342
1574	1.82923	3.98479	0.633743
1575	1.82933	3.98397	0.633699
1576	1.82949	3.98423	0.633154
1577	1.82955	3.98492	0.633
1578	1.82964	3.98678	0.633016
1579	1.82975	3.9865	0.632693
1580	1.82982	3.9874	0.633089
1581	1.82994	3.98673	0.632855
1582	1.83005	3.98561	0.63287
1583	1.83023	3.98477	0.633092
1584	1.83031	3.98624	0.633322
1585	1.83037	3.98822	0.633224
1586	1.83044	3.98984	0.633341
1587	1.83054	3.98843	0.632857
1588	1.83063	3.98806	0.633072
1589	1.83077	3.98794	0.633084
1590	1.83089	3.98756	0.632963
1591	1.83093	3.98978	0.633352
1592	1.83101	3.98892	0.633308
1593	1.8311	3.98832	0.633256
1594	1.83118	3.98911	0.633207
1595	1.83129	3.98916	0.633229
1596	1.83141	3.98804	0.633246
1597	1.83148	3.98876	0.633211
1598	1.83157	3.98972	0.633993
1599	1.83167	3.98972	0.633628
1600	1.83176	3.98861	0.633872
1601	1.8319	3.98908	0.633566
1602	1.832	3.98898	0.634159
1603	1.83209	3.98923	0.634031
1604	1.83208	3.99089	0.634011
1605	1.83211	3.99071	0.634032
1606	1.83212	3.99178	0.633842
1607	1.83218	3.99122	0.634377
1608	1.83223	3.99036	0.634409
1609	1.83232	3.98916	0.634425
1610	1.83245	3.98787	0.634442
1611	1.83258	3.9865	0.635133
1612	1.83263	3.98706	0.634769
1613	1.83267	3.98785	0.63466
1614	1.83275	3.98778	0.634823
1615	1.83286	3.98685	0.635109
1616	1.83291	3.98797	0.635096
1617	1.83306	3.98712	0.635142
1618	1.83322	3.98579	0.634961
1619	1.83333	3.9855	0.634898
1620	1.83346	3.98567	0.634632
1621	1.83359	3.98578	0.634513
1622	1.83373	3.98634	0.63519
1623	1.8338	3.98774	0.635441
1624	1.8339	3.98912	0.635337
1625	1.83395	3.98955	0.635178
1626	1.83399	3.98831	0.635145
1627	1.83402	3.98949	0.635329
1628	1.83409	3.98913	0.635503
1629	1.83413	3.99001	0.635209
1630	1.83419	3.99063	0.635217
1631	1.83423	3.99092	0.635374
1632	1.83419	3.99146	0.635149
1633	1.83421	3.99074	0.635062
1634	1.83431	3.99039	0.634876
1635	1.83437	3.98918	0.635
1636	1.83442	3.9899	0.635195
1637	1.83446	3.99028	0.635563
1638	1.83445	3.99142	0.635832
1639	1.83449	3.99017	0.635803
1640	1.83451	3.98937	0.636027
1641	1.83458	3.98886	0.635899
1642	1.83473	3.98736	0.636051
1643	1.83482	3.9865	0.636406
1644	1.83482	3.98869	0.636496
1645	1.83492	3.98749	0.636272
1646	1.83503	3.98696	0.636088
1647	1.83504	3.98681	0.637238
1648	1.83506	3.98798	0.636871
1649	1.83509	3.98843	0.636401
1650	1.83519	3.9887	0.635756
1651	1.83531	3.98683	0.635819
1652	1.83535	3.98689	0.635845
1653	1.8354	3.98747	0.636122
1654	1.83544	3.98805	0.636121
1655	1.83545	3.99035	0.636033
1656	1.83546	3.99013	0.635771
1657	1.83549	3.98882	0.635497
1658	1.83561	3.98756	0.63548
1659	1.83569	3.98732	0.635746
1660	1.83573	3.98832	0.63602
1661	1.83578	3.98832	0.635982
1662	1.83584	3.98749	0.636403
1663	1.83593	3.98746	0.636555
1664	1.83603	3.98474	0.6368
1665	1.83612	3.98549	0.636911
1666	1.83619	3.9855	0.636623
1667	1.83631	3.98432	0.63668
1668	1.83645	3.9845	0.636675
1669	1.83661	3.98355	0.636666
1670	1.83673	3.98219	0.63658
1671	1.83686	3.98379	0.636405
1672	1.83699	3.9822	0.636715
1673	1.83719	3.98275	0.636721
1674	1.83731	3.98401	0.637378
1675	1.83751	3.98274	0.637735
1676	1.83766	3.98111	0.637838
1677	1.83774	3.98336	0.637889
1678	1.83786	3.98336	0.637813
1679	1.83802	3.98345	0.637742
1680	1.83812	3.98335	0.638087
1681	1.83822	3.98286	0.638387
1682	1.83826	3.98578	0.637997
1683	1.83834	3.98619	0.638535
1684	1.83841	3.98537	0.638464
1685	1.83846	3.98598	0.63924
1686	1.83849	3.98579	0.639262
1687	1.83851	3.98606	0.639657
1688	1.83855	3.98714	0.639115
1689	1.83862	3.98606	0.639183
1690	1.83868	3.98585	0.639124
1691	1.83874	3.98625	0.638742
1692	1.83877	3.98672	0.638654
1693	1.83889	3.98471	0.638928
1694	1.83906	3.98429	0.638767
1695	1.83914	3.98485	0.639494
1696	1.83921	3.98568	0.639542
1697	1.83926	3.98709	0.639209
1698	1.83928	3.98744	0.639312
1699	1.83929	3.98762	0.639491
1700	1.83928	3.98919	0.639248
1701	1.83937	3.98878	0.639487
1702	1.83944	3.98839	0.639415
1703	1.83948	3.98892	0.639454
1704	1.83953	3.98781	0.639238
1705	1.83953	3.98815	0.639299
1706	1.83951	3.98956	0.639393
1707	1.83946	3.99018	0.639503
1708	1.83937	3.99201	0.639768
1709	1.83941	3.99123	0.639478
1710	1.83954	3.98816	0.639704
1711	1.83964	3.98674	0.639094
1712	1.8398	3.98442	0.639717
1713	1.83992	3.98369	0.639543
1714	1.84003	3.98385	0.639224
1715	1.84025	3.98359	0.639586
1716	1.84035	3.98277	0.640329
1717	1.84056	3.98299	0.640141
1718	1.84065	3.9847	0.640884
1719	1.84076	3.98441	0.640705
1720	1.84089	3.98431	0.640437
1721	1.84098	3.98475	0.640199
1722	1.84111	3.98399	0.640178
1723	1.84123	3.98496	0.640348
1724	1.84129	3.98586	0.64046
1725	1.84133	3.98594	0.640864
1726	1.84134	3.98627	0.641864
1727	1.84135	3.98654	0.642386
1728	1.84137	3.98741	0.641936
1729	1.84133	3.98844	0.642079
1730	1.84132	3.9884	0.641557
1731	1.8414	3.98755	0.641122
1732	1.8415	3.98512	0.641209
1733	1.84163	3.98428	0.641097
1734	1.84178	3.98507	0.640751
1735	1.8419	3.98463	0.64118
1736	1.84193	3.98644	0.642558
1737	1.84186	3.98837	0.642423
1738	1.84181	3.98965	0.641886
1739	1.84179	3.99091	0.641669
1740	1.8417	3.99205	0.641287
1741	1.84169	3.99053	0.641217
1742	1.84175	3.98987	0.64101
1743	1.84179	3.98888	0.640852
1744	1.84181	3.98874	0.641088
1745	1.84179	3.98865	0.641501
1746	1.84178	3.99075	0.641874
1747	1.84177	3.99117	0.641626
1748	1.84183	3.98933	0.641317
1749	1.84191	3.98905	0.641202
1750	1.84205	3.98691	0.640792
1751	1.84222	3.98605	0.639975
1752	1.84227	3.98817	0.639905
1753	1.84233	3.98834	0.640298
1754	1.84246	3.98794	0.640471
1755	1.84263	3.98628	0.640361
1756	1.84274	3.98699	0.640651
1757	1.84282	3.9875	0.640887
1758	1.84283	3.98763	0.641088
1759	1.8429	3.98745	0.640909
1760	1.84302	3.98687	0.641548
1761	1.84305	3.98883	0.642318
1762	1.84315	3.98823	0.641643
1763	1.84326	3.9883	0.641373
1764	1.84331	3.98999	0.641167
1765	1.84333	3.99031	0.641014
1766	1.84341	3.98973	0.641074
1767	1.84349	3.98919	0.641243
1768	1.84353	3.98915	0.640667
1769	1.84355	3.99125	0.640713
1770	1.8436	3.9904	0.640342
1771	1.84368	3.99057	0.640376
1772	1.84375	3.98923	0.640454
1773	1.84382	3.98937	0.640878
1774	1.84392	3.98897	0.640729
1775	1.844	3.98896	0.640986
1776	1.84412	3.98878	0.64128
1777	1.84419	3.98955	0.641096
1778	1.84431	3.99	0.641014
1779	1.84437	3.99153	0.640788
1780	1.84439	3.9927	0.641465
1781	1.8444	3.99352	0.641402
1782	1.84443	3.99307	0.641189
1783	1.84448	3.99236	0.641013
1784	1.84455	3.99268	0.640943
1785	1.84457	3.99327	0.640775
1786	1.84458	3.99364	0.640848
1787	1.84461	3.99289	0.640917
1788	1.84464	3.99353	0.641385
1789	1.84473	3.99181	0.641576
1790	1.84479	3.9918	0.641805
1791	1.8449	3.98987	0.641227
1792	1.84496	3.99015	0.6413
1793	1.84503	3.99071	0.641618
1794	1.84507	3.99059	0.641493
1795	1.84513	3.99034	0.641714
1796	1.84518	3.99218	0.641819
1797	1.84519	3.99209	0.642787
1798	1.84523	3.99194	0.64281
1799	1.84527	3.99264	0.642604
1800	1.84528	3.99219	0.642356
1801	1.84532	3.99264	0.642423
1802	1.84535	3.99285	0.642353
1803	1.84545	3.99157	0.641789
1804	1.84551	3.99164	0.641712
1805	1.84559	3.99137	0.641605
1806	1.8457	3.99089	0.641514
1807	1.84578	3.99048	0.641866
1808	1.84585	3.99076	0.64208
1809	1.84589	3.9907	0.642055
1810	1.84597	3.99181	0.642212
1811	1.84604	3.99287	0.642105
1812	1.84607	3.99314	0.641745
1813	1.8461	3.9941	0.641904
1814	1.8461	3.99513	0.641729
1815	1.84614	3.99513	0.641789
1816	1.84617	3.9948	0.64175
1817	1.84623	3.99445	0.641522
1818	1.84628	3.99466	0.641228
1819	1.84637	3.99475	0.641046
1820	1.84636	3.99572	0.641661
1821	1.84634	3.997	0.641581
1822	1.84634	3.99718	0.641598
1823	1.84632	3.99722	0.641414
1824	1.8463	3.99725	0.641381
1825	1.8463	3.99751	0.641221
1826	1.84629	3.99843	0.641217
1827	1.8463	3.9979	0.641137
1828	1.84629	3.99755	0.641318
1829	1.84629	3.99758	0.64156
1830	1.84629	3.99735	0.641695
1831	1.8463	3.99732	0.641593
1832	1.84628	3.99766	0.64164
1833	1.84624	3.99775	0.641911
1834	1.84623	3.99779	0.642011
1835	1.8462	3.99795	0.642133
1836	1.84618	3.99801	0.64194
1837	1.84617	3.99809	0.641742
1838	1.84615	3.99813	0.64156
1839	1.84614	3.99822	0.641499
1840	1.84613	3.99803	0.641456
1841	1.84612	3.99804	0.64156
1842	1.84612	3.99787	0.641143
1843	1.84614	3.99752	0.6411
1844	1.84613	3.99765	0.641281
1845	1.84617	3.99699	0.641322
1846	1.84622	3.99642	0.64133
1847	1.84628	3.99555	0.641242
1848	1.84637	3.99527	0.641144
1849	1.84644	3.99477	0.641405
1850	1.8465	3.9942	0.641702
1851	1.84657	3.99427	0.641756
1852	1.84664	3.99386	0.641707
1853	1.84672	3.99387	0.64182
1854	1.84678	3.99366	0.641778
1855	1.84681	3.99411	0.642222
1856	1.84687	3.99455	0.642326
1857	1.84687	3.99511	0.642423
1858	1.84687	3.99547	0.642338
1859	1.84686	3.9961	0.642504
1860	1.84689	3.99585	0.641897
1861	1.84691	3.99647	0.641714
1862	1.84693	3.99606	0.641977
1863	1.84699	3.99618	0.642125
1864	1.84701	3.99682	0.641933
1865	1.84701	3.99689	0.641901
1866	1.847	3.99756	0.642025
1867	1.84701	3.99787	0.641867
1868	1.84701	3.99802	0.641926
1869	1.84704	3.99761	0.641795
1870	1.84703	3.99808	0.641782
1871	1.84705	3.99732	0.641854
1872	1.84707	3.9976	0.641732
1873	1.84709	3.99769	0.641703
1874	1.84712	3.99725	0.641733
1875	1.84715	3.99743	0.641808
1876	1.84716	3.99751	0.641783
1877	1.8472	3.99686	0.641821
1878	1.84726	3.99653	0.641711
1879	1.84733	3.9952	0.642027
1880	1.84736	3.99578	0.642015
1881	1.8474	3.99507	0.641958
1882	1.84742	3.9955	0.642529
1883	1.84748	3.9949	0.642313
1884	1.84749	3.99561	0.642579
1885	1.8475	3.99544	0.642435
1886	1.84755	3.99512	0.642427
1887	1.84758	3.99536	0.642328
1888	1.8476	3.99552	0.64228
1889	1.84763	3.99609	0.64226
1890	1.84765	3.99561	0.642307
1891	1.84765	3.99591	0.642139
1892	1.84763	3.9957	0.642224
1893	1.84766	3.99596	0.642264
1894	1.84769	3.9959	0.642208
1895	1.84772	3.99585	0.642281
1896	1.84773	3.99559	0.642314
1897	1.84776	3.99553	0.642387
1898	1.84775	3.99507	0.642368
1899	1.84778	3.99495	0.64274
1900	1.84779	3.9948	0.642714
1901	1.84783	3.99481	0.642645
1902	1.84783	3.99462	0.643007
1903	1.84784	3.99482	0.642787
1904	1.84785	3.99548	0.643077
1905	1.84787	3.99583	0.642794
1906	1.84788	3.99665	0.642738
1907	1.84788	3.99704	0.642772
1908	1.84791	3.99623	0.64276
1909	1.84801	3.99537	0.642345
1910	1.84802	3.99495	0.642731
1911	1.84803	3.99571	0.643102
1912	1.84806	3.99593	0.642898
1913	1.8481	3.99572	0.642548
1914	1.84813	3.9956	0.642536
1915	1.84812	3.99683	0.642618
1916	1.84813	3.99744	0.642544
1917	1.84813	3.99751	0.642519
1918	1.84815	3.99776	0.642408
1919	1.84816	3.99791	0.64233
1920	1.84821	3.99746	0.64188
1921	1.84826	3.99751	0.641923
1922	1.84834	3.99745	0.641824
1923	1.84841	3.99671	0.641822
1924	1.84846	3.99623	0.641787
1925	1.84852	3.99589	0.642063
1926	1.84859	3.99591	0.642028
1927	1.84866	3.99509	0.642334
1928	1.84878	3.99439	0.642522
1929	1.84882	3.99499	0.642508
1930	1.84886	3.99547	0.642569
1931	1.8489	3.99537	0.642429
1932	1.84894	3.99625	0.642263
1933	1.84898	3.99641	0.642236
1934	1.84903	3.99626	0.642128
1935	1.84906	3.99648	0.642179
1936	1.8491	3.99594	0.642428
1937	1.84913	3.99689	0.64245
1938	1.84915	3.99734	0.642362
1939	1.84919	3.99662	0.642183
1940	1.84923	3.99599	0.642342
1941	1.84926	3.99611	0.642437
1942	1.84928	3.99638	0.642313
1943	1.84929	3.99775	0.642484
1944	1.84928	3.99835	0.642528
1945	1.84929	3.99811	0.642548
1946	1.8493	3.99759	0.642584
1947	1.8493	3.99796	0.642511
1948	1.84932	3.99774	0.642398
1949	1.84932	3.99805	0.642354
1950	1.84935	3.99756	0.642417
1951	1.84934	3.99759	0.642396
1952	1.84936	3.99768	0.64237
1953	1.84936	3.99811	0.642262
1954	1.84936	3.99868	0.642335
1955	1.84937	3.99899	0.642299
1956	1.84938	3.99881	0.642162
1957	1.84939	3.99839	0.642147
1958	1.84941	3.99754	0.642263
1959	1.84943	3.99758	0.6424
1960	1.84943	3.99828	0.6424
1961	1.84942	3.99873	0.642399
1962	1.84942	3.99866	0.642306
1963	1.84942	3.99908	0.642332
1964	1.84941	3.99909	0.642321
1965	1.84941	3.99936	0.642295
1966	1.84942	3.99952	0.642216
1967	1.84942	3.99948	0.642105
1968	1.84941	3.99949	0.642091
1969	1.84942	3.99952	0.642083
1970	1.84942	3.99954	0.642072
1971	1.84942	3.99955	0.642064
1972	1.84942	3.99957	0.642054
1973	1.84942	3.99958	0.64205
1974	1.84942	3.99959	0.642044
1975	1.84942	3.9996	0.642038
1976	1.84942	3.9996	0.642034
1977	1.84943	3.99957	0.64207
1978	1.84943	3.99959	0.642068
1979	1.84943	3.99984	0.642051
1980	1.84943	3.99986	0.642047
1981	1.84943	3.99987	0.642042
1982	1.84944	3.9999	0.642037
1983	1.84944	3.99991	0.642035
1984	1.84944	3.99991	0.642031
1985	1.84944	3.99992	0.642027
1986	1.84944	3.99992	0.642024
1987	1.84944	3.99993	0.642021
1988	1.84944	3.99993	0.642018
1989	1.84944	3.99994	0.642015
1990	1.84944	3.99994	0.642013
1991	1.84944	3.99995	0.642012
1992	1.84944	3.99995	0.642011
1993	1.84944	3.99995	0.64201
1994	1.84944	3.99996	0.642008
1995	1.84944	3.99997	0.642006
1996	1.84944	3.99997	0.642005
1997	1.84945	3.99997	0.642004
1998	1.84945	3.99997	0.642003
1999	1.84945	3.99998	0.642002
2000	1.84945	3.99998	0.642002
[truncated: 3,001 more rows]
