# Supplementary material for: Aspiration-driven co-evolution of cooperation with individual behavioral diversity
Source: PLoS One. 2023 Sep 15;18(9):e0291134. doi: 10.1371/journal.pone.0291134 (PMC10503719; doi:10.1371/journal.pone.0291134)
Supplement: S1 Data — (ZIP) [file pone.0291134.s001.zip › M1/v2-L=200/data/aspiration_time,b=1.14_frequency.txt]

1	0.5	0.5	0
2	0.627072	0.64189	0.454321
3	0.693621	0.743706	0.496157
4	0.723564	0.823677	0.533685
5	0.72897	0.889392	0.558027
6	0.719535	0.949103	0.563161
7	0.702784	1.0068	0.556106
8	0.681837	1.06501	0.540045
9	0.659547	1.12307	0.52125
10	0.638219	1.175	0.501393
11	0.616872	1.23401	0.476993
12	0.597626	1.28061	0.454377
13	0.579878	1.32707	0.430941
14	0.563877	1.37008	0.409313
15	0.550354	1.41028	0.388626
16	0.5384	1.45223	0.370325
17	0.527873	1.4847	0.355733
18	0.518489	1.5159	0.342268
19	0.510351	1.54427	0.328503
20	0.503214	1.57814	0.317044
21	0.49778	1.61711	0.30619
22	0.493164	1.63976	0.295647
23	0.489842	1.67464	0.284481
24	0.486702	1.70536	0.276688
25	0.484953	1.73197	0.270138
26	0.484449	1.75953	0.261682
27	0.484683	1.79104	0.256452
28	0.484812	1.82419	0.252703
29	0.48564	1.85171	0.249094
30	0.486941	1.87605	0.246072
31	0.488055	1.90494	0.244998
32	0.489517	1.91921	0.243575
33	0.491423	1.9542	0.23984
34	0.493474	1.99677	0.235697
35	0.495845	2.02152	0.233812
36	0.498878	2.03612	0.231263
37	0.501717	2.04249	0.232477
38	0.504592	2.07883	0.231513
39	0.5078	2.10292	0.231538
40	0.510568	2.13106	0.230525
41	0.514047	2.13668	0.230558
42	0.517081	2.16767	0.231097
43	0.520594	2.18342	0.231345
44	0.524045	2.2029	0.230503
45	0.527415	2.23184	0.229991
46	0.530716	2.26565	0.230059
47	0.534291	2.29522	0.229008
48	0.538381	2.31039	0.230017
49	0.542247	2.33533	0.232625
50	0.545744	2.35614	0.234935
51	0.549319	2.38058	0.233669
52	0.552616	2.40313	0.236315
53	0.556301	2.42624	0.2336
54	0.560046	2.44871	0.233009
55	0.563232	2.46343	0.236157
56	0.566735	2.48239	0.236538
57	0.569913	2.50472	0.236349
58	0.573484	2.5108	0.237821
59	0.576721	2.51431	0.238208
60	0.580096	2.51287	0.242224
61	0.583558	2.53542	0.243158
62	0.587359	2.54104	0.242253
63	0.590708	2.5742	0.240542
64	0.5946	2.59273	0.241505
65	0.59819	2.5966	0.241443
66	0.602262	2.602	0.241104
67	0.606159	2.60778	0.242356
68	0.610257	2.62151	0.241681
69	0.61397	2.64109	0.242414
70	0.618264	2.64194	0.241731
71	0.622269	2.64959	0.24256
72	0.626453	2.64835	0.244549
73	0.630302	2.65348	0.247155
74	0.634449	2.66243	0.244426
75	0.638796	2.67713	0.249169
76	0.642966	2.69717	0.251106
77	0.647059	2.70594	0.251384
78	0.650707	2.71621	0.25207
79	0.654609	2.73448	0.251274
80	0.657793	2.78097	0.252627
81	0.660961	2.80808	0.253279
82	0.664598	2.80349	0.255447
83	0.668126	2.8034	0.258074
84	0.671496	2.82158	0.262109
85	0.674569	2.84547	0.261833
86	0.67782	2.8609	0.263309
87	0.681074	2.86152	0.263045
88	0.684469	2.87135	0.263651
89	0.687656	2.87772	0.263422
90	0.69127	2.88192	0.264186
91	0.694322	2.87492	0.267563
92	0.697697	2.8716	0.270381
93	0.701105	2.8826	0.268779
94	0.70448	2.89273	0.269086
95	0.708127	2.89633	0.266673
96	0.712033	2.89686	0.268102
97	0.715729	2.90413	0.270121
98	0.719171	2.92559	0.271652
99	0.722604	2.92953	0.272024
100	0.726373	2.92043	0.272441
101	0.72997	2.94075	0.273706
102	0.733338	2.94625	0.275102
103	0.736815	2.95459	0.27458
104	0.740688	2.94979	0.275414
105	0.74449	2.95447	0.276437
106	0.748524	2.95893	0.278837
107	0.752099	2.9723	0.279923
108	0.75573	2.98678	0.28018
109	0.759512	2.99377	0.279822
110	0.763685	2.98901	0.280155
111	0.767565	2.99321	0.28215
112	0.771589	3.00678	0.284423
113	0.775094	3.01062	0.285116
114	0.779117	3.00734	0.286179
115	0.783366	3.01174	0.286818
116	0.787723	3.01633	0.288621
117	0.791637	3.02295	0.290758
118	0.795859	3.02386	0.291039
119	0.799921	3.01332	0.291901
120	0.804578	2.99993	0.292293
121	0.808546	2.99727	0.29839
122	0.812417	3.00869	0.299917
123	0.816027	3.03362	0.302679
124	0.819553	3.03869	0.303151
125	0.823186	3.04602	0.304825
126	0.826625	3.06188	0.307068
127	0.829817	3.07523	0.30858
128	0.833018	3.0858	0.308788
129	0.836209	3.10049	0.310506
130	0.839245	3.09427	0.314063
131	0.84224	3.09857	0.315641
132	0.84553	3.09709	0.314381
133	0.848852	3.09645	0.315458
134	0.852335	3.10728	0.315038
135	0.855436	3.13842	0.315216
136	0.858288	3.15246	0.318312
137	0.861186	3.16898	0.318267
138	0.864186	3.16984	0.317808
139	0.867113	3.17021	0.319401
140	0.870285	3.19471	0.318746
141	0.873245	3.19605	0.320312
142	0.87593	3.21793	0.318788
143	0.878816	3.22529	0.319529
144	0.881453	3.22923	0.321496
145	0.88405	3.24071	0.319805
146	0.887081	3.24215	0.32032
147	0.889862	3.24405	0.319865
148	0.89294	3.24465	0.319363
149	0.896252	3.23402	0.321821
150	0.899451	3.24676	0.324496
151	0.902628	3.24404	0.322663
152	0.906226	3.24017	0.322921
153	0.909694	3.24322	0.322203
154	0.913361	3.24179	0.325513
155	0.917136	3.23122	0.323348
156	0.921149	3.22861	0.32395
157	0.924666	3.24153	0.325402
158	0.928106	3.25235	0.329325
159	0.931287	3.24242	0.331948
160	0.934776	3.23997	0.334141
161	0.938202	3.24169	0.335629
162	0.941472	3.24144	0.338447
163	0.94517	3.23994	0.339299
164	0.948302	3.25096	0.342277
165	0.951486	3.25687	0.344194
166	0.954533	3.26009	0.343326
167	0.957524	3.26099	0.344657
168	0.960273	3.27763	0.347975
169	0.963273	3.27638	0.347655
170	0.966131	3.27771	0.34786
171	0.969269	3.28148	0.348877
172	0.971949	3.2859	0.348295
173	0.974983	3.28928	0.348063
174	0.977812	3.28706	0.351047
175	0.98036	3.30081	0.353553
176	0.983033	3.30714	0.353361
177	0.985845	3.30622	0.352022
178	0.988963	3.30113	0.352315
179	0.991971	3.30994	0.352874
180	0.994773	3.32586	0.355188
181	0.997576	3.34009	0.353999
182	1.00045	3.34111	0.353006
183	1.00293	3.35412	0.355059
184	1.00523	3.36438	0.354972
185	1.00784	3.35881	0.356297
186	1.01034	3.36549	0.358986
187	1.01297	3.37119	0.35691
188	1.01554	3.37979	0.35752
189	1.01778	3.39083	0.361178
190	1.02025	3.39815	0.36201
191	1.02304	3.38863	0.362226
192	1.02568	3.38767	0.36374
193	1.02829	3.38844	0.366003
194	1.0309	3.39516	0.366482
195	1.03333	3.39913	0.367612
196	1.03568	3.41051	0.367613
197	1.03772	3.42202	0.367672
198	1.04039	3.40915	0.366723
199	1.04267	3.41334	0.368845
200	1.04487	3.40949	0.369742
201	1.04746	3.40866	0.370475
202	1.04971	3.41901	0.36933
203	1.0523	3.41688	0.368856
204	1.0548	3.42159	0.370619
205	1.05698	3.43141	0.372268
206	1.05941	3.44322	0.3718
207	1.06198	3.4334	0.37262
208	1.0644	3.43579	0.37524
209	1.06667	3.43958	0.376673
210	1.06916	3.4468	0.378478
211	1.07184	3.44241	0.377584
212	1.07437	3.44752	0.377269
213	1.07672	3.45405	0.378694
214	1.07896	3.46101	0.37914
215	1.0809	3.47519	0.380887
216	1.08295	3.48408	0.380843
217	1.08523	3.48272	0.380977
218	1.08757	3.47676	0.381555
219	1.08999	3.48255	0.380968
220	1.09218	3.48949	0.384264
221	1.09432	3.49617	0.384362
222	1.09662	3.50028	0.385218
223	1.09856	3.51421	0.388266
224	1.10067	3.52048	0.388848
225	1.10251	3.53334	0.389379
226	1.10441	3.52799	0.387929
227	1.10654	3.5231	0.387663
228	1.10838	3.53208	0.38942
229	1.11034	3.53411	0.389211
230	1.11233	3.5304	0.391273
231	1.11442	3.52467	0.391735
232	1.11636	3.53129	0.392882
233	1.11841	3.53503	0.392892
234	1.12046	3.53363	0.392501
235	1.1228	3.53654	0.391903
236	1.12521	3.54052	0.391176
237	1.12745	3.53944	0.391144
238	1.13004	3.52846	0.391124
239	1.13244	3.52639	0.393559
240	1.13477	3.52119	0.393404
241	1.1372	3.52843	0.395164
242	1.13985	3.52592	0.394598
243	1.1423	3.51981	0.394798
244	1.14515	3.51847	0.393931
245	1.14781	3.51961	0.395635
246	1.15018	3.52445	0.396711
247	1.15274	3.5301	0.3989
248	1.155	3.54124	0.400416
249	1.15722	3.54613	0.401063
250	1.15947	3.53987	0.403326
251	1.16156	3.54264	0.403959
252	1.1641	3.54483	0.405676
253	1.16628	3.55649	0.405263
254	1.16836	3.55844	0.40644
255	1.17052	3.55568	0.406128
256	1.17231	3.56811	0.410345
257	1.17439	3.57121	0.409802
258	1.1763	3.58476	0.409251
259	1.17814	3.58889	0.40859
260	1.18013	3.58527	0.408389
261	1.18246	3.57181	0.40951
262	1.18486	3.57139	0.410105
263	1.18713	3.57886	0.411327
264	1.18881	3.59076	0.412001
265	1.19088	3.59155	0.413329
266	1.19281	3.59388	0.413333
267	1.19482	3.58085	0.411835
268	1.19664	3.59008	0.413863
269	1.19853	3.59548	0.413238
270	1.20032	3.60614	0.413065
271	1.20195	3.61527	0.415854
272	1.20356	3.62119	0.417327
273	1.20504	3.61265	0.419214
274	1.20674	3.6169	0.419549
275	1.20853	3.60911	0.418546
276	1.21025	3.61215	0.419084
277	1.21235	3.60813	0.416945
278	1.21442	3.60732	0.416363
279	1.21669	3.60677	0.417552
280	1.21873	3.61232	0.418104
281	1.22064	3.62714	0.419016
282	1.22258	3.62675	0.419475
283	1.22484	3.61284	0.41894
284	1.22692	3.6113	0.420112
285	1.22936	3.60592	0.421885
286	1.23168	3.61422	0.421963
287	1.23364	3.61948	0.424726
288	1.23556	3.62309	0.427463
289	1.23722	3.63041	0.428395
290	1.23932	3.62654	0.428118
291	1.24121	3.63867	0.428893
292	1.24287	3.63931	0.429183
293	1.24449	3.64964	0.429143
294	1.24615	3.6534	0.430842
295	1.24791	3.65485	0.430121
296	1.24986	3.65202	0.427533
297	1.25172	3.64937	0.431476
298	1.25353	3.65777	0.431466
299	1.25508	3.65917	0.431886
300	1.25683	3.66642	0.431858
301	1.25873	3.66555	0.432745
302	1.26071	3.65831	0.433676
303	1.26255	3.65736	0.434089
304	1.26451	3.65811	0.433102
305	1.2664	3.65636	0.433552
306	1.26842	3.66875	0.435007
307	1.27036	3.66487	0.435154
308	1.2723	3.67518	0.436026
309	1.27399	3.67307	0.438287
310	1.2757	3.67662	0.439031
311	1.27751	3.67879	0.438412
312	1.27918	3.67795	0.439873
313	1.28106	3.67559	0.439525
314	1.28267	3.68055	0.440936
315	1.28451	3.6833	0.440927
316	1.2864	3.68651	0.440485
317	1.28834	3.68563	0.440899
318	1.29017	3.69296	0.44232
319	1.29185	3.69578	0.440185
320	1.29327	3.7	0.441943
321	1.29464	3.70533	0.442574
322	1.29622	3.70886	0.443127
323	1.29776	3.70549	0.442313
324	1.29909	3.7119	0.444171
325	1.30045	3.71298	0.445961
326	1.30179	3.72288	0.445941
327	1.30329	3.71533	0.446314
328	1.30471	3.71779	0.445154
329	1.30604	3.71388	0.446569
330	1.30745	3.71642	0.44925
331	1.30858	3.72904	0.451178
332	1.3098	3.7325	0.452267
333	1.31093	3.73153	0.451258
334	1.31228	3.73261	0.451579
335	1.31356	3.73606	0.451543
336	1.31509	3.73115	0.452029
337	1.31684	3.71762	0.451255
338	1.31859	3.70621	0.452763
339	1.32034	3.70031	0.452984
340	1.32214	3.70255	0.454063
341	1.32358	3.71054	0.456231
342	1.32526	3.71226	0.456776
343	1.32705	3.71207	0.457507
344	1.32891	3.70288	0.457652
345	1.33049	3.70024	0.456679
346	1.33203	3.70625	0.459564
347	1.33341	3.71884	0.461277
348	1.33502	3.71216	0.460697
349	1.33658	3.72426	0.460736
350	1.33776	3.73101	0.461542
351	1.33899	3.73645	0.46123
352	1.34032	3.74179	0.460423
353	1.3414	3.75285	0.460087
354	1.34241	3.75989	0.459348
355	1.34356	3.76547	0.45933
356	1.34458	3.7683	0.459354
357	1.34564	3.77129	0.460503
358	1.34688	3.76811	0.458835
359	1.34802	3.77185	0.459017
360	1.34953	3.76356	0.459273
361	1.35094	3.76188	0.46081
362	1.35236	3.76062	0.461409
363	1.35363	3.76069	0.460973
364	1.35501	3.75584	0.459805
365	1.35646	3.74968	0.461055
366	1.35795	3.74802	0.462142
367	1.35943	3.75118	0.463664
368	1.36064	3.75692	0.464872
369	1.36167	3.76615	0.465109
370	1.36297	3.76929	0.464817
371	1.36423	3.77116	0.462893
372	1.36576	3.76941	0.464862
373	1.36689	3.77079	0.463734
374	1.36815	3.77366	0.465526
375	1.36963	3.77427	0.465963
376	1.37089	3.78245	0.466678
377	1.37193	3.78913	0.466861
378	1.37294	3.7914	0.465457
379	1.37423	3.78504	0.466081
380	1.37541	3.78432	0.466265
381	1.37655	3.78527	0.468265
382	1.37787	3.78448	0.467314
383	1.37913	3.79064	0.467737
384	1.38001	3.79915	0.469868
385	1.38089	3.80847	0.46964
386	1.38186	3.81428	0.470063
387	1.3828	3.81015	0.470145
388	1.38387	3.80916	0.470495
389	1.38493	3.80294	0.46867
390	1.38616	3.80037	0.467779
391	1.38726	3.80353	0.469017
392	1.38834	3.80386	0.469584
393	1.38908	3.81539	0.47094
394	1.38995	3.816	0.471225
395	1.39089	3.8138	0.471279
396	1.39195	3.81098	0.471625
397	1.39293	3.80777	0.4727
398	1.39398	3.81139	0.474501
399	1.39495	3.81735	0.475412
400	1.39596	3.81402	0.475315
401	1.39704	3.80646	0.474857
402	1.39801	3.81123	0.4769
403	1.39915	3.80998	0.476305
404	1.4002	3.81066	0.475308
405	1.40123	3.80812	0.475978
406	1.40236	3.80618	0.47494
407	1.4034	3.80721	0.476337
408	1.40407	3.81095	0.479047
409	1.40489	3.80761	0.480544
410	1.40587	3.80451	0.480682
411	1.40654	3.80996	0.480426
412	1.40738	3.81022	0.48046
413	1.40815	3.81261	0.481177
414	1.409	3.81632	0.480118
415	1.40975	3.82074	0.479793
416	1.41056	3.81888	0.480025
417	1.41137	3.81692	0.480858
418	1.41224	3.82033	0.479818
419	1.4131	3.82423	0.48032
420	1.41405	3.831	0.480529
421	1.415	3.83336	0.48046
422	1.41595	3.82731	0.480526
423	1.41692	3.83038	0.48091
424	1.41771	3.83214	0.481444
425	1.41845	3.83808	0.483422
426	1.41921	3.83296	0.485183
427	1.42015	3.82664	0.482785
428	1.42121	3.82981	0.483135
429	1.42195	3.83703	0.482634
430	1.42247	3.8444	0.483286
431	1.42326	3.84832	0.482513
432	1.42403	3.84356	0.483685
433	1.42478	3.84481	0.483538
434	1.42571	3.84336	0.481188
435	1.42698	3.83683	0.481427
436	1.42798	3.842	0.481838
437	1.42895	3.84303	0.482563
438	1.42979	3.84513	0.483844
439	1.43053	3.84764	0.484708
440	1.43142	3.85519	0.484508
441	1.43219	3.85382	0.483651
442	1.43309	3.85103	0.483543
443	1.43384	3.85954	0.483127
444	1.43445	3.86774	0.48464
445	1.43494	3.86787	0.485625
446	1.43555	3.86936	0.483784
447	1.43621	3.86921	0.485113
448	1.43703	3.86611	0.485934
449	1.43784	3.87064	0.484939
450	1.43822	3.87484	0.485466
451	1.4388	3.87389	0.48382
452	1.43927	3.88129	0.483576
453	1.43972	3.88372	0.48373
454	1.44017	3.88621	0.484092
455	1.44065	3.88596	0.484851
456	1.44112	3.8858	0.485811
457	1.44173	3.88953	0.484255
458	1.44224	3.89367	0.483813
459	1.44282	3.89605	0.483685
460	1.44323	3.90115	0.483218
461	1.44374	3.8998	0.482916
462	1.44432	3.89888	0.482055
463	1.44484	3.89776	0.482266
464	1.44528	3.90353	0.482163
465	1.44595	3.89759	0.480904
466	1.44651	3.90278	0.481314
467	1.44683	3.90765	0.48199
468	1.44725	3.91126	0.482829
469	1.44778	3.9091	0.483108
470	1.44823	3.90753	0.483872
471	1.44861	3.9072	0.484053
472	1.44915	3.90241	0.484065
473	1.44971	3.89772	0.483954
474	1.45032	3.90052	0.484538
475	1.45083	3.90178	0.48332
476	1.45116	3.90654	0.484524
477	1.45162	3.9107	0.484841
478	1.45207	3.91332	0.484197
479	1.45269	3.91151	0.484706
480	1.45314	3.91343	0.485535
481	1.45375	3.9088	0.484625
482	1.45438	3.90523	0.485362
483	1.45511	3.90351	0.485741
484	1.45558	3.90297	0.486266
485	1.4563	3.89857	0.486151
486	1.4569	3.89128	0.487267
487	1.45759	3.88988	0.48617
488	1.45816	3.89533	0.487055
489	1.45868	3.8943	0.487246
490	1.45911	3.90351	0.487989
491	1.45958	3.90079	0.488422
492	1.46011	3.90435	0.487738
493	1.46062	3.90482	0.488508
494	1.46111	3.90567	0.487538
495	1.4615	3.91345	0.487261
496	1.46192	3.91543	0.486706
497	1.46222	3.91783	0.487249
498	1.46258	3.91972	0.48736
499	1.46293	3.91672	0.487492
500	1.46327	3.91808	0.487411
501	1.4637	3.91856	0.487348
502	1.46426	3.91761	0.486225
503	1.46484	3.91548	0.486327
504	1.46537	3.91152	0.486862
505	1.46589	3.91159	0.487079
506	1.46645	3.90713	0.487133
507	1.46705	3.90715	0.487483
508	1.4677	3.9085	0.487018
509	1.46819	3.90831	0.48742
510	1.46882	3.90743	0.488777
511	1.46931	3.9117	0.48943
512	1.46981	3.90966	0.489984
513	1.47025	3.91007	0.489844
514	1.47086	3.90639	0.490733
515	1.47123	3.90696	0.491263
516	1.47165	3.91111	0.490668
517	1.47201	3.91458	0.490852
518	1.47254	3.91364	0.490657
519	1.47298	3.91242	0.490445
520	1.47344	3.91049	0.490192
521	1.47409	3.90917	0.490908
522	1.47463	3.90886	0.490839
523	1.47527	3.91222	0.49073
524	1.47577	3.912	0.491165
525	1.4763	3.91194	0.491341
526	1.47699	3.90927	0.490988
527	1.47752	3.91227	0.491119
528	1.47805	3.91661	0.491543
529	1.47858	3.92188	0.491122
530	1.47914	3.92538	0.491104
531	1.47954	3.92694	0.490304
532	1.47994	3.92519	0.492057
533	1.4803	3.92692	0.492702
534	1.48073	3.92688	0.492964
535	1.48119	3.92416	0.492186
536	1.48158	3.92731	0.492653
537	1.482	3.92221	0.492909
538	1.48255	3.92074	0.492824
539	1.48301	3.91988	0.49406
540	1.48344	3.92208	0.493659
541	1.48386	3.92241	0.493514
542	1.4843	3.92019	0.494064
543	1.48471	3.91999	0.494609
544	1.48516	3.92199	0.493821
545	1.48568	3.92619	0.493571
546	1.48621	3.92141	0.492761
547	1.48674	3.92402	0.492199
548	1.48721	3.9231	0.492505
549	1.48771	3.92448	0.493492
550	1.48809	3.92331	0.494393
551	1.48837	3.93076	0.494773
552	1.48865	3.93079	0.495027
553	1.4889	3.93224	0.494794
554	1.48911	3.93339	0.493897
555	1.48948	3.93552	0.493664
556	1.48984	3.93675	0.492822
557	1.49015	3.93625	0.492982
558	1.49031	3.93872	0.493776
559	1.49065	3.94225	0.494025
560	1.49096	3.94354	0.494659
561	1.4912	3.94574	0.493868
562	1.49152	3.94036	0.493721
563	1.49187	3.93984	0.494668
564	1.49217	3.93686	0.494963
565	1.49254	3.93642	0.495549
566	1.49279	3.94222	0.495835
567	1.493	3.94442	0.496451
568	1.49307	3.94855	0.495843
569	1.49319	3.94746	0.496448
570	1.49338	3.94792	0.495075
571	1.49364	3.94704	0.494585
572	1.49379	3.94976	0.495516
573	1.49384	3.95186	0.496431
574	1.49408	3.94921	0.496017
575	1.49435	3.9475	0.496124
576	1.49446	3.9479	0.496722
577	1.49458	3.95112	0.497408
578	1.49476	3.94974	0.496649
579	1.49484	3.95049	0.49693
580	1.49491	3.95339	0.496342
581	1.49507	3.95309	0.49535
582	1.49529	3.95159	0.496516
583	1.49542	3.94969	0.496623
584	1.49574	3.95074	0.497013
585	1.49591	3.95351	0.497216
586	1.49607	3.95453	0.496663
587	1.49613	3.9571	0.495945
588	1.49625	3.95895	0.495363
589	1.4964	3.95764	0.49501
590	1.49664	3.958	0.494953
591	1.4969	3.95736	0.494728
592	1.4971	3.95566	0.495341
593	1.49727	3.95926	0.494958
594	1.49746	3.96038	0.494164
595	1.49763	3.96024	0.493728
596	1.49791	3.95764	0.494087
597	1.49807	3.95716	0.494991
598	1.4983	3.95693	0.494806
599	1.49861	3.95732	0.494349
600	1.49892	3.95481	0.494584
601	1.49926	3.95341	0.494423
602	1.49952	3.95441	0.494261
603	1.49969	3.9575	0.494216
604	1.49999	3.95806	0.493794
605	1.50029	3.95756	0.494171
606	1.50051	3.95746	0.493681
607	1.50083	3.95567	0.493761
608	1.50113	3.95953	0.493943
609	1.50126	3.96217	0.494511
610	1.50138	3.96455	0.494681
611	1.50156	3.96187	0.494809
612	1.50176	3.9622	0.494967
613	1.50195	3.96055	0.495533
614	1.50207	3.95952	0.496001
615	1.50221	3.95941	0.496493
616	1.50244	3.95618	0.496798
617	1.50274	3.95305	0.49679
618	1.50314	3.95082	0.497058
619	1.50348	3.94843	0.496694
620	1.50384	3.9485	0.496929
621	1.50415	3.94992	0.497151
622	1.50443	3.95144	0.497534
623	1.50476	3.95086	0.498113
624	1.50514	3.94958	0.499289
625	1.50538	3.95072	0.500259
626	1.50565	3.95181	0.499957
627	1.50606	3.95182	0.499066
628	1.50625	3.95317	0.499269
629	1.50661	3.95006	0.498128
630	1.50692	3.95325	0.498108
631	1.50713	3.95521	0.498197
632	1.50736	3.95769	0.498361
633	1.50744	3.96183	0.498481
634	1.50755	3.96568	0.498519
635	1.5076	3.96669	0.4994
636	1.50773	3.96392	0.499499
637	1.5079	3.96311	0.499697
638	1.50803	3.96387	0.499332
639	1.50838	3.95781	0.499506
640	1.50858	3.95945	0.499722
641	1.5087	3.96197	0.499462
642	1.50904	3.9599	0.500065
643	1.50921	3.9596	0.500422
644	1.50926	3.9601	0.500906
645	1.50939	3.96078	0.500324
646	1.50966	3.96285	0.501192
647	1.50986	3.96451	0.501039
648	1.51004	3.96408	0.500862
649	1.51021	3.96489	0.501375
650	1.51041	3.96295	0.501721
651	1.51069	3.96361	0.501356
652	1.51086	3.96436	0.500796
653	1.51092	3.96916	0.501348
654	1.51102	3.97045	0.501572
655	1.51104	3.9702	0.502566
656	1.51111	3.9707	0.502585
657	1.51118	3.97059	0.502363
658	1.51125	3.97354	0.501611
659	1.51128	3.97471	0.5013
660	1.51131	3.97579	0.500897
661	1.5114	3.9718	0.500957
662	1.51156	3.97044	0.501357
663	1.51168	3.96787	0.501127
664	1.51182	3.97016	0.501485
665	1.51185	3.97122	0.501818
666	1.51198	3.97253	0.501953
667	1.51209	3.97516	0.501643
668	1.51221	3.97421	0.501593
669	1.51231	3.97658	0.501624
670	1.51245	3.97666	0.501165
671	1.51262	3.97589	0.500617
672	1.51279	3.97553	0.500643
673	1.51299	3.97569	0.500488
674	1.51319	3.9754	0.500286
675	1.5134	3.97575	0.500549
676	1.51363	3.97598	0.500784
677	1.51377	3.97738	0.500649
678	1.51394	3.97648	0.500408
679	1.51414	3.97779	0.500273
680	1.51442	3.97584	0.499624
681	1.51458	3.97525	0.500587
682	1.51477	3.97402	0.501609
683	1.51491	3.97512	0.50123
684	1.51506	3.97522	0.501891
685	1.51519	3.97619	0.502155
686	1.51526	3.97658	0.501731
687	1.51533	3.97809	0.501086
688	1.5154	3.98102	0.501333
689	1.51537	3.98223	0.501285
690	1.51538	3.9827	0.501345
691	1.51556	3.98143	0.500897
692	1.51572	3.98093	0.500707
693	1.51579	3.98265	0.501213
694	1.51587	3.98291	0.500981
695	1.51592	3.98426	0.501105
696	1.51599	3.98423	0.50097
697	1.51609	3.98415	0.500779
698	1.51616	3.98437	0.500538
699	1.51636	3.98264	0.500306
700	1.51654	3.98423	0.500021
701	1.51668	3.98343	0.499325
702	1.51682	3.98375	0.499387
703	1.51701	3.98321	0.49975
704	1.51716	3.98163	0.500005
705	1.51727	3.98142	0.500121
706	1.51736	3.98123	0.499838
707	1.51746	3.98189	0.499947
708	1.51752	3.98398	0.500285
709	1.51764	3.98383	0.499897
710	1.51772	3.98598	0.499738
711	1.51782	3.98595	0.499405
712	1.51792	3.98451	0.49989
713	1.51809	3.98433	0.499715
714	1.51816	3.98533	0.500259
715	1.51825	3.98564	0.500016
716	1.51833	3.98587	0.500517
717	1.51838	3.98483	0.500282
718	1.51847	3.98472	0.500585
719	1.51857	3.98243	0.500685
720	1.5187	3.98194	0.500331
721	1.51883	3.98382	0.500109
722	1.51891	3.98384	0.500093
723	1.51903	3.98388	0.500369
724	1.51909	3.98437	0.500983
725	1.51918	3.98566	0.500576
726	1.51925	3.98558	0.500585
727	1.51931	3.98473	0.500906
728	1.51939	3.98383	0.500897
729	1.51952	3.98413	0.501199
730	1.51961	3.9844	0.501093
731	1.51971	3.9832	0.500618
732	1.51979	3.98448	0.500821
733	1.51985	3.98626	0.501149
734	1.51986	3.987	0.501101
735	1.51996	3.98708	0.500963
736	1.52011	3.98645	0.500583
737	1.5202	3.98568	0.500411
738	1.52038	3.98604	0.500388
739	1.5205	3.98549	0.501038
740	1.52061	3.98588	0.501279
741	1.52078	3.98324	0.501003
742	1.52098	3.98434	0.500957
743	1.52111	3.98447	0.50109
744	1.52125	3.98349	0.500827
745	1.5214	3.98319	0.501284
746	1.52152	3.98561	0.501565
747	1.52157	3.9859	0.501889
748	1.52164	3.98528	0.501508
749	1.52176	3.98607	0.501469
750	1.52186	3.98511	0.501152
751	1.52193	3.98515	0.500989
752	1.52206	3.98545	0.500918
753	1.52216	3.98635	0.500686
754	1.52221	3.98596	0.500922
755	1.52223	3.98692	0.501037
756	1.52231	3.98631	0.501166
757	1.52239	3.98607	0.501009
758	1.52247	3.98633	0.501017
759	1.52261	3.985	0.500891
760	1.52276	3.98362	0.501059
761	1.52288	3.98493	0.501314
762	1.52295	3.98565	0.501114
763	1.52299	3.98725	0.501608
764	1.52298	3.98739	0.501422
765	1.52302	3.98741	0.501834
766	1.52311	3.98664	0.501782
767	1.52316	3.98636	0.50161
768	1.52325	3.98591	0.501309
769	1.52342	3.98638	0.50134
770	1.52356	3.98505	0.501726
771	1.52362	3.98476	0.501936
772	1.52368	3.98518	0.502217
773	1.52379	3.98524	0.502218
774	1.52381	3.98798	0.502224
775	1.52388	3.98895	0.502165
776	1.5239	3.98931	0.502414
777	1.52393	3.99154	0.50264
778	1.52394	3.9896	0.503091
779	1.52397	3.99061	0.502472
780	1.52402	3.99017	0.502476
781	1.52404	3.98984	0.502268
782	1.52408	3.9902	0.501557
783	1.52412	3.99125	0.501547
784	1.52415	3.99155	0.501718
785	1.52423	3.99026	0.501743
786	1.5243	3.98979	0.501797
787	1.52437	3.98955	0.501751
788	1.52448	3.98891	0.501553
789	1.52455	3.98791	0.501702
790	1.52463	3.98865	0.50248
791	1.52466	3.98889	0.502804
792	1.5247	3.98866	0.502701
793	1.52473	3.98897	0.502252
794	1.52481	3.98914	0.502291
795	1.52485	3.9886	0.502449
796	1.5249	3.98747	0.502127
797	1.52495	3.98799	0.502357
798	1.52494	3.98782	0.502407
799	1.52503	3.98741	0.502207
800	1.5251	3.98798	0.5022
801	1.52528	3.98695	0.501519
802	1.52538	3.98808	0.501806
803	1.52543	3.98824	0.502179
804	1.52546	3.98899	0.502411
805	1.52554	3.98895	0.502422
806	1.52558	3.98934	0.502554
807	1.5256	3.9902	0.5031
808	1.52562	3.98997	0.502974
809	1.5256	3.99067	0.502659
810	1.52562	3.99214	0.502935
811	1.5256	3.9926	0.502955
812	1.52555	3.99338	0.502816
813	1.52551	3.99266	0.503053
814	1.52549	3.99386	0.502783
815	1.5255	3.99385	0.50267
816	1.52549	3.99405	0.502572
817	1.52549	3.99366	0.502485
818	1.52549	3.99312	0.502339
819	1.52547	3.99342	0.502313
820	1.52544	3.99385	0.502091
821	1.52543	3.99446	0.501954
822	1.52543	3.99485	0.501914
823	1.52541	3.99553	0.502094
824	1.52539	3.99587	0.501925
825	1.52538	3.99589	0.501905
826	1.52539	3.99593	0.501774
827	1.52539	3.99576	0.501472
828	1.52541	3.99501	0.501447
829	1.52541	3.99479	0.50154
830	1.52543	3.99514	0.501538
831	1.52546	3.99538	0.501482
832	1.52548	3.99518	0.501477
833	1.52551	3.9944	0.501477
834	1.52557	3.99287	0.501451
835	1.5256	3.9927	0.502052
836	1.52563	3.99399	0.50181
837	1.52566	3.99359	0.501642
838	1.52563	3.99441	0.501509
839	1.52565	3.9939	0.501381
840	1.52569	3.99422	0.501179
841	1.52567	3.99541	0.501274
842	1.52569	3.99563	0.501335
843	1.52568	3.99552	0.501252
844	1.52571	3.99594	0.501356
845	1.52574	3.99507	0.50114
846	1.52578	3.99403	0.501508
847	1.52582	3.9937	0.501462
848	1.52589	3.99354	0.501252
849	1.52596	3.99198	0.501262
850	1.52598	3.99252	0.501678
851	1.52596	3.99358	0.502076
852	1.52598	3.99385	0.501994
853	1.52604	3.9917	0.501242
854	1.52611	3.99175	0.501441
855	1.52615	3.99274	0.501464
856	1.52621	3.99238	0.501573
857	1.52628	3.99133	0.501614
858	1.52637	3.98963	0.5017
859	1.52648	3.98884	0.501945
860	1.52655	3.98899	0.502106
861	1.52657	3.9904	0.502286
862	1.52656	3.99305	0.502777
863	1.52654	3.99329	0.502517
864	1.5265	3.99357	0.502472
865	1.5265	3.99393	0.502207
866	1.52651	3.99452	0.502092
867	1.5265	3.99415	0.502115
868	1.52652	3.99329	0.502253
869	1.52651	3.99319	0.502272
870	1.5265	3.99541	0.502324
871	1.52651	3.99544	0.501839
872	1.52651	3.99509	0.501728
873	1.52655	3.99521	0.50186
874	1.52654	3.99574	0.501878
875	1.5265	3.99772	0.501994
876	1.52647	3.99852	0.501857
877	1.52643	3.99896	0.502115
878	1.52642	3.99821	0.501919
879	1.52639	3.99745	0.502069
880	1.52636	3.99731	0.501965
881	1.52637	3.99742	0.50181
882	1.52636	3.99784	0.50186
883	1.52633	3.99763	0.501781
884	1.52633	3.9974	0.501635
885	1.52633	3.99753	0.501584
886	1.52632	3.99818	0.501547
887	1.52632	3.99792	0.501529
888	1.52633	3.99752	0.501465
889	1.52634	3.99753	0.501469
890	1.52635	3.99761	0.501445
891	1.52634	3.99764	0.501416
892	1.52635	3.99756	0.501342
893	1.52636	3.99756	0.501362
894	1.52639	3.99711	0.501349
895	1.52641	3.99616	0.501768
896	1.52643	3.99638	0.502075
897	1.52642	3.99713	0.501989
898	1.52642	3.99688	0.50197
899	1.52641	3.9976	0.501786
900	1.5264	3.99764	0.501755
901	1.5264	3.99772	0.501719
902	1.5264	3.99784	0.501673
903	1.52641	3.99794	0.501648
904	1.52642	3.99772	0.501625
905	1.52643	3.99745	0.501623
906	1.52645	3.99731	0.501591
907	1.52648	3.99746	0.501698
908	1.52649	3.99753	0.501682
909	1.52649	3.99718	0.501707
910	1.5265	3.9965	0.501748
911	1.52651	3.99663	0.501716
912	1.52652	3.99761	0.501692
913	1.52653	3.99795	0.501693
914	1.52654	3.99768	0.501686
915	1.52653	3.99825	0.501694
916	1.52655	3.99792	0.501732
917	1.52659	3.99657	0.501734
918	1.52665	3.99529	0.50185
919	1.52669	3.99589	0.50191
920	1.52676	3.99589	0.501878
921	1.52681	3.99607	0.501747
922	1.52682	3.99683	0.501948
923	1.52686	3.99754	0.502075
924	1.5269	3.99677	0.501836
925	1.52696	3.9968	0.501906
926	1.527	3.99614	0.501998
927	1.52705	3.99576	0.502102
928	1.52708	3.99586	0.50198
929	1.52715	3.99588	0.501933
930	1.52721	3.99525	0.501914
931	1.52726	3.99583	0.50224
932	1.52733	3.99287	0.502337
933	1.52745	3.99186	0.502427
934	1.52751	3.99172	0.502575
935	1.52761	3.99121	0.502674
936	1.52767	3.99153	0.502755
937	1.52772	3.99273	0.502941
938	1.52774	3.9939	0.502863
939	1.52775	3.99519	0.502829
940	1.52773	3.99529	0.502512
941	1.52774	3.9949	0.502317
942	1.52779	3.99331	0.502424
943	1.52785	3.99328	0.50265
944	1.52791	3.99219	0.502446
945	1.52799	3.99213	0.502093
946	1.528	3.99283	0.502066
947	1.52803	3.99305	0.502016
948	1.52809	3.99359	0.502491
949	1.52809	3.99396	0.502468
950	1.52814	3.99452	0.502299
951	1.52813	3.9951	0.502791
952	1.52814	3.99423	0.502674
953	1.52818	3.9955	0.502812
954	1.5282	3.99463	0.502832
955	1.52822	3.99452	0.502783
956	1.52822	3.99464	0.502736
957	1.52825	3.99399	0.50267
958	1.52829	3.99387	0.503027
959	1.52833	3.99321	0.502996
960	1.52837	3.99383	0.503029
961	1.52839	3.9939	0.503036
962	1.52842	3.99447	0.502961
963	1.52844	3.99452	0.502968
964	1.52847	3.9946	0.503102
965	1.52847	3.99455	0.503258
966	1.5285	3.99395	0.503175
967	1.52858	3.9915	0.502951
968	1.52865	3.99075	0.502988
969	1.5287	3.99248	0.502824
970	1.5288	3.99331	0.502869
971	1.52883	3.99374	0.502987
972	1.52889	3.99336	0.50298
973	1.52896	3.99275	0.502714
974	1.52899	3.99467	0.50319
975	1.529	3.99508	0.503287
976	1.52902	3.99512	0.503173
977	1.52906	3.99334	0.503105
978	1.52909	3.99383	0.503067
979	1.52915	3.99295	0.503019
980	1.5292	3.99256	0.502895
981	1.52926	3.99293	0.502815
982	1.52931	3.99281	0.50245
983	1.52936	3.99341	0.503012
984	1.52938	3.99352	0.502989
985	1.52944	3.99382	0.503191
986	1.52945	3.99395	0.503029
987	1.52949	3.994	0.503067
988	1.52953	3.99413	0.503076
989	1.52956	3.99483	0.502948
990	1.52961	3.99501	0.502694
991	1.5297	3.99468	0.502708
992	1.52974	3.99442	0.502635
993	1.52981	3.99445	0.502594
994	1.5299	3.99456	0.502551
995	1.53001	3.99336	0.502716
996	1.5301	3.99343	0.502683
997	1.53019	3.99159	0.502598
998	1.53031	3.98936	0.502834
999	1.53033	3.99043	0.503898
1000	1.53039	3.99054	0.503817
1001	1.53047	3.99035	0.503516
1002	1.53052	3.99056	0.503366
1003	1.53058	3.99023	0.503342
1004	1.53066	3.98982	0.503251
1005	1.53078	3.99016	0.503528
1006	1.53088	3.98679	0.503605
1007	1.531	3.9878	0.503844
1008	1.53109	3.98954	0.50398
1009	1.53108	3.9916	0.504097
1010	1.53109	3.99316	0.50383
1011	1.53112	3.99375	0.503868
1012	1.53115	3.99291	0.504142
1013	1.5312	3.99232	0.504334
1014	1.53126	3.99167	0.504199
1015	1.53132	3.99229	0.504023
1016	1.53137	3.99293	0.503962
1017	1.53149	3.99257	0.503778
1018	1.53162	3.99153	0.503653
1019	1.53166	3.99184	0.504079
1020	1.53173	3.99189	0.503913
1021	1.53179	3.99273	0.504019
1022	1.53179	3.99368	0.503992
1023	1.53179	3.99423	0.503759
1024	1.53184	3.99427	0.503686
1025	1.53189	3.99423	0.503652
1026	1.53194	3.99404	0.503675
1027	1.53198	3.99463	0.503611
1028	1.53201	3.99482	0.503569
1029	1.53206	3.99406	0.503591
1030	1.5321	3.99514	0.503569
1031	1.53219	3.99349	0.503765
1032	1.53224	3.9958	0.503741
1033	1.53229	3.99687	0.503734
1034	1.53233	3.99578	0.503502
1035	1.53238	3.99459	0.503584
1036	1.53245	3.9952	0.50367
1037	1.53247	3.99514	0.503596
1038	1.53253	3.99471	0.503612
1039	1.53259	3.99438	0.503585
1040	1.53264	3.99395	0.503594
1041	1.5327	3.99423	0.503562
1042	1.53275	3.99362	0.503648
1043	1.53279	3.99405	0.504133
1044	1.53281	3.99465	0.504162
1045	1.53282	3.99473	0.504147
1046	1.53281	3.99579	0.504306
1047	1.5328	3.99613	0.504274
1048	1.53282	3.99529	0.503794
1049	1.53283	3.99489	0.503719
1050	1.53285	3.99505	0.503812
1051	1.53287	3.99515	0.504169
1052	1.53292	3.99467	0.504057
1053	1.53293	3.99497	0.503961
1054	1.53296	3.99491	0.503902
1055	1.53299	3.99528	0.503658
1056	1.53304	3.99446	0.503702
1057	1.53309	3.99335	0.50374
1058	1.53315	3.9939	0.503717
1059	1.5332	3.99365	0.503773
1060	1.53328	3.99285	0.503732
1061	1.53337	3.99212	0.504166
1062	1.53338	3.99351	0.504583
1063	1.53337	3.99652	0.504427
1064	1.53334	3.99704	0.504782
1065	1.53331	3.99741	0.504587
1066	1.53327	3.99747	0.504635
1067	1.53325	3.99766	0.504762
1068	1.53321	3.99772	0.504568
1069	1.53325	3.99679	0.504258
1070	1.53327	3.99611	0.504459
1071	1.53328	3.99647	0.504445
1072	1.53331	3.99601	0.50467
1073	1.53332	3.99696	0.504546
1074	1.53333	3.99702	0.504647
1075	1.53335	3.99669	0.504575
1076	1.53339	3.99649	0.504584
1077	1.5334	3.99685	0.504697
1078	1.5334	3.99724	0.504656
1079	1.53342	3.99737	0.504507
1080	1.53343	3.99718	0.50448
1081	1.53344	3.99728	0.504459
1082	1.53346	3.99734	0.504333
1083	1.53347	3.9972	0.504405
1084	1.53347	3.99693	0.504389
1085	1.53351	3.99678	0.504269
1086	1.53353	3.99688	0.504248
1087	1.53354	3.99697	0.504228
1088	1.53356	3.99656	0.504302
1089	1.53358	3.99551	0.504395
1090	1.53361	3.99543	0.504473
1091	1.53362	3.9964	0.505072
1092	1.53368	3.99556	0.505018
1093	1.53373	3.99568	0.505037
1094	1.53384	3.99365	0.504685
1095	1.53399	3.99336	0.504644
1096	1.53406	3.99356	0.50478
1097	1.53406	3.99502	0.505406
1098	1.53411	3.99593	0.505106
1099	1.53412	3.9962	0.505006
1100	1.53413	3.99665	0.504832
1101	1.53412	3.9966	0.504838
1102	1.53409	3.99608	0.505015
1103	1.53409	3.99665	0.505632
1104	1.53407	3.99687	0.50551
1105	1.53404	3.99617	0.505392
1106	1.53401	3.99715	0.505315
1107	1.534	3.99688	0.504924
1108	1.53399	3.99662	0.504892
1109	1.53399	3.99727	0.504861
1110	1.53398	3.99733	0.504696
1111	1.53398	3.9972	0.50464
1112	1.53401	3.99694	0.504665
1113	1.53403	3.99682	0.504609
1114	1.53402	3.99781	0.504679
1115	1.534	3.99831	0.504699
1116	1.53401	3.99837	0.504677
1117	1.53401	3.99846	0.504647
1118	1.53401	3.9985	0.50463
1119	1.53401	3.99854	0.504613
1120	1.53401	3.99854	0.504483
1121	1.53401	3.99859	0.504467
1122	1.53401	3.99939	0.504504
1123	1.53403	3.99916	0.504498
1124	1.53403	3.99952	0.504477
1125	1.53403	3.99957	0.50446
1126	1.53403	3.9996	0.504447
1127	1.53404	3.99965	0.504435
1128	1.53403	3.99968	0.504419
1129	1.53403	3.99971	0.504405
1130	1.53403	3.99971	0.504395
1131	1.53403	3.99973	0.504389
1132	1.53403	3.99975	0.504382
1133	1.53403	3.99976	0.504375
1134	1.53403	3.99978	0.504368
1135	1.53403	3.99981	0.504363
1136	1.53403	3.99982	0.504358
1137	1.53404	3.99985	0.504354
1138	1.53404	3.99985	0.504349
1139	1.53404	3.99987	0.504346
1140	1.53404	3.99989	0.504342
1141	1.53404	3.9999	0.504339
1142	1.53404	3.99991	0.504336
1143	1.53404	3.99991	0.504333
1144	1.53405	3.99993	0.504329
1145	1.53405	3.99994	0.504328
1146	1.53405	3.99995	0.504326
1147	1.53405	3.99995	0.504324
1148	1.53405	3.99996	0.504322
1149	1.53405	3.99996	0.50432
1150	1.53405	3.99996	0.50432
1151	1.53405	3.99997	0.504319
1152	1.53405	3.99997	0.504317
1153	1.53405	3.99998	0.504316
1154	1.53405	3.99998	0.504315
1155	1.53405	3.99998	0.504314
1156	1.53405	3.99998	0.504314
1157	1.53405	3.99998	0.504313
1158	1.53405	3.99999	0.504312
1159	1.53405	3.99999	0.504312
1160	1.53405	3.99999	0.504311
1161	1.53405	3.99999	0.504311
1162	1.53405	3.99999	0.50431
1163	1.53405	3.99999	0.50431
1164	1.53405	3.99999	0.504309
1165	1.53405	3.99999	0.504309
1166	1.53405	3.99999	0.504309
1167	1.53405	4	0.504309
1168	1.53405	4	0.504308
1169	1.53405	4	0.504308
1170	1.53405	4	0.504308
1171	1.53405	4	0.504308
1172	1.53405	4	0.504307
1173	1.53405	4	0.504307
1174	1.53405	4	0.504307
1175	1.53405	4	0.504307
1176	1.53405	4	0.504307
1177	1.53405	4	0.504307
1178	1.53405	4	0.504307
1179	1.53405	4	0.504307
1180	1.53405	4	0.504307
1181	1.53405	4	0.504306
1182	1.53405	4	0.504306
1183	1.53405	4	0.504306
1184	1.53405	4	0.504306
1185	1.53405	4	0.504306
1186	1.53405	4	0.504306
1187	1.53405	4	0.504306
1188	1.53405	4	0.504306
1189	1.53405	4	0.504306
1190	1.53405	4	0.504306
1191	1.53405	4	0.504306
1192	1.53405	4	0.504306
1193	1.53405	4	0.504306
1194	1.53405	4	0.504306
1195	1.53405	4	0.504306
1196	1.53405	4	0.504306
1197	1.53405	4	0.504306
1198	1.53405	4	0.504306
1199	1.53405	4	0.504306
1200	1.53405	4	0.504306
1201	1.53405	4	0.504306
1202	1.53405	4	0.504306
1203	1.53405	4	0.504306
1204	1.53405	4	0.504306
1205	1.53405	4	0.504306
1206	1.53405	4	0.504306
1207	1.53405	4	0.504306
1208	1.53405	4	0.504306
1209	1.53405	4	0.504306
1210	1.53405	4	0.504306
1211	1.53405	4	0.504306
1212	1.53405	4	0.504306
1213	1.53405	4	0.504306
1214	1.53405	4	0.504306
1215	1.53405	4	0.504306
1216	1.53405	4	0.504306
1217	1.53405	4	0.504306
1218	1.53405	4	0.504306
1219	1.53405	4	0.504306
1220	1.53405	4	0.504306
1221	1.53405	4	0.504306
1222	1.53405	4	0.504306
1223	1.53405	4	0.504306
1224	1.53405	4	0.504306
1225	1.53405	4	0.504306
1226	1.53405	4	0.504306
1227	1.53405	4	0.504306
1228	1.53405	4	0.504306
1229	1.53405	4	0.504306
1230	1.53405	4	0.504306
1231	1.53405	4	0.504306
1232	1.53405	4	0.504306
1233	1.53405	4	0.504306
1234	1.53405	4	0.504306
1235	1.53405	4	0.504306
1236	1.53405	4	0.504306
1237	1.53405	4	0.504306
1238	1.53405	4	0.504306
1239	1.53405	4	0.504306
1240	1.53405	4	0.504306
1241	1.53405	4	0.504306
1242	1.53405	4	0.504306
1243	1.53405	4	0.504306
1244	1.53405	4	0.504306
1245	1.53405	4	0.504306
1246	1.53405	4	0.504306
1247	1.53405	4	0.504306
1248	1.53405	4	0.504306
1249	1.53405	4	0.504306
1250	1.53405	4	0.504306
1251	1.53405	4	0.504306
1252	1.53405	4	0.504306
1253	1.53405	4	0.504306
1254	1.53405	4	0.504306
1255	1.53405	4	0.504306
1256	1.53405	4	0.504306
1257	1.53405	4	0.504306
1258	1.53405	4	0.504306
1259	1.53405	4	0.504306
1260	1.53405	4	0.504306
1261	1.53405	4	0.504306
1262	1.53405	4	0.504306
1263	1.53405	4	0.504306
1264	1.53405	4	0.504306
1265	1.53405	4	0.504306
1266	1.53405	4	0.504306
1267	1.53405	4	0.504306
1268	1.53405	4	0.504306
1269	1.53405	4	0.504306
1270	1.53405	4	0.504306
1271	1.53405	4	0.504306
1272	1.53405	4	0.504306
1273	1.53405	4	0.504306
1274	1.53405	4	0.504306
1275	1.53405	4	0.504306
1276	1.53405	4	0.504306
1277	1.53405	4	0.504306
1278	1.53405	4	0.504306
1279	1.53405	4	0.504306
1280	1.53405	4	0.504306
1281	1.53405	4	0.504306
1282	1.53405	4	0.504306
1283	1.53405	4	0.504306
1284	1.53405	4	0.504306
1285	1.53405	4	0.504306
1286	1.53405	4	0.504306
1287	1.53405	4	0.504306
1288	1.53405	4	0.504306
1289	1.53405	4	0.504306
1290	1.53405	4	0.504306
1291	1.53405	4	0.504306
1292	1.53405	4	0.504306
1293	1.53405	4	0.504306
1294	1.53405	4	0.504306
1295	1.53405	4	0.504306
1296	1.53405	4	0.504306
1297	1.53405	4	0.504306
1298	1.53405	4	0.504306
1299	1.53405	4	0.504306
1300	1.53405	4	0.504306
1301	1.53405	4	0.504306
1302	1.53405	4	0.504306
1303	1.53405	4	0.504306
1304	1.53405	4	0.504306
1305	1.53405	4	0.504306
1306	1.53405	4	0.504306
1307	1.53405	4	0.504306
1308	1.53405	4	0.504306
1309	1.53405	4	0.504306
1310	1.53405	4	0.504306
1311	1.53405	4	0.504306
1312	1.53405	4	0.504306
1313	1.53405	4	0.504306
1314	1.53405	4	0.504306
1315	1.53405	4	0.504306
1316	1.53405	4	0.504306
1317	1.53405	4	0.504306
1318	1.53405	4	0.504306
1319	1.53405	4	0.504306
1320	1.53405	4	0.504306
1321	1.53405	4	0.504306
1322	1.53405	4	0.504306
1323	1.53405	4	0.504306
1324	1.53405	4	0.504306
1325	1.53405	4	0.504306
1326	1.53405	4	0.504306
1327	1.53405	4	0.504306
1328	1.53405	4	0.504306
1329	1.53405	4	0.504306
1330	1.53405	4	0.504306
1331	1.53405	4	0.504306
1332	1.53405	4	0.504306
1333	1.53405	4	0.504306
1334	1.53405	4	0.504306
1335	1.53405	4	0.504306
1336	1.53405	4	0.504306
1337	1.53405	4	0.504306
1338	1.53405	4	0.504306
1339	1.53405	4	0.504306
1340	1.53405	4	0.504306
1341	1.53405	4	0.504306
1342	1.53405	4	0.504306
1343	1.53405	4	0.504306
1344	1.53405	4	0.504306
1345	1.53405	4	0.504306
1346	1.53405	4	0.504306
1347	1.53405	4	0.504306
1348	1.53405	4	0.504306
1349	1.53405	4	0.504306
1350	1.53405	4	0.504306
1351	1.53405	4	0.504306
1352	1.53405	4	0.504306
1353	1.53405	4	0.504306
1354	1.53405	4	0.504306
1355	1.53405	4	0.504306
1356	1.53405	4	0.504306
1357	1.53405	4	0.504306
1358	1.53405	4	0.504306
1359	1.53405	4	0.504306
1360	1.53405	4	0.504306
1361	1.53405	4	0.504306
1362	1.53405	4	0.504306
1363	1.53405	4	0.504306
1364	1.53405	4	0.504306
1365	1.53405	4	0.504306
1366	1.53405	4	0.504306
1367	1.53405	4	0.504306
1368	1.53405	4	0.504306
1369	1.53405	4	0.504306
1370	1.53405	4	0.504306
1371	1.53405	4	0.504306
1372	1.53405	4	0.504306
1373	1.53405	4	0.504306
1374	1.53405	4	0.504306
1375	1.53405	4	0.504306
1376	1.53405	4	0.504306
1377	1.53405	4	0.504306
1378	1.53405	4	0.504306
1379	1.53405	4	0.504306
1380	1.53405	4	0.504306
1381	1.53405	4	0.504306
1382	1.53405	4	0.504306
1383	1.53405	4	0.504306
1384	1.53405	4	0.504306
1385	1.53405	4	0.504306
1386	1.53405	4	0.504306
1387	1.53405	4	0.504306
1388	1.53405	4	0.504306
1389	1.53405	4	0.504306
1390	1.53405	4	0.504306
1391	1.53405	4	0.504306
1392	1.53405	4	0.504306
1393	1.53405	4	0.504306
1394	1.53405	4	0.504306
1395	1.53405	4	0.504306
1396	1.53405	4	0.504306
1397	1.53405	4	0.504306
1398	1.53405	4	0.504306
1399	1.53405	4	0.504306
1400	1.53405	4	0.504306
1401	1.53405	4	0.504306
1402	1.53405	4	0.504306
1403	1.53405	4	0.504306
1404	1.53405	4	0.504306
1405	1.53405	4	0.504306
1406	1.53405	4	0.504306
1407	1.53405	4	0.504306
1408	1.53405	4	0.504306
1409	1.53405	4	0.504306
1410	1.53405	4	0.504306
1411	1.53405	4	0.504306
1412	1.53405	4	0.504306
1413	1.53405	4	0.504306
1414	1.53405	4	0.504306
1415	1.53405	4	0.504306
1416	1.53405	4	0.504306
1417	1.53405	4	0.504306
1418	1.53405	4	0.504306
1419	1.53405	4	0.504306
1420	1.53405	4	0.504306
1421	1.53405	4	0.504306
1422	1.53405	4	0.504306
1423	1.53405	4	0.504306
1424	1.53405	4	0.504306
1425	1.53405	4	0.504306
1426	1.53405	4	0.504306
1427	1.53405	4	0.504306
1428	1.53405	4	0.504306
1429	1.53405	4	0.504306
1430	1.53405	4	0.504306
1431	1.53405	4	0.504306
1432	1.53405	4	0.504306
1433	1.53405	4	0.504306
1434	1.53405	4	0.504306
1435	1.53405	4	0.504306
1436	1.53405	4	0.504306
1437	1.53405	4	0.504306
1438	1.53405	4	0.504306
1439	1.53405	4	0.504306
1440	1.53405	4	0.504306
1441	1.53405	4	0.504306
1442	1.53405	4	0.504306
1443	1.53405	4	0.504306
1444	1.53405	4	0.504306
1445	1.53405	4	0.504306
1446	1.53405	4	0.504306
1447	1.53405	4	0.504306
1448	1.53405	4	0.504306
1449	1.53405	4	0.504306
1450	1.53405	4	0.504306
1451	1.53405	4	0.504306
1452	1.53405	4	0.504306
1453	1.53405	4	0.504306
1454	1.53405	4	0.504306
1455	1.53405	4	0.504306
1456	1.53405	4	0.504306
1457	1.53405	4	0.504306
1458	1.53405	4	0.504306
1459	1.53405	4	0.504306
1460	1.53405	4	0.504306
1461	1.53405	4	0.504306
1462	1.53405	4	0.504306
1463	1.53405	4	0.504306
1464	1.53405	4	0.504306
1465	1.53405	4	0.504306
1466	1.53405	4	0.504306
1467	1.53405	4	0.504306
1468	1.53405	4	0.504306
1469	1.53405	4	0.504306
1470	1.53405	4	0.504306
1471	1.53405	4	0.504306
1472	1.53405	4	0.504306
1473	1.53405	4	0.504306
1474	1.53405	4	0.504306
1475	1.53405	4	0.504306
1476	1.53405	4	0.504306
1477	1.53405	4	0.504306
1478	1.53405	4	0.504306
1479	1.53405	4	0.504306
1480	1.53405	4	0.504306
1481	1.53405	4	0.504306
1482	1.53405	4	0.504306
1483	1.53405	4	0.504306
1484	1.53405	4	0.504306
1485	1.53405	4	0.504306
1486	1.53405	4	0.504306
1487	1.53405	4	0.504306
1488	1.53405	4	0.504306
1489	1.53405	4	0.504306
1490	1.53405	4	0.504306
1491	1.53405	4	0.504306
1492	1.53405	4	0.504306
1493	1.53405	4	0.504306
1494	1.53405	4	0.504306
1495	1.53405	4	0.504306
1496	1.53405	4	0.504306
1497	1.53405	4	0.504306
1498	1.53405	4	0.504306
1499	1.53405	4	0.504306
1500	1.53405	4	0.504306
1501	1.53405	4	0.504306
1502	1.53405	4	0.504306
1503	1.53405	4	0.504306
1504	1.53405	4	0.504306
1505	1.53405	4	0.504306
1506	1.53405	4	0.504306
1507	1.53405	4	0.504306
1508	1.53405	4	0.504306
1509	1.53405	4	0.504306
1510	1.53405	4	0.504306
1511	1.53405	4	0.504306
1512	1.53405	4	0.504306
1513	1.53405	4	0.504306
1514	1.53405	4	0.504306
1515	1.53405	4	0.504306
1516	1.53405	4	0.504306
1517	1.53405	4	0.504306
1518	1.53405	4	0.504306
1519	1.53405	4	0.504306
1520	1.53405	4	0.504306
1521	1.53405	4	0.504306
1522	1.53405	4	0.504306
1523	1.53405	4	0.504306
1524	1.53405	4	0.504306
1525	1.53405	4	0.504306
1526	1.53405	4	0.504306
1527	1.53405	4	0.504306
1528	1.53405	4	0.504306
1529	1.53405	4	0.504306
1530	1.53405	4	0.504306
1531	1.53405	4	0.504306
1532	1.53405	4	0.504306
1533	1.53405	4	0.504306
1534	1.53405	4	0.504306
1535	1.53405	4	0.504306
1536	1.53405	4	0.504306
1537	1.53405	4	0.504306
1538	1.53405	4	0.504306
1539	1.53405	4	0.504306
1540	1.53405	4	0.504306
1541	1.53405	4	0.504306
1542	1.53405	4	0.504306
1543	1.53405	4	0.504306
1544	1.53405	4	0.504306
1545	1.53405	4	0.504306
1546	1.53405	4	0.504306
1547	1.53405	4	0.504306
1548	1.53405	4	0.504306
1549	1.53405	4	0.504306
1550	1.53405	4	0.504306
1551	1.53405	4	0.504306
1552	1.53405	4	0.504306
1553	1.53405	4	0.504306
1554	1.53405	4	0.504306
1555	1.53405	4	0.504306
1556	1.53405	4	0.504306
1557	1.53405	4	0.504306
1558	1.53405	4	0.504306
1559	1.53405	4	0.504306
1560	1.53405	4	0.504306
1561	1.53405	4	0.504306
1562	1.53405	4	0.504306
1563	1.53405	4	0.504306
1564	1.53405	4	0.504306
1565	1.53405	4	0.504306
1566	1.53405	4	0.504306
1567	1.53405	4	0.504306
1568	1.53405	4	0.504306
1569	1.53405	4	0.504306
1570	1.53405	4	0.504306
1571	1.53405	4	0.504306
1572	1.53405	4	0.504306
1573	1.53405	4	0.504306
1574	1.53405	4	0.504306
1575	1.53405	4	0.504306
1576	1.53405	4	0.504306
1577	1.53405	4	0.504306
1578	1.53405	4	0.504306
1579	1.53405	4	0.504306
1580	1.53405	4	0.504306
1581	1.53405	4	0.504306
1582	1.53405	4	0.504306
1583	1.53405	4	0.504306
1584	1.53405	4	0.504306
1585	1.53405	4	0.504306
1586	1.53405	4	0.504306
1587	1.53405	4	0.504306
1588	1.53405	4	0.504306
1589	1.53405	4	0.504306
1590	1.53405	4	0.504306
1591	1.53405	4	0.504306
1592	1.53405	4	0.504306
1593	1.53405	4	0.504306
1594	1.53405	4	0.504306
1595	1.53405	4	0.504306
1596	1.53405	4	0.504306
1597	1.53405	4	0.504306
1598	1.53405	4	0.504306
1599	1.53405	4	0.504306
1600	1.53405	4	0.504306
1601	1.53405	4	0.504306
1602	1.53405	4	0.504306
1603	1.53405	4	0.504306
1604	1.53405	4	0.504306
1605	1.53405	4	0.504306
1606	1.53405	4	0.504306
1607	1.53405	4	0.504306
1608	1.53405	4	0.504306
1609	1.53405	4	0.504306
1610	1.53405	4	0.504306
1611	1.53405	4	0.504306
1612	1.53405	4	0.504306
1613	1.53405	4	0.504306
1614	1.53405	4	0.504306
1615	1.53405	4	0.504306
1616	1.53405	4	0.504306
1617	1.53405	4	0.504306
1618	1.53405	4	0.504306
1619	1.53405	4	0.504306
1620	1.53405	4	0.504306
1621	1.53405	4	0.504306
1622	1.53405	4	0.504306
1623	1.53405	4	0.504306
1624	1.53405	4	0.504306
1625	1.53405	4	0.504306
1626	1.53405	4	0.504306
1627	1.53405	4	0.504306
1628	1.53405	4	0.504306
1629	1.53405	4	0.504306
1630	1.53405	4	0.504306
1631	1.53405	4	0.504306
1632	1.53405	4	0.504306
1633	1.53405	4	0.504306
1634	1.53405	4	0.504306
1635	1.53405	4	0.504306
1636	1.53405	4	0.504306
1637	1.53405	4	0.504306
1638	1.53405	4	0.504306
1639	1.53405	4	0.504306
1640	1.53405	4	0.504306
1641	1.53405	4	0.504306
1642	1.53405	4	0.504306
1643	1.53405	4	0.504306
1644	1.53405	4	0.504306
1645	1.53405	4	0.504306
1646	1.53405	4	0.504306
1647	1.53405	4	0.504306
1648	1.53405	4	0.504306
1649	1.53405	4	0.504306
1650	1.53405	4	0.504306
1651	1.53405	4	0.504306
1652	1.53405	4	0.504306
1653	1.53405	4	0.504306
1654	1.53405	4	0.504306
1655	1.53405	4	0.504306
1656	1.53405	4	0.504306
1657	1.53405	4	0.504306
1658	1.53405	4	0.504306
1659	1.53405	4	0.504306
1660	1.53405	4	0.504306
1661	1.53405	4	0.504306
1662	1.53405	4	0.504306
1663	1.53405	4	0.504306
1664	1.53405	4	0.504306
1665	1.53405	4	0.504306
1666	1.53405	4	0.504306
1667	1.53405	4	0.504306
1668	1.53405	4	0.504306
1669	1.53405	4	0.504306
1670	1.53405	4	0.504306
1671	1.53405	4	0.504306
1672	1.53405	4	0.504306
1673	1.53405	4	0.504306
1674	1.53405	4	0.504306
1675	1.53405	4	0.504306
1676	1.53405	4	0.504306
1677	1.53405	4	0.504306
1678	1.53405	4	0.504306
1679	1.53405	4	0.504306
1680	1.53405	4	0.504306
1681	1.53405	4	0.504306
1682	1.53405	4	0.504306
1683	1.53405	4	0.504306
1684	1.53405	4	0.504306
1685	1.53405	4	0.504306
1686	1.53405	4	0.504306
1687	1.53405	4	0.504306
1688	1.53405	4	0.504306
1689	1.53405	4	0.504306
1690	1.53405	4	0.504306
1691	1.53405	4	0.504306
1692	1.53405	4	0.504306
1693	1.53405	4	0.504306
1694	1.53405	4	0.504306
1695	1.53405	4	0.504306
1696	1.53405	4	0.504306
1697	1.53405	4	0.504306
1698	1.53405	4	0.504306
1699	1.53405	4	0.504306
1700	1.53405	4	0.504306
1701	1.53405	4	0.504306
1702	1.53405	4	0.504306
1703	1.53405	4	0.504306
1704	1.53405	4	0.504306
1705	1.53405	4	0.504306
1706	1.53405	4	0.504306
1707	1.53405	4	0.504306
1708	1.53405	4	0.504306
1709	1.53405	4	0.504306
1710	1.53405	4	0.504306
1711	1.53405	4	0.504306
1712	1.53405	4	0.504306
1713	1.53405	4	0.504306
1714	1.53405	4	0.504306
1715	1.53405	4	0.504306
1716	1.53405	4	0.504306
1717	1.53405	4	0.504306
1718	1.53405	4	0.504306
1719	1.53405	4	0.504306
1720	1.53405	4	0.504306
1721	1.53405	4	0.504306
1722	1.53405	4	0.504306
1723	1.53405	4	0.504306
1724	1.53405	4	0.504306
1725	1.53405	4	0.504306
1726	1.53405	4	0.504306
1727	1.53405	4	0.504306
1728	1.53405	4	0.504306
1729	1.53405	4	0.504306
1730	1.53405	4	0.504306
1731	1.53405	4	0.504306
1732	1.53405	4	0.504306
1733	1.53405	4	0.504306
1734	1.53405	4	0.504306
1735	1.53405	4	0.504306
1736	1.53405	4	0.504306
1737	1.53405	4	0.504306
1738	1.53405	4	0.504306
1739	1.53405	4	0.504306
1740	1.53405	4	0.504306
1741	1.53405	4	0.504306
1742	1.53405	4	0.504306
1743	1.53405	4	0.504306
1744	1.53405	4	0.504306
1745	1.53405	4	0.504306
1746	1.53405	4	0.504306
1747	1.53405	4	0.504306
1748	1.53405	4	0.504306
1749	1.53405	4	0.504306
1750	1.53405	4	0.504306
1751	1.53405	4	0.504306
1752	1.53405	4	0.504306
1753	1.53405	4	0.504306
1754	1.53405	4	0.504306
1755	1.53405	4	0.504306
1756	1.53405	4	0.504306
1757	1.53405	4	0.504306
1758	1.53405	4	0.504306
1759	1.53405	4	0.504306
1760	1.53405	4	0.504306
1761	1.53405	4	0.504306
1762	1.53405	4	0.504306
1763	1.53405	4	0.504306
1764	1.53405	4	0.504306
1765	1.53405	4	0.504306
1766	1.53405	4	0.504306
1767	1.53405	4	0.504306
1768	1.53405	4	0.504306
1769	1.53405	4	0.504306
1770	1.53405	4	0.504306
1771	1.53405	4	0.504306
1772	1.53405	4	0.504306
1773	1.53405	4	0.504306
1774	1.53405	4	0.504306
1775	1.53405	4	0.504306
1776	1.53405	4	0.504306
1777	1.53405	4	0.504306
1778	1.53405	4	0.504306
1779	1.53405	4	0.504306
1780	1.53405	4	0.504306
1781	1.53405	4	0.504306
1782	1.53405	4	0.504306
1783	1.53405	4	0.504306
1784	1.53405	4	0.504306
1785	1.53405	4	0.504306
1786	1.53405	4	0.504306
1787	1.53405	4	0.504306
1788	1.53405	4	0.504306
1789	1.53405	4	0.504306
1790	1.53405	4	0.504306
1791	1.53405	4	0.504306
1792	1.53405	4	0.504306
1793	1.53405	4	0.504306
1794	1.53405	4	0.504306
1795	1.53405	4	0.504306
1796	1.53405	4	0.504306
1797	1.53405	4	0.504306
1798	1.53405	4	0.504306
1799	1.53405	4	0.504306
1800	1.53405	4	0.504306
1801	1.53405	4	0.504306
1802	1.53405	4	0.504306
1803	1.53405	4	0.504306
1804	1.53405	4	0.504306
1805	1.53405	4	0.504306
1806	1.53405	4	0.504306
1807	1.53405	4	0.504306
1808	1.53405	4	0.504306
1809	1.53405	4	0.504306
1810	1.53405	4	0.504306
1811	1.53405	4	0.504306
1812	1.53405	4	0.504306
1813	1.53405	4	0.504306
1814	1.53405	4	0.504306
1815	1.53405	4	0.504306
1816	1.53405	4	0.504306
1817	1.53405	4	0.504306
1818	1.53405	4	0.504306
1819	1.53405	4	0.504306
1820	1.53405	4	0.504306
1821	1.53405	4	0.504306
1822	1.53405	4	0.504306
1823	1.53405	4	0.504306
1824	1.53405	4	0.504306
1825	1.53405	4	0.504306
1826	1.53405	4	0.504306
1827	1.53405	4	0.504306
1828	1.53405	4	0.504306
1829	1.53405	4	0.504306
1830	1.53405	4	0.504306
1831	1.53405	4	0.504306
1832	1.53405	4	0.504306
1833	1.53405	4	0.504306
1834	1.53405	4	0.504306
1835	1.53405	4	0.504306
1836	1.53405	4	0.504306
1837	1.53405	4	0.504306
1838	1.53405	4	0.504306
1839	1.53405	4	0.504306
1840	1.53405	4	0.504306
1841	1.53405	4	0.504306
1842	1.53405	4	0.504306
1843	1.53405	4	0.504306
1844	1.53405	4	0.504306
1845	1.53405	4	0.504306
1846	1.53405	4	0.504306
1847	1.53405	4	0.504306
1848	1.53405	4	0.504306
1849	1.53405	4	0.504306
1850	1.53405	4	0.504306
1851	1.53405	4	0.504306
1852	1.53405	4	0.504306
1853	1.53405	4	0.504306
1854	1.53405	4	0.504306
1855	1.53405	4	0.504306
1856	1.53405	4	0.504306
1857	1.53405	4	0.504306
1858	1.53405	4	0.504306
1859	1.53405	4	0.504306
1860	1.53405	4	0.504306
1861	1.53405	4	0.504306
1862	1.53405	4	0.504306
1863	1.53405	4	0.504306
1864	1.53405	4	0.504306
1865	1.53405	4	0.504306
1866	1.53405	4	0.504306
1867	1.53405	4	0.504306
1868	1.53405	4	0.504306
1869	1.53405	4	0.504306
1870	1.53405	4	0.504306
1871	1.53405	4	0.504306
1872	1.53405	4	0.504306
1873	1.53405	4	0.504306
1874	1.53405	4	0.504306
1875	1.53405	4	0.504306
1876	1.53405	4	0.504306
1877	1.53405	4	0.504306
1878	1.53405	4	0.504306
1879	1.53405	4	0.504306
1880	1.53405	4	0.504306
1881	1.53405	4	0.504306
1882	1.53405	4	0.504306
1883	1.53405	4	0.504306
1884	1.53405	4	0.504306
1885	1.53405	4	0.504306
1886	1.53405	4	0.504306
1887	1.53405	4	0.504306
1888	1.53405	4	0.504306
1889	1.53405	4	0.504306
1890	1.53405	4	0.504306
1891	1.53405	4	0.504306
1892	1.53405	4	0.504306
1893	1.53405	4	0.504306
1894	1.53405	4	0.504306
1895	1.53405	4	0.504306
1896	1.53405	4	0.504306
1897	1.53405	4	0.504306
1898	1.53405	4	0.504306
1899	1.53405	4	0.504306
1900	1.53405	4	0.504306
1901	1.53405	4	0.504306
1902	1.53405	4	0.504306
1903	1.53405	4	0.504306
1904	1.53405	4	0.504306
1905	1.53405	4	0.504306
1906	1.53405	4	0.504306
1907	1.53405	4	0.504306
1908	1.53405	4	0.504306
1909	1.53405	4	0.504306
1910	1.53405	4	0.504306
1911	1.53405	4	0.504306
1912	1.53405	4	0.504306
1913	1.53405	4	0.504306
1914	1.53405	4	0.504306
1915	1.53405	4	0.504306
1916	1.53405	4	0.504306
1917	1.53405	4	0.504306
1918	1.53405	4	0.504306
1919	1.53405	4	0.504306
1920	1.53405	4	0.504306
1921	1.53405	4	0.504306
1922	1.53405	4	0.504306
1923	1.53405	4	0.504306
1924	1.53405	4	0.504306
1925	1.53405	4	0.504306
1926	1.53405	4	0.504306
1927	1.53405	4	0.504306
1928	1.53405	4	0.504306
1929	1.53405	4	0.504306
1930	1.53405	4	0.504306
1931	1.53405	4	0.504306
1932	1.53405	4	0.504306
1933	1.53405	4	0.504306
1934	1.53405	4	0.504306
1935	1.53405	4	0.504306
1936	1.53405	4	0.504306
1937	1.53405	4	0.504306
1938	1.53405	4	0.504306
1939	1.53405	4	0.504306
1940	1.53405	4	0.504306
1941	1.53405	4	0.504306
1942	1.53405	4	0.504306
1943	1.53405	4	0.504306
1944	1.53405	4	0.504306
1945	1.53405	4	0.504306
1946	1.53405	4	0.504306
1947	1.53405	4	0.504306
1948	1.53405	4	0.504306
1949	1.53405	4	0.504306
1950	1.53405	4	0.504306
1951	1.53405	4	0.504306
1952	1.53405	4	0.504306
1953	1.53405	4	0.504306
1954	1.53405	4	0.504306
1955	1.53405	4	0.504306
1956	1.53405	4	0.504306
1957	1.53405	4	0.504306
1958	1.53405	4	0.504306
1959	1.53405	4	0.504306
1960	1.53405	4	0.504306
1961	1.53405	4	0.504306
1962	1.53405	4	0.504306
1963	1.53405	4	0.504306
1964	1.53405	4	0.504306
1965	1.53405	4	0.504306
1966	1.53405	4	0.504306
1967	1.53405	4	0.504306
1968	1.53405	4	0.504306
1969	1.53405	4	0.504306
1970	1.53405	4	0.504306
1971	1.53405	4	0.504306
1972	1.53405	4	0.504306
1973	1.53405	4	0.504306
1974	1.53405	4	0.504306
1975	1.53405	4	0.504306
1976	1.53405	4	0.504306
1977	1.53405	4	0.504306
1978	1.53405	4	0.504306
1979	1.53405	4	0.504306
1980	1.53405	4	0.504306
1981	1.53405	4	0.504306
1982	1.53405	4	0.504306
1983	1.53405	4	0.504306
1984	1.53405	4	0.504306
1985	1.53405	4	0.504306
1986	1.53405	4	0.504306
1987	1.53405	4	0.504306
1988	1.53405	4	0.504306
1989	1.53405	4	0.504306
1990	1.53405	4	0.504306
1991	1.53405	4	0.504306
1992	1.53405	4	0.504306
1993	1.53405	4	0.504306
1994	1.53405	4	0.504306
1995	1.53405	4	0.504306
1996	1.53405	4	0.504306
1997	1.53405	4	0.504306
1998	1.53405	4	0.504306
1999	1.53405	4	0.504306
2000	1.53405	4	0.504306
[truncated: 3,001 more rows]
