# Supplementary material for: Aspiration-driven co-evolution of cooperation with individual behavioral diversity
Source: PLoS One. 2023 Sep 15;18(9):e0291134. doi: 10.1371/journal.pone.0291134 (PMC10503719; doi:10.1371/journal.pone.0291134)
Supplement: S1 Data — (ZIP) [file pone.0291134.s001.zip › M1/v2-L=200/data/aspiration_time,b=1.15_frequency.txt]

1	0.5	0.5	0
2	0.626699	0.642168	0.45494
3	0.692419	0.744269	0.493967
4	0.720725	0.824127	0.531368
5	0.724918	0.890337	0.553177
6	0.714846	0.952297	0.558416
7	0.696584	1.01167	0.552026
8	0.674756	1.07032	0.538934
9	0.650652	1.12631	0.518711
10	0.627451	1.1818	0.496891
11	0.605648	1.23948	0.47236
12	0.58526	1.29132	0.445156
13	0.567157	1.33474	0.42076
14	0.550886	1.37748	0.398248
15	0.536744	1.41388	0.380678
16	0.524513	1.44994	0.361715
17	0.513629	1.49549	0.344928
18	0.504243	1.51683	0.330784
19	0.496785	1.54303	0.318206
20	0.490957	1.56401	0.308059
21	0.486279	1.59053	0.295867
22	0.482377	1.62636	0.286919
23	0.479461	1.66169	0.278804
24	0.477545	1.68362	0.271106
25	0.476093	1.71185	0.26504
26	0.475575	1.73078	0.259434
27	0.474898	1.76414	0.253383
28	0.475282	1.79519	0.247455
29	0.476087	1.82539	0.243418
30	0.477268	1.85146	0.242901
31	0.478969	1.88255	0.239445
32	0.480458	1.92225	0.237667
33	0.482027	1.95203	0.23699
34	0.484431	1.98798	0.233957
35	0.487074	2.00172	0.232738
36	0.489904	2.01433	0.231011
37	0.49292	2.05179	0.227803
38	0.495929	2.07872	0.228314
39	0.499351	2.09	0.227305
40	0.503478	2.10239	0.226669
41	0.506967	2.13755	0.227196
42	0.510487	2.17056	0.226054
43	0.513803	2.20558	0.227934
44	0.517119	2.22208	0.228206
45	0.520208	2.25363	0.228191
46	0.524404	2.25144	0.227905
47	0.528723	2.25507	0.227294
48	0.532625	2.26644	0.228097
49	0.537002	2.27681	0.227506
50	0.541897	2.29559	0.228288
51	0.546236	2.33053	0.227836
52	0.55083	2.33859	0.229201
53	0.555755	2.35061	0.230598
54	0.560031	2.37304	0.230004
55	0.56461	2.38877	0.230895
56	0.569665	2.38444	0.23181
57	0.574311	2.39948	0.235161
58	0.579128	2.39617	0.238228
59	0.583341	2.42758	0.241946
60	0.587631	2.44543	0.241048
61	0.592322	2.45964	0.242252
62	0.596671	2.47186	0.24228
63	0.600979	2.48936	0.241956
64	0.605848	2.49333	0.243315
65	0.610396	2.51574	0.24531
66	0.614636	2.51165	0.249327
67	0.619282	2.51594	0.250665
68	0.623894	2.5246	0.252114
69	0.628723	2.54771	0.251927
70	0.633361	2.55612	0.250515
71	0.637921	2.5675	0.251912
72	0.642289	2.58449	0.254943
73	0.64657	2.5933	0.257201
74	0.650998	2.60122	0.257134
75	0.65537	2.61157	0.258671
76	0.659489	2.6413	0.261176
77	0.664013	2.64455	0.262307
78	0.668104	2.66409	0.264274
79	0.672509	2.66807	0.266457
80	0.676543	2.68003	0.268515
81	0.680447	2.7108	0.270398
82	0.684293	2.71284	0.274169
83	0.688326	2.73369	0.274728
84	0.692274	2.74746	0.275949
85	0.6962	2.75952	0.276658
86	0.699754	2.78907	0.279382
87	0.702896	2.81023	0.280645
88	0.706601	2.81697	0.279935
89	0.710718	2.80658	0.281064
90	0.714449	2.81631	0.282116
91	0.71823	2.8272	0.28221
92	0.722477	2.81948	0.280965
93	0.726024	2.85199	0.283081
94	0.729834	2.87449	0.282839
95	0.733748	2.88422	0.282553
96	0.737436	2.90003	0.282115
97	0.741215	2.91383	0.28482
98	0.744946	2.92496	0.288511
99	0.748333	2.94227	0.290906
100	0.751897	2.94769	0.291837
101	0.755525	2.93331	0.29269
102	0.759201	2.93421	0.295436
103	0.762539	2.95896	0.295098
104	0.766162	2.95125	0.292992
105	0.769681	2.97016	0.295374
106	0.773125	2.96728	0.295553
107	0.776983	2.96167	0.295793
108	0.780804	2.96984	0.294901
109	0.784584	2.9854	0.298611
110	0.788596	2.98823	0.299437
111	0.79239	2.9937	0.300883
112	0.79632	3.00371	0.300812
113	0.800073	3.00557	0.305401
114	0.803521	3.02144	0.306812
115	0.807264	3.00608	0.307567
116	0.81074	3.01106	0.310618
117	0.813998	3.02875	0.312263
118	0.817002	3.04588	0.31324
119	0.820073	3.07005	0.3134
120	0.82329	3.05909	0.31443
121	0.826216	3.06759	0.315496
122	0.828672	3.08944	0.316428
123	0.831405	3.10436	0.314944
124	0.834002	3.11963	0.316124
125	0.836851	3.12157	0.315825
126	0.839778	3.13579	0.316175
127	0.842799	3.14168	0.317329
128	0.845769	3.13474	0.31685
129	0.849009	3.14103	0.316518
130	0.852115	3.13704	0.320144
131	0.855117	3.15643	0.320642
132	0.857894	3.16735	0.322578
133	0.860758	3.17426	0.32319
134	0.863542	3.19793	0.323511
135	0.866171	3.20653	0.326265
136	0.869128	3.20969	0.326071
137	0.87175	3.21462	0.326199
138	0.874375	3.1996	0.327533
139	0.877433	3.19568	0.326651
140	0.880337	3.21269	0.329326
141	0.88314	3.21686	0.330289
142	0.885939	3.22349	0.330301
143	0.888912	3.21332	0.331227
144	0.891966	3.21495	0.330777
145	0.895028	3.22054	0.331974
146	0.898396	3.21196	0.33081
147	0.901613	3.21776	0.331416
148	0.905106	3.20872	0.332887
149	0.908293	3.21279	0.336304
150	0.911431	3.23318	0.337959
151	0.914008	3.23293	0.338891
152	0.916504	3.24743	0.340948
153	0.918996	3.26536	0.344182
154	0.921531	3.27698	0.344582
155	0.923925	3.28396	0.343107
156	0.926386	3.29603	0.345409
157	0.928676	3.30999	0.346036
158	0.930776	3.3166	0.345831
159	0.932835	3.3252	0.346843
160	0.93489	3.33763	0.348497
161	0.936901	3.3466	0.349555
162	0.938943	3.34415	0.349713
163	0.941012	3.3475	0.347265
164	0.942803	3.36499	0.347911
165	0.944701	3.36559	0.347309
166	0.946784	3.38805	0.346827
167	0.949038	3.38033	0.3452
168	0.951581	3.37987	0.347446
169	0.953971	3.37789	0.347613
170	0.956407	3.37602	0.348002
171	0.958961	3.38404	0.348706
172	0.961541	3.38158	0.34952
173	0.963925	3.39845	0.349577
174	0.966113	3.40988	0.352115
175	0.968312	3.41308	0.353775
176	0.970473	3.42314	0.354334
177	0.972589	3.43216	0.354137
178	0.975028	3.42877	0.354195
179	0.977407	3.42175	0.354147
180	0.979989	3.41044	0.352789
181	0.982361	3.41216	0.354174
182	0.984934	3.42245	0.353497
183	0.987092	3.42569	0.356728
184	0.989581	3.42357	0.354323
185	0.992031	3.41919	0.353627
186	0.994242	3.43478	0.35475
187	0.996534	3.43347	0.357502
188	0.998633	3.44133	0.358481
189	1.00111	3.43214	0.357128
190	1.00351	3.43227	0.357107
191	1.00569	3.45067	0.358203
192	1.00776	3.44533	0.358816
193	1.01002	3.45458	0.359514
194	1.01265	3.44429	0.360903
195	1.01496	3.43963	0.363522
196	1.01714	3.45804	0.365457
197	1.01909	3.47394	0.366728
198	1.0213	3.47751	0.367101
199	1.02333	3.48161	0.366416
200	1.02543	3.47846	0.366668
201	1.02747	3.47623	0.366599
202	1.02942	3.47884	0.367285
203	1.03156	3.48975	0.368926
204	1.03338	3.49052	0.369747
205	1.03552	3.48602	0.369128
206	1.03745	3.49055	0.368565
207	1.03966	3.49227	0.367825
208	1.04177	3.498	0.369239
209	1.04369	3.50429	0.370668
210	1.04558	3.50622	0.371851
211	1.04762	3.50407	0.373837
212	1.04936	3.51017	0.374377
213	1.05097	3.51874	0.376783
214	1.05221	3.53891	0.377784
215	1.05357	3.555	0.377268
216	1.05533	3.55018	0.375062
217	1.0568	3.55005	0.374337
218	1.05844	3.55572	0.373057
219	1.06002	3.56831	0.375984
220	1.06131	3.56844	0.376071
221	1.06283	3.57422	0.378664
222	1.06437	3.57689	0.377242
223	1.06598	3.57797	0.37553
224	1.06743	3.57931	0.374567
225	1.06895	3.58832	0.373301
226	1.07073	3.58651	0.374223
227	1.07266	3.59168	0.373826
228	1.07443	3.58199	0.378161
229	1.07585	3.59221	0.380313
230	1.07712	3.60175	0.38125
231	1.07866	3.59241	0.378714
232	1.08034	3.5934	0.37782
233	1.08198	3.58543	0.378344
234	1.0838	3.58087	0.378472
235	1.08547	3.59088	0.37964
236	1.08667	3.60299	0.380035
237	1.08819	3.59716	0.380742
238	1.08957	3.61021	0.38038
239	1.09096	3.61489	0.381781
240	1.09246	3.61838	0.38293
241	1.09411	3.61582	0.383065
242	1.09562	3.62221	0.382885
243	1.09696	3.62513	0.384197
244	1.09849	3.62786	0.385801
245	1.10005	3.62888	0.384919
246	1.10183	3.62078	0.385033
247	1.10339	3.62744	0.38576
248	1.10494	3.62655	0.385191
249	1.10661	3.62483	0.383572
250	1.10835	3.6325	0.383186
251	1.11013	3.63189	0.383142
252	1.11139	3.64173	0.385915
253	1.11305	3.64427	0.387741
254	1.11482	3.64522	0.387118
255	1.11643	3.64445	0.387848
256	1.11817	3.64845	0.388196
257	1.11982	3.64451	0.388003
258	1.12141	3.63742	0.388962
259	1.12286	3.64556	0.38931
260	1.12467	3.63858	0.388431
261	1.12675	3.6251	0.388795
262	1.129	3.61909	0.388567
263	1.13089	3.61636	0.393812
264	1.13259	3.62537	0.39492
265	1.13437	3.6253	0.394519
266	1.13604	3.63862	0.395258
267	1.13773	3.63835	0.394261
268	1.13952	3.63195	0.394508
269	1.14119	3.63756	0.395735
270	1.14281	3.64886	0.3953
271	1.1444	3.64707	0.397585
272	1.14571	3.64845	0.399193
273	1.14734	3.64517	0.398393
274	1.14887	3.65524	0.398735
275	1.15067	3.64783	0.398006
276	1.15251	3.63847	0.397539
277	1.15445	3.64241	0.398017
278	1.15623	3.64124	0.398901
279	1.1581	3.64111	0.401384
280	1.15997	3.64249	0.4015
281	1.1618	3.64059	0.402036
282	1.16371	3.63661	0.403211
283	1.16522	3.64495	0.402627
284	1.16679	3.65442	0.403788
285	1.16831	3.66528	0.404036
286	1.17	3.65782	0.403217
287	1.1716	3.66783	0.405111
288	1.173	3.66878	0.407384
289	1.17431	3.673	0.408978
290	1.17525	3.68431	0.409526
291	1.17617	3.69644	0.411204
292	1.17705	3.7031	0.412146
293	1.17789	3.71549	0.411971
294	1.17875	3.72361	0.41117
295	1.17955	3.72733	0.413466
296	1.1804	3.72189	0.412879
297	1.18122	3.73318	0.413014
298	1.18184	3.7367	0.411688
299	1.18287	3.73563	0.41292
300	1.18406	3.7307	0.411839
301	1.18498	3.7316	0.41191
302	1.18606	3.73175	0.412731
303	1.187	3.73251	0.412526
304	1.18796	3.7303	0.41337
305	1.18904	3.73174	0.412186
306	1.19009	3.7325	0.412665
307	1.19108	3.74273	0.412567
308	1.19221	3.74218	0.411065
309	1.19339	3.7376	0.411187
310	1.19464	3.7362	0.411073
311	1.19569	3.74266	0.413616
312	1.19662	3.75339	0.414692
313	1.19732	3.7623	0.413103
314	1.19857	3.7516	0.41311
315	1.19961	3.75205	0.413559
316	1.20058	3.76022	0.415272
317	1.20142	3.77005	0.415869
318	1.20242	3.76393	0.4149
319	1.20324	3.77004	0.415403
320	1.20411	3.76628	0.417589
321	1.205	3.76939	0.416922
322	1.20589	3.77507	0.417216
323	1.2068	3.76807	0.416938
324	1.20786	3.76244	0.414363
325	1.2091	3.76016	0.414403
326	1.21022	3.75142	0.415202
327	1.21134	3.75335	0.418364
328	1.2121	3.76256	0.419228
329	1.21277	3.77775	0.418914
330	1.21323	3.78613	0.419124
331	1.21403	3.79046	0.417845
332	1.21493	3.79086	0.416802
333	1.21546	3.79663	0.414822
334	1.21614	3.80195	0.415166
335	1.21658	3.81746	0.417282
336	1.21739	3.80927	0.417752
337	1.21826	3.80324	0.416095
338	1.21933	3.79631	0.414002
339	1.22058	3.78976	0.413255
340	1.22167	3.78334	0.412839
341	1.22285	3.78326	0.412641
342	1.22396	3.7892	0.413554
343	1.22486	3.79437	0.413772
344	1.22584	3.79636	0.41443
345	1.22687	3.79329	0.415535
346	1.22768	3.79737	0.416644
347	1.22861	3.79343	0.417893
348	1.22953	3.78858	0.419303
349	1.23042	3.7923	0.418745
350	1.23166	3.79258	0.416846
351	1.2329	3.7856	0.416701
352	1.23398	3.78769	0.418128
353	1.23497	3.78215	0.418421
354	1.23611	3.79437	0.417468
355	1.23705	3.80413	0.418256
356	1.23801	3.8091	0.418277
357	1.23901	3.80477	0.417403
358	1.24008	3.80466	0.41941
359	1.24125	3.80532	0.418059
360	1.24236	3.80363	0.417497
361	1.24345	3.80586	0.417769
362	1.24449	3.80383	0.417567
363	1.24568	3.80195	0.418296
364	1.24669	3.80142	0.42003
365	1.24754	3.80742	0.420783
366	1.24844	3.80955	0.420825
367	1.2493	3.81582	0.421735
368	1.25013	3.81478	0.423732
369	1.25086	3.81607	0.422816
370	1.25183	3.82159	0.422436
371	1.25259	3.82288	0.42404
372	1.25343	3.81949	0.425238
373	1.25414	3.82686	0.424243
374	1.25499	3.82727	0.424788
375	1.25581	3.82697	0.424612
376	1.25653	3.82609	0.424046
377	1.25734	3.82789	0.423861
378	1.25818	3.83089	0.42479
379	1.25909	3.82869	0.42637
380	1.25983	3.83156	0.426429
381	1.26074	3.83646	0.425585
382	1.26135	3.84789	0.42439
383	1.26229	3.83824	0.424236
384	1.26319	3.83467	0.424111
385	1.26392	3.84454	0.424349
386	1.2648	3.83907	0.424466
387	1.26563	3.84332	0.425542
388	1.26653	3.84267	0.424002
389	1.26759	3.8406	0.42416
390	1.26851	3.8468	0.42391
391	1.26927	3.84856	0.424578
392	1.26991	3.85172	0.424949
393	1.27049	3.85597	0.426725
394	1.27099	3.8606	0.426792
395	1.27161	3.85493	0.426279
396	1.27224	3.8496	0.426818
397	1.27278	3.85396	0.429054
398	1.27296	3.86729	0.429722
399	1.27326	3.86976	0.428523
400	1.27364	3.87924	0.428006
401	1.27414	3.87448	0.428721
402	1.27457	3.87438	0.429327
403	1.27521	3.86969	0.428169
404	1.27578	3.86916	0.427033
405	1.27635	3.86812	0.426541
406	1.27687	3.87154	0.427704
407	1.27726	3.87071	0.428836
408	1.27784	3.8677	0.427848
409	1.27861	3.86176	0.427634
410	1.27936	3.85819	0.427634
411	1.28031	3.85194	0.428918
412	1.28115	3.85105	0.42953
413	1.28172	3.85922	0.429415
414	1.28252	3.85415	0.43011
415	1.28339	3.84598	0.430216
416	1.28403	3.84819	0.430452
417	1.28496	3.84528	0.4297
418	1.28586	3.84549	0.430598
419	1.28688	3.84173	0.432648
420	1.28773	3.84455	0.433748
421	1.28862	3.84582	0.435874
422	1.28929	3.85008	0.437061
423	1.28986	3.85334	0.436738
424	1.29043	3.85981	0.435568
425	1.29115	3.85591	0.435542
426	1.29187	3.85751	0.435625
427	1.29256	3.85587	0.43562
428	1.29331	3.85533	0.435769
429	1.29389	3.85729	0.435664
430	1.29437	3.86068	0.434826
431	1.29508	3.86382	0.434601
432	1.29565	3.86752	0.434923
433	1.29609	3.86674	0.437042
434	1.29665	3.86803	0.438489
435	1.29698	3.87439	0.440017
436	1.29724	3.8786	0.439764
437	1.29764	3.88156	0.439545
438	1.29784	3.88803	0.439961
439	1.29808	3.88966	0.4402
440	1.29868	3.88471	0.438054
441	1.29926	3.88592	0.436922
442	1.2998	3.88228	0.437139
443	1.30047	3.88119	0.436894
444	1.30102	3.88144	0.436513
445	1.30198	3.86692	0.436482
446	1.30293	3.86317	0.437182
447	1.30371	3.87051	0.437579
448	1.30443	3.87122	0.437507
449	1.30529	3.87588	0.439256
450	1.30599	3.87846	0.440939
451	1.30667	3.87775	0.441739
452	1.30738	3.87402	0.440615
453	1.30777	3.87734	0.44162
454	1.30831	3.87779	0.442428
455	1.30868	3.8843	0.442919
456	1.30916	3.88956	0.441204
457	1.30957	3.88774	0.440297
458	1.31019	3.88689	0.439102
459	1.31067	3.88573	0.440253
460	1.31119	3.89465	0.441524
461	1.31147	3.89527	0.441455
462	1.31192	3.8978	0.44108
463	1.31234	3.89613	0.441281
464	1.3128	3.89699	0.441962
465	1.31314	3.90084	0.441584
466	1.31353	3.90456	0.441774
467	1.31375	3.90916	0.441446
468	1.31413	3.90643	0.441829
469	1.31467	3.90308	0.441141
470	1.31516	3.9071	0.440432
471	1.31558	3.90788	0.440496
472	1.31604	3.90817	0.440902
473	1.31644	3.90672	0.441001
474	1.31694	3.90597	0.441222
475	1.31745	3.90351	0.440542
476	1.31791	3.89819	0.441461
477	1.31836	3.90166	0.442158
478	1.31876	3.90577	0.441059
479	1.31915	3.90873	0.441631
480	1.31984	3.90624	0.441076
481	1.32033	3.90947	0.4418
482	1.32076	3.91048	0.442378
483	1.32106	3.91478	0.442251
484	1.32158	3.91347	0.441414
485	1.32209	3.91263	0.441451
486	1.32252	3.91418	0.441504
487	1.32308	3.91139	0.441451
488	1.32364	3.90804	0.441954
489	1.32406	3.91245	0.442991
490	1.32444	3.91673	0.443438
491	1.3248	3.92174	0.443972
492	1.32515	3.9173	0.443963
493	1.32548	3.91951	0.444475
494	1.32574	3.92108	0.444872
495	1.32611	3.91816	0.443212
496	1.32639	3.92177	0.44294
497	1.32684	3.92152	0.442344
498	1.32734	3.9185	0.443346
499	1.32775	3.92244	0.444534
500	1.32809	3.92407	0.44467
501	1.32851	3.92281	0.444969
502	1.32882	3.92406	0.444609
503	1.32926	3.91993	0.444156
504	1.32965	3.92287	0.44379
505	1.32988	3.92812	0.444766
506	1.33007	3.92756	0.445671
507	1.33044	3.92879	0.44516
508	1.33088	3.92237	0.444213
509	1.33134	3.92254	0.44488
510	1.33179	3.92056	0.444538
511	1.33228	3.91809	0.44569
512	1.33264	3.91803	0.44666
513	1.3329	3.92158	0.44778
514	1.3332	3.92159	0.448172
515	1.33355	3.91965	0.447443
516	1.33373	3.92549	0.447088
517	1.33382	3.93385	0.447849
518	1.33401	3.9333	0.447477
519	1.33414	3.93514	0.448078
520	1.33428	3.93624	0.448008
521	1.33445	3.94036	0.447892
522	1.33455	3.94022	0.447715
523	1.33469	3.94044	0.448409
524	1.33482	3.94248	0.448589
525	1.33495	3.94966	0.448205
526	1.33516	3.94516	0.447559
527	1.33534	3.94446	0.446396
528	1.33559	3.9417	0.445788
529	1.33593	3.93961	0.44662
530	1.33613	3.94059	0.446197
531	1.33631	3.94361	0.44705
532	1.33645	3.94518	0.447057
533	1.33672	3.94163	0.446392
534	1.33697	3.93999	0.446115
535	1.33732	3.93855	0.446261
536	1.33761	3.93816	0.44679
537	1.33798	3.93846	0.447419
538	1.33836	3.93352	0.44763
539	1.33868	3.93595	0.448162
540	1.33898	3.93696	0.44833
541	1.3392	3.93805	0.448138
542	1.33943	3.93923	0.447922
543	1.33959	3.94026	0.447557
544	1.33971	3.94256	0.447866
545	1.33983	3.94603	0.448601
546	1.33993	3.9484	0.448973
547	1.34007	3.94876	0.449282
548	1.34023	3.9498	0.449489
549	1.34048	3.94687	0.448944
550	1.34079	3.94171	0.448897
551	1.34113	3.94346	0.448759
552	1.34144	3.93905	0.447997
553	1.3417	3.93808	0.448209
554	1.34205	3.93946	0.447849
555	1.34233	3.9395	0.448206
556	1.34257	3.93999	0.449774
557	1.34288	3.93862	0.449488
558	1.34323	3.93422	0.449482
559	1.34349	3.93844	0.44908
560	1.34384	3.93412	0.44963
561	1.34411	3.93765	0.449242
562	1.34444	3.93747	0.449406
563	1.34465	3.93852	0.44991
564	1.34489	3.93895	0.450316
565	1.34531	3.93659	0.450407
566	1.34565	3.93582	0.450191
567	1.34609	3.93023	0.449792
568	1.34646	3.93146	0.450214
569	1.34671	3.93321	0.451112
570	1.34712	3.93339	0.450784
571	1.34728	3.93701	0.45291
572	1.34732	3.94473	0.453709
573	1.34746	3.94469	0.453561
574	1.34775	3.94326	0.452566
575	1.34791	3.9448	0.451774
576	1.34815	3.94253	0.451472
577	1.3483	3.94259	0.451418
578	1.34842	3.94678	0.452017
579	1.34873	3.94297	0.452217
580	1.3489	3.94519	0.452507
581	1.34907	3.9461	0.452299
582	1.34937	3.94236	0.452695
583	1.34955	3.94266	0.452962
584	1.3498	3.94565	0.453198
585	1.34997	3.94749	0.45326
586	1.34996	3.95078	0.453651
587	1.34991	3.95753	0.45349
588	1.34986	3.96262	0.453324
589	1.34986	3.96327	0.452745
590	1.3498	3.96527	0.452447
591	1.34979	3.96357	0.452425
592	1.34983	3.96158	0.452575
593	1.34996	3.96021	0.451333
594	1.35008	3.96199	0.451127
595	1.35026	3.95999	0.450639
596	1.35045	3.95757	0.450315
597	1.35072	3.95528	0.450294
598	1.35101	3.95259	0.450789
599	1.35128	3.9523	0.451008
600	1.35145	3.95685	0.451082
601	1.35164	3.95781	0.451594
602	1.35182	3.95971	0.451532
603	1.35199	3.96232	0.452509
604	1.35208	3.96161	0.452165
605	1.35225	3.96304	0.452026
606	1.35241	3.96384	0.451608
607	1.35252	3.96331	0.452295
608	1.35272	3.96074	0.452155
609	1.353	3.95873	0.452045
610	1.35328	3.95762	0.451745
611	1.35362	3.95437	0.451198
612	1.35378	3.957	0.452639
613	1.35396	3.95864	0.452535
614	1.35409	3.95862	0.452964
615	1.35431	3.95928	0.452676
616	1.35445	3.96108	0.453068
617	1.35464	3.95983	0.452807
618	1.35483	3.95772	0.453212
619	1.355	3.96058	0.454328
620	1.35505	3.96238	0.454017
621	1.35504	3.96321	0.45371
622	1.3552	3.96246	0.452537
623	1.35531	3.96343	0.452705
624	1.35559	3.95994	0.452984
625	1.35581	3.96145	0.45276
626	1.35601	3.96357	0.452655
627	1.3562	3.96225	0.452059
628	1.35638	3.96352	0.452457
629	1.35658	3.96169	0.452175
630	1.35687	3.96109	0.452662
631	1.35701	3.9601	0.452835
632	1.3571	3.96258	0.453747
633	1.35721	3.96697	0.452963
634	1.35734	3.96548	0.452603
635	1.35753	3.96409	0.452866
636	1.35769	3.96345	0.453652
637	1.35784	3.96219	0.454054
638	1.35795	3.95898	0.454615
639	1.35808	3.95784	0.454009
640	1.35829	3.95813	0.45407
641	1.35851	3.96089	0.453163
642	1.35865	3.96216	0.453264
643	1.35883	3.96706	0.452984
644	1.3591	3.96575	0.452869
645	1.3593	3.9653	0.452698
646	1.35952	3.96328	0.452871
647	1.35976	3.95934	0.45326
648	1.35993	3.96093	0.454002
649	1.3601	3.96146	0.453928
650	1.36033	3.9635	0.454114
651	1.36049	3.96537	0.454635
652	1.36066	3.96336	0.454381
653	1.36093	3.95997	0.45427
654	1.36118	3.95729	0.454472
655	1.36149	3.95361	0.454999
656	1.36188	3.9524	0.454658
657	1.36231	3.94855	0.454214
658	1.36268	3.94866	0.45445
659	1.36295	3.9488	0.455704
660	1.36331	3.9496	0.456151
661	1.36352	3.95287	0.457295
662	1.36372	3.95404	0.457501
663	1.36391	3.95493	0.457456
664	1.36408	3.95493	0.456854
665	1.36435	3.95683	0.45644
666	1.36449	3.95966	0.457048
667	1.36458	3.9606	0.457675
668	1.36461	3.96364	0.457833
669	1.36465	3.96579	0.457606
670	1.36461	3.96833	0.457619
671	1.36464	3.9711	0.457993
672	1.36468	3.96905	0.457219
673	1.36481	3.96886	0.456997
674	1.36499	3.96774	0.457027
675	1.36506	3.9706	0.456726
676	1.36516	3.97234	0.456839
677	1.36521	3.97363	0.456699
678	1.36529	3.97039	0.456985
679	1.36531	3.97252	0.457688
680	1.36542	3.97518	0.45739
681	1.36553	3.976	0.456666
682	1.36564	3.97509	0.456893
683	1.36574	3.9702	0.456949
684	1.36585	3.97213	0.457018
685	1.36598	3.97094	0.456775
686	1.36605	3.97241	0.457072
687	1.36616	3.97093	0.457017
688	1.36634	3.97061	0.456792
689	1.3666	3.96585	0.456663
690	1.36682	3.96554	0.457308
691	1.36705	3.966	0.456872
692	1.36721	3.96747	0.457163
693	1.36732	3.96795	0.457735
694	1.36744	3.97067	0.457896
695	1.36746	3.97362	0.458082
696	1.36757	3.97303	0.458198
697	1.36778	3.96934	0.457989
698	1.36796	3.96963	0.458124
699	1.36817	3.96894	0.457707
700	1.36836	3.96618	0.457744
701	1.36853	3.96511	0.45847
702	1.3687	3.96857	0.458312
703	1.36878	3.96786	0.457842
704	1.36885	3.9703	0.458152
705	1.36893	3.97462	0.458045
706	1.36895	3.97786	0.458136
707	1.36902	3.97852	0.457999
708	1.36906	3.97694	0.458131
709	1.36912	3.97877	0.458167
710	1.36921	3.97717	0.458374
711	1.36931	3.97786	0.458148
712	1.36939	3.97844	0.457928
713	1.36943	3.97673	0.45799
714	1.36951	3.97632	0.457285
715	1.36955	3.97841	0.458156
716	1.36954	3.98034	0.458066
717	1.3696	3.98373	0.458154
718	1.3696	3.9839	0.457851
719	1.36958	3.98507	0.457539
720	1.36958	3.98569	0.457086
721	1.36963	3.98556	0.456844
722	1.36974	3.98442	0.456796
723	1.36984	3.98337	0.456812
724	1.37	3.97889	0.457168
725	1.37007	3.97837	0.456975
726	1.37014	3.97983	0.456797
727	1.37027	3.98042	0.456996
728	1.3704	3.98065	0.456618
729	1.37053	3.97936	0.456654
730	1.37066	3.98051	0.456428
731	1.37081	3.97823	0.456236
732	1.37091	3.97646	0.456639
733	1.37107	3.97649	0.457078
734	1.37121	3.97767	0.456731
735	1.37135	3.97996	0.456951
736	1.37142	3.98057	0.457315
737	1.37151	3.98246	0.457125
738	1.3716	3.98469	0.456948
739	1.37169	3.98419	0.456636
740	1.37177	3.98347	0.45665
741	1.37187	3.98408	0.456687
742	1.37194	3.98362	0.456587
743	1.37216	3.98147	0.456686
744	1.37232	3.97999	0.456824
745	1.37253	3.97659	0.456525
746	1.37272	3.97531	0.456982
747	1.37288	3.97643	0.456805
748	1.37305	3.97635	0.457542
749	1.37321	3.97773	0.457628
750	1.37331	3.97814	0.457739
751	1.3734	3.97941	0.457896
752	1.37345	3.97907	0.457843
753	1.37361	3.97645	0.457677
754	1.37372	3.97879	0.457826
755	1.37389	3.97801	0.457619
756	1.37409	3.97695	0.457313
757	1.37416	3.97985	0.458171
758	1.37427	3.97852	0.457713
759	1.37432	3.97952	0.458032
760	1.3744	3.9784	0.458648
761	1.3745	3.97788	0.458375
762	1.37463	3.97791	0.458419
763	1.37473	3.97775	0.458374
764	1.37491	3.97669	0.458625
765	1.37502	3.97727	0.459294
766	1.37513	3.977	0.459058
767	1.37526	3.97716	0.458823
768	1.37536	3.97691	0.458336
769	1.37546	3.97937	0.4582
770	1.37556	3.98003	0.458458
771	1.37569	3.97985	0.45834
772	1.37586	3.97925	0.458424
773	1.37602	3.97865	0.458253
774	1.37624	3.97781	0.458131
775	1.37649	3.97374	0.457533
776	1.37676	3.97122	0.457243
777	1.37708	3.96966	0.457148
778	1.37736	3.96713	0.457481
779	1.37761	3.96854	0.458861
780	1.37786	3.96895	0.458937
781	1.37807	3.96891	0.459479
782	1.37823	3.96937	0.459644
783	1.37841	3.97138	0.460602
784	1.3785	3.97316	0.460213
785	1.37871	3.97096	0.45973
786	1.37887	3.97117	0.459643
787	1.37915	3.96961	0.459499
788	1.37933	3.9687	0.460071
789	1.37956	3.9666	0.460178
790	1.3798	3.96584	0.460172
791	1.38004	3.96522	0.460245
792	1.38036	3.96178	0.460129
793	1.38067	3.96001	0.460233
794	1.38103	3.95838	0.460589
795	1.38128	3.95856	0.460741
796	1.38141	3.9626	0.461488
797	1.38154	3.96541	0.462339
798	1.38167	3.96878	0.462377
799	1.38177	3.97054	0.462242
800	1.38194	3.97057	0.461987
801	1.38214	3.96831	0.461991
802	1.38234	3.9658	0.461973
803	1.38252	3.96574	0.462594
804	1.38274	3.96632	0.462451
805	1.38297	3.96736	0.462384
806	1.3832	3.96955	0.4624
807	1.38342	3.96934	0.462528
808	1.38356	3.97197	0.462256
809	1.38372	3.97184	0.461814
810	1.38387	3.97028	0.461863
811	1.38403	3.96705	0.461916
812	1.38421	3.96584	0.461991
813	1.38425	3.96813	0.462542
814	1.38432	3.9723	0.463053
815	1.38446	3.97296	0.462417
816	1.38453	3.97316	0.462678
817	1.38463	3.97553	0.462799
818	1.38471	3.9756	0.462535
819	1.38481	3.97456	0.462442
820	1.3849	3.97514	0.462476
821	1.38499	3.97704	0.462161
822	1.38514	3.97558	0.462279
823	1.3853	3.97337	0.461972
824	1.38542	3.97423	0.461962
825	1.38554	3.97581	0.462145
826	1.38568	3.9757	0.461783
827	1.38586	3.97457	0.461598
828	1.38597	3.97499	0.461233
829	1.38618	3.97516	0.46122
830	1.38643	3.97478	0.460862
831	1.38669	3.97405	0.46052
832	1.38689	3.97403	0.460797
833	1.38707	3.97362	0.460482
834	1.38727	3.97522	0.461125
835	1.38752	3.97573	0.461413
836	1.38774	3.97391	0.461762
837	1.38792	3.97477	0.461932
838	1.38812	3.97491	0.461327
839	1.38835	3.9744	0.460983
840	1.38861	3.97436	0.461348
841	1.38886	3.97647	0.461054
842	1.389	3.97467	0.461056
843	1.38912	3.97857	0.461258
844	1.38923	3.9781	0.461565
845	1.38934	3.97942	0.461959
846	1.38942	3.97976	0.461827
847	1.38949	3.98215	0.461898
848	1.38951	3.98406	0.46197
849	1.38961	3.98309	0.461854
850	1.38981	3.98111	0.461635
851	1.38992	3.98156	0.461627
852	1.39003	3.98097	0.462102
853	1.39015	3.98105	0.462238
854	1.39022	3.98218	0.462295
855	1.39028	3.98119	0.462127
856	1.39026	3.98282	0.462351
857	1.39021	3.98313	0.462538
858	1.3902	3.98494	0.462353
859	1.39025	3.98456	0.462437
860	1.39023	3.98705	0.461999
861	1.39032	3.98603	0.461762
862	1.39037	3.98564	0.461968
863	1.3904	3.98492	0.461433
864	1.39044	3.98482	0.4614
865	1.39043	3.98619	0.461616
866	1.39046	3.98633	0.461849
867	1.39046	3.98624	0.462114
868	1.39043	3.98814	0.462238
869	1.39041	3.98985	0.462432
870	1.39042	3.99087	0.461723
871	1.39048	3.9885	0.461927
872	1.39053	3.98671	0.461688
873	1.39054	3.98746	0.461787
874	1.39057	3.98919	0.461698
875	1.3906	3.98911	0.461643
876	1.3906	3.98987	0.461844
877	1.39061	3.98938	0.461924
878	1.39065	3.98815	0.461687
879	1.39069	3.98985	0.461857
880	1.3907	3.99073	0.462037
881	1.39074	3.99016	0.46205
882	1.39078	3.9903	0.462058
883	1.39081	3.99052	0.461665
884	1.39087	3.99016	0.46163
885	1.39089	3.99015	0.461788
886	1.39096	3.99033	0.461931
887	1.39099	3.99059	0.461877
888	1.39103	3.99099	0.461554
889	1.3911	3.989	0.461527
890	1.39121	3.98681	0.461741
891	1.39131	3.98601	0.461683
892	1.39143	3.98556	0.461524
893	1.39157	3.98423	0.461954
894	1.39166	3.98269	0.462144
895	1.39178	3.9841	0.462288
896	1.39191	3.98129	0.462517
897	1.39203	3.98275	0.462746
898	1.3922	3.98044	0.462981
899	1.39226	3.9823	0.462865
900	1.3923	3.98621	0.462832
901	1.39233	3.98855	0.462754
902	1.39229	3.99019	0.463068
903	1.3923	3.99084	0.463331
904	1.39232	3.98849	0.462882
905	1.39233	3.9869	0.462984
906	1.39235	3.98766	0.463107
907	1.39238	3.98878	0.462854
908	1.39238	3.99022	0.462705
909	1.39241	3.98916	0.462285
910	1.3924	3.9905	0.462629
911	1.3924	3.99269	0.463048
912	1.39248	3.99041	0.462524
913	1.39253	3.99144	0.462346
914	1.39251	3.99234	0.462847
915	1.39248	3.9925	0.462989
916	1.39242	3.99411	0.463038
917	1.3924	3.99423	0.46309
918	1.39237	3.99569	0.463012
919	1.39235	3.99496	0.462766
920	1.39233	3.9952	0.462652
921	1.39232	3.99502	0.46246
922	1.39228	3.99588	0.462457
923	1.39225	3.99711	0.462341
924	1.39225	3.99704	0.462244
925	1.39221	3.99809	0.462301
926	1.3922	3.99811	0.462153
927	1.39219	3.99852	0.462108
928	1.39218	3.99855	0.461968
929	1.39217	3.99897	0.461924
930	1.39217	3.99852	0.461845
931	1.39218	3.99828	0.462181
932	1.39216	3.99791	0.46217
933	1.39214	3.99705	0.462217
934	1.39215	3.9973	0.462016
935	1.39214	3.99744	0.461959
936	1.39212	3.99732	0.462085
937	1.3921	3.99703	0.462161
938	1.39207	3.99753	0.462186
939	1.39204	3.99789	0.462023
940	1.39205	3.99745	0.462068
941	1.39205	3.99684	0.462044
942	1.39209	3.99636	0.461797
943	1.39212	3.99538	0.461824
944	1.39217	3.99492	0.461821
945	1.3922	3.99531	0.461833
946	1.39221	3.99602	0.461837
947	1.39222	3.99554	0.461902
948	1.39222	3.99602	0.462203
949	1.39221	3.99658	0.461989
950	1.39219	3.99732	0.462189
951	1.39218	3.99721	0.462326
952	1.39216	3.99772	0.462361
953	1.39212	3.99864	0.462342
954	1.39208	3.9989	0.462429
955	1.39204	3.99853	0.462021
956	1.392	3.99868	0.462159
957	1.39199	3.99847	0.462097
958	1.39197	3.99836	0.461995
959	1.39196	3.99904	0.462099
960	1.39193	3.99942	0.462036
961	1.39191	3.99945	0.462003
962	1.3919	3.99904	0.461898
963	1.39189	3.99934	0.461888
964	1.39188	3.99914	0.461834
965	1.39186	3.99917	0.461792
966	1.39186	3.99887	0.46178
967	1.39186	3.99918	0.461788
968	1.39185	3.99959	0.461758
969	1.39185	3.99963	0.46174
970	1.39185	3.99969	0.461722
971	1.39185	3.99971	0.461704
972	1.39184	3.99974	0.461691
973	1.39183	3.99975	0.461673
974	1.39183	3.99978	0.461663
975	1.39182	3.99979	0.461647
976	1.39182	3.9998	0.461636
977	1.39182	3.99982	0.461628
978	1.39182	3.99985	0.461621
979	1.39182	3.99986	0.461611
980	1.39181	3.99987	0.461606
981	1.39181	3.99988	0.4616
982	1.39181	3.99989	0.461595
983	1.39181	3.99991	0.461591
984	1.39181	3.99991	0.461586
985	1.39181	3.99993	0.46158
986	1.39181	3.99993	0.461576
987	1.39181	3.99994	0.461574
988	1.39181	3.99994	0.46157
989	1.39181	3.99995	0.461568
990	1.39181	3.99995	0.461566
991	1.39181	3.99996	0.461562
992	1.39181	3.99996	0.461559
993	1.39181	3.99997	0.461558
994	1.39181	3.99997	0.461557
995	1.39181	3.99998	0.461553
996	1.3918	3.99998	0.461552
997	1.3918	3.99998	0.461551
998	1.3918	3.99998	0.46155
999	1.3918	3.99999	0.461549
1000	1.3918	3.99999	0.461548
1001	1.3918	3.99999	0.461547
1002	1.3918	3.99999	0.461546
1003	1.3918	3.99999	0.461546
1004	1.3918	3.99999	0.461545
1005	1.3918	3.99999	0.461544
1006	1.3918	3.99999	0.461543
1007	1.3918	3.99999	0.461543
1008	1.3918	3.99999	0.461543
1009	1.3918	3.99999	0.461542
1010	1.3918	4	0.461542
1011	1.3918	4	0.461542
1012	1.3918	4	0.461541
1013	1.3918	4	0.461541
1014	1.3918	4	0.461541
1015	1.3918	4	0.46154
1016	1.3918	4	0.46154
1017	1.3918	4	0.46154
1018	1.3918	4	0.46154
1019	1.3918	4	0.46154
1020	1.3918	4	0.46154
1021	1.3918	4	0.46154
1022	1.3918	4	0.461539
1023	1.3918	4	0.461539
1024	1.3918	4	0.461539
1025	1.3918	4	0.461539
1026	1.3918	4	0.461539
1027	1.3918	4	0.461539
1028	1.3918	4	0.461539
1029	1.3918	4	0.461539
1030	1.3918	4	0.461539
1031	1.3918	4	0.461539
1032	1.3918	4	0.461539
1033	1.3918	4	0.461539
1034	1.3918	4	0.461539
1035	1.3918	4	0.461539
1036	1.3918	4	0.461539
1037	1.3918	4	0.461539
1038	1.3918	4	0.461539
1039	1.3918	4	0.461539
1040	1.3918	4	0.461539
1041	1.3918	4	0.461539
1042	1.3918	4	0.461539
1043	1.3918	4	0.461539
1044	1.3918	4	0.461539
1045	1.3918	4	0.461539
1046	1.3918	4	0.461539
1047	1.3918	4	0.461539
1048	1.3918	4	0.461539
1049	1.3918	4	0.461539
1050	1.3918	4	0.461539
1051	1.3918	4	0.461539
1052	1.3918	4	0.461539
1053	1.3918	4	0.461539
1054	1.3918	4	0.461539
1055	1.3918	4	0.461539
1056	1.3918	4	0.461538
1057	1.3918	4	0.461538
1058	1.3918	4	0.461538
1059	1.3918	4	0.461538
1060	1.3918	4	0.461538
1061	1.3918	4	0.461538
1062	1.3918	4	0.461538
1063	1.3918	4	0.461538
1064	1.3918	4	0.461538
1065	1.3918	4	0.461538
1066	1.3918	4	0.461538
1067	1.3918	4	0.461538
1068	1.3918	4	0.461538
1069	1.3918	4	0.461538
1070	1.3918	4	0.461538
1071	1.3918	4	0.461538
1072	1.3918	4	0.461538
1073	1.3918	4	0.461538
1074	1.3918	4	0.461538
1075	1.3918	4	0.461538
1076	1.3918	4	0.461538
1077	1.3918	4	0.461538
1078	1.3918	4	0.461538
1079	1.3918	4	0.461538
1080	1.3918	4	0.461538
1081	1.3918	4	0.461538
1082	1.3918	4	0.461538
1083	1.3918	4	0.461538
1084	1.3918	4	0.461538
1085	1.3918	4	0.461538
1086	1.3918	4	0.461538
1087	1.3918	4	0.461538
1088	1.3918	4	0.461538
1089	1.3918	4	0.461538
1090	1.3918	4	0.461538
1091	1.3918	4	0.461538
1092	1.3918	4	0.461538
1093	1.3918	4	0.461538
1094	1.3918	4	0.461538
1095	1.3918	4	0.461538
1096	1.3918	4	0.461538
1097	1.3918	4	0.461538
1098	1.3918	4	0.461538
1099	1.3918	4	0.461538
1100	1.3918	4	0.461538
1101	1.3918	4	0.461538
1102	1.3918	4	0.461538
1103	1.3918	4	0.461538
1104	1.3918	4	0.461538
1105	1.3918	4	0.461538
1106	1.3918	4	0.461538
1107	1.3918	4	0.461538
1108	1.3918	4	0.461538
1109	1.3918	4	0.461538
1110	1.3918	4	0.461538
1111	1.3918	4	0.461538
1112	1.3918	4	0.461538
1113	1.3918	4	0.461538
1114	1.3918	4	0.461538
1115	1.3918	4	0.461538
1116	1.3918	4	0.461538
1117	1.3918	4	0.461538
1118	1.3918	4	0.461538
1119	1.3918	4	0.461538
1120	1.3918	4	0.461538
1121	1.3918	4	0.461538
1122	1.3918	4	0.461538
1123	1.3918	4	0.461538
1124	1.3918	4	0.461538
1125	1.3918	4	0.461538
1126	1.3918	4	0.461538
1127	1.3918	4	0.461538
1128	1.3918	4	0.461538
1129	1.3918	4	0.461538
1130	1.3918	4	0.461538
1131	1.3918	4	0.461538
1132	1.3918	4	0.461538
1133	1.3918	4	0.461538
1134	1.3918	4	0.461538
1135	1.3918	4	0.461538
1136	1.3918	4	0.461538
1137	1.3918	4	0.461538
1138	1.3918	4	0.461538
1139	1.3918	4	0.461538
1140	1.3918	4	0.461538
1141	1.3918	4	0.461538
1142	1.3918	4	0.461538
1143	1.3918	4	0.461538
1144	1.3918	4	0.461538
1145	1.3918	4	0.461538
1146	1.3918	4	0.461538
1147	1.3918	4	0.461538
1148	1.3918	4	0.461538
1149	1.3918	4	0.461538
1150	1.3918	4	0.461538
1151	1.3918	4	0.461538
1152	1.3918	4	0.461538
1153	1.3918	4	0.461538
1154	1.3918	4	0.461538
1155	1.3918	4	0.461538
1156	1.3918	4	0.461538
1157	1.3918	4	0.461538
1158	1.3918	4	0.461538
1159	1.3918	4	0.461538
1160	1.3918	4	0.461538
1161	1.3918	4	0.461538
1162	1.3918	4	0.461538
1163	1.3918	4	0.461538
1164	1.3918	4	0.461538
1165	1.3918	4	0.461538
1166	1.3918	4	0.461538
1167	1.3918	4	0.461538
1168	1.3918	4	0.461538
1169	1.3918	4	0.461538
1170	1.3918	4	0.461538
1171	1.3918	4	0.461538
1172	1.3918	4	0.461538
1173	1.3918	4	0.461538
1174	1.3918	4	0.461538
1175	1.3918	4	0.461538
1176	1.3918	4	0.461538
1177	1.3918	4	0.461538
1178	1.3918	4	0.461538
1179	1.3918	4	0.461538
1180	1.3918	4	0.461538
1181	1.3918	4	0.461538
1182	1.3918	4	0.461538
1183	1.3918	4	0.461538
1184	1.3918	4	0.461538
1185	1.3918	4	0.461538
1186	1.3918	4	0.461538
1187	1.3918	4	0.461538
1188	1.3918	4	0.461538
1189	1.3918	4	0.461538
1190	1.3918	4	0.461538
1191	1.3918	4	0.461538
1192	1.3918	4	0.461538
1193	1.3918	4	0.461538
1194	1.3918	4	0.461538
1195	1.3918	4	0.461538
1196	1.3918	4	0.461538
1197	1.3918	4	0.461538
1198	1.3918	4	0.461538
1199	1.3918	4	0.461538
1200	1.3918	4	0.461538
1201	1.3918	4	0.461538
1202	1.3918	4	0.461538
1203	1.3918	4	0.461538
1204	1.3918	4	0.461538
1205	1.3918	4	0.461538
1206	1.3918	4	0.461538
1207	1.3918	4	0.461538
1208	1.3918	4	0.461538
1209	1.3918	4	0.461538
1210	1.3918	4	0.461538
1211	1.3918	4	0.461538
1212	1.3918	4	0.461538
1213	1.3918	4	0.461538
1214	1.3918	4	0.461538
1215	1.3918	4	0.461538
1216	1.3918	4	0.461538
1217	1.3918	4	0.461538
1218	1.3918	4	0.461538
1219	1.3918	4	0.461538
1220	1.3918	4	0.461538
1221	1.3918	4	0.461538
1222	1.3918	4	0.461538
1223	1.3918	4	0.461538
1224	1.3918	4	0.461538
1225	1.3918	4	0.461538
1226	1.3918	4	0.461538
1227	1.3918	4	0.461538
1228	1.3918	4	0.461538
1229	1.3918	4	0.461538
1230	1.3918	4	0.461538
1231	1.3918	4	0.461538
1232	1.3918	4	0.461538
1233	1.3918	4	0.461538
1234	1.3918	4	0.461538
1235	1.3918	4	0.461538
1236	1.3918	4	0.461538
1237	1.3918	4	0.461538
1238	1.3918	4	0.461538
1239	1.3918	4	0.461538
1240	1.3918	4	0.461538
1241	1.3918	4	0.461538
1242	1.3918	4	0.461538
1243	1.3918	4	0.461538
1244	1.3918	4	0.461538
1245	1.3918	4	0.461538
1246	1.3918	4	0.461538
1247	1.3918	4	0.461538
1248	1.3918	4	0.461538
1249	1.3918	4	0.461538
1250	1.3918	4	0.461538
1251	1.3918	4	0.461538
1252	1.3918	4	0.461538
1253	1.3918	4	0.461538
1254	1.3918	4	0.461538
1255	1.3918	4	0.461538
1256	1.3918	4	0.461538
1257	1.3918	4	0.461538
1258	1.3918	4	0.461538
1259	1.3918	4	0.461538
1260	1.3918	4	0.461538
1261	1.3918	4	0.461538
1262	1.3918	4	0.461538
1263	1.3918	4	0.461538
1264	1.3918	4	0.461538
1265	1.3918	4	0.461538
1266	1.3918	4	0.461538
1267	1.3918	4	0.461538
1268	1.3918	4	0.461538
1269	1.3918	4	0.461538
1270	1.3918	4	0.461538
1271	1.3918	4	0.461538
1272	1.3918	4	0.461538
1273	1.3918	4	0.461538
1274	1.3918	4	0.461538
1275	1.3918	4	0.461538
1276	1.3918	4	0.461538
1277	1.3918	4	0.461538
1278	1.3918	4	0.461538
1279	1.3918	4	0.461538
1280	1.3918	4	0.461538
1281	1.3918	4	0.461538
1282	1.3918	4	0.461538
1283	1.3918	4	0.461538
1284	1.3918	4	0.461538
1285	1.3918	4	0.461538
1286	1.3918	4	0.461538
1287	1.3918	4	0.461538
1288	1.3918	4	0.461538
1289	1.3918	4	0.461538
1290	1.3918	4	0.461538
1291	1.3918	4	0.461538
1292	1.3918	4	0.461538
1293	1.3918	4	0.461538
1294	1.3918	4	0.461538
1295	1.3918	4	0.461538
1296	1.3918	4	0.461538
1297	1.3918	4	0.461538
1298	1.3918	4	0.461538
1299	1.3918	4	0.461538
1300	1.3918	4	0.461538
1301	1.3918	4	0.461538
1302	1.3918	4	0.461538
1303	1.3918	4	0.461538
1304	1.3918	4	0.461538
1305	1.3918	4	0.461538
1306	1.3918	4	0.461538
1307	1.3918	4	0.461538
1308	1.3918	4	0.461538
1309	1.3918	4	0.461538
1310	1.3918	4	0.461538
1311	1.3918	4	0.461538
1312	1.3918	4	0.461538
1313	1.3918	4	0.461538
1314	1.3918	4	0.461538
1315	1.3918	4	0.461538
1316	1.3918	4	0.461538
1317	1.3918	4	0.461538
1318	1.3918	4	0.461538
1319	1.3918	4	0.461538
1320	1.3918	4	0.461538
1321	1.3918	4	0.461538
1322	1.3918	4	0.461538
1323	1.3918	4	0.461538
1324	1.3918	4	0.461538
1325	1.3918	4	0.461538
1326	1.3918	4	0.461538
1327	1.3918	4	0.461538
1328	1.3918	4	0.461538
1329	1.3918	4	0.461538
1330	1.3918	4	0.461538
1331	1.3918	4	0.461538
1332	1.3918	4	0.461538
1333	1.3918	4	0.461538
1334	1.3918	4	0.461538
1335	1.3918	4	0.461538
1336	1.3918	4	0.461538
1337	1.3918	4	0.461538
1338	1.3918	4	0.461538
1339	1.3918	4	0.461538
1340	1.3918	4	0.461538
1341	1.3918	4	0.461538
1342	1.3918	4	0.461538
1343	1.3918	4	0.461538
1344	1.3918	4	0.461538
1345	1.3918	4	0.461538
1346	1.3918	4	0.461538
1347	1.3918	4	0.461538
1348	1.3918	4	0.461538
1349	1.3918	4	0.461538
1350	1.3918	4	0.461538
1351	1.3918	4	0.461538
1352	1.3918	4	0.461538
1353	1.3918	4	0.461538
1354	1.3918	4	0.461538
1355	1.3918	4	0.461538
1356	1.3918	4	0.461538
1357	1.3918	4	0.461538
1358	1.3918	4	0.461538
1359	1.3918	4	0.461538
1360	1.3918	4	0.461538
1361	1.3918	4	0.461538
1362	1.3918	4	0.461538
1363	1.3918	4	0.461538
1364	1.3918	4	0.461538
1365	1.3918	4	0.461538
1366	1.3918	4	0.461538
1367	1.3918	4	0.461538
1368	1.3918	4	0.461538
1369	1.3918	4	0.461538
1370	1.3918	4	0.461538
1371	1.3918	4	0.461538
1372	1.3918	4	0.461538
1373	1.3918	4	0.461538
1374	1.3918	4	0.461538
1375	1.3918	4	0.461538
1376	1.3918	4	0.461538
1377	1.3918	4	0.461538
1378	1.3918	4	0.461538
1379	1.3918	4	0.461538
1380	1.3918	4	0.461538
1381	1.3918	4	0.461538
1382	1.3918	4	0.461538
1383	1.3918	4	0.461538
1384	1.3918	4	0.461538
1385	1.3918	4	0.461538
1386	1.3918	4	0.461538
1387	1.3918	4	0.461538
1388	1.3918	4	0.461538
1389	1.3918	4	0.461538
1390	1.3918	4	0.461538
1391	1.3918	4	0.461538
1392	1.3918	4	0.461538
1393	1.3918	4	0.461538
1394	1.3918	4	0.461538
1395	1.3918	4	0.461538
1396	1.3918	4	0.461538
1397	1.3918	4	0.461538
1398	1.3918	4	0.461538
1399	1.3918	4	0.461538
1400	1.3918	4	0.461538
1401	1.3918	4	0.461538
1402	1.3918	4	0.461538
1403	1.3918	4	0.461538
1404	1.3918	4	0.461538
1405	1.3918	4	0.461538
1406	1.3918	4	0.461538
1407	1.3918	4	0.461538
1408	1.3918	4	0.461538
1409	1.3918	4	0.461538
1410	1.3918	4	0.461538
1411	1.3918	4	0.461538
1412	1.3918	4	0.461538
1413	1.3918	4	0.461538
1414	1.3918	4	0.461538
1415	1.3918	4	0.461538
1416	1.3918	4	0.461538
1417	1.3918	4	0.461538
1418	1.3918	4	0.461538
1419	1.3918	4	0.461538
1420	1.3918	4	0.461538
1421	1.3918	4	0.461538
1422	1.3918	4	0.461538
1423	1.3918	4	0.461538
1424	1.3918	4	0.461538
1425	1.3918	4	0.461538
1426	1.3918	4	0.461538
1427	1.3918	4	0.461538
1428	1.3918	4	0.461538
1429	1.3918	4	0.461538
1430	1.3918	4	0.461538
1431	1.3918	4	0.461538
1432	1.3918	4	0.461538
1433	1.3918	4	0.461538
1434	1.3918	4	0.461538
1435	1.3918	4	0.461538
1436	1.3918	4	0.461538
1437	1.3918	4	0.461538
1438	1.3918	4	0.461538
1439	1.3918	4	0.461538
1440	1.3918	4	0.461538
1441	1.3918	4	0.461538
1442	1.3918	4	0.461538
1443	1.3918	4	0.461538
1444	1.3918	4	0.461538
1445	1.3918	4	0.461538
1446	1.3918	4	0.461538
1447	1.3918	4	0.461538
1448	1.3918	4	0.461538
1449	1.3918	4	0.461538
1450	1.3918	4	0.461538
1451	1.3918	4	0.461538
1452	1.3918	4	0.461538
1453	1.3918	4	0.461538
1454	1.3918	4	0.461538
1455	1.3918	4	0.461538
1456	1.3918	4	0.461538
1457	1.3918	4	0.461538
1458	1.3918	4	0.461538
1459	1.3918	4	0.461538
1460	1.3918	4	0.461538
1461	1.3918	4	0.461538
1462	1.3918	4	0.461538
1463	1.3918	4	0.461538
1464	1.3918	4	0.461538
1465	1.3918	4	0.461538
1466	1.3918	4	0.461538
1467	1.3918	4	0.461538
1468	1.3918	4	0.461538
1469	1.3918	4	0.461538
1470	1.3918	4	0.461538
1471	1.3918	4	0.461538
1472	1.3918	4	0.461538
1473	1.3918	4	0.461538
1474	1.3918	4	0.461538
1475	1.3918	4	0.461538
1476	1.3918	4	0.461538
1477	1.3918	4	0.461538
1478	1.3918	4	0.461538
1479	1.3918	4	0.461538
1480	1.3918	4	0.461538
1481	1.3918	4	0.461538
1482	1.3918	4	0.461538
1483	1.3918	4	0.461538
1484	1.3918	4	0.461538
1485	1.3918	4	0.461538
1486	1.3918	4	0.461538
1487	1.3918	4	0.461538
1488	1.3918	4	0.461538
1489	1.3918	4	0.461538
1490	1.3918	4	0.461538
1491	1.3918	4	0.461538
1492	1.3918	4	0.461538
1493	1.3918	4	0.461538
1494	1.3918	4	0.461538
1495	1.3918	4	0.461538
1496	1.3918	4	0.461538
1497	1.3918	4	0.461538
1498	1.3918	4	0.461538
1499	1.3918	4	0.461538
1500	1.3918	4	0.461538
1501	1.3918	4	0.461538
1502	1.3918	4	0.461538
1503	1.3918	4	0.461538
1504	1.3918	4	0.461538
1505	1.3918	4	0.461538
1506	1.3918	4	0.461538
1507	1.3918	4	0.461538
1508	1.3918	4	0.461538
1509	1.3918	4	0.461538
1510	1.3918	4	0.461538
1511	1.3918	4	0.461538
1512	1.3918	4	0.461538
1513	1.3918	4	0.461538
1514	1.3918	4	0.461538
1515	1.3918	4	0.461538
1516	1.3918	4	0.461538
1517	1.3918	4	0.461538
1518	1.3918	4	0.461538
1519	1.3918	4	0.461538
1520	1.3918	4	0.461538
1521	1.3918	4	0.461538
1522	1.3918	4	0.461538
1523	1.3918	4	0.461538
1524	1.3918	4	0.461538
1525	1.3918	4	0.461538
1526	1.3918	4	0.461538
1527	1.3918	4	0.461538
1528	1.3918	4	0.461538
1529	1.3918	4	0.461538
1530	1.3918	4	0.461538
1531	1.3918	4	0.461538
1532	1.3918	4	0.461538
1533	1.3918	4	0.461538
1534	1.3918	4	0.461538
1535	1.3918	4	0.461538
1536	1.3918	4	0.461538
1537	1.3918	4	0.461538
1538	1.3918	4	0.461538
1539	1.3918	4	0.461538
1540	1.3918	4	0.461538
1541	1.3918	4	0.461538
1542	1.3918	4	0.461538
1543	1.3918	4	0.461538
1544	1.3918	4	0.461538
1545	1.3918	4	0.461538
1546	1.3918	4	0.461538
1547	1.3918	4	0.461538
1548	1.3918	4	0.461538
1549	1.3918	4	0.461538
1550	1.3918	4	0.461538
1551	1.3918	4	0.461538
1552	1.3918	4	0.461538
1553	1.3918	4	0.461538
1554	1.3918	4	0.461538
1555	1.3918	4	0.461538
1556	1.3918	4	0.461538
1557	1.3918	4	0.461538
1558	1.3918	4	0.461538
1559	1.3918	4	0.461538
1560	1.3918	4	0.461538
1561	1.3918	4	0.461538
1562	1.3918	4	0.461538
1563	1.3918	4	0.461538
1564	1.3918	4	0.461538
1565	1.3918	4	0.461538
1566	1.3918	4	0.461538
1567	1.3918	4	0.461538
1568	1.3918	4	0.461538
1569	1.3918	4	0.461538
1570	1.3918	4	0.461538
1571	1.3918	4	0.461538
1572	1.3918	4	0.461538
1573	1.3918	4	0.461538
1574	1.3918	4	0.461538
1575	1.3918	4	0.461538
1576	1.3918	4	0.461538
1577	1.3918	4	0.461538
1578	1.3918	4	0.461538
1579	1.3918	4	0.461538
1580	1.3918	4	0.461538
1581	1.3918	4	0.461538
1582	1.3918	4	0.461538
1583	1.3918	4	0.461538
1584	1.3918	4	0.461538
1585	1.3918	4	0.461538
1586	1.3918	4	0.461538
1587	1.3918	4	0.461538
1588	1.3918	4	0.461538
1589	1.3918	4	0.461538
1590	1.3918	4	0.461538
1591	1.3918	4	0.461538
1592	1.3918	4	0.461538
1593	1.3918	4	0.461538
1594	1.3918	4	0.461538
1595	1.3918	4	0.461538
1596	1.3918	4	0.461538
1597	1.3918	4	0.461538
1598	1.3918	4	0.461538
1599	1.3918	4	0.461538
1600	1.3918	4	0.461538
1601	1.3918	4	0.461538
1602	1.3918	4	0.461538
1603	1.3918	4	0.461538
1604	1.3918	4	0.461538
1605	1.3918	4	0.461538
1606	1.3918	4	0.461538
1607	1.3918	4	0.461538
1608	1.3918	4	0.461538
1609	1.3918	4	0.461538
1610	1.3918	4	0.461538
1611	1.3918	4	0.461538
1612	1.3918	4	0.461538
1613	1.3918	4	0.461538
1614	1.3918	4	0.461538
1615	1.3918	4	0.461538
1616	1.3918	4	0.461538
1617	1.3918	4	0.461538
1618	1.3918	4	0.461538
1619	1.3918	4	0.461538
1620	1.3918	4	0.461538
1621	1.3918	4	0.461538
1622	1.3918	4	0.461538
1623	1.3918	4	0.461538
1624	1.3918	4	0.461538
1625	1.3918	4	0.461538
1626	1.3918	4	0.461538
1627	1.3918	4	0.461538
1628	1.3918	4	0.461538
1629	1.3918	4	0.461538
1630	1.3918	4	0.461538
1631	1.3918	4	0.461538
1632	1.3918	4	0.461538
1633	1.3918	4	0.461538
1634	1.3918	4	0.461538
1635	1.3918	4	0.461538
1636	1.3918	4	0.461538
1637	1.3918	4	0.461538
1638	1.3918	4	0.461538
1639	1.3918	4	0.461538
1640	1.3918	4	0.461538
1641	1.3918	4	0.461538
1642	1.3918	4	0.461538
1643	1.3918	4	0.461538
1644	1.3918	4	0.461538
1645	1.3918	4	0.461538
1646	1.3918	4	0.461538
1647	1.3918	4	0.461538
1648	1.3918	4	0.461538
1649	1.3918	4	0.461538
1650	1.3918	4	0.461538
1651	1.3918	4	0.461538
1652	1.3918	4	0.461538
1653	1.3918	4	0.461538
1654	1.3918	4	0.461538
1655	1.3918	4	0.461538
1656	1.3918	4	0.461538
1657	1.3918	4	0.461538
1658	1.3918	4	0.461538
1659	1.3918	4	0.461538
1660	1.3918	4	0.461538
1661	1.3918	4	0.461538
1662	1.3918	4	0.461538
1663	1.3918	4	0.461538
1664	1.3918	4	0.461538
1665	1.3918	4	0.461538
1666	1.3918	4	0.461538
1667	1.3918	4	0.461538
1668	1.3918	4	0.461538
1669	1.3918	4	0.461538
1670	1.3918	4	0.461538
1671	1.3918	4	0.461538
1672	1.3918	4	0.461538
1673	1.3918	4	0.461538
1674	1.3918	4	0.461538
1675	1.3918	4	0.461538
1676	1.3918	4	0.461538
1677	1.3918	4	0.461538
1678	1.3918	4	0.461538
1679	1.3918	4	0.461538
1680	1.3918	4	0.461538
1681	1.3918	4	0.461538
1682	1.3918	4	0.461538
1683	1.3918	4	0.461538
1684	1.3918	4	0.461538
1685	1.3918	4	0.461538
1686	1.3918	4	0.461538
1687	1.3918	4	0.461538
1688	1.3918	4	0.461538
1689	1.3918	4	0.461538
1690	1.3918	4	0.461538
1691	1.3918	4	0.461538
1692	1.3918	4	0.461538
1693	1.3918	4	0.461538
1694	1.3918	4	0.461538
1695	1.3918	4	0.461538
1696	1.3918	4	0.461538
1697	1.3918	4	0.461538
1698	1.3918	4	0.461538
1699	1.3918	4	0.461538
1700	1.3918	4	0.461538
1701	1.3918	4	0.461538
1702	1.3918	4	0.461538
1703	1.3918	4	0.461538
1704	1.3918	4	0.461538
1705	1.3918	4	0.461538
1706	1.3918	4	0.461538
1707	1.3918	4	0.461538
1708	1.3918	4	0.461538
1709	1.3918	4	0.461538
1710	1.3918	4	0.461538
1711	1.3918	4	0.461538
1712	1.3918	4	0.461538
1713	1.3918	4	0.461538
1714	1.3918	4	0.461538
1715	1.3918	4	0.461538
1716	1.3918	4	0.461538
1717	1.3918	4	0.461538
1718	1.3918	4	0.461538
1719	1.3918	4	0.461538
1720	1.3918	4	0.461538
1721	1.3918	4	0.461538
1722	1.3918	4	0.461538
1723	1.3918	4	0.461538
1724	1.3918	4	0.461538
1725	1.3918	4	0.461538
1726	1.3918	4	0.461538
1727	1.3918	4	0.461538
1728	1.3918	4	0.461538
1729	1.3918	4	0.461538
1730	1.3918	4	0.461538
1731	1.3918	4	0.461538
1732	1.3918	4	0.461538
1733	1.3918	4	0.461538
1734	1.3918	4	0.461538
1735	1.3918	4	0.461538
1736	1.3918	4	0.461538
1737	1.3918	4	0.461538
1738	1.3918	4	0.461538
1739	1.3918	4	0.461538
1740	1.3918	4	0.461538
1741	1.3918	4	0.461538
1742	1.3918	4	0.461538
1743	1.3918	4	0.461538
1744	1.3918	4	0.461538
1745	1.3918	4	0.461538
1746	1.3918	4	0.461538
1747	1.3918	4	0.461538
1748	1.3918	4	0.461538
1749	1.3918	4	0.461538
1750	1.3918	4	0.461538
1751	1.3918	4	0.461538
1752	1.3918	4	0.461538
1753	1.3918	4	0.461538
1754	1.3918	4	0.461538
1755	1.3918	4	0.461538
1756	1.3918	4	0.461538
1757	1.3918	4	0.461538
1758	1.3918	4	0.461538
1759	1.3918	4	0.461538
1760	1.3918	4	0.461538
1761	1.3918	4	0.461538
1762	1.3918	4	0.461538
1763	1.3918	4	0.461538
1764	1.3918	4	0.461538
1765	1.3918	4	0.461538
1766	1.3918	4	0.461538
1767	1.3918	4	0.461538
1768	1.3918	4	0.461538
1769	1.3918	4	0.461538
1770	1.3918	4	0.461538
1771	1.3918	4	0.461538
1772	1.3918	4	0.461538
1773	1.3918	4	0.461538
1774	1.3918	4	0.461538
1775	1.3918	4	0.461538
1776	1.3918	4	0.461538
1777	1.3918	4	0.461538
1778	1.3918	4	0.461538
1779	1.3918	4	0.461538
1780	1.3918	4	0.461538
1781	1.3918	4	0.461538
1782	1.3918	4	0.461538
1783	1.3918	4	0.461538
1784	1.3918	4	0.461538
1785	1.3918	4	0.461538
1786	1.3918	4	0.461538
1787	1.3918	4	0.461538
1788	1.3918	4	0.461538
1789	1.3918	4	0.461538
1790	1.3918	4	0.461538
1791	1.3918	4	0.461538
1792	1.3918	4	0.461538
1793	1.3918	4	0.461538
1794	1.3918	4	0.461538
1795	1.3918	4	0.461538
1796	1.3918	4	0.461538
1797	1.3918	4	0.461538
1798	1.3918	4	0.461538
1799	1.3918	4	0.461538
1800	1.3918	4	0.461538
1801	1.3918	4	0.461538
1802	1.3918	4	0.461538
1803	1.3918	4	0.461538
1804	1.3918	4	0.461538
1805	1.3918	4	0.461538
1806	1.3918	4	0.461538
1807	1.3918	4	0.461538
1808	1.3918	4	0.461538
1809	1.3918	4	0.461538
1810	1.3918	4	0.461538
1811	1.3918	4	0.461538
1812	1.3918	4	0.461538
1813	1.3918	4	0.461538
1814	1.3918	4	0.461538
1815	1.3918	4	0.461538
1816	1.3918	4	0.461538
1817	1.3918	4	0.461538
1818	1.3918	4	0.461538
1819	1.3918	4	0.461538
1820	1.3918	4	0.461538
1821	1.3918	4	0.461538
1822	1.3918	4	0.461538
1823	1.3918	4	0.461538
1824	1.3918	4	0.461538
1825	1.3918	4	0.461538
1826	1.3918	4	0.461538
1827	1.3918	4	0.461538
1828	1.3918	4	0.461538
1829	1.3918	4	0.461538
1830	1.3918	4	0.461538
1831	1.3918	4	0.461538
1832	1.3918	4	0.461538
1833	1.3918	4	0.461538
1834	1.3918	4	0.461538
1835	1.3918	4	0.461538
1836	1.3918	4	0.461538
1837	1.3918	4	0.461538
1838	1.3918	4	0.461538
1839	1.3918	4	0.461538
1840	1.3918	4	0.461538
1841	1.3918	4	0.461538
1842	1.3918	4	0.461538
1843	1.3918	4	0.461538
1844	1.3918	4	0.461538
1845	1.3918	4	0.461538
1846	1.3918	4	0.461538
1847	1.3918	4	0.461538
1848	1.3918	4	0.461538
1849	1.3918	4	0.461538
1850	1.3918	4	0.461538
1851	1.3918	4	0.461538
1852	1.3918	4	0.461538
1853	1.3918	4	0.461538
1854	1.3918	4	0.461538
1855	1.3918	4	0.461538
1856	1.3918	4	0.461538
1857	1.3918	4	0.461538
1858	1.3918	4	0.461538
1859	1.3918	4	0.461538
1860	1.3918	4	0.461538
1861	1.3918	4	0.461538
1862	1.3918	4	0.461538
1863	1.3918	4	0.461538
1864	1.3918	4	0.461538
1865	1.3918	4	0.461538
1866	1.3918	4	0.461538
1867	1.3918	4	0.461538
1868	1.3918	4	0.461538
1869	1.3918	4	0.461538
1870	1.3918	4	0.461538
1871	1.3918	4	0.461538
1872	1.3918	4	0.461538
1873	1.3918	4	0.461538
1874	1.3918	4	0.461538
1875	1.3918	4	0.461538
1876	1.3918	4	0.461538
1877	1.3918	4	0.461538
1878	1.3918	4	0.461538
1879	1.3918	4	0.461538
1880	1.3918	4	0.461538
1881	1.3918	4	0.461538
1882	1.3918	4	0.461538
1883	1.3918	4	0.461538
1884	1.3918	4	0.461538
1885	1.3918	4	0.461538
1886	1.3918	4	0.461538
1887	1.3918	4	0.461538
1888	1.3918	4	0.461538
1889	1.3918	4	0.461538
1890	1.3918	4	0.461538
1891	1.3918	4	0.461538
1892	1.3918	4	0.461538
1893	1.3918	4	0.461538
1894	1.3918	4	0.461538
1895	1.3918	4	0.461538
1896	1.3918	4	0.461538
1897	1.3918	4	0.461538
1898	1.3918	4	0.461538
1899	1.3918	4	0.461538
1900	1.3918	4	0.461538
1901	1.3918	4	0.461538
1902	1.3918	4	0.461538
1903	1.3918	4	0.461538
1904	1.3918	4	0.461538
1905	1.3918	4	0.461538
1906	1.3918	4	0.461538
1907	1.3918	4	0.461538
1908	1.3918	4	0.461538
1909	1.3918	4	0.461538
1910	1.3918	4	0.461538
1911	1.3918	4	0.461538
1912	1.3918	4	0.461538
1913	1.3918	4	0.461538
1914	1.3918	4	0.461538
1915	1.3918	4	0.461538
1916	1.3918	4	0.461538
1917	1.3918	4	0.461538
1918	1.3918	4	0.461538
1919	1.3918	4	0.461538
1920	1.3918	4	0.461538
1921	1.3918	4	0.461538
1922	1.3918	4	0.461538
1923	1.3918	4	0.461538
1924	1.3918	4	0.461538
1925	1.3918	4	0.461538
1926	1.3918	4	0.461538
1927	1.3918	4	0.461538
1928	1.3918	4	0.461538
1929	1.3918	4	0.461538
1930	1.3918	4	0.461538
1931	1.3918	4	0.461538
1932	1.3918	4	0.461538
1933	1.3918	4	0.461538
1934	1.3918	4	0.461538
1935	1.3918	4	0.461538
1936	1.3918	4	0.461538
1937	1.3918	4	0.461538
1938	1.3918	4	0.461538
1939	1.3918	4	0.461538
1940	1.3918	4	0.461538
1941	1.3918	4	0.461538
1942	1.3918	4	0.461538
1943	1.3918	4	0.461538
1944	1.3918	4	0.461538
1945	1.3918	4	0.461538
1946	1.3918	4	0.461538
1947	1.3918	4	0.461538
1948	1.3918	4	0.461538
1949	1.3918	4	0.461538
1950	1.3918	4	0.461538
1951	1.3918	4	0.461538
1952	1.3918	4	0.461538
1953	1.3918	4	0.461538
1954	1.3918	4	0.461538
1955	1.3918	4	0.461538
1956	1.3918	4	0.461538
1957	1.3918	4	0.461538
1958	1.3918	4	0.461538
1959	1.3918	4	0.461538
1960	1.3918	4	0.461538
1961	1.3918	4	0.461538
1962	1.3918	4	0.461538
1963	1.3918	4	0.461538
1964	1.3918	4	0.461538
1965	1.3918	4	0.461538
1966	1.3918	4	0.461538
1967	1.3918	4	0.461538
1968	1.3918	4	0.461538
1969	1.3918	4	0.461538
1970	1.3918	4	0.461538
1971	1.3918	4	0.461538
1972	1.3918	4	0.461538
1973	1.3918	4	0.461538
1974	1.3918	4	0.461538
1975	1.3918	4	0.461538
1976	1.3918	4	0.461538
1977	1.3918	4	0.461538
1978	1.3918	4	0.461538
1979	1.3918	4	0.461538
1980	1.3918	4	0.461538
1981	1.3918	4	0.461538
1982	1.3918	4	0.461538
1983	1.3918	4	0.461538
1984	1.3918	4	0.461538
1985	1.3918	4	0.461538
1986	1.3918	4	0.461538
1987	1.3918	4	0.461538
1988	1.3918	4	0.461538
1989	1.3918	4	0.461538
1990	1.3918	4	0.461538
1991	1.3918	4	0.461538
1992	1.3918	4	0.461538
1993	1.3918	4	0.461538
1994	1.3918	4	0.461538
1995	1.3918	4	0.461538
1996	1.3918	4	0.461538
1997	1.3918	4	0.461538
1998	1.3918	4	0.461538
1999	1.3918	4	0.461538
2000	1.3918	4	0.461538
[truncated: 3,001 more rows]
