# Supplementary material for: Aspiration-driven co-evolution of cooperation with individual behavioral diversity
Source: PLoS One. 2023 Sep 15;18(9):e0291134. doi: 10.1371/journal.pone.0291134 (PMC10503719; doi:10.1371/journal.pone.0291134)
Supplement: S1 Data — (ZIP) [file pone.0291134.s001.zip › M1/v2-L=200/data/aspiration_time,b=1.16_frequency.txt]

1	0.5	0.5	0
2	0.626475	0.642587	0.453199
3	0.691293	0.744348	0.496199
4	0.718572	0.82395	0.530744
5	0.721343	0.889523	0.552456
6	0.709171	0.950968	0.557097
7	0.689612	1.0126	0.550014
8	0.665548	1.07565	0.532719
9	0.641041	1.12812	0.512926
10	0.616603	1.18583	0.490145
11	0.593375	1.24474	0.465082
12	0.571263	1.30011	0.440823
13	0.55149	1.34302	0.41766
14	0.533779	1.37744	0.39544
15	0.51841	1.41827	0.375105
16	0.504685	1.46749	0.355866
17	0.492849	1.50097	0.33726
18	0.482761	1.53688	0.321022
19	0.473982	1.57758	0.307508
20	0.466233	1.61544	0.295839
21	0.459566	1.65308	0.285156
22	0.454015	1.69772	0.274636
23	0.449632	1.7362	0.265165
24	0.446371	1.76596	0.255829
25	0.4433	1.79755	0.248952
26	0.440885	1.83522	0.242013
27	0.439058	1.86731	0.23642
28	0.438195	1.89117	0.230058
29	0.437831	1.90971	0.226745
30	0.437665	1.93461	0.222984
31	0.438079	1.97353	0.218277
32	0.439131	1.99018	0.214254
33	0.440082	2.02082	0.211004
34	0.441558	2.04637	0.209569
35	0.442747	2.07545	0.20753
36	0.444216	2.11115	0.2063
37	0.44631	2.12156	0.20436
38	0.448705	2.12877	0.205013
39	0.451424	2.13191	0.204361
40	0.454156	2.14469	0.20244
41	0.457019	2.16598	0.202335
42	0.460184	2.18698	0.202271
43	0.46352	2.21354	0.200807
44	0.467259	2.22355	0.200815
45	0.47085	2.23834	0.20083
46	0.474587	2.25489	0.20101
47	0.478283	2.28296	0.201801
48	0.481612	2.30382	0.202626
49	0.485099	2.32811	0.20164
50	0.489003	2.34401	0.202649
51	0.492981	2.35225	0.201811
52	0.497208	2.35136	0.202553
53	0.501246	2.38133	0.202344
54	0.504974	2.41006	0.204014
55	0.50882	2.43693	0.206999
56	0.512772	2.46289	0.205548
57	0.516661	2.48478	0.203233
58	0.520297	2.49151	0.206378
59	0.523855	2.51253	0.207354
60	0.527723	2.53261	0.207295
61	0.531454	2.53754	0.20705
62	0.53547	2.52875	0.209028
63	0.539328	2.54652	0.209723
64	0.543223	2.5623	0.210981
65	0.547056	2.5658	0.213363
66	0.550597	2.59438	0.213597
67	0.554151	2.61408	0.215747
68	0.557684	2.63944	0.2152
69	0.56118	2.66334	0.217119
70	0.564941	2.66537	0.218101
71	0.568578	2.68587	0.219888
72	0.572193	2.706	0.221
73	0.575611	2.73915	0.220478
74	0.578787	2.73535	0.223118
75	0.58223	2.76004	0.223646
76	0.585593	2.77645	0.222706
77	0.588974	2.80784	0.222276
78	0.592582	2.81324	0.222796
79	0.595853	2.8253	0.2243
80	0.59949	2.81284	0.225111
81	0.603117	2.81224	0.226352
82	0.606785	2.81106	0.227596
83	0.61052	2.80249	0.232169
84	0.613812	2.8277	0.233122
85	0.616986	2.86013	0.232498
86	0.619661	2.87188	0.234159
87	0.622777	2.88289	0.23375
88	0.625974	2.89546	0.233775
89	0.629474	2.90128	0.232882
90	0.632809	2.90711	0.234527
91	0.635871	2.93056	0.235603
92	0.638875	2.94836	0.234989
93	0.641684	2.98292	0.234991
94	0.644524	2.98628	0.235642
95	0.647242	2.99696	0.236889
96	0.650314	2.99264	0.237045
97	0.653457	2.98442	0.239122
98	0.656649	2.98957	0.238727
99	0.660039	2.99841	0.238701
100	0.663199	2.99495	0.239476
101	0.666465	3.01973	0.238175
102	0.669534	3.02752	0.239726
103	0.672715	3.03438	0.241164
104	0.675756	3.03324	0.241336
105	0.678967	3.03824	0.242562
106	0.681983	3.05132	0.244297
107	0.684734	3.06593	0.24561
108	0.687698	3.06456	0.245784
109	0.690942	3.05139	0.247174
110	0.693999	3.04901	0.247594
111	0.697078	3.05047	0.248396
112	0.700289	3.05087	0.251227
113	0.703222	3.05007	0.25587
114	0.706106	3.07316	0.257752
115	0.708978	3.07906	0.258038
116	0.711652	3.08167	0.259883
117	0.714495	3.0785	0.262449
118	0.71722	3.07925	0.261858
119	0.720096	3.09739	0.260946
120	0.722498	3.11348	0.263594
121	0.72513	3.12202	0.263304
122	0.727611	3.13234	0.262306
123	0.729945	3.13923	0.262471
124	0.732808	3.14782	0.261467
125	0.735776	3.13858	0.262003
126	0.738846	3.12865	0.263177
127	0.741658	3.13729	0.26569
128	0.744713	3.13848	0.267394
129	0.747206	3.17264	0.26645
130	0.749939	3.17922	0.269204
131	0.752303	3.19129	0.269998
132	0.754626	3.2023	0.272271
133	0.756884	3.1992	0.272344
134	0.758797	3.22033	0.273623
135	0.760813	3.24133	0.272428
136	0.76331	3.22953	0.271191
137	0.765948	3.22551	0.272765
138	0.768605	3.22513	0.272665
139	0.771122	3.23204	0.272783
140	0.773191	3.25568	0.273623
141	0.775451	3.25348	0.27499
142	0.777686	3.26437	0.27314
143	0.77989	3.27666	0.272574
144	0.782025	3.29414	0.27477
145	0.784319	3.28592	0.275933
146	0.78675	3.28	0.275723
147	0.7892	3.27548	0.274991
148	0.791427	3.28589	0.276616
149	0.79401	3.28485	0.278132
150	0.796241	3.28507	0.276968
151	0.798835	3.283	0.276811
152	0.801589	3.27876	0.277673
153	0.804604	3.27647	0.276905
154	0.807652	3.28281	0.277427
155	0.810345	3.28255	0.279932
156	0.813294	3.27209	0.280855
157	0.815997	3.27872	0.283343
158	0.818515	3.30556	0.284735
159	0.820584	3.30767	0.287896
160	0.822485	3.32354	0.290947
161	0.824264	3.33528	0.292823
162	0.826275	3.34314	0.293873
163	0.828333	3.35301	0.293722
164	0.830264	3.35685	0.295898
165	0.832161	3.35708	0.294903
166	0.834203	3.36178	0.292469
167	0.836274	3.36105	0.294488
168	0.838207	3.36641	0.297645
169	0.840126	3.36715	0.296461
170	0.842222	3.35955	0.298505
171	0.844045	3.37888	0.29954
172	0.845729	3.39056	0.300203
173	0.847359	3.39718	0.300012
174	0.848859	3.41596	0.300261
175	0.850714	3.42276	0.299639
176	0.852712	3.41934	0.298344
177	0.854673	3.42018	0.298935
178	0.856356	3.43881	0.298475
179	0.858022	3.44415	0.297913
180	0.8596	3.45091	0.300669
181	0.861557	3.4455	0.299817
182	0.863392	3.44817	0.299171
183	0.865088	3.4486	0.29788
184	0.867129	3.46613	0.299417
185	0.868789	3.46959	0.300009
186	0.870662	3.48096	0.298543
187	0.872365	3.48363	0.299743
188	0.873903	3.50046	0.302703
189	0.875151	3.51675	0.304396
190	0.876603	3.51805	0.306467
191	0.878173	3.52993	0.305224
192	0.879512	3.54234	0.304465
193	0.880945	3.54029	0.303306
194	0.882595	3.54255	0.303345
195	0.884169	3.53948	0.302777
196	0.885491	3.53519	0.303062
197	0.887194	3.53728	0.304188
198	0.888915	3.54286	0.304467
199	0.890581	3.53289	0.304163
200	0.892702	3.52424	0.303757
201	0.894631	3.51697	0.305188
202	0.896442	3.52112	0.306573
203	0.898039	3.52415	0.306272
204	0.899859	3.52182	0.306663
205	0.901508	3.52356	0.307797
206	0.903153	3.51357	0.306669
207	0.905025	3.52344	0.306417
208	0.906754	3.5305	0.308016
209	0.908487	3.53377	0.30831
210	0.910249	3.53307	0.309148
211	0.912056	3.53365	0.310841
212	0.913763	3.53053	0.310588
213	0.915659	3.54134	0.312116
214	0.917198	3.53763	0.312187
215	0.918782	3.54417	0.311431
216	0.920251	3.54713	0.312953
217	0.921946	3.54564	0.313096
218	0.923708	3.54467	0.313801
219	0.925036	3.57322	0.315821
220	0.926549	3.5714	0.316199
221	0.928254	3.57199	0.31736
222	0.929757	3.5806	0.318927
223	0.931321	3.59484	0.317772
224	0.932792	3.60168	0.317197
225	0.934422	3.59551	0.315684
226	0.935876	3.59254	0.316651
227	0.937536	3.58366	0.315832
228	0.93909	3.58702	0.316255
229	0.94082	3.5757	0.316425
230	0.942576	3.583	0.316261
231	0.944288	3.57762	0.317233
232	0.946062	3.56913	0.317729
233	0.948037	3.5586	0.319185
234	0.949868	3.56007	0.320903
235	0.951441	3.56441	0.321406
236	0.953308	3.56295	0.321964
237	0.955192	3.56304	0.322168
238	0.957109	3.56304	0.323947
239	0.958962	3.56606	0.323098
240	0.960799	3.56425	0.324112
241	0.962724	3.57026	0.323623
242	0.964147	3.58291	0.324628
243	0.965621	3.5884	0.324816
244	0.967274	3.59295	0.325355
245	0.968681	3.61527	0.327276
246	0.96993	3.6139	0.327833
247	0.971107	3.63347	0.32906
248	0.972449	3.63162	0.3282
249	0.973694	3.62447	0.327894
250	0.975273	3.6195	0.329022
251	0.976803	3.61724	0.329127
252	0.978302	3.61886	0.328854
253	0.979686	3.61828	0.330209
254	0.981096	3.63144	0.33171
255	0.982769	3.62947	0.331812
256	0.984551	3.62879	0.332967
257	0.986204	3.62194	0.333334
258	0.987597	3.63046	0.332652
259	0.989112	3.6407	0.331695
260	0.990699	3.63728	0.332978
261	0.992151	3.63767	0.333559
262	0.993761	3.63951	0.332633
263	0.995465	3.63329	0.331572
264	0.997203	3.63024	0.330902
265	0.998784	3.62803	0.33117
266	1.00027	3.63232	0.33246
267	1.00179	3.63183	0.333252
268	1.00345	3.63132	0.335255
269	1.00499	3.63402	0.337843
270	1.0064	3.64359	0.336976
271	1.00715	3.6659	0.340699
272	1.00807	3.67681	0.340265
273	1.00906	3.67866	0.340614
274	1.00984	3.68766	0.339131
275	1.01076	3.69068	0.339099
276	1.01175	3.69493	0.338439
277	1.01282	3.6903	0.336852
278	1.014	3.68635	0.33796
279	1.01496	3.69803	0.338631
280	1.01621	3.698	0.33862
281	1.0174	3.69456	0.338146
282	1.01879	3.68602	0.33859
283	1.02035	3.67895	0.338364
284	1.02177	3.67965	0.337562
285	1.02315	3.68337	0.337598
286	1.02439	3.68444	0.339625
287	1.02576	3.68382	0.340766
288	1.02701	3.68469	0.340747
289	1.02832	3.69786	0.342906
290	1.02949	3.69601	0.344743
291	1.03065	3.6901	0.345825
292	1.03173	3.69943	0.344785
293	1.03328	3.69111	0.344033
294	1.03475	3.68917	0.344596
295	1.036	3.69551	0.345153
296	1.03741	3.69688	0.34478
297	1.03883	3.68984	0.34546
298	1.04009	3.69577	0.34708
299	1.04153	3.69279	0.346295
300	1.04282	3.69511	0.347531
301	1.04414	3.69177	0.348592
302	1.04547	3.68897	0.348798
303	1.04682	3.68545	0.349422
304	1.04815	3.69401	0.348946
305	1.04941	3.69617	0.34913
306	1.05084	3.6925	0.348313
307	1.0524	3.68812	0.348808
308	1.05366	3.69183	0.349411
309	1.05508	3.69745	0.349815
310	1.05629	3.70402	0.352248
311	1.0575	3.7018	0.352787
312	1.05871	3.70712	0.353644
313	1.0596	3.71906	0.355533
314	1.06052	3.72673	0.354554
315	1.06161	3.71874	0.353468
316	1.06275	3.71165	0.353836
317	1.06374	3.7105	0.354013
318	1.06492	3.72064	0.353426
319	1.06604	3.71676	0.35247
320	1.06714	3.71684	0.352147
321	1.06837	3.72054	0.35367
322	1.06956	3.72372	0.354325
323	1.07071	3.72864	0.355209
324	1.0719	3.72404	0.355815
325	1.073	3.72704	0.355861
326	1.07397	3.74056	0.356996
327	1.07494	3.74536	0.357148
328	1.07577	3.7537	0.356933
329	1.07664	3.7576	0.356666
330	1.07763	3.74233	0.356003
331	1.07895	3.73267	0.354397
332	1.0804	3.73481	0.354144
333	1.0817	3.73591	0.35507
334	1.08259	3.74755	0.357013
335	1.08371	3.74747	0.357063
336	1.08477	3.75017	0.356165
337	1.08585	3.74482	0.355874
338	1.08708	3.73966	0.356376
339	1.0883	3.7384	0.35839
340	1.08934	3.74283	0.359244
341	1.09046	3.74484	0.358934
342	1.09146	3.74388	0.357989
343	1.0925	3.74531	0.358927
344	1.09356	3.7419	0.359385
345	1.09468	3.74672	0.358726
346	1.09577	3.74404	0.358907
347	1.0971	3.74134	0.35866
348	1.0984	3.73576	0.35799
349	1.09976	3.72885	0.358767
350	1.10095	3.73296	0.358691
351	1.10214	3.73543	0.360819
352	1.1034	3.73216	0.362814
353	1.10465	3.73148	0.363852
354	1.1058	3.73582	0.363996
355	1.10692	3.74079	0.366196
356	1.10803	3.74068	0.36668
357	1.10892	3.73748	0.367102
358	1.11017	3.74074	0.367344
359	1.1112	3.74972	0.367756
360	1.11221	3.75502	0.366691
361	1.1132	3.75262	0.365704
362	1.11426	3.75129	0.366689
363	1.11535	3.7529	0.365236
364	1.11652	3.75468	0.364926
365	1.11769	3.75392	0.366432
366	1.11887	3.75047	0.365993
367	1.11992	3.74504	0.367482
368	1.1211	3.74541	0.368352
369	1.1221	3.73993	0.370021
370	1.12308	3.7435	0.369714
371	1.12403	3.75234	0.368283
372	1.1251	3.75686	0.369453
373	1.12634	3.7513	0.369488
374	1.12772	3.74122	0.369174
375	1.12899	3.73553	0.369867
376	1.13024	3.73526	0.369384
377	1.13148	3.74141	0.370281
378	1.13246	3.75001	0.372519
379	1.13361	3.74807	0.373479
380	1.13485	3.7471	0.371773
381	1.13602	3.7562	0.371396
382	1.13715	3.75541	0.371989
383	1.13808	3.75907	0.373981
384	1.13901	3.76151	0.374796
385	1.1398	3.76564	0.376038
386	1.14065	3.77309	0.375074
387	1.14161	3.77213	0.3755
388	1.14241	3.77327	0.376529
389	1.14342	3.7666	0.375945
390	1.1444	3.76751	0.37727
391	1.14528	3.77384	0.377222
392	1.14634	3.77116	0.376414
393	1.14732	3.77326	0.376077
394	1.14821	3.78206	0.376287
395	1.14919	3.77758	0.376676
396	1.15026	3.77707	0.377326
397	1.15115	3.78063	0.378757
398	1.15205	3.77911	0.378494
399	1.15308	3.77803	0.378492
400	1.15415	3.7833	0.377445
401	1.1551	3.78365	0.377584
402	1.15612	3.78722	0.378845
403	1.15694	3.78599	0.379716
404	1.15795	3.78269	0.379909
405	1.15886	3.78699	0.381469
406	1.15985	3.78928	0.381293
407	1.16069	3.79396	0.381329
408	1.16145	3.79687	0.382339
409	1.16212	3.80275	0.383245
410	1.16301	3.80495	0.382306
411	1.16391	3.79978	0.379466
412	1.16506	3.79125	0.379388
413	1.16593	3.79075	0.380566
414	1.16719	3.79244	0.380922
415	1.16813	3.79436	0.382677
416	1.16909	3.79147	0.383353
417	1.16994	3.79408	0.386001
418	1.1705	3.8061	0.386125
419	1.17114	3.82104	0.385638
420	1.17171	3.82418	0.38511
421	1.1724	3.82681	0.384438
422	1.17303	3.82833	0.383127
423	1.1736	3.83325	0.383632
424	1.17435	3.8314	0.383932
425	1.17489	3.83907	0.38537
426	1.17568	3.83258	0.385076
427	1.17648	3.8284	0.385465
428	1.17695	3.83181	0.385955
429	1.17757	3.83034	0.385071
430	1.17836	3.82848	0.385201
431	1.17903	3.82895	0.385039
432	1.17968	3.83074	0.385787
433	1.18035	3.8273	0.38814
434	1.18098	3.82774	0.389277
435	1.18167	3.82413	0.388457
436	1.18243	3.82668	0.388344
437	1.18309	3.83298	0.388879
438	1.18369	3.83516	0.389006
439	1.18438	3.83053	0.388832
440	1.18502	3.8313	0.388759
441	1.18574	3.83077	0.389076
442	1.18659	3.82779	0.38985
443	1.18759	3.82259	0.389035
444	1.18842	3.82167	0.389045
445	1.18915	3.82891	0.389372
446	1.18962	3.84059	0.389937
447	1.19038	3.84109	0.390649
448	1.19078	3.83919	0.390624
449	1.19143	3.83538	0.390834
450	1.19205	3.83498	0.390745
451	1.19265	3.84066	0.390252
452	1.19331	3.83974	0.389708
453	1.19414	3.839	0.389105
454	1.19489	3.8423	0.389307
455	1.19571	3.85014	0.390028
456	1.19629	3.85985	0.390086
457	1.19677	3.86375	0.390785
458	1.19742	3.86436	0.39054
459	1.198	3.86346	0.390319
460	1.19853	3.87166	0.391137
461	1.19913	3.86965	0.390028
462	1.19957	3.86969	0.389804
463	1.2002	3.86845	0.390312
464	1.20067	3.87419	0.389758
465	1.20137	3.86911	0.389599
466	1.20193	3.86408	0.389375
467	1.20267	3.86146	0.390112
468	1.20331	3.86067	0.390739
469	1.20403	3.86404	0.391105
470	1.20462	3.86571	0.391023
471	1.2054	3.86097	0.391788
472	1.20622	3.85861	0.3912
473	1.20699	3.85826	0.391755
474	1.20762	3.86546	0.391724
475	1.20815	3.86227	0.39193
476	1.20884	3.86851	0.391368
477	1.20936	3.87122	0.39235
478	1.20996	3.87126	0.391981
479	1.21056	3.87323	0.391589
480	1.21115	3.87454	0.392878
481	1.21167	3.87679	0.393089
482	1.21221	3.87683	0.392181
483	1.21276	3.8727	0.391677
484	1.21334	3.87276	0.391619
485	1.21401	3.8773	0.392237
486	1.21486	3.87081	0.391818
487	1.21552	3.87345	0.39255
488	1.21613	3.87004	0.391899
489	1.21661	3.87768	0.392664
490	1.21713	3.87691	0.392905
491	1.21792	3.87295	0.392203
492	1.21868	3.87614	0.392541
493	1.21957	3.86932	0.391617
494	1.22041	3.86479	0.391061
495	1.22117	3.86415	0.393055
496	1.22174	3.86693	0.394532
497	1.22236	3.86667	0.395652
498	1.22315	3.86769	0.39545
499	1.22384	3.8603	0.396168
500	1.22453	3.86142	0.396736
501	1.22515	3.85952	0.398027
502	1.2258	3.85921	0.398411
503	1.22657	3.85908	0.397868
504	1.22722	3.86591	0.396799
505	1.22799	3.85979	0.396778
506	1.22883	3.85452	0.397623
507	1.22958	3.85795	0.398887
508	1.23031	3.8567	0.399218
509	1.23106	3.8619	0.39845
510	1.23169	3.87295	0.398972
511	1.23233	3.87474	0.398686
512	1.23301	3.87729	0.398774
513	1.23371	3.87174	0.398932
514	1.23447	3.86336	0.398818
515	1.23519	3.86682	0.398676
516	1.23604	3.866	0.398341
517	1.23697	3.85837	0.39994
518	1.23771	3.86279	0.39985
519	1.23833	3.86847	0.400798
520	1.23889	3.87524	0.401445
521	1.23952	3.87278	0.400882
522	1.24021	3.8776	0.401517
523	1.24073	3.87576	0.401191
524	1.24146	3.87748	0.401486
525	1.242	3.88137	0.401758
526	1.24243	3.88965	0.401873
527	1.24293	3.88906	0.401001
528	1.24338	3.89393	0.401544
529	1.24389	3.8977	0.401242
530	1.24438	3.89507	0.40111
531	1.24489	3.89548	0.401425
532	1.24552	3.88714	0.400896
533	1.24616	3.89098	0.40051
534	1.24686	3.88769	0.401676
535	1.24751	3.88186	0.402905
536	1.24805	3.87968	0.402825
537	1.24856	3.88232	0.402766
538	1.2492	3.88263	0.403166
539	1.24973	3.88675	0.402887
540	1.25038	3.88867	0.402562
541	1.25084	3.89229	0.402579
542	1.25126	3.90152	0.402938
543	1.25165	3.90398	0.401979
544	1.25202	3.90275	0.402396
545	1.25257	3.89813	0.401033
546	1.2531	3.89969	0.400882
547	1.25376	3.89763	0.401482
548	1.25438	3.89992	0.400757
549	1.25492	3.90246	0.402275
550	1.25539	3.90398	0.402177
551	1.25592	3.90287	0.402424
552	1.25644	3.90433	0.404027
553	1.25689	3.90844	0.404229
554	1.25732	3.90764	0.403785
555	1.25771	3.91186	0.403403
556	1.25821	3.90715	0.403147
557	1.25874	3.91242	0.403891
558	1.25922	3.90879	0.403261
559	1.25971	3.90782	0.40283
560	1.26031	3.90695	0.403211
561	1.26095	3.90617	0.403495
562	1.26139	3.90944	0.405217
563	1.26176	3.91361	0.40529
564	1.26217	3.91374	0.405332
565	1.26248	3.9163	0.40526
566	1.26294	3.91288	0.406508
567	1.26352	3.90822	0.406925
568	1.26373	3.91323	0.406972
569	1.26422	3.90847	0.406847
570	1.2647	3.90999	0.406756
571	1.26521	3.90442	0.406351
572	1.26565	3.90869	0.407393
573	1.26607	3.90625	0.407233
574	1.2665	3.90372	0.406779
575	1.26703	3.89983	0.406891
576	1.26763	3.89732	0.406774
577	1.26828	3.89781	0.406093
578	1.26891	3.89734	0.405914
579	1.26934	3.90686	0.40789
580	1.2697	3.90883	0.407725
581	1.2701	3.9061	0.408231
582	1.27055	3.90626	0.407602
583	1.27088	3.911	0.408468
584	1.2713	3.90809	0.408346
585	1.27158	3.91302	0.409323
586	1.27204	3.91473	0.408677
587	1.27216	3.91535	0.409217
588	1.27228	3.91648	0.408305
589	1.27256	3.91778	0.408374
590	1.27273	3.91707	0.408709
591	1.27315	3.91385	0.408462
592	1.27355	3.91595	0.40807
593	1.27382	3.91605	0.408158
594	1.27412	3.91202	0.407666
595	1.27434	3.91472	0.40836
596	1.27465	3.91801	0.408271
597	1.27511	3.91763	0.407603
598	1.27547	3.91692	0.407967
599	1.2758	3.91631	0.407561
600	1.27617	3.91997	0.407781
601	1.27641	3.92604	0.407974
602	1.27666	3.92699	0.407886
603	1.27695	3.92741	0.408013
604	1.27715	3.92856	0.407895
605	1.27733	3.92954	0.407811
606	1.27764	3.93173	0.407397
607	1.27795	3.93856	0.407442
608	1.2782	3.94018	0.407481
609	1.2785	3.93967	0.406987
610	1.27873	3.93748	0.407651
611	1.27914	3.93342	0.407654
612	1.2795	3.93207	0.408817
613	1.27982	3.93498	0.409338
614	1.28003	3.93699	0.409314
615	1.28029	3.94164	0.408597
616	1.28043	3.9468	0.408748
617	1.28074	3.94536	0.408677
618	1.28092	3.94804	0.408281
619	1.28109	3.94952	0.40826
620	1.28132	3.95041	0.408273
621	1.28154	3.95043	0.407969
622	1.28187	3.94784	0.4082
623	1.28228	3.94092	0.407842
624	1.28273	3.93774	0.408309
625	1.283	3.93801	0.408942
626	1.2833	3.93911	0.408974
627	1.28372	3.93815	0.408914
628	1.28414	3.93591	0.4081
629	1.28447	3.93697	0.409124
630	1.28486	3.93521	0.410228
631	1.28522	3.93483	0.409886
632	1.28553	3.93553	0.410303
633	1.2858	3.93588	0.410664
634	1.28607	3.93992	0.410634
635	1.28638	3.93697	0.410022
636	1.28672	3.93442	0.41014
637	1.28718	3.93596	0.40954
638	1.28754	3.93699	0.409911
639	1.28776	3.94299	0.410457
640	1.28795	3.94519	0.410217
641	1.28817	3.9453	0.410474
642	1.28844	3.94566	0.410003
643	1.28865	3.94848	0.410645
644	1.28891	3.94553	0.410559
645	1.28914	3.94521	0.410496
646	1.28951	3.94372	0.410771
647	1.28975	3.9455	0.41121
648	1.28994	3.94708	0.411774
649	1.29023	3.94203	0.410773
650	1.29042	3.94637	0.411583
651	1.29068	3.94728	0.411152
652	1.29092	3.94412	0.411702
653	1.29123	3.94426	0.411713
654	1.29142	3.94815	0.411502
655	1.29165	3.94681	0.410961
656	1.29194	3.94532	0.410662
657	1.2922	3.94335	0.410838
658	1.29252	3.93874	0.411159
659	1.29286	3.93859	0.411182
660	1.29318	3.9433	0.410979
661	1.29349	3.94192	0.410914
662	1.29385	3.94063	0.410996
663	1.29438	3.93956	0.410536
664	1.2948	3.93607	0.410619
665	1.29507	3.9381	0.411479
666	1.29544	3.93609	0.412049
667	1.29581	3.93477	0.413455
668	1.29613	3.93714	0.413329
669	1.29633	3.93787	0.412999
670	1.2967	3.93749	0.413855
671	1.29698	3.93714	0.414345
672	1.29729	3.93824	0.4138
673	1.29756	3.93961	0.413941
674	1.29771	3.94591	0.41556
675	1.29803	3.94259	0.415804
676	1.29826	3.93935	0.416016
677	1.29847	3.94049	0.416039
678	1.29867	3.94647	0.415713
679	1.29886	3.94953	0.415537
680	1.29912	3.95034	0.414671
681	1.29938	3.94936	0.414292
682	1.29962	3.94725	0.415072
683	1.29985	3.94654	0.414441
684	1.3002	3.93956	0.413945
685	1.30055	3.94147	0.414478
686	1.30088	3.94996	0.415025
687	1.30113	3.95326	0.415076
688	1.30127	3.95289	0.415045
689	1.30152	3.94808	0.415215
690	1.30185	3.94557	0.415194
691	1.30217	3.94429	0.415353
692	1.30236	3.94744	0.415372
693	1.30258	3.94832	0.415133
694	1.30275	3.94498	0.415422
695	1.30304	3.94822	0.415546
696	1.30323	3.95065	0.41628
697	1.3035	3.94868	0.416365
698	1.30371	3.9491	0.4172
699	1.30381	3.94956	0.417299
700	1.30399	3.95198	0.417092
701	1.30425	3.95211	0.416923
702	1.30449	3.9475	0.416071
703	1.30481	3.95021	0.415353
704	1.30502	3.95158	0.415413
705	1.30536	3.94887	0.415593
706	1.30568	3.94787	0.415882
707	1.30612	3.94215	0.416045
708	1.30639	3.94564	0.416639
709	1.3067	3.94526	0.41659
710	1.30689	3.94913	0.416846
711	1.30702	3.94935	0.417409
712	1.30718	3.95407	0.41816
713	1.30726	3.95368	0.417691
714	1.30744	3.95116	0.416892
715	1.30771	3.95016	0.41759
716	1.30802	3.94903	0.418147
717	1.30828	3.95081	0.417903
718	1.30857	3.95176	0.417251
719	1.30887	3.95136	0.416733
720	1.30911	3.95011	0.416994
721	1.30948	3.9469	0.417748
722	1.30988	3.94766	0.417446
723	1.31015	3.94983	0.417661
724	1.3104	3.95282	0.417341
725	1.31077	3.9493	0.417366
726	1.31111	3.95053	0.416925
727	1.31132	3.95436	0.416506
728	1.31158	3.9551	0.4166
729	1.31188	3.95532	0.416937
730	1.31216	3.9546	0.417193
731	1.31241	3.95547	0.417001
732	1.31273	3.9496	0.417998
733	1.31297	3.95075	0.417816
734	1.31322	3.95337	0.417733
735	1.31344	3.95977	0.418696
736	1.31362	3.95981	0.418687
737	1.31376	3.96036	0.418095
738	1.3139	3.96536	0.418727
739	1.3139	3.96831	0.418691
740	1.31395	3.9681	0.418225
741	1.31397	3.97099	0.418593
742	1.31406	3.9708	0.418413
743	1.31414	3.96911	0.417785
744	1.31424	3.96941	0.417225
745	1.31442	3.96694	0.416753
746	1.3146	3.96655	0.416775
747	1.31477	3.96736	0.41649
748	1.31494	3.96663	0.416483
749	1.31519	3.96832	0.416249
750	1.31543	3.9658	0.416236
751	1.31559	3.96555	0.416535
752	1.31578	3.9645	0.416665
753	1.31603	3.96174	0.416397
754	1.31639	3.96175	0.416407
755	1.31669	3.95965	0.416811
756	1.31688	3.96238	0.4172
757	1.31704	3.96237	0.417896
758	1.31717	3.96331	0.418348
759	1.31724	3.96423	0.418486
760	1.31733	3.96737	0.418842
761	1.31741	3.97021	0.418696
762	1.31743	3.97246	0.419155
763	1.31745	3.97211	0.419056
764	1.31748	3.97363	0.419656
765	1.31745	3.9725	0.419755
766	1.3174	3.97813	0.420052
767	1.31735	3.97724	0.419333
768	1.31741	3.9779	0.418719
769	1.31742	3.97989	0.418291
770	1.31745	3.97881	0.41786
771	1.31744	3.97952	0.417974
772	1.31749	3.97886	0.418028
773	1.31758	3.9796	0.418011
774	1.3176	3.98173	0.418271
775	1.31763	3.98223	0.417907
776	1.31763	3.98454	0.418194
777	1.31759	3.98571	0.418103
778	1.31767	3.98296	0.417832
779	1.31766	3.98366	0.418063
780	1.31767	3.9824	0.417904
781	1.31777	3.98128	0.417579
782	1.31788	3.98112	0.417776
783	1.31797	3.98095	0.417719
784	1.31801	3.98019	0.418034
785	1.31808	3.97841	0.418124
786	1.31817	3.97879	0.41848
787	1.3183	3.97852	0.418387
788	1.31838	3.97637	0.418385
789	1.31845	3.97517	0.418412
790	1.31854	3.97667	0.418509
791	1.31859	3.97883	0.418906
792	1.3186	3.98068	0.418777
793	1.31868	3.97925	0.418412
794	1.31874	3.9798	0.418303
795	1.31883	3.97992	0.418265
796	1.31896	3.97739	0.418112
797	1.31904	3.97905	0.418006
798	1.31917	3.97832	0.417834
799	1.31932	3.97932	0.417573
800	1.31942	3.97959	0.417614
801	1.31953	3.97988	0.417542
802	1.31964	3.98224	0.418327
803	1.31973	3.98433	0.419166
804	1.31978	3.98423	0.41891
805	1.31988	3.98371	0.418749
806	1.31997	3.98404	0.418395
807	1.32007	3.98442	0.418402
808	1.32008	3.98402	0.419147
809	1.32018	3.98187	0.418694
810	1.32033	3.98367	0.418644
811	1.32045	3.98396	0.418589
812	1.32056	3.98348	0.418653
813	1.32068	3.98212	0.418331
814	1.32083	3.98081	0.418382
815	1.32094	3.98019	0.418253
816	1.32104	3.98237	0.418493
817	1.32109	3.9828	0.418885
818	1.32116	3.9846	0.418845
819	1.32121	3.98404	0.418861
820	1.32129	3.98287	0.418896
821	1.32137	3.98091	0.418708
822	1.3214	3.98321	0.419039
823	1.32151	3.98358	0.418938
824	1.32163	3.98168	0.418551
825	1.32173	3.98141	0.418064
826	1.32181	3.98331	0.418006
827	1.32188	3.98578	0.418571
828	1.32194	3.98561	0.418708
829	1.32197	3.98653	0.418912
830	1.32203	3.98539	0.418672
831	1.32216	3.98252	0.41838
832	1.32229	3.98267	0.418628
833	1.3223	3.98486	0.419333
834	1.32224	3.98765	0.419381
835	1.32219	3.98916	0.419271
836	1.32219	3.98851	0.419141
837	1.3222	3.9881	0.419165
838	1.32218	3.9893	0.419218
839	1.32214	3.98993	0.418948
840	1.32215	3.98989	0.418855
841	1.32216	3.98879	0.418883
842	1.32216	3.9878	0.418865
843	1.3222	3.98803	0.418721
844	1.32225	3.98601	0.418519
845	1.32235	3.98477	0.418718
846	1.32241	3.98606	0.419423
847	1.32244	3.98748	0.419339
848	1.32247	3.98709	0.419156
849	1.32252	3.98723	0.419065
850	1.32254	3.98792	0.418975
851	1.32258	3.9879	0.419387
852	1.3226	3.98682	0.4193
853	1.32264	3.98773	0.419051
854	1.3227	3.98813	0.41912
855	1.32278	3.98587	0.419388
856	1.32284	3.98513	0.419481
857	1.32287	3.98443	0.419638
858	1.32297	3.98021	0.41942
859	1.3231	3.98003	0.419179
860	1.32333	3.98006	0.418877
861	1.32341	3.98108	0.419232
862	1.32357	3.97985	0.419992
863	1.32367	3.9799	0.420227
864	1.32375	3.97966	0.420526
865	1.32383	3.98311	0.420181
866	1.32381	3.98327	0.420224
867	1.32387	3.98401	0.420406
868	1.32393	3.9843	0.420152
869	1.32395	3.98516	0.419888
870	1.32399	3.98451	0.419918
871	1.32407	3.98281	0.420126
872	1.32417	3.98126	0.420311
873	1.32435	3.97882	0.419591
874	1.32452	3.97784	0.419441
875	1.32471	3.9774	0.419373
876	1.32484	3.9792	0.419886
877	1.32494	3.979	0.420328
878	1.32504	3.97892	0.420721
879	1.32511	3.97967	0.420679
880	1.32522	3.98047	0.420197
881	1.3253	3.98229	0.42004
882	1.32543	3.98207	0.420051
883	1.32557	3.98074	0.419748
884	1.3257	3.97931	0.419571
885	1.32586	3.97956	0.41981
886	1.32604	3.97651	0.419785
887	1.32621	3.97679	0.420034
888	1.3263	3.97873	0.420688
889	1.32641	3.97863	0.420755
890	1.32651	3.98092	0.420818
891	1.32659	3.98086	0.42035
892	1.3267	3.9791	0.42003
893	1.32682	3.98046	0.420317
894	1.32688	3.98069	0.420197
895	1.32707	3.97883	0.4199
896	1.32721	3.98034	0.419932
897	1.32734	3.98044	0.420187
898	1.32747	3.98011	0.420717
899	1.32754	3.98333	0.420784
900	1.32761	3.98482	0.420961
901	1.32769	3.98422	0.421273
902	1.32775	3.98093	0.42069
903	1.32791	3.97955	0.420179
904	1.32815	3.97694	0.420089
905	1.32835	3.97516	0.420367
906	1.32861	3.97485	0.419984
907	1.32888	3.97346	0.41987
908	1.32913	3.97159	0.419775
909	1.32935	3.97336	0.41994
910	1.32961	3.97247	0.419765
911	1.3299	3.97138	0.420167
912	1.33008	3.97023	0.420093
913	1.33033	3.97004	0.420015
914	1.33062	3.97092	0.420228
915	1.3309	3.9691	0.420153
916	1.33119	3.96929	0.420235
917	1.33146	3.96744	0.420883
918	1.33172	3.96688	0.420949
919	1.33199	3.96597	0.421625
920	1.33224	3.96807	0.422069
921	1.33241	3.96864	0.422455
922	1.33251	3.97106	0.422598
923	1.33264	3.97089	0.423072
924	1.33274	3.97111	0.423369
925	1.33286	3.97134	0.42309
926	1.33302	3.97015	0.42324
927	1.33312	3.97215	0.423748
928	1.33316	3.97511	0.42434
929	1.33319	3.97682	0.424267
930	1.33327	3.97646	0.423902
931	1.3334	3.97579	0.423592
932	1.33355	3.97519	0.423286
933	1.33373	3.97215	0.42302
934	1.3339	3.97295	0.423102
935	1.33409	3.97078	0.423142
936	1.33432	3.96994	0.422907
937	1.33451	3.96907	0.423222
938	1.3347	3.97041	0.423019
939	1.33488	3.96994	0.423066
940	1.33506	3.97099	0.423073
941	1.33521	3.97081	0.423566
942	1.33541	3.97347	0.424117
943	1.33553	3.97439	0.423835
944	1.33575	3.97416	0.423497
945	1.33587	3.97398	0.423724
946	1.33599	3.97532	0.424014
947	1.33617	3.97374	0.423721
948	1.33642	3.97197	0.423838
949	1.33668	3.97032	0.423567
950	1.33698	3.96723	0.423845
951	1.33713	3.96828	0.424643
952	1.33727	3.96989	0.424759
953	1.33744	3.97207	0.425064
954	1.33768	3.97009	0.425117
955	1.33778	3.97096	0.425306
956	1.33791	3.97186	0.425284
957	1.338	3.97531	0.425411
958	1.33811	3.97678	0.425283
959	1.33818	3.97941	0.425543
960	1.33822	3.97953	0.425081
961	1.33829	3.97712	0.424816
962	1.33841	3.97923	0.42496
963	1.33852	3.97831	0.425067
964	1.33862	3.97772	0.424938
965	1.33871	3.97724	0.425582
966	1.3388	3.97924	0.426083
967	1.33893	3.97936	0.425611
968	1.339	3.98011	0.4251
969	1.33914	3.98102	0.424608
970	1.33925	3.98059	0.424666
971	1.33932	3.98183	0.42553
972	1.33939	3.97958	0.425919
973	1.33948	3.98165	0.42605
974	1.33955	3.98136	0.425765
975	1.33967	3.98073	0.42566
976	1.33982	3.97998	0.425288
977	1.33991	3.98051	0.425464
978	1.34006	3.98162	0.425165
979	1.34019	3.98039	0.424923
980	1.34037	3.97906	0.424911
981	1.34064	3.97724	0.425661
982	1.34081	3.97815	0.425817
983	1.34093	3.97841	0.425889
984	1.3411	3.97679	0.42536
985	1.34128	3.97547	0.42523
986	1.3415	3.97568	0.424852
987	1.34172	3.97638	0.425259
988	1.34187	3.97665	0.425378
989	1.34206	3.97549	0.424954
990	1.34222	3.97426	0.42489
991	1.34243	3.97427	0.425765
992	1.34266	3.97412	0.426002
993	1.34287	3.9756	0.426125
994	1.34307	3.97694	0.426177
995	1.34328	3.97497	0.426311
996	1.34348	3.97507	0.426415
997	1.34354	3.9797	0.42669
998	1.34356	3.98187	0.426918
999	1.34352	3.98349	0.426655
1000	1.34359	3.98557	0.426273
1001	1.34363	3.98633	0.425946
1002	1.34373	3.98611	0.42603
1003	1.34381	3.98613	0.426019
1004	1.34384	3.98725	0.42578
1005	1.3439	3.98838	0.425706
1006	1.34395	3.98844	0.425754
1007	1.34396	3.98998	0.426079
1008	1.34399	3.99013	0.426184
1009	1.34399	3.99019	0.426164
1010	1.344	3.99194	0.426168
1011	1.34401	3.99216	0.426111
1012	1.34403	3.99077	0.426136
1013	1.34408	3.9909	0.426281
1014	1.34409	3.99242	0.426244
1015	1.34411	3.99197	0.425827
1016	1.34415	3.99255	0.425556
1017	1.34419	3.9926	0.425718
1018	1.34424	3.99204	0.425863
1019	1.34428	3.9926	0.425841
1020	1.34429	3.99265	0.425599
1021	1.34428	3.99457	0.425882
1022	1.3443	3.99457	0.426027
1023	1.34429	3.99536	0.425977
1024	1.34429	3.99524	0.425772
1025	1.3443	3.99466	0.425747
1026	1.34433	3.9946	0.425687
1027	1.34439	3.99231	0.425729
1028	1.34446	3.99183	0.425508
1029	1.34447	3.99322	0.425881
1030	1.34448	3.99408	0.425715
1031	1.34447	3.99562	0.426005
1032	1.34448	3.99443	0.42572
1033	1.34451	3.993	0.425655
1034	1.34455	3.99255	0.425745
1035	1.34457	3.99331	0.425868
1036	1.34461	3.99434	0.425557
1037	1.34462	3.99438	0.425679
1038	1.34464	3.99235	0.425695
1039	1.34472	3.99197	0.425803
1040	1.34478	3.99207	0.42586
1041	1.34479	3.99119	0.426058
1042	1.34481	3.9927	0.425797
1043	1.34484	3.99268	0.42573
1044	1.3448	3.99432	0.425827
1045	1.34478	3.99472	0.425903
1046	1.34478	3.99384	0.425964
1047	1.3448	3.99339	0.4259
1048	1.34483	3.99284	0.425661
1049	1.34486	3.991	0.425739
1050	1.34496	3.99078	0.425824
1051	1.34502	3.99109	0.425796
1052	1.34507	3.99044	0.425737
1053	1.34511	3.99124	0.425753
1054	1.34515	3.99155	0.42594
1055	1.34517	3.99143	0.425882
1056	1.34517	3.99147	0.425749
1057	1.34521	3.99223	0.425657
1058	1.34529	3.99064	0.425481
1059	1.34535	3.98865	0.425415
1060	1.34544	3.98843	0.425614
1061	1.34548	3.99099	0.425733
1062	1.3455	3.99296	0.425795
1063	1.3455	3.99505	0.426156
1064	1.34552	3.99473	0.426054
1065	1.34552	3.99498	0.42621
1066	1.34556	3.99354	0.426282
1067	1.34559	3.99252	0.426556
1068	1.34563	3.99224	0.426334
1069	1.34568	3.99264	0.425905
1070	1.34573	3.99185	0.426013
1071	1.34582	3.99198	0.426092
1072	1.34589	3.99185	0.426224
1073	1.3459	3.99062	0.426664
1074	1.3459	3.99123	0.427184
1075	1.34585	3.99151	0.427493
1076	1.34584	3.99189	0.42723
1077	1.34584	3.99131	0.426945
1078	1.34584	3.99176	0.426908
1079	1.34584	3.99168	0.426935
1080	1.34582	3.99267	0.426924
1081	1.34578	3.99373	0.426873
1082	1.34575	3.99427	0.426645
1083	1.34572	3.99438	0.426796
1084	1.34574	3.99384	0.42677
1085	1.34571	3.99526	0.426717
1086	1.34568	3.99585	0.426598
1087	1.34566	3.99629	0.426545
1088	1.34566	3.99576	0.426602
1089	1.34569	3.99322	0.426315
1090	1.34569	3.99339	0.426262
1091	1.3457	3.99333	0.426292
1092	1.34572	3.99228	0.42621
1093	1.34578	3.99266	0.426637
1094	1.34579	3.99171	0.42686
1095	1.34584	3.99216	0.426658
1096	1.34589	3.99162	0.42643
1097	1.34599	3.9898	0.426347
1098	1.34606	3.99088	0.426306
1099	1.34612	3.99041	0.426322
1100	1.34617	3.99044	0.426497
1101	1.34624	3.99096	0.426404
1102	1.34635	3.9888	0.426471
1103	1.3464	3.98828	0.426598
1104	1.34646	3.98664	0.426762
1105	1.3465	3.98842	0.426928
1106	1.34654	3.98905	0.426998
1107	1.3466	3.98981	0.427167
1108	1.34664	3.99005	0.426895
1109	1.34669	3.9904	0.426963
1110	1.34672	3.98971	0.426773
1111	1.34676	3.99011	0.427047
1112	1.34689	3.98769	0.426865
1113	1.34696	3.98678	0.426548
1114	1.34713	3.98601	0.426452
1115	1.34721	3.98635	0.426914
1116	1.34724	3.98633	0.427324
1117	1.34729	3.98673	0.427502
1118	1.34738	3.98798	0.427063
1119	1.34741	3.98984	0.427531
1120	1.34742	3.9914	0.4276
1121	1.34746	3.99273	0.427913
1122	1.34743	3.99282	0.427482
1123	1.34743	3.99293	0.427564
1124	1.34742	3.99337	0.427513
1125	1.34745	3.99195	0.427339
1126	1.34749	3.99236	0.427723
1127	1.34753	3.99141	0.427508
1128	1.34757	3.99045	0.427533
1129	1.34759	3.99118	0.427544
1130	1.34762	3.99244	0.427871
1131	1.34764	3.9923	0.427948
1132	1.34764	3.99417	0.428018
1133	1.34768	3.99312	0.427841
1134	1.34767	3.99504	0.427638
1135	1.34769	3.99344	0.427383
1136	1.34771	3.9919	0.427461
1137	1.34777	3.99168	0.427377
1138	1.3478	3.99211	0.427389
1139	1.34784	3.99331	0.427498
1140	1.34787	3.99234	0.427768
1141	1.34787	3.99257	0.427683
1142	1.34787	3.99461	0.427818
1143	1.34779	3.99685	0.428014
1144	1.34775	3.99762	0.427937
1145	1.34773	3.99791	0.427676
1146	1.34768	3.99832	0.42747
1147	1.34768	3.99829	0.427359
1148	1.34766	3.99837	0.427305
1149	1.34764	3.99846	0.427255
1150	1.34763	3.9989	0.427199
1151	1.34761	3.99898	0.427148
1152	1.34758	3.99902	0.427098
1153	1.34757	3.99797	0.427084
1154	1.34757	3.99674	0.427155
1155	1.34755	3.99886	0.427109
1156	1.34755	3.9986	0.427073
1157	1.34754	3.99841	0.427017
1158	1.34753	3.99938	0.427025
1159	1.34752	3.99965	0.427037
1160	1.3475	3.99936	0.426876
1161	1.3475	3.99965	0.426883
1162	1.34749	3.99968	0.426862
1163	1.34748	3.99969	0.426842
1164	1.34747	3.99974	0.426816
1165	1.34746	3.99977	0.426795
1166	1.34745	3.99979	0.42678
1167	1.34745	3.99981	0.426764
1168	1.34744	3.99983	0.426752
1169	1.34744	3.99984	0.426741
1170	1.34744	3.99986	0.426732
1171	1.34743	3.99987	0.426723
1172	1.34743	3.99988	0.426714
1173	1.34743	3.99989	0.426708
1174	1.34743	3.99991	0.4267
1175	1.34742	3.99992	0.426693
1176	1.34742	3.99992	0.426686
1177	1.34742	3.99993	0.426681
1178	1.34742	3.99994	0.426677
1179	1.34741	3.99994	0.426672
1180	1.34741	3.99995	0.426669
1181	1.34741	3.99995	0.426666
1182	1.34741	3.99996	0.426662
1183	1.34741	3.99996	0.426659
1184	1.34741	3.99996	0.426657
1185	1.34741	3.99997	0.426654
1186	1.34741	3.99997	0.426653
1187	1.34741	3.99997	0.426651
1188	1.34741	3.99998	0.426649
1189	1.34741	3.99998	0.426647
1190	1.3474	3.99998	0.426646
1191	1.3474	3.99998	0.426645
1192	1.3474	3.99998	0.426644
1193	1.3474	3.99998	0.426643
1194	1.3474	3.99999	0.426642
1195	1.3474	3.99999	0.426641
1196	1.3474	3.99999	0.42664
1197	1.3474	3.99999	0.42664
1198	1.3474	3.99999	0.426639
1199	1.3474	3.99999	0.426638
1200	1.3474	3.99999	0.426637
1201	1.3474	3.99999	0.426637
1202	1.3474	3.99999	0.426636
1203	1.3474	3.99999	0.426636
1204	1.3474	3.99999	0.426636
1205	1.3474	4	0.426635
1206	1.3474	4	0.426635
1207	1.3474	4	0.426635
1208	1.3474	4	0.426634
1209	1.3474	4	0.426634
1210	1.3474	4	0.426634
1211	1.3474	4	0.426634
1212	1.3474	4	0.426634
1213	1.3474	4	0.426634
1214	1.3474	4	0.426634
1215	1.3474	4	0.426634
1216	1.3474	4	0.426633
1217	1.3474	4	0.426633
1218	1.3474	4	0.426633
1219	1.3474	4	0.426633
1220	1.3474	4	0.426633
1221	1.3474	4	0.426633
1222	1.3474	4	0.426633
1223	1.3474	4	0.426633
1224	1.3474	4	0.426633
1225	1.3474	4	0.426633
1226	1.3474	4	0.426633
1227	1.3474	4	0.426633
1228	1.3474	4	0.426633
1229	1.3474	4	0.426633
1230	1.3474	4	0.426633
1231	1.3474	4	0.426633
1232	1.3474	4	0.426633
1233	1.3474	4	0.426633
1234	1.3474	4	0.426633
1235	1.3474	4	0.426633
1236	1.3474	4	0.426633
1237	1.3474	4	0.426633
1238	1.3474	4	0.426633
1239	1.3474	4	0.426633
1240	1.3474	4	0.426633
1241	1.3474	4	0.426633
1242	1.3474	4	0.426633
1243	1.3474	4	0.426633
1244	1.3474	4	0.426633
1245	1.3474	4	0.426633
1246	1.3474	4	0.426633
1247	1.3474	4	0.426633
1248	1.3474	4	0.426633
1249	1.3474	4	0.426633
1250	1.3474	4	0.426633
1251	1.3474	4	0.426633
1252	1.3474	4	0.426633
1253	1.3474	4	0.426633
1254	1.3474	4	0.426633
1255	1.3474	4	0.426633
1256	1.3474	4	0.426633
1257	1.3474	4	0.426633
1258	1.3474	4	0.426633
1259	1.3474	4	0.426633
1260	1.3474	4	0.426633
1261	1.3474	4	0.426633
1262	1.3474	4	0.426633
1263	1.3474	4	0.426633
1264	1.3474	4	0.426633
1265	1.3474	4	0.426633
1266	1.3474	4	0.426633
1267	1.3474	4	0.426633
1268	1.3474	4	0.426633
1269	1.3474	4	0.426633
1270	1.3474	4	0.426633
1271	1.3474	4	0.426633
1272	1.3474	4	0.426633
1273	1.3474	4	0.426633
1274	1.3474	4	0.426633
1275	1.3474	4	0.426633
1276	1.3474	4	0.426633
1277	1.3474	4	0.426633
1278	1.3474	4	0.426633
1279	1.3474	4	0.426633
1280	1.3474	4	0.426633
1281	1.3474	4	0.426633
1282	1.3474	4	0.426633
1283	1.3474	4	0.426633
1284	1.3474	4	0.426633
1285	1.3474	4	0.426633
1286	1.3474	4	0.426633
1287	1.3474	4	0.426633
1288	1.3474	4	0.426633
1289	1.3474	4	0.426633
1290	1.3474	4	0.426633
1291	1.3474	4	0.426633
1292	1.3474	4	0.426633
1293	1.3474	4	0.426633
1294	1.3474	4	0.426633
1295	1.3474	4	0.426633
1296	1.3474	4	0.426633
1297	1.3474	4	0.426633
1298	1.3474	4	0.426633
1299	1.3474	4	0.426633
1300	1.3474	4	0.426633
1301	1.3474	4	0.426633
1302	1.3474	4	0.426633
1303	1.3474	4	0.426633
1304	1.3474	4	0.426633
1305	1.3474	4	0.426633
1306	1.3474	4	0.426633
1307	1.3474	4	0.426633
1308	1.3474	4	0.426633
1309	1.3474	4	0.426633
1310	1.3474	4	0.426633
1311	1.3474	4	0.426633
1312	1.3474	4	0.426633
1313	1.3474	4	0.426633
1314	1.3474	4	0.426633
1315	1.3474	4	0.426633
1316	1.3474	4	0.426633
1317	1.3474	4	0.426633
1318	1.3474	4	0.426633
1319	1.3474	4	0.426633
1320	1.3474	4	0.426633
1321	1.3474	4	0.426633
1322	1.3474	4	0.426633
1323	1.3474	4	0.426633
1324	1.3474	4	0.426633
1325	1.3474	4	0.426633
1326	1.3474	4	0.426633
1327	1.3474	4	0.426633
1328	1.3474	4	0.426633
1329	1.3474	4	0.426633
1330	1.3474	4	0.426633
1331	1.3474	4	0.426633
1332	1.3474	4	0.426633
1333	1.3474	4	0.426633
1334	1.3474	4	0.426633
1335	1.3474	4	0.426633
1336	1.3474	4	0.426633
1337	1.3474	4	0.426633
1338	1.3474	4	0.426633
1339	1.3474	4	0.426633
1340	1.3474	4	0.426633
1341	1.3474	4	0.426633
1342	1.3474	4	0.426633
1343	1.3474	4	0.426633
1344	1.3474	4	0.426633
1345	1.3474	4	0.426633
1346	1.3474	4	0.426633
1347	1.3474	4	0.426633
1348	1.3474	4	0.426633
1349	1.3474	4	0.426633
1350	1.3474	4	0.426633
1351	1.3474	4	0.426633
1352	1.3474	4	0.426633
1353	1.3474	4	0.426633
1354	1.3474	4	0.426633
1355	1.3474	4	0.426633
1356	1.3474	4	0.426633
1357	1.3474	4	0.426633
1358	1.3474	4	0.426633
1359	1.3474	4	0.426633
1360	1.3474	4	0.426633
1361	1.3474	4	0.426633
1362	1.3474	4	0.426633
1363	1.3474	4	0.426633
1364	1.3474	4	0.426633
1365	1.3474	4	0.426633
1366	1.3474	4	0.426633
1367	1.3474	4	0.426633
1368	1.3474	4	0.426633
1369	1.3474	4	0.426633
1370	1.3474	4	0.426633
1371	1.3474	4	0.426633
1372	1.3474	4	0.426633
1373	1.3474	4	0.426633
1374	1.3474	4	0.426633
1375	1.3474	4	0.426633
1376	1.3474	4	0.426633
1377	1.3474	4	0.426633
1378	1.3474	4	0.426633
1379	1.3474	4	0.426633
1380	1.3474	4	0.426633
1381	1.3474	4	0.426633
1382	1.3474	4	0.426633
1383	1.3474	4	0.426633
1384	1.3474	4	0.426633
1385	1.3474	4	0.426633
1386	1.3474	4	0.426633
1387	1.3474	4	0.426633
1388	1.3474	4	0.426633
1389	1.3474	4	0.426633
1390	1.3474	4	0.426633
1391	1.3474	4	0.426633
1392	1.3474	4	0.426633
1393	1.3474	4	0.426633
1394	1.3474	4	0.426633
1395	1.3474	4	0.426633
1396	1.3474	4	0.426633
1397	1.3474	4	0.426633
1398	1.3474	4	0.426633
1399	1.3474	4	0.426633
1400	1.3474	4	0.426633
1401	1.3474	4	0.426633
1402	1.3474	4	0.426633
1403	1.3474	4	0.426633
1404	1.3474	4	0.426633
1405	1.3474	4	0.426633
1406	1.3474	4	0.426633
1407	1.3474	4	0.426633
1408	1.3474	4	0.426633
1409	1.3474	4	0.426633
1410	1.3474	4	0.426633
1411	1.3474	4	0.426633
1412	1.3474	4	0.426633
1413	1.3474	4	0.426633
1414	1.3474	4	0.426633
1415	1.3474	4	0.426633
1416	1.3474	4	0.426633
1417	1.3474	4	0.426633
1418	1.3474	4	0.426633
1419	1.3474	4	0.426633
1420	1.3474	4	0.426633
1421	1.3474	4	0.426633
1422	1.3474	4	0.426633
1423	1.3474	4	0.426633
1424	1.3474	4	0.426633
1425	1.3474	4	0.426633
1426	1.3474	4	0.426633
1427	1.3474	4	0.426633
1428	1.3474	4	0.426633
1429	1.3474	4	0.426633
1430	1.3474	4	0.426633
1431	1.3474	4	0.426633
1432	1.3474	4	0.426633
1433	1.3474	4	0.426633
1434	1.3474	4	0.426633
1435	1.3474	4	0.426633
1436	1.3474	4	0.426633
1437	1.3474	4	0.426633
1438	1.3474	4	0.426633
1439	1.3474	4	0.426633
1440	1.3474	4	0.426633
1441	1.3474	4	0.426633
1442	1.3474	4	0.426633
1443	1.3474	4	0.426633
1444	1.3474	4	0.426633
1445	1.3474	4	0.426633
1446	1.3474	4	0.426633
1447	1.3474	4	0.426633
1448	1.3474	4	0.426633
1449	1.3474	4	0.426633
1450	1.3474	4	0.426633
1451	1.3474	4	0.426633
1452	1.3474	4	0.426633
1453	1.3474	4	0.426633
1454	1.3474	4	0.426633
1455	1.3474	4	0.426633
1456	1.3474	4	0.426633
1457	1.3474	4	0.426633
1458	1.3474	4	0.426633
1459	1.3474	4	0.426633
1460	1.3474	4	0.426633
1461	1.3474	4	0.426633
1462	1.3474	4	0.426633
1463	1.3474	4	0.426633
1464	1.3474	4	0.426633
1465	1.3474	4	0.426633
1466	1.3474	4	0.426633
1467	1.3474	4	0.426633
1468	1.3474	4	0.426633
1469	1.3474	4	0.426633
1470	1.3474	4	0.426633
1471	1.3474	4	0.426633
1472	1.3474	4	0.426633
1473	1.3474	4	0.426633
1474	1.3474	4	0.426633
1475	1.3474	4	0.426633
1476	1.3474	4	0.426633
1477	1.3474	4	0.426633
1478	1.3474	4	0.426633
1479	1.3474	4	0.426633
1480	1.3474	4	0.426633
1481	1.3474	4	0.426633
1482	1.3474	4	0.426633
1483	1.3474	4	0.426633
1484	1.3474	4	0.426633
1485	1.3474	4	0.426633
1486	1.3474	4	0.426633
1487	1.3474	4	0.426633
1488	1.3474	4	0.426633
1489	1.3474	4	0.426633
1490	1.3474	4	0.426633
1491	1.3474	4	0.426633
1492	1.3474	4	0.426633
1493	1.3474	4	0.426633
1494	1.3474	4	0.426633
1495	1.3474	4	0.426633
1496	1.3474	4	0.426633
1497	1.3474	4	0.426633
1498	1.3474	4	0.426633
1499	1.3474	4	0.426633
1500	1.3474	4	0.426633
1501	1.3474	4	0.426633
1502	1.3474	4	0.426633
1503	1.3474	4	0.426633
1504	1.3474	4	0.426633
1505	1.3474	4	0.426633
1506	1.3474	4	0.426633
1507	1.3474	4	0.426633
1508	1.3474	4	0.426633
1509	1.3474	4	0.426633
1510	1.3474	4	0.426633
1511	1.3474	4	0.426633
1512	1.3474	4	0.426633
1513	1.3474	4	0.426633
1514	1.3474	4	0.426633
1515	1.3474	4	0.426633
1516	1.3474	4	0.426633
1517	1.3474	4	0.426633
1518	1.3474	4	0.426633
1519	1.3474	4	0.426633
1520	1.3474	4	0.426633
1521	1.3474	4	0.426633
1522	1.3474	4	0.426633
1523	1.3474	4	0.426633
1524	1.3474	4	0.426633
1525	1.3474	4	0.426633
1526	1.3474	4	0.426633
1527	1.3474	4	0.426633
1528	1.3474	4	0.426633
1529	1.3474	4	0.426633
1530	1.3474	4	0.426633
1531	1.3474	4	0.426633
1532	1.3474	4	0.426633
1533	1.3474	4	0.426633
1534	1.3474	4	0.426633
1535	1.3474	4	0.426633
1536	1.3474	4	0.426633
1537	1.3474	4	0.426633
1538	1.3474	4	0.426633
1539	1.3474	4	0.426633
1540	1.3474	4	0.426633
1541	1.3474	4	0.426633
1542	1.3474	4	0.426633
1543	1.3474	4	0.426633
1544	1.3474	4	0.426633
1545	1.3474	4	0.426633
1546	1.3474	4	0.426633
1547	1.3474	4	0.426633
1548	1.3474	4	0.426633
1549	1.3474	4	0.426633
1550	1.3474	4	0.426633
1551	1.3474	4	0.426633
1552	1.3474	4	0.426633
1553	1.3474	4	0.426633
1554	1.3474	4	0.426633
1555	1.3474	4	0.426633
1556	1.3474	4	0.426633
1557	1.3474	4	0.426633
1558	1.3474	4	0.426633
1559	1.3474	4	0.426633
1560	1.3474	4	0.426633
1561	1.3474	4	0.426633
1562	1.3474	4	0.426633
1563	1.3474	4	0.426633
1564	1.3474	4	0.426633
1565	1.3474	4	0.426633
1566	1.3474	4	0.426633
1567	1.3474	4	0.426633
1568	1.3474	4	0.426633
1569	1.3474	4	0.426633
1570	1.3474	4	0.426633
1571	1.3474	4	0.426633
1572	1.3474	4	0.426633
1573	1.3474	4	0.426633
1574	1.3474	4	0.426633
1575	1.3474	4	0.426633
1576	1.3474	4	0.426633
1577	1.3474	4	0.426633
1578	1.3474	4	0.426633
1579	1.3474	4	0.426633
1580	1.3474	4	0.426633
1581	1.3474	4	0.426633
1582	1.3474	4	0.426633
1583	1.3474	4	0.426633
1584	1.3474	4	0.426633
1585	1.3474	4	0.426633
1586	1.3474	4	0.426633
1587	1.3474	4	0.426633
1588	1.3474	4	0.426633
1589	1.3474	4	0.426633
1590	1.3474	4	0.426633
1591	1.3474	4	0.426633
1592	1.3474	4	0.426633
1593	1.3474	4	0.426633
1594	1.3474	4	0.426633
1595	1.3474	4	0.426633
1596	1.3474	4	0.426633
1597	1.3474	4	0.426633
1598	1.3474	4	0.426633
1599	1.3474	4	0.426633
1600	1.3474	4	0.426633
1601	1.3474	4	0.426633
1602	1.3474	4	0.426633
1603	1.3474	4	0.426633
1604	1.3474	4	0.426633
1605	1.3474	4	0.426633
1606	1.3474	4	0.426633
1607	1.3474	4	0.426633
1608	1.3474	4	0.426633
1609	1.3474	4	0.426633
1610	1.3474	4	0.426633
1611	1.3474	4	0.426633
1612	1.3474	4	0.426633
1613	1.3474	4	0.426633
1614	1.3474	4	0.426633
1615	1.3474	4	0.426633
1616	1.3474	4	0.426633
1617	1.3474	4	0.426633
1618	1.3474	4	0.426633
1619	1.3474	4	0.426633
1620	1.3474	4	0.426633
1621	1.3474	4	0.426633
1622	1.3474	4	0.426633
1623	1.3474	4	0.426633
1624	1.3474	4	0.426633
1625	1.3474	4	0.426633
1626	1.3474	4	0.426633
1627	1.3474	4	0.426633
1628	1.3474	4	0.426633
1629	1.3474	4	0.426633
1630	1.3474	4	0.426633
1631	1.3474	4	0.426633
1632	1.3474	4	0.426633
1633	1.3474	4	0.426633
1634	1.3474	4	0.426633
1635	1.3474	4	0.426633
1636	1.3474	4	0.426633
1637	1.3474	4	0.426633
1638	1.3474	4	0.426633
1639	1.3474	4	0.426633
1640	1.3474	4	0.426633
1641	1.3474	4	0.426633
1642	1.3474	4	0.426633
1643	1.3474	4	0.426633
1644	1.3474	4	0.426633
1645	1.3474	4	0.426633
1646	1.3474	4	0.426633
1647	1.3474	4	0.426633
1648	1.3474	4	0.426633
1649	1.3474	4	0.426633
1650	1.3474	4	0.426633
1651	1.3474	4	0.426633
1652	1.3474	4	0.426633
1653	1.3474	4	0.426633
1654	1.3474	4	0.426633
1655	1.3474	4	0.426633
1656	1.3474	4	0.426633
1657	1.3474	4	0.426633
1658	1.3474	4	0.426633
1659	1.3474	4	0.426633
1660	1.3474	4	0.426633
1661	1.3474	4	0.426633
1662	1.3474	4	0.426633
1663	1.3474	4	0.426633
1664	1.3474	4	0.426633
1665	1.3474	4	0.426633
1666	1.3474	4	0.426633
1667	1.3474	4	0.426633
1668	1.3474	4	0.426633
1669	1.3474	4	0.426633
1670	1.3474	4	0.426633
1671	1.3474	4	0.426633
1672	1.3474	4	0.426633
1673	1.3474	4	0.426633
1674	1.3474	4	0.426633
1675	1.3474	4	0.426633
1676	1.3474	4	0.426633
1677	1.3474	4	0.426633
1678	1.3474	4	0.426633
1679	1.3474	4	0.426633
1680	1.3474	4	0.426633
1681	1.3474	4	0.426633
1682	1.3474	4	0.426633
1683	1.3474	4	0.426633
1684	1.3474	4	0.426633
1685	1.3474	4	0.426633
1686	1.3474	4	0.426633
1687	1.3474	4	0.426633
1688	1.3474	4	0.426633
1689	1.3474	4	0.426633
1690	1.3474	4	0.426633
1691	1.3474	4	0.426633
1692	1.3474	4	0.426633
1693	1.3474	4	0.426633
1694	1.3474	4	0.426633
1695	1.3474	4	0.426633
1696	1.3474	4	0.426633
1697	1.3474	4	0.426633
1698	1.3474	4	0.426633
1699	1.3474	4	0.426633
1700	1.3474	4	0.426633
1701	1.3474	4	0.426633
1702	1.3474	4	0.426633
1703	1.3474	4	0.426633
1704	1.3474	4	0.426633
1705	1.3474	4	0.426633
1706	1.3474	4	0.426633
1707	1.3474	4	0.426633
1708	1.3474	4	0.426633
1709	1.3474	4	0.426633
1710	1.3474	4	0.426633
1711	1.3474	4	0.426633
1712	1.3474	4	0.426633
1713	1.3474	4	0.426633
1714	1.3474	4	0.426633
1715	1.3474	4	0.426633
1716	1.3474	4	0.426633
1717	1.3474	4	0.426633
1718	1.3474	4	0.426633
1719	1.3474	4	0.426633
1720	1.3474	4	0.426633
1721	1.3474	4	0.426633
1722	1.3474	4	0.426633
1723	1.3474	4	0.426633
1724	1.3474	4	0.426633
1725	1.3474	4	0.426633
1726	1.3474	4	0.426633
1727	1.3474	4	0.426633
1728	1.3474	4	0.426633
1729	1.3474	4	0.426633
1730	1.3474	4	0.426633
1731	1.3474	4	0.426633
1732	1.3474	4	0.426633
1733	1.3474	4	0.426633
1734	1.3474	4	0.426633
1735	1.3474	4	0.426633
1736	1.3474	4	0.426633
1737	1.3474	4	0.426633
1738	1.3474	4	0.426633
1739	1.3474	4	0.426633
1740	1.3474	4	0.426633
1741	1.3474	4	0.426633
1742	1.3474	4	0.426633
1743	1.3474	4	0.426633
1744	1.3474	4	0.426633
1745	1.3474	4	0.426633
1746	1.3474	4	0.426633
1747	1.3474	4	0.426633
1748	1.3474	4	0.426633
1749	1.3474	4	0.426633
1750	1.3474	4	0.426633
1751	1.3474	4	0.426633
1752	1.3474	4	0.426633
1753	1.3474	4	0.426633
1754	1.3474	4	0.426633
1755	1.3474	4	0.426633
1756	1.3474	4	0.426633
1757	1.3474	4	0.426633
1758	1.3474	4	0.426633
1759	1.3474	4	0.426633
1760	1.3474	4	0.426633
1761	1.3474	4	0.426633
1762	1.3474	4	0.426633
1763	1.3474	4	0.426633
1764	1.3474	4	0.426633
1765	1.3474	4	0.426633
1766	1.3474	4	0.426633
1767	1.3474	4	0.426633
1768	1.3474	4	0.426633
1769	1.3474	4	0.426633
1770	1.3474	4	0.426633
1771	1.3474	4	0.426633
1772	1.3474	4	0.426633
1773	1.3474	4	0.426633
1774	1.3474	4	0.426633
1775	1.3474	4	0.426633
1776	1.3474	4	0.426633
1777	1.3474	4	0.426633
1778	1.3474	4	0.426633
1779	1.3474	4	0.426633
1780	1.3474	4	0.426633
1781	1.3474	4	0.426633
1782	1.3474	4	0.426633
1783	1.3474	4	0.426633
1784	1.3474	4	0.426633
1785	1.3474	4	0.426633
1786	1.3474	4	0.426633
1787	1.3474	4	0.426633
1788	1.3474	4	0.426633
1789	1.3474	4	0.426633
1790	1.3474	4	0.426633
1791	1.3474	4	0.426633
1792	1.3474	4	0.426633
1793	1.3474	4	0.426633
1794	1.3474	4	0.426633
1795	1.3474	4	0.426633
1796	1.3474	4	0.426633
1797	1.3474	4	0.426633
1798	1.3474	4	0.426633
1799	1.3474	4	0.426633
1800	1.3474	4	0.426633
1801	1.3474	4	0.426633
1802	1.3474	4	0.426633
1803	1.3474	4	0.426633
1804	1.3474	4	0.426633
1805	1.3474	4	0.426633
1806	1.3474	4	0.426633
1807	1.3474	4	0.426633
1808	1.3474	4	0.426633
1809	1.3474	4	0.426633
1810	1.3474	4	0.426633
1811	1.3474	4	0.426633
1812	1.3474	4	0.426633
1813	1.3474	4	0.426633
1814	1.3474	4	0.426633
1815	1.3474	4	0.426633
1816	1.3474	4	0.426633
1817	1.3474	4	0.426633
1818	1.3474	4	0.426633
1819	1.3474	4	0.426633
1820	1.3474	4	0.426633
1821	1.3474	4	0.426633
1822	1.3474	4	0.426633
1823	1.3474	4	0.426633
1824	1.3474	4	0.426633
1825	1.3474	4	0.426633
1826	1.3474	4	0.426633
1827	1.3474	4	0.426633
1828	1.3474	4	0.426633
1829	1.3474	4	0.426633
1830	1.3474	4	0.426633
1831	1.3474	4	0.426633
1832	1.3474	4	0.426633
1833	1.3474	4	0.426633
1834	1.3474	4	0.426633
1835	1.3474	4	0.426633
1836	1.3474	4	0.426633
1837	1.3474	4	0.426633
1838	1.3474	4	0.426633
1839	1.3474	4	0.426633
1840	1.3474	4	0.426633
1841	1.3474	4	0.426633
1842	1.3474	4	0.426633
1843	1.3474	4	0.426633
1844	1.3474	4	0.426633
1845	1.3474	4	0.426633
1846	1.3474	4	0.426633
1847	1.3474	4	0.426633
1848	1.3474	4	0.426633
1849	1.3474	4	0.426633
1850	1.3474	4	0.426633
1851	1.3474	4	0.426633
1852	1.3474	4	0.426633
1853	1.3474	4	0.426633
1854	1.3474	4	0.426633
1855	1.3474	4	0.426633
1856	1.3474	4	0.426633
1857	1.3474	4	0.426633
1858	1.3474	4	0.426633
1859	1.3474	4	0.426633
1860	1.3474	4	0.426633
1861	1.3474	4	0.426633
1862	1.3474	4	0.426633
1863	1.3474	4	0.426633
1864	1.3474	4	0.426633
1865	1.3474	4	0.426633
1866	1.3474	4	0.426633
1867	1.3474	4	0.426633
1868	1.3474	4	0.426633
1869	1.3474	4	0.426633
1870	1.3474	4	0.426633
1871	1.3474	4	0.426633
1872	1.3474	4	0.426633
1873	1.3474	4	0.426633
1874	1.3474	4	0.426633
1875	1.3474	4	0.426633
1876	1.3474	4	0.426633
1877	1.3474	4	0.426633
1878	1.3474	4	0.426633
1879	1.3474	4	0.426633
1880	1.3474	4	0.426633
1881	1.3474	4	0.426633
1882	1.3474	4	0.426633
1883	1.3474	4	0.426633
1884	1.3474	4	0.426633
1885	1.3474	4	0.426633
1886	1.3474	4	0.426633
1887	1.3474	4	0.426633
1888	1.3474	4	0.426633
1889	1.3474	4	0.426633
1890	1.3474	4	0.426633
1891	1.3474	4	0.426633
1892	1.3474	4	0.426633
1893	1.3474	4	0.426633
1894	1.3474	4	0.426633
1895	1.3474	4	0.426633
1896	1.3474	4	0.426633
1897	1.3474	4	0.426633
1898	1.3474	4	0.426633
1899	1.3474	4	0.426633
1900	1.3474	4	0.426633
1901	1.3474	4	0.426633
1902	1.3474	4	0.426633
1903	1.3474	4	0.426633
1904	1.3474	4	0.426633
1905	1.3474	4	0.426633
1906	1.3474	4	0.426633
1907	1.3474	4	0.426633
1908	1.3474	4	0.426633
1909	1.3474	4	0.426633
1910	1.3474	4	0.426633
1911	1.3474	4	0.426633
1912	1.3474	4	0.426633
1913	1.3474	4	0.426633
1914	1.3474	4	0.426633
1915	1.3474	4	0.426633
1916	1.3474	4	0.426633
1917	1.3474	4	0.426633
1918	1.3474	4	0.426633
1919	1.3474	4	0.426633
1920	1.3474	4	0.426633
1921	1.3474	4	0.426633
1922	1.3474	4	0.426633
1923	1.3474	4	0.426633
1924	1.3474	4	0.426633
1925	1.3474	4	0.426633
1926	1.3474	4	0.426633
1927	1.3474	4	0.426633
1928	1.3474	4	0.426633
1929	1.3474	4	0.426633
1930	1.3474	4	0.426633
1931	1.3474	4	0.426633
1932	1.3474	4	0.426633
1933	1.3474	4	0.426633
1934	1.3474	4	0.426633
1935	1.3474	4	0.426633
1936	1.3474	4	0.426633
1937	1.3474	4	0.426633
1938	1.3474	4	0.426633
1939	1.3474	4	0.426633
1940	1.3474	4	0.426633
1941	1.3474	4	0.426633
1942	1.3474	4	0.426633
1943	1.3474	4	0.426633
1944	1.3474	4	0.426633
1945	1.3474	4	0.426633
1946	1.3474	4	0.426633
1947	1.3474	4	0.426633
1948	1.3474	4	0.426633
1949	1.3474	4	0.426633
1950	1.3474	4	0.426633
1951	1.3474	4	0.426633
1952	1.3474	4	0.426633
1953	1.3474	4	0.426633
1954	1.3474	4	0.426633
1955	1.3474	4	0.426633
1956	1.3474	4	0.426633
1957	1.3474	4	0.426633
1958	1.3474	4	0.426633
1959	1.3474	4	0.426633
1960	1.3474	4	0.426633
1961	1.3474	4	0.426633
1962	1.3474	4	0.426633
1963	1.3474	4	0.426633
1964	1.3474	4	0.426633
1965	1.3474	4	0.426633
1966	1.3474	4	0.426633
1967	1.3474	4	0.426633
1968	1.3474	4	0.426633
1969	1.3474	4	0.426633
1970	1.3474	4	0.426633
1971	1.3474	4	0.426633
1972	1.3474	4	0.426633
1973	1.3474	4	0.426633
1974	1.3474	4	0.426633
1975	1.3474	4	0.426633
1976	1.3474	4	0.426633
1977	1.3474	4	0.426633
1978	1.3474	4	0.426633
1979	1.3474	4	0.426633
1980	1.3474	4	0.426633
1981	1.3474	4	0.426633
1982	1.3474	4	0.426633
1983	1.3474	4	0.426633
1984	1.3474	4	0.426633
1985	1.3474	4	0.426633
1986	1.3474	4	0.426633
1987	1.3474	4	0.426633
1988	1.3474	4	0.426633
1989	1.3474	4	0.426633
1990	1.3474	4	0.426633
1991	1.3474	4	0.426633
1992	1.3474	4	0.426633
1993	1.3474	4	0.426633
1994	1.3474	4	0.426633
1995	1.3474	4	0.426633
1996	1.3474	4	0.426633
1997	1.3474	4	0.426633
1998	1.3474	4	0.426633
1999	1.3474	4	0.426633
2000	1.3474	4	0.426633
[truncated: 3,001 more rows]
