# Supplementary material for: Aspiration-driven co-evolution of cooperation with individual behavioral diversity
Source: PLoS One. 2023 Sep 15;18(9):e0291134. doi: 10.1371/journal.pone.0291134 (PMC10503719; doi:10.1371/journal.pone.0291134)
Supplement: S1 Data — (ZIP) [file pone.0291134.s001.zip › M1/v2-L=200/data/aspiration_time,b=1.17_frequency.txt]

1	0.5	0.5	0
2	0.629332	0.64455	0.45574
3	0.696644	0.749166	0.49903
4	0.723795	0.828173	0.538153
5	0.725767	0.894402	0.55896
6	0.713332	0.954624	0.563027
7	0.69328	1.01487	0.553975
8	0.669697	1.07137	0.539018
9	0.644221	1.13283	0.516289
10	0.619876	1.1901	0.492535
11	0.596705	1.24707	0.468609
12	0.575717	1.29236	0.443885
13	0.556536	1.34238	0.419758
14	0.539269	1.38456	0.397273
15	0.523458	1.44064	0.375543
16	0.50974	1.47642	0.3579
17	0.497362	1.51822	0.341371
18	0.486094	1.56694	0.326335
19	0.476434	1.6051	0.311686
20	0.468311	1.64205	0.296521
21	0.461172	1.67959	0.285719
22	0.45504	1.72628	0.275259
23	0.449628	1.76488	0.266188
24	0.445673	1.7837	0.258666
25	0.4425	1.81058	0.25147
26	0.43999	1.84649	0.243457
27	0.438186	1.8667	0.238764
28	0.437002	1.88501	0.233258
29	0.436149	1.9124	0.229247
30	0.436101	1.92845	0.22505
31	0.436542	1.96868	0.219565
32	0.437128	2.01776	0.215957
33	0.437751	2.05253	0.212798
34	0.438682	2.08479	0.210538
35	0.439961	2.09872	0.20915
36	0.441595	2.12813	0.206044
37	0.443421	2.14431	0.204538
38	0.445545	2.16982	0.200963
39	0.448063	2.18737	0.199307
40	0.450466	2.20267	0.199177
41	0.453347	2.2039	0.199661
42	0.455811	2.22192	0.20039
43	0.458575	2.26249	0.199046
44	0.461299	2.30413	0.198098
45	0.464202	2.31314	0.197287
46	0.466962	2.32739	0.198693
47	0.46966	2.33916	0.200511
48	0.472378	2.36959	0.200108
49	0.475144	2.38987	0.198607
50	0.478008	2.39525	0.19809
51	0.481161	2.42858	0.198306
52	0.484302	2.45006	0.200524
53	0.487214	2.46545	0.200662
54	0.490324	2.47149	0.200682
55	0.493741	2.48017	0.201372
56	0.49715	2.49754	0.203187
57	0.500219	2.51485	0.204227
58	0.504085	2.52243	0.202293
59	0.507358	2.53289	0.204492
60	0.510944	2.55138	0.204771
61	0.514468	2.56699	0.204375
62	0.517903	2.60328	0.204571
63	0.521401	2.61249	0.204718
64	0.524398	2.61585	0.207107
65	0.527651	2.62167	0.209762
66	0.53084	2.62596	0.211741
67	0.534075	2.64823	0.211937
68	0.537068	2.65897	0.21262
69	0.540226	2.67277	0.213089
70	0.543528	2.68168	0.215318
71	0.546807	2.7039	0.215402
72	0.549774	2.71611	0.217379
73	0.553094	2.73011	0.216234
74	0.556085	2.74775	0.217762
75	0.559267	2.74844	0.217604
76	0.562629	2.77021	0.217208
77	0.565952	2.79375	0.21893
78	0.569142	2.79729	0.220801
79	0.572188	2.80797	0.222129
80	0.575134	2.81651	0.221949
81	0.578311	2.82911	0.223265
82	0.580994	2.83545	0.22522
83	0.583873	2.86931	0.224433
84	0.586937	2.89521	0.223597
85	0.589894	2.90671	0.222647
86	0.59344	2.90437	0.221843
87	0.596371	2.91359	0.223295
88	0.599662	2.89925	0.224922
89	0.602748	2.90551	0.22749
90	0.605716	2.93137	0.229242
91	0.608421	2.96364	0.22883
92	0.611051	2.97351	0.229576
93	0.613775	2.97936	0.230677
94	0.616606	2.96613	0.231423
95	0.619744	2.95582	0.231771
96	0.623039	2.94623	0.232697
97	0.626086	2.93662	0.232898
98	0.628819	2.95123	0.235754
99	0.631606	2.95641	0.237818
100	0.634465	2.97265	0.239609
101	0.63702	2.98228	0.240169
102	0.639928	2.98103	0.240416
103	0.64252	3.00174	0.240319
104	0.645044	3.0202	0.241753
105	0.647136	3.04054	0.244099
106	0.649536	3.05607	0.24593
107	0.65173	3.05694	0.24654
108	0.653759	3.08165	0.24839
109	0.655804	3.09353	0.247133
110	0.658068	3.08723	0.246603
111	0.660285	3.10043	0.24696
112	0.662587	3.10883	0.248646
113	0.664404	3.14059	0.249368
114	0.666293	3.15251	0.248051
115	0.668502	3.13752	0.248427
116	0.671028	3.12711	0.247004
117	0.673274	3.14479	0.248198
118	0.675434	3.15396	0.250684
119	0.677645	3.1591	0.250009
120	0.679932	3.16341	0.250667
121	0.681996	3.17786	0.252048
122	0.684184	3.17098	0.254345
123	0.686142	3.19386	0.255788
124	0.68835	3.2033	0.253558
125	0.690455	3.20805	0.253733
126	0.692614	3.20918	0.255291
127	0.694759	3.22141	0.256553
128	0.696739	3.24644	0.256377
129	0.698695	3.23512	0.255386
130	0.700665	3.24746	0.254664
131	0.702584	3.25681	0.254398
132	0.704646	3.26834	0.254623
133	0.706814	3.26582	0.254515
134	0.708682	3.28747	0.25503
135	0.710825	3.29502	0.254701
136	0.713017	3.2906	0.256185
137	0.715257	3.28586	0.256453
138	0.717276	3.29251	0.256662
139	0.719355	3.31042	0.259056
140	0.721552	3.31887	0.259603
141	0.723582	3.32534	0.25958
142	0.725839	3.31618	0.259369
143	0.728159	3.32105	0.259514
144	0.730509	3.32401	0.260307
145	0.732754	3.33055	0.260141
146	0.734513	3.36072	0.261676
147	0.73643	3.37986	0.261045
148	0.738163	3.3846	0.261131
149	0.740278	3.36758	0.261288
150	0.742373	3.37151	0.261301
151	0.744389	3.37203	0.263407
152	0.746321	3.37486	0.263518
153	0.748393	3.37216	0.263155
154	0.750659	3.36319	0.265113
155	0.75275	3.36029	0.265746
156	0.754914	3.36002	0.26607
157	0.756893	3.37619	0.26677
158	0.758614	3.39459	0.267226
159	0.76042	3.41386	0.267643
160	0.762163	3.41401	0.268657
161	0.76395	3.41347	0.267519
162	0.765861	3.41603	0.268094
163	0.767905	3.40634	0.269641
164	0.769713	3.41648	0.27109
165	0.771601	3.41066	0.271072
166	0.773393	3.42711	0.271492
167	0.775353	3.42823	0.268821
168	0.777093	3.43521	0.270504
169	0.778784	3.44022	0.269202
170	0.78069	3.44151	0.269998
171	0.782763	3.43187	0.272529
172	0.784531	3.44269	0.274631
173	0.786114	3.45277	0.275439
174	0.787874	3.45291	0.277319
175	0.789545	3.45454	0.278712
176	0.791095	3.4613	0.279739
177	0.792865	3.45581	0.278261
178	0.794373	3.47853	0.280535
179	0.795838	3.49366	0.279193
180	0.797278	3.49421	0.280421
181	0.798905	3.50598	0.280969
182	0.799915	3.52252	0.281227
183	0.800994	3.53368	0.280967
184	0.802251	3.54046	0.280978
185	0.803272	3.5467	0.28052
186	0.804502	3.54786	0.280596
187	0.805642	3.54618	0.282664
188	0.806906	3.54073	0.283268
189	0.808051	3.54874	0.284071
190	0.80903	3.56601	0.282621
191	0.809995	3.56743	0.283206
192	0.810991	3.578	0.282273
193	0.812269	3.58648	0.282276
194	0.813592	3.57516	0.281599
195	0.814817	3.57877	0.282365
196	0.816301	3.57098	0.282596
197	0.817615	3.57933	0.281465
198	0.818917	3.58126	0.281266
199	0.820309	3.57043	0.282679
200	0.821892	3.57298	0.282598
201	0.82332	3.56901	0.281743
202	0.824831	3.57209	0.283042
203	0.826321	3.5671	0.283354
204	0.82782	3.56312	0.281514
205	0.829464	3.56849	0.282022
206	0.830671	3.57955	0.285013
207	0.831933	3.58257	0.285136
208	0.833217	3.58545	0.285016
209	0.834507	3.58851	0.286744
210	0.835821	3.58609	0.288504
211	0.837027	3.58863	0.28905
212	0.838262	3.584	0.289576
213	0.839688	3.58309	0.289887
214	0.841037	3.58413	0.290606
215	0.842361	3.58557	0.290721
216	0.843726	3.57718	0.29089
217	0.844933	3.58612	0.29083
218	0.84599	3.59667	0.29245
219	0.847	3.6038	0.294516
220	0.847903	3.60817	0.295022
221	0.848691	3.62083	0.294231
222	0.849725	3.62062	0.294516
223	0.850538	3.62408	0.293598
224	0.851695	3.62903	0.292892
225	0.852774	3.62927	0.292035
226	0.853886	3.62154	0.293533
227	0.855046	3.62844	0.294532
228	0.856419	3.62851	0.295268
229	0.85756	3.628	0.296542
230	0.858581	3.62759	0.296352
231	0.859558	3.62362	0.296632
232	0.860532	3.63056	0.295787
233	0.861751	3.63292	0.296173
234	0.86282	3.63824	0.296876
235	0.863833	3.64569	0.297182
236	0.864605	3.66096	0.297936
237	0.865285	3.67089	0.298059
238	0.866338	3.66614	0.297045
239	0.86717	3.67314	0.29581
240	0.868218	3.67296	0.294465
241	0.869218	3.66313	0.294129
242	0.870297	3.67108	0.293591
243	0.871124	3.68724	0.295452
244	0.872168	3.69255	0.295624
245	0.873269	3.6881	0.297146
246	0.874332	3.68517	0.296985
247	0.87512	3.69481	0.29831
248	0.876118	3.69708	0.299456
249	0.876822	3.69983	0.300662
250	0.877743	3.70045	0.30103
251	0.878545	3.70703	0.300346
252	0.879306	3.71351	0.299629
253	0.880227	3.70617	0.297415
254	0.881175	3.70323	0.298446
255	0.882005	3.70787	0.300238
256	0.882878	3.71542	0.299941
257	0.883774	3.71219	0.299114
258	0.884839	3.70607	0.297756
259	0.885901	3.70592	0.297631
260	0.886846	3.71977	0.298778
261	0.88787	3.72157	0.297987
262	0.88895	3.71603	0.298587
263	0.889988	3.7162	0.299392
264	0.891101	3.70611	0.298419
265	0.892206	3.7118	0.29928
266	0.893518	3.70839	0.300863
267	0.894548	3.71931	0.300639
268	0.895609	3.71761	0.30073
269	0.896585	3.71552	0.301217
270	0.89745	3.72138	0.301855
271	0.898534	3.72784	0.302114
272	0.899477	3.73475	0.301593
273	0.900328	3.73848	0.302148
274	0.901141	3.73348	0.302629
275	0.902204	3.732	0.301841
276	0.903232	3.73532	0.30259
277	0.904429	3.72569	0.302662
278	0.905445	3.73193	0.302769
279	0.906387	3.7318	0.303317
280	0.907284	3.7313	0.303576
281	0.908251	3.73486	0.304822
282	0.909295	3.73157	0.304711
283	0.91014	3.73621	0.304848
284	0.911006	3.74159	0.306206
285	0.912043	3.72887	0.305405
286	0.912855	3.73696	0.306838
287	0.913967	3.73205	0.306123
288	0.91497	3.72739	0.306371
289	0.916186	3.72822	0.307149
290	0.917138	3.73606	0.308173
291	0.918016	3.74432	0.308398
292	0.918973	3.74959	0.308005
293	0.919698	3.76069	0.307961
294	0.920523	3.76017	0.307186
295	0.921359	3.75076	0.306572
296	0.922386	3.74989	0.306648
297	0.92344	3.74734	0.307546
298	0.924412	3.75298	0.310434
299	0.925491	3.74878	0.310462
300	0.926471	3.7433	0.310758
301	0.92724	3.75834	0.312502
302	0.928311	3.75749	0.31116
303	0.929091	3.76779	0.310809
304	0.929706	3.77131	0.312793
305	0.930507	3.76941	0.312287
306	0.931276	3.76553	0.312596
307	0.932142	3.76798	0.31238
308	0.932617	3.78401	0.314422
309	0.933049	3.79204	0.314371
310	0.933584	3.79776	0.31569
311	0.934075	3.7926	0.314442
312	0.934607	3.79063	0.313824
313	0.935196	3.78748	0.313955
314	0.935908	3.78726	0.313179
315	0.936727	3.7814	0.313239
316	0.937506	3.78337	0.314074
317	0.938423	3.7788	0.313024
318	0.939338	3.78539	0.313325
319	0.939936	3.78785	0.314256
320	0.940617	3.79145	0.315778
321	0.941329	3.78873	0.315443
322	0.941964	3.80126	0.31474
323	0.942546	3.80949	0.314601
324	0.94316	3.81054	0.315228
325	0.943702	3.81163	0.315543
326	0.944223	3.81689	0.315774
327	0.944773	3.81698	0.315782
328	0.945373	3.81474	0.315832
329	0.946133	3.81532	0.315672
330	0.946726	3.81203	0.316585
331	0.947182	3.82486	0.31817
332	0.94754	3.83743	0.316715
333	0.947925	3.83659	0.315973
334	0.948552	3.82807	0.315498
335	0.949145	3.82178	0.31643
336	0.949661	3.82472	0.316839
337	0.950203	3.82169	0.317206
338	0.950899	3.82759	0.316647
339	0.95162	3.82403	0.316708
340	0.952253	3.82736	0.316635
341	0.953026	3.81852	0.316433
342	0.953809	3.81757	0.316425
343	0.954613	3.82151	0.316209
344	0.955325	3.81854	0.31742
345	0.956045	3.82223	0.317907
346	0.956534	3.82537	0.317592
347	0.957168	3.83058	0.317207
348	0.957773	3.82882	0.316083
349	0.958512	3.82383	0.315958
350	0.959235	3.834	0.31736
351	0.959911	3.83587	0.31734
352	0.960401	3.84261	0.318587
353	0.961087	3.8366	0.318507
354	0.961678	3.83967	0.318222
355	0.962116	3.8427	0.318833
356	0.96261	3.84592	0.318936
357	0.962895	3.85058	0.318353
358	0.963358	3.85481	0.317539
359	0.963748	3.86166	0.317464
360	0.964172	3.86508	0.318631
361	0.964534	3.86981	0.318129
362	0.965137	3.8639	0.31736
363	0.965661	3.85901	0.316604
364	0.966178	3.85972	0.317402
365	0.966709	3.85448	0.317495
366	0.967216	3.85165	0.317886
367	0.967558	3.85614	0.319461
368	0.968011	3.8566	0.31883
369	0.968448	3.85519	0.318167
370	0.968899	3.8614	0.318189
371	0.969404	3.85574	0.318672
372	0.969983	3.84896	0.317772
373	0.970446	3.85362	0.318476
374	0.971097	3.84459	0.318182
375	0.971833	3.84309	0.318671
376	0.972421	3.85565	0.319357
377	0.972853	3.86643	0.319512
378	0.973464	3.86446	0.31864
379	0.974054	3.86675	0.317975
380	0.974416	3.87742	0.320034
381	0.974823	3.88132	0.320528
382	0.975117	3.87994	0.31989
383	0.975527	3.88273	0.318343
384	0.975767	3.88687	0.319343
385	0.976004	3.88858	0.319576
386	0.976423	3.88445	0.318724
387	0.976795	3.88706	0.31859
388	0.97711	3.88748	0.317897
389	0.977395	3.88854	0.318115
390	0.977744	3.88727	0.318503
391	0.978042	3.8901	0.318885
392	0.978327	3.89426	0.319718
393	0.978772	3.89224	0.319295
394	0.979221	3.8946	0.318215
395	0.979663	3.88793	0.317423
396	0.980045	3.88569	0.318074
397	0.980542	3.88096	0.318996
398	0.980929	3.88938	0.319852
399	0.981153	3.89268	0.321789
400	0.981347	3.90128	0.322491
401	0.981534	3.89823	0.322094
402	0.981683	3.90052	0.3222
403	0.98188	3.90418	0.321613
404	0.982215	3.90191	0.320892
405	0.982564	3.90275	0.321019
406	0.982935	3.89489	0.320624
407	0.983419	3.88907	0.320132
408	0.983958	3.88481	0.319795
409	0.984399	3.88747	0.319837
410	0.984891	3.88678	0.320163
411	0.9852	3.89152	0.320663
412	0.985604	3.8901	0.321596
413	0.986102	3.88641	0.321079
414	0.986365	3.89596	0.322177
415	0.986471	3.90259	0.323102
416	0.986742	3.90332	0.324039
417	0.986827	3.90715	0.323052
418	0.986972	3.91021	0.323085
419	0.987179	3.90921	0.323676
420	0.987305	3.91464	0.32348
421	0.987506	3.9153	0.323906
422	0.987733	3.91348	0.324377
423	0.987897	3.91696	0.324119
424	0.988036	3.91947	0.323721
425	0.988195	3.92085	0.323935
426	0.988344	3.9204	0.323115
427	0.988555	3.91997	0.323032
428	0.988815	3.9147	0.323996
429	0.989036	3.91342	0.324338
430	0.989163	3.91548	0.323474
431	0.989384	3.91742	0.323635
432	0.989508	3.91438	0.324037
433	0.989738	3.91854	0.324036
434	0.989925	3.91693	0.32397
435	0.990169	3.91754	0.323028
436	0.990432	3.91523	0.322994
437	0.990739	3.90976	0.322748
438	0.99109	3.91203	0.322879
439	0.991557	3.91094	0.322601
440	0.991957	3.91004	0.324071
441	0.992247	3.90882	0.324375
442	0.992534	3.90849	0.324033
443	0.992701	3.90895	0.324572
444	0.992948	3.90724	0.324058
445	0.993295	3.91018	0.32414
446	0.993653	3.91265	0.323571
447	0.99394	3.91313	0.323373
448	0.994312	3.91275	0.323587
449	0.994665	3.91447	0.324067
450	0.995061	3.91578	0.324032
451	0.995469	3.91671	0.323878
452	0.995957	3.90878	0.323545
453	0.996336	3.9134	0.323831
454	0.996651	3.91264	0.324503
455	0.996972	3.91407	0.324789
456	0.997217	3.91718	0.325148
457	0.997356	3.92347	0.325088
458	0.997596	3.92575	0.325857
459	0.997784	3.92785	0.325716
460	0.997944	3.93042	0.325323
461	0.998176	3.93593	0.32512
462	0.99846	3.93392	0.324157
463	0.998671	3.93851	0.323917
464	0.998885	3.9347	0.323944
465	0.999131	3.93003	0.324433
466	0.99936	3.93518	0.325861
467	0.999459	3.93749	0.325119
468	0.999616	3.94277	0.324989
469	0.999733	3.94352	0.324852
470	0.999883	3.947	0.325129
471	1.00003	3.9471	0.325398
472	1.00021	3.94558	0.325074
473	1.00038	3.94653	0.325174
474	1.00056	3.9454	0.325216
475	1.00074	3.94481	0.324681
476	1.00099	3.94385	0.324317
477	1.00122	3.94598	0.323884
478	1.0014	3.94544	0.324566
479	1.00163	3.94636	0.325307
480	1.00177	3.94583	0.326383
481	1.00199	3.94355	0.326392
482	1.00223	3.94349	0.325596
483	1.00252	3.94362	0.325472
484	1.00267	3.95085	0.325781
485	1.00281	3.95356	0.325444
486	1.003	3.95324	0.325082
487	1.00316	3.95536	0.324459
488	1.00332	3.95722	0.324894
489	1.00347	3.95491	0.324833
490	1.00355	3.95825	0.325604
491	1.00373	3.95751	0.324546
492	1.00392	3.95503	0.324576
493	1.00415	3.95208	0.324634
494	1.00436	3.94822	0.324341
495	1.00453	3.94547	0.325409
496	1.00474	3.9461	0.3253
497	1.00488	3.94678	0.325983
498	1.00497	3.95061	0.325765
499	1.00505	3.9526	0.325737
500	1.00507	3.95591	0.326346
501	1.0052	3.95837	0.326714
502	1.00526	3.9619	0.326201
503	1.00525	3.96592	0.326276
504	1.00525	3.96525	0.325872
505	1.00524	3.96732	0.325494
506	1.00529	3.96556	0.324836
507	1.00537	3.96667	0.324906
508	1.00547	3.96643	0.324858
509	1.00552	3.96461	0.325343
510	1.00553	3.96501	0.32515
511	1.00556	3.96546	0.325751
512	1.00552	3.97084	0.325928
513	1.00555	3.96929	0.325423
514	1.00559	3.97085	0.324997
515	1.0056	3.97451	0.325185
516	1.00561	3.97368	0.32505
517	1.0056	3.97453	0.324734
518	1.00567	3.97132	0.324541
519	1.00573	3.9767	0.324952
520	1.00579	3.97732	0.324885
521	1.00592	3.97265	0.324877
522	1.00603	3.9707	0.324563
523	1.00618	3.97081	0.324733
524	1.00633	3.96981	0.325024
525	1.00644	3.96733	0.324503
526	1.00654	3.9674	0.325283
527	1.00663	3.96563	0.325465
528	1.00677	3.96257	0.325443
529	1.00698	3.96159	0.325263
530	1.00713	3.96128	0.325071
531	1.0073	3.96037	0.325045
532	1.0074	3.96031	0.325292
533	1.00756	3.95919	0.324846
534	1.00782	3.95449	0.324919
535	1.008	3.95574	0.324843
536	1.00817	3.95768	0.325168
537	1.00836	3.95663	0.325202
538	1.00858	3.95593	0.325962
539	1.00868	3.9567	0.326135
540	1.00884	3.9588	0.326067
541	1.009	3.95889	0.326244
542	1.00921	3.954	0.325954
543	1.00952	3.94716	0.325472
544	1.00974	3.94927	0.326482
545	1.00988	3.95098	0.327036
546	1.01002	3.9533	0.327789
547	1.01017	3.9498	0.328007
548	1.0104	3.94926	0.327741
549	1.01055	3.94926	0.328046
550	1.01063	3.95142	0.328415
551	1.01073	3.95368	0.328579
552	1.01078	3.95544	0.328569
553	1.01084	3.95912	0.328124
554	1.01085	3.96022	0.328099
555	1.01089	3.95926	0.328152
556	1.01094	3.96074	0.32843
557	1.01093	3.96075	0.328865
558	1.01099	3.96301	0.327848
559	1.01105	3.96348	0.327932
560	1.01105	3.9619	0.328187
561	1.01106	3.9633	0.328202
562	1.01111	3.96449	0.328212
563	1.01111	3.96503	0.328201
564	1.01119	3.96321	0.328389
565	1.01122	3.96376	0.328294
566	1.0113	3.96342	0.328359
567	1.01141	3.96267	0.328115
568	1.01156	3.96235	0.328374
569	1.01166	3.96257	0.328448
570	1.01171	3.96369	0.328473
571	1.0118	3.96223	0.328023
572	1.01194	3.96089	0.32817
573	1.01216	3.95445	0.328033
574	1.01229	3.95504	0.328394
575	1.01245	3.95392	0.328847
576	1.01256	3.95739	0.328744
577	1.01263	3.96264	0.328844
578	1.01268	3.96461	0.328779
579	1.01274	3.96528	0.328134
580	1.01283	3.96579	0.327797
581	1.0129	3.96841	0.327951
582	1.013	3.96654	0.328169
583	1.01306	3.96918	0.32819
584	1.0132	3.9687	0.327687
585	1.01334	3.96789	0.327938
586	1.01344	3.96611	0.327349
587	1.01363	3.96187	0.327229
588	1.01387	3.95872	0.327357
589	1.01411	3.95538	0.327767
590	1.01445	3.94965	0.327505
591	1.01473	3.94654	0.327691
592	1.01501	3.94704	0.328481
593	1.01529	3.94811	0.328799
594	1.01547	3.95463	0.328947
595	1.0157	3.9518	0.328771
596	1.01582	3.95362	0.328946
597	1.016	3.95464	0.329262
598	1.01619	3.95184	0.328694
599	1.0164	3.95214	0.328996
600	1.01656	3.95227	0.329501
601	1.01676	3.95184	0.330074
602	1.01699	3.9509	0.3299
603	1.01718	3.94747	0.329497
604	1.0173	3.9503	0.329649
605	1.01737	3.95449	0.330432
606	1.01741	3.95818	0.330505
607	1.01742	3.96296	0.330637
608	1.01738	3.96599	0.330661
609	1.01744	3.96287	0.330118
610	1.01746	3.96696	0.329868
611	1.01752	3.96761	0.329795
612	1.01756	3.96555	0.329979
613	1.01765	3.96411	0.330099
614	1.01782	3.96313	0.330308
615	1.01791	3.96221	0.330631
616	1.018	3.96335	0.330034
617	1.01814	3.96015	0.330275
618	1.01826	3.96065	0.32975
619	1.01834	3.9608	0.330039
620	1.01849	3.95995	0.329642
621	1.01865	3.96267	0.329979
622	1.01881	3.96317	0.3295
623	1.01893	3.96416	0.329527
624	1.01902	3.96591	0.329349
625	1.0191	3.96986	0.329417
626	1.01924	3.96889	0.329364
627	1.01938	3.96645	0.329213
628	1.0196	3.96389	0.329518
629	1.01984	3.96168	0.330117
630	1.01997	3.96277	0.330469
631	1.02006	3.96379	0.330342
632	1.0202	3.95766	0.330047
633	1.0203	3.95909	0.33107
634	1.02042	3.96034	0.330928
635	1.02051	3.96483	0.330881
636	1.02052	3.96801	0.331377
637	1.02042	3.97032	0.331611
638	1.02041	3.97291	0.331224
639	1.02039	3.97385	0.330864
640	1.02053	3.96822	0.330221
641	1.02062	3.9661	0.330155
642	1.02071	3.96685	0.330093
643	1.02084	3.9675	0.330097
644	1.021	3.9639	0.329456
645	1.02108	3.9688	0.329753
646	1.02116	3.97185	0.329694
647	1.02124	3.97299	0.329975
648	1.0213	3.97452	0.330148
649	1.02134	3.97286	0.329914
650	1.02141	3.97263	0.329491
651	1.02154	3.97346	0.329115
652	1.02168	3.97234	0.328993
653	1.02183	3.97253	0.329129
654	1.02196	3.9755	0.32915
655	1.02202	3.97541	0.329589
656	1.02209	3.9765	0.329755
657	1.02216	3.97651	0.329504
658	1.0223	3.97689	0.329022
659	1.02245	3.97498	0.328977
660	1.02255	3.97112	0.329785
661	1.02272	3.97005	0.329682
662	1.023	3.96637	0.328983
663	1.02326	3.96291	0.328434
664	1.02344	3.96721	0.328543
665	1.02358	3.96784	0.329475
666	1.02373	3.96734	0.329664
667	1.02382	3.96733	0.329781
668	1.02392	3.96728	0.329238
669	1.02406	3.96887	0.329264
670	1.02419	3.9682	0.329467
671	1.02431	3.96563	0.329213
672	1.02448	3.96619	0.328951
673	1.0246	3.96874	0.329388
674	1.02475	3.96783	0.329799
675	1.02479	3.9733	0.330471
676	1.02488	3.97515	0.329913
677	1.02502	3.97131	0.329643
678	1.02515	3.97068	0.329616
679	1.02536	3.96622	0.329693
680	1.02551	3.96545	0.329717
681	1.02572	3.9655	0.330416
682	1.02584	3.96544	0.330921
683	1.02587	3.96651	0.331492
684	1.02595	3.96417	0.331014
685	1.02603	3.96496	0.33082
686	1.02619	3.96311	0.330662
687	1.02638	3.96563	0.330985
688	1.02654	3.96423	0.331952
689	1.02662	3.96563	0.331723
690	1.02676	3.96549	0.331927
691	1.02682	3.965	0.332012
692	1.02693	3.96388	0.33174
693	1.02707	3.9644	0.331673
694	1.02713	3.96953	0.331778
695	1.02718	3.97039	0.331746
696	1.02719	3.97042	0.332311
697	1.02725	3.97066	0.33199
698	1.02731	3.97004	0.331654
699	1.02739	3.9706	0.331281
700	1.0275	3.97167	0.331718
701	1.02755	3.97313	0.331779
702	1.02759	3.97708	0.332018
703	1.02761	3.97935	0.332078
704	1.02767	3.97724	0.331742
705	1.02776	3.97487	0.331623
706	1.02773	3.97514	0.332429
707	1.02781	3.9741	0.332322
708	1.02789	3.96945	0.332511
709	1.02797	3.96907	0.332813
710	1.0281	3.9676	0.332193
711	1.02823	3.96596	0.331949
712	1.02836	3.96654	0.332199
713	1.02847	3.96594	0.331802
714	1.0285	3.96636	0.332193
715	1.02855	3.9684	0.332224
716	1.02868	3.96658	0.332146
717	1.02883	3.96862	0.332175
718	1.02894	3.97009	0.332525
719	1.02907	3.96666	0.332262
720	1.02915	3.96783	0.332427
721	1.02932	3.96788	0.332402
722	1.02949	3.96688	0.332509
723	1.02953	3.96923	0.333234
724	1.02953	3.96905	0.333173
725	1.02956	3.96818	0.333072
726	1.02954	3.97049	0.334071
727	1.02948	3.97374	0.334359
728	1.02944	3.97722	0.333823
729	1.0295	3.97571	0.333016
730	1.02958	3.9743	0.333001
731	1.02968	3.9717	0.333512
732	1.0298	3.96867	0.333478
733	1.02985	3.97156	0.333421
734	1.02995	3.97251	0.333201
735	1.02993	3.97534	0.333193
736	1.02987	3.98103	0.333231
737	1.02982	3.9817	0.333014
738	1.02977	3.98252	0.333206
739	1.02974	3.98411	0.33313
740	1.02979	3.98207	0.33311
741	1.02985	3.98181	0.332801
742	1.02997	3.98081	0.332394
743	1.03009	3.97839	0.331984
744	1.03013	3.98034	0.331915
745	1.03016	3.98045	0.332151
746	1.03028	3.98026	0.331895
747	1.03038	3.97963	0.332057
748	1.03048	3.9787	0.33217
749	1.03054	3.97905	0.332721
750	1.03061	3.97662	0.332707
751	1.03074	3.97572	0.332526
752	1.03082	3.97861	0.33227
753	1.03091	3.97863	0.332941
754	1.03093	3.98002	0.333207
755	1.03097	3.98212	0.333886
756	1.03089	3.98408	0.333664
757	1.03087	3.9854	0.33343
758	1.03085	3.98645	0.333048
759	1.03089	3.98489	0.332794
760	1.03092	3.98621	0.332854
761	1.0309	3.98641	0.332676
762	1.03092	3.98851	0.332881
763	1.03095	3.9875	0.332821
764	1.03097	3.98801	0.332939
765	1.03096	3.98945	0.332817
766	1.03096	3.99053	0.33268
767	1.03096	3.99099	0.332794
768	1.03096	3.99249	0.332893
769	1.03094	3.99238	0.332774
770	1.03092	3.9926	0.332708
771	1.03092	3.99066	0.332487
772	1.03093	3.99127	0.33246
773	1.03094	3.9898	0.332374
774	1.03094	3.99017	0.332393
775	1.03096	3.99131	0.332383
776	1.03106	3.98959	0.332337
777	1.03111	3.99001	0.332301
778	1.03114	3.99063	0.332305
779	1.03115	3.99063	0.332212
780	1.03121	3.98938	0.332241
781	1.03129	3.98961	0.332052
782	1.03134	3.98979	0.332307
783	1.03139	3.99074	0.332592
784	1.03142	3.99247	0.332451
785	1.03149	3.99122	0.332039
786	1.03156	3.99074	0.332118
787	1.03167	3.98866	0.332303
788	1.03178	3.98933	0.332275
789	1.03183	3.98904	0.331959
790	1.0319	3.98916	0.332008
791	1.03197	3.98955	0.331781
792	1.03201	3.98811	0.332053
793	1.03203	3.98966	0.33262
794	1.03207	3.99084	0.33251
795	1.03216	3.99033	0.332618
796	1.03219	3.99122	0.332682
797	1.03222	3.99152	0.332418
798	1.03228	3.99073	0.332453
799	1.03229	3.99272	0.332669
800	1.03229	3.99332	0.332759
801	1.03232	3.99229	0.33259
802	1.03234	3.99348	0.332441
803	1.03234	3.99334	0.332367
804	1.03243	3.99262	0.332309
805	1.03249	3.99258	0.332391
806	1.03251	3.99188	0.33246
807	1.03252	3.99209	0.332195
808	1.03254	3.9932	0.332072
809	1.03256	3.99309	0.33202
810	1.0326	3.99293	0.331983
811	1.03262	3.99404	0.332086
812	1.03268	3.99412	0.331913
813	1.03269	3.99534	0.33209
814	1.0327	3.99552	0.332069
815	1.03272	3.99512	0.332067
816	1.03273	3.99607	0.33208
817	1.03272	3.99696	0.332199
818	1.03272	3.997	0.332078
819	1.03275	3.9962	0.332075
820	1.03277	3.99604	0.332023
821	1.03279	3.99667	0.332125
822	1.03281	3.99686	0.332112
823	1.03282	3.99715	0.33216
824	1.03281	3.99841	0.332201
825	1.03281	3.99844	0.332184
826	1.03283	3.99748	0.332098
827	1.03284	3.99701	0.33211
828	1.03286	3.99761	0.332109
829	1.03287	3.99759	0.33201
830	1.03289	3.99708	0.331927
831	1.03292	3.99491	0.332031
832	1.03299	3.99422	0.332161
833	1.03302	3.99437	0.332281
834	1.03306	3.99481	0.332445
835	1.03308	3.99551	0.332422
836	1.03312	3.99464	0.332451
837	1.03312	3.99437	0.33252
838	1.03314	3.99412	0.332482
839	1.03319	3.99351	0.332575
840	1.03321	3.9934	0.332631
841	1.03326	3.9921	0.33277
842	1.03326	3.99136	0.332725
843	1.0333	3.99169	0.332921
844	1.03336	3.991	0.332815
845	1.03339	3.99109	0.332728
846	1.03341	3.99348	0.332967
847	1.03339	3.99648	0.333147
848	1.03337	3.99599	0.333013
849	1.03336	3.99597	0.333107
850	1.03333	3.9974	0.333078
851	1.03332	3.9967	0.333117
852	1.03331	3.9978	0.33318
853	1.0333	3.99779	0.333061
854	1.03333	3.99659	0.332812
855	1.03335	3.99541	0.332781
856	1.03338	3.99466	0.332655
857	1.03346	3.99255	0.332685
858	1.03354	3.99039	0.332624
859	1.0336	3.98977	0.332501
860	1.03365	3.99098	0.332504
861	1.03372	3.99191	0.332476
862	1.03379	3.99124	0.332506
863	1.03383	3.99166	0.33268
864	1.03386	3.99214	0.332716
865	1.03395	3.98964	0.332512
866	1.03406	3.98918	0.332642
867	1.03414	3.98741	0.332605
868	1.0342	3.98732	0.332697
869	1.03427	3.9877	0.332798
870	1.03428	3.98922	0.332909
871	1.03431	3.989	0.332879
872	1.03437	3.98816	0.332711
873	1.03446	3.98795	0.332644
874	1.03451	3.99033	0.332936
875	1.03455	3.99048	0.332831
876	1.03461	3.98999	0.332574
877	1.03474	3.9869	0.332556
878	1.03484	3.9852	0.332641
879	1.03494	3.98696	0.332795
880	1.03508	3.98561	0.332723
881	1.03521	3.98491	0.332708
882	1.03533	3.98395	0.333085
883	1.03543	3.98305	0.333201
884	1.03549	3.98657	0.333231
885	1.03555	3.98817	0.33348
886	1.0356	3.98865	0.33354
887	1.03563	3.98932	0.333535
888	1.03567	3.98826	0.333841
889	1.0358	3.984	0.333427
890	1.03592	3.98277	0.333528
891	1.03599	3.98342	0.333574
892	1.03606	3.9822	0.333728
893	1.03613	3.98039	0.334024
894	1.03616	3.98278	0.334171
895	1.03615	3.98516	0.334148
896	1.03615	3.98393	0.334216
897	1.03617	3.98445	0.334011
898	1.03624	3.98207	0.333874
899	1.03624	3.98495	0.334197
900	1.03623	3.98578	0.334099
901	1.03626	3.98636	0.334113
902	1.03628	3.98663	0.33408
903	1.03633	3.98373	0.333923
904	1.03643	3.98111	0.333883
905	1.0365	3.98423	0.333899
906	1.03653	3.98461	0.333845
907	1.03659	3.98459	0.33382
908	1.03669	3.98286	0.33412
909	1.0368	3.98198	0.334241
910	1.03684	3.98166	0.3346
911	1.03685	3.98297	0.334975
912	1.03691	3.98266	0.334898
913	1.03706	3.98018	0.334429
914	1.03714	3.98119	0.334631
915	1.03719	3.9829	0.334401
916	1.03724	3.98375	0.334488
917	1.03724	3.98605	0.334613
918	1.03725	3.98638	0.334999
919	1.03727	3.98608	0.335203
920	1.03735	3.98519	0.334953
921	1.03738	3.98567	0.335325
922	1.03747	3.98507	0.335128
923	1.03755	3.9843	0.335182
924	1.03758	3.98475	0.335226
925	1.03761	3.98575	0.335258
926	1.03768	3.98684	0.335426
927	1.0377	3.98648	0.335422
928	1.03777	3.98371	0.335144
929	1.03788	3.9804	0.335055
930	1.038	3.98007	0.334832
931	1.03809	3.98301	0.334919
932	1.03817	3.98415	0.334971
933	1.03822	3.98465	0.335137
934	1.03822	3.98522	0.33534
935	1.03822	3.9865	0.335158
936	1.03831	3.98405	0.33506
937	1.03841	3.98261	0.335189
938	1.03849	3.98192	0.335343
939	1.03854	3.98299	0.335596
940	1.03857	3.98682	0.335729
941	1.03854	3.98932	0.335558
942	1.03857	3.98882	0.335379
943	1.03862	3.99	0.335153
944	1.03868	3.98998	0.335001
945	1.03872	3.99182	0.335071
946	1.03873	3.99084	0.335313
947	1.03876	3.98888	0.335251
948	1.03882	3.98756	0.335076
949	1.03885	3.98784	0.335047
950	1.03893	3.9869	0.335149
951	1.03906	3.9836	0.334966
952	1.03913	3.98406	0.335503
953	1.03927	3.98235	0.33518
954	1.0394	3.98077	0.335157
955	1.0395	3.98253	0.335319
956	1.0396	3.98244	0.335127
957	1.0397	3.98413	0.335295
958	1.03982	3.98442	0.335364
959	1.03991	3.98589	0.335362
960	1.03994	3.98907	0.335652
961	1.03999	3.98868	0.335578
962	1.04006	3.98908	0.335464
963	1.04016	3.98772	0.335453
964	1.04025	3.98737	0.335425
965	1.04034	3.98521	0.335377
966	1.04041	3.98763	0.335328
967	1.04048	3.98644	0.335257
968	1.04059	3.98405	0.335393
969	1.04066	3.98476	0.335652
970	1.04071	3.98429	0.335721
971	1.04084	3.98241	0.335422
972	1.04105	3.9768	0.335331
973	1.04119	3.97519	0.335334
974	1.04134	3.97624	0.335715
975	1.04156	3.97572	0.335551
976	1.04174	3.97917	0.335733
977	1.04189	3.97899	0.33562
978	1.04195	3.97887	0.33629
979	1.04202	3.97743	0.335938
980	1.04209	3.97943	0.335878
981	1.04216	3.9812	0.336451
982	1.04227	3.98043	0.336316
983	1.04231	3.9811	0.336993
984	1.04233	3.98408	0.336986
985	1.04231	3.98641	0.337188
986	1.0423	3.98901	0.337004
987	1.04226	3.98924	0.336903
988	1.04225	3.99077	0.336746
989	1.0422	3.99241	0.336754
990	1.04218	3.9921	0.336689
991	1.04214	3.99271	0.336602
992	1.04215	3.99124	0.336403
993	1.04217	3.99109	0.336686
994	1.04213	3.99152	0.33688
995	1.04216	3.9906	0.336795
996	1.04216	3.98986	0.336738
997	1.04214	3.99218	0.337064
998	1.04218	3.98969	0.3367
999	1.04223	3.98824	0.336762
1000	1.04228	3.98598	0.336573
1001	1.04229	3.98712	0.336433
1002	1.04231	3.98839	0.336712
1003	1.04231	3.99134	0.336694
1004	1.04236	3.99103	0.336483
1005	1.04241	3.99108	0.336761
1006	1.04249	3.98888	0.336369
1007	1.04255	3.98823	0.336374
1008	1.0426	3.98763	0.336577
1009	1.04264	3.98784	0.336801
1010	1.04274	3.98687	0.336363
1011	1.04284	3.98711	0.33643
1012	1.04292	3.98779	0.336374
1013	1.04298	3.98807	0.336265
1014	1.04301	3.99029	0.33633
1015	1.04301	3.99201	0.33626
1016	1.04304	3.99204	0.336403
1017	1.04306	3.99108	0.336429
1018	1.04305	3.99318	0.336487
1019	1.04312	3.99145	0.3363
1020	1.04316	3.98974	0.336311
1021	1.04321	3.98902	0.336323
1022	1.04326	3.99042	0.33673
1023	1.04327	3.99142	0.336952
1024	1.04329	3.99333	0.337092
1025	1.04332	3.99432	0.33677
1026	1.04331	3.99451	0.336493
1027	1.0433	3.99509	0.336341
1028	1.04329	3.99631	0.336597
1029	1.0433	3.99639	0.336479
1030	1.0433	3.9969	0.336358
1031	1.04332	3.99615	0.336334
1032	1.04336	3.99617	0.336262
1033	1.04335	3.99633	0.336216
1034	1.04337	3.99589	0.336232
1035	1.04336	3.99599	0.336202
1036	1.04337	3.99612	0.336182
1037	1.04339	3.99631	0.336153
1038	1.04339	3.99558	0.336108
1039	1.04341	3.99613	0.336446
1040	1.04341	3.99571	0.336321
1041	1.0434	3.99626	0.336412
1042	1.04341	3.99677	0.336298
1043	1.04342	3.99499	0.336278
1044	1.04344	3.99448	0.336201
1045	1.04345	3.99556	0.33619
1046	1.04344	3.99684	0.33621
1047	1.04342	3.99767	0.336326
1048	1.04339	3.99959	0.336393
1049	1.04337	3.9998	0.336426
1050	1.04336	3.99922	0.336332
1051	1.04336	3.99866	0.33613
1052	1.04336	3.99912	0.336129
1053	1.04335	3.9988	0.336085
1054	1.04335	3.99882	0.336077
1055	1.04335	3.99893	0.336157
1056	1.04334	3.99896	0.336142
1057	1.04334	3.99938	0.336153
1058	1.04333	3.99941	0.336141
1059	1.04332	3.99942	0.336127
1060	1.04333	3.99946	0.336117
1061	1.04333	3.99974	0.336052
1062	1.04333	3.99975	0.336046
1063	1.04332	3.99977	0.336034
1064	1.04332	3.99979	0.336028
1065	1.04332	3.99982	0.336023
1066	1.04332	3.99984	0.336017
1067	1.04332	3.99985	0.336013
1068	1.04331	3.99986	0.336007
1069	1.04331	3.99988	0.336
1070	1.04331	3.99989	0.335997
1071	1.04331	3.99991	0.335993
1072	1.04331	3.99991	0.33599
1073	1.04331	3.99992	0.335987
1074	1.04331	3.99993	0.335984
1075	1.04331	3.99994	0.335982
1076	1.04331	3.99994	0.335979
1077	1.04331	3.99995	0.335976
1078	1.04331	3.99995	0.335975
1079	1.04331	3.99996	0.335973
1080	1.04331	3.99997	0.335971
1081	1.0433	3.99997	0.33597
1082	1.0433	3.99997	0.335969
1083	1.0433	3.99997	0.335968
1084	1.0433	3.99998	0.335967
1085	1.0433	3.99998	0.335966
1086	1.0433	3.99998	0.335965
1087	1.0433	3.99998	0.335964
1088	1.0433	3.99998	0.335964
1089	1.0433	3.99998	0.335963
1090	1.0433	3.99999	0.335962
1091	1.0433	3.99999	0.335962
1092	1.0433	3.99999	0.335961
1093	1.0433	3.99999	0.33596
1094	1.0433	3.99999	0.33596
1095	1.0433	3.99999	0.33596
1096	1.0433	3.99999	0.335959
1097	1.0433	3.99999	0.335959
1098	1.0433	3.99999	0.335959
1099	1.0433	3.99999	0.335959
1100	1.0433	3.99999	0.335958
1101	1.0433	4	0.335958
1102	1.0433	4	0.335958
1103	1.0433	4	0.335958
1104	1.0433	4	0.335958
1105	1.0433	4	0.335958
1106	1.0433	4	0.335957
1107	1.0433	4	0.335957
1108	1.0433	4	0.335957
1109	1.0433	4	0.335957
1110	1.0433	4	0.335957
1111	1.0433	4	0.335957
1112	1.0433	4	0.335957
1113	1.0433	4	0.335957
1114	1.0433	4	0.335957
1115	1.0433	4	0.335957
1116	1.0433	4	0.335957
1117	1.0433	4	0.335957
1118	1.0433	4	0.335957
1119	1.0433	4	0.335957
1120	1.0433	4	0.335957
1121	1.0433	4	0.335957
1122	1.0433	4	0.335957
1123	1.0433	4	0.335957
1124	1.0433	4	0.335957
1125	1.0433	4	0.335957
1126	1.0433	4	0.335957
1127	1.0433	4	0.335956
1128	1.0433	4	0.335956
1129	1.0433	4	0.335956
1130	1.0433	4	0.335956
1131	1.0433	4	0.335956
1132	1.0433	4	0.335956
1133	1.0433	4	0.335956
1134	1.0433	4	0.335956
1135	1.0433	4	0.335956
1136	1.0433	4	0.335956
1137	1.0433	4	0.335956
1138	1.0433	4	0.335956
1139	1.0433	4	0.335956
1140	1.0433	4	0.335956
1141	1.0433	4	0.335956
1142	1.0433	4	0.335956
1143	1.0433	4	0.335956
1144	1.0433	4	0.335956
1145	1.0433	4	0.335956
1146	1.0433	4	0.335956
1147	1.0433	4	0.335956
1148	1.0433	4	0.335956
1149	1.0433	4	0.335956
1150	1.0433	4	0.335956
1151	1.0433	4	0.335956
1152	1.0433	4	0.335956
1153	1.0433	4	0.335956
1154	1.0433	4	0.335956
1155	1.0433	4	0.335956
1156	1.0433	4	0.335956
1157	1.0433	4	0.335956
1158	1.0433	4	0.335956
1159	1.0433	4	0.335956
1160	1.0433	4	0.335956
1161	1.0433	4	0.335956
1162	1.0433	4	0.335956
1163	1.0433	4	0.335956
1164	1.0433	4	0.335956
1165	1.0433	4	0.335956
1166	1.0433	4	0.335956
1167	1.0433	4	0.335956
1168	1.0433	4	0.335956
1169	1.0433	4	0.335956
1170	1.0433	4	0.335956
1171	1.0433	4	0.335956
1172	1.0433	4	0.335956
1173	1.0433	4	0.335956
1174	1.0433	4	0.335956
1175	1.0433	4	0.335956
1176	1.0433	4	0.335956
1177	1.0433	4	0.335956
1178	1.0433	4	0.335956
1179	1.0433	4	0.335956
1180	1.0433	4	0.335956
1181	1.0433	4	0.335956
1182	1.0433	4	0.335956
1183	1.0433	4	0.335956
1184	1.0433	4	0.335956
1185	1.0433	4	0.335956
1186	1.0433	4	0.335956
1187	1.0433	4	0.335956
1188	1.0433	4	0.335956
1189	1.0433	4	0.335956
1190	1.0433	4	0.335956
1191	1.0433	4	0.335956
1192	1.0433	4	0.335956
1193	1.0433	4	0.335956
1194	1.0433	4	0.335956
1195	1.0433	4	0.335956
1196	1.0433	4	0.335956
1197	1.0433	4	0.335956
1198	1.0433	4	0.335956
1199	1.0433	4	0.335956
1200	1.0433	4	0.335956
1201	1.0433	4	0.335956
1202	1.0433	4	0.335956
1203	1.0433	4	0.335956
1204	1.0433	4	0.335956
1205	1.0433	4	0.335956
1206	1.0433	4	0.335956
1207	1.0433	4	0.335956
1208	1.0433	4	0.335956
1209	1.0433	4	0.335956
1210	1.0433	4	0.335956
1211	1.0433	4	0.335956
1212	1.0433	4	0.335956
1213	1.0433	4	0.335956
1214	1.0433	4	0.335956
1215	1.0433	4	0.335956
1216	1.0433	4	0.335956
1217	1.0433	4	0.335956
1218	1.0433	4	0.335956
1219	1.0433	4	0.335956
1220	1.0433	4	0.335956
1221	1.0433	4	0.335956
1222	1.0433	4	0.335956
1223	1.0433	4	0.335956
1224	1.0433	4	0.335956
1225	1.0433	4	0.335956
1226	1.0433	4	0.335956
1227	1.0433	4	0.335956
1228	1.0433	4	0.335956
1229	1.0433	4	0.335956
1230	1.0433	4	0.335956
1231	1.0433	4	0.335956
1232	1.0433	4	0.335956
1233	1.0433	4	0.335956
1234	1.0433	4	0.335956
1235	1.0433	4	0.335956
1236	1.0433	4	0.335956
1237	1.0433	4	0.335956
1238	1.0433	4	0.335956
1239	1.0433	4	0.335956
1240	1.0433	4	0.335956
1241	1.0433	4	0.335956
1242	1.0433	4	0.335956
1243	1.0433	4	0.335956
1244	1.0433	4	0.335956
1245	1.0433	4	0.335956
1246	1.0433	4	0.335956
1247	1.0433	4	0.335956
1248	1.0433	4	0.335956
1249	1.0433	4	0.335956
1250	1.0433	4	0.335956
1251	1.0433	4	0.335956
1252	1.0433	4	0.335956
1253	1.0433	4	0.335956
1254	1.0433	4	0.335956
1255	1.0433	4	0.335956
1256	1.0433	4	0.335956
1257	1.0433	4	0.335956
1258	1.0433	4	0.335956
1259	1.0433	4	0.335956
1260	1.0433	4	0.335956
1261	1.0433	4	0.335956
1262	1.0433	4	0.335956
1263	1.0433	4	0.335956
1264	1.0433	4	0.335956
1265	1.0433	4	0.335956
1266	1.0433	4	0.335956
1267	1.0433	4	0.335956
1268	1.0433	4	0.335956
1269	1.0433	4	0.335956
1270	1.0433	4	0.335956
1271	1.0433	4	0.335956
1272	1.0433	4	0.335956
1273	1.0433	4	0.335956
1274	1.0433	4	0.335956
1275	1.0433	4	0.335956
1276	1.0433	4	0.335956
1277	1.0433	4	0.335956
1278	1.0433	4	0.335956
1279	1.0433	4	0.335956
1280	1.0433	4	0.335956
1281	1.0433	4	0.335956
1282	1.0433	4	0.335956
1283	1.0433	4	0.335956
1284	1.0433	4	0.335956
1285	1.0433	4	0.335956
1286	1.0433	4	0.335956
1287	1.0433	4	0.335956
1288	1.0433	4	0.335956
1289	1.0433	4	0.335956
1290	1.0433	4	0.335956
1291	1.0433	4	0.335956
1292	1.0433	4	0.335956
1293	1.0433	4	0.335956
1294	1.0433	4	0.335956
1295	1.0433	4	0.335956
1296	1.0433	4	0.335956
1297	1.0433	4	0.335956
1298	1.0433	4	0.335956
1299	1.0433	4	0.335956
1300	1.0433	4	0.335956
1301	1.0433	4	0.335956
1302	1.0433	4	0.335956
1303	1.0433	4	0.335956
1304	1.0433	4	0.335956
1305	1.0433	4	0.335956
1306	1.0433	4	0.335956
1307	1.0433	4	0.335956
1308	1.0433	4	0.335956
1309	1.0433	4	0.335956
1310	1.0433	4	0.335956
1311	1.0433	4	0.335956
1312	1.0433	4	0.335956
1313	1.0433	4	0.335956
1314	1.0433	4	0.335956
1315	1.0433	4	0.335956
1316	1.0433	4	0.335956
1317	1.0433	4	0.335956
1318	1.0433	4	0.335956
1319	1.0433	4	0.335956
1320	1.0433	4	0.335956
1321	1.0433	4	0.335956
1322	1.0433	4	0.335956
1323	1.0433	4	0.335956
1324	1.0433	4	0.335956
1325	1.0433	4	0.335956
1326	1.0433	4	0.335956
1327	1.0433	4	0.335956
1328	1.0433	4	0.335956
1329	1.0433	4	0.335956
1330	1.0433	4	0.335956
1331	1.0433	4	0.335956
1332	1.0433	4	0.335956
1333	1.0433	4	0.335956
1334	1.0433	4	0.335956
1335	1.0433	4	0.335956
1336	1.0433	4	0.335956
1337	1.0433	4	0.335956
1338	1.0433	4	0.335956
1339	1.0433	4	0.335956
1340	1.0433	4	0.335956
1341	1.0433	4	0.335956
1342	1.0433	4	0.335956
1343	1.0433	4	0.335956
1344	1.0433	4	0.335956
1345	1.0433	4	0.335956
1346	1.0433	4	0.335956
1347	1.0433	4	0.335956
1348	1.0433	4	0.335956
1349	1.0433	4	0.335956
1350	1.0433	4	0.335956
1351	1.0433	4	0.335956
1352	1.0433	4	0.335956
1353	1.0433	4	0.335956
1354	1.0433	4	0.335956
1355	1.0433	4	0.335956
1356	1.0433	4	0.335956
1357	1.0433	4	0.335956
1358	1.0433	4	0.335956
1359	1.0433	4	0.335956
1360	1.0433	4	0.335956
1361	1.0433	4	0.335956
1362	1.0433	4	0.335956
1363	1.0433	4	0.335956
1364	1.0433	4	0.335956
1365	1.0433	4	0.335956
1366	1.0433	4	0.335956
1367	1.0433	4	0.335956
1368	1.0433	4	0.335956
1369	1.0433	4	0.335956
1370	1.0433	4	0.335956
1371	1.0433	4	0.335956
1372	1.0433	4	0.335956
1373	1.0433	4	0.335956
1374	1.0433	4	0.335956
1375	1.0433	4	0.335956
1376	1.0433	4	0.335956
1377	1.0433	4	0.335956
1378	1.0433	4	0.335956
1379	1.0433	4	0.335956
1380	1.0433	4	0.335956
1381	1.0433	4	0.335956
1382	1.0433	4	0.335956
1383	1.0433	4	0.335956
1384	1.0433	4	0.335956
1385	1.0433	4	0.335956
1386	1.0433	4	0.335956
1387	1.0433	4	0.335956
1388	1.0433	4	0.335956
1389	1.0433	4	0.335956
1390	1.0433	4	0.335956
1391	1.0433	4	0.335956
1392	1.0433	4	0.335956
1393	1.0433	4	0.335956
1394	1.0433	4	0.335956
1395	1.0433	4	0.335956
1396	1.0433	4	0.335956
1397	1.0433	4	0.335956
1398	1.0433	4	0.335956
1399	1.0433	4	0.335956
1400	1.0433	4	0.335956
1401	1.0433	4	0.335956
1402	1.0433	4	0.335956
1403	1.0433	4	0.335956
1404	1.0433	4	0.335956
1405	1.0433	4	0.335956
1406	1.0433	4	0.335956
1407	1.0433	4	0.335956
1408	1.0433	4	0.335956
1409	1.0433	4	0.335956
1410	1.0433	4	0.335956
1411	1.0433	4	0.335956
1412	1.0433	4	0.335956
1413	1.0433	4	0.335956
1414	1.0433	4	0.335956
1415	1.0433	4	0.335956
1416	1.0433	4	0.335956
1417	1.0433	4	0.335956
1418	1.0433	4	0.335956
1419	1.0433	4	0.335956
1420	1.0433	4	0.335956
1421	1.0433	4	0.335956
1422	1.0433	4	0.335956
1423	1.0433	4	0.335956
1424	1.0433	4	0.335956
1425	1.0433	4	0.335956
1426	1.0433	4	0.335956
1427	1.0433	4	0.335956
1428	1.0433	4	0.335956
1429	1.0433	4	0.335956
1430	1.0433	4	0.335956
1431	1.0433	4	0.335956
1432	1.0433	4	0.335956
1433	1.0433	4	0.335956
1434	1.0433	4	0.335956
1435	1.0433	4	0.335956
1436	1.0433	4	0.335956
1437	1.0433	4	0.335956
1438	1.0433	4	0.335956
1439	1.0433	4	0.335956
1440	1.0433	4	0.335956
1441	1.0433	4	0.335956
1442	1.0433	4	0.335956
1443	1.0433	4	0.335956
1444	1.0433	4	0.335956
1445	1.0433	4	0.335956
1446	1.0433	4	0.335956
1447	1.0433	4	0.335956
1448	1.0433	4	0.335956
1449	1.0433	4	0.335956
1450	1.0433	4	0.335956
1451	1.0433	4	0.335956
1452	1.0433	4	0.335956
1453	1.0433	4	0.335956
1454	1.0433	4	0.335956
1455	1.0433	4	0.335956
1456	1.0433	4	0.335956
1457	1.0433	4	0.335956
1458	1.0433	4	0.335956
1459	1.0433	4	0.335956
1460	1.0433	4	0.335956
1461	1.0433	4	0.335956
1462	1.0433	4	0.335956
1463	1.0433	4	0.335956
1464	1.0433	4	0.335956
1465	1.0433	4	0.335956
1466	1.0433	4	0.335956
1467	1.0433	4	0.335956
1468	1.0433	4	0.335956
1469	1.0433	4	0.335956
1470	1.0433	4	0.335956
1471	1.0433	4	0.335956
1472	1.0433	4	0.335956
1473	1.0433	4	0.335956
1474	1.0433	4	0.335956
1475	1.0433	4	0.335956
1476	1.0433	4	0.335956
1477	1.0433	4	0.335956
1478	1.0433	4	0.335956
1479	1.0433	4	0.335956
1480	1.0433	4	0.335956
1481	1.0433	4	0.335956
1482	1.0433	4	0.335956
1483	1.0433	4	0.335956
1484	1.0433	4	0.335956
1485	1.0433	4	0.335956
1486	1.0433	4	0.335956
1487	1.0433	4	0.335956
1488	1.0433	4	0.335956
1489	1.0433	4	0.335956
1490	1.0433	4	0.335956
1491	1.0433	4	0.335956
1492	1.0433	4	0.335956
1493	1.0433	4	0.335956
1494	1.0433	4	0.335956
1495	1.0433	4	0.335956
1496	1.0433	4	0.335956
1497	1.0433	4	0.335956
1498	1.0433	4	0.335956
1499	1.0433	4	0.335956
1500	1.0433	4	0.335956
1501	1.0433	4	0.335956
1502	1.0433	4	0.335956
1503	1.0433	4	0.335956
1504	1.0433	4	0.335956
1505	1.0433	4	0.335956
1506	1.0433	4	0.335956
1507	1.0433	4	0.335956
1508	1.0433	4	0.335956
1509	1.0433	4	0.335956
1510	1.0433	4	0.335956
1511	1.0433	4	0.335956
1512	1.0433	4	0.335956
1513	1.0433	4	0.335956
1514	1.0433	4	0.335956
1515	1.0433	4	0.335956
1516	1.0433	4	0.335956
1517	1.0433	4	0.335956
1518	1.0433	4	0.335956
1519	1.0433	4	0.335956
1520	1.0433	4	0.335956
1521	1.0433	4	0.335956
1522	1.0433	4	0.335956
1523	1.0433	4	0.335956
1524	1.0433	4	0.335956
1525	1.0433	4	0.335956
1526	1.0433	4	0.335956
1527	1.0433	4	0.335956
1528	1.0433	4	0.335956
1529	1.0433	4	0.335956
1530	1.0433	4	0.335956
1531	1.0433	4	0.335956
1532	1.0433	4	0.335956
1533	1.0433	4	0.335956
1534	1.0433	4	0.335956
1535	1.0433	4	0.335956
1536	1.0433	4	0.335956
1537	1.0433	4	0.335956
1538	1.0433	4	0.335956
1539	1.0433	4	0.335956
1540	1.0433	4	0.335956
1541	1.0433	4	0.335956
1542	1.0433	4	0.335956
1543	1.0433	4	0.335956
1544	1.0433	4	0.335956
1545	1.0433	4	0.335956
1546	1.0433	4	0.335956
1547	1.0433	4	0.335956
1548	1.0433	4	0.335956
1549	1.0433	4	0.335956
1550	1.0433	4	0.335956
1551	1.0433	4	0.335956
1552	1.0433	4	0.335956
1553	1.0433	4	0.335956
1554	1.0433	4	0.335956
1555	1.0433	4	0.335956
1556	1.0433	4	0.335956
1557	1.0433	4	0.335956
1558	1.0433	4	0.335956
1559	1.0433	4	0.335956
1560	1.0433	4	0.335956
1561	1.0433	4	0.335956
1562	1.0433	4	0.335956
1563	1.0433	4	0.335956
1564	1.0433	4	0.335956
1565	1.0433	4	0.335956
1566	1.0433	4	0.335956
1567	1.0433	4	0.335956
1568	1.0433	4	0.335956
1569	1.0433	4	0.335956
1570	1.0433	4	0.335956
1571	1.0433	4	0.335956
1572	1.0433	4	0.335956
1573	1.0433	4	0.335956
1574	1.0433	4	0.335956
1575	1.0433	4	0.335956
1576	1.0433	4	0.335956
1577	1.0433	4	0.335956
1578	1.0433	4	0.335956
1579	1.0433	4	0.335956
1580	1.0433	4	0.335956
1581	1.0433	4	0.335956
1582	1.0433	4	0.335956
1583	1.0433	4	0.335956
1584	1.0433	4	0.335956
1585	1.0433	4	0.335956
1586	1.0433	4	0.335956
1587	1.0433	4	0.335956
1588	1.0433	4	0.335956
1589	1.0433	4	0.335956
1590	1.0433	4	0.335956
1591	1.0433	4	0.335956
1592	1.0433	4	0.335956
1593	1.0433	4	0.335956
1594	1.0433	4	0.335956
1595	1.0433	4	0.335956
1596	1.0433	4	0.335956
1597	1.0433	4	0.335956
1598	1.0433	4	0.335956
1599	1.0433	4	0.335956
1600	1.0433	4	0.335956
1601	1.0433	4	0.335956
1602	1.0433	4	0.335956
1603	1.0433	4	0.335956
1604	1.0433	4	0.335956
1605	1.0433	4	0.335956
1606	1.0433	4	0.335956
1607	1.0433	4	0.335956
1608	1.0433	4	0.335956
1609	1.0433	4	0.335956
1610	1.0433	4	0.335956
1611	1.0433	4	0.335956
1612	1.0433	4	0.335956
1613	1.0433	4	0.335956
1614	1.0433	4	0.335956
1615	1.0433	4	0.335956
1616	1.0433	4	0.335956
1617	1.0433	4	0.335956
1618	1.0433	4	0.335956
1619	1.0433	4	0.335956
1620	1.0433	4	0.335956
1621	1.0433	4	0.335956
1622	1.0433	4	0.335956
1623	1.0433	4	0.335956
1624	1.0433	4	0.335956
1625	1.0433	4	0.335956
1626	1.0433	4	0.335956
1627	1.0433	4	0.335956
1628	1.0433	4	0.335956
1629	1.0433	4	0.335956
1630	1.0433	4	0.335956
1631	1.0433	4	0.335956
1632	1.0433	4	0.335956
1633	1.0433	4	0.335956
1634	1.0433	4	0.335956
1635	1.0433	4	0.335956
1636	1.0433	4	0.335956
1637	1.0433	4	0.335956
1638	1.0433	4	0.335956
1639	1.0433	4	0.335956
1640	1.0433	4	0.335956
1641	1.0433	4	0.335956
1642	1.0433	4	0.335956
1643	1.0433	4	0.335956
1644	1.0433	4	0.335956
1645	1.0433	4	0.335956
1646	1.0433	4	0.335956
1647	1.0433	4	0.335956
1648	1.0433	4	0.335956
1649	1.0433	4	0.335956
1650	1.0433	4	0.335956
1651	1.0433	4	0.335956
1652	1.0433	4	0.335956
1653	1.0433	4	0.335956
1654	1.0433	4	0.335956
1655	1.0433	4	0.335956
1656	1.0433	4	0.335956
1657	1.0433	4	0.335956
1658	1.0433	4	0.335956
1659	1.0433	4	0.335956
1660	1.0433	4	0.335956
1661	1.0433	4	0.335956
1662	1.0433	4	0.335956
1663	1.0433	4	0.335956
1664	1.0433	4	0.335956
1665	1.0433	4	0.335956
1666	1.0433	4	0.335956
1667	1.0433	4	0.335956
1668	1.0433	4	0.335956
1669	1.0433	4	0.335956
1670	1.0433	4	0.335956
1671	1.0433	4	0.335956
1672	1.0433	4	0.335956
1673	1.0433	4	0.335956
1674	1.0433	4	0.335956
1675	1.0433	4	0.335956
1676	1.0433	4	0.335956
1677	1.0433	4	0.335956
1678	1.0433	4	0.335956
1679	1.0433	4	0.335956
1680	1.0433	4	0.335956
1681	1.0433	4	0.335956
1682	1.0433	4	0.335956
1683	1.0433	4	0.335956
1684	1.0433	4	0.335956
1685	1.0433	4	0.335956
1686	1.0433	4	0.335956
1687	1.0433	4	0.335956
1688	1.0433	4	0.335956
1689	1.0433	4	0.335956
1690	1.0433	4	0.335956
1691	1.0433	4	0.335956
1692	1.0433	4	0.335956
1693	1.0433	4	0.335956
1694	1.0433	4	0.335956
1695	1.0433	4	0.335956
1696	1.0433	4	0.335956
1697	1.0433	4	0.335956
1698	1.0433	4	0.335956
1699	1.0433	4	0.335956
1700	1.0433	4	0.335956
1701	1.0433	4	0.335956
1702	1.0433	4	0.335956
1703	1.0433	4	0.335956
1704	1.0433	4	0.335956
1705	1.0433	4	0.335956
1706	1.0433	4	0.335956
1707	1.0433	4	0.335956
1708	1.0433	4	0.335956
1709	1.0433	4	0.335956
1710	1.0433	4	0.335956
1711	1.0433	4	0.335956
1712	1.0433	4	0.335956
1713	1.0433	4	0.335956
1714	1.0433	4	0.335956
1715	1.0433	4	0.335956
1716	1.0433	4	0.335956
1717	1.0433	4	0.335956
1718	1.0433	4	0.335956
1719	1.0433	4	0.335956
1720	1.0433	4	0.335956
1721	1.0433	4	0.335956
1722	1.0433	4	0.335956
1723	1.0433	4	0.335956
1724	1.0433	4	0.335956
1725	1.0433	4	0.335956
1726	1.0433	4	0.335956
1727	1.0433	4	0.335956
1728	1.0433	4	0.335956
1729	1.0433	4	0.335956
1730	1.0433	4	0.335956
1731	1.0433	4	0.335956
1732	1.0433	4	0.335956
1733	1.0433	4	0.335956
1734	1.0433	4	0.335956
1735	1.0433	4	0.335956
1736	1.0433	4	0.335956
1737	1.0433	4	0.335956
1738	1.0433	4	0.335956
1739	1.0433	4	0.335956
1740	1.0433	4	0.335956
1741	1.0433	4	0.335956
1742	1.0433	4	0.335956
1743	1.0433	4	0.335956
1744	1.0433	4	0.335956
1745	1.0433	4	0.335956
1746	1.0433	4	0.335956
1747	1.0433	4	0.335956
1748	1.0433	4	0.335956
1749	1.0433	4	0.335956
1750	1.0433	4	0.335956
1751	1.0433	4	0.335956
1752	1.0433	4	0.335956
1753	1.0433	4	0.335956
1754	1.0433	4	0.335956
1755	1.0433	4	0.335956
1756	1.0433	4	0.335956
1757	1.0433	4	0.335956
1758	1.0433	4	0.335956
1759	1.0433	4	0.335956
1760	1.0433	4	0.335956
1761	1.0433	4	0.335956
1762	1.0433	4	0.335956
1763	1.0433	4	0.335956
1764	1.0433	4	0.335956
1765	1.0433	4	0.335956
1766	1.0433	4	0.335956
1767	1.0433	4	0.335956
1768	1.0433	4	0.335956
1769	1.0433	4	0.335956
1770	1.0433	4	0.335956
1771	1.0433	4	0.335956
1772	1.0433	4	0.335956
1773	1.0433	4	0.335956
1774	1.0433	4	0.335956
1775	1.0433	4	0.335956
1776	1.0433	4	0.335956
1777	1.0433	4	0.335956
1778	1.0433	4	0.335956
1779	1.0433	4	0.335956
1780	1.0433	4	0.335956
1781	1.0433	4	0.335956
1782	1.0433	4	0.335956
1783	1.0433	4	0.335956
1784	1.0433	4	0.335956
1785	1.0433	4	0.335956
1786	1.0433	4	0.335956
1787	1.0433	4	0.335956
1788	1.0433	4	0.335956
1789	1.0433	4	0.335956
1790	1.0433	4	0.335956
1791	1.0433	4	0.335956
1792	1.0433	4	0.335956
1793	1.0433	4	0.335956
1794	1.0433	4	0.335956
1795	1.0433	4	0.335956
1796	1.0433	4	0.335956
1797	1.0433	4	0.335956
1798	1.0433	4	0.335956
1799	1.0433	4	0.335956
1800	1.0433	4	0.335956
1801	1.0433	4	0.335956
1802	1.0433	4	0.335956
1803	1.0433	4	0.335956
1804	1.0433	4	0.335956
1805	1.0433	4	0.335956
1806	1.0433	4	0.335956
1807	1.0433	4	0.335956
1808	1.0433	4	0.335956
1809	1.0433	4	0.335956
1810	1.0433	4	0.335956
1811	1.0433	4	0.335956
1812	1.0433	4	0.335956
1813	1.0433	4	0.335956
1814	1.0433	4	0.335956
1815	1.0433	4	0.335956
1816	1.0433	4	0.335956
1817	1.0433	4	0.335956
1818	1.0433	4	0.335956
1819	1.0433	4	0.335956
1820	1.0433	4	0.335956
1821	1.0433	4	0.335956
1822	1.0433	4	0.335956
1823	1.0433	4	0.335956
1824	1.0433	4	0.335956
1825	1.0433	4	0.335956
1826	1.0433	4	0.335956
1827	1.0433	4	0.335956
1828	1.0433	4	0.335956
1829	1.0433	4	0.335956
1830	1.0433	4	0.335956
1831	1.0433	4	0.335956
1832	1.0433	4	0.335956
1833	1.0433	4	0.335956
1834	1.0433	4	0.335956
1835	1.0433	4	0.335956
1836	1.0433	4	0.335956
1837	1.0433	4	0.335956
1838	1.0433	4	0.335956
1839	1.0433	4	0.335956
1840	1.0433	4	0.335956
1841	1.0433	4	0.335956
1842	1.0433	4	0.335956
1843	1.0433	4	0.335956
1844	1.0433	4	0.335956
1845	1.0433	4	0.335956
1846	1.0433	4	0.335956
1847	1.0433	4	0.335956
1848	1.0433	4	0.335956
1849	1.0433	4	0.335956
1850	1.0433	4	0.335956
1851	1.0433	4	0.335956
1852	1.0433	4	0.335956
1853	1.0433	4	0.335956
1854	1.0433	4	0.335956
1855	1.0433	4	0.335956
1856	1.0433	4	0.335956
1857	1.0433	4	0.335956
1858	1.0433	4	0.335956
1859	1.0433	4	0.335956
1860	1.0433	4	0.335956
1861	1.0433	4	0.335956
1862	1.0433	4	0.335956
1863	1.0433	4	0.335956
1864	1.0433	4	0.335956
1865	1.0433	4	0.335956
1866	1.0433	4	0.335956
1867	1.0433	4	0.335956
1868	1.0433	4	0.335956
1869	1.0433	4	0.335956
1870	1.0433	4	0.335956
1871	1.0433	4	0.335956
1872	1.0433	4	0.335956
1873	1.0433	4	0.335956
1874	1.0433	4	0.335956
1875	1.0433	4	0.335956
1876	1.0433	4	0.335956
1877	1.0433	4	0.335956
1878	1.0433	4	0.335956
1879	1.0433	4	0.335956
1880	1.0433	4	0.335956
1881	1.0433	4	0.335956
1882	1.0433	4	0.335956
1883	1.0433	4	0.335956
1884	1.0433	4	0.335956
1885	1.0433	4	0.335956
1886	1.0433	4	0.335956
1887	1.0433	4	0.335956
1888	1.0433	4	0.335956
1889	1.0433	4	0.335956
1890	1.0433	4	0.335956
1891	1.0433	4	0.335956
1892	1.0433	4	0.335956
1893	1.0433	4	0.335956
1894	1.0433	4	0.335956
1895	1.0433	4	0.335956
1896	1.0433	4	0.335956
1897	1.0433	4	0.335956
1898	1.0433	4	0.335956
1899	1.0433	4	0.335956
1900	1.0433	4	0.335956
1901	1.0433	4	0.335956
1902	1.0433	4	0.335956
1903	1.0433	4	0.335956
1904	1.0433	4	0.335956
1905	1.0433	4	0.335956
1906	1.0433	4	0.335956
1907	1.0433	4	0.335956
1908	1.0433	4	0.335956
1909	1.0433	4	0.335956
1910	1.0433	4	0.335956
1911	1.0433	4	0.335956
1912	1.0433	4	0.335956
1913	1.0433	4	0.335956
1914	1.0433	4	0.335956
1915	1.0433	4	0.335956
1916	1.0433	4	0.335956
1917	1.0433	4	0.335956
1918	1.0433	4	0.335956
1919	1.0433	4	0.335956
1920	1.0433	4	0.335956
1921	1.0433	4	0.335956
1922	1.0433	4	0.335956
1923	1.0433	4	0.335956
1924	1.0433	4	0.335956
1925	1.0433	4	0.335956
1926	1.0433	4	0.335956
1927	1.0433	4	0.335956
1928	1.0433	4	0.335956
1929	1.0433	4	0.335956
1930	1.0433	4	0.335956
1931	1.0433	4	0.335956
1932	1.0433	4	0.335956
1933	1.0433	4	0.335956
1934	1.0433	4	0.335956
1935	1.0433	4	0.335956
1936	1.0433	4	0.335956
1937	1.0433	4	0.335956
1938	1.0433	4	0.335956
1939	1.0433	4	0.335956
1940	1.0433	4	0.335956
1941	1.0433	4	0.335956
1942	1.0433	4	0.335956
1943	1.0433	4	0.335956
1944	1.0433	4	0.335956
1945	1.0433	4	0.335956
1946	1.0433	4	0.335956
1947	1.0433	4	0.335956
1948	1.0433	4	0.335956
1949	1.0433	4	0.335956
1950	1.0433	4	0.335956
1951	1.0433	4	0.335956
1952	1.0433	4	0.335956
1953	1.0433	4	0.335956
1954	1.0433	4	0.335956
1955	1.0433	4	0.335956
1956	1.0433	4	0.335956
1957	1.0433	4	0.335956
1958	1.0433	4	0.335956
1959	1.0433	4	0.335956
1960	1.0433	4	0.335956
1961	1.0433	4	0.335956
1962	1.0433	4	0.335956
1963	1.0433	4	0.335956
1964	1.0433	4	0.335956
1965	1.0433	4	0.335956
1966	1.0433	4	0.335956
1967	1.0433	4	0.335956
1968	1.0433	4	0.335956
1969	1.0433	4	0.335956
1970	1.0433	4	0.335956
1971	1.0433	4	0.335956
1972	1.0433	4	0.335956
1973	1.0433	4	0.335956
1974	1.0433	4	0.335956
1975	1.0433	4	0.335956
1976	1.0433	4	0.335956
1977	1.0433	4	0.335956
1978	1.0433	4	0.335956
1979	1.0433	4	0.335956
1980	1.0433	4	0.335956
1981	1.0433	4	0.335956
1982	1.0433	4	0.335956
1983	1.0433	4	0.335956
1984	1.0433	4	0.335956
1985	1.0433	4	0.335956
1986	1.0433	4	0.335956
1987	1.0433	4	0.335956
1988	1.0433	4	0.335956
1989	1.0433	4	0.335956
1990	1.0433	4	0.335956
1991	1.0433	4	0.335956
1992	1.0433	4	0.335956
1993	1.0433	4	0.335956
1994	1.0433	4	0.335956
1995	1.0433	4	0.335956
1996	1.0433	4	0.335956
1997	1.0433	4	0.335956
1998	1.0433	4	0.335956
1999	1.0433	4	0.335956
2000	1.0433	4	0.335956
[truncated: 3,001 more rows]
