# Supplementary material for: Aspiration-driven co-evolution of cooperation with individual behavioral diversity
Source: PLoS One. 2023 Sep 15;18(9):e0291134. doi: 10.1371/journal.pone.0291134 (PMC10503719; doi:10.1371/journal.pone.0291134)
Supplement: S1 Data — (ZIP) [file pone.0291134.s001.zip › M1/v2-L=200/data/aspiration_time,b=1.18_frequency.txt]

1	0.5	0.5	0
2	0.630758	0.646132	0.457907
3	0.697295	0.749984	0.500951
4	0.724219	0.829801	0.537814
5	0.726133	0.897631	0.558736
6	0.712365	0.959462	0.562297
7	0.690891	1.01965	0.553127
8	0.665115	1.07732	0.537324
9	0.638827	1.13487	0.515106
10	0.613623	1.19456	0.491226
11	0.589275	1.25086	0.464755
12	0.567069	1.29369	0.439947
13	0.546539	1.34428	0.415243
14	0.52856	1.37419	0.394061
15	0.512492	1.41516	0.372517
16	0.498256	1.45942	0.355078
17	0.485248	1.49537	0.337869
18	0.47418	1.54149	0.3231
19	0.464316	1.58316	0.308414
20	0.455182	1.63706	0.294245
21	0.447064	1.69021	0.282822
22	0.44067	1.71847	0.271972
23	0.435379	1.7417	0.261575
24	0.430658	1.77704	0.252948
25	0.426356	1.82062	0.244155
26	0.423373	1.85576	0.234817
27	0.420872	1.86777	0.230683
28	0.419322	1.90003	0.222886
29	0.41854	1.92728	0.215235
30	0.417869	1.95213	0.213001
31	0.417751	1.97212	0.211194
32	0.418192	1.99011	0.208344
33	0.418382	2.01201	0.207068
34	0.419351	2.04315	0.203256
35	0.420438	2.08168	0.199466
36	0.422149	2.09735	0.197221
37	0.424064	2.10994	0.194717
38	0.426081	2.12773	0.193268
39	0.42831	2.14605	0.194626
40	0.430761	2.1687	0.193096
41	0.433231	2.19545	0.192018
42	0.436171	2.20548	0.189059
43	0.43943	2.22444	0.187455
44	0.442629	2.2453	0.187867
45	0.445643	2.25923	0.188275
46	0.448829	2.28648	0.188286
47	0.451779	2.31579	0.189502
48	0.454736	2.32217	0.191125
49	0.457978	2.34228	0.191618
50	0.461655	2.36244	0.188997
51	0.464898	2.39727	0.189223
52	0.468256	2.43116	0.190147
53	0.471565	2.44889	0.1898
54	0.474713	2.48017	0.190247
55	0.477925	2.49459	0.187655
56	0.481298	2.5123	0.188366
57	0.484611	2.51526	0.191862
58	0.487697	2.5272	0.193873
59	0.491161	2.52822	0.194217
60	0.494265	2.52562	0.196618
61	0.497449	2.53713	0.198985
62	0.500635	2.53717	0.198744
63	0.50396	2.57271	0.199473
64	0.506863	2.60413	0.200799
65	0.509848	2.61749	0.200885
66	0.51273	2.61843	0.201003
67	0.515953	2.63344	0.203178
68	0.518999	2.64802	0.203609
69	0.522213	2.65409	0.202388
70	0.525638	2.67239	0.203297
71	0.528519	2.68045	0.20476
72	0.531654	2.69847	0.207948
73	0.535237	2.69924	0.207512
74	0.538557	2.7097	0.207086
75	0.541987	2.72664	0.20809
76	0.545646	2.73411	0.208765
77	0.548832	2.76606	0.209146
78	0.551212	2.80176	0.210902
79	0.553931	2.83432	0.211901
80	0.556651	2.84832	0.2124
81	0.559531	2.85378	0.212766
82	0.562166	2.88464	0.213441
83	0.564687	2.89746	0.212872
84	0.567203	2.91074	0.214075
85	0.569726	2.92565	0.213404
86	0.572312	2.92615	0.213261
87	0.574894	2.93857	0.214735
88	0.577416	2.94704	0.215486
89	0.580065	2.96603	0.215163
90	0.582385	2.98226	0.218223
91	0.584627	2.99079	0.218153
92	0.587078	2.999	0.218446
93	0.589616	3.00923	0.217395
94	0.592016	3.02482	0.218169
95	0.594289	3.03263	0.217969
96	0.59674	3.04018	0.218411
97	0.599142	3.03064	0.219009
98	0.601571	3.04208	0.219703
99	0.604256	3.0401	0.220184
100	0.606691	3.06125	0.221146
101	0.609222	3.07589	0.22161
102	0.611936	3.07023	0.222428
103	0.614649	3.06437	0.222467
104	0.617543	3.04532	0.222735
105	0.620301	3.04596	0.223539
106	0.622803	3.06796	0.224919
107	0.625182	3.11024	0.224328
108	0.627656	3.1209	0.225146
109	0.62975	3.15421	0.225263
110	0.631916	3.14318	0.225988
111	0.634131	3.13962	0.2277
112	0.636599	3.14153	0.227294
113	0.638979	3.14299	0.227451
114	0.641209	3.14506	0.228603
115	0.643787	3.15754	0.229891
116	0.645743	3.16811	0.232907
117	0.64769	3.18289	0.233954
118	0.649551	3.19987	0.235589
119	0.651277	3.20828	0.236835
120	0.653205	3.22148	0.235895
121	0.654908	3.23001	0.233876
122	0.65708	3.20975	0.23461
123	0.659125	3.21268	0.237116
124	0.66121	3.22217	0.238759
125	0.663135	3.22797	0.239957
126	0.665014	3.23411	0.240087
127	0.667129	3.23473	0.239832
128	0.669248	3.22898	0.240036
129	0.671451	3.25338	0.240012
130	0.673307	3.27132	0.241567
131	0.675031	3.28872	0.242817
132	0.676794	3.27607	0.243429
133	0.678534	3.26013	0.24363
134	0.680256	3.29107	0.243012
135	0.68199	3.29406	0.244447
136	0.683712	3.29974	0.243544
137	0.685158	3.31308	0.245765
138	0.686501	3.33832	0.247352
139	0.687939	3.34732	0.246905
140	0.68948	3.35593	0.246639
141	0.690861	3.37353	0.245418
142	0.692668	3.35357	0.243496
143	0.694477	3.35085	0.244071
144	0.696019	3.36024	0.244465
145	0.697588	3.38021	0.24475
146	0.699129	3.37594	0.245075
147	0.700393	3.40574	0.246119
148	0.701417	3.41208	0.24699
149	0.702758	3.41261	0.246433
150	0.704222	3.42075	0.246957
151	0.705693	3.41915	0.246815
152	0.707215	3.41288	0.246601
153	0.708747	3.41024	0.247177
154	0.710498	3.4293	0.247553
155	0.711983	3.42116	0.248079
156	0.713502	3.43645	0.249106
157	0.714715	3.44561	0.249058
158	0.716054	3.46125	0.249555
159	0.717241	3.47341	0.24916
160	0.71843	3.48361	0.249765
161	0.719208	3.51302	0.251602
162	0.72019	3.51315	0.249774
163	0.721279	3.51488	0.249611
164	0.722462	3.50425	0.248793
165	0.723772	3.50966	0.248259
166	0.725245	3.49941	0.24888
167	0.726451	3.50242	0.249109
168	0.727806	3.51009	0.250907
169	0.729238	3.5145	0.249436
170	0.730678	3.51585	0.249456
171	0.731974	3.52294	0.250614
172	0.733365	3.52287	0.249571
173	0.734786	3.53725	0.25106
174	0.736188	3.53578	0.251608
175	0.737434	3.54773	0.252451
176	0.738677	3.55521	0.251359
177	0.739781	3.56381	0.251361
178	0.741228	3.55154	0.249758
179	0.742864	3.53989	0.25053
180	0.744143	3.54845	0.251884
181	0.745551	3.5512	0.25131
182	0.747075	3.54983	0.253053
183	0.74858	3.54563	0.252562
184	0.750054	3.55115	0.253512
185	0.751711	3.53825	0.253787
186	0.75341	3.53587	0.253313
187	0.754778	3.54423	0.254491
188	0.755948	3.55994	0.255586
189	0.757322	3.56856	0.25596
190	0.758745	3.56927	0.256339
191	0.760296	3.56399	0.257357
192	0.761615	3.57239	0.257211
193	0.762833	3.56698	0.258838
194	0.764238	3.55995	0.25874
195	0.765604	3.54826	0.259553
196	0.767034	3.55686	0.260168
197	0.768243	3.57103	0.259805
198	0.769708	3.56596	0.259037
199	0.771006	3.58117	0.2574
200	0.772579	3.57403	0.25733
201	0.774052	3.5769	0.258054
202	0.775432	3.58398	0.259862
203	0.776812	3.57885	0.260079
204	0.778381	3.57976	0.259409
205	0.779746	3.58448	0.26104
206	0.781197	3.5912	0.26122
207	0.782663	3.59535	0.261499
208	0.78399	3.60226	0.261296
209	0.785277	3.61294	0.26104
210	0.786717	3.61985	0.263157
211	0.788018	3.60664	0.263376
212	0.789278	3.61273	0.262644
213	0.790738	3.60457	0.263322
214	0.792148	3.60825	0.265894
215	0.793436	3.60683	0.266994
216	0.794485	3.62007	0.267554
217	0.79574	3.61654	0.264829
218	0.796998	3.60698	0.265045
219	0.798347	3.61972	0.266134
220	0.799439	3.62505	0.266224
221	0.800473	3.63239	0.267369
222	0.80155	3.63283	0.267866
223	0.802603	3.63308	0.267671
224	0.803814	3.63067	0.267467
225	0.805104	3.633	0.26786
226	0.806442	3.62022	0.267791
227	0.807733	3.61819	0.267722
228	0.808985	3.62484	0.269236
229	0.810253	3.62763	0.269412
230	0.811466	3.63821	0.269931
231	0.812481	3.63925	0.270339
232	0.813717	3.63954	0.27035
233	0.814968	3.63188	0.271213
234	0.816248	3.62292	0.270969
235	0.817566	3.61798	0.270205
236	0.818657	3.62602	0.270639
237	0.819667	3.63171	0.272241
238	0.820848	3.63568	0.272478
239	0.821817	3.64594	0.272544
240	0.822702	3.65119	0.274092
241	0.823721	3.65898	0.273596
242	0.824709	3.66162	0.274466
243	0.825749	3.67141	0.274316
244	0.826748	3.67025	0.272996
245	0.827858	3.66261	0.272163
246	0.829121	3.65789	0.273892
247	0.830365	3.65388	0.275662
248	0.831366	3.65214	0.275788
249	0.832497	3.65598	0.276687
250	0.833559	3.65674	0.276394
251	0.834698	3.65438	0.276706
252	0.835753	3.65004	0.277717
253	0.836818	3.66353	0.278347
254	0.837943	3.66072	0.278428
255	0.838836	3.66657	0.278439
256	0.839785	3.67168	0.277649
257	0.840752	3.67912	0.278757
258	0.841633	3.68141	0.277932
259	0.842562	3.68753	0.277524
260	0.843315	3.69914	0.277761
261	0.844161	3.71047	0.278176
262	0.844977	3.70118	0.278631
263	0.845822	3.6914	0.278208
264	0.846633	3.69222	0.27871
265	0.847555	3.69571	0.279324
266	0.848183	3.70089	0.280686
267	0.849158	3.70925	0.281013
268	0.849918	3.71421	0.281248
269	0.850852	3.702	0.280896
270	0.851671	3.70383	0.281411
271	0.852654	3.69594	0.282018
272	0.853594	3.68787	0.280982
273	0.854852	3.68048	0.280615
274	0.85607	3.6842	0.281223
275	0.857111	3.68852	0.281288
276	0.858081	3.69507	0.281331
277	0.859078	3.69662	0.280776
278	0.860185	3.68995	0.280697
279	0.861359	3.68771	0.280826
280	0.862337	3.6915	0.281432
281	0.863444	3.69985	0.281258
282	0.864555	3.70356	0.281835
283	0.865556	3.70629	0.282687
284	0.866452	3.71241	0.282615
285	0.867211	3.7233	0.281088
286	0.868195	3.71597	0.281915
287	0.868944	3.7298	0.282154
288	0.869821	3.73472	0.281891
289	0.870605	3.73401	0.282565
290	0.871721	3.72671	0.282816
291	0.872565	3.73634	0.283929
292	0.87363	3.73017	0.284507
293	0.874451	3.7312	0.284975
294	0.875312	3.72987	0.283481
295	0.876098	3.73973	0.284576
296	0.876713	3.7489	0.285514
297	0.877359	3.75359	0.284908
298	0.877797	3.7576	0.285658
299	0.87847	3.74996	0.285323
300	0.87933	3.74109	0.285483
301	0.880167	3.74629	0.286355
302	0.880804	3.75083	0.286707
303	0.881624	3.75002	0.286193
304	0.882516	3.74797	0.28644
305	0.883269	3.75552	0.28714
306	0.883774	3.76086	0.287693
307	0.884399	3.76959	0.287372
308	0.885065	3.77252	0.289357
309	0.885704	3.77608	0.288342
310	0.886129	3.7822	0.288958
311	0.886815	3.78337	0.287754
312	0.887512	3.78003	0.286333
313	0.888252	3.78128	0.286334
314	0.888999	3.78864	0.286129
315	0.889749	3.78652	0.286948
316	0.890405	3.78826	0.288224
317	0.890982	3.79308	0.28866
318	0.891871	3.79199	0.289112
319	0.892644	3.79672	0.28864
320	0.893248	3.79137	0.289215
321	0.894057	3.78724	0.288092
322	0.894879	3.78317	0.288459
323	0.895575	3.78327	0.288117
324	0.896357	3.79031	0.287266
325	0.896991	3.79027	0.289629
326	0.897719	3.78131	0.289435
327	0.898601	3.78345	0.289417
328	0.899535	3.78231	0.289519
329	0.900262	3.78477	0.290726
330	0.900935	3.78325	0.290912
331	0.901519	3.79463	0.291226
332	0.902185	3.78934	0.292408
333	0.902857	3.79266	0.291884
334	0.90332	3.80468	0.292032
335	0.903806	3.81365	0.292116
336	0.904011	3.82329	0.293542
337	0.904609	3.81902	0.292171
338	0.904919	3.82508	0.292555
339	0.905318	3.83719	0.293501
340	0.905751	3.83825	0.292195
341	0.906087	3.84321	0.292743
342	0.906325	3.8481	0.293193
343	0.906716	3.84735	0.292854
344	0.907084	3.85252	0.292006
345	0.907473	3.8483	0.291636
346	0.907827	3.84791	0.292039
347	0.908269	3.84438	0.291486
348	0.908562	3.8499	0.292512
349	0.908987	3.8511	0.291914
350	0.909591	3.842	0.291546
351	0.909943	3.84444	0.292962
352	0.910333	3.84512	0.292647
353	0.910753	3.84616	0.292184
354	0.911182	3.8517	0.293044
355	0.911599	3.85458	0.293912
356	0.911903	3.85466	0.29437
357	0.91227	3.85015	0.294256
358	0.912734	3.84456	0.292984
359	0.913126	3.84694	0.293602
360	0.913637	3.84822	0.293089
361	0.914158	3.84651	0.293112
362	0.914729	3.84256	0.293997
363	0.915022	3.85596	0.29464
364	0.915387	3.85335	0.293153
365	0.915993	3.85479	0.293043
366	0.91651	3.85731	0.293461
367	0.917101	3.85792	0.293939
368	0.917532	3.85294	0.293899
369	0.918049	3.84873	0.294559
370	0.918562	3.8483	0.293872
371	0.919055	3.84946	0.294654
372	0.919561	3.84933	0.295186
373	0.920162	3.84786	0.295906
374	0.92067	3.84934	0.296316
375	0.921105	3.8492	0.296765
376	0.92152	3.8553	0.298341
377	0.92195	3.85837	0.297345
378	0.922185	3.86072	0.297456
379	0.92265	3.85756	0.296965
380	0.923096	3.8547	0.297467
381	0.923464	3.85698	0.298291
382	0.923711	3.85924	0.298001
383	0.923962	3.86159	0.298561
384	0.924314	3.86062	0.299518
385	0.924687	3.85676	0.299173
386	0.925186	3.84863	0.299147
387	0.925554	3.85407	0.299291
388	0.925929	3.85816	0.299089
389	0.926337	3.86209	0.298851
390	0.926691	3.87138	0.298813
391	0.926872	3.87871	0.298228
392	0.927247	3.86569	0.297887
393	0.927489	3.86598	0.2992
394	0.927748	3.878	0.299552
395	0.928105	3.87937	0.29915
396	0.928374	3.88063	0.29823
397	0.928764	3.87181	0.2982
398	0.929138	3.87728	0.29846
399	0.929609	3.87661	0.29798
400	0.930019	3.87727	0.297685
401	0.930592	3.8792	0.298075
402	0.931055	3.87949	0.298251
403	0.931442	3.87584	0.298526
404	0.931905	3.87568	0.298797
405	0.932503	3.86992	0.29794
406	0.93298	3.86941	0.299392
407	0.933545	3.86578	0.299018
408	0.93396	3.87017	0.300417
409	0.934359	3.87268	0.301013
410	0.93482	3.87261	0.301263
411	0.935256	3.8701	0.299839
412	0.935611	3.87219	0.300144
413	0.936075	3.86935	0.300888
414	0.936539	3.86047	0.301645
415	0.936895	3.86057	0.302165
416	0.937293	3.86545	0.30289
417	0.937804	3.86535	0.302884
418	0.938201	3.87176	0.302846
419	0.938581	3.87546	0.303484
420	0.938784	3.88686	0.304207
421	0.938983	3.88751	0.304962
422	0.939276	3.8896	0.303998
423	0.939575	3.88761	0.302721
424	0.940019	3.88074	0.303221
425	0.940426	3.87488	0.302595
426	0.940772	3.88381	0.302709
427	0.941075	3.89023	0.303323
428	0.941483	3.88741	0.303338
429	0.941731	3.89288	0.302456
430	0.942064	3.89478	0.303104
431	0.942432	3.89563	0.303478
432	0.942791	3.89854	0.303394
433	0.943212	3.89499	0.303802
434	0.943681	3.88884	0.304504
435	0.944168	3.8883	0.303579
436	0.944502	3.89555	0.304265
437	0.944924	3.89435	0.303837
438	0.945246	3.89928	0.303049
439	0.945634	3.8977	0.303318
440	0.946016	3.89345	0.302851
441	0.946383	3.89151	0.303284
442	0.946855	3.89882	0.302918
443	0.947312	3.8971	0.302757
444	0.947827	3.89295	0.30287
445	0.948249	3.89338	0.303617
446	0.948616	3.89614	0.304227
447	0.948931	3.90573	0.305036
448	0.949199	3.90634	0.303914
449	0.949684	3.90517	0.303773
450	0.950075	3.90553	0.304062
451	0.950407	3.91153	0.304584
452	0.950555	3.91628	0.306035
453	0.950743	3.91721	0.305952
454	0.951038	3.91832	0.305852
455	0.951349	3.91942	0.303679
456	0.951666	3.9208	0.303543
457	0.951994	3.92288	0.303709
458	0.952373	3.92398	0.304042
459	0.952562	3.92505	0.305252
460	0.952795	3.92759	0.305092
461	0.952933	3.92473	0.305222
462	0.953062	3.92386	0.305348
463	0.953269	3.92316	0.304762
464	0.953513	3.92022	0.305922
465	0.953964	3.91472	0.306132
466	0.954304	3.91122	0.306544
467	0.95459	3.91646	0.305745
468	0.954808	3.91922	0.305516
469	0.955041	3.92461	0.306493
470	0.955266	3.925	0.305469
471	0.955572	3.92375	0.304903
472	0.955847	3.92351	0.305844
473	0.956037	3.92869	0.306596
474	0.956169	3.93583	0.306634
475	0.956207	3.93857	0.306415
476	0.956218	3.94125	0.306618
477	0.956314	3.93626	0.306275
478	0.956502	3.93676	0.305841
479	0.95668	3.93497	0.307112
480	0.956817	3.93746	0.307398
481	0.956847	3.94165	0.306967
482	0.957011	3.94069	0.306489
483	0.957183	3.93826	0.306343
484	0.95737	3.93382	0.305662
485	0.95755	3.93093	0.305189
486	0.957779	3.93209	0.304993
487	0.957974	3.93309	0.305674
488	0.958283	3.92624	0.305344
489	0.958616	3.92134	0.304843
490	0.958913	3.91739	0.305087
491	0.959182	3.91828	0.305108
492	0.959402	3.92112	0.304857
493	0.959766	3.91944	0.304903
494	0.960124	3.91655	0.304325
495	0.960548	3.91258	0.305061
496	0.960956	3.91407	0.304899
497	0.961366	3.91443	0.304659
498	0.961625	3.91945	0.304854
499	0.961989	3.92219	0.305131
500	0.962372	3.92386	0.305559
501	0.962853	3.92179	0.306606
502	0.963173	3.91941	0.307416
503	0.963476	3.91769	0.307616
504	0.96376	3.91812	0.307535
505	0.964208	3.91927	0.307056
506	0.964542	3.92054	0.307512
507	0.964706	3.92094	0.307956
508	0.964972	3.92445	0.307943
509	0.965226	3.92432	0.30784
510	0.965484	3.92639	0.307918
511	0.965673	3.92724	0.307627
512	0.965877	3.92832	0.307084
513	0.966161	3.93298	0.307503
514	0.966512	3.9312	0.306887
515	0.966821	3.93407	0.30707
516	0.967041	3.93932	0.307502
517	0.967155	3.94138	0.307852
518	0.967351	3.94409	0.308489
519	0.967516	3.94454	0.307925
520	0.967772	3.94393	0.307705
521	0.968034	3.94289	0.307814
522	0.968324	3.93782	0.307296
523	0.968583	3.9401	0.307217
524	0.968824	3.93747	0.307653
525	0.968986	3.93338	0.307986
526	0.969181	3.93561	0.307615
527	0.969543	3.93413	0.306837
528	0.969859	3.93569	0.307319
529	0.970073	3.94137	0.307422
530	0.970327	3.94328	0.307752
531	0.970467	3.944	0.307873
532	0.970687	3.94382	0.307403
533	0.970964	3.94291	0.306947
534	0.971101	3.9444	0.307227
535	0.971283	3.94515	0.307391
536	0.971384	3.9513	0.308037
537	0.971536	3.95652	0.30773
538	0.971615	3.9628	0.307658
539	0.971689	3.96281	0.307523
540	0.971764	3.96283	0.3075
541	0.971929	3.96329	0.307376
542	0.972014	3.964	0.307433
543	0.972173	3.96211	0.307154
544	0.972374	3.95747	0.306759
545	0.97253	3.95489	0.307525
546	0.972774	3.95011	0.308332
547	0.972932	3.95076	0.30849
548	0.97317	3.95149	0.308396
549	0.973332	3.95336	0.307843
550	0.973436	3.96088	0.308079
551	0.973525	3.96344	0.307617
552	0.973594	3.9651	0.307779
553	0.973727	3.96442	0.308092
554	0.973804	3.96333	0.30787
555	0.973933	3.95942	0.307782
556	0.974066	3.96318	0.308
557	0.974166	3.96294	0.30773
558	0.974258	3.96524	0.307665
559	0.974438	3.96234	0.307191
560	0.974637	3.96719	0.307582
561	0.974769	3.9674	0.307136
562	0.974866	3.96998	0.307241
563	0.975022	3.97021	0.307604
564	0.975183	3.96648	0.307513
565	0.975299	3.96573	0.307598
566	0.975481	3.96114	0.307618
567	0.975618	3.96147	0.307599
568	0.975713	3.96334	0.30752
569	0.975848	3.96614	0.307731
570	0.975978	3.96536	0.307617
571	0.976044	3.96912	0.307864
572	0.97616	3.96874	0.307645
573	0.97634	3.96868	0.307653
574	0.976445	3.97159	0.307916
575	0.976489	3.97073	0.307938
576	0.976588	3.97156	0.308098
577	0.976655	3.97246	0.308764
578	0.9767	3.97166	0.308661
579	0.97678	3.97346	0.308246
580	0.976902	3.97208	0.308253
581	0.977018	3.97033	0.307777
582	0.97719	3.96669	0.308131
583	0.977307	3.97053	0.308311
584	0.977445	3.96818	0.307999
585	0.977634	3.96782	0.307526
586	0.977782	3.96493	0.307123
587	0.978005	3.96231	0.307426
588	0.978274	3.96187	0.307293
589	0.978536	3.95989	0.307388
590	0.978768	3.95919	0.307495
591	0.979006	3.95823	0.307443
592	0.979204	3.95694	0.30809
593	0.979368	3.96123	0.308554
594	0.979496	3.96596	0.308878
595	0.979602	3.96854	0.308766
596	0.979709	3.96987	0.308935
597	0.979793	3.96892	0.308802
598	0.979902	3.97074	0.30864
599	0.980033	3.97333	0.308332
600	0.980164	3.97204	0.30833
601	0.980298	3.974	0.308056
602	0.980344	3.97712	0.308311
603	0.980449	3.97783	0.308391
604	0.980485	3.97718	0.308469
605	0.980568	3.97666	0.308575
606	0.980705	3.97651	0.308214
607	0.980827	3.97779	0.3083
608	0.980942	3.9776	0.308148
609	0.981086	3.97859	0.308102
610	0.98119	3.97916	0.308103
611	0.981297	3.97924	0.308439
612	0.981378	3.98101	0.308253
613	0.981473	3.9822	0.308327
614	0.981525	3.98421	0.308277
615	0.981551	3.98475	0.308639
616	0.981556	3.98706	0.308691
617	0.98159	3.98697	0.308526
618	0.981657	3.98832	0.30887
619	0.981673	3.98833	0.309111
620	0.981684	3.98987	0.309119
621	0.98168	3.99223	0.308924
622	0.981649	3.9923	0.308871
623	0.981625	3.99363	0.308882
624	0.981587	3.99479	0.308689
625	0.981554	3.99515	0.308907
626	0.981524	3.99436	0.308933
627	0.981506	3.99452	0.308875
628	0.981487	3.99418	0.30859
629	0.981495	3.99357	0.308398
630	0.981483	3.99304	0.30839
631	0.981461	3.996	0.308379
632	0.981435	3.99627	0.308398
633	0.981421	3.99646	0.308339
634	0.981405	3.99608	0.308291
635	0.981397	3.99561	0.308274
636	0.981388	3.99653	0.308284
637	0.981403	3.99526	0.308135
638	0.981434	3.99561	0.308094
639	0.981438	3.9964	0.308147
640	0.981439	3.99561	0.3081
641	0.98144	3.99584	0.308163
642	0.981438	3.99542	0.308028
643	0.981463	3.99278	0.307973
644	0.981521	3.99013	0.307961
645	0.981567	3.9898	0.307979
646	0.981587	3.99113	0.308043
647	0.981621	3.99159	0.308432
648	0.981638	3.99201	0.308471
649	0.981629	3.9951	0.308559
650	0.981609	3.99697	0.308568
651	0.981573	3.99742	0.308536
652	0.981543	3.99907	0.308469
653	0.981505	3.99947	0.308447
654	0.981484	3.99953	0.308407
655	0.981457	3.99949	0.30827
656	0.981434	3.99954	0.308231
657	0.981414	3.99956	0.308202
658	0.981397	3.99958	0.308177
659	0.981388	3.99963	0.308156
660	0.981372	3.99966	0.308128
661	0.981361	3.99969	0.308109
662	0.981356	3.99974	0.308093
663	0.981349	3.99977	0.308076
664	0.98134	3.99979	0.308061
665	0.981331	3.9998	0.308047
666	0.981323	3.99982	0.308034
667	0.981313	3.99982	0.308021
668	0.981305	3.99983	0.308009
669	0.981301	3.99985	0.308001
670	0.981297	3.99987	0.307991
671	0.981295	3.99988	0.307986
672	0.98129	3.99989	0.307977
673	0.981285	3.9999	0.307969
674	0.981282	3.99991	0.307963
675	0.981278	3.99992	0.307957
676	0.981275	3.99992	0.307952
677	0.981272	3.99993	0.307947
678	0.98127	3.99994	0.307943
679	0.981269	3.99994	0.30794
680	0.981266	3.99995	0.307936
681	0.981265	3.99995	0.307933
682	0.981263	3.99996	0.30793
683	0.981263	3.99996	0.307928
684	0.981262	3.99996	0.307926
685	0.98126	3.99997	0.307924
686	0.981259	3.99997	0.307922
687	0.981258	3.99998	0.30792
688	0.981257	3.99998	0.307918
689	0.981257	3.99998	0.307917
690	0.981256	3.99998	0.307916
691	0.981255	3.99998	0.307915
692	0.981254	3.99998	0.307913
693	0.981254	3.99999	0.307913
694	0.981254	3.99999	0.307912
695	0.981254	3.99999	0.307911
696	0.981253	3.99999	0.307911
697	0.981253	3.99999	0.30791
698	0.981253	3.99999	0.30791
699	0.981253	3.99999	0.307909
700	0.981253	3.99999	0.307909
701	0.981252	3.99999	0.307908
702	0.981252	3.99999	0.307908
703	0.981252	3.99999	0.307907
704	0.981252	3.99999	0.307907
705	0.981251	3.99999	0.307907
706	0.981251	4	0.307907
707	0.981251	4	0.307906
708	0.981251	4	0.307906
709	0.981251	4	0.307906
710	0.981251	4	0.307906
711	0.981251	4	0.307906
712	0.981251	4	0.307906
713	0.981251	4	0.307905
714	0.981251	4	0.307905
715	0.981251	4	0.307905
716	0.981251	4	0.307905
717	0.98125	4	0.307905
718	0.98125	4	0.307905
719	0.98125	4	0.307905
720	0.98125	4	0.307905
721	0.98125	4	0.307905
722	0.98125	4	0.307904
723	0.98125	4	0.307904
724	0.98125	4	0.307904
725	0.98125	4	0.307904
726	0.98125	4	0.307904
727	0.98125	4	0.307904
728	0.98125	4	0.307904
729	0.98125	4	0.307904
730	0.98125	4	0.307904
731	0.98125	4	0.307904
732	0.98125	4	0.307904
733	0.98125	4	0.307904
734	0.98125	4	0.307904
735	0.98125	4	0.307904
736	0.98125	4	0.307904
737	0.98125	4	0.307904
738	0.98125	4	0.307904
739	0.98125	4	0.307904
740	0.98125	4	0.307904
741	0.98125	4	0.307904
742	0.98125	4	0.307904
743	0.98125	4	0.307904
744	0.98125	4	0.307904
745	0.98125	4	0.307904
746	0.98125	4	0.307904
747	0.98125	4	0.307904
748	0.98125	4	0.307904
749	0.98125	4	0.307904
750	0.98125	4	0.307904
751	0.98125	4	0.307904
752	0.98125	4	0.307904
753	0.98125	4	0.307904
754	0.98125	4	0.307904
755	0.98125	4	0.307904
756	0.98125	4	0.307904
757	0.98125	4	0.307904
758	0.98125	4	0.307904
759	0.98125	4	0.307904
760	0.98125	4	0.307904
761	0.98125	4	0.307904
762	0.98125	4	0.307904
763	0.98125	4	0.307904
764	0.98125	4	0.307904
765	0.98125	4	0.307904
766	0.98125	4	0.307904
767	0.98125	4	0.307904
768	0.98125	4	0.307904
769	0.98125	4	0.307904
770	0.98125	4	0.307904
771	0.98125	4	0.307904
772	0.98125	4	0.307904
773	0.98125	4	0.307904
774	0.98125	4	0.307904
775	0.98125	4	0.307904
776	0.98125	4	0.307904
777	0.98125	4	0.307904
778	0.98125	4	0.307904
779	0.98125	4	0.307904
780	0.98125	4	0.307904
781	0.98125	4	0.307904
782	0.98125	4	0.307904
783	0.98125	4	0.307904
784	0.98125	4	0.307904
785	0.98125	4	0.307904
786	0.98125	4	0.307904
787	0.98125	4	0.307904
788	0.98125	4	0.307904
789	0.98125	4	0.307904
790	0.98125	4	0.307904
791	0.98125	4	0.307904
792	0.98125	4	0.307904
793	0.98125	4	0.307904
794	0.98125	4	0.307904
795	0.98125	4	0.307904
796	0.98125	4	0.307904
797	0.98125	4	0.307904
798	0.98125	4	0.307904
799	0.98125	4	0.307904
800	0.98125	4	0.307904
801	0.98125	4	0.307904
802	0.98125	4	0.307904
803	0.98125	4	0.307904
804	0.98125	4	0.307904
805	0.98125	4	0.307904
806	0.98125	4	0.307904
807	0.98125	4	0.307904
808	0.98125	4	0.307904
809	0.98125	4	0.307904
810	0.98125	4	0.307904
811	0.98125	4	0.307904
812	0.98125	4	0.307904
813	0.98125	4	0.307904
814	0.98125	4	0.307904
815	0.98125	4	0.307904
816	0.98125	4	0.307904
817	0.98125	4	0.307904
818	0.98125	4	0.307904
819	0.98125	4	0.307904
820	0.98125	4	0.307904
821	0.98125	4	0.307904
822	0.98125	4	0.307904
823	0.98125	4	0.307904
824	0.98125	4	0.307904
825	0.98125	4	0.307904
826	0.98125	4	0.307904
827	0.98125	4	0.307904
828	0.98125	4	0.307904
829	0.98125	4	0.307904
830	0.98125	4	0.307904
831	0.98125	4	0.307904
832	0.98125	4	0.307904
833	0.98125	4	0.307904
834	0.98125	4	0.307904
835	0.98125	4	0.307904
836	0.98125	4	0.307904
837	0.98125	4	0.307904
838	0.98125	4	0.307904
839	0.98125	4	0.307904
840	0.98125	4	0.307904
841	0.98125	4	0.307904
842	0.98125	4	0.307904
843	0.98125	4	0.307904
844	0.98125	4	0.307904
845	0.98125	4	0.307904
846	0.98125	4	0.307904
847	0.98125	4	0.307904
848	0.98125	4	0.307904
849	0.98125	4	0.307904
850	0.98125	4	0.307904
851	0.98125	4	0.307904
852	0.98125	4	0.307904
853	0.98125	4	0.307904
854	0.98125	4	0.307904
855	0.98125	4	0.307904
856	0.98125	4	0.307904
857	0.98125	4	0.307904
858	0.98125	4	0.307904
859	0.98125	4	0.307904
860	0.98125	4	0.307904
861	0.98125	4	0.307904
862	0.98125	4	0.307904
863	0.98125	4	0.307904
864	0.98125	4	0.307904
865	0.98125	4	0.307904
866	0.98125	4	0.307904
867	0.98125	4	0.307904
868	0.98125	4	0.307904
869	0.98125	4	0.307904
870	0.98125	4	0.307904
871	0.98125	4	0.307904
872	0.98125	4	0.307904
873	0.98125	4	0.307904
874	0.98125	4	0.307904
875	0.98125	4	0.307904
876	0.98125	4	0.307904
877	0.98125	4	0.307904
878	0.98125	4	0.307904
879	0.98125	4	0.307904
880	0.98125	4	0.307904
881	0.98125	4	0.307904
882	0.98125	4	0.307904
883	0.98125	4	0.307904
884	0.98125	4	0.307904
885	0.98125	4	0.307904
886	0.98125	4	0.307904
887	0.98125	4	0.307904
888	0.98125	4	0.307904
889	0.98125	4	0.307904
890	0.98125	4	0.307904
891	0.98125	4	0.307904
892	0.98125	4	0.307904
893	0.98125	4	0.307904
894	0.98125	4	0.307904
895	0.98125	4	0.307904
896	0.98125	4	0.307904
897	0.98125	4	0.307904
898	0.98125	4	0.307904
899	0.98125	4	0.307904
900	0.98125	4	0.307904
901	0.98125	4	0.307904
902	0.98125	4	0.307904
903	0.98125	4	0.307904
904	0.98125	4	0.307904
905	0.98125	4	0.307904
906	0.98125	4	0.307904
907	0.98125	4	0.307904
908	0.98125	4	0.307904
909	0.98125	4	0.307904
910	0.98125	4	0.307904
911	0.98125	4	0.307904
912	0.98125	4	0.307904
913	0.98125	4	0.307904
914	0.98125	4	0.307904
915	0.98125	4	0.307904
916	0.98125	4	0.307904
917	0.98125	4	0.307904
918	0.98125	4	0.307904
919	0.98125	4	0.307904
920	0.98125	4	0.307904
921	0.98125	4	0.307904
922	0.98125	4	0.307904
923	0.98125	4	0.307904
924	0.98125	4	0.307904
925	0.98125	4	0.307904
926	0.98125	4	0.307904
927	0.98125	4	0.307904
928	0.98125	4	0.307904
929	0.98125	4	0.307904
930	0.98125	4	0.307904
931	0.98125	4	0.307904
932	0.98125	4	0.307904
933	0.98125	4	0.307904
934	0.98125	4	0.307904
935	0.98125	4	0.307904
936	0.98125	4	0.307904
937	0.98125	4	0.307904
938	0.98125	4	0.307904
939	0.98125	4	0.307904
940	0.98125	4	0.307904
941	0.98125	4	0.307904
942	0.98125	4	0.307904
943	0.98125	4	0.307904
944	0.98125	4	0.307904
945	0.98125	4	0.307904
946	0.98125	4	0.307904
947	0.98125	4	0.307904
948	0.98125	4	0.307904
949	0.98125	4	0.307904
950	0.98125	4	0.307904
951	0.98125	4	0.307904
952	0.98125	4	0.307904
953	0.98125	4	0.307904
954	0.98125	4	0.307904
955	0.98125	4	0.307904
956	0.98125	4	0.307904
957	0.98125	4	0.307904
958	0.98125	4	0.307904
959	0.98125	4	0.307904
960	0.98125	4	0.307904
961	0.98125	4	0.307904
962	0.98125	4	0.307904
963	0.98125	4	0.307904
964	0.98125	4	0.307904
965	0.98125	4	0.307904
966	0.98125	4	0.307904
967	0.98125	4	0.307904
968	0.98125	4	0.307904
969	0.98125	4	0.307904
970	0.98125	4	0.307904
971	0.98125	4	0.307904
972	0.98125	4	0.307904
973	0.98125	4	0.307904
974	0.98125	4	0.307904
975	0.98125	4	0.307904
976	0.98125	4	0.307904
977	0.98125	4	0.307904
978	0.98125	4	0.307904
979	0.98125	4	0.307904
980	0.98125	4	0.307904
981	0.98125	4	0.307904
982	0.98125	4	0.307904
983	0.98125	4	0.307904
984	0.98125	4	0.307904
985	0.98125	4	0.307904
986	0.98125	4	0.307904
987	0.98125	4	0.307904
988	0.98125	4	0.307904
989	0.98125	4	0.307904
990	0.98125	4	0.307904
991	0.98125	4	0.307904
992	0.98125	4	0.307904
993	0.98125	4	0.307904
994	0.98125	4	0.307904
995	0.98125	4	0.307904
996	0.98125	4	0.307904
997	0.98125	4	0.307904
998	0.98125	4	0.307904
999	0.98125	4	0.307904
1000	0.98125	4	0.307904
1001	0.98125	4	0.307904
1002	0.98125	4	0.307904
1003	0.98125	4	0.307904
1004	0.98125	4	0.307904
1005	0.98125	4	0.307904
1006	0.98125	4	0.307904
1007	0.98125	4	0.307904
1008	0.98125	4	0.307904
1009	0.98125	4	0.307904
1010	0.98125	4	0.307904
1011	0.98125	4	0.307904
1012	0.98125	4	0.307904
1013	0.98125	4	0.307904
1014	0.98125	4	0.307904
1015	0.98125	4	0.307904
1016	0.98125	4	0.307904
1017	0.98125	4	0.307904
1018	0.98125	4	0.307904
1019	0.98125	4	0.307904
1020	0.98125	4	0.307904
1021	0.98125	4	0.307904
1022	0.98125	4	0.307904
1023	0.98125	4	0.307904
1024	0.98125	4	0.307904
1025	0.98125	4	0.307904
1026	0.98125	4	0.307904
1027	0.98125	4	0.307904
1028	0.98125	4	0.307904
1029	0.98125	4	0.307904
1030	0.98125	4	0.307904
1031	0.98125	4	0.307904
1032	0.98125	4	0.307904
1033	0.98125	4	0.307904
1034	0.98125	4	0.307904
1035	0.98125	4	0.307904
1036	0.98125	4	0.307904
1037	0.98125	4	0.307904
1038	0.98125	4	0.307904
1039	0.98125	4	0.307904
1040	0.98125	4	0.307904
1041	0.98125	4	0.307904
1042	0.98125	4	0.307904
1043	0.98125	4	0.307904
1044	0.98125	4	0.307904
1045	0.98125	4	0.307904
1046	0.98125	4	0.307904
1047	0.98125	4	0.307904
1048	0.98125	4	0.307904
1049	0.98125	4	0.307904
1050	0.98125	4	0.307904
1051	0.98125	4	0.307904
1052	0.98125	4	0.307904
1053	0.98125	4	0.307904
1054	0.98125	4	0.307904
1055	0.98125	4	0.307904
1056	0.98125	4	0.307904
1057	0.98125	4	0.307904
1058	0.98125	4	0.307904
1059	0.98125	4	0.307904
1060	0.98125	4	0.307904
1061	0.98125	4	0.307904
1062	0.98125	4	0.307904
1063	0.98125	4	0.307904
1064	0.98125	4	0.307904
1065	0.98125	4	0.307904
1066	0.98125	4	0.307904
1067	0.98125	4	0.307904
1068	0.98125	4	0.307904
1069	0.98125	4	0.307904
1070	0.98125	4	0.307904
1071	0.98125	4	0.307904
1072	0.98125	4	0.307904
1073	0.98125	4	0.307904
1074	0.98125	4	0.307904
1075	0.98125	4	0.307904
1076	0.98125	4	0.307904
1077	0.98125	4	0.307904
1078	0.98125	4	0.307904
1079	0.98125	4	0.307904
1080	0.98125	4	0.307904
1081	0.98125	4	0.307904
1082	0.98125	4	0.307904
1083	0.98125	4	0.307904
1084	0.98125	4	0.307904
1085	0.98125	4	0.307904
1086	0.98125	4	0.307904
1087	0.98125	4	0.307904
1088	0.98125	4	0.307904
1089	0.98125	4	0.307904
1090	0.98125	4	0.307904
1091	0.98125	4	0.307904
1092	0.98125	4	0.307904
1093	0.98125	4	0.307904
1094	0.98125	4	0.307904
1095	0.98125	4	0.307904
1096	0.98125	4	0.307904
1097	0.98125	4	0.307904
1098	0.98125	4	0.307904
1099	0.98125	4	0.307904
1100	0.98125	4	0.307904
1101	0.98125	4	0.307904
1102	0.98125	4	0.307904
1103	0.98125	4	0.307904
1104	0.98125	4	0.307904
1105	0.98125	4	0.307904
1106	0.98125	4	0.307904
1107	0.98125	4	0.307904
1108	0.98125	4	0.307904
1109	0.98125	4	0.307904
1110	0.98125	4	0.307904
1111	0.98125	4	0.307904
1112	0.98125	4	0.307904
1113	0.98125	4	0.307904
1114	0.98125	4	0.307904
1115	0.98125	4	0.307904
1116	0.98125	4	0.307904
1117	0.98125	4	0.307904
1118	0.98125	4	0.307904
1119	0.98125	4	0.307904
1120	0.98125	4	0.307904
1121	0.98125	4	0.307904
1122	0.98125	4	0.307904
1123	0.98125	4	0.307904
1124	0.98125	4	0.307904
1125	0.98125	4	0.307904
1126	0.98125	4	0.307904
1127	0.98125	4	0.307904
1128	0.98125	4	0.307904
1129	0.98125	4	0.307904
1130	0.98125	4	0.307904
1131	0.98125	4	0.307904
1132	0.98125	4	0.307904
1133	0.98125	4	0.307904
1134	0.98125	4	0.307904
1135	0.98125	4	0.307904
1136	0.98125	4	0.307904
1137	0.98125	4	0.307904
1138	0.98125	4	0.307904
1139	0.98125	4	0.307904
1140	0.98125	4	0.307904
1141	0.98125	4	0.307904
1142	0.98125	4	0.307904
1143	0.98125	4	0.307904
1144	0.98125	4	0.307904
1145	0.98125	4	0.307904
1146	0.98125	4	0.307904
1147	0.98125	4	0.307904
1148	0.98125	4	0.307904
1149	0.98125	4	0.307904
1150	0.98125	4	0.307904
1151	0.98125	4	0.307904
1152	0.98125	4	0.307904
1153	0.98125	4	0.307904
1154	0.98125	4	0.307904
1155	0.98125	4	0.307904
1156	0.98125	4	0.307904
1157	0.98125	4	0.307904
1158	0.98125	4	0.307904
1159	0.98125	4	0.307904
1160	0.98125	4	0.307904
1161	0.98125	4	0.307904
1162	0.98125	4	0.307904
1163	0.98125	4	0.307904
1164	0.98125	4	0.307904
1165	0.98125	4	0.307904
1166	0.98125	4	0.307904
1167	0.98125	4	0.307904
1168	0.98125	4	0.307904
1169	0.98125	4	0.307904
1170	0.98125	4	0.307904
1171	0.98125	4	0.307904
1172	0.98125	4	0.307904
1173	0.98125	4	0.307904
1174	0.98125	4	0.307904
1175	0.98125	4	0.307904
1176	0.98125	4	0.307904
1177	0.98125	4	0.307904
1178	0.98125	4	0.307904
1179	0.98125	4	0.307904
1180	0.98125	4	0.307904
1181	0.98125	4	0.307904
1182	0.98125	4	0.307904
1183	0.98125	4	0.307904
1184	0.98125	4	0.307904
1185	0.98125	4	0.307904
1186	0.98125	4	0.307904
1187	0.98125	4	0.307904
1188	0.98125	4	0.307904
1189	0.98125	4	0.307904
1190	0.98125	4	0.307904
1191	0.98125	4	0.307904
1192	0.98125	4	0.307904
1193	0.98125	4	0.307904
1194	0.98125	4	0.307904
1195	0.98125	4	0.307904
1196	0.98125	4	0.307904
1197	0.98125	4	0.307904
1198	0.98125	4	0.307904
1199	0.98125	4	0.307904
1200	0.98125	4	0.307904
1201	0.98125	4	0.307904
1202	0.98125	4	0.307904
1203	0.98125	4	0.307904
1204	0.98125	4	0.307904
1205	0.98125	4	0.307904
1206	0.98125	4	0.307904
1207	0.98125	4	0.307904
1208	0.98125	4	0.307904
1209	0.98125	4	0.307904
1210	0.98125	4	0.307904
1211	0.98125	4	0.307904
1212	0.98125	4	0.307904
1213	0.98125	4	0.307904
1214	0.98125	4	0.307904
1215	0.98125	4	0.307904
1216	0.98125	4	0.307904
1217	0.98125	4	0.307904
1218	0.98125	4	0.307904
1219	0.98125	4	0.307904
1220	0.98125	4	0.307904
1221	0.98125	4	0.307904
1222	0.98125	4	0.307904
1223	0.98125	4	0.307904
1224	0.98125	4	0.307904
1225	0.98125	4	0.307904
1226	0.98125	4	0.307904
1227	0.98125	4	0.307904
1228	0.98125	4	0.307904
1229	0.98125	4	0.307904
1230	0.98125	4	0.307904
1231	0.98125	4	0.307904
1232	0.98125	4	0.307904
1233	0.98125	4	0.307904
1234	0.98125	4	0.307904
1235	0.98125	4	0.307904
1236	0.98125	4	0.307904
1237	0.98125	4	0.307904
1238	0.98125	4	0.307904
1239	0.98125	4	0.307904
1240	0.98125	4	0.307904
1241	0.98125	4	0.307904
1242	0.98125	4	0.307904
1243	0.98125	4	0.307904
1244	0.98125	4	0.307904
1245	0.98125	4	0.307904
1246	0.98125	4	0.307904
1247	0.98125	4	0.307904
1248	0.98125	4	0.307904
1249	0.98125	4	0.307904
1250	0.98125	4	0.307904
1251	0.98125	4	0.307904
1252	0.98125	4	0.307904
1253	0.98125	4	0.307904
1254	0.98125	4	0.307904
1255	0.98125	4	0.307904
1256	0.98125	4	0.307904
1257	0.98125	4	0.307904
1258	0.98125	4	0.307904
1259	0.98125	4	0.307904
1260	0.98125	4	0.307904
1261	0.98125	4	0.307904
1262	0.98125	4	0.307904
1263	0.98125	4	0.307904
1264	0.98125	4	0.307904
1265	0.98125	4	0.307904
1266	0.98125	4	0.307904
1267	0.98125	4	0.307904
1268	0.98125	4	0.307904
1269	0.98125	4	0.307904
1270	0.98125	4	0.307904
1271	0.98125	4	0.307904
1272	0.98125	4	0.307904
1273	0.98125	4	0.307904
1274	0.98125	4	0.307904
1275	0.98125	4	0.307904
1276	0.98125	4	0.307904
1277	0.98125	4	0.307904
1278	0.98125	4	0.307904
1279	0.98125	4	0.307904
1280	0.98125	4	0.307904
1281	0.98125	4	0.307904
1282	0.98125	4	0.307904
1283	0.98125	4	0.307904
1284	0.98125	4	0.307904
1285	0.98125	4	0.307904
1286	0.98125	4	0.307904
1287	0.98125	4	0.307904
1288	0.98125	4	0.307904
1289	0.98125	4	0.307904
1290	0.98125	4	0.307904
1291	0.98125	4	0.307904
1292	0.98125	4	0.307904
1293	0.98125	4	0.307904
1294	0.98125	4	0.307904
1295	0.98125	4	0.307904
1296	0.98125	4	0.307904
1297	0.98125	4	0.307904
1298	0.98125	4	0.307904
1299	0.98125	4	0.307904
1300	0.98125	4	0.307904
1301	0.98125	4	0.307904
1302	0.98125	4	0.307904
1303	0.98125	4	0.307904
1304	0.98125	4	0.307904
1305	0.98125	4	0.307904
1306	0.98125	4	0.307904
1307	0.98125	4	0.307904
1308	0.98125	4	0.307904
1309	0.98125	4	0.307904
1310	0.98125	4	0.307904
1311	0.98125	4	0.307904
1312	0.98125	4	0.307904
1313	0.98125	4	0.307904
1314	0.98125	4	0.307904
1315	0.98125	4	0.307904
1316	0.98125	4	0.307904
1317	0.98125	4	0.307904
1318	0.98125	4	0.307904
1319	0.98125	4	0.307904
1320	0.98125	4	0.307904
1321	0.98125	4	0.307904
1322	0.98125	4	0.307904
1323	0.98125	4	0.307904
1324	0.98125	4	0.307904
1325	0.98125	4	0.307904
1326	0.98125	4	0.307904
1327	0.98125	4	0.307904
1328	0.98125	4	0.307904
1329	0.98125	4	0.307904
1330	0.98125	4	0.307904
1331	0.98125	4	0.307904
1332	0.98125	4	0.307904
1333	0.98125	4	0.307904
1334	0.98125	4	0.307904
1335	0.98125	4	0.307904
1336	0.98125	4	0.307904
1337	0.98125	4	0.307904
1338	0.98125	4	0.307904
1339	0.98125	4	0.307904
1340	0.98125	4	0.307904
1341	0.98125	4	0.307904
1342	0.98125	4	0.307904
1343	0.98125	4	0.307904
1344	0.98125	4	0.307904
1345	0.98125	4	0.307904
1346	0.98125	4	0.307904
1347	0.98125	4	0.307904
1348	0.98125	4	0.307904
1349	0.98125	4	0.307904
1350	0.98125	4	0.307904
1351	0.98125	4	0.307904
1352	0.98125	4	0.307904
1353	0.98125	4	0.307904
1354	0.98125	4	0.307904
1355	0.98125	4	0.307904
1356	0.98125	4	0.307904
1357	0.98125	4	0.307904
1358	0.98125	4	0.307904
1359	0.98125	4	0.307904
1360	0.98125	4	0.307904
1361	0.98125	4	0.307904
1362	0.98125	4	0.307904
1363	0.98125	4	0.307904
1364	0.98125	4	0.307904
1365	0.98125	4	0.307904
1366	0.98125	4	0.307904
1367	0.98125	4	0.307904
1368	0.98125	4	0.307904
1369	0.98125	4	0.307904
1370	0.98125	4	0.307904
1371	0.98125	4	0.307904
1372	0.98125	4	0.307904
1373	0.98125	4	0.307904
1374	0.98125	4	0.307904
1375	0.98125	4	0.307904
1376	0.98125	4	0.307904
1377	0.98125	4	0.307904
1378	0.98125	4	0.307904
1379	0.98125	4	0.307904
1380	0.98125	4	0.307904
1381	0.98125	4	0.307904
1382	0.98125	4	0.307904
1383	0.98125	4	0.307904
1384	0.98125	4	0.307904
1385	0.98125	4	0.307904
1386	0.98125	4	0.307904
1387	0.98125	4	0.307904
1388	0.98125	4	0.307904
1389	0.98125	4	0.307904
1390	0.98125	4	0.307904
1391	0.98125	4	0.307904
1392	0.98125	4	0.307904
1393	0.98125	4	0.307904
1394	0.98125	4	0.307904
1395	0.98125	4	0.307904
1396	0.98125	4	0.307904
1397	0.98125	4	0.307904
1398	0.98125	4	0.307904
1399	0.98125	4	0.307904
1400	0.98125	4	0.307904
1401	0.98125	4	0.307904
1402	0.98125	4	0.307904
1403	0.98125	4	0.307904
1404	0.98125	4	0.307904
1405	0.98125	4	0.307904
1406	0.98125	4	0.307904
1407	0.98125	4	0.307904
1408	0.98125	4	0.307904
1409	0.98125	4	0.307904
1410	0.98125	4	0.307904
1411	0.98125	4	0.307904
1412	0.98125	4	0.307904
1413	0.98125	4	0.307904
1414	0.98125	4	0.307904
1415	0.98125	4	0.307904
1416	0.98125	4	0.307904
1417	0.98125	4	0.307904
1418	0.98125	4	0.307904
1419	0.98125	4	0.307904
1420	0.98125	4	0.307904
1421	0.98125	4	0.307904
1422	0.98125	4	0.307904
1423	0.98125	4	0.307904
1424	0.98125	4	0.307904
1425	0.98125	4	0.307904
1426	0.98125	4	0.307904
1427	0.98125	4	0.307904
1428	0.98125	4	0.307904
1429	0.98125	4	0.307904
1430	0.98125	4	0.307904
1431	0.98125	4	0.307904
1432	0.98125	4	0.307904
1433	0.98125	4	0.307904
1434	0.98125	4	0.307904
1435	0.98125	4	0.307904
1436	0.98125	4	0.307904
1437	0.98125	4	0.307904
1438	0.98125	4	0.307904
1439	0.98125	4	0.307904
1440	0.98125	4	0.307904
1441	0.98125	4	0.307904
1442	0.98125	4	0.307904
1443	0.98125	4	0.307904
1444	0.98125	4	0.307904
1445	0.98125	4	0.307904
1446	0.98125	4	0.307904
1447	0.98125	4	0.307904
1448	0.98125	4	0.307904
1449	0.98125	4	0.307904
1450	0.98125	4	0.307904
1451	0.98125	4	0.307904
1452	0.98125	4	0.307904
1453	0.98125	4	0.307904
1454	0.98125	4	0.307904
1455	0.98125	4	0.307904
1456	0.98125	4	0.307904
1457	0.98125	4	0.307904
1458	0.98125	4	0.307904
1459	0.98125	4	0.307904
1460	0.98125	4	0.307904
1461	0.98125	4	0.307904
1462	0.98125	4	0.307904
1463	0.98125	4	0.307904
1464	0.98125	4	0.307904
1465	0.98125	4	0.307904
1466	0.98125	4	0.307904
1467	0.98125	4	0.307904
1468	0.98125	4	0.307904
1469	0.98125	4	0.307904
1470	0.98125	4	0.307904
1471	0.98125	4	0.307904
1472	0.98125	4	0.307904
1473	0.98125	4	0.307904
1474	0.98125	4	0.307904
1475	0.98125	4	0.307904
1476	0.98125	4	0.307904
1477	0.98125	4	0.307904
1478	0.98125	4	0.307904
1479	0.98125	4	0.307904
1480	0.98125	4	0.307904
1481	0.98125	4	0.307904
1482	0.98125	4	0.307904
1483	0.98125	4	0.307904
1484	0.98125	4	0.307904
1485	0.98125	4	0.307904
1486	0.98125	4	0.307904
1487	0.98125	4	0.307904
1488	0.98125	4	0.307904
1489	0.98125	4	0.307904
1490	0.98125	4	0.307904
1491	0.98125	4	0.307904
1492	0.98125	4	0.307904
1493	0.98125	4	0.307904
1494	0.98125	4	0.307904
1495	0.98125	4	0.307904
1496	0.98125	4	0.307904
1497	0.98125	4	0.307904
1498	0.98125	4	0.307904
1499	0.98125	4	0.307904
1500	0.98125	4	0.307904
1501	0.98125	4	0.307904
1502	0.98125	4	0.307904
1503	0.98125	4	0.307904
1504	0.98125	4	0.307904
1505	0.98125	4	0.307904
1506	0.98125	4	0.307904
1507	0.98125	4	0.307904
1508	0.98125	4	0.307904
1509	0.98125	4	0.307904
1510	0.98125	4	0.307904
1511	0.98125	4	0.307904
1512	0.98125	4	0.307904
1513	0.98125	4	0.307904
1514	0.98125	4	0.307904
1515	0.98125	4	0.307904
1516	0.98125	4	0.307904
1517	0.98125	4	0.307904
1518	0.98125	4	0.307904
1519	0.98125	4	0.307904
1520	0.98125	4	0.307904
1521	0.98125	4	0.307904
1522	0.98125	4	0.307904
1523	0.98125	4	0.307904
1524	0.98125	4	0.307904
1525	0.98125	4	0.307904
1526	0.98125	4	0.307904
1527	0.98125	4	0.307904
1528	0.98125	4	0.307904
1529	0.98125	4	0.307904
1530	0.98125	4	0.307904
1531	0.98125	4	0.307904
1532	0.98125	4	0.307904
1533	0.98125	4	0.307904
1534	0.98125	4	0.307904
1535	0.98125	4	0.307904
1536	0.98125	4	0.307904
1537	0.98125	4	0.307904
1538	0.98125	4	0.307904
1539	0.98125	4	0.307904
1540	0.98125	4	0.307904
1541	0.98125	4	0.307904
1542	0.98125	4	0.307904
1543	0.98125	4	0.307904
1544	0.98125	4	0.307904
1545	0.98125	4	0.307904
1546	0.98125	4	0.307904
1547	0.98125	4	0.307904
1548	0.98125	4	0.307904
1549	0.98125	4	0.307904
1550	0.98125	4	0.307904
1551	0.98125	4	0.307904
1552	0.98125	4	0.307904
1553	0.98125	4	0.307904
1554	0.98125	4	0.307904
1555	0.98125	4	0.307904
1556	0.98125	4	0.307904
1557	0.98125	4	0.307904
1558	0.98125	4	0.307904
1559	0.98125	4	0.307904
1560	0.98125	4	0.307904
1561	0.98125	4	0.307904
1562	0.98125	4	0.307904
1563	0.98125	4	0.307904
1564	0.98125	4	0.307904
1565	0.98125	4	0.307904
1566	0.98125	4	0.307904
1567	0.98125	4	0.307904
1568	0.98125	4	0.307904
1569	0.98125	4	0.307904
1570	0.98125	4	0.307904
1571	0.98125	4	0.307904
1572	0.98125	4	0.307904
1573	0.98125	4	0.307904
1574	0.98125	4	0.307904
1575	0.98125	4	0.307904
1576	0.98125	4	0.307904
1577	0.98125	4	0.307904
1578	0.98125	4	0.307904
1579	0.98125	4	0.307904
1580	0.98125	4	0.307904
1581	0.98125	4	0.307904
1582	0.98125	4	0.307904
1583	0.98125	4	0.307904
1584	0.98125	4	0.307904
1585	0.98125	4	0.307904
1586	0.98125	4	0.307904
1587	0.98125	4	0.307904
1588	0.98125	4	0.307904
1589	0.98125	4	0.307904
1590	0.98125	4	0.307904
1591	0.98125	4	0.307904
1592	0.98125	4	0.307904
1593	0.98125	4	0.307904
1594	0.98125	4	0.307904
1595	0.98125	4	0.307904
1596	0.98125	4	0.307904
1597	0.98125	4	0.307904
1598	0.98125	4	0.307904
1599	0.98125	4	0.307904
1600	0.98125	4	0.307904
1601	0.98125	4	0.307904
1602	0.98125	4	0.307904
1603	0.98125	4	0.307904
1604	0.98125	4	0.307904
1605	0.98125	4	0.307904
1606	0.98125	4	0.307904
1607	0.98125	4	0.307904
1608	0.98125	4	0.307904
1609	0.98125	4	0.307904
1610	0.98125	4	0.307904
1611	0.98125	4	0.307904
1612	0.98125	4	0.307904
1613	0.98125	4	0.307904
1614	0.98125	4	0.307904
1615	0.98125	4	0.307904
1616	0.98125	4	0.307904
1617	0.98125	4	0.307904
1618	0.98125	4	0.307904
1619	0.98125	4	0.307904
1620	0.98125	4	0.307904
1621	0.98125	4	0.307904
1622	0.98125	4	0.307904
1623	0.98125	4	0.307904
1624	0.98125	4	0.307904
1625	0.98125	4	0.307904
1626	0.98125	4	0.307904
1627	0.98125	4	0.307904
1628	0.98125	4	0.307904
1629	0.98125	4	0.307904
1630	0.98125	4	0.307904
1631	0.98125	4	0.307904
1632	0.98125	4	0.307904
1633	0.98125	4	0.307904
1634	0.98125	4	0.307904
1635	0.98125	4	0.307904
1636	0.98125	4	0.307904
1637	0.98125	4	0.307904
1638	0.98125	4	0.307904
1639	0.98125	4	0.307904
1640	0.98125	4	0.307904
1641	0.98125	4	0.307904
1642	0.98125	4	0.307904
1643	0.98125	4	0.307904
1644	0.98125	4	0.307904
1645	0.98125	4	0.307904
1646	0.98125	4	0.307904
1647	0.98125	4	0.307904
1648	0.98125	4	0.307904
1649	0.98125	4	0.307904
1650	0.98125	4	0.307904
1651	0.98125	4	0.307904
1652	0.98125	4	0.307904
1653	0.98125	4	0.307904
1654	0.98125	4	0.307904
1655	0.98125	4	0.307904
1656	0.98125	4	0.307904
1657	0.98125	4	0.307904
1658	0.98125	4	0.307904
1659	0.98125	4	0.307904
1660	0.98125	4	0.307904
1661	0.98125	4	0.307904
1662	0.98125	4	0.307904
1663	0.98125	4	0.307904
1664	0.98125	4	0.307904
1665	0.98125	4	0.307904
1666	0.98125	4	0.307904
1667	0.98125	4	0.307904
1668	0.98125	4	0.307904
1669	0.98125	4	0.307904
1670	0.98125	4	0.307904
1671	0.98125	4	0.307904
1672	0.98125	4	0.307904
1673	0.98125	4	0.307904
1674	0.98125	4	0.307904
1675	0.98125	4	0.307904
1676	0.98125	4	0.307904
1677	0.98125	4	0.307904
1678	0.98125	4	0.307904
1679	0.98125	4	0.307904
1680	0.98125	4	0.307904
1681	0.98125	4	0.307904
1682	0.98125	4	0.307904
1683	0.98125	4	0.307904
1684	0.98125	4	0.307904
1685	0.98125	4	0.307904
1686	0.98125	4	0.307904
1687	0.98125	4	0.307904
1688	0.98125	4	0.307904
1689	0.98125	4	0.307904
1690	0.98125	4	0.307904
1691	0.98125	4	0.307904
1692	0.98125	4	0.307904
1693	0.98125	4	0.307904
1694	0.98125	4	0.307904
1695	0.98125	4	0.307904
1696	0.98125	4	0.307904
1697	0.98125	4	0.307904
1698	0.98125	4	0.307904
1699	0.98125	4	0.307904
1700	0.98125	4	0.307904
1701	0.98125	4	0.307904
1702	0.98125	4	0.307904
1703	0.98125	4	0.307904
1704	0.98125	4	0.307904
1705	0.98125	4	0.307904
1706	0.98125	4	0.307904
1707	0.98125	4	0.307904
1708	0.98125	4	0.307904
1709	0.98125	4	0.307904
1710	0.98125	4	0.307904
1711	0.98125	4	0.307904
1712	0.98125	4	0.307904
1713	0.98125	4	0.307904
1714	0.98125	4	0.307904
1715	0.98125	4	0.307904
1716	0.98125	4	0.307904
1717	0.98125	4	0.307904
1718	0.98125	4	0.307904
1719	0.98125	4	0.307904
1720	0.98125	4	0.307904
1721	0.98125	4	0.307904
1722	0.98125	4	0.307904
1723	0.98125	4	0.307904
1724	0.98125	4	0.307904
1725	0.98125	4	0.307904
1726	0.98125	4	0.307904
1727	0.98125	4	0.307904
1728	0.98125	4	0.307904
1729	0.98125	4	0.307904
1730	0.98125	4	0.307904
1731	0.98125	4	0.307904
1732	0.98125	4	0.307904
1733	0.98125	4	0.307904
1734	0.98125	4	0.307904
1735	0.98125	4	0.307904
1736	0.98125	4	0.307904
1737	0.98125	4	0.307904
1738	0.98125	4	0.307904
1739	0.98125	4	0.307904
1740	0.98125	4	0.307904
1741	0.98125	4	0.307904
1742	0.98125	4	0.307904
1743	0.98125	4	0.307904
1744	0.98125	4	0.307904
1745	0.98125	4	0.307904
1746	0.98125	4	0.307904
1747	0.98125	4	0.307904
1748	0.98125	4	0.307904
1749	0.98125	4	0.307904
1750	0.98125	4	0.307904
1751	0.98125	4	0.307904
1752	0.98125	4	0.307904
1753	0.98125	4	0.307904
1754	0.98125	4	0.307904
1755	0.98125	4	0.307904
1756	0.98125	4	0.307904
1757	0.98125	4	0.307904
1758	0.98125	4	0.307904
1759	0.98125	4	0.307904
1760	0.98125	4	0.307904
1761	0.98125	4	0.307904
1762	0.98125	4	0.307904
1763	0.98125	4	0.307904
1764	0.98125	4	0.307904
1765	0.98125	4	0.307904
1766	0.98125	4	0.307904
1767	0.98125	4	0.307904
1768	0.98125	4	0.307904
1769	0.98125	4	0.307904
1770	0.98125	4	0.307904
1771	0.98125	4	0.307904
1772	0.98125	4	0.307904
1773	0.98125	4	0.307904
1774	0.98125	4	0.307904
1775	0.98125	4	0.307904
1776	0.98125	4	0.307904
1777	0.98125	4	0.307904
1778	0.98125	4	0.307904
1779	0.98125	4	0.307904
1780	0.98125	4	0.307904
1781	0.98125	4	0.307904
1782	0.98125	4	0.307904
1783	0.98125	4	0.307904
1784	0.98125	4	0.307904
1785	0.98125	4	0.307904
1786	0.98125	4	0.307904
1787	0.98125	4	0.307904
1788	0.98125	4	0.307904
1789	0.98125	4	0.307904
1790	0.98125	4	0.307904
1791	0.98125	4	0.307904
1792	0.98125	4	0.307904
1793	0.98125	4	0.307904
1794	0.98125	4	0.307904
1795	0.98125	4	0.307904
1796	0.98125	4	0.307904
1797	0.98125	4	0.307904
1798	0.98125	4	0.307904
1799	0.98125	4	0.307904
1800	0.98125	4	0.307904
1801	0.98125	4	0.307904
1802	0.98125	4	0.307904
1803	0.98125	4	0.307904
1804	0.98125	4	0.307904
1805	0.98125	4	0.307904
1806	0.98125	4	0.307904
1807	0.98125	4	0.307904
1808	0.98125	4	0.307904
1809	0.98125	4	0.307904
1810	0.98125	4	0.307904
1811	0.98125	4	0.307904
1812	0.98125	4	0.307904
1813	0.98125	4	0.307904
1814	0.98125	4	0.307904
1815	0.98125	4	0.307904
1816	0.98125	4	0.307904
1817	0.98125	4	0.307904
1818	0.98125	4	0.307904
1819	0.98125	4	0.307904
1820	0.98125	4	0.307904
1821	0.98125	4	0.307904
1822	0.98125	4	0.307904
1823	0.98125	4	0.307904
1824	0.98125	4	0.307904
1825	0.98125	4	0.307904
1826	0.98125	4	0.307904
1827	0.98125	4	0.307904
1828	0.98125	4	0.307904
1829	0.98125	4	0.307904
1830	0.98125	4	0.307904
1831	0.98125	4	0.307904
1832	0.98125	4	0.307904
1833	0.98125	4	0.307904
1834	0.98125	4	0.307904
1835	0.98125	4	0.307904
1836	0.98125	4	0.307904
1837	0.98125	4	0.307904
1838	0.98125	4	0.307904
1839	0.98125	4	0.307904
1840	0.98125	4	0.307904
1841	0.98125	4	0.307904
1842	0.98125	4	0.307904
1843	0.98125	4	0.307904
1844	0.98125	4	0.307904
1845	0.98125	4	0.307904
1846	0.98125	4	0.307904
1847	0.98125	4	0.307904
1848	0.98125	4	0.307904
1849	0.98125	4	0.307904
1850	0.98125	4	0.307904
1851	0.98125	4	0.307904
1852	0.98125	4	0.307904
1853	0.98125	4	0.307904
1854	0.98125	4	0.307904
1855	0.98125	4	0.307904
1856	0.98125	4	0.307904
1857	0.98125	4	0.307904
1858	0.98125	4	0.307904
1859	0.98125	4	0.307904
1860	0.98125	4	0.307904
1861	0.98125	4	0.307904
1862	0.98125	4	0.307904
1863	0.98125	4	0.307904
1864	0.98125	4	0.307904
1865	0.98125	4	0.307904
1866	0.98125	4	0.307904
1867	0.98125	4	0.307904
1868	0.98125	4	0.307904
1869	0.98125	4	0.307904
1870	0.98125	4	0.307904
1871	0.98125	4	0.307904
1872	0.98125	4	0.307904
1873	0.98125	4	0.307904
1874	0.98125	4	0.307904
1875	0.98125	4	0.307904
1876	0.98125	4	0.307904
1877	0.98125	4	0.307904
1878	0.98125	4	0.307904
1879	0.98125	4	0.307904
1880	0.98125	4	0.307904
1881	0.98125	4	0.307904
1882	0.98125	4	0.307904
1883	0.98125	4	0.307904
1884	0.98125	4	0.307904
1885	0.98125	4	0.307904
1886	0.98125	4	0.307904
1887	0.98125	4	0.307904
1888	0.98125	4	0.307904
1889	0.98125	4	0.307904
1890	0.98125	4	0.307904
1891	0.98125	4	0.307904
1892	0.98125	4	0.307904
1893	0.98125	4	0.307904
1894	0.98125	4	0.307904
1895	0.98125	4	0.307904
1896	0.98125	4	0.307904
1897	0.98125	4	0.307904
1898	0.98125	4	0.307904
1899	0.98125	4	0.307904
1900	0.98125	4	0.307904
1901	0.98125	4	0.307904
1902	0.98125	4	0.307904
1903	0.98125	4	0.307904
1904	0.98125	4	0.307904
1905	0.98125	4	0.307904
1906	0.98125	4	0.307904
1907	0.98125	4	0.307904
1908	0.98125	4	0.307904
1909	0.98125	4	0.307904
1910	0.98125	4	0.307904
1911	0.98125	4	0.307904
1912	0.98125	4	0.307904
1913	0.98125	4	0.307904
1914	0.98125	4	0.307904
1915	0.98125	4	0.307904
1916	0.98125	4	0.307904
1917	0.98125	4	0.307904
1918	0.98125	4	0.307904
1919	0.98125	4	0.307904
1920	0.98125	4	0.307904
1921	0.98125	4	0.307904
1922	0.98125	4	0.307904
1923	0.98125	4	0.307904
1924	0.98125	4	0.307904
1925	0.98125	4	0.307904
1926	0.98125	4	0.307904
1927	0.98125	4	0.307904
1928	0.98125	4	0.307904
1929	0.98125	4	0.307904
1930	0.98125	4	0.307904
1931	0.98125	4	0.307904
1932	0.98125	4	0.307904
1933	0.98125	4	0.307904
1934	0.98125	4	0.307904
1935	0.98125	4	0.307904
1936	0.98125	4	0.307904
1937	0.98125	4	0.307904
1938	0.98125	4	0.307904
1939	0.98125	4	0.307904
1940	0.98125	4	0.307904
1941	0.98125	4	0.307904
1942	0.98125	4	0.307904
1943	0.98125	4	0.307904
1944	0.98125	4	0.307904
1945	0.98125	4	0.307904
1946	0.98125	4	0.307904
1947	0.98125	4	0.307904
1948	0.98125	4	0.307904
1949	0.98125	4	0.307904
1950	0.98125	4	0.307904
1951	0.98125	4	0.307904
1952	0.98125	4	0.307904
1953	0.98125	4	0.307904
1954	0.98125	4	0.307904
1955	0.98125	4	0.307904
1956	0.98125	4	0.307904
1957	0.98125	4	0.307904
1958	0.98125	4	0.307904
1959	0.98125	4	0.307904
1960	0.98125	4	0.307904
1961	0.98125	4	0.307904
1962	0.98125	4	0.307904
1963	0.98125	4	0.307904
1964	0.98125	4	0.307904
1965	0.98125	4	0.307904
1966	0.98125	4	0.307904
1967	0.98125	4	0.307904
1968	0.98125	4	0.307904
1969	0.98125	4	0.307904
1970	0.98125	4	0.307904
1971	0.98125	4	0.307904
1972	0.98125	4	0.307904
1973	0.98125	4	0.307904
1974	0.98125	4	0.307904
1975	0.98125	4	0.307904
1976	0.98125	4	0.307904
1977	0.98125	4	0.307904
1978	0.98125	4	0.307904
1979	0.98125	4	0.307904
1980	0.98125	4	0.307904
1981	0.98125	4	0.307904
1982	0.98125	4	0.307904
1983	0.98125	4	0.307904
1984	0.98125	4	0.307904
1985	0.98125	4	0.307904
1986	0.98125	4	0.307904
1987	0.98125	4	0.307904
1988	0.98125	4	0.307904
1989	0.98125	4	0.307904
1990	0.98125	4	0.307904
1991	0.98125	4	0.307904
1992	0.98125	4	0.307904
1993	0.98125	4	0.307904
1994	0.98125	4	0.307904
1995	0.98125	4	0.307904
1996	0.98125	4	0.307904
1997	0.98125	4	0.307904
1998	0.98125	4	0.307904
1999	0.98125	4	0.307904
2000	0.98125	4	0.307904
[truncated: 3,001 more rows]
