# Supplementary material for: Aspiration-driven co-evolution of cooperation with individual behavioral diversity
Source: PLoS One. 2023 Sep 15;18(9):e0291134. doi: 10.1371/journal.pone.0291134 (PMC10503719; doi:10.1371/journal.pone.0291134)
Supplement: S1 Data — (ZIP) [file pone.0291134.s001.zip › M1/v2-L=200/data/aspiration_time,b=1.19_frequency.txt]

1	0.5	0.5	0
2	0.629785	0.645686	0.456058
3	0.695913	0.749554	0.501475
4	0.721874	0.830976	0.539823
5	0.722438	0.898299	0.556954
6	0.707503	0.957673	0.561505
7	0.684142	1.02019	0.552481
8	0.656532	1.08721	0.533925
9	0.628035	1.1521	0.510923
10	0.60108	1.2158	0.486054
11	0.575264	1.27442	0.459909
12	0.552026	1.33264	0.432953
13	0.530848	1.3735	0.408926
14	0.5119	1.42821	0.38526
15	0.494676	1.47519	0.363338
16	0.479552	1.51377	0.34235
17	0.466066	1.56378	0.324966
18	0.453911	1.60401	0.309255
19	0.44335	1.64303	0.293294
20	0.433777	1.67961	0.278892
21	0.425591	1.72338	0.267684
22	0.418771	1.76491	0.257011
23	0.412771	1.80084	0.247669
24	0.40741	1.83967	0.239334
25	0.402917	1.87217	0.231051
26	0.399101	1.91701	0.223529
27	0.396076	1.96872	0.216421
28	0.393786	1.99317	0.210729
29	0.392182	2.01514	0.202488
30	0.39155	2.03004	0.196355
31	0.391531	2.0485	0.192003
32	0.391491	2.08058	0.18905
33	0.391602	2.11051	0.186988
34	0.39188	2.13686	0.186072
35	0.392779	2.15124	0.182189
36	0.39396	2.16798	0.179336
37	0.395027	2.2288	0.17823
38	0.396516	2.23355	0.17715
39	0.398328	2.2605	0.176192
40	0.399803	2.28561	0.176147
41	0.401305	2.29745	0.173512
42	0.403402	2.31563	0.172237
43	0.405369	2.34856	0.170583
44	0.407603	2.36324	0.170084
45	0.410048	2.39314	0.170877
46	0.412156	2.41855	0.171748
47	0.414215	2.4567	0.170826
48	0.416468	2.49699	0.169069
49	0.418636	2.52055	0.169416
50	0.420813	2.53153	0.170484
51	0.423044	2.5436	0.169556
52	0.425594	2.55401	0.168495
53	0.427826	2.56729	0.167846
54	0.430141	2.61227	0.168129
55	0.432826	2.61717	0.167462
56	0.435108	2.63289	0.168802
57	0.438009	2.62028	0.169528
58	0.44099	2.62434	0.170241
59	0.443875	2.62485	0.172319
60	0.446528	2.66886	0.171297
61	0.449191	2.68035	0.170398
62	0.451535	2.69951	0.174262
63	0.453913	2.7368	0.174781
64	0.456124	2.76679	0.174323
65	0.458502	2.77061	0.172444
66	0.461284	2.77242	0.17184
67	0.463894	2.76712	0.173031
68	0.466581	2.75697	0.173193
69	0.469254	2.77447	0.17492
70	0.471919	2.79154	0.176777
71	0.474413	2.82863	0.17741
72	0.476791	2.84645	0.177389
73	0.479076	2.86497	0.177245
74	0.481411	2.86896	0.1774
75	0.484255	2.84652	0.177746
76	0.486739	2.85435	0.178025
77	0.489119	2.86478	0.180342
78	0.491492	2.86952	0.179368
79	0.493988	2.87574	0.180689
80	0.496181	2.87925	0.182173
81	0.49867	2.88307	0.182501
82	0.50167	2.87293	0.182826
83	0.504201	2.88996	0.183943
84	0.507049	2.87921	0.185868
85	0.509976	2.88671	0.186489
86	0.513021	2.88963	0.184558
87	0.515618	2.90791	0.185761
88	0.518099	2.9214	0.184077
89	0.520482	2.93161	0.186388
90	0.523057	2.95062	0.188494
91	0.525552	2.94677	0.188883
92	0.528062	2.9536	0.190321
93	0.530893	2.94271	0.190358
94	0.533387	2.94989	0.191718
95	0.535467	2.97799	0.193853
96	0.537602	2.98676	0.195141
97	0.539919	3.00572	0.193287
98	0.542248	3.01003	0.193008
99	0.544736	3.02776	0.194148
100	0.546953	3.03974	0.195716
101	0.548759	3.07822	0.196054
102	0.550755	3.08757	0.196036
103	0.55308	3.08631	0.19845
104	0.55493	3.11004	0.198399
105	0.556995	3.1262	0.198498
106	0.558874	3.14126	0.197196
107	0.560748	3.14772	0.198932
108	0.562903	3.15367	0.198619
109	0.564754	3.18231	0.200105
110	0.566579	3.18533	0.200573
111	0.568506	3.19035	0.199425
112	0.570055	3.21334	0.199332
113	0.571726	3.23737	0.201329
114	0.573388	3.24504	0.201635
115	0.574702	3.2594	0.201831
116	0.57591	3.28582	0.204276
117	0.577188	3.30937	0.203118
118	0.578326	3.32427	0.20308
119	0.579711	3.32972	0.201423
120	0.580859	3.3198	0.202407
121	0.581945	3.34996	0.203147
122	0.583351	3.35347	0.201938
123	0.584763	3.35746	0.201468
124	0.586281	3.34487	0.201716
125	0.587781	3.34301	0.200372
126	0.589485	3.34518	0.200935
127	0.59084	3.35316	0.201536
128	0.592035	3.37646	0.202874
129	0.593422	3.38274	0.202944
130	0.594862	3.38016	0.203587
131	0.596166	3.37729	0.202491
132	0.59744	3.39689	0.204633
133	0.598573	3.42695	0.20584
134	0.599454	3.43599	0.206782
135	0.60064	3.43883	0.205347
136	0.601899	3.43327	0.204429
137	0.603265	3.43655	0.203221
138	0.604548	3.44455	0.204665
139	0.605689	3.45243	0.205044
140	0.607085	3.45341	0.203531
141	0.608649	3.43621	0.204065
142	0.610237	3.45265	0.204364
143	0.611961	3.43738	0.204172
144	0.613262	3.44916	0.206467
145	0.614319	3.46817	0.208023
146	0.615248	3.47946	0.208597
147	0.616389	3.48604	0.207843
148	0.617562	3.50011	0.205864
149	0.6187	3.5083	0.205806
150	0.620094	3.49575	0.205149
151	0.621411	3.50348	0.205729
152	0.622499	3.50611	0.207726
153	0.62339	3.51876	0.209482
154	0.62442	3.5138	0.21118
155	0.625815	3.49692	0.211152
156	0.627275	3.48565	0.211358
157	0.628616	3.48357	0.212729
158	0.629858	3.47569	0.214178
159	0.63092	3.48161	0.21425
160	0.632164	3.47719	0.214077
161	0.633335	3.49528	0.214362
162	0.634163	3.5143	0.215364
163	0.635059	3.52868	0.215437
164	0.635893	3.5318	0.214705
165	0.636987	3.53027	0.214662
166	0.638203	3.53787	0.214661
167	0.639349	3.54323	0.214428
168	0.640314	3.5566	0.214534
169	0.641326	3.55899	0.21573
170	0.642179	3.56124	0.216186
171	0.643112	3.57648	0.216283
172	0.644244	3.56409	0.215546
173	0.645412	3.55354	0.215469
174	0.646731	3.5577	0.214352
175	0.647783	3.55974	0.214297
176	0.64866	3.57621	0.215845
177	0.649503	3.58488	0.214855
178	0.650669	3.58099	0.215029
179	0.651615	3.59249	0.21528
180	0.652824	3.58724	0.214736
181	0.653706	3.59921	0.215712
182	0.654576	3.60909	0.217287
183	0.655571	3.60581	0.217068
184	0.656663	3.61272	0.216808
185	0.657355	3.63544	0.216873
186	0.658021	3.64973	0.217395
187	0.658746	3.65094	0.216177
188	0.659566	3.65168	0.215529
189	0.66028	3.65435	0.215755
190	0.661075	3.65576	0.216657
191	0.661767	3.65583	0.21675
192	0.662427	3.66395	0.216994
193	0.663404	3.65163	0.216789
194	0.664296	3.65015	0.215865
195	0.665176	3.6521	0.215991
196	0.666225	3.65204	0.216614
197	0.667167	3.65463	0.215922
198	0.667925	3.67063	0.216266
199	0.668607	3.6828	0.216917
200	0.669344	3.69186	0.217604
201	0.67002	3.69428	0.21752
202	0.670693	3.69532	0.217438
203	0.671283	3.69969	0.217861
204	0.671947	3.69633	0.217328
205	0.672527	3.70871	0.21734
206	0.673249	3.7092	0.217093
207	0.673843	3.70453	0.217475
208	0.674397	3.71518	0.217615
209	0.675115	3.72546	0.218006
210	0.675752	3.72345	0.217629
211	0.676319	3.71879	0.217471
212	0.676977	3.72112	0.219085
213	0.677467	3.72381	0.220554
214	0.677981	3.72221	0.219674
215	0.678804	3.71411	0.220133
216	0.679683	3.70027	0.218727
217	0.680681	3.68484	0.218636
218	0.681655	3.68301	0.218842
219	0.682766	3.67398	0.220322
220	0.683759	3.67954	0.221407
221	0.684565	3.67955	0.222336
222	0.685469	3.6812	0.222625
223	0.686242	3.68973	0.222701
224	0.687099	3.69831	0.222867
225	0.687944	3.70228	0.223731
226	0.68872	3.69131	0.224216
227	0.689398	3.68703	0.225461
228	0.690073	3.69551	0.225829
229	0.690755	3.69789	0.225447
230	0.691423	3.69882	0.225674
231	0.691931	3.71341	0.225109
232	0.692636	3.71485	0.224592
233	0.693255	3.71934	0.225116
234	0.693794	3.72046	0.225163
235	0.694661	3.7137	0.224591
236	0.695342	3.72736	0.22487
237	0.696051	3.73157	0.224429
238	0.696917	3.73138	0.223533
239	0.697805	3.72225	0.22467
240	0.698601	3.73295	0.225437
241	0.699518	3.73406	0.22592
242	0.700134	3.72627	0.225216
243	0.700633	3.73251	0.225525
244	0.701196	3.73793	0.225732
245	0.701942	3.74346	0.226543
246	0.702517	3.75005	0.226279
247	0.703174	3.75948	0.226485
248	0.703762	3.76296	0.226724
249	0.704236	3.76566	0.226544
250	0.704804	3.76478	0.226826
251	0.705266	3.76954	0.227333
252	0.705816	3.77379	0.227615
253	0.706322	3.76931	0.228079
254	0.706848	3.76923	0.22829
255	0.707613	3.75661	0.227271
256	0.708275	3.74826	0.228333
257	0.709152	3.74349	0.228066
258	0.709813	3.73678	0.228575
259	0.710501	3.7326	0.229022
260	0.711411	3.72816	0.228045
261	0.712222	3.7267	0.230133
262	0.712993	3.74087	0.231102
263	0.713554	3.74179	0.231809
264	0.714104	3.74597	0.231171
265	0.714786	3.74012	0.230451
266	0.715373	3.74143	0.232043
267	0.716043	3.73374	0.232524
268	0.71669	3.73695	0.23205
269	0.717196	3.7403	0.232201
270	0.717812	3.74871	0.232995
271	0.718126	3.76192	0.232167
272	0.718582	3.76932	0.232028
273	0.719001	3.77586	0.232189
274	0.719615	3.77375	0.231698
275	0.720204	3.76565	0.23265
276	0.720759	3.76105	0.231778
277	0.721312	3.76616	0.232418
278	0.722139	3.76428	0.233167
279	0.722779	3.77126	0.233098
280	0.723269	3.77535	0.23342
281	0.723551	3.78247	0.234355
282	0.724148	3.7744	0.234388
283	0.724632	3.78201	0.235064
284	0.724916	3.80016	0.234041
285	0.725187	3.79992	0.234702
286	0.725712	3.80058	0.234067
287	0.726114	3.79797	0.233919
288	0.726564	3.80478	0.233764
289	0.72698	3.81095	0.233362
290	0.727301	3.81717	0.23357
291	0.727654	3.82018	0.233499
292	0.728071	3.82375	0.234038
293	0.728503	3.82515	0.233585
294	0.728973	3.82186	0.233824
295	0.729461	3.82037	0.233797
296	0.72998	3.81108	0.233293
297	0.730518	3.80822	0.233757
298	0.731065	3.80725	0.234238
299	0.731539	3.82031	0.234553
300	0.732006	3.8271	0.234836
301	0.732287	3.83262	0.235112
302	0.732462	3.85117	0.23643
303	0.73268	3.84946	0.236325
304	0.732974	3.84788	0.235452
305	0.733177	3.85472	0.235224
306	0.733554	3.85522	0.235687
307	0.733867	3.85345	0.234654
308	0.734283	3.84254	0.233952
309	0.734641	3.84523	0.23446
310	0.73514	3.84071	0.234719
311	0.735521	3.85018	0.235525
312	0.73586	3.84846	0.236299
313	0.736178	3.84831	0.235959
314	0.736519	3.84519	0.235912
315	0.736826	3.85805	0.23588
316	0.737208	3.85689	0.235669
317	0.737602	3.85928	0.236267
318	0.737875	3.85838	0.236414
319	0.73822	3.85884	0.2359
320	0.738618	3.86258	0.236708
321	0.738937	3.86807	0.237038
322	0.739291	3.87621	0.236777
323	0.73955	3.87247	0.236199
324	0.739823	3.87588	0.236285
325	0.740168	3.87283	0.235804
326	0.74036	3.87791	0.235948
327	0.740602	3.87408	0.235684
328	0.740818	3.87692	0.235794
329	0.741195	3.86916	0.235688
330	0.741698	3.85499	0.235514
331	0.742458	3.83675	0.234232
332	0.743083	3.83518	0.235532
333	0.74352	3.84345	0.237204
334	0.743909	3.848	0.237857
335	0.74422	3.85906	0.237889
336	0.744342	3.86468	0.23891
337	0.744655	3.86195	0.239189
338	0.745129	3.86131	0.238897
339	0.745603	3.8575	0.23849
340	0.745906	3.8582	0.238096
341	0.746149	3.87152	0.239269
342	0.746503	3.86976	0.238804
343	0.746755	3.881	0.237905
344	0.747186	3.86723	0.23695
345	0.747727	3.85776	0.237128
346	0.748252	3.85364	0.237888
347	0.74863	3.85854	0.239209
348	0.749001	3.86448	0.2393
349	0.74938	3.86611	0.238948
350	0.749658	3.86481	0.23959
351	0.750083	3.85842	0.23913
352	0.750526	3.86029	0.239549
353	0.750882	3.85931	0.23907
354	0.751233	3.8617	0.24014
355	0.75145	3.86595	0.240538
356	0.751787	3.86278	0.239765
357	0.752242	3.86679	0.239213
358	0.752498	3.86092	0.239633
359	0.752656	3.86663	0.239615
360	0.75284	3.86786	0.240049
361	0.753257	3.85933	0.239198
362	0.753673	3.85637	0.239857
363	0.754095	3.85235	0.239645
364	0.754406	3.85979	0.240884
365	0.754644	3.86825	0.24103
366	0.754874	3.87373	0.240288
367	0.75517	3.87207	0.239214
368	0.755467	3.87834	0.2399
369	0.75575	3.88299	0.239781
370	0.756062	3.8879	0.239015
371	0.756288	3.88564	0.239013
372	0.756646	3.88034	0.238928
373	0.756926	3.87836	0.238841
374	0.757286	3.87873	0.239412
375	0.757675	3.87946	0.239106
376	0.758131	3.87684	0.238695
377	0.758659	3.87237	0.239314
378	0.75908	3.87546	0.239608
379	0.759453	3.87582	0.239559
380	0.759744	3.87809	0.239519
381	0.760109	3.87896	0.240225
382	0.76051	3.87973	0.239927
383	0.76078	3.88432	0.240752
384	0.761007	3.89268	0.241115
385	0.761131	3.89937	0.241109
386	0.761401	3.89999	0.240575
387	0.761632	3.90036	0.239929
388	0.761941	3.89295	0.239392
389	0.762127	3.89643	0.240095
390	0.762392	3.90787	0.240316
391	0.762609	3.90449	0.240381
392	0.762828	3.90233	0.240356
393	0.763135	3.90013	0.239159
394	0.763456	3.89981	0.239054
395	0.763803	3.89768	0.239387
396	0.764247	3.89348	0.239862
397	0.764541	3.89715	0.240229
398	0.764942	3.89496	0.240105
399	0.76529	3.89005	0.240163
400	0.765576	3.89681	0.239894
401	0.765834	3.90418	0.240135
402	0.766139	3.89712	0.239965
403	0.766497	3.90335	0.240194
404	0.766864	3.90231	0.23994
405	0.767235	3.90302	0.240041
406	0.767538	3.89119	0.238863
407	0.767986	3.8815	0.239004
408	0.768437	3.87519	0.239115
409	0.768845	3.88412	0.239672
410	0.769254	3.89152	0.240815
411	0.769524	3.89465	0.241029
412	0.769803	3.89539	0.241015
413	0.770091	3.89607	0.241022
414	0.77044	3.89029	0.240702
415	0.770865	3.89	0.240288
416	0.771235	3.89255	0.241143
417	0.771537	3.89149	0.241783
418	0.771933	3.88801	0.241769
419	0.772232	3.88976	0.241501
420	0.772535	3.89494	0.241188
421	0.772821	3.89406	0.241246
422	0.773129	3.89485	0.241578
423	0.77335	3.89477	0.241423
424	0.773684	3.89352	0.241279
425	0.773992	3.89556	0.241504
426	0.774265	3.89392	0.241569
427	0.774504	3.9026	0.240904
428	0.774727	3.90632	0.241067
429	0.775003	3.90796	0.241539
430	0.775242	3.91041	0.241831
431	0.775379	3.92008	0.241959
432	0.775526	3.92514	0.241812
433	0.775695	3.9223	0.24206
434	0.775819	3.92137	0.243116
435	0.776049	3.92077	0.242626
436	0.776172	3.9241	0.242743
437	0.776341	3.92752	0.242793
438	0.776495	3.92265	0.242615
439	0.776699	3.92596	0.242722
440	0.776823	3.93036	0.242875
441	0.777037	3.92484	0.242445
442	0.777316	3.91954	0.242274
443	0.777529	3.92163	0.24292
444	0.777764	3.91349	0.242432
445	0.778023	3.91151	0.242322
446	0.778325	3.91285	0.242876
447	0.778463	3.92099	0.243047
448	0.778593	3.92628	0.243266
449	0.77872	3.92586	0.243055
450	0.778878	3.93145	0.243046
451	0.779161	3.92596	0.242587
452	0.779334	3.92553	0.243614
453	0.779406	3.92728	0.244265
454	0.779617	3.92081	0.243782
455	0.7798	3.92135	0.243474
456	0.779973	3.92571	0.243255
457	0.780343	3.92404	0.242573
458	0.780524	3.92879	0.243052
459	0.780713	3.93106	0.243425
460	0.780843	3.93304	0.243995
461	0.780984	3.9312	0.245012
462	0.781029	3.93712	0.245463
463	0.781228	3.92998	0.244751
464	0.781391	3.92863	0.24474
465	0.781494	3.92832	0.245344
466	0.781599	3.92996	0.245296
467	0.78179	3.93223	0.244917
468	0.781975	3.93232	0.244363
469	0.782229	3.92453	0.244483
470	0.782453	3.92274	0.244188
471	0.78265	3.92676	0.244702
472	0.782812	3.92729	0.2448
473	0.782941	3.92931	0.24493
474	0.78297	3.93422	0.245635
475	0.783088	3.93591	0.245918
476	0.783221	3.93052	0.245266
477	0.783371	3.92746	0.244563
478	0.783536	3.92834	0.244497
479	0.783772	3.92668	0.24441
480	0.783916	3.92277	0.244605
481	0.784178	3.92329	0.245469
482	0.784377	3.92061	0.245516
483	0.784717	3.9163	0.24515
484	0.784977	3.90915	0.245076
485	0.78526	3.9053	0.245322
486	0.785577	3.90887	0.246043
487	0.785919	3.90995	0.245827
488	0.786203	3.90792	0.246296
489	0.786471	3.90703	0.245907
490	0.786631	3.91138	0.246201
491	0.786834	3.92065	0.246451
492	0.787013	3.9281	0.246671
493	0.787057	3.93112	0.247499
494	0.787052	3.93398	0.247649
495	0.787013	3.93761	0.247739
496	0.787095	3.94158	0.247263
497	0.787197	3.94183	0.247123
498	0.787392	3.93549	0.24606
499	0.787551	3.93957	0.24587
500	0.787678	3.94167	0.245767
501	0.787803	3.944	0.246162
502	0.787989	3.93954	0.245848
503	0.788174	3.9393	0.246322
504	0.788313	3.93857	0.246179
505	0.788499	3.93917	0.246076
506	0.788616	3.93926	0.246415
507	0.788703	3.93986	0.246195
508	0.788887	3.93782	0.246764
509	0.789046	3.93966	0.24674
510	0.789139	3.94212	0.246426
511	0.789236	3.94322	0.246568
512	0.789333	3.94153	0.246105
513	0.789474	3.93965	0.246596
514	0.789694	3.93206	0.246109
515	0.789899	3.92958	0.246344
516	0.790106	3.93422	0.246109
517	0.790217	3.93827	0.247164
518	0.790359	3.93656	0.2473
519	0.790458	3.93703	0.248092
520	0.790432	3.94331	0.24817
521	0.790512	3.94364	0.247992
522	0.790631	3.93855	0.248358
523	0.790814	3.93261	0.247327
524	0.791025	3.92913	0.247313
525	0.791152	3.9308	0.246956
526	0.791266	3.93304	0.247026
527	0.791473	3.93418	0.247396
528	0.791734	3.93045	0.24716
529	0.791899	3.93225	0.247365
530	0.792119	3.93102	0.247405
531	0.792329	3.93323	0.247376
532	0.79249	3.93679	0.247487
533	0.792674	3.93743	0.24781
534	0.792828	3.93374	0.247657
535	0.793045	3.93516	0.247989
536	0.793168	3.9384	0.248112
537	0.793363	3.93248	0.247963
538	0.793626	3.92828	0.248354
539	0.793808	3.92861	0.248834
540	0.793966	3.93262	0.249185
541	0.79409	3.93517	0.249321
542	0.794151	3.93999	0.249207
543	0.794267	3.94261	0.249431
544	0.794423	3.94256	0.249189
545	0.794564	3.94629	0.249467
546	0.794739	3.93973	0.248426
547	0.794857	3.94412	0.248344
548	0.79502	3.94532	0.248328
549	0.795195	3.94654	0.247888
550	0.795407	3.94463	0.24825
551	0.795558	3.94626	0.248145
552	0.795709	3.94639	0.248082
553	0.795944	3.94166	0.247771
554	0.79615	3.9409	0.247929
555	0.796349	3.94088	0.248057
556	0.796618	3.9355	0.248553
557	0.796824	3.9377	0.248627
558	0.797059	3.9393	0.24895
559	0.797227	3.94199	0.249219
560	0.797323	3.94531	0.248754
561	0.797544	3.9426	0.248293
562	0.797734	3.93788	0.248039
563	0.79789	3.94344	0.248443
564	0.798002	3.94381	0.248619
565	0.798129	3.94514	0.248645
566	0.798292	3.94501	0.24875
567	0.7984	3.94679	0.248784
568	0.798607	3.94826	0.248988
569	0.798745	3.94937	0.249173
570	0.798919	3.94396	0.248911
571	0.79908	3.94346	0.24908
572	0.799196	3.94591	0.249656
573	0.799308	3.94992	0.249847
574	0.799412	3.9557	0.249613
575	0.799538	3.95272	0.249194
576	0.799655	3.95485	0.249177
577	0.799702	3.9576	0.249297
578	0.79981	3.95506	0.249106
579	0.799935	3.95781	0.249208
580	0.800129	3.95312	0.249058
581	0.800189	3.95101	0.249605
582	0.800365	3.95246	0.249994
583	0.800527	3.9469	0.249634
584	0.800719	3.94409	0.249483
585	0.800936	3.94148	0.249328
586	0.801157	3.93969	0.249361
587	0.801453	3.93934	0.249336
588	0.801683	3.94105	0.250172
589	0.801907	3.94284	0.250447
590	0.802228	3.94339	0.24997
591	0.80253	3.94013	0.249705
592	0.802824	3.93486	0.249895
593	0.80302	3.93507	0.250413
594	0.803263	3.93372	0.251371
595	0.803384	3.93138	0.251817
596	0.803604	3.93818	0.251637
597	0.803857	3.93724	0.250691
598	0.804098	3.93413	0.250764
599	0.804463	3.92879	0.250189
600	0.80479	3.92327	0.250582
601	0.805155	3.92035	0.251206
602	0.805431	3.92312	0.251038
603	0.805712	3.92006	0.250833
604	0.806056	3.91579	0.250271
605	0.80637	3.92257	0.251376
606	0.806641	3.92767	0.250679
607	0.806885	3.93093	0.250605
608	0.807078	3.93178	0.250679
609	0.807156	3.93185	0.251193
610	0.807417	3.93084	0.250703
611	0.807702	3.92458	0.251507
612	0.807858	3.92465	0.252112
613	0.808002	3.92825	0.251854
614	0.80819	3.93225	0.252556
615	0.808351	3.93533	0.252958
616	0.808437	3.94045	0.252801
617	0.808546	3.94017	0.252762
618	0.808639	3.94068	0.252782
619	0.808827	3.9399	0.252813
620	0.808965	3.94406	0.252782
621	0.809092	3.94209	0.253172
622	0.809167	3.94377	0.253289
623	0.809289	3.94455	0.252968
624	0.809402	3.94291	0.253175
625	0.809484	3.94616	0.253238
626	0.809527	3.94792	0.253411
627	0.809613	3.94893	0.253334
628	0.809749	3.94902	0.253151
629	0.809832	3.95416	0.253645
630	0.809895	3.95609	0.253704
631	0.810013	3.95515	0.253465
632	0.810075	3.95329	0.252778
633	0.810184	3.94984	0.252974
634	0.810333	3.95143	0.253303
635	0.810481	3.9513	0.252955
636	0.810595	3.95031	0.25272
637	0.810765	3.95326	0.252506
638	0.810994	3.95123	0.252484
639	0.811205	3.94676	0.252982
640	0.811333	3.94795	0.253466
641	0.811407	3.95141	0.253482
642	0.811525	3.95278	0.253596
643	0.81163	3.95145	0.253629
644	0.811764	3.95487	0.253288
645	0.81191	3.95172	0.252823
646	0.812063	3.95296	0.25289
647	0.812222	3.95084	0.25302
648	0.812417	3.94869	0.252979
649	0.812557	3.94864	0.253371
650	0.812649	3.95232	0.254131
651	0.812788	3.95035	0.253991
652	0.812923	3.9531	0.254315
653	0.813063	3.94709	0.253481
654	0.813181	3.94775	0.253285
655	0.813365	3.95327	0.253497
656	0.813429	3.95563	0.253697
657	0.813526	3.95479	0.253743
658	0.813644	3.95477	0.253886
659	0.813797	3.95735	0.253824
660	0.813923	3.95383	0.253618
661	0.814063	3.95348	0.253518
662	0.814282	3.95214	0.253799
663	0.814486	3.95238	0.253778
664	0.814635	3.95238	0.253408
665	0.814829	3.95238	0.253528
666	0.815016	3.95319	0.253713
667	0.815143	3.95429	0.253775
668	0.815331	3.95071	0.253765
669	0.815586	3.94432	0.253578
670	0.815796	3.94793	0.253941
671	0.815986	3.94945	0.253891
672	0.81607	3.95375	0.253874
673	0.816208	3.95779	0.254077
674	0.816325	3.95637	0.253487
675	0.816436	3.95271	0.253837
676	0.816546	3.95309	0.25379
677	0.816685	3.95339	0.2539
678	0.816795	3.95876	0.254487
679	0.816866	3.96238	0.255125
680	0.816958	3.96601	0.254803
681	0.816952	3.97062	0.25485
682	0.816956	3.97473	0.254998
683	0.81703	3.97136	0.25459
684	0.817168	3.97067	0.254438
685	0.817302	3.97031	0.254113
686	0.817424	3.96492	0.254126
687	0.817523	3.96642	0.254301
688	0.817579	3.96791	0.254212
689	0.817673	3.97291	0.254742
690	0.81765	3.97707	0.255508
691	0.81767	3.97484	0.255491
692	0.817658	3.97204	0.255756
693	0.81761	3.97102	0.255772
694	0.817701	3.96882	0.255395
695	0.817745	3.96989	0.255258
696	0.817768	3.96928	0.255174
697	0.817811	3.97586	0.255475
698	0.817812	3.97635	0.255499
699	0.817803	3.97634	0.25527
700	0.817847	3.97383	0.255331
701	0.817883	3.9761	0.255189
702	0.817955	3.97527	0.255092
703	0.818025	3.97727	0.255037
704	0.818034	3.97873	0.254788
705	0.818082	3.98083	0.25469
706	0.818147	3.97749	0.254812
707	0.818201	3.97744	0.254557
708	0.818238	3.97889	0.25467
709	0.81826	3.98207	0.254678
710	0.818317	3.98185	0.254455
711	0.818344	3.98165	0.254413
712	0.818374	3.98214	0.25447
713	0.818396	3.98295	0.254682
714	0.818447	3.9806	0.254393
715	0.81852	3.97829	0.254342
716	0.818625	3.97683	0.254179
717	0.818744	3.97707	0.254275
718	0.818847	3.97806	0.254331
719	0.818887	3.97605	0.254518
720	0.818989	3.97777	0.254658
721	0.819097	3.97863	0.254632
722	0.819226	3.97861	0.254569
723	0.819325	3.97375	0.254237
724	0.819439	3.97458	0.254224
725	0.819476	3.9822	0.254551
726	0.819576	3.98118	0.254413
727	0.819695	3.97922	0.254243
728	0.819807	3.97591	0.254199
729	0.819894	3.97795	0.254266
730	0.819957	3.98075	0.254498
731	0.820019	3.98203	0.254561
732	0.820017	3.98529	0.254745
733	0.820005	3.98741	0.255014
734	0.820025	3.98853	0.254947
735	0.820037	3.99017	0.254889
736	0.820065	3.99145	0.254693
737	0.820097	3.99174	0.25457
738	0.820118	3.99283	0.25473
739	0.820107	3.99362	0.254687
740	0.820106	3.99422	0.25469
741	0.820106	3.99545	0.25469
742	0.820104	3.9956	0.254661
743	0.820108	3.99634	0.254534
744	0.820119	3.99587	0.254631
745	0.820121	3.99684	0.254571
746	0.820121	3.99689	0.254452
747	0.820147	3.99616	0.254392
748	0.820154	3.99613	0.254406
749	0.820176	3.99575	0.254389
750	0.820182	3.99729	0.254452
751	0.820186	3.9978	0.254476
752	0.82019	3.99773	0.254273
753	0.820206	3.99621	0.254343
754	0.82022	3.99637	0.254331
755	0.82023	3.99712	0.254318
756	0.82024	3.99679	0.254279
757	0.820287	3.99246	0.254224
758	0.820329	3.99224	0.254424
759	0.820365	3.99113	0.254554
760	0.820398	3.99057	0.254583
761	0.820446	3.99025	0.254368
762	0.820506	3.99007	0.254469
763	0.820518	3.99097	0.254874
764	0.820506	3.99305	0.255038
765	0.820496	3.99338	0.255077
766	0.820497	3.99301	0.254924
767	0.82051	3.99308	0.254818
768	0.820527	3.99221	0.254882
769	0.820551	3.99118	0.254874
770	0.820569	3.9915	0.254948
771	0.820579	3.99265	0.254975
772	0.820596	3.99339	0.254863
773	0.820604	3.9945	0.254894
774	0.8206	3.99515	0.254775
775	0.820651	3.99417	0.254679
776	0.820704	3.99268	0.254677
777	0.820735	3.99185	0.254751
778	0.820745	3.99249	0.254759
779	0.820838	3.98989	0.254672
780	0.820961	3.98556	0.254602
781	0.821044	3.98646	0.254648
782	0.8211	3.98688	0.254859
783	0.821147	3.98703	0.254998
784	0.821246	3.98335	0.254784
785	0.821303	3.98429	0.255012
786	0.821316	3.98851	0.255152
787	0.821321	3.99322	0.255198
788	0.821321	3.99156	0.255164
789	0.821334	3.99271	0.255194
790	0.821332	3.99329	0.255088
791	0.821336	3.99265	0.255317
792	0.821328	3.99295	0.255364
793	0.821329	3.99439	0.255329
794	0.821307	3.99508	0.255289
795	0.821289	3.99578	0.255254
796	0.821266	3.99696	0.255237
797	0.821241	3.99705	0.255192
798	0.821215	3.99802	0.255208
799	0.821199	3.99863	0.255192
800	0.821185	3.99868	0.255166
801	0.821187	3.99883	0.255142
802	0.821171	3.99892	0.255106
803	0.821153	3.99952	0.255087
804	0.821146	3.99956	0.255073
805	0.821129	3.99958	0.25505
806	0.821118	3.99962	0.25503
807	0.82111	3.99966	0.255014
808	0.821105	3.99969	0.255001
809	0.821092	3.99972	0.254982
810	0.821081	3.99975	0.254963
811	0.821072	3.99977	0.25495
812	0.821064	3.99979	0.254936
813	0.82106	3.99981	0.254928
814	0.821056	3.99984	0.254918
815	0.821057	3.99987	0.254914
816	0.821053	3.99988	0.254907
817	0.821047	3.99989	0.254898
818	0.821044	3.9999	0.254893
819	0.821038	3.99991	0.254884
820	0.821036	3.99992	0.25488
821	0.821032	3.99992	0.254874
822	0.821029	3.99993	0.25487
823	0.821025	3.99994	0.254864
824	0.821023	3.99995	0.25486
825	0.821022	3.99995	0.254858
826	0.82102	3.99996	0.254854
827	0.821018	3.99996	0.254851
828	0.821016	3.99996	0.254848
829	0.821015	3.99997	0.254846
830	0.821014	3.99997	0.254844
831	0.821012	3.99997	0.254842
832	0.821011	3.99998	0.25484
833	0.82101	3.99998	0.254839
834	0.821009	3.99998	0.254837
835	0.821008	3.99998	0.254835
836	0.821007	3.99998	0.254834
837	0.821007	3.99999	0.254833
838	0.821006	3.99999	0.254832
839	0.821006	3.99999	0.254832
840	0.821005	3.99999	0.254831
841	0.821005	3.99999	0.25483
842	0.821004	3.99999	0.254829
843	0.821004	3.99999	0.254829
844	0.821004	3.99999	0.254828
845	0.821003	3.99999	0.254828
846	0.821003	4	0.254827
847	0.821003	4	0.254827
848	0.821003	4	0.254827
849	0.821002	4	0.254826
850	0.821002	4	0.254826
851	0.821002	4	0.254826
852	0.821002	4	0.254825
853	0.821002	4	0.254825
854	0.821001	4	0.254825
855	0.821001	4	0.254825
856	0.821001	4	0.254825
857	0.821001	4	0.254824
858	0.821001	4	0.254824
859	0.821001	4	0.254824
860	0.821001	4	0.254824
861	0.821001	4	0.254824
862	0.821001	4	0.254824
863	0.821001	4	0.254824
864	0.821001	4	0.254824
865	0.821001	4	0.254824
866	0.821	4	0.254823
867	0.821	4	0.254823
868	0.821	4	0.254823
869	0.821	4	0.254823
870	0.821	4	0.254823
871	0.821	4	0.254823
872	0.821	4	0.254823
873	0.821	4	0.254823
874	0.821	4	0.254823
875	0.821	4	0.254823
876	0.821	4	0.254823
877	0.821	4	0.254823
878	0.821	4	0.254823
879	0.821	4	0.254823
880	0.821	4	0.254823
881	0.821	4	0.254823
882	0.821	4	0.254823
883	0.821	4	0.254823
884	0.821	4	0.254823
885	0.821	4	0.254823
886	0.821	4	0.254823
887	0.821	4	0.254823
888	0.821	4	0.254823
889	0.821	4	0.254823
890	0.821	4	0.254823
891	0.821	4	0.254823
892	0.821	4	0.254823
893	0.821	4	0.254823
894	0.821	4	0.254823
895	0.821	4	0.254823
896	0.821	4	0.254823
897	0.821	4	0.254823
898	0.821	4	0.254823
899	0.821	4	0.254823
900	0.821	4	0.254823
901	0.821	4	0.254823
902	0.821	4	0.254823
903	0.821	4	0.254823
904	0.821	4	0.254823
905	0.821	4	0.254823
906	0.821	4	0.254823
907	0.821	4	0.254823
908	0.821	4	0.254823
909	0.821	4	0.254823
910	0.821	4	0.254823
911	0.821	4	0.254823
912	0.821	4	0.254823
913	0.821	4	0.254823
914	0.821	4	0.254823
915	0.821	4	0.254823
916	0.821	4	0.254823
917	0.821	4	0.254823
918	0.821	4	0.254823
919	0.821	4	0.254823
920	0.821	4	0.254823
921	0.821	4	0.254823
922	0.821	4	0.254823
923	0.821	4	0.254823
924	0.821	4	0.254823
925	0.821	4	0.254823
926	0.821	4	0.254823
927	0.821	4	0.254823
928	0.821	4	0.254823
929	0.821	4	0.254823
930	0.821	4	0.254823
931	0.821	4	0.254823
932	0.821	4	0.254823
933	0.821	4	0.254823
934	0.821	4	0.254823
935	0.821	4	0.254823
936	0.821	4	0.254823
937	0.821	4	0.254823
938	0.821	4	0.254823
939	0.821	4	0.254823
940	0.821	4	0.254823
941	0.821	4	0.254823
942	0.821	4	0.254823
943	0.821	4	0.254823
944	0.821	4	0.254823
945	0.821	4	0.254823
946	0.821	4	0.254823
947	0.821	4	0.254823
948	0.821	4	0.254823
949	0.821	4	0.254823
950	0.821	4	0.254823
951	0.821	4	0.254823
952	0.821	4	0.254823
953	0.821	4	0.254823
954	0.821	4	0.254823
955	0.821	4	0.254823
956	0.821	4	0.254823
957	0.821	4	0.254823
958	0.821	4	0.254823
959	0.821	4	0.254823
960	0.821	4	0.254823
961	0.821	4	0.254823
962	0.821	4	0.254823
963	0.821	4	0.254823
964	0.821	4	0.254823
965	0.821	4	0.254823
966	0.821	4	0.254823
967	0.821	4	0.254823
968	0.821	4	0.254823
969	0.821	4	0.254823
970	0.821	4	0.254823
971	0.821	4	0.254823
972	0.821	4	0.254823
973	0.821	4	0.254823
974	0.821	4	0.254823
975	0.821	4	0.254823
976	0.821	4	0.254823
977	0.821	4	0.254823
978	0.821	4	0.254823
979	0.821	4	0.254823
980	0.821	4	0.254823
981	0.821	4	0.254823
982	0.821	4	0.254823
983	0.821	4	0.254823
984	0.821	4	0.254823
985	0.821	4	0.254823
986	0.821	4	0.254823
987	0.821	4	0.254823
988	0.821	4	0.254823
989	0.821	4	0.254823
990	0.821	4	0.254823
991	0.821	4	0.254823
992	0.821	4	0.254823
993	0.821	4	0.254823
994	0.821	4	0.254823
995	0.821	4	0.254823
996	0.821	4	0.254823
997	0.821	4	0.254823
998	0.821	4	0.254823
999	0.821	4	0.254823
1000	0.821	4	0.254823
1001	0.821	4	0.254823
1002	0.821	4	0.254823
1003	0.821	4	0.254823
1004	0.821	4	0.254823
1005	0.821	4	0.254823
1006	0.821	4	0.254823
1007	0.821	4	0.254823
1008	0.821	4	0.254823
1009	0.821	4	0.254823
1010	0.821	4	0.254823
1011	0.821	4	0.254823
1012	0.821	4	0.254823
1013	0.821	4	0.254823
1014	0.821	4	0.254823
1015	0.821	4	0.254823
1016	0.821	4	0.254823
1017	0.821	4	0.254823
1018	0.821	4	0.254823
1019	0.821	4	0.254823
1020	0.821	4	0.254823
1021	0.821	4	0.254823
1022	0.821	4	0.254823
1023	0.821	4	0.254823
1024	0.821	4	0.254823
1025	0.821	4	0.254823
1026	0.821	4	0.254823
1027	0.821	4	0.254823
1028	0.821	4	0.254823
1029	0.821	4	0.254823
1030	0.821	4	0.254823
1031	0.821	4	0.254823
1032	0.821	4	0.254823
1033	0.821	4	0.254823
1034	0.821	4	0.254823
1035	0.821	4	0.254823
1036	0.821	4	0.254823
1037	0.821	4	0.254823
1038	0.821	4	0.254823
1039	0.821	4	0.254823
1040	0.821	4	0.254823
1041	0.821	4	0.254823
1042	0.821	4	0.254823
1043	0.821	4	0.254823
1044	0.821	4	0.254823
1045	0.821	4	0.254823
1046	0.821	4	0.254823
1047	0.821	4	0.254823
1048	0.821	4	0.254823
1049	0.821	4	0.254823
1050	0.821	4	0.254823
1051	0.821	4	0.254823
1052	0.821	4	0.254823
1053	0.821	4	0.254823
1054	0.821	4	0.254823
1055	0.821	4	0.254823
1056	0.821	4	0.254823
1057	0.821	4	0.254823
1058	0.821	4	0.254823
1059	0.821	4	0.254823
1060	0.821	4	0.254823
1061	0.821	4	0.254823
1062	0.821	4	0.254823
1063	0.821	4	0.254823
1064	0.821	4	0.254823
1065	0.821	4	0.254823
1066	0.821	4	0.254823
1067	0.821	4	0.254823
1068	0.821	4	0.254823
1069	0.821	4	0.254823
1070	0.821	4	0.254823
1071	0.821	4	0.254823
1072	0.821	4	0.254823
1073	0.821	4	0.254823
1074	0.821	4	0.254823
1075	0.821	4	0.254823
1076	0.821	4	0.254823
1077	0.821	4	0.254823
1078	0.821	4	0.254823
1079	0.821	4	0.254823
1080	0.821	4	0.254823
1081	0.821	4	0.254823
1082	0.821	4	0.254823
1083	0.821	4	0.254823
1084	0.821	4	0.254823
1085	0.821	4	0.254823
1086	0.821	4	0.254823
1087	0.821	4	0.254823
1088	0.821	4	0.254823
1089	0.821	4	0.254823
1090	0.821	4	0.254823
1091	0.821	4	0.254823
1092	0.821	4	0.254823
1093	0.821	4	0.254823
1094	0.821	4	0.254823
1095	0.821	4	0.254823
1096	0.821	4	0.254823
1097	0.821	4	0.254823
1098	0.821	4	0.254823
1099	0.821	4	0.254823
1100	0.821	4	0.254823
1101	0.821	4	0.254823
1102	0.821	4	0.254823
1103	0.821	4	0.254823
1104	0.821	4	0.254823
1105	0.821	4	0.254823
1106	0.821	4	0.254823
1107	0.821	4	0.254823
1108	0.821	4	0.254823
1109	0.821	4	0.254823
1110	0.821	4	0.254823
1111	0.821	4	0.254823
1112	0.821	4	0.254823
1113	0.821	4	0.254823
1114	0.821	4	0.254823
1115	0.821	4	0.254823
1116	0.821	4	0.254823
1117	0.821	4	0.254823
1118	0.821	4	0.254823
1119	0.821	4	0.254823
1120	0.821	4	0.254823
1121	0.821	4	0.254823
1122	0.821	4	0.254823
1123	0.821	4	0.254823
1124	0.821	4	0.254823
1125	0.821	4	0.254823
1126	0.821	4	0.254823
1127	0.821	4	0.254823
1128	0.821	4	0.254823
1129	0.821	4	0.254823
1130	0.821	4	0.254823
1131	0.821	4	0.254823
1132	0.821	4	0.254823
1133	0.821	4	0.254823
1134	0.821	4	0.254823
1135	0.821	4	0.254823
1136	0.821	4	0.254823
1137	0.821	4	0.254823
1138	0.821	4	0.254823
1139	0.821	4	0.254823
1140	0.821	4	0.254823
1141	0.821	4	0.254823
1142	0.821	4	0.254823
1143	0.821	4	0.254823
1144	0.821	4	0.254823
1145	0.821	4	0.254823
1146	0.821	4	0.254823
1147	0.821	4	0.254823
1148	0.821	4	0.254823
1149	0.821	4	0.254823
1150	0.821	4	0.254823
1151	0.821	4	0.254823
1152	0.821	4	0.254823
1153	0.821	4	0.254823
1154	0.821	4	0.254823
1155	0.821	4	0.254823
1156	0.821	4	0.254823
1157	0.821	4	0.254823
1158	0.821	4	0.254823
1159	0.821	4	0.254823
1160	0.821	4	0.254823
1161	0.821	4	0.254823
1162	0.821	4	0.254823
1163	0.821	4	0.254823
1164	0.821	4	0.254823
1165	0.821	4	0.254823
1166	0.821	4	0.254823
1167	0.821	4	0.254823
1168	0.821	4	0.254823
1169	0.821	4	0.254823
1170	0.821	4	0.254823
1171	0.821	4	0.254823
1172	0.821	4	0.254823
1173	0.821	4	0.254823
1174	0.821	4	0.254823
1175	0.821	4	0.254823
1176	0.821	4	0.254823
1177	0.821	4	0.254823
1178	0.821	4	0.254823
1179	0.821	4	0.254823
1180	0.821	4	0.254823
1181	0.821	4	0.254823
1182	0.821	4	0.254823
1183	0.821	4	0.254823
1184	0.821	4	0.254823
1185	0.821	4	0.254823
1186	0.821	4	0.254823
1187	0.821	4	0.254823
1188	0.821	4	0.254823
1189	0.821	4	0.254823
1190	0.821	4	0.254823
1191	0.821	4	0.254823
1192	0.821	4	0.254823
1193	0.821	4	0.254823
1194	0.821	4	0.254823
1195	0.821	4	0.254823
1196	0.821	4	0.254823
1197	0.821	4	0.254823
1198	0.821	4	0.254823
1199	0.821	4	0.254823
1200	0.821	4	0.254823
1201	0.821	4	0.254823
1202	0.821	4	0.254823
1203	0.821	4	0.254823
1204	0.821	4	0.254823
1205	0.821	4	0.254823
1206	0.821	4	0.254823
1207	0.821	4	0.254823
1208	0.821	4	0.254823
1209	0.821	4	0.254823
1210	0.821	4	0.254823
1211	0.821	4	0.254823
1212	0.821	4	0.254823
1213	0.821	4	0.254823
1214	0.821	4	0.254823
1215	0.821	4	0.254823
1216	0.821	4	0.254823
1217	0.821	4	0.254823
1218	0.821	4	0.254823
1219	0.821	4	0.254823
1220	0.821	4	0.254823
1221	0.821	4	0.254823
1222	0.821	4	0.254823
1223	0.821	4	0.254823
1224	0.821	4	0.254823
1225	0.821	4	0.254823
1226	0.821	4	0.254823
1227	0.821	4	0.254823
1228	0.821	4	0.254823
1229	0.821	4	0.254823
1230	0.821	4	0.254823
1231	0.821	4	0.254823
1232	0.821	4	0.254823
1233	0.821	4	0.254823
1234	0.821	4	0.254823
1235	0.821	4	0.254823
1236	0.821	4	0.254823
1237	0.821	4	0.254823
1238	0.821	4	0.254823
1239	0.821	4	0.254823
1240	0.821	4	0.254823
1241	0.821	4	0.254823
1242	0.821	4	0.254823
1243	0.821	4	0.254823
1244	0.821	4	0.254823
1245	0.821	4	0.254823
1246	0.821	4	0.254823
1247	0.821	4	0.254823
1248	0.821	4	0.254823
1249	0.821	4	0.254823
1250	0.821	4	0.254823
1251	0.821	4	0.254823
1252	0.821	4	0.254823
1253	0.821	4	0.254823
1254	0.821	4	0.254823
1255	0.821	4	0.254823
1256	0.821	4	0.254823
1257	0.821	4	0.254823
1258	0.821	4	0.254823
1259	0.821	4	0.254823
1260	0.821	4	0.254823
1261	0.821	4	0.254823
1262	0.821	4	0.254823
1263	0.821	4	0.254823
1264	0.821	4	0.254823
1265	0.821	4	0.254823
1266	0.821	4	0.254823
1267	0.821	4	0.254823
1268	0.821	4	0.254823
1269	0.821	4	0.254823
1270	0.821	4	0.254823
1271	0.821	4	0.254823
1272	0.821	4	0.254823
1273	0.821	4	0.254823
1274	0.821	4	0.254823
1275	0.821	4	0.254823
1276	0.821	4	0.254823
1277	0.821	4	0.254823
1278	0.821	4	0.254823
1279	0.821	4	0.254823
1280	0.821	4	0.254823
1281	0.821	4	0.254823
1282	0.821	4	0.254823
1283	0.821	4	0.254823
1284	0.821	4	0.254823
1285	0.821	4	0.254823
1286	0.821	4	0.254823
1287	0.821	4	0.254823
1288	0.821	4	0.254823
1289	0.821	4	0.254823
1290	0.821	4	0.254823
1291	0.821	4	0.254823
1292	0.821	4	0.254823
1293	0.821	4	0.254823
1294	0.821	4	0.254823
1295	0.821	4	0.254823
1296	0.821	4	0.254823
1297	0.821	4	0.254823
1298	0.821	4	0.254823
1299	0.821	4	0.254823
1300	0.821	4	0.254823
1301	0.821	4	0.254823
1302	0.821	4	0.254823
1303	0.821	4	0.254823
1304	0.821	4	0.254823
1305	0.821	4	0.254823
1306	0.821	4	0.254823
1307	0.821	4	0.254823
1308	0.821	4	0.254823
1309	0.821	4	0.254823
1310	0.821	4	0.254823
1311	0.821	4	0.254823
1312	0.821	4	0.254823
1313	0.821	4	0.254823
1314	0.821	4	0.254823
1315	0.821	4	0.254823
1316	0.821	4	0.254823
1317	0.821	4	0.254823
1318	0.821	4	0.254823
1319	0.821	4	0.254823
1320	0.821	4	0.254823
1321	0.821	4	0.254823
1322	0.821	4	0.254823
1323	0.821	4	0.254823
1324	0.821	4	0.254823
1325	0.821	4	0.254823
1326	0.821	4	0.254823
1327	0.821	4	0.254823
1328	0.821	4	0.254823
1329	0.821	4	0.254823
1330	0.821	4	0.254823
1331	0.821	4	0.254823
1332	0.821	4	0.254823
1333	0.821	4	0.254823
1334	0.821	4	0.254823
1335	0.821	4	0.254823
1336	0.821	4	0.254823
1337	0.821	4	0.254823
1338	0.821	4	0.254823
1339	0.821	4	0.254823
1340	0.821	4	0.254823
1341	0.821	4	0.254823
1342	0.821	4	0.254823
1343	0.821	4	0.254823
1344	0.821	4	0.254823
1345	0.821	4	0.254823
1346	0.821	4	0.254823
1347	0.821	4	0.254823
1348	0.821	4	0.254823
1349	0.821	4	0.254823
1350	0.821	4	0.254823
1351	0.821	4	0.254823
1352	0.821	4	0.254823
1353	0.821	4	0.254823
1354	0.821	4	0.254823
1355	0.821	4	0.254823
1356	0.821	4	0.254823
1357	0.821	4	0.254823
1358	0.821	4	0.254823
1359	0.821	4	0.254823
1360	0.821	4	0.254823
1361	0.821	4	0.254823
1362	0.821	4	0.254823
1363	0.821	4	0.254823
1364	0.821	4	0.254823
1365	0.821	4	0.254823
1366	0.821	4	0.254823
1367	0.821	4	0.254823
1368	0.821	4	0.254823
1369	0.821	4	0.254823
1370	0.821	4	0.254823
1371	0.821	4	0.254823
1372	0.821	4	0.254823
1373	0.821	4	0.254823
1374	0.821	4	0.254823
1375	0.821	4	0.254823
1376	0.821	4	0.254823
1377	0.821	4	0.254823
1378	0.821	4	0.254823
1379	0.821	4	0.254823
1380	0.821	4	0.254823
1381	0.821	4	0.254823
1382	0.821	4	0.254823
1383	0.821	4	0.254823
1384	0.821	4	0.254823
1385	0.821	4	0.254823
1386	0.821	4	0.254823
1387	0.821	4	0.254823
1388	0.821	4	0.254823
1389	0.821	4	0.254823
1390	0.821	4	0.254823
1391	0.821	4	0.254823
1392	0.821	4	0.254823
1393	0.821	4	0.254823
1394	0.821	4	0.254823
1395	0.821	4	0.254823
1396	0.821	4	0.254823
1397	0.821	4	0.254823
1398	0.821	4	0.254823
1399	0.821	4	0.254823
1400	0.821	4	0.254823
1401	0.821	4	0.254823
1402	0.821	4	0.254823
1403	0.821	4	0.254823
1404	0.821	4	0.254823
1405	0.821	4	0.254823
1406	0.821	4	0.254823
1407	0.821	4	0.254823
1408	0.821	4	0.254823
1409	0.821	4	0.254823
1410	0.821	4	0.254823
1411	0.821	4	0.254823
1412	0.821	4	0.254823
1413	0.821	4	0.254823
1414	0.821	4	0.254823
1415	0.821	4	0.254823
1416	0.821	4	0.254823
1417	0.821	4	0.254823
1418	0.821	4	0.254823
1419	0.821	4	0.254823
1420	0.821	4	0.254823
1421	0.821	4	0.254823
1422	0.821	4	0.254823
1423	0.821	4	0.254823
1424	0.821	4	0.254823
1425	0.821	4	0.254823
1426	0.821	4	0.254823
1427	0.821	4	0.254823
1428	0.821	4	0.254823
1429	0.821	4	0.254823
1430	0.821	4	0.254823
1431	0.821	4	0.254823
1432	0.821	4	0.254823
1433	0.821	4	0.254823
1434	0.821	4	0.254823
1435	0.821	4	0.254823
1436	0.821	4	0.254823
1437	0.821	4	0.254823
1438	0.821	4	0.254823
1439	0.821	4	0.254823
1440	0.821	4	0.254823
1441	0.821	4	0.254823
1442	0.821	4	0.254823
1443	0.821	4	0.254823
1444	0.821	4	0.254823
1445	0.821	4	0.254823
1446	0.821	4	0.254823
1447	0.821	4	0.254823
1448	0.821	4	0.254823
1449	0.821	4	0.254823
1450	0.821	4	0.254823
1451	0.821	4	0.254823
1452	0.821	4	0.254823
1453	0.821	4	0.254823
1454	0.821	4	0.254823
1455	0.821	4	0.254823
1456	0.821	4	0.254823
1457	0.821	4	0.254823
1458	0.821	4	0.254823
1459	0.821	4	0.254823
1460	0.821	4	0.254823
1461	0.821	4	0.254823
1462	0.821	4	0.254823
1463	0.821	4	0.254823
1464	0.821	4	0.254823
1465	0.821	4	0.254823
1466	0.821	4	0.254823
1467	0.821	4	0.254823
1468	0.821	4	0.254823
1469	0.821	4	0.254823
1470	0.821	4	0.254823
1471	0.821	4	0.254823
1472	0.821	4	0.254823
1473	0.821	4	0.254823
1474	0.821	4	0.254823
1475	0.821	4	0.254823
1476	0.821	4	0.254823
1477	0.821	4	0.254823
1478	0.821	4	0.254823
1479	0.821	4	0.254823
1480	0.821	4	0.254823
1481	0.821	4	0.254823
1482	0.821	4	0.254823
1483	0.821	4	0.254823
1484	0.821	4	0.254823
1485	0.821	4	0.254823
1486	0.821	4	0.254823
1487	0.821	4	0.254823
1488	0.821	4	0.254823
1489	0.821	4	0.254823
1490	0.821	4	0.254823
1491	0.821	4	0.254823
1492	0.821	4	0.254823
1493	0.821	4	0.254823
1494	0.821	4	0.254823
1495	0.821	4	0.254823
1496	0.821	4	0.254823
1497	0.821	4	0.254823
1498	0.821	4	0.254823
1499	0.821	4	0.254823
1500	0.821	4	0.254823
1501	0.821	4	0.254823
1502	0.821	4	0.254823
1503	0.821	4	0.254823
1504	0.821	4	0.254823
1505	0.821	4	0.254823
1506	0.821	4	0.254823
1507	0.821	4	0.254823
1508	0.821	4	0.254823
1509	0.821	4	0.254823
1510	0.821	4	0.254823
1511	0.821	4	0.254823
1512	0.821	4	0.254823
1513	0.821	4	0.254823
1514	0.821	4	0.254823
1515	0.821	4	0.254823
1516	0.821	4	0.254823
1517	0.821	4	0.254823
1518	0.821	4	0.254823
1519	0.821	4	0.254823
1520	0.821	4	0.254823
1521	0.821	4	0.254823
1522	0.821	4	0.254823
1523	0.821	4	0.254823
1524	0.821	4	0.254823
1525	0.821	4	0.254823
1526	0.821	4	0.254823
1527	0.821	4	0.254823
1528	0.821	4	0.254823
1529	0.821	4	0.254823
1530	0.821	4	0.254823
1531	0.821	4	0.254823
1532	0.821	4	0.254823
1533	0.821	4	0.254823
1534	0.821	4	0.254823
1535	0.821	4	0.254823
1536	0.821	4	0.254823
1537	0.821	4	0.254823
1538	0.821	4	0.254823
1539	0.821	4	0.254823
1540	0.821	4	0.254823
1541	0.821	4	0.254823
1542	0.821	4	0.254823
1543	0.821	4	0.254823
1544	0.821	4	0.254823
1545	0.821	4	0.254823
1546	0.821	4	0.254823
1547	0.821	4	0.254823
1548	0.821	4	0.254823
1549	0.821	4	0.254823
1550	0.821	4	0.254823
1551	0.821	4	0.254823
1552	0.821	4	0.254823
1553	0.821	4	0.254823
1554	0.821	4	0.254823
1555	0.821	4	0.254823
1556	0.821	4	0.254823
1557	0.821	4	0.254823
1558	0.821	4	0.254823
1559	0.821	4	0.254823
1560	0.821	4	0.254823
1561	0.821	4	0.254823
1562	0.821	4	0.254823
1563	0.821	4	0.254823
1564	0.821	4	0.254823
1565	0.821	4	0.254823
1566	0.821	4	0.254823
1567	0.821	4	0.254823
1568	0.821	4	0.254823
1569	0.821	4	0.254823
1570	0.821	4	0.254823
1571	0.821	4	0.254823
1572	0.821	4	0.254823
1573	0.821	4	0.254823
1574	0.821	4	0.254823
1575	0.821	4	0.254823
1576	0.821	4	0.254823
1577	0.821	4	0.254823
1578	0.821	4	0.254823
1579	0.821	4	0.254823
1580	0.821	4	0.254823
1581	0.821	4	0.254823
1582	0.821	4	0.254823
1583	0.821	4	0.254823
1584	0.821	4	0.254823
1585	0.821	4	0.254823
1586	0.821	4	0.254823
1587	0.821	4	0.254823
1588	0.821	4	0.254823
1589	0.821	4	0.254823
1590	0.821	4	0.254823
1591	0.821	4	0.254823
1592	0.821	4	0.254823
1593	0.821	4	0.254823
1594	0.821	4	0.254823
1595	0.821	4	0.254823
1596	0.821	4	0.254823
1597	0.821	4	0.254823
1598	0.821	4	0.254823
1599	0.821	4	0.254823
1600	0.821	4	0.254823
1601	0.821	4	0.254823
1602	0.821	4	0.254823
1603	0.821	4	0.254823
1604	0.821	4	0.254823
1605	0.821	4	0.254823
1606	0.821	4	0.254823
1607	0.821	4	0.254823
1608	0.821	4	0.254823
1609	0.821	4	0.254823
1610	0.821	4	0.254823
1611	0.821	4	0.254823
1612	0.821	4	0.254823
1613	0.821	4	0.254823
1614	0.821	4	0.254823
1615	0.821	4	0.254823
1616	0.821	4	0.254823
1617	0.821	4	0.254823
1618	0.821	4	0.254823
1619	0.821	4	0.254823
1620	0.821	4	0.254823
1621	0.821	4	0.254823
1622	0.821	4	0.254823
1623	0.821	4	0.254823
1624	0.821	4	0.254823
1625	0.821	4	0.254823
1626	0.821	4	0.254823
1627	0.821	4	0.254823
1628	0.821	4	0.254823
1629	0.821	4	0.254823
1630	0.821	4	0.254823
1631	0.821	4	0.254823
1632	0.821	4	0.254823
1633	0.821	4	0.254823
1634	0.821	4	0.254823
1635	0.821	4	0.254823
1636	0.821	4	0.254823
1637	0.821	4	0.254823
1638	0.821	4	0.254823
1639	0.821	4	0.254823
1640	0.821	4	0.254823
1641	0.821	4	0.254823
1642	0.821	4	0.254823
1643	0.821	4	0.254823
1644	0.821	4	0.254823
1645	0.821	4	0.254823
1646	0.821	4	0.254823
1647	0.821	4	0.254823
1648	0.821	4	0.254823
1649	0.821	4	0.254823
1650	0.821	4	0.254823
1651	0.821	4	0.254823
1652	0.821	4	0.254823
1653	0.821	4	0.254823
1654	0.821	4	0.254823
1655	0.821	4	0.254823
1656	0.821	4	0.254823
1657	0.821	4	0.254823
1658	0.821	4	0.254823
1659	0.821	4	0.254823
1660	0.821	4	0.254823
1661	0.821	4	0.254823
1662	0.821	4	0.254823
1663	0.821	4	0.254823
1664	0.821	4	0.254823
1665	0.821	4	0.254823
1666	0.821	4	0.254823
1667	0.821	4	0.254823
1668	0.821	4	0.254823
1669	0.821	4	0.254823
1670	0.821	4	0.254823
1671	0.821	4	0.254823
1672	0.821	4	0.254823
1673	0.821	4	0.254823
1674	0.821	4	0.254823
1675	0.821	4	0.254823
1676	0.821	4	0.254823
1677	0.821	4	0.254823
1678	0.821	4	0.254823
1679	0.821	4	0.254823
1680	0.821	4	0.254823
1681	0.821	4	0.254823
1682	0.821	4	0.254823
1683	0.821	4	0.254823
1684	0.821	4	0.254823
1685	0.821	4	0.254823
1686	0.821	4	0.254823
1687	0.821	4	0.254823
1688	0.821	4	0.254823
1689	0.821	4	0.254823
1690	0.821	4	0.254823
1691	0.821	4	0.254823
1692	0.821	4	0.254823
1693	0.821	4	0.254823
1694	0.821	4	0.254823
1695	0.821	4	0.254823
1696	0.821	4	0.254823
1697	0.821	4	0.254823
1698	0.821	4	0.254823
1699	0.821	4	0.254823
1700	0.821	4	0.254823
1701	0.821	4	0.254823
1702	0.821	4	0.254823
1703	0.821	4	0.254823
1704	0.821	4	0.254823
1705	0.821	4	0.254823
1706	0.821	4	0.254823
1707	0.821	4	0.254823
1708	0.821	4	0.254823
1709	0.821	4	0.254823
1710	0.821	4	0.254823
1711	0.821	4	0.254823
1712	0.821	4	0.254823
1713	0.821	4	0.254823
1714	0.821	4	0.254823
1715	0.821	4	0.254823
1716	0.821	4	0.254823
1717	0.821	4	0.254823
1718	0.821	4	0.254823
1719	0.821	4	0.254823
1720	0.821	4	0.254823
1721	0.821	4	0.254823
1722	0.821	4	0.254823
1723	0.821	4	0.254823
1724	0.821	4	0.254823
1725	0.821	4	0.254823
1726	0.821	4	0.254823
1727	0.821	4	0.254823
1728	0.821	4	0.254823
1729	0.821	4	0.254823
1730	0.821	4	0.254823
1731	0.821	4	0.254823
1732	0.821	4	0.254823
1733	0.821	4	0.254823
1734	0.821	4	0.254823
1735	0.821	4	0.254823
1736	0.821	4	0.254823
1737	0.821	4	0.254823
1738	0.821	4	0.254823
1739	0.821	4	0.254823
1740	0.821	4	0.254823
1741	0.821	4	0.254823
1742	0.821	4	0.254823
1743	0.821	4	0.254823
1744	0.821	4	0.254823
1745	0.821	4	0.254823
1746	0.821	4	0.254823
1747	0.821	4	0.254823
1748	0.821	4	0.254823
1749	0.821	4	0.254823
1750	0.821	4	0.254823
1751	0.821	4	0.254823
1752	0.821	4	0.254823
1753	0.821	4	0.254823
1754	0.821	4	0.254823
1755	0.821	4	0.254823
1756	0.821	4	0.254823
1757	0.821	4	0.254823
1758	0.821	4	0.254823
1759	0.821	4	0.254823
1760	0.821	4	0.254823
1761	0.821	4	0.254823
1762	0.821	4	0.254823
1763	0.821	4	0.254823
1764	0.821	4	0.254823
1765	0.821	4	0.254823
1766	0.821	4	0.254823
1767	0.821	4	0.254823
1768	0.821	4	0.254823
1769	0.821	4	0.254823
1770	0.821	4	0.254823
1771	0.821	4	0.254823
1772	0.821	4	0.254823
1773	0.821	4	0.254823
1774	0.821	4	0.254823
1775	0.821	4	0.254823
1776	0.821	4	0.254823
1777	0.821	4	0.254823
1778	0.821	4	0.254823
1779	0.821	4	0.254823
1780	0.821	4	0.254823
1781	0.821	4	0.254823
1782	0.821	4	0.254823
1783	0.821	4	0.254823
1784	0.821	4	0.254823
1785	0.821	4	0.254823
1786	0.821	4	0.254823
1787	0.821	4	0.254823
1788	0.821	4	0.254823
1789	0.821	4	0.254823
1790	0.821	4	0.254823
1791	0.821	4	0.254823
1792	0.821	4	0.254823
1793	0.821	4	0.254823
1794	0.821	4	0.254823
1795	0.821	4	0.254823
1796	0.821	4	0.254823
1797	0.821	4	0.254823
1798	0.821	4	0.254823
1799	0.821	4	0.254823
1800	0.821	4	0.254823
1801	0.821	4	0.254823
1802	0.821	4	0.254823
1803	0.821	4	0.254823
1804	0.821	4	0.254823
1805	0.821	4	0.254823
1806	0.821	4	0.254823
1807	0.821	4	0.254823
1808	0.821	4	0.254823
1809	0.821	4	0.254823
1810	0.821	4	0.254823
1811	0.821	4	0.254823
1812	0.821	4	0.254823
1813	0.821	4	0.254823
1814	0.821	4	0.254823
1815	0.821	4	0.254823
1816	0.821	4	0.254823
1817	0.821	4	0.254823
1818	0.821	4	0.254823
1819	0.821	4	0.254823
1820	0.821	4	0.254823
1821	0.821	4	0.254823
1822	0.821	4	0.254823
1823	0.821	4	0.254823
1824	0.821	4	0.254823
1825	0.821	4	0.254823
1826	0.821	4	0.254823
1827	0.821	4	0.254823
1828	0.821	4	0.254823
1829	0.821	4	0.254823
1830	0.821	4	0.254823
1831	0.821	4	0.254823
1832	0.821	4	0.254823
1833	0.821	4	0.254823
1834	0.821	4	0.254823
1835	0.821	4	0.254823
1836	0.821	4	0.254823
1837	0.821	4	0.254823
1838	0.821	4	0.254823
1839	0.821	4	0.254823
1840	0.821	4	0.254823
1841	0.821	4	0.254823
1842	0.821	4	0.254823
1843	0.821	4	0.254823
1844	0.821	4	0.254823
1845	0.821	4	0.254823
1846	0.821	4	0.254823
1847	0.821	4	0.254823
1848	0.821	4	0.254823
1849	0.821	4	0.254823
1850	0.821	4	0.254823
1851	0.821	4	0.254823
1852	0.821	4	0.254823
1853	0.821	4	0.254823
1854	0.821	4	0.254823
1855	0.821	4	0.254823
1856	0.821	4	0.254823
1857	0.821	4	0.254823
1858	0.821	4	0.254823
1859	0.821	4	0.254823
1860	0.821	4	0.254823
1861	0.821	4	0.254823
1862	0.821	4	0.254823
1863	0.821	4	0.254823
1864	0.821	4	0.254823
1865	0.821	4	0.254823
1866	0.821	4	0.254823
1867	0.821	4	0.254823
1868	0.821	4	0.254823
1869	0.821	4	0.254823
1870	0.821	4	0.254823
1871	0.821	4	0.254823
1872	0.821	4	0.254823
1873	0.821	4	0.254823
1874	0.821	4	0.254823
1875	0.821	4	0.254823
1876	0.821	4	0.254823
1877	0.821	4	0.254823
1878	0.821	4	0.254823
1879	0.821	4	0.254823
1880	0.821	4	0.254823
1881	0.821	4	0.254823
1882	0.821	4	0.254823
1883	0.821	4	0.254823
1884	0.821	4	0.254823
1885	0.821	4	0.254823
1886	0.821	4	0.254823
1887	0.821	4	0.254823
1888	0.821	4	0.254823
1889	0.821	4	0.254823
1890	0.821	4	0.254823
1891	0.821	4	0.254823
1892	0.821	4	0.254823
1893	0.821	4	0.254823
1894	0.821	4	0.254823
1895	0.821	4	0.254823
1896	0.821	4	0.254823
1897	0.821	4	0.254823
1898	0.821	4	0.254823
1899	0.821	4	0.254823
1900	0.821	4	0.254823
1901	0.821	4	0.254823
1902	0.821	4	0.254823
1903	0.821	4	0.254823
1904	0.821	4	0.254823
1905	0.821	4	0.254823
1906	0.821	4	0.254823
1907	0.821	4	0.254823
1908	0.821	4	0.254823
1909	0.821	4	0.254823
1910	0.821	4	0.254823
1911	0.821	4	0.254823
1912	0.821	4	0.254823
1913	0.821	4	0.254823
1914	0.821	4	0.254823
1915	0.821	4	0.254823
1916	0.821	4	0.254823
1917	0.821	4	0.254823
1918	0.821	4	0.254823
1919	0.821	4	0.254823
1920	0.821	4	0.254823
1921	0.821	4	0.254823
1922	0.821	4	0.254823
1923	0.821	4	0.254823
1924	0.821	4	0.254823
1925	0.821	4	0.254823
1926	0.821	4	0.254823
1927	0.821	4	0.254823
1928	0.821	4	0.254823
1929	0.821	4	0.254823
1930	0.821	4	0.254823
1931	0.821	4	0.254823
1932	0.821	4	0.254823
1933	0.821	4	0.254823
1934	0.821	4	0.254823
1935	0.821	4	0.254823
1936	0.821	4	0.254823
1937	0.821	4	0.254823
1938	0.821	4	0.254823
1939	0.821	4	0.254823
1940	0.821	4	0.254823
1941	0.821	4	0.254823
1942	0.821	4	0.254823
1943	0.821	4	0.254823
1944	0.821	4	0.254823
1945	0.821	4	0.254823
1946	0.821	4	0.254823
1947	0.821	4	0.254823
1948	0.821	4	0.254823
1949	0.821	4	0.254823
1950	0.821	4	0.254823
1951	0.821	4	0.254823
1952	0.821	4	0.254823
1953	0.821	4	0.254823
1954	0.821	4	0.254823
1955	0.821	4	0.254823
1956	0.821	4	0.254823
1957	0.821	4	0.254823
1958	0.821	4	0.254823
1959	0.821	4	0.254823
1960	0.821	4	0.254823
1961	0.821	4	0.254823
1962	0.821	4	0.254823
1963	0.821	4	0.254823
1964	0.821	4	0.254823
1965	0.821	4	0.254823
1966	0.821	4	0.254823
1967	0.821	4	0.254823
1968	0.821	4	0.254823
1969	0.821	4	0.254823
1970	0.821	4	0.254823
1971	0.821	4	0.254823
1972	0.821	4	0.254823
1973	0.821	4	0.254823
1974	0.821	4	0.254823
1975	0.821	4	0.254823
1976	0.821	4	0.254823
1977	0.821	4	0.254823
1978	0.821	4	0.254823
1979	0.821	4	0.254823
1980	0.821	4	0.254823
1981	0.821	4	0.254823
1982	0.821	4	0.254823
1983	0.821	4	0.254823
1984	0.821	4	0.254823
1985	0.821	4	0.254823
1986	0.821	4	0.254823
1987	0.821	4	0.254823
1988	0.821	4	0.254823
1989	0.821	4	0.254823
1990	0.821	4	0.254823
1991	0.821	4	0.254823
1992	0.821	4	0.254823
1993	0.821	4	0.254823
1994	0.821	4	0.254823
1995	0.821	4	0.254823
1996	0.821	4	0.254823
1997	0.821	4	0.254823
1998	0.821	4	0.254823
1999	0.821	4	0.254823
2000	0.821	4	0.254823
[truncated: 3,001 more rows]
