# Supplementary material for: Aspiration-driven co-evolution of cooperation with individual behavioral diversity
Source: PLoS One. 2023 Sep 15;18(9):e0291134. doi: 10.1371/journal.pone.0291134 (PMC10503719; doi:10.1371/journal.pone.0291134)
Supplement: S1 Data — (ZIP) [file pone.0291134.s001.zip › M1/v2-L=200/data/aspiration_time,b=1.1_frequency.txt]

1	0.5	0.5	0
2	0.625546	0.639957	0.452618
3	0.695452	0.742436	0.493381
4	0.730411	0.823848	0.53448
5	0.742237	0.891703	0.559207
6	0.740733	0.953574	0.56794
7	0.730896	1.01138	0.566147
8	0.716902	1.06902	0.555485
9	0.701285	1.12157	0.539577
10	0.685714	1.17593	0.51997
11	0.670656	1.22045	0.500164
12	0.657808	1.25938	0.481377
13	0.646293	1.29659	0.462153
14	0.63687	1.33152	0.442083
15	0.629255	1.36369	0.424604
16	0.623328	1.39093	0.408586
17	0.618652	1.42043	0.395333
18	0.615206	1.44855	0.383029
19	0.613263	1.47827	0.371168
20	0.612823	1.50825	0.363385
21	0.612744	1.54385	0.3561
22	0.613166	1.57306	0.349525
23	0.61415	1.59899	0.345932
24	0.615923	1.6207	0.33885
25	0.618418	1.64639	0.335161
26	0.621847	1.66582	0.330988
27	0.626013	1.69397	0.330172
28	0.630265	1.72213	0.329489
29	0.635113	1.75306	0.325787
30	0.639951	1.78024	0.32398
31	0.645761	1.8106	0.323793
32	0.651832	1.82059	0.325776
33	0.658333	1.84339	0.325741
34	0.665834	1.86008	0.322985
35	0.673271	1.86978	0.323752
36	0.681194	1.89407	0.323291
37	0.68942	1.89539	0.330617
38	0.697393	1.91727	0.335273
39	0.705977	1.9297	0.337297
40	0.714178	1.95124	0.335908
41	0.722319	1.97739	0.337684
42	0.731197	1.99794	0.341039
43	0.739831	2.01974	0.345781
44	0.747473	2.05006	0.351496
45	0.755896	2.05509	0.35346
46	0.763848	2.07123	0.355731
47	0.771978	2.08876	0.360416
48	0.779928	2.11026	0.361777
49	0.787588	2.12278	0.362881
50	0.795817	2.14506	0.364527
51	0.803891	2.16388	0.367209
52	0.812561	2.17934	0.370415
53	0.821624	2.18595	0.374395
54	0.830532	2.20007	0.377967
55	0.839304	2.21394	0.381213
56	0.847919	2.23233	0.382809
57	0.85639	2.24595	0.385389
58	0.864675	2.26473	0.386219
59	0.873398	2.26815	0.393106
60	0.881792	2.28464	0.39725
61	0.890455	2.30658	0.403314
62	0.898662	2.32968	0.405492
63	0.906641	2.35182	0.407938
64	0.914649	2.36063	0.411407
65	0.923016	2.36587	0.417516
66	0.932384	2.36491	0.419533
67	0.941299	2.37862	0.420819
68	0.950001	2.403	0.425525
69	0.958593	2.41869	0.428238
70	0.966825	2.43256	0.435986
71	0.975399	2.43982	0.439994
72	0.983792	2.45518	0.437436
73	0.992355	2.46864	0.443002
74	1.00102	2.47015	0.446003
75	1.00963	2.48107	0.451851
76	1.01839	2.48335	0.452908
77	1.02712	2.49359	0.457391
78	1.03584	2.50813	0.460871
79	1.04439	2.51868	0.466562
80	1.0529	2.52948	0.470162
81	1.06192	2.54347	0.469772
82	1.07121	2.5568	0.473221
83	1.07999	2.57133	0.477041
84	1.08885	2.59199	0.479795
85	1.09764	2.60133	0.485686
86	1.10616	2.60484	0.493502
87	1.11481	2.61519	0.497051
88	1.12299	2.62393	0.499455
89	1.13102	2.63333	0.502247
90	1.13891	2.64791	0.508162
91	1.14712	2.66036	0.509571
92	1.15505	2.67464	0.514827
93	1.16318	2.68104	0.518922
94	1.17116	2.69027	0.518407
95	1.17904	2.70365	0.520098
96	1.18685	2.71526	0.522341
97	1.19475	2.72842	0.527478
98	1.20242	2.7424	0.526448
99	1.211	2.74684	0.527984
100	1.21957	2.75088	0.529812
101	1.22879	2.75165	0.532618
102	1.23773	2.7565	0.539568
103	1.24597	2.7638	0.543938
104	1.25459	2.77156	0.54848
105	1.26293	2.77639	0.552837
106	1.27143	2.7784	0.55425
107	1.28029	2.79072	0.563113
108	1.28899	2.80072	0.569639
109	1.2979	2.80411	0.575326
110	1.30655	2.80609	0.576044
111	1.3146	2.81836	0.58361
112	1.32325	2.81767	0.588356
113	1.33239	2.81713	0.589792
114	1.34163	2.82244	0.593315
115	1.35078	2.84916	0.596715
116	1.35928	2.85996	0.601849
117	1.36748	2.87534	0.602329
118	1.37556	2.88429	0.603857
119	1.38403	2.89057	0.607757
120	1.39244	2.90202	0.609394
121	1.40154	2.90564	0.610886
122	1.4107	2.90417	0.613829
123	1.41915	2.91478	0.624907
124	1.42723	2.9295	0.629292
125	1.43534	2.93948	0.634107
126	1.44407	2.94089	0.636056
127	1.45271	2.94801	0.636965
128	1.46142	2.95252	0.641444
129	1.46949	2.95795	0.64937
130	1.47816	2.9485	0.652624
131	1.48706	2.94982	0.659603
132	1.49594	2.95272	0.66174
133	1.50464	2.95961	0.671203
134	1.51353	2.96051	0.67532
135	1.52187	2.97576	0.68509
136	1.53016	2.99076	0.685069
137	1.53846	3.00169	0.68517
138	1.54571	3.00815	0.693708
139	1.55415	3.00611	0.696092
140	1.56183	3.00832	0.696988
141	1.5696	3.01154	0.7049
142	1.57709	3.02239	0.708436
143	1.58491	3.02808	0.707215
144	1.59219	3.04273	0.715254
145	1.59966	3.05039	0.718396
146	1.6074	3.0617	0.722851
147	1.61492	3.06295	0.726951
148	1.62293	3.06795	0.728692
149	1.63051	3.07962	0.729649
150	1.63811	3.08314	0.730812
151	1.64603	3.08512	0.737014
152	1.65347	3.09761	0.74195
153	1.66073	3.10771	0.743083
154	1.66782	3.11203	0.746114
155	1.67437	3.13769	0.749178
156	1.68083	3.14799	0.749696
157	1.6871	3.16329	0.754071
158	1.69347	3.17839	0.753048
159	1.69962	3.18772	0.75628
160	1.70617	3.1853	0.762089
161	1.7131	3.18579	0.761812
162	1.72001	3.19366	0.761387
163	1.72648	3.19772	0.764919
164	1.73336	3.21168	0.768282
165	1.74014	3.21212	0.767679
166	1.74641	3.21967	0.772193
167	1.753	3.23547	0.774016
168	1.7592	3.24354	0.779297
169	1.7652	3.25806	0.785817
170	1.77091	3.27585	0.785252
171	1.77665	3.28036	0.782916
172	1.78248	3.28549	0.784429
173	1.78822	3.2866	0.787743
174	1.79417	3.286	0.788059
175	1.80045	3.29037	0.787033
176	1.8069	3.29484	0.789993
177	1.81358	3.29146	0.796614
178	1.82003	3.29359	0.800249
179	1.827	3.29168	0.805594
180	1.83354	3.30361	0.811852
181	1.84053	3.30909	0.810792
182	1.84711	3.32125	0.812507
183	1.85329	3.32254	0.816995
184	1.85965	3.33343	0.819951
185	1.86571	3.33452	0.821578
186	1.87233	3.33807	0.823183
187	1.87921	3.34162	0.827152
188	1.88572	3.34154	0.824785
189	1.89184	3.34854	0.831014
190	1.89825	3.3501	0.830628
191	1.90448	3.35747	0.837768
192	1.91031	3.36313	0.841855
193	1.91632	3.37584	0.844693
194	1.92222	3.38463	0.848141
195	1.92827	3.3834	0.85064
196	1.93442	3.3881	0.853906
197	1.94043	3.39227	0.857076
198	1.94645	3.3967	0.859738
199	1.95231	3.39805	0.862565
200	1.95842	3.40172	0.865942
201	1.9643	3.40154	0.868955
202	1.97024	3.39836	0.870719
203	1.97593	3.4046	0.875306
204	1.98161	3.41656	0.876157
205	1.98714	3.42128	0.882868
206	1.99266	3.42224	0.884042
207	1.99807	3.4202	0.88983
208	2.00384	3.42077	0.893928
209	2.00938	3.41832	0.896835
210	2.01529	3.43079	0.897678
211	2.02096	3.43708	0.902756
212	2.02617	3.4403	0.903171
213	2.03133	3.44338	0.909418
214	2.03635	3.45358	0.912147
215	2.04156	3.45738	0.912766
216	2.04677	3.45845	0.922194
217	2.05161	3.4615	0.923328
218	2.05707	3.46372	0.921197
219	2.06209	3.46693	0.923878
220	2.0668	3.47325	0.923376
221	2.07196	3.48029	0.923985
222	2.07689	3.48811	0.926677
223	2.08191	3.49068	0.928591
224	2.08685	3.49431	0.928071
225	2.09191	3.49845	0.930835
226	2.09743	3.49354	0.930236
227	2.1027	3.50053	0.932756
228	2.10719	3.50943	0.93604
229	2.11209	3.511	0.939717
230	2.11627	3.52493	0.943427
231	2.12061	3.53825	0.946703
232	2.12466	3.54042	0.946152
233	2.12915	3.5436	0.947087
234	2.13353	3.54621	0.946986
235	2.13798	3.54877	0.949187
236	2.1423	3.55439	0.953373
237	2.14631	3.56152	0.95596
238	2.15056	3.56307	0.955756
239	2.15486	3.56283	0.955116
240	2.15882	3.57003	0.956316
241	2.16236	3.58182	0.957697
242	2.16603	3.58447	0.957494
243	2.16998	3.58806	0.959922
244	2.17376	3.58745	0.96379
245	2.17778	3.58315	0.967769
246	2.18245	3.57644	0.969633
247	2.18692	3.58265	0.974061
248	2.19127	3.58071	0.979123
249	2.19585	3.58347	0.976516
250	2.20078	3.58124	0.979537
251	2.20546	3.57874	0.983243
252	2.21013	3.5811	0.982358
253	2.21468	3.57981	0.986483
254	2.21877	3.58812	0.988622
255	2.22295	3.59121	0.989213
256	2.22769	3.59468	0.989268
257	2.23218	3.59651	0.995811
258	2.23664	3.59608	0.998622
259	2.24067	3.60414	1.00296
260	2.24523	3.60202	1.00168
261	2.2496	3.60603	1.00476
262	2.25375	3.61068	1.0097
263	2.25776	3.6117	1.01246
264	2.26186	3.61026	1.01194
265	2.26602	3.61237	1.01388
266	2.27017	3.61549	1.01797
267	2.27384	3.6219	1.02386
268	2.27754	3.62544	1.02821
269	2.28143	3.62377	1.02912
270	2.28569	3.61681	1.03461
271	2.28971	3.61387	1.03906
272	2.29362	3.61709	1.04012
273	2.29776	3.62055	1.04503
274	2.30121	3.62911	1.04603
275	2.30508	3.63181	1.04937
276	2.30836	3.64146	1.0494
277	2.31153	3.65055	1.05
278	2.31509	3.65398	1.05356
279	2.31818	3.66013	1.05403
280	2.32161	3.66474	1.05697
281	2.32508	3.66528	1.05572
282	2.32842	3.66607	1.0564
283	2.33171	3.66651	1.05934
284	2.33501	3.67027	1.06323
285	2.3382	3.6686	1.06444
286	2.34124	3.67076	1.06526
287	2.34419	3.67469	1.06945
288	2.34763	3.67829	1.06748
289	2.35102	3.67943	1.07074
290	2.35451	3.68466	1.07332
291	2.35778	3.68075	1.07813
292	2.36088	3.67918	1.07848
293	2.36381	3.68534	1.07761
294	2.36685	3.68903	1.07886
295	2.37002	3.69185	1.0789
296	2.37326	3.6946	1.08041
297	2.37655	3.70028	1.08331
298	2.37965	3.7031	1.08332
299	2.38288	3.70488	1.0872
300	2.38608	3.70498	1.08407
301	2.38946	3.70794	1.08788
302	2.3923	3.7079	1.0929
303	2.39533	3.71104	1.09414
304	2.39814	3.71435	1.09346
305	2.40086	3.71611	1.09608
306	2.40383	3.71528	1.09761
307	2.4072	3.71499	1.09797
308	2.41008	3.71782	1.10234
309	2.41302	3.71653	1.101
310	2.41612	3.71763	1.10101
311	2.41947	3.71768	1.10046
312	2.42264	3.72152	1.1065
313	2.42583	3.72753	1.10525
314	2.42879	3.72956	1.10638
315	2.43165	3.73277	1.11006
316	2.43447	3.72988	1.11448
317	2.43741	3.7341	1.11835
318	2.43988	3.74247	1.11455
319	2.4426	3.74329	1.1175
320	2.44508	3.75101	1.11848
321	2.44807	3.74468	1.11716
322	2.4508	3.74752	1.11566
323	2.4533	3.75217	1.11607
324	2.45582	3.75061	1.11839
325	2.45844	3.75106	1.1215
326	2.46109	3.75832	1.12059
327	2.4635	3.75578	1.12399
328	2.46639	3.75409	1.12386
329	2.46931	3.75093	1.12614
330	2.47236	3.74431	1.12982
331	2.47549	3.74111	1.1305
332	2.47851	3.74512	1.13477
333	2.48129	3.74978	1.13716
334	2.4839	3.75708	1.13872
335	2.48627	3.7613	1.1441
336	2.48883	3.76458	1.142
337	2.49125	3.76575	1.14373
338	2.49351	3.76747	1.14629
339	2.49604	3.76312	1.14667
340	2.49877	3.76482	1.14536
341	2.50137	3.77028	1.14666
342	2.50397	3.76849	1.14976
343	2.50673	3.7699	1.15057
344	2.50913	3.77261	1.15196
345	2.51163	3.77648	1.15313
346	2.51465	3.76858	1.15595
347	2.51739	3.76925	1.15836
348	2.52051	3.77058	1.16013
349	2.52341	3.77209	1.15992
350	2.52611	3.77736	1.16037
351	2.5288	3.77585	1.16314
352	2.53152	3.77658	1.16707
353	2.53435	3.77116	1.17049
354	2.5368	3.77239	1.17553
355	2.5392	3.77939	1.17791
356	2.54136	3.78379	1.17529
357	2.54356	3.78961	1.1742
358	2.54576	3.79114	1.17576
359	2.54777	3.798	1.17382
360	2.54994	3.79744	1.17293
361	2.55168	3.79798	1.1775
362	2.55365	3.80051	1.17982
363	2.55557	3.80195	1.18214
364	2.55738	3.80677	1.18131
365	2.55885	3.81118	1.18163
366	2.56072	3.81362	1.17913
367	2.56271	3.81557	1.17921
368	2.56467	3.81379	1.17879
369	2.56629	3.81818	1.17887
370	2.56829	3.8206	1.17804
371	2.57067	3.8232	1.17528
372	2.57302	3.81926	1.17794
373	2.5753	3.81942	1.17937
374	2.57746	3.81993	1.1796
375	2.57954	3.82151	1.18534
376	2.58193	3.82048	1.18793
377	2.58445	3.81886	1.18951
378	2.58646	3.82284	1.18945
379	2.58847	3.8254	1.189
380	2.5902	3.8305	1.19044
381	2.59216	3.82943	1.19148
382	2.59445	3.82572	1.1965
383	2.59655	3.82218	1.20332
384	2.59856	3.82164	1.20655
385	2.60033	3.82281	1.20397
386	2.60229	3.82289	1.20443
387	2.60407	3.825	1.20668
388	2.60591	3.82492	1.20662
389	2.60771	3.82857	1.20688
390	2.60945	3.82937	1.20787
391	2.61126	3.83143	1.20895
392	2.61316	3.82795	1.20888
393	2.61511	3.83347	1.21008
394	2.61709	3.83395	1.20998
395	2.61901	3.83684	1.21164
396	2.621	3.83426	1.2134
397	2.62282	3.83652	1.21712
398	2.62426	3.8438	1.21435
399	2.62587	3.84577	1.21312
400	2.62749	3.84275	1.21657
401	2.62908	3.84199	1.21763
402	2.6307	3.84442	1.21804
403	2.63217	3.84554	1.21777
404	2.63358	3.84608	1.21708
405	2.63542	3.84856	1.2173
406	2.63697	3.85188	1.21908
407	2.6385	3.85227	1.21923
408	2.64037	3.85123	1.22236
409	2.64234	3.84727	1.22315
410	2.64449	3.84773	1.22257
411	2.64648	3.85045	1.22572
412	2.64824	3.85415	1.22732
413	2.64977	3.85759	1.22632
414	2.6513	3.85882	1.23034
415	2.65294	3.85768	1.23226
416	2.65456	3.85904	1.23203
417	2.65613	3.85899	1.23165
418	2.65773	3.86426	1.23035
419	2.6594	3.8676	1.23018
420	2.66096	3.86748	1.23072
421	2.66255	3.86784	1.23059
422	2.66376	3.86954	1.22891
423	2.66539	3.8679	1.22966
424	2.66735	3.86593	1.23328
425	2.6694	3.86351	1.23475
426	2.67075	3.86953	1.23673
427	2.67249	3.8691	1.23515
428	2.67405	3.87086	1.23442
429	2.67544	3.87278	1.23634
430	2.67693	3.8768	1.23741
431	2.67832	3.88061	1.23836
432	2.67986	3.87917	1.23825
433	2.68137	3.87952	1.24
434	2.6827	3.88317	1.24116
435	2.68414	3.87955	1.24242
436	2.68534	3.88084	1.24175
437	2.68678	3.88166	1.24266
438	2.68823	3.88368	1.24034
439	2.6895	3.8837	1.2421
440	2.69072	3.88842	1.2417
441	2.69189	3.89273	1.24376
442	2.69313	3.89073	1.24439
443	2.69436	3.89156	1.24582
444	2.69542	3.89247	1.24735
445	2.69682	3.88889	1.24792
446	2.69827	3.88432	1.25011
447	2.69967	3.88732	1.25205
448	2.70095	3.88703	1.25218
449	2.70239	3.88664	1.25513
450	2.70364	3.88846	1.25581
451	2.70464	3.8915	1.25668
452	2.70566	3.89525	1.25656
453	2.70665	3.89269	1.25615
454	2.70772	3.89215	1.25876
455	2.70872	3.89538	1.25734
456	2.70983	3.89244	1.25872
457	2.7109	3.89423	1.25861
458	2.71187	3.89447	1.26208
459	2.71301	3.8964	1.26107
460	2.71392	3.90002	1.26381
461	2.71496	3.90241	1.26231
462	2.71586	3.90444	1.26243
463	2.71705	3.90365	1.26223
464	2.71799	3.9	1.26613
465	2.71889	3.90074	1.26679
466	2.71991	3.90256	1.26713
467	2.72087	3.90633	1.26802
468	2.72205	3.90376	1.26807
469	2.72331	3.90559	1.2673
470	2.72413	3.91022	1.26757
471	2.7251	3.90967	1.2654
472	2.72632	3.91128	1.2648
473	2.7273	3.91281	1.26585
474	2.72828	3.91414	1.26492
475	2.72951	3.91293	1.26381
476	2.73046	3.91553	1.26496
477	2.73128	3.9165	1.2653
478	2.73229	3.91667	1.26838
479	2.73322	3.91595	1.2684
480	2.73419	3.9147	1.2693
481	2.73521	3.91322	1.26928
482	2.73628	3.91574	1.2681
483	2.73729	3.91684	1.26885
484	2.73842	3.91708	1.2693
485	2.73953	3.91773	1.2695
486	2.7407	3.91638	1.27055
487	2.74173	3.91683	1.27139
488	2.74287	3.91957	1.27128
489	2.74396	3.9208	1.27294
490	2.74503	3.91823	1.27305
491	2.74613	3.91626	1.27503
492	2.74733	3.91586	1.27734
493	2.74848	3.91682	1.27741
494	2.74978	3.91645	1.27812
495	2.75093	3.91958	1.27796
496	2.75185	3.92222	1.27791
497	2.75279	3.92447	1.27824
498	2.7537	3.92475	1.27966
499	2.75471	3.92413	1.27958
500	2.75536	3.92582	1.28026
501	2.75623	3.92796	1.27923
502	2.75723	3.92749	1.28028
503	2.75801	3.9286	1.28336
504	2.75873	3.92879	1.28457
505	2.75945	3.92922	1.28506
506	2.76039	3.92782	1.28718
507	2.76131	3.92792	1.28749
508	2.7622	3.92513	1.28869
509	2.76319	3.92456	1.29018
510	2.76425	3.92569	1.29054
511	2.76538	3.92548	1.28904
512	2.76643	3.92525	1.28991
513	2.76759	3.92418	1.29244
514	2.76855	3.92505	1.29184
515	2.76971	3.92902	1.29078
516	2.77069	3.93152	1.28906
517	2.77155	3.9314	1.28893
518	2.77242	3.93377	1.28907
519	2.77345	3.93537	1.29014
520	2.77448	3.9354	1.29002
521	2.77534	3.93513	1.2922
522	2.77631	3.93348	1.2944
523	2.77719	3.9324	1.29464
524	2.77802	3.93195	1.29426
525	2.779	3.93164	1.29402
526	2.77972	3.93498	1.29379
527	2.78032	3.93872	1.29472
528	2.781	3.941	1.29668
529	2.78144	3.94365	1.29579
530	2.78182	3.94419	1.29357
531	2.78249	3.9466	1.29305
532	2.7831	3.94379	1.29381
533	2.78376	3.94175	1.2946
534	2.78469	3.94098	1.2941
535	2.78527	3.94472	1.29379
536	2.78609	3.94444	1.2948
537	2.7866	3.94522	1.29634
538	2.78737	3.94563	1.29577
539	2.7881	3.94374	1.29728
540	2.78867	3.94369	1.2994
541	2.78937	3.94523	1.29948
542	2.79008	3.94354	1.30223
543	2.79073	3.94458	1.30222
544	2.79132	3.94397	1.30332
545	2.79209	3.94407	1.30343
546	2.79272	3.94501	1.30306
547	2.79331	3.94675	1.30323
548	2.79399	3.94736	1.3058
549	2.79449	3.9475	1.30678
550	2.79493	3.94677	1.30598
551	2.79561	3.94563	1.30447
552	2.79629	3.94591	1.30538
553	2.79694	3.94484	1.3057
554	2.79774	3.94586	1.30591
555	2.79854	3.94462	1.30798
556	2.79926	3.94432	1.30683
557	2.79997	3.94658	1.30614
558	2.80063	3.9486	1.30625
559	2.8013	3.94936	1.30542
560	2.80195	3.95009	1.30552
561	2.80264	3.95148	1.30864
562	2.8031	3.95353	1.3081
563	2.80359	3.95693	1.30785
564	2.80397	3.95888	1.3062
565	2.80428	3.96103	1.30627
566	2.8046	3.96115	1.30683
567	2.8051	3.9583	1.30864
568	2.8055	3.95804	1.30897
569	2.80592	3.95764	1.30894
570	2.80628	3.95898	1.30954
571	2.80674	3.95777	1.30913
572	2.8072	3.95678	1.3095
573	2.80775	3.95654	1.30955
574	2.80809	3.95734	1.31113
575	2.80857	3.95716	1.31035
576	2.80923	3.9578	1.30994
577	2.80976	3.95923	1.30992
578	2.8102	3.9605	1.31035
579	2.81066	3.96127	1.30994
580	2.81106	3.96268	1.30917
581	2.81161	3.95996	1.30957
582	2.81227	3.95649	1.31149
583	2.81283	3.95595	1.31243
584	2.81348	3.95575	1.31498
585	2.81416	3.95508	1.31559
586	2.81452	3.95711	1.31528
587	2.81502	3.95878	1.317
588	2.81541	3.95823	1.31678
589	2.81581	3.95863	1.31674
590	2.81626	3.95982	1.31682
591	2.81666	3.96032	1.31679
592	2.81721	3.96147	1.31731
593	2.81772	3.95877	1.31561
594	2.81826	3.95973	1.31605
595	2.81876	3.9599	1.31562
596	2.81915	3.95999	1.31838
597	2.81976	3.96029	1.31788
598	2.82031	3.96131	1.31859
599	2.82082	3.96153	1.31809
600	2.82149	3.96001	1.31735
601	2.82195	3.96083	1.31857
602	2.82255	3.95893	1.31895
603	2.82325	3.95925	1.31723
604	2.82403	3.95883	1.3199
605	2.8246	3.95829	1.32304
606	2.82509	3.96059	1.32219
607	2.82563	3.96057	1.32255
608	2.82629	3.95897	1.32362
609	2.82687	3.95792	1.32496
610	2.82757	3.95588	1.3264
611	2.82826	3.95567	1.32753
612	2.8289	3.95449	1.32677
613	2.82971	3.95586	1.32727
614	2.83032	3.95457	1.32903
615	2.83094	3.95427	1.32967
616	2.83147	3.95597	1.33046
617	2.83221	3.95508	1.33001
618	2.83275	3.95552	1.33039
619	2.83332	3.95693	1.33168
620	2.83393	3.95746	1.33376
621	2.83447	3.95838	1.33395
622	2.83501	3.95868	1.33345
623	2.8356	3.95949	1.33327
624	2.83629	3.95825	1.33423
625	2.83678	3.95832	1.33622
626	2.83731	3.95987	1.33568
627	2.83782	3.96088	1.33413
628	2.83839	3.9617	1.33454
629	2.83886	3.9615	1.33545
630	2.8394	3.962	1.33757
631	2.84002	3.96276	1.33922
632	2.84078	3.96027	1.3385
633	2.84142	3.96085	1.33939
634	2.84194	3.96154	1.33982
635	2.84231	3.9637	1.34043
636	2.84289	3.96505	1.33966
637	2.84334	3.96411	1.3409
638	2.84374	3.9652	1.33976
639	2.84422	3.96305	1.34024
640	2.84461	3.9635	1.3413
641	2.84514	3.96506	1.34061
642	2.84568	3.96555	1.33922
643	2.84609	3.9677	1.33898
644	2.8466	3.968	1.33869
645	2.84702	3.96531	1.33945
646	2.84737	3.9672	1.34034
647	2.8478	3.96836	1.34071
648	2.84828	3.96932	1.34162
649	2.84874	3.96734	1.34137
650	2.84926	3.96753	1.34186
651	2.84973	3.96797	1.34176
652	2.85004	3.96972	1.3426
653	2.85042	3.97021	1.34098
654	2.85083	3.97088	1.34136
655	2.85121	3.97278	1.34137
656	2.85162	3.97381	1.3414
657	2.8519	3.97439	1.34207
658	2.85215	3.97606	1.34194
659	2.85231	3.97777	1.34064
660	2.85247	3.97703	1.34078
661	2.8528	3.97655	1.33987
662	2.85295	3.97773	1.3388
663	2.85325	3.97757	1.33739
664	2.85356	3.97783	1.33825
665	2.85388	3.97743	1.3386
666	2.85425	3.97695	1.3381
667	2.85451	3.97806	1.33815
668	2.85487	3.97863	1.33899
669	2.85513	3.97867	1.33985
670	2.85539	3.97895	1.33977
671	2.85563	3.98051	1.33887
672	2.85592	3.98043	1.33904
673	2.85633	3.97966	1.33996
674	2.85658	3.97865	1.34066
675	2.85686	3.97957	1.34053
676	2.85736	3.97821	1.34109
677	2.85765	3.97864	1.34211
678	2.85795	3.97946	1.34077
679	2.85825	3.98032	1.34079
680	2.85838	3.9801	1.34278
681	2.85852	3.98071	1.3429
682	2.85878	3.98073	1.34349
683	2.859	3.9804	1.34335
684	2.85908	3.98221	1.34374
685	2.85924	3.98084	1.34394
686	2.85931	3.97933	1.34538
687	2.85943	3.98052	1.34514
688	2.85963	3.97913	1.34516
689	2.85971	3.9807	1.34371
690	2.85977	3.9813	1.34349
691	2.85989	3.98229	1.34259
692	2.86012	3.98151	1.34218
693	2.86031	3.98063	1.34335
694	2.8604	3.9824	1.34256
695	2.86052	3.98258	1.34198
696	2.86075	3.98114	1.3426
697	2.86093	3.98093	1.34269
698	2.86113	3.98056	1.3432
699	2.86143	3.97952	1.34313
700	2.86171	3.97939	1.34413
701	2.86197	3.97919	1.34456
702	2.86231	3.9783	1.34516
703	2.86254	3.97938	1.34548
704	2.86275	3.98007	1.34533
705	2.86296	3.97962	1.34598
706	2.86319	3.98077	1.34635
707	2.86346	3.98148	1.34634
708	2.8637	3.98154	1.34497
709	2.86403	3.9806	1.34594
710	2.86437	3.98012	1.346
711	2.86466	3.97957	1.34726
712	2.86494	3.97848	1.3471
713	2.86532	3.9767	1.34855
714	2.86565	3.97711	1.34908
715	2.86601	3.97838	1.34976
716	2.86636	3.97804	1.34903
717	2.86666	3.97731	1.34995
718	2.86699	3.97611	1.35019
719	2.8673	3.9764	1.35132
720	2.86759	3.97641	1.35199
721	2.86798	3.97562	1.35275
722	2.86839	3.97602	1.35301
723	2.86885	3.97508	1.35461
724	2.86921	3.97516	1.35613
725	2.86944	3.97583	1.35654
726	2.86973	3.97664	1.35534
727	2.87003	3.97727	1.35426
728	2.87033	3.97775	1.35477
729	2.87063	3.97905	1.35449
730	2.87098	3.97941	1.35529
731	2.87129	3.97894	1.35527
732	2.87155	3.97948	1.35701
733	2.87166	3.98084	1.3579
734	2.87175	3.98193	1.35864
735	2.8719	3.98114	1.35881
736	2.87201	3.9809	1.35772
737	2.87217	3.98094	1.35819
738	2.87244	3.98097	1.35645
739	2.87268	3.98124	1.3562
740	2.87279	3.98189	1.35617
741	2.87298	3.98179	1.35691
742	2.87315	3.98275	1.35602
743	2.87335	3.98236	1.35577
744	2.87357	3.98289	1.35511
745	2.87377	3.98381	1.35479
746	2.87387	3.98497	1.35516
747	2.87397	3.98563	1.35557
748	2.87408	3.98601	1.3561
749	2.87415	3.9863	1.35616
750	2.8742	3.98741	1.35538
751	2.87431	3.98748	1.3554
752	2.87448	3.98692	1.35564
753	2.87461	3.9867	1.35562
754	2.87471	3.98688	1.35516
755	2.87486	3.9871	1.35428
756	2.87502	3.9875	1.35347
757	2.87519	3.9871	1.35301
758	2.87535	3.98683	1.35362
759	2.87545	3.98806	1.35436
760	2.87554	3.98752	1.3542
761	2.87561	3.98845	1.35482
762	2.87565	3.98829	1.35561
763	2.87589	3.98675	1.355
764	2.87611	3.9865	1.35508
765	2.87628	3.98637	1.35472
766	2.87652	3.98496	1.35583
767	2.87685	3.9846	1.35602
768	2.87707	3.98476	1.35618
769	2.87735	3.98543	1.35637
770	2.87752	3.98629	1.35715
771	2.87765	3.98686	1.35621
772	2.87778	3.98737	1.35691
773	2.87787	3.98714	1.35715
774	2.87799	3.98675	1.35701
775	2.87813	3.98625	1.35758
776	2.87827	3.98759	1.35732
777	2.87836	3.98705	1.35702
778	2.87839	3.98817	1.35679
779	2.87852	3.98833	1.35688
780	2.87854	3.9893	1.35607
781	2.87865	3.98941	1.35586
782	2.87871	3.98942	1.35584
783	2.87879	3.98911	1.35646
784	2.87883	3.98949	1.35604
785	2.87891	3.98972	1.35576
786	2.87898	3.99035	1.35583
787	2.8791	3.98909	1.35705
788	2.87918	3.98934	1.35754
789	2.87923	3.98909	1.3577
790	2.87926	3.98958	1.35771
791	2.87928	3.99091	1.35765
792	2.87929	3.99205	1.3569
793	2.87937	3.99182	1.35601
794	2.87941	3.99173	1.35544
795	2.87957	3.99021	1.35587
796	2.87977	3.9901	1.35556
797	2.87995	3.9895	1.35571
798	2.88013	3.98988	1.35562
799	2.88031	3.99018	1.35609
800	2.88046	3.99014	1.35634
801	2.88052	3.9903	1.35675
802	2.88061	3.99036	1.35736
803	2.8807	3.99083	1.3577
804	2.88079	3.99079	1.35766
805	2.88075	3.99236	1.35774
806	2.88071	3.99289	1.35694
807	2.88074	3.99257	1.35649
808	2.8808	3.99281	1.35617
809	2.88089	3.99204	1.35586
810	2.88094	3.99152	1.35607
811	2.88098	3.9915	1.35589
812	2.88102	3.99228	1.35646
813	2.88104	3.99167	1.35702
814	2.88099	3.99258	1.35676
815	2.88105	3.99237	1.35719
816	2.88111	3.99126	1.35651
817	2.88118	3.99187	1.35615
818	2.8812	3.99275	1.35594
819	2.88129	3.99202	1.35589
820	2.88136	3.99257	1.35624
821	2.8814	3.9917	1.35644
822	2.8816	3.99149	1.35626
823	2.88169	3.99095	1.35659
824	2.88179	3.99075	1.35757
825	2.88192	3.99012	1.35829
826	2.88205	3.99026	1.35807
827	2.88217	3.99102	1.35795
828	2.88225	3.99131	1.35742
829	2.88232	3.99224	1.35693
830	2.88239	3.99288	1.35731
831	2.88243	3.99308	1.35651
832	2.88247	3.9929	1.35638
833	2.88257	3.99296	1.35639
834	2.88269	3.99228	1.35684
835	2.88285	3.99197	1.35701
836	2.88292	3.99184	1.35736
837	2.88297	3.99165	1.35711
838	2.88315	3.99014	1.3579
839	2.88336	3.98949	1.35883
840	2.88347	3.98982	1.35971
841	2.88363	3.99016	1.35947
842	2.88367	3.99058	1.36009
843	2.88371	3.99158	1.36052
844	2.88379	3.99166	1.36014
845	2.88391	3.99116	1.35908
846	2.884	3.99126	1.35884
847	2.88417	3.99082	1.35906
848	2.8843	3.99042	1.359
849	2.88443	3.99061	1.35887
850	2.88452	3.99057	1.35946
851	2.8846	3.99104	1.36056
852	2.88471	3.99018	1.36124
853	2.8848	3.98975	1.36127
854	2.88493	3.99084	1.36085
855	2.88506	3.99041	1.36051
856	2.88516	3.99071	1.36063
857	2.88529	3.99105	1.36064
858	2.88541	3.99026	1.36231
859	2.8855	3.98987	1.36309
860	2.88562	3.98905	1.3634
861	2.88567	3.98932	1.36298
862	2.88565	3.99061	1.36289
863	2.88576	3.99051	1.36233
864	2.88579	3.99099	1.36223
865	2.8858	3.99195	1.36265
866	2.88585	3.99203	1.36218
867	2.88587	3.99216	1.36235
868	2.88593	3.99247	1.36208
869	2.88598	3.99213	1.36266
870	2.88599	3.9925	1.36251
871	2.88597	3.99322	1.36208
872	2.88595	3.99378	1.36174
873	2.8859	3.99431	1.3615
874	2.88596	3.99348	1.36124
875	2.88603	3.99335	1.36142
876	2.88606	3.99372	1.36146
877	2.88607	3.99294	1.36144
878	2.88608	3.99368	1.36138
879	2.88611	3.99405	1.3611
880	2.88614	3.99373	1.36146
881	2.88614	3.99356	1.36124
882	2.88616	3.99354	1.36099
883	2.88623	3.99363	1.36057
884	2.88625	3.99382	1.36098
885	2.88625	3.9951	1.36064
886	2.88624	3.99452	1.36029
887	2.88632	3.99422	1.3606
888	2.88635	3.99437	1.36124
889	2.88642	3.99418	1.36105
890	2.88652	3.99456	1.36123
891	2.88657	3.9949	1.36088
892	2.88666	3.99473	1.36101
893	2.88672	3.99488	1.36096
894	2.8868	3.9954	1.36057
895	2.88687	3.99487	1.36023
896	2.88694	3.99487	1.36071
897	2.88705	3.99424	1.36058
898	2.88711	3.9945	1.36131
899	2.88723	3.99478	1.36135
900	2.88727	3.99561	1.36142
901	2.88732	3.99538	1.36152
902	2.88741	3.99501	1.36132
903	2.88749	3.99501	1.36088
904	2.88758	3.99402	1.36137
905	2.88766	3.9941	1.36159
906	2.88779	3.99309	1.36174
907	2.88791	3.9939	1.36201
908	2.88796	3.99379	1.36227
909	2.88801	3.99485	1.36202
910	2.88812	3.99445	1.36253
911	2.88825	3.99459	1.36248
912	2.88834	3.99462	1.36233
913	2.88837	3.99558	1.36203
914	2.88846	3.99569	1.36178
915	2.88853	3.99591	1.36226
916	2.8886	3.99592	1.36226
917	2.88861	3.99566	1.36201
918	2.88872	3.99539	1.36218
919	2.88882	3.99501	1.36185
920	2.8889	3.99524	1.36173
921	2.88903	3.99541	1.36195
922	2.88909	3.99465	1.36236
923	2.88915	3.99482	1.36305
924	2.88921	3.99549	1.3632
925	2.88926	3.99538	1.36348
926	2.88932	3.9964	1.363
927	2.8894	3.99637	1.36292
928	2.88943	3.99643	1.36291
929	2.88949	3.99565	1.36318
930	2.88959	3.99495	1.36315
931	2.88966	3.99394	1.36361
932	2.88973	3.99508	1.36376
933	2.88976	3.99569	1.36393
934	2.8898	3.99531	1.3636
935	2.88986	3.99482	1.36333
936	2.88993	3.99525	1.36307
937	2.89001	3.99595	1.36356
938	2.89008	3.99631	1.36321
939	2.89016	3.99577	1.36336
940	2.89025	3.99502	1.36352
941	2.89035	3.99474	1.36383
942	2.89041	3.9946	1.36417
943	2.89048	3.99429	1.36445
944	2.89053	3.99476	1.36438
945	2.89061	3.99469	1.36498
946	2.89069	3.99414	1.36577
947	2.89071	3.9942	1.36591
948	2.89073	3.99498	1.36564
949	2.89076	3.99568	1.36491
950	2.89076	3.99604	1.36474
951	2.89078	3.99652	1.36475
952	2.89078	3.99667	1.36469
953	2.89077	3.99607	1.36488
954	2.89082	3.99642	1.36468
955	2.89086	3.99629	1.36446
956	2.89095	3.99555	1.36461
957	2.891	3.99591	1.36455
958	2.89101	3.9962	1.3645
959	2.89105	3.99637	1.36467
960	2.89112	3.99568	1.36468
961	2.89116	3.99558	1.36475
962	2.8912	3.99551	1.36511
963	2.89128	3.99525	1.36457
964	2.89139	3.99415	1.36525
965	2.89148	3.99444	1.36553
966	2.89155	3.99463	1.3659
967	2.89165	3.99428	1.36538
968	2.89171	3.99518	1.36522
969	2.89175	3.99511	1.36571
970	2.89181	3.99561	1.36563
971	2.89187	3.99602	1.36584
972	2.89195	3.99641	1.36549
973	2.892	3.99584	1.36577
974	2.89205	3.99625	1.36596
975	2.89215	3.99617	1.36552
976	2.89217	3.99629	1.36571
977	2.89224	3.99589	1.36581
978	2.89228	3.99595	1.36534
979	2.89232	3.99593	1.36595
980	2.89232	3.99657	1.36647
981	2.89233	3.99736	1.36587
982	2.89237	3.9963	1.36632
983	2.8924	3.99627	1.36628
984	2.89241	3.99658	1.36618
985	2.89247	3.99594	1.36627
986	2.8925	3.9965	1.36635
987	2.89254	3.99647	1.36633
988	2.8925	3.99713	1.36643
989	2.89247	3.99767	1.3664
990	2.89242	3.9979	1.36691
991	2.89238	3.99769	1.36678
992	2.89235	3.99743	1.36661
993	2.89235	3.99749	1.36667
994	2.89235	3.99731	1.36645
995	2.89232	3.99755	1.36606
996	2.89231	3.99793	1.36565
997	2.89232	3.99698	1.36559
998	2.89239	3.99623	1.36599
999	2.89238	3.99704	1.36644
1000	2.8924	3.99764	1.36595
1001	2.89239	3.9976	1.366
1002	2.89236	3.99801	1.36598
1003	2.89234	3.99816	1.36558
1004	2.89234	3.99831	1.36599
1005	2.8923	3.99894	1.3655
1006	2.89229	3.99894	1.3653
1007	2.89228	3.99892	1.36484
1008	2.8923	3.99819	1.3648
1009	2.89233	3.99797	1.36519
1010	2.89236	3.99792	1.36548
1011	2.89236	3.99854	1.36573
1012	2.89236	3.99839	1.36576
1013	2.89234	3.9987	1.36529
1014	2.89236	3.99853	1.36526
1015	2.89236	3.99873	1.36514
1016	2.89236	3.99882	1.36501
1017	2.89236	3.99869	1.36503
1018	2.89236	3.99895	1.36499
1019	2.89235	3.9991	1.36475
1020	2.89234	3.99913	1.3647
1021	2.89233	3.99914	1.36465
1022	2.89232	3.99915	1.36461
1023	2.89231	3.9992	1.36469
1024	2.89232	3.99893	1.36477
1025	2.89232	3.99898	1.36471
1026	2.89232	3.99914	1.36494
1027	2.8923	3.99922	1.36464
1028	2.8923	3.99938	1.36456
1029	2.89229	3.9995	1.36438
1030	2.8923	3.9991	1.36464
1031	2.89231	3.99935	1.36449
1032	2.89233	3.99912	1.36452
1033	2.89234	3.99916	1.36465
1034	2.89236	3.99884	1.36468
1035	2.89239	3.99873	1.3646
1036	2.89242	3.99829	1.36495
1037	2.89245	3.998	1.3651
1038	2.89249	3.99808	1.36509
1039	2.89251	3.99796	1.36516
1040	2.89254	3.99855	1.36504
1041	2.89253	3.99926	1.36498
1042	2.89253	3.99928	1.36494
1043	2.89253	3.9994	1.36478
1044	2.89253	3.99958	1.36468
1045	2.89251	3.99973	1.3646
1046	2.89251	3.99974	1.36457
1047	2.8925	3.99975	1.36453
1048	2.89249	3.99976	1.3645
1049	2.89249	3.99977	1.36448
1050	2.89248	3.99977	1.36446
1051	2.89248	3.99961	1.36451
1052	2.89248	3.99962	1.3645
1053	2.89247	3.99968	1.36458
1054	2.89246	3.99953	1.36459
1055	2.89246	3.99965	1.36457
1056	2.89245	3.99963	1.36443
1057	2.89245	3.99964	1.36442
1058	2.89245	3.9998	1.36436
1059	2.89245	3.99982	1.36448
1060	2.89245	3.99979	1.36452
1061	2.89245	3.9998	1.36451
1062	2.89245	3.99979	1.36437
1063	2.89245	3.99979	1.36437
1064	2.89245	3.9998	1.36436
1065	2.89245	3.99995	1.36431
1066	2.89245	3.99996	1.3643
1067	2.89245	3.99996	1.3643
1068	2.89245	3.99996	1.36428
1069	2.89245	3.99997	1.36428
1070	2.89245	3.99997	1.36427
1071	2.89245	3.99997	1.36427
1072	2.89245	3.99998	1.36427
1073	2.89245	3.99998	1.36426
1074	2.89245	3.99999	1.36426
1075	2.89245	3.99999	1.36425
1076	2.89245	3.99999	1.36425
1077	2.89245	3.99999	1.36425
1078	2.89245	3.99999	1.36425
1079	2.89245	3.99999	1.36425
1080	2.89245	3.99999	1.36424
1081	2.89245	3.99999	1.36424
1082	2.89245	3.99999	1.36424
1083	2.89245	3.99999	1.36424
1084	2.89245	4	1.36424
1085	2.89245	4	1.36424
1086	2.89245	4	1.36424
1087	2.89245	4	1.36424
1088	2.89245	4	1.36424
1089	2.89245	4	1.36424
1090	2.89245	4	1.36424
1091	2.89245	4	1.36424
1092	2.89245	4	1.36424
1093	2.89245	4	1.36424
1094	2.89245	4	1.36424
1095	2.89245	4	1.36424
1096	2.89245	4	1.36423
1097	2.89245	4	1.36423
1098	2.89245	4	1.36423
1099	2.89245	4	1.36423
1100	2.89245	4	1.36423
1101	2.89245	4	1.36423
1102	2.89245	4	1.36423
1103	2.89245	4	1.36423
1104	2.89245	4	1.36423
1105	2.89245	4	1.36423
1106	2.89245	4	1.36423
1107	2.89245	4	1.36423
1108	2.89245	4	1.36423
1109	2.89245	4	1.36423
1110	2.89245	4	1.36423
1111	2.89245	4	1.36423
1112	2.89245	4	1.36423
1113	2.89245	4	1.36423
1114	2.89245	4	1.36423
1115	2.89245	4	1.36423
1116	2.89245	4	1.36423
1117	2.89245	4	1.36423
1118	2.89245	4	1.36423
1119	2.89245	4	1.36423
1120	2.89245	4	1.36423
1121	2.89245	4	1.36423
1122	2.89245	4	1.36423
1123	2.89245	4	1.36423
1124	2.89245	4	1.36423
1125	2.89245	4	1.36423
1126	2.89245	4	1.36423
1127	2.89245	4	1.36423
1128	2.89245	4	1.36423
1129	2.89245	4	1.36423
1130	2.89245	4	1.36423
1131	2.89245	4	1.36423
1132	2.89245	4	1.36423
1133	2.89245	4	1.36423
1134	2.89245	4	1.36423
1135	2.89245	4	1.36423
1136	2.89245	4	1.36423
1137	2.89245	4	1.36423
1138	2.89245	4	1.36423
1139	2.89245	4	1.36423
1140	2.89245	4	1.36423
1141	2.89245	4	1.36423
1142	2.89245	4	1.36423
1143	2.89245	4	1.36423
1144	2.89245	4	1.36423
1145	2.89245	4	1.36423
1146	2.89245	4	1.36423
1147	2.89245	4	1.36423
1148	2.89245	4	1.36423
1149	2.89245	4	1.36423
1150	2.89245	4	1.36423
1151	2.89245	4	1.36423
1152	2.89245	4	1.36423
1153	2.89245	4	1.36423
1154	2.89245	4	1.36423
1155	2.89245	4	1.36423
1156	2.89245	4	1.36423
1157	2.89245	4	1.36423
1158	2.89245	4	1.36423
1159	2.89245	4	1.36423
1160	2.89245	4	1.36423
1161	2.89245	4	1.36423
1162	2.89245	4	1.36423
1163	2.89245	4	1.36423
1164	2.89245	4	1.36423
1165	2.89245	4	1.36423
1166	2.89245	4	1.36423
1167	2.89245	4	1.36423
1168	2.89245	4	1.36423
1169	2.89245	4	1.36423
1170	2.89245	4	1.36423
1171	2.89245	4	1.36423
1172	2.89245	4	1.36423
1173	2.89245	4	1.36423
1174	2.89245	4	1.36423
1175	2.89245	4	1.36423
1176	2.89245	4	1.36423
1177	2.89245	4	1.36423
1178	2.89245	4	1.36423
1179	2.89245	4	1.36423
1180	2.89245	4	1.36423
1181	2.89245	4	1.36423
1182	2.89245	4	1.36423
1183	2.89245	4	1.36423
1184	2.89245	4	1.36423
1185	2.89245	4	1.36423
1186	2.89245	4	1.36423
1187	2.89245	4	1.36423
1188	2.89245	4	1.36423
1189	2.89245	4	1.36423
1190	2.89245	4	1.36423
1191	2.89245	4	1.36423
1192	2.89245	4	1.36423
1193	2.89245	4	1.36423
1194	2.89245	4	1.36423
1195	2.89245	4	1.36423
1196	2.89245	4	1.36423
1197	2.89245	4	1.36423
1198	2.89245	4	1.36423
1199	2.89245	4	1.36423
1200	2.89245	4	1.36423
1201	2.89245	4	1.36423
1202	2.89245	4	1.36423
1203	2.89245	4	1.36423
1204	2.89245	4	1.36423
1205	2.89245	4	1.36423
1206	2.89245	4	1.36423
1207	2.89245	4	1.36423
1208	2.89245	4	1.36423
1209	2.89245	4	1.36423
1210	2.89245	4	1.36423
1211	2.89245	4	1.36423
1212	2.89245	4	1.36423
1213	2.89245	4	1.36423
1214	2.89245	4	1.36423
1215	2.89245	4	1.36423
1216	2.89245	4	1.36423
1217	2.89245	4	1.36423
1218	2.89245	4	1.36423
1219	2.89245	4	1.36423
1220	2.89245	4	1.36423
1221	2.89245	4	1.36423
1222	2.89245	4	1.36423
1223	2.89245	4	1.36423
1224	2.89245	4	1.36423
1225	2.89245	4	1.36423
1226	2.89245	4	1.36423
1227	2.89245	4	1.36423
1228	2.89245	4	1.36423
1229	2.89245	4	1.36423
1230	2.89245	4	1.36423
1231	2.89245	4	1.36423
1232	2.89245	4	1.36423
1233	2.89245	4	1.36423
1234	2.89245	4	1.36423
1235	2.89245	4	1.36423
1236	2.89245	4	1.36423
1237	2.89245	4	1.36423
1238	2.89245	4	1.36423
1239	2.89245	4	1.36423
1240	2.89245	4	1.36423
1241	2.89245	4	1.36423
1242	2.89245	4	1.36423
1243	2.89245	4	1.36423
1244	2.89245	4	1.36423
1245	2.89245	4	1.36423
1246	2.89245	4	1.36423
1247	2.89245	4	1.36423
1248	2.89245	4	1.36423
1249	2.89245	4	1.36423
1250	2.89245	4	1.36423
1251	2.89245	4	1.36423
1252	2.89245	4	1.36423
1253	2.89245	4	1.36423
1254	2.89245	4	1.36423
1255	2.89245	4	1.36423
1256	2.89245	4	1.36423
1257	2.89245	4	1.36423
1258	2.89245	4	1.36423
1259	2.89245	4	1.36423
1260	2.89245	4	1.36423
1261	2.89245	4	1.36423
1262	2.89245	4	1.36423
1263	2.89245	4	1.36423
1264	2.89245	4	1.36423
1265	2.89245	4	1.36423
1266	2.89245	4	1.36423
1267	2.89245	4	1.36423
1268	2.89245	4	1.36423
1269	2.89245	4	1.36423
1270	2.89245	4	1.36423
1271	2.89245	4	1.36423
1272	2.89245	4	1.36423
1273	2.89245	4	1.36423
1274	2.89245	4	1.36423
1275	2.89245	4	1.36423
1276	2.89245	4	1.36423
1277	2.89245	4	1.36423
1278	2.89245	4	1.36423
1279	2.89245	4	1.36423
1280	2.89245	4	1.36423
1281	2.89245	4	1.36423
1282	2.89245	4	1.36423
1283	2.89245	4	1.36423
1284	2.89245	4	1.36423
1285	2.89245	4	1.36423
1286	2.89245	4	1.36423
1287	2.89245	4	1.36423
1288	2.89245	4	1.36423
1289	2.89245	4	1.36423
1290	2.89245	4	1.36423
1291	2.89245	4	1.36423
1292	2.89245	4	1.36423
1293	2.89245	4	1.36423
1294	2.89245	4	1.36423
1295	2.89245	4	1.36423
1296	2.89245	4	1.36423
1297	2.89245	4	1.36423
1298	2.89245	4	1.36423
1299	2.89245	4	1.36423
1300	2.89245	4	1.36423
1301	2.89245	4	1.36423
1302	2.89245	4	1.36423
1303	2.89245	4	1.36423
1304	2.89245	4	1.36423
1305	2.89245	4	1.36423
1306	2.89245	4	1.36423
1307	2.89245	4	1.36423
1308	2.89245	4	1.36423
1309	2.89245	4	1.36423
1310	2.89245	4	1.36423
1311	2.89245	4	1.36423
1312	2.89245	4	1.36423
1313	2.89245	4	1.36423
1314	2.89245	4	1.36423
1315	2.89245	4	1.36423
1316	2.89245	4	1.36423
1317	2.89245	4	1.36423
1318	2.89245	4	1.36423
1319	2.89245	4	1.36423
1320	2.89245	4	1.36423
1321	2.89245	4	1.36423
1322	2.89245	4	1.36423
1323	2.89245	4	1.36423
1324	2.89245	4	1.36423
1325	2.89245	4	1.36423
1326	2.89245	4	1.36423
1327	2.89245	4	1.36423
1328	2.89245	4	1.36423
1329	2.89245	4	1.36423
1330	2.89245	4	1.36423
1331	2.89245	4	1.36423
1332	2.89245	4	1.36423
1333	2.89245	4	1.36423
1334	2.89245	4	1.36423
1335	2.89245	4	1.36423
1336	2.89245	4	1.36423
1337	2.89245	4	1.36423
1338	2.89245	4	1.36423
1339	2.89245	4	1.36423
1340	2.89245	4	1.36423
1341	2.89245	4	1.36423
1342	2.89245	4	1.36423
1343	2.89245	4	1.36423
1344	2.89245	4	1.36423
1345	2.89245	4	1.36423
1346	2.89245	4	1.36423
1347	2.89245	4	1.36423
1348	2.89245	4	1.36423
1349	2.89245	4	1.36423
1350	2.89245	4	1.36423
1351	2.89245	4	1.36423
1352	2.89245	4	1.36423
1353	2.89245	4	1.36423
1354	2.89245	4	1.36423
1355	2.89245	4	1.36423
1356	2.89245	4	1.36423
1357	2.89245	4	1.36423
1358	2.89245	4	1.36423
1359	2.89245	4	1.36423
1360	2.89245	4	1.36423
1361	2.89245	4	1.36423
1362	2.89245	4	1.36423
1363	2.89245	4	1.36423
1364	2.89245	4	1.36423
1365	2.89245	4	1.36423
1366	2.89245	4	1.36423
1367	2.89245	4	1.36423
1368	2.89245	4	1.36423
1369	2.89245	4	1.36423
1370	2.89245	4	1.36423
1371	2.89245	4	1.36423
1372	2.89245	4	1.36423
1373	2.89245	4	1.36423
1374	2.89245	4	1.36423
1375	2.89245	4	1.36423
1376	2.89245	4	1.36423
1377	2.89245	4	1.36423
1378	2.89245	4	1.36423
1379	2.89245	4	1.36423
1380	2.89245	4	1.36423
1381	2.89245	4	1.36423
1382	2.89245	4	1.36423
1383	2.89245	4	1.36423
1384	2.89245	4	1.36423
1385	2.89245	4	1.36423
1386	2.89245	4	1.36423
1387	2.89245	4	1.36423
1388	2.89245	4	1.36423
1389	2.89245	4	1.36423
1390	2.89245	4	1.36423
1391	2.89245	4	1.36423
1392	2.89245	4	1.36423
1393	2.89245	4	1.36423
1394	2.89245	4	1.36423
1395	2.89245	4	1.36423
1396	2.89245	4	1.36423
1397	2.89245	4	1.36423
1398	2.89245	4	1.36423
1399	2.89245	4	1.36423
1400	2.89245	4	1.36423
1401	2.89245	4	1.36423
1402	2.89245	4	1.36423
1403	2.89245	4	1.36423
1404	2.89245	4	1.36423
1405	2.89245	4	1.36423
1406	2.89245	4	1.36423
1407	2.89245	4	1.36423
1408	2.89245	4	1.36423
1409	2.89245	4	1.36423
1410	2.89245	4	1.36423
1411	2.89245	4	1.36423
1412	2.89245	4	1.36423
1413	2.89245	4	1.36423
1414	2.89245	4	1.36423
1415	2.89245	4	1.36423
1416	2.89245	4	1.36423
1417	2.89245	4	1.36423
1418	2.89245	4	1.36423
1419	2.89245	4	1.36423
1420	2.89245	4	1.36423
1421	2.89245	4	1.36423
1422	2.89245	4	1.36423
1423	2.89245	4	1.36423
1424	2.89245	4	1.36423
1425	2.89245	4	1.36423
1426	2.89245	4	1.36423
1427	2.89245	4	1.36423
1428	2.89245	4	1.36423
1429	2.89245	4	1.36423
1430	2.89245	4	1.36423
1431	2.89245	4	1.36423
1432	2.89245	4	1.36423
1433	2.89245	4	1.36423
1434	2.89245	4	1.36423
1435	2.89245	4	1.36423
1436	2.89245	4	1.36423
1437	2.89245	4	1.36423
1438	2.89245	4	1.36423
1439	2.89245	4	1.36423
1440	2.89245	4	1.36423
1441	2.89245	4	1.36423
1442	2.89245	4	1.36423
1443	2.89245	4	1.36423
1444	2.89245	4	1.36423
1445	2.89245	4	1.36423
1446	2.89245	4	1.36423
1447	2.89245	4	1.36423
1448	2.89245	4	1.36423
1449	2.89245	4	1.36423
1450	2.89245	4	1.36423
1451	2.89245	4	1.36423
1452	2.89245	4	1.36423
1453	2.89245	4	1.36423
1454	2.89245	4	1.36423
1455	2.89245	4	1.36423
1456	2.89245	4	1.36423
1457	2.89245	4	1.36423
1458	2.89245	4	1.36423
1459	2.89245	4	1.36423
1460	2.89245	4	1.36423
1461	2.89245	4	1.36423
1462	2.89245	4	1.36423
1463	2.89245	4	1.36423
1464	2.89245	4	1.36423
1465	2.89245	4	1.36423
1466	2.89245	4	1.36423
1467	2.89245	4	1.36423
1468	2.89245	4	1.36423
1469	2.89245	4	1.36423
1470	2.89245	4	1.36423
1471	2.89245	4	1.36423
1472	2.89245	4	1.36423
1473	2.89245	4	1.36423
1474	2.89245	4	1.36423
1475	2.89245	4	1.36423
1476	2.89245	4	1.36423
1477	2.89245	4	1.36423
1478	2.89245	4	1.36423
1479	2.89245	4	1.36423
1480	2.89245	4	1.36423
1481	2.89245	4	1.36423
1482	2.89245	4	1.36423
1483	2.89245	4	1.36423
1484	2.89245	4	1.36423
1485	2.89245	4	1.36423
1486	2.89245	4	1.36423
1487	2.89245	4	1.36423
1488	2.89245	4	1.36423
1489	2.89245	4	1.36423
1490	2.89245	4	1.36423
1491	2.89245	4	1.36423
1492	2.89245	4	1.36423
1493	2.89245	4	1.36423
1494	2.89245	4	1.36423
1495	2.89245	4	1.36423
1496	2.89245	4	1.36423
1497	2.89245	4	1.36423
1498	2.89245	4	1.36423
1499	2.89245	4	1.36423
1500	2.89245	4	1.36423
1501	2.89245	4	1.36423
1502	2.89245	4	1.36423
1503	2.89245	4	1.36423
1504	2.89245	4	1.36423
1505	2.89245	4	1.36423
1506	2.89245	4	1.36423
1507	2.89245	4	1.36423
1508	2.89245	4	1.36423
1509	2.89245	4	1.36423
1510	2.89245	4	1.36423
1511	2.89245	4	1.36423
1512	2.89245	4	1.36423
1513	2.89245	4	1.36423
1514	2.89245	4	1.36423
1515	2.89245	4	1.36423
1516	2.89245	4	1.36423
1517	2.89245	4	1.36423
1518	2.89245	4	1.36423
1519	2.89245	4	1.36423
1520	2.89245	4	1.36423
1521	2.89245	4	1.36423
1522	2.89245	4	1.36423
1523	2.89245	4	1.36423
1524	2.89245	4	1.36423
1525	2.89245	4	1.36423
1526	2.89245	4	1.36423
1527	2.89245	4	1.36423
1528	2.89245	4	1.36423
1529	2.89245	4	1.36423
1530	2.89245	4	1.36423
1531	2.89245	4	1.36423
1532	2.89245	4	1.36423
1533	2.89245	4	1.36423
1534	2.89245	4	1.36423
1535	2.89245	4	1.36423
1536	2.89245	4	1.36423
1537	2.89245	4	1.36423
1538	2.89245	4	1.36423
1539	2.89245	4	1.36423
1540	2.89245	4	1.36423
1541	2.89245	4	1.36423
1542	2.89245	4	1.36423
1543	2.89245	4	1.36423
1544	2.89245	4	1.36423
1545	2.89245	4	1.36423
1546	2.89245	4	1.36423
1547	2.89245	4	1.36423
1548	2.89245	4	1.36423
1549	2.89245	4	1.36423
1550	2.89245	4	1.36423
1551	2.89245	4	1.36423
1552	2.89245	4	1.36423
1553	2.89245	4	1.36423
1554	2.89245	4	1.36423
1555	2.89245	4	1.36423
1556	2.89245	4	1.36423
1557	2.89245	4	1.36423
1558	2.89245	4	1.36423
1559	2.89245	4	1.36423
1560	2.89245	4	1.36423
1561	2.89245	4	1.36423
1562	2.89245	4	1.36423
1563	2.89245	4	1.36423
1564	2.89245	4	1.36423
1565	2.89245	4	1.36423
1566	2.89245	4	1.36423
1567	2.89245	4	1.36423
1568	2.89245	4	1.36423
1569	2.89245	4	1.36423
1570	2.89245	4	1.36423
1571	2.89245	4	1.36423
1572	2.89245	4	1.36423
1573	2.89245	4	1.36423
1574	2.89245	4	1.36423
1575	2.89245	4	1.36423
1576	2.89245	4	1.36423
1577	2.89245	4	1.36423
1578	2.89245	4	1.36423
1579	2.89245	4	1.36423
1580	2.89245	4	1.36423
1581	2.89245	4	1.36423
1582	2.89245	4	1.36423
1583	2.89245	4	1.36423
1584	2.89245	4	1.36423
1585	2.89245	4	1.36423
1586	2.89245	4	1.36423
1587	2.89245	4	1.36423
1588	2.89245	4	1.36423
1589	2.89245	4	1.36423
1590	2.89245	4	1.36423
1591	2.89245	4	1.36423
1592	2.89245	4	1.36423
1593	2.89245	4	1.36423
1594	2.89245	4	1.36423
1595	2.89245	4	1.36423
1596	2.89245	4	1.36423
1597	2.89245	4	1.36423
1598	2.89245	4	1.36423
1599	2.89245	4	1.36423
1600	2.89245	4	1.36423
1601	2.89245	4	1.36423
1602	2.89245	4	1.36423
1603	2.89245	4	1.36423
1604	2.89245	4	1.36423
1605	2.89245	4	1.36423
1606	2.89245	4	1.36423
1607	2.89245	4	1.36423
1608	2.89245	4	1.36423
1609	2.89245	4	1.36423
1610	2.89245	4	1.36423
1611	2.89245	4	1.36423
1612	2.89245	4	1.36423
1613	2.89245	4	1.36423
1614	2.89245	4	1.36423
1615	2.89245	4	1.36423
1616	2.89245	4	1.36423
1617	2.89245	4	1.36423
1618	2.89245	4	1.36423
1619	2.89245	4	1.36423
1620	2.89245	4	1.36423
1621	2.89245	4	1.36423
1622	2.89245	4	1.36423
1623	2.89245	4	1.36423
1624	2.89245	4	1.36423
1625	2.89245	4	1.36423
1626	2.89245	4	1.36423
1627	2.89245	4	1.36423
1628	2.89245	4	1.36423
1629	2.89245	4	1.36423
1630	2.89245	4	1.36423
1631	2.89245	4	1.36423
1632	2.89245	4	1.36423
1633	2.89245	4	1.36423
1634	2.89245	4	1.36423
1635	2.89245	4	1.36423
1636	2.89245	4	1.36423
1637	2.89245	4	1.36423
1638	2.89245	4	1.36423
1639	2.89245	4	1.36423
1640	2.89245	4	1.36423
1641	2.89245	4	1.36423
1642	2.89245	4	1.36423
1643	2.89245	4	1.36423
1644	2.89245	4	1.36423
1645	2.89245	4	1.36423
1646	2.89245	4	1.36423
1647	2.89245	4	1.36423
1648	2.89245	4	1.36423
1649	2.89245	4	1.36423
1650	2.89245	4	1.36423
1651	2.89245	4	1.36423
1652	2.89245	4	1.36423
1653	2.89245	4	1.36423
1654	2.89245	4	1.36423
1655	2.89245	4	1.36423
1656	2.89245	4	1.36423
1657	2.89245	4	1.36423
1658	2.89245	4	1.36423
1659	2.89245	4	1.36423
1660	2.89245	4	1.36423
1661	2.89245	4	1.36423
1662	2.89245	4	1.36423
1663	2.89245	4	1.36423
1664	2.89245	4	1.36423
1665	2.89245	4	1.36423
1666	2.89245	4	1.36423
1667	2.89245	4	1.36423
1668	2.89245	4	1.36423
1669	2.89245	4	1.36423
1670	2.89245	4	1.36423
1671	2.89245	4	1.36423
1672	2.89245	4	1.36423
1673	2.89245	4	1.36423
1674	2.89245	4	1.36423
1675	2.89245	4	1.36423
1676	2.89245	4	1.36423
1677	2.89245	4	1.36423
1678	2.89245	4	1.36423
1679	2.89245	4	1.36423
1680	2.89245	4	1.36423
1681	2.89245	4	1.36423
1682	2.89245	4	1.36423
1683	2.89245	4	1.36423
1684	2.89245	4	1.36423
1685	2.89245	4	1.36423
1686	2.89245	4	1.36423
1687	2.89245	4	1.36423
1688	2.89245	4	1.36423
1689	2.89245	4	1.36423
1690	2.89245	4	1.36423
1691	2.89245	4	1.36423
1692	2.89245	4	1.36423
1693	2.89245	4	1.36423
1694	2.89245	4	1.36423
1695	2.89245	4	1.36423
1696	2.89245	4	1.36423
1697	2.89245	4	1.36423
1698	2.89245	4	1.36423
1699	2.89245	4	1.36423
1700	2.89245	4	1.36423
1701	2.89245	4	1.36423
1702	2.89245	4	1.36423
1703	2.89245	4	1.36423
1704	2.89245	4	1.36423
1705	2.89245	4	1.36423
1706	2.89245	4	1.36423
1707	2.89245	4	1.36423
1708	2.89245	4	1.36423
1709	2.89245	4	1.36423
1710	2.89245	4	1.36423
1711	2.89245	4	1.36423
1712	2.89245	4	1.36423
1713	2.89245	4	1.36423
1714	2.89245	4	1.36423
1715	2.89245	4	1.36423
1716	2.89245	4	1.36423
1717	2.89245	4	1.36423
1718	2.89245	4	1.36423
1719	2.89245	4	1.36423
1720	2.89245	4	1.36423
1721	2.89245	4	1.36423
1722	2.89245	4	1.36423
1723	2.89245	4	1.36423
1724	2.89245	4	1.36423
1725	2.89245	4	1.36423
1726	2.89245	4	1.36423
1727	2.89245	4	1.36423
1728	2.89245	4	1.36423
1729	2.89245	4	1.36423
1730	2.89245	4	1.36423
1731	2.89245	4	1.36423
1732	2.89245	4	1.36423
1733	2.89245	4	1.36423
1734	2.89245	4	1.36423
1735	2.89245	4	1.36423
1736	2.89245	4	1.36423
1737	2.89245	4	1.36423
1738	2.89245	4	1.36423
1739	2.89245	4	1.36423
1740	2.89245	4	1.36423
1741	2.89245	4	1.36423
1742	2.89245	4	1.36423
1743	2.89245	4	1.36423
1744	2.89245	4	1.36423
1745	2.89245	4	1.36423
1746	2.89245	4	1.36423
1747	2.89245	4	1.36423
1748	2.89245	4	1.36423
1749	2.89245	4	1.36423
1750	2.89245	4	1.36423
1751	2.89245	4	1.36423
1752	2.89245	4	1.36423
1753	2.89245	4	1.36423
1754	2.89245	4	1.36423
1755	2.89245	4	1.36423
1756	2.89245	4	1.36423
1757	2.89245	4	1.36423
1758	2.89245	4	1.36423
1759	2.89245	4	1.36423
1760	2.89245	4	1.36423
1761	2.89245	4	1.36423
1762	2.89245	4	1.36423
1763	2.89245	4	1.36423
1764	2.89245	4	1.36423
1765	2.89245	4	1.36423
1766	2.89245	4	1.36423
1767	2.89245	4	1.36423
1768	2.89245	4	1.36423
1769	2.89245	4	1.36423
1770	2.89245	4	1.36423
1771	2.89245	4	1.36423
1772	2.89245	4	1.36423
1773	2.89245	4	1.36423
1774	2.89245	4	1.36423
1775	2.89245	4	1.36423
1776	2.89245	4	1.36423
1777	2.89245	4	1.36423
1778	2.89245	4	1.36423
1779	2.89245	4	1.36423
1780	2.89245	4	1.36423
1781	2.89245	4	1.36423
1782	2.89245	4	1.36423
1783	2.89245	4	1.36423
1784	2.89245	4	1.36423
1785	2.89245	4	1.36423
1786	2.89245	4	1.36423
1787	2.89245	4	1.36423
1788	2.89245	4	1.36423
1789	2.89245	4	1.36423
1790	2.89245	4	1.36423
1791	2.89245	4	1.36423
1792	2.89245	4	1.36423
1793	2.89245	4	1.36423
1794	2.89245	4	1.36423
1795	2.89245	4	1.36423
1796	2.89245	4	1.36423
1797	2.89245	4	1.36423
1798	2.89245	4	1.36423
1799	2.89245	4	1.36423
1800	2.89245	4	1.36423
1801	2.89245	4	1.36423
1802	2.89245	4	1.36423
1803	2.89245	4	1.36423
1804	2.89245	4	1.36423
1805	2.89245	4	1.36423
1806	2.89245	4	1.36423
1807	2.89245	4	1.36423
1808	2.89245	4	1.36423
1809	2.89245	4	1.36423
1810	2.89245	4	1.36423
1811	2.89245	4	1.36423
1812	2.89245	4	1.36423
1813	2.89245	4	1.36423
1814	2.89245	4	1.36423
1815	2.89245	4	1.36423
1816	2.89245	4	1.36423
1817	2.89245	4	1.36423
1818	2.89245	4	1.36423
1819	2.89245	4	1.36423
1820	2.89245	4	1.36423
1821	2.89245	4	1.36423
1822	2.89245	4	1.36423
1823	2.89245	4	1.36423
1824	2.89245	4	1.36423
1825	2.89245	4	1.36423
1826	2.89245	4	1.36423
1827	2.89245	4	1.36423
1828	2.89245	4	1.36423
1829	2.89245	4	1.36423
1830	2.89245	4	1.36423
1831	2.89245	4	1.36423
1832	2.89245	4	1.36423
1833	2.89245	4	1.36423
1834	2.89245	4	1.36423
1835	2.89245	4	1.36423
1836	2.89245	4	1.36423
1837	2.89245	4	1.36423
1838	2.89245	4	1.36423
1839	2.89245	4	1.36423
1840	2.89245	4	1.36423
1841	2.89245	4	1.36423
1842	2.89245	4	1.36423
1843	2.89245	4	1.36423
1844	2.89245	4	1.36423
1845	2.89245	4	1.36423
1846	2.89245	4	1.36423
1847	2.89245	4	1.36423
1848	2.89245	4	1.36423
1849	2.89245	4	1.36423
1850	2.89245	4	1.36423
1851	2.89245	4	1.36423
1852	2.89245	4	1.36423
1853	2.89245	4	1.36423
1854	2.89245	4	1.36423
1855	2.89245	4	1.36423
1856	2.89245	4	1.36423
1857	2.89245	4	1.36423
1858	2.89245	4	1.36423
1859	2.89245	4	1.36423
1860	2.89245	4	1.36423
1861	2.89245	4	1.36423
1862	2.89245	4	1.36423
1863	2.89245	4	1.36423
1864	2.89245	4	1.36423
1865	2.89245	4	1.36423
1866	2.89245	4	1.36423
1867	2.89245	4	1.36423
1868	2.89245	4	1.36423
1869	2.89245	4	1.36423
1870	2.89245	4	1.36423
1871	2.89245	4	1.36423
1872	2.89245	4	1.36423
1873	2.89245	4	1.36423
1874	2.89245	4	1.36423
1875	2.89245	4	1.36423
1876	2.89245	4	1.36423
1877	2.89245	4	1.36423
1878	2.89245	4	1.36423
1879	2.89245	4	1.36423
1880	2.89245	4	1.36423
1881	2.89245	4	1.36423
1882	2.89245	4	1.36423
1883	2.89245	4	1.36423
1884	2.89245	4	1.36423
1885	2.89245	4	1.36423
1886	2.89245	4	1.36423
1887	2.89245	4	1.36423
1888	2.89245	4	1.36423
1889	2.89245	4	1.36423
1890	2.89245	4	1.36423
1891	2.89245	4	1.36423
1892	2.89245	4	1.36423
1893	2.89245	4	1.36423
1894	2.89245	4	1.36423
1895	2.89245	4	1.36423
1896	2.89245	4	1.36423
1897	2.89245	4	1.36423
1898	2.89245	4	1.36423
1899	2.89245	4	1.36423
1900	2.89245	4	1.36423
1901	2.89245	4	1.36423
1902	2.89245	4	1.36423
1903	2.89245	4	1.36423
1904	2.89245	4	1.36423
1905	2.89245	4	1.36423
1906	2.89245	4	1.36423
1907	2.89245	4	1.36423
1908	2.89245	4	1.36423
1909	2.89245	4	1.36423
1910	2.89245	4	1.36423
1911	2.89245	4	1.36423
1912	2.89245	4	1.36423
1913	2.89245	4	1.36423
1914	2.89245	4	1.36423
1915	2.89245	4	1.36423
1916	2.89245	4	1.36423
1917	2.89245	4	1.36423
1918	2.89245	4	1.36423
1919	2.89245	4	1.36423
1920	2.89245	4	1.36423
1921	2.89245	4	1.36423
1922	2.89245	4	1.36423
1923	2.89245	4	1.36423
1924	2.89245	4	1.36423
1925	2.89245	4	1.36423
1926	2.89245	4	1.36423
1927	2.89245	4	1.36423
1928	2.89245	4	1.36423
1929	2.89245	4	1.36423
1930	2.89245	4	1.36423
1931	2.89245	4	1.36423
1932	2.89245	4	1.36423
1933	2.89245	4	1.36423
1934	2.89245	4	1.36423
1935	2.89245	4	1.36423
1936	2.89245	4	1.36423
1937	2.89245	4	1.36423
1938	2.89245	4	1.36423
1939	2.89245	4	1.36423
1940	2.89245	4	1.36423
1941	2.89245	4	1.36423
1942	2.89245	4	1.36423
1943	2.89245	4	1.36423
1944	2.89245	4	1.36423
1945	2.89245	4	1.36423
1946	2.89245	4	1.36423
1947	2.89245	4	1.36423
1948	2.89245	4	1.36423
1949	2.89245	4	1.36423
1950	2.89245	4	1.36423
1951	2.89245	4	1.36423
1952	2.89245	4	1.36423
1953	2.89245	4	1.36423
1954	2.89245	4	1.36423
1955	2.89245	4	1.36423
1956	2.89245	4	1.36423
1957	2.89245	4	1.36423
1958	2.89245	4	1.36423
1959	2.89245	4	1.36423
1960	2.89245	4	1.36423
1961	2.89245	4	1.36423
1962	2.89245	4	1.36423
1963	2.89245	4	1.36423
1964	2.89245	4	1.36423
1965	2.89245	4	1.36423
1966	2.89245	4	1.36423
1967	2.89245	4	1.36423
1968	2.89245	4	1.36423
1969	2.89245	4	1.36423
1970	2.89245	4	1.36423
1971	2.89245	4	1.36423
1972	2.89245	4	1.36423
1973	2.89245	4	1.36423
1974	2.89245	4	1.36423
1975	2.89245	4	1.36423
1976	2.89245	4	1.36423
1977	2.89245	4	1.36423
1978	2.89245	4	1.36423
1979	2.89245	4	1.36423
1980	2.89245	4	1.36423
1981	2.89245	4	1.36423
1982	2.89245	4	1.36423
1983	2.89245	4	1.36423
1984	2.89245	4	1.36423
1985	2.89245	4	1.36423
1986	2.89245	4	1.36423
1987	2.89245	4	1.36423
1988	2.89245	4	1.36423
1989	2.89245	4	1.36423
1990	2.89245	4	1.36423
1991	2.89245	4	1.36423
1992	2.89245	4	1.36423
1993	2.89245	4	1.36423
1994	2.89245	4	1.36423
1995	2.89245	4	1.36423
1996	2.89245	4	1.36423
1997	2.89245	4	1.36423
1998	2.89245	4	1.36423
1999	2.89245	4	1.36423
2000	2.89245	4	1.36423
[truncated: 3,001 more rows]
