# Supplementary material for: Aspiration-driven co-evolution of cooperation with individual behavioral diversity
Source: PLoS One. 2023 Sep 15;18(9):e0291134. doi: 10.1371/journal.pone.0291134 (PMC10503719; doi:10.1371/journal.pone.0291134)
Supplement: S1 Data — (ZIP) [file pone.0291134.s001.zip › M1/v2-L=200/data/aspiration_time,b=1.21_frequency.txt]

1	0.5	0.5	0
2	0.631602	0.647867	0.455437
3	0.698108	0.753685	0.500111
4	0.724317	0.835876	0.536829
5	0.725343	0.90529	0.556386
6	0.711126	0.971796	0.559458
7	0.68911	1.03006	0.552958
8	0.663368	1.09428	0.535089
9	0.637418	1.15935	0.51453
10	0.611515	1.22019	0.489576
11	0.586822	1.28634	0.463885
12	0.563822	1.33894	0.438687
13	0.543294	1.3898	0.414029
14	0.524816	1.43483	0.390756
15	0.507952	1.48407	0.370225
16	0.49292	1.54129	0.350468
17	0.479486	1.58531	0.332145
18	0.467792	1.62051	0.316788
19	0.457398	1.64618	0.300261
20	0.448568	1.68708	0.287473
21	0.440793	1.71651	0.276567
22	0.434442	1.76122	0.265838
23	0.429129	1.7915	0.255526
24	0.425049	1.82157	0.245716
25	0.421419	1.8535	0.239342
26	0.418546	1.88853	0.231135
27	0.415694	1.92225	0.227586
28	0.413686	1.95905	0.221661
29	0.412429	1.98316	0.215364
30	0.411789	2.0019	0.210781
31	0.412131	2.01004	0.205105
32	0.413177	2.03272	0.20102
33	0.414223	2.0521	0.197462
34	0.415262	2.08985	0.198141
35	0.416357	2.12595	0.19557
36	0.417503	2.16112	0.192711
37	0.419242	2.17886	0.191658
38	0.420773	2.20547	0.190685
39	0.422416	2.23689	0.188778
40	0.423917	2.27506	0.187383
41	0.425556	2.31561	0.186991
42	0.427218	2.35061	0.186881
43	0.429059	2.37625	0.187411
44	0.430773	2.40538	0.185411
45	0.432933	2.41895	0.183641
46	0.435391	2.42442	0.183892
47	0.437527	2.44017	0.182908
48	0.439813	2.47269	0.182899
49	0.442306	2.49143	0.182818
50	0.444684	2.51814	0.18218
51	0.446929	2.54346	0.181571
52	0.448951	2.5694	0.182111
53	0.451375	2.57691	0.180388
54	0.454148	2.58304	0.179413
55	0.457112	2.57592	0.180298
56	0.459801	2.59461	0.180009
57	0.462562	2.60229	0.182604
58	0.465588	2.61303	0.182698
59	0.468425	2.64291	0.183781
60	0.471064	2.64988	0.182923
61	0.473954	2.67556	0.181034
62	0.477061	2.67744	0.181264
63	0.479767	2.70005	0.183864
64	0.482546	2.71201	0.183771
65	0.485283	2.73444	0.185603
66	0.488247	2.7364	0.187184
67	0.491055	2.72943	0.185244
68	0.494011	2.73866	0.185457
69	0.497185	2.75086	0.186222
70	0.500111	2.77765	0.188581
71	0.502835	2.79861	0.190145
72	0.505601	2.81659	0.19069
73	0.508276	2.8312	0.191139
74	0.510885	2.84181	0.191752
75	0.513554	2.86452	0.194181
76	0.515748	2.88792	0.19426
77	0.517935	2.90994	0.192756
78	0.520014	2.94559	0.194646
79	0.522243	2.96257	0.194269
80	0.52444	2.97298	0.193075
81	0.526456	2.99773	0.195276
82	0.528251	3.02369	0.198157
83	0.529887	3.04985	0.198084
84	0.53142	3.06365	0.198894
85	0.532843	3.07782	0.1997
86	0.534505	3.07298	0.198637
87	0.536668	3.06061	0.198105
88	0.538448	3.078	0.196648
89	0.54024	3.08308	0.197097
90	0.54227	3.086	0.198024
91	0.54435	3.0881	0.196654
92	0.546275	3.10502	0.198512
93	0.547846	3.13347	0.200593
94	0.549201	3.15938	0.202592
95	0.550765	3.18571	0.201881
96	0.552121	3.19894	0.201071
97	0.553527	3.2123	0.200721
98	0.554648	3.24066	0.200379
99	0.5563	3.23496	0.199995
100	0.557882	3.2353	0.199249
101	0.559752	3.22692	0.1982
102	0.561645	3.22496	0.198208
103	0.56345	3.21939	0.199904
104	0.565248	3.22556	0.200845
105	0.567237	3.22649	0.199882
106	0.569119	3.2364	0.200569
107	0.571026	3.24497	0.201555
108	0.573066	3.23438	0.201198
109	0.574947	3.22534	0.202107
110	0.577045	3.23158	0.202758
111	0.579129	3.23336	0.203676
112	0.581554	3.22109	0.201975
113	0.584074	3.201	0.202774
114	0.586552	3.20158	0.20321
115	0.588904	3.21751	0.204349
116	0.590904	3.23324	0.206943
117	0.592639	3.24781	0.20777
118	0.594242	3.25555	0.208571
119	0.596142	3.25117	0.208768
120	0.59824	3.26322	0.208628
121	0.600038	3.26851	0.208335
122	0.602059	3.27172	0.208689
123	0.603786	3.2812	0.210155
124	0.605659	3.30449	0.210919
125	0.60729	3.30885	0.210819
126	0.608778	3.30355	0.211442
127	0.610422	3.29652	0.212418
128	0.612176	3.3071	0.211976
129	0.613657	3.32744	0.215124
130	0.615022	3.35584	0.215851
131	0.616618	3.35633	0.215719
132	0.618014	3.36353	0.217889
133	0.619525	3.36189	0.217157
134	0.621021	3.36651	0.217742
135	0.622481	3.38165	0.217102
136	0.623952	3.3788	0.215943
137	0.62534	3.38743	0.216623
138	0.626685	3.40216	0.217177
139	0.628097	3.40184	0.218204
140	0.629391	3.41685	0.219581
141	0.630534	3.43278	0.218919
142	0.631777	3.43907	0.218312
143	0.63315	3.44773	0.218057
144	0.634608	3.45405	0.217498
145	0.635917	3.45464	0.218448
146	0.637122	3.45531	0.219176
147	0.638456	3.47321	0.218519
148	0.639518	3.48148	0.217951
149	0.640919	3.47155	0.220473
150	0.642125	3.47518	0.221507
151	0.64311	3.4865	0.220582
152	0.644171	3.49811	0.221299
153	0.645183	3.50922	0.222229
154	0.646185	3.51859	0.221807
155	0.647245	3.50851	0.222627
156	0.64823	3.51761	0.221367
157	0.649276	3.51619	0.221644
158	0.650541	3.52151	0.222209
159	0.65161	3.52498	0.222541
160	0.653089	3.5217	0.222644
161	0.654214	3.55083	0.223107
162	0.655119	3.56417	0.22341
163	0.656309	3.56472	0.22239
164	0.657491	3.55646	0.220862
165	0.658886	3.54705	0.220725
166	0.660435	3.54392	0.221072
167	0.661846	3.53826	0.220884
168	0.663323	3.54552	0.221666
169	0.664513	3.57092	0.221754
170	0.665498	3.58568	0.223352
171	0.666416	3.59662	0.222753
172	0.667663	3.59137	0.223237
173	0.668883	3.58898	0.223747
174	0.669792	3.60982	0.22581
175	0.670466	3.62737	0.226969
176	0.671374	3.63005	0.226143
177	0.67202	3.64866	0.226349
178	0.672555	3.65788	0.226964
179	0.673117	3.65837	0.226355
180	0.673714	3.65986	0.226916
181	0.674263	3.6666	0.226737
182	0.674923	3.66322	0.225927
183	0.675848	3.66261	0.225501
184	0.677027	3.65407	0.223999
185	0.67808	3.65069	0.223951
186	0.678836	3.65439	0.224752
187	0.679862	3.65198	0.224128
188	0.680679	3.65333	0.226049
189	0.681614	3.66036	0.22635
190	0.682526	3.66167	0.226111
191	0.683406	3.66053	0.225222
192	0.684272	3.65446	0.22587
193	0.685072	3.66809	0.227172
194	0.685925	3.67394	0.227059
195	0.686658	3.67627	0.226354
196	0.687538	3.67451	0.225749
197	0.688434	3.68547	0.225189
198	0.689552	3.67476	0.225347
199	0.690676	3.66021	0.225336
200	0.691703	3.65707	0.226321
201	0.692698	3.65652	0.227361
202	0.693564	3.66711	0.228192
203	0.694414	3.65912	0.228244
204	0.695382	3.66694	0.227836
205	0.696221	3.68554	0.22838
206	0.697259	3.68209	0.228124
207	0.697893	3.69508	0.229423
208	0.69853	3.69225	0.230501
209	0.698984	3.71307	0.231495
210	0.699424	3.7236	0.232488
211	0.69964	3.73562	0.232095
212	0.699878	3.73946	0.23188
213	0.700296	3.7435	0.231537
214	0.700752	3.73503	0.231345
215	0.70131	3.73547	0.231618
216	0.701866	3.73171	0.230315
217	0.702602	3.73068	0.230517
218	0.70331	3.73445	0.231458
219	0.703827	3.74844	0.231908
220	0.704405	3.7494	0.231411
221	0.704983	3.74546	0.231067
222	0.705622	3.74286	0.232515
223	0.706091	3.75832	0.232381
224	0.706669	3.74872	0.232407
225	0.707248	3.75997	0.231832
226	0.707662	3.76427	0.232151
227	0.708283	3.76661	0.231584
228	0.708879	3.77356	0.230474
229	0.709434	3.78833	0.231071
230	0.709955	3.78706	0.230021
231	0.710412	3.78561	0.230982
232	0.710946	3.78223	0.231408
233	0.71152	3.7746	0.231008
234	0.712145	3.77784	0.230916
235	0.712678	3.76901	0.230974
236	0.713236	3.77244	0.231592
237	0.71371	3.77836	0.231927
238	0.714193	3.7822	0.231882
239	0.71456	3.79874	0.231977
240	0.714958	3.79653	0.231753
241	0.715357	3.79528	0.232307
242	0.716051	3.78565	0.231948
243	0.716655	3.77875	0.232914
244	0.717331	3.77324	0.232928
245	0.717852	3.78482	0.233548
246	0.718461	3.78424	0.233213
247	0.71914	3.78552	0.233798
248	0.719702	3.78681	0.234963
249	0.720217	3.79517	0.233827
250	0.720783	3.80169	0.232728
251	0.72128	3.80807	0.233432
252	0.72161	3.80843	0.233964
253	0.722016	3.80203	0.233482
254	0.722381	3.80609	0.234917
255	0.722902	3.80889	0.234041
256	0.723415	3.79688	0.233649
257	0.724173	3.78969	0.233096
258	0.724883	3.77746	0.23372
259	0.72541	3.78213	0.234714
260	0.725885	3.79671	0.234887
261	0.72631	3.79831	0.234918
262	0.726655	3.80737	0.234801
263	0.727167	3.80403	0.235101
264	0.727743	3.7962	0.234129
265	0.728342	3.8021	0.233773
266	0.728966	3.7964	0.234484
267	0.729563	3.79863	0.234817
268	0.730159	3.80168	0.234707
269	0.730909	3.7975	0.235218
270	0.731528	3.79744	0.235947
271	0.732193	3.80087	0.236475
272	0.732745	3.79755	0.236309
273	0.733212	3.80645	0.236964
274	0.733746	3.80641	0.236761
275	0.734299	3.80523	0.236352
276	0.734872	3.79918	0.23686
277	0.735539	3.79487	0.236784
278	0.736561	3.77942	0.236887
279	0.737365	3.77836	0.236658
280	0.738069	3.78123	0.237313
281	0.738631	3.78845	0.236988
282	0.739441	3.78784	0.237823
283	0.740039	3.79666	0.238104
284	0.740787	3.78707	0.237864
285	0.741512	3.76776	0.237887
286	0.742441	3.76794	0.23822
287	0.743185	3.77393	0.239121
288	0.74392	3.7753	0.2381
289	0.744645	3.77709	0.238339
290	0.745225	3.78296	0.238861
291	0.745909	3.78202	0.239197
292	0.746625	3.77562	0.239449
293	0.747486	3.77772	0.240413
294	0.748099	3.79028	0.240581
295	0.748726	3.79756	0.240616
296	0.749302	3.79752	0.240464
297	0.74978	3.7996	0.240883
298	0.750207	3.80129	0.24193
299	0.750855	3.79655	0.241921
300	0.751347	3.79575	0.242319
301	0.751878	3.8029	0.242263
302	0.752416	3.81087	0.242079
303	0.75291	3.80097	0.242024
304	0.753592	3.79857	0.242184
305	0.75415	3.80545	0.24272
306	0.754805	3.80575	0.242498
307	0.755296	3.81074	0.242337
308	0.755662	3.82544	0.241762
309	0.75616	3.81526	0.242901
310	0.75675	3.81106	0.242421
311	0.757218	3.8148	0.24244
312	0.757712	3.81985	0.242689
313	0.758267	3.80879	0.242595
314	0.758972	3.80805	0.24219
315	0.759544	3.82149	0.242778
316	0.760047	3.82373	0.24236
317	0.760501	3.82429	0.243319
318	0.761067	3.82145	0.243937
319	0.761845	3.81962	0.243484
320	0.762418	3.81551	0.244224
321	0.762947	3.81867	0.243993
322	0.763585	3.81617	0.244641
323	0.76415	3.81737	0.243426
324	0.764647	3.82278	0.244133
325	0.765151	3.83132	0.245472
326	0.765526	3.8366	0.244806
327	0.76593	3.8397	0.245068
328	0.766263	3.83998	0.245831
329	0.766634	3.85258	0.244762
330	0.767031	3.85171	0.244954
331	0.76747	3.8465	0.2454
332	0.767875	3.8423	0.245008
333	0.768386	3.84612	0.245484
334	0.768812	3.84551	0.245876
335	0.769257	3.84843	0.245477
336	0.769666	3.85564	0.24473
337	0.7701	3.8611	0.244837
338	0.770498	3.86374	0.244431
339	0.770902	3.86519	0.244128
340	0.771289	3.86353	0.244547
341	0.771898	3.8614	0.24467
342	0.772292	3.85911	0.245098
343	0.772555	3.86999	0.244503
344	0.77298	3.87706	0.245071
345	0.773171	3.88109	0.245353
346	0.773514	3.88396	0.244733
347	0.773831	3.88327	0.244371
348	0.774168	3.87815	0.243617
349	0.774555	3.87594	0.244129
350	0.775028	3.87461	0.24406
351	0.775355	3.87501	0.244268
352	0.77578	3.86978	0.244176
353	0.776225	3.86374	0.244038
354	0.776775	3.8529	0.243484
355	0.77737	3.84535	0.244224
356	0.777926	3.84775	0.24467
357	0.778489	3.85912	0.243781
358	0.778963	3.86072	0.244589
359	0.779434	3.85982	0.245615
360	0.779932	3.86018	0.245395
361	0.780402	3.8579	0.246872
362	0.78081	3.86659	0.247331
363	0.781277	3.86745	0.247836
364	0.7818	3.85523	0.246541
365	0.782285	3.85658	0.247512
366	0.782672	3.86577	0.248596
367	0.783002	3.8706	0.248147
368	0.783402	3.86868	0.247568
369	0.783782	3.87543	0.247693
370	0.78418	3.87454	0.246719
371	0.784616	3.87048	0.24634
372	0.785059	3.86913	0.247097
373	0.785409	3.87262	0.248069
374	0.785759	3.87797	0.247763
375	0.786084	3.88225	0.247613
376	0.786511	3.87597	0.248036
377	0.787037	3.87198	0.248284
378	0.787561	3.86862	0.248849
379	0.788061	3.86486	0.24903
380	0.788473	3.86617	0.249924
381	0.788782	3.86924	0.250067
382	0.789177	3.86682	0.250212
383	0.789595	3.87424	0.250043
384	0.789854	3.87893	0.25006
385	0.790146	3.87992	0.250337
386	0.790529	3.88057	0.25046
387	0.790894	3.87602	0.249766
388	0.791162	3.88173	0.249612
389	0.791522	3.88382	0.24967
390	0.791818	3.88837	0.249968
391	0.79201	3.89341	0.250704
392	0.792197	3.89791	0.250674
393	0.792719	3.88533	0.249744
394	0.793154	3.88381	0.250308
395	0.793554	3.89252	0.251498
396	0.793811	3.89289	0.251198
397	0.794142	3.89766	0.251181
398	0.794414	3.90208	0.251585
399	0.794614	3.90406	0.251581
400	0.794925	3.90298	0.250955
401	0.795396	3.89467	0.250395
402	0.795729	3.89323	0.250076
403	0.796196	3.89446	0.250193
404	0.796582	3.894	0.249658
405	0.796967	3.89365	0.250387
406	0.797382	3.89083	0.251052
407	0.797809	3.89348	0.250765
408	0.798192	3.89295	0.251631
409	0.798531	3.89822	0.251206
410	0.798824	3.90254	0.251109
411	0.799122	3.90327	0.251116
412	0.79947	3.90075	0.250468
413	0.79985	3.90083	0.250471
414	0.800223	3.89619	0.250658
415	0.800635	3.89293	0.250437
416	0.800953	3.89488	0.250463
417	0.801292	3.89519	0.2507
418	0.801591	3.90251	0.251471
419	0.801811	3.90453	0.251156
420	0.802066	3.90654	0.251099
421	0.802428	3.90528	0.251104
422	0.802924	3.90092	0.250959
423	0.80334	3.89985	0.251424
424	0.803796	3.89237	0.250613
425	0.804264	3.88939	0.251055
426	0.804661	3.89159	0.251343
427	0.804929	3.89503	0.251901
428	0.805331	3.8894	0.25156
429	0.805749	3.89062	0.251621
430	0.80615	3.88804	0.252341
431	0.806517	3.89535	0.252429
432	0.806719	3.90028	0.252535
433	0.806918	3.9048	0.252285
434	0.807092	3.90446	0.252872
435	0.807281	3.90813	0.252546
436	0.807467	3.91451	0.252379
437	0.807607	3.92161	0.252897
438	0.807868	3.91818	0.252629
439	0.808159	3.91448	0.251689
440	0.808462	3.90994	0.251458
441	0.808782	3.91228	0.252171
442	0.808989	3.91352	0.252408
443	0.809247	3.90959	0.252233
444	0.809635	3.90603	0.252251
445	0.810033	3.90313	0.252272
446	0.810293	3.90204	0.252993
447	0.81068	3.90427	0.253802
448	0.81094	3.90564	0.253753
449	0.811252	3.90486	0.253507
450	0.811644	3.90054	0.253566
451	0.812023	3.89521	0.253579
452	0.812467	3.89921	0.25424
453	0.812767	3.89887	0.254332
454	0.813095	3.90379	0.25437
455	0.813397	3.90173	0.254236
456	0.813678	3.90644	0.254793
457	0.813991	3.90392	0.254758
458	0.814423	3.89927	0.254709
459	0.814719	3.90189	0.255661
460	0.814964	3.90138	0.255182
461	0.815209	3.90705	0.255414
462	0.815381	3.914	0.255223
463	0.815576	3.91422	0.255089
464	0.815776	3.91176	0.255014
465	0.816103	3.91833	0.254751
466	0.816425	3.91755	0.254623
467	0.816707	3.9126	0.25488
468	0.817067	3.9116	0.255272
469	0.817156	3.92093	0.255308
470	0.81741	3.91926	0.25472
471	0.81772	3.92314	0.255248
472	0.818031	3.9178	0.254528
473	0.818416	3.90807	0.255026
474	0.818819	3.90158	0.25496
475	0.819159	3.90103	0.255355
476	0.819438	3.89994	0.255994
477	0.819778	3.90021	0.256021
478	0.820172	3.89741	0.255708
479	0.820611	3.9031	0.256262
480	0.820961	3.9079	0.255582
481	0.821333	3.90344	0.255436
482	0.821788	3.9006	0.25531
483	0.822032	3.90575	0.256487
484	0.82248	3.89924	0.255624
485	0.822833	3.90071	0.256202
486	0.823134	3.90997	0.256477
487	0.823452	3.9132	0.256802
488	0.823706	3.91551	0.256137
489	0.824015	3.91812	0.255915
490	0.824312	3.91611	0.255661
491	0.824689	3.91537	0.255593
492	0.825228	3.90663	0.255357
493	0.825646	3.90742	0.256353
494	0.826053	3.906	0.257314
495	0.826464	3.90998	0.25685
496	0.826882	3.90852	0.256857
497	0.827292	3.90501	0.256911
498	0.827664	3.90168	0.257214
499	0.828038	3.90375	0.258245
500	0.828267	3.90607	0.258735
501	0.828597	3.90999	0.258509
502	0.828808	3.92013	0.25851
503	0.828914	3.92433	0.258405
504	0.829013	3.92825	0.258451
505	0.829239	3.9257	0.258102
506	0.829338	3.92801	0.258338
507	0.829465	3.92551	0.25884
508	0.829542	3.91882	0.259947
509	0.829609	3.92227	0.260691
510	0.829897	3.91465	0.259945
511	0.830146	3.91237	0.259255
512	0.830568	3.9065	0.25879
513	0.830958	3.89983	0.259412
514	0.831211	3.90263	0.260271
515	0.831521	3.90175	0.260371
516	0.831761	3.90448	0.260256
517	0.83209	3.90023	0.25917
518	0.832366	3.90175	0.259105
519	0.83264	3.90083	0.259062
520	0.833114	3.89508	0.259297
521	0.833521	3.89613	0.259908
522	0.833894	3.88936	0.259463
523	0.834448	3.8855	0.259769
524	0.835133	3.87762	0.259811
525	0.835657	3.88113	0.259986
526	0.836192	3.88878	0.259931
527	0.836609	3.88705	0.259782
528	0.837013	3.89219	0.260262
529	0.83745	3.89323	0.260478
530	0.837843	3.89557	0.260612
531	0.838199	3.90347	0.260626
532	0.838366	3.90818	0.261237
533	0.838499	3.92194	0.262938
534	0.838512	3.92798	0.262805
535	0.83861	3.93082	0.262826
536	0.838761	3.92457	0.262105
537	0.838959	3.9278	0.262281
538	0.839103	3.93057	0.262043
539	0.83925	3.93143	0.262275
540	0.839426	3.93182	0.262193
541	0.839655	3.93106	0.26239
542	0.839955	3.92687	0.262224
543	0.840195	3.92571	0.261856
544	0.840495	3.92449	0.26168
545	0.840786	3.92438	0.261611
546	0.840993	3.92625	0.261614
547	0.841291	3.92592	0.261378
548	0.841617	3.92598	0.261426
549	0.841934	3.9223	0.261516
550	0.842255	3.92013	0.261763
551	0.84263	3.91832	0.261137
552	0.843005	3.91803	0.261421
553	0.843399	3.91641	0.261002
554	0.84384	3.91849	0.260805
555	0.844245	3.92082	0.261389
556	0.844649	3.9186	0.261311
557	0.845069	3.91569	0.261385
558	0.845312	3.91673	0.261477
559	0.845579	3.9198	0.262082
560	0.84583	3.91813	0.262915
561	0.846018	3.92587	0.264065
562	0.846256	3.92473	0.263585
563	0.846524	3.92147	0.262889
564	0.84674	3.92144	0.262824
565	0.847012	3.92507	0.263331
566	0.84725	3.9258	0.263912
567	0.847543	3.92462	0.263721
568	0.847834	3.92479	0.263491
569	0.84801	3.92535	0.263485
570	0.848218	3.92876	0.263303
571	0.848421	3.93317	0.263908
572	0.848584	3.93183	0.263592
573	0.848716	3.93306	0.263733
574	0.848909	3.93479	0.263417
575	0.848953	3.93385	0.263865
576	0.84902	3.93404	0.264891
577	0.849098	3.93852	0.264791
578	0.84918	3.93791	0.265005
579	0.849382	3.93863	0.265327
580	0.849452	3.94318	0.264879
581	0.849577	3.94512	0.26466
582	0.849669	3.94806	0.264761
583	0.849763	3.94948	0.264934
584	0.849772	3.95317	0.265125
585	0.84987	3.95398	0.264431
586	0.849964	3.95474	0.264948
587	0.850027	3.95809	0.265158
588	0.850147	3.9561	0.265237
589	0.85024	3.95225	0.264319
590	0.850367	3.95535	0.264654
591	0.8505	3.95397	0.264305
592	0.850684	3.95146	0.26423
593	0.85088	3.95457	0.264642
594	0.851002	3.95755	0.264334
595	0.85112	3.96053	0.264901
596	0.851223	3.96038	0.264833
597	0.851471	3.95547	0.264298
598	0.851635	3.95755	0.26355
599	0.851861	3.95347	0.263603
600	0.852075	3.95153	0.263789
601	0.852127	3.95721	0.26464
602	0.852186	3.96006	0.264829
603	0.85227	3.95879	0.26473
604	0.852316	3.95974	0.264825
605	0.852344	3.95943	0.264587
606	0.852416	3.96396	0.264365
607	0.852443	3.96535	0.264466
608	0.852523	3.96484	0.264435
609	0.852539	3.96493	0.264217
610	0.852549	3.96715	0.264142
611	0.852616	3.96498	0.26408
612	0.852757	3.96237	0.263972
613	0.852856	3.96239	0.263645
614	0.852959	3.96343	0.263462
615	0.853031	3.96337	0.263669
616	0.853141	3.96505	0.263371
617	0.853285	3.96459	0.26352
618	0.85335	3.96703	0.263795
619	0.853401	3.96641	0.263754
620	0.853428	3.96998	0.263769
621	0.853432	3.97403	0.26378
622	0.853454	3.97524	0.26413
623	0.853426	3.97685	0.263681
624	0.853492	3.97671	0.263346
625	0.853577	3.96823	0.263177
626	0.853663	3.96929	0.263189
627	0.853735	3.96796	0.263307
628	0.853834	3.96747	0.263516
629	0.853924	3.96856	0.263196
630	0.854015	3.96932	0.263381
631	0.854125	3.97043	0.263301
632	0.854215	3.9711	0.263611
633	0.854266	3.97548	0.263505
634	0.854257	3.97612	0.263484
635	0.854264	3.97868	0.263561
636	0.854319	3.97834	0.263469
637	0.854388	3.97623	0.263509
638	0.854497	3.9733	0.26353
639	0.8546	3.97046	0.263529
640	0.854697	3.97306	0.263925
641	0.854863	3.96644	0.263614
642	0.855056	3.96493	0.263029
643	0.855174	3.96576	0.263122
644	0.855323	3.96834	0.263359
645	0.855418	3.96883	0.263601
646	0.855517	3.9681	0.263637
647	0.855634	3.97176	0.263962
648	0.855666	3.97274	0.263924
649	0.855813	3.97166	0.263533
650	0.855881	3.97259	0.263436
651	0.855989	3.97358	0.263597
652	0.856135	3.97245	0.263544
653	0.856176	3.97268	0.26377
654	0.856222	3.97211	0.263934
655	0.85628	3.97532	0.264386
656	0.856304	3.97724	0.264271
657	0.85632	3.97959	0.264506
658	0.856396	3.97929	0.264213
659	0.856455	3.97729	0.264111
660	0.856473	3.98074	0.26414
661	0.856554	3.98031	0.263764
662	0.856584	3.98093	0.264015
663	0.856652	3.98075	0.263577
664	0.856713	3.9816	0.26404
665	0.856801	3.97919	0.263829
666	0.856811	3.98114	0.263803
667	0.856769	3.98695	0.264201
668	0.856748	3.98905	0.264664
669	0.856739	3.98892	0.264566
670	0.856746	3.98816	0.264497
671	0.856805	3.98381	0.264507
672	0.85683	3.98388	0.264412
673	0.856853	3.98568	0.264097
674	0.856872	3.98657	0.264285
675	0.856891	3.987	0.264225
676	0.856917	3.98533	0.264021
677	0.856981	3.98564	0.264037
678	0.857025	3.98574	0.263959
679	0.857039	3.98639	0.264183
680	0.857052	3.98767	0.264733
681	0.857055	3.9878	0.264601
682	0.85703	3.98817	0.264502
683	0.857053	3.98844	0.264478
684	0.857034	3.98986	0.264518
685	0.856988	3.99322	0.264494
686	0.856936	3.9947	0.264485
687	0.856894	3.99569	0.26447
688	0.856878	3.9934	0.264218
689	0.856876	3.99356	0.264185
690	0.856861	3.99498	0.264342
691	0.856826	3.99636	0.264374
692	0.856752	3.99749	0.264295
693	0.856712	3.99814	0.264235
694	0.85668	3.99869	0.264203
695	0.856635	3.99822	0.264128
696	0.856621	3.99777	0.264085
697	0.85661	3.99746	0.26402
698	0.85659	3.99755	0.263979
699	0.856566	3.99705	0.263934
700	0.856557	3.99776	0.263899
701	0.856541	3.99816	0.263918
702	0.856524	3.99819	0.26389
703	0.856511	3.99825	0.263864
704	0.856516	3.99769	0.263865
705	0.856507	3.99825	0.263969
706	0.856484	3.9983	0.263933
707	0.856469	3.99844	0.264
708	0.856457	3.99885	0.264019
709	0.856433	3.99844	0.263957
710	0.856418	3.9977	0.264078
711	0.856401	3.99782	0.263926
712	0.856381	3.99787	0.263891
713	0.856365	3.99855	0.263855
714	0.856364	3.99904	0.263873
715	0.856353	3.99905	0.263859
716	0.85635	3.99959	0.263753
717	0.856334	3.99964	0.263724
718	0.856325	3.99969	0.263706
719	0.856313	3.99971	0.263686
720	0.856312	3.99976	0.263675
721	0.856304	3.99978	0.263662
722	0.856296	3.9998	0.263649
723	0.856293	3.99983	0.263639
724	0.856292	3.99986	0.263632
725	0.856285	3.99987	0.263623
726	0.856279	3.99987	0.263615
727	0.856278	3.99989	0.26361
728	0.856276	3.99991	0.263605
729	0.856274	3.99992	0.263599
730	0.856272	3.99993	0.263596
731	0.85627	3.99993	0.263593
732	0.856267	3.99994	0.263588
733	0.856265	3.99995	0.263585
734	0.856263	3.99995	0.263581
735	0.856261	3.99995	0.263579
736	0.856262	3.99996	0.263578
737	0.85626	3.99997	0.263575
738	0.856259	3.99997	0.263573
739	0.856259	3.99997	0.263572
740	0.856258	3.99998	0.26357
741	0.856257	3.99998	0.263569
742	0.856256	3.99998	0.263568
743	0.856256	3.99998	0.263567
744	0.856255	3.99998	0.263566
745	0.856255	3.99998	0.263565
746	0.856254	3.99999	0.263564
747	0.856254	3.99999	0.263564
748	0.856254	3.99999	0.263563
749	0.856253	3.99999	0.263563
750	0.856253	3.99999	0.263562
751	0.856253	3.99999	0.263561
752	0.856252	3.99999	0.263561
753	0.856252	3.99999	0.263561
754	0.856252	3.99999	0.26356
755	0.856252	3.99999	0.26356
756	0.856251	3.99999	0.263559
757	0.856251	4	0.263559
758	0.856251	4	0.263559
759	0.856251	4	0.263559
760	0.856251	4	0.263558
761	0.856251	4	0.263558
762	0.856251	4	0.263558
763	0.856251	4	0.263558
764	0.856251	4	0.263558
765	0.856251	4	0.263558
766	0.856251	4	0.263558
767	0.856251	4	0.263558
768	0.856251	4	0.263558
769	0.85625	4	0.263557
770	0.85625	4	0.263557
771	0.85625	4	0.263557
772	0.85625	4	0.263557
773	0.85625	4	0.263557
774	0.85625	4	0.263557
775	0.85625	4	0.263557
776	0.85625	4	0.263557
777	0.85625	4	0.263557
778	0.85625	4	0.263557
779	0.85625	4	0.263557
780	0.85625	4	0.263557
781	0.85625	4	0.263557
782	0.85625	4	0.263557
783	0.85625	4	0.263557
784	0.85625	4	0.263557
785	0.85625	4	0.263557
786	0.85625	4	0.263557
787	0.85625	4	0.263557
788	0.85625	4	0.263557
789	0.85625	4	0.263557
790	0.85625	4	0.263557
791	0.85625	4	0.263557
792	0.85625	4	0.263557
793	0.85625	4	0.263557
794	0.85625	4	0.263557
795	0.85625	4	0.263557
796	0.85625	4	0.263557
797	0.85625	4	0.263557
798	0.85625	4	0.263557
799	0.85625	4	0.263557
800	0.85625	4	0.263557
801	0.85625	4	0.263557
802	0.85625	4	0.263557
803	0.85625	4	0.263557
804	0.85625	4	0.263557
805	0.85625	4	0.263557
806	0.85625	4	0.263557
807	0.85625	4	0.263557
808	0.85625	4	0.263557
809	0.85625	4	0.263557
810	0.85625	4	0.263557
811	0.85625	4	0.263557
812	0.85625	4	0.263557
813	0.85625	4	0.263557
814	0.85625	4	0.263557
815	0.85625	4	0.263557
816	0.85625	4	0.263557
817	0.85625	4	0.263557
818	0.85625	4	0.263557
819	0.85625	4	0.263557
820	0.85625	4	0.263557
821	0.85625	4	0.263557
822	0.85625	4	0.263557
823	0.85625	4	0.263557
824	0.85625	4	0.263557
825	0.85625	4	0.263557
826	0.85625	4	0.263557
827	0.85625	4	0.263557
828	0.85625	4	0.263557
829	0.85625	4	0.263557
830	0.85625	4	0.263557
831	0.85625	4	0.263557
832	0.85625	4	0.263557
833	0.85625	4	0.263557
834	0.85625	4	0.263557
835	0.85625	4	0.263557
836	0.85625	4	0.263557
837	0.85625	4	0.263557
838	0.85625	4	0.263557
839	0.85625	4	0.263557
840	0.85625	4	0.263557
841	0.85625	4	0.263557
842	0.85625	4	0.263557
843	0.85625	4	0.263557
844	0.85625	4	0.263557
845	0.85625	4	0.263557
846	0.85625	4	0.263557
847	0.85625	4	0.263557
848	0.85625	4	0.263557
849	0.85625	4	0.263557
850	0.85625	4	0.263557
851	0.85625	4	0.263557
852	0.85625	4	0.263557
853	0.85625	4	0.263557
854	0.85625	4	0.263557
855	0.85625	4	0.263557
856	0.85625	4	0.263557
857	0.85625	4	0.263557
858	0.85625	4	0.263557
859	0.85625	4	0.263557
860	0.85625	4	0.263557
861	0.85625	4	0.263557
862	0.85625	4	0.263557
863	0.85625	4	0.263557
864	0.85625	4	0.263557
865	0.85625	4	0.263557
866	0.85625	4	0.263557
867	0.85625	4	0.263557
868	0.85625	4	0.263557
869	0.85625	4	0.263557
870	0.85625	4	0.263557
871	0.85625	4	0.263557
872	0.85625	4	0.263557
873	0.85625	4	0.263557
874	0.85625	4	0.263557
875	0.85625	4	0.263557
876	0.85625	4	0.263557
877	0.85625	4	0.263557
878	0.85625	4	0.263557
879	0.85625	4	0.263557
880	0.85625	4	0.263557
881	0.85625	4	0.263557
882	0.85625	4	0.263557
883	0.85625	4	0.263557
884	0.85625	4	0.263557
885	0.85625	4	0.263557
886	0.85625	4	0.263557
887	0.85625	4	0.263557
888	0.85625	4	0.263557
889	0.85625	4	0.263557
890	0.85625	4	0.263557
891	0.85625	4	0.263557
892	0.85625	4	0.263557
893	0.85625	4	0.263557
894	0.85625	4	0.263557
895	0.85625	4	0.263557
896	0.85625	4	0.263557
897	0.85625	4	0.263557
898	0.85625	4	0.263557
899	0.85625	4	0.263557
900	0.85625	4	0.263557
901	0.85625	4	0.263557
902	0.85625	4	0.263557
903	0.85625	4	0.263557
904	0.85625	4	0.263557
905	0.85625	4	0.263557
906	0.85625	4	0.263557
907	0.85625	4	0.263557
908	0.85625	4	0.263557
909	0.85625	4	0.263557
910	0.85625	4	0.263557
911	0.85625	4	0.263557
912	0.85625	4	0.263557
913	0.85625	4	0.263557
914	0.85625	4	0.263557
915	0.85625	4	0.263557
916	0.85625	4	0.263557
917	0.85625	4	0.263557
918	0.85625	4	0.263557
919	0.85625	4	0.263557
920	0.85625	4	0.263557
921	0.85625	4	0.263557
922	0.85625	4	0.263557
923	0.85625	4	0.263557
924	0.85625	4	0.263557
925	0.85625	4	0.263557
926	0.85625	4	0.263557
927	0.85625	4	0.263557
928	0.85625	4	0.263557
929	0.85625	4	0.263557
930	0.85625	4	0.263557
931	0.85625	4	0.263557
932	0.85625	4	0.263557
933	0.85625	4	0.263557
934	0.85625	4	0.263557
935	0.85625	4	0.263557
936	0.85625	4	0.263557
937	0.85625	4	0.263557
938	0.85625	4	0.263557
939	0.85625	4	0.263557
940	0.85625	4	0.263557
941	0.85625	4	0.263557
942	0.85625	4	0.263557
943	0.85625	4	0.263557
944	0.85625	4	0.263557
945	0.85625	4	0.263557
946	0.85625	4	0.263557
947	0.85625	4	0.263557
948	0.85625	4	0.263557
949	0.85625	4	0.263557
950	0.85625	4	0.263557
951	0.85625	4	0.263557
952	0.85625	4	0.263557
953	0.85625	4	0.263557
954	0.85625	4	0.263557
955	0.85625	4	0.263557
956	0.85625	4	0.263557
957	0.85625	4	0.263557
958	0.85625	4	0.263557
959	0.85625	4	0.263557
960	0.85625	4	0.263557
961	0.85625	4	0.263557
962	0.85625	4	0.263557
963	0.85625	4	0.263557
964	0.85625	4	0.263557
965	0.85625	4	0.263557
966	0.85625	4	0.263557
967	0.85625	4	0.263557
968	0.85625	4	0.263557
969	0.85625	4	0.263557
970	0.85625	4	0.263557
971	0.85625	4	0.263557
972	0.85625	4	0.263557
973	0.85625	4	0.263557
974	0.85625	4	0.263557
975	0.85625	4	0.263557
976	0.85625	4	0.263557
977	0.85625	4	0.263557
978	0.85625	4	0.263557
979	0.85625	4	0.263557
980	0.85625	4	0.263557
981	0.85625	4	0.263557
982	0.85625	4	0.263557
983	0.85625	4	0.263557
984	0.85625	4	0.263557
985	0.85625	4	0.263557
986	0.85625	4	0.263557
987	0.85625	4	0.263557
988	0.85625	4	0.263557
989	0.85625	4	0.263557
990	0.85625	4	0.263557
991	0.85625	4	0.263557
992	0.85625	4	0.263557
993	0.85625	4	0.263557
994	0.85625	4	0.263557
995	0.85625	4	0.263557
996	0.85625	4	0.263557
997	0.85625	4	0.263557
998	0.85625	4	0.263557
999	0.85625	4	0.263557
1000	0.85625	4	0.263557
1001	0.85625	4	0.263557
1002	0.85625	4	0.263557
1003	0.85625	4	0.263557
1004	0.85625	4	0.263557
1005	0.85625	4	0.263557
1006	0.85625	4	0.263557
1007	0.85625	4	0.263557
1008	0.85625	4	0.263557
1009	0.85625	4	0.263557
1010	0.85625	4	0.263557
1011	0.85625	4	0.263557
1012	0.85625	4	0.263557
1013	0.85625	4	0.263557
1014	0.85625	4	0.263557
1015	0.85625	4	0.263557
1016	0.85625	4	0.263557
1017	0.85625	4	0.263557
1018	0.85625	4	0.263557
1019	0.85625	4	0.263557
1020	0.85625	4	0.263557
1021	0.85625	4	0.263557
1022	0.85625	4	0.263557
1023	0.85625	4	0.263557
1024	0.85625	4	0.263557
1025	0.85625	4	0.263557
1026	0.85625	4	0.263557
1027	0.85625	4	0.263557
1028	0.85625	4	0.263557
1029	0.85625	4	0.263557
1030	0.85625	4	0.263557
1031	0.85625	4	0.263557
1032	0.85625	4	0.263557
1033	0.85625	4	0.263557
1034	0.85625	4	0.263557
1035	0.85625	4	0.263557
1036	0.85625	4	0.263557
1037	0.85625	4	0.263557
1038	0.85625	4	0.263557
1039	0.85625	4	0.263557
1040	0.85625	4	0.263557
1041	0.85625	4	0.263557
1042	0.85625	4	0.263557
1043	0.85625	4	0.263557
1044	0.85625	4	0.263557
1045	0.85625	4	0.263557
1046	0.85625	4	0.263557
1047	0.85625	4	0.263557
1048	0.85625	4	0.263557
1049	0.85625	4	0.263557
1050	0.85625	4	0.263557
1051	0.85625	4	0.263557
1052	0.85625	4	0.263557
1053	0.85625	4	0.263557
1054	0.85625	4	0.263557
1055	0.85625	4	0.263557
1056	0.85625	4	0.263557
1057	0.85625	4	0.263557
1058	0.85625	4	0.263557
1059	0.85625	4	0.263557
1060	0.85625	4	0.263557
1061	0.85625	4	0.263557
1062	0.85625	4	0.263557
1063	0.85625	4	0.263557
1064	0.85625	4	0.263557
1065	0.85625	4	0.263557
1066	0.85625	4	0.263557
1067	0.85625	4	0.263557
1068	0.85625	4	0.263557
1069	0.85625	4	0.263557
1070	0.85625	4	0.263557
1071	0.85625	4	0.263557
1072	0.85625	4	0.263557
1073	0.85625	4	0.263557
1074	0.85625	4	0.263557
1075	0.85625	4	0.263557
1076	0.85625	4	0.263557
1077	0.85625	4	0.263557
1078	0.85625	4	0.263557
1079	0.85625	4	0.263557
1080	0.85625	4	0.263557
1081	0.85625	4	0.263557
1082	0.85625	4	0.263557
1083	0.85625	4	0.263557
1084	0.85625	4	0.263557
1085	0.85625	4	0.263557
1086	0.85625	4	0.263557
1087	0.85625	4	0.263557
1088	0.85625	4	0.263557
1089	0.85625	4	0.263557
1090	0.85625	4	0.263557
1091	0.85625	4	0.263557
1092	0.85625	4	0.263557
1093	0.85625	4	0.263557
1094	0.85625	4	0.263557
1095	0.85625	4	0.263557
1096	0.85625	4	0.263557
1097	0.85625	4	0.263557
1098	0.85625	4	0.263557
1099	0.85625	4	0.263557
1100	0.85625	4	0.263557
1101	0.85625	4	0.263557
1102	0.85625	4	0.263557
1103	0.85625	4	0.263557
1104	0.85625	4	0.263557
1105	0.85625	4	0.263557
1106	0.85625	4	0.263557
1107	0.85625	4	0.263557
1108	0.85625	4	0.263557
1109	0.85625	4	0.263557
1110	0.85625	4	0.263557
1111	0.85625	4	0.263557
1112	0.85625	4	0.263557
1113	0.85625	4	0.263557
1114	0.85625	4	0.263557
1115	0.85625	4	0.263557
1116	0.85625	4	0.263557
1117	0.85625	4	0.263557
1118	0.85625	4	0.263557
1119	0.85625	4	0.263557
1120	0.85625	4	0.263557
1121	0.85625	4	0.263557
1122	0.85625	4	0.263557
1123	0.85625	4	0.263557
1124	0.85625	4	0.263557
1125	0.85625	4	0.263557
1126	0.85625	4	0.263557
1127	0.85625	4	0.263557
1128	0.85625	4	0.263557
1129	0.85625	4	0.263557
1130	0.85625	4	0.263557
1131	0.85625	4	0.263557
1132	0.85625	4	0.263557
1133	0.85625	4	0.263557
1134	0.85625	4	0.263557
1135	0.85625	4	0.263557
1136	0.85625	4	0.263557
1137	0.85625	4	0.263557
1138	0.85625	4	0.263557
1139	0.85625	4	0.263557
1140	0.85625	4	0.263557
1141	0.85625	4	0.263557
1142	0.85625	4	0.263557
1143	0.85625	4	0.263557
1144	0.85625	4	0.263557
1145	0.85625	4	0.263557
1146	0.85625	4	0.263557
1147	0.85625	4	0.263557
1148	0.85625	4	0.263557
1149	0.85625	4	0.263557
1150	0.85625	4	0.263557
1151	0.85625	4	0.263557
1152	0.85625	4	0.263557
1153	0.85625	4	0.263557
1154	0.85625	4	0.263557
1155	0.85625	4	0.263557
1156	0.85625	4	0.263557
1157	0.85625	4	0.263557
1158	0.85625	4	0.263557
1159	0.85625	4	0.263557
1160	0.85625	4	0.263557
1161	0.85625	4	0.263557
1162	0.85625	4	0.263557
1163	0.85625	4	0.263557
1164	0.85625	4	0.263557
1165	0.85625	4	0.263557
1166	0.85625	4	0.263557
1167	0.85625	4	0.263557
1168	0.85625	4	0.263557
1169	0.85625	4	0.263557
1170	0.85625	4	0.263557
1171	0.85625	4	0.263557
1172	0.85625	4	0.263557
1173	0.85625	4	0.263557
1174	0.85625	4	0.263557
1175	0.85625	4	0.263557
1176	0.85625	4	0.263557
1177	0.85625	4	0.263557
1178	0.85625	4	0.263557
1179	0.85625	4	0.263557
1180	0.85625	4	0.263557
1181	0.85625	4	0.263557
1182	0.85625	4	0.263557
1183	0.85625	4	0.263557
1184	0.85625	4	0.263557
1185	0.85625	4	0.263557
1186	0.85625	4	0.263557
1187	0.85625	4	0.263557
1188	0.85625	4	0.263557
1189	0.85625	4	0.263557
1190	0.85625	4	0.263557
1191	0.85625	4	0.263557
1192	0.85625	4	0.263557
1193	0.85625	4	0.263557
1194	0.85625	4	0.263557
1195	0.85625	4	0.263557
1196	0.85625	4	0.263557
1197	0.85625	4	0.263557
1198	0.85625	4	0.263557
1199	0.85625	4	0.263557
1200	0.85625	4	0.263557
1201	0.85625	4	0.263557
1202	0.85625	4	0.263557
1203	0.85625	4	0.263557
1204	0.85625	4	0.263557
1205	0.85625	4	0.263557
1206	0.85625	4	0.263557
1207	0.85625	4	0.263557
1208	0.85625	4	0.263557
1209	0.85625	4	0.263557
1210	0.85625	4	0.263557
1211	0.85625	4	0.263557
1212	0.85625	4	0.263557
1213	0.85625	4	0.263557
1214	0.85625	4	0.263557
1215	0.85625	4	0.263557
1216	0.85625	4	0.263557
1217	0.85625	4	0.263557
1218	0.85625	4	0.263557
1219	0.85625	4	0.263557
1220	0.85625	4	0.263557
1221	0.85625	4	0.263557
1222	0.85625	4	0.263557
1223	0.85625	4	0.263557
1224	0.85625	4	0.263557
1225	0.85625	4	0.263557
1226	0.85625	4	0.263557
1227	0.85625	4	0.263557
1228	0.85625	4	0.263557
1229	0.85625	4	0.263557
1230	0.85625	4	0.263557
1231	0.85625	4	0.263557
1232	0.85625	4	0.263557
1233	0.85625	4	0.263557
1234	0.85625	4	0.263557
1235	0.85625	4	0.263557
1236	0.85625	4	0.263557
1237	0.85625	4	0.263557
1238	0.85625	4	0.263557
1239	0.85625	4	0.263557
1240	0.85625	4	0.263557
1241	0.85625	4	0.263557
1242	0.85625	4	0.263557
1243	0.85625	4	0.263557
1244	0.85625	4	0.263557
1245	0.85625	4	0.263557
1246	0.85625	4	0.263557
1247	0.85625	4	0.263557
1248	0.85625	4	0.263557
1249	0.85625	4	0.263557
1250	0.85625	4	0.263557
1251	0.85625	4	0.263557
1252	0.85625	4	0.263557
1253	0.85625	4	0.263557
1254	0.85625	4	0.263557
1255	0.85625	4	0.263557
1256	0.85625	4	0.263557
1257	0.85625	4	0.263557
1258	0.85625	4	0.263557
1259	0.85625	4	0.263557
1260	0.85625	4	0.263557
1261	0.85625	4	0.263557
1262	0.85625	4	0.263557
1263	0.85625	4	0.263557
1264	0.85625	4	0.263557
1265	0.85625	4	0.263557
1266	0.85625	4	0.263557
1267	0.85625	4	0.263557
1268	0.85625	4	0.263557
1269	0.85625	4	0.263557
1270	0.85625	4	0.263557
1271	0.85625	4	0.263557
1272	0.85625	4	0.263557
1273	0.85625	4	0.263557
1274	0.85625	4	0.263557
1275	0.85625	4	0.263557
1276	0.85625	4	0.263557
1277	0.85625	4	0.263557
1278	0.85625	4	0.263557
1279	0.85625	4	0.263557
1280	0.85625	4	0.263557
1281	0.85625	4	0.263557
1282	0.85625	4	0.263557
1283	0.85625	4	0.263557
1284	0.85625	4	0.263557
1285	0.85625	4	0.263557
1286	0.85625	4	0.263557
1287	0.85625	4	0.263557
1288	0.85625	4	0.263557
1289	0.85625	4	0.263557
1290	0.85625	4	0.263557
1291	0.85625	4	0.263557
1292	0.85625	4	0.263557
1293	0.85625	4	0.263557
1294	0.85625	4	0.263557
1295	0.85625	4	0.263557
1296	0.85625	4	0.263557
1297	0.85625	4	0.263557
1298	0.85625	4	0.263557
1299	0.85625	4	0.263557
1300	0.85625	4	0.263557
1301	0.85625	4	0.263557
1302	0.85625	4	0.263557
1303	0.85625	4	0.263557
1304	0.85625	4	0.263557
1305	0.85625	4	0.263557
1306	0.85625	4	0.263557
1307	0.85625	4	0.263557
1308	0.85625	4	0.263557
1309	0.85625	4	0.263557
1310	0.85625	4	0.263557
1311	0.85625	4	0.263557
1312	0.85625	4	0.263557
1313	0.85625	4	0.263557
1314	0.85625	4	0.263557
1315	0.85625	4	0.263557
1316	0.85625	4	0.263557
1317	0.85625	4	0.263557
1318	0.85625	4	0.263557
1319	0.85625	4	0.263557
1320	0.85625	4	0.263557
1321	0.85625	4	0.263557
1322	0.85625	4	0.263557
1323	0.85625	4	0.263557
1324	0.85625	4	0.263557
1325	0.85625	4	0.263557
1326	0.85625	4	0.263557
1327	0.85625	4	0.263557
1328	0.85625	4	0.263557
1329	0.85625	4	0.263557
1330	0.85625	4	0.263557
1331	0.85625	4	0.263557
1332	0.85625	4	0.263557
1333	0.85625	4	0.263557
1334	0.85625	4	0.263557
1335	0.85625	4	0.263557
1336	0.85625	4	0.263557
1337	0.85625	4	0.263557
1338	0.85625	4	0.263557
1339	0.85625	4	0.263557
1340	0.85625	4	0.263557
1341	0.85625	4	0.263557
1342	0.85625	4	0.263557
1343	0.85625	4	0.263557
1344	0.85625	4	0.263557
1345	0.85625	4	0.263557
1346	0.85625	4	0.263557
1347	0.85625	4	0.263557
1348	0.85625	4	0.263557
1349	0.85625	4	0.263557
1350	0.85625	4	0.263557
1351	0.85625	4	0.263557
1352	0.85625	4	0.263557
1353	0.85625	4	0.263557
1354	0.85625	4	0.263557
1355	0.85625	4	0.263557
1356	0.85625	4	0.263557
1357	0.85625	4	0.263557
1358	0.85625	4	0.263557
1359	0.85625	4	0.263557
1360	0.85625	4	0.263557
1361	0.85625	4	0.263557
1362	0.85625	4	0.263557
1363	0.85625	4	0.263557
1364	0.85625	4	0.263557
1365	0.85625	4	0.263557
1366	0.85625	4	0.263557
1367	0.85625	4	0.263557
1368	0.85625	4	0.263557
1369	0.85625	4	0.263557
1370	0.85625	4	0.263557
1371	0.85625	4	0.263557
1372	0.85625	4	0.263557
1373	0.85625	4	0.263557
1374	0.85625	4	0.263557
1375	0.85625	4	0.263557
1376	0.85625	4	0.263557
1377	0.85625	4	0.263557
1378	0.85625	4	0.263557
1379	0.85625	4	0.263557
1380	0.85625	4	0.263557
1381	0.85625	4	0.263557
1382	0.85625	4	0.263557
1383	0.85625	4	0.263557
1384	0.85625	4	0.263557
1385	0.85625	4	0.263557
1386	0.85625	4	0.263557
1387	0.85625	4	0.263557
1388	0.85625	4	0.263557
1389	0.85625	4	0.263557
1390	0.85625	4	0.263557
1391	0.85625	4	0.263557
1392	0.85625	4	0.263557
1393	0.85625	4	0.263557
1394	0.85625	4	0.263557
1395	0.85625	4	0.263557
1396	0.85625	4	0.263557
1397	0.85625	4	0.263557
1398	0.85625	4	0.263557
1399	0.85625	4	0.263557
1400	0.85625	4	0.263557
1401	0.85625	4	0.263557
1402	0.85625	4	0.263557
1403	0.85625	4	0.263557
1404	0.85625	4	0.263557
1405	0.85625	4	0.263557
1406	0.85625	4	0.263557
1407	0.85625	4	0.263557
1408	0.85625	4	0.263557
1409	0.85625	4	0.263557
1410	0.85625	4	0.263557
1411	0.85625	4	0.263557
1412	0.85625	4	0.263557
1413	0.85625	4	0.263557
1414	0.85625	4	0.263557
1415	0.85625	4	0.263557
1416	0.85625	4	0.263557
1417	0.85625	4	0.263557
1418	0.85625	4	0.263557
1419	0.85625	4	0.263557
1420	0.85625	4	0.263557
1421	0.85625	4	0.263557
1422	0.85625	4	0.263557
1423	0.85625	4	0.263557
1424	0.85625	4	0.263557
1425	0.85625	4	0.263557
1426	0.85625	4	0.263557
1427	0.85625	4	0.263557
1428	0.85625	4	0.263557
1429	0.85625	4	0.263557
1430	0.85625	4	0.263557
1431	0.85625	4	0.263557
1432	0.85625	4	0.263557
1433	0.85625	4	0.263557
1434	0.85625	4	0.263557
1435	0.85625	4	0.263557
1436	0.85625	4	0.263557
1437	0.85625	4	0.263557
1438	0.85625	4	0.263557
1439	0.85625	4	0.263557
1440	0.85625	4	0.263557
1441	0.85625	4	0.263557
1442	0.85625	4	0.263557
1443	0.85625	4	0.263557
1444	0.85625	4	0.263557
1445	0.85625	4	0.263557
1446	0.85625	4	0.263557
1447	0.85625	4	0.263557
1448	0.85625	4	0.263557
1449	0.85625	4	0.263557
1450	0.85625	4	0.263557
1451	0.85625	4	0.263557
1452	0.85625	4	0.263557
1453	0.85625	4	0.263557
1454	0.85625	4	0.263557
1455	0.85625	4	0.263557
1456	0.85625	4	0.263557
1457	0.85625	4	0.263557
1458	0.85625	4	0.263557
1459	0.85625	4	0.263557
1460	0.85625	4	0.263557
1461	0.85625	4	0.263557
1462	0.85625	4	0.263557
1463	0.85625	4	0.263557
1464	0.85625	4	0.263557
1465	0.85625	4	0.263557
1466	0.85625	4	0.263557
1467	0.85625	4	0.263557
1468	0.85625	4	0.263557
1469	0.85625	4	0.263557
1470	0.85625	4	0.263557
1471	0.85625	4	0.263557
1472	0.85625	4	0.263557
1473	0.85625	4	0.263557
1474	0.85625	4	0.263557
1475	0.85625	4	0.263557
1476	0.85625	4	0.263557
1477	0.85625	4	0.263557
1478	0.85625	4	0.263557
1479	0.85625	4	0.263557
1480	0.85625	4	0.263557
1481	0.85625	4	0.263557
1482	0.85625	4	0.263557
1483	0.85625	4	0.263557
1484	0.85625	4	0.263557
1485	0.85625	4	0.263557
1486	0.85625	4	0.263557
1487	0.85625	4	0.263557
1488	0.85625	4	0.263557
1489	0.85625	4	0.263557
1490	0.85625	4	0.263557
1491	0.85625	4	0.263557
1492	0.85625	4	0.263557
1493	0.85625	4	0.263557
1494	0.85625	4	0.263557
1495	0.85625	4	0.263557
1496	0.85625	4	0.263557
1497	0.85625	4	0.263557
1498	0.85625	4	0.263557
1499	0.85625	4	0.263557
1500	0.85625	4	0.263557
1501	0.85625	4	0.263557
1502	0.85625	4	0.263557
1503	0.85625	4	0.263557
1504	0.85625	4	0.263557
1505	0.85625	4	0.263557
1506	0.85625	4	0.263557
1507	0.85625	4	0.263557
1508	0.85625	4	0.263557
1509	0.85625	4	0.263557
1510	0.85625	4	0.263557
1511	0.85625	4	0.263557
1512	0.85625	4	0.263557
1513	0.85625	4	0.263557
1514	0.85625	4	0.263557
1515	0.85625	4	0.263557
1516	0.85625	4	0.263557
1517	0.85625	4	0.263557
1518	0.85625	4	0.263557
1519	0.85625	4	0.263557
1520	0.85625	4	0.263557
1521	0.85625	4	0.263557
1522	0.85625	4	0.263557
1523	0.85625	4	0.263557
1524	0.85625	4	0.263557
1525	0.85625	4	0.263557
1526	0.85625	4	0.263557
1527	0.85625	4	0.263557
1528	0.85625	4	0.263557
1529	0.85625	4	0.263557
1530	0.85625	4	0.263557
1531	0.85625	4	0.263557
1532	0.85625	4	0.263557
1533	0.85625	4	0.263557
1534	0.85625	4	0.263557
1535	0.85625	4	0.263557
1536	0.85625	4	0.263557
1537	0.85625	4	0.263557
1538	0.85625	4	0.263557
1539	0.85625	4	0.263557
1540	0.85625	4	0.263557
1541	0.85625	4	0.263557
1542	0.85625	4	0.263557
1543	0.85625	4	0.263557
1544	0.85625	4	0.263557
1545	0.85625	4	0.263557
1546	0.85625	4	0.263557
1547	0.85625	4	0.263557
1548	0.85625	4	0.263557
1549	0.85625	4	0.263557
1550	0.85625	4	0.263557
1551	0.85625	4	0.263557
1552	0.85625	4	0.263557
1553	0.85625	4	0.263557
1554	0.85625	4	0.263557
1555	0.85625	4	0.263557
1556	0.85625	4	0.263557
1557	0.85625	4	0.263557
1558	0.85625	4	0.263557
1559	0.85625	4	0.263557
1560	0.85625	4	0.263557
1561	0.85625	4	0.263557
1562	0.85625	4	0.263557
1563	0.85625	4	0.263557
1564	0.85625	4	0.263557
1565	0.85625	4	0.263557
1566	0.85625	4	0.263557
1567	0.85625	4	0.263557
1568	0.85625	4	0.263557
1569	0.85625	4	0.263557
1570	0.85625	4	0.263557
1571	0.85625	4	0.263557
1572	0.85625	4	0.263557
1573	0.85625	4	0.263557
1574	0.85625	4	0.263557
1575	0.85625	4	0.263557
1576	0.85625	4	0.263557
1577	0.85625	4	0.263557
1578	0.85625	4	0.263557
1579	0.85625	4	0.263557
1580	0.85625	4	0.263557
1581	0.85625	4	0.263557
1582	0.85625	4	0.263557
1583	0.85625	4	0.263557
1584	0.85625	4	0.263557
1585	0.85625	4	0.263557
1586	0.85625	4	0.263557
1587	0.85625	4	0.263557
1588	0.85625	4	0.263557
1589	0.85625	4	0.263557
1590	0.85625	4	0.263557
1591	0.85625	4	0.263557
1592	0.85625	4	0.263557
1593	0.85625	4	0.263557
1594	0.85625	4	0.263557
1595	0.85625	4	0.263557
1596	0.85625	4	0.263557
1597	0.85625	4	0.263557
1598	0.85625	4	0.263557
1599	0.85625	4	0.263557
1600	0.85625	4	0.263557
1601	0.85625	4	0.263557
1602	0.85625	4	0.263557
1603	0.85625	4	0.263557
1604	0.85625	4	0.263557
1605	0.85625	4	0.263557
1606	0.85625	4	0.263557
1607	0.85625	4	0.263557
1608	0.85625	4	0.263557
1609	0.85625	4	0.263557
1610	0.85625	4	0.263557
1611	0.85625	4	0.263557
1612	0.85625	4	0.263557
1613	0.85625	4	0.263557
1614	0.85625	4	0.263557
1615	0.85625	4	0.263557
1616	0.85625	4	0.263557
1617	0.85625	4	0.263557
1618	0.85625	4	0.263557
1619	0.85625	4	0.263557
1620	0.85625	4	0.263557
1621	0.85625	4	0.263557
1622	0.85625	4	0.263557
1623	0.85625	4	0.263557
1624	0.85625	4	0.263557
1625	0.85625	4	0.263557
1626	0.85625	4	0.263557
1627	0.85625	4	0.263557
1628	0.85625	4	0.263557
1629	0.85625	4	0.263557
1630	0.85625	4	0.263557
1631	0.85625	4	0.263557
1632	0.85625	4	0.263557
1633	0.85625	4	0.263557
1634	0.85625	4	0.263557
1635	0.85625	4	0.263557
1636	0.85625	4	0.263557
1637	0.85625	4	0.263557
1638	0.85625	4	0.263557
1639	0.85625	4	0.263557
1640	0.85625	4	0.263557
1641	0.85625	4	0.263557
1642	0.85625	4	0.263557
1643	0.85625	4	0.263557
1644	0.85625	4	0.263557
1645	0.85625	4	0.263557
1646	0.85625	4	0.263557
1647	0.85625	4	0.263557
1648	0.85625	4	0.263557
1649	0.85625	4	0.263557
1650	0.85625	4	0.263557
1651	0.85625	4	0.263557
1652	0.85625	4	0.263557
1653	0.85625	4	0.263557
1654	0.85625	4	0.263557
1655	0.85625	4	0.263557
1656	0.85625	4	0.263557
1657	0.85625	4	0.263557
1658	0.85625	4	0.263557
1659	0.85625	4	0.263557
1660	0.85625	4	0.263557
1661	0.85625	4	0.263557
1662	0.85625	4	0.263557
1663	0.85625	4	0.263557
1664	0.85625	4	0.263557
1665	0.85625	4	0.263557
1666	0.85625	4	0.263557
1667	0.85625	4	0.263557
1668	0.85625	4	0.263557
1669	0.85625	4	0.263557
1670	0.85625	4	0.263557
1671	0.85625	4	0.263557
1672	0.85625	4	0.263557
1673	0.85625	4	0.263557
1674	0.85625	4	0.263557
1675	0.85625	4	0.263557
1676	0.85625	4	0.263557
1677	0.85625	4	0.263557
1678	0.85625	4	0.263557
1679	0.85625	4	0.263557
1680	0.85625	4	0.263557
1681	0.85625	4	0.263557
1682	0.85625	4	0.263557
1683	0.85625	4	0.263557
1684	0.85625	4	0.263557
1685	0.85625	4	0.263557
1686	0.85625	4	0.263557
1687	0.85625	4	0.263557
1688	0.85625	4	0.263557
1689	0.85625	4	0.263557
1690	0.85625	4	0.263557
1691	0.85625	4	0.263557
1692	0.85625	4	0.263557
1693	0.85625	4	0.263557
1694	0.85625	4	0.263557
1695	0.85625	4	0.263557
1696	0.85625	4	0.263557
1697	0.85625	4	0.263557
1698	0.85625	4	0.263557
1699	0.85625	4	0.263557
1700	0.85625	4	0.263557
1701	0.85625	4	0.263557
1702	0.85625	4	0.263557
1703	0.85625	4	0.263557
1704	0.85625	4	0.263557
1705	0.85625	4	0.263557
1706	0.85625	4	0.263557
1707	0.85625	4	0.263557
1708	0.85625	4	0.263557
1709	0.85625	4	0.263557
1710	0.85625	4	0.263557
1711	0.85625	4	0.263557
1712	0.85625	4	0.263557
1713	0.85625	4	0.263557
1714	0.85625	4	0.263557
1715	0.85625	4	0.263557
1716	0.85625	4	0.263557
1717	0.85625	4	0.263557
1718	0.85625	4	0.263557
1719	0.85625	4	0.263557
1720	0.85625	4	0.263557
1721	0.85625	4	0.263557
1722	0.85625	4	0.263557
1723	0.85625	4	0.263557
1724	0.85625	4	0.263557
1725	0.85625	4	0.263557
1726	0.85625	4	0.263557
1727	0.85625	4	0.263557
1728	0.85625	4	0.263557
1729	0.85625	4	0.263557
1730	0.85625	4	0.263557
1731	0.85625	4	0.263557
1732	0.85625	4	0.263557
1733	0.85625	4	0.263557
1734	0.85625	4	0.263557
1735	0.85625	4	0.263557
1736	0.85625	4	0.263557
1737	0.85625	4	0.263557
1738	0.85625	4	0.263557
1739	0.85625	4	0.263557
1740	0.85625	4	0.263557
1741	0.85625	4	0.263557
1742	0.85625	4	0.263557
1743	0.85625	4	0.263557
1744	0.85625	4	0.263557
1745	0.85625	4	0.263557
1746	0.85625	4	0.263557
1747	0.85625	4	0.263557
1748	0.85625	4	0.263557
1749	0.85625	4	0.263557
1750	0.85625	4	0.263557
1751	0.85625	4	0.263557
1752	0.85625	4	0.263557
1753	0.85625	4	0.263557
1754	0.85625	4	0.263557
1755	0.85625	4	0.263557
1756	0.85625	4	0.263557
1757	0.85625	4	0.263557
1758	0.85625	4	0.263557
1759	0.85625	4	0.263557
1760	0.85625	4	0.263557
1761	0.85625	4	0.263557
1762	0.85625	4	0.263557
1763	0.85625	4	0.263557
1764	0.85625	4	0.263557
1765	0.85625	4	0.263557
1766	0.85625	4	0.263557
1767	0.85625	4	0.263557
1768	0.85625	4	0.263557
1769	0.85625	4	0.263557
1770	0.85625	4	0.263557
1771	0.85625	4	0.263557
1772	0.85625	4	0.263557
1773	0.85625	4	0.263557
1774	0.85625	4	0.263557
1775	0.85625	4	0.263557
1776	0.85625	4	0.263557
1777	0.85625	4	0.263557
1778	0.85625	4	0.263557
1779	0.85625	4	0.263557
1780	0.85625	4	0.263557
1781	0.85625	4	0.263557
1782	0.85625	4	0.263557
1783	0.85625	4	0.263557
1784	0.85625	4	0.263557
1785	0.85625	4	0.263557
1786	0.85625	4	0.263557
1787	0.85625	4	0.263557
1788	0.85625	4	0.263557
1789	0.85625	4	0.263557
1790	0.85625	4	0.263557
1791	0.85625	4	0.263557
1792	0.85625	4	0.263557
1793	0.85625	4	0.263557
1794	0.85625	4	0.263557
1795	0.85625	4	0.263557
1796	0.85625	4	0.263557
1797	0.85625	4	0.263557
1798	0.85625	4	0.263557
1799	0.85625	4	0.263557
1800	0.85625	4	0.263557
1801	0.85625	4	0.263557
1802	0.85625	4	0.263557
1803	0.85625	4	0.263557
1804	0.85625	4	0.263557
1805	0.85625	4	0.263557
1806	0.85625	4	0.263557
1807	0.85625	4	0.263557
1808	0.85625	4	0.263557
1809	0.85625	4	0.263557
1810	0.85625	4	0.263557
1811	0.85625	4	0.263557
1812	0.85625	4	0.263557
1813	0.85625	4	0.263557
1814	0.85625	4	0.263557
1815	0.85625	4	0.263557
1816	0.85625	4	0.263557
1817	0.85625	4	0.263557
1818	0.85625	4	0.263557
1819	0.85625	4	0.263557
1820	0.85625	4	0.263557
1821	0.85625	4	0.263557
1822	0.85625	4	0.263557
1823	0.85625	4	0.263557
1824	0.85625	4	0.263557
1825	0.85625	4	0.263557
1826	0.85625	4	0.263557
1827	0.85625	4	0.263557
1828	0.85625	4	0.263557
1829	0.85625	4	0.263557
1830	0.85625	4	0.263557
1831	0.85625	4	0.263557
1832	0.85625	4	0.263557
1833	0.85625	4	0.263557
1834	0.85625	4	0.263557
1835	0.85625	4	0.263557
1836	0.85625	4	0.263557
1837	0.85625	4	0.263557
1838	0.85625	4	0.263557
1839	0.85625	4	0.263557
1840	0.85625	4	0.263557
1841	0.85625	4	0.263557
1842	0.85625	4	0.263557
1843	0.85625	4	0.263557
1844	0.85625	4	0.263557
1845	0.85625	4	0.263557
1846	0.85625	4	0.263557
1847	0.85625	4	0.263557
1848	0.85625	4	0.263557
1849	0.85625	4	0.263557
1850	0.85625	4	0.263557
1851	0.85625	4	0.263557
1852	0.85625	4	0.263557
1853	0.85625	4	0.263557
1854	0.85625	4	0.263557
1855	0.85625	4	0.263557
1856	0.85625	4	0.263557
1857	0.85625	4	0.263557
1858	0.85625	4	0.263557
1859	0.85625	4	0.263557
1860	0.85625	4	0.263557
1861	0.85625	4	0.263557
1862	0.85625	4	0.263557
1863	0.85625	4	0.263557
1864	0.85625	4	0.263557
1865	0.85625	4	0.263557
1866	0.85625	4	0.263557
1867	0.85625	4	0.263557
1868	0.85625	4	0.263557
1869	0.85625	4	0.263557
1870	0.85625	4	0.263557
1871	0.85625	4	0.263557
1872	0.85625	4	0.263557
1873	0.85625	4	0.263557
1874	0.85625	4	0.263557
1875	0.85625	4	0.263557
1876	0.85625	4	0.263557
1877	0.85625	4	0.263557
1878	0.85625	4	0.263557
1879	0.85625	4	0.263557
1880	0.85625	4	0.263557
1881	0.85625	4	0.263557
1882	0.85625	4	0.263557
1883	0.85625	4	0.263557
1884	0.85625	4	0.263557
1885	0.85625	4	0.263557
1886	0.85625	4	0.263557
1887	0.85625	4	0.263557
1888	0.85625	4	0.263557
1889	0.85625	4	0.263557
1890	0.85625	4	0.263557
1891	0.85625	4	0.263557
1892	0.85625	4	0.263557
1893	0.85625	4	0.263557
1894	0.85625	4	0.263557
1895	0.85625	4	0.263557
1896	0.85625	4	0.263557
1897	0.85625	4	0.263557
1898	0.85625	4	0.263557
1899	0.85625	4	0.263557
1900	0.85625	4	0.263557
1901	0.85625	4	0.263557
1902	0.85625	4	0.263557
1903	0.85625	4	0.263557
1904	0.85625	4	0.263557
1905	0.85625	4	0.263557
1906	0.85625	4	0.263557
1907	0.85625	4	0.263557
1908	0.85625	4	0.263557
1909	0.85625	4	0.263557
1910	0.85625	4	0.263557
1911	0.85625	4	0.263557
1912	0.85625	4	0.263557
1913	0.85625	4	0.263557
1914	0.85625	4	0.263557
1915	0.85625	4	0.263557
1916	0.85625	4	0.263557
1917	0.85625	4	0.263557
1918	0.85625	4	0.263557
1919	0.85625	4	0.263557
1920	0.85625	4	0.263557
1921	0.85625	4	0.263557
1922	0.85625	4	0.263557
1923	0.85625	4	0.263557
1924	0.85625	4	0.263557
1925	0.85625	4	0.263557
1926	0.85625	4	0.263557
1927	0.85625	4	0.263557
1928	0.85625	4	0.263557
1929	0.85625	4	0.263557
1930	0.85625	4	0.263557
1931	0.85625	4	0.263557
1932	0.85625	4	0.263557
1933	0.85625	4	0.263557
1934	0.85625	4	0.263557
1935	0.85625	4	0.263557
1936	0.85625	4	0.263557
1937	0.85625	4	0.263557
1938	0.85625	4	0.263557
1939	0.85625	4	0.263557
1940	0.85625	4	0.263557
1941	0.85625	4	0.263557
1942	0.85625	4	0.263557
1943	0.85625	4	0.263557
1944	0.85625	4	0.263557
1945	0.85625	4	0.263557
1946	0.85625	4	0.263557
1947	0.85625	4	0.263557
1948	0.85625	4	0.263557
1949	0.85625	4	0.263557
1950	0.85625	4	0.263557
1951	0.85625	4	0.263557
1952	0.85625	4	0.263557
1953	0.85625	4	0.263557
1954	0.85625	4	0.263557
1955	0.85625	4	0.263557
1956	0.85625	4	0.263557
1957	0.85625	4	0.263557
1958	0.85625	4	0.263557
1959	0.85625	4	0.263557
1960	0.85625	4	0.263557
1961	0.85625	4	0.263557
1962	0.85625	4	0.263557
1963	0.85625	4	0.263557
1964	0.85625	4	0.263557
1965	0.85625	4	0.263557
1966	0.85625	4	0.263557
1967	0.85625	4	0.263557
1968	0.85625	4	0.263557
1969	0.85625	4	0.263557
1970	0.85625	4	0.263557
1971	0.85625	4	0.263557
1972	0.85625	4	0.263557
1973	0.85625	4	0.263557
1974	0.85625	4	0.263557
1975	0.85625	4	0.263557
1976	0.85625	4	0.263557
1977	0.85625	4	0.263557
1978	0.85625	4	0.263557
1979	0.85625	4	0.263557
1980	0.85625	4	0.263557
1981	0.85625	4	0.263557
1982	0.85625	4	0.263557
1983	0.85625	4	0.263557
1984	0.85625	4	0.263557
1985	0.85625	4	0.263557
1986	0.85625	4	0.263557
1987	0.85625	4	0.263557
1988	0.85625	4	0.263557
1989	0.85625	4	0.263557
1990	0.85625	4	0.263557
1991	0.85625	4	0.263557
1992	0.85625	4	0.263557
1993	0.85625	4	0.263557
1994	0.85625	4	0.263557
1995	0.85625	4	0.263557
1996	0.85625	4	0.263557
1997	0.85625	4	0.263557
1998	0.85625	4	0.263557
1999	0.85625	4	0.263557
2000	0.85625	4	0.263557
[truncated: 3,001 more rows]
