# Supplementary material for: Aspiration-driven co-evolution of cooperation with individual behavioral diversity
Source: PLoS One. 2023 Sep 15;18(9):e0291134. doi: 10.1371/journal.pone.0291134 (PMC10503719; doi:10.1371/journal.pone.0291134)
Supplement: S1 Data — (ZIP) [file pone.0291134.s001.zip › M1/v2-L=200/data/aspiration_time,b=1.22_frequency.txt]

1	0.5	0.5	0
2	0.633487	0.649322	0.456386
3	0.701517	0.754972	0.503835
4	0.727697	0.837112	0.542092
5	0.727	0.906103	0.561973
6	0.711034	0.968936	0.565018
7	0.686745	1.03105	0.556262
8	0.658946	1.09555	0.536858
9	0.630541	1.15497	0.514934
10	0.603764	1.22042	0.489676
11	0.57777	1.27874	0.462614
12	0.553822	1.33241	0.435782
13	0.53247	1.38277	0.410164
14	0.513591	1.43994	0.385623
15	0.496402	1.49288	0.363151
16	0.481059	1.53167	0.344338
17	0.467479	1.56748	0.326329
18	0.455324	1.63126	0.30846
19	0.445517	1.6567	0.293984
20	0.436465	1.70224	0.279421
21	0.428693	1.73157	0.267541
22	0.422105	1.78029	0.257532
23	0.416688	1.81548	0.246711
24	0.411746	1.85545	0.238216
25	0.408273	1.88317	0.23044
26	0.405	1.9191	0.223674
27	0.401925	1.94939	0.216409
28	0.399477	1.98301	0.209935
29	0.397957	2.02455	0.203771
30	0.397189	2.04262	0.198639
31	0.396967	2.07609	0.195141
32	0.39752	2.08682	0.19102
33	0.398097	2.11846	0.187746
34	0.399353	2.14117	0.184622
35	0.400571	2.14957	0.183132
36	0.40203	2.18816	0.182625
37	0.402939	2.23961	0.182753
38	0.404159	2.26278	0.179357
39	0.405625	2.27703	0.178748
40	0.407463	2.31	0.17753
41	0.409703	2.32363	0.175082
42	0.412111	2.3463	0.175614
43	0.414194	2.36507	0.174551
44	0.416362	2.38222	0.173701
45	0.418523	2.43156	0.174159
46	0.420801	2.45209	0.172496
47	0.422946	2.48128	0.173925
48	0.425271	2.49169	0.172802
49	0.428027	2.50077	0.171322
50	0.430487	2.51509	0.171918
51	0.432843	2.53643	0.173646
52	0.435088	2.54862	0.173798
53	0.43737	2.58845	0.173066
54	0.439844	2.60666	0.172923
55	0.44251	2.62496	0.174008
56	0.444994	2.63924	0.172894
57	0.447181	2.67825	0.173261
58	0.449554	2.6921	0.173659
59	0.451838	2.70168	0.175329
60	0.454478	2.71151	0.175733
61	0.456981	2.72853	0.17551
62	0.459176	2.75469	0.174737
63	0.461368	2.78306	0.175296
64	0.463474	2.8073	0.175857
65	0.465709	2.81389	0.174742
66	0.46774	2.8372	0.174586
67	0.470246	2.84167	0.175427
68	0.473085	2.84059	0.175906
69	0.475429	2.86566	0.177365
70	0.4776	2.87869	0.178864
71	0.479659	2.90126	0.179137
72	0.481672	2.92165	0.179793
73	0.483596	2.93205	0.181828
74	0.485804	2.9364	0.181761
75	0.487688	2.95626	0.182818
76	0.489816	2.96007	0.183256
77	0.491786	2.96619	0.183459
78	0.493777	2.97607	0.182111
79	0.495914	2.98392	0.183057
80	0.497724	3.01585	0.182834
81	0.499676	3.02156	0.183917
82	0.501491	3.02903	0.184944
83	0.503265	3.0465	0.185638
84	0.50494	3.04972	0.185832
85	0.506376	3.07605	0.185772
86	0.508376	3.05861	0.185269
87	0.510588	3.03208	0.184946
88	0.512593	3.04168	0.18573
89	0.514706	3.05356	0.184636
90	0.517076	3.06238	0.18698
91	0.519598	3.03439	0.188315
92	0.521645	3.04527	0.188875
93	0.523816	3.05144	0.188007
94	0.525622	3.08209	0.188194
95	0.527592	3.09695	0.188297
96	0.52961	3.10389	0.189171
97	0.531477	3.12038	0.190597
98	0.533371	3.1477	0.191402
99	0.53532	3.15667	0.190923
100	0.537137	3.17506	0.190393
101	0.538938	3.17741	0.188826
102	0.541093	3.17377	0.189638
103	0.543183	3.18593	0.190213
104	0.54527	3.17862	0.18898
105	0.547512	3.18627	0.19066
106	0.549746	3.19368	0.190233
107	0.55203	3.19139	0.19135
108	0.554283	3.19878	0.19025
109	0.556374	3.19988	0.189996
110	0.558578	3.21436	0.191703
111	0.561054	3.21964	0.190258
112	0.56347	3.20982	0.190423
113	0.565804	3.20878	0.193577
114	0.567717	3.21621	0.196693
115	0.569537	3.22747	0.199263
116	0.571025	3.25761	0.200243
117	0.572584	3.27342	0.200184
118	0.574689	3.26653	0.198643
119	0.576326	3.2814	0.198958
120	0.577801	3.29572	0.198905
121	0.579705	3.28196	0.197546
122	0.581427	3.29172	0.199191
123	0.582803	3.31085	0.199305
124	0.584317	3.32593	0.199893
125	0.586004	3.32495	0.200708
126	0.587613	3.32957	0.201535
127	0.589174	3.33558	0.201934
128	0.591166	3.3189	0.202113
129	0.592952	3.32593	0.204399
130	0.594456	3.32837	0.204166
131	0.596291	3.34928	0.203816
132	0.598108	3.3435	0.20187
133	0.599932	3.34598	0.20171
134	0.601223	3.35782	0.203729
135	0.602676	3.3802	0.204436
136	0.604162	3.37898	0.204313
137	0.605569	3.37606	0.205528
138	0.606987	3.37743	0.206045
139	0.608494	3.38182	0.206225
140	0.609952	3.38398	0.206763
141	0.611491	3.37884	0.206912
142	0.613162	3.38175	0.209128
143	0.614685	3.37555	0.209874
144	0.616461	3.36688	0.207929
145	0.618245	3.36041	0.209492
146	0.620266	3.35656	0.208409
147	0.622366	3.35633	0.208416
148	0.624084	3.37135	0.209666
149	0.625584	3.39013	0.210023
150	0.627046	3.41015	0.212833
151	0.628327	3.42043	0.214984
152	0.629696	3.41898	0.21438
153	0.631154	3.42819	0.212744
154	0.632619	3.4254	0.212353
155	0.634072	3.42505	0.212414
156	0.635823	3.42511	0.212016
157	0.637316	3.43305	0.21392
158	0.638741	3.44199	0.215506
159	0.640216	3.44339	0.216715
160	0.641766	3.44353	0.216807
161	0.643232	3.45685	0.2175
162	0.644996	3.44098	0.217387
163	0.64658	3.44148	0.216161
164	0.648242	3.44088	0.215566
165	0.64985	3.45692	0.216247
166	0.650922	3.48727	0.217988
167	0.651981	3.50385	0.218192
168	0.653171	3.50404	0.218208
169	0.654431	3.5033	0.218639
170	0.655667	3.50764	0.219115
171	0.656761	3.51457	0.21865
172	0.657875	3.52446	0.219087
173	0.658949	3.53496	0.21843
174	0.660056	3.54131	0.219214
175	0.661166	3.53377	0.219258
176	0.66218	3.54255	0.218503
177	0.663181	3.55918	0.218543
178	0.664051	3.57	0.218271
179	0.665193	3.56637	0.218986
180	0.666265	3.56233	0.220459
181	0.667378	3.56175	0.221447
182	0.668366	3.56815	0.222373
183	0.669483	3.5714	0.222196
184	0.670495	3.58535	0.2217
185	0.671484	3.59833	0.221816
186	0.672541	3.60474	0.221467
187	0.673556	3.61284	0.221391
188	0.67453	3.6152	0.220781
189	0.675461	3.60533	0.220448
190	0.676392	3.59361	0.221397
191	0.677449	3.59725	0.220783
192	0.678538	3.59973	0.22175
193	0.679379	3.60309	0.222882
194	0.680262	3.61515	0.222509
195	0.681269	3.61198	0.222013
196	0.682123	3.62193	0.22331
197	0.683018	3.62449	0.22365
198	0.683978	3.61839	0.223749
199	0.684837	3.61961	0.224454
200	0.685627	3.64183	0.226032
201	0.686425	3.63037	0.226178
202	0.687337	3.62779	0.22626
203	0.688295	3.62968	0.226874
204	0.689157	3.62889	0.227602
205	0.68989	3.63822	0.226492
206	0.690733	3.65122	0.226415
207	0.691552	3.65489	0.226787
208	0.692205	3.66143	0.22761
209	0.693276	3.64672	0.226403
210	0.694127	3.64425	0.225006
211	0.69503	3.65105	0.223582
212	0.696013	3.65571	0.224177
213	0.696924	3.65558	0.223961
214	0.697997	3.64537	0.223465
215	0.699195	3.64464	0.223681
216	0.700241	3.64023	0.223425
217	0.701317	3.62705	0.225628
218	0.702396	3.62413	0.226172
219	0.703311	3.63504	0.227241
220	0.704299	3.64463	0.22733
221	0.705089	3.65324	0.227249
222	0.705804	3.68121	0.228562
223	0.706376	3.68655	0.229673
224	0.70685	3.69483	0.229803
225	0.707414	3.70338	0.229595
226	0.707951	3.70931	0.229272
227	0.708284	3.73009	0.230808
228	0.70841	3.75971	0.231176
229	0.708733	3.76061	0.230285
230	0.709113	3.76366	0.229326
231	0.709638	3.75363	0.228554
232	0.710137	3.75739	0.229455
233	0.710743	3.76491	0.228971
234	0.711301	3.76804	0.228202
235	0.711943	3.76882	0.227488
236	0.712442	3.77155	0.227633
237	0.712909	3.7802	0.228246
238	0.713458	3.77918	0.22791
239	0.714015	3.7768	0.228316
240	0.71454	3.78001	0.228519
241	0.715034	3.7838	0.228902
242	0.715537	3.78987	0.228316
243	0.71613	3.79611	0.226981
244	0.71681	3.78568	0.226022
245	0.717527	3.77566	0.225882
246	0.718186	3.78151	0.226533
247	0.719047	3.77761	0.227025
248	0.719744	3.77392	0.227912
249	0.7205	3.77569	0.228814
250	0.721186	3.77071	0.228665
251	0.72187	3.76972	0.229207
252	0.722531	3.78176	0.22937
253	0.723238	3.77821	0.22932
254	0.723937	3.78603	0.230109
255	0.724578	3.77846	0.229499
256	0.72529	3.78079	0.22943
257	0.725953	3.7857	0.229921
258	0.726667	3.77976	0.229136
259	0.727522	3.77428	0.229477
260	0.728288	3.7789	0.229923
261	0.728981	3.78844	0.229895
262	0.729504	3.79082	0.229494
263	0.730058	3.7945	0.229849
264	0.730752	3.80104	0.230107
265	0.731446	3.78677	0.231071
266	0.73208	3.78708	0.23124
267	0.732652	3.79247	0.231748
268	0.733185	3.79356	0.232189
269	0.733469	3.79584	0.232872
270	0.733962	3.79573	0.233048
271	0.734541	3.78691	0.23227
272	0.735067	3.79334	0.231618
273	0.735593	3.7955	0.232602
274	0.736084	3.80369	0.232554
275	0.736503	3.81176	0.232758
276	0.736957	3.81009	0.232831
277	0.737268	3.81577	0.233513
278	0.737797	3.81336	0.23317
279	0.738364	3.81446	0.232711
280	0.73874	3.8208	0.232838
281	0.739147	3.82395	0.232689
282	0.739543	3.82739	0.232691
283	0.740073	3.8235	0.232377
284	0.740632	3.80859	0.232048
285	0.741333	3.80532	0.231637
286	0.74197	3.80597	0.231334
287	0.742567	3.79885	0.232592
288	0.743213	3.79488	0.232553
289	0.743696	3.81413	0.233658
290	0.74421	3.8185	0.233323
291	0.744861	3.81521	0.233374
292	0.745469	3.81172	0.232891
293	0.745969	3.81985	0.23379
294	0.74641	3.82456	0.234358
295	0.746943	3.82766	0.234463
296	0.747612	3.82053	0.233396
297	0.748185	3.82737	0.233864
298	0.748886	3.82248	0.23393
299	0.749534	3.83007	0.233834
300	0.750145	3.82528	0.233357
301	0.75068	3.8226	0.233279
302	0.751211	3.82297	0.233418
303	0.751777	3.82986	0.232814
304	0.752237	3.83356	0.232937
305	0.752752	3.84465	0.233357
306	0.75324	3.84495	0.233772
307	0.753709	3.83794	0.23413
308	0.754164	3.84818	0.234097
309	0.754601	3.84962	0.233943
310	0.755076	3.85112	0.233295
311	0.755611	3.84766	0.233132
312	0.756235	3.84243	0.233267
313	0.756892	3.84136	0.23411
314	0.757665	3.83597	0.23435
315	0.7584	3.82702	0.234103
316	0.75906	3.82598	0.234004
317	0.759652	3.83165	0.234042
318	0.760283	3.83856	0.233492
319	0.761057	3.83831	0.234126
320	0.761703	3.83926	0.234403
321	0.762324	3.83712	0.235812
322	0.762786	3.83882	0.237749
323	0.763208	3.8503	0.23787
324	0.763668	3.85635	0.237909
325	0.764078	3.85182	0.237362
326	0.764467	3.85108	0.236991
327	0.764877	3.85432	0.237023
328	0.765295	3.84797	0.237752
329	0.765731	3.84213	0.23768
330	0.766092	3.84987	0.239207
331	0.766473	3.85284	0.239145
332	0.766872	3.85827	0.239108
333	0.767236	3.8577	0.237829
334	0.767597	3.86163	0.238323
335	0.767904	3.86366	0.238546
336	0.768182	3.87047	0.239515
337	0.76843	3.86966	0.239306
338	0.768799	3.8669	0.239042
339	0.769231	3.85268	0.239015
340	0.769713	3.8504	0.238174
341	0.770316	3.84707	0.237868
342	0.770678	3.85519	0.238479
343	0.770874	3.8604	0.238554
344	0.771028	3.87178	0.238903
345	0.771253	3.87543	0.238858
346	0.771566	3.87751	0.238231
347	0.771865	3.88145	0.238438
348	0.77223	3.8797	0.237564
349	0.772522	3.8843	0.23733
350	0.772799	3.88123	0.237968
351	0.773225	3.87718	0.237671
352	0.773611	3.87796	0.237989
353	0.773961	3.87942	0.238361
354	0.774295	3.88194	0.2396
355	0.774532	3.88254	0.239454
356	0.774763	3.88232	0.239869
357	0.775054	3.87358	0.239585
358	0.775372	3.87237	0.239208
359	0.775687	3.87362	0.239361
360	0.775941	3.88022	0.240225
361	0.776174	3.88297	0.241091
362	0.776532	3.88581	0.241022
363	0.777016	3.87463	0.240425
364	0.777394	3.8708	0.239616
365	0.777793	3.87039	0.239835
366	0.778274	3.85868	0.239994
367	0.778738	3.86327	0.239418
368	0.779152	3.86439	0.240134
369	0.779639	3.86112	0.239364
370	0.780146	3.85359	0.239368
371	0.780768	3.84438	0.239071
372	0.78124	3.84563	0.240041
373	0.781753	3.84547	0.240143
374	0.782106	3.8489	0.240906
375	0.782605	3.84947	0.240863
376	0.782951	3.85511	0.241974
377	0.783302	3.85928	0.24229
378	0.78343	3.87487	0.24397
379	0.783553	3.88974	0.243446
380	0.783686	3.8897	0.243073
381	0.783896	3.89122	0.243378
382	0.784035	3.89841	0.24304
383	0.784118	3.90384	0.243377
384	0.784245	3.90233	0.242928
385	0.784331	3.91043	0.243021
386	0.784475	3.90869	0.243384
387	0.784582	3.90792	0.243321
388	0.784714	3.91216	0.243064
389	0.78483	3.91393	0.242893
390	0.785018	3.90926	0.243062
391	0.785323	3.90113	0.243114
392	0.785652	3.89973	0.243098
393	0.785894	3.90063	0.242797
394	0.786158	3.89987	0.24238
395	0.786347	3.91129	0.243408
396	0.786476	3.91655	0.243617
397	0.786643	3.91146	0.243404
398	0.786942	3.91005	0.243247
399	0.78713	3.91168	0.242862
400	0.78743	3.90584	0.243478
401	0.787658	3.90315	0.243139
402	0.788004	3.89841	0.243088
403	0.788246	3.89696	0.243625
404	0.788569	3.89619	0.243495
405	0.788833	3.90209	0.24417
406	0.789157	3.90354	0.244189
407	0.789501	3.90442	0.24347
408	0.789874	3.90539	0.243308
409	0.790236	3.89807	0.243622
410	0.790623	3.89574	0.243198
411	0.791087	3.89961	0.243706
412	0.791431	3.89945	0.244463
413	0.791854	3.89624	0.245202
414	0.792139	3.89734	0.245344
415	0.792542	3.89361	0.244757
416	0.792979	3.89221	0.244661
417	0.7934	3.89332	0.244424
418	0.793865	3.8878	0.243911
419	0.79428	3.88677	0.244583
420	0.794725	3.88084	0.244876
421	0.795176	3.88271	0.244754
422	0.795534	3.88035	0.245275
423	0.795966	3.8789	0.244651
424	0.796446	3.88342	0.244408
425	0.796808	3.88819	0.244842
426	0.797118	3.89587	0.245663
427	0.797429	3.90103	0.245649
428	0.797738	3.90128	0.245968
429	0.797904	3.90573	0.246019
430	0.79813	3.90915	0.246757
431	0.798411	3.90861	0.246105
432	0.79868	3.90775	0.245928
433	0.798917	3.91249	0.246552
434	0.799208	3.91428	0.246253
435	0.799517	3.91192	0.246065
436	0.79989	3.90647	0.24575
437	0.800206	3.91114	0.245828
438	0.800462	3.9145	0.24553
439	0.800736	3.91734	0.245563
440	0.800944	3.92319	0.245525
441	0.801083	3.92944	0.246094
442	0.801173	3.9301	0.245976
443	0.801327	3.93127	0.245842
444	0.801487	3.92887	0.245588
445	0.801641	3.93131	0.246421
446	0.801818	3.93277	0.246586
447	0.801965	3.93598	0.246407
448	0.802127	3.93073	0.246662
449	0.802319	3.92894	0.246773
450	0.802578	3.92524	0.24611
451	0.80283	3.931	0.246464
452	0.803056	3.93432	0.246575
453	0.80321	3.94027	0.246569
454	0.803424	3.93841	0.245957
455	0.803553	3.93834	0.246011
456	0.803664	3.93322	0.245858
457	0.803881	3.92932	0.245833
458	0.804092	3.9345	0.246353
459	0.804206	3.94192	0.247015
460	0.804346	3.93969	0.246053
461	0.804487	3.94198	0.24592
462	0.804594	3.94205	0.246142
463	0.804731	3.94753	0.246091
464	0.804863	3.9496	0.246205
465	0.805012	3.95127	0.245868
466	0.805094	3.95615	0.246079
467	0.805242	3.95706	0.245545
468	0.805413	3.9553	0.245295
469	0.80565	3.94856	0.245246
470	0.805885	3.94843	0.245545
471	0.806048	3.94758	0.245562
472	0.806185	3.94881	0.246051
473	0.806287	3.94934	0.246621
474	0.80639	3.95318	0.247369
475	0.806426	3.95476	0.247347
476	0.806517	3.95423	0.246895
477	0.806539	3.95094	0.247833
478	0.806596	3.9529	0.247552
479	0.806606	3.94988	0.247228
480	0.806726	3.94824	0.247661
481	0.806787	3.95296	0.248093
482	0.806822	3.95646	0.247731
483	0.80695	3.95528	0.247436
484	0.807035	3.95716	0.247311
485	0.807117	3.96017	0.24742
486	0.807222	3.95864	0.247487
487	0.807308	3.96123	0.247129
488	0.807365	3.96225	0.246796
489	0.807485	3.96086	0.246747
490	0.80761	3.95617	0.246199
491	0.807778	3.95413	0.246106
492	0.807922	3.95716	0.246608
493	0.808015	3.95939	0.246429
494	0.808101	3.95978	0.246462
495	0.808239	3.9575	0.246046
496	0.808447	3.95164	0.246464
497	0.808631	3.94759	0.246096
498	0.808839	3.95087	0.245862
499	0.809088	3.94842	0.245941
500	0.80924	3.95085	0.247213
501	0.809425	3.95134	0.247344
502	0.809592	3.95285	0.246614
503	0.80974	3.95463	0.247126
504	0.809893	3.95757	0.247764
505	0.809977	3.95888	0.248067
506	0.810043	3.9619	0.248044
507	0.810146	3.96173	0.247539
508	0.810195	3.96445	0.247767
509	0.81033	3.95939	0.247408
510	0.810437	3.96028	0.247156
511	0.810489	3.95825	0.247798
512	0.810604	3.95915	0.247882
513	0.810679	3.96024	0.247666
514	0.81079	3.96252	0.2475
515	0.810836	3.96395	0.247846
516	0.81091	3.96625	0.248071
517	0.811037	3.96322	0.247776
518	0.811171	3.96459	0.247688
519	0.811273	3.96459	0.247589
520	0.811388	3.96366	0.247783
521	0.811544	3.95942	0.247958
522	0.811641	3.96215	0.247912
523	0.811772	3.95664	0.247741
524	0.812004	3.95007	0.247665
525	0.812247	3.94833	0.247391
526	0.812449	3.94739	0.247362
527	0.812692	3.94765	0.247166
528	0.812996	3.94734	0.247144
529	0.813184	3.94836	0.247291
530	0.813344	3.94842	0.247468
531	0.813568	3.94947	0.24798
532	0.813731	3.94761	0.248181
533	0.813973	3.94914	0.247971
534	0.814195	3.94774	0.248268
535	0.814431	3.94649	0.248336
536	0.814567	3.94876	0.248524
537	0.814698	3.95122	0.248999
538	0.814817	3.94986	0.249385
539	0.814985	3.95297	0.249568
540	0.815002	3.95491	0.249784
541	0.815115	3.95437	0.249577
542	0.815316	3.94897	0.24926
543	0.815406	3.95328	0.249136
544	0.815513	3.95976	0.249625
545	0.815599	3.9601	0.250212
546	0.815725	3.96314	0.249815
547	0.815892	3.96048	0.249175
548	0.816035	3.96076	0.249404
549	0.816155	3.96133	0.248895
550	0.816247	3.96226	0.248946
551	0.816425	3.96272	0.248854
552	0.81658	3.96049	0.248561
553	0.816888	3.957	0.248461
554	0.817073	3.95178	0.247985
555	0.817268	3.95477	0.248439
556	0.81749	3.95255	0.248228
557	0.817775	3.94823	0.248256
558	0.818031	3.95044	0.248376
559	0.818247	3.95063	0.248268
560	0.818445	3.95143	0.248358
561	0.818723	3.95208	0.248677
562	0.818865	3.95307	0.248992
563	0.818985	3.95652	0.249275
564	0.819176	3.95175	0.249492
565	0.819387	3.95046	0.249757
566	0.819629	3.95044	0.249607
567	0.819842	3.94584	0.249715
568	0.820104	3.94473	0.24968
569	0.820294	3.9482	0.249381
570	0.820585	3.94999	0.249289
571	0.820821	3.95078	0.249206
572	0.821073	3.94456	0.249001
573	0.821355	3.94177	0.24886
574	0.821569	3.94171	0.249345
575	0.821813	3.93997	0.250061
576	0.82208	3.93882	0.249825
577	0.822433	3.9405	0.249607
578	0.822781	3.94189	0.249655
579	0.823055	3.93939	0.249783
580	0.823315	3.94431	0.24995
581	0.823535	3.94732	0.249878
582	0.82371	3.95032	0.250517
583	0.823823	3.95353	0.250831
584	0.824038	3.94982	0.250888
585	0.824115	3.95448	0.250892
586	0.824193	3.96019	0.250817
587	0.824235	3.96281	0.250826
588	0.824318	3.96772	0.250687
589	0.824362	3.97083	0.250391
590	0.824347	3.97451	0.250802
591	0.824401	3.97536	0.250712
592	0.824457	3.97483	0.250763
593	0.824506	3.97454	0.250876
594	0.824517	3.97538	0.250627
595	0.824536	3.97504	0.25038
596	0.824566	3.97475	0.250359
597	0.824634	3.97427	0.250305
598	0.824708	3.97157	0.250555
599	0.824775	3.97211	0.250427
600	0.82479	3.97295	0.25018
601	0.824858	3.97153	0.25041
602	0.824994	3.96817	0.250524
603	0.825112	3.97108	0.250573
604	0.825202	3.97248	0.250423
605	0.825344	3.97258	0.250574
606	0.825424	3.97325	0.250654
607	0.825463	3.97557	0.250718
608	0.825513	3.97571	0.250422
609	0.825608	3.97613	0.250348
610	0.825729	3.97653	0.250307
611	0.825834	3.97668	0.250624
612	0.825903	3.97497	0.250799
613	0.825931	3.97792	0.251064
614	0.825927	3.98111	0.251138
615	0.825952	3.98192	0.250689
616	0.82603	3.98116	0.250589
617	0.826074	3.98052	0.250648
618	0.826144	3.97927	0.250518
619	0.826214	3.97924	0.250386
620	0.826295	3.97817	0.250456
621	0.826371	3.9776	0.250431
622	0.826415	3.97754	0.250383
623	0.826482	3.97921	0.250488
624	0.826541	3.97734	0.250238
625	0.826631	3.97929	0.250208
626	0.82672	3.98016	0.250375
627	0.826725	3.9816	0.250559
628	0.826722	3.98524	0.250442
629	0.826766	3.98572	0.250298
630	0.826784	3.9874	0.250454
631	0.826828	3.9882	0.250249
632	0.826829	3.98748	0.25027
633	0.826896	3.98629	0.250126
634	0.826971	3.9853	0.250065
635	0.827032	3.98495	0.25009
636	0.827063	3.98582	0.250298
637	0.82711	3.98763	0.250246
638	0.827149	3.98728	0.250465
639	0.827258	3.98575	0.2501
640	0.827326	3.98281	0.250056
641	0.827408	3.98345	0.250366
642	0.82748	3.98468	0.250559
643	0.827521	3.98557	0.251327
644	0.827518	3.98617	0.250993
645	0.827527	3.98773	0.25094
646	0.827547	3.98696	0.250772
647	0.827585	3.98912	0.250866
648	0.827631	3.98768	0.250631
649	0.827639	3.99	0.250547
650	0.827685	3.98805	0.250626
651	0.827729	3.98879	0.250765
652	0.827781	3.98886	0.250483
653	0.827843	3.98691	0.250581
654	0.827907	3.98742	0.250562
655	0.827922	3.98745	0.250243
656	0.827966	3.98828	0.250254
657	0.828017	3.98834	0.250082
658	0.828056	3.98911	0.249988
659	0.828075	3.98814	0.249967
660	0.828088	3.98813	0.250093
661	0.828096	3.98814	0.250323
662	0.828125	3.98688	0.250036
663	0.828151	3.98812	0.250171
664	0.828134	3.98536	0.250324
665	0.828131	3.98567	0.250484
666	0.82822	3.98298	0.25031
667	0.82828	3.98421	0.250376
668	0.828324	3.98331	0.250371
669	0.828363	3.98442	0.250434
670	0.828405	3.9831	0.250395
671	0.82848	3.98388	0.250341
672	0.828602	3.98311	0.250185
673	0.828663	3.98335	0.250213
674	0.828753	3.98461	0.25042
675	0.828828	3.9851	0.250309
676	0.828834	3.98645	0.250621
677	0.828861	3.98544	0.250397
678	0.828917	3.9858	0.250064
679	0.828999	3.98698	0.250056
680	0.82906	3.98755	0.250023
681	0.82913	3.98738	0.250248
682	0.829195	3.98595	0.250146
683	0.82925	3.98578	0.25013
684	0.829341	3.98493	0.250174
685	0.829422	3.98504	0.25014
686	0.829523	3.9829	0.249877
687	0.829673	3.98194	0.250011
688	0.829797	3.981	0.249999
689	0.829925	3.97788	0.249732
690	0.830077	3.97829	0.250057
691	0.830188	3.97462	0.250645
692	0.830347	3.9755	0.25045
693	0.830479	3.97686	0.250575
694	0.830568	3.97651	0.250747
695	0.830645	3.97765	0.250628
696	0.830701	3.98042	0.250736
697	0.830786	3.97954	0.250777
698	0.830888	3.97944	0.250584
699	0.830966	3.97738	0.250505
700	0.831033	3.97784	0.250941
701	0.831132	3.97659	0.250516
702	0.831231	3.97862	0.250812
703	0.83134	3.98146	0.250858
704	0.831403	3.98146	0.250824
705	0.831463	3.98371	0.250921
706	0.831516	3.98444	0.250959
707	0.831514	3.98675	0.251195
708	0.831526	3.98966	0.251007
709	0.831541	3.99022	0.251032
710	0.831592	3.98897	0.25077
711	0.831616	3.9893	0.250737
712	0.831674	3.98952	0.250764
713	0.831702	3.99081	0.250892
714	0.831716	3.99206	0.250791
715	0.831726	3.99165	0.250768
716	0.831779	3.99033	0.250851
717	0.83184	3.98886	0.250528
718	0.831848	3.99028	0.250831
719	0.831843	3.994	0.251138
720	0.831852	3.99183	0.251215
721	0.831868	3.99198	0.250984
722	0.831913	3.98951	0.250828
723	0.831928	3.98981	0.250792
724	0.831909	3.99211	0.251009
725	0.831911	3.99267	0.250909
726	0.831926	3.99073	0.250618
727	0.83196	3.99086	0.250746
728	0.831965	3.99311	0.251004
729	0.831976	3.99362	0.251366
730	0.831989	3.99303	0.251378
731	0.831993	3.99315	0.251028
732	0.832002	3.99277	0.250999
733	0.832028	3.99096	0.250807
734	0.832082	3.99205	0.250894
735	0.832164	3.99033	0.250976
736	0.832203	3.98996	0.250756
737	0.832226	3.98993	0.250679
738	0.832286	3.99043	0.250991
739	0.832314	3.99029	0.251382
740	0.83237	3.98944	0.251272
741	0.832383	3.99056	0.251524
742	0.832412	3.99002	0.251436
743	0.832434	3.98853	0.251072
744	0.832433	3.99111	0.251149
745	0.83248	3.98858	0.251008
746	0.832511	3.98807	0.251138
747	0.832527	3.98582	0.251792
748	0.832558	3.98664	0.251788
749	0.832585	3.98799	0.251572
750	0.83265	3.98652	0.25181
751	0.832695	3.98712	0.251752
752	0.832715	3.98706	0.251567
753	0.83267	3.98824	0.251516
754	0.832675	3.98581	0.251307
755	0.832717	3.98487	0.251528
756	0.832729	3.98343	0.251479
757	0.832749	3.98321	0.25132
758	0.832875	3.97882	0.251286
759	0.832966	3.98022	0.251135
760	0.833076	3.98124	0.251299
761	0.833177	3.97794	0.251144
762	0.833302	3.9785	0.251521
763	0.833391	3.97845	0.251525
764	0.833451	3.98039	0.251899
765	0.833541	3.98073	0.251945
766	0.833544	3.98275	0.252458
767	0.833585	3.98379	0.252534
768	0.833604	3.98461	0.252296
769	0.833625	3.98534	0.252187
770	0.833584	3.988	0.252311
771	0.83357	3.98713	0.252455
772	0.833641	3.98539	0.252528
773	0.833679	3.98428	0.252004
774	0.833789	3.97828	0.251587
775	0.833846	3.97917	0.25215
776	0.833907	3.98008	0.252166
777	0.833949	3.98236	0.252016
778	0.834011	3.98145	0.251924
779	0.834073	3.98218	0.251532
780	0.834128	3.98193	0.251754
781	0.834222	3.98259	0.251744
782	0.834282	3.98285	0.251877
783	0.834294	3.98506	0.252257
784	0.834348	3.98403	0.252068
785	0.834386	3.98527	0.252106
786	0.834439	3.98473	0.251494
787	0.834496	3.9846	0.251585
788	0.834562	3.98532	0.251862
789	0.834574	3.98454	0.252132
790	0.834605	3.98572	0.251839
791	0.834662	3.98627	0.251695
792	0.834723	3.98447	0.251547
793	0.834849	3.98261	0.251266
794	0.834917	3.98131	0.251368
795	0.834993	3.98169	0.251498
796	0.835077	3.98359	0.25224
797	0.835087	3.98514	0.252297
798	0.835112	3.98609	0.252039
799	0.835138	3.98783	0.252081
800	0.835187	3.9874	0.251998
801	0.835288	3.98729	0.251584
802	0.83534	3.98613	0.251528
803	0.835353	3.9857	0.251735
804	0.83542	3.98488	0.251854
805	0.835476	3.98567	0.251775
806	0.835548	3.98625	0.251974
807	0.835578	3.98788	0.25204
808	0.835626	3.98677	0.25208
809	0.835677	3.98805	0.251903
810	0.83575	3.98925	0.251879
811	0.835816	3.9914	0.252002
812	0.835866	3.99021	0.251838
813	0.835896	3.98939	0.251806
814	0.835931	3.98864	0.251876
815	0.835967	3.98943	0.251882
816	0.836005	3.98985	0.25185
817	0.836053	3.99001	0.251765
818	0.8361	3.98911	0.251655
819	0.836177	3.98657	0.251886
820	0.83623	3.98677	0.251691
821	0.83628	3.98505	0.251626
822	0.83637	3.98256	0.25142
823	0.83641	3.98472	0.25173
824	0.836453	3.98543	0.252093
825	0.83643	3.99031	0.252601
826	0.836433	3.99297	0.252665
827	0.836407	3.99164	0.252658
828	0.836379	3.99168	0.252618
829	0.836359	3.99389	0.252628
830	0.836319	3.99582	0.252668
831	0.836307	3.99648	0.252421
832	0.836294	3.99488	0.252259
833	0.836286	3.99509	0.252098
834	0.836271	3.99478	0.252028
835	0.836285	3.99396	0.251974
836	0.836306	3.99391	0.251897
837	0.836302	3.99468	0.25186
838	0.836335	3.99281	0.251804
839	0.83637	3.99312	0.251786
840	0.836414	3.99	0.251862
841	0.836503	3.98729	0.252027
842	0.836576	3.98415	0.251922
843	0.8366	3.98569	0.252109
844	0.836671	3.98552	0.252003
845	0.836731	3.98674	0.252068
846	0.836796	3.9842	0.252175
847	0.836827	3.98572	0.252149
848	0.836871	3.98514	0.252089
849	0.836929	3.98496	0.252191
850	0.837008	3.98522	0.252236
851	0.837046	3.98801	0.252206
852	0.83706	3.99113	0.252309
853	0.837079	3.99129	0.252413
854	0.837096	3.99137	0.252306
855	0.837116	3.99262	0.252208
856	0.837125	3.99462	0.252515
857	0.837078	3.99578	0.252466
858	0.837064	3.99463	0.25233
859	0.837076	3.99466	0.252228
860	0.837075	3.99374	0.252175
861	0.837063	3.99445	0.252473
862	0.837061	3.99324	0.252694
863	0.837052	3.9936	0.252727
864	0.837029	3.99463	0.252398
865	0.837018	3.99468	0.252266
866	0.836973	3.99621	0.252262
867	0.836949	3.99677	0.252352
868	0.836926	3.99754	0.252404
869	0.836912	3.99817	0.252381
870	0.836886	3.99801	0.25227
871	0.836873	3.99796	0.252152
872	0.83687	3.99808	0.252127
873	0.836856	3.99813	0.2521
874	0.836842	3.9982	0.252071
875	0.836837	3.99868	0.252088
876	0.836832	3.99876	0.252066
877	0.836836	3.99886	0.252053
878	0.836839	3.99882	0.251954
879	0.836831	3.99887	0.251934
880	0.836831	3.99893	0.251923
881	0.83683	3.99898	0.251913
882	0.836825	3.99903	0.251898
883	0.836817	3.99906	0.251883
884	0.836815	3.99909	0.251874
885	0.836815	3.99859	0.251967
886	0.836825	3.9981	0.251958
887	0.836826	3.99913	0.251992
888	0.836822	3.99976	0.251981
889	0.836823	3.99971	0.25188
890	0.836821	3.99975	0.251871
891	0.836819	3.99977	0.251864
892	0.836817	3.99979	0.251859
893	0.836813	3.99981	0.25185
894	0.83681	3.99982	0.251845
895	0.83681	3.99984	0.251841
896	0.836812	3.99987	0.251838
897	0.836813	3.99989	0.251835
898	0.836813	3.9999	0.251833
899	0.836813	3.99992	0.25183
900	0.836812	3.99993	0.251828
901	0.83681	3.99993	0.251824
902	0.83681	3.99995	0.251822
903	0.83681	3.99996	0.25182
904	0.836809	3.99996	0.251818
905	0.836808	3.99996	0.251816
906	0.836808	3.99997	0.251815
907	0.836807	3.99997	0.251814
908	0.836807	3.99997	0.251813
909	0.836806	3.99998	0.251811
910	0.836805	3.99998	0.251809
911	0.836804	3.99998	0.251808
912	0.836804	3.99998	0.251808
913	0.836804	3.99998	0.251807
914	0.836804	3.99999	0.251807
915	0.836803	3.99999	0.251806
916	0.836803	3.99999	0.251805
917	0.836803	3.99999	0.251805
918	0.836802	3.99999	0.251804
919	0.836802	3.99999	0.251804
920	0.836802	3.99999	0.251803
921	0.836802	3.99999	0.251803
922	0.836802	3.99999	0.251803
923	0.836801	3.99999	0.251802
924	0.836801	3.99999	0.251802
925	0.836801	3.99999	0.251802
926	0.836801	4	0.251801
927	0.836801	4	0.251801
928	0.836801	4	0.251801
929	0.836801	4	0.251801
930	0.836801	4	0.251801
931	0.8368	4	0.251801
932	0.8368	4	0.251801
933	0.8368	4	0.251801
934	0.8368	4	0.2518
935	0.8368	4	0.2518
936	0.8368	4	0.2518
937	0.8368	4	0.2518
938	0.8368	4	0.2518
939	0.8368	4	0.2518
940	0.8368	4	0.2518
941	0.8368	4	0.2518
942	0.8368	4	0.2518
943	0.8368	4	0.2518
944	0.8368	4	0.2518
945	0.8368	4	0.2518
946	0.8368	4	0.2518
947	0.8368	4	0.2518
948	0.8368	4	0.2518
949	0.8368	4	0.2518
950	0.8368	4	0.2518
951	0.8368	4	0.2518
952	0.8368	4	0.2518
953	0.8368	4	0.2518
954	0.8368	4	0.2518
955	0.8368	4	0.2518
956	0.8368	4	0.2518
957	0.8368	4	0.2518
958	0.8368	4	0.2518
959	0.8368	4	0.2518
960	0.8368	4	0.2518
961	0.8368	4	0.2518
962	0.8368	4	0.2518
963	0.8368	4	0.2518
964	0.8368	4	0.2518
965	0.8368	4	0.2518
966	0.8368	4	0.2518
967	0.8368	4	0.2518
968	0.8368	4	0.2518
969	0.8368	4	0.2518
970	0.8368	4	0.2518
971	0.8368	4	0.2518
972	0.8368	4	0.2518
973	0.8368	4	0.2518
974	0.8368	4	0.2518
975	0.8368	4	0.2518
976	0.8368	4	0.2518
977	0.8368	4	0.2518
978	0.8368	4	0.2518
979	0.8368	4	0.2518
980	0.8368	4	0.2518
981	0.8368	4	0.2518
982	0.8368	4	0.2518
983	0.8368	4	0.2518
984	0.8368	4	0.2518
985	0.8368	4	0.2518
986	0.8368	4	0.2518
987	0.8368	4	0.2518
988	0.8368	4	0.2518
989	0.8368	4	0.2518
990	0.8368	4	0.2518
991	0.8368	4	0.2518
992	0.8368	4	0.2518
993	0.8368	4	0.2518
994	0.8368	4	0.2518
995	0.8368	4	0.2518
996	0.8368	4	0.2518
997	0.8368	4	0.2518
998	0.8368	4	0.2518
999	0.8368	4	0.2518
1000	0.8368	4	0.2518
1001	0.8368	4	0.2518
1002	0.8368	4	0.2518
1003	0.8368	4	0.2518
1004	0.8368	4	0.2518
1005	0.8368	4	0.2518
1006	0.8368	4	0.2518
1007	0.8368	4	0.2518
1008	0.8368	4	0.2518
1009	0.8368	4	0.2518
1010	0.8368	4	0.2518
1011	0.8368	4	0.2518
1012	0.8368	4	0.2518
1013	0.8368	4	0.2518
1014	0.8368	4	0.2518
1015	0.8368	4	0.2518
1016	0.8368	4	0.2518
1017	0.8368	4	0.2518
1018	0.8368	4	0.2518
1019	0.8368	4	0.2518
1020	0.8368	4	0.2518
1021	0.8368	4	0.2518
1022	0.8368	4	0.2518
1023	0.8368	4	0.2518
1024	0.8368	4	0.2518
1025	0.8368	4	0.2518
1026	0.8368	4	0.2518
1027	0.8368	4	0.2518
1028	0.8368	4	0.2518
1029	0.8368	4	0.2518
1030	0.8368	4	0.2518
1031	0.8368	4	0.2518
1032	0.8368	4	0.2518
1033	0.8368	4	0.2518
1034	0.8368	4	0.2518
1035	0.8368	4	0.2518
1036	0.8368	4	0.2518
1037	0.8368	4	0.2518
1038	0.8368	4	0.2518
1039	0.8368	4	0.2518
1040	0.8368	4	0.2518
1041	0.8368	4	0.2518
1042	0.8368	4	0.2518
1043	0.8368	4	0.2518
1044	0.8368	4	0.2518
1045	0.8368	4	0.2518
1046	0.8368	4	0.2518
1047	0.8368	4	0.2518
1048	0.8368	4	0.2518
1049	0.8368	4	0.2518
1050	0.8368	4	0.2518
1051	0.8368	4	0.2518
1052	0.8368	4	0.2518
1053	0.8368	4	0.2518
1054	0.8368	4	0.2518
1055	0.8368	4	0.2518
1056	0.8368	4	0.2518
1057	0.8368	4	0.2518
1058	0.8368	4	0.2518
1059	0.8368	4	0.2518
1060	0.8368	4	0.2518
1061	0.8368	4	0.2518
1062	0.8368	4	0.2518
1063	0.8368	4	0.2518
1064	0.8368	4	0.2518
1065	0.8368	4	0.2518
1066	0.8368	4	0.2518
1067	0.8368	4	0.2518
1068	0.8368	4	0.2518
1069	0.8368	4	0.2518
1070	0.8368	4	0.2518
1071	0.8368	4	0.2518
1072	0.8368	4	0.2518
1073	0.8368	4	0.2518
1074	0.8368	4	0.2518
1075	0.8368	4	0.2518
1076	0.8368	4	0.2518
1077	0.8368	4	0.2518
1078	0.8368	4	0.2518
1079	0.8368	4	0.2518
1080	0.8368	4	0.2518
1081	0.8368	4	0.2518
1082	0.8368	4	0.2518
1083	0.8368	4	0.2518
1084	0.8368	4	0.2518
1085	0.8368	4	0.2518
1086	0.8368	4	0.2518
1087	0.8368	4	0.2518
1088	0.8368	4	0.2518
1089	0.8368	4	0.2518
1090	0.8368	4	0.2518
1091	0.8368	4	0.2518
1092	0.8368	4	0.2518
1093	0.8368	4	0.2518
1094	0.8368	4	0.2518
1095	0.8368	4	0.2518
1096	0.8368	4	0.2518
1097	0.8368	4	0.2518
1098	0.8368	4	0.2518
1099	0.8368	4	0.2518
1100	0.8368	4	0.2518
1101	0.8368	4	0.2518
1102	0.8368	4	0.2518
1103	0.8368	4	0.2518
1104	0.8368	4	0.2518
1105	0.8368	4	0.2518
1106	0.8368	4	0.2518
1107	0.8368	4	0.2518
1108	0.8368	4	0.2518
1109	0.8368	4	0.2518
1110	0.8368	4	0.2518
1111	0.8368	4	0.2518
1112	0.8368	4	0.2518
1113	0.8368	4	0.2518
1114	0.8368	4	0.2518
1115	0.8368	4	0.2518
1116	0.8368	4	0.2518
1117	0.8368	4	0.2518
1118	0.8368	4	0.2518
1119	0.8368	4	0.2518
1120	0.8368	4	0.2518
1121	0.8368	4	0.2518
1122	0.8368	4	0.2518
1123	0.8368	4	0.2518
1124	0.8368	4	0.2518
1125	0.8368	4	0.2518
1126	0.8368	4	0.2518
1127	0.8368	4	0.2518
1128	0.8368	4	0.2518
1129	0.8368	4	0.2518
1130	0.8368	4	0.2518
1131	0.8368	4	0.2518
1132	0.8368	4	0.2518
1133	0.8368	4	0.2518
1134	0.8368	4	0.2518
1135	0.8368	4	0.2518
1136	0.8368	4	0.2518
1137	0.8368	4	0.2518
1138	0.8368	4	0.2518
1139	0.8368	4	0.2518
1140	0.8368	4	0.2518
1141	0.8368	4	0.2518
1142	0.8368	4	0.2518
1143	0.8368	4	0.2518
1144	0.8368	4	0.2518
1145	0.8368	4	0.2518
1146	0.8368	4	0.2518
1147	0.8368	4	0.2518
1148	0.8368	4	0.2518
1149	0.8368	4	0.2518
1150	0.8368	4	0.2518
1151	0.8368	4	0.2518
1152	0.8368	4	0.2518
1153	0.8368	4	0.2518
1154	0.8368	4	0.2518
1155	0.8368	4	0.2518
1156	0.8368	4	0.2518
1157	0.8368	4	0.2518
1158	0.8368	4	0.2518
1159	0.8368	4	0.2518
1160	0.8368	4	0.2518
1161	0.8368	4	0.2518
1162	0.8368	4	0.2518
1163	0.8368	4	0.2518
1164	0.8368	4	0.2518
1165	0.8368	4	0.2518
1166	0.8368	4	0.2518
1167	0.8368	4	0.2518
1168	0.8368	4	0.2518
1169	0.8368	4	0.2518
1170	0.8368	4	0.2518
1171	0.8368	4	0.2518
1172	0.8368	4	0.2518
1173	0.8368	4	0.2518
1174	0.8368	4	0.2518
1175	0.8368	4	0.2518
1176	0.8368	4	0.2518
1177	0.8368	4	0.2518
1178	0.8368	4	0.2518
1179	0.8368	4	0.2518
1180	0.8368	4	0.2518
1181	0.8368	4	0.2518
1182	0.8368	4	0.2518
1183	0.8368	4	0.2518
1184	0.8368	4	0.2518
1185	0.8368	4	0.2518
1186	0.8368	4	0.2518
1187	0.8368	4	0.2518
1188	0.8368	4	0.2518
1189	0.8368	4	0.2518
1190	0.8368	4	0.2518
1191	0.8368	4	0.2518
1192	0.8368	4	0.2518
1193	0.8368	4	0.2518
1194	0.8368	4	0.2518
1195	0.8368	4	0.2518
1196	0.8368	4	0.2518
1197	0.8368	4	0.2518
1198	0.8368	4	0.2518
1199	0.8368	4	0.2518
1200	0.8368	4	0.2518
1201	0.8368	4	0.2518
1202	0.8368	4	0.2518
1203	0.8368	4	0.2518
1204	0.8368	4	0.2518
1205	0.8368	4	0.2518
1206	0.8368	4	0.2518
1207	0.8368	4	0.2518
1208	0.8368	4	0.2518
1209	0.8368	4	0.2518
1210	0.8368	4	0.2518
1211	0.8368	4	0.2518
1212	0.8368	4	0.2518
1213	0.8368	4	0.2518
1214	0.8368	4	0.2518
1215	0.8368	4	0.2518
1216	0.8368	4	0.2518
1217	0.8368	4	0.2518
1218	0.8368	4	0.2518
1219	0.8368	4	0.2518
1220	0.8368	4	0.2518
1221	0.8368	4	0.2518
1222	0.8368	4	0.2518
1223	0.8368	4	0.2518
1224	0.8368	4	0.2518
1225	0.8368	4	0.2518
1226	0.8368	4	0.2518
1227	0.8368	4	0.2518
1228	0.8368	4	0.2518
1229	0.8368	4	0.2518
1230	0.8368	4	0.2518
1231	0.8368	4	0.2518
1232	0.8368	4	0.2518
1233	0.8368	4	0.2518
1234	0.8368	4	0.2518
1235	0.8368	4	0.2518
1236	0.8368	4	0.2518
1237	0.8368	4	0.2518
1238	0.8368	4	0.2518
1239	0.8368	4	0.2518
1240	0.8368	4	0.2518
1241	0.8368	4	0.2518
1242	0.8368	4	0.2518
1243	0.8368	4	0.2518
1244	0.8368	4	0.2518
1245	0.8368	4	0.2518
1246	0.8368	4	0.2518
1247	0.8368	4	0.2518
1248	0.8368	4	0.2518
1249	0.8368	4	0.2518
1250	0.8368	4	0.2518
1251	0.8368	4	0.2518
1252	0.8368	4	0.2518
1253	0.8368	4	0.2518
1254	0.8368	4	0.2518
1255	0.8368	4	0.2518
1256	0.8368	4	0.2518
1257	0.8368	4	0.2518
1258	0.8368	4	0.2518
1259	0.8368	4	0.2518
1260	0.8368	4	0.2518
1261	0.8368	4	0.2518
1262	0.8368	4	0.2518
1263	0.8368	4	0.2518
1264	0.8368	4	0.2518
1265	0.8368	4	0.2518
1266	0.8368	4	0.2518
1267	0.8368	4	0.2518
1268	0.8368	4	0.2518
1269	0.8368	4	0.2518
1270	0.8368	4	0.2518
1271	0.8368	4	0.2518
1272	0.8368	4	0.2518
1273	0.8368	4	0.2518
1274	0.8368	4	0.2518
1275	0.8368	4	0.2518
1276	0.8368	4	0.2518
1277	0.8368	4	0.2518
1278	0.8368	4	0.2518
1279	0.8368	4	0.2518
1280	0.8368	4	0.2518
1281	0.8368	4	0.2518
1282	0.8368	4	0.2518
1283	0.8368	4	0.2518
1284	0.8368	4	0.2518
1285	0.8368	4	0.2518
1286	0.8368	4	0.2518
1287	0.8368	4	0.2518
1288	0.8368	4	0.2518
1289	0.8368	4	0.2518
1290	0.8368	4	0.2518
1291	0.8368	4	0.2518
1292	0.8368	4	0.2518
1293	0.8368	4	0.2518
1294	0.8368	4	0.2518
1295	0.8368	4	0.2518
1296	0.8368	4	0.2518
1297	0.8368	4	0.2518
1298	0.8368	4	0.2518
1299	0.8368	4	0.2518
1300	0.8368	4	0.2518
1301	0.8368	4	0.2518
1302	0.8368	4	0.2518
1303	0.8368	4	0.2518
1304	0.8368	4	0.2518
1305	0.8368	4	0.2518
1306	0.8368	4	0.2518
1307	0.8368	4	0.2518
1308	0.8368	4	0.2518
1309	0.8368	4	0.2518
1310	0.8368	4	0.2518
1311	0.8368	4	0.2518
1312	0.8368	4	0.2518
1313	0.8368	4	0.2518
1314	0.8368	4	0.2518
1315	0.8368	4	0.2518
1316	0.8368	4	0.2518
1317	0.8368	4	0.2518
1318	0.8368	4	0.2518
1319	0.8368	4	0.2518
1320	0.8368	4	0.2518
1321	0.8368	4	0.2518
1322	0.8368	4	0.2518
1323	0.8368	4	0.2518
1324	0.8368	4	0.2518
1325	0.8368	4	0.2518
1326	0.8368	4	0.2518
1327	0.8368	4	0.2518
1328	0.8368	4	0.2518
1329	0.8368	4	0.2518
1330	0.8368	4	0.2518
1331	0.8368	4	0.2518
1332	0.8368	4	0.2518
1333	0.8368	4	0.2518
1334	0.8368	4	0.2518
1335	0.8368	4	0.2518
1336	0.8368	4	0.2518
1337	0.8368	4	0.2518
1338	0.8368	4	0.2518
1339	0.8368	4	0.2518
1340	0.8368	4	0.2518
1341	0.8368	4	0.2518
1342	0.8368	4	0.2518
1343	0.8368	4	0.2518
1344	0.8368	4	0.2518
1345	0.8368	4	0.2518
1346	0.8368	4	0.2518
1347	0.8368	4	0.2518
1348	0.8368	4	0.2518
1349	0.8368	4	0.2518
1350	0.8368	4	0.2518
1351	0.8368	4	0.2518
1352	0.8368	4	0.2518
1353	0.8368	4	0.2518
1354	0.8368	4	0.2518
1355	0.8368	4	0.2518
1356	0.8368	4	0.2518
1357	0.8368	4	0.2518
1358	0.8368	4	0.2518
1359	0.8368	4	0.2518
1360	0.8368	4	0.2518
1361	0.8368	4	0.2518
1362	0.8368	4	0.2518
1363	0.8368	4	0.2518
1364	0.8368	4	0.2518
1365	0.8368	4	0.2518
1366	0.8368	4	0.2518
1367	0.8368	4	0.2518
1368	0.8368	4	0.2518
1369	0.8368	4	0.2518
1370	0.8368	4	0.2518
1371	0.8368	4	0.2518
1372	0.8368	4	0.2518
1373	0.8368	4	0.2518
1374	0.8368	4	0.2518
1375	0.8368	4	0.2518
1376	0.8368	4	0.2518
1377	0.8368	4	0.2518
1378	0.8368	4	0.2518
1379	0.8368	4	0.2518
1380	0.8368	4	0.2518
1381	0.8368	4	0.2518
1382	0.8368	4	0.2518
1383	0.8368	4	0.2518
1384	0.8368	4	0.2518
1385	0.8368	4	0.2518
1386	0.8368	4	0.2518
1387	0.8368	4	0.2518
1388	0.8368	4	0.2518
1389	0.8368	4	0.2518
1390	0.8368	4	0.2518
1391	0.8368	4	0.2518
1392	0.8368	4	0.2518
1393	0.8368	4	0.2518
1394	0.8368	4	0.2518
1395	0.8368	4	0.2518
1396	0.8368	4	0.2518
1397	0.8368	4	0.2518
1398	0.8368	4	0.2518
1399	0.8368	4	0.2518
1400	0.8368	4	0.2518
1401	0.8368	4	0.2518
1402	0.8368	4	0.2518
1403	0.8368	4	0.2518
1404	0.8368	4	0.2518
1405	0.8368	4	0.2518
1406	0.8368	4	0.2518
1407	0.8368	4	0.2518
1408	0.8368	4	0.2518
1409	0.8368	4	0.2518
1410	0.8368	4	0.2518
1411	0.8368	4	0.2518
1412	0.8368	4	0.2518
1413	0.8368	4	0.2518
1414	0.8368	4	0.2518
1415	0.8368	4	0.2518
1416	0.8368	4	0.2518
1417	0.8368	4	0.2518
1418	0.8368	4	0.2518
1419	0.8368	4	0.2518
1420	0.8368	4	0.2518
1421	0.8368	4	0.2518
1422	0.8368	4	0.2518
1423	0.8368	4	0.2518
1424	0.8368	4	0.2518
1425	0.8368	4	0.2518
1426	0.8368	4	0.2518
1427	0.8368	4	0.2518
1428	0.8368	4	0.2518
1429	0.8368	4	0.2518
1430	0.8368	4	0.2518
1431	0.8368	4	0.2518
1432	0.8368	4	0.2518
1433	0.8368	4	0.2518
1434	0.8368	4	0.2518
1435	0.8368	4	0.2518
1436	0.8368	4	0.2518
1437	0.8368	4	0.2518
1438	0.8368	4	0.2518
1439	0.8368	4	0.2518
1440	0.8368	4	0.2518
1441	0.8368	4	0.2518
1442	0.8368	4	0.2518
1443	0.8368	4	0.2518
1444	0.8368	4	0.2518
1445	0.8368	4	0.2518
1446	0.8368	4	0.2518
1447	0.8368	4	0.2518
1448	0.8368	4	0.2518
1449	0.8368	4	0.2518
1450	0.8368	4	0.2518
1451	0.8368	4	0.2518
1452	0.8368	4	0.2518
1453	0.8368	4	0.2518
1454	0.8368	4	0.2518
1455	0.8368	4	0.2518
1456	0.8368	4	0.2518
1457	0.8368	4	0.2518
1458	0.8368	4	0.2518
1459	0.8368	4	0.2518
1460	0.8368	4	0.2518
1461	0.8368	4	0.2518
1462	0.8368	4	0.2518
1463	0.8368	4	0.2518
1464	0.8368	4	0.2518
1465	0.8368	4	0.2518
1466	0.8368	4	0.2518
1467	0.8368	4	0.2518
1468	0.8368	4	0.2518
1469	0.8368	4	0.2518
1470	0.8368	4	0.2518
1471	0.8368	4	0.2518
1472	0.8368	4	0.2518
1473	0.8368	4	0.2518
1474	0.8368	4	0.2518
1475	0.8368	4	0.2518
1476	0.8368	4	0.2518
1477	0.8368	4	0.2518
1478	0.8368	4	0.2518
1479	0.8368	4	0.2518
1480	0.8368	4	0.2518
1481	0.8368	4	0.2518
1482	0.8368	4	0.2518
1483	0.8368	4	0.2518
1484	0.8368	4	0.2518
1485	0.8368	4	0.2518
1486	0.8368	4	0.2518
1487	0.8368	4	0.2518
1488	0.8368	4	0.2518
1489	0.8368	4	0.2518
1490	0.8368	4	0.2518
1491	0.8368	4	0.2518
1492	0.8368	4	0.2518
1493	0.8368	4	0.2518
1494	0.8368	4	0.2518
1495	0.8368	4	0.2518
1496	0.8368	4	0.2518
1497	0.8368	4	0.2518
1498	0.8368	4	0.2518
1499	0.8368	4	0.2518
1500	0.8368	4	0.2518
1501	0.8368	4	0.2518
1502	0.8368	4	0.2518
1503	0.8368	4	0.2518
1504	0.8368	4	0.2518
1505	0.8368	4	0.2518
1506	0.8368	4	0.2518
1507	0.8368	4	0.2518
1508	0.8368	4	0.2518
1509	0.8368	4	0.2518
1510	0.8368	4	0.2518
1511	0.8368	4	0.2518
1512	0.8368	4	0.2518
1513	0.8368	4	0.2518
1514	0.8368	4	0.2518
1515	0.8368	4	0.2518
1516	0.8368	4	0.2518
1517	0.8368	4	0.2518
1518	0.8368	4	0.2518
1519	0.8368	4	0.2518
1520	0.8368	4	0.2518
1521	0.8368	4	0.2518
1522	0.8368	4	0.2518
1523	0.8368	4	0.2518
1524	0.8368	4	0.2518
1525	0.8368	4	0.2518
1526	0.8368	4	0.2518
1527	0.8368	4	0.2518
1528	0.8368	4	0.2518
1529	0.8368	4	0.2518
1530	0.8368	4	0.2518
1531	0.8368	4	0.2518
1532	0.8368	4	0.2518
1533	0.8368	4	0.2518
1534	0.8368	4	0.2518
1535	0.8368	4	0.2518
1536	0.8368	4	0.2518
1537	0.8368	4	0.2518
1538	0.8368	4	0.2518
1539	0.8368	4	0.2518
1540	0.8368	4	0.2518
1541	0.8368	4	0.2518
1542	0.8368	4	0.2518
1543	0.8368	4	0.2518
1544	0.8368	4	0.2518
1545	0.8368	4	0.2518
1546	0.8368	4	0.2518
1547	0.8368	4	0.2518
1548	0.8368	4	0.2518
1549	0.8368	4	0.2518
1550	0.8368	4	0.2518
1551	0.8368	4	0.2518
1552	0.8368	4	0.2518
1553	0.8368	4	0.2518
1554	0.8368	4	0.2518
1555	0.8368	4	0.2518
1556	0.8368	4	0.2518
1557	0.8368	4	0.2518
1558	0.8368	4	0.2518
1559	0.8368	4	0.2518
1560	0.8368	4	0.2518
1561	0.8368	4	0.2518
1562	0.8368	4	0.2518
1563	0.8368	4	0.2518
1564	0.8368	4	0.2518
1565	0.8368	4	0.2518
1566	0.8368	4	0.2518
1567	0.8368	4	0.2518
1568	0.8368	4	0.2518
1569	0.8368	4	0.2518
1570	0.8368	4	0.2518
1571	0.8368	4	0.2518
1572	0.8368	4	0.2518
1573	0.8368	4	0.2518
1574	0.8368	4	0.2518
1575	0.8368	4	0.2518
1576	0.8368	4	0.2518
1577	0.8368	4	0.2518
1578	0.8368	4	0.2518
1579	0.8368	4	0.2518
1580	0.8368	4	0.2518
1581	0.8368	4	0.2518
1582	0.8368	4	0.2518
1583	0.8368	4	0.2518
1584	0.8368	4	0.2518
1585	0.8368	4	0.2518
1586	0.8368	4	0.2518
1587	0.8368	4	0.2518
1588	0.8368	4	0.2518
1589	0.8368	4	0.2518
1590	0.8368	4	0.2518
1591	0.8368	4	0.2518
1592	0.8368	4	0.2518
1593	0.8368	4	0.2518
1594	0.8368	4	0.2518
1595	0.8368	4	0.2518
1596	0.8368	4	0.2518
1597	0.8368	4	0.2518
1598	0.8368	4	0.2518
1599	0.8368	4	0.2518
1600	0.8368	4	0.2518
1601	0.8368	4	0.2518
1602	0.8368	4	0.2518
1603	0.8368	4	0.2518
1604	0.8368	4	0.2518
1605	0.8368	4	0.2518
1606	0.8368	4	0.2518
1607	0.8368	4	0.2518
1608	0.8368	4	0.2518
1609	0.8368	4	0.2518
1610	0.8368	4	0.2518
1611	0.8368	4	0.2518
1612	0.8368	4	0.2518
1613	0.8368	4	0.2518
1614	0.8368	4	0.2518
1615	0.8368	4	0.2518
1616	0.8368	4	0.2518
1617	0.8368	4	0.2518
1618	0.8368	4	0.2518
1619	0.8368	4	0.2518
1620	0.8368	4	0.2518
1621	0.8368	4	0.2518
1622	0.8368	4	0.2518
1623	0.8368	4	0.2518
1624	0.8368	4	0.2518
1625	0.8368	4	0.2518
1626	0.8368	4	0.2518
1627	0.8368	4	0.2518
1628	0.8368	4	0.2518
1629	0.8368	4	0.2518
1630	0.8368	4	0.2518
1631	0.8368	4	0.2518
1632	0.8368	4	0.2518
1633	0.8368	4	0.2518
1634	0.8368	4	0.2518
1635	0.8368	4	0.2518
1636	0.8368	4	0.2518
1637	0.8368	4	0.2518
1638	0.8368	4	0.2518
1639	0.8368	4	0.2518
1640	0.8368	4	0.2518
1641	0.8368	4	0.2518
1642	0.8368	4	0.2518
1643	0.8368	4	0.2518
1644	0.8368	4	0.2518
1645	0.8368	4	0.2518
1646	0.8368	4	0.2518
1647	0.8368	4	0.2518
1648	0.8368	4	0.2518
1649	0.8368	4	0.2518
1650	0.8368	4	0.2518
1651	0.8368	4	0.2518
1652	0.8368	4	0.2518
1653	0.8368	4	0.2518
1654	0.8368	4	0.2518
1655	0.8368	4	0.2518
1656	0.8368	4	0.2518
1657	0.8368	4	0.2518
1658	0.8368	4	0.2518
1659	0.8368	4	0.2518
1660	0.8368	4	0.2518
1661	0.8368	4	0.2518
1662	0.8368	4	0.2518
1663	0.8368	4	0.2518
1664	0.8368	4	0.2518
1665	0.8368	4	0.2518
1666	0.8368	4	0.2518
1667	0.8368	4	0.2518
1668	0.8368	4	0.2518
1669	0.8368	4	0.2518
1670	0.8368	4	0.2518
1671	0.8368	4	0.2518
1672	0.8368	4	0.2518
1673	0.8368	4	0.2518
1674	0.8368	4	0.2518
1675	0.8368	4	0.2518
1676	0.8368	4	0.2518
1677	0.8368	4	0.2518
1678	0.8368	4	0.2518
1679	0.8368	4	0.2518
1680	0.8368	4	0.2518
1681	0.8368	4	0.2518
1682	0.8368	4	0.2518
1683	0.8368	4	0.2518
1684	0.8368	4	0.2518
1685	0.8368	4	0.2518
1686	0.8368	4	0.2518
1687	0.8368	4	0.2518
1688	0.8368	4	0.2518
1689	0.8368	4	0.2518
1690	0.8368	4	0.2518
1691	0.8368	4	0.2518
1692	0.8368	4	0.2518
1693	0.8368	4	0.2518
1694	0.8368	4	0.2518
1695	0.8368	4	0.2518
1696	0.8368	4	0.2518
1697	0.8368	4	0.2518
1698	0.8368	4	0.2518
1699	0.8368	4	0.2518
1700	0.8368	4	0.2518
1701	0.8368	4	0.2518
1702	0.8368	4	0.2518
1703	0.8368	4	0.2518
1704	0.8368	4	0.2518
1705	0.8368	4	0.2518
1706	0.8368	4	0.2518
1707	0.8368	4	0.2518
1708	0.8368	4	0.2518
1709	0.8368	4	0.2518
1710	0.8368	4	0.2518
1711	0.8368	4	0.2518
1712	0.8368	4	0.2518
1713	0.8368	4	0.2518
1714	0.8368	4	0.2518
1715	0.8368	4	0.2518
1716	0.8368	4	0.2518
1717	0.8368	4	0.2518
1718	0.8368	4	0.2518
1719	0.8368	4	0.2518
1720	0.8368	4	0.2518
1721	0.8368	4	0.2518
1722	0.8368	4	0.2518
1723	0.8368	4	0.2518
1724	0.8368	4	0.2518
1725	0.8368	4	0.2518
1726	0.8368	4	0.2518
1727	0.8368	4	0.2518
1728	0.8368	4	0.2518
1729	0.8368	4	0.2518
1730	0.8368	4	0.2518
1731	0.8368	4	0.2518
1732	0.8368	4	0.2518
1733	0.8368	4	0.2518
1734	0.8368	4	0.2518
1735	0.8368	4	0.2518
1736	0.8368	4	0.2518
1737	0.8368	4	0.2518
1738	0.8368	4	0.2518
1739	0.8368	4	0.2518
1740	0.8368	4	0.2518
1741	0.8368	4	0.2518
1742	0.8368	4	0.2518
1743	0.8368	4	0.2518
1744	0.8368	4	0.2518
1745	0.8368	4	0.2518
1746	0.8368	4	0.2518
1747	0.8368	4	0.2518
1748	0.8368	4	0.2518
1749	0.8368	4	0.2518
1750	0.8368	4	0.2518
1751	0.8368	4	0.2518
1752	0.8368	4	0.2518
1753	0.8368	4	0.2518
1754	0.8368	4	0.2518
1755	0.8368	4	0.2518
1756	0.8368	4	0.2518
1757	0.8368	4	0.2518
1758	0.8368	4	0.2518
1759	0.8368	4	0.2518
1760	0.8368	4	0.2518
1761	0.8368	4	0.2518
1762	0.8368	4	0.2518
1763	0.8368	4	0.2518
1764	0.8368	4	0.2518
1765	0.8368	4	0.2518
1766	0.8368	4	0.2518
1767	0.8368	4	0.2518
1768	0.8368	4	0.2518
1769	0.8368	4	0.2518
1770	0.8368	4	0.2518
1771	0.8368	4	0.2518
1772	0.8368	4	0.2518
1773	0.8368	4	0.2518
1774	0.8368	4	0.2518
1775	0.8368	4	0.2518
1776	0.8368	4	0.2518
1777	0.8368	4	0.2518
1778	0.8368	4	0.2518
1779	0.8368	4	0.2518
1780	0.8368	4	0.2518
1781	0.8368	4	0.2518
1782	0.8368	4	0.2518
1783	0.8368	4	0.2518
1784	0.8368	4	0.2518
1785	0.8368	4	0.2518
1786	0.8368	4	0.2518
1787	0.8368	4	0.2518
1788	0.8368	4	0.2518
1789	0.8368	4	0.2518
1790	0.8368	4	0.2518
1791	0.8368	4	0.2518
1792	0.8368	4	0.2518
1793	0.8368	4	0.2518
1794	0.8368	4	0.2518
1795	0.8368	4	0.2518
1796	0.8368	4	0.2518
1797	0.8368	4	0.2518
1798	0.8368	4	0.2518
1799	0.8368	4	0.2518
1800	0.8368	4	0.2518
1801	0.8368	4	0.2518
1802	0.8368	4	0.2518
1803	0.8368	4	0.2518
1804	0.8368	4	0.2518
1805	0.8368	4	0.2518
1806	0.8368	4	0.2518
1807	0.8368	4	0.2518
1808	0.8368	4	0.2518
1809	0.8368	4	0.2518
1810	0.8368	4	0.2518
1811	0.8368	4	0.2518
1812	0.8368	4	0.2518
1813	0.8368	4	0.2518
1814	0.8368	4	0.2518
1815	0.8368	4	0.2518
1816	0.8368	4	0.2518
1817	0.8368	4	0.2518
1818	0.8368	4	0.2518
1819	0.8368	4	0.2518
1820	0.8368	4	0.2518
1821	0.8368	4	0.2518
1822	0.8368	4	0.2518
1823	0.8368	4	0.2518
1824	0.8368	4	0.2518
1825	0.8368	4	0.2518
1826	0.8368	4	0.2518
1827	0.8368	4	0.2518
1828	0.8368	4	0.2518
1829	0.8368	4	0.2518
1830	0.8368	4	0.2518
1831	0.8368	4	0.2518
1832	0.8368	4	0.2518
1833	0.8368	4	0.2518
1834	0.8368	4	0.2518
1835	0.8368	4	0.2518
1836	0.8368	4	0.2518
1837	0.8368	4	0.2518
1838	0.8368	4	0.2518
1839	0.8368	4	0.2518
1840	0.8368	4	0.2518
1841	0.8368	4	0.2518
1842	0.8368	4	0.2518
1843	0.8368	4	0.2518
1844	0.8368	4	0.2518
1845	0.8368	4	0.2518
1846	0.8368	4	0.2518
1847	0.8368	4	0.2518
1848	0.8368	4	0.2518
1849	0.8368	4	0.2518
1850	0.8368	4	0.2518
1851	0.8368	4	0.2518
1852	0.8368	4	0.2518
1853	0.8368	4	0.2518
1854	0.8368	4	0.2518
1855	0.8368	4	0.2518
1856	0.8368	4	0.2518
1857	0.8368	4	0.2518
1858	0.8368	4	0.2518
1859	0.8368	4	0.2518
1860	0.8368	4	0.2518
1861	0.8368	4	0.2518
1862	0.8368	4	0.2518
1863	0.8368	4	0.2518
1864	0.8368	4	0.2518
1865	0.8368	4	0.2518
1866	0.8368	4	0.2518
1867	0.8368	4	0.2518
1868	0.8368	4	0.2518
1869	0.8368	4	0.2518
1870	0.8368	4	0.2518
1871	0.8368	4	0.2518
1872	0.8368	4	0.2518
1873	0.8368	4	0.2518
1874	0.8368	4	0.2518
1875	0.8368	4	0.2518
1876	0.8368	4	0.2518
1877	0.8368	4	0.2518
1878	0.8368	4	0.2518
1879	0.8368	4	0.2518
1880	0.8368	4	0.2518
1881	0.8368	4	0.2518
1882	0.8368	4	0.2518
1883	0.8368	4	0.2518
1884	0.8368	4	0.2518
1885	0.8368	4	0.2518
1886	0.8368	4	0.2518
1887	0.8368	4	0.2518
1888	0.8368	4	0.2518
1889	0.8368	4	0.2518
1890	0.8368	4	0.2518
1891	0.8368	4	0.2518
1892	0.8368	4	0.2518
1893	0.8368	4	0.2518
1894	0.8368	4	0.2518
1895	0.8368	4	0.2518
1896	0.8368	4	0.2518
1897	0.8368	4	0.2518
1898	0.8368	4	0.2518
1899	0.8368	4	0.2518
1900	0.8368	4	0.2518
1901	0.8368	4	0.2518
1902	0.8368	4	0.2518
1903	0.8368	4	0.2518
1904	0.8368	4	0.2518
1905	0.8368	4	0.2518
1906	0.8368	4	0.2518
1907	0.8368	4	0.2518
1908	0.8368	4	0.2518
1909	0.8368	4	0.2518
1910	0.8368	4	0.2518
1911	0.8368	4	0.2518
1912	0.8368	4	0.2518
1913	0.8368	4	0.2518
1914	0.8368	4	0.2518
1915	0.8368	4	0.2518
1916	0.8368	4	0.2518
1917	0.8368	4	0.2518
1918	0.8368	4	0.2518
1919	0.8368	4	0.2518
1920	0.8368	4	0.2518
1921	0.8368	4	0.2518
1922	0.8368	4	0.2518
1923	0.8368	4	0.2518
1924	0.8368	4	0.2518
1925	0.8368	4	0.2518
1926	0.8368	4	0.2518
1927	0.8368	4	0.2518
1928	0.8368	4	0.2518
1929	0.8368	4	0.2518
1930	0.8368	4	0.2518
1931	0.8368	4	0.2518
1932	0.8368	4	0.2518
1933	0.8368	4	0.2518
1934	0.8368	4	0.2518
1935	0.8368	4	0.2518
1936	0.8368	4	0.2518
1937	0.8368	4	0.2518
1938	0.8368	4	0.2518
1939	0.8368	4	0.2518
1940	0.8368	4	0.2518
1941	0.8368	4	0.2518
1942	0.8368	4	0.2518
1943	0.8368	4	0.2518
1944	0.8368	4	0.2518
1945	0.8368	4	0.2518
1946	0.8368	4	0.2518
1947	0.8368	4	0.2518
1948	0.8368	4	0.2518
1949	0.8368	4	0.2518
1950	0.8368	4	0.2518
1951	0.8368	4	0.2518
1952	0.8368	4	0.2518
1953	0.8368	4	0.2518
1954	0.8368	4	0.2518
1955	0.8368	4	0.2518
1956	0.8368	4	0.2518
1957	0.8368	4	0.2518
1958	0.8368	4	0.2518
1959	0.8368	4	0.2518
1960	0.8368	4	0.2518
1961	0.8368	4	0.2518
1962	0.8368	4	0.2518
1963	0.8368	4	0.2518
1964	0.8368	4	0.2518
1965	0.8368	4	0.2518
1966	0.8368	4	0.2518
1967	0.8368	4	0.2518
1968	0.8368	4	0.2518
1969	0.8368	4	0.2518
1970	0.8368	4	0.2518
1971	0.8368	4	0.2518
1972	0.8368	4	0.2518
1973	0.8368	4	0.2518
1974	0.8368	4	0.2518
1975	0.8368	4	0.2518
1976	0.8368	4	0.2518
1977	0.8368	4	0.2518
1978	0.8368	4	0.2518
1979	0.8368	4	0.2518
1980	0.8368	4	0.2518
1981	0.8368	4	0.2518
1982	0.8368	4	0.2518
1983	0.8368	4	0.2518
1984	0.8368	4	0.2518
1985	0.8368	4	0.2518
1986	0.8368	4	0.2518
1987	0.8368	4	0.2518
1988	0.8368	4	0.2518
1989	0.8368	4	0.2518
1990	0.8368	4	0.2518
1991	0.8368	4	0.2518
1992	0.8368	4	0.2518
1993	0.8368	4	0.2518
1994	0.8368	4	0.2518
1995	0.8368	4	0.2518
1996	0.8368	4	0.2518
1997	0.8368	4	0.2518
1998	0.8368	4	0.2518
1999	0.8368	4	0.2518
2000	0.8368	4	0.2518
[truncated: 3,001 more rows]
