# Supplementary material for: Aspiration-driven co-evolution of cooperation with individual behavioral diversity
Source: PLoS One. 2023 Sep 15;18(9):e0291134. doi: 10.1371/journal.pone.0291134 (PMC10503719; doi:10.1371/journal.pone.0291134)
Supplement: S1 Data — (ZIP) [file pone.0291134.s001.zip › M1/v2-L=200/data/aspiration_time,b=1.23_frequency.txt]

1	0.5	0.5	0
2	0.633642	0.649744	0.456034
3	0.703929	0.759614	0.501815
4	0.731888	0.84507	0.540447
5	0.73438	0.916966	0.560127
6	0.721577	0.982909	0.563604
7	0.699974	1.04931	0.556681
8	0.674032	1.1179	0.540737
9	0.64665	1.1866	0.519026
10	0.619323	1.25076	0.496647
11	0.59359	1.31551	0.471751
12	0.569966	1.37705	0.444974
13	0.548617	1.44769	0.419209
14	0.529304	1.50019	0.395278
15	0.512137	1.53934	0.372296
16	0.497264	1.57815	0.351892
17	0.484548	1.59813	0.333307
18	0.47325	1.64921	0.313801
19	0.463876	1.68652	0.297467
20	0.455815	1.73125	0.285958
21	0.448891	1.76228	0.274443
22	0.442841	1.80362	0.265799
23	0.437553	1.85251	0.255718
24	0.433745	1.89106	0.246838
25	0.430077	1.9153	0.242186
26	0.427318	1.95772	0.233566
27	0.424878	2.00267	0.226777
28	0.42332	2.03675	0.220386
29	0.421908	2.07612	0.215835
30	0.420999	2.10783	0.212249
31	0.420025	2.14393	0.207665
32	0.419662	2.17561	0.204351
33	0.419362	2.2144	0.20259
34	0.41948	2.22332	0.198069
35	0.420147	2.25957	0.193615
36	0.421186	2.27291	0.191911
37	0.422687	2.29468	0.189602
38	0.424292	2.31306	0.186668
39	0.426069	2.33715	0.184366
40	0.427974	2.35233	0.184346
41	0.430266	2.36382	0.184737
42	0.432643	2.41519	0.183535
43	0.434397	2.46264	0.18378
44	0.436201	2.48123	0.184413
45	0.438068	2.47844	0.182405
46	0.440417	2.48282	0.182557
47	0.442806	2.50985	0.17954
48	0.445461	2.51217	0.179081
49	0.448368	2.49112	0.17881
50	0.45116	2.50221	0.17939
51	0.453777	2.52465	0.180641
52	0.456215	2.55132	0.181291
53	0.458799	2.5924	0.18264
54	0.461354	2.6086	0.183839
55	0.464045	2.63086	0.18421
56	0.466444	2.64941	0.185496
57	0.468814	2.6727	0.18405
58	0.471307	2.68189	0.18335
59	0.47394	2.71413	0.181839
60	0.476378	2.70974	0.181095
61	0.479135	2.72458	0.181104
62	0.48169	2.7429	0.185115
63	0.483809	2.76657	0.185502
64	0.485949	2.78642	0.185547
65	0.488155	2.82432	0.186672
66	0.490237	2.85436	0.186728
67	0.49222	2.85837	0.186265
68	0.494417	2.86243	0.186255
69	0.496483	2.87571	0.188001
70	0.498663	2.87264	0.186463
71	0.501144	2.88221	0.187859
72	0.503514	2.90878	0.188659
73	0.50548	2.93178	0.190431
74	0.507245	2.96589	0.191286
75	0.50911	2.98808	0.190304
76	0.510912	3.00483	0.188513
77	0.513	2.99827	0.187037
78	0.51547	3.00405	0.187241
79	0.517655	3.0029	0.187316
80	0.520007	3.00193	0.187559
81	0.522236	3.01351	0.187894
82	0.525031	2.99898	0.188073
83	0.527631	2.9939	0.188532
84	0.530428	2.99593	0.190318
85	0.532855	3.008	0.191815
86	0.535462	3.02606	0.192615
87	0.538015	3.03111	0.191917
88	0.540252	3.04591	0.193709
89	0.542478	3.0435	0.192764
90	0.545125	3.0466	0.192909
91	0.547889	3.03473	0.193844
92	0.550676	3.03032	0.195307
93	0.55302	3.04512	0.197332
94	0.555238	3.08421	0.19882
95	0.557471	3.11339	0.199167
96	0.559822	3.09984	0.198289
97	0.56211	3.09689	0.199916
98	0.564343	3.12213	0.200531
99	0.566401	3.13219	0.202371
100	0.568965	3.13574	0.202283
101	0.571297	3.13645	0.202499
102	0.573503	3.15666	0.2033
103	0.575503	3.17579	0.204798
104	0.577459	3.19512	0.206837
105	0.579249	3.20581	0.206854
106	0.580932	3.22473	0.206525
107	0.58209	3.24587	0.21031
108	0.583669	3.23374	0.210012
109	0.585253	3.23694	0.210505
110	0.587091	3.23056	0.209453
111	0.588835	3.22388	0.209903
112	0.590587	3.25034	0.209319
113	0.592416	3.25647	0.21175
114	0.59402	3.25067	0.212242
115	0.595767	3.2611	0.210909
116	0.597613	3.25725	0.210789
117	0.599193	3.27403	0.211035
118	0.600873	3.29684	0.212828
119	0.602292	3.32555	0.212277
120	0.603774	3.33318	0.211629
121	0.605458	3.3447	0.212437
122	0.607091	3.3533	0.210644
123	0.608877	3.34614	0.211391
124	0.610436	3.35369	0.21109
125	0.61199	3.38254	0.210942
126	0.613279	3.39742	0.211266
127	0.614513	3.41114	0.211796
128	0.615779	3.41198	0.211474
129	0.617148	3.4102	0.21156
130	0.618973	3.38519	0.211922
131	0.620785	3.37987	0.21324
132	0.622411	3.39362	0.213896
133	0.624144	3.41176	0.21477
134	0.625674	3.42528	0.21417
135	0.627117	3.43547	0.215251
136	0.628804	3.42922	0.213677
137	0.630514	3.416	0.212173
138	0.632194	3.4138	0.21278
139	0.633638	3.42741	0.214609
140	0.634952	3.43889	0.216344
141	0.636341	3.44993	0.216106
142	0.637765	3.4586	0.215889
143	0.639263	3.45209	0.215235
144	0.640479	3.4655	0.217042
145	0.641749	3.47934	0.218117
146	0.64303	3.48989	0.218671
147	0.644193	3.48935	0.218678
148	0.645304	3.50721	0.218797
149	0.646552	3.50655	0.21844
150	0.648006	3.48602	0.218018
151	0.649629	3.49054	0.217601
152	0.650984	3.49807	0.218583
153	0.652347	3.49738	0.220352
154	0.653481	3.49638	0.220868
155	0.654461	3.5115	0.220738
156	0.655544	3.50688	0.221742
157	0.656748	3.51841	0.222514
158	0.657944	3.51188	0.222135
159	0.659069	3.51355	0.22185
160	0.660338	3.51214	0.221061
161	0.66143	3.52628	0.222241
162	0.662473	3.53033	0.224634
163	0.6635	3.53547	0.223983
164	0.664618	3.53946	0.223802
165	0.665954	3.5225	0.22452
166	0.667116	3.5298	0.226164
167	0.667967	3.55341	0.227635
168	0.668895	3.56789	0.225821
169	0.669879	3.57351	0.22648
170	0.67069	3.57797	0.225672
171	0.671444	3.57707	0.227163
172	0.672531	3.5739	0.226778
173	0.673795	3.56171	0.226358
174	0.675069	3.552	0.225972
175	0.676231	3.55425	0.226004
176	0.67733	3.56135	0.226548
177	0.678409	3.57017	0.226128
178	0.679739	3.55849	0.224673
179	0.681037	3.56715	0.225484
180	0.682309	3.56349	0.225989
181	0.683512	3.56458	0.226049
182	0.684931	3.56429	0.227546
183	0.686132	3.5637	0.229998
184	0.687091	3.55452	0.229868
185	0.688165	3.56166	0.230555
186	0.689193	3.56695	0.230807
187	0.690049	3.5703	0.232427
188	0.690905	3.56663	0.232263
189	0.692012	3.57	0.232719
190	0.692989	3.58926	0.233211
191	0.693999	3.58294	0.232471
192	0.695014	3.5867	0.23334
193	0.695961	3.59164	0.233358
194	0.69692	3.59459	0.232634
195	0.69789	3.59798	0.231752
196	0.69889	3.60183	0.231902
197	0.699899	3.60773	0.233691
198	0.700738	3.61139	0.233882
199	0.701571	3.62216	0.234693
200	0.702372	3.63374	0.236628
201	0.70312	3.63535	0.236451
202	0.70394	3.63063	0.236087
203	0.70466	3.63279	0.23638
204	0.705488	3.63247	0.236209
205	0.706392	3.64292	0.236769
206	0.707162	3.65543	0.236157
207	0.708027	3.65143	0.235719
208	0.708859	3.65289	0.235062
209	0.709804	3.64637	0.233842
210	0.710948	3.63734	0.233272
211	0.71208	3.63505	0.233875
212	0.713163	3.63387	0.235427
213	0.714031	3.64685	0.236101
214	0.714985	3.64514	0.236101
215	0.716021	3.64846	0.234778
216	0.717172	3.63482	0.234892
217	0.71817	3.63112	0.235679
218	0.719154	3.63512	0.237153
219	0.720196	3.63786	0.237913
220	0.720932	3.65315	0.238831
221	0.721981	3.65255	0.237566
222	0.722924	3.65575	0.239528
223	0.723859	3.65541	0.239381
224	0.724666	3.65377	0.2393
225	0.725494	3.64866	0.239124
226	0.726253	3.65708	0.238509
227	0.727094	3.66938	0.238543
228	0.727628	3.69556	0.239654
229	0.728207	3.71009	0.239153
230	0.72883	3.71499	0.239276
231	0.729446	3.72377	0.237844
232	0.730195	3.71388	0.238417
233	0.731009	3.70901	0.238146
234	0.731867	3.71004	0.238369
235	0.732733	3.69733	0.238461
236	0.733498	3.70326	0.239576
237	0.734101	3.70753	0.239975
238	0.735077	3.71194	0.240178
239	0.736064	3.71534	0.239243
240	0.736943	3.71453	0.240099
241	0.737819	3.71204	0.240727
242	0.738637	3.70134	0.240643
243	0.739323	3.71381	0.240667
244	0.739991	3.73851	0.24098
245	0.740602	3.74604	0.241871
246	0.741274	3.73783	0.241061
247	0.741808	3.7457	0.240883
248	0.742486	3.73835	0.240756
249	0.743385	3.74133	0.240693
250	0.743908	3.7561	0.242521
251	0.744578	3.75485	0.241666
252	0.745125	3.76364	0.24289
253	0.74572	3.76548	0.243073
254	0.74619	3.77815	0.243057
255	0.746656	3.78107	0.243426
256	0.747063	3.79444	0.24365
257	0.747495	3.8011	0.243571
258	0.748129	3.79906	0.242263
259	0.748662	3.79678	0.242434
260	0.749208	3.79348	0.243206
261	0.749755	3.78808	0.243396
262	0.750402	3.78969	0.242332
263	0.75095	3.79322	0.242381
264	0.751459	3.79711	0.242533
265	0.752006	3.80523	0.242229
266	0.752501	3.8035	0.241954
267	0.752933	3.8131	0.241373
268	0.753546	3.81161	0.241296
269	0.754051	3.80927	0.241652
270	0.754591	3.81407	0.24252
271	0.755065	3.82217	0.242135
272	0.755525	3.83416	0.242031
273	0.755751	3.84108	0.242399
274	0.756089	3.8445	0.241699
275	0.756472	3.84267	0.241085
276	0.756859	3.84148	0.241945
277	0.757361	3.8354	0.241345
278	0.757804	3.84304	0.241948
279	0.758275	3.8345	0.242562
280	0.758537	3.84486	0.243443
281	0.758761	3.8533	0.243771
282	0.75904	3.85493	0.243931
283	0.759486	3.84757	0.242311
284	0.760136	3.83362	0.241633
285	0.76066	3.83014	0.241259
286	0.761189	3.83034	0.242788
287	0.76173	3.82968	0.243111
288	0.762275	3.83146	0.243868
289	0.762707	3.84146	0.244051
290	0.763279	3.84002	0.244122
291	0.763722	3.84255	0.243685
292	0.76431	3.83905	0.244018
293	0.764905	3.83871	0.244457
294	0.765353	3.83768	0.24442
295	0.76576	3.83586	0.244469
296	0.766225	3.8453	0.244253
297	0.766646	3.84351	0.244417
298	0.767092	3.8453	0.244531
299	0.767586	3.83665	0.24374
300	0.768139	3.83661	0.244289
301	0.768522	3.84297	0.2446
302	0.768914	3.84597	0.244653
303	0.769276	3.84235	0.244219
304	0.769726	3.85059	0.24471
305	0.770066	3.85462	0.244421
306	0.770399	3.86063	0.244421
307	0.770767	3.85613	0.244984
308	0.771264	3.85437	0.244598
309	0.771765	3.84482	0.24418
310	0.772162	3.84799	0.244207
311	0.772529	3.85243	0.244404
312	0.773037	3.84705	0.245501
313	0.773473	3.85119	0.245406
314	0.773846	3.8506	0.246684
315	0.774291	3.85274	0.246732
316	0.774735	3.85046	0.2468
317	0.775191	3.85278	0.246618
318	0.775576	3.85353	0.246835
319	0.775951	3.85971	0.246636
320	0.776398	3.86019	0.246653
321	0.776883	3.85715	0.246897
322	0.777251	3.86085	0.246799
323	0.777599	3.8681	0.247233
324	0.777907	3.86757	0.247685
325	0.778246	3.86851	0.247603
326	0.778557	3.87077	0.24726
327	0.778907	3.87839	0.247851
328	0.779161	3.8851	0.247316
329	0.779441	3.88521	0.247413
330	0.779656	3.88623	0.248236
331	0.779966	3.88106	0.247676
332	0.780306	3.88505	0.247601
333	0.780545	3.8852	0.24775
334	0.780874	3.88304	0.24808
335	0.781185	3.88218	0.247634
336	0.781458	3.88603	0.248036
337	0.781715	3.88804	0.247993
338	0.781943	3.88999	0.248671
339	0.782025	3.8917	0.248369
340	0.782223	3.89246	0.247615
341	0.782543	3.89719	0.247284
342	0.782941	3.88738	0.246557
343	0.783316	3.88023	0.246633
344	0.783654	3.88137	0.24694
345	0.783992	3.88434	0.247141
346	0.784314	3.88136	0.246756
347	0.784719	3.87939	0.24672
348	0.785102	3.88426	0.247285
349	0.785365	3.8899	0.247147
350	0.785621	3.89686	0.24774
351	0.785853	3.90156	0.248056
352	0.785981	3.90667	0.24829
353	0.786165	3.91112	0.248491
354	0.786259	3.91291	0.247971
355	0.786427	3.91011	0.247577
356	0.786588	3.90637	0.247553
357	0.786838	3.90363	0.247784
358	0.787088	3.90671	0.247973
359	0.787338	3.90972	0.248069
360	0.787505	3.90984	0.248351
361	0.787727	3.91657	0.247556
362	0.78801	3.91191	0.247404
363	0.788209	3.91522	0.24771
364	0.788264	3.92239	0.248581
365	0.788376	3.92938	0.248911
366	0.788483	3.93	0.2485
367	0.788698	3.93024	0.247954
368	0.788854	3.92467	0.247372
369	0.789116	3.9283	0.247054
370	0.78937	3.92998	0.246736
371	0.78969	3.9233	0.246973
372	0.789908	3.92607	0.246856
373	0.790106	3.93154	0.246788
374	0.790295	3.93709	0.246701
375	0.790506	3.93631	0.24611
376	0.79074	3.93778	0.246779
377	0.790927	3.9387	0.24738
378	0.791094	3.94187	0.24757
379	0.791247	3.94312	0.247424
380	0.791389	3.94391	0.247348
381	0.791508	3.94021	0.246935
382	0.791698	3.94072	0.246744
383	0.791892	3.94299	0.24723
384	0.792085	3.94511	0.247199
385	0.792335	3.9393	0.246761
386	0.792481	3.93882	0.247016
387	0.7927	3.93526	0.24735
388	0.792877	3.93828	0.247468
389	0.793107	3.93885	0.24753
390	0.793327	3.93929	0.247603
391	0.793583	3.93495	0.248007
392	0.793855	3.93394	0.248286
393	0.79395	3.93736	0.248885
394	0.794014	3.94207	0.249118
395	0.794172	3.94201	0.248882
396	0.794319	3.94539	0.248252
397	0.794363	3.95075	0.248243
398	0.794437	3.95079	0.247998
399	0.794535	3.95056	0.24761
400	0.79467	3.95203	0.247948
401	0.794753	3.95377	0.247853
402	0.7949	3.95155	0.24754
403	0.795045	3.94725	0.248238
404	0.795124	3.94857	0.248537
405	0.795214	3.94716	0.248345
406	0.795265	3.95267	0.249078
407	0.795273	3.9568	0.248916
408	0.795274	3.95986	0.249367
409	0.795332	3.9585	0.248584
410	0.795407	3.95464	0.248469
411	0.795407	3.95731	0.24855
412	0.795433	3.9616	0.24871
413	0.795407	3.9608	0.248382
414	0.795411	3.96022	0.248053
415	0.795495	3.96094	0.247808
416	0.795514	3.96359	0.248244
417	0.79563	3.96076	0.247563
418	0.795679	3.96216	0.24803
419	0.795757	3.96379	0.247949
420	0.795962	3.95811	0.24754
421	0.796159	3.95691	0.247978
422	0.796331	3.95575	0.248491
423	0.796482	3.95541	0.248399
424	0.796615	3.95603	0.248775
425	0.79674	3.9609	0.248731
426	0.796835	3.96389	0.247997
427	0.796929	3.96352	0.247845
428	0.797128	3.96244	0.247612
429	0.797226	3.96177	0.247408
430	0.797395	3.95793	0.247184
431	0.797471	3.9594	0.247017
432	0.797601	3.96371	0.247075
433	0.797786	3.96309	0.247181
434	0.797966	3.9633	0.24681
435	0.798028	3.96371	0.247248
436	0.79819	3.96178	0.247121
437	0.798307	3.96523	0.247639
438	0.798369	3.96948	0.247519
439	0.798471	3.96779	0.247604
440	0.798518	3.97397	0.248116
441	0.798578	3.97611	0.248144
442	0.798517	3.97725	0.248203
443	0.79851	3.97506	0.247591
444	0.798535	3.9748	0.247446
445	0.798523	3.97358	0.247425
446	0.798534	3.97555	0.247314
447	0.798572	3.97229	0.247269
448	0.798679	3.97063	0.247027
449	0.798803	3.97174	0.247197
450	0.798863	3.97178	0.247589
451	0.798921	3.97176	0.248316
452	0.798946	3.973	0.248459
453	0.79891	3.977	0.248817
454	0.798872	3.98189	0.248583
455	0.798765	3.98472	0.248515
456	0.798722	3.986	0.248243
457	0.798706	3.98572	0.247946
458	0.798677	3.9857	0.247585
459	0.798671	3.98325	0.247236
460	0.79866	3.98344	0.24719
461	0.798709	3.98412	0.247239
462	0.798726	3.98455	0.247293
463	0.798747	3.98602	0.247063
464	0.798734	3.98563	0.247116
465	0.798766	3.98542	0.2473
466	0.798824	3.98182	0.247006
467	0.798856	3.9822	0.247416
468	0.798858	3.9828	0.247532
469	0.798852	3.98073	0.247665
470	0.798941	3.97774	0.24763
471	0.799063	3.97727	0.247198
472	0.799177	3.97654	0.247132
473	0.79931	3.9761	0.247036
474	0.799391	3.97473	0.247041
475	0.799507	3.97591	0.247082
476	0.799581	3.97781	0.246947
477	0.799621	3.97906	0.246886
478	0.799698	3.9784	0.247091
479	0.799771	3.97823	0.246986
480	0.799817	3.98148	0.247134
481	0.799864	3.98197	0.247214
482	0.799858	3.98563	0.247558
483	0.799877	3.9873	0.247619
484	0.799912	3.98668	0.247549
485	0.799925	3.98575	0.247507
486	0.80002	3.98486	0.247442
487	0.800075	3.98117	0.247601
488	0.800132	3.98347	0.247377
489	0.800213	3.98098	0.247356
490	0.800307	3.98001	0.247417
491	0.800403	3.97679	0.247542
492	0.800466	3.97589	0.247555
493	0.800526	3.97736	0.247915
494	0.800544	3.98188	0.248027
495	0.800566	3.98312	0.247839
496	0.800582	3.9833	0.247717
497	0.800592	3.98597	0.247813
498	0.800622	3.98561	0.24769
499	0.800658	3.98506	0.247609
500	0.800684	3.9851	0.247632
501	0.800716	3.98585	0.247649
502	0.800729	3.98827	0.247792
503	0.800759	3.98598	0.247568
504	0.80078	3.98601	0.247697
505	0.800745	3.98724	0.247661
506	0.800734	3.9886	0.247742
507	0.800733	3.99129	0.247712
508	0.800725	3.99133	0.247696
509	0.800713	3.99217	0.247756
510	0.800723	3.99314	0.2476
511	0.800713	3.99262	0.247459
512	0.800733	3.99134	0.247376
513	0.800776	3.98977	0.247369
514	0.800826	3.98882	0.247372
515	0.800885	3.98824	0.247542
516	0.800956	3.98732	0.247346
517	0.80103	3.98793	0.247327
518	0.801072	3.98826	0.24743
519	0.801095	3.98947	0.247685
520	0.801077	3.99112	0.247817
521	0.801056	3.99425	0.248128
522	0.800987	3.99767	0.248335
523	0.800938	3.99812	0.2482
524	0.800906	3.99774	0.248008
525	0.800894	3.99696	0.247908
526	0.80086	3.99692	0.247876
527	0.800841	3.99767	0.247943
528	0.800817	3.99775	0.247792
529	0.800816	3.99728	0.247762
530	0.800841	3.99506	0.247736
531	0.800848	3.99395	0.247717
532	0.800919	3.99104	0.247646
533	0.800993	3.99099	0.247741
534	0.801014	3.99181	0.247732
535	0.801027	3.99313	0.247959
536	0.801005	3.99496	0.247945
537	0.800993	3.99607	0.24796
538	0.800984	3.99609	0.248055
539	0.800967	3.99646	0.247862
540	0.800948	3.99759	0.247863
541	0.800932	3.99797	0.247889
542	0.800898	3.99889	0.247909
543	0.800879	3.99892	0.247882
544	0.800866	3.9995	0.247767
545	0.800858	3.99955	0.24775
546	0.800832	3.99957	0.247715
547	0.800815	3.99961	0.247688
548	0.800803	3.99964	0.247669
549	0.800783	3.99967	0.247639
550	0.800766	3.99969	0.247616
551	0.800757	3.99971	0.247602
552	0.800747	3.99974	0.247586
553	0.800738	3.99977	0.247571
554	0.800727	3.99979	0.247553
555	0.800718	3.9998	0.247541
556	0.800708	3.99982	0.247526
557	0.800703	3.99984	0.247517
558	0.800695	3.99984	0.247507
559	0.800692	3.99985	0.247502
560	0.800687	3.99986	0.247495
561	0.800682	3.99987	0.247487
562	0.800681	3.99988	0.247484
563	0.800678	3.99991	0.247476
564	0.800673	3.99991	0.24747
565	0.80067	3.99991	0.247465
566	0.800669	3.99993	0.247462
567	0.800668	3.99994	0.247459
568	0.800666	3.99994	0.247457
569	0.800664	3.99994	0.247454
570	0.800663	3.99995	0.247452
571	0.800662	3.99995	0.247449
572	0.800661	3.99996	0.247446
573	0.80066	3.99996	0.247445
574	0.800659	3.99997	0.247443
575	0.800658	3.99997	0.247441
576	0.800657	3.99998	0.24744
577	0.800657	3.99998	0.247438
578	0.800656	3.99998	0.247437
579	0.800655	3.99998	0.247437
580	0.800655	3.99998	0.247436
581	0.800654	3.99998	0.247434
582	0.800653	3.99999	0.247433
583	0.800653	3.99999	0.247433
584	0.800653	3.99999	0.247432
585	0.800653	3.99999	0.247432
586	0.800653	3.99999	0.247432
587	0.800652	3.99999	0.247431
588	0.800652	3.99999	0.247431
589	0.800652	3.99999	0.247431
590	0.800652	3.99999	0.24743
591	0.800652	3.99999	0.24743
592	0.800651	4	0.24743
593	0.800651	4	0.247429
594	0.800651	4	0.247429
595	0.800651	4	0.247429
596	0.800651	4	0.247429
597	0.800651	4	0.247429
598	0.800651	4	0.247428
599	0.800651	4	0.247428
600	0.800651	4	0.247428
601	0.800651	4	0.247428
602	0.800651	4	0.247428
603	0.800651	4	0.247428
604	0.800651	4	0.247428
605	0.80065	4	0.247428
606	0.80065	4	0.247428
607	0.80065	4	0.247428
608	0.80065	4	0.247428
609	0.80065	4	0.247427
610	0.80065	4	0.247427
611	0.80065	4	0.247427
612	0.80065	4	0.247427
613	0.80065	4	0.247427
614	0.80065	4	0.247427
615	0.80065	4	0.247427
616	0.80065	4	0.247427
617	0.80065	4	0.247427
618	0.80065	4	0.247427
619	0.80065	4	0.247427
620	0.80065	4	0.247427
621	0.80065	4	0.247427
622	0.80065	4	0.247427
623	0.80065	4	0.247427
624	0.80065	4	0.247427
625	0.80065	4	0.247427
626	0.80065	4	0.247427
627	0.80065	4	0.247427
628	0.80065	4	0.247427
629	0.80065	4	0.247427
630	0.80065	4	0.247427
631	0.80065	4	0.247427
632	0.80065	4	0.247427
633	0.80065	4	0.247427
634	0.80065	4	0.247427
635	0.80065	4	0.247427
636	0.80065	4	0.247427
637	0.80065	4	0.247427
638	0.80065	4	0.247427
639	0.80065	4	0.247427
640	0.80065	4	0.247427
641	0.80065	4	0.247427
642	0.80065	4	0.247427
643	0.80065	4	0.247427
644	0.80065	4	0.247427
645	0.80065	4	0.247427
646	0.80065	4	0.247427
647	0.80065	4	0.247427
648	0.80065	4	0.247427
649	0.80065	4	0.247427
650	0.80065	4	0.247427
651	0.80065	4	0.247427
652	0.80065	4	0.247427
653	0.80065	4	0.247427
654	0.80065	4	0.247427
655	0.80065	4	0.247427
656	0.80065	4	0.247427
657	0.80065	4	0.247427
658	0.80065	4	0.247427
659	0.80065	4	0.247427
660	0.80065	4	0.247427
661	0.80065	4	0.247427
662	0.80065	4	0.247427
663	0.80065	4	0.247427
664	0.80065	4	0.247427
665	0.80065	4	0.247427
666	0.80065	4	0.247427
667	0.80065	4	0.247427
668	0.80065	4	0.247427
669	0.80065	4	0.247427
670	0.80065	4	0.247427
671	0.80065	4	0.247427
672	0.80065	4	0.247427
673	0.80065	4	0.247427
674	0.80065	4	0.247427
675	0.80065	4	0.247427
676	0.80065	4	0.247427
677	0.80065	4	0.247427
678	0.80065	4	0.247427
679	0.80065	4	0.247427
680	0.80065	4	0.247427
681	0.80065	4	0.247427
682	0.80065	4	0.247427
683	0.80065	4	0.247427
684	0.80065	4	0.247427
685	0.80065	4	0.247427
686	0.80065	4	0.247427
687	0.80065	4	0.247427
688	0.80065	4	0.247427
689	0.80065	4	0.247427
690	0.80065	4	0.247427
691	0.80065	4	0.247427
692	0.80065	4	0.247427
693	0.80065	4	0.247427
694	0.80065	4	0.247427
695	0.80065	4	0.247427
696	0.80065	4	0.247427
697	0.80065	4	0.247427
698	0.80065	4	0.247427
699	0.80065	4	0.247427
700	0.80065	4	0.247427
701	0.80065	4	0.247427
702	0.80065	4	0.247427
703	0.80065	4	0.247427
704	0.80065	4	0.247427
705	0.80065	4	0.247427
706	0.80065	4	0.247427
707	0.80065	4	0.247427
708	0.80065	4	0.247427
709	0.80065	4	0.247427
710	0.80065	4	0.247427
711	0.80065	4	0.247427
712	0.80065	4	0.247427
713	0.80065	4	0.247427
714	0.80065	4	0.247427
715	0.80065	4	0.247427
716	0.80065	4	0.247427
717	0.80065	4	0.247427
718	0.80065	4	0.247427
719	0.80065	4	0.247427
720	0.80065	4	0.247427
721	0.80065	4	0.247427
722	0.80065	4	0.247427
723	0.80065	4	0.247427
724	0.80065	4	0.247427
725	0.80065	4	0.247427
726	0.80065	4	0.247427
727	0.80065	4	0.247427
728	0.80065	4	0.247427
729	0.80065	4	0.247427
730	0.80065	4	0.247427
731	0.80065	4	0.247427
732	0.80065	4	0.247427
733	0.80065	4	0.247427
734	0.80065	4	0.247427
735	0.80065	4	0.247427
736	0.80065	4	0.247427
737	0.80065	4	0.247427
738	0.80065	4	0.247427
739	0.80065	4	0.247427
740	0.80065	4	0.247427
741	0.80065	4	0.247427
742	0.80065	4	0.247427
743	0.80065	4	0.247427
744	0.80065	4	0.247427
745	0.80065	4	0.247427
746	0.80065	4	0.247427
747	0.80065	4	0.247427
748	0.80065	4	0.247427
749	0.80065	4	0.247427
750	0.80065	4	0.247427
751	0.80065	4	0.247427
752	0.80065	4	0.247427
753	0.80065	4	0.247427
754	0.80065	4	0.247427
755	0.80065	4	0.247427
756	0.80065	4	0.247427
757	0.80065	4	0.247427
758	0.80065	4	0.247427
759	0.80065	4	0.247427
760	0.80065	4	0.247427
761	0.80065	4	0.247427
762	0.80065	4	0.247427
763	0.80065	4	0.247427
764	0.80065	4	0.247427
765	0.80065	4	0.247427
766	0.80065	4	0.247427
767	0.80065	4	0.247427
768	0.80065	4	0.247427
769	0.80065	4	0.247427
770	0.80065	4	0.247427
771	0.80065	4	0.247427
772	0.80065	4	0.247427
773	0.80065	4	0.247427
774	0.80065	4	0.247427
775	0.80065	4	0.247427
776	0.80065	4	0.247427
777	0.80065	4	0.247427
778	0.80065	4	0.247427
779	0.80065	4	0.247427
780	0.80065	4	0.247427
781	0.80065	4	0.247427
782	0.80065	4	0.247427
783	0.80065	4	0.247427
784	0.80065	4	0.247427
785	0.80065	4	0.247427
786	0.80065	4	0.247427
787	0.80065	4	0.247427
788	0.80065	4	0.247427
789	0.80065	4	0.247427
790	0.80065	4	0.247427
791	0.80065	4	0.247427
792	0.80065	4	0.247427
793	0.80065	4	0.247427
794	0.80065	4	0.247427
795	0.80065	4	0.247427
796	0.80065	4	0.247427
797	0.80065	4	0.247427
798	0.80065	4	0.247427
799	0.80065	4	0.247427
800	0.80065	4	0.247427
801	0.80065	4	0.247427
802	0.80065	4	0.247427
803	0.80065	4	0.247427
804	0.80065	4	0.247427
805	0.80065	4	0.247427
806	0.80065	4	0.247427
807	0.80065	4	0.247427
808	0.80065	4	0.247427
809	0.80065	4	0.247427
810	0.80065	4	0.247427
811	0.80065	4	0.247427
812	0.80065	4	0.247427
813	0.80065	4	0.247427
814	0.80065	4	0.247427
815	0.80065	4	0.247427
816	0.80065	4	0.247427
817	0.80065	4	0.247427
818	0.80065	4	0.247427
819	0.80065	4	0.247427
820	0.80065	4	0.247427
821	0.80065	4	0.247427
822	0.80065	4	0.247427
823	0.80065	4	0.247427
824	0.80065	4	0.247427
825	0.80065	4	0.247427
826	0.80065	4	0.247427
827	0.80065	4	0.247427
828	0.80065	4	0.247427
829	0.80065	4	0.247427
830	0.80065	4	0.247427
831	0.80065	4	0.247427
832	0.80065	4	0.247427
833	0.80065	4	0.247427
834	0.80065	4	0.247427
835	0.80065	4	0.247427
836	0.80065	4	0.247427
837	0.80065	4	0.247427
838	0.80065	4	0.247427
839	0.80065	4	0.247427
840	0.80065	4	0.247427
841	0.80065	4	0.247427
842	0.80065	4	0.247427
843	0.80065	4	0.247427
844	0.80065	4	0.247427
845	0.80065	4	0.247427
846	0.80065	4	0.247427
847	0.80065	4	0.247427
848	0.80065	4	0.247427
849	0.80065	4	0.247427
850	0.80065	4	0.247427
851	0.80065	4	0.247427
852	0.80065	4	0.247427
853	0.80065	4	0.247427
854	0.80065	4	0.247427
855	0.80065	4	0.247427
856	0.80065	4	0.247427
857	0.80065	4	0.247427
858	0.80065	4	0.247427
859	0.80065	4	0.247427
860	0.80065	4	0.247427
861	0.80065	4	0.247427
862	0.80065	4	0.247427
863	0.80065	4	0.247427
864	0.80065	4	0.247427
865	0.80065	4	0.247427
866	0.80065	4	0.247427
867	0.80065	4	0.247427
868	0.80065	4	0.247427
869	0.80065	4	0.247427
870	0.80065	4	0.247427
871	0.80065	4	0.247427
872	0.80065	4	0.247427
873	0.80065	4	0.247427
874	0.80065	4	0.247427
875	0.80065	4	0.247427
876	0.80065	4	0.247427
877	0.80065	4	0.247427
878	0.80065	4	0.247427
879	0.80065	4	0.247427
880	0.80065	4	0.247427
881	0.80065	4	0.247427
882	0.80065	4	0.247427
883	0.80065	4	0.247427
884	0.80065	4	0.247427
885	0.80065	4	0.247427
886	0.80065	4	0.247427
887	0.80065	4	0.247427
888	0.80065	4	0.247427
889	0.80065	4	0.247427
890	0.80065	4	0.247427
891	0.80065	4	0.247427
892	0.80065	4	0.247427
893	0.80065	4	0.247427
894	0.80065	4	0.247427
895	0.80065	4	0.247427
896	0.80065	4	0.247427
897	0.80065	4	0.247427
898	0.80065	4	0.247427
899	0.80065	4	0.247427
900	0.80065	4	0.247427
901	0.80065	4	0.247427
902	0.80065	4	0.247427
903	0.80065	4	0.247427
904	0.80065	4	0.247427
905	0.80065	4	0.247427
906	0.80065	4	0.247427
907	0.80065	4	0.247427
908	0.80065	4	0.247427
909	0.80065	4	0.247427
910	0.80065	4	0.247427
911	0.80065	4	0.247427
912	0.80065	4	0.247427
913	0.80065	4	0.247427
914	0.80065	4	0.247427
915	0.80065	4	0.247427
916	0.80065	4	0.247427
917	0.80065	4	0.247427
918	0.80065	4	0.247427
919	0.80065	4	0.247427
920	0.80065	4	0.247427
921	0.80065	4	0.247427
922	0.80065	4	0.247427
923	0.80065	4	0.247427
924	0.80065	4	0.247427
925	0.80065	4	0.247427
926	0.80065	4	0.247427
927	0.80065	4	0.247427
928	0.80065	4	0.247427
929	0.80065	4	0.247427
930	0.80065	4	0.247427
931	0.80065	4	0.247427
932	0.80065	4	0.247427
933	0.80065	4	0.247427
934	0.80065	4	0.247427
935	0.80065	4	0.247427
936	0.80065	4	0.247427
937	0.80065	4	0.247427
938	0.80065	4	0.247427
939	0.80065	4	0.247427
940	0.80065	4	0.247427
941	0.80065	4	0.247427
942	0.80065	4	0.247427
943	0.80065	4	0.247427
944	0.80065	4	0.247427
945	0.80065	4	0.247427
946	0.80065	4	0.247427
947	0.80065	4	0.247427
948	0.80065	4	0.247427
949	0.80065	4	0.247427
950	0.80065	4	0.247427
951	0.80065	4	0.247427
952	0.80065	4	0.247427
953	0.80065	4	0.247427
954	0.80065	4	0.247427
955	0.80065	4	0.247427
956	0.80065	4	0.247427
957	0.80065	4	0.247427
958	0.80065	4	0.247427
959	0.80065	4	0.247427
960	0.80065	4	0.247427
961	0.80065	4	0.247427
962	0.80065	4	0.247427
963	0.80065	4	0.247427
964	0.80065	4	0.247427
965	0.80065	4	0.247427
966	0.80065	4	0.247427
967	0.80065	4	0.247427
968	0.80065	4	0.247427
969	0.80065	4	0.247427
970	0.80065	4	0.247427
971	0.80065	4	0.247427
972	0.80065	4	0.247427
973	0.80065	4	0.247427
974	0.80065	4	0.247427
975	0.80065	4	0.247427
976	0.80065	4	0.247427
977	0.80065	4	0.247427
978	0.80065	4	0.247427
979	0.80065	4	0.247427
980	0.80065	4	0.247427
981	0.80065	4	0.247427
982	0.80065	4	0.247427
983	0.80065	4	0.247427
984	0.80065	4	0.247427
985	0.80065	4	0.247427
986	0.80065	4	0.247427
987	0.80065	4	0.247427
988	0.80065	4	0.247427
989	0.80065	4	0.247427
990	0.80065	4	0.247427
991	0.80065	4	0.247427
992	0.80065	4	0.247427
993	0.80065	4	0.247427
994	0.80065	4	0.247427
995	0.80065	4	0.247427
996	0.80065	4	0.247427
997	0.80065	4	0.247427
998	0.80065	4	0.247427
999	0.80065	4	0.247427
1000	0.80065	4	0.247427
1001	0.80065	4	0.247427
1002	0.80065	4	0.247427
1003	0.80065	4	0.247427
1004	0.80065	4	0.247427
1005	0.80065	4	0.247427
1006	0.80065	4	0.247427
1007	0.80065	4	0.247427
1008	0.80065	4	0.247427
1009	0.80065	4	0.247427
1010	0.80065	4	0.247427
1011	0.80065	4	0.247427
1012	0.80065	4	0.247427
1013	0.80065	4	0.247427
1014	0.80065	4	0.247427
1015	0.80065	4	0.247427
1016	0.80065	4	0.247427
1017	0.80065	4	0.247427
1018	0.80065	4	0.247427
1019	0.80065	4	0.247427
1020	0.80065	4	0.247427
1021	0.80065	4	0.247427
1022	0.80065	4	0.247427
1023	0.80065	4	0.247427
1024	0.80065	4	0.247427
1025	0.80065	4	0.247427
1026	0.80065	4	0.247427
1027	0.80065	4	0.247427
1028	0.80065	4	0.247427
1029	0.80065	4	0.247427
1030	0.80065	4	0.247427
1031	0.80065	4	0.247427
1032	0.80065	4	0.247427
1033	0.80065	4	0.247427
1034	0.80065	4	0.247427
1035	0.80065	4	0.247427
1036	0.80065	4	0.247427
1037	0.80065	4	0.247427
1038	0.80065	4	0.247427
1039	0.80065	4	0.247427
1040	0.80065	4	0.247427
1041	0.80065	4	0.247427
1042	0.80065	4	0.247427
1043	0.80065	4	0.247427
1044	0.80065	4	0.247427
1045	0.80065	4	0.247427
1046	0.80065	4	0.247427
1047	0.80065	4	0.247427
1048	0.80065	4	0.247427
1049	0.80065	4	0.247427
1050	0.80065	4	0.247427
1051	0.80065	4	0.247427
1052	0.80065	4	0.247427
1053	0.80065	4	0.247427
1054	0.80065	4	0.247427
1055	0.80065	4	0.247427
1056	0.80065	4	0.247427
1057	0.80065	4	0.247427
1058	0.80065	4	0.247427
1059	0.80065	4	0.247427
1060	0.80065	4	0.247427
1061	0.80065	4	0.247427
1062	0.80065	4	0.247427
1063	0.80065	4	0.247427
1064	0.80065	4	0.247427
1065	0.80065	4	0.247427
1066	0.80065	4	0.247427
1067	0.80065	4	0.247427
1068	0.80065	4	0.247427
1069	0.80065	4	0.247427
1070	0.80065	4	0.247427
1071	0.80065	4	0.247427
1072	0.80065	4	0.247427
1073	0.80065	4	0.247427
1074	0.80065	4	0.247427
1075	0.80065	4	0.247427
1076	0.80065	4	0.247427
1077	0.80065	4	0.247427
1078	0.80065	4	0.247427
1079	0.80065	4	0.247427
1080	0.80065	4	0.247427
1081	0.80065	4	0.247427
1082	0.80065	4	0.247427
1083	0.80065	4	0.247427
1084	0.80065	4	0.247427
1085	0.80065	4	0.247427
1086	0.80065	4	0.247427
1087	0.80065	4	0.247427
1088	0.80065	4	0.247427
1089	0.80065	4	0.247427
1090	0.80065	4	0.247427
1091	0.80065	4	0.247427
1092	0.80065	4	0.247427
1093	0.80065	4	0.247427
1094	0.80065	4	0.247427
1095	0.80065	4	0.247427
1096	0.80065	4	0.247427
1097	0.80065	4	0.247427
1098	0.80065	4	0.247427
1099	0.80065	4	0.247427
1100	0.80065	4	0.247427
1101	0.80065	4	0.247427
1102	0.80065	4	0.247427
1103	0.80065	4	0.247427
1104	0.80065	4	0.247427
1105	0.80065	4	0.247427
1106	0.80065	4	0.247427
1107	0.80065	4	0.247427
1108	0.80065	4	0.247427
1109	0.80065	4	0.247427
1110	0.80065	4	0.247427
1111	0.80065	4	0.247427
1112	0.80065	4	0.247427
1113	0.80065	4	0.247427
1114	0.80065	4	0.247427
1115	0.80065	4	0.247427
1116	0.80065	4	0.247427
1117	0.80065	4	0.247427
1118	0.80065	4	0.247427
1119	0.80065	4	0.247427
1120	0.80065	4	0.247427
1121	0.80065	4	0.247427
1122	0.80065	4	0.247427
1123	0.80065	4	0.247427
1124	0.80065	4	0.247427
1125	0.80065	4	0.247427
1126	0.80065	4	0.247427
1127	0.80065	4	0.247427
1128	0.80065	4	0.247427
1129	0.80065	4	0.247427
1130	0.80065	4	0.247427
1131	0.80065	4	0.247427
1132	0.80065	4	0.247427
1133	0.80065	4	0.247427
1134	0.80065	4	0.247427
1135	0.80065	4	0.247427
1136	0.80065	4	0.247427
1137	0.80065	4	0.247427
1138	0.80065	4	0.247427
1139	0.80065	4	0.247427
1140	0.80065	4	0.247427
1141	0.80065	4	0.247427
1142	0.80065	4	0.247427
1143	0.80065	4	0.247427
1144	0.80065	4	0.247427
1145	0.80065	4	0.247427
1146	0.80065	4	0.247427
1147	0.80065	4	0.247427
1148	0.80065	4	0.247427
1149	0.80065	4	0.247427
1150	0.80065	4	0.247427
1151	0.80065	4	0.247427
1152	0.80065	4	0.247427
1153	0.80065	4	0.247427
1154	0.80065	4	0.247427
1155	0.80065	4	0.247427
1156	0.80065	4	0.247427
1157	0.80065	4	0.247427
1158	0.80065	4	0.247427
1159	0.80065	4	0.247427
1160	0.80065	4	0.247427
1161	0.80065	4	0.247427
1162	0.80065	4	0.247427
1163	0.80065	4	0.247427
1164	0.80065	4	0.247427
1165	0.80065	4	0.247427
1166	0.80065	4	0.247427
1167	0.80065	4	0.247427
1168	0.80065	4	0.247427
1169	0.80065	4	0.247427
1170	0.80065	4	0.247427
1171	0.80065	4	0.247427
1172	0.80065	4	0.247427
1173	0.80065	4	0.247427
1174	0.80065	4	0.247427
1175	0.80065	4	0.247427
1176	0.80065	4	0.247427
1177	0.80065	4	0.247427
1178	0.80065	4	0.247427
1179	0.80065	4	0.247427
1180	0.80065	4	0.247427
1181	0.80065	4	0.247427
1182	0.80065	4	0.247427
1183	0.80065	4	0.247427
1184	0.80065	4	0.247427
1185	0.80065	4	0.247427
1186	0.80065	4	0.247427
1187	0.80065	4	0.247427
1188	0.80065	4	0.247427
1189	0.80065	4	0.247427
1190	0.80065	4	0.247427
1191	0.80065	4	0.247427
1192	0.80065	4	0.247427
1193	0.80065	4	0.247427
1194	0.80065	4	0.247427
1195	0.80065	4	0.247427
1196	0.80065	4	0.247427
1197	0.80065	4	0.247427
1198	0.80065	4	0.247427
1199	0.80065	4	0.247427
1200	0.80065	4	0.247427
1201	0.80065	4	0.247427
1202	0.80065	4	0.247427
1203	0.80065	4	0.247427
1204	0.80065	4	0.247427
1205	0.80065	4	0.247427
1206	0.80065	4	0.247427
1207	0.80065	4	0.247427
1208	0.80065	4	0.247427
1209	0.80065	4	0.247427
1210	0.80065	4	0.247427
1211	0.80065	4	0.247427
1212	0.80065	4	0.247427
1213	0.80065	4	0.247427
1214	0.80065	4	0.247427
1215	0.80065	4	0.247427
1216	0.80065	4	0.247427
1217	0.80065	4	0.247427
1218	0.80065	4	0.247427
1219	0.80065	4	0.247427
1220	0.80065	4	0.247427
1221	0.80065	4	0.247427
1222	0.80065	4	0.247427
1223	0.80065	4	0.247427
1224	0.80065	4	0.247427
1225	0.80065	4	0.247427
1226	0.80065	4	0.247427
1227	0.80065	4	0.247427
1228	0.80065	4	0.247427
1229	0.80065	4	0.247427
1230	0.80065	4	0.247427
1231	0.80065	4	0.247427
1232	0.80065	4	0.247427
1233	0.80065	4	0.247427
1234	0.80065	4	0.247427
1235	0.80065	4	0.247427
1236	0.80065	4	0.247427
1237	0.80065	4	0.247427
1238	0.80065	4	0.247427
1239	0.80065	4	0.247427
1240	0.80065	4	0.247427
1241	0.80065	4	0.247427
1242	0.80065	4	0.247427
1243	0.80065	4	0.247427
1244	0.80065	4	0.247427
1245	0.80065	4	0.247427
1246	0.80065	4	0.247427
1247	0.80065	4	0.247427
1248	0.80065	4	0.247427
1249	0.80065	4	0.247427
1250	0.80065	4	0.247427
1251	0.80065	4	0.247427
1252	0.80065	4	0.247427
1253	0.80065	4	0.247427
1254	0.80065	4	0.247427
1255	0.80065	4	0.247427
1256	0.80065	4	0.247427
1257	0.80065	4	0.247427
1258	0.80065	4	0.247427
1259	0.80065	4	0.247427
1260	0.80065	4	0.247427
1261	0.80065	4	0.247427
1262	0.80065	4	0.247427
1263	0.80065	4	0.247427
1264	0.80065	4	0.247427
1265	0.80065	4	0.247427
1266	0.80065	4	0.247427
1267	0.80065	4	0.247427
1268	0.80065	4	0.247427
1269	0.80065	4	0.247427
1270	0.80065	4	0.247427
1271	0.80065	4	0.247427
1272	0.80065	4	0.247427
1273	0.80065	4	0.247427
1274	0.80065	4	0.247427
1275	0.80065	4	0.247427
1276	0.80065	4	0.247427
1277	0.80065	4	0.247427
1278	0.80065	4	0.247427
1279	0.80065	4	0.247427
1280	0.80065	4	0.247427
1281	0.80065	4	0.247427
1282	0.80065	4	0.247427
1283	0.80065	4	0.247427
1284	0.80065	4	0.247427
1285	0.80065	4	0.247427
1286	0.80065	4	0.247427
1287	0.80065	4	0.247427
1288	0.80065	4	0.247427
1289	0.80065	4	0.247427
1290	0.80065	4	0.247427
1291	0.80065	4	0.247427
1292	0.80065	4	0.247427
1293	0.80065	4	0.247427
1294	0.80065	4	0.247427
1295	0.80065	4	0.247427
1296	0.80065	4	0.247427
1297	0.80065	4	0.247427
1298	0.80065	4	0.247427
1299	0.80065	4	0.247427
1300	0.80065	4	0.247427
1301	0.80065	4	0.247427
1302	0.80065	4	0.247427
1303	0.80065	4	0.247427
1304	0.80065	4	0.247427
1305	0.80065	4	0.247427
1306	0.80065	4	0.247427
1307	0.80065	4	0.247427
1308	0.80065	4	0.247427
1309	0.80065	4	0.247427
1310	0.80065	4	0.247427
1311	0.80065	4	0.247427
1312	0.80065	4	0.247427
1313	0.80065	4	0.247427
1314	0.80065	4	0.247427
1315	0.80065	4	0.247427
1316	0.80065	4	0.247427
1317	0.80065	4	0.247427
1318	0.80065	4	0.247427
1319	0.80065	4	0.247427
1320	0.80065	4	0.247427
1321	0.80065	4	0.247427
1322	0.80065	4	0.247427
1323	0.80065	4	0.247427
1324	0.80065	4	0.247427
1325	0.80065	4	0.247427
1326	0.80065	4	0.247427
1327	0.80065	4	0.247427
1328	0.80065	4	0.247427
1329	0.80065	4	0.247427
1330	0.80065	4	0.247427
1331	0.80065	4	0.247427
1332	0.80065	4	0.247427
1333	0.80065	4	0.247427
1334	0.80065	4	0.247427
1335	0.80065	4	0.247427
1336	0.80065	4	0.247427
1337	0.80065	4	0.247427
1338	0.80065	4	0.247427
1339	0.80065	4	0.247427
1340	0.80065	4	0.247427
1341	0.80065	4	0.247427
1342	0.80065	4	0.247427
1343	0.80065	4	0.247427
1344	0.80065	4	0.247427
1345	0.80065	4	0.247427
1346	0.80065	4	0.247427
1347	0.80065	4	0.247427
1348	0.80065	4	0.247427
1349	0.80065	4	0.247427
1350	0.80065	4	0.247427
1351	0.80065	4	0.247427
1352	0.80065	4	0.247427
1353	0.80065	4	0.247427
1354	0.80065	4	0.247427
1355	0.80065	4	0.247427
1356	0.80065	4	0.247427
1357	0.80065	4	0.247427
1358	0.80065	4	0.247427
1359	0.80065	4	0.247427
1360	0.80065	4	0.247427
1361	0.80065	4	0.247427
1362	0.80065	4	0.247427
1363	0.80065	4	0.247427
1364	0.80065	4	0.247427
1365	0.80065	4	0.247427
1366	0.80065	4	0.247427
1367	0.80065	4	0.247427
1368	0.80065	4	0.247427
1369	0.80065	4	0.247427
1370	0.80065	4	0.247427
1371	0.80065	4	0.247427
1372	0.80065	4	0.247427
1373	0.80065	4	0.247427
1374	0.80065	4	0.247427
1375	0.80065	4	0.247427
1376	0.80065	4	0.247427
1377	0.80065	4	0.247427
1378	0.80065	4	0.247427
1379	0.80065	4	0.247427
1380	0.80065	4	0.247427
1381	0.80065	4	0.247427
1382	0.80065	4	0.247427
1383	0.80065	4	0.247427
1384	0.80065	4	0.247427
1385	0.80065	4	0.247427
1386	0.80065	4	0.247427
1387	0.80065	4	0.247427
1388	0.80065	4	0.247427
1389	0.80065	4	0.247427
1390	0.80065	4	0.247427
1391	0.80065	4	0.247427
1392	0.80065	4	0.247427
1393	0.80065	4	0.247427
1394	0.80065	4	0.247427
1395	0.80065	4	0.247427
1396	0.80065	4	0.247427
1397	0.80065	4	0.247427
1398	0.80065	4	0.247427
1399	0.80065	4	0.247427
1400	0.80065	4	0.247427
1401	0.80065	4	0.247427
1402	0.80065	4	0.247427
1403	0.80065	4	0.247427
1404	0.80065	4	0.247427
1405	0.80065	4	0.247427
1406	0.80065	4	0.247427
1407	0.80065	4	0.247427
1408	0.80065	4	0.247427
1409	0.80065	4	0.247427
1410	0.80065	4	0.247427
1411	0.80065	4	0.247427
1412	0.80065	4	0.247427
1413	0.80065	4	0.247427
1414	0.80065	4	0.247427
1415	0.80065	4	0.247427
1416	0.80065	4	0.247427
1417	0.80065	4	0.247427
1418	0.80065	4	0.247427
1419	0.80065	4	0.247427
1420	0.80065	4	0.247427
1421	0.80065	4	0.247427
1422	0.80065	4	0.247427
1423	0.80065	4	0.247427
1424	0.80065	4	0.247427
1425	0.80065	4	0.247427
1426	0.80065	4	0.247427
1427	0.80065	4	0.247427
1428	0.80065	4	0.247427
1429	0.80065	4	0.247427
1430	0.80065	4	0.247427
1431	0.80065	4	0.247427
1432	0.80065	4	0.247427
1433	0.80065	4	0.247427
1434	0.80065	4	0.247427
1435	0.80065	4	0.247427
1436	0.80065	4	0.247427
1437	0.80065	4	0.247427
1438	0.80065	4	0.247427
1439	0.80065	4	0.247427
1440	0.80065	4	0.247427
1441	0.80065	4	0.247427
1442	0.80065	4	0.247427
1443	0.80065	4	0.247427
1444	0.80065	4	0.247427
1445	0.80065	4	0.247427
1446	0.80065	4	0.247427
1447	0.80065	4	0.247427
1448	0.80065	4	0.247427
1449	0.80065	4	0.247427
1450	0.80065	4	0.247427
1451	0.80065	4	0.247427
1452	0.80065	4	0.247427
1453	0.80065	4	0.247427
1454	0.80065	4	0.247427
1455	0.80065	4	0.247427
1456	0.80065	4	0.247427
1457	0.80065	4	0.247427
1458	0.80065	4	0.247427
1459	0.80065	4	0.247427
1460	0.80065	4	0.247427
1461	0.80065	4	0.247427
1462	0.80065	4	0.247427
1463	0.80065	4	0.247427
1464	0.80065	4	0.247427
1465	0.80065	4	0.247427
1466	0.80065	4	0.247427
1467	0.80065	4	0.247427
1468	0.80065	4	0.247427
1469	0.80065	4	0.247427
1470	0.80065	4	0.247427
1471	0.80065	4	0.247427
1472	0.80065	4	0.247427
1473	0.80065	4	0.247427
1474	0.80065	4	0.247427
1475	0.80065	4	0.247427
1476	0.80065	4	0.247427
1477	0.80065	4	0.247427
1478	0.80065	4	0.247427
1479	0.80065	4	0.247427
1480	0.80065	4	0.247427
1481	0.80065	4	0.247427
1482	0.80065	4	0.247427
1483	0.80065	4	0.247427
1484	0.80065	4	0.247427
1485	0.80065	4	0.247427
1486	0.80065	4	0.247427
1487	0.80065	4	0.247427
1488	0.80065	4	0.247427
1489	0.80065	4	0.247427
1490	0.80065	4	0.247427
1491	0.80065	4	0.247427
1492	0.80065	4	0.247427
1493	0.80065	4	0.247427
1494	0.80065	4	0.247427
1495	0.80065	4	0.247427
1496	0.80065	4	0.247427
1497	0.80065	4	0.247427
1498	0.80065	4	0.247427
1499	0.80065	4	0.247427
1500	0.80065	4	0.247427
1501	0.80065	4	0.247427
1502	0.80065	4	0.247427
1503	0.80065	4	0.247427
1504	0.80065	4	0.247427
1505	0.80065	4	0.247427
1506	0.80065	4	0.247427
1507	0.80065	4	0.247427
1508	0.80065	4	0.247427
1509	0.80065	4	0.247427
1510	0.80065	4	0.247427
1511	0.80065	4	0.247427
1512	0.80065	4	0.247427
1513	0.80065	4	0.247427
1514	0.80065	4	0.247427
1515	0.80065	4	0.247427
1516	0.80065	4	0.247427
1517	0.80065	4	0.247427
1518	0.80065	4	0.247427
1519	0.80065	4	0.247427
1520	0.80065	4	0.247427
1521	0.80065	4	0.247427
1522	0.80065	4	0.247427
1523	0.80065	4	0.247427
1524	0.80065	4	0.247427
1525	0.80065	4	0.247427
1526	0.80065	4	0.247427
1527	0.80065	4	0.247427
1528	0.80065	4	0.247427
1529	0.80065	4	0.247427
1530	0.80065	4	0.247427
1531	0.80065	4	0.247427
1532	0.80065	4	0.247427
1533	0.80065	4	0.247427
1534	0.80065	4	0.247427
1535	0.80065	4	0.247427
1536	0.80065	4	0.247427
1537	0.80065	4	0.247427
1538	0.80065	4	0.247427
1539	0.80065	4	0.247427
1540	0.80065	4	0.247427
1541	0.80065	4	0.247427
1542	0.80065	4	0.247427
1543	0.80065	4	0.247427
1544	0.80065	4	0.247427
1545	0.80065	4	0.247427
1546	0.80065	4	0.247427
1547	0.80065	4	0.247427
1548	0.80065	4	0.247427
1549	0.80065	4	0.247427
1550	0.80065	4	0.247427
1551	0.80065	4	0.247427
1552	0.80065	4	0.247427
1553	0.80065	4	0.247427
1554	0.80065	4	0.247427
1555	0.80065	4	0.247427
1556	0.80065	4	0.247427
1557	0.80065	4	0.247427
1558	0.80065	4	0.247427
1559	0.80065	4	0.247427
1560	0.80065	4	0.247427
1561	0.80065	4	0.247427
1562	0.80065	4	0.247427
1563	0.80065	4	0.247427
1564	0.80065	4	0.247427
1565	0.80065	4	0.247427
1566	0.80065	4	0.247427
1567	0.80065	4	0.247427
1568	0.80065	4	0.247427
1569	0.80065	4	0.247427
1570	0.80065	4	0.247427
1571	0.80065	4	0.247427
1572	0.80065	4	0.247427
1573	0.80065	4	0.247427
1574	0.80065	4	0.247427
1575	0.80065	4	0.247427
1576	0.80065	4	0.247427
1577	0.80065	4	0.247427
1578	0.80065	4	0.247427
1579	0.80065	4	0.247427
1580	0.80065	4	0.247427
1581	0.80065	4	0.247427
1582	0.80065	4	0.247427
1583	0.80065	4	0.247427
1584	0.80065	4	0.247427
1585	0.80065	4	0.247427
1586	0.80065	4	0.247427
1587	0.80065	4	0.247427
1588	0.80065	4	0.247427
1589	0.80065	4	0.247427
1590	0.80065	4	0.247427
1591	0.80065	4	0.247427
1592	0.80065	4	0.247427
1593	0.80065	4	0.247427
1594	0.80065	4	0.247427
1595	0.80065	4	0.247427
1596	0.80065	4	0.247427
1597	0.80065	4	0.247427
1598	0.80065	4	0.247427
1599	0.80065	4	0.247427
1600	0.80065	4	0.247427
1601	0.80065	4	0.247427
1602	0.80065	4	0.247427
1603	0.80065	4	0.247427
1604	0.80065	4	0.247427
1605	0.80065	4	0.247427
1606	0.80065	4	0.247427
1607	0.80065	4	0.247427
1608	0.80065	4	0.247427
1609	0.80065	4	0.247427
1610	0.80065	4	0.247427
1611	0.80065	4	0.247427
1612	0.80065	4	0.247427
1613	0.80065	4	0.247427
1614	0.80065	4	0.247427
1615	0.80065	4	0.247427
1616	0.80065	4	0.247427
1617	0.80065	4	0.247427
1618	0.80065	4	0.247427
1619	0.80065	4	0.247427
1620	0.80065	4	0.247427
1621	0.80065	4	0.247427
1622	0.80065	4	0.247427
1623	0.80065	4	0.247427
1624	0.80065	4	0.247427
1625	0.80065	4	0.247427
1626	0.80065	4	0.247427
1627	0.80065	4	0.247427
1628	0.80065	4	0.247427
1629	0.80065	4	0.247427
1630	0.80065	4	0.247427
1631	0.80065	4	0.247427
1632	0.80065	4	0.247427
1633	0.80065	4	0.247427
1634	0.80065	4	0.247427
1635	0.80065	4	0.247427
1636	0.80065	4	0.247427
1637	0.80065	4	0.247427
1638	0.80065	4	0.247427
1639	0.80065	4	0.247427
1640	0.80065	4	0.247427
1641	0.80065	4	0.247427
1642	0.80065	4	0.247427
1643	0.80065	4	0.247427
1644	0.80065	4	0.247427
1645	0.80065	4	0.247427
1646	0.80065	4	0.247427
1647	0.80065	4	0.247427
1648	0.80065	4	0.247427
1649	0.80065	4	0.247427
1650	0.80065	4	0.247427
1651	0.80065	4	0.247427
1652	0.80065	4	0.247427
1653	0.80065	4	0.247427
1654	0.80065	4	0.247427
1655	0.80065	4	0.247427
1656	0.80065	4	0.247427
1657	0.80065	4	0.247427
1658	0.80065	4	0.247427
1659	0.80065	4	0.247427
1660	0.80065	4	0.247427
1661	0.80065	4	0.247427
1662	0.80065	4	0.247427
1663	0.80065	4	0.247427
1664	0.80065	4	0.247427
1665	0.80065	4	0.247427
1666	0.80065	4	0.247427
1667	0.80065	4	0.247427
1668	0.80065	4	0.247427
1669	0.80065	4	0.247427
1670	0.80065	4	0.247427
1671	0.80065	4	0.247427
1672	0.80065	4	0.247427
1673	0.80065	4	0.247427
1674	0.80065	4	0.247427
1675	0.80065	4	0.247427
1676	0.80065	4	0.247427
1677	0.80065	4	0.247427
1678	0.80065	4	0.247427
1679	0.80065	4	0.247427
1680	0.80065	4	0.247427
1681	0.80065	4	0.247427
1682	0.80065	4	0.247427
1683	0.80065	4	0.247427
1684	0.80065	4	0.247427
1685	0.80065	4	0.247427
1686	0.80065	4	0.247427
1687	0.80065	4	0.247427
1688	0.80065	4	0.247427
1689	0.80065	4	0.247427
1690	0.80065	4	0.247427
1691	0.80065	4	0.247427
1692	0.80065	4	0.247427
1693	0.80065	4	0.247427
1694	0.80065	4	0.247427
1695	0.80065	4	0.247427
1696	0.80065	4	0.247427
1697	0.80065	4	0.247427
1698	0.80065	4	0.247427
1699	0.80065	4	0.247427
1700	0.80065	4	0.247427
1701	0.80065	4	0.247427
1702	0.80065	4	0.247427
1703	0.80065	4	0.247427
1704	0.80065	4	0.247427
1705	0.80065	4	0.247427
1706	0.80065	4	0.247427
1707	0.80065	4	0.247427
1708	0.80065	4	0.247427
1709	0.80065	4	0.247427
1710	0.80065	4	0.247427
1711	0.80065	4	0.247427
1712	0.80065	4	0.247427
1713	0.80065	4	0.247427
1714	0.80065	4	0.247427
1715	0.80065	4	0.247427
1716	0.80065	4	0.247427
1717	0.80065	4	0.247427
1718	0.80065	4	0.247427
1719	0.80065	4	0.247427
1720	0.80065	4	0.247427
1721	0.80065	4	0.247427
1722	0.80065	4	0.247427
1723	0.80065	4	0.247427
1724	0.80065	4	0.247427
1725	0.80065	4	0.247427
1726	0.80065	4	0.247427
1727	0.80065	4	0.247427
1728	0.80065	4	0.247427
1729	0.80065	4	0.247427
1730	0.80065	4	0.247427
1731	0.80065	4	0.247427
1732	0.80065	4	0.247427
1733	0.80065	4	0.247427
1734	0.80065	4	0.247427
1735	0.80065	4	0.247427
1736	0.80065	4	0.247427
1737	0.80065	4	0.247427
1738	0.80065	4	0.247427
1739	0.80065	4	0.247427
1740	0.80065	4	0.247427
1741	0.80065	4	0.247427
1742	0.80065	4	0.247427
1743	0.80065	4	0.247427
1744	0.80065	4	0.247427
1745	0.80065	4	0.247427
1746	0.80065	4	0.247427
1747	0.80065	4	0.247427
1748	0.80065	4	0.247427
1749	0.80065	4	0.247427
1750	0.80065	4	0.247427
1751	0.80065	4	0.247427
1752	0.80065	4	0.247427
1753	0.80065	4	0.247427
1754	0.80065	4	0.247427
1755	0.80065	4	0.247427
1756	0.80065	4	0.247427
1757	0.80065	4	0.247427
1758	0.80065	4	0.247427
1759	0.80065	4	0.247427
1760	0.80065	4	0.247427
1761	0.80065	4	0.247427
1762	0.80065	4	0.247427
1763	0.80065	4	0.247427
1764	0.80065	4	0.247427
1765	0.80065	4	0.247427
1766	0.80065	4	0.247427
1767	0.80065	4	0.247427
1768	0.80065	4	0.247427
1769	0.80065	4	0.247427
1770	0.80065	4	0.247427
1771	0.80065	4	0.247427
1772	0.80065	4	0.247427
1773	0.80065	4	0.247427
1774	0.80065	4	0.247427
1775	0.80065	4	0.247427
1776	0.80065	4	0.247427
1777	0.80065	4	0.247427
1778	0.80065	4	0.247427
1779	0.80065	4	0.247427
1780	0.80065	4	0.247427
1781	0.80065	4	0.247427
1782	0.80065	4	0.247427
1783	0.80065	4	0.247427
1784	0.80065	4	0.247427
1785	0.80065	4	0.247427
1786	0.80065	4	0.247427
1787	0.80065	4	0.247427
1788	0.80065	4	0.247427
1789	0.80065	4	0.247427
1790	0.80065	4	0.247427
1791	0.80065	4	0.247427
1792	0.80065	4	0.247427
1793	0.80065	4	0.247427
1794	0.80065	4	0.247427
1795	0.80065	4	0.247427
1796	0.80065	4	0.247427
1797	0.80065	4	0.247427
1798	0.80065	4	0.247427
1799	0.80065	4	0.247427
1800	0.80065	4	0.247427
1801	0.80065	4	0.247427
1802	0.80065	4	0.247427
1803	0.80065	4	0.247427
1804	0.80065	4	0.247427
1805	0.80065	4	0.247427
1806	0.80065	4	0.247427
1807	0.80065	4	0.247427
1808	0.80065	4	0.247427
1809	0.80065	4	0.247427
1810	0.80065	4	0.247427
1811	0.80065	4	0.247427
1812	0.80065	4	0.247427
1813	0.80065	4	0.247427
1814	0.80065	4	0.247427
1815	0.80065	4	0.247427
1816	0.80065	4	0.247427
1817	0.80065	4	0.247427
1818	0.80065	4	0.247427
1819	0.80065	4	0.247427
1820	0.80065	4	0.247427
1821	0.80065	4	0.247427
1822	0.80065	4	0.247427
1823	0.80065	4	0.247427
1824	0.80065	4	0.247427
1825	0.80065	4	0.247427
1826	0.80065	4	0.247427
1827	0.80065	4	0.247427
1828	0.80065	4	0.247427
1829	0.80065	4	0.247427
1830	0.80065	4	0.247427
1831	0.80065	4	0.247427
1832	0.80065	4	0.247427
1833	0.80065	4	0.247427
1834	0.80065	4	0.247427
1835	0.80065	4	0.247427
1836	0.80065	4	0.247427
1837	0.80065	4	0.247427
1838	0.80065	4	0.247427
1839	0.80065	4	0.247427
1840	0.80065	4	0.247427
1841	0.80065	4	0.247427
1842	0.80065	4	0.247427
1843	0.80065	4	0.247427
1844	0.80065	4	0.247427
1845	0.80065	4	0.247427
1846	0.80065	4	0.247427
1847	0.80065	4	0.247427
1848	0.80065	4	0.247427
1849	0.80065	4	0.247427
1850	0.80065	4	0.247427
1851	0.80065	4	0.247427
1852	0.80065	4	0.247427
1853	0.80065	4	0.247427
1854	0.80065	4	0.247427
1855	0.80065	4	0.247427
1856	0.80065	4	0.247427
1857	0.80065	4	0.247427
1858	0.80065	4	0.247427
1859	0.80065	4	0.247427
1860	0.80065	4	0.247427
1861	0.80065	4	0.247427
1862	0.80065	4	0.247427
1863	0.80065	4	0.247427
1864	0.80065	4	0.247427
1865	0.80065	4	0.247427
1866	0.80065	4	0.247427
1867	0.80065	4	0.247427
1868	0.80065	4	0.247427
1869	0.80065	4	0.247427
1870	0.80065	4	0.247427
1871	0.80065	4	0.247427
1872	0.80065	4	0.247427
1873	0.80065	4	0.247427
1874	0.80065	4	0.247427
1875	0.80065	4	0.247427
1876	0.80065	4	0.247427
1877	0.80065	4	0.247427
1878	0.80065	4	0.247427
1879	0.80065	4	0.247427
1880	0.80065	4	0.247427
1881	0.80065	4	0.247427
1882	0.80065	4	0.247427
1883	0.80065	4	0.247427
1884	0.80065	4	0.247427
1885	0.80065	4	0.247427
1886	0.80065	4	0.247427
1887	0.80065	4	0.247427
1888	0.80065	4	0.247427
1889	0.80065	4	0.247427
1890	0.80065	4	0.247427
1891	0.80065	4	0.247427
1892	0.80065	4	0.247427
1893	0.80065	4	0.247427
1894	0.80065	4	0.247427
1895	0.80065	4	0.247427
1896	0.80065	4	0.247427
1897	0.80065	4	0.247427
1898	0.80065	4	0.247427
1899	0.80065	4	0.247427
1900	0.80065	4	0.247427
1901	0.80065	4	0.247427
1902	0.80065	4	0.247427
1903	0.80065	4	0.247427
1904	0.80065	4	0.247427
1905	0.80065	4	0.247427
1906	0.80065	4	0.247427
1907	0.80065	4	0.247427
1908	0.80065	4	0.247427
1909	0.80065	4	0.247427
1910	0.80065	4	0.247427
1911	0.80065	4	0.247427
1912	0.80065	4	0.247427
1913	0.80065	4	0.247427
1914	0.80065	4	0.247427
1915	0.80065	4	0.247427
1916	0.80065	4	0.247427
1917	0.80065	4	0.247427
1918	0.80065	4	0.247427
1919	0.80065	4	0.247427
1920	0.80065	4	0.247427
1921	0.80065	4	0.247427
1922	0.80065	4	0.247427
1923	0.80065	4	0.247427
1924	0.80065	4	0.247427
1925	0.80065	4	0.247427
1926	0.80065	4	0.247427
1927	0.80065	4	0.247427
1928	0.80065	4	0.247427
1929	0.80065	4	0.247427
1930	0.80065	4	0.247427
1931	0.80065	4	0.247427
1932	0.80065	4	0.247427
1933	0.80065	4	0.247427
1934	0.80065	4	0.247427
1935	0.80065	4	0.247427
1936	0.80065	4	0.247427
1937	0.80065	4	0.247427
1938	0.80065	4	0.247427
1939	0.80065	4	0.247427
1940	0.80065	4	0.247427
1941	0.80065	4	0.247427
1942	0.80065	4	0.247427
1943	0.80065	4	0.247427
1944	0.80065	4	0.247427
1945	0.80065	4	0.247427
1946	0.80065	4	0.247427
1947	0.80065	4	0.247427
1948	0.80065	4	0.247427
1949	0.80065	4	0.247427
1950	0.80065	4	0.247427
1951	0.80065	4	0.247427
1952	0.80065	4	0.247427
1953	0.80065	4	0.247427
1954	0.80065	4	0.247427
1955	0.80065	4	0.247427
1956	0.80065	4	0.247427
1957	0.80065	4	0.247427
1958	0.80065	4	0.247427
1959	0.80065	4	0.247427
1960	0.80065	4	0.247427
1961	0.80065	4	0.247427
1962	0.80065	4	0.247427
1963	0.80065	4	0.247427
1964	0.80065	4	0.247427
1965	0.80065	4	0.247427
1966	0.80065	4	0.247427
1967	0.80065	4	0.247427
1968	0.80065	4	0.247427
1969	0.80065	4	0.247427
1970	0.80065	4	0.247427
1971	0.80065	4	0.247427
1972	0.80065	4	0.247427
1973	0.80065	4	0.247427
1974	0.80065	4	0.247427
1975	0.80065	4	0.247427
1976	0.80065	4	0.247427
1977	0.80065	4	0.247427
1978	0.80065	4	0.247427
1979	0.80065	4	0.247427
1980	0.80065	4	0.247427
1981	0.80065	4	0.247427
1982	0.80065	4	0.247427
1983	0.80065	4	0.247427
1984	0.80065	4	0.247427
1985	0.80065	4	0.247427
1986	0.80065	4	0.247427
1987	0.80065	4	0.247427
1988	0.80065	4	0.247427
1989	0.80065	4	0.247427
1990	0.80065	4	0.247427
1991	0.80065	4	0.247427
1992	0.80065	4	0.247427
1993	0.80065	4	0.247427
1994	0.80065	4	0.247427
1995	0.80065	4	0.247427
1996	0.80065	4	0.247427
1997	0.80065	4	0.247427
1998	0.80065	4	0.247427
1999	0.80065	4	0.247427
2000	0.80065	4	0.247427
[truncated: 3,001 more rows]
