# Supplementary material for: Aspiration-driven co-evolution of cooperation with individual behavioral diversity
Source: PLoS One. 2023 Sep 15;18(9):e0291134. doi: 10.1371/journal.pone.0291134 (PMC10503719; doi:10.1371/journal.pone.0291134)
Supplement: S1 Data — (ZIP) [file pone.0291134.s001.zip › M1/v2-L=200/data/aspiration_time,b=1.24_frequency.txt]

1	0.5	0.5	0
2	0.635402	0.651849	0.45658
3	0.702291	0.758847	0.503574
4	0.728433	0.841389	0.541909
5	0.727335	0.912671	0.561871
6	0.710407	0.975541	0.565624
7	0.685504	1.04097	0.555661
8	0.657724	1.10713	0.537144
9	0.628893	1.17592	0.512595
10	0.60064	1.2413	0.486784
11	0.574755	1.30734	0.459563
12	0.55109	1.36258	0.432879
13	0.529138	1.40971	0.408064
14	0.50913	1.46587	0.384868
15	0.490912	1.51436	0.362315
16	0.474683	1.58405	0.3428
17	0.460169	1.63766	0.324083
18	0.447728	1.67688	0.306855
19	0.436539	1.70627	0.291172
20	0.426786	1.75509	0.277309
21	0.418726	1.79848	0.264653
22	0.41132	1.84366	0.25248
23	0.405066	1.88366	0.241234
24	0.399977	1.90041	0.233031
25	0.395918	1.91668	0.225065
26	0.392165	1.95344	0.219701
27	0.389585	1.9901	0.211552
28	0.387473	2.02861	0.20477
29	0.386042	2.0726	0.199272
30	0.384802	2.0965	0.196514
31	0.384156	2.11871	0.192659
32	0.383886	2.15878	0.187771
33	0.383527	2.18077	0.184
34	0.383657	2.20858	0.181732
35	0.384031	2.24004	0.17901
36	0.384711	2.28495	0.177553
37	0.385555	2.30121	0.175008
38	0.386936	2.32814	0.173163
39	0.388392	2.33491	0.170851
40	0.390066	2.35793	0.170016
41	0.391759	2.37243	0.168256
42	0.393508	2.40336	0.166837
43	0.395399	2.4187	0.165582
44	0.397376	2.4419	0.164704
45	0.399175	2.4596	0.163543
46	0.401465	2.46743	0.163787
47	0.40379	2.48081	0.163289
48	0.405973	2.49956	0.163685
49	0.408121	2.52289	0.164302
50	0.41066	2.52498	0.164325
51	0.413323	2.53609	0.166666
52	0.415684	2.53621	0.1679
53	0.418682	2.5449	0.164517
54	0.421624	2.54753	0.165563
55	0.424035	2.57983	0.166469
56	0.426491	2.60109	0.166882
57	0.428923	2.62048	0.166604
58	0.431184	2.63421	0.169493
59	0.433409	2.65855	0.168952
60	0.436006	2.66607	0.168518
61	0.438232	2.67889	0.168981
62	0.440254	2.71822	0.17073
63	0.442316	2.72484	0.172966
64	0.444399	2.7413	0.172059
65	0.4466	2.77281	0.170786
66	0.448775	2.79282	0.169673
67	0.450744	2.81145	0.170618
68	0.452621	2.84984	0.172055
69	0.454698	2.86359	0.172015
70	0.456763	2.87701	0.172295
71	0.458995	2.87163	0.172103
72	0.460966	2.89668	0.172091
73	0.463065	2.91349	0.171296
74	0.46527	2.92139	0.171823
75	0.46717	2.94046	0.173452
76	0.469261	2.94722	0.17297
77	0.471002	2.97068	0.173447
78	0.472647	3.00242	0.175384
79	0.474081	3.02299	0.178067
80	0.475786	3.01716	0.177874
81	0.47729	3.02802	0.177565
82	0.479022	3.03933	0.177211
83	0.480948	3.0368	0.177266
84	0.482654	3.04946	0.176786
85	0.484379	3.05307	0.177482
86	0.486324	3.03509	0.177328
87	0.488486	3.04806	0.176812
88	0.49061	3.0566	0.177348
89	0.492521	3.08769	0.177492
90	0.494307	3.09507	0.178845
91	0.496045	3.11428	0.177393
92	0.497961	3.12546	0.179173
93	0.499772	3.13498	0.178889
94	0.501455	3.15554	0.180025
95	0.503118	3.16571	0.179737
96	0.504931	3.18084	0.180017
97	0.506686	3.18718	0.181469
98	0.508549	3.19215	0.183123
99	0.510051	3.1978	0.183699
100	0.511724	3.21466	0.184548
101	0.513118	3.22576	0.184171
102	0.51454	3.23284	0.182683
103	0.516103	3.22848	0.183431
104	0.517778	3.22412	0.183799
105	0.519497	3.2244	0.184329
106	0.521014	3.24762	0.183156
107	0.522632	3.23924	0.183954
108	0.524194	3.24836	0.184056
109	0.525755	3.26524	0.185436
110	0.527192	3.28023	0.185886
111	0.528467	3.29696	0.184982
112	0.529794	3.30042	0.185608
113	0.530988	3.31863	0.185039
114	0.532541	3.32071	0.184325
115	0.534261	3.3065	0.183378
116	0.535794	3.31827	0.183174
117	0.537471	3.32936	0.183747
118	0.538967	3.33141	0.185261
119	0.540491	3.31709	0.186147
120	0.541911	3.32056	0.187216
121	0.543174	3.32135	0.187921
122	0.544558	3.34555	0.187368
123	0.545672	3.37242	0.188787
124	0.546778	3.38699	0.190623
125	0.547635	3.39761	0.19224
126	0.548456	3.41503	0.192802
127	0.549507	3.42165	0.191075
128	0.550418	3.42814	0.190652
129	0.551559	3.43441	0.190787
130	0.552661	3.44261	0.188987
131	0.553732	3.44005	0.188868
132	0.55508	3.44589	0.188731
133	0.556158	3.44911	0.188252
134	0.557253	3.45789	0.188921
135	0.558385	3.47054	0.189239
136	0.559504	3.48017	0.188908
137	0.560313	3.49724	0.188587
138	0.561207	3.50512	0.189062
139	0.562355	3.48829	0.189696
140	0.563501	3.48693	0.19209
141	0.56435	3.49452	0.193106
142	0.565381	3.50448	0.193565
143	0.566257	3.52375	0.193522
144	0.566926	3.53713	0.192587
145	0.567715	3.54203	0.192858
146	0.568764	3.52817	0.190996
147	0.570003	3.50906	0.191559
148	0.571046	3.5122	0.191114
149	0.572261	3.50182	0.19149
150	0.57361	3.50138	0.19195
151	0.574715	3.5044	0.192899
152	0.575892	3.49969	0.192788
153	0.577028	3.51922	0.192453
154	0.577942	3.54076	0.192659
155	0.578808	3.5474	0.194574
156	0.579635	3.56727	0.195126
157	0.580374	3.58346	0.195311
158	0.5814	3.56315	0.193371
159	0.5825	3.55304	0.194791
160	0.5835	3.55936	0.195096
161	0.584381	3.56572	0.193928
162	0.585392	3.57255	0.194463
163	0.586273	3.58599	0.195234
164	0.587198	3.58641	0.195745
165	0.587843	3.60493	0.195407
166	0.588699	3.60649	0.194437
167	0.589506	3.60692	0.193653
168	0.590758	3.58715	0.192382
169	0.592158	3.57984	0.19283
170	0.593587	3.55467	0.194671
171	0.59497	3.5514	0.194299
172	0.596196	3.56265	0.195697
173	0.597418	3.57495	0.197436
174	0.598218	3.58841	0.197209
175	0.599129	3.60967	0.197712
176	0.599943	3.61721	0.19821
177	0.601033	3.6094	0.197489
178	0.602041	3.60443	0.197367
179	0.602899	3.59506	0.196711
180	0.603831	3.59031	0.197644
181	0.604564	3.60493	0.199583
182	0.60544	3.6093	0.19902
183	0.606291	3.60858	0.198825
184	0.607196	3.60561	0.199677
185	0.608066	3.61	0.200165
186	0.609015	3.61006	0.200944
187	0.609904	3.61775	0.200229
188	0.610868	3.61516	0.199834
189	0.61196	3.60895	0.200181
190	0.613099	3.60143	0.199608
191	0.614342	3.60062	0.200361
192	0.615471	3.60726	0.200919
193	0.616453	3.61388	0.201703
194	0.617415	3.60117	0.202139
195	0.618419	3.61651	0.201633
196	0.619249	3.61664	0.202367
197	0.620148	3.63029	0.203346
198	0.620851	3.63372	0.204062
199	0.621706	3.63695	0.20371
200	0.622609	3.63949	0.202232
201	0.623471	3.638	0.203618
202	0.624313	3.64646	0.20428
203	0.625322	3.6458	0.203561
204	0.62616	3.65332	0.203173
205	0.626951	3.67524	0.202495
206	0.627574	3.68906	0.203166
207	0.628253	3.7029	0.204312
208	0.628874	3.69849	0.204036
209	0.629716	3.69551	0.204214
210	0.630473	3.68086	0.204438
211	0.631367	3.68234	0.203466
212	0.63229	3.6821	0.202468
213	0.633103	3.68464	0.202839
214	0.6342	3.68276	0.203464
215	0.635071	3.67751	0.205398
216	0.636055	3.66287	0.20474
217	0.637007	3.66527	0.205288
218	0.6379	3.6742	0.206619
219	0.638527	3.69122	0.207008
220	0.639301	3.69065	0.206579
221	0.640036	3.69217	0.207103
222	0.640761	3.70287	0.20771
223	0.641481	3.6975	0.208495
224	0.64227	3.69859	0.208545
225	0.642949	3.69869	0.20801
226	0.64378	3.70007	0.208066
227	0.644414	3.70304	0.208366
228	0.645014	3.7171	0.20825
229	0.64566	3.71627	0.208004
230	0.646362	3.70878	0.208374
231	0.647042	3.72305	0.209018
232	0.647553	3.71737	0.208507
233	0.648232	3.72061	0.207314
234	0.648913	3.7327	0.207667
235	0.649671	3.72437	0.205805
236	0.650401	3.72683	0.206284
237	0.651162	3.726	0.206369
238	0.651956	3.72097	0.207704
239	0.652685	3.7249	0.20817
240	0.65332	3.7363	0.208762
241	0.653924	3.74352	0.208918
242	0.654643	3.74361	0.209019
243	0.655256	3.74111	0.209577
244	0.655813	3.74788	0.209439
245	0.656493	3.74372	0.208896
246	0.657206	3.74435	0.209013
247	0.658093	3.7368	0.208903
248	0.658815	3.74588	0.209318
249	0.659581	3.74767	0.209834
250	0.660338	3.72963	0.209698
251	0.66099	3.74449	0.210595
252	0.661678	3.7397	0.210567
253	0.662329	3.75353	0.211419
254	0.662963	3.75726	0.21221
255	0.663644	3.74957	0.211375
256	0.664236	3.7531	0.211232
257	0.664807	3.75482	0.212447
258	0.665533	3.74625	0.212608
259	0.666285	3.74427	0.212547
260	0.667013	3.73989	0.212409
261	0.667901	3.73225	0.213043
262	0.668624	3.73752	0.212686
263	0.669385	3.74975	0.212759
264	0.66997	3.76273	0.213442
265	0.670683	3.75751	0.213608
266	0.671405	3.75633	0.214002
267	0.671945	3.76118	0.214107
268	0.672529	3.76774	0.214111
269	0.673217	3.75636	0.213638
270	0.673726	3.77356	0.214215
271	0.674322	3.77344	0.215734
272	0.674913	3.76963	0.215447
273	0.675592	3.77243	0.215298
274	0.67621	3.76528	0.21493
275	0.676921	3.76257	0.215949
276	0.677429	3.77587	0.217205
277	0.677933	3.79008	0.216802
278	0.67835	3.78728	0.217388
279	0.67881	3.78738	0.216466
280	0.67919	3.79517	0.217387
281	0.679563	3.80419	0.2172
282	0.679866	3.80958	0.217059
283	0.68029	3.80705	0.216374
284	0.68062	3.80758	0.217191
285	0.680972	3.80387	0.217425
286	0.681416	3.80837	0.217679
287	0.681846	3.81332	0.217849
288	0.682108	3.81212	0.217091
289	0.682574	3.80523	0.216073
290	0.683269	3.79745	0.215873
291	0.683752	3.80499	0.216638
292	0.684298	3.79913	0.21701
293	0.684965	3.80164	0.21668
294	0.685676	3.79526	0.215161
295	0.686298	3.80076	0.216594
296	0.68678	3.81759	0.217303
297	0.687319	3.82003	0.216935
298	0.687741	3.82421	0.216999
299	0.688281	3.82321	0.216734
300	0.688834	3.82214	0.216184
301	0.689521	3.81613	0.215705
302	0.690108	3.80996	0.215661
303	0.690585	3.8196	0.215782
304	0.691268	3.80819	0.216128
305	0.692117	3.80235	0.216861
306	0.692858	3.80299	0.216893
307	0.693496	3.80234	0.216592
308	0.69417	3.79867	0.216692
309	0.694773	3.80003	0.217076
310	0.695311	3.80174	0.217847
311	0.695941	3.80294	0.218596
312	0.696378	3.81492	0.218815
313	0.696876	3.81967	0.218246
314	0.697326	3.82734	0.21759
315	0.697787	3.82561	0.217139
316	0.698324	3.82712	0.217423
317	0.698874	3.83596	0.217533
318	0.699514	3.82006	0.21801
319	0.700067	3.82357	0.218626
320	0.700385	3.83415	0.219345
321	0.700746	3.84476	0.219804
322	0.701033	3.85571	0.220976
323	0.701222	3.85579	0.221076
324	0.701476	3.86042	0.220455
325	0.70169	3.8661	0.219941
326	0.701834	3.8733	0.219537
327	0.701968	3.87846	0.219856
328	0.702147	3.88926	0.219479
329	0.702335	3.88587	0.218941
330	0.702467	3.88727	0.21941
331	0.702773	3.88704	0.218952
332	0.703106	3.88366	0.218793
333	0.703272	3.89045	0.218904
334	0.703414	3.89122	0.218316
335	0.703683	3.89032	0.218128
336	0.703913	3.89935	0.218183
337	0.704143	3.89561	0.21785
338	0.704468	3.89668	0.218804
339	0.704775	3.89459	0.218947
340	0.70499	3.89669	0.218344
341	0.705221	3.89432	0.21855
342	0.705369	3.90588	0.218974
343	0.705437	3.91321	0.219428
344	0.705565	3.91376	0.219279
345	0.705646	3.91564	0.219407
346	0.705722	3.91538	0.219639
347	0.705861	3.91926	0.219211
348	0.706051	3.91688	0.218833
349	0.706291	3.91238	0.218515
350	0.706699	3.90656	0.21881
351	0.706947	3.91035	0.219581
352	0.707159	3.90469	0.220156
353	0.707362	3.9091	0.220249
354	0.707561	3.91274	0.220245
355	0.707727	3.91084	0.219874
356	0.707934	3.90566	0.21952
357	0.708166	3.90101	0.219756
358	0.708482	3.89921	0.220077
359	0.708755	3.8971	0.220397
360	0.709052	3.89504	0.220631
361	0.709379	3.89363	0.220166
362	0.709719	3.89263	0.220077
363	0.709931	3.90455	0.221037
364	0.710094	3.90449	0.221552
365	0.710403	3.89162	0.220703
366	0.71068	3.89138	0.22127
367	0.71098	3.89709	0.221374
368	0.711308	3.89162	0.222593
369	0.711508	3.8957	0.222728
370	0.711826	3.89759	0.221956
371	0.71213	3.90037	0.221667
372	0.712345	3.90641	0.221729
373	0.712638	3.90254	0.221707
374	0.712867	3.90499	0.222338
375	0.713102	3.90687	0.222002
376	0.713305	3.90383	0.222277
377	0.71346	3.90927	0.222682
378	0.713581	3.91954	0.223377
379	0.713664	3.92636	0.223499
380	0.713743	3.92859	0.22357
381	0.713853	3.92896	0.222998
382	0.713979	3.92606	0.222306
383	0.714083	3.92341	0.222724
384	0.714201	3.93093	0.222779
385	0.714185	3.9412	0.22312
386	0.714196	3.94613	0.222919
387	0.714283	3.94767	0.222891
388	0.714426	3.94614	0.222752
389	0.714624	3.9401	0.222293
390	0.714797	3.93961	0.222461
391	0.714908	3.93877	0.222717
392	0.714975	3.94693	0.222836
393	0.715071	3.95129	0.222712
394	0.715188	3.95093	0.222366
395	0.71529	3.95554	0.222318
396	0.715317	3.9609	0.222503
397	0.71537	3.95905	0.222414
398	0.715425	3.96126	0.222787
399	0.71549	3.95768	0.22276
400	0.715487	3.9609	0.222807
401	0.715498	3.95993	0.223396
402	0.715461	3.96027	0.22341
403	0.715507	3.96101	0.223673
404	0.715545	3.95904	0.223263
405	0.715597	3.95835	0.22289
406	0.715678	3.95448	0.222604
407	0.715801	3.94764	0.222391
408	0.715909	3.95025	0.222548
409	0.715871	3.95386	0.223136
410	0.715792	3.95783	0.223409
411	0.715794	3.95478	0.223659
412	0.715845	3.95162	0.223125
413	0.715943	3.95529	0.223109
414	0.716024	3.95431	0.223028
415	0.71613	3.95224	0.222928
416	0.716213	3.95219	0.222387
417	0.716295	3.95036	0.222438
418	0.716433	3.95191	0.222575
419	0.716529	3.95434	0.222853
420	0.716586	3.95871	0.223006
421	0.716651	3.96122	0.222806
422	0.716732	3.95929	0.222548
423	0.716805	3.95695	0.222235
424	0.716854	3.95856	0.221938
425	0.716864	3.96143	0.222158
426	0.716884	3.96465	0.222337
427	0.716942	3.96545	0.222067
428	0.717042	3.9651	0.221803
429	0.71717	3.96367	0.221739
430	0.717331	3.95891	0.221465
431	0.717496	3.95861	0.221594
432	0.717587	3.95757	0.221857
433	0.717718	3.95895	0.222013
434	0.717747	3.96097	0.222277
435	0.717826	3.96032	0.222035
436	0.717823	3.96135	0.222091
437	0.7179	3.96054	0.222411
438	0.718012	3.96032	0.222467
439	0.718082	3.95954	0.222236
440	0.718188	3.96009	0.222489
441	0.718285	3.9602	0.222584
442	0.718361	3.96609	0.22231
443	0.71841	3.97106	0.222364
444	0.718429	3.9745	0.222078
445	0.718492	3.97392	0.222238
446	0.718547	3.97709	0.222792
447	0.718571	3.97821	0.222757
448	0.718567	3.98188	0.223061
449	0.718564	3.98148	0.222901
450	0.718584	3.9834	0.222633
451	0.718597	3.98692	0.222547
452	0.71866	3.98596	0.222331
453	0.718668	3.98916	0.222614
454	0.718657	3.98864	0.222354
455	0.718671	3.98868	0.222364
456	0.718656	3.99031	0.222534
457	0.718638	3.99101	0.222515
458	0.718628	3.98905	0.222259
459	0.718689	3.98469	0.222016
460	0.718785	3.97563	0.222098
461	0.718896	3.98017	0.222401
462	0.71892	3.98202	0.222471
463	0.718953	3.98334	0.222308
464	0.718973	3.98615	0.222447
465	0.718959	3.98754	0.222544
466	0.718934	3.9905	0.222608
467	0.71895	3.99127	0.222402
468	0.718911	3.99199	0.222356
469	0.718898	3.99386	0.222274
470	0.718897	3.9933	0.22225
471	0.718882	3.99618	0.22223
472	0.718859	3.99689	0.222096
473	0.718827	3.99701	0.22204
474	0.718819	3.99723	0.221998
475	0.718813	3.99741	0.221965
476	0.718794	3.9975	0.22193
477	0.718777	3.99687	0.221896
478	0.718776	3.99591	0.221823
479	0.718799	3.99328	0.221814
480	0.718826	3.99299	0.221672
481	0.718861	3.98987	0.221752
482	0.718902	3.98952	0.221635
483	0.718949	3.9879	0.221611
484	0.718978	3.98847	0.221666
485	0.719069	3.98846	0.221662
486	0.719153	3.98542	0.221789
487	0.719215	3.98171	0.221885
488	0.719261	3.98447	0.222059
489	0.719273	3.98715	0.222098
490	0.719309	3.9876	0.222072
491	0.719362	3.98665	0.221843
492	0.719456	3.98121	0.221913
493	0.719523	3.98021	0.222143
494	0.719544	3.98078	0.222406
495	0.719609	3.98016	0.22225
496	0.719656	3.97918	0.222345
497	0.719748	3.97864	0.222209
498	0.719824	3.98088	0.222279
499	0.719875	3.98225	0.222346
500	0.719861	3.98673	0.222188
501	0.7199	3.98444	0.222149
502	0.719936	3.98383	0.222067
503	0.719949	3.98409	0.222151
504	0.720046	3.98282	0.22224
505	0.720111	3.98227	0.222507
506	0.7201	3.9867	0.222576
507	0.720133	3.98877	0.222517
508	0.720174	3.98895	0.222428
509	0.720158	3.99051	0.22239
510	0.720159	3.99149	0.222349
511	0.720172	3.9911	0.222315
512	0.720176	3.99	0.222271
513	0.72019	3.99083	0.222268
514	0.720206	3.98968	0.222246
515	0.720248	3.99137	0.222145
516	0.720342	3.98622	0.222062
517	0.720371	3.98674	0.222015
518	0.720382	3.98756	0.222228
519	0.720432	3.98648	0.222343
520	0.720428	3.99188	0.222492
521	0.720411	3.99433	0.222534
522	0.720401	3.99466	0.222472
523	0.72039	3.99426	0.222412
524	0.720378	3.99577	0.222495
525	0.720386	3.99588	0.222596
526	0.72038	3.99566	0.222405
527	0.720346	3.99663	0.222978
528	0.720311	3.99667	0.222823
529	0.720295	3.99662	0.222596
530	0.720275	3.99773	0.222621
531	0.72025	3.99807	0.222541
532	0.720245	3.99823	0.222511
533	0.720226	3.99829	0.22248
534	0.720228	3.99833	0.222366
535	0.720219	3.99847	0.222336
536	0.72022	3.99855	0.222325
537	0.720223	3.99719	0.222208
538	0.720212	3.9955	0.222453
539	0.720223	3.99438	0.222528
540	0.720206	3.99748	0.222581
541	0.720185	3.99894	0.222551
542	0.720166	3.99898	0.222524
543	0.720148	3.99947	0.222319
544	0.720133	3.99952	0.222294
545	0.720111	3.99957	0.222262
546	0.7201	3.9996	0.222244
547	0.720088	3.99962	0.222228
548	0.72008	3.99963	0.222217
549	0.720071	3.99967	0.2222
550	0.720057	3.9997	0.22218
551	0.720051	3.99974	0.222167
552	0.720051	3.99979	0.222159
553	0.720046	3.99981	0.222151
554	0.72004	3.99982	0.222141
555	0.720038	3.99983	0.222137
556	0.720036	3.99984	0.222133
557	0.720032	3.99985	0.222127
558	0.720032	3.99988	0.222124
559	0.72003	3.9999	0.222119
560	0.720026	3.9999	0.222114
561	0.720025	3.99991	0.22211
562	0.720022	3.99992	0.222107
563	0.720019	3.99993	0.222102
564	0.720017	3.99993	0.222098
565	0.720015	3.99993	0.222095
566	0.720013	3.99994	0.222093
567	0.720012	3.99994	0.222091
568	0.720011	3.99995	0.222089
569	0.72001	3.99995	0.222087
570	0.720008	3.99995	0.222086
571	0.720008	3.99996	0.222085
572	0.720008	3.99996	0.222083
573	0.720007	3.99997	0.222082
574	0.720006	3.99997	0.22208
575	0.720005	3.99997	0.222079
576	0.720004	3.99997	0.222078
577	0.720004	3.99997	0.222077
578	0.720004	3.99998	0.222076
579	0.720003	3.99998	0.222076
580	0.720003	3.99998	0.222075
581	0.720003	3.99998	0.222075
582	0.720003	3.99999	0.222074
583	0.720002	3.99999	0.222073
584	0.720002	3.99999	0.222072
585	0.720002	3.99999	0.222072
586	0.720001	3.99999	0.222072
587	0.720001	3.99999	0.222071
588	0.720001	3.99999	0.222071
589	0.720001	3.99999	0.222071
590	0.720001	3.99999	0.222071
591	0.720001	3.99999	0.22207
592	0.720001	4	0.22207
593	0.720001	4	0.22207
594	0.720001	4	0.22207
595	0.72	4	0.22207
596	0.72	4	0.22207
597	0.72	4	0.222069
598	0.72	4	0.222069
599	0.72	4	0.222069
600	0.72	4	0.222069
601	0.72	4	0.222069
602	0.72	4	0.222069
603	0.72	4	0.222069
604	0.72	4	0.222069
605	0.72	4	0.222069
606	0.72	4	0.222069
607	0.72	4	0.222069
608	0.72	4	0.222069
609	0.72	4	0.222069
610	0.72	4	0.222069
611	0.72	4	0.222069
612	0.72	4	0.222069
613	0.72	4	0.222069
614	0.72	4	0.222069
615	0.72	4	0.222069
616	0.72	4	0.222069
617	0.72	4	0.222069
618	0.72	4	0.222069
619	0.72	4	0.222069
620	0.72	4	0.222069
621	0.72	4	0.222069
622	0.72	4	0.222069
623	0.72	4	0.222069
624	0.72	4	0.222069
625	0.72	4	0.222069
626	0.72	4	0.222069
627	0.72	4	0.222069
628	0.72	4	0.222069
629	0.72	4	0.222069
630	0.72	4	0.222069
631	0.72	4	0.222069
632	0.72	4	0.222069
633	0.72	4	0.222069
634	0.72	4	0.222069
635	0.72	4	0.222069
636	0.72	4	0.222069
637	0.72	4	0.222069
638	0.72	4	0.222069
639	0.72	4	0.222069
640	0.72	4	0.222069
641	0.72	4	0.222069
642	0.72	4	0.222069
643	0.72	4	0.222069
644	0.72	4	0.222069
645	0.72	4	0.222069
646	0.72	4	0.222069
647	0.72	4	0.222069
648	0.72	4	0.222069
649	0.72	4	0.222069
650	0.72	4	0.222069
651	0.72	4	0.222069
652	0.72	4	0.222069
653	0.72	4	0.222069
654	0.72	4	0.222069
655	0.72	4	0.222069
656	0.72	4	0.222069
657	0.72	4	0.222069
658	0.72	4	0.222069
659	0.72	4	0.222069
660	0.72	4	0.222069
661	0.72	4	0.222069
662	0.72	4	0.222069
663	0.72	4	0.222069
664	0.72	4	0.222069
665	0.72	4	0.222069
666	0.72	4	0.222069
667	0.72	4	0.222069
668	0.72	4	0.222069
669	0.72	4	0.222069
670	0.72	4	0.222069
671	0.72	4	0.222069
672	0.72	4	0.222069
673	0.72	4	0.222069
674	0.72	4	0.222069
675	0.72	4	0.222069
676	0.72	4	0.222069
677	0.72	4	0.222069
678	0.72	4	0.222069
679	0.72	4	0.222069
680	0.72	4	0.222069
681	0.72	4	0.222069
682	0.72	4	0.222069
683	0.72	4	0.222069
684	0.72	4	0.222069
685	0.72	4	0.222069
686	0.72	4	0.222069
687	0.72	4	0.222069
688	0.72	4	0.222069
689	0.72	4	0.222069
690	0.72	4	0.222069
691	0.72	4	0.222069
692	0.72	4	0.222069
693	0.72	4	0.222069
694	0.72	4	0.222069
695	0.72	4	0.222069
696	0.72	4	0.222069
697	0.72	4	0.222069
698	0.72	4	0.222069
699	0.72	4	0.222069
700	0.72	4	0.222069
701	0.72	4	0.222069
702	0.72	4	0.222069
703	0.72	4	0.222069
704	0.72	4	0.222069
705	0.72	4	0.222069
706	0.72	4	0.222069
707	0.72	4	0.222069
708	0.72	4	0.222069
709	0.72	4	0.222069
710	0.72	4	0.222069
711	0.72	4	0.222069
712	0.72	4	0.222069
713	0.72	4	0.222069
714	0.72	4	0.222069
715	0.72	4	0.222069
716	0.72	4	0.222069
717	0.72	4	0.222069
718	0.72	4	0.222069
719	0.72	4	0.222069
720	0.72	4	0.222069
721	0.72	4	0.222069
722	0.72	4	0.222069
723	0.72	4	0.222069
724	0.72	4	0.222069
725	0.72	4	0.222069
726	0.72	4	0.222069
727	0.72	4	0.222069
728	0.72	4	0.222069
729	0.72	4	0.222069
730	0.72	4	0.222069
731	0.72	4	0.222069
732	0.72	4	0.222069
733	0.72	4	0.222069
734	0.72	4	0.222069
735	0.72	4	0.222069
736	0.72	4	0.222069
737	0.72	4	0.222069
738	0.72	4	0.222069
739	0.72	4	0.222069
740	0.72	4	0.222069
741	0.72	4	0.222069
742	0.72	4	0.222069
743	0.72	4	0.222069
744	0.72	4	0.222069
745	0.72	4	0.222069
746	0.72	4	0.222069
747	0.72	4	0.222069
748	0.72	4	0.222069
749	0.72	4	0.222069
750	0.72	4	0.222069
751	0.72	4	0.222069
752	0.72	4	0.222069
753	0.72	4	0.222069
754	0.72	4	0.222069
755	0.72	4	0.222069
756	0.72	4	0.222069
757	0.72	4	0.222069
758	0.72	4	0.222069
759	0.72	4	0.222069
760	0.72	4	0.222069
761	0.72	4	0.222069
762	0.72	4	0.222069
763	0.72	4	0.222069
764	0.72	4	0.222069
765	0.72	4	0.222069
766	0.72	4	0.222069
767	0.72	4	0.222069
768	0.72	4	0.222069
769	0.72	4	0.222069
770	0.72	4	0.222069
771	0.72	4	0.222069
772	0.72	4	0.222069
773	0.72	4	0.222069
774	0.72	4	0.222069
775	0.72	4	0.222069
776	0.72	4	0.222069
777	0.72	4	0.222069
778	0.72	4	0.222069
779	0.72	4	0.222069
780	0.72	4	0.222069
781	0.72	4	0.222069
782	0.72	4	0.222069
783	0.72	4	0.222069
784	0.72	4	0.222069
785	0.72	4	0.222069
786	0.72	4	0.222069
787	0.72	4	0.222069
788	0.72	4	0.222069
789	0.72	4	0.222069
790	0.72	4	0.222069
791	0.72	4	0.222069
792	0.72	4	0.222069
793	0.72	4	0.222069
794	0.72	4	0.222069
795	0.72	4	0.222069
796	0.72	4	0.222069
797	0.72	4	0.222069
798	0.72	4	0.222069
799	0.72	4	0.222069
800	0.72	4	0.222069
801	0.72	4	0.222069
802	0.72	4	0.222069
803	0.72	4	0.222069
804	0.72	4	0.222069
805	0.72	4	0.222069
806	0.72	4	0.222069
807	0.72	4	0.222069
808	0.72	4	0.222069
809	0.72	4	0.222069
810	0.72	4	0.222069
811	0.72	4	0.222069
812	0.72	4	0.222069
813	0.72	4	0.222069
814	0.72	4	0.222069
815	0.72	4	0.222069
816	0.72	4	0.222069
817	0.72	4	0.222069
818	0.72	4	0.222069
819	0.72	4	0.222069
820	0.72	4	0.222069
821	0.72	4	0.222069
822	0.72	4	0.222069
823	0.72	4	0.222069
824	0.72	4	0.222069
825	0.72	4	0.222069
826	0.72	4	0.222069
827	0.72	4	0.222069
828	0.72	4	0.222069
829	0.72	4	0.222069
830	0.72	4	0.222069
831	0.72	4	0.222069
832	0.72	4	0.222069
833	0.72	4	0.222069
834	0.72	4	0.222069
835	0.72	4	0.222069
836	0.72	4	0.222069
837	0.72	4	0.222069
838	0.72	4	0.222069
839	0.72	4	0.222069
840	0.72	4	0.222069
841	0.72	4	0.222069
842	0.72	4	0.222069
843	0.72	4	0.222069
844	0.72	4	0.222069
845	0.72	4	0.222069
846	0.72	4	0.222069
847	0.72	4	0.222069
848	0.72	4	0.222069
849	0.72	4	0.222069
850	0.72	4	0.222069
851	0.72	4	0.222069
852	0.72	4	0.222069
853	0.72	4	0.222069
854	0.72	4	0.222069
855	0.72	4	0.222069
856	0.72	4	0.222069
857	0.72	4	0.222069
858	0.72	4	0.222069
859	0.72	4	0.222069
860	0.72	4	0.222069
861	0.72	4	0.222069
862	0.72	4	0.222069
863	0.72	4	0.222069
864	0.72	4	0.222069
865	0.72	4	0.222069
866	0.72	4	0.222069
867	0.72	4	0.222069
868	0.72	4	0.222069
869	0.72	4	0.222069
870	0.72	4	0.222069
871	0.72	4	0.222069
872	0.72	4	0.222069
873	0.72	4	0.222069
874	0.72	4	0.222069
875	0.72	4	0.222069
876	0.72	4	0.222069
877	0.72	4	0.222069
878	0.72	4	0.222069
879	0.72	4	0.222069
880	0.72	4	0.222069
881	0.72	4	0.222069
882	0.72	4	0.222069
883	0.72	4	0.222069
884	0.72	4	0.222069
885	0.72	4	0.222069
886	0.72	4	0.222069
887	0.72	4	0.222069
888	0.72	4	0.222069
889	0.72	4	0.222069
890	0.72	4	0.222069
891	0.72	4	0.222069
892	0.72	4	0.222069
893	0.72	4	0.222069
894	0.72	4	0.222069
895	0.72	4	0.222069
896	0.72	4	0.222069
897	0.72	4	0.222069
898	0.72	4	0.222069
899	0.72	4	0.222069
900	0.72	4	0.222069
901	0.72	4	0.222069
902	0.72	4	0.222069
903	0.72	4	0.222069
904	0.72	4	0.222069
905	0.72	4	0.222069
906	0.72	4	0.222069
907	0.72	4	0.222069
908	0.72	4	0.222069
909	0.72	4	0.222069
910	0.72	4	0.222069
911	0.72	4	0.222069
912	0.72	4	0.222069
913	0.72	4	0.222069
914	0.72	4	0.222069
915	0.72	4	0.222069
916	0.72	4	0.222069
917	0.72	4	0.222069
918	0.72	4	0.222069
919	0.72	4	0.222069
920	0.72	4	0.222069
921	0.72	4	0.222069
922	0.72	4	0.222069
923	0.72	4	0.222069
924	0.72	4	0.222069
925	0.72	4	0.222069
926	0.72	4	0.222069
927	0.72	4	0.222069
928	0.72	4	0.222069
929	0.72	4	0.222069
930	0.72	4	0.222069
931	0.72	4	0.222069
932	0.72	4	0.222069
933	0.72	4	0.222069
934	0.72	4	0.222069
935	0.72	4	0.222069
936	0.72	4	0.222069
937	0.72	4	0.222069
938	0.72	4	0.222069
939	0.72	4	0.222069
940	0.72	4	0.222069
941	0.72	4	0.222069
942	0.72	4	0.222069
943	0.72	4	0.222069
944	0.72	4	0.222069
945	0.72	4	0.222069
946	0.72	4	0.222069
947	0.72	4	0.222069
948	0.72	4	0.222069
949	0.72	4	0.222069
950	0.72	4	0.222069
951	0.72	4	0.222069
952	0.72	4	0.222069
953	0.72	4	0.222069
954	0.72	4	0.222069
955	0.72	4	0.222069
956	0.72	4	0.222069
957	0.72	4	0.222069
958	0.72	4	0.222069
959	0.72	4	0.222069
960	0.72	4	0.222069
961	0.72	4	0.222069
962	0.72	4	0.222069
963	0.72	4	0.222069
964	0.72	4	0.222069
965	0.72	4	0.222069
966	0.72	4	0.222069
967	0.72	4	0.222069
968	0.72	4	0.222069
969	0.72	4	0.222069
970	0.72	4	0.222069
971	0.72	4	0.222069
972	0.72	4	0.222069
973	0.72	4	0.222069
974	0.72	4	0.222069
975	0.72	4	0.222069
976	0.72	4	0.222069
977	0.72	4	0.222069
978	0.72	4	0.222069
979	0.72	4	0.222069
980	0.72	4	0.222069
981	0.72	4	0.222069
982	0.72	4	0.222069
983	0.72	4	0.222069
984	0.72	4	0.222069
985	0.72	4	0.222069
986	0.72	4	0.222069
987	0.72	4	0.222069
988	0.72	4	0.222069
989	0.72	4	0.222069
990	0.72	4	0.222069
991	0.72	4	0.222069
992	0.72	4	0.222069
993	0.72	4	0.222069
994	0.72	4	0.222069
995	0.72	4	0.222069
996	0.72	4	0.222069
997	0.72	4	0.222069
998	0.72	4	0.222069
999	0.72	4	0.222069
1000	0.72	4	0.222069
1001	0.72	4	0.222069
1002	0.72	4	0.222069
1003	0.72	4	0.222069
1004	0.72	4	0.222069
1005	0.72	4	0.222069
1006	0.72	4	0.222069
1007	0.72	4	0.222069
1008	0.72	4	0.222069
1009	0.72	4	0.222069
1010	0.72	4	0.222069
1011	0.72	4	0.222069
1012	0.72	4	0.222069
1013	0.72	4	0.222069
1014	0.72	4	0.222069
1015	0.72	4	0.222069
1016	0.72	4	0.222069
1017	0.72	4	0.222069
1018	0.72	4	0.222069
1019	0.72	4	0.222069
1020	0.72	4	0.222069
1021	0.72	4	0.222069
1022	0.72	4	0.222069
1023	0.72	4	0.222069
1024	0.72	4	0.222069
1025	0.72	4	0.222069
1026	0.72	4	0.222069
1027	0.72	4	0.222069
1028	0.72	4	0.222069
1029	0.72	4	0.222069
1030	0.72	4	0.222069
1031	0.72	4	0.222069
1032	0.72	4	0.222069
1033	0.72	4	0.222069
1034	0.72	4	0.222069
1035	0.72	4	0.222069
1036	0.72	4	0.222069
1037	0.72	4	0.222069
1038	0.72	4	0.222069
1039	0.72	4	0.222069
1040	0.72	4	0.222069
1041	0.72	4	0.222069
1042	0.72	4	0.222069
1043	0.72	4	0.222069
1044	0.72	4	0.222069
1045	0.72	4	0.222069
1046	0.72	4	0.222069
1047	0.72	4	0.222069
1048	0.72	4	0.222069
1049	0.72	4	0.222069
1050	0.72	4	0.222069
1051	0.72	4	0.222069
1052	0.72	4	0.222069
1053	0.72	4	0.222069
1054	0.72	4	0.222069
1055	0.72	4	0.222069
1056	0.72	4	0.222069
1057	0.72	4	0.222069
1058	0.72	4	0.222069
1059	0.72	4	0.222069
1060	0.72	4	0.222069
1061	0.72	4	0.222069
1062	0.72	4	0.222069
1063	0.72	4	0.222069
1064	0.72	4	0.222069
1065	0.72	4	0.222069
1066	0.72	4	0.222069
1067	0.72	4	0.222069
1068	0.72	4	0.222069
1069	0.72	4	0.222069
1070	0.72	4	0.222069
1071	0.72	4	0.222069
1072	0.72	4	0.222069
1073	0.72	4	0.222069
1074	0.72	4	0.222069
1075	0.72	4	0.222069
1076	0.72	4	0.222069
1077	0.72	4	0.222069
1078	0.72	4	0.222069
1079	0.72	4	0.222069
1080	0.72	4	0.222069
1081	0.72	4	0.222069
1082	0.72	4	0.222069
1083	0.72	4	0.222069
1084	0.72	4	0.222069
1085	0.72	4	0.222069
1086	0.72	4	0.222069
1087	0.72	4	0.222069
1088	0.72	4	0.222069
1089	0.72	4	0.222069
1090	0.72	4	0.222069
1091	0.72	4	0.222069
1092	0.72	4	0.222069
1093	0.72	4	0.222069
1094	0.72	4	0.222069
1095	0.72	4	0.222069
1096	0.72	4	0.222069
1097	0.72	4	0.222069
1098	0.72	4	0.222069
1099	0.72	4	0.222069
1100	0.72	4	0.222069
1101	0.72	4	0.222069
1102	0.72	4	0.222069
1103	0.72	4	0.222069
1104	0.72	4	0.222069
1105	0.72	4	0.222069
1106	0.72	4	0.222069
1107	0.72	4	0.222069
1108	0.72	4	0.222069
1109	0.72	4	0.222069
1110	0.72	4	0.222069
1111	0.72	4	0.222069
1112	0.72	4	0.222069
1113	0.72	4	0.222069
1114	0.72	4	0.222069
1115	0.72	4	0.222069
1116	0.72	4	0.222069
1117	0.72	4	0.222069
1118	0.72	4	0.222069
1119	0.72	4	0.222069
1120	0.72	4	0.222069
1121	0.72	4	0.222069
1122	0.72	4	0.222069
1123	0.72	4	0.222069
1124	0.72	4	0.222069
1125	0.72	4	0.222069
1126	0.72	4	0.222069
1127	0.72	4	0.222069
1128	0.72	4	0.222069
1129	0.72	4	0.222069
1130	0.72	4	0.222069
1131	0.72	4	0.222069
1132	0.72	4	0.222069
1133	0.72	4	0.222069
1134	0.72	4	0.222069
1135	0.72	4	0.222069
1136	0.72	4	0.222069
1137	0.72	4	0.222069
1138	0.72	4	0.222069
1139	0.72	4	0.222069
1140	0.72	4	0.222069
1141	0.72	4	0.222069
1142	0.72	4	0.222069
1143	0.72	4	0.222069
1144	0.72	4	0.222069
1145	0.72	4	0.222069
1146	0.72	4	0.222069
1147	0.72	4	0.222069
1148	0.72	4	0.222069
1149	0.72	4	0.222069
1150	0.72	4	0.222069
1151	0.72	4	0.222069
1152	0.72	4	0.222069
1153	0.72	4	0.222069
1154	0.72	4	0.222069
1155	0.72	4	0.222069
1156	0.72	4	0.222069
1157	0.72	4	0.222069
1158	0.72	4	0.222069
1159	0.72	4	0.222069
1160	0.72	4	0.222069
1161	0.72	4	0.222069
1162	0.72	4	0.222069
1163	0.72	4	0.222069
1164	0.72	4	0.222069
1165	0.72	4	0.222069
1166	0.72	4	0.222069
1167	0.72	4	0.222069
1168	0.72	4	0.222069
1169	0.72	4	0.222069
1170	0.72	4	0.222069
1171	0.72	4	0.222069
1172	0.72	4	0.222069
1173	0.72	4	0.222069
1174	0.72	4	0.222069
1175	0.72	4	0.222069
1176	0.72	4	0.222069
1177	0.72	4	0.222069
1178	0.72	4	0.222069
1179	0.72	4	0.222069
1180	0.72	4	0.222069
1181	0.72	4	0.222069
1182	0.72	4	0.222069
1183	0.72	4	0.222069
1184	0.72	4	0.222069
1185	0.72	4	0.222069
1186	0.72	4	0.222069
1187	0.72	4	0.222069
1188	0.72	4	0.222069
1189	0.72	4	0.222069
1190	0.72	4	0.222069
1191	0.72	4	0.222069
1192	0.72	4	0.222069
1193	0.72	4	0.222069
1194	0.72	4	0.222069
1195	0.72	4	0.222069
1196	0.72	4	0.222069
1197	0.72	4	0.222069
1198	0.72	4	0.222069
1199	0.72	4	0.222069
1200	0.72	4	0.222069
1201	0.72	4	0.222069
1202	0.72	4	0.222069
1203	0.72	4	0.222069
1204	0.72	4	0.222069
1205	0.72	4	0.222069
1206	0.72	4	0.222069
1207	0.72	4	0.222069
1208	0.72	4	0.222069
1209	0.72	4	0.222069
1210	0.72	4	0.222069
1211	0.72	4	0.222069
1212	0.72	4	0.222069
1213	0.72	4	0.222069
1214	0.72	4	0.222069
1215	0.72	4	0.222069
1216	0.72	4	0.222069
1217	0.72	4	0.222069
1218	0.72	4	0.222069
1219	0.72	4	0.222069
1220	0.72	4	0.222069
1221	0.72	4	0.222069
1222	0.72	4	0.222069
1223	0.72	4	0.222069
1224	0.72	4	0.222069
1225	0.72	4	0.222069
1226	0.72	4	0.222069
1227	0.72	4	0.222069
1228	0.72	4	0.222069
1229	0.72	4	0.222069
1230	0.72	4	0.222069
1231	0.72	4	0.222069
1232	0.72	4	0.222069
1233	0.72	4	0.222069
1234	0.72	4	0.222069
1235	0.72	4	0.222069
1236	0.72	4	0.222069
1237	0.72	4	0.222069
1238	0.72	4	0.222069
1239	0.72	4	0.222069
1240	0.72	4	0.222069
1241	0.72	4	0.222069
1242	0.72	4	0.222069
1243	0.72	4	0.222069
1244	0.72	4	0.222069
1245	0.72	4	0.222069
1246	0.72	4	0.222069
1247	0.72	4	0.222069
1248	0.72	4	0.222069
1249	0.72	4	0.222069
1250	0.72	4	0.222069
1251	0.72	4	0.222069
1252	0.72	4	0.222069
1253	0.72	4	0.222069
1254	0.72	4	0.222069
1255	0.72	4	0.222069
1256	0.72	4	0.222069
1257	0.72	4	0.222069
1258	0.72	4	0.222069
1259	0.72	4	0.222069
1260	0.72	4	0.222069
1261	0.72	4	0.222069
1262	0.72	4	0.222069
1263	0.72	4	0.222069
1264	0.72	4	0.222069
1265	0.72	4	0.222069
1266	0.72	4	0.222069
1267	0.72	4	0.222069
1268	0.72	4	0.222069
1269	0.72	4	0.222069
1270	0.72	4	0.222069
1271	0.72	4	0.222069
1272	0.72	4	0.222069
1273	0.72	4	0.222069
1274	0.72	4	0.222069
1275	0.72	4	0.222069
1276	0.72	4	0.222069
1277	0.72	4	0.222069
1278	0.72	4	0.222069
1279	0.72	4	0.222069
1280	0.72	4	0.222069
1281	0.72	4	0.222069
1282	0.72	4	0.222069
1283	0.72	4	0.222069
1284	0.72	4	0.222069
1285	0.72	4	0.222069
1286	0.72	4	0.222069
1287	0.72	4	0.222069
1288	0.72	4	0.222069
1289	0.72	4	0.222069
1290	0.72	4	0.222069
1291	0.72	4	0.222069
1292	0.72	4	0.222069
1293	0.72	4	0.222069
1294	0.72	4	0.222069
1295	0.72	4	0.222069
1296	0.72	4	0.222069
1297	0.72	4	0.222069
1298	0.72	4	0.222069
1299	0.72	4	0.222069
1300	0.72	4	0.222069
1301	0.72	4	0.222069
1302	0.72	4	0.222069
1303	0.72	4	0.222069
1304	0.72	4	0.222069
1305	0.72	4	0.222069
1306	0.72	4	0.222069
1307	0.72	4	0.222069
1308	0.72	4	0.222069
1309	0.72	4	0.222069
1310	0.72	4	0.222069
1311	0.72	4	0.222069
1312	0.72	4	0.222069
1313	0.72	4	0.222069
1314	0.72	4	0.222069
1315	0.72	4	0.222069
1316	0.72	4	0.222069
1317	0.72	4	0.222069
1318	0.72	4	0.222069
1319	0.72	4	0.222069
1320	0.72	4	0.222069
1321	0.72	4	0.222069
1322	0.72	4	0.222069
1323	0.72	4	0.222069
1324	0.72	4	0.222069
1325	0.72	4	0.222069
1326	0.72	4	0.222069
1327	0.72	4	0.222069
1328	0.72	4	0.222069
1329	0.72	4	0.222069
1330	0.72	4	0.222069
1331	0.72	4	0.222069
1332	0.72	4	0.222069
1333	0.72	4	0.222069
1334	0.72	4	0.222069
1335	0.72	4	0.222069
1336	0.72	4	0.222069
1337	0.72	4	0.222069
1338	0.72	4	0.222069
1339	0.72	4	0.222069
1340	0.72	4	0.222069
1341	0.72	4	0.222069
1342	0.72	4	0.222069
1343	0.72	4	0.222069
1344	0.72	4	0.222069
1345	0.72	4	0.222069
1346	0.72	4	0.222069
1347	0.72	4	0.222069
1348	0.72	4	0.222069
1349	0.72	4	0.222069
1350	0.72	4	0.222069
1351	0.72	4	0.222069
1352	0.72	4	0.222069
1353	0.72	4	0.222069
1354	0.72	4	0.222069
1355	0.72	4	0.222069
1356	0.72	4	0.222069
1357	0.72	4	0.222069
1358	0.72	4	0.222069
1359	0.72	4	0.222069
1360	0.72	4	0.222069
1361	0.72	4	0.222069
1362	0.72	4	0.222069
1363	0.72	4	0.222069
1364	0.72	4	0.222069
1365	0.72	4	0.222069
1366	0.72	4	0.222069
1367	0.72	4	0.222069
1368	0.72	4	0.222069
1369	0.72	4	0.222069
1370	0.72	4	0.222069
1371	0.72	4	0.222069
1372	0.72	4	0.222069
1373	0.72	4	0.222069
1374	0.72	4	0.222069
1375	0.72	4	0.222069
1376	0.72	4	0.222069
1377	0.72	4	0.222069
1378	0.72	4	0.222069
1379	0.72	4	0.222069
1380	0.72	4	0.222069
1381	0.72	4	0.222069
1382	0.72	4	0.222069
1383	0.72	4	0.222069
1384	0.72	4	0.222069
1385	0.72	4	0.222069
1386	0.72	4	0.222069
1387	0.72	4	0.222069
1388	0.72	4	0.222069
1389	0.72	4	0.222069
1390	0.72	4	0.222069
1391	0.72	4	0.222069
1392	0.72	4	0.222069
1393	0.72	4	0.222069
1394	0.72	4	0.222069
1395	0.72	4	0.222069
1396	0.72	4	0.222069
1397	0.72	4	0.222069
1398	0.72	4	0.222069
1399	0.72	4	0.222069
1400	0.72	4	0.222069
1401	0.72	4	0.222069
1402	0.72	4	0.222069
1403	0.72	4	0.222069
1404	0.72	4	0.222069
1405	0.72	4	0.222069
1406	0.72	4	0.222069
1407	0.72	4	0.222069
1408	0.72	4	0.222069
1409	0.72	4	0.222069
1410	0.72	4	0.222069
1411	0.72	4	0.222069
1412	0.72	4	0.222069
1413	0.72	4	0.222069
1414	0.72	4	0.222069
1415	0.72	4	0.222069
1416	0.72	4	0.222069
1417	0.72	4	0.222069
1418	0.72	4	0.222069
1419	0.72	4	0.222069
1420	0.72	4	0.222069
1421	0.72	4	0.222069
1422	0.72	4	0.222069
1423	0.72	4	0.222069
1424	0.72	4	0.222069
1425	0.72	4	0.222069
1426	0.72	4	0.222069
1427	0.72	4	0.222069
1428	0.72	4	0.222069
1429	0.72	4	0.222069
1430	0.72	4	0.222069
1431	0.72	4	0.222069
1432	0.72	4	0.222069
1433	0.72	4	0.222069
1434	0.72	4	0.222069
1435	0.72	4	0.222069
1436	0.72	4	0.222069
1437	0.72	4	0.222069
1438	0.72	4	0.222069
1439	0.72	4	0.222069
1440	0.72	4	0.222069
1441	0.72	4	0.222069
1442	0.72	4	0.222069
1443	0.72	4	0.222069
1444	0.72	4	0.222069
1445	0.72	4	0.222069
1446	0.72	4	0.222069
1447	0.72	4	0.222069
1448	0.72	4	0.222069
1449	0.72	4	0.222069
1450	0.72	4	0.222069
1451	0.72	4	0.222069
1452	0.72	4	0.222069
1453	0.72	4	0.222069
1454	0.72	4	0.222069
1455	0.72	4	0.222069
1456	0.72	4	0.222069
1457	0.72	4	0.222069
1458	0.72	4	0.222069
1459	0.72	4	0.222069
1460	0.72	4	0.222069
1461	0.72	4	0.222069
1462	0.72	4	0.222069
1463	0.72	4	0.222069
1464	0.72	4	0.222069
1465	0.72	4	0.222069
1466	0.72	4	0.222069
1467	0.72	4	0.222069
1468	0.72	4	0.222069
1469	0.72	4	0.222069
1470	0.72	4	0.222069
1471	0.72	4	0.222069
1472	0.72	4	0.222069
1473	0.72	4	0.222069
1474	0.72	4	0.222069
1475	0.72	4	0.222069
1476	0.72	4	0.222069
1477	0.72	4	0.222069
1478	0.72	4	0.222069
1479	0.72	4	0.222069
1480	0.72	4	0.222069
1481	0.72	4	0.222069
1482	0.72	4	0.222069
1483	0.72	4	0.222069
1484	0.72	4	0.222069
1485	0.72	4	0.222069
1486	0.72	4	0.222069
1487	0.72	4	0.222069
1488	0.72	4	0.222069
1489	0.72	4	0.222069
1490	0.72	4	0.222069
1491	0.72	4	0.222069
1492	0.72	4	0.222069
1493	0.72	4	0.222069
1494	0.72	4	0.222069
1495	0.72	4	0.222069
1496	0.72	4	0.222069
1497	0.72	4	0.222069
1498	0.72	4	0.222069
1499	0.72	4	0.222069
1500	0.72	4	0.222069
1501	0.72	4	0.222069
1502	0.72	4	0.222069
1503	0.72	4	0.222069
1504	0.72	4	0.222069
1505	0.72	4	0.222069
1506	0.72	4	0.222069
1507	0.72	4	0.222069
1508	0.72	4	0.222069
1509	0.72	4	0.222069
1510	0.72	4	0.222069
1511	0.72	4	0.222069
1512	0.72	4	0.222069
1513	0.72	4	0.222069
1514	0.72	4	0.222069
1515	0.72	4	0.222069
1516	0.72	4	0.222069
1517	0.72	4	0.222069
1518	0.72	4	0.222069
1519	0.72	4	0.222069
1520	0.72	4	0.222069
1521	0.72	4	0.222069
1522	0.72	4	0.222069
1523	0.72	4	0.222069
1524	0.72	4	0.222069
1525	0.72	4	0.222069
1526	0.72	4	0.222069
1527	0.72	4	0.222069
1528	0.72	4	0.222069
1529	0.72	4	0.222069
1530	0.72	4	0.222069
1531	0.72	4	0.222069
1532	0.72	4	0.222069
1533	0.72	4	0.222069
1534	0.72	4	0.222069
1535	0.72	4	0.222069
1536	0.72	4	0.222069
1537	0.72	4	0.222069
1538	0.72	4	0.222069
1539	0.72	4	0.222069
1540	0.72	4	0.222069
1541	0.72	4	0.222069
1542	0.72	4	0.222069
1543	0.72	4	0.222069
1544	0.72	4	0.222069
1545	0.72	4	0.222069
1546	0.72	4	0.222069
1547	0.72	4	0.222069
1548	0.72	4	0.222069
1549	0.72	4	0.222069
1550	0.72	4	0.222069
1551	0.72	4	0.222069
1552	0.72	4	0.222069
1553	0.72	4	0.222069
1554	0.72	4	0.222069
1555	0.72	4	0.222069
1556	0.72	4	0.222069
1557	0.72	4	0.222069
1558	0.72	4	0.222069
1559	0.72	4	0.222069
1560	0.72	4	0.222069
1561	0.72	4	0.222069
1562	0.72	4	0.222069
1563	0.72	4	0.222069
1564	0.72	4	0.222069
1565	0.72	4	0.222069
1566	0.72	4	0.222069
1567	0.72	4	0.222069
1568	0.72	4	0.222069
1569	0.72	4	0.222069
1570	0.72	4	0.222069
1571	0.72	4	0.222069
1572	0.72	4	0.222069
1573	0.72	4	0.222069
1574	0.72	4	0.222069
1575	0.72	4	0.222069
1576	0.72	4	0.222069
1577	0.72	4	0.222069
1578	0.72	4	0.222069
1579	0.72	4	0.222069
1580	0.72	4	0.222069
1581	0.72	4	0.222069
1582	0.72	4	0.222069
1583	0.72	4	0.222069
1584	0.72	4	0.222069
1585	0.72	4	0.222069
1586	0.72	4	0.222069
1587	0.72	4	0.222069
1588	0.72	4	0.222069
1589	0.72	4	0.222069
1590	0.72	4	0.222069
1591	0.72	4	0.222069
1592	0.72	4	0.222069
1593	0.72	4	0.222069
1594	0.72	4	0.222069
1595	0.72	4	0.222069
1596	0.72	4	0.222069
1597	0.72	4	0.222069
1598	0.72	4	0.222069
1599	0.72	4	0.222069
1600	0.72	4	0.222069
1601	0.72	4	0.222069
1602	0.72	4	0.222069
1603	0.72	4	0.222069
1604	0.72	4	0.222069
1605	0.72	4	0.222069
1606	0.72	4	0.222069
1607	0.72	4	0.222069
1608	0.72	4	0.222069
1609	0.72	4	0.222069
1610	0.72	4	0.222069
1611	0.72	4	0.222069
1612	0.72	4	0.222069
1613	0.72	4	0.222069
1614	0.72	4	0.222069
1615	0.72	4	0.222069
1616	0.72	4	0.222069
1617	0.72	4	0.222069
1618	0.72	4	0.222069
1619	0.72	4	0.222069
1620	0.72	4	0.222069
1621	0.72	4	0.222069
1622	0.72	4	0.222069
1623	0.72	4	0.222069
1624	0.72	4	0.222069
1625	0.72	4	0.222069
1626	0.72	4	0.222069
1627	0.72	4	0.222069
1628	0.72	4	0.222069
1629	0.72	4	0.222069
1630	0.72	4	0.222069
1631	0.72	4	0.222069
1632	0.72	4	0.222069
1633	0.72	4	0.222069
1634	0.72	4	0.222069
1635	0.72	4	0.222069
1636	0.72	4	0.222069
1637	0.72	4	0.222069
1638	0.72	4	0.222069
1639	0.72	4	0.222069
1640	0.72	4	0.222069
1641	0.72	4	0.222069
1642	0.72	4	0.222069
1643	0.72	4	0.222069
1644	0.72	4	0.222069
1645	0.72	4	0.222069
1646	0.72	4	0.222069
1647	0.72	4	0.222069
1648	0.72	4	0.222069
1649	0.72	4	0.222069
1650	0.72	4	0.222069
1651	0.72	4	0.222069
1652	0.72	4	0.222069
1653	0.72	4	0.222069
1654	0.72	4	0.222069
1655	0.72	4	0.222069
1656	0.72	4	0.222069
1657	0.72	4	0.222069
1658	0.72	4	0.222069
1659	0.72	4	0.222069
1660	0.72	4	0.222069
1661	0.72	4	0.222069
1662	0.72	4	0.222069
1663	0.72	4	0.222069
1664	0.72	4	0.222069
1665	0.72	4	0.222069
1666	0.72	4	0.222069
1667	0.72	4	0.222069
1668	0.72	4	0.222069
1669	0.72	4	0.222069
1670	0.72	4	0.222069
1671	0.72	4	0.222069
1672	0.72	4	0.222069
1673	0.72	4	0.222069
1674	0.72	4	0.222069
1675	0.72	4	0.222069
1676	0.72	4	0.222069
1677	0.72	4	0.222069
1678	0.72	4	0.222069
1679	0.72	4	0.222069
1680	0.72	4	0.222069
1681	0.72	4	0.222069
1682	0.72	4	0.222069
1683	0.72	4	0.222069
1684	0.72	4	0.222069
1685	0.72	4	0.222069
1686	0.72	4	0.222069
1687	0.72	4	0.222069
1688	0.72	4	0.222069
1689	0.72	4	0.222069
1690	0.72	4	0.222069
1691	0.72	4	0.222069
1692	0.72	4	0.222069
1693	0.72	4	0.222069
1694	0.72	4	0.222069
1695	0.72	4	0.222069
1696	0.72	4	0.222069
1697	0.72	4	0.222069
1698	0.72	4	0.222069
1699	0.72	4	0.222069
1700	0.72	4	0.222069
1701	0.72	4	0.222069
1702	0.72	4	0.222069
1703	0.72	4	0.222069
1704	0.72	4	0.222069
1705	0.72	4	0.222069
1706	0.72	4	0.222069
1707	0.72	4	0.222069
1708	0.72	4	0.222069
1709	0.72	4	0.222069
1710	0.72	4	0.222069
1711	0.72	4	0.222069
1712	0.72	4	0.222069
1713	0.72	4	0.222069
1714	0.72	4	0.222069
1715	0.72	4	0.222069
1716	0.72	4	0.222069
1717	0.72	4	0.222069
1718	0.72	4	0.222069
1719	0.72	4	0.222069
1720	0.72	4	0.222069
1721	0.72	4	0.222069
1722	0.72	4	0.222069
1723	0.72	4	0.222069
1724	0.72	4	0.222069
1725	0.72	4	0.222069
1726	0.72	4	0.222069
1727	0.72	4	0.222069
1728	0.72	4	0.222069
1729	0.72	4	0.222069
1730	0.72	4	0.222069
1731	0.72	4	0.222069
1732	0.72	4	0.222069
1733	0.72	4	0.222069
1734	0.72	4	0.222069
1735	0.72	4	0.222069
1736	0.72	4	0.222069
1737	0.72	4	0.222069
1738	0.72	4	0.222069
1739	0.72	4	0.222069
1740	0.72	4	0.222069
1741	0.72	4	0.222069
1742	0.72	4	0.222069
1743	0.72	4	0.222069
1744	0.72	4	0.222069
1745	0.72	4	0.222069
1746	0.72	4	0.222069
1747	0.72	4	0.222069
1748	0.72	4	0.222069
1749	0.72	4	0.222069
1750	0.72	4	0.222069
1751	0.72	4	0.222069
1752	0.72	4	0.222069
1753	0.72	4	0.222069
1754	0.72	4	0.222069
1755	0.72	4	0.222069
1756	0.72	4	0.222069
1757	0.72	4	0.222069
1758	0.72	4	0.222069
1759	0.72	4	0.222069
1760	0.72	4	0.222069
1761	0.72	4	0.222069
1762	0.72	4	0.222069
1763	0.72	4	0.222069
1764	0.72	4	0.222069
1765	0.72	4	0.222069
1766	0.72	4	0.222069
1767	0.72	4	0.222069
1768	0.72	4	0.222069
1769	0.72	4	0.222069
1770	0.72	4	0.222069
1771	0.72	4	0.222069
1772	0.72	4	0.222069
1773	0.72	4	0.222069
1774	0.72	4	0.222069
1775	0.72	4	0.222069
1776	0.72	4	0.222069
1777	0.72	4	0.222069
1778	0.72	4	0.222069
1779	0.72	4	0.222069
1780	0.72	4	0.222069
1781	0.72	4	0.222069
1782	0.72	4	0.222069
1783	0.72	4	0.222069
1784	0.72	4	0.222069
1785	0.72	4	0.222069
1786	0.72	4	0.222069
1787	0.72	4	0.222069
1788	0.72	4	0.222069
1789	0.72	4	0.222069
1790	0.72	4	0.222069
1791	0.72	4	0.222069
1792	0.72	4	0.222069
1793	0.72	4	0.222069
1794	0.72	4	0.222069
1795	0.72	4	0.222069
1796	0.72	4	0.222069
1797	0.72	4	0.222069
1798	0.72	4	0.222069
1799	0.72	4	0.222069
1800	0.72	4	0.222069
1801	0.72	4	0.222069
1802	0.72	4	0.222069
1803	0.72	4	0.222069
1804	0.72	4	0.222069
1805	0.72	4	0.222069
1806	0.72	4	0.222069
1807	0.72	4	0.222069
1808	0.72	4	0.222069
1809	0.72	4	0.222069
1810	0.72	4	0.222069
1811	0.72	4	0.222069
1812	0.72	4	0.222069
1813	0.72	4	0.222069
1814	0.72	4	0.222069
1815	0.72	4	0.222069
1816	0.72	4	0.222069
1817	0.72	4	0.222069
1818	0.72	4	0.222069
1819	0.72	4	0.222069
1820	0.72	4	0.222069
1821	0.72	4	0.222069
1822	0.72	4	0.222069
1823	0.72	4	0.222069
1824	0.72	4	0.222069
1825	0.72	4	0.222069
1826	0.72	4	0.222069
1827	0.72	4	0.222069
1828	0.72	4	0.222069
1829	0.72	4	0.222069
1830	0.72	4	0.222069
1831	0.72	4	0.222069
1832	0.72	4	0.222069
1833	0.72	4	0.222069
1834	0.72	4	0.222069
1835	0.72	4	0.222069
1836	0.72	4	0.222069
1837	0.72	4	0.222069
1838	0.72	4	0.222069
1839	0.72	4	0.222069
1840	0.72	4	0.222069
1841	0.72	4	0.222069
1842	0.72	4	0.222069
1843	0.72	4	0.222069
1844	0.72	4	0.222069
1845	0.72	4	0.222069
1846	0.72	4	0.222069
1847	0.72	4	0.222069
1848	0.72	4	0.222069
1849	0.72	4	0.222069
1850	0.72	4	0.222069
1851	0.72	4	0.222069
1852	0.72	4	0.222069
1853	0.72	4	0.222069
1854	0.72	4	0.222069
1855	0.72	4	0.222069
1856	0.72	4	0.222069
1857	0.72	4	0.222069
1858	0.72	4	0.222069
1859	0.72	4	0.222069
1860	0.72	4	0.222069
1861	0.72	4	0.222069
1862	0.72	4	0.222069
1863	0.72	4	0.222069
1864	0.72	4	0.222069
1865	0.72	4	0.222069
1866	0.72	4	0.222069
1867	0.72	4	0.222069
1868	0.72	4	0.222069
1869	0.72	4	0.222069
1870	0.72	4	0.222069
1871	0.72	4	0.222069
1872	0.72	4	0.222069
1873	0.72	4	0.222069
1874	0.72	4	0.222069
1875	0.72	4	0.222069
1876	0.72	4	0.222069
1877	0.72	4	0.222069
1878	0.72	4	0.222069
1879	0.72	4	0.222069
1880	0.72	4	0.222069
1881	0.72	4	0.222069
1882	0.72	4	0.222069
1883	0.72	4	0.222069
1884	0.72	4	0.222069
1885	0.72	4	0.222069
1886	0.72	4	0.222069
1887	0.72	4	0.222069
1888	0.72	4	0.222069
1889	0.72	4	0.222069
1890	0.72	4	0.222069
1891	0.72	4	0.222069
1892	0.72	4	0.222069
1893	0.72	4	0.222069
1894	0.72	4	0.222069
1895	0.72	4	0.222069
1896	0.72	4	0.222069
1897	0.72	4	0.222069
1898	0.72	4	0.222069
1899	0.72	4	0.222069
1900	0.72	4	0.222069
1901	0.72	4	0.222069
1902	0.72	4	0.222069
1903	0.72	4	0.222069
1904	0.72	4	0.222069
1905	0.72	4	0.222069
1906	0.72	4	0.222069
1907	0.72	4	0.222069
1908	0.72	4	0.222069
1909	0.72	4	0.222069
1910	0.72	4	0.222069
1911	0.72	4	0.222069
1912	0.72	4	0.222069
1913	0.72	4	0.222069
1914	0.72	4	0.222069
1915	0.72	4	0.222069
1916	0.72	4	0.222069
1917	0.72	4	0.222069
1918	0.72	4	0.222069
1919	0.72	4	0.222069
1920	0.72	4	0.222069
1921	0.72	4	0.222069
1922	0.72	4	0.222069
1923	0.72	4	0.222069
1924	0.72	4	0.222069
1925	0.72	4	0.222069
1926	0.72	4	0.222069
1927	0.72	4	0.222069
1928	0.72	4	0.222069
1929	0.72	4	0.222069
1930	0.72	4	0.222069
1931	0.72	4	0.222069
1932	0.72	4	0.222069
1933	0.72	4	0.222069
1934	0.72	4	0.222069
1935	0.72	4	0.222069
1936	0.72	4	0.222069
1937	0.72	4	0.222069
1938	0.72	4	0.222069
1939	0.72	4	0.222069
1940	0.72	4	0.222069
1941	0.72	4	0.222069
1942	0.72	4	0.222069
1943	0.72	4	0.222069
1944	0.72	4	0.222069
1945	0.72	4	0.222069
1946	0.72	4	0.222069
1947	0.72	4	0.222069
1948	0.72	4	0.222069
1949	0.72	4	0.222069
1950	0.72	4	0.222069
1951	0.72	4	0.222069
1952	0.72	4	0.222069
1953	0.72	4	0.222069
1954	0.72	4	0.222069
1955	0.72	4	0.222069
1956	0.72	4	0.222069
1957	0.72	4	0.222069
1958	0.72	4	0.222069
1959	0.72	4	0.222069
1960	0.72	4	0.222069
1961	0.72	4	0.222069
1962	0.72	4	0.222069
1963	0.72	4	0.222069
1964	0.72	4	0.222069
1965	0.72	4	0.222069
1966	0.72	4	0.222069
1967	0.72	4	0.222069
1968	0.72	4	0.222069
1969	0.72	4	0.222069
1970	0.72	4	0.222069
1971	0.72	4	0.222069
1972	0.72	4	0.222069
1973	0.72	4	0.222069
1974	0.72	4	0.222069
1975	0.72	4	0.222069
1976	0.72	4	0.222069
1977	0.72	4	0.222069
1978	0.72	4	0.222069
1979	0.72	4	0.222069
1980	0.72	4	0.222069
1981	0.72	4	0.222069
1982	0.72	4	0.222069
1983	0.72	4	0.222069
1984	0.72	4	0.222069
1985	0.72	4	0.222069
1986	0.72	4	0.222069
1987	0.72	4	0.222069
1988	0.72	4	0.222069
1989	0.72	4	0.222069
1990	0.72	4	0.222069
1991	0.72	4	0.222069
1992	0.72	4	0.222069
1993	0.72	4	0.222069
1994	0.72	4	0.222069
1995	0.72	4	0.222069
1996	0.72	4	0.222069
1997	0.72	4	0.222069
1998	0.72	4	0.222069
1999	0.72	4	0.222069
2000	0.72	4	0.222069
[truncated: 3,001 more rows]
