# Supplementary material for: Aspiration-driven co-evolution of cooperation with individual behavioral diversity
Source: PLoS One. 2023 Sep 15;18(9):e0291134. doi: 10.1371/journal.pone.0291134 (PMC10503719; doi:10.1371/journal.pone.0291134)
Supplement: S1 Data — (ZIP) [file pone.0291134.s001.zip › M1/v2-L=200/data/aspiration_time,b=1.25_frequency.txt]

1	0.5	0.5	0
2	0.635808	0.652041	0.457571
3	0.704024	0.759978	0.503457
4	0.731544	0.843425	0.543696
5	0.732867	0.91406	0.565394
6	0.717278	0.981769	0.568002
7	0.693274	1.04884	0.559232
8	0.664938	1.11749	0.540218
9	0.636067	1.18279	0.518244
10	0.608209	1.2452	0.493499
11	0.581124	1.30363	0.467663
12	0.556208	1.36545	0.441579
13	0.533314	1.41475	0.416381
14	0.51265	1.47652	0.390836
15	0.493924	1.52506	0.367521
16	0.477833	1.57131	0.347018
17	0.463291	1.62353	0.328007
18	0.450093	1.67878	0.310074
19	0.438557	1.71791	0.294707
20	0.428204	1.76586	0.281101
21	0.419361	1.80757	0.26687
22	0.411892	1.83941	0.255962
23	0.405008	1.88678	0.24561
24	0.398925	1.9437	0.236201
25	0.393535	1.99801	0.227458
26	0.389166	2.04183	0.218503
27	0.385715	2.05383	0.210202
28	0.383372	2.06979	0.203199
29	0.381495	2.1004	0.197799
30	0.37982	2.13591	0.192312
31	0.378382	2.17968	0.18957
32	0.377501	2.19894	0.187744
33	0.376858	2.24285	0.183483
34	0.376162	2.27946	0.180428
35	0.375822	2.3125	0.177713
36	0.375693	2.33415	0.175892
37	0.375691	2.35534	0.174029
38	0.376116	2.37686	0.172062
39	0.376567	2.39006	0.169255
40	0.377209	2.43438	0.168086
41	0.377444	2.47327	0.167314
42	0.377899	2.49594	0.166887
43	0.3786	2.50953	0.165981
44	0.379541	2.54249	0.164512
45	0.380587	2.5795	0.16225
46	0.381666	2.59756	0.160637
47	0.383154	2.60713	0.159839
48	0.384891	2.61524	0.158436
49	0.386902	2.62508	0.155434
50	0.388821	2.63104	0.155228
51	0.390785	2.64458	0.155643
52	0.392911	2.65912	0.154538
53	0.394893	2.68596	0.154813
54	0.397051	2.71941	0.153976
55	0.399133	2.73732	0.154187
56	0.401058	2.75897	0.15455
57	0.403046	2.79114	0.154475
58	0.404789	2.82608	0.155268
59	0.406591	2.83995	0.155383
60	0.408448	2.8354	0.15561
61	0.410403	2.83949	0.155194
62	0.412498	2.84653	0.157289
63	0.414887	2.84905	0.155199
64	0.416848	2.85631	0.156147
65	0.418979	2.8647	0.156485
66	0.420973	2.868	0.157063
67	0.423301	2.86833	0.156528
68	0.425811	2.87178	0.156073
69	0.428089	2.902	0.15626
70	0.430029	2.908	0.158898
71	0.431905	2.92446	0.159256
72	0.434135	2.92108	0.158574
73	0.436149	2.93307	0.157402
74	0.438605	2.93508	0.159214
75	0.440947	2.94143	0.159484
76	0.442895	2.97816	0.160651
77	0.44463	3.00274	0.162841
78	0.446302	3.01111	0.161957
79	0.448366	3.01616	0.162025
80	0.450387	3.03417	0.16346
81	0.452265	3.03008	0.163533
82	0.454234	3.05191	0.162232
83	0.456029	3.07239	0.162735
84	0.458141	3.05984	0.162384
85	0.460318	3.05862	0.163415
86	0.462103	3.06202	0.164047
87	0.4642	3.07906	0.165811
88	0.466027	3.08943	0.166989
89	0.467549	3.12273	0.16785
90	0.468949	3.13269	0.169274
91	0.470436	3.15061	0.168912
92	0.472065	3.1525	0.168022
93	0.47412	3.15769	0.167972
94	0.476092	3.1433	0.168165
95	0.478066	3.1362	0.170525
96	0.479635	3.14277	0.172179
97	0.481037	3.16908	0.171876
98	0.482662	3.18089	0.171658
99	0.484361	3.18423	0.172747
100	0.486119	3.19744	0.171918
101	0.487948	3.19171	0.173108
102	0.489735	3.20135	0.17305
103	0.491595	3.21572	0.17124
104	0.493267	3.2292	0.170583
105	0.495213	3.22747	0.17057
106	0.497016	3.23194	0.170686
107	0.498857	3.234	0.172159
108	0.50051	3.25392	0.17344
109	0.50225	3.25856	0.174232
110	0.504219	3.26446	0.174783
111	0.506101	3.2528	0.174662
112	0.507879	3.25648	0.17457
113	0.509357	3.28663	0.174403
114	0.511047	3.29159	0.174127
115	0.512687	3.28051	0.176873
116	0.514252	3.27759	0.177245
117	0.515927	3.2878	0.177355
118	0.517622	3.29457	0.17738
119	0.519437	3.29259	0.176075
120	0.521201	3.30377	0.176936
121	0.522883	3.30634	0.177541
122	0.524438	3.29311	0.176553
123	0.526241	3.30069	0.176839
124	0.527875	3.31314	0.177199
125	0.52938	3.32364	0.17828
126	0.530786	3.35514	0.179478
127	0.532294	3.36325	0.179181
128	0.533727	3.35761	0.179709
129	0.535092	3.36601	0.180102
130	0.536344	3.38347	0.181664
131	0.537525	3.3988	0.181626
132	0.538829	3.41017	0.181678
133	0.540318	3.40705	0.180383
134	0.541642	3.40793	0.181582
135	0.542841	3.42313	0.182663
136	0.544221	3.42513	0.181411
137	0.545469	3.43234	0.180535
138	0.546757	3.42472	0.181123
139	0.548137	3.43322	0.182881
140	0.549257	3.43499	0.184467
141	0.550232	3.45121	0.185539
142	0.551585	3.44564	0.185743
143	0.55315	3.435	0.184091
144	0.55449	3.44356	0.185976
145	0.555804	3.44756	0.186762
146	0.556852	3.47314	0.186534
147	0.557903	3.48699	0.186889
148	0.559401	3.47324	0.187079
149	0.560487	3.49745	0.188103
150	0.561432	3.50051	0.187846
151	0.562251	3.51999	0.188078
152	0.563441	3.50121	0.187781
153	0.564416	3.51138	0.187674
154	0.565504	3.51035	0.186877
155	0.566662	3.52837	0.187753
156	0.567795	3.54808	0.18774
157	0.568709	3.56026	0.187409
158	0.56974	3.55499	0.187533
159	0.570863	3.55414	0.186916
160	0.571957	3.55505	0.186607
161	0.572973	3.55647	0.187952
162	0.573841	3.57111	0.190192
163	0.574657	3.58808	0.189705
164	0.575535	3.58541	0.19075
165	0.57649	3.58934	0.190559
166	0.577098	3.59431	0.191472
167	0.577889	3.60345	0.191965
168	0.578411	3.61494	0.193017
169	0.579127	3.61722	0.192087
170	0.579881	3.6271	0.192259
171	0.58054	3.62717	0.191832
172	0.581433	3.62634	0.191491
173	0.582217	3.63531	0.190644
174	0.582952	3.63636	0.190659
175	0.583671	3.64829	0.190914
176	0.584393	3.65878	0.190676
177	0.585166	3.65003	0.190231
178	0.585916	3.65544	0.190575
179	0.586698	3.65575	0.190441
180	0.587593	3.64185	0.189933
181	0.588401	3.6529	0.190287
182	0.589031	3.66402	0.190731
183	0.589881	3.67225	0.190528
184	0.590614	3.66814	0.191299
185	0.591556	3.64538	0.190438
186	0.592676	3.63571	0.19005
187	0.593641	3.63804	0.191323
188	0.594611	3.63894	0.191132
189	0.595534	3.64659	0.191554
190	0.596338	3.65926	0.191866
191	0.597118	3.66997	0.19222
192	0.597831	3.66622	0.192736
193	0.598518	3.6714	0.193715
194	0.599194	3.68266	0.194873
195	0.5999	3.68245	0.195106
196	0.600417	3.68573	0.19526
197	0.60093	3.70189	0.196297
198	0.601374	3.70669	0.19647
199	0.601961	3.6992	0.196032
200	0.602745	3.69996	0.195827
201	0.60338	3.70137	0.195172
202	0.60395	3.71015	0.195354
203	0.604622	3.71274	0.194879
204	0.605125	3.72568	0.194941
205	0.605643	3.72434	0.196103
206	0.606274	3.73532	0.195774
207	0.606912	3.74331	0.195046
208	0.607707	3.73066	0.195207
209	0.608585	3.71291	0.194663
210	0.60937	3.70533	0.193679
211	0.610213	3.7066	0.194364
212	0.611107	3.70278	0.195692
213	0.611849	3.71137	0.196277
214	0.612775	3.70253	0.197022
215	0.613615	3.71638	0.19671
216	0.614347	3.72307	0.198041
217	0.61501	3.72223	0.197906
218	0.61585	3.7243	0.198082
219	0.616598	3.72895	0.198005
220	0.617328	3.73439	0.198703
221	0.617958	3.73288	0.198819
222	0.618692	3.73505	0.19966
223	0.619569	3.73274	0.199462
224	0.620148	3.73509	0.198798
225	0.620739	3.74949	0.198329
226	0.621393	3.74886	0.198552
227	0.621992	3.75077	0.19847
228	0.62264	3.74822	0.197837
229	0.623247	3.75489	0.199739
230	0.623892	3.76025	0.199544
231	0.624518	3.76258	0.199738
232	0.625071	3.76944	0.199742
233	0.625523	3.76711	0.200266
234	0.625879	3.77274	0.20153
235	0.626491	3.77713	0.200821
236	0.627056	3.78166	0.20085
237	0.627581	3.77818	0.200089
238	0.628112	3.79236	0.199482
239	0.628689	3.79254	0.20001
240	0.62909	3.7948	0.200466
241	0.629566	3.79561	0.19957
242	0.630012	3.7912	0.199758
243	0.630514	3.79076	0.199776
244	0.630952	3.79568	0.1995
245	0.631383	3.80434	0.200037
246	0.63196	3.80158	0.199329
247	0.632621	3.79834	0.199807
248	0.633297	3.78699	0.199987
249	0.633846	3.79522	0.200503
250	0.634394	3.79695	0.200991
251	0.634801	3.80559	0.201191
252	0.635221	3.81147	0.201789
253	0.635564	3.80737	0.201714
254	0.636184	3.80323	0.200834
255	0.636659	3.81307	0.20146
256	0.637057	3.82304	0.202913
257	0.637418	3.81965	0.202039
258	0.637808	3.83459	0.202295
259	0.638102	3.84039	0.201943
260	0.638289	3.84266	0.201949
261	0.638643	3.84833	0.202408
262	0.638919	3.8493	0.202383
263	0.63918	3.8478	0.201952
264	0.639474	3.84788	0.202172
265	0.639803	3.84921	0.201949
266	0.640168	3.85108	0.201487
267	0.64056	3.85424	0.200982
268	0.641041	3.85588	0.201304
269	0.641379	3.85526	0.201565
270	0.641845	3.85284	0.201596
271	0.642251	3.85216	0.201632
272	0.642802	3.84641	0.202011
273	0.643385	3.83341	0.201882
274	0.643976	3.83627	0.201849
275	0.644266	3.85248	0.202739
276	0.644569	3.85702	0.203081
277	0.644814	3.86045	0.202681
278	0.644995	3.87326	0.202379
279	0.645301	3.86923	0.202445
280	0.645502	3.87529	0.202885
281	0.645711	3.8762	0.203311
282	0.645832	3.88423	0.203918
283	0.645994	3.88533	0.204371
284	0.646277	3.87943	0.20393
285	0.646529	3.87814	0.203662
286	0.646723	3.87412	0.204226
287	0.646963	3.87011	0.204215
288	0.647213	3.87129	0.204545
289	0.647607	3.86649	0.203675
290	0.647904	3.86725	0.20349
291	0.648235	3.86824	0.203833
292	0.648658	3.86029	0.203644
293	0.649094	3.86199	0.203072
294	0.649348	3.87028	0.203671
295	0.649567	3.87265	0.203697
296	0.649892	3.88032	0.203425
297	0.650166	3.88011	0.203243
298	0.650395	3.87947	0.203278
299	0.650675	3.87997	0.203528
300	0.650894	3.88078	0.203665
301	0.651219	3.87829	0.203438
302	0.651578	3.88579	0.203646
303	0.651889	3.88315	0.203841
304	0.652189	3.87859	0.204187
305	0.652487	3.87804	0.204289
306	0.652669	3.88187	0.204592
307	0.652958	3.88167	0.204845
308	0.653344	3.87679	0.205021
309	0.653565	3.87647	0.205422
310	0.653835	3.87846	0.205243
311	0.654132	3.8879	0.205212
312	0.654521	3.8841	0.205449
313	0.654867	3.87914	0.20465
314	0.655194	3.87473	0.204174
315	0.655608	3.86775	0.203536
316	0.655983	3.86961	0.204016
317	0.656306	3.8766	0.204553
318	0.656486	3.89091	0.205272
319	0.656687	3.8933	0.205273
320	0.656871	3.89008	0.20614
321	0.65704	3.88969	0.206282
322	0.657322	3.88906	0.206378
323	0.657503	3.89417	0.206396
324	0.657752	3.89901	0.206111
325	0.657898	3.90409	0.205359
326	0.658161	3.89985	0.204986
327	0.658361	3.90124	0.204809
328	0.658586	3.89639	0.204587
329	0.658888	3.89798	0.204813
330	0.659119	3.90726	0.205042
331	0.659297	3.91148	0.205604
332	0.659416	3.91443	0.20554
333	0.659565	3.91296	0.204965
334	0.659688	3.91683	0.204987
335	0.659927	3.91008	0.204936
336	0.660206	3.90535	0.204966
337	0.660481	3.89805	0.205146
338	0.660856	3.89149	0.204919
339	0.661117	3.90333	0.206183
340	0.661238	3.90697	0.207182
341	0.661418	3.90947	0.207248
342	0.661502	3.91845	0.207462
343	0.661702	3.91671	0.207193
344	0.661846	3.91502	0.207171
345	0.662038	3.91726	0.206125
346	0.66222	3.91812	0.206001
347	0.662366	3.92692	0.206207
348	0.662453	3.92941	0.206383
349	0.662684	3.92165	0.206246
350	0.662916	3.91732	0.205743
351	0.663239	3.9089	0.206133
352	0.663545	3.90723	0.205872
353	0.663807	3.91408	0.205733
354	0.663953	3.9195	0.2063
355	0.664127	3.91896	0.206152
356	0.664354	3.92179	0.206012
357	0.664611	3.92143	0.206144
358	0.664787	3.9245	0.205913
359	0.66503	3.92547	0.205948
360	0.66524	3.92453	0.206107
361	0.665516	3.92638	0.20595
362	0.665734	3.92173	0.206325
363	0.66599	3.9132	0.206656
364	0.666204	3.91047	0.206971
365	0.666384	3.92182	0.207053
366	0.666496	3.92596	0.207552
367	0.666688	3.92759	0.207222
368	0.666941	3.91795	0.207176
369	0.667163	3.92126	0.20728
370	0.667302	3.92132	0.207218
371	0.667493	3.92279	0.207017
372	0.66774	3.92293	0.207171
373	0.667985	3.92131	0.207364
374	0.668259	3.91459	0.206616
375	0.668521	3.9156	0.206877
376	0.66869	3.92495	0.207227
377	0.668923	3.92569	0.20654
378	0.66913	3.92521	0.20642
379	0.669419	3.92156	0.206525
380	0.669693	3.92148	0.207168
381	0.669883	3.92147	0.206962
382	0.670088	3.92524	0.207192
383	0.670317	3.93137	0.207006
384	0.670462	3.92793	0.207341
385	0.670597	3.92634	0.207509
386	0.670758	3.92863	0.20758
387	0.670872	3.93208	0.207646
388	0.671063	3.92583	0.207158
389	0.671197	3.93174	0.20732
390	0.671418	3.92821	0.207224
391	0.671528	3.93226	0.207518
392	0.671772	3.92713	0.207677
393	0.671859	3.93325	0.207968
394	0.671888	3.93934	0.208307
395	0.671919	3.9348	0.208348
396	0.671993	3.93793	0.208308
397	0.67208	3.94155	0.207786
398	0.672294	3.93831	0.207425
399	0.67242	3.93997	0.207973
400	0.6725	3.94308	0.207836
401	0.672595	3.93842	0.207648
402	0.672762	3.93668	0.207554
403	0.672967	3.93849	0.20753
404	0.67323	3.93018	0.2071
405	0.6735	3.93111	0.207595
406	0.673684	3.9295	0.208141
407	0.673924	3.93286	0.208682
408	0.674093	3.93538	0.209154
409	0.674185	3.9372	0.208574
410	0.674359	3.93499	0.208448
411	0.674544	3.93001	0.208308
412	0.674725	3.93324	0.208479
413	0.674884	3.94033	0.208819
414	0.67507	3.93729	0.208826
415	0.675328	3.93634	0.208724
416	0.675601	3.92928	0.208133
417	0.675814	3.92931	0.208159
418	0.676021	3.9302	0.207842
419	0.67633	3.92158	0.207736
420	0.676632	3.92008	0.208298
421	0.676906	3.91909	0.208436
422	0.67721	3.92032	0.208394
423	0.677404	3.92348	0.208159
424	0.67766	3.92162	0.208933
425	0.677938	3.91758	0.20888
426	0.678098	3.91831	0.210125
427	0.678274	3.92471	0.210252
428	0.67842	3.92558	0.211145
429	0.678523	3.93044	0.211413
430	0.678577	3.93823	0.210889
431	0.678676	3.94024	0.21082
432	0.678741	3.9422	0.210827
433	0.678872	3.93814	0.2106
434	0.679005	3.93761	0.210189
435	0.67911	3.93443	0.210234
436	0.679242	3.93571	0.210201
437	0.679457	3.93741	0.210094
438	0.679623	3.93548	0.209497
439	0.679819	3.93391	0.209842
440	0.679914	3.93874	0.210213
441	0.67996	3.94257	0.210141
442	0.680147	3.93744	0.2096
443	0.680364	3.93622	0.209599
444	0.680549	3.93732	0.209758
445	0.680632	3.9398	0.210455
446	0.680816	3.93947	0.210713
447	0.680961	3.93406	0.210594
448	0.681114	3.93379	0.210595
449	0.681251	3.93239	0.210314
450	0.681343	3.94121	0.210638
451	0.681379	3.94183	0.210696
452	0.681514	3.93991	0.210274
453	0.681623	3.94169	0.21089
454	0.681672	3.94511	0.211093
455	0.681708	3.94727	0.211249
456	0.681817	3.94461	0.210477
457	0.681947	3.94255	0.210068
458	0.682142	3.93482	0.210024
459	0.682241	3.93546	0.210045
460	0.682363	3.93642	0.210258
461	0.68253	3.93339	0.20993
462	0.6827	3.93334	0.210132
463	0.68293	3.93672	0.209797
464	0.683106	3.94593	0.21005
465	0.68313	3.95226	0.211836
466	0.683198	3.95555	0.211547
467	0.683215	3.95893	0.211615
468	0.683248	3.95796	0.211471
469	0.683325	3.9587	0.211346
470	0.683385	3.96003	0.211222
471	0.683493	3.96007	0.211126
472	0.683623	3.95598	0.211436
473	0.683633	3.95639	0.211174
474	0.683594	3.96276	0.211176
475	0.683566	3.96547	0.211397
476	0.683546	3.97109	0.211427
477	0.683556	3.97065	0.211285
478	0.683517	3.97225	0.211011
479	0.683505	3.96976	0.210817
480	0.683561	3.97044	0.210785
481	0.683609	3.96651	0.210653
482	0.68367	3.96548	0.210333
483	0.68374	3.96662	0.210464
484	0.683845	3.96748	0.210138
485	0.68394	3.97084	0.210299
486	0.683988	3.97136	0.210064
487	0.68405	3.9744	0.210451
488	0.684083	3.97336	0.210316
489	0.684119	3.97644	0.210236
490	0.684194	3.9742	0.210215
491	0.684299	3.96899	0.209902
492	0.684336	3.97118	0.210058
493	0.684433	3.96787	0.210217
494	0.684601	3.96172	0.209902
495	0.684664	3.96426	0.209929
496	0.684728	3.9652	0.210082
497	0.684816	3.96406	0.210025
498	0.684912	3.96211	0.210094
499	0.685043	3.96654	0.210033
500	0.685148	3.96596	0.210237
501	0.685253	3.96471	0.21043
502	0.685323	3.97067	0.2104
503	0.685427	3.96696	0.209981
504	0.685529	3.9621	0.209943
505	0.68566	3.96327	0.210139
506	0.685791	3.96242	0.210412
507	0.685952	3.96017	0.210171
508	0.686073	3.96125	0.210152
509	0.686222	3.96095	0.21026
510	0.686385	3.95562	0.210256
511	0.686608	3.95338	0.21073
512	0.686774	3.9541	0.210922
513	0.68692	3.95196	0.210759
514	0.687055	3.95413	0.211348
515	0.687214	3.95724	0.211184
516	0.687361	3.95417	0.211156
517	0.687512	3.95185	0.210703
518	0.687667	3.95422	0.210642
519	0.687741	3.95666	0.210692
520	0.687758	3.9631	0.211168
521	0.687722	3.9674	0.211362
522	0.687723	3.96779	0.2112
523	0.687738	3.96926	0.211326
524	0.687749	3.97093	0.211203
525	0.687793	3.97022	0.210926
526	0.687867	3.96884	0.211319
527	0.687871	3.97024	0.21112
528	0.687897	3.97345	0.211546
529	0.687885	3.97643	0.2111
530	0.687875	3.98064	0.211126
531	0.687855	3.97922	0.210769
532	0.687876	3.97745	0.210619
533	0.687912	3.97964	0.210558
534	0.687921	3.98143	0.210524
535	0.687948	3.98292	0.210663
536	0.687928	3.98509	0.210757
537	0.687926	3.9846	0.210395
538	0.68793	3.98805	0.210224
539	0.687939	3.98921	0.210175
540	0.687953	3.98892	0.210233
541	0.68796	3.98867	0.210276
542	0.687964	3.9902	0.210276
543	0.687944	3.99017	0.210582
544	0.687932	3.99108	0.210544
545	0.68794	3.98902	0.210529
546	0.687931	3.98974	0.210522
547	0.687915	3.98823	0.210722
548	0.687921	3.98876	0.21065
549	0.687968	3.98499	0.210925
550	0.687991	3.98607	0.210904
551	0.687999	3.98623	0.210783
552	0.687974	3.98658	0.210703
553	0.688002	3.98482	0.210666
554	0.688064	3.98292	0.210473
555	0.6881	3.98396	0.21047
556	0.688154	3.98442	0.210574
557	0.688162	3.98581	0.210489
558	0.688194	3.98729	0.21042
559	0.688219	3.98649	0.210457
560	0.688249	3.98761	0.210437
561	0.688263	3.98733	0.210494
562	0.688264	3.99063	0.210557
563	0.688228	3.99195	0.210542
564	0.688254	3.9907	0.210427
565	0.688243	3.99223	0.21041
566	0.688273	3.99115	0.210276
567	0.688294	3.99149	0.21025
568	0.688293	3.99148	0.210251
569	0.688272	3.99509	0.210572
570	0.688257	3.99508	0.210448
571	0.688269	3.99493	0.210266
572	0.688288	3.99161	0.210227
573	0.688324	3.99103	0.210244
574	0.688364	3.98996	0.210229
575	0.688384	3.99033	0.210197
576	0.688404	3.98908	0.210294
577	0.688439	3.98885	0.210367
578	0.688459	3.98966	0.210379
579	0.688496	3.99207	0.210289
580	0.688526	3.99114	0.210133
581	0.688542	3.99064	0.210116
582	0.688569	3.99043	0.210178
583	0.688588	3.99064	0.210169
584	0.688614	3.98993	0.21041
585	0.688599	3.99201	0.210526
586	0.688596	3.99246	0.210565
587	0.688602	3.99274	0.21064
588	0.688627	3.99274	0.210667
589	0.688652	3.99155	0.210545
590	0.688678	3.99313	0.210561
591	0.688674	3.99271	0.210509
592	0.688713	3.99345	0.210338
593	0.688742	3.99229	0.210323
594	0.688819	3.99021	0.210279
595	0.688851	3.9905	0.210274
596	0.688884	3.99105	0.210232
597	0.688921	3.99034	0.210162
598	0.688949	3.99033	0.210194
599	0.689016	3.98757	0.21013
600	0.689031	3.99072	0.210449
601	0.689059	3.99086	0.210461
602	0.689083	3.99042	0.210551
603	0.689117	3.98942	0.21052
604	0.68918	3.98758	0.210534
605	0.689237	3.98828	0.210497
606	0.689296	3.98723	0.210393
607	0.68938	3.98574	0.21049
608	0.689468	3.98521	0.210667
609	0.689515	3.98573	0.210646
610	0.689597	3.98234	0.210584
611	0.689726	3.98119	0.210358
612	0.689814	3.98176	0.210377
613	0.689876	3.98285	0.210506
614	0.689947	3.98378	0.210452
615	0.690054	3.98256	0.210427
616	0.6901	3.9829	0.210538
617	0.690118	3.98784	0.210921
618	0.690153	3.9873	0.210716
619	0.690214	3.98549	0.210616
620	0.690281	3.98462	0.210604
621	0.690363	3.98152	0.210717
622	0.690435	3.98382	0.210789
623	0.69045	3.98845	0.210996
624	0.690436	3.99157	0.211393
625	0.690445	3.98812	0.211255
626	0.690467	3.9887	0.211088
627	0.69045	3.99059	0.211227
628	0.690464	3.99104	0.211177
629	0.690444	3.99127	0.211337
630	0.690429	3.99137	0.211197
631	0.69046	3.99072	0.211111
632	0.690457	3.99169	0.211075
633	0.690472	3.99206	0.211039
634	0.690466	3.99088	0.211095
635	0.690515	3.98948	0.211137
636	0.690555	3.98775	0.21111
637	0.69059	3.98729	0.211001
638	0.690637	3.98553	0.211095
639	0.69068	3.98525	0.211076
640	0.690711	3.98712	0.211057
641	0.690757	3.98742	0.210958
642	0.690832	3.98583	0.21095
643	0.690892	3.98674	0.211103
644	0.690939	3.98985	0.211137
645	0.690989	3.99109	0.211122
646	0.691004	3.9919	0.211347
647	0.690984	3.99287	0.211291
648	0.691005	3.99361	0.211315
649	0.690987	3.99326	0.211345
650	0.690976	3.9933	0.211327
651	0.690937	3.99348	0.211256
652	0.690971	3.99444	0.211157
653	0.691045	3.9891	0.210935
654	0.691083	3.99044	0.211216
655	0.691072	3.99148	0.211269
656	0.691095	3.99143	0.211194
657	0.691106	3.99236	0.211288
658	0.691151	3.99351	0.211281
659	0.691141	3.99356	0.211154
660	0.69115	3.99295	0.211037
661	0.691167	3.99234	0.211037
662	0.691206	3.99144	0.210995
663	0.691232	3.99086	0.211
664	0.69127	3.98945	0.211465
665	0.691277	3.9897	0.211655
666	0.69127	3.98985	0.211733
667	0.69126	3.98938	0.21168
668	0.691254	3.99062	0.21171
669	0.691245	3.99195	0.211831
670	0.691246	3.99249	0.211862
671	0.691236	3.99317	0.211752
672	0.691221	3.99312	0.211526
673	0.691232	3.99279	0.211587
674	0.691236	3.9915	0.211453
675	0.691238	3.99251	0.211418
676	0.691265	3.99035	0.211655
677	0.691275	3.99018	0.211366
678	0.691334	3.98814	0.211189
679	0.691385	3.98879	0.211153
680	0.691425	3.98932	0.21123
681	0.691466	3.99107	0.211238
682	0.691487	3.99137	0.211219
683	0.691508	3.98957	0.21118
684	0.691547	3.98881	0.21112
685	0.691573	3.98968	0.211022
686	0.69161	3.98869	0.211534
687	0.691642	3.98907	0.211514
688	0.691654	3.98752	0.211429
689	0.691683	3.98698	0.211325
690	0.691733	3.98699	0.21138
691	0.69176	3.98871	0.211486
692	0.691774	3.99018	0.211721
693	0.691799	3.99073	0.21167
694	0.691815	3.99186	0.21174
695	0.691835	3.99068	0.211611
696	0.691864	3.99112	0.211686
697	0.691905	3.99006	0.211563
698	0.691968	3.98425	0.211401
699	0.692037	3.98387	0.211429
700	0.692138	3.9822	0.211356
701	0.692215	3.9819	0.211163
702	0.692331	3.98183	0.211091
703	0.692422	3.98193	0.211072
704	0.692512	3.98138	0.211148
705	0.69258	3.9813	0.211452
706	0.692637	3.98175	0.211452
707	0.692708	3.97857	0.211567
708	0.692803	3.97687	0.211602
709	0.692965	3.9732	0.21157
710	0.69309	3.97466	0.21193
711	0.693167	3.97545	0.212013
712	0.693247	3.97552	0.212632
713	0.693247	3.97805	0.213232
714	0.693278	3.97745	0.21314
715	0.693272	3.97917	0.213422
716	0.693262	3.98222	0.213612
717	0.693234	3.98298	0.213578
718	0.693238	3.9851	0.213597
719	0.693229	3.9867	0.213246
720	0.693178	3.9899	0.213478
721	0.693127	3.98885	0.213357
722	0.693077	3.9913	0.212942
723	0.693056	3.99081	0.212881
724	0.693034	3.99105	0.212821
725	0.693021	3.99132	0.212767
726	0.693024	3.99208	0.212768
727	0.692963	3.99299	0.212891
728	0.692951	3.99418	0.212811
729	0.692933	3.99172	0.212608
730	0.692896	3.99286	0.212833
731	0.692856	3.99484	0.213258
732	0.692807	3.99548	0.213216
733	0.692756	3.99601	0.213297
734	0.692738	3.99529	0.213056
735	0.692718	3.99281	0.212854
736	0.692727	3.99169	0.212701
737	0.692757	3.99153	0.21265
738	0.692743	3.99425	0.212997
739	0.692716	3.99449	0.212822
740	0.692689	3.99506	0.212925
741	0.692684	3.99539	0.212871
742	0.692699	3.99523	0.212804
743	0.692714	3.99242	0.212687
744	0.692735	3.99179	0.212696
745	0.692768	3.99177	0.212627
746	0.69284	3.99176	0.212604
747	0.692859	3.98988	0.212467
748	0.692873	3.99116	0.212729
749	0.692907	3.99064	0.212735
750	0.692947	3.99046	0.212698
751	0.692982	3.99139	0.212604
752	0.69299	3.99214	0.212721
753	0.692997	3.9933	0.212884
754	0.692981	3.99408	0.212861
755	0.692987	3.99353	0.212839
756	0.692988	3.99465	0.212785
757	0.692968	3.99575	0.212712
758	0.692971	3.99661	0.212698
759	0.69295	3.99669	0.212663
760	0.692923	3.99807	0.212756
761	0.69291	3.99843	0.212688
762	0.692906	3.99848	0.212568
763	0.692896	3.99865	0.212531
764	0.69289	3.99881	0.212501
765	0.692884	3.99895	0.212476
766	0.692879	3.99905	0.212454
767	0.692869	3.99916	0.212427
768	0.692857	3.99923	0.212403
769	0.692849	3.99928	0.212386
770	0.692846	3.99936	0.212372
771	0.692838	3.99942	0.212355
772	0.692839	3.99951	0.212342
773	0.692834	3.99955	0.212331
774	0.692829	3.99958	0.212321
775	0.692827	3.99961	0.212314
776	0.692822	3.99963	0.212305
777	0.692822	3.99968	0.212298
778	0.692817	3.9997	0.212289
779	0.692816	3.99974	0.212283
780	0.692814	3.99976	0.212277
781	0.692813	3.99978	0.212273
782	0.692811	3.99979	0.212269
783	0.692809	3.99982	0.212263
784	0.692809	3.99984	0.212259
785	0.692809	3.99986	0.212256
786	0.692808	3.99988	0.212253
787	0.692807	3.99989	0.21225
788	0.692806	3.9999	0.212248
789	0.692805	3.99991	0.212246
790	0.692805	3.99992	0.212244
791	0.692804	3.99992	0.212242
792	0.692805	3.99994	0.212241
793	0.692804	3.99994	0.212239
794	0.692804	3.99995	0.212238
795	0.692804	3.99996	0.212237
796	0.692804	3.99996	0.212236
797	0.692803	3.99996	0.212235
798	0.692803	3.99997	0.212234
799	0.692803	3.99997	0.212233
800	0.692803	3.99997	0.212233
801	0.692802	3.99998	0.212232
802	0.692802	3.99998	0.212231
803	0.692802	3.99998	0.212231
804	0.692802	3.99998	0.21223
805	0.692801	3.99998	0.21223
806	0.692801	3.99999	0.21223
807	0.692801	3.99999	0.212229
808	0.692801	3.99999	0.212229
809	0.692801	3.99999	0.212229
810	0.692801	3.99999	0.212228
811	0.692801	3.99999	0.212228
812	0.692801	3.99999	0.212228
813	0.692801	3.99999	0.212228
814	0.6928	3.99999	0.212228
815	0.6928	4	0.212227
816	0.6928	4	0.212227
817	0.6928	4	0.212227
818	0.6928	4	0.212227
819	0.6928	4	0.212227
820	0.6928	4	0.212227
821	0.6928	4	0.212227
822	0.6928	4	0.212227
823	0.6928	4	0.212227
824	0.6928	4	0.212227
825	0.6928	4	0.212227
826	0.6928	4	0.212227
827	0.6928	4	0.212227
828	0.6928	4	0.212227
829	0.6928	4	0.212227
830	0.6928	4	0.212226
831	0.6928	4	0.212226
832	0.6928	4	0.212226
833	0.6928	4	0.212226
834	0.6928	4	0.212226
835	0.6928	4	0.212226
836	0.6928	4	0.212226
837	0.6928	4	0.212226
838	0.6928	4	0.212226
839	0.6928	4	0.212226
840	0.6928	4	0.212226
841	0.6928	4	0.212226
842	0.6928	4	0.212226
843	0.6928	4	0.212226
844	0.6928	4	0.212226
845	0.6928	4	0.212226
846	0.6928	4	0.212226
847	0.6928	4	0.212226
848	0.6928	4	0.212226
849	0.6928	4	0.212226
850	0.6928	4	0.212226
851	0.6928	4	0.212226
852	0.6928	4	0.212226
853	0.6928	4	0.212226
854	0.6928	4	0.212226
855	0.6928	4	0.212226
856	0.6928	4	0.212226
857	0.6928	4	0.212226
858	0.6928	4	0.212226
859	0.6928	4	0.212226
860	0.6928	4	0.212226
861	0.6928	4	0.212226
862	0.6928	4	0.212226
863	0.6928	4	0.212226
864	0.6928	4	0.212226
865	0.6928	4	0.212226
866	0.6928	4	0.212226
867	0.6928	4	0.212226
868	0.6928	4	0.212226
869	0.6928	4	0.212226
870	0.6928	4	0.212226
871	0.6928	4	0.212226
872	0.6928	4	0.212226
873	0.6928	4	0.212226
874	0.6928	4	0.212226
875	0.6928	4	0.212226
876	0.6928	4	0.212226
877	0.6928	4	0.212226
878	0.6928	4	0.212226
879	0.6928	4	0.212226
880	0.6928	4	0.212226
881	0.6928	4	0.212226
882	0.6928	4	0.212226
883	0.6928	4	0.212226
884	0.6928	4	0.212226
885	0.6928	4	0.212226
886	0.6928	4	0.212226
887	0.6928	4	0.212226
888	0.6928	4	0.212226
889	0.6928	4	0.212226
890	0.6928	4	0.212226
891	0.6928	4	0.212226
892	0.6928	4	0.212226
893	0.6928	4	0.212226
894	0.6928	4	0.212226
895	0.6928	4	0.212226
896	0.6928	4	0.212226
897	0.6928	4	0.212226
898	0.6928	4	0.212226
899	0.6928	4	0.212226
900	0.6928	4	0.212226
901	0.6928	4	0.212226
902	0.6928	4	0.212226
903	0.6928	4	0.212226
904	0.6928	4	0.212226
905	0.6928	4	0.212226
906	0.6928	4	0.212226
907	0.6928	4	0.212226
908	0.6928	4	0.212226
909	0.6928	4	0.212226
910	0.6928	4	0.212226
911	0.6928	4	0.212226
912	0.6928	4	0.212226
913	0.6928	4	0.212226
914	0.6928	4	0.212226
915	0.6928	4	0.212226
916	0.6928	4	0.212226
917	0.6928	4	0.212226
918	0.6928	4	0.212226
919	0.6928	4	0.212226
920	0.6928	4	0.212226
921	0.6928	4	0.212226
922	0.6928	4	0.212226
923	0.6928	4	0.212226
924	0.6928	4	0.212226
925	0.6928	4	0.212226
926	0.6928	4	0.212226
927	0.6928	4	0.212226
928	0.6928	4	0.212226
929	0.6928	4	0.212226
930	0.6928	4	0.212226
931	0.6928	4	0.212226
932	0.6928	4	0.212226
933	0.6928	4	0.212226
934	0.6928	4	0.212226
935	0.6928	4	0.212226
936	0.6928	4	0.212226
937	0.6928	4	0.212226
938	0.6928	4	0.212226
939	0.6928	4	0.212226
940	0.6928	4	0.212226
941	0.6928	4	0.212226
942	0.6928	4	0.212226
943	0.6928	4	0.212226
944	0.6928	4	0.212226
945	0.6928	4	0.212226
946	0.6928	4	0.212226
947	0.6928	4	0.212226
948	0.6928	4	0.212226
949	0.6928	4	0.212226
950	0.6928	4	0.212226
951	0.6928	4	0.212226
952	0.6928	4	0.212226
953	0.6928	4	0.212226
954	0.6928	4	0.212226
955	0.6928	4	0.212226
956	0.6928	4	0.212226
957	0.6928	4	0.212226
958	0.6928	4	0.212226
959	0.6928	4	0.212226
960	0.6928	4	0.212226
961	0.6928	4	0.212226
962	0.6928	4	0.212226
963	0.6928	4	0.212226
964	0.6928	4	0.212226
965	0.6928	4	0.212226
966	0.6928	4	0.212226
967	0.6928	4	0.212226
968	0.6928	4	0.212226
969	0.6928	4	0.212226
970	0.6928	4	0.212226
971	0.6928	4	0.212226
972	0.6928	4	0.212226
973	0.6928	4	0.212226
974	0.6928	4	0.212226
975	0.6928	4	0.212226
976	0.6928	4	0.212226
977	0.6928	4	0.212226
978	0.6928	4	0.212226
979	0.6928	4	0.212226
980	0.6928	4	0.212226
981	0.6928	4	0.212226
982	0.6928	4	0.212226
983	0.6928	4	0.212226
984	0.6928	4	0.212226
985	0.6928	4	0.212226
986	0.6928	4	0.212226
987	0.6928	4	0.212226
988	0.6928	4	0.212226
989	0.6928	4	0.212226
990	0.6928	4	0.212226
991	0.6928	4	0.212226
992	0.6928	4	0.212226
993	0.6928	4	0.212226
994	0.6928	4	0.212226
995	0.6928	4	0.212226
996	0.6928	4	0.212226
997	0.6928	4	0.212226
998	0.6928	4	0.212226
999	0.6928	4	0.212226
1000	0.6928	4	0.212226
1001	0.6928	4	0.212226
1002	0.6928	4	0.212226
1003	0.6928	4	0.212226
1004	0.6928	4	0.212226
1005	0.6928	4	0.212226
1006	0.6928	4	0.212226
1007	0.6928	4	0.212226
1008	0.6928	4	0.212226
1009	0.6928	4	0.212226
1010	0.6928	4	0.212226
1011	0.6928	4	0.212226
1012	0.6928	4	0.212226
1013	0.6928	4	0.212226
1014	0.6928	4	0.212226
1015	0.6928	4	0.212226
1016	0.6928	4	0.212226
1017	0.6928	4	0.212226
1018	0.6928	4	0.212226
1019	0.6928	4	0.212226
1020	0.6928	4	0.212226
1021	0.6928	4	0.212226
1022	0.6928	4	0.212226
1023	0.6928	4	0.212226
1024	0.6928	4	0.212226
1025	0.6928	4	0.212226
1026	0.6928	4	0.212226
1027	0.6928	4	0.212226
1028	0.6928	4	0.212226
1029	0.6928	4	0.212226
1030	0.6928	4	0.212226
1031	0.6928	4	0.212226
1032	0.6928	4	0.212226
1033	0.6928	4	0.212226
1034	0.6928	4	0.212226
1035	0.6928	4	0.212226
1036	0.6928	4	0.212226
1037	0.6928	4	0.212226
1038	0.6928	4	0.212226
1039	0.6928	4	0.212226
1040	0.6928	4	0.212226
1041	0.6928	4	0.212226
1042	0.6928	4	0.212226
1043	0.6928	4	0.212226
1044	0.6928	4	0.212226
1045	0.6928	4	0.212226
1046	0.6928	4	0.212226
1047	0.6928	4	0.212226
1048	0.6928	4	0.212226
1049	0.6928	4	0.212226
1050	0.6928	4	0.212226
1051	0.6928	4	0.212226
1052	0.6928	4	0.212226
1053	0.6928	4	0.212226
1054	0.6928	4	0.212226
1055	0.6928	4	0.212226
1056	0.6928	4	0.212226
1057	0.6928	4	0.212226
1058	0.6928	4	0.212226
1059	0.6928	4	0.212226
1060	0.6928	4	0.212226
1061	0.6928	4	0.212226
1062	0.6928	4	0.212226
1063	0.6928	4	0.212226
1064	0.6928	4	0.212226
1065	0.6928	4	0.212226
1066	0.6928	4	0.212226
1067	0.6928	4	0.212226
1068	0.6928	4	0.212226
1069	0.6928	4	0.212226
1070	0.6928	4	0.212226
1071	0.6928	4	0.212226
1072	0.6928	4	0.212226
1073	0.6928	4	0.212226
1074	0.6928	4	0.212226
1075	0.6928	4	0.212226
1076	0.6928	4	0.212226
1077	0.6928	4	0.212226
1078	0.6928	4	0.212226
1079	0.6928	4	0.212226
1080	0.6928	4	0.212226
1081	0.6928	4	0.212226
1082	0.6928	4	0.212226
1083	0.6928	4	0.212226
1084	0.6928	4	0.212226
1085	0.6928	4	0.212226
1086	0.6928	4	0.212226
1087	0.6928	4	0.212226
1088	0.6928	4	0.212226
1089	0.6928	4	0.212226
1090	0.6928	4	0.212226
1091	0.6928	4	0.212226
1092	0.6928	4	0.212226
1093	0.6928	4	0.212226
1094	0.6928	4	0.212226
1095	0.6928	4	0.212226
1096	0.6928	4	0.212226
1097	0.6928	4	0.212226
1098	0.6928	4	0.212226
1099	0.6928	4	0.212226
1100	0.6928	4	0.212226
1101	0.6928	4	0.212226
1102	0.6928	4	0.212226
1103	0.6928	4	0.212226
1104	0.6928	4	0.212226
1105	0.6928	4	0.212226
1106	0.6928	4	0.212226
1107	0.6928	4	0.212226
1108	0.6928	4	0.212226
1109	0.6928	4	0.212226
1110	0.6928	4	0.212226
1111	0.6928	4	0.212226
1112	0.6928	4	0.212226
1113	0.6928	4	0.212226
1114	0.6928	4	0.212226
1115	0.6928	4	0.212226
1116	0.6928	4	0.212226
1117	0.6928	4	0.212226
1118	0.6928	4	0.212226
1119	0.6928	4	0.212226
1120	0.6928	4	0.212226
1121	0.6928	4	0.212226
1122	0.6928	4	0.212226
1123	0.6928	4	0.212226
1124	0.6928	4	0.212226
1125	0.6928	4	0.212226
1126	0.6928	4	0.212226
1127	0.6928	4	0.212226
1128	0.6928	4	0.212226
1129	0.6928	4	0.212226
1130	0.6928	4	0.212226
1131	0.6928	4	0.212226
1132	0.6928	4	0.212226
1133	0.6928	4	0.212226
1134	0.6928	4	0.212226
1135	0.6928	4	0.212226
1136	0.6928	4	0.212226
1137	0.6928	4	0.212226
1138	0.6928	4	0.212226
1139	0.6928	4	0.212226
1140	0.6928	4	0.212226
1141	0.6928	4	0.212226
1142	0.6928	4	0.212226
1143	0.6928	4	0.212226
1144	0.6928	4	0.212226
1145	0.6928	4	0.212226
1146	0.6928	4	0.212226
1147	0.6928	4	0.212226
1148	0.6928	4	0.212226
1149	0.6928	4	0.212226
1150	0.6928	4	0.212226
1151	0.6928	4	0.212226
1152	0.6928	4	0.212226
1153	0.6928	4	0.212226
1154	0.6928	4	0.212226
1155	0.6928	4	0.212226
1156	0.6928	4	0.212226
1157	0.6928	4	0.212226
1158	0.6928	4	0.212226
1159	0.6928	4	0.212226
1160	0.6928	4	0.212226
1161	0.6928	4	0.212226
1162	0.6928	4	0.212226
1163	0.6928	4	0.212226
1164	0.6928	4	0.212226
1165	0.6928	4	0.212226
1166	0.6928	4	0.212226
1167	0.6928	4	0.212226
1168	0.6928	4	0.212226
1169	0.6928	4	0.212226
1170	0.6928	4	0.212226
1171	0.6928	4	0.212226
1172	0.6928	4	0.212226
1173	0.6928	4	0.212226
1174	0.6928	4	0.212226
1175	0.6928	4	0.212226
1176	0.6928	4	0.212226
1177	0.6928	4	0.212226
1178	0.6928	4	0.212226
1179	0.6928	4	0.212226
1180	0.6928	4	0.212226
1181	0.6928	4	0.212226
1182	0.6928	4	0.212226
1183	0.6928	4	0.212226
1184	0.6928	4	0.212226
1185	0.6928	4	0.212226
1186	0.6928	4	0.212226
1187	0.6928	4	0.212226
1188	0.6928	4	0.212226
1189	0.6928	4	0.212226
1190	0.6928	4	0.212226
1191	0.6928	4	0.212226
1192	0.6928	4	0.212226
1193	0.6928	4	0.212226
1194	0.6928	4	0.212226
1195	0.6928	4	0.212226
1196	0.6928	4	0.212226
1197	0.6928	4	0.212226
1198	0.6928	4	0.212226
1199	0.6928	4	0.212226
1200	0.6928	4	0.212226
1201	0.6928	4	0.212226
1202	0.6928	4	0.212226
1203	0.6928	4	0.212226
1204	0.6928	4	0.212226
1205	0.6928	4	0.212226
1206	0.6928	4	0.212226
1207	0.6928	4	0.212226
1208	0.6928	4	0.212226
1209	0.6928	4	0.212226
1210	0.6928	4	0.212226
1211	0.6928	4	0.212226
1212	0.6928	4	0.212226
1213	0.6928	4	0.212226
1214	0.6928	4	0.212226
1215	0.6928	4	0.212226
1216	0.6928	4	0.212226
1217	0.6928	4	0.212226
1218	0.6928	4	0.212226
1219	0.6928	4	0.212226
1220	0.6928	4	0.212226
1221	0.6928	4	0.212226
1222	0.6928	4	0.212226
1223	0.6928	4	0.212226
1224	0.6928	4	0.212226
1225	0.6928	4	0.212226
1226	0.6928	4	0.212226
1227	0.6928	4	0.212226
1228	0.6928	4	0.212226
1229	0.6928	4	0.212226
1230	0.6928	4	0.212226
1231	0.6928	4	0.212226
1232	0.6928	4	0.212226
1233	0.6928	4	0.212226
1234	0.6928	4	0.212226
1235	0.6928	4	0.212226
1236	0.6928	4	0.212226
1237	0.6928	4	0.212226
1238	0.6928	4	0.212226
1239	0.6928	4	0.212226
1240	0.6928	4	0.212226
1241	0.6928	4	0.212226
1242	0.6928	4	0.212226
1243	0.6928	4	0.212226
1244	0.6928	4	0.212226
1245	0.6928	4	0.212226
1246	0.6928	4	0.212226
1247	0.6928	4	0.212226
1248	0.6928	4	0.212226
1249	0.6928	4	0.212226
1250	0.6928	4	0.212226
1251	0.6928	4	0.212226
1252	0.6928	4	0.212226
1253	0.6928	4	0.212226
1254	0.6928	4	0.212226
1255	0.6928	4	0.212226
1256	0.6928	4	0.212226
1257	0.6928	4	0.212226
1258	0.6928	4	0.212226
1259	0.6928	4	0.212226
1260	0.6928	4	0.212226
1261	0.6928	4	0.212226
1262	0.6928	4	0.212226
1263	0.6928	4	0.212226
1264	0.6928	4	0.212226
1265	0.6928	4	0.212226
1266	0.6928	4	0.212226
1267	0.6928	4	0.212226
1268	0.6928	4	0.212226
1269	0.6928	4	0.212226
1270	0.6928	4	0.212226
1271	0.6928	4	0.212226
1272	0.6928	4	0.212226
1273	0.6928	4	0.212226
1274	0.6928	4	0.212226
1275	0.6928	4	0.212226
1276	0.6928	4	0.212226
1277	0.6928	4	0.212226
1278	0.6928	4	0.212226
1279	0.6928	4	0.212226
1280	0.6928	4	0.212226
1281	0.6928	4	0.212226
1282	0.6928	4	0.212226
1283	0.6928	4	0.212226
1284	0.6928	4	0.212226
1285	0.6928	4	0.212226
1286	0.6928	4	0.212226
1287	0.6928	4	0.212226
1288	0.6928	4	0.212226
1289	0.6928	4	0.212226
1290	0.6928	4	0.212226
1291	0.6928	4	0.212226
1292	0.6928	4	0.212226
1293	0.6928	4	0.212226
1294	0.6928	4	0.212226
1295	0.6928	4	0.212226
1296	0.6928	4	0.212226
1297	0.6928	4	0.212226
1298	0.6928	4	0.212226
1299	0.6928	4	0.212226
1300	0.6928	4	0.212226
1301	0.6928	4	0.212226
1302	0.6928	4	0.212226
1303	0.6928	4	0.212226
1304	0.6928	4	0.212226
1305	0.6928	4	0.212226
1306	0.6928	4	0.212226
1307	0.6928	4	0.212226
1308	0.6928	4	0.212226
1309	0.6928	4	0.212226
1310	0.6928	4	0.212226
1311	0.6928	4	0.212226
1312	0.6928	4	0.212226
1313	0.6928	4	0.212226
1314	0.6928	4	0.212226
1315	0.6928	4	0.212226
1316	0.6928	4	0.212226
1317	0.6928	4	0.212226
1318	0.6928	4	0.212226
1319	0.6928	4	0.212226
1320	0.6928	4	0.212226
1321	0.6928	4	0.212226
1322	0.6928	4	0.212226
1323	0.6928	4	0.212226
1324	0.6928	4	0.212226
1325	0.6928	4	0.212226
1326	0.6928	4	0.212226
1327	0.6928	4	0.212226
1328	0.6928	4	0.212226
1329	0.6928	4	0.212226
1330	0.6928	4	0.212226
1331	0.6928	4	0.212226
1332	0.6928	4	0.212226
1333	0.6928	4	0.212226
1334	0.6928	4	0.212226
1335	0.6928	4	0.212226
1336	0.6928	4	0.212226
1337	0.6928	4	0.212226
1338	0.6928	4	0.212226
1339	0.6928	4	0.212226
1340	0.6928	4	0.212226
1341	0.6928	4	0.212226
1342	0.6928	4	0.212226
1343	0.6928	4	0.212226
1344	0.6928	4	0.212226
1345	0.6928	4	0.212226
1346	0.6928	4	0.212226
1347	0.6928	4	0.212226
1348	0.6928	4	0.212226
1349	0.6928	4	0.212226
1350	0.6928	4	0.212226
1351	0.6928	4	0.212226
1352	0.6928	4	0.212226
1353	0.6928	4	0.212226
1354	0.6928	4	0.212226
1355	0.6928	4	0.212226
1356	0.6928	4	0.212226
1357	0.6928	4	0.212226
1358	0.6928	4	0.212226
1359	0.6928	4	0.212226
1360	0.6928	4	0.212226
1361	0.6928	4	0.212226
1362	0.6928	4	0.212226
1363	0.6928	4	0.212226
1364	0.6928	4	0.212226
1365	0.6928	4	0.212226
1366	0.6928	4	0.212226
1367	0.6928	4	0.212226
1368	0.6928	4	0.212226
1369	0.6928	4	0.212226
1370	0.6928	4	0.212226
1371	0.6928	4	0.212226
1372	0.6928	4	0.212226
1373	0.6928	4	0.212226
1374	0.6928	4	0.212226
1375	0.6928	4	0.212226
1376	0.6928	4	0.212226
1377	0.6928	4	0.212226
1378	0.6928	4	0.212226
1379	0.6928	4	0.212226
1380	0.6928	4	0.212226
1381	0.6928	4	0.212226
1382	0.6928	4	0.212226
1383	0.6928	4	0.212226
1384	0.6928	4	0.212226
1385	0.6928	4	0.212226
1386	0.6928	4	0.212226
1387	0.6928	4	0.212226
1388	0.6928	4	0.212226
1389	0.6928	4	0.212226
1390	0.6928	4	0.212226
1391	0.6928	4	0.212226
1392	0.6928	4	0.212226
1393	0.6928	4	0.212226
1394	0.6928	4	0.212226
1395	0.6928	4	0.212226
1396	0.6928	4	0.212226
1397	0.6928	4	0.212226
1398	0.6928	4	0.212226
1399	0.6928	4	0.212226
1400	0.6928	4	0.212226
1401	0.6928	4	0.212226
1402	0.6928	4	0.212226
1403	0.6928	4	0.212226
1404	0.6928	4	0.212226
1405	0.6928	4	0.212226
1406	0.6928	4	0.212226
1407	0.6928	4	0.212226
1408	0.6928	4	0.212226
1409	0.6928	4	0.212226
1410	0.6928	4	0.212226
1411	0.6928	4	0.212226
1412	0.6928	4	0.212226
1413	0.6928	4	0.212226
1414	0.6928	4	0.212226
1415	0.6928	4	0.212226
1416	0.6928	4	0.212226
1417	0.6928	4	0.212226
1418	0.6928	4	0.212226
1419	0.6928	4	0.212226
1420	0.6928	4	0.212226
1421	0.6928	4	0.212226
1422	0.6928	4	0.212226
1423	0.6928	4	0.212226
1424	0.6928	4	0.212226
1425	0.6928	4	0.212226
1426	0.6928	4	0.212226
1427	0.6928	4	0.212226
1428	0.6928	4	0.212226
1429	0.6928	4	0.212226
1430	0.6928	4	0.212226
1431	0.6928	4	0.212226
1432	0.6928	4	0.212226
1433	0.6928	4	0.212226
1434	0.6928	4	0.212226
1435	0.6928	4	0.212226
1436	0.6928	4	0.212226
1437	0.6928	4	0.212226
1438	0.6928	4	0.212226
1439	0.6928	4	0.212226
1440	0.6928	4	0.212226
1441	0.6928	4	0.212226
1442	0.6928	4	0.212226
1443	0.6928	4	0.212226
1444	0.6928	4	0.212226
1445	0.6928	4	0.212226
1446	0.6928	4	0.212226
1447	0.6928	4	0.212226
1448	0.6928	4	0.212226
1449	0.6928	4	0.212226
1450	0.6928	4	0.212226
1451	0.6928	4	0.212226
1452	0.6928	4	0.212226
1453	0.6928	4	0.212226
1454	0.6928	4	0.212226
1455	0.6928	4	0.212226
1456	0.6928	4	0.212226
1457	0.6928	4	0.212226
1458	0.6928	4	0.212226
1459	0.6928	4	0.212226
1460	0.6928	4	0.212226
1461	0.6928	4	0.212226
1462	0.6928	4	0.212226
1463	0.6928	4	0.212226
1464	0.6928	4	0.212226
1465	0.6928	4	0.212226
1466	0.6928	4	0.212226
1467	0.6928	4	0.212226
1468	0.6928	4	0.212226
1469	0.6928	4	0.212226
1470	0.6928	4	0.212226
1471	0.6928	4	0.212226
1472	0.6928	4	0.212226
1473	0.6928	4	0.212226
1474	0.6928	4	0.212226
1475	0.6928	4	0.212226
1476	0.6928	4	0.212226
1477	0.6928	4	0.212226
1478	0.6928	4	0.212226
1479	0.6928	4	0.212226
1480	0.6928	4	0.212226
1481	0.6928	4	0.212226
1482	0.6928	4	0.212226
1483	0.6928	4	0.212226
1484	0.6928	4	0.212226
1485	0.6928	4	0.212226
1486	0.6928	4	0.212226
1487	0.6928	4	0.212226
1488	0.6928	4	0.212226
1489	0.6928	4	0.212226
1490	0.6928	4	0.212226
1491	0.6928	4	0.212226
1492	0.6928	4	0.212226
1493	0.6928	4	0.212226
1494	0.6928	4	0.212226
1495	0.6928	4	0.212226
1496	0.6928	4	0.212226
1497	0.6928	4	0.212226
1498	0.6928	4	0.212226
1499	0.6928	4	0.212226
1500	0.6928	4	0.212226
1501	0.6928	4	0.212226
1502	0.6928	4	0.212226
1503	0.6928	4	0.212226
1504	0.6928	4	0.212226
1505	0.6928	4	0.212226
1506	0.6928	4	0.212226
1507	0.6928	4	0.212226
1508	0.6928	4	0.212226
1509	0.6928	4	0.212226
1510	0.6928	4	0.212226
1511	0.6928	4	0.212226
1512	0.6928	4	0.212226
1513	0.6928	4	0.212226
1514	0.6928	4	0.212226
1515	0.6928	4	0.212226
1516	0.6928	4	0.212226
1517	0.6928	4	0.212226
1518	0.6928	4	0.212226
1519	0.6928	4	0.212226
1520	0.6928	4	0.212226
1521	0.6928	4	0.212226
1522	0.6928	4	0.212226
1523	0.6928	4	0.212226
1524	0.6928	4	0.212226
1525	0.6928	4	0.212226
1526	0.6928	4	0.212226
1527	0.6928	4	0.212226
1528	0.6928	4	0.212226
1529	0.6928	4	0.212226
1530	0.6928	4	0.212226
1531	0.6928	4	0.212226
1532	0.6928	4	0.212226
1533	0.6928	4	0.212226
1534	0.6928	4	0.212226
1535	0.6928	4	0.212226
1536	0.6928	4	0.212226
1537	0.6928	4	0.212226
1538	0.6928	4	0.212226
1539	0.6928	4	0.212226
1540	0.6928	4	0.212226
1541	0.6928	4	0.212226
1542	0.6928	4	0.212226
1543	0.6928	4	0.212226
1544	0.6928	4	0.212226
1545	0.6928	4	0.212226
1546	0.6928	4	0.212226
1547	0.6928	4	0.212226
1548	0.6928	4	0.212226
1549	0.6928	4	0.212226
1550	0.6928	4	0.212226
1551	0.6928	4	0.212226
1552	0.6928	4	0.212226
1553	0.6928	4	0.212226
1554	0.6928	4	0.212226
1555	0.6928	4	0.212226
1556	0.6928	4	0.212226
1557	0.6928	4	0.212226
1558	0.6928	4	0.212226
1559	0.6928	4	0.212226
1560	0.6928	4	0.212226
1561	0.6928	4	0.212226
1562	0.6928	4	0.212226
1563	0.6928	4	0.212226
1564	0.6928	4	0.212226
1565	0.6928	4	0.212226
1566	0.6928	4	0.212226
1567	0.6928	4	0.212226
1568	0.6928	4	0.212226
1569	0.6928	4	0.212226
1570	0.6928	4	0.212226
1571	0.6928	4	0.212226
1572	0.6928	4	0.212226
1573	0.6928	4	0.212226
1574	0.6928	4	0.212226
1575	0.6928	4	0.212226
1576	0.6928	4	0.212226
1577	0.6928	4	0.212226
1578	0.6928	4	0.212226
1579	0.6928	4	0.212226
1580	0.6928	4	0.212226
1581	0.6928	4	0.212226
1582	0.6928	4	0.212226
1583	0.6928	4	0.212226
1584	0.6928	4	0.212226
1585	0.6928	4	0.212226
1586	0.6928	4	0.212226
1587	0.6928	4	0.212226
1588	0.6928	4	0.212226
1589	0.6928	4	0.212226
1590	0.6928	4	0.212226
1591	0.6928	4	0.212226
1592	0.6928	4	0.212226
1593	0.6928	4	0.212226
1594	0.6928	4	0.212226
1595	0.6928	4	0.212226
1596	0.6928	4	0.212226
1597	0.6928	4	0.212226
1598	0.6928	4	0.212226
1599	0.6928	4	0.212226
1600	0.6928	4	0.212226
1601	0.6928	4	0.212226
1602	0.6928	4	0.212226
1603	0.6928	4	0.212226
1604	0.6928	4	0.212226
1605	0.6928	4	0.212226
1606	0.6928	4	0.212226
1607	0.6928	4	0.212226
1608	0.6928	4	0.212226
1609	0.6928	4	0.212226
1610	0.6928	4	0.212226
1611	0.6928	4	0.212226
1612	0.6928	4	0.212226
1613	0.6928	4	0.212226
1614	0.6928	4	0.212226
1615	0.6928	4	0.212226
1616	0.6928	4	0.212226
1617	0.6928	4	0.212226
1618	0.6928	4	0.212226
1619	0.6928	4	0.212226
1620	0.6928	4	0.212226
1621	0.6928	4	0.212226
1622	0.6928	4	0.212226
1623	0.6928	4	0.212226
1624	0.6928	4	0.212226
1625	0.6928	4	0.212226
1626	0.6928	4	0.212226
1627	0.6928	4	0.212226
1628	0.6928	4	0.212226
1629	0.6928	4	0.212226
1630	0.6928	4	0.212226
1631	0.6928	4	0.212226
1632	0.6928	4	0.212226
1633	0.6928	4	0.212226
1634	0.6928	4	0.212226
1635	0.6928	4	0.212226
1636	0.6928	4	0.212226
1637	0.6928	4	0.212226
1638	0.6928	4	0.212226
1639	0.6928	4	0.212226
1640	0.6928	4	0.212226
1641	0.6928	4	0.212226
1642	0.6928	4	0.212226
1643	0.6928	4	0.212226
1644	0.6928	4	0.212226
1645	0.6928	4	0.212226
1646	0.6928	4	0.212226
1647	0.6928	4	0.212226
1648	0.6928	4	0.212226
1649	0.6928	4	0.212226
1650	0.6928	4	0.212226
1651	0.6928	4	0.212226
1652	0.6928	4	0.212226
1653	0.6928	4	0.212226
1654	0.6928	4	0.212226
1655	0.6928	4	0.212226
1656	0.6928	4	0.212226
1657	0.6928	4	0.212226
1658	0.6928	4	0.212226
1659	0.6928	4	0.212226
1660	0.6928	4	0.212226
1661	0.6928	4	0.212226
1662	0.6928	4	0.212226
1663	0.6928	4	0.212226
1664	0.6928	4	0.212226
1665	0.6928	4	0.212226
1666	0.6928	4	0.212226
1667	0.6928	4	0.212226
1668	0.6928	4	0.212226
1669	0.6928	4	0.212226
1670	0.6928	4	0.212226
1671	0.6928	4	0.212226
1672	0.6928	4	0.212226
1673	0.6928	4	0.212226
1674	0.6928	4	0.212226
1675	0.6928	4	0.212226
1676	0.6928	4	0.212226
1677	0.6928	4	0.212226
1678	0.6928	4	0.212226
1679	0.6928	4	0.212226
1680	0.6928	4	0.212226
1681	0.6928	4	0.212226
1682	0.6928	4	0.212226
1683	0.6928	4	0.212226
1684	0.6928	4	0.212226
1685	0.6928	4	0.212226
1686	0.6928	4	0.212226
1687	0.6928	4	0.212226
1688	0.6928	4	0.212226
1689	0.6928	4	0.212226
1690	0.6928	4	0.212226
1691	0.6928	4	0.212226
1692	0.6928	4	0.212226
1693	0.6928	4	0.212226
1694	0.6928	4	0.212226
1695	0.6928	4	0.212226
1696	0.6928	4	0.212226
1697	0.6928	4	0.212226
1698	0.6928	4	0.212226
1699	0.6928	4	0.212226
1700	0.6928	4	0.212226
1701	0.6928	4	0.212226
1702	0.6928	4	0.212226
1703	0.6928	4	0.212226
1704	0.6928	4	0.212226
1705	0.6928	4	0.212226
1706	0.6928	4	0.212226
1707	0.6928	4	0.212226
1708	0.6928	4	0.212226
1709	0.6928	4	0.212226
1710	0.6928	4	0.212226
1711	0.6928	4	0.212226
1712	0.6928	4	0.212226
1713	0.6928	4	0.212226
1714	0.6928	4	0.212226
1715	0.6928	4	0.212226
1716	0.6928	4	0.212226
1717	0.6928	4	0.212226
1718	0.6928	4	0.212226
1719	0.6928	4	0.212226
1720	0.6928	4	0.212226
1721	0.6928	4	0.212226
1722	0.6928	4	0.212226
1723	0.6928	4	0.212226
1724	0.6928	4	0.212226
1725	0.6928	4	0.212226
1726	0.6928	4	0.212226
1727	0.6928	4	0.212226
1728	0.6928	4	0.212226
1729	0.6928	4	0.212226
1730	0.6928	4	0.212226
1731	0.6928	4	0.212226
1732	0.6928	4	0.212226
1733	0.6928	4	0.212226
1734	0.6928	4	0.212226
1735	0.6928	4	0.212226
1736	0.6928	4	0.212226
1737	0.6928	4	0.212226
1738	0.6928	4	0.212226
1739	0.6928	4	0.212226
1740	0.6928	4	0.212226
1741	0.6928	4	0.212226
1742	0.6928	4	0.212226
1743	0.6928	4	0.212226
1744	0.6928	4	0.212226
1745	0.6928	4	0.212226
1746	0.6928	4	0.212226
1747	0.6928	4	0.212226
1748	0.6928	4	0.212226
1749	0.6928	4	0.212226
1750	0.6928	4	0.212226
1751	0.6928	4	0.212226
1752	0.6928	4	0.212226
1753	0.6928	4	0.212226
1754	0.6928	4	0.212226
1755	0.6928	4	0.212226
1756	0.6928	4	0.212226
1757	0.6928	4	0.212226
1758	0.6928	4	0.212226
1759	0.6928	4	0.212226
1760	0.6928	4	0.212226
1761	0.6928	4	0.212226
1762	0.6928	4	0.212226
1763	0.6928	4	0.212226
1764	0.6928	4	0.212226
1765	0.6928	4	0.212226
1766	0.6928	4	0.212226
1767	0.6928	4	0.212226
1768	0.6928	4	0.212226
1769	0.6928	4	0.212226
1770	0.6928	4	0.212226
1771	0.6928	4	0.212226
1772	0.6928	4	0.212226
1773	0.6928	4	0.212226
1774	0.6928	4	0.212226
1775	0.6928	4	0.212226
1776	0.6928	4	0.212226
1777	0.6928	4	0.212226
1778	0.6928	4	0.212226
1779	0.6928	4	0.212226
1780	0.6928	4	0.212226
1781	0.6928	4	0.212226
1782	0.6928	4	0.212226
1783	0.6928	4	0.212226
1784	0.6928	4	0.212226
1785	0.6928	4	0.212226
1786	0.6928	4	0.212226
1787	0.6928	4	0.212226
1788	0.6928	4	0.212226
1789	0.6928	4	0.212226
1790	0.6928	4	0.212226
1791	0.6928	4	0.212226
1792	0.6928	4	0.212226
1793	0.6928	4	0.212226
1794	0.6928	4	0.212226
1795	0.6928	4	0.212226
1796	0.6928	4	0.212226
1797	0.6928	4	0.212226
1798	0.6928	4	0.212226
1799	0.6928	4	0.212226
1800	0.6928	4	0.212226
1801	0.6928	4	0.212226
1802	0.6928	4	0.212226
1803	0.6928	4	0.212226
1804	0.6928	4	0.212226
1805	0.6928	4	0.212226
1806	0.6928	4	0.212226
1807	0.6928	4	0.212226
1808	0.6928	4	0.212226
1809	0.6928	4	0.212226
1810	0.6928	4	0.212226
1811	0.6928	4	0.212226
1812	0.6928	4	0.212226
1813	0.6928	4	0.212226
1814	0.6928	4	0.212226
1815	0.6928	4	0.212226
1816	0.6928	4	0.212226
1817	0.6928	4	0.212226
1818	0.6928	4	0.212226
1819	0.6928	4	0.212226
1820	0.6928	4	0.212226
1821	0.6928	4	0.212226
1822	0.6928	4	0.212226
1823	0.6928	4	0.212226
1824	0.6928	4	0.212226
1825	0.6928	4	0.212226
1826	0.6928	4	0.212226
1827	0.6928	4	0.212226
1828	0.6928	4	0.212226
1829	0.6928	4	0.212226
1830	0.6928	4	0.212226
1831	0.6928	4	0.212226
1832	0.6928	4	0.212226
1833	0.6928	4	0.212226
1834	0.6928	4	0.212226
1835	0.6928	4	0.212226
1836	0.6928	4	0.212226
1837	0.6928	4	0.212226
1838	0.6928	4	0.212226
1839	0.6928	4	0.212226
1840	0.6928	4	0.212226
1841	0.6928	4	0.212226
1842	0.6928	4	0.212226
1843	0.6928	4	0.212226
1844	0.6928	4	0.212226
1845	0.6928	4	0.212226
1846	0.6928	4	0.212226
1847	0.6928	4	0.212226
1848	0.6928	4	0.212226
1849	0.6928	4	0.212226
1850	0.6928	4	0.212226
1851	0.6928	4	0.212226
1852	0.6928	4	0.212226
1853	0.6928	4	0.212226
1854	0.6928	4	0.212226
1855	0.6928	4	0.212226
1856	0.6928	4	0.212226
1857	0.6928	4	0.212226
1858	0.6928	4	0.212226
1859	0.6928	4	0.212226
1860	0.6928	4	0.212226
1861	0.6928	4	0.212226
1862	0.6928	4	0.212226
1863	0.6928	4	0.212226
1864	0.6928	4	0.212226
1865	0.6928	4	0.212226
1866	0.6928	4	0.212226
1867	0.6928	4	0.212226
1868	0.6928	4	0.212226
1869	0.6928	4	0.212226
1870	0.6928	4	0.212226
1871	0.6928	4	0.212226
1872	0.6928	4	0.212226
1873	0.6928	4	0.212226
1874	0.6928	4	0.212226
1875	0.6928	4	0.212226
1876	0.6928	4	0.212226
1877	0.6928	4	0.212226
1878	0.6928	4	0.212226
1879	0.6928	4	0.212226
1880	0.6928	4	0.212226
1881	0.6928	4	0.212226
1882	0.6928	4	0.212226
1883	0.6928	4	0.212226
1884	0.6928	4	0.212226
1885	0.6928	4	0.212226
1886	0.6928	4	0.212226
1887	0.6928	4	0.212226
1888	0.6928	4	0.212226
1889	0.6928	4	0.212226
1890	0.6928	4	0.212226
1891	0.6928	4	0.212226
1892	0.6928	4	0.212226
1893	0.6928	4	0.212226
1894	0.6928	4	0.212226
1895	0.6928	4	0.212226
1896	0.6928	4	0.212226
1897	0.6928	4	0.212226
1898	0.6928	4	0.212226
1899	0.6928	4	0.212226
1900	0.6928	4	0.212226
1901	0.6928	4	0.212226
1902	0.6928	4	0.212226
1903	0.6928	4	0.212226
1904	0.6928	4	0.212226
1905	0.6928	4	0.212226
1906	0.6928	4	0.212226
1907	0.6928	4	0.212226
1908	0.6928	4	0.212226
1909	0.6928	4	0.212226
1910	0.6928	4	0.212226
1911	0.6928	4	0.212226
1912	0.6928	4	0.212226
1913	0.6928	4	0.212226
1914	0.6928	4	0.212226
1915	0.6928	4	0.212226
1916	0.6928	4	0.212226
1917	0.6928	4	0.212226
1918	0.6928	4	0.212226
1919	0.6928	4	0.212226
1920	0.6928	4	0.212226
1921	0.6928	4	0.212226
1922	0.6928	4	0.212226
1923	0.6928	4	0.212226
1924	0.6928	4	0.212226
1925	0.6928	4	0.212226
1926	0.6928	4	0.212226
1927	0.6928	4	0.212226
1928	0.6928	4	0.212226
1929	0.6928	4	0.212226
1930	0.6928	4	0.212226
1931	0.6928	4	0.212226
1932	0.6928	4	0.212226
1933	0.6928	4	0.212226
1934	0.6928	4	0.212226
1935	0.6928	4	0.212226
1936	0.6928	4	0.212226
1937	0.6928	4	0.212226
1938	0.6928	4	0.212226
1939	0.6928	4	0.212226
1940	0.6928	4	0.212226
1941	0.6928	4	0.212226
1942	0.6928	4	0.212226
1943	0.6928	4	0.212226
1944	0.6928	4	0.212226
1945	0.6928	4	0.212226
1946	0.6928	4	0.212226
1947	0.6928	4	0.212226
1948	0.6928	4	0.212226
1949	0.6928	4	0.212226
1950	0.6928	4	0.212226
1951	0.6928	4	0.212226
1952	0.6928	4	0.212226
1953	0.6928	4	0.212226
1954	0.6928	4	0.212226
1955	0.6928	4	0.212226
1956	0.6928	4	0.212226
1957	0.6928	4	0.212226
1958	0.6928	4	0.212226
1959	0.6928	4	0.212226
1960	0.6928	4	0.212226
1961	0.6928	4	0.212226
1962	0.6928	4	0.212226
1963	0.6928	4	0.212226
1964	0.6928	4	0.212226
1965	0.6928	4	0.212226
1966	0.6928	4	0.212226
1967	0.6928	4	0.212226
1968	0.6928	4	0.212226
1969	0.6928	4	0.212226
1970	0.6928	4	0.212226
1971	0.6928	4	0.212226
1972	0.6928	4	0.212226
1973	0.6928	4	0.212226
1974	0.6928	4	0.212226
1975	0.6928	4	0.212226
1976	0.6928	4	0.212226
1977	0.6928	4	0.212226
1978	0.6928	4	0.212226
1979	0.6928	4	0.212226
1980	0.6928	4	0.212226
1981	0.6928	4	0.212226
1982	0.6928	4	0.212226
1983	0.6928	4	0.212226
1984	0.6928	4	0.212226
1985	0.6928	4	0.212226
1986	0.6928	4	0.212226
1987	0.6928	4	0.212226
1988	0.6928	4	0.212226
1989	0.6928	4	0.212226
1990	0.6928	4	0.212226
1991	0.6928	4	0.212226
1992	0.6928	4	0.212226
1993	0.6928	4	0.212226
1994	0.6928	4	0.212226
1995	0.6928	4	0.212226
1996	0.6928	4	0.212226
1997	0.6928	4	0.212226
1998	0.6928	4	0.212226
1999	0.6928	4	0.212226
2000	0.6928	4	0.212226
[truncated: 3,001 more rows]
