# Supplementary material for: Aspiration-driven co-evolution of cooperation with individual behavioral diversity
Source: PLoS One. 2023 Sep 15;18(9):e0291134. doi: 10.1371/journal.pone.0291134 (PMC10503719; doi:10.1371/journal.pone.0291134)
Supplement: S1 Data — (ZIP) [file pone.0291134.s001.zip › M1/v2-L=200/data/aspiration_time,b=1.26_frequency.txt]

1	0.5	0.5	0
2	0.636671	0.652477	0.460714
3	0.706168	0.76096	0.50738
4	0.7312	0.846103	0.544599
5	0.729301	0.917278	0.564815
6	0.711975	0.982098	0.565947
7	0.68777	1.04928	0.554468
8	0.659745	1.11853	0.536557
9	0.630753	1.1799	0.515013
10	0.602515	1.25088	0.488725
11	0.575883	1.31203	0.463029
12	0.551561	1.36935	0.435081
13	0.529618	1.4353	0.409525
14	0.50958	1.49065	0.385406
15	0.491839	1.5402	0.362002
16	0.476653	1.5851	0.340494
17	0.463105	1.62978	0.321445
18	0.450784	1.68837	0.305399
19	0.440819	1.7387	0.290051
20	0.431218	1.76853	0.276785
21	0.423069	1.79764	0.264633
22	0.416124	1.82834	0.253436
23	0.409962	1.87541	0.243326
24	0.405176	1.90114	0.232702
25	0.401273	1.92345	0.224165
26	0.398095	1.95349	0.215813
27	0.395765	1.99371	0.211035
28	0.394046	2.0223	0.204951
29	0.392899	2.06132	0.200282
30	0.391783	2.1017	0.195491
31	0.39079	2.13131	0.192282
32	0.390404	2.17738	0.188979
33	0.390563	2.20035	0.18539
34	0.390798	2.21557	0.183247
35	0.390987	2.25909	0.181632
36	0.39145	2.27431	0.180208
37	0.392334	2.31918	0.17705
38	0.393322	2.33385	0.17537
39	0.394916	2.33648	0.172333
40	0.396384	2.3842	0.171583
41	0.397947	2.40225	0.169355
42	0.399597	2.42506	0.169345
43	0.401029	2.45892	0.171294
44	0.402355	2.50577	0.172012
45	0.403631	2.52433	0.171396
46	0.405109	2.53893	0.170124
47	0.406811	2.54632	0.169484
48	0.408496	2.57251	0.169052
49	0.410219	2.60173	0.16807
50	0.411833	2.64607	0.165996
51	0.413645	2.6746	0.164937
52	0.415598	2.67027	0.164174
53	0.417895	2.65203	0.164268
54	0.42018	2.66532	0.164398
55	0.42235	2.68721	0.164673
56	0.424537	2.71162	0.164758
57	0.426192	2.73622	0.167809
58	0.428152	2.74392	0.167409
59	0.429998	2.76024	0.167553
60	0.432064	2.77159	0.168791
61	0.43424	2.78488	0.168551
62	0.436252	2.79115	0.16855
63	0.4382	2.80449	0.16913
64	0.440146	2.83569	0.168863
65	0.441932	2.85681	0.167936
66	0.443803	2.88484	0.166838
67	0.445788	2.90728	0.168104
68	0.447504	2.93084	0.16797
69	0.449402	2.93831	0.167777
70	0.451451	2.93386	0.169022
71	0.453227	2.94	0.170302
72	0.455334	2.93808	0.170711
73	0.456916	2.98858	0.170767
74	0.458616	3.00881	0.171793
75	0.460507	2.99221	0.170664
76	0.462606	2.97666	0.170483
77	0.464923	2.97986	0.170501
78	0.466942	3.00998	0.170579
79	0.468738	3.01756	0.17051
80	0.470572	3.03243	0.170978
81	0.472628	3.03892	0.170833
82	0.474824	3.0332	0.170921
83	0.477017	3.01789	0.172249
84	0.47908	3.05423	0.175037
85	0.481086	3.06325	0.17557
86	0.482774	3.08073	0.175877
87	0.484453	3.10536	0.176972
88	0.486408	3.10997	0.177305
89	0.488345	3.1071	0.176122
90	0.490118	3.10961	0.177397
91	0.492031	3.13641	0.178409
92	0.49378	3.13097	0.179442
93	0.495437	3.13132	0.181255
94	0.497129	3.13051	0.18143
95	0.499037	3.13327	0.18307
96	0.500728	3.13707	0.182192
97	0.502483	3.15014	0.18233
98	0.504051	3.16635	0.18171
99	0.505686	3.18574	0.181785
100	0.507155	3.20584	0.182273
101	0.508639	3.22986	0.181642
102	0.510026	3.25463	0.181767
103	0.511578	3.25045	0.181428
104	0.512983	3.26908	0.182313
105	0.514452	3.2711	0.182678
106	0.515848	3.27075	0.183506
107	0.517232	3.29582	0.183515
108	0.518499	3.30794	0.182954
109	0.519891	3.31533	0.183098
110	0.521085	3.31758	0.183814
111	0.522528	3.32807	0.184341
112	0.523825	3.33936	0.184168
113	0.525197	3.33398	0.182912
114	0.526745	3.34054	0.182167
115	0.528522	3.34093	0.181897
116	0.529913	3.34189	0.18272
117	0.531531	3.3463	0.183638
118	0.532965	3.34979	0.185174
119	0.534165	3.36942	0.185529
120	0.535183	3.40547	0.187479
121	0.536343	3.40561	0.186959
122	0.537637	3.41845	0.188658
123	0.538901	3.4226	0.186852
124	0.540343	3.41775	0.186615
125	0.541563	3.42228	0.18552
126	0.543088	3.40358	0.184933
127	0.544442	3.41146	0.186105
128	0.545752	3.42354	0.186615
129	0.547164	3.42048	0.187222
130	0.548376	3.43123	0.187603
131	0.54995	3.41621	0.187168
132	0.551583	3.39927	0.188165
133	0.552972	3.41001	0.188906
134	0.554421	3.42696	0.188015
135	0.555822	3.43516	0.188732
136	0.557028	3.44512	0.189557
137	0.558027	3.46289	0.189713
138	0.559047	3.46922	0.190798
139	0.560135	3.46599	0.191327
140	0.561155	3.48528	0.192996
141	0.562218	3.47449	0.194259
142	0.563281	3.47414	0.193929
143	0.564479	3.46288	0.192194
144	0.565841	3.46789	0.19281
145	0.56721	3.46282	0.192422
146	0.568552	3.47126	0.191271
147	0.569901	3.48378	0.193305
148	0.571056	3.48888	0.193487
149	0.572143	3.5021	0.193563
150	0.573213	3.51582	0.192812
151	0.574512	3.51527	0.192193
152	0.575744	3.51924	0.193349
153	0.576956	3.51941	0.193664
154	0.577954	3.53914	0.194584
155	0.579066	3.53277	0.193554
156	0.580319	3.52328	0.191972
157	0.58135	3.5336	0.193195
158	0.582504	3.52904	0.19293
159	0.583605	3.53477	0.19408
160	0.58468	3.55239	0.194017
161	0.585863	3.53664	0.193931
162	0.587122	3.53413	0.194177
163	0.588138	3.53344	0.194852
164	0.589092	3.54842	0.196593
165	0.590056	3.54777	0.197012
166	0.591128	3.5555	0.196629
167	0.59226	3.5383	0.196319
168	0.593295	3.54452	0.197511
169	0.594283	3.55421	0.197713
170	0.595405	3.54648	0.196792
171	0.596413	3.5616	0.197231
172	0.597272	3.58213	0.198992
173	0.598169	3.58771	0.198208
174	0.599035	3.59513	0.197234
175	0.60016	3.57631	0.196817
176	0.601276	3.55617	0.197191
177	0.602426	3.54667	0.198274
178	0.603583	3.54337	0.198141
179	0.604914	3.55291	0.198627
180	0.606159	3.54909	0.198758
181	0.607703	3.53686	0.197933
182	0.60912	3.53785	0.199887
183	0.610614	3.53841	0.200369
184	0.611968	3.53593	0.200833
185	0.613285	3.54184	0.201887
186	0.614547	3.56127	0.203277
187	0.615632	3.57982	0.203175
188	0.61675	3.58455	0.204176
189	0.617717	3.59297	0.203334
190	0.618681	3.60183	0.204165
191	0.619526	3.60759	0.205587
192	0.620299	3.62847	0.20601
193	0.620747	3.63333	0.206532
194	0.621325	3.65261	0.2065
195	0.621935	3.66376	0.205372
196	0.622539	3.67307	0.204389
197	0.623255	3.66347	0.203175
198	0.624098	3.66378	0.203403
199	0.624952	3.65982	0.203645
200	0.62578	3.66897	0.204895
201	0.626355	3.67802	0.204298
202	0.626756	3.69811	0.204958
203	0.627193	3.72207	0.204464
204	0.627525	3.73773	0.204812
205	0.628042	3.73438	0.20425
206	0.628583	3.73584	0.203964
207	0.629124	3.73701	0.204218
208	0.629664	3.74374	0.204012
209	0.630191	3.73897	0.203554
210	0.630782	3.73967	0.203427
211	0.631347	3.74475	0.204378
212	0.631939	3.73003	0.204465
213	0.632551	3.73512	0.204359
214	0.633178	3.73102	0.204232
215	0.633852	3.72903	0.203871
216	0.634621	3.72916	0.203122
217	0.635388	3.70653	0.203659
218	0.636088	3.70612	0.204815
219	0.636762	3.71323	0.205585
220	0.637477	3.72273	0.20587
221	0.637841	3.73656	0.206463
222	0.638472	3.74346	0.206524
223	0.638986	3.7336	0.205667
224	0.639526	3.74653	0.205482
225	0.640113	3.75259	0.205809
226	0.640555	3.756	0.206444
227	0.641075	3.75901	0.206819
228	0.641502	3.76333	0.206603
229	0.641806	3.76143	0.206303
230	0.642274	3.76319	0.205374
231	0.642759	3.76626	0.20499
232	0.643398	3.77474	0.206564
233	0.643581	3.77619	0.207587
234	0.643726	3.801	0.208085
235	0.643818	3.80962	0.20782
236	0.644042	3.81188	0.209198
237	0.644156	3.81956	0.208787
238	0.644434	3.82113	0.208786
239	0.644551	3.82044	0.208294
240	0.644974	3.81453	0.208049
241	0.645367	3.81806	0.207597
242	0.645663	3.81102	0.207266
243	0.646062	3.81047	0.207489
244	0.646597	3.80586	0.207508
245	0.646994	3.81113	0.206817
246	0.647353	3.81664	0.206356
247	0.647771	3.81661	0.207659
248	0.648147	3.81725	0.207691
249	0.648481	3.81016	0.207826
250	0.64879	3.82273	0.20725
251	0.649122	3.82808	0.208017
252	0.649552	3.81386	0.208018
253	0.650036	3.81778	0.207404
254	0.650578	3.80931	0.206948
255	0.651014	3.81269	0.208203
256	0.651317	3.81921	0.20887
257	0.651711	3.81316	0.207802
258	0.652255	3.80996	0.207742
259	0.652761	3.80904	0.207319
260	0.653265	3.81169	0.20752
261	0.653816	3.81393	0.208448
262	0.654412	3.80298	0.208211
263	0.65498	3.8022	0.208047
264	0.655586	3.79754	0.208581
265	0.655975	3.81258	0.209767
266	0.65628	3.82588	0.210401
267	0.656634	3.82974	0.209746
268	0.656987	3.82578	0.209056
269	0.657404	3.81513	0.209905
270	0.657803	3.81725	0.209855
271	0.657991	3.82432	0.210821
272	0.658406	3.82035	0.210722
273	0.658846	3.81694	0.21006
274	0.659269	3.81306	0.209654
275	0.659835	3.8147	0.208831
276	0.660267	3.81679	0.209026
277	0.660802	3.80863	0.209158
278	0.661366	3.81119	0.210054
279	0.66179	3.81327	0.210446
280	0.662378	3.80332	0.209668
281	0.662842	3.80735	0.209412
282	0.663442	3.80502	0.209508
283	0.664015	3.80861	0.209748
284	0.664645	3.79789	0.209246
285	0.665173	3.80399	0.209788
286	0.665674	3.81071	0.210211
287	0.666152	3.81263	0.211098
288	0.666709	3.81043	0.211437
289	0.667186	3.81289	0.213584
290	0.66771	3.81845	0.213999
291	0.668143	3.81733	0.213729
292	0.668663	3.81223	0.214134
293	0.669074	3.81137	0.213904
294	0.669433	3.81987	0.214323
295	0.669858	3.82112	0.213389
296	0.670381	3.8124	0.213397
297	0.670794	3.8202	0.213356
298	0.671175	3.82095	0.213271
299	0.671662	3.81037	0.213306
300	0.672124	3.82785	0.214182
301	0.672472	3.83594	0.214651
302	0.672827	3.84106	0.214732
303	0.673113	3.84628	0.214823
304	0.673416	3.85022	0.214914
305	0.673749	3.84295	0.214475
306	0.674215	3.84782	0.214615
307	0.674495	3.85332	0.215284
308	0.674759	3.85338	0.215161
309	0.67498	3.85309	0.216497
310	0.675301	3.84587	0.217075
311	0.675625	3.85198	0.217082
312	0.675974	3.84828	0.216562
313	0.676216	3.85077	0.216269
314	0.676607	3.84243	0.215434
315	0.676953	3.85057	0.215686
316	0.677266	3.85287	0.216127
317	0.677507	3.85319	0.216252
318	0.677876	3.84654	0.215977
319	0.678178	3.85249	0.216811
320	0.678391	3.85972	0.216108
321	0.678672	3.85556	0.216409
322	0.678988	3.85672	0.215872
323	0.679299	3.85156	0.217085
324	0.679645	3.85686	0.217752
325	0.680115	3.85098	0.216647
326	0.680505	3.83712	0.216734
327	0.681029	3.84224	0.216894
328	0.681546	3.84129	0.216796
329	0.681991	3.83125	0.217747
330	0.682339	3.83764	0.218553
331	0.68277	3.83813	0.21825
332	0.683193	3.84158	0.218226
333	0.683612	3.84172	0.218167
334	0.683988	3.84167	0.21871
335	0.684102	3.85281	0.218657
336	0.684242	3.86521	0.218566
337	0.684387	3.87378	0.218943
338	0.684481	3.88264	0.218808
339	0.684538	3.8816	0.2185
340	0.684754	3.88069	0.217937
341	0.684924	3.88222	0.217907
342	0.685192	3.88206	0.218238
343	0.685433	3.88764	0.217909
344	0.68555	3.8956	0.218146
345	0.68577	3.89159	0.217508
346	0.685904	3.88938	0.217564
347	0.686068	3.89354	0.217882
348	0.686328	3.89072	0.218379
349	0.68654	3.88084	0.217651
350	0.686832	3.88151	0.217889
351	0.687006	3.89296	0.218725
352	0.687336	3.8862	0.217884
353	0.687721	3.87848	0.217673
354	0.68805	3.86755	0.218196
355	0.688393	3.86502	0.217707
356	0.688875	3.85224	0.217963
357	0.689204	3.85834	0.218584
358	0.689451	3.86599	0.219302
359	0.689747	3.87215	0.21915
360	0.690044	3.87466	0.218804
361	0.690366	3.86773	0.218524
362	0.690688	3.86735	0.21895
363	0.691237	3.85675	0.217811
364	0.691565	3.86413	0.218655
365	0.691995	3.85496	0.218741
366	0.692471	3.85238	0.219883
367	0.692876	3.84684	0.221178
368	0.693175	3.85497	0.22135
369	0.693515	3.85798	0.221187
370	0.6938	3.8641	0.221542
371	0.694048	3.86533	0.221435
372	0.694409	3.86866	0.221248
373	0.694691	3.86949	0.221658
374	0.694915	3.87215	0.221729
375	0.695229	3.8701	0.220822
376	0.695577	3.86714	0.220722
377	0.695996	3.86185	0.220427
378	0.696466	3.86422	0.220716
379	0.696799	3.85803	0.221505
380	0.697233	3.85882	0.221676
381	0.697638	3.85451	0.222165
382	0.698124	3.85021	0.222118
383	0.698523	3.85443	0.22309
384	0.69891	3.84964	0.223005
385	0.699209	3.85974	0.223498
386	0.699424	3.87142	0.223456
387	0.699683	3.88594	0.223048
388	0.699869	3.89006	0.223068
389	0.700108	3.8868	0.22383
390	0.700351	3.88451	0.2234
391	0.700483	3.88411	0.223612
392	0.700694	3.88824	0.224078
393	0.700857	3.88976	0.223617
394	0.701139	3.88641	0.222757
395	0.701312	3.89099	0.223008
396	0.701584	3.89309	0.2229
397	0.701721	3.89658	0.223379
398	0.701888	3.89869	0.22315
399	0.702117	3.89892	0.223906
400	0.70229	3.89766	0.222709
401	0.702389	3.90327	0.222721
402	0.702547	3.90091	0.223363
403	0.702709	3.90441	0.223554
404	0.702823	3.90707	0.223391
405	0.703078	3.89972	0.223306
406	0.703337	3.8977	0.222956
407	0.703625	3.89878	0.222491
408	0.703872	3.90773	0.222911
409	0.704019	3.9148	0.222868
410	0.704181	3.91355	0.222711
411	0.704397	3.91276	0.222441
412	0.704603	3.91178	0.22272
413	0.704808	3.91143	0.222901
414	0.704932	3.91221	0.222396
415	0.705103	3.90753	0.223192
416	0.705221	3.90942	0.223467
417	0.705346	3.91964	0.223563
418	0.70543	3.92026	0.223246
419	0.705728	3.90566	0.222603
420	0.705933	3.90653	0.222602
421	0.706151	3.90978	0.222785
422	0.706427	3.90996	0.222759
423	0.706652	3.9158	0.223411
424	0.706788	3.91924	0.223474
425	0.70697	3.92315	0.222777
426	0.707206	3.91944	0.22265
427	0.707387	3.92056	0.222902
428	0.707696	3.9134	0.222424
429	0.708138	3.91262	0.222733
430	0.708584	3.90035	0.222882
431	0.708908	3.90278	0.222673
432	0.709206	3.90247	0.222747
433	0.709498	3.90626	0.223142
434	0.709734	3.91932	0.224089
435	0.710031	3.91341	0.223625
436	0.710233	3.91448	0.223377
437	0.710497	3.91387	0.223454
438	0.710727	3.9114	0.224201
439	0.710849	3.91587	0.224512
440	0.710986	3.92198	0.224595
441	0.711239	3.91683	0.223964
442	0.711479	3.90865	0.22453
443	0.711726	3.91644	0.225543
444	0.711872	3.91914	0.224982
445	0.712005	3.92067	0.225116
446	0.712128	3.9233	0.224752
447	0.712302	3.92068	0.224497
448	0.71253	3.9147	0.224077
449	0.712886	3.90924	0.224152
450	0.713336	3.90505	0.223507
451	0.71374	3.89732	0.22357
452	0.714205	3.89707	0.223722
453	0.714497	3.89743	0.22432
454	0.714843	3.8955	0.224486
455	0.715072	3.89912	0.224937
456	0.715333	3.89945	0.224868
457	0.715564	3.89945	0.224711
458	0.716039	3.88933	0.22354
459	0.716468	3.88973	0.223974
460	0.716974	3.89368	0.224581
461	0.717282	3.89129	0.225413
462	0.717623	3.89426	0.226406
463	0.71783	3.90223	0.226579
464	0.71801	3.90298	0.226671
465	0.718211	3.90228	0.226798
466	0.718358	3.90794	0.226839
467	0.718578	3.90984	0.226375
468	0.71881	3.91108	0.226451
469	0.718978	3.91585	0.226548
470	0.719272	3.91992	0.226155
471	0.719491	3.91784	0.226089
472	0.719737	3.91268	0.226423
473	0.720083	3.91641	0.226992
474	0.720203	3.92155	0.227298
475	0.720313	3.92676	0.227796
476	0.720448	3.92176	0.227654
477	0.720774	3.91131	0.226663
478	0.721018	3.91352	0.226922
479	0.721277	3.91397	0.226938
480	0.72151	3.91567	0.226731
481	0.721705	3.91083	0.226429
482	0.721932	3.91609	0.226514
483	0.722119	3.92344	0.227404
484	0.722303	3.92158	0.227372
485	0.722421	3.92061	0.227338
486	0.722616	3.92567	0.226994
487	0.722882	3.92078	0.226991
488	0.723072	3.92456	0.226731
489	0.723275	3.92954	0.228011
490	0.723324	3.93745	0.228237
491	0.723371	3.94317	0.227731
492	0.723383	3.94071	0.227267
493	0.723382	3.94357	0.227146
494	0.723503	3.9427	0.226991
495	0.723566	3.94317	0.226562
496	0.723717	3.94521	0.226958
497	0.72388	3.94361	0.226213
498	0.72401	3.94389	0.225998
499	0.724183	3.94132	0.225738
500	0.724359	3.94078	0.225703
501	0.724545	3.93782	0.225519
502	0.724829	3.93137	0.225778
503	0.725059	3.93483	0.226576
504	0.72521	3.935	0.226617
505	0.72538	3.94182	0.226721
506	0.725488	3.94488	0.226693
507	0.72558	3.94889	0.227038
508	0.725772	3.94997	0.226663
509	0.725871	3.95304	0.226838
510	0.725944	3.9502	0.226611
511	0.726022	3.95071	0.226622
512	0.726184	3.95003	0.226807
513	0.726386	3.94294	0.226958
514	0.726512	3.94635	0.226896
515	0.72664	3.9376	0.227224
516	0.726831	3.94141	0.227281
517	0.726967	3.94787	0.227186
518	0.72705	3.9504	0.227643
519	0.727047	3.95408	0.227606
520	0.727154	3.95371	0.227357
521	0.727301	3.94727	0.227235
522	0.727472	3.94674	0.226978
523	0.727661	3.94666	0.22721
524	0.727791	3.94954	0.227556
525	0.72794	3.95146	0.228291
526	0.727933	3.95617	0.227984
527	0.728007	3.96356	0.228218
528	0.728054	3.96225	0.228044
529	0.728122	3.96	0.227501
530	0.728177	3.95805	0.227328
531	0.728239	3.96352	0.227629
532	0.728397	3.95938	0.227698
533	0.728514	3.96062	0.227534
534	0.728622	3.96441	0.227718
535	0.728755	3.96251	0.227519
536	0.728889	3.96479	0.227644
537	0.729077	3.96228	0.227604
538	0.729158	3.96684	0.227961
539	0.729176	3.97025	0.227455
540	0.729173	3.97564	0.227373
541	0.729184	3.97657	0.227676
542	0.729186	3.97695	0.227836
543	0.729201	3.97448	0.227693
544	0.729157	3.97602	0.227729
545	0.729182	3.9763	0.227714
546	0.729237	3.97791	0.227963
547	0.729267	3.97844	0.228024
548	0.729238	3.9806	0.228198
549	0.729203	3.98121	0.228063
550	0.729185	3.98227	0.22788
551	0.729162	3.98486	0.227997
552	0.729153	3.98529	0.227812
553	0.729151	3.98517	0.227286
554	0.729178	3.98246	0.227301
555	0.72924	3.98303	0.227393
556	0.729247	3.98571	0.227314
557	0.729258	3.98725	0.227197
558	0.729232	3.98794	0.227277
559	0.729231	3.98491	0.226984
560	0.729224	3.98642	0.227069
561	0.729208	3.98526	0.227012
562	0.729206	3.98735	0.226904
563	0.729183	3.98744	0.226756
564	0.729191	3.98858	0.226697
565	0.729221	3.9889	0.22679
566	0.729219	3.9873	0.22671
567	0.729258	3.98545	0.226606
568	0.729275	3.98584	0.226783
569	0.729291	3.98508	0.226918
570	0.729302	3.98802	0.226911
571	0.729317	3.98893	0.226788
572	0.729335	3.98857	0.226865
573	0.72935	3.98853	0.22678
574	0.729337	3.99139	0.226977
575	0.729352	3.99042	0.227035
576	0.729349	3.99009	0.227083
577	0.729386	3.98765	0.226957
578	0.729391	3.98909	0.227067
579	0.72945	3.98568	0.226793
580	0.729488	3.98495	0.226733
581	0.729546	3.98445	0.22666
582	0.729602	3.98442	0.226838
583	0.729632	3.9859	0.227077
584	0.729667	3.98713	0.227037
585	0.729683	3.98833	0.227087
586	0.729692	3.99029	0.227121
587	0.729755	3.98652	0.226799
588	0.72982	3.98457	0.227283
589	0.729853	3.98355	0.227045
590	0.729915	3.98228	0.227204
591	0.729976	3.98089	0.227057
592	0.73006	3.98282	0.226964
593	0.730123	3.98304	0.227001
594	0.730189	3.98321	0.227485
595	0.730244	3.98156	0.227479
596	0.730284	3.98056	0.227247
597	0.73035	3.9761	0.22693
598	0.730441	3.97699	0.226897
599	0.730448	3.97833	0.227348
600	0.730498	3.98134	0.227589
601	0.73055	3.98285	0.227633
602	0.730575	3.98528	0.227503
603	0.730577	3.98588	0.227304
604	0.730674	3.98049	0.22684
605	0.730752	3.97744	0.227079
606	0.730815	3.97678	0.227362
607	0.730881	3.97692	0.227417
608	0.730924	3.97997	0.227643
609	0.730995	3.98166	0.22768
610	0.731042	3.98234	0.227736
611	0.731171	3.97919	0.227507
612	0.73126	3.97927	0.22749
613	0.731311	3.98059	0.227669
614	0.731383	3.98043	0.227344
615	0.731437	3.98287	0.227678
616	0.731506	3.98388	0.227709
617	0.73157	3.98317	0.22746
618	0.73165	3.98464	0.227324
619	0.73175	3.98413	0.227302
620	0.731787	3.98502	0.227207
621	0.731861	3.98384	0.227257
622	0.731974	3.98003	0.227546
623	0.732074	3.97996	0.227565
624	0.732161	3.97905	0.227482
625	0.732287	3.97407	0.227426
626	0.732416	3.9736	0.227542
627	0.732566	3.97311	0.227357
628	0.732698	3.97219	0.227328
629	0.732837	3.97019	0.227477
630	0.733027	3.96581	0.227407
631	0.73314	3.96727	0.227418
632	0.73316	3.97271	0.227348
633	0.73324	3.97328	0.227677
634	0.733338	3.9742	0.227538
635	0.733382	3.97383	0.228405
636	0.733394	3.97525	0.228305
637	0.733369	3.97904	0.228445
638	0.733348	3.97925	0.228281
639	0.733318	3.98322	0.228061
640	0.733251	3.98857	0.228239
641	0.733198	3.98884	0.228026
642	0.733184	3.988	0.227815
643	0.733147	3.9892	0.227912
644	0.733125	3.98483	0.227697
645	0.733146	3.98436	0.227577
646	0.733168	3.98419	0.22752
647	0.733253	3.97943	0.227276
648	0.733316	3.9791	0.227508
649	0.733382	3.97973	0.227593
650	0.733426	3.97888	0.227886
651	0.733492	3.97827	0.228057
652	0.733501	3.97943	0.228212
653	0.733567	3.97992	0.228104
654	0.733595	3.98322	0.228165
655	0.733606	3.98287	0.228124
656	0.733632	3.98213	0.227726
657	0.733664	3.98253	0.227592
658	0.733737	3.97957	0.227487
659	0.733825	3.97834	0.227346
660	0.733918	3.9796	0.227366
661	0.734023	3.97869	0.227305
662	0.734068	3.98134	0.227486
663	0.7341	3.98357	0.2275
664	0.734119	3.98503	0.227512
665	0.734111	3.98749	0.227553
666	0.734126	3.98942	0.227705
667	0.734096	3.99173	0.227746
668	0.734086	3.99249	0.227616
669	0.734086	3.99334	0.227593
670	0.734081	3.99275	0.227462
671	0.734114	3.99096	0.227452
672	0.734122	3.99202	0.227404
673	0.734157	3.99227	0.227406
674	0.734186	3.99204	0.227367
675	0.734198	3.9928	0.22748
676	0.7342	3.99349	0.227375
677	0.734213	3.99478	0.227407
678	0.734218	3.99442	0.22736
679	0.734257	3.99032	0.227282
680	0.734313	3.99018	0.227477
681	0.734322	3.99215	0.227506
682	0.734348	3.99192	0.227246
683	0.734371	3.99234	0.227208
684	0.734457	3.98786	0.227026
685	0.734539	3.98732	0.226988
686	0.734592	3.98854	0.227402
687	0.734648	3.98726	0.227559
688	0.734691	3.98772	0.227645
689	0.734724	3.98667	0.227738
690	0.734773	3.98822	0.227661
691	0.734792	3.99048	0.227765
692	0.734831	3.99161	0.227743
693	0.734851	3.99202	0.227704
694	0.734881	3.99029	0.227681
695	0.734894	3.99024	0.227704
696	0.73492	3.99241	0.227613
697	0.734929	3.99287	0.227662
698	0.734967	3.99208	0.227503
699	0.734992	3.99247	0.227579
700	0.735012	3.99224	0.227638
701	0.735061	3.98998	0.227611
702	0.735088	3.9896	0.227594
703	0.735124	3.99076	0.227562
704	0.735135	3.9905	0.227508
705	0.735173	3.9893	0.227628
706	0.735225	3.99012	0.227561
707	0.735236	3.99258	0.227627
708	0.73527	3.99276	0.227528
709	0.735267	3.99455	0.227681
710	0.735275	3.99438	0.227717
711	0.735298	3.99392	0.227598
712	0.735312	3.99458	0.22762
713	0.735345	3.99366	0.227583
714	0.735352	3.9946	0.227663
715	0.735348	3.99557	0.227726
716	0.735355	3.99519	0.227792
717	0.735374	3.99314	0.227807
718	0.735371	3.99475	0.227879
719	0.735371	3.99441	0.227932
720	0.73539	3.99341	0.227893
721	0.735408	3.9933	0.22793
722	0.735429	3.99291	0.227688
723	0.735435	3.9933	0.227636
724	0.735451	3.99222	0.227496
725	0.735484	3.9933	0.227692
726	0.735521	3.99363	0.227574
727	0.73553	3.99436	0.227797
728	0.735547	3.99411	0.227748
729	0.735557	3.99417	0.227749
730	0.735566	3.99601	0.227581
731	0.735595	3.99626	0.227468
732	0.735598	3.99628	0.227468
733	0.735624	3.99399	0.227311
734	0.735706	3.99099	0.227438
735	0.735763	3.98992	0.227454
736	0.735779	3.98901	0.227505
737	0.735855	3.9894	0.227534
738	0.735892	3.99008	0.227578
739	0.735906	3.99022	0.227681
740	0.735915	3.9919	0.227538
741	0.73593	3.99323	0.227675
742	0.735945	3.99281	0.22743
743	0.735979	3.99034	0.227421
744	0.736034	3.99008	0.227415
745	0.73609	3.99093	0.227783
746	0.736131	3.99115	0.227578
747	0.736164	3.99167	0.227752
748	0.736193	3.99276	0.227616
749	0.736247	3.99057	0.227585
750	0.736333	3.98972	0.227492
751	0.736372	3.99176	0.227436
752	0.736356	3.99548	0.227598
753	0.736354	3.99648	0.227658
754	0.736347	3.99631	0.227676
755	0.736349	3.99555	0.227578
756	0.736368	3.99349	0.227378
757	0.736432	3.99176	0.227505
758	0.736527	3.98985	0.227153
759	0.736585	3.98883	0.227269
760	0.736648	3.98815	0.22745
761	0.73668	3.98714	0.227753
762	0.736763	3.98601	0.227809
763	0.736824	3.98557	0.227839
764	0.736864	3.98642	0.228078
765	0.736935	3.98514	0.227927
766	0.737044	3.98231	0.227736
767	0.737149	3.98234	0.227962
768	0.737197	3.98596	0.227991
769	0.737272	3.98653	0.228207
770	0.737314	3.98457	0.228238
771	0.737386	3.98451	0.228113
772	0.737432	3.98495	0.22864
773	0.737457	3.98543	0.229027
774	0.737461	3.98639	0.228991
775	0.737485	3.98662	0.228982
776	0.737457	3.98782	0.228654
777	0.737463	3.99315	0.228806
778	0.737476	3.99129	0.228677
779	0.737506	3.99084	0.228564
780	0.737508	3.99102	0.228429
781	0.737524	3.99119	0.228313
782	0.737577	3.99016	0.228317
783	0.737631	3.98933	0.228293
784	0.737667	3.98981	0.228259
785	0.737691	3.99154	0.228342
786	0.737704	3.99251	0.228314
787	0.737721	3.99127	0.228418
788	0.737744	3.99105	0.228373
789	0.737751	3.99505	0.228406
790	0.73774	3.99703	0.22852
791	0.737737	3.99665	0.22825
792	0.737752	3.99566	0.228094
793	0.737774	3.99528	0.228071
794	0.737805	3.99485	0.227956
795	0.737847	3.99449	0.228278
796	0.737886	3.99365	0.228128
797	0.737903	3.99475	0.228194
798	0.737922	3.99503	0.228173
799	0.737945	3.99592	0.228167
800	0.737939	3.99652	0.228285
801	0.737949	3.99694	0.228123
802	0.73796	3.99772	0.228232
803	0.737966	3.9979	0.22821
804	0.737974	3.99818	0.228175
805	0.737969	3.99871	0.228196
806	0.737965	3.99878	0.22818
807	0.737963	3.99888	0.228163
808	0.737965	3.99898	0.228149
809	0.737972	3.99913	0.228134
810	0.737972	3.99919	0.228124
811	0.737973	3.99923	0.228118
812	0.737974	3.99932	0.228105
813	0.737971	3.99935	0.228098
814	0.737974	3.99941	0.228093
815	0.737973	3.99943	0.228087
816	0.737975	3.99949	0.22808
817	0.737976	3.99954	0.228075
818	0.737983	3.99962	0.22807
819	0.737983	3.99965	0.228066
820	0.737984	3.99967	0.228063
821	0.737987	3.99971	0.22806
822	0.737987	3.99973	0.228058
823	0.73799	3.99976	0.228056
824	0.73799	3.99978	0.228053
825	0.737992	3.9998	0.228051
826	0.737993	3.99982	0.228049
827	0.737994	3.99984	0.228048
828	0.737995	3.99985	0.228046
829	0.737996	3.99987	0.228045
830	0.737996	3.99988	0.228043
831	0.737996	3.9999	0.228042
832	0.737997	3.99991	0.228041
833	0.737997	3.99991	0.22804
834	0.737997	3.99992	0.228039
835	0.737997	3.99993	0.228037
836	0.737997	3.99993	0.228036
837	0.737997	3.99994	0.228036
838	0.737998	3.99995	0.228035
839	0.737998	3.99995	0.228035
840	0.737998	3.99996	0.228034
841	0.737998	3.99996	0.228034
842	0.737998	3.99996	0.228033
843	0.737998	3.99997	0.228033
844	0.737998	3.99997	0.228033
845	0.737999	3.99997	0.228032
846	0.737999	3.99998	0.228032
847	0.737999	3.99998	0.228032
848	0.737999	3.99998	0.228032
849	0.737999	3.99998	0.228031
850	0.737999	3.99998	0.228031
851	0.737999	3.99998	0.228031
852	0.737999	3.99998	0.228031
853	0.737999	3.99999	0.228031
854	0.737999	3.99999	0.228031
855	0.737999	3.99999	0.228031
856	0.738	3.99999	0.228031
857	0.738	3.99999	0.22803
858	0.738	3.99999	0.22803
859	0.738	3.99999	0.22803
860	0.738	3.99999	0.22803
861	0.738	3.99999	0.22803
862	0.738	3.99999	0.22803
863	0.738	4	0.22803
864	0.738	4	0.22803
865	0.738	4	0.22803
866	0.738	4	0.22803
867	0.738	4	0.22803
868	0.738	4	0.22803
869	0.738	4	0.22803
870	0.738	4	0.22803
871	0.738	4	0.22803
872	0.738	4	0.22803
873	0.738	4	0.22803
874	0.738	4	0.22803
875	0.738	4	0.22803
876	0.738	4	0.22803
877	0.738	4	0.22803
878	0.738	4	0.22803
879	0.738	4	0.22803
880	0.738	4	0.22803
881	0.738	4	0.22803
882	0.738	4	0.22803
883	0.738	4	0.22803
884	0.738	4	0.22803
885	0.738	4	0.22803
886	0.738	4	0.22803
887	0.738	4	0.22803
888	0.738	4	0.22803
889	0.738	4	0.22803
890	0.738	4	0.22803
891	0.738	4	0.22803
892	0.738	4	0.22803
893	0.738	4	0.22803
894	0.738	4	0.22803
895	0.738	4	0.22803
896	0.738	4	0.22803
897	0.738	4	0.22803
898	0.738	4	0.22803
899	0.738	4	0.22803
900	0.738	4	0.22803
901	0.738	4	0.22803
902	0.738	4	0.22803
903	0.738	4	0.22803
904	0.738	4	0.22803
905	0.738	4	0.22803
906	0.738	4	0.22803
907	0.738	4	0.22803
908	0.738	4	0.22803
909	0.738	4	0.22803
910	0.738	4	0.22803
911	0.738	4	0.22803
912	0.738	4	0.22803
913	0.738	4	0.22803
914	0.738	4	0.22803
915	0.738	4	0.22803
916	0.738	4	0.22803
917	0.738	4	0.22803
918	0.738	4	0.22803
919	0.738	4	0.22803
920	0.738	4	0.22803
921	0.738	4	0.22803
922	0.738	4	0.22803
923	0.738	4	0.22803
924	0.738	4	0.22803
925	0.738	4	0.22803
926	0.738	4	0.22803
927	0.738	4	0.22803
928	0.738	4	0.22803
929	0.738	4	0.22803
930	0.738	4	0.22803
931	0.738	4	0.22803
932	0.738	4	0.22803
933	0.738	4	0.22803
934	0.738	4	0.22803
935	0.738	4	0.22803
936	0.738	4	0.22803
937	0.738	4	0.22803
938	0.738	4	0.22803
939	0.738	4	0.22803
940	0.738	4	0.22803
941	0.738	4	0.22803
942	0.738	4	0.22803
943	0.738	4	0.22803
944	0.738	4	0.22803
945	0.738	4	0.22803
946	0.738	4	0.22803
947	0.738	4	0.22803
948	0.738	4	0.22803
949	0.738	4	0.22803
950	0.738	4	0.22803
951	0.738	4	0.22803
952	0.738	4	0.22803
953	0.738	4	0.22803
954	0.738	4	0.22803
955	0.738	4	0.22803
956	0.738	4	0.22803
957	0.738	4	0.22803
958	0.738	4	0.22803
959	0.738	4	0.22803
960	0.738	4	0.22803
961	0.738	4	0.22803
962	0.738	4	0.22803
963	0.738	4	0.22803
964	0.738	4	0.22803
965	0.738	4	0.22803
966	0.738	4	0.22803
967	0.738	4	0.22803
968	0.738	4	0.22803
969	0.738	4	0.22803
970	0.738	4	0.22803
971	0.738	4	0.22803
972	0.738	4	0.22803
973	0.738	4	0.22803
974	0.738	4	0.22803
975	0.738	4	0.22803
976	0.738	4	0.22803
977	0.738	4	0.22803
978	0.738	4	0.22803
979	0.738	4	0.22803
980	0.738	4	0.22803
981	0.738	4	0.22803
982	0.738	4	0.22803
983	0.738	4	0.22803
984	0.738	4	0.22803
985	0.738	4	0.22803
986	0.738	4	0.22803
987	0.738	4	0.22803
988	0.738	4	0.22803
989	0.738	4	0.22803
990	0.738	4	0.22803
991	0.738	4	0.22803
992	0.738	4	0.22803
993	0.738	4	0.22803
994	0.738	4	0.22803
995	0.738	4	0.22803
996	0.738	4	0.22803
997	0.738	4	0.22803
998	0.738	4	0.22803
999	0.738	4	0.22803
1000	0.738	4	0.22803
1001	0.738	4	0.22803
1002	0.738	4	0.22803
1003	0.738	4	0.22803
1004	0.738	4	0.22803
1005	0.738	4	0.22803
1006	0.738	4	0.22803
1007	0.738	4	0.22803
1008	0.738	4	0.22803
1009	0.738	4	0.22803
1010	0.738	4	0.22803
1011	0.738	4	0.22803
1012	0.738	4	0.22803
1013	0.738	4	0.22803
1014	0.738	4	0.22803
1015	0.738	4	0.22803
1016	0.738	4	0.22803
1017	0.738	4	0.22803
1018	0.738	4	0.22803
1019	0.738	4	0.22803
1020	0.738	4	0.22803
1021	0.738	4	0.22803
1022	0.738	4	0.22803
1023	0.738	4	0.22803
1024	0.738	4	0.22803
1025	0.738	4	0.22803
1026	0.738	4	0.22803
1027	0.738	4	0.22803
1028	0.738	4	0.22803
1029	0.738	4	0.22803
1030	0.738	4	0.22803
1031	0.738	4	0.22803
1032	0.738	4	0.22803
1033	0.738	4	0.22803
1034	0.738	4	0.22803
1035	0.738	4	0.22803
1036	0.738	4	0.22803
1037	0.738	4	0.22803
1038	0.738	4	0.22803
1039	0.738	4	0.22803
1040	0.738	4	0.22803
1041	0.738	4	0.22803
1042	0.738	4	0.22803
1043	0.738	4	0.22803
1044	0.738	4	0.22803
1045	0.738	4	0.22803
1046	0.738	4	0.22803
1047	0.738	4	0.22803
1048	0.738	4	0.22803
1049	0.738	4	0.22803
1050	0.738	4	0.22803
1051	0.738	4	0.22803
1052	0.738	4	0.22803
1053	0.738	4	0.22803
1054	0.738	4	0.22803
1055	0.738	4	0.22803
1056	0.738	4	0.22803
1057	0.738	4	0.22803
1058	0.738	4	0.22803
1059	0.738	4	0.22803
1060	0.738	4	0.22803
1061	0.738	4	0.22803
1062	0.738	4	0.22803
1063	0.738	4	0.22803
1064	0.738	4	0.22803
1065	0.738	4	0.22803
1066	0.738	4	0.22803
1067	0.738	4	0.22803
1068	0.738	4	0.22803
1069	0.738	4	0.22803
1070	0.738	4	0.22803
1071	0.738	4	0.22803
1072	0.738	4	0.22803
1073	0.738	4	0.22803
1074	0.738	4	0.22803
1075	0.738	4	0.22803
1076	0.738	4	0.22803
1077	0.738	4	0.22803
1078	0.738	4	0.22803
1079	0.738	4	0.22803
1080	0.738	4	0.22803
1081	0.738	4	0.22803
1082	0.738	4	0.22803
1083	0.738	4	0.22803
1084	0.738	4	0.22803
1085	0.738	4	0.22803
1086	0.738	4	0.22803
1087	0.738	4	0.22803
1088	0.738	4	0.22803
1089	0.738	4	0.22803
1090	0.738	4	0.22803
1091	0.738	4	0.22803
1092	0.738	4	0.22803
1093	0.738	4	0.22803
1094	0.738	4	0.22803
1095	0.738	4	0.22803
1096	0.738	4	0.22803
1097	0.738	4	0.22803
1098	0.738	4	0.22803
1099	0.738	4	0.22803
1100	0.738	4	0.22803
1101	0.738	4	0.22803
1102	0.738	4	0.22803
1103	0.738	4	0.22803
1104	0.738	4	0.22803
1105	0.738	4	0.22803
1106	0.738	4	0.22803
1107	0.738	4	0.22803
1108	0.738	4	0.22803
1109	0.738	4	0.22803
1110	0.738	4	0.22803
1111	0.738	4	0.22803
1112	0.738	4	0.22803
1113	0.738	4	0.22803
1114	0.738	4	0.22803
1115	0.738	4	0.22803
1116	0.738	4	0.22803
1117	0.738	4	0.22803
1118	0.738	4	0.22803
1119	0.738	4	0.22803
1120	0.738	4	0.22803
1121	0.738	4	0.22803
1122	0.738	4	0.22803
1123	0.738	4	0.22803
1124	0.738	4	0.22803
1125	0.738	4	0.22803
1126	0.738	4	0.22803
1127	0.738	4	0.22803
1128	0.738	4	0.22803
1129	0.738	4	0.22803
1130	0.738	4	0.22803
1131	0.738	4	0.22803
1132	0.738	4	0.22803
1133	0.738	4	0.22803
1134	0.738	4	0.22803
1135	0.738	4	0.22803
1136	0.738	4	0.22803
1137	0.738	4	0.22803
1138	0.738	4	0.22803
1139	0.738	4	0.22803
1140	0.738	4	0.22803
1141	0.738	4	0.22803
1142	0.738	4	0.22803
1143	0.738	4	0.22803
1144	0.738	4	0.22803
1145	0.738	4	0.22803
1146	0.738	4	0.22803
1147	0.738	4	0.22803
1148	0.738	4	0.22803
1149	0.738	4	0.22803
1150	0.738	4	0.22803
1151	0.738	4	0.22803
1152	0.738	4	0.22803
1153	0.738	4	0.22803
1154	0.738	4	0.22803
1155	0.738	4	0.22803
1156	0.738	4	0.22803
1157	0.738	4	0.22803
1158	0.738	4	0.22803
1159	0.738	4	0.22803
1160	0.738	4	0.22803
1161	0.738	4	0.22803
1162	0.738	4	0.22803
1163	0.738	4	0.22803
1164	0.738	4	0.22803
1165	0.738	4	0.22803
1166	0.738	4	0.22803
1167	0.738	4	0.22803
1168	0.738	4	0.22803
1169	0.738	4	0.22803
1170	0.738	4	0.22803
1171	0.738	4	0.22803
1172	0.738	4	0.22803
1173	0.738	4	0.22803
1174	0.738	4	0.22803
1175	0.738	4	0.22803
1176	0.738	4	0.22803
1177	0.738	4	0.22803
1178	0.738	4	0.22803
1179	0.738	4	0.22803
1180	0.738	4	0.22803
1181	0.738	4	0.22803
1182	0.738	4	0.22803
1183	0.738	4	0.22803
1184	0.738	4	0.22803
1185	0.738	4	0.22803
1186	0.738	4	0.22803
1187	0.738	4	0.22803
1188	0.738	4	0.22803
1189	0.738	4	0.22803
1190	0.738	4	0.22803
1191	0.738	4	0.22803
1192	0.738	4	0.22803
1193	0.738	4	0.22803
1194	0.738	4	0.22803
1195	0.738	4	0.22803
1196	0.738	4	0.22803
1197	0.738	4	0.22803
1198	0.738	4	0.22803
1199	0.738	4	0.22803
1200	0.738	4	0.22803
1201	0.738	4	0.22803
1202	0.738	4	0.22803
1203	0.738	4	0.22803
1204	0.738	4	0.22803
1205	0.738	4	0.22803
1206	0.738	4	0.22803
1207	0.738	4	0.22803
1208	0.738	4	0.22803
1209	0.738	4	0.22803
1210	0.738	4	0.22803
1211	0.738	4	0.22803
1212	0.738	4	0.22803
1213	0.738	4	0.22803
1214	0.738	4	0.22803
1215	0.738	4	0.22803
1216	0.738	4	0.22803
1217	0.738	4	0.22803
1218	0.738	4	0.22803
1219	0.738	4	0.22803
1220	0.738	4	0.22803
1221	0.738	4	0.22803
1222	0.738	4	0.22803
1223	0.738	4	0.22803
1224	0.738	4	0.22803
1225	0.738	4	0.22803
1226	0.738	4	0.22803
1227	0.738	4	0.22803
1228	0.738	4	0.22803
1229	0.738	4	0.22803
1230	0.738	4	0.22803
1231	0.738	4	0.22803
1232	0.738	4	0.22803
1233	0.738	4	0.22803
1234	0.738	4	0.22803
1235	0.738	4	0.22803
1236	0.738	4	0.22803
1237	0.738	4	0.22803
1238	0.738	4	0.22803
1239	0.738	4	0.22803
1240	0.738	4	0.22803
1241	0.738	4	0.22803
1242	0.738	4	0.22803
1243	0.738	4	0.22803
1244	0.738	4	0.22803
1245	0.738	4	0.22803
1246	0.738	4	0.22803
1247	0.738	4	0.22803
1248	0.738	4	0.22803
1249	0.738	4	0.22803
1250	0.738	4	0.22803
1251	0.738	4	0.22803
1252	0.738	4	0.22803
1253	0.738	4	0.22803
1254	0.738	4	0.22803
1255	0.738	4	0.22803
1256	0.738	4	0.22803
1257	0.738	4	0.22803
1258	0.738	4	0.22803
1259	0.738	4	0.22803
1260	0.738	4	0.22803
1261	0.738	4	0.22803
1262	0.738	4	0.22803
1263	0.738	4	0.22803
1264	0.738	4	0.22803
1265	0.738	4	0.22803
1266	0.738	4	0.22803
1267	0.738	4	0.22803
1268	0.738	4	0.22803
1269	0.738	4	0.22803
1270	0.738	4	0.22803
1271	0.738	4	0.22803
1272	0.738	4	0.22803
1273	0.738	4	0.22803
1274	0.738	4	0.22803
1275	0.738	4	0.22803
1276	0.738	4	0.22803
1277	0.738	4	0.22803
1278	0.738	4	0.22803
1279	0.738	4	0.22803
1280	0.738	4	0.22803
1281	0.738	4	0.22803
1282	0.738	4	0.22803
1283	0.738	4	0.22803
1284	0.738	4	0.22803
1285	0.738	4	0.22803
1286	0.738	4	0.22803
1287	0.738	4	0.22803
1288	0.738	4	0.22803
1289	0.738	4	0.22803
1290	0.738	4	0.22803
1291	0.738	4	0.22803
1292	0.738	4	0.22803
1293	0.738	4	0.22803
1294	0.738	4	0.22803
1295	0.738	4	0.22803
1296	0.738	4	0.22803
1297	0.738	4	0.22803
1298	0.738	4	0.22803
1299	0.738	4	0.22803
1300	0.738	4	0.22803
1301	0.738	4	0.22803
1302	0.738	4	0.22803
1303	0.738	4	0.22803
1304	0.738	4	0.22803
1305	0.738	4	0.22803
1306	0.738	4	0.22803
1307	0.738	4	0.22803
1308	0.738	4	0.22803
1309	0.738	4	0.22803
1310	0.738	4	0.22803
1311	0.738	4	0.22803
1312	0.738	4	0.22803
1313	0.738	4	0.22803
1314	0.738	4	0.22803
1315	0.738	4	0.22803
1316	0.738	4	0.22803
1317	0.738	4	0.22803
1318	0.738	4	0.22803
1319	0.738	4	0.22803
1320	0.738	4	0.22803
1321	0.738	4	0.22803
1322	0.738	4	0.22803
1323	0.738	4	0.22803
1324	0.738	4	0.22803
1325	0.738	4	0.22803
1326	0.738	4	0.22803
1327	0.738	4	0.22803
1328	0.738	4	0.22803
1329	0.738	4	0.22803
1330	0.738	4	0.22803
1331	0.738	4	0.22803
1332	0.738	4	0.22803
1333	0.738	4	0.22803
1334	0.738	4	0.22803
1335	0.738	4	0.22803
1336	0.738	4	0.22803
1337	0.738	4	0.22803
1338	0.738	4	0.22803
1339	0.738	4	0.22803
1340	0.738	4	0.22803
1341	0.738	4	0.22803
1342	0.738	4	0.22803
1343	0.738	4	0.22803
1344	0.738	4	0.22803
1345	0.738	4	0.22803
1346	0.738	4	0.22803
1347	0.738	4	0.22803
1348	0.738	4	0.22803
1349	0.738	4	0.22803
1350	0.738	4	0.22803
1351	0.738	4	0.22803
1352	0.738	4	0.22803
1353	0.738	4	0.22803
1354	0.738	4	0.22803
1355	0.738	4	0.22803
1356	0.738	4	0.22803
1357	0.738	4	0.22803
1358	0.738	4	0.22803
1359	0.738	4	0.22803
1360	0.738	4	0.22803
1361	0.738	4	0.22803
1362	0.738	4	0.22803
1363	0.738	4	0.22803
1364	0.738	4	0.22803
1365	0.738	4	0.22803
1366	0.738	4	0.22803
1367	0.738	4	0.22803
1368	0.738	4	0.22803
1369	0.738	4	0.22803
1370	0.738	4	0.22803
1371	0.738	4	0.22803
1372	0.738	4	0.22803
1373	0.738	4	0.22803
1374	0.738	4	0.22803
1375	0.738	4	0.22803
1376	0.738	4	0.22803
1377	0.738	4	0.22803
1378	0.738	4	0.22803
1379	0.738	4	0.22803
1380	0.738	4	0.22803
1381	0.738	4	0.22803
1382	0.738	4	0.22803
1383	0.738	4	0.22803
1384	0.738	4	0.22803
1385	0.738	4	0.22803
1386	0.738	4	0.22803
1387	0.738	4	0.22803
1388	0.738	4	0.22803
1389	0.738	4	0.22803
1390	0.738	4	0.22803
1391	0.738	4	0.22803
1392	0.738	4	0.22803
1393	0.738	4	0.22803
1394	0.738	4	0.22803
1395	0.738	4	0.22803
1396	0.738	4	0.22803
1397	0.738	4	0.22803
1398	0.738	4	0.22803
1399	0.738	4	0.22803
1400	0.738	4	0.22803
1401	0.738	4	0.22803
1402	0.738	4	0.22803
1403	0.738	4	0.22803
1404	0.738	4	0.22803
1405	0.738	4	0.22803
1406	0.738	4	0.22803
1407	0.738	4	0.22803
1408	0.738	4	0.22803
1409	0.738	4	0.22803
1410	0.738	4	0.22803
1411	0.738	4	0.22803
1412	0.738	4	0.22803
1413	0.738	4	0.22803
1414	0.738	4	0.22803
1415	0.738	4	0.22803
1416	0.738	4	0.22803
1417	0.738	4	0.22803
1418	0.738	4	0.22803
1419	0.738	4	0.22803
1420	0.738	4	0.22803
1421	0.738	4	0.22803
1422	0.738	4	0.22803
1423	0.738	4	0.22803
1424	0.738	4	0.22803
1425	0.738	4	0.22803
1426	0.738	4	0.22803
1427	0.738	4	0.22803
1428	0.738	4	0.22803
1429	0.738	4	0.22803
1430	0.738	4	0.22803
1431	0.738	4	0.22803
1432	0.738	4	0.22803
1433	0.738	4	0.22803
1434	0.738	4	0.22803
1435	0.738	4	0.22803
1436	0.738	4	0.22803
1437	0.738	4	0.22803
1438	0.738	4	0.22803
1439	0.738	4	0.22803
1440	0.738	4	0.22803
1441	0.738	4	0.22803
1442	0.738	4	0.22803
1443	0.738	4	0.22803
1444	0.738	4	0.22803
1445	0.738	4	0.22803
1446	0.738	4	0.22803
1447	0.738	4	0.22803
1448	0.738	4	0.22803
1449	0.738	4	0.22803
1450	0.738	4	0.22803
1451	0.738	4	0.22803
1452	0.738	4	0.22803
1453	0.738	4	0.22803
1454	0.738	4	0.22803
1455	0.738	4	0.22803
1456	0.738	4	0.22803
1457	0.738	4	0.22803
1458	0.738	4	0.22803
1459	0.738	4	0.22803
1460	0.738	4	0.22803
1461	0.738	4	0.22803
1462	0.738	4	0.22803
1463	0.738	4	0.22803
1464	0.738	4	0.22803
1465	0.738	4	0.22803
1466	0.738	4	0.22803
1467	0.738	4	0.22803
1468	0.738	4	0.22803
1469	0.738	4	0.22803
1470	0.738	4	0.22803
1471	0.738	4	0.22803
1472	0.738	4	0.22803
1473	0.738	4	0.22803
1474	0.738	4	0.22803
1475	0.738	4	0.22803
1476	0.738	4	0.22803
1477	0.738	4	0.22803
1478	0.738	4	0.22803
1479	0.738	4	0.22803
1480	0.738	4	0.22803
1481	0.738	4	0.22803
1482	0.738	4	0.22803
1483	0.738	4	0.22803
1484	0.738	4	0.22803
1485	0.738	4	0.22803
1486	0.738	4	0.22803
1487	0.738	4	0.22803
1488	0.738	4	0.22803
1489	0.738	4	0.22803
1490	0.738	4	0.22803
1491	0.738	4	0.22803
1492	0.738	4	0.22803
1493	0.738	4	0.22803
1494	0.738	4	0.22803
1495	0.738	4	0.22803
1496	0.738	4	0.22803
1497	0.738	4	0.22803
1498	0.738	4	0.22803
1499	0.738	4	0.22803
1500	0.738	4	0.22803
1501	0.738	4	0.22803
1502	0.738	4	0.22803
1503	0.738	4	0.22803
1504	0.738	4	0.22803
1505	0.738	4	0.22803
1506	0.738	4	0.22803
1507	0.738	4	0.22803
1508	0.738	4	0.22803
1509	0.738	4	0.22803
1510	0.738	4	0.22803
1511	0.738	4	0.22803
1512	0.738	4	0.22803
1513	0.738	4	0.22803
1514	0.738	4	0.22803
1515	0.738	4	0.22803
1516	0.738	4	0.22803
1517	0.738	4	0.22803
1518	0.738	4	0.22803
1519	0.738	4	0.22803
1520	0.738	4	0.22803
1521	0.738	4	0.22803
1522	0.738	4	0.22803
1523	0.738	4	0.22803
1524	0.738	4	0.22803
1525	0.738	4	0.22803
1526	0.738	4	0.22803
1527	0.738	4	0.22803
1528	0.738	4	0.22803
1529	0.738	4	0.22803
1530	0.738	4	0.22803
1531	0.738	4	0.22803
1532	0.738	4	0.22803
1533	0.738	4	0.22803
1534	0.738	4	0.22803
1535	0.738	4	0.22803
1536	0.738	4	0.22803
1537	0.738	4	0.22803
1538	0.738	4	0.22803
1539	0.738	4	0.22803
1540	0.738	4	0.22803
1541	0.738	4	0.22803
1542	0.738	4	0.22803
1543	0.738	4	0.22803
1544	0.738	4	0.22803
1545	0.738	4	0.22803
1546	0.738	4	0.22803
1547	0.738	4	0.22803
1548	0.738	4	0.22803
1549	0.738	4	0.22803
1550	0.738	4	0.22803
1551	0.738	4	0.22803
1552	0.738	4	0.22803
1553	0.738	4	0.22803
1554	0.738	4	0.22803
1555	0.738	4	0.22803
1556	0.738	4	0.22803
1557	0.738	4	0.22803
1558	0.738	4	0.22803
1559	0.738	4	0.22803
1560	0.738	4	0.22803
1561	0.738	4	0.22803
1562	0.738	4	0.22803
1563	0.738	4	0.22803
1564	0.738	4	0.22803
1565	0.738	4	0.22803
1566	0.738	4	0.22803
1567	0.738	4	0.22803
1568	0.738	4	0.22803
1569	0.738	4	0.22803
1570	0.738	4	0.22803
1571	0.738	4	0.22803
1572	0.738	4	0.22803
1573	0.738	4	0.22803
1574	0.738	4	0.22803
1575	0.738	4	0.22803
1576	0.738	4	0.22803
1577	0.738	4	0.22803
1578	0.738	4	0.22803
1579	0.738	4	0.22803
1580	0.738	4	0.22803
1581	0.738	4	0.22803
1582	0.738	4	0.22803
1583	0.738	4	0.22803
1584	0.738	4	0.22803
1585	0.738	4	0.22803
1586	0.738	4	0.22803
1587	0.738	4	0.22803
1588	0.738	4	0.22803
1589	0.738	4	0.22803
1590	0.738	4	0.22803
1591	0.738	4	0.22803
1592	0.738	4	0.22803
1593	0.738	4	0.22803
1594	0.738	4	0.22803
1595	0.738	4	0.22803
1596	0.738	4	0.22803
1597	0.738	4	0.22803
1598	0.738	4	0.22803
1599	0.738	4	0.22803
1600	0.738	4	0.22803
1601	0.738	4	0.22803
1602	0.738	4	0.22803
1603	0.738	4	0.22803
1604	0.738	4	0.22803
1605	0.738	4	0.22803
1606	0.738	4	0.22803
1607	0.738	4	0.22803
1608	0.738	4	0.22803
1609	0.738	4	0.22803
1610	0.738	4	0.22803
1611	0.738	4	0.22803
1612	0.738	4	0.22803
1613	0.738	4	0.22803
1614	0.738	4	0.22803
1615	0.738	4	0.22803
1616	0.738	4	0.22803
1617	0.738	4	0.22803
1618	0.738	4	0.22803
1619	0.738	4	0.22803
1620	0.738	4	0.22803
1621	0.738	4	0.22803
1622	0.738	4	0.22803
1623	0.738	4	0.22803
1624	0.738	4	0.22803
1625	0.738	4	0.22803
1626	0.738	4	0.22803
1627	0.738	4	0.22803
1628	0.738	4	0.22803
1629	0.738	4	0.22803
1630	0.738	4	0.22803
1631	0.738	4	0.22803
1632	0.738	4	0.22803
1633	0.738	4	0.22803
1634	0.738	4	0.22803
1635	0.738	4	0.22803
1636	0.738	4	0.22803
1637	0.738	4	0.22803
1638	0.738	4	0.22803
1639	0.738	4	0.22803
1640	0.738	4	0.22803
1641	0.738	4	0.22803
1642	0.738	4	0.22803
1643	0.738	4	0.22803
1644	0.738	4	0.22803
1645	0.738	4	0.22803
1646	0.738	4	0.22803
1647	0.738	4	0.22803
1648	0.738	4	0.22803
1649	0.738	4	0.22803
1650	0.738	4	0.22803
1651	0.738	4	0.22803
1652	0.738	4	0.22803
1653	0.738	4	0.22803
1654	0.738	4	0.22803
1655	0.738	4	0.22803
1656	0.738	4	0.22803
1657	0.738	4	0.22803
1658	0.738	4	0.22803
1659	0.738	4	0.22803
1660	0.738	4	0.22803
1661	0.738	4	0.22803
1662	0.738	4	0.22803
1663	0.738	4	0.22803
1664	0.738	4	0.22803
1665	0.738	4	0.22803
1666	0.738	4	0.22803
1667	0.738	4	0.22803
1668	0.738	4	0.22803
1669	0.738	4	0.22803
1670	0.738	4	0.22803
1671	0.738	4	0.22803
1672	0.738	4	0.22803
1673	0.738	4	0.22803
1674	0.738	4	0.22803
1675	0.738	4	0.22803
1676	0.738	4	0.22803
1677	0.738	4	0.22803
1678	0.738	4	0.22803
1679	0.738	4	0.22803
1680	0.738	4	0.22803
1681	0.738	4	0.22803
1682	0.738	4	0.22803
1683	0.738	4	0.22803
1684	0.738	4	0.22803
1685	0.738	4	0.22803
1686	0.738	4	0.22803
1687	0.738	4	0.22803
1688	0.738	4	0.22803
1689	0.738	4	0.22803
1690	0.738	4	0.22803
1691	0.738	4	0.22803
1692	0.738	4	0.22803
1693	0.738	4	0.22803
1694	0.738	4	0.22803
1695	0.738	4	0.22803
1696	0.738	4	0.22803
1697	0.738	4	0.22803
1698	0.738	4	0.22803
1699	0.738	4	0.22803
1700	0.738	4	0.22803
1701	0.738	4	0.22803
1702	0.738	4	0.22803
1703	0.738	4	0.22803
1704	0.738	4	0.22803
1705	0.738	4	0.22803
1706	0.738	4	0.22803
1707	0.738	4	0.22803
1708	0.738	4	0.22803
1709	0.738	4	0.22803
1710	0.738	4	0.22803
1711	0.738	4	0.22803
1712	0.738	4	0.22803
1713	0.738	4	0.22803
1714	0.738	4	0.22803
1715	0.738	4	0.22803
1716	0.738	4	0.22803
1717	0.738	4	0.22803
1718	0.738	4	0.22803
1719	0.738	4	0.22803
1720	0.738	4	0.22803
1721	0.738	4	0.22803
1722	0.738	4	0.22803
1723	0.738	4	0.22803
1724	0.738	4	0.22803
1725	0.738	4	0.22803
1726	0.738	4	0.22803
1727	0.738	4	0.22803
1728	0.738	4	0.22803
1729	0.738	4	0.22803
1730	0.738	4	0.22803
1731	0.738	4	0.22803
1732	0.738	4	0.22803
1733	0.738	4	0.22803
1734	0.738	4	0.22803
1735	0.738	4	0.22803
1736	0.738	4	0.22803
1737	0.738	4	0.22803
1738	0.738	4	0.22803
1739	0.738	4	0.22803
1740	0.738	4	0.22803
1741	0.738	4	0.22803
1742	0.738	4	0.22803
1743	0.738	4	0.22803
1744	0.738	4	0.22803
1745	0.738	4	0.22803
1746	0.738	4	0.22803
1747	0.738	4	0.22803
1748	0.738	4	0.22803
1749	0.738	4	0.22803
1750	0.738	4	0.22803
1751	0.738	4	0.22803
1752	0.738	4	0.22803
1753	0.738	4	0.22803
1754	0.738	4	0.22803
1755	0.738	4	0.22803
1756	0.738	4	0.22803
1757	0.738	4	0.22803
1758	0.738	4	0.22803
1759	0.738	4	0.22803
1760	0.738	4	0.22803
1761	0.738	4	0.22803
1762	0.738	4	0.22803
1763	0.738	4	0.22803
1764	0.738	4	0.22803
1765	0.738	4	0.22803
1766	0.738	4	0.22803
1767	0.738	4	0.22803
1768	0.738	4	0.22803
1769	0.738	4	0.22803
1770	0.738	4	0.22803
1771	0.738	4	0.22803
1772	0.738	4	0.22803
1773	0.738	4	0.22803
1774	0.738	4	0.22803
1775	0.738	4	0.22803
1776	0.738	4	0.22803
1777	0.738	4	0.22803
1778	0.738	4	0.22803
1779	0.738	4	0.22803
1780	0.738	4	0.22803
1781	0.738	4	0.22803
1782	0.738	4	0.22803
1783	0.738	4	0.22803
1784	0.738	4	0.22803
1785	0.738	4	0.22803
1786	0.738	4	0.22803
1787	0.738	4	0.22803
1788	0.738	4	0.22803
1789	0.738	4	0.22803
1790	0.738	4	0.22803
1791	0.738	4	0.22803
1792	0.738	4	0.22803
1793	0.738	4	0.22803
1794	0.738	4	0.22803
1795	0.738	4	0.22803
1796	0.738	4	0.22803
1797	0.738	4	0.22803
1798	0.738	4	0.22803
1799	0.738	4	0.22803
1800	0.738	4	0.22803
1801	0.738	4	0.22803
1802	0.738	4	0.22803
1803	0.738	4	0.22803
1804	0.738	4	0.22803
1805	0.738	4	0.22803
1806	0.738	4	0.22803
1807	0.738	4	0.22803
1808	0.738	4	0.22803
1809	0.738	4	0.22803
1810	0.738	4	0.22803
1811	0.738	4	0.22803
1812	0.738	4	0.22803
1813	0.738	4	0.22803
1814	0.738	4	0.22803
1815	0.738	4	0.22803
1816	0.738	4	0.22803
1817	0.738	4	0.22803
1818	0.738	4	0.22803
1819	0.738	4	0.22803
1820	0.738	4	0.22803
1821	0.738	4	0.22803
1822	0.738	4	0.22803
1823	0.738	4	0.22803
1824	0.738	4	0.22803
1825	0.738	4	0.22803
1826	0.738	4	0.22803
1827	0.738	4	0.22803
1828	0.738	4	0.22803
1829	0.738	4	0.22803
1830	0.738	4	0.22803
1831	0.738	4	0.22803
1832	0.738	4	0.22803
1833	0.738	4	0.22803
1834	0.738	4	0.22803
1835	0.738	4	0.22803
1836	0.738	4	0.22803
1837	0.738	4	0.22803
1838	0.738	4	0.22803
1839	0.738	4	0.22803
1840	0.738	4	0.22803
1841	0.738	4	0.22803
1842	0.738	4	0.22803
1843	0.738	4	0.22803
1844	0.738	4	0.22803
1845	0.738	4	0.22803
1846	0.738	4	0.22803
1847	0.738	4	0.22803
1848	0.738	4	0.22803
1849	0.738	4	0.22803
1850	0.738	4	0.22803
1851	0.738	4	0.22803
1852	0.738	4	0.22803
1853	0.738	4	0.22803
1854	0.738	4	0.22803
1855	0.738	4	0.22803
1856	0.738	4	0.22803
1857	0.738	4	0.22803
1858	0.738	4	0.22803
1859	0.738	4	0.22803
1860	0.738	4	0.22803
1861	0.738	4	0.22803
1862	0.738	4	0.22803
1863	0.738	4	0.22803
1864	0.738	4	0.22803
1865	0.738	4	0.22803
1866	0.738	4	0.22803
1867	0.738	4	0.22803
1868	0.738	4	0.22803
1869	0.738	4	0.22803
1870	0.738	4	0.22803
1871	0.738	4	0.22803
1872	0.738	4	0.22803
1873	0.738	4	0.22803
1874	0.738	4	0.22803
1875	0.738	4	0.22803
1876	0.738	4	0.22803
1877	0.738	4	0.22803
1878	0.738	4	0.22803
1879	0.738	4	0.22803
1880	0.738	4	0.22803
1881	0.738	4	0.22803
1882	0.738	4	0.22803
1883	0.738	4	0.22803
1884	0.738	4	0.22803
1885	0.738	4	0.22803
1886	0.738	4	0.22803
1887	0.738	4	0.22803
1888	0.738	4	0.22803
1889	0.738	4	0.22803
1890	0.738	4	0.22803
1891	0.738	4	0.22803
1892	0.738	4	0.22803
1893	0.738	4	0.22803
1894	0.738	4	0.22803
1895	0.738	4	0.22803
1896	0.738	4	0.22803
1897	0.738	4	0.22803
1898	0.738	4	0.22803
1899	0.738	4	0.22803
1900	0.738	4	0.22803
1901	0.738	4	0.22803
1902	0.738	4	0.22803
1903	0.738	4	0.22803
1904	0.738	4	0.22803
1905	0.738	4	0.22803
1906	0.738	4	0.22803
1907	0.738	4	0.22803
1908	0.738	4	0.22803
1909	0.738	4	0.22803
1910	0.738	4	0.22803
1911	0.738	4	0.22803
1912	0.738	4	0.22803
1913	0.738	4	0.22803
1914	0.738	4	0.22803
1915	0.738	4	0.22803
1916	0.738	4	0.22803
1917	0.738	4	0.22803
1918	0.738	4	0.22803
1919	0.738	4	0.22803
1920	0.738	4	0.22803
1921	0.738	4	0.22803
1922	0.738	4	0.22803
1923	0.738	4	0.22803
1924	0.738	4	0.22803
1925	0.738	4	0.22803
1926	0.738	4	0.22803
1927	0.738	4	0.22803
1928	0.738	4	0.22803
1929	0.738	4	0.22803
1930	0.738	4	0.22803
1931	0.738	4	0.22803
1932	0.738	4	0.22803
1933	0.738	4	0.22803
1934	0.738	4	0.22803
1935	0.738	4	0.22803
1936	0.738	4	0.22803
1937	0.738	4	0.22803
1938	0.738	4	0.22803
1939	0.738	4	0.22803
1940	0.738	4	0.22803
1941	0.738	4	0.22803
1942	0.738	4	0.22803
1943	0.738	4	0.22803
1944	0.738	4	0.22803
1945	0.738	4	0.22803
1946	0.738	4	0.22803
1947	0.738	4	0.22803
1948	0.738	4	0.22803
1949	0.738	4	0.22803
1950	0.738	4	0.22803
1951	0.738	4	0.22803
1952	0.738	4	0.22803
1953	0.738	4	0.22803
1954	0.738	4	0.22803
1955	0.738	4	0.22803
1956	0.738	4	0.22803
1957	0.738	4	0.22803
1958	0.738	4	0.22803
1959	0.738	4	0.22803
1960	0.738	4	0.22803
1961	0.738	4	0.22803
1962	0.738	4	0.22803
1963	0.738	4	0.22803
1964	0.738	4	0.22803
1965	0.738	4	0.22803
1966	0.738	4	0.22803
1967	0.738	4	0.22803
1968	0.738	4	0.22803
1969	0.738	4	0.22803
1970	0.738	4	0.22803
1971	0.738	4	0.22803
1972	0.738	4	0.22803
1973	0.738	4	0.22803
1974	0.738	4	0.22803
1975	0.738	4	0.22803
1976	0.738	4	0.22803
1977	0.738	4	0.22803
1978	0.738	4	0.22803
1979	0.738	4	0.22803
1980	0.738	4	0.22803
1981	0.738	4	0.22803
1982	0.738	4	0.22803
1983	0.738	4	0.22803
1984	0.738	4	0.22803
1985	0.738	4	0.22803
1986	0.738	4	0.22803
1987	0.738	4	0.22803
1988	0.738	4	0.22803
1989	0.738	4	0.22803
1990	0.738	4	0.22803
1991	0.738	4	0.22803
1992	0.738	4	0.22803
1993	0.738	4	0.22803
1994	0.738	4	0.22803
1995	0.738	4	0.22803
1996	0.738	4	0.22803
1997	0.738	4	0.22803
1998	0.738	4	0.22803
1999	0.738	4	0.22803
2000	0.738	4	0.22803
[truncated: 3,001 more rows]
