# Supplementary material for: Aspiration-driven co-evolution of cooperation with individual behavioral diversity
Source: PLoS One. 2023 Sep 15;18(9):e0291134. doi: 10.1371/journal.pone.0291134 (PMC10503719; doi:10.1371/journal.pone.0291134)
Supplement: S1 Data — (ZIP) [file pone.0291134.s001.zip › M1/v2-L=200/data/aspiration_time,b=1.27_frequency.txt]

1	0.5	0.5	0
2	0.638696	0.654538	0.458041
3	0.710445	0.766227	0.508037
4	0.738286	0.85404	0.545117
5	0.73983	0.927288	0.566376
6	0.725107	0.998853	0.571057
7	0.700701	1.06365	0.564838
8	0.672451	1.13319	0.546972
9	0.643577	1.20666	0.524176
10	0.615276	1.27778	0.496917
11	0.588549	1.34637	0.468551
12	0.564361	1.40349	0.442371
13	0.541722	1.46265	0.415517
14	0.521319	1.52647	0.39202
15	0.502703	1.5675	0.370629
16	0.485857	1.61837	0.349128
17	0.471546	1.66143	0.330091
18	0.459077	1.71918	0.311951
19	0.447584	1.77132	0.29583
20	0.437523	1.83403	0.280717
21	0.429109	1.87745	0.268182
22	0.421217	1.91292	0.258368
23	0.414628	1.9532	0.247892
24	0.408619	2.00784	0.238888
25	0.403276	2.059	0.23033
26	0.398734	2.11373	0.222259
27	0.394536	2.16134	0.216431
28	0.391246	2.17773	0.209749
29	0.388438	2.21395	0.202255
30	0.386679	2.22699	0.196077
31	0.385321	2.24738	0.189857
32	0.384835	2.25431	0.185449
33	0.384359	2.28732	0.181692
34	0.38429	2.32145	0.177507
35	0.384673	2.3178	0.173871
36	0.385765	2.32747	0.170919
37	0.386631	2.35154	0.170912
38	0.387522	2.36984	0.170442
39	0.388768	2.40228	0.168891
40	0.389715	2.43699	0.166969
41	0.391003	2.45448	0.165797
42	0.392222	2.48224	0.165211
43	0.393522	2.51669	0.165582
44	0.395133	2.54011	0.164194
45	0.396914	2.55311	0.16437
46	0.398871	2.56332	0.162111
47	0.400951	2.56368	0.16018
48	0.403431	2.5692	0.15931
49	0.405353	2.59764	0.160751
50	0.407323	2.60457	0.161623
51	0.409148	2.63539	0.161993
52	0.411043	2.65975	0.161533
53	0.413219	2.66679	0.162057
54	0.414875	2.69687	0.162025
55	0.416538	2.7279	0.163994
56	0.418266	2.75924	0.163566
57	0.420335	2.76863	0.161876
58	0.422146	2.76142	0.160059
59	0.424354	2.76476	0.158299
60	0.426199	2.79197	0.159826
61	0.428348	2.80852	0.161237
62	0.430095	2.838	0.162252
63	0.432049	2.85019	0.162247
64	0.433845	2.87186	0.162804
65	0.435225	2.91563	0.163599
66	0.43704	2.92853	0.161976
67	0.438417	2.95869	0.162891
68	0.440053	2.95996	0.164256
69	0.441535	2.99342	0.164906
70	0.443089	3.01434	0.16436
71	0.444628	3.02034	0.163279
72	0.446049	3.03322	0.16321
73	0.447664	3.04716	0.163158
74	0.449179	3.06759	0.162522
75	0.450757	3.06626	0.162162
76	0.45265	3.0536	0.162291
77	0.454248	3.07707	0.16347
78	0.455972	3.09215	0.165097
79	0.457676	3.07016	0.165383
80	0.459706	3.05312	0.166015
81	0.461626	3.05995	0.165607
82	0.463498	3.07795	0.165235
83	0.465391	3.0809	0.165059
84	0.46705	3.1026	0.164171
85	0.469005	3.11311	0.163746
86	0.470682	3.14353	0.165177
87	0.472364	3.1411	0.166252
88	0.474176	3.14838	0.166771
89	0.475999	3.15799	0.16845
90	0.477782	3.16266	0.168985
91	0.479544	3.15497	0.16867
92	0.481271	3.17161	0.168162
93	0.483041	3.17747	0.168532
94	0.484604	3.1852	0.169207
95	0.486185	3.20559	0.170709
96	0.487784	3.2077	0.170385
97	0.489437	3.22404	0.168788
98	0.491203	3.24005	0.16794
99	0.492828	3.26161	0.166875
100	0.494247	3.27017	0.16806
101	0.495646	3.27481	0.169946
102	0.497114	3.29768	0.169605
103	0.498584	3.30833	0.170265
104	0.500049	3.31882	0.171025
105	0.501263	3.32711	0.171061
106	0.502669	3.31105	0.170913
107	0.504072	3.32135	0.17197
108	0.505318	3.34663	0.174195
109	0.506631	3.35103	0.175503
110	0.507657	3.36223	0.1757
111	0.508865	3.36479	0.176573
112	0.510184	3.37166	0.175998
113	0.511263	3.38799	0.176999
114	0.51246	3.40447	0.175249
115	0.51373	3.39501	0.175163
116	0.515376	3.3688	0.175175
117	0.516898	3.38122	0.175578
118	0.518423	3.38476	0.176233
119	0.520067	3.37728	0.17619
120	0.521751	3.37904	0.176161
121	0.523329	3.37425	0.176627
122	0.524456	3.40523	0.178195
123	0.525837	3.40442	0.17749
124	0.52731	3.41028	0.178613
125	0.528619	3.41018	0.178825
126	0.529953	3.41505	0.179276
127	0.531199	3.42257	0.179851
128	0.532341	3.42236	0.178792
129	0.533483	3.42696	0.179511
130	0.53477	3.42737	0.179539
131	0.536067	3.43391	0.179187
132	0.53759	3.41927	0.179152
133	0.539018	3.4225	0.178989
134	0.540482	3.41687	0.181156
135	0.541664	3.44607	0.183792
136	0.542812	3.4494	0.184396
137	0.543853	3.45472	0.184543
138	0.544979	3.45031	0.184885
139	0.54596	3.46497	0.185553
140	0.547152	3.4729	0.18545
141	0.54816	3.48416	0.186395
142	0.54888	3.50128	0.186862
143	0.549625	3.52043	0.187221
144	0.550137	3.54327	0.187175
145	0.550869	3.54801	0.187798
146	0.551772	3.54631	0.186285
147	0.552606	3.5454	0.185447
148	0.55353	3.548	0.185883
149	0.554759	3.52862	0.183726
150	0.555931	3.52525	0.183398
151	0.55725	3.52106	0.184375
152	0.55859	3.51983	0.183315
153	0.559776	3.53213	0.184601
154	0.560982	3.54117	0.185102
155	0.562021	3.54957	0.185687
156	0.562924	3.55531	0.186075
157	0.563842	3.55675	0.186738
158	0.564812	3.56794	0.186515
159	0.565882	3.5606	0.18608
160	0.56692	3.5692	0.187207
161	0.567863	3.56982	0.187715
162	0.568834	3.57793	0.189023
163	0.569869	3.59334	0.187476
164	0.570771	3.59878	0.187803
165	0.571622	3.60691	0.188023
166	0.572621	3.59516	0.187467
167	0.573728	3.59182	0.188756
168	0.574863	3.59274	0.188382
169	0.575949	3.58925	0.189097
170	0.576997	3.58815	0.189845
171	0.578006	3.58787	0.189198
172	0.578978	3.59233	0.189719
173	0.580016	3.59756	0.188966
174	0.580838	3.60595	0.189482
175	0.581632	3.62346	0.190149
176	0.58262	3.62372	0.189485
177	0.583464	3.62548	0.190115
178	0.58411	3.64298	0.190531
179	0.584766	3.65004	0.190265
180	0.585406	3.66286	0.190121
181	0.586148	3.66016	0.190229
182	0.586905	3.65148	0.191616
183	0.587439	3.66092	0.191784
184	0.588137	3.6478	0.191335
185	0.588953	3.64903	0.191022
186	0.589687	3.65805	0.191854
187	0.590518	3.65895	0.191208
188	0.591228	3.65717	0.191556
189	0.591826	3.66269	0.192885
190	0.592667	3.67348	0.191451
191	0.59349	3.668	0.191031
192	0.594262	3.67589	0.191265
193	0.594765	3.68462	0.192567
194	0.595361	3.68893	0.193174
195	0.596127	3.68539	0.192329
196	0.597015	3.68226	0.192262
197	0.597913	3.67847	0.192197
198	0.59879	3.68236	0.192777
199	0.59971	3.67997	0.194231
200	0.600382	3.68702	0.19515
201	0.601117	3.70145	0.195079
202	0.601911	3.69182	0.194965
203	0.602518	3.70667	0.195979
204	0.603076	3.71588	0.1963
205	0.603435	3.7284	0.196867
206	0.603985	3.73218	0.195597
207	0.604425	3.73527	0.194892
208	0.604961	3.73719	0.194946
209	0.605611	3.73417	0.194176
210	0.606483	3.71971	0.193472
211	0.607167	3.71743	0.194948
212	0.608076	3.70165	0.194297
213	0.60889	3.69599	0.194487
214	0.609758	3.69854	0.196519
215	0.610635	3.69012	0.197156
216	0.611485	3.69853	0.19709
217	0.612354	3.70587	0.197687
218	0.612934	3.72602	0.197345
219	0.613524	3.72783	0.19657
220	0.61428	3.727	0.196438
221	0.61502	3.72862	0.195457
222	0.615752	3.72807	0.19596
223	0.616488	3.72609	0.196562
224	0.617184	3.72427	0.197399
225	0.617897	3.72849	0.197638
226	0.618751	3.72625	0.197207
227	0.619458	3.73192	0.197642
228	0.619985	3.74615	0.198124
229	0.620696	3.74398	0.198219
230	0.621337	3.73629	0.198279
231	0.622051	3.74325	0.198649
232	0.622769	3.74319	0.198666
233	0.623307	3.74621	0.198969
234	0.623992	3.73386	0.199116
235	0.624668	3.73938	0.200336
236	0.625419	3.73657	0.198759
237	0.626102	3.73491	0.199562
238	0.626885	3.7313	0.198035
239	0.627811	3.73447	0.198349
240	0.628435	3.73732	0.198362
241	0.629072	3.74363	0.198418
242	0.629774	3.74651	0.199121
243	0.63049	3.75309	0.199634
244	0.631079	3.75283	0.20044
245	0.631704	3.75171	0.200094
246	0.632155	3.76721	0.200391
247	0.632566	3.77302	0.201177
248	0.633048	3.77357	0.201344
249	0.633517	3.77104	0.201312
250	0.634021	3.76839	0.201033
251	0.634503	3.77053	0.20027
252	0.634981	3.76415	0.20048
253	0.635553	3.76067	0.201007
254	0.636374	3.76479	0.201269
255	0.636837	3.76968	0.202944
256	0.637211	3.77725	0.203033
257	0.637624	3.79342	0.203107
258	0.638077	3.7932	0.202222
259	0.638561	3.7917	0.201959
260	0.638875	3.80145	0.202707
261	0.639183	3.8126	0.202957
262	0.639396	3.81586	0.202752
263	0.639703	3.8248	0.203108
264	0.640013	3.82666	0.202897
265	0.64036	3.82551	0.203038
266	0.640836	3.82325	0.202963
267	0.641214	3.82178	0.203285
268	0.641743	3.81367	0.202951
269	0.642129	3.8147	0.202322
270	0.642531	3.8189	0.202095
271	0.642982	3.81099	0.201753
272	0.643407	3.81738	0.202686
273	0.643661	3.81809	0.203699
274	0.643999	3.82197	0.203855
275	0.644483	3.8248	0.204221
276	0.644869	3.81921	0.204405
277	0.645249	3.82312	0.20378
278	0.645581	3.82618	0.203733
279	0.645946	3.82974	0.203654
280	0.646291	3.8289	0.203647
281	0.646741	3.8281	0.20293
282	0.64716	3.82814	0.202782
283	0.647639	3.82703	0.203277
284	0.648046	3.83179	0.203489
285	0.648538	3.8168	0.203775
286	0.649056	3.81601	0.204271
287	0.649389	3.82469	0.205082
288	0.649697	3.83112	0.204948
289	0.650184	3.82767	0.205158
290	0.650698	3.82503	0.205598
291	0.651138	3.82721	0.204349
292	0.6516	3.82222	0.204856
293	0.652009	3.8306	0.205175
294	0.652394	3.82724	0.205157
295	0.652769	3.82689	0.204911
296	0.653265	3.82352	0.205127
297	0.653735	3.83176	0.20543
298	0.654232	3.83126	0.20555
299	0.654722	3.84029	0.205872
300	0.655102	3.83821	0.206391
301	0.655495	3.84723	0.20619
302	0.65578	3.85895	0.205699
303	0.656158	3.86211	0.206416
304	0.656337	3.8733	0.206619
305	0.65657	3.86562	0.206812
306	0.656876	3.87089	0.207257
307	0.657241	3.86662	0.207018
308	0.65749	3.87367	0.206732
309	0.657658	3.87645	0.206847
310	0.657878	3.87673	0.206431
311	0.658125	3.87838	0.205957
312	0.658262	3.88488	0.206145
313	0.658522	3.88424	0.206636
314	0.658777	3.8815	0.207311
315	0.659077	3.8786	0.206699
316	0.659256	3.88012	0.206689
317	0.659511	3.87773	0.206793
318	0.659721	3.87948	0.207415
319	0.659939	3.87933	0.20758
320	0.660106	3.88038	0.207622
321	0.660325	3.87872	0.206953
322	0.66061	3.88348	0.207238
323	0.660866	3.8845	0.207177
324	0.661162	3.88873	0.207233
325	0.661454	3.88974	0.207424
326	0.661674	3.88676	0.20736
327	0.661881	3.8876	0.206848
328	0.662133	3.88866	0.206776
329	0.662348	3.89365	0.206737
330	0.662573	3.88936	0.207285
331	0.662785	3.88878	0.207608
332	0.662885	3.8979	0.207803
333	0.663	3.89688	0.207973
334	0.663201	3.89906	0.207685
335	0.663364	3.90043	0.207994
336	0.663629	3.89236	0.207961
337	0.663864	3.8867	0.208503
338	0.664055	3.8935	0.209023
339	0.664168	3.89862	0.208746
340	0.664381	3.89734	0.208011
341	0.664644	3.89276	0.208221
342	0.664873	3.90025	0.208478
343	0.664956	3.90785	0.209188
344	0.665076	3.90927	0.208598
345	0.665214	3.91364	0.207612
346	0.665505	3.91523	0.207614
347	0.665856	3.91075	0.207061
348	0.666137	3.9157	0.207
349	0.666349	3.91771	0.207593
350	0.666585	3.91533	0.20841
351	0.66679	3.91872	0.20806
352	0.666976	3.9233	0.207944
353	0.667147	3.92723	0.208115
354	0.667341	3.92598	0.207771
355	0.667541	3.92426	0.20771
356	0.667724	3.92403	0.20774
357	0.667919	3.92771	0.207761
358	0.668143	3.92608	0.207717
359	0.668394	3.92515	0.207498
360	0.668594	3.92797	0.207753
361	0.668803	3.92322	0.207602
362	0.668976	3.92105	0.208108
363	0.669179	3.92522	0.207959
364	0.669356	3.93425	0.208584
365	0.669503	3.94122	0.208728
366	0.669721	3.93649	0.208472
367	0.669879	3.93552	0.208364
368	0.670023	3.93995	0.208222
369	0.670244	3.93539	0.208161
370	0.670484	3.93426	0.207957
371	0.670721	3.93291	0.2081
372	0.670885	3.92886	0.208436
373	0.671074	3.92665	0.208966
374	0.671275	3.93271	0.208866
375	0.671561	3.92396	0.207994
376	0.671871	3.92389	0.208146
377	0.672015	3.93088	0.208165
378	0.672298	3.92728	0.207513
379	0.672666	3.91676	0.207422
380	0.672978	3.91427	0.207393
381	0.673364	3.90969	0.20733
382	0.673693	3.90338	0.207452
383	0.674084	3.90239	0.208147
384	0.674441	3.90566	0.208613
385	0.674791	3.9057	0.208691
386	0.67518	3.90464	0.208761
387	0.675593	3.90248	0.208805
388	0.675996	3.89951	0.209063
389	0.676368	3.89603	0.20978
390	0.676648	3.89946	0.210026
391	0.67692	3.90031	0.210426
392	0.677145	3.90371	0.211038
393	0.67727	3.90695	0.211136
394	0.677343	3.91995	0.211994
395	0.677485	3.92272	0.211335
396	0.677702	3.91283	0.210993
397	0.677904	3.91056	0.211234
398	0.678249	3.90703	0.21087
399	0.678492	3.9058	0.211326
400	0.678675	3.91628	0.212139
401	0.678777	3.91903	0.212706
402	0.678907	3.92402	0.21235
403	0.679104	3.92879	0.212527
404	0.679314	3.92685	0.211984
405	0.67957	3.9231	0.211649
406	0.679748	3.92505	0.211252
407	0.67992	3.92842	0.2116
408	0.680204	3.9264	0.211048
409	0.680435	3.92957	0.211174
410	0.6807	3.92777	0.210992
411	0.680989	3.92519	0.211059
412	0.681292	3.92408	0.210929
413	0.681648	3.92092	0.210521
414	0.681991	3.92183	0.2111
415	0.682332	3.91856	0.211328
416	0.682613	3.91934	0.211111
417	0.682796	3.92807	0.21154
418	0.683012	3.92854	0.211719
419	0.683262	3.92476	0.211172
420	0.68352	3.92239	0.211281
421	0.683851	3.92026	0.211439
422	0.684197	3.917	0.211676
423	0.684489	3.92077	0.212309
424	0.684733	3.92152	0.212161
425	0.685037	3.91859	0.21198
426	0.6853	3.92439	0.211647
427	0.685573	3.92539	0.211814
428	0.68582	3.92789	0.211518
429	0.686059	3.92937	0.21115
430	0.686364	3.92778	0.211306
431	0.686667	3.92886	0.210748
432	0.686873	3.93423	0.210731
433	0.687131	3.92887	0.21064
434	0.6874	3.93045	0.211143
435	0.687547	3.93539	0.211866
436	0.687685	3.93453	0.211725
437	0.687892	3.93566	0.21169
438	0.688087	3.93744	0.212078
439	0.688254	3.94191	0.21215
440	0.688496	3.94783	0.212204
441	0.688615	3.94969	0.211748
442	0.688808	3.94693	0.211408
443	0.689093	3.94623	0.211517
444	0.689317	3.9473	0.211509
445	0.689469	3.9471	0.211177
446	0.68969	3.95126	0.211249
447	0.689827	3.9521	0.211283
448	0.689998	3.95188	0.211727
449	0.690192	3.94778	0.212014
450	0.690402	3.94177	0.212067
451	0.690596	3.94165	0.212415
452	0.690737	3.94249	0.21224
453	0.690906	3.94141	0.212699
454	0.691075	3.93984	0.212696
455	0.691211	3.94076	0.213358
456	0.691305	3.94969	0.213224
457	0.691404	3.95049	0.213112
458	0.691473	3.95565	0.212864
459	0.691578	3.95478	0.212577
460	0.691665	3.95383	0.212815
461	0.691775	3.95661	0.212855
462	0.691851	3.95846	0.212885
463	0.691878	3.9634	0.21273
464	0.691898	3.96899	0.212904
465	0.691912	3.96821	0.213141
466	0.692019	3.96812	0.213169
467	0.692026	3.96739	0.213176
468	0.692049	3.96901	0.213397
469	0.69203	3.97147	0.213122
470	0.692064	3.97156	0.212825
471	0.692059	3.97368	0.212619
472	0.692077	3.97614	0.212494
473	0.692097	3.97796	0.212792
474	0.69217	3.97413	0.212786
475	0.692202	3.97473	0.212736
476	0.69225	3.97965	0.212611
477	0.692257	3.97943	0.212436
478	0.692299	3.97674	0.212447
479	0.692386	3.97386	0.212427
480	0.692517	3.9726	0.212438
481	0.692634	3.97148	0.211982
482	0.692718	3.96959	0.212248
483	0.692802	3.97156	0.212595
484	0.692796	3.97663	0.212816
485	0.692803	3.97904	0.212687
486	0.692831	3.97738	0.212637
487	0.692874	3.97764	0.212866
488	0.692871	3.98069	0.212957
489	0.692942	3.97746	0.212755
490	0.693012	3.97619	0.212481
491	0.693061	3.97498	0.212606
492	0.693154	3.97361	0.212481
493	0.693185	3.97923	0.212666
494	0.69329	3.97626	0.212573
495	0.693369	3.97874	0.212624
496	0.693425	3.97656	0.212254
497	0.693547	3.97213	0.212503
498	0.693637	3.97281	0.212615
499	0.69374	3.97211	0.212404
500	0.693819	3.97283	0.212497
501	0.694049	3.96927	0.212528
502	0.694164	3.96671	0.212821
503	0.69434	3.96464	0.212683
504	0.694437	3.96315	0.212475
505	0.694548	3.9664	0.212447
506	0.694692	3.96858	0.212507
507	0.694812	3.97057	0.212459
508	0.694918	3.96954	0.21284
509	0.694985	3.96882	0.212699
510	0.695069	3.96952	0.212801
511	0.695171	3.97226	0.212838
512	0.695266	3.97413	0.212779
513	0.69528	3.97722	0.212772
514	0.695306	3.97797	0.212692
515	0.695327	3.98231	0.212834
516	0.695344	3.98579	0.212775
517	0.69537	3.98466	0.212755
518	0.695405	3.98421	0.212645
519	0.695403	3.98807	0.212724
520	0.695429	3.98786	0.212678
521	0.69542	3.98565	0.212666
522	0.695428	3.98834	0.212606
523	0.695448	3.98789	0.212586
524	0.695482	3.98444	0.212483
525	0.695535	3.982	0.21247
526	0.695621	3.98122	0.212359
527	0.695689	3.98144	0.212729
528	0.695692	3.98764	0.213119
529	0.695698	3.98828	0.213032
530	0.695717	3.98999	0.212804
531	0.695728	3.99019	0.212679
532	0.695726	3.99168	0.212674
533	0.695727	3.99114	0.212647
534	0.695764	3.99236	0.212619
535	0.695782	3.99068	0.212452
536	0.695812	3.98899	0.21241
537	0.695874	3.98968	0.212379
538	0.695925	3.9894	0.21237
539	0.695977	3.9892	0.212243
540	0.696016	3.98779	0.212495
541	0.69602	3.99018	0.21269
542	0.696038	3.98868	0.212607
543	0.69607	3.98974	0.212595
544	0.696085	3.99181	0.212743
545	0.696086	3.99385	0.212661
546	0.696123	3.98941	0.212597
547	0.696162	3.98627	0.212561
548	0.696223	3.98385	0.21277
549	0.696307	3.98402	0.212842
550	0.696342	3.98297	0.212927
551	0.696366	3.98418	0.212994
552	0.69637	3.98529	0.213053
553	0.696376	3.98563	0.2129
554	0.696402	3.98752	0.213194
555	0.69639	3.99075	0.213248
556	0.696373	3.99312	0.213097
557	0.696383	3.9923	0.212904
558	0.696412	3.99033	0.2129
559	0.696458	3.98783	0.212671
560	0.696494	3.98758	0.212642
561	0.696558	3.98595	0.212521
562	0.696646	3.98457	0.2125
563	0.696716	3.98451	0.21259
564	0.696766	3.98265	0.212705
565	0.696834	3.98206	0.212763
566	0.696925	3.98042	0.213
567	0.696985	3.97862	0.213227
568	0.697063	3.981	0.21318
569	0.697104	3.98071	0.213163
570	0.697161	3.98186	0.213167
571	0.697265	3.98024	0.2132
572	0.69731	3.98073	0.213287
573	0.697351	3.9804	0.213275
574	0.697397	3.98224	0.213381
575	0.697412	3.98495	0.213432
576	0.697458	3.98395	0.213525
577	0.697551	3.97938	0.213332
578	0.69767	3.97863	0.213038
579	0.697752	3.98128	0.213172
580	0.697794	3.98194	0.213341
581	0.697864	3.98335	0.21343
582	0.697917	3.98483	0.213272
583	0.697948	3.98599	0.213244
584	0.697978	3.98418	0.213546
585	0.698049	3.98157	0.213364
586	0.698116	3.98063	0.213362
587	0.698176	3.98123	0.21345
588	0.698228	3.98135	0.213385
589	0.698326	3.98192	0.213305
590	0.698395	3.9807	0.213241
591	0.698525	3.98156	0.213262
592	0.698629	3.9818	0.213455
593	0.698715	3.98076	0.213275
594	0.69877	3.98227	0.21333
595	0.698865	3.98303	0.213219
596	0.698956	3.97977	0.213157
597	0.699028	3.97963	0.213153
598	0.699143	3.97939	0.213211
599	0.699219	3.98048	0.213138
600	0.699291	3.98152	0.213499
601	0.699297	3.9851	0.213841
602	0.699356	3.98458	0.213771
603	0.699363	3.98555	0.213851
604	0.699387	3.98531	0.213698
605	0.699393	3.98611	0.213912
606	0.699351	3.99153	0.214363
607	0.69933	3.99438	0.214461
608	0.6993	3.99592	0.2142
609	0.69929	3.9941	0.213806
610	0.699273	3.99549	0.213799
611	0.69925	3.99566	0.213747
612	0.699239	3.9958	0.213714
613	0.699232	3.99599	0.213677
614	0.699234	3.99683	0.213665
615	0.699212	3.99739	0.213775
616	0.699208	3.99736	0.213773
617	0.699216	3.99631	0.213721
618	0.699207	3.99681	0.213962
619	0.69922	3.99613	0.21386
620	0.699231	3.9952	0.213794
621	0.699247	3.99411	0.213863
622	0.699235	3.99571	0.21383
623	0.699216	3.99708	0.21415
624	0.699192	3.99752	0.214058
625	0.699195	3.9958	0.213772
626	0.699211	3.99536	0.213639
627	0.69923	3.99485	0.213627
628	0.699275	3.9937	0.213522
629	0.699314	3.99261	0.213511
630	0.699352	3.99107	0.213457
631	0.699391	3.9897	0.213487
632	0.699437	3.98827	0.213534
633	0.69948	3.98812	0.213605
634	0.699574	3.98461	0.213583
635	0.699654	3.9838	0.213686
636	0.699715	3.98545	0.213837
637	0.699763	3.98516	0.213718
638	0.699814	3.98506	0.213683
639	0.69987	3.98351	0.213761
640	0.699947	3.98198	0.213751
641	0.700066	3.97866	0.213624
642	0.700203	3.97715	0.213572
643	0.700269	3.97959	0.213718
644	0.700335	3.98097	0.213805
645	0.700387	3.98247	0.213859
646	0.700393	3.98582	0.214019
647	0.700382	3.98723	0.21434
648	0.700391	3.98848	0.214274
649	0.700373	3.98983	0.21427
650	0.700406	3.98949	0.213925
651	0.700441	3.98959	0.21395
652	0.700431	3.99106	0.213936
653	0.700418	3.99384	0.214055
654	0.700404	3.99404	0.214008
655	0.700382	3.99469	0.213996
656	0.700379	3.99454	0.214014
657	0.700376	3.99545	0.213877
658	0.700404	3.99357	0.213753
659	0.700413	3.99394	0.213817
660	0.700423	3.99389	0.213945
661	0.700431	3.99381	0.213965
662	0.700442	3.99408	0.213938
663	0.700438	3.99425	0.213909
664	0.700442	3.99442	0.213886
665	0.700445	3.99508	0.213901
666	0.700459	3.99528	0.213888
667	0.700474	3.99539	0.213781
668	0.700485	3.99632	0.213874
669	0.700489	3.99575	0.213853
670	0.700484	3.99759	0.213902
671	0.700492	3.99771	0.213894
672	0.700484	3.99777	0.213875
673	0.700489	3.99787	0.213867
674	0.700495	3.99799	0.213856
675	0.700496	3.99807	0.213844
676	0.700498	3.99872	0.21386
677	0.70051	3.99816	0.213847
678	0.70051	3.99914	0.213811
679	0.700519	3.99925	0.213805
680	0.700521	3.99933	0.213796
681	0.700518	3.99935	0.21379
682	0.700521	3.99943	0.213782
683	0.70053	3.99952	0.213777
684	0.700532	3.99958	0.213772
685	0.700533	3.99961	0.213768
686	0.700537	3.99967	0.213764
687	0.700541	3.99972	0.213761
688	0.700541	3.99974	0.213758
689	0.700542	3.99977	0.213756
690	0.700541	3.99978	0.213753
691	0.700542	3.9998	0.213751
692	0.700542	3.99981	0.213749
693	0.700543	3.99983	0.213747
694	0.700542	3.99984	0.213746
695	0.700542	3.99985	0.213744
696	0.700543	3.99986	0.213742
697	0.700542	3.99986	0.213741
698	0.700543	3.99988	0.21374
699	0.700544	3.99989	0.213739
700	0.700544	3.9999	0.213739
701	0.700545	3.99991	0.213738
702	0.700546	3.99992	0.213737
703	0.700547	3.99994	0.213736
704	0.700547	3.99994	0.213736
705	0.700548	3.99995	0.213736
706	0.700548	3.99995	0.213735
707	0.700548	3.99996	0.213734
708	0.700549	3.99997	0.213734
709	0.700549	3.99997	0.213734
710	0.700549	3.99997	0.213733
711	0.700549	3.99997	0.213733
712	0.700549	3.99998	0.213733
713	0.700549	3.99998	0.213733
714	0.700549	3.99998	0.213732
715	0.70055	3.99999	0.213732
716	0.70055	3.99999	0.213732
717	0.70055	3.99999	0.213732
718	0.70055	3.99999	0.213732
719	0.70055	3.99999	0.213732
720	0.70055	3.99999	0.213732
721	0.70055	3.99999	0.213731
722	0.70055	3.99999	0.213731
723	0.70055	3.99999	0.213731
724	0.70055	3.99999	0.213731
725	0.70055	4	0.213731
726	0.70055	4	0.213731
727	0.70055	4	0.213731
728	0.70055	4	0.213731
729	0.70055	4	0.213731
730	0.70055	4	0.213731
731	0.70055	4	0.213731
732	0.70055	4	0.213731
733	0.70055	4	0.213731
734	0.70055	4	0.213731
735	0.70055	4	0.213731
736	0.70055	4	0.213731
737	0.70055	4	0.213731
738	0.70055	4	0.213731
739	0.70055	4	0.213731
740	0.70055	4	0.213731
741	0.70055	4	0.213731
742	0.70055	4	0.213731
743	0.70055	4	0.213731
744	0.70055	4	0.21373
745	0.70055	4	0.21373
746	0.70055	4	0.21373
747	0.70055	4	0.21373
748	0.70055	4	0.21373
749	0.70055	4	0.21373
750	0.70055	4	0.21373
751	0.70055	4	0.21373
752	0.70055	4	0.21373
753	0.70055	4	0.21373
754	0.70055	4	0.21373
755	0.70055	4	0.21373
756	0.70055	4	0.21373
757	0.70055	4	0.21373
758	0.70055	4	0.21373
759	0.70055	4	0.21373
760	0.70055	4	0.21373
761	0.70055	4	0.21373
762	0.70055	4	0.21373
763	0.70055	4	0.21373
764	0.70055	4	0.21373
765	0.70055	4	0.21373
766	0.70055	4	0.21373
767	0.70055	4	0.21373
768	0.70055	4	0.21373
769	0.70055	4	0.21373
770	0.70055	4	0.21373
771	0.70055	4	0.21373
772	0.70055	4	0.21373
773	0.70055	4	0.21373
774	0.70055	4	0.21373
775	0.70055	4	0.21373
776	0.70055	4	0.21373
777	0.70055	4	0.21373
778	0.70055	4	0.21373
779	0.70055	4	0.21373
780	0.70055	4	0.21373
781	0.70055	4	0.21373
782	0.70055	4	0.21373
783	0.70055	4	0.21373
784	0.70055	4	0.21373
785	0.70055	4	0.21373
786	0.70055	4	0.21373
787	0.70055	4	0.21373
788	0.70055	4	0.21373
789	0.70055	4	0.21373
790	0.70055	4	0.21373
791	0.70055	4	0.21373
792	0.70055	4	0.21373
793	0.70055	4	0.21373
794	0.70055	4	0.21373
795	0.70055	4	0.21373
796	0.70055	4	0.21373
797	0.70055	4	0.21373
798	0.70055	4	0.21373
799	0.70055	4	0.21373
800	0.70055	4	0.21373
801	0.70055	4	0.21373
802	0.70055	4	0.21373
803	0.70055	4	0.21373
804	0.70055	4	0.21373
805	0.70055	4	0.21373
806	0.70055	4	0.21373
807	0.70055	4	0.21373
808	0.70055	4	0.21373
809	0.70055	4	0.21373
810	0.70055	4	0.21373
811	0.70055	4	0.21373
812	0.70055	4	0.21373
813	0.70055	4	0.21373
814	0.70055	4	0.21373
815	0.70055	4	0.21373
816	0.70055	4	0.21373
817	0.70055	4	0.21373
818	0.70055	4	0.21373
819	0.70055	4	0.21373
820	0.70055	4	0.21373
821	0.70055	4	0.21373
822	0.70055	4	0.21373
823	0.70055	4	0.21373
824	0.70055	4	0.21373
825	0.70055	4	0.21373
826	0.70055	4	0.21373
827	0.70055	4	0.21373
828	0.70055	4	0.21373
829	0.70055	4	0.21373
830	0.70055	4	0.21373
831	0.70055	4	0.21373
832	0.70055	4	0.21373
833	0.70055	4	0.21373
834	0.70055	4	0.21373
835	0.70055	4	0.21373
836	0.70055	4	0.21373
837	0.70055	4	0.21373
838	0.70055	4	0.21373
839	0.70055	4	0.21373
840	0.70055	4	0.21373
841	0.70055	4	0.21373
842	0.70055	4	0.21373
843	0.70055	4	0.21373
844	0.70055	4	0.21373
845	0.70055	4	0.21373
846	0.70055	4	0.21373
847	0.70055	4	0.21373
848	0.70055	4	0.21373
849	0.70055	4	0.21373
850	0.70055	4	0.21373
851	0.70055	4	0.21373
852	0.70055	4	0.21373
853	0.70055	4	0.21373
854	0.70055	4	0.21373
855	0.70055	4	0.21373
856	0.70055	4	0.21373
857	0.70055	4	0.21373
858	0.70055	4	0.21373
859	0.70055	4	0.21373
860	0.70055	4	0.21373
861	0.70055	4	0.21373
862	0.70055	4	0.21373
863	0.70055	4	0.21373
864	0.70055	4	0.21373
865	0.70055	4	0.21373
866	0.70055	4	0.21373
867	0.70055	4	0.21373
868	0.70055	4	0.21373
869	0.70055	4	0.21373
870	0.70055	4	0.21373
871	0.70055	4	0.21373
872	0.70055	4	0.21373
873	0.70055	4	0.21373
874	0.70055	4	0.21373
875	0.70055	4	0.21373
876	0.70055	4	0.21373
877	0.70055	4	0.21373
878	0.70055	4	0.21373
879	0.70055	4	0.21373
880	0.70055	4	0.21373
881	0.70055	4	0.21373
882	0.70055	4	0.21373
883	0.70055	4	0.21373
884	0.70055	4	0.21373
885	0.70055	4	0.21373
886	0.70055	4	0.21373
887	0.70055	4	0.21373
888	0.70055	4	0.21373
889	0.70055	4	0.21373
890	0.70055	4	0.21373
891	0.70055	4	0.21373
892	0.70055	4	0.21373
893	0.70055	4	0.21373
894	0.70055	4	0.21373
895	0.70055	4	0.21373
896	0.70055	4	0.21373
897	0.70055	4	0.21373
898	0.70055	4	0.21373
899	0.70055	4	0.21373
900	0.70055	4	0.21373
901	0.70055	4	0.21373
902	0.70055	4	0.21373
903	0.70055	4	0.21373
904	0.70055	4	0.21373
905	0.70055	4	0.21373
906	0.70055	4	0.21373
907	0.70055	4	0.21373
908	0.70055	4	0.21373
909	0.70055	4	0.21373
910	0.70055	4	0.21373
911	0.70055	4	0.21373
912	0.70055	4	0.21373
913	0.70055	4	0.21373
914	0.70055	4	0.21373
915	0.70055	4	0.21373
916	0.70055	4	0.21373
917	0.70055	4	0.21373
918	0.70055	4	0.21373
919	0.70055	4	0.21373
920	0.70055	4	0.21373
921	0.70055	4	0.21373
922	0.70055	4	0.21373
923	0.70055	4	0.21373
924	0.70055	4	0.21373
925	0.70055	4	0.21373
926	0.70055	4	0.21373
927	0.70055	4	0.21373
928	0.70055	4	0.21373
929	0.70055	4	0.21373
930	0.70055	4	0.21373
931	0.70055	4	0.21373
932	0.70055	4	0.21373
933	0.70055	4	0.21373
934	0.70055	4	0.21373
935	0.70055	4	0.21373
936	0.70055	4	0.21373
937	0.70055	4	0.21373
938	0.70055	4	0.21373
939	0.70055	4	0.21373
940	0.70055	4	0.21373
941	0.70055	4	0.21373
942	0.70055	4	0.21373
943	0.70055	4	0.21373
944	0.70055	4	0.21373
945	0.70055	4	0.21373
946	0.70055	4	0.21373
947	0.70055	4	0.21373
948	0.70055	4	0.21373
949	0.70055	4	0.21373
950	0.70055	4	0.21373
951	0.70055	4	0.21373
952	0.70055	4	0.21373
953	0.70055	4	0.21373
954	0.70055	4	0.21373
955	0.70055	4	0.21373
956	0.70055	4	0.21373
957	0.70055	4	0.21373
958	0.70055	4	0.21373
959	0.70055	4	0.21373
960	0.70055	4	0.21373
961	0.70055	4	0.21373
962	0.70055	4	0.21373
963	0.70055	4	0.21373
964	0.70055	4	0.21373
965	0.70055	4	0.21373
966	0.70055	4	0.21373
967	0.70055	4	0.21373
968	0.70055	4	0.21373
969	0.70055	4	0.21373
970	0.70055	4	0.21373
971	0.70055	4	0.21373
972	0.70055	4	0.21373
973	0.70055	4	0.21373
974	0.70055	4	0.21373
975	0.70055	4	0.21373
976	0.70055	4	0.21373
977	0.70055	4	0.21373
978	0.70055	4	0.21373
979	0.70055	4	0.21373
980	0.70055	4	0.21373
981	0.70055	4	0.21373
982	0.70055	4	0.21373
983	0.70055	4	0.21373
984	0.70055	4	0.21373
985	0.70055	4	0.21373
986	0.70055	4	0.21373
987	0.70055	4	0.21373
988	0.70055	4	0.21373
989	0.70055	4	0.21373
990	0.70055	4	0.21373
991	0.70055	4	0.21373
992	0.70055	4	0.21373
993	0.70055	4	0.21373
994	0.70055	4	0.21373
995	0.70055	4	0.21373
996	0.70055	4	0.21373
997	0.70055	4	0.21373
998	0.70055	4	0.21373
999	0.70055	4	0.21373
1000	0.70055	4	0.21373
1001	0.70055	4	0.21373
1002	0.70055	4	0.21373
1003	0.70055	4	0.21373
1004	0.70055	4	0.21373
1005	0.70055	4	0.21373
1006	0.70055	4	0.21373
1007	0.70055	4	0.21373
1008	0.70055	4	0.21373
1009	0.70055	4	0.21373
1010	0.70055	4	0.21373
1011	0.70055	4	0.21373
1012	0.70055	4	0.21373
1013	0.70055	4	0.21373
1014	0.70055	4	0.21373
1015	0.70055	4	0.21373
1016	0.70055	4	0.21373
1017	0.70055	4	0.21373
1018	0.70055	4	0.21373
1019	0.70055	4	0.21373
1020	0.70055	4	0.21373
1021	0.70055	4	0.21373
1022	0.70055	4	0.21373
1023	0.70055	4	0.21373
1024	0.70055	4	0.21373
1025	0.70055	4	0.21373
1026	0.70055	4	0.21373
1027	0.70055	4	0.21373
1028	0.70055	4	0.21373
1029	0.70055	4	0.21373
1030	0.70055	4	0.21373
1031	0.70055	4	0.21373
1032	0.70055	4	0.21373
1033	0.70055	4	0.21373
1034	0.70055	4	0.21373
1035	0.70055	4	0.21373
1036	0.70055	4	0.21373
1037	0.70055	4	0.21373
1038	0.70055	4	0.21373
1039	0.70055	4	0.21373
1040	0.70055	4	0.21373
1041	0.70055	4	0.21373
1042	0.70055	4	0.21373
1043	0.70055	4	0.21373
1044	0.70055	4	0.21373
1045	0.70055	4	0.21373
1046	0.70055	4	0.21373
1047	0.70055	4	0.21373
1048	0.70055	4	0.21373
1049	0.70055	4	0.21373
1050	0.70055	4	0.21373
1051	0.70055	4	0.21373
1052	0.70055	4	0.21373
1053	0.70055	4	0.21373
1054	0.70055	4	0.21373
1055	0.70055	4	0.21373
1056	0.70055	4	0.21373
1057	0.70055	4	0.21373
1058	0.70055	4	0.21373
1059	0.70055	4	0.21373
1060	0.70055	4	0.21373
1061	0.70055	4	0.21373
1062	0.70055	4	0.21373
1063	0.70055	4	0.21373
1064	0.70055	4	0.21373
1065	0.70055	4	0.21373
1066	0.70055	4	0.21373
1067	0.70055	4	0.21373
1068	0.70055	4	0.21373
1069	0.70055	4	0.21373
1070	0.70055	4	0.21373
1071	0.70055	4	0.21373
1072	0.70055	4	0.21373
1073	0.70055	4	0.21373
1074	0.70055	4	0.21373
1075	0.70055	4	0.21373
1076	0.70055	4	0.21373
1077	0.70055	4	0.21373
1078	0.70055	4	0.21373
1079	0.70055	4	0.21373
1080	0.70055	4	0.21373
1081	0.70055	4	0.21373
1082	0.70055	4	0.21373
1083	0.70055	4	0.21373
1084	0.70055	4	0.21373
1085	0.70055	4	0.21373
1086	0.70055	4	0.21373
1087	0.70055	4	0.21373
1088	0.70055	4	0.21373
1089	0.70055	4	0.21373
1090	0.70055	4	0.21373
1091	0.70055	4	0.21373
1092	0.70055	4	0.21373
1093	0.70055	4	0.21373
1094	0.70055	4	0.21373
1095	0.70055	4	0.21373
1096	0.70055	4	0.21373
1097	0.70055	4	0.21373
1098	0.70055	4	0.21373
1099	0.70055	4	0.21373
1100	0.70055	4	0.21373
1101	0.70055	4	0.21373
1102	0.70055	4	0.21373
1103	0.70055	4	0.21373
1104	0.70055	4	0.21373
1105	0.70055	4	0.21373
1106	0.70055	4	0.21373
1107	0.70055	4	0.21373
1108	0.70055	4	0.21373
1109	0.70055	4	0.21373
1110	0.70055	4	0.21373
1111	0.70055	4	0.21373
1112	0.70055	4	0.21373
1113	0.70055	4	0.21373
1114	0.70055	4	0.21373
1115	0.70055	4	0.21373
1116	0.70055	4	0.21373
1117	0.70055	4	0.21373
1118	0.70055	4	0.21373
1119	0.70055	4	0.21373
1120	0.70055	4	0.21373
1121	0.70055	4	0.21373
1122	0.70055	4	0.21373
1123	0.70055	4	0.21373
1124	0.70055	4	0.21373
1125	0.70055	4	0.21373
1126	0.70055	4	0.21373
1127	0.70055	4	0.21373
1128	0.70055	4	0.21373
1129	0.70055	4	0.21373
1130	0.70055	4	0.21373
1131	0.70055	4	0.21373
1132	0.70055	4	0.21373
1133	0.70055	4	0.21373
1134	0.70055	4	0.21373
1135	0.70055	4	0.21373
1136	0.70055	4	0.21373
1137	0.70055	4	0.21373
1138	0.70055	4	0.21373
1139	0.70055	4	0.21373
1140	0.70055	4	0.21373
1141	0.70055	4	0.21373
1142	0.70055	4	0.21373
1143	0.70055	4	0.21373
1144	0.70055	4	0.21373
1145	0.70055	4	0.21373
1146	0.70055	4	0.21373
1147	0.70055	4	0.21373
1148	0.70055	4	0.21373
1149	0.70055	4	0.21373
1150	0.70055	4	0.21373
1151	0.70055	4	0.21373
1152	0.70055	4	0.21373
1153	0.70055	4	0.21373
1154	0.70055	4	0.21373
1155	0.70055	4	0.21373
1156	0.70055	4	0.21373
1157	0.70055	4	0.21373
1158	0.70055	4	0.21373
1159	0.70055	4	0.21373
1160	0.70055	4	0.21373
1161	0.70055	4	0.21373
1162	0.70055	4	0.21373
1163	0.70055	4	0.21373
1164	0.70055	4	0.21373
1165	0.70055	4	0.21373
1166	0.70055	4	0.21373
1167	0.70055	4	0.21373
1168	0.70055	4	0.21373
1169	0.70055	4	0.21373
1170	0.70055	4	0.21373
1171	0.70055	4	0.21373
1172	0.70055	4	0.21373
1173	0.70055	4	0.21373
1174	0.70055	4	0.21373
1175	0.70055	4	0.21373
1176	0.70055	4	0.21373
1177	0.70055	4	0.21373
1178	0.70055	4	0.21373
1179	0.70055	4	0.21373
1180	0.70055	4	0.21373
1181	0.70055	4	0.21373
1182	0.70055	4	0.21373
1183	0.70055	4	0.21373
1184	0.70055	4	0.21373
1185	0.70055	4	0.21373
1186	0.70055	4	0.21373
1187	0.70055	4	0.21373
1188	0.70055	4	0.21373
1189	0.70055	4	0.21373
1190	0.70055	4	0.21373
1191	0.70055	4	0.21373
1192	0.70055	4	0.21373
1193	0.70055	4	0.21373
1194	0.70055	4	0.21373
1195	0.70055	4	0.21373
1196	0.70055	4	0.21373
1197	0.70055	4	0.21373
1198	0.70055	4	0.21373
1199	0.70055	4	0.21373
1200	0.70055	4	0.21373
1201	0.70055	4	0.21373
1202	0.70055	4	0.21373
1203	0.70055	4	0.21373
1204	0.70055	4	0.21373
1205	0.70055	4	0.21373
1206	0.70055	4	0.21373
1207	0.70055	4	0.21373
1208	0.70055	4	0.21373
1209	0.70055	4	0.21373
1210	0.70055	4	0.21373
1211	0.70055	4	0.21373
1212	0.70055	4	0.21373
1213	0.70055	4	0.21373
1214	0.70055	4	0.21373
1215	0.70055	4	0.21373
1216	0.70055	4	0.21373
1217	0.70055	4	0.21373
1218	0.70055	4	0.21373
1219	0.70055	4	0.21373
1220	0.70055	4	0.21373
1221	0.70055	4	0.21373
1222	0.70055	4	0.21373
1223	0.70055	4	0.21373
1224	0.70055	4	0.21373
1225	0.70055	4	0.21373
1226	0.70055	4	0.21373
1227	0.70055	4	0.21373
1228	0.70055	4	0.21373
1229	0.70055	4	0.21373
1230	0.70055	4	0.21373
1231	0.70055	4	0.21373
1232	0.70055	4	0.21373
1233	0.70055	4	0.21373
1234	0.70055	4	0.21373
1235	0.70055	4	0.21373
1236	0.70055	4	0.21373
1237	0.70055	4	0.21373
1238	0.70055	4	0.21373
1239	0.70055	4	0.21373
1240	0.70055	4	0.21373
1241	0.70055	4	0.21373
1242	0.70055	4	0.21373
1243	0.70055	4	0.21373
1244	0.70055	4	0.21373
1245	0.70055	4	0.21373
1246	0.70055	4	0.21373
1247	0.70055	4	0.21373
1248	0.70055	4	0.21373
1249	0.70055	4	0.21373
1250	0.70055	4	0.21373
1251	0.70055	4	0.21373
1252	0.70055	4	0.21373
1253	0.70055	4	0.21373
1254	0.70055	4	0.21373
1255	0.70055	4	0.21373
1256	0.70055	4	0.21373
1257	0.70055	4	0.21373
1258	0.70055	4	0.21373
1259	0.70055	4	0.21373
1260	0.70055	4	0.21373
1261	0.70055	4	0.21373
1262	0.70055	4	0.21373
1263	0.70055	4	0.21373
1264	0.70055	4	0.21373
1265	0.70055	4	0.21373
1266	0.70055	4	0.21373
1267	0.70055	4	0.21373
1268	0.70055	4	0.21373
1269	0.70055	4	0.21373
1270	0.70055	4	0.21373
1271	0.70055	4	0.21373
1272	0.70055	4	0.21373
1273	0.70055	4	0.21373
1274	0.70055	4	0.21373
1275	0.70055	4	0.21373
1276	0.70055	4	0.21373
1277	0.70055	4	0.21373
1278	0.70055	4	0.21373
1279	0.70055	4	0.21373
1280	0.70055	4	0.21373
1281	0.70055	4	0.21373
1282	0.70055	4	0.21373
1283	0.70055	4	0.21373
1284	0.70055	4	0.21373
1285	0.70055	4	0.21373
1286	0.70055	4	0.21373
1287	0.70055	4	0.21373
1288	0.70055	4	0.21373
1289	0.70055	4	0.21373
1290	0.70055	4	0.21373
1291	0.70055	4	0.21373
1292	0.70055	4	0.21373
1293	0.70055	4	0.21373
1294	0.70055	4	0.21373
1295	0.70055	4	0.21373
1296	0.70055	4	0.21373
1297	0.70055	4	0.21373
1298	0.70055	4	0.21373
1299	0.70055	4	0.21373
1300	0.70055	4	0.21373
1301	0.70055	4	0.21373
1302	0.70055	4	0.21373
1303	0.70055	4	0.21373
1304	0.70055	4	0.21373
1305	0.70055	4	0.21373
1306	0.70055	4	0.21373
1307	0.70055	4	0.21373
1308	0.70055	4	0.21373
1309	0.70055	4	0.21373
1310	0.70055	4	0.21373
1311	0.70055	4	0.21373
1312	0.70055	4	0.21373
1313	0.70055	4	0.21373
1314	0.70055	4	0.21373
1315	0.70055	4	0.21373
1316	0.70055	4	0.21373
1317	0.70055	4	0.21373
1318	0.70055	4	0.21373
1319	0.70055	4	0.21373
1320	0.70055	4	0.21373
1321	0.70055	4	0.21373
1322	0.70055	4	0.21373
1323	0.70055	4	0.21373
1324	0.70055	4	0.21373
1325	0.70055	4	0.21373
1326	0.70055	4	0.21373
1327	0.70055	4	0.21373
1328	0.70055	4	0.21373
1329	0.70055	4	0.21373
1330	0.70055	4	0.21373
1331	0.70055	4	0.21373
1332	0.70055	4	0.21373
1333	0.70055	4	0.21373
1334	0.70055	4	0.21373
1335	0.70055	4	0.21373
1336	0.70055	4	0.21373
1337	0.70055	4	0.21373
1338	0.70055	4	0.21373
1339	0.70055	4	0.21373
1340	0.70055	4	0.21373
1341	0.70055	4	0.21373
1342	0.70055	4	0.21373
1343	0.70055	4	0.21373
1344	0.70055	4	0.21373
1345	0.70055	4	0.21373
1346	0.70055	4	0.21373
1347	0.70055	4	0.21373
1348	0.70055	4	0.21373
1349	0.70055	4	0.21373
1350	0.70055	4	0.21373
1351	0.70055	4	0.21373
1352	0.70055	4	0.21373
1353	0.70055	4	0.21373
1354	0.70055	4	0.21373
1355	0.70055	4	0.21373
1356	0.70055	4	0.21373
1357	0.70055	4	0.21373
1358	0.70055	4	0.21373
1359	0.70055	4	0.21373
1360	0.70055	4	0.21373
1361	0.70055	4	0.21373
1362	0.70055	4	0.21373
1363	0.70055	4	0.21373
1364	0.70055	4	0.21373
1365	0.70055	4	0.21373
1366	0.70055	4	0.21373
1367	0.70055	4	0.21373
1368	0.70055	4	0.21373
1369	0.70055	4	0.21373
1370	0.70055	4	0.21373
1371	0.70055	4	0.21373
1372	0.70055	4	0.21373
1373	0.70055	4	0.21373
1374	0.70055	4	0.21373
1375	0.70055	4	0.21373
1376	0.70055	4	0.21373
1377	0.70055	4	0.21373
1378	0.70055	4	0.21373
1379	0.70055	4	0.21373
1380	0.70055	4	0.21373
1381	0.70055	4	0.21373
1382	0.70055	4	0.21373
1383	0.70055	4	0.21373
1384	0.70055	4	0.21373
1385	0.70055	4	0.21373
1386	0.70055	4	0.21373
1387	0.70055	4	0.21373
1388	0.70055	4	0.21373
1389	0.70055	4	0.21373
1390	0.70055	4	0.21373
1391	0.70055	4	0.21373
1392	0.70055	4	0.21373
1393	0.70055	4	0.21373
1394	0.70055	4	0.21373
1395	0.70055	4	0.21373
1396	0.70055	4	0.21373
1397	0.70055	4	0.21373
1398	0.70055	4	0.21373
1399	0.70055	4	0.21373
1400	0.70055	4	0.21373
1401	0.70055	4	0.21373
1402	0.70055	4	0.21373
1403	0.70055	4	0.21373
1404	0.70055	4	0.21373
1405	0.70055	4	0.21373
1406	0.70055	4	0.21373
1407	0.70055	4	0.21373
1408	0.70055	4	0.21373
1409	0.70055	4	0.21373
1410	0.70055	4	0.21373
1411	0.70055	4	0.21373
1412	0.70055	4	0.21373
1413	0.70055	4	0.21373
1414	0.70055	4	0.21373
1415	0.70055	4	0.21373
1416	0.70055	4	0.21373
1417	0.70055	4	0.21373
1418	0.70055	4	0.21373
1419	0.70055	4	0.21373
1420	0.70055	4	0.21373
1421	0.70055	4	0.21373
1422	0.70055	4	0.21373
1423	0.70055	4	0.21373
1424	0.70055	4	0.21373
1425	0.70055	4	0.21373
1426	0.70055	4	0.21373
1427	0.70055	4	0.21373
1428	0.70055	4	0.21373
1429	0.70055	4	0.21373
1430	0.70055	4	0.21373
1431	0.70055	4	0.21373
1432	0.70055	4	0.21373
1433	0.70055	4	0.21373
1434	0.70055	4	0.21373
1435	0.70055	4	0.21373
1436	0.70055	4	0.21373
1437	0.70055	4	0.21373
1438	0.70055	4	0.21373
1439	0.70055	4	0.21373
1440	0.70055	4	0.21373
1441	0.70055	4	0.21373
1442	0.70055	4	0.21373
1443	0.70055	4	0.21373
1444	0.70055	4	0.21373
1445	0.70055	4	0.21373
1446	0.70055	4	0.21373
1447	0.70055	4	0.21373
1448	0.70055	4	0.21373
1449	0.70055	4	0.21373
1450	0.70055	4	0.21373
1451	0.70055	4	0.21373
1452	0.70055	4	0.21373
1453	0.70055	4	0.21373
1454	0.70055	4	0.21373
1455	0.70055	4	0.21373
1456	0.70055	4	0.21373
1457	0.70055	4	0.21373
1458	0.70055	4	0.21373
1459	0.70055	4	0.21373
1460	0.70055	4	0.21373
1461	0.70055	4	0.21373
1462	0.70055	4	0.21373
1463	0.70055	4	0.21373
1464	0.70055	4	0.21373
1465	0.70055	4	0.21373
1466	0.70055	4	0.21373
1467	0.70055	4	0.21373
1468	0.70055	4	0.21373
1469	0.70055	4	0.21373
1470	0.70055	4	0.21373
1471	0.70055	4	0.21373
1472	0.70055	4	0.21373
1473	0.70055	4	0.21373
1474	0.70055	4	0.21373
1475	0.70055	4	0.21373
1476	0.70055	4	0.21373
1477	0.70055	4	0.21373
1478	0.70055	4	0.21373
1479	0.70055	4	0.21373
1480	0.70055	4	0.21373
1481	0.70055	4	0.21373
1482	0.70055	4	0.21373
1483	0.70055	4	0.21373
1484	0.70055	4	0.21373
1485	0.70055	4	0.21373
1486	0.70055	4	0.21373
1487	0.70055	4	0.21373
1488	0.70055	4	0.21373
1489	0.70055	4	0.21373
1490	0.70055	4	0.21373
1491	0.70055	4	0.21373
1492	0.70055	4	0.21373
1493	0.70055	4	0.21373
1494	0.70055	4	0.21373
1495	0.70055	4	0.21373
1496	0.70055	4	0.21373
1497	0.70055	4	0.21373
1498	0.70055	4	0.21373
1499	0.70055	4	0.21373
1500	0.70055	4	0.21373
1501	0.70055	4	0.21373
1502	0.70055	4	0.21373
1503	0.70055	4	0.21373
1504	0.70055	4	0.21373
1505	0.70055	4	0.21373
1506	0.70055	4	0.21373
1507	0.70055	4	0.21373
1508	0.70055	4	0.21373
1509	0.70055	4	0.21373
1510	0.70055	4	0.21373
1511	0.70055	4	0.21373
1512	0.70055	4	0.21373
1513	0.70055	4	0.21373
1514	0.70055	4	0.21373
1515	0.70055	4	0.21373
1516	0.70055	4	0.21373
1517	0.70055	4	0.21373
1518	0.70055	4	0.21373
1519	0.70055	4	0.21373
1520	0.70055	4	0.21373
1521	0.70055	4	0.21373
1522	0.70055	4	0.21373
1523	0.70055	4	0.21373
1524	0.70055	4	0.21373
1525	0.70055	4	0.21373
1526	0.70055	4	0.21373
1527	0.70055	4	0.21373
1528	0.70055	4	0.21373
1529	0.70055	4	0.21373
1530	0.70055	4	0.21373
1531	0.70055	4	0.21373
1532	0.70055	4	0.21373
1533	0.70055	4	0.21373
1534	0.70055	4	0.21373
1535	0.70055	4	0.21373
1536	0.70055	4	0.21373
1537	0.70055	4	0.21373
1538	0.70055	4	0.21373
1539	0.70055	4	0.21373
1540	0.70055	4	0.21373
1541	0.70055	4	0.21373
1542	0.70055	4	0.21373
1543	0.70055	4	0.21373
1544	0.70055	4	0.21373
1545	0.70055	4	0.21373
1546	0.70055	4	0.21373
1547	0.70055	4	0.21373
1548	0.70055	4	0.21373
1549	0.70055	4	0.21373
1550	0.70055	4	0.21373
1551	0.70055	4	0.21373
1552	0.70055	4	0.21373
1553	0.70055	4	0.21373
1554	0.70055	4	0.21373
1555	0.70055	4	0.21373
1556	0.70055	4	0.21373
1557	0.70055	4	0.21373
1558	0.70055	4	0.21373
1559	0.70055	4	0.21373
1560	0.70055	4	0.21373
1561	0.70055	4	0.21373
1562	0.70055	4	0.21373
1563	0.70055	4	0.21373
1564	0.70055	4	0.21373
1565	0.70055	4	0.21373
1566	0.70055	4	0.21373
1567	0.70055	4	0.21373
1568	0.70055	4	0.21373
1569	0.70055	4	0.21373
1570	0.70055	4	0.21373
1571	0.70055	4	0.21373
1572	0.70055	4	0.21373
1573	0.70055	4	0.21373
1574	0.70055	4	0.21373
1575	0.70055	4	0.21373
1576	0.70055	4	0.21373
1577	0.70055	4	0.21373
1578	0.70055	4	0.21373
1579	0.70055	4	0.21373
1580	0.70055	4	0.21373
1581	0.70055	4	0.21373
1582	0.70055	4	0.21373
1583	0.70055	4	0.21373
1584	0.70055	4	0.21373
1585	0.70055	4	0.21373
1586	0.70055	4	0.21373
1587	0.70055	4	0.21373
1588	0.70055	4	0.21373
1589	0.70055	4	0.21373
1590	0.70055	4	0.21373
1591	0.70055	4	0.21373
1592	0.70055	4	0.21373
1593	0.70055	4	0.21373
1594	0.70055	4	0.21373
1595	0.70055	4	0.21373
1596	0.70055	4	0.21373
1597	0.70055	4	0.21373
1598	0.70055	4	0.21373
1599	0.70055	4	0.21373
1600	0.70055	4	0.21373
1601	0.70055	4	0.21373
1602	0.70055	4	0.21373
1603	0.70055	4	0.21373
1604	0.70055	4	0.21373
1605	0.70055	4	0.21373
1606	0.70055	4	0.21373
1607	0.70055	4	0.21373
1608	0.70055	4	0.21373
1609	0.70055	4	0.21373
1610	0.70055	4	0.21373
1611	0.70055	4	0.21373
1612	0.70055	4	0.21373
1613	0.70055	4	0.21373
1614	0.70055	4	0.21373
1615	0.70055	4	0.21373
1616	0.70055	4	0.21373
1617	0.70055	4	0.21373
1618	0.70055	4	0.21373
1619	0.70055	4	0.21373
1620	0.70055	4	0.21373
1621	0.70055	4	0.21373
1622	0.70055	4	0.21373
1623	0.70055	4	0.21373
1624	0.70055	4	0.21373
1625	0.70055	4	0.21373
1626	0.70055	4	0.21373
1627	0.70055	4	0.21373
1628	0.70055	4	0.21373
1629	0.70055	4	0.21373
1630	0.70055	4	0.21373
1631	0.70055	4	0.21373
1632	0.70055	4	0.21373
1633	0.70055	4	0.21373
1634	0.70055	4	0.21373
1635	0.70055	4	0.21373
1636	0.70055	4	0.21373
1637	0.70055	4	0.21373
1638	0.70055	4	0.21373
1639	0.70055	4	0.21373
1640	0.70055	4	0.21373
1641	0.70055	4	0.21373
1642	0.70055	4	0.21373
1643	0.70055	4	0.21373
1644	0.70055	4	0.21373
1645	0.70055	4	0.21373
1646	0.70055	4	0.21373
1647	0.70055	4	0.21373
1648	0.70055	4	0.21373
1649	0.70055	4	0.21373
1650	0.70055	4	0.21373
1651	0.70055	4	0.21373
1652	0.70055	4	0.21373
1653	0.70055	4	0.21373
1654	0.70055	4	0.21373
1655	0.70055	4	0.21373
1656	0.70055	4	0.21373
1657	0.70055	4	0.21373
1658	0.70055	4	0.21373
1659	0.70055	4	0.21373
1660	0.70055	4	0.21373
1661	0.70055	4	0.21373
1662	0.70055	4	0.21373
1663	0.70055	4	0.21373
1664	0.70055	4	0.21373
1665	0.70055	4	0.21373
1666	0.70055	4	0.21373
1667	0.70055	4	0.21373
1668	0.70055	4	0.21373
1669	0.70055	4	0.21373
1670	0.70055	4	0.21373
1671	0.70055	4	0.21373
1672	0.70055	4	0.21373
1673	0.70055	4	0.21373
1674	0.70055	4	0.21373
1675	0.70055	4	0.21373
1676	0.70055	4	0.21373
1677	0.70055	4	0.21373
1678	0.70055	4	0.21373
1679	0.70055	4	0.21373
1680	0.70055	4	0.21373
1681	0.70055	4	0.21373
1682	0.70055	4	0.21373
1683	0.70055	4	0.21373
1684	0.70055	4	0.21373
1685	0.70055	4	0.21373
1686	0.70055	4	0.21373
1687	0.70055	4	0.21373
1688	0.70055	4	0.21373
1689	0.70055	4	0.21373
1690	0.70055	4	0.21373
1691	0.70055	4	0.21373
1692	0.70055	4	0.21373
1693	0.70055	4	0.21373
1694	0.70055	4	0.21373
1695	0.70055	4	0.21373
1696	0.70055	4	0.21373
1697	0.70055	4	0.21373
1698	0.70055	4	0.21373
1699	0.70055	4	0.21373
1700	0.70055	4	0.21373
1701	0.70055	4	0.21373
1702	0.70055	4	0.21373
1703	0.70055	4	0.21373
1704	0.70055	4	0.21373
1705	0.70055	4	0.21373
1706	0.70055	4	0.21373
1707	0.70055	4	0.21373
1708	0.70055	4	0.21373
1709	0.70055	4	0.21373
1710	0.70055	4	0.21373
1711	0.70055	4	0.21373
1712	0.70055	4	0.21373
1713	0.70055	4	0.21373
1714	0.70055	4	0.21373
1715	0.70055	4	0.21373
1716	0.70055	4	0.21373
1717	0.70055	4	0.21373
1718	0.70055	4	0.21373
1719	0.70055	4	0.21373
1720	0.70055	4	0.21373
1721	0.70055	4	0.21373
1722	0.70055	4	0.21373
1723	0.70055	4	0.21373
1724	0.70055	4	0.21373
1725	0.70055	4	0.21373
1726	0.70055	4	0.21373
1727	0.70055	4	0.21373
1728	0.70055	4	0.21373
1729	0.70055	4	0.21373
1730	0.70055	4	0.21373
1731	0.70055	4	0.21373
1732	0.70055	4	0.21373
1733	0.70055	4	0.21373
1734	0.70055	4	0.21373
1735	0.70055	4	0.21373
1736	0.70055	4	0.21373
1737	0.70055	4	0.21373
1738	0.70055	4	0.21373
1739	0.70055	4	0.21373
1740	0.70055	4	0.21373
1741	0.70055	4	0.21373
1742	0.70055	4	0.21373
1743	0.70055	4	0.21373
1744	0.70055	4	0.21373
1745	0.70055	4	0.21373
1746	0.70055	4	0.21373
1747	0.70055	4	0.21373
1748	0.70055	4	0.21373
1749	0.70055	4	0.21373
1750	0.70055	4	0.21373
1751	0.70055	4	0.21373
1752	0.70055	4	0.21373
1753	0.70055	4	0.21373
1754	0.70055	4	0.21373
1755	0.70055	4	0.21373
1756	0.70055	4	0.21373
1757	0.70055	4	0.21373
1758	0.70055	4	0.21373
1759	0.70055	4	0.21373
1760	0.70055	4	0.21373
1761	0.70055	4	0.21373
1762	0.70055	4	0.21373
1763	0.70055	4	0.21373
1764	0.70055	4	0.21373
1765	0.70055	4	0.21373
1766	0.70055	4	0.21373
1767	0.70055	4	0.21373
1768	0.70055	4	0.21373
1769	0.70055	4	0.21373
1770	0.70055	4	0.21373
1771	0.70055	4	0.21373
1772	0.70055	4	0.21373
1773	0.70055	4	0.21373
1774	0.70055	4	0.21373
1775	0.70055	4	0.21373
1776	0.70055	4	0.21373
1777	0.70055	4	0.21373
1778	0.70055	4	0.21373
1779	0.70055	4	0.21373
1780	0.70055	4	0.21373
1781	0.70055	4	0.21373
1782	0.70055	4	0.21373
1783	0.70055	4	0.21373
1784	0.70055	4	0.21373
1785	0.70055	4	0.21373
1786	0.70055	4	0.21373
1787	0.70055	4	0.21373
1788	0.70055	4	0.21373
1789	0.70055	4	0.21373
1790	0.70055	4	0.21373
1791	0.70055	4	0.21373
1792	0.70055	4	0.21373
1793	0.70055	4	0.21373
1794	0.70055	4	0.21373
1795	0.70055	4	0.21373
1796	0.70055	4	0.21373
1797	0.70055	4	0.21373
1798	0.70055	4	0.21373
1799	0.70055	4	0.21373
1800	0.70055	4	0.21373
1801	0.70055	4	0.21373
1802	0.70055	4	0.21373
1803	0.70055	4	0.21373
1804	0.70055	4	0.21373
1805	0.70055	4	0.21373
1806	0.70055	4	0.21373
1807	0.70055	4	0.21373
1808	0.70055	4	0.21373
1809	0.70055	4	0.21373
1810	0.70055	4	0.21373
1811	0.70055	4	0.21373
1812	0.70055	4	0.21373
1813	0.70055	4	0.21373
1814	0.70055	4	0.21373
1815	0.70055	4	0.21373
1816	0.70055	4	0.21373
1817	0.70055	4	0.21373
1818	0.70055	4	0.21373
1819	0.70055	4	0.21373
1820	0.70055	4	0.21373
1821	0.70055	4	0.21373
1822	0.70055	4	0.21373
1823	0.70055	4	0.21373
1824	0.70055	4	0.21373
1825	0.70055	4	0.21373
1826	0.70055	4	0.21373
1827	0.70055	4	0.21373
1828	0.70055	4	0.21373
1829	0.70055	4	0.21373
1830	0.70055	4	0.21373
1831	0.70055	4	0.21373
1832	0.70055	4	0.21373
1833	0.70055	4	0.21373
1834	0.70055	4	0.21373
1835	0.70055	4	0.21373
1836	0.70055	4	0.21373
1837	0.70055	4	0.21373
1838	0.70055	4	0.21373
1839	0.70055	4	0.21373
1840	0.70055	4	0.21373
1841	0.70055	4	0.21373
1842	0.70055	4	0.21373
1843	0.70055	4	0.21373
1844	0.70055	4	0.21373
1845	0.70055	4	0.21373
1846	0.70055	4	0.21373
1847	0.70055	4	0.21373
1848	0.70055	4	0.21373
1849	0.70055	4	0.21373
1850	0.70055	4	0.21373
1851	0.70055	4	0.21373
1852	0.70055	4	0.21373
1853	0.70055	4	0.21373
1854	0.70055	4	0.21373
1855	0.70055	4	0.21373
1856	0.70055	4	0.21373
1857	0.70055	4	0.21373
1858	0.70055	4	0.21373
1859	0.70055	4	0.21373
1860	0.70055	4	0.21373
1861	0.70055	4	0.21373
1862	0.70055	4	0.21373
1863	0.70055	4	0.21373
1864	0.70055	4	0.21373
1865	0.70055	4	0.21373
1866	0.70055	4	0.21373
1867	0.70055	4	0.21373
1868	0.70055	4	0.21373
1869	0.70055	4	0.21373
1870	0.70055	4	0.21373
1871	0.70055	4	0.21373
1872	0.70055	4	0.21373
1873	0.70055	4	0.21373
1874	0.70055	4	0.21373
1875	0.70055	4	0.21373
1876	0.70055	4	0.21373
1877	0.70055	4	0.21373
1878	0.70055	4	0.21373
1879	0.70055	4	0.21373
1880	0.70055	4	0.21373
1881	0.70055	4	0.21373
1882	0.70055	4	0.21373
1883	0.70055	4	0.21373
1884	0.70055	4	0.21373
1885	0.70055	4	0.21373
1886	0.70055	4	0.21373
1887	0.70055	4	0.21373
1888	0.70055	4	0.21373
1889	0.70055	4	0.21373
1890	0.70055	4	0.21373
1891	0.70055	4	0.21373
1892	0.70055	4	0.21373
1893	0.70055	4	0.21373
1894	0.70055	4	0.21373
1895	0.70055	4	0.21373
1896	0.70055	4	0.21373
1897	0.70055	4	0.21373
1898	0.70055	4	0.21373
1899	0.70055	4	0.21373
1900	0.70055	4	0.21373
1901	0.70055	4	0.21373
1902	0.70055	4	0.21373
1903	0.70055	4	0.21373
1904	0.70055	4	0.21373
1905	0.70055	4	0.21373
1906	0.70055	4	0.21373
1907	0.70055	4	0.21373
1908	0.70055	4	0.21373
1909	0.70055	4	0.21373
1910	0.70055	4	0.21373
1911	0.70055	4	0.21373
1912	0.70055	4	0.21373
1913	0.70055	4	0.21373
1914	0.70055	4	0.21373
1915	0.70055	4	0.21373
1916	0.70055	4	0.21373
1917	0.70055	4	0.21373
1918	0.70055	4	0.21373
1919	0.70055	4	0.21373
1920	0.70055	4	0.21373
1921	0.70055	4	0.21373
1922	0.70055	4	0.21373
1923	0.70055	4	0.21373
1924	0.70055	4	0.21373
1925	0.70055	4	0.21373
1926	0.70055	4	0.21373
1927	0.70055	4	0.21373
1928	0.70055	4	0.21373
1929	0.70055	4	0.21373
1930	0.70055	4	0.21373
1931	0.70055	4	0.21373
1932	0.70055	4	0.21373
1933	0.70055	4	0.21373
1934	0.70055	4	0.21373
1935	0.70055	4	0.21373
1936	0.70055	4	0.21373
1937	0.70055	4	0.21373
1938	0.70055	4	0.21373
1939	0.70055	4	0.21373
1940	0.70055	4	0.21373
1941	0.70055	4	0.21373
1942	0.70055	4	0.21373
1943	0.70055	4	0.21373
1944	0.70055	4	0.21373
1945	0.70055	4	0.21373
1946	0.70055	4	0.21373
1947	0.70055	4	0.21373
1948	0.70055	4	0.21373
1949	0.70055	4	0.21373
1950	0.70055	4	0.21373
1951	0.70055	4	0.21373
1952	0.70055	4	0.21373
1953	0.70055	4	0.21373
1954	0.70055	4	0.21373
1955	0.70055	4	0.21373
1956	0.70055	4	0.21373
1957	0.70055	4	0.21373
1958	0.70055	4	0.21373
1959	0.70055	4	0.21373
1960	0.70055	4	0.21373
1961	0.70055	4	0.21373
1962	0.70055	4	0.21373
1963	0.70055	4	0.21373
1964	0.70055	4	0.21373
1965	0.70055	4	0.21373
1966	0.70055	4	0.21373
1967	0.70055	4	0.21373
1968	0.70055	4	0.21373
1969	0.70055	4	0.21373
1970	0.70055	4	0.21373
1971	0.70055	4	0.21373
1972	0.70055	4	0.21373
1973	0.70055	4	0.21373
1974	0.70055	4	0.21373
1975	0.70055	4	0.21373
1976	0.70055	4	0.21373
1977	0.70055	4	0.21373
1978	0.70055	4	0.21373
1979	0.70055	4	0.21373
1980	0.70055	4	0.21373
1981	0.70055	4	0.21373
1982	0.70055	4	0.21373
1983	0.70055	4	0.21373
1984	0.70055	4	0.21373
1985	0.70055	4	0.21373
1986	0.70055	4	0.21373
1987	0.70055	4	0.21373
1988	0.70055	4	0.21373
1989	0.70055	4	0.21373
1990	0.70055	4	0.21373
1991	0.70055	4	0.21373
1992	0.70055	4	0.21373
1993	0.70055	4	0.21373
1994	0.70055	4	0.21373
1995	0.70055	4	0.21373
1996	0.70055	4	0.21373
1997	0.70055	4	0.21373
1998	0.70055	4	0.21373
1999	0.70055	4	0.21373
2000	0.70055	4	0.21373
[truncated: 3,001 more rows]
