# Supplementary material for: Aspiration-driven co-evolution of cooperation with individual behavioral diversity
Source: PLoS One. 2023 Sep 15;18(9):e0291134. doi: 10.1371/journal.pone.0291134 (PMC10503719; doi:10.1371/journal.pone.0291134)
Supplement: S1 Data — (ZIP) [file pone.0291134.s001.zip › M1/v2-L=200/data/aspiration_time,b=1.28_frequency.txt]

1	0.5	0.5	0
2	0.638931	0.655003	0.460072
3	0.709763	0.765947	0.507779
4	0.735398	0.853147	0.544277
5	0.733457	0.92374	0.56529
6	0.717028	0.99439	0.567251
7	0.690745	1.06336	0.558632
8	0.661107	1.13198	0.540355
9	0.630872	1.2007	0.517166
10	0.602006	1.27033	0.49124
11	0.574711	1.33488	0.463302
12	0.549365	1.39088	0.435699
13	0.526923	1.45257	0.408824
14	0.506445	1.50272	0.384504
15	0.488512	1.56563	0.361373
16	0.472668	1.61987	0.340296
17	0.458471	1.66152	0.321076
18	0.445828	1.70265	0.303227
19	0.43482	1.73623	0.287724
20	0.42518	1.78887	0.274247
21	0.417149	1.82567	0.262297
22	0.410227	1.86254	0.250023
23	0.404223	1.90231	0.239708
24	0.399407	1.92935	0.229178
25	0.395346	1.95423	0.22074
26	0.392044	1.99388	0.213321
27	0.389157	2.02773	0.207397
28	0.386918	2.04161	0.203268
29	0.385747	2.07228	0.197417
30	0.384899	2.10147	0.193375
31	0.384288	2.13544	0.188688
32	0.384108	2.1711	0.185829
33	0.384353	2.20959	0.181041
34	0.384917	2.2259	0.176321
35	0.385687	2.25447	0.174983
36	0.386956	2.28844	0.174153
37	0.387871	2.32029	0.171904
38	0.38943	2.34887	0.168626
39	0.390693	2.38569	0.166684
40	0.391877	2.40035	0.165919
41	0.3933	2.44408	0.165499
42	0.394693	2.46406	0.165147
43	0.396696	2.46192	0.162948
44	0.398558	2.48075	0.163728
45	0.400637	2.50829	0.1645
46	0.402941	2.51705	0.165231
47	0.405216	2.5378	0.163447
48	0.407385	2.57916	0.161914
49	0.409556	2.58626	0.161841
50	0.41193	2.60624	0.162076
51	0.414211	2.61863	0.162453
52	0.416266	2.63798	0.161912
53	0.418435	2.66796	0.161734
54	0.420699	2.68794	0.161696
55	0.423042	2.69738	0.160967
56	0.425567	2.69982	0.160812
57	0.428134	2.72594	0.160924
58	0.430453	2.75923	0.160366
59	0.433069	2.74261	0.161541
60	0.435911	2.74894	0.161515
61	0.438366	2.77873	0.165405
62	0.440622	2.81127	0.164792
63	0.442638	2.85334	0.1641
64	0.444527	2.8691	0.164236
65	0.446788	2.87069	0.16514
66	0.448731	2.88485	0.164601
67	0.450899	2.90054	0.166107
68	0.453001	2.91532	0.166736
69	0.45551	2.91855	0.166781
70	0.457871	2.9272	0.165011
71	0.460143	2.92655	0.16508
72	0.462577	2.93628	0.166409
73	0.464924	2.94892	0.165575
74	0.467225	2.9594	0.16736
75	0.469336	2.98363	0.16823
76	0.471472	3.00189	0.168275
77	0.473501	3.01442	0.169524
78	0.475401	3.03369	0.171349
79	0.477241	3.07737	0.172116
80	0.47867	3.12219	0.171421
81	0.480193	3.13033	0.172505
82	0.481814	3.13459	0.171506
83	0.483444	3.1423	0.170432
84	0.484975	3.15571	0.170148
85	0.486602	3.15997	0.170544
86	0.488507	3.15771	0.169517
87	0.490708	3.14644	0.169328
88	0.492709	3.17009	0.169635
89	0.494767	3.17136	0.169518
90	0.496511	3.17786	0.169925
91	0.498435	3.18592	0.170678
92	0.500267	3.20008	0.171346
93	0.501914	3.21681	0.172436
94	0.504003	3.19885	0.172887
95	0.505995	3.19292	0.17297
96	0.507463	3.24286	0.17524
97	0.509042	3.25364	0.175011
98	0.510665	3.2659	0.176379
99	0.512249	3.28366	0.175303
100	0.513824	3.27144	0.175431
101	0.515461	3.28504	0.176471
102	0.516761	3.31123	0.177979
103	0.51809	3.32348	0.176395
104	0.519313	3.34199	0.177909
105	0.520481	3.36215	0.177315
106	0.521675	3.36786	0.178857
107	0.522921	3.36514	0.177635
108	0.524305	3.37012	0.17697
109	0.525479	3.37977	0.176481
110	0.526968	3.3714	0.176755
111	0.52869	3.34855	0.177406
112	0.53016	3.32723	0.177111
113	0.531992	3.32246	0.178713
114	0.533227	3.34048	0.180315
115	0.534449	3.3497	0.180353
116	0.535747	3.36651	0.181493
117	0.537021	3.3804	0.181998
118	0.538344	3.38303	0.181448
119	0.539512	3.38859	0.182425
120	0.540701	3.38963	0.184625
121	0.541913	3.39995	0.184969
122	0.54283	3.41898	0.185898
123	0.543741	3.43434	0.185472
124	0.544592	3.42331	0.185885
125	0.545658	3.42928	0.185884
126	0.546703	3.43338	0.186183
127	0.54775	3.44648	0.18655
128	0.548828	3.45145	0.185857
129	0.549963	3.44396	0.186789
130	0.550955	3.44264	0.187063
131	0.551911	3.4503	0.188277
132	0.552827	3.4571	0.188823
133	0.553943	3.46728	0.188064
134	0.555	3.45782	0.187865
135	0.556007	3.46902	0.187953
136	0.557089	3.47838	0.188083
137	0.558126	3.48371	0.187185
138	0.559206	3.4989	0.18862
139	0.559998	3.51745	0.189703
140	0.560886	3.52244	0.190077
141	0.561594	3.53604	0.189831
142	0.562287	3.5546	0.189426
143	0.563153	3.55953	0.188932
144	0.563924	3.57011	0.188669
145	0.564495	3.5972	0.189857
146	0.565017	3.60743	0.189852
147	0.565555	3.60596	0.190254
148	0.56623	3.60067	0.188214
149	0.56686	3.61025	0.187635
150	0.567815	3.60375	0.186733
151	0.56857	3.61441	0.1874
152	0.569247	3.62227	0.187276
153	0.569927	3.63051	0.187591
154	0.570584	3.62753	0.187833
155	0.571278	3.62307	0.188011
156	0.572071	3.62801	0.187509
157	0.572997	3.61632	0.187416
158	0.573676	3.62825	0.187252
159	0.574606	3.62914	0.186539
160	0.575353	3.64443	0.187873
161	0.576163	3.65008	0.188851
162	0.576952	3.65147	0.188103
163	0.577704	3.666	0.188972
164	0.578489	3.66831	0.189271
165	0.579035	3.6804	0.189739
166	0.579767	3.68408	0.18833
167	0.580394	3.68643	0.188248
168	0.581192	3.68142	0.188697
169	0.582035	3.67303	0.189826
170	0.582899	3.65776	0.189611
171	0.583673	3.65606	0.190603
172	0.58447	3.65769	0.192564
173	0.58536	3.64355	0.191771
174	0.586182	3.63708	0.192461
175	0.586944	3.65468	0.193591
176	0.587671	3.66323	0.194001
177	0.588405	3.64694	0.192725
178	0.589038	3.64902	0.193658
179	0.589841	3.64991	0.19279
180	0.590621	3.65712	0.192737
181	0.591491	3.65757	0.192194
182	0.59221	3.66201	0.193211
183	0.592922	3.66923	0.194943
184	0.593586	3.6822	0.194014
185	0.594136	3.69109	0.193585
186	0.594771	3.69602	0.194357
187	0.595232	3.70104	0.194031
188	0.595764	3.71212	0.193994
189	0.596371	3.71204	0.193796
190	0.597005	3.70589	0.194018
191	0.597635	3.68835	0.193647
192	0.598338	3.68229	0.192867
193	0.598942	3.67856	0.193056
194	0.599732	3.68741	0.193771
195	0.600462	3.69614	0.193549
196	0.60108	3.69175	0.194232
197	0.601981	3.68124	0.193675
198	0.602682	3.67933	0.194426
199	0.603452	3.6865	0.19494
200	0.604158	3.69684	0.195459
201	0.604665	3.70748	0.195622
202	0.605089	3.72225	0.198242
203	0.605344	3.72545	0.198512
204	0.605727	3.71531	0.197384
205	0.606126	3.71224	0.19814
206	0.606655	3.71588	0.198059
207	0.607069	3.71747	0.196825
208	0.607521	3.71195	0.196274
209	0.608254	3.70995	0.196475
210	0.60887	3.71776	0.197432
211	0.609343	3.71732	0.197527
212	0.609929	3.72972	0.197948
213	0.610486	3.73396	0.197818
214	0.610998	3.7426	0.197357
215	0.611352	3.75441	0.197205
216	0.611816	3.75336	0.196661
217	0.61232	3.75478	0.196339
218	0.612849	3.75124	0.196298
219	0.613395	3.73847	0.195903
220	0.613821	3.76382	0.19664
221	0.614337	3.78038	0.197567
222	0.614711	3.7729	0.197659
223	0.615161	3.76862	0.198026
224	0.615649	3.77917	0.197589
225	0.616013	3.7877	0.197992
226	0.616394	3.79115	0.198172
227	0.616703	3.79221	0.19828
228	0.617132	3.79476	0.198123
229	0.617601	3.78722	0.198736
230	0.617925	3.79867	0.198709
231	0.618452	3.78692	0.19801
232	0.618942	3.78739	0.196572
233	0.619498	3.78953	0.196714
234	0.619807	3.79635	0.198295
235	0.620223	3.79983	0.197896
236	0.620703	3.7936	0.198556
237	0.621298	3.78601	0.197698
238	0.62182	3.79124	0.198507
239	0.622334	3.78471	0.198639
240	0.62277	3.78586	0.199081
241	0.623462	3.78742	0.199047
242	0.623953	3.7876	0.198767
243	0.624379	3.78294	0.19896
244	0.624861	3.77831	0.199319
245	0.625378	3.77446	0.199412
246	0.626028	3.77612	0.199518
247	0.626514	3.77284	0.199194
248	0.626972	3.78285	0.200085
249	0.627391	3.78967	0.200555
250	0.627935	3.78374	0.199635
251	0.628526	3.791	0.199116
252	0.629171	3.78421	0.198836
253	0.62991	3.78566	0.198358
254	0.630618	3.7777	0.198013
255	0.63132	3.77873	0.198567
256	0.631864	3.78766	0.198877
257	0.632516	3.78643	0.198768
258	0.633061	3.79433	0.199834
259	0.633583	3.80778	0.20125
260	0.633917	3.81001	0.201735
261	0.634451	3.8063	0.201005
262	0.634922	3.80243	0.200226
263	0.635358	3.80148	0.201773
264	0.635737	3.80314	0.202181
265	0.635949	3.81773	0.201967
266	0.636419	3.81351	0.201845
267	0.636908	3.82261	0.202185
268	0.637255	3.82747	0.202123
269	0.637614	3.82811	0.20162
270	0.637975	3.83016	0.201028
271	0.638261	3.83428	0.201821
272	0.638555	3.83959	0.201844
273	0.638945	3.84769	0.201907
274	0.639306	3.84262	0.201042
275	0.639679	3.84014	0.199944
276	0.640054	3.84083	0.200379
277	0.640407	3.83943	0.200973
278	0.640803	3.84515	0.200223
279	0.641323	3.84543	0.200049
280	0.641703	3.85315	0.201807
281	0.64201	3.85959	0.201586
282	0.642416	3.85207	0.200794
283	0.642888	3.85107	0.200535
284	0.643242	3.85064	0.200997
285	0.643467	3.84884	0.2015
286	0.643733	3.85392	0.201726
287	0.643956	3.85898	0.201179
288	0.64424	3.86779	0.20175
289	0.644488	3.86336	0.201182
290	0.64479	3.86175	0.200185
291	0.645185	3.84942	0.200366
292	0.645495	3.85716	0.200372
293	0.645834	3.8553	0.199976
294	0.64637	3.84509	0.200137
295	0.646793	3.84628	0.200556
296	0.647237	3.84536	0.200569
297	0.6477	3.84595	0.201844
298	0.648255	3.82975	0.200806
299	0.648743	3.8326	0.201997
300	0.649199	3.82505	0.202234
301	0.649612	3.82944	0.202916
302	0.649971	3.84144	0.204128
303	0.65018	3.85259	0.204575
304	0.650226	3.86907	0.20536
305	0.650332	3.87044	0.204874
306	0.650412	3.87176	0.204262
307	0.650653	3.8692	0.203742
308	0.650907	3.86877	0.203673
309	0.651055	3.87667	0.204208
310	0.651201	3.88007	0.203484
311	0.651413	3.87695	0.203323
312	0.6514	3.88083	0.204235
313	0.651533	3.88155	0.204285
314	0.65169	3.88151	0.204157
315	0.651913	3.87867	0.204071
316	0.652197	3.87309	0.203185
317	0.652551	3.86381	0.202587
318	0.652818	3.86827	0.202893
319	0.653184	3.86853	0.203169
320	0.653454	3.87301	0.203477
321	0.653601	3.89339	0.204266
322	0.653724	3.90227	0.204436
323	0.653867	3.89703	0.203642
324	0.65405	3.89014	0.203969
325	0.654279	3.89672	0.204366
326	0.654386	3.90263	0.204194
327	0.654482	3.90772	0.203704
328	0.654492	3.90784	0.203698
329	0.654538	3.91583	0.204333
330	0.654636	3.91386	0.204084
331	0.654593	3.9229	0.204795
332	0.654486	3.9346	0.204761
333	0.654404	3.93894	0.20386
334	0.654316	3.94678	0.204706
335	0.654276	3.9455	0.204091
336	0.654238	3.94505	0.20379
337	0.654169	3.94574	0.203618
338	0.654174	3.94936	0.203341
339	0.654197	3.9496	0.203227
340	0.654164	3.95239	0.202808
341	0.654204	3.95615	0.202765
342	0.654171	3.95578	0.202672
343	0.654152	3.95542	0.202806
344	0.654068	3.96108	0.203006
345	0.654065	3.95637	0.202791
346	0.654035	3.95445	0.202273
347	0.654113	3.95395	0.202217
348	0.654162	3.95314	0.202383
349	0.6542	3.95418	0.202285
350	0.654209	3.95591	0.202164
351	0.654264	3.95324	0.201953
352	0.654317	3.95533	0.202366
353	0.654332	3.95655	0.202323
354	0.654364	3.95661	0.202245
355	0.654373	3.96216	0.202349
356	0.654451	3.95737	0.202133
357	0.654617	3.95028	0.201588
358	0.654759	3.94875	0.201533
359	0.654907	3.9502	0.201182
360	0.655029	3.94778	0.201122
361	0.655097	3.9482	0.201354
362	0.655208	3.95531	0.201782
363	0.655288	3.95399	0.202054
364	0.655392	3.95373	0.202315
365	0.655501	3.95116	0.202153
366	0.655635	3.94978	0.201854
367	0.655765	3.9507	0.201555
368	0.655959	3.95326	0.201745
369	0.656074	3.954	0.201452
370	0.656167	3.95367	0.201604
371	0.656281	3.95514	0.201745
372	0.656424	3.95331	0.201626
373	0.656619	3.95048	0.201706
374	0.656744	3.94926	0.201484
375	0.656913	3.94762	0.201156
376	0.657049	3.95381	0.201201
377	0.657205	3.95075	0.201482
378	0.657385	3.9544	0.201501
379	0.657577	3.95069	0.201593
380	0.657801	3.94567	0.201478
381	0.65796	3.94772	0.201693
382	0.658101	3.94845	0.20122
383	0.658244	3.95095	0.201463
384	0.658418	3.9507	0.201269
385	0.658564	3.94652	0.201162
386	0.658688	3.95088	0.201764
387	0.658815	3.95311	0.202134
388	0.658834	3.95805	0.20254
389	0.658856	3.9624	0.202712
390	0.658899	3.96359	0.202703
391	0.659047	3.95966	0.202131
392	0.659117	3.9598	0.201977
393	0.659295	3.95609	0.201627
394	0.659528	3.95023	0.201638
395	0.659674	3.95191	0.201891
396	0.65981	3.9537	0.20201
397	0.659898	3.95528	0.201997
398	0.65997	3.95793	0.202352
399	0.660029	3.95814	0.202177
400	0.660174	3.96124	0.202447
401	0.660242	3.96127	0.202092
402	0.660338	3.96142	0.201645
403	0.660423	3.96474	0.201709
404	0.660493	3.96636	0.201885
405	0.660556	3.96977	0.201806
406	0.660626	3.97395	0.201951
407	0.660662	3.97466	0.202001
408	0.66074	3.97518	0.202233
409	0.660797	3.97577	0.202108
410	0.660846	3.97578	0.201948
411	0.660931	3.97824	0.20192
412	0.660971	3.97844	0.20183
413	0.661044	3.97784	0.201781
414	0.661122	3.97989	0.201693
415	0.661149	3.97813	0.201645
416	0.661192	3.97997	0.201976
417	0.661219	3.98	0.202004
418	0.661267	3.97972	0.201882
419	0.661288	3.98212	0.201681
420	0.661379	3.97949	0.201611
421	0.661465	3.98135	0.201775
422	0.6615	3.98439	0.201932
423	0.661461	3.98682	0.202197
424	0.66144	3.98935	0.202362
425	0.661425	3.98947	0.202329
426	0.661467	3.98648	0.20182
427	0.661497	3.98611	0.201906
428	0.661531	3.98795	0.201905
429	0.661536	3.98847	0.201839
430	0.661553	3.98837	0.201657
431	0.661599	3.98715	0.20177
432	0.661648	3.98682	0.20187
433	0.661654	3.98775	0.202289
434	0.661609	3.99045	0.202619
435	0.661631	3.98923	0.202274
436	0.661627	3.98777	0.202255
437	0.661587	3.9915	0.202018
438	0.661588	3.99248	0.201884
439	0.661596	3.99322	0.20179
440	0.661609	3.9918	0.201786
441	0.661626	3.98962	0.201783
442	0.661633	3.98947	0.202027
443	0.661621	3.9897	0.201981
444	0.661638	3.98983	0.201983
445	0.661657	3.98851	0.20154
446	0.661674	3.98953	0.201741
447	0.661683	3.9886	0.201989
448	0.661736	3.98595	0.201769
449	0.661775	3.98924	0.201789
450	0.661787	3.98951	0.201765
451	0.661797	3.99005	0.201702
452	0.661806	3.9903	0.201678
453	0.661822	3.99112	0.20169
454	0.661843	3.99203	0.201697
455	0.661855	3.99303	0.201788
456	0.66186	3.99313	0.201887
457	0.661838	3.99435	0.202018
458	0.661792	3.99485	0.202004
459	0.661782	3.99653	0.201977
460	0.661786	3.99329	0.201889
461	0.661804	3.99451	0.201849
462	0.661788	3.9955	0.20191
463	0.661798	3.99531	0.201948
464	0.661821	3.99618	0.201854
465	0.66184	3.99516	0.2018
466	0.661859	3.99501	0.20195
467	0.66188	3.9953	0.201827
468	0.661902	3.99485	0.201805
469	0.66189	3.99527	0.202166
470	0.661892	3.99548	0.202031
471	0.66189	3.9956	0.202012
472	0.661899	3.99576	0.202
473	0.661907	3.99436	0.201879
474	0.661917	3.99389	0.201955
475	0.661929	3.996	0.202002
476	0.661949	3.99345	0.201836
477	0.662003	3.99125	0.201878
478	0.662036	3.9922	0.201785
479	0.662077	3.99321	0.2018
480	0.662152	3.9908	0.201787
481	0.66219	3.99171	0.201812
482	0.662232	3.99125	0.201815
483	0.662293	3.98998	0.201738
484	0.662329	3.99186	0.201733
485	0.662375	3.99206	0.20165
486	0.66243	3.99177	0.201646
487	0.662467	3.99159	0.201713
488	0.66252	3.99124	0.201714
489	0.66256	3.99299	0.201733
490	0.662574	3.99315	0.201726
491	0.662599	3.99341	0.201719
492	0.662629	3.99386	0.201799
493	0.662645	3.99499	0.201877
494	0.662685	3.99433	0.201798
495	0.662704	3.99437	0.201705
496	0.662717	3.99453	0.201698
497	0.662738	3.99473	0.201695
498	0.662776	3.99305	0.201646
499	0.662804	3.99322	0.201655
500	0.662821	3.99412	0.201656
501	0.662843	3.99236	0.20171
502	0.662852	3.99343	0.201789
503	0.66287	3.99402	0.201834
504	0.662917	3.99272	0.201852
505	0.662932	3.99268	0.201875
506	0.662942	3.99431	0.202092
507	0.662961	3.99519	0.201885
508	0.663012	3.99269	0.201749
509	0.663041	3.99241	0.201929
510	0.663049	3.99449	0.201974
511	0.663055	3.99417	0.202025
512	0.663067	3.99428	0.202131
513	0.663064	3.99435	0.202118
514	0.663085	3.99382	0.201892
515	0.663112	3.99396	0.202012
516	0.663129	3.99474	0.201922
517	0.663156	3.99439	0.201895
518	0.663178	3.99591	0.201924
519	0.663182	3.99691	0.202007
520	0.663182	3.99791	0.201977
521	0.663178	3.99842	0.2019
522	0.66317	3.99849	0.202099
523	0.663188	3.9979	0.202092
524	0.663179	3.99871	0.202078
525	0.663171	3.99936	0.202087
526	0.663167	3.9994	0.202077
527	0.663158	3.99927	0.201976
528	0.663155	3.99931	0.201968
529	0.663155	3.99938	0.201957
530	0.663161	3.99948	0.201951
531	0.663157	3.99954	0.201939
532	0.663157	3.99959	0.201932
533	0.663161	3.99965	0.201928
534	0.663157	3.99967	0.20192
535	0.663156	3.99969	0.201917
536	0.663157	3.99973	0.201912
537	0.663156	3.99975	0.201908
538	0.663156	3.99977	0.201905
539	0.663154	3.99979	0.2019
540	0.663153	3.99981	0.201896
541	0.663153	3.99982	0.201894
542	0.663152	3.99984	0.201891
543	0.66315	3.99985	0.201888
544	0.66315	3.99986	0.201886
545	0.663151	3.99988	0.201885
546	0.663153	3.9999	0.201884
547	0.663152	3.99991	0.201883
548	0.663153	3.99992	0.201882
549	0.663152	3.99992	0.20188
550	0.663153	3.99993	0.201879
551	0.663152	3.99994	0.201878
552	0.663153	3.99994	0.201878
553	0.663152	3.99995	0.201877
554	0.663152	3.99995	0.201876
555	0.663152	3.99996	0.201875
556	0.663152	3.99996	0.201874
557	0.663152	3.99997	0.201873
558	0.663151	3.99997	0.201873
559	0.663151	3.99997	0.201872
560	0.663151	3.99997	0.201872
561	0.663151	3.99998	0.201871
562	0.663151	3.99998	0.201871
563	0.663151	3.99998	0.20187
564	0.663151	3.99998	0.20187
565	0.663151	3.99998	0.20187
566	0.663151	3.99999	0.201869
567	0.663151	3.99999	0.201869
568	0.663151	3.99999	0.201869
569	0.663151	3.99999	0.201869
570	0.663151	3.99999	0.201869
571	0.663151	3.99999	0.201868
572	0.66315	3.99999	0.201868
573	0.66315	3.99999	0.201868
574	0.66315	3.99999	0.201868
575	0.66315	4	0.201868
576	0.66315	4	0.201868
577	0.66315	4	0.201868
578	0.66315	4	0.201868
579	0.66315	4	0.201867
580	0.66315	4	0.201867
581	0.66315	4	0.201867
582	0.66315	4	0.201867
583	0.66315	4	0.201867
584	0.66315	4	0.201867
585	0.66315	4	0.201867
586	0.66315	4	0.201867
587	0.66315	4	0.201867
588	0.66315	4	0.201867
589	0.66315	4	0.201867
590	0.66315	4	0.201867
591	0.66315	4	0.201867
592	0.66315	4	0.201867
593	0.66315	4	0.201867
594	0.66315	4	0.201867
595	0.66315	4	0.201867
596	0.66315	4	0.201867
597	0.66315	4	0.201867
598	0.66315	4	0.201867
599	0.66315	4	0.201867
600	0.66315	4	0.201867
601	0.66315	4	0.201867
602	0.66315	4	0.201867
603	0.66315	4	0.201867
604	0.66315	4	0.201867
605	0.66315	4	0.201867
606	0.66315	4	0.201867
607	0.66315	4	0.201867
608	0.66315	4	0.201867
609	0.66315	4	0.201867
610	0.66315	4	0.201867
611	0.66315	4	0.201867
612	0.66315	4	0.201867
613	0.66315	4	0.201867
614	0.66315	4	0.201867
615	0.66315	4	0.201867
616	0.66315	4	0.201867
617	0.66315	4	0.201867
618	0.66315	4	0.201867
619	0.66315	4	0.201867
620	0.66315	4	0.201867
621	0.66315	4	0.201867
622	0.66315	4	0.201867
623	0.66315	4	0.201867
624	0.66315	4	0.201867
625	0.66315	4	0.201867
626	0.66315	4	0.201867
627	0.66315	4	0.201867
628	0.66315	4	0.201867
629	0.66315	4	0.201867
630	0.66315	4	0.201867
631	0.66315	4	0.201867
632	0.66315	4	0.201867
633	0.66315	4	0.201867
634	0.66315	4	0.201867
635	0.66315	4	0.201867
636	0.66315	4	0.201867
637	0.66315	4	0.201867
638	0.66315	4	0.201867
639	0.66315	4	0.201867
640	0.66315	4	0.201867
641	0.66315	4	0.201867
642	0.66315	4	0.201867
643	0.66315	4	0.201867
644	0.66315	4	0.201867
645	0.66315	4	0.201867
646	0.66315	4	0.201867
647	0.66315	4	0.201867
648	0.66315	4	0.201867
649	0.66315	4	0.201867
650	0.66315	4	0.201867
651	0.66315	4	0.201867
652	0.66315	4	0.201867
653	0.66315	4	0.201867
654	0.66315	4	0.201867
655	0.66315	4	0.201867
656	0.66315	4	0.201867
657	0.66315	4	0.201867
658	0.66315	4	0.201867
659	0.66315	4	0.201867
660	0.66315	4	0.201867
661	0.66315	4	0.201867
662	0.66315	4	0.201867
663	0.66315	4	0.201867
664	0.66315	4	0.201867
665	0.66315	4	0.201867
666	0.66315	4	0.201867
667	0.66315	4	0.201867
668	0.66315	4	0.201867
669	0.66315	4	0.201867
670	0.66315	4	0.201867
671	0.66315	4	0.201867
672	0.66315	4	0.201867
673	0.66315	4	0.201867
674	0.66315	4	0.201867
675	0.66315	4	0.201867
676	0.66315	4	0.201867
677	0.66315	4	0.201867
678	0.66315	4	0.201867
679	0.66315	4	0.201867
680	0.66315	4	0.201867
681	0.66315	4	0.201867
682	0.66315	4	0.201867
683	0.66315	4	0.201867
684	0.66315	4	0.201867
685	0.66315	4	0.201867
686	0.66315	4	0.201867
687	0.66315	4	0.201867
688	0.66315	4	0.201867
689	0.66315	4	0.201867
690	0.66315	4	0.201867
691	0.66315	4	0.201867
692	0.66315	4	0.201867
693	0.66315	4	0.201867
694	0.66315	4	0.201867
695	0.66315	4	0.201867
696	0.66315	4	0.201867
697	0.66315	4	0.201867
698	0.66315	4	0.201867
699	0.66315	4	0.201867
700	0.66315	4	0.201867
701	0.66315	4	0.201867
702	0.66315	4	0.201867
703	0.66315	4	0.201867
704	0.66315	4	0.201867
705	0.66315	4	0.201867
706	0.66315	4	0.201867
707	0.66315	4	0.201867
708	0.66315	4	0.201867
709	0.66315	4	0.201867
710	0.66315	4	0.201867
711	0.66315	4	0.201867
712	0.66315	4	0.201867
713	0.66315	4	0.201867
714	0.66315	4	0.201867
715	0.66315	4	0.201867
716	0.66315	4	0.201867
717	0.66315	4	0.201867
718	0.66315	4	0.201867
719	0.66315	4	0.201867
720	0.66315	4	0.201867
721	0.66315	4	0.201867
722	0.66315	4	0.201867
723	0.66315	4	0.201867
724	0.66315	4	0.201867
725	0.66315	4	0.201867
726	0.66315	4	0.201867
727	0.66315	4	0.201867
728	0.66315	4	0.201867
729	0.66315	4	0.201867
730	0.66315	4	0.201867
731	0.66315	4	0.201867
732	0.66315	4	0.201867
733	0.66315	4	0.201867
734	0.66315	4	0.201867
735	0.66315	4	0.201867
736	0.66315	4	0.201867
737	0.66315	4	0.201867
738	0.66315	4	0.201867
739	0.66315	4	0.201867
740	0.66315	4	0.201867
741	0.66315	4	0.201867
742	0.66315	4	0.201867
743	0.66315	4	0.201867
744	0.66315	4	0.201867
745	0.66315	4	0.201867
746	0.66315	4	0.201867
747	0.66315	4	0.201867
748	0.66315	4	0.201867
749	0.66315	4	0.201867
750	0.66315	4	0.201867
751	0.66315	4	0.201867
752	0.66315	4	0.201867
753	0.66315	4	0.201867
754	0.66315	4	0.201867
755	0.66315	4	0.201867
756	0.66315	4	0.201867
757	0.66315	4	0.201867
758	0.66315	4	0.201867
759	0.66315	4	0.201867
760	0.66315	4	0.201867
761	0.66315	4	0.201867
762	0.66315	4	0.201867
763	0.66315	4	0.201867
764	0.66315	4	0.201867
765	0.66315	4	0.201867
766	0.66315	4	0.201867
767	0.66315	4	0.201867
768	0.66315	4	0.201867
769	0.66315	4	0.201867
770	0.66315	4	0.201867
771	0.66315	4	0.201867
772	0.66315	4	0.201867
773	0.66315	4	0.201867
774	0.66315	4	0.201867
775	0.66315	4	0.201867
776	0.66315	4	0.201867
777	0.66315	4	0.201867
778	0.66315	4	0.201867
779	0.66315	4	0.201867
780	0.66315	4	0.201867
781	0.66315	4	0.201867
782	0.66315	4	0.201867
783	0.66315	4	0.201867
784	0.66315	4	0.201867
785	0.66315	4	0.201867
786	0.66315	4	0.201867
787	0.66315	4	0.201867
788	0.66315	4	0.201867
789	0.66315	4	0.201867
790	0.66315	4	0.201867
791	0.66315	4	0.201867
792	0.66315	4	0.201867
793	0.66315	4	0.201867
794	0.66315	4	0.201867
795	0.66315	4	0.201867
796	0.66315	4	0.201867
797	0.66315	4	0.201867
798	0.66315	4	0.201867
799	0.66315	4	0.201867
800	0.66315	4	0.201867
801	0.66315	4	0.201867
802	0.66315	4	0.201867
803	0.66315	4	0.201867
804	0.66315	4	0.201867
805	0.66315	4	0.201867
806	0.66315	4	0.201867
807	0.66315	4	0.201867
808	0.66315	4	0.201867
809	0.66315	4	0.201867
810	0.66315	4	0.201867
811	0.66315	4	0.201867
812	0.66315	4	0.201867
813	0.66315	4	0.201867
814	0.66315	4	0.201867
815	0.66315	4	0.201867
816	0.66315	4	0.201867
817	0.66315	4	0.201867
818	0.66315	4	0.201867
819	0.66315	4	0.201867
820	0.66315	4	0.201867
821	0.66315	4	0.201867
822	0.66315	4	0.201867
823	0.66315	4	0.201867
824	0.66315	4	0.201867
825	0.66315	4	0.201867
826	0.66315	4	0.201867
827	0.66315	4	0.201867
828	0.66315	4	0.201867
829	0.66315	4	0.201867
830	0.66315	4	0.201867
831	0.66315	4	0.201867
832	0.66315	4	0.201867
833	0.66315	4	0.201867
834	0.66315	4	0.201867
835	0.66315	4	0.201867
836	0.66315	4	0.201867
837	0.66315	4	0.201867
838	0.66315	4	0.201867
839	0.66315	4	0.201867
840	0.66315	4	0.201867
841	0.66315	4	0.201867
842	0.66315	4	0.201867
843	0.66315	4	0.201867
844	0.66315	4	0.201867
845	0.66315	4	0.201867
846	0.66315	4	0.201867
847	0.66315	4	0.201867
848	0.66315	4	0.201867
849	0.66315	4	0.201867
850	0.66315	4	0.201867
851	0.66315	4	0.201867
852	0.66315	4	0.201867
853	0.66315	4	0.201867
854	0.66315	4	0.201867
855	0.66315	4	0.201867
856	0.66315	4	0.201867
857	0.66315	4	0.201867
858	0.66315	4	0.201867
859	0.66315	4	0.201867
860	0.66315	4	0.201867
861	0.66315	4	0.201867
862	0.66315	4	0.201867
863	0.66315	4	0.201867
864	0.66315	4	0.201867
865	0.66315	4	0.201867
866	0.66315	4	0.201867
867	0.66315	4	0.201867
868	0.66315	4	0.201867
869	0.66315	4	0.201867
870	0.66315	4	0.201867
871	0.66315	4	0.201867
872	0.66315	4	0.201867
873	0.66315	4	0.201867
874	0.66315	4	0.201867
875	0.66315	4	0.201867
876	0.66315	4	0.201867
877	0.66315	4	0.201867
878	0.66315	4	0.201867
879	0.66315	4	0.201867
880	0.66315	4	0.201867
881	0.66315	4	0.201867
882	0.66315	4	0.201867
883	0.66315	4	0.201867
884	0.66315	4	0.201867
885	0.66315	4	0.201867
886	0.66315	4	0.201867
887	0.66315	4	0.201867
888	0.66315	4	0.201867
889	0.66315	4	0.201867
890	0.66315	4	0.201867
891	0.66315	4	0.201867
892	0.66315	4	0.201867
893	0.66315	4	0.201867
894	0.66315	4	0.201867
895	0.66315	4	0.201867
896	0.66315	4	0.201867
897	0.66315	4	0.201867
898	0.66315	4	0.201867
899	0.66315	4	0.201867
900	0.66315	4	0.201867
901	0.66315	4	0.201867
902	0.66315	4	0.201867
903	0.66315	4	0.201867
904	0.66315	4	0.201867
905	0.66315	4	0.201867
906	0.66315	4	0.201867
907	0.66315	4	0.201867
908	0.66315	4	0.201867
909	0.66315	4	0.201867
910	0.66315	4	0.201867
911	0.66315	4	0.201867
912	0.66315	4	0.201867
913	0.66315	4	0.201867
914	0.66315	4	0.201867
915	0.66315	4	0.201867
916	0.66315	4	0.201867
917	0.66315	4	0.201867
918	0.66315	4	0.201867
919	0.66315	4	0.201867
920	0.66315	4	0.201867
921	0.66315	4	0.201867
922	0.66315	4	0.201867
923	0.66315	4	0.201867
924	0.66315	4	0.201867
925	0.66315	4	0.201867
926	0.66315	4	0.201867
927	0.66315	4	0.201867
928	0.66315	4	0.201867
929	0.66315	4	0.201867
930	0.66315	4	0.201867
931	0.66315	4	0.201867
932	0.66315	4	0.201867
933	0.66315	4	0.201867
934	0.66315	4	0.201867
935	0.66315	4	0.201867
936	0.66315	4	0.201867
937	0.66315	4	0.201867
938	0.66315	4	0.201867
939	0.66315	4	0.201867
940	0.66315	4	0.201867
941	0.66315	4	0.201867
942	0.66315	4	0.201867
943	0.66315	4	0.201867
944	0.66315	4	0.201867
945	0.66315	4	0.201867
946	0.66315	4	0.201867
947	0.66315	4	0.201867
948	0.66315	4	0.201867
949	0.66315	4	0.201867
950	0.66315	4	0.201867
951	0.66315	4	0.201867
952	0.66315	4	0.201867
953	0.66315	4	0.201867
954	0.66315	4	0.201867
955	0.66315	4	0.201867
956	0.66315	4	0.201867
957	0.66315	4	0.201867
958	0.66315	4	0.201867
959	0.66315	4	0.201867
960	0.66315	4	0.201867
961	0.66315	4	0.201867
962	0.66315	4	0.201867
963	0.66315	4	0.201867
964	0.66315	4	0.201867
965	0.66315	4	0.201867
966	0.66315	4	0.201867
967	0.66315	4	0.201867
968	0.66315	4	0.201867
969	0.66315	4	0.201867
970	0.66315	4	0.201867
971	0.66315	4	0.201867
972	0.66315	4	0.201867
973	0.66315	4	0.201867
974	0.66315	4	0.201867
975	0.66315	4	0.201867
976	0.66315	4	0.201867
977	0.66315	4	0.201867
978	0.66315	4	0.201867
979	0.66315	4	0.201867
980	0.66315	4	0.201867
981	0.66315	4	0.201867
982	0.66315	4	0.201867
983	0.66315	4	0.201867
984	0.66315	4	0.201867
985	0.66315	4	0.201867
986	0.66315	4	0.201867
987	0.66315	4	0.201867
988	0.66315	4	0.201867
989	0.66315	4	0.201867
990	0.66315	4	0.201867
991	0.66315	4	0.201867
992	0.66315	4	0.201867
993	0.66315	4	0.201867
994	0.66315	4	0.201867
995	0.66315	4	0.201867
996	0.66315	4	0.201867
997	0.66315	4	0.201867
998	0.66315	4	0.201867
999	0.66315	4	0.201867
1000	0.66315	4	0.201867
1001	0.66315	4	0.201867
1002	0.66315	4	0.201867
1003	0.66315	4	0.201867
1004	0.66315	4	0.201867
1005	0.66315	4	0.201867
1006	0.66315	4	0.201867
1007	0.66315	4	0.201867
1008	0.66315	4	0.201867
1009	0.66315	4	0.201867
1010	0.66315	4	0.201867
1011	0.66315	4	0.201867
1012	0.66315	4	0.201867
1013	0.66315	4	0.201867
1014	0.66315	4	0.201867
1015	0.66315	4	0.201867
1016	0.66315	4	0.201867
1017	0.66315	4	0.201867
1018	0.66315	4	0.201867
1019	0.66315	4	0.201867
1020	0.66315	4	0.201867
1021	0.66315	4	0.201867
1022	0.66315	4	0.201867
1023	0.66315	4	0.201867
1024	0.66315	4	0.201867
1025	0.66315	4	0.201867
1026	0.66315	4	0.201867
1027	0.66315	4	0.201867
1028	0.66315	4	0.201867
1029	0.66315	4	0.201867
1030	0.66315	4	0.201867
1031	0.66315	4	0.201867
1032	0.66315	4	0.201867
1033	0.66315	4	0.201867
1034	0.66315	4	0.201867
1035	0.66315	4	0.201867
1036	0.66315	4	0.201867
1037	0.66315	4	0.201867
1038	0.66315	4	0.201867
1039	0.66315	4	0.201867
1040	0.66315	4	0.201867
1041	0.66315	4	0.201867
1042	0.66315	4	0.201867
1043	0.66315	4	0.201867
1044	0.66315	4	0.201867
1045	0.66315	4	0.201867
1046	0.66315	4	0.201867
1047	0.66315	4	0.201867
1048	0.66315	4	0.201867
1049	0.66315	4	0.201867
1050	0.66315	4	0.201867
1051	0.66315	4	0.201867
1052	0.66315	4	0.201867
1053	0.66315	4	0.201867
1054	0.66315	4	0.201867
1055	0.66315	4	0.201867
1056	0.66315	4	0.201867
1057	0.66315	4	0.201867
1058	0.66315	4	0.201867
1059	0.66315	4	0.201867
1060	0.66315	4	0.201867
1061	0.66315	4	0.201867
1062	0.66315	4	0.201867
1063	0.66315	4	0.201867
1064	0.66315	4	0.201867
1065	0.66315	4	0.201867
1066	0.66315	4	0.201867
1067	0.66315	4	0.201867
1068	0.66315	4	0.201867
1069	0.66315	4	0.201867
1070	0.66315	4	0.201867
1071	0.66315	4	0.201867
1072	0.66315	4	0.201867
1073	0.66315	4	0.201867
1074	0.66315	4	0.201867
1075	0.66315	4	0.201867
1076	0.66315	4	0.201867
1077	0.66315	4	0.201867
1078	0.66315	4	0.201867
1079	0.66315	4	0.201867
1080	0.66315	4	0.201867
1081	0.66315	4	0.201867
1082	0.66315	4	0.201867
1083	0.66315	4	0.201867
1084	0.66315	4	0.201867
1085	0.66315	4	0.201867
1086	0.66315	4	0.201867
1087	0.66315	4	0.201867
1088	0.66315	4	0.201867
1089	0.66315	4	0.201867
1090	0.66315	4	0.201867
1091	0.66315	4	0.201867
1092	0.66315	4	0.201867
1093	0.66315	4	0.201867
1094	0.66315	4	0.201867
1095	0.66315	4	0.201867
1096	0.66315	4	0.201867
1097	0.66315	4	0.201867
1098	0.66315	4	0.201867
1099	0.66315	4	0.201867
1100	0.66315	4	0.201867
1101	0.66315	4	0.201867
1102	0.66315	4	0.201867
1103	0.66315	4	0.201867
1104	0.66315	4	0.201867
1105	0.66315	4	0.201867
1106	0.66315	4	0.201867
1107	0.66315	4	0.201867
1108	0.66315	4	0.201867
1109	0.66315	4	0.201867
1110	0.66315	4	0.201867
1111	0.66315	4	0.201867
1112	0.66315	4	0.201867
1113	0.66315	4	0.201867
1114	0.66315	4	0.201867
1115	0.66315	4	0.201867
1116	0.66315	4	0.201867
1117	0.66315	4	0.201867
1118	0.66315	4	0.201867
1119	0.66315	4	0.201867
1120	0.66315	4	0.201867
1121	0.66315	4	0.201867
1122	0.66315	4	0.201867
1123	0.66315	4	0.201867
1124	0.66315	4	0.201867
1125	0.66315	4	0.201867
1126	0.66315	4	0.201867
1127	0.66315	4	0.201867
1128	0.66315	4	0.201867
1129	0.66315	4	0.201867
1130	0.66315	4	0.201867
1131	0.66315	4	0.201867
1132	0.66315	4	0.201867
1133	0.66315	4	0.201867
1134	0.66315	4	0.201867
1135	0.66315	4	0.201867
1136	0.66315	4	0.201867
1137	0.66315	4	0.201867
1138	0.66315	4	0.201867
1139	0.66315	4	0.201867
1140	0.66315	4	0.201867
1141	0.66315	4	0.201867
1142	0.66315	4	0.201867
1143	0.66315	4	0.201867
1144	0.66315	4	0.201867
1145	0.66315	4	0.201867
1146	0.66315	4	0.201867
1147	0.66315	4	0.201867
1148	0.66315	4	0.201867
1149	0.66315	4	0.201867
1150	0.66315	4	0.201867
1151	0.66315	4	0.201867
1152	0.66315	4	0.201867
1153	0.66315	4	0.201867
1154	0.66315	4	0.201867
1155	0.66315	4	0.201867
1156	0.66315	4	0.201867
1157	0.66315	4	0.201867
1158	0.66315	4	0.201867
1159	0.66315	4	0.201867
1160	0.66315	4	0.201867
1161	0.66315	4	0.201867
1162	0.66315	4	0.201867
1163	0.66315	4	0.201867
1164	0.66315	4	0.201867
1165	0.66315	4	0.201867
1166	0.66315	4	0.201867
1167	0.66315	4	0.201867
1168	0.66315	4	0.201867
1169	0.66315	4	0.201867
1170	0.66315	4	0.201867
1171	0.66315	4	0.201867
1172	0.66315	4	0.201867
1173	0.66315	4	0.201867
1174	0.66315	4	0.201867
1175	0.66315	4	0.201867
1176	0.66315	4	0.201867
1177	0.66315	4	0.201867
1178	0.66315	4	0.201867
1179	0.66315	4	0.201867
1180	0.66315	4	0.201867
1181	0.66315	4	0.201867
1182	0.66315	4	0.201867
1183	0.66315	4	0.201867
1184	0.66315	4	0.201867
1185	0.66315	4	0.201867
1186	0.66315	4	0.201867
1187	0.66315	4	0.201867
1188	0.66315	4	0.201867
1189	0.66315	4	0.201867
1190	0.66315	4	0.201867
1191	0.66315	4	0.201867
1192	0.66315	4	0.201867
1193	0.66315	4	0.201867
1194	0.66315	4	0.201867
1195	0.66315	4	0.201867
1196	0.66315	4	0.201867
1197	0.66315	4	0.201867
1198	0.66315	4	0.201867
1199	0.66315	4	0.201867
1200	0.66315	4	0.201867
1201	0.66315	4	0.201867
1202	0.66315	4	0.201867
1203	0.66315	4	0.201867
1204	0.66315	4	0.201867
1205	0.66315	4	0.201867
1206	0.66315	4	0.201867
1207	0.66315	4	0.201867
1208	0.66315	4	0.201867
1209	0.66315	4	0.201867
1210	0.66315	4	0.201867
1211	0.66315	4	0.201867
1212	0.66315	4	0.201867
1213	0.66315	4	0.201867
1214	0.66315	4	0.201867
1215	0.66315	4	0.201867
1216	0.66315	4	0.201867
1217	0.66315	4	0.201867
1218	0.66315	4	0.201867
1219	0.66315	4	0.201867
1220	0.66315	4	0.201867
1221	0.66315	4	0.201867
1222	0.66315	4	0.201867
1223	0.66315	4	0.201867
1224	0.66315	4	0.201867
1225	0.66315	4	0.201867
1226	0.66315	4	0.201867
1227	0.66315	4	0.201867
1228	0.66315	4	0.201867
1229	0.66315	4	0.201867
1230	0.66315	4	0.201867
1231	0.66315	4	0.201867
1232	0.66315	4	0.201867
1233	0.66315	4	0.201867
1234	0.66315	4	0.201867
1235	0.66315	4	0.201867
1236	0.66315	4	0.201867
1237	0.66315	4	0.201867
1238	0.66315	4	0.201867
1239	0.66315	4	0.201867
1240	0.66315	4	0.201867
1241	0.66315	4	0.201867
1242	0.66315	4	0.201867
1243	0.66315	4	0.201867
1244	0.66315	4	0.201867
1245	0.66315	4	0.201867
1246	0.66315	4	0.201867
1247	0.66315	4	0.201867
1248	0.66315	4	0.201867
1249	0.66315	4	0.201867
1250	0.66315	4	0.201867
1251	0.66315	4	0.201867
1252	0.66315	4	0.201867
1253	0.66315	4	0.201867
1254	0.66315	4	0.201867
1255	0.66315	4	0.201867
1256	0.66315	4	0.201867
1257	0.66315	4	0.201867
1258	0.66315	4	0.201867
1259	0.66315	4	0.201867
1260	0.66315	4	0.201867
1261	0.66315	4	0.201867
1262	0.66315	4	0.201867
1263	0.66315	4	0.201867
1264	0.66315	4	0.201867
1265	0.66315	4	0.201867
1266	0.66315	4	0.201867
1267	0.66315	4	0.201867
1268	0.66315	4	0.201867
1269	0.66315	4	0.201867
1270	0.66315	4	0.201867
1271	0.66315	4	0.201867
1272	0.66315	4	0.201867
1273	0.66315	4	0.201867
1274	0.66315	4	0.201867
1275	0.66315	4	0.201867
1276	0.66315	4	0.201867
1277	0.66315	4	0.201867
1278	0.66315	4	0.201867
1279	0.66315	4	0.201867
1280	0.66315	4	0.201867
1281	0.66315	4	0.201867
1282	0.66315	4	0.201867
1283	0.66315	4	0.201867
1284	0.66315	4	0.201867
1285	0.66315	4	0.201867
1286	0.66315	4	0.201867
1287	0.66315	4	0.201867
1288	0.66315	4	0.201867
1289	0.66315	4	0.201867
1290	0.66315	4	0.201867
1291	0.66315	4	0.201867
1292	0.66315	4	0.201867
1293	0.66315	4	0.201867
1294	0.66315	4	0.201867
1295	0.66315	4	0.201867
1296	0.66315	4	0.201867
1297	0.66315	4	0.201867
1298	0.66315	4	0.201867
1299	0.66315	4	0.201867
1300	0.66315	4	0.201867
1301	0.66315	4	0.201867
1302	0.66315	4	0.201867
1303	0.66315	4	0.201867
1304	0.66315	4	0.201867
1305	0.66315	4	0.201867
1306	0.66315	4	0.201867
1307	0.66315	4	0.201867
1308	0.66315	4	0.201867
1309	0.66315	4	0.201867
1310	0.66315	4	0.201867
1311	0.66315	4	0.201867
1312	0.66315	4	0.201867
1313	0.66315	4	0.201867
1314	0.66315	4	0.201867
1315	0.66315	4	0.201867
1316	0.66315	4	0.201867
1317	0.66315	4	0.201867
1318	0.66315	4	0.201867
1319	0.66315	4	0.201867
1320	0.66315	4	0.201867
1321	0.66315	4	0.201867
1322	0.66315	4	0.201867
1323	0.66315	4	0.201867
1324	0.66315	4	0.201867
1325	0.66315	4	0.201867
1326	0.66315	4	0.201867
1327	0.66315	4	0.201867
1328	0.66315	4	0.201867
1329	0.66315	4	0.201867
1330	0.66315	4	0.201867
1331	0.66315	4	0.201867
1332	0.66315	4	0.201867
1333	0.66315	4	0.201867
1334	0.66315	4	0.201867
1335	0.66315	4	0.201867
1336	0.66315	4	0.201867
1337	0.66315	4	0.201867
1338	0.66315	4	0.201867
1339	0.66315	4	0.201867
1340	0.66315	4	0.201867
1341	0.66315	4	0.201867
1342	0.66315	4	0.201867
1343	0.66315	4	0.201867
1344	0.66315	4	0.201867
1345	0.66315	4	0.201867
1346	0.66315	4	0.201867
1347	0.66315	4	0.201867
1348	0.66315	4	0.201867
1349	0.66315	4	0.201867
1350	0.66315	4	0.201867
1351	0.66315	4	0.201867
1352	0.66315	4	0.201867
1353	0.66315	4	0.201867
1354	0.66315	4	0.201867
1355	0.66315	4	0.201867
1356	0.66315	4	0.201867
1357	0.66315	4	0.201867
1358	0.66315	4	0.201867
1359	0.66315	4	0.201867
1360	0.66315	4	0.201867
1361	0.66315	4	0.201867
1362	0.66315	4	0.201867
1363	0.66315	4	0.201867
1364	0.66315	4	0.201867
1365	0.66315	4	0.201867
1366	0.66315	4	0.201867
1367	0.66315	4	0.201867
1368	0.66315	4	0.201867
1369	0.66315	4	0.201867
1370	0.66315	4	0.201867
1371	0.66315	4	0.201867
1372	0.66315	4	0.201867
1373	0.66315	4	0.201867
1374	0.66315	4	0.201867
1375	0.66315	4	0.201867
1376	0.66315	4	0.201867
1377	0.66315	4	0.201867
1378	0.66315	4	0.201867
1379	0.66315	4	0.201867
1380	0.66315	4	0.201867
1381	0.66315	4	0.201867
1382	0.66315	4	0.201867
1383	0.66315	4	0.201867
1384	0.66315	4	0.201867
1385	0.66315	4	0.201867
1386	0.66315	4	0.201867
1387	0.66315	4	0.201867
1388	0.66315	4	0.201867
1389	0.66315	4	0.201867
1390	0.66315	4	0.201867
1391	0.66315	4	0.201867
1392	0.66315	4	0.201867
1393	0.66315	4	0.201867
1394	0.66315	4	0.201867
1395	0.66315	4	0.201867
1396	0.66315	4	0.201867
1397	0.66315	4	0.201867
1398	0.66315	4	0.201867
1399	0.66315	4	0.201867
1400	0.66315	4	0.201867
1401	0.66315	4	0.201867
1402	0.66315	4	0.201867
1403	0.66315	4	0.201867
1404	0.66315	4	0.201867
1405	0.66315	4	0.201867
1406	0.66315	4	0.201867
1407	0.66315	4	0.201867
1408	0.66315	4	0.201867
1409	0.66315	4	0.201867
1410	0.66315	4	0.201867
1411	0.66315	4	0.201867
1412	0.66315	4	0.201867
1413	0.66315	4	0.201867
1414	0.66315	4	0.201867
1415	0.66315	4	0.201867
1416	0.66315	4	0.201867
1417	0.66315	4	0.201867
1418	0.66315	4	0.201867
1419	0.66315	4	0.201867
1420	0.66315	4	0.201867
1421	0.66315	4	0.201867
1422	0.66315	4	0.201867
1423	0.66315	4	0.201867
1424	0.66315	4	0.201867
1425	0.66315	4	0.201867
1426	0.66315	4	0.201867
1427	0.66315	4	0.201867
1428	0.66315	4	0.201867
1429	0.66315	4	0.201867
1430	0.66315	4	0.201867
1431	0.66315	4	0.201867
1432	0.66315	4	0.201867
1433	0.66315	4	0.201867
1434	0.66315	4	0.201867
1435	0.66315	4	0.201867
1436	0.66315	4	0.201867
1437	0.66315	4	0.201867
1438	0.66315	4	0.201867
1439	0.66315	4	0.201867
1440	0.66315	4	0.201867
1441	0.66315	4	0.201867
1442	0.66315	4	0.201867
1443	0.66315	4	0.201867
1444	0.66315	4	0.201867
1445	0.66315	4	0.201867
1446	0.66315	4	0.201867
1447	0.66315	4	0.201867
1448	0.66315	4	0.201867
1449	0.66315	4	0.201867
1450	0.66315	4	0.201867
1451	0.66315	4	0.201867
1452	0.66315	4	0.201867
1453	0.66315	4	0.201867
1454	0.66315	4	0.201867
1455	0.66315	4	0.201867
1456	0.66315	4	0.201867
1457	0.66315	4	0.201867
1458	0.66315	4	0.201867
1459	0.66315	4	0.201867
1460	0.66315	4	0.201867
1461	0.66315	4	0.201867
1462	0.66315	4	0.201867
1463	0.66315	4	0.201867
1464	0.66315	4	0.201867
1465	0.66315	4	0.201867
1466	0.66315	4	0.201867
1467	0.66315	4	0.201867
1468	0.66315	4	0.201867
1469	0.66315	4	0.201867
1470	0.66315	4	0.201867
1471	0.66315	4	0.201867
1472	0.66315	4	0.201867
1473	0.66315	4	0.201867
1474	0.66315	4	0.201867
1475	0.66315	4	0.201867
1476	0.66315	4	0.201867
1477	0.66315	4	0.201867
1478	0.66315	4	0.201867
1479	0.66315	4	0.201867
1480	0.66315	4	0.201867
1481	0.66315	4	0.201867
1482	0.66315	4	0.201867
1483	0.66315	4	0.201867
1484	0.66315	4	0.201867
1485	0.66315	4	0.201867
1486	0.66315	4	0.201867
1487	0.66315	4	0.201867
1488	0.66315	4	0.201867
1489	0.66315	4	0.201867
1490	0.66315	4	0.201867
1491	0.66315	4	0.201867
1492	0.66315	4	0.201867
1493	0.66315	4	0.201867
1494	0.66315	4	0.201867
1495	0.66315	4	0.201867
1496	0.66315	4	0.201867
1497	0.66315	4	0.201867
1498	0.66315	4	0.201867
1499	0.66315	4	0.201867
1500	0.66315	4	0.201867
1501	0.66315	4	0.201867
1502	0.66315	4	0.201867
1503	0.66315	4	0.201867
1504	0.66315	4	0.201867
1505	0.66315	4	0.201867
1506	0.66315	4	0.201867
1507	0.66315	4	0.201867
1508	0.66315	4	0.201867
1509	0.66315	4	0.201867
1510	0.66315	4	0.201867
1511	0.66315	4	0.201867
1512	0.66315	4	0.201867
1513	0.66315	4	0.201867
1514	0.66315	4	0.201867
1515	0.66315	4	0.201867
1516	0.66315	4	0.201867
1517	0.66315	4	0.201867
1518	0.66315	4	0.201867
1519	0.66315	4	0.201867
1520	0.66315	4	0.201867
1521	0.66315	4	0.201867
1522	0.66315	4	0.201867
1523	0.66315	4	0.201867
1524	0.66315	4	0.201867
1525	0.66315	4	0.201867
1526	0.66315	4	0.201867
1527	0.66315	4	0.201867
1528	0.66315	4	0.201867
1529	0.66315	4	0.201867
1530	0.66315	4	0.201867
1531	0.66315	4	0.201867
1532	0.66315	4	0.201867
1533	0.66315	4	0.201867
1534	0.66315	4	0.201867
1535	0.66315	4	0.201867
1536	0.66315	4	0.201867
1537	0.66315	4	0.201867
1538	0.66315	4	0.201867
1539	0.66315	4	0.201867
1540	0.66315	4	0.201867
1541	0.66315	4	0.201867
1542	0.66315	4	0.201867
1543	0.66315	4	0.201867
1544	0.66315	4	0.201867
1545	0.66315	4	0.201867
1546	0.66315	4	0.201867
1547	0.66315	4	0.201867
1548	0.66315	4	0.201867
1549	0.66315	4	0.201867
1550	0.66315	4	0.201867
1551	0.66315	4	0.201867
1552	0.66315	4	0.201867
1553	0.66315	4	0.201867
1554	0.66315	4	0.201867
1555	0.66315	4	0.201867
1556	0.66315	4	0.201867
1557	0.66315	4	0.201867
1558	0.66315	4	0.201867
1559	0.66315	4	0.201867
1560	0.66315	4	0.201867
1561	0.66315	4	0.201867
1562	0.66315	4	0.201867
1563	0.66315	4	0.201867
1564	0.66315	4	0.201867
1565	0.66315	4	0.201867
1566	0.66315	4	0.201867
1567	0.66315	4	0.201867
1568	0.66315	4	0.201867
1569	0.66315	4	0.201867
1570	0.66315	4	0.201867
1571	0.66315	4	0.201867
1572	0.66315	4	0.201867
1573	0.66315	4	0.201867
1574	0.66315	4	0.201867
1575	0.66315	4	0.201867
1576	0.66315	4	0.201867
1577	0.66315	4	0.201867
1578	0.66315	4	0.201867
1579	0.66315	4	0.201867
1580	0.66315	4	0.201867
1581	0.66315	4	0.201867
1582	0.66315	4	0.201867
1583	0.66315	4	0.201867
1584	0.66315	4	0.201867
1585	0.66315	4	0.201867
1586	0.66315	4	0.201867
1587	0.66315	4	0.201867
1588	0.66315	4	0.201867
1589	0.66315	4	0.201867
1590	0.66315	4	0.201867
1591	0.66315	4	0.201867
1592	0.66315	4	0.201867
1593	0.66315	4	0.201867
1594	0.66315	4	0.201867
1595	0.66315	4	0.201867
1596	0.66315	4	0.201867
1597	0.66315	4	0.201867
1598	0.66315	4	0.201867
1599	0.66315	4	0.201867
1600	0.66315	4	0.201867
1601	0.66315	4	0.201867
1602	0.66315	4	0.201867
1603	0.66315	4	0.201867
1604	0.66315	4	0.201867
1605	0.66315	4	0.201867
1606	0.66315	4	0.201867
1607	0.66315	4	0.201867
1608	0.66315	4	0.201867
1609	0.66315	4	0.201867
1610	0.66315	4	0.201867
1611	0.66315	4	0.201867
1612	0.66315	4	0.201867
1613	0.66315	4	0.201867
1614	0.66315	4	0.201867
1615	0.66315	4	0.201867
1616	0.66315	4	0.201867
1617	0.66315	4	0.201867
1618	0.66315	4	0.201867
1619	0.66315	4	0.201867
1620	0.66315	4	0.201867
1621	0.66315	4	0.201867
1622	0.66315	4	0.201867
1623	0.66315	4	0.201867
1624	0.66315	4	0.201867
1625	0.66315	4	0.201867
1626	0.66315	4	0.201867
1627	0.66315	4	0.201867
1628	0.66315	4	0.201867
1629	0.66315	4	0.201867
1630	0.66315	4	0.201867
1631	0.66315	4	0.201867
1632	0.66315	4	0.201867
1633	0.66315	4	0.201867
1634	0.66315	4	0.201867
1635	0.66315	4	0.201867
1636	0.66315	4	0.201867
1637	0.66315	4	0.201867
1638	0.66315	4	0.201867
1639	0.66315	4	0.201867
1640	0.66315	4	0.201867
1641	0.66315	4	0.201867
1642	0.66315	4	0.201867
1643	0.66315	4	0.201867
1644	0.66315	4	0.201867
1645	0.66315	4	0.201867
1646	0.66315	4	0.201867
1647	0.66315	4	0.201867
1648	0.66315	4	0.201867
1649	0.66315	4	0.201867
1650	0.66315	4	0.201867
1651	0.66315	4	0.201867
1652	0.66315	4	0.201867
1653	0.66315	4	0.201867
1654	0.66315	4	0.201867
1655	0.66315	4	0.201867
1656	0.66315	4	0.201867
1657	0.66315	4	0.201867
1658	0.66315	4	0.201867
1659	0.66315	4	0.201867
1660	0.66315	4	0.201867
1661	0.66315	4	0.201867
1662	0.66315	4	0.201867
1663	0.66315	4	0.201867
1664	0.66315	4	0.201867
1665	0.66315	4	0.201867
1666	0.66315	4	0.201867
1667	0.66315	4	0.201867
1668	0.66315	4	0.201867
1669	0.66315	4	0.201867
1670	0.66315	4	0.201867
1671	0.66315	4	0.201867
1672	0.66315	4	0.201867
1673	0.66315	4	0.201867
1674	0.66315	4	0.201867
1675	0.66315	4	0.201867
1676	0.66315	4	0.201867
1677	0.66315	4	0.201867
1678	0.66315	4	0.201867
1679	0.66315	4	0.201867
1680	0.66315	4	0.201867
1681	0.66315	4	0.201867
1682	0.66315	4	0.201867
1683	0.66315	4	0.201867
1684	0.66315	4	0.201867
1685	0.66315	4	0.201867
1686	0.66315	4	0.201867
1687	0.66315	4	0.201867
1688	0.66315	4	0.201867
1689	0.66315	4	0.201867
1690	0.66315	4	0.201867
1691	0.66315	4	0.201867
1692	0.66315	4	0.201867
1693	0.66315	4	0.201867
1694	0.66315	4	0.201867
1695	0.66315	4	0.201867
1696	0.66315	4	0.201867
1697	0.66315	4	0.201867
1698	0.66315	4	0.201867
1699	0.66315	4	0.201867
1700	0.66315	4	0.201867
1701	0.66315	4	0.201867
1702	0.66315	4	0.201867
1703	0.66315	4	0.201867
1704	0.66315	4	0.201867
1705	0.66315	4	0.201867
1706	0.66315	4	0.201867
1707	0.66315	4	0.201867
1708	0.66315	4	0.201867
1709	0.66315	4	0.201867
1710	0.66315	4	0.201867
1711	0.66315	4	0.201867
1712	0.66315	4	0.201867
1713	0.66315	4	0.201867
1714	0.66315	4	0.201867
1715	0.66315	4	0.201867
1716	0.66315	4	0.201867
1717	0.66315	4	0.201867
1718	0.66315	4	0.201867
1719	0.66315	4	0.201867
1720	0.66315	4	0.201867
1721	0.66315	4	0.201867
1722	0.66315	4	0.201867
1723	0.66315	4	0.201867
1724	0.66315	4	0.201867
1725	0.66315	4	0.201867
1726	0.66315	4	0.201867
1727	0.66315	4	0.201867
1728	0.66315	4	0.201867
1729	0.66315	4	0.201867
1730	0.66315	4	0.201867
1731	0.66315	4	0.201867
1732	0.66315	4	0.201867
1733	0.66315	4	0.201867
1734	0.66315	4	0.201867
1735	0.66315	4	0.201867
1736	0.66315	4	0.201867
1737	0.66315	4	0.201867
1738	0.66315	4	0.201867
1739	0.66315	4	0.201867
1740	0.66315	4	0.201867
1741	0.66315	4	0.201867
1742	0.66315	4	0.201867
1743	0.66315	4	0.201867
1744	0.66315	4	0.201867
1745	0.66315	4	0.201867
1746	0.66315	4	0.201867
1747	0.66315	4	0.201867
1748	0.66315	4	0.201867
1749	0.66315	4	0.201867
1750	0.66315	4	0.201867
1751	0.66315	4	0.201867
1752	0.66315	4	0.201867
1753	0.66315	4	0.201867
1754	0.66315	4	0.201867
1755	0.66315	4	0.201867
1756	0.66315	4	0.201867
1757	0.66315	4	0.201867
1758	0.66315	4	0.201867
1759	0.66315	4	0.201867
1760	0.66315	4	0.201867
1761	0.66315	4	0.201867
1762	0.66315	4	0.201867
1763	0.66315	4	0.201867
1764	0.66315	4	0.201867
1765	0.66315	4	0.201867
1766	0.66315	4	0.201867
1767	0.66315	4	0.201867
1768	0.66315	4	0.201867
1769	0.66315	4	0.201867
1770	0.66315	4	0.201867
1771	0.66315	4	0.201867
1772	0.66315	4	0.201867
1773	0.66315	4	0.201867
1774	0.66315	4	0.201867
1775	0.66315	4	0.201867
1776	0.66315	4	0.201867
1777	0.66315	4	0.201867
1778	0.66315	4	0.201867
1779	0.66315	4	0.201867
1780	0.66315	4	0.201867
1781	0.66315	4	0.201867
1782	0.66315	4	0.201867
1783	0.66315	4	0.201867
1784	0.66315	4	0.201867
1785	0.66315	4	0.201867
1786	0.66315	4	0.201867
1787	0.66315	4	0.201867
1788	0.66315	4	0.201867
1789	0.66315	4	0.201867
1790	0.66315	4	0.201867
1791	0.66315	4	0.201867
1792	0.66315	4	0.201867
1793	0.66315	4	0.201867
1794	0.66315	4	0.201867
1795	0.66315	4	0.201867
1796	0.66315	4	0.201867
1797	0.66315	4	0.201867
1798	0.66315	4	0.201867
1799	0.66315	4	0.201867
1800	0.66315	4	0.201867
1801	0.66315	4	0.201867
1802	0.66315	4	0.201867
1803	0.66315	4	0.201867
1804	0.66315	4	0.201867
1805	0.66315	4	0.201867
1806	0.66315	4	0.201867
1807	0.66315	4	0.201867
1808	0.66315	4	0.201867
1809	0.66315	4	0.201867
1810	0.66315	4	0.201867
1811	0.66315	4	0.201867
1812	0.66315	4	0.201867
1813	0.66315	4	0.201867
1814	0.66315	4	0.201867
1815	0.66315	4	0.201867
1816	0.66315	4	0.201867
1817	0.66315	4	0.201867
1818	0.66315	4	0.201867
1819	0.66315	4	0.201867
1820	0.66315	4	0.201867
1821	0.66315	4	0.201867
1822	0.66315	4	0.201867
1823	0.66315	4	0.201867
1824	0.66315	4	0.201867
1825	0.66315	4	0.201867
1826	0.66315	4	0.201867
1827	0.66315	4	0.201867
1828	0.66315	4	0.201867
1829	0.66315	4	0.201867
1830	0.66315	4	0.201867
1831	0.66315	4	0.201867
1832	0.66315	4	0.201867
1833	0.66315	4	0.201867
1834	0.66315	4	0.201867
1835	0.66315	4	0.201867
1836	0.66315	4	0.201867
1837	0.66315	4	0.201867
1838	0.66315	4	0.201867
1839	0.66315	4	0.201867
1840	0.66315	4	0.201867
1841	0.66315	4	0.201867
1842	0.66315	4	0.201867
1843	0.66315	4	0.201867
1844	0.66315	4	0.201867
1845	0.66315	4	0.201867
1846	0.66315	4	0.201867
1847	0.66315	4	0.201867
1848	0.66315	4	0.201867
1849	0.66315	4	0.201867
1850	0.66315	4	0.201867
1851	0.66315	4	0.201867
1852	0.66315	4	0.201867
1853	0.66315	4	0.201867
1854	0.66315	4	0.201867
1855	0.66315	4	0.201867
1856	0.66315	4	0.201867
1857	0.66315	4	0.201867
1858	0.66315	4	0.201867
1859	0.66315	4	0.201867
1860	0.66315	4	0.201867
1861	0.66315	4	0.201867
1862	0.66315	4	0.201867
1863	0.66315	4	0.201867
1864	0.66315	4	0.201867
1865	0.66315	4	0.201867
1866	0.66315	4	0.201867
1867	0.66315	4	0.201867
1868	0.66315	4	0.201867
1869	0.66315	4	0.201867
1870	0.66315	4	0.201867
1871	0.66315	4	0.201867
1872	0.66315	4	0.201867
1873	0.66315	4	0.201867
1874	0.66315	4	0.201867
1875	0.66315	4	0.201867
1876	0.66315	4	0.201867
1877	0.66315	4	0.201867
1878	0.66315	4	0.201867
1879	0.66315	4	0.201867
1880	0.66315	4	0.201867
1881	0.66315	4	0.201867
1882	0.66315	4	0.201867
1883	0.66315	4	0.201867
1884	0.66315	4	0.201867
1885	0.66315	4	0.201867
1886	0.66315	4	0.201867
1887	0.66315	4	0.201867
1888	0.66315	4	0.201867
1889	0.66315	4	0.201867
1890	0.66315	4	0.201867
1891	0.66315	4	0.201867
1892	0.66315	4	0.201867
1893	0.66315	4	0.201867
1894	0.66315	4	0.201867
1895	0.66315	4	0.201867
1896	0.66315	4	0.201867
1897	0.66315	4	0.201867
1898	0.66315	4	0.201867
1899	0.66315	4	0.201867
1900	0.66315	4	0.201867
1901	0.66315	4	0.201867
1902	0.66315	4	0.201867
1903	0.66315	4	0.201867
1904	0.66315	4	0.201867
1905	0.66315	4	0.201867
1906	0.66315	4	0.201867
1907	0.66315	4	0.201867
1908	0.66315	4	0.201867
1909	0.66315	4	0.201867
1910	0.66315	4	0.201867
1911	0.66315	4	0.201867
1912	0.66315	4	0.201867
1913	0.66315	4	0.201867
1914	0.66315	4	0.201867
1915	0.66315	4	0.201867
1916	0.66315	4	0.201867
1917	0.66315	4	0.201867
1918	0.66315	4	0.201867
1919	0.66315	4	0.201867
1920	0.66315	4	0.201867
1921	0.66315	4	0.201867
1922	0.66315	4	0.201867
1923	0.66315	4	0.201867
1924	0.66315	4	0.201867
1925	0.66315	4	0.201867
1926	0.66315	4	0.201867
1927	0.66315	4	0.201867
1928	0.66315	4	0.201867
1929	0.66315	4	0.201867
1930	0.66315	4	0.201867
1931	0.66315	4	0.201867
1932	0.66315	4	0.201867
1933	0.66315	4	0.201867
1934	0.66315	4	0.201867
1935	0.66315	4	0.201867
1936	0.66315	4	0.201867
1937	0.66315	4	0.201867
1938	0.66315	4	0.201867
1939	0.66315	4	0.201867
1940	0.66315	4	0.201867
1941	0.66315	4	0.201867
1942	0.66315	4	0.201867
1943	0.66315	4	0.201867
1944	0.66315	4	0.201867
1945	0.66315	4	0.201867
1946	0.66315	4	0.201867
1947	0.66315	4	0.201867
1948	0.66315	4	0.201867
1949	0.66315	4	0.201867
1950	0.66315	4	0.201867
1951	0.66315	4	0.201867
1952	0.66315	4	0.201867
1953	0.66315	4	0.201867
1954	0.66315	4	0.201867
1955	0.66315	4	0.201867
1956	0.66315	4	0.201867
1957	0.66315	4	0.201867
1958	0.66315	4	0.201867
1959	0.66315	4	0.201867
1960	0.66315	4	0.201867
1961	0.66315	4	0.201867
1962	0.66315	4	0.201867
1963	0.66315	4	0.201867
1964	0.66315	4	0.201867
1965	0.66315	4	0.201867
1966	0.66315	4	0.201867
1967	0.66315	4	0.201867
1968	0.66315	4	0.201867
1969	0.66315	4	0.201867
1970	0.66315	4	0.201867
1971	0.66315	4	0.201867
1972	0.66315	4	0.201867
1973	0.66315	4	0.201867
1974	0.66315	4	0.201867
1975	0.66315	4	0.201867
1976	0.66315	4	0.201867
1977	0.66315	4	0.201867
1978	0.66315	4	0.201867
1979	0.66315	4	0.201867
1980	0.66315	4	0.201867
1981	0.66315	4	0.201867
1982	0.66315	4	0.201867
1983	0.66315	4	0.201867
1984	0.66315	4	0.201867
1985	0.66315	4	0.201867
1986	0.66315	4	0.201867
1987	0.66315	4	0.201867
1988	0.66315	4	0.201867
1989	0.66315	4	0.201867
1990	0.66315	4	0.201867
1991	0.66315	4	0.201867
1992	0.66315	4	0.201867
1993	0.66315	4	0.201867
1994	0.66315	4	0.201867
1995	0.66315	4	0.201867
1996	0.66315	4	0.201867
1997	0.66315	4	0.201867
1998	0.66315	4	0.201867
1999	0.66315	4	0.201867
2000	0.66315	4	0.201867
[truncated: 3,001 more rows]
