# Supplementary material for: Aspiration-driven co-evolution of cooperation with individual behavioral diversity
Source: PLoS One. 2023 Sep 15;18(9):e0291134. doi: 10.1371/journal.pone.0291134 (PMC10503719; doi:10.1371/journal.pone.0291134)
Supplement: S1 Data — (ZIP) [file pone.0291134.s001.zip › M1/v2-L=200/data/aspiration_time,b=1.29_frequency.txt]

1	0.5	0.5	0
2	0.640211	0.656995	0.461149
3	0.708939	0.767465	0.505835
4	0.733913	0.852368	0.546402
5	0.733765	0.927813	0.56318
6	0.719152	0.99991	0.564052
7	0.695472	1.06604	0.556372
8	0.668019	1.1372	0.539193
9	0.639945	1.20749	0.517781
10	0.61221	1.2761	0.491035
11	0.586226	1.33744	0.465303
12	0.562333	1.3968	0.438358
13	0.540874	1.45029	0.413327
14	0.521615	1.49998	0.38918
15	0.504216	1.55609	0.366927
16	0.489384	1.60586	0.344661
17	0.476343	1.64582	0.32717
18	0.464367	1.70117	0.310097
19	0.454262	1.75253	0.296134
20	0.445132	1.79998	0.284575
21	0.436841	1.85142	0.272296
22	0.429512	1.9128	0.261628
23	0.423421	1.94539	0.249698
24	0.418543	1.96522	0.239308
25	0.414153	1.98745	0.230901
26	0.41081	2.02253	0.222631
27	0.408132	2.04669	0.217228
28	0.405809	2.08443	0.212327
29	0.403991	2.11661	0.208187
30	0.402474	2.14708	0.20523
31	0.401405	2.18888	0.201361
32	0.400508	2.23306	0.1987
33	0.399913	2.26217	0.195005
34	0.399327	2.2776	0.193813
35	0.399051	2.32549	0.18886
36	0.398894	2.36561	0.186484
37	0.398795	2.39218	0.183505
38	0.398874	2.42715	0.1828
39	0.399731	2.42026	0.180827
40	0.400429	2.46573	0.179524
41	0.400996	2.51039	0.17757
42	0.401877	2.51973	0.174378
43	0.40312	2.5323	0.171986
44	0.404715	2.55094	0.169619
45	0.406705	2.56963	0.168448
46	0.408559	2.60759	0.167881
47	0.410339	2.61115	0.167977
48	0.412381	2.62518	0.167061
49	0.414124	2.6445	0.168023
50	0.41577	2.66644	0.168818
51	0.417457	2.70523	0.169459
52	0.419377	2.71038	0.170818
53	0.421058	2.70185	0.171924
54	0.422915	2.71346	0.173208
55	0.424808	2.75761	0.172573
56	0.426257	2.78014	0.172321
57	0.427811	2.8149	0.171976
58	0.429128	2.84117	0.170692
59	0.430731	2.84683	0.16986
60	0.432775	2.843	0.168019
61	0.434832	2.85359	0.167126
62	0.436853	2.87334	0.16726
63	0.438636	2.91385	0.168341
64	0.440153	2.9342	0.169871
65	0.441887	2.92871	0.168411
66	0.443832	2.93912	0.168502
67	0.445792	2.94826	0.167508
68	0.447936	2.93497	0.166523
69	0.450426	2.94502	0.166302
70	0.452805	2.93103	0.165386
71	0.455094	2.9293	0.167293
72	0.457561	2.94169	0.168142
73	0.459754	2.9468	0.169141
74	0.462317	2.9493	0.169617
75	0.464601	2.96801	0.170358
76	0.466951	2.9677	0.171145
77	0.46906	2.9912	0.173324
78	0.47089	3.02029	0.175533
79	0.472325	3.05531	0.176611
80	0.473996	3.07518	0.175551
81	0.475647	3.08299	0.174227
82	0.477654	3.072	0.174504
83	0.479591	3.06688	0.176538
84	0.481326	3.08941	0.178278
85	0.483073	3.08382	0.1782
86	0.484594	3.10306	0.179604
87	0.48598	3.12183	0.179459
88	0.487252	3.14933	0.180001
89	0.488823	3.14807	0.179746
90	0.490326	3.16891	0.178919
91	0.491776	3.16707	0.178582
92	0.493218	3.1928	0.17777
93	0.494641	3.20868	0.177166
94	0.496144	3.19617	0.17685
95	0.498052	3.21103	0.177312
96	0.499803	3.20365	0.17718
97	0.501818	3.1912	0.176704
98	0.503746	3.18852	0.176911
99	0.505616	3.21508	0.178416
100	0.507069	3.22844	0.178772
101	0.508611	3.26089	0.181675
102	0.510095	3.27004	0.182249
103	0.511649	3.27916	0.182038
104	0.513103	3.28438	0.181133
105	0.514894	3.27546	0.181955
106	0.516535	3.26922	0.182644
107	0.518197	3.27458	0.182298
108	0.520015	3.26249	0.18149
109	0.521686	3.26708	0.182715
110	0.523318	3.27223	0.184432
111	0.524726	3.28463	0.185704
112	0.526015	3.28986	0.187553
113	0.527379	3.30582	0.187393
114	0.528882	3.30868	0.185486
115	0.530091	3.32606	0.185844
116	0.531516	3.32802	0.185792
117	0.53266	3.34725	0.186299
118	0.53398	3.35597	0.185552
119	0.535481	3.37067	0.18569
120	0.536625	3.39464	0.186632
121	0.537706	3.4032	0.186434
122	0.538674	3.41502	0.186797
123	0.539838	3.43448	0.18627
124	0.541169	3.42461	0.186427
125	0.542588	3.42978	0.185562
126	0.543688	3.43489	0.185254
127	0.545098	3.43981	0.185406
128	0.546396	3.44616	0.185709
129	0.547598	3.44795	0.186287
130	0.5488	3.45753	0.188558
131	0.550018	3.46202	0.187992
132	0.551114	3.46902	0.188907
133	0.55218	3.48076	0.189205
134	0.55339	3.46859	0.18857
135	0.554775	3.47365	0.188109
136	0.55592	3.48331	0.18837
137	0.557195	3.49724	0.188707
138	0.55806	3.52165	0.188778
139	0.559045	3.526	0.18803
140	0.559958	3.53838	0.188922
141	0.560939	3.54495	0.189773
142	0.56187	3.54661	0.190424
143	0.562885	3.54522	0.190889
144	0.563655	3.55532	0.192766
145	0.564607	3.541	0.193165
146	0.56566	3.5358	0.193023
147	0.566614	3.53242	0.192266
148	0.567706	3.55276	0.192727
149	0.568877	3.55645	0.191498
150	0.569987	3.55266	0.191524
151	0.570959	3.55667	0.19211
152	0.572224	3.55498	0.191853
153	0.573184	3.56088	0.193039
154	0.574239	3.55681	0.193135
155	0.575081	3.56877	0.194268
156	0.575944	3.5745	0.19356
157	0.576881	3.58103	0.193688
158	0.577646	3.59333	0.193748
159	0.578682	3.5898	0.193643
160	0.579906	3.57159	0.193446
161	0.581015	3.58482	0.193756
162	0.582049	3.58557	0.195304
163	0.582699	3.59692	0.195921
164	0.583412	3.61406	0.195683
165	0.584256	3.61187	0.194409
166	0.585072	3.60698	0.19519
167	0.585944	3.60101	0.195503
168	0.586837	3.61273	0.196344
169	0.587696	3.6253	0.196756
170	0.588446	3.62865	0.196978
171	0.589458	3.61667	0.196865
172	0.590341	3.62008	0.198193
173	0.591122	3.63126	0.1985
174	0.591854	3.63171	0.198299
175	0.59253	3.64633	0.198046
176	0.593326	3.63883	0.199137
177	0.593934	3.65086	0.199534
178	0.594528	3.65769	0.199225
179	0.595292	3.66469	0.199185
180	0.595924	3.66108	0.199779
181	0.596522	3.67444	0.199709
182	0.596967	3.68848	0.199779
183	0.597339	3.69368	0.200614
184	0.597979	3.68523	0.200846
185	0.598434	3.68116	0.201394
186	0.598949	3.68399	0.200134
187	0.599617	3.69748	0.200528
188	0.600222	3.70302	0.200398
189	0.600771	3.70125	0.201245
190	0.601325	3.70562	0.200912
191	0.601892	3.71549	0.200577
192	0.602321	3.71657	0.200921
193	0.602871	3.71829	0.200825
194	0.603409	3.72112	0.200272
195	0.603932	3.72138	0.200232
196	0.604531	3.7211	0.200647
197	0.605191	3.71941	0.20022
198	0.605942	3.72099	0.200068
199	0.606824	3.71404	0.19909
200	0.607548	3.7197	0.199465
201	0.608291	3.71418	0.200034
202	0.609005	3.71255	0.200064
203	0.609768	3.71031	0.20003
204	0.610601	3.71178	0.200083
205	0.611549	3.71103	0.200163
206	0.612227	3.71198	0.19981
207	0.613087	3.71192	0.200992
208	0.613735	3.71626	0.201348
209	0.614451	3.71521	0.201203
210	0.615222	3.71569	0.201615
211	0.61583	3.73014	0.202176
212	0.616442	3.74002	0.202759
213	0.61692	3.75396	0.204169
214	0.617366	3.74994	0.2047
215	0.617845	3.75702	0.203707
216	0.618315	3.75599	0.202363
217	0.61896	3.75728	0.202116
218	0.619501	3.75433	0.202519
219	0.620211	3.74861	0.203079
220	0.620906	3.75562	0.203133
221	0.621494	3.75324	0.202708
222	0.622256	3.74307	0.201921
223	0.622988	3.74031	0.201519
224	0.623751	3.73778	0.203328
225	0.624454	3.7381	0.204383
226	0.625065	3.74793	0.204555
227	0.625684	3.74532	0.205308
228	0.626324	3.73038	0.205346
229	0.6271	3.73422	0.204606
230	0.627836	3.74313	0.204531
231	0.628327	3.75057	0.204984
232	0.62884	3.75995	0.207221
233	0.629291	3.76083	0.207612
234	0.629786	3.76338	0.207023
235	0.630117	3.76709	0.207404
236	0.630358	3.77718	0.207635
237	0.630566	3.79317	0.207552
238	0.630729	3.79524	0.207766
239	0.630986	3.80637	0.207998
240	0.631271	3.80445	0.208269
241	0.631519	3.79581	0.208382
242	0.631637	3.80616	0.208762
243	0.631854	3.80424	0.208143
244	0.632169	3.8109	0.207713
245	0.632512	3.81114	0.207764
246	0.632875	3.8141	0.208087
247	0.633132	3.81615	0.208412
248	0.633326	3.82132	0.208453
249	0.633551	3.81839	0.209098
250	0.633801	3.81489	0.209848
251	0.634088	3.81356	0.209533
252	0.634272	3.8245	0.209203
253	0.634473	3.83002	0.20921
254	0.634782	3.82141	0.208761
255	0.635129	3.8273	0.208674
256	0.635314	3.83893	0.208462
257	0.635608	3.84521	0.20868
258	0.635743	3.8491	0.20883
259	0.635937	3.84744	0.208859
260	0.636155	3.84963	0.208711
261	0.636559	3.84317	0.208174
262	0.636787	3.84438	0.208683
263	0.637072	3.84068	0.208574
264	0.637251	3.84971	0.209117
265	0.637324	3.85386	0.209988
266	0.637615	3.84947	0.209664
267	0.637812	3.84071	0.209615
268	0.638046	3.84388	0.209559
269	0.638356	3.83705	0.209076
270	0.638801	3.83043	0.209237
271	0.639196	3.82326	0.2086
272	0.639736	3.81572	0.20798
273	0.640353	3.80143	0.208378
274	0.640907	3.8026	0.208747
275	0.641493	3.80661	0.208455
276	0.64192	3.80958	0.208022
277	0.642512	3.80948	0.207992
278	0.643131	3.81273	0.208969
279	0.643689	3.81524	0.20977
280	0.644097	3.82591	0.2097
281	0.644469	3.8269	0.209268
282	0.644806	3.82717	0.209202
283	0.645332	3.82783	0.209094
284	0.645749	3.83153	0.21009
285	0.646185	3.83008	0.209549
286	0.646491	3.83407	0.210173
287	0.646758	3.84137	0.210821
288	0.64716	3.84191	0.210377
289	0.647455	3.84951	0.210811
290	0.647749	3.84692	0.210465
291	0.648264	3.84303	0.210343
292	0.648685	3.83796	0.210176
293	0.649288	3.83077	0.210203
294	0.649821	3.82691	0.209902
295	0.650185	3.83418	0.210651
296	0.650573	3.83539	0.210823
297	0.650998	3.84115	0.211646
298	0.651317	3.85024	0.211896
299	0.651662	3.85106	0.212589
300	0.651943	3.84764	0.212655
301	0.652337	3.85054	0.21167
302	0.652649	3.85737	0.211809
303	0.652926	3.85587	0.211398
304	0.653308	3.85274	0.211849
305	0.653522	3.86407	0.212296
306	0.653695	3.87386	0.212084
307	0.653966	3.8722	0.211787
308	0.654185	3.87699	0.211066
309	0.654423	3.88139	0.21115
310	0.65468	3.88108	0.211589
311	0.65493	3.8834	0.211346
312	0.655118	3.88841	0.211917
313	0.655373	3.88356	0.211202
314	0.655674	3.87316	0.212037
315	0.65609	3.86493	0.211982
316	0.656413	3.86536	0.212396
317	0.656754	3.86663	0.211984
318	0.657015	3.87413	0.212075
319	0.657211	3.87393	0.212222
320	0.657536	3.87282	0.212329
321	0.657916	3.86449	0.21246
322	0.658229	3.86757	0.212701
323	0.658565	3.87213	0.212763
324	0.658766	3.87351	0.212592
325	0.659039	3.87572	0.212074
326	0.659356	3.8723	0.21218
327	0.659647	3.87404	0.211853
328	0.660055	3.87207	0.212279
329	0.660314	3.87837	0.212739
330	0.660599	3.88016	0.212398
331	0.660975	3.88324	0.211562
332	0.661306	3.88341	0.212229
333	0.661566	3.87882	0.212434
334	0.661796	3.88742	0.212646
335	0.662101	3.88725	0.212389
336	0.662389	3.87954	0.211076
337	0.662687	3.88275	0.211176
338	0.663068	3.87916	0.211486
339	0.6634	3.87896	0.211996
340	0.663644	3.87472	0.212662
341	0.663973	3.87533	0.213055
342	0.664222	3.87906	0.213443
343	0.664518	3.8753	0.214099
344	0.664865	3.86808	0.213841
345	0.665241	3.86545	0.21464
346	0.665514	3.86933	0.214613
347	0.665957	3.86136	0.213328
348	0.666325	3.85415	0.214769
349	0.66664	3.85974	0.215273
350	0.666999	3.85469	0.215463
351	0.667329	3.84958	0.215318
352	0.667822	3.84388	0.214824
353	0.668311	3.84918	0.21577
354	0.668676	3.85229	0.215433
355	0.669126	3.84333	0.215047
356	0.669524	3.85199	0.215614
357	0.669867	3.85102	0.215936
358	0.670169	3.85177	0.216071
359	0.670484	3.86742	0.216283
360	0.670739	3.87332	0.216467
361	0.671089	3.87711	0.21706
362	0.671337	3.87606	0.217283
363	0.671615	3.87876	0.217218
364	0.671762	3.8797	0.216521
365	0.671952	3.8821	0.217025
366	0.67191	3.89161	0.218564
367	0.671954	3.88613	0.218655
368	0.671957	3.89825	0.218628
369	0.672143	3.89133	0.218241
370	0.672317	3.89369	0.217792
371	0.672576	3.88937	0.216916
372	0.672756	3.89288	0.21652
373	0.672917	3.90153	0.216424
374	0.673102	3.90321	0.216083
375	0.673207	3.91222	0.216089
376	0.673381	3.91754	0.215853
377	0.6735	3.91804	0.215601
378	0.673654	3.91397	0.215929
379	0.67394	3.90605	0.215794
380	0.674191	3.9093	0.215937
381	0.674551	3.90421	0.215385
382	0.674786	3.90359	0.21553
383	0.675035	3.91163	0.215621
384	0.675275	3.91773	0.21598
385	0.675517	3.91654	0.216003
386	0.675649	3.92134	0.21579
387	0.675834	3.92201	0.215379
388	0.676049	3.92157	0.215579
389	0.676133	3.92246	0.21629
390	0.676295	3.92694	0.215628
391	0.676412	3.93198	0.215791
392	0.676609	3.93228	0.215973
393	0.676729	3.93019	0.21683
394	0.676843	3.9292	0.217523
395	0.676964	3.93616	0.217421
396	0.676928	3.94448	0.217164
397	0.6769	3.95062	0.2168
398	0.676909	3.95083	0.216462
399	0.676949	3.95033	0.21679
400	0.677042	3.94738	0.216565
401	0.67725	3.94018	0.216224
402	0.677475	3.93606	0.215683
403	0.677724	3.92791	0.215427
404	0.677873	3.93038	0.215459
405	0.678054	3.93068	0.215835
406	0.678209	3.9361	0.216302
407	0.67841	3.93762	0.215999
408	0.67857	3.93898	0.216096
409	0.678704	3.93619	0.216325
410	0.67884	3.94219	0.216586
411	0.679001	3.93911	0.216038
412	0.67913	3.93948	0.216025
413	0.679311	3.9366	0.215897
414	0.679465	3.93892	0.215956
415	0.67957	3.93872	0.216317
416	0.679801	3.93693	0.216198
417	0.679957	3.93823	0.216297
418	0.68014	3.93546	0.216157
419	0.680416	3.93281	0.215471
420	0.680619	3.93347	0.215926
421	0.680743	3.93259	0.216193
422	0.680897	3.93539	0.216289
423	0.681073	3.93345	0.216341
424	0.681228	3.93167	0.216561
425	0.681423	3.92672	0.216324
426	0.681642	3.93004	0.216417
427	0.681778	3.93227	0.216573
428	0.681947	3.93431	0.216793
429	0.682176	3.92993	0.217152
430	0.682295	3.93434	0.217293
431	0.682364	3.94506	0.217543
432	0.68243	3.94913	0.217465
433	0.682547	3.94769	0.217378
434	0.682684	3.95029	0.21759
435	0.682763	3.94825	0.217544
436	0.682849	3.95076	0.217923
437	0.682901	3.95371	0.217991
438	0.682928	3.95677	0.217908
439	0.683015	3.95402	0.217757
440	0.68303	3.95527	0.218236
441	0.683087	3.95404	0.218584
442	0.683131	3.95533	0.218235
443	0.683178	3.95536	0.218073
444	0.683329	3.94857	0.217612
445	0.683474	3.94073	0.2173
446	0.683573	3.94526	0.21751
447	0.683722	3.94869	0.217831
448	0.683826	3.94899	0.218228
449	0.683907	3.94805	0.217707
450	0.684041	3.95018	0.218303
451	0.684113	3.95387	0.218819
452	0.684256	3.95499	0.218609
453	0.684424	3.95067	0.21771
454	0.684573	3.95375	0.217442
455	0.684783	3.95179	0.217
456	0.684905	3.95315	0.217799
457	0.685067	3.95403	0.218286
458	0.685243	3.95257	0.218375
459	0.685341	3.94821	0.217938
460	0.68558	3.94421	0.218145
461	0.685849	3.93918	0.217685
462	0.686041	3.93918	0.218223
463	0.686269	3.93907	0.218821
464	0.686498	3.93477	0.21885
465	0.6866	3.9327	0.218839
466	0.686716	3.93724	0.219274
467	0.686911	3.94363	0.219004
468	0.687117	3.94285	0.219033
469	0.68732	3.9423	0.219024
470	0.687447	3.94141	0.219298
471	0.687494	3.9477	0.220047
472	0.687533	3.95831	0.219853
473	0.687609	3.95853	0.219587
474	0.687674	3.95958	0.219084
475	0.687769	3.95586	0.219938
476	0.687797	3.95925	0.219913
477	0.687832	3.95839	0.220075
478	0.687857	3.96178	0.220153
479	0.687914	3.96091	0.220236
480	0.687926	3.96666	0.220178
481	0.687955	3.96656	0.22001
482	0.687978	3.96723	0.219835
483	0.687936	3.96989	0.220049
484	0.687875	3.9746	0.220059
485	0.687832	3.97823	0.219923
486	0.687759	3.97881	0.219757
487	0.687666	3.98201	0.219733
488	0.687637	3.98338	0.219613
489	0.687621	3.98161	0.219415
490	0.687609	3.98158	0.219621
491	0.687604	3.97796	0.219486
492	0.687614	3.97677	0.219453
493	0.687653	3.97688	0.219053
494	0.687677	3.97528	0.2192
495	0.687744	3.97148	0.218853
496	0.687838	3.97448	0.218746
497	0.687856	3.97665	0.218672
498	0.687885	3.97702	0.218652
499	0.68796	3.97334	0.218513
500	0.688043	3.97105	0.218614
501	0.688113	3.97389	0.218502
502	0.688157	3.97631	0.218421
503	0.688182	3.97811	0.2183
504	0.688254	3.97562	0.218523
505	0.688368	3.97276	0.218203
506	0.688473	3.97229	0.218284
507	0.68855	3.97252	0.218338
508	0.688661	3.97318	0.218478
509	0.688788	3.969	0.218579
510	0.688934	3.96459	0.218628
511	0.689125	3.96093	0.218302
512	0.68929	3.96413	0.218673
513	0.689409	3.96177	0.219042
514	0.689518	3.96412	0.219364
515	0.689628	3.96522	0.219332
516	0.689736	3.96638	0.219182
517	0.689838	3.96752	0.219241
518	0.689884	3.97168	0.219233
519	0.689933	3.97214	0.219545
520	0.689901	3.97604	0.219594
521	0.689852	3.98191	0.219665
522	0.689795	3.9868	0.219871
523	0.689793	3.98746	0.219666
524	0.689824	3.98559	0.219538
525	0.68982	3.98558	0.219534
526	0.689831	3.98625	0.219453
527	0.689818	3.9876	0.219568
528	0.689804	3.98745	0.21925
529	0.68979	3.9881	0.219249
530	0.689774	3.98765	0.219187
531	0.689795	3.98861	0.21929
532	0.689786	3.98802	0.219363
533	0.689811	3.98659	0.219058
534	0.68988	3.98308	0.219101
535	0.689963	3.98459	0.218978
536	0.689999	3.98498	0.218857
537	0.690064	3.98569	0.219045
538	0.690091	3.98831	0.219239
539	0.690106	3.98891	0.219171
540	0.690135	3.98547	0.21948
541	0.690125	3.98612	0.219268
542	0.690178	3.98456	0.21923
543	0.69024	3.98385	0.219078
544	0.690301	3.98696	0.218919
545	0.690315	3.98555	0.218813
546	0.690352	3.98561	0.218849
547	0.690391	3.98594	0.21863
548	0.690412	3.98527	0.218535
549	0.690492	3.98643	0.218567
550	0.69055	3.98668	0.21849
551	0.690601	3.98564	0.218805
552	0.690628	3.98705	0.219171
553	0.690646	3.98719	0.219065
554	0.690668	3.98809	0.21907
555	0.690708	3.98667	0.218994
556	0.690736	3.98718	0.219278
557	0.690752	3.98764	0.21923
558	0.690771	3.98869	0.219209
559	0.690774	3.98743	0.219177
560	0.690788	3.98976	0.219183
561	0.69079	3.98717	0.219018
562	0.690778	3.98705	0.218912
563	0.690792	3.98858	0.218927
564	0.690819	3.98925	0.218968
565	0.690866	3.98805	0.219086
566	0.690892	3.98876	0.219123
567	0.690932	3.9878	0.219089
568	0.690965	3.98975	0.219172
569	0.690978	3.99073	0.219153
570	0.690982	3.99109	0.219215
571	0.691015	3.99075	0.21887
572	0.691008	3.99129	0.219215
573	0.691021	3.99113	0.219146
574	0.691064	3.9894	0.219011
575	0.691098	3.98967	0.219119
576	0.691119	3.99137	0.219116
577	0.69116	3.99084	0.219022
578	0.6912	3.99007	0.218963
579	0.691244	3.98922	0.219027
580	0.691273	3.98825	0.219198
581	0.691322	3.98747	0.219044
582	0.691281	3.99055	0.219309
583	0.691279	3.99112	0.219226
584	0.691273	3.99086	0.219149
585	0.69128	3.99114	0.219225
586	0.69125	3.99041	0.219187
587	0.691248	3.99128	0.219276
588	0.691245	3.9919	0.219184
589	0.691276	3.9905	0.218989
590	0.6913	3.98959	0.218823
591	0.691309	3.9896	0.21894
592	0.691368	3.98656	0.218796
593	0.691422	3.98533	0.218926
594	0.691486	3.98483	0.218964
595	0.691498	3.98828	0.219237
596	0.691516	3.98872	0.219409
597	0.691515	3.98854	0.219434
598	0.691528	3.98947	0.219747
599	0.691525	3.98957	0.21973
600	0.691551	3.98911	0.219394
601	0.691574	3.98752	0.219326
602	0.691636	3.98704	0.219249
603	0.691648	3.98835	0.219614
604	0.69167	3.98526	0.219651
605	0.691682	3.98604	0.219661
606	0.691687	3.98561	0.219512
607	0.6917	3.98825	0.219471
608	0.691692	3.99165	0.219516
609	0.691673	3.99229	0.21951
610	0.69165	3.99374	0.219599
611	0.691653	3.99286	0.219405
612	0.691621	3.99437	0.219475
613	0.691606	3.99396	0.21941
614	0.691614	3.99219	0.219348
615	0.691587	3.99344	0.219462
616	0.691575	3.99471	0.219375
617	0.691567	3.99467	0.219372
618	0.691566	3.99496	0.219328
619	0.691553	3.99561	0.219329
620	0.691547	3.99707	0.219546
621	0.691524	3.99683	0.219769
622	0.691499	3.99807	0.219455
623	0.691491	3.99686	0.219404
624	0.691491	3.99709	0.219479
625	0.691498	3.99681	0.21931
626	0.691502	3.9974	0.219231
627	0.691503	3.99789	0.219163
628	0.69152	3.99755	0.219122
629	0.69153	3.9972	0.219075
630	0.691559	3.99695	0.219037
631	0.691561	3.99707	0.21913
632	0.691577	3.99789	0.219247
633	0.691583	3.99794	0.219137
634	0.691595	3.9968	0.219099
635	0.691609	3.99642	0.219061
636	0.691621	3.99657	0.219054
637	0.691641	3.99539	0.21903
638	0.691685	3.99501	0.219025
639	0.691748	3.99127	0.219093
640	0.691795	3.99174	0.219189
641	0.691851	3.99212	0.219198
642	0.691936	3.98999	0.219169
643	0.692029	3.98686	0.219078
644	0.692095	3.98581	0.219088
645	0.692152	3.98603	0.219446
646	0.692157	3.98737	0.219691
647	0.692169	3.98951	0.219397
648	0.692174	3.98784	0.219534
649	0.692234	3.98787	0.219384
650	0.692287	3.98548	0.219356
651	0.692339	3.98694	0.219421
652	0.692322	3.98864	0.219589
653	0.692351	3.98999	0.219536
654	0.692376	3.98972	0.219603
655	0.692393	3.98964	0.219526
656	0.692409	3.98939	0.219473
657	0.692419	3.99165	0.219591
658	0.692428	3.99349	0.219553
659	0.692461	3.9932	0.219526
660	0.692471	3.9919	0.219508
661	0.692495	3.99256	0.219439
662	0.692503	3.99373	0.21939
663	0.69252	3.99465	0.219492
664	0.692546	3.99599	0.219331
665	0.692553	3.9958	0.219366
666	0.692562	3.9954	0.219326
667	0.692582	3.99518	0.219489
668	0.692594	3.99543	0.219575
669	0.692596	3.99626	0.219457
670	0.6926	3.99699	0.219574
671	0.692563	3.99777	0.219743
672	0.692518	3.99822	0.219736
673	0.69252	3.99825	0.219408
674	0.692521	3.99847	0.219379
675	0.692526	3.99862	0.219363
676	0.692523	3.99878	0.219337
677	0.692513	3.99888	0.219311
678	0.692511	3.99898	0.219295
679	0.692498	3.99902	0.219274
680	0.692494	3.99914	0.219253
681	0.692491	3.99923	0.219237
682	0.692489	3.9993	0.219223
683	0.692487	3.99939	0.219209
684	0.69249	3.99946	0.219201
685	0.692487	3.99952	0.219191
686	0.692478	3.99953	0.219179
687	0.692473	3.99955	0.219169
688	0.692474	3.99961	0.219162
689	0.692475	3.99967	0.219154
690	0.69247	3.99969	0.219145
691	0.692468	3.99972	0.21914
692	0.692465	3.99974	0.219133
693	0.692463	3.99976	0.219127
694	0.692462	3.99979	0.219122
695	0.692459	3.9998	0.219117
696	0.692459	3.99983	0.219113
697	0.692458	3.99985	0.21911
698	0.692458	3.99985	0.219108
699	0.692456	3.99987	0.219105
700	0.692458	3.99989	0.219104
701	0.692456	3.9999	0.2191
702	0.692455	3.99991	0.219097
703	0.692454	3.99991	0.219096
704	0.692454	3.99992	0.219094
705	0.692454	3.99993	0.219093
706	0.692453	3.99994	0.219091
707	0.692453	3.99994	0.21909
708	0.692453	3.99995	0.219089
709	0.692452	3.99996	0.219087
710	0.692452	3.99996	0.219086
711	0.692451	3.99996	0.219086
712	0.692451	3.99997	0.219085
713	0.692451	3.99997	0.219085
714	0.692451	3.99997	0.219084
715	0.692451	3.99997	0.219084
716	0.692451	3.99998	0.219083
717	0.692451	3.99998	0.219082
718	0.692451	3.99998	0.219082
719	0.692451	3.99998	0.219082
720	0.692451	3.99998	0.219082
721	0.692451	3.99999	0.219081
722	0.692451	3.99999	0.219081
723	0.69245	3.99999	0.219081
724	0.692451	3.99999	0.219081
725	0.692451	3.99999	0.219081
726	0.69245	3.99999	0.21908
727	0.69245	3.99999	0.21908
728	0.69245	3.99999	0.21908
729	0.69245	3.99999	0.21908
730	0.69245	3.99999	0.21908
731	0.69245	3.99999	0.21908
732	0.69245	3.99999	0.21908
733	0.69245	4	0.21908
734	0.69245	4	0.219079
735	0.69245	4	0.219079
736	0.69245	4	0.219079
737	0.69245	4	0.219079
738	0.69245	4	0.219079
739	0.69245	4	0.219079
740	0.69245	4	0.219079
741	0.69245	4	0.219079
742	0.69245	4	0.219079
743	0.69245	4	0.219079
744	0.69245	4	0.219079
745	0.69245	4	0.219079
746	0.69245	4	0.219079
747	0.69245	4	0.219079
748	0.69245	4	0.219079
749	0.69245	4	0.219079
750	0.69245	4	0.219079
751	0.69245	4	0.219079
752	0.69245	4	0.219079
753	0.69245	4	0.219079
754	0.69245	4	0.219079
755	0.69245	4	0.219079
756	0.69245	4	0.219079
757	0.69245	4	0.219079
758	0.69245	4	0.219079
759	0.69245	4	0.219079
760	0.69245	4	0.219079
761	0.69245	4	0.219079
762	0.69245	4	0.219079
763	0.69245	4	0.219079
764	0.69245	4	0.219079
765	0.69245	4	0.219079
766	0.69245	4	0.219079
767	0.69245	4	0.219079
768	0.69245	4	0.219079
769	0.69245	4	0.219079
770	0.69245	4	0.219079
771	0.69245	4	0.219079
772	0.69245	4	0.219079
773	0.69245	4	0.219079
774	0.69245	4	0.219079
775	0.69245	4	0.219079
776	0.69245	4	0.219079
777	0.69245	4	0.219079
778	0.69245	4	0.219079
779	0.69245	4	0.219079
780	0.69245	4	0.219079
781	0.69245	4	0.219079
782	0.69245	4	0.219079
783	0.69245	4	0.219079
784	0.69245	4	0.219079
785	0.69245	4	0.219079
786	0.69245	4	0.219079
787	0.69245	4	0.219079
788	0.69245	4	0.219079
789	0.69245	4	0.219079
790	0.69245	4	0.219079
791	0.69245	4	0.219079
792	0.69245	4	0.219079
793	0.69245	4	0.219079
794	0.69245	4	0.219079
795	0.69245	4	0.219079
796	0.69245	4	0.219079
797	0.69245	4	0.219079
798	0.69245	4	0.219079
799	0.69245	4	0.219079
800	0.69245	4	0.219079
801	0.69245	4	0.219079
802	0.69245	4	0.219079
803	0.69245	4	0.219079
804	0.69245	4	0.219079
805	0.69245	4	0.219079
806	0.69245	4	0.219079
807	0.69245	4	0.219079
808	0.69245	4	0.219079
809	0.69245	4	0.219079
810	0.69245	4	0.219079
811	0.69245	4	0.219079
812	0.69245	4	0.219079
813	0.69245	4	0.219079
814	0.69245	4	0.219079
815	0.69245	4	0.219079
816	0.69245	4	0.219079
817	0.69245	4	0.219079
818	0.69245	4	0.219079
819	0.69245	4	0.219079
820	0.69245	4	0.219079
821	0.69245	4	0.219079
822	0.69245	4	0.219079
823	0.69245	4	0.219079
824	0.69245	4	0.219079
825	0.69245	4	0.219079
826	0.69245	4	0.219079
827	0.69245	4	0.219079
828	0.69245	4	0.219079
829	0.69245	4	0.219079
830	0.69245	4	0.219079
831	0.69245	4	0.219079
832	0.69245	4	0.219079
833	0.69245	4	0.219079
834	0.69245	4	0.219079
835	0.69245	4	0.219079
836	0.69245	4	0.219079
837	0.69245	4	0.219079
838	0.69245	4	0.219079
839	0.69245	4	0.219079
840	0.69245	4	0.219079
841	0.69245	4	0.219079
842	0.69245	4	0.219079
843	0.69245	4	0.219079
844	0.69245	4	0.219079
845	0.69245	4	0.219079
846	0.69245	4	0.219079
847	0.69245	4	0.219079
848	0.69245	4	0.219079
849	0.69245	4	0.219079
850	0.69245	4	0.219079
851	0.69245	4	0.219079
852	0.69245	4	0.219079
853	0.69245	4	0.219079
854	0.69245	4	0.219079
855	0.69245	4	0.219079
856	0.69245	4	0.219079
857	0.69245	4	0.219079
858	0.69245	4	0.219079
859	0.69245	4	0.219079
860	0.69245	4	0.219079
861	0.69245	4	0.219079
862	0.69245	4	0.219079
863	0.69245	4	0.219079
864	0.69245	4	0.219079
865	0.69245	4	0.219079
866	0.69245	4	0.219079
867	0.69245	4	0.219079
868	0.69245	4	0.219079
869	0.69245	4	0.219079
870	0.69245	4	0.219079
871	0.69245	4	0.219079
872	0.69245	4	0.219079
873	0.69245	4	0.219079
874	0.69245	4	0.219079
875	0.69245	4	0.219079
876	0.69245	4	0.219079
877	0.69245	4	0.219079
878	0.69245	4	0.219079
879	0.69245	4	0.219079
880	0.69245	4	0.219079
881	0.69245	4	0.219079
882	0.69245	4	0.219079
883	0.69245	4	0.219079
884	0.69245	4	0.219079
885	0.69245	4	0.219079
886	0.69245	4	0.219079
887	0.69245	4	0.219079
888	0.69245	4	0.219079
889	0.69245	4	0.219079
890	0.69245	4	0.219079
891	0.69245	4	0.219079
892	0.69245	4	0.219079
893	0.69245	4	0.219079
894	0.69245	4	0.219079
895	0.69245	4	0.219079
896	0.69245	4	0.219079
897	0.69245	4	0.219079
898	0.69245	4	0.219079
899	0.69245	4	0.219079
900	0.69245	4	0.219079
901	0.69245	4	0.219079
902	0.69245	4	0.219079
903	0.69245	4	0.219079
904	0.69245	4	0.219079
905	0.69245	4	0.219079
906	0.69245	4	0.219079
907	0.69245	4	0.219079
908	0.69245	4	0.219079
909	0.69245	4	0.219079
910	0.69245	4	0.219079
911	0.69245	4	0.219079
912	0.69245	4	0.219079
913	0.69245	4	0.219079
914	0.69245	4	0.219079
915	0.69245	4	0.219079
916	0.69245	4	0.219079
917	0.69245	4	0.219079
918	0.69245	4	0.219079
919	0.69245	4	0.219079
920	0.69245	4	0.219079
921	0.69245	4	0.219079
922	0.69245	4	0.219079
923	0.69245	4	0.219079
924	0.69245	4	0.219079
925	0.69245	4	0.219079
926	0.69245	4	0.219079
927	0.69245	4	0.219079
928	0.69245	4	0.219079
929	0.69245	4	0.219079
930	0.69245	4	0.219079
931	0.69245	4	0.219079
932	0.69245	4	0.219079
933	0.69245	4	0.219079
934	0.69245	4	0.219079
935	0.69245	4	0.219079
936	0.69245	4	0.219079
937	0.69245	4	0.219079
938	0.69245	4	0.219079
939	0.69245	4	0.219079
940	0.69245	4	0.219079
941	0.69245	4	0.219079
942	0.69245	4	0.219079
943	0.69245	4	0.219079
944	0.69245	4	0.219079
945	0.69245	4	0.219079
946	0.69245	4	0.219079
947	0.69245	4	0.219079
948	0.69245	4	0.219079
949	0.69245	4	0.219079
950	0.69245	4	0.219079
951	0.69245	4	0.219079
952	0.69245	4	0.219079
953	0.69245	4	0.219079
954	0.69245	4	0.219079
955	0.69245	4	0.219079
956	0.69245	4	0.219079
957	0.69245	4	0.219079
958	0.69245	4	0.219079
959	0.69245	4	0.219079
960	0.69245	4	0.219079
961	0.69245	4	0.219079
962	0.69245	4	0.219079
963	0.69245	4	0.219079
964	0.69245	4	0.219079
965	0.69245	4	0.219079
966	0.69245	4	0.219079
967	0.69245	4	0.219079
968	0.69245	4	0.219079
969	0.69245	4	0.219079
970	0.69245	4	0.219079
971	0.69245	4	0.219079
972	0.69245	4	0.219079
973	0.69245	4	0.219079
974	0.69245	4	0.219079
975	0.69245	4	0.219079
976	0.69245	4	0.219079
977	0.69245	4	0.219079
978	0.69245	4	0.219079
979	0.69245	4	0.219079
980	0.69245	4	0.219079
981	0.69245	4	0.219079
982	0.69245	4	0.219079
983	0.69245	4	0.219079
984	0.69245	4	0.219079
985	0.69245	4	0.219079
986	0.69245	4	0.219079
987	0.69245	4	0.219079
988	0.69245	4	0.219079
989	0.69245	4	0.219079
990	0.69245	4	0.219079
991	0.69245	4	0.219079
992	0.69245	4	0.219079
993	0.69245	4	0.219079
994	0.69245	4	0.219079
995	0.69245	4	0.219079
996	0.69245	4	0.219079
997	0.69245	4	0.219079
998	0.69245	4	0.219079
999	0.69245	4	0.219079
1000	0.69245	4	0.219079
1001	0.69245	4	0.219079
1002	0.69245	4	0.219079
1003	0.69245	4	0.219079
1004	0.69245	4	0.219079
1005	0.69245	4	0.219079
1006	0.69245	4	0.219079
1007	0.69245	4	0.219079
1008	0.69245	4	0.219079
1009	0.69245	4	0.219079
1010	0.69245	4	0.219079
1011	0.69245	4	0.219079
1012	0.69245	4	0.219079
1013	0.69245	4	0.219079
1014	0.69245	4	0.219079
1015	0.69245	4	0.219079
1016	0.69245	4	0.219079
1017	0.69245	4	0.219079
1018	0.69245	4	0.219079
1019	0.69245	4	0.219079
1020	0.69245	4	0.219079
1021	0.69245	4	0.219079
1022	0.69245	4	0.219079
1023	0.69245	4	0.219079
1024	0.69245	4	0.219079
1025	0.69245	4	0.219079
1026	0.69245	4	0.219079
1027	0.69245	4	0.219079
1028	0.69245	4	0.219079
1029	0.69245	4	0.219079
1030	0.69245	4	0.219079
1031	0.69245	4	0.219079
1032	0.69245	4	0.219079
1033	0.69245	4	0.219079
1034	0.69245	4	0.219079
1035	0.69245	4	0.219079
1036	0.69245	4	0.219079
1037	0.69245	4	0.219079
1038	0.69245	4	0.219079
1039	0.69245	4	0.219079
1040	0.69245	4	0.219079
1041	0.69245	4	0.219079
1042	0.69245	4	0.219079
1043	0.69245	4	0.219079
1044	0.69245	4	0.219079
1045	0.69245	4	0.219079
1046	0.69245	4	0.219079
1047	0.69245	4	0.219079
1048	0.69245	4	0.219079
1049	0.69245	4	0.219079
1050	0.69245	4	0.219079
1051	0.69245	4	0.219079
1052	0.69245	4	0.219079
1053	0.69245	4	0.219079
1054	0.69245	4	0.219079
1055	0.69245	4	0.219079
1056	0.69245	4	0.219079
1057	0.69245	4	0.219079
1058	0.69245	4	0.219079
1059	0.69245	4	0.219079
1060	0.69245	4	0.219079
1061	0.69245	4	0.219079
1062	0.69245	4	0.219079
1063	0.69245	4	0.219079
1064	0.69245	4	0.219079
1065	0.69245	4	0.219079
1066	0.69245	4	0.219079
1067	0.69245	4	0.219079
1068	0.69245	4	0.219079
1069	0.69245	4	0.219079
1070	0.69245	4	0.219079
1071	0.69245	4	0.219079
1072	0.69245	4	0.219079
1073	0.69245	4	0.219079
1074	0.69245	4	0.219079
1075	0.69245	4	0.219079
1076	0.69245	4	0.219079
1077	0.69245	4	0.219079
1078	0.69245	4	0.219079
1079	0.69245	4	0.219079
1080	0.69245	4	0.219079
1081	0.69245	4	0.219079
1082	0.69245	4	0.219079
1083	0.69245	4	0.219079
1084	0.69245	4	0.219079
1085	0.69245	4	0.219079
1086	0.69245	4	0.219079
1087	0.69245	4	0.219079
1088	0.69245	4	0.219079
1089	0.69245	4	0.219079
1090	0.69245	4	0.219079
1091	0.69245	4	0.219079
1092	0.69245	4	0.219079
1093	0.69245	4	0.219079
1094	0.69245	4	0.219079
1095	0.69245	4	0.219079
1096	0.69245	4	0.219079
1097	0.69245	4	0.219079
1098	0.69245	4	0.219079
1099	0.69245	4	0.219079
1100	0.69245	4	0.219079
1101	0.69245	4	0.219079
1102	0.69245	4	0.219079
1103	0.69245	4	0.219079
1104	0.69245	4	0.219079
1105	0.69245	4	0.219079
1106	0.69245	4	0.219079
1107	0.69245	4	0.219079
1108	0.69245	4	0.219079
1109	0.69245	4	0.219079
1110	0.69245	4	0.219079
1111	0.69245	4	0.219079
1112	0.69245	4	0.219079
1113	0.69245	4	0.219079
1114	0.69245	4	0.219079
1115	0.69245	4	0.219079
1116	0.69245	4	0.219079
1117	0.69245	4	0.219079
1118	0.69245	4	0.219079
1119	0.69245	4	0.219079
1120	0.69245	4	0.219079
1121	0.69245	4	0.219079
1122	0.69245	4	0.219079
1123	0.69245	4	0.219079
1124	0.69245	4	0.219079
1125	0.69245	4	0.219079
1126	0.69245	4	0.219079
1127	0.69245	4	0.219079
1128	0.69245	4	0.219079
1129	0.69245	4	0.219079
1130	0.69245	4	0.219079
1131	0.69245	4	0.219079
1132	0.69245	4	0.219079
1133	0.69245	4	0.219079
1134	0.69245	4	0.219079
1135	0.69245	4	0.219079
1136	0.69245	4	0.219079
1137	0.69245	4	0.219079
1138	0.69245	4	0.219079
1139	0.69245	4	0.219079
1140	0.69245	4	0.219079
1141	0.69245	4	0.219079
1142	0.69245	4	0.219079
1143	0.69245	4	0.219079
1144	0.69245	4	0.219079
1145	0.69245	4	0.219079
1146	0.69245	4	0.219079
1147	0.69245	4	0.219079
1148	0.69245	4	0.219079
1149	0.69245	4	0.219079
1150	0.69245	4	0.219079
1151	0.69245	4	0.219079
1152	0.69245	4	0.219079
1153	0.69245	4	0.219079
1154	0.69245	4	0.219079
1155	0.69245	4	0.219079
1156	0.69245	4	0.219079
1157	0.69245	4	0.219079
1158	0.69245	4	0.219079
1159	0.69245	4	0.219079
1160	0.69245	4	0.219079
1161	0.69245	4	0.219079
1162	0.69245	4	0.219079
1163	0.69245	4	0.219079
1164	0.69245	4	0.219079
1165	0.69245	4	0.219079
1166	0.69245	4	0.219079
1167	0.69245	4	0.219079
1168	0.69245	4	0.219079
1169	0.69245	4	0.219079
1170	0.69245	4	0.219079
1171	0.69245	4	0.219079
1172	0.69245	4	0.219079
1173	0.69245	4	0.219079
1174	0.69245	4	0.219079
1175	0.69245	4	0.219079
1176	0.69245	4	0.219079
1177	0.69245	4	0.219079
1178	0.69245	4	0.219079
1179	0.69245	4	0.219079
1180	0.69245	4	0.219079
1181	0.69245	4	0.219079
1182	0.69245	4	0.219079
1183	0.69245	4	0.219079
1184	0.69245	4	0.219079
1185	0.69245	4	0.219079
1186	0.69245	4	0.219079
1187	0.69245	4	0.219079
1188	0.69245	4	0.219079
1189	0.69245	4	0.219079
1190	0.69245	4	0.219079
1191	0.69245	4	0.219079
1192	0.69245	4	0.219079
1193	0.69245	4	0.219079
1194	0.69245	4	0.219079
1195	0.69245	4	0.219079
1196	0.69245	4	0.219079
1197	0.69245	4	0.219079
1198	0.69245	4	0.219079
1199	0.69245	4	0.219079
1200	0.69245	4	0.219079
1201	0.69245	4	0.219079
1202	0.69245	4	0.219079
1203	0.69245	4	0.219079
1204	0.69245	4	0.219079
1205	0.69245	4	0.219079
1206	0.69245	4	0.219079
1207	0.69245	4	0.219079
1208	0.69245	4	0.219079
1209	0.69245	4	0.219079
1210	0.69245	4	0.219079
1211	0.69245	4	0.219079
1212	0.69245	4	0.219079
1213	0.69245	4	0.219079
1214	0.69245	4	0.219079
1215	0.69245	4	0.219079
1216	0.69245	4	0.219079
1217	0.69245	4	0.219079
1218	0.69245	4	0.219079
1219	0.69245	4	0.219079
1220	0.69245	4	0.219079
1221	0.69245	4	0.219079
1222	0.69245	4	0.219079
1223	0.69245	4	0.219079
1224	0.69245	4	0.219079
1225	0.69245	4	0.219079
1226	0.69245	4	0.219079
1227	0.69245	4	0.219079
1228	0.69245	4	0.219079
1229	0.69245	4	0.219079
1230	0.69245	4	0.219079
1231	0.69245	4	0.219079
1232	0.69245	4	0.219079
1233	0.69245	4	0.219079
1234	0.69245	4	0.219079
1235	0.69245	4	0.219079
1236	0.69245	4	0.219079
1237	0.69245	4	0.219079
1238	0.69245	4	0.219079
1239	0.69245	4	0.219079
1240	0.69245	4	0.219079
1241	0.69245	4	0.219079
1242	0.69245	4	0.219079
1243	0.69245	4	0.219079
1244	0.69245	4	0.219079
1245	0.69245	4	0.219079
1246	0.69245	4	0.219079
1247	0.69245	4	0.219079
1248	0.69245	4	0.219079
1249	0.69245	4	0.219079
1250	0.69245	4	0.219079
1251	0.69245	4	0.219079
1252	0.69245	4	0.219079
1253	0.69245	4	0.219079
1254	0.69245	4	0.219079
1255	0.69245	4	0.219079
1256	0.69245	4	0.219079
1257	0.69245	4	0.219079
1258	0.69245	4	0.219079
1259	0.69245	4	0.219079
1260	0.69245	4	0.219079
1261	0.69245	4	0.219079
1262	0.69245	4	0.219079
1263	0.69245	4	0.219079
1264	0.69245	4	0.219079
1265	0.69245	4	0.219079
1266	0.69245	4	0.219079
1267	0.69245	4	0.219079
1268	0.69245	4	0.219079
1269	0.69245	4	0.219079
1270	0.69245	4	0.219079
1271	0.69245	4	0.219079
1272	0.69245	4	0.219079
1273	0.69245	4	0.219079
1274	0.69245	4	0.219079
1275	0.69245	4	0.219079
1276	0.69245	4	0.219079
1277	0.69245	4	0.219079
1278	0.69245	4	0.219079
1279	0.69245	4	0.219079
1280	0.69245	4	0.219079
1281	0.69245	4	0.219079
1282	0.69245	4	0.219079
1283	0.69245	4	0.219079
1284	0.69245	4	0.219079
1285	0.69245	4	0.219079
1286	0.69245	4	0.219079
1287	0.69245	4	0.219079
1288	0.69245	4	0.219079
1289	0.69245	4	0.219079
1290	0.69245	4	0.219079
1291	0.69245	4	0.219079
1292	0.69245	4	0.219079
1293	0.69245	4	0.219079
1294	0.69245	4	0.219079
1295	0.69245	4	0.219079
1296	0.69245	4	0.219079
1297	0.69245	4	0.219079
1298	0.69245	4	0.219079
1299	0.69245	4	0.219079
1300	0.69245	4	0.219079
1301	0.69245	4	0.219079
1302	0.69245	4	0.219079
1303	0.69245	4	0.219079
1304	0.69245	4	0.219079
1305	0.69245	4	0.219079
1306	0.69245	4	0.219079
1307	0.69245	4	0.219079
1308	0.69245	4	0.219079
1309	0.69245	4	0.219079
1310	0.69245	4	0.219079
1311	0.69245	4	0.219079
1312	0.69245	4	0.219079
1313	0.69245	4	0.219079
1314	0.69245	4	0.219079
1315	0.69245	4	0.219079
1316	0.69245	4	0.219079
1317	0.69245	4	0.219079
1318	0.69245	4	0.219079
1319	0.69245	4	0.219079
1320	0.69245	4	0.219079
1321	0.69245	4	0.219079
1322	0.69245	4	0.219079
1323	0.69245	4	0.219079
1324	0.69245	4	0.219079
1325	0.69245	4	0.219079
1326	0.69245	4	0.219079
1327	0.69245	4	0.219079
1328	0.69245	4	0.219079
1329	0.69245	4	0.219079
1330	0.69245	4	0.219079
1331	0.69245	4	0.219079
1332	0.69245	4	0.219079
1333	0.69245	4	0.219079
1334	0.69245	4	0.219079
1335	0.69245	4	0.219079
1336	0.69245	4	0.219079
1337	0.69245	4	0.219079
1338	0.69245	4	0.219079
1339	0.69245	4	0.219079
1340	0.69245	4	0.219079
1341	0.69245	4	0.219079
1342	0.69245	4	0.219079
1343	0.69245	4	0.219079
1344	0.69245	4	0.219079
1345	0.69245	4	0.219079
1346	0.69245	4	0.219079
1347	0.69245	4	0.219079
1348	0.69245	4	0.219079
1349	0.69245	4	0.219079
1350	0.69245	4	0.219079
1351	0.69245	4	0.219079
1352	0.69245	4	0.219079
1353	0.69245	4	0.219079
1354	0.69245	4	0.219079
1355	0.69245	4	0.219079
1356	0.69245	4	0.219079
1357	0.69245	4	0.219079
1358	0.69245	4	0.219079
1359	0.69245	4	0.219079
1360	0.69245	4	0.219079
1361	0.69245	4	0.219079
1362	0.69245	4	0.219079
1363	0.69245	4	0.219079
1364	0.69245	4	0.219079
1365	0.69245	4	0.219079
1366	0.69245	4	0.219079
1367	0.69245	4	0.219079
1368	0.69245	4	0.219079
1369	0.69245	4	0.219079
1370	0.69245	4	0.219079
1371	0.69245	4	0.219079
1372	0.69245	4	0.219079
1373	0.69245	4	0.219079
1374	0.69245	4	0.219079
1375	0.69245	4	0.219079
1376	0.69245	4	0.219079
1377	0.69245	4	0.219079
1378	0.69245	4	0.219079
1379	0.69245	4	0.219079
1380	0.69245	4	0.219079
1381	0.69245	4	0.219079
1382	0.69245	4	0.219079
1383	0.69245	4	0.219079
1384	0.69245	4	0.219079
1385	0.69245	4	0.219079
1386	0.69245	4	0.219079
1387	0.69245	4	0.219079
1388	0.69245	4	0.219079
1389	0.69245	4	0.219079
1390	0.69245	4	0.219079
1391	0.69245	4	0.219079
1392	0.69245	4	0.219079
1393	0.69245	4	0.219079
1394	0.69245	4	0.219079
1395	0.69245	4	0.219079
1396	0.69245	4	0.219079
1397	0.69245	4	0.219079
1398	0.69245	4	0.219079
1399	0.69245	4	0.219079
1400	0.69245	4	0.219079
1401	0.69245	4	0.219079
1402	0.69245	4	0.219079
1403	0.69245	4	0.219079
1404	0.69245	4	0.219079
1405	0.69245	4	0.219079
1406	0.69245	4	0.219079
1407	0.69245	4	0.219079
1408	0.69245	4	0.219079
1409	0.69245	4	0.219079
1410	0.69245	4	0.219079
1411	0.69245	4	0.219079
1412	0.69245	4	0.219079
1413	0.69245	4	0.219079
1414	0.69245	4	0.219079
1415	0.69245	4	0.219079
1416	0.69245	4	0.219079
1417	0.69245	4	0.219079
1418	0.69245	4	0.219079
1419	0.69245	4	0.219079
1420	0.69245	4	0.219079
1421	0.69245	4	0.219079
1422	0.69245	4	0.219079
1423	0.69245	4	0.219079
1424	0.69245	4	0.219079
1425	0.69245	4	0.219079
1426	0.69245	4	0.219079
1427	0.69245	4	0.219079
1428	0.69245	4	0.219079
1429	0.69245	4	0.219079
1430	0.69245	4	0.219079
1431	0.69245	4	0.219079
1432	0.69245	4	0.219079
1433	0.69245	4	0.219079
1434	0.69245	4	0.219079
1435	0.69245	4	0.219079
1436	0.69245	4	0.219079
1437	0.69245	4	0.219079
1438	0.69245	4	0.219079
1439	0.69245	4	0.219079
1440	0.69245	4	0.219079
1441	0.69245	4	0.219079
1442	0.69245	4	0.219079
1443	0.69245	4	0.219079
1444	0.69245	4	0.219079
1445	0.69245	4	0.219079
1446	0.69245	4	0.219079
1447	0.69245	4	0.219079
1448	0.69245	4	0.219079
1449	0.69245	4	0.219079
1450	0.69245	4	0.219079
1451	0.69245	4	0.219079
1452	0.69245	4	0.219079
1453	0.69245	4	0.219079
1454	0.69245	4	0.219079
1455	0.69245	4	0.219079
1456	0.69245	4	0.219079
1457	0.69245	4	0.219079
1458	0.69245	4	0.219079
1459	0.69245	4	0.219079
1460	0.69245	4	0.219079
1461	0.69245	4	0.219079
1462	0.69245	4	0.219079
1463	0.69245	4	0.219079
1464	0.69245	4	0.219079
1465	0.69245	4	0.219079
1466	0.69245	4	0.219079
1467	0.69245	4	0.219079
1468	0.69245	4	0.219079
1469	0.69245	4	0.219079
1470	0.69245	4	0.219079
1471	0.69245	4	0.219079
1472	0.69245	4	0.219079
1473	0.69245	4	0.219079
1474	0.69245	4	0.219079
1475	0.69245	4	0.219079
1476	0.69245	4	0.219079
1477	0.69245	4	0.219079
1478	0.69245	4	0.219079
1479	0.69245	4	0.219079
1480	0.69245	4	0.219079
1481	0.69245	4	0.219079
1482	0.69245	4	0.219079
1483	0.69245	4	0.219079
1484	0.69245	4	0.219079
1485	0.69245	4	0.219079
1486	0.69245	4	0.219079
1487	0.69245	4	0.219079
1488	0.69245	4	0.219079
1489	0.69245	4	0.219079
1490	0.69245	4	0.219079
1491	0.69245	4	0.219079
1492	0.69245	4	0.219079
1493	0.69245	4	0.219079
1494	0.69245	4	0.219079
1495	0.69245	4	0.219079
1496	0.69245	4	0.219079
1497	0.69245	4	0.219079
1498	0.69245	4	0.219079
1499	0.69245	4	0.219079
1500	0.69245	4	0.219079
1501	0.69245	4	0.219079
1502	0.69245	4	0.219079
1503	0.69245	4	0.219079
1504	0.69245	4	0.219079
1505	0.69245	4	0.219079
1506	0.69245	4	0.219079
1507	0.69245	4	0.219079
1508	0.69245	4	0.219079
1509	0.69245	4	0.219079
1510	0.69245	4	0.219079
1511	0.69245	4	0.219079
1512	0.69245	4	0.219079
1513	0.69245	4	0.219079
1514	0.69245	4	0.219079
1515	0.69245	4	0.219079
1516	0.69245	4	0.219079
1517	0.69245	4	0.219079
1518	0.69245	4	0.219079
1519	0.69245	4	0.219079
1520	0.69245	4	0.219079
1521	0.69245	4	0.219079
1522	0.69245	4	0.219079
1523	0.69245	4	0.219079
1524	0.69245	4	0.219079
1525	0.69245	4	0.219079
1526	0.69245	4	0.219079
1527	0.69245	4	0.219079
1528	0.69245	4	0.219079
1529	0.69245	4	0.219079
1530	0.69245	4	0.219079
1531	0.69245	4	0.219079
1532	0.69245	4	0.219079
1533	0.69245	4	0.219079
1534	0.69245	4	0.219079
1535	0.69245	4	0.219079
1536	0.69245	4	0.219079
1537	0.69245	4	0.219079
1538	0.69245	4	0.219079
1539	0.69245	4	0.219079
1540	0.69245	4	0.219079
1541	0.69245	4	0.219079
1542	0.69245	4	0.219079
1543	0.69245	4	0.219079
1544	0.69245	4	0.219079
1545	0.69245	4	0.219079
1546	0.69245	4	0.219079
1547	0.69245	4	0.219079
1548	0.69245	4	0.219079
1549	0.69245	4	0.219079
1550	0.69245	4	0.219079
1551	0.69245	4	0.219079
1552	0.69245	4	0.219079
1553	0.69245	4	0.219079
1554	0.69245	4	0.219079
1555	0.69245	4	0.219079
1556	0.69245	4	0.219079
1557	0.69245	4	0.219079
1558	0.69245	4	0.219079
1559	0.69245	4	0.219079
1560	0.69245	4	0.219079
1561	0.69245	4	0.219079
1562	0.69245	4	0.219079
1563	0.69245	4	0.219079
1564	0.69245	4	0.219079
1565	0.69245	4	0.219079
1566	0.69245	4	0.219079
1567	0.69245	4	0.219079
1568	0.69245	4	0.219079
1569	0.69245	4	0.219079
1570	0.69245	4	0.219079
1571	0.69245	4	0.219079
1572	0.69245	4	0.219079
1573	0.69245	4	0.219079
1574	0.69245	4	0.219079
1575	0.69245	4	0.219079
1576	0.69245	4	0.219079
1577	0.69245	4	0.219079
1578	0.69245	4	0.219079
1579	0.69245	4	0.219079
1580	0.69245	4	0.219079
1581	0.69245	4	0.219079
1582	0.69245	4	0.219079
1583	0.69245	4	0.219079
1584	0.69245	4	0.219079
1585	0.69245	4	0.219079
1586	0.69245	4	0.219079
1587	0.69245	4	0.219079
1588	0.69245	4	0.219079
1589	0.69245	4	0.219079
1590	0.69245	4	0.219079
1591	0.69245	4	0.219079
1592	0.69245	4	0.219079
1593	0.69245	4	0.219079
1594	0.69245	4	0.219079
1595	0.69245	4	0.219079
1596	0.69245	4	0.219079
1597	0.69245	4	0.219079
1598	0.69245	4	0.219079
1599	0.69245	4	0.219079
1600	0.69245	4	0.219079
1601	0.69245	4	0.219079
1602	0.69245	4	0.219079
1603	0.69245	4	0.219079
1604	0.69245	4	0.219079
1605	0.69245	4	0.219079
1606	0.69245	4	0.219079
1607	0.69245	4	0.219079
1608	0.69245	4	0.219079
1609	0.69245	4	0.219079
1610	0.69245	4	0.219079
1611	0.69245	4	0.219079
1612	0.69245	4	0.219079
1613	0.69245	4	0.219079
1614	0.69245	4	0.219079
1615	0.69245	4	0.219079
1616	0.69245	4	0.219079
1617	0.69245	4	0.219079
1618	0.69245	4	0.219079
1619	0.69245	4	0.219079
1620	0.69245	4	0.219079
1621	0.69245	4	0.219079
1622	0.69245	4	0.219079
1623	0.69245	4	0.219079
1624	0.69245	4	0.219079
1625	0.69245	4	0.219079
1626	0.69245	4	0.219079
1627	0.69245	4	0.219079
1628	0.69245	4	0.219079
1629	0.69245	4	0.219079
1630	0.69245	4	0.219079
1631	0.69245	4	0.219079
1632	0.69245	4	0.219079
1633	0.69245	4	0.219079
1634	0.69245	4	0.219079
1635	0.69245	4	0.219079
1636	0.69245	4	0.219079
1637	0.69245	4	0.219079
1638	0.69245	4	0.219079
1639	0.69245	4	0.219079
1640	0.69245	4	0.219079
1641	0.69245	4	0.219079
1642	0.69245	4	0.219079
1643	0.69245	4	0.219079
1644	0.69245	4	0.219079
1645	0.69245	4	0.219079
1646	0.69245	4	0.219079
1647	0.69245	4	0.219079
1648	0.69245	4	0.219079
1649	0.69245	4	0.219079
1650	0.69245	4	0.219079
1651	0.69245	4	0.219079
1652	0.69245	4	0.219079
1653	0.69245	4	0.219079
1654	0.69245	4	0.219079
1655	0.69245	4	0.219079
1656	0.69245	4	0.219079
1657	0.69245	4	0.219079
1658	0.69245	4	0.219079
1659	0.69245	4	0.219079
1660	0.69245	4	0.219079
1661	0.69245	4	0.219079
1662	0.69245	4	0.219079
1663	0.69245	4	0.219079
1664	0.69245	4	0.219079
1665	0.69245	4	0.219079
1666	0.69245	4	0.219079
1667	0.69245	4	0.219079
1668	0.69245	4	0.219079
1669	0.69245	4	0.219079
1670	0.69245	4	0.219079
1671	0.69245	4	0.219079
1672	0.69245	4	0.219079
1673	0.69245	4	0.219079
1674	0.69245	4	0.219079
1675	0.69245	4	0.219079
1676	0.69245	4	0.219079
1677	0.69245	4	0.219079
1678	0.69245	4	0.219079
1679	0.69245	4	0.219079
1680	0.69245	4	0.219079
1681	0.69245	4	0.219079
1682	0.69245	4	0.219079
1683	0.69245	4	0.219079
1684	0.69245	4	0.219079
1685	0.69245	4	0.219079
1686	0.69245	4	0.219079
1687	0.69245	4	0.219079
1688	0.69245	4	0.219079
1689	0.69245	4	0.219079
1690	0.69245	4	0.219079
1691	0.69245	4	0.219079
1692	0.69245	4	0.219079
1693	0.69245	4	0.219079
1694	0.69245	4	0.219079
1695	0.69245	4	0.219079
1696	0.69245	4	0.219079
1697	0.69245	4	0.219079
1698	0.69245	4	0.219079
1699	0.69245	4	0.219079
1700	0.69245	4	0.219079
1701	0.69245	4	0.219079
1702	0.69245	4	0.219079
1703	0.69245	4	0.219079
1704	0.69245	4	0.219079
1705	0.69245	4	0.219079
1706	0.69245	4	0.219079
1707	0.69245	4	0.219079
1708	0.69245	4	0.219079
1709	0.69245	4	0.219079
1710	0.69245	4	0.219079
1711	0.69245	4	0.219079
1712	0.69245	4	0.219079
1713	0.69245	4	0.219079
1714	0.69245	4	0.219079
1715	0.69245	4	0.219079
1716	0.69245	4	0.219079
1717	0.69245	4	0.219079
1718	0.69245	4	0.219079
1719	0.69245	4	0.219079
1720	0.69245	4	0.219079
1721	0.69245	4	0.219079
1722	0.69245	4	0.219079
1723	0.69245	4	0.219079
1724	0.69245	4	0.219079
1725	0.69245	4	0.219079
1726	0.69245	4	0.219079
1727	0.69245	4	0.219079
1728	0.69245	4	0.219079
1729	0.69245	4	0.219079
1730	0.69245	4	0.219079
1731	0.69245	4	0.219079
1732	0.69245	4	0.219079
1733	0.69245	4	0.219079
1734	0.69245	4	0.219079
1735	0.69245	4	0.219079
1736	0.69245	4	0.219079
1737	0.69245	4	0.219079
1738	0.69245	4	0.219079
1739	0.69245	4	0.219079
1740	0.69245	4	0.219079
1741	0.69245	4	0.219079
1742	0.69245	4	0.219079
1743	0.69245	4	0.219079
1744	0.69245	4	0.219079
1745	0.69245	4	0.219079
1746	0.69245	4	0.219079
1747	0.69245	4	0.219079
1748	0.69245	4	0.219079
1749	0.69245	4	0.219079
1750	0.69245	4	0.219079
1751	0.69245	4	0.219079
1752	0.69245	4	0.219079
1753	0.69245	4	0.219079
1754	0.69245	4	0.219079
1755	0.69245	4	0.219079
1756	0.69245	4	0.219079
1757	0.69245	4	0.219079
1758	0.69245	4	0.219079
1759	0.69245	4	0.219079
1760	0.69245	4	0.219079
1761	0.69245	4	0.219079
1762	0.69245	4	0.219079
1763	0.69245	4	0.219079
1764	0.69245	4	0.219079
1765	0.69245	4	0.219079
1766	0.69245	4	0.219079
1767	0.69245	4	0.219079
1768	0.69245	4	0.219079
1769	0.69245	4	0.219079
1770	0.69245	4	0.219079
1771	0.69245	4	0.219079
1772	0.69245	4	0.219079
1773	0.69245	4	0.219079
1774	0.69245	4	0.219079
1775	0.69245	4	0.219079
1776	0.69245	4	0.219079
1777	0.69245	4	0.219079
1778	0.69245	4	0.219079
1779	0.69245	4	0.219079
1780	0.69245	4	0.219079
1781	0.69245	4	0.219079
1782	0.69245	4	0.219079
1783	0.69245	4	0.219079
1784	0.69245	4	0.219079
1785	0.69245	4	0.219079
1786	0.69245	4	0.219079
1787	0.69245	4	0.219079
1788	0.69245	4	0.219079
1789	0.69245	4	0.219079
1790	0.69245	4	0.219079
1791	0.69245	4	0.219079
1792	0.69245	4	0.219079
1793	0.69245	4	0.219079
1794	0.69245	4	0.219079
1795	0.69245	4	0.219079
1796	0.69245	4	0.219079
1797	0.69245	4	0.219079
1798	0.69245	4	0.219079
1799	0.69245	4	0.219079
1800	0.69245	4	0.219079
1801	0.69245	4	0.219079
1802	0.69245	4	0.219079
1803	0.69245	4	0.219079
1804	0.69245	4	0.219079
1805	0.69245	4	0.219079
1806	0.69245	4	0.219079
1807	0.69245	4	0.219079
1808	0.69245	4	0.219079
1809	0.69245	4	0.219079
1810	0.69245	4	0.219079
1811	0.69245	4	0.219079
1812	0.69245	4	0.219079
1813	0.69245	4	0.219079
1814	0.69245	4	0.219079
1815	0.69245	4	0.219079
1816	0.69245	4	0.219079
1817	0.69245	4	0.219079
1818	0.69245	4	0.219079
1819	0.69245	4	0.219079
1820	0.69245	4	0.219079
1821	0.69245	4	0.219079
1822	0.69245	4	0.219079
1823	0.69245	4	0.219079
1824	0.69245	4	0.219079
1825	0.69245	4	0.219079
1826	0.69245	4	0.219079
1827	0.69245	4	0.219079
1828	0.69245	4	0.219079
1829	0.69245	4	0.219079
1830	0.69245	4	0.219079
1831	0.69245	4	0.219079
1832	0.69245	4	0.219079
1833	0.69245	4	0.219079
1834	0.69245	4	0.219079
1835	0.69245	4	0.219079
1836	0.69245	4	0.219079
1837	0.69245	4	0.219079
1838	0.69245	4	0.219079
1839	0.69245	4	0.219079
1840	0.69245	4	0.219079
1841	0.69245	4	0.219079
1842	0.69245	4	0.219079
1843	0.69245	4	0.219079
1844	0.69245	4	0.219079
1845	0.69245	4	0.219079
1846	0.69245	4	0.219079
1847	0.69245	4	0.219079
1848	0.69245	4	0.219079
1849	0.69245	4	0.219079
1850	0.69245	4	0.219079
1851	0.69245	4	0.219079
1852	0.69245	4	0.219079
1853	0.69245	4	0.219079
1854	0.69245	4	0.219079
1855	0.69245	4	0.219079
1856	0.69245	4	0.219079
1857	0.69245	4	0.219079
1858	0.69245	4	0.219079
1859	0.69245	4	0.219079
1860	0.69245	4	0.219079
1861	0.69245	4	0.219079
1862	0.69245	4	0.219079
1863	0.69245	4	0.219079
1864	0.69245	4	0.219079
1865	0.69245	4	0.219079
1866	0.69245	4	0.219079
1867	0.69245	4	0.219079
1868	0.69245	4	0.219079
1869	0.69245	4	0.219079
1870	0.69245	4	0.219079
1871	0.69245	4	0.219079
1872	0.69245	4	0.219079
1873	0.69245	4	0.219079
1874	0.69245	4	0.219079
1875	0.69245	4	0.219079
1876	0.69245	4	0.219079
1877	0.69245	4	0.219079
1878	0.69245	4	0.219079
1879	0.69245	4	0.219079
1880	0.69245	4	0.219079
1881	0.69245	4	0.219079
1882	0.69245	4	0.219079
1883	0.69245	4	0.219079
1884	0.69245	4	0.219079
1885	0.69245	4	0.219079
1886	0.69245	4	0.219079
1887	0.69245	4	0.219079
1888	0.69245	4	0.219079
1889	0.69245	4	0.219079
1890	0.69245	4	0.219079
1891	0.69245	4	0.219079
1892	0.69245	4	0.219079
1893	0.69245	4	0.219079
1894	0.69245	4	0.219079
1895	0.69245	4	0.219079
1896	0.69245	4	0.219079
1897	0.69245	4	0.219079
1898	0.69245	4	0.219079
1899	0.69245	4	0.219079
1900	0.69245	4	0.219079
1901	0.69245	4	0.219079
1902	0.69245	4	0.219079
1903	0.69245	4	0.219079
1904	0.69245	4	0.219079
1905	0.69245	4	0.219079
1906	0.69245	4	0.219079
1907	0.69245	4	0.219079
1908	0.69245	4	0.219079
1909	0.69245	4	0.219079
1910	0.69245	4	0.219079
1911	0.69245	4	0.219079
1912	0.69245	4	0.219079
1913	0.69245	4	0.219079
1914	0.69245	4	0.219079
1915	0.69245	4	0.219079
1916	0.69245	4	0.219079
1917	0.69245	4	0.219079
1918	0.69245	4	0.219079
1919	0.69245	4	0.219079
1920	0.69245	4	0.219079
1921	0.69245	4	0.219079
1922	0.69245	4	0.219079
1923	0.69245	4	0.219079
1924	0.69245	4	0.219079
1925	0.69245	4	0.219079
1926	0.69245	4	0.219079
1927	0.69245	4	0.219079
1928	0.69245	4	0.219079
1929	0.69245	4	0.219079
1930	0.69245	4	0.219079
1931	0.69245	4	0.219079
1932	0.69245	4	0.219079
1933	0.69245	4	0.219079
1934	0.69245	4	0.219079
1935	0.69245	4	0.219079
1936	0.69245	4	0.219079
1937	0.69245	4	0.219079
1938	0.69245	4	0.219079
1939	0.69245	4	0.219079
1940	0.69245	4	0.219079
1941	0.69245	4	0.219079
1942	0.69245	4	0.219079
1943	0.69245	4	0.219079
1944	0.69245	4	0.219079
1945	0.69245	4	0.219079
1946	0.69245	4	0.219079
1947	0.69245	4	0.219079
1948	0.69245	4	0.219079
1949	0.69245	4	0.219079
1950	0.69245	4	0.219079
1951	0.69245	4	0.219079
1952	0.69245	4	0.219079
1953	0.69245	4	0.219079
1954	0.69245	4	0.219079
1955	0.69245	4	0.219079
1956	0.69245	4	0.219079
1957	0.69245	4	0.219079
1958	0.69245	4	0.219079
1959	0.69245	4	0.219079
1960	0.69245	4	0.219079
1961	0.69245	4	0.219079
1962	0.69245	4	0.219079
1963	0.69245	4	0.219079
1964	0.69245	4	0.219079
1965	0.69245	4	0.219079
1966	0.69245	4	0.219079
1967	0.69245	4	0.219079
1968	0.69245	4	0.219079
1969	0.69245	4	0.219079
1970	0.69245	4	0.219079
1971	0.69245	4	0.219079
1972	0.69245	4	0.219079
1973	0.69245	4	0.219079
1974	0.69245	4	0.219079
1975	0.69245	4	0.219079
1976	0.69245	4	0.219079
1977	0.69245	4	0.219079
1978	0.69245	4	0.219079
1979	0.69245	4	0.219079
1980	0.69245	4	0.219079
1981	0.69245	4	0.219079
1982	0.69245	4	0.219079
1983	0.69245	4	0.219079
1984	0.69245	4	0.219079
1985	0.69245	4	0.219079
1986	0.69245	4	0.219079
1987	0.69245	4	0.219079
1988	0.69245	4	0.219079
1989	0.69245	4	0.219079
1990	0.69245	4	0.219079
1991	0.69245	4	0.219079
1992	0.69245	4	0.219079
1993	0.69245	4	0.219079
1994	0.69245	4	0.219079
1995	0.69245	4	0.219079
1996	0.69245	4	0.219079
1997	0.69245	4	0.219079
1998	0.69245	4	0.219079
1999	0.69245	4	0.219079
2000	0.69245	4	0.219079
[truncated: 3,001 more rows]
