# Supplementary material for: Aspiration-driven co-evolution of cooperation with individual behavioral diversity
Source: PLoS One. 2023 Sep 15;18(9):e0291134. doi: 10.1371/journal.pone.0291134 (PMC10503719; doi:10.1371/journal.pone.0291134)
Supplement: S1 Data — (ZIP) [file pone.0291134.s001.zip › M1/v2-L=200/data/aspiration_time,b=1.2_frequency.txt]

1	0.5	0.5	0
2	0.6304	0.646277	0.454295
3	0.6954	0.749567	0.498328
4	0.721186	0.830239	0.539798
5	0.720278	0.896336	0.556127
6	0.704735	0.957468	0.560511
7	0.682082	1.02332	0.5488
8	0.656018	1.08818	0.531341
9	0.629053	1.15497	0.509238
10	0.60249	1.2149	0.484405
11	0.577461	1.26497	0.458366
12	0.555359	1.30599	0.433011
13	0.534948	1.35911	0.407504
14	0.516104	1.41281	0.386214
15	0.499187	1.45918	0.36514
16	0.483724	1.51469	0.346026
17	0.471143	1.55152	0.327575
18	0.459366	1.59363	0.311143
19	0.449034	1.65077	0.296091
20	0.440337	1.68769	0.283408
21	0.43251	1.72931	0.27006
22	0.426316	1.77086	0.258777
23	0.420971	1.79966	0.249788
24	0.417118	1.8333	0.24007
25	0.413979	1.86953	0.232148
26	0.411786	1.88195	0.223419
27	0.410654	1.89661	0.217895
28	0.409712	1.92228	0.210456
29	0.409522	1.96191	0.206758
30	0.409525	1.99424	0.201881
31	0.409783	2.02559	0.199201
32	0.41019	2.04975	0.196041
33	0.410941	2.07174	0.194919
34	0.411604	2.11254	0.192748
35	0.412445	2.13878	0.191199
36	0.413455	2.16033	0.189467
37	0.414846	2.18845	0.186753
38	0.416302	2.20182	0.186619
39	0.418051	2.22526	0.184945
40	0.420047	2.25222	0.181031
41	0.422695	2.25759	0.181095
42	0.425266	2.2792	0.179912
43	0.428111	2.30142	0.178931
44	0.430842	2.31681	0.178403
45	0.433773	2.3295	0.178259
46	0.436469	2.35669	0.179693
47	0.439244	2.38607	0.180473
48	0.442268	2.40414	0.181621
49	0.444762	2.42829	0.183083
50	0.447425	2.45212	0.181991
51	0.450234	2.4647	0.182148
52	0.453287	2.47483	0.183026
53	0.456151	2.49933	0.18326
54	0.459199	2.50867	0.182699
55	0.46241	2.50646	0.182685
56	0.465304	2.51783	0.184553
57	0.46862	2.55175	0.185161
58	0.471788	2.55492	0.185772
59	0.47488	2.55941	0.184689
60	0.477999	2.57923	0.18596
61	0.48123	2.59596	0.184981
62	0.484625	2.61339	0.18551
63	0.488217	2.61628	0.184555
64	0.491646	2.62748	0.186038
65	0.494917	2.66513	0.187717
66	0.498005	2.68797	0.188866
67	0.501411	2.68185	0.188922
68	0.504896	2.69806	0.189581
69	0.508481	2.70959	0.190654
70	0.511786	2.72855	0.191263
71	0.514867	2.74784	0.193243
72	0.517992	2.75445	0.192861
73	0.52111	2.75889	0.192555
74	0.524329	2.77849	0.193592
75	0.527559	2.79166	0.194692
76	0.530866	2.81111	0.1942
77	0.533954	2.83649	0.193846
78	0.536858	2.84188	0.194331
79	0.539912	2.85934	0.19471
80	0.542822	2.86886	0.195023
81	0.545963	2.88627	0.194328
82	0.549368	2.8876	0.194715
83	0.552333	2.90507	0.196804
84	0.555502	2.91361	0.197287
85	0.558463	2.92067	0.199626
86	0.561346	2.92732	0.19769
87	0.564463	2.93561	0.199856
88	0.567211	2.95327	0.201263
89	0.569935	2.96694	0.203185
90	0.57261	2.97693	0.20426
91	0.575418	2.99525	0.205738
92	0.57767	3.03175	0.205038
93	0.580233	3.02632	0.205891
94	0.582836	3.04498	0.20612
95	0.585115	3.06457	0.206985
96	0.587708	3.05421	0.208437
97	0.589995	3.0633	0.208444
98	0.591968	3.10089	0.209678
99	0.594315	3.1004	0.209875
100	0.596655	3.093	0.2103
101	0.598712	3.09772	0.212195
102	0.600926	3.11246	0.21197
103	0.603021	3.15052	0.212483
104	0.60484	3.16624	0.215065
105	0.606649	3.18441	0.215837
106	0.608462	3.18036	0.216148
107	0.610234	3.20026	0.217132
108	0.611888	3.19634	0.216887
109	0.613711	3.21365	0.217379
110	0.615714	3.20603	0.219646
111	0.617475	3.21936	0.22102
112	0.619241	3.24046	0.22123
113	0.620951	3.26473	0.219516
114	0.622451	3.27796	0.219322
115	0.623935	3.28487	0.219807
116	0.625362	3.29757	0.219433
117	0.626964	3.30767	0.219388
118	0.628724	3.29304	0.218061
119	0.630749	3.27491	0.218076
120	0.632962	3.26486	0.219739
121	0.634969	3.25771	0.222306
122	0.63663	3.28029	0.223329
123	0.638172	3.30307	0.223598
124	0.639654	3.31726	0.2248
125	0.641237	3.33923	0.224933
126	0.642521	3.3633	0.225236
127	0.643964	3.36236	0.225327
128	0.645315	3.36343	0.226269
129	0.646662	3.37209	0.225308
130	0.647806	3.37699	0.225234
131	0.649419	3.36529	0.225192
132	0.65097	3.36989	0.224812
133	0.652492	3.37054	0.225743
134	0.653843	3.38045	0.226297
135	0.655237	3.39741	0.226993
136	0.656643	3.39946	0.226832
137	0.657972	3.40678	0.22667
138	0.659428	3.41957	0.226347
139	0.66076	3.42626	0.228226
140	0.662071	3.42897	0.228763
141	0.663561	3.42348	0.228666
142	0.665153	3.42052	0.227651
143	0.666825	3.40183	0.227498
144	0.668325	3.40491	0.228928
145	0.669941	3.41378	0.228547
146	0.671546	3.42477	0.22855
147	0.673012	3.43668	0.228521
148	0.67475	3.4213	0.228936
149	0.676564	3.40864	0.228572
150	0.678404	3.4001	0.229254
151	0.680156	3.41261	0.229971
152	0.681827	3.4234	0.230606
153	0.683528	3.41045	0.231016
154	0.685274	3.399	0.230887
155	0.68693	3.40413	0.232702
156	0.688745	3.42465	0.233253
157	0.69025	3.42791	0.23493
158	0.692019	3.43554	0.233484
159	0.694084	3.42078	0.232595
160	0.695967	3.4245	0.232487
161	0.697773	3.41408	0.231995
162	0.699777	3.41984	0.232889
163	0.701811	3.41762	0.233974
164	0.703488	3.41898	0.236825
165	0.70561	3.41268	0.237511
166	0.707469	3.42323	0.236933
167	0.70918	3.42324	0.237817
168	0.710765	3.43934	0.24026
169	0.712088	3.44519	0.242775
170	0.713623	3.44948	0.24393
171	0.715331	3.44678	0.244614
172	0.716995	3.46425	0.241948
173	0.718385	3.4803	0.24289
174	0.719811	3.49456	0.242488
175	0.720903	3.51954	0.243311
176	0.722053	3.53124	0.244968
177	0.723314	3.5311	0.243198
178	0.724605	3.54482	0.242654
179	0.725589	3.55763	0.244429
180	0.726467	3.57335	0.24551
181	0.727169	3.58808	0.245211
182	0.728097	3.59147	0.244942
183	0.729019	3.59834	0.244077
184	0.730128	3.59274	0.243579
185	0.731275	3.59178	0.24528
186	0.732062	3.6103	0.246104
187	0.732873	3.62256	0.246363
188	0.733724	3.63291	0.246704
189	0.734681	3.63192	0.245119
190	0.735711	3.63086	0.245811
191	0.736708	3.62579	0.245165
192	0.737545	3.64012	0.245097
193	0.738418	3.64853	0.24499
194	0.739168	3.66177	0.246719
195	0.739886	3.66376	0.246023
196	0.740703	3.65726	0.244785
197	0.741533	3.66586	0.246194
198	0.742368	3.66431	0.246834
199	0.743006	3.6791	0.248484
200	0.743639	3.68643	0.248188
201	0.744498	3.67799	0.246604
202	0.745498	3.67848	0.246587
203	0.746611	3.67212	0.246666
204	0.747638	3.67087	0.244772
205	0.748446	3.67603	0.24443
206	0.749404	3.68335	0.245098
207	0.750227	3.68668	0.246398
208	0.751007	3.68002	0.248052
209	0.751763	3.694	0.248153
210	0.752768	3.68688	0.247728
211	0.753723	3.67865	0.24745
212	0.754479	3.69212	0.247319
213	0.755306	3.70043	0.247257
214	0.756057	3.70056	0.246598
215	0.756855	3.70895	0.247301
216	0.757562	3.72277	0.247475
217	0.758323	3.72222	0.246731
218	0.759117	3.72475	0.245798
219	0.759796	3.72802	0.246232
220	0.760599	3.72525	0.245919
221	0.761281	3.72831	0.247208
222	0.761926	3.72863	0.247501
223	0.76261	3.72915	0.246784
224	0.763411	3.72775	0.247253
225	0.764217	3.72894	0.247685
226	0.765127	3.73404	0.247969
227	0.765928	3.72939	0.247674
228	0.766758	3.73339	0.247849
229	0.767515	3.73682	0.248138
230	0.768226	3.74313	0.249818
231	0.768999	3.74297	0.249728
232	0.769756	3.74054	0.249094
233	0.770653	3.72796	0.247854
234	0.771502	3.72637	0.248214
235	0.772415	3.71344	0.248927
236	0.773578	3.70448	0.248736
237	0.774775	3.69174	0.249589
238	0.776171	3.68017	0.249371
239	0.777205	3.68933	0.25137
240	0.778225	3.68971	0.251794
241	0.779158	3.69252	0.251982
242	0.780027	3.69354	0.254143
243	0.781007	3.69437	0.254744
244	0.781744	3.69823	0.255528
245	0.782519	3.70876	0.256782
246	0.782935	3.72646	0.257981
247	0.78353	3.72774	0.257125
248	0.784245	3.73514	0.256747
249	0.784886	3.73004	0.256571
250	0.785509	3.73377	0.256329
251	0.786228	3.74077	0.256435
252	0.786914	3.74044	0.255659
253	0.787914	3.72283	0.256223
254	0.788623	3.73206	0.256621
255	0.78943	3.73614	0.257656
256	0.790105	3.73979	0.257589
257	0.790526	3.75174	0.257683
258	0.79111	3.74413	0.258301
259	0.791797	3.73511	0.258482
260	0.792637	3.74326	0.258204
261	0.793381	3.74295	0.257183
262	0.794078	3.74477	0.257366
263	0.794923	3.72947	0.257146
264	0.795618	3.73536	0.257919
265	0.796277	3.74505	0.258781
266	0.796865	3.75287	0.259807
267	0.797357	3.7597	0.259974
268	0.798089	3.75727	0.25973
269	0.798573	3.75563	0.259568
270	0.799239	3.7555	0.259861
271	0.800065	3.75298	0.259853
272	0.800661	3.76165	0.25949
273	0.801336	3.75801	0.258885
274	0.801988	3.76452	0.258772
275	0.802653	3.75928	0.260001
276	0.803204	3.76888	0.259724
277	0.803847	3.77618	0.260292
278	0.80434	3.77478	0.260506
279	0.805013	3.77918	0.260289
280	0.805653	3.77916	0.260841
281	0.806197	3.78391	0.261864
282	0.806744	3.78955	0.262002
283	0.807172	3.79097	0.26204
284	0.807758	3.79266	0.261591
285	0.80845	3.78851	0.261394
286	0.809203	3.77569	0.261727
287	0.810149	3.76821	0.260904
288	0.811025	3.76325	0.259957
289	0.811847	3.76383	0.261759
290	0.812807	3.76138	0.262732
291	0.813671	3.75663	0.262778
292	0.814415	3.76478	0.263486
293	0.814925	3.78106	0.264078
294	0.815633	3.7801	0.262906
295	0.8163	3.77322	0.262793
296	0.816851	3.78495	0.263761
297	0.817512	3.78828	0.262982
298	0.818162	3.79428	0.262948
299	0.81892	3.788	0.262718
300	0.819677	3.7781	0.26349
301	0.820455	3.789	0.264144
302	0.821193	3.79463	0.264908
303	0.821831	3.79242	0.264718
304	0.822385	3.79731	0.265193
305	0.822895	3.80671	0.26593
306	0.823471	3.8143	0.264986
307	0.82403	3.81637	0.265369
308	0.824643	3.80799	0.265769
309	0.825304	3.79685	0.265915
310	0.825937	3.79754	0.266014
311	0.826739	3.79423	0.266122
312	0.827479	3.79558	0.266959
313	0.82817	3.79163	0.267059
314	0.828946	3.79192	0.26604
315	0.829604	3.77957	0.265718
316	0.830423	3.77245	0.266802
317	0.831133	3.79169	0.266799
318	0.831744	3.79684	0.266228
319	0.832425	3.79425	0.266694
320	0.833139	3.79489	0.267212
321	0.833788	3.79205	0.267581
322	0.834381	3.79184	0.268223
323	0.834799	3.79966	0.269224
324	0.835365	3.80009	0.27034
325	0.835716	3.80458	0.269903
326	0.836115	3.80705	0.269803
327	0.836585	3.80982	0.271098
328	0.836997	3.81533	0.271382
329	0.837559	3.80794	0.270404
330	0.838307	3.79753	0.270341
331	0.839017	3.79665	0.270726
332	0.839566	3.80061	0.271567
333	0.84018	3.80357	0.269941
334	0.840628	3.80958	0.270901
335	0.841113	3.80595	0.271016
336	0.841612	3.81408	0.271316
337	0.842238	3.81638	0.270669
338	0.843021	3.81005	0.268596
339	0.843687	3.80894	0.269397
340	0.844202	3.81218	0.270546
341	0.8448	3.81756	0.270961
342	0.84533	3.8118	0.271332
343	0.845927	3.81386	0.2708
344	0.846359	3.82484	0.271627
345	0.846714	3.83329	0.272332
346	0.847029	3.83898	0.272675
347	0.847546	3.84122	0.272968
348	0.848015	3.8363	0.272347
349	0.848582	3.82999	0.271694
350	0.849328	3.82037	0.270526
351	0.850149	3.81603	0.27034
352	0.850911	3.81157	0.271806
353	0.851708	3.81295	0.272276
354	0.852521	3.81247	0.272497
355	0.853287	3.817	0.273267
356	0.853876	3.81696	0.273767
357	0.854349	3.83218	0.27433
358	0.854894	3.83409	0.273333
359	0.855446	3.8342	0.274078
360	0.856138	3.83127	0.27367
361	0.856785	3.83244	0.273789
362	0.857297	3.83051	0.274142
363	0.857887	3.83147	0.274019
364	0.858606	3.82073	0.274233
365	0.859197	3.82374	0.27509
366	0.859645	3.82788	0.27566
367	0.860148	3.83745	0.275444
368	0.860384	3.84958	0.275483
369	0.860701	3.85866	0.275478
370	0.860998	3.85842	0.275236
371	0.861374	3.8583	0.274745
372	0.861822	3.86499	0.275474
373	0.86211	3.869	0.274928
374	0.862514	3.86802	0.275174
375	0.862944	3.86295	0.274641
376	0.863431	3.86084	0.274671
377	0.863901	3.85795	0.274837
378	0.864427	3.85571	0.274836
379	0.864958	3.85367	0.275981
380	0.865414	3.86202	0.276061
381	0.86566	3.87236	0.277012
382	0.865828	3.88183	0.27719
383	0.866087	3.88463	0.277169
384	0.866322	3.88447	0.27705
385	0.866626	3.88336	0.277093
386	0.866953	3.87881	0.277187
387	0.867308	3.8803	0.27732
388	0.867561	3.88468	0.277843
389	0.867796	3.89057	0.278376
390	0.868077	3.88761	0.278857
391	0.868295	3.88481	0.278587
392	0.86855	3.89058	0.278843
393	0.868844	3.88755	0.278276
394	0.869187	3.89223	0.276906
395	0.869406	3.89584	0.277002
396	0.869734	3.89711	0.27628
397	0.87006	3.89821	0.276237
398	0.870423	3.89866	0.277233
399	0.870678	3.89717	0.277073
400	0.870904	3.90045	0.276699
401	0.871123	3.90109	0.276946
402	0.871438	3.90291	0.277074
403	0.871709	3.90771	0.276998
404	0.87198	3.90484	0.277017
405	0.872301	3.90366	0.276658
406	0.872604	3.90795	0.276827
407	0.873009	3.90656	0.276499
408	0.873331	3.90557	0.277079
409	0.873702	3.8945	0.27721
410	0.873983	3.89866	0.27846
411	0.874181	3.89907	0.278833
412	0.874456	3.90604	0.278659
413	0.874629	3.9139	0.278844
414	0.87474	3.916	0.279326
415	0.874982	3.91637	0.279651
416	0.87524	3.91541	0.278625
417	0.875583	3.91082	0.278633
418	0.875892	3.90832	0.278301
419	0.87624	3.905	0.279372
420	0.876493	3.90641	0.280373
421	0.876773	3.90348	0.280309
422	0.876987	3.90693	0.279668
423	0.877248	3.90822	0.279944
424	0.877586	3.90338	0.280109
425	0.877829	3.90154	0.280004
426	0.878084	3.90402	0.279494
427	0.878399	3.90539	0.279492
428	0.878676	3.90351	0.279761
429	0.878966	3.90459	0.279676
430	0.879327	3.9025	0.279765
431	0.879581	3.90414	0.279419
432	0.879944	3.90974	0.278633
433	0.880108	3.91579	0.280461
434	0.88026	3.91985	0.280821
435	0.8804	3.92226	0.280187
436	0.880672	3.91764	0.279898
437	0.880966	3.91474	0.280498
438	0.881233	3.91035	0.280383
439	0.881474	3.91599	0.280751
440	0.881716	3.92144	0.281814
441	0.881757	3.92886	0.282255
442	0.88189	3.92374	0.282222
443	0.881917	3.93113	0.282873
444	0.88193	3.93635	0.283175
445	0.881892	3.93782	0.281748
446	0.881877	3.93712	0.281758
447	0.881889	3.93525	0.282141
448	0.882044	3.93122	0.281806
449	0.882206	3.92508	0.281138
450	0.882511	3.92135	0.280605
451	0.882801	3.91745	0.280308
452	0.883256	3.9154	0.280172
453	0.883567	3.90958	0.280289
454	0.883996	3.90799	0.28014
455	0.884339	3.91019	0.280438
456	0.884659	3.91413	0.280581
457	0.884943	3.9154	0.280887
458	0.885251	3.91394	0.280457
459	0.885568	3.91581	0.280574
460	0.885828	3.91743	0.280562
461	0.886147	3.92159	0.280552
462	0.886438	3.9196	0.280643
463	0.886623	3.9229	0.280533
464	0.886979	3.92027	0.280612
465	0.887313	3.92065	0.281046
466	0.887514	3.92354	0.281693
467	0.887708	3.92752	0.280804
468	0.887947	3.92416	0.280778
469	0.888186	3.92227	0.28035
470	0.888538	3.92219	0.28046
471	0.888784	3.92471	0.281125
472	0.889027	3.92802	0.281301
473	0.889352	3.92338	0.280651
474	0.889621	3.92647	0.280902
475	0.889919	3.92496	0.280796
476	0.890184	3.92588	0.280712
477	0.890435	3.92923	0.28067
478	0.890609	3.92912	0.28101
479	0.890811	3.9332	0.280981
480	0.891037	3.93479	0.280716
481	0.8912	3.9377	0.280767
482	0.891335	3.94174	0.280229
483	0.891722	3.93572	0.280144
484	0.891992	3.92897	0.280402
485	0.892347	3.92245	0.280718
486	0.892676	3.92495	0.281156
487	0.892999	3.92061	0.281108
488	0.893314	3.91923	0.281109
489	0.893591	3.92268	0.281401
490	0.893808	3.92502	0.282064
491	0.894066	3.92613	0.281385
492	0.894304	3.92938	0.281122
493	0.894528	3.92445	0.281731
494	0.894738	3.92713	0.28199
495	0.894978	3.92355	0.282674
496	0.895304	3.9218	0.282874
497	0.895523	3.92851	0.283312
498	0.895702	3.93375	0.283346
499	0.895822	3.9336	0.283411
500	0.896038	3.93057	0.282199
501	0.896266	3.92878	0.282836
502	0.896621	3.93082	0.283289
503	0.896887	3.9256	0.282693
504	0.897248	3.92166	0.282505
505	0.897654	3.91024	0.283349
506	0.89809	3.91146	0.283624
507	0.898396	3.91304	0.285419
508	0.898702	3.91606	0.285719
509	0.898984	3.91961	0.285774
510	0.899222	3.92028	0.285159
511	0.899567	3.9213	0.284272
512	0.899788	3.91966	0.284764
513	0.900128	3.91328	0.284725
514	0.900459	3.91853	0.285801
515	0.900611	3.92462	0.286278
516	0.900835	3.92521	0.285442
517	0.900982	3.92335	0.28512
518	0.901227	3.92155	0.285235
519	0.901462	3.92584	0.285299
520	0.901574	3.92928	0.285064
521	0.901772	3.93225	0.285355
522	0.901994	3.93479	0.285216
523	0.902185	3.93014	0.284636
524	0.902513	3.92816	0.284558
525	0.902632	3.93242	0.285478
526	0.902807	3.93437	0.285291
527	0.903051	3.9338	0.284824
528	0.903321	3.93294	0.284664
529	0.903522	3.93846	0.28477
530	0.903733	3.93738	0.284804
531	0.903932	3.93686	0.28493
532	0.90412	3.93962	0.285693
533	0.904302	3.94687	0.285977
534	0.904512	3.9505	0.285273
535	0.904784	3.95095	0.284404
536	0.904991	3.95301	0.285449
537	0.905158	3.95609	0.285023
538	0.905331	3.95752	0.284609
539	0.905496	3.95577	0.28417
540	0.90573	3.94999	0.283863
541	0.905922	3.94946	0.284092
542	0.906126	3.94843	0.283997
543	0.906357	3.94749	0.284136
544	0.906646	3.94768	0.284114
545	0.906881	3.94666	0.284496
546	0.907077	3.94791	0.284586
547	0.907216	3.95007	0.285637
548	0.907362	3.95387	0.285147
549	0.907432	3.95523	0.285396
550	0.907493	3.96027	0.285325
551	0.907581	3.96391	0.285575
552	0.907683	3.96618	0.285237
553	0.907653	3.96868	0.285466
554	0.907662	3.97028	0.285041
555	0.90774	3.96819	0.284563
556	0.907866	3.96482	0.284293
557	0.907967	3.96627	0.284562
558	0.908104	3.96492	0.285002
559	0.908181	3.96486	0.284664
560	0.908296	3.96488	0.284466
561	0.90841	3.96322	0.284721
562	0.908585	3.96204	0.284396
563	0.908652	3.96321	0.284571
564	0.908664	3.967	0.285363
565	0.908698	3.97169	0.285114
566	0.908816	3.96693	0.284673
567	0.908971	3.96104	0.285066
568	0.909187	3.95731	0.285094
569	0.909302	3.95638	0.285533
570	0.909434	3.95518	0.285606
571	0.909524	3.95498	0.285423
572	0.909665	3.95673	0.285677
573	0.909783	3.95706	0.285752
574	0.909819	3.95791	0.285621
575	0.90993	3.95751	0.285727
576	0.910007	3.95936	0.285552
577	0.910114	3.95873	0.285476
578	0.910311	3.95555	0.285039
579	0.910488	3.95593	0.284954
580	0.910675	3.95511	0.28601
581	0.910819	3.95798	0.286591
582	0.910839	3.96206	0.286886
583	0.910821	3.9622	0.286282
584	0.91076	3.96566	0.285943
585	0.910762	3.96729	0.285836
586	0.910821	3.96515	0.2859
587	0.910945	3.96318	0.28601
588	0.911001	3.97025	0.28596
589	0.911025	3.97385	0.28581
590	0.911009	3.97638	0.286274
591	0.910968	3.97752	0.286104
592	0.910965	3.97773	0.285834
593	0.910933	3.97859	0.286176
594	0.910871	3.98138	0.286422
595	0.910796	3.98105	0.286512
596	0.910779	3.9768	0.286022
597	0.910834	3.97485	0.285376
598	0.910953	3.97298	0.285567
599	0.911009	3.97012	0.285111
600	0.911145	3.96856	0.284595
601	0.911265	3.96715	0.284918
602	0.911391	3.96769	0.285069
603	0.911511	3.96642	0.285473
604	0.91165	3.9688	0.285377
605	0.91175	3.96913	0.285207
606	0.911869	3.96824	0.285644
607	0.911945	3.9717	0.285804
608	0.912013	3.97409	0.285285
609	0.912079	3.97804	0.28578
610	0.91208	3.98104	0.285945
611	0.91213	3.98069	0.286078
612	0.912159	3.98024	0.285984
613	0.912205	3.98042	0.285446
614	0.912324	3.97758	0.285614
615	0.912422	3.97457	0.285457
616	0.912525	3.97229	0.285271
617	0.91263	3.97321	0.285431
618	0.912721	3.97339	0.28517
619	0.912864	3.97159	0.284934
620	0.913017	3.9708	0.284837
621	0.913077	3.97218	0.285181
622	0.91324	3.9681	0.285216
623	0.913328	3.96661	0.285185
624	0.913399	3.96695	0.285533
625	0.913478	3.96484	0.285287
626	0.913604	3.96646	0.285216
627	0.913676	3.96845	0.286113
628	0.913777	3.96733	0.286243
629	0.913867	3.96888	0.285811
630	0.913971	3.96826	0.285732
631	0.914036	3.96792	0.28599
632	0.914058	3.97006	0.286022
633	0.914148	3.97202	0.286062
634	0.914228	3.96654	0.285619
635	0.914333	3.96548	0.286296
636	0.914388	3.96474	0.286182
637	0.914548	3.95859	0.286313
638	0.914657	3.961	0.286391
639	0.914817	3.95973	0.286071
640	0.915014	3.95915	0.285874
641	0.915187	3.96034	0.286613
642	0.915218	3.96302	0.286651
643	0.91523	3.96939	0.286351
644	0.915319	3.96948	0.285884
645	0.915413	3.96503	0.285473
646	0.915535	3.96485	0.285546
647	0.91567	3.96374	0.285495
648	0.915865	3.95806	0.285575
649	0.916105	3.95713	0.285724
650	0.916272	3.96	0.285442
651	0.916447	3.96096	0.286009
652	0.916628	3.95754	0.28616
653	0.916802	3.95923	0.286131
654	0.916972	3.95897	0.286502
655	0.917251	3.95574	0.286511
656	0.917424	3.95481	0.286913
657	0.917691	3.95404	0.287173
658	0.91788	3.95635	0.286922
659	0.918122	3.95447	0.286608
660	0.91827	3.95649	0.287364
661	0.918348	3.95831	0.287967
662	0.918506	3.9602	0.287544
663	0.918691	3.95689	0.287014
664	0.918817	3.9584	0.287628
665	0.919043	3.95768	0.287386
666	0.91928	3.95365	0.287181
667	0.919573	3.95209	0.286973
668	0.919813	3.95824	0.287644
669	0.920008	3.95791	0.287063
670	0.920162	3.95855	0.287448
671	0.920247	3.96431	0.287573
672	0.92032	3.96778	0.28794
673	0.920342	3.96807	0.28735
674	0.92041	3.97054	0.287364
675	0.920439	3.97414	0.287098
676	0.920508	3.97543	0.287137
677	0.920535	3.97549	0.287045
678	0.920641	3.97446	0.287275
679	0.920758	3.97635	0.286912
680	0.920826	3.97772	0.286934
681	0.920959	3.9755	0.287109
682	0.921036	3.97153	0.286914
683	0.921149	3.97205	0.28672
684	0.92127	3.97075	0.287247
685	0.921415	3.97127	0.286646
686	0.921515	3.96961	0.286668
687	0.921601	3.96932	0.28661
688	0.921808	3.96597	0.286557
689	0.922025	3.96641	0.286616
690	0.922243	3.96463	0.286696
691	0.92243	3.96722	0.286605
692	0.922605	3.96628	0.286567
693	0.922832	3.96605	0.286889
694	0.923006	3.96578	0.287155
695	0.923188	3.96557	0.287198
696	0.923399	3.965	0.286904
697	0.923504	3.96748	0.287514
698	0.923568	3.97161	0.287842
699	0.923609	3.97389	0.287527
700	0.923648	3.9752	0.287746
701	0.923732	3.97418	0.287393
702	0.923818	3.97431	0.28758
703	0.923887	3.97436	0.287319
704	0.924013	3.97452	0.287438
705	0.924083	3.97506	0.287522
706	0.924184	3.97278	0.28812
707	0.924239	3.97356	0.288025
708	0.924375	3.9709	0.287964
709	0.924538	3.96784	0.287466
710	0.924661	3.97086	0.287648
711	0.924776	3.97087	0.288455
712	0.924859	3.9715	0.288869
713	0.925007	3.97258	0.288822
714	0.925073	3.97121	0.288185
715	0.925152	3.96945	0.287982
716	0.925302	3.96986	0.2883
717	0.92547	3.96795	0.288012
718	0.925664	3.96715	0.287191
719	0.925886	3.96702	0.287154
720	0.926064	3.96875	0.287117
721	0.926196	3.96983	0.287273
722	0.926369	3.96673	0.287352
723	0.926594	3.96371	0.287593
724	0.926837	3.96674	0.287471
725	0.92709	3.96515	0.287111
726	0.927298	3.96546	0.287632
727	0.927551	3.96022	0.287375
728	0.927708	3.96134	0.288328
729	0.927975	3.95623	0.288396
730	0.928188	3.95771	0.288342
731	0.928456	3.95522	0.288415
732	0.928669	3.95507	0.288817
733	0.928903	3.9512	0.288808
734	0.929182	3.95337	0.288577
735	0.929386	3.95514	0.288671
736	0.92969	3.95342	0.288848
737	0.929918	3.95495	0.289689
738	0.930128	3.95431	0.289746
739	0.930319	3.95515	0.289799
740	0.930461	3.95587	0.290484
741	0.930581	3.95738	0.289867
742	0.930705	3.95801	0.289994
743	0.930777	3.9633	0.290074
744	0.930783	3.96333	0.290076
745	0.930871	3.96401	0.290039
746	0.93099	3.96401	0.289515
747	0.931106	3.96277	0.289029
748	0.931189	3.96128	0.289221
749	0.931307	3.95972	0.289361
750	0.931499	3.95785	0.289102
751	0.931744	3.95717	0.288541
752	0.932017	3.95555	0.288884
753	0.932182	3.95496	0.288652
754	0.932558	3.94617	0.28832
755	0.93291	3.94242	0.288439
756	0.933241	3.94286	0.289079
757	0.93341	3.94751	0.289621
758	0.933587	3.94814	0.28948
759	0.933919	3.94872	0.289759
760	0.934025	3.95101	0.289842
761	0.934141	3.95699	0.290709
762	0.934264	3.96076	0.291058
763	0.93442	3.95934	0.290769
764	0.934572	3.96071	0.290216
765	0.934693	3.96473	0.290175
766	0.934823	3.96558	0.290042
767	0.934982	3.96589	0.289834
768	0.93517	3.96438	0.290049
769	0.935349	3.96995	0.290867
770	0.935409	3.97128	0.291102
771	0.935424	3.97187	0.291107
772	0.935516	3.97265	0.291052
773	0.935551	3.9739	0.291165
774	0.935571	3.97674	0.29092
775	0.935585	3.97839	0.290476
776	0.93559	3.97902	0.290908
777	0.935596	3.97967	0.290554
778	0.935613	3.97874	0.290437
779	0.935681	3.97845	0.290133
780	0.935694	3.98274	0.290471
781	0.935715	3.98376	0.290614
782	0.935702	3.98494	0.29035
783	0.9357	3.98557	0.290213
784	0.935733	3.98419	0.289873
785	0.93577	3.98368	0.289915
786	0.935818	3.9815	0.289764
787	0.935865	3.98239	0.289744
788	0.935906	3.98394	0.289689
789	0.935902	3.98523	0.289747
790	0.93591	3.98701	0.289604
791	0.935941	3.98551	0.2894
792	0.935991	3.98351	0.289099
793	0.936063	3.98068	0.289228
794	0.936153	3.98039	0.289288
795	0.936249	3.98164	0.289251
796	0.936294	3.98307	0.28956
797	0.936382	3.985	0.289258
798	0.936413	3.9844	0.289199
799	0.936441	3.9856	0.289314
800	0.936451	3.98819	0.289673
801	0.936474	3.98655	0.2896
802	0.936491	3.98749	0.289422
803	0.936557	3.98565	0.289332
804	0.936643	3.98357	0.289206
805	0.936731	3.98525	0.289404
806	0.936803	3.98573	0.289502
807	0.936841	3.98492	0.289943
808	0.936893	3.9848	0.289808
809	0.936933	3.98637	0.289748
810	0.93695	3.98758	0.289734
811	0.93698	3.98798	0.289687
812	0.93697	3.98859	0.290217
813	0.936946	3.99041	0.290362
814	0.936947	3.99114	0.290321
815	0.936939	3.99282	0.289957
816	0.936923	3.99414	0.289656
817	0.936921	3.99208	0.289644
818	0.936881	3.99444	0.289991
819	0.936877	3.99439	0.289886
820	0.936864	3.99462	0.289822
821	0.936851	3.99535	0.289651
822	0.936864	3.99294	0.289505
823	0.936898	3.99046	0.289397
824	0.936886	3.99054	0.289477
825	0.936898	3.99122	0.289573
826	0.936922	3.99108	0.289519
827	0.936961	3.98848	0.289557
828	0.93701	3.98714	0.28934
829	0.93709	3.98623	0.289631
830	0.937145	3.9862	0.289927
831	0.937187	3.98608	0.289893
832	0.937246	3.98642	0.289779
833	0.937296	3.98619	0.289778
834	0.937353	3.98571	0.289723
835	0.937388	3.98434	0.290058
836	0.937396	3.98716	0.290027
837	0.937396	3.98819	0.290035
838	0.937375	3.98976	0.290124
839	0.937379	3.98905	0.28983
840	0.937435	3.98763	0.289639
841	0.937511	3.98539	0.289536
842	0.937556	3.98368	0.28973
843	0.937608	3.98163	0.290116
844	0.937717	3.97982	0.290634
845	0.937799	3.97876	0.290624
846	0.937821	3.97785	0.290621
847	0.937886	3.97925	0.290401
848	0.93795	3.98092	0.290235
849	0.938049	3.98095	0.290237
850	0.938202	3.97796	0.289828
851	0.938266	3.98019	0.290326
852	0.938253	3.98352	0.291056
853	0.938267	3.98561	0.290965
854	0.938234	3.98776	0.291252
855	0.938201	3.98669	0.291215
856	0.938167	3.98747	0.291457
857	0.938155	3.98608	0.291512
858	0.938162	3.98505	0.290957
859	0.938198	3.98566	0.290759
860	0.938254	3.98328	0.290548
861	0.938294	3.98248	0.291103
862	0.938355	3.98292	0.29097
863	0.938384	3.98452	0.290891
864	0.938388	3.98655	0.291025
865	0.938433	3.98724	0.291269
866	0.938411	3.98989	0.291239
867	0.938378	3.9929	0.291347
868	0.938357	3.99231	0.291222
869	0.93837	3.99197	0.291087
870	0.938389	3.99079	0.291022
871	0.938454	3.98878	0.290855
872	0.938496	3.98845	0.290864
873	0.938516	3.98973	0.290839
874	0.938522	3.98998	0.290906
875	0.93852	3.9905	0.290906
876	0.938522	3.9938	0.290882
877	0.938535	3.99415	0.290822
878	0.938496	3.99521	0.291
879	0.938465	3.9965	0.291026
880	0.938451	3.99707	0.291001
881	0.938452	3.99664	0.290868
882	0.938461	3.99437	0.290798
883	0.938466	3.99505	0.29066
884	0.938499	3.99424	0.290648
885	0.938503	3.99536	0.290639
886	0.938508	3.99551	0.290615
887	0.938556	3.99379	0.290588
888	0.938584	3.99343	0.290475
889	0.938612	3.99314	0.290457
890	0.93864	3.99306	0.290395
891	0.938683	3.9918	0.290604
892	0.938719	3.99168	0.29056
893	0.93876	3.99156	0.290411
894	0.938845	3.99114	0.29038
895	0.938896	3.99162	0.290339
896	0.938941	3.99176	0.290477
897	0.938987	3.98971	0.290408
898	0.939032	3.99091	0.290432
899	0.939088	3.99232	0.290649
900	0.93911	3.99384	0.2908
901	0.939095	3.99617	0.291185
902	0.939077	3.99671	0.291048
903	0.939049	3.99726	0.290899
904	0.939051	3.99625	0.290891
905	0.939042	3.99531	0.290854
906	0.939039	3.99549	0.290813
907	0.939065	3.99253	0.290799
908	0.939069	3.99247	0.290818
909	0.939062	3.99457	0.290813
910	0.939037	3.9976	0.290813
911	0.939012	3.99762	0.290778
912	0.938999	3.99766	0.290753
913	0.938984	3.99771	0.290725
914	0.938963	3.99821	0.290705
915	0.938945	3.99918	0.290704
916	0.938929	3.99975	0.290676
917	0.938909	3.99977	0.290648
918	0.938893	3.99978	0.290626
919	0.938876	3.99979	0.290604
920	0.938862	3.99979	0.290585
921	0.93885	3.99982	0.290564
922	0.938839	3.99983	0.290549
923	0.938832	3.99984	0.290539
924	0.938827	3.99985	0.29053
925	0.938813	3.99986	0.290511
926	0.938808	3.99988	0.290501
927	0.938802	3.99989	0.290492
928	0.938798	3.99991	0.290484
929	0.938791	3.99991	0.290474
930	0.938788	3.99992	0.290468
931	0.938784	3.99993	0.290462
932	0.938781	3.99993	0.290457
933	0.938778	3.99994	0.290453
934	0.938775	3.99995	0.290447
935	0.938771	3.99995	0.290442
936	0.93877	3.99996	0.290438
937	0.938768	3.99997	0.290435
938	0.938766	3.99997	0.290432
939	0.938765	3.99997	0.29043
940	0.938763	3.99997	0.290428
941	0.938762	3.99997	0.290426
942	0.938761	3.99998	0.290424
943	0.93876	3.99998	0.290423
944	0.938759	3.99998	0.290421
945	0.938759	3.99998	0.29042
946	0.938757	3.99998	0.290418
947	0.938757	3.99999	0.290417
948	0.938756	3.99999	0.290416
949	0.938755	3.99999	0.290414
950	0.938755	3.99999	0.290414
951	0.938754	3.99999	0.290413
952	0.938754	3.99999	0.290412
953	0.938753	3.99999	0.290412
954	0.938753	3.99999	0.290411
955	0.938753	3.99999	0.290411
956	0.938753	3.99999	0.29041
957	0.938752	3.99999	0.29041
958	0.938752	3.99999	0.290409
959	0.938752	3.99999	0.290409
960	0.938752	3.99999	0.290409
961	0.938752	4	0.290408
962	0.938751	4	0.290408
963	0.938751	4	0.290408
964	0.938751	4	0.290408
965	0.938751	4	0.290407
966	0.938751	4	0.290407
967	0.938751	4	0.290407
968	0.938751	4	0.290407
969	0.938751	4	0.290407
970	0.93875	4	0.290407
971	0.93875	4	0.290407
972	0.93875	4	0.290407
973	0.93875	4	0.290406
974	0.93875	4	0.290406
975	0.93875	4	0.290406
976	0.93875	4	0.290406
977	0.93875	4	0.290406
978	0.93875	4	0.290406
979	0.93875	4	0.290406
980	0.93875	4	0.290406
981	0.93875	4	0.290406
982	0.93875	4	0.290406
983	0.93875	4	0.290406
984	0.93875	4	0.290406
985	0.93875	4	0.290406
986	0.93875	4	0.290406
987	0.93875	4	0.290406
988	0.93875	4	0.290406
989	0.93875	4	0.290406
990	0.93875	4	0.290406
991	0.93875	4	0.290406
992	0.93875	4	0.290406
993	0.93875	4	0.290406
994	0.93875	4	0.290406
995	0.93875	4	0.290406
996	0.93875	4	0.290406
997	0.93875	4	0.290406
998	0.93875	4	0.290406
999	0.93875	4	0.290406
1000	0.93875	4	0.290406
1001	0.93875	4	0.290406
1002	0.93875	4	0.290406
1003	0.93875	4	0.290406
1004	0.93875	4	0.290406
1005	0.93875	4	0.290406
1006	0.93875	4	0.290406
1007	0.93875	4	0.290406
1008	0.93875	4	0.290406
1009	0.93875	4	0.290406
1010	0.93875	4	0.290406
1011	0.93875	4	0.290406
1012	0.93875	4	0.290406
1013	0.93875	4	0.290406
1014	0.93875	4	0.290406
1015	0.93875	4	0.290406
1016	0.93875	4	0.290406
1017	0.93875	4	0.290406
1018	0.93875	4	0.290406
1019	0.93875	4	0.290406
1020	0.93875	4	0.290406
1021	0.93875	4	0.290406
1022	0.93875	4	0.290406
1023	0.93875	4	0.290406
1024	0.93875	4	0.290406
1025	0.93875	4	0.290406
1026	0.93875	4	0.290406
1027	0.93875	4	0.290406
1028	0.93875	4	0.290406
1029	0.93875	4	0.290406
1030	0.93875	4	0.290406
1031	0.93875	4	0.290406
1032	0.93875	4	0.290406
1033	0.93875	4	0.290406
1034	0.93875	4	0.290406
1035	0.93875	4	0.290406
1036	0.93875	4	0.290406
1037	0.93875	4	0.290406
1038	0.93875	4	0.290406
1039	0.93875	4	0.290406
1040	0.93875	4	0.290406
1041	0.93875	4	0.290406
1042	0.93875	4	0.290406
1043	0.93875	4	0.290406
1044	0.93875	4	0.290406
1045	0.93875	4	0.290406
1046	0.93875	4	0.290406
1047	0.93875	4	0.290406
1048	0.93875	4	0.290406
1049	0.93875	4	0.290406
1050	0.93875	4	0.290406
1051	0.93875	4	0.290406
1052	0.93875	4	0.290406
1053	0.93875	4	0.290406
1054	0.93875	4	0.290406
1055	0.93875	4	0.290406
1056	0.93875	4	0.290406
1057	0.93875	4	0.290406
1058	0.93875	4	0.290406
1059	0.93875	4	0.290406
1060	0.93875	4	0.290406
1061	0.93875	4	0.290406
1062	0.93875	4	0.290406
1063	0.93875	4	0.290406
1064	0.93875	4	0.290406
1065	0.93875	4	0.290406
1066	0.93875	4	0.290406
1067	0.93875	4	0.290406
1068	0.93875	4	0.290406
1069	0.93875	4	0.290406
1070	0.93875	4	0.290406
1071	0.93875	4	0.290406
1072	0.93875	4	0.290406
1073	0.93875	4	0.290406
1074	0.93875	4	0.290406
1075	0.93875	4	0.290406
1076	0.93875	4	0.290406
1077	0.93875	4	0.290406
1078	0.93875	4	0.290406
1079	0.93875	4	0.290406
1080	0.93875	4	0.290406
1081	0.93875	4	0.290406
1082	0.93875	4	0.290406
1083	0.93875	4	0.290406
1084	0.93875	4	0.290406
1085	0.93875	4	0.290406
1086	0.93875	4	0.290406
1087	0.93875	4	0.290406
1088	0.93875	4	0.290406
1089	0.93875	4	0.290406
1090	0.93875	4	0.290406
1091	0.93875	4	0.290406
1092	0.93875	4	0.290406
1093	0.93875	4	0.290406
1094	0.93875	4	0.290406
1095	0.93875	4	0.290406
1096	0.93875	4	0.290406
1097	0.93875	4	0.290406
1098	0.93875	4	0.290406
1099	0.93875	4	0.290406
1100	0.93875	4	0.290406
1101	0.93875	4	0.290406
1102	0.93875	4	0.290406
1103	0.93875	4	0.290406
1104	0.93875	4	0.290406
1105	0.93875	4	0.290406
1106	0.93875	4	0.290406
1107	0.93875	4	0.290406
1108	0.93875	4	0.290406
1109	0.93875	4	0.290406
1110	0.93875	4	0.290406
1111	0.93875	4	0.290406
1112	0.93875	4	0.290406
1113	0.93875	4	0.290406
1114	0.93875	4	0.290406
1115	0.93875	4	0.290406
1116	0.93875	4	0.290406
1117	0.93875	4	0.290406
1118	0.93875	4	0.290406
1119	0.93875	4	0.290406
1120	0.93875	4	0.290406
1121	0.93875	4	0.290406
1122	0.93875	4	0.290406
1123	0.93875	4	0.290406
1124	0.93875	4	0.290406
1125	0.93875	4	0.290406
1126	0.93875	4	0.290406
1127	0.93875	4	0.290406
1128	0.93875	4	0.290406
1129	0.93875	4	0.290406
1130	0.93875	4	0.290406
1131	0.93875	4	0.290406
1132	0.93875	4	0.290406
1133	0.93875	4	0.290406
1134	0.93875	4	0.290406
1135	0.93875	4	0.290406
1136	0.93875	4	0.290406
1137	0.93875	4	0.290406
1138	0.93875	4	0.290406
1139	0.93875	4	0.290406
1140	0.93875	4	0.290406
1141	0.93875	4	0.290406
1142	0.93875	4	0.290406
1143	0.93875	4	0.290406
1144	0.93875	4	0.290406
1145	0.93875	4	0.290406
1146	0.93875	4	0.290406
1147	0.93875	4	0.290406
1148	0.93875	4	0.290406
1149	0.93875	4	0.290406
1150	0.93875	4	0.290406
1151	0.93875	4	0.290406
1152	0.93875	4	0.290406
1153	0.93875	4	0.290406
1154	0.93875	4	0.290406
1155	0.93875	4	0.290406
1156	0.93875	4	0.290406
1157	0.93875	4	0.290406
1158	0.93875	4	0.290406
1159	0.93875	4	0.290406
1160	0.93875	4	0.290406
1161	0.93875	4	0.290406
1162	0.93875	4	0.290406
1163	0.93875	4	0.290406
1164	0.93875	4	0.290406
1165	0.93875	4	0.290406
1166	0.93875	4	0.290406
1167	0.93875	4	0.290406
1168	0.93875	4	0.290406
1169	0.93875	4	0.290406
1170	0.93875	4	0.290406
1171	0.93875	4	0.290406
1172	0.93875	4	0.290406
1173	0.93875	4	0.290406
1174	0.93875	4	0.290406
1175	0.93875	4	0.290406
1176	0.93875	4	0.290406
1177	0.93875	4	0.290406
1178	0.93875	4	0.290406
1179	0.93875	4	0.290406
1180	0.93875	4	0.290406
1181	0.93875	4	0.290406
1182	0.93875	4	0.290406
1183	0.93875	4	0.290406
1184	0.93875	4	0.290406
1185	0.93875	4	0.290406
1186	0.93875	4	0.290406
1187	0.93875	4	0.290406
1188	0.93875	4	0.290406
1189	0.93875	4	0.290406
1190	0.93875	4	0.290406
1191	0.93875	4	0.290406
1192	0.93875	4	0.290406
1193	0.93875	4	0.290406
1194	0.93875	4	0.290406
1195	0.93875	4	0.290406
1196	0.93875	4	0.290406
1197	0.93875	4	0.290406
1198	0.93875	4	0.290406
1199	0.93875	4	0.290406
1200	0.93875	4	0.290406
1201	0.93875	4	0.290406
1202	0.93875	4	0.290406
1203	0.93875	4	0.290406
1204	0.93875	4	0.290406
1205	0.93875	4	0.290406
1206	0.93875	4	0.290406
1207	0.93875	4	0.290406
1208	0.93875	4	0.290406
1209	0.93875	4	0.290406
1210	0.93875	4	0.290406
1211	0.93875	4	0.290406
1212	0.93875	4	0.290406
1213	0.93875	4	0.290406
1214	0.93875	4	0.290406
1215	0.93875	4	0.290406
1216	0.93875	4	0.290406
1217	0.93875	4	0.290406
1218	0.93875	4	0.290406
1219	0.93875	4	0.290406
1220	0.93875	4	0.290406
1221	0.93875	4	0.290406
1222	0.93875	4	0.290406
1223	0.93875	4	0.290406
1224	0.93875	4	0.290406
1225	0.93875	4	0.290406
1226	0.93875	4	0.290406
1227	0.93875	4	0.290406
1228	0.93875	4	0.290406
1229	0.93875	4	0.290406
1230	0.93875	4	0.290406
1231	0.93875	4	0.290406
1232	0.93875	4	0.290406
1233	0.93875	4	0.290406
1234	0.93875	4	0.290406
1235	0.93875	4	0.290406
1236	0.93875	4	0.290406
1237	0.93875	4	0.290406
1238	0.93875	4	0.290406
1239	0.93875	4	0.290406
1240	0.93875	4	0.290406
1241	0.93875	4	0.290406
1242	0.93875	4	0.290406
1243	0.93875	4	0.290406
1244	0.93875	4	0.290406
1245	0.93875	4	0.290406
1246	0.93875	4	0.290406
1247	0.93875	4	0.290406
1248	0.93875	4	0.290406
1249	0.93875	4	0.290406
1250	0.93875	4	0.290406
1251	0.93875	4	0.290406
1252	0.93875	4	0.290406
1253	0.93875	4	0.290406
1254	0.93875	4	0.290406
1255	0.93875	4	0.290406
1256	0.93875	4	0.290406
1257	0.93875	4	0.290406
1258	0.93875	4	0.290406
1259	0.93875	4	0.290406
1260	0.93875	4	0.290406
1261	0.93875	4	0.290406
1262	0.93875	4	0.290406
1263	0.93875	4	0.290406
1264	0.93875	4	0.290406
1265	0.93875	4	0.290406
1266	0.93875	4	0.290406
1267	0.93875	4	0.290406
1268	0.93875	4	0.290406
1269	0.93875	4	0.290406
1270	0.93875	4	0.290406
1271	0.93875	4	0.290406
1272	0.93875	4	0.290406
1273	0.93875	4	0.290406
1274	0.93875	4	0.290406
1275	0.93875	4	0.290406
1276	0.93875	4	0.290406
1277	0.93875	4	0.290406
1278	0.93875	4	0.290406
1279	0.93875	4	0.290406
1280	0.93875	4	0.290406
1281	0.93875	4	0.290406
1282	0.93875	4	0.290406
1283	0.93875	4	0.290406
1284	0.93875	4	0.290406
1285	0.93875	4	0.290406
1286	0.93875	4	0.290406
1287	0.93875	4	0.290406
1288	0.93875	4	0.290406
1289	0.93875	4	0.290406
1290	0.93875	4	0.290406
1291	0.93875	4	0.290406
1292	0.93875	4	0.290406
1293	0.93875	4	0.290406
1294	0.93875	4	0.290406
1295	0.93875	4	0.290406
1296	0.93875	4	0.290406
1297	0.93875	4	0.290406
1298	0.93875	4	0.290406
1299	0.93875	4	0.290406
1300	0.93875	4	0.290406
1301	0.93875	4	0.290406
1302	0.93875	4	0.290406
1303	0.93875	4	0.290406
1304	0.93875	4	0.290406
1305	0.93875	4	0.290406
1306	0.93875	4	0.290406
1307	0.93875	4	0.290406
1308	0.93875	4	0.290406
1309	0.93875	4	0.290406
1310	0.93875	4	0.290406
1311	0.93875	4	0.290406
1312	0.93875	4	0.290406
1313	0.93875	4	0.290406
1314	0.93875	4	0.290406
1315	0.93875	4	0.290406
1316	0.93875	4	0.290406
1317	0.93875	4	0.290406
1318	0.93875	4	0.290406
1319	0.93875	4	0.290406
1320	0.93875	4	0.290406
1321	0.93875	4	0.290406
1322	0.93875	4	0.290406
1323	0.93875	4	0.290406
1324	0.93875	4	0.290406
1325	0.93875	4	0.290406
1326	0.93875	4	0.290406
1327	0.93875	4	0.290406
1328	0.93875	4	0.290406
1329	0.93875	4	0.290406
1330	0.93875	4	0.290406
1331	0.93875	4	0.290406
1332	0.93875	4	0.290406
1333	0.93875	4	0.290406
1334	0.93875	4	0.290406
1335	0.93875	4	0.290406
1336	0.93875	4	0.290406
1337	0.93875	4	0.290406
1338	0.93875	4	0.290406
1339	0.93875	4	0.290406
1340	0.93875	4	0.290406
1341	0.93875	4	0.290406
1342	0.93875	4	0.290406
1343	0.93875	4	0.290406
1344	0.93875	4	0.290406
1345	0.93875	4	0.290406
1346	0.93875	4	0.290406
1347	0.93875	4	0.290406
1348	0.93875	4	0.290406
1349	0.93875	4	0.290406
1350	0.93875	4	0.290406
1351	0.93875	4	0.290406
1352	0.93875	4	0.290406
1353	0.93875	4	0.290406
1354	0.93875	4	0.290406
1355	0.93875	4	0.290406
1356	0.93875	4	0.290406
1357	0.93875	4	0.290406
1358	0.93875	4	0.290406
1359	0.93875	4	0.290406
1360	0.93875	4	0.290406
1361	0.93875	4	0.290406
1362	0.93875	4	0.290406
1363	0.93875	4	0.290406
1364	0.93875	4	0.290406
1365	0.93875	4	0.290406
1366	0.93875	4	0.290406
1367	0.93875	4	0.290406
1368	0.93875	4	0.290406
1369	0.93875	4	0.290406
1370	0.93875	4	0.290406
1371	0.93875	4	0.290406
1372	0.93875	4	0.290406
1373	0.93875	4	0.290406
1374	0.93875	4	0.290406
1375	0.93875	4	0.290406
1376	0.93875	4	0.290406
1377	0.93875	4	0.290406
1378	0.93875	4	0.290406
1379	0.93875	4	0.290406
1380	0.93875	4	0.290406
1381	0.93875	4	0.290406
1382	0.93875	4	0.290406
1383	0.93875	4	0.290406
1384	0.93875	4	0.290406
1385	0.93875	4	0.290406
1386	0.93875	4	0.290406
1387	0.93875	4	0.290406
1388	0.93875	4	0.290406
1389	0.93875	4	0.290406
1390	0.93875	4	0.290406
1391	0.93875	4	0.290406
1392	0.93875	4	0.290406
1393	0.93875	4	0.290406
1394	0.93875	4	0.290406
1395	0.93875	4	0.290406
1396	0.93875	4	0.290406
1397	0.93875	4	0.290406
1398	0.93875	4	0.290406
1399	0.93875	4	0.290406
1400	0.93875	4	0.290406
1401	0.93875	4	0.290406
1402	0.93875	4	0.290406
1403	0.93875	4	0.290406
1404	0.93875	4	0.290406
1405	0.93875	4	0.290406
1406	0.93875	4	0.290406
1407	0.93875	4	0.290406
1408	0.93875	4	0.290406
1409	0.93875	4	0.290406
1410	0.93875	4	0.290406
1411	0.93875	4	0.290406
1412	0.93875	4	0.290406
1413	0.93875	4	0.290406
1414	0.93875	4	0.290406
1415	0.93875	4	0.290406
1416	0.93875	4	0.290406
1417	0.93875	4	0.290406
1418	0.93875	4	0.290406
1419	0.93875	4	0.290406
1420	0.93875	4	0.290406
1421	0.93875	4	0.290406
1422	0.93875	4	0.290406
1423	0.93875	4	0.290406
1424	0.93875	4	0.290406
1425	0.93875	4	0.290406
1426	0.93875	4	0.290406
1427	0.93875	4	0.290406
1428	0.93875	4	0.290406
1429	0.93875	4	0.290406
1430	0.93875	4	0.290406
1431	0.93875	4	0.290406
1432	0.93875	4	0.290406
1433	0.93875	4	0.290406
1434	0.93875	4	0.290406
1435	0.93875	4	0.290406
1436	0.93875	4	0.290406
1437	0.93875	4	0.290406
1438	0.93875	4	0.290406
1439	0.93875	4	0.290406
1440	0.93875	4	0.290406
1441	0.93875	4	0.290406
1442	0.93875	4	0.290406
1443	0.93875	4	0.290406
1444	0.93875	4	0.290406
1445	0.93875	4	0.290406
1446	0.93875	4	0.290406
1447	0.93875	4	0.290406
1448	0.93875	4	0.290406
1449	0.93875	4	0.290406
1450	0.93875	4	0.290406
1451	0.93875	4	0.290406
1452	0.93875	4	0.290406
1453	0.93875	4	0.290406
1454	0.93875	4	0.290406
1455	0.93875	4	0.290406
1456	0.93875	4	0.290406
1457	0.93875	4	0.290406
1458	0.93875	4	0.290406
1459	0.93875	4	0.290406
1460	0.93875	4	0.290406
1461	0.93875	4	0.290406
1462	0.93875	4	0.290406
1463	0.93875	4	0.290406
1464	0.93875	4	0.290406
1465	0.93875	4	0.290406
1466	0.93875	4	0.290406
1467	0.93875	4	0.290406
1468	0.93875	4	0.290406
1469	0.93875	4	0.290406
1470	0.93875	4	0.290406
1471	0.93875	4	0.290406
1472	0.93875	4	0.290406
1473	0.93875	4	0.290406
1474	0.93875	4	0.290406
1475	0.93875	4	0.290406
1476	0.93875	4	0.290406
1477	0.93875	4	0.290406
1478	0.93875	4	0.290406
1479	0.93875	4	0.290406
1480	0.93875	4	0.290406
1481	0.93875	4	0.290406
1482	0.93875	4	0.290406
1483	0.93875	4	0.290406
1484	0.93875	4	0.290406
1485	0.93875	4	0.290406
1486	0.93875	4	0.290406
1487	0.93875	4	0.290406
1488	0.93875	4	0.290406
1489	0.93875	4	0.290406
1490	0.93875	4	0.290406
1491	0.93875	4	0.290406
1492	0.93875	4	0.290406
1493	0.93875	4	0.290406
1494	0.93875	4	0.290406
1495	0.93875	4	0.290406
1496	0.93875	4	0.290406
1497	0.93875	4	0.290406
1498	0.93875	4	0.290406
1499	0.93875	4	0.290406
1500	0.93875	4	0.290406
1501	0.93875	4	0.290406
1502	0.93875	4	0.290406
1503	0.93875	4	0.290406
1504	0.93875	4	0.290406
1505	0.93875	4	0.290406
1506	0.93875	4	0.290406
1507	0.93875	4	0.290406
1508	0.93875	4	0.290406
1509	0.93875	4	0.290406
1510	0.93875	4	0.290406
1511	0.93875	4	0.290406
1512	0.93875	4	0.290406
1513	0.93875	4	0.290406
1514	0.93875	4	0.290406
1515	0.93875	4	0.290406
1516	0.93875	4	0.290406
1517	0.93875	4	0.290406
1518	0.93875	4	0.290406
1519	0.93875	4	0.290406
1520	0.93875	4	0.290406
1521	0.93875	4	0.290406
1522	0.93875	4	0.290406
1523	0.93875	4	0.290406
1524	0.93875	4	0.290406
1525	0.93875	4	0.290406
1526	0.93875	4	0.290406
1527	0.93875	4	0.290406
1528	0.93875	4	0.290406
1529	0.93875	4	0.290406
1530	0.93875	4	0.290406
1531	0.93875	4	0.290406
1532	0.93875	4	0.290406
1533	0.93875	4	0.290406
1534	0.93875	4	0.290406
1535	0.93875	4	0.290406
1536	0.93875	4	0.290406
1537	0.93875	4	0.290406
1538	0.93875	4	0.290406
1539	0.93875	4	0.290406
1540	0.93875	4	0.290406
1541	0.93875	4	0.290406
1542	0.93875	4	0.290406
1543	0.93875	4	0.290406
1544	0.93875	4	0.290406
1545	0.93875	4	0.290406
1546	0.93875	4	0.290406
1547	0.93875	4	0.290406
1548	0.93875	4	0.290406
1549	0.93875	4	0.290406
1550	0.93875	4	0.290406
1551	0.93875	4	0.290406
1552	0.93875	4	0.290406
1553	0.93875	4	0.290406
1554	0.93875	4	0.290406
1555	0.93875	4	0.290406
1556	0.93875	4	0.290406
1557	0.93875	4	0.290406
1558	0.93875	4	0.290406
1559	0.93875	4	0.290406
1560	0.93875	4	0.290406
1561	0.93875	4	0.290406
1562	0.93875	4	0.290406
1563	0.93875	4	0.290406
1564	0.93875	4	0.290406
1565	0.93875	4	0.290406
1566	0.93875	4	0.290406
1567	0.93875	4	0.290406
1568	0.93875	4	0.290406
1569	0.93875	4	0.290406
1570	0.93875	4	0.290406
1571	0.93875	4	0.290406
1572	0.93875	4	0.290406
1573	0.93875	4	0.290406
1574	0.93875	4	0.290406
1575	0.93875	4	0.290406
1576	0.93875	4	0.290406
1577	0.93875	4	0.290406
1578	0.93875	4	0.290406
1579	0.93875	4	0.290406
1580	0.93875	4	0.290406
1581	0.93875	4	0.290406
1582	0.93875	4	0.290406
1583	0.93875	4	0.290406
1584	0.93875	4	0.290406
1585	0.93875	4	0.290406
1586	0.93875	4	0.290406
1587	0.93875	4	0.290406
1588	0.93875	4	0.290406
1589	0.93875	4	0.290406
1590	0.93875	4	0.290406
1591	0.93875	4	0.290406
1592	0.93875	4	0.290406
1593	0.93875	4	0.290406
1594	0.93875	4	0.290406
1595	0.93875	4	0.290406
1596	0.93875	4	0.290406
1597	0.93875	4	0.290406
1598	0.93875	4	0.290406
1599	0.93875	4	0.290406
1600	0.93875	4	0.290406
1601	0.93875	4	0.290406
1602	0.93875	4	0.290406
1603	0.93875	4	0.290406
1604	0.93875	4	0.290406
1605	0.93875	4	0.290406
1606	0.93875	4	0.290406
1607	0.93875	4	0.290406
1608	0.93875	4	0.290406
1609	0.93875	4	0.290406
1610	0.93875	4	0.290406
1611	0.93875	4	0.290406
1612	0.93875	4	0.290406
1613	0.93875	4	0.290406
1614	0.93875	4	0.290406
1615	0.93875	4	0.290406
1616	0.93875	4	0.290406
1617	0.93875	4	0.290406
1618	0.93875	4	0.290406
1619	0.93875	4	0.290406
1620	0.93875	4	0.290406
1621	0.93875	4	0.290406
1622	0.93875	4	0.290406
1623	0.93875	4	0.290406
1624	0.93875	4	0.290406
1625	0.93875	4	0.290406
1626	0.93875	4	0.290406
1627	0.93875	4	0.290406
1628	0.93875	4	0.290406
1629	0.93875	4	0.290406
1630	0.93875	4	0.290406
1631	0.93875	4	0.290406
1632	0.93875	4	0.290406
1633	0.93875	4	0.290406
1634	0.93875	4	0.290406
1635	0.93875	4	0.290406
1636	0.93875	4	0.290406
1637	0.93875	4	0.290406
1638	0.93875	4	0.290406
1639	0.93875	4	0.290406
1640	0.93875	4	0.290406
1641	0.93875	4	0.290406
1642	0.93875	4	0.290406
1643	0.93875	4	0.290406
1644	0.93875	4	0.290406
1645	0.93875	4	0.290406
1646	0.93875	4	0.290406
1647	0.93875	4	0.290406
1648	0.93875	4	0.290406
1649	0.93875	4	0.290406
1650	0.93875	4	0.290406
1651	0.93875	4	0.290406
1652	0.93875	4	0.290406
1653	0.93875	4	0.290406
1654	0.93875	4	0.290406
1655	0.93875	4	0.290406
1656	0.93875	4	0.290406
1657	0.93875	4	0.290406
1658	0.93875	4	0.290406
1659	0.93875	4	0.290406
1660	0.93875	4	0.290406
1661	0.93875	4	0.290406
1662	0.93875	4	0.290406
1663	0.93875	4	0.290406
1664	0.93875	4	0.290406
1665	0.93875	4	0.290406
1666	0.93875	4	0.290406
1667	0.93875	4	0.290406
1668	0.93875	4	0.290406
1669	0.93875	4	0.290406
1670	0.93875	4	0.290406
1671	0.93875	4	0.290406
1672	0.93875	4	0.290406
1673	0.93875	4	0.290406
1674	0.93875	4	0.290406
1675	0.93875	4	0.290406
1676	0.93875	4	0.290406
1677	0.93875	4	0.290406
1678	0.93875	4	0.290406
1679	0.93875	4	0.290406
1680	0.93875	4	0.290406
1681	0.93875	4	0.290406
1682	0.93875	4	0.290406
1683	0.93875	4	0.290406
1684	0.93875	4	0.290406
1685	0.93875	4	0.290406
1686	0.93875	4	0.290406
1687	0.93875	4	0.290406
1688	0.93875	4	0.290406
1689	0.93875	4	0.290406
1690	0.93875	4	0.290406
1691	0.93875	4	0.290406
1692	0.93875	4	0.290406
1693	0.93875	4	0.290406
1694	0.93875	4	0.290406
1695	0.93875	4	0.290406
1696	0.93875	4	0.290406
1697	0.93875	4	0.290406
1698	0.93875	4	0.290406
1699	0.93875	4	0.290406
1700	0.93875	4	0.290406
1701	0.93875	4	0.290406
1702	0.93875	4	0.290406
1703	0.93875	4	0.290406
1704	0.93875	4	0.290406
1705	0.93875	4	0.290406
1706	0.93875	4	0.290406
1707	0.93875	4	0.290406
1708	0.93875	4	0.290406
1709	0.93875	4	0.290406
1710	0.93875	4	0.290406
1711	0.93875	4	0.290406
1712	0.93875	4	0.290406
1713	0.93875	4	0.290406
1714	0.93875	4	0.290406
1715	0.93875	4	0.290406
1716	0.93875	4	0.290406
1717	0.93875	4	0.290406
1718	0.93875	4	0.290406
1719	0.93875	4	0.290406
1720	0.93875	4	0.290406
1721	0.93875	4	0.290406
1722	0.93875	4	0.290406
1723	0.93875	4	0.290406
1724	0.93875	4	0.290406
1725	0.93875	4	0.290406
1726	0.93875	4	0.290406
1727	0.93875	4	0.290406
1728	0.93875	4	0.290406
1729	0.93875	4	0.290406
1730	0.93875	4	0.290406
1731	0.93875	4	0.290406
1732	0.93875	4	0.290406
1733	0.93875	4	0.290406
1734	0.93875	4	0.290406
1735	0.93875	4	0.290406
1736	0.93875	4	0.290406
1737	0.93875	4	0.290406
1738	0.93875	4	0.290406
1739	0.93875	4	0.290406
1740	0.93875	4	0.290406
1741	0.93875	4	0.290406
1742	0.93875	4	0.290406
1743	0.93875	4	0.290406
1744	0.93875	4	0.290406
1745	0.93875	4	0.290406
1746	0.93875	4	0.290406
1747	0.93875	4	0.290406
1748	0.93875	4	0.290406
1749	0.93875	4	0.290406
1750	0.93875	4	0.290406
1751	0.93875	4	0.290406
1752	0.93875	4	0.290406
1753	0.93875	4	0.290406
1754	0.93875	4	0.290406
1755	0.93875	4	0.290406
1756	0.93875	4	0.290406
1757	0.93875	4	0.290406
1758	0.93875	4	0.290406
1759	0.93875	4	0.290406
1760	0.93875	4	0.290406
1761	0.93875	4	0.290406
1762	0.93875	4	0.290406
1763	0.93875	4	0.290406
1764	0.93875	4	0.290406
1765	0.93875	4	0.290406
1766	0.93875	4	0.290406
1767	0.93875	4	0.290406
1768	0.93875	4	0.290406
1769	0.93875	4	0.290406
1770	0.93875	4	0.290406
1771	0.93875	4	0.290406
1772	0.93875	4	0.290406
1773	0.93875	4	0.290406
1774	0.93875	4	0.290406
1775	0.93875	4	0.290406
1776	0.93875	4	0.290406
1777	0.93875	4	0.290406
1778	0.93875	4	0.290406
1779	0.93875	4	0.290406
1780	0.93875	4	0.290406
1781	0.93875	4	0.290406
1782	0.93875	4	0.290406
1783	0.93875	4	0.290406
1784	0.93875	4	0.290406
1785	0.93875	4	0.290406
1786	0.93875	4	0.290406
1787	0.93875	4	0.290406
1788	0.93875	4	0.290406
1789	0.93875	4	0.290406
1790	0.93875	4	0.290406
1791	0.93875	4	0.290406
1792	0.93875	4	0.290406
1793	0.93875	4	0.290406
1794	0.93875	4	0.290406
1795	0.93875	4	0.290406
1796	0.93875	4	0.290406
1797	0.93875	4	0.290406
1798	0.93875	4	0.290406
1799	0.93875	4	0.290406
1800	0.93875	4	0.290406
1801	0.93875	4	0.290406
1802	0.93875	4	0.290406
1803	0.93875	4	0.290406
1804	0.93875	4	0.290406
1805	0.93875	4	0.290406
1806	0.93875	4	0.290406
1807	0.93875	4	0.290406
1808	0.93875	4	0.290406
1809	0.93875	4	0.290406
1810	0.93875	4	0.290406
1811	0.93875	4	0.290406
1812	0.93875	4	0.290406
1813	0.93875	4	0.290406
1814	0.93875	4	0.290406
1815	0.93875	4	0.290406
1816	0.93875	4	0.290406
1817	0.93875	4	0.290406
1818	0.93875	4	0.290406
1819	0.93875	4	0.290406
1820	0.93875	4	0.290406
1821	0.93875	4	0.290406
1822	0.93875	4	0.290406
1823	0.93875	4	0.290406
1824	0.93875	4	0.290406
1825	0.93875	4	0.290406
1826	0.93875	4	0.290406
1827	0.93875	4	0.290406
1828	0.93875	4	0.290406
1829	0.93875	4	0.290406
1830	0.93875	4	0.290406
1831	0.93875	4	0.290406
1832	0.93875	4	0.290406
1833	0.93875	4	0.290406
1834	0.93875	4	0.290406
1835	0.93875	4	0.290406
1836	0.93875	4	0.290406
1837	0.93875	4	0.290406
1838	0.93875	4	0.290406
1839	0.93875	4	0.290406
1840	0.93875	4	0.290406
1841	0.93875	4	0.290406
1842	0.93875	4	0.290406
1843	0.93875	4	0.290406
1844	0.93875	4	0.290406
1845	0.93875	4	0.290406
1846	0.93875	4	0.290406
1847	0.93875	4	0.290406
1848	0.93875	4	0.290406
1849	0.93875	4	0.290406
1850	0.93875	4	0.290406
1851	0.93875	4	0.290406
1852	0.93875	4	0.290406
1853	0.93875	4	0.290406
1854	0.93875	4	0.290406
1855	0.93875	4	0.290406
1856	0.93875	4	0.290406
1857	0.93875	4	0.290406
1858	0.93875	4	0.290406
1859	0.93875	4	0.290406
1860	0.93875	4	0.290406
1861	0.93875	4	0.290406
1862	0.93875	4	0.290406
1863	0.93875	4	0.290406
1864	0.93875	4	0.290406
1865	0.93875	4	0.290406
1866	0.93875	4	0.290406
1867	0.93875	4	0.290406
1868	0.93875	4	0.290406
1869	0.93875	4	0.290406
1870	0.93875	4	0.290406
1871	0.93875	4	0.290406
1872	0.93875	4	0.290406
1873	0.93875	4	0.290406
1874	0.93875	4	0.290406
1875	0.93875	4	0.290406
1876	0.93875	4	0.290406
1877	0.93875	4	0.290406
1878	0.93875	4	0.290406
1879	0.93875	4	0.290406
1880	0.93875	4	0.290406
1881	0.93875	4	0.290406
1882	0.93875	4	0.290406
1883	0.93875	4	0.290406
1884	0.93875	4	0.290406
1885	0.93875	4	0.290406
1886	0.93875	4	0.290406
1887	0.93875	4	0.290406
1888	0.93875	4	0.290406
1889	0.93875	4	0.290406
1890	0.93875	4	0.290406
1891	0.93875	4	0.290406
1892	0.93875	4	0.290406
1893	0.93875	4	0.290406
1894	0.93875	4	0.290406
1895	0.93875	4	0.290406
1896	0.93875	4	0.290406
1897	0.93875	4	0.290406
1898	0.93875	4	0.290406
1899	0.93875	4	0.290406
1900	0.93875	4	0.290406
1901	0.93875	4	0.290406
1902	0.93875	4	0.290406
1903	0.93875	4	0.290406
1904	0.93875	4	0.290406
1905	0.93875	4	0.290406
1906	0.93875	4	0.290406
1907	0.93875	4	0.290406
1908	0.93875	4	0.290406
1909	0.93875	4	0.290406
1910	0.93875	4	0.290406
1911	0.93875	4	0.290406
1912	0.93875	4	0.290406
1913	0.93875	4	0.290406
1914	0.93875	4	0.290406
1915	0.93875	4	0.290406
1916	0.93875	4	0.290406
1917	0.93875	4	0.290406
1918	0.93875	4	0.290406
1919	0.93875	4	0.290406
1920	0.93875	4	0.290406
1921	0.93875	4	0.290406
1922	0.93875	4	0.290406
1923	0.93875	4	0.290406
1924	0.93875	4	0.290406
1925	0.93875	4	0.290406
1926	0.93875	4	0.290406
1927	0.93875	4	0.290406
1928	0.93875	4	0.290406
1929	0.93875	4	0.290406
1930	0.93875	4	0.290406
1931	0.93875	4	0.290406
1932	0.93875	4	0.290406
1933	0.93875	4	0.290406
1934	0.93875	4	0.290406
1935	0.93875	4	0.290406
1936	0.93875	4	0.290406
1937	0.93875	4	0.290406
1938	0.93875	4	0.290406
1939	0.93875	4	0.290406
1940	0.93875	4	0.290406
1941	0.93875	4	0.290406
1942	0.93875	4	0.290406
1943	0.93875	4	0.290406
1944	0.93875	4	0.290406
1945	0.93875	4	0.290406
1946	0.93875	4	0.290406
1947	0.93875	4	0.290406
1948	0.93875	4	0.290406
1949	0.93875	4	0.290406
1950	0.93875	4	0.290406
1951	0.93875	4	0.290406
1952	0.93875	4	0.290406
1953	0.93875	4	0.290406
1954	0.93875	4	0.290406
1955	0.93875	4	0.290406
1956	0.93875	4	0.290406
1957	0.93875	4	0.290406
1958	0.93875	4	0.290406
1959	0.93875	4	0.290406
1960	0.93875	4	0.290406
1961	0.93875	4	0.290406
1962	0.93875	4	0.290406
1963	0.93875	4	0.290406
1964	0.93875	4	0.290406
1965	0.93875	4	0.290406
1966	0.93875	4	0.290406
1967	0.93875	4	0.290406
1968	0.93875	4	0.290406
1969	0.93875	4	0.290406
1970	0.93875	4	0.290406
1971	0.93875	4	0.290406
1972	0.93875	4	0.290406
1973	0.93875	4	0.290406
1974	0.93875	4	0.290406
1975	0.93875	4	0.290406
1976	0.93875	4	0.290406
1977	0.93875	4	0.290406
1978	0.93875	4	0.290406
1979	0.93875	4	0.290406
1980	0.93875	4	0.290406
1981	0.93875	4	0.290406
1982	0.93875	4	0.290406
1983	0.93875	4	0.290406
1984	0.93875	4	0.290406
1985	0.93875	4	0.290406
1986	0.93875	4	0.290406
1987	0.93875	4	0.290406
1988	0.93875	4	0.290406
1989	0.93875	4	0.290406
1990	0.93875	4	0.290406
1991	0.93875	4	0.290406
1992	0.93875	4	0.290406
1993	0.93875	4	0.290406
1994	0.93875	4	0.290406
1995	0.93875	4	0.290406
1996	0.93875	4	0.290406
1997	0.93875	4	0.290406
1998	0.93875	4	0.290406
1999	0.93875	4	0.290406
2000	0.93875	4	0.290406
[truncated: 3,001 more rows]
