# Supplementary material for: Aspiration-driven co-evolution of cooperation with individual behavioral diversity
Source: PLoS One. 2023 Sep 15;18(9):e0291134. doi: 10.1371/journal.pone.0291134 (PMC10503719; doi:10.1371/journal.pone.0291134)
Supplement: S1 Data — (ZIP) [file pone.0291134.s001.zip › M1/v2-L=200/data/aspiration_time,b=1.31_frequency.txt]

1	0.5	0.5	0
2	0.642532	0.659698	0.459164
3	0.714331	0.772537	0.506118
4	0.743204	0.861547	0.547723
5	0.742902	0.935577	0.57118
6	0.725707	1.00256	0.576962
7	0.700383	1.07076	0.566964
8	0.671311	1.1416	0.548343
9	0.641775	1.21246	0.524017
10	0.613583	1.27276	0.497872
11	0.587014	1.34414	0.470491
12	0.561838	1.41547	0.444136
13	0.538944	1.47606	0.417351
14	0.517767	1.5345	0.393098
15	0.498967	1.59195	0.369613
16	0.482734	1.65067	0.34826
17	0.46789	1.70661	0.329413
18	0.454573	1.75886	0.311181
19	0.443571	1.79359	0.293611
20	0.433813	1.8389	0.278949
21	0.425573	1.87256	0.266581
22	0.418434	1.89908	0.254146
23	0.412034	1.9346	0.244878
24	0.406925	1.97091	0.236233
25	0.402372	1.98656	0.228549
26	0.398667	2.01726	0.221866
27	0.395091	2.06486	0.215929
28	0.392017	2.11013	0.209037
29	0.389488	2.14653	0.203867
30	0.387792	2.17001	0.198257
31	0.386299	2.19998	0.193974
32	0.385526	2.22695	0.189526
33	0.384973	2.26309	0.186273
34	0.384783	2.29467	0.183655
35	0.385134	2.30613	0.181252
36	0.385429	2.30872	0.177768
37	0.385958	2.31092	0.177467
38	0.386623	2.34814	0.175136
39	0.387448	2.35975	0.174192
40	0.388389	2.38701	0.172041
41	0.389932	2.4151	0.169155
42	0.39118	2.43806	0.169547
43	0.392693	2.47288	0.167772
44	0.394054	2.50611	0.167372
45	0.395575	2.54836	0.165511
46	0.397138	2.56476	0.164758
47	0.398327	2.61588	0.164394
48	0.399581	2.62497	0.163256
49	0.401058	2.64884	0.16476
50	0.402463	2.66769	0.164676
51	0.404107	2.6977	0.164393
52	0.406068	2.69671	0.164635
53	0.407798	2.71573	0.162143
54	0.40997	2.73695	0.161504
55	0.412258	2.75176	0.161667
56	0.414308	2.75637	0.163155
57	0.416307	2.75909	0.164933
58	0.41807	2.76715	0.164508
59	0.420146	2.77176	0.165227
60	0.42256	2.77987	0.164342
61	0.424642	2.80072	0.163637
62	0.426642	2.82008	0.165276
63	0.42819	2.87281	0.166339
64	0.429959	2.90435	0.165829
65	0.431219	2.92618	0.166344
66	0.432717	2.92931	0.167669
67	0.434241	2.92961	0.168329
68	0.436329	2.91526	0.166847
69	0.438287	2.93585	0.165935
70	0.440417	2.93937	0.167759
71	0.44238	2.95107	0.16758
72	0.444479	2.95361	0.167313
73	0.446207	2.98978	0.167586
74	0.447992	2.99282	0.166254
75	0.449444	3.02652	0.167153
76	0.450832	3.03629	0.167623
77	0.452286	3.04993	0.168462
78	0.454229	3.05951	0.168127
79	0.456306	3.04506	0.168507
80	0.458435	3.03354	0.169528
81	0.460633	3.0471	0.169411
82	0.462671	3.05584	0.170694
83	0.464572	3.07775	0.171555
84	0.466353	3.09821	0.171322
85	0.467619	3.13383	0.172278
86	0.469206	3.14183	0.172
87	0.470867	3.13708	0.169593
88	0.472677	3.13286	0.17126
89	0.47459	3.14325	0.17122
90	0.476423	3.15271	0.171854
91	0.478489	3.16292	0.17316
92	0.480016	3.18515	0.174093
93	0.481769	3.20124	0.175066
94	0.483159	3.22315	0.176176
95	0.484717	3.21645	0.175785
96	0.486295	3.24033	0.175864
97	0.487877	3.24213	0.174265
98	0.489602	3.24475	0.173835
99	0.491551	3.24247	0.172933
100	0.49359	3.22255	0.171728
101	0.495396	3.23162	0.172763
102	0.497039	3.26013	0.17529
103	0.498837	3.25626	0.176287
104	0.500405	3.27138	0.175405
105	0.501959	3.28033	0.175831
106	0.50334	3.30755	0.177851
107	0.504604	3.31462	0.178704
108	0.506151	3.30385	0.179238
109	0.507776	3.29995	0.179243
110	0.509458	3.29756	0.178267
111	0.511099	3.29945	0.178132
112	0.51294	3.30519	0.178545
113	0.514499	3.3107	0.178667
114	0.516277	3.29766	0.179081
115	0.517924	3.29487	0.180655
116	0.519416	3.30622	0.182438
117	0.521041	3.31057	0.181805
118	0.522576	3.32528	0.183323
119	0.524189	3.31796	0.182502
120	0.525669	3.33869	0.182957
121	0.527054	3.33429	0.183897
122	0.528697	3.34547	0.183754
123	0.53004	3.36418	0.185914
124	0.531331	3.37819	0.186107
125	0.532484	3.39995	0.187643
126	0.533824	3.40746	0.186797
127	0.534716	3.4307	0.186899
128	0.535914	3.44268	0.185252
129	0.53708	3.44086	0.187143
130	0.5381	3.45471	0.187075
131	0.539142	3.4709	0.186662
132	0.54039	3.46982	0.187271
133	0.541735	3.45095	0.186113
134	0.542988	3.45598	0.185619
135	0.544279	3.47101	0.186515
136	0.545181	3.49453	0.187807
137	0.546226	3.50342	0.187808
138	0.547142	3.51981	0.187969
139	0.548184	3.53063	0.188204
140	0.549061	3.54148	0.188348
141	0.549983	3.54352	0.186784
142	0.551045	3.54981	0.187306
143	0.552113	3.54512	0.187002
144	0.553083	3.54278	0.186681
145	0.554047	3.54042	0.1873
146	0.554974	3.54602	0.187087
147	0.555721	3.57423	0.188924
148	0.556565	3.58332	0.189241
149	0.557284	3.58513	0.190112
150	0.558054	3.60173	0.190779
151	0.558901	3.61281	0.189817
152	0.559501	3.62084	0.190192
153	0.560277	3.60672	0.188455
154	0.561183	3.60354	0.188519
155	0.561795	3.61525	0.190463
156	0.562285	3.63081	0.190759
157	0.562673	3.66062	0.191183
158	0.563073	3.67586	0.190974
159	0.563807	3.67399	0.189777
160	0.564486	3.66066	0.18864
161	0.564961	3.66863	0.190057
162	0.565679	3.66802	0.189181
163	0.566213	3.67669	0.18863
164	0.566862	3.66859	0.188878
165	0.567615	3.67002	0.189451
166	0.568257	3.67026	0.19063
167	0.569039	3.67273	0.191598
168	0.569558	3.68764	0.192816
169	0.570073	3.68786	0.191604
170	0.570541	3.70272	0.192489
171	0.571045	3.70701	0.192043
172	0.571589	3.70958	0.19116
173	0.571888	3.72703	0.192155
174	0.57256	3.71839	0.191773
175	0.573108	3.72658	0.191595
176	0.57361	3.73112	0.191906
177	0.574232	3.72549	0.191402
178	0.574701	3.72611	0.191654
179	0.575048	3.7395	0.191709
180	0.575383	3.7558	0.192806
181	0.575735	3.7562	0.192953
182	0.576198	3.75526	0.191189
183	0.576756	3.75516	0.191528
184	0.577245	3.76779	0.192048
185	0.577602	3.77613	0.192545
186	0.577692	3.7873	0.192208
187	0.577955	3.79211	0.19253
188	0.578319	3.7859	0.192073
189	0.578593	3.79917	0.1926
190	0.578707	3.81751	0.193675
191	0.578745	3.83076	0.193261
192	0.578978	3.83227	0.192427
193	0.579275	3.82226	0.191002
194	0.57972	3.80789	0.190994
195	0.580151	3.80691	0.191089
196	0.580391	3.82178	0.191294
197	0.580705	3.83192	0.191549
198	0.581079	3.81713	0.191304
199	0.58137	3.81887	0.191419
200	0.581636	3.82988	0.191818
201	0.581979	3.82586	0.190955
202	0.582377	3.82605	0.191377
203	0.582615	3.83803	0.192243
204	0.582908	3.83787	0.191773
205	0.583185	3.84109	0.190879
206	0.583407	3.84135	0.191198
207	0.583701	3.83717	0.191827
208	0.58398	3.84072	0.192632
209	0.584179	3.84703	0.192403
210	0.584416	3.8407	0.192407
211	0.584657	3.84569	0.191871
212	0.584844	3.8466	0.192177
213	0.585103	3.84721	0.19137
214	0.585367	3.84666	0.192038
215	0.585629	3.83778	0.19136
216	0.585906	3.8417	0.191401
217	0.586314	3.84001	0.19155
218	0.586693	3.84056	0.191398
219	0.586968	3.85104	0.192177
220	0.587195	3.84987	0.192265
221	0.587513	3.84985	0.191906
222	0.587824	3.85626	0.192093
223	0.588062	3.86109	0.192701
224	0.588315	3.86557	0.192547
225	0.588426	3.86229	0.192245
226	0.588624	3.85949	0.192497
227	0.588761	3.86309	0.19314
228	0.58895	3.8638	0.19306
229	0.589227	3.85929	0.192478
230	0.589555	3.85145	0.193182
231	0.589814	3.8507	0.192949
232	0.590064	3.85801	0.192852
233	0.590307	3.86088	0.19257
234	0.590515	3.86182	0.19238
235	0.59084	3.86113	0.192522
236	0.591242	3.84495	0.192381
237	0.591632	3.84749	0.1922
238	0.591902	3.85343	0.193418
239	0.592297	3.8467	0.193455
240	0.592675	3.84934	0.193247
241	0.593196	3.83647	0.192137
242	0.593901	3.82804	0.191827
243	0.594382	3.84222	0.192963
244	0.594667	3.85226	0.193584
245	0.594996	3.83809	0.194062
246	0.595571	3.83099	0.194156
247	0.596055	3.82643	0.193325
248	0.596403	3.83985	0.194299
249	0.596661	3.85304	0.195317
250	0.596894	3.86025	0.196337
251	0.597038	3.85856	0.196089
252	0.59741	3.86387	0.195339
253	0.597656	3.86404	0.195183
254	0.597952	3.86553	0.19595
255	0.598222	3.86579	0.1955
256	0.598508	3.86809	0.195434
257	0.598687	3.87678	0.195597
258	0.598743	3.88906	0.19612
259	0.598898	3.8959	0.195976
260	0.599055	3.89962	0.195801
261	0.599217	3.911	0.195531
262	0.599375	3.90562	0.195116
263	0.599569	3.90383	0.195031
264	0.59983	3.89755	0.194639
265	0.600103	3.88933	0.194192
266	0.600428	3.88034	0.193906
267	0.600794	3.8769	0.194537
268	0.601123	3.87235	0.194644
269	0.601438	3.87693	0.194533
270	0.601592	3.88369	0.19511
271	0.602014	3.87241	0.194915
272	0.602368	3.87349	0.194766
273	0.602719	3.87525	0.194941
274	0.60298	3.87799	0.194687
275	0.603174	3.88447	0.195444
276	0.603435	3.88192	0.195018
277	0.603794	3.87991	0.195258
278	0.603991	3.88239	0.19517
279	0.604226	3.88618	0.195895
280	0.604521	3.88573	0.195765
281	0.604785	3.89009	0.195934
282	0.604996	3.90008	0.19576
283	0.605299	3.8917	0.195377
284	0.605669	3.89178	0.195055
285	0.605957	3.89118	0.195454
286	0.606125	3.90036	0.195642
287	0.606331	3.90677	0.195806
288	0.606569	3.90283	0.19573
289	0.606877	3.89887	0.195737
290	0.607168	3.90102	0.195691
291	0.607367	3.91427	0.196456
292	0.607523	3.92041	0.196286
293	0.607733	3.91507	0.196036
294	0.607848	3.91594	0.196475
295	0.60808	3.91409	0.19634
296	0.608273	3.91638	0.196271
297	0.608475	3.92329	0.196581
298	0.608583	3.92526	0.196666
299	0.608805	3.91934	0.196082
300	0.608949	3.91697	0.196121
301	0.609118	3.91561	0.196167
302	0.609309	3.92117	0.19642
303	0.609364	3.93659	0.197083
304	0.609422	3.94594	0.197359
305	0.609539	3.94325	0.196771
306	0.609611	3.93781	0.196264
307	0.609743	3.93503	0.196231
308	0.609837	3.93426	0.196539
309	0.609867	3.93615	0.196757
310	0.609979	3.93267	0.196896
311	0.610036	3.93674	0.197189
312	0.610092	3.93932	0.196828
313	0.610156	3.94704	0.196889
314	0.610234	3.94577	0.197135
315	0.610218	3.94802	0.197575
316	0.610175	3.95634	0.197554
317	0.610119	3.96263	0.197456
318	0.610133	3.96301	0.197002
319	0.610232	3.95923	0.196945
320	0.610235	3.96011	0.196523
321	0.610248	3.96205	0.196509
322	0.610298	3.96439	0.196489
323	0.61034	3.96959	0.196635
324	0.610325	3.9707	0.196588
325	0.610328	3.97029	0.196748
326	0.610371	3.97013	0.196921
327	0.610383	3.96836	0.196836
328	0.610416	3.96718	0.196806
329	0.610454	3.96524	0.196559
330	0.610472	3.96456	0.196239
331	0.61052	3.96206	0.196073
332	0.610583	3.96273	0.196484
333	0.610689	3.95838	0.196507
334	0.61088	3.94994	0.196078
335	0.611049	3.9455	0.196188
336	0.611215	3.94726	0.196576
337	0.611293	3.94998	0.196432
338	0.611443	3.94185	0.196242
339	0.611582	3.94423	0.196419
340	0.611737	3.94123	0.197177
341	0.61183	3.94216	0.197587
342	0.611855	3.94088	0.197878
343	0.611912	3.94272	0.19782
344	0.611978	3.94836	0.197614
345	0.611956	3.94588	0.197581
346	0.611998	3.94526	0.197494
347	0.6121	3.94402	0.197553
348	0.612125	3.95092	0.1982
349	0.612243	3.94545	0.197958
350	0.612283	3.95305	0.197902
351	0.612321	3.95414	0.197915
352	0.612325	3.95354	0.1981
353	0.612347	3.95312	0.197966
354	0.612366	3.95913	0.198193
355	0.612411	3.95834	0.198023
356	0.612514	3.95099	0.197574
357	0.612613	3.95142	0.197526
358	0.612709	3.95062	0.197523
359	0.612836	3.94936	0.197822
360	0.612877	3.95024	0.197759
361	0.61293	3.95158	0.197546
362	0.612939	3.95195	0.197616
363	0.613062	3.94932	0.197765
364	0.613214	3.95335	0.19754
365	0.613338	3.95089	0.197564
366	0.613434	3.95201	0.197954
367	0.613566	3.95632	0.197989
368	0.613638	3.9539	0.197632
369	0.613672	3.95503	0.197528
370	0.613742	3.95412	0.197193
371	0.613799	3.94986	0.197367
372	0.614003	3.94436	0.19744
373	0.614118	3.94538	0.197758
374	0.614266	3.94735	0.197571
375	0.614355	3.95007	0.197754
376	0.614423	3.95613	0.198342
377	0.614485	3.95899	0.198585
378	0.614532	3.96517	0.198503
379	0.614486	3.96986	0.198401
380	0.614514	3.96811	0.198436
381	0.61454	3.96957	0.198179
382	0.614525	3.97154	0.198235
383	0.614515	3.9733	0.198324
384	0.614483	3.97694	0.198049
385	0.614483	3.97792	0.198034
386	0.614451	3.98127	0.198008
387	0.614475	3.97904	0.197675
388	0.614526	3.97496	0.197493
389	0.614552	3.97428	0.197395
390	0.614652	3.96898	0.197211
391	0.614811	3.96259	0.19702
392	0.614959	3.96161	0.196992
393	0.61512	3.95979	0.197082
394	0.615235	3.96034	0.19725
395	0.615371	3.95869	0.197186
396	0.615547	3.96032	0.19718
397	0.615682	3.95843	0.197463
398	0.615776	3.96225	0.197619
399	0.615828	3.96445	0.197932
400	0.615919	3.9609	0.19795
401	0.616065	3.95857	0.198087
402	0.616142	3.96253	0.197785
403	0.61623	3.96496	0.198216
404	0.616246	3.96658	0.198455
405	0.616255	3.97453	0.198429
406	0.616304	3.97554	0.198571
407	0.616314	3.97914	0.198666
408	0.61632	3.9771	0.198714
409	0.616363	3.97364	0.198343
410	0.616432	3.97329	0.198252
411	0.616495	3.97255	0.19799
412	0.616573	3.97483	0.197901
413	0.616582	3.97682	0.198088
414	0.616642	3.97673	0.197847
415	0.616678	3.97731	0.197816
416	0.616783	3.97226	0.197396
417	0.616901	3.96878	0.197645
418	0.617017	3.97192	0.197702
419	0.61709	3.97	0.197705
420	0.617147	3.97044	0.197927
421	0.617251	3.96966	0.197822
422	0.61728	3.97401	0.198373
423	0.617333	3.97524	0.198279
424	0.617311	3.97226	0.198203
425	0.617294	3.97439	0.198659
426	0.617311	3.97565	0.198734
427	0.617351	3.9741	0.198973
428	0.617357	3.97096	0.19884
429	0.617398	3.97222	0.198941
430	0.617413	3.97443	0.198682
431	0.617441	3.97445	0.198712
432	0.617464	3.97372	0.198615
433	0.617457	3.97805	0.198493
434	0.617479	3.97828	0.198171
435	0.617552	3.97523	0.198102
436	0.617585	3.97433	0.198038
437	0.617669	3.96981	0.197956
438	0.617721	3.97273	0.19818
439	0.617819	3.97189	0.19797
440	0.617873	3.97661	0.197972
441	0.617932	3.979	0.197952
442	0.617961	3.98386	0.198123
443	0.617985	3.98498	0.19801
444	0.618025	3.98416	0.198051
445	0.618045	3.98564	0.197995
446	0.618099	3.98364	0.19756
447	0.618143	3.98178	0.197736
448	0.618163	3.98569	0.197908
449	0.618169	3.98544	0.19816
450	0.618249	3.98083	0.197974
451	0.618304	3.97938	0.198217
452	0.618325	3.98138	0.19831
453	0.618382	3.98359	0.198524
454	0.618301	3.98721	0.19894
455	0.61826	3.98811	0.198782
456	0.618231	3.98756	0.198605
457	0.618234	3.98457	0.198341
458	0.618267	3.97823	0.198107
459	0.618285	3.97932	0.198096
460	0.618356	3.97518	0.198057
461	0.618402	3.97249	0.198127
462	0.618463	3.97438	0.198384
463	0.618525	3.97394	0.198296
464	0.618594	3.97949	0.198635
465	0.618635	3.97635	0.198437
466	0.618653	3.9754	0.198469
467	0.618706	3.97561	0.198396
468	0.618737	3.97186	0.198371
469	0.618818	3.97253	0.198377
470	0.618836	3.97565	0.198537
471	0.618885	3.97472	0.198709
472	0.618878	3.97939	0.198649
473	0.618854	3.98384	0.198598
474	0.618871	3.98315	0.19849
475	0.61888	3.98132	0.19841
476	0.618911	3.97923	0.198387
477	0.618935	3.97875	0.198368
478	0.618914	3.98215	0.198451
479	0.618905	3.98465	0.198341
480	0.618923	3.98581	0.198535
481	0.618918	3.98528	0.198703
482	0.618952	3.98196	0.19841
483	0.618988	3.98095	0.198365
484	0.619039	3.98159	0.19898
485	0.619042	3.97897	0.19846
486	0.619065	3.97934	0.198759
487	0.619049	3.98199	0.199155
488	0.618983	3.98557	0.199166
489	0.618929	3.9862	0.199346
490	0.618915	3.98645	0.198979
491	0.618835	3.99131	0.19935
492	0.618783	3.9913	0.199292
493	0.618742	3.9929	0.199367
494	0.618674	3.99399	0.199262
495	0.61862	3.99541	0.199345
496	0.618538	3.99706	0.199261
497	0.618453	3.99885	0.199157
498	0.618387	3.99839	0.198926
499	0.618333	3.99851	0.198851
500	0.618256	3.99794	0.198621
501	0.61822	3.99751	0.198527
502	0.61818	3.99691	0.198557
503	0.618156	3.99708	0.198509
504	0.618169	3.99343	0.198443
505	0.61817	3.99239	0.19868
506	0.618131	3.99309	0.198763
507	0.618119	3.99402	0.198634
508	0.618101	3.99435	0.198573
509	0.618098	3.99468	0.198528
510	0.618082	3.99267	0.19844
511	0.618092	3.99224	0.198399
512	0.618114	3.98855	0.198456
513	0.61816	3.98802	0.198361
514	0.618163	3.99003	0.198433
515	0.618166	3.98971	0.198263
516	0.618163	3.98841	0.198528
517	0.618182	3.98907	0.198467
518	0.618223	3.98721	0.198532
519	0.61828	3.98486	0.19857
520	0.618303	3.98679	0.198568
521	0.618378	3.98488	0.198678
522	0.618374	3.98713	0.198712
523	0.618364	3.98947	0.198729
524	0.618365	3.99203	0.198838
525	0.618364	3.99085	0.198663
526	0.618384	3.99018	0.198556
527	0.618394	3.99135	0.198422
528	0.618421	3.98898	0.198428
529	0.618405	3.98934	0.198578
530	0.618388	3.99122	0.198858
531	0.618371	3.99206	0.198734
532	0.618369	3.99233	0.198699
533	0.618371	3.99084	0.198674
534	0.618385	3.9893	0.198453
535	0.618419	3.98494	0.198397
536	0.618434	3.98611	0.198799
537	0.618436	3.9876	0.199255
538	0.618434	3.9879	0.199428
539	0.618433	3.98811	0.199295
540	0.618471	3.98896	0.198914
541	0.618467	3.99064	0.198806
542	0.618524	3.98728	0.198648
543	0.618531	3.98633	0.198669
544	0.618558	3.98535	0.198609
545	0.618595	3.98395	0.198505
546	0.618627	3.98517	0.198709
547	0.618641	3.98435	0.198826
548	0.618679	3.98315	0.199019
549	0.618773	3.97999	0.198988
550	0.618799	3.98039	0.19886
551	0.618886	3.97878	0.198841
552	0.618953	3.97877	0.198811
553	0.619003	3.97714	0.198752
554	0.61907	3.97741	0.198793
555	0.619091	3.98379	0.198977
556	0.619119	3.98434	0.199258
557	0.619117	3.98435	0.199044
558	0.619121	3.98599	0.199161
559	0.619105	3.99008	0.19938
560	0.61907	3.99312	0.199495
561	0.619052	3.99357	0.199205
562	0.619031	3.99328	0.199111
563	0.619027	3.99344	0.198981
564	0.618997	3.99599	0.199376
565	0.618955	3.99725	0.199279
566	0.618924	3.99794	0.199265
567	0.618903	3.99805	0.199228
568	0.618874	3.99815	0.199182
569	0.618862	3.99671	0.198921
570	0.618875	3.99423	0.198818
571	0.618895	3.99293	0.198788
572	0.6189	3.99258	0.198732
573	0.618912	3.99286	0.198817
574	0.618921	3.99519	0.199071
575	0.618893	3.99671	0.199063
576	0.618882	3.9968	0.198933
577	0.618876	3.99689	0.198808
578	0.618876	3.99566	0.198747
579	0.618874	3.99489	0.198842
580	0.618856	3.99488	0.198929
581	0.618863	3.9938	0.198965
582	0.618849	3.99432	0.19931
583	0.618847	3.99383	0.199155
584	0.618859	3.99407	0.199139
585	0.618856	3.99491	0.199138
586	0.618847	3.99427	0.199208
587	0.618903	3.99198	0.199023
588	0.618896	3.9922	0.199093
589	0.618918	3.99289	0.199139
590	0.618914	3.9941	0.199198
591	0.618919	3.99349	0.199172
592	0.618934	3.99374	0.199159
593	0.618927	3.99372	0.199259
594	0.618936	3.99465	0.199368
595	0.618935	3.99467	0.199257
596	0.618936	3.99588	0.199321
597	0.618912	3.99742	0.199424
598	0.618884	3.99731	0.199299
599	0.618856	3.99719	0.199175
600	0.618834	3.99765	0.1992
601	0.618824	3.99776	0.199176
602	0.618811	3.99851	0.199174
603	0.618806	3.99856	0.199162
604	0.618803	3.99722	0.198898
605	0.618811	3.996	0.198738
606	0.618822	3.99507	0.199081
607	0.618834	3.99473	0.19903
608	0.618847	3.99534	0.199288
609	0.618834	3.99573	0.199545
610	0.618819	3.99503	0.199509
611	0.618796	3.99692	0.199354
612	0.618775	3.99707	0.199206
613	0.618773	3.9973	0.199176
614	0.618774	3.99749	0.199154
615	0.618754	3.99754	0.199124
616	0.618742	3.99826	0.199127
617	0.618728	3.99837	0.199099
618	0.618715	3.99846	0.199072
619	0.618705	3.99847	0.198954
620	0.6187	3.99858	0.198934
621	0.618695	3.99773	0.199033
622	0.618681	3.99852	0.19892
623	0.618683	3.99861	0.198912
624	0.618674	3.99869	0.198892
625	0.618673	3.99876	0.198881
626	0.618681	3.99796	0.198884
627	0.618692	3.99654	0.198751
628	0.618692	3.99671	0.198837
629	0.618723	3.99327	0.198873
630	0.618732	3.99311	0.198902
631	0.618726	3.99697	0.199164
632	0.618714	3.99909	0.1991
633	0.618715	3.99757	0.199077
634	0.618706	3.99809	0.198895
635	0.618698	3.9989	0.198785
636	0.618693	3.99893	0.198776
637	0.618699	3.99775	0.198715
638	0.618699	3.99794	0.1988
639	0.618715	3.99667	0.198654
640	0.618742	3.99573	0.198801
641	0.618729	3.99688	0.198964
642	0.618742	3.99633	0.198726
643	0.618781	3.995	0.198723
644	0.61882	3.9918	0.198739
645	0.618889	3.98972	0.198648
646	0.618931	3.98926	0.198647
647	0.619017	3.98716	0.19858
648	0.619107	3.98665	0.198424
649	0.619164	3.98754	0.198697
650	0.619198	3.98878	0.198899
651	0.61926	3.98874	0.198975
652	0.619286	3.99072	0.198971
653	0.619312	3.99104	0.19896
654	0.619342	3.98773	0.19898
655	0.619375	3.98688	0.199016
656	0.619422	3.98743	0.199109
657	0.619454	3.99047	0.19919
658	0.619471	3.99198	0.199342
659	0.619504	3.99005	0.199086
660	0.619534	3.98782	0.199079
661	0.619555	3.98756	0.19924
662	0.619607	3.98569	0.199213
663	0.619622	3.98545	0.199153
664	0.619619	3.9855	0.199464
665	0.6196	3.98853	0.199596
666	0.619576	3.98819	0.199399
667	0.619529	3.99066	0.199358
668	0.619507	3.98986	0.199327
669	0.619473	3.99061	0.199301
670	0.619452	3.99164	0.199256
671	0.619441	3.99423	0.19924
672	0.619424	3.99539	0.199184
673	0.619408	3.99557	0.199144
674	0.619409	3.99421	0.1991
675	0.619402	3.99591	0.199094
676	0.619372	3.99663	0.199079
677	0.619356	3.99673	0.199048
678	0.619361	3.99381	0.198989
679	0.619369	3.99238	0.198963
680	0.619394	3.99035	0.198818
681	0.619398	3.99441	0.198849
682	0.619401	3.99292	0.198826
683	0.61944	3.99163	0.198817
684	0.619471	3.99076	0.198854
685	0.619526	3.99006	0.198897
686	0.619565	3.99049	0.198886
687	0.619608	3.98966	0.198825
688	0.619628	3.98979	0.198832
689	0.619644	3.98943	0.198895
690	0.619639	3.99175	0.198919
691	0.61962	3.99379	0.198963
692	0.619623	3.99459	0.198974
693	0.619628	3.994	0.198946
694	0.619628	3.99372	0.198874
695	0.619633	3.993	0.198863
696	0.619638	3.9924	0.198944
697	0.619638	3.9932	0.198951
698	0.619649	3.99189	0.199019
699	0.619684	3.99112	0.198942
700	0.619692	3.99241	0.199003
701	0.619736	3.99127	0.198982
702	0.619768	3.9916	0.198976
703	0.619782	3.99256	0.199086
704	0.619836	3.99253	0.199044
705	0.619876	3.99117	0.199044
706	0.619896	3.99079	0.199008
707	0.619914	3.99289	0.199085
708	0.619886	3.9935	0.199299
709	0.619868	3.99605	0.199388
710	0.619816	3.99736	0.19938
711	0.619794	3.99823	0.199354
712	0.619781	3.99727	0.199244
713	0.619779	3.99551	0.199461
714	0.61977	3.99589	0.199405
715	0.619764	3.99722	0.199766
716	0.619738	3.99787	0.199656
717	0.619687	3.99791	0.199487
718	0.619672	3.9973	0.199438
719	0.61966	3.99739	0.199307
720	0.619637	3.99752	0.199265
721	0.619619	3.99841	0.199241
722	0.619605	3.99844	0.199222
723	0.6196	3.99852	0.199206
724	0.619589	3.99856	0.199189
725	0.619586	3.99932	0.199198
726	0.619577	3.99936	0.199183
727	0.619571	3.99948	0.199161
728	0.619564	3.9995	0.19915
729	0.619552	3.99955	0.19913
730	0.619547	3.99958	0.199121
731	0.619539	3.99961	0.199108
732	0.619532	3.99963	0.199099
733	0.619528	3.99965	0.199091
734	0.619522	3.99966	0.199083
735	0.61952	3.9997	0.199076
736	0.61952	3.99974	0.199072
737	0.61952	3.99978	0.199066
738	0.619515	3.99979	0.199059
739	0.619515	3.99981	0.199057
740	0.619514	3.99983	0.199053
741	0.619509	3.99984	0.199047
742	0.619511	3.99987	0.199045
743	0.619512	3.99989	0.199043
744	0.619512	3.9999	0.199041
745	0.61951	3.99991	0.199039
746	0.619511	3.99993	0.199038
747	0.61951	3.99993	0.199036
748	0.619509	3.99994	0.199034
749	0.619508	3.99994	0.199033
750	0.619508	3.99995	0.199031
751	0.619507	3.99995	0.19903
752	0.619506	3.99995	0.199028
753	0.619505	3.99996	0.199027
754	0.619505	3.99996	0.199026
755	0.619504	3.99996	0.199026
756	0.619503	3.99997	0.199024
757	0.619503	3.99997	0.199023
758	0.619502	3.99997	0.199023
759	0.619502	3.99997	0.199022
760	0.619502	3.99998	0.199021
761	0.619502	3.99998	0.199021
762	0.619502	3.99998	0.199021
763	0.619502	3.99998	0.19902
764	0.619502	3.99999	0.19902
765	0.619502	3.99999	0.19902
766	0.619502	3.99999	0.199019
767	0.619502	3.99999	0.199019
768	0.619502	3.99999	0.199019
769	0.619501	3.99999	0.199019
770	0.619501	3.99999	0.199018
771	0.619501	3.99999	0.199018
772	0.619501	3.99999	0.199018
773	0.619501	3.99999	0.199018
774	0.619501	4	0.199018
775	0.619501	4	0.199017
776	0.619501	4	0.199017
777	0.619501	4	0.199017
778	0.619501	4	0.199017
779	0.6195	4	0.199017
780	0.6195	4	0.199017
781	0.6195	4	0.199017
782	0.6195	4	0.199017
783	0.6195	4	0.199017
784	0.6195	4	0.199017
785	0.6195	4	0.199017
786	0.6195	4	0.199017
787	0.6195	4	0.199017
788	0.6195	4	0.199016
789	0.6195	4	0.199016
790	0.6195	4	0.199016
791	0.6195	4	0.199016
792	0.6195	4	0.199016
793	0.6195	4	0.199016
794	0.6195	4	0.199016
795	0.6195	4	0.199016
796	0.6195	4	0.199016
797	0.6195	4	0.199016
798	0.6195	4	0.199016
799	0.6195	4	0.199016
800	0.6195	4	0.199016
801	0.6195	4	0.199016
802	0.6195	4	0.199016
803	0.6195	4	0.199016
804	0.6195	4	0.199016
805	0.6195	4	0.199016
806	0.6195	4	0.199016
807	0.6195	4	0.199016
808	0.6195	4	0.199016
809	0.6195	4	0.199016
810	0.6195	4	0.199016
811	0.6195	4	0.199016
812	0.6195	4	0.199016
813	0.6195	4	0.199016
814	0.6195	4	0.199016
815	0.6195	4	0.199016
816	0.6195	4	0.199016
817	0.6195	4	0.199016
818	0.6195	4	0.199016
819	0.6195	4	0.199016
820	0.6195	4	0.199016
821	0.6195	4	0.199016
822	0.6195	4	0.199016
823	0.6195	4	0.199016
824	0.6195	4	0.199016
825	0.6195	4	0.199016
826	0.6195	4	0.199016
827	0.6195	4	0.199016
828	0.6195	4	0.199016
829	0.6195	4	0.199016
830	0.6195	4	0.199016
831	0.6195	4	0.199016
832	0.6195	4	0.199016
833	0.6195	4	0.199016
834	0.6195	4	0.199016
835	0.6195	4	0.199016
836	0.6195	4	0.199016
837	0.6195	4	0.199016
838	0.6195	4	0.199016
839	0.6195	4	0.199016
840	0.6195	4	0.199016
841	0.6195	4	0.199016
842	0.6195	4	0.199016
843	0.6195	4	0.199016
844	0.6195	4	0.199016
845	0.6195	4	0.199016
846	0.6195	4	0.199016
847	0.6195	4	0.199016
848	0.6195	4	0.199016
849	0.6195	4	0.199016
850	0.6195	4	0.199016
851	0.6195	4	0.199016
852	0.6195	4	0.199016
853	0.6195	4	0.199016
854	0.6195	4	0.199016
855	0.6195	4	0.199016
856	0.6195	4	0.199016
857	0.6195	4	0.199016
858	0.6195	4	0.199016
859	0.6195	4	0.199016
860	0.6195	4	0.199016
861	0.6195	4	0.199016
862	0.6195	4	0.199016
863	0.6195	4	0.199016
864	0.6195	4	0.199016
865	0.6195	4	0.199016
866	0.6195	4	0.199016
867	0.6195	4	0.199016
868	0.6195	4	0.199016
869	0.6195	4	0.199016
870	0.6195	4	0.199016
871	0.6195	4	0.199016
872	0.6195	4	0.199016
873	0.6195	4	0.199016
874	0.6195	4	0.199016
875	0.6195	4	0.199016
876	0.6195	4	0.199016
877	0.6195	4	0.199016
878	0.6195	4	0.199016
879	0.6195	4	0.199016
880	0.6195	4	0.199016
881	0.6195	4	0.199016
882	0.6195	4	0.199016
883	0.6195	4	0.199016
884	0.6195	4	0.199016
885	0.6195	4	0.199016
886	0.6195	4	0.199016
887	0.6195	4	0.199016
888	0.6195	4	0.199016
889	0.6195	4	0.199016
890	0.6195	4	0.199016
891	0.6195	4	0.199016
892	0.6195	4	0.199016
893	0.6195	4	0.199016
894	0.6195	4	0.199016
895	0.6195	4	0.199016
896	0.6195	4	0.199016
897	0.6195	4	0.199016
898	0.6195	4	0.199016
899	0.6195	4	0.199016
900	0.6195	4	0.199016
901	0.6195	4	0.199016
902	0.6195	4	0.199016
903	0.6195	4	0.199016
904	0.6195	4	0.199016
905	0.6195	4	0.199016
906	0.6195	4	0.199016
907	0.6195	4	0.199016
908	0.6195	4	0.199016
909	0.6195	4	0.199016
910	0.6195	4	0.199016
911	0.6195	4	0.199016
912	0.6195	4	0.199016
913	0.6195	4	0.199016
914	0.6195	4	0.199016
915	0.6195	4	0.199016
916	0.6195	4	0.199016
917	0.6195	4	0.199016
918	0.6195	4	0.199016
919	0.6195	4	0.199016
920	0.6195	4	0.199016
921	0.6195	4	0.199016
922	0.6195	4	0.199016
923	0.6195	4	0.199016
924	0.6195	4	0.199016
925	0.6195	4	0.199016
926	0.6195	4	0.199016
927	0.6195	4	0.199016
928	0.6195	4	0.199016
929	0.6195	4	0.199016
930	0.6195	4	0.199016
931	0.6195	4	0.199016
932	0.6195	4	0.199016
933	0.6195	4	0.199016
934	0.6195	4	0.199016
935	0.6195	4	0.199016
936	0.6195	4	0.199016
937	0.6195	4	0.199016
938	0.6195	4	0.199016
939	0.6195	4	0.199016
940	0.6195	4	0.199016
941	0.6195	4	0.199016
942	0.6195	4	0.199016
943	0.6195	4	0.199016
944	0.6195	4	0.199016
945	0.6195	4	0.199016
946	0.6195	4	0.199016
947	0.6195	4	0.199016
948	0.6195	4	0.199016
949	0.6195	4	0.199016
950	0.6195	4	0.199016
951	0.6195	4	0.199016
952	0.6195	4	0.199016
953	0.6195	4	0.199016
954	0.6195	4	0.199016
955	0.6195	4	0.199016
956	0.6195	4	0.199016
957	0.6195	4	0.199016
958	0.6195	4	0.199016
959	0.6195	4	0.199016
960	0.6195	4	0.199016
961	0.6195	4	0.199016
962	0.6195	4	0.199016
963	0.6195	4	0.199016
964	0.6195	4	0.199016
965	0.6195	4	0.199016
966	0.6195	4	0.199016
967	0.6195	4	0.199016
968	0.6195	4	0.199016
969	0.6195	4	0.199016
970	0.6195	4	0.199016
971	0.6195	4	0.199016
972	0.6195	4	0.199016
973	0.6195	4	0.199016
974	0.6195	4	0.199016
975	0.6195	4	0.199016
976	0.6195	4	0.199016
977	0.6195	4	0.199016
978	0.6195	4	0.199016
979	0.6195	4	0.199016
980	0.6195	4	0.199016
981	0.6195	4	0.199016
982	0.6195	4	0.199016
983	0.6195	4	0.199016
984	0.6195	4	0.199016
985	0.6195	4	0.199016
986	0.6195	4	0.199016
987	0.6195	4	0.199016
988	0.6195	4	0.199016
989	0.6195	4	0.199016
990	0.6195	4	0.199016
991	0.6195	4	0.199016
992	0.6195	4	0.199016
993	0.6195	4	0.199016
994	0.6195	4	0.199016
995	0.6195	4	0.199016
996	0.6195	4	0.199016
997	0.6195	4	0.199016
998	0.6195	4	0.199016
999	0.6195	4	0.199016
1000	0.6195	4	0.199016
1001	0.6195	4	0.199016
1002	0.6195	4	0.199016
1003	0.6195	4	0.199016
1004	0.6195	4	0.199016
1005	0.6195	4	0.199016
1006	0.6195	4	0.199016
1007	0.6195	4	0.199016
1008	0.6195	4	0.199016
1009	0.6195	4	0.199016
1010	0.6195	4	0.199016
1011	0.6195	4	0.199016
1012	0.6195	4	0.199016
1013	0.6195	4	0.199016
1014	0.6195	4	0.199016
1015	0.6195	4	0.199016
1016	0.6195	4	0.199016
1017	0.6195	4	0.199016
1018	0.6195	4	0.199016
1019	0.6195	4	0.199016
1020	0.6195	4	0.199016
1021	0.6195	4	0.199016
1022	0.6195	4	0.199016
1023	0.6195	4	0.199016
1024	0.6195	4	0.199016
1025	0.6195	4	0.199016
1026	0.6195	4	0.199016
1027	0.6195	4	0.199016
1028	0.6195	4	0.199016
1029	0.6195	4	0.199016
1030	0.6195	4	0.199016
1031	0.6195	4	0.199016
1032	0.6195	4	0.199016
1033	0.6195	4	0.199016
1034	0.6195	4	0.199016
1035	0.6195	4	0.199016
1036	0.6195	4	0.199016
1037	0.6195	4	0.199016
1038	0.6195	4	0.199016
1039	0.6195	4	0.199016
1040	0.6195	4	0.199016
1041	0.6195	4	0.199016
1042	0.6195	4	0.199016
1043	0.6195	4	0.199016
1044	0.6195	4	0.199016
1045	0.6195	4	0.199016
1046	0.6195	4	0.199016
1047	0.6195	4	0.199016
1048	0.6195	4	0.199016
1049	0.6195	4	0.199016
1050	0.6195	4	0.199016
1051	0.6195	4	0.199016
1052	0.6195	4	0.199016
1053	0.6195	4	0.199016
1054	0.6195	4	0.199016
1055	0.6195	4	0.199016
1056	0.6195	4	0.199016
1057	0.6195	4	0.199016
1058	0.6195	4	0.199016
1059	0.6195	4	0.199016
1060	0.6195	4	0.199016
1061	0.6195	4	0.199016
1062	0.6195	4	0.199016
1063	0.6195	4	0.199016
1064	0.6195	4	0.199016
1065	0.6195	4	0.199016
1066	0.6195	4	0.199016
1067	0.6195	4	0.199016
1068	0.6195	4	0.199016
1069	0.6195	4	0.199016
1070	0.6195	4	0.199016
1071	0.6195	4	0.199016
1072	0.6195	4	0.199016
1073	0.6195	4	0.199016
1074	0.6195	4	0.199016
1075	0.6195	4	0.199016
1076	0.6195	4	0.199016
1077	0.6195	4	0.199016
1078	0.6195	4	0.199016
1079	0.6195	4	0.199016
1080	0.6195	4	0.199016
1081	0.6195	4	0.199016
1082	0.6195	4	0.199016
1083	0.6195	4	0.199016
1084	0.6195	4	0.199016
1085	0.6195	4	0.199016
1086	0.6195	4	0.199016
1087	0.6195	4	0.199016
1088	0.6195	4	0.199016
1089	0.6195	4	0.199016
1090	0.6195	4	0.199016
1091	0.6195	4	0.199016
1092	0.6195	4	0.199016
1093	0.6195	4	0.199016
1094	0.6195	4	0.199016
1095	0.6195	4	0.199016
1096	0.6195	4	0.199016
1097	0.6195	4	0.199016
1098	0.6195	4	0.199016
1099	0.6195	4	0.199016
1100	0.6195	4	0.199016
1101	0.6195	4	0.199016
1102	0.6195	4	0.199016
1103	0.6195	4	0.199016
1104	0.6195	4	0.199016
1105	0.6195	4	0.199016
1106	0.6195	4	0.199016
1107	0.6195	4	0.199016
1108	0.6195	4	0.199016
1109	0.6195	4	0.199016
1110	0.6195	4	0.199016
1111	0.6195	4	0.199016
1112	0.6195	4	0.199016
1113	0.6195	4	0.199016
1114	0.6195	4	0.199016
1115	0.6195	4	0.199016
1116	0.6195	4	0.199016
1117	0.6195	4	0.199016
1118	0.6195	4	0.199016
1119	0.6195	4	0.199016
1120	0.6195	4	0.199016
1121	0.6195	4	0.199016
1122	0.6195	4	0.199016
1123	0.6195	4	0.199016
1124	0.6195	4	0.199016
1125	0.6195	4	0.199016
1126	0.6195	4	0.199016
1127	0.6195	4	0.199016
1128	0.6195	4	0.199016
1129	0.6195	4	0.199016
1130	0.6195	4	0.199016
1131	0.6195	4	0.199016
1132	0.6195	4	0.199016
1133	0.6195	4	0.199016
1134	0.6195	4	0.199016
1135	0.6195	4	0.199016
1136	0.6195	4	0.199016
1137	0.6195	4	0.199016
1138	0.6195	4	0.199016
1139	0.6195	4	0.199016
1140	0.6195	4	0.199016
1141	0.6195	4	0.199016
1142	0.6195	4	0.199016
1143	0.6195	4	0.199016
1144	0.6195	4	0.199016
1145	0.6195	4	0.199016
1146	0.6195	4	0.199016
1147	0.6195	4	0.199016
1148	0.6195	4	0.199016
1149	0.6195	4	0.199016
1150	0.6195	4	0.199016
1151	0.6195	4	0.199016
1152	0.6195	4	0.199016
1153	0.6195	4	0.199016
1154	0.6195	4	0.199016
1155	0.6195	4	0.199016
1156	0.6195	4	0.199016
1157	0.6195	4	0.199016
1158	0.6195	4	0.199016
1159	0.6195	4	0.199016
1160	0.6195	4	0.199016
1161	0.6195	4	0.199016
1162	0.6195	4	0.199016
1163	0.6195	4	0.199016
1164	0.6195	4	0.199016
1165	0.6195	4	0.199016
1166	0.6195	4	0.199016
1167	0.6195	4	0.199016
1168	0.6195	4	0.199016
1169	0.6195	4	0.199016
1170	0.6195	4	0.199016
1171	0.6195	4	0.199016
1172	0.6195	4	0.199016
1173	0.6195	4	0.199016
1174	0.6195	4	0.199016
1175	0.6195	4	0.199016
1176	0.6195	4	0.199016
1177	0.6195	4	0.199016
1178	0.6195	4	0.199016
1179	0.6195	4	0.199016
1180	0.6195	4	0.199016
1181	0.6195	4	0.199016
1182	0.6195	4	0.199016
1183	0.6195	4	0.199016
1184	0.6195	4	0.199016
1185	0.6195	4	0.199016
1186	0.6195	4	0.199016
1187	0.6195	4	0.199016
1188	0.6195	4	0.199016
1189	0.6195	4	0.199016
1190	0.6195	4	0.199016
1191	0.6195	4	0.199016
1192	0.6195	4	0.199016
1193	0.6195	4	0.199016
1194	0.6195	4	0.199016
1195	0.6195	4	0.199016
1196	0.6195	4	0.199016
1197	0.6195	4	0.199016
1198	0.6195	4	0.199016
1199	0.6195	4	0.199016
1200	0.6195	4	0.199016
1201	0.6195	4	0.199016
1202	0.6195	4	0.199016
1203	0.6195	4	0.199016
1204	0.6195	4	0.199016
1205	0.6195	4	0.199016
1206	0.6195	4	0.199016
1207	0.6195	4	0.199016
1208	0.6195	4	0.199016
1209	0.6195	4	0.199016
1210	0.6195	4	0.199016
1211	0.6195	4	0.199016
1212	0.6195	4	0.199016
1213	0.6195	4	0.199016
1214	0.6195	4	0.199016
1215	0.6195	4	0.199016
1216	0.6195	4	0.199016
1217	0.6195	4	0.199016
1218	0.6195	4	0.199016
1219	0.6195	4	0.199016
1220	0.6195	4	0.199016
1221	0.6195	4	0.199016
1222	0.6195	4	0.199016
1223	0.6195	4	0.199016
1224	0.6195	4	0.199016
1225	0.6195	4	0.199016
1226	0.6195	4	0.199016
1227	0.6195	4	0.199016
1228	0.6195	4	0.199016
1229	0.6195	4	0.199016
1230	0.6195	4	0.199016
1231	0.6195	4	0.199016
1232	0.6195	4	0.199016
1233	0.6195	4	0.199016
1234	0.6195	4	0.199016
1235	0.6195	4	0.199016
1236	0.6195	4	0.199016
1237	0.6195	4	0.199016
1238	0.6195	4	0.199016
1239	0.6195	4	0.199016
1240	0.6195	4	0.199016
1241	0.6195	4	0.199016
1242	0.6195	4	0.199016
1243	0.6195	4	0.199016
1244	0.6195	4	0.199016
1245	0.6195	4	0.199016
1246	0.6195	4	0.199016
1247	0.6195	4	0.199016
1248	0.6195	4	0.199016
1249	0.6195	4	0.199016
1250	0.6195	4	0.199016
1251	0.6195	4	0.199016
1252	0.6195	4	0.199016
1253	0.6195	4	0.199016
1254	0.6195	4	0.199016
1255	0.6195	4	0.199016
1256	0.6195	4	0.199016
1257	0.6195	4	0.199016
1258	0.6195	4	0.199016
1259	0.6195	4	0.199016
1260	0.6195	4	0.199016
1261	0.6195	4	0.199016
1262	0.6195	4	0.199016
1263	0.6195	4	0.199016
1264	0.6195	4	0.199016
1265	0.6195	4	0.199016
1266	0.6195	4	0.199016
1267	0.6195	4	0.199016
1268	0.6195	4	0.199016
1269	0.6195	4	0.199016
1270	0.6195	4	0.199016
1271	0.6195	4	0.199016
1272	0.6195	4	0.199016
1273	0.6195	4	0.199016
1274	0.6195	4	0.199016
1275	0.6195	4	0.199016
1276	0.6195	4	0.199016
1277	0.6195	4	0.199016
1278	0.6195	4	0.199016
1279	0.6195	4	0.199016
1280	0.6195	4	0.199016
1281	0.6195	4	0.199016
1282	0.6195	4	0.199016
1283	0.6195	4	0.199016
1284	0.6195	4	0.199016
1285	0.6195	4	0.199016
1286	0.6195	4	0.199016
1287	0.6195	4	0.199016
1288	0.6195	4	0.199016
1289	0.6195	4	0.199016
1290	0.6195	4	0.199016
1291	0.6195	4	0.199016
1292	0.6195	4	0.199016
1293	0.6195	4	0.199016
1294	0.6195	4	0.199016
1295	0.6195	4	0.199016
1296	0.6195	4	0.199016
1297	0.6195	4	0.199016
1298	0.6195	4	0.199016
1299	0.6195	4	0.199016
1300	0.6195	4	0.199016
1301	0.6195	4	0.199016
1302	0.6195	4	0.199016
1303	0.6195	4	0.199016
1304	0.6195	4	0.199016
1305	0.6195	4	0.199016
1306	0.6195	4	0.199016
1307	0.6195	4	0.199016
1308	0.6195	4	0.199016
1309	0.6195	4	0.199016
1310	0.6195	4	0.199016
1311	0.6195	4	0.199016
1312	0.6195	4	0.199016
1313	0.6195	4	0.199016
1314	0.6195	4	0.199016
1315	0.6195	4	0.199016
1316	0.6195	4	0.199016
1317	0.6195	4	0.199016
1318	0.6195	4	0.199016
1319	0.6195	4	0.199016
1320	0.6195	4	0.199016
1321	0.6195	4	0.199016
1322	0.6195	4	0.199016
1323	0.6195	4	0.199016
1324	0.6195	4	0.199016
1325	0.6195	4	0.199016
1326	0.6195	4	0.199016
1327	0.6195	4	0.199016
1328	0.6195	4	0.199016
1329	0.6195	4	0.199016
1330	0.6195	4	0.199016
1331	0.6195	4	0.199016
1332	0.6195	4	0.199016
1333	0.6195	4	0.199016
1334	0.6195	4	0.199016
1335	0.6195	4	0.199016
1336	0.6195	4	0.199016
1337	0.6195	4	0.199016
1338	0.6195	4	0.199016
1339	0.6195	4	0.199016
1340	0.6195	4	0.199016
1341	0.6195	4	0.199016
1342	0.6195	4	0.199016
1343	0.6195	4	0.199016
1344	0.6195	4	0.199016
1345	0.6195	4	0.199016
1346	0.6195	4	0.199016
1347	0.6195	4	0.199016
1348	0.6195	4	0.199016
1349	0.6195	4	0.199016
1350	0.6195	4	0.199016
1351	0.6195	4	0.199016
1352	0.6195	4	0.199016
1353	0.6195	4	0.199016
1354	0.6195	4	0.199016
1355	0.6195	4	0.199016
1356	0.6195	4	0.199016
1357	0.6195	4	0.199016
1358	0.6195	4	0.199016
1359	0.6195	4	0.199016
1360	0.6195	4	0.199016
1361	0.6195	4	0.199016
1362	0.6195	4	0.199016
1363	0.6195	4	0.199016
1364	0.6195	4	0.199016
1365	0.6195	4	0.199016
1366	0.6195	4	0.199016
1367	0.6195	4	0.199016
1368	0.6195	4	0.199016
1369	0.6195	4	0.199016
1370	0.6195	4	0.199016
1371	0.6195	4	0.199016
1372	0.6195	4	0.199016
1373	0.6195	4	0.199016
1374	0.6195	4	0.199016
1375	0.6195	4	0.199016
1376	0.6195	4	0.199016
1377	0.6195	4	0.199016
1378	0.6195	4	0.199016
1379	0.6195	4	0.199016
1380	0.6195	4	0.199016
1381	0.6195	4	0.199016
1382	0.6195	4	0.199016
1383	0.6195	4	0.199016
1384	0.6195	4	0.199016
1385	0.6195	4	0.199016
1386	0.6195	4	0.199016
1387	0.6195	4	0.199016
1388	0.6195	4	0.199016
1389	0.6195	4	0.199016
1390	0.6195	4	0.199016
1391	0.6195	4	0.199016
1392	0.6195	4	0.199016
1393	0.6195	4	0.199016
1394	0.6195	4	0.199016
1395	0.6195	4	0.199016
1396	0.6195	4	0.199016
1397	0.6195	4	0.199016
1398	0.6195	4	0.199016
1399	0.6195	4	0.199016
1400	0.6195	4	0.199016
1401	0.6195	4	0.199016
1402	0.6195	4	0.199016
1403	0.6195	4	0.199016
1404	0.6195	4	0.199016
1405	0.6195	4	0.199016
1406	0.6195	4	0.199016
1407	0.6195	4	0.199016
1408	0.6195	4	0.199016
1409	0.6195	4	0.199016
1410	0.6195	4	0.199016
1411	0.6195	4	0.199016
1412	0.6195	4	0.199016
1413	0.6195	4	0.199016
1414	0.6195	4	0.199016
1415	0.6195	4	0.199016
1416	0.6195	4	0.199016
1417	0.6195	4	0.199016
1418	0.6195	4	0.199016
1419	0.6195	4	0.199016
1420	0.6195	4	0.199016
1421	0.6195	4	0.199016
1422	0.6195	4	0.199016
1423	0.6195	4	0.199016
1424	0.6195	4	0.199016
1425	0.6195	4	0.199016
1426	0.6195	4	0.199016
1427	0.6195	4	0.199016
1428	0.6195	4	0.199016
1429	0.6195	4	0.199016
1430	0.6195	4	0.199016
1431	0.6195	4	0.199016
1432	0.6195	4	0.199016
1433	0.6195	4	0.199016
1434	0.6195	4	0.199016
1435	0.6195	4	0.199016
1436	0.6195	4	0.199016
1437	0.6195	4	0.199016
1438	0.6195	4	0.199016
1439	0.6195	4	0.199016
1440	0.6195	4	0.199016
1441	0.6195	4	0.199016
1442	0.6195	4	0.199016
1443	0.6195	4	0.199016
1444	0.6195	4	0.199016
1445	0.6195	4	0.199016
1446	0.6195	4	0.199016
1447	0.6195	4	0.199016
1448	0.6195	4	0.199016
1449	0.6195	4	0.199016
1450	0.6195	4	0.199016
1451	0.6195	4	0.199016
1452	0.6195	4	0.199016
1453	0.6195	4	0.199016
1454	0.6195	4	0.199016
1455	0.6195	4	0.199016
1456	0.6195	4	0.199016
1457	0.6195	4	0.199016
1458	0.6195	4	0.199016
1459	0.6195	4	0.199016
1460	0.6195	4	0.199016
1461	0.6195	4	0.199016
1462	0.6195	4	0.199016
1463	0.6195	4	0.199016
1464	0.6195	4	0.199016
1465	0.6195	4	0.199016
1466	0.6195	4	0.199016
1467	0.6195	4	0.199016
1468	0.6195	4	0.199016
1469	0.6195	4	0.199016
1470	0.6195	4	0.199016
1471	0.6195	4	0.199016
1472	0.6195	4	0.199016
1473	0.6195	4	0.199016
1474	0.6195	4	0.199016
1475	0.6195	4	0.199016
1476	0.6195	4	0.199016
1477	0.6195	4	0.199016
1478	0.6195	4	0.199016
1479	0.6195	4	0.199016
1480	0.6195	4	0.199016
1481	0.6195	4	0.199016
1482	0.6195	4	0.199016
1483	0.6195	4	0.199016
1484	0.6195	4	0.199016
1485	0.6195	4	0.199016
1486	0.6195	4	0.199016
1487	0.6195	4	0.199016
1488	0.6195	4	0.199016
1489	0.6195	4	0.199016
1490	0.6195	4	0.199016
1491	0.6195	4	0.199016
1492	0.6195	4	0.199016
1493	0.6195	4	0.199016
1494	0.6195	4	0.199016
1495	0.6195	4	0.199016
1496	0.6195	4	0.199016
1497	0.6195	4	0.199016
1498	0.6195	4	0.199016
1499	0.6195	4	0.199016
1500	0.6195	4	0.199016
1501	0.6195	4	0.199016
1502	0.6195	4	0.199016
1503	0.6195	4	0.199016
1504	0.6195	4	0.199016
1505	0.6195	4	0.199016
1506	0.6195	4	0.199016
1507	0.6195	4	0.199016
1508	0.6195	4	0.199016
1509	0.6195	4	0.199016
1510	0.6195	4	0.199016
1511	0.6195	4	0.199016
1512	0.6195	4	0.199016
1513	0.6195	4	0.199016
1514	0.6195	4	0.199016
1515	0.6195	4	0.199016
1516	0.6195	4	0.199016
1517	0.6195	4	0.199016
1518	0.6195	4	0.199016
1519	0.6195	4	0.199016
1520	0.6195	4	0.199016
1521	0.6195	4	0.199016
1522	0.6195	4	0.199016
1523	0.6195	4	0.199016
1524	0.6195	4	0.199016
1525	0.6195	4	0.199016
1526	0.6195	4	0.199016
1527	0.6195	4	0.199016
1528	0.6195	4	0.199016
1529	0.6195	4	0.199016
1530	0.6195	4	0.199016
1531	0.6195	4	0.199016
1532	0.6195	4	0.199016
1533	0.6195	4	0.199016
1534	0.6195	4	0.199016
1535	0.6195	4	0.199016
1536	0.6195	4	0.199016
1537	0.6195	4	0.199016
1538	0.6195	4	0.199016
1539	0.6195	4	0.199016
1540	0.6195	4	0.199016
1541	0.6195	4	0.199016
1542	0.6195	4	0.199016
1543	0.6195	4	0.199016
1544	0.6195	4	0.199016
1545	0.6195	4	0.199016
1546	0.6195	4	0.199016
1547	0.6195	4	0.199016
1548	0.6195	4	0.199016
1549	0.6195	4	0.199016
1550	0.6195	4	0.199016
1551	0.6195	4	0.199016
1552	0.6195	4	0.199016
1553	0.6195	4	0.199016
1554	0.6195	4	0.199016
1555	0.6195	4	0.199016
1556	0.6195	4	0.199016
1557	0.6195	4	0.199016
1558	0.6195	4	0.199016
1559	0.6195	4	0.199016
1560	0.6195	4	0.199016
1561	0.6195	4	0.199016
1562	0.6195	4	0.199016
1563	0.6195	4	0.199016
1564	0.6195	4	0.199016
1565	0.6195	4	0.199016
1566	0.6195	4	0.199016
1567	0.6195	4	0.199016
1568	0.6195	4	0.199016
1569	0.6195	4	0.199016
1570	0.6195	4	0.199016
1571	0.6195	4	0.199016
1572	0.6195	4	0.199016
1573	0.6195	4	0.199016
1574	0.6195	4	0.199016
1575	0.6195	4	0.199016
1576	0.6195	4	0.199016
1577	0.6195	4	0.199016
1578	0.6195	4	0.199016
1579	0.6195	4	0.199016
1580	0.6195	4	0.199016
1581	0.6195	4	0.199016
1582	0.6195	4	0.199016
1583	0.6195	4	0.199016
1584	0.6195	4	0.199016
1585	0.6195	4	0.199016
1586	0.6195	4	0.199016
1587	0.6195	4	0.199016
1588	0.6195	4	0.199016
1589	0.6195	4	0.199016
1590	0.6195	4	0.199016
1591	0.6195	4	0.199016
1592	0.6195	4	0.199016
1593	0.6195	4	0.199016
1594	0.6195	4	0.199016
1595	0.6195	4	0.199016
1596	0.6195	4	0.199016
1597	0.6195	4	0.199016
1598	0.6195	4	0.199016
1599	0.6195	4	0.199016
1600	0.6195	4	0.199016
1601	0.6195	4	0.199016
1602	0.6195	4	0.199016
1603	0.6195	4	0.199016
1604	0.6195	4	0.199016
1605	0.6195	4	0.199016
1606	0.6195	4	0.199016
1607	0.6195	4	0.199016
1608	0.6195	4	0.199016
1609	0.6195	4	0.199016
1610	0.6195	4	0.199016
1611	0.6195	4	0.199016
1612	0.6195	4	0.199016
1613	0.6195	4	0.199016
1614	0.6195	4	0.199016
1615	0.6195	4	0.199016
1616	0.6195	4	0.199016
1617	0.6195	4	0.199016
1618	0.6195	4	0.199016
1619	0.6195	4	0.199016
1620	0.6195	4	0.199016
1621	0.6195	4	0.199016
1622	0.6195	4	0.199016
1623	0.6195	4	0.199016
1624	0.6195	4	0.199016
1625	0.6195	4	0.199016
1626	0.6195	4	0.199016
1627	0.6195	4	0.199016
1628	0.6195	4	0.199016
1629	0.6195	4	0.199016
1630	0.6195	4	0.199016
1631	0.6195	4	0.199016
1632	0.6195	4	0.199016
1633	0.6195	4	0.199016
1634	0.6195	4	0.199016
1635	0.6195	4	0.199016
1636	0.6195	4	0.199016
1637	0.6195	4	0.199016
1638	0.6195	4	0.199016
1639	0.6195	4	0.199016
1640	0.6195	4	0.199016
1641	0.6195	4	0.199016
1642	0.6195	4	0.199016
1643	0.6195	4	0.199016
1644	0.6195	4	0.199016
1645	0.6195	4	0.199016
1646	0.6195	4	0.199016
1647	0.6195	4	0.199016
1648	0.6195	4	0.199016
1649	0.6195	4	0.199016
1650	0.6195	4	0.199016
1651	0.6195	4	0.199016
1652	0.6195	4	0.199016
1653	0.6195	4	0.199016
1654	0.6195	4	0.199016
1655	0.6195	4	0.199016
1656	0.6195	4	0.199016
1657	0.6195	4	0.199016
1658	0.6195	4	0.199016
1659	0.6195	4	0.199016
1660	0.6195	4	0.199016
1661	0.6195	4	0.199016
1662	0.6195	4	0.199016
1663	0.6195	4	0.199016
1664	0.6195	4	0.199016
1665	0.6195	4	0.199016
1666	0.6195	4	0.199016
1667	0.6195	4	0.199016
1668	0.6195	4	0.199016
1669	0.6195	4	0.199016
1670	0.6195	4	0.199016
1671	0.6195	4	0.199016
1672	0.6195	4	0.199016
1673	0.6195	4	0.199016
1674	0.6195	4	0.199016
1675	0.6195	4	0.199016
1676	0.6195	4	0.199016
1677	0.6195	4	0.199016
1678	0.6195	4	0.199016
1679	0.6195	4	0.199016
1680	0.6195	4	0.199016
1681	0.6195	4	0.199016
1682	0.6195	4	0.199016
1683	0.6195	4	0.199016
1684	0.6195	4	0.199016
1685	0.6195	4	0.199016
1686	0.6195	4	0.199016
1687	0.6195	4	0.199016
1688	0.6195	4	0.199016
1689	0.6195	4	0.199016
1690	0.6195	4	0.199016
1691	0.6195	4	0.199016
1692	0.6195	4	0.199016
1693	0.6195	4	0.199016
1694	0.6195	4	0.199016
1695	0.6195	4	0.199016
1696	0.6195	4	0.199016
1697	0.6195	4	0.199016
1698	0.6195	4	0.199016
1699	0.6195	4	0.199016
1700	0.6195	4	0.199016
1701	0.6195	4	0.199016
1702	0.6195	4	0.199016
1703	0.6195	4	0.199016
1704	0.6195	4	0.199016
1705	0.6195	4	0.199016
1706	0.6195	4	0.199016
1707	0.6195	4	0.199016
1708	0.6195	4	0.199016
1709	0.6195	4	0.199016
1710	0.6195	4	0.199016
1711	0.6195	4	0.199016
1712	0.6195	4	0.199016
1713	0.6195	4	0.199016
1714	0.6195	4	0.199016
1715	0.6195	4	0.199016
1716	0.6195	4	0.199016
1717	0.6195	4	0.199016
1718	0.6195	4	0.199016
1719	0.6195	4	0.199016
1720	0.6195	4	0.199016
1721	0.6195	4	0.199016
1722	0.6195	4	0.199016
1723	0.6195	4	0.199016
1724	0.6195	4	0.199016
1725	0.6195	4	0.199016
1726	0.6195	4	0.199016
1727	0.6195	4	0.199016
1728	0.6195	4	0.199016
1729	0.6195	4	0.199016
1730	0.6195	4	0.199016
1731	0.6195	4	0.199016
1732	0.6195	4	0.199016
1733	0.6195	4	0.199016
1734	0.6195	4	0.199016
1735	0.6195	4	0.199016
1736	0.6195	4	0.199016
1737	0.6195	4	0.199016
1738	0.6195	4	0.199016
1739	0.6195	4	0.199016
1740	0.6195	4	0.199016
1741	0.6195	4	0.199016
1742	0.6195	4	0.199016
1743	0.6195	4	0.199016
1744	0.6195	4	0.199016
1745	0.6195	4	0.199016
1746	0.6195	4	0.199016
1747	0.6195	4	0.199016
1748	0.6195	4	0.199016
1749	0.6195	4	0.199016
1750	0.6195	4	0.199016
1751	0.6195	4	0.199016
1752	0.6195	4	0.199016
1753	0.6195	4	0.199016
1754	0.6195	4	0.199016
1755	0.6195	4	0.199016
1756	0.6195	4	0.199016
1757	0.6195	4	0.199016
1758	0.6195	4	0.199016
1759	0.6195	4	0.199016
1760	0.6195	4	0.199016
1761	0.6195	4	0.199016
1762	0.6195	4	0.199016
1763	0.6195	4	0.199016
1764	0.6195	4	0.199016
1765	0.6195	4	0.199016
1766	0.6195	4	0.199016
1767	0.6195	4	0.199016
1768	0.6195	4	0.199016
1769	0.6195	4	0.199016
1770	0.6195	4	0.199016
1771	0.6195	4	0.199016
1772	0.6195	4	0.199016
1773	0.6195	4	0.199016
1774	0.6195	4	0.199016
1775	0.6195	4	0.199016
1776	0.6195	4	0.199016
1777	0.6195	4	0.199016
1778	0.6195	4	0.199016
1779	0.6195	4	0.199016
1780	0.6195	4	0.199016
1781	0.6195	4	0.199016
1782	0.6195	4	0.199016
1783	0.6195	4	0.199016
1784	0.6195	4	0.199016
1785	0.6195	4	0.199016
1786	0.6195	4	0.199016
1787	0.6195	4	0.199016
1788	0.6195	4	0.199016
1789	0.6195	4	0.199016
1790	0.6195	4	0.199016
1791	0.6195	4	0.199016
1792	0.6195	4	0.199016
1793	0.6195	4	0.199016
1794	0.6195	4	0.199016
1795	0.6195	4	0.199016
1796	0.6195	4	0.199016
1797	0.6195	4	0.199016
1798	0.6195	4	0.199016
1799	0.6195	4	0.199016
1800	0.6195	4	0.199016
1801	0.6195	4	0.199016
1802	0.6195	4	0.199016
1803	0.6195	4	0.199016
1804	0.6195	4	0.199016
1805	0.6195	4	0.199016
1806	0.6195	4	0.199016
1807	0.6195	4	0.199016
1808	0.6195	4	0.199016
1809	0.6195	4	0.199016
1810	0.6195	4	0.199016
1811	0.6195	4	0.199016
1812	0.6195	4	0.199016
1813	0.6195	4	0.199016
1814	0.6195	4	0.199016
1815	0.6195	4	0.199016
1816	0.6195	4	0.199016
1817	0.6195	4	0.199016
1818	0.6195	4	0.199016
1819	0.6195	4	0.199016
1820	0.6195	4	0.199016
1821	0.6195	4	0.199016
1822	0.6195	4	0.199016
1823	0.6195	4	0.199016
1824	0.6195	4	0.199016
1825	0.6195	4	0.199016
1826	0.6195	4	0.199016
1827	0.6195	4	0.199016
1828	0.6195	4	0.199016
1829	0.6195	4	0.199016
1830	0.6195	4	0.199016
1831	0.6195	4	0.199016
1832	0.6195	4	0.199016
1833	0.6195	4	0.199016
1834	0.6195	4	0.199016
1835	0.6195	4	0.199016
1836	0.6195	4	0.199016
1837	0.6195	4	0.199016
1838	0.6195	4	0.199016
1839	0.6195	4	0.199016
1840	0.6195	4	0.199016
1841	0.6195	4	0.199016
1842	0.6195	4	0.199016
1843	0.6195	4	0.199016
1844	0.6195	4	0.199016
1845	0.6195	4	0.199016
1846	0.6195	4	0.199016
1847	0.6195	4	0.199016
1848	0.6195	4	0.199016
1849	0.6195	4	0.199016
1850	0.6195	4	0.199016
1851	0.6195	4	0.199016
1852	0.6195	4	0.199016
1853	0.6195	4	0.199016
1854	0.6195	4	0.199016
1855	0.6195	4	0.199016
1856	0.6195	4	0.199016
1857	0.6195	4	0.199016
1858	0.6195	4	0.199016
1859	0.6195	4	0.199016
1860	0.6195	4	0.199016
1861	0.6195	4	0.199016
1862	0.6195	4	0.199016
1863	0.6195	4	0.199016
1864	0.6195	4	0.199016
1865	0.6195	4	0.199016
1866	0.6195	4	0.199016
1867	0.6195	4	0.199016
1868	0.6195	4	0.199016
1869	0.6195	4	0.199016
1870	0.6195	4	0.199016
1871	0.6195	4	0.199016
1872	0.6195	4	0.199016
1873	0.6195	4	0.199016
1874	0.6195	4	0.199016
1875	0.6195	4	0.199016
1876	0.6195	4	0.199016
1877	0.6195	4	0.199016
1878	0.6195	4	0.199016
1879	0.6195	4	0.199016
1880	0.6195	4	0.199016
1881	0.6195	4	0.199016
1882	0.6195	4	0.199016
1883	0.6195	4	0.199016
1884	0.6195	4	0.199016
1885	0.6195	4	0.199016
1886	0.6195	4	0.199016
1887	0.6195	4	0.199016
1888	0.6195	4	0.199016
1889	0.6195	4	0.199016
1890	0.6195	4	0.199016
1891	0.6195	4	0.199016
1892	0.6195	4	0.199016
1893	0.6195	4	0.199016
1894	0.6195	4	0.199016
1895	0.6195	4	0.199016
1896	0.6195	4	0.199016
1897	0.6195	4	0.199016
1898	0.6195	4	0.199016
1899	0.6195	4	0.199016
1900	0.6195	4	0.199016
1901	0.6195	4	0.199016
1902	0.6195	4	0.199016
1903	0.6195	4	0.199016
1904	0.6195	4	0.199016
1905	0.6195	4	0.199016
1906	0.6195	4	0.199016
1907	0.6195	4	0.199016
1908	0.6195	4	0.199016
1909	0.6195	4	0.199016
1910	0.6195	4	0.199016
1911	0.6195	4	0.199016
1912	0.6195	4	0.199016
1913	0.6195	4	0.199016
1914	0.6195	4	0.199016
1915	0.6195	4	0.199016
1916	0.6195	4	0.199016
1917	0.6195	4	0.199016
1918	0.6195	4	0.199016
1919	0.6195	4	0.199016
1920	0.6195	4	0.199016
1921	0.6195	4	0.199016
1922	0.6195	4	0.199016
1923	0.6195	4	0.199016
1924	0.6195	4	0.199016
1925	0.6195	4	0.199016
1926	0.6195	4	0.199016
1927	0.6195	4	0.199016
1928	0.6195	4	0.199016
1929	0.6195	4	0.199016
1930	0.6195	4	0.199016
1931	0.6195	4	0.199016
1932	0.6195	4	0.199016
1933	0.6195	4	0.199016
1934	0.6195	4	0.199016
1935	0.6195	4	0.199016
1936	0.6195	4	0.199016
1937	0.6195	4	0.199016
1938	0.6195	4	0.199016
1939	0.6195	4	0.199016
1940	0.6195	4	0.199016
1941	0.6195	4	0.199016
1942	0.6195	4	0.199016
1943	0.6195	4	0.199016
1944	0.6195	4	0.199016
1945	0.6195	4	0.199016
1946	0.6195	4	0.199016
1947	0.6195	4	0.199016
1948	0.6195	4	0.199016
1949	0.6195	4	0.199016
1950	0.6195	4	0.199016
1951	0.6195	4	0.199016
1952	0.6195	4	0.199016
1953	0.6195	4	0.199016
1954	0.6195	4	0.199016
1955	0.6195	4	0.199016
1956	0.6195	4	0.199016
1957	0.6195	4	0.199016
1958	0.6195	4	0.199016
1959	0.6195	4	0.199016
1960	0.6195	4	0.199016
1961	0.6195	4	0.199016
1962	0.6195	4	0.199016
1963	0.6195	4	0.199016
1964	0.6195	4	0.199016
1965	0.6195	4	0.199016
1966	0.6195	4	0.199016
1967	0.6195	4	0.199016
1968	0.6195	4	0.199016
1969	0.6195	4	0.199016
1970	0.6195	4	0.199016
1971	0.6195	4	0.199016
1972	0.6195	4	0.199016
1973	0.6195	4	0.199016
1974	0.6195	4	0.199016
1975	0.6195	4	0.199016
1976	0.6195	4	0.199016
1977	0.6195	4	0.199016
1978	0.6195	4	0.199016
1979	0.6195	4	0.199016
1980	0.6195	4	0.199016
1981	0.6195	4	0.199016
1982	0.6195	4	0.199016
1983	0.6195	4	0.199016
1984	0.6195	4	0.199016
1985	0.6195	4	0.199016
1986	0.6195	4	0.199016
1987	0.6195	4	0.199016
1988	0.6195	4	0.199016
1989	0.6195	4	0.199016
1990	0.6195	4	0.199016
1991	0.6195	4	0.199016
1992	0.6195	4	0.199016
1993	0.6195	4	0.199016
1994	0.6195	4	0.199016
1995	0.6195	4	0.199016
1996	0.6195	4	0.199016
1997	0.6195	4	0.199016
1998	0.6195	4	0.199016
1999	0.6195	4	0.199016
2000	0.6195	4	0.199016
[truncated: 3,001 more rows]
