# Supplementary material for: Aspiration-driven co-evolution of cooperation with individual behavioral diversity
Source: PLoS One. 2023 Sep 15;18(9):e0291134. doi: 10.1371/journal.pone.0291134 (PMC10503719; doi:10.1371/journal.pone.0291134)
Supplement: S1 Data — (ZIP) [file pone.0291134.s001.zip › M1/v2-L=200/data/aspiration_time,b=1.32_frequency.txt]

1	0.5	0.5	0
2	0.642248	0.659285	0.459957
3	0.713036	0.772645	0.510312
4	0.740064	0.861356	0.549752
5	0.739454	0.9339	0.571365
6	0.722812	1.00622	0.574212
7	0.697588	1.07152	0.564407
8	0.668863	1.13987	0.546569
9	0.638006	1.20711	0.523993
10	0.608358	1.27531	0.496548
11	0.58095	1.3441	0.468577
12	0.55524	1.40551	0.442004
13	0.532549	1.4633	0.415688
14	0.511396	1.52243	0.390792
15	0.492324	1.5797	0.366653
16	0.475847	1.62235	0.344732
17	0.461233	1.67083	0.326086
18	0.448598	1.69815	0.308176
19	0.43723	1.72756	0.292983
20	0.427156	1.77328	0.280033
21	0.418211	1.81357	0.266051
22	0.410359	1.86549	0.254094
23	0.403908	1.91092	0.241795
24	0.397957	1.95653	0.232588
25	0.392992	1.99986	0.224267
26	0.388976	2.01225	0.217933
27	0.384963	2.06874	0.212469
28	0.381781	2.09939	0.205925
29	0.379125	2.12897	0.200501
30	0.377205	2.16686	0.193864
31	0.375414	2.18994	0.190242
32	0.374065	2.21258	0.188174
33	0.373363	2.23502	0.183946
34	0.372686	2.27198	0.18157
35	0.372115	2.29904	0.177751
36	0.371965	2.35096	0.175105
37	0.371716	2.38108	0.173351
38	0.371578	2.40887	0.171256
39	0.371434	2.44521	0.170647
40	0.371428	2.47952	0.169473
41	0.371997	2.47818	0.167882
42	0.372661	2.52019	0.165055
43	0.373531	2.52885	0.162188
44	0.374437	2.54538	0.160317
45	0.375609	2.554	0.159044
46	0.376937	2.57576	0.158741
47	0.378336	2.60236	0.157773
48	0.379452	2.63844	0.159713
49	0.380578	2.678	0.158967
50	0.381721	2.70683	0.15646
51	0.382942	2.73233	0.15667
52	0.384352	2.74278	0.155436
53	0.386291	2.74611	0.153401
54	0.388117	2.74518	0.15315
55	0.390309	2.74184	0.151905
56	0.392112	2.73837	0.153959
57	0.393812	2.76706	0.15443
58	0.395233	2.79469	0.154515
59	0.396868	2.81197	0.152972
60	0.398505	2.84205	0.155064
61	0.400543	2.8562	0.154707
62	0.402228	2.87301	0.155998
63	0.403454	2.92008	0.157214
64	0.404922	2.93043	0.155908
65	0.406105	2.947	0.155345
66	0.40737	2.97327	0.155689
67	0.408409	2.99304	0.155515
68	0.409481	3.0217	0.156482
69	0.410536	3.04273	0.15679
70	0.411715	3.06721	0.157636
71	0.412837	3.07552	0.157031
72	0.413868	3.10392	0.156968
73	0.414763	3.14544	0.158727
74	0.41571	3.13935	0.157398
75	0.416697	3.15279	0.155729
76	0.417617	3.14667	0.156746
77	0.418634	3.16095	0.156661
78	0.419722	3.16301	0.15609
79	0.420784	3.17611	0.155746
80	0.422187	3.17844	0.154492
81	0.423577	3.15792	0.154138
82	0.424924	3.16074	0.154679
83	0.426412	3.16513	0.154806
84	0.428076	3.15335	0.154342
85	0.429483	3.1683	0.154968
86	0.431079	3.17549	0.154508
87	0.432628	3.1878	0.153804
88	0.434119	3.21031	0.156027
89	0.435459	3.2363	0.155575
90	0.436662	3.28277	0.156123
91	0.437817	3.29112	0.15786
92	0.439159	3.28038	0.158331
93	0.44048	3.28782	0.158445
94	0.441884	3.28885	0.158768
95	0.443091	3.28345	0.158744
96	0.444255	3.30913	0.158406
97	0.445587	3.30767	0.157764
98	0.446684	3.32626	0.158409
99	0.448005	3.31792	0.15922
100	0.449616	3.31423	0.158501
101	0.451021	3.33354	0.158698
102	0.4524	3.3244	0.159139
103	0.453535	3.34049	0.160499
104	0.454748	3.35347	0.159463
105	0.455898	3.34134	0.160914
106	0.457311	3.34374	0.16091
107	0.458859	3.34975	0.160857
108	0.460029	3.36714	0.161681
109	0.461125	3.40564	0.162336
110	0.462222	3.42097	0.162526
111	0.463348	3.42529	0.162879
112	0.464246	3.42777	0.162268
113	0.465285	3.42634	0.161761
114	0.466469	3.43292	0.1614
115	0.467547	3.4298	0.161558
116	0.46866	3.44427	0.16292
117	0.46966	3.45646	0.163951
118	0.47046	3.4607	0.166124
119	0.471152	3.47223	0.166713
120	0.471938	3.48306	0.166664
121	0.472732	3.46768	0.166644
122	0.473594	3.49842	0.16803
123	0.474213	3.4968	0.168051
124	0.474974	3.49806	0.168487
125	0.475709	3.4996	0.16804
126	0.47631	3.50624	0.168578
127	0.47714	3.50882	0.169322
128	0.477862	3.523	0.168215
129	0.478584	3.52937	0.167992
130	0.479227	3.54802	0.169501
131	0.479669	3.55936	0.169869
132	0.480026	3.56509	0.17006
133	0.480626	3.55386	0.170545
134	0.481357	3.54362	0.170341
135	0.482104	3.5534	0.16989
136	0.482599	3.58398	0.169209
137	0.483199	3.58935	0.169514
138	0.483666	3.58603	0.169895
139	0.48421	3.57997	0.168477
140	0.485036	3.58007	0.168249
141	0.485738	3.59356	0.168585
142	0.486411	3.59297	0.169105
143	0.487223	3.59016	0.168117
144	0.487949	3.58674	0.168422
145	0.488709	3.60237	0.168879
146	0.489292	3.62076	0.169441
147	0.489805	3.62573	0.169975
148	0.490592	3.62061	0.169653
149	0.491106	3.63365	0.170697
150	0.491844	3.63463	0.170073
151	0.492576	3.62158	0.169743
152	0.493305	3.62502	0.169716
153	0.494063	3.61626	0.169461
154	0.494729	3.62032	0.170441
155	0.495448	3.61875	0.170731
156	0.496238	3.62361	0.170622
157	0.49701	3.61744	0.171259
158	0.497699	3.64238	0.1721
159	0.498319	3.65128	0.171382
160	0.498862	3.65419	0.171007
161	0.499364	3.6647	0.172011
162	0.499694	3.68487	0.172034
163	0.500046	3.69517	0.172529
164	0.500547	3.69908	0.172874
165	0.501051	3.70433	0.172698
166	0.501513	3.70627	0.172521
167	0.501961	3.69477	0.172254
168	0.502469	3.70315	0.172143
169	0.503048	3.70317	0.171904
170	0.503708	3.69507	0.172304
171	0.504156	3.69726	0.172863
172	0.504653	3.70216	0.172805
173	0.505221	3.69309	0.172819
174	0.505869	3.6909	0.172695
175	0.506523	3.68951	0.172494
176	0.507203	3.68835	0.17327
177	0.507829	3.67857	0.173632
178	0.508405	3.68957	0.174276
179	0.508903	3.70038	0.174471
180	0.50947	3.70771	0.174133
181	0.509969	3.71326	0.173615
182	0.510497	3.72334	0.173826
183	0.510925	3.72456	0.173779
184	0.511246	3.73196	0.17434
185	0.511737	3.72926	0.174575
186	0.512176	3.72591	0.175215
187	0.512531	3.74074	0.17484
188	0.51304	3.74015	0.174381
189	0.513407	3.74918	0.174135
190	0.513854	3.75077	0.174561
191	0.514241	3.75238	0.174622
192	0.514596	3.76043	0.174765
193	0.515052	3.76173	0.175231
194	0.515497	3.76366	0.174529
195	0.51588	3.77318	0.174153
196	0.516241	3.77257	0.174317
197	0.516587	3.78396	0.175198
198	0.516961	3.78646	0.17555
199	0.517152	3.79682	0.175278
200	0.51741	3.79906	0.174929
201	0.517548	3.81022	0.176024
202	0.517721	3.80381	0.17658
203	0.517889	3.80932	0.176595
204	0.518154	3.80992	0.176122
205	0.518428	3.80844	0.175677
206	0.518713	3.80938	0.17489
207	0.518988	3.79931	0.175346
208	0.51924	3.80402	0.176233
209	0.519485	3.81542	0.176318
210	0.519761	3.81397	0.176371
211	0.519923	3.82611	0.176394
212	0.520145	3.82161	0.176905
213	0.520598	3.81486	0.1766
214	0.520877	3.82043	0.176026
215	0.521024	3.85083	0.177169
216	0.521207	3.84749	0.176602
217	0.521354	3.86165	0.176212
218	0.521412	3.87022	0.177123
219	0.521433	3.87576	0.177392
220	0.52151	3.86958	0.176483
221	0.521533	3.867	0.175959
222	0.521788	3.86029	0.175816
223	0.521954	3.85599	0.175632
224	0.522122	3.85048	0.177505
225	0.522136	3.86376	0.176858
226	0.522122	3.87843	0.176857
227	0.522269	3.87737	0.176517
228	0.522399	3.88201	0.175774
229	0.522595	3.88135	0.175444
230	0.522804	3.8779	0.175725
231	0.523051	3.88027	0.175242
232	0.523293	3.88142	0.176412
233	0.523412	3.88402	0.17648
234	0.523507	3.88763	0.176313
235	0.523651	3.89052	0.176379
236	0.523808	3.88499	0.176508
237	0.523996	3.87848	0.175958
238	0.524243	3.8834	0.175823
239	0.52447	3.87669	0.175544
240	0.524677	3.87909	0.175728
241	0.524916	3.88219	0.175567
242	0.52504	3.89304	0.177036
243	0.525145	3.89316	0.177242
244	0.525145	3.89401	0.177667
245	0.525224	3.89487	0.17746
246	0.525353	3.89251	0.176822
247	0.525428	3.89426	0.176826
248	0.525545	3.89356	0.17713
249	0.525654	3.89709	0.176166
250	0.525859	3.88709	0.175585
251	0.526007	3.8891	0.176564
252	0.526191	3.87977	0.17692
253	0.526373	3.88819	0.177165
254	0.526408	3.89559	0.177051
255	0.526531	3.89597	0.177149
256	0.526731	3.88786	0.176673
257	0.526954	3.88699	0.1766
258	0.527163	3.89002	0.176311
259	0.527415	3.89501	0.175863
260	0.527667	3.8907	0.176078
261	0.527976	3.88171	0.175722
262	0.528224	3.88194	0.17587
263	0.528625	3.87811	0.175897
264	0.528857	3.89092	0.175933
265	0.529115	3.89317	0.176598
266	0.529286	3.8987	0.176927
267	0.529512	3.89897	0.177045
268	0.529582	3.90382	0.177233
269	0.529626	3.91342	0.176899
270	0.529722	3.91892	0.177258
271	0.529882	3.92079	0.177034
272	0.530007	3.92022	0.17754
273	0.530137	3.92926	0.176951
274	0.530298	3.91754	0.176488
275	0.530461	3.91537	0.177205
276	0.530647	3.91523	0.177114
277	0.530869	3.91161	0.176397
278	0.531016	3.90611	0.176518
279	0.531195	3.90677	0.176543
280	0.531385	3.9103	0.176692
281	0.531636	3.89754	0.176562
282	0.531872	3.90154	0.176298
283	0.532106	3.90306	0.176498
284	0.532325	3.91112	0.176613
285	0.532405	3.92486	0.177223
286	0.532493	3.93534	0.177676
287	0.532615	3.93749	0.177067
288	0.532656	3.94026	0.177342
289	0.532754	3.93356	0.176905
290	0.532838	3.93925	0.177649
291	0.532853	3.94904	0.177998
292	0.53284	3.94729	0.177645
293	0.532888	3.94988	0.177221
294	0.533004	3.94588	0.176725
295	0.533079	3.94845	0.176747
296	0.533118	3.94879	0.176963
297	0.5332	3.94945	0.176881
298	0.533293	3.94916	0.176702
299	0.533375	3.94587	0.176719
300	0.533485	3.94457	0.176976
301	0.533574	3.94511	0.176498
302	0.533657	3.94551	0.176548
303	0.533814	3.94451	0.176514
304	0.53394	3.94745	0.176136
305	0.534074	3.94322	0.175687
306	0.534399	3.93417	0.175855
307	0.534538	3.93352	0.175975
308	0.534688	3.93232	0.176059
309	0.534864	3.93357	0.176018
310	0.535057	3.93282	0.176206
311	0.535189	3.93607	0.176425
312	0.53531	3.9358	0.176275
313	0.53545	3.94118	0.176175
314	0.535525	3.94323	0.176144
315	0.535659	3.94192	0.176015
316	0.535746	3.94311	0.176298
317	0.535784	3.94728	0.176316
318	0.535808	3.95188	0.176589
319	0.535887	3.95322	0.176222
320	0.535921	3.9587	0.176207
321	0.53595	3.96007	0.176512
322	0.536013	3.9579	0.176392
323	0.536067	3.95679	0.176149
324	0.536119	3.95393	0.176195
325	0.536198	3.95146	0.17623
326	0.536355	3.94347	0.175995
327	0.536479	3.93577	0.176635
328	0.536599	3.93536	0.177228
329	0.536704	3.93391	0.177185
330	0.536911	3.92508	0.177313
331	0.537154	3.92371	0.177106
332	0.537293	3.92831	0.17677
333	0.537542	3.92851	0.177025
334	0.537734	3.92867	0.176804
335	0.53789	3.93373	0.177477
336	0.538046	3.93575	0.177644
337	0.538119	3.9378	0.177818
338	0.53821	3.94244	0.17774
339	0.538304	3.94856	0.177613
340	0.538419	3.945	0.177701
341	0.538478	3.95138	0.178029
342	0.538567	3.9541	0.177736
343	0.538662	3.94831	0.17814
344	0.538757	3.95017	0.17836
345	0.538798	3.94839	0.178074
346	0.538867	3.94809	0.178285
347	0.538965	3.94379	0.17812
348	0.539055	3.94243	0.177947
349	0.539162	3.94107	0.178001
350	0.539253	3.93708	0.177589
351	0.539485	3.92802	0.177151
352	0.539657	3.92605	0.177136
353	0.539835	3.93003	0.177323
354	0.540006	3.93111	0.177502
355	0.540123	3.93687	0.177847
356	0.540207	3.94716	0.178406
357	0.540355	3.94231	0.178253
358	0.540429	3.94719	0.177815
359	0.54053	3.94382	0.177661
360	0.540675	3.94175	0.178146
361	0.540798	3.94296	0.178466
362	0.540935	3.94533	0.178573
363	0.541005	3.94746	0.178528
364	0.541109	3.9462	0.17836
365	0.541283	3.9439	0.178693
366	0.541374	3.94559	0.178613
367	0.541461	3.95484	0.178769
368	0.541489	3.95778	0.178696
369	0.541554	3.96154	0.178474
370	0.541607	3.96827	0.178553
371	0.541662	3.9673	0.178192
372	0.541681	3.96881	0.178262
373	0.541752	3.96906	0.178
374	0.541775	3.9678	0.178053
375	0.541822	3.97071	0.177902
376	0.541885	3.96923	0.178128
377	0.541955	3.9706	0.177956
378	0.542095	3.96085	0.177472
379	0.542269	3.95846	0.177397
380	0.542366	3.9584	0.17772
381	0.542461	3.95969	0.177896
382	0.542535	3.9604	0.178111
383	0.542628	3.95761	0.177885
384	0.542768	3.9525	0.177854
385	0.542965	3.95259	0.177645
386	0.54307	3.95691	0.177821
387	0.543119	3.96144	0.178019
388	0.543235	3.9595	0.177727
389	0.543314	3.95778	0.177893
390	0.543415	3.95356	0.177934
391	0.543555	3.95006	0.178151
392	0.54367	3.95044	0.178343
393	0.543782	3.95206	0.178189
394	0.543943	3.95753	0.17799
395	0.544048	3.96121	0.177816
396	0.544146	3.96104	0.177942
397	0.54425	3.96031	0.178136
398	0.54433	3.96072	0.177866
399	0.544412	3.96769	0.178258
400	0.544449	3.9706	0.178093
401	0.544532	3.96744	0.178103
402	0.544621	3.96658	0.178084
403	0.544693	3.96827	0.178297
404	0.544773	3.97249	0.178459
405	0.544824	3.9732	0.178544
406	0.544871	3.97346	0.17836
407	0.544914	3.97276	0.178166
408	0.545007	3.97331	0.178001
409	0.545027	3.97741	0.17832
410	0.545056	3.9785	0.17813
411	0.545111	3.97661	0.178078
412	0.545186	3.9735	0.177968
413	0.545254	3.97267	0.177922
414	0.545303	3.97337	0.177902
415	0.545358	3.97341	0.177853
416	0.545432	3.97253	0.177713
417	0.545503	3.97051	0.177799
418	0.545567	3.97122	0.178214
419	0.545579	3.97482	0.178367
420	0.545633	3.97459	0.178241
421	0.545671	3.97566	0.178274
422	0.545749	3.9753	0.178189
423	0.545804	3.97559	0.178113
424	0.545848	3.97582	0.178242
425	0.545859	3.9825	0.178487
426	0.545873	3.98315	0.178222
427	0.545852	3.98712	0.178301
428	0.545852	3.98997	0.178419
429	0.545852	3.99157	0.178247
430	0.545858	3.99295	0.178107
431	0.545832	3.98956	0.178651
432	0.545827	3.98861	0.178747
433	0.545829	3.987	0.17871
434	0.545862	3.98464	0.178576
435	0.545859	3.98759	0.178575
436	0.545823	3.99058	0.178638
437	0.54576	3.99476	0.178544
438	0.545736	3.99645	0.178444
439	0.545708	3.99657	0.1784
440	0.545682	3.99577	0.178246
441	0.545693	3.99053	0.178183
442	0.545694	3.98888	0.178149
443	0.545704	3.9893	0.178115
444	0.545703	3.98963	0.178079
445	0.545707	3.98948	0.177994
446	0.545707	3.99175	0.177962
447	0.545716	3.99127	0.178129
448	0.545714	3.99307	0.178146
449	0.545739	3.99396	0.177973
450	0.545734	3.99324	0.178044
451	0.54574	3.99274	0.177999
452	0.54575	3.99303	0.177979
453	0.545763	3.99335	0.178065
454	0.545797	3.99348	0.178089
455	0.54583	3.99395	0.178074
456	0.545833	3.99409	0.178063
457	0.545857	3.99264	0.178034
458	0.545877	3.99294	0.178024
459	0.545907	3.99275	0.177972
460	0.545933	3.98909	0.178074
461	0.545948	3.9901	0.17809
462	0.545951	3.98972	0.178132
463	0.545939	3.99048	0.178145
464	0.545952	3.99044	0.178163
465	0.545923	3.99139	0.178239
466	0.54591	3.99349	0.178213
467	0.545897	3.99489	0.178154
468	0.545874	3.99688	0.178233
469	0.545859	3.99762	0.178139
470	0.545844	3.99936	0.178042
471	0.545834	3.99942	0.178024
472	0.545822	3.9995	0.178003
473	0.545816	3.99957	0.177988
474	0.545809	3.99959	0.177979
475	0.545798	3.99962	0.177963
476	0.545792	3.99967	0.177951
477	0.545781	3.99972	0.177934
478	0.545777	3.99977	0.177924
479	0.545769	3.99978	0.177914
480	0.54576	3.99979	0.177903
481	0.545753	3.99981	0.177894
482	0.54575	3.99984	0.177887
483	0.545744	3.99986	0.177878
484	0.54574	3.99988	0.177873
485	0.545735	3.99988	0.177866
486	0.545734	3.9999	0.177863
487	0.545732	3.99991	0.177859
488	0.545728	3.99992	0.177855
489	0.545726	3.99992	0.177851
490	0.545723	3.99993	0.177847
491	0.54572	3.99994	0.177843
492	0.545718	3.99995	0.17784
493	0.545717	3.99995	0.177838
494	0.545716	3.99996	0.177836
495	0.545714	3.99996	0.177834
496	0.545712	3.99997	0.177831
497	0.545711	3.99997	0.177829
498	0.54571	3.99998	0.177828
499	0.545709	3.99998	0.177827
500	0.545708	3.99998	0.177826
501	0.545708	3.99998	0.177825
502	0.545707	3.99999	0.177824
503	0.545706	3.99999	0.177823
504	0.545706	3.99999	0.177822
505	0.545705	3.99999	0.177822
506	0.545705	3.99999	0.177821
507	0.545704	3.99999	0.17782
508	0.545704	3.99999	0.17782
509	0.545704	3.99999	0.177819
510	0.545703	3.99999	0.177819
511	0.545703	3.99999	0.177819
512	0.545703	3.99999	0.177818
513	0.545703	3.99999	0.177818
514	0.545703	4	0.177818
515	0.545702	4	0.177818
516	0.545702	4	0.177817
517	0.545702	4	0.177817
518	0.545702	4	0.177817
519	0.545702	4	0.177817
520	0.545701	4	0.177817
521	0.545701	4	0.177816
522	0.545701	4	0.177816
523	0.545701	4	0.177816
524	0.545701	4	0.177816
525	0.545701	4	0.177816
526	0.545701	4	0.177816
527	0.545701	4	0.177816
528	0.545701	4	0.177816
529	0.545701	4	0.177815
530	0.545701	4	0.177815
531	0.545701	4	0.177815
532	0.5457	4	0.177815
533	0.5457	4	0.177815
534	0.5457	4	0.177815
535	0.5457	4	0.177815
536	0.5457	4	0.177815
537	0.5457	4	0.177815
538	0.5457	4	0.177815
539	0.5457	4	0.177815
540	0.5457	4	0.177815
541	0.5457	4	0.177815
542	0.5457	4	0.177815
543	0.5457	4	0.177815
544	0.5457	4	0.177815
545	0.5457	4	0.177815
546	0.5457	4	0.177815
547	0.5457	4	0.177815
548	0.5457	4	0.177815
549	0.5457	4	0.177815
550	0.5457	4	0.177815
551	0.5457	4	0.177815
552	0.5457	4	0.177815
553	0.5457	4	0.177815
554	0.5457	4	0.177815
555	0.5457	4	0.177815
556	0.5457	4	0.177815
557	0.5457	4	0.177815
558	0.5457	4	0.177815
559	0.5457	4	0.177815
560	0.5457	4	0.177815
561	0.5457	4	0.177815
562	0.5457	4	0.177815
563	0.5457	4	0.177815
564	0.5457	4	0.177815
565	0.5457	4	0.177815
566	0.5457	4	0.177815
567	0.5457	4	0.177815
568	0.5457	4	0.177815
569	0.5457	4	0.177815
570	0.5457	4	0.177815
571	0.5457	4	0.177815
572	0.5457	4	0.177815
573	0.5457	4	0.177815
574	0.5457	4	0.177815
575	0.5457	4	0.177815
576	0.5457	4	0.177815
577	0.5457	4	0.177815
578	0.5457	4	0.177815
579	0.5457	4	0.177815
580	0.5457	4	0.177815
581	0.5457	4	0.177815
582	0.5457	4	0.177815
583	0.5457	4	0.177815
584	0.5457	4	0.177815
585	0.5457	4	0.177815
586	0.5457	4	0.177815
587	0.5457	4	0.177815
588	0.5457	4	0.177815
589	0.5457	4	0.177815
590	0.5457	4	0.177815
591	0.5457	4	0.177815
592	0.5457	4	0.177815
593	0.5457	4	0.177815
594	0.5457	4	0.177815
595	0.5457	4	0.177815
596	0.5457	4	0.177815
597	0.5457	4	0.177815
598	0.5457	4	0.177815
599	0.5457	4	0.177815
600	0.5457	4	0.177815
601	0.5457	4	0.177815
602	0.5457	4	0.177815
603	0.5457	4	0.177815
604	0.5457	4	0.177815
605	0.5457	4	0.177815
606	0.5457	4	0.177815
607	0.5457	4	0.177815
608	0.5457	4	0.177815
609	0.5457	4	0.177815
610	0.5457	4	0.177815
611	0.5457	4	0.177815
612	0.5457	4	0.177815
613	0.5457	4	0.177815
614	0.5457	4	0.177815
615	0.5457	4	0.177815
616	0.5457	4	0.177815
617	0.5457	4	0.177815
618	0.5457	4	0.177815
619	0.5457	4	0.177815
620	0.5457	4	0.177815
621	0.5457	4	0.177815
622	0.5457	4	0.177815
623	0.5457	4	0.177815
624	0.5457	4	0.177815
625	0.5457	4	0.177815
626	0.5457	4	0.177815
627	0.5457	4	0.177815
628	0.5457	4	0.177815
629	0.5457	4	0.177815
630	0.5457	4	0.177815
631	0.5457	4	0.177815
632	0.5457	4	0.177815
633	0.5457	4	0.177815
634	0.5457	4	0.177815
635	0.5457	4	0.177815
636	0.5457	4	0.177815
637	0.5457	4	0.177815
638	0.5457	4	0.177815
639	0.5457	4	0.177815
640	0.5457	4	0.177815
641	0.5457	4	0.177815
642	0.5457	4	0.177815
643	0.5457	4	0.177815
644	0.5457	4	0.177815
645	0.5457	4	0.177815
646	0.5457	4	0.177815
647	0.5457	4	0.177815
648	0.5457	4	0.177815
649	0.5457	4	0.177815
650	0.5457	4	0.177815
651	0.5457	4	0.177815
652	0.5457	4	0.177815
653	0.5457	4	0.177815
654	0.5457	4	0.177815
655	0.5457	4	0.177815
656	0.5457	4	0.177815
657	0.5457	4	0.177815
658	0.5457	4	0.177815
659	0.5457	4	0.177815
660	0.5457	4	0.177815
661	0.5457	4	0.177815
662	0.5457	4	0.177815
663	0.5457	4	0.177815
664	0.5457	4	0.177815
665	0.5457	4	0.177815
666	0.5457	4	0.177815
667	0.5457	4	0.177815
668	0.5457	4	0.177815
669	0.5457	4	0.177815
670	0.5457	4	0.177815
671	0.5457	4	0.177815
672	0.5457	4	0.177815
673	0.5457	4	0.177815
674	0.5457	4	0.177815
675	0.5457	4	0.177815
676	0.5457	4	0.177815
677	0.5457	4	0.177815
678	0.5457	4	0.177815
679	0.5457	4	0.177815
680	0.5457	4	0.177815
681	0.5457	4	0.177815
682	0.5457	4	0.177815
683	0.5457	4	0.177815
684	0.5457	4	0.177815
685	0.5457	4	0.177815
686	0.5457	4	0.177815
687	0.5457	4	0.177815
688	0.5457	4	0.177815
689	0.5457	4	0.177815
690	0.5457	4	0.177815
691	0.5457	4	0.177815
692	0.5457	4	0.177815
693	0.5457	4	0.177815
694	0.5457	4	0.177815
695	0.5457	4	0.177815
696	0.5457	4	0.177815
697	0.5457	4	0.177815
698	0.5457	4	0.177815
699	0.5457	4	0.177815
700	0.5457	4	0.177815
701	0.5457	4	0.177815
702	0.5457	4	0.177815
703	0.5457	4	0.177815
704	0.5457	4	0.177815
705	0.5457	4	0.177815
706	0.5457	4	0.177815
707	0.5457	4	0.177815
708	0.5457	4	0.177815
709	0.5457	4	0.177815
710	0.5457	4	0.177815
711	0.5457	4	0.177815
712	0.5457	4	0.177815
713	0.5457	4	0.177815
714	0.5457	4	0.177815
715	0.5457	4	0.177815
716	0.5457	4	0.177815
717	0.5457	4	0.177815
718	0.5457	4	0.177815
719	0.5457	4	0.177815
720	0.5457	4	0.177815
721	0.5457	4	0.177815
722	0.5457	4	0.177815
723	0.5457	4	0.177815
724	0.5457	4	0.177815
725	0.5457	4	0.177815
726	0.5457	4	0.177815
727	0.5457	4	0.177815
728	0.5457	4	0.177815
729	0.5457	4	0.177815
730	0.5457	4	0.177815
731	0.5457	4	0.177815
732	0.5457	4	0.177815
733	0.5457	4	0.177815
734	0.5457	4	0.177815
735	0.5457	4	0.177815
736	0.5457	4	0.177815
737	0.5457	4	0.177815
738	0.5457	4	0.177815
739	0.5457	4	0.177815
740	0.5457	4	0.177815
741	0.5457	4	0.177815
742	0.5457	4	0.177815
743	0.5457	4	0.177815
744	0.5457	4	0.177815
745	0.5457	4	0.177815
746	0.5457	4	0.177815
747	0.5457	4	0.177815
748	0.5457	4	0.177815
749	0.5457	4	0.177815
750	0.5457	4	0.177815
751	0.5457	4	0.177815
752	0.5457	4	0.177815
753	0.5457	4	0.177815
754	0.5457	4	0.177815
755	0.5457	4	0.177815
756	0.5457	4	0.177815
757	0.5457	4	0.177815
758	0.5457	4	0.177815
759	0.5457	4	0.177815
760	0.5457	4	0.177815
761	0.5457	4	0.177815
762	0.5457	4	0.177815
763	0.5457	4	0.177815
764	0.5457	4	0.177815
765	0.5457	4	0.177815
766	0.5457	4	0.177815
767	0.5457	4	0.177815
768	0.5457	4	0.177815
769	0.5457	4	0.177815
770	0.5457	4	0.177815
771	0.5457	4	0.177815
772	0.5457	4	0.177815
773	0.5457	4	0.177815
774	0.5457	4	0.177815
775	0.5457	4	0.177815
776	0.5457	4	0.177815
777	0.5457	4	0.177815
778	0.5457	4	0.177815
779	0.5457	4	0.177815
780	0.5457	4	0.177815
781	0.5457	4	0.177815
782	0.5457	4	0.177815
783	0.5457	4	0.177815
784	0.5457	4	0.177815
785	0.5457	4	0.177815
786	0.5457	4	0.177815
787	0.5457	4	0.177815
788	0.5457	4	0.177815
789	0.5457	4	0.177815
790	0.5457	4	0.177815
791	0.5457	4	0.177815
792	0.5457	4	0.177815
793	0.5457	4	0.177815
794	0.5457	4	0.177815
795	0.5457	4	0.177815
796	0.5457	4	0.177815
797	0.5457	4	0.177815
798	0.5457	4	0.177815
799	0.5457	4	0.177815
800	0.5457	4	0.177815
801	0.5457	4	0.177815
802	0.5457	4	0.177815
803	0.5457	4	0.177815
804	0.5457	4	0.177815
805	0.5457	4	0.177815
806	0.5457	4	0.177815
807	0.5457	4	0.177815
808	0.5457	4	0.177815
809	0.5457	4	0.177815
810	0.5457	4	0.177815
811	0.5457	4	0.177815
812	0.5457	4	0.177815
813	0.5457	4	0.177815
814	0.5457	4	0.177815
815	0.5457	4	0.177815
816	0.5457	4	0.177815
817	0.5457	4	0.177815
818	0.5457	4	0.177815
819	0.5457	4	0.177815
820	0.5457	4	0.177815
821	0.5457	4	0.177815
822	0.5457	4	0.177815
823	0.5457	4	0.177815
824	0.5457	4	0.177815
825	0.5457	4	0.177815
826	0.5457	4	0.177815
827	0.5457	4	0.177815
828	0.5457	4	0.177815
829	0.5457	4	0.177815
830	0.5457	4	0.177815
831	0.5457	4	0.177815
832	0.5457	4	0.177815
833	0.5457	4	0.177815
834	0.5457	4	0.177815
835	0.5457	4	0.177815
836	0.5457	4	0.177815
837	0.5457	4	0.177815
838	0.5457	4	0.177815
839	0.5457	4	0.177815
840	0.5457	4	0.177815
841	0.5457	4	0.177815
842	0.5457	4	0.177815
843	0.5457	4	0.177815
844	0.5457	4	0.177815
845	0.5457	4	0.177815
846	0.5457	4	0.177815
847	0.5457	4	0.177815
848	0.5457	4	0.177815
849	0.5457	4	0.177815
850	0.5457	4	0.177815
851	0.5457	4	0.177815
852	0.5457	4	0.177815
853	0.5457	4	0.177815
854	0.5457	4	0.177815
855	0.5457	4	0.177815
856	0.5457	4	0.177815
857	0.5457	4	0.177815
858	0.5457	4	0.177815
859	0.5457	4	0.177815
860	0.5457	4	0.177815
861	0.5457	4	0.177815
862	0.5457	4	0.177815
863	0.5457	4	0.177815
864	0.5457	4	0.177815
865	0.5457	4	0.177815
866	0.5457	4	0.177815
867	0.5457	4	0.177815
868	0.5457	4	0.177815
869	0.5457	4	0.177815
870	0.5457	4	0.177815
871	0.5457	4	0.177815
872	0.5457	4	0.177815
873	0.5457	4	0.177815
874	0.5457	4	0.177815
875	0.5457	4	0.177815
876	0.5457	4	0.177815
877	0.5457	4	0.177815
878	0.5457	4	0.177815
879	0.5457	4	0.177815
880	0.5457	4	0.177815
881	0.5457	4	0.177815
882	0.5457	4	0.177815
883	0.5457	4	0.177815
884	0.5457	4	0.177815
885	0.5457	4	0.177815
886	0.5457	4	0.177815
887	0.5457	4	0.177815
888	0.5457	4	0.177815
889	0.5457	4	0.177815
890	0.5457	4	0.177815
891	0.5457	4	0.177815
892	0.5457	4	0.177815
893	0.5457	4	0.177815
894	0.5457	4	0.177815
895	0.5457	4	0.177815
896	0.5457	4	0.177815
897	0.5457	4	0.177815
898	0.5457	4	0.177815
899	0.5457	4	0.177815
900	0.5457	4	0.177815
901	0.5457	4	0.177815
902	0.5457	4	0.177815
903	0.5457	4	0.177815
904	0.5457	4	0.177815
905	0.5457	4	0.177815
906	0.5457	4	0.177815
907	0.5457	4	0.177815
908	0.5457	4	0.177815
909	0.5457	4	0.177815
910	0.5457	4	0.177815
911	0.5457	4	0.177815
912	0.5457	4	0.177815
913	0.5457	4	0.177815
914	0.5457	4	0.177815
915	0.5457	4	0.177815
916	0.5457	4	0.177815
917	0.5457	4	0.177815
918	0.5457	4	0.177815
919	0.5457	4	0.177815
920	0.5457	4	0.177815
921	0.5457	4	0.177815
922	0.5457	4	0.177815
923	0.5457	4	0.177815
924	0.5457	4	0.177815
925	0.5457	4	0.177815
926	0.5457	4	0.177815
927	0.5457	4	0.177815
928	0.5457	4	0.177815
929	0.5457	4	0.177815
930	0.5457	4	0.177815
931	0.5457	4	0.177815
932	0.5457	4	0.177815
933	0.5457	4	0.177815
934	0.5457	4	0.177815
935	0.5457	4	0.177815
936	0.5457	4	0.177815
937	0.5457	4	0.177815
938	0.5457	4	0.177815
939	0.5457	4	0.177815
940	0.5457	4	0.177815
941	0.5457	4	0.177815
942	0.5457	4	0.177815
943	0.5457	4	0.177815
944	0.5457	4	0.177815
945	0.5457	4	0.177815
946	0.5457	4	0.177815
947	0.5457	4	0.177815
948	0.5457	4	0.177815
949	0.5457	4	0.177815
950	0.5457	4	0.177815
951	0.5457	4	0.177815
952	0.5457	4	0.177815
953	0.5457	4	0.177815
954	0.5457	4	0.177815
955	0.5457	4	0.177815
956	0.5457	4	0.177815
957	0.5457	4	0.177815
958	0.5457	4	0.177815
959	0.5457	4	0.177815
960	0.5457	4	0.177815
961	0.5457	4	0.177815
962	0.5457	4	0.177815
963	0.5457	4	0.177815
964	0.5457	4	0.177815
965	0.5457	4	0.177815
966	0.5457	4	0.177815
967	0.5457	4	0.177815
968	0.5457	4	0.177815
969	0.5457	4	0.177815
970	0.5457	4	0.177815
971	0.5457	4	0.177815
972	0.5457	4	0.177815
973	0.5457	4	0.177815
974	0.5457	4	0.177815
975	0.5457	4	0.177815
976	0.5457	4	0.177815
977	0.5457	4	0.177815
978	0.5457	4	0.177815
979	0.5457	4	0.177815
980	0.5457	4	0.177815
981	0.5457	4	0.177815
982	0.5457	4	0.177815
983	0.5457	4	0.177815
984	0.5457	4	0.177815
985	0.5457	4	0.177815
986	0.5457	4	0.177815
987	0.5457	4	0.177815
988	0.5457	4	0.177815
989	0.5457	4	0.177815
990	0.5457	4	0.177815
991	0.5457	4	0.177815
992	0.5457	4	0.177815
993	0.5457	4	0.177815
994	0.5457	4	0.177815
995	0.5457	4	0.177815
996	0.5457	4	0.177815
997	0.5457	4	0.177815
998	0.5457	4	0.177815
999	0.5457	4	0.177815
1000	0.5457	4	0.177815
1001	0.5457	4	0.177815
1002	0.5457	4	0.177815
1003	0.5457	4	0.177815
1004	0.5457	4	0.177815
1005	0.5457	4	0.177815
1006	0.5457	4	0.177815
1007	0.5457	4	0.177815
1008	0.5457	4	0.177815
1009	0.5457	4	0.177815
1010	0.5457	4	0.177815
1011	0.5457	4	0.177815
1012	0.5457	4	0.177815
1013	0.5457	4	0.177815
1014	0.5457	4	0.177815
1015	0.5457	4	0.177815
1016	0.5457	4	0.177815
1017	0.5457	4	0.177815
1018	0.5457	4	0.177815
1019	0.5457	4	0.177815
1020	0.5457	4	0.177815
1021	0.5457	4	0.177815
1022	0.5457	4	0.177815
1023	0.5457	4	0.177815
1024	0.5457	4	0.177815
1025	0.5457	4	0.177815
1026	0.5457	4	0.177815
1027	0.5457	4	0.177815
1028	0.5457	4	0.177815
1029	0.5457	4	0.177815
1030	0.5457	4	0.177815
1031	0.5457	4	0.177815
1032	0.5457	4	0.177815
1033	0.5457	4	0.177815
1034	0.5457	4	0.177815
1035	0.5457	4	0.177815
1036	0.5457	4	0.177815
1037	0.5457	4	0.177815
1038	0.5457	4	0.177815
1039	0.5457	4	0.177815
1040	0.5457	4	0.177815
1041	0.5457	4	0.177815
1042	0.5457	4	0.177815
1043	0.5457	4	0.177815
1044	0.5457	4	0.177815
1045	0.5457	4	0.177815
1046	0.5457	4	0.177815
1047	0.5457	4	0.177815
1048	0.5457	4	0.177815
1049	0.5457	4	0.177815
1050	0.5457	4	0.177815
1051	0.5457	4	0.177815
1052	0.5457	4	0.177815
1053	0.5457	4	0.177815
1054	0.5457	4	0.177815
1055	0.5457	4	0.177815
1056	0.5457	4	0.177815
1057	0.5457	4	0.177815
1058	0.5457	4	0.177815
1059	0.5457	4	0.177815
1060	0.5457	4	0.177815
1061	0.5457	4	0.177815
1062	0.5457	4	0.177815
1063	0.5457	4	0.177815
1064	0.5457	4	0.177815
1065	0.5457	4	0.177815
1066	0.5457	4	0.177815
1067	0.5457	4	0.177815
1068	0.5457	4	0.177815
1069	0.5457	4	0.177815
1070	0.5457	4	0.177815
1071	0.5457	4	0.177815
1072	0.5457	4	0.177815
1073	0.5457	4	0.177815
1074	0.5457	4	0.177815
1075	0.5457	4	0.177815
1076	0.5457	4	0.177815
1077	0.5457	4	0.177815
1078	0.5457	4	0.177815
1079	0.5457	4	0.177815
1080	0.5457	4	0.177815
1081	0.5457	4	0.177815
1082	0.5457	4	0.177815
1083	0.5457	4	0.177815
1084	0.5457	4	0.177815
1085	0.5457	4	0.177815
1086	0.5457	4	0.177815
1087	0.5457	4	0.177815
1088	0.5457	4	0.177815
1089	0.5457	4	0.177815
1090	0.5457	4	0.177815
1091	0.5457	4	0.177815
1092	0.5457	4	0.177815
1093	0.5457	4	0.177815
1094	0.5457	4	0.177815
1095	0.5457	4	0.177815
1096	0.5457	4	0.177815
1097	0.5457	4	0.177815
1098	0.5457	4	0.177815
1099	0.5457	4	0.177815
1100	0.5457	4	0.177815
1101	0.5457	4	0.177815
1102	0.5457	4	0.177815
1103	0.5457	4	0.177815
1104	0.5457	4	0.177815
1105	0.5457	4	0.177815
1106	0.5457	4	0.177815
1107	0.5457	4	0.177815
1108	0.5457	4	0.177815
1109	0.5457	4	0.177815
1110	0.5457	4	0.177815
1111	0.5457	4	0.177815
1112	0.5457	4	0.177815
1113	0.5457	4	0.177815
1114	0.5457	4	0.177815
1115	0.5457	4	0.177815
1116	0.5457	4	0.177815
1117	0.5457	4	0.177815
1118	0.5457	4	0.177815
1119	0.5457	4	0.177815
1120	0.5457	4	0.177815
1121	0.5457	4	0.177815
1122	0.5457	4	0.177815
1123	0.5457	4	0.177815
1124	0.5457	4	0.177815
1125	0.5457	4	0.177815
1126	0.5457	4	0.177815
1127	0.5457	4	0.177815
1128	0.5457	4	0.177815
1129	0.5457	4	0.177815
1130	0.5457	4	0.177815
1131	0.5457	4	0.177815
1132	0.5457	4	0.177815
1133	0.5457	4	0.177815
1134	0.5457	4	0.177815
1135	0.5457	4	0.177815
1136	0.5457	4	0.177815
1137	0.5457	4	0.177815
1138	0.5457	4	0.177815
1139	0.5457	4	0.177815
1140	0.5457	4	0.177815
1141	0.5457	4	0.177815
1142	0.5457	4	0.177815
1143	0.5457	4	0.177815
1144	0.5457	4	0.177815
1145	0.5457	4	0.177815
1146	0.5457	4	0.177815
1147	0.5457	4	0.177815
1148	0.5457	4	0.177815
1149	0.5457	4	0.177815
1150	0.5457	4	0.177815
1151	0.5457	4	0.177815
1152	0.5457	4	0.177815
1153	0.5457	4	0.177815
1154	0.5457	4	0.177815
1155	0.5457	4	0.177815
1156	0.5457	4	0.177815
1157	0.5457	4	0.177815
1158	0.5457	4	0.177815
1159	0.5457	4	0.177815
1160	0.5457	4	0.177815
1161	0.5457	4	0.177815
1162	0.5457	4	0.177815
1163	0.5457	4	0.177815
1164	0.5457	4	0.177815
1165	0.5457	4	0.177815
1166	0.5457	4	0.177815
1167	0.5457	4	0.177815
1168	0.5457	4	0.177815
1169	0.5457	4	0.177815
1170	0.5457	4	0.177815
1171	0.5457	4	0.177815
1172	0.5457	4	0.177815
1173	0.5457	4	0.177815
1174	0.5457	4	0.177815
1175	0.5457	4	0.177815
1176	0.5457	4	0.177815
1177	0.5457	4	0.177815
1178	0.5457	4	0.177815
1179	0.5457	4	0.177815
1180	0.5457	4	0.177815
1181	0.5457	4	0.177815
1182	0.5457	4	0.177815
1183	0.5457	4	0.177815
1184	0.5457	4	0.177815
1185	0.5457	4	0.177815
1186	0.5457	4	0.177815
1187	0.5457	4	0.177815
1188	0.5457	4	0.177815
1189	0.5457	4	0.177815
1190	0.5457	4	0.177815
1191	0.5457	4	0.177815
1192	0.5457	4	0.177815
1193	0.5457	4	0.177815
1194	0.5457	4	0.177815
1195	0.5457	4	0.177815
1196	0.5457	4	0.177815
1197	0.5457	4	0.177815
1198	0.5457	4	0.177815
1199	0.5457	4	0.177815
1200	0.5457	4	0.177815
1201	0.5457	4	0.177815
1202	0.5457	4	0.177815
1203	0.5457	4	0.177815
1204	0.5457	4	0.177815
1205	0.5457	4	0.177815
1206	0.5457	4	0.177815
1207	0.5457	4	0.177815
1208	0.5457	4	0.177815
1209	0.5457	4	0.177815
1210	0.5457	4	0.177815
1211	0.5457	4	0.177815
1212	0.5457	4	0.177815
1213	0.5457	4	0.177815
1214	0.5457	4	0.177815
1215	0.5457	4	0.177815
1216	0.5457	4	0.177815
1217	0.5457	4	0.177815
1218	0.5457	4	0.177815
1219	0.5457	4	0.177815
1220	0.5457	4	0.177815
1221	0.5457	4	0.177815
1222	0.5457	4	0.177815
1223	0.5457	4	0.177815
1224	0.5457	4	0.177815
1225	0.5457	4	0.177815
1226	0.5457	4	0.177815
1227	0.5457	4	0.177815
1228	0.5457	4	0.177815
1229	0.5457	4	0.177815
1230	0.5457	4	0.177815
1231	0.5457	4	0.177815
1232	0.5457	4	0.177815
1233	0.5457	4	0.177815
1234	0.5457	4	0.177815
1235	0.5457	4	0.177815
1236	0.5457	4	0.177815
1237	0.5457	4	0.177815
1238	0.5457	4	0.177815
1239	0.5457	4	0.177815
1240	0.5457	4	0.177815
1241	0.5457	4	0.177815
1242	0.5457	4	0.177815
1243	0.5457	4	0.177815
1244	0.5457	4	0.177815
1245	0.5457	4	0.177815
1246	0.5457	4	0.177815
1247	0.5457	4	0.177815
1248	0.5457	4	0.177815
1249	0.5457	4	0.177815
1250	0.5457	4	0.177815
1251	0.5457	4	0.177815
1252	0.5457	4	0.177815
1253	0.5457	4	0.177815
1254	0.5457	4	0.177815
1255	0.5457	4	0.177815
1256	0.5457	4	0.177815
1257	0.5457	4	0.177815
1258	0.5457	4	0.177815
1259	0.5457	4	0.177815
1260	0.5457	4	0.177815
1261	0.5457	4	0.177815
1262	0.5457	4	0.177815
1263	0.5457	4	0.177815
1264	0.5457	4	0.177815
1265	0.5457	4	0.177815
1266	0.5457	4	0.177815
1267	0.5457	4	0.177815
1268	0.5457	4	0.177815
1269	0.5457	4	0.177815
1270	0.5457	4	0.177815
1271	0.5457	4	0.177815
1272	0.5457	4	0.177815
1273	0.5457	4	0.177815
1274	0.5457	4	0.177815
1275	0.5457	4	0.177815
1276	0.5457	4	0.177815
1277	0.5457	4	0.177815
1278	0.5457	4	0.177815
1279	0.5457	4	0.177815
1280	0.5457	4	0.177815
1281	0.5457	4	0.177815
1282	0.5457	4	0.177815
1283	0.5457	4	0.177815
1284	0.5457	4	0.177815
1285	0.5457	4	0.177815
1286	0.5457	4	0.177815
1287	0.5457	4	0.177815
1288	0.5457	4	0.177815
1289	0.5457	4	0.177815
1290	0.5457	4	0.177815
1291	0.5457	4	0.177815
1292	0.5457	4	0.177815
1293	0.5457	4	0.177815
1294	0.5457	4	0.177815
1295	0.5457	4	0.177815
1296	0.5457	4	0.177815
1297	0.5457	4	0.177815
1298	0.5457	4	0.177815
1299	0.5457	4	0.177815
1300	0.5457	4	0.177815
1301	0.5457	4	0.177815
1302	0.5457	4	0.177815
1303	0.5457	4	0.177815
1304	0.5457	4	0.177815
1305	0.5457	4	0.177815
1306	0.5457	4	0.177815
1307	0.5457	4	0.177815
1308	0.5457	4	0.177815
1309	0.5457	4	0.177815
1310	0.5457	4	0.177815
1311	0.5457	4	0.177815
1312	0.5457	4	0.177815
1313	0.5457	4	0.177815
1314	0.5457	4	0.177815
1315	0.5457	4	0.177815
1316	0.5457	4	0.177815
1317	0.5457	4	0.177815
1318	0.5457	4	0.177815
1319	0.5457	4	0.177815
1320	0.5457	4	0.177815
1321	0.5457	4	0.177815
1322	0.5457	4	0.177815
1323	0.5457	4	0.177815
1324	0.5457	4	0.177815
1325	0.5457	4	0.177815
1326	0.5457	4	0.177815
1327	0.5457	4	0.177815
1328	0.5457	4	0.177815
1329	0.5457	4	0.177815
1330	0.5457	4	0.177815
1331	0.5457	4	0.177815
1332	0.5457	4	0.177815
1333	0.5457	4	0.177815
1334	0.5457	4	0.177815
1335	0.5457	4	0.177815
1336	0.5457	4	0.177815
1337	0.5457	4	0.177815
1338	0.5457	4	0.177815
1339	0.5457	4	0.177815
1340	0.5457	4	0.177815
1341	0.5457	4	0.177815
1342	0.5457	4	0.177815
1343	0.5457	4	0.177815
1344	0.5457	4	0.177815
1345	0.5457	4	0.177815
1346	0.5457	4	0.177815
1347	0.5457	4	0.177815
1348	0.5457	4	0.177815
1349	0.5457	4	0.177815
1350	0.5457	4	0.177815
1351	0.5457	4	0.177815
1352	0.5457	4	0.177815
1353	0.5457	4	0.177815
1354	0.5457	4	0.177815
1355	0.5457	4	0.177815
1356	0.5457	4	0.177815
1357	0.5457	4	0.177815
1358	0.5457	4	0.177815
1359	0.5457	4	0.177815
1360	0.5457	4	0.177815
1361	0.5457	4	0.177815
1362	0.5457	4	0.177815
1363	0.5457	4	0.177815
1364	0.5457	4	0.177815
1365	0.5457	4	0.177815
1366	0.5457	4	0.177815
1367	0.5457	4	0.177815
1368	0.5457	4	0.177815
1369	0.5457	4	0.177815
1370	0.5457	4	0.177815
1371	0.5457	4	0.177815
1372	0.5457	4	0.177815
1373	0.5457	4	0.177815
1374	0.5457	4	0.177815
1375	0.5457	4	0.177815
1376	0.5457	4	0.177815
1377	0.5457	4	0.177815
1378	0.5457	4	0.177815
1379	0.5457	4	0.177815
1380	0.5457	4	0.177815
1381	0.5457	4	0.177815
1382	0.5457	4	0.177815
1383	0.5457	4	0.177815
1384	0.5457	4	0.177815
1385	0.5457	4	0.177815
1386	0.5457	4	0.177815
1387	0.5457	4	0.177815
1388	0.5457	4	0.177815
1389	0.5457	4	0.177815
1390	0.5457	4	0.177815
1391	0.5457	4	0.177815
1392	0.5457	4	0.177815
1393	0.5457	4	0.177815
1394	0.5457	4	0.177815
1395	0.5457	4	0.177815
1396	0.5457	4	0.177815
1397	0.5457	4	0.177815
1398	0.5457	4	0.177815
1399	0.5457	4	0.177815
1400	0.5457	4	0.177815
1401	0.5457	4	0.177815
1402	0.5457	4	0.177815
1403	0.5457	4	0.177815
1404	0.5457	4	0.177815
1405	0.5457	4	0.177815
1406	0.5457	4	0.177815
1407	0.5457	4	0.177815
1408	0.5457	4	0.177815
1409	0.5457	4	0.177815
1410	0.5457	4	0.177815
1411	0.5457	4	0.177815
1412	0.5457	4	0.177815
1413	0.5457	4	0.177815
1414	0.5457	4	0.177815
1415	0.5457	4	0.177815
1416	0.5457	4	0.177815
1417	0.5457	4	0.177815
1418	0.5457	4	0.177815
1419	0.5457	4	0.177815
1420	0.5457	4	0.177815
1421	0.5457	4	0.177815
1422	0.5457	4	0.177815
1423	0.5457	4	0.177815
1424	0.5457	4	0.177815
1425	0.5457	4	0.177815
1426	0.5457	4	0.177815
1427	0.5457	4	0.177815
1428	0.5457	4	0.177815
1429	0.5457	4	0.177815
1430	0.5457	4	0.177815
1431	0.5457	4	0.177815
1432	0.5457	4	0.177815
1433	0.5457	4	0.177815
1434	0.5457	4	0.177815
1435	0.5457	4	0.177815
1436	0.5457	4	0.177815
1437	0.5457	4	0.177815
1438	0.5457	4	0.177815
1439	0.5457	4	0.177815
1440	0.5457	4	0.177815
1441	0.5457	4	0.177815
1442	0.5457	4	0.177815
1443	0.5457	4	0.177815
1444	0.5457	4	0.177815
1445	0.5457	4	0.177815
1446	0.5457	4	0.177815
1447	0.5457	4	0.177815
1448	0.5457	4	0.177815
1449	0.5457	4	0.177815
1450	0.5457	4	0.177815
1451	0.5457	4	0.177815
1452	0.5457	4	0.177815
1453	0.5457	4	0.177815
1454	0.5457	4	0.177815
1455	0.5457	4	0.177815
1456	0.5457	4	0.177815
1457	0.5457	4	0.177815
1458	0.5457	4	0.177815
1459	0.5457	4	0.177815
1460	0.5457	4	0.177815
1461	0.5457	4	0.177815
1462	0.5457	4	0.177815
1463	0.5457	4	0.177815
1464	0.5457	4	0.177815
1465	0.5457	4	0.177815
1466	0.5457	4	0.177815
1467	0.5457	4	0.177815
1468	0.5457	4	0.177815
1469	0.5457	4	0.177815
1470	0.5457	4	0.177815
1471	0.5457	4	0.177815
1472	0.5457	4	0.177815
1473	0.5457	4	0.177815
1474	0.5457	4	0.177815
1475	0.5457	4	0.177815
1476	0.5457	4	0.177815
1477	0.5457	4	0.177815
1478	0.5457	4	0.177815
1479	0.5457	4	0.177815
1480	0.5457	4	0.177815
1481	0.5457	4	0.177815
1482	0.5457	4	0.177815
1483	0.5457	4	0.177815
1484	0.5457	4	0.177815
1485	0.5457	4	0.177815
1486	0.5457	4	0.177815
1487	0.5457	4	0.177815
1488	0.5457	4	0.177815
1489	0.5457	4	0.177815
1490	0.5457	4	0.177815
1491	0.5457	4	0.177815
1492	0.5457	4	0.177815
1493	0.5457	4	0.177815
1494	0.5457	4	0.177815
1495	0.5457	4	0.177815
1496	0.5457	4	0.177815
1497	0.5457	4	0.177815
1498	0.5457	4	0.177815
1499	0.5457	4	0.177815
1500	0.5457	4	0.177815
1501	0.5457	4	0.177815
1502	0.5457	4	0.177815
1503	0.5457	4	0.177815
1504	0.5457	4	0.177815
1505	0.5457	4	0.177815
1506	0.5457	4	0.177815
1507	0.5457	4	0.177815
1508	0.5457	4	0.177815
1509	0.5457	4	0.177815
1510	0.5457	4	0.177815
1511	0.5457	4	0.177815
1512	0.5457	4	0.177815
1513	0.5457	4	0.177815
1514	0.5457	4	0.177815
1515	0.5457	4	0.177815
1516	0.5457	4	0.177815
1517	0.5457	4	0.177815
1518	0.5457	4	0.177815
1519	0.5457	4	0.177815
1520	0.5457	4	0.177815
1521	0.5457	4	0.177815
1522	0.5457	4	0.177815
1523	0.5457	4	0.177815
1524	0.5457	4	0.177815
1525	0.5457	4	0.177815
1526	0.5457	4	0.177815
1527	0.5457	4	0.177815
1528	0.5457	4	0.177815
1529	0.5457	4	0.177815
1530	0.5457	4	0.177815
1531	0.5457	4	0.177815
1532	0.5457	4	0.177815
1533	0.5457	4	0.177815
1534	0.5457	4	0.177815
1535	0.5457	4	0.177815
1536	0.5457	4	0.177815
1537	0.5457	4	0.177815
1538	0.5457	4	0.177815
1539	0.5457	4	0.177815
1540	0.5457	4	0.177815
1541	0.5457	4	0.177815
1542	0.5457	4	0.177815
1543	0.5457	4	0.177815
1544	0.5457	4	0.177815
1545	0.5457	4	0.177815
1546	0.5457	4	0.177815
1547	0.5457	4	0.177815
1548	0.5457	4	0.177815
1549	0.5457	4	0.177815
1550	0.5457	4	0.177815
1551	0.5457	4	0.177815
1552	0.5457	4	0.177815
1553	0.5457	4	0.177815
1554	0.5457	4	0.177815
1555	0.5457	4	0.177815
1556	0.5457	4	0.177815
1557	0.5457	4	0.177815
1558	0.5457	4	0.177815
1559	0.5457	4	0.177815
1560	0.5457	4	0.177815
1561	0.5457	4	0.177815
1562	0.5457	4	0.177815
1563	0.5457	4	0.177815
1564	0.5457	4	0.177815
1565	0.5457	4	0.177815
1566	0.5457	4	0.177815
1567	0.5457	4	0.177815
1568	0.5457	4	0.177815
1569	0.5457	4	0.177815
1570	0.5457	4	0.177815
1571	0.5457	4	0.177815
1572	0.5457	4	0.177815
1573	0.5457	4	0.177815
1574	0.5457	4	0.177815
1575	0.5457	4	0.177815
1576	0.5457	4	0.177815
1577	0.5457	4	0.177815
1578	0.5457	4	0.177815
1579	0.5457	4	0.177815
1580	0.5457	4	0.177815
1581	0.5457	4	0.177815
1582	0.5457	4	0.177815
1583	0.5457	4	0.177815
1584	0.5457	4	0.177815
1585	0.5457	4	0.177815
1586	0.5457	4	0.177815
1587	0.5457	4	0.177815
1588	0.5457	4	0.177815
1589	0.5457	4	0.177815
1590	0.5457	4	0.177815
1591	0.5457	4	0.177815
1592	0.5457	4	0.177815
1593	0.5457	4	0.177815
1594	0.5457	4	0.177815
1595	0.5457	4	0.177815
1596	0.5457	4	0.177815
1597	0.5457	4	0.177815
1598	0.5457	4	0.177815
1599	0.5457	4	0.177815
1600	0.5457	4	0.177815
1601	0.5457	4	0.177815
1602	0.5457	4	0.177815
1603	0.5457	4	0.177815
1604	0.5457	4	0.177815
1605	0.5457	4	0.177815
1606	0.5457	4	0.177815
1607	0.5457	4	0.177815
1608	0.5457	4	0.177815
1609	0.5457	4	0.177815
1610	0.5457	4	0.177815
1611	0.5457	4	0.177815
1612	0.5457	4	0.177815
1613	0.5457	4	0.177815
1614	0.5457	4	0.177815
1615	0.5457	4	0.177815
1616	0.5457	4	0.177815
1617	0.5457	4	0.177815
1618	0.5457	4	0.177815
1619	0.5457	4	0.177815
1620	0.5457	4	0.177815
1621	0.5457	4	0.177815
1622	0.5457	4	0.177815
1623	0.5457	4	0.177815
1624	0.5457	4	0.177815
1625	0.5457	4	0.177815
1626	0.5457	4	0.177815
1627	0.5457	4	0.177815
1628	0.5457	4	0.177815
1629	0.5457	4	0.177815
1630	0.5457	4	0.177815
1631	0.5457	4	0.177815
1632	0.5457	4	0.177815
1633	0.5457	4	0.177815
1634	0.5457	4	0.177815
1635	0.5457	4	0.177815
1636	0.5457	4	0.177815
1637	0.5457	4	0.177815
1638	0.5457	4	0.177815
1639	0.5457	4	0.177815
1640	0.5457	4	0.177815
1641	0.5457	4	0.177815
1642	0.5457	4	0.177815
1643	0.5457	4	0.177815
1644	0.5457	4	0.177815
1645	0.5457	4	0.177815
1646	0.5457	4	0.177815
1647	0.5457	4	0.177815
1648	0.5457	4	0.177815
1649	0.5457	4	0.177815
1650	0.5457	4	0.177815
1651	0.5457	4	0.177815
1652	0.5457	4	0.177815
1653	0.5457	4	0.177815
1654	0.5457	4	0.177815
1655	0.5457	4	0.177815
1656	0.5457	4	0.177815
1657	0.5457	4	0.177815
1658	0.5457	4	0.177815
1659	0.5457	4	0.177815
1660	0.5457	4	0.177815
1661	0.5457	4	0.177815
1662	0.5457	4	0.177815
1663	0.5457	4	0.177815
1664	0.5457	4	0.177815
1665	0.5457	4	0.177815
1666	0.5457	4	0.177815
1667	0.5457	4	0.177815
1668	0.5457	4	0.177815
1669	0.5457	4	0.177815
1670	0.5457	4	0.177815
1671	0.5457	4	0.177815
1672	0.5457	4	0.177815
1673	0.5457	4	0.177815
1674	0.5457	4	0.177815
1675	0.5457	4	0.177815
1676	0.5457	4	0.177815
1677	0.5457	4	0.177815
1678	0.5457	4	0.177815
1679	0.5457	4	0.177815
1680	0.5457	4	0.177815
1681	0.5457	4	0.177815
1682	0.5457	4	0.177815
1683	0.5457	4	0.177815
1684	0.5457	4	0.177815
1685	0.5457	4	0.177815
1686	0.5457	4	0.177815
1687	0.5457	4	0.177815
1688	0.5457	4	0.177815
1689	0.5457	4	0.177815
1690	0.5457	4	0.177815
1691	0.5457	4	0.177815
1692	0.5457	4	0.177815
1693	0.5457	4	0.177815
1694	0.5457	4	0.177815
1695	0.5457	4	0.177815
1696	0.5457	4	0.177815
1697	0.5457	4	0.177815
1698	0.5457	4	0.177815
1699	0.5457	4	0.177815
1700	0.5457	4	0.177815
1701	0.5457	4	0.177815
1702	0.5457	4	0.177815
1703	0.5457	4	0.177815
1704	0.5457	4	0.177815
1705	0.5457	4	0.177815
1706	0.5457	4	0.177815
1707	0.5457	4	0.177815
1708	0.5457	4	0.177815
1709	0.5457	4	0.177815
1710	0.5457	4	0.177815
1711	0.5457	4	0.177815
1712	0.5457	4	0.177815
1713	0.5457	4	0.177815
1714	0.5457	4	0.177815
1715	0.5457	4	0.177815
1716	0.5457	4	0.177815
1717	0.5457	4	0.177815
1718	0.5457	4	0.177815
1719	0.5457	4	0.177815
1720	0.5457	4	0.177815
1721	0.5457	4	0.177815
1722	0.5457	4	0.177815
1723	0.5457	4	0.177815
1724	0.5457	4	0.177815
1725	0.5457	4	0.177815
1726	0.5457	4	0.177815
1727	0.5457	4	0.177815
1728	0.5457	4	0.177815
1729	0.5457	4	0.177815
1730	0.5457	4	0.177815
1731	0.5457	4	0.177815
1732	0.5457	4	0.177815
1733	0.5457	4	0.177815
1734	0.5457	4	0.177815
1735	0.5457	4	0.177815
1736	0.5457	4	0.177815
1737	0.5457	4	0.177815
1738	0.5457	4	0.177815
1739	0.5457	4	0.177815
1740	0.5457	4	0.177815
1741	0.5457	4	0.177815
1742	0.5457	4	0.177815
1743	0.5457	4	0.177815
1744	0.5457	4	0.177815
1745	0.5457	4	0.177815
1746	0.5457	4	0.177815
1747	0.5457	4	0.177815
1748	0.5457	4	0.177815
1749	0.5457	4	0.177815
1750	0.5457	4	0.177815
1751	0.5457	4	0.177815
1752	0.5457	4	0.177815
1753	0.5457	4	0.177815
1754	0.5457	4	0.177815
1755	0.5457	4	0.177815
1756	0.5457	4	0.177815
1757	0.5457	4	0.177815
1758	0.5457	4	0.177815
1759	0.5457	4	0.177815
1760	0.5457	4	0.177815
1761	0.5457	4	0.177815
1762	0.5457	4	0.177815
1763	0.5457	4	0.177815
1764	0.5457	4	0.177815
1765	0.5457	4	0.177815
1766	0.5457	4	0.177815
1767	0.5457	4	0.177815
1768	0.5457	4	0.177815
1769	0.5457	4	0.177815
1770	0.5457	4	0.177815
1771	0.5457	4	0.177815
1772	0.5457	4	0.177815
1773	0.5457	4	0.177815
1774	0.5457	4	0.177815
1775	0.5457	4	0.177815
1776	0.5457	4	0.177815
1777	0.5457	4	0.177815
1778	0.5457	4	0.177815
1779	0.5457	4	0.177815
1780	0.5457	4	0.177815
1781	0.5457	4	0.177815
1782	0.5457	4	0.177815
1783	0.5457	4	0.177815
1784	0.5457	4	0.177815
1785	0.5457	4	0.177815
1786	0.5457	4	0.177815
1787	0.5457	4	0.177815
1788	0.5457	4	0.177815
1789	0.5457	4	0.177815
1790	0.5457	4	0.177815
1791	0.5457	4	0.177815
1792	0.5457	4	0.177815
1793	0.5457	4	0.177815
1794	0.5457	4	0.177815
1795	0.5457	4	0.177815
1796	0.5457	4	0.177815
1797	0.5457	4	0.177815
1798	0.5457	4	0.177815
1799	0.5457	4	0.177815
1800	0.5457	4	0.177815
1801	0.5457	4	0.177815
1802	0.5457	4	0.177815
1803	0.5457	4	0.177815
1804	0.5457	4	0.177815
1805	0.5457	4	0.177815
1806	0.5457	4	0.177815
1807	0.5457	4	0.177815
1808	0.5457	4	0.177815
1809	0.5457	4	0.177815
1810	0.5457	4	0.177815
1811	0.5457	4	0.177815
1812	0.5457	4	0.177815
1813	0.5457	4	0.177815
1814	0.5457	4	0.177815
1815	0.5457	4	0.177815
1816	0.5457	4	0.177815
1817	0.5457	4	0.177815
1818	0.5457	4	0.177815
1819	0.5457	4	0.177815
1820	0.5457	4	0.177815
1821	0.5457	4	0.177815
1822	0.5457	4	0.177815
1823	0.5457	4	0.177815
1824	0.5457	4	0.177815
1825	0.5457	4	0.177815
1826	0.5457	4	0.177815
1827	0.5457	4	0.177815
1828	0.5457	4	0.177815
1829	0.5457	4	0.177815
1830	0.5457	4	0.177815
1831	0.5457	4	0.177815
1832	0.5457	4	0.177815
1833	0.5457	4	0.177815
1834	0.5457	4	0.177815
1835	0.5457	4	0.177815
1836	0.5457	4	0.177815
1837	0.5457	4	0.177815
1838	0.5457	4	0.177815
1839	0.5457	4	0.177815
1840	0.5457	4	0.177815
1841	0.5457	4	0.177815
1842	0.5457	4	0.177815
1843	0.5457	4	0.177815
1844	0.5457	4	0.177815
1845	0.5457	4	0.177815
1846	0.5457	4	0.177815
1847	0.5457	4	0.177815
1848	0.5457	4	0.177815
1849	0.5457	4	0.177815
1850	0.5457	4	0.177815
1851	0.5457	4	0.177815
1852	0.5457	4	0.177815
1853	0.5457	4	0.177815
1854	0.5457	4	0.177815
1855	0.5457	4	0.177815
1856	0.5457	4	0.177815
1857	0.5457	4	0.177815
1858	0.5457	4	0.177815
1859	0.5457	4	0.177815
1860	0.5457	4	0.177815
1861	0.5457	4	0.177815
1862	0.5457	4	0.177815
1863	0.5457	4	0.177815
1864	0.5457	4	0.177815
1865	0.5457	4	0.177815
1866	0.5457	4	0.177815
1867	0.5457	4	0.177815
1868	0.5457	4	0.177815
1869	0.5457	4	0.177815
1870	0.5457	4	0.177815
1871	0.5457	4	0.177815
1872	0.5457	4	0.177815
1873	0.5457	4	0.177815
1874	0.5457	4	0.177815
1875	0.5457	4	0.177815
1876	0.5457	4	0.177815
1877	0.5457	4	0.177815
1878	0.5457	4	0.177815
1879	0.5457	4	0.177815
1880	0.5457	4	0.177815
1881	0.5457	4	0.177815
1882	0.5457	4	0.177815
1883	0.5457	4	0.177815
1884	0.5457	4	0.177815
1885	0.5457	4	0.177815
1886	0.5457	4	0.177815
1887	0.5457	4	0.177815
1888	0.5457	4	0.177815
1889	0.5457	4	0.177815
1890	0.5457	4	0.177815
1891	0.5457	4	0.177815
1892	0.5457	4	0.177815
1893	0.5457	4	0.177815
1894	0.5457	4	0.177815
1895	0.5457	4	0.177815
1896	0.5457	4	0.177815
1897	0.5457	4	0.177815
1898	0.5457	4	0.177815
1899	0.5457	4	0.177815
1900	0.5457	4	0.177815
1901	0.5457	4	0.177815
1902	0.5457	4	0.177815
1903	0.5457	4	0.177815
1904	0.5457	4	0.177815
1905	0.5457	4	0.177815
1906	0.5457	4	0.177815
1907	0.5457	4	0.177815
1908	0.5457	4	0.177815
1909	0.5457	4	0.177815
1910	0.5457	4	0.177815
1911	0.5457	4	0.177815
1912	0.5457	4	0.177815
1913	0.5457	4	0.177815
1914	0.5457	4	0.177815
1915	0.5457	4	0.177815
1916	0.5457	4	0.177815
1917	0.5457	4	0.177815
1918	0.5457	4	0.177815
1919	0.5457	4	0.177815
1920	0.5457	4	0.177815
1921	0.5457	4	0.177815
1922	0.5457	4	0.177815
1923	0.5457	4	0.177815
1924	0.5457	4	0.177815
1925	0.5457	4	0.177815
1926	0.5457	4	0.177815
1927	0.5457	4	0.177815
1928	0.5457	4	0.177815
1929	0.5457	4	0.177815
1930	0.5457	4	0.177815
1931	0.5457	4	0.177815
1932	0.5457	4	0.177815
1933	0.5457	4	0.177815
1934	0.5457	4	0.177815
1935	0.5457	4	0.177815
1936	0.5457	4	0.177815
1937	0.5457	4	0.177815
1938	0.5457	4	0.177815
1939	0.5457	4	0.177815
1940	0.5457	4	0.177815
1941	0.5457	4	0.177815
1942	0.5457	4	0.177815
1943	0.5457	4	0.177815
1944	0.5457	4	0.177815
1945	0.5457	4	0.177815
1946	0.5457	4	0.177815
1947	0.5457	4	0.177815
1948	0.5457	4	0.177815
1949	0.5457	4	0.177815
1950	0.5457	4	0.177815
1951	0.5457	4	0.177815
1952	0.5457	4	0.177815
1953	0.5457	4	0.177815
1954	0.5457	4	0.177815
1955	0.5457	4	0.177815
1956	0.5457	4	0.177815
1957	0.5457	4	0.177815
1958	0.5457	4	0.177815
1959	0.5457	4	0.177815
1960	0.5457	4	0.177815
1961	0.5457	4	0.177815
1962	0.5457	4	0.177815
1963	0.5457	4	0.177815
1964	0.5457	4	0.177815
1965	0.5457	4	0.177815
1966	0.5457	4	0.177815
1967	0.5457	4	0.177815
1968	0.5457	4	0.177815
1969	0.5457	4	0.177815
1970	0.5457	4	0.177815
1971	0.5457	4	0.177815
1972	0.5457	4	0.177815
1973	0.5457	4	0.177815
1974	0.5457	4	0.177815
1975	0.5457	4	0.177815
1976	0.5457	4	0.177815
1977	0.5457	4	0.177815
1978	0.5457	4	0.177815
1979	0.5457	4	0.177815
1980	0.5457	4	0.177815
1981	0.5457	4	0.177815
1982	0.5457	4	0.177815
1983	0.5457	4	0.177815
1984	0.5457	4	0.177815
1985	0.5457	4	0.177815
1986	0.5457	4	0.177815
1987	0.5457	4	0.177815
1988	0.5457	4	0.177815
1989	0.5457	4	0.177815
1990	0.5457	4	0.177815
1991	0.5457	4	0.177815
1992	0.5457	4	0.177815
1993	0.5457	4	0.177815
1994	0.5457	4	0.177815
1995	0.5457	4	0.177815
1996	0.5457	4	0.177815
1997	0.5457	4	0.177815
1998	0.5457	4	0.177815
1999	0.5457	4	0.177815
2000	0.5457	4	0.177815
[truncated: 3,001 more rows]
