# Supplementary material for: Aspiration-driven co-evolution of cooperation with individual behavioral diversity
Source: PLoS One. 2023 Sep 15;18(9):e0291134. doi: 10.1371/journal.pone.0291134 (PMC10503719; doi:10.1371/journal.pone.0291134)
Supplement: S1 Data — (ZIP) [file pone.0291134.s001.zip › M1/v2-L=200/data/aspiration_time,b=1.33_frequency.txt]

1	0.5	0.5	0
2	0.644995	0.662133	0.456586
3	0.717492	0.776162	0.50805
4	0.745402	0.865648	0.549774
5	0.744604	0.941716	0.572038
6	0.728693	1.01232	0.57681
7	0.702624	1.08079	0.567917
8	0.672613	1.14937	0.549902
9	0.64211	1.22224	0.526245
10	0.611759	1.29399	0.500075
11	0.582896	1.36148	0.472634
12	0.557538	1.42418	0.444066
13	0.533509	1.48929	0.417155
14	0.511803	1.53377	0.390247
15	0.493006	1.59182	0.364677
16	0.476956	1.63635	0.341624
17	0.462653	1.6819	0.32155
18	0.449983	1.73094	0.304286
19	0.439023	1.77975	0.289018
20	0.429185	1.80988	0.274836
21	0.420904	1.84296	0.262942
22	0.413364	1.89473	0.251415
23	0.407557	1.93125	0.241871
24	0.401977	1.97045	0.23118
25	0.397253	2.00165	0.224367
26	0.393118	2.06011	0.217316
27	0.389745	2.11518	0.210727
28	0.386736	2.15186	0.203761
29	0.384384	2.20577	0.198235
30	0.382174	2.23048	0.194509
31	0.380197	2.26658	0.191123
32	0.37887	2.3186	0.186033
33	0.377559	2.34755	0.183853
34	0.37682	2.37563	0.180643
35	0.376615	2.40464	0.176225
36	0.376475	2.41638	0.173432
37	0.376474	2.43876	0.170954
38	0.376646	2.46413	0.169624
39	0.377043	2.47936	0.167152
40	0.377816	2.50683	0.163584
41	0.379013	2.51292	0.162155
42	0.380472	2.51914	0.161702
43	0.381645	2.56169	0.160363
44	0.383048	2.56818	0.159458
45	0.384031	2.61943	0.158824
46	0.385467	2.62312	0.159355
47	0.387109	2.63382	0.158311
48	0.388568	2.65384	0.158429
49	0.390224	2.68842	0.157367
50	0.391663	2.70413	0.157991
51	0.393201	2.73188	0.158369
52	0.394448	2.75268	0.158722
53	0.395926	2.75938	0.158248
54	0.397446	2.76727	0.157835
55	0.399031	2.80538	0.15733
56	0.400624	2.81761	0.157415
57	0.402374	2.83181	0.156368
58	0.404046	2.85412	0.157137
59	0.405468	2.88054	0.157164
60	0.406771	2.91527	0.158147
61	0.407985	2.94486	0.157622
62	0.40906	2.96499	0.155658
63	0.41067	2.95742	0.155946
64	0.412546	2.95144	0.156379
65	0.41394	2.9674	0.156845
66	0.415511	2.99052	0.156246
67	0.417207	2.99252	0.1551
68	0.419238	2.99452	0.156275
69	0.421397	2.98704	0.156844
70	0.423192	3.00776	0.156609
71	0.425196	3.01818	0.156561
72	0.427139	3.02312	0.15685
73	0.428949	3.02617	0.158135
74	0.43077	3.05134	0.158639
75	0.432465	3.06321	0.158075
76	0.434367	3.07047	0.158051
77	0.435899	3.08494	0.160328
78	0.437568	3.08676	0.159638
79	0.439122	3.10186	0.160177
80	0.440971	3.10317	0.159807
81	0.442378	3.11523	0.160986
82	0.443973	3.13961	0.162404
83	0.445798	3.12654	0.16202
84	0.44698	3.15939	0.16399
85	0.448274	3.17431	0.164278
86	0.449689	3.15862	0.164085
87	0.451107	3.15867	0.163827
88	0.452431	3.19668	0.1657
89	0.453483	3.23963	0.1656
90	0.45429	3.2709	0.166086
91	0.455217	3.2844	0.165554
92	0.456258	3.29238	0.165195
93	0.457134	3.30045	0.165074
94	0.45823	3.285	0.164428
95	0.459313	3.29587	0.164061
96	0.460456	3.30687	0.164959
97	0.461659	3.32015	0.165605
98	0.462572	3.35063	0.166881
99	0.463516	3.36673	0.166362
100	0.464285	3.38964	0.165753
101	0.465268	3.39022	0.166599
102	0.466362	3.37974	0.165953
103	0.46738	3.37508	0.16561
104	0.468503	3.36788	0.16521
105	0.469679	3.37155	0.165064
106	0.470899	3.36101	0.166547
107	0.472088	3.371	0.166986
108	0.473355	3.37556	0.167463
109	0.474428	3.39265	0.167827
110	0.475265	3.41435	0.168356
111	0.476272	3.42546	0.168758
112	0.47714	3.4296	0.167934
113	0.478233	3.42819	0.168929
114	0.479262	3.41644	0.169594
115	0.480227	3.43527	0.169578
116	0.480952	3.45841	0.16922
117	0.4817	3.48408	0.169372
118	0.482404	3.49637	0.168411
119	0.483247	3.49364	0.169075
120	0.483943	3.50829	0.168961
121	0.484556	3.50647	0.169827
122	0.485383	3.51675	0.169207
123	0.486103	3.51443	0.17006
124	0.486785	3.52723	0.171145
125	0.487655	3.52334	0.170844
126	0.488669	3.51958	0.17097
127	0.489632	3.50735	0.17092
128	0.490511	3.5076	0.171404
129	0.491388	3.5106	0.172517
130	0.492091	3.53408	0.173138
131	0.492851	3.53866	0.17359
132	0.493519	3.55733	0.174427
133	0.49408	3.57971	0.174031
134	0.494576	3.5826	0.172961
135	0.49495	3.5916	0.173758
136	0.49539	3.62089	0.172919
137	0.495913	3.61951	0.172877
138	0.496489	3.61844	0.172578
139	0.497079	3.61542	0.172117
140	0.497715	3.61151	0.171707
141	0.498297	3.60981	0.172338
142	0.498925	3.60787	0.172856
143	0.49923	3.64182	0.173178
144	0.499756	3.64206	0.173159
145	0.500346	3.64549	0.172015
146	0.500825	3.64619	0.173048
147	0.501238	3.65892	0.173331
148	0.501595	3.68421	0.173423
149	0.501956	3.6954	0.173348
150	0.502238	3.69784	0.17438
151	0.502602	3.69773	0.17421
152	0.503051	3.69748	0.172981
153	0.503459	3.69225	0.172128
154	0.504032	3.69094	0.172703
155	0.504615	3.70098	0.172496
156	0.505069	3.71179	0.172754
157	0.505634	3.69868	0.172401
158	0.506215	3.70908	0.172738
159	0.50669	3.71204	0.172955
160	0.507132	3.71829	0.173184
161	0.507731	3.71564	0.172947
162	0.508361	3.70677	0.17291
163	0.508796	3.70231	0.173858
164	0.509322	3.70066	0.174027
165	0.509626	3.7191	0.175069
166	0.509899	3.73014	0.17628
167	0.510126	3.74095	0.176001
168	0.510321	3.74333	0.174985
169	0.510593	3.75218	0.175257
170	0.510977	3.75744	0.175729
171	0.511256	3.76196	0.175471
172	0.511546	3.76913	0.174753
173	0.51188	3.7695	0.174786
174	0.512085	3.77707	0.174428
175	0.512409	3.79073	0.174071
176	0.51267	3.77864	0.174413
177	0.512952	3.78833	0.174818
178	0.513108	3.8021	0.175768
179	0.513314	3.79763	0.175356
180	0.513499	3.80228	0.174882
181	0.51361	3.81654	0.175443
182	0.513824	3.82151	0.173964
183	0.514037	3.82009	0.173742
184	0.514475	3.80122	0.173266
185	0.514953	3.79328	0.173319
186	0.515365	3.79554	0.173239
187	0.515735	3.80154	0.173824
188	0.516171	3.79791	0.173181
189	0.516703	3.79434	0.173442
190	0.517083	3.80156	0.174008
191	0.517441	3.80218	0.174138
192	0.517805	3.80582	0.173457
193	0.518219	3.80425	0.173377
194	0.518464	3.80905	0.173947
195	0.518863	3.79907	0.173631
196	0.519301	3.79735	0.173995
197	0.519823	3.80822	0.17403
198	0.520159	3.8181	0.175174
199	0.520625	3.82671	0.175292
200	0.520886	3.83824	0.175995
201	0.521193	3.83481	0.175882
202	0.521504	3.83946	0.175437
203	0.521685	3.84889	0.175565
204	0.521842	3.85946	0.175148
205	0.522107	3.85764	0.17502
206	0.52241	3.85242	0.174273
207	0.522727	3.83692	0.174121
208	0.523195	3.82164	0.174028
209	0.52357	3.82948	0.174623
210	0.523868	3.83671	0.175504
211	0.524361	3.82457	0.17541
212	0.524783	3.82231	0.175208
213	0.525333	3.81798	0.174765
214	0.525896	3.81223	0.174892
215	0.52644	3.81628	0.175566
216	0.526865	3.82704	0.175596
217	0.527123	3.84179	0.176643
218	0.527359	3.85218	0.177329
219	0.527658	3.85152	0.177324
220	0.527945	3.85135	0.177151
221	0.528266	3.84399	0.176863
222	0.528511	3.8424	0.177101
223	0.52868	3.84903	0.177802
224	0.528855	3.85383	0.178606
225	0.529093	3.86512	0.178393
226	0.52921	3.87065	0.178757
227	0.529295	3.86775	0.178747
228	0.52948	3.86644	0.178784
229	0.529681	3.86532	0.178003
230	0.529997	3.86135	0.17755
231	0.530189	3.86367	0.178026
232	0.530306	3.86804	0.177898
233	0.530434	3.87227	0.178307
234	0.53057	3.88138	0.178214
235	0.530691	3.88145	0.17793
236	0.530892	3.88785	0.177787
237	0.53103	3.89296	0.177607
238	0.531221	3.89353	0.178066
239	0.531365	3.8893	0.178361
240	0.531337	3.89949	0.178802
241	0.531442	3.89718	0.17844
242	0.531628	3.89031	0.178341
243	0.531844	3.89647	0.178137
244	0.532103	3.89079	0.177791
245	0.532274	3.89105	0.17785
246	0.532433	3.89862	0.178049
247	0.532633	3.90406	0.178006
248	0.532767	3.9076	0.178193
249	0.532875	3.91426	0.178233
250	0.533108	3.89662	0.177566
251	0.533347	3.8972	0.177359
252	0.53363	3.89022	0.177896
253	0.533809	3.89599	0.178819
254	0.534078	3.89752	0.178339
255	0.534192	3.90752	0.178334
256	0.534402	3.90955	0.178455
257	0.53467	3.90643	0.177948
258	0.534815	3.90884	0.177957
259	0.535006	3.91045	0.178099
260	0.535062	3.92103	0.178699
261	0.535171	3.92207	0.178503
262	0.535204	3.92834	0.178604
263	0.535285	3.92954	0.178464
264	0.535371	3.93473	0.178428
265	0.535493	3.93437	0.178394
266	0.53557	3.93402	0.178412
267	0.535608	3.93885	0.178466
268	0.535628	3.94781	0.178588
269	0.53562	3.9546	0.178599
270	0.535632	3.95352	0.178412
271	0.535661	3.95403	0.178496
272	0.535694	3.94671	0.178048
273	0.535838	3.94418	0.177849
274	0.535911	3.94357	0.177889
275	0.536024	3.94052	0.177815
276	0.536132	3.93732	0.177752
277	0.53631	3.93713	0.177864
278	0.536425	3.93356	0.178056
279	0.53655	3.93314	0.177927
280	0.536646	3.93149	0.177896
281	0.536828	3.92809	0.178043
282	0.537038	3.92762	0.177805
283	0.537242	3.9217	0.178038
284	0.537373	3.92845	0.178711
285	0.537496	3.92411	0.178892
286	0.537648	3.92909	0.178947
287	0.53786	3.92827	0.178438
288	0.538014	3.92815	0.17831
289	0.538091	3.93117	0.178387
290	0.538196	3.93774	0.178637
291	0.538279	3.93779	0.178829
292	0.538313	3.94598	0.179145
293	0.538338	3.94877	0.179399
294	0.538376	3.95318	0.179395
295	0.538394	3.95175	0.179148
296	0.538403	3.95288	0.179039
297	0.538429	3.95077	0.179081
298	0.538502	3.9481	0.179339
299	0.538459	3.95504	0.179917
300	0.538459	3.96134	0.179777
301	0.538432	3.96504	0.179464
302	0.538428	3.96398	0.178839
303	0.538522	3.95706	0.178835
304	0.538559	3.95842	0.178941
305	0.538586	3.95936	0.179082
306	0.53864	3.96172	0.178998
307	0.538709	3.9554	0.178486
308	0.538793	3.95561	0.178348
309	0.538861	3.95259	0.178532
310	0.539	3.94909	0.178536
311	0.539168	3.94659	0.178569
312	0.539313	3.94347	0.178434
313	0.539514	3.94028	0.17837
314	0.539752	3.93705	0.178561
315	0.539867	3.94149	0.178945
316	0.539944	3.94604	0.179068
317	0.540091	3.94645	0.179083
318	0.540149	3.944	0.178886
319	0.540311	3.94439	0.178608
320	0.540433	3.94623	0.178756
321	0.540566	3.94501	0.178928
322	0.540681	3.94225	0.179243
323	0.540801	3.94283	0.17942
324	0.540886	3.94743	0.179649
325	0.541023	3.94574	0.179459
326	0.541146	3.94566	0.179396
327	0.54129	3.94152	0.179475
328	0.541504	3.93127	0.17935
329	0.541677	3.9372	0.179531
330	0.541852	3.93463	0.179584
331	0.541982	3.93643	0.179951
332	0.542085	3.94146	0.17984
333	0.542195	3.94271	0.180038
334	0.542295	3.94448	0.180064
335	0.542302	3.94585	0.180134
336	0.542351	3.94921	0.180248
337	0.542383	3.95201	0.180507
338	0.542418	3.94807	0.180131
339	0.542549	3.94326	0.180267
340	0.542646	3.9412	0.18049
341	0.542761	3.94275	0.18066
342	0.542853	3.94613	0.180402
343	0.542963	3.94098	0.180448
344	0.543087	3.94063	0.180623
345	0.543184	3.9471	0.180352
346	0.543357	3.93543	0.180021
347	0.543497	3.92793	0.180461
348	0.543609	3.93211	0.181382
349	0.543616	3.93366	0.182366
350	0.543717	3.93049	0.182401
351	0.543794	3.93144	0.182697
352	0.543946	3.92718	0.182282
353	0.544118	3.92214	0.18208
354	0.544263	3.92605	0.181822
355	0.544467	3.92194	0.182074
356	0.544689	3.91929	0.182293
357	0.544885	3.917	0.182136
358	0.54496	3.92573	0.182006
359	0.545053	3.93268	0.181986
360	0.545206	3.92928	0.181898
361	0.545268	3.93223	0.18248
362	0.545366	3.93	0.18262
363	0.545356	3.94164	0.18313
364	0.545327	3.94346	0.18332
365	0.545282	3.94749	0.183256
366	0.545325	3.94621	0.18292
367	0.545389	3.94988	0.183016
368	0.545426	3.95542	0.182677
369	0.545458	3.95899	0.182541
370	0.545441	3.96134	0.182481
371	0.545439	3.96144	0.182156
372	0.54548	3.9582	0.182128
373	0.545529	3.96078	0.182116
374	0.545589	3.96322	0.182027
375	0.54565	3.96059	0.182061
376	0.545699	3.96279	0.182195
377	0.545721	3.96722	0.182585
378	0.545736	3.96816	0.182711
379	0.545727	3.97128	0.182999
380	0.545682	3.97738	0.183038
381	0.545648	3.97728	0.182697
382	0.54564	3.97667	0.182542
383	0.54563	3.97418	0.18227
384	0.545665	3.97619	0.182096
385	0.545671	3.97631	0.182195
386	0.545691	3.97345	0.182415
387	0.545692	3.97719	0.182544
388	0.545664	3.97809	0.182732
389	0.545628	3.98146	0.182652
390	0.545639	3.97764	0.182334
391	0.545664	3.97048	0.18249
392	0.545683	3.97182	0.182579
393	0.545681	3.97167	0.182488
394	0.545696	3.97572	0.182389
395	0.545689	3.97999	0.182455
396	0.54567	3.97929	0.182403
397	0.545742	3.97397	0.182101
398	0.545774	3.97176	0.181953
399	0.545854	3.96831	0.181779
400	0.545934	3.9671	0.181786
401	0.546067	3.95833	0.181928
402	0.546196	3.95385	0.181818
403	0.546324	3.95604	0.181933
404	0.546417	3.95901	0.182451
405	0.546521	3.95952	0.182303
406	0.546565	3.96117	0.182385
407	0.546684	3.95466	0.182167
408	0.546789	3.95676	0.182267
409	0.546911	3.95384	0.182297
410	0.546963	3.95388	0.182246
411	0.547059	3.95376	0.182156
412	0.54714	3.95217	0.182521
413	0.547161	3.95403	0.182763
414	0.547159	3.95891	0.183074
415	0.547193	3.96314	0.183079
416	0.547232	3.96375	0.183161
417	0.547238	3.96974	0.183682
418	0.547254	3.96893	0.183576
419	0.5473	3.97039	0.183368
420	0.547284	3.97052	0.183545
421	0.547259	3.97355	0.183511
422	0.547243	3.97324	0.183525
423	0.547216	3.97528	0.183698
424	0.547184	3.97953	0.183527
425	0.547176	3.9708	0.182663
426	0.547214	3.97225	0.18276
427	0.54725	3.96638	0.182691
428	0.547374	3.96023	0.182544
429	0.547433	3.96307	0.182828
430	0.547497	3.96654	0.182738
431	0.547534	3.96826	0.182701
432	0.547572	3.96882	0.182893
433	0.547584	3.97377	0.183008
434	0.547643	3.97015	0.18262
435	0.547683	3.97033	0.182645
436	0.547746	3.97408	0.182734
437	0.547749	3.97471	0.18267
438	0.547778	3.97596	0.182883
439	0.547759	3.97779	0.182878
440	0.547759	3.97609	0.182954
441	0.547742	3.97563	0.182985
442	0.54778	3.97267	0.183027
443	0.547825	3.97092	0.182844
444	0.547883	3.96899	0.182695
445	0.547968	3.969	0.182474
446	0.548058	3.96898	0.182784
447	0.54819	3.9631	0.182513
448	0.548254	3.96201	0.182491
449	0.548356	3.96928	0.182977
450	0.548387	3.97306	0.183027
451	0.548449	3.97164	0.182933
452	0.548505	3.96937	0.182714
453	0.548532	3.97046	0.183047
454	0.548501	3.97296	0.184108
455	0.548482	3.97114	0.184072
456	0.548539	3.96577	0.183661
457	0.548608	3.96822	0.184103
458	0.548578	3.97055	0.183926
459	0.54851	3.97459	0.184469
460	0.548511	3.97297	0.184224
461	0.548481	3.9727	0.183799
462	0.548475	3.97138	0.183514
463	0.548443	3.97248	0.183676
464	0.54842	3.97205	0.183802
465	0.548379	3.97305	0.183754
466	0.54836	3.97878	0.183753
467	0.548288	3.98564	0.183996
468	0.548238	3.98667	0.183621
469	0.548198	3.98841	0.183498
470	0.548167	3.98818	0.183487
471	0.548133	3.98882	0.183487
472	0.548132	3.9871	0.183352
473	0.548135	3.99012	0.183247
474	0.548094	3.99327	0.183183
475	0.548072	3.99529	0.183155
476	0.548052	3.99551	0.18311
477	0.548041	3.99583	0.183064
478	0.548019	3.99629	0.182991
479	0.548007	3.99654	0.182951
480	0.547998	3.99589	0.182905
481	0.547991	3.99447	0.182837
482	0.547989	3.9947	0.182809
483	0.54798	3.99492	0.182777
484	0.547971	3.99575	0.182785
485	0.547962	3.99686	0.182763
486	0.547952	3.997	0.182736
487	0.54794	3.99707	0.182716
488	0.547936	3.99718	0.1827
489	0.547926	3.99796	0.182711
490	0.547919	3.99882	0.182719
491	0.547913	3.99891	0.182702
492	0.547912	3.99902	0.182689
493	0.547913	3.99914	0.182679
494	0.547918	3.99927	0.182668
495	0.547913	3.99932	0.182659
496	0.547908	3.99935	0.18265
497	0.547908	3.99942	0.182642
498	0.547905	3.99946	0.182636
499	0.547905	3.99951	0.182629
500	0.547907	3.99958	0.182625
501	0.547907	3.99961	0.182621
502	0.547906	3.99964	0.182617
503	0.547905	3.99967	0.182613
504	0.547904	3.9997	0.182609
505	0.547904	3.99973	0.182606
506	0.547903	3.99974	0.182602
507	0.547904	3.99978	0.1826
508	0.547904	3.9998	0.182597
509	0.547903	3.99982	0.182595
510	0.547903	3.99984	0.182593
511	0.547902	3.99985	0.182591
512	0.547902	3.99986	0.182589
513	0.547902	3.99987	0.182587
514	0.547902	3.99989	0.182586
515	0.547901	3.99989	0.182585
516	0.547901	3.99991	0.182584
517	0.547902	3.99992	0.182582
518	0.547902	3.99993	0.182581
519	0.547902	3.99994	0.182581
520	0.547901	3.99994	0.18258
521	0.547901	3.99995	0.182579
522	0.547901	3.99995	0.182578
523	0.547901	3.99996	0.182578
524	0.547901	3.99996	0.182577
525	0.547901	3.99996	0.182577
526	0.5479	3.99997	0.182576
527	0.5479	3.99997	0.182576
528	0.5479	3.99997	0.182575
529	0.5479	3.99998	0.182575
530	0.5479	3.99998	0.182575
531	0.5479	3.99998	0.182575
532	0.5479	3.99998	0.182574
533	0.5479	3.99998	0.182574
534	0.5479	3.99999	0.182574
535	0.5479	3.99999	0.182574
536	0.5479	3.99999	0.182574
537	0.5479	3.99999	0.182574
538	0.5479	3.99999	0.182573
539	0.5479	3.99999	0.182573
540	0.5479	3.99999	0.182573
541	0.5479	3.99999	0.182573
542	0.5479	3.99999	0.182573
543	0.5479	3.99999	0.182573
544	0.5479	3.99999	0.182573
545	0.5479	4	0.182573
546	0.5479	4	0.182573
547	0.5479	4	0.182573
548	0.5479	4	0.182573
549	0.5479	4	0.182573
550	0.5479	4	0.182573
551	0.5479	4	0.182572
552	0.5479	4	0.182572
553	0.5479	4	0.182572
554	0.5479	4	0.182572
555	0.5479	4	0.182572
556	0.5479	4	0.182572
557	0.5479	4	0.182572
558	0.5479	4	0.182572
559	0.5479	4	0.182572
560	0.5479	4	0.182572
561	0.5479	4	0.182572
562	0.5479	4	0.182572
563	0.5479	4	0.182572
564	0.5479	4	0.182572
565	0.5479	4	0.182572
566	0.5479	4	0.182572
567	0.5479	4	0.182572
568	0.5479	4	0.182572
569	0.5479	4	0.182572
570	0.5479	4	0.182572
571	0.5479	4	0.182572
572	0.5479	4	0.182572
573	0.5479	4	0.182572
574	0.5479	4	0.182572
575	0.5479	4	0.182572
576	0.5479	4	0.182572
577	0.5479	4	0.182572
578	0.5479	4	0.182572
579	0.5479	4	0.182572
580	0.5479	4	0.182572
581	0.5479	4	0.182572
582	0.5479	4	0.182572
583	0.5479	4	0.182572
584	0.5479	4	0.182572
585	0.5479	4	0.182572
586	0.5479	4	0.182572
587	0.5479	4	0.182572
588	0.5479	4	0.182572
589	0.5479	4	0.182572
590	0.5479	4	0.182572
591	0.5479	4	0.182572
592	0.5479	4	0.182572
593	0.5479	4	0.182572
594	0.5479	4	0.182572
595	0.5479	4	0.182572
596	0.5479	4	0.182572
597	0.5479	4	0.182572
598	0.5479	4	0.182572
599	0.5479	4	0.182572
600	0.5479	4	0.182572
601	0.5479	4	0.182572
602	0.5479	4	0.182572
603	0.5479	4	0.182572
604	0.5479	4	0.182572
605	0.5479	4	0.182572
606	0.5479	4	0.182572
607	0.5479	4	0.182572
608	0.5479	4	0.182572
609	0.5479	4	0.182572
610	0.5479	4	0.182572
611	0.5479	4	0.182572
612	0.5479	4	0.182572
613	0.5479	4	0.182572
614	0.5479	4	0.182572
615	0.5479	4	0.182572
616	0.5479	4	0.182572
617	0.5479	4	0.182572
618	0.5479	4	0.182572
619	0.5479	4	0.182572
620	0.5479	4	0.182572
621	0.5479	4	0.182572
622	0.5479	4	0.182572
623	0.5479	4	0.182572
624	0.5479	4	0.182572
625	0.5479	4	0.182572
626	0.5479	4	0.182572
627	0.5479	4	0.182572
628	0.5479	4	0.182572
629	0.5479	4	0.182572
630	0.5479	4	0.182572
631	0.5479	4	0.182572
632	0.5479	4	0.182572
633	0.5479	4	0.182572
634	0.5479	4	0.182572
635	0.5479	4	0.182572
636	0.5479	4	0.182572
637	0.5479	4	0.182572
638	0.5479	4	0.182572
639	0.5479	4	0.182572
640	0.5479	4	0.182572
641	0.5479	4	0.182572
642	0.5479	4	0.182572
643	0.5479	4	0.182572
644	0.5479	4	0.182572
645	0.5479	4	0.182572
646	0.5479	4	0.182572
647	0.5479	4	0.182572
648	0.5479	4	0.182572
649	0.5479	4	0.182572
650	0.5479	4	0.182572
651	0.5479	4	0.182572
652	0.5479	4	0.182572
653	0.5479	4	0.182572
654	0.5479	4	0.182572
655	0.5479	4	0.182572
656	0.5479	4	0.182572
657	0.5479	4	0.182572
658	0.5479	4	0.182572
659	0.5479	4	0.182572
660	0.5479	4	0.182572
661	0.5479	4	0.182572
662	0.5479	4	0.182572
663	0.5479	4	0.182572
664	0.5479	4	0.182572
665	0.5479	4	0.182572
666	0.5479	4	0.182572
667	0.5479	4	0.182572
668	0.5479	4	0.182572
669	0.5479	4	0.182572
670	0.5479	4	0.182572
671	0.5479	4	0.182572
672	0.5479	4	0.182572
673	0.5479	4	0.182572
674	0.5479	4	0.182572
675	0.5479	4	0.182572
676	0.5479	4	0.182572
677	0.5479	4	0.182572
678	0.5479	4	0.182572
679	0.5479	4	0.182572
680	0.5479	4	0.182572
681	0.5479	4	0.182572
682	0.5479	4	0.182572
683	0.5479	4	0.182572
684	0.5479	4	0.182572
685	0.5479	4	0.182572
686	0.5479	4	0.182572
687	0.5479	4	0.182572
688	0.5479	4	0.182572
689	0.5479	4	0.182572
690	0.5479	4	0.182572
691	0.5479	4	0.182572
692	0.5479	4	0.182572
693	0.5479	4	0.182572
694	0.5479	4	0.182572
695	0.5479	4	0.182572
696	0.5479	4	0.182572
697	0.5479	4	0.182572
698	0.5479	4	0.182572
699	0.5479	4	0.182572
700	0.5479	4	0.182572
701	0.5479	4	0.182572
702	0.5479	4	0.182572
703	0.5479	4	0.182572
704	0.5479	4	0.182572
705	0.5479	4	0.182572
706	0.5479	4	0.182572
707	0.5479	4	0.182572
708	0.5479	4	0.182572
709	0.5479	4	0.182572
710	0.5479	4	0.182572
711	0.5479	4	0.182572
712	0.5479	4	0.182572
713	0.5479	4	0.182572
714	0.5479	4	0.182572
715	0.5479	4	0.182572
716	0.5479	4	0.182572
717	0.5479	4	0.182572
718	0.5479	4	0.182572
719	0.5479	4	0.182572
720	0.5479	4	0.182572
721	0.5479	4	0.182572
722	0.5479	4	0.182572
723	0.5479	4	0.182572
724	0.5479	4	0.182572
725	0.5479	4	0.182572
726	0.5479	4	0.182572
727	0.5479	4	0.182572
728	0.5479	4	0.182572
729	0.5479	4	0.182572
730	0.5479	4	0.182572
731	0.5479	4	0.182572
732	0.5479	4	0.182572
733	0.5479	4	0.182572
734	0.5479	4	0.182572
735	0.5479	4	0.182572
736	0.5479	4	0.182572
737	0.5479	4	0.182572
738	0.5479	4	0.182572
739	0.5479	4	0.182572
740	0.5479	4	0.182572
741	0.5479	4	0.182572
742	0.5479	4	0.182572
743	0.5479	4	0.182572
744	0.5479	4	0.182572
745	0.5479	4	0.182572
746	0.5479	4	0.182572
747	0.5479	4	0.182572
748	0.5479	4	0.182572
749	0.5479	4	0.182572
750	0.5479	4	0.182572
751	0.5479	4	0.182572
752	0.5479	4	0.182572
753	0.5479	4	0.182572
754	0.5479	4	0.182572
755	0.5479	4	0.182572
756	0.5479	4	0.182572
757	0.5479	4	0.182572
758	0.5479	4	0.182572
759	0.5479	4	0.182572
760	0.5479	4	0.182572
761	0.5479	4	0.182572
762	0.5479	4	0.182572
763	0.5479	4	0.182572
764	0.5479	4	0.182572
765	0.5479	4	0.182572
766	0.5479	4	0.182572
767	0.5479	4	0.182572
768	0.5479	4	0.182572
769	0.5479	4	0.182572
770	0.5479	4	0.182572
771	0.5479	4	0.182572
772	0.5479	4	0.182572
773	0.5479	4	0.182572
774	0.5479	4	0.182572
775	0.5479	4	0.182572
776	0.5479	4	0.182572
777	0.5479	4	0.182572
778	0.5479	4	0.182572
779	0.5479	4	0.182572
780	0.5479	4	0.182572
781	0.5479	4	0.182572
782	0.5479	4	0.182572
783	0.5479	4	0.182572
784	0.5479	4	0.182572
785	0.5479	4	0.182572
786	0.5479	4	0.182572
787	0.5479	4	0.182572
788	0.5479	4	0.182572
789	0.5479	4	0.182572
790	0.5479	4	0.182572
791	0.5479	4	0.182572
792	0.5479	4	0.182572
793	0.5479	4	0.182572
794	0.5479	4	0.182572
795	0.5479	4	0.182572
796	0.5479	4	0.182572
797	0.5479	4	0.182572
798	0.5479	4	0.182572
799	0.5479	4	0.182572
800	0.5479	4	0.182572
801	0.5479	4	0.182572
802	0.5479	4	0.182572
803	0.5479	4	0.182572
804	0.5479	4	0.182572
805	0.5479	4	0.182572
806	0.5479	4	0.182572
807	0.5479	4	0.182572
808	0.5479	4	0.182572
809	0.5479	4	0.182572
810	0.5479	4	0.182572
811	0.5479	4	0.182572
812	0.5479	4	0.182572
813	0.5479	4	0.182572
814	0.5479	4	0.182572
815	0.5479	4	0.182572
816	0.5479	4	0.182572
817	0.5479	4	0.182572
818	0.5479	4	0.182572
819	0.5479	4	0.182572
820	0.5479	4	0.182572
821	0.5479	4	0.182572
822	0.5479	4	0.182572
823	0.5479	4	0.182572
824	0.5479	4	0.182572
825	0.5479	4	0.182572
826	0.5479	4	0.182572
827	0.5479	4	0.182572
828	0.5479	4	0.182572
829	0.5479	4	0.182572
830	0.5479	4	0.182572
831	0.5479	4	0.182572
832	0.5479	4	0.182572
833	0.5479	4	0.182572
834	0.5479	4	0.182572
835	0.5479	4	0.182572
836	0.5479	4	0.182572
837	0.5479	4	0.182572
838	0.5479	4	0.182572
839	0.5479	4	0.182572
840	0.5479	4	0.182572
841	0.5479	4	0.182572
842	0.5479	4	0.182572
843	0.5479	4	0.182572
844	0.5479	4	0.182572
845	0.5479	4	0.182572
846	0.5479	4	0.182572
847	0.5479	4	0.182572
848	0.5479	4	0.182572
849	0.5479	4	0.182572
850	0.5479	4	0.182572
851	0.5479	4	0.182572
852	0.5479	4	0.182572
853	0.5479	4	0.182572
854	0.5479	4	0.182572
855	0.5479	4	0.182572
856	0.5479	4	0.182572
857	0.5479	4	0.182572
858	0.5479	4	0.182572
859	0.5479	4	0.182572
860	0.5479	4	0.182572
861	0.5479	4	0.182572
862	0.5479	4	0.182572
863	0.5479	4	0.182572
864	0.5479	4	0.182572
865	0.5479	4	0.182572
866	0.5479	4	0.182572
867	0.5479	4	0.182572
868	0.5479	4	0.182572
869	0.5479	4	0.182572
870	0.5479	4	0.182572
871	0.5479	4	0.182572
872	0.5479	4	0.182572
873	0.5479	4	0.182572
874	0.5479	4	0.182572
875	0.5479	4	0.182572
876	0.5479	4	0.182572
877	0.5479	4	0.182572
878	0.5479	4	0.182572
879	0.5479	4	0.182572
880	0.5479	4	0.182572
881	0.5479	4	0.182572
882	0.5479	4	0.182572
883	0.5479	4	0.182572
884	0.5479	4	0.182572
885	0.5479	4	0.182572
886	0.5479	4	0.182572
887	0.5479	4	0.182572
888	0.5479	4	0.182572
889	0.5479	4	0.182572
890	0.5479	4	0.182572
891	0.5479	4	0.182572
892	0.5479	4	0.182572
893	0.5479	4	0.182572
894	0.5479	4	0.182572
895	0.5479	4	0.182572
896	0.5479	4	0.182572
897	0.5479	4	0.182572
898	0.5479	4	0.182572
899	0.5479	4	0.182572
900	0.5479	4	0.182572
901	0.5479	4	0.182572
902	0.5479	4	0.182572
903	0.5479	4	0.182572
904	0.5479	4	0.182572
905	0.5479	4	0.182572
906	0.5479	4	0.182572
907	0.5479	4	0.182572
908	0.5479	4	0.182572
909	0.5479	4	0.182572
910	0.5479	4	0.182572
911	0.5479	4	0.182572
912	0.5479	4	0.182572
913	0.5479	4	0.182572
914	0.5479	4	0.182572
915	0.5479	4	0.182572
916	0.5479	4	0.182572
917	0.5479	4	0.182572
918	0.5479	4	0.182572
919	0.5479	4	0.182572
920	0.5479	4	0.182572
921	0.5479	4	0.182572
922	0.5479	4	0.182572
923	0.5479	4	0.182572
924	0.5479	4	0.182572
925	0.5479	4	0.182572
926	0.5479	4	0.182572
927	0.5479	4	0.182572
928	0.5479	4	0.182572
929	0.5479	4	0.182572
930	0.5479	4	0.182572
931	0.5479	4	0.182572
932	0.5479	4	0.182572
933	0.5479	4	0.182572
934	0.5479	4	0.182572
935	0.5479	4	0.182572
936	0.5479	4	0.182572
937	0.5479	4	0.182572
938	0.5479	4	0.182572
939	0.5479	4	0.182572
940	0.5479	4	0.182572
941	0.5479	4	0.182572
942	0.5479	4	0.182572
943	0.5479	4	0.182572
944	0.5479	4	0.182572
945	0.5479	4	0.182572
946	0.5479	4	0.182572
947	0.5479	4	0.182572
948	0.5479	4	0.182572
949	0.5479	4	0.182572
950	0.5479	4	0.182572
951	0.5479	4	0.182572
952	0.5479	4	0.182572
953	0.5479	4	0.182572
954	0.5479	4	0.182572
955	0.5479	4	0.182572
956	0.5479	4	0.182572
957	0.5479	4	0.182572
958	0.5479	4	0.182572
959	0.5479	4	0.182572
960	0.5479	4	0.182572
961	0.5479	4	0.182572
962	0.5479	4	0.182572
963	0.5479	4	0.182572
964	0.5479	4	0.182572
965	0.5479	4	0.182572
966	0.5479	4	0.182572
967	0.5479	4	0.182572
968	0.5479	4	0.182572
969	0.5479	4	0.182572
970	0.5479	4	0.182572
971	0.5479	4	0.182572
972	0.5479	4	0.182572
973	0.5479	4	0.182572
974	0.5479	4	0.182572
975	0.5479	4	0.182572
976	0.5479	4	0.182572
977	0.5479	4	0.182572
978	0.5479	4	0.182572
979	0.5479	4	0.182572
980	0.5479	4	0.182572
981	0.5479	4	0.182572
982	0.5479	4	0.182572
983	0.5479	4	0.182572
984	0.5479	4	0.182572
985	0.5479	4	0.182572
986	0.5479	4	0.182572
987	0.5479	4	0.182572
988	0.5479	4	0.182572
989	0.5479	4	0.182572
990	0.5479	4	0.182572
991	0.5479	4	0.182572
992	0.5479	4	0.182572
993	0.5479	4	0.182572
994	0.5479	4	0.182572
995	0.5479	4	0.182572
996	0.5479	4	0.182572
997	0.5479	4	0.182572
998	0.5479	4	0.182572
999	0.5479	4	0.182572
1000	0.5479	4	0.182572
1001	0.5479	4	0.182572
1002	0.5479	4	0.182572
1003	0.5479	4	0.182572
1004	0.5479	4	0.182572
1005	0.5479	4	0.182572
1006	0.5479	4	0.182572
1007	0.5479	4	0.182572
1008	0.5479	4	0.182572
1009	0.5479	4	0.182572
1010	0.5479	4	0.182572
1011	0.5479	4	0.182572
1012	0.5479	4	0.182572
1013	0.5479	4	0.182572
1014	0.5479	4	0.182572
1015	0.5479	4	0.182572
1016	0.5479	4	0.182572
1017	0.5479	4	0.182572
1018	0.5479	4	0.182572
1019	0.5479	4	0.182572
1020	0.5479	4	0.182572
1021	0.5479	4	0.182572
1022	0.5479	4	0.182572
1023	0.5479	4	0.182572
1024	0.5479	4	0.182572
1025	0.5479	4	0.182572
1026	0.5479	4	0.182572
1027	0.5479	4	0.182572
1028	0.5479	4	0.182572
1029	0.5479	4	0.182572
1030	0.5479	4	0.182572
1031	0.5479	4	0.182572
1032	0.5479	4	0.182572
1033	0.5479	4	0.182572
1034	0.5479	4	0.182572
1035	0.5479	4	0.182572
1036	0.5479	4	0.182572
1037	0.5479	4	0.182572
1038	0.5479	4	0.182572
1039	0.5479	4	0.182572
1040	0.5479	4	0.182572
1041	0.5479	4	0.182572
1042	0.5479	4	0.182572
1043	0.5479	4	0.182572
1044	0.5479	4	0.182572
1045	0.5479	4	0.182572
1046	0.5479	4	0.182572
1047	0.5479	4	0.182572
1048	0.5479	4	0.182572
1049	0.5479	4	0.182572
1050	0.5479	4	0.182572
1051	0.5479	4	0.182572
1052	0.5479	4	0.182572
1053	0.5479	4	0.182572
1054	0.5479	4	0.182572
1055	0.5479	4	0.182572
1056	0.5479	4	0.182572
1057	0.5479	4	0.182572
1058	0.5479	4	0.182572
1059	0.5479	4	0.182572
1060	0.5479	4	0.182572
1061	0.5479	4	0.182572
1062	0.5479	4	0.182572
1063	0.5479	4	0.182572
1064	0.5479	4	0.182572
1065	0.5479	4	0.182572
1066	0.5479	4	0.182572
1067	0.5479	4	0.182572
1068	0.5479	4	0.182572
1069	0.5479	4	0.182572
1070	0.5479	4	0.182572
1071	0.5479	4	0.182572
1072	0.5479	4	0.182572
1073	0.5479	4	0.182572
1074	0.5479	4	0.182572
1075	0.5479	4	0.182572
1076	0.5479	4	0.182572
1077	0.5479	4	0.182572
1078	0.5479	4	0.182572
1079	0.5479	4	0.182572
1080	0.5479	4	0.182572
1081	0.5479	4	0.182572
1082	0.5479	4	0.182572
1083	0.5479	4	0.182572
1084	0.5479	4	0.182572
1085	0.5479	4	0.182572
1086	0.5479	4	0.182572
1087	0.5479	4	0.182572
1088	0.5479	4	0.182572
1089	0.5479	4	0.182572
1090	0.5479	4	0.182572
1091	0.5479	4	0.182572
1092	0.5479	4	0.182572
1093	0.5479	4	0.182572
1094	0.5479	4	0.182572
1095	0.5479	4	0.182572
1096	0.5479	4	0.182572
1097	0.5479	4	0.182572
1098	0.5479	4	0.182572
1099	0.5479	4	0.182572
1100	0.5479	4	0.182572
1101	0.5479	4	0.182572
1102	0.5479	4	0.182572
1103	0.5479	4	0.182572
1104	0.5479	4	0.182572
1105	0.5479	4	0.182572
1106	0.5479	4	0.182572
1107	0.5479	4	0.182572
1108	0.5479	4	0.182572
1109	0.5479	4	0.182572
1110	0.5479	4	0.182572
1111	0.5479	4	0.182572
1112	0.5479	4	0.182572
1113	0.5479	4	0.182572
1114	0.5479	4	0.182572
1115	0.5479	4	0.182572
1116	0.5479	4	0.182572
1117	0.5479	4	0.182572
1118	0.5479	4	0.182572
1119	0.5479	4	0.182572
1120	0.5479	4	0.182572
1121	0.5479	4	0.182572
1122	0.5479	4	0.182572
1123	0.5479	4	0.182572
1124	0.5479	4	0.182572
1125	0.5479	4	0.182572
1126	0.5479	4	0.182572
1127	0.5479	4	0.182572
1128	0.5479	4	0.182572
1129	0.5479	4	0.182572
1130	0.5479	4	0.182572
1131	0.5479	4	0.182572
1132	0.5479	4	0.182572
1133	0.5479	4	0.182572
1134	0.5479	4	0.182572
1135	0.5479	4	0.182572
1136	0.5479	4	0.182572
1137	0.5479	4	0.182572
1138	0.5479	4	0.182572
1139	0.5479	4	0.182572
1140	0.5479	4	0.182572
1141	0.5479	4	0.182572
1142	0.5479	4	0.182572
1143	0.5479	4	0.182572
1144	0.5479	4	0.182572
1145	0.5479	4	0.182572
1146	0.5479	4	0.182572
1147	0.5479	4	0.182572
1148	0.5479	4	0.182572
1149	0.5479	4	0.182572
1150	0.5479	4	0.182572
1151	0.5479	4	0.182572
1152	0.5479	4	0.182572
1153	0.5479	4	0.182572
1154	0.5479	4	0.182572
1155	0.5479	4	0.182572
1156	0.5479	4	0.182572
1157	0.5479	4	0.182572
1158	0.5479	4	0.182572
1159	0.5479	4	0.182572
1160	0.5479	4	0.182572
1161	0.5479	4	0.182572
1162	0.5479	4	0.182572
1163	0.5479	4	0.182572
1164	0.5479	4	0.182572
1165	0.5479	4	0.182572
1166	0.5479	4	0.182572
1167	0.5479	4	0.182572
1168	0.5479	4	0.182572
1169	0.5479	4	0.182572
1170	0.5479	4	0.182572
1171	0.5479	4	0.182572
1172	0.5479	4	0.182572
1173	0.5479	4	0.182572
1174	0.5479	4	0.182572
1175	0.5479	4	0.182572
1176	0.5479	4	0.182572
1177	0.5479	4	0.182572
1178	0.5479	4	0.182572
1179	0.5479	4	0.182572
1180	0.5479	4	0.182572
1181	0.5479	4	0.182572
1182	0.5479	4	0.182572
1183	0.5479	4	0.182572
1184	0.5479	4	0.182572
1185	0.5479	4	0.182572
1186	0.5479	4	0.182572
1187	0.5479	4	0.182572
1188	0.5479	4	0.182572
1189	0.5479	4	0.182572
1190	0.5479	4	0.182572
1191	0.5479	4	0.182572
1192	0.5479	4	0.182572
1193	0.5479	4	0.182572
1194	0.5479	4	0.182572
1195	0.5479	4	0.182572
1196	0.5479	4	0.182572
1197	0.5479	4	0.182572
1198	0.5479	4	0.182572
1199	0.5479	4	0.182572
1200	0.5479	4	0.182572
1201	0.5479	4	0.182572
1202	0.5479	4	0.182572
1203	0.5479	4	0.182572
1204	0.5479	4	0.182572
1205	0.5479	4	0.182572
1206	0.5479	4	0.182572
1207	0.5479	4	0.182572
1208	0.5479	4	0.182572
1209	0.5479	4	0.182572
1210	0.5479	4	0.182572
1211	0.5479	4	0.182572
1212	0.5479	4	0.182572
1213	0.5479	4	0.182572
1214	0.5479	4	0.182572
1215	0.5479	4	0.182572
1216	0.5479	4	0.182572
1217	0.5479	4	0.182572
1218	0.5479	4	0.182572
1219	0.5479	4	0.182572
1220	0.5479	4	0.182572
1221	0.5479	4	0.182572
1222	0.5479	4	0.182572
1223	0.5479	4	0.182572
1224	0.5479	4	0.182572
1225	0.5479	4	0.182572
1226	0.5479	4	0.182572
1227	0.5479	4	0.182572
1228	0.5479	4	0.182572
1229	0.5479	4	0.182572
1230	0.5479	4	0.182572
1231	0.5479	4	0.182572
1232	0.5479	4	0.182572
1233	0.5479	4	0.182572
1234	0.5479	4	0.182572
1235	0.5479	4	0.182572
1236	0.5479	4	0.182572
1237	0.5479	4	0.182572
1238	0.5479	4	0.182572
1239	0.5479	4	0.182572
1240	0.5479	4	0.182572
1241	0.5479	4	0.182572
1242	0.5479	4	0.182572
1243	0.5479	4	0.182572
1244	0.5479	4	0.182572
1245	0.5479	4	0.182572
1246	0.5479	4	0.182572
1247	0.5479	4	0.182572
1248	0.5479	4	0.182572
1249	0.5479	4	0.182572
1250	0.5479	4	0.182572
1251	0.5479	4	0.182572
1252	0.5479	4	0.182572
1253	0.5479	4	0.182572
1254	0.5479	4	0.182572
1255	0.5479	4	0.182572
1256	0.5479	4	0.182572
1257	0.5479	4	0.182572
1258	0.5479	4	0.182572
1259	0.5479	4	0.182572
1260	0.5479	4	0.182572
1261	0.5479	4	0.182572
1262	0.5479	4	0.182572
1263	0.5479	4	0.182572
1264	0.5479	4	0.182572
1265	0.5479	4	0.182572
1266	0.5479	4	0.182572
1267	0.5479	4	0.182572
1268	0.5479	4	0.182572
1269	0.5479	4	0.182572
1270	0.5479	4	0.182572
1271	0.5479	4	0.182572
1272	0.5479	4	0.182572
1273	0.5479	4	0.182572
1274	0.5479	4	0.182572
1275	0.5479	4	0.182572
1276	0.5479	4	0.182572
1277	0.5479	4	0.182572
1278	0.5479	4	0.182572
1279	0.5479	4	0.182572
1280	0.5479	4	0.182572
1281	0.5479	4	0.182572
1282	0.5479	4	0.182572
1283	0.5479	4	0.182572
1284	0.5479	4	0.182572
1285	0.5479	4	0.182572
1286	0.5479	4	0.182572
1287	0.5479	4	0.182572
1288	0.5479	4	0.182572
1289	0.5479	4	0.182572
1290	0.5479	4	0.182572
1291	0.5479	4	0.182572
1292	0.5479	4	0.182572
1293	0.5479	4	0.182572
1294	0.5479	4	0.182572
1295	0.5479	4	0.182572
1296	0.5479	4	0.182572
1297	0.5479	4	0.182572
1298	0.5479	4	0.182572
1299	0.5479	4	0.182572
1300	0.5479	4	0.182572
1301	0.5479	4	0.182572
1302	0.5479	4	0.182572
1303	0.5479	4	0.182572
1304	0.5479	4	0.182572
1305	0.5479	4	0.182572
1306	0.5479	4	0.182572
1307	0.5479	4	0.182572
1308	0.5479	4	0.182572
1309	0.5479	4	0.182572
1310	0.5479	4	0.182572
1311	0.5479	4	0.182572
1312	0.5479	4	0.182572
1313	0.5479	4	0.182572
1314	0.5479	4	0.182572
1315	0.5479	4	0.182572
1316	0.5479	4	0.182572
1317	0.5479	4	0.182572
1318	0.5479	4	0.182572
1319	0.5479	4	0.182572
1320	0.5479	4	0.182572
1321	0.5479	4	0.182572
1322	0.5479	4	0.182572
1323	0.5479	4	0.182572
1324	0.5479	4	0.182572
1325	0.5479	4	0.182572
1326	0.5479	4	0.182572
1327	0.5479	4	0.182572
1328	0.5479	4	0.182572
1329	0.5479	4	0.182572
1330	0.5479	4	0.182572
1331	0.5479	4	0.182572
1332	0.5479	4	0.182572
1333	0.5479	4	0.182572
1334	0.5479	4	0.182572
1335	0.5479	4	0.182572
1336	0.5479	4	0.182572
1337	0.5479	4	0.182572
1338	0.5479	4	0.182572
1339	0.5479	4	0.182572
1340	0.5479	4	0.182572
1341	0.5479	4	0.182572
1342	0.5479	4	0.182572
1343	0.5479	4	0.182572
1344	0.5479	4	0.182572
1345	0.5479	4	0.182572
1346	0.5479	4	0.182572
1347	0.5479	4	0.182572
1348	0.5479	4	0.182572
1349	0.5479	4	0.182572
1350	0.5479	4	0.182572
1351	0.5479	4	0.182572
1352	0.5479	4	0.182572
1353	0.5479	4	0.182572
1354	0.5479	4	0.182572
1355	0.5479	4	0.182572
1356	0.5479	4	0.182572
1357	0.5479	4	0.182572
1358	0.5479	4	0.182572
1359	0.5479	4	0.182572
1360	0.5479	4	0.182572
1361	0.5479	4	0.182572
1362	0.5479	4	0.182572
1363	0.5479	4	0.182572
1364	0.5479	4	0.182572
1365	0.5479	4	0.182572
1366	0.5479	4	0.182572
1367	0.5479	4	0.182572
1368	0.5479	4	0.182572
1369	0.5479	4	0.182572
1370	0.5479	4	0.182572
1371	0.5479	4	0.182572
1372	0.5479	4	0.182572
1373	0.5479	4	0.182572
1374	0.5479	4	0.182572
1375	0.5479	4	0.182572
1376	0.5479	4	0.182572
1377	0.5479	4	0.182572
1378	0.5479	4	0.182572
1379	0.5479	4	0.182572
1380	0.5479	4	0.182572
1381	0.5479	4	0.182572
1382	0.5479	4	0.182572
1383	0.5479	4	0.182572
1384	0.5479	4	0.182572
1385	0.5479	4	0.182572
1386	0.5479	4	0.182572
1387	0.5479	4	0.182572
1388	0.5479	4	0.182572
1389	0.5479	4	0.182572
1390	0.5479	4	0.182572
1391	0.5479	4	0.182572
1392	0.5479	4	0.182572
1393	0.5479	4	0.182572
1394	0.5479	4	0.182572
1395	0.5479	4	0.182572
1396	0.5479	4	0.182572
1397	0.5479	4	0.182572
1398	0.5479	4	0.182572
1399	0.5479	4	0.182572
1400	0.5479	4	0.182572
1401	0.5479	4	0.182572
1402	0.5479	4	0.182572
1403	0.5479	4	0.182572
1404	0.5479	4	0.182572
1405	0.5479	4	0.182572
1406	0.5479	4	0.182572
1407	0.5479	4	0.182572
1408	0.5479	4	0.182572
1409	0.5479	4	0.182572
1410	0.5479	4	0.182572
1411	0.5479	4	0.182572
1412	0.5479	4	0.182572
1413	0.5479	4	0.182572
1414	0.5479	4	0.182572
1415	0.5479	4	0.182572
1416	0.5479	4	0.182572
1417	0.5479	4	0.182572
1418	0.5479	4	0.182572
1419	0.5479	4	0.182572
1420	0.5479	4	0.182572
1421	0.5479	4	0.182572
1422	0.5479	4	0.182572
1423	0.5479	4	0.182572
1424	0.5479	4	0.182572
1425	0.5479	4	0.182572
1426	0.5479	4	0.182572
1427	0.5479	4	0.182572
1428	0.5479	4	0.182572
1429	0.5479	4	0.182572
1430	0.5479	4	0.182572
1431	0.5479	4	0.182572
1432	0.5479	4	0.182572
1433	0.5479	4	0.182572
1434	0.5479	4	0.182572
1435	0.5479	4	0.182572
1436	0.5479	4	0.182572
1437	0.5479	4	0.182572
1438	0.5479	4	0.182572
1439	0.5479	4	0.182572
1440	0.5479	4	0.182572
1441	0.5479	4	0.182572
1442	0.5479	4	0.182572
1443	0.5479	4	0.182572
1444	0.5479	4	0.182572
1445	0.5479	4	0.182572
1446	0.5479	4	0.182572
1447	0.5479	4	0.182572
1448	0.5479	4	0.182572
1449	0.5479	4	0.182572
1450	0.5479	4	0.182572
1451	0.5479	4	0.182572
1452	0.5479	4	0.182572
1453	0.5479	4	0.182572
1454	0.5479	4	0.182572
1455	0.5479	4	0.182572
1456	0.5479	4	0.182572
1457	0.5479	4	0.182572
1458	0.5479	4	0.182572
1459	0.5479	4	0.182572
1460	0.5479	4	0.182572
1461	0.5479	4	0.182572
1462	0.5479	4	0.182572
1463	0.5479	4	0.182572
1464	0.5479	4	0.182572
1465	0.5479	4	0.182572
1466	0.5479	4	0.182572
1467	0.5479	4	0.182572
1468	0.5479	4	0.182572
1469	0.5479	4	0.182572
1470	0.5479	4	0.182572
1471	0.5479	4	0.182572
1472	0.5479	4	0.182572
1473	0.5479	4	0.182572
1474	0.5479	4	0.182572
1475	0.5479	4	0.182572
1476	0.5479	4	0.182572
1477	0.5479	4	0.182572
1478	0.5479	4	0.182572
1479	0.5479	4	0.182572
1480	0.5479	4	0.182572
1481	0.5479	4	0.182572
1482	0.5479	4	0.182572
1483	0.5479	4	0.182572
1484	0.5479	4	0.182572
1485	0.5479	4	0.182572
1486	0.5479	4	0.182572
1487	0.5479	4	0.182572
1488	0.5479	4	0.182572
1489	0.5479	4	0.182572
1490	0.5479	4	0.182572
1491	0.5479	4	0.182572
1492	0.5479	4	0.182572
1493	0.5479	4	0.182572
1494	0.5479	4	0.182572
1495	0.5479	4	0.182572
1496	0.5479	4	0.182572
1497	0.5479	4	0.182572
1498	0.5479	4	0.182572
1499	0.5479	4	0.182572
1500	0.5479	4	0.182572
1501	0.5479	4	0.182572
1502	0.5479	4	0.182572
1503	0.5479	4	0.182572
1504	0.5479	4	0.182572
1505	0.5479	4	0.182572
1506	0.5479	4	0.182572
1507	0.5479	4	0.182572
1508	0.5479	4	0.182572
1509	0.5479	4	0.182572
1510	0.5479	4	0.182572
1511	0.5479	4	0.182572
1512	0.5479	4	0.182572
1513	0.5479	4	0.182572
1514	0.5479	4	0.182572
1515	0.5479	4	0.182572
1516	0.5479	4	0.182572
1517	0.5479	4	0.182572
1518	0.5479	4	0.182572
1519	0.5479	4	0.182572
1520	0.5479	4	0.182572
1521	0.5479	4	0.182572
1522	0.5479	4	0.182572
1523	0.5479	4	0.182572
1524	0.5479	4	0.182572
1525	0.5479	4	0.182572
1526	0.5479	4	0.182572
1527	0.5479	4	0.182572
1528	0.5479	4	0.182572
1529	0.5479	4	0.182572
1530	0.5479	4	0.182572
1531	0.5479	4	0.182572
1532	0.5479	4	0.182572
1533	0.5479	4	0.182572
1534	0.5479	4	0.182572
1535	0.5479	4	0.182572
1536	0.5479	4	0.182572
1537	0.5479	4	0.182572
1538	0.5479	4	0.182572
1539	0.5479	4	0.182572
1540	0.5479	4	0.182572
1541	0.5479	4	0.182572
1542	0.5479	4	0.182572
1543	0.5479	4	0.182572
1544	0.5479	4	0.182572
1545	0.5479	4	0.182572
1546	0.5479	4	0.182572
1547	0.5479	4	0.182572
1548	0.5479	4	0.182572
1549	0.5479	4	0.182572
1550	0.5479	4	0.182572
1551	0.5479	4	0.182572
1552	0.5479	4	0.182572
1553	0.5479	4	0.182572
1554	0.5479	4	0.182572
1555	0.5479	4	0.182572
1556	0.5479	4	0.182572
1557	0.5479	4	0.182572
1558	0.5479	4	0.182572
1559	0.5479	4	0.182572
1560	0.5479	4	0.182572
1561	0.5479	4	0.182572
1562	0.5479	4	0.182572
1563	0.5479	4	0.182572
1564	0.5479	4	0.182572
1565	0.5479	4	0.182572
1566	0.5479	4	0.182572
1567	0.5479	4	0.182572
1568	0.5479	4	0.182572
1569	0.5479	4	0.182572
1570	0.5479	4	0.182572
1571	0.5479	4	0.182572
1572	0.5479	4	0.182572
1573	0.5479	4	0.182572
1574	0.5479	4	0.182572
1575	0.5479	4	0.182572
1576	0.5479	4	0.182572
1577	0.5479	4	0.182572
1578	0.5479	4	0.182572
1579	0.5479	4	0.182572
1580	0.5479	4	0.182572
1581	0.5479	4	0.182572
1582	0.5479	4	0.182572
1583	0.5479	4	0.182572
1584	0.5479	4	0.182572
1585	0.5479	4	0.182572
1586	0.5479	4	0.182572
1587	0.5479	4	0.182572
1588	0.5479	4	0.182572
1589	0.5479	4	0.182572
1590	0.5479	4	0.182572
1591	0.5479	4	0.182572
1592	0.5479	4	0.182572
1593	0.5479	4	0.182572
1594	0.5479	4	0.182572
1595	0.5479	4	0.182572
1596	0.5479	4	0.182572
1597	0.5479	4	0.182572
1598	0.5479	4	0.182572
1599	0.5479	4	0.182572
1600	0.5479	4	0.182572
1601	0.5479	4	0.182572
1602	0.5479	4	0.182572
1603	0.5479	4	0.182572
1604	0.5479	4	0.182572
1605	0.5479	4	0.182572
1606	0.5479	4	0.182572
1607	0.5479	4	0.182572
1608	0.5479	4	0.182572
1609	0.5479	4	0.182572
1610	0.5479	4	0.182572
1611	0.5479	4	0.182572
1612	0.5479	4	0.182572
1613	0.5479	4	0.182572
1614	0.5479	4	0.182572
1615	0.5479	4	0.182572
1616	0.5479	4	0.182572
1617	0.5479	4	0.182572
1618	0.5479	4	0.182572
1619	0.5479	4	0.182572
1620	0.5479	4	0.182572
1621	0.5479	4	0.182572
1622	0.5479	4	0.182572
1623	0.5479	4	0.182572
1624	0.5479	4	0.182572
1625	0.5479	4	0.182572
1626	0.5479	4	0.182572
1627	0.5479	4	0.182572
1628	0.5479	4	0.182572
1629	0.5479	4	0.182572
1630	0.5479	4	0.182572
1631	0.5479	4	0.182572
1632	0.5479	4	0.182572
1633	0.5479	4	0.182572
1634	0.5479	4	0.182572
1635	0.5479	4	0.182572
1636	0.5479	4	0.182572
1637	0.5479	4	0.182572
1638	0.5479	4	0.182572
1639	0.5479	4	0.182572
1640	0.5479	4	0.182572
1641	0.5479	4	0.182572
1642	0.5479	4	0.182572
1643	0.5479	4	0.182572
1644	0.5479	4	0.182572
1645	0.5479	4	0.182572
1646	0.5479	4	0.182572
1647	0.5479	4	0.182572
1648	0.5479	4	0.182572
1649	0.5479	4	0.182572
1650	0.5479	4	0.182572
1651	0.5479	4	0.182572
1652	0.5479	4	0.182572
1653	0.5479	4	0.182572
1654	0.5479	4	0.182572
1655	0.5479	4	0.182572
1656	0.5479	4	0.182572
1657	0.5479	4	0.182572
1658	0.5479	4	0.182572
1659	0.5479	4	0.182572
1660	0.5479	4	0.182572
1661	0.5479	4	0.182572
1662	0.5479	4	0.182572
1663	0.5479	4	0.182572
1664	0.5479	4	0.182572
1665	0.5479	4	0.182572
1666	0.5479	4	0.182572
1667	0.5479	4	0.182572
1668	0.5479	4	0.182572
1669	0.5479	4	0.182572
1670	0.5479	4	0.182572
1671	0.5479	4	0.182572
1672	0.5479	4	0.182572
1673	0.5479	4	0.182572
1674	0.5479	4	0.182572
1675	0.5479	4	0.182572
1676	0.5479	4	0.182572
1677	0.5479	4	0.182572
1678	0.5479	4	0.182572
1679	0.5479	4	0.182572
1680	0.5479	4	0.182572
1681	0.5479	4	0.182572
1682	0.5479	4	0.182572
1683	0.5479	4	0.182572
1684	0.5479	4	0.182572
1685	0.5479	4	0.182572
1686	0.5479	4	0.182572
1687	0.5479	4	0.182572
1688	0.5479	4	0.182572
1689	0.5479	4	0.182572
1690	0.5479	4	0.182572
1691	0.5479	4	0.182572
1692	0.5479	4	0.182572
1693	0.5479	4	0.182572
1694	0.5479	4	0.182572
1695	0.5479	4	0.182572
1696	0.5479	4	0.182572
1697	0.5479	4	0.182572
1698	0.5479	4	0.182572
1699	0.5479	4	0.182572
1700	0.5479	4	0.182572
1701	0.5479	4	0.182572
1702	0.5479	4	0.182572
1703	0.5479	4	0.182572
1704	0.5479	4	0.182572
1705	0.5479	4	0.182572
1706	0.5479	4	0.182572
1707	0.5479	4	0.182572
1708	0.5479	4	0.182572
1709	0.5479	4	0.182572
1710	0.5479	4	0.182572
1711	0.5479	4	0.182572
1712	0.5479	4	0.182572
1713	0.5479	4	0.182572
1714	0.5479	4	0.182572
1715	0.5479	4	0.182572
1716	0.5479	4	0.182572
1717	0.5479	4	0.182572
1718	0.5479	4	0.182572
1719	0.5479	4	0.182572
1720	0.5479	4	0.182572
1721	0.5479	4	0.182572
1722	0.5479	4	0.182572
1723	0.5479	4	0.182572
1724	0.5479	4	0.182572
1725	0.5479	4	0.182572
1726	0.5479	4	0.182572
1727	0.5479	4	0.182572
1728	0.5479	4	0.182572
1729	0.5479	4	0.182572
1730	0.5479	4	0.182572
1731	0.5479	4	0.182572
1732	0.5479	4	0.182572
1733	0.5479	4	0.182572
1734	0.5479	4	0.182572
1735	0.5479	4	0.182572
1736	0.5479	4	0.182572
1737	0.5479	4	0.182572
1738	0.5479	4	0.182572
1739	0.5479	4	0.182572
1740	0.5479	4	0.182572
1741	0.5479	4	0.182572
1742	0.5479	4	0.182572
1743	0.5479	4	0.182572
1744	0.5479	4	0.182572
1745	0.5479	4	0.182572
1746	0.5479	4	0.182572
1747	0.5479	4	0.182572
1748	0.5479	4	0.182572
1749	0.5479	4	0.182572
1750	0.5479	4	0.182572
1751	0.5479	4	0.182572
1752	0.5479	4	0.182572
1753	0.5479	4	0.182572
1754	0.5479	4	0.182572
1755	0.5479	4	0.182572
1756	0.5479	4	0.182572
1757	0.5479	4	0.182572
1758	0.5479	4	0.182572
1759	0.5479	4	0.182572
1760	0.5479	4	0.182572
1761	0.5479	4	0.182572
1762	0.5479	4	0.182572
1763	0.5479	4	0.182572
1764	0.5479	4	0.182572
1765	0.5479	4	0.182572
1766	0.5479	4	0.182572
1767	0.5479	4	0.182572
1768	0.5479	4	0.182572
1769	0.5479	4	0.182572
1770	0.5479	4	0.182572
1771	0.5479	4	0.182572
1772	0.5479	4	0.182572
1773	0.5479	4	0.182572
1774	0.5479	4	0.182572
1775	0.5479	4	0.182572
1776	0.5479	4	0.182572
1777	0.5479	4	0.182572
1778	0.5479	4	0.182572
1779	0.5479	4	0.182572
1780	0.5479	4	0.182572
1781	0.5479	4	0.182572
1782	0.5479	4	0.182572
1783	0.5479	4	0.182572
1784	0.5479	4	0.182572
1785	0.5479	4	0.182572
1786	0.5479	4	0.182572
1787	0.5479	4	0.182572
1788	0.5479	4	0.182572
1789	0.5479	4	0.182572
1790	0.5479	4	0.182572
1791	0.5479	4	0.182572
1792	0.5479	4	0.182572
1793	0.5479	4	0.182572
1794	0.5479	4	0.182572
1795	0.5479	4	0.182572
1796	0.5479	4	0.182572
1797	0.5479	4	0.182572
1798	0.5479	4	0.182572
1799	0.5479	4	0.182572
1800	0.5479	4	0.182572
1801	0.5479	4	0.182572
1802	0.5479	4	0.182572
1803	0.5479	4	0.182572
1804	0.5479	4	0.182572
1805	0.5479	4	0.182572
1806	0.5479	4	0.182572
1807	0.5479	4	0.182572
1808	0.5479	4	0.182572
1809	0.5479	4	0.182572
1810	0.5479	4	0.182572
1811	0.5479	4	0.182572
1812	0.5479	4	0.182572
1813	0.5479	4	0.182572
1814	0.5479	4	0.182572
1815	0.5479	4	0.182572
1816	0.5479	4	0.182572
1817	0.5479	4	0.182572
1818	0.5479	4	0.182572
1819	0.5479	4	0.182572
1820	0.5479	4	0.182572
1821	0.5479	4	0.182572
1822	0.5479	4	0.182572
1823	0.5479	4	0.182572
1824	0.5479	4	0.182572
1825	0.5479	4	0.182572
1826	0.5479	4	0.182572
1827	0.5479	4	0.182572
1828	0.5479	4	0.182572
1829	0.5479	4	0.182572
1830	0.5479	4	0.182572
1831	0.5479	4	0.182572
1832	0.5479	4	0.182572
1833	0.5479	4	0.182572
1834	0.5479	4	0.182572
1835	0.5479	4	0.182572
1836	0.5479	4	0.182572
1837	0.5479	4	0.182572
1838	0.5479	4	0.182572
1839	0.5479	4	0.182572
1840	0.5479	4	0.182572
1841	0.5479	4	0.182572
1842	0.5479	4	0.182572
1843	0.5479	4	0.182572
1844	0.5479	4	0.182572
1845	0.5479	4	0.182572
1846	0.5479	4	0.182572
1847	0.5479	4	0.182572
1848	0.5479	4	0.182572
1849	0.5479	4	0.182572
1850	0.5479	4	0.182572
1851	0.5479	4	0.182572
1852	0.5479	4	0.182572
1853	0.5479	4	0.182572
1854	0.5479	4	0.182572
1855	0.5479	4	0.182572
1856	0.5479	4	0.182572
1857	0.5479	4	0.182572
1858	0.5479	4	0.182572
1859	0.5479	4	0.182572
1860	0.5479	4	0.182572
1861	0.5479	4	0.182572
1862	0.5479	4	0.182572
1863	0.5479	4	0.182572
1864	0.5479	4	0.182572
1865	0.5479	4	0.182572
1866	0.5479	4	0.182572
1867	0.5479	4	0.182572
1868	0.5479	4	0.182572
1869	0.5479	4	0.182572
1870	0.5479	4	0.182572
1871	0.5479	4	0.182572
1872	0.5479	4	0.182572
1873	0.5479	4	0.182572
1874	0.5479	4	0.182572
1875	0.5479	4	0.182572
1876	0.5479	4	0.182572
1877	0.5479	4	0.182572
1878	0.5479	4	0.182572
1879	0.5479	4	0.182572
1880	0.5479	4	0.182572
1881	0.5479	4	0.182572
1882	0.5479	4	0.182572
1883	0.5479	4	0.182572
1884	0.5479	4	0.182572
1885	0.5479	4	0.182572
1886	0.5479	4	0.182572
1887	0.5479	4	0.182572
1888	0.5479	4	0.182572
1889	0.5479	4	0.182572
1890	0.5479	4	0.182572
1891	0.5479	4	0.182572
1892	0.5479	4	0.182572
1893	0.5479	4	0.182572
1894	0.5479	4	0.182572
1895	0.5479	4	0.182572
1896	0.5479	4	0.182572
1897	0.5479	4	0.182572
1898	0.5479	4	0.182572
1899	0.5479	4	0.182572
1900	0.5479	4	0.182572
1901	0.5479	4	0.182572
1902	0.5479	4	0.182572
1903	0.5479	4	0.182572
1904	0.5479	4	0.182572
1905	0.5479	4	0.182572
1906	0.5479	4	0.182572
1907	0.5479	4	0.182572
1908	0.5479	4	0.182572
1909	0.5479	4	0.182572
1910	0.5479	4	0.182572
1911	0.5479	4	0.182572
1912	0.5479	4	0.182572
1913	0.5479	4	0.182572
1914	0.5479	4	0.182572
1915	0.5479	4	0.182572
1916	0.5479	4	0.182572
1917	0.5479	4	0.182572
1918	0.5479	4	0.182572
1919	0.5479	4	0.182572
1920	0.5479	4	0.182572
1921	0.5479	4	0.182572
1922	0.5479	4	0.182572
1923	0.5479	4	0.182572
1924	0.5479	4	0.182572
1925	0.5479	4	0.182572
1926	0.5479	4	0.182572
1927	0.5479	4	0.182572
1928	0.5479	4	0.182572
1929	0.5479	4	0.182572
1930	0.5479	4	0.182572
1931	0.5479	4	0.182572
1932	0.5479	4	0.182572
1933	0.5479	4	0.182572
1934	0.5479	4	0.182572
1935	0.5479	4	0.182572
1936	0.5479	4	0.182572
1937	0.5479	4	0.182572
1938	0.5479	4	0.182572
1939	0.5479	4	0.182572
1940	0.5479	4	0.182572
1941	0.5479	4	0.182572
1942	0.5479	4	0.182572
1943	0.5479	4	0.182572
1944	0.5479	4	0.182572
1945	0.5479	4	0.182572
1946	0.5479	4	0.182572
1947	0.5479	4	0.182572
1948	0.5479	4	0.182572
1949	0.5479	4	0.182572
1950	0.5479	4	0.182572
1951	0.5479	4	0.182572
1952	0.5479	4	0.182572
1953	0.5479	4	0.182572
1954	0.5479	4	0.182572
1955	0.5479	4	0.182572
1956	0.5479	4	0.182572
1957	0.5479	4	0.182572
1958	0.5479	4	0.182572
1959	0.5479	4	0.182572
1960	0.5479	4	0.182572
1961	0.5479	4	0.182572
1962	0.5479	4	0.182572
1963	0.5479	4	0.182572
1964	0.5479	4	0.182572
1965	0.5479	4	0.182572
1966	0.5479	4	0.182572
1967	0.5479	4	0.182572
1968	0.5479	4	0.182572
1969	0.5479	4	0.182572
1970	0.5479	4	0.182572
1971	0.5479	4	0.182572
1972	0.5479	4	0.182572
1973	0.5479	4	0.182572
1974	0.5479	4	0.182572
1975	0.5479	4	0.182572
1976	0.5479	4	0.182572
1977	0.5479	4	0.182572
1978	0.5479	4	0.182572
1979	0.5479	4	0.182572
1980	0.5479	4	0.182572
1981	0.5479	4	0.182572
1982	0.5479	4	0.182572
1983	0.5479	4	0.182572
1984	0.5479	4	0.182572
1985	0.5479	4	0.182572
1986	0.5479	4	0.182572
1987	0.5479	4	0.182572
1988	0.5479	4	0.182572
1989	0.5479	4	0.182572
1990	0.5479	4	0.182572
1991	0.5479	4	0.182572
1992	0.5479	4	0.182572
1993	0.5479	4	0.182572
1994	0.5479	4	0.182572
1995	0.5479	4	0.182572
1996	0.5479	4	0.182572
1997	0.5479	4	0.182572
1998	0.5479	4	0.182572
1999	0.5479	4	0.182572
2000	0.5479	4	0.182572
[truncated: 3,001 more rows]
