# Supplementary material for: Aspiration-driven co-evolution of cooperation with individual behavioral diversity
Source: PLoS One. 2023 Sep 15;18(9):e0291134. doi: 10.1371/journal.pone.0291134 (PMC10503719; doi:10.1371/journal.pone.0291134)
Supplement: S1 Data — (ZIP) [file pone.0291134.s001.zip › M1/v2-L=200/data/aspiration_time,b=1.34_frequency.txt]

1	0.5	0.5	0
2	0.643634	0.661374	0.461717
3	0.715385	0.775787	0.508581
4	0.741263	0.863965	0.548636
5	0.738657	0.940559	0.570198
6	0.720166	1.01005	0.572606
7	0.692833	1.0773	0.563099
8	0.661623	1.14778	0.545542
9	0.628985	1.21572	0.521072
10	0.59843	1.28998	0.492598
11	0.570188	1.35819	0.462453
12	0.54361	1.42372	0.435276
13	0.519688	1.4864	0.407239
14	0.498297	1.54474	0.380959
15	0.478906	1.60738	0.358204
16	0.461267	1.66665	0.337818
17	0.445338	1.72102	0.321287
18	0.43116	1.78029	0.303249
19	0.418607	1.83567	0.286035
20	0.407261	1.87072	0.270524
21	0.397462	1.92488	0.256711
22	0.388833	1.95973	0.245525
23	0.381636	1.99631	0.233372
24	0.375516	2.02676	0.223698
25	0.370251	2.04909	0.215696
26	0.365447	2.07727	0.207804
27	0.361745	2.11151	0.201077
28	0.358643	2.15774	0.19366
29	0.355626	2.20207	0.188774
30	0.353502	2.22623	0.18266
31	0.351502	2.26017	0.177381
32	0.350173	2.28632	0.17268
33	0.349469	2.30532	0.168653
34	0.348882	2.3362	0.165869
35	0.348385	2.36309	0.162068
36	0.348131	2.37119	0.160861
37	0.348057	2.40591	0.160327
38	0.348294	2.41845	0.158577
39	0.348804	2.42982	0.156976
40	0.34946	2.45538	0.157155
41	0.350198	2.46278	0.155586
42	0.350962	2.49095	0.1544
43	0.352041	2.49697	0.153297
44	0.353057	2.52704	0.151296
45	0.354291	2.5354	0.14998
46	0.355824	2.53524	0.148408
47	0.357756	2.52665	0.147563
48	0.359871	2.55713	0.149109
49	0.361623	2.57881	0.150081
50	0.363172	2.62289	0.149333
51	0.364923	2.6551	0.148613
52	0.36673	2.67274	0.149201
53	0.368584	2.66141	0.148449
54	0.370968	2.64973	0.148002
55	0.373134	2.65498	0.148628
56	0.375159	2.68134	0.149787
57	0.377145	2.71275	0.151078
58	0.378747	2.74516	0.150124
59	0.380623	2.76652	0.149759
60	0.382687	2.77859	0.148403
61	0.384493	2.79839	0.148158
62	0.386528	2.81362	0.148683
63	0.388726	2.83325	0.148214
64	0.390696	2.82866	0.147811
65	0.392642	2.8409	0.148732
66	0.394414	2.87404	0.150897
67	0.396266	2.87152	0.151236
68	0.397993	2.88816	0.151563
69	0.400083	2.89158	0.153069
70	0.401798	2.92876	0.154394
71	0.40317	2.9638	0.154936
72	0.404469	2.98637	0.155183
73	0.406021	2.99719	0.154281
74	0.407528	3.00528	0.154836
75	0.409166	3.0173	0.154914
76	0.410787	3.02097	0.15492
77	0.412389	3.05309	0.156076
78	0.413807	3.05922	0.155602
79	0.415209	3.0643	0.155289
80	0.416823	3.05925	0.155246
81	0.418343	3.07518	0.156301
82	0.419743	3.08208	0.158683
83	0.420938	3.10016	0.159434
84	0.42225	3.13881	0.159718
85	0.423416	3.16631	0.159492
86	0.42441	3.173	0.160681
87	0.425654	3.16337	0.160254
88	0.427025	3.17664	0.159974
89	0.42796	3.19356	0.160605
90	0.4291	3.20915	0.160765
91	0.42993	3.25188	0.159925
92	0.430857	3.25478	0.159476
93	0.431816	3.26226	0.159979
94	0.433118	3.24781	0.159577
95	0.434155	3.26451	0.1602
96	0.435341	3.26778	0.160416
97	0.436709	3.25669	0.160531
98	0.438076	3.27752	0.160163
99	0.439276	3.27605	0.159829
100	0.440354	3.29502	0.162327
101	0.441149	3.29873	0.16387
102	0.442268	3.31312	0.16301
103	0.443202	3.32537	0.162671
104	0.444423	3.31623	0.162564
105	0.445357	3.33222	0.164802
106	0.445984	3.3512	0.16583
107	0.44671	3.36269	0.165256
108	0.447372	3.37371	0.164918
109	0.448204	3.37644	0.165303
110	0.44913	3.38734	0.166325
111	0.449961	3.39051	0.166135
112	0.450807	3.40193	0.165606
113	0.451473	3.41958	0.164988
114	0.452274	3.40285	0.165527
115	0.453035	3.41256	0.166844
116	0.454033	3.41817	0.166504
117	0.454799	3.43585	0.166796
118	0.455561	3.43075	0.166513
119	0.45639	3.43179	0.165619
120	0.457311	3.4332	0.165954
121	0.458016	3.44657	0.167129
122	0.458652	3.45871	0.166737
123	0.459221	3.46468	0.168949
124	0.459967	3.48531	0.168685
125	0.460666	3.48589	0.167485
126	0.461355	3.49261	0.168045
127	0.462117	3.4936	0.1676
128	0.463007	3.48661	0.16789
129	0.463775	3.4994	0.169038
130	0.464397	3.52674	0.16992
131	0.464997	3.52758	0.169484
132	0.465487	3.53351	0.168897
133	0.46632	3.52458	0.167728
134	0.467103	3.51821	0.168107
135	0.46772	3.52667	0.168691
136	0.468401	3.54157	0.169093
137	0.469225	3.53849	0.168541
138	0.470089	3.53666	0.167543
139	0.470798	3.54386	0.16863
140	0.471202	3.56835	0.169652
141	0.471874	3.57267	0.169316
142	0.472593	3.56812	0.169989
143	0.473319	3.58042	0.169023
144	0.473828	3.59596	0.168999
145	0.474241	3.60257	0.16796
146	0.474861	3.59795	0.168622
147	0.475568	3.58124	0.167851
148	0.476372	3.58866	0.168939
149	0.477288	3.58966	0.169095
150	0.47801	3.59349	0.170168
151	0.478551	3.60664	0.169274
152	0.479254	3.61033	0.168642
153	0.479927	3.61117	0.168446
154	0.480496	3.62509	0.169588
155	0.481044	3.64612	0.169351
156	0.481553	3.66081	0.169232
157	0.482277	3.64896	0.168897
158	0.482893	3.65279	0.169387
159	0.483388	3.65803	0.169796
160	0.48411	3.64551	0.170394
161	0.484682	3.64816	0.17095
162	0.485455	3.64563	0.170333
163	0.486256	3.64153	0.169522
164	0.486936	3.6458	0.169746
165	0.487589	3.65183	0.170625
166	0.488218	3.6534	0.171448
167	0.488896	3.65831	0.171414
168	0.489519	3.65761	0.172074
169	0.490115	3.64697	0.171597
170	0.490848	3.64848	0.171103
171	0.491511	3.65077	0.171409
172	0.492243	3.65968	0.171121
173	0.49301	3.66237	0.171308
174	0.49351	3.67402	0.172509
175	0.493891	3.69296	0.174115
176	0.494264	3.69919	0.17303
177	0.494722	3.70554	0.172511
178	0.49508	3.70791	0.172762
179	0.495436	3.71114	0.173609
180	0.495766	3.7286	0.174082
181	0.496099	3.73184	0.173637
182	0.496499	3.73883	0.173575
183	0.496801	3.74461	0.173235
184	0.49705	3.74782	0.173189
185	0.49749	3.74471	0.173687
186	0.497791	3.73679	0.173829
187	0.498075	3.74787	0.173721
188	0.498548	3.74886	0.172864
189	0.498853	3.75052	0.173034
190	0.49938	3.75223	0.172753
191	0.499779	3.75409	0.171625
192	0.499995	3.76421	0.173116
193	0.500472	3.76404	0.173558
194	0.500958	3.74515	0.17225
195	0.501361	3.74541	0.172669
196	0.501745	3.75782	0.172822
197	0.50213	3.77638	0.173057
198	0.502303	3.78874	0.173496
199	0.502583	3.79305	0.173175
200	0.503049	3.78775	0.173223
201	0.503308	3.78588	0.172802
202	0.503703	3.78763	0.17316
203	0.504017	3.78714	0.173455
204	0.504362	3.78486	0.17327
205	0.504897	3.77915	0.172548
206	0.505281	3.77368	0.172535
207	0.505612	3.7872	0.172618
208	0.505968	3.79133	0.172193
209	0.506434	3.79259	0.172777
210	0.506942	3.78301	0.172123
211	0.507413	3.78895	0.172433
212	0.507662	3.79425	0.173364
213	0.508061	3.79701	0.173522
214	0.508417	3.7984	0.174273
215	0.508781	3.80313	0.173994
216	0.509238	3.79696	0.174225
217	0.509788	3.79191	0.173653
218	0.5102	3.81521	0.173827
219	0.510452	3.8247	0.174145
220	0.510572	3.83311	0.17433
221	0.510731	3.83097	0.17442
222	0.510923	3.83304	0.174623
223	0.511166	3.84637	0.174451
224	0.511387	3.84625	0.174403
225	0.511676	3.84007	0.173731
226	0.511962	3.8291	0.173146
227	0.512349	3.81942	0.172753
228	0.51277	3.81595	0.173273
229	0.513168	3.80822	0.173303
230	0.513513	3.81511	0.173877
231	0.5138	3.82481	0.173799
232	0.514186	3.83557	0.173424
233	0.5146	3.83678	0.173352
234	0.514991	3.83398	0.173062
235	0.51542	3.82339	0.173116
236	0.515804	3.80861	0.174367
237	0.516344	3.79631	0.175039
238	0.516807	3.7782	0.174948
239	0.517341	3.77426	0.174857
240	0.517988	3.76646	0.174706
241	0.518541	3.77663	0.175338
242	0.519056	3.78986	0.175912
243	0.519411	3.79593	0.175467
244	0.519803	3.79979	0.176096
245	0.520347	3.788	0.175736
246	0.52073	3.7996	0.176139
247	0.521155	3.80117	0.176144
248	0.521518	3.79166	0.176046
249	0.522023	3.78762	0.176232
250	0.522431	3.80248	0.176314
251	0.522871	3.80286	0.175756
252	0.52315	3.81687	0.176193
253	0.523598	3.81184	0.175812
254	0.523957	3.82326	0.175707
255	0.524271	3.8253	0.17594
256	0.524524	3.8225	0.176616
257	0.524901	3.8189	0.176909
258	0.525201	3.82497	0.17801
259	0.525436	3.83431	0.178601
260	0.525613	3.84422	0.178972
261	0.525769	3.85635	0.179299
262	0.525788	3.86024	0.178814
263	0.525928	3.85256	0.177942
264	0.526043	3.85213	0.178114
265	0.526178	3.85418	0.178352
266	0.526335	3.85363	0.178076
267	0.526424	3.85788	0.178441
268	0.526603	3.8704	0.178554
269	0.526717	3.87074	0.178339
270	0.52688	3.86325	0.177977
271	0.527059	3.86994	0.177679
272	0.527148	3.86942	0.177627
273	0.527312	3.87521	0.177816
274	0.527443	3.87664	0.177709
275	0.527597	3.87458	0.177584
276	0.527744	3.88236	0.177751
277	0.528057	3.87649	0.177177
278	0.528394	3.86397	0.177232
279	0.528558	3.86967	0.177426
280	0.528687	3.87427	0.177901
281	0.528926	3.86983	0.177509
282	0.529191	3.87171	0.177401
283	0.529417	3.88082	0.177919
284	0.529581	3.88442	0.177722
285	0.529741	3.89196	0.17752
286	0.52984	3.90281	0.177933
287	0.529901	3.90672	0.1779
288	0.530051	3.90017	0.17803
289	0.530267	3.90139	0.177935
290	0.530422	3.89771	0.177875
291	0.530579	3.9069	0.177807
292	0.530768	3.90174	0.177629
293	0.530954	3.90703	0.178002
294	0.531002	3.90366	0.17779
295	0.531147	3.90684	0.178131
296	0.531208	3.91858	0.178623
297	0.531224	3.91633	0.178979
298	0.531327	3.91662	0.17896
299	0.531382	3.92125	0.178745
300	0.531449	3.92661	0.178778
301	0.531496	3.93138	0.178852
302	0.531474	3.93647	0.178611
303	0.531446	3.93955	0.178883
304	0.531402	3.9394	0.178747
305	0.531449	3.9342	0.178507
306	0.531544	3.92387	0.178238
307	0.53163	3.92549	0.178267
308	0.531741	3.92795	0.17834
309	0.531787	3.92875	0.178412
310	0.53191	3.92383	0.178439
311	0.532002	3.92942	0.178475
312	0.532068	3.93515	0.178471
313	0.532085	3.93608	0.178704
314	0.532169	3.93501	0.178805
315	0.532186	3.93825	0.178797
316	0.532185	3.93962	0.178654
317	0.532301	3.94103	0.178532
318	0.532387	3.94515	0.178615
319	0.532356	3.94784	0.178823
320	0.532328	3.95247	0.178729
321	0.532344	3.95195	0.178592
322	0.532414	3.95216	0.178023
323	0.532481	3.95233	0.177975
324	0.53254	3.9546	0.177909
325	0.532609	3.95673	0.178181
326	0.532635	3.9613	0.178154
327	0.532693	3.958	0.178142
328	0.532775	3.95851	0.177972
329	0.532829	3.9634	0.177837
330	0.53291	3.96096	0.177658
331	0.532947	3.96804	0.177802
332	0.532989	3.9711	0.17795
333	0.53301	3.97115	0.177968
334	0.533048	3.97206	0.177812
335	0.533128	3.96976	0.177615
336	0.533217	3.96535	0.177333
337	0.533334	3.96357	0.177542
338	0.533487	3.96068	0.177488
339	0.533607	3.95733	0.177656
340	0.533699	3.9586	0.177834
341	0.53382	3.95934	0.177995
342	0.533979	3.95862	0.177829
343	0.534093	3.9555	0.177863
344	0.534175	3.95682	0.178024
345	0.534234	3.9619	0.1785
346	0.534321	3.95642	0.178331
347	0.534408	3.95572	0.178291
348	0.534508	3.96113	0.178151
349	0.534606	3.96004	0.177955
350	0.534759	3.96025	0.177894
351	0.534919	3.95608	0.178088
352	0.535045	3.95838	0.1783
353	0.535141	3.96192	0.178768
354	0.535162	3.96523	0.178656
355	0.535247	3.96334	0.178633
356	0.535296	3.96863	0.178555
357	0.535348	3.96825	0.178653
358	0.535391	3.96771	0.178442
359	0.535458	3.96995	0.178701
360	0.535469	3.97227	0.178787
361	0.535563	3.96891	0.178611
362	0.535629	3.96994	0.178577
363	0.53573	3.96565	0.178403
364	0.535792	3.96863	0.178162
365	0.535828	3.97114	0.178254
366	0.535886	3.97037	0.178293
367	0.535943	3.96859	0.178646
368	0.536061	3.9704	0.178798
369	0.536128	3.97129	0.179092
370	0.536159	3.97206	0.179047
371	0.536203	3.97038	0.178955
372	0.536244	3.96925	0.17891
373	0.536295	3.97219	0.17908
374	0.536336	3.97321	0.179123
375	0.536363	3.97574	0.179099
376	0.53643	3.9748	0.178851
377	0.536471	3.97849	0.178723
378	0.536504	3.97698	0.178602
379	0.536521	3.97699	0.17862
380	0.536568	3.97624	0.178539
381	0.536584	3.97824	0.178664
382	0.536649	3.97889	0.178668
383	0.536716	3.98197	0.178632
384	0.536744	3.98067	0.178588
385	0.536846	3.97957	0.178606
386	0.536899	3.98196	0.178624
387	0.536964	3.98238	0.178653
388	0.537058	3.97754	0.178526
389	0.537185	3.9715	0.178563
390	0.537264	3.97554	0.178543
391	0.537314	3.98012	0.17875
392	0.537352	3.98248	0.178756
393	0.537393	3.98053	0.178689
394	0.537441	3.98034	0.178867
395	0.5375	3.98128	0.179044
396	0.537544	3.98233	0.179088
397	0.537577	3.98057	0.179203
398	0.537605	3.98269	0.179328
399	0.537633	3.98433	0.179294
400	0.53769	3.97818	0.179158
401	0.537698	3.98391	0.178989
402	0.53771	3.98515	0.178979
403	0.537732	3.98514	0.179003
404	0.537758	3.98531	0.178805
405	0.537779	3.98511	0.178953
406	0.537779	3.9882	0.178947
407	0.537785	3.98748	0.179028
408	0.537815	3.98858	0.179052
409	0.537848	3.98776	0.178753
410	0.537872	3.99155	0.179123
411	0.537861	3.99322	0.179148
412	0.537855	3.99334	0.179023
413	0.537855	3.9936	0.178997
414	0.537863	3.9932	0.178836
415	0.537882	3.99407	0.178871
416	0.5379	3.99425	0.178873
417	0.537888	3.9955	0.179046
418	0.537899	3.9956	0.179048
419	0.537893	3.99693	0.179114
420	0.537898	3.99513	0.179096
421	0.537901	3.99504	0.179213
422	0.537876	3.99619	0.179172
423	0.53785	3.99825	0.179139
424	0.537839	3.99841	0.179111
425	0.537818	3.9985	0.179079
426	0.537795	3.99858	0.179045
427	0.537781	3.99876	0.179012
428	0.537763	3.99883	0.178985
429	0.537757	3.99898	0.178962
430	0.537743	3.9991	0.178934
431	0.537738	3.99917	0.178922
432	0.537735	3.99923	0.178912
433	0.537738	3.99937	0.1789
434	0.537737	3.99945	0.178891
435	0.537733	3.99954	0.178877
436	0.53773	3.99963	0.178864
437	0.537723	3.99968	0.178852
438	0.537712	3.99971	0.178837
439	0.537707	3.99972	0.17883
440	0.537698	3.99975	0.178817
441	0.537695	3.99978	0.17881
442	0.537689	3.9998	0.178803
443	0.537685	3.99982	0.178795
444	0.537683	3.99984	0.178791
445	0.537678	3.99985	0.178784
446	0.537677	3.99986	0.178783
447	0.537675	3.99987	0.178778
448	0.537673	3.9999	0.178775
449	0.537672	3.9999	0.178772
450	0.537668	3.99991	0.178767
451	0.537666	3.99992	0.178764
452	0.537664	3.99993	0.178761
453	0.537662	3.99993	0.178759
454	0.537661	3.99994	0.178756
455	0.53766	3.99994	0.178755
456	0.53766	3.99995	0.178754
457	0.537658	3.99995	0.178752
458	0.537658	3.99996	0.178751
459	0.537657	3.99996	0.17875
460	0.537657	3.99997	0.178749
461	0.537656	3.99997	0.178748
462	0.537655	3.99997	0.178747
463	0.537655	3.99997	0.178746
464	0.537654	3.99998	0.178745
465	0.537654	3.99998	0.178745
466	0.537654	3.99998	0.178744
467	0.537654	3.99999	0.178744
468	0.537653	3.99999	0.178743
469	0.537653	3.99999	0.178743
470	0.537653	3.99999	0.178742
471	0.537653	3.99999	0.178742
472	0.537652	3.99999	0.178742
473	0.537652	3.99999	0.178741
474	0.537652	3.99999	0.178741
475	0.537652	3.99999	0.178741
476	0.537651	3.99999	0.17874
477	0.537651	3.99999	0.17874
478	0.537651	3.99999	0.17874
479	0.537651	3.99999	0.17874
480	0.537651	3.99999	0.17874
481	0.537651	4	0.178739
482	0.537651	4	0.178739
483	0.537651	4	0.178739
484	0.537651	4	0.178739
485	0.537651	4	0.178739
486	0.537651	4	0.178739
487	0.537651	4	0.178739
488	0.537651	4	0.178739
489	0.53765	4	0.178739
490	0.53765	4	0.178739
491	0.53765	4	0.178738
492	0.53765	4	0.178738
493	0.53765	4	0.178738
494	0.53765	4	0.178738
495	0.53765	4	0.178738
496	0.53765	4	0.178738
497	0.53765	4	0.178738
498	0.53765	4	0.178738
499	0.53765	4	0.178738
500	0.53765	4	0.178738
501	0.53765	4	0.178738
502	0.53765	4	0.178738
503	0.53765	4	0.178738
504	0.53765	4	0.178738
505	0.53765	4	0.178738
506	0.53765	4	0.178738
507	0.53765	4	0.178738
508	0.53765	4	0.178738
509	0.53765	4	0.178738
510	0.53765	4	0.178738
511	0.53765	4	0.178738
512	0.53765	4	0.178738
513	0.53765	4	0.178738
514	0.53765	4	0.178738
515	0.53765	4	0.178738
516	0.53765	4	0.178738
517	0.53765	4	0.178738
518	0.53765	4	0.178738
519	0.53765	4	0.178738
520	0.53765	4	0.178738
521	0.53765	4	0.178738
522	0.53765	4	0.178738
523	0.53765	4	0.178738
524	0.53765	4	0.178738
525	0.53765	4	0.178738
526	0.53765	4	0.178738
527	0.53765	4	0.178738
528	0.53765	4	0.178738
529	0.53765	4	0.178738
530	0.53765	4	0.178738
531	0.53765	4	0.178738
532	0.53765	4	0.178738
533	0.53765	4	0.178738
534	0.53765	4	0.178738
535	0.53765	4	0.178738
536	0.53765	4	0.178738
537	0.53765	4	0.178738
538	0.53765	4	0.178738
539	0.53765	4	0.178738
540	0.53765	4	0.178738
541	0.53765	4	0.178738
542	0.53765	4	0.178738
543	0.53765	4	0.178738
544	0.53765	4	0.178738
545	0.53765	4	0.178738
546	0.53765	4	0.178738
547	0.53765	4	0.178738
548	0.53765	4	0.178738
549	0.53765	4	0.178738
550	0.53765	4	0.178738
551	0.53765	4	0.178738
552	0.53765	4	0.178738
553	0.53765	4	0.178738
554	0.53765	4	0.178738
555	0.53765	4	0.178738
556	0.53765	4	0.178738
557	0.53765	4	0.178738
558	0.53765	4	0.178738
559	0.53765	4	0.178738
560	0.53765	4	0.178738
561	0.53765	4	0.178738
562	0.53765	4	0.178738
563	0.53765	4	0.178738
564	0.53765	4	0.178738
565	0.53765	4	0.178738
566	0.53765	4	0.178738
567	0.53765	4	0.178738
568	0.53765	4	0.178738
569	0.53765	4	0.178738
570	0.53765	4	0.178738
571	0.53765	4	0.178738
572	0.53765	4	0.178738
573	0.53765	4	0.178738
574	0.53765	4	0.178738
575	0.53765	4	0.178738
576	0.53765	4	0.178738
577	0.53765	4	0.178738
578	0.53765	4	0.178738
579	0.53765	4	0.178738
580	0.53765	4	0.178738
581	0.53765	4	0.178738
582	0.53765	4	0.178738
583	0.53765	4	0.178738
584	0.53765	4	0.178738
585	0.53765	4	0.178738
586	0.53765	4	0.178738
587	0.53765	4	0.178738
588	0.53765	4	0.178738
589	0.53765	4	0.178738
590	0.53765	4	0.178738
591	0.53765	4	0.178738
592	0.53765	4	0.178738
593	0.53765	4	0.178738
594	0.53765	4	0.178738
595	0.53765	4	0.178738
596	0.53765	4	0.178738
597	0.53765	4	0.178738
598	0.53765	4	0.178738
599	0.53765	4	0.178738
600	0.53765	4	0.178738
601	0.53765	4	0.178738
602	0.53765	4	0.178738
603	0.53765	4	0.178738
604	0.53765	4	0.178738
605	0.53765	4	0.178738
606	0.53765	4	0.178738
607	0.53765	4	0.178738
608	0.53765	4	0.178738
609	0.53765	4	0.178738
610	0.53765	4	0.178738
611	0.53765	4	0.178738
612	0.53765	4	0.178738
613	0.53765	4	0.178738
614	0.53765	4	0.178738
615	0.53765	4	0.178738
616	0.53765	4	0.178738
617	0.53765	4	0.178738
618	0.53765	4	0.178738
619	0.53765	4	0.178738
620	0.53765	4	0.178738
621	0.53765	4	0.178738
622	0.53765	4	0.178738
623	0.53765	4	0.178738
624	0.53765	4	0.178738
625	0.53765	4	0.178738
626	0.53765	4	0.178738
627	0.53765	4	0.178738
628	0.53765	4	0.178738
629	0.53765	4	0.178738
630	0.53765	4	0.178738
631	0.53765	4	0.178738
632	0.53765	4	0.178738
633	0.53765	4	0.178738
634	0.53765	4	0.178738
635	0.53765	4	0.178738
636	0.53765	4	0.178738
637	0.53765	4	0.178738
638	0.53765	4	0.178738
639	0.53765	4	0.178738
640	0.53765	4	0.178738
641	0.53765	4	0.178738
642	0.53765	4	0.178738
643	0.53765	4	0.178738
644	0.53765	4	0.178738
645	0.53765	4	0.178738
646	0.53765	4	0.178738
647	0.53765	4	0.178738
648	0.53765	4	0.178738
649	0.53765	4	0.178738
650	0.53765	4	0.178738
651	0.53765	4	0.178738
652	0.53765	4	0.178738
653	0.53765	4	0.178738
654	0.53765	4	0.178738
655	0.53765	4	0.178738
656	0.53765	4	0.178738
657	0.53765	4	0.178738
658	0.53765	4	0.178738
659	0.53765	4	0.178738
660	0.53765	4	0.178738
661	0.53765	4	0.178738
662	0.53765	4	0.178738
663	0.53765	4	0.178738
664	0.53765	4	0.178738
665	0.53765	4	0.178738
666	0.53765	4	0.178738
667	0.53765	4	0.178738
668	0.53765	4	0.178738
669	0.53765	4	0.178738
670	0.53765	4	0.178738
671	0.53765	4	0.178738
672	0.53765	4	0.178738
673	0.53765	4	0.178738
674	0.53765	4	0.178738
675	0.53765	4	0.178738
676	0.53765	4	0.178738
677	0.53765	4	0.178738
678	0.53765	4	0.178738
679	0.53765	4	0.178738
680	0.53765	4	0.178738
681	0.53765	4	0.178738
682	0.53765	4	0.178738
683	0.53765	4	0.178738
684	0.53765	4	0.178738
685	0.53765	4	0.178738
686	0.53765	4	0.178738
687	0.53765	4	0.178738
688	0.53765	4	0.178738
689	0.53765	4	0.178738
690	0.53765	4	0.178738
691	0.53765	4	0.178738
692	0.53765	4	0.178738
693	0.53765	4	0.178738
694	0.53765	4	0.178738
695	0.53765	4	0.178738
696	0.53765	4	0.178738
697	0.53765	4	0.178738
698	0.53765	4	0.178738
699	0.53765	4	0.178738
700	0.53765	4	0.178738
701	0.53765	4	0.178738
702	0.53765	4	0.178738
703	0.53765	4	0.178738
704	0.53765	4	0.178738
705	0.53765	4	0.178738
706	0.53765	4	0.178738
707	0.53765	4	0.178738
708	0.53765	4	0.178738
709	0.53765	4	0.178738
710	0.53765	4	0.178738
711	0.53765	4	0.178738
712	0.53765	4	0.178738
713	0.53765	4	0.178738
714	0.53765	4	0.178738
715	0.53765	4	0.178738
716	0.53765	4	0.178738
717	0.53765	4	0.178738
718	0.53765	4	0.178738
719	0.53765	4	0.178738
720	0.53765	4	0.178738
721	0.53765	4	0.178738
722	0.53765	4	0.178738
723	0.53765	4	0.178738
724	0.53765	4	0.178738
725	0.53765	4	0.178738
726	0.53765	4	0.178738
727	0.53765	4	0.178738
728	0.53765	4	0.178738
729	0.53765	4	0.178738
730	0.53765	4	0.178738
731	0.53765	4	0.178738
732	0.53765	4	0.178738
733	0.53765	4	0.178738
734	0.53765	4	0.178738
735	0.53765	4	0.178738
736	0.53765	4	0.178738
737	0.53765	4	0.178738
738	0.53765	4	0.178738
739	0.53765	4	0.178738
740	0.53765	4	0.178738
741	0.53765	4	0.178738
742	0.53765	4	0.178738
743	0.53765	4	0.178738
744	0.53765	4	0.178738
745	0.53765	4	0.178738
746	0.53765	4	0.178738
747	0.53765	4	0.178738
748	0.53765	4	0.178738
749	0.53765	4	0.178738
750	0.53765	4	0.178738
751	0.53765	4	0.178738
752	0.53765	4	0.178738
753	0.53765	4	0.178738
754	0.53765	4	0.178738
755	0.53765	4	0.178738
756	0.53765	4	0.178738
757	0.53765	4	0.178738
758	0.53765	4	0.178738
759	0.53765	4	0.178738
760	0.53765	4	0.178738
761	0.53765	4	0.178738
762	0.53765	4	0.178738
763	0.53765	4	0.178738
764	0.53765	4	0.178738
765	0.53765	4	0.178738
766	0.53765	4	0.178738
767	0.53765	4	0.178738
768	0.53765	4	0.178738
769	0.53765	4	0.178738
770	0.53765	4	0.178738
771	0.53765	4	0.178738
772	0.53765	4	0.178738
773	0.53765	4	0.178738
774	0.53765	4	0.178738
775	0.53765	4	0.178738
776	0.53765	4	0.178738
777	0.53765	4	0.178738
778	0.53765	4	0.178738
779	0.53765	4	0.178738
780	0.53765	4	0.178738
781	0.53765	4	0.178738
782	0.53765	4	0.178738
783	0.53765	4	0.178738
784	0.53765	4	0.178738
785	0.53765	4	0.178738
786	0.53765	4	0.178738
787	0.53765	4	0.178738
788	0.53765	4	0.178738
789	0.53765	4	0.178738
790	0.53765	4	0.178738
791	0.53765	4	0.178738
792	0.53765	4	0.178738
793	0.53765	4	0.178738
794	0.53765	4	0.178738
795	0.53765	4	0.178738
796	0.53765	4	0.178738
797	0.53765	4	0.178738
798	0.53765	4	0.178738
799	0.53765	4	0.178738
800	0.53765	4	0.178738
801	0.53765	4	0.178738
802	0.53765	4	0.178738
803	0.53765	4	0.178738
804	0.53765	4	0.178738
805	0.53765	4	0.178738
806	0.53765	4	0.178738
807	0.53765	4	0.178738
808	0.53765	4	0.178738
809	0.53765	4	0.178738
810	0.53765	4	0.178738
811	0.53765	4	0.178738
812	0.53765	4	0.178738
813	0.53765	4	0.178738
814	0.53765	4	0.178738
815	0.53765	4	0.178738
816	0.53765	4	0.178738
817	0.53765	4	0.178738
818	0.53765	4	0.178738
819	0.53765	4	0.178738
820	0.53765	4	0.178738
821	0.53765	4	0.178738
822	0.53765	4	0.178738
823	0.53765	4	0.178738
824	0.53765	4	0.178738
825	0.53765	4	0.178738
826	0.53765	4	0.178738
827	0.53765	4	0.178738
828	0.53765	4	0.178738
829	0.53765	4	0.178738
830	0.53765	4	0.178738
831	0.53765	4	0.178738
832	0.53765	4	0.178738
833	0.53765	4	0.178738
834	0.53765	4	0.178738
835	0.53765	4	0.178738
836	0.53765	4	0.178738
837	0.53765	4	0.178738
838	0.53765	4	0.178738
839	0.53765	4	0.178738
840	0.53765	4	0.178738
841	0.53765	4	0.178738
842	0.53765	4	0.178738
843	0.53765	4	0.178738
844	0.53765	4	0.178738
845	0.53765	4	0.178738
846	0.53765	4	0.178738
847	0.53765	4	0.178738
848	0.53765	4	0.178738
849	0.53765	4	0.178738
850	0.53765	4	0.178738
851	0.53765	4	0.178738
852	0.53765	4	0.178738
853	0.53765	4	0.178738
854	0.53765	4	0.178738
855	0.53765	4	0.178738
856	0.53765	4	0.178738
857	0.53765	4	0.178738
858	0.53765	4	0.178738
859	0.53765	4	0.178738
860	0.53765	4	0.178738
861	0.53765	4	0.178738
862	0.53765	4	0.178738
863	0.53765	4	0.178738
864	0.53765	4	0.178738
865	0.53765	4	0.178738
866	0.53765	4	0.178738
867	0.53765	4	0.178738
868	0.53765	4	0.178738
869	0.53765	4	0.178738
870	0.53765	4	0.178738
871	0.53765	4	0.178738
872	0.53765	4	0.178738
873	0.53765	4	0.178738
874	0.53765	4	0.178738
875	0.53765	4	0.178738
876	0.53765	4	0.178738
877	0.53765	4	0.178738
878	0.53765	4	0.178738
879	0.53765	4	0.178738
880	0.53765	4	0.178738
881	0.53765	4	0.178738
882	0.53765	4	0.178738
883	0.53765	4	0.178738
884	0.53765	4	0.178738
885	0.53765	4	0.178738
886	0.53765	4	0.178738
887	0.53765	4	0.178738
888	0.53765	4	0.178738
889	0.53765	4	0.178738
890	0.53765	4	0.178738
891	0.53765	4	0.178738
892	0.53765	4	0.178738
893	0.53765	4	0.178738
894	0.53765	4	0.178738
895	0.53765	4	0.178738
896	0.53765	4	0.178738
897	0.53765	4	0.178738
898	0.53765	4	0.178738
899	0.53765	4	0.178738
900	0.53765	4	0.178738
901	0.53765	4	0.178738
902	0.53765	4	0.178738
903	0.53765	4	0.178738
904	0.53765	4	0.178738
905	0.53765	4	0.178738
906	0.53765	4	0.178738
907	0.53765	4	0.178738
908	0.53765	4	0.178738
909	0.53765	4	0.178738
910	0.53765	4	0.178738
911	0.53765	4	0.178738
912	0.53765	4	0.178738
913	0.53765	4	0.178738
914	0.53765	4	0.178738
915	0.53765	4	0.178738
916	0.53765	4	0.178738
917	0.53765	4	0.178738
918	0.53765	4	0.178738
919	0.53765	4	0.178738
920	0.53765	4	0.178738
921	0.53765	4	0.178738
922	0.53765	4	0.178738
923	0.53765	4	0.178738
924	0.53765	4	0.178738
925	0.53765	4	0.178738
926	0.53765	4	0.178738
927	0.53765	4	0.178738
928	0.53765	4	0.178738
929	0.53765	4	0.178738
930	0.53765	4	0.178738
931	0.53765	4	0.178738
932	0.53765	4	0.178738
933	0.53765	4	0.178738
934	0.53765	4	0.178738
935	0.53765	4	0.178738
936	0.53765	4	0.178738
937	0.53765	4	0.178738
938	0.53765	4	0.178738
939	0.53765	4	0.178738
940	0.53765	4	0.178738
941	0.53765	4	0.178738
942	0.53765	4	0.178738
943	0.53765	4	0.178738
944	0.53765	4	0.178738
945	0.53765	4	0.178738
946	0.53765	4	0.178738
947	0.53765	4	0.178738
948	0.53765	4	0.178738
949	0.53765	4	0.178738
950	0.53765	4	0.178738
951	0.53765	4	0.178738
952	0.53765	4	0.178738
953	0.53765	4	0.178738
954	0.53765	4	0.178738
955	0.53765	4	0.178738
956	0.53765	4	0.178738
957	0.53765	4	0.178738
958	0.53765	4	0.178738
959	0.53765	4	0.178738
960	0.53765	4	0.178738
961	0.53765	4	0.178738
962	0.53765	4	0.178738
963	0.53765	4	0.178738
964	0.53765	4	0.178738
965	0.53765	4	0.178738
966	0.53765	4	0.178738
967	0.53765	4	0.178738
968	0.53765	4	0.178738
969	0.53765	4	0.178738
970	0.53765	4	0.178738
971	0.53765	4	0.178738
972	0.53765	4	0.178738
973	0.53765	4	0.178738
974	0.53765	4	0.178738
975	0.53765	4	0.178738
976	0.53765	4	0.178738
977	0.53765	4	0.178738
978	0.53765	4	0.178738
979	0.53765	4	0.178738
980	0.53765	4	0.178738
981	0.53765	4	0.178738
982	0.53765	4	0.178738
983	0.53765	4	0.178738
984	0.53765	4	0.178738
985	0.53765	4	0.178738
986	0.53765	4	0.178738
987	0.53765	4	0.178738
988	0.53765	4	0.178738
989	0.53765	4	0.178738
990	0.53765	4	0.178738
991	0.53765	4	0.178738
992	0.53765	4	0.178738
993	0.53765	4	0.178738
994	0.53765	4	0.178738
995	0.53765	4	0.178738
996	0.53765	4	0.178738
997	0.53765	4	0.178738
998	0.53765	4	0.178738
999	0.53765	4	0.178738
1000	0.53765	4	0.178738
1001	0.53765	4	0.178738
1002	0.53765	4	0.178738
1003	0.53765	4	0.178738
1004	0.53765	4	0.178738
1005	0.53765	4	0.178738
1006	0.53765	4	0.178738
1007	0.53765	4	0.178738
1008	0.53765	4	0.178738
1009	0.53765	4	0.178738
1010	0.53765	4	0.178738
1011	0.53765	4	0.178738
1012	0.53765	4	0.178738
1013	0.53765	4	0.178738
1014	0.53765	4	0.178738
1015	0.53765	4	0.178738
1016	0.53765	4	0.178738
1017	0.53765	4	0.178738
1018	0.53765	4	0.178738
1019	0.53765	4	0.178738
1020	0.53765	4	0.178738
1021	0.53765	4	0.178738
1022	0.53765	4	0.178738
1023	0.53765	4	0.178738
1024	0.53765	4	0.178738
1025	0.53765	4	0.178738
1026	0.53765	4	0.178738
1027	0.53765	4	0.178738
1028	0.53765	4	0.178738
1029	0.53765	4	0.178738
1030	0.53765	4	0.178738
1031	0.53765	4	0.178738
1032	0.53765	4	0.178738
1033	0.53765	4	0.178738
1034	0.53765	4	0.178738
1035	0.53765	4	0.178738
1036	0.53765	4	0.178738
1037	0.53765	4	0.178738
1038	0.53765	4	0.178738
1039	0.53765	4	0.178738
1040	0.53765	4	0.178738
1041	0.53765	4	0.178738
1042	0.53765	4	0.178738
1043	0.53765	4	0.178738
1044	0.53765	4	0.178738
1045	0.53765	4	0.178738
1046	0.53765	4	0.178738
1047	0.53765	4	0.178738
1048	0.53765	4	0.178738
1049	0.53765	4	0.178738
1050	0.53765	4	0.178738
1051	0.53765	4	0.178738
1052	0.53765	4	0.178738
1053	0.53765	4	0.178738
1054	0.53765	4	0.178738
1055	0.53765	4	0.178738
1056	0.53765	4	0.178738
1057	0.53765	4	0.178738
1058	0.53765	4	0.178738
1059	0.53765	4	0.178738
1060	0.53765	4	0.178738
1061	0.53765	4	0.178738
1062	0.53765	4	0.178738
1063	0.53765	4	0.178738
1064	0.53765	4	0.178738
1065	0.53765	4	0.178738
1066	0.53765	4	0.178738
1067	0.53765	4	0.178738
1068	0.53765	4	0.178738
1069	0.53765	4	0.178738
1070	0.53765	4	0.178738
1071	0.53765	4	0.178738
1072	0.53765	4	0.178738
1073	0.53765	4	0.178738
1074	0.53765	4	0.178738
1075	0.53765	4	0.178738
1076	0.53765	4	0.178738
1077	0.53765	4	0.178738
1078	0.53765	4	0.178738
1079	0.53765	4	0.178738
1080	0.53765	4	0.178738
1081	0.53765	4	0.178738
1082	0.53765	4	0.178738
1083	0.53765	4	0.178738
1084	0.53765	4	0.178738
1085	0.53765	4	0.178738
1086	0.53765	4	0.178738
1087	0.53765	4	0.178738
1088	0.53765	4	0.178738
1089	0.53765	4	0.178738
1090	0.53765	4	0.178738
1091	0.53765	4	0.178738
1092	0.53765	4	0.178738
1093	0.53765	4	0.178738
1094	0.53765	4	0.178738
1095	0.53765	4	0.178738
1096	0.53765	4	0.178738
1097	0.53765	4	0.178738
1098	0.53765	4	0.178738
1099	0.53765	4	0.178738
1100	0.53765	4	0.178738
1101	0.53765	4	0.178738
1102	0.53765	4	0.178738
1103	0.53765	4	0.178738
1104	0.53765	4	0.178738
1105	0.53765	4	0.178738
1106	0.53765	4	0.178738
1107	0.53765	4	0.178738
1108	0.53765	4	0.178738
1109	0.53765	4	0.178738
1110	0.53765	4	0.178738
1111	0.53765	4	0.178738
1112	0.53765	4	0.178738
1113	0.53765	4	0.178738
1114	0.53765	4	0.178738
1115	0.53765	4	0.178738
1116	0.53765	4	0.178738
1117	0.53765	4	0.178738
1118	0.53765	4	0.178738
1119	0.53765	4	0.178738
1120	0.53765	4	0.178738
1121	0.53765	4	0.178738
1122	0.53765	4	0.178738
1123	0.53765	4	0.178738
1124	0.53765	4	0.178738
1125	0.53765	4	0.178738
1126	0.53765	4	0.178738
1127	0.53765	4	0.178738
1128	0.53765	4	0.178738
1129	0.53765	4	0.178738
1130	0.53765	4	0.178738
1131	0.53765	4	0.178738
1132	0.53765	4	0.178738
1133	0.53765	4	0.178738
1134	0.53765	4	0.178738
1135	0.53765	4	0.178738
1136	0.53765	4	0.178738
1137	0.53765	4	0.178738
1138	0.53765	4	0.178738
1139	0.53765	4	0.178738
1140	0.53765	4	0.178738
1141	0.53765	4	0.178738
1142	0.53765	4	0.178738
1143	0.53765	4	0.178738
1144	0.53765	4	0.178738
1145	0.53765	4	0.178738
1146	0.53765	4	0.178738
1147	0.53765	4	0.178738
1148	0.53765	4	0.178738
1149	0.53765	4	0.178738
1150	0.53765	4	0.178738
1151	0.53765	4	0.178738
1152	0.53765	4	0.178738
1153	0.53765	4	0.178738
1154	0.53765	4	0.178738
1155	0.53765	4	0.178738
1156	0.53765	4	0.178738
1157	0.53765	4	0.178738
1158	0.53765	4	0.178738
1159	0.53765	4	0.178738
1160	0.53765	4	0.178738
1161	0.53765	4	0.178738
1162	0.53765	4	0.178738
1163	0.53765	4	0.178738
1164	0.53765	4	0.178738
1165	0.53765	4	0.178738
1166	0.53765	4	0.178738
1167	0.53765	4	0.178738
1168	0.53765	4	0.178738
1169	0.53765	4	0.178738
1170	0.53765	4	0.178738
1171	0.53765	4	0.178738
1172	0.53765	4	0.178738
1173	0.53765	4	0.178738
1174	0.53765	4	0.178738
1175	0.53765	4	0.178738
1176	0.53765	4	0.178738
1177	0.53765	4	0.178738
1178	0.53765	4	0.178738
1179	0.53765	4	0.178738
1180	0.53765	4	0.178738
1181	0.53765	4	0.178738
1182	0.53765	4	0.178738
1183	0.53765	4	0.178738
1184	0.53765	4	0.178738
1185	0.53765	4	0.178738
1186	0.53765	4	0.178738
1187	0.53765	4	0.178738
1188	0.53765	4	0.178738
1189	0.53765	4	0.178738
1190	0.53765	4	0.178738
1191	0.53765	4	0.178738
1192	0.53765	4	0.178738
1193	0.53765	4	0.178738
1194	0.53765	4	0.178738
1195	0.53765	4	0.178738
1196	0.53765	4	0.178738
1197	0.53765	4	0.178738
1198	0.53765	4	0.178738
1199	0.53765	4	0.178738
1200	0.53765	4	0.178738
1201	0.53765	4	0.178738
1202	0.53765	4	0.178738
1203	0.53765	4	0.178738
1204	0.53765	4	0.178738
1205	0.53765	4	0.178738
1206	0.53765	4	0.178738
1207	0.53765	4	0.178738
1208	0.53765	4	0.178738
1209	0.53765	4	0.178738
1210	0.53765	4	0.178738
1211	0.53765	4	0.178738
1212	0.53765	4	0.178738
1213	0.53765	4	0.178738
1214	0.53765	4	0.178738
1215	0.53765	4	0.178738
1216	0.53765	4	0.178738
1217	0.53765	4	0.178738
1218	0.53765	4	0.178738
1219	0.53765	4	0.178738
1220	0.53765	4	0.178738
1221	0.53765	4	0.178738
1222	0.53765	4	0.178738
1223	0.53765	4	0.178738
1224	0.53765	4	0.178738
1225	0.53765	4	0.178738
1226	0.53765	4	0.178738
1227	0.53765	4	0.178738
1228	0.53765	4	0.178738
1229	0.53765	4	0.178738
1230	0.53765	4	0.178738
1231	0.53765	4	0.178738
1232	0.53765	4	0.178738
1233	0.53765	4	0.178738
1234	0.53765	4	0.178738
1235	0.53765	4	0.178738
1236	0.53765	4	0.178738
1237	0.53765	4	0.178738
1238	0.53765	4	0.178738
1239	0.53765	4	0.178738
1240	0.53765	4	0.178738
1241	0.53765	4	0.178738
1242	0.53765	4	0.178738
1243	0.53765	4	0.178738
1244	0.53765	4	0.178738
1245	0.53765	4	0.178738
1246	0.53765	4	0.178738
1247	0.53765	4	0.178738
1248	0.53765	4	0.178738
1249	0.53765	4	0.178738
1250	0.53765	4	0.178738
1251	0.53765	4	0.178738
1252	0.53765	4	0.178738
1253	0.53765	4	0.178738
1254	0.53765	4	0.178738
1255	0.53765	4	0.178738
1256	0.53765	4	0.178738
1257	0.53765	4	0.178738
1258	0.53765	4	0.178738
1259	0.53765	4	0.178738
1260	0.53765	4	0.178738
1261	0.53765	4	0.178738
1262	0.53765	4	0.178738
1263	0.53765	4	0.178738
1264	0.53765	4	0.178738
1265	0.53765	4	0.178738
1266	0.53765	4	0.178738
1267	0.53765	4	0.178738
1268	0.53765	4	0.178738
1269	0.53765	4	0.178738
1270	0.53765	4	0.178738
1271	0.53765	4	0.178738
1272	0.53765	4	0.178738
1273	0.53765	4	0.178738
1274	0.53765	4	0.178738
1275	0.53765	4	0.178738
1276	0.53765	4	0.178738
1277	0.53765	4	0.178738
1278	0.53765	4	0.178738
1279	0.53765	4	0.178738
1280	0.53765	4	0.178738
1281	0.53765	4	0.178738
1282	0.53765	4	0.178738
1283	0.53765	4	0.178738
1284	0.53765	4	0.178738
1285	0.53765	4	0.178738
1286	0.53765	4	0.178738
1287	0.53765	4	0.178738
1288	0.53765	4	0.178738
1289	0.53765	4	0.178738
1290	0.53765	4	0.178738
1291	0.53765	4	0.178738
1292	0.53765	4	0.178738
1293	0.53765	4	0.178738
1294	0.53765	4	0.178738
1295	0.53765	4	0.178738
1296	0.53765	4	0.178738
1297	0.53765	4	0.178738
1298	0.53765	4	0.178738
1299	0.53765	4	0.178738
1300	0.53765	4	0.178738
1301	0.53765	4	0.178738
1302	0.53765	4	0.178738
1303	0.53765	4	0.178738
1304	0.53765	4	0.178738
1305	0.53765	4	0.178738
1306	0.53765	4	0.178738
1307	0.53765	4	0.178738
1308	0.53765	4	0.178738
1309	0.53765	4	0.178738
1310	0.53765	4	0.178738
1311	0.53765	4	0.178738
1312	0.53765	4	0.178738
1313	0.53765	4	0.178738
1314	0.53765	4	0.178738
1315	0.53765	4	0.178738
1316	0.53765	4	0.178738
1317	0.53765	4	0.178738
1318	0.53765	4	0.178738
1319	0.53765	4	0.178738
1320	0.53765	4	0.178738
1321	0.53765	4	0.178738
1322	0.53765	4	0.178738
1323	0.53765	4	0.178738
1324	0.53765	4	0.178738
1325	0.53765	4	0.178738
1326	0.53765	4	0.178738
1327	0.53765	4	0.178738
1328	0.53765	4	0.178738
1329	0.53765	4	0.178738
1330	0.53765	4	0.178738
1331	0.53765	4	0.178738
1332	0.53765	4	0.178738
1333	0.53765	4	0.178738
1334	0.53765	4	0.178738
1335	0.53765	4	0.178738
1336	0.53765	4	0.178738
1337	0.53765	4	0.178738
1338	0.53765	4	0.178738
1339	0.53765	4	0.178738
1340	0.53765	4	0.178738
1341	0.53765	4	0.178738
1342	0.53765	4	0.178738
1343	0.53765	4	0.178738
1344	0.53765	4	0.178738
1345	0.53765	4	0.178738
1346	0.53765	4	0.178738
1347	0.53765	4	0.178738
1348	0.53765	4	0.178738
1349	0.53765	4	0.178738
1350	0.53765	4	0.178738
1351	0.53765	4	0.178738
1352	0.53765	4	0.178738
1353	0.53765	4	0.178738
1354	0.53765	4	0.178738
1355	0.53765	4	0.178738
1356	0.53765	4	0.178738
1357	0.53765	4	0.178738
1358	0.53765	4	0.178738
1359	0.53765	4	0.178738
1360	0.53765	4	0.178738
1361	0.53765	4	0.178738
1362	0.53765	4	0.178738
1363	0.53765	4	0.178738
1364	0.53765	4	0.178738
1365	0.53765	4	0.178738
1366	0.53765	4	0.178738
1367	0.53765	4	0.178738
1368	0.53765	4	0.178738
1369	0.53765	4	0.178738
1370	0.53765	4	0.178738
1371	0.53765	4	0.178738
1372	0.53765	4	0.178738
1373	0.53765	4	0.178738
1374	0.53765	4	0.178738
1375	0.53765	4	0.178738
1376	0.53765	4	0.178738
1377	0.53765	4	0.178738
1378	0.53765	4	0.178738
1379	0.53765	4	0.178738
1380	0.53765	4	0.178738
1381	0.53765	4	0.178738
1382	0.53765	4	0.178738
1383	0.53765	4	0.178738
1384	0.53765	4	0.178738
1385	0.53765	4	0.178738
1386	0.53765	4	0.178738
1387	0.53765	4	0.178738
1388	0.53765	4	0.178738
1389	0.53765	4	0.178738
1390	0.53765	4	0.178738
1391	0.53765	4	0.178738
1392	0.53765	4	0.178738
1393	0.53765	4	0.178738
1394	0.53765	4	0.178738
1395	0.53765	4	0.178738
1396	0.53765	4	0.178738
1397	0.53765	4	0.178738
1398	0.53765	4	0.178738
1399	0.53765	4	0.178738
1400	0.53765	4	0.178738
1401	0.53765	4	0.178738
1402	0.53765	4	0.178738
1403	0.53765	4	0.178738
1404	0.53765	4	0.178738
1405	0.53765	4	0.178738
1406	0.53765	4	0.178738
1407	0.53765	4	0.178738
1408	0.53765	4	0.178738
1409	0.53765	4	0.178738
1410	0.53765	4	0.178738
1411	0.53765	4	0.178738
1412	0.53765	4	0.178738
1413	0.53765	4	0.178738
1414	0.53765	4	0.178738
1415	0.53765	4	0.178738
1416	0.53765	4	0.178738
1417	0.53765	4	0.178738
1418	0.53765	4	0.178738
1419	0.53765	4	0.178738
1420	0.53765	4	0.178738
1421	0.53765	4	0.178738
1422	0.53765	4	0.178738
1423	0.53765	4	0.178738
1424	0.53765	4	0.178738
1425	0.53765	4	0.178738
1426	0.53765	4	0.178738
1427	0.53765	4	0.178738
1428	0.53765	4	0.178738
1429	0.53765	4	0.178738
1430	0.53765	4	0.178738
1431	0.53765	4	0.178738
1432	0.53765	4	0.178738
1433	0.53765	4	0.178738
1434	0.53765	4	0.178738
1435	0.53765	4	0.178738
1436	0.53765	4	0.178738
1437	0.53765	4	0.178738
1438	0.53765	4	0.178738
1439	0.53765	4	0.178738
1440	0.53765	4	0.178738
1441	0.53765	4	0.178738
1442	0.53765	4	0.178738
1443	0.53765	4	0.178738
1444	0.53765	4	0.178738
1445	0.53765	4	0.178738
1446	0.53765	4	0.178738
1447	0.53765	4	0.178738
1448	0.53765	4	0.178738
1449	0.53765	4	0.178738
1450	0.53765	4	0.178738
1451	0.53765	4	0.178738
1452	0.53765	4	0.178738
1453	0.53765	4	0.178738
1454	0.53765	4	0.178738
1455	0.53765	4	0.178738
1456	0.53765	4	0.178738
1457	0.53765	4	0.178738
1458	0.53765	4	0.178738
1459	0.53765	4	0.178738
1460	0.53765	4	0.178738
1461	0.53765	4	0.178738
1462	0.53765	4	0.178738
1463	0.53765	4	0.178738
1464	0.53765	4	0.178738
1465	0.53765	4	0.178738
1466	0.53765	4	0.178738
1467	0.53765	4	0.178738
1468	0.53765	4	0.178738
1469	0.53765	4	0.178738
1470	0.53765	4	0.178738
1471	0.53765	4	0.178738
1472	0.53765	4	0.178738
1473	0.53765	4	0.178738
1474	0.53765	4	0.178738
1475	0.53765	4	0.178738
1476	0.53765	4	0.178738
1477	0.53765	4	0.178738
1478	0.53765	4	0.178738
1479	0.53765	4	0.178738
1480	0.53765	4	0.178738
1481	0.53765	4	0.178738
1482	0.53765	4	0.178738
1483	0.53765	4	0.178738
1484	0.53765	4	0.178738
1485	0.53765	4	0.178738
1486	0.53765	4	0.178738
1487	0.53765	4	0.178738
1488	0.53765	4	0.178738
1489	0.53765	4	0.178738
1490	0.53765	4	0.178738
1491	0.53765	4	0.178738
1492	0.53765	4	0.178738
1493	0.53765	4	0.178738
1494	0.53765	4	0.178738
1495	0.53765	4	0.178738
1496	0.53765	4	0.178738
1497	0.53765	4	0.178738
1498	0.53765	4	0.178738
1499	0.53765	4	0.178738
1500	0.53765	4	0.178738
1501	0.53765	4	0.178738
1502	0.53765	4	0.178738
1503	0.53765	4	0.178738
1504	0.53765	4	0.178738
1505	0.53765	4	0.178738
1506	0.53765	4	0.178738
1507	0.53765	4	0.178738
1508	0.53765	4	0.178738
1509	0.53765	4	0.178738
1510	0.53765	4	0.178738
1511	0.53765	4	0.178738
1512	0.53765	4	0.178738
1513	0.53765	4	0.178738
1514	0.53765	4	0.178738
1515	0.53765	4	0.178738
1516	0.53765	4	0.178738
1517	0.53765	4	0.178738
1518	0.53765	4	0.178738
1519	0.53765	4	0.178738
1520	0.53765	4	0.178738
1521	0.53765	4	0.178738
1522	0.53765	4	0.178738
1523	0.53765	4	0.178738
1524	0.53765	4	0.178738
1525	0.53765	4	0.178738
1526	0.53765	4	0.178738
1527	0.53765	4	0.178738
1528	0.53765	4	0.178738
1529	0.53765	4	0.178738
1530	0.53765	4	0.178738
1531	0.53765	4	0.178738
1532	0.53765	4	0.178738
1533	0.53765	4	0.178738
1534	0.53765	4	0.178738
1535	0.53765	4	0.178738
1536	0.53765	4	0.178738
1537	0.53765	4	0.178738
1538	0.53765	4	0.178738
1539	0.53765	4	0.178738
1540	0.53765	4	0.178738
1541	0.53765	4	0.178738
1542	0.53765	4	0.178738
1543	0.53765	4	0.178738
1544	0.53765	4	0.178738
1545	0.53765	4	0.178738
1546	0.53765	4	0.178738
1547	0.53765	4	0.178738
1548	0.53765	4	0.178738
1549	0.53765	4	0.178738
1550	0.53765	4	0.178738
1551	0.53765	4	0.178738
1552	0.53765	4	0.178738
1553	0.53765	4	0.178738
1554	0.53765	4	0.178738
1555	0.53765	4	0.178738
1556	0.53765	4	0.178738
1557	0.53765	4	0.178738
1558	0.53765	4	0.178738
1559	0.53765	4	0.178738
1560	0.53765	4	0.178738
1561	0.53765	4	0.178738
1562	0.53765	4	0.178738
1563	0.53765	4	0.178738
1564	0.53765	4	0.178738
1565	0.53765	4	0.178738
1566	0.53765	4	0.178738
1567	0.53765	4	0.178738
1568	0.53765	4	0.178738
1569	0.53765	4	0.178738
1570	0.53765	4	0.178738
1571	0.53765	4	0.178738
1572	0.53765	4	0.178738
1573	0.53765	4	0.178738
1574	0.53765	4	0.178738
1575	0.53765	4	0.178738
1576	0.53765	4	0.178738
1577	0.53765	4	0.178738
1578	0.53765	4	0.178738
1579	0.53765	4	0.178738
1580	0.53765	4	0.178738
1581	0.53765	4	0.178738
1582	0.53765	4	0.178738
1583	0.53765	4	0.178738
1584	0.53765	4	0.178738
1585	0.53765	4	0.178738
1586	0.53765	4	0.178738
1587	0.53765	4	0.178738
1588	0.53765	4	0.178738
1589	0.53765	4	0.178738
1590	0.53765	4	0.178738
1591	0.53765	4	0.178738
1592	0.53765	4	0.178738
1593	0.53765	4	0.178738
1594	0.53765	4	0.178738
1595	0.53765	4	0.178738
1596	0.53765	4	0.178738
1597	0.53765	4	0.178738
1598	0.53765	4	0.178738
1599	0.53765	4	0.178738
1600	0.53765	4	0.178738
1601	0.53765	4	0.178738
1602	0.53765	4	0.178738
1603	0.53765	4	0.178738
1604	0.53765	4	0.178738
1605	0.53765	4	0.178738
1606	0.53765	4	0.178738
1607	0.53765	4	0.178738
1608	0.53765	4	0.178738
1609	0.53765	4	0.178738
1610	0.53765	4	0.178738
1611	0.53765	4	0.178738
1612	0.53765	4	0.178738
1613	0.53765	4	0.178738
1614	0.53765	4	0.178738
1615	0.53765	4	0.178738
1616	0.53765	4	0.178738
1617	0.53765	4	0.178738
1618	0.53765	4	0.178738
1619	0.53765	4	0.178738
1620	0.53765	4	0.178738
1621	0.53765	4	0.178738
1622	0.53765	4	0.178738
1623	0.53765	4	0.178738
1624	0.53765	4	0.178738
1625	0.53765	4	0.178738
1626	0.53765	4	0.178738
1627	0.53765	4	0.178738
1628	0.53765	4	0.178738
1629	0.53765	4	0.178738
1630	0.53765	4	0.178738
1631	0.53765	4	0.178738
1632	0.53765	4	0.178738
1633	0.53765	4	0.178738
1634	0.53765	4	0.178738
1635	0.53765	4	0.178738
1636	0.53765	4	0.178738
1637	0.53765	4	0.178738
1638	0.53765	4	0.178738
1639	0.53765	4	0.178738
1640	0.53765	4	0.178738
1641	0.53765	4	0.178738
1642	0.53765	4	0.178738
1643	0.53765	4	0.178738
1644	0.53765	4	0.178738
1645	0.53765	4	0.178738
1646	0.53765	4	0.178738
1647	0.53765	4	0.178738
1648	0.53765	4	0.178738
1649	0.53765	4	0.178738
1650	0.53765	4	0.178738
1651	0.53765	4	0.178738
1652	0.53765	4	0.178738
1653	0.53765	4	0.178738
1654	0.53765	4	0.178738
1655	0.53765	4	0.178738
1656	0.53765	4	0.178738
1657	0.53765	4	0.178738
1658	0.53765	4	0.178738
1659	0.53765	4	0.178738
1660	0.53765	4	0.178738
1661	0.53765	4	0.178738
1662	0.53765	4	0.178738
1663	0.53765	4	0.178738
1664	0.53765	4	0.178738
1665	0.53765	4	0.178738
1666	0.53765	4	0.178738
1667	0.53765	4	0.178738
1668	0.53765	4	0.178738
1669	0.53765	4	0.178738
1670	0.53765	4	0.178738
1671	0.53765	4	0.178738
1672	0.53765	4	0.178738
1673	0.53765	4	0.178738
1674	0.53765	4	0.178738
1675	0.53765	4	0.178738
1676	0.53765	4	0.178738
1677	0.53765	4	0.178738
1678	0.53765	4	0.178738
1679	0.53765	4	0.178738
1680	0.53765	4	0.178738
1681	0.53765	4	0.178738
1682	0.53765	4	0.178738
1683	0.53765	4	0.178738
1684	0.53765	4	0.178738
1685	0.53765	4	0.178738
1686	0.53765	4	0.178738
1687	0.53765	4	0.178738
1688	0.53765	4	0.178738
1689	0.53765	4	0.178738
1690	0.53765	4	0.178738
1691	0.53765	4	0.178738
1692	0.53765	4	0.178738
1693	0.53765	4	0.178738
1694	0.53765	4	0.178738
1695	0.53765	4	0.178738
1696	0.53765	4	0.178738
1697	0.53765	4	0.178738
1698	0.53765	4	0.178738
1699	0.53765	4	0.178738
1700	0.53765	4	0.178738
1701	0.53765	4	0.178738
1702	0.53765	4	0.178738
1703	0.53765	4	0.178738
1704	0.53765	4	0.178738
1705	0.53765	4	0.178738
1706	0.53765	4	0.178738
1707	0.53765	4	0.178738
1708	0.53765	4	0.178738
1709	0.53765	4	0.178738
1710	0.53765	4	0.178738
1711	0.53765	4	0.178738
1712	0.53765	4	0.178738
1713	0.53765	4	0.178738
1714	0.53765	4	0.178738
1715	0.53765	4	0.178738
1716	0.53765	4	0.178738
1717	0.53765	4	0.178738
1718	0.53765	4	0.178738
1719	0.53765	4	0.178738
1720	0.53765	4	0.178738
1721	0.53765	4	0.178738
1722	0.53765	4	0.178738
1723	0.53765	4	0.178738
1724	0.53765	4	0.178738
1725	0.53765	4	0.178738
1726	0.53765	4	0.178738
1727	0.53765	4	0.178738
1728	0.53765	4	0.178738
1729	0.53765	4	0.178738
1730	0.53765	4	0.178738
1731	0.53765	4	0.178738
1732	0.53765	4	0.178738
1733	0.53765	4	0.178738
1734	0.53765	4	0.178738
1735	0.53765	4	0.178738
1736	0.53765	4	0.178738
1737	0.53765	4	0.178738
1738	0.53765	4	0.178738
1739	0.53765	4	0.178738
1740	0.53765	4	0.178738
1741	0.53765	4	0.178738
1742	0.53765	4	0.178738
1743	0.53765	4	0.178738
1744	0.53765	4	0.178738
1745	0.53765	4	0.178738
1746	0.53765	4	0.178738
1747	0.53765	4	0.178738
1748	0.53765	4	0.178738
1749	0.53765	4	0.178738
1750	0.53765	4	0.178738
1751	0.53765	4	0.178738
1752	0.53765	4	0.178738
1753	0.53765	4	0.178738
1754	0.53765	4	0.178738
1755	0.53765	4	0.178738
1756	0.53765	4	0.178738
1757	0.53765	4	0.178738
1758	0.53765	4	0.178738
1759	0.53765	4	0.178738
1760	0.53765	4	0.178738
1761	0.53765	4	0.178738
1762	0.53765	4	0.178738
1763	0.53765	4	0.178738
1764	0.53765	4	0.178738
1765	0.53765	4	0.178738
1766	0.53765	4	0.178738
1767	0.53765	4	0.178738
1768	0.53765	4	0.178738
1769	0.53765	4	0.178738
1770	0.53765	4	0.178738
1771	0.53765	4	0.178738
1772	0.53765	4	0.178738
1773	0.53765	4	0.178738
1774	0.53765	4	0.178738
1775	0.53765	4	0.178738
1776	0.53765	4	0.178738
1777	0.53765	4	0.178738
1778	0.53765	4	0.178738
1779	0.53765	4	0.178738
1780	0.53765	4	0.178738
1781	0.53765	4	0.178738
1782	0.53765	4	0.178738
1783	0.53765	4	0.178738
1784	0.53765	4	0.178738
1785	0.53765	4	0.178738
1786	0.53765	4	0.178738
1787	0.53765	4	0.178738
1788	0.53765	4	0.178738
1789	0.53765	4	0.178738
1790	0.53765	4	0.178738
1791	0.53765	4	0.178738
1792	0.53765	4	0.178738
1793	0.53765	4	0.178738
1794	0.53765	4	0.178738
1795	0.53765	4	0.178738
1796	0.53765	4	0.178738
1797	0.53765	4	0.178738
1798	0.53765	4	0.178738
1799	0.53765	4	0.178738
1800	0.53765	4	0.178738
1801	0.53765	4	0.178738
1802	0.53765	4	0.178738
1803	0.53765	4	0.178738
1804	0.53765	4	0.178738
1805	0.53765	4	0.178738
1806	0.53765	4	0.178738
1807	0.53765	4	0.178738
1808	0.53765	4	0.178738
1809	0.53765	4	0.178738
1810	0.53765	4	0.178738
1811	0.53765	4	0.178738
1812	0.53765	4	0.178738
1813	0.53765	4	0.178738
1814	0.53765	4	0.178738
1815	0.53765	4	0.178738
1816	0.53765	4	0.178738
1817	0.53765	4	0.178738
1818	0.53765	4	0.178738
1819	0.53765	4	0.178738
1820	0.53765	4	0.178738
1821	0.53765	4	0.178738
1822	0.53765	4	0.178738
1823	0.53765	4	0.178738
1824	0.53765	4	0.178738
1825	0.53765	4	0.178738
1826	0.53765	4	0.178738
1827	0.53765	4	0.178738
1828	0.53765	4	0.178738
1829	0.53765	4	0.178738
1830	0.53765	4	0.178738
1831	0.53765	4	0.178738
1832	0.53765	4	0.178738
1833	0.53765	4	0.178738
1834	0.53765	4	0.178738
1835	0.53765	4	0.178738
1836	0.53765	4	0.178738
1837	0.53765	4	0.178738
1838	0.53765	4	0.178738
1839	0.53765	4	0.178738
1840	0.53765	4	0.178738
1841	0.53765	4	0.178738
1842	0.53765	4	0.178738
1843	0.53765	4	0.178738
1844	0.53765	4	0.178738
1845	0.53765	4	0.178738
1846	0.53765	4	0.178738
1847	0.53765	4	0.178738
1848	0.53765	4	0.178738
1849	0.53765	4	0.178738
1850	0.53765	4	0.178738
1851	0.53765	4	0.178738
1852	0.53765	4	0.178738
1853	0.53765	4	0.178738
1854	0.53765	4	0.178738
1855	0.53765	4	0.178738
1856	0.53765	4	0.178738
1857	0.53765	4	0.178738
1858	0.53765	4	0.178738
1859	0.53765	4	0.178738
1860	0.53765	4	0.178738
1861	0.53765	4	0.178738
1862	0.53765	4	0.178738
1863	0.53765	4	0.178738
1864	0.53765	4	0.178738
1865	0.53765	4	0.178738
1866	0.53765	4	0.178738
1867	0.53765	4	0.178738
1868	0.53765	4	0.178738
1869	0.53765	4	0.178738
1870	0.53765	4	0.178738
1871	0.53765	4	0.178738
1872	0.53765	4	0.178738
1873	0.53765	4	0.178738
1874	0.53765	4	0.178738
1875	0.53765	4	0.178738
1876	0.53765	4	0.178738
1877	0.53765	4	0.178738
1878	0.53765	4	0.178738
1879	0.53765	4	0.178738
1880	0.53765	4	0.178738
1881	0.53765	4	0.178738
1882	0.53765	4	0.178738
1883	0.53765	4	0.178738
1884	0.53765	4	0.178738
1885	0.53765	4	0.178738
1886	0.53765	4	0.178738
1887	0.53765	4	0.178738
1888	0.53765	4	0.178738
1889	0.53765	4	0.178738
1890	0.53765	4	0.178738
1891	0.53765	4	0.178738
1892	0.53765	4	0.178738
1893	0.53765	4	0.178738
1894	0.53765	4	0.178738
1895	0.53765	4	0.178738
1896	0.53765	4	0.178738
1897	0.53765	4	0.178738
1898	0.53765	4	0.178738
1899	0.53765	4	0.178738
1900	0.53765	4	0.178738
1901	0.53765	4	0.178738
1902	0.53765	4	0.178738
1903	0.53765	4	0.178738
1904	0.53765	4	0.178738
1905	0.53765	4	0.178738
1906	0.53765	4	0.178738
1907	0.53765	4	0.178738
1908	0.53765	4	0.178738
1909	0.53765	4	0.178738
1910	0.53765	4	0.178738
1911	0.53765	4	0.178738
1912	0.53765	4	0.178738
1913	0.53765	4	0.178738
1914	0.53765	4	0.178738
1915	0.53765	4	0.178738
1916	0.53765	4	0.178738
1917	0.53765	4	0.178738
1918	0.53765	4	0.178738
1919	0.53765	4	0.178738
1920	0.53765	4	0.178738
1921	0.53765	4	0.178738
1922	0.53765	4	0.178738
1923	0.53765	4	0.178738
1924	0.53765	4	0.178738
1925	0.53765	4	0.178738
1926	0.53765	4	0.178738
1927	0.53765	4	0.178738
1928	0.53765	4	0.178738
1929	0.53765	4	0.178738
1930	0.53765	4	0.178738
1931	0.53765	4	0.178738
1932	0.53765	4	0.178738
1933	0.53765	4	0.178738
1934	0.53765	4	0.178738
1935	0.53765	4	0.178738
1936	0.53765	4	0.178738
1937	0.53765	4	0.178738
1938	0.53765	4	0.178738
1939	0.53765	4	0.178738
1940	0.53765	4	0.178738
1941	0.53765	4	0.178738
1942	0.53765	4	0.178738
1943	0.53765	4	0.178738
1944	0.53765	4	0.178738
1945	0.53765	4	0.178738
1946	0.53765	4	0.178738
1947	0.53765	4	0.178738
1948	0.53765	4	0.178738
1949	0.53765	4	0.178738
1950	0.53765	4	0.178738
1951	0.53765	4	0.178738
1952	0.53765	4	0.178738
1953	0.53765	4	0.178738
1954	0.53765	4	0.178738
1955	0.53765	4	0.178738
1956	0.53765	4	0.178738
1957	0.53765	4	0.178738
1958	0.53765	4	0.178738
1959	0.53765	4	0.178738
1960	0.53765	4	0.178738
1961	0.53765	4	0.178738
1962	0.53765	4	0.178738
1963	0.53765	4	0.178738
1964	0.53765	4	0.178738
1965	0.53765	4	0.178738
1966	0.53765	4	0.178738
1967	0.53765	4	0.178738
1968	0.53765	4	0.178738
1969	0.53765	4	0.178738
1970	0.53765	4	0.178738
1971	0.53765	4	0.178738
1972	0.53765	4	0.178738
1973	0.53765	4	0.178738
1974	0.53765	4	0.178738
1975	0.53765	4	0.178738
1976	0.53765	4	0.178738
1977	0.53765	4	0.178738
1978	0.53765	4	0.178738
1979	0.53765	4	0.178738
1980	0.53765	4	0.178738
1981	0.53765	4	0.178738
1982	0.53765	4	0.178738
1983	0.53765	4	0.178738
1984	0.53765	4	0.178738
1985	0.53765	4	0.178738
1986	0.53765	4	0.178738
1987	0.53765	4	0.178738
1988	0.53765	4	0.178738
1989	0.53765	4	0.178738
1990	0.53765	4	0.178738
1991	0.53765	4	0.178738
1992	0.53765	4	0.178738
1993	0.53765	4	0.178738
1994	0.53765	4	0.178738
1995	0.53765	4	0.178738
1996	0.53765	4	0.178738
1997	0.53765	4	0.178738
1998	0.53765	4	0.178738
1999	0.53765	4	0.178738
2000	0.53765	4	0.178738
[truncated: 3,001 more rows]
