# Supplementary material for: Aspiration-driven co-evolution of cooperation with individual behavioral diversity
Source: PLoS One. 2023 Sep 15;18(9):e0291134. doi: 10.1371/journal.pone.0291134 (PMC10503719; doi:10.1371/journal.pone.0291134)
Supplement: S1 Data — (ZIP) [file pone.0291134.s001.zip › M1/v2-L=200/data/aspiration_time,b=1.35_frequency.txt]

1	0.5	0.5	0
2	0.644373	0.66246	0.458211
3	0.717276	0.779743	0.504829
4	0.744516	0.869127	0.55051
5	0.743312	0.946103	0.572122
6	0.725066	1.01534	0.577271
7	0.698215	1.08373	0.56621
8	0.669107	1.15239	0.546602
9	0.638738	1.22224	0.521674
10	0.60984	1.29359	0.495935
11	0.58144	1.36459	0.468716
12	0.555652	1.42717	0.442626
13	0.531833	1.4815	0.416702
14	0.510251	1.54746	0.391055
15	0.490736	1.60055	0.368861
16	0.473282	1.64791	0.347032
17	0.45839	1.69227	0.32581
18	0.444955	1.74931	0.307038
19	0.433857	1.78732	0.291491
20	0.423259	1.82062	0.278746
21	0.413985	1.86866	0.266153
22	0.405379	1.91787	0.255608
23	0.397978	1.96987	0.244743
24	0.391263	2.00531	0.234065
25	0.385636	2.05471	0.226889
26	0.380843	2.09303	0.217278
27	0.376866	2.13178	0.20985
28	0.373018	2.17647	0.202302
29	0.369934	2.19227	0.196666
30	0.367583	2.21641	0.191019
31	0.365744	2.23698	0.187882
32	0.364106	2.27549	0.182886
33	0.362882	2.30486	0.18068
34	0.361803	2.33053	0.177975
35	0.360914	2.37021	0.174918
36	0.360324	2.39042	0.171433
37	0.360004	2.42268	0.165862
38	0.360063	2.45675	0.16297
39	0.360702	2.48734	0.160221
40	0.361232	2.49659	0.160377
41	0.361816	2.5144	0.159339
42	0.362367	2.56262	0.160138
43	0.362767	2.61175	0.158804
44	0.363202	2.65915	0.156686
45	0.363711	2.68376	0.156405
46	0.364141	2.7094	0.155208
47	0.364702	2.72563	0.153112
48	0.365343	2.76102	0.153267
49	0.366216	2.77968	0.150706
50	0.366975	2.83168	0.150759
51	0.367987	2.842	0.14883
52	0.368966	2.87895	0.147887
53	0.369904	2.89057	0.146764
54	0.371057	2.89158	0.147258
55	0.372344	2.9039	0.146664
56	0.373452	2.93344	0.146679
57	0.374334	2.97734	0.146986
58	0.375443	2.97908	0.146269
59	0.376383	3.0043	0.147403
60	0.377398	3.03774	0.147084
61	0.378016	3.08811	0.147869
62	0.378588	3.11516	0.148847
63	0.379353	3.13827	0.147898
64	0.380136	3.1595	0.148026
65	0.380894	3.15445	0.147152
66	0.381734	3.16821	0.146412
67	0.382433	3.2036	0.146584
68	0.383312	3.19902	0.145521
69	0.384177	3.20757	0.144325
70	0.385173	3.21652	0.144561
71	0.386157	3.21438	0.144728
72	0.387264	3.21436	0.144266
73	0.388246	3.23091	0.144329
74	0.389056	3.26752	0.145542
75	0.389792	3.30681	0.145416
76	0.390365	3.33961	0.14528
77	0.390839	3.36751	0.145917
78	0.391412	3.35755	0.145097
79	0.392134	3.34619	0.144655
80	0.39284	3.35071	0.144608
81	0.393342	3.38949	0.144711
82	0.393942	3.41506	0.144921
83	0.39443	3.42214	0.144156
84	0.394692	3.44841	0.143788
85	0.395366	3.44167	0.142841
86	0.396021	3.44707	0.142834
87	0.39665	3.45275	0.142237
88	0.397443	3.47173	0.142869
89	0.398162	3.47021	0.141429
90	0.398962	3.48292	0.141596
91	0.399849	3.49064	0.141368
92	0.40071	3.47424	0.141778
93	0.401696	3.46145	0.140773
94	0.402463	3.48941	0.142401
95	0.403074	3.51333	0.144061
96	0.403396	3.53469	0.144835
97	0.403853	3.54745	0.14446
98	0.404451	3.55034	0.143025
99	0.404997	3.54868	0.142832
100	0.405509	3.56364	0.143806
101	0.405787	3.60386	0.145082
102	0.406193	3.60435	0.145855
103	0.406396	3.59993	0.146247
104	0.406651	3.61415	0.14649
105	0.407017	3.61442	0.145457
106	0.407526	3.61828	0.144942
107	0.408077	3.60832	0.144666
108	0.408347	3.61376	0.144698
109	0.408619	3.62416	0.144984
110	0.408826	3.63983	0.144869
111	0.409183	3.62832	0.144971
112	0.409811	3.60542	0.144347
113	0.410472	3.62283	0.145217
114	0.410813	3.62234	0.144591
115	0.411155	3.62818	0.144855
116	0.411428	3.64916	0.144457
117	0.411883	3.65046	0.144463
118	0.41228	3.64427	0.143793
119	0.412697	3.64153	0.144189
120	0.413188	3.65472	0.144289
121	0.413601	3.64794	0.143781
122	0.414199	3.64798	0.144331
123	0.414598	3.65314	0.144142
124	0.41498	3.65634	0.144859
125	0.415451	3.66109	0.144402
126	0.416058	3.63962	0.143823
127	0.416635	3.63803	0.144962
128	0.417206	3.62875	0.144947
129	0.417732	3.63417	0.144963
130	0.418238	3.65613	0.146315
131	0.418759	3.66605	0.145856
132	0.41915	3.67411	0.146272
133	0.419623	3.68191	0.146035
134	0.419923	3.69062	0.146205
135	0.420358	3.68528	0.147027
136	0.420728	3.67845	0.147044
137	0.421183	3.68635	0.146682
138	0.421644	3.67818	0.146815
139	0.422054	3.67463	0.146699
140	0.422663	3.66474	0.146766
141	0.423134	3.67684	0.147492
142	0.423613	3.68632	0.147401
143	0.424152	3.68549	0.146712
144	0.424663	3.67108	0.146388
145	0.425182	3.67864	0.146401
146	0.425665	3.68936	0.146679
147	0.426138	3.69556	0.146855
148	0.426556	3.70376	0.146898
149	0.427006	3.70504	0.14776
150	0.427502	3.69983	0.148163
151	0.427967	3.70916	0.148644
152	0.428302	3.71562	0.149233
153	0.428568	3.71803	0.148928
154	0.428743	3.73505	0.149228
155	0.429038	3.72551	0.14919
156	0.429285	3.72648	0.149959
157	0.429585	3.72655	0.14989
158	0.429907	3.73074	0.150176
159	0.430415	3.71456	0.149777
160	0.430848	3.71534	0.149311
161	0.431398	3.71436	0.14912
162	0.43189	3.70195	0.148985
163	0.432493	3.68422	0.148677
164	0.433058	3.6828	0.148166
165	0.433553	3.69212	0.148948
166	0.434123	3.69033	0.150108
167	0.434794	3.68846	0.150136
168	0.435342	3.68627	0.15025
169	0.436126	3.68426	0.149453
170	0.436625	3.68054	0.14946
171	0.437135	3.68598	0.149919
172	0.437527	3.71052	0.150887
173	0.438026	3.71023	0.151456
174	0.438522	3.70595	0.151694
175	0.438937	3.70918	0.151281
176	0.439222	3.71701	0.151678
177	0.43958	3.72974	0.15202
178	0.439873	3.73532	0.151559
179	0.440406	3.72007	0.151241
180	0.440715	3.732	0.150916
181	0.44086	3.74442	0.151153
182	0.441212	3.7527	0.151886
183	0.441474	3.76235	0.151426
184	0.4416	3.78315	0.151721
185	0.441611	3.79928	0.15192
186	0.441703	3.8051	0.15122
187	0.441742	3.82269	0.151039
188	0.44168	3.83033	0.150715
189	0.441769	3.83733	0.15051
190	0.441903	3.84045	0.150487
191	0.442152	3.84718	0.150383
192	0.442306	3.8471	0.150155
193	0.442571	3.8417	0.150003
194	0.442785	3.83687	0.150051
195	0.442988	3.83681	0.150277
196	0.443095	3.85432	0.150392
197	0.443225	3.85308	0.150138
198	0.443444	3.85922	0.149646
199	0.443578	3.86467	0.149624
200	0.443685	3.87306	0.149728
201	0.443846	3.87351	0.149359
202	0.443976	3.87261	0.149477
203	0.444168	3.87698	0.149512
204	0.444314	3.87931	0.149875
205	0.444405	3.87939	0.150371
206	0.444512	3.88102	0.150147
207	0.444608	3.889	0.150074
208	0.444811	3.87521	0.149654
209	0.445003	3.88346	0.149152
210	0.445273	3.87991	0.14884
211	0.445448	3.88083	0.149356
212	0.445643	3.88665	0.149674
213	0.445678	3.89815	0.149843
214	0.445775	3.9064	0.150057
215	0.445794	3.91643	0.150446
216	0.44576	3.92162	0.150275
217	0.445812	3.92176	0.150013
218	0.445887	3.92043	0.149593
219	0.445839	3.9327	0.149829
220	0.445828	3.93916	0.149577
221	0.445841	3.94235	0.149834
222	0.445915	3.93477	0.14953
223	0.445961	3.93514	0.149652
224	0.446037	3.93633	0.149736
225	0.446061	3.93822	0.150115
226	0.446004	3.94434	0.150255
227	0.446	3.94531	0.150066
228	0.446042	3.94139	0.149723
229	0.446122	3.93582	0.14905
230	0.446178	3.93673	0.149135
231	0.44626	3.93344	0.148992
232	0.446338	3.92864	0.148665
233	0.446452	3.92281	0.149081
234	0.446499	3.92847	0.148854
235	0.446575	3.93089	0.148422
236	0.446688	3.93389	0.148391
237	0.446775	3.93371	0.148295
238	0.446913	3.93036	0.148115
239	0.447022	3.92882	0.148263
240	0.447117	3.92935	0.148424
241	0.447197	3.9257	0.148414
242	0.447295	3.92525	0.148559
243	0.447433	3.92836	0.148544
244	0.447624	3.9269	0.148775
245	0.447772	3.92194	0.148337
246	0.448054	3.91487	0.148536
247	0.448243	3.91773	0.148494
248	0.448443	3.92	0.148823
249	0.448642	3.92576	0.148542
250	0.448803	3.93069	0.1486
251	0.448996	3.92378	0.148584
252	0.449223	3.91168	0.148345
253	0.449346	3.91933	0.148837
254	0.449392	3.93247	0.149291
255	0.449449	3.94006	0.149831
256	0.449469	3.93939	0.149808
257	0.449514	3.94259	0.149788
258	0.449533	3.94456	0.149433
259	0.449715	3.93605	0.149437
260	0.449814	3.93509	0.149524
261	0.449923	3.9354	0.149821
262	0.450068	3.92386	0.150152
263	0.450234	3.92759	0.150011
264	0.450357	3.92949	0.14998
265	0.450471	3.9222	0.149915
266	0.450673	3.92843	0.150005
267	0.450859	3.92631	0.149877
268	0.451031	3.91672	0.149257
269	0.451244	3.9202	0.149801
270	0.451453	3.92104	0.14975
271	0.451638	3.92558	0.149966
272	0.451774	3.93057	0.150194
273	0.451974	3.92106	0.149904
274	0.452156	3.92263	0.149658
275	0.452372	3.92502	0.149685
276	0.452575	3.92117	0.149934
277	0.452743	3.92949	0.150622
278	0.45283	3.93613	0.150963
279	0.452932	3.93416	0.150833
280	0.453008	3.93575	0.150983
281	0.453078	3.93827	0.150944
282	0.453162	3.93868	0.150794
283	0.4532	3.94029	0.150902
284	0.453302	3.94193	0.150664
285	0.45336	3.94081	0.150825
286	0.453497	3.94074	0.15067
287	0.453584	3.94213	0.150953
288	0.453617	3.95161	0.151509
289	0.45367	3.9501	0.151801
290	0.453608	3.95961	0.152256
291	0.453524	3.96088	0.152262
292	0.453492	3.9609	0.151813
293	0.453434	3.97025	0.152086
294	0.453413	3.96934	0.151933
295	0.453417	3.96524	0.151667
296	0.45345	3.96695	0.151557
297	0.453488	3.96653	0.15122
298	0.453577	3.96005	0.151046
299	0.453693	3.95695	0.15082
300	0.453848	3.95455	0.150576
301	0.453964	3.95214	0.150395
302	0.454068	3.95529	0.150648
303	0.454157	3.95947	0.150693
304	0.454177	3.96792	0.151331
305	0.454114	3.97349	0.151717
306	0.454085	3.97319	0.151503
307	0.45409	3.96592	0.151615
308	0.454089	3.96764	0.151569
309	0.454046	3.97193	0.151465
310	0.45398	3.97701	0.151372
311	0.453964	3.97655	0.151082
312	0.453969	3.97081	0.150959
313	0.453994	3.97216	0.150974
314	0.454005	3.97284	0.151031
315	0.454019	3.97537	0.150828
316	0.454042	3.97059	0.151057
317	0.454084	3.96656	0.150932
318	0.454157	3.96512	0.150929
319	0.454204	3.96716	0.15101
320	0.454229	3.97012	0.151094
321	0.454161	3.97469	0.151041
322	0.454091	3.98706	0.151046
323	0.454036	3.9859	0.150981
324	0.453994	3.98709	0.151042
325	0.45399	3.98352	0.151032
326	0.453959	3.98498	0.150873
327	0.453937	3.98482	0.150759
328	0.453949	3.9847	0.150679
329	0.453938	3.98523	0.15062
330	0.453943	3.98425	0.150606
331	0.453971	3.98164	0.150549
332	0.453977	3.98489	0.150691
333	0.453984	3.9853	0.150664
334	0.453995	3.98774	0.150778
335	0.454004	3.98829	0.150742
336	0.45401	3.98698	0.150548
337	0.45402	3.9865	0.150392
338	0.454061	3.98383	0.150353
339	0.454075	3.98479	0.15039
340	0.45412	3.9844	0.150369
341	0.45418	3.98292	0.150249
342	0.454222	3.98165	0.150301
343	0.454247	3.98285	0.150432
344	0.454272	3.98171	0.150662
345	0.454301	3.9793	0.150692
346	0.454349	3.97828	0.150729
347	0.454388	3.97827	0.150564
348	0.454458	3.97725	0.150312
349	0.454492	3.97595	0.15067
350	0.45452	3.97914	0.150839
351	0.454546	3.9797	0.15082
352	0.454582	3.97808	0.151103
353	0.4546	3.97801	0.150816
354	0.454604	3.98031	0.151038
355	0.454636	3.9754	0.151289
356	0.454703	3.97457	0.151017
357	0.454705	3.97907	0.151151
358	0.454739	3.97836	0.151041
359	0.45478	3.97696	0.150998
360	0.454825	3.9778	0.150976
361	0.454864	3.97892	0.150817
362	0.454906	3.97571	0.150724
363	0.454983	3.97543	0.150624
364	0.455037	3.97109	0.15054
365	0.455082	3.97128	0.150364
366	0.455117	3.97527	0.150472
367	0.455205	3.97177	0.150455
368	0.455255	3.97641	0.150523
369	0.455297	3.97198	0.150433
370	0.455342	3.97154	0.150416
371	0.455382	3.97643	0.150556
372	0.455449	3.97657	0.150616
373	0.45554	3.97574	0.150579
374	0.455575	3.97802	0.150731
375	0.455596	3.97598	0.150619
376	0.45564	3.97612	0.150759
377	0.45572	3.97212	0.150673
378	0.455803	3.97041	0.150808
379	0.455815	3.97858	0.150839
380	0.455834	3.9818	0.15079
381	0.455913	3.97567	0.150783
382	0.455952	3.98042	0.150829
383	0.456008	3.9801	0.151022
384	0.455999	3.9874	0.151214
385	0.455994	3.98806	0.151152
386	0.456007	3.98992	0.15111
387	0.456005	3.99019	0.15098
388	0.456016	3.99084	0.150936
389	0.45603	3.98894	0.150906
390	0.456061	3.98292	0.150836
391	0.45609	3.97943	0.150753
392	0.456139	3.97739	0.150776
393	0.456174	3.97569	0.150753
394	0.456237	3.97327	0.150719
395	0.456248	3.97864	0.150889
396	0.45628	3.98091	0.150936
397	0.456273	3.98186	0.15095
398	0.456304	3.98314	0.150871
399	0.456332	3.98013	0.150851
400	0.456353	3.9836	0.150885
401	0.456373	3.98295	0.15086
402	0.456422	3.9791	0.150727
403	0.456509	3.97672	0.150715
404	0.456567	3.97687	0.15087
405	0.456617	3.9759	0.150697
406	0.456684	3.97496	0.150643
407	0.45673	3.97443	0.15074
408	0.456778	3.97442	0.150793
409	0.456852	3.97117	0.15074
410	0.456985	3.96736	0.150387
411	0.4571	3.96622	0.150612
412	0.457143	3.96904	0.150723
413	0.457198	3.96967	0.150936
414	0.457265	3.97166	0.150939
415	0.457298	3.97344	0.15082
416	0.457358	3.97082	0.150905
417	0.45739	3.97188	0.151055
418	0.457427	3.97524	0.151427
419	0.457462	3.97287	0.151359
420	0.457495	3.9768	0.151468
421	0.457487	3.98586	0.151297
422	0.457466	3.9879	0.151201
423	0.457467	3.98674	0.151095
424	0.457468	3.9864	0.151126
425	0.457452	3.98813	0.151166
426	0.457452	3.98708	0.151153
427	0.457492	3.98019	0.15117
428	0.457519	3.98443	0.151248
429	0.457517	3.98753	0.151497
430	0.457519	3.98991	0.151502
431	0.457501	3.99038	0.151441
432	0.45749	3.99346	0.15158
433	0.45748	3.99385	0.151536
434	0.457469	3.99428	0.151383
435	0.457508	3.98972	0.151193
436	0.457539	3.98943	0.151044
437	0.457535	3.9925	0.151295
438	0.457513	3.99704	0.151399
439	0.457505	3.99736	0.151259
440	0.457493	3.99659	0.151105
441	0.457487	3.997	0.151166
442	0.457469	3.99785	0.151177
443	0.457451	3.99776	0.151062
444	0.457449	3.99796	0.151042
445	0.457442	3.9981	0.151022
446	0.457431	3.99818	0.151004
447	0.457421	3.99898	0.151028
448	0.457416	3.99889	0.150925
449	0.457411	3.99902	0.150909
450	0.457403	3.99909	0.150894
451	0.457395	3.99916	0.15088
452	0.457391	3.99924	0.150868
453	0.457384	3.9993	0.150855
454	0.457384	3.99938	0.150848
455	0.457382	3.99942	0.150843
456	0.45738	3.99947	0.150836
457	0.45738	3.99954	0.150831
458	0.457376	3.99957	0.150823
459	0.457375	3.99962	0.150818
460	0.457372	3.99966	0.150811
461	0.457369	3.99968	0.150806
462	0.457369	3.99971	0.150803
463	0.457364	3.99973	0.150797
464	0.457364	3.99977	0.150793
465	0.457362	3.9998	0.150789
466	0.457363	3.99982	0.150787
467	0.457361	3.99983	0.150784
468	0.45736	3.99985	0.150782
469	0.45736	3.99986	0.15078
470	0.457359	3.99988	0.150778
471	0.457357	3.99989	0.150775
472	0.457356	3.9999	0.150773
473	0.457355	3.9999	0.150772
474	0.457355	3.99991	0.15077
475	0.457354	3.99992	0.150769
476	0.457354	3.99993	0.150768
477	0.457353	3.99993	0.150767
478	0.457353	3.99994	0.150766
479	0.457352	3.99995	0.150765
480	0.457352	3.99995	0.150764
481	0.457351	3.99995	0.150763
482	0.457351	3.99995	0.150763
483	0.457351	3.99996	0.150762
484	0.45735	3.99996	0.150762
485	0.45735	3.99996	0.150761
486	0.45735	3.99997	0.150761
487	0.45735	3.99997	0.150761
488	0.45735	3.99997	0.15076
489	0.45735	3.99997	0.15076
490	0.45735	3.99998	0.15076
491	0.45735	3.99998	0.15076
492	0.45735	3.99998	0.150759
493	0.45735	3.99998	0.150759
494	0.45735	3.99998	0.150759
495	0.45735	3.99998	0.150759
496	0.45735	3.99999	0.150759
497	0.45735	3.99999	0.150759
498	0.45735	3.99999	0.150759
499	0.45735	3.99999	0.150759
500	0.45735	3.99999	0.150759
501	0.45735	3.99999	0.150758
502	0.45735	3.99999	0.150758
503	0.45735	3.99999	0.150758
504	0.45735	3.99999	0.150758
505	0.45735	3.99999	0.150758
506	0.45735	3.99999	0.150758
507	0.45735	4	0.150758
508	0.45735	4	0.150758
509	0.45735	4	0.150758
510	0.45735	4	0.150758
511	0.45735	4	0.150758
512	0.45735	4	0.150758
513	0.45735	4	0.150758
514	0.45735	4	0.150758
515	0.45735	4	0.150758
516	0.45735	4	0.150758
517	0.45735	4	0.150758
518	0.45735	4	0.150758
519	0.45735	4	0.150758
520	0.45735	4	0.150758
521	0.45735	4	0.150758
522	0.45735	4	0.150758
523	0.45735	4	0.150758
524	0.45735	4	0.150758
525	0.45735	4	0.150758
526	0.45735	4	0.150758
527	0.45735	4	0.150758
528	0.45735	4	0.150758
529	0.45735	4	0.150758
530	0.45735	4	0.150758
531	0.45735	4	0.150758
532	0.45735	4	0.150758
533	0.45735	4	0.150758
534	0.45735	4	0.150758
535	0.45735	4	0.150758
536	0.45735	4	0.150758
537	0.45735	4	0.150758
538	0.45735	4	0.150758
539	0.45735	4	0.150758
540	0.45735	4	0.150758
541	0.45735	4	0.150758
542	0.45735	4	0.150758
543	0.45735	4	0.150758
544	0.45735	4	0.150758
545	0.45735	4	0.150758
546	0.45735	4	0.150758
547	0.45735	4	0.150758
548	0.45735	4	0.150758
549	0.45735	4	0.150758
550	0.45735	4	0.150758
551	0.45735	4	0.150758
552	0.45735	4	0.150758
553	0.45735	4	0.150758
554	0.45735	4	0.150758
555	0.45735	4	0.150758
556	0.45735	4	0.150758
557	0.45735	4	0.150758
558	0.45735	4	0.150758
559	0.45735	4	0.150758
560	0.45735	4	0.150758
561	0.45735	4	0.150758
562	0.45735	4	0.150758
563	0.45735	4	0.150758
564	0.45735	4	0.150758
565	0.45735	4	0.150758
566	0.45735	4	0.150758
567	0.45735	4	0.150758
568	0.45735	4	0.150758
569	0.45735	4	0.150758
570	0.45735	4	0.150758
571	0.45735	4	0.150758
572	0.45735	4	0.150758
573	0.45735	4	0.150758
574	0.45735	4	0.150758
575	0.45735	4	0.150758
576	0.45735	4	0.150758
577	0.45735	4	0.150758
578	0.45735	4	0.150758
579	0.45735	4	0.150758
580	0.45735	4	0.150758
581	0.45735	4	0.150758
582	0.45735	4	0.150758
583	0.45735	4	0.150758
584	0.45735	4	0.150758
585	0.45735	4	0.150758
586	0.45735	4	0.150758
587	0.45735	4	0.150758
588	0.45735	4	0.150758
589	0.45735	4	0.150758
590	0.45735	4	0.150758
591	0.45735	4	0.150758
592	0.45735	4	0.150758
593	0.45735	4	0.150758
594	0.45735	4	0.150758
595	0.45735	4	0.150758
596	0.45735	4	0.150758
597	0.45735	4	0.150758
598	0.45735	4	0.150758
599	0.45735	4	0.150758
600	0.45735	4	0.150758
601	0.45735	4	0.150758
602	0.45735	4	0.150758
603	0.45735	4	0.150758
604	0.45735	4	0.150758
605	0.45735	4	0.150758
606	0.45735	4	0.150758
607	0.45735	4	0.150758
608	0.45735	4	0.150758
609	0.45735	4	0.150758
610	0.45735	4	0.150758
611	0.45735	4	0.150758
612	0.45735	4	0.150758
613	0.45735	4	0.150758
614	0.45735	4	0.150758
615	0.45735	4	0.150758
616	0.45735	4	0.150758
617	0.45735	4	0.150758
618	0.45735	4	0.150758
619	0.45735	4	0.150758
620	0.45735	4	0.150758
621	0.45735	4	0.150758
622	0.45735	4	0.150758
623	0.45735	4	0.150758
624	0.45735	4	0.150758
625	0.45735	4	0.150758
626	0.45735	4	0.150758
627	0.45735	4	0.150758
628	0.45735	4	0.150758
629	0.45735	4	0.150758
630	0.45735	4	0.150758
631	0.45735	4	0.150758
632	0.45735	4	0.150758
633	0.45735	4	0.150758
634	0.45735	4	0.150758
635	0.45735	4	0.150758
636	0.45735	4	0.150758
637	0.45735	4	0.150758
638	0.45735	4	0.150758
639	0.45735	4	0.150758
640	0.45735	4	0.150758
641	0.45735	4	0.150758
642	0.45735	4	0.150758
643	0.45735	4	0.150758
644	0.45735	4	0.150758
645	0.45735	4	0.150758
646	0.45735	4	0.150758
647	0.45735	4	0.150758
648	0.45735	4	0.150758
649	0.45735	4	0.150758
650	0.45735	4	0.150758
651	0.45735	4	0.150758
652	0.45735	4	0.150758
653	0.45735	4	0.150758
654	0.45735	4	0.150758
655	0.45735	4	0.150758
656	0.45735	4	0.150758
657	0.45735	4	0.150758
658	0.45735	4	0.150758
659	0.45735	4	0.150758
660	0.45735	4	0.150758
661	0.45735	4	0.150758
662	0.45735	4	0.150758
663	0.45735	4	0.150758
664	0.45735	4	0.150758
665	0.45735	4	0.150758
666	0.45735	4	0.150758
667	0.45735	4	0.150758
668	0.45735	4	0.150758
669	0.45735	4	0.150758
670	0.45735	4	0.150758
671	0.45735	4	0.150758
672	0.45735	4	0.150758
673	0.45735	4	0.150758
674	0.45735	4	0.150758
675	0.45735	4	0.150758
676	0.45735	4	0.150758
677	0.45735	4	0.150758
678	0.45735	4	0.150758
679	0.45735	4	0.150758
680	0.45735	4	0.150758
681	0.45735	4	0.150758
682	0.45735	4	0.150758
683	0.45735	4	0.150758
684	0.45735	4	0.150758
685	0.45735	4	0.150758
686	0.45735	4	0.150758
687	0.45735	4	0.150758
688	0.45735	4	0.150758
689	0.45735	4	0.150758
690	0.45735	4	0.150758
691	0.45735	4	0.150758
692	0.45735	4	0.150758
693	0.45735	4	0.150758
694	0.45735	4	0.150758
695	0.45735	4	0.150758
696	0.45735	4	0.150758
697	0.45735	4	0.150758
698	0.45735	4	0.150758
699	0.45735	4	0.150758
700	0.45735	4	0.150758
701	0.45735	4	0.150758
702	0.45735	4	0.150758
703	0.45735	4	0.150758
704	0.45735	4	0.150758
705	0.45735	4	0.150758
706	0.45735	4	0.150758
707	0.45735	4	0.150758
708	0.45735	4	0.150758
709	0.45735	4	0.150758
710	0.45735	4	0.150758
711	0.45735	4	0.150758
712	0.45735	4	0.150758
713	0.45735	4	0.150758
714	0.45735	4	0.150758
715	0.45735	4	0.150758
716	0.45735	4	0.150758
717	0.45735	4	0.150758
718	0.45735	4	0.150758
719	0.45735	4	0.150758
720	0.45735	4	0.150758
721	0.45735	4	0.150758
722	0.45735	4	0.150758
723	0.45735	4	0.150758
724	0.45735	4	0.150758
725	0.45735	4	0.150758
726	0.45735	4	0.150758
727	0.45735	4	0.150758
728	0.45735	4	0.150758
729	0.45735	4	0.150758
730	0.45735	4	0.150758
731	0.45735	4	0.150758
732	0.45735	4	0.150758
733	0.45735	4	0.150758
734	0.45735	4	0.150758
735	0.45735	4	0.150758
736	0.45735	4	0.150758
737	0.45735	4	0.150758
738	0.45735	4	0.150758
739	0.45735	4	0.150758
740	0.45735	4	0.150758
741	0.45735	4	0.150758
742	0.45735	4	0.150758
743	0.45735	4	0.150758
744	0.45735	4	0.150758
745	0.45735	4	0.150758
746	0.45735	4	0.150758
747	0.45735	4	0.150758
748	0.45735	4	0.150758
749	0.45735	4	0.150758
750	0.45735	4	0.150758
751	0.45735	4	0.150758
752	0.45735	4	0.150758
753	0.45735	4	0.150758
754	0.45735	4	0.150758
755	0.45735	4	0.150758
756	0.45735	4	0.150758
757	0.45735	4	0.150758
758	0.45735	4	0.150758
759	0.45735	4	0.150758
760	0.45735	4	0.150758
761	0.45735	4	0.150758
762	0.45735	4	0.150758
763	0.45735	4	0.150758
764	0.45735	4	0.150758
765	0.45735	4	0.150758
766	0.45735	4	0.150758
767	0.45735	4	0.150758
768	0.45735	4	0.150758
769	0.45735	4	0.150758
770	0.45735	4	0.150758
771	0.45735	4	0.150758
772	0.45735	4	0.150758
773	0.45735	4	0.150758
774	0.45735	4	0.150758
775	0.45735	4	0.150758
776	0.45735	4	0.150758
777	0.45735	4	0.150758
778	0.45735	4	0.150758
779	0.45735	4	0.150758
780	0.45735	4	0.150758
781	0.45735	4	0.150758
782	0.45735	4	0.150758
783	0.45735	4	0.150758
784	0.45735	4	0.150758
785	0.45735	4	0.150758
786	0.45735	4	0.150758
787	0.45735	4	0.150758
788	0.45735	4	0.150758
789	0.45735	4	0.150758
790	0.45735	4	0.150758
791	0.45735	4	0.150758
792	0.45735	4	0.150758
793	0.45735	4	0.150758
794	0.45735	4	0.150758
795	0.45735	4	0.150758
796	0.45735	4	0.150758
797	0.45735	4	0.150758
798	0.45735	4	0.150758
799	0.45735	4	0.150758
800	0.45735	4	0.150758
801	0.45735	4	0.150758
802	0.45735	4	0.150758
803	0.45735	4	0.150758
804	0.45735	4	0.150758
805	0.45735	4	0.150758
806	0.45735	4	0.150758
807	0.45735	4	0.150758
808	0.45735	4	0.150758
809	0.45735	4	0.150758
810	0.45735	4	0.150758
811	0.45735	4	0.150758
812	0.45735	4	0.150758
813	0.45735	4	0.150758
814	0.45735	4	0.150758
815	0.45735	4	0.150758
816	0.45735	4	0.150758
817	0.45735	4	0.150758
818	0.45735	4	0.150758
819	0.45735	4	0.150758
820	0.45735	4	0.150758
821	0.45735	4	0.150758
822	0.45735	4	0.150758
823	0.45735	4	0.150758
824	0.45735	4	0.150758
825	0.45735	4	0.150758
826	0.45735	4	0.150758
827	0.45735	4	0.150758
828	0.45735	4	0.150758
829	0.45735	4	0.150758
830	0.45735	4	0.150758
831	0.45735	4	0.150758
832	0.45735	4	0.150758
833	0.45735	4	0.150758
834	0.45735	4	0.150758
835	0.45735	4	0.150758
836	0.45735	4	0.150758
837	0.45735	4	0.150758
838	0.45735	4	0.150758
839	0.45735	4	0.150758
840	0.45735	4	0.150758
841	0.45735	4	0.150758
842	0.45735	4	0.150758
843	0.45735	4	0.150758
844	0.45735	4	0.150758
845	0.45735	4	0.150758
846	0.45735	4	0.150758
847	0.45735	4	0.150758
848	0.45735	4	0.150758
849	0.45735	4	0.150758
850	0.45735	4	0.150758
851	0.45735	4	0.150758
852	0.45735	4	0.150758
853	0.45735	4	0.150758
854	0.45735	4	0.150758
855	0.45735	4	0.150758
856	0.45735	4	0.150758
857	0.45735	4	0.150758
858	0.45735	4	0.150758
859	0.45735	4	0.150758
860	0.45735	4	0.150758
861	0.45735	4	0.150758
862	0.45735	4	0.150758
863	0.45735	4	0.150758
864	0.45735	4	0.150758
865	0.45735	4	0.150758
866	0.45735	4	0.150758
867	0.45735	4	0.150758
868	0.45735	4	0.150758
869	0.45735	4	0.150758
870	0.45735	4	0.150758
871	0.45735	4	0.150758
872	0.45735	4	0.150758
873	0.45735	4	0.150758
874	0.45735	4	0.150758
875	0.45735	4	0.150758
876	0.45735	4	0.150758
877	0.45735	4	0.150758
878	0.45735	4	0.150758
879	0.45735	4	0.150758
880	0.45735	4	0.150758
881	0.45735	4	0.150758
882	0.45735	4	0.150758
883	0.45735	4	0.150758
884	0.45735	4	0.150758
885	0.45735	4	0.150758
886	0.45735	4	0.150758
887	0.45735	4	0.150758
888	0.45735	4	0.150758
889	0.45735	4	0.150758
890	0.45735	4	0.150758
891	0.45735	4	0.150758
892	0.45735	4	0.150758
893	0.45735	4	0.150758
894	0.45735	4	0.150758
895	0.45735	4	0.150758
896	0.45735	4	0.150758
897	0.45735	4	0.150758
898	0.45735	4	0.150758
899	0.45735	4	0.150758
900	0.45735	4	0.150758
901	0.45735	4	0.150758
902	0.45735	4	0.150758
903	0.45735	4	0.150758
904	0.45735	4	0.150758
905	0.45735	4	0.150758
906	0.45735	4	0.150758
907	0.45735	4	0.150758
908	0.45735	4	0.150758
909	0.45735	4	0.150758
910	0.45735	4	0.150758
911	0.45735	4	0.150758
912	0.45735	4	0.150758
913	0.45735	4	0.150758
914	0.45735	4	0.150758
915	0.45735	4	0.150758
916	0.45735	4	0.150758
917	0.45735	4	0.150758
918	0.45735	4	0.150758
919	0.45735	4	0.150758
920	0.45735	4	0.150758
921	0.45735	4	0.150758
922	0.45735	4	0.150758
923	0.45735	4	0.150758
924	0.45735	4	0.150758
925	0.45735	4	0.150758
926	0.45735	4	0.150758
927	0.45735	4	0.150758
928	0.45735	4	0.150758
929	0.45735	4	0.150758
930	0.45735	4	0.150758
931	0.45735	4	0.150758
932	0.45735	4	0.150758
933	0.45735	4	0.150758
934	0.45735	4	0.150758
935	0.45735	4	0.150758
936	0.45735	4	0.150758
937	0.45735	4	0.150758
938	0.45735	4	0.150758
939	0.45735	4	0.150758
940	0.45735	4	0.150758
941	0.45735	4	0.150758
942	0.45735	4	0.150758
943	0.45735	4	0.150758
944	0.45735	4	0.150758
945	0.45735	4	0.150758
946	0.45735	4	0.150758
947	0.45735	4	0.150758
948	0.45735	4	0.150758
949	0.45735	4	0.150758
950	0.45735	4	0.150758
951	0.45735	4	0.150758
952	0.45735	4	0.150758
953	0.45735	4	0.150758
954	0.45735	4	0.150758
955	0.45735	4	0.150758
956	0.45735	4	0.150758
957	0.45735	4	0.150758
958	0.45735	4	0.150758
959	0.45735	4	0.150758
960	0.45735	4	0.150758
961	0.45735	4	0.150758
962	0.45735	4	0.150758
963	0.45735	4	0.150758
964	0.45735	4	0.150758
965	0.45735	4	0.150758
966	0.45735	4	0.150758
967	0.45735	4	0.150758
968	0.45735	4	0.150758
969	0.45735	4	0.150758
970	0.45735	4	0.150758
971	0.45735	4	0.150758
972	0.45735	4	0.150758
973	0.45735	4	0.150758
974	0.45735	4	0.150758
975	0.45735	4	0.150758
976	0.45735	4	0.150758
977	0.45735	4	0.150758
978	0.45735	4	0.150758
979	0.45735	4	0.150758
980	0.45735	4	0.150758
981	0.45735	4	0.150758
982	0.45735	4	0.150758
983	0.45735	4	0.150758
984	0.45735	4	0.150758
985	0.45735	4	0.150758
986	0.45735	4	0.150758
987	0.45735	4	0.150758
988	0.45735	4	0.150758
989	0.45735	4	0.150758
990	0.45735	4	0.150758
991	0.45735	4	0.150758
992	0.45735	4	0.150758
993	0.45735	4	0.150758
994	0.45735	4	0.150758
995	0.45735	4	0.150758
996	0.45735	4	0.150758
997	0.45735	4	0.150758
998	0.45735	4	0.150758
999	0.45735	4	0.150758
1000	0.45735	4	0.150758
1001	0.45735	4	0.150758
1002	0.45735	4	0.150758
1003	0.45735	4	0.150758
1004	0.45735	4	0.150758
1005	0.45735	4	0.150758
1006	0.45735	4	0.150758
1007	0.45735	4	0.150758
1008	0.45735	4	0.150758
1009	0.45735	4	0.150758
1010	0.45735	4	0.150758
1011	0.45735	4	0.150758
1012	0.45735	4	0.150758
1013	0.45735	4	0.150758
1014	0.45735	4	0.150758
1015	0.45735	4	0.150758
1016	0.45735	4	0.150758
1017	0.45735	4	0.150758
1018	0.45735	4	0.150758
1019	0.45735	4	0.150758
1020	0.45735	4	0.150758
1021	0.45735	4	0.150758
1022	0.45735	4	0.150758
1023	0.45735	4	0.150758
1024	0.45735	4	0.150758
1025	0.45735	4	0.150758
1026	0.45735	4	0.150758
1027	0.45735	4	0.150758
1028	0.45735	4	0.150758
1029	0.45735	4	0.150758
1030	0.45735	4	0.150758
1031	0.45735	4	0.150758
1032	0.45735	4	0.150758
1033	0.45735	4	0.150758
1034	0.45735	4	0.150758
1035	0.45735	4	0.150758
1036	0.45735	4	0.150758
1037	0.45735	4	0.150758
1038	0.45735	4	0.150758
1039	0.45735	4	0.150758
1040	0.45735	4	0.150758
1041	0.45735	4	0.150758
1042	0.45735	4	0.150758
1043	0.45735	4	0.150758
1044	0.45735	4	0.150758
1045	0.45735	4	0.150758
1046	0.45735	4	0.150758
1047	0.45735	4	0.150758
1048	0.45735	4	0.150758
1049	0.45735	4	0.150758
1050	0.45735	4	0.150758
1051	0.45735	4	0.150758
1052	0.45735	4	0.150758
1053	0.45735	4	0.150758
1054	0.45735	4	0.150758
1055	0.45735	4	0.150758
1056	0.45735	4	0.150758
1057	0.45735	4	0.150758
1058	0.45735	4	0.150758
1059	0.45735	4	0.150758
1060	0.45735	4	0.150758
1061	0.45735	4	0.150758
1062	0.45735	4	0.150758
1063	0.45735	4	0.150758
1064	0.45735	4	0.150758
1065	0.45735	4	0.150758
1066	0.45735	4	0.150758
1067	0.45735	4	0.150758
1068	0.45735	4	0.150758
1069	0.45735	4	0.150758
1070	0.45735	4	0.150758
1071	0.45735	4	0.150758
1072	0.45735	4	0.150758
1073	0.45735	4	0.150758
1074	0.45735	4	0.150758
1075	0.45735	4	0.150758
1076	0.45735	4	0.150758
1077	0.45735	4	0.150758
1078	0.45735	4	0.150758
1079	0.45735	4	0.150758
1080	0.45735	4	0.150758
1081	0.45735	4	0.150758
1082	0.45735	4	0.150758
1083	0.45735	4	0.150758
1084	0.45735	4	0.150758
1085	0.45735	4	0.150758
1086	0.45735	4	0.150758
1087	0.45735	4	0.150758
1088	0.45735	4	0.150758
1089	0.45735	4	0.150758
1090	0.45735	4	0.150758
1091	0.45735	4	0.150758
1092	0.45735	4	0.150758
1093	0.45735	4	0.150758
1094	0.45735	4	0.150758
1095	0.45735	4	0.150758
1096	0.45735	4	0.150758
1097	0.45735	4	0.150758
1098	0.45735	4	0.150758
1099	0.45735	4	0.150758
1100	0.45735	4	0.150758
1101	0.45735	4	0.150758
1102	0.45735	4	0.150758
1103	0.45735	4	0.150758
1104	0.45735	4	0.150758
1105	0.45735	4	0.150758
1106	0.45735	4	0.150758
1107	0.45735	4	0.150758
1108	0.45735	4	0.150758
1109	0.45735	4	0.150758
1110	0.45735	4	0.150758
1111	0.45735	4	0.150758
1112	0.45735	4	0.150758
1113	0.45735	4	0.150758
1114	0.45735	4	0.150758
1115	0.45735	4	0.150758
1116	0.45735	4	0.150758
1117	0.45735	4	0.150758
1118	0.45735	4	0.150758
1119	0.45735	4	0.150758
1120	0.45735	4	0.150758
1121	0.45735	4	0.150758
1122	0.45735	4	0.150758
1123	0.45735	4	0.150758
1124	0.45735	4	0.150758
1125	0.45735	4	0.150758
1126	0.45735	4	0.150758
1127	0.45735	4	0.150758
1128	0.45735	4	0.150758
1129	0.45735	4	0.150758
1130	0.45735	4	0.150758
1131	0.45735	4	0.150758
1132	0.45735	4	0.150758
1133	0.45735	4	0.150758
1134	0.45735	4	0.150758
1135	0.45735	4	0.150758
1136	0.45735	4	0.150758
1137	0.45735	4	0.150758
1138	0.45735	4	0.150758
1139	0.45735	4	0.150758
1140	0.45735	4	0.150758
1141	0.45735	4	0.150758
1142	0.45735	4	0.150758
1143	0.45735	4	0.150758
1144	0.45735	4	0.150758
1145	0.45735	4	0.150758
1146	0.45735	4	0.150758
1147	0.45735	4	0.150758
1148	0.45735	4	0.150758
1149	0.45735	4	0.150758
1150	0.45735	4	0.150758
1151	0.45735	4	0.150758
1152	0.45735	4	0.150758
1153	0.45735	4	0.150758
1154	0.45735	4	0.150758
1155	0.45735	4	0.150758
1156	0.45735	4	0.150758
1157	0.45735	4	0.150758
1158	0.45735	4	0.150758
1159	0.45735	4	0.150758
1160	0.45735	4	0.150758
1161	0.45735	4	0.150758
1162	0.45735	4	0.150758
1163	0.45735	4	0.150758
1164	0.45735	4	0.150758
1165	0.45735	4	0.150758
1166	0.45735	4	0.150758
1167	0.45735	4	0.150758
1168	0.45735	4	0.150758
1169	0.45735	4	0.150758
1170	0.45735	4	0.150758
1171	0.45735	4	0.150758
1172	0.45735	4	0.150758
1173	0.45735	4	0.150758
1174	0.45735	4	0.150758
1175	0.45735	4	0.150758
1176	0.45735	4	0.150758
1177	0.45735	4	0.150758
1178	0.45735	4	0.150758
1179	0.45735	4	0.150758
1180	0.45735	4	0.150758
1181	0.45735	4	0.150758
1182	0.45735	4	0.150758
1183	0.45735	4	0.150758
1184	0.45735	4	0.150758
1185	0.45735	4	0.150758
1186	0.45735	4	0.150758
1187	0.45735	4	0.150758
1188	0.45735	4	0.150758
1189	0.45735	4	0.150758
1190	0.45735	4	0.150758
1191	0.45735	4	0.150758
1192	0.45735	4	0.150758
1193	0.45735	4	0.150758
1194	0.45735	4	0.150758
1195	0.45735	4	0.150758
1196	0.45735	4	0.150758
1197	0.45735	4	0.150758
1198	0.45735	4	0.150758
1199	0.45735	4	0.150758
1200	0.45735	4	0.150758
1201	0.45735	4	0.150758
1202	0.45735	4	0.150758
1203	0.45735	4	0.150758
1204	0.45735	4	0.150758
1205	0.45735	4	0.150758
1206	0.45735	4	0.150758
1207	0.45735	4	0.150758
1208	0.45735	4	0.150758
1209	0.45735	4	0.150758
1210	0.45735	4	0.150758
1211	0.45735	4	0.150758
1212	0.45735	4	0.150758
1213	0.45735	4	0.150758
1214	0.45735	4	0.150758
1215	0.45735	4	0.150758
1216	0.45735	4	0.150758
1217	0.45735	4	0.150758
1218	0.45735	4	0.150758
1219	0.45735	4	0.150758
1220	0.45735	4	0.150758
1221	0.45735	4	0.150758
1222	0.45735	4	0.150758
1223	0.45735	4	0.150758
1224	0.45735	4	0.150758
1225	0.45735	4	0.150758
1226	0.45735	4	0.150758
1227	0.45735	4	0.150758
1228	0.45735	4	0.150758
1229	0.45735	4	0.150758
1230	0.45735	4	0.150758
1231	0.45735	4	0.150758
1232	0.45735	4	0.150758
1233	0.45735	4	0.150758
1234	0.45735	4	0.150758
1235	0.45735	4	0.150758
1236	0.45735	4	0.150758
1237	0.45735	4	0.150758
1238	0.45735	4	0.150758
1239	0.45735	4	0.150758
1240	0.45735	4	0.150758
1241	0.45735	4	0.150758
1242	0.45735	4	0.150758
1243	0.45735	4	0.150758
1244	0.45735	4	0.150758
1245	0.45735	4	0.150758
1246	0.45735	4	0.150758
1247	0.45735	4	0.150758
1248	0.45735	4	0.150758
1249	0.45735	4	0.150758
1250	0.45735	4	0.150758
1251	0.45735	4	0.150758
1252	0.45735	4	0.150758
1253	0.45735	4	0.150758
1254	0.45735	4	0.150758
1255	0.45735	4	0.150758
1256	0.45735	4	0.150758
1257	0.45735	4	0.150758
1258	0.45735	4	0.150758
1259	0.45735	4	0.150758
1260	0.45735	4	0.150758
1261	0.45735	4	0.150758
1262	0.45735	4	0.150758
1263	0.45735	4	0.150758
1264	0.45735	4	0.150758
1265	0.45735	4	0.150758
1266	0.45735	4	0.150758
1267	0.45735	4	0.150758
1268	0.45735	4	0.150758
1269	0.45735	4	0.150758
1270	0.45735	4	0.150758
1271	0.45735	4	0.150758
1272	0.45735	4	0.150758
1273	0.45735	4	0.150758
1274	0.45735	4	0.150758
1275	0.45735	4	0.150758
1276	0.45735	4	0.150758
1277	0.45735	4	0.150758
1278	0.45735	4	0.150758
1279	0.45735	4	0.150758
1280	0.45735	4	0.150758
1281	0.45735	4	0.150758
1282	0.45735	4	0.150758
1283	0.45735	4	0.150758
1284	0.45735	4	0.150758
1285	0.45735	4	0.150758
1286	0.45735	4	0.150758
1287	0.45735	4	0.150758
1288	0.45735	4	0.150758
1289	0.45735	4	0.150758
1290	0.45735	4	0.150758
1291	0.45735	4	0.150758
1292	0.45735	4	0.150758
1293	0.45735	4	0.150758
1294	0.45735	4	0.150758
1295	0.45735	4	0.150758
1296	0.45735	4	0.150758
1297	0.45735	4	0.150758
1298	0.45735	4	0.150758
1299	0.45735	4	0.150758
1300	0.45735	4	0.150758
1301	0.45735	4	0.150758
1302	0.45735	4	0.150758
1303	0.45735	4	0.150758
1304	0.45735	4	0.150758
1305	0.45735	4	0.150758
1306	0.45735	4	0.150758
1307	0.45735	4	0.150758
1308	0.45735	4	0.150758
1309	0.45735	4	0.150758
1310	0.45735	4	0.150758
1311	0.45735	4	0.150758
1312	0.45735	4	0.150758
1313	0.45735	4	0.150758
1314	0.45735	4	0.150758
1315	0.45735	4	0.150758
1316	0.45735	4	0.150758
1317	0.45735	4	0.150758
1318	0.45735	4	0.150758
1319	0.45735	4	0.150758
1320	0.45735	4	0.150758
1321	0.45735	4	0.150758
1322	0.45735	4	0.150758
1323	0.45735	4	0.150758
1324	0.45735	4	0.150758
1325	0.45735	4	0.150758
1326	0.45735	4	0.150758
1327	0.45735	4	0.150758
1328	0.45735	4	0.150758
1329	0.45735	4	0.150758
1330	0.45735	4	0.150758
1331	0.45735	4	0.150758
1332	0.45735	4	0.150758
1333	0.45735	4	0.150758
1334	0.45735	4	0.150758
1335	0.45735	4	0.150758
1336	0.45735	4	0.150758
1337	0.45735	4	0.150758
1338	0.45735	4	0.150758
1339	0.45735	4	0.150758
1340	0.45735	4	0.150758
1341	0.45735	4	0.150758
1342	0.45735	4	0.150758
1343	0.45735	4	0.150758
1344	0.45735	4	0.150758
1345	0.45735	4	0.150758
1346	0.45735	4	0.150758
1347	0.45735	4	0.150758
1348	0.45735	4	0.150758
1349	0.45735	4	0.150758
1350	0.45735	4	0.150758
1351	0.45735	4	0.150758
1352	0.45735	4	0.150758
1353	0.45735	4	0.150758
1354	0.45735	4	0.150758
1355	0.45735	4	0.150758
1356	0.45735	4	0.150758
1357	0.45735	4	0.150758
1358	0.45735	4	0.150758
1359	0.45735	4	0.150758
1360	0.45735	4	0.150758
1361	0.45735	4	0.150758
1362	0.45735	4	0.150758
1363	0.45735	4	0.150758
1364	0.45735	4	0.150758
1365	0.45735	4	0.150758
1366	0.45735	4	0.150758
1367	0.45735	4	0.150758
1368	0.45735	4	0.150758
1369	0.45735	4	0.150758
1370	0.45735	4	0.150758
1371	0.45735	4	0.150758
1372	0.45735	4	0.150758
1373	0.45735	4	0.150758
1374	0.45735	4	0.150758
1375	0.45735	4	0.150758
1376	0.45735	4	0.150758
1377	0.45735	4	0.150758
1378	0.45735	4	0.150758
1379	0.45735	4	0.150758
1380	0.45735	4	0.150758
1381	0.45735	4	0.150758
1382	0.45735	4	0.150758
1383	0.45735	4	0.150758
1384	0.45735	4	0.150758
1385	0.45735	4	0.150758
1386	0.45735	4	0.150758
1387	0.45735	4	0.150758
1388	0.45735	4	0.150758
1389	0.45735	4	0.150758
1390	0.45735	4	0.150758
1391	0.45735	4	0.150758
1392	0.45735	4	0.150758
1393	0.45735	4	0.150758
1394	0.45735	4	0.150758
1395	0.45735	4	0.150758
1396	0.45735	4	0.150758
1397	0.45735	4	0.150758
1398	0.45735	4	0.150758
1399	0.45735	4	0.150758
1400	0.45735	4	0.150758
1401	0.45735	4	0.150758
1402	0.45735	4	0.150758
1403	0.45735	4	0.150758
1404	0.45735	4	0.150758
1405	0.45735	4	0.150758
1406	0.45735	4	0.150758
1407	0.45735	4	0.150758
1408	0.45735	4	0.150758
1409	0.45735	4	0.150758
1410	0.45735	4	0.150758
1411	0.45735	4	0.150758
1412	0.45735	4	0.150758
1413	0.45735	4	0.150758
1414	0.45735	4	0.150758
1415	0.45735	4	0.150758
1416	0.45735	4	0.150758
1417	0.45735	4	0.150758
1418	0.45735	4	0.150758
1419	0.45735	4	0.150758
1420	0.45735	4	0.150758
1421	0.45735	4	0.150758
1422	0.45735	4	0.150758
1423	0.45735	4	0.150758
1424	0.45735	4	0.150758
1425	0.45735	4	0.150758
1426	0.45735	4	0.150758
1427	0.45735	4	0.150758
1428	0.45735	4	0.150758
1429	0.45735	4	0.150758
1430	0.45735	4	0.150758
1431	0.45735	4	0.150758
1432	0.45735	4	0.150758
1433	0.45735	4	0.150758
1434	0.45735	4	0.150758
1435	0.45735	4	0.150758
1436	0.45735	4	0.150758
1437	0.45735	4	0.150758
1438	0.45735	4	0.150758
1439	0.45735	4	0.150758
1440	0.45735	4	0.150758
1441	0.45735	4	0.150758
1442	0.45735	4	0.150758
1443	0.45735	4	0.150758
1444	0.45735	4	0.150758
1445	0.45735	4	0.150758
1446	0.45735	4	0.150758
1447	0.45735	4	0.150758
1448	0.45735	4	0.150758
1449	0.45735	4	0.150758
1450	0.45735	4	0.150758
1451	0.45735	4	0.150758
1452	0.45735	4	0.150758
1453	0.45735	4	0.150758
1454	0.45735	4	0.150758
1455	0.45735	4	0.150758
1456	0.45735	4	0.150758
1457	0.45735	4	0.150758
1458	0.45735	4	0.150758
1459	0.45735	4	0.150758
1460	0.45735	4	0.150758
1461	0.45735	4	0.150758
1462	0.45735	4	0.150758
1463	0.45735	4	0.150758
1464	0.45735	4	0.150758
1465	0.45735	4	0.150758
1466	0.45735	4	0.150758
1467	0.45735	4	0.150758
1468	0.45735	4	0.150758
1469	0.45735	4	0.150758
1470	0.45735	4	0.150758
1471	0.45735	4	0.150758
1472	0.45735	4	0.150758
1473	0.45735	4	0.150758
1474	0.45735	4	0.150758
1475	0.45735	4	0.150758
1476	0.45735	4	0.150758
1477	0.45735	4	0.150758
1478	0.45735	4	0.150758
1479	0.45735	4	0.150758
1480	0.45735	4	0.150758
1481	0.45735	4	0.150758
1482	0.45735	4	0.150758
1483	0.45735	4	0.150758
1484	0.45735	4	0.150758
1485	0.45735	4	0.150758
1486	0.45735	4	0.150758
1487	0.45735	4	0.150758
1488	0.45735	4	0.150758
1489	0.45735	4	0.150758
1490	0.45735	4	0.150758
1491	0.45735	4	0.150758
1492	0.45735	4	0.150758
1493	0.45735	4	0.150758
1494	0.45735	4	0.150758
1495	0.45735	4	0.150758
1496	0.45735	4	0.150758
1497	0.45735	4	0.150758
1498	0.45735	4	0.150758
1499	0.45735	4	0.150758
1500	0.45735	4	0.150758
1501	0.45735	4	0.150758
1502	0.45735	4	0.150758
1503	0.45735	4	0.150758
1504	0.45735	4	0.150758
1505	0.45735	4	0.150758
1506	0.45735	4	0.150758
1507	0.45735	4	0.150758
1508	0.45735	4	0.150758
1509	0.45735	4	0.150758
1510	0.45735	4	0.150758
1511	0.45735	4	0.150758
1512	0.45735	4	0.150758
1513	0.45735	4	0.150758
1514	0.45735	4	0.150758
1515	0.45735	4	0.150758
1516	0.45735	4	0.150758
1517	0.45735	4	0.150758
1518	0.45735	4	0.150758
1519	0.45735	4	0.150758
1520	0.45735	4	0.150758
1521	0.45735	4	0.150758
1522	0.45735	4	0.150758
1523	0.45735	4	0.150758
1524	0.45735	4	0.150758
1525	0.45735	4	0.150758
1526	0.45735	4	0.150758
1527	0.45735	4	0.150758
1528	0.45735	4	0.150758
1529	0.45735	4	0.150758
1530	0.45735	4	0.150758
1531	0.45735	4	0.150758
1532	0.45735	4	0.150758
1533	0.45735	4	0.150758
1534	0.45735	4	0.150758
1535	0.45735	4	0.150758
1536	0.45735	4	0.150758
1537	0.45735	4	0.150758
1538	0.45735	4	0.150758
1539	0.45735	4	0.150758
1540	0.45735	4	0.150758
1541	0.45735	4	0.150758
1542	0.45735	4	0.150758
1543	0.45735	4	0.150758
1544	0.45735	4	0.150758
1545	0.45735	4	0.150758
1546	0.45735	4	0.150758
1547	0.45735	4	0.150758
1548	0.45735	4	0.150758
1549	0.45735	4	0.150758
1550	0.45735	4	0.150758
1551	0.45735	4	0.150758
1552	0.45735	4	0.150758
1553	0.45735	4	0.150758
1554	0.45735	4	0.150758
1555	0.45735	4	0.150758
1556	0.45735	4	0.150758
1557	0.45735	4	0.150758
1558	0.45735	4	0.150758
1559	0.45735	4	0.150758
1560	0.45735	4	0.150758
1561	0.45735	4	0.150758
1562	0.45735	4	0.150758
1563	0.45735	4	0.150758
1564	0.45735	4	0.150758
1565	0.45735	4	0.150758
1566	0.45735	4	0.150758
1567	0.45735	4	0.150758
1568	0.45735	4	0.150758
1569	0.45735	4	0.150758
1570	0.45735	4	0.150758
1571	0.45735	4	0.150758
1572	0.45735	4	0.150758
1573	0.45735	4	0.150758
1574	0.45735	4	0.150758
1575	0.45735	4	0.150758
1576	0.45735	4	0.150758
1577	0.45735	4	0.150758
1578	0.45735	4	0.150758
1579	0.45735	4	0.150758
1580	0.45735	4	0.150758
1581	0.45735	4	0.150758
1582	0.45735	4	0.150758
1583	0.45735	4	0.150758
1584	0.45735	4	0.150758
1585	0.45735	4	0.150758
1586	0.45735	4	0.150758
1587	0.45735	4	0.150758
1588	0.45735	4	0.150758
1589	0.45735	4	0.150758
1590	0.45735	4	0.150758
1591	0.45735	4	0.150758
1592	0.45735	4	0.150758
1593	0.45735	4	0.150758
1594	0.45735	4	0.150758
1595	0.45735	4	0.150758
1596	0.45735	4	0.150758
1597	0.45735	4	0.150758
1598	0.45735	4	0.150758
1599	0.45735	4	0.150758
1600	0.45735	4	0.150758
1601	0.45735	4	0.150758
1602	0.45735	4	0.150758
1603	0.45735	4	0.150758
1604	0.45735	4	0.150758
1605	0.45735	4	0.150758
1606	0.45735	4	0.150758
1607	0.45735	4	0.150758
1608	0.45735	4	0.150758
1609	0.45735	4	0.150758
1610	0.45735	4	0.150758
1611	0.45735	4	0.150758
1612	0.45735	4	0.150758
1613	0.45735	4	0.150758
1614	0.45735	4	0.150758
1615	0.45735	4	0.150758
1616	0.45735	4	0.150758
1617	0.45735	4	0.150758
1618	0.45735	4	0.150758
1619	0.45735	4	0.150758
1620	0.45735	4	0.150758
1621	0.45735	4	0.150758
1622	0.45735	4	0.150758
1623	0.45735	4	0.150758
1624	0.45735	4	0.150758
1625	0.45735	4	0.150758
1626	0.45735	4	0.150758
1627	0.45735	4	0.150758
1628	0.45735	4	0.150758
1629	0.45735	4	0.150758
1630	0.45735	4	0.150758
1631	0.45735	4	0.150758
1632	0.45735	4	0.150758
1633	0.45735	4	0.150758
1634	0.45735	4	0.150758
1635	0.45735	4	0.150758
1636	0.45735	4	0.150758
1637	0.45735	4	0.150758
1638	0.45735	4	0.150758
1639	0.45735	4	0.150758
1640	0.45735	4	0.150758
1641	0.45735	4	0.150758
1642	0.45735	4	0.150758
1643	0.45735	4	0.150758
1644	0.45735	4	0.150758
1645	0.45735	4	0.150758
1646	0.45735	4	0.150758
1647	0.45735	4	0.150758
1648	0.45735	4	0.150758
1649	0.45735	4	0.150758
1650	0.45735	4	0.150758
1651	0.45735	4	0.150758
1652	0.45735	4	0.150758
1653	0.45735	4	0.150758
1654	0.45735	4	0.150758
1655	0.45735	4	0.150758
1656	0.45735	4	0.150758
1657	0.45735	4	0.150758
1658	0.45735	4	0.150758
1659	0.45735	4	0.150758
1660	0.45735	4	0.150758
1661	0.45735	4	0.150758
1662	0.45735	4	0.150758
1663	0.45735	4	0.150758
1664	0.45735	4	0.150758
1665	0.45735	4	0.150758
1666	0.45735	4	0.150758
1667	0.45735	4	0.150758
1668	0.45735	4	0.150758
1669	0.45735	4	0.150758
1670	0.45735	4	0.150758
1671	0.45735	4	0.150758
1672	0.45735	4	0.150758
1673	0.45735	4	0.150758
1674	0.45735	4	0.150758
1675	0.45735	4	0.150758
1676	0.45735	4	0.150758
1677	0.45735	4	0.150758
1678	0.45735	4	0.150758
1679	0.45735	4	0.150758
1680	0.45735	4	0.150758
1681	0.45735	4	0.150758
1682	0.45735	4	0.150758
1683	0.45735	4	0.150758
1684	0.45735	4	0.150758
1685	0.45735	4	0.150758
1686	0.45735	4	0.150758
1687	0.45735	4	0.150758
1688	0.45735	4	0.150758
1689	0.45735	4	0.150758
1690	0.45735	4	0.150758
1691	0.45735	4	0.150758
1692	0.45735	4	0.150758
1693	0.45735	4	0.150758
1694	0.45735	4	0.150758
1695	0.45735	4	0.150758
1696	0.45735	4	0.150758
1697	0.45735	4	0.150758
1698	0.45735	4	0.150758
1699	0.45735	4	0.150758
1700	0.45735	4	0.150758
1701	0.45735	4	0.150758
1702	0.45735	4	0.150758
1703	0.45735	4	0.150758
1704	0.45735	4	0.150758
1705	0.45735	4	0.150758
1706	0.45735	4	0.150758
1707	0.45735	4	0.150758
1708	0.45735	4	0.150758
1709	0.45735	4	0.150758
1710	0.45735	4	0.150758
1711	0.45735	4	0.150758
1712	0.45735	4	0.150758
1713	0.45735	4	0.150758
1714	0.45735	4	0.150758
1715	0.45735	4	0.150758
1716	0.45735	4	0.150758
1717	0.45735	4	0.150758
1718	0.45735	4	0.150758
1719	0.45735	4	0.150758
1720	0.45735	4	0.150758
1721	0.45735	4	0.150758
1722	0.45735	4	0.150758
1723	0.45735	4	0.150758
1724	0.45735	4	0.150758
1725	0.45735	4	0.150758
1726	0.45735	4	0.150758
1727	0.45735	4	0.150758
1728	0.45735	4	0.150758
1729	0.45735	4	0.150758
1730	0.45735	4	0.150758
1731	0.45735	4	0.150758
1732	0.45735	4	0.150758
1733	0.45735	4	0.150758
1734	0.45735	4	0.150758
1735	0.45735	4	0.150758
1736	0.45735	4	0.150758
1737	0.45735	4	0.150758
1738	0.45735	4	0.150758
1739	0.45735	4	0.150758
1740	0.45735	4	0.150758
1741	0.45735	4	0.150758
1742	0.45735	4	0.150758
1743	0.45735	4	0.150758
1744	0.45735	4	0.150758
1745	0.45735	4	0.150758
1746	0.45735	4	0.150758
1747	0.45735	4	0.150758
1748	0.45735	4	0.150758
1749	0.45735	4	0.150758
1750	0.45735	4	0.150758
1751	0.45735	4	0.150758
1752	0.45735	4	0.150758
1753	0.45735	4	0.150758
1754	0.45735	4	0.150758
1755	0.45735	4	0.150758
1756	0.45735	4	0.150758
1757	0.45735	4	0.150758
1758	0.45735	4	0.150758
1759	0.45735	4	0.150758
1760	0.45735	4	0.150758
1761	0.45735	4	0.150758
1762	0.45735	4	0.150758
1763	0.45735	4	0.150758
1764	0.45735	4	0.150758
1765	0.45735	4	0.150758
1766	0.45735	4	0.150758
1767	0.45735	4	0.150758
1768	0.45735	4	0.150758
1769	0.45735	4	0.150758
1770	0.45735	4	0.150758
1771	0.45735	4	0.150758
1772	0.45735	4	0.150758
1773	0.45735	4	0.150758
1774	0.45735	4	0.150758
1775	0.45735	4	0.150758
1776	0.45735	4	0.150758
1777	0.45735	4	0.150758
1778	0.45735	4	0.150758
1779	0.45735	4	0.150758
1780	0.45735	4	0.150758
1781	0.45735	4	0.150758
1782	0.45735	4	0.150758
1783	0.45735	4	0.150758
1784	0.45735	4	0.150758
1785	0.45735	4	0.150758
1786	0.45735	4	0.150758
1787	0.45735	4	0.150758
1788	0.45735	4	0.150758
1789	0.45735	4	0.150758
1790	0.45735	4	0.150758
1791	0.45735	4	0.150758
1792	0.45735	4	0.150758
1793	0.45735	4	0.150758
1794	0.45735	4	0.150758
1795	0.45735	4	0.150758
1796	0.45735	4	0.150758
1797	0.45735	4	0.150758
1798	0.45735	4	0.150758
1799	0.45735	4	0.150758
1800	0.45735	4	0.150758
1801	0.45735	4	0.150758
1802	0.45735	4	0.150758
1803	0.45735	4	0.150758
1804	0.45735	4	0.150758
1805	0.45735	4	0.150758
1806	0.45735	4	0.150758
1807	0.45735	4	0.150758
1808	0.45735	4	0.150758
1809	0.45735	4	0.150758
1810	0.45735	4	0.150758
1811	0.45735	4	0.150758
1812	0.45735	4	0.150758
1813	0.45735	4	0.150758
1814	0.45735	4	0.150758
1815	0.45735	4	0.150758
1816	0.45735	4	0.150758
1817	0.45735	4	0.150758
1818	0.45735	4	0.150758
1819	0.45735	4	0.150758
1820	0.45735	4	0.150758
1821	0.45735	4	0.150758
1822	0.45735	4	0.150758
1823	0.45735	4	0.150758
1824	0.45735	4	0.150758
1825	0.45735	4	0.150758
1826	0.45735	4	0.150758
1827	0.45735	4	0.150758
1828	0.45735	4	0.150758
1829	0.45735	4	0.150758
1830	0.45735	4	0.150758
1831	0.45735	4	0.150758
1832	0.45735	4	0.150758
1833	0.45735	4	0.150758
1834	0.45735	4	0.150758
1835	0.45735	4	0.150758
1836	0.45735	4	0.150758
1837	0.45735	4	0.150758
1838	0.45735	4	0.150758
1839	0.45735	4	0.150758
1840	0.45735	4	0.150758
1841	0.45735	4	0.150758
1842	0.45735	4	0.150758
1843	0.45735	4	0.150758
1844	0.45735	4	0.150758
1845	0.45735	4	0.150758
1846	0.45735	4	0.150758
1847	0.45735	4	0.150758
1848	0.45735	4	0.150758
1849	0.45735	4	0.150758
1850	0.45735	4	0.150758
1851	0.45735	4	0.150758
1852	0.45735	4	0.150758
1853	0.45735	4	0.150758
1854	0.45735	4	0.150758
1855	0.45735	4	0.150758
1856	0.45735	4	0.150758
1857	0.45735	4	0.150758
1858	0.45735	4	0.150758
1859	0.45735	4	0.150758
1860	0.45735	4	0.150758
1861	0.45735	4	0.150758
1862	0.45735	4	0.150758
1863	0.45735	4	0.150758
1864	0.45735	4	0.150758
1865	0.45735	4	0.150758
1866	0.45735	4	0.150758
1867	0.45735	4	0.150758
1868	0.45735	4	0.150758
1869	0.45735	4	0.150758
1870	0.45735	4	0.150758
1871	0.45735	4	0.150758
1872	0.45735	4	0.150758
1873	0.45735	4	0.150758
1874	0.45735	4	0.150758
1875	0.45735	4	0.150758
1876	0.45735	4	0.150758
1877	0.45735	4	0.150758
1878	0.45735	4	0.150758
1879	0.45735	4	0.150758
1880	0.45735	4	0.150758
1881	0.45735	4	0.150758
1882	0.45735	4	0.150758
1883	0.45735	4	0.150758
1884	0.45735	4	0.150758
1885	0.45735	4	0.150758
1886	0.45735	4	0.150758
1887	0.45735	4	0.150758
1888	0.45735	4	0.150758
1889	0.45735	4	0.150758
1890	0.45735	4	0.150758
1891	0.45735	4	0.150758
1892	0.45735	4	0.150758
1893	0.45735	4	0.150758
1894	0.45735	4	0.150758
1895	0.45735	4	0.150758
1896	0.45735	4	0.150758
1897	0.45735	4	0.150758
1898	0.45735	4	0.150758
1899	0.45735	4	0.150758
1900	0.45735	4	0.150758
1901	0.45735	4	0.150758
1902	0.45735	4	0.150758
1903	0.45735	4	0.150758
1904	0.45735	4	0.150758
1905	0.45735	4	0.150758
1906	0.45735	4	0.150758
1907	0.45735	4	0.150758
1908	0.45735	4	0.150758
1909	0.45735	4	0.150758
1910	0.45735	4	0.150758
1911	0.45735	4	0.150758
1912	0.45735	4	0.150758
1913	0.45735	4	0.150758
1914	0.45735	4	0.150758
1915	0.45735	4	0.150758
1916	0.45735	4	0.150758
1917	0.45735	4	0.150758
1918	0.45735	4	0.150758
1919	0.45735	4	0.150758
1920	0.45735	4	0.150758
1921	0.45735	4	0.150758
1922	0.45735	4	0.150758
1923	0.45735	4	0.150758
1924	0.45735	4	0.150758
1925	0.45735	4	0.150758
1926	0.45735	4	0.150758
1927	0.45735	4	0.150758
1928	0.45735	4	0.150758
1929	0.45735	4	0.150758
1930	0.45735	4	0.150758
1931	0.45735	4	0.150758
1932	0.45735	4	0.150758
1933	0.45735	4	0.150758
1934	0.45735	4	0.150758
1935	0.45735	4	0.150758
1936	0.45735	4	0.150758
1937	0.45735	4	0.150758
1938	0.45735	4	0.150758
1939	0.45735	4	0.150758
1940	0.45735	4	0.150758
1941	0.45735	4	0.150758
1942	0.45735	4	0.150758
1943	0.45735	4	0.150758
1944	0.45735	4	0.150758
1945	0.45735	4	0.150758
1946	0.45735	4	0.150758
1947	0.45735	4	0.150758
1948	0.45735	4	0.150758
1949	0.45735	4	0.150758
1950	0.45735	4	0.150758
1951	0.45735	4	0.150758
1952	0.45735	4	0.150758
1953	0.45735	4	0.150758
1954	0.45735	4	0.150758
1955	0.45735	4	0.150758
1956	0.45735	4	0.150758
1957	0.45735	4	0.150758
1958	0.45735	4	0.150758
1959	0.45735	4	0.150758
1960	0.45735	4	0.150758
1961	0.45735	4	0.150758
1962	0.45735	4	0.150758
1963	0.45735	4	0.150758
1964	0.45735	4	0.150758
1965	0.45735	4	0.150758
1966	0.45735	4	0.150758
1967	0.45735	4	0.150758
1968	0.45735	4	0.150758
1969	0.45735	4	0.150758
1970	0.45735	4	0.150758
1971	0.45735	4	0.150758
1972	0.45735	4	0.150758
1973	0.45735	4	0.150758
1974	0.45735	4	0.150758
1975	0.45735	4	0.150758
1976	0.45735	4	0.150758
1977	0.45735	4	0.150758
1978	0.45735	4	0.150758
1979	0.45735	4	0.150758
1980	0.45735	4	0.150758
1981	0.45735	4	0.150758
1982	0.45735	4	0.150758
1983	0.45735	4	0.150758
1984	0.45735	4	0.150758
1985	0.45735	4	0.150758
1986	0.45735	4	0.150758
1987	0.45735	4	0.150758
1988	0.45735	4	0.150758
1989	0.45735	4	0.150758
1990	0.45735	4	0.150758
1991	0.45735	4	0.150758
1992	0.45735	4	0.150758
1993	0.45735	4	0.150758
1994	0.45735	4	0.150758
1995	0.45735	4	0.150758
1996	0.45735	4	0.150758
1997	0.45735	4	0.150758
1998	0.45735	4	0.150758
1999	0.45735	4	0.150758
2000	0.45735	4	0.150758
[truncated: 3,001 more rows]
