# Supplementary material for: Aspiration-driven co-evolution of cooperation with individual behavioral diversity
Source: PLoS One. 2023 Sep 15;18(9):e0291134. doi: 10.1371/journal.pone.0291134 (PMC10503719; doi:10.1371/journal.pone.0291134)
Supplement: S1 Data — (ZIP) [file pone.0291134.s001.zip › M1/v2-L=200/data/aspiration_time,b=1.36_frequency.txt]

1	0.5	0.5	0
2	0.647227	0.664658	0.459408
3	0.721046	0.783023	0.509634
4	0.74886	0.873041	0.552058
5	0.748694	0.950292	0.574876
6	0.731776	1.02279	0.577492
7	0.706135	1.09478	0.568106
8	0.676101	1.16961	0.550809
9	0.644719	1.24547	0.527962
10	0.614725	1.32202	0.501636
11	0.58652	1.38772	0.473525
12	0.560585	1.45352	0.446318
13	0.53657	1.519	0.419317
14	0.51499	1.57952	0.394603
15	0.495383	1.63469	0.37132
16	0.477691	1.69984	0.349474
17	0.46172	1.74579	0.329198
18	0.447624	1.80424	0.31206
19	0.435209	1.85235	0.295096
20	0.424012	1.8986	0.280619
21	0.414177	1.95096	0.26492
22	0.40581	1.98999	0.252807
23	0.39896	2.00965	0.241167
24	0.393115	2.03779	0.230207
25	0.387961	2.05614	0.221969
26	0.383824	2.0818	0.214559
27	0.379658	2.13293	0.208055
28	0.376225	2.18891	0.203167
29	0.373358	2.21502	0.1977
30	0.370643	2.26634	0.193634
31	0.368132	2.32017	0.188425
32	0.366194	2.35579	0.184216
33	0.364855	2.37834	0.180572
34	0.363465	2.41003	0.178103
35	0.36193	2.45527	0.17637
36	0.3609	2.47898	0.173837
37	0.359867	2.53181	0.170232
38	0.3591	2.55431	0.168342
39	0.358168	2.59466	0.166066
40	0.3575	2.6357	0.163694
41	0.357196	2.67124	0.161771
42	0.356792	2.70189	0.159503
43	0.356594	2.74142	0.157993
44	0.356554	2.77298	0.156101
45	0.35664	2.79577	0.153517
46	0.357067	2.79862	0.152237
47	0.357639	2.82167	0.151574
48	0.358134	2.8405	0.150463
49	0.358626	2.86633	0.148688
50	0.359085	2.88463	0.148025
51	0.359854	2.91062	0.14661
52	0.360823	2.91769	0.145868
53	0.361767	2.9286	0.144314
54	0.36287	2.92841	0.144697
55	0.364374	2.93986	0.14399
56	0.365772	2.95208	0.1437
57	0.367174	2.95752	0.143227
58	0.368321	2.98245	0.143088
59	0.369812	2.98722	0.142829
60	0.371211	2.99008	0.1424
61	0.372558	3.01277	0.143988
62	0.373756	3.03747	0.144094
63	0.374953	3.05958	0.144833
64	0.376255	3.06689	0.143875
65	0.377499	3.08855	0.143996
66	0.378816	3.08742	0.143765
67	0.380259	3.08962	0.14274
68	0.381463	3.11433	0.144467
69	0.382787	3.11962	0.144236
70	0.383905	3.13602	0.144834
71	0.384977	3.14727	0.145023
72	0.385762	3.19218	0.147021
73	0.386423	3.20814	0.147129
74	0.387173	3.22868	0.146368
75	0.388068	3.24235	0.145423
76	0.388877	3.26022	0.145627
77	0.389744	3.25257	0.146963
78	0.390474	3.25598	0.148899
79	0.391289	3.28052	0.149834
80	0.392027	3.27974	0.150107
81	0.392716	3.30709	0.149075
82	0.393457	3.2991	0.148156
83	0.394295	3.3206	0.147507
84	0.395154	3.31342	0.147672
85	0.395731	3.357	0.147735
86	0.396297	3.37878	0.1481
87	0.397094	3.39305	0.14883
88	0.397834	3.39993	0.149325
89	0.398407	3.40459	0.149295
90	0.398983	3.40465	0.149473
91	0.399633	3.40846	0.149067
92	0.400251	3.41726	0.148915
93	0.400787	3.44171	0.148708
94	0.401568	3.4213	0.148853
95	0.4023	3.43401	0.148139
96	0.40306	3.43168	0.148001
97	0.403775	3.43	0.14687
98	0.404546	3.43599	0.147198
99	0.405262	3.44692	0.147673
100	0.405948	3.43924	0.148086
101	0.406831	3.45141	0.147293
102	0.407753	3.44643	0.14845
103	0.408563	3.45395	0.149045
104	0.4094	3.45651	0.147941
105	0.410266	3.46258	0.14791
106	0.410827	3.48307	0.14866
107	0.411449	3.5061	0.148553
108	0.412292	3.47497	0.147599
109	0.412986	3.48728	0.14874
110	0.413779	3.50637	0.150148
111	0.414381	3.52021	0.151176
112	0.414748	3.53604	0.152434
113	0.415077	3.5544	0.152078
114	0.415581	3.56332	0.151321
115	0.415994	3.57245	0.151837
116	0.416081	3.59878	0.152156
117	0.416576	3.57298	0.151125
118	0.417077	3.57886	0.150988
119	0.41743	3.5878	0.150526
120	0.417672	3.5872	0.151212
121	0.417897	3.60047	0.152582
122	0.418374	3.59911	0.152092
123	0.419004	3.58845	0.151153
124	0.41947	3.60358	0.152063
125	0.419992	3.59558	0.152275
126	0.420365	3.61308	0.15233
127	0.420787	3.61383	0.151692
128	0.421024	3.61873	0.152006
129	0.421438	3.62701	0.152041
130	0.421885	3.62834	0.152791
131	0.422427	3.62626	0.1528
132	0.42292	3.63976	0.15286
133	0.42331	3.6592	0.153455
134	0.423642	3.66775	0.152722
135	0.424124	3.6677	0.15201
136	0.424554	3.66129	0.152157
137	0.424935	3.68179	0.151994
138	0.425358	3.68357	0.152111
139	0.425662	3.69297	0.15194
140	0.425927	3.69202	0.151828
141	0.426257	3.70034	0.151968
142	0.426771	3.69242	0.150501
143	0.427104	3.68931	0.150742
144	0.427643	3.69086	0.150811
145	0.42813	3.68862	0.150378
146	0.428602	3.69177	0.151103
147	0.4291	3.70516	0.151276
148	0.429557	3.70368	0.151704
149	0.430046	3.70417	0.151807
150	0.430632	3.69982	0.151851
151	0.430934	3.71423	0.153075
152	0.43125	3.72157	0.152893
153	0.431568	3.72567	0.15289
154	0.431981	3.72554	0.152769
155	0.432219	3.74736	0.15342
156	0.432419	3.77058	0.154035
157	0.432555	3.76871	0.154535
158	0.432715	3.76065	0.154501
159	0.433033	3.75226	0.153694
160	0.433387	3.73399	0.152898
161	0.433787	3.74549	0.153134
162	0.434109	3.74039	0.152358
163	0.434555	3.74663	0.152506
164	0.434898	3.75728	0.152362
165	0.435231	3.75812	0.153141
166	0.435573	3.76747	0.153895
167	0.435874	3.76547	0.153509
168	0.436229	3.75538	0.153675
169	0.436633	3.75112	0.153207
170	0.437086	3.75635	0.153252
171	0.437472	3.74511	0.153365
172	0.437962	3.75448	0.153972
173	0.438537	3.74306	0.15382
174	0.439163	3.74777	0.153314
175	0.4396	3.75498	0.152872
176	0.440216	3.75554	0.152906
177	0.440696	3.75218	0.153524
178	0.441133	3.74814	0.154055
179	0.441554	3.7722	0.154488
180	0.441764	3.78098	0.155043
181	0.442061	3.7963	0.155235
182	0.442281	3.7938	0.155688
183	0.442634	3.78495	0.156041
184	0.443057	3.76991	0.155631
185	0.443429	3.7739	0.155887
186	0.443785	3.79085	0.157278
187	0.443959	3.80679	0.157489
188	0.444201	3.80907	0.157458
189	0.444456	3.81732	0.157429
190	0.444782	3.80611	0.156955
191	0.445057	3.80015	0.156973
192	0.445354	3.80235	0.157107
193	0.445688	3.8071	0.157062
194	0.446137	3.79831	0.157513
195	0.446543	3.80315	0.157834
196	0.446835	3.80479	0.157911
197	0.447298	3.79999	0.15675
198	0.447771	3.80342	0.156273
199	0.448193	3.8017	0.156584
200	0.44863	3.79353	0.156978
201	0.449039	3.80354	0.158235
202	0.449339	3.81076	0.159621
203	0.449605	3.8191	0.159887
204	0.449615	3.83387	0.159726
205	0.449696	3.83941	0.159039
206	0.45	3.83727	0.158654
207	0.45027	3.83678	0.15819
208	0.450546	3.84012	0.158701
209	0.450663	3.85368	0.159166
210	0.450762	3.85238	0.159185
211	0.450795	3.86862	0.159036
212	0.450878	3.87304	0.15885
213	0.450937	3.87876	0.158325
214	0.451047	3.88192	0.158276
215	0.45112	3.88474	0.158115
216	0.451293	3.88039	0.157764
217	0.451442	3.88088	0.157783
218	0.451549	3.88309	0.157507
219	0.451706	3.87619	0.157562
220	0.451949	3.87628	0.157314
221	0.452123	3.87827	0.157432
222	0.452329	3.88139	0.157489
223	0.452528	3.88276	0.157183
224	0.452695	3.88811	0.15741
225	0.452804	3.89015	0.157454
226	0.452921	3.89073	0.157734
227	0.453146	3.87731	0.157616
228	0.453361	3.87154	0.157642
229	0.4537	3.86856	0.157764
230	0.453987	3.86041	0.157575
231	0.454226	3.87127	0.158605
232	0.454278	3.8894	0.158917
233	0.454355	3.91019	0.159047
234	0.45444	3.90852	0.158873
235	0.454574	3.90351	0.15833
236	0.454703	3.9129	0.158071
237	0.454828	3.91782	0.158296
238	0.454818	3.92852	0.158597
239	0.454806	3.93567	0.158486
240	0.454866	3.93686	0.15804
241	0.454981	3.94046	0.15796
242	0.455073	3.94181	0.157945
243	0.455148	3.9407	0.158121
244	0.455198	3.9423	0.158141
245	0.455213	3.95154	0.158606
246	0.455182	3.95583	0.15862
247	0.455113	3.96587	0.158211
248	0.455037	3.97056	0.158146
249	0.454938	3.9763	0.158174
250	0.454875	3.97836	0.158036
251	0.454747	3.98184	0.157914
252	0.454711	3.98062	0.157667
253	0.454673	3.97898	0.157661
254	0.454653	3.98076	0.157386
255	0.454627	3.97879	0.157627
256	0.454593	3.98164	0.157557
257	0.454598	3.97902	0.157058
258	0.454619	3.97815	0.157258
259	0.454645	3.98053	0.156982
260	0.45465	3.98148	0.157114
261	0.454663	3.97807	0.156795
262	0.454726	3.96874	0.156722
263	0.454839	3.96329	0.156584
264	0.454898	3.971	0.156613
265	0.45491	3.97379	0.156699
266	0.455001	3.9729	0.156564
267	0.455069	3.97368	0.156674
268	0.455144	3.96816	0.156604
269	0.455199	3.96846	0.156638
270	0.455303	3.96335	0.156462
271	0.455401	3.96335	0.156568
272	0.455526	3.96367	0.156987
273	0.455575	3.9723	0.157237
274	0.455619	3.97279	0.157244
275	0.455649	3.97191	0.157144
276	0.455645	3.97743	0.157292
277	0.455652	3.97332	0.157338
278	0.455624	3.97655	0.157552
279	0.455638	3.98069	0.15732
280	0.455637	3.97818	0.157427
281	0.455651	3.97802	0.157353
282	0.45563	3.98166	0.157436
283	0.455608	3.98457	0.157374
284	0.455572	3.98577	0.157337
285	0.455525	3.98764	0.157439
286	0.455463	3.99073	0.157528
287	0.455395	3.99095	0.157228
288	0.455359	3.98915	0.157132
289	0.455308	3.98962	0.157141
290	0.455278	3.99	0.157077
291	0.455296	3.98903	0.157074
292	0.455289	3.98703	0.157028
293	0.455258	3.98957	0.156987
294	0.455227	3.98991	0.156925
295	0.455212	3.99143	0.156884
296	0.455187	3.99223	0.156894
297	0.455175	3.99312	0.156806
298	0.455175	3.99186	0.156808
299	0.45514	3.99587	0.156951
300	0.455118	3.99588	0.156823
301	0.455106	3.9961	0.156792
302	0.455081	3.99599	0.156774
303	0.455066	3.99723	0.156757
304	0.455047	3.99734	0.156728
305	0.455037	3.99743	0.156709
306	0.45503	3.99755	0.156692
307	0.455021	3.99769	0.15667
308	0.455014	3.99786	0.156648
309	0.455008	3.99788	0.15664
310	0.455003	3.99818	0.156713
311	0.454992	3.99824	0.156697
312	0.454989	3.99834	0.156684
313	0.454989	3.99794	0.156614
314	0.454992	3.99807	0.156607
315	0.454988	3.99814	0.156596
316	0.454985	3.99943	0.156589
317	0.454981	3.99946	0.156581
318	0.454976	3.9995	0.156573
319	0.454971	3.99952	0.156566
320	0.454968	3.99957	0.156559
321	0.454966	3.99962	0.156552
322	0.454965	3.99966	0.156547
323	0.454963	3.99968	0.156544
324	0.454962	3.99972	0.156539
325	0.454961	3.99975	0.156536
326	0.45496	3.99978	0.156532
327	0.454959	3.99979	0.156529
328	0.454957	3.99981	0.156527
329	0.454957	3.99983	0.156524
330	0.454956	3.99984	0.156522
331	0.454955	3.99985	0.15652
332	0.454954	3.99986	0.156519
333	0.454953	3.99987	0.156517
334	0.454952	3.99987	0.156515
335	0.454952	3.99989	0.156514
336	0.454952	3.9999	0.156513
337	0.454951	3.9999	0.156512
338	0.454951	3.99992	0.156511
339	0.454951	3.99993	0.15651
340	0.454951	3.99994	0.156509
341	0.454951	3.99994	0.156508
342	0.454951	3.99995	0.156508
343	0.45495	3.99995	0.156507
344	0.45495	3.99995	0.156507
345	0.45495	3.99996	0.156506
346	0.45495	3.99996	0.156506
347	0.45495	3.99997	0.156506
348	0.45495	3.99997	0.156505
349	0.45495	3.99997	0.156505
350	0.45495	3.99998	0.156505
351	0.45495	3.99998	0.156504
352	0.45495	3.99998	0.156504
353	0.45495	3.99998	0.156504
354	0.45495	3.99999	0.156504
355	0.45495	3.99999	0.156504
356	0.45495	3.99999	0.156504
357	0.45495	3.99999	0.156503
358	0.45495	3.99999	0.156503
359	0.45495	3.99999	0.156503
360	0.45495	3.99999	0.156503
361	0.45495	3.99999	0.156503
362	0.45495	3.99999	0.156503
363	0.45495	3.99999	0.156503
364	0.45495	4	0.156503
365	0.45495	4	0.156503
366	0.45495	4	0.156503
367	0.45495	4	0.156503
368	0.45495	4	0.156503
369	0.45495	4	0.156503
370	0.45495	4	0.156503
371	0.45495	4	0.156503
372	0.45495	4	0.156503
373	0.45495	4	0.156503
374	0.45495	4	0.156503
375	0.45495	4	0.156503
376	0.45495	4	0.156503
377	0.45495	4	0.156503
378	0.45495	4	0.156503
379	0.45495	4	0.156503
380	0.45495	4	0.156503
381	0.45495	4	0.156503
382	0.45495	4	0.156502
383	0.45495	4	0.156502
384	0.45495	4	0.156502
385	0.45495	4	0.156502
386	0.45495	4	0.156502
387	0.45495	4	0.156502
388	0.45495	4	0.156502
389	0.45495	4	0.156502
390	0.45495	4	0.156502
391	0.45495	4	0.156502
392	0.45495	4	0.156502
393	0.45495	4	0.156502
394	0.45495	4	0.156502
395	0.45495	4	0.156502
396	0.45495	4	0.156502
397	0.45495	4	0.156502
398	0.45495	4	0.156502
399	0.45495	4	0.156502
400	0.45495	4	0.156502
401	0.45495	4	0.156502
402	0.45495	4	0.156502
403	0.45495	4	0.156502
404	0.45495	4	0.156502
405	0.45495	4	0.156502
406	0.45495	4	0.156502
407	0.45495	4	0.156502
408	0.45495	4	0.156502
409	0.45495	4	0.156502
410	0.45495	4	0.156502
411	0.45495	4	0.156502
412	0.45495	4	0.156502
413	0.45495	4	0.156502
414	0.45495	4	0.156502
415	0.45495	4	0.156502
416	0.45495	4	0.156502
417	0.45495	4	0.156502
418	0.45495	4	0.156502
419	0.45495	4	0.156502
420	0.45495	4	0.156502
421	0.45495	4	0.156502
422	0.45495	4	0.156502
423	0.45495	4	0.156502
424	0.45495	4	0.156502
425	0.45495	4	0.156502
426	0.45495	4	0.156502
427	0.45495	4	0.156502
428	0.45495	4	0.156502
429	0.45495	4	0.156502
430	0.45495	4	0.156502
431	0.45495	4	0.156502
432	0.45495	4	0.156502
433	0.45495	4	0.156502
434	0.45495	4	0.156502
435	0.45495	4	0.156502
436	0.45495	4	0.156502
437	0.45495	4	0.156502
438	0.45495	4	0.156502
439	0.45495	4	0.156502
440	0.45495	4	0.156502
441	0.45495	4	0.156502
442	0.45495	4	0.156502
443	0.45495	4	0.156502
444	0.45495	4	0.156502
445	0.45495	4	0.156502
446	0.45495	4	0.156502
447	0.45495	4	0.156502
448	0.45495	4	0.156502
449	0.45495	4	0.156502
450	0.45495	4	0.156502
451	0.45495	4	0.156502
452	0.45495	4	0.156502
453	0.45495	4	0.156502
454	0.45495	4	0.156502
455	0.45495	4	0.156502
456	0.45495	4	0.156502
457	0.45495	4	0.156502
458	0.45495	4	0.156502
459	0.45495	4	0.156502
460	0.45495	4	0.156502
461	0.45495	4	0.156502
462	0.45495	4	0.156502
463	0.45495	4	0.156502
464	0.45495	4	0.156502
465	0.45495	4	0.156502
466	0.45495	4	0.156502
467	0.45495	4	0.156502
468	0.45495	4	0.156502
469	0.45495	4	0.156502
470	0.45495	4	0.156502
471	0.45495	4	0.156502
472	0.45495	4	0.156502
473	0.45495	4	0.156502
474	0.45495	4	0.156502
475	0.45495	4	0.156502
476	0.45495	4	0.156502
477	0.45495	4	0.156502
478	0.45495	4	0.156502
479	0.45495	4	0.156502
480	0.45495	4	0.156502
481	0.45495	4	0.156502
482	0.45495	4	0.156502
483	0.45495	4	0.156502
484	0.45495	4	0.156502
485	0.45495	4	0.156502
486	0.45495	4	0.156502
487	0.45495	4	0.156502
488	0.45495	4	0.156502
489	0.45495	4	0.156502
490	0.45495	4	0.156502
491	0.45495	4	0.156502
492	0.45495	4	0.156502
493	0.45495	4	0.156502
494	0.45495	4	0.156502
495	0.45495	4	0.156502
496	0.45495	4	0.156502
497	0.45495	4	0.156502
498	0.45495	4	0.156502
499	0.45495	4	0.156502
500	0.45495	4	0.156502
501	0.45495	4	0.156502
502	0.45495	4	0.156502
503	0.45495	4	0.156502
504	0.45495	4	0.156502
505	0.45495	4	0.156502
506	0.45495	4	0.156502
507	0.45495	4	0.156502
508	0.45495	4	0.156502
509	0.45495	4	0.156502
510	0.45495	4	0.156502
511	0.45495	4	0.156502
512	0.45495	4	0.156502
513	0.45495	4	0.156502
514	0.45495	4	0.156502
515	0.45495	4	0.156502
516	0.45495	4	0.156502
517	0.45495	4	0.156502
518	0.45495	4	0.156502
519	0.45495	4	0.156502
520	0.45495	4	0.156502
521	0.45495	4	0.156502
522	0.45495	4	0.156502
523	0.45495	4	0.156502
524	0.45495	4	0.156502
525	0.45495	4	0.156502
526	0.45495	4	0.156502
527	0.45495	4	0.156502
528	0.45495	4	0.156502
529	0.45495	4	0.156502
530	0.45495	4	0.156502
531	0.45495	4	0.156502
532	0.45495	4	0.156502
533	0.45495	4	0.156502
534	0.45495	4	0.156502
535	0.45495	4	0.156502
536	0.45495	4	0.156502
537	0.45495	4	0.156502
538	0.45495	4	0.156502
539	0.45495	4	0.156502
540	0.45495	4	0.156502
541	0.45495	4	0.156502
542	0.45495	4	0.156502
543	0.45495	4	0.156502
544	0.45495	4	0.156502
545	0.45495	4	0.156502
546	0.45495	4	0.156502
547	0.45495	4	0.156502
548	0.45495	4	0.156502
549	0.45495	4	0.156502
550	0.45495	4	0.156502
551	0.45495	4	0.156502
552	0.45495	4	0.156502
553	0.45495	4	0.156502
554	0.45495	4	0.156502
555	0.45495	4	0.156502
556	0.45495	4	0.156502
557	0.45495	4	0.156502
558	0.45495	4	0.156502
559	0.45495	4	0.156502
560	0.45495	4	0.156502
561	0.45495	4	0.156502
562	0.45495	4	0.156502
563	0.45495	4	0.156502
564	0.45495	4	0.156502
565	0.45495	4	0.156502
566	0.45495	4	0.156502
567	0.45495	4	0.156502
568	0.45495	4	0.156502
569	0.45495	4	0.156502
570	0.45495	4	0.156502
571	0.45495	4	0.156502
572	0.45495	4	0.156502
573	0.45495	4	0.156502
574	0.45495	4	0.156502
575	0.45495	4	0.156502
576	0.45495	4	0.156502
577	0.45495	4	0.156502
578	0.45495	4	0.156502
579	0.45495	4	0.156502
580	0.45495	4	0.156502
581	0.45495	4	0.156502
582	0.45495	4	0.156502
583	0.45495	4	0.156502
584	0.45495	4	0.156502
585	0.45495	4	0.156502
586	0.45495	4	0.156502
587	0.45495	4	0.156502
588	0.45495	4	0.156502
589	0.45495	4	0.156502
590	0.45495	4	0.156502
591	0.45495	4	0.156502
592	0.45495	4	0.156502
593	0.45495	4	0.156502
594	0.45495	4	0.156502
595	0.45495	4	0.156502
596	0.45495	4	0.156502
597	0.45495	4	0.156502
598	0.45495	4	0.156502
599	0.45495	4	0.156502
600	0.45495	4	0.156502
601	0.45495	4	0.156502
602	0.45495	4	0.156502
603	0.45495	4	0.156502
604	0.45495	4	0.156502
605	0.45495	4	0.156502
606	0.45495	4	0.156502
607	0.45495	4	0.156502
608	0.45495	4	0.156502
609	0.45495	4	0.156502
610	0.45495	4	0.156502
611	0.45495	4	0.156502
612	0.45495	4	0.156502
613	0.45495	4	0.156502
614	0.45495	4	0.156502
615	0.45495	4	0.156502
616	0.45495	4	0.156502
617	0.45495	4	0.156502
618	0.45495	4	0.156502
619	0.45495	4	0.156502
620	0.45495	4	0.156502
621	0.45495	4	0.156502
622	0.45495	4	0.156502
623	0.45495	4	0.156502
624	0.45495	4	0.156502
625	0.45495	4	0.156502
626	0.45495	4	0.156502
627	0.45495	4	0.156502
628	0.45495	4	0.156502
629	0.45495	4	0.156502
630	0.45495	4	0.156502
631	0.45495	4	0.156502
632	0.45495	4	0.156502
633	0.45495	4	0.156502
634	0.45495	4	0.156502
635	0.45495	4	0.156502
636	0.45495	4	0.156502
637	0.45495	4	0.156502
638	0.45495	4	0.156502
639	0.45495	4	0.156502
640	0.45495	4	0.156502
641	0.45495	4	0.156502
642	0.45495	4	0.156502
643	0.45495	4	0.156502
644	0.45495	4	0.156502
645	0.45495	4	0.156502
646	0.45495	4	0.156502
647	0.45495	4	0.156502
648	0.45495	4	0.156502
649	0.45495	4	0.156502
650	0.45495	4	0.156502
651	0.45495	4	0.156502
652	0.45495	4	0.156502
653	0.45495	4	0.156502
654	0.45495	4	0.156502
655	0.45495	4	0.156502
656	0.45495	4	0.156502
657	0.45495	4	0.156502
658	0.45495	4	0.156502
659	0.45495	4	0.156502
660	0.45495	4	0.156502
661	0.45495	4	0.156502
662	0.45495	4	0.156502
663	0.45495	4	0.156502
664	0.45495	4	0.156502
665	0.45495	4	0.156502
666	0.45495	4	0.156502
667	0.45495	4	0.156502
668	0.45495	4	0.156502
669	0.45495	4	0.156502
670	0.45495	4	0.156502
671	0.45495	4	0.156502
672	0.45495	4	0.156502
673	0.45495	4	0.156502
674	0.45495	4	0.156502
675	0.45495	4	0.156502
676	0.45495	4	0.156502
677	0.45495	4	0.156502
678	0.45495	4	0.156502
679	0.45495	4	0.156502
680	0.45495	4	0.156502
681	0.45495	4	0.156502
682	0.45495	4	0.156502
683	0.45495	4	0.156502
684	0.45495	4	0.156502
685	0.45495	4	0.156502
686	0.45495	4	0.156502
687	0.45495	4	0.156502
688	0.45495	4	0.156502
689	0.45495	4	0.156502
690	0.45495	4	0.156502
691	0.45495	4	0.156502
692	0.45495	4	0.156502
693	0.45495	4	0.156502
694	0.45495	4	0.156502
695	0.45495	4	0.156502
696	0.45495	4	0.156502
697	0.45495	4	0.156502
698	0.45495	4	0.156502
699	0.45495	4	0.156502
700	0.45495	4	0.156502
701	0.45495	4	0.156502
702	0.45495	4	0.156502
703	0.45495	4	0.156502
704	0.45495	4	0.156502
705	0.45495	4	0.156502
706	0.45495	4	0.156502
707	0.45495	4	0.156502
708	0.45495	4	0.156502
709	0.45495	4	0.156502
710	0.45495	4	0.156502
711	0.45495	4	0.156502
712	0.45495	4	0.156502
713	0.45495	4	0.156502
714	0.45495	4	0.156502
715	0.45495	4	0.156502
716	0.45495	4	0.156502
717	0.45495	4	0.156502
718	0.45495	4	0.156502
719	0.45495	4	0.156502
720	0.45495	4	0.156502
721	0.45495	4	0.156502
722	0.45495	4	0.156502
723	0.45495	4	0.156502
724	0.45495	4	0.156502
725	0.45495	4	0.156502
726	0.45495	4	0.156502
727	0.45495	4	0.156502
728	0.45495	4	0.156502
729	0.45495	4	0.156502
730	0.45495	4	0.156502
731	0.45495	4	0.156502
732	0.45495	4	0.156502
733	0.45495	4	0.156502
734	0.45495	4	0.156502
735	0.45495	4	0.156502
736	0.45495	4	0.156502
737	0.45495	4	0.156502
738	0.45495	4	0.156502
739	0.45495	4	0.156502
740	0.45495	4	0.156502
741	0.45495	4	0.156502
742	0.45495	4	0.156502
743	0.45495	4	0.156502
744	0.45495	4	0.156502
745	0.45495	4	0.156502
746	0.45495	4	0.156502
747	0.45495	4	0.156502
748	0.45495	4	0.156502
749	0.45495	4	0.156502
750	0.45495	4	0.156502
751	0.45495	4	0.156502
752	0.45495	4	0.156502
753	0.45495	4	0.156502
754	0.45495	4	0.156502
755	0.45495	4	0.156502
756	0.45495	4	0.156502
757	0.45495	4	0.156502
758	0.45495	4	0.156502
759	0.45495	4	0.156502
760	0.45495	4	0.156502
761	0.45495	4	0.156502
762	0.45495	4	0.156502
763	0.45495	4	0.156502
764	0.45495	4	0.156502
765	0.45495	4	0.156502
766	0.45495	4	0.156502
767	0.45495	4	0.156502
768	0.45495	4	0.156502
769	0.45495	4	0.156502
770	0.45495	4	0.156502
771	0.45495	4	0.156502
772	0.45495	4	0.156502
773	0.45495	4	0.156502
774	0.45495	4	0.156502
775	0.45495	4	0.156502
776	0.45495	4	0.156502
777	0.45495	4	0.156502
778	0.45495	4	0.156502
779	0.45495	4	0.156502
780	0.45495	4	0.156502
781	0.45495	4	0.156502
782	0.45495	4	0.156502
783	0.45495	4	0.156502
784	0.45495	4	0.156502
785	0.45495	4	0.156502
786	0.45495	4	0.156502
787	0.45495	4	0.156502
788	0.45495	4	0.156502
789	0.45495	4	0.156502
790	0.45495	4	0.156502
791	0.45495	4	0.156502
792	0.45495	4	0.156502
793	0.45495	4	0.156502
794	0.45495	4	0.156502
795	0.45495	4	0.156502
796	0.45495	4	0.156502
797	0.45495	4	0.156502
798	0.45495	4	0.156502
799	0.45495	4	0.156502
800	0.45495	4	0.156502
801	0.45495	4	0.156502
802	0.45495	4	0.156502
803	0.45495	4	0.156502
804	0.45495	4	0.156502
805	0.45495	4	0.156502
806	0.45495	4	0.156502
807	0.45495	4	0.156502
808	0.45495	4	0.156502
809	0.45495	4	0.156502
810	0.45495	4	0.156502
811	0.45495	4	0.156502
812	0.45495	4	0.156502
813	0.45495	4	0.156502
814	0.45495	4	0.156502
815	0.45495	4	0.156502
816	0.45495	4	0.156502
817	0.45495	4	0.156502
818	0.45495	4	0.156502
819	0.45495	4	0.156502
820	0.45495	4	0.156502
821	0.45495	4	0.156502
822	0.45495	4	0.156502
823	0.45495	4	0.156502
824	0.45495	4	0.156502
825	0.45495	4	0.156502
826	0.45495	4	0.156502
827	0.45495	4	0.156502
828	0.45495	4	0.156502
829	0.45495	4	0.156502
830	0.45495	4	0.156502
831	0.45495	4	0.156502
832	0.45495	4	0.156502
833	0.45495	4	0.156502
834	0.45495	4	0.156502
835	0.45495	4	0.156502
836	0.45495	4	0.156502
837	0.45495	4	0.156502
838	0.45495	4	0.156502
839	0.45495	4	0.156502
840	0.45495	4	0.156502
841	0.45495	4	0.156502
842	0.45495	4	0.156502
843	0.45495	4	0.156502
844	0.45495	4	0.156502
845	0.45495	4	0.156502
846	0.45495	4	0.156502
847	0.45495	4	0.156502
848	0.45495	4	0.156502
849	0.45495	4	0.156502
850	0.45495	4	0.156502
851	0.45495	4	0.156502
852	0.45495	4	0.156502
853	0.45495	4	0.156502
854	0.45495	4	0.156502
855	0.45495	4	0.156502
856	0.45495	4	0.156502
857	0.45495	4	0.156502
858	0.45495	4	0.156502
859	0.45495	4	0.156502
860	0.45495	4	0.156502
861	0.45495	4	0.156502
862	0.45495	4	0.156502
863	0.45495	4	0.156502
864	0.45495	4	0.156502
865	0.45495	4	0.156502
866	0.45495	4	0.156502
867	0.45495	4	0.156502
868	0.45495	4	0.156502
869	0.45495	4	0.156502
870	0.45495	4	0.156502
871	0.45495	4	0.156502
872	0.45495	4	0.156502
873	0.45495	4	0.156502
874	0.45495	4	0.156502
875	0.45495	4	0.156502
876	0.45495	4	0.156502
877	0.45495	4	0.156502
878	0.45495	4	0.156502
879	0.45495	4	0.156502
880	0.45495	4	0.156502
881	0.45495	4	0.156502
882	0.45495	4	0.156502
883	0.45495	4	0.156502
884	0.45495	4	0.156502
885	0.45495	4	0.156502
886	0.45495	4	0.156502
887	0.45495	4	0.156502
888	0.45495	4	0.156502
889	0.45495	4	0.156502
890	0.45495	4	0.156502
891	0.45495	4	0.156502
892	0.45495	4	0.156502
893	0.45495	4	0.156502
894	0.45495	4	0.156502
895	0.45495	4	0.156502
896	0.45495	4	0.156502
897	0.45495	4	0.156502
898	0.45495	4	0.156502
899	0.45495	4	0.156502
900	0.45495	4	0.156502
901	0.45495	4	0.156502
902	0.45495	4	0.156502
903	0.45495	4	0.156502
904	0.45495	4	0.156502
905	0.45495	4	0.156502
906	0.45495	4	0.156502
907	0.45495	4	0.156502
908	0.45495	4	0.156502
909	0.45495	4	0.156502
910	0.45495	4	0.156502
911	0.45495	4	0.156502
912	0.45495	4	0.156502
913	0.45495	4	0.156502
914	0.45495	4	0.156502
915	0.45495	4	0.156502
916	0.45495	4	0.156502
917	0.45495	4	0.156502
918	0.45495	4	0.156502
919	0.45495	4	0.156502
920	0.45495	4	0.156502
921	0.45495	4	0.156502
922	0.45495	4	0.156502
923	0.45495	4	0.156502
924	0.45495	4	0.156502
925	0.45495	4	0.156502
926	0.45495	4	0.156502
927	0.45495	4	0.156502
928	0.45495	4	0.156502
929	0.45495	4	0.156502
930	0.45495	4	0.156502
931	0.45495	4	0.156502
932	0.45495	4	0.156502
933	0.45495	4	0.156502
934	0.45495	4	0.156502
935	0.45495	4	0.156502
936	0.45495	4	0.156502
937	0.45495	4	0.156502
938	0.45495	4	0.156502
939	0.45495	4	0.156502
940	0.45495	4	0.156502
941	0.45495	4	0.156502
942	0.45495	4	0.156502
943	0.45495	4	0.156502
944	0.45495	4	0.156502
945	0.45495	4	0.156502
946	0.45495	4	0.156502
947	0.45495	4	0.156502
948	0.45495	4	0.156502
949	0.45495	4	0.156502
950	0.45495	4	0.156502
951	0.45495	4	0.156502
952	0.45495	4	0.156502
953	0.45495	4	0.156502
954	0.45495	4	0.156502
955	0.45495	4	0.156502
956	0.45495	4	0.156502
957	0.45495	4	0.156502
958	0.45495	4	0.156502
959	0.45495	4	0.156502
960	0.45495	4	0.156502
961	0.45495	4	0.156502
962	0.45495	4	0.156502
963	0.45495	4	0.156502
964	0.45495	4	0.156502
965	0.45495	4	0.156502
966	0.45495	4	0.156502
967	0.45495	4	0.156502
968	0.45495	4	0.156502
969	0.45495	4	0.156502
970	0.45495	4	0.156502
971	0.45495	4	0.156502
972	0.45495	4	0.156502
973	0.45495	4	0.156502
974	0.45495	4	0.156502
975	0.45495	4	0.156502
976	0.45495	4	0.156502
977	0.45495	4	0.156502
978	0.45495	4	0.156502
979	0.45495	4	0.156502
980	0.45495	4	0.156502
981	0.45495	4	0.156502
982	0.45495	4	0.156502
983	0.45495	4	0.156502
984	0.45495	4	0.156502
985	0.45495	4	0.156502
986	0.45495	4	0.156502
987	0.45495	4	0.156502
988	0.45495	4	0.156502
989	0.45495	4	0.156502
990	0.45495	4	0.156502
991	0.45495	4	0.156502
992	0.45495	4	0.156502
993	0.45495	4	0.156502
994	0.45495	4	0.156502
995	0.45495	4	0.156502
996	0.45495	4	0.156502
997	0.45495	4	0.156502
998	0.45495	4	0.156502
999	0.45495	4	0.156502
1000	0.45495	4	0.156502
1001	0.45495	4	0.156502
1002	0.45495	4	0.156502
1003	0.45495	4	0.156502
1004	0.45495	4	0.156502
1005	0.45495	4	0.156502
1006	0.45495	4	0.156502
1007	0.45495	4	0.156502
1008	0.45495	4	0.156502
1009	0.45495	4	0.156502
1010	0.45495	4	0.156502
1011	0.45495	4	0.156502
1012	0.45495	4	0.156502
1013	0.45495	4	0.156502
1014	0.45495	4	0.156502
1015	0.45495	4	0.156502
1016	0.45495	4	0.156502
1017	0.45495	4	0.156502
1018	0.45495	4	0.156502
1019	0.45495	4	0.156502
1020	0.45495	4	0.156502
1021	0.45495	4	0.156502
1022	0.45495	4	0.156502
1023	0.45495	4	0.156502
1024	0.45495	4	0.156502
1025	0.45495	4	0.156502
1026	0.45495	4	0.156502
1027	0.45495	4	0.156502
1028	0.45495	4	0.156502
1029	0.45495	4	0.156502
1030	0.45495	4	0.156502
1031	0.45495	4	0.156502
1032	0.45495	4	0.156502
1033	0.45495	4	0.156502
1034	0.45495	4	0.156502
1035	0.45495	4	0.156502
1036	0.45495	4	0.156502
1037	0.45495	4	0.156502
1038	0.45495	4	0.156502
1039	0.45495	4	0.156502
1040	0.45495	4	0.156502
1041	0.45495	4	0.156502
1042	0.45495	4	0.156502
1043	0.45495	4	0.156502
1044	0.45495	4	0.156502
1045	0.45495	4	0.156502
1046	0.45495	4	0.156502
1047	0.45495	4	0.156502
1048	0.45495	4	0.156502
1049	0.45495	4	0.156502
1050	0.45495	4	0.156502
1051	0.45495	4	0.156502
1052	0.45495	4	0.156502
1053	0.45495	4	0.156502
1054	0.45495	4	0.156502
1055	0.45495	4	0.156502
1056	0.45495	4	0.156502
1057	0.45495	4	0.156502
1058	0.45495	4	0.156502
1059	0.45495	4	0.156502
1060	0.45495	4	0.156502
1061	0.45495	4	0.156502
1062	0.45495	4	0.156502
1063	0.45495	4	0.156502
1064	0.45495	4	0.156502
1065	0.45495	4	0.156502
1066	0.45495	4	0.156502
1067	0.45495	4	0.156502
1068	0.45495	4	0.156502
1069	0.45495	4	0.156502
1070	0.45495	4	0.156502
1071	0.45495	4	0.156502
1072	0.45495	4	0.156502
1073	0.45495	4	0.156502
1074	0.45495	4	0.156502
1075	0.45495	4	0.156502
1076	0.45495	4	0.156502
1077	0.45495	4	0.156502
1078	0.45495	4	0.156502
1079	0.45495	4	0.156502
1080	0.45495	4	0.156502
1081	0.45495	4	0.156502
1082	0.45495	4	0.156502
1083	0.45495	4	0.156502
1084	0.45495	4	0.156502
1085	0.45495	4	0.156502
1086	0.45495	4	0.156502
1087	0.45495	4	0.156502
1088	0.45495	4	0.156502
1089	0.45495	4	0.156502
1090	0.45495	4	0.156502
1091	0.45495	4	0.156502
1092	0.45495	4	0.156502
1093	0.45495	4	0.156502
1094	0.45495	4	0.156502
1095	0.45495	4	0.156502
1096	0.45495	4	0.156502
1097	0.45495	4	0.156502
1098	0.45495	4	0.156502
1099	0.45495	4	0.156502
1100	0.45495	4	0.156502
1101	0.45495	4	0.156502
1102	0.45495	4	0.156502
1103	0.45495	4	0.156502
1104	0.45495	4	0.156502
1105	0.45495	4	0.156502
1106	0.45495	4	0.156502
1107	0.45495	4	0.156502
1108	0.45495	4	0.156502
1109	0.45495	4	0.156502
1110	0.45495	4	0.156502
1111	0.45495	4	0.156502
1112	0.45495	4	0.156502
1113	0.45495	4	0.156502
1114	0.45495	4	0.156502
1115	0.45495	4	0.156502
1116	0.45495	4	0.156502
1117	0.45495	4	0.156502
1118	0.45495	4	0.156502
1119	0.45495	4	0.156502
1120	0.45495	4	0.156502
1121	0.45495	4	0.156502
1122	0.45495	4	0.156502
1123	0.45495	4	0.156502
1124	0.45495	4	0.156502
1125	0.45495	4	0.156502
1126	0.45495	4	0.156502
1127	0.45495	4	0.156502
1128	0.45495	4	0.156502
1129	0.45495	4	0.156502
1130	0.45495	4	0.156502
1131	0.45495	4	0.156502
1132	0.45495	4	0.156502
1133	0.45495	4	0.156502
1134	0.45495	4	0.156502
1135	0.45495	4	0.156502
1136	0.45495	4	0.156502
1137	0.45495	4	0.156502
1138	0.45495	4	0.156502
1139	0.45495	4	0.156502
1140	0.45495	4	0.156502
1141	0.45495	4	0.156502
1142	0.45495	4	0.156502
1143	0.45495	4	0.156502
1144	0.45495	4	0.156502
1145	0.45495	4	0.156502
1146	0.45495	4	0.156502
1147	0.45495	4	0.156502
1148	0.45495	4	0.156502
1149	0.45495	4	0.156502
1150	0.45495	4	0.156502
1151	0.45495	4	0.156502
1152	0.45495	4	0.156502
1153	0.45495	4	0.156502
1154	0.45495	4	0.156502
1155	0.45495	4	0.156502
1156	0.45495	4	0.156502
1157	0.45495	4	0.156502
1158	0.45495	4	0.156502
1159	0.45495	4	0.156502
1160	0.45495	4	0.156502
1161	0.45495	4	0.156502
1162	0.45495	4	0.156502
1163	0.45495	4	0.156502
1164	0.45495	4	0.156502
1165	0.45495	4	0.156502
1166	0.45495	4	0.156502
1167	0.45495	4	0.156502
1168	0.45495	4	0.156502
1169	0.45495	4	0.156502
1170	0.45495	4	0.156502
1171	0.45495	4	0.156502
1172	0.45495	4	0.156502
1173	0.45495	4	0.156502
1174	0.45495	4	0.156502
1175	0.45495	4	0.156502
1176	0.45495	4	0.156502
1177	0.45495	4	0.156502
1178	0.45495	4	0.156502
1179	0.45495	4	0.156502
1180	0.45495	4	0.156502
1181	0.45495	4	0.156502
1182	0.45495	4	0.156502
1183	0.45495	4	0.156502
1184	0.45495	4	0.156502
1185	0.45495	4	0.156502
1186	0.45495	4	0.156502
1187	0.45495	4	0.156502
1188	0.45495	4	0.156502
1189	0.45495	4	0.156502
1190	0.45495	4	0.156502
1191	0.45495	4	0.156502
1192	0.45495	4	0.156502
1193	0.45495	4	0.156502
1194	0.45495	4	0.156502
1195	0.45495	4	0.156502
1196	0.45495	4	0.156502
1197	0.45495	4	0.156502
1198	0.45495	4	0.156502
1199	0.45495	4	0.156502
1200	0.45495	4	0.156502
1201	0.45495	4	0.156502
1202	0.45495	4	0.156502
1203	0.45495	4	0.156502
1204	0.45495	4	0.156502
1205	0.45495	4	0.156502
1206	0.45495	4	0.156502
1207	0.45495	4	0.156502
1208	0.45495	4	0.156502
1209	0.45495	4	0.156502
1210	0.45495	4	0.156502
1211	0.45495	4	0.156502
1212	0.45495	4	0.156502
1213	0.45495	4	0.156502
1214	0.45495	4	0.156502
1215	0.45495	4	0.156502
1216	0.45495	4	0.156502
1217	0.45495	4	0.156502
1218	0.45495	4	0.156502
1219	0.45495	4	0.156502
1220	0.45495	4	0.156502
1221	0.45495	4	0.156502
1222	0.45495	4	0.156502
1223	0.45495	4	0.156502
1224	0.45495	4	0.156502
1225	0.45495	4	0.156502
1226	0.45495	4	0.156502
1227	0.45495	4	0.156502
1228	0.45495	4	0.156502
1229	0.45495	4	0.156502
1230	0.45495	4	0.156502
1231	0.45495	4	0.156502
1232	0.45495	4	0.156502
1233	0.45495	4	0.156502
1234	0.45495	4	0.156502
1235	0.45495	4	0.156502
1236	0.45495	4	0.156502
1237	0.45495	4	0.156502
1238	0.45495	4	0.156502
1239	0.45495	4	0.156502
1240	0.45495	4	0.156502
1241	0.45495	4	0.156502
1242	0.45495	4	0.156502
1243	0.45495	4	0.156502
1244	0.45495	4	0.156502
1245	0.45495	4	0.156502
1246	0.45495	4	0.156502
1247	0.45495	4	0.156502
1248	0.45495	4	0.156502
1249	0.45495	4	0.156502
1250	0.45495	4	0.156502
1251	0.45495	4	0.156502
1252	0.45495	4	0.156502
1253	0.45495	4	0.156502
1254	0.45495	4	0.156502
1255	0.45495	4	0.156502
1256	0.45495	4	0.156502
1257	0.45495	4	0.156502
1258	0.45495	4	0.156502
1259	0.45495	4	0.156502
1260	0.45495	4	0.156502
1261	0.45495	4	0.156502
1262	0.45495	4	0.156502
1263	0.45495	4	0.156502
1264	0.45495	4	0.156502
1265	0.45495	4	0.156502
1266	0.45495	4	0.156502
1267	0.45495	4	0.156502
1268	0.45495	4	0.156502
1269	0.45495	4	0.156502
1270	0.45495	4	0.156502
1271	0.45495	4	0.156502
1272	0.45495	4	0.156502
1273	0.45495	4	0.156502
1274	0.45495	4	0.156502
1275	0.45495	4	0.156502
1276	0.45495	4	0.156502
1277	0.45495	4	0.156502
1278	0.45495	4	0.156502
1279	0.45495	4	0.156502
1280	0.45495	4	0.156502
1281	0.45495	4	0.156502
1282	0.45495	4	0.156502
1283	0.45495	4	0.156502
1284	0.45495	4	0.156502
1285	0.45495	4	0.156502
1286	0.45495	4	0.156502
1287	0.45495	4	0.156502
1288	0.45495	4	0.156502
1289	0.45495	4	0.156502
1290	0.45495	4	0.156502
1291	0.45495	4	0.156502
1292	0.45495	4	0.156502
1293	0.45495	4	0.156502
1294	0.45495	4	0.156502
1295	0.45495	4	0.156502
1296	0.45495	4	0.156502
1297	0.45495	4	0.156502
1298	0.45495	4	0.156502
1299	0.45495	4	0.156502
1300	0.45495	4	0.156502
1301	0.45495	4	0.156502
1302	0.45495	4	0.156502
1303	0.45495	4	0.156502
1304	0.45495	4	0.156502
1305	0.45495	4	0.156502
1306	0.45495	4	0.156502
1307	0.45495	4	0.156502
1308	0.45495	4	0.156502
1309	0.45495	4	0.156502
1310	0.45495	4	0.156502
1311	0.45495	4	0.156502
1312	0.45495	4	0.156502
1313	0.45495	4	0.156502
1314	0.45495	4	0.156502
1315	0.45495	4	0.156502
1316	0.45495	4	0.156502
1317	0.45495	4	0.156502
1318	0.45495	4	0.156502
1319	0.45495	4	0.156502
1320	0.45495	4	0.156502
1321	0.45495	4	0.156502
1322	0.45495	4	0.156502
1323	0.45495	4	0.156502
1324	0.45495	4	0.156502
1325	0.45495	4	0.156502
1326	0.45495	4	0.156502
1327	0.45495	4	0.156502
1328	0.45495	4	0.156502
1329	0.45495	4	0.156502
1330	0.45495	4	0.156502
1331	0.45495	4	0.156502
1332	0.45495	4	0.156502
1333	0.45495	4	0.156502
1334	0.45495	4	0.156502
1335	0.45495	4	0.156502
1336	0.45495	4	0.156502
1337	0.45495	4	0.156502
1338	0.45495	4	0.156502
1339	0.45495	4	0.156502
1340	0.45495	4	0.156502
1341	0.45495	4	0.156502
1342	0.45495	4	0.156502
1343	0.45495	4	0.156502
1344	0.45495	4	0.156502
1345	0.45495	4	0.156502
1346	0.45495	4	0.156502
1347	0.45495	4	0.156502
1348	0.45495	4	0.156502
1349	0.45495	4	0.156502
1350	0.45495	4	0.156502
1351	0.45495	4	0.156502
1352	0.45495	4	0.156502
1353	0.45495	4	0.156502
1354	0.45495	4	0.156502
1355	0.45495	4	0.156502
1356	0.45495	4	0.156502
1357	0.45495	4	0.156502
1358	0.45495	4	0.156502
1359	0.45495	4	0.156502
1360	0.45495	4	0.156502
1361	0.45495	4	0.156502
1362	0.45495	4	0.156502
1363	0.45495	4	0.156502
1364	0.45495	4	0.156502
1365	0.45495	4	0.156502
1366	0.45495	4	0.156502
1367	0.45495	4	0.156502
1368	0.45495	4	0.156502
1369	0.45495	4	0.156502
1370	0.45495	4	0.156502
1371	0.45495	4	0.156502
1372	0.45495	4	0.156502
1373	0.45495	4	0.156502
1374	0.45495	4	0.156502
1375	0.45495	4	0.156502
1376	0.45495	4	0.156502
1377	0.45495	4	0.156502
1378	0.45495	4	0.156502
1379	0.45495	4	0.156502
1380	0.45495	4	0.156502
1381	0.45495	4	0.156502
1382	0.45495	4	0.156502
1383	0.45495	4	0.156502
1384	0.45495	4	0.156502
1385	0.45495	4	0.156502
1386	0.45495	4	0.156502
1387	0.45495	4	0.156502
1388	0.45495	4	0.156502
1389	0.45495	4	0.156502
1390	0.45495	4	0.156502
1391	0.45495	4	0.156502
1392	0.45495	4	0.156502
1393	0.45495	4	0.156502
1394	0.45495	4	0.156502
1395	0.45495	4	0.156502
1396	0.45495	4	0.156502
1397	0.45495	4	0.156502
1398	0.45495	4	0.156502
1399	0.45495	4	0.156502
1400	0.45495	4	0.156502
1401	0.45495	4	0.156502
1402	0.45495	4	0.156502
1403	0.45495	4	0.156502
1404	0.45495	4	0.156502
1405	0.45495	4	0.156502
1406	0.45495	4	0.156502
1407	0.45495	4	0.156502
1408	0.45495	4	0.156502
1409	0.45495	4	0.156502
1410	0.45495	4	0.156502
1411	0.45495	4	0.156502
1412	0.45495	4	0.156502
1413	0.45495	4	0.156502
1414	0.45495	4	0.156502
1415	0.45495	4	0.156502
1416	0.45495	4	0.156502
1417	0.45495	4	0.156502
1418	0.45495	4	0.156502
1419	0.45495	4	0.156502
1420	0.45495	4	0.156502
1421	0.45495	4	0.156502
1422	0.45495	4	0.156502
1423	0.45495	4	0.156502
1424	0.45495	4	0.156502
1425	0.45495	4	0.156502
1426	0.45495	4	0.156502
1427	0.45495	4	0.156502
1428	0.45495	4	0.156502
1429	0.45495	4	0.156502
1430	0.45495	4	0.156502
1431	0.45495	4	0.156502
1432	0.45495	4	0.156502
1433	0.45495	4	0.156502
1434	0.45495	4	0.156502
1435	0.45495	4	0.156502
1436	0.45495	4	0.156502
1437	0.45495	4	0.156502
1438	0.45495	4	0.156502
1439	0.45495	4	0.156502
1440	0.45495	4	0.156502
1441	0.45495	4	0.156502
1442	0.45495	4	0.156502
1443	0.45495	4	0.156502
1444	0.45495	4	0.156502
1445	0.45495	4	0.156502
1446	0.45495	4	0.156502
1447	0.45495	4	0.156502
1448	0.45495	4	0.156502
1449	0.45495	4	0.156502
1450	0.45495	4	0.156502
1451	0.45495	4	0.156502
1452	0.45495	4	0.156502
1453	0.45495	4	0.156502
1454	0.45495	4	0.156502
1455	0.45495	4	0.156502
1456	0.45495	4	0.156502
1457	0.45495	4	0.156502
1458	0.45495	4	0.156502
1459	0.45495	4	0.156502
1460	0.45495	4	0.156502
1461	0.45495	4	0.156502
1462	0.45495	4	0.156502
1463	0.45495	4	0.156502
1464	0.45495	4	0.156502
1465	0.45495	4	0.156502
1466	0.45495	4	0.156502
1467	0.45495	4	0.156502
1468	0.45495	4	0.156502
1469	0.45495	4	0.156502
1470	0.45495	4	0.156502
1471	0.45495	4	0.156502
1472	0.45495	4	0.156502
1473	0.45495	4	0.156502
1474	0.45495	4	0.156502
1475	0.45495	4	0.156502
1476	0.45495	4	0.156502
1477	0.45495	4	0.156502
1478	0.45495	4	0.156502
1479	0.45495	4	0.156502
1480	0.45495	4	0.156502
1481	0.45495	4	0.156502
1482	0.45495	4	0.156502
1483	0.45495	4	0.156502
1484	0.45495	4	0.156502
1485	0.45495	4	0.156502
1486	0.45495	4	0.156502
1487	0.45495	4	0.156502
1488	0.45495	4	0.156502
1489	0.45495	4	0.156502
1490	0.45495	4	0.156502
1491	0.45495	4	0.156502
1492	0.45495	4	0.156502
1493	0.45495	4	0.156502
1494	0.45495	4	0.156502
1495	0.45495	4	0.156502
1496	0.45495	4	0.156502
1497	0.45495	4	0.156502
1498	0.45495	4	0.156502
1499	0.45495	4	0.156502
1500	0.45495	4	0.156502
1501	0.45495	4	0.156502
1502	0.45495	4	0.156502
1503	0.45495	4	0.156502
1504	0.45495	4	0.156502
1505	0.45495	4	0.156502
1506	0.45495	4	0.156502
1507	0.45495	4	0.156502
1508	0.45495	4	0.156502
1509	0.45495	4	0.156502
1510	0.45495	4	0.156502
1511	0.45495	4	0.156502
1512	0.45495	4	0.156502
1513	0.45495	4	0.156502
1514	0.45495	4	0.156502
1515	0.45495	4	0.156502
1516	0.45495	4	0.156502
1517	0.45495	4	0.156502
1518	0.45495	4	0.156502
1519	0.45495	4	0.156502
1520	0.45495	4	0.156502
1521	0.45495	4	0.156502
1522	0.45495	4	0.156502
1523	0.45495	4	0.156502
1524	0.45495	4	0.156502
1525	0.45495	4	0.156502
1526	0.45495	4	0.156502
1527	0.45495	4	0.156502
1528	0.45495	4	0.156502
1529	0.45495	4	0.156502
1530	0.45495	4	0.156502
1531	0.45495	4	0.156502
1532	0.45495	4	0.156502
1533	0.45495	4	0.156502
1534	0.45495	4	0.156502
1535	0.45495	4	0.156502
1536	0.45495	4	0.156502
1537	0.45495	4	0.156502
1538	0.45495	4	0.156502
1539	0.45495	4	0.156502
1540	0.45495	4	0.156502
1541	0.45495	4	0.156502
1542	0.45495	4	0.156502
1543	0.45495	4	0.156502
1544	0.45495	4	0.156502
1545	0.45495	4	0.156502
1546	0.45495	4	0.156502
1547	0.45495	4	0.156502
1548	0.45495	4	0.156502
1549	0.45495	4	0.156502
1550	0.45495	4	0.156502
1551	0.45495	4	0.156502
1552	0.45495	4	0.156502
1553	0.45495	4	0.156502
1554	0.45495	4	0.156502
1555	0.45495	4	0.156502
1556	0.45495	4	0.156502
1557	0.45495	4	0.156502
1558	0.45495	4	0.156502
1559	0.45495	4	0.156502
1560	0.45495	4	0.156502
1561	0.45495	4	0.156502
1562	0.45495	4	0.156502
1563	0.45495	4	0.156502
1564	0.45495	4	0.156502
1565	0.45495	4	0.156502
1566	0.45495	4	0.156502
1567	0.45495	4	0.156502
1568	0.45495	4	0.156502
1569	0.45495	4	0.156502
1570	0.45495	4	0.156502
1571	0.45495	4	0.156502
1572	0.45495	4	0.156502
1573	0.45495	4	0.156502
1574	0.45495	4	0.156502
1575	0.45495	4	0.156502
1576	0.45495	4	0.156502
1577	0.45495	4	0.156502
1578	0.45495	4	0.156502
1579	0.45495	4	0.156502
1580	0.45495	4	0.156502
1581	0.45495	4	0.156502
1582	0.45495	4	0.156502
1583	0.45495	4	0.156502
1584	0.45495	4	0.156502
1585	0.45495	4	0.156502
1586	0.45495	4	0.156502
1587	0.45495	4	0.156502
1588	0.45495	4	0.156502
1589	0.45495	4	0.156502
1590	0.45495	4	0.156502
1591	0.45495	4	0.156502
1592	0.45495	4	0.156502
1593	0.45495	4	0.156502
1594	0.45495	4	0.156502
1595	0.45495	4	0.156502
1596	0.45495	4	0.156502
1597	0.45495	4	0.156502
1598	0.45495	4	0.156502
1599	0.45495	4	0.156502
1600	0.45495	4	0.156502
1601	0.45495	4	0.156502
1602	0.45495	4	0.156502
1603	0.45495	4	0.156502
1604	0.45495	4	0.156502
1605	0.45495	4	0.156502
1606	0.45495	4	0.156502
1607	0.45495	4	0.156502
1608	0.45495	4	0.156502
1609	0.45495	4	0.156502
1610	0.45495	4	0.156502
1611	0.45495	4	0.156502
1612	0.45495	4	0.156502
1613	0.45495	4	0.156502
1614	0.45495	4	0.156502
1615	0.45495	4	0.156502
1616	0.45495	4	0.156502
1617	0.45495	4	0.156502
1618	0.45495	4	0.156502
1619	0.45495	4	0.156502
1620	0.45495	4	0.156502
1621	0.45495	4	0.156502
1622	0.45495	4	0.156502
1623	0.45495	4	0.156502
1624	0.45495	4	0.156502
1625	0.45495	4	0.156502
1626	0.45495	4	0.156502
1627	0.45495	4	0.156502
1628	0.45495	4	0.156502
1629	0.45495	4	0.156502
1630	0.45495	4	0.156502
1631	0.45495	4	0.156502
1632	0.45495	4	0.156502
1633	0.45495	4	0.156502
1634	0.45495	4	0.156502
1635	0.45495	4	0.156502
1636	0.45495	4	0.156502
1637	0.45495	4	0.156502
1638	0.45495	4	0.156502
1639	0.45495	4	0.156502
1640	0.45495	4	0.156502
1641	0.45495	4	0.156502
1642	0.45495	4	0.156502
1643	0.45495	4	0.156502
1644	0.45495	4	0.156502
1645	0.45495	4	0.156502
1646	0.45495	4	0.156502
1647	0.45495	4	0.156502
1648	0.45495	4	0.156502
1649	0.45495	4	0.156502
1650	0.45495	4	0.156502
1651	0.45495	4	0.156502
1652	0.45495	4	0.156502
1653	0.45495	4	0.156502
1654	0.45495	4	0.156502
1655	0.45495	4	0.156502
1656	0.45495	4	0.156502
1657	0.45495	4	0.156502
1658	0.45495	4	0.156502
1659	0.45495	4	0.156502
1660	0.45495	4	0.156502
1661	0.45495	4	0.156502
1662	0.45495	4	0.156502
1663	0.45495	4	0.156502
1664	0.45495	4	0.156502
1665	0.45495	4	0.156502
1666	0.45495	4	0.156502
1667	0.45495	4	0.156502
1668	0.45495	4	0.156502
1669	0.45495	4	0.156502
1670	0.45495	4	0.156502
1671	0.45495	4	0.156502
1672	0.45495	4	0.156502
1673	0.45495	4	0.156502
1674	0.45495	4	0.156502
1675	0.45495	4	0.156502
1676	0.45495	4	0.156502
1677	0.45495	4	0.156502
1678	0.45495	4	0.156502
1679	0.45495	4	0.156502
1680	0.45495	4	0.156502
1681	0.45495	4	0.156502
1682	0.45495	4	0.156502
1683	0.45495	4	0.156502
1684	0.45495	4	0.156502
1685	0.45495	4	0.156502
1686	0.45495	4	0.156502
1687	0.45495	4	0.156502
1688	0.45495	4	0.156502
1689	0.45495	4	0.156502
1690	0.45495	4	0.156502
1691	0.45495	4	0.156502
1692	0.45495	4	0.156502
1693	0.45495	4	0.156502
1694	0.45495	4	0.156502
1695	0.45495	4	0.156502
1696	0.45495	4	0.156502
1697	0.45495	4	0.156502
1698	0.45495	4	0.156502
1699	0.45495	4	0.156502
1700	0.45495	4	0.156502
1701	0.45495	4	0.156502
1702	0.45495	4	0.156502
1703	0.45495	4	0.156502
1704	0.45495	4	0.156502
1705	0.45495	4	0.156502
1706	0.45495	4	0.156502
1707	0.45495	4	0.156502
1708	0.45495	4	0.156502
1709	0.45495	4	0.156502
1710	0.45495	4	0.156502
1711	0.45495	4	0.156502
1712	0.45495	4	0.156502
1713	0.45495	4	0.156502
1714	0.45495	4	0.156502
1715	0.45495	4	0.156502
1716	0.45495	4	0.156502
1717	0.45495	4	0.156502
1718	0.45495	4	0.156502
1719	0.45495	4	0.156502
1720	0.45495	4	0.156502
1721	0.45495	4	0.156502
1722	0.45495	4	0.156502
1723	0.45495	4	0.156502
1724	0.45495	4	0.156502
1725	0.45495	4	0.156502
1726	0.45495	4	0.156502
1727	0.45495	4	0.156502
1728	0.45495	4	0.156502
1729	0.45495	4	0.156502
1730	0.45495	4	0.156502
1731	0.45495	4	0.156502
1732	0.45495	4	0.156502
1733	0.45495	4	0.156502
1734	0.45495	4	0.156502
1735	0.45495	4	0.156502
1736	0.45495	4	0.156502
1737	0.45495	4	0.156502
1738	0.45495	4	0.156502
1739	0.45495	4	0.156502
1740	0.45495	4	0.156502
1741	0.45495	4	0.156502
1742	0.45495	4	0.156502
1743	0.45495	4	0.156502
1744	0.45495	4	0.156502
1745	0.45495	4	0.156502
1746	0.45495	4	0.156502
1747	0.45495	4	0.156502
1748	0.45495	4	0.156502
1749	0.45495	4	0.156502
1750	0.45495	4	0.156502
1751	0.45495	4	0.156502
1752	0.45495	4	0.156502
1753	0.45495	4	0.156502
1754	0.45495	4	0.156502
1755	0.45495	4	0.156502
1756	0.45495	4	0.156502
1757	0.45495	4	0.156502
1758	0.45495	4	0.156502
1759	0.45495	4	0.156502
1760	0.45495	4	0.156502
1761	0.45495	4	0.156502
1762	0.45495	4	0.156502
1763	0.45495	4	0.156502
1764	0.45495	4	0.156502
1765	0.45495	4	0.156502
1766	0.45495	4	0.156502
1767	0.45495	4	0.156502
1768	0.45495	4	0.156502
1769	0.45495	4	0.156502
1770	0.45495	4	0.156502
1771	0.45495	4	0.156502
1772	0.45495	4	0.156502
1773	0.45495	4	0.156502
1774	0.45495	4	0.156502
1775	0.45495	4	0.156502
1776	0.45495	4	0.156502
1777	0.45495	4	0.156502
1778	0.45495	4	0.156502
1779	0.45495	4	0.156502
1780	0.45495	4	0.156502
1781	0.45495	4	0.156502
1782	0.45495	4	0.156502
1783	0.45495	4	0.156502
1784	0.45495	4	0.156502
1785	0.45495	4	0.156502
1786	0.45495	4	0.156502
1787	0.45495	4	0.156502
1788	0.45495	4	0.156502
1789	0.45495	4	0.156502
1790	0.45495	4	0.156502
1791	0.45495	4	0.156502
1792	0.45495	4	0.156502
1793	0.45495	4	0.156502
1794	0.45495	4	0.156502
1795	0.45495	4	0.156502
1796	0.45495	4	0.156502
1797	0.45495	4	0.156502
1798	0.45495	4	0.156502
1799	0.45495	4	0.156502
1800	0.45495	4	0.156502
1801	0.45495	4	0.156502
1802	0.45495	4	0.156502
1803	0.45495	4	0.156502
1804	0.45495	4	0.156502
1805	0.45495	4	0.156502
1806	0.45495	4	0.156502
1807	0.45495	4	0.156502
1808	0.45495	4	0.156502
1809	0.45495	4	0.156502
1810	0.45495	4	0.156502
1811	0.45495	4	0.156502
1812	0.45495	4	0.156502
1813	0.45495	4	0.156502
1814	0.45495	4	0.156502
1815	0.45495	4	0.156502
1816	0.45495	4	0.156502
1817	0.45495	4	0.156502
1818	0.45495	4	0.156502
1819	0.45495	4	0.156502
1820	0.45495	4	0.156502
1821	0.45495	4	0.156502
1822	0.45495	4	0.156502
1823	0.45495	4	0.156502
1824	0.45495	4	0.156502
1825	0.45495	4	0.156502
1826	0.45495	4	0.156502
1827	0.45495	4	0.156502
1828	0.45495	4	0.156502
1829	0.45495	4	0.156502
1830	0.45495	4	0.156502
1831	0.45495	4	0.156502
1832	0.45495	4	0.156502
1833	0.45495	4	0.156502
1834	0.45495	4	0.156502
1835	0.45495	4	0.156502
1836	0.45495	4	0.156502
1837	0.45495	4	0.156502
1838	0.45495	4	0.156502
1839	0.45495	4	0.156502
1840	0.45495	4	0.156502
1841	0.45495	4	0.156502
1842	0.45495	4	0.156502
1843	0.45495	4	0.156502
1844	0.45495	4	0.156502
1845	0.45495	4	0.156502
1846	0.45495	4	0.156502
1847	0.45495	4	0.156502
1848	0.45495	4	0.156502
1849	0.45495	4	0.156502
1850	0.45495	4	0.156502
1851	0.45495	4	0.156502
1852	0.45495	4	0.156502
1853	0.45495	4	0.156502
1854	0.45495	4	0.156502
1855	0.45495	4	0.156502
1856	0.45495	4	0.156502
1857	0.45495	4	0.156502
1858	0.45495	4	0.156502
1859	0.45495	4	0.156502
1860	0.45495	4	0.156502
1861	0.45495	4	0.156502
1862	0.45495	4	0.156502
1863	0.45495	4	0.156502
1864	0.45495	4	0.156502
1865	0.45495	4	0.156502
1866	0.45495	4	0.156502
1867	0.45495	4	0.156502
1868	0.45495	4	0.156502
1869	0.45495	4	0.156502
1870	0.45495	4	0.156502
1871	0.45495	4	0.156502
1872	0.45495	4	0.156502
1873	0.45495	4	0.156502
1874	0.45495	4	0.156502
1875	0.45495	4	0.156502
1876	0.45495	4	0.156502
1877	0.45495	4	0.156502
1878	0.45495	4	0.156502
1879	0.45495	4	0.156502
1880	0.45495	4	0.156502
1881	0.45495	4	0.156502
1882	0.45495	4	0.156502
1883	0.45495	4	0.156502
1884	0.45495	4	0.156502
1885	0.45495	4	0.156502
1886	0.45495	4	0.156502
1887	0.45495	4	0.156502
1888	0.45495	4	0.156502
1889	0.45495	4	0.156502
1890	0.45495	4	0.156502
1891	0.45495	4	0.156502
1892	0.45495	4	0.156502
1893	0.45495	4	0.156502
1894	0.45495	4	0.156502
1895	0.45495	4	0.156502
1896	0.45495	4	0.156502
1897	0.45495	4	0.156502
1898	0.45495	4	0.156502
1899	0.45495	4	0.156502
1900	0.45495	4	0.156502
1901	0.45495	4	0.156502
1902	0.45495	4	0.156502
1903	0.45495	4	0.156502
1904	0.45495	4	0.156502
1905	0.45495	4	0.156502
1906	0.45495	4	0.156502
1907	0.45495	4	0.156502
1908	0.45495	4	0.156502
1909	0.45495	4	0.156502
1910	0.45495	4	0.156502
1911	0.45495	4	0.156502
1912	0.45495	4	0.156502
1913	0.45495	4	0.156502
1914	0.45495	4	0.156502
1915	0.45495	4	0.156502
1916	0.45495	4	0.156502
1917	0.45495	4	0.156502
1918	0.45495	4	0.156502
1919	0.45495	4	0.156502
1920	0.45495	4	0.156502
1921	0.45495	4	0.156502
1922	0.45495	4	0.156502
1923	0.45495	4	0.156502
1924	0.45495	4	0.156502
1925	0.45495	4	0.156502
1926	0.45495	4	0.156502
1927	0.45495	4	0.156502
1928	0.45495	4	0.156502
1929	0.45495	4	0.156502
1930	0.45495	4	0.156502
1931	0.45495	4	0.156502
1932	0.45495	4	0.156502
1933	0.45495	4	0.156502
1934	0.45495	4	0.156502
1935	0.45495	4	0.156502
1936	0.45495	4	0.156502
1937	0.45495	4	0.156502
1938	0.45495	4	0.156502
1939	0.45495	4	0.156502
1940	0.45495	4	0.156502
1941	0.45495	4	0.156502
1942	0.45495	4	0.156502
1943	0.45495	4	0.156502
1944	0.45495	4	0.156502
1945	0.45495	4	0.156502
1946	0.45495	4	0.156502
1947	0.45495	4	0.156502
1948	0.45495	4	0.156502
1949	0.45495	4	0.156502
1950	0.45495	4	0.156502
1951	0.45495	4	0.156502
1952	0.45495	4	0.156502
1953	0.45495	4	0.156502
1954	0.45495	4	0.156502
1955	0.45495	4	0.156502
1956	0.45495	4	0.156502
1957	0.45495	4	0.156502
1958	0.45495	4	0.156502
1959	0.45495	4	0.156502
1960	0.45495	4	0.156502
1961	0.45495	4	0.156502
1962	0.45495	4	0.156502
1963	0.45495	4	0.156502
1964	0.45495	4	0.156502
1965	0.45495	4	0.156502
1966	0.45495	4	0.156502
1967	0.45495	4	0.156502
1968	0.45495	4	0.156502
1969	0.45495	4	0.156502
1970	0.45495	4	0.156502
1971	0.45495	4	0.156502
1972	0.45495	4	0.156502
1973	0.45495	4	0.156502
1974	0.45495	4	0.156502
1975	0.45495	4	0.156502
1976	0.45495	4	0.156502
1977	0.45495	4	0.156502
1978	0.45495	4	0.156502
1979	0.45495	4	0.156502
1980	0.45495	4	0.156502
1981	0.45495	4	0.156502
1982	0.45495	4	0.156502
1983	0.45495	4	0.156502
1984	0.45495	4	0.156502
1985	0.45495	4	0.156502
1986	0.45495	4	0.156502
1987	0.45495	4	0.156502
1988	0.45495	4	0.156502
1989	0.45495	4	0.156502
1990	0.45495	4	0.156502
1991	0.45495	4	0.156502
1992	0.45495	4	0.156502
1993	0.45495	4	0.156502
1994	0.45495	4	0.156502
1995	0.45495	4	0.156502
1996	0.45495	4	0.156502
1997	0.45495	4	0.156502
1998	0.45495	4	0.156502
1999	0.45495	4	0.156502
2000	0.45495	4	0.156502
[truncated: 3,001 more rows]
