# Supplementary material for: Aspiration-driven co-evolution of cooperation with individual behavioral diversity
Source: PLoS One. 2023 Sep 15;18(9):e0291134. doi: 10.1371/journal.pone.0291134 (PMC10503719; doi:10.1371/journal.pone.0291134)
Supplement: S1 Data — (ZIP) [file pone.0291134.s001.zip › M1/v2-L=200/data/aspiration_time,b=1.37_frequency.txt]

1	0.5	0.5	0
2	0.647048	0.664974	0.45987
3	0.721502	0.783146	0.508192
4	0.748879	0.873382	0.551481
5	0.747993	0.950756	0.572238
6	0.731051	1.02182	0.578476
7	0.704819	1.09184	0.569438
8	0.674512	1.16199	0.551134
9	0.642955	1.23728	0.526662
10	0.612401	1.30915	0.500834
11	0.583709	1.38065	0.473463
12	0.556614	1.44553	0.446214
13	0.53201	1.50687	0.4191
14	0.509949	1.55833	0.394238
15	0.489967	1.6116	0.369481
16	0.472315	1.67721	0.347744
17	0.456491	1.74157	0.327298
18	0.442927	1.78406	0.308666
19	0.43084	1.82405	0.293303
20	0.419865	1.86685	0.277935
21	0.410165	1.89888	0.265711
22	0.401522	1.96394	0.253388
23	0.394307	2.00653	0.24145
24	0.387945	2.02527	0.232316
25	0.382842	2.05568	0.223085
26	0.378151	2.09263	0.215036
27	0.374198	2.14266	0.207218
28	0.370682	2.14075	0.201533
29	0.367958	2.18922	0.195228
30	0.365325	2.25408	0.191444
31	0.362962	2.29024	0.1872
32	0.361441	2.30327	0.183427
33	0.360576	2.31856	0.178335
34	0.359396	2.35762	0.174425
35	0.358422	2.41518	0.172199
36	0.357515	2.45224	0.168102
37	0.356833	2.4981	0.167025
38	0.356092	2.55047	0.164888
39	0.355778	2.58617	0.161303
40	0.355605	2.62685	0.158775
41	0.35566	2.63463	0.15668
42	0.355892	2.6531	0.153962
43	0.356332	2.68254	0.152747
44	0.35695	2.69777	0.152155
45	0.357591	2.71828	0.151896
46	0.358175	2.74038	0.150746
47	0.359132	2.76191	0.148845
48	0.359909	2.77892	0.148488
49	0.360848	2.79537	0.147423
50	0.361688	2.8451	0.147938
51	0.362376	2.89471	0.148144
52	0.363163	2.90645	0.146657
53	0.363857	2.9249	0.146443
54	0.364651	2.94972	0.147781
55	0.365338	2.96482	0.148404
56	0.366118	2.98115	0.146581
57	0.366757	3.01485	0.148483
58	0.367421	3.05769	0.147482
59	0.368206	3.06725	0.146601
60	0.369132	3.08011	0.145118
61	0.370095	3.08503	0.144003
62	0.371133	3.08141	0.143441
63	0.372139	3.08898	0.143895
64	0.372981	3.1124	0.143805
65	0.373894	3.11532	0.143584
66	0.374959	3.11882	0.144929
67	0.375907	3.11137	0.145135
68	0.37695	3.11883	0.146361
69	0.377984	3.14384	0.144891
70	0.37902	3.15655	0.143227
71	0.379936	3.17022	0.144292
72	0.380947	3.16215	0.144843
73	0.381923	3.18221	0.14461
74	0.382955	3.20787	0.144469
75	0.38408	3.20149	0.143493
76	0.385418	3.21247	0.143839
77	0.38656	3.22444	0.143471
78	0.38767	3.22994	0.143787
79	0.388843	3.24855	0.143126
80	0.389944	3.24246	0.144257
81	0.390979	3.27283	0.14319
82	0.392146	3.25634	0.143593
83	0.393361	3.25163	0.143802
84	0.394565	3.25321	0.14379
85	0.395748	3.26635	0.145452
86	0.396936	3.25705	0.14544
87	0.398099	3.26969	0.145338
88	0.399425	3.27636	0.145428
89	0.400682	3.28132	0.146103
90	0.401693	3.31568	0.148217
91	0.402724	3.30515	0.148624
92	0.403904	3.29771	0.148846
93	0.405213	3.28371	0.149117
94	0.406354	3.30554	0.148589
95	0.407494	3.31862	0.148409
96	0.408414	3.32751	0.147148
97	0.409158	3.36178	0.149179
98	0.409931	3.38214	0.14893
99	0.410587	3.39402	0.14957
100	0.411354	3.39886	0.149539
101	0.412153	3.40046	0.148942
102	0.413156	3.39528	0.148725
103	0.413921	3.42071	0.149528
104	0.414647	3.44084	0.150248
105	0.415284	3.45863	0.150915
106	0.416037	3.45873	0.150647
107	0.416752	3.45456	0.150081
108	0.417525	3.45665	0.150469
109	0.418283	3.45766	0.149944
110	0.419206	3.46837	0.149552
111	0.420179	3.44806	0.148996
112	0.421243	3.46244	0.149679
113	0.422163	3.47673	0.151217
114	0.422949	3.47714	0.151946
115	0.423717	3.47316	0.151507
116	0.424552	3.47532	0.151863
117	0.42555	3.47643	0.152216
118	0.426274	3.50245	0.154322
119	0.427067	3.50454	0.153451
120	0.427722	3.50691	0.153861
121	0.428506	3.47765	0.154694
122	0.42933	3.50065	0.155168
123	0.430028	3.50488	0.154638
124	0.430779	3.50354	0.154391
125	0.431477	3.51196	0.154302
126	0.431994	3.52983	0.155465
127	0.432507	3.54045	0.155352
128	0.433066	3.54899	0.155292
129	0.433726	3.57195	0.155172
130	0.434174	3.57209	0.155091
131	0.434792	3.57286	0.156067
132	0.435461	3.56891	0.156124
133	0.436184	3.58258	0.156067
134	0.436831	3.59799	0.156524
135	0.437443	3.61237	0.156291
136	0.437897	3.61493	0.156653
137	0.438505	3.60568	0.157101
138	0.438895	3.62908	0.157336
139	0.439104	3.64281	0.158059
140	0.439457	3.65076	0.15803
141	0.439809	3.65359	0.157879
142	0.440091	3.66551	0.157332
143	0.440652	3.65742	0.156938
144	0.441347	3.64915	0.157093
145	0.441924	3.63577	0.156351
146	0.442337	3.64461	0.15696
147	0.442623	3.67136	0.158332
148	0.442919	3.68664	0.158267
149	0.443247	3.68848	0.158079
150	0.443732	3.69093	0.157238
151	0.444119	3.69714	0.157208
152	0.444527	3.70847	0.157233
153	0.444989	3.70826	0.156981
154	0.445367	3.71595	0.15681
155	0.445802	3.72106	0.157413
156	0.446134	3.72851	0.157216
157	0.446375	3.73693	0.157516
158	0.446759	3.74799	0.157646
159	0.447018	3.75193	0.158365
160	0.447414	3.73216	0.157802
161	0.447855	3.74118	0.158657
162	0.448143	3.72891	0.158687
163	0.448486	3.72836	0.158041
164	0.448902	3.7354	0.158552
165	0.449192	3.7271	0.159308
166	0.449454	3.73864	0.159742
167	0.449705	3.74495	0.159459
168	0.450028	3.74921	0.15885
169	0.450296	3.76403	0.159894
170	0.450517	3.77913	0.159794
171	0.45066	3.78347	0.160063
172	0.450855	3.77749	0.158633
173	0.450967	3.77494	0.158781
174	0.451308	3.77402	0.158938
175	0.45172	3.77452	0.158457
176	0.451945	3.79285	0.157876
177	0.452105	3.79959	0.157952
178	0.452299	3.79996	0.158031
179	0.452393	3.81386	0.158403
180	0.452617	3.81232	0.158583
181	0.452771	3.82203	0.158696
182	0.452914	3.82221	0.159136
183	0.453129	3.82021	0.158249
184	0.453232	3.83003	0.1582
185	0.453347	3.83627	0.15898
186	0.453521	3.85044	0.15924
187	0.453629	3.84102	0.159073
188	0.453834	3.84182	0.158726
189	0.454005	3.83706	0.158427
190	0.454146	3.83619	0.158056
191	0.454301	3.84524	0.158234
192	0.454411	3.85258	0.157512
193	0.454606	3.84759	0.157859
194	0.454811	3.84484	0.157622
195	0.454957	3.85099	0.158144
196	0.455117	3.84693	0.157671
197	0.45529	3.84463	0.15766
198	0.455455	3.84748	0.15819
199	0.455677	3.84186	0.158524
200	0.456073	3.82689	0.158473
201	0.456263	3.8404	0.158688
202	0.456456	3.8334	0.158315
203	0.4567	3.83476	0.158761
204	0.45695	3.83086	0.158177
205	0.457149	3.82046	0.158219
206	0.457379	3.83208	0.158936
207	0.457549	3.82485	0.158962
208	0.457899	3.83199	0.15881
209	0.458037	3.83949	0.158997
210	0.45819	3.8439	0.158873
211	0.458285	3.84467	0.158908
212	0.458415	3.85831	0.159354
213	0.458471	3.85544	0.159567
214	0.458714	3.84292	0.15893
215	0.459039	3.82891	0.158227
216	0.459396	3.82042	0.158376
217	0.459612	3.82232	0.15854
218	0.459901	3.81058	0.159211
219	0.460241	3.8104	0.158702
220	0.460535	3.80965	0.15919
221	0.460856	3.8171	0.159268
222	0.461135	3.82338	0.159905
223	0.461394	3.82128	0.159978
224	0.46162	3.82794	0.159726
225	0.461868	3.83848	0.160052
226	0.462011	3.83579	0.160149
227	0.462199	3.84132	0.160159
228	0.462451	3.83	0.160547
229	0.462795	3.81738	0.16016
230	0.463052	3.82058	0.160451
231	0.463222	3.83227	0.160584
232	0.46345	3.83216	0.160442
233	0.463686	3.82848	0.16023
234	0.463999	3.83454	0.159924
235	0.464292	3.83762	0.160067
236	0.464593	3.83009	0.160173
237	0.464755	3.84097	0.160671
238	0.464794	3.85501	0.161059
239	0.464988	3.86202	0.161247
240	0.465191	3.85969	0.161173
241	0.465393	3.86109	0.161369
242	0.465484	3.86356	0.161549
243	0.46573	3.85565	0.161518
244	0.465912	3.85449	0.16152
245	0.466158	3.8598	0.16141
246	0.466403	3.85531	0.161476
247	0.466675	3.85631	0.16108
248	0.466966	3.84905	0.161147
249	0.467111	3.85216	0.161526
250	0.467368	3.85824	0.162064
251	0.467439	3.87037	0.162059
252	0.467646	3.87309	0.161738
253	0.467817	3.87473	0.161675
254	0.467925	3.88078	0.161757
255	0.46805	3.89343	0.161978
256	0.468197	3.88274	0.161572
257	0.468379	3.8832	0.161628
258	0.46852	3.88347	0.161859
259	0.468584	3.88357	0.161616
260	0.468734	3.8884	0.161548
261	0.468903	3.8861	0.161229
262	0.469009	3.89307	0.161835
263	0.46911	3.88577	0.161687
264	0.469247	3.89315	0.161477
265	0.469353	3.89865	0.16171
266	0.469536	3.88953	0.161305
267	0.469612	3.89955	0.161504
268	0.469708	3.90861	0.161815
269	0.469777	3.91163	0.162029
270	0.469883	3.90974	0.1617
271	0.470114	3.90195	0.161529
272	0.470309	3.89786	0.161295
273	0.470425	3.90391	0.161386
274	0.470574	3.90348	0.161383
275	0.470708	3.90931	0.161311
276	0.470828	3.91738	0.161432
277	0.470896	3.91995	0.161685
278	0.470997	3.91865	0.162014
279	0.47102	3.91937	0.161872
280	0.47109	3.92159	0.161544
281	0.471169	3.92825	0.161751
282	0.47123	3.93177	0.161708
283	0.471376	3.92843	0.161447
284	0.471493	3.93453	0.161542
285	0.471582	3.92928	0.161391
286	0.471708	3.9211	0.161032
287	0.471859	3.9228	0.161146
288	0.472052	3.92448	0.161308
289	0.472159	3.92944	0.161286
290	0.47231	3.92763	0.160998
291	0.472463	3.92414	0.161581
292	0.472634	3.92393	0.161583
293	0.472826	3.92034	0.161705
294	0.472885	3.92876	0.161933
295	0.472927	3.94047	0.161853
296	0.473006	3.93996	0.161882
297	0.473213	3.93725	0.161835
298	0.473394	3.92793	0.161536
299	0.473516	3.93746	0.16153
300	0.473698	3.92712	0.16112
301	0.473862	3.9169	0.160893
302	0.474041	3.90864	0.161123
303	0.474272	3.9021	0.160951
304	0.474511	3.90216	0.161104
305	0.474754	3.89993	0.161165
306	0.474975	3.90574	0.161283
307	0.475162	3.90639	0.161122
308	0.475478	3.90366	0.161103
309	0.475721	3.90373	0.161362
310	0.475953	3.90103	0.161761
311	0.476208	3.90379	0.162093
312	0.476282	3.9094	0.161966
313	0.476478	3.90766	0.162032
314	0.476695	3.91052	0.161803
315	0.47688	3.90808	0.162126
316	0.477065	3.90746	0.162691
317	0.477304	3.91426	0.162944
318	0.477384	3.91391	0.163063
319	0.477492	3.91544	0.163247
320	0.477567	3.92279	0.163475
321	0.477624	3.92234	0.163477
322	0.477692	3.93646	0.164013
323	0.477707	3.9376	0.16372
324	0.477732	3.93323	0.163835
325	0.477826	3.93023	0.163697
326	0.477911	3.92989	0.164026
327	0.477909	3.93917	0.164519
328	0.477894	3.94605	0.164498
329	0.477854	3.94838	0.164141
330	0.477801	3.95242	0.164028
331	0.477744	3.95869	0.163812
332	0.477806	3.95201	0.163141
333	0.477819	3.95285	0.163079
334	0.477862	3.95262	0.163146
335	0.477884	3.95388	0.16316
336	0.47785	3.96317	0.163318
337	0.477874	3.96148	0.163289
338	0.477919	3.9611	0.163269
339	0.477992	3.95259	0.163188
340	0.478076	3.94927	0.16327
341	0.478184	3.94913	0.163503
342	0.478255	3.95101	0.163617
343	0.478322	3.94999	0.163679
344	0.478422	3.95196	0.163817
345	0.478445	3.95441	0.163723
346	0.478487	3.96006	0.163879
347	0.478496	3.96275	0.163956
348	0.478553	3.95944	0.164213
349	0.478566	3.95925	0.164244
350	0.478607	3.96019	0.164101
351	0.47867	3.95909	0.163855
352	0.478723	3.95704	0.163788
353	0.478784	3.95907	0.163671
354	0.478906	3.95696	0.163478
355	0.478994	3.95416	0.163621
356	0.479072	3.95179	0.163611
357	0.47917	3.95468	0.163663
358	0.479265	3.95193	0.1635
359	0.479347	3.95294	0.163394
360	0.479416	3.95667	0.16344
361	0.479449	3.95821	0.163957
362	0.479457	3.96028	0.164088
363	0.47951	3.96491	0.164142
364	0.479563	3.96245	0.163905
365	0.479625	3.95976	0.163801
366	0.479685	3.96025	0.163926
367	0.479724	3.96026	0.164381
368	0.479859	3.95209	0.164546
369	0.479979	3.94787	0.164441
370	0.480076	3.94448	0.164648
371	0.480158	3.94981	0.164666
372	0.480251	3.95379	0.164613
373	0.480275	3.95418	0.164293
374	0.480285	3.96055	0.164554
375	0.480306	3.95963	0.164762
376	0.480313	3.95775	0.164631
377	0.480319	3.96153	0.164501
378	0.480317	3.96545	0.164454
379	0.480311	3.97443	0.164776
380	0.480275	3.978	0.164727
381	0.480233	3.98238	0.164702
382	0.480194	3.98613	0.164738
383	0.480171	3.98286	0.164488
384	0.480166	3.98754	0.164477
385	0.480123	3.99265	0.164491
386	0.480101	3.98969	0.164317
387	0.48008	3.99205	0.164498
388	0.480078	3.99004	0.164364
389	0.480077	3.98802	0.164232
390	0.480071	3.9879	0.164237
391	0.480081	3.98843	0.164096
392	0.480076	3.99057	0.164106
393	0.480065	3.99029	0.164015
394	0.480053	3.99326	0.164152
395	0.480052	3.99287	0.163977
396	0.480065	3.99332	0.16395
397	0.480071	3.99374	0.163919
398	0.480081	3.99017	0.163939
399	0.480115	3.9895	0.163932
400	0.48013	3.98886	0.163902
401	0.480144	3.99023	0.163793
402	0.48017	3.9888	0.163742
403	0.480212	3.98709	0.163839
404	0.480228	3.98954	0.163843
405	0.480239	3.99092	0.163835
406	0.480261	3.9891	0.163814
407	0.480285	3.98834	0.1637
408	0.480327	3.98777	0.163694
409	0.480348	3.98931	0.163681
410	0.480352	3.99237	0.163723
411	0.480366	3.99352	0.163739
412	0.480376	3.99245	0.163742
413	0.480365	3.99509	0.163805
414	0.48039	3.99335	0.163781
415	0.480395	3.99453	0.163784
416	0.480404	3.99473	0.163776
417	0.480409	3.99516	0.163846
418	0.48044	3.98872	0.163835
419	0.480461	3.98816	0.163804
420	0.480513	3.98687	0.163769
421	0.480536	3.986	0.163769
422	0.480594	3.9839	0.163917
423	0.480624	3.98708	0.164184
424	0.480634	3.99097	0.164053
425	0.48064	3.99123	0.164036
426	0.480634	3.99294	0.163978
427	0.480655	3.99608	0.164032
428	0.480668	3.9952	0.164125
429	0.480678	3.99541	0.164117
430	0.480678	3.99669	0.164106
431	0.48068	3.99838	0.164062
432	0.480711	3.99273	0.163978
433	0.480713	3.99626	0.16408
434	0.480702	3.99691	0.164217
435	0.480692	3.99899	0.164228
436	0.480681	3.999	0.164111
437	0.48067	3.99911	0.164089
438	0.480665	3.99923	0.164072
439	0.480659	3.99928	0.164062
440	0.480628	3.99934	0.164022
441	0.480616	3.99939	0.164005
442	0.480591	3.99947	0.163971
443	0.480571	3.99951	0.163945
444	0.480565	3.99959	0.163931
445	0.480559	3.9996	0.163924
446	0.480552	3.99963	0.163913
447	0.48055	3.99967	0.163908
448	0.480544	3.9997	0.163898
449	0.480539	3.99973	0.16389
450	0.480533	3.99975	0.163882
451	0.480532	3.99977	0.16388
452	0.480527	3.99979	0.163872
453	0.480525	3.99981	0.163867
454	0.480523	3.99985	0.163862
455	0.480521	3.99986	0.163859
456	0.480517	3.99987	0.163854
457	0.480516	3.99989	0.163851
458	0.480515	3.9999	0.163848
459	0.480515	3.99992	0.163847
460	0.480513	3.99993	0.163845
461	0.480512	3.99993	0.163843
462	0.480511	3.99994	0.163841
463	0.480509	3.99994	0.163839
464	0.480508	3.99995	0.163837
465	0.480508	3.99996	0.163836
466	0.480507	3.99997	0.163835
467	0.480506	3.99997	0.163833
468	0.480505	3.99997	0.163832
469	0.480505	3.99997	0.163831
470	0.480504	3.99997	0.16383
471	0.480503	3.99998	0.163829
472	0.480503	3.99998	0.163828
473	0.480503	3.99998	0.163828
474	0.480503	3.99999	0.163828
475	0.480503	3.99999	0.163828
476	0.480502	3.99999	0.163827
477	0.480502	3.99999	0.163827
478	0.480502	3.99999	0.163826
479	0.480502	3.99999	0.163826
480	0.480501	3.99999	0.163826
481	0.480501	3.99999	0.163826
482	0.480501	3.99999	0.163825
483	0.480501	3.99999	0.163825
484	0.480501	4	0.163825
485	0.480501	4	0.163825
486	0.480501	4	0.163825
487	0.480501	4	0.163825
488	0.480501	4	0.163825
489	0.480501	4	0.163825
490	0.480501	4	0.163825
491	0.480501	4	0.163825
492	0.480501	4	0.163824
493	0.480501	4	0.163824
494	0.480501	4	0.163824
495	0.4805	4	0.163824
496	0.4805	4	0.163824
497	0.4805	4	0.163824
498	0.4805	4	0.163824
499	0.4805	4	0.163824
500	0.4805	4	0.163824
501	0.4805	4	0.163824
502	0.4805	4	0.163824
503	0.4805	4	0.163824
504	0.4805	4	0.163824
505	0.4805	4	0.163824
506	0.4805	4	0.163824
507	0.4805	4	0.163824
508	0.4805	4	0.163824
509	0.4805	4	0.163824
510	0.4805	4	0.163824
511	0.4805	4	0.163824
512	0.4805	4	0.163824
513	0.4805	4	0.163824
514	0.4805	4	0.163824
515	0.4805	4	0.163824
516	0.4805	4	0.163824
517	0.4805	4	0.163824
518	0.4805	4	0.163824
519	0.4805	4	0.163824
520	0.4805	4	0.163824
521	0.4805	4	0.163824
522	0.4805	4	0.163824
523	0.4805	4	0.163824
524	0.4805	4	0.163824
525	0.4805	4	0.163824
526	0.4805	4	0.163824
527	0.4805	4	0.163824
528	0.4805	4	0.163824
529	0.4805	4	0.163824
530	0.4805	4	0.163824
531	0.4805	4	0.163824
532	0.4805	4	0.163824
533	0.4805	4	0.163824
534	0.4805	4	0.163824
535	0.4805	4	0.163824
536	0.4805	4	0.163824
537	0.4805	4	0.163824
538	0.4805	4	0.163824
539	0.4805	4	0.163824
540	0.4805	4	0.163824
541	0.4805	4	0.163824
542	0.4805	4	0.163824
543	0.4805	4	0.163824
544	0.4805	4	0.163824
545	0.4805	4	0.163824
546	0.4805	4	0.163824
547	0.4805	4	0.163824
548	0.4805	4	0.163824
549	0.4805	4	0.163824
550	0.4805	4	0.163824
551	0.4805	4	0.163824
552	0.4805	4	0.163824
553	0.4805	4	0.163824
554	0.4805	4	0.163824
555	0.4805	4	0.163824
556	0.4805	4	0.163824
557	0.4805	4	0.163824
558	0.4805	4	0.163824
559	0.4805	4	0.163824
560	0.4805	4	0.163824
561	0.4805	4	0.163824
562	0.4805	4	0.163824
563	0.4805	4	0.163824
564	0.4805	4	0.163824
565	0.4805	4	0.163824
566	0.4805	4	0.163824
567	0.4805	4	0.163824
568	0.4805	4	0.163824
569	0.4805	4	0.163824
570	0.4805	4	0.163824
571	0.4805	4	0.163824
572	0.4805	4	0.163824
573	0.4805	4	0.163824
574	0.4805	4	0.163824
575	0.4805	4	0.163824
576	0.4805	4	0.163824
577	0.4805	4	0.163824
578	0.4805	4	0.163824
579	0.4805	4	0.163824
580	0.4805	4	0.163824
581	0.4805	4	0.163824
582	0.4805	4	0.163824
583	0.4805	4	0.163824
584	0.4805	4	0.163824
585	0.4805	4	0.163824
586	0.4805	4	0.163824
587	0.4805	4	0.163824
588	0.4805	4	0.163824
589	0.4805	4	0.163824
590	0.4805	4	0.163824
591	0.4805	4	0.163824
592	0.4805	4	0.163824
593	0.4805	4	0.163824
594	0.4805	4	0.163824
595	0.4805	4	0.163824
596	0.4805	4	0.163824
597	0.4805	4	0.163824
598	0.4805	4	0.163824
599	0.4805	4	0.163824
600	0.4805	4	0.163824
601	0.4805	4	0.163824
602	0.4805	4	0.163824
603	0.4805	4	0.163824
604	0.4805	4	0.163824
605	0.4805	4	0.163824
606	0.4805	4	0.163824
607	0.4805	4	0.163824
608	0.4805	4	0.163824
609	0.4805	4	0.163824
610	0.4805	4	0.163824
611	0.4805	4	0.163824
612	0.4805	4	0.163824
613	0.4805	4	0.163824
614	0.4805	4	0.163824
615	0.4805	4	0.163824
616	0.4805	4	0.163824
617	0.4805	4	0.163824
618	0.4805	4	0.163824
619	0.4805	4	0.163824
620	0.4805	4	0.163824
621	0.4805	4	0.163824
622	0.4805	4	0.163824
623	0.4805	4	0.163824
624	0.4805	4	0.163824
625	0.4805	4	0.163824
626	0.4805	4	0.163824
627	0.4805	4	0.163824
628	0.4805	4	0.163824
629	0.4805	4	0.163824
630	0.4805	4	0.163824
631	0.4805	4	0.163824
632	0.4805	4	0.163824
633	0.4805	4	0.163824
634	0.4805	4	0.163824
635	0.4805	4	0.163824
636	0.4805	4	0.163824
637	0.4805	4	0.163824
638	0.4805	4	0.163824
639	0.4805	4	0.163824
640	0.4805	4	0.163824
641	0.4805	4	0.163824
642	0.4805	4	0.163824
643	0.4805	4	0.163824
644	0.4805	4	0.163824
645	0.4805	4	0.163824
646	0.4805	4	0.163824
647	0.4805	4	0.163824
648	0.4805	4	0.163824
649	0.4805	4	0.163824
650	0.4805	4	0.163824
651	0.4805	4	0.163824
652	0.4805	4	0.163824
653	0.4805	4	0.163824
654	0.4805	4	0.163824
655	0.4805	4	0.163824
656	0.4805	4	0.163824
657	0.4805	4	0.163824
658	0.4805	4	0.163824
659	0.4805	4	0.163824
660	0.4805	4	0.163824
661	0.4805	4	0.163824
662	0.4805	4	0.163824
663	0.4805	4	0.163824
664	0.4805	4	0.163824
665	0.4805	4	0.163824
666	0.4805	4	0.163824
667	0.4805	4	0.163824
668	0.4805	4	0.163824
669	0.4805	4	0.163824
670	0.4805	4	0.163824
671	0.4805	4	0.163824
672	0.4805	4	0.163824
673	0.4805	4	0.163824
674	0.4805	4	0.163824
675	0.4805	4	0.163824
676	0.4805	4	0.163824
677	0.4805	4	0.163824
678	0.4805	4	0.163824
679	0.4805	4	0.163824
680	0.4805	4	0.163824
681	0.4805	4	0.163824
682	0.4805	4	0.163824
683	0.4805	4	0.163824
684	0.4805	4	0.163824
685	0.4805	4	0.163824
686	0.4805	4	0.163824
687	0.4805	4	0.163824
688	0.4805	4	0.163824
689	0.4805	4	0.163824
690	0.4805	4	0.163824
691	0.4805	4	0.163824
692	0.4805	4	0.163824
693	0.4805	4	0.163824
694	0.4805	4	0.163824
695	0.4805	4	0.163824
696	0.4805	4	0.163824
697	0.4805	4	0.163824
698	0.4805	4	0.163824
699	0.4805	4	0.163824
700	0.4805	4	0.163824
701	0.4805	4	0.163824
702	0.4805	4	0.163824
703	0.4805	4	0.163824
704	0.4805	4	0.163824
705	0.4805	4	0.163824
706	0.4805	4	0.163824
707	0.4805	4	0.163824
708	0.4805	4	0.163824
709	0.4805	4	0.163824
710	0.4805	4	0.163824
711	0.4805	4	0.163824
712	0.4805	4	0.163824
713	0.4805	4	0.163824
714	0.4805	4	0.163824
715	0.4805	4	0.163824
716	0.4805	4	0.163824
717	0.4805	4	0.163824
718	0.4805	4	0.163824
719	0.4805	4	0.163824
720	0.4805	4	0.163824
721	0.4805	4	0.163824
722	0.4805	4	0.163824
723	0.4805	4	0.163824
724	0.4805	4	0.163824
725	0.4805	4	0.163824
726	0.4805	4	0.163824
727	0.4805	4	0.163824
728	0.4805	4	0.163824
729	0.4805	4	0.163824
730	0.4805	4	0.163824
731	0.4805	4	0.163824
732	0.4805	4	0.163824
733	0.4805	4	0.163824
734	0.4805	4	0.163824
735	0.4805	4	0.163824
736	0.4805	4	0.163824
737	0.4805	4	0.163824
738	0.4805	4	0.163824
739	0.4805	4	0.163824
740	0.4805	4	0.163824
741	0.4805	4	0.163824
742	0.4805	4	0.163824
743	0.4805	4	0.163824
744	0.4805	4	0.163824
745	0.4805	4	0.163824
746	0.4805	4	0.163824
747	0.4805	4	0.163824
748	0.4805	4	0.163824
749	0.4805	4	0.163824
750	0.4805	4	0.163824
751	0.4805	4	0.163824
752	0.4805	4	0.163824
753	0.4805	4	0.163824
754	0.4805	4	0.163824
755	0.4805	4	0.163824
756	0.4805	4	0.163824
757	0.4805	4	0.163824
758	0.4805	4	0.163824
759	0.4805	4	0.163824
760	0.4805	4	0.163824
761	0.4805	4	0.163824
762	0.4805	4	0.163824
763	0.4805	4	0.163824
764	0.4805	4	0.163824
765	0.4805	4	0.163824
766	0.4805	4	0.163824
767	0.4805	4	0.163824
768	0.4805	4	0.163824
769	0.4805	4	0.163824
770	0.4805	4	0.163824
771	0.4805	4	0.163824
772	0.4805	4	0.163824
773	0.4805	4	0.163824
774	0.4805	4	0.163824
775	0.4805	4	0.163824
776	0.4805	4	0.163824
777	0.4805	4	0.163824
778	0.4805	4	0.163824
779	0.4805	4	0.163824
780	0.4805	4	0.163824
781	0.4805	4	0.163824
782	0.4805	4	0.163824
783	0.4805	4	0.163824
784	0.4805	4	0.163824
785	0.4805	4	0.163824
786	0.4805	4	0.163824
787	0.4805	4	0.163824
788	0.4805	4	0.163824
789	0.4805	4	0.163824
790	0.4805	4	0.163824
791	0.4805	4	0.163824
792	0.4805	4	0.163824
793	0.4805	4	0.163824
794	0.4805	4	0.163824
795	0.4805	4	0.163824
796	0.4805	4	0.163824
797	0.4805	4	0.163824
798	0.4805	4	0.163824
799	0.4805	4	0.163824
800	0.4805	4	0.163824
801	0.4805	4	0.163824
802	0.4805	4	0.163824
803	0.4805	4	0.163824
804	0.4805	4	0.163824
805	0.4805	4	0.163824
806	0.4805	4	0.163824
807	0.4805	4	0.163824
808	0.4805	4	0.163824
809	0.4805	4	0.163824
810	0.4805	4	0.163824
811	0.4805	4	0.163824
812	0.4805	4	0.163824
813	0.4805	4	0.163824
814	0.4805	4	0.163824
815	0.4805	4	0.163824
816	0.4805	4	0.163824
817	0.4805	4	0.163824
818	0.4805	4	0.163824
819	0.4805	4	0.163824
820	0.4805	4	0.163824
821	0.4805	4	0.163824
822	0.4805	4	0.163824
823	0.4805	4	0.163824
824	0.4805	4	0.163824
825	0.4805	4	0.163824
826	0.4805	4	0.163824
827	0.4805	4	0.163824
828	0.4805	4	0.163824
829	0.4805	4	0.163824
830	0.4805	4	0.163824
831	0.4805	4	0.163824
832	0.4805	4	0.163824
833	0.4805	4	0.163824
834	0.4805	4	0.163824
835	0.4805	4	0.163824
836	0.4805	4	0.163824
837	0.4805	4	0.163824
838	0.4805	4	0.163824
839	0.4805	4	0.163824
840	0.4805	4	0.163824
841	0.4805	4	0.163824
842	0.4805	4	0.163824
843	0.4805	4	0.163824
844	0.4805	4	0.163824
845	0.4805	4	0.163824
846	0.4805	4	0.163824
847	0.4805	4	0.163824
848	0.4805	4	0.163824
849	0.4805	4	0.163824
850	0.4805	4	0.163824
851	0.4805	4	0.163824
852	0.4805	4	0.163824
853	0.4805	4	0.163824
854	0.4805	4	0.163824
855	0.4805	4	0.163824
856	0.4805	4	0.163824
857	0.4805	4	0.163824
858	0.4805	4	0.163824
859	0.4805	4	0.163824
860	0.4805	4	0.163824
861	0.4805	4	0.163824
862	0.4805	4	0.163824
863	0.4805	4	0.163824
864	0.4805	4	0.163824
865	0.4805	4	0.163824
866	0.4805	4	0.163824
867	0.4805	4	0.163824
868	0.4805	4	0.163824
869	0.4805	4	0.163824
870	0.4805	4	0.163824
871	0.4805	4	0.163824
872	0.4805	4	0.163824
873	0.4805	4	0.163824
874	0.4805	4	0.163824
875	0.4805	4	0.163824
876	0.4805	4	0.163824
877	0.4805	4	0.163824
878	0.4805	4	0.163824
879	0.4805	4	0.163824
880	0.4805	4	0.163824
881	0.4805	4	0.163824
882	0.4805	4	0.163824
883	0.4805	4	0.163824
884	0.4805	4	0.163824
885	0.4805	4	0.163824
886	0.4805	4	0.163824
887	0.4805	4	0.163824
888	0.4805	4	0.163824
889	0.4805	4	0.163824
890	0.4805	4	0.163824
891	0.4805	4	0.163824
892	0.4805	4	0.163824
893	0.4805	4	0.163824
894	0.4805	4	0.163824
895	0.4805	4	0.163824
896	0.4805	4	0.163824
897	0.4805	4	0.163824
898	0.4805	4	0.163824
899	0.4805	4	0.163824
900	0.4805	4	0.163824
901	0.4805	4	0.163824
902	0.4805	4	0.163824
903	0.4805	4	0.163824
904	0.4805	4	0.163824
905	0.4805	4	0.163824
906	0.4805	4	0.163824
907	0.4805	4	0.163824
908	0.4805	4	0.163824
909	0.4805	4	0.163824
910	0.4805	4	0.163824
911	0.4805	4	0.163824
912	0.4805	4	0.163824
913	0.4805	4	0.163824
914	0.4805	4	0.163824
915	0.4805	4	0.163824
916	0.4805	4	0.163824
917	0.4805	4	0.163824
918	0.4805	4	0.163824
919	0.4805	4	0.163824
920	0.4805	4	0.163824
921	0.4805	4	0.163824
922	0.4805	4	0.163824
923	0.4805	4	0.163824
924	0.4805	4	0.163824
925	0.4805	4	0.163824
926	0.4805	4	0.163824
927	0.4805	4	0.163824
928	0.4805	4	0.163824
929	0.4805	4	0.163824
930	0.4805	4	0.163824
931	0.4805	4	0.163824
932	0.4805	4	0.163824
933	0.4805	4	0.163824
934	0.4805	4	0.163824
935	0.4805	4	0.163824
936	0.4805	4	0.163824
937	0.4805	4	0.163824
938	0.4805	4	0.163824
939	0.4805	4	0.163824
940	0.4805	4	0.163824
941	0.4805	4	0.163824
942	0.4805	4	0.163824
943	0.4805	4	0.163824
944	0.4805	4	0.163824
945	0.4805	4	0.163824
946	0.4805	4	0.163824
947	0.4805	4	0.163824
948	0.4805	4	0.163824
949	0.4805	4	0.163824
950	0.4805	4	0.163824
951	0.4805	4	0.163824
952	0.4805	4	0.163824
953	0.4805	4	0.163824
954	0.4805	4	0.163824
955	0.4805	4	0.163824
956	0.4805	4	0.163824
957	0.4805	4	0.163824
958	0.4805	4	0.163824
959	0.4805	4	0.163824
960	0.4805	4	0.163824
961	0.4805	4	0.163824
962	0.4805	4	0.163824
963	0.4805	4	0.163824
964	0.4805	4	0.163824
965	0.4805	4	0.163824
966	0.4805	4	0.163824
967	0.4805	4	0.163824
968	0.4805	4	0.163824
969	0.4805	4	0.163824
970	0.4805	4	0.163824
971	0.4805	4	0.163824
972	0.4805	4	0.163824
973	0.4805	4	0.163824
974	0.4805	4	0.163824
975	0.4805	4	0.163824
976	0.4805	4	0.163824
977	0.4805	4	0.163824
978	0.4805	4	0.163824
979	0.4805	4	0.163824
980	0.4805	4	0.163824
981	0.4805	4	0.163824
982	0.4805	4	0.163824
983	0.4805	4	0.163824
984	0.4805	4	0.163824
985	0.4805	4	0.163824
986	0.4805	4	0.163824
987	0.4805	4	0.163824
988	0.4805	4	0.163824
989	0.4805	4	0.163824
990	0.4805	4	0.163824
991	0.4805	4	0.163824
992	0.4805	4	0.163824
993	0.4805	4	0.163824
994	0.4805	4	0.163824
995	0.4805	4	0.163824
996	0.4805	4	0.163824
997	0.4805	4	0.163824
998	0.4805	4	0.163824
999	0.4805	4	0.163824
1000	0.4805	4	0.163824
1001	0.4805	4	0.163824
1002	0.4805	4	0.163824
1003	0.4805	4	0.163824
1004	0.4805	4	0.163824
1005	0.4805	4	0.163824
1006	0.4805	4	0.163824
1007	0.4805	4	0.163824
1008	0.4805	4	0.163824
1009	0.4805	4	0.163824
1010	0.4805	4	0.163824
1011	0.4805	4	0.163824
1012	0.4805	4	0.163824
1013	0.4805	4	0.163824
1014	0.4805	4	0.163824
1015	0.4805	4	0.163824
1016	0.4805	4	0.163824
1017	0.4805	4	0.163824
1018	0.4805	4	0.163824
1019	0.4805	4	0.163824
1020	0.4805	4	0.163824
1021	0.4805	4	0.163824
1022	0.4805	4	0.163824
1023	0.4805	4	0.163824
1024	0.4805	4	0.163824
1025	0.4805	4	0.163824
1026	0.4805	4	0.163824
1027	0.4805	4	0.163824
1028	0.4805	4	0.163824
1029	0.4805	4	0.163824
1030	0.4805	4	0.163824
1031	0.4805	4	0.163824
1032	0.4805	4	0.163824
1033	0.4805	4	0.163824
1034	0.4805	4	0.163824
1035	0.4805	4	0.163824
1036	0.4805	4	0.163824
1037	0.4805	4	0.163824
1038	0.4805	4	0.163824
1039	0.4805	4	0.163824
1040	0.4805	4	0.163824
1041	0.4805	4	0.163824
1042	0.4805	4	0.163824
1043	0.4805	4	0.163824
1044	0.4805	4	0.163824
1045	0.4805	4	0.163824
1046	0.4805	4	0.163824
1047	0.4805	4	0.163824
1048	0.4805	4	0.163824
1049	0.4805	4	0.163824
1050	0.4805	4	0.163824
1051	0.4805	4	0.163824
1052	0.4805	4	0.163824
1053	0.4805	4	0.163824
1054	0.4805	4	0.163824
1055	0.4805	4	0.163824
1056	0.4805	4	0.163824
1057	0.4805	4	0.163824
1058	0.4805	4	0.163824
1059	0.4805	4	0.163824
1060	0.4805	4	0.163824
1061	0.4805	4	0.163824
1062	0.4805	4	0.163824
1063	0.4805	4	0.163824
1064	0.4805	4	0.163824
1065	0.4805	4	0.163824
1066	0.4805	4	0.163824
1067	0.4805	4	0.163824
1068	0.4805	4	0.163824
1069	0.4805	4	0.163824
1070	0.4805	4	0.163824
1071	0.4805	4	0.163824
1072	0.4805	4	0.163824
1073	0.4805	4	0.163824
1074	0.4805	4	0.163824
1075	0.4805	4	0.163824
1076	0.4805	4	0.163824
1077	0.4805	4	0.163824
1078	0.4805	4	0.163824
1079	0.4805	4	0.163824
1080	0.4805	4	0.163824
1081	0.4805	4	0.163824
1082	0.4805	4	0.163824
1083	0.4805	4	0.163824
1084	0.4805	4	0.163824
1085	0.4805	4	0.163824
1086	0.4805	4	0.163824
1087	0.4805	4	0.163824
1088	0.4805	4	0.163824
1089	0.4805	4	0.163824
1090	0.4805	4	0.163824
1091	0.4805	4	0.163824
1092	0.4805	4	0.163824
1093	0.4805	4	0.163824
1094	0.4805	4	0.163824
1095	0.4805	4	0.163824
1096	0.4805	4	0.163824
1097	0.4805	4	0.163824
1098	0.4805	4	0.163824
1099	0.4805	4	0.163824
1100	0.4805	4	0.163824
1101	0.4805	4	0.163824
1102	0.4805	4	0.163824
1103	0.4805	4	0.163824
1104	0.4805	4	0.163824
1105	0.4805	4	0.163824
1106	0.4805	4	0.163824
1107	0.4805	4	0.163824
1108	0.4805	4	0.163824
1109	0.4805	4	0.163824
1110	0.4805	4	0.163824
1111	0.4805	4	0.163824
1112	0.4805	4	0.163824
1113	0.4805	4	0.163824
1114	0.4805	4	0.163824
1115	0.4805	4	0.163824
1116	0.4805	4	0.163824
1117	0.4805	4	0.163824
1118	0.4805	4	0.163824
1119	0.4805	4	0.163824
1120	0.4805	4	0.163824
1121	0.4805	4	0.163824
1122	0.4805	4	0.163824
1123	0.4805	4	0.163824
1124	0.4805	4	0.163824
1125	0.4805	4	0.163824
1126	0.4805	4	0.163824
1127	0.4805	4	0.163824
1128	0.4805	4	0.163824
1129	0.4805	4	0.163824
1130	0.4805	4	0.163824
1131	0.4805	4	0.163824
1132	0.4805	4	0.163824
1133	0.4805	4	0.163824
1134	0.4805	4	0.163824
1135	0.4805	4	0.163824
1136	0.4805	4	0.163824
1137	0.4805	4	0.163824
1138	0.4805	4	0.163824
1139	0.4805	4	0.163824
1140	0.4805	4	0.163824
1141	0.4805	4	0.163824
1142	0.4805	4	0.163824
1143	0.4805	4	0.163824
1144	0.4805	4	0.163824
1145	0.4805	4	0.163824
1146	0.4805	4	0.163824
1147	0.4805	4	0.163824
1148	0.4805	4	0.163824
1149	0.4805	4	0.163824
1150	0.4805	4	0.163824
1151	0.4805	4	0.163824
1152	0.4805	4	0.163824
1153	0.4805	4	0.163824
1154	0.4805	4	0.163824
1155	0.4805	4	0.163824
1156	0.4805	4	0.163824
1157	0.4805	4	0.163824
1158	0.4805	4	0.163824
1159	0.4805	4	0.163824
1160	0.4805	4	0.163824
1161	0.4805	4	0.163824
1162	0.4805	4	0.163824
1163	0.4805	4	0.163824
1164	0.4805	4	0.163824
1165	0.4805	4	0.163824
1166	0.4805	4	0.163824
1167	0.4805	4	0.163824
1168	0.4805	4	0.163824
1169	0.4805	4	0.163824
1170	0.4805	4	0.163824
1171	0.4805	4	0.163824
1172	0.4805	4	0.163824
1173	0.4805	4	0.163824
1174	0.4805	4	0.163824
1175	0.4805	4	0.163824
1176	0.4805	4	0.163824
1177	0.4805	4	0.163824
1178	0.4805	4	0.163824
1179	0.4805	4	0.163824
1180	0.4805	4	0.163824
1181	0.4805	4	0.163824
1182	0.4805	4	0.163824
1183	0.4805	4	0.163824
1184	0.4805	4	0.163824
1185	0.4805	4	0.163824
1186	0.4805	4	0.163824
1187	0.4805	4	0.163824
1188	0.4805	4	0.163824
1189	0.4805	4	0.163824
1190	0.4805	4	0.163824
1191	0.4805	4	0.163824
1192	0.4805	4	0.163824
1193	0.4805	4	0.163824
1194	0.4805	4	0.163824
1195	0.4805	4	0.163824
1196	0.4805	4	0.163824
1197	0.4805	4	0.163824
1198	0.4805	4	0.163824
1199	0.4805	4	0.163824
1200	0.4805	4	0.163824
1201	0.4805	4	0.163824
1202	0.4805	4	0.163824
1203	0.4805	4	0.163824
1204	0.4805	4	0.163824
1205	0.4805	4	0.163824
1206	0.4805	4	0.163824
1207	0.4805	4	0.163824
1208	0.4805	4	0.163824
1209	0.4805	4	0.163824
1210	0.4805	4	0.163824
1211	0.4805	4	0.163824
1212	0.4805	4	0.163824
1213	0.4805	4	0.163824
1214	0.4805	4	0.163824
1215	0.4805	4	0.163824
1216	0.4805	4	0.163824
1217	0.4805	4	0.163824
1218	0.4805	4	0.163824
1219	0.4805	4	0.163824
1220	0.4805	4	0.163824
1221	0.4805	4	0.163824
1222	0.4805	4	0.163824
1223	0.4805	4	0.163824
1224	0.4805	4	0.163824
1225	0.4805	4	0.163824
1226	0.4805	4	0.163824
1227	0.4805	4	0.163824
1228	0.4805	4	0.163824
1229	0.4805	4	0.163824
1230	0.4805	4	0.163824
1231	0.4805	4	0.163824
1232	0.4805	4	0.163824
1233	0.4805	4	0.163824
1234	0.4805	4	0.163824
1235	0.4805	4	0.163824
1236	0.4805	4	0.163824
1237	0.4805	4	0.163824
1238	0.4805	4	0.163824
1239	0.4805	4	0.163824
1240	0.4805	4	0.163824
1241	0.4805	4	0.163824
1242	0.4805	4	0.163824
1243	0.4805	4	0.163824
1244	0.4805	4	0.163824
1245	0.4805	4	0.163824
1246	0.4805	4	0.163824
1247	0.4805	4	0.163824
1248	0.4805	4	0.163824
1249	0.4805	4	0.163824
1250	0.4805	4	0.163824
1251	0.4805	4	0.163824
1252	0.4805	4	0.163824
1253	0.4805	4	0.163824
1254	0.4805	4	0.163824
1255	0.4805	4	0.163824
1256	0.4805	4	0.163824
1257	0.4805	4	0.163824
1258	0.4805	4	0.163824
1259	0.4805	4	0.163824
1260	0.4805	4	0.163824
1261	0.4805	4	0.163824
1262	0.4805	4	0.163824
1263	0.4805	4	0.163824
1264	0.4805	4	0.163824
1265	0.4805	4	0.163824
1266	0.4805	4	0.163824
1267	0.4805	4	0.163824
1268	0.4805	4	0.163824
1269	0.4805	4	0.163824
1270	0.4805	4	0.163824
1271	0.4805	4	0.163824
1272	0.4805	4	0.163824
1273	0.4805	4	0.163824
1274	0.4805	4	0.163824
1275	0.4805	4	0.163824
1276	0.4805	4	0.163824
1277	0.4805	4	0.163824
1278	0.4805	4	0.163824
1279	0.4805	4	0.163824
1280	0.4805	4	0.163824
1281	0.4805	4	0.163824
1282	0.4805	4	0.163824
1283	0.4805	4	0.163824
1284	0.4805	4	0.163824
1285	0.4805	4	0.163824
1286	0.4805	4	0.163824
1287	0.4805	4	0.163824
1288	0.4805	4	0.163824
1289	0.4805	4	0.163824
1290	0.4805	4	0.163824
1291	0.4805	4	0.163824
1292	0.4805	4	0.163824
1293	0.4805	4	0.163824
1294	0.4805	4	0.163824
1295	0.4805	4	0.163824
1296	0.4805	4	0.163824
1297	0.4805	4	0.163824
1298	0.4805	4	0.163824
1299	0.4805	4	0.163824
1300	0.4805	4	0.163824
1301	0.4805	4	0.163824
1302	0.4805	4	0.163824
1303	0.4805	4	0.163824
1304	0.4805	4	0.163824
1305	0.4805	4	0.163824
1306	0.4805	4	0.163824
1307	0.4805	4	0.163824
1308	0.4805	4	0.163824
1309	0.4805	4	0.163824
1310	0.4805	4	0.163824
1311	0.4805	4	0.163824
1312	0.4805	4	0.163824
1313	0.4805	4	0.163824
1314	0.4805	4	0.163824
1315	0.4805	4	0.163824
1316	0.4805	4	0.163824
1317	0.4805	4	0.163824
1318	0.4805	4	0.163824
1319	0.4805	4	0.163824
1320	0.4805	4	0.163824
1321	0.4805	4	0.163824
1322	0.4805	4	0.163824
1323	0.4805	4	0.163824
1324	0.4805	4	0.163824
1325	0.4805	4	0.163824
1326	0.4805	4	0.163824
1327	0.4805	4	0.163824
1328	0.4805	4	0.163824
1329	0.4805	4	0.163824
1330	0.4805	4	0.163824
1331	0.4805	4	0.163824
1332	0.4805	4	0.163824
1333	0.4805	4	0.163824
1334	0.4805	4	0.163824
1335	0.4805	4	0.163824
1336	0.4805	4	0.163824
1337	0.4805	4	0.163824
1338	0.4805	4	0.163824
1339	0.4805	4	0.163824
1340	0.4805	4	0.163824
1341	0.4805	4	0.163824
1342	0.4805	4	0.163824
1343	0.4805	4	0.163824
1344	0.4805	4	0.163824
1345	0.4805	4	0.163824
1346	0.4805	4	0.163824
1347	0.4805	4	0.163824
1348	0.4805	4	0.163824
1349	0.4805	4	0.163824
1350	0.4805	4	0.163824
1351	0.4805	4	0.163824
1352	0.4805	4	0.163824
1353	0.4805	4	0.163824
1354	0.4805	4	0.163824
1355	0.4805	4	0.163824
1356	0.4805	4	0.163824
1357	0.4805	4	0.163824
1358	0.4805	4	0.163824
1359	0.4805	4	0.163824
1360	0.4805	4	0.163824
1361	0.4805	4	0.163824
1362	0.4805	4	0.163824
1363	0.4805	4	0.163824
1364	0.4805	4	0.163824
1365	0.4805	4	0.163824
1366	0.4805	4	0.163824
1367	0.4805	4	0.163824
1368	0.4805	4	0.163824
1369	0.4805	4	0.163824
1370	0.4805	4	0.163824
1371	0.4805	4	0.163824
1372	0.4805	4	0.163824
1373	0.4805	4	0.163824
1374	0.4805	4	0.163824
1375	0.4805	4	0.163824
1376	0.4805	4	0.163824
1377	0.4805	4	0.163824
1378	0.4805	4	0.163824
1379	0.4805	4	0.163824
1380	0.4805	4	0.163824
1381	0.4805	4	0.163824
1382	0.4805	4	0.163824
1383	0.4805	4	0.163824
1384	0.4805	4	0.163824
1385	0.4805	4	0.163824
1386	0.4805	4	0.163824
1387	0.4805	4	0.163824
1388	0.4805	4	0.163824
1389	0.4805	4	0.163824
1390	0.4805	4	0.163824
1391	0.4805	4	0.163824
1392	0.4805	4	0.163824
1393	0.4805	4	0.163824
1394	0.4805	4	0.163824
1395	0.4805	4	0.163824
1396	0.4805	4	0.163824
1397	0.4805	4	0.163824
1398	0.4805	4	0.163824
1399	0.4805	4	0.163824
1400	0.4805	4	0.163824
1401	0.4805	4	0.163824
1402	0.4805	4	0.163824
1403	0.4805	4	0.163824
1404	0.4805	4	0.163824
1405	0.4805	4	0.163824
1406	0.4805	4	0.163824
1407	0.4805	4	0.163824
1408	0.4805	4	0.163824
1409	0.4805	4	0.163824
1410	0.4805	4	0.163824
1411	0.4805	4	0.163824
1412	0.4805	4	0.163824
1413	0.4805	4	0.163824
1414	0.4805	4	0.163824
1415	0.4805	4	0.163824
1416	0.4805	4	0.163824
1417	0.4805	4	0.163824
1418	0.4805	4	0.163824
1419	0.4805	4	0.163824
1420	0.4805	4	0.163824
1421	0.4805	4	0.163824
1422	0.4805	4	0.163824
1423	0.4805	4	0.163824
1424	0.4805	4	0.163824
1425	0.4805	4	0.163824
1426	0.4805	4	0.163824
1427	0.4805	4	0.163824
1428	0.4805	4	0.163824
1429	0.4805	4	0.163824
1430	0.4805	4	0.163824
1431	0.4805	4	0.163824
1432	0.4805	4	0.163824
1433	0.4805	4	0.163824
1434	0.4805	4	0.163824
1435	0.4805	4	0.163824
1436	0.4805	4	0.163824
1437	0.4805	4	0.163824
1438	0.4805	4	0.163824
1439	0.4805	4	0.163824
1440	0.4805	4	0.163824
1441	0.4805	4	0.163824
1442	0.4805	4	0.163824
1443	0.4805	4	0.163824
1444	0.4805	4	0.163824
1445	0.4805	4	0.163824
1446	0.4805	4	0.163824
1447	0.4805	4	0.163824
1448	0.4805	4	0.163824
1449	0.4805	4	0.163824
1450	0.4805	4	0.163824
1451	0.4805	4	0.163824
1452	0.4805	4	0.163824
1453	0.4805	4	0.163824
1454	0.4805	4	0.163824
1455	0.4805	4	0.163824
1456	0.4805	4	0.163824
1457	0.4805	4	0.163824
1458	0.4805	4	0.163824
1459	0.4805	4	0.163824
1460	0.4805	4	0.163824
1461	0.4805	4	0.163824
1462	0.4805	4	0.163824
1463	0.4805	4	0.163824
1464	0.4805	4	0.163824
1465	0.4805	4	0.163824
1466	0.4805	4	0.163824
1467	0.4805	4	0.163824
1468	0.4805	4	0.163824
1469	0.4805	4	0.163824
1470	0.4805	4	0.163824
1471	0.4805	4	0.163824
1472	0.4805	4	0.163824
1473	0.4805	4	0.163824
1474	0.4805	4	0.163824
1475	0.4805	4	0.163824
1476	0.4805	4	0.163824
1477	0.4805	4	0.163824
1478	0.4805	4	0.163824
1479	0.4805	4	0.163824
1480	0.4805	4	0.163824
1481	0.4805	4	0.163824
1482	0.4805	4	0.163824
1483	0.4805	4	0.163824
1484	0.4805	4	0.163824
1485	0.4805	4	0.163824
1486	0.4805	4	0.163824
1487	0.4805	4	0.163824
1488	0.4805	4	0.163824
1489	0.4805	4	0.163824
1490	0.4805	4	0.163824
1491	0.4805	4	0.163824
1492	0.4805	4	0.163824
1493	0.4805	4	0.163824
1494	0.4805	4	0.163824
1495	0.4805	4	0.163824
1496	0.4805	4	0.163824
1497	0.4805	4	0.163824
1498	0.4805	4	0.163824
1499	0.4805	4	0.163824
1500	0.4805	4	0.163824
1501	0.4805	4	0.163824
1502	0.4805	4	0.163824
1503	0.4805	4	0.163824
1504	0.4805	4	0.163824
1505	0.4805	4	0.163824
1506	0.4805	4	0.163824
1507	0.4805	4	0.163824
1508	0.4805	4	0.163824
1509	0.4805	4	0.163824
1510	0.4805	4	0.163824
1511	0.4805	4	0.163824
1512	0.4805	4	0.163824
1513	0.4805	4	0.163824
1514	0.4805	4	0.163824
1515	0.4805	4	0.163824
1516	0.4805	4	0.163824
1517	0.4805	4	0.163824
1518	0.4805	4	0.163824
1519	0.4805	4	0.163824
1520	0.4805	4	0.163824
1521	0.4805	4	0.163824
1522	0.4805	4	0.163824
1523	0.4805	4	0.163824
1524	0.4805	4	0.163824
1525	0.4805	4	0.163824
1526	0.4805	4	0.163824
1527	0.4805	4	0.163824
1528	0.4805	4	0.163824
1529	0.4805	4	0.163824
1530	0.4805	4	0.163824
1531	0.4805	4	0.163824
1532	0.4805	4	0.163824
1533	0.4805	4	0.163824
1534	0.4805	4	0.163824
1535	0.4805	4	0.163824
1536	0.4805	4	0.163824
1537	0.4805	4	0.163824
1538	0.4805	4	0.163824
1539	0.4805	4	0.163824
1540	0.4805	4	0.163824
1541	0.4805	4	0.163824
1542	0.4805	4	0.163824
1543	0.4805	4	0.163824
1544	0.4805	4	0.163824
1545	0.4805	4	0.163824
1546	0.4805	4	0.163824
1547	0.4805	4	0.163824
1548	0.4805	4	0.163824
1549	0.4805	4	0.163824
1550	0.4805	4	0.163824
1551	0.4805	4	0.163824
1552	0.4805	4	0.163824
1553	0.4805	4	0.163824
1554	0.4805	4	0.163824
1555	0.4805	4	0.163824
1556	0.4805	4	0.163824
1557	0.4805	4	0.163824
1558	0.4805	4	0.163824
1559	0.4805	4	0.163824
1560	0.4805	4	0.163824
1561	0.4805	4	0.163824
1562	0.4805	4	0.163824
1563	0.4805	4	0.163824
1564	0.4805	4	0.163824
1565	0.4805	4	0.163824
1566	0.4805	4	0.163824
1567	0.4805	4	0.163824
1568	0.4805	4	0.163824
1569	0.4805	4	0.163824
1570	0.4805	4	0.163824
1571	0.4805	4	0.163824
1572	0.4805	4	0.163824
1573	0.4805	4	0.163824
1574	0.4805	4	0.163824
1575	0.4805	4	0.163824
1576	0.4805	4	0.163824
1577	0.4805	4	0.163824
1578	0.4805	4	0.163824
1579	0.4805	4	0.163824
1580	0.4805	4	0.163824
1581	0.4805	4	0.163824
1582	0.4805	4	0.163824
1583	0.4805	4	0.163824
1584	0.4805	4	0.163824
1585	0.4805	4	0.163824
1586	0.4805	4	0.163824
1587	0.4805	4	0.163824
1588	0.4805	4	0.163824
1589	0.4805	4	0.163824
1590	0.4805	4	0.163824
1591	0.4805	4	0.163824
1592	0.4805	4	0.163824
1593	0.4805	4	0.163824
1594	0.4805	4	0.163824
1595	0.4805	4	0.163824
1596	0.4805	4	0.163824
1597	0.4805	4	0.163824
1598	0.4805	4	0.163824
1599	0.4805	4	0.163824
1600	0.4805	4	0.163824
1601	0.4805	4	0.163824
1602	0.4805	4	0.163824
1603	0.4805	4	0.163824
1604	0.4805	4	0.163824
1605	0.4805	4	0.163824
1606	0.4805	4	0.163824
1607	0.4805	4	0.163824
1608	0.4805	4	0.163824
1609	0.4805	4	0.163824
1610	0.4805	4	0.163824
1611	0.4805	4	0.163824
1612	0.4805	4	0.163824
1613	0.4805	4	0.163824
1614	0.4805	4	0.163824
1615	0.4805	4	0.163824
1616	0.4805	4	0.163824
1617	0.4805	4	0.163824
1618	0.4805	4	0.163824
1619	0.4805	4	0.163824
1620	0.4805	4	0.163824
1621	0.4805	4	0.163824
1622	0.4805	4	0.163824
1623	0.4805	4	0.163824
1624	0.4805	4	0.163824
1625	0.4805	4	0.163824
1626	0.4805	4	0.163824
1627	0.4805	4	0.163824
1628	0.4805	4	0.163824
1629	0.4805	4	0.163824
1630	0.4805	4	0.163824
1631	0.4805	4	0.163824
1632	0.4805	4	0.163824
1633	0.4805	4	0.163824
1634	0.4805	4	0.163824
1635	0.4805	4	0.163824
1636	0.4805	4	0.163824
1637	0.4805	4	0.163824
1638	0.4805	4	0.163824
1639	0.4805	4	0.163824
1640	0.4805	4	0.163824
1641	0.4805	4	0.163824
1642	0.4805	4	0.163824
1643	0.4805	4	0.163824
1644	0.4805	4	0.163824
1645	0.4805	4	0.163824
1646	0.4805	4	0.163824
1647	0.4805	4	0.163824
1648	0.4805	4	0.163824
1649	0.4805	4	0.163824
1650	0.4805	4	0.163824
1651	0.4805	4	0.163824
1652	0.4805	4	0.163824
1653	0.4805	4	0.163824
1654	0.4805	4	0.163824
1655	0.4805	4	0.163824
1656	0.4805	4	0.163824
1657	0.4805	4	0.163824
1658	0.4805	4	0.163824
1659	0.4805	4	0.163824
1660	0.4805	4	0.163824
1661	0.4805	4	0.163824
1662	0.4805	4	0.163824
1663	0.4805	4	0.163824
1664	0.4805	4	0.163824
1665	0.4805	4	0.163824
1666	0.4805	4	0.163824
1667	0.4805	4	0.163824
1668	0.4805	4	0.163824
1669	0.4805	4	0.163824
1670	0.4805	4	0.163824
1671	0.4805	4	0.163824
1672	0.4805	4	0.163824
1673	0.4805	4	0.163824
1674	0.4805	4	0.163824
1675	0.4805	4	0.163824
1676	0.4805	4	0.163824
1677	0.4805	4	0.163824
1678	0.4805	4	0.163824
1679	0.4805	4	0.163824
1680	0.4805	4	0.163824
1681	0.4805	4	0.163824
1682	0.4805	4	0.163824
1683	0.4805	4	0.163824
1684	0.4805	4	0.163824
1685	0.4805	4	0.163824
1686	0.4805	4	0.163824
1687	0.4805	4	0.163824
1688	0.4805	4	0.163824
1689	0.4805	4	0.163824
1690	0.4805	4	0.163824
1691	0.4805	4	0.163824
1692	0.4805	4	0.163824
1693	0.4805	4	0.163824
1694	0.4805	4	0.163824
1695	0.4805	4	0.163824
1696	0.4805	4	0.163824
1697	0.4805	4	0.163824
1698	0.4805	4	0.163824
1699	0.4805	4	0.163824
1700	0.4805	4	0.163824
1701	0.4805	4	0.163824
1702	0.4805	4	0.163824
1703	0.4805	4	0.163824
1704	0.4805	4	0.163824
1705	0.4805	4	0.163824
1706	0.4805	4	0.163824
1707	0.4805	4	0.163824
1708	0.4805	4	0.163824
1709	0.4805	4	0.163824
1710	0.4805	4	0.163824
1711	0.4805	4	0.163824
1712	0.4805	4	0.163824
1713	0.4805	4	0.163824
1714	0.4805	4	0.163824
1715	0.4805	4	0.163824
1716	0.4805	4	0.163824
1717	0.4805	4	0.163824
1718	0.4805	4	0.163824
1719	0.4805	4	0.163824
1720	0.4805	4	0.163824
1721	0.4805	4	0.163824
1722	0.4805	4	0.163824
1723	0.4805	4	0.163824
1724	0.4805	4	0.163824
1725	0.4805	4	0.163824
1726	0.4805	4	0.163824
1727	0.4805	4	0.163824
1728	0.4805	4	0.163824
1729	0.4805	4	0.163824
1730	0.4805	4	0.163824
1731	0.4805	4	0.163824
1732	0.4805	4	0.163824
1733	0.4805	4	0.163824
1734	0.4805	4	0.163824
1735	0.4805	4	0.163824
1736	0.4805	4	0.163824
1737	0.4805	4	0.163824
1738	0.4805	4	0.163824
1739	0.4805	4	0.163824
1740	0.4805	4	0.163824
1741	0.4805	4	0.163824
1742	0.4805	4	0.163824
1743	0.4805	4	0.163824
1744	0.4805	4	0.163824
1745	0.4805	4	0.163824
1746	0.4805	4	0.163824
1747	0.4805	4	0.163824
1748	0.4805	4	0.163824
1749	0.4805	4	0.163824
1750	0.4805	4	0.163824
1751	0.4805	4	0.163824
1752	0.4805	4	0.163824
1753	0.4805	4	0.163824
1754	0.4805	4	0.163824
1755	0.4805	4	0.163824
1756	0.4805	4	0.163824
1757	0.4805	4	0.163824
1758	0.4805	4	0.163824
1759	0.4805	4	0.163824
1760	0.4805	4	0.163824
1761	0.4805	4	0.163824
1762	0.4805	4	0.163824
1763	0.4805	4	0.163824
1764	0.4805	4	0.163824
1765	0.4805	4	0.163824
1766	0.4805	4	0.163824
1767	0.4805	4	0.163824
1768	0.4805	4	0.163824
1769	0.4805	4	0.163824
1770	0.4805	4	0.163824
1771	0.4805	4	0.163824
1772	0.4805	4	0.163824
1773	0.4805	4	0.163824
1774	0.4805	4	0.163824
1775	0.4805	4	0.163824
1776	0.4805	4	0.163824
1777	0.4805	4	0.163824
1778	0.4805	4	0.163824
1779	0.4805	4	0.163824
1780	0.4805	4	0.163824
1781	0.4805	4	0.163824
1782	0.4805	4	0.163824
1783	0.4805	4	0.163824
1784	0.4805	4	0.163824
1785	0.4805	4	0.163824
1786	0.4805	4	0.163824
1787	0.4805	4	0.163824
1788	0.4805	4	0.163824
1789	0.4805	4	0.163824
1790	0.4805	4	0.163824
1791	0.4805	4	0.163824
1792	0.4805	4	0.163824
1793	0.4805	4	0.163824
1794	0.4805	4	0.163824
1795	0.4805	4	0.163824
1796	0.4805	4	0.163824
1797	0.4805	4	0.163824
1798	0.4805	4	0.163824
1799	0.4805	4	0.163824
1800	0.4805	4	0.163824
1801	0.4805	4	0.163824
1802	0.4805	4	0.163824
1803	0.4805	4	0.163824
1804	0.4805	4	0.163824
1805	0.4805	4	0.163824
1806	0.4805	4	0.163824
1807	0.4805	4	0.163824
1808	0.4805	4	0.163824
1809	0.4805	4	0.163824
1810	0.4805	4	0.163824
1811	0.4805	4	0.163824
1812	0.4805	4	0.163824
1813	0.4805	4	0.163824
1814	0.4805	4	0.163824
1815	0.4805	4	0.163824
1816	0.4805	4	0.163824
1817	0.4805	4	0.163824
1818	0.4805	4	0.163824
1819	0.4805	4	0.163824
1820	0.4805	4	0.163824
1821	0.4805	4	0.163824
1822	0.4805	4	0.163824
1823	0.4805	4	0.163824
1824	0.4805	4	0.163824
1825	0.4805	4	0.163824
1826	0.4805	4	0.163824
1827	0.4805	4	0.163824
1828	0.4805	4	0.163824
1829	0.4805	4	0.163824
1830	0.4805	4	0.163824
1831	0.4805	4	0.163824
1832	0.4805	4	0.163824
1833	0.4805	4	0.163824
1834	0.4805	4	0.163824
1835	0.4805	4	0.163824
1836	0.4805	4	0.163824
1837	0.4805	4	0.163824
1838	0.4805	4	0.163824
1839	0.4805	4	0.163824
1840	0.4805	4	0.163824
1841	0.4805	4	0.163824
1842	0.4805	4	0.163824
1843	0.4805	4	0.163824
1844	0.4805	4	0.163824
1845	0.4805	4	0.163824
1846	0.4805	4	0.163824
1847	0.4805	4	0.163824
1848	0.4805	4	0.163824
1849	0.4805	4	0.163824
1850	0.4805	4	0.163824
1851	0.4805	4	0.163824
1852	0.4805	4	0.163824
1853	0.4805	4	0.163824
1854	0.4805	4	0.163824
1855	0.4805	4	0.163824
1856	0.4805	4	0.163824
1857	0.4805	4	0.163824
1858	0.4805	4	0.163824
1859	0.4805	4	0.163824
1860	0.4805	4	0.163824
1861	0.4805	4	0.163824
1862	0.4805	4	0.163824
1863	0.4805	4	0.163824
1864	0.4805	4	0.163824
1865	0.4805	4	0.163824
1866	0.4805	4	0.163824
1867	0.4805	4	0.163824
1868	0.4805	4	0.163824
1869	0.4805	4	0.163824
1870	0.4805	4	0.163824
1871	0.4805	4	0.163824
1872	0.4805	4	0.163824
1873	0.4805	4	0.163824
1874	0.4805	4	0.163824
1875	0.4805	4	0.163824
1876	0.4805	4	0.163824
1877	0.4805	4	0.163824
1878	0.4805	4	0.163824
1879	0.4805	4	0.163824
1880	0.4805	4	0.163824
1881	0.4805	4	0.163824
1882	0.4805	4	0.163824
1883	0.4805	4	0.163824
1884	0.4805	4	0.163824
1885	0.4805	4	0.163824
1886	0.4805	4	0.163824
1887	0.4805	4	0.163824
1888	0.4805	4	0.163824
1889	0.4805	4	0.163824
1890	0.4805	4	0.163824
1891	0.4805	4	0.163824
1892	0.4805	4	0.163824
1893	0.4805	4	0.163824
1894	0.4805	4	0.163824
1895	0.4805	4	0.163824
1896	0.4805	4	0.163824
1897	0.4805	4	0.163824
1898	0.4805	4	0.163824
1899	0.4805	4	0.163824
1900	0.4805	4	0.163824
1901	0.4805	4	0.163824
1902	0.4805	4	0.163824
1903	0.4805	4	0.163824
1904	0.4805	4	0.163824
1905	0.4805	4	0.163824
1906	0.4805	4	0.163824
1907	0.4805	4	0.163824
1908	0.4805	4	0.163824
1909	0.4805	4	0.163824
1910	0.4805	4	0.163824
1911	0.4805	4	0.163824
1912	0.4805	4	0.163824
1913	0.4805	4	0.163824
1914	0.4805	4	0.163824
1915	0.4805	4	0.163824
1916	0.4805	4	0.163824
1917	0.4805	4	0.163824
1918	0.4805	4	0.163824
1919	0.4805	4	0.163824
1920	0.4805	4	0.163824
1921	0.4805	4	0.163824
1922	0.4805	4	0.163824
1923	0.4805	4	0.163824
1924	0.4805	4	0.163824
1925	0.4805	4	0.163824
1926	0.4805	4	0.163824
1927	0.4805	4	0.163824
1928	0.4805	4	0.163824
1929	0.4805	4	0.163824
1930	0.4805	4	0.163824
1931	0.4805	4	0.163824
1932	0.4805	4	0.163824
1933	0.4805	4	0.163824
1934	0.4805	4	0.163824
1935	0.4805	4	0.163824
1936	0.4805	4	0.163824
1937	0.4805	4	0.163824
1938	0.4805	4	0.163824
1939	0.4805	4	0.163824
1940	0.4805	4	0.163824
1941	0.4805	4	0.163824
1942	0.4805	4	0.163824
1943	0.4805	4	0.163824
1944	0.4805	4	0.163824
1945	0.4805	4	0.163824
1946	0.4805	4	0.163824
1947	0.4805	4	0.163824
1948	0.4805	4	0.163824
1949	0.4805	4	0.163824
1950	0.4805	4	0.163824
1951	0.4805	4	0.163824
1952	0.4805	4	0.163824
1953	0.4805	4	0.163824
1954	0.4805	4	0.163824
1955	0.4805	4	0.163824
1956	0.4805	4	0.163824
1957	0.4805	4	0.163824
1958	0.4805	4	0.163824
1959	0.4805	4	0.163824
1960	0.4805	4	0.163824
1961	0.4805	4	0.163824
1962	0.4805	4	0.163824
1963	0.4805	4	0.163824
1964	0.4805	4	0.163824
1965	0.4805	4	0.163824
1966	0.4805	4	0.163824
1967	0.4805	4	0.163824
1968	0.4805	4	0.163824
1969	0.4805	4	0.163824
1970	0.4805	4	0.163824
1971	0.4805	4	0.163824
1972	0.4805	4	0.163824
1973	0.4805	4	0.163824
1974	0.4805	4	0.163824
1975	0.4805	4	0.163824
1976	0.4805	4	0.163824
1977	0.4805	4	0.163824
1978	0.4805	4	0.163824
1979	0.4805	4	0.163824
1980	0.4805	4	0.163824
1981	0.4805	4	0.163824
1982	0.4805	4	0.163824
1983	0.4805	4	0.163824
1984	0.4805	4	0.163824
1985	0.4805	4	0.163824
1986	0.4805	4	0.163824
1987	0.4805	4	0.163824
1988	0.4805	4	0.163824
1989	0.4805	4	0.163824
1990	0.4805	4	0.163824
1991	0.4805	4	0.163824
1992	0.4805	4	0.163824
1993	0.4805	4	0.163824
1994	0.4805	4	0.163824
1995	0.4805	4	0.163824
1996	0.4805	4	0.163824
1997	0.4805	4	0.163824
1998	0.4805	4	0.163824
1999	0.4805	4	0.163824
2000	0.4805	4	0.163824
[truncated: 3,001 more rows]
