# Supplementary material for: Aspiration-driven co-evolution of cooperation with individual behavioral diversity
Source: PLoS One. 2023 Sep 15;18(9):e0291134. doi: 10.1371/journal.pone.0291134 (PMC10503719; doi:10.1371/journal.pone.0291134)
Supplement: S1 Data — (ZIP) [file pone.0291134.s001.zip › M1/v2-L=200/data/aspiration_time,b=1.38_frequency.txt]

1	0.5	0.5	0
2	0.648138	0.665599	0.459151
3	0.722277	0.782943	0.513019
4	0.750136	0.874137	0.553636
5	0.74754	0.95045	0.577043
6	0.728492	1.02126	0.579129
7	0.700004	1.09023	0.571157
8	0.66753	1.15575	0.553437
9	0.633505	1.23019	0.527465
10	0.601069	1.29744	0.500221
11	0.570735	1.36832	0.471452
12	0.541836	1.43399	0.444164
13	0.515392	1.50134	0.415495
14	0.491585	1.5549	0.388633
15	0.469869	1.61193	0.363264
16	0.451195	1.66511	0.340165
17	0.433978	1.72682	0.320028
18	0.418482	1.77455	0.300482
19	0.405482	1.80861	0.283512
20	0.393567	1.85856	0.266825
21	0.383115	1.89458	0.251102
22	0.373629	1.94924	0.239453
23	0.365625	1.9746	0.227992
24	0.358443	2.01539	0.217488
25	0.352311	2.07156	0.208886
26	0.346937	2.11034	0.201379
27	0.342542	2.13534	0.194926
28	0.338692	2.16626	0.188372
29	0.335152	2.21329	0.182925
30	0.331658	2.25772	0.178861
31	0.328899	2.30921	0.174449
32	0.326415	2.33516	0.169747
33	0.324464	2.36062	0.166546
34	0.322824	2.38938	0.163807
35	0.321359	2.4139	0.159431
36	0.320134	2.44572	0.157437
37	0.318985	2.4746	0.153365
38	0.317968	2.52282	0.151182
39	0.317183	2.552	0.14994
40	0.316642	2.57739	0.147131
41	0.316226	2.61128	0.144342
42	0.315788	2.62848	0.142049
43	0.315536	2.66847	0.138978
44	0.315653	2.6939	0.136577
45	0.315608	2.74548	0.136502
46	0.315799	2.76685	0.135415
47	0.315715	2.79172	0.135062
48	0.316035	2.82866	0.135023
49	0.316388	2.83703	0.134074
50	0.316743	2.84734	0.133345
51	0.317255	2.87645	0.13274
52	0.318046	2.8735	0.130862
53	0.318824	2.88821	0.129582
54	0.31973	2.91018	0.127817
55	0.320524	2.93165	0.127757
56	0.321299	2.95758	0.12675
57	0.322099	2.98065	0.12629
58	0.322806	3.0087	0.126917
59	0.323764	3.0205	0.126619
60	0.324616	3.04294	0.127066
61	0.325273	3.05059	0.127214
62	0.325853	3.08026	0.12766
63	0.32672	3.10448	0.126607
64	0.327465	3.12468	0.127878
65	0.327855	3.13979	0.128831
66	0.328156	3.19455	0.12938
67	0.328458	3.24958	0.12989
68	0.328798	3.27552	0.129077
69	0.329209	3.26883	0.128041
70	0.329596	3.28673	0.127652
71	0.33008	3.28656	0.126577
72	0.330611	3.29188	0.125425
73	0.331157	3.29909	0.126018
74	0.331666	3.33062	0.126524
75	0.331995	3.36223	0.126528
76	0.332296	3.40884	0.127893
77	0.332563	3.41794	0.127661
78	0.332675	3.46197	0.128056
79	0.332858	3.48051	0.127663
80	0.333019	3.49663	0.126875
81	0.333193	3.4971	0.126131
82	0.33342	3.51334	0.125671
83	0.333603	3.51821	0.124644
84	0.333836	3.52852	0.124125
85	0.334164	3.52854	0.123657
86	0.334526	3.54762	0.123516
87	0.334788	3.55638	0.124042
88	0.335087	3.57268	0.124121
89	0.335329	3.59618	0.12405
90	0.335723	3.59047	0.123178
91	0.335993	3.58751	0.122643
92	0.336413	3.59927	0.12232
93	0.336925	3.5808	0.12288
94	0.337335	3.5796	0.122751
95	0.33771	3.5915	0.12338
96	0.33809	3.56933	0.124327
97	0.338328	3.58674	0.12426
98	0.338666	3.57637	0.123832
99	0.3391	3.57997	0.123502
100	0.339534	3.59259	0.123219
101	0.340103	3.58521	0.123208
102	0.340687	3.5721	0.12342
103	0.341147	3.59236	0.123659
104	0.341539	3.5938	0.123241
105	0.342005	3.61851	0.123478
106	0.342392	3.62905	0.124589
107	0.342745	3.64403	0.124911
108	0.343114	3.65146	0.124721
109	0.343385	3.64894	0.124988
110	0.343599	3.66702	0.126475
111	0.343588	3.69676	0.126993
112	0.343749	3.69664	0.126601
113	0.343864	3.69708	0.12603
114	0.344028	3.70059	0.125691
115	0.344134	3.70612	0.125826
116	0.344257	3.70598	0.125871
117	0.344449	3.7205	0.125897
118	0.344638	3.7214	0.125274
119	0.344974	3.71092	0.125263
120	0.34532	3.71243	0.125819
121	0.345721	3.70431	0.125346
122	0.346051	3.71308	0.125601
123	0.346456	3.7004	0.125434
124	0.346981	3.68435	0.124775
125	0.347367	3.68791	0.125138
126	0.347649	3.70938	0.125349
127	0.348036	3.70995	0.125151
128	0.348381	3.73099	0.126334
129	0.348691	3.71568	0.126617
130	0.348997	3.70414	0.125894
131	0.349405	3.70134	0.125466
132	0.349923	3.67681	0.125764
133	0.350279	3.69131	0.126403
134	0.350755	3.68379	0.125897
135	0.351175	3.69409	0.125936
136	0.351474	3.70187	0.126017
137	0.351774	3.71117	0.126188
138	0.352011	3.7336	0.126764
139	0.352228	3.74163	0.126365
140	0.352495	3.74821	0.126886
141	0.352873	3.74413	0.126499
142	0.353114	3.74906	0.126332
143	0.353454	3.75305	0.126814
144	0.353499	3.76807	0.126929
145	0.353739	3.76652	0.126609
146	0.35393	3.76892	0.125876
147	0.354161	3.7632	0.125727
148	0.35439	3.77182	0.125783
149	0.354617	3.78394	0.125702
150	0.354872	3.78798	0.126096
151	0.355068	3.80073	0.126239
152	0.355176	3.80877	0.126017
153	0.355289	3.82268	0.126101
154	0.355373	3.83611	0.12639
155	0.355467	3.8419	0.126605
156	0.355628	3.83961	0.126432
157	0.35578	3.82986	0.125953
158	0.355844	3.83263	0.125936
159	0.356115	3.82662	0.125241
160	0.35632	3.81402	0.125708
161	0.356649	3.81696	0.125371
162	0.356871	3.82751	0.125297
163	0.357095	3.83172	0.125156
164	0.357194	3.8386	0.125991
165	0.357263	3.84084	0.126015
166	0.357452	3.84647	0.125645
167	0.35751	3.84985	0.126275
168	0.35763	3.84979	0.12621
169	0.357709	3.8439	0.125991
170	0.357868	3.84245	0.125761
171	0.35812	3.82752	0.125148
172	0.358278	3.82855	0.125346
173	0.358553	3.81407	0.125431
174	0.358802	3.80825	0.125991
175	0.358993	3.82433	0.126294
176	0.359194	3.82959	0.126551
177	0.359347	3.82226	0.126515
178	0.35961	3.82487	0.126325
179	0.359867	3.8263	0.126601
180	0.36019	3.82366	0.126631
181	0.360488	3.81671	0.126629
182	0.360719	3.82196	0.126619
183	0.360858	3.83579	0.127416
184	0.361017	3.84094	0.127437
185	0.361137	3.85831	0.127594
186	0.361243	3.85757	0.127856
187	0.361365	3.85398	0.128226
188	0.361436	3.85654	0.128131
189	0.361464	3.86528	0.128275
190	0.36149	3.87442	0.128993
191	0.361436	3.88065	0.128522
192	0.361408	3.88498	0.128106
193	0.361476	3.881	0.127742
194	0.361537	3.87636	0.127715
195	0.361676	3.86221	0.128406
196	0.361771	3.86137	0.128763
197	0.361786	3.86863	0.128794
198	0.361802	3.87062	0.128679
199	0.361853	3.86796	0.128411
200	0.361821	3.87981	0.128488
201	0.361913	3.8756	0.127867
202	0.361966	3.88369	0.127885
203	0.361957	3.88613	0.128014
204	0.361861	3.90269	0.127919
205	0.36185	3.90818	0.127746
206	0.361929	3.90101	0.127399
207	0.36196	3.90525	0.127453
208	0.361961	3.91092	0.127482
209	0.361975	3.9189	0.127374
210	0.362002	3.91584	0.127504
211	0.362041	3.92156	0.12737
212	0.362047	3.9217	0.12757
213	0.362076	3.91716	0.127496
214	0.362118	3.91773	0.127302
215	0.362215	3.91078	0.126956
216	0.362283	3.91	0.126979
217	0.362368	3.9019	0.127405
218	0.362486	3.90154	0.127455
219	0.362632	3.9006	0.127371
220	0.362686	3.90517	0.12773
221	0.362748	3.90999	0.127778
222	0.362853	3.91076	0.12794
223	0.362928	3.91196	0.128142
224	0.363016	3.91563	0.128498
225	0.363062	3.9232	0.128351
226	0.363035	3.9365	0.12846
227	0.363011	3.94466	0.128508
228	0.36308	3.93345	0.128403
229	0.363142	3.93476	0.128485
230	0.363164	3.93064	0.128475
231	0.363177	3.93414	0.128259
232	0.363113	3.94806	0.128598
233	0.363065	3.95903	0.128237
234	0.363049	3.95847	0.128257
235	0.362993	3.95887	0.128273
236	0.362928	3.96141	0.128344
237	0.362859	3.96096	0.128299
238	0.362842	3.95964	0.128266
239	0.362832	3.96072	0.128491
240	0.362799	3.96924	0.12831
241	0.362731	3.9752	0.128363
242	0.362729	3.97309	0.127985
243	0.362737	3.96708	0.127669
244	0.362761	3.96772	0.127654
245	0.362747	3.96957	0.12762
246	0.362732	3.97261	0.12761
247	0.362708	3.97956	0.127953
248	0.362679	3.98208	0.127964
249	0.362662	3.98033	0.127648
250	0.362657	3.97992	0.127568
251	0.362671	3.98087	0.127623
252	0.362652	3.98154	0.127662
253	0.362631	3.98571	0.127676
254	0.36262	3.9851	0.127705
255	0.362637	3.98468	0.12775
256	0.362649	3.9853	0.127517
257	0.362664	3.98458	0.127374
258	0.362715	3.98104	0.127351
259	0.362712	3.98276	0.127339
260	0.362737	3.98027	0.127424
261	0.362737	3.97976	0.127355
262	0.362781	3.97714	0.127368
263	0.36281	3.97365	0.127318
264	0.362885	3.968	0.127357
265	0.362968	3.96344	0.127437
266	0.363014	3.96996	0.127571
267	0.363054	3.9725	0.127653
268	0.363043	3.98259	0.12801
269	0.363045	3.98164	0.127868
270	0.363019	3.98256	0.128089
271	0.363006	3.98328	0.127823
272	0.363019	3.98383	0.127699
273	0.363057	3.98164	0.127779
274	0.363072	3.98617	0.128014
275	0.363036	3.99005	0.128032
276	0.362997	3.99204	0.127965
277	0.362992	3.99126	0.127907
278	0.362977	3.98758	0.127719
279	0.362981	3.98739	0.127632
280	0.363024	3.98209	0.12751
281	0.363043	3.98161	0.127459
282	0.36305	3.98136	0.127584
283	0.363058	3.98122	0.127602
284	0.363069	3.98275	0.127617
285	0.363081	3.98327	0.127596
286	0.363094	3.98395	0.127463
287	0.363091	3.98395	0.127459
288	0.363154	3.98089	0.127418
289	0.363177	3.98172	0.127491
290	0.363201	3.9822	0.127484
291	0.363202	3.98491	0.127515
292	0.363207	3.9863	0.127533
293	0.36322	3.99035	0.127592
294	0.363225	3.99066	0.127577
295	0.36326	3.98848	0.127653
296	0.363287	3.98743	0.127647
297	0.363306	3.98793	0.127635
298	0.363316	3.98949	0.127647
299	0.363295	3.9943	0.12762
300	0.363302	3.99357	0.127573
301	0.363294	3.99487	0.127583
302	0.363294	3.99511	0.127568
303	0.363285	3.9966	0.127564
304	0.363273	3.99817	0.127552
305	0.363267	3.99829	0.127538
306	0.363264	3.9984	0.127527
307	0.363265	3.99853	0.12752
308	0.363254	3.99861	0.127503
309	0.363257	3.99884	0.127492
310	0.36326	3.999	0.127485
311	0.36326	3.99908	0.127479
312	0.363259	3.99918	0.127472
313	0.363256	3.99924	0.127465
314	0.363257	3.99934	0.12746
315	0.363256	3.99938	0.127456
316	0.363253	3.99943	0.12745
317	0.363251	3.99945	0.127446
318	0.36325	3.99949	0.127442
319	0.363249	3.99951	0.12744
320	0.363251	3.9996	0.127436
321	0.363251	3.99965	0.127433
322	0.36325	3.99966	0.127431
323	0.363249	3.99968	0.127429
324	0.363247	3.9997	0.127425
325	0.363247	3.99972	0.127424
326	0.363247	3.99975	0.127423
327	0.363248	3.99978	0.127421
328	0.363248	3.9998	0.127421
329	0.363249	3.99982	0.127419
330	0.363249	3.99984	0.127418
331	0.363249	3.99985	0.127418
332	0.363249	3.99986	0.127417
333	0.363249	3.99987	0.127417
334	0.363249	3.99988	0.127416
335	0.363249	3.99989	0.127415
336	0.363248	3.99989	0.127415
337	0.363249	3.9999	0.127414
338	0.363249	3.99991	0.127414
339	0.363248	3.99991	0.127413
340	0.363249	3.99993	0.127413
341	0.363249	3.99994	0.127412
342	0.363249	3.99994	0.127412
343	0.363249	3.99995	0.127412
344	0.363249	3.99995	0.127412
345	0.36325	3.99997	0.127411
346	0.36325	3.99997	0.127411
347	0.36325	3.99997	0.127411
348	0.36325	3.99998	0.127411
349	0.36325	3.99998	0.12741
350	0.36325	3.99998	0.12741
351	0.36325	3.99998	0.12741
352	0.36325	3.99999	0.12741
353	0.36325	3.99999	0.12741
354	0.36325	3.99999	0.12741
355	0.36325	3.99999	0.12741
356	0.36325	3.99999	0.12741
357	0.36325	3.99999	0.12741
358	0.36325	3.99999	0.12741
359	0.36325	3.99999	0.12741
360	0.36325	3.99999	0.12741
361	0.36325	3.99999	0.12741
362	0.36325	3.99999	0.12741
363	0.36325	3.99999	0.12741
364	0.36325	3.99999	0.127409
365	0.36325	4	0.127409
366	0.36325	4	0.127409
367	0.36325	4	0.127409
368	0.36325	4	0.127409
369	0.36325	4	0.127409
370	0.36325	4	0.127409
371	0.36325	4	0.127409
372	0.36325	4	0.127409
373	0.36325	4	0.127409
374	0.36325	4	0.127409
375	0.36325	4	0.127409
376	0.36325	4	0.127409
377	0.36325	4	0.127409
378	0.36325	4	0.127409
379	0.36325	4	0.127409
380	0.36325	4	0.127409
381	0.36325	4	0.127409
382	0.36325	4	0.127409
383	0.36325	4	0.127409
384	0.36325	4	0.127409
385	0.36325	4	0.127409
386	0.36325	4	0.127409
387	0.36325	4	0.127409
388	0.36325	4	0.127409
389	0.36325	4	0.127409
390	0.36325	4	0.127409
391	0.36325	4	0.127409
392	0.36325	4	0.127409
393	0.36325	4	0.127409
394	0.36325	4	0.127409
395	0.36325	4	0.127409
396	0.36325	4	0.127409
397	0.36325	4	0.127409
398	0.36325	4	0.127409
399	0.36325	4	0.127409
400	0.36325	4	0.127409
401	0.36325	4	0.127409
402	0.36325	4	0.127409
403	0.36325	4	0.127409
404	0.36325	4	0.127409
405	0.36325	4	0.127409
406	0.36325	4	0.127409
407	0.36325	4	0.127409
408	0.36325	4	0.127409
409	0.36325	4	0.127409
410	0.36325	4	0.127409
411	0.36325	4	0.127409
412	0.36325	4	0.127409
413	0.36325	4	0.127409
414	0.36325	4	0.127409
415	0.36325	4	0.127409
416	0.36325	4	0.127409
417	0.36325	4	0.127409
418	0.36325	4	0.127409
419	0.36325	4	0.127409
420	0.36325	4	0.127409
421	0.36325	4	0.127409
422	0.36325	4	0.127409
423	0.36325	4	0.127409
424	0.36325	4	0.127409
425	0.36325	4	0.127409
426	0.36325	4	0.127409
427	0.36325	4	0.127409
428	0.36325	4	0.127409
429	0.36325	4	0.127409
430	0.36325	4	0.127409
431	0.36325	4	0.127409
432	0.36325	4	0.127409
433	0.36325	4	0.127409
434	0.36325	4	0.127409
435	0.36325	4	0.127409
436	0.36325	4	0.127409
437	0.36325	4	0.127409
438	0.36325	4	0.127409
439	0.36325	4	0.127409
440	0.36325	4	0.127409
441	0.36325	4	0.127409
442	0.36325	4	0.127409
443	0.36325	4	0.127409
444	0.36325	4	0.127409
445	0.36325	4	0.127409
446	0.36325	4	0.127409
447	0.36325	4	0.127409
448	0.36325	4	0.127409
449	0.36325	4	0.127409
450	0.36325	4	0.127409
451	0.36325	4	0.127409
452	0.36325	4	0.127409
453	0.36325	4	0.127409
454	0.36325	4	0.127409
455	0.36325	4	0.127409
456	0.36325	4	0.127409
457	0.36325	4	0.127409
458	0.36325	4	0.127409
459	0.36325	4	0.127409
460	0.36325	4	0.127409
461	0.36325	4	0.127409
462	0.36325	4	0.127409
463	0.36325	4	0.127409
464	0.36325	4	0.127409
465	0.36325	4	0.127409
466	0.36325	4	0.127409
467	0.36325	4	0.127409
468	0.36325	4	0.127409
469	0.36325	4	0.127409
470	0.36325	4	0.127409
471	0.36325	4	0.127409
472	0.36325	4	0.127409
473	0.36325	4	0.127409
474	0.36325	4	0.127409
475	0.36325	4	0.127409
476	0.36325	4	0.127409
477	0.36325	4	0.127409
478	0.36325	4	0.127409
479	0.36325	4	0.127409
480	0.36325	4	0.127409
481	0.36325	4	0.127409
482	0.36325	4	0.127409
483	0.36325	4	0.127409
484	0.36325	4	0.127409
485	0.36325	4	0.127409
486	0.36325	4	0.127409
487	0.36325	4	0.127409
488	0.36325	4	0.127409
489	0.36325	4	0.127409
490	0.36325	4	0.127409
491	0.36325	4	0.127409
492	0.36325	4	0.127409
493	0.36325	4	0.127409
494	0.36325	4	0.127409
495	0.36325	4	0.127409
496	0.36325	4	0.127409
497	0.36325	4	0.127409
498	0.36325	4	0.127409
499	0.36325	4	0.127409
500	0.36325	4	0.127409
501	0.36325	4	0.127409
502	0.36325	4	0.127409
503	0.36325	4	0.127409
504	0.36325	4	0.127409
505	0.36325	4	0.127409
506	0.36325	4	0.127409
507	0.36325	4	0.127409
508	0.36325	4	0.127409
509	0.36325	4	0.127409
510	0.36325	4	0.127409
511	0.36325	4	0.127409
512	0.36325	4	0.127409
513	0.36325	4	0.127409
514	0.36325	4	0.127409
515	0.36325	4	0.127409
516	0.36325	4	0.127409
517	0.36325	4	0.127409
518	0.36325	4	0.127409
519	0.36325	4	0.127409
520	0.36325	4	0.127409
521	0.36325	4	0.127409
522	0.36325	4	0.127409
523	0.36325	4	0.127409
524	0.36325	4	0.127409
525	0.36325	4	0.127409
526	0.36325	4	0.127409
527	0.36325	4	0.127409
528	0.36325	4	0.127409
529	0.36325	4	0.127409
530	0.36325	4	0.127409
531	0.36325	4	0.127409
532	0.36325	4	0.127409
533	0.36325	4	0.127409
534	0.36325	4	0.127409
535	0.36325	4	0.127409
536	0.36325	4	0.127409
537	0.36325	4	0.127409
538	0.36325	4	0.127409
539	0.36325	4	0.127409
540	0.36325	4	0.127409
541	0.36325	4	0.127409
542	0.36325	4	0.127409
543	0.36325	4	0.127409
544	0.36325	4	0.127409
545	0.36325	4	0.127409
546	0.36325	4	0.127409
547	0.36325	4	0.127409
548	0.36325	4	0.127409
549	0.36325	4	0.127409
550	0.36325	4	0.127409
551	0.36325	4	0.127409
552	0.36325	4	0.127409
553	0.36325	4	0.127409
554	0.36325	4	0.127409
555	0.36325	4	0.127409
556	0.36325	4	0.127409
557	0.36325	4	0.127409
558	0.36325	4	0.127409
559	0.36325	4	0.127409
560	0.36325	4	0.127409
561	0.36325	4	0.127409
562	0.36325	4	0.127409
563	0.36325	4	0.127409
564	0.36325	4	0.127409
565	0.36325	4	0.127409
566	0.36325	4	0.127409
567	0.36325	4	0.127409
568	0.36325	4	0.127409
569	0.36325	4	0.127409
570	0.36325	4	0.127409
571	0.36325	4	0.127409
572	0.36325	4	0.127409
573	0.36325	4	0.127409
574	0.36325	4	0.127409
575	0.36325	4	0.127409
576	0.36325	4	0.127409
577	0.36325	4	0.127409
578	0.36325	4	0.127409
579	0.36325	4	0.127409
580	0.36325	4	0.127409
581	0.36325	4	0.127409
582	0.36325	4	0.127409
583	0.36325	4	0.127409
584	0.36325	4	0.127409
585	0.36325	4	0.127409
586	0.36325	4	0.127409
587	0.36325	4	0.127409
588	0.36325	4	0.127409
589	0.36325	4	0.127409
590	0.36325	4	0.127409
591	0.36325	4	0.127409
592	0.36325	4	0.127409
593	0.36325	4	0.127409
594	0.36325	4	0.127409
595	0.36325	4	0.127409
596	0.36325	4	0.127409
597	0.36325	4	0.127409
598	0.36325	4	0.127409
599	0.36325	4	0.127409
600	0.36325	4	0.127409
601	0.36325	4	0.127409
602	0.36325	4	0.127409
603	0.36325	4	0.127409
604	0.36325	4	0.127409
605	0.36325	4	0.127409
606	0.36325	4	0.127409
607	0.36325	4	0.127409
608	0.36325	4	0.127409
609	0.36325	4	0.127409
610	0.36325	4	0.127409
611	0.36325	4	0.127409
612	0.36325	4	0.127409
613	0.36325	4	0.127409
614	0.36325	4	0.127409
615	0.36325	4	0.127409
616	0.36325	4	0.127409
617	0.36325	4	0.127409
618	0.36325	4	0.127409
619	0.36325	4	0.127409
620	0.36325	4	0.127409
621	0.36325	4	0.127409
622	0.36325	4	0.127409
623	0.36325	4	0.127409
624	0.36325	4	0.127409
625	0.36325	4	0.127409
626	0.36325	4	0.127409
627	0.36325	4	0.127409
628	0.36325	4	0.127409
629	0.36325	4	0.127409
630	0.36325	4	0.127409
631	0.36325	4	0.127409
632	0.36325	4	0.127409
633	0.36325	4	0.127409
634	0.36325	4	0.127409
635	0.36325	4	0.127409
636	0.36325	4	0.127409
637	0.36325	4	0.127409
638	0.36325	4	0.127409
639	0.36325	4	0.127409
640	0.36325	4	0.127409
641	0.36325	4	0.127409
642	0.36325	4	0.127409
643	0.36325	4	0.127409
644	0.36325	4	0.127409
645	0.36325	4	0.127409
646	0.36325	4	0.127409
647	0.36325	4	0.127409
648	0.36325	4	0.127409
649	0.36325	4	0.127409
650	0.36325	4	0.127409
651	0.36325	4	0.127409
652	0.36325	4	0.127409
653	0.36325	4	0.127409
654	0.36325	4	0.127409
655	0.36325	4	0.127409
656	0.36325	4	0.127409
657	0.36325	4	0.127409
658	0.36325	4	0.127409
659	0.36325	4	0.127409
660	0.36325	4	0.127409
661	0.36325	4	0.127409
662	0.36325	4	0.127409
663	0.36325	4	0.127409
664	0.36325	4	0.127409
665	0.36325	4	0.127409
666	0.36325	4	0.127409
667	0.36325	4	0.127409
668	0.36325	4	0.127409
669	0.36325	4	0.127409
670	0.36325	4	0.127409
671	0.36325	4	0.127409
672	0.36325	4	0.127409
673	0.36325	4	0.127409
674	0.36325	4	0.127409
675	0.36325	4	0.127409
676	0.36325	4	0.127409
677	0.36325	4	0.127409
678	0.36325	4	0.127409
679	0.36325	4	0.127409
680	0.36325	4	0.127409
681	0.36325	4	0.127409
682	0.36325	4	0.127409
683	0.36325	4	0.127409
684	0.36325	4	0.127409
685	0.36325	4	0.127409
686	0.36325	4	0.127409
687	0.36325	4	0.127409
688	0.36325	4	0.127409
689	0.36325	4	0.127409
690	0.36325	4	0.127409
691	0.36325	4	0.127409
692	0.36325	4	0.127409
693	0.36325	4	0.127409
694	0.36325	4	0.127409
695	0.36325	4	0.127409
696	0.36325	4	0.127409
697	0.36325	4	0.127409
698	0.36325	4	0.127409
699	0.36325	4	0.127409
700	0.36325	4	0.127409
701	0.36325	4	0.127409
702	0.36325	4	0.127409
703	0.36325	4	0.127409
704	0.36325	4	0.127409
705	0.36325	4	0.127409
706	0.36325	4	0.127409
707	0.36325	4	0.127409
708	0.36325	4	0.127409
709	0.36325	4	0.127409
710	0.36325	4	0.127409
711	0.36325	4	0.127409
712	0.36325	4	0.127409
713	0.36325	4	0.127409
714	0.36325	4	0.127409
715	0.36325	4	0.127409
716	0.36325	4	0.127409
717	0.36325	4	0.127409
718	0.36325	4	0.127409
719	0.36325	4	0.127409
720	0.36325	4	0.127409
721	0.36325	4	0.127409
722	0.36325	4	0.127409
723	0.36325	4	0.127409
724	0.36325	4	0.127409
725	0.36325	4	0.127409
726	0.36325	4	0.127409
727	0.36325	4	0.127409
728	0.36325	4	0.127409
729	0.36325	4	0.127409
730	0.36325	4	0.127409
731	0.36325	4	0.127409
732	0.36325	4	0.127409
733	0.36325	4	0.127409
734	0.36325	4	0.127409
735	0.36325	4	0.127409
736	0.36325	4	0.127409
737	0.36325	4	0.127409
738	0.36325	4	0.127409
739	0.36325	4	0.127409
740	0.36325	4	0.127409
741	0.36325	4	0.127409
742	0.36325	4	0.127409
743	0.36325	4	0.127409
744	0.36325	4	0.127409
745	0.36325	4	0.127409
746	0.36325	4	0.127409
747	0.36325	4	0.127409
748	0.36325	4	0.127409
749	0.36325	4	0.127409
750	0.36325	4	0.127409
751	0.36325	4	0.127409
752	0.36325	4	0.127409
753	0.36325	4	0.127409
754	0.36325	4	0.127409
755	0.36325	4	0.127409
756	0.36325	4	0.127409
757	0.36325	4	0.127409
758	0.36325	4	0.127409
759	0.36325	4	0.127409
760	0.36325	4	0.127409
761	0.36325	4	0.127409
762	0.36325	4	0.127409
763	0.36325	4	0.127409
764	0.36325	4	0.127409
765	0.36325	4	0.127409
766	0.36325	4	0.127409
767	0.36325	4	0.127409
768	0.36325	4	0.127409
769	0.36325	4	0.127409
770	0.36325	4	0.127409
771	0.36325	4	0.127409
772	0.36325	4	0.127409
773	0.36325	4	0.127409
774	0.36325	4	0.127409
775	0.36325	4	0.127409
776	0.36325	4	0.127409
777	0.36325	4	0.127409
778	0.36325	4	0.127409
779	0.36325	4	0.127409
780	0.36325	4	0.127409
781	0.36325	4	0.127409
782	0.36325	4	0.127409
783	0.36325	4	0.127409
784	0.36325	4	0.127409
785	0.36325	4	0.127409
786	0.36325	4	0.127409
787	0.36325	4	0.127409
788	0.36325	4	0.127409
789	0.36325	4	0.127409
790	0.36325	4	0.127409
791	0.36325	4	0.127409
792	0.36325	4	0.127409
793	0.36325	4	0.127409
794	0.36325	4	0.127409
795	0.36325	4	0.127409
796	0.36325	4	0.127409
797	0.36325	4	0.127409
798	0.36325	4	0.127409
799	0.36325	4	0.127409
800	0.36325	4	0.127409
801	0.36325	4	0.127409
802	0.36325	4	0.127409
803	0.36325	4	0.127409
804	0.36325	4	0.127409
805	0.36325	4	0.127409
806	0.36325	4	0.127409
807	0.36325	4	0.127409
808	0.36325	4	0.127409
809	0.36325	4	0.127409
810	0.36325	4	0.127409
811	0.36325	4	0.127409
812	0.36325	4	0.127409
813	0.36325	4	0.127409
814	0.36325	4	0.127409
815	0.36325	4	0.127409
816	0.36325	4	0.127409
817	0.36325	4	0.127409
818	0.36325	4	0.127409
819	0.36325	4	0.127409
820	0.36325	4	0.127409
821	0.36325	4	0.127409
822	0.36325	4	0.127409
823	0.36325	4	0.127409
824	0.36325	4	0.127409
825	0.36325	4	0.127409
826	0.36325	4	0.127409
827	0.36325	4	0.127409
828	0.36325	4	0.127409
829	0.36325	4	0.127409
830	0.36325	4	0.127409
831	0.36325	4	0.127409
832	0.36325	4	0.127409
833	0.36325	4	0.127409
834	0.36325	4	0.127409
835	0.36325	4	0.127409
836	0.36325	4	0.127409
837	0.36325	4	0.127409
838	0.36325	4	0.127409
839	0.36325	4	0.127409
840	0.36325	4	0.127409
841	0.36325	4	0.127409
842	0.36325	4	0.127409
843	0.36325	4	0.127409
844	0.36325	4	0.127409
845	0.36325	4	0.127409
846	0.36325	4	0.127409
847	0.36325	4	0.127409
848	0.36325	4	0.127409
849	0.36325	4	0.127409
850	0.36325	4	0.127409
851	0.36325	4	0.127409
852	0.36325	4	0.127409
853	0.36325	4	0.127409
854	0.36325	4	0.127409
855	0.36325	4	0.127409
856	0.36325	4	0.127409
857	0.36325	4	0.127409
858	0.36325	4	0.127409
859	0.36325	4	0.127409
860	0.36325	4	0.127409
861	0.36325	4	0.127409
862	0.36325	4	0.127409
863	0.36325	4	0.127409
864	0.36325	4	0.127409
865	0.36325	4	0.127409
866	0.36325	4	0.127409
867	0.36325	4	0.127409
868	0.36325	4	0.127409
869	0.36325	4	0.127409
870	0.36325	4	0.127409
871	0.36325	4	0.127409
872	0.36325	4	0.127409
873	0.36325	4	0.127409
874	0.36325	4	0.127409
875	0.36325	4	0.127409
876	0.36325	4	0.127409
877	0.36325	4	0.127409
878	0.36325	4	0.127409
879	0.36325	4	0.127409
880	0.36325	4	0.127409
881	0.36325	4	0.127409
882	0.36325	4	0.127409
883	0.36325	4	0.127409
884	0.36325	4	0.127409
885	0.36325	4	0.127409
886	0.36325	4	0.127409
887	0.36325	4	0.127409
888	0.36325	4	0.127409
889	0.36325	4	0.127409
890	0.36325	4	0.127409
891	0.36325	4	0.127409
892	0.36325	4	0.127409
893	0.36325	4	0.127409
894	0.36325	4	0.127409
895	0.36325	4	0.127409
896	0.36325	4	0.127409
897	0.36325	4	0.127409
898	0.36325	4	0.127409
899	0.36325	4	0.127409
900	0.36325	4	0.127409
901	0.36325	4	0.127409
902	0.36325	4	0.127409
903	0.36325	4	0.127409
904	0.36325	4	0.127409
905	0.36325	4	0.127409
906	0.36325	4	0.127409
907	0.36325	4	0.127409
908	0.36325	4	0.127409
909	0.36325	4	0.127409
910	0.36325	4	0.127409
911	0.36325	4	0.127409
912	0.36325	4	0.127409
913	0.36325	4	0.127409
914	0.36325	4	0.127409
915	0.36325	4	0.127409
916	0.36325	4	0.127409
917	0.36325	4	0.127409
918	0.36325	4	0.127409
919	0.36325	4	0.127409
920	0.36325	4	0.127409
921	0.36325	4	0.127409
922	0.36325	4	0.127409
923	0.36325	4	0.127409
924	0.36325	4	0.127409
925	0.36325	4	0.127409
926	0.36325	4	0.127409
927	0.36325	4	0.127409
928	0.36325	4	0.127409
929	0.36325	4	0.127409
930	0.36325	4	0.127409
931	0.36325	4	0.127409
932	0.36325	4	0.127409
933	0.36325	4	0.127409
934	0.36325	4	0.127409
935	0.36325	4	0.127409
936	0.36325	4	0.127409
937	0.36325	4	0.127409
938	0.36325	4	0.127409
939	0.36325	4	0.127409
940	0.36325	4	0.127409
941	0.36325	4	0.127409
942	0.36325	4	0.127409
943	0.36325	4	0.127409
944	0.36325	4	0.127409
945	0.36325	4	0.127409
946	0.36325	4	0.127409
947	0.36325	4	0.127409
948	0.36325	4	0.127409
949	0.36325	4	0.127409
950	0.36325	4	0.127409
951	0.36325	4	0.127409
952	0.36325	4	0.127409
953	0.36325	4	0.127409
954	0.36325	4	0.127409
955	0.36325	4	0.127409
956	0.36325	4	0.127409
957	0.36325	4	0.127409
958	0.36325	4	0.127409
959	0.36325	4	0.127409
960	0.36325	4	0.127409
961	0.36325	4	0.127409
962	0.36325	4	0.127409
963	0.36325	4	0.127409
964	0.36325	4	0.127409
965	0.36325	4	0.127409
966	0.36325	4	0.127409
967	0.36325	4	0.127409
968	0.36325	4	0.127409
969	0.36325	4	0.127409
970	0.36325	4	0.127409
971	0.36325	4	0.127409
972	0.36325	4	0.127409
973	0.36325	4	0.127409
974	0.36325	4	0.127409
975	0.36325	4	0.127409
976	0.36325	4	0.127409
977	0.36325	4	0.127409
978	0.36325	4	0.127409
979	0.36325	4	0.127409
980	0.36325	4	0.127409
981	0.36325	4	0.127409
982	0.36325	4	0.127409
983	0.36325	4	0.127409
984	0.36325	4	0.127409
985	0.36325	4	0.127409
986	0.36325	4	0.127409
987	0.36325	4	0.127409
988	0.36325	4	0.127409
989	0.36325	4	0.127409
990	0.36325	4	0.127409
991	0.36325	4	0.127409
992	0.36325	4	0.127409
993	0.36325	4	0.127409
994	0.36325	4	0.127409
995	0.36325	4	0.127409
996	0.36325	4	0.127409
997	0.36325	4	0.127409
998	0.36325	4	0.127409
999	0.36325	4	0.127409
1000	0.36325	4	0.127409
1001	0.36325	4	0.127409
1002	0.36325	4	0.127409
1003	0.36325	4	0.127409
1004	0.36325	4	0.127409
1005	0.36325	4	0.127409
1006	0.36325	4	0.127409
1007	0.36325	4	0.127409
1008	0.36325	4	0.127409
1009	0.36325	4	0.127409
1010	0.36325	4	0.127409
1011	0.36325	4	0.127409
1012	0.36325	4	0.127409
1013	0.36325	4	0.127409
1014	0.36325	4	0.127409
1015	0.36325	4	0.127409
1016	0.36325	4	0.127409
1017	0.36325	4	0.127409
1018	0.36325	4	0.127409
1019	0.36325	4	0.127409
1020	0.36325	4	0.127409
1021	0.36325	4	0.127409
1022	0.36325	4	0.127409
1023	0.36325	4	0.127409
1024	0.36325	4	0.127409
1025	0.36325	4	0.127409
1026	0.36325	4	0.127409
1027	0.36325	4	0.127409
1028	0.36325	4	0.127409
1029	0.36325	4	0.127409
1030	0.36325	4	0.127409
1031	0.36325	4	0.127409
1032	0.36325	4	0.127409
1033	0.36325	4	0.127409
1034	0.36325	4	0.127409
1035	0.36325	4	0.127409
1036	0.36325	4	0.127409
1037	0.36325	4	0.127409
1038	0.36325	4	0.127409
1039	0.36325	4	0.127409
1040	0.36325	4	0.127409
1041	0.36325	4	0.127409
1042	0.36325	4	0.127409
1043	0.36325	4	0.127409
1044	0.36325	4	0.127409
1045	0.36325	4	0.127409
1046	0.36325	4	0.127409
1047	0.36325	4	0.127409
1048	0.36325	4	0.127409
1049	0.36325	4	0.127409
1050	0.36325	4	0.127409
1051	0.36325	4	0.127409
1052	0.36325	4	0.127409
1053	0.36325	4	0.127409
1054	0.36325	4	0.127409
1055	0.36325	4	0.127409
1056	0.36325	4	0.127409
1057	0.36325	4	0.127409
1058	0.36325	4	0.127409
1059	0.36325	4	0.127409
1060	0.36325	4	0.127409
1061	0.36325	4	0.127409
1062	0.36325	4	0.127409
1063	0.36325	4	0.127409
1064	0.36325	4	0.127409
1065	0.36325	4	0.127409
1066	0.36325	4	0.127409
1067	0.36325	4	0.127409
1068	0.36325	4	0.127409
1069	0.36325	4	0.127409
1070	0.36325	4	0.127409
1071	0.36325	4	0.127409
1072	0.36325	4	0.127409
1073	0.36325	4	0.127409
1074	0.36325	4	0.127409
1075	0.36325	4	0.127409
1076	0.36325	4	0.127409
1077	0.36325	4	0.127409
1078	0.36325	4	0.127409
1079	0.36325	4	0.127409
1080	0.36325	4	0.127409
1081	0.36325	4	0.127409
1082	0.36325	4	0.127409
1083	0.36325	4	0.127409
1084	0.36325	4	0.127409
1085	0.36325	4	0.127409
1086	0.36325	4	0.127409
1087	0.36325	4	0.127409
1088	0.36325	4	0.127409
1089	0.36325	4	0.127409
1090	0.36325	4	0.127409
1091	0.36325	4	0.127409
1092	0.36325	4	0.127409
1093	0.36325	4	0.127409
1094	0.36325	4	0.127409
1095	0.36325	4	0.127409
1096	0.36325	4	0.127409
1097	0.36325	4	0.127409
1098	0.36325	4	0.127409
1099	0.36325	4	0.127409
1100	0.36325	4	0.127409
1101	0.36325	4	0.127409
1102	0.36325	4	0.127409
1103	0.36325	4	0.127409
1104	0.36325	4	0.127409
1105	0.36325	4	0.127409
1106	0.36325	4	0.127409
1107	0.36325	4	0.127409
1108	0.36325	4	0.127409
1109	0.36325	4	0.127409
1110	0.36325	4	0.127409
1111	0.36325	4	0.127409
1112	0.36325	4	0.127409
1113	0.36325	4	0.127409
1114	0.36325	4	0.127409
1115	0.36325	4	0.127409
1116	0.36325	4	0.127409
1117	0.36325	4	0.127409
1118	0.36325	4	0.127409
1119	0.36325	4	0.127409
1120	0.36325	4	0.127409
1121	0.36325	4	0.127409
1122	0.36325	4	0.127409
1123	0.36325	4	0.127409
1124	0.36325	4	0.127409
1125	0.36325	4	0.127409
1126	0.36325	4	0.127409
1127	0.36325	4	0.127409
1128	0.36325	4	0.127409
1129	0.36325	4	0.127409
1130	0.36325	4	0.127409
1131	0.36325	4	0.127409
1132	0.36325	4	0.127409
1133	0.36325	4	0.127409
1134	0.36325	4	0.127409
1135	0.36325	4	0.127409
1136	0.36325	4	0.127409
1137	0.36325	4	0.127409
1138	0.36325	4	0.127409
1139	0.36325	4	0.127409
1140	0.36325	4	0.127409
1141	0.36325	4	0.127409
1142	0.36325	4	0.127409
1143	0.36325	4	0.127409
1144	0.36325	4	0.127409
1145	0.36325	4	0.127409
1146	0.36325	4	0.127409
1147	0.36325	4	0.127409
1148	0.36325	4	0.127409
1149	0.36325	4	0.127409
1150	0.36325	4	0.127409
1151	0.36325	4	0.127409
1152	0.36325	4	0.127409
1153	0.36325	4	0.127409
1154	0.36325	4	0.127409
1155	0.36325	4	0.127409
1156	0.36325	4	0.127409
1157	0.36325	4	0.127409
1158	0.36325	4	0.127409
1159	0.36325	4	0.127409
1160	0.36325	4	0.127409
1161	0.36325	4	0.127409
1162	0.36325	4	0.127409
1163	0.36325	4	0.127409
1164	0.36325	4	0.127409
1165	0.36325	4	0.127409
1166	0.36325	4	0.127409
1167	0.36325	4	0.127409
1168	0.36325	4	0.127409
1169	0.36325	4	0.127409
1170	0.36325	4	0.127409
1171	0.36325	4	0.127409
1172	0.36325	4	0.127409
1173	0.36325	4	0.127409
1174	0.36325	4	0.127409
1175	0.36325	4	0.127409
1176	0.36325	4	0.127409
1177	0.36325	4	0.127409
1178	0.36325	4	0.127409
1179	0.36325	4	0.127409
1180	0.36325	4	0.127409
1181	0.36325	4	0.127409
1182	0.36325	4	0.127409
1183	0.36325	4	0.127409
1184	0.36325	4	0.127409
1185	0.36325	4	0.127409
1186	0.36325	4	0.127409
1187	0.36325	4	0.127409
1188	0.36325	4	0.127409
1189	0.36325	4	0.127409
1190	0.36325	4	0.127409
1191	0.36325	4	0.127409
1192	0.36325	4	0.127409
1193	0.36325	4	0.127409
1194	0.36325	4	0.127409
1195	0.36325	4	0.127409
1196	0.36325	4	0.127409
1197	0.36325	4	0.127409
1198	0.36325	4	0.127409
1199	0.36325	4	0.127409
1200	0.36325	4	0.127409
1201	0.36325	4	0.127409
1202	0.36325	4	0.127409
1203	0.36325	4	0.127409
1204	0.36325	4	0.127409
1205	0.36325	4	0.127409
1206	0.36325	4	0.127409
1207	0.36325	4	0.127409
1208	0.36325	4	0.127409
1209	0.36325	4	0.127409
1210	0.36325	4	0.127409
1211	0.36325	4	0.127409
1212	0.36325	4	0.127409
1213	0.36325	4	0.127409
1214	0.36325	4	0.127409
1215	0.36325	4	0.127409
1216	0.36325	4	0.127409
1217	0.36325	4	0.127409
1218	0.36325	4	0.127409
1219	0.36325	4	0.127409
1220	0.36325	4	0.127409
1221	0.36325	4	0.127409
1222	0.36325	4	0.127409
1223	0.36325	4	0.127409
1224	0.36325	4	0.127409
1225	0.36325	4	0.127409
1226	0.36325	4	0.127409
1227	0.36325	4	0.127409
1228	0.36325	4	0.127409
1229	0.36325	4	0.127409
1230	0.36325	4	0.127409
1231	0.36325	4	0.127409
1232	0.36325	4	0.127409
1233	0.36325	4	0.127409
1234	0.36325	4	0.127409
1235	0.36325	4	0.127409
1236	0.36325	4	0.127409
1237	0.36325	4	0.127409
1238	0.36325	4	0.127409
1239	0.36325	4	0.127409
1240	0.36325	4	0.127409
1241	0.36325	4	0.127409
1242	0.36325	4	0.127409
1243	0.36325	4	0.127409
1244	0.36325	4	0.127409
1245	0.36325	4	0.127409
1246	0.36325	4	0.127409
1247	0.36325	4	0.127409
1248	0.36325	4	0.127409
1249	0.36325	4	0.127409
1250	0.36325	4	0.127409
1251	0.36325	4	0.127409
1252	0.36325	4	0.127409
1253	0.36325	4	0.127409
1254	0.36325	4	0.127409
1255	0.36325	4	0.127409
1256	0.36325	4	0.127409
1257	0.36325	4	0.127409
1258	0.36325	4	0.127409
1259	0.36325	4	0.127409
1260	0.36325	4	0.127409
1261	0.36325	4	0.127409
1262	0.36325	4	0.127409
1263	0.36325	4	0.127409
1264	0.36325	4	0.127409
1265	0.36325	4	0.127409
1266	0.36325	4	0.127409
1267	0.36325	4	0.127409
1268	0.36325	4	0.127409
1269	0.36325	4	0.127409
1270	0.36325	4	0.127409
1271	0.36325	4	0.127409
1272	0.36325	4	0.127409
1273	0.36325	4	0.127409
1274	0.36325	4	0.127409
1275	0.36325	4	0.127409
1276	0.36325	4	0.127409
1277	0.36325	4	0.127409
1278	0.36325	4	0.127409
1279	0.36325	4	0.127409
1280	0.36325	4	0.127409
1281	0.36325	4	0.127409
1282	0.36325	4	0.127409
1283	0.36325	4	0.127409
1284	0.36325	4	0.127409
1285	0.36325	4	0.127409
1286	0.36325	4	0.127409
1287	0.36325	4	0.127409
1288	0.36325	4	0.127409
1289	0.36325	4	0.127409
1290	0.36325	4	0.127409
1291	0.36325	4	0.127409
1292	0.36325	4	0.127409
1293	0.36325	4	0.127409
1294	0.36325	4	0.127409
1295	0.36325	4	0.127409
1296	0.36325	4	0.127409
1297	0.36325	4	0.127409
1298	0.36325	4	0.127409
1299	0.36325	4	0.127409
1300	0.36325	4	0.127409
1301	0.36325	4	0.127409
1302	0.36325	4	0.127409
1303	0.36325	4	0.127409
1304	0.36325	4	0.127409
1305	0.36325	4	0.127409
1306	0.36325	4	0.127409
1307	0.36325	4	0.127409
1308	0.36325	4	0.127409
1309	0.36325	4	0.127409
1310	0.36325	4	0.127409
1311	0.36325	4	0.127409
1312	0.36325	4	0.127409
1313	0.36325	4	0.127409
1314	0.36325	4	0.127409
1315	0.36325	4	0.127409
1316	0.36325	4	0.127409
1317	0.36325	4	0.127409
1318	0.36325	4	0.127409
1319	0.36325	4	0.127409
1320	0.36325	4	0.127409
1321	0.36325	4	0.127409
1322	0.36325	4	0.127409
1323	0.36325	4	0.127409
1324	0.36325	4	0.127409
1325	0.36325	4	0.127409
1326	0.36325	4	0.127409
1327	0.36325	4	0.127409
1328	0.36325	4	0.127409
1329	0.36325	4	0.127409
1330	0.36325	4	0.127409
1331	0.36325	4	0.127409
1332	0.36325	4	0.127409
1333	0.36325	4	0.127409
1334	0.36325	4	0.127409
1335	0.36325	4	0.127409
1336	0.36325	4	0.127409
1337	0.36325	4	0.127409
1338	0.36325	4	0.127409
1339	0.36325	4	0.127409
1340	0.36325	4	0.127409
1341	0.36325	4	0.127409
1342	0.36325	4	0.127409
1343	0.36325	4	0.127409
1344	0.36325	4	0.127409
1345	0.36325	4	0.127409
1346	0.36325	4	0.127409
1347	0.36325	4	0.127409
1348	0.36325	4	0.127409
1349	0.36325	4	0.127409
1350	0.36325	4	0.127409
1351	0.36325	4	0.127409
1352	0.36325	4	0.127409
1353	0.36325	4	0.127409
1354	0.36325	4	0.127409
1355	0.36325	4	0.127409
1356	0.36325	4	0.127409
1357	0.36325	4	0.127409
1358	0.36325	4	0.127409
1359	0.36325	4	0.127409
1360	0.36325	4	0.127409
1361	0.36325	4	0.127409
1362	0.36325	4	0.127409
1363	0.36325	4	0.127409
1364	0.36325	4	0.127409
1365	0.36325	4	0.127409
1366	0.36325	4	0.127409
1367	0.36325	4	0.127409
1368	0.36325	4	0.127409
1369	0.36325	4	0.127409
1370	0.36325	4	0.127409
1371	0.36325	4	0.127409
1372	0.36325	4	0.127409
1373	0.36325	4	0.127409
1374	0.36325	4	0.127409
1375	0.36325	4	0.127409
1376	0.36325	4	0.127409
1377	0.36325	4	0.127409
1378	0.36325	4	0.127409
1379	0.36325	4	0.127409
1380	0.36325	4	0.127409
1381	0.36325	4	0.127409
1382	0.36325	4	0.127409
1383	0.36325	4	0.127409
1384	0.36325	4	0.127409
1385	0.36325	4	0.127409
1386	0.36325	4	0.127409
1387	0.36325	4	0.127409
1388	0.36325	4	0.127409
1389	0.36325	4	0.127409
1390	0.36325	4	0.127409
1391	0.36325	4	0.127409
1392	0.36325	4	0.127409
1393	0.36325	4	0.127409
1394	0.36325	4	0.127409
1395	0.36325	4	0.127409
1396	0.36325	4	0.127409
1397	0.36325	4	0.127409
1398	0.36325	4	0.127409
1399	0.36325	4	0.127409
1400	0.36325	4	0.127409
1401	0.36325	4	0.127409
1402	0.36325	4	0.127409
1403	0.36325	4	0.127409
1404	0.36325	4	0.127409
1405	0.36325	4	0.127409
1406	0.36325	4	0.127409
1407	0.36325	4	0.127409
1408	0.36325	4	0.127409
1409	0.36325	4	0.127409
1410	0.36325	4	0.127409
1411	0.36325	4	0.127409
1412	0.36325	4	0.127409
1413	0.36325	4	0.127409
1414	0.36325	4	0.127409
1415	0.36325	4	0.127409
1416	0.36325	4	0.127409
1417	0.36325	4	0.127409
1418	0.36325	4	0.127409
1419	0.36325	4	0.127409
1420	0.36325	4	0.127409
1421	0.36325	4	0.127409
1422	0.36325	4	0.127409
1423	0.36325	4	0.127409
1424	0.36325	4	0.127409
1425	0.36325	4	0.127409
1426	0.36325	4	0.127409
1427	0.36325	4	0.127409
1428	0.36325	4	0.127409
1429	0.36325	4	0.127409
1430	0.36325	4	0.127409
1431	0.36325	4	0.127409
1432	0.36325	4	0.127409
1433	0.36325	4	0.127409
1434	0.36325	4	0.127409
1435	0.36325	4	0.127409
1436	0.36325	4	0.127409
1437	0.36325	4	0.127409
1438	0.36325	4	0.127409
1439	0.36325	4	0.127409
1440	0.36325	4	0.127409
1441	0.36325	4	0.127409
1442	0.36325	4	0.127409
1443	0.36325	4	0.127409
1444	0.36325	4	0.127409
1445	0.36325	4	0.127409
1446	0.36325	4	0.127409
1447	0.36325	4	0.127409
1448	0.36325	4	0.127409
1449	0.36325	4	0.127409
1450	0.36325	4	0.127409
1451	0.36325	4	0.127409
1452	0.36325	4	0.127409
1453	0.36325	4	0.127409
1454	0.36325	4	0.127409
1455	0.36325	4	0.127409
1456	0.36325	4	0.127409
1457	0.36325	4	0.127409
1458	0.36325	4	0.127409
1459	0.36325	4	0.127409
1460	0.36325	4	0.127409
1461	0.36325	4	0.127409
1462	0.36325	4	0.127409
1463	0.36325	4	0.127409
1464	0.36325	4	0.127409
1465	0.36325	4	0.127409
1466	0.36325	4	0.127409
1467	0.36325	4	0.127409
1468	0.36325	4	0.127409
1469	0.36325	4	0.127409
1470	0.36325	4	0.127409
1471	0.36325	4	0.127409
1472	0.36325	4	0.127409
1473	0.36325	4	0.127409
1474	0.36325	4	0.127409
1475	0.36325	4	0.127409
1476	0.36325	4	0.127409
1477	0.36325	4	0.127409
1478	0.36325	4	0.127409
1479	0.36325	4	0.127409
1480	0.36325	4	0.127409
1481	0.36325	4	0.127409
1482	0.36325	4	0.127409
1483	0.36325	4	0.127409
1484	0.36325	4	0.127409
1485	0.36325	4	0.127409
1486	0.36325	4	0.127409
1487	0.36325	4	0.127409
1488	0.36325	4	0.127409
1489	0.36325	4	0.127409
1490	0.36325	4	0.127409
1491	0.36325	4	0.127409
1492	0.36325	4	0.127409
1493	0.36325	4	0.127409
1494	0.36325	4	0.127409
1495	0.36325	4	0.127409
1496	0.36325	4	0.127409
1497	0.36325	4	0.127409
1498	0.36325	4	0.127409
1499	0.36325	4	0.127409
1500	0.36325	4	0.127409
1501	0.36325	4	0.127409
1502	0.36325	4	0.127409
1503	0.36325	4	0.127409
1504	0.36325	4	0.127409
1505	0.36325	4	0.127409
1506	0.36325	4	0.127409
1507	0.36325	4	0.127409
1508	0.36325	4	0.127409
1509	0.36325	4	0.127409
1510	0.36325	4	0.127409
1511	0.36325	4	0.127409
1512	0.36325	4	0.127409
1513	0.36325	4	0.127409
1514	0.36325	4	0.127409
1515	0.36325	4	0.127409
1516	0.36325	4	0.127409
1517	0.36325	4	0.127409
1518	0.36325	4	0.127409
1519	0.36325	4	0.127409
1520	0.36325	4	0.127409
1521	0.36325	4	0.127409
1522	0.36325	4	0.127409
1523	0.36325	4	0.127409
1524	0.36325	4	0.127409
1525	0.36325	4	0.127409
1526	0.36325	4	0.127409
1527	0.36325	4	0.127409
1528	0.36325	4	0.127409
1529	0.36325	4	0.127409
1530	0.36325	4	0.127409
1531	0.36325	4	0.127409
1532	0.36325	4	0.127409
1533	0.36325	4	0.127409
1534	0.36325	4	0.127409
1535	0.36325	4	0.127409
1536	0.36325	4	0.127409
1537	0.36325	4	0.127409
1538	0.36325	4	0.127409
1539	0.36325	4	0.127409
1540	0.36325	4	0.127409
1541	0.36325	4	0.127409
1542	0.36325	4	0.127409
1543	0.36325	4	0.127409
1544	0.36325	4	0.127409
1545	0.36325	4	0.127409
1546	0.36325	4	0.127409
1547	0.36325	4	0.127409
1548	0.36325	4	0.127409
1549	0.36325	4	0.127409
1550	0.36325	4	0.127409
1551	0.36325	4	0.127409
1552	0.36325	4	0.127409
1553	0.36325	4	0.127409
1554	0.36325	4	0.127409
1555	0.36325	4	0.127409
1556	0.36325	4	0.127409
1557	0.36325	4	0.127409
1558	0.36325	4	0.127409
1559	0.36325	4	0.127409
1560	0.36325	4	0.127409
1561	0.36325	4	0.127409
1562	0.36325	4	0.127409
1563	0.36325	4	0.127409
1564	0.36325	4	0.127409
1565	0.36325	4	0.127409
1566	0.36325	4	0.127409
1567	0.36325	4	0.127409
1568	0.36325	4	0.127409
1569	0.36325	4	0.127409
1570	0.36325	4	0.127409
1571	0.36325	4	0.127409
1572	0.36325	4	0.127409
1573	0.36325	4	0.127409
1574	0.36325	4	0.127409
1575	0.36325	4	0.127409
1576	0.36325	4	0.127409
1577	0.36325	4	0.127409
1578	0.36325	4	0.127409
1579	0.36325	4	0.127409
1580	0.36325	4	0.127409
1581	0.36325	4	0.127409
1582	0.36325	4	0.127409
1583	0.36325	4	0.127409
1584	0.36325	4	0.127409
1585	0.36325	4	0.127409
1586	0.36325	4	0.127409
1587	0.36325	4	0.127409
1588	0.36325	4	0.127409
1589	0.36325	4	0.127409
1590	0.36325	4	0.127409
1591	0.36325	4	0.127409
1592	0.36325	4	0.127409
1593	0.36325	4	0.127409
1594	0.36325	4	0.127409
1595	0.36325	4	0.127409
1596	0.36325	4	0.127409
1597	0.36325	4	0.127409
1598	0.36325	4	0.127409
1599	0.36325	4	0.127409
1600	0.36325	4	0.127409
1601	0.36325	4	0.127409
1602	0.36325	4	0.127409
1603	0.36325	4	0.127409
1604	0.36325	4	0.127409
1605	0.36325	4	0.127409
1606	0.36325	4	0.127409
1607	0.36325	4	0.127409
1608	0.36325	4	0.127409
1609	0.36325	4	0.127409
1610	0.36325	4	0.127409
1611	0.36325	4	0.127409
1612	0.36325	4	0.127409
1613	0.36325	4	0.127409
1614	0.36325	4	0.127409
1615	0.36325	4	0.127409
1616	0.36325	4	0.127409
1617	0.36325	4	0.127409
1618	0.36325	4	0.127409
1619	0.36325	4	0.127409
1620	0.36325	4	0.127409
1621	0.36325	4	0.127409
1622	0.36325	4	0.127409
1623	0.36325	4	0.127409
1624	0.36325	4	0.127409
1625	0.36325	4	0.127409
1626	0.36325	4	0.127409
1627	0.36325	4	0.127409
1628	0.36325	4	0.127409
1629	0.36325	4	0.127409
1630	0.36325	4	0.127409
1631	0.36325	4	0.127409
1632	0.36325	4	0.127409
1633	0.36325	4	0.127409
1634	0.36325	4	0.127409
1635	0.36325	4	0.127409
1636	0.36325	4	0.127409
1637	0.36325	4	0.127409
1638	0.36325	4	0.127409
1639	0.36325	4	0.127409
1640	0.36325	4	0.127409
1641	0.36325	4	0.127409
1642	0.36325	4	0.127409
1643	0.36325	4	0.127409
1644	0.36325	4	0.127409
1645	0.36325	4	0.127409
1646	0.36325	4	0.127409
1647	0.36325	4	0.127409
1648	0.36325	4	0.127409
1649	0.36325	4	0.127409
1650	0.36325	4	0.127409
1651	0.36325	4	0.127409
1652	0.36325	4	0.127409
1653	0.36325	4	0.127409
1654	0.36325	4	0.127409
1655	0.36325	4	0.127409
1656	0.36325	4	0.127409
1657	0.36325	4	0.127409
1658	0.36325	4	0.127409
1659	0.36325	4	0.127409
1660	0.36325	4	0.127409
1661	0.36325	4	0.127409
1662	0.36325	4	0.127409
1663	0.36325	4	0.127409
1664	0.36325	4	0.127409
1665	0.36325	4	0.127409
1666	0.36325	4	0.127409
1667	0.36325	4	0.127409
1668	0.36325	4	0.127409
1669	0.36325	4	0.127409
1670	0.36325	4	0.127409
1671	0.36325	4	0.127409
1672	0.36325	4	0.127409
1673	0.36325	4	0.127409
1674	0.36325	4	0.127409
1675	0.36325	4	0.127409
1676	0.36325	4	0.127409
1677	0.36325	4	0.127409
1678	0.36325	4	0.127409
1679	0.36325	4	0.127409
1680	0.36325	4	0.127409
1681	0.36325	4	0.127409
1682	0.36325	4	0.127409
1683	0.36325	4	0.127409
1684	0.36325	4	0.127409
1685	0.36325	4	0.127409
1686	0.36325	4	0.127409
1687	0.36325	4	0.127409
1688	0.36325	4	0.127409
1689	0.36325	4	0.127409
1690	0.36325	4	0.127409
1691	0.36325	4	0.127409
1692	0.36325	4	0.127409
1693	0.36325	4	0.127409
1694	0.36325	4	0.127409
1695	0.36325	4	0.127409
1696	0.36325	4	0.127409
1697	0.36325	4	0.127409
1698	0.36325	4	0.127409
1699	0.36325	4	0.127409
1700	0.36325	4	0.127409
1701	0.36325	4	0.127409
1702	0.36325	4	0.127409
1703	0.36325	4	0.127409
1704	0.36325	4	0.127409
1705	0.36325	4	0.127409
1706	0.36325	4	0.127409
1707	0.36325	4	0.127409
1708	0.36325	4	0.127409
1709	0.36325	4	0.127409
1710	0.36325	4	0.127409
1711	0.36325	4	0.127409
1712	0.36325	4	0.127409
1713	0.36325	4	0.127409
1714	0.36325	4	0.127409
1715	0.36325	4	0.127409
1716	0.36325	4	0.127409
1717	0.36325	4	0.127409
1718	0.36325	4	0.127409
1719	0.36325	4	0.127409
1720	0.36325	4	0.127409
1721	0.36325	4	0.127409
1722	0.36325	4	0.127409
1723	0.36325	4	0.127409
1724	0.36325	4	0.127409
1725	0.36325	4	0.127409
1726	0.36325	4	0.127409
1727	0.36325	4	0.127409
1728	0.36325	4	0.127409
1729	0.36325	4	0.127409
1730	0.36325	4	0.127409
1731	0.36325	4	0.127409
1732	0.36325	4	0.127409
1733	0.36325	4	0.127409
1734	0.36325	4	0.127409
1735	0.36325	4	0.127409
1736	0.36325	4	0.127409
1737	0.36325	4	0.127409
1738	0.36325	4	0.127409
1739	0.36325	4	0.127409
1740	0.36325	4	0.127409
1741	0.36325	4	0.127409
1742	0.36325	4	0.127409
1743	0.36325	4	0.127409
1744	0.36325	4	0.127409
1745	0.36325	4	0.127409
1746	0.36325	4	0.127409
1747	0.36325	4	0.127409
1748	0.36325	4	0.127409
1749	0.36325	4	0.127409
1750	0.36325	4	0.127409
1751	0.36325	4	0.127409
1752	0.36325	4	0.127409
1753	0.36325	4	0.127409
1754	0.36325	4	0.127409
1755	0.36325	4	0.127409
1756	0.36325	4	0.127409
1757	0.36325	4	0.127409
1758	0.36325	4	0.127409
1759	0.36325	4	0.127409
1760	0.36325	4	0.127409
1761	0.36325	4	0.127409
1762	0.36325	4	0.127409
1763	0.36325	4	0.127409
1764	0.36325	4	0.127409
1765	0.36325	4	0.127409
1766	0.36325	4	0.127409
1767	0.36325	4	0.127409
1768	0.36325	4	0.127409
1769	0.36325	4	0.127409
1770	0.36325	4	0.127409
1771	0.36325	4	0.127409
1772	0.36325	4	0.127409
1773	0.36325	4	0.127409
1774	0.36325	4	0.127409
1775	0.36325	4	0.127409
1776	0.36325	4	0.127409
1777	0.36325	4	0.127409
1778	0.36325	4	0.127409
1779	0.36325	4	0.127409
1780	0.36325	4	0.127409
1781	0.36325	4	0.127409
1782	0.36325	4	0.127409
1783	0.36325	4	0.127409
1784	0.36325	4	0.127409
1785	0.36325	4	0.127409
1786	0.36325	4	0.127409
1787	0.36325	4	0.127409
1788	0.36325	4	0.127409
1789	0.36325	4	0.127409
1790	0.36325	4	0.127409
1791	0.36325	4	0.127409
1792	0.36325	4	0.127409
1793	0.36325	4	0.127409
1794	0.36325	4	0.127409
1795	0.36325	4	0.127409
1796	0.36325	4	0.127409
1797	0.36325	4	0.127409
1798	0.36325	4	0.127409
1799	0.36325	4	0.127409
1800	0.36325	4	0.127409
1801	0.36325	4	0.127409
1802	0.36325	4	0.127409
1803	0.36325	4	0.127409
1804	0.36325	4	0.127409
1805	0.36325	4	0.127409
1806	0.36325	4	0.127409
1807	0.36325	4	0.127409
1808	0.36325	4	0.127409
1809	0.36325	4	0.127409
1810	0.36325	4	0.127409
1811	0.36325	4	0.127409
1812	0.36325	4	0.127409
1813	0.36325	4	0.127409
1814	0.36325	4	0.127409
1815	0.36325	4	0.127409
1816	0.36325	4	0.127409
1817	0.36325	4	0.127409
1818	0.36325	4	0.127409
1819	0.36325	4	0.127409
1820	0.36325	4	0.127409
1821	0.36325	4	0.127409
1822	0.36325	4	0.127409
1823	0.36325	4	0.127409
1824	0.36325	4	0.127409
1825	0.36325	4	0.127409
1826	0.36325	4	0.127409
1827	0.36325	4	0.127409
1828	0.36325	4	0.127409
1829	0.36325	4	0.127409
1830	0.36325	4	0.127409
1831	0.36325	4	0.127409
1832	0.36325	4	0.127409
1833	0.36325	4	0.127409
1834	0.36325	4	0.127409
1835	0.36325	4	0.127409
1836	0.36325	4	0.127409
1837	0.36325	4	0.127409
1838	0.36325	4	0.127409
1839	0.36325	4	0.127409
1840	0.36325	4	0.127409
1841	0.36325	4	0.127409
1842	0.36325	4	0.127409
1843	0.36325	4	0.127409
1844	0.36325	4	0.127409
1845	0.36325	4	0.127409
1846	0.36325	4	0.127409
1847	0.36325	4	0.127409
1848	0.36325	4	0.127409
1849	0.36325	4	0.127409
1850	0.36325	4	0.127409
1851	0.36325	4	0.127409
1852	0.36325	4	0.127409
1853	0.36325	4	0.127409
1854	0.36325	4	0.127409
1855	0.36325	4	0.127409
1856	0.36325	4	0.127409
1857	0.36325	4	0.127409
1858	0.36325	4	0.127409
1859	0.36325	4	0.127409
1860	0.36325	4	0.127409
1861	0.36325	4	0.127409
1862	0.36325	4	0.127409
1863	0.36325	4	0.127409
1864	0.36325	4	0.127409
1865	0.36325	4	0.127409
1866	0.36325	4	0.127409
1867	0.36325	4	0.127409
1868	0.36325	4	0.127409
1869	0.36325	4	0.127409
1870	0.36325	4	0.127409
1871	0.36325	4	0.127409
1872	0.36325	4	0.127409
1873	0.36325	4	0.127409
1874	0.36325	4	0.127409
1875	0.36325	4	0.127409
1876	0.36325	4	0.127409
1877	0.36325	4	0.127409
1878	0.36325	4	0.127409
1879	0.36325	4	0.127409
1880	0.36325	4	0.127409
1881	0.36325	4	0.127409
1882	0.36325	4	0.127409
1883	0.36325	4	0.127409
1884	0.36325	4	0.127409
1885	0.36325	4	0.127409
1886	0.36325	4	0.127409
1887	0.36325	4	0.127409
1888	0.36325	4	0.127409
1889	0.36325	4	0.127409
1890	0.36325	4	0.127409
1891	0.36325	4	0.127409
1892	0.36325	4	0.127409
1893	0.36325	4	0.127409
1894	0.36325	4	0.127409
1895	0.36325	4	0.127409
1896	0.36325	4	0.127409
1897	0.36325	4	0.127409
1898	0.36325	4	0.127409
1899	0.36325	4	0.127409
1900	0.36325	4	0.127409
1901	0.36325	4	0.127409
1902	0.36325	4	0.127409
1903	0.36325	4	0.127409
1904	0.36325	4	0.127409
1905	0.36325	4	0.127409
1906	0.36325	4	0.127409
1907	0.36325	4	0.127409
1908	0.36325	4	0.127409
1909	0.36325	4	0.127409
1910	0.36325	4	0.127409
1911	0.36325	4	0.127409
1912	0.36325	4	0.127409
1913	0.36325	4	0.127409
1914	0.36325	4	0.127409
1915	0.36325	4	0.127409
1916	0.36325	4	0.127409
1917	0.36325	4	0.127409
1918	0.36325	4	0.127409
1919	0.36325	4	0.127409
1920	0.36325	4	0.127409
1921	0.36325	4	0.127409
1922	0.36325	4	0.127409
1923	0.36325	4	0.127409
1924	0.36325	4	0.127409
1925	0.36325	4	0.127409
1926	0.36325	4	0.127409
1927	0.36325	4	0.127409
1928	0.36325	4	0.127409
1929	0.36325	4	0.127409
1930	0.36325	4	0.127409
1931	0.36325	4	0.127409
1932	0.36325	4	0.127409
1933	0.36325	4	0.127409
1934	0.36325	4	0.127409
1935	0.36325	4	0.127409
1936	0.36325	4	0.127409
1937	0.36325	4	0.127409
1938	0.36325	4	0.127409
1939	0.36325	4	0.127409
1940	0.36325	4	0.127409
1941	0.36325	4	0.127409
1942	0.36325	4	0.127409
1943	0.36325	4	0.127409
1944	0.36325	4	0.127409
1945	0.36325	4	0.127409
1946	0.36325	4	0.127409
1947	0.36325	4	0.127409
1948	0.36325	4	0.127409
1949	0.36325	4	0.127409
1950	0.36325	4	0.127409
1951	0.36325	4	0.127409
1952	0.36325	4	0.127409
1953	0.36325	4	0.127409
1954	0.36325	4	0.127409
1955	0.36325	4	0.127409
1956	0.36325	4	0.127409
1957	0.36325	4	0.127409
1958	0.36325	4	0.127409
1959	0.36325	4	0.127409
1960	0.36325	4	0.127409
1961	0.36325	4	0.127409
1962	0.36325	4	0.127409
1963	0.36325	4	0.127409
1964	0.36325	4	0.127409
1965	0.36325	4	0.127409
1966	0.36325	4	0.127409
1967	0.36325	4	0.127409
1968	0.36325	4	0.127409
1969	0.36325	4	0.127409
1970	0.36325	4	0.127409
1971	0.36325	4	0.127409
1972	0.36325	4	0.127409
1973	0.36325	4	0.127409
1974	0.36325	4	0.127409
1975	0.36325	4	0.127409
1976	0.36325	4	0.127409
1977	0.36325	4	0.127409
1978	0.36325	4	0.127409
1979	0.36325	4	0.127409
1980	0.36325	4	0.127409
1981	0.36325	4	0.127409
1982	0.36325	4	0.127409
1983	0.36325	4	0.127409
1984	0.36325	4	0.127409
1985	0.36325	4	0.127409
1986	0.36325	4	0.127409
1987	0.36325	4	0.127409
1988	0.36325	4	0.127409
1989	0.36325	4	0.127409
1990	0.36325	4	0.127409
1991	0.36325	4	0.127409
1992	0.36325	4	0.127409
1993	0.36325	4	0.127409
1994	0.36325	4	0.127409
1995	0.36325	4	0.127409
1996	0.36325	4	0.127409
1997	0.36325	4	0.127409
1998	0.36325	4	0.127409
1999	0.36325	4	0.127409
2000	0.36325	4	0.127409
[truncated: 3,001 more rows]
