# Supplementary material for: Aspiration-driven co-evolution of cooperation with individual behavioral diversity
Source: PLoS One. 2023 Sep 15;18(9):e0291134. doi: 10.1371/journal.pone.0291134 (PMC10503719; doi:10.1371/journal.pone.0291134)
Supplement: S1 Data — (ZIP) [file pone.0291134.s001.zip › M1/v2-L=200/data/aspiration_time,b=1.39_frequency.txt]

1	0.5	0.5	0
2	0.650447	0.668072	0.460963
3	0.725134	0.787778	0.51221
4	0.752265	0.877923	0.556854
5	0.749706	0.955616	0.578475
6	0.729993	1.02636	0.581747
7	0.702203	1.09223	0.571655
8	0.669807	1.15963	0.553732
9	0.637054	1.23174	0.528448
10	0.605044	1.29755	0.501771
11	0.574222	1.36601	0.474658
12	0.545248	1.43621	0.446692
13	0.519529	1.49395	0.418074
14	0.49643	1.55017	0.391291
15	0.475623	1.60998	0.366406
16	0.457239	1.66386	0.34432
17	0.440215	1.72079	0.323888
18	0.424264	1.78336	0.305159
19	0.410554	1.84719	0.288382
20	0.398128	1.90406	0.273116
21	0.386812	1.94367	0.259078
22	0.377321	1.98412	0.245772
23	0.368836	2.0329	0.234593
24	0.361121	2.0798	0.225427
25	0.354234	2.10916	0.216903
26	0.348263	2.13881	0.207989
27	0.342955	2.17981	0.199427
28	0.337766	2.23904	0.194055
29	0.333218	2.29585	0.188721
30	0.329397	2.32703	0.183073
31	0.325685	2.36457	0.179621
32	0.322059	2.43554	0.175555
33	0.318806	2.47971	0.170743
34	0.316161	2.50948	0.166878
35	0.313837	2.55596	0.161936
36	0.311461	2.61035	0.158856
37	0.309492	2.66935	0.154985
38	0.307575	2.68187	0.15165
39	0.305933	2.72638	0.149518
40	0.304544	2.75155	0.147036
41	0.303399	2.78496	0.143807
42	0.302453	2.8023	0.141968
43	0.301603	2.82495	0.139681
44	0.300759	2.8603	0.138904
45	0.300155	2.8736	0.13633
46	0.299723	2.87129	0.13478
47	0.299525	2.89711	0.134824
48	0.299267	2.9436	0.133992
49	0.298918	2.9798	0.133475
50	0.298502	3.00279	0.131691
51	0.298395	2.99276	0.130374
52	0.298661	2.9969	0.128112
53	0.298845	3.02494	0.128075
54	0.299187	3.04548	0.126066
55	0.299436	3.08895	0.124851
56	0.299667	3.1108	0.124521
57	0.300019	3.13109	0.123552
58	0.300304	3.14205	0.124053
59	0.300397	3.16919	0.123681
60	0.300643	3.1823	0.123379
61	0.30096	3.19392	0.122592
62	0.301456	3.19515	0.122309
63	0.302188	3.20702	0.122352
64	0.302374	3.22808	0.1224
65	0.302739	3.26693	0.123484
66	0.303064	3.26217	0.123201
67	0.303574	3.2768	0.123104
68	0.303943	3.30166	0.123672
69	0.304173	3.31361	0.122013
70	0.30465	3.30132	0.121829
71	0.305189	3.3126	0.120951
72	0.305732	3.32675	0.120745
73	0.306313	3.33882	0.121391
74	0.306695	3.37649	0.121744
75	0.306981	3.41286	0.121427
76	0.307218	3.44461	0.121629
77	0.307467	3.45496	0.121016
78	0.307786	3.45616	0.120577
79	0.307941	3.4676	0.120504
80	0.308195	3.49113	0.120895
81	0.308549	3.50958	0.120632
82	0.309005	3.51302	0.119565
83	0.309368	3.53034	0.12028
84	0.309722	3.54706	0.119945
85	0.31008	3.56071	0.119615
86	0.310561	3.56012	0.119522
87	0.311089	3.55061	0.119913
88	0.311532	3.55056	0.119659
89	0.311986	3.55566	0.119473
90	0.312185	3.57429	0.120043
91	0.312526	3.58716	0.120471
92	0.312793	3.60549	0.121062
93	0.312977	3.62965	0.12115
94	0.313234	3.62898	0.120439
95	0.313578	3.62857	0.120827
96	0.313683	3.64797	0.121117
97	0.313835	3.65463	0.12108
98	0.313806	3.69809	0.121379
99	0.31376	3.72351	0.120932
100	0.313781	3.72774	0.119953
101	0.31389	3.71364	0.119729
102	0.314074	3.713	0.11939
103	0.314152	3.74606	0.119784
104	0.31435	3.73974	0.119299
105	0.314529	3.73613	0.119311
106	0.314751	3.72713	0.118915
107	0.314855	3.73721	0.119403
108	0.314989	3.75209	0.119271
109	0.315142	3.76983	0.119291
110	0.315399	3.77206	0.119436
111	0.315582	3.77274	0.119494
112	0.315689	3.77778	0.119418
113	0.31583	3.77614	0.11937
114	0.316049	3.76731	0.119525
115	0.316256	3.76718	0.119269
116	0.316426	3.76468	0.119495
117	0.316639	3.76316	0.11971
118	0.316864	3.76866	0.119441
119	0.317072	3.77482	0.119599
120	0.317181	3.79243	0.11997
121	0.317182	3.82552	0.120638
122	0.317158	3.83157	0.120568
123	0.317153	3.83069	0.120611
124	0.317207	3.843	0.120176
125	0.317249	3.85023	0.120211
126	0.317291	3.85622	0.120315
127	0.317316	3.8634	0.120239
128	0.317326	3.86725	0.120431
129	0.317314	3.87599	0.12033
130	0.317342	3.87977	0.120646
131	0.317469	3.86498	0.120313
132	0.317608	3.87768	0.120348
133	0.31766	3.88974	0.120232
134	0.317664	3.89862	0.119945
135	0.317669	3.90346	0.120281
136	0.31777	3.89334	0.119851
137	0.317794	3.90572	0.120089
138	0.317772	3.91719	0.120036
139	0.317749	3.92255	0.119616
140	0.317816	3.91207	0.119263
141	0.31789	3.90726	0.118807
142	0.317975	3.91327	0.118764
143	0.318112	3.90577	0.118524
144	0.318279	3.90162	0.118432
145	0.31847	3.89234	0.118753
146	0.318584	3.8997	0.119361
147	0.318677	3.89451	0.119149
148	0.318789	3.88681	0.118404
149	0.318942	3.89113	0.118721
150	0.319088	3.8951	0.118852
151	0.319205	3.8966	0.118792
152	0.319327	3.89604	0.118953
153	0.319412	3.89846	0.119106
154	0.319499	3.89697	0.118982
155	0.319682	3.89463	0.118908
156	0.31977	3.8987	0.119072
157	0.319868	3.90307	0.11903
158	0.319974	3.9013	0.119042
159	0.320056	3.91034	0.119221
160	0.320204	3.90777	0.119121
161	0.320261	3.91536	0.119057
162	0.320274	3.91805	0.119121
163	0.32029	3.91941	0.119363
164	0.320387	3.93123	0.11951
165	0.320348	3.93024	0.119523
166	0.320356	3.9478	0.119767
167	0.320299	3.95286	0.119528
168	0.32019	3.95856	0.119301
169	0.320126	3.95843	0.11924
170	0.320085	3.96385	0.119202
171	0.320018	3.96822	0.118992
172	0.319954	3.97128	0.119061
173	0.319894	3.97214	0.118848
174	0.319893	3.96822	0.118759
175	0.319878	3.97206	0.118836
176	0.319813	3.97585	0.118762
177	0.319791	3.97348	0.118667
178	0.319774	3.97076	0.118696
179	0.319787	3.96565	0.118484
180	0.31978	3.97159	0.118453
181	0.319803	3.97046	0.118439
182	0.319818	3.96987	0.118283
183	0.319836	3.96377	0.118132
184	0.31986	3.96309	0.118195
185	0.319928	3.96273	0.118084
186	0.319956	3.96556	0.118261
187	0.319985	3.96694	0.118317
188	0.320011	3.96965	0.118297
189	0.320036	3.96564	0.118239
190	0.320091	3.96481	0.118242
191	0.320181	3.95134	0.11797
192	0.320272	3.95203	0.117928
193	0.320343	3.95833	0.118158
194	0.320394	3.95635	0.118018
195	0.320445	3.95806	0.118179
196	0.320461	3.95592	0.118214
197	0.320494	3.95965	0.118244
198	0.320573	3.95774	0.11813
199	0.320611	3.95814	0.118046
200	0.32064	3.96048	0.118048
201	0.320688	3.95832	0.118218
202	0.320714	3.9581	0.118157
203	0.320756	3.95267	0.117896
204	0.320832	3.95276	0.11787
205	0.320966	3.9502	0.117952
206	0.321022	3.95381	0.117911
207	0.321149	3.94582	0.117785
208	0.321224	3.94329	0.118107
209	0.321287	3.94775	0.118227
210	0.321332	3.95095	0.118196
211	0.321398	3.94653	0.11821
212	0.321534	3.93889	0.117975
213	0.321728	3.94355	0.117917
214	0.321834	3.94499	0.117949
215	0.321971	3.93938	0.118005
216	0.322096	3.93879	0.117969
217	0.322184	3.94427	0.118056
218	0.322291	3.947	0.118115
219	0.3224	3.94546	0.118015
220	0.322597	3.92863	0.117863
221	0.322728	3.92837	0.118117
222	0.322866	3.92109	0.118576
223	0.323005	3.9236	0.118983
224	0.323077	3.92814	0.119103
225	0.323107	3.9301	0.119527
226	0.323212	3.93211	0.119021
227	0.323249	3.9423	0.119191
228	0.323296	3.94261	0.119526
229	0.323334	3.94781	0.119476
230	0.32337	3.94475	0.119382
231	0.323374	3.94916	0.119644
232	0.323337	3.96189	0.119701
233	0.323267	3.96664	0.119868
234	0.3232	3.97162	0.119622
235	0.323219	3.96434	0.119439
236	0.323244	3.96217	0.119485
237	0.32324	3.96172	0.119506
238	0.323231	3.96306	0.119422
239	0.323223	3.9708	0.119488
240	0.323202	3.97352	0.119314
241	0.323248	3.96137	0.11923
242	0.323276	3.9667	0.119164
243	0.323271	3.96557	0.119222
244	0.323299	3.96223	0.119236
245	0.323362	3.95429	0.119241
246	0.32343	3.95725	0.11935
247	0.323449	3.95694	0.119083
248	0.32349	3.95646	0.119154
249	0.323542	3.958	0.119122
250	0.323593	3.9537	0.119114
251	0.323631	3.95472	0.119096
252	0.323678	3.95491	0.119237
253	0.323683	3.96808	0.119212
254	0.323706	3.9669	0.118998
255	0.323756	3.97037	0.11916
256	0.32375	3.97284	0.119219
257	0.32375	3.97479	0.119313
258	0.32374	3.97848	0.119402
259	0.323734	3.982	0.1193
260	0.323696	3.98404	0.119657
261	0.323663	3.98821	0.119491
262	0.323658	3.98684	0.11946
263	0.323682	3.98249	0.119321
264	0.323701	3.97474	0.119264
265	0.323708	3.97591	0.119206
266	0.323723	3.98208	0.119183
267	0.323742	3.9808	0.119172
268	0.323749	3.98705	0.119238
269	0.323749	3.98973	0.119294
270	0.323775	3.98575	0.119236
271	0.323784	3.98574	0.119144
272	0.323842	3.98079	0.119075
273	0.323843	3.97956	0.119145
274	0.32385	3.98297	0.119064
275	0.323865	3.9878	0.119216
276	0.323911	3.97764	0.118917
277	0.323982	3.97477	0.119254
278	0.324005	3.97591	0.11901
279	0.324049	3.97965	0.119051
280	0.324068	3.97652	0.119247
281	0.324055	3.97875	0.11921
282	0.324044	3.98212	0.119316
283	0.32404	3.98583	0.119205
284	0.324043	3.98586	0.119003
285	0.324039	3.99035	0.119258
286	0.324017	3.99475	0.119296
287	0.324008	3.99492	0.119277
288	0.324011	3.99273	0.119096
289	0.324003	3.99294	0.119075
290	0.323999	3.99332	0.11905
291	0.323989	3.99453	0.119176
292	0.323987	3.99606	0.119192
293	0.323975	3.99551	0.119107
294	0.323979	3.99368	0.119009
295	0.324004	3.98845	0.118918
296	0.324026	3.98576	0.118889
297	0.324069	3.983	0.118884
298	0.324082	3.98354	0.11897
299	0.324119	3.98073	0.118963
300	0.324139	3.98308	0.118954
301	0.324168	3.98752	0.119042
302	0.324157	3.98948	0.119125
303	0.324144	3.99387	0.119172
304	0.324132	3.99507	0.119195
305	0.324126	3.9949	0.119096
306	0.324125	3.99637	0.119012
307	0.324144	3.99445	0.118936
308	0.324136	3.99458	0.11892
309	0.324128	3.99763	0.118946
310	0.324132	3.99649	0.118911
311	0.324131	3.9968	0.118995
312	0.324147	3.99671	0.118812
313	0.324148	3.99695	0.1188
314	0.324157	3.99595	0.118865
315	0.324159	3.99618	0.118855
316	0.32417	3.99514	0.118822
317	0.324174	3.9953	0.118817
318	0.324169	3.99552	0.118902
319	0.324179	3.99586	0.118894
320	0.324177	3.99598	0.118885
321	0.324183	3.99617	0.11888
322	0.32419	3.99608	0.118791
323	0.324188	3.99636	0.118875
324	0.324186	3.99683	0.118949
325	0.324202	3.9933	0.118754
326	0.324219	3.992	0.118845
327	0.324222	3.99215	0.118942
328	0.324222	3.99346	0.118971
329	0.324221	3.99651	0.119003
330	0.324216	3.99763	0.118937
331	0.324219	3.99748	0.118845
332	0.32422	3.9965	0.118901
333	0.324222	3.99699	0.118876
334	0.324232	3.99726	0.118871
335	0.324245	3.99577	0.118866
336	0.324253	3.99467	0.118834
337	0.324254	3.99481	0.118929
338	0.324277	3.99325	0.118836
339	0.324295	3.99052	0.118906
340	0.324311	3.99244	0.118815
341	0.324321	3.99214	0.118639
342	0.324351	3.98947	0.118615
343	0.32438	3.98821	0.118513
344	0.324412	3.99003	0.118545
345	0.324425	3.99204	0.118549
346	0.324437	3.99247	0.118639
347	0.324445	3.99412	0.118658
348	0.324469	3.99289	0.118651
349	0.324484	3.99318	0.11865
350	0.324515	3.99149	0.118471
351	0.324536	3.99299	0.118511
352	0.32455	3.99206	0.118475
353	0.324578	3.98961	0.118438
354	0.324626	3.98741	0.11851
355	0.324674	3.98831	0.11851
356	0.324719	3.98396	0.118395
357	0.324785	3.97825	0.118481
358	0.324841	3.97933	0.118478
359	0.324895	3.98034	0.118478
360	0.324936	3.97777	0.118361
361	0.32504	3.9782	0.118447
362	0.325081	3.97807	0.118497
363	0.325134	3.97897	0.118604
364	0.325203	3.97659	0.11871
365	0.325301	3.97674	0.118703
366	0.325379	3.97277	0.118501
367	0.325512	3.96678	0.118473
368	0.32558	3.96622	0.118475
369	0.325637	3.97186	0.118622
370	0.325726	3.97114	0.118655
371	0.325813	3.97027	0.118796
372	0.325869	3.97004	0.118869
373	0.325952	3.95926	0.118757
374	0.326049	3.9611	0.118856
375	0.326187	3.95388	0.118907
376	0.326286	3.95932	0.119005
377	0.326353	3.95663	0.119027
378	0.32648	3.95944	0.119102
379	0.326512	3.96336	0.119013
380	0.326529	3.97157	0.119173
381	0.326576	3.97367	0.119206
382	0.326602	3.97626	0.119188
383	0.326644	3.97847	0.119208
384	0.326697	3.9774	0.119223
385	0.326732	3.97767	0.119143
386	0.326772	3.97318	0.119033
387	0.326786	3.97756	0.119104
388	0.326838	3.97284	0.119021
389	0.326874	3.97194	0.11911
390	0.326955	3.96619	0.119015
391	0.326985	3.96682	0.119011
392	0.32702	3.9715	0.119086
393	0.327055	3.97153	0.119121
394	0.327148	3.96643	0.119104
395	0.327203	3.96581	0.119096
396	0.327269	3.962	0.118977
397	0.327309	3.96417	0.1192
398	0.32737	3.96952	0.119263
399	0.327393	3.97512	0.119477
400	0.327419	3.97507	0.119405
401	0.327457	3.98054	0.11944
402	0.327478	3.97858	0.119369
403	0.327516	3.979	0.119387
404	0.327556	3.97338	0.11924
405	0.327573	3.98033	0.119269
406	0.327578	3.98241	0.119666
407	0.327575	3.98223	0.119979
408	0.327542	3.98606	0.11993
409	0.327544	3.98805	0.120024
410	0.327577	3.97786	0.119924
411	0.327576	3.97429	0.11982
412	0.327599	3.97866	0.119595
413	0.327665	3.97206	0.119634
414	0.327707	3.97228	0.119767
415	0.327719	3.97979	0.11976
416	0.327698	3.98259	0.119884
417	0.32771	3.98144	0.119861
418	0.327721	3.97902	0.119806
419	0.327754	3.97735	0.119732
420	0.327772	3.97629	0.119607
421	0.32776	3.97998	0.119792
422	0.327752	3.98392	0.119866
423	0.327742	3.98875	0.119887
424	0.327745	3.98648	0.119815
425	0.327756	3.98493	0.11971
426	0.327765	3.9863	0.119744
427	0.327772	3.98673	0.119625
428	0.327802	3.98375	0.119623
429	0.327818	3.97946	0.119679
430	0.327869	3.97931	0.119639
431	0.327915	3.97977	0.119662
432	0.327875	3.98566	0.120102
433	0.327819	3.99319	0.120331
434	0.32777	3.99852	0.120285
435	0.327732	3.99733	0.120209
436	0.327674	3.99853	0.12008
437	0.327624	3.99937	0.120082
438	0.32757	3.99943	0.120022
439	0.327524	3.99896	0.119897
440	0.327495	3.99908	0.11986
441	0.327468	3.99923	0.119823
442	0.327435	3.99927	0.119785
443	0.327414	3.99934	0.119759
444	0.327393	3.99939	0.119734
445	0.327371	3.99944	0.119708
446	0.327351	3.99945	0.119686
447	0.327344	3.99954	0.119674
448	0.327331	3.99959	0.119658
449	0.327322	3.99963	0.119645
450	0.32731	3.99967	0.119631
451	0.327298	3.9997	0.119617
452	0.327289	3.99972	0.119606
453	0.327283	3.99973	0.119599
454	0.327276	3.99975	0.119591
455	0.327268	3.99975	0.119582
456	0.32726	3.99977	0.119572
457	0.327252	3.9998	0.119563
458	0.327249	3.99983	0.119557
459	0.327241	3.99985	0.119548
460	0.327237	3.99985	0.119544
461	0.327235	3.99989	0.119539
462	0.327232	3.9999	0.119535
463	0.327228	3.9999	0.119531
464	0.327226	3.99992	0.119528
465	0.327221	3.99993	0.119522
466	0.32722	3.99994	0.119521
467	0.327219	3.99994	0.119519
468	0.327218	3.99995	0.119518
469	0.327215	3.99995	0.119515
470	0.327213	3.99995	0.119513
471	0.327212	3.99995	0.119512
472	0.327212	3.99996	0.119511
473	0.327211	3.99996	0.11951
474	0.32721	3.99997	0.119508
475	0.32721	3.99997	0.119508
476	0.327209	3.99997	0.119507
477	0.327208	3.99998	0.119506
478	0.327207	3.99998	0.119505
479	0.327206	3.99998	0.119504
480	0.327206	3.99998	0.119503
481	0.327205	3.99998	0.119503
482	0.327204	3.99998	0.119502
483	0.327204	3.99998	0.119501
484	0.327204	3.99999	0.119501
485	0.327203	3.99999	0.1195
486	0.327203	3.99999	0.1195
487	0.327203	3.99999	0.1195
488	0.327202	3.99999	0.119499
489	0.327202	3.99999	0.119499
490	0.327202	3.99999	0.119499
491	0.327202	3.99999	0.119498
492	0.327202	3.99999	0.119498
493	0.327201	3.99999	0.119498
494	0.327201	3.99999	0.119498
495	0.327201	3.99999	0.119498
496	0.327201	3.99999	0.119498
497	0.327201	4	0.119497
498	0.327201	4	0.119497
499	0.327201	4	0.119497
500	0.327201	4	0.119497
501	0.327201	4	0.119497
502	0.327201	4	0.119497
503	0.327201	4	0.119497
504	0.327201	4	0.119497
505	0.327201	4	0.119497
506	0.3272	4	0.119497
507	0.3272	4	0.119497
508	0.3272	4	0.119496
509	0.3272	4	0.119496
510	0.3272	4	0.119496
511	0.3272	4	0.119496
512	0.3272	4	0.119496
513	0.3272	4	0.119496
514	0.3272	4	0.119496
515	0.3272	4	0.119496
516	0.3272	4	0.119496
517	0.3272	4	0.119496
518	0.3272	4	0.119496
519	0.3272	4	0.119496
520	0.3272	4	0.119496
521	0.3272	4	0.119496
522	0.3272	4	0.119496
523	0.3272	4	0.119496
524	0.3272	4	0.119496
525	0.3272	4	0.119496
526	0.3272	4	0.119496
527	0.3272	4	0.119496
528	0.3272	4	0.119496
529	0.3272	4	0.119496
530	0.3272	4	0.119496
531	0.3272	4	0.119496
532	0.3272	4	0.119496
533	0.3272	4	0.119496
534	0.3272	4	0.119496
535	0.3272	4	0.119496
536	0.3272	4	0.119496
537	0.3272	4	0.119496
538	0.3272	4	0.119496
539	0.3272	4	0.119496
540	0.3272	4	0.119496
541	0.3272	4	0.119496
542	0.3272	4	0.119496
543	0.3272	4	0.119496
544	0.3272	4	0.119496
545	0.3272	4	0.119496
546	0.3272	4	0.119496
547	0.3272	4	0.119496
548	0.3272	4	0.119496
549	0.3272	4	0.119496
550	0.3272	4	0.119496
551	0.3272	4	0.119496
552	0.3272	4	0.119496
553	0.3272	4	0.119496
554	0.3272	4	0.119496
555	0.3272	4	0.119496
556	0.3272	4	0.119496
557	0.3272	4	0.119496
558	0.3272	4	0.119496
559	0.3272	4	0.119496
560	0.3272	4	0.119496
561	0.3272	4	0.119496
562	0.3272	4	0.119496
563	0.3272	4	0.119496
564	0.3272	4	0.119496
565	0.3272	4	0.119496
566	0.3272	4	0.119496
567	0.3272	4	0.119496
568	0.3272	4	0.119496
569	0.3272	4	0.119496
570	0.3272	4	0.119496
571	0.3272	4	0.119496
572	0.3272	4	0.119496
573	0.3272	4	0.119496
574	0.3272	4	0.119496
575	0.3272	4	0.119496
576	0.3272	4	0.119496
577	0.3272	4	0.119496
578	0.3272	4	0.119496
579	0.3272	4	0.119496
580	0.3272	4	0.119496
581	0.3272	4	0.119496
582	0.3272	4	0.119496
583	0.3272	4	0.119496
584	0.3272	4	0.119496
585	0.3272	4	0.119496
586	0.3272	4	0.119496
587	0.3272	4	0.119496
588	0.3272	4	0.119496
589	0.3272	4	0.119496
590	0.3272	4	0.119496
591	0.3272	4	0.119496
592	0.3272	4	0.119496
593	0.3272	4	0.119496
594	0.3272	4	0.119496
595	0.3272	4	0.119496
596	0.3272	4	0.119496
597	0.3272	4	0.119496
598	0.3272	4	0.119496
599	0.3272	4	0.119496
600	0.3272	4	0.119496
601	0.3272	4	0.119496
602	0.3272	4	0.119496
603	0.3272	4	0.119496
604	0.3272	4	0.119496
605	0.3272	4	0.119496
606	0.3272	4	0.119496
607	0.3272	4	0.119496
608	0.3272	4	0.119496
609	0.3272	4	0.119496
610	0.3272	4	0.119496
611	0.3272	4	0.119496
612	0.3272	4	0.119496
613	0.3272	4	0.119496
614	0.3272	4	0.119496
615	0.3272	4	0.119496
616	0.3272	4	0.119496
617	0.3272	4	0.119496
618	0.3272	4	0.119496
619	0.3272	4	0.119496
620	0.3272	4	0.119496
621	0.3272	4	0.119496
622	0.3272	4	0.119496
623	0.3272	4	0.119496
624	0.3272	4	0.119496
625	0.3272	4	0.119496
626	0.3272	4	0.119496
627	0.3272	4	0.119496
628	0.3272	4	0.119496
629	0.3272	4	0.119496
630	0.3272	4	0.119496
631	0.3272	4	0.119496
632	0.3272	4	0.119496
633	0.3272	4	0.119496
634	0.3272	4	0.119496
635	0.3272	4	0.119496
636	0.3272	4	0.119496
637	0.3272	4	0.119496
638	0.3272	4	0.119496
639	0.3272	4	0.119496
640	0.3272	4	0.119496
641	0.3272	4	0.119496
642	0.3272	4	0.119496
643	0.3272	4	0.119496
644	0.3272	4	0.119496
645	0.3272	4	0.119496
646	0.3272	4	0.119496
647	0.3272	4	0.119496
648	0.3272	4	0.119496
649	0.3272	4	0.119496
650	0.3272	4	0.119496
651	0.3272	4	0.119496
652	0.3272	4	0.119496
653	0.3272	4	0.119496
654	0.3272	4	0.119496
655	0.3272	4	0.119496
656	0.3272	4	0.119496
657	0.3272	4	0.119496
658	0.3272	4	0.119496
659	0.3272	4	0.119496
660	0.3272	4	0.119496
661	0.3272	4	0.119496
662	0.3272	4	0.119496
663	0.3272	4	0.119496
664	0.3272	4	0.119496
665	0.3272	4	0.119496
666	0.3272	4	0.119496
667	0.3272	4	0.119496
668	0.3272	4	0.119496
669	0.3272	4	0.119496
670	0.3272	4	0.119496
671	0.3272	4	0.119496
672	0.3272	4	0.119496
673	0.3272	4	0.119496
674	0.3272	4	0.119496
675	0.3272	4	0.119496
676	0.3272	4	0.119496
677	0.3272	4	0.119496
678	0.3272	4	0.119496
679	0.3272	4	0.119496
680	0.3272	4	0.119496
681	0.3272	4	0.119496
682	0.3272	4	0.119496
683	0.3272	4	0.119496
684	0.3272	4	0.119496
685	0.3272	4	0.119496
686	0.3272	4	0.119496
687	0.3272	4	0.119496
688	0.3272	4	0.119496
689	0.3272	4	0.119496
690	0.3272	4	0.119496
691	0.3272	4	0.119496
692	0.3272	4	0.119496
693	0.3272	4	0.119496
694	0.3272	4	0.119496
695	0.3272	4	0.119496
696	0.3272	4	0.119496
697	0.3272	4	0.119496
698	0.3272	4	0.119496
699	0.3272	4	0.119496
700	0.3272	4	0.119496
701	0.3272	4	0.119496
702	0.3272	4	0.119496
703	0.3272	4	0.119496
704	0.3272	4	0.119496
705	0.3272	4	0.119496
706	0.3272	4	0.119496
707	0.3272	4	0.119496
708	0.3272	4	0.119496
709	0.3272	4	0.119496
710	0.3272	4	0.119496
711	0.3272	4	0.119496
712	0.3272	4	0.119496
713	0.3272	4	0.119496
714	0.3272	4	0.119496
715	0.3272	4	0.119496
716	0.3272	4	0.119496
717	0.3272	4	0.119496
718	0.3272	4	0.119496
719	0.3272	4	0.119496
720	0.3272	4	0.119496
721	0.3272	4	0.119496
722	0.3272	4	0.119496
723	0.3272	4	0.119496
724	0.3272	4	0.119496
725	0.3272	4	0.119496
726	0.3272	4	0.119496
727	0.3272	4	0.119496
728	0.3272	4	0.119496
729	0.3272	4	0.119496
730	0.3272	4	0.119496
731	0.3272	4	0.119496
732	0.3272	4	0.119496
733	0.3272	4	0.119496
734	0.3272	4	0.119496
735	0.3272	4	0.119496
736	0.3272	4	0.119496
737	0.3272	4	0.119496
738	0.3272	4	0.119496
739	0.3272	4	0.119496
740	0.3272	4	0.119496
741	0.3272	4	0.119496
742	0.3272	4	0.119496
743	0.3272	4	0.119496
744	0.3272	4	0.119496
745	0.3272	4	0.119496
746	0.3272	4	0.119496
747	0.3272	4	0.119496
748	0.3272	4	0.119496
749	0.3272	4	0.119496
750	0.3272	4	0.119496
751	0.3272	4	0.119496
752	0.3272	4	0.119496
753	0.3272	4	0.119496
754	0.3272	4	0.119496
755	0.3272	4	0.119496
756	0.3272	4	0.119496
757	0.3272	4	0.119496
758	0.3272	4	0.119496
759	0.3272	4	0.119496
760	0.3272	4	0.119496
761	0.3272	4	0.119496
762	0.3272	4	0.119496
763	0.3272	4	0.119496
764	0.3272	4	0.119496
765	0.3272	4	0.119496
766	0.3272	4	0.119496
767	0.3272	4	0.119496
768	0.3272	4	0.119496
769	0.3272	4	0.119496
770	0.3272	4	0.119496
771	0.3272	4	0.119496
772	0.3272	4	0.119496
773	0.3272	4	0.119496
774	0.3272	4	0.119496
775	0.3272	4	0.119496
776	0.3272	4	0.119496
777	0.3272	4	0.119496
778	0.3272	4	0.119496
779	0.3272	4	0.119496
780	0.3272	4	0.119496
781	0.3272	4	0.119496
782	0.3272	4	0.119496
783	0.3272	4	0.119496
784	0.3272	4	0.119496
785	0.3272	4	0.119496
786	0.3272	4	0.119496
787	0.3272	4	0.119496
788	0.3272	4	0.119496
789	0.3272	4	0.119496
790	0.3272	4	0.119496
791	0.3272	4	0.119496
792	0.3272	4	0.119496
793	0.3272	4	0.119496
794	0.3272	4	0.119496
795	0.3272	4	0.119496
796	0.3272	4	0.119496
797	0.3272	4	0.119496
798	0.3272	4	0.119496
799	0.3272	4	0.119496
800	0.3272	4	0.119496
801	0.3272	4	0.119496
802	0.3272	4	0.119496
803	0.3272	4	0.119496
804	0.3272	4	0.119496
805	0.3272	4	0.119496
806	0.3272	4	0.119496
807	0.3272	4	0.119496
808	0.3272	4	0.119496
809	0.3272	4	0.119496
810	0.3272	4	0.119496
811	0.3272	4	0.119496
812	0.3272	4	0.119496
813	0.3272	4	0.119496
814	0.3272	4	0.119496
815	0.3272	4	0.119496
816	0.3272	4	0.119496
817	0.3272	4	0.119496
818	0.3272	4	0.119496
819	0.3272	4	0.119496
820	0.3272	4	0.119496
821	0.3272	4	0.119496
822	0.3272	4	0.119496
823	0.3272	4	0.119496
824	0.3272	4	0.119496
825	0.3272	4	0.119496
826	0.3272	4	0.119496
827	0.3272	4	0.119496
828	0.3272	4	0.119496
829	0.3272	4	0.119496
830	0.3272	4	0.119496
831	0.3272	4	0.119496
832	0.3272	4	0.119496
833	0.3272	4	0.119496
834	0.3272	4	0.119496
835	0.3272	4	0.119496
836	0.3272	4	0.119496
837	0.3272	4	0.119496
838	0.3272	4	0.119496
839	0.3272	4	0.119496
840	0.3272	4	0.119496
841	0.3272	4	0.119496
842	0.3272	4	0.119496
843	0.3272	4	0.119496
844	0.3272	4	0.119496
845	0.3272	4	0.119496
846	0.3272	4	0.119496
847	0.3272	4	0.119496
848	0.3272	4	0.119496
849	0.3272	4	0.119496
850	0.3272	4	0.119496
851	0.3272	4	0.119496
852	0.3272	4	0.119496
853	0.3272	4	0.119496
854	0.3272	4	0.119496
855	0.3272	4	0.119496
856	0.3272	4	0.119496
857	0.3272	4	0.119496
858	0.3272	4	0.119496
859	0.3272	4	0.119496
860	0.3272	4	0.119496
861	0.3272	4	0.119496
862	0.3272	4	0.119496
863	0.3272	4	0.119496
864	0.3272	4	0.119496
865	0.3272	4	0.119496
866	0.3272	4	0.119496
867	0.3272	4	0.119496
868	0.3272	4	0.119496
869	0.3272	4	0.119496
870	0.3272	4	0.119496
871	0.3272	4	0.119496
872	0.3272	4	0.119496
873	0.3272	4	0.119496
874	0.3272	4	0.119496
875	0.3272	4	0.119496
876	0.3272	4	0.119496
877	0.3272	4	0.119496
878	0.3272	4	0.119496
879	0.3272	4	0.119496
880	0.3272	4	0.119496
881	0.3272	4	0.119496
882	0.3272	4	0.119496
883	0.3272	4	0.119496
884	0.3272	4	0.119496
885	0.3272	4	0.119496
886	0.3272	4	0.119496
887	0.3272	4	0.119496
888	0.3272	4	0.119496
889	0.3272	4	0.119496
890	0.3272	4	0.119496
891	0.3272	4	0.119496
892	0.3272	4	0.119496
893	0.3272	4	0.119496
894	0.3272	4	0.119496
895	0.3272	4	0.119496
896	0.3272	4	0.119496
897	0.3272	4	0.119496
898	0.3272	4	0.119496
899	0.3272	4	0.119496
900	0.3272	4	0.119496
901	0.3272	4	0.119496
902	0.3272	4	0.119496
903	0.3272	4	0.119496
904	0.3272	4	0.119496
905	0.3272	4	0.119496
906	0.3272	4	0.119496
907	0.3272	4	0.119496
908	0.3272	4	0.119496
909	0.3272	4	0.119496
910	0.3272	4	0.119496
911	0.3272	4	0.119496
912	0.3272	4	0.119496
913	0.3272	4	0.119496
914	0.3272	4	0.119496
915	0.3272	4	0.119496
916	0.3272	4	0.119496
917	0.3272	4	0.119496
918	0.3272	4	0.119496
919	0.3272	4	0.119496
920	0.3272	4	0.119496
921	0.3272	4	0.119496
922	0.3272	4	0.119496
923	0.3272	4	0.119496
924	0.3272	4	0.119496
925	0.3272	4	0.119496
926	0.3272	4	0.119496
927	0.3272	4	0.119496
928	0.3272	4	0.119496
929	0.3272	4	0.119496
930	0.3272	4	0.119496
931	0.3272	4	0.119496
932	0.3272	4	0.119496
933	0.3272	4	0.119496
934	0.3272	4	0.119496
935	0.3272	4	0.119496
936	0.3272	4	0.119496
937	0.3272	4	0.119496
938	0.3272	4	0.119496
939	0.3272	4	0.119496
940	0.3272	4	0.119496
941	0.3272	4	0.119496
942	0.3272	4	0.119496
943	0.3272	4	0.119496
944	0.3272	4	0.119496
945	0.3272	4	0.119496
946	0.3272	4	0.119496
947	0.3272	4	0.119496
948	0.3272	4	0.119496
949	0.3272	4	0.119496
950	0.3272	4	0.119496
951	0.3272	4	0.119496
952	0.3272	4	0.119496
953	0.3272	4	0.119496
954	0.3272	4	0.119496
955	0.3272	4	0.119496
956	0.3272	4	0.119496
957	0.3272	4	0.119496
958	0.3272	4	0.119496
959	0.3272	4	0.119496
960	0.3272	4	0.119496
961	0.3272	4	0.119496
962	0.3272	4	0.119496
963	0.3272	4	0.119496
964	0.3272	4	0.119496
965	0.3272	4	0.119496
966	0.3272	4	0.119496
967	0.3272	4	0.119496
968	0.3272	4	0.119496
969	0.3272	4	0.119496
970	0.3272	4	0.119496
971	0.3272	4	0.119496
972	0.3272	4	0.119496
973	0.3272	4	0.119496
974	0.3272	4	0.119496
975	0.3272	4	0.119496
976	0.3272	4	0.119496
977	0.3272	4	0.119496
978	0.3272	4	0.119496
979	0.3272	4	0.119496
980	0.3272	4	0.119496
981	0.3272	4	0.119496
982	0.3272	4	0.119496
983	0.3272	4	0.119496
984	0.3272	4	0.119496
985	0.3272	4	0.119496
986	0.3272	4	0.119496
987	0.3272	4	0.119496
988	0.3272	4	0.119496
989	0.3272	4	0.119496
990	0.3272	4	0.119496
991	0.3272	4	0.119496
992	0.3272	4	0.119496
993	0.3272	4	0.119496
994	0.3272	4	0.119496
995	0.3272	4	0.119496
996	0.3272	4	0.119496
997	0.3272	4	0.119496
998	0.3272	4	0.119496
999	0.3272	4	0.119496
1000	0.3272	4	0.119496
1001	0.3272	4	0.119496
1002	0.3272	4	0.119496
1003	0.3272	4	0.119496
1004	0.3272	4	0.119496
1005	0.3272	4	0.119496
1006	0.3272	4	0.119496
1007	0.3272	4	0.119496
1008	0.3272	4	0.119496
1009	0.3272	4	0.119496
1010	0.3272	4	0.119496
1011	0.3272	4	0.119496
1012	0.3272	4	0.119496
1013	0.3272	4	0.119496
1014	0.3272	4	0.119496
1015	0.3272	4	0.119496
1016	0.3272	4	0.119496
1017	0.3272	4	0.119496
1018	0.3272	4	0.119496
1019	0.3272	4	0.119496
1020	0.3272	4	0.119496
1021	0.3272	4	0.119496
1022	0.3272	4	0.119496
1023	0.3272	4	0.119496
1024	0.3272	4	0.119496
1025	0.3272	4	0.119496
1026	0.3272	4	0.119496
1027	0.3272	4	0.119496
1028	0.3272	4	0.119496
1029	0.3272	4	0.119496
1030	0.3272	4	0.119496
1031	0.3272	4	0.119496
1032	0.3272	4	0.119496
1033	0.3272	4	0.119496
1034	0.3272	4	0.119496
1035	0.3272	4	0.119496
1036	0.3272	4	0.119496
1037	0.3272	4	0.119496
1038	0.3272	4	0.119496
1039	0.3272	4	0.119496
1040	0.3272	4	0.119496
1041	0.3272	4	0.119496
1042	0.3272	4	0.119496
1043	0.3272	4	0.119496
1044	0.3272	4	0.119496
1045	0.3272	4	0.119496
1046	0.3272	4	0.119496
1047	0.3272	4	0.119496
1048	0.3272	4	0.119496
1049	0.3272	4	0.119496
1050	0.3272	4	0.119496
1051	0.3272	4	0.119496
1052	0.3272	4	0.119496
1053	0.3272	4	0.119496
1054	0.3272	4	0.119496
1055	0.3272	4	0.119496
1056	0.3272	4	0.119496
1057	0.3272	4	0.119496
1058	0.3272	4	0.119496
1059	0.3272	4	0.119496
1060	0.3272	4	0.119496
1061	0.3272	4	0.119496
1062	0.3272	4	0.119496
1063	0.3272	4	0.119496
1064	0.3272	4	0.119496
1065	0.3272	4	0.119496
1066	0.3272	4	0.119496
1067	0.3272	4	0.119496
1068	0.3272	4	0.119496
1069	0.3272	4	0.119496
1070	0.3272	4	0.119496
1071	0.3272	4	0.119496
1072	0.3272	4	0.119496
1073	0.3272	4	0.119496
1074	0.3272	4	0.119496
1075	0.3272	4	0.119496
1076	0.3272	4	0.119496
1077	0.3272	4	0.119496
1078	0.3272	4	0.119496
1079	0.3272	4	0.119496
1080	0.3272	4	0.119496
1081	0.3272	4	0.119496
1082	0.3272	4	0.119496
1083	0.3272	4	0.119496
1084	0.3272	4	0.119496
1085	0.3272	4	0.119496
1086	0.3272	4	0.119496
1087	0.3272	4	0.119496
1088	0.3272	4	0.119496
1089	0.3272	4	0.119496
1090	0.3272	4	0.119496
1091	0.3272	4	0.119496
1092	0.3272	4	0.119496
1093	0.3272	4	0.119496
1094	0.3272	4	0.119496
1095	0.3272	4	0.119496
1096	0.3272	4	0.119496
1097	0.3272	4	0.119496
1098	0.3272	4	0.119496
1099	0.3272	4	0.119496
1100	0.3272	4	0.119496
1101	0.3272	4	0.119496
1102	0.3272	4	0.119496
1103	0.3272	4	0.119496
1104	0.3272	4	0.119496
1105	0.3272	4	0.119496
1106	0.3272	4	0.119496
1107	0.3272	4	0.119496
1108	0.3272	4	0.119496
1109	0.3272	4	0.119496
1110	0.3272	4	0.119496
1111	0.3272	4	0.119496
1112	0.3272	4	0.119496
1113	0.3272	4	0.119496
1114	0.3272	4	0.119496
1115	0.3272	4	0.119496
1116	0.3272	4	0.119496
1117	0.3272	4	0.119496
1118	0.3272	4	0.119496
1119	0.3272	4	0.119496
1120	0.3272	4	0.119496
1121	0.3272	4	0.119496
1122	0.3272	4	0.119496
1123	0.3272	4	0.119496
1124	0.3272	4	0.119496
1125	0.3272	4	0.119496
1126	0.3272	4	0.119496
1127	0.3272	4	0.119496
1128	0.3272	4	0.119496
1129	0.3272	4	0.119496
1130	0.3272	4	0.119496
1131	0.3272	4	0.119496
1132	0.3272	4	0.119496
1133	0.3272	4	0.119496
1134	0.3272	4	0.119496
1135	0.3272	4	0.119496
1136	0.3272	4	0.119496
1137	0.3272	4	0.119496
1138	0.3272	4	0.119496
1139	0.3272	4	0.119496
1140	0.3272	4	0.119496
1141	0.3272	4	0.119496
1142	0.3272	4	0.119496
1143	0.3272	4	0.119496
1144	0.3272	4	0.119496
1145	0.3272	4	0.119496
1146	0.3272	4	0.119496
1147	0.3272	4	0.119496
1148	0.3272	4	0.119496
1149	0.3272	4	0.119496
1150	0.3272	4	0.119496
1151	0.3272	4	0.119496
1152	0.3272	4	0.119496
1153	0.3272	4	0.119496
1154	0.3272	4	0.119496
1155	0.3272	4	0.119496
1156	0.3272	4	0.119496
1157	0.3272	4	0.119496
1158	0.3272	4	0.119496
1159	0.3272	4	0.119496
1160	0.3272	4	0.119496
1161	0.3272	4	0.119496
1162	0.3272	4	0.119496
1163	0.3272	4	0.119496
1164	0.3272	4	0.119496
1165	0.3272	4	0.119496
1166	0.3272	4	0.119496
1167	0.3272	4	0.119496
1168	0.3272	4	0.119496
1169	0.3272	4	0.119496
1170	0.3272	4	0.119496
1171	0.3272	4	0.119496
1172	0.3272	4	0.119496
1173	0.3272	4	0.119496
1174	0.3272	4	0.119496
1175	0.3272	4	0.119496
1176	0.3272	4	0.119496
1177	0.3272	4	0.119496
1178	0.3272	4	0.119496
1179	0.3272	4	0.119496
1180	0.3272	4	0.119496
1181	0.3272	4	0.119496
1182	0.3272	4	0.119496
1183	0.3272	4	0.119496
1184	0.3272	4	0.119496
1185	0.3272	4	0.119496
1186	0.3272	4	0.119496
1187	0.3272	4	0.119496
1188	0.3272	4	0.119496
1189	0.3272	4	0.119496
1190	0.3272	4	0.119496
1191	0.3272	4	0.119496
1192	0.3272	4	0.119496
1193	0.3272	4	0.119496
1194	0.3272	4	0.119496
1195	0.3272	4	0.119496
1196	0.3272	4	0.119496
1197	0.3272	4	0.119496
1198	0.3272	4	0.119496
1199	0.3272	4	0.119496
1200	0.3272	4	0.119496
1201	0.3272	4	0.119496
1202	0.3272	4	0.119496
1203	0.3272	4	0.119496
1204	0.3272	4	0.119496
1205	0.3272	4	0.119496
1206	0.3272	4	0.119496
1207	0.3272	4	0.119496
1208	0.3272	4	0.119496
1209	0.3272	4	0.119496
1210	0.3272	4	0.119496
1211	0.3272	4	0.119496
1212	0.3272	4	0.119496
1213	0.3272	4	0.119496
1214	0.3272	4	0.119496
1215	0.3272	4	0.119496
1216	0.3272	4	0.119496
1217	0.3272	4	0.119496
1218	0.3272	4	0.119496
1219	0.3272	4	0.119496
1220	0.3272	4	0.119496
1221	0.3272	4	0.119496
1222	0.3272	4	0.119496
1223	0.3272	4	0.119496
1224	0.3272	4	0.119496
1225	0.3272	4	0.119496
1226	0.3272	4	0.119496
1227	0.3272	4	0.119496
1228	0.3272	4	0.119496
1229	0.3272	4	0.119496
1230	0.3272	4	0.119496
1231	0.3272	4	0.119496
1232	0.3272	4	0.119496
1233	0.3272	4	0.119496
1234	0.3272	4	0.119496
1235	0.3272	4	0.119496
1236	0.3272	4	0.119496
1237	0.3272	4	0.119496
1238	0.3272	4	0.119496
1239	0.3272	4	0.119496
1240	0.3272	4	0.119496
1241	0.3272	4	0.119496
1242	0.3272	4	0.119496
1243	0.3272	4	0.119496
1244	0.3272	4	0.119496
1245	0.3272	4	0.119496
1246	0.3272	4	0.119496
1247	0.3272	4	0.119496
1248	0.3272	4	0.119496
1249	0.3272	4	0.119496
1250	0.3272	4	0.119496
1251	0.3272	4	0.119496
1252	0.3272	4	0.119496
1253	0.3272	4	0.119496
1254	0.3272	4	0.119496
1255	0.3272	4	0.119496
1256	0.3272	4	0.119496
1257	0.3272	4	0.119496
1258	0.3272	4	0.119496
1259	0.3272	4	0.119496
1260	0.3272	4	0.119496
1261	0.3272	4	0.119496
1262	0.3272	4	0.119496
1263	0.3272	4	0.119496
1264	0.3272	4	0.119496
1265	0.3272	4	0.119496
1266	0.3272	4	0.119496
1267	0.3272	4	0.119496
1268	0.3272	4	0.119496
1269	0.3272	4	0.119496
1270	0.3272	4	0.119496
1271	0.3272	4	0.119496
1272	0.3272	4	0.119496
1273	0.3272	4	0.119496
1274	0.3272	4	0.119496
1275	0.3272	4	0.119496
1276	0.3272	4	0.119496
1277	0.3272	4	0.119496
1278	0.3272	4	0.119496
1279	0.3272	4	0.119496
1280	0.3272	4	0.119496
1281	0.3272	4	0.119496
1282	0.3272	4	0.119496
1283	0.3272	4	0.119496
1284	0.3272	4	0.119496
1285	0.3272	4	0.119496
1286	0.3272	4	0.119496
1287	0.3272	4	0.119496
1288	0.3272	4	0.119496
1289	0.3272	4	0.119496
1290	0.3272	4	0.119496
1291	0.3272	4	0.119496
1292	0.3272	4	0.119496
1293	0.3272	4	0.119496
1294	0.3272	4	0.119496
1295	0.3272	4	0.119496
1296	0.3272	4	0.119496
1297	0.3272	4	0.119496
1298	0.3272	4	0.119496
1299	0.3272	4	0.119496
1300	0.3272	4	0.119496
1301	0.3272	4	0.119496
1302	0.3272	4	0.119496
1303	0.3272	4	0.119496
1304	0.3272	4	0.119496
1305	0.3272	4	0.119496
1306	0.3272	4	0.119496
1307	0.3272	4	0.119496
1308	0.3272	4	0.119496
1309	0.3272	4	0.119496
1310	0.3272	4	0.119496
1311	0.3272	4	0.119496
1312	0.3272	4	0.119496
1313	0.3272	4	0.119496
1314	0.3272	4	0.119496
1315	0.3272	4	0.119496
1316	0.3272	4	0.119496
1317	0.3272	4	0.119496
1318	0.3272	4	0.119496
1319	0.3272	4	0.119496
1320	0.3272	4	0.119496
1321	0.3272	4	0.119496
1322	0.3272	4	0.119496
1323	0.3272	4	0.119496
1324	0.3272	4	0.119496
1325	0.3272	4	0.119496
1326	0.3272	4	0.119496
1327	0.3272	4	0.119496
1328	0.3272	4	0.119496
1329	0.3272	4	0.119496
1330	0.3272	4	0.119496
1331	0.3272	4	0.119496
1332	0.3272	4	0.119496
1333	0.3272	4	0.119496
1334	0.3272	4	0.119496
1335	0.3272	4	0.119496
1336	0.3272	4	0.119496
1337	0.3272	4	0.119496
1338	0.3272	4	0.119496
1339	0.3272	4	0.119496
1340	0.3272	4	0.119496
1341	0.3272	4	0.119496
1342	0.3272	4	0.119496
1343	0.3272	4	0.119496
1344	0.3272	4	0.119496
1345	0.3272	4	0.119496
1346	0.3272	4	0.119496
1347	0.3272	4	0.119496
1348	0.3272	4	0.119496
1349	0.3272	4	0.119496
1350	0.3272	4	0.119496
1351	0.3272	4	0.119496
1352	0.3272	4	0.119496
1353	0.3272	4	0.119496
1354	0.3272	4	0.119496
1355	0.3272	4	0.119496
1356	0.3272	4	0.119496
1357	0.3272	4	0.119496
1358	0.3272	4	0.119496
1359	0.3272	4	0.119496
1360	0.3272	4	0.119496
1361	0.3272	4	0.119496
1362	0.3272	4	0.119496
1363	0.3272	4	0.119496
1364	0.3272	4	0.119496
1365	0.3272	4	0.119496
1366	0.3272	4	0.119496
1367	0.3272	4	0.119496
1368	0.3272	4	0.119496
1369	0.3272	4	0.119496
1370	0.3272	4	0.119496
1371	0.3272	4	0.119496
1372	0.3272	4	0.119496
1373	0.3272	4	0.119496
1374	0.3272	4	0.119496
1375	0.3272	4	0.119496
1376	0.3272	4	0.119496
1377	0.3272	4	0.119496
1378	0.3272	4	0.119496
1379	0.3272	4	0.119496
1380	0.3272	4	0.119496
1381	0.3272	4	0.119496
1382	0.3272	4	0.119496
1383	0.3272	4	0.119496
1384	0.3272	4	0.119496
1385	0.3272	4	0.119496
1386	0.3272	4	0.119496
1387	0.3272	4	0.119496
1388	0.3272	4	0.119496
1389	0.3272	4	0.119496
1390	0.3272	4	0.119496
1391	0.3272	4	0.119496
1392	0.3272	4	0.119496
1393	0.3272	4	0.119496
1394	0.3272	4	0.119496
1395	0.3272	4	0.119496
1396	0.3272	4	0.119496
1397	0.3272	4	0.119496
1398	0.3272	4	0.119496
1399	0.3272	4	0.119496
1400	0.3272	4	0.119496
1401	0.3272	4	0.119496
1402	0.3272	4	0.119496
1403	0.3272	4	0.119496
1404	0.3272	4	0.119496
1405	0.3272	4	0.119496
1406	0.3272	4	0.119496
1407	0.3272	4	0.119496
1408	0.3272	4	0.119496
1409	0.3272	4	0.119496
1410	0.3272	4	0.119496
1411	0.3272	4	0.119496
1412	0.3272	4	0.119496
1413	0.3272	4	0.119496
1414	0.3272	4	0.119496
1415	0.3272	4	0.119496
1416	0.3272	4	0.119496
1417	0.3272	4	0.119496
1418	0.3272	4	0.119496
1419	0.3272	4	0.119496
1420	0.3272	4	0.119496
1421	0.3272	4	0.119496
1422	0.3272	4	0.119496
1423	0.3272	4	0.119496
1424	0.3272	4	0.119496
1425	0.3272	4	0.119496
1426	0.3272	4	0.119496
1427	0.3272	4	0.119496
1428	0.3272	4	0.119496
1429	0.3272	4	0.119496
1430	0.3272	4	0.119496
1431	0.3272	4	0.119496
1432	0.3272	4	0.119496
1433	0.3272	4	0.119496
1434	0.3272	4	0.119496
1435	0.3272	4	0.119496
1436	0.3272	4	0.119496
1437	0.3272	4	0.119496
1438	0.3272	4	0.119496
1439	0.3272	4	0.119496
1440	0.3272	4	0.119496
1441	0.3272	4	0.119496
1442	0.3272	4	0.119496
1443	0.3272	4	0.119496
1444	0.3272	4	0.119496
1445	0.3272	4	0.119496
1446	0.3272	4	0.119496
1447	0.3272	4	0.119496
1448	0.3272	4	0.119496
1449	0.3272	4	0.119496
1450	0.3272	4	0.119496
1451	0.3272	4	0.119496
1452	0.3272	4	0.119496
1453	0.3272	4	0.119496
1454	0.3272	4	0.119496
1455	0.3272	4	0.119496
1456	0.3272	4	0.119496
1457	0.3272	4	0.119496
1458	0.3272	4	0.119496
1459	0.3272	4	0.119496
1460	0.3272	4	0.119496
1461	0.3272	4	0.119496
1462	0.3272	4	0.119496
1463	0.3272	4	0.119496
1464	0.3272	4	0.119496
1465	0.3272	4	0.119496
1466	0.3272	4	0.119496
1467	0.3272	4	0.119496
1468	0.3272	4	0.119496
1469	0.3272	4	0.119496
1470	0.3272	4	0.119496
1471	0.3272	4	0.119496
1472	0.3272	4	0.119496
1473	0.3272	4	0.119496
1474	0.3272	4	0.119496
1475	0.3272	4	0.119496
1476	0.3272	4	0.119496
1477	0.3272	4	0.119496
1478	0.3272	4	0.119496
1479	0.3272	4	0.119496
1480	0.3272	4	0.119496
1481	0.3272	4	0.119496
1482	0.3272	4	0.119496
1483	0.3272	4	0.119496
1484	0.3272	4	0.119496
1485	0.3272	4	0.119496
1486	0.3272	4	0.119496
1487	0.3272	4	0.119496
1488	0.3272	4	0.119496
1489	0.3272	4	0.119496
1490	0.3272	4	0.119496
1491	0.3272	4	0.119496
1492	0.3272	4	0.119496
1493	0.3272	4	0.119496
1494	0.3272	4	0.119496
1495	0.3272	4	0.119496
1496	0.3272	4	0.119496
1497	0.3272	4	0.119496
1498	0.3272	4	0.119496
1499	0.3272	4	0.119496
1500	0.3272	4	0.119496
1501	0.3272	4	0.119496
1502	0.3272	4	0.119496
1503	0.3272	4	0.119496
1504	0.3272	4	0.119496
1505	0.3272	4	0.119496
1506	0.3272	4	0.119496
1507	0.3272	4	0.119496
1508	0.3272	4	0.119496
1509	0.3272	4	0.119496
1510	0.3272	4	0.119496
1511	0.3272	4	0.119496
1512	0.3272	4	0.119496
1513	0.3272	4	0.119496
1514	0.3272	4	0.119496
1515	0.3272	4	0.119496
1516	0.3272	4	0.119496
1517	0.3272	4	0.119496
1518	0.3272	4	0.119496
1519	0.3272	4	0.119496
1520	0.3272	4	0.119496
1521	0.3272	4	0.119496
1522	0.3272	4	0.119496
1523	0.3272	4	0.119496
1524	0.3272	4	0.119496
1525	0.3272	4	0.119496
1526	0.3272	4	0.119496
1527	0.3272	4	0.119496
1528	0.3272	4	0.119496
1529	0.3272	4	0.119496
1530	0.3272	4	0.119496
1531	0.3272	4	0.119496
1532	0.3272	4	0.119496
1533	0.3272	4	0.119496
1534	0.3272	4	0.119496
1535	0.3272	4	0.119496
1536	0.3272	4	0.119496
1537	0.3272	4	0.119496
1538	0.3272	4	0.119496
1539	0.3272	4	0.119496
1540	0.3272	4	0.119496
1541	0.3272	4	0.119496
1542	0.3272	4	0.119496
1543	0.3272	4	0.119496
1544	0.3272	4	0.119496
1545	0.3272	4	0.119496
1546	0.3272	4	0.119496
1547	0.3272	4	0.119496
1548	0.3272	4	0.119496
1549	0.3272	4	0.119496
1550	0.3272	4	0.119496
1551	0.3272	4	0.119496
1552	0.3272	4	0.119496
1553	0.3272	4	0.119496
1554	0.3272	4	0.119496
1555	0.3272	4	0.119496
1556	0.3272	4	0.119496
1557	0.3272	4	0.119496
1558	0.3272	4	0.119496
1559	0.3272	4	0.119496
1560	0.3272	4	0.119496
1561	0.3272	4	0.119496
1562	0.3272	4	0.119496
1563	0.3272	4	0.119496
1564	0.3272	4	0.119496
1565	0.3272	4	0.119496
1566	0.3272	4	0.119496
1567	0.3272	4	0.119496
1568	0.3272	4	0.119496
1569	0.3272	4	0.119496
1570	0.3272	4	0.119496
1571	0.3272	4	0.119496
1572	0.3272	4	0.119496
1573	0.3272	4	0.119496
1574	0.3272	4	0.119496
1575	0.3272	4	0.119496
1576	0.3272	4	0.119496
1577	0.3272	4	0.119496
1578	0.3272	4	0.119496
1579	0.3272	4	0.119496
1580	0.3272	4	0.119496
1581	0.3272	4	0.119496
1582	0.3272	4	0.119496
1583	0.3272	4	0.119496
1584	0.3272	4	0.119496
1585	0.3272	4	0.119496
1586	0.3272	4	0.119496
1587	0.3272	4	0.119496
1588	0.3272	4	0.119496
1589	0.3272	4	0.119496
1590	0.3272	4	0.119496
1591	0.3272	4	0.119496
1592	0.3272	4	0.119496
1593	0.3272	4	0.119496
1594	0.3272	4	0.119496
1595	0.3272	4	0.119496
1596	0.3272	4	0.119496
1597	0.3272	4	0.119496
1598	0.3272	4	0.119496
1599	0.3272	4	0.119496
1600	0.3272	4	0.119496
1601	0.3272	4	0.119496
1602	0.3272	4	0.119496
1603	0.3272	4	0.119496
1604	0.3272	4	0.119496
1605	0.3272	4	0.119496
1606	0.3272	4	0.119496
1607	0.3272	4	0.119496
1608	0.3272	4	0.119496
1609	0.3272	4	0.119496
1610	0.3272	4	0.119496
1611	0.3272	4	0.119496
1612	0.3272	4	0.119496
1613	0.3272	4	0.119496
1614	0.3272	4	0.119496
1615	0.3272	4	0.119496
1616	0.3272	4	0.119496
1617	0.3272	4	0.119496
1618	0.3272	4	0.119496
1619	0.3272	4	0.119496
1620	0.3272	4	0.119496
1621	0.3272	4	0.119496
1622	0.3272	4	0.119496
1623	0.3272	4	0.119496
1624	0.3272	4	0.119496
1625	0.3272	4	0.119496
1626	0.3272	4	0.119496
1627	0.3272	4	0.119496
1628	0.3272	4	0.119496
1629	0.3272	4	0.119496
1630	0.3272	4	0.119496
1631	0.3272	4	0.119496
1632	0.3272	4	0.119496
1633	0.3272	4	0.119496
1634	0.3272	4	0.119496
1635	0.3272	4	0.119496
1636	0.3272	4	0.119496
1637	0.3272	4	0.119496
1638	0.3272	4	0.119496
1639	0.3272	4	0.119496
1640	0.3272	4	0.119496
1641	0.3272	4	0.119496
1642	0.3272	4	0.119496
1643	0.3272	4	0.119496
1644	0.3272	4	0.119496
1645	0.3272	4	0.119496
1646	0.3272	4	0.119496
1647	0.3272	4	0.119496
1648	0.3272	4	0.119496
1649	0.3272	4	0.119496
1650	0.3272	4	0.119496
1651	0.3272	4	0.119496
1652	0.3272	4	0.119496
1653	0.3272	4	0.119496
1654	0.3272	4	0.119496
1655	0.3272	4	0.119496
1656	0.3272	4	0.119496
1657	0.3272	4	0.119496
1658	0.3272	4	0.119496
1659	0.3272	4	0.119496
1660	0.3272	4	0.119496
1661	0.3272	4	0.119496
1662	0.3272	4	0.119496
1663	0.3272	4	0.119496
1664	0.3272	4	0.119496
1665	0.3272	4	0.119496
1666	0.3272	4	0.119496
1667	0.3272	4	0.119496
1668	0.3272	4	0.119496
1669	0.3272	4	0.119496
1670	0.3272	4	0.119496
1671	0.3272	4	0.119496
1672	0.3272	4	0.119496
1673	0.3272	4	0.119496
1674	0.3272	4	0.119496
1675	0.3272	4	0.119496
1676	0.3272	4	0.119496
1677	0.3272	4	0.119496
1678	0.3272	4	0.119496
1679	0.3272	4	0.119496
1680	0.3272	4	0.119496
1681	0.3272	4	0.119496
1682	0.3272	4	0.119496
1683	0.3272	4	0.119496
1684	0.3272	4	0.119496
1685	0.3272	4	0.119496
1686	0.3272	4	0.119496
1687	0.3272	4	0.119496
1688	0.3272	4	0.119496
1689	0.3272	4	0.119496
1690	0.3272	4	0.119496
1691	0.3272	4	0.119496
1692	0.3272	4	0.119496
1693	0.3272	4	0.119496
1694	0.3272	4	0.119496
1695	0.3272	4	0.119496
1696	0.3272	4	0.119496
1697	0.3272	4	0.119496
1698	0.3272	4	0.119496
1699	0.3272	4	0.119496
1700	0.3272	4	0.119496
1701	0.3272	4	0.119496
1702	0.3272	4	0.119496
1703	0.3272	4	0.119496
1704	0.3272	4	0.119496
1705	0.3272	4	0.119496
1706	0.3272	4	0.119496
1707	0.3272	4	0.119496
1708	0.3272	4	0.119496
1709	0.3272	4	0.119496
1710	0.3272	4	0.119496
1711	0.3272	4	0.119496
1712	0.3272	4	0.119496
1713	0.3272	4	0.119496
1714	0.3272	4	0.119496
1715	0.3272	4	0.119496
1716	0.3272	4	0.119496
1717	0.3272	4	0.119496
1718	0.3272	4	0.119496
1719	0.3272	4	0.119496
1720	0.3272	4	0.119496
1721	0.3272	4	0.119496
1722	0.3272	4	0.119496
1723	0.3272	4	0.119496
1724	0.3272	4	0.119496
1725	0.3272	4	0.119496
1726	0.3272	4	0.119496
1727	0.3272	4	0.119496
1728	0.3272	4	0.119496
1729	0.3272	4	0.119496
1730	0.3272	4	0.119496
1731	0.3272	4	0.119496
1732	0.3272	4	0.119496
1733	0.3272	4	0.119496
1734	0.3272	4	0.119496
1735	0.3272	4	0.119496
1736	0.3272	4	0.119496
1737	0.3272	4	0.119496
1738	0.3272	4	0.119496
1739	0.3272	4	0.119496
1740	0.3272	4	0.119496
1741	0.3272	4	0.119496
1742	0.3272	4	0.119496
1743	0.3272	4	0.119496
1744	0.3272	4	0.119496
1745	0.3272	4	0.119496
1746	0.3272	4	0.119496
1747	0.3272	4	0.119496
1748	0.3272	4	0.119496
1749	0.3272	4	0.119496
1750	0.3272	4	0.119496
1751	0.3272	4	0.119496
1752	0.3272	4	0.119496
1753	0.3272	4	0.119496
1754	0.3272	4	0.119496
1755	0.3272	4	0.119496
1756	0.3272	4	0.119496
1757	0.3272	4	0.119496
1758	0.3272	4	0.119496
1759	0.3272	4	0.119496
1760	0.3272	4	0.119496
1761	0.3272	4	0.119496
1762	0.3272	4	0.119496
1763	0.3272	4	0.119496
1764	0.3272	4	0.119496
1765	0.3272	4	0.119496
1766	0.3272	4	0.119496
1767	0.3272	4	0.119496
1768	0.3272	4	0.119496
1769	0.3272	4	0.119496
1770	0.3272	4	0.119496
1771	0.3272	4	0.119496
1772	0.3272	4	0.119496
1773	0.3272	4	0.119496
1774	0.3272	4	0.119496
1775	0.3272	4	0.119496
1776	0.3272	4	0.119496
1777	0.3272	4	0.119496
1778	0.3272	4	0.119496
1779	0.3272	4	0.119496
1780	0.3272	4	0.119496
1781	0.3272	4	0.119496
1782	0.3272	4	0.119496
1783	0.3272	4	0.119496
1784	0.3272	4	0.119496
1785	0.3272	4	0.119496
1786	0.3272	4	0.119496
1787	0.3272	4	0.119496
1788	0.3272	4	0.119496
1789	0.3272	4	0.119496
1790	0.3272	4	0.119496
1791	0.3272	4	0.119496
1792	0.3272	4	0.119496
1793	0.3272	4	0.119496
1794	0.3272	4	0.119496
1795	0.3272	4	0.119496
1796	0.3272	4	0.119496
1797	0.3272	4	0.119496
1798	0.3272	4	0.119496
1799	0.3272	4	0.119496
1800	0.3272	4	0.119496
1801	0.3272	4	0.119496
1802	0.3272	4	0.119496
1803	0.3272	4	0.119496
1804	0.3272	4	0.119496
1805	0.3272	4	0.119496
1806	0.3272	4	0.119496
1807	0.3272	4	0.119496
1808	0.3272	4	0.119496
1809	0.3272	4	0.119496
1810	0.3272	4	0.119496
1811	0.3272	4	0.119496
1812	0.3272	4	0.119496
1813	0.3272	4	0.119496
1814	0.3272	4	0.119496
1815	0.3272	4	0.119496
1816	0.3272	4	0.119496
1817	0.3272	4	0.119496
1818	0.3272	4	0.119496
1819	0.3272	4	0.119496
1820	0.3272	4	0.119496
1821	0.3272	4	0.119496
1822	0.3272	4	0.119496
1823	0.3272	4	0.119496
1824	0.3272	4	0.119496
1825	0.3272	4	0.119496
1826	0.3272	4	0.119496
1827	0.3272	4	0.119496
1828	0.3272	4	0.119496
1829	0.3272	4	0.119496
1830	0.3272	4	0.119496
1831	0.3272	4	0.119496
1832	0.3272	4	0.119496
1833	0.3272	4	0.119496
1834	0.3272	4	0.119496
1835	0.3272	4	0.119496
1836	0.3272	4	0.119496
1837	0.3272	4	0.119496
1838	0.3272	4	0.119496
1839	0.3272	4	0.119496
1840	0.3272	4	0.119496
1841	0.3272	4	0.119496
1842	0.3272	4	0.119496
1843	0.3272	4	0.119496
1844	0.3272	4	0.119496
1845	0.3272	4	0.119496
1846	0.3272	4	0.119496
1847	0.3272	4	0.119496
1848	0.3272	4	0.119496
1849	0.3272	4	0.119496
1850	0.3272	4	0.119496
1851	0.3272	4	0.119496
1852	0.3272	4	0.119496
1853	0.3272	4	0.119496
1854	0.3272	4	0.119496
1855	0.3272	4	0.119496
1856	0.3272	4	0.119496
1857	0.3272	4	0.119496
1858	0.3272	4	0.119496
1859	0.3272	4	0.119496
1860	0.3272	4	0.119496
1861	0.3272	4	0.119496
1862	0.3272	4	0.119496
1863	0.3272	4	0.119496
1864	0.3272	4	0.119496
1865	0.3272	4	0.119496
1866	0.3272	4	0.119496
1867	0.3272	4	0.119496
1868	0.3272	4	0.119496
1869	0.3272	4	0.119496
1870	0.3272	4	0.119496
1871	0.3272	4	0.119496
1872	0.3272	4	0.119496
1873	0.3272	4	0.119496
1874	0.3272	4	0.119496
1875	0.3272	4	0.119496
1876	0.3272	4	0.119496
1877	0.3272	4	0.119496
1878	0.3272	4	0.119496
1879	0.3272	4	0.119496
1880	0.3272	4	0.119496
1881	0.3272	4	0.119496
1882	0.3272	4	0.119496
1883	0.3272	4	0.119496
1884	0.3272	4	0.119496
1885	0.3272	4	0.119496
1886	0.3272	4	0.119496
1887	0.3272	4	0.119496
1888	0.3272	4	0.119496
1889	0.3272	4	0.119496
1890	0.3272	4	0.119496
1891	0.3272	4	0.119496
1892	0.3272	4	0.119496
1893	0.3272	4	0.119496
1894	0.3272	4	0.119496
1895	0.3272	4	0.119496
1896	0.3272	4	0.119496
1897	0.3272	4	0.119496
1898	0.3272	4	0.119496
1899	0.3272	4	0.119496
1900	0.3272	4	0.119496
1901	0.3272	4	0.119496
1902	0.3272	4	0.119496
1903	0.3272	4	0.119496
1904	0.3272	4	0.119496
1905	0.3272	4	0.119496
1906	0.3272	4	0.119496
1907	0.3272	4	0.119496
1908	0.3272	4	0.119496
1909	0.3272	4	0.119496
1910	0.3272	4	0.119496
1911	0.3272	4	0.119496
1912	0.3272	4	0.119496
1913	0.3272	4	0.119496
1914	0.3272	4	0.119496
1915	0.3272	4	0.119496
1916	0.3272	4	0.119496
1917	0.3272	4	0.119496
1918	0.3272	4	0.119496
1919	0.3272	4	0.119496
1920	0.3272	4	0.119496
1921	0.3272	4	0.119496
1922	0.3272	4	0.119496
1923	0.3272	4	0.119496
1924	0.3272	4	0.119496
1925	0.3272	4	0.119496
1926	0.3272	4	0.119496
1927	0.3272	4	0.119496
1928	0.3272	4	0.119496
1929	0.3272	4	0.119496
1930	0.3272	4	0.119496
1931	0.3272	4	0.119496
1932	0.3272	4	0.119496
1933	0.3272	4	0.119496
1934	0.3272	4	0.119496
1935	0.3272	4	0.119496
1936	0.3272	4	0.119496
1937	0.3272	4	0.119496
1938	0.3272	4	0.119496
1939	0.3272	4	0.119496
1940	0.3272	4	0.119496
1941	0.3272	4	0.119496
1942	0.3272	4	0.119496
1943	0.3272	4	0.119496
1944	0.3272	4	0.119496
1945	0.3272	4	0.119496
1946	0.3272	4	0.119496
1947	0.3272	4	0.119496
1948	0.3272	4	0.119496
1949	0.3272	4	0.119496
1950	0.3272	4	0.119496
1951	0.3272	4	0.119496
1952	0.3272	4	0.119496
1953	0.3272	4	0.119496
1954	0.3272	4	0.119496
1955	0.3272	4	0.119496
1956	0.3272	4	0.119496
1957	0.3272	4	0.119496
1958	0.3272	4	0.119496
1959	0.3272	4	0.119496
1960	0.3272	4	0.119496
1961	0.3272	4	0.119496
1962	0.3272	4	0.119496
1963	0.3272	4	0.119496
1964	0.3272	4	0.119496
1965	0.3272	4	0.119496
1966	0.3272	4	0.119496
1967	0.3272	4	0.119496
1968	0.3272	4	0.119496
1969	0.3272	4	0.119496
1970	0.3272	4	0.119496
1971	0.3272	4	0.119496
1972	0.3272	4	0.119496
1973	0.3272	4	0.119496
1974	0.3272	4	0.119496
1975	0.3272	4	0.119496
1976	0.3272	4	0.119496
1977	0.3272	4	0.119496
1978	0.3272	4	0.119496
1979	0.3272	4	0.119496
1980	0.3272	4	0.119496
1981	0.3272	4	0.119496
1982	0.3272	4	0.119496
1983	0.3272	4	0.119496
1984	0.3272	4	0.119496
1985	0.3272	4	0.119496
1986	0.3272	4	0.119496
1987	0.3272	4	0.119496
1988	0.3272	4	0.119496
1989	0.3272	4	0.119496
1990	0.3272	4	0.119496
1991	0.3272	4	0.119496
1992	0.3272	4	0.119496
1993	0.3272	4	0.119496
1994	0.3272	4	0.119496
1995	0.3272	4	0.119496
1996	0.3272	4	0.119496
1997	0.3272	4	0.119496
1998	0.3272	4	0.119496
1999	0.3272	4	0.119496
2000	0.3272	4	0.119496
[truncated: 3,001 more rows]
