# Supplementary material for: Aspiration-driven co-evolution of cooperation with individual behavioral diversity
Source: PLoS One. 2023 Sep 15;18(9):e0291134. doi: 10.1371/journal.pone.0291134 (PMC10503719; doi:10.1371/journal.pone.0291134)
Supplement: S1 Data — (ZIP) [file pone.0291134.s001.zip › M1/v2-L=200/data/aspiration_time,b=1.3_frequency.txt]

1	0.5	0.5	0
2	0.642586	0.658377	0.459997
3	0.714961	0.771931	0.506244
4	0.74425	0.859716	0.548866
5	0.7449	0.934057	0.571426
6	0.7285	0.999572	0.576435
7	0.703198	1.06754	0.5688
8	0.674473	1.13773	0.550493
9	0.644522	1.20892	0.527487
10	0.614886	1.28515	0.500275
11	0.587078	1.35811	0.472324
12	0.562013	1.41784	0.443511
13	0.539667	1.4733	0.416466
14	0.519615	1.53341	0.390881
15	0.501928	1.5836	0.367453
16	0.487061	1.63064	0.345937
17	0.473389	1.67092	0.32606
18	0.461245	1.71459	0.30977
19	0.450394	1.76314	0.29347
20	0.441328	1.80568	0.277336
21	0.433559	1.84547	0.265577
22	0.426849	1.87692	0.254962
23	0.420691	1.92236	0.247466
24	0.415532	1.95748	0.238282
25	0.411365	1.98863	0.230449
26	0.408032	2.02884	0.225136
27	0.404699	2.06927	0.218616
28	0.401921	2.10442	0.212439
29	0.399611	2.16206	0.208938
30	0.398211	2.17961	0.202035
31	0.396837	2.20433	0.196005
32	0.396271	2.21986	0.192129
33	0.395953	2.26401	0.188968
34	0.395997	2.29816	0.185995
35	0.395875	2.321	0.184523
36	0.396017	2.35769	0.182403
37	0.396882	2.36106	0.179306
38	0.39797	2.3696	0.17756
39	0.399218	2.39843	0.175602
40	0.400145	2.42849	0.175337
41	0.401287	2.47935	0.172698
42	0.402487	2.50629	0.172297
43	0.403872	2.52894	0.16913
44	0.405368	2.55195	0.168778
45	0.407002	2.54701	0.167571
46	0.408549	2.57964	0.169526
47	0.410115	2.61511	0.169803
48	0.411531	2.63992	0.166818
49	0.413456	2.6568	0.166202
50	0.415361	2.67967	0.163911
51	0.417348	2.6776	0.162926
52	0.419657	2.6876	0.162051
53	0.421986	2.7033	0.16371
54	0.424249	2.69467	0.16319
55	0.426298	2.73555	0.164286
56	0.428147	2.766	0.164193
57	0.430263	2.78168	0.164123
58	0.432174	2.8034	0.165113
59	0.434187	2.82776	0.164906
60	0.436099	2.83331	0.165518
61	0.438379	2.82283	0.165838
62	0.440419	2.85508	0.165624
63	0.44259	2.87832	0.164793
64	0.444749	2.89842	0.165362
65	0.446692	2.89625	0.166406
66	0.448839	2.92068	0.167766
67	0.450803	2.92886	0.168332
68	0.452902	2.94179	0.167264
69	0.454947	2.96443	0.16936
70	0.456686	2.97385	0.171552
71	0.458436	2.99068	0.172144
72	0.460118	3.00893	0.170293
73	0.461748	3.02164	0.169949
74	0.463324	3.02855	0.170518
75	0.465023	3.05634	0.171249
76	0.46662	3.06015	0.171146
77	0.468344	3.05351	0.171256
78	0.470151	3.06496	0.171873
79	0.471975	3.0641	0.173523
80	0.474032	3.06162	0.171429
81	0.47601	3.06605	0.171585
82	0.477771	3.06565	0.173841
83	0.479765	3.08916	0.172413
84	0.48153	3.09396	0.172188
85	0.48333	3.10941	0.172781
86	0.485184	3.12521	0.173234
87	0.486942	3.13522	0.174431
88	0.488688	3.13123	0.173629
89	0.49023	3.13663	0.174795
90	0.491747	3.13948	0.175075
91	0.493434	3.15558	0.176288
92	0.49509	3.18504	0.176147
93	0.496761	3.19279	0.176845
94	0.498271	3.20462	0.177469
95	0.499676	3.21157	0.177707
96	0.501361	3.21218	0.177058
97	0.503035	3.21729	0.177044
98	0.504614	3.22762	0.176804
99	0.506301	3.23436	0.177797
100	0.508206	3.2176	0.177437
101	0.509889	3.22052	0.178542
102	0.511913	3.2195	0.179232
103	0.513578	3.24711	0.180206
104	0.515025	3.26397	0.180032
105	0.516432	3.28145	0.181741
106	0.517976	3.2946	0.181269
107	0.519768	3.29182	0.181349
108	0.521066	3.2926	0.181925
109	0.52242	3.32676	0.183674
110	0.52363	3.33475	0.184506
111	0.524922	3.33961	0.183864
112	0.526536	3.32637	0.184195
113	0.527991	3.32551	0.184524
114	0.529173	3.34533	0.186433
115	0.530375	3.36083	0.187853
116	0.531409	3.38241	0.18837
117	0.532231	3.4138	0.188133
118	0.533217	3.41921	0.187958
119	0.534223	3.42554	0.188599
120	0.535366	3.44268	0.187374
121	0.536349	3.44493	0.186838
122	0.537553	3.43931	0.186675
123	0.538686	3.4487	0.187815
124	0.539639	3.45166	0.186147
125	0.540675	3.45451	0.186413
126	0.541772	3.4488	0.187241
127	0.542749	3.45529	0.187362
128	0.543708	3.45887	0.185981
129	0.544803	3.46551	0.18612
130	0.545713	3.45415	0.187161
131	0.546721	3.45604	0.187968
132	0.548067	3.45536	0.186903
133	0.549381	3.44886	0.187446
134	0.550279	3.47353	0.189808
135	0.551438	3.47182	0.189569
136	0.552808	3.45695	0.190016
137	0.554299	3.44772	0.190006
138	0.555595	3.45287	0.189806
139	0.556923	3.45482	0.190044
140	0.558114	3.46869	0.191199
141	0.559523	3.46167	0.190909
142	0.561012	3.46291	0.190953
143	0.56262	3.45026	0.189784
144	0.564349	3.44562	0.189119
145	0.566158	3.42835	0.190027
146	0.567568	3.44219	0.191643
147	0.56878	3.47613	0.193399
148	0.569873	3.48835	0.195286
149	0.570838	3.49523	0.197539
150	0.571663	3.51906	0.196832
151	0.572593	3.53441	0.197715
152	0.573436	3.53947	0.197366
153	0.574279	3.55071	0.197174
154	0.575318	3.55338	0.195831
155	0.576507	3.53737	0.195633
156	0.577296	3.55189	0.196737
157	0.578429	3.54403	0.197512
158	0.579457	3.54995	0.197344
159	0.580412	3.55572	0.1973
160	0.581176	3.56833	0.19654
161	0.582179	3.55873	0.197105
162	0.583218	3.56303	0.197152
163	0.584257	3.56795	0.198258
164	0.585162	3.59561	0.198867
165	0.585881	3.59535	0.19885
166	0.586725	3.59233	0.199041
167	0.587442	3.6211	0.198555
168	0.588036	3.62195	0.197379
169	0.58877	3.63227	0.19775
170	0.589266	3.63768	0.197907
171	0.589942	3.64686	0.197587
172	0.590632	3.64258	0.198235
173	0.591173	3.65806	0.198709
174	0.591958	3.66264	0.198814
175	0.592875	3.66531	0.199896
176	0.593555	3.66603	0.199399
177	0.594274	3.6759	0.198553
178	0.594913	3.67844	0.198063
179	0.595597	3.68489	0.198104
180	0.596166	3.69467	0.198375
181	0.596791	3.69128	0.198333
182	0.597393	3.69759	0.197805
183	0.598024	3.694	0.197797
184	0.598569	3.70841	0.197639
185	0.599161	3.70287	0.198329
186	0.599607	3.71139	0.199517
187	0.600123	3.71593	0.198721
188	0.600757	3.72061	0.199728
189	0.601229	3.72547	0.198841
190	0.601848	3.72319	0.19854
191	0.602474	3.73318	0.198555
192	0.602958	3.73783	0.1995
193	0.603425	3.74291	0.200473
194	0.603935	3.74398	0.199511
195	0.604435	3.74634	0.198871
196	0.604961	3.74107	0.199445
197	0.605551	3.74311	0.200648
198	0.606088	3.75573	0.201131
199	0.60661	3.75914	0.20118
200	0.606991	3.7543	0.20093
201	0.607569	3.75109	0.199992
202	0.608058	3.75347	0.200135
203	0.608574	3.74783	0.200248
204	0.609155	3.73418	0.199683
205	0.60975	3.73227	0.199208
206	0.610417	3.74156	0.199743
207	0.611168	3.73857	0.199884
208	0.61194	3.74818	0.2011
209	0.612559	3.73982	0.200993
210	0.613175	3.744	0.20114
211	0.613736	3.74949	0.200451
212	0.614353	3.7478	0.200467
213	0.615044	3.74416	0.20123
214	0.615573	3.74256	0.20184
215	0.616246	3.75567	0.201874
216	0.616734	3.76254	0.20172
217	0.61738	3.75559	0.20176
218	0.617955	3.75132	0.20187
219	0.618587	3.75735	0.201685
220	0.619231	3.74792	0.202362
221	0.619896	3.74747	0.202774
222	0.620241	3.75544	0.203411
223	0.620686	3.77025	0.203157
224	0.62109	3.77097	0.203016
225	0.621637	3.76433	0.202499
226	0.622312	3.76035	0.202382
227	0.622868	3.75668	0.201993
228	0.6235	3.75515	0.202311
229	0.623837	3.76837	0.203746
230	0.624334	3.76415	0.203662
231	0.624854	3.76661	0.203114
232	0.625284	3.78131	0.203555
233	0.62565	3.79134	0.203953
234	0.626072	3.78128	0.204049
235	0.626622	3.77883	0.204595
236	0.627131	3.77512	0.204453
237	0.627744	3.78099	0.204564
238	0.628112	3.78166	0.205195
239	0.628523	3.78971	0.20509
240	0.628735	3.80852	0.206793
241	0.629044	3.80711	0.2058
242	0.62941	3.80392	0.20511
243	0.629812	3.80339	0.205229
244	0.630077	3.8138	0.205568
245	0.630418	3.81305	0.205238
246	0.630751	3.81771	0.206016
247	0.631224	3.80839	0.204322
248	0.63177	3.80374	0.203524
249	0.632408	3.80012	0.204431
250	0.632906	3.80555	0.204875
251	0.633294	3.80355	0.205382
252	0.633686	3.80598	0.205806
253	0.634036	3.81681	0.206381
254	0.634424	3.81462	0.207218
255	0.634781	3.82107	0.207474
256	0.635092	3.83475	0.207122
257	0.635332	3.83972	0.207039
258	0.63563	3.84875	0.207099
259	0.635863	3.84418	0.206219
260	0.636229	3.84593	0.205884
261	0.636502	3.84755	0.205461
262	0.636724	3.84631	0.205156
263	0.637005	3.84985	0.20531
264	0.637329	3.85238	0.204509
265	0.63759	3.86162	0.204598
266	0.637904	3.86263	0.205131
267	0.638094	3.87022	0.205573
268	0.638259	3.87294	0.205398
269	0.63857	3.86667	0.204825
270	0.63883	3.86281	0.204809
271	0.639045	3.86206	0.204738
272	0.639423	3.86396	0.204911
273	0.639681	3.86716	0.205604
274	0.639955	3.86907	0.20493
275	0.640188	3.87381	0.205909
276	0.640324	3.88139	0.207024
277	0.640311	3.88617	0.207413
278	0.640372	3.88806	0.207543
279	0.640576	3.88383	0.207505
280	0.640783	3.88001	0.207001
281	0.640897	3.88898	0.206763
282	0.640926	3.88846	0.207074
283	0.641126	3.89123	0.206827
284	0.641205	3.89228	0.206777
285	0.641379	3.88096	0.206299
286	0.641645	3.8809	0.206401
287	0.641911	3.87992	0.206105
288	0.642273	3.87523	0.205272
289	0.642548	3.87518	0.205799
290	0.642782	3.87157	0.206865
291	0.643072	3.8715	0.207205
292	0.643302	3.8734	0.207832
293	0.643518	3.87162	0.20759
294	0.643527	3.8819	0.208712
295	0.643641	3.88276	0.208727
296	0.643784	3.88413	0.208497
297	0.643863	3.88804	0.208375
298	0.643786	3.89823	0.208698
299	0.643845	3.89545	0.207883
300	0.643939	3.89937	0.207778
301	0.644052	3.8976	0.208247
302	0.644216	3.90032	0.208174
303	0.644442	3.89383	0.208045
304	0.644532	3.89511	0.207662
305	0.644742	3.89624	0.207121
306	0.645049	3.88758	0.206963
307	0.645314	3.89302	0.206843
308	0.645599	3.89516	0.206668
309	0.645801	3.89301	0.206665
310	0.646026	3.891	0.206774
311	0.646392	3.88307	0.206488
312	0.646668	3.88204	0.207255
313	0.647045	3.87681	0.20756
314	0.647232	3.88843	0.208491
315	0.647497	3.89179	0.208755
316	0.64751	3.90718	0.208894
317	0.647579	3.91233	0.209119
318	0.647623	3.92043	0.208712
319	0.647575	3.92739	0.208462
320	0.647609	3.92796	0.20832
321	0.6477	3.92843	0.208781
322	0.647719	3.93183	0.208559
323	0.647687	3.93635	0.207919
324	0.647753	3.93494	0.207759
325	0.647833	3.93523	0.207706
326	0.647957	3.92872	0.207136
327	0.648102	3.92328	0.206872
328	0.648293	3.92182	0.207074
329	0.648458	3.9202	0.207691
330	0.648641	3.9179	0.207155
331	0.648887	3.9118	0.206891
332	0.649144	3.90935	0.207516
333	0.649417	3.9051	0.20756
334	0.649634	3.91313	0.207664
335	0.649825	3.9072	0.207634
336	0.650116	3.90627	0.208196
337	0.65035	3.90447	0.207762
338	0.650609	3.90247	0.207908
339	0.650816	3.9009	0.208462
340	0.650926	3.91201	0.208233
341	0.651101	3.91425	0.208232
342	0.651209	3.91656	0.207936
343	0.651332	3.91804	0.208296
344	0.651472	3.91727	0.208453
345	0.651713	3.91751	0.207432
346	0.651962	3.9168	0.207705
347	0.652286	3.9122	0.207541
348	0.652516	3.91156	0.207784
349	0.652825	3.91314	0.208131
350	0.653005	3.91838	0.20857
351	0.653226	3.92281	0.208323
352	0.653435	3.92701	0.207884
353	0.653627	3.92887	0.207636
354	0.653803	3.92792	0.207332
355	0.653998	3.93439	0.207412
356	0.654174	3.93673	0.207188
357	0.654333	3.94232	0.207351
358	0.654445	3.9429	0.207399
359	0.65449	3.94633	0.206666
360	0.654643	3.94782	0.206742
361	0.65476	3.94728	0.206949
362	0.654918	3.94615	0.206857
363	0.655021	3.94939	0.206852
364	0.655189	3.94818	0.206464
365	0.655402	3.94205	0.206268
366	0.655559	3.94457	0.206527
367	0.655749	3.94154	0.206414
368	0.656019	3.93707	0.206907
369	0.656214	3.93622	0.20714
370	0.656389	3.93543	0.207447
371	0.656612	3.92975	0.207102
372	0.656888	3.92434	0.20742
373	0.657172	3.92319	0.2079
374	0.657414	3.922	0.207812
375	0.657696	3.92406	0.207637
376	0.658068	3.91877	0.207944
377	0.65826	3.92019	0.208072
378	0.658617	3.92514	0.207901
379	0.658867	3.92493	0.208322
380	0.659152	3.92525	0.208918
381	0.659384	3.92227	0.208536
382	0.659605	3.92402	0.208441
383	0.659848	3.92688	0.208111
384	0.660061	3.92205	0.208387
385	0.660333	3.91746	0.209332
386	0.660623	3.9149	0.209173
387	0.660889	3.92412	0.208831
388	0.661094	3.93001	0.209625
389	0.661283	3.93423	0.20947
390	0.661394	3.93613	0.20944
391	0.661453	3.93883	0.209453
392	0.661534	3.94377	0.208969
393	0.661662	3.94897	0.208717
394	0.661744	3.95204	0.208387
395	0.661798	3.95843	0.208741
396	0.661883	3.95991	0.208635
397	0.661923	3.9556	0.208634
398	0.662032	3.9506	0.208488
399	0.66214	3.9522	0.208923
400	0.66225	3.9515	0.208613
401	0.662359	3.95118	0.208141
402	0.662509	3.94961	0.207784
403	0.662665	3.95229	0.207803
404	0.662858	3.95195	0.208071
405	0.66306	3.95121	0.207976
406	0.663216	3.94722	0.208067
407	0.663447	3.93965	0.207999
408	0.663576	3.94596	0.207907
409	0.663743	3.94213	0.208097
410	0.66387	3.94577	0.209014
411	0.663956	3.9504	0.208896
412	0.664045	3.95204	0.208983
413	0.664181	3.94865	0.208969
414	0.664244	3.95262	0.209022
415	0.664309	3.95349	0.209082
416	0.664365	3.95419	0.209156
417	0.664451	3.95586	0.20881
418	0.664646	3.9533	0.208321
419	0.664857	3.94638	0.208136
420	0.66506	3.94497	0.208245
421	0.665345	3.93619	0.208307
422	0.665613	3.93575	0.208143
423	0.665953	3.92629	0.20837
424	0.666301	3.91669	0.208317
425	0.666608	3.91679	0.208441
426	0.666867	3.92352	0.209589
427	0.667101	3.92808	0.209746
428	0.667289	3.93163	0.209781
429	0.667385	3.93599	0.210554
430	0.667562	3.9366	0.210669
431	0.667676	3.94075	0.210432
432	0.66777	3.94641	0.209962
433	0.667843	3.94465	0.210078
434	0.667958	3.94458	0.209687
435	0.668115	3.94104	0.209403
436	0.668243	3.93771	0.210017
437	0.668411	3.93717	0.210071
438	0.668562	3.93653	0.210014
439	0.668692	3.94406	0.210703
440	0.668708	3.95317	0.210407
441	0.668782	3.94868	0.210265
442	0.668929	3.94715	0.210008
443	0.669085	3.94438	0.210042
444	0.669174	3.94807	0.210158
445	0.669312	3.94574	0.209577
446	0.669503	3.9434	0.209591
447	0.669703	3.94403	0.209517
448	0.669823	3.94847	0.209563
449	0.669917	3.95189	0.210044
450	0.670016	3.95687	0.209886
451	0.670045	3.95979	0.209725
452	0.670104	3.95818	0.209696
453	0.670214	3.95643	0.209426
454	0.670375	3.95284	0.209259
455	0.670505	3.94715	0.209355
456	0.670646	3.94848	0.209328
457	0.67085	3.9517	0.209641
458	0.670963	3.957	0.209453
459	0.671044	3.95988	0.209462
460	0.671156	3.95951	0.209427
461	0.671228	3.95971	0.209267
462	0.671277	3.96164	0.209159
463	0.671404	3.96386	0.209206
464	0.671498	3.96215	0.209339
465	0.671647	3.96016	0.209575
466	0.671734	3.96197	0.209742
467	0.671864	3.95485	0.2095
468	0.672027	3.95349	0.209558
469	0.672165	3.95819	0.209695
470	0.672312	3.96046	0.209543
471	0.672459	3.95906	0.209374
472	0.672569	3.96298	0.20948
473	0.672739	3.95985	0.209581
474	0.672791	3.95877	0.209792
475	0.672937	3.95964	0.209622
476	0.673038	3.96335	0.209643
477	0.673081	3.96648	0.209573
478	0.673172	3.96585	0.209658
479	0.673268	3.9661	0.209733
480	0.673352	3.96791	0.210002
481	0.673382	3.96874	0.210347
482	0.67342	3.97263	0.21006
483	0.673476	3.97386	0.209951
484	0.673527	3.97388	0.209898
485	0.67356	3.97436	0.210084
486	0.673627	3.97182	0.210087
487	0.673802	3.96899	0.210363
488	0.673923	3.96328	0.210341
489	0.673982	3.96908	0.210341
490	0.674059	3.97266	0.210462
491	0.674117	3.97292	0.210385
492	0.674183	3.97444	0.210461
493	0.674271	3.97492	0.210815
494	0.674261	3.97963	0.210895
495	0.674261	3.98037	0.211007
496	0.674204	3.98346	0.211154
497	0.67421	3.98428	0.210938
498	0.674213	3.98218	0.21059
499	0.674227	3.97943	0.210562
500	0.674271	3.97725	0.210488
501	0.674319	3.97764	0.210595
502	0.674348	3.97749	0.210542
503	0.674379	3.97837	0.210454
504	0.67446	3.97321	0.210305
505	0.674532	3.97409	0.210478
506	0.674613	3.97193	0.210552
507	0.67469	3.97278	0.210628
508	0.674716	3.97739	0.210761
509	0.674664	3.98425	0.210815
510	0.674651	3.98777	0.21063
511	0.674586	3.99093	0.210651
512	0.674535	3.99317	0.210604
513	0.674519	3.99142	0.210615
514	0.6745	3.99169	0.210447
515	0.674451	3.99471	0.210509
516	0.674435	3.99411	0.210466
517	0.674406	3.99682	0.210377
518	0.67438	3.99705	0.210316
519	0.674357	3.99685	0.21021
520	0.674335	3.9972	0.210027
521	0.674309	3.99754	0.210166
522	0.674286	3.99769	0.21012
523	0.674272	3.99782	0.209977
524	0.674251	3.99799	0.20993
525	0.674243	3.99812	0.209902
526	0.674249	3.99737	0.209906
527	0.674243	3.99609	0.209861
528	0.67426	3.99479	0.209847
529	0.674257	3.99519	0.209787
530	0.67426	3.99555	0.209741
531	0.674261	3.9958	0.209815
532	0.674253	3.99658	0.209805
533	0.674237	3.99772	0.209951
534	0.674242	3.99786	0.209936
535	0.67423	3.99849	0.209836
536	0.674217	3.99854	0.209813
537	0.674208	3.99924	0.209815
538	0.674198	3.99927	0.209799
539	0.674188	3.99965	0.209842
540	0.674185	3.99969	0.209833
541	0.67417	3.99955	0.209727
542	0.674165	3.99958	0.209717
543	0.674161	3.99961	0.209708
544	0.67415	3.99963	0.209692
545	0.674148	3.99966	0.209686
546	0.674144	3.99969	0.209679
547	0.674143	3.99974	0.209671
548	0.674139	3.99976	0.209663
549	0.674135	3.99977	0.209656
550	0.674132	3.99979	0.20965
551	0.674128	3.9998	0.209645
552	0.674123	3.99981	0.209637
553	0.674117	3.99983	0.209628
554	0.674114	3.99984	0.209623
555	0.674116	3.99987	0.20962
556	0.674114	3.99989	0.209617
557	0.674111	3.99989	0.209613
558	0.674111	3.9999	0.20961
559	0.674109	3.99991	0.209608
560	0.674108	3.99992	0.209605
561	0.674107	3.99992	0.209603
562	0.674106	3.99993	0.209601
563	0.674105	3.99993	0.2096
564	0.674105	3.99995	0.209598
565	0.674105	3.99995	0.209597
566	0.674104	3.99996	0.209595
567	0.674104	3.99996	0.209594
568	0.674103	3.99996	0.209594
569	0.674103	3.99997	0.209593
570	0.674103	3.99997	0.209592
571	0.674102	3.99997	0.209591
572	0.674102	3.99998	0.20959
573	0.674102	3.99998	0.20959
574	0.674102	3.99998	0.20959
575	0.674102	3.99998	0.209589
576	0.674102	3.99999	0.209589
577	0.674101	3.99999	0.209588
578	0.674101	3.99999	0.209588
579	0.674101	3.99999	0.209587
580	0.674101	3.99999	0.209587
581	0.674101	3.99999	0.209587
582	0.674101	3.99999	0.209586
583	0.674101	3.99999	0.209586
584	0.6741	3.99999	0.209586
585	0.6741	3.99999	0.209586
586	0.6741	3.99999	0.209586
587	0.6741	4	0.209586
588	0.6741	4	0.209586
589	0.6741	4	0.209585
590	0.6741	4	0.209585
591	0.6741	4	0.209585
592	0.6741	4	0.209585
593	0.6741	4	0.209585
594	0.6741	4	0.209585
595	0.6741	4	0.209585
596	0.6741	4	0.209585
597	0.6741	4	0.209585
598	0.6741	4	0.209585
599	0.6741	4	0.209585
600	0.6741	4	0.209585
601	0.6741	4	0.209585
602	0.6741	4	0.209585
603	0.6741	4	0.209585
604	0.6741	4	0.209585
605	0.6741	4	0.209585
606	0.6741	4	0.209585
607	0.6741	4	0.209585
608	0.6741	4	0.209585
609	0.6741	4	0.209585
610	0.6741	4	0.209585
611	0.6741	4	0.209585
612	0.6741	4	0.209585
613	0.6741	4	0.209585
614	0.6741	4	0.209585
615	0.6741	4	0.209585
616	0.6741	4	0.209585
617	0.6741	4	0.209585
618	0.6741	4	0.209585
619	0.6741	4	0.209585
620	0.6741	4	0.209585
621	0.6741	4	0.209585
622	0.6741	4	0.209585
623	0.6741	4	0.209585
624	0.6741	4	0.209585
625	0.6741	4	0.209585
626	0.6741	4	0.209585
627	0.6741	4	0.209585
628	0.6741	4	0.209585
629	0.6741	4	0.209585
630	0.6741	4	0.209585
631	0.6741	4	0.209585
632	0.6741	4	0.209585
633	0.6741	4	0.209585
634	0.6741	4	0.209585
635	0.6741	4	0.209585
636	0.6741	4	0.209585
637	0.6741	4	0.209585
638	0.6741	4	0.209585
639	0.6741	4	0.209585
640	0.6741	4	0.209585
641	0.6741	4	0.209585
642	0.6741	4	0.209585
643	0.6741	4	0.209585
644	0.6741	4	0.209585
645	0.6741	4	0.209585
646	0.6741	4	0.209585
647	0.6741	4	0.209585
648	0.6741	4	0.209585
649	0.6741	4	0.209585
650	0.6741	4	0.209585
651	0.6741	4	0.209585
652	0.6741	4	0.209585
653	0.6741	4	0.209585
654	0.6741	4	0.209585
655	0.6741	4	0.209585
656	0.6741	4	0.209585
657	0.6741	4	0.209585
658	0.6741	4	0.209585
659	0.6741	4	0.209585
660	0.6741	4	0.209585
661	0.6741	4	0.209585
662	0.6741	4	0.209585
663	0.6741	4	0.209585
664	0.6741	4	0.209585
665	0.6741	4	0.209585
666	0.6741	4	0.209585
667	0.6741	4	0.209585
668	0.6741	4	0.209585
669	0.6741	4	0.209585
670	0.6741	4	0.209585
671	0.6741	4	0.209585
672	0.6741	4	0.209585
673	0.6741	4	0.209585
674	0.6741	4	0.209585
675	0.6741	4	0.209585
676	0.6741	4	0.209585
677	0.6741	4	0.209585
678	0.6741	4	0.209585
679	0.6741	4	0.209585
680	0.6741	4	0.209585
681	0.6741	4	0.209585
682	0.6741	4	0.209585
683	0.6741	4	0.209585
684	0.6741	4	0.209585
685	0.6741	4	0.209585
686	0.6741	4	0.209585
687	0.6741	4	0.209585
688	0.6741	4	0.209585
689	0.6741	4	0.209585
690	0.6741	4	0.209585
691	0.6741	4	0.209585
692	0.6741	4	0.209585
693	0.6741	4	0.209585
694	0.6741	4	0.209585
695	0.6741	4	0.209585
696	0.6741	4	0.209585
697	0.6741	4	0.209585
698	0.6741	4	0.209585
699	0.6741	4	0.209585
700	0.6741	4	0.209585
701	0.6741	4	0.209585
702	0.6741	4	0.209585
703	0.6741	4	0.209585
704	0.6741	4	0.209585
705	0.6741	4	0.209585
706	0.6741	4	0.209585
707	0.6741	4	0.209585
708	0.6741	4	0.209585
709	0.6741	4	0.209585
710	0.6741	4	0.209585
711	0.6741	4	0.209585
712	0.6741	4	0.209585
713	0.6741	4	0.209585
714	0.6741	4	0.209585
715	0.6741	4	0.209585
716	0.6741	4	0.209585
717	0.6741	4	0.209585
718	0.6741	4	0.209585
719	0.6741	4	0.209585
720	0.6741	4	0.209585
721	0.6741	4	0.209585
722	0.6741	4	0.209585
723	0.6741	4	0.209585
724	0.6741	4	0.209585
725	0.6741	4	0.209585
726	0.6741	4	0.209585
727	0.6741	4	0.209585
728	0.6741	4	0.209585
729	0.6741	4	0.209585
730	0.6741	4	0.209585
731	0.6741	4	0.209585
732	0.6741	4	0.209585
733	0.6741	4	0.209585
734	0.6741	4	0.209585
735	0.6741	4	0.209585
736	0.6741	4	0.209585
737	0.6741	4	0.209585
738	0.6741	4	0.209585
739	0.6741	4	0.209585
740	0.6741	4	0.209585
741	0.6741	4	0.209585
742	0.6741	4	0.209585
743	0.6741	4	0.209585
744	0.6741	4	0.209585
745	0.6741	4	0.209585
746	0.6741	4	0.209585
747	0.6741	4	0.209585
748	0.6741	4	0.209585
749	0.6741	4	0.209585
750	0.6741	4	0.209585
751	0.6741	4	0.209585
752	0.6741	4	0.209585
753	0.6741	4	0.209585
754	0.6741	4	0.209585
755	0.6741	4	0.209585
756	0.6741	4	0.209585
757	0.6741	4	0.209585
758	0.6741	4	0.209585
759	0.6741	4	0.209585
760	0.6741	4	0.209585
761	0.6741	4	0.209585
762	0.6741	4	0.209585
763	0.6741	4	0.209585
764	0.6741	4	0.209585
765	0.6741	4	0.209585
766	0.6741	4	0.209585
767	0.6741	4	0.209585
768	0.6741	4	0.209585
769	0.6741	4	0.209585
770	0.6741	4	0.209585
771	0.6741	4	0.209585
772	0.6741	4	0.209585
773	0.6741	4	0.209585
774	0.6741	4	0.209585
775	0.6741	4	0.209585
776	0.6741	4	0.209585
777	0.6741	4	0.209585
778	0.6741	4	0.209585
779	0.6741	4	0.209585
780	0.6741	4	0.209585
781	0.6741	4	0.209585
782	0.6741	4	0.209585
783	0.6741	4	0.209585
784	0.6741	4	0.209585
785	0.6741	4	0.209585
786	0.6741	4	0.209585
787	0.6741	4	0.209585
788	0.6741	4	0.209585
789	0.6741	4	0.209585
790	0.6741	4	0.209585
791	0.6741	4	0.209585
792	0.6741	4	0.209585
793	0.6741	4	0.209585
794	0.6741	4	0.209585
795	0.6741	4	0.209585
796	0.6741	4	0.209585
797	0.6741	4	0.209585
798	0.6741	4	0.209585
799	0.6741	4	0.209585
800	0.6741	4	0.209585
801	0.6741	4	0.209585
802	0.6741	4	0.209585
803	0.6741	4	0.209585
804	0.6741	4	0.209585
805	0.6741	4	0.209585
806	0.6741	4	0.209585
807	0.6741	4	0.209585
808	0.6741	4	0.209585
809	0.6741	4	0.209585
810	0.6741	4	0.209585
811	0.6741	4	0.209585
812	0.6741	4	0.209585
813	0.6741	4	0.209585
814	0.6741	4	0.209585
815	0.6741	4	0.209585
816	0.6741	4	0.209585
817	0.6741	4	0.209585
818	0.6741	4	0.209585
819	0.6741	4	0.209585
820	0.6741	4	0.209585
821	0.6741	4	0.209585
822	0.6741	4	0.209585
823	0.6741	4	0.209585
824	0.6741	4	0.209585
825	0.6741	4	0.209585
826	0.6741	4	0.209585
827	0.6741	4	0.209585
828	0.6741	4	0.209585
829	0.6741	4	0.209585
830	0.6741	4	0.209585
831	0.6741	4	0.209585
832	0.6741	4	0.209585
833	0.6741	4	0.209585
834	0.6741	4	0.209585
835	0.6741	4	0.209585
836	0.6741	4	0.209585
837	0.6741	4	0.209585
838	0.6741	4	0.209585
839	0.6741	4	0.209585
840	0.6741	4	0.209585
841	0.6741	4	0.209585
842	0.6741	4	0.209585
843	0.6741	4	0.209585
844	0.6741	4	0.209585
845	0.6741	4	0.209585
846	0.6741	4	0.209585
847	0.6741	4	0.209585
848	0.6741	4	0.209585
849	0.6741	4	0.209585
850	0.6741	4	0.209585
851	0.6741	4	0.209585
852	0.6741	4	0.209585
853	0.6741	4	0.209585
854	0.6741	4	0.209585
855	0.6741	4	0.209585
856	0.6741	4	0.209585
857	0.6741	4	0.209585
858	0.6741	4	0.209585
859	0.6741	4	0.209585
860	0.6741	4	0.209585
861	0.6741	4	0.209585
862	0.6741	4	0.209585
863	0.6741	4	0.209585
864	0.6741	4	0.209585
865	0.6741	4	0.209585
866	0.6741	4	0.209585
867	0.6741	4	0.209585
868	0.6741	4	0.209585
869	0.6741	4	0.209585
870	0.6741	4	0.209585
871	0.6741	4	0.209585
872	0.6741	4	0.209585
873	0.6741	4	0.209585
874	0.6741	4	0.209585
875	0.6741	4	0.209585
876	0.6741	4	0.209585
877	0.6741	4	0.209585
878	0.6741	4	0.209585
879	0.6741	4	0.209585
880	0.6741	4	0.209585
881	0.6741	4	0.209585
882	0.6741	4	0.209585
883	0.6741	4	0.209585
884	0.6741	4	0.209585
885	0.6741	4	0.209585
886	0.6741	4	0.209585
887	0.6741	4	0.209585
888	0.6741	4	0.209585
889	0.6741	4	0.209585
890	0.6741	4	0.209585
891	0.6741	4	0.209585
892	0.6741	4	0.209585
893	0.6741	4	0.209585
894	0.6741	4	0.209585
895	0.6741	4	0.209585
896	0.6741	4	0.209585
897	0.6741	4	0.209585
898	0.6741	4	0.209585
899	0.6741	4	0.209585
900	0.6741	4	0.209585
901	0.6741	4	0.209585
902	0.6741	4	0.209585
903	0.6741	4	0.209585
904	0.6741	4	0.209585
905	0.6741	4	0.209585
906	0.6741	4	0.209585
907	0.6741	4	0.209585
908	0.6741	4	0.209585
909	0.6741	4	0.209585
910	0.6741	4	0.209585
911	0.6741	4	0.209585
912	0.6741	4	0.209585
913	0.6741	4	0.209585
914	0.6741	4	0.209585
915	0.6741	4	0.209585
916	0.6741	4	0.209585
917	0.6741	4	0.209585
918	0.6741	4	0.209585
919	0.6741	4	0.209585
920	0.6741	4	0.209585
921	0.6741	4	0.209585
922	0.6741	4	0.209585
923	0.6741	4	0.209585
924	0.6741	4	0.209585
925	0.6741	4	0.209585
926	0.6741	4	0.209585
927	0.6741	4	0.209585
928	0.6741	4	0.209585
929	0.6741	4	0.209585
930	0.6741	4	0.209585
931	0.6741	4	0.209585
932	0.6741	4	0.209585
933	0.6741	4	0.209585
934	0.6741	4	0.209585
935	0.6741	4	0.209585
936	0.6741	4	0.209585
937	0.6741	4	0.209585
938	0.6741	4	0.209585
939	0.6741	4	0.209585
940	0.6741	4	0.209585
941	0.6741	4	0.209585
942	0.6741	4	0.209585
943	0.6741	4	0.209585
944	0.6741	4	0.209585
945	0.6741	4	0.209585
946	0.6741	4	0.209585
947	0.6741	4	0.209585
948	0.6741	4	0.209585
949	0.6741	4	0.209585
950	0.6741	4	0.209585
951	0.6741	4	0.209585
952	0.6741	4	0.209585
953	0.6741	4	0.209585
954	0.6741	4	0.209585
955	0.6741	4	0.209585
956	0.6741	4	0.209585
957	0.6741	4	0.209585
958	0.6741	4	0.209585
959	0.6741	4	0.209585
960	0.6741	4	0.209585
961	0.6741	4	0.209585
962	0.6741	4	0.209585
963	0.6741	4	0.209585
964	0.6741	4	0.209585
965	0.6741	4	0.209585
966	0.6741	4	0.209585
967	0.6741	4	0.209585
968	0.6741	4	0.209585
969	0.6741	4	0.209585
970	0.6741	4	0.209585
971	0.6741	4	0.209585
972	0.6741	4	0.209585
973	0.6741	4	0.209585
974	0.6741	4	0.209585
975	0.6741	4	0.209585
976	0.6741	4	0.209585
977	0.6741	4	0.209585
978	0.6741	4	0.209585
979	0.6741	4	0.209585
980	0.6741	4	0.209585
981	0.6741	4	0.209585
982	0.6741	4	0.209585
983	0.6741	4	0.209585
984	0.6741	4	0.209585
985	0.6741	4	0.209585
986	0.6741	4	0.209585
987	0.6741	4	0.209585
988	0.6741	4	0.209585
989	0.6741	4	0.209585
990	0.6741	4	0.209585
991	0.6741	4	0.209585
992	0.6741	4	0.209585
993	0.6741	4	0.209585
994	0.6741	4	0.209585
995	0.6741	4	0.209585
996	0.6741	4	0.209585
997	0.6741	4	0.209585
998	0.6741	4	0.209585
999	0.6741	4	0.209585
1000	0.6741	4	0.209585
1001	0.6741	4	0.209585
1002	0.6741	4	0.209585
1003	0.6741	4	0.209585
1004	0.6741	4	0.209585
1005	0.6741	4	0.209585
1006	0.6741	4	0.209585
1007	0.6741	4	0.209585
1008	0.6741	4	0.209585
1009	0.6741	4	0.209585
1010	0.6741	4	0.209585
1011	0.6741	4	0.209585
1012	0.6741	4	0.209585
1013	0.6741	4	0.209585
1014	0.6741	4	0.209585
1015	0.6741	4	0.209585
1016	0.6741	4	0.209585
1017	0.6741	4	0.209585
1018	0.6741	4	0.209585
1019	0.6741	4	0.209585
1020	0.6741	4	0.209585
1021	0.6741	4	0.209585
1022	0.6741	4	0.209585
1023	0.6741	4	0.209585
1024	0.6741	4	0.209585
1025	0.6741	4	0.209585
1026	0.6741	4	0.209585
1027	0.6741	4	0.209585
1028	0.6741	4	0.209585
1029	0.6741	4	0.209585
1030	0.6741	4	0.209585
1031	0.6741	4	0.209585
1032	0.6741	4	0.209585
1033	0.6741	4	0.209585
1034	0.6741	4	0.209585
1035	0.6741	4	0.209585
1036	0.6741	4	0.209585
1037	0.6741	4	0.209585
1038	0.6741	4	0.209585
1039	0.6741	4	0.209585
1040	0.6741	4	0.209585
1041	0.6741	4	0.209585
1042	0.6741	4	0.209585
1043	0.6741	4	0.209585
1044	0.6741	4	0.209585
1045	0.6741	4	0.209585
1046	0.6741	4	0.209585
1047	0.6741	4	0.209585
1048	0.6741	4	0.209585
1049	0.6741	4	0.209585
1050	0.6741	4	0.209585
1051	0.6741	4	0.209585
1052	0.6741	4	0.209585
1053	0.6741	4	0.209585
1054	0.6741	4	0.209585
1055	0.6741	4	0.209585
1056	0.6741	4	0.209585
1057	0.6741	4	0.209585
1058	0.6741	4	0.209585
1059	0.6741	4	0.209585
1060	0.6741	4	0.209585
1061	0.6741	4	0.209585
1062	0.6741	4	0.209585
1063	0.6741	4	0.209585
1064	0.6741	4	0.209585
1065	0.6741	4	0.209585
1066	0.6741	4	0.209585
1067	0.6741	4	0.209585
1068	0.6741	4	0.209585
1069	0.6741	4	0.209585
1070	0.6741	4	0.209585
1071	0.6741	4	0.209585
1072	0.6741	4	0.209585
1073	0.6741	4	0.209585
1074	0.6741	4	0.209585
1075	0.6741	4	0.209585
1076	0.6741	4	0.209585
1077	0.6741	4	0.209585
1078	0.6741	4	0.209585
1079	0.6741	4	0.209585
1080	0.6741	4	0.209585
1081	0.6741	4	0.209585
1082	0.6741	4	0.209585
1083	0.6741	4	0.209585
1084	0.6741	4	0.209585
1085	0.6741	4	0.209585
1086	0.6741	4	0.209585
1087	0.6741	4	0.209585
1088	0.6741	4	0.209585
1089	0.6741	4	0.209585
1090	0.6741	4	0.209585
1091	0.6741	4	0.209585
1092	0.6741	4	0.209585
1093	0.6741	4	0.209585
1094	0.6741	4	0.209585
1095	0.6741	4	0.209585
1096	0.6741	4	0.209585
1097	0.6741	4	0.209585
1098	0.6741	4	0.209585
1099	0.6741	4	0.209585
1100	0.6741	4	0.209585
1101	0.6741	4	0.209585
1102	0.6741	4	0.209585
1103	0.6741	4	0.209585
1104	0.6741	4	0.209585
1105	0.6741	4	0.209585
1106	0.6741	4	0.209585
1107	0.6741	4	0.209585
1108	0.6741	4	0.209585
1109	0.6741	4	0.209585
1110	0.6741	4	0.209585
1111	0.6741	4	0.209585
1112	0.6741	4	0.209585
1113	0.6741	4	0.209585
1114	0.6741	4	0.209585
1115	0.6741	4	0.209585
1116	0.6741	4	0.209585
1117	0.6741	4	0.209585
1118	0.6741	4	0.209585
1119	0.6741	4	0.209585
1120	0.6741	4	0.209585
1121	0.6741	4	0.209585
1122	0.6741	4	0.209585
1123	0.6741	4	0.209585
1124	0.6741	4	0.209585
1125	0.6741	4	0.209585
1126	0.6741	4	0.209585
1127	0.6741	4	0.209585
1128	0.6741	4	0.209585
1129	0.6741	4	0.209585
1130	0.6741	4	0.209585
1131	0.6741	4	0.209585
1132	0.6741	4	0.209585
1133	0.6741	4	0.209585
1134	0.6741	4	0.209585
1135	0.6741	4	0.209585
1136	0.6741	4	0.209585
1137	0.6741	4	0.209585
1138	0.6741	4	0.209585
1139	0.6741	4	0.209585
1140	0.6741	4	0.209585
1141	0.6741	4	0.209585
1142	0.6741	4	0.209585
1143	0.6741	4	0.209585
1144	0.6741	4	0.209585
1145	0.6741	4	0.209585
1146	0.6741	4	0.209585
1147	0.6741	4	0.209585
1148	0.6741	4	0.209585
1149	0.6741	4	0.209585
1150	0.6741	4	0.209585
1151	0.6741	4	0.209585
1152	0.6741	4	0.209585
1153	0.6741	4	0.209585
1154	0.6741	4	0.209585
1155	0.6741	4	0.209585
1156	0.6741	4	0.209585
1157	0.6741	4	0.209585
1158	0.6741	4	0.209585
1159	0.6741	4	0.209585
1160	0.6741	4	0.209585
1161	0.6741	4	0.209585
1162	0.6741	4	0.209585
1163	0.6741	4	0.209585
1164	0.6741	4	0.209585
1165	0.6741	4	0.209585
1166	0.6741	4	0.209585
1167	0.6741	4	0.209585
1168	0.6741	4	0.209585
1169	0.6741	4	0.209585
1170	0.6741	4	0.209585
1171	0.6741	4	0.209585
1172	0.6741	4	0.209585
1173	0.6741	4	0.209585
1174	0.6741	4	0.209585
1175	0.6741	4	0.209585
1176	0.6741	4	0.209585
1177	0.6741	4	0.209585
1178	0.6741	4	0.209585
1179	0.6741	4	0.209585
1180	0.6741	4	0.209585
1181	0.6741	4	0.209585
1182	0.6741	4	0.209585
1183	0.6741	4	0.209585
1184	0.6741	4	0.209585
1185	0.6741	4	0.209585
1186	0.6741	4	0.209585
1187	0.6741	4	0.209585
1188	0.6741	4	0.209585
1189	0.6741	4	0.209585
1190	0.6741	4	0.209585
1191	0.6741	4	0.209585
1192	0.6741	4	0.209585
1193	0.6741	4	0.209585
1194	0.6741	4	0.209585
1195	0.6741	4	0.209585
1196	0.6741	4	0.209585
1197	0.6741	4	0.209585
1198	0.6741	4	0.209585
1199	0.6741	4	0.209585
1200	0.6741	4	0.209585
1201	0.6741	4	0.209585
1202	0.6741	4	0.209585
1203	0.6741	4	0.209585
1204	0.6741	4	0.209585
1205	0.6741	4	0.209585
1206	0.6741	4	0.209585
1207	0.6741	4	0.209585
1208	0.6741	4	0.209585
1209	0.6741	4	0.209585
1210	0.6741	4	0.209585
1211	0.6741	4	0.209585
1212	0.6741	4	0.209585
1213	0.6741	4	0.209585
1214	0.6741	4	0.209585
1215	0.6741	4	0.209585
1216	0.6741	4	0.209585
1217	0.6741	4	0.209585
1218	0.6741	4	0.209585
1219	0.6741	4	0.209585
1220	0.6741	4	0.209585
1221	0.6741	4	0.209585
1222	0.6741	4	0.209585
1223	0.6741	4	0.209585
1224	0.6741	4	0.209585
1225	0.6741	4	0.209585
1226	0.6741	4	0.209585
1227	0.6741	4	0.209585
1228	0.6741	4	0.209585
1229	0.6741	4	0.209585
1230	0.6741	4	0.209585
1231	0.6741	4	0.209585
1232	0.6741	4	0.209585
1233	0.6741	4	0.209585
1234	0.6741	4	0.209585
1235	0.6741	4	0.209585
1236	0.6741	4	0.209585
1237	0.6741	4	0.209585
1238	0.6741	4	0.209585
1239	0.6741	4	0.209585
1240	0.6741	4	0.209585
1241	0.6741	4	0.209585
1242	0.6741	4	0.209585
1243	0.6741	4	0.209585
1244	0.6741	4	0.209585
1245	0.6741	4	0.209585
1246	0.6741	4	0.209585
1247	0.6741	4	0.209585
1248	0.6741	4	0.209585
1249	0.6741	4	0.209585
1250	0.6741	4	0.209585
1251	0.6741	4	0.209585
1252	0.6741	4	0.209585
1253	0.6741	4	0.209585
1254	0.6741	4	0.209585
1255	0.6741	4	0.209585
1256	0.6741	4	0.209585
1257	0.6741	4	0.209585
1258	0.6741	4	0.209585
1259	0.6741	4	0.209585
1260	0.6741	4	0.209585
1261	0.6741	4	0.209585
1262	0.6741	4	0.209585
1263	0.6741	4	0.209585
1264	0.6741	4	0.209585
1265	0.6741	4	0.209585
1266	0.6741	4	0.209585
1267	0.6741	4	0.209585
1268	0.6741	4	0.209585
1269	0.6741	4	0.209585
1270	0.6741	4	0.209585
1271	0.6741	4	0.209585
1272	0.6741	4	0.209585
1273	0.6741	4	0.209585
1274	0.6741	4	0.209585
1275	0.6741	4	0.209585
1276	0.6741	4	0.209585
1277	0.6741	4	0.209585
1278	0.6741	4	0.209585
1279	0.6741	4	0.209585
1280	0.6741	4	0.209585
1281	0.6741	4	0.209585
1282	0.6741	4	0.209585
1283	0.6741	4	0.209585
1284	0.6741	4	0.209585
1285	0.6741	4	0.209585
1286	0.6741	4	0.209585
1287	0.6741	4	0.209585
1288	0.6741	4	0.209585
1289	0.6741	4	0.209585
1290	0.6741	4	0.209585
1291	0.6741	4	0.209585
1292	0.6741	4	0.209585
1293	0.6741	4	0.209585
1294	0.6741	4	0.209585
1295	0.6741	4	0.209585
1296	0.6741	4	0.209585
1297	0.6741	4	0.209585
1298	0.6741	4	0.209585
1299	0.6741	4	0.209585
1300	0.6741	4	0.209585
1301	0.6741	4	0.209585
1302	0.6741	4	0.209585
1303	0.6741	4	0.209585
1304	0.6741	4	0.209585
1305	0.6741	4	0.209585
1306	0.6741	4	0.209585
1307	0.6741	4	0.209585
1308	0.6741	4	0.209585
1309	0.6741	4	0.209585
1310	0.6741	4	0.209585
1311	0.6741	4	0.209585
1312	0.6741	4	0.209585
1313	0.6741	4	0.209585
1314	0.6741	4	0.209585
1315	0.6741	4	0.209585
1316	0.6741	4	0.209585
1317	0.6741	4	0.209585
1318	0.6741	4	0.209585
1319	0.6741	4	0.209585
1320	0.6741	4	0.209585
1321	0.6741	4	0.209585
1322	0.6741	4	0.209585
1323	0.6741	4	0.209585
1324	0.6741	4	0.209585
1325	0.6741	4	0.209585
1326	0.6741	4	0.209585
1327	0.6741	4	0.209585
1328	0.6741	4	0.209585
1329	0.6741	4	0.209585
1330	0.6741	4	0.209585
1331	0.6741	4	0.209585
1332	0.6741	4	0.209585
1333	0.6741	4	0.209585
1334	0.6741	4	0.209585
1335	0.6741	4	0.209585
1336	0.6741	4	0.209585
1337	0.6741	4	0.209585
1338	0.6741	4	0.209585
1339	0.6741	4	0.209585
1340	0.6741	4	0.209585
1341	0.6741	4	0.209585
1342	0.6741	4	0.209585
1343	0.6741	4	0.209585
1344	0.6741	4	0.209585
1345	0.6741	4	0.209585
1346	0.6741	4	0.209585
1347	0.6741	4	0.209585
1348	0.6741	4	0.209585
1349	0.6741	4	0.209585
1350	0.6741	4	0.209585
1351	0.6741	4	0.209585
1352	0.6741	4	0.209585
1353	0.6741	4	0.209585
1354	0.6741	4	0.209585
1355	0.6741	4	0.209585
1356	0.6741	4	0.209585
1357	0.6741	4	0.209585
1358	0.6741	4	0.209585
1359	0.6741	4	0.209585
1360	0.6741	4	0.209585
1361	0.6741	4	0.209585
1362	0.6741	4	0.209585
1363	0.6741	4	0.209585
1364	0.6741	4	0.209585
1365	0.6741	4	0.209585
1366	0.6741	4	0.209585
1367	0.6741	4	0.209585
1368	0.6741	4	0.209585
1369	0.6741	4	0.209585
1370	0.6741	4	0.209585
1371	0.6741	4	0.209585
1372	0.6741	4	0.209585
1373	0.6741	4	0.209585
1374	0.6741	4	0.209585
1375	0.6741	4	0.209585
1376	0.6741	4	0.209585
1377	0.6741	4	0.209585
1378	0.6741	4	0.209585
1379	0.6741	4	0.209585
1380	0.6741	4	0.209585
1381	0.6741	4	0.209585
1382	0.6741	4	0.209585
1383	0.6741	4	0.209585
1384	0.6741	4	0.209585
1385	0.6741	4	0.209585
1386	0.6741	4	0.209585
1387	0.6741	4	0.209585
1388	0.6741	4	0.209585
1389	0.6741	4	0.209585
1390	0.6741	4	0.209585
1391	0.6741	4	0.209585
1392	0.6741	4	0.209585
1393	0.6741	4	0.209585
1394	0.6741	4	0.209585
1395	0.6741	4	0.209585
1396	0.6741	4	0.209585
1397	0.6741	4	0.209585
1398	0.6741	4	0.209585
1399	0.6741	4	0.209585
1400	0.6741	4	0.209585
1401	0.6741	4	0.209585
1402	0.6741	4	0.209585
1403	0.6741	4	0.209585
1404	0.6741	4	0.209585
1405	0.6741	4	0.209585
1406	0.6741	4	0.209585
1407	0.6741	4	0.209585
1408	0.6741	4	0.209585
1409	0.6741	4	0.209585
1410	0.6741	4	0.209585
1411	0.6741	4	0.209585
1412	0.6741	4	0.209585
1413	0.6741	4	0.209585
1414	0.6741	4	0.209585
1415	0.6741	4	0.209585
1416	0.6741	4	0.209585
1417	0.6741	4	0.209585
1418	0.6741	4	0.209585
1419	0.6741	4	0.209585
1420	0.6741	4	0.209585
1421	0.6741	4	0.209585
1422	0.6741	4	0.209585
1423	0.6741	4	0.209585
1424	0.6741	4	0.209585
1425	0.6741	4	0.209585
1426	0.6741	4	0.209585
1427	0.6741	4	0.209585
1428	0.6741	4	0.209585
1429	0.6741	4	0.209585
1430	0.6741	4	0.209585
1431	0.6741	4	0.209585
1432	0.6741	4	0.209585
1433	0.6741	4	0.209585
1434	0.6741	4	0.209585
1435	0.6741	4	0.209585
1436	0.6741	4	0.209585
1437	0.6741	4	0.209585
1438	0.6741	4	0.209585
1439	0.6741	4	0.209585
1440	0.6741	4	0.209585
1441	0.6741	4	0.209585
1442	0.6741	4	0.209585
1443	0.6741	4	0.209585
1444	0.6741	4	0.209585
1445	0.6741	4	0.209585
1446	0.6741	4	0.209585
1447	0.6741	4	0.209585
1448	0.6741	4	0.209585
1449	0.6741	4	0.209585
1450	0.6741	4	0.209585
1451	0.6741	4	0.209585
1452	0.6741	4	0.209585
1453	0.6741	4	0.209585
1454	0.6741	4	0.209585
1455	0.6741	4	0.209585
1456	0.6741	4	0.209585
1457	0.6741	4	0.209585
1458	0.6741	4	0.209585
1459	0.6741	4	0.209585
1460	0.6741	4	0.209585
1461	0.6741	4	0.209585
1462	0.6741	4	0.209585
1463	0.6741	4	0.209585
1464	0.6741	4	0.209585
1465	0.6741	4	0.209585
1466	0.6741	4	0.209585
1467	0.6741	4	0.209585
1468	0.6741	4	0.209585
1469	0.6741	4	0.209585
1470	0.6741	4	0.209585
1471	0.6741	4	0.209585
1472	0.6741	4	0.209585
1473	0.6741	4	0.209585
1474	0.6741	4	0.209585
1475	0.6741	4	0.209585
1476	0.6741	4	0.209585
1477	0.6741	4	0.209585
1478	0.6741	4	0.209585
1479	0.6741	4	0.209585
1480	0.6741	4	0.209585
1481	0.6741	4	0.209585
1482	0.6741	4	0.209585
1483	0.6741	4	0.209585
1484	0.6741	4	0.209585
1485	0.6741	4	0.209585
1486	0.6741	4	0.209585
1487	0.6741	4	0.209585
1488	0.6741	4	0.209585
1489	0.6741	4	0.209585
1490	0.6741	4	0.209585
1491	0.6741	4	0.209585
1492	0.6741	4	0.209585
1493	0.6741	4	0.209585
1494	0.6741	4	0.209585
1495	0.6741	4	0.209585
1496	0.6741	4	0.209585
1497	0.6741	4	0.209585
1498	0.6741	4	0.209585
1499	0.6741	4	0.209585
1500	0.6741	4	0.209585
1501	0.6741	4	0.209585
1502	0.6741	4	0.209585
1503	0.6741	4	0.209585
1504	0.6741	4	0.209585
1505	0.6741	4	0.209585
1506	0.6741	4	0.209585
1507	0.6741	4	0.209585
1508	0.6741	4	0.209585
1509	0.6741	4	0.209585
1510	0.6741	4	0.209585
1511	0.6741	4	0.209585
1512	0.6741	4	0.209585
1513	0.6741	4	0.209585
1514	0.6741	4	0.209585
1515	0.6741	4	0.209585
1516	0.6741	4	0.209585
1517	0.6741	4	0.209585
1518	0.6741	4	0.209585
1519	0.6741	4	0.209585
1520	0.6741	4	0.209585
1521	0.6741	4	0.209585
1522	0.6741	4	0.209585
1523	0.6741	4	0.209585
1524	0.6741	4	0.209585
1525	0.6741	4	0.209585
1526	0.6741	4	0.209585
1527	0.6741	4	0.209585
1528	0.6741	4	0.209585
1529	0.6741	4	0.209585
1530	0.6741	4	0.209585
1531	0.6741	4	0.209585
1532	0.6741	4	0.209585
1533	0.6741	4	0.209585
1534	0.6741	4	0.209585
1535	0.6741	4	0.209585
1536	0.6741	4	0.209585
1537	0.6741	4	0.209585
1538	0.6741	4	0.209585
1539	0.6741	4	0.209585
1540	0.6741	4	0.209585
1541	0.6741	4	0.209585
1542	0.6741	4	0.209585
1543	0.6741	4	0.209585
1544	0.6741	4	0.209585
1545	0.6741	4	0.209585
1546	0.6741	4	0.209585
1547	0.6741	4	0.209585
1548	0.6741	4	0.209585
1549	0.6741	4	0.209585
1550	0.6741	4	0.209585
1551	0.6741	4	0.209585
1552	0.6741	4	0.209585
1553	0.6741	4	0.209585
1554	0.6741	4	0.209585
1555	0.6741	4	0.209585
1556	0.6741	4	0.209585
1557	0.6741	4	0.209585
1558	0.6741	4	0.209585
1559	0.6741	4	0.209585
1560	0.6741	4	0.209585
1561	0.6741	4	0.209585
1562	0.6741	4	0.209585
1563	0.6741	4	0.209585
1564	0.6741	4	0.209585
1565	0.6741	4	0.209585
1566	0.6741	4	0.209585
1567	0.6741	4	0.209585
1568	0.6741	4	0.209585
1569	0.6741	4	0.209585
1570	0.6741	4	0.209585
1571	0.6741	4	0.209585
1572	0.6741	4	0.209585
1573	0.6741	4	0.209585
1574	0.6741	4	0.209585
1575	0.6741	4	0.209585
1576	0.6741	4	0.209585
1577	0.6741	4	0.209585
1578	0.6741	4	0.209585
1579	0.6741	4	0.209585
1580	0.6741	4	0.209585
1581	0.6741	4	0.209585
1582	0.6741	4	0.209585
1583	0.6741	4	0.209585
1584	0.6741	4	0.209585
1585	0.6741	4	0.209585
1586	0.6741	4	0.209585
1587	0.6741	4	0.209585
1588	0.6741	4	0.209585
1589	0.6741	4	0.209585
1590	0.6741	4	0.209585
1591	0.6741	4	0.209585
1592	0.6741	4	0.209585
1593	0.6741	4	0.209585
1594	0.6741	4	0.209585
1595	0.6741	4	0.209585
1596	0.6741	4	0.209585
1597	0.6741	4	0.209585
1598	0.6741	4	0.209585
1599	0.6741	4	0.209585
1600	0.6741	4	0.209585
1601	0.6741	4	0.209585
1602	0.6741	4	0.209585
1603	0.6741	4	0.209585
1604	0.6741	4	0.209585
1605	0.6741	4	0.209585
1606	0.6741	4	0.209585
1607	0.6741	4	0.209585
1608	0.6741	4	0.209585
1609	0.6741	4	0.209585
1610	0.6741	4	0.209585
1611	0.6741	4	0.209585
1612	0.6741	4	0.209585
1613	0.6741	4	0.209585
1614	0.6741	4	0.209585
1615	0.6741	4	0.209585
1616	0.6741	4	0.209585
1617	0.6741	4	0.209585
1618	0.6741	4	0.209585
1619	0.6741	4	0.209585
1620	0.6741	4	0.209585
1621	0.6741	4	0.209585
1622	0.6741	4	0.209585
1623	0.6741	4	0.209585
1624	0.6741	4	0.209585
1625	0.6741	4	0.209585
1626	0.6741	4	0.209585
1627	0.6741	4	0.209585
1628	0.6741	4	0.209585
1629	0.6741	4	0.209585
1630	0.6741	4	0.209585
1631	0.6741	4	0.209585
1632	0.6741	4	0.209585
1633	0.6741	4	0.209585
1634	0.6741	4	0.209585
1635	0.6741	4	0.209585
1636	0.6741	4	0.209585
1637	0.6741	4	0.209585
1638	0.6741	4	0.209585
1639	0.6741	4	0.209585
1640	0.6741	4	0.209585
1641	0.6741	4	0.209585
1642	0.6741	4	0.209585
1643	0.6741	4	0.209585
1644	0.6741	4	0.209585
1645	0.6741	4	0.209585
1646	0.6741	4	0.209585
1647	0.6741	4	0.209585
1648	0.6741	4	0.209585
1649	0.6741	4	0.209585
1650	0.6741	4	0.209585
1651	0.6741	4	0.209585
1652	0.6741	4	0.209585
1653	0.6741	4	0.209585
1654	0.6741	4	0.209585
1655	0.6741	4	0.209585
1656	0.6741	4	0.209585
1657	0.6741	4	0.209585
1658	0.6741	4	0.209585
1659	0.6741	4	0.209585
1660	0.6741	4	0.209585
1661	0.6741	4	0.209585
1662	0.6741	4	0.209585
1663	0.6741	4	0.209585
1664	0.6741	4	0.209585
1665	0.6741	4	0.209585
1666	0.6741	4	0.209585
1667	0.6741	4	0.209585
1668	0.6741	4	0.209585
1669	0.6741	4	0.209585
1670	0.6741	4	0.209585
1671	0.6741	4	0.209585
1672	0.6741	4	0.209585
1673	0.6741	4	0.209585
1674	0.6741	4	0.209585
1675	0.6741	4	0.209585
1676	0.6741	4	0.209585
1677	0.6741	4	0.209585
1678	0.6741	4	0.209585
1679	0.6741	4	0.209585
1680	0.6741	4	0.209585
1681	0.6741	4	0.209585
1682	0.6741	4	0.209585
1683	0.6741	4	0.209585
1684	0.6741	4	0.209585
1685	0.6741	4	0.209585
1686	0.6741	4	0.209585
1687	0.6741	4	0.209585
1688	0.6741	4	0.209585
1689	0.6741	4	0.209585
1690	0.6741	4	0.209585
1691	0.6741	4	0.209585
1692	0.6741	4	0.209585
1693	0.6741	4	0.209585
1694	0.6741	4	0.209585
1695	0.6741	4	0.209585
1696	0.6741	4	0.209585
1697	0.6741	4	0.209585
1698	0.6741	4	0.209585
1699	0.6741	4	0.209585
1700	0.6741	4	0.209585
1701	0.6741	4	0.209585
1702	0.6741	4	0.209585
1703	0.6741	4	0.209585
1704	0.6741	4	0.209585
1705	0.6741	4	0.209585
1706	0.6741	4	0.209585
1707	0.6741	4	0.209585
1708	0.6741	4	0.209585
1709	0.6741	4	0.209585
1710	0.6741	4	0.209585
1711	0.6741	4	0.209585
1712	0.6741	4	0.209585
1713	0.6741	4	0.209585
1714	0.6741	4	0.209585
1715	0.6741	4	0.209585
1716	0.6741	4	0.209585
1717	0.6741	4	0.209585
1718	0.6741	4	0.209585
1719	0.6741	4	0.209585
1720	0.6741	4	0.209585
1721	0.6741	4	0.209585
1722	0.6741	4	0.209585
1723	0.6741	4	0.209585
1724	0.6741	4	0.209585
1725	0.6741	4	0.209585
1726	0.6741	4	0.209585
1727	0.6741	4	0.209585
1728	0.6741	4	0.209585
1729	0.6741	4	0.209585
1730	0.6741	4	0.209585
1731	0.6741	4	0.209585
1732	0.6741	4	0.209585
1733	0.6741	4	0.209585
1734	0.6741	4	0.209585
1735	0.6741	4	0.209585
1736	0.6741	4	0.209585
1737	0.6741	4	0.209585
1738	0.6741	4	0.209585
1739	0.6741	4	0.209585
1740	0.6741	4	0.209585
1741	0.6741	4	0.209585
1742	0.6741	4	0.209585
1743	0.6741	4	0.209585
1744	0.6741	4	0.209585
1745	0.6741	4	0.209585
1746	0.6741	4	0.209585
1747	0.6741	4	0.209585
1748	0.6741	4	0.209585
1749	0.6741	4	0.209585
1750	0.6741	4	0.209585
1751	0.6741	4	0.209585
1752	0.6741	4	0.209585
1753	0.6741	4	0.209585
1754	0.6741	4	0.209585
1755	0.6741	4	0.209585
1756	0.6741	4	0.209585
1757	0.6741	4	0.209585
1758	0.6741	4	0.209585
1759	0.6741	4	0.209585
1760	0.6741	4	0.209585
1761	0.6741	4	0.209585
1762	0.6741	4	0.209585
1763	0.6741	4	0.209585
1764	0.6741	4	0.209585
1765	0.6741	4	0.209585
1766	0.6741	4	0.209585
1767	0.6741	4	0.209585
1768	0.6741	4	0.209585
1769	0.6741	4	0.209585
1770	0.6741	4	0.209585
1771	0.6741	4	0.209585
1772	0.6741	4	0.209585
1773	0.6741	4	0.209585
1774	0.6741	4	0.209585
1775	0.6741	4	0.209585
1776	0.6741	4	0.209585
1777	0.6741	4	0.209585
1778	0.6741	4	0.209585
1779	0.6741	4	0.209585
1780	0.6741	4	0.209585
1781	0.6741	4	0.209585
1782	0.6741	4	0.209585
1783	0.6741	4	0.209585
1784	0.6741	4	0.209585
1785	0.6741	4	0.209585
1786	0.6741	4	0.209585
1787	0.6741	4	0.209585
1788	0.6741	4	0.209585
1789	0.6741	4	0.209585
1790	0.6741	4	0.209585
1791	0.6741	4	0.209585
1792	0.6741	4	0.209585
1793	0.6741	4	0.209585
1794	0.6741	4	0.209585
1795	0.6741	4	0.209585
1796	0.6741	4	0.209585
1797	0.6741	4	0.209585
1798	0.6741	4	0.209585
1799	0.6741	4	0.209585
1800	0.6741	4	0.209585
1801	0.6741	4	0.209585
1802	0.6741	4	0.209585
1803	0.6741	4	0.209585
1804	0.6741	4	0.209585
1805	0.6741	4	0.209585
1806	0.6741	4	0.209585
1807	0.6741	4	0.209585
1808	0.6741	4	0.209585
1809	0.6741	4	0.209585
1810	0.6741	4	0.209585
1811	0.6741	4	0.209585
1812	0.6741	4	0.209585
1813	0.6741	4	0.209585
1814	0.6741	4	0.209585
1815	0.6741	4	0.209585
1816	0.6741	4	0.209585
1817	0.6741	4	0.209585
1818	0.6741	4	0.209585
1819	0.6741	4	0.209585
1820	0.6741	4	0.209585
1821	0.6741	4	0.209585
1822	0.6741	4	0.209585
1823	0.6741	4	0.209585
1824	0.6741	4	0.209585
1825	0.6741	4	0.209585
1826	0.6741	4	0.209585
1827	0.6741	4	0.209585
1828	0.6741	4	0.209585
1829	0.6741	4	0.209585
1830	0.6741	4	0.209585
1831	0.6741	4	0.209585
1832	0.6741	4	0.209585
1833	0.6741	4	0.209585
1834	0.6741	4	0.209585
1835	0.6741	4	0.209585
1836	0.6741	4	0.209585
1837	0.6741	4	0.209585
1838	0.6741	4	0.209585
1839	0.6741	4	0.209585
1840	0.6741	4	0.209585
1841	0.6741	4	0.209585
1842	0.6741	4	0.209585
1843	0.6741	4	0.209585
1844	0.6741	4	0.209585
1845	0.6741	4	0.209585
1846	0.6741	4	0.209585
1847	0.6741	4	0.209585
1848	0.6741	4	0.209585
1849	0.6741	4	0.209585
1850	0.6741	4	0.209585
1851	0.6741	4	0.209585
1852	0.6741	4	0.209585
1853	0.6741	4	0.209585
1854	0.6741	4	0.209585
1855	0.6741	4	0.209585
1856	0.6741	4	0.209585
1857	0.6741	4	0.209585
1858	0.6741	4	0.209585
1859	0.6741	4	0.209585
1860	0.6741	4	0.209585
1861	0.6741	4	0.209585
1862	0.6741	4	0.209585
1863	0.6741	4	0.209585
1864	0.6741	4	0.209585
1865	0.6741	4	0.209585
1866	0.6741	4	0.209585
1867	0.6741	4	0.209585
1868	0.6741	4	0.209585
1869	0.6741	4	0.209585
1870	0.6741	4	0.209585
1871	0.6741	4	0.209585
1872	0.6741	4	0.209585
1873	0.6741	4	0.209585
1874	0.6741	4	0.209585
1875	0.6741	4	0.209585
1876	0.6741	4	0.209585
1877	0.6741	4	0.209585
1878	0.6741	4	0.209585
1879	0.6741	4	0.209585
1880	0.6741	4	0.209585
1881	0.6741	4	0.209585
1882	0.6741	4	0.209585
1883	0.6741	4	0.209585
1884	0.6741	4	0.209585
1885	0.6741	4	0.209585
1886	0.6741	4	0.209585
1887	0.6741	4	0.209585
1888	0.6741	4	0.209585
1889	0.6741	4	0.209585
1890	0.6741	4	0.209585
1891	0.6741	4	0.209585
1892	0.6741	4	0.209585
1893	0.6741	4	0.209585
1894	0.6741	4	0.209585
1895	0.6741	4	0.209585
1896	0.6741	4	0.209585
1897	0.6741	4	0.209585
1898	0.6741	4	0.209585
1899	0.6741	4	0.209585
1900	0.6741	4	0.209585
1901	0.6741	4	0.209585
1902	0.6741	4	0.209585
1903	0.6741	4	0.209585
1904	0.6741	4	0.209585
1905	0.6741	4	0.209585
1906	0.6741	4	0.209585
1907	0.6741	4	0.209585
1908	0.6741	4	0.209585
1909	0.6741	4	0.209585
1910	0.6741	4	0.209585
1911	0.6741	4	0.209585
1912	0.6741	4	0.209585
1913	0.6741	4	0.209585
1914	0.6741	4	0.209585
1915	0.6741	4	0.209585
1916	0.6741	4	0.209585
1917	0.6741	4	0.209585
1918	0.6741	4	0.209585
1919	0.6741	4	0.209585
1920	0.6741	4	0.209585
1921	0.6741	4	0.209585
1922	0.6741	4	0.209585
1923	0.6741	4	0.209585
1924	0.6741	4	0.209585
1925	0.6741	4	0.209585
1926	0.6741	4	0.209585
1927	0.6741	4	0.209585
1928	0.6741	4	0.209585
1929	0.6741	4	0.209585
1930	0.6741	4	0.209585
1931	0.6741	4	0.209585
1932	0.6741	4	0.209585
1933	0.6741	4	0.209585
1934	0.6741	4	0.209585
1935	0.6741	4	0.209585
1936	0.6741	4	0.209585
1937	0.6741	4	0.209585
1938	0.6741	4	0.209585
1939	0.6741	4	0.209585
1940	0.6741	4	0.209585
1941	0.6741	4	0.209585
1942	0.6741	4	0.209585
1943	0.6741	4	0.209585
1944	0.6741	4	0.209585
1945	0.6741	4	0.209585
1946	0.6741	4	0.209585
1947	0.6741	4	0.209585
1948	0.6741	4	0.209585
1949	0.6741	4	0.209585
1950	0.6741	4	0.209585
1951	0.6741	4	0.209585
1952	0.6741	4	0.209585
1953	0.6741	4	0.209585
1954	0.6741	4	0.209585
1955	0.6741	4	0.209585
1956	0.6741	4	0.209585
1957	0.6741	4	0.209585
1958	0.6741	4	0.209585
1959	0.6741	4	0.209585
1960	0.6741	4	0.209585
1961	0.6741	4	0.209585
1962	0.6741	4	0.209585
1963	0.6741	4	0.209585
1964	0.6741	4	0.209585
1965	0.6741	4	0.209585
1966	0.6741	4	0.209585
1967	0.6741	4	0.209585
1968	0.6741	4	0.209585
1969	0.6741	4	0.209585
1970	0.6741	4	0.209585
1971	0.6741	4	0.209585
1972	0.6741	4	0.209585
1973	0.6741	4	0.209585
1974	0.6741	4	0.209585
1975	0.6741	4	0.209585
1976	0.6741	4	0.209585
1977	0.6741	4	0.209585
1978	0.6741	4	0.209585
1979	0.6741	4	0.209585
1980	0.6741	4	0.209585
1981	0.6741	4	0.209585
1982	0.6741	4	0.209585
1983	0.6741	4	0.209585
1984	0.6741	4	0.209585
1985	0.6741	4	0.209585
1986	0.6741	4	0.209585
1987	0.6741	4	0.209585
1988	0.6741	4	0.209585
1989	0.6741	4	0.209585
1990	0.6741	4	0.209585
1991	0.6741	4	0.209585
1992	0.6741	4	0.209585
1993	0.6741	4	0.209585
1994	0.6741	4	0.209585
1995	0.6741	4	0.209585
1996	0.6741	4	0.209585
1997	0.6741	4	0.209585
1998	0.6741	4	0.209585
1999	0.6741	4	0.209585
2000	0.6741	4	0.209585
[truncated: 3,001 more rows]
