# Supplementary material for: Aspiration-driven co-evolution of cooperation with individual behavioral diversity
Source: PLoS One. 2023 Sep 15;18(9):e0291134. doi: 10.1371/journal.pone.0291134 (PMC10503719; doi:10.1371/journal.pone.0291134)
Supplement: S1 Data — (ZIP) [file pone.0291134.s001.zip › M1/v2-L=200/data/aspiration_time,b=1.41_frequency.txt]

1	0.5	0.5	0
2	0.652049	0.669671	0.463441
3	0.727216	0.789422	0.518049
4	0.753078	0.880314	0.560526
5	0.748899	0.95669	0.58204
6	0.72776	1.02273	0.585201
7	0.697131	1.08784	0.575234
8	0.662647	1.15575	0.554807
9	0.627526	1.23204	0.52834
10	0.593355	1.30007	0.500234
11	0.560854	1.36082	0.469443
12	0.531194	1.43636	0.440852
13	0.503111	1.5034	0.413701
14	0.477973	1.57762	0.385849
15	0.455283	1.62301	0.361727
16	0.434835	1.67545	0.33703
17	0.41644	1.7371	0.316195
18	0.399864	1.7897	0.297659
19	0.385146	1.83396	0.280105
20	0.371322	1.90778	0.264554
21	0.358641	1.96822	0.251427
22	0.347009	2.04013	0.237835
23	0.336844	2.08487	0.225664
24	0.327583	2.1263	0.215211
25	0.319122	2.16597	0.20593
26	0.311749	2.20567	0.194711
27	0.305143	2.25961	0.187444
28	0.29918	2.30204	0.179972
29	0.293889	2.32522	0.173842
30	0.289274	2.37062	0.167147
31	0.284925	2.40479	0.161725
32	0.28094	2.42948	0.155712
33	0.277561	2.46319	0.15011
34	0.274456	2.51614	0.14543
35	0.271548	2.54813	0.143311
36	0.269181	2.58734	0.140024
37	0.267362	2.62347	0.13609
38	0.265554	2.64346	0.134194
39	0.264062	2.66222	0.130448
40	0.262975	2.69298	0.128332
41	0.261957	2.723	0.125799
42	0.26109	2.75732	0.123333
43	0.260254	2.78544	0.121531
44	0.259608	2.82981	0.121198
45	0.258861	2.87151	0.119253
46	0.258372	2.8893	0.117933
47	0.258175	2.86838	0.11674
48	0.258125	2.89196	0.115338
49	0.258142	2.89959	0.113988
50	0.258338	2.91807	0.113481
51	0.258116	2.96642	0.113772
52	0.258267	2.97641	0.113021
53	0.258384	3.00156	0.112637
54	0.258411	3.05316	0.112634
55	0.258272	3.09182	0.112744
56	0.258305	3.11618	0.112396
57	0.258166	3.127	0.112252
58	0.258222	3.1567	0.111441
59	0.258173	3.18903	0.110642
60	0.258188	3.18593	0.110005
61	0.258491	3.1741	0.109554
62	0.258779	3.16841	0.10854
63	0.259048	3.20705	0.107968
64	0.259187	3.25777	0.108328
65	0.259257	3.30547	0.107682
66	0.259401	3.29903	0.107567
67	0.259755	3.30538	0.107873
68	0.259939	3.31888	0.107899
69	0.260024	3.34244	0.107496
70	0.26009	3.36368	0.107796
71	0.260158	3.38451	0.107876
72	0.26023	3.39547	0.108365
73	0.260373	3.40161	0.108909
74	0.260548	3.39368	0.108269
75	0.260549	3.42441	0.108776
76	0.260647	3.44439	0.108532
77	0.260594	3.44895	0.108346
78	0.260784	3.47381	0.107269
79	0.261006	3.46585	0.106475
80	0.261238	3.48529	0.106577
81	0.261312	3.49709	0.106977
82	0.261554	3.52096	0.10645
83	0.261792	3.52989	0.106363
84	0.26184	3.54055	0.106447
85	0.261999	3.542	0.105735
86	0.262177	3.56484	0.105739
87	0.262452	3.55726	0.105301
88	0.262602	3.5967	0.105863
89	0.262549	3.62663	0.106059
90	0.262622	3.66142	0.106285
91	0.262589	3.67592	0.10633
92	0.262623	3.67263	0.105491
93	0.262699	3.65514	0.105541
94	0.262736	3.66903	0.105402
95	0.262819	3.69525	0.105123
96	0.262869	3.68726	0.105073
97	0.262915	3.70779	0.10493
98	0.262874	3.72377	0.10491
99	0.262991	3.72492	0.10498
100	0.263014	3.74565	0.104915
101	0.26301	3.75475	0.104308
102	0.26305	3.74657	0.103674
103	0.263237	3.7329	0.103831
104	0.263375	3.72323	0.103756
105	0.263529	3.72152	0.104186
106	0.263681	3.71851	0.103348
107	0.263863	3.72568	0.10368
108	0.263994	3.73141	0.104216
109	0.264122	3.73884	0.104198
110	0.264278	3.74547	0.10377
111	0.26436	3.75657	0.10363
112	0.264486	3.75993	0.10332
113	0.264676	3.74603	0.103113
114	0.26489	3.74217	0.103135
115	0.265066	3.72991	0.103319
116	0.265353	3.72263	0.103203
117	0.265531	3.73033	0.103502
118	0.265722	3.73723	0.103474
119	0.266014	3.75321	0.10418
120	0.26614	3.77145	0.104041
121	0.266196	3.76405	0.104441
122	0.266297	3.76121	0.104295
123	0.266339	3.77471	0.10429
124	0.266541	3.7881	0.104557
125	0.266669	3.80172	0.104838
126	0.266635	3.81422	0.105297
127	0.266664	3.81052	0.105205
128	0.266683	3.8201	0.105371
129	0.266633	3.8427	0.10566
130	0.266682	3.8334	0.104863
131	0.26674	3.83537	0.104543
132	0.266843	3.83141	0.104537
133	0.26695	3.83008	0.104807
134	0.267041	3.82742	0.10551
135	0.267101	3.82209	0.104843
136	0.267206	3.82527	0.104613
137	0.26722	3.83366	0.104635
138	0.267278	3.82177	0.104751
139	0.267279	3.83569	0.105383
140	0.267259	3.82522	0.104963
141	0.267296	3.84385	0.104836
142	0.267364	3.83968	0.104608
143	0.267519	3.83744	0.104385
144	0.267674	3.83822	0.104316
145	0.267757	3.82636	0.104264
146	0.267883	3.84492	0.104423
147	0.267999	3.85095	0.104269
148	0.268091	3.84579	0.10421
149	0.268191	3.84974	0.10433
150	0.268237	3.86334	0.104345
151	0.26826	3.86703	0.104201
152	0.268322	3.85846	0.104362
153	0.268428	3.85604	0.104093
154	0.268587	3.84794	0.103651
155	0.268762	3.83265	0.104246
156	0.268958	3.82956	0.104107
157	0.269077	3.83889	0.104092
158	0.269168	3.85832	0.10486
159	0.26933	3.84528	0.104257
160	0.269382	3.85662	0.10477
161	0.269419	3.87047	0.10496
162	0.269504	3.87669	0.104963
163	0.269534	3.8849	0.104916
164	0.269547	3.89123	0.104641
165	0.269608	3.88657	0.104719
166	0.26972	3.87556	0.104648
167	0.26981	3.86781	0.104704
168	0.269956	3.85635	0.104205
169	0.270137	3.85018	0.104288
170	0.270303	3.84998	0.104471
171	0.270413	3.83711	0.104889
172	0.270547	3.84033	0.104782
173	0.270667	3.85736	0.105196
174	0.270713	3.85332	0.104941
175	0.270842	3.82771	0.104703
176	0.271047	3.82339	0.104924
177	0.271161	3.82467	0.105179
178	0.27124	3.83952	0.10535
179	0.271243	3.85144	0.105485
180	0.271379	3.84543	0.105024
181	0.271396	3.85442	0.105016
182	0.271419	3.86792	0.105398
183	0.271494	3.86045	0.105134
184	0.271616	3.85864	0.104854
185	0.27171	3.86506	0.105048
186	0.271784	3.86697	0.105036
187	0.271892	3.8558	0.104686
188	0.271953	3.85561	0.104366
189	0.272029	3.86313	0.104979
190	0.272064	3.87479	0.105065
191	0.272151	3.88182	0.105028
192	0.272258	3.88202	0.105131
193	0.272347	3.877	0.105456
194	0.272378	3.88434	0.105544
195	0.272417	3.88979	0.105531
196	0.272477	3.89348	0.105523
197	0.272574	3.88811	0.105179
198	0.272627	3.89554	0.105089
199	0.272692	3.88794	0.105212
200	0.272741	3.89169	0.105584
201	0.272742	3.89816	0.105584
202	0.272718	3.90134	0.105611
203	0.27268	3.90897	0.105519
204	0.272722	3.91162	0.10544
205	0.272738	3.91559	0.105375
206	0.272775	3.91641	0.105275
207	0.272853	3.90873	0.105114
208	0.272928	3.9116	0.10486
209	0.272931	3.92362	0.104908
210	0.272987	3.92499	0.105103
211	0.273022	3.92047	0.105048
212	0.27307	3.90511	0.10501
213	0.273112	3.90778	0.10513
214	0.273155	3.91105	0.105422
215	0.273176	3.9173	0.105555
216	0.273242	3.90247	0.105412
217	0.273253	3.91265	0.10565
218	0.273228	3.92826	0.105605
219	0.273169	3.93996	0.105608
220	0.273121	3.93689	0.105497
221	0.273094	3.93771	0.105432
222	0.273083	3.9441	0.105429
223	0.27305	3.94695	0.105465
224	0.273005	3.94565	0.105377
225	0.272971	3.95006	0.10514
226	0.273009	3.93841	0.10521
227	0.273013	3.94076	0.105207
228	0.273043	3.94061	0.105045
229	0.273065	3.93589	0.104884
230	0.273085	3.93785	0.104815
231	0.273135	3.92586	0.104819
232	0.273161	3.93421	0.105162
233	0.273169	3.94113	0.105253
234	0.273229	3.93869	0.105127
235	0.273272	3.92939	0.104998
236	0.273304	3.9339	0.105125
237	0.27337	3.93111	0.104922
238	0.273401	3.93543	0.104856
239	0.273445	3.93792	0.105088
240	0.273553	3.93627	0.105076
241	0.273575	3.94308	0.105288
242	0.273578	3.9471	0.105207
243	0.273582	3.94765	0.105186
244	0.273574	3.9588	0.10507
245	0.273572	3.96353	0.105053
246	0.273542	3.96629	0.104997
247	0.273543	3.9727	0.105009
248	0.273524	3.97247	0.104999
249	0.273563	3.9655	0.105054
250	0.273631	3.95779	0.104974
251	0.273672	3.95334	0.104918
252	0.273696	3.9585	0.10501
253	0.273753	3.96129	0.105143
254	0.273781	3.97284	0.10515
255	0.273801	3.97914	0.105086
256	0.273818	3.9799	0.105069
257	0.273834	3.97537	0.104988
258	0.273845	3.97594	0.104873
259	0.273843	3.98019	0.10488
260	0.273897	3.97141	0.104831
261	0.273946	3.97267	0.104825
262	0.274025	3.96634	0.104793
263	0.27411	3.96602	0.104897
264	0.274139	3.96753	0.10506
265	0.274159	3.96906	0.10501
266	0.274167	3.9795	0.105351
267	0.274142	3.98312	0.105464
268	0.274118	3.99174	0.105351
269	0.274043	3.9942	0.105365
270	0.274004	3.99599	0.105243
271	0.274005	3.99355	0.105152
272	0.273994	3.99029	0.105085
273	0.27396	3.98875	0.105119
274	0.273949	3.98474	0.105087
275	0.273934	3.98504	0.105058
276	0.273934	3.98168	0.105008
277	0.273915	3.98984	0.105125
278	0.273896	3.99175	0.10512
279	0.273896	3.98865	0.105057
280	0.273879	3.98886	0.10503
281	0.27388	3.98707	0.10501
282	0.273878	3.99023	0.105068
283	0.273873	3.99042	0.105055
284	0.273864	3.99066	0.105034
285	0.27386	3.99092	0.105017
286	0.27385	3.99102	0.105002
287	0.27384	3.99115	0.104986
288	0.273841	3.99142	0.104976
289	0.273834	3.9939	0.105058
290	0.273819	3.99574	0.105061
291	0.273815	3.99859	0.105029
292	0.273831	3.98721	0.104851
293	0.273866	3.97977	0.104822
294	0.27393	3.9693	0.104961
295	0.273963	3.96966	0.105081
296	0.273967	3.97035	0.105053
297	0.273979	3.97547	0.105237
298	0.273969	3.97623	0.105293
299	0.273984	3.97705	0.105271
300	0.273988	3.98085	0.105103
301	0.273992	3.98339	0.105092
302	0.273977	3.98729	0.105102
303	0.27397	3.98752	0.105084
304	0.273968	3.98371	0.105053
305	0.273985	3.98444	0.105037
306	0.273971	3.98466	0.105012
307	0.27398	3.98299	0.104997
308	0.273975	3.98325	0.104979
309	0.27401	3.98134	0.105002
310	0.274032	3.98852	0.105002
311	0.274047	3.98524	0.104963
312	0.274063	3.98205	0.105025
313	0.274108	3.97313	0.105074
314	0.274127	3.97374	0.105066
315	0.274167	3.97443	0.105076
316	0.274209	3.97344	0.105064
317	0.274246	3.97548	0.105111
318	0.27426	3.98382	0.105149
319	0.274268	3.98297	0.105096
320	0.27428	3.98161	0.10517
321	0.274273	3.987	0.105222
322	0.274292	3.98926	0.10524
323	0.274285	3.99076	0.105266
324	0.274272	3.99483	0.105271
325	0.274259	3.99504	0.105247
326	0.274268	3.99542	0.10524
327	0.274258	3.99549	0.105226
328	0.274251	3.99568	0.10521
329	0.27425	3.9959	0.105199
330	0.274247	3.99607	0.105188
331	0.274245	3.99629	0.105176
332	0.274239	3.99634	0.105167
333	0.274238	3.99646	0.105161
334	0.274239	3.99659	0.105156
335	0.274238	3.99669	0.10515
336	0.274237	3.99844	0.105172
337	0.274236	3.99852	0.105167
338	0.274242	3.99875	0.105163
339	0.274245	3.9989	0.105159
340	0.274243	3.99895	0.105155
341	0.274245	3.99906	0.105152
342	0.274245	3.99914	0.105149
343	0.274246	3.99924	0.105145
344	0.274244	3.99925	0.105142
345	0.274242	3.99927	0.10514
346	0.274242	3.99931	0.105137
347	0.27424	3.99931	0.105135
348	0.27424	3.99938	0.105132
349	0.274244	3.99949	0.105131
350	0.274243	3.9995	0.10513
351	0.274243	3.99953	0.105129
352	0.274243	3.99955	0.105128
353	0.274243	3.99958	0.105127
354	0.274243	3.99959	0.105126
355	0.274244	3.99965	0.105124
356	0.274244	3.99968	0.105123
357	0.274244	3.9997	0.105122
358	0.274245	3.99973	0.105121
359	0.274245	3.99975	0.105121
360	0.274245	3.99975	0.10512
361	0.274246	3.99979	0.10512
362	0.274246	3.9998	0.105119
363	0.274247	3.99984	0.105119
364	0.274247	3.99985	0.105119
365	0.274248	3.99987	0.105118
366	0.274248	3.99988	0.105118
367	0.274248	3.99989	0.105118
368	0.274248	3.99989	0.105117
369	0.274248	3.9999	0.105117
370	0.274248	3.9999	0.105117
371	0.274248	3.99991	0.105117
372	0.274248	3.99991	0.105116
373	0.274249	3.99994	0.105116
374	0.274249	3.99994	0.105116
375	0.274249	3.99995	0.105116
376	0.274249	3.99995	0.105116
377	0.274249	3.99996	0.105116
378	0.274249	3.99996	0.105116
379	0.274249	3.99996	0.105115
380	0.274249	3.99997	0.105115
381	0.274249	3.99997	0.105115
382	0.27425	3.99998	0.105115
383	0.27425	3.99998	0.105115
384	0.27425	3.99998	0.105115
385	0.27425	3.99998	0.105115
386	0.27425	3.99998	0.105115
387	0.27425	3.99999	0.105115
388	0.27425	3.99999	0.105115
389	0.27425	3.99999	0.105115
390	0.27425	3.99999	0.105115
391	0.27425	3.99999	0.105115
392	0.27425	3.99999	0.105115
393	0.27425	3.99999	0.105115
394	0.27425	3.99999	0.105115
395	0.27425	3.99999	0.105115
396	0.27425	3.99999	0.105115
397	0.27425	3.99999	0.105115
398	0.27425	3.99999	0.105115
399	0.27425	3.99999	0.105115
400	0.27425	3.99999	0.105115
401	0.27425	4	0.105115
402	0.27425	4	0.105115
403	0.27425	4	0.105115
404	0.27425	4	0.105115
405	0.27425	4	0.105115
406	0.27425	4	0.105115
407	0.27425	4	0.105115
408	0.27425	4	0.105115
409	0.27425	4	0.105115
410	0.27425	4	0.105115
411	0.27425	4	0.105115
412	0.27425	4	0.105115
413	0.27425	4	0.105115
414	0.27425	4	0.105115
415	0.27425	4	0.105115
416	0.27425	4	0.105115
417	0.27425	4	0.105115
418	0.27425	4	0.105115
419	0.27425	4	0.105115
420	0.27425	4	0.105115
421	0.27425	4	0.105115
422	0.27425	4	0.105115
423	0.27425	4	0.105115
424	0.27425	4	0.105115
425	0.27425	4	0.105115
426	0.27425	4	0.105115
427	0.27425	4	0.105115
428	0.27425	4	0.105115
429	0.27425	4	0.105115
430	0.27425	4	0.105115
431	0.27425	4	0.105115
432	0.27425	4	0.105115
433	0.27425	4	0.105115
434	0.27425	4	0.105115
435	0.27425	4	0.105115
436	0.27425	4	0.105115
437	0.27425	4	0.105115
438	0.27425	4	0.105115
439	0.27425	4	0.105115
440	0.27425	4	0.105115
441	0.27425	4	0.105115
442	0.27425	4	0.105115
443	0.27425	4	0.105115
444	0.27425	4	0.105115
445	0.27425	4	0.105115
446	0.27425	4	0.105115
447	0.27425	4	0.105115
448	0.27425	4	0.105115
449	0.27425	4	0.105115
450	0.27425	4	0.105115
451	0.27425	4	0.105115
452	0.27425	4	0.105115
453	0.27425	4	0.105115
454	0.27425	4	0.105115
455	0.27425	4	0.105115
456	0.27425	4	0.105115
457	0.27425	4	0.105115
458	0.27425	4	0.105115
459	0.27425	4	0.105115
460	0.27425	4	0.105115
461	0.27425	4	0.105115
462	0.27425	4	0.105115
463	0.27425	4	0.105115
464	0.27425	4	0.105115
465	0.27425	4	0.105115
466	0.27425	4	0.105115
467	0.27425	4	0.105115
468	0.27425	4	0.105115
469	0.27425	4	0.105115
470	0.27425	4	0.105115
471	0.27425	4	0.105115
472	0.27425	4	0.105115
473	0.27425	4	0.105115
474	0.27425	4	0.105115
475	0.27425	4	0.105115
476	0.27425	4	0.105115
477	0.27425	4	0.105115
478	0.27425	4	0.105115
479	0.27425	4	0.105115
480	0.27425	4	0.105115
481	0.27425	4	0.105115
482	0.27425	4	0.105115
483	0.27425	4	0.105115
484	0.27425	4	0.105115
485	0.27425	4	0.105115
486	0.27425	4	0.105115
487	0.27425	4	0.105115
488	0.27425	4	0.105115
489	0.27425	4	0.105115
490	0.27425	4	0.105115
491	0.27425	4	0.105115
492	0.27425	4	0.105115
493	0.27425	4	0.105115
494	0.27425	4	0.105115
495	0.27425	4	0.105115
496	0.27425	4	0.105115
497	0.27425	4	0.105115
498	0.27425	4	0.105115
499	0.27425	4	0.105115
500	0.27425	4	0.105115
501	0.27425	4	0.105115
502	0.27425	4	0.105115
503	0.27425	4	0.105115
504	0.27425	4	0.105115
505	0.27425	4	0.105115
506	0.27425	4	0.105115
507	0.27425	4	0.105115
508	0.27425	4	0.105115
509	0.27425	4	0.105115
510	0.27425	4	0.105115
511	0.27425	4	0.105115
512	0.27425	4	0.105115
513	0.27425	4	0.105115
514	0.27425	4	0.105115
515	0.27425	4	0.105115
516	0.27425	4	0.105115
517	0.27425	4	0.105115
518	0.27425	4	0.105115
519	0.27425	4	0.105115
520	0.27425	4	0.105115
521	0.27425	4	0.105115
522	0.27425	4	0.105115
523	0.27425	4	0.105115
524	0.27425	4	0.105115
525	0.27425	4	0.105115
526	0.27425	4	0.105115
527	0.27425	4	0.105115
528	0.27425	4	0.105115
529	0.27425	4	0.105115
530	0.27425	4	0.105115
531	0.27425	4	0.105115
532	0.27425	4	0.105115
533	0.27425	4	0.105115
534	0.27425	4	0.105115
535	0.27425	4	0.105115
536	0.27425	4	0.105115
537	0.27425	4	0.105115
538	0.27425	4	0.105115
539	0.27425	4	0.105115
540	0.27425	4	0.105115
541	0.27425	4	0.105115
542	0.27425	4	0.105115
543	0.27425	4	0.105115
544	0.27425	4	0.105115
545	0.27425	4	0.105115
546	0.27425	4	0.105115
547	0.27425	4	0.105115
548	0.27425	4	0.105115
549	0.27425	4	0.105115
550	0.27425	4	0.105115
551	0.27425	4	0.105115
552	0.27425	4	0.105115
553	0.27425	4	0.105115
554	0.27425	4	0.105115
555	0.27425	4	0.105115
556	0.27425	4	0.105115
557	0.27425	4	0.105115
558	0.27425	4	0.105115
559	0.27425	4	0.105115
560	0.27425	4	0.105115
561	0.27425	4	0.105115
562	0.27425	4	0.105115
563	0.27425	4	0.105115
564	0.27425	4	0.105115
565	0.27425	4	0.105115
566	0.27425	4	0.105115
567	0.27425	4	0.105115
568	0.27425	4	0.105115
569	0.27425	4	0.105115
570	0.27425	4	0.105115
571	0.27425	4	0.105115
572	0.27425	4	0.105115
573	0.27425	4	0.105115
574	0.27425	4	0.105115
575	0.27425	4	0.105115
576	0.27425	4	0.105115
577	0.27425	4	0.105115
578	0.27425	4	0.105115
579	0.27425	4	0.105115
580	0.27425	4	0.105115
581	0.27425	4	0.105115
582	0.27425	4	0.105115
583	0.27425	4	0.105115
584	0.27425	4	0.105115
585	0.27425	4	0.105115
586	0.27425	4	0.105115
587	0.27425	4	0.105115
588	0.27425	4	0.105115
589	0.27425	4	0.105115
590	0.27425	4	0.105115
591	0.27425	4	0.105115
592	0.27425	4	0.105115
593	0.27425	4	0.105115
594	0.27425	4	0.105115
595	0.27425	4	0.105115
596	0.27425	4	0.105115
597	0.27425	4	0.105115
598	0.27425	4	0.105115
599	0.27425	4	0.105115
600	0.27425	4	0.105115
601	0.27425	4	0.105115
602	0.27425	4	0.105115
603	0.27425	4	0.105115
604	0.27425	4	0.105115
605	0.27425	4	0.105115
606	0.27425	4	0.105115
607	0.27425	4	0.105115
608	0.27425	4	0.105115
609	0.27425	4	0.105115
610	0.27425	4	0.105115
611	0.27425	4	0.105115
612	0.27425	4	0.105115
613	0.27425	4	0.105115
614	0.27425	4	0.105115
615	0.27425	4	0.105115
616	0.27425	4	0.105115
617	0.27425	4	0.105115
618	0.27425	4	0.105115
619	0.27425	4	0.105115
620	0.27425	4	0.105115
621	0.27425	4	0.105115
622	0.27425	4	0.105115
623	0.27425	4	0.105115
624	0.27425	4	0.105115
625	0.27425	4	0.105115
626	0.27425	4	0.105115
627	0.27425	4	0.105115
628	0.27425	4	0.105115
629	0.27425	4	0.105115
630	0.27425	4	0.105115
631	0.27425	4	0.105115
632	0.27425	4	0.105115
633	0.27425	4	0.105115
634	0.27425	4	0.105115
635	0.27425	4	0.105115
636	0.27425	4	0.105115
637	0.27425	4	0.105115
638	0.27425	4	0.105115
639	0.27425	4	0.105115
640	0.27425	4	0.105115
641	0.27425	4	0.105115
642	0.27425	4	0.105115
643	0.27425	4	0.105115
644	0.27425	4	0.105115
645	0.27425	4	0.105115
646	0.27425	4	0.105115
647	0.27425	4	0.105115
648	0.27425	4	0.105115
649	0.27425	4	0.105115
650	0.27425	4	0.105115
651	0.27425	4	0.105115
652	0.27425	4	0.105115
653	0.27425	4	0.105115
654	0.27425	4	0.105115
655	0.27425	4	0.105115
656	0.27425	4	0.105115
657	0.27425	4	0.105115
658	0.27425	4	0.105115
659	0.27425	4	0.105115
660	0.27425	4	0.105115
661	0.27425	4	0.105115
662	0.27425	4	0.105115
663	0.27425	4	0.105115
664	0.27425	4	0.105115
665	0.27425	4	0.105115
666	0.27425	4	0.105115
667	0.27425	4	0.105115
668	0.27425	4	0.105115
669	0.27425	4	0.105115
670	0.27425	4	0.105115
671	0.27425	4	0.105115
672	0.27425	4	0.105115
673	0.27425	4	0.105115
674	0.27425	4	0.105115
675	0.27425	4	0.105115
676	0.27425	4	0.105115
677	0.27425	4	0.105115
678	0.27425	4	0.105115
679	0.27425	4	0.105115
680	0.27425	4	0.105115
681	0.27425	4	0.105115
682	0.27425	4	0.105115
683	0.27425	4	0.105115
684	0.27425	4	0.105115
685	0.27425	4	0.105115
686	0.27425	4	0.105115
687	0.27425	4	0.105115
688	0.27425	4	0.105115
689	0.27425	4	0.105115
690	0.27425	4	0.105115
691	0.27425	4	0.105115
692	0.27425	4	0.105115
693	0.27425	4	0.105115
694	0.27425	4	0.105115
695	0.27425	4	0.105115
696	0.27425	4	0.105115
697	0.27425	4	0.105115
698	0.27425	4	0.105115
699	0.27425	4	0.105115
700	0.27425	4	0.105115
701	0.27425	4	0.105115
702	0.27425	4	0.105115
703	0.27425	4	0.105115
704	0.27425	4	0.105115
705	0.27425	4	0.105115
706	0.27425	4	0.105115
707	0.27425	4	0.105115
708	0.27425	4	0.105115
709	0.27425	4	0.105115
710	0.27425	4	0.105115
711	0.27425	4	0.105115
712	0.27425	4	0.105115
713	0.27425	4	0.105115
714	0.27425	4	0.105115
715	0.27425	4	0.105115
716	0.27425	4	0.105115
717	0.27425	4	0.105115
718	0.27425	4	0.105115
719	0.27425	4	0.105115
720	0.27425	4	0.105115
721	0.27425	4	0.105115
722	0.27425	4	0.105115
723	0.27425	4	0.105115
724	0.27425	4	0.105115
725	0.27425	4	0.105115
726	0.27425	4	0.105115
727	0.27425	4	0.105115
728	0.27425	4	0.105115
729	0.27425	4	0.105115
730	0.27425	4	0.105115
731	0.27425	4	0.105115
732	0.27425	4	0.105115
733	0.27425	4	0.105115
734	0.27425	4	0.105115
735	0.27425	4	0.105115
736	0.27425	4	0.105115
737	0.27425	4	0.105115
738	0.27425	4	0.105115
739	0.27425	4	0.105115
740	0.27425	4	0.105115
741	0.27425	4	0.105115
742	0.27425	4	0.105115
743	0.27425	4	0.105115
744	0.27425	4	0.105115
745	0.27425	4	0.105115
746	0.27425	4	0.105115
747	0.27425	4	0.105115
748	0.27425	4	0.105115
749	0.27425	4	0.105115
750	0.27425	4	0.105115
751	0.27425	4	0.105115
752	0.27425	4	0.105115
753	0.27425	4	0.105115
754	0.27425	4	0.105115
755	0.27425	4	0.105115
756	0.27425	4	0.105115
757	0.27425	4	0.105115
758	0.27425	4	0.105115
759	0.27425	4	0.105115
760	0.27425	4	0.105115
761	0.27425	4	0.105115
762	0.27425	4	0.105115
763	0.27425	4	0.105115
764	0.27425	4	0.105115
765	0.27425	4	0.105115
766	0.27425	4	0.105115
767	0.27425	4	0.105115
768	0.27425	4	0.105115
769	0.27425	4	0.105115
770	0.27425	4	0.105115
771	0.27425	4	0.105115
772	0.27425	4	0.105115
773	0.27425	4	0.105115
774	0.27425	4	0.105115
775	0.27425	4	0.105115
776	0.27425	4	0.105115
777	0.27425	4	0.105115
778	0.27425	4	0.105115
779	0.27425	4	0.105115
780	0.27425	4	0.105115
781	0.27425	4	0.105115
782	0.27425	4	0.105115
783	0.27425	4	0.105115
784	0.27425	4	0.105115
785	0.27425	4	0.105115
786	0.27425	4	0.105115
787	0.27425	4	0.105115
788	0.27425	4	0.105115
789	0.27425	4	0.105115
790	0.27425	4	0.105115
791	0.27425	4	0.105115
792	0.27425	4	0.105115
793	0.27425	4	0.105115
794	0.27425	4	0.105115
795	0.27425	4	0.105115
796	0.27425	4	0.105115
797	0.27425	4	0.105115
798	0.27425	4	0.105115
799	0.27425	4	0.105115
800	0.27425	4	0.105115
801	0.27425	4	0.105115
802	0.27425	4	0.105115
803	0.27425	4	0.105115
804	0.27425	4	0.105115
805	0.27425	4	0.105115
806	0.27425	4	0.105115
807	0.27425	4	0.105115
808	0.27425	4	0.105115
809	0.27425	4	0.105115
810	0.27425	4	0.105115
811	0.27425	4	0.105115
812	0.27425	4	0.105115
813	0.27425	4	0.105115
814	0.27425	4	0.105115
815	0.27425	4	0.105115
816	0.27425	4	0.105115
817	0.27425	4	0.105115
818	0.27425	4	0.105115
819	0.27425	4	0.105115
820	0.27425	4	0.105115
821	0.27425	4	0.105115
822	0.27425	4	0.105115
823	0.27425	4	0.105115
824	0.27425	4	0.105115
825	0.27425	4	0.105115
826	0.27425	4	0.105115
827	0.27425	4	0.105115
828	0.27425	4	0.105115
829	0.27425	4	0.105115
830	0.27425	4	0.105115
831	0.27425	4	0.105115
832	0.27425	4	0.105115
833	0.27425	4	0.105115
834	0.27425	4	0.105115
835	0.27425	4	0.105115
836	0.27425	4	0.105115
837	0.27425	4	0.105115
838	0.27425	4	0.105115
839	0.27425	4	0.105115
840	0.27425	4	0.105115
841	0.27425	4	0.105115
842	0.27425	4	0.105115
843	0.27425	4	0.105115
844	0.27425	4	0.105115
845	0.27425	4	0.105115
846	0.27425	4	0.105115
847	0.27425	4	0.105115
848	0.27425	4	0.105115
849	0.27425	4	0.105115
850	0.27425	4	0.105115
851	0.27425	4	0.105115
852	0.27425	4	0.105115
853	0.27425	4	0.105115
854	0.27425	4	0.105115
855	0.27425	4	0.105115
856	0.27425	4	0.105115
857	0.27425	4	0.105115
858	0.27425	4	0.105115
859	0.27425	4	0.105115
860	0.27425	4	0.105115
861	0.27425	4	0.105115
862	0.27425	4	0.105115
863	0.27425	4	0.105115
864	0.27425	4	0.105115
865	0.27425	4	0.105115
866	0.27425	4	0.105115
867	0.27425	4	0.105115
868	0.27425	4	0.105115
869	0.27425	4	0.105115
870	0.27425	4	0.105115
871	0.27425	4	0.105115
872	0.27425	4	0.105115
873	0.27425	4	0.105115
874	0.27425	4	0.105115
875	0.27425	4	0.105115
876	0.27425	4	0.105115
877	0.27425	4	0.105115
878	0.27425	4	0.105115
879	0.27425	4	0.105115
880	0.27425	4	0.105115
881	0.27425	4	0.105115
882	0.27425	4	0.105115
883	0.27425	4	0.105115
884	0.27425	4	0.105115
885	0.27425	4	0.105115
886	0.27425	4	0.105115
887	0.27425	4	0.105115
888	0.27425	4	0.105115
889	0.27425	4	0.105115
890	0.27425	4	0.105115
891	0.27425	4	0.105115
892	0.27425	4	0.105115
893	0.27425	4	0.105115
894	0.27425	4	0.105115
895	0.27425	4	0.105115
896	0.27425	4	0.105115
897	0.27425	4	0.105115
898	0.27425	4	0.105115
899	0.27425	4	0.105115
900	0.27425	4	0.105115
901	0.27425	4	0.105115
902	0.27425	4	0.105115
903	0.27425	4	0.105115
904	0.27425	4	0.105115
905	0.27425	4	0.105115
906	0.27425	4	0.105115
907	0.27425	4	0.105115
908	0.27425	4	0.105115
909	0.27425	4	0.105115
910	0.27425	4	0.105115
911	0.27425	4	0.105115
912	0.27425	4	0.105115
913	0.27425	4	0.105115
914	0.27425	4	0.105115
915	0.27425	4	0.105115
916	0.27425	4	0.105115
917	0.27425	4	0.105115
918	0.27425	4	0.105115
919	0.27425	4	0.105115
920	0.27425	4	0.105115
921	0.27425	4	0.105115
922	0.27425	4	0.105115
923	0.27425	4	0.105115
924	0.27425	4	0.105115
925	0.27425	4	0.105115
926	0.27425	4	0.105115
927	0.27425	4	0.105115
928	0.27425	4	0.105115
929	0.27425	4	0.105115
930	0.27425	4	0.105115
931	0.27425	4	0.105115
932	0.27425	4	0.105115
933	0.27425	4	0.105115
934	0.27425	4	0.105115
935	0.27425	4	0.105115
936	0.27425	4	0.105115
937	0.27425	4	0.105115
938	0.27425	4	0.105115
939	0.27425	4	0.105115
940	0.27425	4	0.105115
941	0.27425	4	0.105115
942	0.27425	4	0.105115
943	0.27425	4	0.105115
944	0.27425	4	0.105115
945	0.27425	4	0.105115
946	0.27425	4	0.105115
947	0.27425	4	0.105115
948	0.27425	4	0.105115
949	0.27425	4	0.105115
950	0.27425	4	0.105115
951	0.27425	4	0.105115
952	0.27425	4	0.105115
953	0.27425	4	0.105115
954	0.27425	4	0.105115
955	0.27425	4	0.105115
956	0.27425	4	0.105115
957	0.27425	4	0.105115
958	0.27425	4	0.105115
959	0.27425	4	0.105115
960	0.27425	4	0.105115
961	0.27425	4	0.105115
962	0.27425	4	0.105115
963	0.27425	4	0.105115
964	0.27425	4	0.105115
965	0.27425	4	0.105115
966	0.27425	4	0.105115
967	0.27425	4	0.105115
968	0.27425	4	0.105115
969	0.27425	4	0.105115
970	0.27425	4	0.105115
971	0.27425	4	0.105115
972	0.27425	4	0.105115
973	0.27425	4	0.105115
974	0.27425	4	0.105115
975	0.27425	4	0.105115
976	0.27425	4	0.105115
977	0.27425	4	0.105115
978	0.27425	4	0.105115
979	0.27425	4	0.105115
980	0.27425	4	0.105115
981	0.27425	4	0.105115
982	0.27425	4	0.105115
983	0.27425	4	0.105115
984	0.27425	4	0.105115
985	0.27425	4	0.105115
986	0.27425	4	0.105115
987	0.27425	4	0.105115
988	0.27425	4	0.105115
989	0.27425	4	0.105115
990	0.27425	4	0.105115
991	0.27425	4	0.105115
992	0.27425	4	0.105115
993	0.27425	4	0.105115
994	0.27425	4	0.105115
995	0.27425	4	0.105115
996	0.27425	4	0.105115
997	0.27425	4	0.105115
998	0.27425	4	0.105115
999	0.27425	4	0.105115
1000	0.27425	4	0.105115
1001	0.27425	4	0.105115
1002	0.27425	4	0.105115
1003	0.27425	4	0.105115
1004	0.27425	4	0.105115
1005	0.27425	4	0.105115
1006	0.27425	4	0.105115
1007	0.27425	4	0.105115
1008	0.27425	4	0.105115
1009	0.27425	4	0.105115
1010	0.27425	4	0.105115
1011	0.27425	4	0.105115
1012	0.27425	4	0.105115
1013	0.27425	4	0.105115
1014	0.27425	4	0.105115
1015	0.27425	4	0.105115
1016	0.27425	4	0.105115
1017	0.27425	4	0.105115
1018	0.27425	4	0.105115
1019	0.27425	4	0.105115
1020	0.27425	4	0.105115
1021	0.27425	4	0.105115
1022	0.27425	4	0.105115
1023	0.27425	4	0.105115
1024	0.27425	4	0.105115
1025	0.27425	4	0.105115
1026	0.27425	4	0.105115
1027	0.27425	4	0.105115
1028	0.27425	4	0.105115
1029	0.27425	4	0.105115
1030	0.27425	4	0.105115
1031	0.27425	4	0.105115
1032	0.27425	4	0.105115
1033	0.27425	4	0.105115
1034	0.27425	4	0.105115
1035	0.27425	4	0.105115
1036	0.27425	4	0.105115
1037	0.27425	4	0.105115
1038	0.27425	4	0.105115
1039	0.27425	4	0.105115
1040	0.27425	4	0.105115
1041	0.27425	4	0.105115
1042	0.27425	4	0.105115
1043	0.27425	4	0.105115
1044	0.27425	4	0.105115
1045	0.27425	4	0.105115
1046	0.27425	4	0.105115
1047	0.27425	4	0.105115
1048	0.27425	4	0.105115
1049	0.27425	4	0.105115
1050	0.27425	4	0.105115
1051	0.27425	4	0.105115
1052	0.27425	4	0.105115
1053	0.27425	4	0.105115
1054	0.27425	4	0.105115
1055	0.27425	4	0.105115
1056	0.27425	4	0.105115
1057	0.27425	4	0.105115
1058	0.27425	4	0.105115
1059	0.27425	4	0.105115
1060	0.27425	4	0.105115
1061	0.27425	4	0.105115
1062	0.27425	4	0.105115
1063	0.27425	4	0.105115
1064	0.27425	4	0.105115
1065	0.27425	4	0.105115
1066	0.27425	4	0.105115
1067	0.27425	4	0.105115
1068	0.27425	4	0.105115
1069	0.27425	4	0.105115
1070	0.27425	4	0.105115
1071	0.27425	4	0.105115
1072	0.27425	4	0.105115
1073	0.27425	4	0.105115
1074	0.27425	4	0.105115
1075	0.27425	4	0.105115
1076	0.27425	4	0.105115
1077	0.27425	4	0.105115
1078	0.27425	4	0.105115
1079	0.27425	4	0.105115
1080	0.27425	4	0.105115
1081	0.27425	4	0.105115
1082	0.27425	4	0.105115
1083	0.27425	4	0.105115
1084	0.27425	4	0.105115
1085	0.27425	4	0.105115
1086	0.27425	4	0.105115
1087	0.27425	4	0.105115
1088	0.27425	4	0.105115
1089	0.27425	4	0.105115
1090	0.27425	4	0.105115
1091	0.27425	4	0.105115
1092	0.27425	4	0.105115
1093	0.27425	4	0.105115
1094	0.27425	4	0.105115
1095	0.27425	4	0.105115
1096	0.27425	4	0.105115
1097	0.27425	4	0.105115
1098	0.27425	4	0.105115
1099	0.27425	4	0.105115
1100	0.27425	4	0.105115
1101	0.27425	4	0.105115
1102	0.27425	4	0.105115
1103	0.27425	4	0.105115
1104	0.27425	4	0.105115
1105	0.27425	4	0.105115
1106	0.27425	4	0.105115
1107	0.27425	4	0.105115
1108	0.27425	4	0.105115
1109	0.27425	4	0.105115
1110	0.27425	4	0.105115
1111	0.27425	4	0.105115
1112	0.27425	4	0.105115
1113	0.27425	4	0.105115
1114	0.27425	4	0.105115
1115	0.27425	4	0.105115
1116	0.27425	4	0.105115
1117	0.27425	4	0.105115
1118	0.27425	4	0.105115
1119	0.27425	4	0.105115
1120	0.27425	4	0.105115
1121	0.27425	4	0.105115
1122	0.27425	4	0.105115
1123	0.27425	4	0.105115
1124	0.27425	4	0.105115
1125	0.27425	4	0.105115
1126	0.27425	4	0.105115
1127	0.27425	4	0.105115
1128	0.27425	4	0.105115
1129	0.27425	4	0.105115
1130	0.27425	4	0.105115
1131	0.27425	4	0.105115
1132	0.27425	4	0.105115
1133	0.27425	4	0.105115
1134	0.27425	4	0.105115
1135	0.27425	4	0.105115
1136	0.27425	4	0.105115
1137	0.27425	4	0.105115
1138	0.27425	4	0.105115
1139	0.27425	4	0.105115
1140	0.27425	4	0.105115
1141	0.27425	4	0.105115
1142	0.27425	4	0.105115
1143	0.27425	4	0.105115
1144	0.27425	4	0.105115
1145	0.27425	4	0.105115
1146	0.27425	4	0.105115
1147	0.27425	4	0.105115
1148	0.27425	4	0.105115
1149	0.27425	4	0.105115
1150	0.27425	4	0.105115
1151	0.27425	4	0.105115
1152	0.27425	4	0.105115
1153	0.27425	4	0.105115
1154	0.27425	4	0.105115
1155	0.27425	4	0.105115
1156	0.27425	4	0.105115
1157	0.27425	4	0.105115
1158	0.27425	4	0.105115
1159	0.27425	4	0.105115
1160	0.27425	4	0.105115
1161	0.27425	4	0.105115
1162	0.27425	4	0.105115
1163	0.27425	4	0.105115
1164	0.27425	4	0.105115
1165	0.27425	4	0.105115
1166	0.27425	4	0.105115
1167	0.27425	4	0.105115
1168	0.27425	4	0.105115
1169	0.27425	4	0.105115
1170	0.27425	4	0.105115
1171	0.27425	4	0.105115
1172	0.27425	4	0.105115
1173	0.27425	4	0.105115
1174	0.27425	4	0.105115
1175	0.27425	4	0.105115
1176	0.27425	4	0.105115
1177	0.27425	4	0.105115
1178	0.27425	4	0.105115
1179	0.27425	4	0.105115
1180	0.27425	4	0.105115
1181	0.27425	4	0.105115
1182	0.27425	4	0.105115
1183	0.27425	4	0.105115
1184	0.27425	4	0.105115
1185	0.27425	4	0.105115
1186	0.27425	4	0.105115
1187	0.27425	4	0.105115
1188	0.27425	4	0.105115
1189	0.27425	4	0.105115
1190	0.27425	4	0.105115
1191	0.27425	4	0.105115
1192	0.27425	4	0.105115
1193	0.27425	4	0.105115
1194	0.27425	4	0.105115
1195	0.27425	4	0.105115
1196	0.27425	4	0.105115
1197	0.27425	4	0.105115
1198	0.27425	4	0.105115
1199	0.27425	4	0.105115
1200	0.27425	4	0.105115
1201	0.27425	4	0.105115
1202	0.27425	4	0.105115
1203	0.27425	4	0.105115
1204	0.27425	4	0.105115
1205	0.27425	4	0.105115
1206	0.27425	4	0.105115
1207	0.27425	4	0.105115
1208	0.27425	4	0.105115
1209	0.27425	4	0.105115
1210	0.27425	4	0.105115
1211	0.27425	4	0.105115
1212	0.27425	4	0.105115
1213	0.27425	4	0.105115
1214	0.27425	4	0.105115
1215	0.27425	4	0.105115
1216	0.27425	4	0.105115
1217	0.27425	4	0.105115
1218	0.27425	4	0.105115
1219	0.27425	4	0.105115
1220	0.27425	4	0.105115
1221	0.27425	4	0.105115
1222	0.27425	4	0.105115
1223	0.27425	4	0.105115
1224	0.27425	4	0.105115
1225	0.27425	4	0.105115
1226	0.27425	4	0.105115
1227	0.27425	4	0.105115
1228	0.27425	4	0.105115
1229	0.27425	4	0.105115
1230	0.27425	4	0.105115
1231	0.27425	4	0.105115
1232	0.27425	4	0.105115
1233	0.27425	4	0.105115
1234	0.27425	4	0.105115
1235	0.27425	4	0.105115
1236	0.27425	4	0.105115
1237	0.27425	4	0.105115
1238	0.27425	4	0.105115
1239	0.27425	4	0.105115
1240	0.27425	4	0.105115
1241	0.27425	4	0.105115
1242	0.27425	4	0.105115
1243	0.27425	4	0.105115
1244	0.27425	4	0.105115
1245	0.27425	4	0.105115
1246	0.27425	4	0.105115
1247	0.27425	4	0.105115
1248	0.27425	4	0.105115
1249	0.27425	4	0.105115
1250	0.27425	4	0.105115
1251	0.27425	4	0.105115
1252	0.27425	4	0.105115
1253	0.27425	4	0.105115
1254	0.27425	4	0.105115
1255	0.27425	4	0.105115
1256	0.27425	4	0.105115
1257	0.27425	4	0.105115
1258	0.27425	4	0.105115
1259	0.27425	4	0.105115
1260	0.27425	4	0.105115
1261	0.27425	4	0.105115
1262	0.27425	4	0.105115
1263	0.27425	4	0.105115
1264	0.27425	4	0.105115
1265	0.27425	4	0.105115
1266	0.27425	4	0.105115
1267	0.27425	4	0.105115
1268	0.27425	4	0.105115
1269	0.27425	4	0.105115
1270	0.27425	4	0.105115
1271	0.27425	4	0.105115
1272	0.27425	4	0.105115
1273	0.27425	4	0.105115
1274	0.27425	4	0.105115
1275	0.27425	4	0.105115
1276	0.27425	4	0.105115
1277	0.27425	4	0.105115
1278	0.27425	4	0.105115
1279	0.27425	4	0.105115
1280	0.27425	4	0.105115
1281	0.27425	4	0.105115
1282	0.27425	4	0.105115
1283	0.27425	4	0.105115
1284	0.27425	4	0.105115
1285	0.27425	4	0.105115
1286	0.27425	4	0.105115
1287	0.27425	4	0.105115
1288	0.27425	4	0.105115
1289	0.27425	4	0.105115
1290	0.27425	4	0.105115
1291	0.27425	4	0.105115
1292	0.27425	4	0.105115
1293	0.27425	4	0.105115
1294	0.27425	4	0.105115
1295	0.27425	4	0.105115
1296	0.27425	4	0.105115
1297	0.27425	4	0.105115
1298	0.27425	4	0.105115
1299	0.27425	4	0.105115
1300	0.27425	4	0.105115
1301	0.27425	4	0.105115
1302	0.27425	4	0.105115
1303	0.27425	4	0.105115
1304	0.27425	4	0.105115
1305	0.27425	4	0.105115
1306	0.27425	4	0.105115
1307	0.27425	4	0.105115
1308	0.27425	4	0.105115
1309	0.27425	4	0.105115
1310	0.27425	4	0.105115
1311	0.27425	4	0.105115
1312	0.27425	4	0.105115
1313	0.27425	4	0.105115
1314	0.27425	4	0.105115
1315	0.27425	4	0.105115
1316	0.27425	4	0.105115
1317	0.27425	4	0.105115
1318	0.27425	4	0.105115
1319	0.27425	4	0.105115
1320	0.27425	4	0.105115
1321	0.27425	4	0.105115
1322	0.27425	4	0.105115
1323	0.27425	4	0.105115
1324	0.27425	4	0.105115
1325	0.27425	4	0.105115
1326	0.27425	4	0.105115
1327	0.27425	4	0.105115
1328	0.27425	4	0.105115
1329	0.27425	4	0.105115
1330	0.27425	4	0.105115
1331	0.27425	4	0.105115
1332	0.27425	4	0.105115
1333	0.27425	4	0.105115
1334	0.27425	4	0.105115
1335	0.27425	4	0.105115
1336	0.27425	4	0.105115
1337	0.27425	4	0.105115
1338	0.27425	4	0.105115
1339	0.27425	4	0.105115
1340	0.27425	4	0.105115
1341	0.27425	4	0.105115
1342	0.27425	4	0.105115
1343	0.27425	4	0.105115
1344	0.27425	4	0.105115
1345	0.27425	4	0.105115
1346	0.27425	4	0.105115
1347	0.27425	4	0.105115
1348	0.27425	4	0.105115
1349	0.27425	4	0.105115
1350	0.27425	4	0.105115
1351	0.27425	4	0.105115
1352	0.27425	4	0.105115
1353	0.27425	4	0.105115
1354	0.27425	4	0.105115
1355	0.27425	4	0.105115
1356	0.27425	4	0.105115
1357	0.27425	4	0.105115
1358	0.27425	4	0.105115
1359	0.27425	4	0.105115
1360	0.27425	4	0.105115
1361	0.27425	4	0.105115
1362	0.27425	4	0.105115
1363	0.27425	4	0.105115
1364	0.27425	4	0.105115
1365	0.27425	4	0.105115
1366	0.27425	4	0.105115
1367	0.27425	4	0.105115
1368	0.27425	4	0.105115
1369	0.27425	4	0.105115
1370	0.27425	4	0.105115
1371	0.27425	4	0.105115
1372	0.27425	4	0.105115
1373	0.27425	4	0.105115
1374	0.27425	4	0.105115
1375	0.27425	4	0.105115
1376	0.27425	4	0.105115
1377	0.27425	4	0.105115
1378	0.27425	4	0.105115
1379	0.27425	4	0.105115
1380	0.27425	4	0.105115
1381	0.27425	4	0.105115
1382	0.27425	4	0.105115
1383	0.27425	4	0.105115
1384	0.27425	4	0.105115
1385	0.27425	4	0.105115
1386	0.27425	4	0.105115
1387	0.27425	4	0.105115
1388	0.27425	4	0.105115
1389	0.27425	4	0.105115
1390	0.27425	4	0.105115
1391	0.27425	4	0.105115
1392	0.27425	4	0.105115
1393	0.27425	4	0.105115
1394	0.27425	4	0.105115
1395	0.27425	4	0.105115
1396	0.27425	4	0.105115
1397	0.27425	4	0.105115
1398	0.27425	4	0.105115
1399	0.27425	4	0.105115
1400	0.27425	4	0.105115
1401	0.27425	4	0.105115
1402	0.27425	4	0.105115
1403	0.27425	4	0.105115
1404	0.27425	4	0.105115
1405	0.27425	4	0.105115
1406	0.27425	4	0.105115
1407	0.27425	4	0.105115
1408	0.27425	4	0.105115
1409	0.27425	4	0.105115
1410	0.27425	4	0.105115
1411	0.27425	4	0.105115
1412	0.27425	4	0.105115
1413	0.27425	4	0.105115
1414	0.27425	4	0.105115
1415	0.27425	4	0.105115
1416	0.27425	4	0.105115
1417	0.27425	4	0.105115
1418	0.27425	4	0.105115
1419	0.27425	4	0.105115
1420	0.27425	4	0.105115
1421	0.27425	4	0.105115
1422	0.27425	4	0.105115
1423	0.27425	4	0.105115
1424	0.27425	4	0.105115
1425	0.27425	4	0.105115
1426	0.27425	4	0.105115
1427	0.27425	4	0.105115
1428	0.27425	4	0.105115
1429	0.27425	4	0.105115
1430	0.27425	4	0.105115
1431	0.27425	4	0.105115
1432	0.27425	4	0.105115
1433	0.27425	4	0.105115
1434	0.27425	4	0.105115
1435	0.27425	4	0.105115
1436	0.27425	4	0.105115
1437	0.27425	4	0.105115
1438	0.27425	4	0.105115
1439	0.27425	4	0.105115
1440	0.27425	4	0.105115
1441	0.27425	4	0.105115
1442	0.27425	4	0.105115
1443	0.27425	4	0.105115
1444	0.27425	4	0.105115
1445	0.27425	4	0.105115
1446	0.27425	4	0.105115
1447	0.27425	4	0.105115
1448	0.27425	4	0.105115
1449	0.27425	4	0.105115
1450	0.27425	4	0.105115
1451	0.27425	4	0.105115
1452	0.27425	4	0.105115
1453	0.27425	4	0.105115
1454	0.27425	4	0.105115
1455	0.27425	4	0.105115
1456	0.27425	4	0.105115
1457	0.27425	4	0.105115
1458	0.27425	4	0.105115
1459	0.27425	4	0.105115
1460	0.27425	4	0.105115
1461	0.27425	4	0.105115
1462	0.27425	4	0.105115
1463	0.27425	4	0.105115
1464	0.27425	4	0.105115
1465	0.27425	4	0.105115
1466	0.27425	4	0.105115
1467	0.27425	4	0.105115
1468	0.27425	4	0.105115
1469	0.27425	4	0.105115
1470	0.27425	4	0.105115
1471	0.27425	4	0.105115
1472	0.27425	4	0.105115
1473	0.27425	4	0.105115
1474	0.27425	4	0.105115
1475	0.27425	4	0.105115
1476	0.27425	4	0.105115
1477	0.27425	4	0.105115
1478	0.27425	4	0.105115
1479	0.27425	4	0.105115
1480	0.27425	4	0.105115
1481	0.27425	4	0.105115
1482	0.27425	4	0.105115
1483	0.27425	4	0.105115
1484	0.27425	4	0.105115
1485	0.27425	4	0.105115
1486	0.27425	4	0.105115
1487	0.27425	4	0.105115
1488	0.27425	4	0.105115
1489	0.27425	4	0.105115
1490	0.27425	4	0.105115
1491	0.27425	4	0.105115
1492	0.27425	4	0.105115
1493	0.27425	4	0.105115
1494	0.27425	4	0.105115
1495	0.27425	4	0.105115
1496	0.27425	4	0.105115
1497	0.27425	4	0.105115
1498	0.27425	4	0.105115
1499	0.27425	4	0.105115
1500	0.27425	4	0.105115
1501	0.27425	4	0.105115
1502	0.27425	4	0.105115
1503	0.27425	4	0.105115
1504	0.27425	4	0.105115
1505	0.27425	4	0.105115
1506	0.27425	4	0.105115
1507	0.27425	4	0.105115
1508	0.27425	4	0.105115
1509	0.27425	4	0.105115
1510	0.27425	4	0.105115
1511	0.27425	4	0.105115
1512	0.27425	4	0.105115
1513	0.27425	4	0.105115
1514	0.27425	4	0.105115
1515	0.27425	4	0.105115
1516	0.27425	4	0.105115
1517	0.27425	4	0.105115
1518	0.27425	4	0.105115
1519	0.27425	4	0.105115
1520	0.27425	4	0.105115
1521	0.27425	4	0.105115
1522	0.27425	4	0.105115
1523	0.27425	4	0.105115
1524	0.27425	4	0.105115
1525	0.27425	4	0.105115
1526	0.27425	4	0.105115
1527	0.27425	4	0.105115
1528	0.27425	4	0.105115
1529	0.27425	4	0.105115
1530	0.27425	4	0.105115
1531	0.27425	4	0.105115
1532	0.27425	4	0.105115
1533	0.27425	4	0.105115
1534	0.27425	4	0.105115
1535	0.27425	4	0.105115
1536	0.27425	4	0.105115
1537	0.27425	4	0.105115
1538	0.27425	4	0.105115
1539	0.27425	4	0.105115
1540	0.27425	4	0.105115
1541	0.27425	4	0.105115
1542	0.27425	4	0.105115
1543	0.27425	4	0.105115
1544	0.27425	4	0.105115
1545	0.27425	4	0.105115
1546	0.27425	4	0.105115
1547	0.27425	4	0.105115
1548	0.27425	4	0.105115
1549	0.27425	4	0.105115
1550	0.27425	4	0.105115
1551	0.27425	4	0.105115
1552	0.27425	4	0.105115
1553	0.27425	4	0.105115
1554	0.27425	4	0.105115
1555	0.27425	4	0.105115
1556	0.27425	4	0.105115
1557	0.27425	4	0.105115
1558	0.27425	4	0.105115
1559	0.27425	4	0.105115
1560	0.27425	4	0.105115
1561	0.27425	4	0.105115
1562	0.27425	4	0.105115
1563	0.27425	4	0.105115
1564	0.27425	4	0.105115
1565	0.27425	4	0.105115
1566	0.27425	4	0.105115
1567	0.27425	4	0.105115
1568	0.27425	4	0.105115
1569	0.27425	4	0.105115
1570	0.27425	4	0.105115
1571	0.27425	4	0.105115
1572	0.27425	4	0.105115
1573	0.27425	4	0.105115
1574	0.27425	4	0.105115
1575	0.27425	4	0.105115
1576	0.27425	4	0.105115
1577	0.27425	4	0.105115
1578	0.27425	4	0.105115
1579	0.27425	4	0.105115
1580	0.27425	4	0.105115
1581	0.27425	4	0.105115
1582	0.27425	4	0.105115
1583	0.27425	4	0.105115
1584	0.27425	4	0.105115
1585	0.27425	4	0.105115
1586	0.27425	4	0.105115
1587	0.27425	4	0.105115
1588	0.27425	4	0.105115
1589	0.27425	4	0.105115
1590	0.27425	4	0.105115
1591	0.27425	4	0.105115
1592	0.27425	4	0.105115
1593	0.27425	4	0.105115
1594	0.27425	4	0.105115
1595	0.27425	4	0.105115
1596	0.27425	4	0.105115
1597	0.27425	4	0.105115
1598	0.27425	4	0.105115
1599	0.27425	4	0.105115
1600	0.27425	4	0.105115
1601	0.27425	4	0.105115
1602	0.27425	4	0.105115
1603	0.27425	4	0.105115
1604	0.27425	4	0.105115
1605	0.27425	4	0.105115
1606	0.27425	4	0.105115
1607	0.27425	4	0.105115
1608	0.27425	4	0.105115
1609	0.27425	4	0.105115
1610	0.27425	4	0.105115
1611	0.27425	4	0.105115
1612	0.27425	4	0.105115
1613	0.27425	4	0.105115
1614	0.27425	4	0.105115
1615	0.27425	4	0.105115
1616	0.27425	4	0.105115
1617	0.27425	4	0.105115
1618	0.27425	4	0.105115
1619	0.27425	4	0.105115
1620	0.27425	4	0.105115
1621	0.27425	4	0.105115
1622	0.27425	4	0.105115
1623	0.27425	4	0.105115
1624	0.27425	4	0.105115
1625	0.27425	4	0.105115
1626	0.27425	4	0.105115
1627	0.27425	4	0.105115
1628	0.27425	4	0.105115
1629	0.27425	4	0.105115
1630	0.27425	4	0.105115
1631	0.27425	4	0.105115
1632	0.27425	4	0.105115
1633	0.27425	4	0.105115
1634	0.27425	4	0.105115
1635	0.27425	4	0.105115
1636	0.27425	4	0.105115
1637	0.27425	4	0.105115
1638	0.27425	4	0.105115
1639	0.27425	4	0.105115
1640	0.27425	4	0.105115
1641	0.27425	4	0.105115
1642	0.27425	4	0.105115
1643	0.27425	4	0.105115
1644	0.27425	4	0.105115
1645	0.27425	4	0.105115
1646	0.27425	4	0.105115
1647	0.27425	4	0.105115
1648	0.27425	4	0.105115
1649	0.27425	4	0.105115
1650	0.27425	4	0.105115
1651	0.27425	4	0.105115
1652	0.27425	4	0.105115
1653	0.27425	4	0.105115
1654	0.27425	4	0.105115
1655	0.27425	4	0.105115
1656	0.27425	4	0.105115
1657	0.27425	4	0.105115
1658	0.27425	4	0.105115
1659	0.27425	4	0.105115
1660	0.27425	4	0.105115
1661	0.27425	4	0.105115
1662	0.27425	4	0.105115
1663	0.27425	4	0.105115
1664	0.27425	4	0.105115
1665	0.27425	4	0.105115
1666	0.27425	4	0.105115
1667	0.27425	4	0.105115
1668	0.27425	4	0.105115
1669	0.27425	4	0.105115
1670	0.27425	4	0.105115
1671	0.27425	4	0.105115
1672	0.27425	4	0.105115
1673	0.27425	4	0.105115
1674	0.27425	4	0.105115
1675	0.27425	4	0.105115
1676	0.27425	4	0.105115
1677	0.27425	4	0.105115
1678	0.27425	4	0.105115
1679	0.27425	4	0.105115
1680	0.27425	4	0.105115
1681	0.27425	4	0.105115
1682	0.27425	4	0.105115
1683	0.27425	4	0.105115
1684	0.27425	4	0.105115
1685	0.27425	4	0.105115
1686	0.27425	4	0.105115
1687	0.27425	4	0.105115
1688	0.27425	4	0.105115
1689	0.27425	4	0.105115
1690	0.27425	4	0.105115
1691	0.27425	4	0.105115
1692	0.27425	4	0.105115
1693	0.27425	4	0.105115
1694	0.27425	4	0.105115
1695	0.27425	4	0.105115
1696	0.27425	4	0.105115
1697	0.27425	4	0.105115
1698	0.27425	4	0.105115
1699	0.27425	4	0.105115
1700	0.27425	4	0.105115
1701	0.27425	4	0.105115
1702	0.27425	4	0.105115
1703	0.27425	4	0.105115
1704	0.27425	4	0.105115
1705	0.27425	4	0.105115
1706	0.27425	4	0.105115
1707	0.27425	4	0.105115
1708	0.27425	4	0.105115
1709	0.27425	4	0.105115
1710	0.27425	4	0.105115
1711	0.27425	4	0.105115
1712	0.27425	4	0.105115
1713	0.27425	4	0.105115
1714	0.27425	4	0.105115
1715	0.27425	4	0.105115
1716	0.27425	4	0.105115
1717	0.27425	4	0.105115
1718	0.27425	4	0.105115
1719	0.27425	4	0.105115
1720	0.27425	4	0.105115
1721	0.27425	4	0.105115
1722	0.27425	4	0.105115
1723	0.27425	4	0.105115
1724	0.27425	4	0.105115
1725	0.27425	4	0.105115
1726	0.27425	4	0.105115
1727	0.27425	4	0.105115
1728	0.27425	4	0.105115
1729	0.27425	4	0.105115
1730	0.27425	4	0.105115
1731	0.27425	4	0.105115
1732	0.27425	4	0.105115
1733	0.27425	4	0.105115
1734	0.27425	4	0.105115
1735	0.27425	4	0.105115
1736	0.27425	4	0.105115
1737	0.27425	4	0.105115
1738	0.27425	4	0.105115
1739	0.27425	4	0.105115
1740	0.27425	4	0.105115
1741	0.27425	4	0.105115
1742	0.27425	4	0.105115
1743	0.27425	4	0.105115
1744	0.27425	4	0.105115
1745	0.27425	4	0.105115
1746	0.27425	4	0.105115
1747	0.27425	4	0.105115
1748	0.27425	4	0.105115
1749	0.27425	4	0.105115
1750	0.27425	4	0.105115
1751	0.27425	4	0.105115
1752	0.27425	4	0.105115
1753	0.27425	4	0.105115
1754	0.27425	4	0.105115
1755	0.27425	4	0.105115
1756	0.27425	4	0.105115
1757	0.27425	4	0.105115
1758	0.27425	4	0.105115
1759	0.27425	4	0.105115
1760	0.27425	4	0.105115
1761	0.27425	4	0.105115
1762	0.27425	4	0.105115
1763	0.27425	4	0.105115
1764	0.27425	4	0.105115
1765	0.27425	4	0.105115
1766	0.27425	4	0.105115
1767	0.27425	4	0.105115
1768	0.27425	4	0.105115
1769	0.27425	4	0.105115
1770	0.27425	4	0.105115
1771	0.27425	4	0.105115
1772	0.27425	4	0.105115
1773	0.27425	4	0.105115
1774	0.27425	4	0.105115
1775	0.27425	4	0.105115
1776	0.27425	4	0.105115
1777	0.27425	4	0.105115
1778	0.27425	4	0.105115
1779	0.27425	4	0.105115
1780	0.27425	4	0.105115
1781	0.27425	4	0.105115
1782	0.27425	4	0.105115
1783	0.27425	4	0.105115
1784	0.27425	4	0.105115
1785	0.27425	4	0.105115
1786	0.27425	4	0.105115
1787	0.27425	4	0.105115
1788	0.27425	4	0.105115
1789	0.27425	4	0.105115
1790	0.27425	4	0.105115
1791	0.27425	4	0.105115
1792	0.27425	4	0.105115
1793	0.27425	4	0.105115
1794	0.27425	4	0.105115
1795	0.27425	4	0.105115
1796	0.27425	4	0.105115
1797	0.27425	4	0.105115
1798	0.27425	4	0.105115
1799	0.27425	4	0.105115
1800	0.27425	4	0.105115
1801	0.27425	4	0.105115
1802	0.27425	4	0.105115
1803	0.27425	4	0.105115
1804	0.27425	4	0.105115
1805	0.27425	4	0.105115
1806	0.27425	4	0.105115
1807	0.27425	4	0.105115
1808	0.27425	4	0.105115
1809	0.27425	4	0.105115
1810	0.27425	4	0.105115
1811	0.27425	4	0.105115
1812	0.27425	4	0.105115
1813	0.27425	4	0.105115
1814	0.27425	4	0.105115
1815	0.27425	4	0.105115
1816	0.27425	4	0.105115
1817	0.27425	4	0.105115
1818	0.27425	4	0.105115
1819	0.27425	4	0.105115
1820	0.27425	4	0.105115
1821	0.27425	4	0.105115
1822	0.27425	4	0.105115
1823	0.27425	4	0.105115
1824	0.27425	4	0.105115
1825	0.27425	4	0.105115
1826	0.27425	4	0.105115
1827	0.27425	4	0.105115
1828	0.27425	4	0.105115
1829	0.27425	4	0.105115
1830	0.27425	4	0.105115
1831	0.27425	4	0.105115
1832	0.27425	4	0.105115
1833	0.27425	4	0.105115
1834	0.27425	4	0.105115
1835	0.27425	4	0.105115
1836	0.27425	4	0.105115
1837	0.27425	4	0.105115
1838	0.27425	4	0.105115
1839	0.27425	4	0.105115
1840	0.27425	4	0.105115
1841	0.27425	4	0.105115
1842	0.27425	4	0.105115
1843	0.27425	4	0.105115
1844	0.27425	4	0.105115
1845	0.27425	4	0.105115
1846	0.27425	4	0.105115
1847	0.27425	4	0.105115
1848	0.27425	4	0.105115
1849	0.27425	4	0.105115
1850	0.27425	4	0.105115
1851	0.27425	4	0.105115
1852	0.27425	4	0.105115
1853	0.27425	4	0.105115
1854	0.27425	4	0.105115
1855	0.27425	4	0.105115
1856	0.27425	4	0.105115
1857	0.27425	4	0.105115
1858	0.27425	4	0.105115
1859	0.27425	4	0.105115
1860	0.27425	4	0.105115
1861	0.27425	4	0.105115
1862	0.27425	4	0.105115
1863	0.27425	4	0.105115
1864	0.27425	4	0.105115
1865	0.27425	4	0.105115
1866	0.27425	4	0.105115
1867	0.27425	4	0.105115
1868	0.27425	4	0.105115
1869	0.27425	4	0.105115
1870	0.27425	4	0.105115
1871	0.27425	4	0.105115
1872	0.27425	4	0.105115
1873	0.27425	4	0.105115
1874	0.27425	4	0.105115
1875	0.27425	4	0.105115
1876	0.27425	4	0.105115
1877	0.27425	4	0.105115
1878	0.27425	4	0.105115
1879	0.27425	4	0.105115
1880	0.27425	4	0.105115
1881	0.27425	4	0.105115
1882	0.27425	4	0.105115
1883	0.27425	4	0.105115
1884	0.27425	4	0.105115
1885	0.27425	4	0.105115
1886	0.27425	4	0.105115
1887	0.27425	4	0.105115
1888	0.27425	4	0.105115
1889	0.27425	4	0.105115
1890	0.27425	4	0.105115
1891	0.27425	4	0.105115
1892	0.27425	4	0.105115
1893	0.27425	4	0.105115
1894	0.27425	4	0.105115
1895	0.27425	4	0.105115
1896	0.27425	4	0.105115
1897	0.27425	4	0.105115
1898	0.27425	4	0.105115
1899	0.27425	4	0.105115
1900	0.27425	4	0.105115
1901	0.27425	4	0.105115
1902	0.27425	4	0.105115
1903	0.27425	4	0.105115
1904	0.27425	4	0.105115
1905	0.27425	4	0.105115
1906	0.27425	4	0.105115
1907	0.27425	4	0.105115
1908	0.27425	4	0.105115
1909	0.27425	4	0.105115
1910	0.27425	4	0.105115
1911	0.27425	4	0.105115
1912	0.27425	4	0.105115
1913	0.27425	4	0.105115
1914	0.27425	4	0.105115
1915	0.27425	4	0.105115
1916	0.27425	4	0.105115
1917	0.27425	4	0.105115
1918	0.27425	4	0.105115
1919	0.27425	4	0.105115
1920	0.27425	4	0.105115
1921	0.27425	4	0.105115
1922	0.27425	4	0.105115
1923	0.27425	4	0.105115
1924	0.27425	4	0.105115
1925	0.27425	4	0.105115
1926	0.27425	4	0.105115
1927	0.27425	4	0.105115
1928	0.27425	4	0.105115
1929	0.27425	4	0.105115
1930	0.27425	4	0.105115
1931	0.27425	4	0.105115
1932	0.27425	4	0.105115
1933	0.27425	4	0.105115
1934	0.27425	4	0.105115
1935	0.27425	4	0.105115
1936	0.27425	4	0.105115
1937	0.27425	4	0.105115
1938	0.27425	4	0.105115
1939	0.27425	4	0.105115
1940	0.27425	4	0.105115
1941	0.27425	4	0.105115
1942	0.27425	4	0.105115
1943	0.27425	4	0.105115
1944	0.27425	4	0.105115
1945	0.27425	4	0.105115
1946	0.27425	4	0.105115
1947	0.27425	4	0.105115
1948	0.27425	4	0.105115
1949	0.27425	4	0.105115
1950	0.27425	4	0.105115
1951	0.27425	4	0.105115
1952	0.27425	4	0.105115
1953	0.27425	4	0.105115
1954	0.27425	4	0.105115
1955	0.27425	4	0.105115
1956	0.27425	4	0.105115
1957	0.27425	4	0.105115
1958	0.27425	4	0.105115
1959	0.27425	4	0.105115
1960	0.27425	4	0.105115
1961	0.27425	4	0.105115
1962	0.27425	4	0.105115
1963	0.27425	4	0.105115
1964	0.27425	4	0.105115
1965	0.27425	4	0.105115
1966	0.27425	4	0.105115
1967	0.27425	4	0.105115
1968	0.27425	4	0.105115
1969	0.27425	4	0.105115
1970	0.27425	4	0.105115
1971	0.27425	4	0.105115
1972	0.27425	4	0.105115
1973	0.27425	4	0.105115
1974	0.27425	4	0.105115
1975	0.27425	4	0.105115
1976	0.27425	4	0.105115
1977	0.27425	4	0.105115
1978	0.27425	4	0.105115
1979	0.27425	4	0.105115
1980	0.27425	4	0.105115
1981	0.27425	4	0.105115
1982	0.27425	4	0.105115
1983	0.27425	4	0.105115
1984	0.27425	4	0.105115
1985	0.27425	4	0.105115
1986	0.27425	4	0.105115
1987	0.27425	4	0.105115
1988	0.27425	4	0.105115
1989	0.27425	4	0.105115
1990	0.27425	4	0.105115
1991	0.27425	4	0.105115
1992	0.27425	4	0.105115
1993	0.27425	4	0.105115
1994	0.27425	4	0.105115
1995	0.27425	4	0.105115
1996	0.27425	4	0.105115
1997	0.27425	4	0.105115
1998	0.27425	4	0.105115
1999	0.27425	4	0.105115
2000	0.27425	4	0.105115
[truncated: 3,001 more rows]
