# Supplementary material for: Aspiration-driven co-evolution of cooperation with individual behavioral diversity
Source: PLoS One. 2023 Sep 15;18(9):e0291134. doi: 10.1371/journal.pone.0291134 (PMC10503719; doi:10.1371/journal.pone.0291134)
Supplement: S1 Data — (ZIP) [file pone.0291134.s001.zip › M1/v2-L=200/data/aspiration_time,b=1.42_frequency.txt]

1	0.5	0.5	0
2	0.655341	0.672612	0.459845
3	0.73303	0.7931	0.52144
4	0.76137	0.887073	0.563451
5	0.759777	0.966073	0.586347
6	0.739247	1.03497	0.592005
7	0.709017	1.10408	0.581302
8	0.675197	1.16994	0.562651
9	0.640667	1.2396	0.538766
10	0.607171	1.30911	0.509567
11	0.575335	1.38794	0.478884
12	0.545836	1.44761	0.448692
13	0.51898	1.51787	0.419917
14	0.495102	1.57882	0.392516
15	0.472944	1.63183	0.368119
16	0.453425	1.6945	0.345909
17	0.435618	1.75173	0.325901
18	0.419651	1.8129	0.306686
19	0.405119	1.85821	0.290351
20	0.391862	1.9266	0.274346
21	0.379723	1.97513	0.260514
22	0.368814	2.03323	0.246993
23	0.3589	2.10126	0.235578
24	0.349945	2.15548	0.22391
25	0.342026	2.20691	0.214513
26	0.334664	2.27793	0.207542
27	0.327667	2.33657	0.198985
28	0.321741	2.37271	0.189957
29	0.316458	2.40999	0.182472
30	0.311552	2.45879	0.176679
31	0.307124	2.50502	0.170062
32	0.303397	2.54436	0.165797
33	0.299742	2.59965	0.1604
34	0.296964	2.63329	0.155152
35	0.294136	2.6701	0.151388
36	0.291895	2.68344	0.148076
37	0.290148	2.71628	0.145612
38	0.288305	2.75754	0.143141
39	0.286488	2.8012	0.141043
40	0.285007	2.81592	0.137989
41	0.283505	2.86072	0.136104
42	0.282422	2.88966	0.133886
43	0.281467	2.91616	0.13247
44	0.280711	2.9364	0.130824
45	0.279931	2.9761	0.129262
46	0.279325	3.01322	0.12731
47	0.278692	3.06028	0.126038
48	0.278175	3.08081	0.124522
49	0.277731	3.12925	0.123617
50	0.277561	3.10377	0.12175
51	0.277144	3.15178	0.121062
52	0.277037	3.15755	0.119675
53	0.276992	3.19738	0.119562
54	0.276656	3.22686	0.119011
55	0.276428	3.23587	0.118124
56	0.276369	3.23198	0.116711
57	0.276449	3.23983	0.115631
58	0.276733	3.23661	0.114377
59	0.276942	3.24844	0.114197
60	0.277129	3.26072	0.113721
61	0.277317	3.25911	0.114837
62	0.277569	3.27698	0.114462
63	0.277734	3.29481	0.113583
64	0.27791	3.28678	0.113452
65	0.278207	3.31024	0.11341
66	0.278346	3.32808	0.113943
67	0.278647	3.36178	0.113727
68	0.278856	3.37457	0.113263
69	0.278998	3.39682	0.113001
70	0.27902	3.42014	0.113785
71	0.279107	3.44875	0.114126
72	0.279194	3.459	0.114212
73	0.279366	3.45415	0.113415
74	0.279459	3.47476	0.112789
75	0.279643	3.47732	0.111787
76	0.279838	3.50855	0.112229
77	0.280044	3.52086	0.112524
78	0.280257	3.52837	0.111912
79	0.280546	3.52165	0.111308
80	0.280855	3.52966	0.111035
81	0.281139	3.56718	0.110918
82	0.281374	3.57112	0.111416
83	0.281695	3.56209	0.111041
84	0.282039	3.56437	0.111556
85	0.282181	3.56711	0.111836
86	0.282466	3.5826	0.111698
87	0.282748	3.58602	0.111634
88	0.28309	3.56784	0.1113
89	0.28329	3.59546	0.111441
90	0.283687	3.58699	0.111475
91	0.283942	3.59272	0.11172
92	0.284085	3.62626	0.112711
93	0.2841	3.66209	0.113408
94	0.284081	3.67845	0.112656
95	0.284061	3.70383	0.112767
96	0.283989	3.72879	0.112676
97	0.28399	3.73596	0.112701
98	0.284074	3.72981	0.112524
99	0.284159	3.72467	0.112111
100	0.284292	3.71267	0.111527
101	0.284418	3.70068	0.11085
102	0.284522	3.7396	0.111555
103	0.284643	3.75367	0.111456
104	0.284792	3.76108	0.111051
105	0.284963	3.74747	0.11086
106	0.285191	3.74211	0.111083
107	0.285217	3.74285	0.111264
108	0.285258	3.76571	0.111501
109	0.285395	3.76658	0.111312
110	0.285578	3.76584	0.110966
111	0.285859	3.7399	0.110753
112	0.28597	3.74127	0.110704
113	0.286077	3.74866	0.110825
114	0.28611	3.77642	0.111187
115	0.286214	3.77779	0.111613
116	0.286329	3.78967	0.111428
117	0.286378	3.78326	0.111607
118	0.286539	3.76897	0.111339
119	0.286611	3.77409	0.111445
120	0.286769	3.76798	0.111246
121	0.287057	3.74146	0.110693
122	0.287315	3.74768	0.110742
123	0.287537	3.73758	0.110728
124	0.287751	3.73332	0.111457
125	0.287922	3.74721	0.111308
126	0.288181	3.75468	0.111294
127	0.288445	3.74822	0.11152
128	0.288634	3.76566	0.111403
129	0.288748	3.78587	0.11194
130	0.288867	3.79569	0.112149
131	0.288991	3.81232	0.112024
132	0.289144	3.80844	0.111604
133	0.289342	3.81153	0.111849
134	0.289392	3.81459	0.112428
135	0.289467	3.8268	0.112577
136	0.289504	3.85007	0.11263
137	0.289547	3.84001	0.112197
138	0.289562	3.85374	0.112508
139	0.289464	3.8732	0.112623
140	0.289378	3.88848	0.11267
141	0.289369	3.89859	0.113157
142	0.289315	3.89087	0.112784
143	0.289312	3.89485	0.112684
144	0.289363	3.87555	0.112302
145	0.289344	3.87639	0.112044
146	0.289382	3.88894	0.111959
147	0.289352	3.90394	0.112182
148	0.28932	3.90544	0.112174
149	0.289271	3.90285	0.11215
150	0.289276	3.90074	0.111862
151	0.289318	3.90576	0.111758
152	0.289371	3.89997	0.1119
153	0.289352	3.90811	0.111977
154	0.289389	3.90806	0.112019
155	0.289357	3.91261	0.111961
156	0.28935	3.91893	0.111844
157	0.289409	3.90784	0.111553
158	0.289423	3.91834	0.111451
159	0.289458	3.92093	0.11156
160	0.289442	3.92037	0.11167
161	0.289501	3.91556	0.11147
162	0.289538	3.91031	0.111368
163	0.289622	3.90408	0.111464
164	0.289662	3.90712	0.111854
165	0.289669	3.91109	0.111865
166	0.289657	3.91553	0.111934
167	0.289666	3.91936	0.111955
168	0.289677	3.91492	0.111985
169	0.289726	3.91968	0.111703
170	0.289844	3.90638	0.111483
171	0.28992	3.89829	0.111566
172	0.290034	3.90661	0.111672
173	0.290072	3.90663	0.11171
174	0.290115	3.91874	0.111758
175	0.290183	3.91909	0.111812
176	0.290264	3.92197	0.111955
177	0.290337	3.91908	0.111974
178	0.290413	3.92574	0.112026
179	0.290453	3.92753	0.11168
180	0.29046	3.93499	0.111722
181	0.290472	3.94079	0.111852
182	0.290482	3.93605	0.111693
183	0.290556	3.93153	0.111592
184	0.290644	3.91917	0.111693
185	0.290764	3.92087	0.111534
186	0.290841	3.93139	0.111698
187	0.290875	3.93516	0.112049
188	0.290893	3.94106	0.111979
189	0.291002	3.92568	0.111948
190	0.291137	3.92391	0.112176
191	0.291203	3.92195	0.112142
192	0.291266	3.92503	0.112157
193	0.291315	3.93402	0.112667
194	0.291341	3.92898	0.112341
195	0.2914	3.92714	0.112294
196	0.291448	3.92655	0.112172
197	0.29157	3.91989	0.112129
198	0.291639	3.92466	0.112066
199	0.291653	3.93983	0.112535
200	0.291698	3.93505	0.112316
201	0.291745	3.93833	0.112104
202	0.291755	3.95103	0.112093
203	0.291767	3.95177	0.111968
204	0.291822	3.95026	0.1121
205	0.291852	3.9585	0.11203
206	0.291872	3.96128	0.112015
207	0.291918	3.96118	0.111766
208	0.291997	3.95127	0.111832
209	0.292066	3.95141	0.111797
210	0.292097	3.96162	0.112134
211	0.292139	3.96364	0.112179
212	0.29214	3.96987	0.112179
213	0.292163	3.97465	0.112272
214	0.292159	3.98078	0.112172
215	0.292187	3.97685	0.112089
216	0.292188	3.98149	0.112168
217	0.292213	3.98336	0.112204
218	0.292196	3.98906	0.112417
219	0.292168	3.99002	0.112646
220	0.292147	3.98934	0.112657
221	0.292098	3.98793	0.11247
222	0.292052	3.99158	0.112347
223	0.292027	3.9925	0.112276
224	0.292012	3.99289	0.112241
225	0.291987	3.99132	0.11229
226	0.291959	3.99181	0.112237
227	0.29193	3.99388	0.112208
228	0.291913	3.99416	0.112177
229	0.291898	3.99461	0.11214
230	0.29188	3.99482	0.11211
231	0.291853	3.99506	0.112071
232	0.291839	3.99525	0.112047
233	0.291833	3.99543	0.112032
234	0.291828	3.99423	0.111983
235	0.291828	3.99234	0.111973
236	0.291823	3.99425	0.111977
237	0.291823	3.99452	0.111963
238	0.291821	3.99855	0.11197
239	0.291818	3.99862	0.111963
240	0.291807	3.99871	0.111947
241	0.291799	3.99886	0.111931
242	0.291794	3.99893	0.111922
243	0.291788	3.99903	0.111912
244	0.291781	3.9991	0.111901
245	0.291779	3.99919	0.111894
246	0.291774	3.99922	0.111888
247	0.291775	3.99936	0.111882
248	0.291774	3.99941	0.111879
249	0.29177	3.99942	0.111874
250	0.291768	3.99949	0.111868
251	0.291769	3.99958	0.111865
252	0.291767	3.99963	0.11186
253	0.291764	3.99966	0.111856
254	0.291763	3.99968	0.111853
255	0.291762	3.99973	0.11185
256	0.291761	3.99976	0.111848
257	0.29176	3.99978	0.111845
258	0.291758	3.9998	0.111843
259	0.291758	3.99983	0.111841
260	0.291757	3.99984	0.11184
261	0.291757	3.99986	0.111839
262	0.291756	3.99987	0.111837
263	0.291756	3.99988	0.111836
264	0.291755	3.99989	0.111836
265	0.291754	3.9999	0.111834
266	0.291754	3.9999	0.111833
267	0.291753	3.99991	0.111832
268	0.291753	3.99992	0.111832
269	0.291752	3.99992	0.111831
270	0.291752	3.99993	0.11183
271	0.291752	3.99995	0.11183
272	0.291752	3.99995	0.111829
273	0.291752	3.99995	0.111829
274	0.291751	3.99996	0.111828
275	0.291751	3.99996	0.111828
276	0.291751	3.99996	0.111828
277	0.291751	3.99997	0.111827
278	0.291751	3.99997	0.111827
279	0.291751	3.99998	0.111827
280	0.291751	3.99998	0.111827
281	0.291751	3.99998	0.111827
282	0.291751	3.99999	0.111826
283	0.291751	3.99999	0.111826
284	0.291751	3.99999	0.111826
285	0.291751	3.99999	0.111826
286	0.291751	3.99999	0.111826
287	0.29175	3.99999	0.111826
288	0.29175	3.99999	0.111826
289	0.29175	3.99999	0.111825
290	0.29175	3.99999	0.111825
291	0.29175	4	0.111825
292	0.29175	4	0.111825
293	0.29175	4	0.111825
294	0.29175	4	0.111825
295	0.29175	4	0.111825
296	0.29175	4	0.111825
297	0.29175	4	0.111825
298	0.29175	4	0.111825
299	0.29175	4	0.111825
300	0.29175	4	0.111825
301	0.29175	4	0.111825
302	0.29175	4	0.111825
303	0.29175	4	0.111825
304	0.29175	4	0.111825
305	0.29175	4	0.111825
306	0.29175	4	0.111825
307	0.29175	4	0.111825
308	0.29175	4	0.111825
309	0.29175	4	0.111825
310	0.29175	4	0.111825
311	0.29175	4	0.111825
312	0.29175	4	0.111825
313	0.29175	4	0.111825
314	0.29175	4	0.111825
315	0.29175	4	0.111825
316	0.29175	4	0.111825
317	0.29175	4	0.111825
318	0.29175	4	0.111825
319	0.29175	4	0.111825
320	0.29175	4	0.111825
321	0.29175	4	0.111825
322	0.29175	4	0.111825
323	0.29175	4	0.111825
324	0.29175	4	0.111825
325	0.29175	4	0.111825
326	0.29175	4	0.111825
327	0.29175	4	0.111825
328	0.29175	4	0.111825
329	0.29175	4	0.111825
330	0.29175	4	0.111825
331	0.29175	4	0.111825
332	0.29175	4	0.111825
333	0.29175	4	0.111825
334	0.29175	4	0.111825
335	0.29175	4	0.111825
336	0.29175	4	0.111825
337	0.29175	4	0.111825
338	0.29175	4	0.111825
339	0.29175	4	0.111825
340	0.29175	4	0.111825
341	0.29175	4	0.111825
342	0.29175	4	0.111825
343	0.29175	4	0.111825
344	0.29175	4	0.111825
345	0.29175	4	0.111825
346	0.29175	4	0.111825
347	0.29175	4	0.111825
348	0.29175	4	0.111825
349	0.29175	4	0.111825
350	0.29175	4	0.111825
351	0.29175	4	0.111825
352	0.29175	4	0.111825
353	0.29175	4	0.111825
354	0.29175	4	0.111825
355	0.29175	4	0.111825
356	0.29175	4	0.111825
357	0.29175	4	0.111825
358	0.29175	4	0.111825
359	0.29175	4	0.111825
360	0.29175	4	0.111825
361	0.29175	4	0.111825
362	0.29175	4	0.111825
363	0.29175	4	0.111825
364	0.29175	4	0.111825
365	0.29175	4	0.111825
366	0.29175	4	0.111825
367	0.29175	4	0.111825
368	0.29175	4	0.111825
369	0.29175	4	0.111825
370	0.29175	4	0.111825
371	0.29175	4	0.111825
372	0.29175	4	0.111825
373	0.29175	4	0.111825
374	0.29175	4	0.111825
375	0.29175	4	0.111825
376	0.29175	4	0.111825
377	0.29175	4	0.111825
378	0.29175	4	0.111825
379	0.29175	4	0.111825
380	0.29175	4	0.111825
381	0.29175	4	0.111825
382	0.29175	4	0.111825
383	0.29175	4	0.111825
384	0.29175	4	0.111825
385	0.29175	4	0.111825
386	0.29175	4	0.111825
387	0.29175	4	0.111825
388	0.29175	4	0.111825
389	0.29175	4	0.111825
390	0.29175	4	0.111825
391	0.29175	4	0.111825
392	0.29175	4	0.111825
393	0.29175	4	0.111825
394	0.29175	4	0.111825
395	0.29175	4	0.111825
396	0.29175	4	0.111825
397	0.29175	4	0.111825
398	0.29175	4	0.111825
399	0.29175	4	0.111825
400	0.29175	4	0.111825
401	0.29175	4	0.111825
402	0.29175	4	0.111825
403	0.29175	4	0.111825
404	0.29175	4	0.111825
405	0.29175	4	0.111825
406	0.29175	4	0.111825
407	0.29175	4	0.111825
408	0.29175	4	0.111825
409	0.29175	4	0.111825
410	0.29175	4	0.111825
411	0.29175	4	0.111825
412	0.29175	4	0.111825
413	0.29175	4	0.111825
414	0.29175	4	0.111825
415	0.29175	4	0.111825
416	0.29175	4	0.111825
417	0.29175	4	0.111825
418	0.29175	4	0.111825
419	0.29175	4	0.111825
420	0.29175	4	0.111825
421	0.29175	4	0.111825
422	0.29175	4	0.111825
423	0.29175	4	0.111825
424	0.29175	4	0.111825
425	0.29175	4	0.111825
426	0.29175	4	0.111825
427	0.29175	4	0.111825
428	0.29175	4	0.111825
429	0.29175	4	0.111825
430	0.29175	4	0.111825
431	0.29175	4	0.111825
432	0.29175	4	0.111825
433	0.29175	4	0.111825
434	0.29175	4	0.111825
435	0.29175	4	0.111825
436	0.29175	4	0.111825
437	0.29175	4	0.111825
438	0.29175	4	0.111825
439	0.29175	4	0.111825
440	0.29175	4	0.111825
441	0.29175	4	0.111825
442	0.29175	4	0.111825
443	0.29175	4	0.111825
444	0.29175	4	0.111825
445	0.29175	4	0.111825
446	0.29175	4	0.111825
447	0.29175	4	0.111825
448	0.29175	4	0.111825
449	0.29175	4	0.111825
450	0.29175	4	0.111825
451	0.29175	4	0.111825
452	0.29175	4	0.111825
453	0.29175	4	0.111825
454	0.29175	4	0.111825
455	0.29175	4	0.111825
456	0.29175	4	0.111825
457	0.29175	4	0.111825
458	0.29175	4	0.111825
459	0.29175	4	0.111825
460	0.29175	4	0.111825
461	0.29175	4	0.111825
462	0.29175	4	0.111825
463	0.29175	4	0.111825
464	0.29175	4	0.111825
465	0.29175	4	0.111825
466	0.29175	4	0.111825
467	0.29175	4	0.111825
468	0.29175	4	0.111825
469	0.29175	4	0.111825
470	0.29175	4	0.111825
471	0.29175	4	0.111825
472	0.29175	4	0.111825
473	0.29175	4	0.111825
474	0.29175	4	0.111825
475	0.29175	4	0.111825
476	0.29175	4	0.111825
477	0.29175	4	0.111825
478	0.29175	4	0.111825
479	0.29175	4	0.111825
480	0.29175	4	0.111825
481	0.29175	4	0.111825
482	0.29175	4	0.111825
483	0.29175	4	0.111825
484	0.29175	4	0.111825
485	0.29175	4	0.111825
486	0.29175	4	0.111825
487	0.29175	4	0.111825
488	0.29175	4	0.111825
489	0.29175	4	0.111825
490	0.29175	4	0.111825
491	0.29175	4	0.111825
492	0.29175	4	0.111825
493	0.29175	4	0.111825
494	0.29175	4	0.111825
495	0.29175	4	0.111825
496	0.29175	4	0.111825
497	0.29175	4	0.111825
498	0.29175	4	0.111825
499	0.29175	4	0.111825
500	0.29175	4	0.111825
501	0.29175	4	0.111825
502	0.29175	4	0.111825
503	0.29175	4	0.111825
504	0.29175	4	0.111825
505	0.29175	4	0.111825
506	0.29175	4	0.111825
507	0.29175	4	0.111825
508	0.29175	4	0.111825
509	0.29175	4	0.111825
510	0.29175	4	0.111825
511	0.29175	4	0.111825
512	0.29175	4	0.111825
513	0.29175	4	0.111825
514	0.29175	4	0.111825
515	0.29175	4	0.111825
516	0.29175	4	0.111825
517	0.29175	4	0.111825
518	0.29175	4	0.111825
519	0.29175	4	0.111825
520	0.29175	4	0.111825
521	0.29175	4	0.111825
522	0.29175	4	0.111825
523	0.29175	4	0.111825
524	0.29175	4	0.111825
525	0.29175	4	0.111825
526	0.29175	4	0.111825
527	0.29175	4	0.111825
528	0.29175	4	0.111825
529	0.29175	4	0.111825
530	0.29175	4	0.111825
531	0.29175	4	0.111825
532	0.29175	4	0.111825
533	0.29175	4	0.111825
534	0.29175	4	0.111825
535	0.29175	4	0.111825
536	0.29175	4	0.111825
537	0.29175	4	0.111825
538	0.29175	4	0.111825
539	0.29175	4	0.111825
540	0.29175	4	0.111825
541	0.29175	4	0.111825
542	0.29175	4	0.111825
543	0.29175	4	0.111825
544	0.29175	4	0.111825
545	0.29175	4	0.111825
546	0.29175	4	0.111825
547	0.29175	4	0.111825
548	0.29175	4	0.111825
549	0.29175	4	0.111825
550	0.29175	4	0.111825
551	0.29175	4	0.111825
552	0.29175	4	0.111825
553	0.29175	4	0.111825
554	0.29175	4	0.111825
555	0.29175	4	0.111825
556	0.29175	4	0.111825
557	0.29175	4	0.111825
558	0.29175	4	0.111825
559	0.29175	4	0.111825
560	0.29175	4	0.111825
561	0.29175	4	0.111825
562	0.29175	4	0.111825
563	0.29175	4	0.111825
564	0.29175	4	0.111825
565	0.29175	4	0.111825
566	0.29175	4	0.111825
567	0.29175	4	0.111825
568	0.29175	4	0.111825
569	0.29175	4	0.111825
570	0.29175	4	0.111825
571	0.29175	4	0.111825
572	0.29175	4	0.111825
573	0.29175	4	0.111825
574	0.29175	4	0.111825
575	0.29175	4	0.111825
576	0.29175	4	0.111825
577	0.29175	4	0.111825
578	0.29175	4	0.111825
579	0.29175	4	0.111825
580	0.29175	4	0.111825
581	0.29175	4	0.111825
582	0.29175	4	0.111825
583	0.29175	4	0.111825
584	0.29175	4	0.111825
585	0.29175	4	0.111825
586	0.29175	4	0.111825
587	0.29175	4	0.111825
588	0.29175	4	0.111825
589	0.29175	4	0.111825
590	0.29175	4	0.111825
591	0.29175	4	0.111825
592	0.29175	4	0.111825
593	0.29175	4	0.111825
594	0.29175	4	0.111825
595	0.29175	4	0.111825
596	0.29175	4	0.111825
597	0.29175	4	0.111825
598	0.29175	4	0.111825
599	0.29175	4	0.111825
600	0.29175	4	0.111825
601	0.29175	4	0.111825
602	0.29175	4	0.111825
603	0.29175	4	0.111825
604	0.29175	4	0.111825
605	0.29175	4	0.111825
606	0.29175	4	0.111825
607	0.29175	4	0.111825
608	0.29175	4	0.111825
609	0.29175	4	0.111825
610	0.29175	4	0.111825
611	0.29175	4	0.111825
612	0.29175	4	0.111825
613	0.29175	4	0.111825
614	0.29175	4	0.111825
615	0.29175	4	0.111825
616	0.29175	4	0.111825
617	0.29175	4	0.111825
618	0.29175	4	0.111825
619	0.29175	4	0.111825
620	0.29175	4	0.111825
621	0.29175	4	0.111825
622	0.29175	4	0.111825
623	0.29175	4	0.111825
624	0.29175	4	0.111825
625	0.29175	4	0.111825
626	0.29175	4	0.111825
627	0.29175	4	0.111825
628	0.29175	4	0.111825
629	0.29175	4	0.111825
630	0.29175	4	0.111825
631	0.29175	4	0.111825
632	0.29175	4	0.111825
633	0.29175	4	0.111825
634	0.29175	4	0.111825
635	0.29175	4	0.111825
636	0.29175	4	0.111825
637	0.29175	4	0.111825
638	0.29175	4	0.111825
639	0.29175	4	0.111825
640	0.29175	4	0.111825
641	0.29175	4	0.111825
642	0.29175	4	0.111825
643	0.29175	4	0.111825
644	0.29175	4	0.111825
645	0.29175	4	0.111825
646	0.29175	4	0.111825
647	0.29175	4	0.111825
648	0.29175	4	0.111825
649	0.29175	4	0.111825
650	0.29175	4	0.111825
651	0.29175	4	0.111825
652	0.29175	4	0.111825
653	0.29175	4	0.111825
654	0.29175	4	0.111825
655	0.29175	4	0.111825
656	0.29175	4	0.111825
657	0.29175	4	0.111825
658	0.29175	4	0.111825
659	0.29175	4	0.111825
660	0.29175	4	0.111825
661	0.29175	4	0.111825
662	0.29175	4	0.111825
663	0.29175	4	0.111825
664	0.29175	4	0.111825
665	0.29175	4	0.111825
666	0.29175	4	0.111825
667	0.29175	4	0.111825
668	0.29175	4	0.111825
669	0.29175	4	0.111825
670	0.29175	4	0.111825
671	0.29175	4	0.111825
672	0.29175	4	0.111825
673	0.29175	4	0.111825
674	0.29175	4	0.111825
675	0.29175	4	0.111825
676	0.29175	4	0.111825
677	0.29175	4	0.111825
678	0.29175	4	0.111825
679	0.29175	4	0.111825
680	0.29175	4	0.111825
681	0.29175	4	0.111825
682	0.29175	4	0.111825
683	0.29175	4	0.111825
684	0.29175	4	0.111825
685	0.29175	4	0.111825
686	0.29175	4	0.111825
687	0.29175	4	0.111825
688	0.29175	4	0.111825
689	0.29175	4	0.111825
690	0.29175	4	0.111825
691	0.29175	4	0.111825
692	0.29175	4	0.111825
693	0.29175	4	0.111825
694	0.29175	4	0.111825
695	0.29175	4	0.111825
696	0.29175	4	0.111825
697	0.29175	4	0.111825
698	0.29175	4	0.111825
699	0.29175	4	0.111825
700	0.29175	4	0.111825
701	0.29175	4	0.111825
702	0.29175	4	0.111825
703	0.29175	4	0.111825
704	0.29175	4	0.111825
705	0.29175	4	0.111825
706	0.29175	4	0.111825
707	0.29175	4	0.111825
708	0.29175	4	0.111825
709	0.29175	4	0.111825
710	0.29175	4	0.111825
711	0.29175	4	0.111825
712	0.29175	4	0.111825
713	0.29175	4	0.111825
714	0.29175	4	0.111825
715	0.29175	4	0.111825
716	0.29175	4	0.111825
717	0.29175	4	0.111825
718	0.29175	4	0.111825
719	0.29175	4	0.111825
720	0.29175	4	0.111825
721	0.29175	4	0.111825
722	0.29175	4	0.111825
723	0.29175	4	0.111825
724	0.29175	4	0.111825
725	0.29175	4	0.111825
726	0.29175	4	0.111825
727	0.29175	4	0.111825
728	0.29175	4	0.111825
729	0.29175	4	0.111825
730	0.29175	4	0.111825
731	0.29175	4	0.111825
732	0.29175	4	0.111825
733	0.29175	4	0.111825
734	0.29175	4	0.111825
735	0.29175	4	0.111825
736	0.29175	4	0.111825
737	0.29175	4	0.111825
738	0.29175	4	0.111825
739	0.29175	4	0.111825
740	0.29175	4	0.111825
741	0.29175	4	0.111825
742	0.29175	4	0.111825
743	0.29175	4	0.111825
744	0.29175	4	0.111825
745	0.29175	4	0.111825
746	0.29175	4	0.111825
747	0.29175	4	0.111825
748	0.29175	4	0.111825
749	0.29175	4	0.111825
750	0.29175	4	0.111825
751	0.29175	4	0.111825
752	0.29175	4	0.111825
753	0.29175	4	0.111825
754	0.29175	4	0.111825
755	0.29175	4	0.111825
756	0.29175	4	0.111825
757	0.29175	4	0.111825
758	0.29175	4	0.111825
759	0.29175	4	0.111825
760	0.29175	4	0.111825
761	0.29175	4	0.111825
762	0.29175	4	0.111825
763	0.29175	4	0.111825
764	0.29175	4	0.111825
765	0.29175	4	0.111825
766	0.29175	4	0.111825
767	0.29175	4	0.111825
768	0.29175	4	0.111825
769	0.29175	4	0.111825
770	0.29175	4	0.111825
771	0.29175	4	0.111825
772	0.29175	4	0.111825
773	0.29175	4	0.111825
774	0.29175	4	0.111825
775	0.29175	4	0.111825
776	0.29175	4	0.111825
777	0.29175	4	0.111825
778	0.29175	4	0.111825
779	0.29175	4	0.111825
780	0.29175	4	0.111825
781	0.29175	4	0.111825
782	0.29175	4	0.111825
783	0.29175	4	0.111825
784	0.29175	4	0.111825
785	0.29175	4	0.111825
786	0.29175	4	0.111825
787	0.29175	4	0.111825
788	0.29175	4	0.111825
789	0.29175	4	0.111825
790	0.29175	4	0.111825
791	0.29175	4	0.111825
792	0.29175	4	0.111825
793	0.29175	4	0.111825
794	0.29175	4	0.111825
795	0.29175	4	0.111825
796	0.29175	4	0.111825
797	0.29175	4	0.111825
798	0.29175	4	0.111825
799	0.29175	4	0.111825
800	0.29175	4	0.111825
801	0.29175	4	0.111825
802	0.29175	4	0.111825
803	0.29175	4	0.111825
804	0.29175	4	0.111825
805	0.29175	4	0.111825
806	0.29175	4	0.111825
807	0.29175	4	0.111825
808	0.29175	4	0.111825
809	0.29175	4	0.111825
810	0.29175	4	0.111825
811	0.29175	4	0.111825
812	0.29175	4	0.111825
813	0.29175	4	0.111825
814	0.29175	4	0.111825
815	0.29175	4	0.111825
816	0.29175	4	0.111825
817	0.29175	4	0.111825
818	0.29175	4	0.111825
819	0.29175	4	0.111825
820	0.29175	4	0.111825
821	0.29175	4	0.111825
822	0.29175	4	0.111825
823	0.29175	4	0.111825
824	0.29175	4	0.111825
825	0.29175	4	0.111825
826	0.29175	4	0.111825
827	0.29175	4	0.111825
828	0.29175	4	0.111825
829	0.29175	4	0.111825
830	0.29175	4	0.111825
831	0.29175	4	0.111825
832	0.29175	4	0.111825
833	0.29175	4	0.111825
834	0.29175	4	0.111825
835	0.29175	4	0.111825
836	0.29175	4	0.111825
837	0.29175	4	0.111825
838	0.29175	4	0.111825
839	0.29175	4	0.111825
840	0.29175	4	0.111825
841	0.29175	4	0.111825
842	0.29175	4	0.111825
843	0.29175	4	0.111825
844	0.29175	4	0.111825
845	0.29175	4	0.111825
846	0.29175	4	0.111825
847	0.29175	4	0.111825
848	0.29175	4	0.111825
849	0.29175	4	0.111825
850	0.29175	4	0.111825
851	0.29175	4	0.111825
852	0.29175	4	0.111825
853	0.29175	4	0.111825
854	0.29175	4	0.111825
855	0.29175	4	0.111825
856	0.29175	4	0.111825
857	0.29175	4	0.111825
858	0.29175	4	0.111825
859	0.29175	4	0.111825
860	0.29175	4	0.111825
861	0.29175	4	0.111825
862	0.29175	4	0.111825
863	0.29175	4	0.111825
864	0.29175	4	0.111825
865	0.29175	4	0.111825
866	0.29175	4	0.111825
867	0.29175	4	0.111825
868	0.29175	4	0.111825
869	0.29175	4	0.111825
870	0.29175	4	0.111825
871	0.29175	4	0.111825
872	0.29175	4	0.111825
873	0.29175	4	0.111825
874	0.29175	4	0.111825
875	0.29175	4	0.111825
876	0.29175	4	0.111825
877	0.29175	4	0.111825
878	0.29175	4	0.111825
879	0.29175	4	0.111825
880	0.29175	4	0.111825
881	0.29175	4	0.111825
882	0.29175	4	0.111825
883	0.29175	4	0.111825
884	0.29175	4	0.111825
885	0.29175	4	0.111825
886	0.29175	4	0.111825
887	0.29175	4	0.111825
888	0.29175	4	0.111825
889	0.29175	4	0.111825
890	0.29175	4	0.111825
891	0.29175	4	0.111825
892	0.29175	4	0.111825
893	0.29175	4	0.111825
894	0.29175	4	0.111825
895	0.29175	4	0.111825
896	0.29175	4	0.111825
897	0.29175	4	0.111825
898	0.29175	4	0.111825
899	0.29175	4	0.111825
900	0.29175	4	0.111825
901	0.29175	4	0.111825
902	0.29175	4	0.111825
903	0.29175	4	0.111825
904	0.29175	4	0.111825
905	0.29175	4	0.111825
906	0.29175	4	0.111825
907	0.29175	4	0.111825
908	0.29175	4	0.111825
909	0.29175	4	0.111825
910	0.29175	4	0.111825
911	0.29175	4	0.111825
912	0.29175	4	0.111825
913	0.29175	4	0.111825
914	0.29175	4	0.111825
915	0.29175	4	0.111825
916	0.29175	4	0.111825
917	0.29175	4	0.111825
918	0.29175	4	0.111825
919	0.29175	4	0.111825
920	0.29175	4	0.111825
921	0.29175	4	0.111825
922	0.29175	4	0.111825
923	0.29175	4	0.111825
924	0.29175	4	0.111825
925	0.29175	4	0.111825
926	0.29175	4	0.111825
927	0.29175	4	0.111825
928	0.29175	4	0.111825
929	0.29175	4	0.111825
930	0.29175	4	0.111825
931	0.29175	4	0.111825
932	0.29175	4	0.111825
933	0.29175	4	0.111825
934	0.29175	4	0.111825
935	0.29175	4	0.111825
936	0.29175	4	0.111825
937	0.29175	4	0.111825
938	0.29175	4	0.111825
939	0.29175	4	0.111825
940	0.29175	4	0.111825
941	0.29175	4	0.111825
942	0.29175	4	0.111825
943	0.29175	4	0.111825
944	0.29175	4	0.111825
945	0.29175	4	0.111825
946	0.29175	4	0.111825
947	0.29175	4	0.111825
948	0.29175	4	0.111825
949	0.29175	4	0.111825
950	0.29175	4	0.111825
951	0.29175	4	0.111825
952	0.29175	4	0.111825
953	0.29175	4	0.111825
954	0.29175	4	0.111825
955	0.29175	4	0.111825
956	0.29175	4	0.111825
957	0.29175	4	0.111825
958	0.29175	4	0.111825
959	0.29175	4	0.111825
960	0.29175	4	0.111825
961	0.29175	4	0.111825
962	0.29175	4	0.111825
963	0.29175	4	0.111825
964	0.29175	4	0.111825
965	0.29175	4	0.111825
966	0.29175	4	0.111825
967	0.29175	4	0.111825
968	0.29175	4	0.111825
969	0.29175	4	0.111825
970	0.29175	4	0.111825
971	0.29175	4	0.111825
972	0.29175	4	0.111825
973	0.29175	4	0.111825
974	0.29175	4	0.111825
975	0.29175	4	0.111825
976	0.29175	4	0.111825
977	0.29175	4	0.111825
978	0.29175	4	0.111825
979	0.29175	4	0.111825
980	0.29175	4	0.111825
981	0.29175	4	0.111825
982	0.29175	4	0.111825
983	0.29175	4	0.111825
984	0.29175	4	0.111825
985	0.29175	4	0.111825
986	0.29175	4	0.111825
987	0.29175	4	0.111825
988	0.29175	4	0.111825
989	0.29175	4	0.111825
990	0.29175	4	0.111825
991	0.29175	4	0.111825
992	0.29175	4	0.111825
993	0.29175	4	0.111825
994	0.29175	4	0.111825
995	0.29175	4	0.111825
996	0.29175	4	0.111825
997	0.29175	4	0.111825
998	0.29175	4	0.111825
999	0.29175	4	0.111825
1000	0.29175	4	0.111825
1001	0.29175	4	0.111825
1002	0.29175	4	0.111825
1003	0.29175	4	0.111825
1004	0.29175	4	0.111825
1005	0.29175	4	0.111825
1006	0.29175	4	0.111825
1007	0.29175	4	0.111825
1008	0.29175	4	0.111825
1009	0.29175	4	0.111825
1010	0.29175	4	0.111825
1011	0.29175	4	0.111825
1012	0.29175	4	0.111825
1013	0.29175	4	0.111825
1014	0.29175	4	0.111825
1015	0.29175	4	0.111825
1016	0.29175	4	0.111825
1017	0.29175	4	0.111825
1018	0.29175	4	0.111825
1019	0.29175	4	0.111825
1020	0.29175	4	0.111825
1021	0.29175	4	0.111825
1022	0.29175	4	0.111825
1023	0.29175	4	0.111825
1024	0.29175	4	0.111825
1025	0.29175	4	0.111825
1026	0.29175	4	0.111825
1027	0.29175	4	0.111825
1028	0.29175	4	0.111825
1029	0.29175	4	0.111825
1030	0.29175	4	0.111825
1031	0.29175	4	0.111825
1032	0.29175	4	0.111825
1033	0.29175	4	0.111825
1034	0.29175	4	0.111825
1035	0.29175	4	0.111825
1036	0.29175	4	0.111825
1037	0.29175	4	0.111825
1038	0.29175	4	0.111825
1039	0.29175	4	0.111825
1040	0.29175	4	0.111825
1041	0.29175	4	0.111825
1042	0.29175	4	0.111825
1043	0.29175	4	0.111825
1044	0.29175	4	0.111825
1045	0.29175	4	0.111825
1046	0.29175	4	0.111825
1047	0.29175	4	0.111825
1048	0.29175	4	0.111825
1049	0.29175	4	0.111825
1050	0.29175	4	0.111825
1051	0.29175	4	0.111825
1052	0.29175	4	0.111825
1053	0.29175	4	0.111825
1054	0.29175	4	0.111825
1055	0.29175	4	0.111825
1056	0.29175	4	0.111825
1057	0.29175	4	0.111825
1058	0.29175	4	0.111825
1059	0.29175	4	0.111825
1060	0.29175	4	0.111825
1061	0.29175	4	0.111825
1062	0.29175	4	0.111825
1063	0.29175	4	0.111825
1064	0.29175	4	0.111825
1065	0.29175	4	0.111825
1066	0.29175	4	0.111825
1067	0.29175	4	0.111825
1068	0.29175	4	0.111825
1069	0.29175	4	0.111825
1070	0.29175	4	0.111825
1071	0.29175	4	0.111825
1072	0.29175	4	0.111825
1073	0.29175	4	0.111825
1074	0.29175	4	0.111825
1075	0.29175	4	0.111825
1076	0.29175	4	0.111825
1077	0.29175	4	0.111825
1078	0.29175	4	0.111825
1079	0.29175	4	0.111825
1080	0.29175	4	0.111825
1081	0.29175	4	0.111825
1082	0.29175	4	0.111825
1083	0.29175	4	0.111825
1084	0.29175	4	0.111825
1085	0.29175	4	0.111825
1086	0.29175	4	0.111825
1087	0.29175	4	0.111825
1088	0.29175	4	0.111825
1089	0.29175	4	0.111825
1090	0.29175	4	0.111825
1091	0.29175	4	0.111825
1092	0.29175	4	0.111825
1093	0.29175	4	0.111825
1094	0.29175	4	0.111825
1095	0.29175	4	0.111825
1096	0.29175	4	0.111825
1097	0.29175	4	0.111825
1098	0.29175	4	0.111825
1099	0.29175	4	0.111825
1100	0.29175	4	0.111825
1101	0.29175	4	0.111825
1102	0.29175	4	0.111825
1103	0.29175	4	0.111825
1104	0.29175	4	0.111825
1105	0.29175	4	0.111825
1106	0.29175	4	0.111825
1107	0.29175	4	0.111825
1108	0.29175	4	0.111825
1109	0.29175	4	0.111825
1110	0.29175	4	0.111825
1111	0.29175	4	0.111825
1112	0.29175	4	0.111825
1113	0.29175	4	0.111825
1114	0.29175	4	0.111825
1115	0.29175	4	0.111825
1116	0.29175	4	0.111825
1117	0.29175	4	0.111825
1118	0.29175	4	0.111825
1119	0.29175	4	0.111825
1120	0.29175	4	0.111825
1121	0.29175	4	0.111825
1122	0.29175	4	0.111825
1123	0.29175	4	0.111825
1124	0.29175	4	0.111825
1125	0.29175	4	0.111825
1126	0.29175	4	0.111825
1127	0.29175	4	0.111825
1128	0.29175	4	0.111825
1129	0.29175	4	0.111825
1130	0.29175	4	0.111825
1131	0.29175	4	0.111825
1132	0.29175	4	0.111825
1133	0.29175	4	0.111825
1134	0.29175	4	0.111825
1135	0.29175	4	0.111825
1136	0.29175	4	0.111825
1137	0.29175	4	0.111825
1138	0.29175	4	0.111825
1139	0.29175	4	0.111825
1140	0.29175	4	0.111825
1141	0.29175	4	0.111825
1142	0.29175	4	0.111825
1143	0.29175	4	0.111825
1144	0.29175	4	0.111825
1145	0.29175	4	0.111825
1146	0.29175	4	0.111825
1147	0.29175	4	0.111825
1148	0.29175	4	0.111825
1149	0.29175	4	0.111825
1150	0.29175	4	0.111825
1151	0.29175	4	0.111825
1152	0.29175	4	0.111825
1153	0.29175	4	0.111825
1154	0.29175	4	0.111825
1155	0.29175	4	0.111825
1156	0.29175	4	0.111825
1157	0.29175	4	0.111825
1158	0.29175	4	0.111825
1159	0.29175	4	0.111825
1160	0.29175	4	0.111825
1161	0.29175	4	0.111825
1162	0.29175	4	0.111825
1163	0.29175	4	0.111825
1164	0.29175	4	0.111825
1165	0.29175	4	0.111825
1166	0.29175	4	0.111825
1167	0.29175	4	0.111825
1168	0.29175	4	0.111825
1169	0.29175	4	0.111825
1170	0.29175	4	0.111825
1171	0.29175	4	0.111825
1172	0.29175	4	0.111825
1173	0.29175	4	0.111825
1174	0.29175	4	0.111825
1175	0.29175	4	0.111825
1176	0.29175	4	0.111825
1177	0.29175	4	0.111825
1178	0.29175	4	0.111825
1179	0.29175	4	0.111825
1180	0.29175	4	0.111825
1181	0.29175	4	0.111825
1182	0.29175	4	0.111825
1183	0.29175	4	0.111825
1184	0.29175	4	0.111825
1185	0.29175	4	0.111825
1186	0.29175	4	0.111825
1187	0.29175	4	0.111825
1188	0.29175	4	0.111825
1189	0.29175	4	0.111825
1190	0.29175	4	0.111825
1191	0.29175	4	0.111825
1192	0.29175	4	0.111825
1193	0.29175	4	0.111825
1194	0.29175	4	0.111825
1195	0.29175	4	0.111825
1196	0.29175	4	0.111825
1197	0.29175	4	0.111825
1198	0.29175	4	0.111825
1199	0.29175	4	0.111825
1200	0.29175	4	0.111825
1201	0.29175	4	0.111825
1202	0.29175	4	0.111825
1203	0.29175	4	0.111825
1204	0.29175	4	0.111825
1205	0.29175	4	0.111825
1206	0.29175	4	0.111825
1207	0.29175	4	0.111825
1208	0.29175	4	0.111825
1209	0.29175	4	0.111825
1210	0.29175	4	0.111825
1211	0.29175	4	0.111825
1212	0.29175	4	0.111825
1213	0.29175	4	0.111825
1214	0.29175	4	0.111825
1215	0.29175	4	0.111825
1216	0.29175	4	0.111825
1217	0.29175	4	0.111825
1218	0.29175	4	0.111825
1219	0.29175	4	0.111825
1220	0.29175	4	0.111825
1221	0.29175	4	0.111825
1222	0.29175	4	0.111825
1223	0.29175	4	0.111825
1224	0.29175	4	0.111825
1225	0.29175	4	0.111825
1226	0.29175	4	0.111825
1227	0.29175	4	0.111825
1228	0.29175	4	0.111825
1229	0.29175	4	0.111825
1230	0.29175	4	0.111825
1231	0.29175	4	0.111825
1232	0.29175	4	0.111825
1233	0.29175	4	0.111825
1234	0.29175	4	0.111825
1235	0.29175	4	0.111825
1236	0.29175	4	0.111825
1237	0.29175	4	0.111825
1238	0.29175	4	0.111825
1239	0.29175	4	0.111825
1240	0.29175	4	0.111825
1241	0.29175	4	0.111825
1242	0.29175	4	0.111825
1243	0.29175	4	0.111825
1244	0.29175	4	0.111825
1245	0.29175	4	0.111825
1246	0.29175	4	0.111825
1247	0.29175	4	0.111825
1248	0.29175	4	0.111825
1249	0.29175	4	0.111825
1250	0.29175	4	0.111825
1251	0.29175	4	0.111825
1252	0.29175	4	0.111825
1253	0.29175	4	0.111825
1254	0.29175	4	0.111825
1255	0.29175	4	0.111825
1256	0.29175	4	0.111825
1257	0.29175	4	0.111825
1258	0.29175	4	0.111825
1259	0.29175	4	0.111825
1260	0.29175	4	0.111825
1261	0.29175	4	0.111825
1262	0.29175	4	0.111825
1263	0.29175	4	0.111825
1264	0.29175	4	0.111825
1265	0.29175	4	0.111825
1266	0.29175	4	0.111825
1267	0.29175	4	0.111825
1268	0.29175	4	0.111825
1269	0.29175	4	0.111825
1270	0.29175	4	0.111825
1271	0.29175	4	0.111825
1272	0.29175	4	0.111825
1273	0.29175	4	0.111825
1274	0.29175	4	0.111825
1275	0.29175	4	0.111825
1276	0.29175	4	0.111825
1277	0.29175	4	0.111825
1278	0.29175	4	0.111825
1279	0.29175	4	0.111825
1280	0.29175	4	0.111825
1281	0.29175	4	0.111825
1282	0.29175	4	0.111825
1283	0.29175	4	0.111825
1284	0.29175	4	0.111825
1285	0.29175	4	0.111825
1286	0.29175	4	0.111825
1287	0.29175	4	0.111825
1288	0.29175	4	0.111825
1289	0.29175	4	0.111825
1290	0.29175	4	0.111825
1291	0.29175	4	0.111825
1292	0.29175	4	0.111825
1293	0.29175	4	0.111825
1294	0.29175	4	0.111825
1295	0.29175	4	0.111825
1296	0.29175	4	0.111825
1297	0.29175	4	0.111825
1298	0.29175	4	0.111825
1299	0.29175	4	0.111825
1300	0.29175	4	0.111825
1301	0.29175	4	0.111825
1302	0.29175	4	0.111825
1303	0.29175	4	0.111825
1304	0.29175	4	0.111825
1305	0.29175	4	0.111825
1306	0.29175	4	0.111825
1307	0.29175	4	0.111825
1308	0.29175	4	0.111825
1309	0.29175	4	0.111825
1310	0.29175	4	0.111825
1311	0.29175	4	0.111825
1312	0.29175	4	0.111825
1313	0.29175	4	0.111825
1314	0.29175	4	0.111825
1315	0.29175	4	0.111825
1316	0.29175	4	0.111825
1317	0.29175	4	0.111825
1318	0.29175	4	0.111825
1319	0.29175	4	0.111825
1320	0.29175	4	0.111825
1321	0.29175	4	0.111825
1322	0.29175	4	0.111825
1323	0.29175	4	0.111825
1324	0.29175	4	0.111825
1325	0.29175	4	0.111825
1326	0.29175	4	0.111825
1327	0.29175	4	0.111825
1328	0.29175	4	0.111825
1329	0.29175	4	0.111825
1330	0.29175	4	0.111825
1331	0.29175	4	0.111825
1332	0.29175	4	0.111825
1333	0.29175	4	0.111825
1334	0.29175	4	0.111825
1335	0.29175	4	0.111825
1336	0.29175	4	0.111825
1337	0.29175	4	0.111825
1338	0.29175	4	0.111825
1339	0.29175	4	0.111825
1340	0.29175	4	0.111825
1341	0.29175	4	0.111825
1342	0.29175	4	0.111825
1343	0.29175	4	0.111825
1344	0.29175	4	0.111825
1345	0.29175	4	0.111825
1346	0.29175	4	0.111825
1347	0.29175	4	0.111825
1348	0.29175	4	0.111825
1349	0.29175	4	0.111825
1350	0.29175	4	0.111825
1351	0.29175	4	0.111825
1352	0.29175	4	0.111825
1353	0.29175	4	0.111825
1354	0.29175	4	0.111825
1355	0.29175	4	0.111825
1356	0.29175	4	0.111825
1357	0.29175	4	0.111825
1358	0.29175	4	0.111825
1359	0.29175	4	0.111825
1360	0.29175	4	0.111825
1361	0.29175	4	0.111825
1362	0.29175	4	0.111825
1363	0.29175	4	0.111825
1364	0.29175	4	0.111825
1365	0.29175	4	0.111825
1366	0.29175	4	0.111825
1367	0.29175	4	0.111825
1368	0.29175	4	0.111825
1369	0.29175	4	0.111825
1370	0.29175	4	0.111825
1371	0.29175	4	0.111825
1372	0.29175	4	0.111825
1373	0.29175	4	0.111825
1374	0.29175	4	0.111825
1375	0.29175	4	0.111825
1376	0.29175	4	0.111825
1377	0.29175	4	0.111825
1378	0.29175	4	0.111825
1379	0.29175	4	0.111825
1380	0.29175	4	0.111825
1381	0.29175	4	0.111825
1382	0.29175	4	0.111825
1383	0.29175	4	0.111825
1384	0.29175	4	0.111825
1385	0.29175	4	0.111825
1386	0.29175	4	0.111825
1387	0.29175	4	0.111825
1388	0.29175	4	0.111825
1389	0.29175	4	0.111825
1390	0.29175	4	0.111825
1391	0.29175	4	0.111825
1392	0.29175	4	0.111825
1393	0.29175	4	0.111825
1394	0.29175	4	0.111825
1395	0.29175	4	0.111825
1396	0.29175	4	0.111825
1397	0.29175	4	0.111825
1398	0.29175	4	0.111825
1399	0.29175	4	0.111825
1400	0.29175	4	0.111825
1401	0.29175	4	0.111825
1402	0.29175	4	0.111825
1403	0.29175	4	0.111825
1404	0.29175	4	0.111825
1405	0.29175	4	0.111825
1406	0.29175	4	0.111825
1407	0.29175	4	0.111825
1408	0.29175	4	0.111825
1409	0.29175	4	0.111825
1410	0.29175	4	0.111825
1411	0.29175	4	0.111825
1412	0.29175	4	0.111825
1413	0.29175	4	0.111825
1414	0.29175	4	0.111825
1415	0.29175	4	0.111825
1416	0.29175	4	0.111825
1417	0.29175	4	0.111825
1418	0.29175	4	0.111825
1419	0.29175	4	0.111825
1420	0.29175	4	0.111825
1421	0.29175	4	0.111825
1422	0.29175	4	0.111825
1423	0.29175	4	0.111825
1424	0.29175	4	0.111825
1425	0.29175	4	0.111825
1426	0.29175	4	0.111825
1427	0.29175	4	0.111825
1428	0.29175	4	0.111825
1429	0.29175	4	0.111825
1430	0.29175	4	0.111825
1431	0.29175	4	0.111825
1432	0.29175	4	0.111825
1433	0.29175	4	0.111825
1434	0.29175	4	0.111825
1435	0.29175	4	0.111825
1436	0.29175	4	0.111825
1437	0.29175	4	0.111825
1438	0.29175	4	0.111825
1439	0.29175	4	0.111825
1440	0.29175	4	0.111825
1441	0.29175	4	0.111825
1442	0.29175	4	0.111825
1443	0.29175	4	0.111825
1444	0.29175	4	0.111825
1445	0.29175	4	0.111825
1446	0.29175	4	0.111825
1447	0.29175	4	0.111825
1448	0.29175	4	0.111825
1449	0.29175	4	0.111825
1450	0.29175	4	0.111825
1451	0.29175	4	0.111825
1452	0.29175	4	0.111825
1453	0.29175	4	0.111825
1454	0.29175	4	0.111825
1455	0.29175	4	0.111825
1456	0.29175	4	0.111825
1457	0.29175	4	0.111825
1458	0.29175	4	0.111825
1459	0.29175	4	0.111825
1460	0.29175	4	0.111825
1461	0.29175	4	0.111825
1462	0.29175	4	0.111825
1463	0.29175	4	0.111825
1464	0.29175	4	0.111825
1465	0.29175	4	0.111825
1466	0.29175	4	0.111825
1467	0.29175	4	0.111825
1468	0.29175	4	0.111825
1469	0.29175	4	0.111825
1470	0.29175	4	0.111825
1471	0.29175	4	0.111825
1472	0.29175	4	0.111825
1473	0.29175	4	0.111825
1474	0.29175	4	0.111825
1475	0.29175	4	0.111825
1476	0.29175	4	0.111825
1477	0.29175	4	0.111825
1478	0.29175	4	0.111825
1479	0.29175	4	0.111825
1480	0.29175	4	0.111825
1481	0.29175	4	0.111825
1482	0.29175	4	0.111825
1483	0.29175	4	0.111825
1484	0.29175	4	0.111825
1485	0.29175	4	0.111825
1486	0.29175	4	0.111825
1487	0.29175	4	0.111825
1488	0.29175	4	0.111825
1489	0.29175	4	0.111825
1490	0.29175	4	0.111825
1491	0.29175	4	0.111825
1492	0.29175	4	0.111825
1493	0.29175	4	0.111825
1494	0.29175	4	0.111825
1495	0.29175	4	0.111825
1496	0.29175	4	0.111825
1497	0.29175	4	0.111825
1498	0.29175	4	0.111825
1499	0.29175	4	0.111825
1500	0.29175	4	0.111825
1501	0.29175	4	0.111825
1502	0.29175	4	0.111825
1503	0.29175	4	0.111825
1504	0.29175	4	0.111825
1505	0.29175	4	0.111825
1506	0.29175	4	0.111825
1507	0.29175	4	0.111825
1508	0.29175	4	0.111825
1509	0.29175	4	0.111825
1510	0.29175	4	0.111825
1511	0.29175	4	0.111825
1512	0.29175	4	0.111825
1513	0.29175	4	0.111825
1514	0.29175	4	0.111825
1515	0.29175	4	0.111825
1516	0.29175	4	0.111825
1517	0.29175	4	0.111825
1518	0.29175	4	0.111825
1519	0.29175	4	0.111825
1520	0.29175	4	0.111825
1521	0.29175	4	0.111825
1522	0.29175	4	0.111825
1523	0.29175	4	0.111825
1524	0.29175	4	0.111825
1525	0.29175	4	0.111825
1526	0.29175	4	0.111825
1527	0.29175	4	0.111825
1528	0.29175	4	0.111825
1529	0.29175	4	0.111825
1530	0.29175	4	0.111825
1531	0.29175	4	0.111825
1532	0.29175	4	0.111825
1533	0.29175	4	0.111825
1534	0.29175	4	0.111825
1535	0.29175	4	0.111825
1536	0.29175	4	0.111825
1537	0.29175	4	0.111825
1538	0.29175	4	0.111825
1539	0.29175	4	0.111825
1540	0.29175	4	0.111825
1541	0.29175	4	0.111825
1542	0.29175	4	0.111825
1543	0.29175	4	0.111825
1544	0.29175	4	0.111825
1545	0.29175	4	0.111825
1546	0.29175	4	0.111825
1547	0.29175	4	0.111825
1548	0.29175	4	0.111825
1549	0.29175	4	0.111825
1550	0.29175	4	0.111825
1551	0.29175	4	0.111825
1552	0.29175	4	0.111825
1553	0.29175	4	0.111825
1554	0.29175	4	0.111825
1555	0.29175	4	0.111825
1556	0.29175	4	0.111825
1557	0.29175	4	0.111825
1558	0.29175	4	0.111825
1559	0.29175	4	0.111825
1560	0.29175	4	0.111825
1561	0.29175	4	0.111825
1562	0.29175	4	0.111825
1563	0.29175	4	0.111825
1564	0.29175	4	0.111825
1565	0.29175	4	0.111825
1566	0.29175	4	0.111825
1567	0.29175	4	0.111825
1568	0.29175	4	0.111825
1569	0.29175	4	0.111825
1570	0.29175	4	0.111825
1571	0.29175	4	0.111825
1572	0.29175	4	0.111825
1573	0.29175	4	0.111825
1574	0.29175	4	0.111825
1575	0.29175	4	0.111825
1576	0.29175	4	0.111825
1577	0.29175	4	0.111825
1578	0.29175	4	0.111825
1579	0.29175	4	0.111825
1580	0.29175	4	0.111825
1581	0.29175	4	0.111825
1582	0.29175	4	0.111825
1583	0.29175	4	0.111825
1584	0.29175	4	0.111825
1585	0.29175	4	0.111825
1586	0.29175	4	0.111825
1587	0.29175	4	0.111825
1588	0.29175	4	0.111825
1589	0.29175	4	0.111825
1590	0.29175	4	0.111825
1591	0.29175	4	0.111825
1592	0.29175	4	0.111825
1593	0.29175	4	0.111825
1594	0.29175	4	0.111825
1595	0.29175	4	0.111825
1596	0.29175	4	0.111825
1597	0.29175	4	0.111825
1598	0.29175	4	0.111825
1599	0.29175	4	0.111825
1600	0.29175	4	0.111825
1601	0.29175	4	0.111825
1602	0.29175	4	0.111825
1603	0.29175	4	0.111825
1604	0.29175	4	0.111825
1605	0.29175	4	0.111825
1606	0.29175	4	0.111825
1607	0.29175	4	0.111825
1608	0.29175	4	0.111825
1609	0.29175	4	0.111825
1610	0.29175	4	0.111825
1611	0.29175	4	0.111825
1612	0.29175	4	0.111825
1613	0.29175	4	0.111825
1614	0.29175	4	0.111825
1615	0.29175	4	0.111825
1616	0.29175	4	0.111825
1617	0.29175	4	0.111825
1618	0.29175	4	0.111825
1619	0.29175	4	0.111825
1620	0.29175	4	0.111825
1621	0.29175	4	0.111825
1622	0.29175	4	0.111825
1623	0.29175	4	0.111825
1624	0.29175	4	0.111825
1625	0.29175	4	0.111825
1626	0.29175	4	0.111825
1627	0.29175	4	0.111825
1628	0.29175	4	0.111825
1629	0.29175	4	0.111825
1630	0.29175	4	0.111825
1631	0.29175	4	0.111825
1632	0.29175	4	0.111825
1633	0.29175	4	0.111825
1634	0.29175	4	0.111825
1635	0.29175	4	0.111825
1636	0.29175	4	0.111825
1637	0.29175	4	0.111825
1638	0.29175	4	0.111825
1639	0.29175	4	0.111825
1640	0.29175	4	0.111825
1641	0.29175	4	0.111825
1642	0.29175	4	0.111825
1643	0.29175	4	0.111825
1644	0.29175	4	0.111825
1645	0.29175	4	0.111825
1646	0.29175	4	0.111825
1647	0.29175	4	0.111825
1648	0.29175	4	0.111825
1649	0.29175	4	0.111825
1650	0.29175	4	0.111825
1651	0.29175	4	0.111825
1652	0.29175	4	0.111825
1653	0.29175	4	0.111825
1654	0.29175	4	0.111825
1655	0.29175	4	0.111825
1656	0.29175	4	0.111825
1657	0.29175	4	0.111825
1658	0.29175	4	0.111825
1659	0.29175	4	0.111825
1660	0.29175	4	0.111825
1661	0.29175	4	0.111825
1662	0.29175	4	0.111825
1663	0.29175	4	0.111825
1664	0.29175	4	0.111825
1665	0.29175	4	0.111825
1666	0.29175	4	0.111825
1667	0.29175	4	0.111825
1668	0.29175	4	0.111825
1669	0.29175	4	0.111825
1670	0.29175	4	0.111825
1671	0.29175	4	0.111825
1672	0.29175	4	0.111825
1673	0.29175	4	0.111825
1674	0.29175	4	0.111825
1675	0.29175	4	0.111825
1676	0.29175	4	0.111825
1677	0.29175	4	0.111825
1678	0.29175	4	0.111825
1679	0.29175	4	0.111825
1680	0.29175	4	0.111825
1681	0.29175	4	0.111825
1682	0.29175	4	0.111825
1683	0.29175	4	0.111825
1684	0.29175	4	0.111825
1685	0.29175	4	0.111825
1686	0.29175	4	0.111825
1687	0.29175	4	0.111825
1688	0.29175	4	0.111825
1689	0.29175	4	0.111825
1690	0.29175	4	0.111825
1691	0.29175	4	0.111825
1692	0.29175	4	0.111825
1693	0.29175	4	0.111825
1694	0.29175	4	0.111825
1695	0.29175	4	0.111825
1696	0.29175	4	0.111825
1697	0.29175	4	0.111825
1698	0.29175	4	0.111825
1699	0.29175	4	0.111825
1700	0.29175	4	0.111825
1701	0.29175	4	0.111825
1702	0.29175	4	0.111825
1703	0.29175	4	0.111825
1704	0.29175	4	0.111825
1705	0.29175	4	0.111825
1706	0.29175	4	0.111825
1707	0.29175	4	0.111825
1708	0.29175	4	0.111825
1709	0.29175	4	0.111825
1710	0.29175	4	0.111825
1711	0.29175	4	0.111825
1712	0.29175	4	0.111825
1713	0.29175	4	0.111825
1714	0.29175	4	0.111825
1715	0.29175	4	0.111825
1716	0.29175	4	0.111825
1717	0.29175	4	0.111825
1718	0.29175	4	0.111825
1719	0.29175	4	0.111825
1720	0.29175	4	0.111825
1721	0.29175	4	0.111825
1722	0.29175	4	0.111825
1723	0.29175	4	0.111825
1724	0.29175	4	0.111825
1725	0.29175	4	0.111825
1726	0.29175	4	0.111825
1727	0.29175	4	0.111825
1728	0.29175	4	0.111825
1729	0.29175	4	0.111825
1730	0.29175	4	0.111825
1731	0.29175	4	0.111825
1732	0.29175	4	0.111825
1733	0.29175	4	0.111825
1734	0.29175	4	0.111825
1735	0.29175	4	0.111825
1736	0.29175	4	0.111825
1737	0.29175	4	0.111825
1738	0.29175	4	0.111825
1739	0.29175	4	0.111825
1740	0.29175	4	0.111825
1741	0.29175	4	0.111825
1742	0.29175	4	0.111825
1743	0.29175	4	0.111825
1744	0.29175	4	0.111825
1745	0.29175	4	0.111825
1746	0.29175	4	0.111825
1747	0.29175	4	0.111825
1748	0.29175	4	0.111825
1749	0.29175	4	0.111825
1750	0.29175	4	0.111825
1751	0.29175	4	0.111825
1752	0.29175	4	0.111825
1753	0.29175	4	0.111825
1754	0.29175	4	0.111825
1755	0.29175	4	0.111825
1756	0.29175	4	0.111825
1757	0.29175	4	0.111825
1758	0.29175	4	0.111825
1759	0.29175	4	0.111825
1760	0.29175	4	0.111825
1761	0.29175	4	0.111825
1762	0.29175	4	0.111825
1763	0.29175	4	0.111825
1764	0.29175	4	0.111825
1765	0.29175	4	0.111825
1766	0.29175	4	0.111825
1767	0.29175	4	0.111825
1768	0.29175	4	0.111825
1769	0.29175	4	0.111825
1770	0.29175	4	0.111825
1771	0.29175	4	0.111825
1772	0.29175	4	0.111825
1773	0.29175	4	0.111825
1774	0.29175	4	0.111825
1775	0.29175	4	0.111825
1776	0.29175	4	0.111825
1777	0.29175	4	0.111825
1778	0.29175	4	0.111825
1779	0.29175	4	0.111825
1780	0.29175	4	0.111825
1781	0.29175	4	0.111825
1782	0.29175	4	0.111825
1783	0.29175	4	0.111825
1784	0.29175	4	0.111825
1785	0.29175	4	0.111825
1786	0.29175	4	0.111825
1787	0.29175	4	0.111825
1788	0.29175	4	0.111825
1789	0.29175	4	0.111825
1790	0.29175	4	0.111825
1791	0.29175	4	0.111825
1792	0.29175	4	0.111825
1793	0.29175	4	0.111825
1794	0.29175	4	0.111825
1795	0.29175	4	0.111825
1796	0.29175	4	0.111825
1797	0.29175	4	0.111825
1798	0.29175	4	0.111825
1799	0.29175	4	0.111825
1800	0.29175	4	0.111825
1801	0.29175	4	0.111825
1802	0.29175	4	0.111825
1803	0.29175	4	0.111825
1804	0.29175	4	0.111825
1805	0.29175	4	0.111825
1806	0.29175	4	0.111825
1807	0.29175	4	0.111825
1808	0.29175	4	0.111825
1809	0.29175	4	0.111825
1810	0.29175	4	0.111825
1811	0.29175	4	0.111825
1812	0.29175	4	0.111825
1813	0.29175	4	0.111825
1814	0.29175	4	0.111825
1815	0.29175	4	0.111825
1816	0.29175	4	0.111825
1817	0.29175	4	0.111825
1818	0.29175	4	0.111825
1819	0.29175	4	0.111825
1820	0.29175	4	0.111825
1821	0.29175	4	0.111825
1822	0.29175	4	0.111825
1823	0.29175	4	0.111825
1824	0.29175	4	0.111825
1825	0.29175	4	0.111825
1826	0.29175	4	0.111825
1827	0.29175	4	0.111825
1828	0.29175	4	0.111825
1829	0.29175	4	0.111825
1830	0.29175	4	0.111825
1831	0.29175	4	0.111825
1832	0.29175	4	0.111825
1833	0.29175	4	0.111825
1834	0.29175	4	0.111825
1835	0.29175	4	0.111825
1836	0.29175	4	0.111825
1837	0.29175	4	0.111825
1838	0.29175	4	0.111825
1839	0.29175	4	0.111825
1840	0.29175	4	0.111825
1841	0.29175	4	0.111825
1842	0.29175	4	0.111825
1843	0.29175	4	0.111825
1844	0.29175	4	0.111825
1845	0.29175	4	0.111825
1846	0.29175	4	0.111825
1847	0.29175	4	0.111825
1848	0.29175	4	0.111825
1849	0.29175	4	0.111825
1850	0.29175	4	0.111825
1851	0.29175	4	0.111825
1852	0.29175	4	0.111825
1853	0.29175	4	0.111825
1854	0.29175	4	0.111825
1855	0.29175	4	0.111825
1856	0.29175	4	0.111825
1857	0.29175	4	0.111825
1858	0.29175	4	0.111825
1859	0.29175	4	0.111825
1860	0.29175	4	0.111825
1861	0.29175	4	0.111825
1862	0.29175	4	0.111825
1863	0.29175	4	0.111825
1864	0.29175	4	0.111825
1865	0.29175	4	0.111825
1866	0.29175	4	0.111825
1867	0.29175	4	0.111825
1868	0.29175	4	0.111825
1869	0.29175	4	0.111825
1870	0.29175	4	0.111825
1871	0.29175	4	0.111825
1872	0.29175	4	0.111825
1873	0.29175	4	0.111825
1874	0.29175	4	0.111825
1875	0.29175	4	0.111825
1876	0.29175	4	0.111825
1877	0.29175	4	0.111825
1878	0.29175	4	0.111825
1879	0.29175	4	0.111825
1880	0.29175	4	0.111825
1881	0.29175	4	0.111825
1882	0.29175	4	0.111825
1883	0.29175	4	0.111825
1884	0.29175	4	0.111825
1885	0.29175	4	0.111825
1886	0.29175	4	0.111825
1887	0.29175	4	0.111825
1888	0.29175	4	0.111825
1889	0.29175	4	0.111825
1890	0.29175	4	0.111825
1891	0.29175	4	0.111825
1892	0.29175	4	0.111825
1893	0.29175	4	0.111825
1894	0.29175	4	0.111825
1895	0.29175	4	0.111825
1896	0.29175	4	0.111825
1897	0.29175	4	0.111825
1898	0.29175	4	0.111825
1899	0.29175	4	0.111825
1900	0.29175	4	0.111825
1901	0.29175	4	0.111825
1902	0.29175	4	0.111825
1903	0.29175	4	0.111825
1904	0.29175	4	0.111825
1905	0.29175	4	0.111825
1906	0.29175	4	0.111825
1907	0.29175	4	0.111825
1908	0.29175	4	0.111825
1909	0.29175	4	0.111825
1910	0.29175	4	0.111825
1911	0.29175	4	0.111825
1912	0.29175	4	0.111825
1913	0.29175	4	0.111825
1914	0.29175	4	0.111825
1915	0.29175	4	0.111825
1916	0.29175	4	0.111825
1917	0.29175	4	0.111825
1918	0.29175	4	0.111825
1919	0.29175	4	0.111825
1920	0.29175	4	0.111825
1921	0.29175	4	0.111825
1922	0.29175	4	0.111825
1923	0.29175	4	0.111825
1924	0.29175	4	0.111825
1925	0.29175	4	0.111825
1926	0.29175	4	0.111825
1927	0.29175	4	0.111825
1928	0.29175	4	0.111825
1929	0.29175	4	0.111825
1930	0.29175	4	0.111825
1931	0.29175	4	0.111825
1932	0.29175	4	0.111825
1933	0.29175	4	0.111825
1934	0.29175	4	0.111825
1935	0.29175	4	0.111825
1936	0.29175	4	0.111825
1937	0.29175	4	0.111825
1938	0.29175	4	0.111825
1939	0.29175	4	0.111825
1940	0.29175	4	0.111825
1941	0.29175	4	0.111825
1942	0.29175	4	0.111825
1943	0.29175	4	0.111825
1944	0.29175	4	0.111825
1945	0.29175	4	0.111825
1946	0.29175	4	0.111825
1947	0.29175	4	0.111825
1948	0.29175	4	0.111825
1949	0.29175	4	0.111825
1950	0.29175	4	0.111825
1951	0.29175	4	0.111825
1952	0.29175	4	0.111825
1953	0.29175	4	0.111825
1954	0.29175	4	0.111825
1955	0.29175	4	0.111825
1956	0.29175	4	0.111825
1957	0.29175	4	0.111825
1958	0.29175	4	0.111825
1959	0.29175	4	0.111825
1960	0.29175	4	0.111825
1961	0.29175	4	0.111825
1962	0.29175	4	0.111825
1963	0.29175	4	0.111825
1964	0.29175	4	0.111825
1965	0.29175	4	0.111825
1966	0.29175	4	0.111825
1967	0.29175	4	0.111825
1968	0.29175	4	0.111825
1969	0.29175	4	0.111825
1970	0.29175	4	0.111825
1971	0.29175	4	0.111825
1972	0.29175	4	0.111825
1973	0.29175	4	0.111825
1974	0.29175	4	0.111825
1975	0.29175	4	0.111825
1976	0.29175	4	0.111825
1977	0.29175	4	0.111825
1978	0.29175	4	0.111825
1979	0.29175	4	0.111825
1980	0.29175	4	0.111825
1981	0.29175	4	0.111825
1982	0.29175	4	0.111825
1983	0.29175	4	0.111825
1984	0.29175	4	0.111825
1985	0.29175	4	0.111825
1986	0.29175	4	0.111825
1987	0.29175	4	0.111825
1988	0.29175	4	0.111825
1989	0.29175	4	0.111825
1990	0.29175	4	0.111825
1991	0.29175	4	0.111825
1992	0.29175	4	0.111825
1993	0.29175	4	0.111825
1994	0.29175	4	0.111825
1995	0.29175	4	0.111825
1996	0.29175	4	0.111825
1997	0.29175	4	0.111825
1998	0.29175	4	0.111825
1999	0.29175	4	0.111825
2000	0.29175	4	0.111825
[truncated: 3,001 more rows]
