# Supplementary material for: Aspiration-driven co-evolution of cooperation with individual behavioral diversity
Source: PLoS One. 2023 Sep 15;18(9):e0291134. doi: 10.1371/journal.pone.0291134 (PMC10503719; doi:10.1371/journal.pone.0291134)
Supplement: S1 Data — (ZIP) [file pone.0291134.s001.zip › M1/v2-L=200/data/aspiration_time,b=1.43_frequency.txt]

1	0.5	0.5	0
2	0.654016	0.672189	0.461178
3	0.730875	0.794421	0.518017
4	0.757224	0.885402	0.563932
5	0.753429	0.961931	0.583799
6	0.732397	1.03336	0.585797
7	0.702865	1.10291	0.57579
8	0.669982	1.17164	0.557182
9	0.635862	1.24324	0.532483
10	0.602447	1.31274	0.506208
11	0.571333	1.38833	0.476503
12	0.541789	1.45257	0.447986
13	0.515229	1.51539	0.419504
14	0.490669	1.57466	0.393262
15	0.468159	1.65211	0.368903
16	0.447249	1.70615	0.346168
17	0.428545	1.7592	0.32542
18	0.411282	1.81162	0.305921
19	0.395789	1.8642	0.289243
20	0.381774	1.91253	0.271936
21	0.369054	1.96371	0.258789
22	0.357737	1.99438	0.245456
23	0.347854	2.0385	0.232929
24	0.339121	2.05989	0.221412
25	0.331411	2.10317	0.211529
26	0.324456	2.16135	0.203667
27	0.317918	2.18343	0.195141
28	0.311859	2.23368	0.188591
29	0.306283	2.2932	0.182153
30	0.301271	2.34572	0.175392
31	0.296853	2.37316	0.169071
32	0.292885	2.43959	0.16379
33	0.289033	2.49525	0.15927
34	0.285565	2.55308	0.15353
35	0.282499	2.59846	0.149651
36	0.279666	2.63896	0.146441
37	0.277163	2.66908	0.143164
38	0.274966	2.6972	0.141427
39	0.272841	2.75452	0.139543
40	0.270741	2.79533	0.135978
41	0.268995	2.84475	0.133857
42	0.267719	2.89326	0.130696
43	0.266483	2.8723	0.127746
44	0.265496	2.88889	0.125605
45	0.264666	2.91484	0.12364
46	0.263836	2.93809	0.122345
47	0.263272	2.97568	0.120589
48	0.262887	2.98209	0.11932
49	0.26236	3.00622	0.11863
50	0.262015	3.00816	0.117937
51	0.261788	3.0475	0.117485
52	0.261589	3.10138	0.116055
53	0.261202	3.14049	0.114836
54	0.260976	3.14639	0.113901
55	0.26083	3.1617	0.113447
56	0.260765	3.157	0.113298
57	0.260867	3.14362	0.112652
58	0.261154	3.12732	0.113317
59	0.261703	3.09766	0.111735
60	0.262021	3.11398	0.111207
61	0.262451	3.10835	0.111248
62	0.262862	3.14407	0.110741
63	0.263311	3.15153	0.11138
64	0.263759	3.18407	0.111998
65	0.263816	3.20719	0.11216
66	0.2639	3.25673	0.111514
67	0.264014	3.28932	0.111144
68	0.26417	3.31271	0.111387
69	0.264272	3.3363	0.111158
70	0.264361	3.3717	0.111284
71	0.264419	3.38666	0.11121
72	0.264402	3.43134	0.111959
73	0.264266	3.46138	0.112039
74	0.264033	3.51467	0.112287
75	0.263757	3.53534	0.111392
76	0.263646	3.54731	0.111346
77	0.263517	3.56794	0.111431
78	0.263514	3.56886	0.110752
79	0.263534	3.54704	0.109264
80	0.263522	3.56546	0.109562
81	0.263431	3.59344	0.10953
82	0.263449	3.60633	0.109318
83	0.263555	3.61084	0.10913
84	0.263722	3.59691	0.108669
85	0.264022	3.59148	0.108962
86	0.264212	3.59376	0.109329
87	0.264286	3.58779	0.109867
88	0.264404	3.60322	0.110004
89	0.264384	3.62257	0.109914
90	0.264306	3.65557	0.109428
91	0.264325	3.66812	0.109433
92	0.26451	3.6736	0.109098
93	0.264572	3.68689	0.10893
94	0.264712	3.68359	0.109321
95	0.264785	3.70299	0.109549
96	0.264834	3.69672	0.108946
97	0.264961	3.71255	0.108547
98	0.265142	3.70348	0.10896
99	0.265283	3.70846	0.108882
100	0.265352	3.71944	0.108644
101	0.265382	3.73368	0.108408
102	0.265542	3.73567	0.108295
103	0.265656	3.72913	0.108521
104	0.265677	3.73341	0.108634
105	0.26574	3.76095	0.108407
106	0.265808	3.77316	0.108694
107	0.265784	3.79359	0.108813
108	0.265896	3.79997	0.108741
109	0.265974	3.81087	0.108435
110	0.266005	3.82309	0.108701
111	0.266037	3.84395	0.108494
112	0.266095	3.83307	0.108256
113	0.266107	3.83713	0.108186
114	0.266112	3.85231	0.108595
115	0.266193	3.86448	0.108439
116	0.266193	3.87634	0.10792
117	0.266162	3.88804	0.108262
118	0.266167	3.88781	0.108178
119	0.266152	3.89497	0.107751
120	0.266153	3.8788	0.107573
121	0.266225	3.8697	0.107361
122	0.266253	3.87484	0.107458
123	0.266298	3.87867	0.10773
124	0.266362	3.87349	0.107631
125	0.266422	3.88238	0.107992
126	0.26642	3.90222	0.108308
127	0.266376	3.91606	0.108555
128	0.266362	3.92043	0.108749
129	0.266293	3.92703	0.108592
130	0.266209	3.93236	0.108174
131	0.266174	3.92534	0.108042
132	0.266132	3.93363	0.108039
133	0.26614	3.93329	0.107963
134	0.266186	3.92903	0.107796
135	0.266142	3.94878	0.107797
136	0.266109	3.94649	0.107561
137	0.266095	3.95274	0.107578
138	0.266059	3.95542	0.107726
139	0.266032	3.96026	0.107791
140	0.265993	3.964	0.107792
141	0.265982	3.96313	0.107718
142	0.265964	3.96499	0.10772
143	0.265917	3.97287	0.107434
144	0.265903	3.97583	0.107393
145	0.265875	3.97767	0.107387
146	0.265843	3.97983	0.107463
147	0.26584	3.97687	0.107385
148	0.265826	3.97622	0.107499
149	0.265842	3.97512	0.10736
150	0.265816	3.97607	0.107393
151	0.265794	3.97653	0.107553
152	0.26578	3.97894	0.107536
153	0.265735	3.97712	0.107466
154	0.265708	3.97081	0.107305
155	0.265703	3.96962	0.10725
156	0.265713	3.96801	0.107127
157	0.265733	3.96901	0.107004
158	0.265787	3.96355	0.106893
159	0.265852	3.9571	0.106837
160	0.265892	3.95906	0.106994
161	0.265898	3.96452	0.107067
162	0.265896	3.97407	0.107159
163	0.265865	3.98856	0.107417
164	0.265828	3.98913	0.107354
165	0.26581	3.98898	0.107241
166	0.26577	3.99305	0.107228
167	0.265751	3.99452	0.107146
168	0.265737	3.99506	0.107108
169	0.265709	3.99416	0.107017
170	0.265695	3.99617	0.107017
171	0.26568	3.99668	0.10698
172	0.265669	3.99694	0.106958
173	0.265654	3.9973	0.106926
174	0.265645	3.99755	0.106907
175	0.265633	3.9978	0.106884
176	0.265627	3.99803	0.106868
177	0.265622	3.99822	0.106855
178	0.265618	3.99839	0.106843
179	0.265605	3.99844	0.106827
180	0.265598	3.99855	0.106815
181	0.265593	3.99865	0.106806
182	0.26559	3.99879	0.106796
183	0.265586	3.99888	0.106788
184	0.265585	3.99901	0.106782
185	0.265584	3.9991	0.106777
186	0.26558	3.9992	0.106769
187	0.265579	3.99927	0.106765
188	0.265575	3.99931	0.106759
189	0.265571	3.99938	0.106752
190	0.265569	3.99944	0.106747
191	0.265568	3.99951	0.106744
192	0.265567	3.99954	0.106741
193	0.265565	3.99957	0.106738
194	0.265563	3.9996	0.106734
195	0.265562	3.99963	0.106732
196	0.26556	3.99967	0.106728
197	0.26556	3.99972	0.106726
198	0.265558	3.99974	0.106723
199	0.265558	3.99977	0.106721
200	0.265557	3.99979	0.10672
201	0.265556	3.99981	0.106718
202	0.265556	3.99983	0.106717
203	0.265555	3.99984	0.106716
204	0.265555	3.99987	0.106714
205	0.265555	3.99988	0.106714
206	0.265554	3.99989	0.106712
207	0.265553	3.99989	0.106711
208	0.265553	3.9999	0.106711
209	0.265553	3.99991	0.10671
210	0.265553	3.99992	0.106709
211	0.265552	3.99993	0.106709
212	0.265551	3.99993	0.106708
213	0.265551	3.99994	0.106708
214	0.265551	3.99994	0.106707
215	0.265551	3.99995	0.106707
216	0.265551	3.99995	0.106706
217	0.265551	3.99996	0.106706
218	0.265551	3.99996	0.106706
219	0.26555	3.99996	0.106706
220	0.26555	3.99997	0.106705
221	0.26555	3.99997	0.106705
222	0.26555	3.99997	0.106705
223	0.26555	3.99997	0.106705
224	0.26555	3.99997	0.106705
225	0.26555	3.99998	0.106705
226	0.26555	3.99998	0.106705
227	0.26555	3.99998	0.106704
228	0.26555	3.99998	0.106704
229	0.26555	3.99999	0.106704
230	0.26555	3.99999	0.106704
231	0.26555	3.99999	0.106704
232	0.26555	3.99999	0.106704
233	0.26555	3.99999	0.106704
234	0.26555	3.99999	0.106704
235	0.26555	3.99999	0.106704
236	0.26555	3.99999	0.106704
237	0.26555	3.99999	0.106704
238	0.26555	4	0.106704
239	0.26555	4	0.106704
240	0.26555	4	0.106704
241	0.26555	4	0.106704
242	0.26555	4	0.106704
243	0.26555	4	0.106704
244	0.26555	4	0.106704
245	0.26555	4	0.106704
246	0.26555	4	0.106704
247	0.26555	4	0.106704
248	0.26555	4	0.106704
249	0.26555	4	0.106704
250	0.26555	4	0.106704
251	0.26555	4	0.106704
252	0.26555	4	0.106704
253	0.26555	4	0.106704
254	0.26555	4	0.106704
255	0.26555	4	0.106704
256	0.26555	4	0.106704
257	0.26555	4	0.106704
258	0.26555	4	0.106704
259	0.26555	4	0.106704
260	0.26555	4	0.106704
261	0.26555	4	0.106704
262	0.26555	4	0.106704
263	0.26555	4	0.106704
264	0.26555	4	0.106704
265	0.26555	4	0.106704
266	0.26555	4	0.106704
267	0.26555	4	0.106704
268	0.26555	4	0.106704
269	0.26555	4	0.106704
270	0.26555	4	0.106704
271	0.26555	4	0.106704
272	0.26555	4	0.106704
273	0.26555	4	0.106704
274	0.26555	4	0.106704
275	0.26555	4	0.106704
276	0.26555	4	0.106704
277	0.26555	4	0.106704
278	0.26555	4	0.106704
279	0.26555	4	0.106704
280	0.26555	4	0.106704
281	0.26555	4	0.106704
282	0.26555	4	0.106704
283	0.26555	4	0.106704
284	0.26555	4	0.106704
285	0.26555	4	0.106704
286	0.26555	4	0.106704
287	0.26555	4	0.106704
288	0.26555	4	0.106704
289	0.26555	4	0.106704
290	0.26555	4	0.106704
291	0.26555	4	0.106704
292	0.26555	4	0.106704
293	0.26555	4	0.106704
294	0.26555	4	0.106704
295	0.26555	4	0.106704
296	0.26555	4	0.106704
297	0.26555	4	0.106704
298	0.26555	4	0.106704
299	0.26555	4	0.106704
300	0.26555	4	0.106704
301	0.26555	4	0.106704
302	0.26555	4	0.106704
303	0.26555	4	0.106704
304	0.26555	4	0.106704
305	0.26555	4	0.106704
306	0.26555	4	0.106704
307	0.26555	4	0.106704
308	0.26555	4	0.106704
309	0.26555	4	0.106704
310	0.26555	4	0.106704
311	0.26555	4	0.106704
312	0.26555	4	0.106704
313	0.26555	4	0.106704
314	0.26555	4	0.106704
315	0.26555	4	0.106704
316	0.26555	4	0.106704
317	0.26555	4	0.106704
318	0.26555	4	0.106704
319	0.26555	4	0.106704
320	0.26555	4	0.106704
321	0.26555	4	0.106704
322	0.26555	4	0.106704
323	0.26555	4	0.106704
324	0.26555	4	0.106704
325	0.26555	4	0.106704
326	0.26555	4	0.106704
327	0.26555	4	0.106704
328	0.26555	4	0.106704
329	0.26555	4	0.106704
330	0.26555	4	0.106704
331	0.26555	4	0.106704
332	0.26555	4	0.106704
333	0.26555	4	0.106704
334	0.26555	4	0.106704
335	0.26555	4	0.106704
336	0.26555	4	0.106704
337	0.26555	4	0.106704
338	0.26555	4	0.106704
339	0.26555	4	0.106704
340	0.26555	4	0.106704
341	0.26555	4	0.106704
342	0.26555	4	0.106704
343	0.26555	4	0.106704
344	0.26555	4	0.106704
345	0.26555	4	0.106704
346	0.26555	4	0.106704
347	0.26555	4	0.106704
348	0.26555	4	0.106704
349	0.26555	4	0.106704
350	0.26555	4	0.106704
351	0.26555	4	0.106704
352	0.26555	4	0.106704
353	0.26555	4	0.106704
354	0.26555	4	0.106704
355	0.26555	4	0.106704
356	0.26555	4	0.106704
357	0.26555	4	0.106704
358	0.26555	4	0.106704
359	0.26555	4	0.106704
360	0.26555	4	0.106704
361	0.26555	4	0.106704
362	0.26555	4	0.106704
363	0.26555	4	0.106704
364	0.26555	4	0.106704
365	0.26555	4	0.106704
366	0.26555	4	0.106704
367	0.26555	4	0.106704
368	0.26555	4	0.106704
369	0.26555	4	0.106704
370	0.26555	4	0.106704
371	0.26555	4	0.106704
372	0.26555	4	0.106704
373	0.26555	4	0.106704
374	0.26555	4	0.106704
375	0.26555	4	0.106704
376	0.26555	4	0.106704
377	0.26555	4	0.106704
378	0.26555	4	0.106704
379	0.26555	4	0.106704
380	0.26555	4	0.106704
381	0.26555	4	0.106704
382	0.26555	4	0.106704
383	0.26555	4	0.106704
384	0.26555	4	0.106704
385	0.26555	4	0.106704
386	0.26555	4	0.106704
387	0.26555	4	0.106704
388	0.26555	4	0.106704
389	0.26555	4	0.106704
390	0.26555	4	0.106704
391	0.26555	4	0.106704
392	0.26555	4	0.106704
393	0.26555	4	0.106704
394	0.26555	4	0.106704
395	0.26555	4	0.106704
396	0.26555	4	0.106704
397	0.26555	4	0.106704
398	0.26555	4	0.106704
399	0.26555	4	0.106704
400	0.26555	4	0.106704
401	0.26555	4	0.106704
402	0.26555	4	0.106704
403	0.26555	4	0.106704
404	0.26555	4	0.106704
405	0.26555	4	0.106704
406	0.26555	4	0.106704
407	0.26555	4	0.106704
408	0.26555	4	0.106704
409	0.26555	4	0.106704
410	0.26555	4	0.106704
411	0.26555	4	0.106704
412	0.26555	4	0.106704
413	0.26555	4	0.106704
414	0.26555	4	0.106704
415	0.26555	4	0.106704
416	0.26555	4	0.106704
417	0.26555	4	0.106704
418	0.26555	4	0.106704
419	0.26555	4	0.106704
420	0.26555	4	0.106704
421	0.26555	4	0.106704
422	0.26555	4	0.106704
423	0.26555	4	0.106704
424	0.26555	4	0.106704
425	0.26555	4	0.106704
426	0.26555	4	0.106704
427	0.26555	4	0.106704
428	0.26555	4	0.106704
429	0.26555	4	0.106704
430	0.26555	4	0.106704
431	0.26555	4	0.106704
432	0.26555	4	0.106704
433	0.26555	4	0.106704
434	0.26555	4	0.106704
435	0.26555	4	0.106704
436	0.26555	4	0.106704
437	0.26555	4	0.106704
438	0.26555	4	0.106704
439	0.26555	4	0.106704
440	0.26555	4	0.106704
441	0.26555	4	0.106704
442	0.26555	4	0.106704
443	0.26555	4	0.106704
444	0.26555	4	0.106704
445	0.26555	4	0.106704
446	0.26555	4	0.106704
447	0.26555	4	0.106704
448	0.26555	4	0.106704
449	0.26555	4	0.106704
450	0.26555	4	0.106704
451	0.26555	4	0.106704
452	0.26555	4	0.106704
453	0.26555	4	0.106704
454	0.26555	4	0.106704
455	0.26555	4	0.106704
456	0.26555	4	0.106704
457	0.26555	4	0.106704
458	0.26555	4	0.106704
459	0.26555	4	0.106704
460	0.26555	4	0.106704
461	0.26555	4	0.106704
462	0.26555	4	0.106704
463	0.26555	4	0.106704
464	0.26555	4	0.106704
465	0.26555	4	0.106704
466	0.26555	4	0.106704
467	0.26555	4	0.106704
468	0.26555	4	0.106704
469	0.26555	4	0.106704
470	0.26555	4	0.106704
471	0.26555	4	0.106704
472	0.26555	4	0.106704
473	0.26555	4	0.106704
474	0.26555	4	0.106704
475	0.26555	4	0.106704
476	0.26555	4	0.106704
477	0.26555	4	0.106704
478	0.26555	4	0.106704
479	0.26555	4	0.106704
480	0.26555	4	0.106704
481	0.26555	4	0.106704
482	0.26555	4	0.106704
483	0.26555	4	0.106704
484	0.26555	4	0.106704
485	0.26555	4	0.106704
486	0.26555	4	0.106704
487	0.26555	4	0.106704
488	0.26555	4	0.106704
489	0.26555	4	0.106704
490	0.26555	4	0.106704
491	0.26555	4	0.106704
492	0.26555	4	0.106704
493	0.26555	4	0.106704
494	0.26555	4	0.106704
495	0.26555	4	0.106704
496	0.26555	4	0.106704
497	0.26555	4	0.106704
498	0.26555	4	0.106704
499	0.26555	4	0.106704
500	0.26555	4	0.106704
501	0.26555	4	0.106704
502	0.26555	4	0.106704
503	0.26555	4	0.106704
504	0.26555	4	0.106704
505	0.26555	4	0.106704
506	0.26555	4	0.106704
507	0.26555	4	0.106704
508	0.26555	4	0.106704
509	0.26555	4	0.106704
510	0.26555	4	0.106704
511	0.26555	4	0.106704
512	0.26555	4	0.106704
513	0.26555	4	0.106704
514	0.26555	4	0.106704
515	0.26555	4	0.106704
516	0.26555	4	0.106704
517	0.26555	4	0.106704
518	0.26555	4	0.106704
519	0.26555	4	0.106704
520	0.26555	4	0.106704
521	0.26555	4	0.106704
522	0.26555	4	0.106704
523	0.26555	4	0.106704
524	0.26555	4	0.106704
525	0.26555	4	0.106704
526	0.26555	4	0.106704
527	0.26555	4	0.106704
528	0.26555	4	0.106704
529	0.26555	4	0.106704
530	0.26555	4	0.106704
531	0.26555	4	0.106704
532	0.26555	4	0.106704
533	0.26555	4	0.106704
534	0.26555	4	0.106704
535	0.26555	4	0.106704
536	0.26555	4	0.106704
537	0.26555	4	0.106704
538	0.26555	4	0.106704
539	0.26555	4	0.106704
540	0.26555	4	0.106704
541	0.26555	4	0.106704
542	0.26555	4	0.106704
543	0.26555	4	0.106704
544	0.26555	4	0.106704
545	0.26555	4	0.106704
546	0.26555	4	0.106704
547	0.26555	4	0.106704
548	0.26555	4	0.106704
549	0.26555	4	0.106704
550	0.26555	4	0.106704
551	0.26555	4	0.106704
552	0.26555	4	0.106704
553	0.26555	4	0.106704
554	0.26555	4	0.106704
555	0.26555	4	0.106704
556	0.26555	4	0.106704
557	0.26555	4	0.106704
558	0.26555	4	0.106704
559	0.26555	4	0.106704
560	0.26555	4	0.106704
561	0.26555	4	0.106704
562	0.26555	4	0.106704
563	0.26555	4	0.106704
564	0.26555	4	0.106704
565	0.26555	4	0.106704
566	0.26555	4	0.106704
567	0.26555	4	0.106704
568	0.26555	4	0.106704
569	0.26555	4	0.106704
570	0.26555	4	0.106704
571	0.26555	4	0.106704
572	0.26555	4	0.106704
573	0.26555	4	0.106704
574	0.26555	4	0.106704
575	0.26555	4	0.106704
576	0.26555	4	0.106704
577	0.26555	4	0.106704
578	0.26555	4	0.106704
579	0.26555	4	0.106704
580	0.26555	4	0.106704
581	0.26555	4	0.106704
582	0.26555	4	0.106704
583	0.26555	4	0.106704
584	0.26555	4	0.106704
585	0.26555	4	0.106704
586	0.26555	4	0.106704
587	0.26555	4	0.106704
588	0.26555	4	0.106704
589	0.26555	4	0.106704
590	0.26555	4	0.106704
591	0.26555	4	0.106704
592	0.26555	4	0.106704
593	0.26555	4	0.106704
594	0.26555	4	0.106704
595	0.26555	4	0.106704
596	0.26555	4	0.106704
597	0.26555	4	0.106704
598	0.26555	4	0.106704
599	0.26555	4	0.106704
600	0.26555	4	0.106704
601	0.26555	4	0.106704
602	0.26555	4	0.106704
603	0.26555	4	0.106704
604	0.26555	4	0.106704
605	0.26555	4	0.106704
606	0.26555	4	0.106704
607	0.26555	4	0.106704
608	0.26555	4	0.106704
609	0.26555	4	0.106704
610	0.26555	4	0.106704
611	0.26555	4	0.106704
612	0.26555	4	0.106704
613	0.26555	4	0.106704
614	0.26555	4	0.106704
615	0.26555	4	0.106704
616	0.26555	4	0.106704
617	0.26555	4	0.106704
618	0.26555	4	0.106704
619	0.26555	4	0.106704
620	0.26555	4	0.106704
621	0.26555	4	0.106704
622	0.26555	4	0.106704
623	0.26555	4	0.106704
624	0.26555	4	0.106704
625	0.26555	4	0.106704
626	0.26555	4	0.106704
627	0.26555	4	0.106704
628	0.26555	4	0.106704
629	0.26555	4	0.106704
630	0.26555	4	0.106704
631	0.26555	4	0.106704
632	0.26555	4	0.106704
633	0.26555	4	0.106704
634	0.26555	4	0.106704
635	0.26555	4	0.106704
636	0.26555	4	0.106704
637	0.26555	4	0.106704
638	0.26555	4	0.106704
639	0.26555	4	0.106704
640	0.26555	4	0.106704
641	0.26555	4	0.106704
642	0.26555	4	0.106704
643	0.26555	4	0.106704
644	0.26555	4	0.106704
645	0.26555	4	0.106704
646	0.26555	4	0.106704
647	0.26555	4	0.106704
648	0.26555	4	0.106704
649	0.26555	4	0.106704
650	0.26555	4	0.106704
651	0.26555	4	0.106704
652	0.26555	4	0.106704
653	0.26555	4	0.106704
654	0.26555	4	0.106704
655	0.26555	4	0.106704
656	0.26555	4	0.106704
657	0.26555	4	0.106704
658	0.26555	4	0.106704
659	0.26555	4	0.106704
660	0.26555	4	0.106704
661	0.26555	4	0.106704
662	0.26555	4	0.106704
663	0.26555	4	0.106704
664	0.26555	4	0.106704
665	0.26555	4	0.106704
666	0.26555	4	0.106704
667	0.26555	4	0.106704
668	0.26555	4	0.106704
669	0.26555	4	0.106704
670	0.26555	4	0.106704
671	0.26555	4	0.106704
672	0.26555	4	0.106704
673	0.26555	4	0.106704
674	0.26555	4	0.106704
675	0.26555	4	0.106704
676	0.26555	4	0.106704
677	0.26555	4	0.106704
678	0.26555	4	0.106704
679	0.26555	4	0.106704
680	0.26555	4	0.106704
681	0.26555	4	0.106704
682	0.26555	4	0.106704
683	0.26555	4	0.106704
684	0.26555	4	0.106704
685	0.26555	4	0.106704
686	0.26555	4	0.106704
687	0.26555	4	0.106704
688	0.26555	4	0.106704
689	0.26555	4	0.106704
690	0.26555	4	0.106704
691	0.26555	4	0.106704
692	0.26555	4	0.106704
693	0.26555	4	0.106704
694	0.26555	4	0.106704
695	0.26555	4	0.106704
696	0.26555	4	0.106704
697	0.26555	4	0.106704
698	0.26555	4	0.106704
699	0.26555	4	0.106704
700	0.26555	4	0.106704
701	0.26555	4	0.106704
702	0.26555	4	0.106704
703	0.26555	4	0.106704
704	0.26555	4	0.106704
705	0.26555	4	0.106704
706	0.26555	4	0.106704
707	0.26555	4	0.106704
708	0.26555	4	0.106704
709	0.26555	4	0.106704
710	0.26555	4	0.106704
711	0.26555	4	0.106704
712	0.26555	4	0.106704
713	0.26555	4	0.106704
714	0.26555	4	0.106704
715	0.26555	4	0.106704
716	0.26555	4	0.106704
717	0.26555	4	0.106704
718	0.26555	4	0.106704
719	0.26555	4	0.106704
720	0.26555	4	0.106704
721	0.26555	4	0.106704
722	0.26555	4	0.106704
723	0.26555	4	0.106704
724	0.26555	4	0.106704
725	0.26555	4	0.106704
726	0.26555	4	0.106704
727	0.26555	4	0.106704
728	0.26555	4	0.106704
729	0.26555	4	0.106704
730	0.26555	4	0.106704
731	0.26555	4	0.106704
732	0.26555	4	0.106704
733	0.26555	4	0.106704
734	0.26555	4	0.106704
735	0.26555	4	0.106704
736	0.26555	4	0.106704
737	0.26555	4	0.106704
738	0.26555	4	0.106704
739	0.26555	4	0.106704
740	0.26555	4	0.106704
741	0.26555	4	0.106704
742	0.26555	4	0.106704
743	0.26555	4	0.106704
744	0.26555	4	0.106704
745	0.26555	4	0.106704
746	0.26555	4	0.106704
747	0.26555	4	0.106704
748	0.26555	4	0.106704
749	0.26555	4	0.106704
750	0.26555	4	0.106704
751	0.26555	4	0.106704
752	0.26555	4	0.106704
753	0.26555	4	0.106704
754	0.26555	4	0.106704
755	0.26555	4	0.106704
756	0.26555	4	0.106704
757	0.26555	4	0.106704
758	0.26555	4	0.106704
759	0.26555	4	0.106704
760	0.26555	4	0.106704
761	0.26555	4	0.106704
762	0.26555	4	0.106704
763	0.26555	4	0.106704
764	0.26555	4	0.106704
765	0.26555	4	0.106704
766	0.26555	4	0.106704
767	0.26555	4	0.106704
768	0.26555	4	0.106704
769	0.26555	4	0.106704
770	0.26555	4	0.106704
771	0.26555	4	0.106704
772	0.26555	4	0.106704
773	0.26555	4	0.106704
774	0.26555	4	0.106704
775	0.26555	4	0.106704
776	0.26555	4	0.106704
777	0.26555	4	0.106704
778	0.26555	4	0.106704
779	0.26555	4	0.106704
780	0.26555	4	0.106704
781	0.26555	4	0.106704
782	0.26555	4	0.106704
783	0.26555	4	0.106704
784	0.26555	4	0.106704
785	0.26555	4	0.106704
786	0.26555	4	0.106704
787	0.26555	4	0.106704
788	0.26555	4	0.106704
789	0.26555	4	0.106704
790	0.26555	4	0.106704
791	0.26555	4	0.106704
792	0.26555	4	0.106704
793	0.26555	4	0.106704
794	0.26555	4	0.106704
795	0.26555	4	0.106704
796	0.26555	4	0.106704
797	0.26555	4	0.106704
798	0.26555	4	0.106704
799	0.26555	4	0.106704
800	0.26555	4	0.106704
801	0.26555	4	0.106704
802	0.26555	4	0.106704
803	0.26555	4	0.106704
804	0.26555	4	0.106704
805	0.26555	4	0.106704
806	0.26555	4	0.106704
807	0.26555	4	0.106704
808	0.26555	4	0.106704
809	0.26555	4	0.106704
810	0.26555	4	0.106704
811	0.26555	4	0.106704
812	0.26555	4	0.106704
813	0.26555	4	0.106704
814	0.26555	4	0.106704
815	0.26555	4	0.106704
816	0.26555	4	0.106704
817	0.26555	4	0.106704
818	0.26555	4	0.106704
819	0.26555	4	0.106704
820	0.26555	4	0.106704
821	0.26555	4	0.106704
822	0.26555	4	0.106704
823	0.26555	4	0.106704
824	0.26555	4	0.106704
825	0.26555	4	0.106704
826	0.26555	4	0.106704
827	0.26555	4	0.106704
828	0.26555	4	0.106704
829	0.26555	4	0.106704
830	0.26555	4	0.106704
831	0.26555	4	0.106704
832	0.26555	4	0.106704
833	0.26555	4	0.106704
834	0.26555	4	0.106704
835	0.26555	4	0.106704
836	0.26555	4	0.106704
837	0.26555	4	0.106704
838	0.26555	4	0.106704
839	0.26555	4	0.106704
840	0.26555	4	0.106704
841	0.26555	4	0.106704
842	0.26555	4	0.106704
843	0.26555	4	0.106704
844	0.26555	4	0.106704
845	0.26555	4	0.106704
846	0.26555	4	0.106704
847	0.26555	4	0.106704
848	0.26555	4	0.106704
849	0.26555	4	0.106704
850	0.26555	4	0.106704
851	0.26555	4	0.106704
852	0.26555	4	0.106704
853	0.26555	4	0.106704
854	0.26555	4	0.106704
855	0.26555	4	0.106704
856	0.26555	4	0.106704
857	0.26555	4	0.106704
858	0.26555	4	0.106704
859	0.26555	4	0.106704
860	0.26555	4	0.106704
861	0.26555	4	0.106704
862	0.26555	4	0.106704
863	0.26555	4	0.106704
864	0.26555	4	0.106704
865	0.26555	4	0.106704
866	0.26555	4	0.106704
867	0.26555	4	0.106704
868	0.26555	4	0.106704
869	0.26555	4	0.106704
870	0.26555	4	0.106704
871	0.26555	4	0.106704
872	0.26555	4	0.106704
873	0.26555	4	0.106704
874	0.26555	4	0.106704
875	0.26555	4	0.106704
876	0.26555	4	0.106704
877	0.26555	4	0.106704
878	0.26555	4	0.106704
879	0.26555	4	0.106704
880	0.26555	4	0.106704
881	0.26555	4	0.106704
882	0.26555	4	0.106704
883	0.26555	4	0.106704
884	0.26555	4	0.106704
885	0.26555	4	0.106704
886	0.26555	4	0.106704
887	0.26555	4	0.106704
888	0.26555	4	0.106704
889	0.26555	4	0.106704
890	0.26555	4	0.106704
891	0.26555	4	0.106704
892	0.26555	4	0.106704
893	0.26555	4	0.106704
894	0.26555	4	0.106704
895	0.26555	4	0.106704
896	0.26555	4	0.106704
897	0.26555	4	0.106704
898	0.26555	4	0.106704
899	0.26555	4	0.106704
900	0.26555	4	0.106704
901	0.26555	4	0.106704
902	0.26555	4	0.106704
903	0.26555	4	0.106704
904	0.26555	4	0.106704
905	0.26555	4	0.106704
906	0.26555	4	0.106704
907	0.26555	4	0.106704
908	0.26555	4	0.106704
909	0.26555	4	0.106704
910	0.26555	4	0.106704
911	0.26555	4	0.106704
912	0.26555	4	0.106704
913	0.26555	4	0.106704
914	0.26555	4	0.106704
915	0.26555	4	0.106704
916	0.26555	4	0.106704
917	0.26555	4	0.106704
918	0.26555	4	0.106704
919	0.26555	4	0.106704
920	0.26555	4	0.106704
921	0.26555	4	0.106704
922	0.26555	4	0.106704
923	0.26555	4	0.106704
924	0.26555	4	0.106704
925	0.26555	4	0.106704
926	0.26555	4	0.106704
927	0.26555	4	0.106704
928	0.26555	4	0.106704
929	0.26555	4	0.106704
930	0.26555	4	0.106704
931	0.26555	4	0.106704
932	0.26555	4	0.106704
933	0.26555	4	0.106704
934	0.26555	4	0.106704
935	0.26555	4	0.106704
936	0.26555	4	0.106704
937	0.26555	4	0.106704
938	0.26555	4	0.106704
939	0.26555	4	0.106704
940	0.26555	4	0.106704
941	0.26555	4	0.106704
942	0.26555	4	0.106704
943	0.26555	4	0.106704
944	0.26555	4	0.106704
945	0.26555	4	0.106704
946	0.26555	4	0.106704
947	0.26555	4	0.106704
948	0.26555	4	0.106704
949	0.26555	4	0.106704
950	0.26555	4	0.106704
951	0.26555	4	0.106704
952	0.26555	4	0.106704
953	0.26555	4	0.106704
954	0.26555	4	0.106704
955	0.26555	4	0.106704
956	0.26555	4	0.106704
957	0.26555	4	0.106704
958	0.26555	4	0.106704
959	0.26555	4	0.106704
960	0.26555	4	0.106704
961	0.26555	4	0.106704
962	0.26555	4	0.106704
963	0.26555	4	0.106704
964	0.26555	4	0.106704
965	0.26555	4	0.106704
966	0.26555	4	0.106704
967	0.26555	4	0.106704
968	0.26555	4	0.106704
969	0.26555	4	0.106704
970	0.26555	4	0.106704
971	0.26555	4	0.106704
972	0.26555	4	0.106704
973	0.26555	4	0.106704
974	0.26555	4	0.106704
975	0.26555	4	0.106704
976	0.26555	4	0.106704
977	0.26555	4	0.106704
978	0.26555	4	0.106704
979	0.26555	4	0.106704
980	0.26555	4	0.106704
981	0.26555	4	0.106704
982	0.26555	4	0.106704
983	0.26555	4	0.106704
984	0.26555	4	0.106704
985	0.26555	4	0.106704
986	0.26555	4	0.106704
987	0.26555	4	0.106704
988	0.26555	4	0.106704
989	0.26555	4	0.106704
990	0.26555	4	0.106704
991	0.26555	4	0.106704
992	0.26555	4	0.106704
993	0.26555	4	0.106704
994	0.26555	4	0.106704
995	0.26555	4	0.106704
996	0.26555	4	0.106704
997	0.26555	4	0.106704
998	0.26555	4	0.106704
999	0.26555	4	0.106704
1000	0.26555	4	0.106704
1001	0.26555	4	0.106704
1002	0.26555	4	0.106704
1003	0.26555	4	0.106704
1004	0.26555	4	0.106704
1005	0.26555	4	0.106704
1006	0.26555	4	0.106704
1007	0.26555	4	0.106704
1008	0.26555	4	0.106704
1009	0.26555	4	0.106704
1010	0.26555	4	0.106704
1011	0.26555	4	0.106704
1012	0.26555	4	0.106704
1013	0.26555	4	0.106704
1014	0.26555	4	0.106704
1015	0.26555	4	0.106704
1016	0.26555	4	0.106704
1017	0.26555	4	0.106704
1018	0.26555	4	0.106704
1019	0.26555	4	0.106704
1020	0.26555	4	0.106704
1021	0.26555	4	0.106704
1022	0.26555	4	0.106704
1023	0.26555	4	0.106704
1024	0.26555	4	0.106704
1025	0.26555	4	0.106704
1026	0.26555	4	0.106704
1027	0.26555	4	0.106704
1028	0.26555	4	0.106704
1029	0.26555	4	0.106704
1030	0.26555	4	0.106704
1031	0.26555	4	0.106704
1032	0.26555	4	0.106704
1033	0.26555	4	0.106704
1034	0.26555	4	0.106704
1035	0.26555	4	0.106704
1036	0.26555	4	0.106704
1037	0.26555	4	0.106704
1038	0.26555	4	0.106704
1039	0.26555	4	0.106704
1040	0.26555	4	0.106704
1041	0.26555	4	0.106704
1042	0.26555	4	0.106704
1043	0.26555	4	0.106704
1044	0.26555	4	0.106704
1045	0.26555	4	0.106704
1046	0.26555	4	0.106704
1047	0.26555	4	0.106704
1048	0.26555	4	0.106704
1049	0.26555	4	0.106704
1050	0.26555	4	0.106704
1051	0.26555	4	0.106704
1052	0.26555	4	0.106704
1053	0.26555	4	0.106704
1054	0.26555	4	0.106704
1055	0.26555	4	0.106704
1056	0.26555	4	0.106704
1057	0.26555	4	0.106704
1058	0.26555	4	0.106704
1059	0.26555	4	0.106704
1060	0.26555	4	0.106704
1061	0.26555	4	0.106704
1062	0.26555	4	0.106704
1063	0.26555	4	0.106704
1064	0.26555	4	0.106704
1065	0.26555	4	0.106704
1066	0.26555	4	0.106704
1067	0.26555	4	0.106704
1068	0.26555	4	0.106704
1069	0.26555	4	0.106704
1070	0.26555	4	0.106704
1071	0.26555	4	0.106704
1072	0.26555	4	0.106704
1073	0.26555	4	0.106704
1074	0.26555	4	0.106704
1075	0.26555	4	0.106704
1076	0.26555	4	0.106704
1077	0.26555	4	0.106704
1078	0.26555	4	0.106704
1079	0.26555	4	0.106704
1080	0.26555	4	0.106704
1081	0.26555	4	0.106704
1082	0.26555	4	0.106704
1083	0.26555	4	0.106704
1084	0.26555	4	0.106704
1085	0.26555	4	0.106704
1086	0.26555	4	0.106704
1087	0.26555	4	0.106704
1088	0.26555	4	0.106704
1089	0.26555	4	0.106704
1090	0.26555	4	0.106704
1091	0.26555	4	0.106704
1092	0.26555	4	0.106704
1093	0.26555	4	0.106704
1094	0.26555	4	0.106704
1095	0.26555	4	0.106704
1096	0.26555	4	0.106704
1097	0.26555	4	0.106704
1098	0.26555	4	0.106704
1099	0.26555	4	0.106704
1100	0.26555	4	0.106704
1101	0.26555	4	0.106704
1102	0.26555	4	0.106704
1103	0.26555	4	0.106704
1104	0.26555	4	0.106704
1105	0.26555	4	0.106704
1106	0.26555	4	0.106704
1107	0.26555	4	0.106704
1108	0.26555	4	0.106704
1109	0.26555	4	0.106704
1110	0.26555	4	0.106704
1111	0.26555	4	0.106704
1112	0.26555	4	0.106704
1113	0.26555	4	0.106704
1114	0.26555	4	0.106704
1115	0.26555	4	0.106704
1116	0.26555	4	0.106704
1117	0.26555	4	0.106704
1118	0.26555	4	0.106704
1119	0.26555	4	0.106704
1120	0.26555	4	0.106704
1121	0.26555	4	0.106704
1122	0.26555	4	0.106704
1123	0.26555	4	0.106704
1124	0.26555	4	0.106704
1125	0.26555	4	0.106704
1126	0.26555	4	0.106704
1127	0.26555	4	0.106704
1128	0.26555	4	0.106704
1129	0.26555	4	0.106704
1130	0.26555	4	0.106704
1131	0.26555	4	0.106704
1132	0.26555	4	0.106704
1133	0.26555	4	0.106704
1134	0.26555	4	0.106704
1135	0.26555	4	0.106704
1136	0.26555	4	0.106704
1137	0.26555	4	0.106704
1138	0.26555	4	0.106704
1139	0.26555	4	0.106704
1140	0.26555	4	0.106704
1141	0.26555	4	0.106704
1142	0.26555	4	0.106704
1143	0.26555	4	0.106704
1144	0.26555	4	0.106704
1145	0.26555	4	0.106704
1146	0.26555	4	0.106704
1147	0.26555	4	0.106704
1148	0.26555	4	0.106704
1149	0.26555	4	0.106704
1150	0.26555	4	0.106704
1151	0.26555	4	0.106704
1152	0.26555	4	0.106704
1153	0.26555	4	0.106704
1154	0.26555	4	0.106704
1155	0.26555	4	0.106704
1156	0.26555	4	0.106704
1157	0.26555	4	0.106704
1158	0.26555	4	0.106704
1159	0.26555	4	0.106704
1160	0.26555	4	0.106704
1161	0.26555	4	0.106704
1162	0.26555	4	0.106704
1163	0.26555	4	0.106704
1164	0.26555	4	0.106704
1165	0.26555	4	0.106704
1166	0.26555	4	0.106704
1167	0.26555	4	0.106704
1168	0.26555	4	0.106704
1169	0.26555	4	0.106704
1170	0.26555	4	0.106704
1171	0.26555	4	0.106704
1172	0.26555	4	0.106704
1173	0.26555	4	0.106704
1174	0.26555	4	0.106704
1175	0.26555	4	0.106704
1176	0.26555	4	0.106704
1177	0.26555	4	0.106704
1178	0.26555	4	0.106704
1179	0.26555	4	0.106704
1180	0.26555	4	0.106704
1181	0.26555	4	0.106704
1182	0.26555	4	0.106704
1183	0.26555	4	0.106704
1184	0.26555	4	0.106704
1185	0.26555	4	0.106704
1186	0.26555	4	0.106704
1187	0.26555	4	0.106704
1188	0.26555	4	0.106704
1189	0.26555	4	0.106704
1190	0.26555	4	0.106704
1191	0.26555	4	0.106704
1192	0.26555	4	0.106704
1193	0.26555	4	0.106704
1194	0.26555	4	0.106704
1195	0.26555	4	0.106704
1196	0.26555	4	0.106704
1197	0.26555	4	0.106704
1198	0.26555	4	0.106704
1199	0.26555	4	0.106704
1200	0.26555	4	0.106704
1201	0.26555	4	0.106704
1202	0.26555	4	0.106704
1203	0.26555	4	0.106704
1204	0.26555	4	0.106704
1205	0.26555	4	0.106704
1206	0.26555	4	0.106704
1207	0.26555	4	0.106704
1208	0.26555	4	0.106704
1209	0.26555	4	0.106704
1210	0.26555	4	0.106704
1211	0.26555	4	0.106704
1212	0.26555	4	0.106704
1213	0.26555	4	0.106704
1214	0.26555	4	0.106704
1215	0.26555	4	0.106704
1216	0.26555	4	0.106704
1217	0.26555	4	0.106704
1218	0.26555	4	0.106704
1219	0.26555	4	0.106704
1220	0.26555	4	0.106704
1221	0.26555	4	0.106704
1222	0.26555	4	0.106704
1223	0.26555	4	0.106704
1224	0.26555	4	0.106704
1225	0.26555	4	0.106704
1226	0.26555	4	0.106704
1227	0.26555	4	0.106704
1228	0.26555	4	0.106704
1229	0.26555	4	0.106704
1230	0.26555	4	0.106704
1231	0.26555	4	0.106704
1232	0.26555	4	0.106704
1233	0.26555	4	0.106704
1234	0.26555	4	0.106704
1235	0.26555	4	0.106704
1236	0.26555	4	0.106704
1237	0.26555	4	0.106704
1238	0.26555	4	0.106704
1239	0.26555	4	0.106704
1240	0.26555	4	0.106704
1241	0.26555	4	0.106704
1242	0.26555	4	0.106704
1243	0.26555	4	0.106704
1244	0.26555	4	0.106704
1245	0.26555	4	0.106704
1246	0.26555	4	0.106704
1247	0.26555	4	0.106704
1248	0.26555	4	0.106704
1249	0.26555	4	0.106704
1250	0.26555	4	0.106704
1251	0.26555	4	0.106704
1252	0.26555	4	0.106704
1253	0.26555	4	0.106704
1254	0.26555	4	0.106704
1255	0.26555	4	0.106704
1256	0.26555	4	0.106704
1257	0.26555	4	0.106704
1258	0.26555	4	0.106704
1259	0.26555	4	0.106704
1260	0.26555	4	0.106704
1261	0.26555	4	0.106704
1262	0.26555	4	0.106704
1263	0.26555	4	0.106704
1264	0.26555	4	0.106704
1265	0.26555	4	0.106704
1266	0.26555	4	0.106704
1267	0.26555	4	0.106704
1268	0.26555	4	0.106704
1269	0.26555	4	0.106704
1270	0.26555	4	0.106704
1271	0.26555	4	0.106704
1272	0.26555	4	0.106704
1273	0.26555	4	0.106704
1274	0.26555	4	0.106704
1275	0.26555	4	0.106704
1276	0.26555	4	0.106704
1277	0.26555	4	0.106704
1278	0.26555	4	0.106704
1279	0.26555	4	0.106704
1280	0.26555	4	0.106704
1281	0.26555	4	0.106704
1282	0.26555	4	0.106704
1283	0.26555	4	0.106704
1284	0.26555	4	0.106704
1285	0.26555	4	0.106704
1286	0.26555	4	0.106704
1287	0.26555	4	0.106704
1288	0.26555	4	0.106704
1289	0.26555	4	0.106704
1290	0.26555	4	0.106704
1291	0.26555	4	0.106704
1292	0.26555	4	0.106704
1293	0.26555	4	0.106704
1294	0.26555	4	0.106704
1295	0.26555	4	0.106704
1296	0.26555	4	0.106704
1297	0.26555	4	0.106704
1298	0.26555	4	0.106704
1299	0.26555	4	0.106704
1300	0.26555	4	0.106704
1301	0.26555	4	0.106704
1302	0.26555	4	0.106704
1303	0.26555	4	0.106704
1304	0.26555	4	0.106704
1305	0.26555	4	0.106704
1306	0.26555	4	0.106704
1307	0.26555	4	0.106704
1308	0.26555	4	0.106704
1309	0.26555	4	0.106704
1310	0.26555	4	0.106704
1311	0.26555	4	0.106704
1312	0.26555	4	0.106704
1313	0.26555	4	0.106704
1314	0.26555	4	0.106704
1315	0.26555	4	0.106704
1316	0.26555	4	0.106704
1317	0.26555	4	0.106704
1318	0.26555	4	0.106704
1319	0.26555	4	0.106704
1320	0.26555	4	0.106704
1321	0.26555	4	0.106704
1322	0.26555	4	0.106704
1323	0.26555	4	0.106704
1324	0.26555	4	0.106704
1325	0.26555	4	0.106704
1326	0.26555	4	0.106704
1327	0.26555	4	0.106704
1328	0.26555	4	0.106704
1329	0.26555	4	0.106704
1330	0.26555	4	0.106704
1331	0.26555	4	0.106704
1332	0.26555	4	0.106704
1333	0.26555	4	0.106704
1334	0.26555	4	0.106704
1335	0.26555	4	0.106704
1336	0.26555	4	0.106704
1337	0.26555	4	0.106704
1338	0.26555	4	0.106704
1339	0.26555	4	0.106704
1340	0.26555	4	0.106704
1341	0.26555	4	0.106704
1342	0.26555	4	0.106704
1343	0.26555	4	0.106704
1344	0.26555	4	0.106704
1345	0.26555	4	0.106704
1346	0.26555	4	0.106704
1347	0.26555	4	0.106704
1348	0.26555	4	0.106704
1349	0.26555	4	0.106704
1350	0.26555	4	0.106704
1351	0.26555	4	0.106704
1352	0.26555	4	0.106704
1353	0.26555	4	0.106704
1354	0.26555	4	0.106704
1355	0.26555	4	0.106704
1356	0.26555	4	0.106704
1357	0.26555	4	0.106704
1358	0.26555	4	0.106704
1359	0.26555	4	0.106704
1360	0.26555	4	0.106704
1361	0.26555	4	0.106704
1362	0.26555	4	0.106704
1363	0.26555	4	0.106704
1364	0.26555	4	0.106704
1365	0.26555	4	0.106704
1366	0.26555	4	0.106704
1367	0.26555	4	0.106704
1368	0.26555	4	0.106704
1369	0.26555	4	0.106704
1370	0.26555	4	0.106704
1371	0.26555	4	0.106704
1372	0.26555	4	0.106704
1373	0.26555	4	0.106704
1374	0.26555	4	0.106704
1375	0.26555	4	0.106704
1376	0.26555	4	0.106704
1377	0.26555	4	0.106704
1378	0.26555	4	0.106704
1379	0.26555	4	0.106704
1380	0.26555	4	0.106704
1381	0.26555	4	0.106704
1382	0.26555	4	0.106704
1383	0.26555	4	0.106704
1384	0.26555	4	0.106704
1385	0.26555	4	0.106704
1386	0.26555	4	0.106704
1387	0.26555	4	0.106704
1388	0.26555	4	0.106704
1389	0.26555	4	0.106704
1390	0.26555	4	0.106704
1391	0.26555	4	0.106704
1392	0.26555	4	0.106704
1393	0.26555	4	0.106704
1394	0.26555	4	0.106704
1395	0.26555	4	0.106704
1396	0.26555	4	0.106704
1397	0.26555	4	0.106704
1398	0.26555	4	0.106704
1399	0.26555	4	0.106704
1400	0.26555	4	0.106704
1401	0.26555	4	0.106704
1402	0.26555	4	0.106704
1403	0.26555	4	0.106704
1404	0.26555	4	0.106704
1405	0.26555	4	0.106704
1406	0.26555	4	0.106704
1407	0.26555	4	0.106704
1408	0.26555	4	0.106704
1409	0.26555	4	0.106704
1410	0.26555	4	0.106704
1411	0.26555	4	0.106704
1412	0.26555	4	0.106704
1413	0.26555	4	0.106704
1414	0.26555	4	0.106704
1415	0.26555	4	0.106704
1416	0.26555	4	0.106704
1417	0.26555	4	0.106704
1418	0.26555	4	0.106704
1419	0.26555	4	0.106704
1420	0.26555	4	0.106704
1421	0.26555	4	0.106704
1422	0.26555	4	0.106704
1423	0.26555	4	0.106704
1424	0.26555	4	0.106704
1425	0.26555	4	0.106704
1426	0.26555	4	0.106704
1427	0.26555	4	0.106704
1428	0.26555	4	0.106704
1429	0.26555	4	0.106704
1430	0.26555	4	0.106704
1431	0.26555	4	0.106704
1432	0.26555	4	0.106704
1433	0.26555	4	0.106704
1434	0.26555	4	0.106704
1435	0.26555	4	0.106704
1436	0.26555	4	0.106704
1437	0.26555	4	0.106704
1438	0.26555	4	0.106704
1439	0.26555	4	0.106704
1440	0.26555	4	0.106704
1441	0.26555	4	0.106704
1442	0.26555	4	0.106704
1443	0.26555	4	0.106704
1444	0.26555	4	0.106704
1445	0.26555	4	0.106704
1446	0.26555	4	0.106704
1447	0.26555	4	0.106704
1448	0.26555	4	0.106704
1449	0.26555	4	0.106704
1450	0.26555	4	0.106704
1451	0.26555	4	0.106704
1452	0.26555	4	0.106704
1453	0.26555	4	0.106704
1454	0.26555	4	0.106704
1455	0.26555	4	0.106704
1456	0.26555	4	0.106704
1457	0.26555	4	0.106704
1458	0.26555	4	0.106704
1459	0.26555	4	0.106704
1460	0.26555	4	0.106704
1461	0.26555	4	0.106704
1462	0.26555	4	0.106704
1463	0.26555	4	0.106704
1464	0.26555	4	0.106704
1465	0.26555	4	0.106704
1466	0.26555	4	0.106704
1467	0.26555	4	0.106704
1468	0.26555	4	0.106704
1469	0.26555	4	0.106704
1470	0.26555	4	0.106704
1471	0.26555	4	0.106704
1472	0.26555	4	0.106704
1473	0.26555	4	0.106704
1474	0.26555	4	0.106704
1475	0.26555	4	0.106704
1476	0.26555	4	0.106704
1477	0.26555	4	0.106704
1478	0.26555	4	0.106704
1479	0.26555	4	0.106704
1480	0.26555	4	0.106704
1481	0.26555	4	0.106704
1482	0.26555	4	0.106704
1483	0.26555	4	0.106704
1484	0.26555	4	0.106704
1485	0.26555	4	0.106704
1486	0.26555	4	0.106704
1487	0.26555	4	0.106704
1488	0.26555	4	0.106704
1489	0.26555	4	0.106704
1490	0.26555	4	0.106704
1491	0.26555	4	0.106704
1492	0.26555	4	0.106704
1493	0.26555	4	0.106704
1494	0.26555	4	0.106704
1495	0.26555	4	0.106704
1496	0.26555	4	0.106704
1497	0.26555	4	0.106704
1498	0.26555	4	0.106704
1499	0.26555	4	0.106704
1500	0.26555	4	0.106704
1501	0.26555	4	0.106704
1502	0.26555	4	0.106704
1503	0.26555	4	0.106704
1504	0.26555	4	0.106704
1505	0.26555	4	0.106704
1506	0.26555	4	0.106704
1507	0.26555	4	0.106704
1508	0.26555	4	0.106704
1509	0.26555	4	0.106704
1510	0.26555	4	0.106704
1511	0.26555	4	0.106704
1512	0.26555	4	0.106704
1513	0.26555	4	0.106704
1514	0.26555	4	0.106704
1515	0.26555	4	0.106704
1516	0.26555	4	0.106704
1517	0.26555	4	0.106704
1518	0.26555	4	0.106704
1519	0.26555	4	0.106704
1520	0.26555	4	0.106704
1521	0.26555	4	0.106704
1522	0.26555	4	0.106704
1523	0.26555	4	0.106704
1524	0.26555	4	0.106704
1525	0.26555	4	0.106704
1526	0.26555	4	0.106704
1527	0.26555	4	0.106704
1528	0.26555	4	0.106704
1529	0.26555	4	0.106704
1530	0.26555	4	0.106704
1531	0.26555	4	0.106704
1532	0.26555	4	0.106704
1533	0.26555	4	0.106704
1534	0.26555	4	0.106704
1535	0.26555	4	0.106704
1536	0.26555	4	0.106704
1537	0.26555	4	0.106704
1538	0.26555	4	0.106704
1539	0.26555	4	0.106704
1540	0.26555	4	0.106704
1541	0.26555	4	0.106704
1542	0.26555	4	0.106704
1543	0.26555	4	0.106704
1544	0.26555	4	0.106704
1545	0.26555	4	0.106704
1546	0.26555	4	0.106704
1547	0.26555	4	0.106704
1548	0.26555	4	0.106704
1549	0.26555	4	0.106704
1550	0.26555	4	0.106704
1551	0.26555	4	0.106704
1552	0.26555	4	0.106704
1553	0.26555	4	0.106704
1554	0.26555	4	0.106704
1555	0.26555	4	0.106704
1556	0.26555	4	0.106704
1557	0.26555	4	0.106704
1558	0.26555	4	0.106704
1559	0.26555	4	0.106704
1560	0.26555	4	0.106704
1561	0.26555	4	0.106704
1562	0.26555	4	0.106704
1563	0.26555	4	0.106704
1564	0.26555	4	0.106704
1565	0.26555	4	0.106704
1566	0.26555	4	0.106704
1567	0.26555	4	0.106704
1568	0.26555	4	0.106704
1569	0.26555	4	0.106704
1570	0.26555	4	0.106704
1571	0.26555	4	0.106704
1572	0.26555	4	0.106704
1573	0.26555	4	0.106704
1574	0.26555	4	0.106704
1575	0.26555	4	0.106704
1576	0.26555	4	0.106704
1577	0.26555	4	0.106704
1578	0.26555	4	0.106704
1579	0.26555	4	0.106704
1580	0.26555	4	0.106704
1581	0.26555	4	0.106704
1582	0.26555	4	0.106704
1583	0.26555	4	0.106704
1584	0.26555	4	0.106704
1585	0.26555	4	0.106704
1586	0.26555	4	0.106704
1587	0.26555	4	0.106704
1588	0.26555	4	0.106704
1589	0.26555	4	0.106704
1590	0.26555	4	0.106704
1591	0.26555	4	0.106704
1592	0.26555	4	0.106704
1593	0.26555	4	0.106704
1594	0.26555	4	0.106704
1595	0.26555	4	0.106704
1596	0.26555	4	0.106704
1597	0.26555	4	0.106704
1598	0.26555	4	0.106704
1599	0.26555	4	0.106704
1600	0.26555	4	0.106704
1601	0.26555	4	0.106704
1602	0.26555	4	0.106704
1603	0.26555	4	0.106704
1604	0.26555	4	0.106704
1605	0.26555	4	0.106704
1606	0.26555	4	0.106704
1607	0.26555	4	0.106704
1608	0.26555	4	0.106704
1609	0.26555	4	0.106704
1610	0.26555	4	0.106704
1611	0.26555	4	0.106704
1612	0.26555	4	0.106704
1613	0.26555	4	0.106704
1614	0.26555	4	0.106704
1615	0.26555	4	0.106704
1616	0.26555	4	0.106704
1617	0.26555	4	0.106704
1618	0.26555	4	0.106704
1619	0.26555	4	0.106704
1620	0.26555	4	0.106704
1621	0.26555	4	0.106704
1622	0.26555	4	0.106704
1623	0.26555	4	0.106704
1624	0.26555	4	0.106704
1625	0.26555	4	0.106704
1626	0.26555	4	0.106704
1627	0.26555	4	0.106704
1628	0.26555	4	0.106704
1629	0.26555	4	0.106704
1630	0.26555	4	0.106704
1631	0.26555	4	0.106704
1632	0.26555	4	0.106704
1633	0.26555	4	0.106704
1634	0.26555	4	0.106704
1635	0.26555	4	0.106704
1636	0.26555	4	0.106704
1637	0.26555	4	0.106704
1638	0.26555	4	0.106704
1639	0.26555	4	0.106704
1640	0.26555	4	0.106704
1641	0.26555	4	0.106704
1642	0.26555	4	0.106704
1643	0.26555	4	0.106704
1644	0.26555	4	0.106704
1645	0.26555	4	0.106704
1646	0.26555	4	0.106704
1647	0.26555	4	0.106704
1648	0.26555	4	0.106704
1649	0.26555	4	0.106704
1650	0.26555	4	0.106704
1651	0.26555	4	0.106704
1652	0.26555	4	0.106704
1653	0.26555	4	0.106704
1654	0.26555	4	0.106704
1655	0.26555	4	0.106704
1656	0.26555	4	0.106704
1657	0.26555	4	0.106704
1658	0.26555	4	0.106704
1659	0.26555	4	0.106704
1660	0.26555	4	0.106704
1661	0.26555	4	0.106704
1662	0.26555	4	0.106704
1663	0.26555	4	0.106704
1664	0.26555	4	0.106704
1665	0.26555	4	0.106704
1666	0.26555	4	0.106704
1667	0.26555	4	0.106704
1668	0.26555	4	0.106704
1669	0.26555	4	0.106704
1670	0.26555	4	0.106704
1671	0.26555	4	0.106704
1672	0.26555	4	0.106704
1673	0.26555	4	0.106704
1674	0.26555	4	0.106704
1675	0.26555	4	0.106704
1676	0.26555	4	0.106704
1677	0.26555	4	0.106704
1678	0.26555	4	0.106704
1679	0.26555	4	0.106704
1680	0.26555	4	0.106704
1681	0.26555	4	0.106704
1682	0.26555	4	0.106704
1683	0.26555	4	0.106704
1684	0.26555	4	0.106704
1685	0.26555	4	0.106704
1686	0.26555	4	0.106704
1687	0.26555	4	0.106704
1688	0.26555	4	0.106704
1689	0.26555	4	0.106704
1690	0.26555	4	0.106704
1691	0.26555	4	0.106704
1692	0.26555	4	0.106704
1693	0.26555	4	0.106704
1694	0.26555	4	0.106704
1695	0.26555	4	0.106704
1696	0.26555	4	0.106704
1697	0.26555	4	0.106704
1698	0.26555	4	0.106704
1699	0.26555	4	0.106704
1700	0.26555	4	0.106704
1701	0.26555	4	0.106704
1702	0.26555	4	0.106704
1703	0.26555	4	0.106704
1704	0.26555	4	0.106704
1705	0.26555	4	0.106704
1706	0.26555	4	0.106704
1707	0.26555	4	0.106704
1708	0.26555	4	0.106704
1709	0.26555	4	0.106704
1710	0.26555	4	0.106704
1711	0.26555	4	0.106704
1712	0.26555	4	0.106704
1713	0.26555	4	0.106704
1714	0.26555	4	0.106704
1715	0.26555	4	0.106704
1716	0.26555	4	0.106704
1717	0.26555	4	0.106704
1718	0.26555	4	0.106704
1719	0.26555	4	0.106704
1720	0.26555	4	0.106704
1721	0.26555	4	0.106704
1722	0.26555	4	0.106704
1723	0.26555	4	0.106704
1724	0.26555	4	0.106704
1725	0.26555	4	0.106704
1726	0.26555	4	0.106704
1727	0.26555	4	0.106704
1728	0.26555	4	0.106704
1729	0.26555	4	0.106704
1730	0.26555	4	0.106704
1731	0.26555	4	0.106704
1732	0.26555	4	0.106704
1733	0.26555	4	0.106704
1734	0.26555	4	0.106704
1735	0.26555	4	0.106704
1736	0.26555	4	0.106704
1737	0.26555	4	0.106704
1738	0.26555	4	0.106704
1739	0.26555	4	0.106704
1740	0.26555	4	0.106704
1741	0.26555	4	0.106704
1742	0.26555	4	0.106704
1743	0.26555	4	0.106704
1744	0.26555	4	0.106704
1745	0.26555	4	0.106704
1746	0.26555	4	0.106704
1747	0.26555	4	0.106704
1748	0.26555	4	0.106704
1749	0.26555	4	0.106704
1750	0.26555	4	0.106704
1751	0.26555	4	0.106704
1752	0.26555	4	0.106704
1753	0.26555	4	0.106704
1754	0.26555	4	0.106704
1755	0.26555	4	0.106704
1756	0.26555	4	0.106704
1757	0.26555	4	0.106704
1758	0.26555	4	0.106704
1759	0.26555	4	0.106704
1760	0.26555	4	0.106704
1761	0.26555	4	0.106704
1762	0.26555	4	0.106704
1763	0.26555	4	0.106704
1764	0.26555	4	0.106704
1765	0.26555	4	0.106704
1766	0.26555	4	0.106704
1767	0.26555	4	0.106704
1768	0.26555	4	0.106704
1769	0.26555	4	0.106704
1770	0.26555	4	0.106704
1771	0.26555	4	0.106704
1772	0.26555	4	0.106704
1773	0.26555	4	0.106704
1774	0.26555	4	0.106704
1775	0.26555	4	0.106704
1776	0.26555	4	0.106704
1777	0.26555	4	0.106704
1778	0.26555	4	0.106704
1779	0.26555	4	0.106704
1780	0.26555	4	0.106704
1781	0.26555	4	0.106704
1782	0.26555	4	0.106704
1783	0.26555	4	0.106704
1784	0.26555	4	0.106704
1785	0.26555	4	0.106704
1786	0.26555	4	0.106704
1787	0.26555	4	0.106704
1788	0.26555	4	0.106704
1789	0.26555	4	0.106704
1790	0.26555	4	0.106704
1791	0.26555	4	0.106704
1792	0.26555	4	0.106704
1793	0.26555	4	0.106704
1794	0.26555	4	0.106704
1795	0.26555	4	0.106704
1796	0.26555	4	0.106704
1797	0.26555	4	0.106704
1798	0.26555	4	0.106704
1799	0.26555	4	0.106704
1800	0.26555	4	0.106704
1801	0.26555	4	0.106704
1802	0.26555	4	0.106704
1803	0.26555	4	0.106704
1804	0.26555	4	0.106704
1805	0.26555	4	0.106704
1806	0.26555	4	0.106704
1807	0.26555	4	0.106704
1808	0.26555	4	0.106704
1809	0.26555	4	0.106704
1810	0.26555	4	0.106704
1811	0.26555	4	0.106704
1812	0.26555	4	0.106704
1813	0.26555	4	0.106704
1814	0.26555	4	0.106704
1815	0.26555	4	0.106704
1816	0.26555	4	0.106704
1817	0.26555	4	0.106704
1818	0.26555	4	0.106704
1819	0.26555	4	0.106704
1820	0.26555	4	0.106704
1821	0.26555	4	0.106704
1822	0.26555	4	0.106704
1823	0.26555	4	0.106704
1824	0.26555	4	0.106704
1825	0.26555	4	0.106704
1826	0.26555	4	0.106704
1827	0.26555	4	0.106704
1828	0.26555	4	0.106704
1829	0.26555	4	0.106704
1830	0.26555	4	0.106704
1831	0.26555	4	0.106704
1832	0.26555	4	0.106704
1833	0.26555	4	0.106704
1834	0.26555	4	0.106704
1835	0.26555	4	0.106704
1836	0.26555	4	0.106704
1837	0.26555	4	0.106704
1838	0.26555	4	0.106704
1839	0.26555	4	0.106704
1840	0.26555	4	0.106704
1841	0.26555	4	0.106704
1842	0.26555	4	0.106704
1843	0.26555	4	0.106704
1844	0.26555	4	0.106704
1845	0.26555	4	0.106704
1846	0.26555	4	0.106704
1847	0.26555	4	0.106704
1848	0.26555	4	0.106704
1849	0.26555	4	0.106704
1850	0.26555	4	0.106704
1851	0.26555	4	0.106704
1852	0.26555	4	0.106704
1853	0.26555	4	0.106704
1854	0.26555	4	0.106704
1855	0.26555	4	0.106704
1856	0.26555	4	0.106704
1857	0.26555	4	0.106704
1858	0.26555	4	0.106704
1859	0.26555	4	0.106704
1860	0.26555	4	0.106704
1861	0.26555	4	0.106704
1862	0.26555	4	0.106704
1863	0.26555	4	0.106704
1864	0.26555	4	0.106704
1865	0.26555	4	0.106704
1866	0.26555	4	0.106704
1867	0.26555	4	0.106704
1868	0.26555	4	0.106704
1869	0.26555	4	0.106704
1870	0.26555	4	0.106704
1871	0.26555	4	0.106704
1872	0.26555	4	0.106704
1873	0.26555	4	0.106704
1874	0.26555	4	0.106704
1875	0.26555	4	0.106704
1876	0.26555	4	0.106704
1877	0.26555	4	0.106704
1878	0.26555	4	0.106704
1879	0.26555	4	0.106704
1880	0.26555	4	0.106704
1881	0.26555	4	0.106704
1882	0.26555	4	0.106704
1883	0.26555	4	0.106704
1884	0.26555	4	0.106704
1885	0.26555	4	0.106704
1886	0.26555	4	0.106704
1887	0.26555	4	0.106704
1888	0.26555	4	0.106704
1889	0.26555	4	0.106704
1890	0.26555	4	0.106704
1891	0.26555	4	0.106704
1892	0.26555	4	0.106704
1893	0.26555	4	0.106704
1894	0.26555	4	0.106704
1895	0.26555	4	0.106704
1896	0.26555	4	0.106704
1897	0.26555	4	0.106704
1898	0.26555	4	0.106704
1899	0.26555	4	0.106704
1900	0.26555	4	0.106704
1901	0.26555	4	0.106704
1902	0.26555	4	0.106704
1903	0.26555	4	0.106704
1904	0.26555	4	0.106704
1905	0.26555	4	0.106704
1906	0.26555	4	0.106704
1907	0.26555	4	0.106704
1908	0.26555	4	0.106704
1909	0.26555	4	0.106704
1910	0.26555	4	0.106704
1911	0.26555	4	0.106704
1912	0.26555	4	0.106704
1913	0.26555	4	0.106704
1914	0.26555	4	0.106704
1915	0.26555	4	0.106704
1916	0.26555	4	0.106704
1917	0.26555	4	0.106704
1918	0.26555	4	0.106704
1919	0.26555	4	0.106704
1920	0.26555	4	0.106704
1921	0.26555	4	0.106704
1922	0.26555	4	0.106704
1923	0.26555	4	0.106704
1924	0.26555	4	0.106704
1925	0.26555	4	0.106704
1926	0.26555	4	0.106704
1927	0.26555	4	0.106704
1928	0.26555	4	0.106704
1929	0.26555	4	0.106704
1930	0.26555	4	0.106704
1931	0.26555	4	0.106704
1932	0.26555	4	0.106704
1933	0.26555	4	0.106704
1934	0.26555	4	0.106704
1935	0.26555	4	0.106704
1936	0.26555	4	0.106704
1937	0.26555	4	0.106704
1938	0.26555	4	0.106704
1939	0.26555	4	0.106704
1940	0.26555	4	0.106704
1941	0.26555	4	0.106704
1942	0.26555	4	0.106704
1943	0.26555	4	0.106704
1944	0.26555	4	0.106704
1945	0.26555	4	0.106704
1946	0.26555	4	0.106704
1947	0.26555	4	0.106704
1948	0.26555	4	0.106704
1949	0.26555	4	0.106704
1950	0.26555	4	0.106704
1951	0.26555	4	0.106704
1952	0.26555	4	0.106704
1953	0.26555	4	0.106704
1954	0.26555	4	0.106704
1955	0.26555	4	0.106704
1956	0.26555	4	0.106704
1957	0.26555	4	0.106704
1958	0.26555	4	0.106704
1959	0.26555	4	0.106704
1960	0.26555	4	0.106704
1961	0.26555	4	0.106704
1962	0.26555	4	0.106704
1963	0.26555	4	0.106704
1964	0.26555	4	0.106704
1965	0.26555	4	0.106704
1966	0.26555	4	0.106704
1967	0.26555	4	0.106704
1968	0.26555	4	0.106704
1969	0.26555	4	0.106704
1970	0.26555	4	0.106704
1971	0.26555	4	0.106704
1972	0.26555	4	0.106704
1973	0.26555	4	0.106704
1974	0.26555	4	0.106704
1975	0.26555	4	0.106704
1976	0.26555	4	0.106704
1977	0.26555	4	0.106704
1978	0.26555	4	0.106704
1979	0.26555	4	0.106704
1980	0.26555	4	0.106704
1981	0.26555	4	0.106704
1982	0.26555	4	0.106704
1983	0.26555	4	0.106704
1984	0.26555	4	0.106704
1985	0.26555	4	0.106704
1986	0.26555	4	0.106704
1987	0.26555	4	0.106704
1988	0.26555	4	0.106704
1989	0.26555	4	0.106704
1990	0.26555	4	0.106704
1991	0.26555	4	0.106704
1992	0.26555	4	0.106704
1993	0.26555	4	0.106704
1994	0.26555	4	0.106704
1995	0.26555	4	0.106704
1996	0.26555	4	0.106704
1997	0.26555	4	0.106704
1998	0.26555	4	0.106704
1999	0.26555	4	0.106704
2000	0.26555	4	0.106704
[truncated: 3,001 more rows]
