# Supplementary material for: Aspiration-driven co-evolution of cooperation with individual behavioral diversity
Source: PLoS One. 2023 Sep 15;18(9):e0291134. doi: 10.1371/journal.pone.0291134 (PMC10503719; doi:10.1371/journal.pone.0291134)
Supplement: S1 Data — (ZIP) [file pone.0291134.s001.zip › M1/v2-L=200/data/aspiration_time,b=1.44_frequency.txt]

1	0.5	0.5	0
2	0.65322	0.67149	0.461673
3	0.729088	0.791904	0.517867
4	0.756236	0.883886	0.562349
5	0.753212	0.961613	0.583475
6	0.731642	1.03087	0.586815
7	0.699717	1.09509	0.578616
8	0.665074	1.16009	0.558393
9	0.629658	1.2274	0.532473
10	0.594737	1.29598	0.503503
11	0.561416	1.36347	0.475481
12	0.530426	1.42888	0.44597
13	0.501473	1.49791	0.4182
14	0.475004	1.57873	0.390459
15	0.451024	1.64329	0.36455
16	0.429607	1.71033	0.341049
17	0.409814	1.76366	0.319481
18	0.392085	1.80665	0.29951
19	0.375885	1.87193	0.280604
20	0.361669	1.90504	0.263985
21	0.348887	1.94398	0.24847
22	0.337567	1.99362	0.235135
23	0.327158	2.04003	0.222708
24	0.318225	2.08849	0.211071
25	0.310239	2.10382	0.200463
26	0.302877	2.16528	0.1925
27	0.296114	2.22649	0.185115
28	0.290007	2.29803	0.176953
29	0.284373	2.3569	0.170978
30	0.279296	2.39999	0.164268
31	0.274618	2.42535	0.159096
32	0.270506	2.48081	0.153317
33	0.266622	2.52876	0.149503
34	0.263232	2.58093	0.146181
35	0.260044	2.62904	0.141579
36	0.257146	2.70432	0.138275
37	0.254811	2.72159	0.13424
38	0.252536	2.74364	0.131735
39	0.250619	2.75844	0.128525
40	0.248856	2.79755	0.125683
41	0.247043	2.82938	0.124442
42	0.245715	2.84963	0.121375
43	0.244505	2.86023	0.118882
44	0.243267	2.92418	0.118484
45	0.242274	2.95206	0.117112
46	0.241208	2.9911	0.115847
47	0.240013	3.05589	0.114642
48	0.239043	3.13739	0.11379
49	0.238058	3.1937	0.112419
50	0.237124	3.23183	0.111125
51	0.236375	3.24772	0.109022
52	0.235673	3.27773	0.108177
53	0.235118	3.27619	0.107169
54	0.23448	3.32365	0.106351
55	0.233783	3.34145	0.105392
56	0.233135	3.38354	0.104686
57	0.232705	3.3715	0.103368
58	0.232474	3.36863	0.102567
59	0.232143	3.39061	0.101739
60	0.231884	3.4251	0.101862
61	0.23159	3.45881	0.101145
62	0.231465	3.45038	0.100397
63	0.231039	3.535	0.10044
64	0.230874	3.54807	0.100289
65	0.230565	3.56109	0.0999055
66	0.230256	3.61502	0.0995689
67	0.229889	3.65952	0.0994107
68	0.229563	3.69051	0.0990117
69	0.229262	3.70781	0.0987024
70	0.229098	3.70622	0.0978436
71	0.229001	3.69165	0.0974531
72	0.228856	3.70701	0.0970005
73	0.228743	3.69839	0.0965554
74	0.228682	3.70084	0.0959308
75	0.228668	3.7085	0.0956239
76	0.228606	3.72921	0.0955226
77	0.228605	3.73823	0.0953674
78	0.22857	3.75711	0.0950887
79	0.228577	3.76019	0.0945049
80	0.228584	3.76553	0.0943086
81	0.228678	3.76574	0.0940175
82	0.228705	3.7899	0.0943726
83	0.228753	3.78878	0.0944648
84	0.228741	3.80903	0.0941698
85	0.228739	3.79969	0.0938467
86	0.228796	3.79717	0.0935206
87	0.228869	3.79985	0.0933987
88	0.228965	3.79749	0.0931065
89	0.229117	3.78995	0.0930717
90	0.229161	3.80628	0.0934571
91	0.229315	3.78663	0.0935965
92	0.229523	3.78275	0.0935773
93	0.229695	3.77659	0.093704
94	0.229765	3.78063	0.0941005
95	0.229874	3.8004	0.0943244
96	0.229906	3.83104	0.094358
97	0.22995	3.84007	0.0942577
98	0.230033	3.84207	0.0939773
99	0.230053	3.8565	0.0942357
100	0.230137	3.85813	0.0940667
101	0.230143	3.8674	0.0941161
102	0.230237	3.87026	0.0938132
103	0.230301	3.85701	0.0933023
104	0.230369	3.86196	0.0930879
105	0.230477	3.86286	0.0930679
106	0.23059	3.85144	0.0932274
107	0.230711	3.84212	0.0930259
108	0.230789	3.85967	0.0934154
109	0.23091	3.86685	0.0933662
110	0.231024	3.86345	0.0932222
111	0.231124	3.87183	0.093302
112	0.231164	3.88181	0.0936543
113	0.231218	3.87174	0.0934027
114	0.23131	3.86615	0.0933187
115	0.231462	3.8595	0.0935337
116	0.231563	3.86241	0.0934298
117	0.231627	3.86408	0.0934334
118	0.231745	3.84931	0.0930453
119	0.231921	3.83904	0.0931353
120	0.23201	3.84172	0.093708
121	0.23218	3.86533	0.0938619
122	0.232254	3.87831	0.0945246
123	0.232271	3.88246	0.0944835
124	0.232196	3.89699	0.0946459
125	0.232133	3.89633	0.0949021
126	0.232131	3.89504	0.0945535
127	0.232122	3.90379	0.0943141
128	0.232085	3.9164	0.0942984
129	0.232112	3.917	0.0942048
130	0.232115	3.91343	0.0942423
131	0.232218	3.89807	0.0940366
132	0.232256	3.9181	0.0940156
133	0.232255	3.9257	0.0938283
134	0.232243	3.93065	0.0942278
135	0.23223	3.93937	0.0942879
136	0.232228	3.93529	0.0942384
137	0.232275	3.94009	0.0943077
138	0.232256	3.9365	0.0942218
139	0.232223	3.94331	0.0941341
140	0.232199	3.95751	0.0942813
141	0.232203	3.95005	0.094062
142	0.23214	3.9506	0.0942758
143	0.232146	3.95258	0.0941089
144	0.232127	3.95889	0.0941562
145	0.232071	3.9672	0.094292
146	0.232029	3.97228	0.0941618
147	0.232009	3.97206	0.094049
148	0.232036	3.95919	0.0938506
149	0.232048	3.95778	0.0938149
150	0.232032	3.9695	0.0939659
151	0.232021	3.9659	0.0938869
152	0.232031	3.96619	0.0937864
153	0.232046	3.95926	0.0937576
154	0.232062	3.95967	0.093558
155	0.232086	3.9644	0.0936084
156	0.232072	3.96509	0.0935681
157	0.232107	3.94962	0.0933785
158	0.23222	3.94185	0.0933865
159	0.232287	3.93553	0.093693
160	0.232362	3.93664	0.0938289
161	0.232409	3.93982	0.0938581
162	0.232464	3.93646	0.0937417
163	0.2325	3.94116	0.0938022
164	0.232529	3.95198	0.0942288
165	0.232557	3.95867	0.0944096
166	0.23258	3.9571	0.0940913
167	0.232589	3.96121	0.0940475
168	0.23263	3.95887	0.093877
169	0.232635	3.95675	0.093861
170	0.232619	3.95763	0.0938111
171	0.232654	3.95904	0.0937953
172	0.232695	3.958	0.0936763
173	0.232768	3.95728	0.0937784
174	0.23279	3.95133	0.0937228
175	0.232835	3.95278	0.0937162
176	0.23284	3.96098	0.0939155
177	0.232847	3.96278	0.0942574
178	0.232853	3.95809	0.0939369
179	0.232872	3.9484	0.0939181
180	0.23288	3.95068	0.0939411
181	0.232895	3.95382	0.0939397
182	0.2329	3.9564	0.0939484
183	0.232933	3.95581	0.0940044
184	0.232932	3.95028	0.0941094
185	0.232933	3.95899	0.0940859
186	0.232915	3.96385	0.0942882
187	0.232877	3.96829	0.0941837
188	0.232819	3.97267	0.0946651
189	0.232785	3.97097	0.0941905
190	0.232792	3.96855	0.0943875
191	0.232721	3.97768	0.0943783
192	0.232694	3.98642	0.0944308
193	0.232664	3.9888	0.0943126
194	0.232634	3.98666	0.0942589
195	0.232618	3.98461	0.0942176
196	0.232631	3.97064	0.0941432
197	0.232647	3.97471	0.09411
198	0.232652	3.97298	0.0940784
199	0.232655	3.98118	0.0941802
200	0.232646	3.97754	0.0941046
201	0.232682	3.96781	0.0939996
202	0.232716	3.96145	0.0939705
203	0.232791	3.9514	0.0939217
204	0.232828	3.95346	0.0939828
205	0.232855	3.95825	0.0940329
206	0.23288	3.96135	0.0940436
207	0.232891	3.96784	0.0941151
208	0.232891	3.97482	0.0940568
209	0.232894	3.97667	0.0940915
210	0.232885	3.98164	0.0942008
211	0.232866	3.98707	0.0942828
212	0.23286	3.98347	0.0942079
213	0.232845	3.98534	0.0942235
214	0.232828	3.98902	0.0941711
215	0.232822	3.98763	0.0941159
216	0.232809	3.99035	0.0941032
217	0.232799	3.99049	0.0940873
218	0.23279	3.99232	0.094111
219	0.232797	3.99237	0.0941166
220	0.232795	3.99541	0.0941036
221	0.232781	3.99751	0.0942141
222	0.232793	3.99628	0.0941707
223	0.232793	3.9966	0.0941588
224	0.232786	3.99673	0.0941469
225	0.232781	3.99684	0.0941369
226	0.23278	3.99703	0.0941296
227	0.232776	3.99889	0.0941583
228	0.232772	3.99902	0.0941492
229	0.232768	3.99847	0.0940645
230	0.232769	3.99877	0.0940533
231	0.232766	3.99888	0.0940472
232	0.232767	3.99902	0.0940427
233	0.232766	3.99914	0.0940374
234	0.232765	3.99926	0.0940321
235	0.232766	3.99936	0.094029
236	0.232765	3.99941	0.0940263
237	0.232762	3.99944	0.0940224
238	0.232759	3.99945	0.0940185
239	0.232759	3.99954	0.094015
240	0.232757	3.99958	0.0940118
241	0.232756	3.99958	0.0940101
242	0.232755	3.99965	0.0940075
243	0.232755	3.99969	0.0940058
244	0.232754	3.99971	0.0940041
245	0.232754	3.99974	0.0940028
246	0.232754	3.99978	0.0940016
247	0.232754	3.9998	0.0940006
248	0.232754	3.99983	0.0939991
249	0.232753	3.99984	0.0939983
250	0.232753	3.99986	0.0939973
251	0.232754	3.99989	0.0939967
252	0.232754	3.9999	0.0939962
253	0.232753	3.99991	0.0939953
254	0.232753	3.99992	0.0939948
255	0.232753	3.99993	0.0939942
256	0.232752	3.99994	0.0939938
257	0.232752	3.99995	0.0939933
258	0.232752	3.99995	0.0939928
259	0.232752	3.99996	0.0939925
260	0.232752	3.99996	0.093992
261	0.232751	3.99996	0.0939918
262	0.232751	3.99997	0.0939915
263	0.232751	3.99997	0.0939913
264	0.232751	3.99997	0.093991
265	0.232751	3.99997	0.0939909
266	0.232751	3.99998	0.0939907
267	0.232751	3.99998	0.0939905
268	0.232751	3.99998	0.0939904
269	0.232751	3.99998	0.0939903
270	0.232751	3.99998	0.0939902
271	0.232751	3.99999	0.0939901
272	0.232751	3.99999	0.09399
273	0.23275	3.99999	0.0939899
274	0.23275	3.99999	0.0939898
275	0.23275	3.99999	0.0939897
276	0.23275	3.99999	0.0939896
277	0.23275	3.99999	0.0939896
278	0.23275	3.99999	0.0939895
279	0.23275	3.99999	0.0939895
280	0.23275	3.99999	0.0939894
281	0.23275	4	0.0939894
282	0.23275	4	0.0939894
283	0.23275	4	0.0939893
284	0.23275	4	0.0939893
285	0.23275	4	0.0939893
286	0.23275	4	0.0939892
287	0.23275	4	0.0939892
288	0.23275	4	0.0939892
289	0.23275	4	0.0939892
290	0.23275	4	0.0939891
291	0.23275	4	0.0939891
292	0.23275	4	0.0939891
293	0.23275	4	0.0939891
294	0.23275	4	0.0939891
295	0.23275	4	0.0939891
296	0.23275	4	0.0939891
297	0.23275	4	0.093989
298	0.23275	4	0.093989
299	0.23275	4	0.093989
300	0.23275	4	0.093989
301	0.23275	4	0.093989
302	0.23275	4	0.093989
303	0.23275	4	0.093989
304	0.23275	4	0.093989
305	0.23275	4	0.093989
306	0.23275	4	0.093989
307	0.23275	4	0.093989
308	0.23275	4	0.093989
309	0.23275	4	0.093989
310	0.23275	4	0.093989
311	0.23275	4	0.093989
312	0.23275	4	0.093989
313	0.23275	4	0.093989
314	0.23275	4	0.093989
315	0.23275	4	0.093989
316	0.23275	4	0.093989
317	0.23275	4	0.093989
318	0.23275	4	0.093989
319	0.23275	4	0.093989
320	0.23275	4	0.093989
321	0.23275	4	0.093989
322	0.23275	4	0.093989
323	0.23275	4	0.093989
324	0.23275	4	0.093989
325	0.23275	4	0.093989
326	0.23275	4	0.093989
327	0.23275	4	0.093989
328	0.23275	4	0.093989
329	0.23275	4	0.093989
330	0.23275	4	0.093989
331	0.23275	4	0.093989
332	0.23275	4	0.093989
333	0.23275	4	0.093989
334	0.23275	4	0.093989
335	0.23275	4	0.093989
336	0.23275	4	0.093989
337	0.23275	4	0.093989
338	0.23275	4	0.093989
339	0.23275	4	0.093989
340	0.23275	4	0.093989
341	0.23275	4	0.093989
342	0.23275	4	0.093989
343	0.23275	4	0.093989
344	0.23275	4	0.093989
345	0.23275	4	0.093989
346	0.23275	4	0.093989
347	0.23275	4	0.093989
348	0.23275	4	0.093989
349	0.23275	4	0.093989
350	0.23275	4	0.093989
351	0.23275	4	0.093989
352	0.23275	4	0.093989
353	0.23275	4	0.093989
354	0.23275	4	0.093989
355	0.23275	4	0.093989
356	0.23275	4	0.093989
357	0.23275	4	0.093989
358	0.23275	4	0.093989
359	0.23275	4	0.093989
360	0.23275	4	0.093989
361	0.23275	4	0.093989
362	0.23275	4	0.093989
363	0.23275	4	0.093989
364	0.23275	4	0.093989
365	0.23275	4	0.093989
366	0.23275	4	0.093989
367	0.23275	4	0.093989
368	0.23275	4	0.093989
369	0.23275	4	0.093989
370	0.23275	4	0.093989
371	0.23275	4	0.093989
372	0.23275	4	0.093989
373	0.23275	4	0.093989
374	0.23275	4	0.093989
375	0.23275	4	0.093989
376	0.23275	4	0.093989
377	0.23275	4	0.093989
378	0.23275	4	0.093989
379	0.23275	4	0.093989
380	0.23275	4	0.093989
381	0.23275	4	0.093989
382	0.23275	4	0.093989
383	0.23275	4	0.093989
384	0.23275	4	0.093989
385	0.23275	4	0.093989
386	0.23275	4	0.093989
387	0.23275	4	0.093989
388	0.23275	4	0.093989
389	0.23275	4	0.093989
390	0.23275	4	0.093989
391	0.23275	4	0.093989
392	0.23275	4	0.093989
393	0.23275	4	0.093989
394	0.23275	4	0.093989
395	0.23275	4	0.093989
396	0.23275	4	0.093989
397	0.23275	4	0.093989
398	0.23275	4	0.093989
399	0.23275	4	0.093989
400	0.23275	4	0.093989
401	0.23275	4	0.093989
402	0.23275	4	0.093989
403	0.23275	4	0.093989
404	0.23275	4	0.093989
405	0.23275	4	0.093989
406	0.23275	4	0.093989
407	0.23275	4	0.093989
408	0.23275	4	0.093989
409	0.23275	4	0.093989
410	0.23275	4	0.093989
411	0.23275	4	0.093989
412	0.23275	4	0.093989
413	0.23275	4	0.093989
414	0.23275	4	0.093989
415	0.23275	4	0.093989
416	0.23275	4	0.093989
417	0.23275	4	0.093989
418	0.23275	4	0.093989
419	0.23275	4	0.093989
420	0.23275	4	0.093989
421	0.23275	4	0.093989
422	0.23275	4	0.093989
423	0.23275	4	0.093989
424	0.23275	4	0.093989
425	0.23275	4	0.093989
426	0.23275	4	0.093989
427	0.23275	4	0.093989
428	0.23275	4	0.093989
429	0.23275	4	0.093989
430	0.23275	4	0.093989
431	0.23275	4	0.093989
432	0.23275	4	0.093989
433	0.23275	4	0.093989
434	0.23275	4	0.093989
435	0.23275	4	0.093989
436	0.23275	4	0.093989
437	0.23275	4	0.093989
438	0.23275	4	0.093989
439	0.23275	4	0.093989
440	0.23275	4	0.093989
441	0.23275	4	0.093989
442	0.23275	4	0.093989
443	0.23275	4	0.093989
444	0.23275	4	0.093989
445	0.23275	4	0.093989
446	0.23275	4	0.093989
447	0.23275	4	0.093989
448	0.23275	4	0.093989
449	0.23275	4	0.093989
450	0.23275	4	0.093989
451	0.23275	4	0.093989
452	0.23275	4	0.093989
453	0.23275	4	0.093989
454	0.23275	4	0.093989
455	0.23275	4	0.093989
456	0.23275	4	0.093989
457	0.23275	4	0.093989
458	0.23275	4	0.093989
459	0.23275	4	0.093989
460	0.23275	4	0.093989
461	0.23275	4	0.093989
462	0.23275	4	0.093989
463	0.23275	4	0.093989
464	0.23275	4	0.093989
465	0.23275	4	0.093989
466	0.23275	4	0.093989
467	0.23275	4	0.093989
468	0.23275	4	0.093989
469	0.23275	4	0.093989
470	0.23275	4	0.093989
471	0.23275	4	0.093989
472	0.23275	4	0.093989
473	0.23275	4	0.093989
474	0.23275	4	0.093989
475	0.23275	4	0.093989
476	0.23275	4	0.093989
477	0.23275	4	0.093989
478	0.23275	4	0.093989
479	0.23275	4	0.093989
480	0.23275	4	0.093989
481	0.23275	4	0.093989
482	0.23275	4	0.093989
483	0.23275	4	0.093989
484	0.23275	4	0.093989
485	0.23275	4	0.093989
486	0.23275	4	0.093989
487	0.23275	4	0.093989
488	0.23275	4	0.093989
489	0.23275	4	0.093989
490	0.23275	4	0.093989
491	0.23275	4	0.093989
492	0.23275	4	0.093989
493	0.23275	4	0.093989
494	0.23275	4	0.093989
495	0.23275	4	0.093989
496	0.23275	4	0.093989
497	0.23275	4	0.093989
498	0.23275	4	0.093989
499	0.23275	4	0.093989
500	0.23275	4	0.093989
501	0.23275	4	0.093989
502	0.23275	4	0.093989
503	0.23275	4	0.093989
504	0.23275	4	0.093989
505	0.23275	4	0.093989
506	0.23275	4	0.093989
507	0.23275	4	0.093989
508	0.23275	4	0.093989
509	0.23275	4	0.093989
510	0.23275	4	0.093989
511	0.23275	4	0.093989
512	0.23275	4	0.093989
513	0.23275	4	0.093989
514	0.23275	4	0.093989
515	0.23275	4	0.093989
516	0.23275	4	0.093989
517	0.23275	4	0.093989
518	0.23275	4	0.093989
519	0.23275	4	0.093989
520	0.23275	4	0.093989
521	0.23275	4	0.093989
522	0.23275	4	0.093989
523	0.23275	4	0.093989
524	0.23275	4	0.093989
525	0.23275	4	0.093989
526	0.23275	4	0.093989
527	0.23275	4	0.093989
528	0.23275	4	0.093989
529	0.23275	4	0.093989
530	0.23275	4	0.093989
531	0.23275	4	0.093989
532	0.23275	4	0.093989
533	0.23275	4	0.093989
534	0.23275	4	0.093989
535	0.23275	4	0.093989
536	0.23275	4	0.093989
537	0.23275	4	0.093989
538	0.23275	4	0.093989
539	0.23275	4	0.093989
540	0.23275	4	0.093989
541	0.23275	4	0.093989
542	0.23275	4	0.093989
543	0.23275	4	0.093989
544	0.23275	4	0.093989
545	0.23275	4	0.093989
546	0.23275	4	0.093989
547	0.23275	4	0.093989
548	0.23275	4	0.093989
549	0.23275	4	0.093989
550	0.23275	4	0.093989
551	0.23275	4	0.093989
552	0.23275	4	0.093989
553	0.23275	4	0.093989
554	0.23275	4	0.093989
555	0.23275	4	0.093989
556	0.23275	4	0.093989
557	0.23275	4	0.093989
558	0.23275	4	0.093989
559	0.23275	4	0.093989
560	0.23275	4	0.093989
561	0.23275	4	0.093989
562	0.23275	4	0.093989
563	0.23275	4	0.093989
564	0.23275	4	0.093989
565	0.23275	4	0.093989
566	0.23275	4	0.093989
567	0.23275	4	0.093989
568	0.23275	4	0.093989
569	0.23275	4	0.093989
570	0.23275	4	0.093989
571	0.23275	4	0.093989
572	0.23275	4	0.093989
573	0.23275	4	0.093989
574	0.23275	4	0.093989
575	0.23275	4	0.093989
576	0.23275	4	0.093989
577	0.23275	4	0.093989
578	0.23275	4	0.093989
579	0.23275	4	0.093989
580	0.23275	4	0.093989
581	0.23275	4	0.093989
582	0.23275	4	0.093989
583	0.23275	4	0.093989
584	0.23275	4	0.093989
585	0.23275	4	0.093989
586	0.23275	4	0.093989
587	0.23275	4	0.093989
588	0.23275	4	0.093989
589	0.23275	4	0.093989
590	0.23275	4	0.093989
591	0.23275	4	0.093989
592	0.23275	4	0.093989
593	0.23275	4	0.093989
594	0.23275	4	0.093989
595	0.23275	4	0.093989
596	0.23275	4	0.093989
597	0.23275	4	0.093989
598	0.23275	4	0.093989
599	0.23275	4	0.093989
600	0.23275	4	0.093989
601	0.23275	4	0.093989
602	0.23275	4	0.093989
603	0.23275	4	0.093989
604	0.23275	4	0.093989
605	0.23275	4	0.093989
606	0.23275	4	0.093989
607	0.23275	4	0.093989
608	0.23275	4	0.093989
609	0.23275	4	0.093989
610	0.23275	4	0.093989
611	0.23275	4	0.093989
612	0.23275	4	0.093989
613	0.23275	4	0.093989
614	0.23275	4	0.093989
615	0.23275	4	0.093989
616	0.23275	4	0.093989
617	0.23275	4	0.093989
618	0.23275	4	0.093989
619	0.23275	4	0.093989
620	0.23275	4	0.093989
621	0.23275	4	0.093989
622	0.23275	4	0.093989
623	0.23275	4	0.093989
624	0.23275	4	0.093989
625	0.23275	4	0.093989
626	0.23275	4	0.093989
627	0.23275	4	0.093989
628	0.23275	4	0.093989
629	0.23275	4	0.093989
630	0.23275	4	0.093989
631	0.23275	4	0.093989
632	0.23275	4	0.093989
633	0.23275	4	0.093989
634	0.23275	4	0.093989
635	0.23275	4	0.093989
636	0.23275	4	0.093989
637	0.23275	4	0.093989
638	0.23275	4	0.093989
639	0.23275	4	0.093989
640	0.23275	4	0.093989
641	0.23275	4	0.093989
642	0.23275	4	0.093989
643	0.23275	4	0.093989
644	0.23275	4	0.093989
645	0.23275	4	0.093989
646	0.23275	4	0.093989
647	0.23275	4	0.093989
648	0.23275	4	0.093989
649	0.23275	4	0.093989
650	0.23275	4	0.093989
651	0.23275	4	0.093989
652	0.23275	4	0.093989
653	0.23275	4	0.093989
654	0.23275	4	0.093989
655	0.23275	4	0.093989
656	0.23275	4	0.093989
657	0.23275	4	0.093989
658	0.23275	4	0.093989
659	0.23275	4	0.093989
660	0.23275	4	0.093989
661	0.23275	4	0.093989
662	0.23275	4	0.093989
663	0.23275	4	0.093989
664	0.23275	4	0.093989
665	0.23275	4	0.093989
666	0.23275	4	0.093989
667	0.23275	4	0.093989
668	0.23275	4	0.093989
669	0.23275	4	0.093989
670	0.23275	4	0.093989
671	0.23275	4	0.093989
672	0.23275	4	0.093989
673	0.23275	4	0.093989
674	0.23275	4	0.093989
675	0.23275	4	0.093989
676	0.23275	4	0.093989
677	0.23275	4	0.093989
678	0.23275	4	0.093989
679	0.23275	4	0.093989
680	0.23275	4	0.093989
681	0.23275	4	0.093989
682	0.23275	4	0.093989
683	0.23275	4	0.093989
684	0.23275	4	0.093989
685	0.23275	4	0.093989
686	0.23275	4	0.093989
687	0.23275	4	0.093989
688	0.23275	4	0.093989
689	0.23275	4	0.093989
690	0.23275	4	0.093989
691	0.23275	4	0.093989
692	0.23275	4	0.093989
693	0.23275	4	0.093989
694	0.23275	4	0.093989
695	0.23275	4	0.093989
696	0.23275	4	0.093989
697	0.23275	4	0.093989
698	0.23275	4	0.093989
699	0.23275	4	0.093989
700	0.23275	4	0.093989
701	0.23275	4	0.093989
702	0.23275	4	0.093989
703	0.23275	4	0.093989
704	0.23275	4	0.093989
705	0.23275	4	0.093989
706	0.23275	4	0.093989
707	0.23275	4	0.093989
708	0.23275	4	0.093989
709	0.23275	4	0.093989
710	0.23275	4	0.093989
711	0.23275	4	0.093989
712	0.23275	4	0.093989
713	0.23275	4	0.093989
714	0.23275	4	0.093989
715	0.23275	4	0.093989
716	0.23275	4	0.093989
717	0.23275	4	0.093989
718	0.23275	4	0.093989
719	0.23275	4	0.093989
720	0.23275	4	0.093989
721	0.23275	4	0.093989
722	0.23275	4	0.093989
723	0.23275	4	0.093989
724	0.23275	4	0.093989
725	0.23275	4	0.093989
726	0.23275	4	0.093989
727	0.23275	4	0.093989
728	0.23275	4	0.093989
729	0.23275	4	0.093989
730	0.23275	4	0.093989
731	0.23275	4	0.093989
732	0.23275	4	0.093989
733	0.23275	4	0.093989
734	0.23275	4	0.093989
735	0.23275	4	0.093989
736	0.23275	4	0.093989
737	0.23275	4	0.093989
738	0.23275	4	0.093989
739	0.23275	4	0.093989
740	0.23275	4	0.093989
741	0.23275	4	0.093989
742	0.23275	4	0.093989
743	0.23275	4	0.093989
744	0.23275	4	0.093989
745	0.23275	4	0.093989
746	0.23275	4	0.093989
747	0.23275	4	0.093989
748	0.23275	4	0.093989
749	0.23275	4	0.093989
750	0.23275	4	0.093989
751	0.23275	4	0.093989
752	0.23275	4	0.093989
753	0.23275	4	0.093989
754	0.23275	4	0.093989
755	0.23275	4	0.093989
756	0.23275	4	0.093989
757	0.23275	4	0.093989
758	0.23275	4	0.093989
759	0.23275	4	0.093989
760	0.23275	4	0.093989
761	0.23275	4	0.093989
762	0.23275	4	0.093989
763	0.23275	4	0.093989
764	0.23275	4	0.093989
765	0.23275	4	0.093989
766	0.23275	4	0.093989
767	0.23275	4	0.093989
768	0.23275	4	0.093989
769	0.23275	4	0.093989
770	0.23275	4	0.093989
771	0.23275	4	0.093989
772	0.23275	4	0.093989
773	0.23275	4	0.093989
774	0.23275	4	0.093989
775	0.23275	4	0.093989
776	0.23275	4	0.093989
777	0.23275	4	0.093989
778	0.23275	4	0.093989
779	0.23275	4	0.093989
780	0.23275	4	0.093989
781	0.23275	4	0.093989
782	0.23275	4	0.093989
783	0.23275	4	0.093989
784	0.23275	4	0.093989
785	0.23275	4	0.093989
786	0.23275	4	0.093989
787	0.23275	4	0.093989
788	0.23275	4	0.093989
789	0.23275	4	0.093989
790	0.23275	4	0.093989
791	0.23275	4	0.093989
792	0.23275	4	0.093989
793	0.23275	4	0.093989
794	0.23275	4	0.093989
795	0.23275	4	0.093989
796	0.23275	4	0.093989
797	0.23275	4	0.093989
798	0.23275	4	0.093989
799	0.23275	4	0.093989
800	0.23275	4	0.093989
801	0.23275	4	0.093989
802	0.23275	4	0.093989
803	0.23275	4	0.093989
804	0.23275	4	0.093989
805	0.23275	4	0.093989
806	0.23275	4	0.093989
807	0.23275	4	0.093989
808	0.23275	4	0.093989
809	0.23275	4	0.093989
810	0.23275	4	0.093989
811	0.23275	4	0.093989
812	0.23275	4	0.093989
813	0.23275	4	0.093989
814	0.23275	4	0.093989
815	0.23275	4	0.093989
816	0.23275	4	0.093989
817	0.23275	4	0.093989
818	0.23275	4	0.093989
819	0.23275	4	0.093989
820	0.23275	4	0.093989
821	0.23275	4	0.093989
822	0.23275	4	0.093989
823	0.23275	4	0.093989
824	0.23275	4	0.093989
825	0.23275	4	0.093989
826	0.23275	4	0.093989
827	0.23275	4	0.093989
828	0.23275	4	0.093989
829	0.23275	4	0.093989
830	0.23275	4	0.093989
831	0.23275	4	0.093989
832	0.23275	4	0.093989
833	0.23275	4	0.093989
834	0.23275	4	0.093989
835	0.23275	4	0.093989
836	0.23275	4	0.093989
837	0.23275	4	0.093989
838	0.23275	4	0.093989
839	0.23275	4	0.093989
840	0.23275	4	0.093989
841	0.23275	4	0.093989
842	0.23275	4	0.093989
843	0.23275	4	0.093989
844	0.23275	4	0.093989
845	0.23275	4	0.093989
846	0.23275	4	0.093989
847	0.23275	4	0.093989
848	0.23275	4	0.093989
849	0.23275	4	0.093989
850	0.23275	4	0.093989
851	0.23275	4	0.093989
852	0.23275	4	0.093989
853	0.23275	4	0.093989
854	0.23275	4	0.093989
855	0.23275	4	0.093989
856	0.23275	4	0.093989
857	0.23275	4	0.093989
858	0.23275	4	0.093989
859	0.23275	4	0.093989
860	0.23275	4	0.093989
861	0.23275	4	0.093989
862	0.23275	4	0.093989
863	0.23275	4	0.093989
864	0.23275	4	0.093989
865	0.23275	4	0.093989
866	0.23275	4	0.093989
867	0.23275	4	0.093989
868	0.23275	4	0.093989
869	0.23275	4	0.093989
870	0.23275	4	0.093989
871	0.23275	4	0.093989
872	0.23275	4	0.093989
873	0.23275	4	0.093989
874	0.23275	4	0.093989
875	0.23275	4	0.093989
876	0.23275	4	0.093989
877	0.23275	4	0.093989
878	0.23275	4	0.093989
879	0.23275	4	0.093989
880	0.23275	4	0.093989
881	0.23275	4	0.093989
882	0.23275	4	0.093989
883	0.23275	4	0.093989
884	0.23275	4	0.093989
885	0.23275	4	0.093989
886	0.23275	4	0.093989
887	0.23275	4	0.093989
888	0.23275	4	0.093989
889	0.23275	4	0.093989
890	0.23275	4	0.093989
891	0.23275	4	0.093989
892	0.23275	4	0.093989
893	0.23275	4	0.093989
894	0.23275	4	0.093989
895	0.23275	4	0.093989
896	0.23275	4	0.093989
897	0.23275	4	0.093989
898	0.23275	4	0.093989
899	0.23275	4	0.093989
900	0.23275	4	0.093989
901	0.23275	4	0.093989
902	0.23275	4	0.093989
903	0.23275	4	0.093989
904	0.23275	4	0.093989
905	0.23275	4	0.093989
906	0.23275	4	0.093989
907	0.23275	4	0.093989
908	0.23275	4	0.093989
909	0.23275	4	0.093989
910	0.23275	4	0.093989
911	0.23275	4	0.093989
912	0.23275	4	0.093989
913	0.23275	4	0.093989
914	0.23275	4	0.093989
915	0.23275	4	0.093989
916	0.23275	4	0.093989
917	0.23275	4	0.093989
918	0.23275	4	0.093989
919	0.23275	4	0.093989
920	0.23275	4	0.093989
921	0.23275	4	0.093989
922	0.23275	4	0.093989
923	0.23275	4	0.093989
924	0.23275	4	0.093989
925	0.23275	4	0.093989
926	0.23275	4	0.093989
927	0.23275	4	0.093989
928	0.23275	4	0.093989
929	0.23275	4	0.093989
930	0.23275	4	0.093989
931	0.23275	4	0.093989
932	0.23275	4	0.093989
933	0.23275	4	0.093989
934	0.23275	4	0.093989
935	0.23275	4	0.093989
936	0.23275	4	0.093989
937	0.23275	4	0.093989
938	0.23275	4	0.093989
939	0.23275	4	0.093989
940	0.23275	4	0.093989
941	0.23275	4	0.093989
942	0.23275	4	0.093989
943	0.23275	4	0.093989
944	0.23275	4	0.093989
945	0.23275	4	0.093989
946	0.23275	4	0.093989
947	0.23275	4	0.093989
948	0.23275	4	0.093989
949	0.23275	4	0.093989
950	0.23275	4	0.093989
951	0.23275	4	0.093989
952	0.23275	4	0.093989
953	0.23275	4	0.093989
954	0.23275	4	0.093989
955	0.23275	4	0.093989
956	0.23275	4	0.093989
957	0.23275	4	0.093989
958	0.23275	4	0.093989
959	0.23275	4	0.093989
960	0.23275	4	0.093989
961	0.23275	4	0.093989
962	0.23275	4	0.093989
963	0.23275	4	0.093989
964	0.23275	4	0.093989
965	0.23275	4	0.093989
966	0.23275	4	0.093989
967	0.23275	4	0.093989
968	0.23275	4	0.093989
969	0.23275	4	0.093989
970	0.23275	4	0.093989
971	0.23275	4	0.093989
972	0.23275	4	0.093989
973	0.23275	4	0.093989
974	0.23275	4	0.093989
975	0.23275	4	0.093989
976	0.23275	4	0.093989
977	0.23275	4	0.093989
978	0.23275	4	0.093989
979	0.23275	4	0.093989
980	0.23275	4	0.093989
981	0.23275	4	0.093989
982	0.23275	4	0.093989
983	0.23275	4	0.093989
984	0.23275	4	0.093989
985	0.23275	4	0.093989
986	0.23275	4	0.093989
987	0.23275	4	0.093989
988	0.23275	4	0.093989
989	0.23275	4	0.093989
990	0.23275	4	0.093989
991	0.23275	4	0.093989
992	0.23275	4	0.093989
993	0.23275	4	0.093989
994	0.23275	4	0.093989
995	0.23275	4	0.093989
996	0.23275	4	0.093989
997	0.23275	4	0.093989
998	0.23275	4	0.093989
999	0.23275	4	0.093989
1000	0.23275	4	0.093989
1001	0.23275	4	0.093989
1002	0.23275	4	0.093989
1003	0.23275	4	0.093989
1004	0.23275	4	0.093989
1005	0.23275	4	0.093989
1006	0.23275	4	0.093989
1007	0.23275	4	0.093989
1008	0.23275	4	0.093989
1009	0.23275	4	0.093989
1010	0.23275	4	0.093989
1011	0.23275	4	0.093989
1012	0.23275	4	0.093989
1013	0.23275	4	0.093989
1014	0.23275	4	0.093989
1015	0.23275	4	0.093989
1016	0.23275	4	0.093989
1017	0.23275	4	0.093989
1018	0.23275	4	0.093989
1019	0.23275	4	0.093989
1020	0.23275	4	0.093989
1021	0.23275	4	0.093989
1022	0.23275	4	0.093989
1023	0.23275	4	0.093989
1024	0.23275	4	0.093989
1025	0.23275	4	0.093989
1026	0.23275	4	0.093989
1027	0.23275	4	0.093989
1028	0.23275	4	0.093989
1029	0.23275	4	0.093989
1030	0.23275	4	0.093989
1031	0.23275	4	0.093989
1032	0.23275	4	0.093989
1033	0.23275	4	0.093989
1034	0.23275	4	0.093989
1035	0.23275	4	0.093989
1036	0.23275	4	0.093989
1037	0.23275	4	0.093989
1038	0.23275	4	0.093989
1039	0.23275	4	0.093989
1040	0.23275	4	0.093989
1041	0.23275	4	0.093989
1042	0.23275	4	0.093989
1043	0.23275	4	0.093989
1044	0.23275	4	0.093989
1045	0.23275	4	0.093989
1046	0.23275	4	0.093989
1047	0.23275	4	0.093989
1048	0.23275	4	0.093989
1049	0.23275	4	0.093989
1050	0.23275	4	0.093989
1051	0.23275	4	0.093989
1052	0.23275	4	0.093989
1053	0.23275	4	0.093989
1054	0.23275	4	0.093989
1055	0.23275	4	0.093989
1056	0.23275	4	0.093989
1057	0.23275	4	0.093989
1058	0.23275	4	0.093989
1059	0.23275	4	0.093989
1060	0.23275	4	0.093989
1061	0.23275	4	0.093989
1062	0.23275	4	0.093989
1063	0.23275	4	0.093989
1064	0.23275	4	0.093989
1065	0.23275	4	0.093989
1066	0.23275	4	0.093989
1067	0.23275	4	0.093989
1068	0.23275	4	0.093989
1069	0.23275	4	0.093989
1070	0.23275	4	0.093989
1071	0.23275	4	0.093989
1072	0.23275	4	0.093989
1073	0.23275	4	0.093989
1074	0.23275	4	0.093989
1075	0.23275	4	0.093989
1076	0.23275	4	0.093989
1077	0.23275	4	0.093989
1078	0.23275	4	0.093989
1079	0.23275	4	0.093989
1080	0.23275	4	0.093989
1081	0.23275	4	0.093989
1082	0.23275	4	0.093989
1083	0.23275	4	0.093989
1084	0.23275	4	0.093989
1085	0.23275	4	0.093989
1086	0.23275	4	0.093989
1087	0.23275	4	0.093989
1088	0.23275	4	0.093989
1089	0.23275	4	0.093989
1090	0.23275	4	0.093989
1091	0.23275	4	0.093989
1092	0.23275	4	0.093989
1093	0.23275	4	0.093989
1094	0.23275	4	0.093989
1095	0.23275	4	0.093989
1096	0.23275	4	0.093989
1097	0.23275	4	0.093989
1098	0.23275	4	0.093989
1099	0.23275	4	0.093989
1100	0.23275	4	0.093989
1101	0.23275	4	0.093989
1102	0.23275	4	0.093989
1103	0.23275	4	0.093989
1104	0.23275	4	0.093989
1105	0.23275	4	0.093989
1106	0.23275	4	0.093989
1107	0.23275	4	0.093989
1108	0.23275	4	0.093989
1109	0.23275	4	0.093989
1110	0.23275	4	0.093989
1111	0.23275	4	0.093989
1112	0.23275	4	0.093989
1113	0.23275	4	0.093989
1114	0.23275	4	0.093989
1115	0.23275	4	0.093989
1116	0.23275	4	0.093989
1117	0.23275	4	0.093989
1118	0.23275	4	0.093989
1119	0.23275	4	0.093989
1120	0.23275	4	0.093989
1121	0.23275	4	0.093989
1122	0.23275	4	0.093989
1123	0.23275	4	0.093989
1124	0.23275	4	0.093989
1125	0.23275	4	0.093989
1126	0.23275	4	0.093989
1127	0.23275	4	0.093989
1128	0.23275	4	0.093989
1129	0.23275	4	0.093989
1130	0.23275	4	0.093989
1131	0.23275	4	0.093989
1132	0.23275	4	0.093989
1133	0.23275	4	0.093989
1134	0.23275	4	0.093989
1135	0.23275	4	0.093989
1136	0.23275	4	0.093989
1137	0.23275	4	0.093989
1138	0.23275	4	0.093989
1139	0.23275	4	0.093989
1140	0.23275	4	0.093989
1141	0.23275	4	0.093989
1142	0.23275	4	0.093989
1143	0.23275	4	0.093989
1144	0.23275	4	0.093989
1145	0.23275	4	0.093989
1146	0.23275	4	0.093989
1147	0.23275	4	0.093989
1148	0.23275	4	0.093989
1149	0.23275	4	0.093989
1150	0.23275	4	0.093989
1151	0.23275	4	0.093989
1152	0.23275	4	0.093989
1153	0.23275	4	0.093989
1154	0.23275	4	0.093989
1155	0.23275	4	0.093989
1156	0.23275	4	0.093989
1157	0.23275	4	0.093989
1158	0.23275	4	0.093989
1159	0.23275	4	0.093989
1160	0.23275	4	0.093989
1161	0.23275	4	0.093989
1162	0.23275	4	0.093989
1163	0.23275	4	0.093989
1164	0.23275	4	0.093989
1165	0.23275	4	0.093989
1166	0.23275	4	0.093989
1167	0.23275	4	0.093989
1168	0.23275	4	0.093989
1169	0.23275	4	0.093989
1170	0.23275	4	0.093989
1171	0.23275	4	0.093989
1172	0.23275	4	0.093989
1173	0.23275	4	0.093989
1174	0.23275	4	0.093989
1175	0.23275	4	0.093989
1176	0.23275	4	0.093989
1177	0.23275	4	0.093989
1178	0.23275	4	0.093989
1179	0.23275	4	0.093989
1180	0.23275	4	0.093989
1181	0.23275	4	0.093989
1182	0.23275	4	0.093989
1183	0.23275	4	0.093989
1184	0.23275	4	0.093989
1185	0.23275	4	0.093989
1186	0.23275	4	0.093989
1187	0.23275	4	0.093989
1188	0.23275	4	0.093989
1189	0.23275	4	0.093989
1190	0.23275	4	0.093989
1191	0.23275	4	0.093989
1192	0.23275	4	0.093989
1193	0.23275	4	0.093989
1194	0.23275	4	0.093989
1195	0.23275	4	0.093989
1196	0.23275	4	0.093989
1197	0.23275	4	0.093989
1198	0.23275	4	0.093989
1199	0.23275	4	0.093989
1200	0.23275	4	0.093989
1201	0.23275	4	0.093989
1202	0.23275	4	0.093989
1203	0.23275	4	0.093989
1204	0.23275	4	0.093989
1205	0.23275	4	0.093989
1206	0.23275	4	0.093989
1207	0.23275	4	0.093989
1208	0.23275	4	0.093989
1209	0.23275	4	0.093989
1210	0.23275	4	0.093989
1211	0.23275	4	0.093989
1212	0.23275	4	0.093989
1213	0.23275	4	0.093989
1214	0.23275	4	0.093989
1215	0.23275	4	0.093989
1216	0.23275	4	0.093989
1217	0.23275	4	0.093989
1218	0.23275	4	0.093989
1219	0.23275	4	0.093989
1220	0.23275	4	0.093989
1221	0.23275	4	0.093989
1222	0.23275	4	0.093989
1223	0.23275	4	0.093989
1224	0.23275	4	0.093989
1225	0.23275	4	0.093989
1226	0.23275	4	0.093989
1227	0.23275	4	0.093989
1228	0.23275	4	0.093989
1229	0.23275	4	0.093989
1230	0.23275	4	0.093989
1231	0.23275	4	0.093989
1232	0.23275	4	0.093989
1233	0.23275	4	0.093989
1234	0.23275	4	0.093989
1235	0.23275	4	0.093989
1236	0.23275	4	0.093989
1237	0.23275	4	0.093989
1238	0.23275	4	0.093989
1239	0.23275	4	0.093989
1240	0.23275	4	0.093989
1241	0.23275	4	0.093989
1242	0.23275	4	0.093989
1243	0.23275	4	0.093989
1244	0.23275	4	0.093989
1245	0.23275	4	0.093989
1246	0.23275	4	0.093989
1247	0.23275	4	0.093989
1248	0.23275	4	0.093989
1249	0.23275	4	0.093989
1250	0.23275	4	0.093989
1251	0.23275	4	0.093989
1252	0.23275	4	0.093989
1253	0.23275	4	0.093989
1254	0.23275	4	0.093989
1255	0.23275	4	0.093989
1256	0.23275	4	0.093989
1257	0.23275	4	0.093989
1258	0.23275	4	0.093989
1259	0.23275	4	0.093989
1260	0.23275	4	0.093989
1261	0.23275	4	0.093989
1262	0.23275	4	0.093989
1263	0.23275	4	0.093989
1264	0.23275	4	0.093989
1265	0.23275	4	0.093989
1266	0.23275	4	0.093989
1267	0.23275	4	0.093989
1268	0.23275	4	0.093989
1269	0.23275	4	0.093989
1270	0.23275	4	0.093989
1271	0.23275	4	0.093989
1272	0.23275	4	0.093989
1273	0.23275	4	0.093989
1274	0.23275	4	0.093989
1275	0.23275	4	0.093989
1276	0.23275	4	0.093989
1277	0.23275	4	0.093989
1278	0.23275	4	0.093989
1279	0.23275	4	0.093989
1280	0.23275	4	0.093989
1281	0.23275	4	0.093989
1282	0.23275	4	0.093989
1283	0.23275	4	0.093989
1284	0.23275	4	0.093989
1285	0.23275	4	0.093989
1286	0.23275	4	0.093989
1287	0.23275	4	0.093989
1288	0.23275	4	0.093989
1289	0.23275	4	0.093989
1290	0.23275	4	0.093989
1291	0.23275	4	0.093989
1292	0.23275	4	0.093989
1293	0.23275	4	0.093989
1294	0.23275	4	0.093989
1295	0.23275	4	0.093989
1296	0.23275	4	0.093989
1297	0.23275	4	0.093989
1298	0.23275	4	0.093989
1299	0.23275	4	0.093989
1300	0.23275	4	0.093989
1301	0.23275	4	0.093989
1302	0.23275	4	0.093989
1303	0.23275	4	0.093989
1304	0.23275	4	0.093989
1305	0.23275	4	0.093989
1306	0.23275	4	0.093989
1307	0.23275	4	0.093989
1308	0.23275	4	0.093989
1309	0.23275	4	0.093989
1310	0.23275	4	0.093989
1311	0.23275	4	0.093989
1312	0.23275	4	0.093989
1313	0.23275	4	0.093989
1314	0.23275	4	0.093989
1315	0.23275	4	0.093989
1316	0.23275	4	0.093989
1317	0.23275	4	0.093989
1318	0.23275	4	0.093989
1319	0.23275	4	0.093989
1320	0.23275	4	0.093989
1321	0.23275	4	0.093989
1322	0.23275	4	0.093989
1323	0.23275	4	0.093989
1324	0.23275	4	0.093989
1325	0.23275	4	0.093989
1326	0.23275	4	0.093989
1327	0.23275	4	0.093989
1328	0.23275	4	0.093989
1329	0.23275	4	0.093989
1330	0.23275	4	0.093989
1331	0.23275	4	0.093989
1332	0.23275	4	0.093989
1333	0.23275	4	0.093989
1334	0.23275	4	0.093989
1335	0.23275	4	0.093989
1336	0.23275	4	0.093989
1337	0.23275	4	0.093989
1338	0.23275	4	0.093989
1339	0.23275	4	0.093989
1340	0.23275	4	0.093989
1341	0.23275	4	0.093989
1342	0.23275	4	0.093989
1343	0.23275	4	0.093989
1344	0.23275	4	0.093989
1345	0.23275	4	0.093989
1346	0.23275	4	0.093989
1347	0.23275	4	0.093989
1348	0.23275	4	0.093989
1349	0.23275	4	0.093989
1350	0.23275	4	0.093989
1351	0.23275	4	0.093989
1352	0.23275	4	0.093989
1353	0.23275	4	0.093989
1354	0.23275	4	0.093989
1355	0.23275	4	0.093989
1356	0.23275	4	0.093989
1357	0.23275	4	0.093989
1358	0.23275	4	0.093989
1359	0.23275	4	0.093989
1360	0.23275	4	0.093989
1361	0.23275	4	0.093989
1362	0.23275	4	0.093989
1363	0.23275	4	0.093989
1364	0.23275	4	0.093989
1365	0.23275	4	0.093989
1366	0.23275	4	0.093989
1367	0.23275	4	0.093989
1368	0.23275	4	0.093989
1369	0.23275	4	0.093989
1370	0.23275	4	0.093989
1371	0.23275	4	0.093989
1372	0.23275	4	0.093989
1373	0.23275	4	0.093989
1374	0.23275	4	0.093989
1375	0.23275	4	0.093989
1376	0.23275	4	0.093989
1377	0.23275	4	0.093989
1378	0.23275	4	0.093989
1379	0.23275	4	0.093989
1380	0.23275	4	0.093989
1381	0.23275	4	0.093989
1382	0.23275	4	0.093989
1383	0.23275	4	0.093989
1384	0.23275	4	0.093989
1385	0.23275	4	0.093989
1386	0.23275	4	0.093989
1387	0.23275	4	0.093989
1388	0.23275	4	0.093989
1389	0.23275	4	0.093989
1390	0.23275	4	0.093989
1391	0.23275	4	0.093989
1392	0.23275	4	0.093989
1393	0.23275	4	0.093989
1394	0.23275	4	0.093989
1395	0.23275	4	0.093989
1396	0.23275	4	0.093989
1397	0.23275	4	0.093989
1398	0.23275	4	0.093989
1399	0.23275	4	0.093989
1400	0.23275	4	0.093989
1401	0.23275	4	0.093989
1402	0.23275	4	0.093989
1403	0.23275	4	0.093989
1404	0.23275	4	0.093989
1405	0.23275	4	0.093989
1406	0.23275	4	0.093989
1407	0.23275	4	0.093989
1408	0.23275	4	0.093989
1409	0.23275	4	0.093989
1410	0.23275	4	0.093989
1411	0.23275	4	0.093989
1412	0.23275	4	0.093989
1413	0.23275	4	0.093989
1414	0.23275	4	0.093989
1415	0.23275	4	0.093989
1416	0.23275	4	0.093989
1417	0.23275	4	0.093989
1418	0.23275	4	0.093989
1419	0.23275	4	0.093989
1420	0.23275	4	0.093989
1421	0.23275	4	0.093989
1422	0.23275	4	0.093989
1423	0.23275	4	0.093989
1424	0.23275	4	0.093989
1425	0.23275	4	0.093989
1426	0.23275	4	0.093989
1427	0.23275	4	0.093989
1428	0.23275	4	0.093989
1429	0.23275	4	0.093989
1430	0.23275	4	0.093989
1431	0.23275	4	0.093989
1432	0.23275	4	0.093989
1433	0.23275	4	0.093989
1434	0.23275	4	0.093989
1435	0.23275	4	0.093989
1436	0.23275	4	0.093989
1437	0.23275	4	0.093989
1438	0.23275	4	0.093989
1439	0.23275	4	0.093989
1440	0.23275	4	0.093989
1441	0.23275	4	0.093989
1442	0.23275	4	0.093989
1443	0.23275	4	0.093989
1444	0.23275	4	0.093989
1445	0.23275	4	0.093989
1446	0.23275	4	0.093989
1447	0.23275	4	0.093989
1448	0.23275	4	0.093989
1449	0.23275	4	0.093989
1450	0.23275	4	0.093989
1451	0.23275	4	0.093989
1452	0.23275	4	0.093989
1453	0.23275	4	0.093989
1454	0.23275	4	0.093989
1455	0.23275	4	0.093989
1456	0.23275	4	0.093989
1457	0.23275	4	0.093989
1458	0.23275	4	0.093989
1459	0.23275	4	0.093989
1460	0.23275	4	0.093989
1461	0.23275	4	0.093989
1462	0.23275	4	0.093989
1463	0.23275	4	0.093989
1464	0.23275	4	0.093989
1465	0.23275	4	0.093989
1466	0.23275	4	0.093989
1467	0.23275	4	0.093989
1468	0.23275	4	0.093989
1469	0.23275	4	0.093989
1470	0.23275	4	0.093989
1471	0.23275	4	0.093989
1472	0.23275	4	0.093989
1473	0.23275	4	0.093989
1474	0.23275	4	0.093989
1475	0.23275	4	0.093989
1476	0.23275	4	0.093989
1477	0.23275	4	0.093989
1478	0.23275	4	0.093989
1479	0.23275	4	0.093989
1480	0.23275	4	0.093989
1481	0.23275	4	0.093989
1482	0.23275	4	0.093989
1483	0.23275	4	0.093989
1484	0.23275	4	0.093989
1485	0.23275	4	0.093989
1486	0.23275	4	0.093989
1487	0.23275	4	0.093989
1488	0.23275	4	0.093989
1489	0.23275	4	0.093989
1490	0.23275	4	0.093989
1491	0.23275	4	0.093989
1492	0.23275	4	0.093989
1493	0.23275	4	0.093989
1494	0.23275	4	0.093989
1495	0.23275	4	0.093989
1496	0.23275	4	0.093989
1497	0.23275	4	0.093989
1498	0.23275	4	0.093989
1499	0.23275	4	0.093989
1500	0.23275	4	0.093989
1501	0.23275	4	0.093989
1502	0.23275	4	0.093989
1503	0.23275	4	0.093989
1504	0.23275	4	0.093989
1505	0.23275	4	0.093989
1506	0.23275	4	0.093989
1507	0.23275	4	0.093989
1508	0.23275	4	0.093989
1509	0.23275	4	0.093989
1510	0.23275	4	0.093989
1511	0.23275	4	0.093989
1512	0.23275	4	0.093989
1513	0.23275	4	0.093989
1514	0.23275	4	0.093989
1515	0.23275	4	0.093989
1516	0.23275	4	0.093989
1517	0.23275	4	0.093989
1518	0.23275	4	0.093989
1519	0.23275	4	0.093989
1520	0.23275	4	0.093989
1521	0.23275	4	0.093989
1522	0.23275	4	0.093989
1523	0.23275	4	0.093989
1524	0.23275	4	0.093989
1525	0.23275	4	0.093989
1526	0.23275	4	0.093989
1527	0.23275	4	0.093989
1528	0.23275	4	0.093989
1529	0.23275	4	0.093989
1530	0.23275	4	0.093989
1531	0.23275	4	0.093989
1532	0.23275	4	0.093989
1533	0.23275	4	0.093989
1534	0.23275	4	0.093989
1535	0.23275	4	0.093989
1536	0.23275	4	0.093989
1537	0.23275	4	0.093989
1538	0.23275	4	0.093989
1539	0.23275	4	0.093989
1540	0.23275	4	0.093989
1541	0.23275	4	0.093989
1542	0.23275	4	0.093989
1543	0.23275	4	0.093989
1544	0.23275	4	0.093989
1545	0.23275	4	0.093989
1546	0.23275	4	0.093989
1547	0.23275	4	0.093989
1548	0.23275	4	0.093989
1549	0.23275	4	0.093989
1550	0.23275	4	0.093989
1551	0.23275	4	0.093989
1552	0.23275	4	0.093989
1553	0.23275	4	0.093989
1554	0.23275	4	0.093989
1555	0.23275	4	0.093989
1556	0.23275	4	0.093989
1557	0.23275	4	0.093989
1558	0.23275	4	0.093989
1559	0.23275	4	0.093989
1560	0.23275	4	0.093989
1561	0.23275	4	0.093989
1562	0.23275	4	0.093989
1563	0.23275	4	0.093989
1564	0.23275	4	0.093989
1565	0.23275	4	0.093989
1566	0.23275	4	0.093989
1567	0.23275	4	0.093989
1568	0.23275	4	0.093989
1569	0.23275	4	0.093989
1570	0.23275	4	0.093989
1571	0.23275	4	0.093989
1572	0.23275	4	0.093989
1573	0.23275	4	0.093989
1574	0.23275	4	0.093989
1575	0.23275	4	0.093989
1576	0.23275	4	0.093989
1577	0.23275	4	0.093989
1578	0.23275	4	0.093989
1579	0.23275	4	0.093989
1580	0.23275	4	0.093989
1581	0.23275	4	0.093989
1582	0.23275	4	0.093989
1583	0.23275	4	0.093989
1584	0.23275	4	0.093989
1585	0.23275	4	0.093989
1586	0.23275	4	0.093989
1587	0.23275	4	0.093989
1588	0.23275	4	0.093989
1589	0.23275	4	0.093989
1590	0.23275	4	0.093989
1591	0.23275	4	0.093989
1592	0.23275	4	0.093989
1593	0.23275	4	0.093989
1594	0.23275	4	0.093989
1595	0.23275	4	0.093989
1596	0.23275	4	0.093989
1597	0.23275	4	0.093989
1598	0.23275	4	0.093989
1599	0.23275	4	0.093989
1600	0.23275	4	0.093989
1601	0.23275	4	0.093989
1602	0.23275	4	0.093989
1603	0.23275	4	0.093989
1604	0.23275	4	0.093989
1605	0.23275	4	0.093989
1606	0.23275	4	0.093989
1607	0.23275	4	0.093989
1608	0.23275	4	0.093989
1609	0.23275	4	0.093989
1610	0.23275	4	0.093989
1611	0.23275	4	0.093989
1612	0.23275	4	0.093989
1613	0.23275	4	0.093989
1614	0.23275	4	0.093989
1615	0.23275	4	0.093989
1616	0.23275	4	0.093989
1617	0.23275	4	0.093989
1618	0.23275	4	0.093989
1619	0.23275	4	0.093989
1620	0.23275	4	0.093989
1621	0.23275	4	0.093989
1622	0.23275	4	0.093989
1623	0.23275	4	0.093989
1624	0.23275	4	0.093989
1625	0.23275	4	0.093989
1626	0.23275	4	0.093989
1627	0.23275	4	0.093989
1628	0.23275	4	0.093989
1629	0.23275	4	0.093989
1630	0.23275	4	0.093989
1631	0.23275	4	0.093989
1632	0.23275	4	0.093989
1633	0.23275	4	0.093989
1634	0.23275	4	0.093989
1635	0.23275	4	0.093989
1636	0.23275	4	0.093989
1637	0.23275	4	0.093989
1638	0.23275	4	0.093989
1639	0.23275	4	0.093989
1640	0.23275	4	0.093989
1641	0.23275	4	0.093989
1642	0.23275	4	0.093989
1643	0.23275	4	0.093989
1644	0.23275	4	0.093989
1645	0.23275	4	0.093989
1646	0.23275	4	0.093989
1647	0.23275	4	0.093989
1648	0.23275	4	0.093989
1649	0.23275	4	0.093989
1650	0.23275	4	0.093989
1651	0.23275	4	0.093989
1652	0.23275	4	0.093989
1653	0.23275	4	0.093989
1654	0.23275	4	0.093989
1655	0.23275	4	0.093989
1656	0.23275	4	0.093989
1657	0.23275	4	0.093989
1658	0.23275	4	0.093989
1659	0.23275	4	0.093989
1660	0.23275	4	0.093989
1661	0.23275	4	0.093989
1662	0.23275	4	0.093989
1663	0.23275	4	0.093989
1664	0.23275	4	0.093989
1665	0.23275	4	0.093989
1666	0.23275	4	0.093989
1667	0.23275	4	0.093989
1668	0.23275	4	0.093989
1669	0.23275	4	0.093989
1670	0.23275	4	0.093989
1671	0.23275	4	0.093989
1672	0.23275	4	0.093989
1673	0.23275	4	0.093989
1674	0.23275	4	0.093989
1675	0.23275	4	0.093989
1676	0.23275	4	0.093989
1677	0.23275	4	0.093989
1678	0.23275	4	0.093989
1679	0.23275	4	0.093989
1680	0.23275	4	0.093989
1681	0.23275	4	0.093989
1682	0.23275	4	0.093989
1683	0.23275	4	0.093989
1684	0.23275	4	0.093989
1685	0.23275	4	0.093989
1686	0.23275	4	0.093989
1687	0.23275	4	0.093989
1688	0.23275	4	0.093989
1689	0.23275	4	0.093989
1690	0.23275	4	0.093989
1691	0.23275	4	0.093989
1692	0.23275	4	0.093989
1693	0.23275	4	0.093989
1694	0.23275	4	0.093989
1695	0.23275	4	0.093989
1696	0.23275	4	0.093989
1697	0.23275	4	0.093989
1698	0.23275	4	0.093989
1699	0.23275	4	0.093989
1700	0.23275	4	0.093989
1701	0.23275	4	0.093989
1702	0.23275	4	0.093989
1703	0.23275	4	0.093989
1704	0.23275	4	0.093989
1705	0.23275	4	0.093989
1706	0.23275	4	0.093989
1707	0.23275	4	0.093989
1708	0.23275	4	0.093989
1709	0.23275	4	0.093989
1710	0.23275	4	0.093989
1711	0.23275	4	0.093989
1712	0.23275	4	0.093989
1713	0.23275	4	0.093989
1714	0.23275	4	0.093989
1715	0.23275	4	0.093989
1716	0.23275	4	0.093989
1717	0.23275	4	0.093989
1718	0.23275	4	0.093989
1719	0.23275	4	0.093989
1720	0.23275	4	0.093989
1721	0.23275	4	0.093989
1722	0.23275	4	0.093989
1723	0.23275	4	0.093989
1724	0.23275	4	0.093989
1725	0.23275	4	0.093989
1726	0.23275	4	0.093989
1727	0.23275	4	0.093989
1728	0.23275	4	0.093989
1729	0.23275	4	0.093989
1730	0.23275	4	0.093989
1731	0.23275	4	0.093989
1732	0.23275	4	0.093989
1733	0.23275	4	0.093989
1734	0.23275	4	0.093989
1735	0.23275	4	0.093989
1736	0.23275	4	0.093989
1737	0.23275	4	0.093989
1738	0.23275	4	0.093989
1739	0.23275	4	0.093989
1740	0.23275	4	0.093989
1741	0.23275	4	0.093989
1742	0.23275	4	0.093989
1743	0.23275	4	0.093989
1744	0.23275	4	0.093989
1745	0.23275	4	0.093989
1746	0.23275	4	0.093989
1747	0.23275	4	0.093989
1748	0.23275	4	0.093989
1749	0.23275	4	0.093989
1750	0.23275	4	0.093989
1751	0.23275	4	0.093989
1752	0.23275	4	0.093989
1753	0.23275	4	0.093989
1754	0.23275	4	0.093989
1755	0.23275	4	0.093989
1756	0.23275	4	0.093989
1757	0.23275	4	0.093989
1758	0.23275	4	0.093989
1759	0.23275	4	0.093989
1760	0.23275	4	0.093989
1761	0.23275	4	0.093989
1762	0.23275	4	0.093989
1763	0.23275	4	0.093989
1764	0.23275	4	0.093989
1765	0.23275	4	0.093989
1766	0.23275	4	0.093989
1767	0.23275	4	0.093989
1768	0.23275	4	0.093989
1769	0.23275	4	0.093989
1770	0.23275	4	0.093989
1771	0.23275	4	0.093989
1772	0.23275	4	0.093989
1773	0.23275	4	0.093989
1774	0.23275	4	0.093989
1775	0.23275	4	0.093989
1776	0.23275	4	0.093989
1777	0.23275	4	0.093989
1778	0.23275	4	0.093989
1779	0.23275	4	0.093989
1780	0.23275	4	0.093989
1781	0.23275	4	0.093989
1782	0.23275	4	0.093989
1783	0.23275	4	0.093989
1784	0.23275	4	0.093989
1785	0.23275	4	0.093989
1786	0.23275	4	0.093989
1787	0.23275	4	0.093989
1788	0.23275	4	0.093989
1789	0.23275	4	0.093989
1790	0.23275	4	0.093989
1791	0.23275	4	0.093989
1792	0.23275	4	0.093989
1793	0.23275	4	0.093989
1794	0.23275	4	0.093989
1795	0.23275	4	0.093989
1796	0.23275	4	0.093989
1797	0.23275	4	0.093989
1798	0.23275	4	0.093989
1799	0.23275	4	0.093989
1800	0.23275	4	0.093989
1801	0.23275	4	0.093989
1802	0.23275	4	0.093989
1803	0.23275	4	0.093989
1804	0.23275	4	0.093989
1805	0.23275	4	0.093989
1806	0.23275	4	0.093989
1807	0.23275	4	0.093989
1808	0.23275	4	0.093989
1809	0.23275	4	0.093989
1810	0.23275	4	0.093989
1811	0.23275	4	0.093989
1812	0.23275	4	0.093989
1813	0.23275	4	0.093989
1814	0.23275	4	0.093989
1815	0.23275	4	0.093989
1816	0.23275	4	0.093989
1817	0.23275	4	0.093989
1818	0.23275	4	0.093989
1819	0.23275	4	0.093989
1820	0.23275	4	0.093989
1821	0.23275	4	0.093989
1822	0.23275	4	0.093989
1823	0.23275	4	0.093989
1824	0.23275	4	0.093989
1825	0.23275	4	0.093989
1826	0.23275	4	0.093989
1827	0.23275	4	0.093989
1828	0.23275	4	0.093989
1829	0.23275	4	0.093989
1830	0.23275	4	0.093989
1831	0.23275	4	0.093989
1832	0.23275	4	0.093989
1833	0.23275	4	0.093989
1834	0.23275	4	0.093989
1835	0.23275	4	0.093989
1836	0.23275	4	0.093989
1837	0.23275	4	0.093989
1838	0.23275	4	0.093989
1839	0.23275	4	0.093989
1840	0.23275	4	0.093989
1841	0.23275	4	0.093989
1842	0.23275	4	0.093989
1843	0.23275	4	0.093989
1844	0.23275	4	0.093989
1845	0.23275	4	0.093989
1846	0.23275	4	0.093989
1847	0.23275	4	0.093989
1848	0.23275	4	0.093989
1849	0.23275	4	0.093989
1850	0.23275	4	0.093989
1851	0.23275	4	0.093989
1852	0.23275	4	0.093989
1853	0.23275	4	0.093989
1854	0.23275	4	0.093989
1855	0.23275	4	0.093989
1856	0.23275	4	0.093989
1857	0.23275	4	0.093989
1858	0.23275	4	0.093989
1859	0.23275	4	0.093989
1860	0.23275	4	0.093989
1861	0.23275	4	0.093989
1862	0.23275	4	0.093989
1863	0.23275	4	0.093989
1864	0.23275	4	0.093989
1865	0.23275	4	0.093989
1866	0.23275	4	0.093989
1867	0.23275	4	0.093989
1868	0.23275	4	0.093989
1869	0.23275	4	0.093989
1870	0.23275	4	0.093989
1871	0.23275	4	0.093989
1872	0.23275	4	0.093989
1873	0.23275	4	0.093989
1874	0.23275	4	0.093989
1875	0.23275	4	0.093989
1876	0.23275	4	0.093989
1877	0.23275	4	0.093989
1878	0.23275	4	0.093989
1879	0.23275	4	0.093989
1880	0.23275	4	0.093989
1881	0.23275	4	0.093989
1882	0.23275	4	0.093989
1883	0.23275	4	0.093989
1884	0.23275	4	0.093989
1885	0.23275	4	0.093989
1886	0.23275	4	0.093989
1887	0.23275	4	0.093989
1888	0.23275	4	0.093989
1889	0.23275	4	0.093989
1890	0.23275	4	0.093989
1891	0.23275	4	0.093989
1892	0.23275	4	0.093989
1893	0.23275	4	0.093989
1894	0.23275	4	0.093989
1895	0.23275	4	0.093989
1896	0.23275	4	0.093989
1897	0.23275	4	0.093989
1898	0.23275	4	0.093989
1899	0.23275	4	0.093989
1900	0.23275	4	0.093989
1901	0.23275	4	0.093989
1902	0.23275	4	0.093989
1903	0.23275	4	0.093989
1904	0.23275	4	0.093989
1905	0.23275	4	0.093989
1906	0.23275	4	0.093989
1907	0.23275	4	0.093989
1908	0.23275	4	0.093989
1909	0.23275	4	0.093989
1910	0.23275	4	0.093989
1911	0.23275	4	0.093989
1912	0.23275	4	0.093989
1913	0.23275	4	0.093989
1914	0.23275	4	0.093989
1915	0.23275	4	0.093989
1916	0.23275	4	0.093989
1917	0.23275	4	0.093989
1918	0.23275	4	0.093989
1919	0.23275	4	0.093989
1920	0.23275	4	0.093989
1921	0.23275	4	0.093989
1922	0.23275	4	0.093989
1923	0.23275	4	0.093989
1924	0.23275	4	0.093989
1925	0.23275	4	0.093989
1926	0.23275	4	0.093989
1927	0.23275	4	0.093989
1928	0.23275	4	0.093989
1929	0.23275	4	0.093989
1930	0.23275	4	0.093989
1931	0.23275	4	0.093989
1932	0.23275	4	0.093989
1933	0.23275	4	0.093989
1934	0.23275	4	0.093989
1935	0.23275	4	0.093989
1936	0.23275	4	0.093989
1937	0.23275	4	0.093989
1938	0.23275	4	0.093989
1939	0.23275	4	0.093989
1940	0.23275	4	0.093989
1941	0.23275	4	0.093989
1942	0.23275	4	0.093989
1943	0.23275	4	0.093989
1944	0.23275	4	0.093989
1945	0.23275	4	0.093989
1946	0.23275	4	0.093989
1947	0.23275	4	0.093989
1948	0.23275	4	0.093989
1949	0.23275	4	0.093989
1950	0.23275	4	0.093989
1951	0.23275	4	0.093989
1952	0.23275	4	0.093989
1953	0.23275	4	0.093989
1954	0.23275	4	0.093989
1955	0.23275	4	0.093989
1956	0.23275	4	0.093989
1957	0.23275	4	0.093989
1958	0.23275	4	0.093989
1959	0.23275	4	0.093989
1960	0.23275	4	0.093989
1961	0.23275	4	0.093989
1962	0.23275	4	0.093989
1963	0.23275	4	0.093989
1964	0.23275	4	0.093989
1965	0.23275	4	0.093989
1966	0.23275	4	0.093989
1967	0.23275	4	0.093989
1968	0.23275	4	0.093989
1969	0.23275	4	0.093989
1970	0.23275	4	0.093989
1971	0.23275	4	0.093989
1972	0.23275	4	0.093989
1973	0.23275	4	0.093989
1974	0.23275	4	0.093989
1975	0.23275	4	0.093989
1976	0.23275	4	0.093989
1977	0.23275	4	0.093989
1978	0.23275	4	0.093989
1979	0.23275	4	0.093989
1980	0.23275	4	0.093989
1981	0.23275	4	0.093989
1982	0.23275	4	0.093989
1983	0.23275	4	0.093989
1984	0.23275	4	0.093989
1985	0.23275	4	0.093989
1986	0.23275	4	0.093989
1987	0.23275	4	0.093989
1988	0.23275	4	0.093989
1989	0.23275	4	0.093989
1990	0.23275	4	0.093989
1991	0.23275	4	0.093989
1992	0.23275	4	0.093989
1993	0.23275	4	0.093989
1994	0.23275	4	0.093989
1995	0.23275	4	0.093989
1996	0.23275	4	0.093989
1997	0.23275	4	0.093989
1998	0.23275	4	0.093989
1999	0.23275	4	0.093989
2000	0.23275	4	0.093989
[truncated: 3,001 more rows]
