# Supplementary material for: Aspiration-driven co-evolution of cooperation with individual behavioral diversity
Source: PLoS One. 2023 Sep 15;18(9):e0291134. doi: 10.1371/journal.pone.0291134 (PMC10503719; doi:10.1371/journal.pone.0291134)
Supplement: S1 Data — (ZIP) [file pone.0291134.s001.zip › M1/v2-L=200/data/aspiration_time,b=1.45_frequency.txt]

1	0.5	0.5	0
2	0.654063	0.672589	0.460551
3	0.730306	0.794809	0.514999
4	0.75635	0.888794	0.559658
5	0.751603	0.965786	0.583384
6	0.7293	1.03451	0.586463
7	0.698783	1.10012	0.577732
8	0.663282	1.16296	0.559173
9	0.626964	1.23148	0.533323
10	0.592125	1.29098	0.504047
11	0.55846	1.3617	0.473798
12	0.527322	1.43846	0.444148
13	0.498604	1.51376	0.415106
14	0.472449	1.57394	0.387532
15	0.448679	1.64057	0.361339
16	0.426635	1.70875	0.33853
17	0.406786	1.7602	0.318174
18	0.388869	1.82669	0.298109
19	0.372683	1.87548	0.280281
20	0.358633	1.92513	0.26377
21	0.345062	1.98053	0.249005
22	0.33335	2.02784	0.236009
23	0.322731	2.07637	0.223266
24	0.312883	2.12624	0.213063
25	0.304047	2.20528	0.201609
26	0.29616	2.24846	0.192325
27	0.289041	2.29143	0.182709
28	0.282886	2.30023	0.17548
29	0.27724	2.32946	0.167977
30	0.271737	2.39983	0.16291
31	0.267212	2.41294	0.156654
32	0.262903	2.48094	0.151252
33	0.259031	2.53606	0.147484
34	0.25545	2.57869	0.142662
35	0.252278	2.60418	0.138228
36	0.24924	2.64144	0.134418
37	0.246564	2.69758	0.131407
38	0.244235	2.71459	0.129253
39	0.242029	2.74945	0.125939
40	0.240061	2.78606	0.122742
41	0.238398	2.8181	0.119385
42	0.23693	2.8234	0.117959
43	0.235703	2.85725	0.117125
44	0.23433	2.87779	0.115698
45	0.233199	2.92585	0.113242
46	0.231968	2.98406	0.113186
47	0.230676	3.06005	0.111326
48	0.229374	3.11644	0.110332
49	0.2283	3.16491	0.10976
50	0.227055	3.2212	0.108541
51	0.226214	3.22143	0.106848
52	0.225384	3.23467	0.105619
53	0.224625	3.28814	0.104606
54	0.223968	3.26207	0.102975
55	0.223497	3.25481	0.102611
56	0.22315	3.25097	0.101011
57	0.222858	3.29089	0.100921
58	0.222477	3.30434	0.101073
59	0.222249	3.32636	0.100304
60	0.222156	3.329	0.0996841
61	0.221901	3.3732	0.0995481
62	0.221681	3.35887	0.0988607
63	0.221333	3.3894	0.0979013
64	0.221113	3.41613	0.0976655
65	0.220913	3.43867	0.0971944
66	0.220739	3.46838	0.0973594
67	0.220536	3.47765	0.0968841
68	0.220429	3.51938	0.0969657
69	0.220371	3.53773	0.0971997
70	0.220033	3.54622	0.0969817
71	0.219747	3.55608	0.0968588
72	0.219612	3.57775	0.0961907
73	0.219428	3.60015	0.0958127
74	0.219367	3.59618	0.0950781
75	0.219237	3.60359	0.0952162
76	0.219194	3.58839	0.0942794
77	0.219214	3.5879	0.0939564
78	0.219269	3.58534	0.0941986
79	0.219344	3.58528	0.0937361
80	0.219458	3.58864	0.0936384
81	0.219503	3.60812	0.0935954
82	0.219599	3.61506	0.0934372
83	0.219665	3.63002	0.0931329
84	0.21957	3.65332	0.0937388
85	0.219695	3.65329	0.0934079
86	0.219807	3.64707	0.0928314
87	0.21994	3.64888	0.0926267
88	0.220127	3.61758	0.0927026
89	0.220343	3.62188	0.0928577
90	0.220496	3.62833	0.0935071
91	0.220584	3.64169	0.093653
92	0.220612	3.65712	0.0937558
93	0.220757	3.67408	0.0934667
94	0.220743	3.70345	0.0937727
95	0.220728	3.72739	0.0935436
96	0.220734	3.74406	0.0938903
97	0.220599	3.76922	0.0939871
98	0.220481	3.7704	0.0942034
99	0.220491	3.7765	0.0939965
100	0.220446	3.78255	0.093449
101	0.220332	3.7883	0.0939865
102	0.220253	3.79772	0.0940499
103	0.220121	3.80598	0.0940068
104	0.220063	3.81399	0.0937615
105	0.220038	3.80753	0.0934818
106	0.22008	3.79663	0.0932394
107	0.220114	3.7817	0.0929442
108	0.220173	3.7707	0.0925413
109	0.220295	3.76633	0.0925394
110	0.220419	3.76535	0.0926077
111	0.220649	3.75705	0.0925754
112	0.220782	3.75602	0.0925612
113	0.220903	3.7696	0.0925748
114	0.220977	3.80239	0.0927151
115	0.221043	3.79524	0.092752
116	0.221117	3.7947	0.0929442
117	0.221142	3.81401	0.0926629
118	0.221082	3.83761	0.0933074
119	0.22103	3.84751	0.0934874
120	0.22106	3.84526	0.0934031
121	0.221054	3.8343	0.0933961
122	0.220986	3.84759	0.0934384
123	0.220912	3.86945	0.0934722
124	0.22085	3.8608	0.0932233
125	0.220927	3.85557	0.0933889
126	0.220908	3.85715	0.0932164
127	0.220849	3.87763	0.0931222
128	0.220811	3.87321	0.0932372
129	0.220781	3.88083	0.0931359
130	0.220763	3.88802	0.0930624
131	0.220757	3.90151	0.0930791
132	0.220672	3.91609	0.0931783
133	0.220623	3.91909	0.093122
134	0.2206	3.91119	0.092976
135	0.220564	3.90594	0.0928245
136	0.220517	3.91077	0.0927073
137	0.220521	3.91369	0.0926103
138	0.220519	3.90629	0.0926671
139	0.22061	3.89159	0.0924851
140	0.220672	3.87854	0.0925152
141	0.220747	3.88087	0.0927071
142	0.220775	3.89913	0.0926885
143	0.220816	3.90678	0.0928591
144	0.220814	3.9169	0.0928022
145	0.220858	3.90844	0.0926476
146	0.220863	3.91483	0.0925297
147	0.220839	3.92416	0.092577
148	0.220752	3.94092	0.092504
149	0.220679	3.95701	0.0926727
150	0.220655	3.95896	0.0925809
151	0.220606	3.9595	0.0925122
152	0.22057	3.95796	0.0924271
153	0.220561	3.94919	0.0923194
154	0.220579	3.93836	0.0922139
155	0.22058	3.9196	0.0921703
156	0.220594	3.92247	0.0921835
157	0.220612	3.91668	0.092106
158	0.220685	3.91822	0.0919307
159	0.220777	3.89324	0.0922069
160	0.220864	3.88843	0.0922692
161	0.220953	3.88897	0.0923424
162	0.221016	3.8912	0.0922309
163	0.221109	3.8953	0.0920851
164	0.221116	3.90943	0.092584
165	0.22109	3.93776	0.0928632
166	0.221087	3.93011	0.0927265
167	0.221021	3.93031	0.0927509
168	0.221034	3.93139	0.0925284
169	0.22104	3.92932	0.0925064
170	0.221075	3.93368	0.092392
171	0.221081	3.93086	0.092297
172	0.221087	3.93424	0.0924842
173	0.221112	3.9318	0.0924949
174	0.221158	3.92915	0.0924357
175	0.221207	3.92988	0.0923625
176	0.221272	3.91906	0.0921124
177	0.221336	3.92348	0.0925199
178	0.22135	3.92337	0.0922408
179	0.22141	3.93086	0.0922403
180	0.221378	3.94422	0.0924393
181	0.22137	3.93929	0.0926022
182	0.221379	3.95038	0.0930249
183	0.22141	3.93974	0.0927272
184	0.221385	3.95259	0.0927558
185	0.221352	3.96059	0.0928464
186	0.221308	3.96544	0.0929342
187	0.221275	3.96939	0.0927647
188	0.221235	3.97461	0.0926454
189	0.221214	3.96729	0.0925736
190	0.221192	3.96822	0.0924181
191	0.2212	3.96049	0.0923921
192	0.221201	3.96759	0.0923496
193	0.221205	3.9739	0.0922364
194	0.221206	3.97378	0.0922413
195	0.22119	3.97281	0.0922589
196	0.22119	3.97394	0.0922203
197	0.221181	3.975	0.0921741
198	0.221218	3.96477	0.092063
199	0.221224	3.96376	0.0921043
200	0.221228	3.96538	0.0921532
201	0.221262	3.9674	0.0921185
202	0.221256	3.97104	0.0921878
203	0.221269	3.97438	0.0922864
204	0.221276	3.97805	0.0922683
205	0.221295	3.96607	0.0920979
206	0.22133	3.95885	0.0920827
207	0.221348	3.96515	0.092085
208	0.221363	3.9636	0.092153
209	0.221381	3.96428	0.0920489
210	0.221393	3.95674	0.0920213
211	0.22143	3.95728	0.091941
212	0.221449	3.96791	0.0919934
213	0.221436	3.968	0.092077
214	0.22146	3.96232	0.0919981
215	0.221449	3.96371	0.0921392
216	0.221467	3.9546	0.0920723
217	0.221473	3.96285	0.0921932
218	0.221476	3.96524	0.092114
219	0.221474	3.96587	0.0920898
220	0.221501	3.95837	0.0920765
221	0.221494	3.97181	0.0921058
222	0.221511	3.96458	0.0919717
223	0.221561	3.95619	0.0919142
224	0.221576	3.9545	0.0920884
225	0.221573	3.96414	0.0922517
226	0.221555	3.96371	0.0921484
227	0.221558	3.97351	0.0923144
228	0.221542	3.98003	0.0922737
229	0.221521	3.98085	0.0922239
230	0.221538	3.96915	0.092143
231	0.221541	3.97543	0.0922308
232	0.221533	3.96652	0.0922282
233	0.221529	3.97799	0.0922308
234	0.221522	3.9812	0.092213
235	0.221519	3.9821	0.0921792
236	0.221527	3.98008	0.092156
237	0.221542	3.97457	0.0920601
238	0.221579	3.97175	0.0919954
239	0.221573	3.9805	0.0922904
240	0.22154	3.98205	0.0923031
241	0.221499	3.98401	0.0922938
242	0.221471	3.98865	0.0923072
243	0.221453	3.98775	0.0922187
244	0.221423	3.99121	0.0922708
245	0.221412	3.99155	0.0922477
246	0.221393	3.98859	0.0921278
247	0.221373	3.99043	0.0921454
248	0.221363	3.99589	0.0922502
249	0.221346	3.99563	0.0921406
250	0.22134	3.99798	0.0921542
251	0.22133	3.99778	0.0920509
252	0.22132	3.99792	0.092035
253	0.221313	3.99814	0.0920202
254	0.221301	3.99819	0.0920058
255	0.221293	3.99838	0.0919922
256	0.221288	3.99848	0.0919833
257	0.221277	3.99857	0.0919689
258	0.221262	3.99871	0.0919486
259	0.221264	3.99895	0.0919426
260	0.221256	3.99897	0.0919336
261	0.221257	3.99915	0.0919281
262	0.22125	3.99921	0.0919192
263	0.221245	3.99924	0.0919122
264	0.221241	3.99928	0.0919068
265	0.221239	3.99933	0.0919035
266	0.221236	3.99942	0.0918965
267	0.221229	3.99945	0.0918886
268	0.221223	3.99948	0.0918814
269	0.221221	3.99957	0.0918763
270	0.22122	3.9996	0.091874
271	0.221217	3.99964	0.0918698
272	0.221214	3.99967	0.0918657
273	0.221214	3.99971	0.091864
274	0.221213	3.99974	0.0918622
275	0.221212	3.99975	0.091861
276	0.221211	3.99977	0.091859
277	0.22121	3.99979	0.091858
278	0.221209	3.99981	0.091856
279	0.221208	3.99981	0.0918549
280	0.221208	3.99984	0.0918539
281	0.221208	3.99986	0.091853
282	0.221208	3.9999	0.0918513
283	0.221207	3.99991	0.0918506
284	0.221207	3.99992	0.0918498
285	0.221206	3.99992	0.0918491
286	0.221206	3.99993	0.091848
287	0.221205	3.99994	0.0918472
288	0.221205	3.99994	0.0918467
289	0.221204	3.99995	0.0918459
290	0.221204	3.99995	0.0918454
291	0.221203	3.99995	0.0918449
292	0.221203	3.99996	0.0918446
293	0.221203	3.99996	0.0918443
294	0.221203	3.99997	0.0918437
295	0.221202	3.99997	0.0918433
296	0.221202	3.99997	0.091843
297	0.221202	3.99997	0.0918429
298	0.221202	3.99998	0.0918428
299	0.221202	3.99998	0.0918425
300	0.221202	3.99998	0.0918423
301	0.221201	3.99998	0.091842
302	0.221201	3.99998	0.0918417
303	0.221201	3.99998	0.0918415
304	0.221201	3.99998	0.0918413
305	0.221201	3.99999	0.0918412
306	0.221201	3.99999	0.0918411
307	0.221201	3.99999	0.0918409
308	0.221201	3.99999	0.0918408
309	0.221201	3.99999	0.0918407
310	0.221201	3.99999	0.0918407
311	0.2212	3.99999	0.0918406
312	0.2212	3.99999	0.0918405
313	0.2212	3.99999	0.0918405
314	0.2212	4	0.0918404
315	0.2212	4	0.0918404
316	0.2212	4	0.0918403
317	0.2212	4	0.0918403
318	0.2212	4	0.0918403
319	0.2212	4	0.0918402
320	0.2212	4	0.0918402
321	0.2212	4	0.0918402
322	0.2212	4	0.0918402
323	0.2212	4	0.0918401
324	0.2212	4	0.0918401
325	0.2212	4	0.0918401
326	0.2212	4	0.0918401
327	0.2212	4	0.0918401
328	0.2212	4	0.09184
329	0.2212	4	0.09184
330	0.2212	4	0.09184
331	0.2212	4	0.09184
332	0.2212	4	0.09184
333	0.2212	4	0.09184
334	0.2212	4	0.09184
335	0.2212	4	0.09184
336	0.2212	4	0.09184
337	0.2212	4	0.09184
338	0.2212	4	0.09184
339	0.2212	4	0.0918399
340	0.2212	4	0.0918399
341	0.2212	4	0.0918399
342	0.2212	4	0.0918399
343	0.2212	4	0.0918399
344	0.2212	4	0.0918399
345	0.2212	4	0.0918399
346	0.2212	4	0.0918399
347	0.2212	4	0.0918399
348	0.2212	4	0.0918399
349	0.2212	4	0.0918399
350	0.2212	4	0.0918399
351	0.2212	4	0.0918399
352	0.2212	4	0.0918399
353	0.2212	4	0.0918399
354	0.2212	4	0.0918399
355	0.2212	4	0.0918399
356	0.2212	4	0.0918399
357	0.2212	4	0.0918399
358	0.2212	4	0.0918399
359	0.2212	4	0.0918399
360	0.2212	4	0.0918399
361	0.2212	4	0.0918399
362	0.2212	4	0.0918399
363	0.2212	4	0.0918399
364	0.2212	4	0.0918399
365	0.2212	4	0.0918399
366	0.2212	4	0.0918399
367	0.2212	4	0.0918399
368	0.2212	4	0.0918399
369	0.2212	4	0.0918399
370	0.2212	4	0.0918399
371	0.2212	4	0.0918399
372	0.2212	4	0.0918399
373	0.2212	4	0.0918399
374	0.2212	4	0.0918399
375	0.2212	4	0.0918399
376	0.2212	4	0.0918399
377	0.2212	4	0.0918399
378	0.2212	4	0.0918399
379	0.2212	4	0.0918399
380	0.2212	4	0.0918399
381	0.2212	4	0.0918399
382	0.2212	4	0.0918399
383	0.2212	4	0.0918399
384	0.2212	4	0.0918399
385	0.2212	4	0.0918399
386	0.2212	4	0.0918399
387	0.2212	4	0.0918399
388	0.2212	4	0.0918399
389	0.2212	4	0.0918399
390	0.2212	4	0.0918399
391	0.2212	4	0.0918399
392	0.2212	4	0.0918399
393	0.2212	4	0.0918399
394	0.2212	4	0.0918399
395	0.2212	4	0.0918399
396	0.2212	4	0.0918399
397	0.2212	4	0.0918399
398	0.2212	4	0.0918399
399	0.2212	4	0.0918399
400	0.2212	4	0.0918399
401	0.2212	4	0.0918399
402	0.2212	4	0.0918399
403	0.2212	4	0.0918399
404	0.2212	4	0.0918399
405	0.2212	4	0.0918399
406	0.2212	4	0.0918399
407	0.2212	4	0.0918399
408	0.2212	4	0.0918399
409	0.2212	4	0.0918399
410	0.2212	4	0.0918399
411	0.2212	4	0.0918399
412	0.2212	4	0.0918399
413	0.2212	4	0.0918399
414	0.2212	4	0.0918399
415	0.2212	4	0.0918399
416	0.2212	4	0.0918399
417	0.2212	4	0.0918399
418	0.2212	4	0.0918399
419	0.2212	4	0.0918399
420	0.2212	4	0.0918399
421	0.2212	4	0.0918399
422	0.2212	4	0.0918399
423	0.2212	4	0.0918399
424	0.2212	4	0.0918399
425	0.2212	4	0.0918399
426	0.2212	4	0.0918399
427	0.2212	4	0.0918399
428	0.2212	4	0.0918399
429	0.2212	4	0.0918399
430	0.2212	4	0.0918399
431	0.2212	4	0.0918399
432	0.2212	4	0.0918399
433	0.2212	4	0.0918399
434	0.2212	4	0.0918399
435	0.2212	4	0.0918399
436	0.2212	4	0.0918399
437	0.2212	4	0.0918399
438	0.2212	4	0.0918399
439	0.2212	4	0.0918399
440	0.2212	4	0.0918399
441	0.2212	4	0.0918399
442	0.2212	4	0.0918399
443	0.2212	4	0.0918399
444	0.2212	4	0.0918399
445	0.2212	4	0.0918399
446	0.2212	4	0.0918399
447	0.2212	4	0.0918399
448	0.2212	4	0.0918399
449	0.2212	4	0.0918399
450	0.2212	4	0.0918399
451	0.2212	4	0.0918399
452	0.2212	4	0.0918399
453	0.2212	4	0.0918399
454	0.2212	4	0.0918399
455	0.2212	4	0.0918399
456	0.2212	4	0.0918399
457	0.2212	4	0.0918399
458	0.2212	4	0.0918399
459	0.2212	4	0.0918399
460	0.2212	4	0.0918399
461	0.2212	4	0.0918399
462	0.2212	4	0.0918399
463	0.2212	4	0.0918399
464	0.2212	4	0.0918399
465	0.2212	4	0.0918399
466	0.2212	4	0.0918399
467	0.2212	4	0.0918399
468	0.2212	4	0.0918399
469	0.2212	4	0.0918399
470	0.2212	4	0.0918399
471	0.2212	4	0.0918399
472	0.2212	4	0.0918399
473	0.2212	4	0.0918399
474	0.2212	4	0.0918399
475	0.2212	4	0.0918399
476	0.2212	4	0.0918399
477	0.2212	4	0.0918399
478	0.2212	4	0.0918399
479	0.2212	4	0.0918399
480	0.2212	4	0.0918399
481	0.2212	4	0.0918399
482	0.2212	4	0.0918399
483	0.2212	4	0.0918399
484	0.2212	4	0.0918399
485	0.2212	4	0.0918399
486	0.2212	4	0.0918399
487	0.2212	4	0.0918399
488	0.2212	4	0.0918399
489	0.2212	4	0.0918399
490	0.2212	4	0.0918399
491	0.2212	4	0.0918399
492	0.2212	4	0.0918399
493	0.2212	4	0.0918399
494	0.2212	4	0.0918399
495	0.2212	4	0.0918399
496	0.2212	4	0.0918399
497	0.2212	4	0.0918399
498	0.2212	4	0.0918399
499	0.2212	4	0.0918399
500	0.2212	4	0.0918399
501	0.2212	4	0.0918399
502	0.2212	4	0.0918399
503	0.2212	4	0.0918399
504	0.2212	4	0.0918399
505	0.2212	4	0.0918399
506	0.2212	4	0.0918399
507	0.2212	4	0.0918399
508	0.2212	4	0.0918399
509	0.2212	4	0.0918399
510	0.2212	4	0.0918399
511	0.2212	4	0.0918399
512	0.2212	4	0.0918399
513	0.2212	4	0.0918399
514	0.2212	4	0.0918399
515	0.2212	4	0.0918399
516	0.2212	4	0.0918399
517	0.2212	4	0.0918399
518	0.2212	4	0.0918399
519	0.2212	4	0.0918399
520	0.2212	4	0.0918399
521	0.2212	4	0.0918399
522	0.2212	4	0.0918399
523	0.2212	4	0.0918399
524	0.2212	4	0.0918399
525	0.2212	4	0.0918399
526	0.2212	4	0.0918399
527	0.2212	4	0.0918399
528	0.2212	4	0.0918399
529	0.2212	4	0.0918399
530	0.2212	4	0.0918399
531	0.2212	4	0.0918399
532	0.2212	4	0.0918399
533	0.2212	4	0.0918399
534	0.2212	4	0.0918399
535	0.2212	4	0.0918399
536	0.2212	4	0.0918399
537	0.2212	4	0.0918399
538	0.2212	4	0.0918399
539	0.2212	4	0.0918399
540	0.2212	4	0.0918399
541	0.2212	4	0.0918399
542	0.2212	4	0.0918399
543	0.2212	4	0.0918399
544	0.2212	4	0.0918399
545	0.2212	4	0.0918399
546	0.2212	4	0.0918399
547	0.2212	4	0.0918399
548	0.2212	4	0.0918399
549	0.2212	4	0.0918399
550	0.2212	4	0.0918399
551	0.2212	4	0.0918399
552	0.2212	4	0.0918399
553	0.2212	4	0.0918399
554	0.2212	4	0.0918399
555	0.2212	4	0.0918399
556	0.2212	4	0.0918399
557	0.2212	4	0.0918399
558	0.2212	4	0.0918399
559	0.2212	4	0.0918399
560	0.2212	4	0.0918399
561	0.2212	4	0.0918399
562	0.2212	4	0.0918399
563	0.2212	4	0.0918399
564	0.2212	4	0.0918399
565	0.2212	4	0.0918399
566	0.2212	4	0.0918399
567	0.2212	4	0.0918399
568	0.2212	4	0.0918399
569	0.2212	4	0.0918399
570	0.2212	4	0.0918399
571	0.2212	4	0.0918399
572	0.2212	4	0.0918399
573	0.2212	4	0.0918399
574	0.2212	4	0.0918399
575	0.2212	4	0.0918399
576	0.2212	4	0.0918399
577	0.2212	4	0.0918399
578	0.2212	4	0.0918399
579	0.2212	4	0.0918399
580	0.2212	4	0.0918399
581	0.2212	4	0.0918399
582	0.2212	4	0.0918399
583	0.2212	4	0.0918399
584	0.2212	4	0.0918399
585	0.2212	4	0.0918399
586	0.2212	4	0.0918399
587	0.2212	4	0.0918399
588	0.2212	4	0.0918399
589	0.2212	4	0.0918399
590	0.2212	4	0.0918399
591	0.2212	4	0.0918399
592	0.2212	4	0.0918399
593	0.2212	4	0.0918399
594	0.2212	4	0.0918399
595	0.2212	4	0.0918399
596	0.2212	4	0.0918399
597	0.2212	4	0.0918399
598	0.2212	4	0.0918399
599	0.2212	4	0.0918399
600	0.2212	4	0.0918399
601	0.2212	4	0.0918399
602	0.2212	4	0.0918399
603	0.2212	4	0.0918399
604	0.2212	4	0.0918399
605	0.2212	4	0.0918399
606	0.2212	4	0.0918399
607	0.2212	4	0.0918399
608	0.2212	4	0.0918399
609	0.2212	4	0.0918399
610	0.2212	4	0.0918399
611	0.2212	4	0.0918399
612	0.2212	4	0.0918399
613	0.2212	4	0.0918399
614	0.2212	4	0.0918399
615	0.2212	4	0.0918399
616	0.2212	4	0.0918399
617	0.2212	4	0.0918399
618	0.2212	4	0.0918399
619	0.2212	4	0.0918399
620	0.2212	4	0.0918399
621	0.2212	4	0.0918399
622	0.2212	4	0.0918399
623	0.2212	4	0.0918399
624	0.2212	4	0.0918399
625	0.2212	4	0.0918399
626	0.2212	4	0.0918399
627	0.2212	4	0.0918399
628	0.2212	4	0.0918399
629	0.2212	4	0.0918399
630	0.2212	4	0.0918399
631	0.2212	4	0.0918399
632	0.2212	4	0.0918399
633	0.2212	4	0.0918399
634	0.2212	4	0.0918399
635	0.2212	4	0.0918399
636	0.2212	4	0.0918399
637	0.2212	4	0.0918399
638	0.2212	4	0.0918399
639	0.2212	4	0.0918399
640	0.2212	4	0.0918399
641	0.2212	4	0.0918399
642	0.2212	4	0.0918399
643	0.2212	4	0.0918399
644	0.2212	4	0.0918399
645	0.2212	4	0.0918399
646	0.2212	4	0.0918399
647	0.2212	4	0.0918399
648	0.2212	4	0.0918399
649	0.2212	4	0.0918399
650	0.2212	4	0.0918399
651	0.2212	4	0.0918399
652	0.2212	4	0.0918399
653	0.2212	4	0.0918399
654	0.2212	4	0.0918399
655	0.2212	4	0.0918399
656	0.2212	4	0.0918399
657	0.2212	4	0.0918399
658	0.2212	4	0.0918399
659	0.2212	4	0.0918399
660	0.2212	4	0.0918399
661	0.2212	4	0.0918399
662	0.2212	4	0.0918399
663	0.2212	4	0.0918399
664	0.2212	4	0.0918399
665	0.2212	4	0.0918399
666	0.2212	4	0.0918399
667	0.2212	4	0.0918399
668	0.2212	4	0.0918399
669	0.2212	4	0.0918399
670	0.2212	4	0.0918399
671	0.2212	4	0.0918399
672	0.2212	4	0.0918399
673	0.2212	4	0.0918399
674	0.2212	4	0.0918399
675	0.2212	4	0.0918399
676	0.2212	4	0.0918399
677	0.2212	4	0.0918399
678	0.2212	4	0.0918399
679	0.2212	4	0.0918399
680	0.2212	4	0.0918399
681	0.2212	4	0.0918399
682	0.2212	4	0.0918399
683	0.2212	4	0.0918399
684	0.2212	4	0.0918399
685	0.2212	4	0.0918399
686	0.2212	4	0.0918399
687	0.2212	4	0.0918399
688	0.2212	4	0.0918399
689	0.2212	4	0.0918399
690	0.2212	4	0.0918399
691	0.2212	4	0.0918399
692	0.2212	4	0.0918399
693	0.2212	4	0.0918399
694	0.2212	4	0.0918399
695	0.2212	4	0.0918399
696	0.2212	4	0.0918399
697	0.2212	4	0.0918399
698	0.2212	4	0.0918399
699	0.2212	4	0.0918399
700	0.2212	4	0.0918399
701	0.2212	4	0.0918399
702	0.2212	4	0.0918399
703	0.2212	4	0.0918399
704	0.2212	4	0.0918399
705	0.2212	4	0.0918399
706	0.2212	4	0.0918399
707	0.2212	4	0.0918399
708	0.2212	4	0.0918399
709	0.2212	4	0.0918399
710	0.2212	4	0.0918399
711	0.2212	4	0.0918399
712	0.2212	4	0.0918399
713	0.2212	4	0.0918399
714	0.2212	4	0.0918399
715	0.2212	4	0.0918399
716	0.2212	4	0.0918399
717	0.2212	4	0.0918399
718	0.2212	4	0.0918399
719	0.2212	4	0.0918399
720	0.2212	4	0.0918399
721	0.2212	4	0.0918399
722	0.2212	4	0.0918399
723	0.2212	4	0.0918399
724	0.2212	4	0.0918399
725	0.2212	4	0.0918399
726	0.2212	4	0.0918399
727	0.2212	4	0.0918399
728	0.2212	4	0.0918399
729	0.2212	4	0.0918399
730	0.2212	4	0.0918399
731	0.2212	4	0.0918399
732	0.2212	4	0.0918399
733	0.2212	4	0.0918399
734	0.2212	4	0.0918399
735	0.2212	4	0.0918399
736	0.2212	4	0.0918399
737	0.2212	4	0.0918399
738	0.2212	4	0.0918399
739	0.2212	4	0.0918399
740	0.2212	4	0.0918399
741	0.2212	4	0.0918399
742	0.2212	4	0.0918399
743	0.2212	4	0.0918399
744	0.2212	4	0.0918399
745	0.2212	4	0.0918399
746	0.2212	4	0.0918399
747	0.2212	4	0.0918399
748	0.2212	4	0.0918399
749	0.2212	4	0.0918399
750	0.2212	4	0.0918399
751	0.2212	4	0.0918399
752	0.2212	4	0.0918399
753	0.2212	4	0.0918399
754	0.2212	4	0.0918399
755	0.2212	4	0.0918399
756	0.2212	4	0.0918399
757	0.2212	4	0.0918399
758	0.2212	4	0.0918399
759	0.2212	4	0.0918399
760	0.2212	4	0.0918399
761	0.2212	4	0.0918399
762	0.2212	4	0.0918399
763	0.2212	4	0.0918399
764	0.2212	4	0.0918399
765	0.2212	4	0.0918399
766	0.2212	4	0.0918399
767	0.2212	4	0.0918399
768	0.2212	4	0.0918399
769	0.2212	4	0.0918399
770	0.2212	4	0.0918399
771	0.2212	4	0.0918399
772	0.2212	4	0.0918399
773	0.2212	4	0.0918399
774	0.2212	4	0.0918399
775	0.2212	4	0.0918399
776	0.2212	4	0.0918399
777	0.2212	4	0.0918399
778	0.2212	4	0.0918399
779	0.2212	4	0.0918399
780	0.2212	4	0.0918399
781	0.2212	4	0.0918399
782	0.2212	4	0.0918399
783	0.2212	4	0.0918399
784	0.2212	4	0.0918399
785	0.2212	4	0.0918399
786	0.2212	4	0.0918399
787	0.2212	4	0.0918399
788	0.2212	4	0.0918399
789	0.2212	4	0.0918399
790	0.2212	4	0.0918399
791	0.2212	4	0.0918399
792	0.2212	4	0.0918399
793	0.2212	4	0.0918399
794	0.2212	4	0.0918399
795	0.2212	4	0.0918399
796	0.2212	4	0.0918399
797	0.2212	4	0.0918399
798	0.2212	4	0.0918399
799	0.2212	4	0.0918399
800	0.2212	4	0.0918399
801	0.2212	4	0.0918399
802	0.2212	4	0.0918399
803	0.2212	4	0.0918399
804	0.2212	4	0.0918399
805	0.2212	4	0.0918399
806	0.2212	4	0.0918399
807	0.2212	4	0.0918399
808	0.2212	4	0.0918399
809	0.2212	4	0.0918399
810	0.2212	4	0.0918399
811	0.2212	4	0.0918399
812	0.2212	4	0.0918399
813	0.2212	4	0.0918399
814	0.2212	4	0.0918399
815	0.2212	4	0.0918399
816	0.2212	4	0.0918399
817	0.2212	4	0.0918399
818	0.2212	4	0.0918399
819	0.2212	4	0.0918399
820	0.2212	4	0.0918399
821	0.2212	4	0.0918399
822	0.2212	4	0.0918399
823	0.2212	4	0.0918399
824	0.2212	4	0.0918399
825	0.2212	4	0.0918399
826	0.2212	4	0.0918399
827	0.2212	4	0.0918399
828	0.2212	4	0.0918399
829	0.2212	4	0.0918399
830	0.2212	4	0.0918399
831	0.2212	4	0.0918399
832	0.2212	4	0.0918399
833	0.2212	4	0.0918399
834	0.2212	4	0.0918399
835	0.2212	4	0.0918399
836	0.2212	4	0.0918399
837	0.2212	4	0.0918399
838	0.2212	4	0.0918399
839	0.2212	4	0.0918399
840	0.2212	4	0.0918399
841	0.2212	4	0.0918399
842	0.2212	4	0.0918399
843	0.2212	4	0.0918399
844	0.2212	4	0.0918399
845	0.2212	4	0.0918399
846	0.2212	4	0.0918399
847	0.2212	4	0.0918399
848	0.2212	4	0.0918399
849	0.2212	4	0.0918399
850	0.2212	4	0.0918399
851	0.2212	4	0.0918399
852	0.2212	4	0.0918399
853	0.2212	4	0.0918399
854	0.2212	4	0.0918399
855	0.2212	4	0.0918399
856	0.2212	4	0.0918399
857	0.2212	4	0.0918399
858	0.2212	4	0.0918399
859	0.2212	4	0.0918399
860	0.2212	4	0.0918399
861	0.2212	4	0.0918399
862	0.2212	4	0.0918399
863	0.2212	4	0.0918399
864	0.2212	4	0.0918399
865	0.2212	4	0.0918399
866	0.2212	4	0.0918399
867	0.2212	4	0.0918399
868	0.2212	4	0.0918399
869	0.2212	4	0.0918399
870	0.2212	4	0.0918399
871	0.2212	4	0.0918399
872	0.2212	4	0.0918399
873	0.2212	4	0.0918399
874	0.2212	4	0.0918399
875	0.2212	4	0.0918399
876	0.2212	4	0.0918399
877	0.2212	4	0.0918399
878	0.2212	4	0.0918399
879	0.2212	4	0.0918399
880	0.2212	4	0.0918399
881	0.2212	4	0.0918399
882	0.2212	4	0.0918399
883	0.2212	4	0.0918399
884	0.2212	4	0.0918399
885	0.2212	4	0.0918399
886	0.2212	4	0.0918399
887	0.2212	4	0.0918399
888	0.2212	4	0.0918399
889	0.2212	4	0.0918399
890	0.2212	4	0.0918399
891	0.2212	4	0.0918399
892	0.2212	4	0.0918399
893	0.2212	4	0.0918399
894	0.2212	4	0.0918399
895	0.2212	4	0.0918399
896	0.2212	4	0.0918399
897	0.2212	4	0.0918399
898	0.2212	4	0.0918399
899	0.2212	4	0.0918399
900	0.2212	4	0.0918399
901	0.2212	4	0.0918399
902	0.2212	4	0.0918399
903	0.2212	4	0.0918399
904	0.2212	4	0.0918399
905	0.2212	4	0.0918399
906	0.2212	4	0.0918399
907	0.2212	4	0.0918399
908	0.2212	4	0.0918399
909	0.2212	4	0.0918399
910	0.2212	4	0.0918399
911	0.2212	4	0.0918399
912	0.2212	4	0.0918399
913	0.2212	4	0.0918399
914	0.2212	4	0.0918399
915	0.2212	4	0.0918399
916	0.2212	4	0.0918399
917	0.2212	4	0.0918399
918	0.2212	4	0.0918399
919	0.2212	4	0.0918399
920	0.2212	4	0.0918399
921	0.2212	4	0.0918399
922	0.2212	4	0.0918399
923	0.2212	4	0.0918399
924	0.2212	4	0.0918399
925	0.2212	4	0.0918399
926	0.2212	4	0.0918399
927	0.2212	4	0.0918399
928	0.2212	4	0.0918399
929	0.2212	4	0.0918399
930	0.2212	4	0.0918399
931	0.2212	4	0.0918399
932	0.2212	4	0.0918399
933	0.2212	4	0.0918399
934	0.2212	4	0.0918399
935	0.2212	4	0.0918399
936	0.2212	4	0.0918399
937	0.2212	4	0.0918399
938	0.2212	4	0.0918399
939	0.2212	4	0.0918399
940	0.2212	4	0.0918399
941	0.2212	4	0.0918399
942	0.2212	4	0.0918399
943	0.2212	4	0.0918399
944	0.2212	4	0.0918399
945	0.2212	4	0.0918399
946	0.2212	4	0.0918399
947	0.2212	4	0.0918399
948	0.2212	4	0.0918399
949	0.2212	4	0.0918399
950	0.2212	4	0.0918399
951	0.2212	4	0.0918399
952	0.2212	4	0.0918399
953	0.2212	4	0.0918399
954	0.2212	4	0.0918399
955	0.2212	4	0.0918399
956	0.2212	4	0.0918399
957	0.2212	4	0.0918399
958	0.2212	4	0.0918399
959	0.2212	4	0.0918399
960	0.2212	4	0.0918399
961	0.2212	4	0.0918399
962	0.2212	4	0.0918399
963	0.2212	4	0.0918399
964	0.2212	4	0.0918399
965	0.2212	4	0.0918399
966	0.2212	4	0.0918399
967	0.2212	4	0.0918399
968	0.2212	4	0.0918399
969	0.2212	4	0.0918399
970	0.2212	4	0.0918399
971	0.2212	4	0.0918399
972	0.2212	4	0.0918399
973	0.2212	4	0.0918399
974	0.2212	4	0.0918399
975	0.2212	4	0.0918399
976	0.2212	4	0.0918399
977	0.2212	4	0.0918399
978	0.2212	4	0.0918399
979	0.2212	4	0.0918399
980	0.2212	4	0.0918399
981	0.2212	4	0.0918399
982	0.2212	4	0.0918399
983	0.2212	4	0.0918399
984	0.2212	4	0.0918399
985	0.2212	4	0.0918399
986	0.2212	4	0.0918399
987	0.2212	4	0.0918399
988	0.2212	4	0.0918399
989	0.2212	4	0.0918399
990	0.2212	4	0.0918399
991	0.2212	4	0.0918399
992	0.2212	4	0.0918399
993	0.2212	4	0.0918399
994	0.2212	4	0.0918399
995	0.2212	4	0.0918399
996	0.2212	4	0.0918399
997	0.2212	4	0.0918399
998	0.2212	4	0.0918399
999	0.2212	4	0.0918399
1000	0.2212	4	0.0918399
1001	0.2212	4	0.0918399
1002	0.2212	4	0.0918399
1003	0.2212	4	0.0918399
1004	0.2212	4	0.0918399
1005	0.2212	4	0.0918399
1006	0.2212	4	0.0918399
1007	0.2212	4	0.0918399
1008	0.2212	4	0.0918399
1009	0.2212	4	0.0918399
1010	0.2212	4	0.0918399
1011	0.2212	4	0.0918399
1012	0.2212	4	0.0918399
1013	0.2212	4	0.0918399
1014	0.2212	4	0.0918399
1015	0.2212	4	0.0918399
1016	0.2212	4	0.0918399
1017	0.2212	4	0.0918399
1018	0.2212	4	0.0918399
1019	0.2212	4	0.0918399
1020	0.2212	4	0.0918399
1021	0.2212	4	0.0918399
1022	0.2212	4	0.0918399
1023	0.2212	4	0.0918399
1024	0.2212	4	0.0918399
1025	0.2212	4	0.0918399
1026	0.2212	4	0.0918399
1027	0.2212	4	0.0918399
1028	0.2212	4	0.0918399
1029	0.2212	4	0.0918399
1030	0.2212	4	0.0918399
1031	0.2212	4	0.0918399
1032	0.2212	4	0.0918399
1033	0.2212	4	0.0918399
1034	0.2212	4	0.0918399
1035	0.2212	4	0.0918399
1036	0.2212	4	0.0918399
1037	0.2212	4	0.0918399
1038	0.2212	4	0.0918399
1039	0.2212	4	0.0918399
1040	0.2212	4	0.0918399
1041	0.2212	4	0.0918399
1042	0.2212	4	0.0918399
1043	0.2212	4	0.0918399
1044	0.2212	4	0.0918399
1045	0.2212	4	0.0918399
1046	0.2212	4	0.0918399
1047	0.2212	4	0.0918399
1048	0.2212	4	0.0918399
1049	0.2212	4	0.0918399
1050	0.2212	4	0.0918399
1051	0.2212	4	0.0918399
1052	0.2212	4	0.0918399
1053	0.2212	4	0.0918399
1054	0.2212	4	0.0918399
1055	0.2212	4	0.0918399
1056	0.2212	4	0.0918399
1057	0.2212	4	0.0918399
1058	0.2212	4	0.0918399
1059	0.2212	4	0.0918399
1060	0.2212	4	0.0918399
1061	0.2212	4	0.0918399
1062	0.2212	4	0.0918399
1063	0.2212	4	0.0918399
1064	0.2212	4	0.0918399
1065	0.2212	4	0.0918399
1066	0.2212	4	0.0918399
1067	0.2212	4	0.0918399
1068	0.2212	4	0.0918399
1069	0.2212	4	0.0918399
1070	0.2212	4	0.0918399
1071	0.2212	4	0.0918399
1072	0.2212	4	0.0918399
1073	0.2212	4	0.0918399
1074	0.2212	4	0.0918399
1075	0.2212	4	0.0918399
1076	0.2212	4	0.0918399
1077	0.2212	4	0.0918399
1078	0.2212	4	0.0918399
1079	0.2212	4	0.0918399
1080	0.2212	4	0.0918399
1081	0.2212	4	0.0918399
1082	0.2212	4	0.0918399
1083	0.2212	4	0.0918399
1084	0.2212	4	0.0918399
1085	0.2212	4	0.0918399
1086	0.2212	4	0.0918399
1087	0.2212	4	0.0918399
1088	0.2212	4	0.0918399
1089	0.2212	4	0.0918399
1090	0.2212	4	0.0918399
1091	0.2212	4	0.0918399
1092	0.2212	4	0.0918399
1093	0.2212	4	0.0918399
1094	0.2212	4	0.0918399
1095	0.2212	4	0.0918399
1096	0.2212	4	0.0918399
1097	0.2212	4	0.0918399
1098	0.2212	4	0.0918399
1099	0.2212	4	0.0918399
1100	0.2212	4	0.0918399
1101	0.2212	4	0.0918399
1102	0.2212	4	0.0918399
1103	0.2212	4	0.0918399
1104	0.2212	4	0.0918399
1105	0.2212	4	0.0918399
1106	0.2212	4	0.0918399
1107	0.2212	4	0.0918399
1108	0.2212	4	0.0918399
1109	0.2212	4	0.0918399
1110	0.2212	4	0.0918399
1111	0.2212	4	0.0918399
1112	0.2212	4	0.0918399
1113	0.2212	4	0.0918399
1114	0.2212	4	0.0918399
1115	0.2212	4	0.0918399
1116	0.2212	4	0.0918399
1117	0.2212	4	0.0918399
1118	0.2212	4	0.0918399
1119	0.2212	4	0.0918399
1120	0.2212	4	0.0918399
1121	0.2212	4	0.0918399
1122	0.2212	4	0.0918399
1123	0.2212	4	0.0918399
1124	0.2212	4	0.0918399
1125	0.2212	4	0.0918399
1126	0.2212	4	0.0918399
1127	0.2212	4	0.0918399
1128	0.2212	4	0.0918399
1129	0.2212	4	0.0918399
1130	0.2212	4	0.0918399
1131	0.2212	4	0.0918399
1132	0.2212	4	0.0918399
1133	0.2212	4	0.0918399
1134	0.2212	4	0.0918399
1135	0.2212	4	0.0918399
1136	0.2212	4	0.0918399
1137	0.2212	4	0.0918399
1138	0.2212	4	0.0918399
1139	0.2212	4	0.0918399
1140	0.2212	4	0.0918399
1141	0.2212	4	0.0918399
1142	0.2212	4	0.0918399
1143	0.2212	4	0.0918399
1144	0.2212	4	0.0918399
1145	0.2212	4	0.0918399
1146	0.2212	4	0.0918399
1147	0.2212	4	0.0918399
1148	0.2212	4	0.0918399
1149	0.2212	4	0.0918399
1150	0.2212	4	0.0918399
1151	0.2212	4	0.0918399
1152	0.2212	4	0.0918399
1153	0.2212	4	0.0918399
1154	0.2212	4	0.0918399
1155	0.2212	4	0.0918399
1156	0.2212	4	0.0918399
1157	0.2212	4	0.0918399
1158	0.2212	4	0.0918399
1159	0.2212	4	0.0918399
1160	0.2212	4	0.0918399
1161	0.2212	4	0.0918399
1162	0.2212	4	0.0918399
1163	0.2212	4	0.0918399
1164	0.2212	4	0.0918399
1165	0.2212	4	0.0918399
1166	0.2212	4	0.0918399
1167	0.2212	4	0.0918399
1168	0.2212	4	0.0918399
1169	0.2212	4	0.0918399
1170	0.2212	4	0.0918399
1171	0.2212	4	0.0918399
1172	0.2212	4	0.0918399
1173	0.2212	4	0.0918399
1174	0.2212	4	0.0918399
1175	0.2212	4	0.0918399
1176	0.2212	4	0.0918399
1177	0.2212	4	0.0918399
1178	0.2212	4	0.0918399
1179	0.2212	4	0.0918399
1180	0.2212	4	0.0918399
1181	0.2212	4	0.0918399
1182	0.2212	4	0.0918399
1183	0.2212	4	0.0918399
1184	0.2212	4	0.0918399
1185	0.2212	4	0.0918399
1186	0.2212	4	0.0918399
1187	0.2212	4	0.0918399
1188	0.2212	4	0.0918399
1189	0.2212	4	0.0918399
1190	0.2212	4	0.0918399
1191	0.2212	4	0.0918399
1192	0.2212	4	0.0918399
1193	0.2212	4	0.0918399
1194	0.2212	4	0.0918399
1195	0.2212	4	0.0918399
1196	0.2212	4	0.0918399
1197	0.2212	4	0.0918399
1198	0.2212	4	0.0918399
1199	0.2212	4	0.0918399
1200	0.2212	4	0.0918399
1201	0.2212	4	0.0918399
1202	0.2212	4	0.0918399
1203	0.2212	4	0.0918399
1204	0.2212	4	0.0918399
1205	0.2212	4	0.0918399
1206	0.2212	4	0.0918399
1207	0.2212	4	0.0918399
1208	0.2212	4	0.0918399
1209	0.2212	4	0.0918399
1210	0.2212	4	0.0918399
1211	0.2212	4	0.0918399
1212	0.2212	4	0.0918399
1213	0.2212	4	0.0918399
1214	0.2212	4	0.0918399
1215	0.2212	4	0.0918399
1216	0.2212	4	0.0918399
1217	0.2212	4	0.0918399
1218	0.2212	4	0.0918399
1219	0.2212	4	0.0918399
1220	0.2212	4	0.0918399
1221	0.2212	4	0.0918399
1222	0.2212	4	0.0918399
1223	0.2212	4	0.0918399
1224	0.2212	4	0.0918399
1225	0.2212	4	0.0918399
1226	0.2212	4	0.0918399
1227	0.2212	4	0.0918399
1228	0.2212	4	0.0918399
1229	0.2212	4	0.0918399
1230	0.2212	4	0.0918399
1231	0.2212	4	0.0918399
1232	0.2212	4	0.0918399
1233	0.2212	4	0.0918399
1234	0.2212	4	0.0918399
1235	0.2212	4	0.0918399
1236	0.2212	4	0.0918399
1237	0.2212	4	0.0918399
1238	0.2212	4	0.0918399
1239	0.2212	4	0.0918399
1240	0.2212	4	0.0918399
1241	0.2212	4	0.0918399
1242	0.2212	4	0.0918399
1243	0.2212	4	0.0918399
1244	0.2212	4	0.0918399
1245	0.2212	4	0.0918399
1246	0.2212	4	0.0918399
1247	0.2212	4	0.0918399
1248	0.2212	4	0.0918399
1249	0.2212	4	0.0918399
1250	0.2212	4	0.0918399
1251	0.2212	4	0.0918399
1252	0.2212	4	0.0918399
1253	0.2212	4	0.0918399
1254	0.2212	4	0.0918399
1255	0.2212	4	0.0918399
1256	0.2212	4	0.0918399
1257	0.2212	4	0.0918399
1258	0.2212	4	0.0918399
1259	0.2212	4	0.0918399
1260	0.2212	4	0.0918399
1261	0.2212	4	0.0918399
1262	0.2212	4	0.0918399
1263	0.2212	4	0.0918399
1264	0.2212	4	0.0918399
1265	0.2212	4	0.0918399
1266	0.2212	4	0.0918399
1267	0.2212	4	0.0918399
1268	0.2212	4	0.0918399
1269	0.2212	4	0.0918399
1270	0.2212	4	0.0918399
1271	0.2212	4	0.0918399
1272	0.2212	4	0.0918399
1273	0.2212	4	0.0918399
1274	0.2212	4	0.0918399
1275	0.2212	4	0.0918399
1276	0.2212	4	0.0918399
1277	0.2212	4	0.0918399
1278	0.2212	4	0.0918399
1279	0.2212	4	0.0918399
1280	0.2212	4	0.0918399
1281	0.2212	4	0.0918399
1282	0.2212	4	0.0918399
1283	0.2212	4	0.0918399
1284	0.2212	4	0.0918399
1285	0.2212	4	0.0918399
1286	0.2212	4	0.0918399
1287	0.2212	4	0.0918399
1288	0.2212	4	0.0918399
1289	0.2212	4	0.0918399
1290	0.2212	4	0.0918399
1291	0.2212	4	0.0918399
1292	0.2212	4	0.0918399
1293	0.2212	4	0.0918399
1294	0.2212	4	0.0918399
1295	0.2212	4	0.0918399
1296	0.2212	4	0.0918399
1297	0.2212	4	0.0918399
1298	0.2212	4	0.0918399
1299	0.2212	4	0.0918399
1300	0.2212	4	0.0918399
1301	0.2212	4	0.0918399
1302	0.2212	4	0.0918399
1303	0.2212	4	0.0918399
1304	0.2212	4	0.0918399
1305	0.2212	4	0.0918399
1306	0.2212	4	0.0918399
1307	0.2212	4	0.0918399
1308	0.2212	4	0.0918399
1309	0.2212	4	0.0918399
1310	0.2212	4	0.0918399
1311	0.2212	4	0.0918399
1312	0.2212	4	0.0918399
1313	0.2212	4	0.0918399
1314	0.2212	4	0.0918399
1315	0.2212	4	0.0918399
1316	0.2212	4	0.0918399
1317	0.2212	4	0.0918399
1318	0.2212	4	0.0918399
1319	0.2212	4	0.0918399
1320	0.2212	4	0.0918399
1321	0.2212	4	0.0918399
1322	0.2212	4	0.0918399
1323	0.2212	4	0.0918399
1324	0.2212	4	0.0918399
1325	0.2212	4	0.0918399
1326	0.2212	4	0.0918399
1327	0.2212	4	0.0918399
1328	0.2212	4	0.0918399
1329	0.2212	4	0.0918399
1330	0.2212	4	0.0918399
1331	0.2212	4	0.0918399
1332	0.2212	4	0.0918399
1333	0.2212	4	0.0918399
1334	0.2212	4	0.0918399
1335	0.2212	4	0.0918399
1336	0.2212	4	0.0918399
1337	0.2212	4	0.0918399
1338	0.2212	4	0.0918399
1339	0.2212	4	0.0918399
1340	0.2212	4	0.0918399
1341	0.2212	4	0.0918399
1342	0.2212	4	0.0918399
1343	0.2212	4	0.0918399
1344	0.2212	4	0.0918399
1345	0.2212	4	0.0918399
1346	0.2212	4	0.0918399
1347	0.2212	4	0.0918399
1348	0.2212	4	0.0918399
1349	0.2212	4	0.0918399
1350	0.2212	4	0.0918399
1351	0.2212	4	0.0918399
1352	0.2212	4	0.0918399
1353	0.2212	4	0.0918399
1354	0.2212	4	0.0918399
1355	0.2212	4	0.0918399
1356	0.2212	4	0.0918399
1357	0.2212	4	0.0918399
1358	0.2212	4	0.0918399
1359	0.2212	4	0.0918399
1360	0.2212	4	0.0918399
1361	0.2212	4	0.0918399
1362	0.2212	4	0.0918399
1363	0.2212	4	0.0918399
1364	0.2212	4	0.0918399
1365	0.2212	4	0.0918399
1366	0.2212	4	0.0918399
1367	0.2212	4	0.0918399
1368	0.2212	4	0.0918399
1369	0.2212	4	0.0918399
1370	0.2212	4	0.0918399
1371	0.2212	4	0.0918399
1372	0.2212	4	0.0918399
1373	0.2212	4	0.0918399
1374	0.2212	4	0.0918399
1375	0.2212	4	0.0918399
1376	0.2212	4	0.0918399
1377	0.2212	4	0.0918399
1378	0.2212	4	0.0918399
1379	0.2212	4	0.0918399
1380	0.2212	4	0.0918399
1381	0.2212	4	0.0918399
1382	0.2212	4	0.0918399
1383	0.2212	4	0.0918399
1384	0.2212	4	0.0918399
1385	0.2212	4	0.0918399
1386	0.2212	4	0.0918399
1387	0.2212	4	0.0918399
1388	0.2212	4	0.0918399
1389	0.2212	4	0.0918399
1390	0.2212	4	0.0918399
1391	0.2212	4	0.0918399
1392	0.2212	4	0.0918399
1393	0.2212	4	0.0918399
1394	0.2212	4	0.0918399
1395	0.2212	4	0.0918399
1396	0.2212	4	0.0918399
1397	0.2212	4	0.0918399
1398	0.2212	4	0.0918399
1399	0.2212	4	0.0918399
1400	0.2212	4	0.0918399
1401	0.2212	4	0.0918399
1402	0.2212	4	0.0918399
1403	0.2212	4	0.0918399
1404	0.2212	4	0.0918399
1405	0.2212	4	0.0918399
1406	0.2212	4	0.0918399
1407	0.2212	4	0.0918399
1408	0.2212	4	0.0918399
1409	0.2212	4	0.0918399
1410	0.2212	4	0.0918399
1411	0.2212	4	0.0918399
1412	0.2212	4	0.0918399
1413	0.2212	4	0.0918399
1414	0.2212	4	0.0918399
1415	0.2212	4	0.0918399
1416	0.2212	4	0.0918399
1417	0.2212	4	0.0918399
1418	0.2212	4	0.0918399
1419	0.2212	4	0.0918399
1420	0.2212	4	0.0918399
1421	0.2212	4	0.0918399
1422	0.2212	4	0.0918399
1423	0.2212	4	0.0918399
1424	0.2212	4	0.0918399
1425	0.2212	4	0.0918399
1426	0.2212	4	0.0918399
1427	0.2212	4	0.0918399
1428	0.2212	4	0.0918399
1429	0.2212	4	0.0918399
1430	0.2212	4	0.0918399
1431	0.2212	4	0.0918399
1432	0.2212	4	0.0918399
1433	0.2212	4	0.0918399
1434	0.2212	4	0.0918399
1435	0.2212	4	0.0918399
1436	0.2212	4	0.0918399
1437	0.2212	4	0.0918399
1438	0.2212	4	0.0918399
1439	0.2212	4	0.0918399
1440	0.2212	4	0.0918399
1441	0.2212	4	0.0918399
1442	0.2212	4	0.0918399
1443	0.2212	4	0.0918399
1444	0.2212	4	0.0918399
1445	0.2212	4	0.0918399
1446	0.2212	4	0.0918399
1447	0.2212	4	0.0918399
1448	0.2212	4	0.0918399
1449	0.2212	4	0.0918399
1450	0.2212	4	0.0918399
1451	0.2212	4	0.0918399
1452	0.2212	4	0.0918399
1453	0.2212	4	0.0918399
1454	0.2212	4	0.0918399
1455	0.2212	4	0.0918399
1456	0.2212	4	0.0918399
1457	0.2212	4	0.0918399
1458	0.2212	4	0.0918399
1459	0.2212	4	0.0918399
1460	0.2212	4	0.0918399
1461	0.2212	4	0.0918399
1462	0.2212	4	0.0918399
1463	0.2212	4	0.0918399
1464	0.2212	4	0.0918399
1465	0.2212	4	0.0918399
1466	0.2212	4	0.0918399
1467	0.2212	4	0.0918399
1468	0.2212	4	0.0918399
1469	0.2212	4	0.0918399
1470	0.2212	4	0.0918399
1471	0.2212	4	0.0918399
1472	0.2212	4	0.0918399
1473	0.2212	4	0.0918399
1474	0.2212	4	0.0918399
1475	0.2212	4	0.0918399
1476	0.2212	4	0.0918399
1477	0.2212	4	0.0918399
1478	0.2212	4	0.0918399
1479	0.2212	4	0.0918399
1480	0.2212	4	0.0918399
1481	0.2212	4	0.0918399
1482	0.2212	4	0.0918399
1483	0.2212	4	0.0918399
1484	0.2212	4	0.0918399
1485	0.2212	4	0.0918399
1486	0.2212	4	0.0918399
1487	0.2212	4	0.0918399
1488	0.2212	4	0.0918399
1489	0.2212	4	0.0918399
1490	0.2212	4	0.0918399
1491	0.2212	4	0.0918399
1492	0.2212	4	0.0918399
1493	0.2212	4	0.0918399
1494	0.2212	4	0.0918399
1495	0.2212	4	0.0918399
1496	0.2212	4	0.0918399
1497	0.2212	4	0.0918399
1498	0.2212	4	0.0918399
1499	0.2212	4	0.0918399
1500	0.2212	4	0.0918399
1501	0.2212	4	0.0918399
1502	0.2212	4	0.0918399
1503	0.2212	4	0.0918399
1504	0.2212	4	0.0918399
1505	0.2212	4	0.0918399
1506	0.2212	4	0.0918399
1507	0.2212	4	0.0918399
1508	0.2212	4	0.0918399
1509	0.2212	4	0.0918399
1510	0.2212	4	0.0918399
1511	0.2212	4	0.0918399
1512	0.2212	4	0.0918399
1513	0.2212	4	0.0918399
1514	0.2212	4	0.0918399
1515	0.2212	4	0.0918399
1516	0.2212	4	0.0918399
1517	0.2212	4	0.0918399
1518	0.2212	4	0.0918399
1519	0.2212	4	0.0918399
1520	0.2212	4	0.0918399
1521	0.2212	4	0.0918399
1522	0.2212	4	0.0918399
1523	0.2212	4	0.0918399
1524	0.2212	4	0.0918399
1525	0.2212	4	0.0918399
1526	0.2212	4	0.0918399
1527	0.2212	4	0.0918399
1528	0.2212	4	0.0918399
1529	0.2212	4	0.0918399
1530	0.2212	4	0.0918399
1531	0.2212	4	0.0918399
1532	0.2212	4	0.0918399
1533	0.2212	4	0.0918399
1534	0.2212	4	0.0918399
1535	0.2212	4	0.0918399
1536	0.2212	4	0.0918399
1537	0.2212	4	0.0918399
1538	0.2212	4	0.0918399
1539	0.2212	4	0.0918399
1540	0.2212	4	0.0918399
1541	0.2212	4	0.0918399
1542	0.2212	4	0.0918399
1543	0.2212	4	0.0918399
1544	0.2212	4	0.0918399
1545	0.2212	4	0.0918399
1546	0.2212	4	0.0918399
1547	0.2212	4	0.0918399
1548	0.2212	4	0.0918399
1549	0.2212	4	0.0918399
1550	0.2212	4	0.0918399
1551	0.2212	4	0.0918399
1552	0.2212	4	0.0918399
1553	0.2212	4	0.0918399
1554	0.2212	4	0.0918399
1555	0.2212	4	0.0918399
1556	0.2212	4	0.0918399
1557	0.2212	4	0.0918399
1558	0.2212	4	0.0918399
1559	0.2212	4	0.0918399
1560	0.2212	4	0.0918399
1561	0.2212	4	0.0918399
1562	0.2212	4	0.0918399
1563	0.2212	4	0.0918399
1564	0.2212	4	0.0918399
1565	0.2212	4	0.0918399
1566	0.2212	4	0.0918399
1567	0.2212	4	0.0918399
1568	0.2212	4	0.0918399
1569	0.2212	4	0.0918399
1570	0.2212	4	0.0918399
1571	0.2212	4	0.0918399
1572	0.2212	4	0.0918399
1573	0.2212	4	0.0918399
1574	0.2212	4	0.0918399
1575	0.2212	4	0.0918399
1576	0.2212	4	0.0918399
1577	0.2212	4	0.0918399
1578	0.2212	4	0.0918399
1579	0.2212	4	0.0918399
1580	0.2212	4	0.0918399
1581	0.2212	4	0.0918399
1582	0.2212	4	0.0918399
1583	0.2212	4	0.0918399
1584	0.2212	4	0.0918399
1585	0.2212	4	0.0918399
1586	0.2212	4	0.0918399
1587	0.2212	4	0.0918399
1588	0.2212	4	0.0918399
1589	0.2212	4	0.0918399
1590	0.2212	4	0.0918399
1591	0.2212	4	0.0918399
1592	0.2212	4	0.0918399
1593	0.2212	4	0.0918399
1594	0.2212	4	0.0918399
1595	0.2212	4	0.0918399
1596	0.2212	4	0.0918399
1597	0.2212	4	0.0918399
1598	0.2212	4	0.0918399
1599	0.2212	4	0.0918399
1600	0.2212	4	0.0918399
1601	0.2212	4	0.0918399
1602	0.2212	4	0.0918399
1603	0.2212	4	0.0918399
1604	0.2212	4	0.0918399
1605	0.2212	4	0.0918399
1606	0.2212	4	0.0918399
1607	0.2212	4	0.0918399
1608	0.2212	4	0.0918399
1609	0.2212	4	0.0918399
1610	0.2212	4	0.0918399
1611	0.2212	4	0.0918399
1612	0.2212	4	0.0918399
1613	0.2212	4	0.0918399
1614	0.2212	4	0.0918399
1615	0.2212	4	0.0918399
1616	0.2212	4	0.0918399
1617	0.2212	4	0.0918399
1618	0.2212	4	0.0918399
1619	0.2212	4	0.0918399
1620	0.2212	4	0.0918399
1621	0.2212	4	0.0918399
1622	0.2212	4	0.0918399
1623	0.2212	4	0.0918399
1624	0.2212	4	0.0918399
1625	0.2212	4	0.0918399
1626	0.2212	4	0.0918399
1627	0.2212	4	0.0918399
1628	0.2212	4	0.0918399
1629	0.2212	4	0.0918399
1630	0.2212	4	0.0918399
1631	0.2212	4	0.0918399
1632	0.2212	4	0.0918399
1633	0.2212	4	0.0918399
1634	0.2212	4	0.0918399
1635	0.2212	4	0.0918399
1636	0.2212	4	0.0918399
1637	0.2212	4	0.0918399
1638	0.2212	4	0.0918399
1639	0.2212	4	0.0918399
1640	0.2212	4	0.0918399
1641	0.2212	4	0.0918399
1642	0.2212	4	0.0918399
1643	0.2212	4	0.0918399
1644	0.2212	4	0.0918399
1645	0.2212	4	0.0918399
1646	0.2212	4	0.0918399
1647	0.2212	4	0.0918399
1648	0.2212	4	0.0918399
1649	0.2212	4	0.0918399
1650	0.2212	4	0.0918399
1651	0.2212	4	0.0918399
1652	0.2212	4	0.0918399
1653	0.2212	4	0.0918399
1654	0.2212	4	0.0918399
1655	0.2212	4	0.0918399
1656	0.2212	4	0.0918399
1657	0.2212	4	0.0918399
1658	0.2212	4	0.0918399
1659	0.2212	4	0.0918399
1660	0.2212	4	0.0918399
1661	0.2212	4	0.0918399
1662	0.2212	4	0.0918399
1663	0.2212	4	0.0918399
1664	0.2212	4	0.0918399
1665	0.2212	4	0.0918399
1666	0.2212	4	0.0918399
1667	0.2212	4	0.0918399
1668	0.2212	4	0.0918399
1669	0.2212	4	0.0918399
1670	0.2212	4	0.0918399
1671	0.2212	4	0.0918399
1672	0.2212	4	0.0918399
1673	0.2212	4	0.0918399
1674	0.2212	4	0.0918399
1675	0.2212	4	0.0918399
1676	0.2212	4	0.0918399
1677	0.2212	4	0.0918399
1678	0.2212	4	0.0918399
1679	0.2212	4	0.0918399
1680	0.2212	4	0.0918399
1681	0.2212	4	0.0918399
1682	0.2212	4	0.0918399
1683	0.2212	4	0.0918399
1684	0.2212	4	0.0918399
1685	0.2212	4	0.0918399
1686	0.2212	4	0.0918399
1687	0.2212	4	0.0918399
1688	0.2212	4	0.0918399
1689	0.2212	4	0.0918399
1690	0.2212	4	0.0918399
1691	0.2212	4	0.0918399
1692	0.2212	4	0.0918399
1693	0.2212	4	0.0918399
1694	0.2212	4	0.0918399
1695	0.2212	4	0.0918399
1696	0.2212	4	0.0918399
1697	0.2212	4	0.0918399
1698	0.2212	4	0.0918399
1699	0.2212	4	0.0918399
1700	0.2212	4	0.0918399
1701	0.2212	4	0.0918399
1702	0.2212	4	0.0918399
1703	0.2212	4	0.0918399
1704	0.2212	4	0.0918399
1705	0.2212	4	0.0918399
1706	0.2212	4	0.0918399
1707	0.2212	4	0.0918399
1708	0.2212	4	0.0918399
1709	0.2212	4	0.0918399
1710	0.2212	4	0.0918399
1711	0.2212	4	0.0918399
1712	0.2212	4	0.0918399
1713	0.2212	4	0.0918399
1714	0.2212	4	0.0918399
1715	0.2212	4	0.0918399
1716	0.2212	4	0.0918399
1717	0.2212	4	0.0918399
1718	0.2212	4	0.0918399
1719	0.2212	4	0.0918399
1720	0.2212	4	0.0918399
1721	0.2212	4	0.0918399
1722	0.2212	4	0.0918399
1723	0.2212	4	0.0918399
1724	0.2212	4	0.0918399
1725	0.2212	4	0.0918399
1726	0.2212	4	0.0918399
1727	0.2212	4	0.0918399
1728	0.2212	4	0.0918399
1729	0.2212	4	0.0918399
1730	0.2212	4	0.0918399
1731	0.2212	4	0.0918399
1732	0.2212	4	0.0918399
1733	0.2212	4	0.0918399
1734	0.2212	4	0.0918399
1735	0.2212	4	0.0918399
1736	0.2212	4	0.0918399
1737	0.2212	4	0.0918399
1738	0.2212	4	0.0918399
1739	0.2212	4	0.0918399
1740	0.2212	4	0.0918399
1741	0.2212	4	0.0918399
1742	0.2212	4	0.0918399
1743	0.2212	4	0.0918399
1744	0.2212	4	0.0918399
1745	0.2212	4	0.0918399
1746	0.2212	4	0.0918399
1747	0.2212	4	0.0918399
1748	0.2212	4	0.0918399
1749	0.2212	4	0.0918399
1750	0.2212	4	0.0918399
1751	0.2212	4	0.0918399
1752	0.2212	4	0.0918399
1753	0.2212	4	0.0918399
1754	0.2212	4	0.0918399
1755	0.2212	4	0.0918399
1756	0.2212	4	0.0918399
1757	0.2212	4	0.0918399
1758	0.2212	4	0.0918399
1759	0.2212	4	0.0918399
1760	0.2212	4	0.0918399
1761	0.2212	4	0.0918399
1762	0.2212	4	0.0918399
1763	0.2212	4	0.0918399
1764	0.2212	4	0.0918399
1765	0.2212	4	0.0918399
1766	0.2212	4	0.0918399
1767	0.2212	4	0.0918399
1768	0.2212	4	0.0918399
1769	0.2212	4	0.0918399
1770	0.2212	4	0.0918399
1771	0.2212	4	0.0918399
1772	0.2212	4	0.0918399
1773	0.2212	4	0.0918399
1774	0.2212	4	0.0918399
1775	0.2212	4	0.0918399
1776	0.2212	4	0.0918399
1777	0.2212	4	0.0918399
1778	0.2212	4	0.0918399
1779	0.2212	4	0.0918399
1780	0.2212	4	0.0918399
1781	0.2212	4	0.0918399
1782	0.2212	4	0.0918399
1783	0.2212	4	0.0918399
1784	0.2212	4	0.0918399
1785	0.2212	4	0.0918399
1786	0.2212	4	0.0918399
1787	0.2212	4	0.0918399
1788	0.2212	4	0.0918399
1789	0.2212	4	0.0918399
1790	0.2212	4	0.0918399
1791	0.2212	4	0.0918399
1792	0.2212	4	0.0918399
1793	0.2212	4	0.0918399
1794	0.2212	4	0.0918399
1795	0.2212	4	0.0918399
1796	0.2212	4	0.0918399
1797	0.2212	4	0.0918399
1798	0.2212	4	0.0918399
1799	0.2212	4	0.0918399
1800	0.2212	4	0.0918399
1801	0.2212	4	0.0918399
1802	0.2212	4	0.0918399
1803	0.2212	4	0.0918399
1804	0.2212	4	0.0918399
1805	0.2212	4	0.0918399
1806	0.2212	4	0.0918399
1807	0.2212	4	0.0918399
1808	0.2212	4	0.0918399
1809	0.2212	4	0.0918399
1810	0.2212	4	0.0918399
1811	0.2212	4	0.0918399
1812	0.2212	4	0.0918399
1813	0.2212	4	0.0918399
1814	0.2212	4	0.0918399
1815	0.2212	4	0.0918399
1816	0.2212	4	0.0918399
1817	0.2212	4	0.0918399
1818	0.2212	4	0.0918399
1819	0.2212	4	0.0918399
1820	0.2212	4	0.0918399
1821	0.2212	4	0.0918399
1822	0.2212	4	0.0918399
1823	0.2212	4	0.0918399
1824	0.2212	4	0.0918399
1825	0.2212	4	0.0918399
1826	0.2212	4	0.0918399
1827	0.2212	4	0.0918399
1828	0.2212	4	0.0918399
1829	0.2212	4	0.0918399
1830	0.2212	4	0.0918399
1831	0.2212	4	0.0918399
1832	0.2212	4	0.0918399
1833	0.2212	4	0.0918399
1834	0.2212	4	0.0918399
1835	0.2212	4	0.0918399
1836	0.2212	4	0.0918399
1837	0.2212	4	0.0918399
1838	0.2212	4	0.0918399
1839	0.2212	4	0.0918399
1840	0.2212	4	0.0918399
1841	0.2212	4	0.0918399
1842	0.2212	4	0.0918399
1843	0.2212	4	0.0918399
1844	0.2212	4	0.0918399
1845	0.2212	4	0.0918399
1846	0.2212	4	0.0918399
1847	0.2212	4	0.0918399
1848	0.2212	4	0.0918399
1849	0.2212	4	0.0918399
1850	0.2212	4	0.0918399
1851	0.2212	4	0.0918399
1852	0.2212	4	0.0918399
1853	0.2212	4	0.0918399
1854	0.2212	4	0.0918399
1855	0.2212	4	0.0918399
1856	0.2212	4	0.0918399
1857	0.2212	4	0.0918399
1858	0.2212	4	0.0918399
1859	0.2212	4	0.0918399
1860	0.2212	4	0.0918399
1861	0.2212	4	0.0918399
1862	0.2212	4	0.0918399
1863	0.2212	4	0.0918399
1864	0.2212	4	0.0918399
1865	0.2212	4	0.0918399
1866	0.2212	4	0.0918399
1867	0.2212	4	0.0918399
1868	0.2212	4	0.0918399
1869	0.2212	4	0.0918399
1870	0.2212	4	0.0918399
1871	0.2212	4	0.0918399
1872	0.2212	4	0.0918399
1873	0.2212	4	0.0918399
1874	0.2212	4	0.0918399
1875	0.2212	4	0.0918399
1876	0.2212	4	0.0918399
1877	0.2212	4	0.0918399
1878	0.2212	4	0.0918399
1879	0.2212	4	0.0918399
1880	0.2212	4	0.0918399
1881	0.2212	4	0.0918399
1882	0.2212	4	0.0918399
1883	0.2212	4	0.0918399
1884	0.2212	4	0.0918399
1885	0.2212	4	0.0918399
1886	0.2212	4	0.0918399
1887	0.2212	4	0.0918399
1888	0.2212	4	0.0918399
1889	0.2212	4	0.0918399
1890	0.2212	4	0.0918399
1891	0.2212	4	0.0918399
1892	0.2212	4	0.0918399
1893	0.2212	4	0.0918399
1894	0.2212	4	0.0918399
1895	0.2212	4	0.0918399
1896	0.2212	4	0.0918399
1897	0.2212	4	0.0918399
1898	0.2212	4	0.0918399
1899	0.2212	4	0.0918399
1900	0.2212	4	0.0918399
1901	0.2212	4	0.0918399
1902	0.2212	4	0.0918399
1903	0.2212	4	0.0918399
1904	0.2212	4	0.0918399
1905	0.2212	4	0.0918399
1906	0.2212	4	0.0918399
1907	0.2212	4	0.0918399
1908	0.2212	4	0.0918399
1909	0.2212	4	0.0918399
1910	0.2212	4	0.0918399
1911	0.2212	4	0.0918399
1912	0.2212	4	0.0918399
1913	0.2212	4	0.0918399
1914	0.2212	4	0.0918399
1915	0.2212	4	0.0918399
1916	0.2212	4	0.0918399
1917	0.2212	4	0.0918399
1918	0.2212	4	0.0918399
1919	0.2212	4	0.0918399
1920	0.2212	4	0.0918399
1921	0.2212	4	0.0918399
1922	0.2212	4	0.0918399
1923	0.2212	4	0.0918399
1924	0.2212	4	0.0918399
1925	0.2212	4	0.0918399
1926	0.2212	4	0.0918399
1927	0.2212	4	0.0918399
1928	0.2212	4	0.0918399
1929	0.2212	4	0.0918399
1930	0.2212	4	0.0918399
1931	0.2212	4	0.0918399
1932	0.2212	4	0.0918399
1933	0.2212	4	0.0918399
1934	0.2212	4	0.0918399
1935	0.2212	4	0.0918399
1936	0.2212	4	0.0918399
1937	0.2212	4	0.0918399
1938	0.2212	4	0.0918399
1939	0.2212	4	0.0918399
1940	0.2212	4	0.0918399
1941	0.2212	4	0.0918399
1942	0.2212	4	0.0918399
1943	0.2212	4	0.0918399
1944	0.2212	4	0.0918399
1945	0.2212	4	0.0918399
1946	0.2212	4	0.0918399
1947	0.2212	4	0.0918399
1948	0.2212	4	0.0918399
1949	0.2212	4	0.0918399
1950	0.2212	4	0.0918399
1951	0.2212	4	0.0918399
1952	0.2212	4	0.0918399
1953	0.2212	4	0.0918399
1954	0.2212	4	0.0918399
1955	0.2212	4	0.0918399
1956	0.2212	4	0.0918399
1957	0.2212	4	0.0918399
1958	0.2212	4	0.0918399
1959	0.2212	4	0.0918399
1960	0.2212	4	0.0918399
1961	0.2212	4	0.0918399
1962	0.2212	4	0.0918399
1963	0.2212	4	0.0918399
1964	0.2212	4	0.0918399
1965	0.2212	4	0.0918399
1966	0.2212	4	0.0918399
1967	0.2212	4	0.0918399
1968	0.2212	4	0.0918399
1969	0.2212	4	0.0918399
1970	0.2212	4	0.0918399
1971	0.2212	4	0.0918399
1972	0.2212	4	0.0918399
1973	0.2212	4	0.0918399
1974	0.2212	4	0.0918399
1975	0.2212	4	0.0918399
1976	0.2212	4	0.0918399
1977	0.2212	4	0.0918399
1978	0.2212	4	0.0918399
1979	0.2212	4	0.0918399
1980	0.2212	4	0.0918399
1981	0.2212	4	0.0918399
1982	0.2212	4	0.0918399
1983	0.2212	4	0.0918399
1984	0.2212	4	0.0918399
1985	0.2212	4	0.0918399
1986	0.2212	4	0.0918399
1987	0.2212	4	0.0918399
1988	0.2212	4	0.0918399
1989	0.2212	4	0.0918399
1990	0.2212	4	0.0918399
1991	0.2212	4	0.0918399
1992	0.2212	4	0.0918399
1993	0.2212	4	0.0918399
1994	0.2212	4	0.0918399
1995	0.2212	4	0.0918399
1996	0.2212	4	0.0918399
1997	0.2212	4	0.0918399
1998	0.2212	4	0.0918399
1999	0.2212	4	0.0918399
2000	0.2212	4	0.0918399
[truncated: 3,001 more rows]
