# Supplementary material for: Aspiration-driven co-evolution of cooperation with individual behavioral diversity
Source: PLoS One. 2023 Sep 15;18(9):e0291134. doi: 10.1371/journal.pone.0291134 (PMC10503719; doi:10.1371/journal.pone.0291134)
Supplement: S1 Data — (ZIP) [file pone.0291134.s001.zip › M1/v2-L=200/data/aspiration_time,b=1.46_frequency.txt]

1	0.5	0.5	0
2	0.655914	0.674572	0.462918
3	0.732409	0.796751	0.520246
4	0.759511	0.891108	0.561023
5	0.754501	0.967391	0.586738
6	0.73189	1.03622	0.590284
7	0.69935	1.10243	0.580493
8	0.662622	1.17344	0.559605
9	0.625308	1.23974	0.534288
10	0.588571	1.31852	0.504639
11	0.55426	1.38826	0.475538
12	0.52278	1.47214	0.44436
13	0.493378	1.54256	0.415588
14	0.46616	1.61608	0.388746
15	0.441652	1.69159	0.361834
16	0.419153	1.76221	0.338274
17	0.39855	1.82736	0.315471
18	0.380334	1.88252	0.294796
19	0.363929	1.92568	0.276524
20	0.348928	1.96983	0.259161
21	0.335378	2.02296	0.24403
22	0.323034	2.08529	0.230821
23	0.311782	2.13646	0.217765
24	0.301524	2.19644	0.208071
25	0.292059	2.25856	0.198048
26	0.283218	2.31336	0.189392
27	0.275272	2.3708	0.181573
28	0.267881	2.4461	0.172978
29	0.26134	2.5088	0.165377
30	0.255191	2.61529	0.15954
31	0.249814	2.66561	0.15269
32	0.244806	2.7179	0.147317
33	0.24027	2.73613	0.141883
34	0.236165	2.77759	0.137354
35	0.232409	2.81409	0.133078
36	0.229046	2.87391	0.128708
37	0.225892	2.91491	0.124531
38	0.223032	2.99807	0.12134
39	0.220761	2.99158	0.118031
40	0.218294	3.01562	0.115484
41	0.216062	3.07081	0.112292
42	0.214131	3.1007	0.10967
43	0.212326	3.10234	0.107507
44	0.210637	3.14818	0.10567
45	0.209102	3.18448	0.103581
46	0.207687	3.20597	0.101514
47	0.206534	3.25036	0.100542
48	0.205381	3.26823	0.0995471
49	0.204308	3.29127	0.0980534
50	0.203477	3.32446	0.096553
51	0.202733	3.34605	0.0954638
52	0.202064	3.37958	0.0948164
53	0.201483	3.36559	0.0933347
54	0.200922	3.40588	0.0928341
55	0.200418	3.44189	0.0919638
56	0.200088	3.43109	0.0910358
57	0.199774	3.41971	0.0907509
58	0.199525	3.45966	0.0903594
59	0.199163	3.49954	0.0902355
60	0.198788	3.522	0.0894619
61	0.198533	3.54358	0.0892025
62	0.198323	3.54089	0.0886273
63	0.198237	3.53803	0.0882764
64	0.19799	3.56736	0.0886726
65	0.197696	3.59644	0.0885116
66	0.197379	3.61955	0.0884445
67	0.197084	3.63618	0.0884343
68	0.19688	3.63621	0.0880399
69	0.196619	3.66652	0.0877344
70	0.196319	3.69696	0.0878657
71	0.196118	3.69468	0.087264
72	0.195966	3.71131	0.0867768
73	0.195832	3.71458	0.0867239
74	0.195785	3.68761	0.0860264
75	0.195747	3.69017	0.0857206
76	0.195726	3.69826	0.0857242
77	0.195689	3.68499	0.0852675
78	0.195695	3.6745	0.0850501
79	0.195756	3.66524	0.0851306
80	0.195907	3.67289	0.0848569
81	0.195948	3.68501	0.0850701
82	0.195905	3.70055	0.085184
83	0.195827	3.71496	0.0853041
84	0.195818	3.71322	0.084975
85	0.195868	3.72061	0.0849814
86	0.195903	3.7063	0.0848139
87	0.195956	3.71638	0.0847368
88	0.19581	3.7531	0.0846564
89	0.195734	3.77845	0.0850237
90	0.195548	3.81405	0.0852695
91	0.195488	3.80205	0.0848077
92	0.195394	3.80846	0.0845137
93	0.195417	3.81622	0.0844913
94	0.195323	3.84947	0.0848313
95	0.195247	3.86228	0.0847545
96	0.195185	3.86129	0.0844287
97	0.195146	3.85603	0.0840617
98	0.195178	3.86336	0.0839691
99	0.195112	3.86492	0.0837568
100	0.195098	3.84538	0.08356
101	0.19506	3.8526	0.0838832
102	0.195026	3.85471	0.0838809
103	0.195075	3.85417	0.0835589
104	0.19498	3.88151	0.0838993
105	0.194927	3.90068	0.083661
106	0.194896	3.89552	0.0835874
107	0.194848	3.91783	0.0836565
108	0.194741	3.92241	0.0837069
109	0.194683	3.92975	0.0840221
110	0.194647	3.9199	0.0835861
111	0.194607	3.93046	0.083428
112	0.194579	3.9133	0.0833179
113	0.19459	3.89393	0.083124
114	0.194584	3.89505	0.0831827
115	0.194582	3.89649	0.0837255
116	0.194583	3.90965	0.0837265
117	0.19458	3.91282	0.0836292
118	0.194534	3.9257	0.0835936
119	0.194516	3.93137	0.0836038
120	0.194458	3.94542	0.0835245
121	0.194397	3.95058	0.0835091
122	0.194326	3.95855	0.0835996
123	0.19427	3.96594	0.0836242
124	0.194209	3.97637	0.0833552
125	0.194143	3.96803	0.083232
126	0.194174	3.94759	0.0829701
127	0.194216	3.93486	0.0827954
128	0.194256	3.9287	0.0827231
129	0.194256	3.95159	0.0827364
130	0.194251	3.94759	0.08285
131	0.194226	3.95103	0.0830209
132	0.194207	3.95266	0.0829535
133	0.194178	3.95668	0.0832026
134	0.194149	3.95728	0.0832556
135	0.194068	3.97429	0.0832716
136	0.194059	3.97386	0.083175
137	0.19403	3.98443	0.0832358
138	0.19399	3.98446	0.0830942
139	0.193946	3.98504	0.0830317
140	0.193899	3.98847	0.0829826
141	0.193862	3.98896	0.0829312
142	0.193815	3.9892	0.0828757
143	0.19379	3.98959	0.0828384
144	0.19377	3.9899	0.0828091
145	0.193729	3.99248	0.0827913
146	0.193704	3.99278	0.0827576
147	0.193692	3.99328	0.0827298
148	0.193676	3.99354	0.0827058
149	0.19367	3.9939	0.0826898
150	0.193658	3.99402	0.082673
151	0.193653	3.9899	0.0825874
152	0.193648	3.98702	0.0826669
153	0.193643	3.98749	0.0826481
154	0.19364	3.99092	0.0827454
155	0.193625	3.98916	0.0826809
156	0.193611	3.99576	0.0826753
157	0.193598	3.99584	0.0826598
158	0.193584	3.99588	0.0826434
159	0.193577	3.99598	0.0826333
160	0.193574	3.99615	0.0826254
161	0.193555	3.99626	0.0826027
162	0.193556	3.99509	0.0825371
163	0.193553	3.99523	0.08253
164	0.19355	3.99537	0.0825231
165	0.193543	3.99882	0.0825161
166	0.193542	3.99895	0.0825108
167	0.193537	3.9991	0.0825016
168	0.193536	3.99919	0.0824972
169	0.193538	3.99942	0.0824929
170	0.193535	3.99947	0.082489
171	0.193531	3.99953	0.0824824
172	0.193528	3.99959	0.0824782
173	0.193527	3.99963	0.0824752
174	0.193526	3.99968	0.0824733
175	0.193524	3.99972	0.0824703
176	0.193522	3.99978	0.0824665
177	0.193519	3.99979	0.0824628
178	0.193518	3.99982	0.082461
179	0.193517	3.99983	0.0824594
180	0.193516	3.99985	0.0824575
181	0.193514	3.99986	0.0824555
182	0.193513	3.99987	0.082454
183	0.193512	3.99988	0.0824528
184	0.193511	3.99989	0.0824517
185	0.193509	3.99991	0.082449
186	0.193508	3.99991	0.0824481
187	0.193507	3.99992	0.0824464
188	0.193506	3.99993	0.0824456
189	0.193505	3.99993	0.0824445
190	0.193505	3.99994	0.0824438
191	0.193504	3.99994	0.082443
192	0.193504	3.99995	0.0824421
193	0.193503	3.99996	0.0824419
194	0.193503	3.99996	0.0824415
195	0.193503	3.99996	0.0824412
196	0.193502	3.99996	0.0824407
197	0.193502	3.99997	0.0824404
198	0.193502	3.99997	0.0824401
199	0.193502	3.99997	0.0824398
200	0.193502	3.99998	0.0824395
201	0.193502	3.99998	0.0824393
202	0.193501	3.99998	0.0824391
203	0.193501	3.99998	0.0824389
204	0.193501	3.99998	0.0824387
205	0.193501	3.99999	0.0824386
206	0.193501	3.99999	0.0824385
207	0.193501	3.99999	0.0824384
208	0.193501	3.99999	0.0824383
209	0.193501	3.99999	0.0824382
210	0.193501	3.99999	0.0824381
211	0.193501	3.99999	0.082438
212	0.193501	3.99999	0.0824379
213	0.193501	3.99999	0.0824378
214	0.1935	3.99999	0.0824378
215	0.1935	4	0.0824377
216	0.1935	4	0.0824377
217	0.1935	4	0.0824376
218	0.1935	4	0.0824376
219	0.1935	4	0.0824375
220	0.1935	4	0.0824375
221	0.1935	4	0.0824375
222	0.1935	4	0.0824374
223	0.1935	4	0.0824374
224	0.1935	4	0.0824374
225	0.1935	4	0.0824373
226	0.1935	4	0.0824373
227	0.1935	4	0.0824373
228	0.1935	4	0.0824373
229	0.1935	4	0.0824372
230	0.1935	4	0.0824372
231	0.1935	4	0.0824372
232	0.1935	4	0.0824372
233	0.1935	4	0.0824372
234	0.1935	4	0.0824372
235	0.1935	4	0.0824372
236	0.1935	4	0.0824372
237	0.1935	4	0.0824372
238	0.1935	4	0.0824372
239	0.1935	4	0.0824372
240	0.1935	4	0.0824372
241	0.1935	4	0.0824372
242	0.1935	4	0.0824372
243	0.1935	4	0.0824371
244	0.1935	4	0.0824371
245	0.1935	4	0.0824371
246	0.1935	4	0.0824371
247	0.1935	4	0.0824371
248	0.1935	4	0.0824371
249	0.1935	4	0.0824371
250	0.1935	4	0.0824371
251	0.1935	4	0.0824371
252	0.1935	4	0.0824371
253	0.1935	4	0.0824371
254	0.1935	4	0.0824371
255	0.1935	4	0.0824371
256	0.1935	4	0.0824371
257	0.1935	4	0.0824371
258	0.1935	4	0.0824371
259	0.1935	4	0.0824371
260	0.1935	4	0.0824371
261	0.1935	4	0.0824371
262	0.1935	4	0.0824371
263	0.1935	4	0.0824371
264	0.1935	4	0.0824371
265	0.1935	4	0.0824371
266	0.1935	4	0.0824371
267	0.1935	4	0.0824371
268	0.1935	4	0.0824371
269	0.1935	4	0.0824371
270	0.1935	4	0.0824371
271	0.1935	4	0.0824371
272	0.1935	4	0.0824371
273	0.1935	4	0.0824371
274	0.1935	4	0.0824371
275	0.1935	4	0.0824371
276	0.1935	4	0.0824371
277	0.1935	4	0.0824371
278	0.1935	4	0.0824371
279	0.1935	4	0.0824371
280	0.1935	4	0.0824371
281	0.1935	4	0.0824371
282	0.1935	4	0.0824371
283	0.1935	4	0.0824371
284	0.1935	4	0.0824371
285	0.1935	4	0.0824371
286	0.1935	4	0.0824371
287	0.1935	4	0.0824371
288	0.1935	4	0.0824371
289	0.1935	4	0.0824371
290	0.1935	4	0.0824371
291	0.1935	4	0.0824371
292	0.1935	4	0.0824371
293	0.1935	4	0.0824371
294	0.1935	4	0.0824371
295	0.1935	4	0.0824371
296	0.1935	4	0.0824371
297	0.1935	4	0.0824371
298	0.1935	4	0.0824371
299	0.1935	4	0.0824371
300	0.1935	4	0.0824371
301	0.1935	4	0.0824371
302	0.1935	4	0.0824371
303	0.1935	4	0.0824371
304	0.1935	4	0.0824371
305	0.1935	4	0.0824371
306	0.1935	4	0.0824371
307	0.1935	4	0.0824371
308	0.1935	4	0.0824371
309	0.1935	4	0.0824371
310	0.1935	4	0.0824371
311	0.1935	4	0.0824371
312	0.1935	4	0.0824371
313	0.1935	4	0.0824371
314	0.1935	4	0.0824371
315	0.1935	4	0.0824371
316	0.1935	4	0.0824371
317	0.1935	4	0.0824371
318	0.1935	4	0.0824371
319	0.1935	4	0.0824371
320	0.1935	4	0.0824371
321	0.1935	4	0.0824371
322	0.1935	4	0.0824371
323	0.1935	4	0.0824371
324	0.1935	4	0.0824371
325	0.1935	4	0.0824371
326	0.1935	4	0.0824371
327	0.1935	4	0.0824371
328	0.1935	4	0.0824371
329	0.1935	4	0.0824371
330	0.1935	4	0.0824371
331	0.1935	4	0.0824371
332	0.1935	4	0.0824371
333	0.1935	4	0.0824371
334	0.1935	4	0.0824371
335	0.1935	4	0.0824371
336	0.1935	4	0.0824371
337	0.1935	4	0.0824371
338	0.1935	4	0.0824371
339	0.1935	4	0.0824371
340	0.1935	4	0.0824371
341	0.1935	4	0.0824371
342	0.1935	4	0.0824371
343	0.1935	4	0.0824371
344	0.1935	4	0.0824371
345	0.1935	4	0.0824371
346	0.1935	4	0.0824371
347	0.1935	4	0.0824371
348	0.1935	4	0.0824371
349	0.1935	4	0.0824371
350	0.1935	4	0.0824371
351	0.1935	4	0.0824371
352	0.1935	4	0.0824371
353	0.1935	4	0.0824371
354	0.1935	4	0.0824371
355	0.1935	4	0.0824371
356	0.1935	4	0.0824371
357	0.1935	4	0.0824371
358	0.1935	4	0.0824371
359	0.1935	4	0.0824371
360	0.1935	4	0.0824371
361	0.1935	4	0.0824371
362	0.1935	4	0.0824371
363	0.1935	4	0.0824371
364	0.1935	4	0.0824371
365	0.1935	4	0.0824371
366	0.1935	4	0.0824371
367	0.1935	4	0.0824371
368	0.1935	4	0.0824371
369	0.1935	4	0.0824371
370	0.1935	4	0.0824371
371	0.1935	4	0.0824371
372	0.1935	4	0.0824371
373	0.1935	4	0.0824371
374	0.1935	4	0.0824371
375	0.1935	4	0.0824371
376	0.1935	4	0.0824371
377	0.1935	4	0.0824371
378	0.1935	4	0.0824371
379	0.1935	4	0.0824371
380	0.1935	4	0.0824371
381	0.1935	4	0.0824371
382	0.1935	4	0.0824371
383	0.1935	4	0.0824371
384	0.1935	4	0.0824371
385	0.1935	4	0.0824371
386	0.1935	4	0.0824371
387	0.1935	4	0.0824371
388	0.1935	4	0.0824371
389	0.1935	4	0.0824371
390	0.1935	4	0.0824371
391	0.1935	4	0.0824371
392	0.1935	4	0.0824371
393	0.1935	4	0.0824371
394	0.1935	4	0.0824371
395	0.1935	4	0.0824371
396	0.1935	4	0.0824371
397	0.1935	4	0.0824371
398	0.1935	4	0.0824371
399	0.1935	4	0.0824371
400	0.1935	4	0.0824371
401	0.1935	4	0.0824371
402	0.1935	4	0.0824371
403	0.1935	4	0.0824371
404	0.1935	4	0.0824371
405	0.1935	4	0.0824371
406	0.1935	4	0.0824371
407	0.1935	4	0.0824371
408	0.1935	4	0.0824371
409	0.1935	4	0.0824371
410	0.1935	4	0.0824371
411	0.1935	4	0.0824371
412	0.1935	4	0.0824371
413	0.1935	4	0.0824371
414	0.1935	4	0.0824371
415	0.1935	4	0.0824371
416	0.1935	4	0.0824371
417	0.1935	4	0.0824371
418	0.1935	4	0.0824371
419	0.1935	4	0.0824371
420	0.1935	4	0.0824371
421	0.1935	4	0.0824371
422	0.1935	4	0.0824371
423	0.1935	4	0.0824371
424	0.1935	4	0.0824371
425	0.1935	4	0.0824371
426	0.1935	4	0.0824371
427	0.1935	4	0.0824371
428	0.1935	4	0.0824371
429	0.1935	4	0.0824371
430	0.1935	4	0.0824371
431	0.1935	4	0.0824371
432	0.1935	4	0.0824371
433	0.1935	4	0.0824371
434	0.1935	4	0.0824371
435	0.1935	4	0.0824371
436	0.1935	4	0.0824371
437	0.1935	4	0.0824371
438	0.1935	4	0.0824371
439	0.1935	4	0.0824371
440	0.1935	4	0.0824371
441	0.1935	4	0.0824371
442	0.1935	4	0.0824371
443	0.1935	4	0.0824371
444	0.1935	4	0.0824371
445	0.1935	4	0.0824371
446	0.1935	4	0.0824371
447	0.1935	4	0.0824371
448	0.1935	4	0.0824371
449	0.1935	4	0.0824371
450	0.1935	4	0.0824371
451	0.1935	4	0.0824371
452	0.1935	4	0.0824371
453	0.1935	4	0.0824371
454	0.1935	4	0.0824371
455	0.1935	4	0.0824371
456	0.1935	4	0.0824371
457	0.1935	4	0.0824371
458	0.1935	4	0.0824371
459	0.1935	4	0.0824371
460	0.1935	4	0.0824371
461	0.1935	4	0.0824371
462	0.1935	4	0.0824371
463	0.1935	4	0.0824371
464	0.1935	4	0.0824371
465	0.1935	4	0.0824371
466	0.1935	4	0.0824371
467	0.1935	4	0.0824371
468	0.1935	4	0.0824371
469	0.1935	4	0.0824371
470	0.1935	4	0.0824371
471	0.1935	4	0.0824371
472	0.1935	4	0.0824371
473	0.1935	4	0.0824371
474	0.1935	4	0.0824371
475	0.1935	4	0.0824371
476	0.1935	4	0.0824371
477	0.1935	4	0.0824371
478	0.1935	4	0.0824371
479	0.1935	4	0.0824371
480	0.1935	4	0.0824371
481	0.1935	4	0.0824371
482	0.1935	4	0.0824371
483	0.1935	4	0.0824371
484	0.1935	4	0.0824371
485	0.1935	4	0.0824371
486	0.1935	4	0.0824371
487	0.1935	4	0.0824371
488	0.1935	4	0.0824371
489	0.1935	4	0.0824371
490	0.1935	4	0.0824371
491	0.1935	4	0.0824371
492	0.1935	4	0.0824371
493	0.1935	4	0.0824371
494	0.1935	4	0.0824371
495	0.1935	4	0.0824371
496	0.1935	4	0.0824371
497	0.1935	4	0.0824371
498	0.1935	4	0.0824371
499	0.1935	4	0.0824371
500	0.1935	4	0.0824371
501	0.1935	4	0.0824371
502	0.1935	4	0.0824371
503	0.1935	4	0.0824371
504	0.1935	4	0.0824371
505	0.1935	4	0.0824371
506	0.1935	4	0.0824371
507	0.1935	4	0.0824371
508	0.1935	4	0.0824371
509	0.1935	4	0.0824371
510	0.1935	4	0.0824371
511	0.1935	4	0.0824371
512	0.1935	4	0.0824371
513	0.1935	4	0.0824371
514	0.1935	4	0.0824371
515	0.1935	4	0.0824371
516	0.1935	4	0.0824371
517	0.1935	4	0.0824371
518	0.1935	4	0.0824371
519	0.1935	4	0.0824371
520	0.1935	4	0.0824371
521	0.1935	4	0.0824371
522	0.1935	4	0.0824371
523	0.1935	4	0.0824371
524	0.1935	4	0.0824371
525	0.1935	4	0.0824371
526	0.1935	4	0.0824371
527	0.1935	4	0.0824371
528	0.1935	4	0.0824371
529	0.1935	4	0.0824371
530	0.1935	4	0.0824371
531	0.1935	4	0.0824371
532	0.1935	4	0.0824371
533	0.1935	4	0.0824371
534	0.1935	4	0.0824371
535	0.1935	4	0.0824371
536	0.1935	4	0.0824371
537	0.1935	4	0.0824371
538	0.1935	4	0.0824371
539	0.1935	4	0.0824371
540	0.1935	4	0.0824371
541	0.1935	4	0.0824371
542	0.1935	4	0.0824371
543	0.1935	4	0.0824371
544	0.1935	4	0.0824371
545	0.1935	4	0.0824371
546	0.1935	4	0.0824371
547	0.1935	4	0.0824371
548	0.1935	4	0.0824371
549	0.1935	4	0.0824371
550	0.1935	4	0.0824371
551	0.1935	4	0.0824371
552	0.1935	4	0.0824371
553	0.1935	4	0.0824371
554	0.1935	4	0.0824371
555	0.1935	4	0.0824371
556	0.1935	4	0.0824371
557	0.1935	4	0.0824371
558	0.1935	4	0.0824371
559	0.1935	4	0.0824371
560	0.1935	4	0.0824371
561	0.1935	4	0.0824371
562	0.1935	4	0.0824371
563	0.1935	4	0.0824371
564	0.1935	4	0.0824371
565	0.1935	4	0.0824371
566	0.1935	4	0.0824371
567	0.1935	4	0.0824371
568	0.1935	4	0.0824371
569	0.1935	4	0.0824371
570	0.1935	4	0.0824371
571	0.1935	4	0.0824371
572	0.1935	4	0.0824371
573	0.1935	4	0.0824371
574	0.1935	4	0.0824371
575	0.1935	4	0.0824371
576	0.1935	4	0.0824371
577	0.1935	4	0.0824371
578	0.1935	4	0.0824371
579	0.1935	4	0.0824371
580	0.1935	4	0.0824371
581	0.1935	4	0.0824371
582	0.1935	4	0.0824371
583	0.1935	4	0.0824371
584	0.1935	4	0.0824371
585	0.1935	4	0.0824371
586	0.1935	4	0.0824371
587	0.1935	4	0.0824371
588	0.1935	4	0.0824371
589	0.1935	4	0.0824371
590	0.1935	4	0.0824371
591	0.1935	4	0.0824371
592	0.1935	4	0.0824371
593	0.1935	4	0.0824371
594	0.1935	4	0.0824371
595	0.1935	4	0.0824371
596	0.1935	4	0.0824371
597	0.1935	4	0.0824371
598	0.1935	4	0.0824371
599	0.1935	4	0.0824371
600	0.1935	4	0.0824371
601	0.1935	4	0.0824371
602	0.1935	4	0.0824371
603	0.1935	4	0.0824371
604	0.1935	4	0.0824371
605	0.1935	4	0.0824371
606	0.1935	4	0.0824371
607	0.1935	4	0.0824371
608	0.1935	4	0.0824371
609	0.1935	4	0.0824371
610	0.1935	4	0.0824371
611	0.1935	4	0.0824371
612	0.1935	4	0.0824371
613	0.1935	4	0.0824371
614	0.1935	4	0.0824371
615	0.1935	4	0.0824371
616	0.1935	4	0.0824371
617	0.1935	4	0.0824371
618	0.1935	4	0.0824371
619	0.1935	4	0.0824371
620	0.1935	4	0.0824371
621	0.1935	4	0.0824371
622	0.1935	4	0.0824371
623	0.1935	4	0.0824371
624	0.1935	4	0.0824371
625	0.1935	4	0.0824371
626	0.1935	4	0.0824371
627	0.1935	4	0.0824371
628	0.1935	4	0.0824371
629	0.1935	4	0.0824371
630	0.1935	4	0.0824371
631	0.1935	4	0.0824371
632	0.1935	4	0.0824371
633	0.1935	4	0.0824371
634	0.1935	4	0.0824371
635	0.1935	4	0.0824371
636	0.1935	4	0.0824371
637	0.1935	4	0.0824371
638	0.1935	4	0.0824371
639	0.1935	4	0.0824371
640	0.1935	4	0.0824371
641	0.1935	4	0.0824371
642	0.1935	4	0.0824371
643	0.1935	4	0.0824371
644	0.1935	4	0.0824371
645	0.1935	4	0.0824371
646	0.1935	4	0.0824371
647	0.1935	4	0.0824371
648	0.1935	4	0.0824371
649	0.1935	4	0.0824371
650	0.1935	4	0.0824371
651	0.1935	4	0.0824371
652	0.1935	4	0.0824371
653	0.1935	4	0.0824371
654	0.1935	4	0.0824371
655	0.1935	4	0.0824371
656	0.1935	4	0.0824371
657	0.1935	4	0.0824371
658	0.1935	4	0.0824371
659	0.1935	4	0.0824371
660	0.1935	4	0.0824371
661	0.1935	4	0.0824371
662	0.1935	4	0.0824371
663	0.1935	4	0.0824371
664	0.1935	4	0.0824371
665	0.1935	4	0.0824371
666	0.1935	4	0.0824371
667	0.1935	4	0.0824371
668	0.1935	4	0.0824371
669	0.1935	4	0.0824371
670	0.1935	4	0.0824371
671	0.1935	4	0.0824371
672	0.1935	4	0.0824371
673	0.1935	4	0.0824371
674	0.1935	4	0.0824371
675	0.1935	4	0.0824371
676	0.1935	4	0.0824371
677	0.1935	4	0.0824371
678	0.1935	4	0.0824371
679	0.1935	4	0.0824371
680	0.1935	4	0.0824371
681	0.1935	4	0.0824371
682	0.1935	4	0.0824371
683	0.1935	4	0.0824371
684	0.1935	4	0.0824371
685	0.1935	4	0.0824371
686	0.1935	4	0.0824371
687	0.1935	4	0.0824371
688	0.1935	4	0.0824371
689	0.1935	4	0.0824371
690	0.1935	4	0.0824371
691	0.1935	4	0.0824371
692	0.1935	4	0.0824371
693	0.1935	4	0.0824371
694	0.1935	4	0.0824371
695	0.1935	4	0.0824371
696	0.1935	4	0.0824371
697	0.1935	4	0.0824371
698	0.1935	4	0.0824371
699	0.1935	4	0.0824371
700	0.1935	4	0.0824371
701	0.1935	4	0.0824371
702	0.1935	4	0.0824371
703	0.1935	4	0.0824371
704	0.1935	4	0.0824371
705	0.1935	4	0.0824371
706	0.1935	4	0.0824371
707	0.1935	4	0.0824371
708	0.1935	4	0.0824371
709	0.1935	4	0.0824371
710	0.1935	4	0.0824371
711	0.1935	4	0.0824371
712	0.1935	4	0.0824371
713	0.1935	4	0.0824371
714	0.1935	4	0.0824371
715	0.1935	4	0.0824371
716	0.1935	4	0.0824371
717	0.1935	4	0.0824371
718	0.1935	4	0.0824371
719	0.1935	4	0.0824371
720	0.1935	4	0.0824371
721	0.1935	4	0.0824371
722	0.1935	4	0.0824371
723	0.1935	4	0.0824371
724	0.1935	4	0.0824371
725	0.1935	4	0.0824371
726	0.1935	4	0.0824371
727	0.1935	4	0.0824371
728	0.1935	4	0.0824371
729	0.1935	4	0.0824371
730	0.1935	4	0.0824371
731	0.1935	4	0.0824371
732	0.1935	4	0.0824371
733	0.1935	4	0.0824371
734	0.1935	4	0.0824371
735	0.1935	4	0.0824371
736	0.1935	4	0.0824371
737	0.1935	4	0.0824371
738	0.1935	4	0.0824371
739	0.1935	4	0.0824371
740	0.1935	4	0.0824371
741	0.1935	4	0.0824371
742	0.1935	4	0.0824371
743	0.1935	4	0.0824371
744	0.1935	4	0.0824371
745	0.1935	4	0.0824371
746	0.1935	4	0.0824371
747	0.1935	4	0.0824371
748	0.1935	4	0.0824371
749	0.1935	4	0.0824371
750	0.1935	4	0.0824371
751	0.1935	4	0.0824371
752	0.1935	4	0.0824371
753	0.1935	4	0.0824371
754	0.1935	4	0.0824371
755	0.1935	4	0.0824371
756	0.1935	4	0.0824371
757	0.1935	4	0.0824371
758	0.1935	4	0.0824371
759	0.1935	4	0.0824371
760	0.1935	4	0.0824371
761	0.1935	4	0.0824371
762	0.1935	4	0.0824371
763	0.1935	4	0.0824371
764	0.1935	4	0.0824371
765	0.1935	4	0.0824371
766	0.1935	4	0.0824371
767	0.1935	4	0.0824371
768	0.1935	4	0.0824371
769	0.1935	4	0.0824371
770	0.1935	4	0.0824371
771	0.1935	4	0.0824371
772	0.1935	4	0.0824371
773	0.1935	4	0.0824371
774	0.1935	4	0.0824371
775	0.1935	4	0.0824371
776	0.1935	4	0.0824371
777	0.1935	4	0.0824371
778	0.1935	4	0.0824371
779	0.1935	4	0.0824371
780	0.1935	4	0.0824371
781	0.1935	4	0.0824371
782	0.1935	4	0.0824371
783	0.1935	4	0.0824371
784	0.1935	4	0.0824371
785	0.1935	4	0.0824371
786	0.1935	4	0.0824371
787	0.1935	4	0.0824371
788	0.1935	4	0.0824371
789	0.1935	4	0.0824371
790	0.1935	4	0.0824371
791	0.1935	4	0.0824371
792	0.1935	4	0.0824371
793	0.1935	4	0.0824371
794	0.1935	4	0.0824371
795	0.1935	4	0.0824371
796	0.1935	4	0.0824371
797	0.1935	4	0.0824371
798	0.1935	4	0.0824371
799	0.1935	4	0.0824371
800	0.1935	4	0.0824371
801	0.1935	4	0.0824371
802	0.1935	4	0.0824371
803	0.1935	4	0.0824371
804	0.1935	4	0.0824371
805	0.1935	4	0.0824371
806	0.1935	4	0.0824371
807	0.1935	4	0.0824371
808	0.1935	4	0.0824371
809	0.1935	4	0.0824371
810	0.1935	4	0.0824371
811	0.1935	4	0.0824371
812	0.1935	4	0.0824371
813	0.1935	4	0.0824371
814	0.1935	4	0.0824371
815	0.1935	4	0.0824371
816	0.1935	4	0.0824371
817	0.1935	4	0.0824371
818	0.1935	4	0.0824371
819	0.1935	4	0.0824371
820	0.1935	4	0.0824371
821	0.1935	4	0.0824371
822	0.1935	4	0.0824371
823	0.1935	4	0.0824371
824	0.1935	4	0.0824371
825	0.1935	4	0.0824371
826	0.1935	4	0.0824371
827	0.1935	4	0.0824371
828	0.1935	4	0.0824371
829	0.1935	4	0.0824371
830	0.1935	4	0.0824371
831	0.1935	4	0.0824371
832	0.1935	4	0.0824371
833	0.1935	4	0.0824371
834	0.1935	4	0.0824371
835	0.1935	4	0.0824371
836	0.1935	4	0.0824371
837	0.1935	4	0.0824371
838	0.1935	4	0.0824371
839	0.1935	4	0.0824371
840	0.1935	4	0.0824371
841	0.1935	4	0.0824371
842	0.1935	4	0.0824371
843	0.1935	4	0.0824371
844	0.1935	4	0.0824371
845	0.1935	4	0.0824371
846	0.1935	4	0.0824371
847	0.1935	4	0.0824371
848	0.1935	4	0.0824371
849	0.1935	4	0.0824371
850	0.1935	4	0.0824371
851	0.1935	4	0.0824371
852	0.1935	4	0.0824371
853	0.1935	4	0.0824371
854	0.1935	4	0.0824371
855	0.1935	4	0.0824371
856	0.1935	4	0.0824371
857	0.1935	4	0.0824371
858	0.1935	4	0.0824371
859	0.1935	4	0.0824371
860	0.1935	4	0.0824371
861	0.1935	4	0.0824371
862	0.1935	4	0.0824371
863	0.1935	4	0.0824371
864	0.1935	4	0.0824371
865	0.1935	4	0.0824371
866	0.1935	4	0.0824371
867	0.1935	4	0.0824371
868	0.1935	4	0.0824371
869	0.1935	4	0.0824371
870	0.1935	4	0.0824371
871	0.1935	4	0.0824371
872	0.1935	4	0.0824371
873	0.1935	4	0.0824371
874	0.1935	4	0.0824371
875	0.1935	4	0.0824371
876	0.1935	4	0.0824371
877	0.1935	4	0.0824371
878	0.1935	4	0.0824371
879	0.1935	4	0.0824371
880	0.1935	4	0.0824371
881	0.1935	4	0.0824371
882	0.1935	4	0.0824371
883	0.1935	4	0.0824371
884	0.1935	4	0.0824371
885	0.1935	4	0.0824371
886	0.1935	4	0.0824371
887	0.1935	4	0.0824371
888	0.1935	4	0.0824371
889	0.1935	4	0.0824371
890	0.1935	4	0.0824371
891	0.1935	4	0.0824371
892	0.1935	4	0.0824371
893	0.1935	4	0.0824371
894	0.1935	4	0.0824371
895	0.1935	4	0.0824371
896	0.1935	4	0.0824371
897	0.1935	4	0.0824371
898	0.1935	4	0.0824371
899	0.1935	4	0.0824371
900	0.1935	4	0.0824371
901	0.1935	4	0.0824371
902	0.1935	4	0.0824371
903	0.1935	4	0.0824371
904	0.1935	4	0.0824371
905	0.1935	4	0.0824371
906	0.1935	4	0.0824371
907	0.1935	4	0.0824371
908	0.1935	4	0.0824371
909	0.1935	4	0.0824371
910	0.1935	4	0.0824371
911	0.1935	4	0.0824371
912	0.1935	4	0.0824371
913	0.1935	4	0.0824371
914	0.1935	4	0.0824371
915	0.1935	4	0.0824371
916	0.1935	4	0.0824371
917	0.1935	4	0.0824371
918	0.1935	4	0.0824371
919	0.1935	4	0.0824371
920	0.1935	4	0.0824371
921	0.1935	4	0.0824371
922	0.1935	4	0.0824371
923	0.1935	4	0.0824371
924	0.1935	4	0.0824371
925	0.1935	4	0.0824371
926	0.1935	4	0.0824371
927	0.1935	4	0.0824371
928	0.1935	4	0.0824371
929	0.1935	4	0.0824371
930	0.1935	4	0.0824371
931	0.1935	4	0.0824371
932	0.1935	4	0.0824371
933	0.1935	4	0.0824371
934	0.1935	4	0.0824371
935	0.1935	4	0.0824371
936	0.1935	4	0.0824371
937	0.1935	4	0.0824371
938	0.1935	4	0.0824371
939	0.1935	4	0.0824371
940	0.1935	4	0.0824371
941	0.1935	4	0.0824371
942	0.1935	4	0.0824371
943	0.1935	4	0.0824371
944	0.1935	4	0.0824371
945	0.1935	4	0.0824371
946	0.1935	4	0.0824371
947	0.1935	4	0.0824371
948	0.1935	4	0.0824371
949	0.1935	4	0.0824371
950	0.1935	4	0.0824371
951	0.1935	4	0.0824371
952	0.1935	4	0.0824371
953	0.1935	4	0.0824371
954	0.1935	4	0.0824371
955	0.1935	4	0.0824371
956	0.1935	4	0.0824371
957	0.1935	4	0.0824371
958	0.1935	4	0.0824371
959	0.1935	4	0.0824371
960	0.1935	4	0.0824371
961	0.1935	4	0.0824371
962	0.1935	4	0.0824371
963	0.1935	4	0.0824371
964	0.1935	4	0.0824371
965	0.1935	4	0.0824371
966	0.1935	4	0.0824371
967	0.1935	4	0.0824371
968	0.1935	4	0.0824371
969	0.1935	4	0.0824371
970	0.1935	4	0.0824371
971	0.1935	4	0.0824371
972	0.1935	4	0.0824371
973	0.1935	4	0.0824371
974	0.1935	4	0.0824371
975	0.1935	4	0.0824371
976	0.1935	4	0.0824371
977	0.1935	4	0.0824371
978	0.1935	4	0.0824371
979	0.1935	4	0.0824371
980	0.1935	4	0.0824371
981	0.1935	4	0.0824371
982	0.1935	4	0.0824371
983	0.1935	4	0.0824371
984	0.1935	4	0.0824371
985	0.1935	4	0.0824371
986	0.1935	4	0.0824371
987	0.1935	4	0.0824371
988	0.1935	4	0.0824371
989	0.1935	4	0.0824371
990	0.1935	4	0.0824371
991	0.1935	4	0.0824371
992	0.1935	4	0.0824371
993	0.1935	4	0.0824371
994	0.1935	4	0.0824371
995	0.1935	4	0.0824371
996	0.1935	4	0.0824371
997	0.1935	4	0.0824371
998	0.1935	4	0.0824371
999	0.1935	4	0.0824371
1000	0.1935	4	0.0824371
1001	0.1935	4	0.0824371
1002	0.1935	4	0.0824371
1003	0.1935	4	0.0824371
1004	0.1935	4	0.0824371
1005	0.1935	4	0.0824371
1006	0.1935	4	0.0824371
1007	0.1935	4	0.0824371
1008	0.1935	4	0.0824371
1009	0.1935	4	0.0824371
1010	0.1935	4	0.0824371
1011	0.1935	4	0.0824371
1012	0.1935	4	0.0824371
1013	0.1935	4	0.0824371
1014	0.1935	4	0.0824371
1015	0.1935	4	0.0824371
1016	0.1935	4	0.0824371
1017	0.1935	4	0.0824371
1018	0.1935	4	0.0824371
1019	0.1935	4	0.0824371
1020	0.1935	4	0.0824371
1021	0.1935	4	0.0824371
1022	0.1935	4	0.0824371
1023	0.1935	4	0.0824371
1024	0.1935	4	0.0824371
1025	0.1935	4	0.0824371
1026	0.1935	4	0.0824371
1027	0.1935	4	0.0824371
1028	0.1935	4	0.0824371
1029	0.1935	4	0.0824371
1030	0.1935	4	0.0824371
1031	0.1935	4	0.0824371
1032	0.1935	4	0.0824371
1033	0.1935	4	0.0824371
1034	0.1935	4	0.0824371
1035	0.1935	4	0.0824371
1036	0.1935	4	0.0824371
1037	0.1935	4	0.0824371
1038	0.1935	4	0.0824371
1039	0.1935	4	0.0824371
1040	0.1935	4	0.0824371
1041	0.1935	4	0.0824371
1042	0.1935	4	0.0824371
1043	0.1935	4	0.0824371
1044	0.1935	4	0.0824371
1045	0.1935	4	0.0824371
1046	0.1935	4	0.0824371
1047	0.1935	4	0.0824371
1048	0.1935	4	0.0824371
1049	0.1935	4	0.0824371
1050	0.1935	4	0.0824371
1051	0.1935	4	0.0824371
1052	0.1935	4	0.0824371
1053	0.1935	4	0.0824371
1054	0.1935	4	0.0824371
1055	0.1935	4	0.0824371
1056	0.1935	4	0.0824371
1057	0.1935	4	0.0824371
1058	0.1935	4	0.0824371
1059	0.1935	4	0.0824371
1060	0.1935	4	0.0824371
1061	0.1935	4	0.0824371
1062	0.1935	4	0.0824371
1063	0.1935	4	0.0824371
1064	0.1935	4	0.0824371
1065	0.1935	4	0.0824371
1066	0.1935	4	0.0824371
1067	0.1935	4	0.0824371
1068	0.1935	4	0.0824371
1069	0.1935	4	0.0824371
1070	0.1935	4	0.0824371
1071	0.1935	4	0.0824371
1072	0.1935	4	0.0824371
1073	0.1935	4	0.0824371
1074	0.1935	4	0.0824371
1075	0.1935	4	0.0824371
1076	0.1935	4	0.0824371
1077	0.1935	4	0.0824371
1078	0.1935	4	0.0824371
1079	0.1935	4	0.0824371
1080	0.1935	4	0.0824371
1081	0.1935	4	0.0824371
1082	0.1935	4	0.0824371
1083	0.1935	4	0.0824371
1084	0.1935	4	0.0824371
1085	0.1935	4	0.0824371
1086	0.1935	4	0.0824371
1087	0.1935	4	0.0824371
1088	0.1935	4	0.0824371
1089	0.1935	4	0.0824371
1090	0.1935	4	0.0824371
1091	0.1935	4	0.0824371
1092	0.1935	4	0.0824371
1093	0.1935	4	0.0824371
1094	0.1935	4	0.0824371
1095	0.1935	4	0.0824371
1096	0.1935	4	0.0824371
1097	0.1935	4	0.0824371
1098	0.1935	4	0.0824371
1099	0.1935	4	0.0824371
1100	0.1935	4	0.0824371
1101	0.1935	4	0.0824371
1102	0.1935	4	0.0824371
1103	0.1935	4	0.0824371
1104	0.1935	4	0.0824371
1105	0.1935	4	0.0824371
1106	0.1935	4	0.0824371
1107	0.1935	4	0.0824371
1108	0.1935	4	0.0824371
1109	0.1935	4	0.0824371
1110	0.1935	4	0.0824371
1111	0.1935	4	0.0824371
1112	0.1935	4	0.0824371
1113	0.1935	4	0.0824371
1114	0.1935	4	0.0824371
1115	0.1935	4	0.0824371
1116	0.1935	4	0.0824371
1117	0.1935	4	0.0824371
1118	0.1935	4	0.0824371
1119	0.1935	4	0.0824371
1120	0.1935	4	0.0824371
1121	0.1935	4	0.0824371
1122	0.1935	4	0.0824371
1123	0.1935	4	0.0824371
1124	0.1935	4	0.0824371
1125	0.1935	4	0.0824371
1126	0.1935	4	0.0824371
1127	0.1935	4	0.0824371
1128	0.1935	4	0.0824371
1129	0.1935	4	0.0824371
1130	0.1935	4	0.0824371
1131	0.1935	4	0.0824371
1132	0.1935	4	0.0824371
1133	0.1935	4	0.0824371
1134	0.1935	4	0.0824371
1135	0.1935	4	0.0824371
1136	0.1935	4	0.0824371
1137	0.1935	4	0.0824371
1138	0.1935	4	0.0824371
1139	0.1935	4	0.0824371
1140	0.1935	4	0.0824371
1141	0.1935	4	0.0824371
1142	0.1935	4	0.0824371
1143	0.1935	4	0.0824371
1144	0.1935	4	0.0824371
1145	0.1935	4	0.0824371
1146	0.1935	4	0.0824371
1147	0.1935	4	0.0824371
1148	0.1935	4	0.0824371
1149	0.1935	4	0.0824371
1150	0.1935	4	0.0824371
1151	0.1935	4	0.0824371
1152	0.1935	4	0.0824371
1153	0.1935	4	0.0824371
1154	0.1935	4	0.0824371
1155	0.1935	4	0.0824371
1156	0.1935	4	0.0824371
1157	0.1935	4	0.0824371
1158	0.1935	4	0.0824371
1159	0.1935	4	0.0824371
1160	0.1935	4	0.0824371
1161	0.1935	4	0.0824371
1162	0.1935	4	0.0824371
1163	0.1935	4	0.0824371
1164	0.1935	4	0.0824371
1165	0.1935	4	0.0824371
1166	0.1935	4	0.0824371
1167	0.1935	4	0.0824371
1168	0.1935	4	0.0824371
1169	0.1935	4	0.0824371
1170	0.1935	4	0.0824371
1171	0.1935	4	0.0824371
1172	0.1935	4	0.0824371
1173	0.1935	4	0.0824371
1174	0.1935	4	0.0824371
1175	0.1935	4	0.0824371
1176	0.1935	4	0.0824371
1177	0.1935	4	0.0824371
1178	0.1935	4	0.0824371
1179	0.1935	4	0.0824371
1180	0.1935	4	0.0824371
1181	0.1935	4	0.0824371
1182	0.1935	4	0.0824371
1183	0.1935	4	0.0824371
1184	0.1935	4	0.0824371
1185	0.1935	4	0.0824371
1186	0.1935	4	0.0824371
1187	0.1935	4	0.0824371
1188	0.1935	4	0.0824371
1189	0.1935	4	0.0824371
1190	0.1935	4	0.0824371
1191	0.1935	4	0.0824371
1192	0.1935	4	0.0824371
1193	0.1935	4	0.0824371
1194	0.1935	4	0.0824371
1195	0.1935	4	0.0824371
1196	0.1935	4	0.0824371
1197	0.1935	4	0.0824371
1198	0.1935	4	0.0824371
1199	0.1935	4	0.0824371
1200	0.1935	4	0.0824371
1201	0.1935	4	0.0824371
1202	0.1935	4	0.0824371
1203	0.1935	4	0.0824371
1204	0.1935	4	0.0824371
1205	0.1935	4	0.0824371
1206	0.1935	4	0.0824371
1207	0.1935	4	0.0824371
1208	0.1935	4	0.0824371
1209	0.1935	4	0.0824371
1210	0.1935	4	0.0824371
1211	0.1935	4	0.0824371
1212	0.1935	4	0.0824371
1213	0.1935	4	0.0824371
1214	0.1935	4	0.0824371
1215	0.1935	4	0.0824371
1216	0.1935	4	0.0824371
1217	0.1935	4	0.0824371
1218	0.1935	4	0.0824371
1219	0.1935	4	0.0824371
1220	0.1935	4	0.0824371
1221	0.1935	4	0.0824371
1222	0.1935	4	0.0824371
1223	0.1935	4	0.0824371
1224	0.1935	4	0.0824371
1225	0.1935	4	0.0824371
1226	0.1935	4	0.0824371
1227	0.1935	4	0.0824371
1228	0.1935	4	0.0824371
1229	0.1935	4	0.0824371
1230	0.1935	4	0.0824371
1231	0.1935	4	0.0824371
1232	0.1935	4	0.0824371
1233	0.1935	4	0.0824371
1234	0.1935	4	0.0824371
1235	0.1935	4	0.0824371
1236	0.1935	4	0.0824371
1237	0.1935	4	0.0824371
1238	0.1935	4	0.0824371
1239	0.1935	4	0.0824371
1240	0.1935	4	0.0824371
1241	0.1935	4	0.0824371
1242	0.1935	4	0.0824371
1243	0.1935	4	0.0824371
1244	0.1935	4	0.0824371
1245	0.1935	4	0.0824371
1246	0.1935	4	0.0824371
1247	0.1935	4	0.0824371
1248	0.1935	4	0.0824371
1249	0.1935	4	0.0824371
1250	0.1935	4	0.0824371
1251	0.1935	4	0.0824371
1252	0.1935	4	0.0824371
1253	0.1935	4	0.0824371
1254	0.1935	4	0.0824371
1255	0.1935	4	0.0824371
1256	0.1935	4	0.0824371
1257	0.1935	4	0.0824371
1258	0.1935	4	0.0824371
1259	0.1935	4	0.0824371
1260	0.1935	4	0.0824371
1261	0.1935	4	0.0824371
1262	0.1935	4	0.0824371
1263	0.1935	4	0.0824371
1264	0.1935	4	0.0824371
1265	0.1935	4	0.0824371
1266	0.1935	4	0.0824371
1267	0.1935	4	0.0824371
1268	0.1935	4	0.0824371
1269	0.1935	4	0.0824371
1270	0.1935	4	0.0824371
1271	0.1935	4	0.0824371
1272	0.1935	4	0.0824371
1273	0.1935	4	0.0824371
1274	0.1935	4	0.0824371
1275	0.1935	4	0.0824371
1276	0.1935	4	0.0824371
1277	0.1935	4	0.0824371
1278	0.1935	4	0.0824371
1279	0.1935	4	0.0824371
1280	0.1935	4	0.0824371
1281	0.1935	4	0.0824371
1282	0.1935	4	0.0824371
1283	0.1935	4	0.0824371
1284	0.1935	4	0.0824371
1285	0.1935	4	0.0824371
1286	0.1935	4	0.0824371
1287	0.1935	4	0.0824371
1288	0.1935	4	0.0824371
1289	0.1935	4	0.0824371
1290	0.1935	4	0.0824371
1291	0.1935	4	0.0824371
1292	0.1935	4	0.0824371
1293	0.1935	4	0.0824371
1294	0.1935	4	0.0824371
1295	0.1935	4	0.0824371
1296	0.1935	4	0.0824371
1297	0.1935	4	0.0824371
1298	0.1935	4	0.0824371
1299	0.1935	4	0.0824371
1300	0.1935	4	0.0824371
1301	0.1935	4	0.0824371
1302	0.1935	4	0.0824371
1303	0.1935	4	0.0824371
1304	0.1935	4	0.0824371
1305	0.1935	4	0.0824371
1306	0.1935	4	0.0824371
1307	0.1935	4	0.0824371
1308	0.1935	4	0.0824371
1309	0.1935	4	0.0824371
1310	0.1935	4	0.0824371
1311	0.1935	4	0.0824371
1312	0.1935	4	0.0824371
1313	0.1935	4	0.0824371
1314	0.1935	4	0.0824371
1315	0.1935	4	0.0824371
1316	0.1935	4	0.0824371
1317	0.1935	4	0.0824371
1318	0.1935	4	0.0824371
1319	0.1935	4	0.0824371
1320	0.1935	4	0.0824371
1321	0.1935	4	0.0824371
1322	0.1935	4	0.0824371
1323	0.1935	4	0.0824371
1324	0.1935	4	0.0824371
1325	0.1935	4	0.0824371
1326	0.1935	4	0.0824371
1327	0.1935	4	0.0824371
1328	0.1935	4	0.0824371
1329	0.1935	4	0.0824371
1330	0.1935	4	0.0824371
1331	0.1935	4	0.0824371
1332	0.1935	4	0.0824371
1333	0.1935	4	0.0824371
1334	0.1935	4	0.0824371
1335	0.1935	4	0.0824371
1336	0.1935	4	0.0824371
1337	0.1935	4	0.0824371
1338	0.1935	4	0.0824371
1339	0.1935	4	0.0824371
1340	0.1935	4	0.0824371
1341	0.1935	4	0.0824371
1342	0.1935	4	0.0824371
1343	0.1935	4	0.0824371
1344	0.1935	4	0.0824371
1345	0.1935	4	0.0824371
1346	0.1935	4	0.0824371
1347	0.1935	4	0.0824371
1348	0.1935	4	0.0824371
1349	0.1935	4	0.0824371
1350	0.1935	4	0.0824371
1351	0.1935	4	0.0824371
1352	0.1935	4	0.0824371
1353	0.1935	4	0.0824371
1354	0.1935	4	0.0824371
1355	0.1935	4	0.0824371
1356	0.1935	4	0.0824371
1357	0.1935	4	0.0824371
1358	0.1935	4	0.0824371
1359	0.1935	4	0.0824371
1360	0.1935	4	0.0824371
1361	0.1935	4	0.0824371
1362	0.1935	4	0.0824371
1363	0.1935	4	0.0824371
1364	0.1935	4	0.0824371
1365	0.1935	4	0.0824371
1366	0.1935	4	0.0824371
1367	0.1935	4	0.0824371
1368	0.1935	4	0.0824371
1369	0.1935	4	0.0824371
1370	0.1935	4	0.0824371
1371	0.1935	4	0.0824371
1372	0.1935	4	0.0824371
1373	0.1935	4	0.0824371
1374	0.1935	4	0.0824371
1375	0.1935	4	0.0824371
1376	0.1935	4	0.0824371
1377	0.1935	4	0.0824371
1378	0.1935	4	0.0824371
1379	0.1935	4	0.0824371
1380	0.1935	4	0.0824371
1381	0.1935	4	0.0824371
1382	0.1935	4	0.0824371
1383	0.1935	4	0.0824371
1384	0.1935	4	0.0824371
1385	0.1935	4	0.0824371
1386	0.1935	4	0.0824371
1387	0.1935	4	0.0824371
1388	0.1935	4	0.0824371
1389	0.1935	4	0.0824371
1390	0.1935	4	0.0824371
1391	0.1935	4	0.0824371
1392	0.1935	4	0.0824371
1393	0.1935	4	0.0824371
1394	0.1935	4	0.0824371
1395	0.1935	4	0.0824371
1396	0.1935	4	0.0824371
1397	0.1935	4	0.0824371
1398	0.1935	4	0.0824371
1399	0.1935	4	0.0824371
1400	0.1935	4	0.0824371
1401	0.1935	4	0.0824371
1402	0.1935	4	0.0824371
1403	0.1935	4	0.0824371
1404	0.1935	4	0.0824371
1405	0.1935	4	0.0824371
1406	0.1935	4	0.0824371
1407	0.1935	4	0.0824371
1408	0.1935	4	0.0824371
1409	0.1935	4	0.0824371
1410	0.1935	4	0.0824371
1411	0.1935	4	0.0824371
1412	0.1935	4	0.0824371
1413	0.1935	4	0.0824371
1414	0.1935	4	0.0824371
1415	0.1935	4	0.0824371
1416	0.1935	4	0.0824371
1417	0.1935	4	0.0824371
1418	0.1935	4	0.0824371
1419	0.1935	4	0.0824371
1420	0.1935	4	0.0824371
1421	0.1935	4	0.0824371
1422	0.1935	4	0.0824371
1423	0.1935	4	0.0824371
1424	0.1935	4	0.0824371
1425	0.1935	4	0.0824371
1426	0.1935	4	0.0824371
1427	0.1935	4	0.0824371
1428	0.1935	4	0.0824371
1429	0.1935	4	0.0824371
1430	0.1935	4	0.0824371
1431	0.1935	4	0.0824371
1432	0.1935	4	0.0824371
1433	0.1935	4	0.0824371
1434	0.1935	4	0.0824371
1435	0.1935	4	0.0824371
1436	0.1935	4	0.0824371
1437	0.1935	4	0.0824371
1438	0.1935	4	0.0824371
1439	0.1935	4	0.0824371
1440	0.1935	4	0.0824371
1441	0.1935	4	0.0824371
1442	0.1935	4	0.0824371
1443	0.1935	4	0.0824371
1444	0.1935	4	0.0824371
1445	0.1935	4	0.0824371
1446	0.1935	4	0.0824371
1447	0.1935	4	0.0824371
1448	0.1935	4	0.0824371
1449	0.1935	4	0.0824371
1450	0.1935	4	0.0824371
1451	0.1935	4	0.0824371
1452	0.1935	4	0.0824371
1453	0.1935	4	0.0824371
1454	0.1935	4	0.0824371
1455	0.1935	4	0.0824371
1456	0.1935	4	0.0824371
1457	0.1935	4	0.0824371
1458	0.1935	4	0.0824371
1459	0.1935	4	0.0824371
1460	0.1935	4	0.0824371
1461	0.1935	4	0.0824371
1462	0.1935	4	0.0824371
1463	0.1935	4	0.0824371
1464	0.1935	4	0.0824371
1465	0.1935	4	0.0824371
1466	0.1935	4	0.0824371
1467	0.1935	4	0.0824371
1468	0.1935	4	0.0824371
1469	0.1935	4	0.0824371
1470	0.1935	4	0.0824371
1471	0.1935	4	0.0824371
1472	0.1935	4	0.0824371
1473	0.1935	4	0.0824371
1474	0.1935	4	0.0824371
1475	0.1935	4	0.0824371
1476	0.1935	4	0.0824371
1477	0.1935	4	0.0824371
1478	0.1935	4	0.0824371
1479	0.1935	4	0.0824371
1480	0.1935	4	0.0824371
1481	0.1935	4	0.0824371
1482	0.1935	4	0.0824371
1483	0.1935	4	0.0824371
1484	0.1935	4	0.0824371
1485	0.1935	4	0.0824371
1486	0.1935	4	0.0824371
1487	0.1935	4	0.0824371
1488	0.1935	4	0.0824371
1489	0.1935	4	0.0824371
1490	0.1935	4	0.0824371
1491	0.1935	4	0.0824371
1492	0.1935	4	0.0824371
1493	0.1935	4	0.0824371
1494	0.1935	4	0.0824371
1495	0.1935	4	0.0824371
1496	0.1935	4	0.0824371
1497	0.1935	4	0.0824371
1498	0.1935	4	0.0824371
1499	0.1935	4	0.0824371
1500	0.1935	4	0.0824371
1501	0.1935	4	0.0824371
1502	0.1935	4	0.0824371
1503	0.1935	4	0.0824371
1504	0.1935	4	0.0824371
1505	0.1935	4	0.0824371
1506	0.1935	4	0.0824371
1507	0.1935	4	0.0824371
1508	0.1935	4	0.0824371
1509	0.1935	4	0.0824371
1510	0.1935	4	0.0824371
1511	0.1935	4	0.0824371
1512	0.1935	4	0.0824371
1513	0.1935	4	0.0824371
1514	0.1935	4	0.0824371
1515	0.1935	4	0.0824371
1516	0.1935	4	0.0824371
1517	0.1935	4	0.0824371
1518	0.1935	4	0.0824371
1519	0.1935	4	0.0824371
1520	0.1935	4	0.0824371
1521	0.1935	4	0.0824371
1522	0.1935	4	0.0824371
1523	0.1935	4	0.0824371
1524	0.1935	4	0.0824371
1525	0.1935	4	0.0824371
1526	0.1935	4	0.0824371
1527	0.1935	4	0.0824371
1528	0.1935	4	0.0824371
1529	0.1935	4	0.0824371
1530	0.1935	4	0.0824371
1531	0.1935	4	0.0824371
1532	0.1935	4	0.0824371
1533	0.1935	4	0.0824371
1534	0.1935	4	0.0824371
1535	0.1935	4	0.0824371
1536	0.1935	4	0.0824371
1537	0.1935	4	0.0824371
1538	0.1935	4	0.0824371
1539	0.1935	4	0.0824371
1540	0.1935	4	0.0824371
1541	0.1935	4	0.0824371
1542	0.1935	4	0.0824371
1543	0.1935	4	0.0824371
1544	0.1935	4	0.0824371
1545	0.1935	4	0.0824371
1546	0.1935	4	0.0824371
1547	0.1935	4	0.0824371
1548	0.1935	4	0.0824371
1549	0.1935	4	0.0824371
1550	0.1935	4	0.0824371
1551	0.1935	4	0.0824371
1552	0.1935	4	0.0824371
1553	0.1935	4	0.0824371
1554	0.1935	4	0.0824371
1555	0.1935	4	0.0824371
1556	0.1935	4	0.0824371
1557	0.1935	4	0.0824371
1558	0.1935	4	0.0824371
1559	0.1935	4	0.0824371
1560	0.1935	4	0.0824371
1561	0.1935	4	0.0824371
1562	0.1935	4	0.0824371
1563	0.1935	4	0.0824371
1564	0.1935	4	0.0824371
1565	0.1935	4	0.0824371
1566	0.1935	4	0.0824371
1567	0.1935	4	0.0824371
1568	0.1935	4	0.0824371
1569	0.1935	4	0.0824371
1570	0.1935	4	0.0824371
1571	0.1935	4	0.0824371
1572	0.1935	4	0.0824371
1573	0.1935	4	0.0824371
1574	0.1935	4	0.0824371
1575	0.1935	4	0.0824371
1576	0.1935	4	0.0824371
1577	0.1935	4	0.0824371
1578	0.1935	4	0.0824371
1579	0.1935	4	0.0824371
1580	0.1935	4	0.0824371
1581	0.1935	4	0.0824371
1582	0.1935	4	0.0824371
1583	0.1935	4	0.0824371
1584	0.1935	4	0.0824371
1585	0.1935	4	0.0824371
1586	0.1935	4	0.0824371
1587	0.1935	4	0.0824371
1588	0.1935	4	0.0824371
1589	0.1935	4	0.0824371
1590	0.1935	4	0.0824371
1591	0.1935	4	0.0824371
1592	0.1935	4	0.0824371
1593	0.1935	4	0.0824371
1594	0.1935	4	0.0824371
1595	0.1935	4	0.0824371
1596	0.1935	4	0.0824371
1597	0.1935	4	0.0824371
1598	0.1935	4	0.0824371
1599	0.1935	4	0.0824371
1600	0.1935	4	0.0824371
1601	0.1935	4	0.0824371
1602	0.1935	4	0.0824371
1603	0.1935	4	0.0824371
1604	0.1935	4	0.0824371
1605	0.1935	4	0.0824371
1606	0.1935	4	0.0824371
1607	0.1935	4	0.0824371
1608	0.1935	4	0.0824371
1609	0.1935	4	0.0824371
1610	0.1935	4	0.0824371
1611	0.1935	4	0.0824371
1612	0.1935	4	0.0824371
1613	0.1935	4	0.0824371
1614	0.1935	4	0.0824371
1615	0.1935	4	0.0824371
1616	0.1935	4	0.0824371
1617	0.1935	4	0.0824371
1618	0.1935	4	0.0824371
1619	0.1935	4	0.0824371
1620	0.1935	4	0.0824371
1621	0.1935	4	0.0824371
1622	0.1935	4	0.0824371
1623	0.1935	4	0.0824371
1624	0.1935	4	0.0824371
1625	0.1935	4	0.0824371
1626	0.1935	4	0.0824371
1627	0.1935	4	0.0824371
1628	0.1935	4	0.0824371
1629	0.1935	4	0.0824371
1630	0.1935	4	0.0824371
1631	0.1935	4	0.0824371
1632	0.1935	4	0.0824371
1633	0.1935	4	0.0824371
1634	0.1935	4	0.0824371
1635	0.1935	4	0.0824371
1636	0.1935	4	0.0824371
1637	0.1935	4	0.0824371
1638	0.1935	4	0.0824371
1639	0.1935	4	0.0824371
1640	0.1935	4	0.0824371
1641	0.1935	4	0.0824371
1642	0.1935	4	0.0824371
1643	0.1935	4	0.0824371
1644	0.1935	4	0.0824371
1645	0.1935	4	0.0824371
1646	0.1935	4	0.0824371
1647	0.1935	4	0.0824371
1648	0.1935	4	0.0824371
1649	0.1935	4	0.0824371
1650	0.1935	4	0.0824371
1651	0.1935	4	0.0824371
1652	0.1935	4	0.0824371
1653	0.1935	4	0.0824371
1654	0.1935	4	0.0824371
1655	0.1935	4	0.0824371
1656	0.1935	4	0.0824371
1657	0.1935	4	0.0824371
1658	0.1935	4	0.0824371
1659	0.1935	4	0.0824371
1660	0.1935	4	0.0824371
1661	0.1935	4	0.0824371
1662	0.1935	4	0.0824371
1663	0.1935	4	0.0824371
1664	0.1935	4	0.0824371
1665	0.1935	4	0.0824371
1666	0.1935	4	0.0824371
1667	0.1935	4	0.0824371
1668	0.1935	4	0.0824371
1669	0.1935	4	0.0824371
1670	0.1935	4	0.0824371
1671	0.1935	4	0.0824371
1672	0.1935	4	0.0824371
1673	0.1935	4	0.0824371
1674	0.1935	4	0.0824371
1675	0.1935	4	0.0824371
1676	0.1935	4	0.0824371
1677	0.1935	4	0.0824371
1678	0.1935	4	0.0824371
1679	0.1935	4	0.0824371
1680	0.1935	4	0.0824371
1681	0.1935	4	0.0824371
1682	0.1935	4	0.0824371
1683	0.1935	4	0.0824371
1684	0.1935	4	0.0824371
1685	0.1935	4	0.0824371
1686	0.1935	4	0.0824371
1687	0.1935	4	0.0824371
1688	0.1935	4	0.0824371
1689	0.1935	4	0.0824371
1690	0.1935	4	0.0824371
1691	0.1935	4	0.0824371
1692	0.1935	4	0.0824371
1693	0.1935	4	0.0824371
1694	0.1935	4	0.0824371
1695	0.1935	4	0.0824371
1696	0.1935	4	0.0824371
1697	0.1935	4	0.0824371
1698	0.1935	4	0.0824371
1699	0.1935	4	0.0824371
1700	0.1935	4	0.0824371
1701	0.1935	4	0.0824371
1702	0.1935	4	0.0824371
1703	0.1935	4	0.0824371
1704	0.1935	4	0.0824371
1705	0.1935	4	0.0824371
1706	0.1935	4	0.0824371
1707	0.1935	4	0.0824371
1708	0.1935	4	0.0824371
1709	0.1935	4	0.0824371
1710	0.1935	4	0.0824371
1711	0.1935	4	0.0824371
1712	0.1935	4	0.0824371
1713	0.1935	4	0.0824371
1714	0.1935	4	0.0824371
1715	0.1935	4	0.0824371
1716	0.1935	4	0.0824371
1717	0.1935	4	0.0824371
1718	0.1935	4	0.0824371
1719	0.1935	4	0.0824371
1720	0.1935	4	0.0824371
1721	0.1935	4	0.0824371
1722	0.1935	4	0.0824371
1723	0.1935	4	0.0824371
1724	0.1935	4	0.0824371
1725	0.1935	4	0.0824371
1726	0.1935	4	0.0824371
1727	0.1935	4	0.0824371
1728	0.1935	4	0.0824371
1729	0.1935	4	0.0824371
1730	0.1935	4	0.0824371
1731	0.1935	4	0.0824371
1732	0.1935	4	0.0824371
1733	0.1935	4	0.0824371
1734	0.1935	4	0.0824371
1735	0.1935	4	0.0824371
1736	0.1935	4	0.0824371
1737	0.1935	4	0.0824371
1738	0.1935	4	0.0824371
1739	0.1935	4	0.0824371
1740	0.1935	4	0.0824371
1741	0.1935	4	0.0824371
1742	0.1935	4	0.0824371
1743	0.1935	4	0.0824371
1744	0.1935	4	0.0824371
1745	0.1935	4	0.0824371
1746	0.1935	4	0.0824371
1747	0.1935	4	0.0824371
1748	0.1935	4	0.0824371
1749	0.1935	4	0.0824371
1750	0.1935	4	0.0824371
1751	0.1935	4	0.0824371
1752	0.1935	4	0.0824371
1753	0.1935	4	0.0824371
1754	0.1935	4	0.0824371
1755	0.1935	4	0.0824371
1756	0.1935	4	0.0824371
1757	0.1935	4	0.0824371
1758	0.1935	4	0.0824371
1759	0.1935	4	0.0824371
1760	0.1935	4	0.0824371
1761	0.1935	4	0.0824371
1762	0.1935	4	0.0824371
1763	0.1935	4	0.0824371
1764	0.1935	4	0.0824371
1765	0.1935	4	0.0824371
1766	0.1935	4	0.0824371
1767	0.1935	4	0.0824371
1768	0.1935	4	0.0824371
1769	0.1935	4	0.0824371
1770	0.1935	4	0.0824371
1771	0.1935	4	0.0824371
1772	0.1935	4	0.0824371
1773	0.1935	4	0.0824371
1774	0.1935	4	0.0824371
1775	0.1935	4	0.0824371
1776	0.1935	4	0.0824371
1777	0.1935	4	0.0824371
1778	0.1935	4	0.0824371
1779	0.1935	4	0.0824371
1780	0.1935	4	0.0824371
1781	0.1935	4	0.0824371
1782	0.1935	4	0.0824371
1783	0.1935	4	0.0824371
1784	0.1935	4	0.0824371
1785	0.1935	4	0.0824371
1786	0.1935	4	0.0824371
1787	0.1935	4	0.0824371
1788	0.1935	4	0.0824371
1789	0.1935	4	0.0824371
1790	0.1935	4	0.0824371
1791	0.1935	4	0.0824371
1792	0.1935	4	0.0824371
1793	0.1935	4	0.0824371
1794	0.1935	4	0.0824371
1795	0.1935	4	0.0824371
1796	0.1935	4	0.0824371
1797	0.1935	4	0.0824371
1798	0.1935	4	0.0824371
1799	0.1935	4	0.0824371
1800	0.1935	4	0.0824371
1801	0.1935	4	0.0824371
1802	0.1935	4	0.0824371
1803	0.1935	4	0.0824371
1804	0.1935	4	0.0824371
1805	0.1935	4	0.0824371
1806	0.1935	4	0.0824371
1807	0.1935	4	0.0824371
1808	0.1935	4	0.0824371
1809	0.1935	4	0.0824371
1810	0.1935	4	0.0824371
1811	0.1935	4	0.0824371
1812	0.1935	4	0.0824371
1813	0.1935	4	0.0824371
1814	0.1935	4	0.0824371
1815	0.1935	4	0.0824371
1816	0.1935	4	0.0824371
1817	0.1935	4	0.0824371
1818	0.1935	4	0.0824371
1819	0.1935	4	0.0824371
1820	0.1935	4	0.0824371
1821	0.1935	4	0.0824371
1822	0.1935	4	0.0824371
1823	0.1935	4	0.0824371
1824	0.1935	4	0.0824371
1825	0.1935	4	0.0824371
1826	0.1935	4	0.0824371
1827	0.1935	4	0.0824371
1828	0.1935	4	0.0824371
1829	0.1935	4	0.0824371
1830	0.1935	4	0.0824371
1831	0.1935	4	0.0824371
1832	0.1935	4	0.0824371
1833	0.1935	4	0.0824371
1834	0.1935	4	0.0824371
1835	0.1935	4	0.0824371
1836	0.1935	4	0.0824371
1837	0.1935	4	0.0824371
1838	0.1935	4	0.0824371
1839	0.1935	4	0.0824371
1840	0.1935	4	0.0824371
1841	0.1935	4	0.0824371
1842	0.1935	4	0.0824371
1843	0.1935	4	0.0824371
1844	0.1935	4	0.0824371
1845	0.1935	4	0.0824371
1846	0.1935	4	0.0824371
1847	0.1935	4	0.0824371
1848	0.1935	4	0.0824371
1849	0.1935	4	0.0824371
1850	0.1935	4	0.0824371
1851	0.1935	4	0.0824371
1852	0.1935	4	0.0824371
1853	0.1935	4	0.0824371
1854	0.1935	4	0.0824371
1855	0.1935	4	0.0824371
1856	0.1935	4	0.0824371
1857	0.1935	4	0.0824371
1858	0.1935	4	0.0824371
1859	0.1935	4	0.0824371
1860	0.1935	4	0.0824371
1861	0.1935	4	0.0824371
1862	0.1935	4	0.0824371
1863	0.1935	4	0.0824371
1864	0.1935	4	0.0824371
1865	0.1935	4	0.0824371
1866	0.1935	4	0.0824371
1867	0.1935	4	0.0824371
1868	0.1935	4	0.0824371
1869	0.1935	4	0.0824371
1870	0.1935	4	0.0824371
1871	0.1935	4	0.0824371
1872	0.1935	4	0.0824371
1873	0.1935	4	0.0824371
1874	0.1935	4	0.0824371
1875	0.1935	4	0.0824371
1876	0.1935	4	0.0824371
1877	0.1935	4	0.0824371
1878	0.1935	4	0.0824371
1879	0.1935	4	0.0824371
1880	0.1935	4	0.0824371
1881	0.1935	4	0.0824371
1882	0.1935	4	0.0824371
1883	0.1935	4	0.0824371
1884	0.1935	4	0.0824371
1885	0.1935	4	0.0824371
1886	0.1935	4	0.0824371
1887	0.1935	4	0.0824371
1888	0.1935	4	0.0824371
1889	0.1935	4	0.0824371
1890	0.1935	4	0.0824371
1891	0.1935	4	0.0824371
1892	0.1935	4	0.0824371
1893	0.1935	4	0.0824371
1894	0.1935	4	0.0824371
1895	0.1935	4	0.0824371
1896	0.1935	4	0.0824371
1897	0.1935	4	0.0824371
1898	0.1935	4	0.0824371
1899	0.1935	4	0.0824371
1900	0.1935	4	0.0824371
1901	0.1935	4	0.0824371
1902	0.1935	4	0.0824371
1903	0.1935	4	0.0824371
1904	0.1935	4	0.0824371
1905	0.1935	4	0.0824371
1906	0.1935	4	0.0824371
1907	0.1935	4	0.0824371
1908	0.1935	4	0.0824371
1909	0.1935	4	0.0824371
1910	0.1935	4	0.0824371
1911	0.1935	4	0.0824371
1912	0.1935	4	0.0824371
1913	0.1935	4	0.0824371
1914	0.1935	4	0.0824371
1915	0.1935	4	0.0824371
1916	0.1935	4	0.0824371
1917	0.1935	4	0.0824371
1918	0.1935	4	0.0824371
1919	0.1935	4	0.0824371
1920	0.1935	4	0.0824371
1921	0.1935	4	0.0824371
1922	0.1935	4	0.0824371
1923	0.1935	4	0.0824371
1924	0.1935	4	0.0824371
1925	0.1935	4	0.0824371
1926	0.1935	4	0.0824371
1927	0.1935	4	0.0824371
1928	0.1935	4	0.0824371
1929	0.1935	4	0.0824371
1930	0.1935	4	0.0824371
1931	0.1935	4	0.0824371
1932	0.1935	4	0.0824371
1933	0.1935	4	0.0824371
1934	0.1935	4	0.0824371
1935	0.1935	4	0.0824371
1936	0.1935	4	0.0824371
1937	0.1935	4	0.0824371
1938	0.1935	4	0.0824371
1939	0.1935	4	0.0824371
1940	0.1935	4	0.0824371
1941	0.1935	4	0.0824371
1942	0.1935	4	0.0824371
1943	0.1935	4	0.0824371
1944	0.1935	4	0.0824371
1945	0.1935	4	0.0824371
1946	0.1935	4	0.0824371
1947	0.1935	4	0.0824371
1948	0.1935	4	0.0824371
1949	0.1935	4	0.0824371
1950	0.1935	4	0.0824371
1951	0.1935	4	0.0824371
1952	0.1935	4	0.0824371
1953	0.1935	4	0.0824371
1954	0.1935	4	0.0824371
1955	0.1935	4	0.0824371
1956	0.1935	4	0.0824371
1957	0.1935	4	0.0824371
1958	0.1935	4	0.0824371
1959	0.1935	4	0.0824371
1960	0.1935	4	0.0824371
1961	0.1935	4	0.0824371
1962	0.1935	4	0.0824371
1963	0.1935	4	0.0824371
1964	0.1935	4	0.0824371
1965	0.1935	4	0.0824371
1966	0.1935	4	0.0824371
1967	0.1935	4	0.0824371
1968	0.1935	4	0.0824371
1969	0.1935	4	0.0824371
1970	0.1935	4	0.0824371
1971	0.1935	4	0.0824371
1972	0.1935	4	0.0824371
1973	0.1935	4	0.0824371
1974	0.1935	4	0.0824371
1975	0.1935	4	0.0824371
1976	0.1935	4	0.0824371
1977	0.1935	4	0.0824371
1978	0.1935	4	0.0824371
1979	0.1935	4	0.0824371
1980	0.1935	4	0.0824371
1981	0.1935	4	0.0824371
1982	0.1935	4	0.0824371
1983	0.1935	4	0.0824371
1984	0.1935	4	0.0824371
1985	0.1935	4	0.0824371
1986	0.1935	4	0.0824371
1987	0.1935	4	0.0824371
1988	0.1935	4	0.0824371
1989	0.1935	4	0.0824371
1990	0.1935	4	0.0824371
1991	0.1935	4	0.0824371
1992	0.1935	4	0.0824371
1993	0.1935	4	0.0824371
1994	0.1935	4	0.0824371
1995	0.1935	4	0.0824371
1996	0.1935	4	0.0824371
1997	0.1935	4	0.0824371
1998	0.1935	4	0.0824371
1999	0.1935	4	0.0824371
2000	0.1935	4	0.0824371
[truncated: 3,001 more rows]
