# Supplementary material for: Aspiration-driven co-evolution of cooperation with individual behavioral diversity
Source: PLoS One. 2023 Sep 15;18(9):e0291134. doi: 10.1371/journal.pone.0291134 (PMC10503719; doi:10.1371/journal.pone.0291134)
Supplement: S1 Data — (ZIP) [file pone.0291134.s001.zip › M1/v2-L=200/data/aspiration_time,b=1.47_frequency.txt]

1	0.5	0.5	0
2	0.657825	0.676453	0.462581
3	0.734401	0.799156	0.522186
4	0.75982	0.892673	0.565228
5	0.753224	0.967588	0.59037
6	0.728744	1.03254	0.594763
7	0.69467	1.1006	0.583162
8	0.658013	1.17014	0.560593
9	0.619464	1.24064	0.533231
10	0.582708	1.31683	0.503038
11	0.547548	1.38664	0.472098
12	0.515057	1.45328	0.4415
13	0.485433	1.51763	0.411813
14	0.457733	1.60298	0.383238
15	0.432526	1.67652	0.357647
16	0.410014	1.75371	0.332336
17	0.389873	1.79578	0.310484
18	0.37111	1.86489	0.290791
19	0.353783	1.92803	0.273106
20	0.337969	2.00777	0.256628
21	0.323329	2.05649	0.241329
22	0.310161	2.14416	0.227205
23	0.29841	2.20512	0.214869
24	0.28772	2.26992	0.204053
25	0.277727	2.32451	0.193222
26	0.26896	2.3664	0.182931
27	0.261047	2.41905	0.173061
28	0.253519	2.49671	0.165032
29	0.246727	2.60252	0.15761
30	0.240662	2.65464	0.150383
31	0.235027	2.69689	0.143951
32	0.230056	2.73997	0.138146
33	0.225415	2.78662	0.133552
34	0.221313	2.84401	0.12823
35	0.217506	2.88387	0.123658
36	0.214005	2.93564	0.119962
37	0.210564	3.02919	0.11701
38	0.207455	3.1279	0.113792
39	0.20461	3.1621	0.110782
40	0.201905	3.19358	0.107232
41	0.199634	3.20611	0.104172
42	0.197307	3.265	0.102022
43	0.195304	3.31762	0.0999819
44	0.193586	3.35414	0.0975157
45	0.191981	3.3743	0.0963471
46	0.190351	3.41413	0.0944967
47	0.188972	3.45047	0.0926876
48	0.187909	3.45986	0.0909688
49	0.18682	3.45886	0.0895309
50	0.18577	3.49102	0.088632
51	0.18496	3.4624	0.0869887
52	0.184189	3.47018	0.0851772
53	0.183542	3.49578	0.0841794
54	0.182933	3.50992	0.0842746
55	0.182356	3.52616	0.0834641
56	0.181811	3.55722	0.0828792
57	0.181219	3.60654	0.082729
58	0.180613	3.6551	0.0823629
59	0.180164	3.6553	0.0814361
60	0.17974	3.67166	0.0809042
61	0.179395	3.68577	0.0802427
62	0.178925	3.71178	0.0794907
63	0.178548	3.71125	0.0791179
64	0.178275	3.71447	0.0786538
65	0.17805	3.6904	0.0778933
66	0.177841	3.69613	0.0776078
67	0.177683	3.71876	0.077643
68	0.177532	3.72676	0.0775437
69	0.177408	3.74733	0.0773084
70	0.177276	3.79098	0.0771893
71	0.177035	3.80918	0.0773961
72	0.176857	3.84346	0.0771434
73	0.176678	3.8422	0.0767043
74	0.176579	3.82271	0.076364
75	0.176518	3.82987	0.0762974
76	0.176453	3.82332	0.0761218
77	0.176481	3.81896	0.0756932
78	0.176449	3.81407	0.0752193
79	0.176459	3.82522	0.0752085
80	0.176416	3.83954	0.075154
81	0.176385	3.85963	0.0749555
82	0.176319	3.88367	0.0750081
83	0.176326	3.86368	0.0748811
84	0.176311	3.87677	0.0747988
85	0.176313	3.87026	0.0745895
86	0.176321	3.87417	0.0744894
87	0.176375	3.86367	0.0743475
88	0.176411	3.85241	0.0745994
89	0.176387	3.85252	0.0747659
90	0.176425	3.84245	0.0749862
91	0.176444	3.85247	0.0753101
92	0.176461	3.8741	0.0754161
93	0.176421	3.881	0.0752836
94	0.176404	3.89559	0.0751631
95	0.176413	3.89909	0.0752729
96	0.176413	3.90291	0.0751693
97	0.176386	3.91038	0.0749384
98	0.176309	3.93239	0.0750539
99	0.176273	3.93004	0.0749812
100	0.176228	3.91975	0.0748182
101	0.176188	3.91898	0.0746994
102	0.176167	3.9311	0.0746458
103	0.176145	3.93103	0.0745257
104	0.176115	3.94049	0.0746368
105	0.176088	3.94271	0.0746477
106	0.176059	3.93818	0.0744426
107	0.176029	3.93681	0.0743502
108	0.17601	3.9455	0.074294
109	0.175994	3.94483	0.0743948
110	0.176005	3.94928	0.0743857
111	0.175979	3.95723	0.0744439
112	0.175929	3.97074	0.0745306
113	0.175911	3.97659	0.0743558
114	0.175885	3.98048	0.0743247
115	0.175856	3.97605	0.0743131
116	0.175841	3.97543	0.0741143
117	0.175815	3.98123	0.0741326
118	0.175816	3.98928	0.0741198
119	0.175796	3.99005	0.0740786
120	0.17578	3.99068	0.0740452
121	0.175763	3.99367	0.0740491
122	0.175738	3.9939	0.0740167
123	0.175722	3.99448	0.0739855
124	0.175708	3.99499	0.0739567
125	0.175695	3.99547	0.073931
126	0.175688	3.996	0.0739096
127	0.175686	3.99653	0.0738938
128	0.175685	3.99707	0.0738777
129	0.17567	3.99727	0.0738579
130	0.175666	3.99753	0.0738461
131	0.175649	3.99764	0.0738261
132	0.175644	3.99786	0.0738149
133	0.17564	3.9981	0.0738049
134	0.175637	3.99832	0.0737954
135	0.175634	3.99848	0.0737885
136	0.175633	3.99865	0.0737823
137	0.175628	3.99871	0.0737762
138	0.175625	3.99883	0.0737699
139	0.175621	3.9989	0.0737641
140	0.175619	3.99897	0.0737599
141	0.175618	3.99909	0.0737556
142	0.175619	3.99924	0.0737523
143	0.175617	3.99933	0.0737478
144	0.175617	3.99943	0.0737452
145	0.175615	3.99946	0.0737425
146	0.175614	3.99953	0.0737393
147	0.175611	3.99956	0.0737363
148	0.17561	3.99961	0.073734
149	0.175609	3.99966	0.0737317
150	0.175608	3.99968	0.0737299
151	0.175608	3.99972	0.0737283
152	0.175607	3.99975	0.0737267
153	0.175606	3.99977	0.0737256
154	0.175606	3.9998	0.0737243
155	0.175605	3.99982	0.0737232
156	0.175605	3.99984	0.0737221
157	0.175604	3.99985	0.0737213
158	0.175604	3.99986	0.0737205
159	0.175604	3.99988	0.0737198
160	0.175603	3.99989	0.0737192
161	0.175603	3.9999	0.0737186
162	0.175603	3.99991	0.0737181
163	0.175602	3.99991	0.0737176
164	0.175602	3.99992	0.073717
165	0.175602	3.99993	0.0737165
166	0.175602	3.99994	0.0737161
167	0.175601	3.99994	0.0737157
168	0.175601	3.99995	0.0737153
169	0.175601	3.99995	0.0737151
170	0.175601	3.99996	0.0737149
171	0.175601	3.99996	0.0737147
172	0.175601	3.99996	0.0737145
173	0.175601	3.99997	0.0737144
174	0.175601	3.99997	0.0737142
175	0.1756	3.99997	0.0737141
176	0.175601	3.99998	0.073714
177	0.1756	3.99998	0.0737139
178	0.1756	3.99998	0.0737138
179	0.1756	3.99998	0.0737137
180	0.1756	3.99998	0.0737136
181	0.1756	3.99999	0.0737135
182	0.1756	3.99999	0.0737135
183	0.1756	3.99999	0.0737134
184	0.1756	3.99999	0.0737134
185	0.1756	3.99999	0.0737133
186	0.1756	3.99999	0.0737133
187	0.1756	3.99999	0.0737132
188	0.1756	3.99999	0.0737132
189	0.1756	3.99999	0.0737132
190	0.1756	3.99999	0.0737131
191	0.1756	3.99999	0.0737131
192	0.1756	4	0.0737131
193	0.1756	4	0.0737131
194	0.1756	4	0.0737131
195	0.1756	4	0.073713
196	0.1756	4	0.073713
197	0.1756	4	0.073713
198	0.1756	4	0.073713
199	0.1756	4	0.073713
200	0.1756	4	0.073713
201	0.1756	4	0.0737129
202	0.1756	4	0.0737129
203	0.1756	4	0.0737129
204	0.1756	4	0.0737129
205	0.1756	4	0.0737129
206	0.1756	4	0.0737129
207	0.1756	4	0.0737129
208	0.1756	4	0.0737129
209	0.1756	4	0.0737129
210	0.1756	4	0.0737129
211	0.1756	4	0.0737129
212	0.1756	4	0.0737129
213	0.1756	4	0.0737129
214	0.1756	4	0.0737129
215	0.1756	4	0.0737129
216	0.1756	4	0.0737129
217	0.1756	4	0.0737129
218	0.1756	4	0.0737129
219	0.1756	4	0.0737129
220	0.1756	4	0.0737129
221	0.1756	4	0.0737129
222	0.1756	4	0.0737129
223	0.1756	4	0.0737129
224	0.1756	4	0.0737129
225	0.1756	4	0.0737129
226	0.1756	4	0.0737129
227	0.1756	4	0.0737129
228	0.1756	4	0.0737129
229	0.1756	4	0.0737129
230	0.1756	4	0.0737129
231	0.1756	4	0.0737129
232	0.1756	4	0.0737129
233	0.1756	4	0.0737129
234	0.1756	4	0.0737129
235	0.1756	4	0.0737129
236	0.1756	4	0.0737129
237	0.1756	4	0.0737129
238	0.1756	4	0.0737129
239	0.1756	4	0.0737129
240	0.1756	4	0.0737129
241	0.1756	4	0.0737129
242	0.1756	4	0.0737129
243	0.1756	4	0.0737128
244	0.1756	4	0.0737128
245	0.1756	4	0.0737128
246	0.1756	4	0.0737128
247	0.1756	4	0.0737128
248	0.1756	4	0.0737128
249	0.1756	4	0.0737128
250	0.1756	4	0.0737128
251	0.1756	4	0.0737128
252	0.1756	4	0.0737128
253	0.1756	4	0.0737128
254	0.1756	4	0.0737128
255	0.1756	4	0.0737128
256	0.1756	4	0.0737128
257	0.1756	4	0.0737128
258	0.1756	4	0.0737128
259	0.1756	4	0.0737128
260	0.1756	4	0.0737128
261	0.1756	4	0.0737128
262	0.1756	4	0.0737128
263	0.1756	4	0.0737128
264	0.1756	4	0.0737128
265	0.1756	4	0.0737128
266	0.1756	4	0.0737128
267	0.1756	4	0.0737128
268	0.1756	4	0.0737128
269	0.1756	4	0.0737128
270	0.1756	4	0.0737128
271	0.1756	4	0.0737128
272	0.1756	4	0.0737128
273	0.1756	4	0.0737128
274	0.1756	4	0.0737128
275	0.1756	4	0.0737128
276	0.1756	4	0.0737128
277	0.1756	4	0.0737128
278	0.1756	4	0.0737128
279	0.1756	4	0.0737128
280	0.1756	4	0.0737128
281	0.1756	4	0.0737128
282	0.1756	4	0.0737128
283	0.1756	4	0.0737128
284	0.1756	4	0.0737128
285	0.1756	4	0.0737128
286	0.1756	4	0.0737128
287	0.1756	4	0.0737128
288	0.1756	4	0.0737128
289	0.1756	4	0.0737128
290	0.1756	4	0.0737128
291	0.1756	4	0.0737128
292	0.1756	4	0.0737128
293	0.1756	4	0.0737128
294	0.1756	4	0.0737128
295	0.1756	4	0.0737128
296	0.1756	4	0.0737128
297	0.1756	4	0.0737128
298	0.1756	4	0.0737128
299	0.1756	4	0.0737128
300	0.1756	4	0.0737128
301	0.1756	4	0.0737128
302	0.1756	4	0.0737128
303	0.1756	4	0.0737128
304	0.1756	4	0.0737128
305	0.1756	4	0.0737128
306	0.1756	4	0.0737128
307	0.1756	4	0.0737128
308	0.1756	4	0.0737128
309	0.1756	4	0.0737128
310	0.1756	4	0.0737128
311	0.1756	4	0.0737128
312	0.1756	4	0.0737128
313	0.1756	4	0.0737128
314	0.1756	4	0.0737128
315	0.1756	4	0.0737128
316	0.1756	4	0.0737128
317	0.1756	4	0.0737128
318	0.1756	4	0.0737128
319	0.1756	4	0.0737128
320	0.1756	4	0.0737128
321	0.1756	4	0.0737128
322	0.1756	4	0.0737128
323	0.1756	4	0.0737128
324	0.1756	4	0.0737128
325	0.1756	4	0.0737128
326	0.1756	4	0.0737128
327	0.1756	4	0.0737128
328	0.1756	4	0.0737128
329	0.1756	4	0.0737128
330	0.1756	4	0.0737128
331	0.1756	4	0.0737128
332	0.1756	4	0.0737128
333	0.1756	4	0.0737128
334	0.1756	4	0.0737128
335	0.1756	4	0.0737128
336	0.1756	4	0.0737128
337	0.1756	4	0.0737128
338	0.1756	4	0.0737128
339	0.1756	4	0.0737128
340	0.1756	4	0.0737128
341	0.1756	4	0.0737128
342	0.1756	4	0.0737128
343	0.1756	4	0.0737128
344	0.1756	4	0.0737128
345	0.1756	4	0.0737128
346	0.1756	4	0.0737128
347	0.1756	4	0.0737128
348	0.1756	4	0.0737128
349	0.1756	4	0.0737128
350	0.1756	4	0.0737128
351	0.1756	4	0.0737128
352	0.1756	4	0.0737128
353	0.1756	4	0.0737128
354	0.1756	4	0.0737128
355	0.1756	4	0.0737128
356	0.1756	4	0.0737128
357	0.1756	4	0.0737128
358	0.1756	4	0.0737128
359	0.1756	4	0.0737128
360	0.1756	4	0.0737128
361	0.1756	4	0.0737128
362	0.1756	4	0.0737128
363	0.1756	4	0.0737128
364	0.1756	4	0.0737128
365	0.1756	4	0.0737128
366	0.1756	4	0.0737128
367	0.1756	4	0.0737128
368	0.1756	4	0.0737128
369	0.1756	4	0.0737128
370	0.1756	4	0.0737128
371	0.1756	4	0.0737128
372	0.1756	4	0.0737128
373	0.1756	4	0.0737128
374	0.1756	4	0.0737128
375	0.1756	4	0.0737128
376	0.1756	4	0.0737128
377	0.1756	4	0.0737128
378	0.1756	4	0.0737128
379	0.1756	4	0.0737128
380	0.1756	4	0.0737128
381	0.1756	4	0.0737128
382	0.1756	4	0.0737128
383	0.1756	4	0.0737128
384	0.1756	4	0.0737128
385	0.1756	4	0.0737128
386	0.1756	4	0.0737128
387	0.1756	4	0.0737128
388	0.1756	4	0.0737128
389	0.1756	4	0.0737128
390	0.1756	4	0.0737128
391	0.1756	4	0.0737128
392	0.1756	4	0.0737128
393	0.1756	4	0.0737128
394	0.1756	4	0.0737128
395	0.1756	4	0.0737128
396	0.1756	4	0.0737128
397	0.1756	4	0.0737128
398	0.1756	4	0.0737128
399	0.1756	4	0.0737128
400	0.1756	4	0.0737128
401	0.1756	4	0.0737128
402	0.1756	4	0.0737128
403	0.1756	4	0.0737128
404	0.1756	4	0.0737128
405	0.1756	4	0.0737128
406	0.1756	4	0.0737128
407	0.1756	4	0.0737128
408	0.1756	4	0.0737128
409	0.1756	4	0.0737128
410	0.1756	4	0.0737128
411	0.1756	4	0.0737128
412	0.1756	4	0.0737128
413	0.1756	4	0.0737128
414	0.1756	4	0.0737128
415	0.1756	4	0.0737128
416	0.1756	4	0.0737128
417	0.1756	4	0.0737128
418	0.1756	4	0.0737128
419	0.1756	4	0.0737128
420	0.1756	4	0.0737128
421	0.1756	4	0.0737128
422	0.1756	4	0.0737128
423	0.1756	4	0.0737128
424	0.1756	4	0.0737128
425	0.1756	4	0.0737128
426	0.1756	4	0.0737128
427	0.1756	4	0.0737128
428	0.1756	4	0.0737128
429	0.1756	4	0.0737128
430	0.1756	4	0.0737128
431	0.1756	4	0.0737128
432	0.1756	4	0.0737128
433	0.1756	4	0.0737128
434	0.1756	4	0.0737128
435	0.1756	4	0.0737128
436	0.1756	4	0.0737128
437	0.1756	4	0.0737128
438	0.1756	4	0.0737128
439	0.1756	4	0.0737128
440	0.1756	4	0.0737128
441	0.1756	4	0.0737128
442	0.1756	4	0.0737128
443	0.1756	4	0.0737128
444	0.1756	4	0.0737128
445	0.1756	4	0.0737128
446	0.1756	4	0.0737128
447	0.1756	4	0.0737128
448	0.1756	4	0.0737128
449	0.1756	4	0.0737128
450	0.1756	4	0.0737128
451	0.1756	4	0.0737128
452	0.1756	4	0.0737128
453	0.1756	4	0.0737128
454	0.1756	4	0.0737128
455	0.1756	4	0.0737128
456	0.1756	4	0.0737128
457	0.1756	4	0.0737128
458	0.1756	4	0.0737128
459	0.1756	4	0.0737128
460	0.1756	4	0.0737128
461	0.1756	4	0.0737128
462	0.1756	4	0.0737128
463	0.1756	4	0.0737128
464	0.1756	4	0.0737128
465	0.1756	4	0.0737128
466	0.1756	4	0.0737128
467	0.1756	4	0.0737128
468	0.1756	4	0.0737128
469	0.1756	4	0.0737128
470	0.1756	4	0.0737128
471	0.1756	4	0.0737128
472	0.1756	4	0.0737128
473	0.1756	4	0.0737128
474	0.1756	4	0.0737128
475	0.1756	4	0.0737128
476	0.1756	4	0.0737128
477	0.1756	4	0.0737128
478	0.1756	4	0.0737128
479	0.1756	4	0.0737128
480	0.1756	4	0.0737128
481	0.1756	4	0.0737128
482	0.1756	4	0.0737128
483	0.1756	4	0.0737128
484	0.1756	4	0.0737128
485	0.1756	4	0.0737128
486	0.1756	4	0.0737128
487	0.1756	4	0.0737128
488	0.1756	4	0.0737128
489	0.1756	4	0.0737128
490	0.1756	4	0.0737128
491	0.1756	4	0.0737128
492	0.1756	4	0.0737128
493	0.1756	4	0.0737128
494	0.1756	4	0.0737128
495	0.1756	4	0.0737128
496	0.1756	4	0.0737128
497	0.1756	4	0.0737128
498	0.1756	4	0.0737128
499	0.1756	4	0.0737128
500	0.1756	4	0.0737128
501	0.1756	4	0.0737128
502	0.1756	4	0.0737128
503	0.1756	4	0.0737128
504	0.1756	4	0.0737128
505	0.1756	4	0.0737128
506	0.1756	4	0.0737128
507	0.1756	4	0.0737128
508	0.1756	4	0.0737128
509	0.1756	4	0.0737128
510	0.1756	4	0.0737128
511	0.1756	4	0.0737128
512	0.1756	4	0.0737128
513	0.1756	4	0.0737128
514	0.1756	4	0.0737128
515	0.1756	4	0.0737128
516	0.1756	4	0.0737128
517	0.1756	4	0.0737128
518	0.1756	4	0.0737128
519	0.1756	4	0.0737128
520	0.1756	4	0.0737128
521	0.1756	4	0.0737128
522	0.1756	4	0.0737128
523	0.1756	4	0.0737128
524	0.1756	4	0.0737128
525	0.1756	4	0.0737128
526	0.1756	4	0.0737128
527	0.1756	4	0.0737128
528	0.1756	4	0.0737128
529	0.1756	4	0.0737128
530	0.1756	4	0.0737128
531	0.1756	4	0.0737128
532	0.1756	4	0.0737128
533	0.1756	4	0.0737128
534	0.1756	4	0.0737128
535	0.1756	4	0.0737128
536	0.1756	4	0.0737128
537	0.1756	4	0.0737128
538	0.1756	4	0.0737128
539	0.1756	4	0.0737128
540	0.1756	4	0.0737128
541	0.1756	4	0.0737128
542	0.1756	4	0.0737128
543	0.1756	4	0.0737128
544	0.1756	4	0.0737128
545	0.1756	4	0.0737128
546	0.1756	4	0.0737128
547	0.1756	4	0.0737128
548	0.1756	4	0.0737128
549	0.1756	4	0.0737128
550	0.1756	4	0.0737128
551	0.1756	4	0.0737128
552	0.1756	4	0.0737128
553	0.1756	4	0.0737128
554	0.1756	4	0.0737128
555	0.1756	4	0.0737128
556	0.1756	4	0.0737128
557	0.1756	4	0.0737128
558	0.1756	4	0.0737128
559	0.1756	4	0.0737128
560	0.1756	4	0.0737128
561	0.1756	4	0.0737128
562	0.1756	4	0.0737128
563	0.1756	4	0.0737128
564	0.1756	4	0.0737128
565	0.1756	4	0.0737128
566	0.1756	4	0.0737128
567	0.1756	4	0.0737128
568	0.1756	4	0.0737128
569	0.1756	4	0.0737128
570	0.1756	4	0.0737128
571	0.1756	4	0.0737128
572	0.1756	4	0.0737128
573	0.1756	4	0.0737128
574	0.1756	4	0.0737128
575	0.1756	4	0.0737128
576	0.1756	4	0.0737128
577	0.1756	4	0.0737128
578	0.1756	4	0.0737128
579	0.1756	4	0.0737128
580	0.1756	4	0.0737128
581	0.1756	4	0.0737128
582	0.1756	4	0.0737128
583	0.1756	4	0.0737128
584	0.1756	4	0.0737128
585	0.1756	4	0.0737128
586	0.1756	4	0.0737128
587	0.1756	4	0.0737128
588	0.1756	4	0.0737128
589	0.1756	4	0.0737128
590	0.1756	4	0.0737128
591	0.1756	4	0.0737128
592	0.1756	4	0.0737128
593	0.1756	4	0.0737128
594	0.1756	4	0.0737128
595	0.1756	4	0.0737128
596	0.1756	4	0.0737128
597	0.1756	4	0.0737128
598	0.1756	4	0.0737128
599	0.1756	4	0.0737128
600	0.1756	4	0.0737128
601	0.1756	4	0.0737128
602	0.1756	4	0.0737128
603	0.1756	4	0.0737128
604	0.1756	4	0.0737128
605	0.1756	4	0.0737128
606	0.1756	4	0.0737128
607	0.1756	4	0.0737128
608	0.1756	4	0.0737128
609	0.1756	4	0.0737128
610	0.1756	4	0.0737128
611	0.1756	4	0.0737128
612	0.1756	4	0.0737128
613	0.1756	4	0.0737128
614	0.1756	4	0.0737128
615	0.1756	4	0.0737128
616	0.1756	4	0.0737128
617	0.1756	4	0.0737128
618	0.1756	4	0.0737128
619	0.1756	4	0.0737128
620	0.1756	4	0.0737128
621	0.1756	4	0.0737128
622	0.1756	4	0.0737128
623	0.1756	4	0.0737128
624	0.1756	4	0.0737128
625	0.1756	4	0.0737128
626	0.1756	4	0.0737128
627	0.1756	4	0.0737128
628	0.1756	4	0.0737128
629	0.1756	4	0.0737128
630	0.1756	4	0.0737128
631	0.1756	4	0.0737128
632	0.1756	4	0.0737128
633	0.1756	4	0.0737128
634	0.1756	4	0.0737128
635	0.1756	4	0.0737128
636	0.1756	4	0.0737128
637	0.1756	4	0.0737128
638	0.1756	4	0.0737128
639	0.1756	4	0.0737128
640	0.1756	4	0.0737128
641	0.1756	4	0.0737128
642	0.1756	4	0.0737128
643	0.1756	4	0.0737128
644	0.1756	4	0.0737128
645	0.1756	4	0.0737128
646	0.1756	4	0.0737128
647	0.1756	4	0.0737128
648	0.1756	4	0.0737128
649	0.1756	4	0.0737128
650	0.1756	4	0.0737128
651	0.1756	4	0.0737128
652	0.1756	4	0.0737128
653	0.1756	4	0.0737128
654	0.1756	4	0.0737128
655	0.1756	4	0.0737128
656	0.1756	4	0.0737128
657	0.1756	4	0.0737128
658	0.1756	4	0.0737128
659	0.1756	4	0.0737128
660	0.1756	4	0.0737128
661	0.1756	4	0.0737128
662	0.1756	4	0.0737128
663	0.1756	4	0.0737128
664	0.1756	4	0.0737128
665	0.1756	4	0.0737128
666	0.1756	4	0.0737128
667	0.1756	4	0.0737128
668	0.1756	4	0.0737128
669	0.1756	4	0.0737128
670	0.1756	4	0.0737128
671	0.1756	4	0.0737128
672	0.1756	4	0.0737128
673	0.1756	4	0.0737128
674	0.1756	4	0.0737128
675	0.1756	4	0.0737128
676	0.1756	4	0.0737128
677	0.1756	4	0.0737128
678	0.1756	4	0.0737128
679	0.1756	4	0.0737128
680	0.1756	4	0.0737128
681	0.1756	4	0.0737128
682	0.1756	4	0.0737128
683	0.1756	4	0.0737128
684	0.1756	4	0.0737128
685	0.1756	4	0.0737128
686	0.1756	4	0.0737128
687	0.1756	4	0.0737128
688	0.1756	4	0.0737128
689	0.1756	4	0.0737128
690	0.1756	4	0.0737128
691	0.1756	4	0.0737128
692	0.1756	4	0.0737128
693	0.1756	4	0.0737128
694	0.1756	4	0.0737128
695	0.1756	4	0.0737128
696	0.1756	4	0.0737128
697	0.1756	4	0.0737128
698	0.1756	4	0.0737128
699	0.1756	4	0.0737128
700	0.1756	4	0.0737128
701	0.1756	4	0.0737128
702	0.1756	4	0.0737128
703	0.1756	4	0.0737128
704	0.1756	4	0.0737128
705	0.1756	4	0.0737128
706	0.1756	4	0.0737128
707	0.1756	4	0.0737128
708	0.1756	4	0.0737128
709	0.1756	4	0.0737128
710	0.1756	4	0.0737128
711	0.1756	4	0.0737128
712	0.1756	4	0.0737128
713	0.1756	4	0.0737128
714	0.1756	4	0.0737128
715	0.1756	4	0.0737128
716	0.1756	4	0.0737128
717	0.1756	4	0.0737128
718	0.1756	4	0.0737128
719	0.1756	4	0.0737128
720	0.1756	4	0.0737128
721	0.1756	4	0.0737128
722	0.1756	4	0.0737128
723	0.1756	4	0.0737128
724	0.1756	4	0.0737128
725	0.1756	4	0.0737128
726	0.1756	4	0.0737128
727	0.1756	4	0.0737128
728	0.1756	4	0.0737128
729	0.1756	4	0.0737128
730	0.1756	4	0.0737128
731	0.1756	4	0.0737128
732	0.1756	4	0.0737128
733	0.1756	4	0.0737128
734	0.1756	4	0.0737128
735	0.1756	4	0.0737128
736	0.1756	4	0.0737128
737	0.1756	4	0.0737128
738	0.1756	4	0.0737128
739	0.1756	4	0.0737128
740	0.1756	4	0.0737128
741	0.1756	4	0.0737128
742	0.1756	4	0.0737128
743	0.1756	4	0.0737128
744	0.1756	4	0.0737128
745	0.1756	4	0.0737128
746	0.1756	4	0.0737128
747	0.1756	4	0.0737128
748	0.1756	4	0.0737128
749	0.1756	4	0.0737128
750	0.1756	4	0.0737128
751	0.1756	4	0.0737128
752	0.1756	4	0.0737128
753	0.1756	4	0.0737128
754	0.1756	4	0.0737128
755	0.1756	4	0.0737128
756	0.1756	4	0.0737128
757	0.1756	4	0.0737128
758	0.1756	4	0.0737128
759	0.1756	4	0.0737128
760	0.1756	4	0.0737128
761	0.1756	4	0.0737128
762	0.1756	4	0.0737128
763	0.1756	4	0.0737128
764	0.1756	4	0.0737128
765	0.1756	4	0.0737128
766	0.1756	4	0.0737128
767	0.1756	4	0.0737128
768	0.1756	4	0.0737128
769	0.1756	4	0.0737128
770	0.1756	4	0.0737128
771	0.1756	4	0.0737128
772	0.1756	4	0.0737128
773	0.1756	4	0.0737128
774	0.1756	4	0.0737128
775	0.1756	4	0.0737128
776	0.1756	4	0.0737128
777	0.1756	4	0.0737128
778	0.1756	4	0.0737128
779	0.1756	4	0.0737128
780	0.1756	4	0.0737128
781	0.1756	4	0.0737128
782	0.1756	4	0.0737128
783	0.1756	4	0.0737128
784	0.1756	4	0.0737128
785	0.1756	4	0.0737128
786	0.1756	4	0.0737128
787	0.1756	4	0.0737128
788	0.1756	4	0.0737128
789	0.1756	4	0.0737128
790	0.1756	4	0.0737128
791	0.1756	4	0.0737128
792	0.1756	4	0.0737128
793	0.1756	4	0.0737128
794	0.1756	4	0.0737128
795	0.1756	4	0.0737128
796	0.1756	4	0.0737128
797	0.1756	4	0.0737128
798	0.1756	4	0.0737128
799	0.1756	4	0.0737128
800	0.1756	4	0.0737128
801	0.1756	4	0.0737128
802	0.1756	4	0.0737128
803	0.1756	4	0.0737128
804	0.1756	4	0.0737128
805	0.1756	4	0.0737128
806	0.1756	4	0.0737128
807	0.1756	4	0.0737128
808	0.1756	4	0.0737128
809	0.1756	4	0.0737128
810	0.1756	4	0.0737128
811	0.1756	4	0.0737128
812	0.1756	4	0.0737128
813	0.1756	4	0.0737128
814	0.1756	4	0.0737128
815	0.1756	4	0.0737128
816	0.1756	4	0.0737128
817	0.1756	4	0.0737128
818	0.1756	4	0.0737128
819	0.1756	4	0.0737128
820	0.1756	4	0.0737128
821	0.1756	4	0.0737128
822	0.1756	4	0.0737128
823	0.1756	4	0.0737128
824	0.1756	4	0.0737128
825	0.1756	4	0.0737128
826	0.1756	4	0.0737128
827	0.1756	4	0.0737128
828	0.1756	4	0.0737128
829	0.1756	4	0.0737128
830	0.1756	4	0.0737128
831	0.1756	4	0.0737128
832	0.1756	4	0.0737128
833	0.1756	4	0.0737128
834	0.1756	4	0.0737128
835	0.1756	4	0.0737128
836	0.1756	4	0.0737128
837	0.1756	4	0.0737128
838	0.1756	4	0.0737128
839	0.1756	4	0.0737128
840	0.1756	4	0.0737128
841	0.1756	4	0.0737128
842	0.1756	4	0.0737128
843	0.1756	4	0.0737128
844	0.1756	4	0.0737128
845	0.1756	4	0.0737128
846	0.1756	4	0.0737128
847	0.1756	4	0.0737128
848	0.1756	4	0.0737128
849	0.1756	4	0.0737128
850	0.1756	4	0.0737128
851	0.1756	4	0.0737128
852	0.1756	4	0.0737128
853	0.1756	4	0.0737128
854	0.1756	4	0.0737128
855	0.1756	4	0.0737128
856	0.1756	4	0.0737128
857	0.1756	4	0.0737128
858	0.1756	4	0.0737128
859	0.1756	4	0.0737128
860	0.1756	4	0.0737128
861	0.1756	4	0.0737128
862	0.1756	4	0.0737128
863	0.1756	4	0.0737128
864	0.1756	4	0.0737128
865	0.1756	4	0.0737128
866	0.1756	4	0.0737128
867	0.1756	4	0.0737128
868	0.1756	4	0.0737128
869	0.1756	4	0.0737128
870	0.1756	4	0.0737128
871	0.1756	4	0.0737128
872	0.1756	4	0.0737128
873	0.1756	4	0.0737128
874	0.1756	4	0.0737128
875	0.1756	4	0.0737128
876	0.1756	4	0.0737128
877	0.1756	4	0.0737128
878	0.1756	4	0.0737128
879	0.1756	4	0.0737128
880	0.1756	4	0.0737128
881	0.1756	4	0.0737128
882	0.1756	4	0.0737128
883	0.1756	4	0.0737128
884	0.1756	4	0.0737128
885	0.1756	4	0.0737128
886	0.1756	4	0.0737128
887	0.1756	4	0.0737128
888	0.1756	4	0.0737128
889	0.1756	4	0.0737128
890	0.1756	4	0.0737128
891	0.1756	4	0.0737128
892	0.1756	4	0.0737128
893	0.1756	4	0.0737128
894	0.1756	4	0.0737128
895	0.1756	4	0.0737128
896	0.1756	4	0.0737128
897	0.1756	4	0.0737128
898	0.1756	4	0.0737128
899	0.1756	4	0.0737128
900	0.1756	4	0.0737128
901	0.1756	4	0.0737128
902	0.1756	4	0.0737128
903	0.1756	4	0.0737128
904	0.1756	4	0.0737128
905	0.1756	4	0.0737128
906	0.1756	4	0.0737128
907	0.1756	4	0.0737128
908	0.1756	4	0.0737128
909	0.1756	4	0.0737128
910	0.1756	4	0.0737128
911	0.1756	4	0.0737128
912	0.1756	4	0.0737128
913	0.1756	4	0.0737128
914	0.1756	4	0.0737128
915	0.1756	4	0.0737128
916	0.1756	4	0.0737128
917	0.1756	4	0.0737128
918	0.1756	4	0.0737128
919	0.1756	4	0.0737128
920	0.1756	4	0.0737128
921	0.1756	4	0.0737128
922	0.1756	4	0.0737128
923	0.1756	4	0.0737128
924	0.1756	4	0.0737128
925	0.1756	4	0.0737128
926	0.1756	4	0.0737128
927	0.1756	4	0.0737128
928	0.1756	4	0.0737128
929	0.1756	4	0.0737128
930	0.1756	4	0.0737128
931	0.1756	4	0.0737128
932	0.1756	4	0.0737128
933	0.1756	4	0.0737128
934	0.1756	4	0.0737128
935	0.1756	4	0.0737128
936	0.1756	4	0.0737128
937	0.1756	4	0.0737128
938	0.1756	4	0.0737128
939	0.1756	4	0.0737128
940	0.1756	4	0.0737128
941	0.1756	4	0.0737128
942	0.1756	4	0.0737128
943	0.1756	4	0.0737128
944	0.1756	4	0.0737128
945	0.1756	4	0.0737128
946	0.1756	4	0.0737128
947	0.1756	4	0.0737128
948	0.1756	4	0.0737128
949	0.1756	4	0.0737128
950	0.1756	4	0.0737128
951	0.1756	4	0.0737128
952	0.1756	4	0.0737128
953	0.1756	4	0.0737128
954	0.1756	4	0.0737128
955	0.1756	4	0.0737128
956	0.1756	4	0.0737128
957	0.1756	4	0.0737128
958	0.1756	4	0.0737128
959	0.1756	4	0.0737128
960	0.1756	4	0.0737128
961	0.1756	4	0.0737128
962	0.1756	4	0.0737128
963	0.1756	4	0.0737128
964	0.1756	4	0.0737128
965	0.1756	4	0.0737128
966	0.1756	4	0.0737128
967	0.1756	4	0.0737128
968	0.1756	4	0.0737128
969	0.1756	4	0.0737128
970	0.1756	4	0.0737128
971	0.1756	4	0.0737128
972	0.1756	4	0.0737128
973	0.1756	4	0.0737128
974	0.1756	4	0.0737128
975	0.1756	4	0.0737128
976	0.1756	4	0.0737128
977	0.1756	4	0.0737128
978	0.1756	4	0.0737128
979	0.1756	4	0.0737128
980	0.1756	4	0.0737128
981	0.1756	4	0.0737128
982	0.1756	4	0.0737128
983	0.1756	4	0.0737128
984	0.1756	4	0.0737128
985	0.1756	4	0.0737128
986	0.1756	4	0.0737128
987	0.1756	4	0.0737128
988	0.1756	4	0.0737128
989	0.1756	4	0.0737128
990	0.1756	4	0.0737128
991	0.1756	4	0.0737128
992	0.1756	4	0.0737128
993	0.1756	4	0.0737128
994	0.1756	4	0.0737128
995	0.1756	4	0.0737128
996	0.1756	4	0.0737128
997	0.1756	4	0.0737128
998	0.1756	4	0.0737128
999	0.1756	4	0.0737128
1000	0.1756	4	0.0737128
1001	0.1756	4	0.0737128
1002	0.1756	4	0.0737128
1003	0.1756	4	0.0737128
1004	0.1756	4	0.0737128
1005	0.1756	4	0.0737128
1006	0.1756	4	0.0737128
1007	0.1756	4	0.0737128
1008	0.1756	4	0.0737128
1009	0.1756	4	0.0737128
1010	0.1756	4	0.0737128
1011	0.1756	4	0.0737128
1012	0.1756	4	0.0737128
1013	0.1756	4	0.0737128
1014	0.1756	4	0.0737128
1015	0.1756	4	0.0737128
1016	0.1756	4	0.0737128
1017	0.1756	4	0.0737128
1018	0.1756	4	0.0737128
1019	0.1756	4	0.0737128
1020	0.1756	4	0.0737128
1021	0.1756	4	0.0737128
1022	0.1756	4	0.0737128
1023	0.1756	4	0.0737128
1024	0.1756	4	0.0737128
1025	0.1756	4	0.0737128
1026	0.1756	4	0.0737128
1027	0.1756	4	0.0737128
1028	0.1756	4	0.0737128
1029	0.1756	4	0.0737128
1030	0.1756	4	0.0737128
1031	0.1756	4	0.0737128
1032	0.1756	4	0.0737128
1033	0.1756	4	0.0737128
1034	0.1756	4	0.0737128
1035	0.1756	4	0.0737128
1036	0.1756	4	0.0737128
1037	0.1756	4	0.0737128
1038	0.1756	4	0.0737128
1039	0.1756	4	0.0737128
1040	0.1756	4	0.0737128
1041	0.1756	4	0.0737128
1042	0.1756	4	0.0737128
1043	0.1756	4	0.0737128
1044	0.1756	4	0.0737128
1045	0.1756	4	0.0737128
1046	0.1756	4	0.0737128
1047	0.1756	4	0.0737128
1048	0.1756	4	0.0737128
1049	0.1756	4	0.0737128
1050	0.1756	4	0.0737128
1051	0.1756	4	0.0737128
1052	0.1756	4	0.0737128
1053	0.1756	4	0.0737128
1054	0.1756	4	0.0737128
1055	0.1756	4	0.0737128
1056	0.1756	4	0.0737128
1057	0.1756	4	0.0737128
1058	0.1756	4	0.0737128
1059	0.1756	4	0.0737128
1060	0.1756	4	0.0737128
1061	0.1756	4	0.0737128
1062	0.1756	4	0.0737128
1063	0.1756	4	0.0737128
1064	0.1756	4	0.0737128
1065	0.1756	4	0.0737128
1066	0.1756	4	0.0737128
1067	0.1756	4	0.0737128
1068	0.1756	4	0.0737128
1069	0.1756	4	0.0737128
1070	0.1756	4	0.0737128
1071	0.1756	4	0.0737128
1072	0.1756	4	0.0737128
1073	0.1756	4	0.0737128
1074	0.1756	4	0.0737128
1075	0.1756	4	0.0737128
1076	0.1756	4	0.0737128
1077	0.1756	4	0.0737128
1078	0.1756	4	0.0737128
1079	0.1756	4	0.0737128
1080	0.1756	4	0.0737128
1081	0.1756	4	0.0737128
1082	0.1756	4	0.0737128
1083	0.1756	4	0.0737128
1084	0.1756	4	0.0737128
1085	0.1756	4	0.0737128
1086	0.1756	4	0.0737128
1087	0.1756	4	0.0737128
1088	0.1756	4	0.0737128
1089	0.1756	4	0.0737128
1090	0.1756	4	0.0737128
1091	0.1756	4	0.0737128
1092	0.1756	4	0.0737128
1093	0.1756	4	0.0737128
1094	0.1756	4	0.0737128
1095	0.1756	4	0.0737128
1096	0.1756	4	0.0737128
1097	0.1756	4	0.0737128
1098	0.1756	4	0.0737128
1099	0.1756	4	0.0737128
1100	0.1756	4	0.0737128
1101	0.1756	4	0.0737128
1102	0.1756	4	0.0737128
1103	0.1756	4	0.0737128
1104	0.1756	4	0.0737128
1105	0.1756	4	0.0737128
1106	0.1756	4	0.0737128
1107	0.1756	4	0.0737128
1108	0.1756	4	0.0737128
1109	0.1756	4	0.0737128
1110	0.1756	4	0.0737128
1111	0.1756	4	0.0737128
1112	0.1756	4	0.0737128
1113	0.1756	4	0.0737128
1114	0.1756	4	0.0737128
1115	0.1756	4	0.0737128
1116	0.1756	4	0.0737128
1117	0.1756	4	0.0737128
1118	0.1756	4	0.0737128
1119	0.1756	4	0.0737128
1120	0.1756	4	0.0737128
1121	0.1756	4	0.0737128
1122	0.1756	4	0.0737128
1123	0.1756	4	0.0737128
1124	0.1756	4	0.0737128
1125	0.1756	4	0.0737128
1126	0.1756	4	0.0737128
1127	0.1756	4	0.0737128
1128	0.1756	4	0.0737128
1129	0.1756	4	0.0737128
1130	0.1756	4	0.0737128
1131	0.1756	4	0.0737128
1132	0.1756	4	0.0737128
1133	0.1756	4	0.0737128
1134	0.1756	4	0.0737128
1135	0.1756	4	0.0737128
1136	0.1756	4	0.0737128
1137	0.1756	4	0.0737128
1138	0.1756	4	0.0737128
1139	0.1756	4	0.0737128
1140	0.1756	4	0.0737128
1141	0.1756	4	0.0737128
1142	0.1756	4	0.0737128
1143	0.1756	4	0.0737128
1144	0.1756	4	0.0737128
1145	0.1756	4	0.0737128
1146	0.1756	4	0.0737128
1147	0.1756	4	0.0737128
1148	0.1756	4	0.0737128
1149	0.1756	4	0.0737128
1150	0.1756	4	0.0737128
1151	0.1756	4	0.0737128
1152	0.1756	4	0.0737128
1153	0.1756	4	0.0737128
1154	0.1756	4	0.0737128
1155	0.1756	4	0.0737128
1156	0.1756	4	0.0737128
1157	0.1756	4	0.0737128
1158	0.1756	4	0.0737128
1159	0.1756	4	0.0737128
1160	0.1756	4	0.0737128
1161	0.1756	4	0.0737128
1162	0.1756	4	0.0737128
1163	0.1756	4	0.0737128
1164	0.1756	4	0.0737128
1165	0.1756	4	0.0737128
1166	0.1756	4	0.0737128
1167	0.1756	4	0.0737128
1168	0.1756	4	0.0737128
1169	0.1756	4	0.0737128
1170	0.1756	4	0.0737128
1171	0.1756	4	0.0737128
1172	0.1756	4	0.0737128
1173	0.1756	4	0.0737128
1174	0.1756	4	0.0737128
1175	0.1756	4	0.0737128
1176	0.1756	4	0.0737128
1177	0.1756	4	0.0737128
1178	0.1756	4	0.0737128
1179	0.1756	4	0.0737128
1180	0.1756	4	0.0737128
1181	0.1756	4	0.0737128
1182	0.1756	4	0.0737128
1183	0.1756	4	0.0737128
1184	0.1756	4	0.0737128
1185	0.1756	4	0.0737128
1186	0.1756	4	0.0737128
1187	0.1756	4	0.0737128
1188	0.1756	4	0.0737128
1189	0.1756	4	0.0737128
1190	0.1756	4	0.0737128
1191	0.1756	4	0.0737128
1192	0.1756	4	0.0737128
1193	0.1756	4	0.0737128
1194	0.1756	4	0.0737128
1195	0.1756	4	0.0737128
1196	0.1756	4	0.0737128
1197	0.1756	4	0.0737128
1198	0.1756	4	0.0737128
1199	0.1756	4	0.0737128
1200	0.1756	4	0.0737128
1201	0.1756	4	0.0737128
1202	0.1756	4	0.0737128
1203	0.1756	4	0.0737128
1204	0.1756	4	0.0737128
1205	0.1756	4	0.0737128
1206	0.1756	4	0.0737128
1207	0.1756	4	0.0737128
1208	0.1756	4	0.0737128
1209	0.1756	4	0.0737128
1210	0.1756	4	0.0737128
1211	0.1756	4	0.0737128
1212	0.1756	4	0.0737128
1213	0.1756	4	0.0737128
1214	0.1756	4	0.0737128
1215	0.1756	4	0.0737128
1216	0.1756	4	0.0737128
1217	0.1756	4	0.0737128
1218	0.1756	4	0.0737128
1219	0.1756	4	0.0737128
1220	0.1756	4	0.0737128
1221	0.1756	4	0.0737128
1222	0.1756	4	0.0737128
1223	0.1756	4	0.0737128
1224	0.1756	4	0.0737128
1225	0.1756	4	0.0737128
1226	0.1756	4	0.0737128
1227	0.1756	4	0.0737128
1228	0.1756	4	0.0737128
1229	0.1756	4	0.0737128
1230	0.1756	4	0.0737128
1231	0.1756	4	0.0737128
1232	0.1756	4	0.0737128
1233	0.1756	4	0.0737128
1234	0.1756	4	0.0737128
1235	0.1756	4	0.0737128
1236	0.1756	4	0.0737128
1237	0.1756	4	0.0737128
1238	0.1756	4	0.0737128
1239	0.1756	4	0.0737128
1240	0.1756	4	0.0737128
1241	0.1756	4	0.0737128
1242	0.1756	4	0.0737128
1243	0.1756	4	0.0737128
1244	0.1756	4	0.0737128
1245	0.1756	4	0.0737128
1246	0.1756	4	0.0737128
1247	0.1756	4	0.0737128
1248	0.1756	4	0.0737128
1249	0.1756	4	0.0737128
1250	0.1756	4	0.0737128
1251	0.1756	4	0.0737128
1252	0.1756	4	0.0737128
1253	0.1756	4	0.0737128
1254	0.1756	4	0.0737128
1255	0.1756	4	0.0737128
1256	0.1756	4	0.0737128
1257	0.1756	4	0.0737128
1258	0.1756	4	0.0737128
1259	0.1756	4	0.0737128
1260	0.1756	4	0.0737128
1261	0.1756	4	0.0737128
1262	0.1756	4	0.0737128
1263	0.1756	4	0.0737128
1264	0.1756	4	0.0737128
1265	0.1756	4	0.0737128
1266	0.1756	4	0.0737128
1267	0.1756	4	0.0737128
1268	0.1756	4	0.0737128
1269	0.1756	4	0.0737128
1270	0.1756	4	0.0737128
1271	0.1756	4	0.0737128
1272	0.1756	4	0.0737128
1273	0.1756	4	0.0737128
1274	0.1756	4	0.0737128
1275	0.1756	4	0.0737128
1276	0.1756	4	0.0737128
1277	0.1756	4	0.0737128
1278	0.1756	4	0.0737128
1279	0.1756	4	0.0737128
1280	0.1756	4	0.0737128
1281	0.1756	4	0.0737128
1282	0.1756	4	0.0737128
1283	0.1756	4	0.0737128
1284	0.1756	4	0.0737128
1285	0.1756	4	0.0737128
1286	0.1756	4	0.0737128
1287	0.1756	4	0.0737128
1288	0.1756	4	0.0737128
1289	0.1756	4	0.0737128
1290	0.1756	4	0.0737128
1291	0.1756	4	0.0737128
1292	0.1756	4	0.0737128
1293	0.1756	4	0.0737128
1294	0.1756	4	0.0737128
1295	0.1756	4	0.0737128
1296	0.1756	4	0.0737128
1297	0.1756	4	0.0737128
1298	0.1756	4	0.0737128
1299	0.1756	4	0.0737128
1300	0.1756	4	0.0737128
1301	0.1756	4	0.0737128
1302	0.1756	4	0.0737128
1303	0.1756	4	0.0737128
1304	0.1756	4	0.0737128
1305	0.1756	4	0.0737128
1306	0.1756	4	0.0737128
1307	0.1756	4	0.0737128
1308	0.1756	4	0.0737128
1309	0.1756	4	0.0737128
1310	0.1756	4	0.0737128
1311	0.1756	4	0.0737128
1312	0.1756	4	0.0737128
1313	0.1756	4	0.0737128
1314	0.1756	4	0.0737128
1315	0.1756	4	0.0737128
1316	0.1756	4	0.0737128
1317	0.1756	4	0.0737128
1318	0.1756	4	0.0737128
1319	0.1756	4	0.0737128
1320	0.1756	4	0.0737128
1321	0.1756	4	0.0737128
1322	0.1756	4	0.0737128
1323	0.1756	4	0.0737128
1324	0.1756	4	0.0737128
1325	0.1756	4	0.0737128
1326	0.1756	4	0.0737128
1327	0.1756	4	0.0737128
1328	0.1756	4	0.0737128
1329	0.1756	4	0.0737128
1330	0.1756	4	0.0737128
1331	0.1756	4	0.0737128
1332	0.1756	4	0.0737128
1333	0.1756	4	0.0737128
1334	0.1756	4	0.0737128
1335	0.1756	4	0.0737128
1336	0.1756	4	0.0737128
1337	0.1756	4	0.0737128
1338	0.1756	4	0.0737128
1339	0.1756	4	0.0737128
1340	0.1756	4	0.0737128
1341	0.1756	4	0.0737128
1342	0.1756	4	0.0737128
1343	0.1756	4	0.0737128
1344	0.1756	4	0.0737128
1345	0.1756	4	0.0737128
1346	0.1756	4	0.0737128
1347	0.1756	4	0.0737128
1348	0.1756	4	0.0737128
1349	0.1756	4	0.0737128
1350	0.1756	4	0.0737128
1351	0.1756	4	0.0737128
1352	0.1756	4	0.0737128
1353	0.1756	4	0.0737128
1354	0.1756	4	0.0737128
1355	0.1756	4	0.0737128
1356	0.1756	4	0.0737128
1357	0.1756	4	0.0737128
1358	0.1756	4	0.0737128
1359	0.1756	4	0.0737128
1360	0.1756	4	0.0737128
1361	0.1756	4	0.0737128
1362	0.1756	4	0.0737128
1363	0.1756	4	0.0737128
1364	0.1756	4	0.0737128
1365	0.1756	4	0.0737128
1366	0.1756	4	0.0737128
1367	0.1756	4	0.0737128
1368	0.1756	4	0.0737128
1369	0.1756	4	0.0737128
1370	0.1756	4	0.0737128
1371	0.1756	4	0.0737128
1372	0.1756	4	0.0737128
1373	0.1756	4	0.0737128
1374	0.1756	4	0.0737128
1375	0.1756	4	0.0737128
1376	0.1756	4	0.0737128
1377	0.1756	4	0.0737128
1378	0.1756	4	0.0737128
1379	0.1756	4	0.0737128
1380	0.1756	4	0.0737128
1381	0.1756	4	0.0737128
1382	0.1756	4	0.0737128
1383	0.1756	4	0.0737128
1384	0.1756	4	0.0737128
1385	0.1756	4	0.0737128
1386	0.1756	4	0.0737128
1387	0.1756	4	0.0737128
1388	0.1756	4	0.0737128
1389	0.1756	4	0.0737128
1390	0.1756	4	0.0737128
1391	0.1756	4	0.0737128
1392	0.1756	4	0.0737128
1393	0.1756	4	0.0737128
1394	0.1756	4	0.0737128
1395	0.1756	4	0.0737128
1396	0.1756	4	0.0737128
1397	0.1756	4	0.0737128
1398	0.1756	4	0.0737128
1399	0.1756	4	0.0737128
1400	0.1756	4	0.0737128
1401	0.1756	4	0.0737128
1402	0.1756	4	0.0737128
1403	0.1756	4	0.0737128
1404	0.1756	4	0.0737128
1405	0.1756	4	0.0737128
1406	0.1756	4	0.0737128
1407	0.1756	4	0.0737128
1408	0.1756	4	0.0737128
1409	0.1756	4	0.0737128
1410	0.1756	4	0.0737128
1411	0.1756	4	0.0737128
1412	0.1756	4	0.0737128
1413	0.1756	4	0.0737128
1414	0.1756	4	0.0737128
1415	0.1756	4	0.0737128
1416	0.1756	4	0.0737128
1417	0.1756	4	0.0737128
1418	0.1756	4	0.0737128
1419	0.1756	4	0.0737128
1420	0.1756	4	0.0737128
1421	0.1756	4	0.0737128
1422	0.1756	4	0.0737128
1423	0.1756	4	0.0737128
1424	0.1756	4	0.0737128
1425	0.1756	4	0.0737128
1426	0.1756	4	0.0737128
1427	0.1756	4	0.0737128
1428	0.1756	4	0.0737128
1429	0.1756	4	0.0737128
1430	0.1756	4	0.0737128
1431	0.1756	4	0.0737128
1432	0.1756	4	0.0737128
1433	0.1756	4	0.0737128
1434	0.1756	4	0.0737128
1435	0.1756	4	0.0737128
1436	0.1756	4	0.0737128
1437	0.1756	4	0.0737128
1438	0.1756	4	0.0737128
1439	0.1756	4	0.0737128
1440	0.1756	4	0.0737128
1441	0.1756	4	0.0737128
1442	0.1756	4	0.0737128
1443	0.1756	4	0.0737128
1444	0.1756	4	0.0737128
1445	0.1756	4	0.0737128
1446	0.1756	4	0.0737128
1447	0.1756	4	0.0737128
1448	0.1756	4	0.0737128
1449	0.1756	4	0.0737128
1450	0.1756	4	0.0737128
1451	0.1756	4	0.0737128
1452	0.1756	4	0.0737128
1453	0.1756	4	0.0737128
1454	0.1756	4	0.0737128
1455	0.1756	4	0.0737128
1456	0.1756	4	0.0737128
1457	0.1756	4	0.0737128
1458	0.1756	4	0.0737128
1459	0.1756	4	0.0737128
1460	0.1756	4	0.0737128
1461	0.1756	4	0.0737128
1462	0.1756	4	0.0737128
1463	0.1756	4	0.0737128
1464	0.1756	4	0.0737128
1465	0.1756	4	0.0737128
1466	0.1756	4	0.0737128
1467	0.1756	4	0.0737128
1468	0.1756	4	0.0737128
1469	0.1756	4	0.0737128
1470	0.1756	4	0.0737128
1471	0.1756	4	0.0737128
1472	0.1756	4	0.0737128
1473	0.1756	4	0.0737128
1474	0.1756	4	0.0737128
1475	0.1756	4	0.0737128
1476	0.1756	4	0.0737128
1477	0.1756	4	0.0737128
1478	0.1756	4	0.0737128
1479	0.1756	4	0.0737128
1480	0.1756	4	0.0737128
1481	0.1756	4	0.0737128
1482	0.1756	4	0.0737128
1483	0.1756	4	0.0737128
1484	0.1756	4	0.0737128
1485	0.1756	4	0.0737128
1486	0.1756	4	0.0737128
1487	0.1756	4	0.0737128
1488	0.1756	4	0.0737128
1489	0.1756	4	0.0737128
1490	0.1756	4	0.0737128
1491	0.1756	4	0.0737128
1492	0.1756	4	0.0737128
1493	0.1756	4	0.0737128
1494	0.1756	4	0.0737128
1495	0.1756	4	0.0737128
1496	0.1756	4	0.0737128
1497	0.1756	4	0.0737128
1498	0.1756	4	0.0737128
1499	0.1756	4	0.0737128
1500	0.1756	4	0.0737128
1501	0.1756	4	0.0737128
1502	0.1756	4	0.0737128
1503	0.1756	4	0.0737128
1504	0.1756	4	0.0737128
1505	0.1756	4	0.0737128
1506	0.1756	4	0.0737128
1507	0.1756	4	0.0737128
1508	0.1756	4	0.0737128
1509	0.1756	4	0.0737128
1510	0.1756	4	0.0737128
1511	0.1756	4	0.0737128
1512	0.1756	4	0.0737128
1513	0.1756	4	0.0737128
1514	0.1756	4	0.0737128
1515	0.1756	4	0.0737128
1516	0.1756	4	0.0737128
1517	0.1756	4	0.0737128
1518	0.1756	4	0.0737128
1519	0.1756	4	0.0737128
1520	0.1756	4	0.0737128
1521	0.1756	4	0.0737128
1522	0.1756	4	0.0737128
1523	0.1756	4	0.0737128
1524	0.1756	4	0.0737128
1525	0.1756	4	0.0737128
1526	0.1756	4	0.0737128
1527	0.1756	4	0.0737128
1528	0.1756	4	0.0737128
1529	0.1756	4	0.0737128
1530	0.1756	4	0.0737128
1531	0.1756	4	0.0737128
1532	0.1756	4	0.0737128
1533	0.1756	4	0.0737128
1534	0.1756	4	0.0737128
1535	0.1756	4	0.0737128
1536	0.1756	4	0.0737128
1537	0.1756	4	0.0737128
1538	0.1756	4	0.0737128
1539	0.1756	4	0.0737128
1540	0.1756	4	0.0737128
1541	0.1756	4	0.0737128
1542	0.1756	4	0.0737128
1543	0.1756	4	0.0737128
1544	0.1756	4	0.0737128
1545	0.1756	4	0.0737128
1546	0.1756	4	0.0737128
1547	0.1756	4	0.0737128
1548	0.1756	4	0.0737128
1549	0.1756	4	0.0737128
1550	0.1756	4	0.0737128
1551	0.1756	4	0.0737128
1552	0.1756	4	0.0737128
1553	0.1756	4	0.0737128
1554	0.1756	4	0.0737128
1555	0.1756	4	0.0737128
1556	0.1756	4	0.0737128
1557	0.1756	4	0.0737128
1558	0.1756	4	0.0737128
1559	0.1756	4	0.0737128
1560	0.1756	4	0.0737128
1561	0.1756	4	0.0737128
1562	0.1756	4	0.0737128
1563	0.1756	4	0.0737128
1564	0.1756	4	0.0737128
1565	0.1756	4	0.0737128
1566	0.1756	4	0.0737128
1567	0.1756	4	0.0737128
1568	0.1756	4	0.0737128
1569	0.1756	4	0.0737128
1570	0.1756	4	0.0737128
1571	0.1756	4	0.0737128
1572	0.1756	4	0.0737128
1573	0.1756	4	0.0737128
1574	0.1756	4	0.0737128
1575	0.1756	4	0.0737128
1576	0.1756	4	0.0737128
1577	0.1756	4	0.0737128
1578	0.1756	4	0.0737128
1579	0.1756	4	0.0737128
1580	0.1756	4	0.0737128
1581	0.1756	4	0.0737128
1582	0.1756	4	0.0737128
1583	0.1756	4	0.0737128
1584	0.1756	4	0.0737128
1585	0.1756	4	0.0737128
1586	0.1756	4	0.0737128
1587	0.1756	4	0.0737128
1588	0.1756	4	0.0737128
1589	0.1756	4	0.0737128
1590	0.1756	4	0.0737128
1591	0.1756	4	0.0737128
1592	0.1756	4	0.0737128
1593	0.1756	4	0.0737128
1594	0.1756	4	0.0737128
1595	0.1756	4	0.0737128
1596	0.1756	4	0.0737128
1597	0.1756	4	0.0737128
1598	0.1756	4	0.0737128
1599	0.1756	4	0.0737128
1600	0.1756	4	0.0737128
1601	0.1756	4	0.0737128
1602	0.1756	4	0.0737128
1603	0.1756	4	0.0737128
1604	0.1756	4	0.0737128
1605	0.1756	4	0.0737128
1606	0.1756	4	0.0737128
1607	0.1756	4	0.0737128
1608	0.1756	4	0.0737128
1609	0.1756	4	0.0737128
1610	0.1756	4	0.0737128
1611	0.1756	4	0.0737128
1612	0.1756	4	0.0737128
1613	0.1756	4	0.0737128
1614	0.1756	4	0.0737128
1615	0.1756	4	0.0737128
1616	0.1756	4	0.0737128
1617	0.1756	4	0.0737128
1618	0.1756	4	0.0737128
1619	0.1756	4	0.0737128
1620	0.1756	4	0.0737128
1621	0.1756	4	0.0737128
1622	0.1756	4	0.0737128
1623	0.1756	4	0.0737128
1624	0.1756	4	0.0737128
1625	0.1756	4	0.0737128
1626	0.1756	4	0.0737128
1627	0.1756	4	0.0737128
1628	0.1756	4	0.0737128
1629	0.1756	4	0.0737128
1630	0.1756	4	0.0737128
1631	0.1756	4	0.0737128
1632	0.1756	4	0.0737128
1633	0.1756	4	0.0737128
1634	0.1756	4	0.0737128
1635	0.1756	4	0.0737128
1636	0.1756	4	0.0737128
1637	0.1756	4	0.0737128
1638	0.1756	4	0.0737128
1639	0.1756	4	0.0737128
1640	0.1756	4	0.0737128
1641	0.1756	4	0.0737128
1642	0.1756	4	0.0737128
1643	0.1756	4	0.0737128
1644	0.1756	4	0.0737128
1645	0.1756	4	0.0737128
1646	0.1756	4	0.0737128
1647	0.1756	4	0.0737128
1648	0.1756	4	0.0737128
1649	0.1756	4	0.0737128
1650	0.1756	4	0.0737128
1651	0.1756	4	0.0737128
1652	0.1756	4	0.0737128
1653	0.1756	4	0.0737128
1654	0.1756	4	0.0737128
1655	0.1756	4	0.0737128
1656	0.1756	4	0.0737128
1657	0.1756	4	0.0737128
1658	0.1756	4	0.0737128
1659	0.1756	4	0.0737128
1660	0.1756	4	0.0737128
1661	0.1756	4	0.0737128
1662	0.1756	4	0.0737128
1663	0.1756	4	0.0737128
1664	0.1756	4	0.0737128
1665	0.1756	4	0.0737128
1666	0.1756	4	0.0737128
1667	0.1756	4	0.0737128
1668	0.1756	4	0.0737128
1669	0.1756	4	0.0737128
1670	0.1756	4	0.0737128
1671	0.1756	4	0.0737128
1672	0.1756	4	0.0737128
1673	0.1756	4	0.0737128
1674	0.1756	4	0.0737128
1675	0.1756	4	0.0737128
1676	0.1756	4	0.0737128
1677	0.1756	4	0.0737128
1678	0.1756	4	0.0737128
1679	0.1756	4	0.0737128
1680	0.1756	4	0.0737128
1681	0.1756	4	0.0737128
1682	0.1756	4	0.0737128
1683	0.1756	4	0.0737128
1684	0.1756	4	0.0737128
1685	0.1756	4	0.0737128
1686	0.1756	4	0.0737128
1687	0.1756	4	0.0737128
1688	0.1756	4	0.0737128
1689	0.1756	4	0.0737128
1690	0.1756	4	0.0737128
1691	0.1756	4	0.0737128
1692	0.1756	4	0.0737128
1693	0.1756	4	0.0737128
1694	0.1756	4	0.0737128
1695	0.1756	4	0.0737128
1696	0.1756	4	0.0737128
1697	0.1756	4	0.0737128
1698	0.1756	4	0.0737128
1699	0.1756	4	0.0737128
1700	0.1756	4	0.0737128
1701	0.1756	4	0.0737128
1702	0.1756	4	0.0737128
1703	0.1756	4	0.0737128
1704	0.1756	4	0.0737128
1705	0.1756	4	0.0737128
1706	0.1756	4	0.0737128
1707	0.1756	4	0.0737128
1708	0.1756	4	0.0737128
1709	0.1756	4	0.0737128
1710	0.1756	4	0.0737128
1711	0.1756	4	0.0737128
1712	0.1756	4	0.0737128
1713	0.1756	4	0.0737128
1714	0.1756	4	0.0737128
1715	0.1756	4	0.0737128
1716	0.1756	4	0.0737128
1717	0.1756	4	0.0737128
1718	0.1756	4	0.0737128
1719	0.1756	4	0.0737128
1720	0.1756	4	0.0737128
1721	0.1756	4	0.0737128
1722	0.1756	4	0.0737128
1723	0.1756	4	0.0737128
1724	0.1756	4	0.0737128
1725	0.1756	4	0.0737128
1726	0.1756	4	0.0737128
1727	0.1756	4	0.0737128
1728	0.1756	4	0.0737128
1729	0.1756	4	0.0737128
1730	0.1756	4	0.0737128
1731	0.1756	4	0.0737128
1732	0.1756	4	0.0737128
1733	0.1756	4	0.0737128
1734	0.1756	4	0.0737128
1735	0.1756	4	0.0737128
1736	0.1756	4	0.0737128
1737	0.1756	4	0.0737128
1738	0.1756	4	0.0737128
1739	0.1756	4	0.0737128
1740	0.1756	4	0.0737128
1741	0.1756	4	0.0737128
1742	0.1756	4	0.0737128
1743	0.1756	4	0.0737128
1744	0.1756	4	0.0737128
1745	0.1756	4	0.0737128
1746	0.1756	4	0.0737128
1747	0.1756	4	0.0737128
1748	0.1756	4	0.0737128
1749	0.1756	4	0.0737128
1750	0.1756	4	0.0737128
1751	0.1756	4	0.0737128
1752	0.1756	4	0.0737128
1753	0.1756	4	0.0737128
1754	0.1756	4	0.0737128
1755	0.1756	4	0.0737128
1756	0.1756	4	0.0737128
1757	0.1756	4	0.0737128
1758	0.1756	4	0.0737128
1759	0.1756	4	0.0737128
1760	0.1756	4	0.0737128
1761	0.1756	4	0.0737128
1762	0.1756	4	0.0737128
1763	0.1756	4	0.0737128
1764	0.1756	4	0.0737128
1765	0.1756	4	0.0737128
1766	0.1756	4	0.0737128
1767	0.1756	4	0.0737128
1768	0.1756	4	0.0737128
1769	0.1756	4	0.0737128
1770	0.1756	4	0.0737128
1771	0.1756	4	0.0737128
1772	0.1756	4	0.0737128
1773	0.1756	4	0.0737128
1774	0.1756	4	0.0737128
1775	0.1756	4	0.0737128
1776	0.1756	4	0.0737128
1777	0.1756	4	0.0737128
1778	0.1756	4	0.0737128
1779	0.1756	4	0.0737128
1780	0.1756	4	0.0737128
1781	0.1756	4	0.0737128
1782	0.1756	4	0.0737128
1783	0.1756	4	0.0737128
1784	0.1756	4	0.0737128
1785	0.1756	4	0.0737128
1786	0.1756	4	0.0737128
1787	0.1756	4	0.0737128
1788	0.1756	4	0.0737128
1789	0.1756	4	0.0737128
1790	0.1756	4	0.0737128
1791	0.1756	4	0.0737128
1792	0.1756	4	0.0737128
1793	0.1756	4	0.0737128
1794	0.1756	4	0.0737128
1795	0.1756	4	0.0737128
1796	0.1756	4	0.0737128
1797	0.1756	4	0.0737128
1798	0.1756	4	0.0737128
1799	0.1756	4	0.0737128
1800	0.1756	4	0.0737128
1801	0.1756	4	0.0737128
1802	0.1756	4	0.0737128
1803	0.1756	4	0.0737128
1804	0.1756	4	0.0737128
1805	0.1756	4	0.0737128
1806	0.1756	4	0.0737128
1807	0.1756	4	0.0737128
1808	0.1756	4	0.0737128
1809	0.1756	4	0.0737128
1810	0.1756	4	0.0737128
1811	0.1756	4	0.0737128
1812	0.1756	4	0.0737128
1813	0.1756	4	0.0737128
1814	0.1756	4	0.0737128
1815	0.1756	4	0.0737128
1816	0.1756	4	0.0737128
1817	0.1756	4	0.0737128
1818	0.1756	4	0.0737128
1819	0.1756	4	0.0737128
1820	0.1756	4	0.0737128
1821	0.1756	4	0.0737128
1822	0.1756	4	0.0737128
1823	0.1756	4	0.0737128
1824	0.1756	4	0.0737128
1825	0.1756	4	0.0737128
1826	0.1756	4	0.0737128
1827	0.1756	4	0.0737128
1828	0.1756	4	0.0737128
1829	0.1756	4	0.0737128
1830	0.1756	4	0.0737128
1831	0.1756	4	0.0737128
1832	0.1756	4	0.0737128
1833	0.1756	4	0.0737128
1834	0.1756	4	0.0737128
1835	0.1756	4	0.0737128
1836	0.1756	4	0.0737128
1837	0.1756	4	0.0737128
1838	0.1756	4	0.0737128
1839	0.1756	4	0.0737128
1840	0.1756	4	0.0737128
1841	0.1756	4	0.0737128
1842	0.1756	4	0.0737128
1843	0.1756	4	0.0737128
1844	0.1756	4	0.0737128
1845	0.1756	4	0.0737128
1846	0.1756	4	0.0737128
1847	0.1756	4	0.0737128
1848	0.1756	4	0.0737128
1849	0.1756	4	0.0737128
1850	0.1756	4	0.0737128
1851	0.1756	4	0.0737128
1852	0.1756	4	0.0737128
1853	0.1756	4	0.0737128
1854	0.1756	4	0.0737128
1855	0.1756	4	0.0737128
1856	0.1756	4	0.0737128
1857	0.1756	4	0.0737128
1858	0.1756	4	0.0737128
1859	0.1756	4	0.0737128
1860	0.1756	4	0.0737128
1861	0.1756	4	0.0737128
1862	0.1756	4	0.0737128
1863	0.1756	4	0.0737128
1864	0.1756	4	0.0737128
1865	0.1756	4	0.0737128
1866	0.1756	4	0.0737128
1867	0.1756	4	0.0737128
1868	0.1756	4	0.0737128
1869	0.1756	4	0.0737128
1870	0.1756	4	0.0737128
1871	0.1756	4	0.0737128
1872	0.1756	4	0.0737128
1873	0.1756	4	0.0737128
1874	0.1756	4	0.0737128
1875	0.1756	4	0.0737128
1876	0.1756	4	0.0737128
1877	0.1756	4	0.0737128
1878	0.1756	4	0.0737128
1879	0.1756	4	0.0737128
1880	0.1756	4	0.0737128
1881	0.1756	4	0.0737128
1882	0.1756	4	0.0737128
1883	0.1756	4	0.0737128
1884	0.1756	4	0.0737128
1885	0.1756	4	0.0737128
1886	0.1756	4	0.0737128
1887	0.1756	4	0.0737128
1888	0.1756	4	0.0737128
1889	0.1756	4	0.0737128
1890	0.1756	4	0.0737128
1891	0.1756	4	0.0737128
1892	0.1756	4	0.0737128
1893	0.1756	4	0.0737128
1894	0.1756	4	0.0737128
1895	0.1756	4	0.0737128
1896	0.1756	4	0.0737128
1897	0.1756	4	0.0737128
1898	0.1756	4	0.0737128
1899	0.1756	4	0.0737128
1900	0.1756	4	0.0737128
1901	0.1756	4	0.0737128
1902	0.1756	4	0.0737128
1903	0.1756	4	0.0737128
1904	0.1756	4	0.0737128
1905	0.1756	4	0.0737128
1906	0.1756	4	0.0737128
1907	0.1756	4	0.0737128
1908	0.1756	4	0.0737128
1909	0.1756	4	0.0737128
1910	0.1756	4	0.0737128
1911	0.1756	4	0.0737128
1912	0.1756	4	0.0737128
1913	0.1756	4	0.0737128
1914	0.1756	4	0.0737128
1915	0.1756	4	0.0737128
1916	0.1756	4	0.0737128
1917	0.1756	4	0.0737128
1918	0.1756	4	0.0737128
1919	0.1756	4	0.0737128
1920	0.1756	4	0.0737128
1921	0.1756	4	0.0737128
1922	0.1756	4	0.0737128
1923	0.1756	4	0.0737128
1924	0.1756	4	0.0737128
1925	0.1756	4	0.0737128
1926	0.1756	4	0.0737128
1927	0.1756	4	0.0737128
1928	0.1756	4	0.0737128
1929	0.1756	4	0.0737128
1930	0.1756	4	0.0737128
1931	0.1756	4	0.0737128
1932	0.1756	4	0.0737128
1933	0.1756	4	0.0737128
1934	0.1756	4	0.0737128
1935	0.1756	4	0.0737128
1936	0.1756	4	0.0737128
1937	0.1756	4	0.0737128
1938	0.1756	4	0.0737128
1939	0.1756	4	0.0737128
1940	0.1756	4	0.0737128
1941	0.1756	4	0.0737128
1942	0.1756	4	0.0737128
1943	0.1756	4	0.0737128
1944	0.1756	4	0.0737128
1945	0.1756	4	0.0737128
1946	0.1756	4	0.0737128
1947	0.1756	4	0.0737128
1948	0.1756	4	0.0737128
1949	0.1756	4	0.0737128
1950	0.1756	4	0.0737128
1951	0.1756	4	0.0737128
1952	0.1756	4	0.0737128
1953	0.1756	4	0.0737128
1954	0.1756	4	0.0737128
1955	0.1756	4	0.0737128
1956	0.1756	4	0.0737128
1957	0.1756	4	0.0737128
1958	0.1756	4	0.0737128
1959	0.1756	4	0.0737128
1960	0.1756	4	0.0737128
1961	0.1756	4	0.0737128
1962	0.1756	4	0.0737128
1963	0.1756	4	0.0737128
1964	0.1756	4	0.0737128
1965	0.1756	4	0.0737128
1966	0.1756	4	0.0737128
1967	0.1756	4	0.0737128
1968	0.1756	4	0.0737128
1969	0.1756	4	0.0737128
1970	0.1756	4	0.0737128
1971	0.1756	4	0.0737128
1972	0.1756	4	0.0737128
1973	0.1756	4	0.0737128
1974	0.1756	4	0.0737128
1975	0.1756	4	0.0737128
1976	0.1756	4	0.0737128
1977	0.1756	4	0.0737128
1978	0.1756	4	0.0737128
1979	0.1756	4	0.0737128
1980	0.1756	4	0.0737128
1981	0.1756	4	0.0737128
1982	0.1756	4	0.0737128
1983	0.1756	4	0.0737128
1984	0.1756	4	0.0737128
1985	0.1756	4	0.0737128
1986	0.1756	4	0.0737128
1987	0.1756	4	0.0737128
1988	0.1756	4	0.0737128
1989	0.1756	4	0.0737128
1990	0.1756	4	0.0737128
1991	0.1756	4	0.0737128
1992	0.1756	4	0.0737128
1993	0.1756	4	0.0737128
1994	0.1756	4	0.0737128
1995	0.1756	4	0.0737128
1996	0.1756	4	0.0737128
1997	0.1756	4	0.0737128
1998	0.1756	4	0.0737128
1999	0.1756	4	0.0737128
2000	0.1756	4	0.0737128
[truncated: 3,001 more rows]
