# Supplementary material for: Aspiration-driven co-evolution of cooperation with individual behavioral diversity
Source: PLoS One. 2023 Sep 15;18(9):e0291134. doi: 10.1371/journal.pone.0291134 (PMC10503719; doi:10.1371/journal.pone.0291134)
Supplement: S1 Data — (ZIP) [file pone.0291134.s001.zip › M1/v2-L=200/data/aspiration_time,b=1.48_frequency.txt]

1	0.5	0.5	0
2	0.657863	0.676673	0.462197
3	0.734265	0.80027	0.520765
4	0.7582	0.892612	0.567239
5	0.749671	0.968032	0.588571
6	0.723264	1.03389	0.590313
7	0.687923	1.09879	0.579213
8	0.648071	1.16481	0.55756
9	0.607639	1.23229	0.530455
10	0.568832	1.31663	0.499743
11	0.532622	1.37923	0.466987
12	0.498723	1.45641	0.435259
13	0.467927	1.50587	0.405217
14	0.439764	1.57563	0.375656
15	0.414173	1.66114	0.348784
16	0.390943	1.74121	0.323346
17	0.369378	1.78217	0.300713
18	0.350248	1.84619	0.280127
19	0.332759	1.91279	0.260556
20	0.316789	1.96993	0.244674
21	0.302371	2.04374	0.229767
22	0.288853	2.12788	0.21606
23	0.276936	2.17102	0.204622
24	0.266112	2.21293	0.193462
25	0.256239	2.2553	0.182177
26	0.247125	2.32799	0.17277
27	0.238895	2.36742	0.163351
28	0.231271	2.43237	0.155096
29	0.224361	2.4952	0.147048
30	0.218191	2.55253	0.140773
31	0.212659	2.60716	0.134013
32	0.207377	2.63371	0.128397
33	0.202821	2.67695	0.123604
34	0.198468	2.71762	0.119082
35	0.194716	2.7702	0.113967
36	0.191181	2.86077	0.110955
37	0.18793	2.90118	0.106824
38	0.184848	2.97285	0.104167
39	0.181884	3.02889	0.101377
40	0.179264	3.08045	0.098222
41	0.1769	3.13229	0.095515
42	0.174754	3.16958	0.0935471
43	0.17282	3.21964	0.091167
44	0.171105	3.2563	0.0882607
45	0.169511	3.28874	0.0864929
46	0.168	3.32131	0.0849888
47	0.166867	3.32534	0.0842186
48	0.165793	3.31326	0.0824378
49	0.164785	3.30751	0.0809756
50	0.163872	3.3475	0.080481
51	0.162979	3.39383	0.0792868
52	0.162102	3.44728	0.0787304
53	0.161269	3.45075	0.0776155
54	0.160624	3.4864	0.0768342
55	0.159775	3.54747	0.076026
56	0.159068	3.58693	0.0753155
57	0.158476	3.58242	0.0745505
58	0.158029	3.58012	0.0737895
59	0.157543	3.61529	0.0735141
60	0.157162	3.62213	0.072776
61	0.156895	3.60441	0.0718488
62	0.156678	3.5822	0.0711846
63	0.156396	3.58183	0.070905
64	0.156166	3.61465	0.0706673
65	0.155906	3.67179	0.0706493
66	0.15567	3.68851	0.0704646
67	0.155486	3.70619	0.0700362
68	0.155309	3.72078	0.069691
69	0.155164	3.73601	0.069458
70	0.15505	3.73272	0.0692328
71	0.154977	3.74091	0.0687733
72	0.154926	3.75031	0.0683064
73	0.154814	3.78198	0.0683796
74	0.154768	3.78502	0.0683556
75	0.15462	3.81503	0.0685449
76	0.154445	3.82612	0.0683926
77	0.154233	3.85002	0.0684864
78	0.154023	3.86222	0.0683766
79	0.153885	3.86375	0.0681033
80	0.153751	3.88987	0.0681447
81	0.15359	3.89412	0.0677848
82	0.153487	3.88601	0.067572
83	0.153398	3.88695	0.0673617
84	0.153363	3.86116	0.0671435
85	0.153323	3.85491	0.0672486
86	0.153284	3.87269	0.0673796
87	0.153192	3.90239	0.0672859
88	0.153118	3.92004	0.0670028
89	0.153033	3.9394	0.0668695
90	0.152916	3.96076	0.06696
91	0.152839	3.95785	0.0667489
92	0.152786	3.95539	0.0665513
93	0.152732	3.95004	0.0663193
94	0.152696	3.94841	0.0661205
95	0.152655	3.95419	0.0660463
96	0.152667	3.93949	0.0657994
97	0.15267	3.93125	0.0659913
98	0.152664	3.93094	0.0661897
99	0.152669	3.9225	0.0659941
100	0.152675	3.91715	0.0660248
101	0.152668	3.9189	0.0659768
102	0.152748	3.9123	0.0658178
103	0.152741	3.91762	0.0656872
104	0.152766	3.91413	0.0656954
105	0.152796	3.89901	0.0655861
106	0.152808	3.92152	0.0657642
107	0.152836	3.92988	0.065798
108	0.152894	3.91872	0.0658185
109	0.152936	3.91819	0.0658733
110	0.15298	3.91698	0.0658482
111	0.153002	3.92342	0.0659192
112	0.153053	3.92763	0.0658734
113	0.15309	3.9186	0.0658245
114	0.153086	3.91262	0.0657619
115	0.153116	3.91101	0.0658299
116	0.153122	3.92316	0.0658504
117	0.153157	3.92335	0.0658822
118	0.153204	3.90572	0.0658473
119	0.153259	3.91024	0.0659951
120	0.153266	3.91438	0.0660046
121	0.153291	3.90933	0.06595
122	0.153335	3.9129	0.0661092
123	0.153376	3.92356	0.0661014
124	0.153399	3.92712	0.0660422
125	0.153434	3.93809	0.0661206
126	0.153471	3.94427	0.0660168
127	0.153465	3.9475	0.0659355
128	0.153484	3.95675	0.0658417
129	0.153536	3.95506	0.0658338
130	0.153544	3.94844	0.0657965
131	0.153572	3.94259	0.0657619
132	0.153586	3.93657	0.0657172
133	0.153618	3.94739	0.0656972
134	0.153638	3.95108	0.0657322
135	0.153685	3.94049	0.0657281
136	0.15377	3.92849	0.065698
137	0.153832	3.93037	0.0657174
138	0.153853	3.94057	0.0657992
139	0.153874	3.95159	0.0658622
140	0.153899	3.95285	0.0658586
141	0.1539	3.95872	0.0659224
142	0.153908	3.9615	0.0659658
143	0.153944	3.95598	0.0659315
144	0.153974	3.94351	0.0660531
145	0.154003	3.94947	0.0661432
146	0.154001	3.95697	0.0661662
147	0.154012	3.96569	0.066076
148	0.154041	3.95902	0.0660605
149	0.154041	3.96663	0.0660836
150	0.154047	3.97079	0.0659941
151	0.154044	3.97154	0.065974
152	0.154055	3.97565	0.06599
153	0.154097	3.96986	0.0658669
154	0.154142	3.96418	0.0657452
155	0.154187	3.96212	0.0658386
156	0.154228	3.968	0.0658445
157	0.154274	3.95598	0.065772
158	0.154306	3.96418	0.0658128
159	0.154319	3.96924	0.065809
160	0.154333	3.97295	0.0658363
161	0.154365	3.96153	0.0659354
162	0.1544	3.96064	0.0659914
163	0.154395	3.96732	0.0660303
164	0.154385	3.97051	0.0662467
165	0.154381	3.97504	0.0662377
166	0.154418	3.96911	0.0660124
167	0.154417	3.97032	0.0660842
168	0.154428	3.967	0.0660723
169	0.154463	3.96126	0.0661411
170	0.154479	3.95681	0.0663599
171	0.154485	3.96211	0.0662433
172	0.154514	3.96013	0.0662191
173	0.154506	3.96809	0.0663263
174	0.154487	3.98486	0.0664205
175	0.154453	3.98667	0.0663441
176	0.15441	3.99295	0.0663556
177	0.15438	3.99674	0.0663387
178	0.154354	3.99686	0.0663099
179	0.154335	3.99745	0.0662769
180	0.154306	3.99765	0.0662429
181	0.154287	3.99801	0.0662152
182	0.154264	3.99824	0.0661859
183	0.15425	3.9985	0.0661657
184	0.154234	3.99866	0.0661455
185	0.154222	3.99877	0.0661309
186	0.154209	3.99888	0.0661147
187	0.154199	3.99904	0.0661015
188	0.154191	3.99913	0.0660908
189	0.154188	3.99924	0.0660857
190	0.154181	3.9993	0.0660767
191	0.154174	3.99939	0.0660678
192	0.154168	3.99946	0.0660603
193	0.154161	3.9995	0.0660521
194	0.154153	3.9995	0.0660439
195	0.15415	3.99957	0.0660393
196	0.154149	3.99961	0.0660369
197	0.154145	3.99963	0.0660326
198	0.154142	3.99965	0.0660289
199	0.154137	3.99966	0.0660232
200	0.154133	3.99968	0.0660193
201	0.154132	3.99974	0.0660168
202	0.15413	3.99977	0.0660135
203	0.154127	3.99979	0.0660104
204	0.154126	3.99982	0.0660085
205	0.154124	3.99984	0.0660061
206	0.154123	3.99985	0.0660044
207	0.15412	3.99985	0.0660017
208	0.154118	3.99987	0.0659989
209	0.154116	3.99989	0.065997
210	0.154115	3.9999	0.0659954
211	0.154114	3.99991	0.0659943
212	0.154112	3.99991	0.065992
213	0.15411	3.99993	0.0659898
214	0.154109	3.99993	0.0659888
215	0.154108	3.99994	0.0659877
216	0.154108	3.99995	0.0659872
217	0.154108	3.99996	0.0659867
218	0.154107	3.99996	0.0659858
219	0.154106	3.99997	0.0659852
220	0.154106	3.99997	0.0659845
221	0.154105	3.99997	0.065984
222	0.154105	3.99997	0.0659836
223	0.154104	3.99998	0.065983
224	0.154104	3.99998	0.0659827
225	0.154104	3.99998	0.0659823
226	0.154104	3.99998	0.0659819
227	0.154103	3.99998	0.0659816
228	0.154103	3.99999	0.0659813
229	0.154103	3.99999	0.065981
230	0.154102	3.99999	0.0659807
231	0.154102	3.99999	0.0659803
232	0.154102	3.99999	0.0659801
233	0.154102	3.99999	0.0659799
234	0.154102	3.99999	0.0659796
235	0.154101	3.99999	0.0659794
236	0.154101	3.99999	0.0659793
237	0.154101	4	0.0659792
238	0.154101	4	0.065979
239	0.154101	4	0.0659789
240	0.154101	4	0.0659787
241	0.154101	4	0.0659787
242	0.154101	4	0.0659786
243	0.154101	4	0.0659785
244	0.1541	4	0.0659784
245	0.1541	4	0.0659784
246	0.1541	4	0.0659783
247	0.1541	4	0.0659783
248	0.1541	4	0.0659783
249	0.1541	4	0.0659782
250	0.1541	4	0.0659782
251	0.1541	4	0.0659782
252	0.1541	4	0.0659782
253	0.1541	4	0.0659781
254	0.1541	4	0.0659781
255	0.1541	4	0.0659781
256	0.1541	4	0.0659781
257	0.1541	4	0.0659781
258	0.1541	4	0.065978
259	0.1541	4	0.065978
260	0.1541	4	0.065978
261	0.1541	4	0.065978
262	0.1541	4	0.065978
263	0.1541	4	0.065978
264	0.1541	4	0.065978
265	0.1541	4	0.065978
266	0.1541	4	0.065978
267	0.1541	4	0.0659779
268	0.1541	4	0.0659779
269	0.1541	4	0.0659779
270	0.1541	4	0.0659779
271	0.1541	4	0.0659779
272	0.1541	4	0.0659779
273	0.1541	4	0.0659779
274	0.1541	4	0.0659779
275	0.1541	4	0.0659779
276	0.1541	4	0.0659779
277	0.1541	4	0.0659779
278	0.1541	4	0.0659779
279	0.1541	4	0.0659779
280	0.1541	4	0.0659779
281	0.1541	4	0.0659779
282	0.1541	4	0.0659779
283	0.1541	4	0.0659779
284	0.1541	4	0.0659779
285	0.1541	4	0.0659779
286	0.1541	4	0.0659779
287	0.1541	4	0.0659779
288	0.1541	4	0.0659779
289	0.1541	4	0.0659779
290	0.1541	4	0.0659779
291	0.1541	4	0.0659779
292	0.1541	4	0.0659779
293	0.1541	4	0.0659779
294	0.1541	4	0.0659779
295	0.1541	4	0.0659779
296	0.1541	4	0.0659779
297	0.1541	4	0.0659779
298	0.1541	4	0.0659779
299	0.1541	4	0.0659779
300	0.1541	4	0.0659779
301	0.1541	4	0.0659779
302	0.1541	4	0.0659779
303	0.1541	4	0.0659779
304	0.1541	4	0.0659779
305	0.1541	4	0.0659779
306	0.1541	4	0.0659779
307	0.1541	4	0.0659779
308	0.1541	4	0.0659779
309	0.1541	4	0.0659779
310	0.1541	4	0.0659779
311	0.1541	4	0.0659779
312	0.1541	4	0.0659779
313	0.1541	4	0.0659779
314	0.1541	4	0.0659779
315	0.1541	4	0.0659779
316	0.1541	4	0.0659779
317	0.1541	4	0.0659779
318	0.1541	4	0.0659779
319	0.1541	4	0.0659779
320	0.1541	4	0.0659779
321	0.1541	4	0.0659779
322	0.1541	4	0.0659779
323	0.1541	4	0.0659779
324	0.1541	4	0.0659779
325	0.1541	4	0.0659779
326	0.1541	4	0.0659779
327	0.1541	4	0.0659779
328	0.1541	4	0.0659779
329	0.1541	4	0.0659779
330	0.1541	4	0.0659779
331	0.1541	4	0.0659779
332	0.1541	4	0.0659779
333	0.1541	4	0.0659779
334	0.1541	4	0.0659779
335	0.1541	4	0.0659779
336	0.1541	4	0.0659779
337	0.1541	4	0.0659779
338	0.1541	4	0.0659779
339	0.1541	4	0.0659779
340	0.1541	4	0.0659779
341	0.1541	4	0.0659779
342	0.1541	4	0.0659779
343	0.1541	4	0.0659779
344	0.1541	4	0.0659779
345	0.1541	4	0.0659779
346	0.1541	4	0.0659779
347	0.1541	4	0.0659779
348	0.1541	4	0.0659779
349	0.1541	4	0.0659779
350	0.1541	4	0.0659779
351	0.1541	4	0.0659779
352	0.1541	4	0.0659779
353	0.1541	4	0.0659779
354	0.1541	4	0.0659779
355	0.1541	4	0.0659779
356	0.1541	4	0.0659779
357	0.1541	4	0.0659779
358	0.1541	4	0.0659779
359	0.1541	4	0.0659779
360	0.1541	4	0.0659779
361	0.1541	4	0.0659779
362	0.1541	4	0.0659779
363	0.1541	4	0.0659779
364	0.1541	4	0.0659779
365	0.1541	4	0.0659779
366	0.1541	4	0.0659779
367	0.1541	4	0.0659779
368	0.1541	4	0.0659779
369	0.1541	4	0.0659779
370	0.1541	4	0.0659779
371	0.1541	4	0.0659779
372	0.1541	4	0.0659779
373	0.1541	4	0.0659779
374	0.1541	4	0.0659779
375	0.1541	4	0.0659779
376	0.1541	4	0.0659779
377	0.1541	4	0.0659779
378	0.1541	4	0.0659779
379	0.1541	4	0.0659779
380	0.1541	4	0.0659779
381	0.1541	4	0.0659779
382	0.1541	4	0.0659779
383	0.1541	4	0.0659779
384	0.1541	4	0.0659779
385	0.1541	4	0.0659779
386	0.1541	4	0.0659779
387	0.1541	4	0.0659779
388	0.1541	4	0.0659779
389	0.1541	4	0.0659779
390	0.1541	4	0.0659779
391	0.1541	4	0.0659779
392	0.1541	4	0.0659779
393	0.1541	4	0.0659779
394	0.1541	4	0.0659779
395	0.1541	4	0.0659779
396	0.1541	4	0.0659779
397	0.1541	4	0.0659779
398	0.1541	4	0.0659779
399	0.1541	4	0.0659779
400	0.1541	4	0.0659779
401	0.1541	4	0.0659779
402	0.1541	4	0.0659779
403	0.1541	4	0.0659779
404	0.1541	4	0.0659779
405	0.1541	4	0.0659779
406	0.1541	4	0.0659779
407	0.1541	4	0.0659779
408	0.1541	4	0.0659779
409	0.1541	4	0.0659779
410	0.1541	4	0.0659779
411	0.1541	4	0.0659779
412	0.1541	4	0.0659779
413	0.1541	4	0.0659779
414	0.1541	4	0.0659779
415	0.1541	4	0.0659779
416	0.1541	4	0.0659779
417	0.1541	4	0.0659779
418	0.1541	4	0.0659779
419	0.1541	4	0.0659779
420	0.1541	4	0.0659779
421	0.1541	4	0.0659779
422	0.1541	4	0.0659779
423	0.1541	4	0.0659779
424	0.1541	4	0.0659779
425	0.1541	4	0.0659779
426	0.1541	4	0.0659779
427	0.1541	4	0.0659779
428	0.1541	4	0.0659779
429	0.1541	4	0.0659779
430	0.1541	4	0.0659779
431	0.1541	4	0.0659779
432	0.1541	4	0.0659779
433	0.1541	4	0.0659779
434	0.1541	4	0.0659779
435	0.1541	4	0.0659779
436	0.1541	4	0.0659779
437	0.1541	4	0.0659779
438	0.1541	4	0.0659779
439	0.1541	4	0.0659779
440	0.1541	4	0.0659779
441	0.1541	4	0.0659779
442	0.1541	4	0.0659779
443	0.1541	4	0.0659779
444	0.1541	4	0.0659779
445	0.1541	4	0.0659779
446	0.1541	4	0.0659779
447	0.1541	4	0.0659779
448	0.1541	4	0.0659779
449	0.1541	4	0.0659779
450	0.1541	4	0.0659779
451	0.1541	4	0.0659779
452	0.1541	4	0.0659779
453	0.1541	4	0.0659779
454	0.1541	4	0.0659779
455	0.1541	4	0.0659779
456	0.1541	4	0.0659779
457	0.1541	4	0.0659779
458	0.1541	4	0.0659779
459	0.1541	4	0.0659779
460	0.1541	4	0.0659779
461	0.1541	4	0.0659779
462	0.1541	4	0.0659779
463	0.1541	4	0.0659779
464	0.1541	4	0.0659779
465	0.1541	4	0.0659779
466	0.1541	4	0.0659779
467	0.1541	4	0.0659779
468	0.1541	4	0.0659779
469	0.1541	4	0.0659779
470	0.1541	4	0.0659779
471	0.1541	4	0.0659779
472	0.1541	4	0.0659779
473	0.1541	4	0.0659779
474	0.1541	4	0.0659779
475	0.1541	4	0.0659779
476	0.1541	4	0.0659779
477	0.1541	4	0.0659779
478	0.1541	4	0.0659779
479	0.1541	4	0.0659779
480	0.1541	4	0.0659779
481	0.1541	4	0.0659779
482	0.1541	4	0.0659779
483	0.1541	4	0.0659779
484	0.1541	4	0.0659779
485	0.1541	4	0.0659779
486	0.1541	4	0.0659779
487	0.1541	4	0.0659779
488	0.1541	4	0.0659779
489	0.1541	4	0.0659779
490	0.1541	4	0.0659779
491	0.1541	4	0.0659779
492	0.1541	4	0.0659779
493	0.1541	4	0.0659779
494	0.1541	4	0.0659779
495	0.1541	4	0.0659779
496	0.1541	4	0.0659779
497	0.1541	4	0.0659779
498	0.1541	4	0.0659779
499	0.1541	4	0.0659779
500	0.1541	4	0.0659779
501	0.1541	4	0.0659779
502	0.1541	4	0.0659779
503	0.1541	4	0.0659779
504	0.1541	4	0.0659779
505	0.1541	4	0.0659779
506	0.1541	4	0.0659779
507	0.1541	4	0.0659779
508	0.1541	4	0.0659779
509	0.1541	4	0.0659779
510	0.1541	4	0.0659779
511	0.1541	4	0.0659779
512	0.1541	4	0.0659779
513	0.1541	4	0.0659779
514	0.1541	4	0.0659779
515	0.1541	4	0.0659779
516	0.1541	4	0.0659779
517	0.1541	4	0.0659779
518	0.1541	4	0.0659779
519	0.1541	4	0.0659779
520	0.1541	4	0.0659779
521	0.1541	4	0.0659779
522	0.1541	4	0.0659779
523	0.1541	4	0.0659779
524	0.1541	4	0.0659779
525	0.1541	4	0.0659779
526	0.1541	4	0.0659779
527	0.1541	4	0.0659779
528	0.1541	4	0.0659779
529	0.1541	4	0.0659779
530	0.1541	4	0.0659779
531	0.1541	4	0.0659779
532	0.1541	4	0.0659779
533	0.1541	4	0.0659779
534	0.1541	4	0.0659779
535	0.1541	4	0.0659779
536	0.1541	4	0.0659779
537	0.1541	4	0.0659779
538	0.1541	4	0.0659779
539	0.1541	4	0.0659779
540	0.1541	4	0.0659779
541	0.1541	4	0.0659779
542	0.1541	4	0.0659779
543	0.1541	4	0.0659779
544	0.1541	4	0.0659779
545	0.1541	4	0.0659779
546	0.1541	4	0.0659779
547	0.1541	4	0.0659779
548	0.1541	4	0.0659779
549	0.1541	4	0.0659779
550	0.1541	4	0.0659779
551	0.1541	4	0.0659779
552	0.1541	4	0.0659779
553	0.1541	4	0.0659779
554	0.1541	4	0.0659779
555	0.1541	4	0.0659779
556	0.1541	4	0.0659779
557	0.1541	4	0.0659779
558	0.1541	4	0.0659779
559	0.1541	4	0.0659779
560	0.1541	4	0.0659779
561	0.1541	4	0.0659779
562	0.1541	4	0.0659779
563	0.1541	4	0.0659779
564	0.1541	4	0.0659779
565	0.1541	4	0.0659779
566	0.1541	4	0.0659779
567	0.1541	4	0.0659779
568	0.1541	4	0.0659779
569	0.1541	4	0.0659779
570	0.1541	4	0.0659779
571	0.1541	4	0.0659779
572	0.1541	4	0.0659779
573	0.1541	4	0.0659779
574	0.1541	4	0.0659779
575	0.1541	4	0.0659779
576	0.1541	4	0.0659779
577	0.1541	4	0.0659779
578	0.1541	4	0.0659779
579	0.1541	4	0.0659779
580	0.1541	4	0.0659779
581	0.1541	4	0.0659779
582	0.1541	4	0.0659779
583	0.1541	4	0.0659779
584	0.1541	4	0.0659779
585	0.1541	4	0.0659779
586	0.1541	4	0.0659779
587	0.1541	4	0.0659779
588	0.1541	4	0.0659779
589	0.1541	4	0.0659779
590	0.1541	4	0.0659779
591	0.1541	4	0.0659779
592	0.1541	4	0.0659779
593	0.1541	4	0.0659779
594	0.1541	4	0.0659779
595	0.1541	4	0.0659779
596	0.1541	4	0.0659779
597	0.1541	4	0.0659779
598	0.1541	4	0.0659779
599	0.1541	4	0.0659779
600	0.1541	4	0.0659779
601	0.1541	4	0.0659779
602	0.1541	4	0.0659779
603	0.1541	4	0.0659779
604	0.1541	4	0.0659779
605	0.1541	4	0.0659779
606	0.1541	4	0.0659779
607	0.1541	4	0.0659779
608	0.1541	4	0.0659779
609	0.1541	4	0.0659779
610	0.1541	4	0.0659779
611	0.1541	4	0.0659779
612	0.1541	4	0.0659779
613	0.1541	4	0.0659779
614	0.1541	4	0.0659779
615	0.1541	4	0.0659779
616	0.1541	4	0.0659779
617	0.1541	4	0.0659779
618	0.1541	4	0.0659779
619	0.1541	4	0.0659779
620	0.1541	4	0.0659779
621	0.1541	4	0.0659779
622	0.1541	4	0.0659779
623	0.1541	4	0.0659779
624	0.1541	4	0.0659779
625	0.1541	4	0.0659779
626	0.1541	4	0.0659779
627	0.1541	4	0.0659779
628	0.1541	4	0.0659779
629	0.1541	4	0.0659779
630	0.1541	4	0.0659779
631	0.1541	4	0.0659779
632	0.1541	4	0.0659779
633	0.1541	4	0.0659779
634	0.1541	4	0.0659779
635	0.1541	4	0.0659779
636	0.1541	4	0.0659779
637	0.1541	4	0.0659779
638	0.1541	4	0.0659779
639	0.1541	4	0.0659779
640	0.1541	4	0.0659779
641	0.1541	4	0.0659779
642	0.1541	4	0.0659779
643	0.1541	4	0.0659779
644	0.1541	4	0.0659779
645	0.1541	4	0.0659779
646	0.1541	4	0.0659779
647	0.1541	4	0.0659779
648	0.1541	4	0.0659779
649	0.1541	4	0.0659779
650	0.1541	4	0.0659779
651	0.1541	4	0.0659779
652	0.1541	4	0.0659779
653	0.1541	4	0.0659779
654	0.1541	4	0.0659779
655	0.1541	4	0.0659779
656	0.1541	4	0.0659779
657	0.1541	4	0.0659779
658	0.1541	4	0.0659779
659	0.1541	4	0.0659779
660	0.1541	4	0.0659779
661	0.1541	4	0.0659779
662	0.1541	4	0.0659779
663	0.1541	4	0.0659779
664	0.1541	4	0.0659779
665	0.1541	4	0.0659779
666	0.1541	4	0.0659779
667	0.1541	4	0.0659779
668	0.1541	4	0.0659779
669	0.1541	4	0.0659779
670	0.1541	4	0.0659779
671	0.1541	4	0.0659779
672	0.1541	4	0.0659779
673	0.1541	4	0.0659779
674	0.1541	4	0.0659779
675	0.1541	4	0.0659779
676	0.1541	4	0.0659779
677	0.1541	4	0.0659779
678	0.1541	4	0.0659779
679	0.1541	4	0.0659779
680	0.1541	4	0.0659779
681	0.1541	4	0.0659779
682	0.1541	4	0.0659779
683	0.1541	4	0.0659779
684	0.1541	4	0.0659779
685	0.1541	4	0.0659779
686	0.1541	4	0.0659779
687	0.1541	4	0.0659779
688	0.1541	4	0.0659779
689	0.1541	4	0.0659779
690	0.1541	4	0.0659779
691	0.1541	4	0.0659779
692	0.1541	4	0.0659779
693	0.1541	4	0.0659779
694	0.1541	4	0.0659779
695	0.1541	4	0.0659779
696	0.1541	4	0.0659779
697	0.1541	4	0.0659779
698	0.1541	4	0.0659779
699	0.1541	4	0.0659779
700	0.1541	4	0.0659779
701	0.1541	4	0.0659779
702	0.1541	4	0.0659779
703	0.1541	4	0.0659779
704	0.1541	4	0.0659779
705	0.1541	4	0.0659779
706	0.1541	4	0.0659779
707	0.1541	4	0.0659779
708	0.1541	4	0.0659779
709	0.1541	4	0.0659779
710	0.1541	4	0.0659779
711	0.1541	4	0.0659779
712	0.1541	4	0.0659779
713	0.1541	4	0.0659779
714	0.1541	4	0.0659779
715	0.1541	4	0.0659779
716	0.1541	4	0.0659779
717	0.1541	4	0.0659779
718	0.1541	4	0.0659779
719	0.1541	4	0.0659779
720	0.1541	4	0.0659779
721	0.1541	4	0.0659779
722	0.1541	4	0.0659779
723	0.1541	4	0.0659779
724	0.1541	4	0.0659779
725	0.1541	4	0.0659779
726	0.1541	4	0.0659779
727	0.1541	4	0.0659779
728	0.1541	4	0.0659779
729	0.1541	4	0.0659779
730	0.1541	4	0.0659779
731	0.1541	4	0.0659779
732	0.1541	4	0.0659779
733	0.1541	4	0.0659779
734	0.1541	4	0.0659779
735	0.1541	4	0.0659779
736	0.1541	4	0.0659779
737	0.1541	4	0.0659779
738	0.1541	4	0.0659779
739	0.1541	4	0.0659779
740	0.1541	4	0.0659779
741	0.1541	4	0.0659779
742	0.1541	4	0.0659779
743	0.1541	4	0.0659779
744	0.1541	4	0.0659779
745	0.1541	4	0.0659779
746	0.1541	4	0.0659779
747	0.1541	4	0.0659779
748	0.1541	4	0.0659779
749	0.1541	4	0.0659779
750	0.1541	4	0.0659779
751	0.1541	4	0.0659779
752	0.1541	4	0.0659779
753	0.1541	4	0.0659779
754	0.1541	4	0.0659779
755	0.1541	4	0.0659779
756	0.1541	4	0.0659779
757	0.1541	4	0.0659779
758	0.1541	4	0.0659779
759	0.1541	4	0.0659779
760	0.1541	4	0.0659779
761	0.1541	4	0.0659779
762	0.1541	4	0.0659779
763	0.1541	4	0.0659779
764	0.1541	4	0.0659779
765	0.1541	4	0.0659779
766	0.1541	4	0.0659779
767	0.1541	4	0.0659779
768	0.1541	4	0.0659779
769	0.1541	4	0.0659779
770	0.1541	4	0.0659779
771	0.1541	4	0.0659779
772	0.1541	4	0.0659779
773	0.1541	4	0.0659779
774	0.1541	4	0.0659779
775	0.1541	4	0.0659779
776	0.1541	4	0.0659779
777	0.1541	4	0.0659779
778	0.1541	4	0.0659779
779	0.1541	4	0.0659779
780	0.1541	4	0.0659779
781	0.1541	4	0.0659779
782	0.1541	4	0.0659779
783	0.1541	4	0.0659779
784	0.1541	4	0.0659779
785	0.1541	4	0.0659779
786	0.1541	4	0.0659779
787	0.1541	4	0.0659779
788	0.1541	4	0.0659779
789	0.1541	4	0.0659779
790	0.1541	4	0.0659779
791	0.1541	4	0.0659779
792	0.1541	4	0.0659779
793	0.1541	4	0.0659779
794	0.1541	4	0.0659779
795	0.1541	4	0.0659779
796	0.1541	4	0.0659779
797	0.1541	4	0.0659779
798	0.1541	4	0.0659779
799	0.1541	4	0.0659779
800	0.1541	4	0.0659779
801	0.1541	4	0.0659779
802	0.1541	4	0.0659779
803	0.1541	4	0.0659779
804	0.1541	4	0.0659779
805	0.1541	4	0.0659779
806	0.1541	4	0.0659779
807	0.1541	4	0.0659779
808	0.1541	4	0.0659779
809	0.1541	4	0.0659779
810	0.1541	4	0.0659779
811	0.1541	4	0.0659779
812	0.1541	4	0.0659779
813	0.1541	4	0.0659779
814	0.1541	4	0.0659779
815	0.1541	4	0.0659779
816	0.1541	4	0.0659779
817	0.1541	4	0.0659779
818	0.1541	4	0.0659779
819	0.1541	4	0.0659779
820	0.1541	4	0.0659779
821	0.1541	4	0.0659779
822	0.1541	4	0.0659779
823	0.1541	4	0.0659779
824	0.1541	4	0.0659779
825	0.1541	4	0.0659779
826	0.1541	4	0.0659779
827	0.1541	4	0.0659779
828	0.1541	4	0.0659779
829	0.1541	4	0.0659779
830	0.1541	4	0.0659779
831	0.1541	4	0.0659779
832	0.1541	4	0.0659779
833	0.1541	4	0.0659779
834	0.1541	4	0.0659779
835	0.1541	4	0.0659779
836	0.1541	4	0.0659779
837	0.1541	4	0.0659779
838	0.1541	4	0.0659779
839	0.1541	4	0.0659779
840	0.1541	4	0.0659779
841	0.1541	4	0.0659779
842	0.1541	4	0.0659779
843	0.1541	4	0.0659779
844	0.1541	4	0.0659779
845	0.1541	4	0.0659779
846	0.1541	4	0.0659779
847	0.1541	4	0.0659779
848	0.1541	4	0.0659779
849	0.1541	4	0.0659779
850	0.1541	4	0.0659779
851	0.1541	4	0.0659779
852	0.1541	4	0.0659779
853	0.1541	4	0.0659779
854	0.1541	4	0.0659779
855	0.1541	4	0.0659779
856	0.1541	4	0.0659779
857	0.1541	4	0.0659779
858	0.1541	4	0.0659779
859	0.1541	4	0.0659779
860	0.1541	4	0.0659779
861	0.1541	4	0.0659779
862	0.1541	4	0.0659779
863	0.1541	4	0.0659779
864	0.1541	4	0.0659779
865	0.1541	4	0.0659779
866	0.1541	4	0.0659779
867	0.1541	4	0.0659779
868	0.1541	4	0.0659779
869	0.1541	4	0.0659779
870	0.1541	4	0.0659779
871	0.1541	4	0.0659779
872	0.1541	4	0.0659779
873	0.1541	4	0.0659779
874	0.1541	4	0.0659779
875	0.1541	4	0.0659779
876	0.1541	4	0.0659779
877	0.1541	4	0.0659779
878	0.1541	4	0.0659779
879	0.1541	4	0.0659779
880	0.1541	4	0.0659779
881	0.1541	4	0.0659779
882	0.1541	4	0.0659779
883	0.1541	4	0.0659779
884	0.1541	4	0.0659779
885	0.1541	4	0.0659779
886	0.1541	4	0.0659779
887	0.1541	4	0.0659779
888	0.1541	4	0.0659779
889	0.1541	4	0.0659779
890	0.1541	4	0.0659779
891	0.1541	4	0.0659779
892	0.1541	4	0.0659779
893	0.1541	4	0.0659779
894	0.1541	4	0.0659779
895	0.1541	4	0.0659779
896	0.1541	4	0.0659779
897	0.1541	4	0.0659779
898	0.1541	4	0.0659779
899	0.1541	4	0.0659779
900	0.1541	4	0.0659779
901	0.1541	4	0.0659779
902	0.1541	4	0.0659779
903	0.1541	4	0.0659779
904	0.1541	4	0.0659779
905	0.1541	4	0.0659779
906	0.1541	4	0.0659779
907	0.1541	4	0.0659779
908	0.1541	4	0.0659779
909	0.1541	4	0.0659779
910	0.1541	4	0.0659779
911	0.1541	4	0.0659779
912	0.1541	4	0.0659779
913	0.1541	4	0.0659779
914	0.1541	4	0.0659779
915	0.1541	4	0.0659779
916	0.1541	4	0.0659779
917	0.1541	4	0.0659779
918	0.1541	4	0.0659779
919	0.1541	4	0.0659779
920	0.1541	4	0.0659779
921	0.1541	4	0.0659779
922	0.1541	4	0.0659779
923	0.1541	4	0.0659779
924	0.1541	4	0.0659779
925	0.1541	4	0.0659779
926	0.1541	4	0.0659779
927	0.1541	4	0.0659779
928	0.1541	4	0.0659779
929	0.1541	4	0.0659779
930	0.1541	4	0.0659779
931	0.1541	4	0.0659779
932	0.1541	4	0.0659779
933	0.1541	4	0.0659779
934	0.1541	4	0.0659779
935	0.1541	4	0.0659779
936	0.1541	4	0.0659779
937	0.1541	4	0.0659779
938	0.1541	4	0.0659779
939	0.1541	4	0.0659779
940	0.1541	4	0.0659779
941	0.1541	4	0.0659779
942	0.1541	4	0.0659779
943	0.1541	4	0.0659779
944	0.1541	4	0.0659779
945	0.1541	4	0.0659779
946	0.1541	4	0.0659779
947	0.1541	4	0.0659779
948	0.1541	4	0.0659779
949	0.1541	4	0.0659779
950	0.1541	4	0.0659779
951	0.1541	4	0.0659779
952	0.1541	4	0.0659779
953	0.1541	4	0.0659779
954	0.1541	4	0.0659779
955	0.1541	4	0.0659779
956	0.1541	4	0.0659779
957	0.1541	4	0.0659779
958	0.1541	4	0.0659779
959	0.1541	4	0.0659779
960	0.1541	4	0.0659779
961	0.1541	4	0.0659779
962	0.1541	4	0.0659779
963	0.1541	4	0.0659779
964	0.1541	4	0.0659779
965	0.1541	4	0.0659779
966	0.1541	4	0.0659779
967	0.1541	4	0.0659779
968	0.1541	4	0.0659779
969	0.1541	4	0.0659779
970	0.1541	4	0.0659779
971	0.1541	4	0.0659779
972	0.1541	4	0.0659779
973	0.1541	4	0.0659779
974	0.1541	4	0.0659779
975	0.1541	4	0.0659779
976	0.1541	4	0.0659779
977	0.1541	4	0.0659779
978	0.1541	4	0.0659779
979	0.1541	4	0.0659779
980	0.1541	4	0.0659779
981	0.1541	4	0.0659779
982	0.1541	4	0.0659779
983	0.1541	4	0.0659779
984	0.1541	4	0.0659779
985	0.1541	4	0.0659779
986	0.1541	4	0.0659779
987	0.1541	4	0.0659779
988	0.1541	4	0.0659779
989	0.1541	4	0.0659779
990	0.1541	4	0.0659779
991	0.1541	4	0.0659779
992	0.1541	4	0.0659779
993	0.1541	4	0.0659779
994	0.1541	4	0.0659779
995	0.1541	4	0.0659779
996	0.1541	4	0.0659779
997	0.1541	4	0.0659779
998	0.1541	4	0.0659779
999	0.1541	4	0.0659779
1000	0.1541	4	0.0659779
1001	0.1541	4	0.0659779
1002	0.1541	4	0.0659779
1003	0.1541	4	0.0659779
1004	0.1541	4	0.0659779
1005	0.1541	4	0.0659779
1006	0.1541	4	0.0659779
1007	0.1541	4	0.0659779
1008	0.1541	4	0.0659779
1009	0.1541	4	0.0659779
1010	0.1541	4	0.0659779
1011	0.1541	4	0.0659779
1012	0.1541	4	0.0659779
1013	0.1541	4	0.0659779
1014	0.1541	4	0.0659779
1015	0.1541	4	0.0659779
1016	0.1541	4	0.0659779
1017	0.1541	4	0.0659779
1018	0.1541	4	0.0659779
1019	0.1541	4	0.0659779
1020	0.1541	4	0.0659779
1021	0.1541	4	0.0659779
1022	0.1541	4	0.0659779
1023	0.1541	4	0.0659779
1024	0.1541	4	0.0659779
1025	0.1541	4	0.0659779
1026	0.1541	4	0.0659779
1027	0.1541	4	0.0659779
1028	0.1541	4	0.0659779
1029	0.1541	4	0.0659779
1030	0.1541	4	0.0659779
1031	0.1541	4	0.0659779
1032	0.1541	4	0.0659779
1033	0.1541	4	0.0659779
1034	0.1541	4	0.0659779
1035	0.1541	4	0.0659779
1036	0.1541	4	0.0659779
1037	0.1541	4	0.0659779
1038	0.1541	4	0.0659779
1039	0.1541	4	0.0659779
1040	0.1541	4	0.0659779
1041	0.1541	4	0.0659779
1042	0.1541	4	0.0659779
1043	0.1541	4	0.0659779
1044	0.1541	4	0.0659779
1045	0.1541	4	0.0659779
1046	0.1541	4	0.0659779
1047	0.1541	4	0.0659779
1048	0.1541	4	0.0659779
1049	0.1541	4	0.0659779
1050	0.1541	4	0.0659779
1051	0.1541	4	0.0659779
1052	0.1541	4	0.0659779
1053	0.1541	4	0.0659779
1054	0.1541	4	0.0659779
1055	0.1541	4	0.0659779
1056	0.1541	4	0.0659779
1057	0.1541	4	0.0659779
1058	0.1541	4	0.0659779
1059	0.1541	4	0.0659779
1060	0.1541	4	0.0659779
1061	0.1541	4	0.0659779
1062	0.1541	4	0.0659779
1063	0.1541	4	0.0659779
1064	0.1541	4	0.0659779
1065	0.1541	4	0.0659779
1066	0.1541	4	0.0659779
1067	0.1541	4	0.0659779
1068	0.1541	4	0.0659779
1069	0.1541	4	0.0659779
1070	0.1541	4	0.0659779
1071	0.1541	4	0.0659779
1072	0.1541	4	0.0659779
1073	0.1541	4	0.0659779
1074	0.1541	4	0.0659779
1075	0.1541	4	0.0659779
1076	0.1541	4	0.0659779
1077	0.1541	4	0.0659779
1078	0.1541	4	0.0659779
1079	0.1541	4	0.0659779
1080	0.1541	4	0.0659779
1081	0.1541	4	0.0659779
1082	0.1541	4	0.0659779
1083	0.1541	4	0.0659779
1084	0.1541	4	0.0659779
1085	0.1541	4	0.0659779
1086	0.1541	4	0.0659779
1087	0.1541	4	0.0659779
1088	0.1541	4	0.0659779
1089	0.1541	4	0.0659779
1090	0.1541	4	0.0659779
1091	0.1541	4	0.0659779
1092	0.1541	4	0.0659779
1093	0.1541	4	0.0659779
1094	0.1541	4	0.0659779
1095	0.1541	4	0.0659779
1096	0.1541	4	0.0659779
1097	0.1541	4	0.0659779
1098	0.1541	4	0.0659779
1099	0.1541	4	0.0659779
1100	0.1541	4	0.0659779
1101	0.1541	4	0.0659779
1102	0.1541	4	0.0659779
1103	0.1541	4	0.0659779
1104	0.1541	4	0.0659779
1105	0.1541	4	0.0659779
1106	0.1541	4	0.0659779
1107	0.1541	4	0.0659779
1108	0.1541	4	0.0659779
1109	0.1541	4	0.0659779
1110	0.1541	4	0.0659779
1111	0.1541	4	0.0659779
1112	0.1541	4	0.0659779
1113	0.1541	4	0.0659779
1114	0.1541	4	0.0659779
1115	0.1541	4	0.0659779
1116	0.1541	4	0.0659779
1117	0.1541	4	0.0659779
1118	0.1541	4	0.0659779
1119	0.1541	4	0.0659779
1120	0.1541	4	0.0659779
1121	0.1541	4	0.0659779
1122	0.1541	4	0.0659779
1123	0.1541	4	0.0659779
1124	0.1541	4	0.0659779
1125	0.1541	4	0.0659779
1126	0.1541	4	0.0659779
1127	0.1541	4	0.0659779
1128	0.1541	4	0.0659779
1129	0.1541	4	0.0659779
1130	0.1541	4	0.0659779
1131	0.1541	4	0.0659779
1132	0.1541	4	0.0659779
1133	0.1541	4	0.0659779
1134	0.1541	4	0.0659779
1135	0.1541	4	0.0659779
1136	0.1541	4	0.0659779
1137	0.1541	4	0.0659779
1138	0.1541	4	0.0659779
1139	0.1541	4	0.0659779
1140	0.1541	4	0.0659779
1141	0.1541	4	0.0659779
1142	0.1541	4	0.0659779
1143	0.1541	4	0.0659779
1144	0.1541	4	0.0659779
1145	0.1541	4	0.0659779
1146	0.1541	4	0.0659779
1147	0.1541	4	0.0659779
1148	0.1541	4	0.0659779
1149	0.1541	4	0.0659779
1150	0.1541	4	0.0659779
1151	0.1541	4	0.0659779
1152	0.1541	4	0.0659779
1153	0.1541	4	0.0659779
1154	0.1541	4	0.0659779
1155	0.1541	4	0.0659779
1156	0.1541	4	0.0659779
1157	0.1541	4	0.0659779
1158	0.1541	4	0.0659779
1159	0.1541	4	0.0659779
1160	0.1541	4	0.0659779
1161	0.1541	4	0.0659779
1162	0.1541	4	0.0659779
1163	0.1541	4	0.0659779
1164	0.1541	4	0.0659779
1165	0.1541	4	0.0659779
1166	0.1541	4	0.0659779
1167	0.1541	4	0.0659779
1168	0.1541	4	0.0659779
1169	0.1541	4	0.0659779
1170	0.1541	4	0.0659779
1171	0.1541	4	0.0659779
1172	0.1541	4	0.0659779
1173	0.1541	4	0.0659779
1174	0.1541	4	0.0659779
1175	0.1541	4	0.0659779
1176	0.1541	4	0.0659779
1177	0.1541	4	0.0659779
1178	0.1541	4	0.0659779
1179	0.1541	4	0.0659779
1180	0.1541	4	0.0659779
1181	0.1541	4	0.0659779
1182	0.1541	4	0.0659779
1183	0.1541	4	0.0659779
1184	0.1541	4	0.0659779
1185	0.1541	4	0.0659779
1186	0.1541	4	0.0659779
1187	0.1541	4	0.0659779
1188	0.1541	4	0.0659779
1189	0.1541	4	0.0659779
1190	0.1541	4	0.0659779
1191	0.1541	4	0.0659779
1192	0.1541	4	0.0659779
1193	0.1541	4	0.0659779
1194	0.1541	4	0.0659779
1195	0.1541	4	0.0659779
1196	0.1541	4	0.0659779
1197	0.1541	4	0.0659779
1198	0.1541	4	0.0659779
1199	0.1541	4	0.0659779
1200	0.1541	4	0.0659779
1201	0.1541	4	0.0659779
1202	0.1541	4	0.0659779
1203	0.1541	4	0.0659779
1204	0.1541	4	0.0659779
1205	0.1541	4	0.0659779
1206	0.1541	4	0.0659779
1207	0.1541	4	0.0659779
1208	0.1541	4	0.0659779
1209	0.1541	4	0.0659779
1210	0.1541	4	0.0659779
1211	0.1541	4	0.0659779
1212	0.1541	4	0.0659779
1213	0.1541	4	0.0659779
1214	0.1541	4	0.0659779
1215	0.1541	4	0.0659779
1216	0.1541	4	0.0659779
1217	0.1541	4	0.0659779
1218	0.1541	4	0.0659779
1219	0.1541	4	0.0659779
1220	0.1541	4	0.0659779
1221	0.1541	4	0.0659779
1222	0.1541	4	0.0659779
1223	0.1541	4	0.0659779
1224	0.1541	4	0.0659779
1225	0.1541	4	0.0659779
1226	0.1541	4	0.0659779
1227	0.1541	4	0.0659779
1228	0.1541	4	0.0659779
1229	0.1541	4	0.0659779
1230	0.1541	4	0.0659779
1231	0.1541	4	0.0659779
1232	0.1541	4	0.0659779
1233	0.1541	4	0.0659779
1234	0.1541	4	0.0659779
1235	0.1541	4	0.0659779
1236	0.1541	4	0.0659779
1237	0.1541	4	0.0659779
1238	0.1541	4	0.0659779
1239	0.1541	4	0.0659779
1240	0.1541	4	0.0659779
1241	0.1541	4	0.0659779
1242	0.1541	4	0.0659779
1243	0.1541	4	0.0659779
1244	0.1541	4	0.0659779
1245	0.1541	4	0.0659779
1246	0.1541	4	0.0659779
1247	0.1541	4	0.0659779
1248	0.1541	4	0.0659779
1249	0.1541	4	0.0659779
1250	0.1541	4	0.0659779
1251	0.1541	4	0.0659779
1252	0.1541	4	0.0659779
1253	0.1541	4	0.0659779
1254	0.1541	4	0.0659779
1255	0.1541	4	0.0659779
1256	0.1541	4	0.0659779
1257	0.1541	4	0.0659779
1258	0.1541	4	0.0659779
1259	0.1541	4	0.0659779
1260	0.1541	4	0.0659779
1261	0.1541	4	0.0659779
1262	0.1541	4	0.0659779
1263	0.1541	4	0.0659779
1264	0.1541	4	0.0659779
1265	0.1541	4	0.0659779
1266	0.1541	4	0.0659779
1267	0.1541	4	0.0659779
1268	0.1541	4	0.0659779
1269	0.1541	4	0.0659779
1270	0.1541	4	0.0659779
1271	0.1541	4	0.0659779
1272	0.1541	4	0.0659779
1273	0.1541	4	0.0659779
1274	0.1541	4	0.0659779
1275	0.1541	4	0.0659779
1276	0.1541	4	0.0659779
1277	0.1541	4	0.0659779
1278	0.1541	4	0.0659779
1279	0.1541	4	0.0659779
1280	0.1541	4	0.0659779
1281	0.1541	4	0.0659779
1282	0.1541	4	0.0659779
1283	0.1541	4	0.0659779
1284	0.1541	4	0.0659779
1285	0.1541	4	0.0659779
1286	0.1541	4	0.0659779
1287	0.1541	4	0.0659779
1288	0.1541	4	0.0659779
1289	0.1541	4	0.0659779
1290	0.1541	4	0.0659779
1291	0.1541	4	0.0659779
1292	0.1541	4	0.0659779
1293	0.1541	4	0.0659779
1294	0.1541	4	0.0659779
1295	0.1541	4	0.0659779
1296	0.1541	4	0.0659779
1297	0.1541	4	0.0659779
1298	0.1541	4	0.0659779
1299	0.1541	4	0.0659779
1300	0.1541	4	0.0659779
1301	0.1541	4	0.0659779
1302	0.1541	4	0.0659779
1303	0.1541	4	0.0659779
1304	0.1541	4	0.0659779
1305	0.1541	4	0.0659779
1306	0.1541	4	0.0659779
1307	0.1541	4	0.0659779
1308	0.1541	4	0.0659779
1309	0.1541	4	0.0659779
1310	0.1541	4	0.0659779
1311	0.1541	4	0.0659779
1312	0.1541	4	0.0659779
1313	0.1541	4	0.0659779
1314	0.1541	4	0.0659779
1315	0.1541	4	0.0659779
1316	0.1541	4	0.0659779
1317	0.1541	4	0.0659779
1318	0.1541	4	0.0659779
1319	0.1541	4	0.0659779
1320	0.1541	4	0.0659779
1321	0.1541	4	0.0659779
1322	0.1541	4	0.0659779
1323	0.1541	4	0.0659779
1324	0.1541	4	0.0659779
1325	0.1541	4	0.0659779
1326	0.1541	4	0.0659779
1327	0.1541	4	0.0659779
1328	0.1541	4	0.0659779
1329	0.1541	4	0.0659779
1330	0.1541	4	0.0659779
1331	0.1541	4	0.0659779
1332	0.1541	4	0.0659779
1333	0.1541	4	0.0659779
1334	0.1541	4	0.0659779
1335	0.1541	4	0.0659779
1336	0.1541	4	0.0659779
1337	0.1541	4	0.0659779
1338	0.1541	4	0.0659779
1339	0.1541	4	0.0659779
1340	0.1541	4	0.0659779
1341	0.1541	4	0.0659779
1342	0.1541	4	0.0659779
1343	0.1541	4	0.0659779
1344	0.1541	4	0.0659779
1345	0.1541	4	0.0659779
1346	0.1541	4	0.0659779
1347	0.1541	4	0.0659779
1348	0.1541	4	0.0659779
1349	0.1541	4	0.0659779
1350	0.1541	4	0.0659779
1351	0.1541	4	0.0659779
1352	0.1541	4	0.0659779
1353	0.1541	4	0.0659779
1354	0.1541	4	0.0659779
1355	0.1541	4	0.0659779
1356	0.1541	4	0.0659779
1357	0.1541	4	0.0659779
1358	0.1541	4	0.0659779
1359	0.1541	4	0.0659779
1360	0.1541	4	0.0659779
1361	0.1541	4	0.0659779
1362	0.1541	4	0.0659779
1363	0.1541	4	0.0659779
1364	0.1541	4	0.0659779
1365	0.1541	4	0.0659779
1366	0.1541	4	0.0659779
1367	0.1541	4	0.0659779
1368	0.1541	4	0.0659779
1369	0.1541	4	0.0659779
1370	0.1541	4	0.0659779
1371	0.1541	4	0.0659779
1372	0.1541	4	0.0659779
1373	0.1541	4	0.0659779
1374	0.1541	4	0.0659779
1375	0.1541	4	0.0659779
1376	0.1541	4	0.0659779
1377	0.1541	4	0.0659779
1378	0.1541	4	0.0659779
1379	0.1541	4	0.0659779
1380	0.1541	4	0.0659779
1381	0.1541	4	0.0659779
1382	0.1541	4	0.0659779
1383	0.1541	4	0.0659779
1384	0.1541	4	0.0659779
1385	0.1541	4	0.0659779
1386	0.1541	4	0.0659779
1387	0.1541	4	0.0659779
1388	0.1541	4	0.0659779
1389	0.1541	4	0.0659779
1390	0.1541	4	0.0659779
1391	0.1541	4	0.0659779
1392	0.1541	4	0.0659779
1393	0.1541	4	0.0659779
1394	0.1541	4	0.0659779
1395	0.1541	4	0.0659779
1396	0.1541	4	0.0659779
1397	0.1541	4	0.0659779
1398	0.1541	4	0.0659779
1399	0.1541	4	0.0659779
1400	0.1541	4	0.0659779
1401	0.1541	4	0.0659779
1402	0.1541	4	0.0659779
1403	0.1541	4	0.0659779
1404	0.1541	4	0.0659779
1405	0.1541	4	0.0659779
1406	0.1541	4	0.0659779
1407	0.1541	4	0.0659779
1408	0.1541	4	0.0659779
1409	0.1541	4	0.0659779
1410	0.1541	4	0.0659779
1411	0.1541	4	0.0659779
1412	0.1541	4	0.0659779
1413	0.1541	4	0.0659779
1414	0.1541	4	0.0659779
1415	0.1541	4	0.0659779
1416	0.1541	4	0.0659779
1417	0.1541	4	0.0659779
1418	0.1541	4	0.0659779
1419	0.1541	4	0.0659779
1420	0.1541	4	0.0659779
1421	0.1541	4	0.0659779
1422	0.1541	4	0.0659779
1423	0.1541	4	0.0659779
1424	0.1541	4	0.0659779
1425	0.1541	4	0.0659779
1426	0.1541	4	0.0659779
1427	0.1541	4	0.0659779
1428	0.1541	4	0.0659779
1429	0.1541	4	0.0659779
1430	0.1541	4	0.0659779
1431	0.1541	4	0.0659779
1432	0.1541	4	0.0659779
1433	0.1541	4	0.0659779
1434	0.1541	4	0.0659779
1435	0.1541	4	0.0659779
1436	0.1541	4	0.0659779
1437	0.1541	4	0.0659779
1438	0.1541	4	0.0659779
1439	0.1541	4	0.0659779
1440	0.1541	4	0.0659779
1441	0.1541	4	0.0659779
1442	0.1541	4	0.0659779
1443	0.1541	4	0.0659779
1444	0.1541	4	0.0659779
1445	0.1541	4	0.0659779
1446	0.1541	4	0.0659779
1447	0.1541	4	0.0659779
1448	0.1541	4	0.0659779
1449	0.1541	4	0.0659779
1450	0.1541	4	0.0659779
1451	0.1541	4	0.0659779
1452	0.1541	4	0.0659779
1453	0.1541	4	0.0659779
1454	0.1541	4	0.0659779
1455	0.1541	4	0.0659779
1456	0.1541	4	0.0659779
1457	0.1541	4	0.0659779
1458	0.1541	4	0.0659779
1459	0.1541	4	0.0659779
1460	0.1541	4	0.0659779
1461	0.1541	4	0.0659779
1462	0.1541	4	0.0659779
1463	0.1541	4	0.0659779
1464	0.1541	4	0.0659779
1465	0.1541	4	0.0659779
1466	0.1541	4	0.0659779
1467	0.1541	4	0.0659779
1468	0.1541	4	0.0659779
1469	0.1541	4	0.0659779
1470	0.1541	4	0.0659779
1471	0.1541	4	0.0659779
1472	0.1541	4	0.0659779
1473	0.1541	4	0.0659779
1474	0.1541	4	0.0659779
1475	0.1541	4	0.0659779
1476	0.1541	4	0.0659779
1477	0.1541	4	0.0659779
1478	0.1541	4	0.0659779
1479	0.1541	4	0.0659779
1480	0.1541	4	0.0659779
1481	0.1541	4	0.0659779
1482	0.1541	4	0.0659779
1483	0.1541	4	0.0659779
1484	0.1541	4	0.0659779
1485	0.1541	4	0.0659779
1486	0.1541	4	0.0659779
1487	0.1541	4	0.0659779
1488	0.1541	4	0.0659779
1489	0.1541	4	0.0659779
1490	0.1541	4	0.0659779
1491	0.1541	4	0.0659779
1492	0.1541	4	0.0659779
1493	0.1541	4	0.0659779
1494	0.1541	4	0.0659779
1495	0.1541	4	0.0659779
1496	0.1541	4	0.0659779
1497	0.1541	4	0.0659779
1498	0.1541	4	0.0659779
1499	0.1541	4	0.0659779
1500	0.1541	4	0.0659779
1501	0.1541	4	0.0659779
1502	0.1541	4	0.0659779
1503	0.1541	4	0.0659779
1504	0.1541	4	0.0659779
1505	0.1541	4	0.0659779
1506	0.1541	4	0.0659779
1507	0.1541	4	0.0659779
1508	0.1541	4	0.0659779
1509	0.1541	4	0.0659779
1510	0.1541	4	0.0659779
1511	0.1541	4	0.0659779
1512	0.1541	4	0.0659779
1513	0.1541	4	0.0659779
1514	0.1541	4	0.0659779
1515	0.1541	4	0.0659779
1516	0.1541	4	0.0659779
1517	0.1541	4	0.0659779
1518	0.1541	4	0.0659779
1519	0.1541	4	0.0659779
1520	0.1541	4	0.0659779
1521	0.1541	4	0.0659779
1522	0.1541	4	0.0659779
1523	0.1541	4	0.0659779
1524	0.1541	4	0.0659779
1525	0.1541	4	0.0659779
1526	0.1541	4	0.0659779
1527	0.1541	4	0.0659779
1528	0.1541	4	0.0659779
1529	0.1541	4	0.0659779
1530	0.1541	4	0.0659779
1531	0.1541	4	0.0659779
1532	0.1541	4	0.0659779
1533	0.1541	4	0.0659779
1534	0.1541	4	0.0659779
1535	0.1541	4	0.0659779
1536	0.1541	4	0.0659779
1537	0.1541	4	0.0659779
1538	0.1541	4	0.0659779
1539	0.1541	4	0.0659779
1540	0.1541	4	0.0659779
1541	0.1541	4	0.0659779
1542	0.1541	4	0.0659779
1543	0.1541	4	0.0659779
1544	0.1541	4	0.0659779
1545	0.1541	4	0.0659779
1546	0.1541	4	0.0659779
1547	0.1541	4	0.0659779
1548	0.1541	4	0.0659779
1549	0.1541	4	0.0659779
1550	0.1541	4	0.0659779
1551	0.1541	4	0.0659779
1552	0.1541	4	0.0659779
1553	0.1541	4	0.0659779
1554	0.1541	4	0.0659779
1555	0.1541	4	0.0659779
1556	0.1541	4	0.0659779
1557	0.1541	4	0.0659779
1558	0.1541	4	0.0659779
1559	0.1541	4	0.0659779
1560	0.1541	4	0.0659779
1561	0.1541	4	0.0659779
1562	0.1541	4	0.0659779
1563	0.1541	4	0.0659779
1564	0.1541	4	0.0659779
1565	0.1541	4	0.0659779
1566	0.1541	4	0.0659779
1567	0.1541	4	0.0659779
1568	0.1541	4	0.0659779
1569	0.1541	4	0.0659779
1570	0.1541	4	0.0659779
1571	0.1541	4	0.0659779
1572	0.1541	4	0.0659779
1573	0.1541	4	0.0659779
1574	0.1541	4	0.0659779
1575	0.1541	4	0.0659779
1576	0.1541	4	0.0659779
1577	0.1541	4	0.0659779
1578	0.1541	4	0.0659779
1579	0.1541	4	0.0659779
1580	0.1541	4	0.0659779
1581	0.1541	4	0.0659779
1582	0.1541	4	0.0659779
1583	0.1541	4	0.0659779
1584	0.1541	4	0.0659779
1585	0.1541	4	0.0659779
1586	0.1541	4	0.0659779
1587	0.1541	4	0.0659779
1588	0.1541	4	0.0659779
1589	0.1541	4	0.0659779
1590	0.1541	4	0.0659779
1591	0.1541	4	0.0659779
1592	0.1541	4	0.0659779
1593	0.1541	4	0.0659779
1594	0.1541	4	0.0659779
1595	0.1541	4	0.0659779
1596	0.1541	4	0.0659779
1597	0.1541	4	0.0659779
1598	0.1541	4	0.0659779
1599	0.1541	4	0.0659779
1600	0.1541	4	0.0659779
1601	0.1541	4	0.0659779
1602	0.1541	4	0.0659779
1603	0.1541	4	0.0659779
1604	0.1541	4	0.0659779
1605	0.1541	4	0.0659779
1606	0.1541	4	0.0659779
1607	0.1541	4	0.0659779
1608	0.1541	4	0.0659779
1609	0.1541	4	0.0659779
1610	0.1541	4	0.0659779
1611	0.1541	4	0.0659779
1612	0.1541	4	0.0659779
1613	0.1541	4	0.0659779
1614	0.1541	4	0.0659779
1615	0.1541	4	0.0659779
1616	0.1541	4	0.0659779
1617	0.1541	4	0.0659779
1618	0.1541	4	0.0659779
1619	0.1541	4	0.0659779
1620	0.1541	4	0.0659779
1621	0.1541	4	0.0659779
1622	0.1541	4	0.0659779
1623	0.1541	4	0.0659779
1624	0.1541	4	0.0659779
1625	0.1541	4	0.0659779
1626	0.1541	4	0.0659779
1627	0.1541	4	0.0659779
1628	0.1541	4	0.0659779
1629	0.1541	4	0.0659779
1630	0.1541	4	0.0659779
1631	0.1541	4	0.0659779
1632	0.1541	4	0.0659779
1633	0.1541	4	0.0659779
1634	0.1541	4	0.0659779
1635	0.1541	4	0.0659779
1636	0.1541	4	0.0659779
1637	0.1541	4	0.0659779
1638	0.1541	4	0.0659779
1639	0.1541	4	0.0659779
1640	0.1541	4	0.0659779
1641	0.1541	4	0.0659779
1642	0.1541	4	0.0659779
1643	0.1541	4	0.0659779
1644	0.1541	4	0.0659779
1645	0.1541	4	0.0659779
1646	0.1541	4	0.0659779
1647	0.1541	4	0.0659779
1648	0.1541	4	0.0659779
1649	0.1541	4	0.0659779
1650	0.1541	4	0.0659779
1651	0.1541	4	0.0659779
1652	0.1541	4	0.0659779
1653	0.1541	4	0.0659779
1654	0.1541	4	0.0659779
1655	0.1541	4	0.0659779
1656	0.1541	4	0.0659779
1657	0.1541	4	0.0659779
1658	0.1541	4	0.0659779
1659	0.1541	4	0.0659779
1660	0.1541	4	0.0659779
1661	0.1541	4	0.0659779
1662	0.1541	4	0.0659779
1663	0.1541	4	0.0659779
1664	0.1541	4	0.0659779
1665	0.1541	4	0.0659779
1666	0.1541	4	0.0659779
1667	0.1541	4	0.0659779
1668	0.1541	4	0.0659779
1669	0.1541	4	0.0659779
1670	0.1541	4	0.0659779
1671	0.1541	4	0.0659779
1672	0.1541	4	0.0659779
1673	0.1541	4	0.0659779
1674	0.1541	4	0.0659779
1675	0.1541	4	0.0659779
1676	0.1541	4	0.0659779
1677	0.1541	4	0.0659779
1678	0.1541	4	0.0659779
1679	0.1541	4	0.0659779
1680	0.1541	4	0.0659779
1681	0.1541	4	0.0659779
1682	0.1541	4	0.0659779
1683	0.1541	4	0.0659779
1684	0.1541	4	0.0659779
1685	0.1541	4	0.0659779
1686	0.1541	4	0.0659779
1687	0.1541	4	0.0659779
1688	0.1541	4	0.0659779
1689	0.1541	4	0.0659779
1690	0.1541	4	0.0659779
1691	0.1541	4	0.0659779
1692	0.1541	4	0.0659779
1693	0.1541	4	0.0659779
1694	0.1541	4	0.0659779
1695	0.1541	4	0.0659779
1696	0.1541	4	0.0659779
1697	0.1541	4	0.0659779
1698	0.1541	4	0.0659779
1699	0.1541	4	0.0659779
1700	0.1541	4	0.0659779
1701	0.1541	4	0.0659779
1702	0.1541	4	0.0659779
1703	0.1541	4	0.0659779
1704	0.1541	4	0.0659779
1705	0.1541	4	0.0659779
1706	0.1541	4	0.0659779
1707	0.1541	4	0.0659779
1708	0.1541	4	0.0659779
1709	0.1541	4	0.0659779
1710	0.1541	4	0.0659779
1711	0.1541	4	0.0659779
1712	0.1541	4	0.0659779
1713	0.1541	4	0.0659779
1714	0.1541	4	0.0659779
1715	0.1541	4	0.0659779
1716	0.1541	4	0.0659779
1717	0.1541	4	0.0659779
1718	0.1541	4	0.0659779
1719	0.1541	4	0.0659779
1720	0.1541	4	0.0659779
1721	0.1541	4	0.0659779
1722	0.1541	4	0.0659779
1723	0.1541	4	0.0659779
1724	0.1541	4	0.0659779
1725	0.1541	4	0.0659779
1726	0.1541	4	0.0659779
1727	0.1541	4	0.0659779
1728	0.1541	4	0.0659779
1729	0.1541	4	0.0659779
1730	0.1541	4	0.0659779
1731	0.1541	4	0.0659779
1732	0.1541	4	0.0659779
1733	0.1541	4	0.0659779
1734	0.1541	4	0.0659779
1735	0.1541	4	0.0659779
1736	0.1541	4	0.0659779
1737	0.1541	4	0.0659779
1738	0.1541	4	0.0659779
1739	0.1541	4	0.0659779
1740	0.1541	4	0.0659779
1741	0.1541	4	0.0659779
1742	0.1541	4	0.0659779
1743	0.1541	4	0.0659779
1744	0.1541	4	0.0659779
1745	0.1541	4	0.0659779
1746	0.1541	4	0.0659779
1747	0.1541	4	0.0659779
1748	0.1541	4	0.0659779
1749	0.1541	4	0.0659779
1750	0.1541	4	0.0659779
1751	0.1541	4	0.0659779
1752	0.1541	4	0.0659779
1753	0.1541	4	0.0659779
1754	0.1541	4	0.0659779
1755	0.1541	4	0.0659779
1756	0.1541	4	0.0659779
1757	0.1541	4	0.0659779
1758	0.1541	4	0.0659779
1759	0.1541	4	0.0659779
1760	0.1541	4	0.0659779
1761	0.1541	4	0.0659779
1762	0.1541	4	0.0659779
1763	0.1541	4	0.0659779
1764	0.1541	4	0.0659779
1765	0.1541	4	0.0659779
1766	0.1541	4	0.0659779
1767	0.1541	4	0.0659779
1768	0.1541	4	0.0659779
1769	0.1541	4	0.0659779
1770	0.1541	4	0.0659779
1771	0.1541	4	0.0659779
1772	0.1541	4	0.0659779
1773	0.1541	4	0.0659779
1774	0.1541	4	0.0659779
1775	0.1541	4	0.0659779
1776	0.1541	4	0.0659779
1777	0.1541	4	0.0659779
1778	0.1541	4	0.0659779
1779	0.1541	4	0.0659779
1780	0.1541	4	0.0659779
1781	0.1541	4	0.0659779
1782	0.1541	4	0.0659779
1783	0.1541	4	0.0659779
1784	0.1541	4	0.0659779
1785	0.1541	4	0.0659779
1786	0.1541	4	0.0659779
1787	0.1541	4	0.0659779
1788	0.1541	4	0.0659779
1789	0.1541	4	0.0659779
1790	0.1541	4	0.0659779
1791	0.1541	4	0.0659779
1792	0.1541	4	0.0659779
1793	0.1541	4	0.0659779
1794	0.1541	4	0.0659779
1795	0.1541	4	0.0659779
1796	0.1541	4	0.0659779
1797	0.1541	4	0.0659779
1798	0.1541	4	0.0659779
1799	0.1541	4	0.0659779
1800	0.1541	4	0.0659779
1801	0.1541	4	0.0659779
1802	0.1541	4	0.0659779
1803	0.1541	4	0.0659779
1804	0.1541	4	0.0659779
1805	0.1541	4	0.0659779
1806	0.1541	4	0.0659779
1807	0.1541	4	0.0659779
1808	0.1541	4	0.0659779
1809	0.1541	4	0.0659779
1810	0.1541	4	0.0659779
1811	0.1541	4	0.0659779
1812	0.1541	4	0.0659779
1813	0.1541	4	0.0659779
1814	0.1541	4	0.0659779
1815	0.1541	4	0.0659779
1816	0.1541	4	0.0659779
1817	0.1541	4	0.0659779
1818	0.1541	4	0.0659779
1819	0.1541	4	0.0659779
1820	0.1541	4	0.0659779
1821	0.1541	4	0.0659779
1822	0.1541	4	0.0659779
1823	0.1541	4	0.0659779
1824	0.1541	4	0.0659779
1825	0.1541	4	0.0659779
1826	0.1541	4	0.0659779
1827	0.1541	4	0.0659779
1828	0.1541	4	0.0659779
1829	0.1541	4	0.0659779
1830	0.1541	4	0.0659779
1831	0.1541	4	0.0659779
1832	0.1541	4	0.0659779
1833	0.1541	4	0.0659779
1834	0.1541	4	0.0659779
1835	0.1541	4	0.0659779
1836	0.1541	4	0.0659779
1837	0.1541	4	0.0659779
1838	0.1541	4	0.0659779
1839	0.1541	4	0.0659779
1840	0.1541	4	0.0659779
1841	0.1541	4	0.0659779
1842	0.1541	4	0.0659779
1843	0.1541	4	0.0659779
1844	0.1541	4	0.0659779
1845	0.1541	4	0.0659779
1846	0.1541	4	0.0659779
1847	0.1541	4	0.0659779
1848	0.1541	4	0.0659779
1849	0.1541	4	0.0659779
1850	0.1541	4	0.0659779
1851	0.1541	4	0.0659779
1852	0.1541	4	0.0659779
1853	0.1541	4	0.0659779
1854	0.1541	4	0.0659779
1855	0.1541	4	0.0659779
1856	0.1541	4	0.0659779
1857	0.1541	4	0.0659779
1858	0.1541	4	0.0659779
1859	0.1541	4	0.0659779
1860	0.1541	4	0.0659779
1861	0.1541	4	0.0659779
1862	0.1541	4	0.0659779
1863	0.1541	4	0.0659779
1864	0.1541	4	0.0659779
1865	0.1541	4	0.0659779
1866	0.1541	4	0.0659779
1867	0.1541	4	0.0659779
1868	0.1541	4	0.0659779
1869	0.1541	4	0.0659779
1870	0.1541	4	0.0659779
1871	0.1541	4	0.0659779
1872	0.1541	4	0.0659779
1873	0.1541	4	0.0659779
1874	0.1541	4	0.0659779
1875	0.1541	4	0.0659779
1876	0.1541	4	0.0659779
1877	0.1541	4	0.0659779
1878	0.1541	4	0.0659779
1879	0.1541	4	0.0659779
1880	0.1541	4	0.0659779
1881	0.1541	4	0.0659779
1882	0.1541	4	0.0659779
1883	0.1541	4	0.0659779
1884	0.1541	4	0.0659779
1885	0.1541	4	0.0659779
1886	0.1541	4	0.0659779
1887	0.1541	4	0.0659779
1888	0.1541	4	0.0659779
1889	0.1541	4	0.0659779
1890	0.1541	4	0.0659779
1891	0.1541	4	0.0659779
1892	0.1541	4	0.0659779
1893	0.1541	4	0.0659779
1894	0.1541	4	0.0659779
1895	0.1541	4	0.0659779
1896	0.1541	4	0.0659779
1897	0.1541	4	0.0659779
1898	0.1541	4	0.0659779
1899	0.1541	4	0.0659779
1900	0.1541	4	0.0659779
1901	0.1541	4	0.0659779
1902	0.1541	4	0.0659779
1903	0.1541	4	0.0659779
1904	0.1541	4	0.0659779
1905	0.1541	4	0.0659779
1906	0.1541	4	0.0659779
1907	0.1541	4	0.0659779
1908	0.1541	4	0.0659779
1909	0.1541	4	0.0659779
1910	0.1541	4	0.0659779
1911	0.1541	4	0.0659779
1912	0.1541	4	0.0659779
1913	0.1541	4	0.0659779
1914	0.1541	4	0.0659779
1915	0.1541	4	0.0659779
1916	0.1541	4	0.0659779
1917	0.1541	4	0.0659779
1918	0.1541	4	0.0659779
1919	0.1541	4	0.0659779
1920	0.1541	4	0.0659779
1921	0.1541	4	0.0659779
1922	0.1541	4	0.0659779
1923	0.1541	4	0.0659779
1924	0.1541	4	0.0659779
1925	0.1541	4	0.0659779
1926	0.1541	4	0.0659779
1927	0.1541	4	0.0659779
1928	0.1541	4	0.0659779
1929	0.1541	4	0.0659779
1930	0.1541	4	0.0659779
1931	0.1541	4	0.0659779
1932	0.1541	4	0.0659779
1933	0.1541	4	0.0659779
1934	0.1541	4	0.0659779
1935	0.1541	4	0.0659779
1936	0.1541	4	0.0659779
1937	0.1541	4	0.0659779
1938	0.1541	4	0.0659779
1939	0.1541	4	0.0659779
1940	0.1541	4	0.0659779
1941	0.1541	4	0.0659779
1942	0.1541	4	0.0659779
1943	0.1541	4	0.0659779
1944	0.1541	4	0.0659779
1945	0.1541	4	0.0659779
1946	0.1541	4	0.0659779
1947	0.1541	4	0.0659779
1948	0.1541	4	0.0659779
1949	0.1541	4	0.0659779
1950	0.1541	4	0.0659779
1951	0.1541	4	0.0659779
1952	0.1541	4	0.0659779
1953	0.1541	4	0.0659779
1954	0.1541	4	0.0659779
1955	0.1541	4	0.0659779
1956	0.1541	4	0.0659779
1957	0.1541	4	0.0659779
1958	0.1541	4	0.0659779
1959	0.1541	4	0.0659779
1960	0.1541	4	0.0659779
1961	0.1541	4	0.0659779
1962	0.1541	4	0.0659779
1963	0.1541	4	0.0659779
1964	0.1541	4	0.0659779
1965	0.1541	4	0.0659779
1966	0.1541	4	0.0659779
1967	0.1541	4	0.0659779
1968	0.1541	4	0.0659779
1969	0.1541	4	0.0659779
1970	0.1541	4	0.0659779
1971	0.1541	4	0.0659779
1972	0.1541	4	0.0659779
1973	0.1541	4	0.0659779
1974	0.1541	4	0.0659779
1975	0.1541	4	0.0659779
1976	0.1541	4	0.0659779
1977	0.1541	4	0.0659779
1978	0.1541	4	0.0659779
1979	0.1541	4	0.0659779
1980	0.1541	4	0.0659779
1981	0.1541	4	0.0659779
1982	0.1541	4	0.0659779
1983	0.1541	4	0.0659779
1984	0.1541	4	0.0659779
1985	0.1541	4	0.0659779
1986	0.1541	4	0.0659779
1987	0.1541	4	0.0659779
1988	0.1541	4	0.0659779
1989	0.1541	4	0.0659779
1990	0.1541	4	0.0659779
1991	0.1541	4	0.0659779
1992	0.1541	4	0.0659779
1993	0.1541	4	0.0659779
1994	0.1541	4	0.0659779
1995	0.1541	4	0.0659779
1996	0.1541	4	0.0659779
1997	0.1541	4	0.0659779
1998	0.1541	4	0.0659779
1999	0.1541	4	0.0659779
2000	0.1541	4	0.0659779
[truncated: 3,001 more rows]
