# Supplementary material for: Aspiration-driven co-evolution of cooperation with individual behavioral diversity
Source: PLoS One. 2023 Sep 15;18(9):e0291134. doi: 10.1371/journal.pone.0291134 (PMC10503719; doi:10.1371/journal.pone.0291134)
Supplement: S1 Data — (ZIP) [file pone.0291134.s001.zip › M1/v2-L=200/data/aspiration_time,b=1.49_frequency.txt]

1	0.5	0.5	0
2	0.658544	0.676765	0.465072
3	0.736343	0.801256	0.522926
4	0.761118	0.892403	0.571139
5	0.754236	0.968273	0.593362
6	0.728392	1.03638	0.593261
7	0.694277	1.10454	0.580743
8	0.656239	1.175	0.560554
9	0.616733	1.24476	0.534825
10	0.578123	1.3159	0.504934
11	0.541558	1.38477	0.473534
12	0.507431	1.46343	0.442745
13	0.476205	1.53022	0.412614
14	0.447521	1.59799	0.383743
15	0.421119	1.66743	0.357626
16	0.397157	1.74204	0.332347
17	0.375623	1.81429	0.309133
18	0.355559	1.89164	0.289135
19	0.337193	1.94364	0.27004
20	0.320723	2.02719	0.252578
21	0.305924	2.08411	0.236452
22	0.292265	2.13837	0.221732
23	0.280095	2.18096	0.207983
24	0.269049	2.23462	0.196545
25	0.25903	2.29024	0.185904
26	0.249938	2.35017	0.176354
27	0.241646	2.37068	0.167338
28	0.234301	2.43894	0.159595
29	0.227802	2.46629	0.150992
30	0.22179	2.51777	0.143806
31	0.216057	2.59142	0.138737
32	0.210754	2.66772	0.133067
33	0.20583	2.73009	0.127491
34	0.201618	2.77058	0.122985
35	0.197583	2.81153	0.119029
36	0.193741	2.89475	0.115719
37	0.190144	2.98671	0.112468
38	0.186845	3.03282	0.108397
39	0.183975	3.01425	0.10454
40	0.18138	3.05925	0.101673
41	0.179032	3.10094	0.0994164
42	0.176783	3.09238	0.0970322
43	0.174817	3.13218	0.0950151
44	0.17292	3.17315	0.0929102
45	0.171166	3.23222	0.0916301
46	0.169421	3.29391	0.0902914
47	0.167916	3.30215	0.0882098
48	0.166724	3.30636	0.0863852
49	0.165546	3.33822	0.0848624
50	0.164287	3.40186	0.0841652
51	0.163087	3.42156	0.0834736
52	0.161962	3.47855	0.0824942
53	0.16095	3.51327	0.0814164
54	0.159917	3.56346	0.0807729
55	0.159121	3.57867	0.0795148
56	0.158201	3.65068	0.0789082
57	0.157358	3.67051	0.0776875
58	0.156582	3.68738	0.0767883
59	0.155882	3.72533	0.0761475
60	0.155156	3.75781	0.076091
61	0.154618	3.76372	0.0755058
62	0.153984	3.79745	0.0747842
63	0.153365	3.82257	0.0740847
64	0.152809	3.82398	0.0734856
65	0.152404	3.80348	0.0727535
66	0.152036	3.80841	0.0720788
67	0.151761	3.8045	0.0715974
68	0.151402	3.82949	0.0713535
69	0.151034	3.83528	0.0714281
70	0.150721	3.86133	0.0711271
71	0.150373	3.88411	0.0707693
72	0.150049	3.89703	0.0704567
73	0.149815	3.87332	0.0705268
74	0.149567	3.86753	0.0703965
75	0.149358	3.88214	0.0700672
76	0.149163	3.88324	0.0698448
77	0.149008	3.87396	0.0693008
78	0.148879	3.87874	0.0690662
79	0.148787	3.87644	0.0689243
80	0.148714	3.88039	0.0687651
81	0.148657	3.86128	0.0685348
82	0.148569	3.87464	0.0687401
83	0.148541	3.84607	0.0685516
84	0.148551	3.82854	0.0682692
85	0.148544	3.83321	0.0682563
86	0.148517	3.82456	0.0685133
87	0.148433	3.84037	0.068758
88	0.148378	3.84699	0.0687518
89	0.148333	3.84236	0.0688056
90	0.148261	3.86028	0.0688304
91	0.148165	3.8775	0.0689469
92	0.148069	3.90101	0.0689365
93	0.148022	3.90135	0.0687842
94	0.147983	3.87111	0.0685081
95	0.147933	3.88572	0.0686332
96	0.147841	3.90092	0.0685103
97	0.14778	3.88904	0.0683082
98	0.147804	3.89473	0.0681143
99	0.147775	3.88951	0.0680013
100	0.147798	3.88923	0.0679323
101	0.147815	3.89169	0.0678974
102	0.147782	3.90459	0.0681764
103	0.147774	3.9306	0.0683074
104	0.147731	3.94377	0.068185
105	0.147707	3.94444	0.0681459
106	0.147698	3.93465	0.0680463
107	0.147675	3.9295	0.0680325
108	0.147662	3.93703	0.06786
109	0.147653	3.9412	0.0680599
110	0.147638	3.94373	0.0679911
111	0.147616	3.94285	0.0681856
112	0.147577	3.95237	0.0681447
113	0.147554	3.95206	0.0681272
114	0.147528	3.95409	0.0679597
115	0.147525	3.95917	0.0679494
116	0.147509	3.95071	0.0678119
117	0.147489	3.95225	0.0677602
118	0.147479	3.96369	0.0677083
119	0.147477	3.97352	0.0677006
120	0.147471	3.97138	0.0676392
121	0.147468	3.97261	0.0676109
122	0.147454	3.97713	0.0676014
123	0.14743	3.98394	0.0676356
124	0.147414	3.99113	0.0676699
125	0.14742	3.97212	0.0675725
126	0.147434	3.9539	0.0674703
127	0.147446	3.95248	0.0675127
128	0.147458	3.96519	0.0675567
129	0.147475	3.9632	0.0675156
130	0.147496	3.96497	0.0675002
131	0.147518	3.96665	0.0674875
132	0.147516	3.96994	0.0675159
133	0.147515	3.97386	0.0675332
134	0.147519	3.97865	0.0675367
135	0.14752	3.97934	0.0675234
136	0.147533	3.9806	0.0675107
137	0.147554	3.97231	0.067505
138	0.147565	3.97781	0.0675019
139	0.147562	3.98173	0.0675168
140	0.147566	3.9823	0.0675089
141	0.147568	3.98707	0.0675111
142	0.147572	3.98592	0.0675391
143	0.147571	3.99095	0.067533
144	0.147592	3.98211	0.0674395
145	0.147606	3.98306	0.0674335
146	0.147611	3.98357	0.0674285
147	0.147622	3.98432	0.067423
148	0.147644	3.98264	0.0674815
149	0.147645	3.98286	0.0674774
150	0.147647	3.98324	0.0674714
151	0.14766	3.97924	0.0674691
152	0.147663	3.97957	0.0674651
153	0.147672	3.98017	0.0674621
154	0.147674	3.98035	0.06746
155	0.147678	3.98063	0.0674582
156	0.147681	3.9856	0.0674572
157	0.147682	3.98578	0.0674546
158	0.147689	3.98491	0.0674798
159	0.147692	3.98975	0.067482
160	0.147696	3.99	0.0674808
161	0.147699	3.99024	0.0674788
162	0.147701	3.99041	0.0674774
163	0.1477	3.99052	0.067474
164	0.147703	3.99075	0.0674721
165	0.147711	3.99332	0.067527
166	0.147712	3.99822	0.0675259
167	0.147708	3.99825	0.0675212
168	0.147708	3.99848	0.0675168
169	0.147709	3.99873	0.067512
170	0.147708	3.99895	0.0675065
171	0.147707	3.99904	0.0675037
172	0.147708	3.99922	0.0675007
173	0.147706	3.99925	0.0674982
174	0.147706	3.99934	0.0674961
175	0.147706	3.99947	0.0674936
176	0.147707	3.99956	0.0674931
177	0.147707	3.99963	0.0674912
178	0.147706	3.99964	0.0674906
179	0.147705	3.99964	0.0674894
180	0.147705	3.99965	0.0674888
181	0.147706	3.99973	0.0674878
182	0.147705	3.99975	0.0674869
183	0.147704	3.99977	0.0674856
184	0.147703	3.9998	0.0674842
185	0.147703	3.99982	0.0674834
186	0.147703	3.99983	0.0674827
187	0.147702	3.99984	0.0674818
188	0.147702	3.99986	0.0674813
189	0.147701	3.99987	0.0674805
190	0.147701	3.99988	0.06748
191	0.147701	3.99989	0.0674798
192	0.147701	3.9999	0.0674795
193	0.147701	3.9999	0.0674792
194	0.147701	3.99991	0.067479
195	0.147701	3.99991	0.0674789
196	0.147701	3.99992	0.0674788
197	0.147701	3.99993	0.0674787
198	0.147701	3.99993	0.0674786
199	0.147701	3.99994	0.0674784
200	0.147701	3.99994	0.0674783
201	0.147701	3.99995	0.0674782
202	0.147701	3.99996	0.0674781
203	0.147701	3.99996	0.0674781
204	0.147701	3.99996	0.0674781
205	0.147701	3.99996	0.067478
206	0.1477	3.99996	0.0674778
207	0.147701	3.99996	0.0674778
208	0.1477	3.99997	0.0674777
209	0.1477	3.99997	0.0674774
210	0.1477	3.99997	0.0674774
211	0.1477	3.99998	0.0674773
212	0.1477	3.99998	0.0674773
213	0.1477	3.99998	0.0674772
214	0.1477	3.99999	0.0674772
215	0.1477	3.99999	0.0674771
216	0.1477	3.99999	0.067477
217	0.1477	3.99999	0.067477
218	0.1477	3.99999	0.067477
219	0.1477	3.99999	0.0674769
220	0.1477	3.99999	0.0674768
221	0.1477	3.99999	0.0674768
222	0.1477	3.99999	0.0674768
223	0.1477	3.99999	0.0674767
224	0.1477	3.99999	0.0674767
225	0.1477	3.99999	0.0674767
226	0.1477	3.99999	0.0674767
227	0.1477	3.99999	0.0674767
228	0.1477	4	0.0674767
229	0.1477	4	0.0674766
230	0.1477	4	0.0674766
231	0.1477	4	0.0674766
232	0.1477	4	0.0674766
233	0.1477	4	0.0674766
234	0.1477	4	0.0674766
235	0.1477	4	0.0674766
236	0.1477	4	0.0674766
237	0.1477	4	0.0674766
238	0.1477	4	0.0674766
239	0.1477	4	0.0674766
240	0.1477	4	0.0674766
241	0.1477	4	0.0674766
242	0.1477	4	0.0674766
243	0.1477	4	0.0674766
244	0.1477	4	0.0674765
245	0.1477	4	0.0674765
246	0.1477	4	0.0674765
247	0.1477	4	0.0674765
248	0.1477	4	0.0674765
249	0.1477	4	0.0674765
250	0.1477	4	0.0674765
251	0.1477	4	0.0674765
252	0.1477	4	0.0674765
253	0.1477	4	0.0674765
254	0.1477	4	0.0674765
255	0.1477	4	0.0674765
256	0.1477	4	0.0674765
257	0.1477	4	0.0674765
258	0.1477	4	0.0674765
259	0.1477	4	0.0674765
260	0.1477	4	0.0674765
261	0.1477	4	0.0674765
262	0.1477	4	0.0674765
263	0.1477	4	0.0674765
264	0.1477	4	0.0674765
265	0.1477	4	0.0674765
266	0.1477	4	0.0674765
267	0.1477	4	0.0674765
268	0.1477	4	0.0674765
269	0.1477	4	0.0674765
270	0.1477	4	0.0674765
271	0.1477	4	0.0674765
272	0.1477	4	0.0674765
273	0.1477	4	0.0674765
274	0.1477	4	0.0674765
275	0.1477	4	0.0674765
276	0.1477	4	0.0674765
277	0.1477	4	0.0674765
278	0.1477	4	0.0674765
279	0.1477	4	0.0674765
280	0.1477	4	0.0674765
281	0.1477	4	0.0674765
282	0.1477	4	0.0674765
283	0.1477	4	0.0674765
284	0.1477	4	0.0674765
285	0.1477	4	0.0674765
286	0.1477	4	0.0674765
287	0.1477	4	0.0674765
288	0.1477	4	0.0674765
289	0.1477	4	0.0674765
290	0.1477	4	0.0674765
291	0.1477	4	0.0674765
292	0.1477	4	0.0674765
293	0.1477	4	0.0674765
294	0.1477	4	0.0674765
295	0.1477	4	0.0674765
296	0.1477	4	0.0674765
297	0.1477	4	0.0674765
298	0.1477	4	0.0674765
299	0.1477	4	0.0674765
300	0.1477	4	0.0674765
301	0.1477	4	0.0674765
302	0.1477	4	0.0674765
303	0.1477	4	0.0674765
304	0.1477	4	0.0674765
305	0.1477	4	0.0674765
306	0.1477	4	0.0674765
307	0.1477	4	0.0674765
308	0.1477	4	0.0674765
309	0.1477	4	0.0674765
310	0.1477	4	0.0674765
311	0.1477	4	0.0674765
312	0.1477	4	0.0674765
313	0.1477	4	0.0674765
314	0.1477	4	0.0674765
315	0.1477	4	0.0674765
316	0.1477	4	0.0674765
317	0.1477	4	0.0674765
318	0.1477	4	0.0674765
319	0.1477	4	0.0674765
320	0.1477	4	0.0674765
321	0.1477	4	0.0674765
322	0.1477	4	0.0674765
323	0.1477	4	0.0674765
324	0.1477	4	0.0674765
325	0.1477	4	0.0674765
326	0.1477	4	0.0674765
327	0.1477	4	0.0674765
328	0.1477	4	0.0674765
329	0.1477	4	0.0674765
330	0.1477	4	0.0674765
331	0.1477	4	0.0674765
332	0.1477	4	0.0674765
333	0.1477	4	0.0674765
334	0.1477	4	0.0674765
335	0.1477	4	0.0674765
336	0.1477	4	0.0674765
337	0.1477	4	0.0674765
338	0.1477	4	0.0674765
339	0.1477	4	0.0674765
340	0.1477	4	0.0674765
341	0.1477	4	0.0674765
342	0.1477	4	0.0674765
343	0.1477	4	0.0674765
344	0.1477	4	0.0674765
345	0.1477	4	0.0674765
346	0.1477	4	0.0674765
347	0.1477	4	0.0674765
348	0.1477	4	0.0674765
349	0.1477	4	0.0674765
350	0.1477	4	0.0674765
351	0.1477	4	0.0674765
352	0.1477	4	0.0674765
353	0.1477	4	0.0674765
354	0.1477	4	0.0674765
355	0.1477	4	0.0674765
356	0.1477	4	0.0674765
357	0.1477	4	0.0674765
358	0.1477	4	0.0674765
359	0.1477	4	0.0674765
360	0.1477	4	0.0674765
361	0.1477	4	0.0674765
362	0.1477	4	0.0674765
363	0.1477	4	0.0674765
364	0.1477	4	0.0674765
365	0.1477	4	0.0674765
366	0.1477	4	0.0674765
367	0.1477	4	0.0674765
368	0.1477	4	0.0674765
369	0.1477	4	0.0674765
370	0.1477	4	0.0674765
371	0.1477	4	0.0674765
372	0.1477	4	0.0674765
373	0.1477	4	0.0674765
374	0.1477	4	0.0674765
375	0.1477	4	0.0674765
376	0.1477	4	0.0674765
377	0.1477	4	0.0674765
378	0.1477	4	0.0674765
379	0.1477	4	0.0674765
380	0.1477	4	0.0674765
381	0.1477	4	0.0674765
382	0.1477	4	0.0674765
383	0.1477	4	0.0674765
384	0.1477	4	0.0674765
385	0.1477	4	0.0674765
386	0.1477	4	0.0674765
387	0.1477	4	0.0674765
388	0.1477	4	0.0674765
389	0.1477	4	0.0674765
390	0.1477	4	0.0674765
391	0.1477	4	0.0674765
392	0.1477	4	0.0674765
393	0.1477	4	0.0674765
394	0.1477	4	0.0674765
395	0.1477	4	0.0674765
396	0.1477	4	0.0674765
397	0.1477	4	0.0674765
398	0.1477	4	0.0674765
399	0.1477	4	0.0674765
400	0.1477	4	0.0674765
401	0.1477	4	0.0674765
402	0.1477	4	0.0674765
403	0.1477	4	0.0674765
404	0.1477	4	0.0674765
405	0.1477	4	0.0674765
406	0.1477	4	0.0674765
407	0.1477	4	0.0674765
408	0.1477	4	0.0674765
409	0.1477	4	0.0674765
410	0.1477	4	0.0674765
411	0.1477	4	0.0674765
412	0.1477	4	0.0674765
413	0.1477	4	0.0674765
414	0.1477	4	0.0674765
415	0.1477	4	0.0674765
416	0.1477	4	0.0674765
417	0.1477	4	0.0674765
418	0.1477	4	0.0674765
419	0.1477	4	0.0674765
420	0.1477	4	0.0674765
421	0.1477	4	0.0674765
422	0.1477	4	0.0674765
423	0.1477	4	0.0674765
424	0.1477	4	0.0674765
425	0.1477	4	0.0674765
426	0.1477	4	0.0674765
427	0.1477	4	0.0674765
428	0.1477	4	0.0674765
429	0.1477	4	0.0674765
430	0.1477	4	0.0674765
431	0.1477	4	0.0674765
432	0.1477	4	0.0674765
433	0.1477	4	0.0674765
434	0.1477	4	0.0674765
435	0.1477	4	0.0674765
436	0.1477	4	0.0674765
437	0.1477	4	0.0674765
438	0.1477	4	0.0674765
439	0.1477	4	0.0674765
440	0.1477	4	0.0674765
441	0.1477	4	0.0674765
442	0.1477	4	0.0674765
443	0.1477	4	0.0674765
444	0.1477	4	0.0674765
445	0.1477	4	0.0674765
446	0.1477	4	0.0674765
447	0.1477	4	0.0674765
448	0.1477	4	0.0674765
449	0.1477	4	0.0674765
450	0.1477	4	0.0674765
451	0.1477	4	0.0674765
452	0.1477	4	0.0674765
453	0.1477	4	0.0674765
454	0.1477	4	0.0674765
455	0.1477	4	0.0674765
456	0.1477	4	0.0674765
457	0.1477	4	0.0674765
458	0.1477	4	0.0674765
459	0.1477	4	0.0674765
460	0.1477	4	0.0674765
461	0.1477	4	0.0674765
462	0.1477	4	0.0674765
463	0.1477	4	0.0674765
464	0.1477	4	0.0674765
465	0.1477	4	0.0674765
466	0.1477	4	0.0674765
467	0.1477	4	0.0674765
468	0.1477	4	0.0674765
469	0.1477	4	0.0674765
470	0.1477	4	0.0674765
471	0.1477	4	0.0674765
472	0.1477	4	0.0674765
473	0.1477	4	0.0674765
474	0.1477	4	0.0674765
475	0.1477	4	0.0674765
476	0.1477	4	0.0674765
477	0.1477	4	0.0674765
478	0.1477	4	0.0674765
479	0.1477	4	0.0674765
480	0.1477	4	0.0674765
481	0.1477	4	0.0674765
482	0.1477	4	0.0674765
483	0.1477	4	0.0674765
484	0.1477	4	0.0674765
485	0.1477	4	0.0674765
486	0.1477	4	0.0674765
487	0.1477	4	0.0674765
488	0.1477	4	0.0674765
489	0.1477	4	0.0674765
490	0.1477	4	0.0674765
491	0.1477	4	0.0674765
492	0.1477	4	0.0674765
493	0.1477	4	0.0674765
494	0.1477	4	0.0674765
495	0.1477	4	0.0674765
496	0.1477	4	0.0674765
497	0.1477	4	0.0674765
498	0.1477	4	0.0674765
499	0.1477	4	0.0674765
500	0.1477	4	0.0674765
501	0.1477	4	0.0674765
502	0.1477	4	0.0674765
503	0.1477	4	0.0674765
504	0.1477	4	0.0674765
505	0.1477	4	0.0674765
506	0.1477	4	0.0674765
507	0.1477	4	0.0674765
508	0.1477	4	0.0674765
509	0.1477	4	0.0674765
510	0.1477	4	0.0674765
511	0.1477	4	0.0674765
512	0.1477	4	0.0674765
513	0.1477	4	0.0674765
514	0.1477	4	0.0674765
515	0.1477	4	0.0674765
516	0.1477	4	0.0674765
517	0.1477	4	0.0674765
518	0.1477	4	0.0674765
519	0.1477	4	0.0674765
520	0.1477	4	0.0674765
521	0.1477	4	0.0674765
522	0.1477	4	0.0674765
523	0.1477	4	0.0674765
524	0.1477	4	0.0674765
525	0.1477	4	0.0674765
526	0.1477	4	0.0674765
527	0.1477	4	0.0674765
528	0.1477	4	0.0674765
529	0.1477	4	0.0674765
530	0.1477	4	0.0674765
531	0.1477	4	0.0674765
532	0.1477	4	0.0674765
533	0.1477	4	0.0674765
534	0.1477	4	0.0674765
535	0.1477	4	0.0674765
536	0.1477	4	0.0674765
537	0.1477	4	0.0674765
538	0.1477	4	0.0674765
539	0.1477	4	0.0674765
540	0.1477	4	0.0674765
541	0.1477	4	0.0674765
542	0.1477	4	0.0674765
543	0.1477	4	0.0674765
544	0.1477	4	0.0674765
545	0.1477	4	0.0674765
546	0.1477	4	0.0674765
547	0.1477	4	0.0674765
548	0.1477	4	0.0674765
549	0.1477	4	0.0674765
550	0.1477	4	0.0674765
551	0.1477	4	0.0674765
552	0.1477	4	0.0674765
553	0.1477	4	0.0674765
554	0.1477	4	0.0674765
555	0.1477	4	0.0674765
556	0.1477	4	0.0674765
557	0.1477	4	0.0674765
558	0.1477	4	0.0674765
559	0.1477	4	0.0674765
560	0.1477	4	0.0674765
561	0.1477	4	0.0674765
562	0.1477	4	0.0674765
563	0.1477	4	0.0674765
564	0.1477	4	0.0674765
565	0.1477	4	0.0674765
566	0.1477	4	0.0674765
567	0.1477	4	0.0674765
568	0.1477	4	0.0674765
569	0.1477	4	0.0674765
570	0.1477	4	0.0674765
571	0.1477	4	0.0674765
572	0.1477	4	0.0674765
573	0.1477	4	0.0674765
574	0.1477	4	0.0674765
575	0.1477	4	0.0674765
576	0.1477	4	0.0674765
577	0.1477	4	0.0674765
578	0.1477	4	0.0674765
579	0.1477	4	0.0674765
580	0.1477	4	0.0674765
581	0.1477	4	0.0674765
582	0.1477	4	0.0674765
583	0.1477	4	0.0674765
584	0.1477	4	0.0674765
585	0.1477	4	0.0674765
586	0.1477	4	0.0674765
587	0.1477	4	0.0674765
588	0.1477	4	0.0674765
589	0.1477	4	0.0674765
590	0.1477	4	0.0674765
591	0.1477	4	0.0674765
592	0.1477	4	0.0674765
593	0.1477	4	0.0674765
594	0.1477	4	0.0674765
595	0.1477	4	0.0674765
596	0.1477	4	0.0674765
597	0.1477	4	0.0674765
598	0.1477	4	0.0674765
599	0.1477	4	0.0674765
600	0.1477	4	0.0674765
601	0.1477	4	0.0674765
602	0.1477	4	0.0674765
603	0.1477	4	0.0674765
604	0.1477	4	0.0674765
605	0.1477	4	0.0674765
606	0.1477	4	0.0674765
607	0.1477	4	0.0674765
608	0.1477	4	0.0674765
609	0.1477	4	0.0674765
610	0.1477	4	0.0674765
611	0.1477	4	0.0674765
612	0.1477	4	0.0674765
613	0.1477	4	0.0674765
614	0.1477	4	0.0674765
615	0.1477	4	0.0674765
616	0.1477	4	0.0674765
617	0.1477	4	0.0674765
618	0.1477	4	0.0674765
619	0.1477	4	0.0674765
620	0.1477	4	0.0674765
621	0.1477	4	0.0674765
622	0.1477	4	0.0674765
623	0.1477	4	0.0674765
624	0.1477	4	0.0674765
625	0.1477	4	0.0674765
626	0.1477	4	0.0674765
627	0.1477	4	0.0674765
628	0.1477	4	0.0674765
629	0.1477	4	0.0674765
630	0.1477	4	0.0674765
631	0.1477	4	0.0674765
632	0.1477	4	0.0674765
633	0.1477	4	0.0674765
634	0.1477	4	0.0674765
635	0.1477	4	0.0674765
636	0.1477	4	0.0674765
637	0.1477	4	0.0674765
638	0.1477	4	0.0674765
639	0.1477	4	0.0674765
640	0.1477	4	0.0674765
641	0.1477	4	0.0674765
642	0.1477	4	0.0674765
643	0.1477	4	0.0674765
644	0.1477	4	0.0674765
645	0.1477	4	0.0674765
646	0.1477	4	0.0674765
647	0.1477	4	0.0674765
648	0.1477	4	0.0674765
649	0.1477	4	0.0674765
650	0.1477	4	0.0674765
651	0.1477	4	0.0674765
652	0.1477	4	0.0674765
653	0.1477	4	0.0674765
654	0.1477	4	0.0674765
655	0.1477	4	0.0674765
656	0.1477	4	0.0674765
657	0.1477	4	0.0674765
658	0.1477	4	0.0674765
659	0.1477	4	0.0674765
660	0.1477	4	0.0674765
661	0.1477	4	0.0674765
662	0.1477	4	0.0674765
663	0.1477	4	0.0674765
664	0.1477	4	0.0674765
665	0.1477	4	0.0674765
666	0.1477	4	0.0674765
667	0.1477	4	0.0674765
668	0.1477	4	0.0674765
669	0.1477	4	0.0674765
670	0.1477	4	0.0674765
671	0.1477	4	0.0674765
672	0.1477	4	0.0674765
673	0.1477	4	0.0674765
674	0.1477	4	0.0674765
675	0.1477	4	0.0674765
676	0.1477	4	0.0674765
677	0.1477	4	0.0674765
678	0.1477	4	0.0674765
679	0.1477	4	0.0674765
680	0.1477	4	0.0674765
681	0.1477	4	0.0674765
682	0.1477	4	0.0674765
683	0.1477	4	0.0674765
684	0.1477	4	0.0674765
685	0.1477	4	0.0674765
686	0.1477	4	0.0674765
687	0.1477	4	0.0674765
688	0.1477	4	0.0674765
689	0.1477	4	0.0674765
690	0.1477	4	0.0674765
691	0.1477	4	0.0674765
692	0.1477	4	0.0674765
693	0.1477	4	0.0674765
694	0.1477	4	0.0674765
695	0.1477	4	0.0674765
696	0.1477	4	0.0674765
697	0.1477	4	0.0674765
698	0.1477	4	0.0674765
699	0.1477	4	0.0674765
700	0.1477	4	0.0674765
701	0.1477	4	0.0674765
702	0.1477	4	0.0674765
703	0.1477	4	0.0674765
704	0.1477	4	0.0674765
705	0.1477	4	0.0674765
706	0.1477	4	0.0674765
707	0.1477	4	0.0674765
708	0.1477	4	0.0674765
709	0.1477	4	0.0674765
710	0.1477	4	0.0674765
711	0.1477	4	0.0674765
712	0.1477	4	0.0674765
713	0.1477	4	0.0674765
714	0.1477	4	0.0674765
715	0.1477	4	0.0674765
716	0.1477	4	0.0674765
717	0.1477	4	0.0674765
718	0.1477	4	0.0674765
719	0.1477	4	0.0674765
720	0.1477	4	0.0674765
721	0.1477	4	0.0674765
722	0.1477	4	0.0674765
723	0.1477	4	0.0674765
724	0.1477	4	0.0674765
725	0.1477	4	0.0674765
726	0.1477	4	0.0674765
727	0.1477	4	0.0674765
728	0.1477	4	0.0674765
729	0.1477	4	0.0674765
730	0.1477	4	0.0674765
731	0.1477	4	0.0674765
732	0.1477	4	0.0674765
733	0.1477	4	0.0674765
734	0.1477	4	0.0674765
735	0.1477	4	0.0674765
736	0.1477	4	0.0674765
737	0.1477	4	0.0674765
738	0.1477	4	0.0674765
739	0.1477	4	0.0674765
740	0.1477	4	0.0674765
741	0.1477	4	0.0674765
742	0.1477	4	0.0674765
743	0.1477	4	0.0674765
744	0.1477	4	0.0674765
745	0.1477	4	0.0674765
746	0.1477	4	0.0674765
747	0.1477	4	0.0674765
748	0.1477	4	0.0674765
749	0.1477	4	0.0674765
750	0.1477	4	0.0674765
751	0.1477	4	0.0674765
752	0.1477	4	0.0674765
753	0.1477	4	0.0674765
754	0.1477	4	0.0674765
755	0.1477	4	0.0674765
756	0.1477	4	0.0674765
757	0.1477	4	0.0674765
758	0.1477	4	0.0674765
759	0.1477	4	0.0674765
760	0.1477	4	0.0674765
761	0.1477	4	0.0674765
762	0.1477	4	0.0674765
763	0.1477	4	0.0674765
764	0.1477	4	0.0674765
765	0.1477	4	0.0674765
766	0.1477	4	0.0674765
767	0.1477	4	0.0674765
768	0.1477	4	0.0674765
769	0.1477	4	0.0674765
770	0.1477	4	0.0674765
771	0.1477	4	0.0674765
772	0.1477	4	0.0674765
773	0.1477	4	0.0674765
774	0.1477	4	0.0674765
775	0.1477	4	0.0674765
776	0.1477	4	0.0674765
777	0.1477	4	0.0674765
778	0.1477	4	0.0674765
779	0.1477	4	0.0674765
780	0.1477	4	0.0674765
781	0.1477	4	0.0674765
782	0.1477	4	0.0674765
783	0.1477	4	0.0674765
784	0.1477	4	0.0674765
785	0.1477	4	0.0674765
786	0.1477	4	0.0674765
787	0.1477	4	0.0674765
788	0.1477	4	0.0674765
789	0.1477	4	0.0674765
790	0.1477	4	0.0674765
791	0.1477	4	0.0674765
792	0.1477	4	0.0674765
793	0.1477	4	0.0674765
794	0.1477	4	0.0674765
795	0.1477	4	0.0674765
796	0.1477	4	0.0674765
797	0.1477	4	0.0674765
798	0.1477	4	0.0674765
799	0.1477	4	0.0674765
800	0.1477	4	0.0674765
801	0.1477	4	0.0674765
802	0.1477	4	0.0674765
803	0.1477	4	0.0674765
804	0.1477	4	0.0674765
805	0.1477	4	0.0674765
806	0.1477	4	0.0674765
807	0.1477	4	0.0674765
808	0.1477	4	0.0674765
809	0.1477	4	0.0674765
810	0.1477	4	0.0674765
811	0.1477	4	0.0674765
812	0.1477	4	0.0674765
813	0.1477	4	0.0674765
814	0.1477	4	0.0674765
815	0.1477	4	0.0674765
816	0.1477	4	0.0674765
817	0.1477	4	0.0674765
818	0.1477	4	0.0674765
819	0.1477	4	0.0674765
820	0.1477	4	0.0674765
821	0.1477	4	0.0674765
822	0.1477	4	0.0674765
823	0.1477	4	0.0674765
824	0.1477	4	0.0674765
825	0.1477	4	0.0674765
826	0.1477	4	0.0674765
827	0.1477	4	0.0674765
828	0.1477	4	0.0674765
829	0.1477	4	0.0674765
830	0.1477	4	0.0674765
831	0.1477	4	0.0674765
832	0.1477	4	0.0674765
833	0.1477	4	0.0674765
834	0.1477	4	0.0674765
835	0.1477	4	0.0674765
836	0.1477	4	0.0674765
837	0.1477	4	0.0674765
838	0.1477	4	0.0674765
839	0.1477	4	0.0674765
840	0.1477	4	0.0674765
841	0.1477	4	0.0674765
842	0.1477	4	0.0674765
843	0.1477	4	0.0674765
844	0.1477	4	0.0674765
845	0.1477	4	0.0674765
846	0.1477	4	0.0674765
847	0.1477	4	0.0674765
848	0.1477	4	0.0674765
849	0.1477	4	0.0674765
850	0.1477	4	0.0674765
851	0.1477	4	0.0674765
852	0.1477	4	0.0674765
853	0.1477	4	0.0674765
854	0.1477	4	0.0674765
855	0.1477	4	0.0674765
856	0.1477	4	0.0674765
857	0.1477	4	0.0674765
858	0.1477	4	0.0674765
859	0.1477	4	0.0674765
860	0.1477	4	0.0674765
861	0.1477	4	0.0674765
862	0.1477	4	0.0674765
863	0.1477	4	0.0674765
864	0.1477	4	0.0674765
865	0.1477	4	0.0674765
866	0.1477	4	0.0674765
867	0.1477	4	0.0674765
868	0.1477	4	0.0674765
869	0.1477	4	0.0674765
870	0.1477	4	0.0674765
871	0.1477	4	0.0674765
872	0.1477	4	0.0674765
873	0.1477	4	0.0674765
874	0.1477	4	0.0674765
875	0.1477	4	0.0674765
876	0.1477	4	0.0674765
877	0.1477	4	0.0674765
878	0.1477	4	0.0674765
879	0.1477	4	0.0674765
880	0.1477	4	0.0674765
881	0.1477	4	0.0674765
882	0.1477	4	0.0674765
883	0.1477	4	0.0674765
884	0.1477	4	0.0674765
885	0.1477	4	0.0674765
886	0.1477	4	0.0674765
887	0.1477	4	0.0674765
888	0.1477	4	0.0674765
889	0.1477	4	0.0674765
890	0.1477	4	0.0674765
891	0.1477	4	0.0674765
892	0.1477	4	0.0674765
893	0.1477	4	0.0674765
894	0.1477	4	0.0674765
895	0.1477	4	0.0674765
896	0.1477	4	0.0674765
897	0.1477	4	0.0674765
898	0.1477	4	0.0674765
899	0.1477	4	0.0674765
900	0.1477	4	0.0674765
901	0.1477	4	0.0674765
902	0.1477	4	0.0674765
903	0.1477	4	0.0674765
904	0.1477	4	0.0674765
905	0.1477	4	0.0674765
906	0.1477	4	0.0674765
907	0.1477	4	0.0674765
908	0.1477	4	0.0674765
909	0.1477	4	0.0674765
910	0.1477	4	0.0674765
911	0.1477	4	0.0674765
912	0.1477	4	0.0674765
913	0.1477	4	0.0674765
914	0.1477	4	0.0674765
915	0.1477	4	0.0674765
916	0.1477	4	0.0674765
917	0.1477	4	0.0674765
918	0.1477	4	0.0674765
919	0.1477	4	0.0674765
920	0.1477	4	0.0674765
921	0.1477	4	0.0674765
922	0.1477	4	0.0674765
923	0.1477	4	0.0674765
924	0.1477	4	0.0674765
925	0.1477	4	0.0674765
926	0.1477	4	0.0674765
927	0.1477	4	0.0674765
928	0.1477	4	0.0674765
929	0.1477	4	0.0674765
930	0.1477	4	0.0674765
931	0.1477	4	0.0674765
932	0.1477	4	0.0674765
933	0.1477	4	0.0674765
934	0.1477	4	0.0674765
935	0.1477	4	0.0674765
936	0.1477	4	0.0674765
937	0.1477	4	0.0674765
938	0.1477	4	0.0674765
939	0.1477	4	0.0674765
940	0.1477	4	0.0674765
941	0.1477	4	0.0674765
942	0.1477	4	0.0674765
943	0.1477	4	0.0674765
944	0.1477	4	0.0674765
945	0.1477	4	0.0674765
946	0.1477	4	0.0674765
947	0.1477	4	0.0674765
948	0.1477	4	0.0674765
949	0.1477	4	0.0674765
950	0.1477	4	0.0674765
951	0.1477	4	0.0674765
952	0.1477	4	0.0674765
953	0.1477	4	0.0674765
954	0.1477	4	0.0674765
955	0.1477	4	0.0674765
956	0.1477	4	0.0674765
957	0.1477	4	0.0674765
958	0.1477	4	0.0674765
959	0.1477	4	0.0674765
960	0.1477	4	0.0674765
961	0.1477	4	0.0674765
962	0.1477	4	0.0674765
963	0.1477	4	0.0674765
964	0.1477	4	0.0674765
965	0.1477	4	0.0674765
966	0.1477	4	0.0674765
967	0.1477	4	0.0674765
968	0.1477	4	0.0674765
969	0.1477	4	0.0674765
970	0.1477	4	0.0674765
971	0.1477	4	0.0674765
972	0.1477	4	0.0674765
973	0.1477	4	0.0674765
974	0.1477	4	0.0674765
975	0.1477	4	0.0674765
976	0.1477	4	0.0674765
977	0.1477	4	0.0674765
978	0.1477	4	0.0674765
979	0.1477	4	0.0674765
980	0.1477	4	0.0674765
981	0.1477	4	0.0674765
982	0.1477	4	0.0674765
983	0.1477	4	0.0674765
984	0.1477	4	0.0674765
985	0.1477	4	0.0674765
986	0.1477	4	0.0674765
987	0.1477	4	0.0674765
988	0.1477	4	0.0674765
989	0.1477	4	0.0674765
990	0.1477	4	0.0674765
991	0.1477	4	0.0674765
992	0.1477	4	0.0674765
993	0.1477	4	0.0674765
994	0.1477	4	0.0674765
995	0.1477	4	0.0674765
996	0.1477	4	0.0674765
997	0.1477	4	0.0674765
998	0.1477	4	0.0674765
999	0.1477	4	0.0674765
1000	0.1477	4	0.0674765
1001	0.1477	4	0.0674765
1002	0.1477	4	0.0674765
1003	0.1477	4	0.0674765
1004	0.1477	4	0.0674765
1005	0.1477	4	0.0674765
1006	0.1477	4	0.0674765
1007	0.1477	4	0.0674765
1008	0.1477	4	0.0674765
1009	0.1477	4	0.0674765
1010	0.1477	4	0.0674765
1011	0.1477	4	0.0674765
1012	0.1477	4	0.0674765
1013	0.1477	4	0.0674765
1014	0.1477	4	0.0674765
1015	0.1477	4	0.0674765
1016	0.1477	4	0.0674765
1017	0.1477	4	0.0674765
1018	0.1477	4	0.0674765
1019	0.1477	4	0.0674765
1020	0.1477	4	0.0674765
1021	0.1477	4	0.0674765
1022	0.1477	4	0.0674765
1023	0.1477	4	0.0674765
1024	0.1477	4	0.0674765
1025	0.1477	4	0.0674765
1026	0.1477	4	0.0674765
1027	0.1477	4	0.0674765
1028	0.1477	4	0.0674765
1029	0.1477	4	0.0674765
1030	0.1477	4	0.0674765
1031	0.1477	4	0.0674765
1032	0.1477	4	0.0674765
1033	0.1477	4	0.0674765
1034	0.1477	4	0.0674765
1035	0.1477	4	0.0674765
1036	0.1477	4	0.0674765
1037	0.1477	4	0.0674765
1038	0.1477	4	0.0674765
1039	0.1477	4	0.0674765
1040	0.1477	4	0.0674765
1041	0.1477	4	0.0674765
1042	0.1477	4	0.0674765
1043	0.1477	4	0.0674765
1044	0.1477	4	0.0674765
1045	0.1477	4	0.0674765
1046	0.1477	4	0.0674765
1047	0.1477	4	0.0674765
1048	0.1477	4	0.0674765
1049	0.1477	4	0.0674765
1050	0.1477	4	0.0674765
1051	0.1477	4	0.0674765
1052	0.1477	4	0.0674765
1053	0.1477	4	0.0674765
1054	0.1477	4	0.0674765
1055	0.1477	4	0.0674765
1056	0.1477	4	0.0674765
1057	0.1477	4	0.0674765
1058	0.1477	4	0.0674765
1059	0.1477	4	0.0674765
1060	0.1477	4	0.0674765
1061	0.1477	4	0.0674765
1062	0.1477	4	0.0674765
1063	0.1477	4	0.0674765
1064	0.1477	4	0.0674765
1065	0.1477	4	0.0674765
1066	0.1477	4	0.0674765
1067	0.1477	4	0.0674765
1068	0.1477	4	0.0674765
1069	0.1477	4	0.0674765
1070	0.1477	4	0.0674765
1071	0.1477	4	0.0674765
1072	0.1477	4	0.0674765
1073	0.1477	4	0.0674765
1074	0.1477	4	0.0674765
1075	0.1477	4	0.0674765
1076	0.1477	4	0.0674765
1077	0.1477	4	0.0674765
1078	0.1477	4	0.0674765
1079	0.1477	4	0.0674765
1080	0.1477	4	0.0674765
1081	0.1477	4	0.0674765
1082	0.1477	4	0.0674765
1083	0.1477	4	0.0674765
1084	0.1477	4	0.0674765
1085	0.1477	4	0.0674765
1086	0.1477	4	0.0674765
1087	0.1477	4	0.0674765
1088	0.1477	4	0.0674765
1089	0.1477	4	0.0674765
1090	0.1477	4	0.0674765
1091	0.1477	4	0.0674765
1092	0.1477	4	0.0674765
1093	0.1477	4	0.0674765
1094	0.1477	4	0.0674765
1095	0.1477	4	0.0674765
1096	0.1477	4	0.0674765
1097	0.1477	4	0.0674765
1098	0.1477	4	0.0674765
1099	0.1477	4	0.0674765
1100	0.1477	4	0.0674765
1101	0.1477	4	0.0674765
1102	0.1477	4	0.0674765
1103	0.1477	4	0.0674765
1104	0.1477	4	0.0674765
1105	0.1477	4	0.0674765
1106	0.1477	4	0.0674765
1107	0.1477	4	0.0674765
1108	0.1477	4	0.0674765
1109	0.1477	4	0.0674765
1110	0.1477	4	0.0674765
1111	0.1477	4	0.0674765
1112	0.1477	4	0.0674765
1113	0.1477	4	0.0674765
1114	0.1477	4	0.0674765
1115	0.1477	4	0.0674765
1116	0.1477	4	0.0674765
1117	0.1477	4	0.0674765
1118	0.1477	4	0.0674765
1119	0.1477	4	0.0674765
1120	0.1477	4	0.0674765
1121	0.1477	4	0.0674765
1122	0.1477	4	0.0674765
1123	0.1477	4	0.0674765
1124	0.1477	4	0.0674765
1125	0.1477	4	0.0674765
1126	0.1477	4	0.0674765
1127	0.1477	4	0.0674765
1128	0.1477	4	0.0674765
1129	0.1477	4	0.0674765
1130	0.1477	4	0.0674765
1131	0.1477	4	0.0674765
1132	0.1477	4	0.0674765
1133	0.1477	4	0.0674765
1134	0.1477	4	0.0674765
1135	0.1477	4	0.0674765
1136	0.1477	4	0.0674765
1137	0.1477	4	0.0674765
1138	0.1477	4	0.0674765
1139	0.1477	4	0.0674765
1140	0.1477	4	0.0674765
1141	0.1477	4	0.0674765
1142	0.1477	4	0.0674765
1143	0.1477	4	0.0674765
1144	0.1477	4	0.0674765
1145	0.1477	4	0.0674765
1146	0.1477	4	0.0674765
1147	0.1477	4	0.0674765
1148	0.1477	4	0.0674765
1149	0.1477	4	0.0674765
1150	0.1477	4	0.0674765
1151	0.1477	4	0.0674765
1152	0.1477	4	0.0674765
1153	0.1477	4	0.0674765
1154	0.1477	4	0.0674765
1155	0.1477	4	0.0674765
1156	0.1477	4	0.0674765
1157	0.1477	4	0.0674765
1158	0.1477	4	0.0674765
1159	0.1477	4	0.0674765
1160	0.1477	4	0.0674765
1161	0.1477	4	0.0674765
1162	0.1477	4	0.0674765
1163	0.1477	4	0.0674765
1164	0.1477	4	0.0674765
1165	0.1477	4	0.0674765
1166	0.1477	4	0.0674765
1167	0.1477	4	0.0674765
1168	0.1477	4	0.0674765
1169	0.1477	4	0.0674765
1170	0.1477	4	0.0674765
1171	0.1477	4	0.0674765
1172	0.1477	4	0.0674765
1173	0.1477	4	0.0674765
1174	0.1477	4	0.0674765
1175	0.1477	4	0.0674765
1176	0.1477	4	0.0674765
1177	0.1477	4	0.0674765
1178	0.1477	4	0.0674765
1179	0.1477	4	0.0674765
1180	0.1477	4	0.0674765
1181	0.1477	4	0.0674765
1182	0.1477	4	0.0674765
1183	0.1477	4	0.0674765
1184	0.1477	4	0.0674765
1185	0.1477	4	0.0674765
1186	0.1477	4	0.0674765
1187	0.1477	4	0.0674765
1188	0.1477	4	0.0674765
1189	0.1477	4	0.0674765
1190	0.1477	4	0.0674765
1191	0.1477	4	0.0674765
1192	0.1477	4	0.0674765
1193	0.1477	4	0.0674765
1194	0.1477	4	0.0674765
1195	0.1477	4	0.0674765
1196	0.1477	4	0.0674765
1197	0.1477	4	0.0674765
1198	0.1477	4	0.0674765
1199	0.1477	4	0.0674765
1200	0.1477	4	0.0674765
1201	0.1477	4	0.0674765
1202	0.1477	4	0.0674765
1203	0.1477	4	0.0674765
1204	0.1477	4	0.0674765
1205	0.1477	4	0.0674765
1206	0.1477	4	0.0674765
1207	0.1477	4	0.0674765
1208	0.1477	4	0.0674765
1209	0.1477	4	0.0674765
1210	0.1477	4	0.0674765
1211	0.1477	4	0.0674765
1212	0.1477	4	0.0674765
1213	0.1477	4	0.0674765
1214	0.1477	4	0.0674765
1215	0.1477	4	0.0674765
1216	0.1477	4	0.0674765
1217	0.1477	4	0.0674765
1218	0.1477	4	0.0674765
1219	0.1477	4	0.0674765
1220	0.1477	4	0.0674765
1221	0.1477	4	0.0674765
1222	0.1477	4	0.0674765
1223	0.1477	4	0.0674765
1224	0.1477	4	0.0674765
1225	0.1477	4	0.0674765
1226	0.1477	4	0.0674765
1227	0.1477	4	0.0674765
1228	0.1477	4	0.0674765
1229	0.1477	4	0.0674765
1230	0.1477	4	0.0674765
1231	0.1477	4	0.0674765
1232	0.1477	4	0.0674765
1233	0.1477	4	0.0674765
1234	0.1477	4	0.0674765
1235	0.1477	4	0.0674765
1236	0.1477	4	0.0674765
1237	0.1477	4	0.0674765
1238	0.1477	4	0.0674765
1239	0.1477	4	0.0674765
1240	0.1477	4	0.0674765
1241	0.1477	4	0.0674765
1242	0.1477	4	0.0674765
1243	0.1477	4	0.0674765
1244	0.1477	4	0.0674765
1245	0.1477	4	0.0674765
1246	0.1477	4	0.0674765
1247	0.1477	4	0.0674765
1248	0.1477	4	0.0674765
1249	0.1477	4	0.0674765
1250	0.1477	4	0.0674765
1251	0.1477	4	0.0674765
1252	0.1477	4	0.0674765
1253	0.1477	4	0.0674765
1254	0.1477	4	0.0674765
1255	0.1477	4	0.0674765
1256	0.1477	4	0.0674765
1257	0.1477	4	0.0674765
1258	0.1477	4	0.0674765
1259	0.1477	4	0.0674765
1260	0.1477	4	0.0674765
1261	0.1477	4	0.0674765
1262	0.1477	4	0.0674765
1263	0.1477	4	0.0674765
1264	0.1477	4	0.0674765
1265	0.1477	4	0.0674765
1266	0.1477	4	0.0674765
1267	0.1477	4	0.0674765
1268	0.1477	4	0.0674765
1269	0.1477	4	0.0674765
1270	0.1477	4	0.0674765
1271	0.1477	4	0.0674765
1272	0.1477	4	0.0674765
1273	0.1477	4	0.0674765
1274	0.1477	4	0.0674765
1275	0.1477	4	0.0674765
1276	0.1477	4	0.0674765
1277	0.1477	4	0.0674765
1278	0.1477	4	0.0674765
1279	0.1477	4	0.0674765
1280	0.1477	4	0.0674765
1281	0.1477	4	0.0674765
1282	0.1477	4	0.0674765
1283	0.1477	4	0.0674765
1284	0.1477	4	0.0674765
1285	0.1477	4	0.0674765
1286	0.1477	4	0.0674765
1287	0.1477	4	0.0674765
1288	0.1477	4	0.0674765
1289	0.1477	4	0.0674765
1290	0.1477	4	0.0674765
1291	0.1477	4	0.0674765
1292	0.1477	4	0.0674765
1293	0.1477	4	0.0674765
1294	0.1477	4	0.0674765
1295	0.1477	4	0.0674765
1296	0.1477	4	0.0674765
1297	0.1477	4	0.0674765
1298	0.1477	4	0.0674765
1299	0.1477	4	0.0674765
1300	0.1477	4	0.0674765
1301	0.1477	4	0.0674765
1302	0.1477	4	0.0674765
1303	0.1477	4	0.0674765
1304	0.1477	4	0.0674765
1305	0.1477	4	0.0674765
1306	0.1477	4	0.0674765
1307	0.1477	4	0.0674765
1308	0.1477	4	0.0674765
1309	0.1477	4	0.0674765
1310	0.1477	4	0.0674765
1311	0.1477	4	0.0674765
1312	0.1477	4	0.0674765
1313	0.1477	4	0.0674765
1314	0.1477	4	0.0674765
1315	0.1477	4	0.0674765
1316	0.1477	4	0.0674765
1317	0.1477	4	0.0674765
1318	0.1477	4	0.0674765
1319	0.1477	4	0.0674765
1320	0.1477	4	0.0674765
1321	0.1477	4	0.0674765
1322	0.1477	4	0.0674765
1323	0.1477	4	0.0674765
1324	0.1477	4	0.0674765
1325	0.1477	4	0.0674765
1326	0.1477	4	0.0674765
1327	0.1477	4	0.0674765
1328	0.1477	4	0.0674765
1329	0.1477	4	0.0674765
1330	0.1477	4	0.0674765
1331	0.1477	4	0.0674765
1332	0.1477	4	0.0674765
1333	0.1477	4	0.0674765
1334	0.1477	4	0.0674765
1335	0.1477	4	0.0674765
1336	0.1477	4	0.0674765
1337	0.1477	4	0.0674765
1338	0.1477	4	0.0674765
1339	0.1477	4	0.0674765
1340	0.1477	4	0.0674765
1341	0.1477	4	0.0674765
1342	0.1477	4	0.0674765
1343	0.1477	4	0.0674765
1344	0.1477	4	0.0674765
1345	0.1477	4	0.0674765
1346	0.1477	4	0.0674765
1347	0.1477	4	0.0674765
1348	0.1477	4	0.0674765
1349	0.1477	4	0.0674765
1350	0.1477	4	0.0674765
1351	0.1477	4	0.0674765
1352	0.1477	4	0.0674765
1353	0.1477	4	0.0674765
1354	0.1477	4	0.0674765
1355	0.1477	4	0.0674765
1356	0.1477	4	0.0674765
1357	0.1477	4	0.0674765
1358	0.1477	4	0.0674765
1359	0.1477	4	0.0674765
1360	0.1477	4	0.0674765
1361	0.1477	4	0.0674765
1362	0.1477	4	0.0674765
1363	0.1477	4	0.0674765
1364	0.1477	4	0.0674765
1365	0.1477	4	0.0674765
1366	0.1477	4	0.0674765
1367	0.1477	4	0.0674765
1368	0.1477	4	0.0674765
1369	0.1477	4	0.0674765
1370	0.1477	4	0.0674765
1371	0.1477	4	0.0674765
1372	0.1477	4	0.0674765
1373	0.1477	4	0.0674765
1374	0.1477	4	0.0674765
1375	0.1477	4	0.0674765
1376	0.1477	4	0.0674765
1377	0.1477	4	0.0674765
1378	0.1477	4	0.0674765
1379	0.1477	4	0.0674765
1380	0.1477	4	0.0674765
1381	0.1477	4	0.0674765
1382	0.1477	4	0.0674765
1383	0.1477	4	0.0674765
1384	0.1477	4	0.0674765
1385	0.1477	4	0.0674765
1386	0.1477	4	0.0674765
1387	0.1477	4	0.0674765
1388	0.1477	4	0.0674765
1389	0.1477	4	0.0674765
1390	0.1477	4	0.0674765
1391	0.1477	4	0.0674765
1392	0.1477	4	0.0674765
1393	0.1477	4	0.0674765
1394	0.1477	4	0.0674765
1395	0.1477	4	0.0674765
1396	0.1477	4	0.0674765
1397	0.1477	4	0.0674765
1398	0.1477	4	0.0674765
1399	0.1477	4	0.0674765
1400	0.1477	4	0.0674765
1401	0.1477	4	0.0674765
1402	0.1477	4	0.0674765
1403	0.1477	4	0.0674765
1404	0.1477	4	0.0674765
1405	0.1477	4	0.0674765
1406	0.1477	4	0.0674765
1407	0.1477	4	0.0674765
1408	0.1477	4	0.0674765
1409	0.1477	4	0.0674765
1410	0.1477	4	0.0674765
1411	0.1477	4	0.0674765
1412	0.1477	4	0.0674765
1413	0.1477	4	0.0674765
1414	0.1477	4	0.0674765
1415	0.1477	4	0.0674765
1416	0.1477	4	0.0674765
1417	0.1477	4	0.0674765
1418	0.1477	4	0.0674765
1419	0.1477	4	0.0674765
1420	0.1477	4	0.0674765
1421	0.1477	4	0.0674765
1422	0.1477	4	0.0674765
1423	0.1477	4	0.0674765
1424	0.1477	4	0.0674765
1425	0.1477	4	0.0674765
1426	0.1477	4	0.0674765
1427	0.1477	4	0.0674765
1428	0.1477	4	0.0674765
1429	0.1477	4	0.0674765
1430	0.1477	4	0.0674765
1431	0.1477	4	0.0674765
1432	0.1477	4	0.0674765
1433	0.1477	4	0.0674765
1434	0.1477	4	0.0674765
1435	0.1477	4	0.0674765
1436	0.1477	4	0.0674765
1437	0.1477	4	0.0674765
1438	0.1477	4	0.0674765
1439	0.1477	4	0.0674765
1440	0.1477	4	0.0674765
1441	0.1477	4	0.0674765
1442	0.1477	4	0.0674765
1443	0.1477	4	0.0674765
1444	0.1477	4	0.0674765
1445	0.1477	4	0.0674765
1446	0.1477	4	0.0674765
1447	0.1477	4	0.0674765
1448	0.1477	4	0.0674765
1449	0.1477	4	0.0674765
1450	0.1477	4	0.0674765
1451	0.1477	4	0.0674765
1452	0.1477	4	0.0674765
1453	0.1477	4	0.0674765
1454	0.1477	4	0.0674765
1455	0.1477	4	0.0674765
1456	0.1477	4	0.0674765
1457	0.1477	4	0.0674765
1458	0.1477	4	0.0674765
1459	0.1477	4	0.0674765
1460	0.1477	4	0.0674765
1461	0.1477	4	0.0674765
1462	0.1477	4	0.0674765
1463	0.1477	4	0.0674765
1464	0.1477	4	0.0674765
1465	0.1477	4	0.0674765
1466	0.1477	4	0.0674765
1467	0.1477	4	0.0674765
1468	0.1477	4	0.0674765
1469	0.1477	4	0.0674765
1470	0.1477	4	0.0674765
1471	0.1477	4	0.0674765
1472	0.1477	4	0.0674765
1473	0.1477	4	0.0674765
1474	0.1477	4	0.0674765
1475	0.1477	4	0.0674765
1476	0.1477	4	0.0674765
1477	0.1477	4	0.0674765
1478	0.1477	4	0.0674765
1479	0.1477	4	0.0674765
1480	0.1477	4	0.0674765
1481	0.1477	4	0.0674765
1482	0.1477	4	0.0674765
1483	0.1477	4	0.0674765
1484	0.1477	4	0.0674765
1485	0.1477	4	0.0674765
1486	0.1477	4	0.0674765
1487	0.1477	4	0.0674765
1488	0.1477	4	0.0674765
1489	0.1477	4	0.0674765
1490	0.1477	4	0.0674765
1491	0.1477	4	0.0674765
1492	0.1477	4	0.0674765
1493	0.1477	4	0.0674765
1494	0.1477	4	0.0674765
1495	0.1477	4	0.0674765
1496	0.1477	4	0.0674765
1497	0.1477	4	0.0674765
1498	0.1477	4	0.0674765
1499	0.1477	4	0.0674765
1500	0.1477	4	0.0674765
1501	0.1477	4	0.0674765
1502	0.1477	4	0.0674765
1503	0.1477	4	0.0674765
1504	0.1477	4	0.0674765
1505	0.1477	4	0.0674765
1506	0.1477	4	0.0674765
1507	0.1477	4	0.0674765
1508	0.1477	4	0.0674765
1509	0.1477	4	0.0674765
1510	0.1477	4	0.0674765
1511	0.1477	4	0.0674765
1512	0.1477	4	0.0674765
1513	0.1477	4	0.0674765
1514	0.1477	4	0.0674765
1515	0.1477	4	0.0674765
1516	0.1477	4	0.0674765
1517	0.1477	4	0.0674765
1518	0.1477	4	0.0674765
1519	0.1477	4	0.0674765
1520	0.1477	4	0.0674765
1521	0.1477	4	0.0674765
1522	0.1477	4	0.0674765
1523	0.1477	4	0.0674765
1524	0.1477	4	0.0674765
1525	0.1477	4	0.0674765
1526	0.1477	4	0.0674765
1527	0.1477	4	0.0674765
1528	0.1477	4	0.0674765
1529	0.1477	4	0.0674765
1530	0.1477	4	0.0674765
1531	0.1477	4	0.0674765
1532	0.1477	4	0.0674765
1533	0.1477	4	0.0674765
1534	0.1477	4	0.0674765
1535	0.1477	4	0.0674765
1536	0.1477	4	0.0674765
1537	0.1477	4	0.0674765
1538	0.1477	4	0.0674765
1539	0.1477	4	0.0674765
1540	0.1477	4	0.0674765
1541	0.1477	4	0.0674765
1542	0.1477	4	0.0674765
1543	0.1477	4	0.0674765
1544	0.1477	4	0.0674765
1545	0.1477	4	0.0674765
1546	0.1477	4	0.0674765
1547	0.1477	4	0.0674765
1548	0.1477	4	0.0674765
1549	0.1477	4	0.0674765
1550	0.1477	4	0.0674765
1551	0.1477	4	0.0674765
1552	0.1477	4	0.0674765
1553	0.1477	4	0.0674765
1554	0.1477	4	0.0674765
1555	0.1477	4	0.0674765
1556	0.1477	4	0.0674765
1557	0.1477	4	0.0674765
1558	0.1477	4	0.0674765
1559	0.1477	4	0.0674765
1560	0.1477	4	0.0674765
1561	0.1477	4	0.0674765
1562	0.1477	4	0.0674765
1563	0.1477	4	0.0674765
1564	0.1477	4	0.0674765
1565	0.1477	4	0.0674765
1566	0.1477	4	0.0674765
1567	0.1477	4	0.0674765
1568	0.1477	4	0.0674765
1569	0.1477	4	0.0674765
1570	0.1477	4	0.0674765
1571	0.1477	4	0.0674765
1572	0.1477	4	0.0674765
1573	0.1477	4	0.0674765
1574	0.1477	4	0.0674765
1575	0.1477	4	0.0674765
1576	0.1477	4	0.0674765
1577	0.1477	4	0.0674765
1578	0.1477	4	0.0674765
1579	0.1477	4	0.0674765
1580	0.1477	4	0.0674765
1581	0.1477	4	0.0674765
1582	0.1477	4	0.0674765
1583	0.1477	4	0.0674765
1584	0.1477	4	0.0674765
1585	0.1477	4	0.0674765
1586	0.1477	4	0.0674765
1587	0.1477	4	0.0674765
1588	0.1477	4	0.0674765
1589	0.1477	4	0.0674765
1590	0.1477	4	0.0674765
1591	0.1477	4	0.0674765
1592	0.1477	4	0.0674765
1593	0.1477	4	0.0674765
1594	0.1477	4	0.0674765
1595	0.1477	4	0.0674765
1596	0.1477	4	0.0674765
1597	0.1477	4	0.0674765
1598	0.1477	4	0.0674765
1599	0.1477	4	0.0674765
1600	0.1477	4	0.0674765
1601	0.1477	4	0.0674765
1602	0.1477	4	0.0674765
1603	0.1477	4	0.0674765
1604	0.1477	4	0.0674765
1605	0.1477	4	0.0674765
1606	0.1477	4	0.0674765
1607	0.1477	4	0.0674765
1608	0.1477	4	0.0674765
1609	0.1477	4	0.0674765
1610	0.1477	4	0.0674765
1611	0.1477	4	0.0674765
1612	0.1477	4	0.0674765
1613	0.1477	4	0.0674765
1614	0.1477	4	0.0674765
1615	0.1477	4	0.0674765
1616	0.1477	4	0.0674765
1617	0.1477	4	0.0674765
1618	0.1477	4	0.0674765
1619	0.1477	4	0.0674765
1620	0.1477	4	0.0674765
1621	0.1477	4	0.0674765
1622	0.1477	4	0.0674765
1623	0.1477	4	0.0674765
1624	0.1477	4	0.0674765
1625	0.1477	4	0.0674765
1626	0.1477	4	0.0674765
1627	0.1477	4	0.0674765
1628	0.1477	4	0.0674765
1629	0.1477	4	0.0674765
1630	0.1477	4	0.0674765
1631	0.1477	4	0.0674765
1632	0.1477	4	0.0674765
1633	0.1477	4	0.0674765
1634	0.1477	4	0.0674765
1635	0.1477	4	0.0674765
1636	0.1477	4	0.0674765
1637	0.1477	4	0.0674765
1638	0.1477	4	0.0674765
1639	0.1477	4	0.0674765
1640	0.1477	4	0.0674765
1641	0.1477	4	0.0674765
1642	0.1477	4	0.0674765
1643	0.1477	4	0.0674765
1644	0.1477	4	0.0674765
1645	0.1477	4	0.0674765
1646	0.1477	4	0.0674765
1647	0.1477	4	0.0674765
1648	0.1477	4	0.0674765
1649	0.1477	4	0.0674765
1650	0.1477	4	0.0674765
1651	0.1477	4	0.0674765
1652	0.1477	4	0.0674765
1653	0.1477	4	0.0674765
1654	0.1477	4	0.0674765
1655	0.1477	4	0.0674765
1656	0.1477	4	0.0674765
1657	0.1477	4	0.0674765
1658	0.1477	4	0.0674765
1659	0.1477	4	0.0674765
1660	0.1477	4	0.0674765
1661	0.1477	4	0.0674765
1662	0.1477	4	0.0674765
1663	0.1477	4	0.0674765
1664	0.1477	4	0.0674765
1665	0.1477	4	0.0674765
1666	0.1477	4	0.0674765
1667	0.1477	4	0.0674765
1668	0.1477	4	0.0674765
1669	0.1477	4	0.0674765
1670	0.1477	4	0.0674765
1671	0.1477	4	0.0674765
1672	0.1477	4	0.0674765
1673	0.1477	4	0.0674765
1674	0.1477	4	0.0674765
1675	0.1477	4	0.0674765
1676	0.1477	4	0.0674765
1677	0.1477	4	0.0674765
1678	0.1477	4	0.0674765
1679	0.1477	4	0.0674765
1680	0.1477	4	0.0674765
1681	0.1477	4	0.0674765
1682	0.1477	4	0.0674765
1683	0.1477	4	0.0674765
1684	0.1477	4	0.0674765
1685	0.1477	4	0.0674765
1686	0.1477	4	0.0674765
1687	0.1477	4	0.0674765
1688	0.1477	4	0.0674765
1689	0.1477	4	0.0674765
1690	0.1477	4	0.0674765
1691	0.1477	4	0.0674765
1692	0.1477	4	0.0674765
1693	0.1477	4	0.0674765
1694	0.1477	4	0.0674765
1695	0.1477	4	0.0674765
1696	0.1477	4	0.0674765
1697	0.1477	4	0.0674765
1698	0.1477	4	0.0674765
1699	0.1477	4	0.0674765
1700	0.1477	4	0.0674765
1701	0.1477	4	0.0674765
1702	0.1477	4	0.0674765
1703	0.1477	4	0.0674765
1704	0.1477	4	0.0674765
1705	0.1477	4	0.0674765
1706	0.1477	4	0.0674765
1707	0.1477	4	0.0674765
1708	0.1477	4	0.0674765
1709	0.1477	4	0.0674765
1710	0.1477	4	0.0674765
1711	0.1477	4	0.0674765
1712	0.1477	4	0.0674765
1713	0.1477	4	0.0674765
1714	0.1477	4	0.0674765
1715	0.1477	4	0.0674765
1716	0.1477	4	0.0674765
1717	0.1477	4	0.0674765
1718	0.1477	4	0.0674765
1719	0.1477	4	0.0674765
1720	0.1477	4	0.0674765
1721	0.1477	4	0.0674765
1722	0.1477	4	0.0674765
1723	0.1477	4	0.0674765
1724	0.1477	4	0.0674765
1725	0.1477	4	0.0674765
1726	0.1477	4	0.0674765
1727	0.1477	4	0.0674765
1728	0.1477	4	0.0674765
1729	0.1477	4	0.0674765
1730	0.1477	4	0.0674765
1731	0.1477	4	0.0674765
1732	0.1477	4	0.0674765
1733	0.1477	4	0.0674765
1734	0.1477	4	0.0674765
1735	0.1477	4	0.0674765
1736	0.1477	4	0.0674765
1737	0.1477	4	0.0674765
1738	0.1477	4	0.0674765
1739	0.1477	4	0.0674765
1740	0.1477	4	0.0674765
1741	0.1477	4	0.0674765
1742	0.1477	4	0.0674765
1743	0.1477	4	0.0674765
1744	0.1477	4	0.0674765
1745	0.1477	4	0.0674765
1746	0.1477	4	0.0674765
1747	0.1477	4	0.0674765
1748	0.1477	4	0.0674765
1749	0.1477	4	0.0674765
1750	0.1477	4	0.0674765
1751	0.1477	4	0.0674765
1752	0.1477	4	0.0674765
1753	0.1477	4	0.0674765
1754	0.1477	4	0.0674765
1755	0.1477	4	0.0674765
1756	0.1477	4	0.0674765
1757	0.1477	4	0.0674765
1758	0.1477	4	0.0674765
1759	0.1477	4	0.0674765
1760	0.1477	4	0.0674765
1761	0.1477	4	0.0674765
1762	0.1477	4	0.0674765
1763	0.1477	4	0.0674765
1764	0.1477	4	0.0674765
1765	0.1477	4	0.0674765
1766	0.1477	4	0.0674765
1767	0.1477	4	0.0674765
1768	0.1477	4	0.0674765
1769	0.1477	4	0.0674765
1770	0.1477	4	0.0674765
1771	0.1477	4	0.0674765
1772	0.1477	4	0.0674765
1773	0.1477	4	0.0674765
1774	0.1477	4	0.0674765
1775	0.1477	4	0.0674765
1776	0.1477	4	0.0674765
1777	0.1477	4	0.0674765
1778	0.1477	4	0.0674765
1779	0.1477	4	0.0674765
1780	0.1477	4	0.0674765
1781	0.1477	4	0.0674765
1782	0.1477	4	0.0674765
1783	0.1477	4	0.0674765
1784	0.1477	4	0.0674765
1785	0.1477	4	0.0674765
1786	0.1477	4	0.0674765
1787	0.1477	4	0.0674765
1788	0.1477	4	0.0674765
1789	0.1477	4	0.0674765
1790	0.1477	4	0.0674765
1791	0.1477	4	0.0674765
1792	0.1477	4	0.0674765
1793	0.1477	4	0.0674765
1794	0.1477	4	0.0674765
1795	0.1477	4	0.0674765
1796	0.1477	4	0.0674765
1797	0.1477	4	0.0674765
1798	0.1477	4	0.0674765
1799	0.1477	4	0.0674765
1800	0.1477	4	0.0674765
1801	0.1477	4	0.0674765
1802	0.1477	4	0.0674765
1803	0.1477	4	0.0674765
1804	0.1477	4	0.0674765
1805	0.1477	4	0.0674765
1806	0.1477	4	0.0674765
1807	0.1477	4	0.0674765
1808	0.1477	4	0.0674765
1809	0.1477	4	0.0674765
1810	0.1477	4	0.0674765
1811	0.1477	4	0.0674765
1812	0.1477	4	0.0674765
1813	0.1477	4	0.0674765
1814	0.1477	4	0.0674765
1815	0.1477	4	0.0674765
1816	0.1477	4	0.0674765
1817	0.1477	4	0.0674765
1818	0.1477	4	0.0674765
1819	0.1477	4	0.0674765
1820	0.1477	4	0.0674765
1821	0.1477	4	0.0674765
1822	0.1477	4	0.0674765
1823	0.1477	4	0.0674765
1824	0.1477	4	0.0674765
1825	0.1477	4	0.0674765
1826	0.1477	4	0.0674765
1827	0.1477	4	0.0674765
1828	0.1477	4	0.0674765
1829	0.1477	4	0.0674765
1830	0.1477	4	0.0674765
1831	0.1477	4	0.0674765
1832	0.1477	4	0.0674765
1833	0.1477	4	0.0674765
1834	0.1477	4	0.0674765
1835	0.1477	4	0.0674765
1836	0.1477	4	0.0674765
1837	0.1477	4	0.0674765
1838	0.1477	4	0.0674765
1839	0.1477	4	0.0674765
1840	0.1477	4	0.0674765
1841	0.1477	4	0.0674765
1842	0.1477	4	0.0674765
1843	0.1477	4	0.0674765
1844	0.1477	4	0.0674765
1845	0.1477	4	0.0674765
1846	0.1477	4	0.0674765
1847	0.1477	4	0.0674765
1848	0.1477	4	0.0674765
1849	0.1477	4	0.0674765
1850	0.1477	4	0.0674765
1851	0.1477	4	0.0674765
1852	0.1477	4	0.0674765
1853	0.1477	4	0.0674765
1854	0.1477	4	0.0674765
1855	0.1477	4	0.0674765
1856	0.1477	4	0.0674765
1857	0.1477	4	0.0674765
1858	0.1477	4	0.0674765
1859	0.1477	4	0.0674765
1860	0.1477	4	0.0674765
1861	0.1477	4	0.0674765
1862	0.1477	4	0.0674765
1863	0.1477	4	0.0674765
1864	0.1477	4	0.0674765
1865	0.1477	4	0.0674765
1866	0.1477	4	0.0674765
1867	0.1477	4	0.0674765
1868	0.1477	4	0.0674765
1869	0.1477	4	0.0674765
1870	0.1477	4	0.0674765
1871	0.1477	4	0.0674765
1872	0.1477	4	0.0674765
1873	0.1477	4	0.0674765
1874	0.1477	4	0.0674765
1875	0.1477	4	0.0674765
1876	0.1477	4	0.0674765
1877	0.1477	4	0.0674765
1878	0.1477	4	0.0674765
1879	0.1477	4	0.0674765
1880	0.1477	4	0.0674765
1881	0.1477	4	0.0674765
1882	0.1477	4	0.0674765
1883	0.1477	4	0.0674765
1884	0.1477	4	0.0674765
1885	0.1477	4	0.0674765
1886	0.1477	4	0.0674765
1887	0.1477	4	0.0674765
1888	0.1477	4	0.0674765
1889	0.1477	4	0.0674765
1890	0.1477	4	0.0674765
1891	0.1477	4	0.0674765
1892	0.1477	4	0.0674765
1893	0.1477	4	0.0674765
1894	0.1477	4	0.0674765
1895	0.1477	4	0.0674765
1896	0.1477	4	0.0674765
1897	0.1477	4	0.0674765
1898	0.1477	4	0.0674765
1899	0.1477	4	0.0674765
1900	0.1477	4	0.0674765
1901	0.1477	4	0.0674765
1902	0.1477	4	0.0674765
1903	0.1477	4	0.0674765
1904	0.1477	4	0.0674765
1905	0.1477	4	0.0674765
1906	0.1477	4	0.0674765
1907	0.1477	4	0.0674765
1908	0.1477	4	0.0674765
1909	0.1477	4	0.0674765
1910	0.1477	4	0.0674765
1911	0.1477	4	0.0674765
1912	0.1477	4	0.0674765
1913	0.1477	4	0.0674765
1914	0.1477	4	0.0674765
1915	0.1477	4	0.0674765
1916	0.1477	4	0.0674765
1917	0.1477	4	0.0674765
1918	0.1477	4	0.0674765
1919	0.1477	4	0.0674765
1920	0.1477	4	0.0674765
1921	0.1477	4	0.0674765
1922	0.1477	4	0.0674765
1923	0.1477	4	0.0674765
1924	0.1477	4	0.0674765
1925	0.1477	4	0.0674765
1926	0.1477	4	0.0674765
1927	0.1477	4	0.0674765
1928	0.1477	4	0.0674765
1929	0.1477	4	0.0674765
1930	0.1477	4	0.0674765
1931	0.1477	4	0.0674765
1932	0.1477	4	0.0674765
1933	0.1477	4	0.0674765
1934	0.1477	4	0.0674765
1935	0.1477	4	0.0674765
1936	0.1477	4	0.0674765
1937	0.1477	4	0.0674765
1938	0.1477	4	0.0674765
1939	0.1477	4	0.0674765
1940	0.1477	4	0.0674765
1941	0.1477	4	0.0674765
1942	0.1477	4	0.0674765
1943	0.1477	4	0.0674765
1944	0.1477	4	0.0674765
1945	0.1477	4	0.0674765
1946	0.1477	4	0.0674765
1947	0.1477	4	0.0674765
1948	0.1477	4	0.0674765
1949	0.1477	4	0.0674765
1950	0.1477	4	0.0674765
1951	0.1477	4	0.0674765
1952	0.1477	4	0.0674765
1953	0.1477	4	0.0674765
1954	0.1477	4	0.0674765
1955	0.1477	4	0.0674765
1956	0.1477	4	0.0674765
1957	0.1477	4	0.0674765
1958	0.1477	4	0.0674765
1959	0.1477	4	0.0674765
1960	0.1477	4	0.0674765
1961	0.1477	4	0.0674765
1962	0.1477	4	0.0674765
1963	0.1477	4	0.0674765
1964	0.1477	4	0.0674765
1965	0.1477	4	0.0674765
1966	0.1477	4	0.0674765
1967	0.1477	4	0.0674765
1968	0.1477	4	0.0674765
1969	0.1477	4	0.0674765
1970	0.1477	4	0.0674765
1971	0.1477	4	0.0674765
1972	0.1477	4	0.0674765
1973	0.1477	4	0.0674765
1974	0.1477	4	0.0674765
1975	0.1477	4	0.0674765
1976	0.1477	4	0.0674765
1977	0.1477	4	0.0674765
1978	0.1477	4	0.0674765
1979	0.1477	4	0.0674765
1980	0.1477	4	0.0674765
1981	0.1477	4	0.0674765
1982	0.1477	4	0.0674765
1983	0.1477	4	0.0674765
1984	0.1477	4	0.0674765
1985	0.1477	4	0.0674765
1986	0.1477	4	0.0674765
1987	0.1477	4	0.0674765
1988	0.1477	4	0.0674765
1989	0.1477	4	0.0674765
1990	0.1477	4	0.0674765
1991	0.1477	4	0.0674765
1992	0.1477	4	0.0674765
1993	0.1477	4	0.0674765
1994	0.1477	4	0.0674765
1995	0.1477	4	0.0674765
1996	0.1477	4	0.0674765
1997	0.1477	4	0.0674765
1998	0.1477	4	0.0674765
1999	0.1477	4	0.0674765
2000	0.1477	4	0.0674765
[truncated: 3,001 more rows]
