# Supplementary material for: Aspiration-driven co-evolution of cooperation with individual behavioral diversity
Source: PLoS One. 2023 Sep 15;18(9):e0291134. doi: 10.1371/journal.pone.0291134 (PMC10503719; doi:10.1371/journal.pone.0291134)
Supplement: S1 Data — (ZIP) [file pone.0291134.s001.zip › M1/v2-L=200/data/aspiration_time,b=1.4_frequency.txt]

1	0.5	0.5	0
2	0.651422	0.66894	0.460206
3	0.726993	0.788487	0.516059
4	0.755452	0.881611	0.556458
5	0.753484	0.959704	0.578238
6	0.733382	1.0282	0.584166
7	0.705421	1.09595	0.57613
8	0.672776	1.16428	0.556942
9	0.639281	1.23062	0.533759
10	0.606805	1.30159	0.505685
11	0.576985	1.37102	0.47598
12	0.548765	1.43062	0.446901
13	0.523251	1.505	0.419565
14	0.500209	1.5715	0.392411
15	0.479359	1.63104	0.367297
16	0.460463	1.69173	0.345347
17	0.443452	1.75855	0.326372
18	0.428056	1.79236	0.30809
19	0.414101	1.8352	0.292246
20	0.401838	1.8837	0.276692
21	0.390711	1.91928	0.261801
22	0.380851	1.96459	0.249055
23	0.372019	2.00338	0.237456
24	0.364063	2.04767	0.22721
25	0.356686	2.10767	0.218494
26	0.34993	2.16767	0.210163
27	0.343756	2.214	0.202768
28	0.338277	2.26444	0.196355
29	0.333429	2.31478	0.188867
30	0.329047	2.3534	0.183268
31	0.325223	2.40773	0.17699
32	0.322206	2.42768	0.172339
33	0.319183	2.45403	0.167408
34	0.316746	2.47992	0.162958
35	0.314646	2.52691	0.159776
36	0.312822	2.57306	0.155758
37	0.311182	2.59082	0.154463
38	0.309847	2.60855	0.152014
39	0.308408	2.65174	0.150385
40	0.307326	2.69424	0.148334
41	0.306267	2.73882	0.14548
42	0.305506	2.73103	0.142977
43	0.304993	2.77551	0.141556
44	0.304759	2.78435	0.138465
45	0.304515	2.80601	0.136182
46	0.304747	2.82514	0.133563
47	0.304895	2.83475	0.133501
48	0.304967	2.86841	0.132758
49	0.305351	2.88466	0.131929
50	0.305648	2.92574	0.130826
51	0.305914	2.95468	0.130384
52	0.306074	2.97383	0.129588
53	0.306301	2.9961	0.130573
54	0.306447	3.01385	0.13026
55	0.306663	3.04804	0.129741
56	0.307168	3.04984	0.128996
57	0.307671	3.05236	0.128434
58	0.308234	3.08611	0.127618
59	0.308948	3.09842	0.126865
60	0.309427	3.12843	0.126456
61	0.309935	3.15028	0.126707
62	0.310466	3.17128	0.127537
63	0.310854	3.18829	0.12678
64	0.311249	3.2109	0.126083
65	0.311525	3.21492	0.126777
66	0.312108	3.22975	0.126288
67	0.312675	3.2473	0.126023
68	0.313006	3.28205	0.127772
69	0.313387	3.27762	0.128536
70	0.313536	3.3195	0.127862
71	0.313564	3.33936	0.128966
72	0.313595	3.36249	0.12836
73	0.313828	3.38532	0.127479
74	0.313978	3.38577	0.12692
75	0.314257	3.39389	0.125855
76	0.314557	3.40121	0.125725
77	0.314845	3.40257	0.125861
78	0.315119	3.41847	0.125178
79	0.315499	3.4391	0.12511
80	0.315742	3.45545	0.125255
81	0.316086	3.47064	0.125318
82	0.316256	3.49751	0.125126
83	0.316536	3.52739	0.12471
84	0.316831	3.5342	0.124435
85	0.317062	3.54721	0.123721
86	0.317327	3.55225	0.123426
87	0.31766	3.55595	0.123831
88	0.317896	3.57741	0.124444
89	0.318112	3.58288	0.124348
90	0.318214	3.60105	0.124298
91	0.318226	3.61836	0.124306
92	0.318295	3.64085	0.12436
93	0.318293	3.65552	0.12453
94	0.318494	3.66257	0.123303
95	0.318805	3.6477	0.122635
96	0.319078	3.64187	0.123082
97	0.319225	3.67342	0.123444
98	0.319417	3.69467	0.123068
99	0.31953	3.70855	0.123519
100	0.319693	3.7041	0.122906
101	0.319823	3.71326	0.122892
102	0.319831	3.74781	0.123292
103	0.319951	3.75242	0.123538
104	0.320036	3.74951	0.122932
105	0.320127	3.76313	0.123208
106	0.320303	3.75711	0.122584
107	0.32046	3.76118	0.122133
108	0.320624	3.76525	0.122263
109	0.320796	3.751	0.122211
110	0.320951	3.74993	0.122149
111	0.321128	3.76087	0.121317
112	0.321228	3.77493	0.121185
113	0.32144	3.78594	0.121062
114	0.321749	3.77789	0.120792
115	0.321882	3.77979	0.121209
116	0.322068	3.78537	0.120985
117	0.322195	3.81074	0.122281
118	0.322282	3.81572	0.122771
119	0.322353	3.81724	0.122466
120	0.322449	3.83742	0.122297
121	0.322503	3.84483	0.121736
122	0.32256	3.83522	0.121362
123	0.322665	3.8386	0.120985
124	0.322687	3.85524	0.121829
125	0.32273	3.86097	0.122043
126	0.322716	3.86786	0.12233
127	0.322745	3.87327	0.122253
128	0.32275	3.88062	0.121744
129	0.322705	3.89372	0.121853
130	0.322664	3.89006	0.121816
131	0.32266	3.89287	0.121654
132	0.322756	3.88741	0.121168
133	0.322818	3.89052	0.120958
134	0.322867	3.89993	0.120777
135	0.32293	3.89489	0.120729
136	0.323008	3.9021	0.120803
137	0.323075	3.90701	0.120696
138	0.323112	3.91364	0.120261
139	0.323176	3.91306	0.120061
140	0.323204	3.92318	0.120422
141	0.323205	3.92669	0.120426
142	0.323202	3.92883	0.120504
143	0.323249	3.93292	0.120424
144	0.323281	3.92932	0.120258
145	0.323329	3.92458	0.120375
146	0.323367	3.93087	0.120262
147	0.323388	3.93829	0.120471
148	0.323395	3.93426	0.120402
149	0.323434	3.93501	0.120402
150	0.323457	3.93582	0.12038
151	0.323453	3.94411	0.120415
152	0.323441	3.94215	0.12031
153	0.323464	3.9354	0.12031
154	0.32349	3.94072	0.120442
155	0.323528	3.94367	0.120317
156	0.323508	3.94396	0.12028
157	0.323515	3.95285	0.120294
158	0.323521	3.94949	0.120084
159	0.323528	3.95482	0.119893
160	0.323555	3.95162	0.119797
161	0.323572	3.94603	0.119827
162	0.323603	3.94982	0.119849
163	0.323604	3.96038	0.119966
164	0.323635	3.95397	0.119852
165	0.323683	3.95152	0.119838
166	0.323741	3.94374	0.11973
167	0.323806	3.937	0.120078
168	0.323883	3.94297	0.120025
169	0.323957	3.94446	0.12012
170	0.324086	3.94036	0.120084
171	0.324187	3.93641	0.120211
172	0.324273	3.93138	0.119881
173	0.324371	3.93061	0.119928
174	0.324442	3.93473	0.119871
175	0.324494	3.94276	0.120177
176	0.324592	3.94094	0.11998
177	0.324648	3.94025	0.119976
178	0.324714	3.9335	0.119724
179	0.324788	3.93917	0.120085
180	0.324858	3.93806	0.120323
181	0.324977	3.93145	0.12032
182	0.325049	3.93763	0.120347
183	0.32515	3.93022	0.120572
184	0.32519	3.93991	0.120771
185	0.325235	3.94033	0.120996
186	0.325292	3.941	0.120817
187	0.325352	3.94258	0.120791
188	0.325371	3.95335	0.120607
189	0.325404	3.95347	0.120838
190	0.325431	3.94645	0.120857
191	0.325515	3.9486	0.120723
192	0.325579	3.9508	0.120667
193	0.325638	3.95748	0.120656
194	0.325659	3.96216	0.120718
195	0.32568	3.96355	0.120662
196	0.325746	3.96105	0.120467
197	0.325818	3.95878	0.120265
198	0.325894	3.95672	0.120564
199	0.325927	3.95877	0.120787
200	0.325953	3.95914	0.120793
201	0.326014	3.96159	0.120822
202	0.326015	3.97147	0.120976
203	0.326019	3.96929	0.121002
204	0.326025	3.97551	0.121064
205	0.326024	3.97825	0.12091
206	0.326052	3.97615	0.120752
207	0.32608	3.9681	0.120625
208	0.326094	3.9661	0.12065
209	0.326158	3.97225	0.120676
210	0.326177	3.97258	0.120475
211	0.326169	3.97889	0.120721
212	0.326189	3.9789	0.120742
213	0.32621	3.97688	0.120572
214	0.326227	3.98363	0.120822
215	0.326214	3.98679	0.120937
216	0.326218	3.9843	0.120775
217	0.326239	3.98326	0.120754
218	0.326245	3.98444	0.120795
219	0.326273	3.9858	0.120647
220	0.326305	3.98456	0.120648
221	0.326315	3.98231	0.120785
222	0.326361	3.97725	0.120915
223	0.326383	3.97681	0.120963
224	0.326397	3.9744	0.120909
225	0.326428	3.97494	0.120912
226	0.326469	3.97372	0.12082
227	0.326452	3.98036	0.121243
228	0.326413	3.98959	0.121194
229	0.326409	3.98634	0.121169
230	0.326419	3.98394	0.121212
231	0.326419	3.98034	0.120904
232	0.326422	3.98068	0.120888
233	0.326426	3.9817	0.120835
234	0.326412	3.98505	0.12104
235	0.32643	3.98665	0.121071
236	0.326446	3.98741	0.121147
237	0.32643	3.98762	0.121221
238	0.326432	3.99137	0.121217
239	0.326409	3.99099	0.121214
240	0.326395	3.99323	0.121176
241	0.326427	3.98775	0.120904
242	0.326425	3.98504	0.12085
243	0.32645	3.98209	0.120839
244	0.326485	3.9804	0.12097
245	0.326477	3.98136	0.121112
246	0.326501	3.98156	0.121024
247	0.326485	3.98395	0.121077
248	0.326481	3.98615	0.121051
249	0.326514	3.98095	0.120868
250	0.32656	3.97957	0.120892
251	0.32658	3.98008	0.120885
252	0.326581	3.98518	0.120905
253	0.326601	3.98431	0.120874
254	0.326636	3.98071	0.120908
255	0.326661	3.98386	0.121064
256	0.326696	3.98651	0.121053
257	0.326718	3.97923	0.120875
258	0.326703	3.98506	0.121041
259	0.326711	3.98778	0.120998
260	0.326721	3.98447	0.120888
261	0.326744	3.9839	0.120843
262	0.326788	3.9829	0.120844
263	0.326853	3.97877	0.12084
264	0.326902	3.97717	0.120778
265	0.326952	3.97656	0.120865
266	0.327015	3.97597	0.120761
267	0.327011	3.97937	0.121177
268	0.327013	3.98608	0.121106
269	0.327015	3.98772	0.12122
270	0.327	3.98985	0.121188
271	0.326969	3.99572	0.121234
272	0.326936	3.99621	0.121171
273	0.326923	3.99612	0.12106
274	0.326921	3.99605	0.121062
275	0.326897	3.99616	0.121031
276	0.326877	3.99798	0.12101
277	0.326852	3.99811	0.120977
278	0.326846	3.99826	0.120961
279	0.326834	3.99846	0.120937
280	0.326831	3.99861	0.120926
281	0.326818	3.99872	0.120906
282	0.32681	3.99882	0.120892
283	0.326803	3.99889	0.120881
284	0.326788	3.99893	0.120862
285	0.326787	3.99904	0.120856
286	0.326781	3.99914	0.120843
287	0.326773	3.99927	0.120828
288	0.326766	3.99932	0.120817
289	0.326765	3.99945	0.120809
290	0.326765	3.99954	0.120804
291	0.326753	3.99959	0.120789
292	0.326749	3.99964	0.120782
293	0.326742	3.99966	0.120773
294	0.326737	3.9997	0.120766
295	0.326734	3.99971	0.120762
296	0.326731	3.99973	0.120757
297	0.326729	3.99976	0.120753
298	0.326728	3.9998	0.120751
299	0.326723	3.99981	0.120745
300	0.32672	3.99983	0.12074
301	0.326717	3.99984	0.120737
302	0.326715	3.99986	0.120733
303	0.326714	3.99987	0.120732
304	0.326713	3.99988	0.12073
305	0.326712	3.99989	0.120728
306	0.32671	3.9999	0.120726
307	0.326709	3.99991	0.120724
308	0.326709	3.99992	0.120723
309	0.326708	3.99993	0.120722
310	0.326707	3.99993	0.12072
311	0.326706	3.99994	0.120719
312	0.326705	3.99994	0.120718
313	0.326704	3.99995	0.120717
314	0.326703	3.99995	0.120716
315	0.326703	3.99995	0.120715
316	0.326703	3.99996	0.120715
317	0.326703	3.99997	0.120714
318	0.326703	3.99997	0.120714
319	0.326702	3.99997	0.120714
320	0.326702	3.99997	0.120714
321	0.326702	3.99998	0.120713
322	0.326702	3.99998	0.120713
323	0.326701	3.99998	0.120712
324	0.326701	3.99998	0.120712
325	0.326701	3.99998	0.120712
326	0.326701	3.99998	0.120712
327	0.326701	3.99999	0.120711
328	0.326701	3.99999	0.120711
329	0.326701	3.99999	0.120711
330	0.326701	3.99999	0.120711
331	0.326701	3.99999	0.120711
332	0.3267	3.99999	0.120711
333	0.3267	3.99999	0.120711
334	0.3267	3.99999	0.12071
335	0.3267	3.99999	0.12071
336	0.3267	3.99999	0.12071
337	0.3267	3.99999	0.12071
338	0.3267	3.99999	0.12071
339	0.3267	4	0.12071
340	0.3267	4	0.12071
341	0.3267	4	0.12071
342	0.3267	4	0.12071
343	0.3267	4	0.12071
344	0.3267	4	0.12071
345	0.3267	4	0.12071
346	0.3267	4	0.12071
347	0.3267	4	0.12071
348	0.3267	4	0.12071
349	0.3267	4	0.12071
350	0.3267	4	0.12071
351	0.3267	4	0.12071
352	0.3267	4	0.12071
353	0.3267	4	0.12071
354	0.3267	4	0.12071
355	0.3267	4	0.12071
356	0.3267	4	0.12071
357	0.3267	4	0.12071
358	0.3267	4	0.12071
359	0.3267	4	0.12071
360	0.3267	4	0.12071
361	0.3267	4	0.12071
362	0.3267	4	0.12071
363	0.3267	4	0.12071
364	0.3267	4	0.12071
365	0.3267	4	0.12071
366	0.3267	4	0.12071
367	0.3267	4	0.12071
368	0.3267	4	0.12071
369	0.3267	4	0.12071
370	0.3267	4	0.12071
371	0.3267	4	0.12071
372	0.3267	4	0.12071
373	0.3267	4	0.12071
374	0.3267	4	0.12071
375	0.3267	4	0.12071
376	0.3267	4	0.12071
377	0.3267	4	0.12071
378	0.3267	4	0.12071
379	0.3267	4	0.12071
380	0.3267	4	0.12071
381	0.3267	4	0.12071
382	0.3267	4	0.12071
383	0.3267	4	0.12071
384	0.3267	4	0.12071
385	0.3267	4	0.12071
386	0.3267	4	0.12071
387	0.3267	4	0.12071
388	0.3267	4	0.12071
389	0.3267	4	0.12071
390	0.3267	4	0.12071
391	0.3267	4	0.12071
392	0.3267	4	0.12071
393	0.3267	4	0.12071
394	0.3267	4	0.12071
395	0.3267	4	0.12071
396	0.3267	4	0.12071
397	0.3267	4	0.12071
398	0.3267	4	0.12071
399	0.3267	4	0.12071
400	0.3267	4	0.12071
401	0.3267	4	0.12071
402	0.3267	4	0.12071
403	0.3267	4	0.12071
404	0.3267	4	0.12071
405	0.3267	4	0.12071
406	0.3267	4	0.12071
407	0.3267	4	0.12071
408	0.3267	4	0.12071
409	0.3267	4	0.12071
410	0.3267	4	0.12071
411	0.3267	4	0.12071
412	0.3267	4	0.12071
413	0.3267	4	0.12071
414	0.3267	4	0.12071
415	0.3267	4	0.12071
416	0.3267	4	0.12071
417	0.3267	4	0.12071
418	0.3267	4	0.12071
419	0.3267	4	0.12071
420	0.3267	4	0.12071
421	0.3267	4	0.12071
422	0.3267	4	0.12071
423	0.3267	4	0.12071
424	0.3267	4	0.12071
425	0.3267	4	0.12071
426	0.3267	4	0.12071
427	0.3267	4	0.12071
428	0.3267	4	0.12071
429	0.3267	4	0.12071
430	0.3267	4	0.12071
431	0.3267	4	0.12071
432	0.3267	4	0.12071
433	0.3267	4	0.12071
434	0.3267	4	0.12071
435	0.3267	4	0.12071
436	0.3267	4	0.12071
437	0.3267	4	0.12071
438	0.3267	4	0.12071
439	0.3267	4	0.12071
440	0.3267	4	0.12071
441	0.3267	4	0.12071
442	0.3267	4	0.12071
443	0.3267	4	0.12071
444	0.3267	4	0.12071
445	0.3267	4	0.12071
446	0.3267	4	0.12071
447	0.3267	4	0.12071
448	0.3267	4	0.12071
449	0.3267	4	0.12071
450	0.3267	4	0.12071
451	0.3267	4	0.12071
452	0.3267	4	0.12071
453	0.3267	4	0.12071
454	0.3267	4	0.12071
455	0.3267	4	0.12071
456	0.3267	4	0.12071
457	0.3267	4	0.12071
458	0.3267	4	0.12071
459	0.3267	4	0.12071
460	0.3267	4	0.12071
461	0.3267	4	0.12071
462	0.3267	4	0.12071
463	0.3267	4	0.12071
464	0.3267	4	0.12071
465	0.3267	4	0.12071
466	0.3267	4	0.12071
467	0.3267	4	0.12071
468	0.3267	4	0.12071
469	0.3267	4	0.12071
470	0.3267	4	0.12071
471	0.3267	4	0.12071
472	0.3267	4	0.12071
473	0.3267	4	0.12071
474	0.3267	4	0.12071
475	0.3267	4	0.12071
476	0.3267	4	0.12071
477	0.3267	4	0.12071
478	0.3267	4	0.12071
479	0.3267	4	0.12071
480	0.3267	4	0.12071
481	0.3267	4	0.12071
482	0.3267	4	0.12071
483	0.3267	4	0.12071
484	0.3267	4	0.12071
485	0.3267	4	0.12071
486	0.3267	4	0.12071
487	0.3267	4	0.12071
488	0.3267	4	0.12071
489	0.3267	4	0.12071
490	0.3267	4	0.12071
491	0.3267	4	0.12071
492	0.3267	4	0.12071
493	0.3267	4	0.12071
494	0.3267	4	0.12071
495	0.3267	4	0.12071
496	0.3267	4	0.12071
497	0.3267	4	0.12071
498	0.3267	4	0.12071
499	0.3267	4	0.12071
500	0.3267	4	0.12071
501	0.3267	4	0.12071
502	0.3267	4	0.12071
503	0.3267	4	0.12071
504	0.3267	4	0.12071
505	0.3267	4	0.12071
506	0.3267	4	0.12071
507	0.3267	4	0.12071
508	0.3267	4	0.12071
509	0.3267	4	0.12071
510	0.3267	4	0.12071
511	0.3267	4	0.12071
512	0.3267	4	0.12071
513	0.3267	4	0.12071
514	0.3267	4	0.12071
515	0.3267	4	0.12071
516	0.3267	4	0.12071
517	0.3267	4	0.12071
518	0.3267	4	0.12071
519	0.3267	4	0.12071
520	0.3267	4	0.12071
521	0.3267	4	0.12071
522	0.3267	4	0.12071
523	0.3267	4	0.12071
524	0.3267	4	0.12071
525	0.3267	4	0.12071
526	0.3267	4	0.12071
527	0.3267	4	0.12071
528	0.3267	4	0.12071
529	0.3267	4	0.12071
530	0.3267	4	0.12071
531	0.3267	4	0.12071
532	0.3267	4	0.12071
533	0.3267	4	0.12071
534	0.3267	4	0.12071
535	0.3267	4	0.12071
536	0.3267	4	0.12071
537	0.3267	4	0.12071
538	0.3267	4	0.12071
539	0.3267	4	0.12071
540	0.3267	4	0.12071
541	0.3267	4	0.12071
542	0.3267	4	0.12071
543	0.3267	4	0.12071
544	0.3267	4	0.12071
545	0.3267	4	0.12071
546	0.3267	4	0.12071
547	0.3267	4	0.12071
548	0.3267	4	0.12071
549	0.3267	4	0.12071
550	0.3267	4	0.12071
551	0.3267	4	0.12071
552	0.3267	4	0.12071
553	0.3267	4	0.12071
554	0.3267	4	0.12071
555	0.3267	4	0.12071
556	0.3267	4	0.12071
557	0.3267	4	0.12071
558	0.3267	4	0.12071
559	0.3267	4	0.12071
560	0.3267	4	0.12071
561	0.3267	4	0.12071
562	0.3267	4	0.12071
563	0.3267	4	0.12071
564	0.3267	4	0.12071
565	0.3267	4	0.12071
566	0.3267	4	0.12071
567	0.3267	4	0.12071
568	0.3267	4	0.12071
569	0.3267	4	0.12071
570	0.3267	4	0.12071
571	0.3267	4	0.12071
572	0.3267	4	0.12071
573	0.3267	4	0.12071
574	0.3267	4	0.12071
575	0.3267	4	0.12071
576	0.3267	4	0.12071
577	0.3267	4	0.12071
578	0.3267	4	0.12071
579	0.3267	4	0.12071
580	0.3267	4	0.12071
581	0.3267	4	0.12071
582	0.3267	4	0.12071
583	0.3267	4	0.12071
584	0.3267	4	0.12071
585	0.3267	4	0.12071
586	0.3267	4	0.12071
587	0.3267	4	0.12071
588	0.3267	4	0.12071
589	0.3267	4	0.12071
590	0.3267	4	0.12071
591	0.3267	4	0.12071
592	0.3267	4	0.12071
593	0.3267	4	0.12071
594	0.3267	4	0.12071
595	0.3267	4	0.12071
596	0.3267	4	0.12071
597	0.3267	4	0.12071
598	0.3267	4	0.12071
599	0.3267	4	0.12071
600	0.3267	4	0.12071
601	0.3267	4	0.12071
602	0.3267	4	0.12071
603	0.3267	4	0.12071
604	0.3267	4	0.12071
605	0.3267	4	0.12071
606	0.3267	4	0.12071
607	0.3267	4	0.12071
608	0.3267	4	0.12071
609	0.3267	4	0.12071
610	0.3267	4	0.12071
611	0.3267	4	0.12071
612	0.3267	4	0.12071
613	0.3267	4	0.12071
614	0.3267	4	0.12071
615	0.3267	4	0.12071
616	0.3267	4	0.12071
617	0.3267	4	0.12071
618	0.3267	4	0.12071
619	0.3267	4	0.12071
620	0.3267	4	0.12071
621	0.3267	4	0.12071
622	0.3267	4	0.12071
623	0.3267	4	0.12071
624	0.3267	4	0.12071
625	0.3267	4	0.12071
626	0.3267	4	0.12071
627	0.3267	4	0.12071
628	0.3267	4	0.12071
629	0.3267	4	0.12071
630	0.3267	4	0.12071
631	0.3267	4	0.12071
632	0.3267	4	0.12071
633	0.3267	4	0.12071
634	0.3267	4	0.12071
635	0.3267	4	0.12071
636	0.3267	4	0.12071
637	0.3267	4	0.12071
638	0.3267	4	0.12071
639	0.3267	4	0.12071
640	0.3267	4	0.12071
641	0.3267	4	0.12071
642	0.3267	4	0.12071
643	0.3267	4	0.12071
644	0.3267	4	0.12071
645	0.3267	4	0.12071
646	0.3267	4	0.12071
647	0.3267	4	0.12071
648	0.3267	4	0.12071
649	0.3267	4	0.12071
650	0.3267	4	0.12071
651	0.3267	4	0.12071
652	0.3267	4	0.12071
653	0.3267	4	0.12071
654	0.3267	4	0.12071
655	0.3267	4	0.12071
656	0.3267	4	0.12071
657	0.3267	4	0.12071
658	0.3267	4	0.12071
659	0.3267	4	0.12071
660	0.3267	4	0.12071
661	0.3267	4	0.12071
662	0.3267	4	0.12071
663	0.3267	4	0.12071
664	0.3267	4	0.12071
665	0.3267	4	0.12071
666	0.3267	4	0.12071
667	0.3267	4	0.12071
668	0.3267	4	0.12071
669	0.3267	4	0.12071
670	0.3267	4	0.12071
671	0.3267	4	0.12071
672	0.3267	4	0.12071
673	0.3267	4	0.12071
674	0.3267	4	0.12071
675	0.3267	4	0.12071
676	0.3267	4	0.12071
677	0.3267	4	0.12071
678	0.3267	4	0.12071
679	0.3267	4	0.12071
680	0.3267	4	0.12071
681	0.3267	4	0.12071
682	0.3267	4	0.12071
683	0.3267	4	0.12071
684	0.3267	4	0.12071
685	0.3267	4	0.12071
686	0.3267	4	0.12071
687	0.3267	4	0.12071
688	0.3267	4	0.12071
689	0.3267	4	0.12071
690	0.3267	4	0.12071
691	0.3267	4	0.12071
692	0.3267	4	0.12071
693	0.3267	4	0.12071
694	0.3267	4	0.12071
695	0.3267	4	0.12071
696	0.3267	4	0.12071
697	0.3267	4	0.12071
698	0.3267	4	0.12071
699	0.3267	4	0.12071
700	0.3267	4	0.12071
701	0.3267	4	0.12071
702	0.3267	4	0.12071
703	0.3267	4	0.12071
704	0.3267	4	0.12071
705	0.3267	4	0.12071
706	0.3267	4	0.12071
707	0.3267	4	0.12071
708	0.3267	4	0.12071
709	0.3267	4	0.12071
710	0.3267	4	0.12071
711	0.3267	4	0.12071
712	0.3267	4	0.12071
713	0.3267	4	0.12071
714	0.3267	4	0.12071
715	0.3267	4	0.12071
716	0.3267	4	0.12071
717	0.3267	4	0.12071
718	0.3267	4	0.12071
719	0.3267	4	0.12071
720	0.3267	4	0.12071
721	0.3267	4	0.12071
722	0.3267	4	0.12071
723	0.3267	4	0.12071
724	0.3267	4	0.12071
725	0.3267	4	0.12071
726	0.3267	4	0.12071
727	0.3267	4	0.12071
728	0.3267	4	0.12071
729	0.3267	4	0.12071
730	0.3267	4	0.12071
731	0.3267	4	0.12071
732	0.3267	4	0.12071
733	0.3267	4	0.12071
734	0.3267	4	0.12071
735	0.3267	4	0.12071
736	0.3267	4	0.12071
737	0.3267	4	0.12071
738	0.3267	4	0.12071
739	0.3267	4	0.12071
740	0.3267	4	0.12071
741	0.3267	4	0.12071
742	0.3267	4	0.12071
743	0.3267	4	0.12071
744	0.3267	4	0.12071
745	0.3267	4	0.12071
746	0.3267	4	0.12071
747	0.3267	4	0.12071
748	0.3267	4	0.12071
749	0.3267	4	0.12071
750	0.3267	4	0.12071
751	0.3267	4	0.12071
752	0.3267	4	0.12071
753	0.3267	4	0.12071
754	0.3267	4	0.12071
755	0.3267	4	0.12071
756	0.3267	4	0.12071
757	0.3267	4	0.12071
758	0.3267	4	0.12071
759	0.3267	4	0.12071
760	0.3267	4	0.12071
761	0.3267	4	0.12071
762	0.3267	4	0.12071
763	0.3267	4	0.12071
764	0.3267	4	0.12071
765	0.3267	4	0.12071
766	0.3267	4	0.12071
767	0.3267	4	0.12071
768	0.3267	4	0.12071
769	0.3267	4	0.12071
770	0.3267	4	0.12071
771	0.3267	4	0.12071
772	0.3267	4	0.12071
773	0.3267	4	0.12071
774	0.3267	4	0.12071
775	0.3267	4	0.12071
776	0.3267	4	0.12071
777	0.3267	4	0.12071
778	0.3267	4	0.12071
779	0.3267	4	0.12071
780	0.3267	4	0.12071
781	0.3267	4	0.12071
782	0.3267	4	0.12071
783	0.3267	4	0.12071
784	0.3267	4	0.12071
785	0.3267	4	0.12071
786	0.3267	4	0.12071
787	0.3267	4	0.12071
788	0.3267	4	0.12071
789	0.3267	4	0.12071
790	0.3267	4	0.12071
791	0.3267	4	0.12071
792	0.3267	4	0.12071
793	0.3267	4	0.12071
794	0.3267	4	0.12071
795	0.3267	4	0.12071
796	0.3267	4	0.12071
797	0.3267	4	0.12071
798	0.3267	4	0.12071
799	0.3267	4	0.12071
800	0.3267	4	0.12071
801	0.3267	4	0.12071
802	0.3267	4	0.12071
803	0.3267	4	0.12071
804	0.3267	4	0.12071
805	0.3267	4	0.12071
806	0.3267	4	0.12071
807	0.3267	4	0.12071
808	0.3267	4	0.12071
809	0.3267	4	0.12071
810	0.3267	4	0.12071
811	0.3267	4	0.12071
812	0.3267	4	0.12071
813	0.3267	4	0.12071
814	0.3267	4	0.12071
815	0.3267	4	0.12071
816	0.3267	4	0.12071
817	0.3267	4	0.12071
818	0.3267	4	0.12071
819	0.3267	4	0.12071
820	0.3267	4	0.12071
821	0.3267	4	0.12071
822	0.3267	4	0.12071
823	0.3267	4	0.12071
824	0.3267	4	0.12071
825	0.3267	4	0.12071
826	0.3267	4	0.12071
827	0.3267	4	0.12071
828	0.3267	4	0.12071
829	0.3267	4	0.12071
830	0.3267	4	0.12071
831	0.3267	4	0.12071
832	0.3267	4	0.12071
833	0.3267	4	0.12071
834	0.3267	4	0.12071
835	0.3267	4	0.12071
836	0.3267	4	0.12071
837	0.3267	4	0.12071
838	0.3267	4	0.12071
839	0.3267	4	0.12071
840	0.3267	4	0.12071
841	0.3267	4	0.12071
842	0.3267	4	0.12071
843	0.3267	4	0.12071
844	0.3267	4	0.12071
845	0.3267	4	0.12071
846	0.3267	4	0.12071
847	0.3267	4	0.12071
848	0.3267	4	0.12071
849	0.3267	4	0.12071
850	0.3267	4	0.12071
851	0.3267	4	0.12071
852	0.3267	4	0.12071
853	0.3267	4	0.12071
854	0.3267	4	0.12071
855	0.3267	4	0.12071
856	0.3267	4	0.12071
857	0.3267	4	0.12071
858	0.3267	4	0.12071
859	0.3267	4	0.12071
860	0.3267	4	0.12071
861	0.3267	4	0.12071
862	0.3267	4	0.12071
863	0.3267	4	0.12071
864	0.3267	4	0.12071
865	0.3267	4	0.12071
866	0.3267	4	0.12071
867	0.3267	4	0.12071
868	0.3267	4	0.12071
869	0.3267	4	0.12071
870	0.3267	4	0.12071
871	0.3267	4	0.12071
872	0.3267	4	0.12071
873	0.3267	4	0.12071
874	0.3267	4	0.12071
875	0.3267	4	0.12071
876	0.3267	4	0.12071
877	0.3267	4	0.12071
878	0.3267	4	0.12071
879	0.3267	4	0.12071
880	0.3267	4	0.12071
881	0.3267	4	0.12071
882	0.3267	4	0.12071
883	0.3267	4	0.12071
884	0.3267	4	0.12071
885	0.3267	4	0.12071
886	0.3267	4	0.12071
887	0.3267	4	0.12071
888	0.3267	4	0.12071
889	0.3267	4	0.12071
890	0.3267	4	0.12071
891	0.3267	4	0.12071
892	0.3267	4	0.12071
893	0.3267	4	0.12071
894	0.3267	4	0.12071
895	0.3267	4	0.12071
896	0.3267	4	0.12071
897	0.3267	4	0.12071
898	0.3267	4	0.12071
899	0.3267	4	0.12071
900	0.3267	4	0.12071
901	0.3267	4	0.12071
902	0.3267	4	0.12071
903	0.3267	4	0.12071
904	0.3267	4	0.12071
905	0.3267	4	0.12071
906	0.3267	4	0.12071
907	0.3267	4	0.12071
908	0.3267	4	0.12071
909	0.3267	4	0.12071
910	0.3267	4	0.12071
911	0.3267	4	0.12071
912	0.3267	4	0.12071
913	0.3267	4	0.12071
914	0.3267	4	0.12071
915	0.3267	4	0.12071
916	0.3267	4	0.12071
917	0.3267	4	0.12071
918	0.3267	4	0.12071
919	0.3267	4	0.12071
920	0.3267	4	0.12071
921	0.3267	4	0.12071
922	0.3267	4	0.12071
923	0.3267	4	0.12071
924	0.3267	4	0.12071
925	0.3267	4	0.12071
926	0.3267	4	0.12071
927	0.3267	4	0.12071
928	0.3267	4	0.12071
929	0.3267	4	0.12071
930	0.3267	4	0.12071
931	0.3267	4	0.12071
932	0.3267	4	0.12071
933	0.3267	4	0.12071
934	0.3267	4	0.12071
935	0.3267	4	0.12071
936	0.3267	4	0.12071
937	0.3267	4	0.12071
938	0.3267	4	0.12071
939	0.3267	4	0.12071
940	0.3267	4	0.12071
941	0.3267	4	0.12071
942	0.3267	4	0.12071
943	0.3267	4	0.12071
944	0.3267	4	0.12071
945	0.3267	4	0.12071
946	0.3267	4	0.12071
947	0.3267	4	0.12071
948	0.3267	4	0.12071
949	0.3267	4	0.12071
950	0.3267	4	0.12071
951	0.3267	4	0.12071
952	0.3267	4	0.12071
953	0.3267	4	0.12071
954	0.3267	4	0.12071
955	0.3267	4	0.12071
956	0.3267	4	0.12071
957	0.3267	4	0.12071
958	0.3267	4	0.12071
959	0.3267	4	0.12071
960	0.3267	4	0.12071
961	0.3267	4	0.12071
962	0.3267	4	0.12071
963	0.3267	4	0.12071
964	0.3267	4	0.12071
965	0.3267	4	0.12071
966	0.3267	4	0.12071
967	0.3267	4	0.12071
968	0.3267	4	0.12071
969	0.3267	4	0.12071
970	0.3267	4	0.12071
971	0.3267	4	0.12071
972	0.3267	4	0.12071
973	0.3267	4	0.12071
974	0.3267	4	0.12071
975	0.3267	4	0.12071
976	0.3267	4	0.12071
977	0.3267	4	0.12071
978	0.3267	4	0.12071
979	0.3267	4	0.12071
980	0.3267	4	0.12071
981	0.3267	4	0.12071
982	0.3267	4	0.12071
983	0.3267	4	0.12071
984	0.3267	4	0.12071
985	0.3267	4	0.12071
986	0.3267	4	0.12071
987	0.3267	4	0.12071
988	0.3267	4	0.12071
989	0.3267	4	0.12071
990	0.3267	4	0.12071
991	0.3267	4	0.12071
992	0.3267	4	0.12071
993	0.3267	4	0.12071
994	0.3267	4	0.12071
995	0.3267	4	0.12071
996	0.3267	4	0.12071
997	0.3267	4	0.12071
998	0.3267	4	0.12071
999	0.3267	4	0.12071
1000	0.3267	4	0.12071
1001	0.3267	4	0.12071
1002	0.3267	4	0.12071
1003	0.3267	4	0.12071
1004	0.3267	4	0.12071
1005	0.3267	4	0.12071
1006	0.3267	4	0.12071
1007	0.3267	4	0.12071
1008	0.3267	4	0.12071
1009	0.3267	4	0.12071
1010	0.3267	4	0.12071
1011	0.3267	4	0.12071
1012	0.3267	4	0.12071
1013	0.3267	4	0.12071
1014	0.3267	4	0.12071
1015	0.3267	4	0.12071
1016	0.3267	4	0.12071
1017	0.3267	4	0.12071
1018	0.3267	4	0.12071
1019	0.3267	4	0.12071
1020	0.3267	4	0.12071
1021	0.3267	4	0.12071
1022	0.3267	4	0.12071
1023	0.3267	4	0.12071
1024	0.3267	4	0.12071
1025	0.3267	4	0.12071
1026	0.3267	4	0.12071
1027	0.3267	4	0.12071
1028	0.3267	4	0.12071
1029	0.3267	4	0.12071
1030	0.3267	4	0.12071
1031	0.3267	4	0.12071
1032	0.3267	4	0.12071
1033	0.3267	4	0.12071
1034	0.3267	4	0.12071
1035	0.3267	4	0.12071
1036	0.3267	4	0.12071
1037	0.3267	4	0.12071
1038	0.3267	4	0.12071
1039	0.3267	4	0.12071
1040	0.3267	4	0.12071
1041	0.3267	4	0.12071
1042	0.3267	4	0.12071
1043	0.3267	4	0.12071
1044	0.3267	4	0.12071
1045	0.3267	4	0.12071
1046	0.3267	4	0.12071
1047	0.3267	4	0.12071
1048	0.3267	4	0.12071
1049	0.3267	4	0.12071
1050	0.3267	4	0.12071
1051	0.3267	4	0.12071
1052	0.3267	4	0.12071
1053	0.3267	4	0.12071
1054	0.3267	4	0.12071
1055	0.3267	4	0.12071
1056	0.3267	4	0.12071
1057	0.3267	4	0.12071
1058	0.3267	4	0.12071
1059	0.3267	4	0.12071
1060	0.3267	4	0.12071
1061	0.3267	4	0.12071
1062	0.3267	4	0.12071
1063	0.3267	4	0.12071
1064	0.3267	4	0.12071
1065	0.3267	4	0.12071
1066	0.3267	4	0.12071
1067	0.3267	4	0.12071
1068	0.3267	4	0.12071
1069	0.3267	4	0.12071
1070	0.3267	4	0.12071
1071	0.3267	4	0.12071
1072	0.3267	4	0.12071
1073	0.3267	4	0.12071
1074	0.3267	4	0.12071
1075	0.3267	4	0.12071
1076	0.3267	4	0.12071
1077	0.3267	4	0.12071
1078	0.3267	4	0.12071
1079	0.3267	4	0.12071
1080	0.3267	4	0.12071
1081	0.3267	4	0.12071
1082	0.3267	4	0.12071
1083	0.3267	4	0.12071
1084	0.3267	4	0.12071
1085	0.3267	4	0.12071
1086	0.3267	4	0.12071
1087	0.3267	4	0.12071
1088	0.3267	4	0.12071
1089	0.3267	4	0.12071
1090	0.3267	4	0.12071
1091	0.3267	4	0.12071
1092	0.3267	4	0.12071
1093	0.3267	4	0.12071
1094	0.3267	4	0.12071
1095	0.3267	4	0.12071
1096	0.3267	4	0.12071
1097	0.3267	4	0.12071
1098	0.3267	4	0.12071
1099	0.3267	4	0.12071
1100	0.3267	4	0.12071
1101	0.3267	4	0.12071
1102	0.3267	4	0.12071
1103	0.3267	4	0.12071
1104	0.3267	4	0.12071
1105	0.3267	4	0.12071
1106	0.3267	4	0.12071
1107	0.3267	4	0.12071
1108	0.3267	4	0.12071
1109	0.3267	4	0.12071
1110	0.3267	4	0.12071
1111	0.3267	4	0.12071
1112	0.3267	4	0.12071
1113	0.3267	4	0.12071
1114	0.3267	4	0.12071
1115	0.3267	4	0.12071
1116	0.3267	4	0.12071
1117	0.3267	4	0.12071
1118	0.3267	4	0.12071
1119	0.3267	4	0.12071
1120	0.3267	4	0.12071
1121	0.3267	4	0.12071
1122	0.3267	4	0.12071
1123	0.3267	4	0.12071
1124	0.3267	4	0.12071
1125	0.3267	4	0.12071
1126	0.3267	4	0.12071
1127	0.3267	4	0.12071
1128	0.3267	4	0.12071
1129	0.3267	4	0.12071
1130	0.3267	4	0.12071
1131	0.3267	4	0.12071
1132	0.3267	4	0.12071
1133	0.3267	4	0.12071
1134	0.3267	4	0.12071
1135	0.3267	4	0.12071
1136	0.3267	4	0.12071
1137	0.3267	4	0.12071
1138	0.3267	4	0.12071
1139	0.3267	4	0.12071
1140	0.3267	4	0.12071
1141	0.3267	4	0.12071
1142	0.3267	4	0.12071
1143	0.3267	4	0.12071
1144	0.3267	4	0.12071
1145	0.3267	4	0.12071
1146	0.3267	4	0.12071
1147	0.3267	4	0.12071
1148	0.3267	4	0.12071
1149	0.3267	4	0.12071
1150	0.3267	4	0.12071
1151	0.3267	4	0.12071
1152	0.3267	4	0.12071
1153	0.3267	4	0.12071
1154	0.3267	4	0.12071
1155	0.3267	4	0.12071
1156	0.3267	4	0.12071
1157	0.3267	4	0.12071
1158	0.3267	4	0.12071
1159	0.3267	4	0.12071
1160	0.3267	4	0.12071
1161	0.3267	4	0.12071
1162	0.3267	4	0.12071
1163	0.3267	4	0.12071
1164	0.3267	4	0.12071
1165	0.3267	4	0.12071
1166	0.3267	4	0.12071
1167	0.3267	4	0.12071
1168	0.3267	4	0.12071
1169	0.3267	4	0.12071
1170	0.3267	4	0.12071
1171	0.3267	4	0.12071
1172	0.3267	4	0.12071
1173	0.3267	4	0.12071
1174	0.3267	4	0.12071
1175	0.3267	4	0.12071
1176	0.3267	4	0.12071
1177	0.3267	4	0.12071
1178	0.3267	4	0.12071
1179	0.3267	4	0.12071
1180	0.3267	4	0.12071
1181	0.3267	4	0.12071
1182	0.3267	4	0.12071
1183	0.3267	4	0.12071
1184	0.3267	4	0.12071
1185	0.3267	4	0.12071
1186	0.3267	4	0.12071
1187	0.3267	4	0.12071
1188	0.3267	4	0.12071
1189	0.3267	4	0.12071
1190	0.3267	4	0.12071
1191	0.3267	4	0.12071
1192	0.3267	4	0.12071
1193	0.3267	4	0.12071
1194	0.3267	4	0.12071
1195	0.3267	4	0.12071
1196	0.3267	4	0.12071
1197	0.3267	4	0.12071
1198	0.3267	4	0.12071
1199	0.3267	4	0.12071
1200	0.3267	4	0.12071
1201	0.3267	4	0.12071
1202	0.3267	4	0.12071
1203	0.3267	4	0.12071
1204	0.3267	4	0.12071
1205	0.3267	4	0.12071
1206	0.3267	4	0.12071
1207	0.3267	4	0.12071
1208	0.3267	4	0.12071
1209	0.3267	4	0.12071
1210	0.3267	4	0.12071
1211	0.3267	4	0.12071
1212	0.3267	4	0.12071
1213	0.3267	4	0.12071
1214	0.3267	4	0.12071
1215	0.3267	4	0.12071
1216	0.3267	4	0.12071
1217	0.3267	4	0.12071
1218	0.3267	4	0.12071
1219	0.3267	4	0.12071
1220	0.3267	4	0.12071
1221	0.3267	4	0.12071
1222	0.3267	4	0.12071
1223	0.3267	4	0.12071
1224	0.3267	4	0.12071
1225	0.3267	4	0.12071
1226	0.3267	4	0.12071
1227	0.3267	4	0.12071
1228	0.3267	4	0.12071
1229	0.3267	4	0.12071
1230	0.3267	4	0.12071
1231	0.3267	4	0.12071
1232	0.3267	4	0.12071
1233	0.3267	4	0.12071
1234	0.3267	4	0.12071
1235	0.3267	4	0.12071
1236	0.3267	4	0.12071
1237	0.3267	4	0.12071
1238	0.3267	4	0.12071
1239	0.3267	4	0.12071
1240	0.3267	4	0.12071
1241	0.3267	4	0.12071
1242	0.3267	4	0.12071
1243	0.3267	4	0.12071
1244	0.3267	4	0.12071
1245	0.3267	4	0.12071
1246	0.3267	4	0.12071
1247	0.3267	4	0.12071
1248	0.3267	4	0.12071
1249	0.3267	4	0.12071
1250	0.3267	4	0.12071
1251	0.3267	4	0.12071
1252	0.3267	4	0.12071
1253	0.3267	4	0.12071
1254	0.3267	4	0.12071
1255	0.3267	4	0.12071
1256	0.3267	4	0.12071
1257	0.3267	4	0.12071
1258	0.3267	4	0.12071
1259	0.3267	4	0.12071
1260	0.3267	4	0.12071
1261	0.3267	4	0.12071
1262	0.3267	4	0.12071
1263	0.3267	4	0.12071
1264	0.3267	4	0.12071
1265	0.3267	4	0.12071
1266	0.3267	4	0.12071
1267	0.3267	4	0.12071
1268	0.3267	4	0.12071
1269	0.3267	4	0.12071
1270	0.3267	4	0.12071
1271	0.3267	4	0.12071
1272	0.3267	4	0.12071
1273	0.3267	4	0.12071
1274	0.3267	4	0.12071
1275	0.3267	4	0.12071
1276	0.3267	4	0.12071
1277	0.3267	4	0.12071
1278	0.3267	4	0.12071
1279	0.3267	4	0.12071
1280	0.3267	4	0.12071
1281	0.3267	4	0.12071
1282	0.3267	4	0.12071
1283	0.3267	4	0.12071
1284	0.3267	4	0.12071
1285	0.3267	4	0.12071
1286	0.3267	4	0.12071
1287	0.3267	4	0.12071
1288	0.3267	4	0.12071
1289	0.3267	4	0.12071
1290	0.3267	4	0.12071
1291	0.3267	4	0.12071
1292	0.3267	4	0.12071
1293	0.3267	4	0.12071
1294	0.3267	4	0.12071
1295	0.3267	4	0.12071
1296	0.3267	4	0.12071
1297	0.3267	4	0.12071
1298	0.3267	4	0.12071
1299	0.3267	4	0.12071
1300	0.3267	4	0.12071
1301	0.3267	4	0.12071
1302	0.3267	4	0.12071
1303	0.3267	4	0.12071
1304	0.3267	4	0.12071
1305	0.3267	4	0.12071
1306	0.3267	4	0.12071
1307	0.3267	4	0.12071
1308	0.3267	4	0.12071
1309	0.3267	4	0.12071
1310	0.3267	4	0.12071
1311	0.3267	4	0.12071
1312	0.3267	4	0.12071
1313	0.3267	4	0.12071
1314	0.3267	4	0.12071
1315	0.3267	4	0.12071
1316	0.3267	4	0.12071
1317	0.3267	4	0.12071
1318	0.3267	4	0.12071
1319	0.3267	4	0.12071
1320	0.3267	4	0.12071
1321	0.3267	4	0.12071
1322	0.3267	4	0.12071
1323	0.3267	4	0.12071
1324	0.3267	4	0.12071
1325	0.3267	4	0.12071
1326	0.3267	4	0.12071
1327	0.3267	4	0.12071
1328	0.3267	4	0.12071
1329	0.3267	4	0.12071
1330	0.3267	4	0.12071
1331	0.3267	4	0.12071
1332	0.3267	4	0.12071
1333	0.3267	4	0.12071
1334	0.3267	4	0.12071
1335	0.3267	4	0.12071
1336	0.3267	4	0.12071
1337	0.3267	4	0.12071
1338	0.3267	4	0.12071
1339	0.3267	4	0.12071
1340	0.3267	4	0.12071
1341	0.3267	4	0.12071
1342	0.3267	4	0.12071
1343	0.3267	4	0.12071
1344	0.3267	4	0.12071
1345	0.3267	4	0.12071
1346	0.3267	4	0.12071
1347	0.3267	4	0.12071
1348	0.3267	4	0.12071
1349	0.3267	4	0.12071
1350	0.3267	4	0.12071
1351	0.3267	4	0.12071
1352	0.3267	4	0.12071
1353	0.3267	4	0.12071
1354	0.3267	4	0.12071
1355	0.3267	4	0.12071
1356	0.3267	4	0.12071
1357	0.3267	4	0.12071
1358	0.3267	4	0.12071
1359	0.3267	4	0.12071
1360	0.3267	4	0.12071
1361	0.3267	4	0.12071
1362	0.3267	4	0.12071
1363	0.3267	4	0.12071
1364	0.3267	4	0.12071
1365	0.3267	4	0.12071
1366	0.3267	4	0.12071
1367	0.3267	4	0.12071
1368	0.3267	4	0.12071
1369	0.3267	4	0.12071
1370	0.3267	4	0.12071
1371	0.3267	4	0.12071
1372	0.3267	4	0.12071
1373	0.3267	4	0.12071
1374	0.3267	4	0.12071
1375	0.3267	4	0.12071
1376	0.3267	4	0.12071
1377	0.3267	4	0.12071
1378	0.3267	4	0.12071
1379	0.3267	4	0.12071
1380	0.3267	4	0.12071
1381	0.3267	4	0.12071
1382	0.3267	4	0.12071
1383	0.3267	4	0.12071
1384	0.3267	4	0.12071
1385	0.3267	4	0.12071
1386	0.3267	4	0.12071
1387	0.3267	4	0.12071
1388	0.3267	4	0.12071
1389	0.3267	4	0.12071
1390	0.3267	4	0.12071
1391	0.3267	4	0.12071
1392	0.3267	4	0.12071
1393	0.3267	4	0.12071
1394	0.3267	4	0.12071
1395	0.3267	4	0.12071
1396	0.3267	4	0.12071
1397	0.3267	4	0.12071
1398	0.3267	4	0.12071
1399	0.3267	4	0.12071
1400	0.3267	4	0.12071
1401	0.3267	4	0.12071
1402	0.3267	4	0.12071
1403	0.3267	4	0.12071
1404	0.3267	4	0.12071
1405	0.3267	4	0.12071
1406	0.3267	4	0.12071
1407	0.3267	4	0.12071
1408	0.3267	4	0.12071
1409	0.3267	4	0.12071
1410	0.3267	4	0.12071
1411	0.3267	4	0.12071
1412	0.3267	4	0.12071
1413	0.3267	4	0.12071
1414	0.3267	4	0.12071
1415	0.3267	4	0.12071
1416	0.3267	4	0.12071
1417	0.3267	4	0.12071
1418	0.3267	4	0.12071
1419	0.3267	4	0.12071
1420	0.3267	4	0.12071
1421	0.3267	4	0.12071
1422	0.3267	4	0.12071
1423	0.3267	4	0.12071
1424	0.3267	4	0.12071
1425	0.3267	4	0.12071
1426	0.3267	4	0.12071
1427	0.3267	4	0.12071
1428	0.3267	4	0.12071
1429	0.3267	4	0.12071
1430	0.3267	4	0.12071
1431	0.3267	4	0.12071
1432	0.3267	4	0.12071
1433	0.3267	4	0.12071
1434	0.3267	4	0.12071
1435	0.3267	4	0.12071
1436	0.3267	4	0.12071
1437	0.3267	4	0.12071
1438	0.3267	4	0.12071
1439	0.3267	4	0.12071
1440	0.3267	4	0.12071
1441	0.3267	4	0.12071
1442	0.3267	4	0.12071
1443	0.3267	4	0.12071
1444	0.3267	4	0.12071
1445	0.3267	4	0.12071
1446	0.3267	4	0.12071
1447	0.3267	4	0.12071
1448	0.3267	4	0.12071
1449	0.3267	4	0.12071
1450	0.3267	4	0.12071
1451	0.3267	4	0.12071
1452	0.3267	4	0.12071
1453	0.3267	4	0.12071
1454	0.3267	4	0.12071
1455	0.3267	4	0.12071
1456	0.3267	4	0.12071
1457	0.3267	4	0.12071
1458	0.3267	4	0.12071
1459	0.3267	4	0.12071
1460	0.3267	4	0.12071
1461	0.3267	4	0.12071
1462	0.3267	4	0.12071
1463	0.3267	4	0.12071
1464	0.3267	4	0.12071
1465	0.3267	4	0.12071
1466	0.3267	4	0.12071
1467	0.3267	4	0.12071
1468	0.3267	4	0.12071
1469	0.3267	4	0.12071
1470	0.3267	4	0.12071
1471	0.3267	4	0.12071
1472	0.3267	4	0.12071
1473	0.3267	4	0.12071
1474	0.3267	4	0.12071
1475	0.3267	4	0.12071
1476	0.3267	4	0.12071
1477	0.3267	4	0.12071
1478	0.3267	4	0.12071
1479	0.3267	4	0.12071
1480	0.3267	4	0.12071
1481	0.3267	4	0.12071
1482	0.3267	4	0.12071
1483	0.3267	4	0.12071
1484	0.3267	4	0.12071
1485	0.3267	4	0.12071
1486	0.3267	4	0.12071
1487	0.3267	4	0.12071
1488	0.3267	4	0.12071
1489	0.3267	4	0.12071
1490	0.3267	4	0.12071
1491	0.3267	4	0.12071
1492	0.3267	4	0.12071
1493	0.3267	4	0.12071
1494	0.3267	4	0.12071
1495	0.3267	4	0.12071
1496	0.3267	4	0.12071
1497	0.3267	4	0.12071
1498	0.3267	4	0.12071
1499	0.3267	4	0.12071
1500	0.3267	4	0.12071
1501	0.3267	4	0.12071
1502	0.3267	4	0.12071
1503	0.3267	4	0.12071
1504	0.3267	4	0.12071
1505	0.3267	4	0.12071
1506	0.3267	4	0.12071
1507	0.3267	4	0.12071
1508	0.3267	4	0.12071
1509	0.3267	4	0.12071
1510	0.3267	4	0.12071
1511	0.3267	4	0.12071
1512	0.3267	4	0.12071
1513	0.3267	4	0.12071
1514	0.3267	4	0.12071
1515	0.3267	4	0.12071
1516	0.3267	4	0.12071
1517	0.3267	4	0.12071
1518	0.3267	4	0.12071
1519	0.3267	4	0.12071
1520	0.3267	4	0.12071
1521	0.3267	4	0.12071
1522	0.3267	4	0.12071
1523	0.3267	4	0.12071
1524	0.3267	4	0.12071
1525	0.3267	4	0.12071
1526	0.3267	4	0.12071
1527	0.3267	4	0.12071
1528	0.3267	4	0.12071
1529	0.3267	4	0.12071
1530	0.3267	4	0.12071
1531	0.3267	4	0.12071
1532	0.3267	4	0.12071
1533	0.3267	4	0.12071
1534	0.3267	4	0.12071
1535	0.3267	4	0.12071
1536	0.3267	4	0.12071
1537	0.3267	4	0.12071
1538	0.3267	4	0.12071
1539	0.3267	4	0.12071
1540	0.3267	4	0.12071
1541	0.3267	4	0.12071
1542	0.3267	4	0.12071
1543	0.3267	4	0.12071
1544	0.3267	4	0.12071
1545	0.3267	4	0.12071
1546	0.3267	4	0.12071
1547	0.3267	4	0.12071
1548	0.3267	4	0.12071
1549	0.3267	4	0.12071
1550	0.3267	4	0.12071
1551	0.3267	4	0.12071
1552	0.3267	4	0.12071
1553	0.3267	4	0.12071
1554	0.3267	4	0.12071
1555	0.3267	4	0.12071
1556	0.3267	4	0.12071
1557	0.3267	4	0.12071
1558	0.3267	4	0.12071
1559	0.3267	4	0.12071
1560	0.3267	4	0.12071
1561	0.3267	4	0.12071
1562	0.3267	4	0.12071
1563	0.3267	4	0.12071
1564	0.3267	4	0.12071
1565	0.3267	4	0.12071
1566	0.3267	4	0.12071
1567	0.3267	4	0.12071
1568	0.3267	4	0.12071
1569	0.3267	4	0.12071
1570	0.3267	4	0.12071
1571	0.3267	4	0.12071
1572	0.3267	4	0.12071
1573	0.3267	4	0.12071
1574	0.3267	4	0.12071
1575	0.3267	4	0.12071
1576	0.3267	4	0.12071
1577	0.3267	4	0.12071
1578	0.3267	4	0.12071
1579	0.3267	4	0.12071
1580	0.3267	4	0.12071
1581	0.3267	4	0.12071
1582	0.3267	4	0.12071
1583	0.3267	4	0.12071
1584	0.3267	4	0.12071
1585	0.3267	4	0.12071
1586	0.3267	4	0.12071
1587	0.3267	4	0.12071
1588	0.3267	4	0.12071
1589	0.3267	4	0.12071
1590	0.3267	4	0.12071
1591	0.3267	4	0.12071
1592	0.3267	4	0.12071
1593	0.3267	4	0.12071
1594	0.3267	4	0.12071
1595	0.3267	4	0.12071
1596	0.3267	4	0.12071
1597	0.3267	4	0.12071
1598	0.3267	4	0.12071
1599	0.3267	4	0.12071
1600	0.3267	4	0.12071
1601	0.3267	4	0.12071
1602	0.3267	4	0.12071
1603	0.3267	4	0.12071
1604	0.3267	4	0.12071
1605	0.3267	4	0.12071
1606	0.3267	4	0.12071
1607	0.3267	4	0.12071
1608	0.3267	4	0.12071
1609	0.3267	4	0.12071
1610	0.3267	4	0.12071
1611	0.3267	4	0.12071
1612	0.3267	4	0.12071
1613	0.3267	4	0.12071
1614	0.3267	4	0.12071
1615	0.3267	4	0.12071
1616	0.3267	4	0.12071
1617	0.3267	4	0.12071
1618	0.3267	4	0.12071
1619	0.3267	4	0.12071
1620	0.3267	4	0.12071
1621	0.3267	4	0.12071
1622	0.3267	4	0.12071
1623	0.3267	4	0.12071
1624	0.3267	4	0.12071
1625	0.3267	4	0.12071
1626	0.3267	4	0.12071
1627	0.3267	4	0.12071
1628	0.3267	4	0.12071
1629	0.3267	4	0.12071
1630	0.3267	4	0.12071
1631	0.3267	4	0.12071
1632	0.3267	4	0.12071
1633	0.3267	4	0.12071
1634	0.3267	4	0.12071
1635	0.3267	4	0.12071
1636	0.3267	4	0.12071
1637	0.3267	4	0.12071
1638	0.3267	4	0.12071
1639	0.3267	4	0.12071
1640	0.3267	4	0.12071
1641	0.3267	4	0.12071
1642	0.3267	4	0.12071
1643	0.3267	4	0.12071
1644	0.3267	4	0.12071
1645	0.3267	4	0.12071
1646	0.3267	4	0.12071
1647	0.3267	4	0.12071
1648	0.3267	4	0.12071
1649	0.3267	4	0.12071
1650	0.3267	4	0.12071
1651	0.3267	4	0.12071
1652	0.3267	4	0.12071
1653	0.3267	4	0.12071
1654	0.3267	4	0.12071
1655	0.3267	4	0.12071
1656	0.3267	4	0.12071
1657	0.3267	4	0.12071
1658	0.3267	4	0.12071
1659	0.3267	4	0.12071
1660	0.3267	4	0.12071
1661	0.3267	4	0.12071
1662	0.3267	4	0.12071
1663	0.3267	4	0.12071
1664	0.3267	4	0.12071
1665	0.3267	4	0.12071
1666	0.3267	4	0.12071
1667	0.3267	4	0.12071
1668	0.3267	4	0.12071
1669	0.3267	4	0.12071
1670	0.3267	4	0.12071
1671	0.3267	4	0.12071
1672	0.3267	4	0.12071
1673	0.3267	4	0.12071
1674	0.3267	4	0.12071
1675	0.3267	4	0.12071
1676	0.3267	4	0.12071
1677	0.3267	4	0.12071
1678	0.3267	4	0.12071
1679	0.3267	4	0.12071
1680	0.3267	4	0.12071
1681	0.3267	4	0.12071
1682	0.3267	4	0.12071
1683	0.3267	4	0.12071
1684	0.3267	4	0.12071
1685	0.3267	4	0.12071
1686	0.3267	4	0.12071
1687	0.3267	4	0.12071
1688	0.3267	4	0.12071
1689	0.3267	4	0.12071
1690	0.3267	4	0.12071
1691	0.3267	4	0.12071
1692	0.3267	4	0.12071
1693	0.3267	4	0.12071
1694	0.3267	4	0.12071
1695	0.3267	4	0.12071
1696	0.3267	4	0.12071
1697	0.3267	4	0.12071
1698	0.3267	4	0.12071
1699	0.3267	4	0.12071
1700	0.3267	4	0.12071
1701	0.3267	4	0.12071
1702	0.3267	4	0.12071
1703	0.3267	4	0.12071
1704	0.3267	4	0.12071
1705	0.3267	4	0.12071
1706	0.3267	4	0.12071
1707	0.3267	4	0.12071
1708	0.3267	4	0.12071
1709	0.3267	4	0.12071
1710	0.3267	4	0.12071
1711	0.3267	4	0.12071
1712	0.3267	4	0.12071
1713	0.3267	4	0.12071
1714	0.3267	4	0.12071
1715	0.3267	4	0.12071
1716	0.3267	4	0.12071
1717	0.3267	4	0.12071
1718	0.3267	4	0.12071
1719	0.3267	4	0.12071
1720	0.3267	4	0.12071
1721	0.3267	4	0.12071
1722	0.3267	4	0.12071
1723	0.3267	4	0.12071
1724	0.3267	4	0.12071
1725	0.3267	4	0.12071
1726	0.3267	4	0.12071
1727	0.3267	4	0.12071
1728	0.3267	4	0.12071
1729	0.3267	4	0.12071
1730	0.3267	4	0.12071
1731	0.3267	4	0.12071
1732	0.3267	4	0.12071
1733	0.3267	4	0.12071
1734	0.3267	4	0.12071
1735	0.3267	4	0.12071
1736	0.3267	4	0.12071
1737	0.3267	4	0.12071
1738	0.3267	4	0.12071
1739	0.3267	4	0.12071
1740	0.3267	4	0.12071
1741	0.3267	4	0.12071
1742	0.3267	4	0.12071
1743	0.3267	4	0.12071
1744	0.3267	4	0.12071
1745	0.3267	4	0.12071
1746	0.3267	4	0.12071
1747	0.3267	4	0.12071
1748	0.3267	4	0.12071
1749	0.3267	4	0.12071
1750	0.3267	4	0.12071
1751	0.3267	4	0.12071
1752	0.3267	4	0.12071
1753	0.3267	4	0.12071
1754	0.3267	4	0.12071
1755	0.3267	4	0.12071
1756	0.3267	4	0.12071
1757	0.3267	4	0.12071
1758	0.3267	4	0.12071
1759	0.3267	4	0.12071
1760	0.3267	4	0.12071
1761	0.3267	4	0.12071
1762	0.3267	4	0.12071
1763	0.3267	4	0.12071
1764	0.3267	4	0.12071
1765	0.3267	4	0.12071
1766	0.3267	4	0.12071
1767	0.3267	4	0.12071
1768	0.3267	4	0.12071
1769	0.3267	4	0.12071
1770	0.3267	4	0.12071
1771	0.3267	4	0.12071
1772	0.3267	4	0.12071
1773	0.3267	4	0.12071
1774	0.3267	4	0.12071
1775	0.3267	4	0.12071
1776	0.3267	4	0.12071
1777	0.3267	4	0.12071
1778	0.3267	4	0.12071
1779	0.3267	4	0.12071
1780	0.3267	4	0.12071
1781	0.3267	4	0.12071
1782	0.3267	4	0.12071
1783	0.3267	4	0.12071
1784	0.3267	4	0.12071
1785	0.3267	4	0.12071
1786	0.3267	4	0.12071
1787	0.3267	4	0.12071
1788	0.3267	4	0.12071
1789	0.3267	4	0.12071
1790	0.3267	4	0.12071
1791	0.3267	4	0.12071
1792	0.3267	4	0.12071
1793	0.3267	4	0.12071
1794	0.3267	4	0.12071
1795	0.3267	4	0.12071
1796	0.3267	4	0.12071
1797	0.3267	4	0.12071
1798	0.3267	4	0.12071
1799	0.3267	4	0.12071
1800	0.3267	4	0.12071
1801	0.3267	4	0.12071
1802	0.3267	4	0.12071
1803	0.3267	4	0.12071
1804	0.3267	4	0.12071
1805	0.3267	4	0.12071
1806	0.3267	4	0.12071
1807	0.3267	4	0.12071
1808	0.3267	4	0.12071
1809	0.3267	4	0.12071
1810	0.3267	4	0.12071
1811	0.3267	4	0.12071
1812	0.3267	4	0.12071
1813	0.3267	4	0.12071
1814	0.3267	4	0.12071
1815	0.3267	4	0.12071
1816	0.3267	4	0.12071
1817	0.3267	4	0.12071
1818	0.3267	4	0.12071
1819	0.3267	4	0.12071
1820	0.3267	4	0.12071
1821	0.3267	4	0.12071
1822	0.3267	4	0.12071
1823	0.3267	4	0.12071
1824	0.3267	4	0.12071
1825	0.3267	4	0.12071
1826	0.3267	4	0.12071
1827	0.3267	4	0.12071
1828	0.3267	4	0.12071
1829	0.3267	4	0.12071
1830	0.3267	4	0.12071
1831	0.3267	4	0.12071
1832	0.3267	4	0.12071
1833	0.3267	4	0.12071
1834	0.3267	4	0.12071
1835	0.3267	4	0.12071
1836	0.3267	4	0.12071
1837	0.3267	4	0.12071
1838	0.3267	4	0.12071
1839	0.3267	4	0.12071
1840	0.3267	4	0.12071
1841	0.3267	4	0.12071
1842	0.3267	4	0.12071
1843	0.3267	4	0.12071
1844	0.3267	4	0.12071
1845	0.3267	4	0.12071
1846	0.3267	4	0.12071
1847	0.3267	4	0.12071
1848	0.3267	4	0.12071
1849	0.3267	4	0.12071
1850	0.3267	4	0.12071
1851	0.3267	4	0.12071
1852	0.3267	4	0.12071
1853	0.3267	4	0.12071
1854	0.3267	4	0.12071
1855	0.3267	4	0.12071
1856	0.3267	4	0.12071
1857	0.3267	4	0.12071
1858	0.3267	4	0.12071
1859	0.3267	4	0.12071
1860	0.3267	4	0.12071
1861	0.3267	4	0.12071
1862	0.3267	4	0.12071
1863	0.3267	4	0.12071
1864	0.3267	4	0.12071
1865	0.3267	4	0.12071
1866	0.3267	4	0.12071
1867	0.3267	4	0.12071
1868	0.3267	4	0.12071
1869	0.3267	4	0.12071
1870	0.3267	4	0.12071
1871	0.3267	4	0.12071
1872	0.3267	4	0.12071
1873	0.3267	4	0.12071
1874	0.3267	4	0.12071
1875	0.3267	4	0.12071
1876	0.3267	4	0.12071
1877	0.3267	4	0.12071
1878	0.3267	4	0.12071
1879	0.3267	4	0.12071
1880	0.3267	4	0.12071
1881	0.3267	4	0.12071
1882	0.3267	4	0.12071
1883	0.3267	4	0.12071
1884	0.3267	4	0.12071
1885	0.3267	4	0.12071
1886	0.3267	4	0.12071
1887	0.3267	4	0.12071
1888	0.3267	4	0.12071
1889	0.3267	4	0.12071
1890	0.3267	4	0.12071
1891	0.3267	4	0.12071
1892	0.3267	4	0.12071
1893	0.3267	4	0.12071
1894	0.3267	4	0.12071
1895	0.3267	4	0.12071
1896	0.3267	4	0.12071
1897	0.3267	4	0.12071
1898	0.3267	4	0.12071
1899	0.3267	4	0.12071
1900	0.3267	4	0.12071
1901	0.3267	4	0.12071
1902	0.3267	4	0.12071
1903	0.3267	4	0.12071
1904	0.3267	4	0.12071
1905	0.3267	4	0.12071
1906	0.3267	4	0.12071
1907	0.3267	4	0.12071
1908	0.3267	4	0.12071
1909	0.3267	4	0.12071
1910	0.3267	4	0.12071
1911	0.3267	4	0.12071
1912	0.3267	4	0.12071
1913	0.3267	4	0.12071
1914	0.3267	4	0.12071
1915	0.3267	4	0.12071
1916	0.3267	4	0.12071
1917	0.3267	4	0.12071
1918	0.3267	4	0.12071
1919	0.3267	4	0.12071
1920	0.3267	4	0.12071
1921	0.3267	4	0.12071
1922	0.3267	4	0.12071
1923	0.3267	4	0.12071
1924	0.3267	4	0.12071
1925	0.3267	4	0.12071
1926	0.3267	4	0.12071
1927	0.3267	4	0.12071
1928	0.3267	4	0.12071
1929	0.3267	4	0.12071
1930	0.3267	4	0.12071
1931	0.3267	4	0.12071
1932	0.3267	4	0.12071
1933	0.3267	4	0.12071
1934	0.3267	4	0.12071
1935	0.3267	4	0.12071
1936	0.3267	4	0.12071
1937	0.3267	4	0.12071
1938	0.3267	4	0.12071
1939	0.3267	4	0.12071
1940	0.3267	4	0.12071
1941	0.3267	4	0.12071
1942	0.3267	4	0.12071
1943	0.3267	4	0.12071
1944	0.3267	4	0.12071
1945	0.3267	4	0.12071
1946	0.3267	4	0.12071
1947	0.3267	4	0.12071
1948	0.3267	4	0.12071
1949	0.3267	4	0.12071
1950	0.3267	4	0.12071
1951	0.3267	4	0.12071
1952	0.3267	4	0.12071
1953	0.3267	4	0.12071
1954	0.3267	4	0.12071
1955	0.3267	4	0.12071
1956	0.3267	4	0.12071
1957	0.3267	4	0.12071
1958	0.3267	4	0.12071
1959	0.3267	4	0.12071
1960	0.3267	4	0.12071
1961	0.3267	4	0.12071
1962	0.3267	4	0.12071
1963	0.3267	4	0.12071
1964	0.3267	4	0.12071
1965	0.3267	4	0.12071
1966	0.3267	4	0.12071
1967	0.3267	4	0.12071
1968	0.3267	4	0.12071
1969	0.3267	4	0.12071
1970	0.3267	4	0.12071
1971	0.3267	4	0.12071
1972	0.3267	4	0.12071
1973	0.3267	4	0.12071
1974	0.3267	4	0.12071
1975	0.3267	4	0.12071
1976	0.3267	4	0.12071
1977	0.3267	4	0.12071
1978	0.3267	4	0.12071
1979	0.3267	4	0.12071
1980	0.3267	4	0.12071
1981	0.3267	4	0.12071
1982	0.3267	4	0.12071
1983	0.3267	4	0.12071
1984	0.3267	4	0.12071
1985	0.3267	4	0.12071
1986	0.3267	4	0.12071
1987	0.3267	4	0.12071
1988	0.3267	4	0.12071
1989	0.3267	4	0.12071
1990	0.3267	4	0.12071
1991	0.3267	4	0.12071
1992	0.3267	4	0.12071
1993	0.3267	4	0.12071
1994	0.3267	4	0.12071
1995	0.3267	4	0.12071
1996	0.3267	4	0.12071
1997	0.3267	4	0.12071
1998	0.3267	4	0.12071
1999	0.3267	4	0.12071
2000	0.3267	4	0.12071
[truncated: 3,001 more rows]
