# Supplementary material for: Aspiration-driven co-evolution of cooperation with individual behavioral diversity
Source: PLoS One. 2023 Sep 15;18(9):e0291134. doi: 10.1371/journal.pone.0291134 (PMC10503719; doi:10.1371/journal.pone.0291134)
Supplement: S1 Data — (ZIP) [file pone.0291134.s001.zip › M1/v2-L=200/data/aspiration_time,b=1.51_frequency.txt]

1	0.5	0.5	0
2	0.661505	0.680209	0.463163
3	0.73824	0.805068	0.523035
4	0.761758	0.897599	0.571899
5	0.752058	0.971428	0.594293
6	0.723999	1.03297	0.596741
7	0.686608	1.09828	0.583303
8	0.644742	1.16102	0.559892
9	0.602714	1.2187	0.532212
10	0.562366	1.28054	0.499704
11	0.524549	1.34182	0.466962
12	0.489209	1.42819	0.43427
13	0.456413	1.51038	0.403882
14	0.426523	1.58488	0.373843
15	0.399474	1.64288	0.345774
16	0.374889	1.70918	0.320992
17	0.352282	1.77649	0.297524
18	0.331725	1.86275	0.276072
19	0.31298	1.94292	0.256964
20	0.296316	2.01084	0.239866
21	0.280945	2.10326	0.223567
22	0.266597	2.178	0.209409
23	0.253604	2.25486	0.196272
24	0.241669	2.34442	0.184319
25	0.231096	2.41582	0.17364
26	0.221515	2.47326	0.162297
27	0.212717	2.52718	0.152763
28	0.2049	2.58539	0.144112
29	0.197668	2.64746	0.136334
30	0.191279	2.69448	0.128937
31	0.185455	2.73904	0.122527
32	0.180202	2.78597	0.116809
33	0.175407	2.80068	0.111953
34	0.171132	2.83251	0.107224
35	0.167105	2.91266	0.103764
36	0.163229	3.01501	0.100121
37	0.159755	3.0576	0.0964603
38	0.156636	3.10281	0.092824
39	0.153742	3.12858	0.0896199
40	0.15114	3.12641	0.0864653
41	0.148721	3.21421	0.0842437
42	0.146482	3.24803	0.0817308
43	0.144256	3.35065	0.0803216
44	0.142355	3.39521	0.0785084
45	0.140726	3.40151	0.0764698
46	0.139114	3.43543	0.0750992
47	0.13748	3.51552	0.073194
48	0.136015	3.56327	0.0715938
49	0.134816	3.5127	0.0700949
50	0.13367	3.57389	0.0688265
51	0.132702	3.55696	0.0676255
52	0.131802	3.55622	0.0661893
53	0.130951	3.57063	0.0654925
54	0.130296	3.54524	0.0649539
55	0.129648	3.58447	0.06435
56	0.129073	3.61892	0.0636563
57	0.12853	3.63516	0.0629807
58	0.128011	3.6811	0.0625148
59	0.127576	3.70144	0.0617892
60	0.127154	3.71428	0.0614025
61	0.126697	3.72177	0.0609857
62	0.12633	3.71468	0.0608347
63	0.125944	3.74051	0.0603446
64	0.125573	3.79116	0.0599977
65	0.125263	3.76347	0.0593296
66	0.12503	3.76125	0.0589437
67	0.1248	3.78538	0.058651
68	0.124641	3.77496	0.0583933
69	0.124454	3.79779	0.0580741
70	0.124308	3.7978	0.0579251
71	0.124178	3.79616	0.0577269
72	0.124071	3.77841	0.0576557
73	0.12397	3.79047	0.0576181
74	0.123854	3.80256	0.0573773
75	0.123715	3.82759	0.0572625
76	0.123605	3.8515	0.0571084
77	0.123488	3.86325	0.0570706
78	0.1234	3.8662	0.0569285
79	0.123371	3.82412	0.0566874
80	0.123358	3.82985	0.0565715
81	0.123308	3.8619	0.0567172
82	0.123265	3.89177	0.0566291
83	0.123178	3.90769	0.0566514
84	0.123097	3.91607	0.0565202
85	0.123046	3.91579	0.0563745
86	0.123021	3.90931	0.0561686
87	0.123008	3.88848	0.0560364
88	0.122955	3.91431	0.0563076
89	0.122871	3.92407	0.0565429
90	0.122817	3.941	0.0564888
91	0.122755	3.95236	0.0564266
92	0.122676	3.95758	0.0563555
93	0.122619	3.95697	0.0564065
94	0.12254	3.961	0.0562567
95	0.12249	3.96512	0.0561348
96	0.122426	3.96807	0.0561179
97	0.122347	3.98491	0.056047
98	0.12229	3.98598	0.0559708
99	0.122235	3.98716	0.0558948
100	0.122183	3.98824	0.0559237
101	0.122152	3.98728	0.0558085
102	0.122113	3.99351	0.055762
103	0.122082	3.99443	0.0557149
104	0.122044	3.99497	0.0556668
105	0.122011	3.9955	0.055624
106	0.121978	3.99586	0.0555845
107	0.121947	3.99629	0.0555456
108	0.121925	3.99665	0.0555165
109	0.121908	3.99693	0.0554949
110	0.121892	3.99734	0.0554711
111	0.121871	3.99763	0.0554453
112	0.121857	3.99784	0.0554273
113	0.121846	3.9981	0.0554117
114	0.121836	3.99829	0.0553981
115	0.121823	3.99847	0.0553822
116	0.121814	3.99862	0.0553698
117	0.121804	3.99874	0.0553582
118	0.121793	3.99889	0.0553447
119	0.121784	3.99901	0.055333
120	0.121776	3.99913	0.0553223
121	0.121768	3.99923	0.0553134
122	0.121761	3.99927	0.0553051
123	0.121755	3.99933	0.0552976
124	0.121749	3.99938	0.0552914
125	0.121745	3.99944	0.0552856
126	0.121741	3.9995	0.0552812
127	0.121738	3.99956	0.0552768
128	0.121734	3.99959	0.0552719
129	0.121731	3.99963	0.0552687
130	0.121728	3.99967	0.0552646
131	0.121725	3.9997	0.0552615
132	0.121724	3.99973	0.0552592
133	0.121722	3.99976	0.0552569
134	0.121719	3.99978	0.0552541
135	0.121718	3.99979	0.0552525
136	0.121717	3.99982	0.0552505
137	0.121716	3.99984	0.0552491
138	0.121714	3.99986	0.0552476
139	0.121713	3.99988	0.0552463
140	0.121712	3.99989	0.055245
141	0.121711	3.9999	0.055244
142	0.12171	3.99991	0.0552425
143	0.121709	3.99992	0.0552415
144	0.121708	3.99992	0.0552403
145	0.121707	3.99993	0.0552392
146	0.121707	3.99994	0.0552384
147	0.121706	3.99994	0.0552375
148	0.121705	3.99995	0.0552369
149	0.121705	3.99996	0.0552364
150	0.121705	3.99996	0.0552359
151	0.121704	3.99996	0.0552356
152	0.121704	3.99997	0.055235
153	0.121703	3.99997	0.0552346
154	0.121703	3.99997	0.0552342
155	0.121703	3.99997	0.0552339
156	0.121702	3.99998	0.0552335
157	0.121702	3.99998	0.0552332
158	0.121702	3.99998	0.0552331
159	0.121702	3.99998	0.0552329
160	0.121702	3.99999	0.0552327
161	0.121702	3.99999	0.0552325
162	0.121701	3.99999	0.0552323
163	0.121701	3.99999	0.0552321
164	0.121701	3.99999	0.055232
165	0.121701	3.99999	0.0552319
166	0.121701	3.99999	0.0552318
167	0.121701	3.99999	0.0552317
168	0.121701	3.99999	0.0552316
169	0.121701	3.99999	0.0552315
170	0.121701	4	0.0552315
171	0.121701	4	0.0552314
172	0.121701	4	0.0552313
173	0.1217	4	0.0552312
174	0.1217	4	0.0552311
175	0.1217	4	0.0552311
176	0.1217	4	0.055231
177	0.1217	4	0.055231
178	0.1217	4	0.0552309
179	0.1217	4	0.0552309
180	0.1217	4	0.0552309
181	0.1217	4	0.0552309
182	0.1217	4	0.0552308
183	0.1217	4	0.0552308
184	0.1217	4	0.0552308
185	0.1217	4	0.0552308
186	0.1217	4	0.0552308
187	0.1217	4	0.0552308
188	0.1217	4	0.0552307
189	0.1217	4	0.0552307
190	0.1217	4	0.0552307
191	0.1217	4	0.0552307
192	0.1217	4	0.0552307
193	0.1217	4	0.0552307
194	0.1217	4	0.0552307
195	0.1217	4	0.0552307
196	0.1217	4	0.0552307
197	0.1217	4	0.0552307
198	0.1217	4	0.0552307
199	0.1217	4	0.0552307
200	0.1217	4	0.0552307
201	0.1217	4	0.0552307
202	0.1217	4	0.0552307
203	0.1217	4	0.0552307
204	0.1217	4	0.0552307
205	0.1217	4	0.0552307
206	0.1217	4	0.0552307
207	0.1217	4	0.0552307
208	0.1217	4	0.0552307
209	0.1217	4	0.0552306
210	0.1217	4	0.0552306
211	0.1217	4	0.0552306
212	0.1217	4	0.0552306
213	0.1217	4	0.0552306
214	0.1217	4	0.0552306
215	0.1217	4	0.0552306
216	0.1217	4	0.0552306
217	0.1217	4	0.0552306
218	0.1217	4	0.0552306
219	0.1217	4	0.0552306
220	0.1217	4	0.0552306
221	0.1217	4	0.0552306
222	0.1217	4	0.0552306
223	0.1217	4	0.0552306
224	0.1217	4	0.0552306
225	0.1217	4	0.0552306
226	0.1217	4	0.0552306
227	0.1217	4	0.0552306
228	0.1217	4	0.0552306
229	0.1217	4	0.0552306
230	0.1217	4	0.0552306
231	0.1217	4	0.0552306
232	0.1217	4	0.0552306
233	0.1217	4	0.0552306
234	0.1217	4	0.0552306
235	0.1217	4	0.0552306
236	0.1217	4	0.0552306
237	0.1217	4	0.0552306
238	0.1217	4	0.0552306
239	0.1217	4	0.0552306
240	0.1217	4	0.0552306
241	0.1217	4	0.0552306
242	0.1217	4	0.0552306
243	0.1217	4	0.0552306
244	0.1217	4	0.0552306
245	0.1217	4	0.0552306
246	0.1217	4	0.0552306
247	0.1217	4	0.0552306
248	0.1217	4	0.0552306
249	0.1217	4	0.0552306
250	0.1217	4	0.0552306
251	0.1217	4	0.0552306
252	0.1217	4	0.0552306
253	0.1217	4	0.0552306
254	0.1217	4	0.0552306
255	0.1217	4	0.0552306
256	0.1217	4	0.0552306
257	0.1217	4	0.0552306
258	0.1217	4	0.0552306
259	0.1217	4	0.0552306
260	0.1217	4	0.0552306
261	0.1217	4	0.0552306
262	0.1217	4	0.0552306
263	0.1217	4	0.0552306
264	0.1217	4	0.0552306
265	0.1217	4	0.0552306
266	0.1217	4	0.0552306
267	0.1217	4	0.0552306
268	0.1217	4	0.0552306
269	0.1217	4	0.0552306
270	0.1217	4	0.0552306
271	0.1217	4	0.0552306
272	0.1217	4	0.0552306
273	0.1217	4	0.0552306
274	0.1217	4	0.0552306
275	0.1217	4	0.0552306
276	0.1217	4	0.0552306
277	0.1217	4	0.0552306
278	0.1217	4	0.0552306
279	0.1217	4	0.0552306
280	0.1217	4	0.0552306
281	0.1217	4	0.0552306
282	0.1217	4	0.0552306
283	0.1217	4	0.0552306
284	0.1217	4	0.0552306
285	0.1217	4	0.0552306
286	0.1217	4	0.0552306
287	0.1217	4	0.0552306
288	0.1217	4	0.0552306
289	0.1217	4	0.0552306
290	0.1217	4	0.0552306
291	0.1217	4	0.0552306
292	0.1217	4	0.0552306
293	0.1217	4	0.0552306
294	0.1217	4	0.0552306
295	0.1217	4	0.0552306
296	0.1217	4	0.0552306
297	0.1217	4	0.0552306
298	0.1217	4	0.0552306
299	0.1217	4	0.0552306
300	0.1217	4	0.0552306
301	0.1217	4	0.0552306
302	0.1217	4	0.0552306
303	0.1217	4	0.0552306
304	0.1217	4	0.0552306
305	0.1217	4	0.0552306
306	0.1217	4	0.0552306
307	0.1217	4	0.0552306
308	0.1217	4	0.0552306
309	0.1217	4	0.0552306
310	0.1217	4	0.0552306
311	0.1217	4	0.0552306
312	0.1217	4	0.0552306
313	0.1217	4	0.0552306
314	0.1217	4	0.0552306
315	0.1217	4	0.0552306
316	0.1217	4	0.0552306
317	0.1217	4	0.0552306
318	0.1217	4	0.0552306
319	0.1217	4	0.0552306
320	0.1217	4	0.0552306
321	0.1217	4	0.0552306
322	0.1217	4	0.0552306
323	0.1217	4	0.0552306
324	0.1217	4	0.0552306
325	0.1217	4	0.0552306
326	0.1217	4	0.0552306
327	0.1217	4	0.0552306
328	0.1217	4	0.0552306
329	0.1217	4	0.0552306
330	0.1217	4	0.0552306
331	0.1217	4	0.0552306
332	0.1217	4	0.0552306
333	0.1217	4	0.0552306
334	0.1217	4	0.0552306
335	0.1217	4	0.0552306
336	0.1217	4	0.0552306
337	0.1217	4	0.0552306
338	0.1217	4	0.0552306
339	0.1217	4	0.0552306
340	0.1217	4	0.0552306
341	0.1217	4	0.0552306
342	0.1217	4	0.0552306
343	0.1217	4	0.0552306
344	0.1217	4	0.0552306
345	0.1217	4	0.0552306
346	0.1217	4	0.0552306
347	0.1217	4	0.0552306
348	0.1217	4	0.0552306
349	0.1217	4	0.0552306
350	0.1217	4	0.0552306
351	0.1217	4	0.0552306
352	0.1217	4	0.0552306
353	0.1217	4	0.0552306
354	0.1217	4	0.0552306
355	0.1217	4	0.0552306
356	0.1217	4	0.0552306
357	0.1217	4	0.0552306
358	0.1217	4	0.0552306
359	0.1217	4	0.0552306
360	0.1217	4	0.0552306
361	0.1217	4	0.0552306
362	0.1217	4	0.0552306
363	0.1217	4	0.0552306
364	0.1217	4	0.0552306
365	0.1217	4	0.0552306
366	0.1217	4	0.0552306
367	0.1217	4	0.0552306
368	0.1217	4	0.0552306
369	0.1217	4	0.0552306
370	0.1217	4	0.0552306
371	0.1217	4	0.0552306
372	0.1217	4	0.0552306
373	0.1217	4	0.0552306
374	0.1217	4	0.0552306
375	0.1217	4	0.0552306
376	0.1217	4	0.0552306
377	0.1217	4	0.0552306
378	0.1217	4	0.0552306
379	0.1217	4	0.0552306
380	0.1217	4	0.0552306
381	0.1217	4	0.0552306
382	0.1217	4	0.0552306
383	0.1217	4	0.0552306
384	0.1217	4	0.0552306
385	0.1217	4	0.0552306
386	0.1217	4	0.0552306
387	0.1217	4	0.0552306
388	0.1217	4	0.0552306
389	0.1217	4	0.0552306
390	0.1217	4	0.0552306
391	0.1217	4	0.0552306
392	0.1217	4	0.0552306
393	0.1217	4	0.0552306
394	0.1217	4	0.0552306
395	0.1217	4	0.0552306
396	0.1217	4	0.0552306
397	0.1217	4	0.0552306
398	0.1217	4	0.0552306
399	0.1217	4	0.0552306
400	0.1217	4	0.0552306
401	0.1217	4	0.0552306
402	0.1217	4	0.0552306
403	0.1217	4	0.0552306
404	0.1217	4	0.0552306
405	0.1217	4	0.0552306
406	0.1217	4	0.0552306
407	0.1217	4	0.0552306
408	0.1217	4	0.0552306
409	0.1217	4	0.0552306
410	0.1217	4	0.0552306
411	0.1217	4	0.0552306
412	0.1217	4	0.0552306
413	0.1217	4	0.0552306
414	0.1217	4	0.0552306
415	0.1217	4	0.0552306
416	0.1217	4	0.0552306
417	0.1217	4	0.0552306
418	0.1217	4	0.0552306
419	0.1217	4	0.0552306
420	0.1217	4	0.0552306
421	0.1217	4	0.0552306
422	0.1217	4	0.0552306
423	0.1217	4	0.0552306
424	0.1217	4	0.0552306
425	0.1217	4	0.0552306
426	0.1217	4	0.0552306
427	0.1217	4	0.0552306
428	0.1217	4	0.0552306
429	0.1217	4	0.0552306
430	0.1217	4	0.0552306
431	0.1217	4	0.0552306
432	0.1217	4	0.0552306
433	0.1217	4	0.0552306
434	0.1217	4	0.0552306
435	0.1217	4	0.0552306
436	0.1217	4	0.0552306
437	0.1217	4	0.0552306
438	0.1217	4	0.0552306
439	0.1217	4	0.0552306
440	0.1217	4	0.0552306
441	0.1217	4	0.0552306
442	0.1217	4	0.0552306
443	0.1217	4	0.0552306
444	0.1217	4	0.0552306
445	0.1217	4	0.0552306
446	0.1217	4	0.0552306
447	0.1217	4	0.0552306
448	0.1217	4	0.0552306
449	0.1217	4	0.0552306
450	0.1217	4	0.0552306
451	0.1217	4	0.0552306
452	0.1217	4	0.0552306
453	0.1217	4	0.0552306
454	0.1217	4	0.0552306
455	0.1217	4	0.0552306
456	0.1217	4	0.0552306
457	0.1217	4	0.0552306
458	0.1217	4	0.0552306
459	0.1217	4	0.0552306
460	0.1217	4	0.0552306
461	0.1217	4	0.0552306
462	0.1217	4	0.0552306
463	0.1217	4	0.0552306
464	0.1217	4	0.0552306
465	0.1217	4	0.0552306
466	0.1217	4	0.0552306
467	0.1217	4	0.0552306
468	0.1217	4	0.0552306
469	0.1217	4	0.0552306
470	0.1217	4	0.0552306
471	0.1217	4	0.0552306
472	0.1217	4	0.0552306
473	0.1217	4	0.0552306
474	0.1217	4	0.0552306
475	0.1217	4	0.0552306
476	0.1217	4	0.0552306
477	0.1217	4	0.0552306
478	0.1217	4	0.0552306
479	0.1217	4	0.0552306
480	0.1217	4	0.0552306
481	0.1217	4	0.0552306
482	0.1217	4	0.0552306
483	0.1217	4	0.0552306
484	0.1217	4	0.0552306
485	0.1217	4	0.0552306
486	0.1217	4	0.0552306
487	0.1217	4	0.0552306
488	0.1217	4	0.0552306
489	0.1217	4	0.0552306
490	0.1217	4	0.0552306
491	0.1217	4	0.0552306
492	0.1217	4	0.0552306
493	0.1217	4	0.0552306
494	0.1217	4	0.0552306
495	0.1217	4	0.0552306
496	0.1217	4	0.0552306
497	0.1217	4	0.0552306
498	0.1217	4	0.0552306
499	0.1217	4	0.0552306
500	0.1217	4	0.0552306
501	0.1217	4	0.0552306
502	0.1217	4	0.0552306
503	0.1217	4	0.0552306
504	0.1217	4	0.0552306
505	0.1217	4	0.0552306
506	0.1217	4	0.0552306
507	0.1217	4	0.0552306
508	0.1217	4	0.0552306
509	0.1217	4	0.0552306
510	0.1217	4	0.0552306
511	0.1217	4	0.0552306
512	0.1217	4	0.0552306
513	0.1217	4	0.0552306
514	0.1217	4	0.0552306
515	0.1217	4	0.0552306
516	0.1217	4	0.0552306
517	0.1217	4	0.0552306
518	0.1217	4	0.0552306
519	0.1217	4	0.0552306
520	0.1217	4	0.0552306
521	0.1217	4	0.0552306
522	0.1217	4	0.0552306
523	0.1217	4	0.0552306
524	0.1217	4	0.0552306
525	0.1217	4	0.0552306
526	0.1217	4	0.0552306
527	0.1217	4	0.0552306
528	0.1217	4	0.0552306
529	0.1217	4	0.0552306
530	0.1217	4	0.0552306
531	0.1217	4	0.0552306
532	0.1217	4	0.0552306
533	0.1217	4	0.0552306
534	0.1217	4	0.0552306
535	0.1217	4	0.0552306
536	0.1217	4	0.0552306
537	0.1217	4	0.0552306
538	0.1217	4	0.0552306
539	0.1217	4	0.0552306
540	0.1217	4	0.0552306
541	0.1217	4	0.0552306
542	0.1217	4	0.0552306
543	0.1217	4	0.0552306
544	0.1217	4	0.0552306
545	0.1217	4	0.0552306
546	0.1217	4	0.0552306
547	0.1217	4	0.0552306
548	0.1217	4	0.0552306
549	0.1217	4	0.0552306
550	0.1217	4	0.0552306
551	0.1217	4	0.0552306
552	0.1217	4	0.0552306
553	0.1217	4	0.0552306
554	0.1217	4	0.0552306
555	0.1217	4	0.0552306
556	0.1217	4	0.0552306
557	0.1217	4	0.0552306
558	0.1217	4	0.0552306
559	0.1217	4	0.0552306
560	0.1217	4	0.0552306
561	0.1217	4	0.0552306
562	0.1217	4	0.0552306
563	0.1217	4	0.0552306
564	0.1217	4	0.0552306
565	0.1217	4	0.0552306
566	0.1217	4	0.0552306
567	0.1217	4	0.0552306
568	0.1217	4	0.0552306
569	0.1217	4	0.0552306
570	0.1217	4	0.0552306
571	0.1217	4	0.0552306
572	0.1217	4	0.0552306
573	0.1217	4	0.0552306
574	0.1217	4	0.0552306
575	0.1217	4	0.0552306
576	0.1217	4	0.0552306
577	0.1217	4	0.0552306
578	0.1217	4	0.0552306
579	0.1217	4	0.0552306
580	0.1217	4	0.0552306
581	0.1217	4	0.0552306
582	0.1217	4	0.0552306
583	0.1217	4	0.0552306
584	0.1217	4	0.0552306
585	0.1217	4	0.0552306
586	0.1217	4	0.0552306
587	0.1217	4	0.0552306
588	0.1217	4	0.0552306
589	0.1217	4	0.0552306
590	0.1217	4	0.0552306
591	0.1217	4	0.0552306
592	0.1217	4	0.0552306
593	0.1217	4	0.0552306
594	0.1217	4	0.0552306
595	0.1217	4	0.0552306
596	0.1217	4	0.0552306
597	0.1217	4	0.0552306
598	0.1217	4	0.0552306
599	0.1217	4	0.0552306
600	0.1217	4	0.0552306
601	0.1217	4	0.0552306
602	0.1217	4	0.0552306
603	0.1217	4	0.0552306
604	0.1217	4	0.0552306
605	0.1217	4	0.0552306
606	0.1217	4	0.0552306
607	0.1217	4	0.0552306
608	0.1217	4	0.0552306
609	0.1217	4	0.0552306
610	0.1217	4	0.0552306
611	0.1217	4	0.0552306
612	0.1217	4	0.0552306
613	0.1217	4	0.0552306
614	0.1217	4	0.0552306
615	0.1217	4	0.0552306
616	0.1217	4	0.0552306
617	0.1217	4	0.0552306
618	0.1217	4	0.0552306
619	0.1217	4	0.0552306
620	0.1217	4	0.0552306
621	0.1217	4	0.0552306
622	0.1217	4	0.0552306
623	0.1217	4	0.0552306
624	0.1217	4	0.0552306
625	0.1217	4	0.0552306
626	0.1217	4	0.0552306
627	0.1217	4	0.0552306
628	0.1217	4	0.0552306
629	0.1217	4	0.0552306
630	0.1217	4	0.0552306
631	0.1217	4	0.0552306
632	0.1217	4	0.0552306
633	0.1217	4	0.0552306
634	0.1217	4	0.0552306
635	0.1217	4	0.0552306
636	0.1217	4	0.0552306
637	0.1217	4	0.0552306
638	0.1217	4	0.0552306
639	0.1217	4	0.0552306
640	0.1217	4	0.0552306
641	0.1217	4	0.0552306
642	0.1217	4	0.0552306
643	0.1217	4	0.0552306
644	0.1217	4	0.0552306
645	0.1217	4	0.0552306
646	0.1217	4	0.0552306
647	0.1217	4	0.0552306
648	0.1217	4	0.0552306
649	0.1217	4	0.0552306
650	0.1217	4	0.0552306
651	0.1217	4	0.0552306
652	0.1217	4	0.0552306
653	0.1217	4	0.0552306
654	0.1217	4	0.0552306
655	0.1217	4	0.0552306
656	0.1217	4	0.0552306
657	0.1217	4	0.0552306
658	0.1217	4	0.0552306
659	0.1217	4	0.0552306
660	0.1217	4	0.0552306
661	0.1217	4	0.0552306
662	0.1217	4	0.0552306
663	0.1217	4	0.0552306
664	0.1217	4	0.0552306
665	0.1217	4	0.0552306
666	0.1217	4	0.0552306
667	0.1217	4	0.0552306
668	0.1217	4	0.0552306
669	0.1217	4	0.0552306
670	0.1217	4	0.0552306
671	0.1217	4	0.0552306
672	0.1217	4	0.0552306
673	0.1217	4	0.0552306
674	0.1217	4	0.0552306
675	0.1217	4	0.0552306
676	0.1217	4	0.0552306
677	0.1217	4	0.0552306
678	0.1217	4	0.0552306
679	0.1217	4	0.0552306
680	0.1217	4	0.0552306
681	0.1217	4	0.0552306
682	0.1217	4	0.0552306
683	0.1217	4	0.0552306
684	0.1217	4	0.0552306
685	0.1217	4	0.0552306
686	0.1217	4	0.0552306
687	0.1217	4	0.0552306
688	0.1217	4	0.0552306
689	0.1217	4	0.0552306
690	0.1217	4	0.0552306
691	0.1217	4	0.0552306
692	0.1217	4	0.0552306
693	0.1217	4	0.0552306
694	0.1217	4	0.0552306
695	0.1217	4	0.0552306
696	0.1217	4	0.0552306
697	0.1217	4	0.0552306
698	0.1217	4	0.0552306
699	0.1217	4	0.0552306
700	0.1217	4	0.0552306
701	0.1217	4	0.0552306
702	0.1217	4	0.0552306
703	0.1217	4	0.0552306
704	0.1217	4	0.0552306
705	0.1217	4	0.0552306
706	0.1217	4	0.0552306
707	0.1217	4	0.0552306
708	0.1217	4	0.0552306
709	0.1217	4	0.0552306
710	0.1217	4	0.0552306
711	0.1217	4	0.0552306
712	0.1217	4	0.0552306
713	0.1217	4	0.0552306
714	0.1217	4	0.0552306
715	0.1217	4	0.0552306
716	0.1217	4	0.0552306
717	0.1217	4	0.0552306
718	0.1217	4	0.0552306
719	0.1217	4	0.0552306
720	0.1217	4	0.0552306
721	0.1217	4	0.0552306
722	0.1217	4	0.0552306
723	0.1217	4	0.0552306
724	0.1217	4	0.0552306
725	0.1217	4	0.0552306
726	0.1217	4	0.0552306
727	0.1217	4	0.0552306
728	0.1217	4	0.0552306
729	0.1217	4	0.0552306
730	0.1217	4	0.0552306
731	0.1217	4	0.0552306
732	0.1217	4	0.0552306
733	0.1217	4	0.0552306
734	0.1217	4	0.0552306
735	0.1217	4	0.0552306
736	0.1217	4	0.0552306
737	0.1217	4	0.0552306
738	0.1217	4	0.0552306
739	0.1217	4	0.0552306
740	0.1217	4	0.0552306
741	0.1217	4	0.0552306
742	0.1217	4	0.0552306
743	0.1217	4	0.0552306
744	0.1217	4	0.0552306
745	0.1217	4	0.0552306
746	0.1217	4	0.0552306
747	0.1217	4	0.0552306
748	0.1217	4	0.0552306
749	0.1217	4	0.0552306
750	0.1217	4	0.0552306
751	0.1217	4	0.0552306
752	0.1217	4	0.0552306
753	0.1217	4	0.0552306
754	0.1217	4	0.0552306
755	0.1217	4	0.0552306
756	0.1217	4	0.0552306
757	0.1217	4	0.0552306
758	0.1217	4	0.0552306
759	0.1217	4	0.0552306
760	0.1217	4	0.0552306
761	0.1217	4	0.0552306
762	0.1217	4	0.0552306
763	0.1217	4	0.0552306
764	0.1217	4	0.0552306
765	0.1217	4	0.0552306
766	0.1217	4	0.0552306
767	0.1217	4	0.0552306
768	0.1217	4	0.0552306
769	0.1217	4	0.0552306
770	0.1217	4	0.0552306
771	0.1217	4	0.0552306
772	0.1217	4	0.0552306
773	0.1217	4	0.0552306
774	0.1217	4	0.0552306
775	0.1217	4	0.0552306
776	0.1217	4	0.0552306
777	0.1217	4	0.0552306
778	0.1217	4	0.0552306
779	0.1217	4	0.0552306
780	0.1217	4	0.0552306
781	0.1217	4	0.0552306
782	0.1217	4	0.0552306
783	0.1217	4	0.0552306
784	0.1217	4	0.0552306
785	0.1217	4	0.0552306
786	0.1217	4	0.0552306
787	0.1217	4	0.0552306
788	0.1217	4	0.0552306
789	0.1217	4	0.0552306
790	0.1217	4	0.0552306
791	0.1217	4	0.0552306
792	0.1217	4	0.0552306
793	0.1217	4	0.0552306
794	0.1217	4	0.0552306
795	0.1217	4	0.0552306
796	0.1217	4	0.0552306
797	0.1217	4	0.0552306
798	0.1217	4	0.0552306
799	0.1217	4	0.0552306
800	0.1217	4	0.0552306
801	0.1217	4	0.0552306
802	0.1217	4	0.0552306
803	0.1217	4	0.0552306
804	0.1217	4	0.0552306
805	0.1217	4	0.0552306
806	0.1217	4	0.0552306
807	0.1217	4	0.0552306
808	0.1217	4	0.0552306
809	0.1217	4	0.0552306
810	0.1217	4	0.0552306
811	0.1217	4	0.0552306
812	0.1217	4	0.0552306
813	0.1217	4	0.0552306
814	0.1217	4	0.0552306
815	0.1217	4	0.0552306
816	0.1217	4	0.0552306
817	0.1217	4	0.0552306
818	0.1217	4	0.0552306
819	0.1217	4	0.0552306
820	0.1217	4	0.0552306
821	0.1217	4	0.0552306
822	0.1217	4	0.0552306
823	0.1217	4	0.0552306
824	0.1217	4	0.0552306
825	0.1217	4	0.0552306
826	0.1217	4	0.0552306
827	0.1217	4	0.0552306
828	0.1217	4	0.0552306
829	0.1217	4	0.0552306
830	0.1217	4	0.0552306
831	0.1217	4	0.0552306
832	0.1217	4	0.0552306
833	0.1217	4	0.0552306
834	0.1217	4	0.0552306
835	0.1217	4	0.0552306
836	0.1217	4	0.0552306
837	0.1217	4	0.0552306
838	0.1217	4	0.0552306
839	0.1217	4	0.0552306
840	0.1217	4	0.0552306
841	0.1217	4	0.0552306
842	0.1217	4	0.0552306
843	0.1217	4	0.0552306
844	0.1217	4	0.0552306
845	0.1217	4	0.0552306
846	0.1217	4	0.0552306
847	0.1217	4	0.0552306
848	0.1217	4	0.0552306
849	0.1217	4	0.0552306
850	0.1217	4	0.0552306
851	0.1217	4	0.0552306
852	0.1217	4	0.0552306
853	0.1217	4	0.0552306
854	0.1217	4	0.0552306
855	0.1217	4	0.0552306
856	0.1217	4	0.0552306
857	0.1217	4	0.0552306
858	0.1217	4	0.0552306
859	0.1217	4	0.0552306
860	0.1217	4	0.0552306
861	0.1217	4	0.0552306
862	0.1217	4	0.0552306
863	0.1217	4	0.0552306
864	0.1217	4	0.0552306
865	0.1217	4	0.0552306
866	0.1217	4	0.0552306
867	0.1217	4	0.0552306
868	0.1217	4	0.0552306
869	0.1217	4	0.0552306
870	0.1217	4	0.0552306
871	0.1217	4	0.0552306
872	0.1217	4	0.0552306
873	0.1217	4	0.0552306
874	0.1217	4	0.0552306
875	0.1217	4	0.0552306
876	0.1217	4	0.0552306
877	0.1217	4	0.0552306
878	0.1217	4	0.0552306
879	0.1217	4	0.0552306
880	0.1217	4	0.0552306
881	0.1217	4	0.0552306
882	0.1217	4	0.0552306
883	0.1217	4	0.0552306
884	0.1217	4	0.0552306
885	0.1217	4	0.0552306
886	0.1217	4	0.0552306
887	0.1217	4	0.0552306
888	0.1217	4	0.0552306
889	0.1217	4	0.0552306
890	0.1217	4	0.0552306
891	0.1217	4	0.0552306
892	0.1217	4	0.0552306
893	0.1217	4	0.0552306
894	0.1217	4	0.0552306
895	0.1217	4	0.0552306
896	0.1217	4	0.0552306
897	0.1217	4	0.0552306
898	0.1217	4	0.0552306
899	0.1217	4	0.0552306
900	0.1217	4	0.0552306
901	0.1217	4	0.0552306
902	0.1217	4	0.0552306
903	0.1217	4	0.0552306
904	0.1217	4	0.0552306
905	0.1217	4	0.0552306
906	0.1217	4	0.0552306
907	0.1217	4	0.0552306
908	0.1217	4	0.0552306
909	0.1217	4	0.0552306
910	0.1217	4	0.0552306
911	0.1217	4	0.0552306
912	0.1217	4	0.0552306
913	0.1217	4	0.0552306
914	0.1217	4	0.0552306
915	0.1217	4	0.0552306
916	0.1217	4	0.0552306
917	0.1217	4	0.0552306
918	0.1217	4	0.0552306
919	0.1217	4	0.0552306
920	0.1217	4	0.0552306
921	0.1217	4	0.0552306
922	0.1217	4	0.0552306
923	0.1217	4	0.0552306
924	0.1217	4	0.0552306
925	0.1217	4	0.0552306
926	0.1217	4	0.0552306
927	0.1217	4	0.0552306
928	0.1217	4	0.0552306
929	0.1217	4	0.0552306
930	0.1217	4	0.0552306
931	0.1217	4	0.0552306
932	0.1217	4	0.0552306
933	0.1217	4	0.0552306
934	0.1217	4	0.0552306
935	0.1217	4	0.0552306
936	0.1217	4	0.0552306
937	0.1217	4	0.0552306
938	0.1217	4	0.0552306
939	0.1217	4	0.0552306
940	0.1217	4	0.0552306
941	0.1217	4	0.0552306
942	0.1217	4	0.0552306
943	0.1217	4	0.0552306
944	0.1217	4	0.0552306
945	0.1217	4	0.0552306
946	0.1217	4	0.0552306
947	0.1217	4	0.0552306
948	0.1217	4	0.0552306
949	0.1217	4	0.0552306
950	0.1217	4	0.0552306
951	0.1217	4	0.0552306
952	0.1217	4	0.0552306
953	0.1217	4	0.0552306
954	0.1217	4	0.0552306
955	0.1217	4	0.0552306
956	0.1217	4	0.0552306
957	0.1217	4	0.0552306
958	0.1217	4	0.0552306
959	0.1217	4	0.0552306
960	0.1217	4	0.0552306
961	0.1217	4	0.0552306
962	0.1217	4	0.0552306
963	0.1217	4	0.0552306
964	0.1217	4	0.0552306
965	0.1217	4	0.0552306
966	0.1217	4	0.0552306
967	0.1217	4	0.0552306
968	0.1217	4	0.0552306
969	0.1217	4	0.0552306
970	0.1217	4	0.0552306
971	0.1217	4	0.0552306
972	0.1217	4	0.0552306
973	0.1217	4	0.0552306
974	0.1217	4	0.0552306
975	0.1217	4	0.0552306
976	0.1217	4	0.0552306
977	0.1217	4	0.0552306
978	0.1217	4	0.0552306
979	0.1217	4	0.0552306
980	0.1217	4	0.0552306
981	0.1217	4	0.0552306
982	0.1217	4	0.0552306
983	0.1217	4	0.0552306
984	0.1217	4	0.0552306
985	0.1217	4	0.0552306
986	0.1217	4	0.0552306
987	0.1217	4	0.0552306
988	0.1217	4	0.0552306
989	0.1217	4	0.0552306
990	0.1217	4	0.0552306
991	0.1217	4	0.0552306
992	0.1217	4	0.0552306
993	0.1217	4	0.0552306
994	0.1217	4	0.0552306
995	0.1217	4	0.0552306
996	0.1217	4	0.0552306
997	0.1217	4	0.0552306
998	0.1217	4	0.0552306
999	0.1217	4	0.0552306
1000	0.1217	4	0.0552306
1001	0.1217	4	0.0552306
1002	0.1217	4	0.0552306
1003	0.1217	4	0.0552306
1004	0.1217	4	0.0552306
1005	0.1217	4	0.0552306
1006	0.1217	4	0.0552306
1007	0.1217	4	0.0552306
1008	0.1217	4	0.0552306
1009	0.1217	4	0.0552306
1010	0.1217	4	0.0552306
1011	0.1217	4	0.0552306
1012	0.1217	4	0.0552306
1013	0.1217	4	0.0552306
1014	0.1217	4	0.0552306
1015	0.1217	4	0.0552306
1016	0.1217	4	0.0552306
1017	0.1217	4	0.0552306
1018	0.1217	4	0.0552306
1019	0.1217	4	0.0552306
1020	0.1217	4	0.0552306
1021	0.1217	4	0.0552306
1022	0.1217	4	0.0552306
1023	0.1217	4	0.0552306
1024	0.1217	4	0.0552306
1025	0.1217	4	0.0552306
1026	0.1217	4	0.0552306
1027	0.1217	4	0.0552306
1028	0.1217	4	0.0552306
1029	0.1217	4	0.0552306
1030	0.1217	4	0.0552306
1031	0.1217	4	0.0552306
1032	0.1217	4	0.0552306
1033	0.1217	4	0.0552306
1034	0.1217	4	0.0552306
1035	0.1217	4	0.0552306
1036	0.1217	4	0.0552306
1037	0.1217	4	0.0552306
1038	0.1217	4	0.0552306
1039	0.1217	4	0.0552306
1040	0.1217	4	0.0552306
1041	0.1217	4	0.0552306
1042	0.1217	4	0.0552306
1043	0.1217	4	0.0552306
1044	0.1217	4	0.0552306
1045	0.1217	4	0.0552306
1046	0.1217	4	0.0552306
1047	0.1217	4	0.0552306
1048	0.1217	4	0.0552306
1049	0.1217	4	0.0552306
1050	0.1217	4	0.0552306
1051	0.1217	4	0.0552306
1052	0.1217	4	0.0552306
1053	0.1217	4	0.0552306
1054	0.1217	4	0.0552306
1055	0.1217	4	0.0552306
1056	0.1217	4	0.0552306
1057	0.1217	4	0.0552306
1058	0.1217	4	0.0552306
1059	0.1217	4	0.0552306
1060	0.1217	4	0.0552306
1061	0.1217	4	0.0552306
1062	0.1217	4	0.0552306
1063	0.1217	4	0.0552306
1064	0.1217	4	0.0552306
1065	0.1217	4	0.0552306
1066	0.1217	4	0.0552306
1067	0.1217	4	0.0552306
1068	0.1217	4	0.0552306
1069	0.1217	4	0.0552306
1070	0.1217	4	0.0552306
1071	0.1217	4	0.0552306
1072	0.1217	4	0.0552306
1073	0.1217	4	0.0552306
1074	0.1217	4	0.0552306
1075	0.1217	4	0.0552306
1076	0.1217	4	0.0552306
1077	0.1217	4	0.0552306
1078	0.1217	4	0.0552306
1079	0.1217	4	0.0552306
1080	0.1217	4	0.0552306
1081	0.1217	4	0.0552306
1082	0.1217	4	0.0552306
1083	0.1217	4	0.0552306
1084	0.1217	4	0.0552306
1085	0.1217	4	0.0552306
1086	0.1217	4	0.0552306
1087	0.1217	4	0.0552306
1088	0.1217	4	0.0552306
1089	0.1217	4	0.0552306
1090	0.1217	4	0.0552306
1091	0.1217	4	0.0552306
1092	0.1217	4	0.0552306
1093	0.1217	4	0.0552306
1094	0.1217	4	0.0552306
1095	0.1217	4	0.0552306
1096	0.1217	4	0.0552306
1097	0.1217	4	0.0552306
1098	0.1217	4	0.0552306
1099	0.1217	4	0.0552306
1100	0.1217	4	0.0552306
1101	0.1217	4	0.0552306
1102	0.1217	4	0.0552306
1103	0.1217	4	0.0552306
1104	0.1217	4	0.0552306
1105	0.1217	4	0.0552306
1106	0.1217	4	0.0552306
1107	0.1217	4	0.0552306
1108	0.1217	4	0.0552306
1109	0.1217	4	0.0552306
1110	0.1217	4	0.0552306
1111	0.1217	4	0.0552306
1112	0.1217	4	0.0552306
1113	0.1217	4	0.0552306
1114	0.1217	4	0.0552306
1115	0.1217	4	0.0552306
1116	0.1217	4	0.0552306
1117	0.1217	4	0.0552306
1118	0.1217	4	0.0552306
1119	0.1217	4	0.0552306
1120	0.1217	4	0.0552306
1121	0.1217	4	0.0552306
1122	0.1217	4	0.0552306
1123	0.1217	4	0.0552306
1124	0.1217	4	0.0552306
1125	0.1217	4	0.0552306
1126	0.1217	4	0.0552306
1127	0.1217	4	0.0552306
1128	0.1217	4	0.0552306
1129	0.1217	4	0.0552306
1130	0.1217	4	0.0552306
1131	0.1217	4	0.0552306
1132	0.1217	4	0.0552306
1133	0.1217	4	0.0552306
1134	0.1217	4	0.0552306
1135	0.1217	4	0.0552306
1136	0.1217	4	0.0552306
1137	0.1217	4	0.0552306
1138	0.1217	4	0.0552306
1139	0.1217	4	0.0552306
1140	0.1217	4	0.0552306
1141	0.1217	4	0.0552306
1142	0.1217	4	0.0552306
1143	0.1217	4	0.0552306
1144	0.1217	4	0.0552306
1145	0.1217	4	0.0552306
1146	0.1217	4	0.0552306
1147	0.1217	4	0.0552306
1148	0.1217	4	0.0552306
1149	0.1217	4	0.0552306
1150	0.1217	4	0.0552306
1151	0.1217	4	0.0552306
1152	0.1217	4	0.0552306
1153	0.1217	4	0.0552306
1154	0.1217	4	0.0552306
1155	0.1217	4	0.0552306
1156	0.1217	4	0.0552306
1157	0.1217	4	0.0552306
1158	0.1217	4	0.0552306
1159	0.1217	4	0.0552306
1160	0.1217	4	0.0552306
1161	0.1217	4	0.0552306
1162	0.1217	4	0.0552306
1163	0.1217	4	0.0552306
1164	0.1217	4	0.0552306
1165	0.1217	4	0.0552306
1166	0.1217	4	0.0552306
1167	0.1217	4	0.0552306
1168	0.1217	4	0.0552306
1169	0.1217	4	0.0552306
1170	0.1217	4	0.0552306
1171	0.1217	4	0.0552306
1172	0.1217	4	0.0552306
1173	0.1217	4	0.0552306
1174	0.1217	4	0.0552306
1175	0.1217	4	0.0552306
1176	0.1217	4	0.0552306
1177	0.1217	4	0.0552306
1178	0.1217	4	0.0552306
1179	0.1217	4	0.0552306
1180	0.1217	4	0.0552306
1181	0.1217	4	0.0552306
1182	0.1217	4	0.0552306
1183	0.1217	4	0.0552306
1184	0.1217	4	0.0552306
1185	0.1217	4	0.0552306
1186	0.1217	4	0.0552306
1187	0.1217	4	0.0552306
1188	0.1217	4	0.0552306
1189	0.1217	4	0.0552306
1190	0.1217	4	0.0552306
1191	0.1217	4	0.0552306
1192	0.1217	4	0.0552306
1193	0.1217	4	0.0552306
1194	0.1217	4	0.0552306
1195	0.1217	4	0.0552306
1196	0.1217	4	0.0552306
1197	0.1217	4	0.0552306
1198	0.1217	4	0.0552306
1199	0.1217	4	0.0552306
1200	0.1217	4	0.0552306
1201	0.1217	4	0.0552306
1202	0.1217	4	0.0552306
1203	0.1217	4	0.0552306
1204	0.1217	4	0.0552306
1205	0.1217	4	0.0552306
1206	0.1217	4	0.0552306
1207	0.1217	4	0.0552306
1208	0.1217	4	0.0552306
1209	0.1217	4	0.0552306
1210	0.1217	4	0.0552306
1211	0.1217	4	0.0552306
1212	0.1217	4	0.0552306
1213	0.1217	4	0.0552306
1214	0.1217	4	0.0552306
1215	0.1217	4	0.0552306
1216	0.1217	4	0.0552306
1217	0.1217	4	0.0552306
1218	0.1217	4	0.0552306
1219	0.1217	4	0.0552306
1220	0.1217	4	0.0552306
1221	0.1217	4	0.0552306
1222	0.1217	4	0.0552306
1223	0.1217	4	0.0552306
1224	0.1217	4	0.0552306
1225	0.1217	4	0.0552306
1226	0.1217	4	0.0552306
1227	0.1217	4	0.0552306
1228	0.1217	4	0.0552306
1229	0.1217	4	0.0552306
1230	0.1217	4	0.0552306
1231	0.1217	4	0.0552306
1232	0.1217	4	0.0552306
1233	0.1217	4	0.0552306
1234	0.1217	4	0.0552306
1235	0.1217	4	0.0552306
1236	0.1217	4	0.0552306
1237	0.1217	4	0.0552306
1238	0.1217	4	0.0552306
1239	0.1217	4	0.0552306
1240	0.1217	4	0.0552306
1241	0.1217	4	0.0552306
1242	0.1217	4	0.0552306
1243	0.1217	4	0.0552306
1244	0.1217	4	0.0552306
1245	0.1217	4	0.0552306
1246	0.1217	4	0.0552306
1247	0.1217	4	0.0552306
1248	0.1217	4	0.0552306
1249	0.1217	4	0.0552306
1250	0.1217	4	0.0552306
1251	0.1217	4	0.0552306
1252	0.1217	4	0.0552306
1253	0.1217	4	0.0552306
1254	0.1217	4	0.0552306
1255	0.1217	4	0.0552306
1256	0.1217	4	0.0552306
1257	0.1217	4	0.0552306
1258	0.1217	4	0.0552306
1259	0.1217	4	0.0552306
1260	0.1217	4	0.0552306
1261	0.1217	4	0.0552306
1262	0.1217	4	0.0552306
1263	0.1217	4	0.0552306
1264	0.1217	4	0.0552306
1265	0.1217	4	0.0552306
1266	0.1217	4	0.0552306
1267	0.1217	4	0.0552306
1268	0.1217	4	0.0552306
1269	0.1217	4	0.0552306
1270	0.1217	4	0.0552306
1271	0.1217	4	0.0552306
1272	0.1217	4	0.0552306
1273	0.1217	4	0.0552306
1274	0.1217	4	0.0552306
1275	0.1217	4	0.0552306
1276	0.1217	4	0.0552306
1277	0.1217	4	0.0552306
1278	0.1217	4	0.0552306
1279	0.1217	4	0.0552306
1280	0.1217	4	0.0552306
1281	0.1217	4	0.0552306
1282	0.1217	4	0.0552306
1283	0.1217	4	0.0552306
1284	0.1217	4	0.0552306
1285	0.1217	4	0.0552306
1286	0.1217	4	0.0552306
1287	0.1217	4	0.0552306
1288	0.1217	4	0.0552306
1289	0.1217	4	0.0552306
1290	0.1217	4	0.0552306
1291	0.1217	4	0.0552306
1292	0.1217	4	0.0552306
1293	0.1217	4	0.0552306
1294	0.1217	4	0.0552306
1295	0.1217	4	0.0552306
1296	0.1217	4	0.0552306
1297	0.1217	4	0.0552306
1298	0.1217	4	0.0552306
1299	0.1217	4	0.0552306
1300	0.1217	4	0.0552306
1301	0.1217	4	0.0552306
1302	0.1217	4	0.0552306
1303	0.1217	4	0.0552306
1304	0.1217	4	0.0552306
1305	0.1217	4	0.0552306
1306	0.1217	4	0.0552306
1307	0.1217	4	0.0552306
1308	0.1217	4	0.0552306
1309	0.1217	4	0.0552306
1310	0.1217	4	0.0552306
1311	0.1217	4	0.0552306
1312	0.1217	4	0.0552306
1313	0.1217	4	0.0552306
1314	0.1217	4	0.0552306
1315	0.1217	4	0.0552306
1316	0.1217	4	0.0552306
1317	0.1217	4	0.0552306
1318	0.1217	4	0.0552306
1319	0.1217	4	0.0552306
1320	0.1217	4	0.0552306
1321	0.1217	4	0.0552306
1322	0.1217	4	0.0552306
1323	0.1217	4	0.0552306
1324	0.1217	4	0.0552306
1325	0.1217	4	0.0552306
1326	0.1217	4	0.0552306
1327	0.1217	4	0.0552306
1328	0.1217	4	0.0552306
1329	0.1217	4	0.0552306
1330	0.1217	4	0.0552306
1331	0.1217	4	0.0552306
1332	0.1217	4	0.0552306
1333	0.1217	4	0.0552306
1334	0.1217	4	0.0552306
1335	0.1217	4	0.0552306
1336	0.1217	4	0.0552306
1337	0.1217	4	0.0552306
1338	0.1217	4	0.0552306
1339	0.1217	4	0.0552306
1340	0.1217	4	0.0552306
1341	0.1217	4	0.0552306
1342	0.1217	4	0.0552306
1343	0.1217	4	0.0552306
1344	0.1217	4	0.0552306
1345	0.1217	4	0.0552306
1346	0.1217	4	0.0552306
1347	0.1217	4	0.0552306
1348	0.1217	4	0.0552306
1349	0.1217	4	0.0552306
1350	0.1217	4	0.0552306
1351	0.1217	4	0.0552306
1352	0.1217	4	0.0552306
1353	0.1217	4	0.0552306
1354	0.1217	4	0.0552306
1355	0.1217	4	0.0552306
1356	0.1217	4	0.0552306
1357	0.1217	4	0.0552306
1358	0.1217	4	0.0552306
1359	0.1217	4	0.0552306
1360	0.1217	4	0.0552306
1361	0.1217	4	0.0552306
1362	0.1217	4	0.0552306
1363	0.1217	4	0.0552306
1364	0.1217	4	0.0552306
1365	0.1217	4	0.0552306
1366	0.1217	4	0.0552306
1367	0.1217	4	0.0552306
1368	0.1217	4	0.0552306
1369	0.1217	4	0.0552306
1370	0.1217	4	0.0552306
1371	0.1217	4	0.0552306
1372	0.1217	4	0.0552306
1373	0.1217	4	0.0552306
1374	0.1217	4	0.0552306
1375	0.1217	4	0.0552306
1376	0.1217	4	0.0552306
1377	0.1217	4	0.0552306
1378	0.1217	4	0.0552306
1379	0.1217	4	0.0552306
1380	0.1217	4	0.0552306
1381	0.1217	4	0.0552306
1382	0.1217	4	0.0552306
1383	0.1217	4	0.0552306
1384	0.1217	4	0.0552306
1385	0.1217	4	0.0552306
1386	0.1217	4	0.0552306
1387	0.1217	4	0.0552306
1388	0.1217	4	0.0552306
1389	0.1217	4	0.0552306
1390	0.1217	4	0.0552306
1391	0.1217	4	0.0552306
1392	0.1217	4	0.0552306
1393	0.1217	4	0.0552306
1394	0.1217	4	0.0552306
1395	0.1217	4	0.0552306
1396	0.1217	4	0.0552306
1397	0.1217	4	0.0552306
1398	0.1217	4	0.0552306
1399	0.1217	4	0.0552306
1400	0.1217	4	0.0552306
1401	0.1217	4	0.0552306
1402	0.1217	4	0.0552306
1403	0.1217	4	0.0552306
1404	0.1217	4	0.0552306
1405	0.1217	4	0.0552306
1406	0.1217	4	0.0552306
1407	0.1217	4	0.0552306
1408	0.1217	4	0.0552306
1409	0.1217	4	0.0552306
1410	0.1217	4	0.0552306
1411	0.1217	4	0.0552306
1412	0.1217	4	0.0552306
1413	0.1217	4	0.0552306
1414	0.1217	4	0.0552306
1415	0.1217	4	0.0552306
1416	0.1217	4	0.0552306
1417	0.1217	4	0.0552306
1418	0.1217	4	0.0552306
1419	0.1217	4	0.0552306
1420	0.1217	4	0.0552306
1421	0.1217	4	0.0552306
1422	0.1217	4	0.0552306
1423	0.1217	4	0.0552306
1424	0.1217	4	0.0552306
1425	0.1217	4	0.0552306
1426	0.1217	4	0.0552306
1427	0.1217	4	0.0552306
1428	0.1217	4	0.0552306
1429	0.1217	4	0.0552306
1430	0.1217	4	0.0552306
1431	0.1217	4	0.0552306
1432	0.1217	4	0.0552306
1433	0.1217	4	0.0552306
1434	0.1217	4	0.0552306
1435	0.1217	4	0.0552306
1436	0.1217	4	0.0552306
1437	0.1217	4	0.0552306
1438	0.1217	4	0.0552306
1439	0.1217	4	0.0552306
1440	0.1217	4	0.0552306
1441	0.1217	4	0.0552306
1442	0.1217	4	0.0552306
1443	0.1217	4	0.0552306
1444	0.1217	4	0.0552306
1445	0.1217	4	0.0552306
1446	0.1217	4	0.0552306
1447	0.1217	4	0.0552306
1448	0.1217	4	0.0552306
1449	0.1217	4	0.0552306
1450	0.1217	4	0.0552306
1451	0.1217	4	0.0552306
1452	0.1217	4	0.0552306
1453	0.1217	4	0.0552306
1454	0.1217	4	0.0552306
1455	0.1217	4	0.0552306
1456	0.1217	4	0.0552306
1457	0.1217	4	0.0552306
1458	0.1217	4	0.0552306
1459	0.1217	4	0.0552306
1460	0.1217	4	0.0552306
1461	0.1217	4	0.0552306
1462	0.1217	4	0.0552306
1463	0.1217	4	0.0552306
1464	0.1217	4	0.0552306
1465	0.1217	4	0.0552306
1466	0.1217	4	0.0552306
1467	0.1217	4	0.0552306
1468	0.1217	4	0.0552306
1469	0.1217	4	0.0552306
1470	0.1217	4	0.0552306
1471	0.1217	4	0.0552306
1472	0.1217	4	0.0552306
1473	0.1217	4	0.0552306
1474	0.1217	4	0.0552306
1475	0.1217	4	0.0552306
1476	0.1217	4	0.0552306
1477	0.1217	4	0.0552306
1478	0.1217	4	0.0552306
1479	0.1217	4	0.0552306
1480	0.1217	4	0.0552306
1481	0.1217	4	0.0552306
1482	0.1217	4	0.0552306
1483	0.1217	4	0.0552306
1484	0.1217	4	0.0552306
1485	0.1217	4	0.0552306
1486	0.1217	4	0.0552306
1487	0.1217	4	0.0552306
1488	0.1217	4	0.0552306
1489	0.1217	4	0.0552306
1490	0.1217	4	0.0552306
1491	0.1217	4	0.0552306
1492	0.1217	4	0.0552306
1493	0.1217	4	0.0552306
1494	0.1217	4	0.0552306
1495	0.1217	4	0.0552306
1496	0.1217	4	0.0552306
1497	0.1217	4	0.0552306
1498	0.1217	4	0.0552306
1499	0.1217	4	0.0552306
1500	0.1217	4	0.0552306
1501	0.1217	4	0.0552306
1502	0.1217	4	0.0552306
1503	0.1217	4	0.0552306
1504	0.1217	4	0.0552306
1505	0.1217	4	0.0552306
1506	0.1217	4	0.0552306
1507	0.1217	4	0.0552306
1508	0.1217	4	0.0552306
1509	0.1217	4	0.0552306
1510	0.1217	4	0.0552306
1511	0.1217	4	0.0552306
1512	0.1217	4	0.0552306
1513	0.1217	4	0.0552306
1514	0.1217	4	0.0552306
1515	0.1217	4	0.0552306
1516	0.1217	4	0.0552306
1517	0.1217	4	0.0552306
1518	0.1217	4	0.0552306
1519	0.1217	4	0.0552306
1520	0.1217	4	0.0552306
1521	0.1217	4	0.0552306
1522	0.1217	4	0.0552306
1523	0.1217	4	0.0552306
1524	0.1217	4	0.0552306
1525	0.1217	4	0.0552306
1526	0.1217	4	0.0552306
1527	0.1217	4	0.0552306
1528	0.1217	4	0.0552306
1529	0.1217	4	0.0552306
1530	0.1217	4	0.0552306
1531	0.1217	4	0.0552306
1532	0.1217	4	0.0552306
1533	0.1217	4	0.0552306
1534	0.1217	4	0.0552306
1535	0.1217	4	0.0552306
1536	0.1217	4	0.0552306
1537	0.1217	4	0.0552306
1538	0.1217	4	0.0552306
1539	0.1217	4	0.0552306
1540	0.1217	4	0.0552306
1541	0.1217	4	0.0552306
1542	0.1217	4	0.0552306
1543	0.1217	4	0.0552306
1544	0.1217	4	0.0552306
1545	0.1217	4	0.0552306
1546	0.1217	4	0.0552306
1547	0.1217	4	0.0552306
1548	0.1217	4	0.0552306
1549	0.1217	4	0.0552306
1550	0.1217	4	0.0552306
1551	0.1217	4	0.0552306
1552	0.1217	4	0.0552306
1553	0.1217	4	0.0552306
1554	0.1217	4	0.0552306
1555	0.1217	4	0.0552306
1556	0.1217	4	0.0552306
1557	0.1217	4	0.0552306
1558	0.1217	4	0.0552306
1559	0.1217	4	0.0552306
1560	0.1217	4	0.0552306
1561	0.1217	4	0.0552306
1562	0.1217	4	0.0552306
1563	0.1217	4	0.0552306
1564	0.1217	4	0.0552306
1565	0.1217	4	0.0552306
1566	0.1217	4	0.0552306
1567	0.1217	4	0.0552306
1568	0.1217	4	0.0552306
1569	0.1217	4	0.0552306
1570	0.1217	4	0.0552306
1571	0.1217	4	0.0552306
1572	0.1217	4	0.0552306
1573	0.1217	4	0.0552306
1574	0.1217	4	0.0552306
1575	0.1217	4	0.0552306
1576	0.1217	4	0.0552306
1577	0.1217	4	0.0552306
1578	0.1217	4	0.0552306
1579	0.1217	4	0.0552306
1580	0.1217	4	0.0552306
1581	0.1217	4	0.0552306
1582	0.1217	4	0.0552306
1583	0.1217	4	0.0552306
1584	0.1217	4	0.0552306
1585	0.1217	4	0.0552306
1586	0.1217	4	0.0552306
1587	0.1217	4	0.0552306
1588	0.1217	4	0.0552306
1589	0.1217	4	0.0552306
1590	0.1217	4	0.0552306
1591	0.1217	4	0.0552306
1592	0.1217	4	0.0552306
1593	0.1217	4	0.0552306
1594	0.1217	4	0.0552306
1595	0.1217	4	0.0552306
1596	0.1217	4	0.0552306
1597	0.1217	4	0.0552306
1598	0.1217	4	0.0552306
1599	0.1217	4	0.0552306
1600	0.1217	4	0.0552306
1601	0.1217	4	0.0552306
1602	0.1217	4	0.0552306
1603	0.1217	4	0.0552306
1604	0.1217	4	0.0552306
1605	0.1217	4	0.0552306
1606	0.1217	4	0.0552306
1607	0.1217	4	0.0552306
1608	0.1217	4	0.0552306
1609	0.1217	4	0.0552306
1610	0.1217	4	0.0552306
1611	0.1217	4	0.0552306
1612	0.1217	4	0.0552306
1613	0.1217	4	0.0552306
1614	0.1217	4	0.0552306
1615	0.1217	4	0.0552306
1616	0.1217	4	0.0552306
1617	0.1217	4	0.0552306
1618	0.1217	4	0.0552306
1619	0.1217	4	0.0552306
1620	0.1217	4	0.0552306
1621	0.1217	4	0.0552306
1622	0.1217	4	0.0552306
1623	0.1217	4	0.0552306
1624	0.1217	4	0.0552306
1625	0.1217	4	0.0552306
1626	0.1217	4	0.0552306
1627	0.1217	4	0.0552306
1628	0.1217	4	0.0552306
1629	0.1217	4	0.0552306
1630	0.1217	4	0.0552306
1631	0.1217	4	0.0552306
1632	0.1217	4	0.0552306
1633	0.1217	4	0.0552306
1634	0.1217	4	0.0552306
1635	0.1217	4	0.0552306
1636	0.1217	4	0.0552306
1637	0.1217	4	0.0552306
1638	0.1217	4	0.0552306
1639	0.1217	4	0.0552306
1640	0.1217	4	0.0552306
1641	0.1217	4	0.0552306
1642	0.1217	4	0.0552306
1643	0.1217	4	0.0552306
1644	0.1217	4	0.0552306
1645	0.1217	4	0.0552306
1646	0.1217	4	0.0552306
1647	0.1217	4	0.0552306
1648	0.1217	4	0.0552306
1649	0.1217	4	0.0552306
1650	0.1217	4	0.0552306
1651	0.1217	4	0.0552306
1652	0.1217	4	0.0552306
1653	0.1217	4	0.0552306
1654	0.1217	4	0.0552306
1655	0.1217	4	0.0552306
1656	0.1217	4	0.0552306
1657	0.1217	4	0.0552306
1658	0.1217	4	0.0552306
1659	0.1217	4	0.0552306
1660	0.1217	4	0.0552306
1661	0.1217	4	0.0552306
1662	0.1217	4	0.0552306
1663	0.1217	4	0.0552306
1664	0.1217	4	0.0552306
1665	0.1217	4	0.0552306
1666	0.1217	4	0.0552306
1667	0.1217	4	0.0552306
1668	0.1217	4	0.0552306
1669	0.1217	4	0.0552306
1670	0.1217	4	0.0552306
1671	0.1217	4	0.0552306
1672	0.1217	4	0.0552306
1673	0.1217	4	0.0552306
1674	0.1217	4	0.0552306
1675	0.1217	4	0.0552306
1676	0.1217	4	0.0552306
1677	0.1217	4	0.0552306
1678	0.1217	4	0.0552306
1679	0.1217	4	0.0552306
1680	0.1217	4	0.0552306
1681	0.1217	4	0.0552306
1682	0.1217	4	0.0552306
1683	0.1217	4	0.0552306
1684	0.1217	4	0.0552306
1685	0.1217	4	0.0552306
1686	0.1217	4	0.0552306
1687	0.1217	4	0.0552306
1688	0.1217	4	0.0552306
1689	0.1217	4	0.0552306
1690	0.1217	4	0.0552306
1691	0.1217	4	0.0552306
1692	0.1217	4	0.0552306
1693	0.1217	4	0.0552306
1694	0.1217	4	0.0552306
1695	0.1217	4	0.0552306
1696	0.1217	4	0.0552306
1697	0.1217	4	0.0552306
1698	0.1217	4	0.0552306
1699	0.1217	4	0.0552306
1700	0.1217	4	0.0552306
1701	0.1217	4	0.0552306
1702	0.1217	4	0.0552306
1703	0.1217	4	0.0552306
1704	0.1217	4	0.0552306
1705	0.1217	4	0.0552306
1706	0.1217	4	0.0552306
1707	0.1217	4	0.0552306
1708	0.1217	4	0.0552306
1709	0.1217	4	0.0552306
1710	0.1217	4	0.0552306
1711	0.1217	4	0.0552306
1712	0.1217	4	0.0552306
1713	0.1217	4	0.0552306
1714	0.1217	4	0.0552306
1715	0.1217	4	0.0552306
1716	0.1217	4	0.0552306
1717	0.1217	4	0.0552306
1718	0.1217	4	0.0552306
1719	0.1217	4	0.0552306
1720	0.1217	4	0.0552306
1721	0.1217	4	0.0552306
1722	0.1217	4	0.0552306
1723	0.1217	4	0.0552306
1724	0.1217	4	0.0552306
1725	0.1217	4	0.0552306
1726	0.1217	4	0.0552306
1727	0.1217	4	0.0552306
1728	0.1217	4	0.0552306
1729	0.1217	4	0.0552306
1730	0.1217	4	0.0552306
1731	0.1217	4	0.0552306
1732	0.1217	4	0.0552306
1733	0.1217	4	0.0552306
1734	0.1217	4	0.0552306
1735	0.1217	4	0.0552306
1736	0.1217	4	0.0552306
1737	0.1217	4	0.0552306
1738	0.1217	4	0.0552306
1739	0.1217	4	0.0552306
1740	0.1217	4	0.0552306
1741	0.1217	4	0.0552306
1742	0.1217	4	0.0552306
1743	0.1217	4	0.0552306
1744	0.1217	4	0.0552306
1745	0.1217	4	0.0552306
1746	0.1217	4	0.0552306
1747	0.1217	4	0.0552306
1748	0.1217	4	0.0552306
1749	0.1217	4	0.0552306
1750	0.1217	4	0.0552306
1751	0.1217	4	0.0552306
1752	0.1217	4	0.0552306
1753	0.1217	4	0.0552306
1754	0.1217	4	0.0552306
1755	0.1217	4	0.0552306
1756	0.1217	4	0.0552306
1757	0.1217	4	0.0552306
1758	0.1217	4	0.0552306
1759	0.1217	4	0.0552306
1760	0.1217	4	0.0552306
1761	0.1217	4	0.0552306
1762	0.1217	4	0.0552306
1763	0.1217	4	0.0552306
1764	0.1217	4	0.0552306
1765	0.1217	4	0.0552306
1766	0.1217	4	0.0552306
1767	0.1217	4	0.0552306
1768	0.1217	4	0.0552306
1769	0.1217	4	0.0552306
1770	0.1217	4	0.0552306
1771	0.1217	4	0.0552306
1772	0.1217	4	0.0552306
1773	0.1217	4	0.0552306
1774	0.1217	4	0.0552306
1775	0.1217	4	0.0552306
1776	0.1217	4	0.0552306
1777	0.1217	4	0.0552306
1778	0.1217	4	0.0552306
1779	0.1217	4	0.0552306
1780	0.1217	4	0.0552306
1781	0.1217	4	0.0552306
1782	0.1217	4	0.0552306
1783	0.1217	4	0.0552306
1784	0.1217	4	0.0552306
1785	0.1217	4	0.0552306
1786	0.1217	4	0.0552306
1787	0.1217	4	0.0552306
1788	0.1217	4	0.0552306
1789	0.1217	4	0.0552306
1790	0.1217	4	0.0552306
1791	0.1217	4	0.0552306
1792	0.1217	4	0.0552306
1793	0.1217	4	0.0552306
1794	0.1217	4	0.0552306
1795	0.1217	4	0.0552306
1796	0.1217	4	0.0552306
1797	0.1217	4	0.0552306
1798	0.1217	4	0.0552306
1799	0.1217	4	0.0552306
1800	0.1217	4	0.0552306
1801	0.1217	4	0.0552306
1802	0.1217	4	0.0552306
1803	0.1217	4	0.0552306
1804	0.1217	4	0.0552306
1805	0.1217	4	0.0552306
1806	0.1217	4	0.0552306
1807	0.1217	4	0.0552306
1808	0.1217	4	0.0552306
1809	0.1217	4	0.0552306
1810	0.1217	4	0.0552306
1811	0.1217	4	0.0552306
1812	0.1217	4	0.0552306
1813	0.1217	4	0.0552306
1814	0.1217	4	0.0552306
1815	0.1217	4	0.0552306
1816	0.1217	4	0.0552306
1817	0.1217	4	0.0552306
1818	0.1217	4	0.0552306
1819	0.1217	4	0.0552306
1820	0.1217	4	0.0552306
1821	0.1217	4	0.0552306
1822	0.1217	4	0.0552306
1823	0.1217	4	0.0552306
1824	0.1217	4	0.0552306
1825	0.1217	4	0.0552306
1826	0.1217	4	0.0552306
1827	0.1217	4	0.0552306
1828	0.1217	4	0.0552306
1829	0.1217	4	0.0552306
1830	0.1217	4	0.0552306
1831	0.1217	4	0.0552306
1832	0.1217	4	0.0552306
1833	0.1217	4	0.0552306
1834	0.1217	4	0.0552306
1835	0.1217	4	0.0552306
1836	0.1217	4	0.0552306
1837	0.1217	4	0.0552306
1838	0.1217	4	0.0552306
1839	0.1217	4	0.0552306
1840	0.1217	4	0.0552306
1841	0.1217	4	0.0552306
1842	0.1217	4	0.0552306
1843	0.1217	4	0.0552306
1844	0.1217	4	0.0552306
1845	0.1217	4	0.0552306
1846	0.1217	4	0.0552306
1847	0.1217	4	0.0552306
1848	0.1217	4	0.0552306
1849	0.1217	4	0.0552306
1850	0.1217	4	0.0552306
1851	0.1217	4	0.0552306
1852	0.1217	4	0.0552306
1853	0.1217	4	0.0552306
1854	0.1217	4	0.0552306
1855	0.1217	4	0.0552306
1856	0.1217	4	0.0552306
1857	0.1217	4	0.0552306
1858	0.1217	4	0.0552306
1859	0.1217	4	0.0552306
1860	0.1217	4	0.0552306
1861	0.1217	4	0.0552306
1862	0.1217	4	0.0552306
1863	0.1217	4	0.0552306
1864	0.1217	4	0.0552306
1865	0.1217	4	0.0552306
1866	0.1217	4	0.0552306
1867	0.1217	4	0.0552306
1868	0.1217	4	0.0552306
1869	0.1217	4	0.0552306
1870	0.1217	4	0.0552306
1871	0.1217	4	0.0552306
1872	0.1217	4	0.0552306
1873	0.1217	4	0.0552306
1874	0.1217	4	0.0552306
1875	0.1217	4	0.0552306
1876	0.1217	4	0.0552306
1877	0.1217	4	0.0552306
1878	0.1217	4	0.0552306
1879	0.1217	4	0.0552306
1880	0.1217	4	0.0552306
1881	0.1217	4	0.0552306
1882	0.1217	4	0.0552306
1883	0.1217	4	0.0552306
1884	0.1217	4	0.0552306
1885	0.1217	4	0.0552306
1886	0.1217	4	0.0552306
1887	0.1217	4	0.0552306
1888	0.1217	4	0.0552306
1889	0.1217	4	0.0552306
1890	0.1217	4	0.0552306
1891	0.1217	4	0.0552306
1892	0.1217	4	0.0552306
1893	0.1217	4	0.0552306
1894	0.1217	4	0.0552306
1895	0.1217	4	0.0552306
1896	0.1217	4	0.0552306
1897	0.1217	4	0.0552306
1898	0.1217	4	0.0552306
1899	0.1217	4	0.0552306
1900	0.1217	4	0.0552306
1901	0.1217	4	0.0552306
1902	0.1217	4	0.0552306
1903	0.1217	4	0.0552306
1904	0.1217	4	0.0552306
1905	0.1217	4	0.0552306
1906	0.1217	4	0.0552306
1907	0.1217	4	0.0552306
1908	0.1217	4	0.0552306
1909	0.1217	4	0.0552306
1910	0.1217	4	0.0552306
1911	0.1217	4	0.0552306
1912	0.1217	4	0.0552306
1913	0.1217	4	0.0552306
1914	0.1217	4	0.0552306
1915	0.1217	4	0.0552306
1916	0.1217	4	0.0552306
1917	0.1217	4	0.0552306
1918	0.1217	4	0.0552306
1919	0.1217	4	0.0552306
1920	0.1217	4	0.0552306
1921	0.1217	4	0.0552306
1922	0.1217	4	0.0552306
1923	0.1217	4	0.0552306
1924	0.1217	4	0.0552306
1925	0.1217	4	0.0552306
1926	0.1217	4	0.0552306
1927	0.1217	4	0.0552306
1928	0.1217	4	0.0552306
1929	0.1217	4	0.0552306
1930	0.1217	4	0.0552306
1931	0.1217	4	0.0552306
1932	0.1217	4	0.0552306
1933	0.1217	4	0.0552306
1934	0.1217	4	0.0552306
1935	0.1217	4	0.0552306
1936	0.1217	4	0.0552306
1937	0.1217	4	0.0552306
1938	0.1217	4	0.0552306
1939	0.1217	4	0.0552306
1940	0.1217	4	0.0552306
1941	0.1217	4	0.0552306
1942	0.1217	4	0.0552306
1943	0.1217	4	0.0552306
1944	0.1217	4	0.0552306
1945	0.1217	4	0.0552306
1946	0.1217	4	0.0552306
1947	0.1217	4	0.0552306
1948	0.1217	4	0.0552306
1949	0.1217	4	0.0552306
1950	0.1217	4	0.0552306
1951	0.1217	4	0.0552306
1952	0.1217	4	0.0552306
1953	0.1217	4	0.0552306
1954	0.1217	4	0.0552306
1955	0.1217	4	0.0552306
1956	0.1217	4	0.0552306
1957	0.1217	4	0.0552306
1958	0.1217	4	0.0552306
1959	0.1217	4	0.0552306
1960	0.1217	4	0.0552306
1961	0.1217	4	0.0552306
1962	0.1217	4	0.0552306
1963	0.1217	4	0.0552306
1964	0.1217	4	0.0552306
1965	0.1217	4	0.0552306
1966	0.1217	4	0.0552306
1967	0.1217	4	0.0552306
1968	0.1217	4	0.0552306
1969	0.1217	4	0.0552306
1970	0.1217	4	0.0552306
1971	0.1217	4	0.0552306
1972	0.1217	4	0.0552306
1973	0.1217	4	0.0552306
1974	0.1217	4	0.0552306
1975	0.1217	4	0.0552306
1976	0.1217	4	0.0552306
1977	0.1217	4	0.0552306
1978	0.1217	4	0.0552306
1979	0.1217	4	0.0552306
1980	0.1217	4	0.0552306
1981	0.1217	4	0.0552306
1982	0.1217	4	0.0552306
1983	0.1217	4	0.0552306
1984	0.1217	4	0.0552306
1985	0.1217	4	0.0552306
1986	0.1217	4	0.0552306
1987	0.1217	4	0.0552306
1988	0.1217	4	0.0552306
1989	0.1217	4	0.0552306
1990	0.1217	4	0.0552306
1991	0.1217	4	0.0552306
1992	0.1217	4	0.0552306
1993	0.1217	4	0.0552306
1994	0.1217	4	0.0552306
1995	0.1217	4	0.0552306
1996	0.1217	4	0.0552306
1997	0.1217	4	0.0552306
1998	0.1217	4	0.0552306
1999	0.1217	4	0.0552306
2000	0.1217	4	0.0552306
[truncated: 3,001 more rows]
