# Supplementary material for: Aspiration-driven co-evolution of cooperation with individual behavioral diversity
Source: PLoS One. 2023 Sep 15;18(9):e0291134. doi: 10.1371/journal.pone.0291134 (PMC10503719; doi:10.1371/journal.pone.0291134)
Supplement: S1 Data — (ZIP) [file pone.0291134.s001.zip › M1/v2-L=200/data/aspiration_time,b=1.52_frequency.txt]

1	0.5	0.5	0
2	0.66191	0.681128	0.465253
3	0.741562	0.808005	0.522781
4	0.766967	0.901568	0.573214
5	0.759085	0.976906	0.597972
6	0.730117	1.04453	0.599139
7	0.691742	1.10459	0.588336
8	0.64964	1.16405	0.56623
9	0.606707	1.23157	0.535828
10	0.565721	1.30737	0.502476
11	0.527557	1.38437	0.470192
12	0.491875	1.46143	0.438585
13	0.458091	1.53047	0.407325
14	0.427783	1.63099	0.376996
15	0.399706	1.68689	0.349451
16	0.374415	1.76327	0.323743
17	0.350961	1.85762	0.300954
18	0.329742	1.95254	0.278948
19	0.310201	2.03961	0.259513
20	0.292477	2.12404	0.241314
21	0.276301	2.18492	0.225101
22	0.261338	2.28052	0.210307
23	0.247605	2.40508	0.195797
24	0.235465	2.49356	0.183016
25	0.224297	2.55868	0.17203
26	0.213912	2.64205	0.161447
27	0.204758	2.71511	0.151433
28	0.196212	2.7383	0.142213
29	0.188502	2.8414	0.134016
30	0.18149	2.91101	0.126922
31	0.175119	2.98229	0.12002
32	0.169421	3.00009	0.11364
33	0.164318	3.01102	0.108369
34	0.159659	3.01939	0.103455
35	0.15531	3.08101	0.0993287
36	0.151415	3.12705	0.0952509
37	0.147791	3.16368	0.0916499
38	0.144345	3.26737	0.0887187
39	0.1413	3.33177	0.085463
40	0.138483	3.39157	0.082561
41	0.135827	3.42979	0.0797982
42	0.133446	3.47624	0.0774506
43	0.131197	3.57827	0.0751466
44	0.129223	3.57595	0.0729115
45	0.127366	3.61001	0.070558
46	0.125662	3.65544	0.0688144
47	0.124067	3.68562	0.0673506
48	0.122649	3.70996	0.0657075
49	0.121391	3.71869	0.0641059
50	0.120274	3.74692	0.0628957
51	0.119208	3.80765	0.0618032
52	0.118251	3.82114	0.0608121
53	0.117346	3.83556	0.0597653
54	0.11649	3.86672	0.0588
55	0.115797	3.87531	0.0579645
56	0.115138	3.86567	0.0571532
57	0.114551	3.87313	0.056539
58	0.114066	3.87471	0.0559254
59	0.113631	3.86979	0.0553656
60	0.11319	3.87184	0.0548866
61	0.112778	3.89916	0.0545321
62	0.112395	3.9203	0.0542105
63	0.112012	3.95139	0.0539405
64	0.111687	3.96053	0.053571
65	0.111375	3.96042	0.0531571
66	0.111094	3.95998	0.0528777
67	0.110856	3.96268	0.0525955
68	0.110656	3.95035	0.0522827
69	0.110459	3.94072	0.0520315
70	0.110278	3.94944	0.0518135
71	0.110136	3.95247	0.051623
72	0.110006	3.94851	0.0514526
73	0.109889	3.94514	0.0512866
74	0.109781	3.9406	0.051148
75	0.109673	3.94843	0.051017
76	0.109595	3.95127	0.0508941
77	0.10951	3.95627	0.0508308
78	0.109439	3.96308	0.0507545
79	0.109362	3.96682	0.0506189
80	0.109294	3.97735	0.0505891
81	0.109229	3.97817	0.0505105
82	0.109174	3.97928	0.0504383
83	0.109122	3.97984	0.0503762
84	0.10908	3.98059	0.0503221
85	0.10905	3.97518	0.0502747
86	0.109033	3.94852	0.0502672
87	0.109013	3.95	0.0503227
88	0.108992	3.9404	0.050251
89	0.108962	3.9513	0.0504496
90	0.108933	3.95574	0.0503521
91	0.108905	3.95674	0.050309
92	0.108866	3.96165	0.0502934
93	0.108841	3.97354	0.050286
94	0.108786	3.98748	0.0503188
95	0.108754	3.98763	0.0502842
96	0.108711	3.99222	0.050272
97	0.10868	3.99885	0.0502404
98	0.10865	3.99895	0.0502089
99	0.108627	3.99905	0.0501837
100	0.108609	3.99914	0.0501636
101	0.10858	3.99922	0.0501331
102	0.108545	3.99929	0.050097
103	0.108526	3.99935	0.0500762
104	0.108506	3.9994	0.0500554
105	0.108491	3.99946	0.0500393
106	0.108472	3.99951	0.0500192
107	0.10846	3.99956	0.0500064
108	0.10845	3.9996	0.0499958
109	0.108442	3.99964	0.0499868
110	0.108432	3.99968	0.0499766
111	0.108422	3.99971	0.0499662
112	0.108416	3.99974	0.0499592
113	0.10841	3.99976	0.0499529
114	0.108403	3.99979	0.0499455
115	0.108397	3.99981	0.0499392
116	0.108393	3.99982	0.0499349
117	0.10839	3.99984	0.0499308
118	0.108387	3.99986	0.0499278
119	0.108384	3.99987	0.0499243
120	0.10838	3.99989	0.0499208
121	0.108378	3.9999	0.0499184
122	0.108375	3.99991	0.0499151
123	0.108373	3.99992	0.0499127
124	0.108371	3.99993	0.0499104
125	0.108368	3.99993	0.0499081
126	0.108367	3.99994	0.0499065
127	0.108365	3.99995	0.0499043
128	0.108363	3.99995	0.0499027
129	0.108362	3.99996	0.0499013
130	0.108361	3.99996	0.0498997
131	0.10836	3.99996	0.0498989
132	0.108359	3.99997	0.0498979
133	0.108358	3.99997	0.049897
134	0.108357	3.99997	0.0498962
135	0.108357	3.99998	0.0498955
136	0.108356	3.99998	0.0498948
137	0.108355	3.99998	0.0498941
138	0.108355	3.99998	0.0498936
139	0.108354	3.99999	0.049893
140	0.108354	3.99999	0.0498926
141	0.108353	3.99999	0.049892
142	0.108353	3.99999	0.0498917
143	0.108353	3.99999	0.0498914
144	0.108352	3.99999	0.049891
145	0.108352	3.99999	0.0498907
146	0.108352	3.99999	0.0498905
147	0.108352	3.99999	0.0498903
148	0.108352	3.99999	0.0498901
149	0.108351	3.99999	0.0498899
150	0.108351	3.99999	0.0498898
151	0.108351	3.99999	0.0498897
152	0.108351	4	0.0498895
153	0.108351	4	0.0498895
154	0.108351	4	0.0498894
155	0.108351	4	0.0498893
156	0.108351	4	0.0498892
157	0.108351	4	0.0498891
158	0.108351	4	0.049889
159	0.108351	4	0.049889
160	0.108351	4	0.0498889
161	0.10835	4	0.0498888
162	0.10835	4	0.0498888
163	0.10835	4	0.0498887
164	0.10835	4	0.0498887
165	0.10835	4	0.0498887
166	0.10835	4	0.0498886
167	0.10835	4	0.0498886
168	0.10835	4	0.0498886
169	0.10835	4	0.0498886
170	0.10835	4	0.0498885
171	0.10835	4	0.0498885
172	0.10835	4	0.0498885
173	0.10835	4	0.0498885
174	0.10835	4	0.0498885
175	0.10835	4	0.0498885
176	0.10835	4	0.0498884
177	0.10835	4	0.0498884
178	0.10835	4	0.0498884
179	0.10835	4	0.0498884
180	0.10835	4	0.0498884
181	0.10835	4	0.0498884
182	0.10835	4	0.0498884
183	0.10835	4	0.0498884
184	0.10835	4	0.0498884
185	0.10835	4	0.0498884
186	0.10835	4	0.0498884
187	0.10835	4	0.0498884
188	0.10835	4	0.0498884
189	0.10835	4	0.0498884
190	0.10835	4	0.0498884
191	0.10835	4	0.0498884
192	0.10835	4	0.0498884
193	0.10835	4	0.0498884
194	0.10835	4	0.0498884
195	0.10835	4	0.0498884
196	0.10835	4	0.0498884
197	0.10835	4	0.0498884
198	0.10835	4	0.0498884
199	0.10835	4	0.0498884
200	0.10835	4	0.0498884
201	0.10835	4	0.0498884
202	0.10835	4	0.0498884
203	0.10835	4	0.0498884
204	0.10835	4	0.0498884
205	0.10835	4	0.0498884
206	0.10835	4	0.0498884
207	0.10835	4	0.0498884
208	0.10835	4	0.0498884
209	0.10835	4	0.0498884
210	0.10835	4	0.0498884
211	0.10835	4	0.0498884
212	0.10835	4	0.0498884
213	0.10835	4	0.0498884
214	0.10835	4	0.0498883
215	0.10835	4	0.0498883
216	0.10835	4	0.0498883
217	0.10835	4	0.0498883
218	0.10835	4	0.0498883
219	0.10835	4	0.0498883
220	0.10835	4	0.0498883
221	0.10835	4	0.0498883
222	0.10835	4	0.0498883
223	0.10835	4	0.0498883
224	0.10835	4	0.0498883
225	0.10835	4	0.0498883
226	0.10835	4	0.0498883
227	0.10835	4	0.0498883
228	0.10835	4	0.0498883
229	0.10835	4	0.0498883
230	0.10835	4	0.0498883
231	0.10835	4	0.0498883
232	0.10835	4	0.0498883
233	0.10835	4	0.0498883
234	0.10835	4	0.0498883
235	0.10835	4	0.0498883
236	0.10835	4	0.0498883
237	0.10835	4	0.0498883
238	0.10835	4	0.0498883
239	0.10835	4	0.0498883
240	0.10835	4	0.0498883
241	0.10835	4	0.0498883
242	0.10835	4	0.0498883
243	0.10835	4	0.0498883
244	0.10835	4	0.0498883
245	0.10835	4	0.0498883
246	0.10835	4	0.0498883
247	0.10835	4	0.0498883
248	0.10835	4	0.0498883
249	0.10835	4	0.0498883
250	0.10835	4	0.0498883
251	0.10835	4	0.0498883
252	0.10835	4	0.0498883
253	0.10835	4	0.0498883
254	0.10835	4	0.0498883
255	0.10835	4	0.0498883
256	0.10835	4	0.0498883
257	0.10835	4	0.0498883
258	0.10835	4	0.0498883
259	0.10835	4	0.0498883
260	0.10835	4	0.0498883
261	0.10835	4	0.0498883
262	0.10835	4	0.0498883
263	0.10835	4	0.0498883
264	0.10835	4	0.0498883
265	0.10835	4	0.0498883
266	0.10835	4	0.0498883
267	0.10835	4	0.0498883
268	0.10835	4	0.0498883
269	0.10835	4	0.0498883
270	0.10835	4	0.0498883
271	0.10835	4	0.0498883
272	0.10835	4	0.0498883
273	0.10835	4	0.0498883
274	0.10835	4	0.0498883
275	0.10835	4	0.0498883
276	0.10835	4	0.0498883
277	0.10835	4	0.0498883
278	0.10835	4	0.0498883
279	0.10835	4	0.0498883
280	0.10835	4	0.0498883
281	0.10835	4	0.0498883
282	0.10835	4	0.0498883
283	0.10835	4	0.0498883
284	0.10835	4	0.0498883
285	0.10835	4	0.0498883
286	0.10835	4	0.0498883
287	0.10835	4	0.0498883
288	0.10835	4	0.0498883
289	0.10835	4	0.0498883
290	0.10835	4	0.0498883
291	0.10835	4	0.0498883
292	0.10835	4	0.0498883
293	0.10835	4	0.0498883
294	0.10835	4	0.0498883
295	0.10835	4	0.0498883
296	0.10835	4	0.0498883
297	0.10835	4	0.0498883
298	0.10835	4	0.0498883
299	0.10835	4	0.0498883
300	0.10835	4	0.0498883
301	0.10835	4	0.0498883
302	0.10835	4	0.0498883
303	0.10835	4	0.0498883
304	0.10835	4	0.0498883
305	0.10835	4	0.0498883
306	0.10835	4	0.0498883
307	0.10835	4	0.0498883
308	0.10835	4	0.0498883
309	0.10835	4	0.0498883
310	0.10835	4	0.0498883
311	0.10835	4	0.0498883
312	0.10835	4	0.0498883
313	0.10835	4	0.0498883
314	0.10835	4	0.0498883
315	0.10835	4	0.0498883
316	0.10835	4	0.0498883
317	0.10835	4	0.0498883
318	0.10835	4	0.0498883
319	0.10835	4	0.0498883
320	0.10835	4	0.0498883
321	0.10835	4	0.0498883
322	0.10835	4	0.0498883
323	0.10835	4	0.0498883
324	0.10835	4	0.0498883
325	0.10835	4	0.0498883
326	0.10835	4	0.0498883
327	0.10835	4	0.0498883
328	0.10835	4	0.0498883
329	0.10835	4	0.0498883
330	0.10835	4	0.0498883
331	0.10835	4	0.0498883
332	0.10835	4	0.0498883
333	0.10835	4	0.0498883
334	0.10835	4	0.0498883
335	0.10835	4	0.0498883
336	0.10835	4	0.0498883
337	0.10835	4	0.0498883
338	0.10835	4	0.0498883
339	0.10835	4	0.0498883
340	0.10835	4	0.0498883
341	0.10835	4	0.0498883
342	0.10835	4	0.0498883
343	0.10835	4	0.0498883
344	0.10835	4	0.0498883
345	0.10835	4	0.0498883
346	0.10835	4	0.0498883
347	0.10835	4	0.0498883
348	0.10835	4	0.0498883
349	0.10835	4	0.0498883
350	0.10835	4	0.0498883
351	0.10835	4	0.0498883
352	0.10835	4	0.0498883
353	0.10835	4	0.0498883
354	0.10835	4	0.0498883
355	0.10835	4	0.0498883
356	0.10835	4	0.0498883
357	0.10835	4	0.0498883
358	0.10835	4	0.0498883
359	0.10835	4	0.0498883
360	0.10835	4	0.0498883
361	0.10835	4	0.0498883
362	0.10835	4	0.0498883
363	0.10835	4	0.0498883
364	0.10835	4	0.0498883
365	0.10835	4	0.0498883
366	0.10835	4	0.0498883
367	0.10835	4	0.0498883
368	0.10835	4	0.0498883
369	0.10835	4	0.0498883
370	0.10835	4	0.0498883
371	0.10835	4	0.0498883
372	0.10835	4	0.0498883
373	0.10835	4	0.0498883
374	0.10835	4	0.0498883
375	0.10835	4	0.0498883
376	0.10835	4	0.0498883
377	0.10835	4	0.0498883
378	0.10835	4	0.0498883
379	0.10835	4	0.0498883
380	0.10835	4	0.0498883
381	0.10835	4	0.0498883
382	0.10835	4	0.0498883
383	0.10835	4	0.0498883
384	0.10835	4	0.0498883
385	0.10835	4	0.0498883
386	0.10835	4	0.0498883
387	0.10835	4	0.0498883
388	0.10835	4	0.0498883
389	0.10835	4	0.0498883
390	0.10835	4	0.0498883
391	0.10835	4	0.0498883
392	0.10835	4	0.0498883
393	0.10835	4	0.0498883
394	0.10835	4	0.0498883
395	0.10835	4	0.0498883
396	0.10835	4	0.0498883
397	0.10835	4	0.0498883
398	0.10835	4	0.0498883
399	0.10835	4	0.0498883
400	0.10835	4	0.0498883
401	0.10835	4	0.0498883
402	0.10835	4	0.0498883
403	0.10835	4	0.0498883
404	0.10835	4	0.0498883
405	0.10835	4	0.0498883
406	0.10835	4	0.0498883
407	0.10835	4	0.0498883
408	0.10835	4	0.0498883
409	0.10835	4	0.0498883
410	0.10835	4	0.0498883
411	0.10835	4	0.0498883
412	0.10835	4	0.0498883
413	0.10835	4	0.0498883
414	0.10835	4	0.0498883
415	0.10835	4	0.0498883
416	0.10835	4	0.0498883
417	0.10835	4	0.0498883
418	0.10835	4	0.0498883
419	0.10835	4	0.0498883
420	0.10835	4	0.0498883
421	0.10835	4	0.0498883
422	0.10835	4	0.0498883
423	0.10835	4	0.0498883
424	0.10835	4	0.0498883
425	0.10835	4	0.0498883
426	0.10835	4	0.0498883
427	0.10835	4	0.0498883
428	0.10835	4	0.0498883
429	0.10835	4	0.0498883
430	0.10835	4	0.0498883
431	0.10835	4	0.0498883
432	0.10835	4	0.0498883
433	0.10835	4	0.0498883
434	0.10835	4	0.0498883
435	0.10835	4	0.0498883
436	0.10835	4	0.0498883
437	0.10835	4	0.0498883
438	0.10835	4	0.0498883
439	0.10835	4	0.0498883
440	0.10835	4	0.0498883
441	0.10835	4	0.0498883
442	0.10835	4	0.0498883
443	0.10835	4	0.0498883
444	0.10835	4	0.0498883
445	0.10835	4	0.0498883
446	0.10835	4	0.0498883
447	0.10835	4	0.0498883
448	0.10835	4	0.0498883
449	0.10835	4	0.0498883
450	0.10835	4	0.0498883
451	0.10835	4	0.0498883
452	0.10835	4	0.0498883
453	0.10835	4	0.0498883
454	0.10835	4	0.0498883
455	0.10835	4	0.0498883
456	0.10835	4	0.0498883
457	0.10835	4	0.0498883
458	0.10835	4	0.0498883
459	0.10835	4	0.0498883
460	0.10835	4	0.0498883
461	0.10835	4	0.0498883
462	0.10835	4	0.0498883
463	0.10835	4	0.0498883
464	0.10835	4	0.0498883
465	0.10835	4	0.0498883
466	0.10835	4	0.0498883
467	0.10835	4	0.0498883
468	0.10835	4	0.0498883
469	0.10835	4	0.0498883
470	0.10835	4	0.0498883
471	0.10835	4	0.0498883
472	0.10835	4	0.0498883
473	0.10835	4	0.0498883
474	0.10835	4	0.0498883
475	0.10835	4	0.0498883
476	0.10835	4	0.0498883
477	0.10835	4	0.0498883
478	0.10835	4	0.0498883
479	0.10835	4	0.0498883
480	0.10835	4	0.0498883
481	0.10835	4	0.0498883
482	0.10835	4	0.0498883
483	0.10835	4	0.0498883
484	0.10835	4	0.0498883
485	0.10835	4	0.0498883
486	0.10835	4	0.0498883
487	0.10835	4	0.0498883
488	0.10835	4	0.0498883
489	0.10835	4	0.0498883
490	0.10835	4	0.0498883
491	0.10835	4	0.0498883
492	0.10835	4	0.0498883
493	0.10835	4	0.0498883
494	0.10835	4	0.0498883
495	0.10835	4	0.0498883
496	0.10835	4	0.0498883
497	0.10835	4	0.0498883
498	0.10835	4	0.0498883
499	0.10835	4	0.0498883
500	0.10835	4	0.0498883
501	0.10835	4	0.0498883
502	0.10835	4	0.0498883
503	0.10835	4	0.0498883
504	0.10835	4	0.0498883
505	0.10835	4	0.0498883
506	0.10835	4	0.0498883
507	0.10835	4	0.0498883
508	0.10835	4	0.0498883
509	0.10835	4	0.0498883
510	0.10835	4	0.0498883
511	0.10835	4	0.0498883
512	0.10835	4	0.0498883
513	0.10835	4	0.0498883
514	0.10835	4	0.0498883
515	0.10835	4	0.0498883
516	0.10835	4	0.0498883
517	0.10835	4	0.0498883
518	0.10835	4	0.0498883
519	0.10835	4	0.0498883
520	0.10835	4	0.0498883
521	0.10835	4	0.0498883
522	0.10835	4	0.0498883
523	0.10835	4	0.0498883
524	0.10835	4	0.0498883
525	0.10835	4	0.0498883
526	0.10835	4	0.0498883
527	0.10835	4	0.0498883
528	0.10835	4	0.0498883
529	0.10835	4	0.0498883
530	0.10835	4	0.0498883
531	0.10835	4	0.0498883
532	0.10835	4	0.0498883
533	0.10835	4	0.0498883
534	0.10835	4	0.0498883
535	0.10835	4	0.0498883
536	0.10835	4	0.0498883
537	0.10835	4	0.0498883
538	0.10835	4	0.0498883
539	0.10835	4	0.0498883
540	0.10835	4	0.0498883
541	0.10835	4	0.0498883
542	0.10835	4	0.0498883
543	0.10835	4	0.0498883
544	0.10835	4	0.0498883
545	0.10835	4	0.0498883
546	0.10835	4	0.0498883
547	0.10835	4	0.0498883
548	0.10835	4	0.0498883
549	0.10835	4	0.0498883
550	0.10835	4	0.0498883
551	0.10835	4	0.0498883
552	0.10835	4	0.0498883
553	0.10835	4	0.0498883
554	0.10835	4	0.0498883
555	0.10835	4	0.0498883
556	0.10835	4	0.0498883
557	0.10835	4	0.0498883
558	0.10835	4	0.0498883
559	0.10835	4	0.0498883
560	0.10835	4	0.0498883
561	0.10835	4	0.0498883
562	0.10835	4	0.0498883
563	0.10835	4	0.0498883
564	0.10835	4	0.0498883
565	0.10835	4	0.0498883
566	0.10835	4	0.0498883
567	0.10835	4	0.0498883
568	0.10835	4	0.0498883
569	0.10835	4	0.0498883
570	0.10835	4	0.0498883
571	0.10835	4	0.0498883
572	0.10835	4	0.0498883
573	0.10835	4	0.0498883
574	0.10835	4	0.0498883
575	0.10835	4	0.0498883
576	0.10835	4	0.0498883
577	0.10835	4	0.0498883
578	0.10835	4	0.0498883
579	0.10835	4	0.0498883
580	0.10835	4	0.0498883
581	0.10835	4	0.0498883
582	0.10835	4	0.0498883
583	0.10835	4	0.0498883
584	0.10835	4	0.0498883
585	0.10835	4	0.0498883
586	0.10835	4	0.0498883
587	0.10835	4	0.0498883
588	0.10835	4	0.0498883
589	0.10835	4	0.0498883
590	0.10835	4	0.0498883
591	0.10835	4	0.0498883
592	0.10835	4	0.0498883
593	0.10835	4	0.0498883
594	0.10835	4	0.0498883
595	0.10835	4	0.0498883
596	0.10835	4	0.0498883
597	0.10835	4	0.0498883
598	0.10835	4	0.0498883
599	0.10835	4	0.0498883
600	0.10835	4	0.0498883
601	0.10835	4	0.0498883
602	0.10835	4	0.0498883
603	0.10835	4	0.0498883
604	0.10835	4	0.0498883
605	0.10835	4	0.0498883
606	0.10835	4	0.0498883
607	0.10835	4	0.0498883
608	0.10835	4	0.0498883
609	0.10835	4	0.0498883
610	0.10835	4	0.0498883
611	0.10835	4	0.0498883
612	0.10835	4	0.0498883
613	0.10835	4	0.0498883
614	0.10835	4	0.0498883
615	0.10835	4	0.0498883
616	0.10835	4	0.0498883
617	0.10835	4	0.0498883
618	0.10835	4	0.0498883
619	0.10835	4	0.0498883
620	0.10835	4	0.0498883
621	0.10835	4	0.0498883
622	0.10835	4	0.0498883
623	0.10835	4	0.0498883
624	0.10835	4	0.0498883
625	0.10835	4	0.0498883
626	0.10835	4	0.0498883
627	0.10835	4	0.0498883
628	0.10835	4	0.0498883
629	0.10835	4	0.0498883
630	0.10835	4	0.0498883
631	0.10835	4	0.0498883
632	0.10835	4	0.0498883
633	0.10835	4	0.0498883
634	0.10835	4	0.0498883
635	0.10835	4	0.0498883
636	0.10835	4	0.0498883
637	0.10835	4	0.0498883
638	0.10835	4	0.0498883
639	0.10835	4	0.0498883
640	0.10835	4	0.0498883
641	0.10835	4	0.0498883
642	0.10835	4	0.0498883
643	0.10835	4	0.0498883
644	0.10835	4	0.0498883
645	0.10835	4	0.0498883
646	0.10835	4	0.0498883
647	0.10835	4	0.0498883
648	0.10835	4	0.0498883
649	0.10835	4	0.0498883
650	0.10835	4	0.0498883
651	0.10835	4	0.0498883
652	0.10835	4	0.0498883
653	0.10835	4	0.0498883
654	0.10835	4	0.0498883
655	0.10835	4	0.0498883
656	0.10835	4	0.0498883
657	0.10835	4	0.0498883
658	0.10835	4	0.0498883
659	0.10835	4	0.0498883
660	0.10835	4	0.0498883
661	0.10835	4	0.0498883
662	0.10835	4	0.0498883
663	0.10835	4	0.0498883
664	0.10835	4	0.0498883
665	0.10835	4	0.0498883
666	0.10835	4	0.0498883
667	0.10835	4	0.0498883
668	0.10835	4	0.0498883
669	0.10835	4	0.0498883
670	0.10835	4	0.0498883
671	0.10835	4	0.0498883
672	0.10835	4	0.0498883
673	0.10835	4	0.0498883
674	0.10835	4	0.0498883
675	0.10835	4	0.0498883
676	0.10835	4	0.0498883
677	0.10835	4	0.0498883
678	0.10835	4	0.0498883
679	0.10835	4	0.0498883
680	0.10835	4	0.0498883
681	0.10835	4	0.0498883
682	0.10835	4	0.0498883
683	0.10835	4	0.0498883
684	0.10835	4	0.0498883
685	0.10835	4	0.0498883
686	0.10835	4	0.0498883
687	0.10835	4	0.0498883
688	0.10835	4	0.0498883
689	0.10835	4	0.0498883
690	0.10835	4	0.0498883
691	0.10835	4	0.0498883
692	0.10835	4	0.0498883
693	0.10835	4	0.0498883
694	0.10835	4	0.0498883
695	0.10835	4	0.0498883
696	0.10835	4	0.0498883
697	0.10835	4	0.0498883
698	0.10835	4	0.0498883
699	0.10835	4	0.0498883
700	0.10835	4	0.0498883
701	0.10835	4	0.0498883
702	0.10835	4	0.0498883
703	0.10835	4	0.0498883
704	0.10835	4	0.0498883
705	0.10835	4	0.0498883
706	0.10835	4	0.0498883
707	0.10835	4	0.0498883
708	0.10835	4	0.0498883
709	0.10835	4	0.0498883
710	0.10835	4	0.0498883
711	0.10835	4	0.0498883
712	0.10835	4	0.0498883
713	0.10835	4	0.0498883
714	0.10835	4	0.0498883
715	0.10835	4	0.0498883
716	0.10835	4	0.0498883
717	0.10835	4	0.0498883
718	0.10835	4	0.0498883
719	0.10835	4	0.0498883
720	0.10835	4	0.0498883
721	0.10835	4	0.0498883
722	0.10835	4	0.0498883
723	0.10835	4	0.0498883
724	0.10835	4	0.0498883
725	0.10835	4	0.0498883
726	0.10835	4	0.0498883
727	0.10835	4	0.0498883
728	0.10835	4	0.0498883
729	0.10835	4	0.0498883
730	0.10835	4	0.0498883
731	0.10835	4	0.0498883
732	0.10835	4	0.0498883
733	0.10835	4	0.0498883
734	0.10835	4	0.0498883
735	0.10835	4	0.0498883
736	0.10835	4	0.0498883
737	0.10835	4	0.0498883
738	0.10835	4	0.0498883
739	0.10835	4	0.0498883
740	0.10835	4	0.0498883
741	0.10835	4	0.0498883
742	0.10835	4	0.0498883
743	0.10835	4	0.0498883
744	0.10835	4	0.0498883
745	0.10835	4	0.0498883
746	0.10835	4	0.0498883
747	0.10835	4	0.0498883
748	0.10835	4	0.0498883
749	0.10835	4	0.0498883
750	0.10835	4	0.0498883
751	0.10835	4	0.0498883
752	0.10835	4	0.0498883
753	0.10835	4	0.0498883
754	0.10835	4	0.0498883
755	0.10835	4	0.0498883
756	0.10835	4	0.0498883
757	0.10835	4	0.0498883
758	0.10835	4	0.0498883
759	0.10835	4	0.0498883
760	0.10835	4	0.0498883
761	0.10835	4	0.0498883
762	0.10835	4	0.0498883
763	0.10835	4	0.0498883
764	0.10835	4	0.0498883
765	0.10835	4	0.0498883
766	0.10835	4	0.0498883
767	0.10835	4	0.0498883
768	0.10835	4	0.0498883
769	0.10835	4	0.0498883
770	0.10835	4	0.0498883
771	0.10835	4	0.0498883
772	0.10835	4	0.0498883
773	0.10835	4	0.0498883
774	0.10835	4	0.0498883
775	0.10835	4	0.0498883
776	0.10835	4	0.0498883
777	0.10835	4	0.0498883
778	0.10835	4	0.0498883
779	0.10835	4	0.0498883
780	0.10835	4	0.0498883
781	0.10835	4	0.0498883
782	0.10835	4	0.0498883
783	0.10835	4	0.0498883
784	0.10835	4	0.0498883
785	0.10835	4	0.0498883
786	0.10835	4	0.0498883
787	0.10835	4	0.0498883
788	0.10835	4	0.0498883
789	0.10835	4	0.0498883
790	0.10835	4	0.0498883
791	0.10835	4	0.0498883
792	0.10835	4	0.0498883
793	0.10835	4	0.0498883
794	0.10835	4	0.0498883
795	0.10835	4	0.0498883
796	0.10835	4	0.0498883
797	0.10835	4	0.0498883
798	0.10835	4	0.0498883
799	0.10835	4	0.0498883
800	0.10835	4	0.0498883
801	0.10835	4	0.0498883
802	0.10835	4	0.0498883
803	0.10835	4	0.0498883
804	0.10835	4	0.0498883
805	0.10835	4	0.0498883
806	0.10835	4	0.0498883
807	0.10835	4	0.0498883
808	0.10835	4	0.0498883
809	0.10835	4	0.0498883
810	0.10835	4	0.0498883
811	0.10835	4	0.0498883
812	0.10835	4	0.0498883
813	0.10835	4	0.0498883
814	0.10835	4	0.0498883
815	0.10835	4	0.0498883
816	0.10835	4	0.0498883
817	0.10835	4	0.0498883
818	0.10835	4	0.0498883
819	0.10835	4	0.0498883
820	0.10835	4	0.0498883
821	0.10835	4	0.0498883
822	0.10835	4	0.0498883
823	0.10835	4	0.0498883
824	0.10835	4	0.0498883
825	0.10835	4	0.0498883
826	0.10835	4	0.0498883
827	0.10835	4	0.0498883
828	0.10835	4	0.0498883
829	0.10835	4	0.0498883
830	0.10835	4	0.0498883
831	0.10835	4	0.0498883
832	0.10835	4	0.0498883
833	0.10835	4	0.0498883
834	0.10835	4	0.0498883
835	0.10835	4	0.0498883
836	0.10835	4	0.0498883
837	0.10835	4	0.0498883
838	0.10835	4	0.0498883
839	0.10835	4	0.0498883
840	0.10835	4	0.0498883
841	0.10835	4	0.0498883
842	0.10835	4	0.0498883
843	0.10835	4	0.0498883
844	0.10835	4	0.0498883
845	0.10835	4	0.0498883
846	0.10835	4	0.0498883
847	0.10835	4	0.0498883
848	0.10835	4	0.0498883
849	0.10835	4	0.0498883
850	0.10835	4	0.0498883
851	0.10835	4	0.0498883
852	0.10835	4	0.0498883
853	0.10835	4	0.0498883
854	0.10835	4	0.0498883
855	0.10835	4	0.0498883
856	0.10835	4	0.0498883
857	0.10835	4	0.0498883
858	0.10835	4	0.0498883
859	0.10835	4	0.0498883
860	0.10835	4	0.0498883
861	0.10835	4	0.0498883
862	0.10835	4	0.0498883
863	0.10835	4	0.0498883
864	0.10835	4	0.0498883
865	0.10835	4	0.0498883
866	0.10835	4	0.0498883
867	0.10835	4	0.0498883
868	0.10835	4	0.0498883
869	0.10835	4	0.0498883
870	0.10835	4	0.0498883
871	0.10835	4	0.0498883
872	0.10835	4	0.0498883
873	0.10835	4	0.0498883
874	0.10835	4	0.0498883
875	0.10835	4	0.0498883
876	0.10835	4	0.0498883
877	0.10835	4	0.0498883
878	0.10835	4	0.0498883
879	0.10835	4	0.0498883
880	0.10835	4	0.0498883
881	0.10835	4	0.0498883
882	0.10835	4	0.0498883
883	0.10835	4	0.0498883
884	0.10835	4	0.0498883
885	0.10835	4	0.0498883
886	0.10835	4	0.0498883
887	0.10835	4	0.0498883
888	0.10835	4	0.0498883
889	0.10835	4	0.0498883
890	0.10835	4	0.0498883
891	0.10835	4	0.0498883
892	0.10835	4	0.0498883
893	0.10835	4	0.0498883
894	0.10835	4	0.0498883
895	0.10835	4	0.0498883
896	0.10835	4	0.0498883
897	0.10835	4	0.0498883
898	0.10835	4	0.0498883
899	0.10835	4	0.0498883
900	0.10835	4	0.0498883
901	0.10835	4	0.0498883
902	0.10835	4	0.0498883
903	0.10835	4	0.0498883
904	0.10835	4	0.0498883
905	0.10835	4	0.0498883
906	0.10835	4	0.0498883
907	0.10835	4	0.0498883
908	0.10835	4	0.0498883
909	0.10835	4	0.0498883
910	0.10835	4	0.0498883
911	0.10835	4	0.0498883
912	0.10835	4	0.0498883
913	0.10835	4	0.0498883
914	0.10835	4	0.0498883
915	0.10835	4	0.0498883
916	0.10835	4	0.0498883
917	0.10835	4	0.0498883
918	0.10835	4	0.0498883
919	0.10835	4	0.0498883
920	0.10835	4	0.0498883
921	0.10835	4	0.0498883
922	0.10835	4	0.0498883
923	0.10835	4	0.0498883
924	0.10835	4	0.0498883
925	0.10835	4	0.0498883
926	0.10835	4	0.0498883
927	0.10835	4	0.0498883
928	0.10835	4	0.0498883
929	0.10835	4	0.0498883
930	0.10835	4	0.0498883
931	0.10835	4	0.0498883
932	0.10835	4	0.0498883
933	0.10835	4	0.0498883
934	0.10835	4	0.0498883
935	0.10835	4	0.0498883
936	0.10835	4	0.0498883
937	0.10835	4	0.0498883
938	0.10835	4	0.0498883
939	0.10835	4	0.0498883
940	0.10835	4	0.0498883
941	0.10835	4	0.0498883
942	0.10835	4	0.0498883
943	0.10835	4	0.0498883
944	0.10835	4	0.0498883
945	0.10835	4	0.0498883
946	0.10835	4	0.0498883
947	0.10835	4	0.0498883
948	0.10835	4	0.0498883
949	0.10835	4	0.0498883
950	0.10835	4	0.0498883
951	0.10835	4	0.0498883
952	0.10835	4	0.0498883
953	0.10835	4	0.0498883
954	0.10835	4	0.0498883
955	0.10835	4	0.0498883
956	0.10835	4	0.0498883
957	0.10835	4	0.0498883
958	0.10835	4	0.0498883
959	0.10835	4	0.0498883
960	0.10835	4	0.0498883
961	0.10835	4	0.0498883
962	0.10835	4	0.0498883
963	0.10835	4	0.0498883
964	0.10835	4	0.0498883
965	0.10835	4	0.0498883
966	0.10835	4	0.0498883
967	0.10835	4	0.0498883
968	0.10835	4	0.0498883
969	0.10835	4	0.0498883
970	0.10835	4	0.0498883
971	0.10835	4	0.0498883
972	0.10835	4	0.0498883
973	0.10835	4	0.0498883
974	0.10835	4	0.0498883
975	0.10835	4	0.0498883
976	0.10835	4	0.0498883
977	0.10835	4	0.0498883
978	0.10835	4	0.0498883
979	0.10835	4	0.0498883
980	0.10835	4	0.0498883
981	0.10835	4	0.0498883
982	0.10835	4	0.0498883
983	0.10835	4	0.0498883
984	0.10835	4	0.0498883
985	0.10835	4	0.0498883
986	0.10835	4	0.0498883
987	0.10835	4	0.0498883
988	0.10835	4	0.0498883
989	0.10835	4	0.0498883
990	0.10835	4	0.0498883
991	0.10835	4	0.0498883
992	0.10835	4	0.0498883
993	0.10835	4	0.0498883
994	0.10835	4	0.0498883
995	0.10835	4	0.0498883
996	0.10835	4	0.0498883
997	0.10835	4	0.0498883
998	0.10835	4	0.0498883
999	0.10835	4	0.0498883
1000	0.10835	4	0.0498883
1001	0.10835	4	0.0498883
1002	0.10835	4	0.0498883
1003	0.10835	4	0.0498883
1004	0.10835	4	0.0498883
1005	0.10835	4	0.0498883
1006	0.10835	4	0.0498883
1007	0.10835	4	0.0498883
1008	0.10835	4	0.0498883
1009	0.10835	4	0.0498883
1010	0.10835	4	0.0498883
1011	0.10835	4	0.0498883
1012	0.10835	4	0.0498883
1013	0.10835	4	0.0498883
1014	0.10835	4	0.0498883
1015	0.10835	4	0.0498883
1016	0.10835	4	0.0498883
1017	0.10835	4	0.0498883
1018	0.10835	4	0.0498883
1019	0.10835	4	0.0498883
1020	0.10835	4	0.0498883
1021	0.10835	4	0.0498883
1022	0.10835	4	0.0498883
1023	0.10835	4	0.0498883
1024	0.10835	4	0.0498883
1025	0.10835	4	0.0498883
1026	0.10835	4	0.0498883
1027	0.10835	4	0.0498883
1028	0.10835	4	0.0498883
1029	0.10835	4	0.0498883
1030	0.10835	4	0.0498883
1031	0.10835	4	0.0498883
1032	0.10835	4	0.0498883
1033	0.10835	4	0.0498883
1034	0.10835	4	0.0498883
1035	0.10835	4	0.0498883
1036	0.10835	4	0.0498883
1037	0.10835	4	0.0498883
1038	0.10835	4	0.0498883
1039	0.10835	4	0.0498883
1040	0.10835	4	0.0498883
1041	0.10835	4	0.0498883
1042	0.10835	4	0.0498883
1043	0.10835	4	0.0498883
1044	0.10835	4	0.0498883
1045	0.10835	4	0.0498883
1046	0.10835	4	0.0498883
1047	0.10835	4	0.0498883
1048	0.10835	4	0.0498883
1049	0.10835	4	0.0498883
1050	0.10835	4	0.0498883
1051	0.10835	4	0.0498883
1052	0.10835	4	0.0498883
1053	0.10835	4	0.0498883
1054	0.10835	4	0.0498883
1055	0.10835	4	0.0498883
1056	0.10835	4	0.0498883
1057	0.10835	4	0.0498883
1058	0.10835	4	0.0498883
1059	0.10835	4	0.0498883
1060	0.10835	4	0.0498883
1061	0.10835	4	0.0498883
1062	0.10835	4	0.0498883
1063	0.10835	4	0.0498883
1064	0.10835	4	0.0498883
1065	0.10835	4	0.0498883
1066	0.10835	4	0.0498883
1067	0.10835	4	0.0498883
1068	0.10835	4	0.0498883
1069	0.10835	4	0.0498883
1070	0.10835	4	0.0498883
1071	0.10835	4	0.0498883
1072	0.10835	4	0.0498883
1073	0.10835	4	0.0498883
1074	0.10835	4	0.0498883
1075	0.10835	4	0.0498883
1076	0.10835	4	0.0498883
1077	0.10835	4	0.0498883
1078	0.10835	4	0.0498883
1079	0.10835	4	0.0498883
1080	0.10835	4	0.0498883
1081	0.10835	4	0.0498883
1082	0.10835	4	0.0498883
1083	0.10835	4	0.0498883
1084	0.10835	4	0.0498883
1085	0.10835	4	0.0498883
1086	0.10835	4	0.0498883
1087	0.10835	4	0.0498883
1088	0.10835	4	0.0498883
1089	0.10835	4	0.0498883
1090	0.10835	4	0.0498883
1091	0.10835	4	0.0498883
1092	0.10835	4	0.0498883
1093	0.10835	4	0.0498883
1094	0.10835	4	0.0498883
1095	0.10835	4	0.0498883
1096	0.10835	4	0.0498883
1097	0.10835	4	0.0498883
1098	0.10835	4	0.0498883
1099	0.10835	4	0.0498883
1100	0.10835	4	0.0498883
1101	0.10835	4	0.0498883
1102	0.10835	4	0.0498883
1103	0.10835	4	0.0498883
1104	0.10835	4	0.0498883
1105	0.10835	4	0.0498883
1106	0.10835	4	0.0498883
1107	0.10835	4	0.0498883
1108	0.10835	4	0.0498883
1109	0.10835	4	0.0498883
1110	0.10835	4	0.0498883
1111	0.10835	4	0.0498883
1112	0.10835	4	0.0498883
1113	0.10835	4	0.0498883
1114	0.10835	4	0.0498883
1115	0.10835	4	0.0498883
1116	0.10835	4	0.0498883
1117	0.10835	4	0.0498883
1118	0.10835	4	0.0498883
1119	0.10835	4	0.0498883
1120	0.10835	4	0.0498883
1121	0.10835	4	0.0498883
1122	0.10835	4	0.0498883
1123	0.10835	4	0.0498883
1124	0.10835	4	0.0498883
1125	0.10835	4	0.0498883
1126	0.10835	4	0.0498883
1127	0.10835	4	0.0498883
1128	0.10835	4	0.0498883
1129	0.10835	4	0.0498883
1130	0.10835	4	0.0498883
1131	0.10835	4	0.0498883
1132	0.10835	4	0.0498883
1133	0.10835	4	0.0498883
1134	0.10835	4	0.0498883
1135	0.10835	4	0.0498883
1136	0.10835	4	0.0498883
1137	0.10835	4	0.0498883
1138	0.10835	4	0.0498883
1139	0.10835	4	0.0498883
1140	0.10835	4	0.0498883
1141	0.10835	4	0.0498883
1142	0.10835	4	0.0498883
1143	0.10835	4	0.0498883
1144	0.10835	4	0.0498883
1145	0.10835	4	0.0498883
1146	0.10835	4	0.0498883
1147	0.10835	4	0.0498883
1148	0.10835	4	0.0498883
1149	0.10835	4	0.0498883
1150	0.10835	4	0.0498883
1151	0.10835	4	0.0498883
1152	0.10835	4	0.0498883
1153	0.10835	4	0.0498883
1154	0.10835	4	0.0498883
1155	0.10835	4	0.0498883
1156	0.10835	4	0.0498883
1157	0.10835	4	0.0498883
1158	0.10835	4	0.0498883
1159	0.10835	4	0.0498883
1160	0.10835	4	0.0498883
1161	0.10835	4	0.0498883
1162	0.10835	4	0.0498883
1163	0.10835	4	0.0498883
1164	0.10835	4	0.0498883
1165	0.10835	4	0.0498883
1166	0.10835	4	0.0498883
1167	0.10835	4	0.0498883
1168	0.10835	4	0.0498883
1169	0.10835	4	0.0498883
1170	0.10835	4	0.0498883
1171	0.10835	4	0.0498883
1172	0.10835	4	0.0498883
1173	0.10835	4	0.0498883
1174	0.10835	4	0.0498883
1175	0.10835	4	0.0498883
1176	0.10835	4	0.0498883
1177	0.10835	4	0.0498883
1178	0.10835	4	0.0498883
1179	0.10835	4	0.0498883
1180	0.10835	4	0.0498883
1181	0.10835	4	0.0498883
1182	0.10835	4	0.0498883
1183	0.10835	4	0.0498883
1184	0.10835	4	0.0498883
1185	0.10835	4	0.0498883
1186	0.10835	4	0.0498883
1187	0.10835	4	0.0498883
1188	0.10835	4	0.0498883
1189	0.10835	4	0.0498883
1190	0.10835	4	0.0498883
1191	0.10835	4	0.0498883
1192	0.10835	4	0.0498883
1193	0.10835	4	0.0498883
1194	0.10835	4	0.0498883
1195	0.10835	4	0.0498883
1196	0.10835	4	0.0498883
1197	0.10835	4	0.0498883
1198	0.10835	4	0.0498883
1199	0.10835	4	0.0498883
1200	0.10835	4	0.0498883
1201	0.10835	4	0.0498883
1202	0.10835	4	0.0498883
1203	0.10835	4	0.0498883
1204	0.10835	4	0.0498883
1205	0.10835	4	0.0498883
1206	0.10835	4	0.0498883
1207	0.10835	4	0.0498883
1208	0.10835	4	0.0498883
1209	0.10835	4	0.0498883
1210	0.10835	4	0.0498883
1211	0.10835	4	0.0498883
1212	0.10835	4	0.0498883
1213	0.10835	4	0.0498883
1214	0.10835	4	0.0498883
1215	0.10835	4	0.0498883
1216	0.10835	4	0.0498883
1217	0.10835	4	0.0498883
1218	0.10835	4	0.0498883
1219	0.10835	4	0.0498883
1220	0.10835	4	0.0498883
1221	0.10835	4	0.0498883
1222	0.10835	4	0.0498883
1223	0.10835	4	0.0498883
1224	0.10835	4	0.0498883
1225	0.10835	4	0.0498883
1226	0.10835	4	0.0498883
1227	0.10835	4	0.0498883
1228	0.10835	4	0.0498883
1229	0.10835	4	0.0498883
1230	0.10835	4	0.0498883
1231	0.10835	4	0.0498883
1232	0.10835	4	0.0498883
1233	0.10835	4	0.0498883
1234	0.10835	4	0.0498883
1235	0.10835	4	0.0498883
1236	0.10835	4	0.0498883
1237	0.10835	4	0.0498883
1238	0.10835	4	0.0498883
1239	0.10835	4	0.0498883
1240	0.10835	4	0.0498883
1241	0.10835	4	0.0498883
1242	0.10835	4	0.0498883
1243	0.10835	4	0.0498883
1244	0.10835	4	0.0498883
1245	0.10835	4	0.0498883
1246	0.10835	4	0.0498883
1247	0.10835	4	0.0498883
1248	0.10835	4	0.0498883
1249	0.10835	4	0.0498883
1250	0.10835	4	0.0498883
1251	0.10835	4	0.0498883
1252	0.10835	4	0.0498883
1253	0.10835	4	0.0498883
1254	0.10835	4	0.0498883
1255	0.10835	4	0.0498883
1256	0.10835	4	0.0498883
1257	0.10835	4	0.0498883
1258	0.10835	4	0.0498883
1259	0.10835	4	0.0498883
1260	0.10835	4	0.0498883
1261	0.10835	4	0.0498883
1262	0.10835	4	0.0498883
1263	0.10835	4	0.0498883
1264	0.10835	4	0.0498883
1265	0.10835	4	0.0498883
1266	0.10835	4	0.0498883
1267	0.10835	4	0.0498883
1268	0.10835	4	0.0498883
1269	0.10835	4	0.0498883
1270	0.10835	4	0.0498883
1271	0.10835	4	0.0498883
1272	0.10835	4	0.0498883
1273	0.10835	4	0.0498883
1274	0.10835	4	0.0498883
1275	0.10835	4	0.0498883
1276	0.10835	4	0.0498883
1277	0.10835	4	0.0498883
1278	0.10835	4	0.0498883
1279	0.10835	4	0.0498883
1280	0.10835	4	0.0498883
1281	0.10835	4	0.0498883
1282	0.10835	4	0.0498883
1283	0.10835	4	0.0498883
1284	0.10835	4	0.0498883
1285	0.10835	4	0.0498883
1286	0.10835	4	0.0498883
1287	0.10835	4	0.0498883
1288	0.10835	4	0.0498883
1289	0.10835	4	0.0498883
1290	0.10835	4	0.0498883
1291	0.10835	4	0.0498883
1292	0.10835	4	0.0498883
1293	0.10835	4	0.0498883
1294	0.10835	4	0.0498883
1295	0.10835	4	0.0498883
1296	0.10835	4	0.0498883
1297	0.10835	4	0.0498883
1298	0.10835	4	0.0498883
1299	0.10835	4	0.0498883
1300	0.10835	4	0.0498883
1301	0.10835	4	0.0498883
1302	0.10835	4	0.0498883
1303	0.10835	4	0.0498883
1304	0.10835	4	0.0498883
1305	0.10835	4	0.0498883
1306	0.10835	4	0.0498883
1307	0.10835	4	0.0498883
1308	0.10835	4	0.0498883
1309	0.10835	4	0.0498883
1310	0.10835	4	0.0498883
1311	0.10835	4	0.0498883
1312	0.10835	4	0.0498883
1313	0.10835	4	0.0498883
1314	0.10835	4	0.0498883
1315	0.10835	4	0.0498883
1316	0.10835	4	0.0498883
1317	0.10835	4	0.0498883
1318	0.10835	4	0.0498883
1319	0.10835	4	0.0498883
1320	0.10835	4	0.0498883
1321	0.10835	4	0.0498883
1322	0.10835	4	0.0498883
1323	0.10835	4	0.0498883
1324	0.10835	4	0.0498883
1325	0.10835	4	0.0498883
1326	0.10835	4	0.0498883
1327	0.10835	4	0.0498883
1328	0.10835	4	0.0498883
1329	0.10835	4	0.0498883
1330	0.10835	4	0.0498883
1331	0.10835	4	0.0498883
1332	0.10835	4	0.0498883
1333	0.10835	4	0.0498883
1334	0.10835	4	0.0498883
1335	0.10835	4	0.0498883
1336	0.10835	4	0.0498883
1337	0.10835	4	0.0498883
1338	0.10835	4	0.0498883
1339	0.10835	4	0.0498883
1340	0.10835	4	0.0498883
1341	0.10835	4	0.0498883
1342	0.10835	4	0.0498883
1343	0.10835	4	0.0498883
1344	0.10835	4	0.0498883
1345	0.10835	4	0.0498883
1346	0.10835	4	0.0498883
1347	0.10835	4	0.0498883
1348	0.10835	4	0.0498883
1349	0.10835	4	0.0498883
1350	0.10835	4	0.0498883
1351	0.10835	4	0.0498883
1352	0.10835	4	0.0498883
1353	0.10835	4	0.0498883
1354	0.10835	4	0.0498883
1355	0.10835	4	0.0498883
1356	0.10835	4	0.0498883
1357	0.10835	4	0.0498883
1358	0.10835	4	0.0498883
1359	0.10835	4	0.0498883
1360	0.10835	4	0.0498883
1361	0.10835	4	0.0498883
1362	0.10835	4	0.0498883
1363	0.10835	4	0.0498883
1364	0.10835	4	0.0498883
1365	0.10835	4	0.0498883
1366	0.10835	4	0.0498883
1367	0.10835	4	0.0498883
1368	0.10835	4	0.0498883
1369	0.10835	4	0.0498883
1370	0.10835	4	0.0498883
1371	0.10835	4	0.0498883
1372	0.10835	4	0.0498883
1373	0.10835	4	0.0498883
1374	0.10835	4	0.0498883
1375	0.10835	4	0.0498883
1376	0.10835	4	0.0498883
1377	0.10835	4	0.0498883
1378	0.10835	4	0.0498883
1379	0.10835	4	0.0498883
1380	0.10835	4	0.0498883
1381	0.10835	4	0.0498883
1382	0.10835	4	0.0498883
1383	0.10835	4	0.0498883
1384	0.10835	4	0.0498883
1385	0.10835	4	0.0498883
1386	0.10835	4	0.0498883
1387	0.10835	4	0.0498883
1388	0.10835	4	0.0498883
1389	0.10835	4	0.0498883
1390	0.10835	4	0.0498883
1391	0.10835	4	0.0498883
1392	0.10835	4	0.0498883
1393	0.10835	4	0.0498883
1394	0.10835	4	0.0498883
1395	0.10835	4	0.0498883
1396	0.10835	4	0.0498883
1397	0.10835	4	0.0498883
1398	0.10835	4	0.0498883
1399	0.10835	4	0.0498883
1400	0.10835	4	0.0498883
1401	0.10835	4	0.0498883
1402	0.10835	4	0.0498883
1403	0.10835	4	0.0498883
1404	0.10835	4	0.0498883
1405	0.10835	4	0.0498883
1406	0.10835	4	0.0498883
1407	0.10835	4	0.0498883
1408	0.10835	4	0.0498883
1409	0.10835	4	0.0498883
1410	0.10835	4	0.0498883
1411	0.10835	4	0.0498883
1412	0.10835	4	0.0498883
1413	0.10835	4	0.0498883
1414	0.10835	4	0.0498883
1415	0.10835	4	0.0498883
1416	0.10835	4	0.0498883
1417	0.10835	4	0.0498883
1418	0.10835	4	0.0498883
1419	0.10835	4	0.0498883
1420	0.10835	4	0.0498883
1421	0.10835	4	0.0498883
1422	0.10835	4	0.0498883
1423	0.10835	4	0.0498883
1424	0.10835	4	0.0498883
1425	0.10835	4	0.0498883
1426	0.10835	4	0.0498883
1427	0.10835	4	0.0498883
1428	0.10835	4	0.0498883
1429	0.10835	4	0.0498883
1430	0.10835	4	0.0498883
1431	0.10835	4	0.0498883
1432	0.10835	4	0.0498883
1433	0.10835	4	0.0498883
1434	0.10835	4	0.0498883
1435	0.10835	4	0.0498883
1436	0.10835	4	0.0498883
1437	0.10835	4	0.0498883
1438	0.10835	4	0.0498883
1439	0.10835	4	0.0498883
1440	0.10835	4	0.0498883
1441	0.10835	4	0.0498883
1442	0.10835	4	0.0498883
1443	0.10835	4	0.0498883
1444	0.10835	4	0.0498883
1445	0.10835	4	0.0498883
1446	0.10835	4	0.0498883
1447	0.10835	4	0.0498883
1448	0.10835	4	0.0498883
1449	0.10835	4	0.0498883
1450	0.10835	4	0.0498883
1451	0.10835	4	0.0498883
1452	0.10835	4	0.0498883
1453	0.10835	4	0.0498883
1454	0.10835	4	0.0498883
1455	0.10835	4	0.0498883
1456	0.10835	4	0.0498883
1457	0.10835	4	0.0498883
1458	0.10835	4	0.0498883
1459	0.10835	4	0.0498883
1460	0.10835	4	0.0498883
1461	0.10835	4	0.0498883
1462	0.10835	4	0.0498883
1463	0.10835	4	0.0498883
1464	0.10835	4	0.0498883
1465	0.10835	4	0.0498883
1466	0.10835	4	0.0498883
1467	0.10835	4	0.0498883
1468	0.10835	4	0.0498883
1469	0.10835	4	0.0498883
1470	0.10835	4	0.0498883
1471	0.10835	4	0.0498883
1472	0.10835	4	0.0498883
1473	0.10835	4	0.0498883
1474	0.10835	4	0.0498883
1475	0.10835	4	0.0498883
1476	0.10835	4	0.0498883
1477	0.10835	4	0.0498883
1478	0.10835	4	0.0498883
1479	0.10835	4	0.0498883
1480	0.10835	4	0.0498883
1481	0.10835	4	0.0498883
1482	0.10835	4	0.0498883
1483	0.10835	4	0.0498883
1484	0.10835	4	0.0498883
1485	0.10835	4	0.0498883
1486	0.10835	4	0.0498883
1487	0.10835	4	0.0498883
1488	0.10835	4	0.0498883
1489	0.10835	4	0.0498883
1490	0.10835	4	0.0498883
1491	0.10835	4	0.0498883
1492	0.10835	4	0.0498883
1493	0.10835	4	0.0498883
1494	0.10835	4	0.0498883
1495	0.10835	4	0.0498883
1496	0.10835	4	0.0498883
1497	0.10835	4	0.0498883
1498	0.10835	4	0.0498883
1499	0.10835	4	0.0498883
1500	0.10835	4	0.0498883
1501	0.10835	4	0.0498883
1502	0.10835	4	0.0498883
1503	0.10835	4	0.0498883
1504	0.10835	4	0.0498883
1505	0.10835	4	0.0498883
1506	0.10835	4	0.0498883
1507	0.10835	4	0.0498883
1508	0.10835	4	0.0498883
1509	0.10835	4	0.0498883
1510	0.10835	4	0.0498883
1511	0.10835	4	0.0498883
1512	0.10835	4	0.0498883
1513	0.10835	4	0.0498883
1514	0.10835	4	0.0498883
1515	0.10835	4	0.0498883
1516	0.10835	4	0.0498883
1517	0.10835	4	0.0498883
1518	0.10835	4	0.0498883
1519	0.10835	4	0.0498883
1520	0.10835	4	0.0498883
1521	0.10835	4	0.0498883
1522	0.10835	4	0.0498883
1523	0.10835	4	0.0498883
1524	0.10835	4	0.0498883
1525	0.10835	4	0.0498883
1526	0.10835	4	0.0498883
1527	0.10835	4	0.0498883
1528	0.10835	4	0.0498883
1529	0.10835	4	0.0498883
1530	0.10835	4	0.0498883
1531	0.10835	4	0.0498883
1532	0.10835	4	0.0498883
1533	0.10835	4	0.0498883
1534	0.10835	4	0.0498883
1535	0.10835	4	0.0498883
1536	0.10835	4	0.0498883
1537	0.10835	4	0.0498883
1538	0.10835	4	0.0498883
1539	0.10835	4	0.0498883
1540	0.10835	4	0.0498883
1541	0.10835	4	0.0498883
1542	0.10835	4	0.0498883
1543	0.10835	4	0.0498883
1544	0.10835	4	0.0498883
1545	0.10835	4	0.0498883
1546	0.10835	4	0.0498883
1547	0.10835	4	0.0498883
1548	0.10835	4	0.0498883
1549	0.10835	4	0.0498883
1550	0.10835	4	0.0498883
1551	0.10835	4	0.0498883
1552	0.10835	4	0.0498883
1553	0.10835	4	0.0498883
1554	0.10835	4	0.0498883
1555	0.10835	4	0.0498883
1556	0.10835	4	0.0498883
1557	0.10835	4	0.0498883
1558	0.10835	4	0.0498883
1559	0.10835	4	0.0498883
1560	0.10835	4	0.0498883
1561	0.10835	4	0.0498883
1562	0.10835	4	0.0498883
1563	0.10835	4	0.0498883
1564	0.10835	4	0.0498883
1565	0.10835	4	0.0498883
1566	0.10835	4	0.0498883
1567	0.10835	4	0.0498883
1568	0.10835	4	0.0498883
1569	0.10835	4	0.0498883
1570	0.10835	4	0.0498883
1571	0.10835	4	0.0498883
1572	0.10835	4	0.0498883
1573	0.10835	4	0.0498883
1574	0.10835	4	0.0498883
1575	0.10835	4	0.0498883
1576	0.10835	4	0.0498883
1577	0.10835	4	0.0498883
1578	0.10835	4	0.0498883
1579	0.10835	4	0.0498883
1580	0.10835	4	0.0498883
1581	0.10835	4	0.0498883
1582	0.10835	4	0.0498883
1583	0.10835	4	0.0498883
1584	0.10835	4	0.0498883
1585	0.10835	4	0.0498883
1586	0.10835	4	0.0498883
1587	0.10835	4	0.0498883
1588	0.10835	4	0.0498883
1589	0.10835	4	0.0498883
1590	0.10835	4	0.0498883
1591	0.10835	4	0.0498883
1592	0.10835	4	0.0498883
1593	0.10835	4	0.0498883
1594	0.10835	4	0.0498883
1595	0.10835	4	0.0498883
1596	0.10835	4	0.0498883
1597	0.10835	4	0.0498883
1598	0.10835	4	0.0498883
1599	0.10835	4	0.0498883
1600	0.10835	4	0.0498883
1601	0.10835	4	0.0498883
1602	0.10835	4	0.0498883
1603	0.10835	4	0.0498883
1604	0.10835	4	0.0498883
1605	0.10835	4	0.0498883
1606	0.10835	4	0.0498883
1607	0.10835	4	0.0498883
1608	0.10835	4	0.0498883
1609	0.10835	4	0.0498883
1610	0.10835	4	0.0498883
1611	0.10835	4	0.0498883
1612	0.10835	4	0.0498883
1613	0.10835	4	0.0498883
1614	0.10835	4	0.0498883
1615	0.10835	4	0.0498883
1616	0.10835	4	0.0498883
1617	0.10835	4	0.0498883
1618	0.10835	4	0.0498883
1619	0.10835	4	0.0498883
1620	0.10835	4	0.0498883
1621	0.10835	4	0.0498883
1622	0.10835	4	0.0498883
1623	0.10835	4	0.0498883
1624	0.10835	4	0.0498883
1625	0.10835	4	0.0498883
1626	0.10835	4	0.0498883
1627	0.10835	4	0.0498883
1628	0.10835	4	0.0498883
1629	0.10835	4	0.0498883
1630	0.10835	4	0.0498883
1631	0.10835	4	0.0498883
1632	0.10835	4	0.0498883
1633	0.10835	4	0.0498883
1634	0.10835	4	0.0498883
1635	0.10835	4	0.0498883
1636	0.10835	4	0.0498883
1637	0.10835	4	0.0498883
1638	0.10835	4	0.0498883
1639	0.10835	4	0.0498883
1640	0.10835	4	0.0498883
1641	0.10835	4	0.0498883
1642	0.10835	4	0.0498883
1643	0.10835	4	0.0498883
1644	0.10835	4	0.0498883
1645	0.10835	4	0.0498883
1646	0.10835	4	0.0498883
1647	0.10835	4	0.0498883
1648	0.10835	4	0.0498883
1649	0.10835	4	0.0498883
1650	0.10835	4	0.0498883
1651	0.10835	4	0.0498883
1652	0.10835	4	0.0498883
1653	0.10835	4	0.0498883
1654	0.10835	4	0.0498883
1655	0.10835	4	0.0498883
1656	0.10835	4	0.0498883
1657	0.10835	4	0.0498883
1658	0.10835	4	0.0498883
1659	0.10835	4	0.0498883
1660	0.10835	4	0.0498883
1661	0.10835	4	0.0498883
1662	0.10835	4	0.0498883
1663	0.10835	4	0.0498883
1664	0.10835	4	0.0498883
1665	0.10835	4	0.0498883
1666	0.10835	4	0.0498883
1667	0.10835	4	0.0498883
1668	0.10835	4	0.0498883
1669	0.10835	4	0.0498883
1670	0.10835	4	0.0498883
1671	0.10835	4	0.0498883
1672	0.10835	4	0.0498883
1673	0.10835	4	0.0498883
1674	0.10835	4	0.0498883
1675	0.10835	4	0.0498883
1676	0.10835	4	0.0498883
1677	0.10835	4	0.0498883
1678	0.10835	4	0.0498883
1679	0.10835	4	0.0498883
1680	0.10835	4	0.0498883
1681	0.10835	4	0.0498883
1682	0.10835	4	0.0498883
1683	0.10835	4	0.0498883
1684	0.10835	4	0.0498883
1685	0.10835	4	0.0498883
1686	0.10835	4	0.0498883
1687	0.10835	4	0.0498883
1688	0.10835	4	0.0498883
1689	0.10835	4	0.0498883
1690	0.10835	4	0.0498883
1691	0.10835	4	0.0498883
1692	0.10835	4	0.0498883
1693	0.10835	4	0.0498883
1694	0.10835	4	0.0498883
1695	0.10835	4	0.0498883
1696	0.10835	4	0.0498883
1697	0.10835	4	0.0498883
1698	0.10835	4	0.0498883
1699	0.10835	4	0.0498883
1700	0.10835	4	0.0498883
1701	0.10835	4	0.0498883
1702	0.10835	4	0.0498883
1703	0.10835	4	0.0498883
1704	0.10835	4	0.0498883
1705	0.10835	4	0.0498883
1706	0.10835	4	0.0498883
1707	0.10835	4	0.0498883
1708	0.10835	4	0.0498883
1709	0.10835	4	0.0498883
1710	0.10835	4	0.0498883
1711	0.10835	4	0.0498883
1712	0.10835	4	0.0498883
1713	0.10835	4	0.0498883
1714	0.10835	4	0.0498883
1715	0.10835	4	0.0498883
1716	0.10835	4	0.0498883
1717	0.10835	4	0.0498883
1718	0.10835	4	0.0498883
1719	0.10835	4	0.0498883
1720	0.10835	4	0.0498883
1721	0.10835	4	0.0498883
1722	0.10835	4	0.0498883
1723	0.10835	4	0.0498883
1724	0.10835	4	0.0498883
1725	0.10835	4	0.0498883
1726	0.10835	4	0.0498883
1727	0.10835	4	0.0498883
1728	0.10835	4	0.0498883
1729	0.10835	4	0.0498883
1730	0.10835	4	0.0498883
1731	0.10835	4	0.0498883
1732	0.10835	4	0.0498883
1733	0.10835	4	0.0498883
1734	0.10835	4	0.0498883
1735	0.10835	4	0.0498883
1736	0.10835	4	0.0498883
1737	0.10835	4	0.0498883
1738	0.10835	4	0.0498883
1739	0.10835	4	0.0498883
1740	0.10835	4	0.0498883
1741	0.10835	4	0.0498883
1742	0.10835	4	0.0498883
1743	0.10835	4	0.0498883
1744	0.10835	4	0.0498883
1745	0.10835	4	0.0498883
1746	0.10835	4	0.0498883
1747	0.10835	4	0.0498883
1748	0.10835	4	0.0498883
1749	0.10835	4	0.0498883
1750	0.10835	4	0.0498883
1751	0.10835	4	0.0498883
1752	0.10835	4	0.0498883
1753	0.10835	4	0.0498883
1754	0.10835	4	0.0498883
1755	0.10835	4	0.0498883
1756	0.10835	4	0.0498883
1757	0.10835	4	0.0498883
1758	0.10835	4	0.0498883
1759	0.10835	4	0.0498883
1760	0.10835	4	0.0498883
1761	0.10835	4	0.0498883
1762	0.10835	4	0.0498883
1763	0.10835	4	0.0498883
1764	0.10835	4	0.0498883
1765	0.10835	4	0.0498883
1766	0.10835	4	0.0498883
1767	0.10835	4	0.0498883
1768	0.10835	4	0.0498883
1769	0.10835	4	0.0498883
1770	0.10835	4	0.0498883
1771	0.10835	4	0.0498883
1772	0.10835	4	0.0498883
1773	0.10835	4	0.0498883
1774	0.10835	4	0.0498883
1775	0.10835	4	0.0498883
1776	0.10835	4	0.0498883
1777	0.10835	4	0.0498883
1778	0.10835	4	0.0498883
1779	0.10835	4	0.0498883
1780	0.10835	4	0.0498883
1781	0.10835	4	0.0498883
1782	0.10835	4	0.0498883
1783	0.10835	4	0.0498883
1784	0.10835	4	0.0498883
1785	0.10835	4	0.0498883
1786	0.10835	4	0.0498883
1787	0.10835	4	0.0498883
1788	0.10835	4	0.0498883
1789	0.10835	4	0.0498883
1790	0.10835	4	0.0498883
1791	0.10835	4	0.0498883
1792	0.10835	4	0.0498883
1793	0.10835	4	0.0498883
1794	0.10835	4	0.0498883
1795	0.10835	4	0.0498883
1796	0.10835	4	0.0498883
1797	0.10835	4	0.0498883
1798	0.10835	4	0.0498883
1799	0.10835	4	0.0498883
1800	0.10835	4	0.0498883
1801	0.10835	4	0.0498883
1802	0.10835	4	0.0498883
1803	0.10835	4	0.0498883
1804	0.10835	4	0.0498883
1805	0.10835	4	0.0498883
1806	0.10835	4	0.0498883
1807	0.10835	4	0.0498883
1808	0.10835	4	0.0498883
1809	0.10835	4	0.0498883
1810	0.10835	4	0.0498883
1811	0.10835	4	0.0498883
1812	0.10835	4	0.0498883
1813	0.10835	4	0.0498883
1814	0.10835	4	0.0498883
1815	0.10835	4	0.0498883
1816	0.10835	4	0.0498883
1817	0.10835	4	0.0498883
1818	0.10835	4	0.0498883
1819	0.10835	4	0.0498883
1820	0.10835	4	0.0498883
1821	0.10835	4	0.0498883
1822	0.10835	4	0.0498883
1823	0.10835	4	0.0498883
1824	0.10835	4	0.0498883
1825	0.10835	4	0.0498883
1826	0.10835	4	0.0498883
1827	0.10835	4	0.0498883
1828	0.10835	4	0.0498883
1829	0.10835	4	0.0498883
1830	0.10835	4	0.0498883
1831	0.10835	4	0.0498883
1832	0.10835	4	0.0498883
1833	0.10835	4	0.0498883
1834	0.10835	4	0.0498883
1835	0.10835	4	0.0498883
1836	0.10835	4	0.0498883
1837	0.10835	4	0.0498883
1838	0.10835	4	0.0498883
1839	0.10835	4	0.0498883
1840	0.10835	4	0.0498883
1841	0.10835	4	0.0498883
1842	0.10835	4	0.0498883
1843	0.10835	4	0.0498883
1844	0.10835	4	0.0498883
1845	0.10835	4	0.0498883
1846	0.10835	4	0.0498883
1847	0.10835	4	0.0498883
1848	0.10835	4	0.0498883
1849	0.10835	4	0.0498883
1850	0.10835	4	0.0498883
1851	0.10835	4	0.0498883
1852	0.10835	4	0.0498883
1853	0.10835	4	0.0498883
1854	0.10835	4	0.0498883
1855	0.10835	4	0.0498883
1856	0.10835	4	0.0498883
1857	0.10835	4	0.0498883
1858	0.10835	4	0.0498883
1859	0.10835	4	0.0498883
1860	0.10835	4	0.0498883
1861	0.10835	4	0.0498883
1862	0.10835	4	0.0498883
1863	0.10835	4	0.0498883
1864	0.10835	4	0.0498883
1865	0.10835	4	0.0498883
1866	0.10835	4	0.0498883
1867	0.10835	4	0.0498883
1868	0.10835	4	0.0498883
1869	0.10835	4	0.0498883
1870	0.10835	4	0.0498883
1871	0.10835	4	0.0498883
1872	0.10835	4	0.0498883
1873	0.10835	4	0.0498883
1874	0.10835	4	0.0498883
1875	0.10835	4	0.0498883
1876	0.10835	4	0.0498883
1877	0.10835	4	0.0498883
1878	0.10835	4	0.0498883
1879	0.10835	4	0.0498883
1880	0.10835	4	0.0498883
1881	0.10835	4	0.0498883
1882	0.10835	4	0.0498883
1883	0.10835	4	0.0498883
1884	0.10835	4	0.0498883
1885	0.10835	4	0.0498883
1886	0.10835	4	0.0498883
1887	0.10835	4	0.0498883
1888	0.10835	4	0.0498883
1889	0.10835	4	0.0498883
1890	0.10835	4	0.0498883
1891	0.10835	4	0.0498883
1892	0.10835	4	0.0498883
1893	0.10835	4	0.0498883
1894	0.10835	4	0.0498883
1895	0.10835	4	0.0498883
1896	0.10835	4	0.0498883
1897	0.10835	4	0.0498883
1898	0.10835	4	0.0498883
1899	0.10835	4	0.0498883
1900	0.10835	4	0.0498883
1901	0.10835	4	0.0498883
1902	0.10835	4	0.0498883
1903	0.10835	4	0.0498883
1904	0.10835	4	0.0498883
1905	0.10835	4	0.0498883
1906	0.10835	4	0.0498883
1907	0.10835	4	0.0498883
1908	0.10835	4	0.0498883
1909	0.10835	4	0.0498883
1910	0.10835	4	0.0498883
1911	0.10835	4	0.0498883
1912	0.10835	4	0.0498883
1913	0.10835	4	0.0498883
1914	0.10835	4	0.0498883
1915	0.10835	4	0.0498883
1916	0.10835	4	0.0498883
1917	0.10835	4	0.0498883
1918	0.10835	4	0.0498883
1919	0.10835	4	0.0498883
1920	0.10835	4	0.0498883
1921	0.10835	4	0.0498883
1922	0.10835	4	0.0498883
1923	0.10835	4	0.0498883
1924	0.10835	4	0.0498883
1925	0.10835	4	0.0498883
1926	0.10835	4	0.0498883
1927	0.10835	4	0.0498883
1928	0.10835	4	0.0498883
1929	0.10835	4	0.0498883
1930	0.10835	4	0.0498883
1931	0.10835	4	0.0498883
1932	0.10835	4	0.0498883
1933	0.10835	4	0.0498883
1934	0.10835	4	0.0498883
1935	0.10835	4	0.0498883
1936	0.10835	4	0.0498883
1937	0.10835	4	0.0498883
1938	0.10835	4	0.0498883
1939	0.10835	4	0.0498883
1940	0.10835	4	0.0498883
1941	0.10835	4	0.0498883
1942	0.10835	4	0.0498883
1943	0.10835	4	0.0498883
1944	0.10835	4	0.0498883
1945	0.10835	4	0.0498883
1946	0.10835	4	0.0498883
1947	0.10835	4	0.0498883
1948	0.10835	4	0.0498883
1949	0.10835	4	0.0498883
1950	0.10835	4	0.0498883
1951	0.10835	4	0.0498883
1952	0.10835	4	0.0498883
1953	0.10835	4	0.0498883
1954	0.10835	4	0.0498883
1955	0.10835	4	0.0498883
1956	0.10835	4	0.0498883
1957	0.10835	4	0.0498883
1958	0.10835	4	0.0498883
1959	0.10835	4	0.0498883
1960	0.10835	4	0.0498883
1961	0.10835	4	0.0498883
1962	0.10835	4	0.0498883
1963	0.10835	4	0.0498883
1964	0.10835	4	0.0498883
1965	0.10835	4	0.0498883
1966	0.10835	4	0.0498883
1967	0.10835	4	0.0498883
1968	0.10835	4	0.0498883
1969	0.10835	4	0.0498883
1970	0.10835	4	0.0498883
1971	0.10835	4	0.0498883
1972	0.10835	4	0.0498883
1973	0.10835	4	0.0498883
1974	0.10835	4	0.0498883
1975	0.10835	4	0.0498883
1976	0.10835	4	0.0498883
1977	0.10835	4	0.0498883
1978	0.10835	4	0.0498883
1979	0.10835	4	0.0498883
1980	0.10835	4	0.0498883
1981	0.10835	4	0.0498883
1982	0.10835	4	0.0498883
1983	0.10835	4	0.0498883
1984	0.10835	4	0.0498883
1985	0.10835	4	0.0498883
1986	0.10835	4	0.0498883
1987	0.10835	4	0.0498883
1988	0.10835	4	0.0498883
1989	0.10835	4	0.0498883
1990	0.10835	4	0.0498883
1991	0.10835	4	0.0498883
1992	0.10835	4	0.0498883
1993	0.10835	4	0.0498883
1994	0.10835	4	0.0498883
1995	0.10835	4	0.0498883
1996	0.10835	4	0.0498883
1997	0.10835	4	0.0498883
1998	0.10835	4	0.0498883
1999	0.10835	4	0.0498883
2000	0.10835	4	0.0498883
[truncated: 3,001 more rows]
