# Supplementary material for: Aspiration-driven co-evolution of cooperation with individual behavioral diversity
Source: PLoS One. 2023 Sep 15;18(9):e0291134. doi: 10.1371/journal.pone.0291134 (PMC10503719; doi:10.1371/journal.pone.0291134)
Supplement: S1 Data — (ZIP) [file pone.0291134.s001.zip › M1/v2-L=200/data/aspiration_time,b=1.53_frequency.txt]

1	0.5	0.5	0
2	0.661197	0.680363	0.464842
3	0.736336	0.803008	0.527221
4	0.759376	0.895522	0.573072
5	0.74774	0.969737	0.594124
6	0.71848	1.03527	0.595652
7	0.67914	1.0953	0.581379
8	0.636439	1.15641	0.557331
9	0.593638	1.22233	0.528333
10	0.551801	1.29047	0.496245
11	0.512068	1.35796	0.462504
12	0.47566	1.42994	0.429856
13	0.442088	1.50701	0.397687
14	0.411183	1.60797	0.367487
15	0.38262	1.69114	0.340166
16	0.356716	1.75623	0.314769
17	0.333321	1.8299	0.291357
18	0.311874	1.94897	0.269725
19	0.292493	2.01889	0.249769
20	0.274668	2.09092	0.231292
21	0.258368	2.19097	0.214541
22	0.243861	2.21968	0.19926
23	0.230544	2.28613	0.185646
24	0.218395	2.41946	0.173418
25	0.207301	2.49904	0.162617
26	0.197293	2.57816	0.152664
27	0.188194	2.64771	0.143302
28	0.179738	2.73367	0.134777
29	0.172161	2.781	0.126234
30	0.165194	2.86243	0.118827
31	0.158819	2.90247	0.112719
32	0.152954	2.97794	0.106217
33	0.147661	3.03728	0.10075
34	0.142943	3.14698	0.0960351
35	0.13858	3.18004	0.0914015
36	0.134606	3.19367	0.0869966
37	0.131057	3.22086	0.0830483
38	0.127867	3.26573	0.0795974
39	0.124825	3.32991	0.0764292
40	0.122075	3.40506	0.0736864
41	0.119526	3.42487	0.0708933
42	0.117327	3.3956	0.0683334
43	0.115369	3.42382	0.0659238
44	0.113525	3.45344	0.0640396
45	0.11185	3.48341	0.0621559
46	0.110267	3.52743	0.0604292
47	0.108811	3.58234	0.0592227
48	0.107503	3.6115	0.0575705
49	0.106301	3.6548	0.0566465
50	0.105175	3.6742	0.0554166
51	0.104115	3.71372	0.0542553
52	0.103149	3.69235	0.0533865
53	0.102307	3.72394	0.0525598
54	0.101566	3.76563	0.051801
55	0.100885	3.81995	0.0510412
56	0.100274	3.81227	0.0502391
57	0.0998048	3.80666	0.0495535
58	0.0992915	3.83337	0.0491505
59	0.0987831	3.86591	0.0486821
60	0.0983305	3.87733	0.0482654
61	0.0979185	3.87221	0.047722
62	0.0976164	3.85192	0.0473003
63	0.0973143	3.85297	0.0467872
64	0.0970359	3.85783	0.0464396
65	0.0967751	3.85777	0.0460796
66	0.0965251	3.8904	0.0458735
67	0.0963114	3.88324	0.0455581
68	0.0961119	3.89643	0.0453743
69	0.0959422	3.90636	0.0452652
70	0.0957983	3.90702	0.0451107
71	0.0956769	3.91761	0.0448469
72	0.09552	3.94149	0.0449625
73	0.0953604	3.95549	0.044914
74	0.0952093	3.95698	0.0449397
75	0.0950726	3.95875	0.044679
76	0.0949283	3.95237	0.044616
77	0.0948146	3.95532	0.0443633
78	0.0946991	3.9617	0.0442622
79	0.0945911	3.97712	0.0441507
80	0.0945091	3.97828	0.0440526
81	0.0944264	3.9796	0.0439517
82	0.0943596	3.97358	0.0438627
83	0.0943162	3.96981	0.0438677
84	0.0942568	3.98547	0.0438035
85	0.0942065	3.98623	0.0437426
86	0.0941545	3.98713	0.0436782
87	0.0941077	3.98789	0.0436211
88	0.0940597	3.98861	0.0435631
89	0.0940201	3.9894	0.0435128
90	0.0939853	3.99004	0.0434692
91	0.0939571	3.99045	0.0434354
92	0.0939322	3.99102	0.0434028
93	0.0939071	3.9913	0.0433736
94	0.0938964	3.98412	0.0433561
95	0.0938963	3.98568	0.0433357
96	0.0939006	3.97849	0.0432341
97	0.0938909	3.97967	0.0433087
98	0.09387	3.98993	0.0433539
99	0.0938578	3.99757	0.0433425
100	0.0938402	3.99779	0.0433219
101	0.0938225	3.99802	0.0433009
102	0.0938083	3.99822	0.0432839
103	0.0937921	3.99838	0.0432654
104	0.0937781	3.99849	0.04325
105	0.0937624	3.99857	0.043233
106	0.0937462	3.99876	0.0432142
107	0.0937393	3.99888	0.0432055
108	0.0937303	3.99894	0.0431956
109	0.0937252	3.99899	0.0431899
110	0.0937196	3.99912	0.0431825
111	0.0937083	3.9992	0.04317
112	0.0937035	3.99929	0.043164
113	0.0936998	3.9994	0.0431587
114	0.093696	3.99945	0.0431543
115	0.0936922	3.99948	0.0431501
116	0.0936884	3.99951	0.0431459
117	0.0936858	3.99954	0.0431429
118	0.0936822	3.9996	0.0431384
119	0.09368	3.99964	0.0431357
120	0.0936762	3.99967	0.0431314
121	0.0936737	3.99971	0.0431284
122	0.0936718	3.99974	0.0431262
123	0.0936697	3.99977	0.0431235
124	0.0936687	3.99979	0.0431223
125	0.0936674	3.9998	0.0431209
126	0.0936665	3.99981	0.0431198
127	0.0936647	3.99983	0.0431176
128	0.0936635	3.99985	0.0431163
129	0.0936622	3.99986	0.0431147
130	0.0936612	3.99988	0.0431135
131	0.0936598	3.99989	0.043112
132	0.0936591	3.99989	0.0431113
133	0.0936586	3.9999	0.0431105
134	0.093658	3.99991	0.0431098
135	0.093657	3.99993	0.0431086
136	0.0936562	3.99994	0.0431077
137	0.0936558	3.99994	0.0431072
138	0.0936553	3.99995	0.0431066
139	0.0936549	3.99996	0.0431061
140	0.0936544	3.99996	0.0431056
141	0.093654	3.99996	0.0431052
142	0.0936537	3.99996	0.0431048
143	0.0936531	3.99996	0.0431042
144	0.0936527	3.99997	0.0431037
145	0.0936523	3.99997	0.0431033
146	0.0936522	3.99998	0.0431032
147	0.0936521	3.99998	0.043103
148	0.093652	3.99998	0.0431029
149	0.0936519	3.99998	0.0431027
150	0.0936518	3.99999	0.0431026
151	0.0936517	3.99999	0.0431025
152	0.0936516	3.99999	0.0431023
153	0.0936514	3.99999	0.0431021
154	0.0936512	3.99999	0.0431019
155	0.093651	3.99999	0.0431017
156	0.0936509	3.99999	0.0431016
157	0.0936508	3.99999	0.0431015
158	0.0936507	3.99999	0.0431014
159	0.0936507	3.99999	0.0431014
160	0.0936506	4	0.0431013
161	0.0936506	4	0.0431012
162	0.0936505	4	0.0431012
163	0.0936504	4	0.0431011
164	0.0936504	4	0.043101
165	0.0936503	4	0.043101
166	0.0936503	4	0.0431009
167	0.0936503	4	0.0431009
168	0.0936502	4	0.0431009
169	0.0936502	4	0.0431008
170	0.0936502	4	0.0431008
171	0.0936502	4	0.0431008
172	0.0936501	4	0.0431008
173	0.0936501	4	0.0431008
174	0.0936501	4	0.0431007
175	0.0936501	4	0.0431007
176	0.0936501	4	0.0431007
177	0.0936501	4	0.0431007
178	0.0936501	4	0.0431007
179	0.0936501	4	0.0431007
180	0.0936501	4	0.0431007
181	0.0936501	4	0.0431007
182	0.0936501	4	0.0431007
183	0.0936501	4	0.0431007
184	0.0936501	4	0.0431007
185	0.09365	4	0.0431007
186	0.09365	4	0.0431007
187	0.09365	4	0.0431007
188	0.09365	4	0.0431006
189	0.09365	4	0.0431006
190	0.09365	4	0.0431006
191	0.09365	4	0.0431006
192	0.09365	4	0.0431006
193	0.09365	4	0.0431006
194	0.09365	4	0.0431006
195	0.09365	4	0.0431006
196	0.09365	4	0.0431006
197	0.09365	4	0.0431006
198	0.09365	4	0.0431006
199	0.09365	4	0.0431006
200	0.09365	4	0.0431006
201	0.09365	4	0.0431006
202	0.09365	4	0.0431006
203	0.09365	4	0.0431006
204	0.09365	4	0.0431006
205	0.09365	4	0.0431006
206	0.09365	4	0.0431006
207	0.09365	4	0.0431006
208	0.09365	4	0.0431006
209	0.09365	4	0.0431006
210	0.09365	4	0.0431006
211	0.09365	4	0.0431006
212	0.09365	4	0.0431006
213	0.09365	4	0.0431006
214	0.09365	4	0.0431006
215	0.09365	4	0.0431006
216	0.09365	4	0.0431006
217	0.09365	4	0.0431006
218	0.09365	4	0.0431006
219	0.09365	4	0.0431006
220	0.09365	4	0.0431006
221	0.09365	4	0.0431006
222	0.09365	4	0.0431006
223	0.09365	4	0.0431006
224	0.09365	4	0.0431006
225	0.09365	4	0.0431006
226	0.09365	4	0.0431006
227	0.09365	4	0.0431006
228	0.09365	4	0.0431006
229	0.09365	4	0.0431006
230	0.09365	4	0.0431006
231	0.09365	4	0.0431006
232	0.09365	4	0.0431006
233	0.09365	4	0.0431006
234	0.09365	4	0.0431006
235	0.09365	4	0.0431006
236	0.09365	4	0.0431006
237	0.09365	4	0.0431006
238	0.09365	4	0.0431006
239	0.09365	4	0.0431006
240	0.09365	4	0.0431006
241	0.09365	4	0.0431006
242	0.09365	4	0.0431006
243	0.09365	4	0.0431006
244	0.09365	4	0.0431006
245	0.09365	4	0.0431006
246	0.09365	4	0.0431006
247	0.09365	4	0.0431006
248	0.09365	4	0.0431006
249	0.09365	4	0.0431006
250	0.09365	4	0.0431006
251	0.09365	4	0.0431006
252	0.09365	4	0.0431006
253	0.09365	4	0.0431006
254	0.09365	4	0.0431006
255	0.09365	4	0.0431006
256	0.09365	4	0.0431006
257	0.09365	4	0.0431006
258	0.09365	4	0.0431006
259	0.09365	4	0.0431006
260	0.09365	4	0.0431006
261	0.09365	4	0.0431006
262	0.09365	4	0.0431006
263	0.09365	4	0.0431006
264	0.09365	4	0.0431006
265	0.09365	4	0.0431006
266	0.09365	4	0.0431006
267	0.09365	4	0.0431006
268	0.09365	4	0.0431006
269	0.09365	4	0.0431006
270	0.09365	4	0.0431006
271	0.09365	4	0.0431006
272	0.09365	4	0.0431006
273	0.09365	4	0.0431006
274	0.09365	4	0.0431006
275	0.09365	4	0.0431006
276	0.09365	4	0.0431006
277	0.09365	4	0.0431006
278	0.09365	4	0.0431006
279	0.09365	4	0.0431006
280	0.09365	4	0.0431006
281	0.09365	4	0.0431006
282	0.09365	4	0.0431006
283	0.09365	4	0.0431006
284	0.09365	4	0.0431006
285	0.09365	4	0.0431006
286	0.09365	4	0.0431006
287	0.09365	4	0.0431006
288	0.09365	4	0.0431006
289	0.09365	4	0.0431006
290	0.09365	4	0.0431006
291	0.09365	4	0.0431006
292	0.09365	4	0.0431006
293	0.09365	4	0.0431006
294	0.09365	4	0.0431006
295	0.09365	4	0.0431006
296	0.09365	4	0.0431006
297	0.09365	4	0.0431006
298	0.09365	4	0.0431006
299	0.09365	4	0.0431006
300	0.09365	4	0.0431006
301	0.09365	4	0.0431006
302	0.09365	4	0.0431006
303	0.09365	4	0.0431006
304	0.09365	4	0.0431006
305	0.09365	4	0.0431006
306	0.09365	4	0.0431006
307	0.09365	4	0.0431006
308	0.09365	4	0.0431006
309	0.09365	4	0.0431006
310	0.09365	4	0.0431006
311	0.09365	4	0.0431006
312	0.09365	4	0.0431006
313	0.09365	4	0.0431006
314	0.09365	4	0.0431006
315	0.09365	4	0.0431006
316	0.09365	4	0.0431006
317	0.09365	4	0.0431006
318	0.09365	4	0.0431006
319	0.09365	4	0.0431006
320	0.09365	4	0.0431006
321	0.09365	4	0.0431006
322	0.09365	4	0.0431006
323	0.09365	4	0.0431006
324	0.09365	4	0.0431006
325	0.09365	4	0.0431006
326	0.09365	4	0.0431006
327	0.09365	4	0.0431006
328	0.09365	4	0.0431006
329	0.09365	4	0.0431006
330	0.09365	4	0.0431006
331	0.09365	4	0.0431006
332	0.09365	4	0.0431006
333	0.09365	4	0.0431006
334	0.09365	4	0.0431006
335	0.09365	4	0.0431006
336	0.09365	4	0.0431006
337	0.09365	4	0.0431006
338	0.09365	4	0.0431006
339	0.09365	4	0.0431006
340	0.09365	4	0.0431006
341	0.09365	4	0.0431006
342	0.09365	4	0.0431006
343	0.09365	4	0.0431006
344	0.09365	4	0.0431006
345	0.09365	4	0.0431006
346	0.09365	4	0.0431006
347	0.09365	4	0.0431006
348	0.09365	4	0.0431006
349	0.09365	4	0.0431006
350	0.09365	4	0.0431006
351	0.09365	4	0.0431006
352	0.09365	4	0.0431006
353	0.09365	4	0.0431006
354	0.09365	4	0.0431006
355	0.09365	4	0.0431006
356	0.09365	4	0.0431006
357	0.09365	4	0.0431006
358	0.09365	4	0.0431006
359	0.09365	4	0.0431006
360	0.09365	4	0.0431006
361	0.09365	4	0.0431006
362	0.09365	4	0.0431006
363	0.09365	4	0.0431006
364	0.09365	4	0.0431006
365	0.09365	4	0.0431006
366	0.09365	4	0.0431006
367	0.09365	4	0.0431006
368	0.09365	4	0.0431006
369	0.09365	4	0.0431006
370	0.09365	4	0.0431006
371	0.09365	4	0.0431006
372	0.09365	4	0.0431006
373	0.09365	4	0.0431006
374	0.09365	4	0.0431006
375	0.09365	4	0.0431006
376	0.09365	4	0.0431006
377	0.09365	4	0.0431006
378	0.09365	4	0.0431006
379	0.09365	4	0.0431006
380	0.09365	4	0.0431006
381	0.09365	4	0.0431006
382	0.09365	4	0.0431006
383	0.09365	4	0.0431006
384	0.09365	4	0.0431006
385	0.09365	4	0.0431006
386	0.09365	4	0.0431006
387	0.09365	4	0.0431006
388	0.09365	4	0.0431006
389	0.09365	4	0.0431006
390	0.09365	4	0.0431006
391	0.09365	4	0.0431006
392	0.09365	4	0.0431006
393	0.09365	4	0.0431006
394	0.09365	4	0.0431006
395	0.09365	4	0.0431006
396	0.09365	4	0.0431006
397	0.09365	4	0.0431006
398	0.09365	4	0.0431006
399	0.09365	4	0.0431006
400	0.09365	4	0.0431006
401	0.09365	4	0.0431006
402	0.09365	4	0.0431006
403	0.09365	4	0.0431006
404	0.09365	4	0.0431006
405	0.09365	4	0.0431006
406	0.09365	4	0.0431006
407	0.09365	4	0.0431006
408	0.09365	4	0.0431006
409	0.09365	4	0.0431006
410	0.09365	4	0.0431006
411	0.09365	4	0.0431006
412	0.09365	4	0.0431006
413	0.09365	4	0.0431006
414	0.09365	4	0.0431006
415	0.09365	4	0.0431006
416	0.09365	4	0.0431006
417	0.09365	4	0.0431006
418	0.09365	4	0.0431006
419	0.09365	4	0.0431006
420	0.09365	4	0.0431006
421	0.09365	4	0.0431006
422	0.09365	4	0.0431006
423	0.09365	4	0.0431006
424	0.09365	4	0.0431006
425	0.09365	4	0.0431006
426	0.09365	4	0.0431006
427	0.09365	4	0.0431006
428	0.09365	4	0.0431006
429	0.09365	4	0.0431006
430	0.09365	4	0.0431006
431	0.09365	4	0.0431006
432	0.09365	4	0.0431006
433	0.09365	4	0.0431006
434	0.09365	4	0.0431006
435	0.09365	4	0.0431006
436	0.09365	4	0.0431006
437	0.09365	4	0.0431006
438	0.09365	4	0.0431006
439	0.09365	4	0.0431006
440	0.09365	4	0.0431006
441	0.09365	4	0.0431006
442	0.09365	4	0.0431006
443	0.09365	4	0.0431006
444	0.09365	4	0.0431006
445	0.09365	4	0.0431006
446	0.09365	4	0.0431006
447	0.09365	4	0.0431006
448	0.09365	4	0.0431006
449	0.09365	4	0.0431006
450	0.09365	4	0.0431006
451	0.09365	4	0.0431006
452	0.09365	4	0.0431006
453	0.09365	4	0.0431006
454	0.09365	4	0.0431006
455	0.09365	4	0.0431006
456	0.09365	4	0.0431006
457	0.09365	4	0.0431006
458	0.09365	4	0.0431006
459	0.09365	4	0.0431006
460	0.09365	4	0.0431006
461	0.09365	4	0.0431006
462	0.09365	4	0.0431006
463	0.09365	4	0.0431006
464	0.09365	4	0.0431006
465	0.09365	4	0.0431006
466	0.09365	4	0.0431006
467	0.09365	4	0.0431006
468	0.09365	4	0.0431006
469	0.09365	4	0.0431006
470	0.09365	4	0.0431006
471	0.09365	4	0.0431006
472	0.09365	4	0.0431006
473	0.09365	4	0.0431006
474	0.09365	4	0.0431006
475	0.09365	4	0.0431006
476	0.09365	4	0.0431006
477	0.09365	4	0.0431006
478	0.09365	4	0.0431006
479	0.09365	4	0.0431006
480	0.09365	4	0.0431006
481	0.09365	4	0.0431006
482	0.09365	4	0.0431006
483	0.09365	4	0.0431006
484	0.09365	4	0.0431006
485	0.09365	4	0.0431006
486	0.09365	4	0.0431006
487	0.09365	4	0.0431006
488	0.09365	4	0.0431006
489	0.09365	4	0.0431006
490	0.09365	4	0.0431006
491	0.09365	4	0.0431006
492	0.09365	4	0.0431006
493	0.09365	4	0.0431006
494	0.09365	4	0.0431006
495	0.09365	4	0.0431006
496	0.09365	4	0.0431006
497	0.09365	4	0.0431006
498	0.09365	4	0.0431006
499	0.09365	4	0.0431006
500	0.09365	4	0.0431006
501	0.09365	4	0.0431006
502	0.09365	4	0.0431006
503	0.09365	4	0.0431006
504	0.09365	4	0.0431006
505	0.09365	4	0.0431006
506	0.09365	4	0.0431006
507	0.09365	4	0.0431006
508	0.09365	4	0.0431006
509	0.09365	4	0.0431006
510	0.09365	4	0.0431006
511	0.09365	4	0.0431006
512	0.09365	4	0.0431006
513	0.09365	4	0.0431006
514	0.09365	4	0.0431006
515	0.09365	4	0.0431006
516	0.09365	4	0.0431006
517	0.09365	4	0.0431006
518	0.09365	4	0.0431006
519	0.09365	4	0.0431006
520	0.09365	4	0.0431006
521	0.09365	4	0.0431006
522	0.09365	4	0.0431006
523	0.09365	4	0.0431006
524	0.09365	4	0.0431006
525	0.09365	4	0.0431006
526	0.09365	4	0.0431006
527	0.09365	4	0.0431006
528	0.09365	4	0.0431006
529	0.09365	4	0.0431006
530	0.09365	4	0.0431006
531	0.09365	4	0.0431006
532	0.09365	4	0.0431006
533	0.09365	4	0.0431006
534	0.09365	4	0.0431006
535	0.09365	4	0.0431006
536	0.09365	4	0.0431006
537	0.09365	4	0.0431006
538	0.09365	4	0.0431006
539	0.09365	4	0.0431006
540	0.09365	4	0.0431006
541	0.09365	4	0.0431006
542	0.09365	4	0.0431006
543	0.09365	4	0.0431006
544	0.09365	4	0.0431006
545	0.09365	4	0.0431006
546	0.09365	4	0.0431006
547	0.09365	4	0.0431006
548	0.09365	4	0.0431006
549	0.09365	4	0.0431006
550	0.09365	4	0.0431006
551	0.09365	4	0.0431006
552	0.09365	4	0.0431006
553	0.09365	4	0.0431006
554	0.09365	4	0.0431006
555	0.09365	4	0.0431006
556	0.09365	4	0.0431006
557	0.09365	4	0.0431006
558	0.09365	4	0.0431006
559	0.09365	4	0.0431006
560	0.09365	4	0.0431006
561	0.09365	4	0.0431006
562	0.09365	4	0.0431006
563	0.09365	4	0.0431006
564	0.09365	4	0.0431006
565	0.09365	4	0.0431006
566	0.09365	4	0.0431006
567	0.09365	4	0.0431006
568	0.09365	4	0.0431006
569	0.09365	4	0.0431006
570	0.09365	4	0.0431006
571	0.09365	4	0.0431006
572	0.09365	4	0.0431006
573	0.09365	4	0.0431006
574	0.09365	4	0.0431006
575	0.09365	4	0.0431006
576	0.09365	4	0.0431006
577	0.09365	4	0.0431006
578	0.09365	4	0.0431006
579	0.09365	4	0.0431006
580	0.09365	4	0.0431006
581	0.09365	4	0.0431006
582	0.09365	4	0.0431006
583	0.09365	4	0.0431006
584	0.09365	4	0.0431006
585	0.09365	4	0.0431006
586	0.09365	4	0.0431006
587	0.09365	4	0.0431006
588	0.09365	4	0.0431006
589	0.09365	4	0.0431006
590	0.09365	4	0.0431006
591	0.09365	4	0.0431006
592	0.09365	4	0.0431006
593	0.09365	4	0.0431006
594	0.09365	4	0.0431006
595	0.09365	4	0.0431006
596	0.09365	4	0.0431006
597	0.09365	4	0.0431006
598	0.09365	4	0.0431006
599	0.09365	4	0.0431006
600	0.09365	4	0.0431006
601	0.09365	4	0.0431006
602	0.09365	4	0.0431006
603	0.09365	4	0.0431006
604	0.09365	4	0.0431006
605	0.09365	4	0.0431006
606	0.09365	4	0.0431006
607	0.09365	4	0.0431006
608	0.09365	4	0.0431006
609	0.09365	4	0.0431006
610	0.09365	4	0.0431006
611	0.09365	4	0.0431006
612	0.09365	4	0.0431006
613	0.09365	4	0.0431006
614	0.09365	4	0.0431006
615	0.09365	4	0.0431006
616	0.09365	4	0.0431006
617	0.09365	4	0.0431006
618	0.09365	4	0.0431006
619	0.09365	4	0.0431006
620	0.09365	4	0.0431006
621	0.09365	4	0.0431006
622	0.09365	4	0.0431006
623	0.09365	4	0.0431006
624	0.09365	4	0.0431006
625	0.09365	4	0.0431006
626	0.09365	4	0.0431006
627	0.09365	4	0.0431006
628	0.09365	4	0.0431006
629	0.09365	4	0.0431006
630	0.09365	4	0.0431006
631	0.09365	4	0.0431006
632	0.09365	4	0.0431006
633	0.09365	4	0.0431006
634	0.09365	4	0.0431006
635	0.09365	4	0.0431006
636	0.09365	4	0.0431006
637	0.09365	4	0.0431006
638	0.09365	4	0.0431006
639	0.09365	4	0.0431006
640	0.09365	4	0.0431006
641	0.09365	4	0.0431006
642	0.09365	4	0.0431006
643	0.09365	4	0.0431006
644	0.09365	4	0.0431006
645	0.09365	4	0.0431006
646	0.09365	4	0.0431006
647	0.09365	4	0.0431006
648	0.09365	4	0.0431006
649	0.09365	4	0.0431006
650	0.09365	4	0.0431006
651	0.09365	4	0.0431006
652	0.09365	4	0.0431006
653	0.09365	4	0.0431006
654	0.09365	4	0.0431006
655	0.09365	4	0.0431006
656	0.09365	4	0.0431006
657	0.09365	4	0.0431006
658	0.09365	4	0.0431006
659	0.09365	4	0.0431006
660	0.09365	4	0.0431006
661	0.09365	4	0.0431006
662	0.09365	4	0.0431006
663	0.09365	4	0.0431006
664	0.09365	4	0.0431006
665	0.09365	4	0.0431006
666	0.09365	4	0.0431006
667	0.09365	4	0.0431006
668	0.09365	4	0.0431006
669	0.09365	4	0.0431006
670	0.09365	4	0.0431006
671	0.09365	4	0.0431006
672	0.09365	4	0.0431006
673	0.09365	4	0.0431006
674	0.09365	4	0.0431006
675	0.09365	4	0.0431006
676	0.09365	4	0.0431006
677	0.09365	4	0.0431006
678	0.09365	4	0.0431006
679	0.09365	4	0.0431006
680	0.09365	4	0.0431006
681	0.09365	4	0.0431006
682	0.09365	4	0.0431006
683	0.09365	4	0.0431006
684	0.09365	4	0.0431006
685	0.09365	4	0.0431006
686	0.09365	4	0.0431006
687	0.09365	4	0.0431006
688	0.09365	4	0.0431006
689	0.09365	4	0.0431006
690	0.09365	4	0.0431006
691	0.09365	4	0.0431006
692	0.09365	4	0.0431006
693	0.09365	4	0.0431006
694	0.09365	4	0.0431006
695	0.09365	4	0.0431006
696	0.09365	4	0.0431006
697	0.09365	4	0.0431006
698	0.09365	4	0.0431006
699	0.09365	4	0.0431006
700	0.09365	4	0.0431006
701	0.09365	4	0.0431006
702	0.09365	4	0.0431006
703	0.09365	4	0.0431006
704	0.09365	4	0.0431006
705	0.09365	4	0.0431006
706	0.09365	4	0.0431006
707	0.09365	4	0.0431006
708	0.09365	4	0.0431006
709	0.09365	4	0.0431006
710	0.09365	4	0.0431006
711	0.09365	4	0.0431006
712	0.09365	4	0.0431006
713	0.09365	4	0.0431006
714	0.09365	4	0.0431006
715	0.09365	4	0.0431006
716	0.09365	4	0.0431006
717	0.09365	4	0.0431006
718	0.09365	4	0.0431006
719	0.09365	4	0.0431006
720	0.09365	4	0.0431006
721	0.09365	4	0.0431006
722	0.09365	4	0.0431006
723	0.09365	4	0.0431006
724	0.09365	4	0.0431006
725	0.09365	4	0.0431006
726	0.09365	4	0.0431006
727	0.09365	4	0.0431006
728	0.09365	4	0.0431006
729	0.09365	4	0.0431006
730	0.09365	4	0.0431006
731	0.09365	4	0.0431006
732	0.09365	4	0.0431006
733	0.09365	4	0.0431006
734	0.09365	4	0.0431006
735	0.09365	4	0.0431006
736	0.09365	4	0.0431006
737	0.09365	4	0.0431006
738	0.09365	4	0.0431006
739	0.09365	4	0.0431006
740	0.09365	4	0.0431006
741	0.09365	4	0.0431006
742	0.09365	4	0.0431006
743	0.09365	4	0.0431006
744	0.09365	4	0.0431006
745	0.09365	4	0.0431006
746	0.09365	4	0.0431006
747	0.09365	4	0.0431006
748	0.09365	4	0.0431006
749	0.09365	4	0.0431006
750	0.09365	4	0.0431006
751	0.09365	4	0.0431006
752	0.09365	4	0.0431006
753	0.09365	4	0.0431006
754	0.09365	4	0.0431006
755	0.09365	4	0.0431006
756	0.09365	4	0.0431006
757	0.09365	4	0.0431006
758	0.09365	4	0.0431006
759	0.09365	4	0.0431006
760	0.09365	4	0.0431006
761	0.09365	4	0.0431006
762	0.09365	4	0.0431006
763	0.09365	4	0.0431006
764	0.09365	4	0.0431006
765	0.09365	4	0.0431006
766	0.09365	4	0.0431006
767	0.09365	4	0.0431006
768	0.09365	4	0.0431006
769	0.09365	4	0.0431006
770	0.09365	4	0.0431006
771	0.09365	4	0.0431006
772	0.09365	4	0.0431006
773	0.09365	4	0.0431006
774	0.09365	4	0.0431006
775	0.09365	4	0.0431006
776	0.09365	4	0.0431006
777	0.09365	4	0.0431006
778	0.09365	4	0.0431006
779	0.09365	4	0.0431006
780	0.09365	4	0.0431006
781	0.09365	4	0.0431006
782	0.09365	4	0.0431006
783	0.09365	4	0.0431006
784	0.09365	4	0.0431006
785	0.09365	4	0.0431006
786	0.09365	4	0.0431006
787	0.09365	4	0.0431006
788	0.09365	4	0.0431006
789	0.09365	4	0.0431006
790	0.09365	4	0.0431006
791	0.09365	4	0.0431006
792	0.09365	4	0.0431006
793	0.09365	4	0.0431006
794	0.09365	4	0.0431006
795	0.09365	4	0.0431006
796	0.09365	4	0.0431006
797	0.09365	4	0.0431006
798	0.09365	4	0.0431006
799	0.09365	4	0.0431006
800	0.09365	4	0.0431006
801	0.09365	4	0.0431006
802	0.09365	4	0.0431006
803	0.09365	4	0.0431006
804	0.09365	4	0.0431006
805	0.09365	4	0.0431006
806	0.09365	4	0.0431006
807	0.09365	4	0.0431006
808	0.09365	4	0.0431006
809	0.09365	4	0.0431006
810	0.09365	4	0.0431006
811	0.09365	4	0.0431006
812	0.09365	4	0.0431006
813	0.09365	4	0.0431006
814	0.09365	4	0.0431006
815	0.09365	4	0.0431006
816	0.09365	4	0.0431006
817	0.09365	4	0.0431006
818	0.09365	4	0.0431006
819	0.09365	4	0.0431006
820	0.09365	4	0.0431006
821	0.09365	4	0.0431006
822	0.09365	4	0.0431006
823	0.09365	4	0.0431006
824	0.09365	4	0.0431006
825	0.09365	4	0.0431006
826	0.09365	4	0.0431006
827	0.09365	4	0.0431006
828	0.09365	4	0.0431006
829	0.09365	4	0.0431006
830	0.09365	4	0.0431006
831	0.09365	4	0.0431006
832	0.09365	4	0.0431006
833	0.09365	4	0.0431006
834	0.09365	4	0.0431006
835	0.09365	4	0.0431006
836	0.09365	4	0.0431006
837	0.09365	4	0.0431006
838	0.09365	4	0.0431006
839	0.09365	4	0.0431006
840	0.09365	4	0.0431006
841	0.09365	4	0.0431006
842	0.09365	4	0.0431006
843	0.09365	4	0.0431006
844	0.09365	4	0.0431006
845	0.09365	4	0.0431006
846	0.09365	4	0.0431006
847	0.09365	4	0.0431006
848	0.09365	4	0.0431006
849	0.09365	4	0.0431006
850	0.09365	4	0.0431006
851	0.09365	4	0.0431006
852	0.09365	4	0.0431006
853	0.09365	4	0.0431006
854	0.09365	4	0.0431006
855	0.09365	4	0.0431006
856	0.09365	4	0.0431006
857	0.09365	4	0.0431006
858	0.09365	4	0.0431006
859	0.09365	4	0.0431006
860	0.09365	4	0.0431006
861	0.09365	4	0.0431006
862	0.09365	4	0.0431006
863	0.09365	4	0.0431006
864	0.09365	4	0.0431006
865	0.09365	4	0.0431006
866	0.09365	4	0.0431006
867	0.09365	4	0.0431006
868	0.09365	4	0.0431006
869	0.09365	4	0.0431006
870	0.09365	4	0.0431006
871	0.09365	4	0.0431006
872	0.09365	4	0.0431006
873	0.09365	4	0.0431006
874	0.09365	4	0.0431006
875	0.09365	4	0.0431006
876	0.09365	4	0.0431006
877	0.09365	4	0.0431006
878	0.09365	4	0.0431006
879	0.09365	4	0.0431006
880	0.09365	4	0.0431006
881	0.09365	4	0.0431006
882	0.09365	4	0.0431006
883	0.09365	4	0.0431006
884	0.09365	4	0.0431006
885	0.09365	4	0.0431006
886	0.09365	4	0.0431006
887	0.09365	4	0.0431006
888	0.09365	4	0.0431006
889	0.09365	4	0.0431006
890	0.09365	4	0.0431006
891	0.09365	4	0.0431006
892	0.09365	4	0.0431006
893	0.09365	4	0.0431006
894	0.09365	4	0.0431006
895	0.09365	4	0.0431006
896	0.09365	4	0.0431006
897	0.09365	4	0.0431006
898	0.09365	4	0.0431006
899	0.09365	4	0.0431006
900	0.09365	4	0.0431006
901	0.09365	4	0.0431006
902	0.09365	4	0.0431006
903	0.09365	4	0.0431006
904	0.09365	4	0.0431006
905	0.09365	4	0.0431006
906	0.09365	4	0.0431006
907	0.09365	4	0.0431006
908	0.09365	4	0.0431006
909	0.09365	4	0.0431006
910	0.09365	4	0.0431006
911	0.09365	4	0.0431006
912	0.09365	4	0.0431006
913	0.09365	4	0.0431006
914	0.09365	4	0.0431006
915	0.09365	4	0.0431006
916	0.09365	4	0.0431006
917	0.09365	4	0.0431006
918	0.09365	4	0.0431006
919	0.09365	4	0.0431006
920	0.09365	4	0.0431006
921	0.09365	4	0.0431006
922	0.09365	4	0.0431006
923	0.09365	4	0.0431006
924	0.09365	4	0.0431006
925	0.09365	4	0.0431006
926	0.09365	4	0.0431006
927	0.09365	4	0.0431006
928	0.09365	4	0.0431006
929	0.09365	4	0.0431006
930	0.09365	4	0.0431006
931	0.09365	4	0.0431006
932	0.09365	4	0.0431006
933	0.09365	4	0.0431006
934	0.09365	4	0.0431006
935	0.09365	4	0.0431006
936	0.09365	4	0.0431006
937	0.09365	4	0.0431006
938	0.09365	4	0.0431006
939	0.09365	4	0.0431006
940	0.09365	4	0.0431006
941	0.09365	4	0.0431006
942	0.09365	4	0.0431006
943	0.09365	4	0.0431006
944	0.09365	4	0.0431006
945	0.09365	4	0.0431006
946	0.09365	4	0.0431006
947	0.09365	4	0.0431006
948	0.09365	4	0.0431006
949	0.09365	4	0.0431006
950	0.09365	4	0.0431006
951	0.09365	4	0.0431006
952	0.09365	4	0.0431006
953	0.09365	4	0.0431006
954	0.09365	4	0.0431006
955	0.09365	4	0.0431006
956	0.09365	4	0.0431006
957	0.09365	4	0.0431006
958	0.09365	4	0.0431006
959	0.09365	4	0.0431006
960	0.09365	4	0.0431006
961	0.09365	4	0.0431006
962	0.09365	4	0.0431006
963	0.09365	4	0.0431006
964	0.09365	4	0.0431006
965	0.09365	4	0.0431006
966	0.09365	4	0.0431006
967	0.09365	4	0.0431006
968	0.09365	4	0.0431006
969	0.09365	4	0.0431006
970	0.09365	4	0.0431006
971	0.09365	4	0.0431006
972	0.09365	4	0.0431006
973	0.09365	4	0.0431006
974	0.09365	4	0.0431006
975	0.09365	4	0.0431006
976	0.09365	4	0.0431006
977	0.09365	4	0.0431006
978	0.09365	4	0.0431006
979	0.09365	4	0.0431006
980	0.09365	4	0.0431006
981	0.09365	4	0.0431006
982	0.09365	4	0.0431006
983	0.09365	4	0.0431006
984	0.09365	4	0.0431006
985	0.09365	4	0.0431006
986	0.09365	4	0.0431006
987	0.09365	4	0.0431006
988	0.09365	4	0.0431006
989	0.09365	4	0.0431006
990	0.09365	4	0.0431006
991	0.09365	4	0.0431006
992	0.09365	4	0.0431006
993	0.09365	4	0.0431006
994	0.09365	4	0.0431006
995	0.09365	4	0.0431006
996	0.09365	4	0.0431006
997	0.09365	4	0.0431006
998	0.09365	4	0.0431006
999	0.09365	4	0.0431006
1000	0.09365	4	0.0431006
1001	0.09365	4	0.0431006
1002	0.09365	4	0.0431006
1003	0.09365	4	0.0431006
1004	0.09365	4	0.0431006
1005	0.09365	4	0.0431006
1006	0.09365	4	0.0431006
1007	0.09365	4	0.0431006
1008	0.09365	4	0.0431006
1009	0.09365	4	0.0431006
1010	0.09365	4	0.0431006
1011	0.09365	4	0.0431006
1012	0.09365	4	0.0431006
1013	0.09365	4	0.0431006
1014	0.09365	4	0.0431006
1015	0.09365	4	0.0431006
1016	0.09365	4	0.0431006
1017	0.09365	4	0.0431006
1018	0.09365	4	0.0431006
1019	0.09365	4	0.0431006
1020	0.09365	4	0.0431006
1021	0.09365	4	0.0431006
1022	0.09365	4	0.0431006
1023	0.09365	4	0.0431006
1024	0.09365	4	0.0431006
1025	0.09365	4	0.0431006
1026	0.09365	4	0.0431006
1027	0.09365	4	0.0431006
1028	0.09365	4	0.0431006
1029	0.09365	4	0.0431006
1030	0.09365	4	0.0431006
1031	0.09365	4	0.0431006
1032	0.09365	4	0.0431006
1033	0.09365	4	0.0431006
1034	0.09365	4	0.0431006
1035	0.09365	4	0.0431006
1036	0.09365	4	0.0431006
1037	0.09365	4	0.0431006
1038	0.09365	4	0.0431006
1039	0.09365	4	0.0431006
1040	0.09365	4	0.0431006
1041	0.09365	4	0.0431006
1042	0.09365	4	0.0431006
1043	0.09365	4	0.0431006
1044	0.09365	4	0.0431006
1045	0.09365	4	0.0431006
1046	0.09365	4	0.0431006
1047	0.09365	4	0.0431006
1048	0.09365	4	0.0431006
1049	0.09365	4	0.0431006
1050	0.09365	4	0.0431006
1051	0.09365	4	0.0431006
1052	0.09365	4	0.0431006
1053	0.09365	4	0.0431006
1054	0.09365	4	0.0431006
1055	0.09365	4	0.0431006
1056	0.09365	4	0.0431006
1057	0.09365	4	0.0431006
1058	0.09365	4	0.0431006
1059	0.09365	4	0.0431006
1060	0.09365	4	0.0431006
1061	0.09365	4	0.0431006
1062	0.09365	4	0.0431006
1063	0.09365	4	0.0431006
1064	0.09365	4	0.0431006
1065	0.09365	4	0.0431006
1066	0.09365	4	0.0431006
1067	0.09365	4	0.0431006
1068	0.09365	4	0.0431006
1069	0.09365	4	0.0431006
1070	0.09365	4	0.0431006
1071	0.09365	4	0.0431006
1072	0.09365	4	0.0431006
1073	0.09365	4	0.0431006
1074	0.09365	4	0.0431006
1075	0.09365	4	0.0431006
1076	0.09365	4	0.0431006
1077	0.09365	4	0.0431006
1078	0.09365	4	0.0431006
1079	0.09365	4	0.0431006
1080	0.09365	4	0.0431006
1081	0.09365	4	0.0431006
1082	0.09365	4	0.0431006
1083	0.09365	4	0.0431006
1084	0.09365	4	0.0431006
1085	0.09365	4	0.0431006
1086	0.09365	4	0.0431006
1087	0.09365	4	0.0431006
1088	0.09365	4	0.0431006
1089	0.09365	4	0.0431006
1090	0.09365	4	0.0431006
1091	0.09365	4	0.0431006
1092	0.09365	4	0.0431006
1093	0.09365	4	0.0431006
1094	0.09365	4	0.0431006
1095	0.09365	4	0.0431006
1096	0.09365	4	0.0431006
1097	0.09365	4	0.0431006
1098	0.09365	4	0.0431006
1099	0.09365	4	0.0431006
1100	0.09365	4	0.0431006
1101	0.09365	4	0.0431006
1102	0.09365	4	0.0431006
1103	0.09365	4	0.0431006
1104	0.09365	4	0.0431006
1105	0.09365	4	0.0431006
1106	0.09365	4	0.0431006
1107	0.09365	4	0.0431006
1108	0.09365	4	0.0431006
1109	0.09365	4	0.0431006
1110	0.09365	4	0.0431006
1111	0.09365	4	0.0431006
1112	0.09365	4	0.0431006
1113	0.09365	4	0.0431006
1114	0.09365	4	0.0431006
1115	0.09365	4	0.0431006
1116	0.09365	4	0.0431006
1117	0.09365	4	0.0431006
1118	0.09365	4	0.0431006
1119	0.09365	4	0.0431006
1120	0.09365	4	0.0431006
1121	0.09365	4	0.0431006
1122	0.09365	4	0.0431006
1123	0.09365	4	0.0431006
1124	0.09365	4	0.0431006
1125	0.09365	4	0.0431006
1126	0.09365	4	0.0431006
1127	0.09365	4	0.0431006
1128	0.09365	4	0.0431006
1129	0.09365	4	0.0431006
1130	0.09365	4	0.0431006
1131	0.09365	4	0.0431006
1132	0.09365	4	0.0431006
1133	0.09365	4	0.0431006
1134	0.09365	4	0.0431006
1135	0.09365	4	0.0431006
1136	0.09365	4	0.0431006
1137	0.09365	4	0.0431006
1138	0.09365	4	0.0431006
1139	0.09365	4	0.0431006
1140	0.09365	4	0.0431006
1141	0.09365	4	0.0431006
1142	0.09365	4	0.0431006
1143	0.09365	4	0.0431006
1144	0.09365	4	0.0431006
1145	0.09365	4	0.0431006
1146	0.09365	4	0.0431006
1147	0.09365	4	0.0431006
1148	0.09365	4	0.0431006
1149	0.09365	4	0.0431006
1150	0.09365	4	0.0431006
1151	0.09365	4	0.0431006
1152	0.09365	4	0.0431006
1153	0.09365	4	0.0431006
1154	0.09365	4	0.0431006
1155	0.09365	4	0.0431006
1156	0.09365	4	0.0431006
1157	0.09365	4	0.0431006
1158	0.09365	4	0.0431006
1159	0.09365	4	0.0431006
1160	0.09365	4	0.0431006
1161	0.09365	4	0.0431006
1162	0.09365	4	0.0431006
1163	0.09365	4	0.0431006
1164	0.09365	4	0.0431006
1165	0.09365	4	0.0431006
1166	0.09365	4	0.0431006
1167	0.09365	4	0.0431006
1168	0.09365	4	0.0431006
1169	0.09365	4	0.0431006
1170	0.09365	4	0.0431006
1171	0.09365	4	0.0431006
1172	0.09365	4	0.0431006
1173	0.09365	4	0.0431006
1174	0.09365	4	0.0431006
1175	0.09365	4	0.0431006
1176	0.09365	4	0.0431006
1177	0.09365	4	0.0431006
1178	0.09365	4	0.0431006
1179	0.09365	4	0.0431006
1180	0.09365	4	0.0431006
1181	0.09365	4	0.0431006
1182	0.09365	4	0.0431006
1183	0.09365	4	0.0431006
1184	0.09365	4	0.0431006
1185	0.09365	4	0.0431006
1186	0.09365	4	0.0431006
1187	0.09365	4	0.0431006
1188	0.09365	4	0.0431006
1189	0.09365	4	0.0431006
1190	0.09365	4	0.0431006
1191	0.09365	4	0.0431006
1192	0.09365	4	0.0431006
1193	0.09365	4	0.0431006
1194	0.09365	4	0.0431006
1195	0.09365	4	0.0431006
1196	0.09365	4	0.0431006
1197	0.09365	4	0.0431006
1198	0.09365	4	0.0431006
1199	0.09365	4	0.0431006
1200	0.09365	4	0.0431006
1201	0.09365	4	0.0431006
1202	0.09365	4	0.0431006
1203	0.09365	4	0.0431006
1204	0.09365	4	0.0431006
1205	0.09365	4	0.0431006
1206	0.09365	4	0.0431006
1207	0.09365	4	0.0431006
1208	0.09365	4	0.0431006
1209	0.09365	4	0.0431006
1210	0.09365	4	0.0431006
1211	0.09365	4	0.0431006
1212	0.09365	4	0.0431006
1213	0.09365	4	0.0431006
1214	0.09365	4	0.0431006
1215	0.09365	4	0.0431006
1216	0.09365	4	0.0431006
1217	0.09365	4	0.0431006
1218	0.09365	4	0.0431006
1219	0.09365	4	0.0431006
1220	0.09365	4	0.0431006
1221	0.09365	4	0.0431006
1222	0.09365	4	0.0431006
1223	0.09365	4	0.0431006
1224	0.09365	4	0.0431006
1225	0.09365	4	0.0431006
1226	0.09365	4	0.0431006
1227	0.09365	4	0.0431006
1228	0.09365	4	0.0431006
1229	0.09365	4	0.0431006
1230	0.09365	4	0.0431006
1231	0.09365	4	0.0431006
1232	0.09365	4	0.0431006
1233	0.09365	4	0.0431006
1234	0.09365	4	0.0431006
1235	0.09365	4	0.0431006
1236	0.09365	4	0.0431006
1237	0.09365	4	0.0431006
1238	0.09365	4	0.0431006
1239	0.09365	4	0.0431006
1240	0.09365	4	0.0431006
1241	0.09365	4	0.0431006
1242	0.09365	4	0.0431006
1243	0.09365	4	0.0431006
1244	0.09365	4	0.0431006
1245	0.09365	4	0.0431006
1246	0.09365	4	0.0431006
1247	0.09365	4	0.0431006
1248	0.09365	4	0.0431006
1249	0.09365	4	0.0431006
1250	0.09365	4	0.0431006
1251	0.09365	4	0.0431006
1252	0.09365	4	0.0431006
1253	0.09365	4	0.0431006
1254	0.09365	4	0.0431006
1255	0.09365	4	0.0431006
1256	0.09365	4	0.0431006
1257	0.09365	4	0.0431006
1258	0.09365	4	0.0431006
1259	0.09365	4	0.0431006
1260	0.09365	4	0.0431006
1261	0.09365	4	0.0431006
1262	0.09365	4	0.0431006
1263	0.09365	4	0.0431006
1264	0.09365	4	0.0431006
1265	0.09365	4	0.0431006
1266	0.09365	4	0.0431006
1267	0.09365	4	0.0431006
1268	0.09365	4	0.0431006
1269	0.09365	4	0.0431006
1270	0.09365	4	0.0431006
1271	0.09365	4	0.0431006
1272	0.09365	4	0.0431006
1273	0.09365	4	0.0431006
1274	0.09365	4	0.0431006
1275	0.09365	4	0.0431006
1276	0.09365	4	0.0431006
1277	0.09365	4	0.0431006
1278	0.09365	4	0.0431006
1279	0.09365	4	0.0431006
1280	0.09365	4	0.0431006
1281	0.09365	4	0.0431006
1282	0.09365	4	0.0431006
1283	0.09365	4	0.0431006
1284	0.09365	4	0.0431006
1285	0.09365	4	0.0431006
1286	0.09365	4	0.0431006
1287	0.09365	4	0.0431006
1288	0.09365	4	0.0431006
1289	0.09365	4	0.0431006
1290	0.09365	4	0.0431006
1291	0.09365	4	0.0431006
1292	0.09365	4	0.0431006
1293	0.09365	4	0.0431006
1294	0.09365	4	0.0431006
1295	0.09365	4	0.0431006
1296	0.09365	4	0.0431006
1297	0.09365	4	0.0431006
1298	0.09365	4	0.0431006
1299	0.09365	4	0.0431006
1300	0.09365	4	0.0431006
1301	0.09365	4	0.0431006
1302	0.09365	4	0.0431006
1303	0.09365	4	0.0431006
1304	0.09365	4	0.0431006
1305	0.09365	4	0.0431006
1306	0.09365	4	0.0431006
1307	0.09365	4	0.0431006
1308	0.09365	4	0.0431006
1309	0.09365	4	0.0431006
1310	0.09365	4	0.0431006
1311	0.09365	4	0.0431006
1312	0.09365	4	0.0431006
1313	0.09365	4	0.0431006
1314	0.09365	4	0.0431006
1315	0.09365	4	0.0431006
1316	0.09365	4	0.0431006
1317	0.09365	4	0.0431006
1318	0.09365	4	0.0431006
1319	0.09365	4	0.0431006
1320	0.09365	4	0.0431006
1321	0.09365	4	0.0431006
1322	0.09365	4	0.0431006
1323	0.09365	4	0.0431006
1324	0.09365	4	0.0431006
1325	0.09365	4	0.0431006
1326	0.09365	4	0.0431006
1327	0.09365	4	0.0431006
1328	0.09365	4	0.0431006
1329	0.09365	4	0.0431006
1330	0.09365	4	0.0431006
1331	0.09365	4	0.0431006
1332	0.09365	4	0.0431006
1333	0.09365	4	0.0431006
1334	0.09365	4	0.0431006
1335	0.09365	4	0.0431006
1336	0.09365	4	0.0431006
1337	0.09365	4	0.0431006
1338	0.09365	4	0.0431006
1339	0.09365	4	0.0431006
1340	0.09365	4	0.0431006
1341	0.09365	4	0.0431006
1342	0.09365	4	0.0431006
1343	0.09365	4	0.0431006
1344	0.09365	4	0.0431006
1345	0.09365	4	0.0431006
1346	0.09365	4	0.0431006
1347	0.09365	4	0.0431006
1348	0.09365	4	0.0431006
1349	0.09365	4	0.0431006
1350	0.09365	4	0.0431006
1351	0.09365	4	0.0431006
1352	0.09365	4	0.0431006
1353	0.09365	4	0.0431006
1354	0.09365	4	0.0431006
1355	0.09365	4	0.0431006
1356	0.09365	4	0.0431006
1357	0.09365	4	0.0431006
1358	0.09365	4	0.0431006
1359	0.09365	4	0.0431006
1360	0.09365	4	0.0431006
1361	0.09365	4	0.0431006
1362	0.09365	4	0.0431006
1363	0.09365	4	0.0431006
1364	0.09365	4	0.0431006
1365	0.09365	4	0.0431006
1366	0.09365	4	0.0431006
1367	0.09365	4	0.0431006
1368	0.09365	4	0.0431006
1369	0.09365	4	0.0431006
1370	0.09365	4	0.0431006
1371	0.09365	4	0.0431006
1372	0.09365	4	0.0431006
1373	0.09365	4	0.0431006
1374	0.09365	4	0.0431006
1375	0.09365	4	0.0431006
1376	0.09365	4	0.0431006
1377	0.09365	4	0.0431006
1378	0.09365	4	0.0431006
1379	0.09365	4	0.0431006
1380	0.09365	4	0.0431006
1381	0.09365	4	0.0431006
1382	0.09365	4	0.0431006
1383	0.09365	4	0.0431006
1384	0.09365	4	0.0431006
1385	0.09365	4	0.0431006
1386	0.09365	4	0.0431006
1387	0.09365	4	0.0431006
1388	0.09365	4	0.0431006
1389	0.09365	4	0.0431006
1390	0.09365	4	0.0431006
1391	0.09365	4	0.0431006
1392	0.09365	4	0.0431006
1393	0.09365	4	0.0431006
1394	0.09365	4	0.0431006
1395	0.09365	4	0.0431006
1396	0.09365	4	0.0431006
1397	0.09365	4	0.0431006
1398	0.09365	4	0.0431006
1399	0.09365	4	0.0431006
1400	0.09365	4	0.0431006
1401	0.09365	4	0.0431006
1402	0.09365	4	0.0431006
1403	0.09365	4	0.0431006
1404	0.09365	4	0.0431006
1405	0.09365	4	0.0431006
1406	0.09365	4	0.0431006
1407	0.09365	4	0.0431006
1408	0.09365	4	0.0431006
1409	0.09365	4	0.0431006
1410	0.09365	4	0.0431006
1411	0.09365	4	0.0431006
1412	0.09365	4	0.0431006
1413	0.09365	4	0.0431006
1414	0.09365	4	0.0431006
1415	0.09365	4	0.0431006
1416	0.09365	4	0.0431006
1417	0.09365	4	0.0431006
1418	0.09365	4	0.0431006
1419	0.09365	4	0.0431006
1420	0.09365	4	0.0431006
1421	0.09365	4	0.0431006
1422	0.09365	4	0.0431006
1423	0.09365	4	0.0431006
1424	0.09365	4	0.0431006
1425	0.09365	4	0.0431006
1426	0.09365	4	0.0431006
1427	0.09365	4	0.0431006
1428	0.09365	4	0.0431006
1429	0.09365	4	0.0431006
1430	0.09365	4	0.0431006
1431	0.09365	4	0.0431006
1432	0.09365	4	0.0431006
1433	0.09365	4	0.0431006
1434	0.09365	4	0.0431006
1435	0.09365	4	0.0431006
1436	0.09365	4	0.0431006
1437	0.09365	4	0.0431006
1438	0.09365	4	0.0431006
1439	0.09365	4	0.0431006
1440	0.09365	4	0.0431006
1441	0.09365	4	0.0431006
1442	0.09365	4	0.0431006
1443	0.09365	4	0.0431006
1444	0.09365	4	0.0431006
1445	0.09365	4	0.0431006
1446	0.09365	4	0.0431006
1447	0.09365	4	0.0431006
1448	0.09365	4	0.0431006
1449	0.09365	4	0.0431006
1450	0.09365	4	0.0431006
1451	0.09365	4	0.0431006
1452	0.09365	4	0.0431006
1453	0.09365	4	0.0431006
1454	0.09365	4	0.0431006
1455	0.09365	4	0.0431006
1456	0.09365	4	0.0431006
1457	0.09365	4	0.0431006
1458	0.09365	4	0.0431006
1459	0.09365	4	0.0431006
1460	0.09365	4	0.0431006
1461	0.09365	4	0.0431006
1462	0.09365	4	0.0431006
1463	0.09365	4	0.0431006
1464	0.09365	4	0.0431006
1465	0.09365	4	0.0431006
1466	0.09365	4	0.0431006
1467	0.09365	4	0.0431006
1468	0.09365	4	0.0431006
1469	0.09365	4	0.0431006
1470	0.09365	4	0.0431006
1471	0.09365	4	0.0431006
1472	0.09365	4	0.0431006
1473	0.09365	4	0.0431006
1474	0.09365	4	0.0431006
1475	0.09365	4	0.0431006
1476	0.09365	4	0.0431006
1477	0.09365	4	0.0431006
1478	0.09365	4	0.0431006
1479	0.09365	4	0.0431006
1480	0.09365	4	0.0431006
1481	0.09365	4	0.0431006
1482	0.09365	4	0.0431006
1483	0.09365	4	0.0431006
1484	0.09365	4	0.0431006
1485	0.09365	4	0.0431006
1486	0.09365	4	0.0431006
1487	0.09365	4	0.0431006
1488	0.09365	4	0.0431006
1489	0.09365	4	0.0431006
1490	0.09365	4	0.0431006
1491	0.09365	4	0.0431006
1492	0.09365	4	0.0431006
1493	0.09365	4	0.0431006
1494	0.09365	4	0.0431006
1495	0.09365	4	0.0431006
1496	0.09365	4	0.0431006
1497	0.09365	4	0.0431006
1498	0.09365	4	0.0431006
1499	0.09365	4	0.0431006
1500	0.09365	4	0.0431006
1501	0.09365	4	0.0431006
1502	0.09365	4	0.0431006
1503	0.09365	4	0.0431006
1504	0.09365	4	0.0431006
1505	0.09365	4	0.0431006
1506	0.09365	4	0.0431006
1507	0.09365	4	0.0431006
1508	0.09365	4	0.0431006
1509	0.09365	4	0.0431006
1510	0.09365	4	0.0431006
1511	0.09365	4	0.0431006
1512	0.09365	4	0.0431006
1513	0.09365	4	0.0431006
1514	0.09365	4	0.0431006
1515	0.09365	4	0.0431006
1516	0.09365	4	0.0431006
1517	0.09365	4	0.0431006
1518	0.09365	4	0.0431006
1519	0.09365	4	0.0431006
1520	0.09365	4	0.0431006
1521	0.09365	4	0.0431006
1522	0.09365	4	0.0431006
1523	0.09365	4	0.0431006
1524	0.09365	4	0.0431006
1525	0.09365	4	0.0431006
1526	0.09365	4	0.0431006
1527	0.09365	4	0.0431006
1528	0.09365	4	0.0431006
1529	0.09365	4	0.0431006
1530	0.09365	4	0.0431006
1531	0.09365	4	0.0431006
1532	0.09365	4	0.0431006
1533	0.09365	4	0.0431006
1534	0.09365	4	0.0431006
1535	0.09365	4	0.0431006
1536	0.09365	4	0.0431006
1537	0.09365	4	0.0431006
1538	0.09365	4	0.0431006
1539	0.09365	4	0.0431006
1540	0.09365	4	0.0431006
1541	0.09365	4	0.0431006
1542	0.09365	4	0.0431006
1543	0.09365	4	0.0431006
1544	0.09365	4	0.0431006
1545	0.09365	4	0.0431006
1546	0.09365	4	0.0431006
1547	0.09365	4	0.0431006
1548	0.09365	4	0.0431006
1549	0.09365	4	0.0431006
1550	0.09365	4	0.0431006
1551	0.09365	4	0.0431006
1552	0.09365	4	0.0431006
1553	0.09365	4	0.0431006
1554	0.09365	4	0.0431006
1555	0.09365	4	0.0431006
1556	0.09365	4	0.0431006
1557	0.09365	4	0.0431006
1558	0.09365	4	0.0431006
1559	0.09365	4	0.0431006
1560	0.09365	4	0.0431006
1561	0.09365	4	0.0431006
1562	0.09365	4	0.0431006
1563	0.09365	4	0.0431006
1564	0.09365	4	0.0431006
1565	0.09365	4	0.0431006
1566	0.09365	4	0.0431006
1567	0.09365	4	0.0431006
1568	0.09365	4	0.0431006
1569	0.09365	4	0.0431006
1570	0.09365	4	0.0431006
1571	0.09365	4	0.0431006
1572	0.09365	4	0.0431006
1573	0.09365	4	0.0431006
1574	0.09365	4	0.0431006
1575	0.09365	4	0.0431006
1576	0.09365	4	0.0431006
1577	0.09365	4	0.0431006
1578	0.09365	4	0.0431006
1579	0.09365	4	0.0431006
1580	0.09365	4	0.0431006
1581	0.09365	4	0.0431006
1582	0.09365	4	0.0431006
1583	0.09365	4	0.0431006
1584	0.09365	4	0.0431006
1585	0.09365	4	0.0431006
1586	0.09365	4	0.0431006
1587	0.09365	4	0.0431006
1588	0.09365	4	0.0431006
1589	0.09365	4	0.0431006
1590	0.09365	4	0.0431006
1591	0.09365	4	0.0431006
1592	0.09365	4	0.0431006
1593	0.09365	4	0.0431006
1594	0.09365	4	0.0431006
1595	0.09365	4	0.0431006
1596	0.09365	4	0.0431006
1597	0.09365	4	0.0431006
1598	0.09365	4	0.0431006
1599	0.09365	4	0.0431006
1600	0.09365	4	0.0431006
1601	0.09365	4	0.0431006
1602	0.09365	4	0.0431006
1603	0.09365	4	0.0431006
1604	0.09365	4	0.0431006
1605	0.09365	4	0.0431006
1606	0.09365	4	0.0431006
1607	0.09365	4	0.0431006
1608	0.09365	4	0.0431006
1609	0.09365	4	0.0431006
1610	0.09365	4	0.0431006
1611	0.09365	4	0.0431006
1612	0.09365	4	0.0431006
1613	0.09365	4	0.0431006
1614	0.09365	4	0.0431006
1615	0.09365	4	0.0431006
1616	0.09365	4	0.0431006
1617	0.09365	4	0.0431006
1618	0.09365	4	0.0431006
1619	0.09365	4	0.0431006
1620	0.09365	4	0.0431006
1621	0.09365	4	0.0431006
1622	0.09365	4	0.0431006
1623	0.09365	4	0.0431006
1624	0.09365	4	0.0431006
1625	0.09365	4	0.0431006
1626	0.09365	4	0.0431006
1627	0.09365	4	0.0431006
1628	0.09365	4	0.0431006
1629	0.09365	4	0.0431006
1630	0.09365	4	0.0431006
1631	0.09365	4	0.0431006
1632	0.09365	4	0.0431006
1633	0.09365	4	0.0431006
1634	0.09365	4	0.0431006
1635	0.09365	4	0.0431006
1636	0.09365	4	0.0431006
1637	0.09365	4	0.0431006
1638	0.09365	4	0.0431006
1639	0.09365	4	0.0431006
1640	0.09365	4	0.0431006
1641	0.09365	4	0.0431006
1642	0.09365	4	0.0431006
1643	0.09365	4	0.0431006
1644	0.09365	4	0.0431006
1645	0.09365	4	0.0431006
1646	0.09365	4	0.0431006
1647	0.09365	4	0.0431006
1648	0.09365	4	0.0431006
1649	0.09365	4	0.0431006
1650	0.09365	4	0.0431006
1651	0.09365	4	0.0431006
1652	0.09365	4	0.0431006
1653	0.09365	4	0.0431006
1654	0.09365	4	0.0431006
1655	0.09365	4	0.0431006
1656	0.09365	4	0.0431006
1657	0.09365	4	0.0431006
1658	0.09365	4	0.0431006
1659	0.09365	4	0.0431006
1660	0.09365	4	0.0431006
1661	0.09365	4	0.0431006
1662	0.09365	4	0.0431006
1663	0.09365	4	0.0431006
1664	0.09365	4	0.0431006
1665	0.09365	4	0.0431006
1666	0.09365	4	0.0431006
1667	0.09365	4	0.0431006
1668	0.09365	4	0.0431006
1669	0.09365	4	0.0431006
1670	0.09365	4	0.0431006
1671	0.09365	4	0.0431006
1672	0.09365	4	0.0431006
1673	0.09365	4	0.0431006
1674	0.09365	4	0.0431006
1675	0.09365	4	0.0431006
1676	0.09365	4	0.0431006
1677	0.09365	4	0.0431006
1678	0.09365	4	0.0431006
1679	0.09365	4	0.0431006
1680	0.09365	4	0.0431006
1681	0.09365	4	0.0431006
1682	0.09365	4	0.0431006
1683	0.09365	4	0.0431006
1684	0.09365	4	0.0431006
1685	0.09365	4	0.0431006
1686	0.09365	4	0.0431006
1687	0.09365	4	0.0431006
1688	0.09365	4	0.0431006
1689	0.09365	4	0.0431006
1690	0.09365	4	0.0431006
1691	0.09365	4	0.0431006
1692	0.09365	4	0.0431006
1693	0.09365	4	0.0431006
1694	0.09365	4	0.0431006
1695	0.09365	4	0.0431006
1696	0.09365	4	0.0431006
1697	0.09365	4	0.0431006
1698	0.09365	4	0.0431006
1699	0.09365	4	0.0431006
1700	0.09365	4	0.0431006
1701	0.09365	4	0.0431006
1702	0.09365	4	0.0431006
1703	0.09365	4	0.0431006
1704	0.09365	4	0.0431006
1705	0.09365	4	0.0431006
1706	0.09365	4	0.0431006
1707	0.09365	4	0.0431006
1708	0.09365	4	0.0431006
1709	0.09365	4	0.0431006
1710	0.09365	4	0.0431006
1711	0.09365	4	0.0431006
1712	0.09365	4	0.0431006
1713	0.09365	4	0.0431006
1714	0.09365	4	0.0431006
1715	0.09365	4	0.0431006
1716	0.09365	4	0.0431006
1717	0.09365	4	0.0431006
1718	0.09365	4	0.0431006
1719	0.09365	4	0.0431006
1720	0.09365	4	0.0431006
1721	0.09365	4	0.0431006
1722	0.09365	4	0.0431006
1723	0.09365	4	0.0431006
1724	0.09365	4	0.0431006
1725	0.09365	4	0.0431006
1726	0.09365	4	0.0431006
1727	0.09365	4	0.0431006
1728	0.09365	4	0.0431006
1729	0.09365	4	0.0431006
1730	0.09365	4	0.0431006
1731	0.09365	4	0.0431006
1732	0.09365	4	0.0431006
1733	0.09365	4	0.0431006
1734	0.09365	4	0.0431006
1735	0.09365	4	0.0431006
1736	0.09365	4	0.0431006
1737	0.09365	4	0.0431006
1738	0.09365	4	0.0431006
1739	0.09365	4	0.0431006
1740	0.09365	4	0.0431006
1741	0.09365	4	0.0431006
1742	0.09365	4	0.0431006
1743	0.09365	4	0.0431006
1744	0.09365	4	0.0431006
1745	0.09365	4	0.0431006
1746	0.09365	4	0.0431006
1747	0.09365	4	0.0431006
1748	0.09365	4	0.0431006
1749	0.09365	4	0.0431006
1750	0.09365	4	0.0431006
1751	0.09365	4	0.0431006
1752	0.09365	4	0.0431006
1753	0.09365	4	0.0431006
1754	0.09365	4	0.0431006
1755	0.09365	4	0.0431006
1756	0.09365	4	0.0431006
1757	0.09365	4	0.0431006
1758	0.09365	4	0.0431006
1759	0.09365	4	0.0431006
1760	0.09365	4	0.0431006
1761	0.09365	4	0.0431006
1762	0.09365	4	0.0431006
1763	0.09365	4	0.0431006
1764	0.09365	4	0.0431006
1765	0.09365	4	0.0431006
1766	0.09365	4	0.0431006
1767	0.09365	4	0.0431006
1768	0.09365	4	0.0431006
1769	0.09365	4	0.0431006
1770	0.09365	4	0.0431006
1771	0.09365	4	0.0431006
1772	0.09365	4	0.0431006
1773	0.09365	4	0.0431006
1774	0.09365	4	0.0431006
1775	0.09365	4	0.0431006
1776	0.09365	4	0.0431006
1777	0.09365	4	0.0431006
1778	0.09365	4	0.0431006
1779	0.09365	4	0.0431006
1780	0.09365	4	0.0431006
1781	0.09365	4	0.0431006
1782	0.09365	4	0.0431006
1783	0.09365	4	0.0431006
1784	0.09365	4	0.0431006
1785	0.09365	4	0.0431006
1786	0.09365	4	0.0431006
1787	0.09365	4	0.0431006
1788	0.09365	4	0.0431006
1789	0.09365	4	0.0431006
1790	0.09365	4	0.0431006
1791	0.09365	4	0.0431006
1792	0.09365	4	0.0431006
1793	0.09365	4	0.0431006
1794	0.09365	4	0.0431006
1795	0.09365	4	0.0431006
1796	0.09365	4	0.0431006
1797	0.09365	4	0.0431006
1798	0.09365	4	0.0431006
1799	0.09365	4	0.0431006
1800	0.09365	4	0.0431006
1801	0.09365	4	0.0431006
1802	0.09365	4	0.0431006
1803	0.09365	4	0.0431006
1804	0.09365	4	0.0431006
1805	0.09365	4	0.0431006
1806	0.09365	4	0.0431006
1807	0.09365	4	0.0431006
1808	0.09365	4	0.0431006
1809	0.09365	4	0.0431006
1810	0.09365	4	0.0431006
1811	0.09365	4	0.0431006
1812	0.09365	4	0.0431006
1813	0.09365	4	0.0431006
1814	0.09365	4	0.0431006
1815	0.09365	4	0.0431006
1816	0.09365	4	0.0431006
1817	0.09365	4	0.0431006
1818	0.09365	4	0.0431006
1819	0.09365	4	0.0431006
1820	0.09365	4	0.0431006
1821	0.09365	4	0.0431006
1822	0.09365	4	0.0431006
1823	0.09365	4	0.0431006
1824	0.09365	4	0.0431006
1825	0.09365	4	0.0431006
1826	0.09365	4	0.0431006
1827	0.09365	4	0.0431006
1828	0.09365	4	0.0431006
1829	0.09365	4	0.0431006
1830	0.09365	4	0.0431006
1831	0.09365	4	0.0431006
1832	0.09365	4	0.0431006
1833	0.09365	4	0.0431006
1834	0.09365	4	0.0431006
1835	0.09365	4	0.0431006
1836	0.09365	4	0.0431006
1837	0.09365	4	0.0431006
1838	0.09365	4	0.0431006
1839	0.09365	4	0.0431006
1840	0.09365	4	0.0431006
1841	0.09365	4	0.0431006
1842	0.09365	4	0.0431006
1843	0.09365	4	0.0431006
1844	0.09365	4	0.0431006
1845	0.09365	4	0.0431006
1846	0.09365	4	0.0431006
1847	0.09365	4	0.0431006
1848	0.09365	4	0.0431006
1849	0.09365	4	0.0431006
1850	0.09365	4	0.0431006
1851	0.09365	4	0.0431006
1852	0.09365	4	0.0431006
1853	0.09365	4	0.0431006
1854	0.09365	4	0.0431006
1855	0.09365	4	0.0431006
1856	0.09365	4	0.0431006
1857	0.09365	4	0.0431006
1858	0.09365	4	0.0431006
1859	0.09365	4	0.0431006
1860	0.09365	4	0.0431006
1861	0.09365	4	0.0431006
1862	0.09365	4	0.0431006
1863	0.09365	4	0.0431006
1864	0.09365	4	0.0431006
1865	0.09365	4	0.0431006
1866	0.09365	4	0.0431006
1867	0.09365	4	0.0431006
1868	0.09365	4	0.0431006
1869	0.09365	4	0.0431006
1870	0.09365	4	0.0431006
1871	0.09365	4	0.0431006
1872	0.09365	4	0.0431006
1873	0.09365	4	0.0431006
1874	0.09365	4	0.0431006
1875	0.09365	4	0.0431006
1876	0.09365	4	0.0431006
1877	0.09365	4	0.0431006
1878	0.09365	4	0.0431006
1879	0.09365	4	0.0431006
1880	0.09365	4	0.0431006
1881	0.09365	4	0.0431006
1882	0.09365	4	0.0431006
1883	0.09365	4	0.0431006
1884	0.09365	4	0.0431006
1885	0.09365	4	0.0431006
1886	0.09365	4	0.0431006
1887	0.09365	4	0.0431006
1888	0.09365	4	0.0431006
1889	0.09365	4	0.0431006
1890	0.09365	4	0.0431006
1891	0.09365	4	0.0431006
1892	0.09365	4	0.0431006
1893	0.09365	4	0.0431006
1894	0.09365	4	0.0431006
1895	0.09365	4	0.0431006
1896	0.09365	4	0.0431006
1897	0.09365	4	0.0431006
1898	0.09365	4	0.0431006
1899	0.09365	4	0.0431006
1900	0.09365	4	0.0431006
1901	0.09365	4	0.0431006
1902	0.09365	4	0.0431006
1903	0.09365	4	0.0431006
1904	0.09365	4	0.0431006
1905	0.09365	4	0.0431006
1906	0.09365	4	0.0431006
1907	0.09365	4	0.0431006
1908	0.09365	4	0.0431006
1909	0.09365	4	0.0431006
1910	0.09365	4	0.0431006
1911	0.09365	4	0.0431006
1912	0.09365	4	0.0431006
1913	0.09365	4	0.0431006
1914	0.09365	4	0.0431006
1915	0.09365	4	0.0431006
1916	0.09365	4	0.0431006
1917	0.09365	4	0.0431006
1918	0.09365	4	0.0431006
1919	0.09365	4	0.0431006
1920	0.09365	4	0.0431006
1921	0.09365	4	0.0431006
1922	0.09365	4	0.0431006
1923	0.09365	4	0.0431006
1924	0.09365	4	0.0431006
1925	0.09365	4	0.0431006
1926	0.09365	4	0.0431006
1927	0.09365	4	0.0431006
1928	0.09365	4	0.0431006
1929	0.09365	4	0.0431006
1930	0.09365	4	0.0431006
1931	0.09365	4	0.0431006
1932	0.09365	4	0.0431006
1933	0.09365	4	0.0431006
1934	0.09365	4	0.0431006
1935	0.09365	4	0.0431006
1936	0.09365	4	0.0431006
1937	0.09365	4	0.0431006
1938	0.09365	4	0.0431006
1939	0.09365	4	0.0431006
1940	0.09365	4	0.0431006
1941	0.09365	4	0.0431006
1942	0.09365	4	0.0431006
1943	0.09365	4	0.0431006
1944	0.09365	4	0.0431006
1945	0.09365	4	0.0431006
1946	0.09365	4	0.0431006
1947	0.09365	4	0.0431006
1948	0.09365	4	0.0431006
1949	0.09365	4	0.0431006
1950	0.09365	4	0.0431006
1951	0.09365	4	0.0431006
1952	0.09365	4	0.0431006
1953	0.09365	4	0.0431006
1954	0.09365	4	0.0431006
1955	0.09365	4	0.0431006
1956	0.09365	4	0.0431006
1957	0.09365	4	0.0431006
1958	0.09365	4	0.0431006
1959	0.09365	4	0.0431006
1960	0.09365	4	0.0431006
1961	0.09365	4	0.0431006
1962	0.09365	4	0.0431006
1963	0.09365	4	0.0431006
1964	0.09365	4	0.0431006
1965	0.09365	4	0.0431006
1966	0.09365	4	0.0431006
1967	0.09365	4	0.0431006
1968	0.09365	4	0.0431006
1969	0.09365	4	0.0431006
1970	0.09365	4	0.0431006
1971	0.09365	4	0.0431006
1972	0.09365	4	0.0431006
1973	0.09365	4	0.0431006
1974	0.09365	4	0.0431006
1975	0.09365	4	0.0431006
1976	0.09365	4	0.0431006
1977	0.09365	4	0.0431006
1978	0.09365	4	0.0431006
1979	0.09365	4	0.0431006
1980	0.09365	4	0.0431006
1981	0.09365	4	0.0431006
1982	0.09365	4	0.0431006
1983	0.09365	4	0.0431006
1984	0.09365	4	0.0431006
1985	0.09365	4	0.0431006
1986	0.09365	4	0.0431006
1987	0.09365	4	0.0431006
1988	0.09365	4	0.0431006
1989	0.09365	4	0.0431006
1990	0.09365	4	0.0431006
1991	0.09365	4	0.0431006
1992	0.09365	4	0.0431006
1993	0.09365	4	0.0431006
1994	0.09365	4	0.0431006
1995	0.09365	4	0.0431006
1996	0.09365	4	0.0431006
1997	0.09365	4	0.0431006
1998	0.09365	4	0.0431006
1999	0.09365	4	0.0431006
2000	0.09365	4	0.0431006
[truncated: 3,001 more rows]
