# Supplementary material for: Aspiration-driven co-evolution of cooperation with individual behavioral diversity
Source: PLoS One. 2023 Sep 15;18(9):e0291134. doi: 10.1371/journal.pone.0291134 (PMC10503719; doi:10.1371/journal.pone.0291134)
Supplement: S1 Data — (ZIP) [file pone.0291134.s001.zip › M1/v2-L=200/data/aspiration_time,b=1.54_frequency.txt]

1	0.5	0.5	0
2	0.663012	0.682412	0.467571
3	0.73858	0.807338	0.527694
4	0.758489	0.899275	0.573399
5	0.746973	0.972477	0.594178
6	0.716199	1.02976	0.595465
7	0.675631	1.08906	0.582376
8	0.632066	1.14998	0.557926
9	0.588278	1.21533	0.526469
10	0.54587	1.29527	0.493451
11	0.505975	1.35427	0.459538
12	0.468977	1.4221	0.426828
13	0.435062	1.50172	0.395114
14	0.404038	1.58757	0.36526
15	0.375743	1.65998	0.337252
16	0.349732	1.74472	0.311096
17	0.325653	1.84512	0.287331
18	0.304402	1.94171	0.2659
19	0.284808	2.06739	0.245966
20	0.266863	2.14988	0.227453
21	0.250692	2.22208	0.21087
22	0.236005	2.32322	0.195418
23	0.222845	2.37326	0.181531
24	0.210589	2.46543	0.169024
25	0.199541	2.56289	0.157017
26	0.18957	2.58721	0.146864
27	0.180689	2.59284	0.137911
28	0.172372	2.66488	0.129911
29	0.164688	2.7803	0.1229
30	0.157706	2.87157	0.115048
31	0.151292	2.93006	0.108332
32	0.14541	3.03575	0.102139
33	0.140211	3.10828	0.0969222
34	0.135328	3.19706	0.0923272
35	0.130894	3.33674	0.0882577
36	0.126822	3.35918	0.0839986
37	0.123065	3.41908	0.079991
38	0.119656	3.43496	0.0765853
39	0.116566	3.49264	0.0734847
40	0.113734	3.56423	0.0704989
41	0.111076	3.65611	0.0678369
42	0.108706	3.66195	0.0656399
43	0.10652	3.68295	0.0631729
44	0.104563	3.69039	0.0608263
45	0.102831	3.6862	0.0586654
46	0.101236	3.70835	0.0567784
47	0.0998377	3.72458	0.0550697
48	0.0985078	3.77102	0.0538084
49	0.0973414	3.77315	0.0525077
50	0.0963145	3.74829	0.0513036
51	0.0954041	3.74624	0.0502202
52	0.0945588	3.77036	0.0491601
53	0.0937971	3.80335	0.0484568
54	0.0931146	3.82838	0.0476514
55	0.0924669	3.84869	0.0469409
56	0.0918783	3.8299	0.0462858
57	0.0913368	3.85813	0.0457791
58	0.0908298	3.88367	0.0452485
59	0.0903899	3.90348	0.0447605
60	0.0899769	3.92808	0.0444412
61	0.0896091	3.94044	0.0440209
62	0.0892708	3.93657	0.043626
63	0.0889457	3.94719	0.0432698
64	0.0886691	3.92706	0.0428353
65	0.0884358	3.93814	0.0425654
66	0.0882011	3.94165	0.042286
67	0.0879891	3.96285	0.0421166
68	0.0877998	3.96686	0.0418776
69	0.0876417	3.93919	0.0416507
70	0.0875287	3.93136	0.041433
71	0.0874202	3.92732	0.0412734
72	0.0872896	3.9237	0.0410865
73	0.0871853	3.95052	0.0410536
74	0.0870855	3.95211	0.0409336
75	0.086996	3.95425	0.0408175
76	0.086914	3.95629	0.0407102
77	0.0868575	3.95151	0.0406112
78	0.0867877	3.95284	0.0405246
79	0.0867312	3.95422	0.0404509
80	0.0866771	3.96294	0.040391
81	0.086631	3.96415	0.0403299
82	0.0865882	3.96406	0.0402877
83	0.086561	3.9407	0.0402431
84	0.0865475	3.95345	0.0401753
85	0.0865121	3.94933	0.0402877
86	0.0864982	3.94936	0.0402732
87	0.0865006	3.92347	0.0401926
88	0.0864943	3.93229	0.0400798
89	0.0864881	3.93917	0.040089
90	0.0864965	3.94866	0.0400821
91	0.0865188	3.92657	0.0399769
92	0.0865674	3.90977	0.0400339
93	0.0865842	3.91908	0.0401338
94	0.0865967	3.93081	0.0402011
95	0.0865623	3.97471	0.0403334
96	0.0865186	3.97774	0.0402532
97	0.0864865	3.9783	0.040214
98	0.0864578	3.98234	0.0402366
99	0.086413	3.98966	0.0402043
100	0.0863821	3.98977	0.0401718
101	0.0863597	3.99785	0.0401535
102	0.0863286	3.99814	0.0401188
103	0.086306	3.99823	0.0400947
104	0.0862835	3.99832	0.0400709
105	0.0862533	3.99858	0.0400373
106	0.0862342	3.99865	0.0400171
107	0.0862127	3.99877	0.039994
108	0.0862003	3.99896	0.0399792
109	0.0861809	3.99904	0.0399587
110	0.0861758	3.99917	0.039952
111	0.0861647	3.99924	0.0399399
112	0.0861566	3.99933	0.0399306
113	0.0861442	3.9994	0.0399172
114	0.0861335	3.99946	0.0399056
115	0.0861253	3.99948	0.0398972
116	0.0861211	3.99954	0.0398921
117	0.0861133	3.99961	0.0398835
118	0.0861064	3.99965	0.039876
119	0.0860991	3.99969	0.0398682
120	0.0860941	3.99971	0.0398629
121	0.0860895	3.99973	0.039858
122	0.0860846	3.99977	0.0398525
123	0.0860803	3.9998	0.0398479
124	0.0860767	3.99981	0.0398441
125	0.0860733	3.99983	0.0398404
126	0.0860719	3.99985	0.0398388
127	0.0860702	3.99986	0.0398369
128	0.0860685	3.99989	0.0398349
129	0.0860667	3.99989	0.039833
130	0.0860651	3.9999	0.0398313
131	0.0860632	3.99991	0.0398292
132	0.0860617	3.99992	0.0398277
133	0.0860608	3.99993	0.0398266
134	0.0860594	3.99993	0.0398251
135	0.0860583	3.99994	0.0398239
136	0.0860574	3.99994	0.039823
137	0.0860566	3.99995	0.0398221
138	0.086056	3.99995	0.0398215
139	0.0860556	3.99996	0.039821
140	0.0860552	3.99996	0.0398205
141	0.0860545	3.99997	0.0398198
142	0.0860541	3.99997	0.0398194
143	0.0860537	3.99997	0.0398189
144	0.0860532	3.99997	0.0398184
145	0.0860529	3.99998	0.0398181
146	0.0860527	3.99998	0.0398178
147	0.0860524	3.99998	0.0398175
148	0.0860522	3.99998	0.0398172
149	0.086052	3.99998	0.039817
150	0.0860518	3.99999	0.0398168
151	0.0860517	3.99999	0.0398167
152	0.0860515	3.99999	0.0398165
153	0.0860514	3.99999	0.0398163
154	0.0860512	3.99999	0.0398162
155	0.0860511	3.99999	0.039816
156	0.086051	3.99999	0.0398159
157	0.0860509	3.99999	0.0398158
158	0.0860508	3.99999	0.0398157
159	0.0860507	3.99999	0.0398156
160	0.0860506	4	0.0398155
161	0.0860506	4	0.0398155
162	0.0860505	4	0.0398154
163	0.0860505	4	0.0398154
164	0.0860504	4	0.0398153
165	0.0860504	4	0.0398153
166	0.0860503	4	0.0398152
167	0.0860503	4	0.0398152
168	0.0860503	4	0.0398152
169	0.0860503	4	0.0398151
170	0.0860502	4	0.0398151
171	0.0860502	4	0.0398151
172	0.0860502	4	0.0398151
173	0.0860502	4	0.039815
174	0.0860502	4	0.039815
175	0.0860502	4	0.039815
176	0.0860501	4	0.039815
177	0.0860501	4	0.039815
178	0.0860501	4	0.039815
179	0.0860501	4	0.039815
180	0.0860501	4	0.0398149
181	0.0860501	4	0.0398149
182	0.0860501	4	0.0398149
183	0.0860501	4	0.0398149
184	0.0860501	4	0.0398149
185	0.0860501	4	0.0398149
186	0.08605	4	0.0398149
187	0.08605	4	0.0398149
188	0.08605	4	0.0398149
189	0.08605	4	0.0398149
190	0.08605	4	0.0398149
191	0.08605	4	0.0398149
192	0.08605	4	0.0398149
193	0.08605	4	0.0398149
194	0.08605	4	0.0398149
195	0.08605	4	0.0398149
196	0.08605	4	0.0398149
197	0.08605	4	0.0398149
198	0.08605	4	0.0398149
199	0.08605	4	0.0398149
200	0.08605	4	0.0398149
201	0.08605	4	0.0398148
202	0.08605	4	0.0398148
203	0.08605	4	0.0398148
204	0.08605	4	0.0398148
205	0.08605	4	0.0398148
206	0.08605	4	0.0398148
207	0.08605	4	0.0398148
208	0.08605	4	0.0398148
209	0.08605	4	0.0398148
210	0.08605	4	0.0398148
211	0.08605	4	0.0398148
212	0.08605	4	0.0398148
213	0.08605	4	0.0398148
214	0.08605	4	0.0398148
215	0.08605	4	0.0398148
216	0.08605	4	0.0398148
217	0.08605	4	0.0398148
218	0.08605	4	0.0398148
219	0.08605	4	0.0398148
220	0.08605	4	0.0398148
221	0.08605	4	0.0398148
222	0.08605	4	0.0398148
223	0.08605	4	0.0398148
224	0.08605	4	0.0398148
225	0.08605	4	0.0398148
226	0.08605	4	0.0398148
227	0.08605	4	0.0398148
228	0.08605	4	0.0398148
229	0.08605	4	0.0398148
230	0.08605	4	0.0398148
231	0.08605	4	0.0398148
232	0.08605	4	0.0398148
233	0.08605	4	0.0398148
234	0.08605	4	0.0398148
235	0.08605	4	0.0398148
236	0.08605	4	0.0398148
237	0.08605	4	0.0398148
238	0.08605	4	0.0398148
239	0.08605	4	0.0398148
240	0.08605	4	0.0398148
241	0.08605	4	0.0398148
242	0.08605	4	0.0398148
243	0.08605	4	0.0398148
244	0.08605	4	0.0398148
245	0.08605	4	0.0398148
246	0.08605	4	0.0398148
247	0.08605	4	0.0398148
248	0.08605	4	0.0398148
249	0.08605	4	0.0398148
250	0.08605	4	0.0398148
251	0.08605	4	0.0398148
252	0.08605	4	0.0398148
253	0.08605	4	0.0398148
254	0.08605	4	0.0398148
255	0.08605	4	0.0398148
256	0.08605	4	0.0398148
257	0.08605	4	0.0398148
258	0.08605	4	0.0398148
259	0.08605	4	0.0398148
260	0.08605	4	0.0398148
261	0.08605	4	0.0398148
262	0.08605	4	0.0398148
263	0.08605	4	0.0398148
264	0.08605	4	0.0398148
265	0.08605	4	0.0398148
266	0.08605	4	0.0398148
267	0.08605	4	0.0398148
268	0.08605	4	0.0398148
269	0.08605	4	0.0398148
270	0.08605	4	0.0398148
271	0.08605	4	0.0398148
272	0.08605	4	0.0398148
273	0.08605	4	0.0398148
274	0.08605	4	0.0398148
275	0.08605	4	0.0398148
276	0.08605	4	0.0398148
277	0.08605	4	0.0398148
278	0.08605	4	0.0398148
279	0.08605	4	0.0398148
280	0.08605	4	0.0398148
281	0.08605	4	0.0398148
282	0.08605	4	0.0398148
283	0.08605	4	0.0398148
284	0.08605	4	0.0398148
285	0.08605	4	0.0398148
286	0.08605	4	0.0398148
287	0.08605	4	0.0398148
288	0.08605	4	0.0398148
289	0.08605	4	0.0398148
290	0.08605	4	0.0398148
291	0.08605	4	0.0398148
292	0.08605	4	0.0398148
293	0.08605	4	0.0398148
294	0.08605	4	0.0398148
295	0.08605	4	0.0398148
296	0.08605	4	0.0398148
297	0.08605	4	0.0398148
298	0.08605	4	0.0398148
299	0.08605	4	0.0398148
300	0.08605	4	0.0398148
301	0.08605	4	0.0398148
302	0.08605	4	0.0398148
303	0.08605	4	0.0398148
304	0.08605	4	0.0398148
305	0.08605	4	0.0398148
306	0.08605	4	0.0398148
307	0.08605	4	0.0398148
308	0.08605	4	0.0398148
309	0.08605	4	0.0398148
310	0.08605	4	0.0398148
311	0.08605	4	0.0398148
312	0.08605	4	0.0398148
313	0.08605	4	0.0398148
314	0.08605	4	0.0398148
315	0.08605	4	0.0398148
316	0.08605	4	0.0398148
317	0.08605	4	0.0398148
318	0.08605	4	0.0398148
319	0.08605	4	0.0398148
320	0.08605	4	0.0398148
321	0.08605	4	0.0398148
322	0.08605	4	0.0398148
323	0.08605	4	0.0398148
324	0.08605	4	0.0398148
325	0.08605	4	0.0398148
326	0.08605	4	0.0398148
327	0.08605	4	0.0398148
328	0.08605	4	0.0398148
329	0.08605	4	0.0398148
330	0.08605	4	0.0398148
331	0.08605	4	0.0398148
332	0.08605	4	0.0398148
333	0.08605	4	0.0398148
334	0.08605	4	0.0398148
335	0.08605	4	0.0398148
336	0.08605	4	0.0398148
337	0.08605	4	0.0398148
338	0.08605	4	0.0398148
339	0.08605	4	0.0398148
340	0.08605	4	0.0398148
341	0.08605	4	0.0398148
342	0.08605	4	0.0398148
343	0.08605	4	0.0398148
344	0.08605	4	0.0398148
345	0.08605	4	0.0398148
346	0.08605	4	0.0398148
347	0.08605	4	0.0398148
348	0.08605	4	0.0398148
349	0.08605	4	0.0398148
350	0.08605	4	0.0398148
351	0.08605	4	0.0398148
352	0.08605	4	0.0398148
353	0.08605	4	0.0398148
354	0.08605	4	0.0398148
355	0.08605	4	0.0398148
356	0.08605	4	0.0398148
357	0.08605	4	0.0398148
358	0.08605	4	0.0398148
359	0.08605	4	0.0398148
360	0.08605	4	0.0398148
361	0.08605	4	0.0398148
362	0.08605	4	0.0398148
363	0.08605	4	0.0398148
364	0.08605	4	0.0398148
365	0.08605	4	0.0398148
366	0.08605	4	0.0398148
367	0.08605	4	0.0398148
368	0.08605	4	0.0398148
369	0.08605	4	0.0398148
370	0.08605	4	0.0398148
371	0.08605	4	0.0398148
372	0.08605	4	0.0398148
373	0.08605	4	0.0398148
374	0.08605	4	0.0398148
375	0.08605	4	0.0398148
376	0.08605	4	0.0398148
377	0.08605	4	0.0398148
378	0.08605	4	0.0398148
379	0.08605	4	0.0398148
380	0.08605	4	0.0398148
381	0.08605	4	0.0398148
382	0.08605	4	0.0398148
383	0.08605	4	0.0398148
384	0.08605	4	0.0398148
385	0.08605	4	0.0398148
386	0.08605	4	0.0398148
387	0.08605	4	0.0398148
388	0.08605	4	0.0398148
389	0.08605	4	0.0398148
390	0.08605	4	0.0398148
391	0.08605	4	0.0398148
392	0.08605	4	0.0398148
393	0.08605	4	0.0398148
394	0.08605	4	0.0398148
395	0.08605	4	0.0398148
396	0.08605	4	0.0398148
397	0.08605	4	0.0398148
398	0.08605	4	0.0398148
399	0.08605	4	0.0398148
400	0.08605	4	0.0398148
401	0.08605	4	0.0398148
402	0.08605	4	0.0398148
403	0.08605	4	0.0398148
404	0.08605	4	0.0398148
405	0.08605	4	0.0398148
406	0.08605	4	0.0398148
407	0.08605	4	0.0398148
408	0.08605	4	0.0398148
409	0.08605	4	0.0398148
410	0.08605	4	0.0398148
411	0.08605	4	0.0398148
412	0.08605	4	0.0398148
413	0.08605	4	0.0398148
414	0.08605	4	0.0398148
415	0.08605	4	0.0398148
416	0.08605	4	0.0398148
417	0.08605	4	0.0398148
418	0.08605	4	0.0398148
419	0.08605	4	0.0398148
420	0.08605	4	0.0398148
421	0.08605	4	0.0398148
422	0.08605	4	0.0398148
423	0.08605	4	0.0398148
424	0.08605	4	0.0398148
425	0.08605	4	0.0398148
426	0.08605	4	0.0398148
427	0.08605	4	0.0398148
428	0.08605	4	0.0398148
429	0.08605	4	0.0398148
430	0.08605	4	0.0398148
431	0.08605	4	0.0398148
432	0.08605	4	0.0398148
433	0.08605	4	0.0398148
434	0.08605	4	0.0398148
435	0.08605	4	0.0398148
436	0.08605	4	0.0398148
437	0.08605	4	0.0398148
438	0.08605	4	0.0398148
439	0.08605	4	0.0398148
440	0.08605	4	0.0398148
441	0.08605	4	0.0398148
442	0.08605	4	0.0398148
443	0.08605	4	0.0398148
444	0.08605	4	0.0398148
445	0.08605	4	0.0398148
446	0.08605	4	0.0398148
447	0.08605	4	0.0398148
448	0.08605	4	0.0398148
449	0.08605	4	0.0398148
450	0.08605	4	0.0398148
451	0.08605	4	0.0398148
452	0.08605	4	0.0398148
453	0.08605	4	0.0398148
454	0.08605	4	0.0398148
455	0.08605	4	0.0398148
456	0.08605	4	0.0398148
457	0.08605	4	0.0398148
458	0.08605	4	0.0398148
459	0.08605	4	0.0398148
460	0.08605	4	0.0398148
461	0.08605	4	0.0398148
462	0.08605	4	0.0398148
463	0.08605	4	0.0398148
464	0.08605	4	0.0398148
465	0.08605	4	0.0398148
466	0.08605	4	0.0398148
467	0.08605	4	0.0398148
468	0.08605	4	0.0398148
469	0.08605	4	0.0398148
470	0.08605	4	0.0398148
471	0.08605	4	0.0398148
472	0.08605	4	0.0398148
473	0.08605	4	0.0398148
474	0.08605	4	0.0398148
475	0.08605	4	0.0398148
476	0.08605	4	0.0398148
477	0.08605	4	0.0398148
478	0.08605	4	0.0398148
479	0.08605	4	0.0398148
480	0.08605	4	0.0398148
481	0.08605	4	0.0398148
482	0.08605	4	0.0398148
483	0.08605	4	0.0398148
484	0.08605	4	0.0398148
485	0.08605	4	0.0398148
486	0.08605	4	0.0398148
487	0.08605	4	0.0398148
488	0.08605	4	0.0398148
489	0.08605	4	0.0398148
490	0.08605	4	0.0398148
491	0.08605	4	0.0398148
492	0.08605	4	0.0398148
493	0.08605	4	0.0398148
494	0.08605	4	0.0398148
495	0.08605	4	0.0398148
496	0.08605	4	0.0398148
497	0.08605	4	0.0398148
498	0.08605	4	0.0398148
499	0.08605	4	0.0398148
500	0.08605	4	0.0398148
501	0.08605	4	0.0398148
502	0.08605	4	0.0398148
503	0.08605	4	0.0398148
504	0.08605	4	0.0398148
505	0.08605	4	0.0398148
506	0.08605	4	0.0398148
507	0.08605	4	0.0398148
508	0.08605	4	0.0398148
509	0.08605	4	0.0398148
510	0.08605	4	0.0398148
511	0.08605	4	0.0398148
512	0.08605	4	0.0398148
513	0.08605	4	0.0398148
514	0.08605	4	0.0398148
515	0.08605	4	0.0398148
516	0.08605	4	0.0398148
517	0.08605	4	0.0398148
518	0.08605	4	0.0398148
519	0.08605	4	0.0398148
520	0.08605	4	0.0398148
521	0.08605	4	0.0398148
522	0.08605	4	0.0398148
523	0.08605	4	0.0398148
524	0.08605	4	0.0398148
525	0.08605	4	0.0398148
526	0.08605	4	0.0398148
527	0.08605	4	0.0398148
528	0.08605	4	0.0398148
529	0.08605	4	0.0398148
530	0.08605	4	0.0398148
531	0.08605	4	0.0398148
532	0.08605	4	0.0398148
533	0.08605	4	0.0398148
534	0.08605	4	0.0398148
535	0.08605	4	0.0398148
536	0.08605	4	0.0398148
537	0.08605	4	0.0398148
538	0.08605	4	0.0398148
539	0.08605	4	0.0398148
540	0.08605	4	0.0398148
541	0.08605	4	0.0398148
542	0.08605	4	0.0398148
543	0.08605	4	0.0398148
544	0.08605	4	0.0398148
545	0.08605	4	0.0398148
546	0.08605	4	0.0398148
547	0.08605	4	0.0398148
548	0.08605	4	0.0398148
549	0.08605	4	0.0398148
550	0.08605	4	0.0398148
551	0.08605	4	0.0398148
552	0.08605	4	0.0398148
553	0.08605	4	0.0398148
554	0.08605	4	0.0398148
555	0.08605	4	0.0398148
556	0.08605	4	0.0398148
557	0.08605	4	0.0398148
558	0.08605	4	0.0398148
559	0.08605	4	0.0398148
560	0.08605	4	0.0398148
561	0.08605	4	0.0398148
562	0.08605	4	0.0398148
563	0.08605	4	0.0398148
564	0.08605	4	0.0398148
565	0.08605	4	0.0398148
566	0.08605	4	0.0398148
567	0.08605	4	0.0398148
568	0.08605	4	0.0398148
569	0.08605	4	0.0398148
570	0.08605	4	0.0398148
571	0.08605	4	0.0398148
572	0.08605	4	0.0398148
573	0.08605	4	0.0398148
574	0.08605	4	0.0398148
575	0.08605	4	0.0398148
576	0.08605	4	0.0398148
577	0.08605	4	0.0398148
578	0.08605	4	0.0398148
579	0.08605	4	0.0398148
580	0.08605	4	0.0398148
581	0.08605	4	0.0398148
582	0.08605	4	0.0398148
583	0.08605	4	0.0398148
584	0.08605	4	0.0398148
585	0.08605	4	0.0398148
586	0.08605	4	0.0398148
587	0.08605	4	0.0398148
588	0.08605	4	0.0398148
589	0.08605	4	0.0398148
590	0.08605	4	0.0398148
591	0.08605	4	0.0398148
592	0.08605	4	0.0398148
593	0.08605	4	0.0398148
594	0.08605	4	0.0398148
595	0.08605	4	0.0398148
596	0.08605	4	0.0398148
597	0.08605	4	0.0398148
598	0.08605	4	0.0398148
599	0.08605	4	0.0398148
600	0.08605	4	0.0398148
601	0.08605	4	0.0398148
602	0.08605	4	0.0398148
603	0.08605	4	0.0398148
604	0.08605	4	0.0398148
605	0.08605	4	0.0398148
606	0.08605	4	0.0398148
607	0.08605	4	0.0398148
608	0.08605	4	0.0398148
609	0.08605	4	0.0398148
610	0.08605	4	0.0398148
611	0.08605	4	0.0398148
612	0.08605	4	0.0398148
613	0.08605	4	0.0398148
614	0.08605	4	0.0398148
615	0.08605	4	0.0398148
616	0.08605	4	0.0398148
617	0.08605	4	0.0398148
618	0.08605	4	0.0398148
619	0.08605	4	0.0398148
620	0.08605	4	0.0398148
621	0.08605	4	0.0398148
622	0.08605	4	0.0398148
623	0.08605	4	0.0398148
624	0.08605	4	0.0398148
625	0.08605	4	0.0398148
626	0.08605	4	0.0398148
627	0.08605	4	0.0398148
628	0.08605	4	0.0398148
629	0.08605	4	0.0398148
630	0.08605	4	0.0398148
631	0.08605	4	0.0398148
632	0.08605	4	0.0398148
633	0.08605	4	0.0398148
634	0.08605	4	0.0398148
635	0.08605	4	0.0398148
636	0.08605	4	0.0398148
637	0.08605	4	0.0398148
638	0.08605	4	0.0398148
639	0.08605	4	0.0398148
640	0.08605	4	0.0398148
641	0.08605	4	0.0398148
642	0.08605	4	0.0398148
643	0.08605	4	0.0398148
644	0.08605	4	0.0398148
645	0.08605	4	0.0398148
646	0.08605	4	0.0398148
647	0.08605	4	0.0398148
648	0.08605	4	0.0398148
649	0.08605	4	0.0398148
650	0.08605	4	0.0398148
651	0.08605	4	0.0398148
652	0.08605	4	0.0398148
653	0.08605	4	0.0398148
654	0.08605	4	0.0398148
655	0.08605	4	0.0398148
656	0.08605	4	0.0398148
657	0.08605	4	0.0398148
658	0.08605	4	0.0398148
659	0.08605	4	0.0398148
660	0.08605	4	0.0398148
661	0.08605	4	0.0398148
662	0.08605	4	0.0398148
663	0.08605	4	0.0398148
664	0.08605	4	0.0398148
665	0.08605	4	0.0398148
666	0.08605	4	0.0398148
667	0.08605	4	0.0398148
668	0.08605	4	0.0398148
669	0.08605	4	0.0398148
670	0.08605	4	0.0398148
671	0.08605	4	0.0398148
672	0.08605	4	0.0398148
673	0.08605	4	0.0398148
674	0.08605	4	0.0398148
675	0.08605	4	0.0398148
676	0.08605	4	0.0398148
677	0.08605	4	0.0398148
678	0.08605	4	0.0398148
679	0.08605	4	0.0398148
680	0.08605	4	0.0398148
681	0.08605	4	0.0398148
682	0.08605	4	0.0398148
683	0.08605	4	0.0398148
684	0.08605	4	0.0398148
685	0.08605	4	0.0398148
686	0.08605	4	0.0398148
687	0.08605	4	0.0398148
688	0.08605	4	0.0398148
689	0.08605	4	0.0398148
690	0.08605	4	0.0398148
691	0.08605	4	0.0398148
692	0.08605	4	0.0398148
693	0.08605	4	0.0398148
694	0.08605	4	0.0398148
695	0.08605	4	0.0398148
696	0.08605	4	0.0398148
697	0.08605	4	0.0398148
698	0.08605	4	0.0398148
699	0.08605	4	0.0398148
700	0.08605	4	0.0398148
701	0.08605	4	0.0398148
702	0.08605	4	0.0398148
703	0.08605	4	0.0398148
704	0.08605	4	0.0398148
705	0.08605	4	0.0398148
706	0.08605	4	0.0398148
707	0.08605	4	0.0398148
708	0.08605	4	0.0398148
709	0.08605	4	0.0398148
710	0.08605	4	0.0398148
711	0.08605	4	0.0398148
712	0.08605	4	0.0398148
713	0.08605	4	0.0398148
714	0.08605	4	0.0398148
715	0.08605	4	0.0398148
716	0.08605	4	0.0398148
717	0.08605	4	0.0398148
718	0.08605	4	0.0398148
719	0.08605	4	0.0398148
720	0.08605	4	0.0398148
721	0.08605	4	0.0398148
722	0.08605	4	0.0398148
723	0.08605	4	0.0398148
724	0.08605	4	0.0398148
725	0.08605	4	0.0398148
726	0.08605	4	0.0398148
727	0.08605	4	0.0398148
728	0.08605	4	0.0398148
729	0.08605	4	0.0398148
730	0.08605	4	0.0398148
731	0.08605	4	0.0398148
732	0.08605	4	0.0398148
733	0.08605	4	0.0398148
734	0.08605	4	0.0398148
735	0.08605	4	0.0398148
736	0.08605	4	0.0398148
737	0.08605	4	0.0398148
738	0.08605	4	0.0398148
739	0.08605	4	0.0398148
740	0.08605	4	0.0398148
741	0.08605	4	0.0398148
742	0.08605	4	0.0398148
743	0.08605	4	0.0398148
744	0.08605	4	0.0398148
745	0.08605	4	0.0398148
746	0.08605	4	0.0398148
747	0.08605	4	0.0398148
748	0.08605	4	0.0398148
749	0.08605	4	0.0398148
750	0.08605	4	0.0398148
751	0.08605	4	0.0398148
752	0.08605	4	0.0398148
753	0.08605	4	0.0398148
754	0.08605	4	0.0398148
755	0.08605	4	0.0398148
756	0.08605	4	0.0398148
757	0.08605	4	0.0398148
758	0.08605	4	0.0398148
759	0.08605	4	0.0398148
760	0.08605	4	0.0398148
761	0.08605	4	0.0398148
762	0.08605	4	0.0398148
763	0.08605	4	0.0398148
764	0.08605	4	0.0398148
765	0.08605	4	0.0398148
766	0.08605	4	0.0398148
767	0.08605	4	0.0398148
768	0.08605	4	0.0398148
769	0.08605	4	0.0398148
770	0.08605	4	0.0398148
771	0.08605	4	0.0398148
772	0.08605	4	0.0398148
773	0.08605	4	0.0398148
774	0.08605	4	0.0398148
775	0.08605	4	0.0398148
776	0.08605	4	0.0398148
777	0.08605	4	0.0398148
778	0.08605	4	0.0398148
779	0.08605	4	0.0398148
780	0.08605	4	0.0398148
781	0.08605	4	0.0398148
782	0.08605	4	0.0398148
783	0.08605	4	0.0398148
784	0.08605	4	0.0398148
785	0.08605	4	0.0398148
786	0.08605	4	0.0398148
787	0.08605	4	0.0398148
788	0.08605	4	0.0398148
789	0.08605	4	0.0398148
790	0.08605	4	0.0398148
791	0.08605	4	0.0398148
792	0.08605	4	0.0398148
793	0.08605	4	0.0398148
794	0.08605	4	0.0398148
795	0.08605	4	0.0398148
796	0.08605	4	0.0398148
797	0.08605	4	0.0398148
798	0.08605	4	0.0398148
799	0.08605	4	0.0398148
800	0.08605	4	0.0398148
801	0.08605	4	0.0398148
802	0.08605	4	0.0398148
803	0.08605	4	0.0398148
804	0.08605	4	0.0398148
805	0.08605	4	0.0398148
806	0.08605	4	0.0398148
807	0.08605	4	0.0398148
808	0.08605	4	0.0398148
809	0.08605	4	0.0398148
810	0.08605	4	0.0398148
811	0.08605	4	0.0398148
812	0.08605	4	0.0398148
813	0.08605	4	0.0398148
814	0.08605	4	0.0398148
815	0.08605	4	0.0398148
816	0.08605	4	0.0398148
817	0.08605	4	0.0398148
818	0.08605	4	0.0398148
819	0.08605	4	0.0398148
820	0.08605	4	0.0398148
821	0.08605	4	0.0398148
822	0.08605	4	0.0398148
823	0.08605	4	0.0398148
824	0.08605	4	0.0398148
825	0.08605	4	0.0398148
826	0.08605	4	0.0398148
827	0.08605	4	0.0398148
828	0.08605	4	0.0398148
829	0.08605	4	0.0398148
830	0.08605	4	0.0398148
831	0.08605	4	0.0398148
832	0.08605	4	0.0398148
833	0.08605	4	0.0398148
834	0.08605	4	0.0398148
835	0.08605	4	0.0398148
836	0.08605	4	0.0398148
837	0.08605	4	0.0398148
838	0.08605	4	0.0398148
839	0.08605	4	0.0398148
840	0.08605	4	0.0398148
841	0.08605	4	0.0398148
842	0.08605	4	0.0398148
843	0.08605	4	0.0398148
844	0.08605	4	0.0398148
845	0.08605	4	0.0398148
846	0.08605	4	0.0398148
847	0.08605	4	0.0398148
848	0.08605	4	0.0398148
849	0.08605	4	0.0398148
850	0.08605	4	0.0398148
851	0.08605	4	0.0398148
852	0.08605	4	0.0398148
853	0.08605	4	0.0398148
854	0.08605	4	0.0398148
855	0.08605	4	0.0398148
856	0.08605	4	0.0398148
857	0.08605	4	0.0398148
858	0.08605	4	0.0398148
859	0.08605	4	0.0398148
860	0.08605	4	0.0398148
861	0.08605	4	0.0398148
862	0.08605	4	0.0398148
863	0.08605	4	0.0398148
864	0.08605	4	0.0398148
865	0.08605	4	0.0398148
866	0.08605	4	0.0398148
867	0.08605	4	0.0398148
868	0.08605	4	0.0398148
869	0.08605	4	0.0398148
870	0.08605	4	0.0398148
871	0.08605	4	0.0398148
872	0.08605	4	0.0398148
873	0.08605	4	0.0398148
874	0.08605	4	0.0398148
875	0.08605	4	0.0398148
876	0.08605	4	0.0398148
877	0.08605	4	0.0398148
878	0.08605	4	0.0398148
879	0.08605	4	0.0398148
880	0.08605	4	0.0398148
881	0.08605	4	0.0398148
882	0.08605	4	0.0398148
883	0.08605	4	0.0398148
884	0.08605	4	0.0398148
885	0.08605	4	0.0398148
886	0.08605	4	0.0398148
887	0.08605	4	0.0398148
888	0.08605	4	0.0398148
889	0.08605	4	0.0398148
890	0.08605	4	0.0398148
891	0.08605	4	0.0398148
892	0.08605	4	0.0398148
893	0.08605	4	0.0398148
894	0.08605	4	0.0398148
895	0.08605	4	0.0398148
896	0.08605	4	0.0398148
897	0.08605	4	0.0398148
898	0.08605	4	0.0398148
899	0.08605	4	0.0398148
900	0.08605	4	0.0398148
901	0.08605	4	0.0398148
902	0.08605	4	0.0398148
903	0.08605	4	0.0398148
904	0.08605	4	0.0398148
905	0.08605	4	0.0398148
906	0.08605	4	0.0398148
907	0.08605	4	0.0398148
908	0.08605	4	0.0398148
909	0.08605	4	0.0398148
910	0.08605	4	0.0398148
911	0.08605	4	0.0398148
912	0.08605	4	0.0398148
913	0.08605	4	0.0398148
914	0.08605	4	0.0398148
915	0.08605	4	0.0398148
916	0.08605	4	0.0398148
917	0.08605	4	0.0398148
918	0.08605	4	0.0398148
919	0.08605	4	0.0398148
920	0.08605	4	0.0398148
921	0.08605	4	0.0398148
922	0.08605	4	0.0398148
923	0.08605	4	0.0398148
924	0.08605	4	0.0398148
925	0.08605	4	0.0398148
926	0.08605	4	0.0398148
927	0.08605	4	0.0398148
928	0.08605	4	0.0398148
929	0.08605	4	0.0398148
930	0.08605	4	0.0398148
931	0.08605	4	0.0398148
932	0.08605	4	0.0398148
933	0.08605	4	0.0398148
934	0.08605	4	0.0398148
935	0.08605	4	0.0398148
936	0.08605	4	0.0398148
937	0.08605	4	0.0398148
938	0.08605	4	0.0398148
939	0.08605	4	0.0398148
940	0.08605	4	0.0398148
941	0.08605	4	0.0398148
942	0.08605	4	0.0398148
943	0.08605	4	0.0398148
944	0.08605	4	0.0398148
945	0.08605	4	0.0398148
946	0.08605	4	0.0398148
947	0.08605	4	0.0398148
948	0.08605	4	0.0398148
949	0.08605	4	0.0398148
950	0.08605	4	0.0398148
951	0.08605	4	0.0398148
952	0.08605	4	0.0398148
953	0.08605	4	0.0398148
954	0.08605	4	0.0398148
955	0.08605	4	0.0398148
956	0.08605	4	0.0398148
957	0.08605	4	0.0398148
958	0.08605	4	0.0398148
959	0.08605	4	0.0398148
960	0.08605	4	0.0398148
961	0.08605	4	0.0398148
962	0.08605	4	0.0398148
963	0.08605	4	0.0398148
964	0.08605	4	0.0398148
965	0.08605	4	0.0398148
966	0.08605	4	0.0398148
967	0.08605	4	0.0398148
968	0.08605	4	0.0398148
969	0.08605	4	0.0398148
970	0.08605	4	0.0398148
971	0.08605	4	0.0398148
972	0.08605	4	0.0398148
973	0.08605	4	0.0398148
974	0.08605	4	0.0398148
975	0.08605	4	0.0398148
976	0.08605	4	0.0398148
977	0.08605	4	0.0398148
978	0.08605	4	0.0398148
979	0.08605	4	0.0398148
980	0.08605	4	0.0398148
981	0.08605	4	0.0398148
982	0.08605	4	0.0398148
983	0.08605	4	0.0398148
984	0.08605	4	0.0398148
985	0.08605	4	0.0398148
986	0.08605	4	0.0398148
987	0.08605	4	0.0398148
988	0.08605	4	0.0398148
989	0.08605	4	0.0398148
990	0.08605	4	0.0398148
991	0.08605	4	0.0398148
992	0.08605	4	0.0398148
993	0.08605	4	0.0398148
994	0.08605	4	0.0398148
995	0.08605	4	0.0398148
996	0.08605	4	0.0398148
997	0.08605	4	0.0398148
998	0.08605	4	0.0398148
999	0.08605	4	0.0398148
1000	0.08605	4	0.0398148
1001	0.08605	4	0.0398148
1002	0.08605	4	0.0398148
1003	0.08605	4	0.0398148
1004	0.08605	4	0.0398148
1005	0.08605	4	0.0398148
1006	0.08605	4	0.0398148
1007	0.08605	4	0.0398148
1008	0.08605	4	0.0398148
1009	0.08605	4	0.0398148
1010	0.08605	4	0.0398148
1011	0.08605	4	0.0398148
1012	0.08605	4	0.0398148
1013	0.08605	4	0.0398148
1014	0.08605	4	0.0398148
1015	0.08605	4	0.0398148
1016	0.08605	4	0.0398148
1017	0.08605	4	0.0398148
1018	0.08605	4	0.0398148
1019	0.08605	4	0.0398148
1020	0.08605	4	0.0398148
1021	0.08605	4	0.0398148
1022	0.08605	4	0.0398148
1023	0.08605	4	0.0398148
1024	0.08605	4	0.0398148
1025	0.08605	4	0.0398148
1026	0.08605	4	0.0398148
1027	0.08605	4	0.0398148
1028	0.08605	4	0.0398148
1029	0.08605	4	0.0398148
1030	0.08605	4	0.0398148
1031	0.08605	4	0.0398148
1032	0.08605	4	0.0398148
1033	0.08605	4	0.0398148
1034	0.08605	4	0.0398148
1035	0.08605	4	0.0398148
1036	0.08605	4	0.0398148
1037	0.08605	4	0.0398148
1038	0.08605	4	0.0398148
1039	0.08605	4	0.0398148
1040	0.08605	4	0.0398148
1041	0.08605	4	0.0398148
1042	0.08605	4	0.0398148
1043	0.08605	4	0.0398148
1044	0.08605	4	0.0398148
1045	0.08605	4	0.0398148
1046	0.08605	4	0.0398148
1047	0.08605	4	0.0398148
1048	0.08605	4	0.0398148
1049	0.08605	4	0.0398148
1050	0.08605	4	0.0398148
1051	0.08605	4	0.0398148
1052	0.08605	4	0.0398148
1053	0.08605	4	0.0398148
1054	0.08605	4	0.0398148
1055	0.08605	4	0.0398148
1056	0.08605	4	0.0398148
1057	0.08605	4	0.0398148
1058	0.08605	4	0.0398148
1059	0.08605	4	0.0398148
1060	0.08605	4	0.0398148
1061	0.08605	4	0.0398148
1062	0.08605	4	0.0398148
1063	0.08605	4	0.0398148
1064	0.08605	4	0.0398148
1065	0.08605	4	0.0398148
1066	0.08605	4	0.0398148
1067	0.08605	4	0.0398148
1068	0.08605	4	0.0398148
1069	0.08605	4	0.0398148
1070	0.08605	4	0.0398148
1071	0.08605	4	0.0398148
1072	0.08605	4	0.0398148
1073	0.08605	4	0.0398148
1074	0.08605	4	0.0398148
1075	0.08605	4	0.0398148
1076	0.08605	4	0.0398148
1077	0.08605	4	0.0398148
1078	0.08605	4	0.0398148
1079	0.08605	4	0.0398148
1080	0.08605	4	0.0398148
1081	0.08605	4	0.0398148
1082	0.08605	4	0.0398148
1083	0.08605	4	0.0398148
1084	0.08605	4	0.0398148
1085	0.08605	4	0.0398148
1086	0.08605	4	0.0398148
1087	0.08605	4	0.0398148
1088	0.08605	4	0.0398148
1089	0.08605	4	0.0398148
1090	0.08605	4	0.0398148
1091	0.08605	4	0.0398148
1092	0.08605	4	0.0398148
1093	0.08605	4	0.0398148
1094	0.08605	4	0.0398148
1095	0.08605	4	0.0398148
1096	0.08605	4	0.0398148
1097	0.08605	4	0.0398148
1098	0.08605	4	0.0398148
1099	0.08605	4	0.0398148
1100	0.08605	4	0.0398148
1101	0.08605	4	0.0398148
1102	0.08605	4	0.0398148
1103	0.08605	4	0.0398148
1104	0.08605	4	0.0398148
1105	0.08605	4	0.0398148
1106	0.08605	4	0.0398148
1107	0.08605	4	0.0398148
1108	0.08605	4	0.0398148
1109	0.08605	4	0.0398148
1110	0.08605	4	0.0398148
1111	0.08605	4	0.0398148
1112	0.08605	4	0.0398148
1113	0.08605	4	0.0398148
1114	0.08605	4	0.0398148
1115	0.08605	4	0.0398148
1116	0.08605	4	0.0398148
1117	0.08605	4	0.0398148
1118	0.08605	4	0.0398148
1119	0.08605	4	0.0398148
1120	0.08605	4	0.0398148
1121	0.08605	4	0.0398148
1122	0.08605	4	0.0398148
1123	0.08605	4	0.0398148
1124	0.08605	4	0.0398148
1125	0.08605	4	0.0398148
1126	0.08605	4	0.0398148
1127	0.08605	4	0.0398148
1128	0.08605	4	0.0398148
1129	0.08605	4	0.0398148
1130	0.08605	4	0.0398148
1131	0.08605	4	0.0398148
1132	0.08605	4	0.0398148
1133	0.08605	4	0.0398148
1134	0.08605	4	0.0398148
1135	0.08605	4	0.0398148
1136	0.08605	4	0.0398148
1137	0.08605	4	0.0398148
1138	0.08605	4	0.0398148
1139	0.08605	4	0.0398148
1140	0.08605	4	0.0398148
1141	0.08605	4	0.0398148
1142	0.08605	4	0.0398148
1143	0.08605	4	0.0398148
1144	0.08605	4	0.0398148
1145	0.08605	4	0.0398148
1146	0.08605	4	0.0398148
1147	0.08605	4	0.0398148
1148	0.08605	4	0.0398148
1149	0.08605	4	0.0398148
1150	0.08605	4	0.0398148
1151	0.08605	4	0.0398148
1152	0.08605	4	0.0398148
1153	0.08605	4	0.0398148
1154	0.08605	4	0.0398148
1155	0.08605	4	0.0398148
1156	0.08605	4	0.0398148
1157	0.08605	4	0.0398148
1158	0.08605	4	0.0398148
1159	0.08605	4	0.0398148
1160	0.08605	4	0.0398148
1161	0.08605	4	0.0398148
1162	0.08605	4	0.0398148
1163	0.08605	4	0.0398148
1164	0.08605	4	0.0398148
1165	0.08605	4	0.0398148
1166	0.08605	4	0.0398148
1167	0.08605	4	0.0398148
1168	0.08605	4	0.0398148
1169	0.08605	4	0.0398148
1170	0.08605	4	0.0398148
1171	0.08605	4	0.0398148
1172	0.08605	4	0.0398148
1173	0.08605	4	0.0398148
1174	0.08605	4	0.0398148
1175	0.08605	4	0.0398148
1176	0.08605	4	0.0398148
1177	0.08605	4	0.0398148
1178	0.08605	4	0.0398148
1179	0.08605	4	0.0398148
1180	0.08605	4	0.0398148
1181	0.08605	4	0.0398148
1182	0.08605	4	0.0398148
1183	0.08605	4	0.0398148
1184	0.08605	4	0.0398148
1185	0.08605	4	0.0398148
1186	0.08605	4	0.0398148
1187	0.08605	4	0.0398148
1188	0.08605	4	0.0398148
1189	0.08605	4	0.0398148
1190	0.08605	4	0.0398148
1191	0.08605	4	0.0398148
1192	0.08605	4	0.0398148
1193	0.08605	4	0.0398148
1194	0.08605	4	0.0398148
1195	0.08605	4	0.0398148
1196	0.08605	4	0.0398148
1197	0.08605	4	0.0398148
1198	0.08605	4	0.0398148
1199	0.08605	4	0.0398148
1200	0.08605	4	0.0398148
1201	0.08605	4	0.0398148
1202	0.08605	4	0.0398148
1203	0.08605	4	0.0398148
1204	0.08605	4	0.0398148
1205	0.08605	4	0.0398148
1206	0.08605	4	0.0398148
1207	0.08605	4	0.0398148
1208	0.08605	4	0.0398148
1209	0.08605	4	0.0398148
1210	0.08605	4	0.0398148
1211	0.08605	4	0.0398148
1212	0.08605	4	0.0398148
1213	0.08605	4	0.0398148
1214	0.08605	4	0.0398148
1215	0.08605	4	0.0398148
1216	0.08605	4	0.0398148
1217	0.08605	4	0.0398148
1218	0.08605	4	0.0398148
1219	0.08605	4	0.0398148
1220	0.08605	4	0.0398148
1221	0.08605	4	0.0398148
1222	0.08605	4	0.0398148
1223	0.08605	4	0.0398148
1224	0.08605	4	0.0398148
1225	0.08605	4	0.0398148
1226	0.08605	4	0.0398148
1227	0.08605	4	0.0398148
1228	0.08605	4	0.0398148
1229	0.08605	4	0.0398148
1230	0.08605	4	0.0398148
1231	0.08605	4	0.0398148
1232	0.08605	4	0.0398148
1233	0.08605	4	0.0398148
1234	0.08605	4	0.0398148
1235	0.08605	4	0.0398148
1236	0.08605	4	0.0398148
1237	0.08605	4	0.0398148
1238	0.08605	4	0.0398148
1239	0.08605	4	0.0398148
1240	0.08605	4	0.0398148
1241	0.08605	4	0.0398148
1242	0.08605	4	0.0398148
1243	0.08605	4	0.0398148
1244	0.08605	4	0.0398148
1245	0.08605	4	0.0398148
1246	0.08605	4	0.0398148
1247	0.08605	4	0.0398148
1248	0.08605	4	0.0398148
1249	0.08605	4	0.0398148
1250	0.08605	4	0.0398148
1251	0.08605	4	0.0398148
1252	0.08605	4	0.0398148
1253	0.08605	4	0.0398148
1254	0.08605	4	0.0398148
1255	0.08605	4	0.0398148
1256	0.08605	4	0.0398148
1257	0.08605	4	0.0398148
1258	0.08605	4	0.0398148
1259	0.08605	4	0.0398148
1260	0.08605	4	0.0398148
1261	0.08605	4	0.0398148
1262	0.08605	4	0.0398148
1263	0.08605	4	0.0398148
1264	0.08605	4	0.0398148
1265	0.08605	4	0.0398148
1266	0.08605	4	0.0398148
1267	0.08605	4	0.0398148
1268	0.08605	4	0.0398148
1269	0.08605	4	0.0398148
1270	0.08605	4	0.0398148
1271	0.08605	4	0.0398148
1272	0.08605	4	0.0398148
1273	0.08605	4	0.0398148
1274	0.08605	4	0.0398148
1275	0.08605	4	0.0398148
1276	0.08605	4	0.0398148
1277	0.08605	4	0.0398148
1278	0.08605	4	0.0398148
1279	0.08605	4	0.0398148
1280	0.08605	4	0.0398148
1281	0.08605	4	0.0398148
1282	0.08605	4	0.0398148
1283	0.08605	4	0.0398148
1284	0.08605	4	0.0398148
1285	0.08605	4	0.0398148
1286	0.08605	4	0.0398148
1287	0.08605	4	0.0398148
1288	0.08605	4	0.0398148
1289	0.08605	4	0.0398148
1290	0.08605	4	0.0398148
1291	0.08605	4	0.0398148
1292	0.08605	4	0.0398148
1293	0.08605	4	0.0398148
1294	0.08605	4	0.0398148
1295	0.08605	4	0.0398148
1296	0.08605	4	0.0398148
1297	0.08605	4	0.0398148
1298	0.08605	4	0.0398148
1299	0.08605	4	0.0398148
1300	0.08605	4	0.0398148
1301	0.08605	4	0.0398148
1302	0.08605	4	0.0398148
1303	0.08605	4	0.0398148
1304	0.08605	4	0.0398148
1305	0.08605	4	0.0398148
1306	0.08605	4	0.0398148
1307	0.08605	4	0.0398148
1308	0.08605	4	0.0398148
1309	0.08605	4	0.0398148
1310	0.08605	4	0.0398148
1311	0.08605	4	0.0398148
1312	0.08605	4	0.0398148
1313	0.08605	4	0.0398148
1314	0.08605	4	0.0398148
1315	0.08605	4	0.0398148
1316	0.08605	4	0.0398148
1317	0.08605	4	0.0398148
1318	0.08605	4	0.0398148
1319	0.08605	4	0.0398148
1320	0.08605	4	0.0398148
1321	0.08605	4	0.0398148
1322	0.08605	4	0.0398148
1323	0.08605	4	0.0398148
1324	0.08605	4	0.0398148
1325	0.08605	4	0.0398148
1326	0.08605	4	0.0398148
1327	0.08605	4	0.0398148
1328	0.08605	4	0.0398148
1329	0.08605	4	0.0398148
1330	0.08605	4	0.0398148
1331	0.08605	4	0.0398148
1332	0.08605	4	0.0398148
1333	0.08605	4	0.0398148
1334	0.08605	4	0.0398148
1335	0.08605	4	0.0398148
1336	0.08605	4	0.0398148
1337	0.08605	4	0.0398148
1338	0.08605	4	0.0398148
1339	0.08605	4	0.0398148
1340	0.08605	4	0.0398148
1341	0.08605	4	0.0398148
1342	0.08605	4	0.0398148
1343	0.08605	4	0.0398148
1344	0.08605	4	0.0398148
1345	0.08605	4	0.0398148
1346	0.08605	4	0.0398148
1347	0.08605	4	0.0398148
1348	0.08605	4	0.0398148
1349	0.08605	4	0.0398148
1350	0.08605	4	0.0398148
1351	0.08605	4	0.0398148
1352	0.08605	4	0.0398148
1353	0.08605	4	0.0398148
1354	0.08605	4	0.0398148
1355	0.08605	4	0.0398148
1356	0.08605	4	0.0398148
1357	0.08605	4	0.0398148
1358	0.08605	4	0.0398148
1359	0.08605	4	0.0398148
1360	0.08605	4	0.0398148
1361	0.08605	4	0.0398148
1362	0.08605	4	0.0398148
1363	0.08605	4	0.0398148
1364	0.08605	4	0.0398148
1365	0.08605	4	0.0398148
1366	0.08605	4	0.0398148
1367	0.08605	4	0.0398148
1368	0.08605	4	0.0398148
1369	0.08605	4	0.0398148
1370	0.08605	4	0.0398148
1371	0.08605	4	0.0398148
1372	0.08605	4	0.0398148
1373	0.08605	4	0.0398148
1374	0.08605	4	0.0398148
1375	0.08605	4	0.0398148
1376	0.08605	4	0.0398148
1377	0.08605	4	0.0398148
1378	0.08605	4	0.0398148
1379	0.08605	4	0.0398148
1380	0.08605	4	0.0398148
1381	0.08605	4	0.0398148
1382	0.08605	4	0.0398148
1383	0.08605	4	0.0398148
1384	0.08605	4	0.0398148
1385	0.08605	4	0.0398148
1386	0.08605	4	0.0398148
1387	0.08605	4	0.0398148
1388	0.08605	4	0.0398148
1389	0.08605	4	0.0398148
1390	0.08605	4	0.0398148
1391	0.08605	4	0.0398148
1392	0.08605	4	0.0398148
1393	0.08605	4	0.0398148
1394	0.08605	4	0.0398148
1395	0.08605	4	0.0398148
1396	0.08605	4	0.0398148
1397	0.08605	4	0.0398148
1398	0.08605	4	0.0398148
1399	0.08605	4	0.0398148
1400	0.08605	4	0.0398148
1401	0.08605	4	0.0398148
1402	0.08605	4	0.0398148
1403	0.08605	4	0.0398148
1404	0.08605	4	0.0398148
1405	0.08605	4	0.0398148
1406	0.08605	4	0.0398148
1407	0.08605	4	0.0398148
1408	0.08605	4	0.0398148
1409	0.08605	4	0.0398148
1410	0.08605	4	0.0398148
1411	0.08605	4	0.0398148
1412	0.08605	4	0.0398148
1413	0.08605	4	0.0398148
1414	0.08605	4	0.0398148
1415	0.08605	4	0.0398148
1416	0.08605	4	0.0398148
1417	0.08605	4	0.0398148
1418	0.08605	4	0.0398148
1419	0.08605	4	0.0398148
1420	0.08605	4	0.0398148
1421	0.08605	4	0.0398148
1422	0.08605	4	0.0398148
1423	0.08605	4	0.0398148
1424	0.08605	4	0.0398148
1425	0.08605	4	0.0398148
1426	0.08605	4	0.0398148
1427	0.08605	4	0.0398148
1428	0.08605	4	0.0398148
1429	0.08605	4	0.0398148
1430	0.08605	4	0.0398148
1431	0.08605	4	0.0398148
1432	0.08605	4	0.0398148
1433	0.08605	4	0.0398148
1434	0.08605	4	0.0398148
1435	0.08605	4	0.0398148
1436	0.08605	4	0.0398148
1437	0.08605	4	0.0398148
1438	0.08605	4	0.0398148
1439	0.08605	4	0.0398148
1440	0.08605	4	0.0398148
1441	0.08605	4	0.0398148
1442	0.08605	4	0.0398148
1443	0.08605	4	0.0398148
1444	0.08605	4	0.0398148
1445	0.08605	4	0.0398148
1446	0.08605	4	0.0398148
1447	0.08605	4	0.0398148
1448	0.08605	4	0.0398148
1449	0.08605	4	0.0398148
1450	0.08605	4	0.0398148
1451	0.08605	4	0.0398148
1452	0.08605	4	0.0398148
1453	0.08605	4	0.0398148
1454	0.08605	4	0.0398148
1455	0.08605	4	0.0398148
1456	0.08605	4	0.0398148
1457	0.08605	4	0.0398148
1458	0.08605	4	0.0398148
1459	0.08605	4	0.0398148
1460	0.08605	4	0.0398148
1461	0.08605	4	0.0398148
1462	0.08605	4	0.0398148
1463	0.08605	4	0.0398148
1464	0.08605	4	0.0398148
1465	0.08605	4	0.0398148
1466	0.08605	4	0.0398148
1467	0.08605	4	0.0398148
1468	0.08605	4	0.0398148
1469	0.08605	4	0.0398148
1470	0.08605	4	0.0398148
1471	0.08605	4	0.0398148
1472	0.08605	4	0.0398148
1473	0.08605	4	0.0398148
1474	0.08605	4	0.0398148
1475	0.08605	4	0.0398148
1476	0.08605	4	0.0398148
1477	0.08605	4	0.0398148
1478	0.08605	4	0.0398148
1479	0.08605	4	0.0398148
1480	0.08605	4	0.0398148
1481	0.08605	4	0.0398148
1482	0.08605	4	0.0398148
1483	0.08605	4	0.0398148
1484	0.08605	4	0.0398148
1485	0.08605	4	0.0398148
1486	0.08605	4	0.0398148
1487	0.08605	4	0.0398148
1488	0.08605	4	0.0398148
1489	0.08605	4	0.0398148
1490	0.08605	4	0.0398148
1491	0.08605	4	0.0398148
1492	0.08605	4	0.0398148
1493	0.08605	4	0.0398148
1494	0.08605	4	0.0398148
1495	0.08605	4	0.0398148
1496	0.08605	4	0.0398148
1497	0.08605	4	0.0398148
1498	0.08605	4	0.0398148
1499	0.08605	4	0.0398148
1500	0.08605	4	0.0398148
1501	0.08605	4	0.0398148
1502	0.08605	4	0.0398148
1503	0.08605	4	0.0398148
1504	0.08605	4	0.0398148
1505	0.08605	4	0.0398148
1506	0.08605	4	0.0398148
1507	0.08605	4	0.0398148
1508	0.08605	4	0.0398148
1509	0.08605	4	0.0398148
1510	0.08605	4	0.0398148
1511	0.08605	4	0.0398148
1512	0.08605	4	0.0398148
1513	0.08605	4	0.0398148
1514	0.08605	4	0.0398148
1515	0.08605	4	0.0398148
1516	0.08605	4	0.0398148
1517	0.08605	4	0.0398148
1518	0.08605	4	0.0398148
1519	0.08605	4	0.0398148
1520	0.08605	4	0.0398148
1521	0.08605	4	0.0398148
1522	0.08605	4	0.0398148
1523	0.08605	4	0.0398148
1524	0.08605	4	0.0398148
1525	0.08605	4	0.0398148
1526	0.08605	4	0.0398148
1527	0.08605	4	0.0398148
1528	0.08605	4	0.0398148
1529	0.08605	4	0.0398148
1530	0.08605	4	0.0398148
1531	0.08605	4	0.0398148
1532	0.08605	4	0.0398148
1533	0.08605	4	0.0398148
1534	0.08605	4	0.0398148
1535	0.08605	4	0.0398148
1536	0.08605	4	0.0398148
1537	0.08605	4	0.0398148
1538	0.08605	4	0.0398148
1539	0.08605	4	0.0398148
1540	0.08605	4	0.0398148
1541	0.08605	4	0.0398148
1542	0.08605	4	0.0398148
1543	0.08605	4	0.0398148
1544	0.08605	4	0.0398148
1545	0.08605	4	0.0398148
1546	0.08605	4	0.0398148
1547	0.08605	4	0.0398148
1548	0.08605	4	0.0398148
1549	0.08605	4	0.0398148
1550	0.08605	4	0.0398148
1551	0.08605	4	0.0398148
1552	0.08605	4	0.0398148
1553	0.08605	4	0.0398148
1554	0.08605	4	0.0398148
1555	0.08605	4	0.0398148
1556	0.08605	4	0.0398148
1557	0.08605	4	0.0398148
1558	0.08605	4	0.0398148
1559	0.08605	4	0.0398148
1560	0.08605	4	0.0398148
1561	0.08605	4	0.0398148
1562	0.08605	4	0.0398148
1563	0.08605	4	0.0398148
1564	0.08605	4	0.0398148
1565	0.08605	4	0.0398148
1566	0.08605	4	0.0398148
1567	0.08605	4	0.0398148
1568	0.08605	4	0.0398148
1569	0.08605	4	0.0398148
1570	0.08605	4	0.0398148
1571	0.08605	4	0.0398148
1572	0.08605	4	0.0398148
1573	0.08605	4	0.0398148
1574	0.08605	4	0.0398148
1575	0.08605	4	0.0398148
1576	0.08605	4	0.0398148
1577	0.08605	4	0.0398148
1578	0.08605	4	0.0398148
1579	0.08605	4	0.0398148
1580	0.08605	4	0.0398148
1581	0.08605	4	0.0398148
1582	0.08605	4	0.0398148
1583	0.08605	4	0.0398148
1584	0.08605	4	0.0398148
1585	0.08605	4	0.0398148
1586	0.08605	4	0.0398148
1587	0.08605	4	0.0398148
1588	0.08605	4	0.0398148
1589	0.08605	4	0.0398148
1590	0.08605	4	0.0398148
1591	0.08605	4	0.0398148
1592	0.08605	4	0.0398148
1593	0.08605	4	0.0398148
1594	0.08605	4	0.0398148
1595	0.08605	4	0.0398148
1596	0.08605	4	0.0398148
1597	0.08605	4	0.0398148
1598	0.08605	4	0.0398148
1599	0.08605	4	0.0398148
1600	0.08605	4	0.0398148
1601	0.08605	4	0.0398148
1602	0.08605	4	0.0398148
1603	0.08605	4	0.0398148
1604	0.08605	4	0.0398148
1605	0.08605	4	0.0398148
1606	0.08605	4	0.0398148
1607	0.08605	4	0.0398148
1608	0.08605	4	0.0398148
1609	0.08605	4	0.0398148
1610	0.08605	4	0.0398148
1611	0.08605	4	0.0398148
1612	0.08605	4	0.0398148
1613	0.08605	4	0.0398148
1614	0.08605	4	0.0398148
1615	0.08605	4	0.0398148
1616	0.08605	4	0.0398148
1617	0.08605	4	0.0398148
1618	0.08605	4	0.0398148
1619	0.08605	4	0.0398148
1620	0.08605	4	0.0398148
1621	0.08605	4	0.0398148
1622	0.08605	4	0.0398148
1623	0.08605	4	0.0398148
1624	0.08605	4	0.0398148
1625	0.08605	4	0.0398148
1626	0.08605	4	0.0398148
1627	0.08605	4	0.0398148
1628	0.08605	4	0.0398148
1629	0.08605	4	0.0398148
1630	0.08605	4	0.0398148
1631	0.08605	4	0.0398148
1632	0.08605	4	0.0398148
1633	0.08605	4	0.0398148
1634	0.08605	4	0.0398148
1635	0.08605	4	0.0398148
1636	0.08605	4	0.0398148
1637	0.08605	4	0.0398148
1638	0.08605	4	0.0398148
1639	0.08605	4	0.0398148
1640	0.08605	4	0.0398148
1641	0.08605	4	0.0398148
1642	0.08605	4	0.0398148
1643	0.08605	4	0.0398148
1644	0.08605	4	0.0398148
1645	0.08605	4	0.0398148
1646	0.08605	4	0.0398148
1647	0.08605	4	0.0398148
1648	0.08605	4	0.0398148
1649	0.08605	4	0.0398148
1650	0.08605	4	0.0398148
1651	0.08605	4	0.0398148
1652	0.08605	4	0.0398148
1653	0.08605	4	0.0398148
1654	0.08605	4	0.0398148
1655	0.08605	4	0.0398148
1656	0.08605	4	0.0398148
1657	0.08605	4	0.0398148
1658	0.08605	4	0.0398148
1659	0.08605	4	0.0398148
1660	0.08605	4	0.0398148
1661	0.08605	4	0.0398148
1662	0.08605	4	0.0398148
1663	0.08605	4	0.0398148
1664	0.08605	4	0.0398148
1665	0.08605	4	0.0398148
1666	0.08605	4	0.0398148
1667	0.08605	4	0.0398148
1668	0.08605	4	0.0398148
1669	0.08605	4	0.0398148
1670	0.08605	4	0.0398148
1671	0.08605	4	0.0398148
1672	0.08605	4	0.0398148
1673	0.08605	4	0.0398148
1674	0.08605	4	0.0398148
1675	0.08605	4	0.0398148
1676	0.08605	4	0.0398148
1677	0.08605	4	0.0398148
1678	0.08605	4	0.0398148
1679	0.08605	4	0.0398148
1680	0.08605	4	0.0398148
1681	0.08605	4	0.0398148
1682	0.08605	4	0.0398148
1683	0.08605	4	0.0398148
1684	0.08605	4	0.0398148
1685	0.08605	4	0.0398148
1686	0.08605	4	0.0398148
1687	0.08605	4	0.0398148
1688	0.08605	4	0.0398148
1689	0.08605	4	0.0398148
1690	0.08605	4	0.0398148
1691	0.08605	4	0.0398148
1692	0.08605	4	0.0398148
1693	0.08605	4	0.0398148
1694	0.08605	4	0.0398148
1695	0.08605	4	0.0398148
1696	0.08605	4	0.0398148
1697	0.08605	4	0.0398148
1698	0.08605	4	0.0398148
1699	0.08605	4	0.0398148
1700	0.08605	4	0.0398148
1701	0.08605	4	0.0398148
1702	0.08605	4	0.0398148
1703	0.08605	4	0.0398148
1704	0.08605	4	0.0398148
1705	0.08605	4	0.0398148
1706	0.08605	4	0.0398148
1707	0.08605	4	0.0398148
1708	0.08605	4	0.0398148
1709	0.08605	4	0.0398148
1710	0.08605	4	0.0398148
1711	0.08605	4	0.0398148
1712	0.08605	4	0.0398148
1713	0.08605	4	0.0398148
1714	0.08605	4	0.0398148
1715	0.08605	4	0.0398148
1716	0.08605	4	0.0398148
1717	0.08605	4	0.0398148
1718	0.08605	4	0.0398148
1719	0.08605	4	0.0398148
1720	0.08605	4	0.0398148
1721	0.08605	4	0.0398148
1722	0.08605	4	0.0398148
1723	0.08605	4	0.0398148
1724	0.08605	4	0.0398148
1725	0.08605	4	0.0398148
1726	0.08605	4	0.0398148
1727	0.08605	4	0.0398148
1728	0.08605	4	0.0398148
1729	0.08605	4	0.0398148
1730	0.08605	4	0.0398148
1731	0.08605	4	0.0398148
1732	0.08605	4	0.0398148
1733	0.08605	4	0.0398148
1734	0.08605	4	0.0398148
1735	0.08605	4	0.0398148
1736	0.08605	4	0.0398148
1737	0.08605	4	0.0398148
1738	0.08605	4	0.0398148
1739	0.08605	4	0.0398148
1740	0.08605	4	0.0398148
1741	0.08605	4	0.0398148
1742	0.08605	4	0.0398148
1743	0.08605	4	0.0398148
1744	0.08605	4	0.0398148
1745	0.08605	4	0.0398148
1746	0.08605	4	0.0398148
1747	0.08605	4	0.0398148
1748	0.08605	4	0.0398148
1749	0.08605	4	0.0398148
1750	0.08605	4	0.0398148
1751	0.08605	4	0.0398148
1752	0.08605	4	0.0398148
1753	0.08605	4	0.0398148
1754	0.08605	4	0.0398148
1755	0.08605	4	0.0398148
1756	0.08605	4	0.0398148
1757	0.08605	4	0.0398148
1758	0.08605	4	0.0398148
1759	0.08605	4	0.0398148
1760	0.08605	4	0.0398148
1761	0.08605	4	0.0398148
1762	0.08605	4	0.0398148
1763	0.08605	4	0.0398148
1764	0.08605	4	0.0398148
1765	0.08605	4	0.0398148
1766	0.08605	4	0.0398148
1767	0.08605	4	0.0398148
1768	0.08605	4	0.0398148
1769	0.08605	4	0.0398148
1770	0.08605	4	0.0398148
1771	0.08605	4	0.0398148
1772	0.08605	4	0.0398148
1773	0.08605	4	0.0398148
1774	0.08605	4	0.0398148
1775	0.08605	4	0.0398148
1776	0.08605	4	0.0398148
1777	0.08605	4	0.0398148
1778	0.08605	4	0.0398148
1779	0.08605	4	0.0398148
1780	0.08605	4	0.0398148
1781	0.08605	4	0.0398148
1782	0.08605	4	0.0398148
1783	0.08605	4	0.0398148
1784	0.08605	4	0.0398148
1785	0.08605	4	0.0398148
1786	0.08605	4	0.0398148
1787	0.08605	4	0.0398148
1788	0.08605	4	0.0398148
1789	0.08605	4	0.0398148
1790	0.08605	4	0.0398148
1791	0.08605	4	0.0398148
1792	0.08605	4	0.0398148
1793	0.08605	4	0.0398148
1794	0.08605	4	0.0398148
1795	0.08605	4	0.0398148
1796	0.08605	4	0.0398148
1797	0.08605	4	0.0398148
1798	0.08605	4	0.0398148
1799	0.08605	4	0.0398148
1800	0.08605	4	0.0398148
1801	0.08605	4	0.0398148
1802	0.08605	4	0.0398148
1803	0.08605	4	0.0398148
1804	0.08605	4	0.0398148
1805	0.08605	4	0.0398148
1806	0.08605	4	0.0398148
1807	0.08605	4	0.0398148
1808	0.08605	4	0.0398148
1809	0.08605	4	0.0398148
1810	0.08605	4	0.0398148
1811	0.08605	4	0.0398148
1812	0.08605	4	0.0398148
1813	0.08605	4	0.0398148
1814	0.08605	4	0.0398148
1815	0.08605	4	0.0398148
1816	0.08605	4	0.0398148
1817	0.08605	4	0.0398148
1818	0.08605	4	0.0398148
1819	0.08605	4	0.0398148
1820	0.08605	4	0.0398148
1821	0.08605	4	0.0398148
1822	0.08605	4	0.0398148
1823	0.08605	4	0.0398148
1824	0.08605	4	0.0398148
1825	0.08605	4	0.0398148
1826	0.08605	4	0.0398148
1827	0.08605	4	0.0398148
1828	0.08605	4	0.0398148
1829	0.08605	4	0.0398148
1830	0.08605	4	0.0398148
1831	0.08605	4	0.0398148
1832	0.08605	4	0.0398148
1833	0.08605	4	0.0398148
1834	0.08605	4	0.0398148
1835	0.08605	4	0.0398148
1836	0.08605	4	0.0398148
1837	0.08605	4	0.0398148
1838	0.08605	4	0.0398148
1839	0.08605	4	0.0398148
1840	0.08605	4	0.0398148
1841	0.08605	4	0.0398148
1842	0.08605	4	0.0398148
1843	0.08605	4	0.0398148
1844	0.08605	4	0.0398148
1845	0.08605	4	0.0398148
1846	0.08605	4	0.0398148
1847	0.08605	4	0.0398148
1848	0.08605	4	0.0398148
1849	0.08605	4	0.0398148
1850	0.08605	4	0.0398148
1851	0.08605	4	0.0398148
1852	0.08605	4	0.0398148
1853	0.08605	4	0.0398148
1854	0.08605	4	0.0398148
1855	0.08605	4	0.0398148
1856	0.08605	4	0.0398148
1857	0.08605	4	0.0398148
1858	0.08605	4	0.0398148
1859	0.08605	4	0.0398148
1860	0.08605	4	0.0398148
1861	0.08605	4	0.0398148
1862	0.08605	4	0.0398148
1863	0.08605	4	0.0398148
1864	0.08605	4	0.0398148
1865	0.08605	4	0.0398148
1866	0.08605	4	0.0398148
1867	0.08605	4	0.0398148
1868	0.08605	4	0.0398148
1869	0.08605	4	0.0398148
1870	0.08605	4	0.0398148
1871	0.08605	4	0.0398148
1872	0.08605	4	0.0398148
1873	0.08605	4	0.0398148
1874	0.08605	4	0.0398148
1875	0.08605	4	0.0398148
1876	0.08605	4	0.0398148
1877	0.08605	4	0.0398148
1878	0.08605	4	0.0398148
1879	0.08605	4	0.0398148
1880	0.08605	4	0.0398148
1881	0.08605	4	0.0398148
1882	0.08605	4	0.0398148
1883	0.08605	4	0.0398148
1884	0.08605	4	0.0398148
1885	0.08605	4	0.0398148
1886	0.08605	4	0.0398148
1887	0.08605	4	0.0398148
1888	0.08605	4	0.0398148
1889	0.08605	4	0.0398148
1890	0.08605	4	0.0398148
1891	0.08605	4	0.0398148
1892	0.08605	4	0.0398148
1893	0.08605	4	0.0398148
1894	0.08605	4	0.0398148
1895	0.08605	4	0.0398148
1896	0.08605	4	0.0398148
1897	0.08605	4	0.0398148
1898	0.08605	4	0.0398148
1899	0.08605	4	0.0398148
1900	0.08605	4	0.0398148
1901	0.08605	4	0.0398148
1902	0.08605	4	0.0398148
1903	0.08605	4	0.0398148
1904	0.08605	4	0.0398148
1905	0.08605	4	0.0398148
1906	0.08605	4	0.0398148
1907	0.08605	4	0.0398148
1908	0.08605	4	0.0398148
1909	0.08605	4	0.0398148
1910	0.08605	4	0.0398148
1911	0.08605	4	0.0398148
1912	0.08605	4	0.0398148
1913	0.08605	4	0.0398148
1914	0.08605	4	0.0398148
1915	0.08605	4	0.0398148
1916	0.08605	4	0.0398148
1917	0.08605	4	0.0398148
1918	0.08605	4	0.0398148
1919	0.08605	4	0.0398148
1920	0.08605	4	0.0398148
1921	0.08605	4	0.0398148
1922	0.08605	4	0.0398148
1923	0.08605	4	0.0398148
1924	0.08605	4	0.0398148
1925	0.08605	4	0.0398148
1926	0.08605	4	0.0398148
1927	0.08605	4	0.0398148
1928	0.08605	4	0.0398148
1929	0.08605	4	0.0398148
1930	0.08605	4	0.0398148
1931	0.08605	4	0.0398148
1932	0.08605	4	0.0398148
1933	0.08605	4	0.0398148
1934	0.08605	4	0.0398148
1935	0.08605	4	0.0398148
1936	0.08605	4	0.0398148
1937	0.08605	4	0.0398148
1938	0.08605	4	0.0398148
1939	0.08605	4	0.0398148
1940	0.08605	4	0.0398148
1941	0.08605	4	0.0398148
1942	0.08605	4	0.0398148
1943	0.08605	4	0.0398148
1944	0.08605	4	0.0398148
1945	0.08605	4	0.0398148
1946	0.08605	4	0.0398148
1947	0.08605	4	0.0398148
1948	0.08605	4	0.0398148
1949	0.08605	4	0.0398148
1950	0.08605	4	0.0398148
1951	0.08605	4	0.0398148
1952	0.08605	4	0.0398148
1953	0.08605	4	0.0398148
1954	0.08605	4	0.0398148
1955	0.08605	4	0.0398148
1956	0.08605	4	0.0398148
1957	0.08605	4	0.0398148
1958	0.08605	4	0.0398148
1959	0.08605	4	0.0398148
1960	0.08605	4	0.0398148
1961	0.08605	4	0.0398148
1962	0.08605	4	0.0398148
1963	0.08605	4	0.0398148
1964	0.08605	4	0.0398148
1965	0.08605	4	0.0398148
1966	0.08605	4	0.0398148
1967	0.08605	4	0.0398148
1968	0.08605	4	0.0398148
1969	0.08605	4	0.0398148
1970	0.08605	4	0.0398148
1971	0.08605	4	0.0398148
1972	0.08605	4	0.0398148
1973	0.08605	4	0.0398148
1974	0.08605	4	0.0398148
1975	0.08605	4	0.0398148
1976	0.08605	4	0.0398148
1977	0.08605	4	0.0398148
1978	0.08605	4	0.0398148
1979	0.08605	4	0.0398148
1980	0.08605	4	0.0398148
1981	0.08605	4	0.0398148
1982	0.08605	4	0.0398148
1983	0.08605	4	0.0398148
1984	0.08605	4	0.0398148
1985	0.08605	4	0.0398148
1986	0.08605	4	0.0398148
1987	0.08605	4	0.0398148
1988	0.08605	4	0.0398148
1989	0.08605	4	0.0398148
1990	0.08605	4	0.0398148
1991	0.08605	4	0.0398148
1992	0.08605	4	0.0398148
1993	0.08605	4	0.0398148
1994	0.08605	4	0.0398148
1995	0.08605	4	0.0398148
1996	0.08605	4	0.0398148
1997	0.08605	4	0.0398148
1998	0.08605	4	0.0398148
1999	0.08605	4	0.0398148
2000	0.08605	4	0.0398148
[truncated: 3,001 more rows]
