# Supplementary material for: Aspiration-driven co-evolution of cooperation with individual behavioral diversity
Source: PLoS One. 2023 Sep 15;18(9):e0291134. doi: 10.1371/journal.pone.0291134 (PMC10503719; doi:10.1371/journal.pone.0291134)
Supplement: S1 Data — (ZIP) [file pone.0291134.s001.zip › M1/v2-L=200/data/aspiration_time,b=1.55_frequency.txt]

1	0.5	0.5	0
2	0.66422	0.683539	0.464379
3	0.742737	0.810816	0.527801
4	0.765252	0.905624	0.575395
5	0.753132	0.979941	0.596428
6	0.72171	1.04361	0.59909
7	0.681478	1.10493	0.58387
8	0.637395	1.16082	0.561113
9	0.593688	1.22437	0.530034
10	0.551518	1.28899	0.49667
11	0.512611	1.35786	0.46318
12	0.476503	1.43436	0.430396
13	0.442877	1.5083	0.398947
14	0.412102	1.59302	0.369461
15	0.383367	1.69738	0.341154
16	0.357083	1.75652	0.315361
17	0.333083	1.85437	0.291912
18	0.311598	1.95223	0.269013
19	0.29197	2.05076	0.249182
20	0.273991	2.11636	0.231391
21	0.257626	2.20015	0.215046
22	0.242873	2.32281	0.200155
23	0.229301	2.38455	0.185822
24	0.217082	2.45108	0.172943
25	0.205821	2.53527	0.161974
26	0.195549	2.59105	0.151515
27	0.186442	2.66763	0.141347
28	0.178219	2.72562	0.132581
29	0.17059	2.77233	0.124653
30	0.163791	2.81939	0.117453
31	0.157596	2.84193	0.110895
32	0.151989	2.94881	0.10514
33	0.14679	3.0445	0.100196
34	0.142013	3.15031	0.095348
35	0.137536	3.2649	0.0907977
36	0.133554	3.27615	0.086345
37	0.129951	3.37017	0.0829436
38	0.126622	3.43941	0.0792433
39	0.123657	3.44237	0.0758525
40	0.121008	3.45423	0.0731658
41	0.118505	3.50534	0.0706779
42	0.116187	3.571	0.0682876
43	0.114087	3.61885	0.0659451
44	0.112195	3.63341	0.0640082
45	0.11043	3.66331	0.0621749
46	0.108905	3.68045	0.0603961
47	0.107518	3.6706	0.0586668
48	0.106247	3.6686	0.0573141
49	0.105042	3.67616	0.0559883
50	0.10399	3.69006	0.0550077
51	0.1031	3.68095	0.0539542
52	0.10225	3.69746	0.0529582
53	0.101522	3.72269	0.0522463
54	0.100793	3.71673	0.0513103
55	0.100169	3.73159	0.0506605
56	0.0996388	3.74957	0.0501592
57	0.0990901	3.81386	0.049876
58	0.0984805	3.83637	0.0493439
59	0.0979627	3.88629	0.0488434
60	0.0975068	3.90635	0.0484146
61	0.0970944	3.8983	0.0478081
62	0.0967506	3.91708	0.0474123
63	0.0964045	3.92907	0.0471035
64	0.0960467	3.94022	0.0467949
65	0.0957705	3.94428	0.0464632
66	0.0954883	3.95242	0.046172
67	0.0952416	3.94766	0.0457853
68	0.0950298	3.94906	0.0455529
69	0.0948193	3.94941	0.0454341
70	0.0946227	3.95244	0.045394
71	0.0944251	3.95543	0.0451556
72	0.0942956	3.97154	0.0449183
73	0.0941566	3.97349	0.0447528
74	0.0940287	3.97673	0.0445819
75	0.0938937	3.98417	0.0444502
76	0.0937791	3.98521	0.0443209
77	0.0936932	3.98649	0.0442176
78	0.0935917	3.9874	0.0441034
79	0.0935217	3.98869	0.0440161
80	0.0934284	3.98989	0.0439064
81	0.0933567	3.99126	0.0438163
82	0.0932987	3.99251	0.0437417
83	0.0932411	3.9932	0.0436746
84	0.0931875	3.99377	0.043613
85	0.0931395	3.99432	0.0435574
86	0.0931034	3.99498	0.0435125
87	0.09306	3.99533	0.0434641
88	0.0930254	3.99575	0.0434236
89	0.092993	3.99624	0.0433847
90	0.0929661	3.99657	0.0433532
91	0.0929411	3.99693	0.0433234
92	0.092915	3.99714	0.0432943
93	0.0928931	3.99738	0.0432689
94	0.0928769	3.99767	0.0432489
95	0.0928636	3.998	0.0432313
96	0.0928479	3.99815	0.0432135
97	0.0928328	3.9983	0.0431962
98	0.0928205	3.99843	0.0431821
99	0.0928085	3.99854	0.0431685
100	0.0927976	3.99869	0.0431556
101	0.0927887	3.99885	0.0431446
102	0.0927795	3.99892	0.0431344
103	0.0927713	3.99899	0.0431251
104	0.0927649	3.99909	0.0431175
105	0.0927595	3.99917	0.0431109
106	0.0927531	3.99923	0.0431037
107	0.092748	3.99928	0.0430978
108	0.0927418	3.99931	0.0430912
109	0.0927378	3.99941	0.0430859
110	0.0927342	3.99946	0.0430816
111	0.0927311	3.99949	0.0430781
112	0.0927287	3.99957	0.0430747
113	0.0927254	3.99961	0.0430708
114	0.0927224	3.99964	0.0430675
115	0.0927207	3.9997	0.043065
116	0.0927184	3.99973	0.0430623
117	0.0927169	3.99975	0.0430604
118	0.0927153	3.99977	0.0430586
119	0.0927137	3.99979	0.0430566
120	0.0927122	3.99981	0.0430549
121	0.0927111	3.99983	0.0430535
122	0.0927099	3.99984	0.0430522
123	0.092709	3.99986	0.0430511
124	0.0927081	3.99988	0.0430499
125	0.0927073	3.99988	0.0430491
126	0.0927064	3.99989	0.043048
127	0.0927058	3.9999	0.0430473
128	0.0927053	3.99991	0.0430466
129	0.0927049	3.99992	0.0430461
130	0.0927044	3.99993	0.0430455
131	0.092704	3.99993	0.0430451
132	0.0927037	3.99994	0.0430446
133	0.0927033	3.99995	0.0430442
134	0.092703	3.99995	0.0430438
135	0.0927027	3.99996	0.0430434
136	0.0927024	3.99996	0.0430431
137	0.0927022	3.99997	0.0430428
138	0.092702	3.99997	0.0430426
139	0.0927018	3.99997	0.0430424
140	0.0927017	3.99998	0.0430421
141	0.0927015	3.99998	0.043042
142	0.0927014	3.99998	0.0430418
143	0.0927013	3.99998	0.0430417
144	0.0927012	3.99998	0.0430415
145	0.092701	3.99999	0.0430414
146	0.0927009	3.99999	0.0430413
147	0.0927009	3.99999	0.0430412
148	0.0927008	3.99999	0.0430411
149	0.0927007	3.99999	0.043041
150	0.0927006	3.99999	0.0430409
151	0.0927006	3.99999	0.0430408
152	0.0927005	3.99999	0.0430408
153	0.0927005	3.99999	0.0430407
154	0.0927004	3.99999	0.0430407
155	0.0927004	3.99999	0.0430406
156	0.0927003	4	0.0430406
157	0.0927003	4	0.0430405
158	0.0927003	4	0.0430405
159	0.0927003	4	0.0430405
160	0.0927002	4	0.0430404
161	0.0927002	4	0.0430404
162	0.0927002	4	0.0430404
163	0.0927002	4	0.0430404
164	0.0927002	4	0.0430403
165	0.0927001	4	0.0430403
166	0.0927001	4	0.0430403
167	0.0927001	4	0.0430403
168	0.0927001	4	0.0430403
169	0.0927001	4	0.0430403
170	0.0927001	4	0.0430403
171	0.0927001	4	0.0430402
172	0.0927001	4	0.0430402
173	0.0927001	4	0.0430402
174	0.0927001	4	0.0430402
175	0.0927001	4	0.0430402
176	0.0927	4	0.0430402
177	0.0927	4	0.0430402
178	0.0927	4	0.0430402
179	0.0927	4	0.0430402
180	0.0927	4	0.0430402
181	0.0927	4	0.0430402
182	0.0927	4	0.0430402
183	0.0927	4	0.0430402
184	0.0927	4	0.0430402
185	0.0927	4	0.0430402
186	0.0927	4	0.0430402
187	0.0927	4	0.0430402
188	0.0927	4	0.0430402
189	0.0927	4	0.0430402
190	0.0927	4	0.0430402
191	0.0927	4	0.0430402
192	0.0927	4	0.0430402
193	0.0927	4	0.0430402
194	0.0927	4	0.0430402
195	0.0927	4	0.0430402
196	0.0927	4	0.0430402
197	0.0927	4	0.0430402
198	0.0927	4	0.0430402
199	0.0927	4	0.0430402
200	0.0927	4	0.0430402
201	0.0927	4	0.0430402
202	0.0927	4	0.0430402
203	0.0927	4	0.0430402
204	0.0927	4	0.0430402
205	0.0927	4	0.0430402
206	0.0927	4	0.0430402
207	0.0927	4	0.0430402
208	0.0927	4	0.0430402
209	0.0927	4	0.0430402
210	0.0927	4	0.0430402
211	0.0927	4	0.0430402
212	0.0927	4	0.0430402
213	0.0927	4	0.0430402
214	0.0927	4	0.0430402
215	0.0927	4	0.0430402
216	0.0927	4	0.0430402
217	0.0927	4	0.0430402
218	0.0927	4	0.0430402
219	0.0927	4	0.0430402
220	0.0927	4	0.0430402
221	0.0927	4	0.0430402
222	0.0927	4	0.0430402
223	0.0927	4	0.0430402
224	0.0927	4	0.0430402
225	0.0927	4	0.0430402
226	0.0927	4	0.0430402
227	0.0927	4	0.0430402
228	0.0927	4	0.0430402
229	0.0927	4	0.0430402
230	0.0927	4	0.0430402
231	0.0927	4	0.0430402
232	0.0927	4	0.0430402
233	0.0927	4	0.0430402
234	0.0927	4	0.0430402
235	0.0927	4	0.0430402
236	0.0927	4	0.0430402
237	0.0927	4	0.0430402
238	0.0927	4	0.0430402
239	0.0927	4	0.0430402
240	0.0927	4	0.0430402
241	0.0927	4	0.0430402
242	0.0927	4	0.0430402
243	0.0927	4	0.0430402
244	0.0927	4	0.0430402
245	0.0927	4	0.0430402
246	0.0927	4	0.0430402
247	0.0927	4	0.0430402
248	0.0927	4	0.0430402
249	0.0927	4	0.0430402
250	0.0927	4	0.0430402
251	0.0927	4	0.0430402
252	0.0927	4	0.0430402
253	0.0927	4	0.0430402
254	0.0927	4	0.0430402
255	0.0927	4	0.0430402
256	0.0927	4	0.0430402
257	0.0927	4	0.0430402
258	0.0927	4	0.0430402
259	0.0927	4	0.0430402
260	0.0927	4	0.0430402
261	0.0927	4	0.0430402
262	0.0927	4	0.0430402
263	0.0927	4	0.0430402
264	0.0927	4	0.0430402
265	0.0927	4	0.0430402
266	0.0927	4	0.0430402
267	0.0927	4	0.0430402
268	0.0927	4	0.0430402
269	0.0927	4	0.0430402
270	0.0927	4	0.0430402
271	0.0927	4	0.0430402
272	0.0927	4	0.0430402
273	0.0927	4	0.0430402
274	0.0927	4	0.0430402
275	0.0927	4	0.0430402
276	0.0927	4	0.0430402
277	0.0927	4	0.0430402
278	0.0927	4	0.0430402
279	0.0927	4	0.0430402
280	0.0927	4	0.0430402
281	0.0927	4	0.0430402
282	0.0927	4	0.0430402
283	0.0927	4	0.0430402
284	0.0927	4	0.0430402
285	0.0927	4	0.0430402
286	0.0927	4	0.0430402
287	0.0927	4	0.0430402
288	0.0927	4	0.0430402
289	0.0927	4	0.0430402
290	0.0927	4	0.0430402
291	0.0927	4	0.0430402
292	0.0927	4	0.0430402
293	0.0927	4	0.0430402
294	0.0927	4	0.0430402
295	0.0927	4	0.0430402
296	0.0927	4	0.0430402
297	0.0927	4	0.0430402
298	0.0927	4	0.0430402
299	0.0927	4	0.0430402
300	0.0927	4	0.0430402
301	0.0927	4	0.0430402
302	0.0927	4	0.0430402
303	0.0927	4	0.0430402
304	0.0927	4	0.0430402
305	0.0927	4	0.0430402
306	0.0927	4	0.0430402
307	0.0927	4	0.0430402
308	0.0927	4	0.0430402
309	0.0927	4	0.0430402
310	0.0927	4	0.0430402
311	0.0927	4	0.0430402
312	0.0927	4	0.0430402
313	0.0927	4	0.0430402
314	0.0927	4	0.0430402
315	0.0927	4	0.0430402
316	0.0927	4	0.0430402
317	0.0927	4	0.0430402
318	0.0927	4	0.0430402
319	0.0927	4	0.0430402
320	0.0927	4	0.0430402
321	0.0927	4	0.0430402
322	0.0927	4	0.0430402
323	0.0927	4	0.0430402
324	0.0927	4	0.0430402
325	0.0927	4	0.0430402
326	0.0927	4	0.0430402
327	0.0927	4	0.0430402
328	0.0927	4	0.0430402
329	0.0927	4	0.0430402
330	0.0927	4	0.0430402
331	0.0927	4	0.0430402
332	0.0927	4	0.0430402
333	0.0927	4	0.0430402
334	0.0927	4	0.0430402
335	0.0927	4	0.0430402
336	0.0927	4	0.0430402
337	0.0927	4	0.0430402
338	0.0927	4	0.0430402
339	0.0927	4	0.0430402
340	0.0927	4	0.0430402
341	0.0927	4	0.0430402
342	0.0927	4	0.0430402
343	0.0927	4	0.0430402
344	0.0927	4	0.0430402
345	0.0927	4	0.0430402
346	0.0927	4	0.0430402
347	0.0927	4	0.0430402
348	0.0927	4	0.0430402
349	0.0927	4	0.0430402
350	0.0927	4	0.0430402
351	0.0927	4	0.0430402
352	0.0927	4	0.0430402
353	0.0927	4	0.0430402
354	0.0927	4	0.0430402
355	0.0927	4	0.0430402
356	0.0927	4	0.0430402
357	0.0927	4	0.0430402
358	0.0927	4	0.0430402
359	0.0927	4	0.0430402
360	0.0927	4	0.0430402
361	0.0927	4	0.0430402
362	0.0927	4	0.0430402
363	0.0927	4	0.0430402
364	0.0927	4	0.0430402
365	0.0927	4	0.0430402
366	0.0927	4	0.0430402
367	0.0927	4	0.0430402
368	0.0927	4	0.0430402
369	0.0927	4	0.0430402
370	0.0927	4	0.0430402
371	0.0927	4	0.0430402
372	0.0927	4	0.0430402
373	0.0927	4	0.0430402
374	0.0927	4	0.0430402
375	0.0927	4	0.0430402
376	0.0927	4	0.0430402
377	0.0927	4	0.0430402
378	0.0927	4	0.0430402
379	0.0927	4	0.0430402
380	0.0927	4	0.0430402
381	0.0927	4	0.0430402
382	0.0927	4	0.0430402
383	0.0927	4	0.0430402
384	0.0927	4	0.0430402
385	0.0927	4	0.0430402
386	0.0927	4	0.0430402
387	0.0927	4	0.0430402
388	0.0927	4	0.0430402
389	0.0927	4	0.0430402
390	0.0927	4	0.0430402
391	0.0927	4	0.0430402
392	0.0927	4	0.0430402
393	0.0927	4	0.0430402
394	0.0927	4	0.0430402
395	0.0927	4	0.0430402
396	0.0927	4	0.0430402
397	0.0927	4	0.0430402
398	0.0927	4	0.0430402
399	0.0927	4	0.0430402
400	0.0927	4	0.0430402
401	0.0927	4	0.0430402
402	0.0927	4	0.0430402
403	0.0927	4	0.0430402
404	0.0927	4	0.0430402
405	0.0927	4	0.0430402
406	0.0927	4	0.0430402
407	0.0927	4	0.0430402
408	0.0927	4	0.0430402
409	0.0927	4	0.0430402
410	0.0927	4	0.0430402
411	0.0927	4	0.0430402
412	0.0927	4	0.0430402
413	0.0927	4	0.0430402
414	0.0927	4	0.0430402
415	0.0927	4	0.0430402
416	0.0927	4	0.0430402
417	0.0927	4	0.0430402
418	0.0927	4	0.0430402
419	0.0927	4	0.0430402
420	0.0927	4	0.0430402
421	0.0927	4	0.0430402
422	0.0927	4	0.0430402
423	0.0927	4	0.0430402
424	0.0927	4	0.0430402
425	0.0927	4	0.0430402
426	0.0927	4	0.0430402
427	0.0927	4	0.0430402
428	0.0927	4	0.0430402
429	0.0927	4	0.0430402
430	0.0927	4	0.0430402
431	0.0927	4	0.0430402
432	0.0927	4	0.0430402
433	0.0927	4	0.0430402
434	0.0927	4	0.0430402
435	0.0927	4	0.0430402
436	0.0927	4	0.0430402
437	0.0927	4	0.0430402
438	0.0927	4	0.0430402
439	0.0927	4	0.0430402
440	0.0927	4	0.0430402
441	0.0927	4	0.0430402
442	0.0927	4	0.0430402
443	0.0927	4	0.0430402
444	0.0927	4	0.0430402
445	0.0927	4	0.0430402
446	0.0927	4	0.0430402
447	0.0927	4	0.0430402
448	0.0927	4	0.0430402
449	0.0927	4	0.0430402
450	0.0927	4	0.0430402
451	0.0927	4	0.0430402
452	0.0927	4	0.0430402
453	0.0927	4	0.0430402
454	0.0927	4	0.0430402
455	0.0927	4	0.0430402
456	0.0927	4	0.0430402
457	0.0927	4	0.0430402
458	0.0927	4	0.0430402
459	0.0927	4	0.0430402
460	0.0927	4	0.0430402
461	0.0927	4	0.0430402
462	0.0927	4	0.0430402
463	0.0927	4	0.0430402
464	0.0927	4	0.0430402
465	0.0927	4	0.0430402
466	0.0927	4	0.0430402
467	0.0927	4	0.0430402
468	0.0927	4	0.0430402
469	0.0927	4	0.0430402
470	0.0927	4	0.0430402
471	0.0927	4	0.0430402
472	0.0927	4	0.0430402
473	0.0927	4	0.0430402
474	0.0927	4	0.0430402
475	0.0927	4	0.0430402
476	0.0927	4	0.0430402
477	0.0927	4	0.0430402
478	0.0927	4	0.0430402
479	0.0927	4	0.0430402
480	0.0927	4	0.0430402
481	0.0927	4	0.0430402
482	0.0927	4	0.0430402
483	0.0927	4	0.0430402
484	0.0927	4	0.0430402
485	0.0927	4	0.0430402
486	0.0927	4	0.0430402
487	0.0927	4	0.0430402
488	0.0927	4	0.0430402
489	0.0927	4	0.0430402
490	0.0927	4	0.0430402
491	0.0927	4	0.0430402
492	0.0927	4	0.0430402
493	0.0927	4	0.0430402
494	0.0927	4	0.0430402
495	0.0927	4	0.0430402
496	0.0927	4	0.0430402
497	0.0927	4	0.0430402
498	0.0927	4	0.0430402
499	0.0927	4	0.0430402
500	0.0927	4	0.0430402
501	0.0927	4	0.0430402
502	0.0927	4	0.0430402
503	0.0927	4	0.0430402
504	0.0927	4	0.0430402
505	0.0927	4	0.0430402
506	0.0927	4	0.0430402
507	0.0927	4	0.0430402
508	0.0927	4	0.0430402
509	0.0927	4	0.0430402
510	0.0927	4	0.0430402
511	0.0927	4	0.0430402
512	0.0927	4	0.0430402
513	0.0927	4	0.0430402
514	0.0927	4	0.0430402
515	0.0927	4	0.0430402
516	0.0927	4	0.0430402
517	0.0927	4	0.0430402
518	0.0927	4	0.0430402
519	0.0927	4	0.0430402
520	0.0927	4	0.0430402
521	0.0927	4	0.0430402
522	0.0927	4	0.0430402
523	0.0927	4	0.0430402
524	0.0927	4	0.0430402
525	0.0927	4	0.0430402
526	0.0927	4	0.0430402
527	0.0927	4	0.0430402
528	0.0927	4	0.0430402
529	0.0927	4	0.0430402
530	0.0927	4	0.0430402
531	0.0927	4	0.0430402
532	0.0927	4	0.0430402
533	0.0927	4	0.0430402
534	0.0927	4	0.0430402
535	0.0927	4	0.0430402
536	0.0927	4	0.0430402
537	0.0927	4	0.0430402
538	0.0927	4	0.0430402
539	0.0927	4	0.0430402
540	0.0927	4	0.0430402
541	0.0927	4	0.0430402
542	0.0927	4	0.0430402
543	0.0927	4	0.0430402
544	0.0927	4	0.0430402
545	0.0927	4	0.0430402
546	0.0927	4	0.0430402
547	0.0927	4	0.0430402
548	0.0927	4	0.0430402
549	0.0927	4	0.0430402
550	0.0927	4	0.0430402
551	0.0927	4	0.0430402
552	0.0927	4	0.0430402
553	0.0927	4	0.0430402
554	0.0927	4	0.0430402
555	0.0927	4	0.0430402
556	0.0927	4	0.0430402
557	0.0927	4	0.0430402
558	0.0927	4	0.0430402
559	0.0927	4	0.0430402
560	0.0927	4	0.0430402
561	0.0927	4	0.0430402
562	0.0927	4	0.0430402
563	0.0927	4	0.0430402
564	0.0927	4	0.0430402
565	0.0927	4	0.0430402
566	0.0927	4	0.0430402
567	0.0927	4	0.0430402
568	0.0927	4	0.0430402
569	0.0927	4	0.0430402
570	0.0927	4	0.0430402
571	0.0927	4	0.0430402
572	0.0927	4	0.0430402
573	0.0927	4	0.0430402
574	0.0927	4	0.0430402
575	0.0927	4	0.0430402
576	0.0927	4	0.0430402
577	0.0927	4	0.0430402
578	0.0927	4	0.0430402
579	0.0927	4	0.0430402
580	0.0927	4	0.0430402
581	0.0927	4	0.0430402
582	0.0927	4	0.0430402
583	0.0927	4	0.0430402
584	0.0927	4	0.0430402
585	0.0927	4	0.0430402
586	0.0927	4	0.0430402
587	0.0927	4	0.0430402
588	0.0927	4	0.0430402
589	0.0927	4	0.0430402
590	0.0927	4	0.0430402
591	0.0927	4	0.0430402
592	0.0927	4	0.0430402
593	0.0927	4	0.0430402
594	0.0927	4	0.0430402
595	0.0927	4	0.0430402
596	0.0927	4	0.0430402
597	0.0927	4	0.0430402
598	0.0927	4	0.0430402
599	0.0927	4	0.0430402
600	0.0927	4	0.0430402
601	0.0927	4	0.0430402
602	0.0927	4	0.0430402
603	0.0927	4	0.0430402
604	0.0927	4	0.0430402
605	0.0927	4	0.0430402
606	0.0927	4	0.0430402
607	0.0927	4	0.0430402
608	0.0927	4	0.0430402
609	0.0927	4	0.0430402
610	0.0927	4	0.0430402
611	0.0927	4	0.0430402
612	0.0927	4	0.0430402
613	0.0927	4	0.0430402
614	0.0927	4	0.0430402
615	0.0927	4	0.0430402
616	0.0927	4	0.0430402
617	0.0927	4	0.0430402
618	0.0927	4	0.0430402
619	0.0927	4	0.0430402
620	0.0927	4	0.0430402
621	0.0927	4	0.0430402
622	0.0927	4	0.0430402
623	0.0927	4	0.0430402
624	0.0927	4	0.0430402
625	0.0927	4	0.0430402
626	0.0927	4	0.0430402
627	0.0927	4	0.0430402
628	0.0927	4	0.0430402
629	0.0927	4	0.0430402
630	0.0927	4	0.0430402
631	0.0927	4	0.0430402
632	0.0927	4	0.0430402
633	0.0927	4	0.0430402
634	0.0927	4	0.0430402
635	0.0927	4	0.0430402
636	0.0927	4	0.0430402
637	0.0927	4	0.0430402
638	0.0927	4	0.0430402
639	0.0927	4	0.0430402
640	0.0927	4	0.0430402
641	0.0927	4	0.0430402
642	0.0927	4	0.0430402
643	0.0927	4	0.0430402
644	0.0927	4	0.0430402
645	0.0927	4	0.0430402
646	0.0927	4	0.0430402
647	0.0927	4	0.0430402
648	0.0927	4	0.0430402
649	0.0927	4	0.0430402
650	0.0927	4	0.0430402
651	0.0927	4	0.0430402
652	0.0927	4	0.0430402
653	0.0927	4	0.0430402
654	0.0927	4	0.0430402
655	0.0927	4	0.0430402
656	0.0927	4	0.0430402
657	0.0927	4	0.0430402
658	0.0927	4	0.0430402
659	0.0927	4	0.0430402
660	0.0927	4	0.0430402
661	0.0927	4	0.0430402
662	0.0927	4	0.0430402
663	0.0927	4	0.0430402
664	0.0927	4	0.0430402
665	0.0927	4	0.0430402
666	0.0927	4	0.0430402
667	0.0927	4	0.0430402
668	0.0927	4	0.0430402
669	0.0927	4	0.0430402
670	0.0927	4	0.0430402
671	0.0927	4	0.0430402
672	0.0927	4	0.0430402
673	0.0927	4	0.0430402
674	0.0927	4	0.0430402
675	0.0927	4	0.0430402
676	0.0927	4	0.0430402
677	0.0927	4	0.0430402
678	0.0927	4	0.0430402
679	0.0927	4	0.0430402
680	0.0927	4	0.0430402
681	0.0927	4	0.0430402
682	0.0927	4	0.0430402
683	0.0927	4	0.0430402
684	0.0927	4	0.0430402
685	0.0927	4	0.0430402
686	0.0927	4	0.0430402
687	0.0927	4	0.0430402
688	0.0927	4	0.0430402
689	0.0927	4	0.0430402
690	0.0927	4	0.0430402
691	0.0927	4	0.0430402
692	0.0927	4	0.0430402
693	0.0927	4	0.0430402
694	0.0927	4	0.0430402
695	0.0927	4	0.0430402
696	0.0927	4	0.0430402
697	0.0927	4	0.0430402
698	0.0927	4	0.0430402
699	0.0927	4	0.0430402
700	0.0927	4	0.0430402
701	0.0927	4	0.0430402
702	0.0927	4	0.0430402
703	0.0927	4	0.0430402
704	0.0927	4	0.0430402
705	0.0927	4	0.0430402
706	0.0927	4	0.0430402
707	0.0927	4	0.0430402
708	0.0927	4	0.0430402
709	0.0927	4	0.0430402
710	0.0927	4	0.0430402
711	0.0927	4	0.0430402
712	0.0927	4	0.0430402
713	0.0927	4	0.0430402
714	0.0927	4	0.0430402
715	0.0927	4	0.0430402
716	0.0927	4	0.0430402
717	0.0927	4	0.0430402
718	0.0927	4	0.0430402
719	0.0927	4	0.0430402
720	0.0927	4	0.0430402
721	0.0927	4	0.0430402
722	0.0927	4	0.0430402
723	0.0927	4	0.0430402
724	0.0927	4	0.0430402
725	0.0927	4	0.0430402
726	0.0927	4	0.0430402
727	0.0927	4	0.0430402
728	0.0927	4	0.0430402
729	0.0927	4	0.0430402
730	0.0927	4	0.0430402
731	0.0927	4	0.0430402
732	0.0927	4	0.0430402
733	0.0927	4	0.0430402
734	0.0927	4	0.0430402
735	0.0927	4	0.0430402
736	0.0927	4	0.0430402
737	0.0927	4	0.0430402
738	0.0927	4	0.0430402
739	0.0927	4	0.0430402
740	0.0927	4	0.0430402
741	0.0927	4	0.0430402
742	0.0927	4	0.0430402
743	0.0927	4	0.0430402
744	0.0927	4	0.0430402
745	0.0927	4	0.0430402
746	0.0927	4	0.0430402
747	0.0927	4	0.0430402
748	0.0927	4	0.0430402
749	0.0927	4	0.0430402
750	0.0927	4	0.0430402
751	0.0927	4	0.0430402
752	0.0927	4	0.0430402
753	0.0927	4	0.0430402
754	0.0927	4	0.0430402
755	0.0927	4	0.0430402
756	0.0927	4	0.0430402
757	0.0927	4	0.0430402
758	0.0927	4	0.0430402
759	0.0927	4	0.0430402
760	0.0927	4	0.0430402
761	0.0927	4	0.0430402
762	0.0927	4	0.0430402
763	0.0927	4	0.0430402
764	0.0927	4	0.0430402
765	0.0927	4	0.0430402
766	0.0927	4	0.0430402
767	0.0927	4	0.0430402
768	0.0927	4	0.0430402
769	0.0927	4	0.0430402
770	0.0927	4	0.0430402
771	0.0927	4	0.0430402
772	0.0927	4	0.0430402
773	0.0927	4	0.0430402
774	0.0927	4	0.0430402
775	0.0927	4	0.0430402
776	0.0927	4	0.0430402
777	0.0927	4	0.0430402
778	0.0927	4	0.0430402
779	0.0927	4	0.0430402
780	0.0927	4	0.0430402
781	0.0927	4	0.0430402
782	0.0927	4	0.0430402
783	0.0927	4	0.0430402
784	0.0927	4	0.0430402
785	0.0927	4	0.0430402
786	0.0927	4	0.0430402
787	0.0927	4	0.0430402
788	0.0927	4	0.0430402
789	0.0927	4	0.0430402
790	0.0927	4	0.0430402
791	0.0927	4	0.0430402
792	0.0927	4	0.0430402
793	0.0927	4	0.0430402
794	0.0927	4	0.0430402
795	0.0927	4	0.0430402
796	0.0927	4	0.0430402
797	0.0927	4	0.0430402
798	0.0927	4	0.0430402
799	0.0927	4	0.0430402
800	0.0927	4	0.0430402
801	0.0927	4	0.0430402
802	0.0927	4	0.0430402
803	0.0927	4	0.0430402
804	0.0927	4	0.0430402
805	0.0927	4	0.0430402
806	0.0927	4	0.0430402
807	0.0927	4	0.0430402
808	0.0927	4	0.0430402
809	0.0927	4	0.0430402
810	0.0927	4	0.0430402
811	0.0927	4	0.0430402
812	0.0927	4	0.0430402
813	0.0927	4	0.0430402
814	0.0927	4	0.0430402
815	0.0927	4	0.0430402
816	0.0927	4	0.0430402
817	0.0927	4	0.0430402
818	0.0927	4	0.0430402
819	0.0927	4	0.0430402
820	0.0927	4	0.0430402
821	0.0927	4	0.0430402
822	0.0927	4	0.0430402
823	0.0927	4	0.0430402
824	0.0927	4	0.0430402
825	0.0927	4	0.0430402
826	0.0927	4	0.0430402
827	0.0927	4	0.0430402
828	0.0927	4	0.0430402
829	0.0927	4	0.0430402
830	0.0927	4	0.0430402
831	0.0927	4	0.0430402
832	0.0927	4	0.0430402
833	0.0927	4	0.0430402
834	0.0927	4	0.0430402
835	0.0927	4	0.0430402
836	0.0927	4	0.0430402
837	0.0927	4	0.0430402
838	0.0927	4	0.0430402
839	0.0927	4	0.0430402
840	0.0927	4	0.0430402
841	0.0927	4	0.0430402
842	0.0927	4	0.0430402
843	0.0927	4	0.0430402
844	0.0927	4	0.0430402
845	0.0927	4	0.0430402
846	0.0927	4	0.0430402
847	0.0927	4	0.0430402
848	0.0927	4	0.0430402
849	0.0927	4	0.0430402
850	0.0927	4	0.0430402
851	0.0927	4	0.0430402
852	0.0927	4	0.0430402
853	0.0927	4	0.0430402
854	0.0927	4	0.0430402
855	0.0927	4	0.0430402
856	0.0927	4	0.0430402
857	0.0927	4	0.0430402
858	0.0927	4	0.0430402
859	0.0927	4	0.0430402
860	0.0927	4	0.0430402
861	0.0927	4	0.0430402
862	0.0927	4	0.0430402
863	0.0927	4	0.0430402
864	0.0927	4	0.0430402
865	0.0927	4	0.0430402
866	0.0927	4	0.0430402
867	0.0927	4	0.0430402
868	0.0927	4	0.0430402
869	0.0927	4	0.0430402
870	0.0927	4	0.0430402
871	0.0927	4	0.0430402
872	0.0927	4	0.0430402
873	0.0927	4	0.0430402
874	0.0927	4	0.0430402
875	0.0927	4	0.0430402
876	0.0927	4	0.0430402
877	0.0927	4	0.0430402
878	0.0927	4	0.0430402
879	0.0927	4	0.0430402
880	0.0927	4	0.0430402
881	0.0927	4	0.0430402
882	0.0927	4	0.0430402
883	0.0927	4	0.0430402
884	0.0927	4	0.0430402
885	0.0927	4	0.0430402
886	0.0927	4	0.0430402
887	0.0927	4	0.0430402
888	0.0927	4	0.0430402
889	0.0927	4	0.0430402
890	0.0927	4	0.0430402
891	0.0927	4	0.0430402
892	0.0927	4	0.0430402
893	0.0927	4	0.0430402
894	0.0927	4	0.0430402
895	0.0927	4	0.0430402
896	0.0927	4	0.0430402
897	0.0927	4	0.0430402
898	0.0927	4	0.0430402
899	0.0927	4	0.0430402
900	0.0927	4	0.0430402
901	0.0927	4	0.0430402
902	0.0927	4	0.0430402
903	0.0927	4	0.0430402
904	0.0927	4	0.0430402
905	0.0927	4	0.0430402
906	0.0927	4	0.0430402
907	0.0927	4	0.0430402
908	0.0927	4	0.0430402
909	0.0927	4	0.0430402
910	0.0927	4	0.0430402
911	0.0927	4	0.0430402
912	0.0927	4	0.0430402
913	0.0927	4	0.0430402
914	0.0927	4	0.0430402
915	0.0927	4	0.0430402
916	0.0927	4	0.0430402
917	0.0927	4	0.0430402
918	0.0927	4	0.0430402
919	0.0927	4	0.0430402
920	0.0927	4	0.0430402
921	0.0927	4	0.0430402
922	0.0927	4	0.0430402
923	0.0927	4	0.0430402
924	0.0927	4	0.0430402
925	0.0927	4	0.0430402
926	0.0927	4	0.0430402
927	0.0927	4	0.0430402
928	0.0927	4	0.0430402
929	0.0927	4	0.0430402
930	0.0927	4	0.0430402
931	0.0927	4	0.0430402
932	0.0927	4	0.0430402
933	0.0927	4	0.0430402
934	0.0927	4	0.0430402
935	0.0927	4	0.0430402
936	0.0927	4	0.0430402
937	0.0927	4	0.0430402
938	0.0927	4	0.0430402
939	0.0927	4	0.0430402
940	0.0927	4	0.0430402
941	0.0927	4	0.0430402
942	0.0927	4	0.0430402
943	0.0927	4	0.0430402
944	0.0927	4	0.0430402
945	0.0927	4	0.0430402
946	0.0927	4	0.0430402
947	0.0927	4	0.0430402
948	0.0927	4	0.0430402
949	0.0927	4	0.0430402
950	0.0927	4	0.0430402
951	0.0927	4	0.0430402
952	0.0927	4	0.0430402
953	0.0927	4	0.0430402
954	0.0927	4	0.0430402
955	0.0927	4	0.0430402
956	0.0927	4	0.0430402
957	0.0927	4	0.0430402
958	0.0927	4	0.0430402
959	0.0927	4	0.0430402
960	0.0927	4	0.0430402
961	0.0927	4	0.0430402
962	0.0927	4	0.0430402
963	0.0927	4	0.0430402
964	0.0927	4	0.0430402
965	0.0927	4	0.0430402
966	0.0927	4	0.0430402
967	0.0927	4	0.0430402
968	0.0927	4	0.0430402
969	0.0927	4	0.0430402
970	0.0927	4	0.0430402
971	0.0927	4	0.0430402
972	0.0927	4	0.0430402
973	0.0927	4	0.0430402
974	0.0927	4	0.0430402
975	0.0927	4	0.0430402
976	0.0927	4	0.0430402
977	0.0927	4	0.0430402
978	0.0927	4	0.0430402
979	0.0927	4	0.0430402
980	0.0927	4	0.0430402
981	0.0927	4	0.0430402
982	0.0927	4	0.0430402
983	0.0927	4	0.0430402
984	0.0927	4	0.0430402
985	0.0927	4	0.0430402
986	0.0927	4	0.0430402
987	0.0927	4	0.0430402
988	0.0927	4	0.0430402
989	0.0927	4	0.0430402
990	0.0927	4	0.0430402
991	0.0927	4	0.0430402
992	0.0927	4	0.0430402
993	0.0927	4	0.0430402
994	0.0927	4	0.0430402
995	0.0927	4	0.0430402
996	0.0927	4	0.0430402
997	0.0927	4	0.0430402
998	0.0927	4	0.0430402
999	0.0927	4	0.0430402
1000	0.0927	4	0.0430402
1001	0.0927	4	0.0430402
1002	0.0927	4	0.0430402
1003	0.0927	4	0.0430402
1004	0.0927	4	0.0430402
1005	0.0927	4	0.0430402
1006	0.0927	4	0.0430402
1007	0.0927	4	0.0430402
1008	0.0927	4	0.0430402
1009	0.0927	4	0.0430402
1010	0.0927	4	0.0430402
1011	0.0927	4	0.0430402
1012	0.0927	4	0.0430402
1013	0.0927	4	0.0430402
1014	0.0927	4	0.0430402
1015	0.0927	4	0.0430402
1016	0.0927	4	0.0430402
1017	0.0927	4	0.0430402
1018	0.0927	4	0.0430402
1019	0.0927	4	0.0430402
1020	0.0927	4	0.0430402
1021	0.0927	4	0.0430402
1022	0.0927	4	0.0430402
1023	0.0927	4	0.0430402
1024	0.0927	4	0.0430402
1025	0.0927	4	0.0430402
1026	0.0927	4	0.0430402
1027	0.0927	4	0.0430402
1028	0.0927	4	0.0430402
1029	0.0927	4	0.0430402
1030	0.0927	4	0.0430402
1031	0.0927	4	0.0430402
1032	0.0927	4	0.0430402
1033	0.0927	4	0.0430402
1034	0.0927	4	0.0430402
1035	0.0927	4	0.0430402
1036	0.0927	4	0.0430402
1037	0.0927	4	0.0430402
1038	0.0927	4	0.0430402
1039	0.0927	4	0.0430402
1040	0.0927	4	0.0430402
1041	0.0927	4	0.0430402
1042	0.0927	4	0.0430402
1043	0.0927	4	0.0430402
1044	0.0927	4	0.0430402
1045	0.0927	4	0.0430402
1046	0.0927	4	0.0430402
1047	0.0927	4	0.0430402
1048	0.0927	4	0.0430402
1049	0.0927	4	0.0430402
1050	0.0927	4	0.0430402
1051	0.0927	4	0.0430402
1052	0.0927	4	0.0430402
1053	0.0927	4	0.0430402
1054	0.0927	4	0.0430402
1055	0.0927	4	0.0430402
1056	0.0927	4	0.0430402
1057	0.0927	4	0.0430402
1058	0.0927	4	0.0430402
1059	0.0927	4	0.0430402
1060	0.0927	4	0.0430402
1061	0.0927	4	0.0430402
1062	0.0927	4	0.0430402
1063	0.0927	4	0.0430402
1064	0.0927	4	0.0430402
1065	0.0927	4	0.0430402
1066	0.0927	4	0.0430402
1067	0.0927	4	0.0430402
1068	0.0927	4	0.0430402
1069	0.0927	4	0.0430402
1070	0.0927	4	0.0430402
1071	0.0927	4	0.0430402
1072	0.0927	4	0.0430402
1073	0.0927	4	0.0430402
1074	0.0927	4	0.0430402
1075	0.0927	4	0.0430402
1076	0.0927	4	0.0430402
1077	0.0927	4	0.0430402
1078	0.0927	4	0.0430402
1079	0.0927	4	0.0430402
1080	0.0927	4	0.0430402
1081	0.0927	4	0.0430402
1082	0.0927	4	0.0430402
1083	0.0927	4	0.0430402
1084	0.0927	4	0.0430402
1085	0.0927	4	0.0430402
1086	0.0927	4	0.0430402
1087	0.0927	4	0.0430402
1088	0.0927	4	0.0430402
1089	0.0927	4	0.0430402
1090	0.0927	4	0.0430402
1091	0.0927	4	0.0430402
1092	0.0927	4	0.0430402
1093	0.0927	4	0.0430402
1094	0.0927	4	0.0430402
1095	0.0927	4	0.0430402
1096	0.0927	4	0.0430402
1097	0.0927	4	0.0430402
1098	0.0927	4	0.0430402
1099	0.0927	4	0.0430402
1100	0.0927	4	0.0430402
1101	0.0927	4	0.0430402
1102	0.0927	4	0.0430402
1103	0.0927	4	0.0430402
1104	0.0927	4	0.0430402
1105	0.0927	4	0.0430402
1106	0.0927	4	0.0430402
1107	0.0927	4	0.0430402
1108	0.0927	4	0.0430402
1109	0.0927	4	0.0430402
1110	0.0927	4	0.0430402
1111	0.0927	4	0.0430402
1112	0.0927	4	0.0430402
1113	0.0927	4	0.0430402
1114	0.0927	4	0.0430402
1115	0.0927	4	0.0430402
1116	0.0927	4	0.0430402
1117	0.0927	4	0.0430402
1118	0.0927	4	0.0430402
1119	0.0927	4	0.0430402
1120	0.0927	4	0.0430402
1121	0.0927	4	0.0430402
1122	0.0927	4	0.0430402
1123	0.0927	4	0.0430402
1124	0.0927	4	0.0430402
1125	0.0927	4	0.0430402
1126	0.0927	4	0.0430402
1127	0.0927	4	0.0430402
1128	0.0927	4	0.0430402
1129	0.0927	4	0.0430402
1130	0.0927	4	0.0430402
1131	0.0927	4	0.0430402
1132	0.0927	4	0.0430402
1133	0.0927	4	0.0430402
1134	0.0927	4	0.0430402
1135	0.0927	4	0.0430402
1136	0.0927	4	0.0430402
1137	0.0927	4	0.0430402
1138	0.0927	4	0.0430402
1139	0.0927	4	0.0430402
1140	0.0927	4	0.0430402
1141	0.0927	4	0.0430402
1142	0.0927	4	0.0430402
1143	0.0927	4	0.0430402
1144	0.0927	4	0.0430402
1145	0.0927	4	0.0430402
1146	0.0927	4	0.0430402
1147	0.0927	4	0.0430402
1148	0.0927	4	0.0430402
1149	0.0927	4	0.0430402
1150	0.0927	4	0.0430402
1151	0.0927	4	0.0430402
1152	0.0927	4	0.0430402
1153	0.0927	4	0.0430402
1154	0.0927	4	0.0430402
1155	0.0927	4	0.0430402
1156	0.0927	4	0.0430402
1157	0.0927	4	0.0430402
1158	0.0927	4	0.0430402
1159	0.0927	4	0.0430402
1160	0.0927	4	0.0430402
1161	0.0927	4	0.0430402
1162	0.0927	4	0.0430402
1163	0.0927	4	0.0430402
1164	0.0927	4	0.0430402
1165	0.0927	4	0.0430402
1166	0.0927	4	0.0430402
1167	0.0927	4	0.0430402
1168	0.0927	4	0.0430402
1169	0.0927	4	0.0430402
1170	0.0927	4	0.0430402
1171	0.0927	4	0.0430402
1172	0.0927	4	0.0430402
1173	0.0927	4	0.0430402
1174	0.0927	4	0.0430402
1175	0.0927	4	0.0430402
1176	0.0927	4	0.0430402
1177	0.0927	4	0.0430402
1178	0.0927	4	0.0430402
1179	0.0927	4	0.0430402
1180	0.0927	4	0.0430402
1181	0.0927	4	0.0430402
1182	0.0927	4	0.0430402
1183	0.0927	4	0.0430402
1184	0.0927	4	0.0430402
1185	0.0927	4	0.0430402
1186	0.0927	4	0.0430402
1187	0.0927	4	0.0430402
1188	0.0927	4	0.0430402
1189	0.0927	4	0.0430402
1190	0.0927	4	0.0430402
1191	0.0927	4	0.0430402
1192	0.0927	4	0.0430402
1193	0.0927	4	0.0430402
1194	0.0927	4	0.0430402
1195	0.0927	4	0.0430402
1196	0.0927	4	0.0430402
1197	0.0927	4	0.0430402
1198	0.0927	4	0.0430402
1199	0.0927	4	0.0430402
1200	0.0927	4	0.0430402
1201	0.0927	4	0.0430402
1202	0.0927	4	0.0430402
1203	0.0927	4	0.0430402
1204	0.0927	4	0.0430402
1205	0.0927	4	0.0430402
1206	0.0927	4	0.0430402
1207	0.0927	4	0.0430402
1208	0.0927	4	0.0430402
1209	0.0927	4	0.0430402
1210	0.0927	4	0.0430402
1211	0.0927	4	0.0430402
1212	0.0927	4	0.0430402
1213	0.0927	4	0.0430402
1214	0.0927	4	0.0430402
1215	0.0927	4	0.0430402
1216	0.0927	4	0.0430402
1217	0.0927	4	0.0430402
1218	0.0927	4	0.0430402
1219	0.0927	4	0.0430402
1220	0.0927	4	0.0430402
1221	0.0927	4	0.0430402
1222	0.0927	4	0.0430402
1223	0.0927	4	0.0430402
1224	0.0927	4	0.0430402
1225	0.0927	4	0.0430402
1226	0.0927	4	0.0430402
1227	0.0927	4	0.0430402
1228	0.0927	4	0.0430402
1229	0.0927	4	0.0430402
1230	0.0927	4	0.0430402
1231	0.0927	4	0.0430402
1232	0.0927	4	0.0430402
1233	0.0927	4	0.0430402
1234	0.0927	4	0.0430402
1235	0.0927	4	0.0430402
1236	0.0927	4	0.0430402
1237	0.0927	4	0.0430402
1238	0.0927	4	0.0430402
1239	0.0927	4	0.0430402
1240	0.0927	4	0.0430402
1241	0.0927	4	0.0430402
1242	0.0927	4	0.0430402
1243	0.0927	4	0.0430402
1244	0.0927	4	0.0430402
1245	0.0927	4	0.0430402
1246	0.0927	4	0.0430402
1247	0.0927	4	0.0430402
1248	0.0927	4	0.0430402
1249	0.0927	4	0.0430402
1250	0.0927	4	0.0430402
1251	0.0927	4	0.0430402
1252	0.0927	4	0.0430402
1253	0.0927	4	0.0430402
1254	0.0927	4	0.0430402
1255	0.0927	4	0.0430402
1256	0.0927	4	0.0430402
1257	0.0927	4	0.0430402
1258	0.0927	4	0.0430402
1259	0.0927	4	0.0430402
1260	0.0927	4	0.0430402
1261	0.0927	4	0.0430402
1262	0.0927	4	0.0430402
1263	0.0927	4	0.0430402
1264	0.0927	4	0.0430402
1265	0.0927	4	0.0430402
1266	0.0927	4	0.0430402
1267	0.0927	4	0.0430402
1268	0.0927	4	0.0430402
1269	0.0927	4	0.0430402
1270	0.0927	4	0.0430402
1271	0.0927	4	0.0430402
1272	0.0927	4	0.0430402
1273	0.0927	4	0.0430402
1274	0.0927	4	0.0430402
1275	0.0927	4	0.0430402
1276	0.0927	4	0.0430402
1277	0.0927	4	0.0430402
1278	0.0927	4	0.0430402
1279	0.0927	4	0.0430402
1280	0.0927	4	0.0430402
1281	0.0927	4	0.0430402
1282	0.0927	4	0.0430402
1283	0.0927	4	0.0430402
1284	0.0927	4	0.0430402
1285	0.0927	4	0.0430402
1286	0.0927	4	0.0430402
1287	0.0927	4	0.0430402
1288	0.0927	4	0.0430402
1289	0.0927	4	0.0430402
1290	0.0927	4	0.0430402
1291	0.0927	4	0.0430402
1292	0.0927	4	0.0430402
1293	0.0927	4	0.0430402
1294	0.0927	4	0.0430402
1295	0.0927	4	0.0430402
1296	0.0927	4	0.0430402
1297	0.0927	4	0.0430402
1298	0.0927	4	0.0430402
1299	0.0927	4	0.0430402
1300	0.0927	4	0.0430402
1301	0.0927	4	0.0430402
1302	0.0927	4	0.0430402
1303	0.0927	4	0.0430402
1304	0.0927	4	0.0430402
1305	0.0927	4	0.0430402
1306	0.0927	4	0.0430402
1307	0.0927	4	0.0430402
1308	0.0927	4	0.0430402
1309	0.0927	4	0.0430402
1310	0.0927	4	0.0430402
1311	0.0927	4	0.0430402
1312	0.0927	4	0.0430402
1313	0.0927	4	0.0430402
1314	0.0927	4	0.0430402
1315	0.0927	4	0.0430402
1316	0.0927	4	0.0430402
1317	0.0927	4	0.0430402
1318	0.0927	4	0.0430402
1319	0.0927	4	0.0430402
1320	0.0927	4	0.0430402
1321	0.0927	4	0.0430402
1322	0.0927	4	0.0430402
1323	0.0927	4	0.0430402
1324	0.0927	4	0.0430402
1325	0.0927	4	0.0430402
1326	0.0927	4	0.0430402
1327	0.0927	4	0.0430402
1328	0.0927	4	0.0430402
1329	0.0927	4	0.0430402
1330	0.0927	4	0.0430402
1331	0.0927	4	0.0430402
1332	0.0927	4	0.0430402
1333	0.0927	4	0.0430402
1334	0.0927	4	0.0430402
1335	0.0927	4	0.0430402
1336	0.0927	4	0.0430402
1337	0.0927	4	0.0430402
1338	0.0927	4	0.0430402
1339	0.0927	4	0.0430402
1340	0.0927	4	0.0430402
1341	0.0927	4	0.0430402
1342	0.0927	4	0.0430402
1343	0.0927	4	0.0430402
1344	0.0927	4	0.0430402
1345	0.0927	4	0.0430402
1346	0.0927	4	0.0430402
1347	0.0927	4	0.0430402
1348	0.0927	4	0.0430402
1349	0.0927	4	0.0430402
1350	0.0927	4	0.0430402
1351	0.0927	4	0.0430402
1352	0.0927	4	0.0430402
1353	0.0927	4	0.0430402
1354	0.0927	4	0.0430402
1355	0.0927	4	0.0430402
1356	0.0927	4	0.0430402
1357	0.0927	4	0.0430402
1358	0.0927	4	0.0430402
1359	0.0927	4	0.0430402
1360	0.0927	4	0.0430402
1361	0.0927	4	0.0430402
1362	0.0927	4	0.0430402
1363	0.0927	4	0.0430402
1364	0.0927	4	0.0430402
1365	0.0927	4	0.0430402
1366	0.0927	4	0.0430402
1367	0.0927	4	0.0430402
1368	0.0927	4	0.0430402
1369	0.0927	4	0.0430402
1370	0.0927	4	0.0430402
1371	0.0927	4	0.0430402
1372	0.0927	4	0.0430402
1373	0.0927	4	0.0430402
1374	0.0927	4	0.0430402
1375	0.0927	4	0.0430402
1376	0.0927	4	0.0430402
1377	0.0927	4	0.0430402
1378	0.0927	4	0.0430402
1379	0.0927	4	0.0430402
1380	0.0927	4	0.0430402
1381	0.0927	4	0.0430402
1382	0.0927	4	0.0430402
1383	0.0927	4	0.0430402
1384	0.0927	4	0.0430402
1385	0.0927	4	0.0430402
1386	0.0927	4	0.0430402
1387	0.0927	4	0.0430402
1388	0.0927	4	0.0430402
1389	0.0927	4	0.0430402
1390	0.0927	4	0.0430402
1391	0.0927	4	0.0430402
1392	0.0927	4	0.0430402
1393	0.0927	4	0.0430402
1394	0.0927	4	0.0430402
1395	0.0927	4	0.0430402
1396	0.0927	4	0.0430402
1397	0.0927	4	0.0430402
1398	0.0927	4	0.0430402
1399	0.0927	4	0.0430402
1400	0.0927	4	0.0430402
1401	0.0927	4	0.0430402
1402	0.0927	4	0.0430402
1403	0.0927	4	0.0430402
1404	0.0927	4	0.0430402
1405	0.0927	4	0.0430402
1406	0.0927	4	0.0430402
1407	0.0927	4	0.0430402
1408	0.0927	4	0.0430402
1409	0.0927	4	0.0430402
1410	0.0927	4	0.0430402
1411	0.0927	4	0.0430402
1412	0.0927	4	0.0430402
1413	0.0927	4	0.0430402
1414	0.0927	4	0.0430402
1415	0.0927	4	0.0430402
1416	0.0927	4	0.0430402
1417	0.0927	4	0.0430402
1418	0.0927	4	0.0430402
1419	0.0927	4	0.0430402
1420	0.0927	4	0.0430402
1421	0.0927	4	0.0430402
1422	0.0927	4	0.0430402
1423	0.0927	4	0.0430402
1424	0.0927	4	0.0430402
1425	0.0927	4	0.0430402
1426	0.0927	4	0.0430402
1427	0.0927	4	0.0430402
1428	0.0927	4	0.0430402
1429	0.0927	4	0.0430402
1430	0.0927	4	0.0430402
1431	0.0927	4	0.0430402
1432	0.0927	4	0.0430402
1433	0.0927	4	0.0430402
1434	0.0927	4	0.0430402
1435	0.0927	4	0.0430402
1436	0.0927	4	0.0430402
1437	0.0927	4	0.0430402
1438	0.0927	4	0.0430402
1439	0.0927	4	0.0430402
1440	0.0927	4	0.0430402
1441	0.0927	4	0.0430402
1442	0.0927	4	0.0430402
1443	0.0927	4	0.0430402
1444	0.0927	4	0.0430402
1445	0.0927	4	0.0430402
1446	0.0927	4	0.0430402
1447	0.0927	4	0.0430402
1448	0.0927	4	0.0430402
1449	0.0927	4	0.0430402
1450	0.0927	4	0.0430402
1451	0.0927	4	0.0430402
1452	0.0927	4	0.0430402
1453	0.0927	4	0.0430402
1454	0.0927	4	0.0430402
1455	0.0927	4	0.0430402
1456	0.0927	4	0.0430402
1457	0.0927	4	0.0430402
1458	0.0927	4	0.0430402
1459	0.0927	4	0.0430402
1460	0.0927	4	0.0430402
1461	0.0927	4	0.0430402
1462	0.0927	4	0.0430402
1463	0.0927	4	0.0430402
1464	0.0927	4	0.0430402
1465	0.0927	4	0.0430402
1466	0.0927	4	0.0430402
1467	0.0927	4	0.0430402
1468	0.0927	4	0.0430402
1469	0.0927	4	0.0430402
1470	0.0927	4	0.0430402
1471	0.0927	4	0.0430402
1472	0.0927	4	0.0430402
1473	0.0927	4	0.0430402
1474	0.0927	4	0.0430402
1475	0.0927	4	0.0430402
1476	0.0927	4	0.0430402
1477	0.0927	4	0.0430402
1478	0.0927	4	0.0430402
1479	0.0927	4	0.0430402
1480	0.0927	4	0.0430402
1481	0.0927	4	0.0430402
1482	0.0927	4	0.0430402
1483	0.0927	4	0.0430402
1484	0.0927	4	0.0430402
1485	0.0927	4	0.0430402
1486	0.0927	4	0.0430402
1487	0.0927	4	0.0430402
1488	0.0927	4	0.0430402
1489	0.0927	4	0.0430402
1490	0.0927	4	0.0430402
1491	0.0927	4	0.0430402
1492	0.0927	4	0.0430402
1493	0.0927	4	0.0430402
1494	0.0927	4	0.0430402
1495	0.0927	4	0.0430402
1496	0.0927	4	0.0430402
1497	0.0927	4	0.0430402
1498	0.0927	4	0.0430402
1499	0.0927	4	0.0430402
1500	0.0927	4	0.0430402
1501	0.0927	4	0.0430402
1502	0.0927	4	0.0430402
1503	0.0927	4	0.0430402
1504	0.0927	4	0.0430402
1505	0.0927	4	0.0430402
1506	0.0927	4	0.0430402
1507	0.0927	4	0.0430402
1508	0.0927	4	0.0430402
1509	0.0927	4	0.0430402
1510	0.0927	4	0.0430402
1511	0.0927	4	0.0430402
1512	0.0927	4	0.0430402
1513	0.0927	4	0.0430402
1514	0.0927	4	0.0430402
1515	0.0927	4	0.0430402
1516	0.0927	4	0.0430402
1517	0.0927	4	0.0430402
1518	0.0927	4	0.0430402
1519	0.0927	4	0.0430402
1520	0.0927	4	0.0430402
1521	0.0927	4	0.0430402
1522	0.0927	4	0.0430402
1523	0.0927	4	0.0430402
1524	0.0927	4	0.0430402
1525	0.0927	4	0.0430402
1526	0.0927	4	0.0430402
1527	0.0927	4	0.0430402
1528	0.0927	4	0.0430402
1529	0.0927	4	0.0430402
1530	0.0927	4	0.0430402
1531	0.0927	4	0.0430402
1532	0.0927	4	0.0430402
1533	0.0927	4	0.0430402
1534	0.0927	4	0.0430402
1535	0.0927	4	0.0430402
1536	0.0927	4	0.0430402
1537	0.0927	4	0.0430402
1538	0.0927	4	0.0430402
1539	0.0927	4	0.0430402
1540	0.0927	4	0.0430402
1541	0.0927	4	0.0430402
1542	0.0927	4	0.0430402
1543	0.0927	4	0.0430402
1544	0.0927	4	0.0430402
1545	0.0927	4	0.0430402
1546	0.0927	4	0.0430402
1547	0.0927	4	0.0430402
1548	0.0927	4	0.0430402
1549	0.0927	4	0.0430402
1550	0.0927	4	0.0430402
1551	0.0927	4	0.0430402
1552	0.0927	4	0.0430402
1553	0.0927	4	0.0430402
1554	0.0927	4	0.0430402
1555	0.0927	4	0.0430402
1556	0.0927	4	0.0430402
1557	0.0927	4	0.0430402
1558	0.0927	4	0.0430402
1559	0.0927	4	0.0430402
1560	0.0927	4	0.0430402
1561	0.0927	4	0.0430402
1562	0.0927	4	0.0430402
1563	0.0927	4	0.0430402
1564	0.0927	4	0.0430402
1565	0.0927	4	0.0430402
1566	0.0927	4	0.0430402
1567	0.0927	4	0.0430402
1568	0.0927	4	0.0430402
1569	0.0927	4	0.0430402
1570	0.0927	4	0.0430402
1571	0.0927	4	0.0430402
1572	0.0927	4	0.0430402
1573	0.0927	4	0.0430402
1574	0.0927	4	0.0430402
1575	0.0927	4	0.0430402
1576	0.0927	4	0.0430402
1577	0.0927	4	0.0430402
1578	0.0927	4	0.0430402
1579	0.0927	4	0.0430402
1580	0.0927	4	0.0430402
1581	0.0927	4	0.0430402
1582	0.0927	4	0.0430402
1583	0.0927	4	0.0430402
1584	0.0927	4	0.0430402
1585	0.0927	4	0.0430402
1586	0.0927	4	0.0430402
1587	0.0927	4	0.0430402
1588	0.0927	4	0.0430402
1589	0.0927	4	0.0430402
1590	0.0927	4	0.0430402
1591	0.0927	4	0.0430402
1592	0.0927	4	0.0430402
1593	0.0927	4	0.0430402
1594	0.0927	4	0.0430402
1595	0.0927	4	0.0430402
1596	0.0927	4	0.0430402
1597	0.0927	4	0.0430402
1598	0.0927	4	0.0430402
1599	0.0927	4	0.0430402
1600	0.0927	4	0.0430402
1601	0.0927	4	0.0430402
1602	0.0927	4	0.0430402
1603	0.0927	4	0.0430402
1604	0.0927	4	0.0430402
1605	0.0927	4	0.0430402
1606	0.0927	4	0.0430402
1607	0.0927	4	0.0430402
1608	0.0927	4	0.0430402
1609	0.0927	4	0.0430402
1610	0.0927	4	0.0430402
1611	0.0927	4	0.0430402
1612	0.0927	4	0.0430402
1613	0.0927	4	0.0430402
1614	0.0927	4	0.0430402
1615	0.0927	4	0.0430402
1616	0.0927	4	0.0430402
1617	0.0927	4	0.0430402
1618	0.0927	4	0.0430402
1619	0.0927	4	0.0430402
1620	0.0927	4	0.0430402
1621	0.0927	4	0.0430402
1622	0.0927	4	0.0430402
1623	0.0927	4	0.0430402
1624	0.0927	4	0.0430402
1625	0.0927	4	0.0430402
1626	0.0927	4	0.0430402
1627	0.0927	4	0.0430402
1628	0.0927	4	0.0430402
1629	0.0927	4	0.0430402
1630	0.0927	4	0.0430402
1631	0.0927	4	0.0430402
1632	0.0927	4	0.0430402
1633	0.0927	4	0.0430402
1634	0.0927	4	0.0430402
1635	0.0927	4	0.0430402
1636	0.0927	4	0.0430402
1637	0.0927	4	0.0430402
1638	0.0927	4	0.0430402
1639	0.0927	4	0.0430402
1640	0.0927	4	0.0430402
1641	0.0927	4	0.0430402
1642	0.0927	4	0.0430402
1643	0.0927	4	0.0430402
1644	0.0927	4	0.0430402
1645	0.0927	4	0.0430402
1646	0.0927	4	0.0430402
1647	0.0927	4	0.0430402
1648	0.0927	4	0.0430402
1649	0.0927	4	0.0430402
1650	0.0927	4	0.0430402
1651	0.0927	4	0.0430402
1652	0.0927	4	0.0430402
1653	0.0927	4	0.0430402
1654	0.0927	4	0.0430402
1655	0.0927	4	0.0430402
1656	0.0927	4	0.0430402
1657	0.0927	4	0.0430402
1658	0.0927	4	0.0430402
1659	0.0927	4	0.0430402
1660	0.0927	4	0.0430402
1661	0.0927	4	0.0430402
1662	0.0927	4	0.0430402
1663	0.0927	4	0.0430402
1664	0.0927	4	0.0430402
1665	0.0927	4	0.0430402
1666	0.0927	4	0.0430402
1667	0.0927	4	0.0430402
1668	0.0927	4	0.0430402
1669	0.0927	4	0.0430402
1670	0.0927	4	0.0430402
1671	0.0927	4	0.0430402
1672	0.0927	4	0.0430402
1673	0.0927	4	0.0430402
1674	0.0927	4	0.0430402
1675	0.0927	4	0.0430402
1676	0.0927	4	0.0430402
1677	0.0927	4	0.0430402
1678	0.0927	4	0.0430402
1679	0.0927	4	0.0430402
1680	0.0927	4	0.0430402
1681	0.0927	4	0.0430402
1682	0.0927	4	0.0430402
1683	0.0927	4	0.0430402
1684	0.0927	4	0.0430402
1685	0.0927	4	0.0430402
1686	0.0927	4	0.0430402
1687	0.0927	4	0.0430402
1688	0.0927	4	0.0430402
1689	0.0927	4	0.0430402
1690	0.0927	4	0.0430402
1691	0.0927	4	0.0430402
1692	0.0927	4	0.0430402
1693	0.0927	4	0.0430402
1694	0.0927	4	0.0430402
1695	0.0927	4	0.0430402
1696	0.0927	4	0.0430402
1697	0.0927	4	0.0430402
1698	0.0927	4	0.0430402
1699	0.0927	4	0.0430402
1700	0.0927	4	0.0430402
1701	0.0927	4	0.0430402
1702	0.0927	4	0.0430402
1703	0.0927	4	0.0430402
1704	0.0927	4	0.0430402
1705	0.0927	4	0.0430402
1706	0.0927	4	0.0430402
1707	0.0927	4	0.0430402
1708	0.0927	4	0.0430402
1709	0.0927	4	0.0430402
1710	0.0927	4	0.0430402
1711	0.0927	4	0.0430402
1712	0.0927	4	0.0430402
1713	0.0927	4	0.0430402
1714	0.0927	4	0.0430402
1715	0.0927	4	0.0430402
1716	0.0927	4	0.0430402
1717	0.0927	4	0.0430402
1718	0.0927	4	0.0430402
1719	0.0927	4	0.0430402
1720	0.0927	4	0.0430402
1721	0.0927	4	0.0430402
1722	0.0927	4	0.0430402
1723	0.0927	4	0.0430402
1724	0.0927	4	0.0430402
1725	0.0927	4	0.0430402
1726	0.0927	4	0.0430402
1727	0.0927	4	0.0430402
1728	0.0927	4	0.0430402
1729	0.0927	4	0.0430402
1730	0.0927	4	0.0430402
1731	0.0927	4	0.0430402
1732	0.0927	4	0.0430402
1733	0.0927	4	0.0430402
1734	0.0927	4	0.0430402
1735	0.0927	4	0.0430402
1736	0.0927	4	0.0430402
1737	0.0927	4	0.0430402
1738	0.0927	4	0.0430402
1739	0.0927	4	0.0430402
1740	0.0927	4	0.0430402
1741	0.0927	4	0.0430402
1742	0.0927	4	0.0430402
1743	0.0927	4	0.0430402
1744	0.0927	4	0.0430402
1745	0.0927	4	0.0430402
1746	0.0927	4	0.0430402
1747	0.0927	4	0.0430402
1748	0.0927	4	0.0430402
1749	0.0927	4	0.0430402
1750	0.0927	4	0.0430402
1751	0.0927	4	0.0430402
1752	0.0927	4	0.0430402
1753	0.0927	4	0.0430402
1754	0.0927	4	0.0430402
1755	0.0927	4	0.0430402
1756	0.0927	4	0.0430402
1757	0.0927	4	0.0430402
1758	0.0927	4	0.0430402
1759	0.0927	4	0.0430402
1760	0.0927	4	0.0430402
1761	0.0927	4	0.0430402
1762	0.0927	4	0.0430402
1763	0.0927	4	0.0430402
1764	0.0927	4	0.0430402
1765	0.0927	4	0.0430402
1766	0.0927	4	0.0430402
1767	0.0927	4	0.0430402
1768	0.0927	4	0.0430402
1769	0.0927	4	0.0430402
1770	0.0927	4	0.0430402
1771	0.0927	4	0.0430402
1772	0.0927	4	0.0430402
1773	0.0927	4	0.0430402
1774	0.0927	4	0.0430402
1775	0.0927	4	0.0430402
1776	0.0927	4	0.0430402
1777	0.0927	4	0.0430402
1778	0.0927	4	0.0430402
1779	0.0927	4	0.0430402
1780	0.0927	4	0.0430402
1781	0.0927	4	0.0430402
1782	0.0927	4	0.0430402
1783	0.0927	4	0.0430402
1784	0.0927	4	0.0430402
1785	0.0927	4	0.0430402
1786	0.0927	4	0.0430402
1787	0.0927	4	0.0430402
1788	0.0927	4	0.0430402
1789	0.0927	4	0.0430402
1790	0.0927	4	0.0430402
1791	0.0927	4	0.0430402
1792	0.0927	4	0.0430402
1793	0.0927	4	0.0430402
1794	0.0927	4	0.0430402
1795	0.0927	4	0.0430402
1796	0.0927	4	0.0430402
1797	0.0927	4	0.0430402
1798	0.0927	4	0.0430402
1799	0.0927	4	0.0430402
1800	0.0927	4	0.0430402
1801	0.0927	4	0.0430402
1802	0.0927	4	0.0430402
1803	0.0927	4	0.0430402
1804	0.0927	4	0.0430402
1805	0.0927	4	0.0430402
1806	0.0927	4	0.0430402
1807	0.0927	4	0.0430402
1808	0.0927	4	0.0430402
1809	0.0927	4	0.0430402
1810	0.0927	4	0.0430402
1811	0.0927	4	0.0430402
1812	0.0927	4	0.0430402
1813	0.0927	4	0.0430402
1814	0.0927	4	0.0430402
1815	0.0927	4	0.0430402
1816	0.0927	4	0.0430402
1817	0.0927	4	0.0430402
1818	0.0927	4	0.0430402
1819	0.0927	4	0.0430402
1820	0.0927	4	0.0430402
1821	0.0927	4	0.0430402
1822	0.0927	4	0.0430402
1823	0.0927	4	0.0430402
1824	0.0927	4	0.0430402
1825	0.0927	4	0.0430402
1826	0.0927	4	0.0430402
1827	0.0927	4	0.0430402
1828	0.0927	4	0.0430402
1829	0.0927	4	0.0430402
1830	0.0927	4	0.0430402
1831	0.0927	4	0.0430402
1832	0.0927	4	0.0430402
1833	0.0927	4	0.0430402
1834	0.0927	4	0.0430402
1835	0.0927	4	0.0430402
1836	0.0927	4	0.0430402
1837	0.0927	4	0.0430402
1838	0.0927	4	0.0430402
1839	0.0927	4	0.0430402
1840	0.0927	4	0.0430402
1841	0.0927	4	0.0430402
1842	0.0927	4	0.0430402
1843	0.0927	4	0.0430402
1844	0.0927	4	0.0430402
1845	0.0927	4	0.0430402
1846	0.0927	4	0.0430402
1847	0.0927	4	0.0430402
1848	0.0927	4	0.0430402
1849	0.0927	4	0.0430402
1850	0.0927	4	0.0430402
1851	0.0927	4	0.0430402
1852	0.0927	4	0.0430402
1853	0.0927	4	0.0430402
1854	0.0927	4	0.0430402
1855	0.0927	4	0.0430402
1856	0.0927	4	0.0430402
1857	0.0927	4	0.0430402
1858	0.0927	4	0.0430402
1859	0.0927	4	0.0430402
1860	0.0927	4	0.0430402
1861	0.0927	4	0.0430402
1862	0.0927	4	0.0430402
1863	0.0927	4	0.0430402
1864	0.0927	4	0.0430402
1865	0.0927	4	0.0430402
1866	0.0927	4	0.0430402
1867	0.0927	4	0.0430402
1868	0.0927	4	0.0430402
1869	0.0927	4	0.0430402
1870	0.0927	4	0.0430402
1871	0.0927	4	0.0430402
1872	0.0927	4	0.0430402
1873	0.0927	4	0.0430402
1874	0.0927	4	0.0430402
1875	0.0927	4	0.0430402
1876	0.0927	4	0.0430402
1877	0.0927	4	0.0430402
1878	0.0927	4	0.0430402
1879	0.0927	4	0.0430402
1880	0.0927	4	0.0430402
1881	0.0927	4	0.0430402
1882	0.0927	4	0.0430402
1883	0.0927	4	0.0430402
1884	0.0927	4	0.0430402
1885	0.0927	4	0.0430402
1886	0.0927	4	0.0430402
1887	0.0927	4	0.0430402
1888	0.0927	4	0.0430402
1889	0.0927	4	0.0430402
1890	0.0927	4	0.0430402
1891	0.0927	4	0.0430402
1892	0.0927	4	0.0430402
1893	0.0927	4	0.0430402
1894	0.0927	4	0.0430402
1895	0.0927	4	0.0430402
1896	0.0927	4	0.0430402
1897	0.0927	4	0.0430402
1898	0.0927	4	0.0430402
1899	0.0927	4	0.0430402
1900	0.0927	4	0.0430402
1901	0.0927	4	0.0430402
1902	0.0927	4	0.0430402
1903	0.0927	4	0.0430402
1904	0.0927	4	0.0430402
1905	0.0927	4	0.0430402
1906	0.0927	4	0.0430402
1907	0.0927	4	0.0430402
1908	0.0927	4	0.0430402
1909	0.0927	4	0.0430402
1910	0.0927	4	0.0430402
1911	0.0927	4	0.0430402
1912	0.0927	4	0.0430402
1913	0.0927	4	0.0430402
1914	0.0927	4	0.0430402
1915	0.0927	4	0.0430402
1916	0.0927	4	0.0430402
1917	0.0927	4	0.0430402
1918	0.0927	4	0.0430402
1919	0.0927	4	0.0430402
1920	0.0927	4	0.0430402
1921	0.0927	4	0.0430402
1922	0.0927	4	0.0430402
1923	0.0927	4	0.0430402
1924	0.0927	4	0.0430402
1925	0.0927	4	0.0430402
1926	0.0927	4	0.0430402
1927	0.0927	4	0.0430402
1928	0.0927	4	0.0430402
1929	0.0927	4	0.0430402
1930	0.0927	4	0.0430402
1931	0.0927	4	0.0430402
1932	0.0927	4	0.0430402
1933	0.0927	4	0.0430402
1934	0.0927	4	0.0430402
1935	0.0927	4	0.0430402
1936	0.0927	4	0.0430402
1937	0.0927	4	0.0430402
1938	0.0927	4	0.0430402
1939	0.0927	4	0.0430402
1940	0.0927	4	0.0430402
1941	0.0927	4	0.0430402
1942	0.0927	4	0.0430402
1943	0.0927	4	0.0430402
1944	0.0927	4	0.0430402
1945	0.0927	4	0.0430402
1946	0.0927	4	0.0430402
1947	0.0927	4	0.0430402
1948	0.0927	4	0.0430402
1949	0.0927	4	0.0430402
1950	0.0927	4	0.0430402
1951	0.0927	4	0.0430402
1952	0.0927	4	0.0430402
1953	0.0927	4	0.0430402
1954	0.0927	4	0.0430402
1955	0.0927	4	0.0430402
1956	0.0927	4	0.0430402
1957	0.0927	4	0.0430402
1958	0.0927	4	0.0430402
1959	0.0927	4	0.0430402
1960	0.0927	4	0.0430402
1961	0.0927	4	0.0430402
1962	0.0927	4	0.0430402
1963	0.0927	4	0.0430402
1964	0.0927	4	0.0430402
1965	0.0927	4	0.0430402
1966	0.0927	4	0.0430402
1967	0.0927	4	0.0430402
1968	0.0927	4	0.0430402
1969	0.0927	4	0.0430402
1970	0.0927	4	0.0430402
1971	0.0927	4	0.0430402
1972	0.0927	4	0.0430402
1973	0.0927	4	0.0430402
1974	0.0927	4	0.0430402
1975	0.0927	4	0.0430402
1976	0.0927	4	0.0430402
1977	0.0927	4	0.0430402
1978	0.0927	4	0.0430402
1979	0.0927	4	0.0430402
1980	0.0927	4	0.0430402
1981	0.0927	4	0.0430402
1982	0.0927	4	0.0430402
1983	0.0927	4	0.0430402
1984	0.0927	4	0.0430402
1985	0.0927	4	0.0430402
1986	0.0927	4	0.0430402
1987	0.0927	4	0.0430402
1988	0.0927	4	0.0430402
1989	0.0927	4	0.0430402
1990	0.0927	4	0.0430402
1991	0.0927	4	0.0430402
1992	0.0927	4	0.0430402
1993	0.0927	4	0.0430402
1994	0.0927	4	0.0430402
1995	0.0927	4	0.0430402
1996	0.0927	4	0.0430402
1997	0.0927	4	0.0430402
1998	0.0927	4	0.0430402
1999	0.0927	4	0.0430402
2000	0.0927	4	0.0430402
[truncated: 3,001 more rows]
