# Supplementary material for: Aspiration-driven co-evolution of cooperation with individual behavioral diversity
Source: PLoS One. 2023 Sep 15;18(9):e0291134. doi: 10.1371/journal.pone.0291134 (PMC10503719; doi:10.1371/journal.pone.0291134)
Supplement: S1 Data — (ZIP) [file pone.0291134.s001.zip › M1/v2-L=200/data/aspiration_time,b=1.56_frequency.txt]

1	0.5	0.5	0
2	0.666627	0.685828	0.465377
3	0.744706	0.811973	0.530169
4	0.766011	0.906079	0.577877
5	0.752394	0.978069	0.601174
6	0.719401	1.04139	0.600339
7	0.678299	1.10404	0.584227
8	0.634232	1.16763	0.55956
9	0.589869	1.2281	0.52974
10	0.547192	1.29658	0.496187
11	0.506762	1.3722	0.463676
12	0.469308	1.46465	0.429184
13	0.434767	1.52534	0.396061
14	0.403287	1.61849	0.365639
15	0.37447	1.69888	0.337684
16	0.34806	1.79786	0.311038
17	0.324231	1.89212	0.287403
18	0.302683	1.9242	0.264977
19	0.283141	2.03078	0.244513
20	0.264996	2.15027	0.22657
21	0.248507	2.272	0.210209
22	0.233586	2.37538	0.194771
23	0.219855	2.4947	0.181279
24	0.207465	2.57333	0.168323
25	0.196328	2.623	0.156744
26	0.186091	2.73176	0.146275
27	0.177059	2.7617	0.136567
28	0.169036	2.7631	0.127459
29	0.161591	2.83625	0.120171
30	0.154511	2.89612	0.113609
31	0.148162	2.95704	0.106689
32	0.142497	3.00744	0.100418
33	0.137366	3.05929	0.0949011
34	0.132604	3.08421	0.0901638
35	0.128459	3.14437	0.0857142
36	0.124598	3.17147	0.0814143
37	0.121119	3.26084	0.0775075
38	0.117973	3.25254	0.0737073
39	0.115303	3.20186	0.0705248
40	0.112704	3.28045	0.0678077
41	0.110392	3.32633	0.0654735
42	0.10837	3.36543	0.0629606
43	0.106386	3.40418	0.0611721
44	0.104586	3.45921	0.0596265
45	0.102984	3.47991	0.0575523
46	0.101569	3.46621	0.0560428
47	0.100199	3.5071	0.0546267
48	0.0989379	3.57177	0.0532856
49	0.0977794	3.60857	0.0520786
50	0.0967022	3.68325	0.0513029
51	0.0957144	3.74129	0.0503153
52	0.0947938	3.76112	0.0494182
53	0.0939794	3.78567	0.0485736
54	0.0932437	3.78631	0.0477265
55	0.0925604	3.81927	0.0470104
56	0.0919381	3.85442	0.0464327
57	0.0913651	3.89148	0.0460856
58	0.0908273	3.90788	0.0454437
59	0.0902914	3.91642	0.0450936
60	0.0897752	3.93108	0.0445948
61	0.0893379	3.93588	0.0441943
62	0.0888836	3.94534	0.0437223
63	0.0885286	3.92825	0.0432686
64	0.0882194	3.93293	0.0429005
65	0.0879203	3.93622	0.0425592
66	0.0876693	3.93235	0.0421539
67	0.0874422	3.93363	0.0420075
68	0.0872592	3.94065	0.0417394
69	0.0870885	3.92225	0.0414897
70	0.0869221	3.92535	0.0412843
71	0.0867812	3.94296	0.0411298
72	0.0866785	3.92387	0.0410554
73	0.086563	3.93913	0.0407571
74	0.0864533	3.94956	0.0407198
75	0.0863742	3.93927	0.0405644
76	0.0862988	3.93255	0.0406664
77	0.0862216	3.91854	0.0406565
78	0.0861383	3.91487	0.0405178
79	0.0861109	3.90073	0.0403657
80	0.0860393	3.91768	0.0402861
81	0.0859456	3.9172	0.0403931
82	0.0858418	3.92772	0.0403597
83	0.0857383	3.93689	0.040245
84	0.0856656	3.9497	0.0402179
85	0.0855884	3.97168	0.0401796
86	0.0855262	3.97306	0.0401006
87	0.0854466	3.99209	0.0400976
88	0.0853816	3.99319	0.0400189
89	0.085318	3.99404	0.0399447
90	0.0852558	3.99442	0.0398774
91	0.0852033	3.99509	0.0398165
92	0.0851672	3.9957	0.0397729
93	0.0851219	3.99626	0.0397206
94	0.0850919	3.99665	0.0396857
95	0.0850582	3.99696	0.0396481
96	0.0850277	3.99727	0.0396135
97	0.0850006	3.99753	0.0395832
98	0.0849747	3.99771	0.0395548
99	0.0849535	3.99792	0.039531
100	0.0849368	3.99809	0.0395121
101	0.084917	3.99832	0.0394894
102	0.0848921	3.99839	0.0394634
103	0.0848755	3.99858	0.0394445
104	0.0848669	3.99874	0.0394339
105	0.0848548	3.99885	0.0394203
106	0.0848439	3.99892	0.0394085
107	0.0848354	3.99899	0.0393991
108	0.0848281	3.99909	0.0393905
109	0.0848199	3.9992	0.039381
110	0.0848151	3.99927	0.0393752
111	0.0848088	3.99937	0.0393678
112	0.0848044	3.99947	0.0393621
113	0.0847993	3.99951	0.0393566
114	0.0847955	3.99956	0.0393521
115	0.0847911	3.99962	0.039347
116	0.0847873	3.99967	0.0393426
117	0.0847833	3.9997	0.0393382
118	0.0847802	3.99975	0.0393344
119	0.0847777	3.99979	0.0393315
120	0.0847751	3.99981	0.0393285
121	0.0847725	3.99982	0.0393258
122	0.0847706	3.99984	0.0393237
123	0.0847687	3.99985	0.0393216
124	0.0847672	3.99987	0.0393199
125	0.0847648	3.99987	0.0393174
126	0.0847635	3.99988	0.039316
127	0.0847618	3.99989	0.0393142
128	0.0847604	3.9999	0.0393127
129	0.0847594	3.99991	0.0393116
130	0.0847582	3.99991	0.0393103
131	0.0847576	3.99992	0.0393096
132	0.0847569	3.99992	0.0393089
133	0.084756	3.99993	0.0393078
134	0.0847553	3.99994	0.039307
135	0.0847549	3.99994	0.0393066
136	0.0847545	3.99996	0.0393061
137	0.0847541	3.99996	0.0393056
138	0.0847537	3.99997	0.0393051
139	0.0847534	3.99997	0.0393048
140	0.0847531	3.99998	0.0393044
141	0.0847529	3.99998	0.0393042
142	0.0847525	3.99998	0.0393038
143	0.0847523	3.99998	0.0393035
144	0.0847521	3.99998	0.0393033
145	0.0847519	3.99999	0.039303
146	0.0847517	3.99999	0.0393028
147	0.0847515	3.99999	0.0393027
148	0.0847514	3.99999	0.0393025
149	0.0847512	3.99999	0.0393023
150	0.0847511	3.99999	0.0393022
151	0.084751	3.99999	0.0393021
152	0.0847509	3.99999	0.039302
153	0.0847508	3.99999	0.0393019
154	0.0847508	3.99999	0.0393018
155	0.0847507	3.99999	0.0393017
156	0.0847506	3.99999	0.0393017
157	0.0847506	4	0.0393016
158	0.0847505	4	0.0393016
159	0.0847505	4	0.0393015
160	0.0847505	4	0.0393015
161	0.0847504	4	0.0393014
162	0.0847504	4	0.0393014
163	0.0847504	4	0.0393014
164	0.0847503	4	0.0393013
165	0.0847503	4	0.0393013
166	0.0847503	4	0.0393013
167	0.0847502	4	0.0393012
168	0.0847502	4	0.0393012
169	0.0847502	4	0.0393012
170	0.0847502	4	0.0393012
171	0.0847502	4	0.0393012
172	0.0847501	4	0.0393011
173	0.0847501	4	0.0393011
174	0.0847501	4	0.0393011
175	0.0847501	4	0.0393011
176	0.0847501	4	0.0393011
177	0.0847501	4	0.0393011
178	0.0847501	4	0.0393011
179	0.0847501	4	0.0393011
180	0.0847501	4	0.0393011
181	0.0847501	4	0.039301
182	0.0847501	4	0.039301
183	0.0847501	4	0.039301
184	0.08475	4	0.039301
185	0.08475	4	0.039301
186	0.08475	4	0.039301
187	0.08475	4	0.039301
188	0.08475	4	0.039301
189	0.08475	4	0.039301
190	0.08475	4	0.039301
191	0.08475	4	0.039301
192	0.08475	4	0.039301
193	0.08475	4	0.039301
194	0.08475	4	0.039301
195	0.08475	4	0.039301
196	0.08475	4	0.039301
197	0.08475	4	0.039301
198	0.08475	4	0.039301
199	0.08475	4	0.039301
200	0.08475	4	0.039301
201	0.08475	4	0.039301
202	0.08475	4	0.039301
203	0.08475	4	0.039301
204	0.08475	4	0.039301
205	0.08475	4	0.039301
206	0.08475	4	0.039301
207	0.08475	4	0.039301
208	0.08475	4	0.039301
209	0.08475	4	0.039301
210	0.08475	4	0.039301
211	0.08475	4	0.039301
212	0.08475	4	0.039301
213	0.08475	4	0.039301
214	0.08475	4	0.039301
215	0.08475	4	0.039301
216	0.08475	4	0.039301
217	0.08475	4	0.039301
218	0.08475	4	0.039301
219	0.08475	4	0.039301
220	0.08475	4	0.039301
221	0.08475	4	0.039301
222	0.08475	4	0.039301
223	0.08475	4	0.039301
224	0.08475	4	0.039301
225	0.08475	4	0.039301
226	0.08475	4	0.039301
227	0.08475	4	0.039301
228	0.08475	4	0.039301
229	0.08475	4	0.039301
230	0.08475	4	0.039301
231	0.08475	4	0.039301
232	0.08475	4	0.039301
233	0.08475	4	0.039301
234	0.08475	4	0.039301
235	0.08475	4	0.039301
236	0.08475	4	0.039301
237	0.08475	4	0.039301
238	0.08475	4	0.039301
239	0.08475	4	0.039301
240	0.08475	4	0.039301
241	0.08475	4	0.039301
242	0.08475	4	0.039301
243	0.08475	4	0.039301
244	0.08475	4	0.039301
245	0.08475	4	0.039301
246	0.08475	4	0.039301
247	0.08475	4	0.039301
248	0.08475	4	0.039301
249	0.08475	4	0.039301
250	0.08475	4	0.039301
251	0.08475	4	0.039301
252	0.08475	4	0.039301
253	0.08475	4	0.039301
254	0.08475	4	0.039301
255	0.08475	4	0.039301
256	0.08475	4	0.039301
257	0.08475	4	0.039301
258	0.08475	4	0.039301
259	0.08475	4	0.039301
260	0.08475	4	0.039301
261	0.08475	4	0.039301
262	0.08475	4	0.039301
263	0.08475	4	0.039301
264	0.08475	4	0.039301
265	0.08475	4	0.039301
266	0.08475	4	0.039301
267	0.08475	4	0.039301
268	0.08475	4	0.039301
269	0.08475	4	0.039301
270	0.08475	4	0.039301
271	0.08475	4	0.039301
272	0.08475	4	0.039301
273	0.08475	4	0.039301
274	0.08475	4	0.039301
275	0.08475	4	0.039301
276	0.08475	4	0.039301
277	0.08475	4	0.039301
278	0.08475	4	0.039301
279	0.08475	4	0.039301
280	0.08475	4	0.039301
281	0.08475	4	0.039301
282	0.08475	4	0.039301
283	0.08475	4	0.039301
284	0.08475	4	0.039301
285	0.08475	4	0.039301
286	0.08475	4	0.039301
287	0.08475	4	0.039301
288	0.08475	4	0.039301
289	0.08475	4	0.039301
290	0.08475	4	0.039301
291	0.08475	4	0.039301
292	0.08475	4	0.039301
293	0.08475	4	0.039301
294	0.08475	4	0.039301
295	0.08475	4	0.039301
296	0.08475	4	0.039301
297	0.08475	4	0.039301
298	0.08475	4	0.039301
299	0.08475	4	0.039301
300	0.08475	4	0.039301
301	0.08475	4	0.039301
302	0.08475	4	0.039301
303	0.08475	4	0.039301
304	0.08475	4	0.039301
305	0.08475	4	0.039301
306	0.08475	4	0.039301
307	0.08475	4	0.039301
308	0.08475	4	0.039301
309	0.08475	4	0.039301
310	0.08475	4	0.039301
311	0.08475	4	0.039301
312	0.08475	4	0.039301
313	0.08475	4	0.039301
314	0.08475	4	0.039301
315	0.08475	4	0.039301
316	0.08475	4	0.039301
317	0.08475	4	0.039301
318	0.08475	4	0.039301
319	0.08475	4	0.039301
320	0.08475	4	0.039301
321	0.08475	4	0.039301
322	0.08475	4	0.039301
323	0.08475	4	0.039301
324	0.08475	4	0.039301
325	0.08475	4	0.039301
326	0.08475	4	0.039301
327	0.08475	4	0.039301
328	0.08475	4	0.039301
329	0.08475	4	0.039301
330	0.08475	4	0.039301
331	0.08475	4	0.039301
332	0.08475	4	0.039301
333	0.08475	4	0.039301
334	0.08475	4	0.039301
335	0.08475	4	0.039301
336	0.08475	4	0.039301
337	0.08475	4	0.039301
338	0.08475	4	0.039301
339	0.08475	4	0.039301
340	0.08475	4	0.039301
341	0.08475	4	0.039301
342	0.08475	4	0.039301
343	0.08475	4	0.039301
344	0.08475	4	0.039301
345	0.08475	4	0.039301
346	0.08475	4	0.039301
347	0.08475	4	0.039301
348	0.08475	4	0.039301
349	0.08475	4	0.039301
350	0.08475	4	0.039301
351	0.08475	4	0.039301
352	0.08475	4	0.039301
353	0.08475	4	0.039301
354	0.08475	4	0.039301
355	0.08475	4	0.039301
356	0.08475	4	0.039301
357	0.08475	4	0.039301
358	0.08475	4	0.039301
359	0.08475	4	0.039301
360	0.08475	4	0.039301
361	0.08475	4	0.039301
362	0.08475	4	0.039301
363	0.08475	4	0.039301
364	0.08475	4	0.039301
365	0.08475	4	0.039301
366	0.08475	4	0.039301
367	0.08475	4	0.039301
368	0.08475	4	0.039301
369	0.08475	4	0.039301
370	0.08475	4	0.039301
371	0.08475	4	0.039301
372	0.08475	4	0.039301
373	0.08475	4	0.039301
374	0.08475	4	0.039301
375	0.08475	4	0.039301
376	0.08475	4	0.039301
377	0.08475	4	0.039301
378	0.08475	4	0.039301
379	0.08475	4	0.039301
380	0.08475	4	0.039301
381	0.08475	4	0.039301
382	0.08475	4	0.039301
383	0.08475	4	0.039301
384	0.08475	4	0.039301
385	0.08475	4	0.039301
386	0.08475	4	0.039301
387	0.08475	4	0.039301
388	0.08475	4	0.039301
389	0.08475	4	0.039301
390	0.08475	4	0.039301
391	0.08475	4	0.039301
392	0.08475	4	0.039301
393	0.08475	4	0.039301
394	0.08475	4	0.039301
395	0.08475	4	0.039301
396	0.08475	4	0.039301
397	0.08475	4	0.039301
398	0.08475	4	0.039301
399	0.08475	4	0.039301
400	0.08475	4	0.039301
401	0.08475	4	0.039301
402	0.08475	4	0.039301
403	0.08475	4	0.039301
404	0.08475	4	0.039301
405	0.08475	4	0.039301
406	0.08475	4	0.039301
407	0.08475	4	0.039301
408	0.08475	4	0.039301
409	0.08475	4	0.039301
410	0.08475	4	0.039301
411	0.08475	4	0.039301
412	0.08475	4	0.039301
413	0.08475	4	0.039301
414	0.08475	4	0.039301
415	0.08475	4	0.039301
416	0.08475	4	0.039301
417	0.08475	4	0.039301
418	0.08475	4	0.039301
419	0.08475	4	0.039301
420	0.08475	4	0.039301
421	0.08475	4	0.039301
422	0.08475	4	0.039301
423	0.08475	4	0.039301
424	0.08475	4	0.039301
425	0.08475	4	0.039301
426	0.08475	4	0.039301
427	0.08475	4	0.039301
428	0.08475	4	0.039301
429	0.08475	4	0.039301
430	0.08475	4	0.039301
431	0.08475	4	0.039301
432	0.08475	4	0.039301
433	0.08475	4	0.039301
434	0.08475	4	0.039301
435	0.08475	4	0.039301
436	0.08475	4	0.039301
437	0.08475	4	0.039301
438	0.08475	4	0.039301
439	0.08475	4	0.039301
440	0.08475	4	0.039301
441	0.08475	4	0.039301
442	0.08475	4	0.039301
443	0.08475	4	0.039301
444	0.08475	4	0.039301
445	0.08475	4	0.039301
446	0.08475	4	0.039301
447	0.08475	4	0.039301
448	0.08475	4	0.039301
449	0.08475	4	0.039301
450	0.08475	4	0.039301
451	0.08475	4	0.039301
452	0.08475	4	0.039301
453	0.08475	4	0.039301
454	0.08475	4	0.039301
455	0.08475	4	0.039301
456	0.08475	4	0.039301
457	0.08475	4	0.039301
458	0.08475	4	0.039301
459	0.08475	4	0.039301
460	0.08475	4	0.039301
461	0.08475	4	0.039301
462	0.08475	4	0.039301
463	0.08475	4	0.039301
464	0.08475	4	0.039301
465	0.08475	4	0.039301
466	0.08475	4	0.039301
467	0.08475	4	0.039301
468	0.08475	4	0.039301
469	0.08475	4	0.039301
470	0.08475	4	0.039301
471	0.08475	4	0.039301
472	0.08475	4	0.039301
473	0.08475	4	0.039301
474	0.08475	4	0.039301
475	0.08475	4	0.039301
476	0.08475	4	0.039301
477	0.08475	4	0.039301
478	0.08475	4	0.039301
479	0.08475	4	0.039301
480	0.08475	4	0.039301
481	0.08475	4	0.039301
482	0.08475	4	0.039301
483	0.08475	4	0.039301
484	0.08475	4	0.039301
485	0.08475	4	0.039301
486	0.08475	4	0.039301
487	0.08475	4	0.039301
488	0.08475	4	0.039301
489	0.08475	4	0.039301
490	0.08475	4	0.039301
491	0.08475	4	0.039301
492	0.08475	4	0.039301
493	0.08475	4	0.039301
494	0.08475	4	0.039301
495	0.08475	4	0.039301
496	0.08475	4	0.039301
497	0.08475	4	0.039301
498	0.08475	4	0.039301
499	0.08475	4	0.039301
500	0.08475	4	0.039301
501	0.08475	4	0.039301
502	0.08475	4	0.039301
503	0.08475	4	0.039301
504	0.08475	4	0.039301
505	0.08475	4	0.039301
506	0.08475	4	0.039301
507	0.08475	4	0.039301
508	0.08475	4	0.039301
509	0.08475	4	0.039301
510	0.08475	4	0.039301
511	0.08475	4	0.039301
512	0.08475	4	0.039301
513	0.08475	4	0.039301
514	0.08475	4	0.039301
515	0.08475	4	0.039301
516	0.08475	4	0.039301
517	0.08475	4	0.039301
518	0.08475	4	0.039301
519	0.08475	4	0.039301
520	0.08475	4	0.039301
521	0.08475	4	0.039301
522	0.08475	4	0.039301
523	0.08475	4	0.039301
524	0.08475	4	0.039301
525	0.08475	4	0.039301
526	0.08475	4	0.039301
527	0.08475	4	0.039301
528	0.08475	4	0.039301
529	0.08475	4	0.039301
530	0.08475	4	0.039301
531	0.08475	4	0.039301
532	0.08475	4	0.039301
533	0.08475	4	0.039301
534	0.08475	4	0.039301
535	0.08475	4	0.039301
536	0.08475	4	0.039301
537	0.08475	4	0.039301
538	0.08475	4	0.039301
539	0.08475	4	0.039301
540	0.08475	4	0.039301
541	0.08475	4	0.039301
542	0.08475	4	0.039301
543	0.08475	4	0.039301
544	0.08475	4	0.039301
545	0.08475	4	0.039301
546	0.08475	4	0.039301
547	0.08475	4	0.039301
548	0.08475	4	0.039301
549	0.08475	4	0.039301
550	0.08475	4	0.039301
551	0.08475	4	0.039301
552	0.08475	4	0.039301
553	0.08475	4	0.039301
554	0.08475	4	0.039301
555	0.08475	4	0.039301
556	0.08475	4	0.039301
557	0.08475	4	0.039301
558	0.08475	4	0.039301
559	0.08475	4	0.039301
560	0.08475	4	0.039301
561	0.08475	4	0.039301
562	0.08475	4	0.039301
563	0.08475	4	0.039301
564	0.08475	4	0.039301
565	0.08475	4	0.039301
566	0.08475	4	0.039301
567	0.08475	4	0.039301
568	0.08475	4	0.039301
569	0.08475	4	0.039301
570	0.08475	4	0.039301
571	0.08475	4	0.039301
572	0.08475	4	0.039301
573	0.08475	4	0.039301
574	0.08475	4	0.039301
575	0.08475	4	0.039301
576	0.08475	4	0.039301
577	0.08475	4	0.039301
578	0.08475	4	0.039301
579	0.08475	4	0.039301
580	0.08475	4	0.039301
581	0.08475	4	0.039301
582	0.08475	4	0.039301
583	0.08475	4	0.039301
584	0.08475	4	0.039301
585	0.08475	4	0.039301
586	0.08475	4	0.039301
587	0.08475	4	0.039301
588	0.08475	4	0.039301
589	0.08475	4	0.039301
590	0.08475	4	0.039301
591	0.08475	4	0.039301
592	0.08475	4	0.039301
593	0.08475	4	0.039301
594	0.08475	4	0.039301
595	0.08475	4	0.039301
596	0.08475	4	0.039301
597	0.08475	4	0.039301
598	0.08475	4	0.039301
599	0.08475	4	0.039301
600	0.08475	4	0.039301
601	0.08475	4	0.039301
602	0.08475	4	0.039301
603	0.08475	4	0.039301
604	0.08475	4	0.039301
605	0.08475	4	0.039301
606	0.08475	4	0.039301
607	0.08475	4	0.039301
608	0.08475	4	0.039301
609	0.08475	4	0.039301
610	0.08475	4	0.039301
611	0.08475	4	0.039301
612	0.08475	4	0.039301
613	0.08475	4	0.039301
614	0.08475	4	0.039301
615	0.08475	4	0.039301
616	0.08475	4	0.039301
617	0.08475	4	0.039301
618	0.08475	4	0.039301
619	0.08475	4	0.039301
620	0.08475	4	0.039301
621	0.08475	4	0.039301
622	0.08475	4	0.039301
623	0.08475	4	0.039301
624	0.08475	4	0.039301
625	0.08475	4	0.039301
626	0.08475	4	0.039301
627	0.08475	4	0.039301
628	0.08475	4	0.039301
629	0.08475	4	0.039301
630	0.08475	4	0.039301
631	0.08475	4	0.039301
632	0.08475	4	0.039301
633	0.08475	4	0.039301
634	0.08475	4	0.039301
635	0.08475	4	0.039301
636	0.08475	4	0.039301
637	0.08475	4	0.039301
638	0.08475	4	0.039301
639	0.08475	4	0.039301
640	0.08475	4	0.039301
641	0.08475	4	0.039301
642	0.08475	4	0.039301
643	0.08475	4	0.039301
644	0.08475	4	0.039301
645	0.08475	4	0.039301
646	0.08475	4	0.039301
647	0.08475	4	0.039301
648	0.08475	4	0.039301
649	0.08475	4	0.039301
650	0.08475	4	0.039301
651	0.08475	4	0.039301
652	0.08475	4	0.039301
653	0.08475	4	0.039301
654	0.08475	4	0.039301
655	0.08475	4	0.039301
656	0.08475	4	0.039301
657	0.08475	4	0.039301
658	0.08475	4	0.039301
659	0.08475	4	0.039301
660	0.08475	4	0.039301
661	0.08475	4	0.039301
662	0.08475	4	0.039301
663	0.08475	4	0.039301
664	0.08475	4	0.039301
665	0.08475	4	0.039301
666	0.08475	4	0.039301
667	0.08475	4	0.039301
668	0.08475	4	0.039301
669	0.08475	4	0.039301
670	0.08475	4	0.039301
671	0.08475	4	0.039301
672	0.08475	4	0.039301
673	0.08475	4	0.039301
674	0.08475	4	0.039301
675	0.08475	4	0.039301
676	0.08475	4	0.039301
677	0.08475	4	0.039301
678	0.08475	4	0.039301
679	0.08475	4	0.039301
680	0.08475	4	0.039301
681	0.08475	4	0.039301
682	0.08475	4	0.039301
683	0.08475	4	0.039301
684	0.08475	4	0.039301
685	0.08475	4	0.039301
686	0.08475	4	0.039301
687	0.08475	4	0.039301
688	0.08475	4	0.039301
689	0.08475	4	0.039301
690	0.08475	4	0.039301
691	0.08475	4	0.039301
692	0.08475	4	0.039301
693	0.08475	4	0.039301
694	0.08475	4	0.039301
695	0.08475	4	0.039301
696	0.08475	4	0.039301
697	0.08475	4	0.039301
698	0.08475	4	0.039301
699	0.08475	4	0.039301
700	0.08475	4	0.039301
701	0.08475	4	0.039301
702	0.08475	4	0.039301
703	0.08475	4	0.039301
704	0.08475	4	0.039301
705	0.08475	4	0.039301
706	0.08475	4	0.039301
707	0.08475	4	0.039301
708	0.08475	4	0.039301
709	0.08475	4	0.039301
710	0.08475	4	0.039301
711	0.08475	4	0.039301
712	0.08475	4	0.039301
713	0.08475	4	0.039301
714	0.08475	4	0.039301
715	0.08475	4	0.039301
716	0.08475	4	0.039301
717	0.08475	4	0.039301
718	0.08475	4	0.039301
719	0.08475	4	0.039301
720	0.08475	4	0.039301
721	0.08475	4	0.039301
722	0.08475	4	0.039301
723	0.08475	4	0.039301
724	0.08475	4	0.039301
725	0.08475	4	0.039301
726	0.08475	4	0.039301
727	0.08475	4	0.039301
728	0.08475	4	0.039301
729	0.08475	4	0.039301
730	0.08475	4	0.039301
731	0.08475	4	0.039301
732	0.08475	4	0.039301
733	0.08475	4	0.039301
734	0.08475	4	0.039301
735	0.08475	4	0.039301
736	0.08475	4	0.039301
737	0.08475	4	0.039301
738	0.08475	4	0.039301
739	0.08475	4	0.039301
740	0.08475	4	0.039301
741	0.08475	4	0.039301
742	0.08475	4	0.039301
743	0.08475	4	0.039301
744	0.08475	4	0.039301
745	0.08475	4	0.039301
746	0.08475	4	0.039301
747	0.08475	4	0.039301
748	0.08475	4	0.039301
749	0.08475	4	0.039301
750	0.08475	4	0.039301
751	0.08475	4	0.039301
752	0.08475	4	0.039301
753	0.08475	4	0.039301
754	0.08475	4	0.039301
755	0.08475	4	0.039301
756	0.08475	4	0.039301
757	0.08475	4	0.039301
758	0.08475	4	0.039301
759	0.08475	4	0.039301
760	0.08475	4	0.039301
761	0.08475	4	0.039301
762	0.08475	4	0.039301
763	0.08475	4	0.039301
764	0.08475	4	0.039301
765	0.08475	4	0.039301
766	0.08475	4	0.039301
767	0.08475	4	0.039301
768	0.08475	4	0.039301
769	0.08475	4	0.039301
770	0.08475	4	0.039301
771	0.08475	4	0.039301
772	0.08475	4	0.039301
773	0.08475	4	0.039301
774	0.08475	4	0.039301
775	0.08475	4	0.039301
776	0.08475	4	0.039301
777	0.08475	4	0.039301
778	0.08475	4	0.039301
779	0.08475	4	0.039301
780	0.08475	4	0.039301
781	0.08475	4	0.039301
782	0.08475	4	0.039301
783	0.08475	4	0.039301
784	0.08475	4	0.039301
785	0.08475	4	0.039301
786	0.08475	4	0.039301
787	0.08475	4	0.039301
788	0.08475	4	0.039301
789	0.08475	4	0.039301
790	0.08475	4	0.039301
791	0.08475	4	0.039301
792	0.08475	4	0.039301
793	0.08475	4	0.039301
794	0.08475	4	0.039301
795	0.08475	4	0.039301
796	0.08475	4	0.039301
797	0.08475	4	0.039301
798	0.08475	4	0.039301
799	0.08475	4	0.039301
800	0.08475	4	0.039301
801	0.08475	4	0.039301
802	0.08475	4	0.039301
803	0.08475	4	0.039301
804	0.08475	4	0.039301
805	0.08475	4	0.039301
806	0.08475	4	0.039301
807	0.08475	4	0.039301
808	0.08475	4	0.039301
809	0.08475	4	0.039301
810	0.08475	4	0.039301
811	0.08475	4	0.039301
812	0.08475	4	0.039301
813	0.08475	4	0.039301
814	0.08475	4	0.039301
815	0.08475	4	0.039301
816	0.08475	4	0.039301
817	0.08475	4	0.039301
818	0.08475	4	0.039301
819	0.08475	4	0.039301
820	0.08475	4	0.039301
821	0.08475	4	0.039301
822	0.08475	4	0.039301
823	0.08475	4	0.039301
824	0.08475	4	0.039301
825	0.08475	4	0.039301
826	0.08475	4	0.039301
827	0.08475	4	0.039301
828	0.08475	4	0.039301
829	0.08475	4	0.039301
830	0.08475	4	0.039301
831	0.08475	4	0.039301
832	0.08475	4	0.039301
833	0.08475	4	0.039301
834	0.08475	4	0.039301
835	0.08475	4	0.039301
836	0.08475	4	0.039301
837	0.08475	4	0.039301
838	0.08475	4	0.039301
839	0.08475	4	0.039301
840	0.08475	4	0.039301
841	0.08475	4	0.039301
842	0.08475	4	0.039301
843	0.08475	4	0.039301
844	0.08475	4	0.039301
845	0.08475	4	0.039301
846	0.08475	4	0.039301
847	0.08475	4	0.039301
848	0.08475	4	0.039301
849	0.08475	4	0.039301
850	0.08475	4	0.039301
851	0.08475	4	0.039301
852	0.08475	4	0.039301
853	0.08475	4	0.039301
854	0.08475	4	0.039301
855	0.08475	4	0.039301
856	0.08475	4	0.039301
857	0.08475	4	0.039301
858	0.08475	4	0.039301
859	0.08475	4	0.039301
860	0.08475	4	0.039301
861	0.08475	4	0.039301
862	0.08475	4	0.039301
863	0.08475	4	0.039301
864	0.08475	4	0.039301
865	0.08475	4	0.039301
866	0.08475	4	0.039301
867	0.08475	4	0.039301
868	0.08475	4	0.039301
869	0.08475	4	0.039301
870	0.08475	4	0.039301
871	0.08475	4	0.039301
872	0.08475	4	0.039301
873	0.08475	4	0.039301
874	0.08475	4	0.039301
875	0.08475	4	0.039301
876	0.08475	4	0.039301
877	0.08475	4	0.039301
878	0.08475	4	0.039301
879	0.08475	4	0.039301
880	0.08475	4	0.039301
881	0.08475	4	0.039301
882	0.08475	4	0.039301
883	0.08475	4	0.039301
884	0.08475	4	0.039301
885	0.08475	4	0.039301
886	0.08475	4	0.039301
887	0.08475	4	0.039301
888	0.08475	4	0.039301
889	0.08475	4	0.039301
890	0.08475	4	0.039301
891	0.08475	4	0.039301
892	0.08475	4	0.039301
893	0.08475	4	0.039301
894	0.08475	4	0.039301
895	0.08475	4	0.039301
896	0.08475	4	0.039301
897	0.08475	4	0.039301
898	0.08475	4	0.039301
899	0.08475	4	0.039301
900	0.08475	4	0.039301
901	0.08475	4	0.039301
902	0.08475	4	0.039301
903	0.08475	4	0.039301
904	0.08475	4	0.039301
905	0.08475	4	0.039301
906	0.08475	4	0.039301
907	0.08475	4	0.039301
908	0.08475	4	0.039301
909	0.08475	4	0.039301
910	0.08475	4	0.039301
911	0.08475	4	0.039301
912	0.08475	4	0.039301
913	0.08475	4	0.039301
914	0.08475	4	0.039301
915	0.08475	4	0.039301
916	0.08475	4	0.039301
917	0.08475	4	0.039301
918	0.08475	4	0.039301
919	0.08475	4	0.039301
920	0.08475	4	0.039301
921	0.08475	4	0.039301
922	0.08475	4	0.039301
923	0.08475	4	0.039301
924	0.08475	4	0.039301
925	0.08475	4	0.039301
926	0.08475	4	0.039301
927	0.08475	4	0.039301
928	0.08475	4	0.039301
929	0.08475	4	0.039301
930	0.08475	4	0.039301
931	0.08475	4	0.039301
932	0.08475	4	0.039301
933	0.08475	4	0.039301
934	0.08475	4	0.039301
935	0.08475	4	0.039301
936	0.08475	4	0.039301
937	0.08475	4	0.039301
938	0.08475	4	0.039301
939	0.08475	4	0.039301
940	0.08475	4	0.039301
941	0.08475	4	0.039301
942	0.08475	4	0.039301
943	0.08475	4	0.039301
944	0.08475	4	0.039301
945	0.08475	4	0.039301
946	0.08475	4	0.039301
947	0.08475	4	0.039301
948	0.08475	4	0.039301
949	0.08475	4	0.039301
950	0.08475	4	0.039301
951	0.08475	4	0.039301
952	0.08475	4	0.039301
953	0.08475	4	0.039301
954	0.08475	4	0.039301
955	0.08475	4	0.039301
956	0.08475	4	0.039301
957	0.08475	4	0.039301
958	0.08475	4	0.039301
959	0.08475	4	0.039301
960	0.08475	4	0.039301
961	0.08475	4	0.039301
962	0.08475	4	0.039301
963	0.08475	4	0.039301
964	0.08475	4	0.039301
965	0.08475	4	0.039301
966	0.08475	4	0.039301
967	0.08475	4	0.039301
968	0.08475	4	0.039301
969	0.08475	4	0.039301
970	0.08475	4	0.039301
971	0.08475	4	0.039301
972	0.08475	4	0.039301
973	0.08475	4	0.039301
974	0.08475	4	0.039301
975	0.08475	4	0.039301
976	0.08475	4	0.039301
977	0.08475	4	0.039301
978	0.08475	4	0.039301
979	0.08475	4	0.039301
980	0.08475	4	0.039301
981	0.08475	4	0.039301
982	0.08475	4	0.039301
983	0.08475	4	0.039301
984	0.08475	4	0.039301
985	0.08475	4	0.039301
986	0.08475	4	0.039301
987	0.08475	4	0.039301
988	0.08475	4	0.039301
989	0.08475	4	0.039301
990	0.08475	4	0.039301
991	0.08475	4	0.039301
992	0.08475	4	0.039301
993	0.08475	4	0.039301
994	0.08475	4	0.039301
995	0.08475	4	0.039301
996	0.08475	4	0.039301
997	0.08475	4	0.039301
998	0.08475	4	0.039301
999	0.08475	4	0.039301
1000	0.08475	4	0.039301
1001	0.08475	4	0.039301
1002	0.08475	4	0.039301
1003	0.08475	4	0.039301
1004	0.08475	4	0.039301
1005	0.08475	4	0.039301
1006	0.08475	4	0.039301
1007	0.08475	4	0.039301
1008	0.08475	4	0.039301
1009	0.08475	4	0.039301
1010	0.08475	4	0.039301
1011	0.08475	4	0.039301
1012	0.08475	4	0.039301
1013	0.08475	4	0.039301
1014	0.08475	4	0.039301
1015	0.08475	4	0.039301
1016	0.08475	4	0.039301
1017	0.08475	4	0.039301
1018	0.08475	4	0.039301
1019	0.08475	4	0.039301
1020	0.08475	4	0.039301
1021	0.08475	4	0.039301
1022	0.08475	4	0.039301
1023	0.08475	4	0.039301
1024	0.08475	4	0.039301
1025	0.08475	4	0.039301
1026	0.08475	4	0.039301
1027	0.08475	4	0.039301
1028	0.08475	4	0.039301
1029	0.08475	4	0.039301
1030	0.08475	4	0.039301
1031	0.08475	4	0.039301
1032	0.08475	4	0.039301
1033	0.08475	4	0.039301
1034	0.08475	4	0.039301
1035	0.08475	4	0.039301
1036	0.08475	4	0.039301
1037	0.08475	4	0.039301
1038	0.08475	4	0.039301
1039	0.08475	4	0.039301
1040	0.08475	4	0.039301
1041	0.08475	4	0.039301
1042	0.08475	4	0.039301
1043	0.08475	4	0.039301
1044	0.08475	4	0.039301
1045	0.08475	4	0.039301
1046	0.08475	4	0.039301
1047	0.08475	4	0.039301
1048	0.08475	4	0.039301
1049	0.08475	4	0.039301
1050	0.08475	4	0.039301
1051	0.08475	4	0.039301
1052	0.08475	4	0.039301
1053	0.08475	4	0.039301
1054	0.08475	4	0.039301
1055	0.08475	4	0.039301
1056	0.08475	4	0.039301
1057	0.08475	4	0.039301
1058	0.08475	4	0.039301
1059	0.08475	4	0.039301
1060	0.08475	4	0.039301
1061	0.08475	4	0.039301
1062	0.08475	4	0.039301
1063	0.08475	4	0.039301
1064	0.08475	4	0.039301
1065	0.08475	4	0.039301
1066	0.08475	4	0.039301
1067	0.08475	4	0.039301
1068	0.08475	4	0.039301
1069	0.08475	4	0.039301
1070	0.08475	4	0.039301
1071	0.08475	4	0.039301
1072	0.08475	4	0.039301
1073	0.08475	4	0.039301
1074	0.08475	4	0.039301
1075	0.08475	4	0.039301
1076	0.08475	4	0.039301
1077	0.08475	4	0.039301
1078	0.08475	4	0.039301
1079	0.08475	4	0.039301
1080	0.08475	4	0.039301
1081	0.08475	4	0.039301
1082	0.08475	4	0.039301
1083	0.08475	4	0.039301
1084	0.08475	4	0.039301
1085	0.08475	4	0.039301
1086	0.08475	4	0.039301
1087	0.08475	4	0.039301
1088	0.08475	4	0.039301
1089	0.08475	4	0.039301
1090	0.08475	4	0.039301
1091	0.08475	4	0.039301
1092	0.08475	4	0.039301
1093	0.08475	4	0.039301
1094	0.08475	4	0.039301
1095	0.08475	4	0.039301
1096	0.08475	4	0.039301
1097	0.08475	4	0.039301
1098	0.08475	4	0.039301
1099	0.08475	4	0.039301
1100	0.08475	4	0.039301
1101	0.08475	4	0.039301
1102	0.08475	4	0.039301
1103	0.08475	4	0.039301
1104	0.08475	4	0.039301
1105	0.08475	4	0.039301
1106	0.08475	4	0.039301
1107	0.08475	4	0.039301
1108	0.08475	4	0.039301
1109	0.08475	4	0.039301
1110	0.08475	4	0.039301
1111	0.08475	4	0.039301
1112	0.08475	4	0.039301
1113	0.08475	4	0.039301
1114	0.08475	4	0.039301
1115	0.08475	4	0.039301
1116	0.08475	4	0.039301
1117	0.08475	4	0.039301
1118	0.08475	4	0.039301
1119	0.08475	4	0.039301
1120	0.08475	4	0.039301
1121	0.08475	4	0.039301
1122	0.08475	4	0.039301
1123	0.08475	4	0.039301
1124	0.08475	4	0.039301
1125	0.08475	4	0.039301
1126	0.08475	4	0.039301
1127	0.08475	4	0.039301
1128	0.08475	4	0.039301
1129	0.08475	4	0.039301
1130	0.08475	4	0.039301
1131	0.08475	4	0.039301
1132	0.08475	4	0.039301
1133	0.08475	4	0.039301
1134	0.08475	4	0.039301
1135	0.08475	4	0.039301
1136	0.08475	4	0.039301
1137	0.08475	4	0.039301
1138	0.08475	4	0.039301
1139	0.08475	4	0.039301
1140	0.08475	4	0.039301
1141	0.08475	4	0.039301
1142	0.08475	4	0.039301
1143	0.08475	4	0.039301
1144	0.08475	4	0.039301
1145	0.08475	4	0.039301
1146	0.08475	4	0.039301
1147	0.08475	4	0.039301
1148	0.08475	4	0.039301
1149	0.08475	4	0.039301
1150	0.08475	4	0.039301
1151	0.08475	4	0.039301
1152	0.08475	4	0.039301
1153	0.08475	4	0.039301
1154	0.08475	4	0.039301
1155	0.08475	4	0.039301
1156	0.08475	4	0.039301
1157	0.08475	4	0.039301
1158	0.08475	4	0.039301
1159	0.08475	4	0.039301
1160	0.08475	4	0.039301
1161	0.08475	4	0.039301
1162	0.08475	4	0.039301
1163	0.08475	4	0.039301
1164	0.08475	4	0.039301
1165	0.08475	4	0.039301
1166	0.08475	4	0.039301
1167	0.08475	4	0.039301
1168	0.08475	4	0.039301
1169	0.08475	4	0.039301
1170	0.08475	4	0.039301
1171	0.08475	4	0.039301
1172	0.08475	4	0.039301
1173	0.08475	4	0.039301
1174	0.08475	4	0.039301
1175	0.08475	4	0.039301
1176	0.08475	4	0.039301
1177	0.08475	4	0.039301
1178	0.08475	4	0.039301
1179	0.08475	4	0.039301
1180	0.08475	4	0.039301
1181	0.08475	4	0.039301
1182	0.08475	4	0.039301
1183	0.08475	4	0.039301
1184	0.08475	4	0.039301
1185	0.08475	4	0.039301
1186	0.08475	4	0.039301
1187	0.08475	4	0.039301
1188	0.08475	4	0.039301
1189	0.08475	4	0.039301
1190	0.08475	4	0.039301
1191	0.08475	4	0.039301
1192	0.08475	4	0.039301
1193	0.08475	4	0.039301
1194	0.08475	4	0.039301
1195	0.08475	4	0.039301
1196	0.08475	4	0.039301
1197	0.08475	4	0.039301
1198	0.08475	4	0.039301
1199	0.08475	4	0.039301
1200	0.08475	4	0.039301
1201	0.08475	4	0.039301
1202	0.08475	4	0.039301
1203	0.08475	4	0.039301
1204	0.08475	4	0.039301
1205	0.08475	4	0.039301
1206	0.08475	4	0.039301
1207	0.08475	4	0.039301
1208	0.08475	4	0.039301
1209	0.08475	4	0.039301
1210	0.08475	4	0.039301
1211	0.08475	4	0.039301
1212	0.08475	4	0.039301
1213	0.08475	4	0.039301
1214	0.08475	4	0.039301
1215	0.08475	4	0.039301
1216	0.08475	4	0.039301
1217	0.08475	4	0.039301
1218	0.08475	4	0.039301
1219	0.08475	4	0.039301
1220	0.08475	4	0.039301
1221	0.08475	4	0.039301
1222	0.08475	4	0.039301
1223	0.08475	4	0.039301
1224	0.08475	4	0.039301
1225	0.08475	4	0.039301
1226	0.08475	4	0.039301
1227	0.08475	4	0.039301
1228	0.08475	4	0.039301
1229	0.08475	4	0.039301
1230	0.08475	4	0.039301
1231	0.08475	4	0.039301
1232	0.08475	4	0.039301
1233	0.08475	4	0.039301
1234	0.08475	4	0.039301
1235	0.08475	4	0.039301
1236	0.08475	4	0.039301
1237	0.08475	4	0.039301
1238	0.08475	4	0.039301
1239	0.08475	4	0.039301
1240	0.08475	4	0.039301
1241	0.08475	4	0.039301
1242	0.08475	4	0.039301
1243	0.08475	4	0.039301
1244	0.08475	4	0.039301
1245	0.08475	4	0.039301
1246	0.08475	4	0.039301
1247	0.08475	4	0.039301
1248	0.08475	4	0.039301
1249	0.08475	4	0.039301
1250	0.08475	4	0.039301
1251	0.08475	4	0.039301
1252	0.08475	4	0.039301
1253	0.08475	4	0.039301
1254	0.08475	4	0.039301
1255	0.08475	4	0.039301
1256	0.08475	4	0.039301
1257	0.08475	4	0.039301
1258	0.08475	4	0.039301
1259	0.08475	4	0.039301
1260	0.08475	4	0.039301
1261	0.08475	4	0.039301
1262	0.08475	4	0.039301
1263	0.08475	4	0.039301
1264	0.08475	4	0.039301
1265	0.08475	4	0.039301
1266	0.08475	4	0.039301
1267	0.08475	4	0.039301
1268	0.08475	4	0.039301
1269	0.08475	4	0.039301
1270	0.08475	4	0.039301
1271	0.08475	4	0.039301
1272	0.08475	4	0.039301
1273	0.08475	4	0.039301
1274	0.08475	4	0.039301
1275	0.08475	4	0.039301
1276	0.08475	4	0.039301
1277	0.08475	4	0.039301
1278	0.08475	4	0.039301
1279	0.08475	4	0.039301
1280	0.08475	4	0.039301
1281	0.08475	4	0.039301
1282	0.08475	4	0.039301
1283	0.08475	4	0.039301
1284	0.08475	4	0.039301
1285	0.08475	4	0.039301
1286	0.08475	4	0.039301
1287	0.08475	4	0.039301
1288	0.08475	4	0.039301
1289	0.08475	4	0.039301
1290	0.08475	4	0.039301
1291	0.08475	4	0.039301
1292	0.08475	4	0.039301
1293	0.08475	4	0.039301
1294	0.08475	4	0.039301
1295	0.08475	4	0.039301
1296	0.08475	4	0.039301
1297	0.08475	4	0.039301
1298	0.08475	4	0.039301
1299	0.08475	4	0.039301
1300	0.08475	4	0.039301
1301	0.08475	4	0.039301
1302	0.08475	4	0.039301
1303	0.08475	4	0.039301
1304	0.08475	4	0.039301
1305	0.08475	4	0.039301
1306	0.08475	4	0.039301
1307	0.08475	4	0.039301
1308	0.08475	4	0.039301
1309	0.08475	4	0.039301
1310	0.08475	4	0.039301
1311	0.08475	4	0.039301
1312	0.08475	4	0.039301
1313	0.08475	4	0.039301
1314	0.08475	4	0.039301
1315	0.08475	4	0.039301
1316	0.08475	4	0.039301
1317	0.08475	4	0.039301
1318	0.08475	4	0.039301
1319	0.08475	4	0.039301
1320	0.08475	4	0.039301
1321	0.08475	4	0.039301
1322	0.08475	4	0.039301
1323	0.08475	4	0.039301
1324	0.08475	4	0.039301
1325	0.08475	4	0.039301
1326	0.08475	4	0.039301
1327	0.08475	4	0.039301
1328	0.08475	4	0.039301
1329	0.08475	4	0.039301
1330	0.08475	4	0.039301
1331	0.08475	4	0.039301
1332	0.08475	4	0.039301
1333	0.08475	4	0.039301
1334	0.08475	4	0.039301
1335	0.08475	4	0.039301
1336	0.08475	4	0.039301
1337	0.08475	4	0.039301
1338	0.08475	4	0.039301
1339	0.08475	4	0.039301
1340	0.08475	4	0.039301
1341	0.08475	4	0.039301
1342	0.08475	4	0.039301
1343	0.08475	4	0.039301
1344	0.08475	4	0.039301
1345	0.08475	4	0.039301
1346	0.08475	4	0.039301
1347	0.08475	4	0.039301
1348	0.08475	4	0.039301
1349	0.08475	4	0.039301
1350	0.08475	4	0.039301
1351	0.08475	4	0.039301
1352	0.08475	4	0.039301
1353	0.08475	4	0.039301
1354	0.08475	4	0.039301
1355	0.08475	4	0.039301
1356	0.08475	4	0.039301
1357	0.08475	4	0.039301
1358	0.08475	4	0.039301
1359	0.08475	4	0.039301
1360	0.08475	4	0.039301
1361	0.08475	4	0.039301
1362	0.08475	4	0.039301
1363	0.08475	4	0.039301
1364	0.08475	4	0.039301
1365	0.08475	4	0.039301
1366	0.08475	4	0.039301
1367	0.08475	4	0.039301
1368	0.08475	4	0.039301
1369	0.08475	4	0.039301
1370	0.08475	4	0.039301
1371	0.08475	4	0.039301
1372	0.08475	4	0.039301
1373	0.08475	4	0.039301
1374	0.08475	4	0.039301
1375	0.08475	4	0.039301
1376	0.08475	4	0.039301
1377	0.08475	4	0.039301
1378	0.08475	4	0.039301
1379	0.08475	4	0.039301
1380	0.08475	4	0.039301
1381	0.08475	4	0.039301
1382	0.08475	4	0.039301
1383	0.08475	4	0.039301
1384	0.08475	4	0.039301
1385	0.08475	4	0.039301
1386	0.08475	4	0.039301
1387	0.08475	4	0.039301
1388	0.08475	4	0.039301
1389	0.08475	4	0.039301
1390	0.08475	4	0.039301
1391	0.08475	4	0.039301
1392	0.08475	4	0.039301
1393	0.08475	4	0.039301
1394	0.08475	4	0.039301
1395	0.08475	4	0.039301
1396	0.08475	4	0.039301
1397	0.08475	4	0.039301
1398	0.08475	4	0.039301
1399	0.08475	4	0.039301
1400	0.08475	4	0.039301
1401	0.08475	4	0.039301
1402	0.08475	4	0.039301
1403	0.08475	4	0.039301
1404	0.08475	4	0.039301
1405	0.08475	4	0.039301
1406	0.08475	4	0.039301
1407	0.08475	4	0.039301
1408	0.08475	4	0.039301
1409	0.08475	4	0.039301
1410	0.08475	4	0.039301
1411	0.08475	4	0.039301
1412	0.08475	4	0.039301
1413	0.08475	4	0.039301
1414	0.08475	4	0.039301
1415	0.08475	4	0.039301
1416	0.08475	4	0.039301
1417	0.08475	4	0.039301
1418	0.08475	4	0.039301
1419	0.08475	4	0.039301
1420	0.08475	4	0.039301
1421	0.08475	4	0.039301
1422	0.08475	4	0.039301
1423	0.08475	4	0.039301
1424	0.08475	4	0.039301
1425	0.08475	4	0.039301
1426	0.08475	4	0.039301
1427	0.08475	4	0.039301
1428	0.08475	4	0.039301
1429	0.08475	4	0.039301
1430	0.08475	4	0.039301
1431	0.08475	4	0.039301
1432	0.08475	4	0.039301
1433	0.08475	4	0.039301
1434	0.08475	4	0.039301
1435	0.08475	4	0.039301
1436	0.08475	4	0.039301
1437	0.08475	4	0.039301
1438	0.08475	4	0.039301
1439	0.08475	4	0.039301
1440	0.08475	4	0.039301
1441	0.08475	4	0.039301
1442	0.08475	4	0.039301
1443	0.08475	4	0.039301
1444	0.08475	4	0.039301
1445	0.08475	4	0.039301
1446	0.08475	4	0.039301
1447	0.08475	4	0.039301
1448	0.08475	4	0.039301
1449	0.08475	4	0.039301
1450	0.08475	4	0.039301
1451	0.08475	4	0.039301
1452	0.08475	4	0.039301
1453	0.08475	4	0.039301
1454	0.08475	4	0.039301
1455	0.08475	4	0.039301
1456	0.08475	4	0.039301
1457	0.08475	4	0.039301
1458	0.08475	4	0.039301
1459	0.08475	4	0.039301
1460	0.08475	4	0.039301
1461	0.08475	4	0.039301
1462	0.08475	4	0.039301
1463	0.08475	4	0.039301
1464	0.08475	4	0.039301
1465	0.08475	4	0.039301
1466	0.08475	4	0.039301
1467	0.08475	4	0.039301
1468	0.08475	4	0.039301
1469	0.08475	4	0.039301
1470	0.08475	4	0.039301
1471	0.08475	4	0.039301
1472	0.08475	4	0.039301
1473	0.08475	4	0.039301
1474	0.08475	4	0.039301
1475	0.08475	4	0.039301
1476	0.08475	4	0.039301
1477	0.08475	4	0.039301
1478	0.08475	4	0.039301
1479	0.08475	4	0.039301
1480	0.08475	4	0.039301
1481	0.08475	4	0.039301
1482	0.08475	4	0.039301
1483	0.08475	4	0.039301
1484	0.08475	4	0.039301
1485	0.08475	4	0.039301
1486	0.08475	4	0.039301
1487	0.08475	4	0.039301
1488	0.08475	4	0.039301
1489	0.08475	4	0.039301
1490	0.08475	4	0.039301
1491	0.08475	4	0.039301
1492	0.08475	4	0.039301
1493	0.08475	4	0.039301
1494	0.08475	4	0.039301
1495	0.08475	4	0.039301
1496	0.08475	4	0.039301
1497	0.08475	4	0.039301
1498	0.08475	4	0.039301
1499	0.08475	4	0.039301
1500	0.08475	4	0.039301
1501	0.08475	4	0.039301
1502	0.08475	4	0.039301
1503	0.08475	4	0.039301
1504	0.08475	4	0.039301
1505	0.08475	4	0.039301
1506	0.08475	4	0.039301
1507	0.08475	4	0.039301
1508	0.08475	4	0.039301
1509	0.08475	4	0.039301
1510	0.08475	4	0.039301
1511	0.08475	4	0.039301
1512	0.08475	4	0.039301
1513	0.08475	4	0.039301
1514	0.08475	4	0.039301
1515	0.08475	4	0.039301
1516	0.08475	4	0.039301
1517	0.08475	4	0.039301
1518	0.08475	4	0.039301
1519	0.08475	4	0.039301
1520	0.08475	4	0.039301
1521	0.08475	4	0.039301
1522	0.08475	4	0.039301
1523	0.08475	4	0.039301
1524	0.08475	4	0.039301
1525	0.08475	4	0.039301
1526	0.08475	4	0.039301
1527	0.08475	4	0.039301
1528	0.08475	4	0.039301
1529	0.08475	4	0.039301
1530	0.08475	4	0.039301
1531	0.08475	4	0.039301
1532	0.08475	4	0.039301
1533	0.08475	4	0.039301
1534	0.08475	4	0.039301
1535	0.08475	4	0.039301
1536	0.08475	4	0.039301
1537	0.08475	4	0.039301
1538	0.08475	4	0.039301
1539	0.08475	4	0.039301
1540	0.08475	4	0.039301
1541	0.08475	4	0.039301
1542	0.08475	4	0.039301
1543	0.08475	4	0.039301
1544	0.08475	4	0.039301
1545	0.08475	4	0.039301
1546	0.08475	4	0.039301
1547	0.08475	4	0.039301
1548	0.08475	4	0.039301
1549	0.08475	4	0.039301
1550	0.08475	4	0.039301
1551	0.08475	4	0.039301
1552	0.08475	4	0.039301
1553	0.08475	4	0.039301
1554	0.08475	4	0.039301
1555	0.08475	4	0.039301
1556	0.08475	4	0.039301
1557	0.08475	4	0.039301
1558	0.08475	4	0.039301
1559	0.08475	4	0.039301
1560	0.08475	4	0.039301
1561	0.08475	4	0.039301
1562	0.08475	4	0.039301
1563	0.08475	4	0.039301
1564	0.08475	4	0.039301
1565	0.08475	4	0.039301
1566	0.08475	4	0.039301
1567	0.08475	4	0.039301
1568	0.08475	4	0.039301
1569	0.08475	4	0.039301
1570	0.08475	4	0.039301
1571	0.08475	4	0.039301
1572	0.08475	4	0.039301
1573	0.08475	4	0.039301
1574	0.08475	4	0.039301
1575	0.08475	4	0.039301
1576	0.08475	4	0.039301
1577	0.08475	4	0.039301
1578	0.08475	4	0.039301
1579	0.08475	4	0.039301
1580	0.08475	4	0.039301
1581	0.08475	4	0.039301
1582	0.08475	4	0.039301
1583	0.08475	4	0.039301
1584	0.08475	4	0.039301
1585	0.08475	4	0.039301
1586	0.08475	4	0.039301
1587	0.08475	4	0.039301
1588	0.08475	4	0.039301
1589	0.08475	4	0.039301
1590	0.08475	4	0.039301
1591	0.08475	4	0.039301
1592	0.08475	4	0.039301
1593	0.08475	4	0.039301
1594	0.08475	4	0.039301
1595	0.08475	4	0.039301
1596	0.08475	4	0.039301
1597	0.08475	4	0.039301
1598	0.08475	4	0.039301
1599	0.08475	4	0.039301
1600	0.08475	4	0.039301
1601	0.08475	4	0.039301
1602	0.08475	4	0.039301
1603	0.08475	4	0.039301
1604	0.08475	4	0.039301
1605	0.08475	4	0.039301
1606	0.08475	4	0.039301
1607	0.08475	4	0.039301
1608	0.08475	4	0.039301
1609	0.08475	4	0.039301
1610	0.08475	4	0.039301
1611	0.08475	4	0.039301
1612	0.08475	4	0.039301
1613	0.08475	4	0.039301
1614	0.08475	4	0.039301
1615	0.08475	4	0.039301
1616	0.08475	4	0.039301
1617	0.08475	4	0.039301
1618	0.08475	4	0.039301
1619	0.08475	4	0.039301
1620	0.08475	4	0.039301
1621	0.08475	4	0.039301
1622	0.08475	4	0.039301
1623	0.08475	4	0.039301
1624	0.08475	4	0.039301
1625	0.08475	4	0.039301
1626	0.08475	4	0.039301
1627	0.08475	4	0.039301
1628	0.08475	4	0.039301
1629	0.08475	4	0.039301
1630	0.08475	4	0.039301
1631	0.08475	4	0.039301
1632	0.08475	4	0.039301
1633	0.08475	4	0.039301
1634	0.08475	4	0.039301
1635	0.08475	4	0.039301
1636	0.08475	4	0.039301
1637	0.08475	4	0.039301
1638	0.08475	4	0.039301
1639	0.08475	4	0.039301
1640	0.08475	4	0.039301
1641	0.08475	4	0.039301
1642	0.08475	4	0.039301
1643	0.08475	4	0.039301
1644	0.08475	4	0.039301
1645	0.08475	4	0.039301
1646	0.08475	4	0.039301
1647	0.08475	4	0.039301
1648	0.08475	4	0.039301
1649	0.08475	4	0.039301
1650	0.08475	4	0.039301
1651	0.08475	4	0.039301
1652	0.08475	4	0.039301
1653	0.08475	4	0.039301
1654	0.08475	4	0.039301
1655	0.08475	4	0.039301
1656	0.08475	4	0.039301
1657	0.08475	4	0.039301
1658	0.08475	4	0.039301
1659	0.08475	4	0.039301
1660	0.08475	4	0.039301
1661	0.08475	4	0.039301
1662	0.08475	4	0.039301
1663	0.08475	4	0.039301
1664	0.08475	4	0.039301
1665	0.08475	4	0.039301
1666	0.08475	4	0.039301
1667	0.08475	4	0.039301
1668	0.08475	4	0.039301
1669	0.08475	4	0.039301
1670	0.08475	4	0.039301
1671	0.08475	4	0.039301
1672	0.08475	4	0.039301
1673	0.08475	4	0.039301
1674	0.08475	4	0.039301
1675	0.08475	4	0.039301
1676	0.08475	4	0.039301
1677	0.08475	4	0.039301
1678	0.08475	4	0.039301
1679	0.08475	4	0.039301
1680	0.08475	4	0.039301
1681	0.08475	4	0.039301
1682	0.08475	4	0.039301
1683	0.08475	4	0.039301
1684	0.08475	4	0.039301
1685	0.08475	4	0.039301
1686	0.08475	4	0.039301
1687	0.08475	4	0.039301
1688	0.08475	4	0.039301
1689	0.08475	4	0.039301
1690	0.08475	4	0.039301
1691	0.08475	4	0.039301
1692	0.08475	4	0.039301
1693	0.08475	4	0.039301
1694	0.08475	4	0.039301
1695	0.08475	4	0.039301
1696	0.08475	4	0.039301
1697	0.08475	4	0.039301
1698	0.08475	4	0.039301
1699	0.08475	4	0.039301
1700	0.08475	4	0.039301
1701	0.08475	4	0.039301
1702	0.08475	4	0.039301
1703	0.08475	4	0.039301
1704	0.08475	4	0.039301
1705	0.08475	4	0.039301
1706	0.08475	4	0.039301
1707	0.08475	4	0.039301
1708	0.08475	4	0.039301
1709	0.08475	4	0.039301
1710	0.08475	4	0.039301
1711	0.08475	4	0.039301
1712	0.08475	4	0.039301
1713	0.08475	4	0.039301
1714	0.08475	4	0.039301
1715	0.08475	4	0.039301
1716	0.08475	4	0.039301
1717	0.08475	4	0.039301
1718	0.08475	4	0.039301
1719	0.08475	4	0.039301
1720	0.08475	4	0.039301
1721	0.08475	4	0.039301
1722	0.08475	4	0.039301
1723	0.08475	4	0.039301
1724	0.08475	4	0.039301
1725	0.08475	4	0.039301
1726	0.08475	4	0.039301
1727	0.08475	4	0.039301
1728	0.08475	4	0.039301
1729	0.08475	4	0.039301
1730	0.08475	4	0.039301
1731	0.08475	4	0.039301
1732	0.08475	4	0.039301
1733	0.08475	4	0.039301
1734	0.08475	4	0.039301
1735	0.08475	4	0.039301
1736	0.08475	4	0.039301
1737	0.08475	4	0.039301
1738	0.08475	4	0.039301
1739	0.08475	4	0.039301
1740	0.08475	4	0.039301
1741	0.08475	4	0.039301
1742	0.08475	4	0.039301
1743	0.08475	4	0.039301
1744	0.08475	4	0.039301
1745	0.08475	4	0.039301
1746	0.08475	4	0.039301
1747	0.08475	4	0.039301
1748	0.08475	4	0.039301
1749	0.08475	4	0.039301
1750	0.08475	4	0.039301
1751	0.08475	4	0.039301
1752	0.08475	4	0.039301
1753	0.08475	4	0.039301
1754	0.08475	4	0.039301
1755	0.08475	4	0.039301
1756	0.08475	4	0.039301
1757	0.08475	4	0.039301
1758	0.08475	4	0.039301
1759	0.08475	4	0.039301
1760	0.08475	4	0.039301
1761	0.08475	4	0.039301
1762	0.08475	4	0.039301
1763	0.08475	4	0.039301
1764	0.08475	4	0.039301
1765	0.08475	4	0.039301
1766	0.08475	4	0.039301
1767	0.08475	4	0.039301
1768	0.08475	4	0.039301
1769	0.08475	4	0.039301
1770	0.08475	4	0.039301
1771	0.08475	4	0.039301
1772	0.08475	4	0.039301
1773	0.08475	4	0.039301
1774	0.08475	4	0.039301
1775	0.08475	4	0.039301
1776	0.08475	4	0.039301
1777	0.08475	4	0.039301
1778	0.08475	4	0.039301
1779	0.08475	4	0.039301
1780	0.08475	4	0.039301
1781	0.08475	4	0.039301
1782	0.08475	4	0.039301
1783	0.08475	4	0.039301
1784	0.08475	4	0.039301
1785	0.08475	4	0.039301
1786	0.08475	4	0.039301
1787	0.08475	4	0.039301
1788	0.08475	4	0.039301
1789	0.08475	4	0.039301
1790	0.08475	4	0.039301
1791	0.08475	4	0.039301
1792	0.08475	4	0.039301
1793	0.08475	4	0.039301
1794	0.08475	4	0.039301
1795	0.08475	4	0.039301
1796	0.08475	4	0.039301
1797	0.08475	4	0.039301
1798	0.08475	4	0.039301
1799	0.08475	4	0.039301
1800	0.08475	4	0.039301
1801	0.08475	4	0.039301
1802	0.08475	4	0.039301
1803	0.08475	4	0.039301
1804	0.08475	4	0.039301
1805	0.08475	4	0.039301
1806	0.08475	4	0.039301
1807	0.08475	4	0.039301
1808	0.08475	4	0.039301
1809	0.08475	4	0.039301
1810	0.08475	4	0.039301
1811	0.08475	4	0.039301
1812	0.08475	4	0.039301
1813	0.08475	4	0.039301
1814	0.08475	4	0.039301
1815	0.08475	4	0.039301
1816	0.08475	4	0.039301
1817	0.08475	4	0.039301
1818	0.08475	4	0.039301
1819	0.08475	4	0.039301
1820	0.08475	4	0.039301
1821	0.08475	4	0.039301
1822	0.08475	4	0.039301
1823	0.08475	4	0.039301
1824	0.08475	4	0.039301
1825	0.08475	4	0.039301
1826	0.08475	4	0.039301
1827	0.08475	4	0.039301
1828	0.08475	4	0.039301
1829	0.08475	4	0.039301
1830	0.08475	4	0.039301
1831	0.08475	4	0.039301
1832	0.08475	4	0.039301
1833	0.08475	4	0.039301
1834	0.08475	4	0.039301
1835	0.08475	4	0.039301
1836	0.08475	4	0.039301
1837	0.08475	4	0.039301
1838	0.08475	4	0.039301
1839	0.08475	4	0.039301
1840	0.08475	4	0.039301
1841	0.08475	4	0.039301
1842	0.08475	4	0.039301
1843	0.08475	4	0.039301
1844	0.08475	4	0.039301
1845	0.08475	4	0.039301
1846	0.08475	4	0.039301
1847	0.08475	4	0.039301
1848	0.08475	4	0.039301
1849	0.08475	4	0.039301
1850	0.08475	4	0.039301
1851	0.08475	4	0.039301
1852	0.08475	4	0.039301
1853	0.08475	4	0.039301
1854	0.08475	4	0.039301
1855	0.08475	4	0.039301
1856	0.08475	4	0.039301
1857	0.08475	4	0.039301
1858	0.08475	4	0.039301
1859	0.08475	4	0.039301
1860	0.08475	4	0.039301
1861	0.08475	4	0.039301
1862	0.08475	4	0.039301
1863	0.08475	4	0.039301
1864	0.08475	4	0.039301
1865	0.08475	4	0.039301
1866	0.08475	4	0.039301
1867	0.08475	4	0.039301
1868	0.08475	4	0.039301
1869	0.08475	4	0.039301
1870	0.08475	4	0.039301
1871	0.08475	4	0.039301
1872	0.08475	4	0.039301
1873	0.08475	4	0.039301
1874	0.08475	4	0.039301
1875	0.08475	4	0.039301
1876	0.08475	4	0.039301
1877	0.08475	4	0.039301
1878	0.08475	4	0.039301
1879	0.08475	4	0.039301
1880	0.08475	4	0.039301
1881	0.08475	4	0.039301
1882	0.08475	4	0.039301
1883	0.08475	4	0.039301
1884	0.08475	4	0.039301
1885	0.08475	4	0.039301
1886	0.08475	4	0.039301
1887	0.08475	4	0.039301
1888	0.08475	4	0.039301
1889	0.08475	4	0.039301
1890	0.08475	4	0.039301
1891	0.08475	4	0.039301
1892	0.08475	4	0.039301
1893	0.08475	4	0.039301
1894	0.08475	4	0.039301
1895	0.08475	4	0.039301
1896	0.08475	4	0.039301
1897	0.08475	4	0.039301
1898	0.08475	4	0.039301
1899	0.08475	4	0.039301
1900	0.08475	4	0.039301
1901	0.08475	4	0.039301
1902	0.08475	4	0.039301
1903	0.08475	4	0.039301
1904	0.08475	4	0.039301
1905	0.08475	4	0.039301
1906	0.08475	4	0.039301
1907	0.08475	4	0.039301
1908	0.08475	4	0.039301
1909	0.08475	4	0.039301
1910	0.08475	4	0.039301
1911	0.08475	4	0.039301
1912	0.08475	4	0.039301
1913	0.08475	4	0.039301
1914	0.08475	4	0.039301
1915	0.08475	4	0.039301
1916	0.08475	4	0.039301
1917	0.08475	4	0.039301
1918	0.08475	4	0.039301
1919	0.08475	4	0.039301
1920	0.08475	4	0.039301
1921	0.08475	4	0.039301
1922	0.08475	4	0.039301
1923	0.08475	4	0.039301
1924	0.08475	4	0.039301
1925	0.08475	4	0.039301
1926	0.08475	4	0.039301
1927	0.08475	4	0.039301
1928	0.08475	4	0.039301
1929	0.08475	4	0.039301
1930	0.08475	4	0.039301
1931	0.08475	4	0.039301
1932	0.08475	4	0.039301
1933	0.08475	4	0.039301
1934	0.08475	4	0.039301
1935	0.08475	4	0.039301
1936	0.08475	4	0.039301
1937	0.08475	4	0.039301
1938	0.08475	4	0.039301
1939	0.08475	4	0.039301
1940	0.08475	4	0.039301
1941	0.08475	4	0.039301
1942	0.08475	4	0.039301
1943	0.08475	4	0.039301
1944	0.08475	4	0.039301
1945	0.08475	4	0.039301
1946	0.08475	4	0.039301
1947	0.08475	4	0.039301
1948	0.08475	4	0.039301
1949	0.08475	4	0.039301
1950	0.08475	4	0.039301
1951	0.08475	4	0.039301
1952	0.08475	4	0.039301
1953	0.08475	4	0.039301
1954	0.08475	4	0.039301
1955	0.08475	4	0.039301
1956	0.08475	4	0.039301
1957	0.08475	4	0.039301
1958	0.08475	4	0.039301
1959	0.08475	4	0.039301
1960	0.08475	4	0.039301
1961	0.08475	4	0.039301
1962	0.08475	4	0.039301
1963	0.08475	4	0.039301
1964	0.08475	4	0.039301
1965	0.08475	4	0.039301
1966	0.08475	4	0.039301
1967	0.08475	4	0.039301
1968	0.08475	4	0.039301
1969	0.08475	4	0.039301
1970	0.08475	4	0.039301
1971	0.08475	4	0.039301
1972	0.08475	4	0.039301
1973	0.08475	4	0.039301
1974	0.08475	4	0.039301
1975	0.08475	4	0.039301
1976	0.08475	4	0.039301
1977	0.08475	4	0.039301
1978	0.08475	4	0.039301
1979	0.08475	4	0.039301
1980	0.08475	4	0.039301
1981	0.08475	4	0.039301
1982	0.08475	4	0.039301
1983	0.08475	4	0.039301
1984	0.08475	4	0.039301
1985	0.08475	4	0.039301
1986	0.08475	4	0.039301
1987	0.08475	4	0.039301
1988	0.08475	4	0.039301
1989	0.08475	4	0.039301
1990	0.08475	4	0.039301
1991	0.08475	4	0.039301
1992	0.08475	4	0.039301
1993	0.08475	4	0.039301
1994	0.08475	4	0.039301
1995	0.08475	4	0.039301
1996	0.08475	4	0.039301
1997	0.08475	4	0.039301
1998	0.08475	4	0.039301
1999	0.08475	4	0.039301
2000	0.08475	4	0.039301
[truncated: 3,001 more rows]
