# Supplementary material for: Aspiration-driven co-evolution of cooperation with individual behavioral diversity
Source: PLoS One. 2023 Sep 15;18(9):e0291134. doi: 10.1371/journal.pone.0291134 (PMC10503719; doi:10.1371/journal.pone.0291134)
Supplement: S1 Data — (ZIP) [file pone.0291134.s001.zip › M1/v2-L=200/data/aspiration_time,b=1.57_frequency.txt]

1	0.5	0.5	0
2	0.666368	0.685943	0.468192
3	0.744666	0.814504	0.528079
4	0.765962	0.90699	0.579723
5	0.752388	0.980246	0.603527
6	0.719229	1.04387	0.603231
7	0.677421	1.10872	0.586424
8	0.63217	1.16641	0.560558
9	0.587654	1.22598	0.528833
10	0.54516	1.29035	0.495396
11	0.505286	1.37201	0.461299
12	0.468541	1.46904	0.427206
13	0.434322	1.56171	0.394793
14	0.40315	1.61828	0.365084
15	0.374419	1.69843	0.336314
16	0.348167	1.78374	0.310527
17	0.324766	1.87512	0.286684
18	0.303063	1.96654	0.264469
19	0.283376	2.07165	0.244457
20	0.265678	2.13935	0.226171
21	0.249464	2.25408	0.209493
22	0.234681	2.31992	0.195052
23	0.221355	2.36084	0.181028
24	0.209237	2.44	0.167942
25	0.19816	2.53485	0.156842
26	0.18822	2.574	0.146466
27	0.179176	2.62653	0.137168
28	0.170896	2.70872	0.128647
29	0.163372	2.83231	0.121834
30	0.156224	2.9667	0.114583
31	0.149724	3.09516	0.108129
32	0.14389	3.17898	0.101965
33	0.138494	3.23278	0.0962286
34	0.133525	3.34548	0.0911376
35	0.129025	3.43933	0.0866981
36	0.124932	3.49552	0.0823528
37	0.121145	3.56081	0.0785744
38	0.117783	3.62183	0.0749543
39	0.114768	3.64755	0.0716789
40	0.112068	3.68231	0.0687963
41	0.109562	3.70713	0.0661437
42	0.10728	3.70303	0.063607
43	0.105265	3.70102	0.0611316
44	0.103403	3.72763	0.059106
45	0.10173	3.75717	0.0572382
46	0.100205	3.77583	0.0554677
47	0.098783	3.80629	0.0541323
48	0.0975217	3.81173	0.0528854
49	0.0963347	3.82168	0.0517553
50	0.0952688	3.85478	0.0505694
51	0.094332	3.863	0.0494272
52	0.093465	3.87328	0.0485241
53	0.0926382	3.90516	0.0477964
54	0.0918872	3.91499	0.0470187
55	0.0912499	3.90757	0.0461681
56	0.0906399	3.92653	0.0456214
57	0.0900752	3.93935	0.044998
58	0.0895421	3.94842	0.0445499
59	0.0890785	3.95819	0.0439671
60	0.0886636	3.96143	0.0435096
61	0.0883097	3.96496	0.0431103
62	0.0879782	3.9739	0.0427702
63	0.0876551	3.97647	0.0424135
64	0.0873715	3.97864	0.0421014
65	0.0871146	3.98051	0.0418196
66	0.0868777	3.98251	0.0415568
67	0.0866585	3.98419	0.0413155
68	0.0864649	3.98555	0.0411038
69	0.0862915	3.98702	0.0409112
70	0.0861395	3.98826	0.0407431
71	0.0860046	3.98942	0.040593
72	0.0858792	3.99045	0.0404543
73	0.0857669	3.99144	0.0403291
74	0.0856625	3.99232	0.0402133
75	0.085561	3.99305	0.0401021
76	0.0854705	3.99363	0.0400037
77	0.0853947	3.99423	0.0399201
78	0.0853216	3.9948	0.0398395
79	0.0852583	3.99533	0.0397694
80	0.0852004	3.99578	0.0397056
81	0.0851475	3.99617	0.0396475
82	0.0850992	3.99648	0.0395951
83	0.0850561	3.99686	0.039547
84	0.0850149	3.99711	0.0395023
85	0.0849794	3.99736	0.0394636
86	0.0849488	3.99764	0.0394294
87	0.0849213	3.99789	0.0393986
88	0.0848973	3.99812	0.0393717
89	0.0848736	3.9983	0.0393456
90	0.0848534	3.9985	0.0393229
91	0.084834	3.99863	0.0393018
92	0.0848162	3.99876	0.0392822
93	0.0847996	3.9989	0.0392638
94	0.0847845	3.99899	0.0392475
95	0.0847717	3.99908	0.0392335
96	0.0847604	3.99917	0.039221
97	0.0847501	3.99925	0.0392096
98	0.0847408	3.99932	0.0391994
99	0.0847325	3.9994	0.0391902
100	0.084725	3.99945	0.0391819
101	0.0847176	3.9995	0.0391739
102	0.0847114	3.99955	0.0391671
103	0.0847057	3.99959	0.0391607
104	0.0847004	3.99963	0.039155
105	0.0846955	3.99965	0.0391497
106	0.0846911	3.99968	0.0391449
107	0.084687	3.99971	0.0391404
108	0.0846833	3.99973	0.0391364
109	0.08468	3.99976	0.0391328
110	0.084677	3.99978	0.0391295
111	0.0846744	3.9998	0.0391266
112	0.0846721	3.99982	0.0391241
113	0.0846701	3.99984	0.0391219
114	0.0846682	3.99986	0.0391197
115	0.0846664	3.99987	0.0391178
116	0.0846649	3.99988	0.0391161
117	0.0846634	3.99989	0.0391145
118	0.0846621	3.9999	0.039113
119	0.0846609	3.99991	0.0391118
120	0.0846599	3.99992	0.0391106
121	0.0846589	3.99992	0.0391095
122	0.084658	3.99993	0.0391085
123	0.0846572	3.99994	0.0391077
124	0.0846566	3.99994	0.0391069
125	0.084656	3.99995	0.0391063
126	0.0846555	3.99995	0.0391057
127	0.0846549	3.99996	0.0391051
128	0.0846544	3.99996	0.0391046
129	0.084654	3.99997	0.0391041
130	0.0846537	3.99997	0.0391037
131	0.0846534	3.99997	0.0391033
132	0.084653	3.99998	0.039103
133	0.0846528	3.99998	0.0391027
134	0.0846525	3.99998	0.0391024
135	0.0846523	3.99998	0.0391021
136	0.084652	3.99998	0.0391019
137	0.0846518	3.99999	0.0391017
138	0.0846517	3.99999	0.0391015
139	0.0846515	3.99999	0.0391013
140	0.0846514	3.99999	0.0391011
141	0.0846512	3.99999	0.039101
142	0.0846511	3.99999	0.0391009
143	0.084651	3.99999	0.0391008
144	0.0846509	3.99999	0.0391007
145	0.0846508	3.99999	0.0391006
146	0.0846508	3.99999	0.0391005
147	0.0846507	3.99999	0.0391004
148	0.0846506	4	0.0391003
149	0.0846506	4	0.0391003
150	0.0846505	4	0.0391002
151	0.0846505	4	0.0391002
152	0.0846504	4	0.0391001
153	0.0846504	4	0.0391001
154	0.0846503	4	0.0391
155	0.0846503	4	0.0391
156	0.0846503	4	0.0391
157	0.0846503	4	0.0390999
158	0.0846502	4	0.0390999
159	0.0846502	4	0.0390999
160	0.0846502	4	0.0390999
161	0.0846502	4	0.0390998
162	0.0846502	4	0.0390998
163	0.0846501	4	0.0390998
164	0.0846501	4	0.0390998
165	0.0846501	4	0.0390998
166	0.0846501	4	0.0390998
167	0.0846501	4	0.0390997
168	0.0846501	4	0.0390997
169	0.0846501	4	0.0390997
170	0.0846501	4	0.0390997
171	0.0846501	4	0.0390997
172	0.0846501	4	0.0390997
173	0.0846501	4	0.0390997
174	0.08465	4	0.0390997
175	0.08465	4	0.0390997
176	0.08465	4	0.0390997
177	0.08465	4	0.0390997
178	0.08465	4	0.0390997
179	0.08465	4	0.0390997
180	0.08465	4	0.0390997
181	0.08465	4	0.0390997
182	0.08465	4	0.0390997
183	0.08465	4	0.0390997
184	0.08465	4	0.0390997
185	0.08465	4	0.0390997
186	0.08465	4	0.0390997
187	0.08465	4	0.0390997
188	0.08465	4	0.0390997
189	0.08465	4	0.0390997
190	0.08465	4	0.0390997
191	0.08465	4	0.0390997
192	0.08465	4	0.0390997
193	0.08465	4	0.0390997
194	0.08465	4	0.0390997
195	0.08465	4	0.0390997
196	0.08465	4	0.0390997
197	0.08465	4	0.0390997
198	0.08465	4	0.0390997
199	0.08465	4	0.0390996
200	0.08465	4	0.0390996
201	0.08465	4	0.0390996
202	0.08465	4	0.0390996
203	0.08465	4	0.0390996
204	0.08465	4	0.0390996
205	0.08465	4	0.0390996
206	0.08465	4	0.0390996
207	0.08465	4	0.0390996
208	0.08465	4	0.0390996
209	0.08465	4	0.0390996
210	0.08465	4	0.0390996
211	0.08465	4	0.0390996
212	0.08465	4	0.0390996
213	0.08465	4	0.0390996
214	0.08465	4	0.0390996
215	0.08465	4	0.0390996
216	0.08465	4	0.0390996
217	0.08465	4	0.0390996
218	0.08465	4	0.0390996
219	0.08465	4	0.0390996
220	0.08465	4	0.0390996
221	0.08465	4	0.0390996
222	0.08465	4	0.0390996
223	0.08465	4	0.0390996
224	0.08465	4	0.0390996
225	0.08465	4	0.0390996
226	0.08465	4	0.0390996
227	0.08465	4	0.0390996
228	0.08465	4	0.0390996
229	0.08465	4	0.0390996
230	0.08465	4	0.0390996
231	0.08465	4	0.0390996
232	0.08465	4	0.0390996
233	0.08465	4	0.0390996
234	0.08465	4	0.0390996
235	0.08465	4	0.0390996
236	0.08465	4	0.0390996
237	0.08465	4	0.0390996
238	0.08465	4	0.0390996
239	0.08465	4	0.0390996
240	0.08465	4	0.0390996
241	0.08465	4	0.0390996
242	0.08465	4	0.0390996
243	0.08465	4	0.0390996
244	0.08465	4	0.0390996
245	0.08465	4	0.0390996
246	0.08465	4	0.0390996
247	0.08465	4	0.0390996
248	0.08465	4	0.0390996
249	0.08465	4	0.0390996
250	0.08465	4	0.0390996
251	0.08465	4	0.0390996
252	0.08465	4	0.0390996
253	0.08465	4	0.0390996
254	0.08465	4	0.0390996
255	0.08465	4	0.0390996
256	0.08465	4	0.0390996
257	0.08465	4	0.0390996
258	0.08465	4	0.0390996
259	0.08465	4	0.0390996
260	0.08465	4	0.0390996
261	0.08465	4	0.0390996
262	0.08465	4	0.0390996
263	0.08465	4	0.0390996
264	0.08465	4	0.0390996
265	0.08465	4	0.0390996
266	0.08465	4	0.0390996
267	0.08465	4	0.0390996
268	0.08465	4	0.0390996
269	0.08465	4	0.0390996
270	0.08465	4	0.0390996
271	0.08465	4	0.0390996
272	0.08465	4	0.0390996
273	0.08465	4	0.0390996
274	0.08465	4	0.0390996
275	0.08465	4	0.0390996
276	0.08465	4	0.0390996
277	0.08465	4	0.0390996
278	0.08465	4	0.0390996
279	0.08465	4	0.0390996
280	0.08465	4	0.0390996
281	0.08465	4	0.0390996
282	0.08465	4	0.0390996
283	0.08465	4	0.0390996
284	0.08465	4	0.0390996
285	0.08465	4	0.0390996
286	0.08465	4	0.0390996
287	0.08465	4	0.0390996
288	0.08465	4	0.0390996
289	0.08465	4	0.0390996
290	0.08465	4	0.0390996
291	0.08465	4	0.0390996
292	0.08465	4	0.0390996
293	0.08465	4	0.0390996
294	0.08465	4	0.0390996
295	0.08465	4	0.0390996
296	0.08465	4	0.0390996
297	0.08465	4	0.0390996
298	0.08465	4	0.0390996
299	0.08465	4	0.0390996
300	0.08465	4	0.0390996
301	0.08465	4	0.0390996
302	0.08465	4	0.0390996
303	0.08465	4	0.0390996
304	0.08465	4	0.0390996
305	0.08465	4	0.0390996
306	0.08465	4	0.0390996
307	0.08465	4	0.0390996
308	0.08465	4	0.0390996
309	0.08465	4	0.0390996
310	0.08465	4	0.0390996
311	0.08465	4	0.0390996
312	0.08465	4	0.0390996
313	0.08465	4	0.0390996
314	0.08465	4	0.0390996
315	0.08465	4	0.0390996
316	0.08465	4	0.0390996
317	0.08465	4	0.0390996
318	0.08465	4	0.0390996
319	0.08465	4	0.0390996
320	0.08465	4	0.0390996
321	0.08465	4	0.0390996
322	0.08465	4	0.0390996
323	0.08465	4	0.0390996
324	0.08465	4	0.0390996
325	0.08465	4	0.0390996
326	0.08465	4	0.0390996
327	0.08465	4	0.0390996
328	0.08465	4	0.0390996
329	0.08465	4	0.0390996
330	0.08465	4	0.0390996
331	0.08465	4	0.0390996
332	0.08465	4	0.0390996
333	0.08465	4	0.0390996
334	0.08465	4	0.0390996
335	0.08465	4	0.0390996
336	0.08465	4	0.0390996
337	0.08465	4	0.0390996
338	0.08465	4	0.0390996
339	0.08465	4	0.0390996
340	0.08465	4	0.0390996
341	0.08465	4	0.0390996
342	0.08465	4	0.0390996
343	0.08465	4	0.0390996
344	0.08465	4	0.0390996
345	0.08465	4	0.0390996
346	0.08465	4	0.0390996
347	0.08465	4	0.0390996
348	0.08465	4	0.0390996
349	0.08465	4	0.0390996
350	0.08465	4	0.0390996
351	0.08465	4	0.0390996
352	0.08465	4	0.0390996
353	0.08465	4	0.0390996
354	0.08465	4	0.0390996
355	0.08465	4	0.0390996
356	0.08465	4	0.0390996
357	0.08465	4	0.0390996
358	0.08465	4	0.0390996
359	0.08465	4	0.0390996
360	0.08465	4	0.0390996
361	0.08465	4	0.0390996
362	0.08465	4	0.0390996
363	0.08465	4	0.0390996
364	0.08465	4	0.0390996
365	0.08465	4	0.0390996
366	0.08465	4	0.0390996
367	0.08465	4	0.0390996
368	0.08465	4	0.0390996
369	0.08465	4	0.0390996
370	0.08465	4	0.0390996
371	0.08465	4	0.0390996
372	0.08465	4	0.0390996
373	0.08465	4	0.0390996
374	0.08465	4	0.0390996
375	0.08465	4	0.0390996
376	0.08465	4	0.0390996
377	0.08465	4	0.0390996
378	0.08465	4	0.0390996
379	0.08465	4	0.0390996
380	0.08465	4	0.0390996
381	0.08465	4	0.0390996
382	0.08465	4	0.0390996
383	0.08465	4	0.0390996
384	0.08465	4	0.0390996
385	0.08465	4	0.0390996
386	0.08465	4	0.0390996
387	0.08465	4	0.0390996
388	0.08465	4	0.0390996
389	0.08465	4	0.0390996
390	0.08465	4	0.0390996
391	0.08465	4	0.0390996
392	0.08465	4	0.0390996
393	0.08465	4	0.0390996
394	0.08465	4	0.0390996
395	0.08465	4	0.0390996
396	0.08465	4	0.0390996
397	0.08465	4	0.0390996
398	0.08465	4	0.0390996
399	0.08465	4	0.0390996
400	0.08465	4	0.0390996
401	0.08465	4	0.0390996
402	0.08465	4	0.0390996
403	0.08465	4	0.0390996
404	0.08465	4	0.0390996
405	0.08465	4	0.0390996
406	0.08465	4	0.0390996
407	0.08465	4	0.0390996
408	0.08465	4	0.0390996
409	0.08465	4	0.0390996
410	0.08465	4	0.0390996
411	0.08465	4	0.0390996
412	0.08465	4	0.0390996
413	0.08465	4	0.0390996
414	0.08465	4	0.0390996
415	0.08465	4	0.0390996
416	0.08465	4	0.0390996
417	0.08465	4	0.0390996
418	0.08465	4	0.0390996
419	0.08465	4	0.0390996
420	0.08465	4	0.0390996
421	0.08465	4	0.0390996
422	0.08465	4	0.0390996
423	0.08465	4	0.0390996
424	0.08465	4	0.0390996
425	0.08465	4	0.0390996
426	0.08465	4	0.0390996
427	0.08465	4	0.0390996
428	0.08465	4	0.0390996
429	0.08465	4	0.0390996
430	0.08465	4	0.0390996
431	0.08465	4	0.0390996
432	0.08465	4	0.0390996
433	0.08465	4	0.0390996
434	0.08465	4	0.0390996
435	0.08465	4	0.0390996
436	0.08465	4	0.0390996
437	0.08465	4	0.0390996
438	0.08465	4	0.0390996
439	0.08465	4	0.0390996
440	0.08465	4	0.0390996
441	0.08465	4	0.0390996
442	0.08465	4	0.0390996
443	0.08465	4	0.0390996
444	0.08465	4	0.0390996
445	0.08465	4	0.0390996
446	0.08465	4	0.0390996
447	0.08465	4	0.0390996
448	0.08465	4	0.0390996
449	0.08465	4	0.0390996
450	0.08465	4	0.0390996
451	0.08465	4	0.0390996
452	0.08465	4	0.0390996
453	0.08465	4	0.0390996
454	0.08465	4	0.0390996
455	0.08465	4	0.0390996
456	0.08465	4	0.0390996
457	0.08465	4	0.0390996
458	0.08465	4	0.0390996
459	0.08465	4	0.0390996
460	0.08465	4	0.0390996
461	0.08465	4	0.0390996
462	0.08465	4	0.0390996
463	0.08465	4	0.0390996
464	0.08465	4	0.0390996
465	0.08465	4	0.0390996
466	0.08465	4	0.0390996
467	0.08465	4	0.0390996
468	0.08465	4	0.0390996
469	0.08465	4	0.0390996
470	0.08465	4	0.0390996
471	0.08465	4	0.0390996
472	0.08465	4	0.0390996
473	0.08465	4	0.0390996
474	0.08465	4	0.0390996
475	0.08465	4	0.0390996
476	0.08465	4	0.0390996
477	0.08465	4	0.0390996
478	0.08465	4	0.0390996
479	0.08465	4	0.0390996
480	0.08465	4	0.0390996
481	0.08465	4	0.0390996
482	0.08465	4	0.0390996
483	0.08465	4	0.0390996
484	0.08465	4	0.0390996
485	0.08465	4	0.0390996
486	0.08465	4	0.0390996
487	0.08465	4	0.0390996
488	0.08465	4	0.0390996
489	0.08465	4	0.0390996
490	0.08465	4	0.0390996
491	0.08465	4	0.0390996
492	0.08465	4	0.0390996
493	0.08465	4	0.0390996
494	0.08465	4	0.0390996
495	0.08465	4	0.0390996
496	0.08465	4	0.0390996
497	0.08465	4	0.0390996
498	0.08465	4	0.0390996
499	0.08465	4	0.0390996
500	0.08465	4	0.0390996
501	0.08465	4	0.0390996
502	0.08465	4	0.0390996
503	0.08465	4	0.0390996
504	0.08465	4	0.0390996
505	0.08465	4	0.0390996
506	0.08465	4	0.0390996
507	0.08465	4	0.0390996
508	0.08465	4	0.0390996
509	0.08465	4	0.0390996
510	0.08465	4	0.0390996
511	0.08465	4	0.0390996
512	0.08465	4	0.0390996
513	0.08465	4	0.0390996
514	0.08465	4	0.0390996
515	0.08465	4	0.0390996
516	0.08465	4	0.0390996
517	0.08465	4	0.0390996
518	0.08465	4	0.0390996
519	0.08465	4	0.0390996
520	0.08465	4	0.0390996
521	0.08465	4	0.0390996
522	0.08465	4	0.0390996
523	0.08465	4	0.0390996
524	0.08465	4	0.0390996
525	0.08465	4	0.0390996
526	0.08465	4	0.0390996
527	0.08465	4	0.0390996
528	0.08465	4	0.0390996
529	0.08465	4	0.0390996
530	0.08465	4	0.0390996
531	0.08465	4	0.0390996
532	0.08465	4	0.0390996
533	0.08465	4	0.0390996
534	0.08465	4	0.0390996
535	0.08465	4	0.0390996
536	0.08465	4	0.0390996
537	0.08465	4	0.0390996
538	0.08465	4	0.0390996
539	0.08465	4	0.0390996
540	0.08465	4	0.0390996
541	0.08465	4	0.0390996
542	0.08465	4	0.0390996
543	0.08465	4	0.0390996
544	0.08465	4	0.0390996
545	0.08465	4	0.0390996
546	0.08465	4	0.0390996
547	0.08465	4	0.0390996
548	0.08465	4	0.0390996
549	0.08465	4	0.0390996
550	0.08465	4	0.0390996
551	0.08465	4	0.0390996
552	0.08465	4	0.0390996
553	0.08465	4	0.0390996
554	0.08465	4	0.0390996
555	0.08465	4	0.0390996
556	0.08465	4	0.0390996
557	0.08465	4	0.0390996
558	0.08465	4	0.0390996
559	0.08465	4	0.0390996
560	0.08465	4	0.0390996
561	0.08465	4	0.0390996
562	0.08465	4	0.0390996
563	0.08465	4	0.0390996
564	0.08465	4	0.0390996
565	0.08465	4	0.0390996
566	0.08465	4	0.0390996
567	0.08465	4	0.0390996
568	0.08465	4	0.0390996
569	0.08465	4	0.0390996
570	0.08465	4	0.0390996
571	0.08465	4	0.0390996
572	0.08465	4	0.0390996
573	0.08465	4	0.0390996
574	0.08465	4	0.0390996
575	0.08465	4	0.0390996
576	0.08465	4	0.0390996
577	0.08465	4	0.0390996
578	0.08465	4	0.0390996
579	0.08465	4	0.0390996
580	0.08465	4	0.0390996
581	0.08465	4	0.0390996
582	0.08465	4	0.0390996
583	0.08465	4	0.0390996
584	0.08465	4	0.0390996
585	0.08465	4	0.0390996
586	0.08465	4	0.0390996
587	0.08465	4	0.0390996
588	0.08465	4	0.0390996
589	0.08465	4	0.0390996
590	0.08465	4	0.0390996
591	0.08465	4	0.0390996
592	0.08465	4	0.0390996
593	0.08465	4	0.0390996
594	0.08465	4	0.0390996
595	0.08465	4	0.0390996
596	0.08465	4	0.0390996
597	0.08465	4	0.0390996
598	0.08465	4	0.0390996
599	0.08465	4	0.0390996
600	0.08465	4	0.0390996
601	0.08465	4	0.0390996
602	0.08465	4	0.0390996
603	0.08465	4	0.0390996
604	0.08465	4	0.0390996
605	0.08465	4	0.0390996
606	0.08465	4	0.0390996
607	0.08465	4	0.0390996
608	0.08465	4	0.0390996
609	0.08465	4	0.0390996
610	0.08465	4	0.0390996
611	0.08465	4	0.0390996
612	0.08465	4	0.0390996
613	0.08465	4	0.0390996
614	0.08465	4	0.0390996
615	0.08465	4	0.0390996
616	0.08465	4	0.0390996
617	0.08465	4	0.0390996
618	0.08465	4	0.0390996
619	0.08465	4	0.0390996
620	0.08465	4	0.0390996
621	0.08465	4	0.0390996
622	0.08465	4	0.0390996
623	0.08465	4	0.0390996
624	0.08465	4	0.0390996
625	0.08465	4	0.0390996
626	0.08465	4	0.0390996
627	0.08465	4	0.0390996
628	0.08465	4	0.0390996
629	0.08465	4	0.0390996
630	0.08465	4	0.0390996
631	0.08465	4	0.0390996
632	0.08465	4	0.0390996
633	0.08465	4	0.0390996
634	0.08465	4	0.0390996
635	0.08465	4	0.0390996
636	0.08465	4	0.0390996
637	0.08465	4	0.0390996
638	0.08465	4	0.0390996
639	0.08465	4	0.0390996
640	0.08465	4	0.0390996
641	0.08465	4	0.0390996
642	0.08465	4	0.0390996
643	0.08465	4	0.0390996
644	0.08465	4	0.0390996
645	0.08465	4	0.0390996
646	0.08465	4	0.0390996
647	0.08465	4	0.0390996
648	0.08465	4	0.0390996
649	0.08465	4	0.0390996
650	0.08465	4	0.0390996
651	0.08465	4	0.0390996
652	0.08465	4	0.0390996
653	0.08465	4	0.0390996
654	0.08465	4	0.0390996
655	0.08465	4	0.0390996
656	0.08465	4	0.0390996
657	0.08465	4	0.0390996
658	0.08465	4	0.0390996
659	0.08465	4	0.0390996
660	0.08465	4	0.0390996
661	0.08465	4	0.0390996
662	0.08465	4	0.0390996
663	0.08465	4	0.0390996
664	0.08465	4	0.0390996
665	0.08465	4	0.0390996
666	0.08465	4	0.0390996
667	0.08465	4	0.0390996
668	0.08465	4	0.0390996
669	0.08465	4	0.0390996
670	0.08465	4	0.0390996
671	0.08465	4	0.0390996
672	0.08465	4	0.0390996
673	0.08465	4	0.0390996
674	0.08465	4	0.0390996
675	0.08465	4	0.0390996
676	0.08465	4	0.0390996
677	0.08465	4	0.0390996
678	0.08465	4	0.0390996
679	0.08465	4	0.0390996
680	0.08465	4	0.0390996
681	0.08465	4	0.0390996
682	0.08465	4	0.0390996
683	0.08465	4	0.0390996
684	0.08465	4	0.0390996
685	0.08465	4	0.0390996
686	0.08465	4	0.0390996
687	0.08465	4	0.0390996
688	0.08465	4	0.0390996
689	0.08465	4	0.0390996
690	0.08465	4	0.0390996
691	0.08465	4	0.0390996
692	0.08465	4	0.0390996
693	0.08465	4	0.0390996
694	0.08465	4	0.0390996
695	0.08465	4	0.0390996
696	0.08465	4	0.0390996
697	0.08465	4	0.0390996
698	0.08465	4	0.0390996
699	0.08465	4	0.0390996
700	0.08465	4	0.0390996
701	0.08465	4	0.0390996
702	0.08465	4	0.0390996
703	0.08465	4	0.0390996
704	0.08465	4	0.0390996
705	0.08465	4	0.0390996
706	0.08465	4	0.0390996
707	0.08465	4	0.0390996
708	0.08465	4	0.0390996
709	0.08465	4	0.0390996
710	0.08465	4	0.0390996
711	0.08465	4	0.0390996
712	0.08465	4	0.0390996
713	0.08465	4	0.0390996
714	0.08465	4	0.0390996
715	0.08465	4	0.0390996
716	0.08465	4	0.0390996
717	0.08465	4	0.0390996
718	0.08465	4	0.0390996
719	0.08465	4	0.0390996
720	0.08465	4	0.0390996
721	0.08465	4	0.0390996
722	0.08465	4	0.0390996
723	0.08465	4	0.0390996
724	0.08465	4	0.0390996
725	0.08465	4	0.0390996
726	0.08465	4	0.0390996
727	0.08465	4	0.0390996
728	0.08465	4	0.0390996
729	0.08465	4	0.0390996
730	0.08465	4	0.0390996
731	0.08465	4	0.0390996
732	0.08465	4	0.0390996
733	0.08465	4	0.0390996
734	0.08465	4	0.0390996
735	0.08465	4	0.0390996
736	0.08465	4	0.0390996
737	0.08465	4	0.0390996
738	0.08465	4	0.0390996
739	0.08465	4	0.0390996
740	0.08465	4	0.0390996
741	0.08465	4	0.0390996
742	0.08465	4	0.0390996
743	0.08465	4	0.0390996
744	0.08465	4	0.0390996
745	0.08465	4	0.0390996
746	0.08465	4	0.0390996
747	0.08465	4	0.0390996
748	0.08465	4	0.0390996
749	0.08465	4	0.0390996
750	0.08465	4	0.0390996
751	0.08465	4	0.0390996
752	0.08465	4	0.0390996
753	0.08465	4	0.0390996
754	0.08465	4	0.0390996
755	0.08465	4	0.0390996
756	0.08465	4	0.0390996
757	0.08465	4	0.0390996
758	0.08465	4	0.0390996
759	0.08465	4	0.0390996
760	0.08465	4	0.0390996
761	0.08465	4	0.0390996
762	0.08465	4	0.0390996
763	0.08465	4	0.0390996
764	0.08465	4	0.0390996
765	0.08465	4	0.0390996
766	0.08465	4	0.0390996
767	0.08465	4	0.0390996
768	0.08465	4	0.0390996
769	0.08465	4	0.0390996
770	0.08465	4	0.0390996
771	0.08465	4	0.0390996
772	0.08465	4	0.0390996
773	0.08465	4	0.0390996
774	0.08465	4	0.0390996
775	0.08465	4	0.0390996
776	0.08465	4	0.0390996
777	0.08465	4	0.0390996
778	0.08465	4	0.0390996
779	0.08465	4	0.0390996
780	0.08465	4	0.0390996
781	0.08465	4	0.0390996
782	0.08465	4	0.0390996
783	0.08465	4	0.0390996
784	0.08465	4	0.0390996
785	0.08465	4	0.0390996
786	0.08465	4	0.0390996
787	0.08465	4	0.0390996
788	0.08465	4	0.0390996
789	0.08465	4	0.0390996
790	0.08465	4	0.0390996
791	0.08465	4	0.0390996
792	0.08465	4	0.0390996
793	0.08465	4	0.0390996
794	0.08465	4	0.0390996
795	0.08465	4	0.0390996
796	0.08465	4	0.0390996
797	0.08465	4	0.0390996
798	0.08465	4	0.0390996
799	0.08465	4	0.0390996
800	0.08465	4	0.0390996
801	0.08465	4	0.0390996
802	0.08465	4	0.0390996
803	0.08465	4	0.0390996
804	0.08465	4	0.0390996
805	0.08465	4	0.0390996
806	0.08465	4	0.0390996
807	0.08465	4	0.0390996
808	0.08465	4	0.0390996
809	0.08465	4	0.0390996
810	0.08465	4	0.0390996
811	0.08465	4	0.0390996
812	0.08465	4	0.0390996
813	0.08465	4	0.0390996
814	0.08465	4	0.0390996
815	0.08465	4	0.0390996
816	0.08465	4	0.0390996
817	0.08465	4	0.0390996
818	0.08465	4	0.0390996
819	0.08465	4	0.0390996
820	0.08465	4	0.0390996
821	0.08465	4	0.0390996
822	0.08465	4	0.0390996
823	0.08465	4	0.0390996
824	0.08465	4	0.0390996
825	0.08465	4	0.0390996
826	0.08465	4	0.0390996
827	0.08465	4	0.0390996
828	0.08465	4	0.0390996
829	0.08465	4	0.0390996
830	0.08465	4	0.0390996
831	0.08465	4	0.0390996
832	0.08465	4	0.0390996
833	0.08465	4	0.0390996
834	0.08465	4	0.0390996
835	0.08465	4	0.0390996
836	0.08465	4	0.0390996
837	0.08465	4	0.0390996
838	0.08465	4	0.0390996
839	0.08465	4	0.0390996
840	0.08465	4	0.0390996
841	0.08465	4	0.0390996
842	0.08465	4	0.0390996
843	0.08465	4	0.0390996
844	0.08465	4	0.0390996
845	0.08465	4	0.0390996
846	0.08465	4	0.0390996
847	0.08465	4	0.0390996
848	0.08465	4	0.0390996
849	0.08465	4	0.0390996
850	0.08465	4	0.0390996
851	0.08465	4	0.0390996
852	0.08465	4	0.0390996
853	0.08465	4	0.0390996
854	0.08465	4	0.0390996
855	0.08465	4	0.0390996
856	0.08465	4	0.0390996
857	0.08465	4	0.0390996
858	0.08465	4	0.0390996
859	0.08465	4	0.0390996
860	0.08465	4	0.0390996
861	0.08465	4	0.0390996
862	0.08465	4	0.0390996
863	0.08465	4	0.0390996
864	0.08465	4	0.0390996
865	0.08465	4	0.0390996
866	0.08465	4	0.0390996
867	0.08465	4	0.0390996
868	0.08465	4	0.0390996
869	0.08465	4	0.0390996
870	0.08465	4	0.0390996
871	0.08465	4	0.0390996
872	0.08465	4	0.0390996
873	0.08465	4	0.0390996
874	0.08465	4	0.0390996
875	0.08465	4	0.0390996
876	0.08465	4	0.0390996
877	0.08465	4	0.0390996
878	0.08465	4	0.0390996
879	0.08465	4	0.0390996
880	0.08465	4	0.0390996
881	0.08465	4	0.0390996
882	0.08465	4	0.0390996
883	0.08465	4	0.0390996
884	0.08465	4	0.0390996
885	0.08465	4	0.0390996
886	0.08465	4	0.0390996
887	0.08465	4	0.0390996
888	0.08465	4	0.0390996
889	0.08465	4	0.0390996
890	0.08465	4	0.0390996
891	0.08465	4	0.0390996
892	0.08465	4	0.0390996
893	0.08465	4	0.0390996
894	0.08465	4	0.0390996
895	0.08465	4	0.0390996
896	0.08465	4	0.0390996
897	0.08465	4	0.0390996
898	0.08465	4	0.0390996
899	0.08465	4	0.0390996
900	0.08465	4	0.0390996
901	0.08465	4	0.0390996
902	0.08465	4	0.0390996
903	0.08465	4	0.0390996
904	0.08465	4	0.0390996
905	0.08465	4	0.0390996
906	0.08465	4	0.0390996
907	0.08465	4	0.0390996
908	0.08465	4	0.0390996
909	0.08465	4	0.0390996
910	0.08465	4	0.0390996
911	0.08465	4	0.0390996
912	0.08465	4	0.0390996
913	0.08465	4	0.0390996
914	0.08465	4	0.0390996
915	0.08465	4	0.0390996
916	0.08465	4	0.0390996
917	0.08465	4	0.0390996
918	0.08465	4	0.0390996
919	0.08465	4	0.0390996
920	0.08465	4	0.0390996
921	0.08465	4	0.0390996
922	0.08465	4	0.0390996
923	0.08465	4	0.0390996
924	0.08465	4	0.0390996
925	0.08465	4	0.0390996
926	0.08465	4	0.0390996
927	0.08465	4	0.0390996
928	0.08465	4	0.0390996
929	0.08465	4	0.0390996
930	0.08465	4	0.0390996
931	0.08465	4	0.0390996
932	0.08465	4	0.0390996
933	0.08465	4	0.0390996
934	0.08465	4	0.0390996
935	0.08465	4	0.0390996
936	0.08465	4	0.0390996
937	0.08465	4	0.0390996
938	0.08465	4	0.0390996
939	0.08465	4	0.0390996
940	0.08465	4	0.0390996
941	0.08465	4	0.0390996
942	0.08465	4	0.0390996
943	0.08465	4	0.0390996
944	0.08465	4	0.0390996
945	0.08465	4	0.0390996
946	0.08465	4	0.0390996
947	0.08465	4	0.0390996
948	0.08465	4	0.0390996
949	0.08465	4	0.0390996
950	0.08465	4	0.0390996
951	0.08465	4	0.0390996
952	0.08465	4	0.0390996
953	0.08465	4	0.0390996
954	0.08465	4	0.0390996
955	0.08465	4	0.0390996
956	0.08465	4	0.0390996
957	0.08465	4	0.0390996
958	0.08465	4	0.0390996
959	0.08465	4	0.0390996
960	0.08465	4	0.0390996
961	0.08465	4	0.0390996
962	0.08465	4	0.0390996
963	0.08465	4	0.0390996
964	0.08465	4	0.0390996
965	0.08465	4	0.0390996
966	0.08465	4	0.0390996
967	0.08465	4	0.0390996
968	0.08465	4	0.0390996
969	0.08465	4	0.0390996
970	0.08465	4	0.0390996
971	0.08465	4	0.0390996
972	0.08465	4	0.0390996
973	0.08465	4	0.0390996
974	0.08465	4	0.0390996
975	0.08465	4	0.0390996
976	0.08465	4	0.0390996
977	0.08465	4	0.0390996
978	0.08465	4	0.0390996
979	0.08465	4	0.0390996
980	0.08465	4	0.0390996
981	0.08465	4	0.0390996
982	0.08465	4	0.0390996
983	0.08465	4	0.0390996
984	0.08465	4	0.0390996
985	0.08465	4	0.0390996
986	0.08465	4	0.0390996
987	0.08465	4	0.0390996
988	0.08465	4	0.0390996
989	0.08465	4	0.0390996
990	0.08465	4	0.0390996
991	0.08465	4	0.0390996
992	0.08465	4	0.0390996
993	0.08465	4	0.0390996
994	0.08465	4	0.0390996
995	0.08465	4	0.0390996
996	0.08465	4	0.0390996
997	0.08465	4	0.0390996
998	0.08465	4	0.0390996
999	0.08465	4	0.0390996
1000	0.08465	4	0.0390996
1001	0.08465	4	0.0390996
1002	0.08465	4	0.0390996
1003	0.08465	4	0.0390996
1004	0.08465	4	0.0390996
1005	0.08465	4	0.0390996
1006	0.08465	4	0.0390996
1007	0.08465	4	0.0390996
1008	0.08465	4	0.0390996
1009	0.08465	4	0.0390996
1010	0.08465	4	0.0390996
1011	0.08465	4	0.0390996
1012	0.08465	4	0.0390996
1013	0.08465	4	0.0390996
1014	0.08465	4	0.0390996
1015	0.08465	4	0.0390996
1016	0.08465	4	0.0390996
1017	0.08465	4	0.0390996
1018	0.08465	4	0.0390996
1019	0.08465	4	0.0390996
1020	0.08465	4	0.0390996
1021	0.08465	4	0.0390996
1022	0.08465	4	0.0390996
1023	0.08465	4	0.0390996
1024	0.08465	4	0.0390996
1025	0.08465	4	0.0390996
1026	0.08465	4	0.0390996
1027	0.08465	4	0.0390996
1028	0.08465	4	0.0390996
1029	0.08465	4	0.0390996
1030	0.08465	4	0.0390996
1031	0.08465	4	0.0390996
1032	0.08465	4	0.0390996
1033	0.08465	4	0.0390996
1034	0.08465	4	0.0390996
1035	0.08465	4	0.0390996
1036	0.08465	4	0.0390996
1037	0.08465	4	0.0390996
1038	0.08465	4	0.0390996
1039	0.08465	4	0.0390996
1040	0.08465	4	0.0390996
1041	0.08465	4	0.0390996
1042	0.08465	4	0.0390996
1043	0.08465	4	0.0390996
1044	0.08465	4	0.0390996
1045	0.08465	4	0.0390996
1046	0.08465	4	0.0390996
1047	0.08465	4	0.0390996
1048	0.08465	4	0.0390996
1049	0.08465	4	0.0390996
1050	0.08465	4	0.0390996
1051	0.08465	4	0.0390996
1052	0.08465	4	0.0390996
1053	0.08465	4	0.0390996
1054	0.08465	4	0.0390996
1055	0.08465	4	0.0390996
1056	0.08465	4	0.0390996
1057	0.08465	4	0.0390996
1058	0.08465	4	0.0390996
1059	0.08465	4	0.0390996
1060	0.08465	4	0.0390996
1061	0.08465	4	0.0390996
1062	0.08465	4	0.0390996
1063	0.08465	4	0.0390996
1064	0.08465	4	0.0390996
1065	0.08465	4	0.0390996
1066	0.08465	4	0.0390996
1067	0.08465	4	0.0390996
1068	0.08465	4	0.0390996
1069	0.08465	4	0.0390996
1070	0.08465	4	0.0390996
1071	0.08465	4	0.0390996
1072	0.08465	4	0.0390996
1073	0.08465	4	0.0390996
1074	0.08465	4	0.0390996
1075	0.08465	4	0.0390996
1076	0.08465	4	0.0390996
1077	0.08465	4	0.0390996
1078	0.08465	4	0.0390996
1079	0.08465	4	0.0390996
1080	0.08465	4	0.0390996
1081	0.08465	4	0.0390996
1082	0.08465	4	0.0390996
1083	0.08465	4	0.0390996
1084	0.08465	4	0.0390996
1085	0.08465	4	0.0390996
1086	0.08465	4	0.0390996
1087	0.08465	4	0.0390996
1088	0.08465	4	0.0390996
1089	0.08465	4	0.0390996
1090	0.08465	4	0.0390996
1091	0.08465	4	0.0390996
1092	0.08465	4	0.0390996
1093	0.08465	4	0.0390996
1094	0.08465	4	0.0390996
1095	0.08465	4	0.0390996
1096	0.08465	4	0.0390996
1097	0.08465	4	0.0390996
1098	0.08465	4	0.0390996
1099	0.08465	4	0.0390996
1100	0.08465	4	0.0390996
1101	0.08465	4	0.0390996
1102	0.08465	4	0.0390996
1103	0.08465	4	0.0390996
1104	0.08465	4	0.0390996
1105	0.08465	4	0.0390996
1106	0.08465	4	0.0390996
1107	0.08465	4	0.0390996
1108	0.08465	4	0.0390996
1109	0.08465	4	0.0390996
1110	0.08465	4	0.0390996
1111	0.08465	4	0.0390996
1112	0.08465	4	0.0390996
1113	0.08465	4	0.0390996
1114	0.08465	4	0.0390996
1115	0.08465	4	0.0390996
1116	0.08465	4	0.0390996
1117	0.08465	4	0.0390996
1118	0.08465	4	0.0390996
1119	0.08465	4	0.0390996
1120	0.08465	4	0.0390996
1121	0.08465	4	0.0390996
1122	0.08465	4	0.0390996
1123	0.08465	4	0.0390996
1124	0.08465	4	0.0390996
1125	0.08465	4	0.0390996
1126	0.08465	4	0.0390996
1127	0.08465	4	0.0390996
1128	0.08465	4	0.0390996
1129	0.08465	4	0.0390996
1130	0.08465	4	0.0390996
1131	0.08465	4	0.0390996
1132	0.08465	4	0.0390996
1133	0.08465	4	0.0390996
1134	0.08465	4	0.0390996
1135	0.08465	4	0.0390996
1136	0.08465	4	0.0390996
1137	0.08465	4	0.0390996
1138	0.08465	4	0.0390996
1139	0.08465	4	0.0390996
1140	0.08465	4	0.0390996
1141	0.08465	4	0.0390996
1142	0.08465	4	0.0390996
1143	0.08465	4	0.0390996
1144	0.08465	4	0.0390996
1145	0.08465	4	0.0390996
1146	0.08465	4	0.0390996
1147	0.08465	4	0.0390996
1148	0.08465	4	0.0390996
1149	0.08465	4	0.0390996
1150	0.08465	4	0.0390996
1151	0.08465	4	0.0390996
1152	0.08465	4	0.0390996
1153	0.08465	4	0.0390996
1154	0.08465	4	0.0390996
1155	0.08465	4	0.0390996
1156	0.08465	4	0.0390996
1157	0.08465	4	0.0390996
1158	0.08465	4	0.0390996
1159	0.08465	4	0.0390996
1160	0.08465	4	0.0390996
1161	0.08465	4	0.0390996
1162	0.08465	4	0.0390996
1163	0.08465	4	0.0390996
1164	0.08465	4	0.0390996
1165	0.08465	4	0.0390996
1166	0.08465	4	0.0390996
1167	0.08465	4	0.0390996
1168	0.08465	4	0.0390996
1169	0.08465	4	0.0390996
1170	0.08465	4	0.0390996
1171	0.08465	4	0.0390996
1172	0.08465	4	0.0390996
1173	0.08465	4	0.0390996
1174	0.08465	4	0.0390996
1175	0.08465	4	0.0390996
1176	0.08465	4	0.0390996
1177	0.08465	4	0.0390996
1178	0.08465	4	0.0390996
1179	0.08465	4	0.0390996
1180	0.08465	4	0.0390996
1181	0.08465	4	0.0390996
1182	0.08465	4	0.0390996
1183	0.08465	4	0.0390996
1184	0.08465	4	0.0390996
1185	0.08465	4	0.0390996
1186	0.08465	4	0.0390996
1187	0.08465	4	0.0390996
1188	0.08465	4	0.0390996
1189	0.08465	4	0.0390996
1190	0.08465	4	0.0390996
1191	0.08465	4	0.0390996
1192	0.08465	4	0.0390996
1193	0.08465	4	0.0390996
1194	0.08465	4	0.0390996
1195	0.08465	4	0.0390996
1196	0.08465	4	0.0390996
1197	0.08465	4	0.0390996
1198	0.08465	4	0.0390996
1199	0.08465	4	0.0390996
1200	0.08465	4	0.0390996
1201	0.08465	4	0.0390996
1202	0.08465	4	0.0390996
1203	0.08465	4	0.0390996
1204	0.08465	4	0.0390996
1205	0.08465	4	0.0390996
1206	0.08465	4	0.0390996
1207	0.08465	4	0.0390996
1208	0.08465	4	0.0390996
1209	0.08465	4	0.0390996
1210	0.08465	4	0.0390996
1211	0.08465	4	0.0390996
1212	0.08465	4	0.0390996
1213	0.08465	4	0.0390996
1214	0.08465	4	0.0390996
1215	0.08465	4	0.0390996
1216	0.08465	4	0.0390996
1217	0.08465	4	0.0390996
1218	0.08465	4	0.0390996
1219	0.08465	4	0.0390996
1220	0.08465	4	0.0390996
1221	0.08465	4	0.0390996
1222	0.08465	4	0.0390996
1223	0.08465	4	0.0390996
1224	0.08465	4	0.0390996
1225	0.08465	4	0.0390996
1226	0.08465	4	0.0390996
1227	0.08465	4	0.0390996
1228	0.08465	4	0.0390996
1229	0.08465	4	0.0390996
1230	0.08465	4	0.0390996
1231	0.08465	4	0.0390996
1232	0.08465	4	0.0390996
1233	0.08465	4	0.0390996
1234	0.08465	4	0.0390996
1235	0.08465	4	0.0390996
1236	0.08465	4	0.0390996
1237	0.08465	4	0.0390996
1238	0.08465	4	0.0390996
1239	0.08465	4	0.0390996
1240	0.08465	4	0.0390996
1241	0.08465	4	0.0390996
1242	0.08465	4	0.0390996
1243	0.08465	4	0.0390996
1244	0.08465	4	0.0390996
1245	0.08465	4	0.0390996
1246	0.08465	4	0.0390996
1247	0.08465	4	0.0390996
1248	0.08465	4	0.0390996
1249	0.08465	4	0.0390996
1250	0.08465	4	0.0390996
1251	0.08465	4	0.0390996
1252	0.08465	4	0.0390996
1253	0.08465	4	0.0390996
1254	0.08465	4	0.0390996
1255	0.08465	4	0.0390996
1256	0.08465	4	0.0390996
1257	0.08465	4	0.0390996
1258	0.08465	4	0.0390996
1259	0.08465	4	0.0390996
1260	0.08465	4	0.0390996
1261	0.08465	4	0.0390996
1262	0.08465	4	0.0390996
1263	0.08465	4	0.0390996
1264	0.08465	4	0.0390996
1265	0.08465	4	0.0390996
1266	0.08465	4	0.0390996
1267	0.08465	4	0.0390996
1268	0.08465	4	0.0390996
1269	0.08465	4	0.0390996
1270	0.08465	4	0.0390996
1271	0.08465	4	0.0390996
1272	0.08465	4	0.0390996
1273	0.08465	4	0.0390996
1274	0.08465	4	0.0390996
1275	0.08465	4	0.0390996
1276	0.08465	4	0.0390996
1277	0.08465	4	0.0390996
1278	0.08465	4	0.0390996
1279	0.08465	4	0.0390996
1280	0.08465	4	0.0390996
1281	0.08465	4	0.0390996
1282	0.08465	4	0.0390996
1283	0.08465	4	0.0390996
1284	0.08465	4	0.0390996
1285	0.08465	4	0.0390996
1286	0.08465	4	0.0390996
1287	0.08465	4	0.0390996
1288	0.08465	4	0.0390996
1289	0.08465	4	0.0390996
1290	0.08465	4	0.0390996
1291	0.08465	4	0.0390996
1292	0.08465	4	0.0390996
1293	0.08465	4	0.0390996
1294	0.08465	4	0.0390996
1295	0.08465	4	0.0390996
1296	0.08465	4	0.0390996
1297	0.08465	4	0.0390996
1298	0.08465	4	0.0390996
1299	0.08465	4	0.0390996
1300	0.08465	4	0.0390996
1301	0.08465	4	0.0390996
1302	0.08465	4	0.0390996
1303	0.08465	4	0.0390996
1304	0.08465	4	0.0390996
1305	0.08465	4	0.0390996
1306	0.08465	4	0.0390996
1307	0.08465	4	0.0390996
1308	0.08465	4	0.0390996
1309	0.08465	4	0.0390996
1310	0.08465	4	0.0390996
1311	0.08465	4	0.0390996
1312	0.08465	4	0.0390996
1313	0.08465	4	0.0390996
1314	0.08465	4	0.0390996
1315	0.08465	4	0.0390996
1316	0.08465	4	0.0390996
1317	0.08465	4	0.0390996
1318	0.08465	4	0.0390996
1319	0.08465	4	0.0390996
1320	0.08465	4	0.0390996
1321	0.08465	4	0.0390996
1322	0.08465	4	0.0390996
1323	0.08465	4	0.0390996
1324	0.08465	4	0.0390996
1325	0.08465	4	0.0390996
1326	0.08465	4	0.0390996
1327	0.08465	4	0.0390996
1328	0.08465	4	0.0390996
1329	0.08465	4	0.0390996
1330	0.08465	4	0.0390996
1331	0.08465	4	0.0390996
1332	0.08465	4	0.0390996
1333	0.08465	4	0.0390996
1334	0.08465	4	0.0390996
1335	0.08465	4	0.0390996
1336	0.08465	4	0.0390996
1337	0.08465	4	0.0390996
1338	0.08465	4	0.0390996
1339	0.08465	4	0.0390996
1340	0.08465	4	0.0390996
1341	0.08465	4	0.0390996
1342	0.08465	4	0.0390996
1343	0.08465	4	0.0390996
1344	0.08465	4	0.0390996
1345	0.08465	4	0.0390996
1346	0.08465	4	0.0390996
1347	0.08465	4	0.0390996
1348	0.08465	4	0.0390996
1349	0.08465	4	0.0390996
1350	0.08465	4	0.0390996
1351	0.08465	4	0.0390996
1352	0.08465	4	0.0390996
1353	0.08465	4	0.0390996
1354	0.08465	4	0.0390996
1355	0.08465	4	0.0390996
1356	0.08465	4	0.0390996
1357	0.08465	4	0.0390996
1358	0.08465	4	0.0390996
1359	0.08465	4	0.0390996
1360	0.08465	4	0.0390996
1361	0.08465	4	0.0390996
1362	0.08465	4	0.0390996
1363	0.08465	4	0.0390996
1364	0.08465	4	0.0390996
1365	0.08465	4	0.0390996
1366	0.08465	4	0.0390996
1367	0.08465	4	0.0390996
1368	0.08465	4	0.0390996
1369	0.08465	4	0.0390996
1370	0.08465	4	0.0390996
1371	0.08465	4	0.0390996
1372	0.08465	4	0.0390996
1373	0.08465	4	0.0390996
1374	0.08465	4	0.0390996
1375	0.08465	4	0.0390996
1376	0.08465	4	0.0390996
1377	0.08465	4	0.0390996
1378	0.08465	4	0.0390996
1379	0.08465	4	0.0390996
1380	0.08465	4	0.0390996
1381	0.08465	4	0.0390996
1382	0.08465	4	0.0390996
1383	0.08465	4	0.0390996
1384	0.08465	4	0.0390996
1385	0.08465	4	0.0390996
1386	0.08465	4	0.0390996
1387	0.08465	4	0.0390996
1388	0.08465	4	0.0390996
1389	0.08465	4	0.0390996
1390	0.08465	4	0.0390996
1391	0.08465	4	0.0390996
1392	0.08465	4	0.0390996
1393	0.08465	4	0.0390996
1394	0.08465	4	0.0390996
1395	0.08465	4	0.0390996
1396	0.08465	4	0.0390996
1397	0.08465	4	0.0390996
1398	0.08465	4	0.0390996
1399	0.08465	4	0.0390996
1400	0.08465	4	0.0390996
1401	0.08465	4	0.0390996
1402	0.08465	4	0.0390996
1403	0.08465	4	0.0390996
1404	0.08465	4	0.0390996
1405	0.08465	4	0.0390996
1406	0.08465	4	0.0390996
1407	0.08465	4	0.0390996
1408	0.08465	4	0.0390996
1409	0.08465	4	0.0390996
1410	0.08465	4	0.0390996
1411	0.08465	4	0.0390996
1412	0.08465	4	0.0390996
1413	0.08465	4	0.0390996
1414	0.08465	4	0.0390996
1415	0.08465	4	0.0390996
1416	0.08465	4	0.0390996
1417	0.08465	4	0.0390996
1418	0.08465	4	0.0390996
1419	0.08465	4	0.0390996
1420	0.08465	4	0.0390996
1421	0.08465	4	0.0390996
1422	0.08465	4	0.0390996
1423	0.08465	4	0.0390996
1424	0.08465	4	0.0390996
1425	0.08465	4	0.0390996
1426	0.08465	4	0.0390996
1427	0.08465	4	0.0390996
1428	0.08465	4	0.0390996
1429	0.08465	4	0.0390996
1430	0.08465	4	0.0390996
1431	0.08465	4	0.0390996
1432	0.08465	4	0.0390996
1433	0.08465	4	0.0390996
1434	0.08465	4	0.0390996
1435	0.08465	4	0.0390996
1436	0.08465	4	0.0390996
1437	0.08465	4	0.0390996
1438	0.08465	4	0.0390996
1439	0.08465	4	0.0390996
1440	0.08465	4	0.0390996
1441	0.08465	4	0.0390996
1442	0.08465	4	0.0390996
1443	0.08465	4	0.0390996
1444	0.08465	4	0.0390996
1445	0.08465	4	0.0390996
1446	0.08465	4	0.0390996
1447	0.08465	4	0.0390996
1448	0.08465	4	0.0390996
1449	0.08465	4	0.0390996
1450	0.08465	4	0.0390996
1451	0.08465	4	0.0390996
1452	0.08465	4	0.0390996
1453	0.08465	4	0.0390996
1454	0.08465	4	0.0390996
1455	0.08465	4	0.0390996
1456	0.08465	4	0.0390996
1457	0.08465	4	0.0390996
1458	0.08465	4	0.0390996
1459	0.08465	4	0.0390996
1460	0.08465	4	0.0390996
1461	0.08465	4	0.0390996
1462	0.08465	4	0.0390996
1463	0.08465	4	0.0390996
1464	0.08465	4	0.0390996
1465	0.08465	4	0.0390996
1466	0.08465	4	0.0390996
1467	0.08465	4	0.0390996
1468	0.08465	4	0.0390996
1469	0.08465	4	0.0390996
1470	0.08465	4	0.0390996
1471	0.08465	4	0.0390996
1472	0.08465	4	0.0390996
1473	0.08465	4	0.0390996
1474	0.08465	4	0.0390996
1475	0.08465	4	0.0390996
1476	0.08465	4	0.0390996
1477	0.08465	4	0.0390996
1478	0.08465	4	0.0390996
1479	0.08465	4	0.0390996
1480	0.08465	4	0.0390996
1481	0.08465	4	0.0390996
1482	0.08465	4	0.0390996
1483	0.08465	4	0.0390996
1484	0.08465	4	0.0390996
1485	0.08465	4	0.0390996
1486	0.08465	4	0.0390996
1487	0.08465	4	0.0390996
1488	0.08465	4	0.0390996
1489	0.08465	4	0.0390996
1490	0.08465	4	0.0390996
1491	0.08465	4	0.0390996
1492	0.08465	4	0.0390996
1493	0.08465	4	0.0390996
1494	0.08465	4	0.0390996
1495	0.08465	4	0.0390996
1496	0.08465	4	0.0390996
1497	0.08465	4	0.0390996
1498	0.08465	4	0.0390996
1499	0.08465	4	0.0390996
1500	0.08465	4	0.0390996
1501	0.08465	4	0.0390996
1502	0.08465	4	0.0390996
1503	0.08465	4	0.0390996
1504	0.08465	4	0.0390996
1505	0.08465	4	0.0390996
1506	0.08465	4	0.0390996
1507	0.08465	4	0.0390996
1508	0.08465	4	0.0390996
1509	0.08465	4	0.0390996
1510	0.08465	4	0.0390996
1511	0.08465	4	0.0390996
1512	0.08465	4	0.0390996
1513	0.08465	4	0.0390996
1514	0.08465	4	0.0390996
1515	0.08465	4	0.0390996
1516	0.08465	4	0.0390996
1517	0.08465	4	0.0390996
1518	0.08465	4	0.0390996
1519	0.08465	4	0.0390996
1520	0.08465	4	0.0390996
1521	0.08465	4	0.0390996
1522	0.08465	4	0.0390996
1523	0.08465	4	0.0390996
1524	0.08465	4	0.0390996
1525	0.08465	4	0.0390996
1526	0.08465	4	0.0390996
1527	0.08465	4	0.0390996
1528	0.08465	4	0.0390996
1529	0.08465	4	0.0390996
1530	0.08465	4	0.0390996
1531	0.08465	4	0.0390996
1532	0.08465	4	0.0390996
1533	0.08465	4	0.0390996
1534	0.08465	4	0.0390996
1535	0.08465	4	0.0390996
1536	0.08465	4	0.0390996
1537	0.08465	4	0.0390996
1538	0.08465	4	0.0390996
1539	0.08465	4	0.0390996
1540	0.08465	4	0.0390996
1541	0.08465	4	0.0390996
1542	0.08465	4	0.0390996
1543	0.08465	4	0.0390996
1544	0.08465	4	0.0390996
1545	0.08465	4	0.0390996
1546	0.08465	4	0.0390996
1547	0.08465	4	0.0390996
1548	0.08465	4	0.0390996
1549	0.08465	4	0.0390996
1550	0.08465	4	0.0390996
1551	0.08465	4	0.0390996
1552	0.08465	4	0.0390996
1553	0.08465	4	0.0390996
1554	0.08465	4	0.0390996
1555	0.08465	4	0.0390996
1556	0.08465	4	0.0390996
1557	0.08465	4	0.0390996
1558	0.08465	4	0.0390996
1559	0.08465	4	0.0390996
1560	0.08465	4	0.0390996
1561	0.08465	4	0.0390996
1562	0.08465	4	0.0390996
1563	0.08465	4	0.0390996
1564	0.08465	4	0.0390996
1565	0.08465	4	0.0390996
1566	0.08465	4	0.0390996
1567	0.08465	4	0.0390996
1568	0.08465	4	0.0390996
1569	0.08465	4	0.0390996
1570	0.08465	4	0.0390996
1571	0.08465	4	0.0390996
1572	0.08465	4	0.0390996
1573	0.08465	4	0.0390996
1574	0.08465	4	0.0390996
1575	0.08465	4	0.0390996
1576	0.08465	4	0.0390996
1577	0.08465	4	0.0390996
1578	0.08465	4	0.0390996
1579	0.08465	4	0.0390996
1580	0.08465	4	0.0390996
1581	0.08465	4	0.0390996
1582	0.08465	4	0.0390996
1583	0.08465	4	0.0390996
1584	0.08465	4	0.0390996
1585	0.08465	4	0.0390996
1586	0.08465	4	0.0390996
1587	0.08465	4	0.0390996
1588	0.08465	4	0.0390996
1589	0.08465	4	0.0390996
1590	0.08465	4	0.0390996
1591	0.08465	4	0.0390996
1592	0.08465	4	0.0390996
1593	0.08465	4	0.0390996
1594	0.08465	4	0.0390996
1595	0.08465	4	0.0390996
1596	0.08465	4	0.0390996
1597	0.08465	4	0.0390996
1598	0.08465	4	0.0390996
1599	0.08465	4	0.0390996
1600	0.08465	4	0.0390996
1601	0.08465	4	0.0390996
1602	0.08465	4	0.0390996
1603	0.08465	4	0.0390996
1604	0.08465	4	0.0390996
1605	0.08465	4	0.0390996
1606	0.08465	4	0.0390996
1607	0.08465	4	0.0390996
1608	0.08465	4	0.0390996
1609	0.08465	4	0.0390996
1610	0.08465	4	0.0390996
1611	0.08465	4	0.0390996
1612	0.08465	4	0.0390996
1613	0.08465	4	0.0390996
1614	0.08465	4	0.0390996
1615	0.08465	4	0.0390996
1616	0.08465	4	0.0390996
1617	0.08465	4	0.0390996
1618	0.08465	4	0.0390996
1619	0.08465	4	0.0390996
1620	0.08465	4	0.0390996
1621	0.08465	4	0.0390996
1622	0.08465	4	0.0390996
1623	0.08465	4	0.0390996
1624	0.08465	4	0.0390996
1625	0.08465	4	0.0390996
1626	0.08465	4	0.0390996
1627	0.08465	4	0.0390996
1628	0.08465	4	0.0390996
1629	0.08465	4	0.0390996
1630	0.08465	4	0.0390996
1631	0.08465	4	0.0390996
1632	0.08465	4	0.0390996
1633	0.08465	4	0.0390996
1634	0.08465	4	0.0390996
1635	0.08465	4	0.0390996
1636	0.08465	4	0.0390996
1637	0.08465	4	0.0390996
1638	0.08465	4	0.0390996
1639	0.08465	4	0.0390996
1640	0.08465	4	0.0390996
1641	0.08465	4	0.0390996
1642	0.08465	4	0.0390996
1643	0.08465	4	0.0390996
1644	0.08465	4	0.0390996
1645	0.08465	4	0.0390996
1646	0.08465	4	0.0390996
1647	0.08465	4	0.0390996
1648	0.08465	4	0.0390996
1649	0.08465	4	0.0390996
1650	0.08465	4	0.0390996
1651	0.08465	4	0.0390996
1652	0.08465	4	0.0390996
1653	0.08465	4	0.0390996
1654	0.08465	4	0.0390996
1655	0.08465	4	0.0390996
1656	0.08465	4	0.0390996
1657	0.08465	4	0.0390996
1658	0.08465	4	0.0390996
1659	0.08465	4	0.0390996
1660	0.08465	4	0.0390996
1661	0.08465	4	0.0390996
1662	0.08465	4	0.0390996
1663	0.08465	4	0.0390996
1664	0.08465	4	0.0390996
1665	0.08465	4	0.0390996
1666	0.08465	4	0.0390996
1667	0.08465	4	0.0390996
1668	0.08465	4	0.0390996
1669	0.08465	4	0.0390996
1670	0.08465	4	0.0390996
1671	0.08465	4	0.0390996
1672	0.08465	4	0.0390996
1673	0.08465	4	0.0390996
1674	0.08465	4	0.0390996
1675	0.08465	4	0.0390996
1676	0.08465	4	0.0390996
1677	0.08465	4	0.0390996
1678	0.08465	4	0.0390996
1679	0.08465	4	0.0390996
1680	0.08465	4	0.0390996
1681	0.08465	4	0.0390996
1682	0.08465	4	0.0390996
1683	0.08465	4	0.0390996
1684	0.08465	4	0.0390996
1685	0.08465	4	0.0390996
1686	0.08465	4	0.0390996
1687	0.08465	4	0.0390996
1688	0.08465	4	0.0390996
1689	0.08465	4	0.0390996
1690	0.08465	4	0.0390996
1691	0.08465	4	0.0390996
1692	0.08465	4	0.0390996
1693	0.08465	4	0.0390996
1694	0.08465	4	0.0390996
1695	0.08465	4	0.0390996
1696	0.08465	4	0.0390996
1697	0.08465	4	0.0390996
1698	0.08465	4	0.0390996
1699	0.08465	4	0.0390996
1700	0.08465	4	0.0390996
1701	0.08465	4	0.0390996
1702	0.08465	4	0.0390996
1703	0.08465	4	0.0390996
1704	0.08465	4	0.0390996
1705	0.08465	4	0.0390996
1706	0.08465	4	0.0390996
1707	0.08465	4	0.0390996
1708	0.08465	4	0.0390996
1709	0.08465	4	0.0390996
1710	0.08465	4	0.0390996
1711	0.08465	4	0.0390996
1712	0.08465	4	0.0390996
1713	0.08465	4	0.0390996
1714	0.08465	4	0.0390996
1715	0.08465	4	0.0390996
1716	0.08465	4	0.0390996
1717	0.08465	4	0.0390996
1718	0.08465	4	0.0390996
1719	0.08465	4	0.0390996
1720	0.08465	4	0.0390996
1721	0.08465	4	0.0390996
1722	0.08465	4	0.0390996
1723	0.08465	4	0.0390996
1724	0.08465	4	0.0390996
1725	0.08465	4	0.0390996
1726	0.08465	4	0.0390996
1727	0.08465	4	0.0390996
1728	0.08465	4	0.0390996
1729	0.08465	4	0.0390996
1730	0.08465	4	0.0390996
1731	0.08465	4	0.0390996
1732	0.08465	4	0.0390996
1733	0.08465	4	0.0390996
1734	0.08465	4	0.0390996
1735	0.08465	4	0.0390996
1736	0.08465	4	0.0390996
1737	0.08465	4	0.0390996
1738	0.08465	4	0.0390996
1739	0.08465	4	0.0390996
1740	0.08465	4	0.0390996
1741	0.08465	4	0.0390996
1742	0.08465	4	0.0390996
1743	0.08465	4	0.0390996
1744	0.08465	4	0.0390996
1745	0.08465	4	0.0390996
1746	0.08465	4	0.0390996
1747	0.08465	4	0.0390996
1748	0.08465	4	0.0390996
1749	0.08465	4	0.0390996
1750	0.08465	4	0.0390996
1751	0.08465	4	0.0390996
1752	0.08465	4	0.0390996
1753	0.08465	4	0.0390996
1754	0.08465	4	0.0390996
1755	0.08465	4	0.0390996
1756	0.08465	4	0.0390996
1757	0.08465	4	0.0390996
1758	0.08465	4	0.0390996
1759	0.08465	4	0.0390996
1760	0.08465	4	0.0390996
1761	0.08465	4	0.0390996
1762	0.08465	4	0.0390996
1763	0.08465	4	0.0390996
1764	0.08465	4	0.0390996
1765	0.08465	4	0.0390996
1766	0.08465	4	0.0390996
1767	0.08465	4	0.0390996
1768	0.08465	4	0.0390996
1769	0.08465	4	0.0390996
1770	0.08465	4	0.0390996
1771	0.08465	4	0.0390996
1772	0.08465	4	0.0390996
1773	0.08465	4	0.0390996
1774	0.08465	4	0.0390996
1775	0.08465	4	0.0390996
1776	0.08465	4	0.0390996
1777	0.08465	4	0.0390996
1778	0.08465	4	0.0390996
1779	0.08465	4	0.0390996
1780	0.08465	4	0.0390996
1781	0.08465	4	0.0390996
1782	0.08465	4	0.0390996
1783	0.08465	4	0.0390996
1784	0.08465	4	0.0390996
1785	0.08465	4	0.0390996
1786	0.08465	4	0.0390996
1787	0.08465	4	0.0390996
1788	0.08465	4	0.0390996
1789	0.08465	4	0.0390996
1790	0.08465	4	0.0390996
1791	0.08465	4	0.0390996
1792	0.08465	4	0.0390996
1793	0.08465	4	0.0390996
1794	0.08465	4	0.0390996
1795	0.08465	4	0.0390996
1796	0.08465	4	0.0390996
1797	0.08465	4	0.0390996
1798	0.08465	4	0.0390996
1799	0.08465	4	0.0390996
1800	0.08465	4	0.0390996
1801	0.08465	4	0.0390996
1802	0.08465	4	0.0390996
1803	0.08465	4	0.0390996
1804	0.08465	4	0.0390996
1805	0.08465	4	0.0390996
1806	0.08465	4	0.0390996
1807	0.08465	4	0.0390996
1808	0.08465	4	0.0390996
1809	0.08465	4	0.0390996
1810	0.08465	4	0.0390996
1811	0.08465	4	0.0390996
1812	0.08465	4	0.0390996
1813	0.08465	4	0.0390996
1814	0.08465	4	0.0390996
1815	0.08465	4	0.0390996
1816	0.08465	4	0.0390996
1817	0.08465	4	0.0390996
1818	0.08465	4	0.0390996
1819	0.08465	4	0.0390996
1820	0.08465	4	0.0390996
1821	0.08465	4	0.0390996
1822	0.08465	4	0.0390996
1823	0.08465	4	0.0390996
1824	0.08465	4	0.0390996
1825	0.08465	4	0.0390996
1826	0.08465	4	0.0390996
1827	0.08465	4	0.0390996
1828	0.08465	4	0.0390996
1829	0.08465	4	0.0390996
1830	0.08465	4	0.0390996
1831	0.08465	4	0.0390996
1832	0.08465	4	0.0390996
1833	0.08465	4	0.0390996
1834	0.08465	4	0.0390996
1835	0.08465	4	0.0390996
1836	0.08465	4	0.0390996
1837	0.08465	4	0.0390996
1838	0.08465	4	0.0390996
1839	0.08465	4	0.0390996
1840	0.08465	4	0.0390996
1841	0.08465	4	0.0390996
1842	0.08465	4	0.0390996
1843	0.08465	4	0.0390996
1844	0.08465	4	0.0390996
1845	0.08465	4	0.0390996
1846	0.08465	4	0.0390996
1847	0.08465	4	0.0390996
1848	0.08465	4	0.0390996
1849	0.08465	4	0.0390996
1850	0.08465	4	0.0390996
1851	0.08465	4	0.0390996
1852	0.08465	4	0.0390996
1853	0.08465	4	0.0390996
1854	0.08465	4	0.0390996
1855	0.08465	4	0.0390996
1856	0.08465	4	0.0390996
1857	0.08465	4	0.0390996
1858	0.08465	4	0.0390996
1859	0.08465	4	0.0390996
1860	0.08465	4	0.0390996
1861	0.08465	4	0.0390996
1862	0.08465	4	0.0390996
1863	0.08465	4	0.0390996
1864	0.08465	4	0.0390996
1865	0.08465	4	0.0390996
1866	0.08465	4	0.0390996
1867	0.08465	4	0.0390996
1868	0.08465	4	0.0390996
1869	0.08465	4	0.0390996
1870	0.08465	4	0.0390996
1871	0.08465	4	0.0390996
1872	0.08465	4	0.0390996
1873	0.08465	4	0.0390996
1874	0.08465	4	0.0390996
1875	0.08465	4	0.0390996
1876	0.08465	4	0.0390996
1877	0.08465	4	0.0390996
1878	0.08465	4	0.0390996
1879	0.08465	4	0.0390996
1880	0.08465	4	0.0390996
1881	0.08465	4	0.0390996
1882	0.08465	4	0.0390996
1883	0.08465	4	0.0390996
1884	0.08465	4	0.0390996
1885	0.08465	4	0.0390996
1886	0.08465	4	0.0390996
1887	0.08465	4	0.0390996
1888	0.08465	4	0.0390996
1889	0.08465	4	0.0390996
1890	0.08465	4	0.0390996
1891	0.08465	4	0.0390996
1892	0.08465	4	0.0390996
1893	0.08465	4	0.0390996
1894	0.08465	4	0.0390996
1895	0.08465	4	0.0390996
1896	0.08465	4	0.0390996
1897	0.08465	4	0.0390996
1898	0.08465	4	0.0390996
1899	0.08465	4	0.0390996
1900	0.08465	4	0.0390996
1901	0.08465	4	0.0390996
1902	0.08465	4	0.0390996
1903	0.08465	4	0.0390996
1904	0.08465	4	0.0390996
1905	0.08465	4	0.0390996
1906	0.08465	4	0.0390996
1907	0.08465	4	0.0390996
1908	0.08465	4	0.0390996
1909	0.08465	4	0.0390996
1910	0.08465	4	0.0390996
1911	0.08465	4	0.0390996
1912	0.08465	4	0.0390996
1913	0.08465	4	0.0390996
1914	0.08465	4	0.0390996
1915	0.08465	4	0.0390996
1916	0.08465	4	0.0390996
1917	0.08465	4	0.0390996
1918	0.08465	4	0.0390996
1919	0.08465	4	0.0390996
1920	0.08465	4	0.0390996
1921	0.08465	4	0.0390996
1922	0.08465	4	0.0390996
1923	0.08465	4	0.0390996
1924	0.08465	4	0.0390996
1925	0.08465	4	0.0390996
1926	0.08465	4	0.0390996
1927	0.08465	4	0.0390996
1928	0.08465	4	0.0390996
1929	0.08465	4	0.0390996
1930	0.08465	4	0.0390996
1931	0.08465	4	0.0390996
1932	0.08465	4	0.0390996
1933	0.08465	4	0.0390996
1934	0.08465	4	0.0390996
1935	0.08465	4	0.0390996
1936	0.08465	4	0.0390996
1937	0.08465	4	0.0390996
1938	0.08465	4	0.0390996
1939	0.08465	4	0.0390996
1940	0.08465	4	0.0390996
1941	0.08465	4	0.0390996
1942	0.08465	4	0.0390996
1943	0.08465	4	0.0390996
1944	0.08465	4	0.0390996
1945	0.08465	4	0.0390996
1946	0.08465	4	0.0390996
1947	0.08465	4	0.0390996
1948	0.08465	4	0.0390996
1949	0.08465	4	0.0390996
1950	0.08465	4	0.0390996
1951	0.08465	4	0.0390996
1952	0.08465	4	0.0390996
1953	0.08465	4	0.0390996
1954	0.08465	4	0.0390996
1955	0.08465	4	0.0390996
1956	0.08465	4	0.0390996
1957	0.08465	4	0.0390996
1958	0.08465	4	0.0390996
1959	0.08465	4	0.0390996
1960	0.08465	4	0.0390996
1961	0.08465	4	0.0390996
1962	0.08465	4	0.0390996
1963	0.08465	4	0.0390996
1964	0.08465	4	0.0390996
1965	0.08465	4	0.0390996
1966	0.08465	4	0.0390996
1967	0.08465	4	0.0390996
1968	0.08465	4	0.0390996
1969	0.08465	4	0.0390996
1970	0.08465	4	0.0390996
1971	0.08465	4	0.0390996
1972	0.08465	4	0.0390996
1973	0.08465	4	0.0390996
1974	0.08465	4	0.0390996
1975	0.08465	4	0.0390996
1976	0.08465	4	0.0390996
1977	0.08465	4	0.0390996
1978	0.08465	4	0.0390996
1979	0.08465	4	0.0390996
1980	0.08465	4	0.0390996
1981	0.08465	4	0.0390996
1982	0.08465	4	0.0390996
1983	0.08465	4	0.0390996
1984	0.08465	4	0.0390996
1985	0.08465	4	0.0390996
1986	0.08465	4	0.0390996
1987	0.08465	4	0.0390996
1988	0.08465	4	0.0390996
1989	0.08465	4	0.0390996
1990	0.08465	4	0.0390996
1991	0.08465	4	0.0390996
1992	0.08465	4	0.0390996
1993	0.08465	4	0.0390996
1994	0.08465	4	0.0390996
1995	0.08465	4	0.0390996
1996	0.08465	4	0.0390996
1997	0.08465	4	0.0390996
1998	0.08465	4	0.0390996
1999	0.08465	4	0.0390996
2000	0.08465	4	0.0390996
[truncated: 3,001 more rows]
