# Supplementary material for: Aspiration-driven co-evolution of cooperation with individual behavioral diversity
Source: PLoS One. 2023 Sep 15;18(9):e0291134. doi: 10.1371/journal.pone.0291134 (PMC10503719; doi:10.1371/journal.pone.0291134)
Supplement: S1 Data — (ZIP) [file pone.0291134.s001.zip › M1/v2-L=200/data/aspiration_time,b=1.58_frequency.txt]

1	0.5	0.5	0
2	0.667191	0.68679	0.470877
3	0.744577	0.814397	0.532895
4	0.76492	0.909152	0.579517
5	0.751063	0.981376	0.601916
6	0.71807	1.04662	0.600599
7	0.676179	1.10533	0.585557
8	0.63118	1.16865	0.559859
9	0.58666	1.23146	0.528871
10	0.543863	1.2989	0.494984
11	0.503477	1.37711	0.460415
12	0.466237	1.46116	0.425834
13	0.432184	1.55334	0.393623
14	0.401115	1.64027	0.36335
15	0.372622	1.73153	0.335344
16	0.346639	1.81954	0.309608
17	0.323002	1.93298	0.285818
18	0.301263	2.03029	0.264941
19	0.281612	2.1432	0.244783
20	0.263639	2.2065	0.226968
21	0.247118	2.35294	0.209937
22	0.232068	2.47336	0.194582
23	0.218549	2.56191	0.180446
24	0.206199	2.66448	0.168257
25	0.194947	2.75076	0.156158
26	0.184629	2.84802	0.145579
27	0.175463	2.88844	0.135616
28	0.167166	2.95571	0.126927
29	0.159619	3.01661	0.118685
30	0.152764	3.09157	0.111641
31	0.146624	3.15533	0.104677
32	0.14096	3.19784	0.0990489
33	0.135779	3.2343	0.0943319
34	0.131032	3.29725	0.08941
35	0.126739	3.37127	0.0850036
36	0.122726	3.50453	0.0808719
37	0.119002	3.55407	0.0771921
38	0.115616	3.62806	0.0734947
39	0.112575	3.67459	0.0702238
40	0.109835	3.70544	0.0671765
41	0.107389	3.74266	0.0646315
42	0.105124	3.78998	0.0622551
43	0.103099	3.7868	0.0600551
44	0.101293	3.80657	0.0580916
45	0.0996124	3.84176	0.0562685
46	0.0980439	3.86031	0.054467
47	0.0966546	3.87164	0.0529304
48	0.0954009	3.88757	0.0515746
49	0.0942587	3.88894	0.0503064
50	0.0932119	3.90308	0.0491811
51	0.0922701	3.87391	0.047985
52	0.0914683	3.87813	0.0471244
53	0.0907526	3.87412	0.0462537
54	0.0900495	3.88772	0.0454795
55	0.0894653	3.85754	0.0447605
56	0.0889455	3.85086	0.0441211
57	0.0884676	3.86665	0.0435461
58	0.0880293	3.87485	0.0431021
59	0.0876321	3.88437	0.0427815
60	0.0872538	3.92187	0.0425446
61	0.0868463	3.96654	0.042207
62	0.0865045	3.96932	0.0418293
63	0.0861656	3.97165	0.0414596
64	0.0858814	3.98005	0.0411751
65	0.0856211	3.98208	0.0408886
66	0.0853847	3.98398	0.0406276
67	0.0851559	3.98557	0.040378
68	0.0849681	3.98684	0.0401734
69	0.0847914	3.98801	0.0399812
70	0.0846366	3.98924	0.0398106
71	0.0844884	3.99034	0.039648
72	0.0843475	3.99119	0.0394957
73	0.0842252	3.99202	0.0393625
74	0.0841178	3.99275	0.0392455
75	0.0840254	3.99349	0.0391435
76	0.0839334	3.99406	0.0390439
77	0.0838572	3.99456	0.0389612
78	0.0837854	3.99505	0.0388829
79	0.0837195	3.99553	0.0388108
80	0.0836624	3.99596	0.038748
81	0.0836104	3.99638	0.0386906
82	0.0835627	3.99674	0.0386383
83	0.0835169	3.99706	0.0385882
84	0.0834772	3.99733	0.0385449
85	0.0834413	3.99759	0.0385057
86	0.0834081	3.9978	0.0384697
87	0.083379	3.99801	0.0384379
88	0.0833525	3.99818	0.038409
89	0.0833283	3.99838	0.0383824
90	0.0833062	3.99852	0.0383583
91	0.0832859	3.99868	0.038336
92	0.0832692	3.99881	0.0383176
93	0.083252	3.99893	0.0382988
94	0.0832381	3.99903	0.0382836
95	0.0832255	3.99912	0.0382698
96	0.0832136	3.9992	0.0382569
97	0.0832024	3.99927	0.0382448
98	0.0831925	3.99934	0.038234
99	0.0831833	3.9994	0.0382239
100	0.0831755	3.99946	0.0382154
101	0.0831681	3.99951	0.0382073
102	0.0831615	3.99955	0.0382001
103	0.0831555	3.99959	0.0381937
104	0.0831504	3.99963	0.0381879
105	0.0831458	3.99966	0.038183
106	0.0831416	3.99969	0.0381784
107	0.0831379	3.99973	0.0381742
108	0.0831343	3.99975	0.0381703
109	0.0831309	3.99977	0.0381666
110	0.083128	3.9998	0.0381635
111	0.0831253	3.99981	0.0381605
112	0.0831228	3.99983	0.0381578
113	0.0831207	3.99984	0.0381556
114	0.0831187	3.99986	0.0381533
115	0.0831169	3.99987	0.0381514
116	0.0831153	3.99989	0.0381496
117	0.0831139	3.9999	0.038148
118	0.0831126	3.99991	0.0381466
119	0.0831113	3.99992	0.0381452
120	0.0831103	3.99993	0.038144
121	0.0831093	3.99994	0.038143
122	0.0831084	3.99994	0.038142
123	0.0831076	3.99995	0.0381411
124	0.0831069	3.99995	0.0381404
125	0.0831062	3.99996	0.0381396
126	0.0831057	3.99996	0.038139
127	0.0831051	3.99997	0.0381384
128	0.0831046	3.99997	0.0381378
129	0.0831042	3.99997	0.0381374
130	0.0831038	3.99997	0.0381369
131	0.0831034	3.99998	0.0381366
132	0.0831031	3.99998	0.0381362
133	0.0831028	3.99998	0.0381358
134	0.0831025	3.99998	0.0381355
135	0.0831023	3.99998	0.0381353
136	0.0831021	3.99999	0.038135
137	0.0831019	3.99999	0.0381348
138	0.0831017	3.99999	0.0381346
139	0.0831015	3.99999	0.0381345
140	0.0831014	3.99999	0.0381343
141	0.0831012	3.99999	0.0381342
142	0.0831011	3.99999	0.038134
143	0.083101	3.99999	0.0381339
144	0.0831009	3.99999	0.0381338
145	0.0831008	3.99999	0.0381337
146	0.0831007	3.99999	0.0381336
147	0.0831007	4	0.0381335
148	0.0831006	4	0.0381335
149	0.0831005	4	0.0381334
150	0.0831005	4	0.0381333
151	0.0831004	4	0.0381333
152	0.0831004	4	0.0381332
153	0.0831004	4	0.0381332
154	0.0831003	4	0.0381332
155	0.0831003	4	0.0381331
156	0.0831003	4	0.0381331
157	0.0831002	4	0.0381331
158	0.0831002	4	0.038133
159	0.0831002	4	0.038133
160	0.0831002	4	0.038133
161	0.0831002	4	0.038133
162	0.0831001	4	0.038133
163	0.0831001	4	0.038133
164	0.0831001	4	0.0381329
165	0.0831001	4	0.0381329
166	0.0831001	4	0.0381329
167	0.0831001	4	0.0381329
168	0.0831001	4	0.0381329
169	0.0831001	4	0.0381329
170	0.0831001	4	0.0381329
171	0.0831001	4	0.0381329
172	0.0831001	4	0.0381329
173	0.0831001	4	0.0381329
174	0.0831	4	0.0381329
175	0.0831	4	0.0381329
176	0.0831	4	0.0381328
177	0.0831	4	0.0381328
178	0.0831	4	0.0381328
179	0.0831	4	0.0381328
180	0.0831	4	0.0381328
181	0.0831	4	0.0381328
182	0.0831	4	0.0381328
183	0.0831	4	0.0381328
184	0.0831	4	0.0381328
185	0.0831	4	0.0381328
186	0.0831	4	0.0381328
187	0.0831	4	0.0381328
188	0.0831	4	0.0381328
189	0.0831	4	0.0381328
190	0.0831	4	0.0381328
191	0.0831	4	0.0381328
192	0.0831	4	0.0381328
193	0.0831	4	0.0381328
194	0.0831	4	0.0381328
195	0.0831	4	0.0381328
196	0.0831	4	0.0381328
197	0.0831	4	0.0381328
198	0.0831	4	0.0381328
199	0.0831	4	0.0381328
200	0.0831	4	0.0381328
201	0.0831	4	0.0381328
202	0.0831	4	0.0381328
203	0.0831	4	0.0381328
204	0.0831	4	0.0381328
205	0.0831	4	0.0381328
206	0.0831	4	0.0381328
207	0.0831	4	0.0381328
208	0.0831	4	0.0381328
209	0.0831	4	0.0381328
210	0.0831	4	0.0381328
211	0.0831	4	0.0381328
212	0.0831	4	0.0381328
213	0.0831	4	0.0381328
214	0.0831	4	0.0381328
215	0.0831	4	0.0381328
216	0.0831	4	0.0381328
217	0.0831	4	0.0381328
218	0.0831	4	0.0381328
219	0.0831	4	0.0381328
220	0.0831	4	0.0381328
221	0.0831	4	0.0381328
222	0.0831	4	0.0381328
223	0.0831	4	0.0381328
224	0.0831	4	0.0381328
225	0.0831	4	0.0381328
226	0.0831	4	0.0381328
227	0.0831	4	0.0381328
228	0.0831	4	0.0381328
229	0.0831	4	0.0381328
230	0.0831	4	0.0381328
231	0.0831	4	0.0381328
232	0.0831	4	0.0381328
233	0.0831	4	0.0381328
234	0.0831	4	0.0381328
235	0.0831	4	0.0381328
236	0.0831	4	0.0381328
237	0.0831	4	0.0381328
238	0.0831	4	0.0381328
239	0.0831	4	0.0381328
240	0.0831	4	0.0381328
241	0.0831	4	0.0381328
242	0.0831	4	0.0381328
243	0.0831	4	0.0381328
244	0.0831	4	0.0381328
245	0.0831	4	0.0381328
246	0.0831	4	0.0381328
247	0.0831	4	0.0381328
248	0.0831	4	0.0381328
249	0.0831	4	0.0381328
250	0.0831	4	0.0381328
251	0.0831	4	0.0381328
252	0.0831	4	0.0381328
253	0.0831	4	0.0381328
254	0.0831	4	0.0381328
255	0.0831	4	0.0381328
256	0.0831	4	0.0381328
257	0.0831	4	0.0381328
258	0.0831	4	0.0381328
259	0.0831	4	0.0381328
260	0.0831	4	0.0381328
261	0.0831	4	0.0381328
262	0.0831	4	0.0381328
263	0.0831	4	0.0381328
264	0.0831	4	0.0381328
265	0.0831	4	0.0381328
266	0.0831	4	0.0381328
267	0.0831	4	0.0381328
268	0.0831	4	0.0381328
269	0.0831	4	0.0381328
270	0.0831	4	0.0381328
271	0.0831	4	0.0381328
272	0.0831	4	0.0381328
273	0.0831	4	0.0381328
274	0.0831	4	0.0381328
275	0.0831	4	0.0381328
276	0.0831	4	0.0381328
277	0.0831	4	0.0381328
278	0.0831	4	0.0381328
279	0.0831	4	0.0381328
280	0.0831	4	0.0381328
281	0.0831	4	0.0381328
282	0.0831	4	0.0381328
283	0.0831	4	0.0381328
284	0.0831	4	0.0381328
285	0.0831	4	0.0381328
286	0.0831	4	0.0381328
287	0.0831	4	0.0381328
288	0.0831	4	0.0381328
289	0.0831	4	0.0381328
290	0.0831	4	0.0381328
291	0.0831	4	0.0381328
292	0.0831	4	0.0381328
293	0.0831	4	0.0381328
294	0.0831	4	0.0381328
295	0.0831	4	0.0381328
296	0.0831	4	0.0381328
297	0.0831	4	0.0381328
298	0.0831	4	0.0381328
299	0.0831	4	0.0381328
300	0.0831	4	0.0381328
301	0.0831	4	0.0381328
302	0.0831	4	0.0381328
303	0.0831	4	0.0381328
304	0.0831	4	0.0381328
305	0.0831	4	0.0381328
306	0.0831	4	0.0381328
307	0.0831	4	0.0381328
308	0.0831	4	0.0381328
309	0.0831	4	0.0381328
310	0.0831	4	0.0381328
311	0.0831	4	0.0381328
312	0.0831	4	0.0381328
313	0.0831	4	0.0381328
314	0.0831	4	0.0381328
315	0.0831	4	0.0381328
316	0.0831	4	0.0381328
317	0.0831	4	0.0381328
318	0.0831	4	0.0381328
319	0.0831	4	0.0381328
320	0.0831	4	0.0381328
321	0.0831	4	0.0381328
322	0.0831	4	0.0381328
323	0.0831	4	0.0381328
324	0.0831	4	0.0381328
325	0.0831	4	0.0381328
326	0.0831	4	0.0381328
327	0.0831	4	0.0381328
328	0.0831	4	0.0381328
329	0.0831	4	0.0381328
330	0.0831	4	0.0381328
331	0.0831	4	0.0381328
332	0.0831	4	0.0381328
333	0.0831	4	0.0381328
334	0.0831	4	0.0381328
335	0.0831	4	0.0381328
336	0.0831	4	0.0381328
337	0.0831	4	0.0381328
338	0.0831	4	0.0381328
339	0.0831	4	0.0381328
340	0.0831	4	0.0381328
341	0.0831	4	0.0381328
342	0.0831	4	0.0381328
343	0.0831	4	0.0381328
344	0.0831	4	0.0381328
345	0.0831	4	0.0381328
346	0.0831	4	0.0381328
347	0.0831	4	0.0381328
348	0.0831	4	0.0381328
349	0.0831	4	0.0381328
350	0.0831	4	0.0381328
351	0.0831	4	0.0381328
352	0.0831	4	0.0381328
353	0.0831	4	0.0381328
354	0.0831	4	0.0381328
355	0.0831	4	0.0381328
356	0.0831	4	0.0381328
357	0.0831	4	0.0381328
358	0.0831	4	0.0381328
359	0.0831	4	0.0381328
360	0.0831	4	0.0381328
361	0.0831	4	0.0381328
362	0.0831	4	0.0381328
363	0.0831	4	0.0381328
364	0.0831	4	0.0381328
365	0.0831	4	0.0381328
366	0.0831	4	0.0381328
367	0.0831	4	0.0381328
368	0.0831	4	0.0381328
369	0.0831	4	0.0381328
370	0.0831	4	0.0381328
371	0.0831	4	0.0381328
372	0.0831	4	0.0381328
373	0.0831	4	0.0381328
374	0.0831	4	0.0381328
375	0.0831	4	0.0381328
376	0.0831	4	0.0381328
377	0.0831	4	0.0381328
378	0.0831	4	0.0381328
379	0.0831	4	0.0381328
380	0.0831	4	0.0381328
381	0.0831	4	0.0381328
382	0.0831	4	0.0381328
383	0.0831	4	0.0381328
384	0.0831	4	0.0381328
385	0.0831	4	0.0381328
386	0.0831	4	0.0381328
387	0.0831	4	0.0381328
388	0.0831	4	0.0381328
389	0.0831	4	0.0381328
390	0.0831	4	0.0381328
391	0.0831	4	0.0381328
392	0.0831	4	0.0381328
393	0.0831	4	0.0381328
394	0.0831	4	0.0381328
395	0.0831	4	0.0381328
396	0.0831	4	0.0381328
397	0.0831	4	0.0381328
398	0.0831	4	0.0381328
399	0.0831	4	0.0381328
400	0.0831	4	0.0381328
401	0.0831	4	0.0381328
402	0.0831	4	0.0381328
403	0.0831	4	0.0381328
404	0.0831	4	0.0381328
405	0.0831	4	0.0381328
406	0.0831	4	0.0381328
407	0.0831	4	0.0381328
408	0.0831	4	0.0381328
409	0.0831	4	0.0381328
410	0.0831	4	0.0381328
411	0.0831	4	0.0381328
412	0.0831	4	0.0381328
413	0.0831	4	0.0381328
414	0.0831	4	0.0381328
415	0.0831	4	0.0381328
416	0.0831	4	0.0381328
417	0.0831	4	0.0381328
418	0.0831	4	0.0381328
419	0.0831	4	0.0381328
420	0.0831	4	0.0381328
421	0.0831	4	0.0381328
422	0.0831	4	0.0381328
423	0.0831	4	0.0381328
424	0.0831	4	0.0381328
425	0.0831	4	0.0381328
426	0.0831	4	0.0381328
427	0.0831	4	0.0381328
428	0.0831	4	0.0381328
429	0.0831	4	0.0381328
430	0.0831	4	0.0381328
431	0.0831	4	0.0381328
432	0.0831	4	0.0381328
433	0.0831	4	0.0381328
434	0.0831	4	0.0381328
435	0.0831	4	0.0381328
436	0.0831	4	0.0381328
437	0.0831	4	0.0381328
438	0.0831	4	0.0381328
439	0.0831	4	0.0381328
440	0.0831	4	0.0381328
441	0.0831	4	0.0381328
442	0.0831	4	0.0381328
443	0.0831	4	0.0381328
444	0.0831	4	0.0381328
445	0.0831	4	0.0381328
446	0.0831	4	0.0381328
447	0.0831	4	0.0381328
448	0.0831	4	0.0381328
449	0.0831	4	0.0381328
450	0.0831	4	0.0381328
451	0.0831	4	0.0381328
452	0.0831	4	0.0381328
453	0.0831	4	0.0381328
454	0.0831	4	0.0381328
455	0.0831	4	0.0381328
456	0.0831	4	0.0381328
457	0.0831	4	0.0381328
458	0.0831	4	0.0381328
459	0.0831	4	0.0381328
460	0.0831	4	0.0381328
461	0.0831	4	0.0381328
462	0.0831	4	0.0381328
463	0.0831	4	0.0381328
464	0.0831	4	0.0381328
465	0.0831	4	0.0381328
466	0.0831	4	0.0381328
467	0.0831	4	0.0381328
468	0.0831	4	0.0381328
469	0.0831	4	0.0381328
470	0.0831	4	0.0381328
471	0.0831	4	0.0381328
472	0.0831	4	0.0381328
473	0.0831	4	0.0381328
474	0.0831	4	0.0381328
475	0.0831	4	0.0381328
476	0.0831	4	0.0381328
477	0.0831	4	0.0381328
478	0.0831	4	0.0381328
479	0.0831	4	0.0381328
480	0.0831	4	0.0381328
481	0.0831	4	0.0381328
482	0.0831	4	0.0381328
483	0.0831	4	0.0381328
484	0.0831	4	0.0381328
485	0.0831	4	0.0381328
486	0.0831	4	0.0381328
487	0.0831	4	0.0381328
488	0.0831	4	0.0381328
489	0.0831	4	0.0381328
490	0.0831	4	0.0381328
491	0.0831	4	0.0381328
492	0.0831	4	0.0381328
493	0.0831	4	0.0381328
494	0.0831	4	0.0381328
495	0.0831	4	0.0381328
496	0.0831	4	0.0381328
497	0.0831	4	0.0381328
498	0.0831	4	0.0381328
499	0.0831	4	0.0381328
500	0.0831	4	0.0381328
501	0.0831	4	0.0381328
502	0.0831	4	0.0381328
503	0.0831	4	0.0381328
504	0.0831	4	0.0381328
505	0.0831	4	0.0381328
506	0.0831	4	0.0381328
507	0.0831	4	0.0381328
508	0.0831	4	0.0381328
509	0.0831	4	0.0381328
510	0.0831	4	0.0381328
511	0.0831	4	0.0381328
512	0.0831	4	0.0381328
513	0.0831	4	0.0381328
514	0.0831	4	0.0381328
515	0.0831	4	0.0381328
516	0.0831	4	0.0381328
517	0.0831	4	0.0381328
518	0.0831	4	0.0381328
519	0.0831	4	0.0381328
520	0.0831	4	0.0381328
521	0.0831	4	0.0381328
522	0.0831	4	0.0381328
523	0.0831	4	0.0381328
524	0.0831	4	0.0381328
525	0.0831	4	0.0381328
526	0.0831	4	0.0381328
527	0.0831	4	0.0381328
528	0.0831	4	0.0381328
529	0.0831	4	0.0381328
530	0.0831	4	0.0381328
531	0.0831	4	0.0381328
532	0.0831	4	0.0381328
533	0.0831	4	0.0381328
534	0.0831	4	0.0381328
535	0.0831	4	0.0381328
536	0.0831	4	0.0381328
537	0.0831	4	0.0381328
538	0.0831	4	0.0381328
539	0.0831	4	0.0381328
540	0.0831	4	0.0381328
541	0.0831	4	0.0381328
542	0.0831	4	0.0381328
543	0.0831	4	0.0381328
544	0.0831	4	0.0381328
545	0.0831	4	0.0381328
546	0.0831	4	0.0381328
547	0.0831	4	0.0381328
548	0.0831	4	0.0381328
549	0.0831	4	0.0381328
550	0.0831	4	0.0381328
551	0.0831	4	0.0381328
552	0.0831	4	0.0381328
553	0.0831	4	0.0381328
554	0.0831	4	0.0381328
555	0.0831	4	0.0381328
556	0.0831	4	0.0381328
557	0.0831	4	0.0381328
558	0.0831	4	0.0381328
559	0.0831	4	0.0381328
560	0.0831	4	0.0381328
561	0.0831	4	0.0381328
562	0.0831	4	0.0381328
563	0.0831	4	0.0381328
564	0.0831	4	0.0381328
565	0.0831	4	0.0381328
566	0.0831	4	0.0381328
567	0.0831	4	0.0381328
568	0.0831	4	0.0381328
569	0.0831	4	0.0381328
570	0.0831	4	0.0381328
571	0.0831	4	0.0381328
572	0.0831	4	0.0381328
573	0.0831	4	0.0381328
574	0.0831	4	0.0381328
575	0.0831	4	0.0381328
576	0.0831	4	0.0381328
577	0.0831	4	0.0381328
578	0.0831	4	0.0381328
579	0.0831	4	0.0381328
580	0.0831	4	0.0381328
581	0.0831	4	0.0381328
582	0.0831	4	0.0381328
583	0.0831	4	0.0381328
584	0.0831	4	0.0381328
585	0.0831	4	0.0381328
586	0.0831	4	0.0381328
587	0.0831	4	0.0381328
588	0.0831	4	0.0381328
589	0.0831	4	0.0381328
590	0.0831	4	0.0381328
591	0.0831	4	0.0381328
592	0.0831	4	0.0381328
593	0.0831	4	0.0381328
594	0.0831	4	0.0381328
595	0.0831	4	0.0381328
596	0.0831	4	0.0381328
597	0.0831	4	0.0381328
598	0.0831	4	0.0381328
599	0.0831	4	0.0381328
600	0.0831	4	0.0381328
601	0.0831	4	0.0381328
602	0.0831	4	0.0381328
603	0.0831	4	0.0381328
604	0.0831	4	0.0381328
605	0.0831	4	0.0381328
606	0.0831	4	0.0381328
607	0.0831	4	0.0381328
608	0.0831	4	0.0381328
609	0.0831	4	0.0381328
610	0.0831	4	0.0381328
611	0.0831	4	0.0381328
612	0.0831	4	0.0381328
613	0.0831	4	0.0381328
614	0.0831	4	0.0381328
615	0.0831	4	0.0381328
616	0.0831	4	0.0381328
617	0.0831	4	0.0381328
618	0.0831	4	0.0381328
619	0.0831	4	0.0381328
620	0.0831	4	0.0381328
621	0.0831	4	0.0381328
622	0.0831	4	0.0381328
623	0.0831	4	0.0381328
624	0.0831	4	0.0381328
625	0.0831	4	0.0381328
626	0.0831	4	0.0381328
627	0.0831	4	0.0381328
628	0.0831	4	0.0381328
629	0.0831	4	0.0381328
630	0.0831	4	0.0381328
631	0.0831	4	0.0381328
632	0.0831	4	0.0381328
633	0.0831	4	0.0381328
634	0.0831	4	0.0381328
635	0.0831	4	0.0381328
636	0.0831	4	0.0381328
637	0.0831	4	0.0381328
638	0.0831	4	0.0381328
639	0.0831	4	0.0381328
640	0.0831	4	0.0381328
641	0.0831	4	0.0381328
642	0.0831	4	0.0381328
643	0.0831	4	0.0381328
644	0.0831	4	0.0381328
645	0.0831	4	0.0381328
646	0.0831	4	0.0381328
647	0.0831	4	0.0381328
648	0.0831	4	0.0381328
649	0.0831	4	0.0381328
650	0.0831	4	0.0381328
651	0.0831	4	0.0381328
652	0.0831	4	0.0381328
653	0.0831	4	0.0381328
654	0.0831	4	0.0381328
655	0.0831	4	0.0381328
656	0.0831	4	0.0381328
657	0.0831	4	0.0381328
658	0.0831	4	0.0381328
659	0.0831	4	0.0381328
660	0.0831	4	0.0381328
661	0.0831	4	0.0381328
662	0.0831	4	0.0381328
663	0.0831	4	0.0381328
664	0.0831	4	0.0381328
665	0.0831	4	0.0381328
666	0.0831	4	0.0381328
667	0.0831	4	0.0381328
668	0.0831	4	0.0381328
669	0.0831	4	0.0381328
670	0.0831	4	0.0381328
671	0.0831	4	0.0381328
672	0.0831	4	0.0381328
673	0.0831	4	0.0381328
674	0.0831	4	0.0381328
675	0.0831	4	0.0381328
676	0.0831	4	0.0381328
677	0.0831	4	0.0381328
678	0.0831	4	0.0381328
679	0.0831	4	0.0381328
680	0.0831	4	0.0381328
681	0.0831	4	0.0381328
682	0.0831	4	0.0381328
683	0.0831	4	0.0381328
684	0.0831	4	0.0381328
685	0.0831	4	0.0381328
686	0.0831	4	0.0381328
687	0.0831	4	0.0381328
688	0.0831	4	0.0381328
689	0.0831	4	0.0381328
690	0.0831	4	0.0381328
691	0.0831	4	0.0381328
692	0.0831	4	0.0381328
693	0.0831	4	0.0381328
694	0.0831	4	0.0381328
695	0.0831	4	0.0381328
696	0.0831	4	0.0381328
697	0.0831	4	0.0381328
698	0.0831	4	0.0381328
699	0.0831	4	0.0381328
700	0.0831	4	0.0381328
701	0.0831	4	0.0381328
702	0.0831	4	0.0381328
703	0.0831	4	0.0381328
704	0.0831	4	0.0381328
705	0.0831	4	0.0381328
706	0.0831	4	0.0381328
707	0.0831	4	0.0381328
708	0.0831	4	0.0381328
709	0.0831	4	0.0381328
710	0.0831	4	0.0381328
711	0.0831	4	0.0381328
712	0.0831	4	0.0381328
713	0.0831	4	0.0381328
714	0.0831	4	0.0381328
715	0.0831	4	0.0381328
716	0.0831	4	0.0381328
717	0.0831	4	0.0381328
718	0.0831	4	0.0381328
719	0.0831	4	0.0381328
720	0.0831	4	0.0381328
721	0.0831	4	0.0381328
722	0.0831	4	0.0381328
723	0.0831	4	0.0381328
724	0.0831	4	0.0381328
725	0.0831	4	0.0381328
726	0.0831	4	0.0381328
727	0.0831	4	0.0381328
728	0.0831	4	0.0381328
729	0.0831	4	0.0381328
730	0.0831	4	0.0381328
731	0.0831	4	0.0381328
732	0.0831	4	0.0381328
733	0.0831	4	0.0381328
734	0.0831	4	0.0381328
735	0.0831	4	0.0381328
736	0.0831	4	0.0381328
737	0.0831	4	0.0381328
738	0.0831	4	0.0381328
739	0.0831	4	0.0381328
740	0.0831	4	0.0381328
741	0.0831	4	0.0381328
742	0.0831	4	0.0381328
743	0.0831	4	0.0381328
744	0.0831	4	0.0381328
745	0.0831	4	0.0381328
746	0.0831	4	0.0381328
747	0.0831	4	0.0381328
748	0.0831	4	0.0381328
749	0.0831	4	0.0381328
750	0.0831	4	0.0381328
751	0.0831	4	0.0381328
752	0.0831	4	0.0381328
753	0.0831	4	0.0381328
754	0.0831	4	0.0381328
755	0.0831	4	0.0381328
756	0.0831	4	0.0381328
757	0.0831	4	0.0381328
758	0.0831	4	0.0381328
759	0.0831	4	0.0381328
760	0.0831	4	0.0381328
761	0.0831	4	0.0381328
762	0.0831	4	0.0381328
763	0.0831	4	0.0381328
764	0.0831	4	0.0381328
765	0.0831	4	0.0381328
766	0.0831	4	0.0381328
767	0.0831	4	0.0381328
768	0.0831	4	0.0381328
769	0.0831	4	0.0381328
770	0.0831	4	0.0381328
771	0.0831	4	0.0381328
772	0.0831	4	0.0381328
773	0.0831	4	0.0381328
774	0.0831	4	0.0381328
775	0.0831	4	0.0381328
776	0.0831	4	0.0381328
777	0.0831	4	0.0381328
778	0.0831	4	0.0381328
779	0.0831	4	0.0381328
780	0.0831	4	0.0381328
781	0.0831	4	0.0381328
782	0.0831	4	0.0381328
783	0.0831	4	0.0381328
784	0.0831	4	0.0381328
785	0.0831	4	0.0381328
786	0.0831	4	0.0381328
787	0.0831	4	0.0381328
788	0.0831	4	0.0381328
789	0.0831	4	0.0381328
790	0.0831	4	0.0381328
791	0.0831	4	0.0381328
792	0.0831	4	0.0381328
793	0.0831	4	0.0381328
794	0.0831	4	0.0381328
795	0.0831	4	0.0381328
796	0.0831	4	0.0381328
797	0.0831	4	0.0381328
798	0.0831	4	0.0381328
799	0.0831	4	0.0381328
800	0.0831	4	0.0381328
801	0.0831	4	0.0381328
802	0.0831	4	0.0381328
803	0.0831	4	0.0381328
804	0.0831	4	0.0381328
805	0.0831	4	0.0381328
806	0.0831	4	0.0381328
807	0.0831	4	0.0381328
808	0.0831	4	0.0381328
809	0.0831	4	0.0381328
810	0.0831	4	0.0381328
811	0.0831	4	0.0381328
812	0.0831	4	0.0381328
813	0.0831	4	0.0381328
814	0.0831	4	0.0381328
815	0.0831	4	0.0381328
816	0.0831	4	0.0381328
817	0.0831	4	0.0381328
818	0.0831	4	0.0381328
819	0.0831	4	0.0381328
820	0.0831	4	0.0381328
821	0.0831	4	0.0381328
822	0.0831	4	0.0381328
823	0.0831	4	0.0381328
824	0.0831	4	0.0381328
825	0.0831	4	0.0381328
826	0.0831	4	0.0381328
827	0.0831	4	0.0381328
828	0.0831	4	0.0381328
829	0.0831	4	0.0381328
830	0.0831	4	0.0381328
831	0.0831	4	0.0381328
832	0.0831	4	0.0381328
833	0.0831	4	0.0381328
834	0.0831	4	0.0381328
835	0.0831	4	0.0381328
836	0.0831	4	0.0381328
837	0.0831	4	0.0381328
838	0.0831	4	0.0381328
839	0.0831	4	0.0381328
840	0.0831	4	0.0381328
841	0.0831	4	0.0381328
842	0.0831	4	0.0381328
843	0.0831	4	0.0381328
844	0.0831	4	0.0381328
845	0.0831	4	0.0381328
846	0.0831	4	0.0381328
847	0.0831	4	0.0381328
848	0.0831	4	0.0381328
849	0.0831	4	0.0381328
850	0.0831	4	0.0381328
851	0.0831	4	0.0381328
852	0.0831	4	0.0381328
853	0.0831	4	0.0381328
854	0.0831	4	0.0381328
855	0.0831	4	0.0381328
856	0.0831	4	0.0381328
857	0.0831	4	0.0381328
858	0.0831	4	0.0381328
859	0.0831	4	0.0381328
860	0.0831	4	0.0381328
861	0.0831	4	0.0381328
862	0.0831	4	0.0381328
863	0.0831	4	0.0381328
864	0.0831	4	0.0381328
865	0.0831	4	0.0381328
866	0.0831	4	0.0381328
867	0.0831	4	0.0381328
868	0.0831	4	0.0381328
869	0.0831	4	0.0381328
870	0.0831	4	0.0381328
871	0.0831	4	0.0381328
872	0.0831	4	0.0381328
873	0.0831	4	0.0381328
874	0.0831	4	0.0381328
875	0.0831	4	0.0381328
876	0.0831	4	0.0381328
877	0.0831	4	0.0381328
878	0.0831	4	0.0381328
879	0.0831	4	0.0381328
880	0.0831	4	0.0381328
881	0.0831	4	0.0381328
882	0.0831	4	0.0381328
883	0.0831	4	0.0381328
884	0.0831	4	0.0381328
885	0.0831	4	0.0381328
886	0.0831	4	0.0381328
887	0.0831	4	0.0381328
888	0.0831	4	0.0381328
889	0.0831	4	0.0381328
890	0.0831	4	0.0381328
891	0.0831	4	0.0381328
892	0.0831	4	0.0381328
893	0.0831	4	0.0381328
894	0.0831	4	0.0381328
895	0.0831	4	0.0381328
896	0.0831	4	0.0381328
897	0.0831	4	0.0381328
898	0.0831	4	0.0381328
899	0.0831	4	0.0381328
900	0.0831	4	0.0381328
901	0.0831	4	0.0381328
902	0.0831	4	0.0381328
903	0.0831	4	0.0381328
904	0.0831	4	0.0381328
905	0.0831	4	0.0381328
906	0.0831	4	0.0381328
907	0.0831	4	0.0381328
908	0.0831	4	0.0381328
909	0.0831	4	0.0381328
910	0.0831	4	0.0381328
911	0.0831	4	0.0381328
912	0.0831	4	0.0381328
913	0.0831	4	0.0381328
914	0.0831	4	0.0381328
915	0.0831	4	0.0381328
916	0.0831	4	0.0381328
917	0.0831	4	0.0381328
918	0.0831	4	0.0381328
919	0.0831	4	0.0381328
920	0.0831	4	0.0381328
921	0.0831	4	0.0381328
922	0.0831	4	0.0381328
923	0.0831	4	0.0381328
924	0.0831	4	0.0381328
925	0.0831	4	0.0381328
926	0.0831	4	0.0381328
927	0.0831	4	0.0381328
928	0.0831	4	0.0381328
929	0.0831	4	0.0381328
930	0.0831	4	0.0381328
931	0.0831	4	0.0381328
932	0.0831	4	0.0381328
933	0.0831	4	0.0381328
934	0.0831	4	0.0381328
935	0.0831	4	0.0381328
936	0.0831	4	0.0381328
937	0.0831	4	0.0381328
938	0.0831	4	0.0381328
939	0.0831	4	0.0381328
940	0.0831	4	0.0381328
941	0.0831	4	0.0381328
942	0.0831	4	0.0381328
943	0.0831	4	0.0381328
944	0.0831	4	0.0381328
945	0.0831	4	0.0381328
946	0.0831	4	0.0381328
947	0.0831	4	0.0381328
948	0.0831	4	0.0381328
949	0.0831	4	0.0381328
950	0.0831	4	0.0381328
951	0.0831	4	0.0381328
952	0.0831	4	0.0381328
953	0.0831	4	0.0381328
954	0.0831	4	0.0381328
955	0.0831	4	0.0381328
956	0.0831	4	0.0381328
957	0.0831	4	0.0381328
958	0.0831	4	0.0381328
959	0.0831	4	0.0381328
960	0.0831	4	0.0381328
961	0.0831	4	0.0381328
962	0.0831	4	0.0381328
963	0.0831	4	0.0381328
964	0.0831	4	0.0381328
965	0.0831	4	0.0381328
966	0.0831	4	0.0381328
967	0.0831	4	0.0381328
968	0.0831	4	0.0381328
969	0.0831	4	0.0381328
970	0.0831	4	0.0381328
971	0.0831	4	0.0381328
972	0.0831	4	0.0381328
973	0.0831	4	0.0381328
974	0.0831	4	0.0381328
975	0.0831	4	0.0381328
976	0.0831	4	0.0381328
977	0.0831	4	0.0381328
978	0.0831	4	0.0381328
979	0.0831	4	0.0381328
980	0.0831	4	0.0381328
981	0.0831	4	0.0381328
982	0.0831	4	0.0381328
983	0.0831	4	0.0381328
984	0.0831	4	0.0381328
985	0.0831	4	0.0381328
986	0.0831	4	0.0381328
987	0.0831	4	0.0381328
988	0.0831	4	0.0381328
989	0.0831	4	0.0381328
990	0.0831	4	0.0381328
991	0.0831	4	0.0381328
992	0.0831	4	0.0381328
993	0.0831	4	0.0381328
994	0.0831	4	0.0381328
995	0.0831	4	0.0381328
996	0.0831	4	0.0381328
997	0.0831	4	0.0381328
998	0.0831	4	0.0381328
999	0.0831	4	0.0381328
1000	0.0831	4	0.0381328
1001	0.0831	4	0.0381328
1002	0.0831	4	0.0381328
1003	0.0831	4	0.0381328
1004	0.0831	4	0.0381328
1005	0.0831	4	0.0381328
1006	0.0831	4	0.0381328
1007	0.0831	4	0.0381328
1008	0.0831	4	0.0381328
1009	0.0831	4	0.0381328
1010	0.0831	4	0.0381328
1011	0.0831	4	0.0381328
1012	0.0831	4	0.0381328
1013	0.0831	4	0.0381328
1014	0.0831	4	0.0381328
1015	0.0831	4	0.0381328
1016	0.0831	4	0.0381328
1017	0.0831	4	0.0381328
1018	0.0831	4	0.0381328
1019	0.0831	4	0.0381328
1020	0.0831	4	0.0381328
1021	0.0831	4	0.0381328
1022	0.0831	4	0.0381328
1023	0.0831	4	0.0381328
1024	0.0831	4	0.0381328
1025	0.0831	4	0.0381328
1026	0.0831	4	0.0381328
1027	0.0831	4	0.0381328
1028	0.0831	4	0.0381328
1029	0.0831	4	0.0381328
1030	0.0831	4	0.0381328
1031	0.0831	4	0.0381328
1032	0.0831	4	0.0381328
1033	0.0831	4	0.0381328
1034	0.0831	4	0.0381328
1035	0.0831	4	0.0381328
1036	0.0831	4	0.0381328
1037	0.0831	4	0.0381328
1038	0.0831	4	0.0381328
1039	0.0831	4	0.0381328
1040	0.0831	4	0.0381328
1041	0.0831	4	0.0381328
1042	0.0831	4	0.0381328
1043	0.0831	4	0.0381328
1044	0.0831	4	0.0381328
1045	0.0831	4	0.0381328
1046	0.0831	4	0.0381328
1047	0.0831	4	0.0381328
1048	0.0831	4	0.0381328
1049	0.0831	4	0.0381328
1050	0.0831	4	0.0381328
1051	0.0831	4	0.0381328
1052	0.0831	4	0.0381328
1053	0.0831	4	0.0381328
1054	0.0831	4	0.0381328
1055	0.0831	4	0.0381328
1056	0.0831	4	0.0381328
1057	0.0831	4	0.0381328
1058	0.0831	4	0.0381328
1059	0.0831	4	0.0381328
1060	0.0831	4	0.0381328
1061	0.0831	4	0.0381328
1062	0.0831	4	0.0381328
1063	0.0831	4	0.0381328
1064	0.0831	4	0.0381328
1065	0.0831	4	0.0381328
1066	0.0831	4	0.0381328
1067	0.0831	4	0.0381328
1068	0.0831	4	0.0381328
1069	0.0831	4	0.0381328
1070	0.0831	4	0.0381328
1071	0.0831	4	0.0381328
1072	0.0831	4	0.0381328
1073	0.0831	4	0.0381328
1074	0.0831	4	0.0381328
1075	0.0831	4	0.0381328
1076	0.0831	4	0.0381328
1077	0.0831	4	0.0381328
1078	0.0831	4	0.0381328
1079	0.0831	4	0.0381328
1080	0.0831	4	0.0381328
1081	0.0831	4	0.0381328
1082	0.0831	4	0.0381328
1083	0.0831	4	0.0381328
1084	0.0831	4	0.0381328
1085	0.0831	4	0.0381328
1086	0.0831	4	0.0381328
1087	0.0831	4	0.0381328
1088	0.0831	4	0.0381328
1089	0.0831	4	0.0381328
1090	0.0831	4	0.0381328
1091	0.0831	4	0.0381328
1092	0.0831	4	0.0381328
1093	0.0831	4	0.0381328
1094	0.0831	4	0.0381328
1095	0.0831	4	0.0381328
1096	0.0831	4	0.0381328
1097	0.0831	4	0.0381328
1098	0.0831	4	0.0381328
1099	0.0831	4	0.0381328
1100	0.0831	4	0.0381328
1101	0.0831	4	0.0381328
1102	0.0831	4	0.0381328
1103	0.0831	4	0.0381328
1104	0.0831	4	0.0381328
1105	0.0831	4	0.0381328
1106	0.0831	4	0.0381328
1107	0.0831	4	0.0381328
1108	0.0831	4	0.0381328
1109	0.0831	4	0.0381328
1110	0.0831	4	0.0381328
1111	0.0831	4	0.0381328
1112	0.0831	4	0.0381328
1113	0.0831	4	0.0381328
1114	0.0831	4	0.0381328
1115	0.0831	4	0.0381328
1116	0.0831	4	0.0381328
1117	0.0831	4	0.0381328
1118	0.0831	4	0.0381328
1119	0.0831	4	0.0381328
1120	0.0831	4	0.0381328
1121	0.0831	4	0.0381328
1122	0.0831	4	0.0381328
1123	0.0831	4	0.0381328
1124	0.0831	4	0.0381328
1125	0.0831	4	0.0381328
1126	0.0831	4	0.0381328
1127	0.0831	4	0.0381328
1128	0.0831	4	0.0381328
1129	0.0831	4	0.0381328
1130	0.0831	4	0.0381328
1131	0.0831	4	0.0381328
1132	0.0831	4	0.0381328
1133	0.0831	4	0.0381328
1134	0.0831	4	0.0381328
1135	0.0831	4	0.0381328
1136	0.0831	4	0.0381328
1137	0.0831	4	0.0381328
1138	0.0831	4	0.0381328
1139	0.0831	4	0.0381328
1140	0.0831	4	0.0381328
1141	0.0831	4	0.0381328
1142	0.0831	4	0.0381328
1143	0.0831	4	0.0381328
1144	0.0831	4	0.0381328
1145	0.0831	4	0.0381328
1146	0.0831	4	0.0381328
1147	0.0831	4	0.0381328
1148	0.0831	4	0.0381328
1149	0.0831	4	0.0381328
1150	0.0831	4	0.0381328
1151	0.0831	4	0.0381328
1152	0.0831	4	0.0381328
1153	0.0831	4	0.0381328
1154	0.0831	4	0.0381328
1155	0.0831	4	0.0381328
1156	0.0831	4	0.0381328
1157	0.0831	4	0.0381328
1158	0.0831	4	0.0381328
1159	0.0831	4	0.0381328
1160	0.0831	4	0.0381328
1161	0.0831	4	0.0381328
1162	0.0831	4	0.0381328
1163	0.0831	4	0.0381328
1164	0.0831	4	0.0381328
1165	0.0831	4	0.0381328
1166	0.0831	4	0.0381328
1167	0.0831	4	0.0381328
1168	0.0831	4	0.0381328
1169	0.0831	4	0.0381328
1170	0.0831	4	0.0381328
1171	0.0831	4	0.0381328
1172	0.0831	4	0.0381328
1173	0.0831	4	0.0381328
1174	0.0831	4	0.0381328
1175	0.0831	4	0.0381328
1176	0.0831	4	0.0381328
1177	0.0831	4	0.0381328
1178	0.0831	4	0.0381328
1179	0.0831	4	0.0381328
1180	0.0831	4	0.0381328
1181	0.0831	4	0.0381328
1182	0.0831	4	0.0381328
1183	0.0831	4	0.0381328
1184	0.0831	4	0.0381328
1185	0.0831	4	0.0381328
1186	0.0831	4	0.0381328
1187	0.0831	4	0.0381328
1188	0.0831	4	0.0381328
1189	0.0831	4	0.0381328
1190	0.0831	4	0.0381328
1191	0.0831	4	0.0381328
1192	0.0831	4	0.0381328
1193	0.0831	4	0.0381328
1194	0.0831	4	0.0381328
1195	0.0831	4	0.0381328
1196	0.0831	4	0.0381328
1197	0.0831	4	0.0381328
1198	0.0831	4	0.0381328
1199	0.0831	4	0.0381328
1200	0.0831	4	0.0381328
1201	0.0831	4	0.0381328
1202	0.0831	4	0.0381328
1203	0.0831	4	0.0381328
1204	0.0831	4	0.0381328
1205	0.0831	4	0.0381328
1206	0.0831	4	0.0381328
1207	0.0831	4	0.0381328
1208	0.0831	4	0.0381328
1209	0.0831	4	0.0381328
1210	0.0831	4	0.0381328
1211	0.0831	4	0.0381328
1212	0.0831	4	0.0381328
1213	0.0831	4	0.0381328
1214	0.0831	4	0.0381328
1215	0.0831	4	0.0381328
1216	0.0831	4	0.0381328
1217	0.0831	4	0.0381328
1218	0.0831	4	0.0381328
1219	0.0831	4	0.0381328
1220	0.0831	4	0.0381328
1221	0.0831	4	0.0381328
1222	0.0831	4	0.0381328
1223	0.0831	4	0.0381328
1224	0.0831	4	0.0381328
1225	0.0831	4	0.0381328
1226	0.0831	4	0.0381328
1227	0.0831	4	0.0381328
1228	0.0831	4	0.0381328
1229	0.0831	4	0.0381328
1230	0.0831	4	0.0381328
1231	0.0831	4	0.0381328
1232	0.0831	4	0.0381328
1233	0.0831	4	0.0381328
1234	0.0831	4	0.0381328
1235	0.0831	4	0.0381328
1236	0.0831	4	0.0381328
1237	0.0831	4	0.0381328
1238	0.0831	4	0.0381328
1239	0.0831	4	0.0381328
1240	0.0831	4	0.0381328
1241	0.0831	4	0.0381328
1242	0.0831	4	0.0381328
1243	0.0831	4	0.0381328
1244	0.0831	4	0.0381328
1245	0.0831	4	0.0381328
1246	0.0831	4	0.0381328
1247	0.0831	4	0.0381328
1248	0.0831	4	0.0381328
1249	0.0831	4	0.0381328
1250	0.0831	4	0.0381328
1251	0.0831	4	0.0381328
1252	0.0831	4	0.0381328
1253	0.0831	4	0.0381328
1254	0.0831	4	0.0381328
1255	0.0831	4	0.0381328
1256	0.0831	4	0.0381328
1257	0.0831	4	0.0381328
1258	0.0831	4	0.0381328
1259	0.0831	4	0.0381328
1260	0.0831	4	0.0381328
1261	0.0831	4	0.0381328
1262	0.0831	4	0.0381328
1263	0.0831	4	0.0381328
1264	0.0831	4	0.0381328
1265	0.0831	4	0.0381328
1266	0.0831	4	0.0381328
1267	0.0831	4	0.0381328
1268	0.0831	4	0.0381328
1269	0.0831	4	0.0381328
1270	0.0831	4	0.0381328
1271	0.0831	4	0.0381328
1272	0.0831	4	0.0381328
1273	0.0831	4	0.0381328
1274	0.0831	4	0.0381328
1275	0.0831	4	0.0381328
1276	0.0831	4	0.0381328
1277	0.0831	4	0.0381328
1278	0.0831	4	0.0381328
1279	0.0831	4	0.0381328
1280	0.0831	4	0.0381328
1281	0.0831	4	0.0381328
1282	0.0831	4	0.0381328
1283	0.0831	4	0.0381328
1284	0.0831	4	0.0381328
1285	0.0831	4	0.0381328
1286	0.0831	4	0.0381328
1287	0.0831	4	0.0381328
1288	0.0831	4	0.0381328
1289	0.0831	4	0.0381328
1290	0.0831	4	0.0381328
1291	0.0831	4	0.0381328
1292	0.0831	4	0.0381328
1293	0.0831	4	0.0381328
1294	0.0831	4	0.0381328
1295	0.0831	4	0.0381328
1296	0.0831	4	0.0381328
1297	0.0831	4	0.0381328
1298	0.0831	4	0.0381328
1299	0.0831	4	0.0381328
1300	0.0831	4	0.0381328
1301	0.0831	4	0.0381328
1302	0.0831	4	0.0381328
1303	0.0831	4	0.0381328
1304	0.0831	4	0.0381328
1305	0.0831	4	0.0381328
1306	0.0831	4	0.0381328
1307	0.0831	4	0.0381328
1308	0.0831	4	0.0381328
1309	0.0831	4	0.0381328
1310	0.0831	4	0.0381328
1311	0.0831	4	0.0381328
1312	0.0831	4	0.0381328
1313	0.0831	4	0.0381328
1314	0.0831	4	0.0381328
1315	0.0831	4	0.0381328
1316	0.0831	4	0.0381328
1317	0.0831	4	0.0381328
1318	0.0831	4	0.0381328
1319	0.0831	4	0.0381328
1320	0.0831	4	0.0381328
1321	0.0831	4	0.0381328
1322	0.0831	4	0.0381328
1323	0.0831	4	0.0381328
1324	0.0831	4	0.0381328
1325	0.0831	4	0.0381328
1326	0.0831	4	0.0381328
1327	0.0831	4	0.0381328
1328	0.0831	4	0.0381328
1329	0.0831	4	0.0381328
1330	0.0831	4	0.0381328
1331	0.0831	4	0.0381328
1332	0.0831	4	0.0381328
1333	0.0831	4	0.0381328
1334	0.0831	4	0.0381328
1335	0.0831	4	0.0381328
1336	0.0831	4	0.0381328
1337	0.0831	4	0.0381328
1338	0.0831	4	0.0381328
1339	0.0831	4	0.0381328
1340	0.0831	4	0.0381328
1341	0.0831	4	0.0381328
1342	0.0831	4	0.0381328
1343	0.0831	4	0.0381328
1344	0.0831	4	0.0381328
1345	0.0831	4	0.0381328
1346	0.0831	4	0.0381328
1347	0.0831	4	0.0381328
1348	0.0831	4	0.0381328
1349	0.0831	4	0.0381328
1350	0.0831	4	0.0381328
1351	0.0831	4	0.0381328
1352	0.0831	4	0.0381328
1353	0.0831	4	0.0381328
1354	0.0831	4	0.0381328
1355	0.0831	4	0.0381328
1356	0.0831	4	0.0381328
1357	0.0831	4	0.0381328
1358	0.0831	4	0.0381328
1359	0.0831	4	0.0381328
1360	0.0831	4	0.0381328
1361	0.0831	4	0.0381328
1362	0.0831	4	0.0381328
1363	0.0831	4	0.0381328
1364	0.0831	4	0.0381328
1365	0.0831	4	0.0381328
1366	0.0831	4	0.0381328
1367	0.0831	4	0.0381328
1368	0.0831	4	0.0381328
1369	0.0831	4	0.0381328
1370	0.0831	4	0.0381328
1371	0.0831	4	0.0381328
1372	0.0831	4	0.0381328
1373	0.0831	4	0.0381328
1374	0.0831	4	0.0381328
1375	0.0831	4	0.0381328
1376	0.0831	4	0.0381328
1377	0.0831	4	0.0381328
1378	0.0831	4	0.0381328
1379	0.0831	4	0.0381328
1380	0.0831	4	0.0381328
1381	0.0831	4	0.0381328
1382	0.0831	4	0.0381328
1383	0.0831	4	0.0381328
1384	0.0831	4	0.0381328
1385	0.0831	4	0.0381328
1386	0.0831	4	0.0381328
1387	0.0831	4	0.0381328
1388	0.0831	4	0.0381328
1389	0.0831	4	0.0381328
1390	0.0831	4	0.0381328
1391	0.0831	4	0.0381328
1392	0.0831	4	0.0381328
1393	0.0831	4	0.0381328
1394	0.0831	4	0.0381328
1395	0.0831	4	0.0381328
1396	0.0831	4	0.0381328
1397	0.0831	4	0.0381328
1398	0.0831	4	0.0381328
1399	0.0831	4	0.0381328
1400	0.0831	4	0.0381328
1401	0.0831	4	0.0381328
1402	0.0831	4	0.0381328
1403	0.0831	4	0.0381328
1404	0.0831	4	0.0381328
1405	0.0831	4	0.0381328
1406	0.0831	4	0.0381328
1407	0.0831	4	0.0381328
1408	0.0831	4	0.0381328
1409	0.0831	4	0.0381328
1410	0.0831	4	0.0381328
1411	0.0831	4	0.0381328
1412	0.0831	4	0.0381328
1413	0.0831	4	0.0381328
1414	0.0831	4	0.0381328
1415	0.0831	4	0.0381328
1416	0.0831	4	0.0381328
1417	0.0831	4	0.0381328
1418	0.0831	4	0.0381328
1419	0.0831	4	0.0381328
1420	0.0831	4	0.0381328
1421	0.0831	4	0.0381328
1422	0.0831	4	0.0381328
1423	0.0831	4	0.0381328
1424	0.0831	4	0.0381328
1425	0.0831	4	0.0381328
1426	0.0831	4	0.0381328
1427	0.0831	4	0.0381328
1428	0.0831	4	0.0381328
1429	0.0831	4	0.0381328
1430	0.0831	4	0.0381328
1431	0.0831	4	0.0381328
1432	0.0831	4	0.0381328
1433	0.0831	4	0.0381328
1434	0.0831	4	0.0381328
1435	0.0831	4	0.0381328
1436	0.0831	4	0.0381328
1437	0.0831	4	0.0381328
1438	0.0831	4	0.0381328
1439	0.0831	4	0.0381328
1440	0.0831	4	0.0381328
1441	0.0831	4	0.0381328
1442	0.0831	4	0.0381328
1443	0.0831	4	0.0381328
1444	0.0831	4	0.0381328
1445	0.0831	4	0.0381328
1446	0.0831	4	0.0381328
1447	0.0831	4	0.0381328
1448	0.0831	4	0.0381328
1449	0.0831	4	0.0381328
1450	0.0831	4	0.0381328
1451	0.0831	4	0.0381328
1452	0.0831	4	0.0381328
1453	0.0831	4	0.0381328
1454	0.0831	4	0.0381328
1455	0.0831	4	0.0381328
1456	0.0831	4	0.0381328
1457	0.0831	4	0.0381328
1458	0.0831	4	0.0381328
1459	0.0831	4	0.0381328
1460	0.0831	4	0.0381328
1461	0.0831	4	0.0381328
1462	0.0831	4	0.0381328
1463	0.0831	4	0.0381328
1464	0.0831	4	0.0381328
1465	0.0831	4	0.0381328
1466	0.0831	4	0.0381328
1467	0.0831	4	0.0381328
1468	0.0831	4	0.0381328
1469	0.0831	4	0.0381328
1470	0.0831	4	0.0381328
1471	0.0831	4	0.0381328
1472	0.0831	4	0.0381328
1473	0.0831	4	0.0381328
1474	0.0831	4	0.0381328
1475	0.0831	4	0.0381328
1476	0.0831	4	0.0381328
1477	0.0831	4	0.0381328
1478	0.0831	4	0.0381328
1479	0.0831	4	0.0381328
1480	0.0831	4	0.0381328
1481	0.0831	4	0.0381328
1482	0.0831	4	0.0381328
1483	0.0831	4	0.0381328
1484	0.0831	4	0.0381328
1485	0.0831	4	0.0381328
1486	0.0831	4	0.0381328
1487	0.0831	4	0.0381328
1488	0.0831	4	0.0381328
1489	0.0831	4	0.0381328
1490	0.0831	4	0.0381328
1491	0.0831	4	0.0381328
1492	0.0831	4	0.0381328
1493	0.0831	4	0.0381328
1494	0.0831	4	0.0381328
1495	0.0831	4	0.0381328
1496	0.0831	4	0.0381328
1497	0.0831	4	0.0381328
1498	0.0831	4	0.0381328
1499	0.0831	4	0.0381328
1500	0.0831	4	0.0381328
1501	0.0831	4	0.0381328
1502	0.0831	4	0.0381328
1503	0.0831	4	0.0381328
1504	0.0831	4	0.0381328
1505	0.0831	4	0.0381328
1506	0.0831	4	0.0381328
1507	0.0831	4	0.0381328
1508	0.0831	4	0.0381328
1509	0.0831	4	0.0381328
1510	0.0831	4	0.0381328
1511	0.0831	4	0.0381328
1512	0.0831	4	0.0381328
1513	0.0831	4	0.0381328
1514	0.0831	4	0.0381328
1515	0.0831	4	0.0381328
1516	0.0831	4	0.0381328
1517	0.0831	4	0.0381328
1518	0.0831	4	0.0381328
1519	0.0831	4	0.0381328
1520	0.0831	4	0.0381328
1521	0.0831	4	0.0381328
1522	0.0831	4	0.0381328
1523	0.0831	4	0.0381328
1524	0.0831	4	0.0381328
1525	0.0831	4	0.0381328
1526	0.0831	4	0.0381328
1527	0.0831	4	0.0381328
1528	0.0831	4	0.0381328
1529	0.0831	4	0.0381328
1530	0.0831	4	0.0381328
1531	0.0831	4	0.0381328
1532	0.0831	4	0.0381328
1533	0.0831	4	0.0381328
1534	0.0831	4	0.0381328
1535	0.0831	4	0.0381328
1536	0.0831	4	0.0381328
1537	0.0831	4	0.0381328
1538	0.0831	4	0.0381328
1539	0.0831	4	0.0381328
1540	0.0831	4	0.0381328
1541	0.0831	4	0.0381328
1542	0.0831	4	0.0381328
1543	0.0831	4	0.0381328
1544	0.0831	4	0.0381328
1545	0.0831	4	0.0381328
1546	0.0831	4	0.0381328
1547	0.0831	4	0.0381328
1548	0.0831	4	0.0381328
1549	0.0831	4	0.0381328
1550	0.0831	4	0.0381328
1551	0.0831	4	0.0381328
1552	0.0831	4	0.0381328
1553	0.0831	4	0.0381328
1554	0.0831	4	0.0381328
1555	0.0831	4	0.0381328
1556	0.0831	4	0.0381328
1557	0.0831	4	0.0381328
1558	0.0831	4	0.0381328
1559	0.0831	4	0.0381328
1560	0.0831	4	0.0381328
1561	0.0831	4	0.0381328
1562	0.0831	4	0.0381328
1563	0.0831	4	0.0381328
1564	0.0831	4	0.0381328
1565	0.0831	4	0.0381328
1566	0.0831	4	0.0381328
1567	0.0831	4	0.0381328
1568	0.0831	4	0.0381328
1569	0.0831	4	0.0381328
1570	0.0831	4	0.0381328
1571	0.0831	4	0.0381328
1572	0.0831	4	0.0381328
1573	0.0831	4	0.0381328
1574	0.0831	4	0.0381328
1575	0.0831	4	0.0381328
1576	0.0831	4	0.0381328
1577	0.0831	4	0.0381328
1578	0.0831	4	0.0381328
1579	0.0831	4	0.0381328
1580	0.0831	4	0.0381328
1581	0.0831	4	0.0381328
1582	0.0831	4	0.0381328
1583	0.0831	4	0.0381328
1584	0.0831	4	0.0381328
1585	0.0831	4	0.0381328
1586	0.0831	4	0.0381328
1587	0.0831	4	0.0381328
1588	0.0831	4	0.0381328
1589	0.0831	4	0.0381328
1590	0.0831	4	0.0381328
1591	0.0831	4	0.0381328
1592	0.0831	4	0.0381328
1593	0.0831	4	0.0381328
1594	0.0831	4	0.0381328
1595	0.0831	4	0.0381328
1596	0.0831	4	0.0381328
1597	0.0831	4	0.0381328
1598	0.0831	4	0.0381328
1599	0.0831	4	0.0381328
1600	0.0831	4	0.0381328
1601	0.0831	4	0.0381328
1602	0.0831	4	0.0381328
1603	0.0831	4	0.0381328
1604	0.0831	4	0.0381328
1605	0.0831	4	0.0381328
1606	0.0831	4	0.0381328
1607	0.0831	4	0.0381328
1608	0.0831	4	0.0381328
1609	0.0831	4	0.0381328
1610	0.0831	4	0.0381328
1611	0.0831	4	0.0381328
1612	0.0831	4	0.0381328
1613	0.0831	4	0.0381328
1614	0.0831	4	0.0381328
1615	0.0831	4	0.0381328
1616	0.0831	4	0.0381328
1617	0.0831	4	0.0381328
1618	0.0831	4	0.0381328
1619	0.0831	4	0.0381328
1620	0.0831	4	0.0381328
1621	0.0831	4	0.0381328
1622	0.0831	4	0.0381328
1623	0.0831	4	0.0381328
1624	0.0831	4	0.0381328
1625	0.0831	4	0.0381328
1626	0.0831	4	0.0381328
1627	0.0831	4	0.0381328
1628	0.0831	4	0.0381328
1629	0.0831	4	0.0381328
1630	0.0831	4	0.0381328
1631	0.0831	4	0.0381328
1632	0.0831	4	0.0381328
1633	0.0831	4	0.0381328
1634	0.0831	4	0.0381328
1635	0.0831	4	0.0381328
1636	0.0831	4	0.0381328
1637	0.0831	4	0.0381328
1638	0.0831	4	0.0381328
1639	0.0831	4	0.0381328
1640	0.0831	4	0.0381328
1641	0.0831	4	0.0381328
1642	0.0831	4	0.0381328
1643	0.0831	4	0.0381328
1644	0.0831	4	0.0381328
1645	0.0831	4	0.0381328
1646	0.0831	4	0.0381328
1647	0.0831	4	0.0381328
1648	0.0831	4	0.0381328
1649	0.0831	4	0.0381328
1650	0.0831	4	0.0381328
1651	0.0831	4	0.0381328
1652	0.0831	4	0.0381328
1653	0.0831	4	0.0381328
1654	0.0831	4	0.0381328
1655	0.0831	4	0.0381328
1656	0.0831	4	0.0381328
1657	0.0831	4	0.0381328
1658	0.0831	4	0.0381328
1659	0.0831	4	0.0381328
1660	0.0831	4	0.0381328
1661	0.0831	4	0.0381328
1662	0.0831	4	0.0381328
1663	0.0831	4	0.0381328
1664	0.0831	4	0.0381328
1665	0.0831	4	0.0381328
1666	0.0831	4	0.0381328
1667	0.0831	4	0.0381328
1668	0.0831	4	0.0381328
1669	0.0831	4	0.0381328
1670	0.0831	4	0.0381328
1671	0.0831	4	0.0381328
1672	0.0831	4	0.0381328
1673	0.0831	4	0.0381328
1674	0.0831	4	0.0381328
1675	0.0831	4	0.0381328
1676	0.0831	4	0.0381328
1677	0.0831	4	0.0381328
1678	0.0831	4	0.0381328
1679	0.0831	4	0.0381328
1680	0.0831	4	0.0381328
1681	0.0831	4	0.0381328
1682	0.0831	4	0.0381328
1683	0.0831	4	0.0381328
1684	0.0831	4	0.0381328
1685	0.0831	4	0.0381328
1686	0.0831	4	0.0381328
1687	0.0831	4	0.0381328
1688	0.0831	4	0.0381328
1689	0.0831	4	0.0381328
1690	0.0831	4	0.0381328
1691	0.0831	4	0.0381328
1692	0.0831	4	0.0381328
1693	0.0831	4	0.0381328
1694	0.0831	4	0.0381328
1695	0.0831	4	0.0381328
1696	0.0831	4	0.0381328
1697	0.0831	4	0.0381328
1698	0.0831	4	0.0381328
1699	0.0831	4	0.0381328
1700	0.0831	4	0.0381328
1701	0.0831	4	0.0381328
1702	0.0831	4	0.0381328
1703	0.0831	4	0.0381328
1704	0.0831	4	0.0381328
1705	0.0831	4	0.0381328
1706	0.0831	4	0.0381328
1707	0.0831	4	0.0381328
1708	0.0831	4	0.0381328
1709	0.0831	4	0.0381328
1710	0.0831	4	0.0381328
1711	0.0831	4	0.0381328
1712	0.0831	4	0.0381328
1713	0.0831	4	0.0381328
1714	0.0831	4	0.0381328
1715	0.0831	4	0.0381328
1716	0.0831	4	0.0381328
1717	0.0831	4	0.0381328
1718	0.0831	4	0.0381328
1719	0.0831	4	0.0381328
1720	0.0831	4	0.0381328
1721	0.0831	4	0.0381328
1722	0.0831	4	0.0381328
1723	0.0831	4	0.0381328
1724	0.0831	4	0.0381328
1725	0.0831	4	0.0381328
1726	0.0831	4	0.0381328
1727	0.0831	4	0.0381328
1728	0.0831	4	0.0381328
1729	0.0831	4	0.0381328
1730	0.0831	4	0.0381328
1731	0.0831	4	0.0381328
1732	0.0831	4	0.0381328
1733	0.0831	4	0.0381328
1734	0.0831	4	0.0381328
1735	0.0831	4	0.0381328
1736	0.0831	4	0.0381328
1737	0.0831	4	0.0381328
1738	0.0831	4	0.0381328
1739	0.0831	4	0.0381328
1740	0.0831	4	0.0381328
1741	0.0831	4	0.0381328
1742	0.0831	4	0.0381328
1743	0.0831	4	0.0381328
1744	0.0831	4	0.0381328
1745	0.0831	4	0.0381328
1746	0.0831	4	0.0381328
1747	0.0831	4	0.0381328
1748	0.0831	4	0.0381328
1749	0.0831	4	0.0381328
1750	0.0831	4	0.0381328
1751	0.0831	4	0.0381328
1752	0.0831	4	0.0381328
1753	0.0831	4	0.0381328
1754	0.0831	4	0.0381328
1755	0.0831	4	0.0381328
1756	0.0831	4	0.0381328
1757	0.0831	4	0.0381328
1758	0.0831	4	0.0381328
1759	0.0831	4	0.0381328
1760	0.0831	4	0.0381328
1761	0.0831	4	0.0381328
1762	0.0831	4	0.0381328
1763	0.0831	4	0.0381328
1764	0.0831	4	0.0381328
1765	0.0831	4	0.0381328
1766	0.0831	4	0.0381328
1767	0.0831	4	0.0381328
1768	0.0831	4	0.0381328
1769	0.0831	4	0.0381328
1770	0.0831	4	0.0381328
1771	0.0831	4	0.0381328
1772	0.0831	4	0.0381328
1773	0.0831	4	0.0381328
1774	0.0831	4	0.0381328
1775	0.0831	4	0.0381328
1776	0.0831	4	0.0381328
1777	0.0831	4	0.0381328
1778	0.0831	4	0.0381328
1779	0.0831	4	0.0381328
1780	0.0831	4	0.0381328
1781	0.0831	4	0.0381328
1782	0.0831	4	0.0381328
1783	0.0831	4	0.0381328
1784	0.0831	4	0.0381328
1785	0.0831	4	0.0381328
1786	0.0831	4	0.0381328
1787	0.0831	4	0.0381328
1788	0.0831	4	0.0381328
1789	0.0831	4	0.0381328
1790	0.0831	4	0.0381328
1791	0.0831	4	0.0381328
1792	0.0831	4	0.0381328
1793	0.0831	4	0.0381328
1794	0.0831	4	0.0381328
1795	0.0831	4	0.0381328
1796	0.0831	4	0.0381328
1797	0.0831	4	0.0381328
1798	0.0831	4	0.0381328
1799	0.0831	4	0.0381328
1800	0.0831	4	0.0381328
1801	0.0831	4	0.0381328
1802	0.0831	4	0.0381328
1803	0.0831	4	0.0381328
1804	0.0831	4	0.0381328
1805	0.0831	4	0.0381328
1806	0.0831	4	0.0381328
1807	0.0831	4	0.0381328
1808	0.0831	4	0.0381328
1809	0.0831	4	0.0381328
1810	0.0831	4	0.0381328
1811	0.0831	4	0.0381328
1812	0.0831	4	0.0381328
1813	0.0831	4	0.0381328
1814	0.0831	4	0.0381328
1815	0.0831	4	0.0381328
1816	0.0831	4	0.0381328
1817	0.0831	4	0.0381328
1818	0.0831	4	0.0381328
1819	0.0831	4	0.0381328
1820	0.0831	4	0.0381328
1821	0.0831	4	0.0381328
1822	0.0831	4	0.0381328
1823	0.0831	4	0.0381328
1824	0.0831	4	0.0381328
1825	0.0831	4	0.0381328
1826	0.0831	4	0.0381328
1827	0.0831	4	0.0381328
1828	0.0831	4	0.0381328
1829	0.0831	4	0.0381328
1830	0.0831	4	0.0381328
1831	0.0831	4	0.0381328
1832	0.0831	4	0.0381328
1833	0.0831	4	0.0381328
1834	0.0831	4	0.0381328
1835	0.0831	4	0.0381328
1836	0.0831	4	0.0381328
1837	0.0831	4	0.0381328
1838	0.0831	4	0.0381328
1839	0.0831	4	0.0381328
1840	0.0831	4	0.0381328
1841	0.0831	4	0.0381328
1842	0.0831	4	0.0381328
1843	0.0831	4	0.0381328
1844	0.0831	4	0.0381328
1845	0.0831	4	0.0381328
1846	0.0831	4	0.0381328
1847	0.0831	4	0.0381328
1848	0.0831	4	0.0381328
1849	0.0831	4	0.0381328
1850	0.0831	4	0.0381328
1851	0.0831	4	0.0381328
1852	0.0831	4	0.0381328
1853	0.0831	4	0.0381328
1854	0.0831	4	0.0381328
1855	0.0831	4	0.0381328
1856	0.0831	4	0.0381328
1857	0.0831	4	0.0381328
1858	0.0831	4	0.0381328
1859	0.0831	4	0.0381328
1860	0.0831	4	0.0381328
1861	0.0831	4	0.0381328
1862	0.0831	4	0.0381328
1863	0.0831	4	0.0381328
1864	0.0831	4	0.0381328
1865	0.0831	4	0.0381328
1866	0.0831	4	0.0381328
1867	0.0831	4	0.0381328
1868	0.0831	4	0.0381328
1869	0.0831	4	0.0381328
1870	0.0831	4	0.0381328
1871	0.0831	4	0.0381328
1872	0.0831	4	0.0381328
1873	0.0831	4	0.0381328
1874	0.0831	4	0.0381328
1875	0.0831	4	0.0381328
1876	0.0831	4	0.0381328
1877	0.0831	4	0.0381328
1878	0.0831	4	0.0381328
1879	0.0831	4	0.0381328
1880	0.0831	4	0.0381328
1881	0.0831	4	0.0381328
1882	0.0831	4	0.0381328
1883	0.0831	4	0.0381328
1884	0.0831	4	0.0381328
1885	0.0831	4	0.0381328
1886	0.0831	4	0.0381328
1887	0.0831	4	0.0381328
1888	0.0831	4	0.0381328
1889	0.0831	4	0.0381328
1890	0.0831	4	0.0381328
1891	0.0831	4	0.0381328
1892	0.0831	4	0.0381328
1893	0.0831	4	0.0381328
1894	0.0831	4	0.0381328
1895	0.0831	4	0.0381328
1896	0.0831	4	0.0381328
1897	0.0831	4	0.0381328
1898	0.0831	4	0.0381328
1899	0.0831	4	0.0381328
1900	0.0831	4	0.0381328
1901	0.0831	4	0.0381328
1902	0.0831	4	0.0381328
1903	0.0831	4	0.0381328
1904	0.0831	4	0.0381328
1905	0.0831	4	0.0381328
1906	0.0831	4	0.0381328
1907	0.0831	4	0.0381328
1908	0.0831	4	0.0381328
1909	0.0831	4	0.0381328
1910	0.0831	4	0.0381328
1911	0.0831	4	0.0381328
1912	0.0831	4	0.0381328
1913	0.0831	4	0.0381328
1914	0.0831	4	0.0381328
1915	0.0831	4	0.0381328
1916	0.0831	4	0.0381328
1917	0.0831	4	0.0381328
1918	0.0831	4	0.0381328
1919	0.0831	4	0.0381328
1920	0.0831	4	0.0381328
1921	0.0831	4	0.0381328
1922	0.0831	4	0.0381328
1923	0.0831	4	0.0381328
1924	0.0831	4	0.0381328
1925	0.0831	4	0.0381328
1926	0.0831	4	0.0381328
1927	0.0831	4	0.0381328
1928	0.0831	4	0.0381328
1929	0.0831	4	0.0381328
1930	0.0831	4	0.0381328
1931	0.0831	4	0.0381328
1932	0.0831	4	0.0381328
1933	0.0831	4	0.0381328
1934	0.0831	4	0.0381328
1935	0.0831	4	0.0381328
1936	0.0831	4	0.0381328
1937	0.0831	4	0.0381328
1938	0.0831	4	0.0381328
1939	0.0831	4	0.0381328
1940	0.0831	4	0.0381328
1941	0.0831	4	0.0381328
1942	0.0831	4	0.0381328
1943	0.0831	4	0.0381328
1944	0.0831	4	0.0381328
1945	0.0831	4	0.0381328
1946	0.0831	4	0.0381328
1947	0.0831	4	0.0381328
1948	0.0831	4	0.0381328
1949	0.0831	4	0.0381328
1950	0.0831	4	0.0381328
1951	0.0831	4	0.0381328
1952	0.0831	4	0.0381328
1953	0.0831	4	0.0381328
1954	0.0831	4	0.0381328
1955	0.0831	4	0.0381328
1956	0.0831	4	0.0381328
1957	0.0831	4	0.0381328
1958	0.0831	4	0.0381328
1959	0.0831	4	0.0381328
1960	0.0831	4	0.0381328
1961	0.0831	4	0.0381328
1962	0.0831	4	0.0381328
1963	0.0831	4	0.0381328
1964	0.0831	4	0.0381328
1965	0.0831	4	0.0381328
1966	0.0831	4	0.0381328
1967	0.0831	4	0.0381328
1968	0.0831	4	0.0381328
1969	0.0831	4	0.0381328
1970	0.0831	4	0.0381328
1971	0.0831	4	0.0381328
1972	0.0831	4	0.0381328
1973	0.0831	4	0.0381328
1974	0.0831	4	0.0381328
1975	0.0831	4	0.0381328
1976	0.0831	4	0.0381328
1977	0.0831	4	0.0381328
1978	0.0831	4	0.0381328
1979	0.0831	4	0.0381328
1980	0.0831	4	0.0381328
1981	0.0831	4	0.0381328
1982	0.0831	4	0.0381328
1983	0.0831	4	0.0381328
1984	0.0831	4	0.0381328
1985	0.0831	4	0.0381328
1986	0.0831	4	0.0381328
1987	0.0831	4	0.0381328
1988	0.0831	4	0.0381328
1989	0.0831	4	0.0381328
1990	0.0831	4	0.0381328
1991	0.0831	4	0.0381328
1992	0.0831	4	0.0381328
1993	0.0831	4	0.0381328
1994	0.0831	4	0.0381328
1995	0.0831	4	0.0381328
1996	0.0831	4	0.0381328
1997	0.0831	4	0.0381328
1998	0.0831	4	0.0381328
1999	0.0831	4	0.0381328
2000	0.0831	4	0.0381328
[truncated: 3,001 more rows]
