# Supplementary material for: Aspiration-driven co-evolution of cooperation with individual behavioral diversity
Source: PLoS One. 2023 Sep 15;18(9):e0291134. doi: 10.1371/journal.pone.0291134 (PMC10503719; doi:10.1371/journal.pone.0291134)
Supplement: S1 Data — (ZIP) [file pone.0291134.s001.zip › M1/v2-L=200/data/aspiration_time,b=1.59_frequency.txt]

1	0.5	0.5	0
2	0.668668	0.687772	0.473369
3	0.748282	0.817471	0.536898
4	0.77019	0.911994	0.582751
5	0.75714	0.987864	0.603628
6	0.723039	1.04566	0.606959
7	0.680752	1.10251	0.591381
8	0.635634	1.16283	0.56544
9	0.591289	1.23234	0.533684
10	0.548287	1.29631	0.499863
11	0.508022	1.38408	0.46513
12	0.470109	1.46812	0.429824
13	0.435516	1.55707	0.397631
14	0.403925	1.6399	0.367208
15	0.374828	1.7524	0.338925
16	0.348585	1.80219	0.312459
17	0.324634	1.91488	0.287905
18	0.302854	2.01857	0.266274
19	0.283116	2.06086	0.246049
20	0.264896	2.12273	0.227948
21	0.248636	2.21943	0.211131
22	0.233864	2.32045	0.195995
23	0.220365	2.42591	0.182337
24	0.208006	2.52115	0.169916
25	0.19679	2.63	0.158545
26	0.186443	2.73407	0.148106
27	0.177086	2.79081	0.13836
28	0.168534	2.88747	0.129579
29	0.160806	2.94291	0.121589
30	0.153793	3.00432	0.114125
31	0.147539	3.06706	0.107511
32	0.141836	3.14583	0.101113
33	0.136625	3.1874	0.0956589
34	0.131915	3.25347	0.0905598
35	0.127605	3.31698	0.0860063
36	0.123608	3.42811	0.082457
37	0.119878	3.56325	0.0786728
38	0.116519	3.55423	0.0750299
39	0.113472	3.5938	0.0720029
40	0.110766	3.57334	0.0689766
41	0.108292	3.58861	0.0662882
42	0.106036	3.63282	0.0637422
43	0.10403	3.66678	0.0615786
44	0.102163	3.72232	0.0595839
45	0.10047	3.74805	0.0577551
46	0.0989349	3.80071	0.056248
47	0.0975308	3.80414	0.0546934
48	0.0962484	3.83375	0.0532452
49	0.0950709	3.87146	0.0520066
50	0.0940128	3.86824	0.0507801
51	0.0930242	3.89533	0.0499561
52	0.0921599	3.90451	0.0488805
53	0.0913578	3.91672	0.0480284
54	0.0906133	3.91381	0.0472107
55	0.0899791	3.91995	0.0464997
56	0.0894144	3.92355	0.0457896
57	0.0888416	3.94292	0.0451871
58	0.0883684	3.94717	0.0446603
59	0.087942	3.95197	0.0441748
60	0.087544	3.95598	0.0437267
61	0.0871896	3.96679	0.0433451
62	0.0868783	3.97031	0.0429905
63	0.0865929	3.97315	0.0426698
64	0.0863227	3.97612	0.042363
65	0.0860762	3.97854	0.0420864
66	0.0858505	3.98044	0.0418367
67	0.0856455	3.9823	0.0416083
68	0.0854618	3.98378	0.0414058
69	0.0852977	3.98524	0.0412234
70	0.0851537	3.98661	0.0410623
71	0.085014	3.98771	0.0409085
72	0.0848903	3.98904	0.0407684
73	0.0847836	3.99	0.0406496
74	0.0846828	3.99101	0.0405362
75	0.0845944	3.9918	0.0404378
76	0.0845136	3.9926	0.0403473
77	0.0844422	3.99333	0.0402667
78	0.0843793	3.99408	0.0401946
79	0.0843202	3.99462	0.0401288
80	0.0842658	3.99512	0.040068
81	0.0842183	3.99556	0.040015
82	0.0841735	3.996	0.0399648
83	0.084135	3.99646	0.0399207
84	0.0840973	3.99678	0.039879
85	0.084065	3.99711	0.0398425
86	0.0840348	3.99741	0.0398086
87	0.0840071	3.99765	0.0397779
88	0.0839831	3.99788	0.039751
89	0.0839608	3.99809	0.0397261
90	0.0839404	3.99826	0.0397034
91	0.0839225	3.99844	0.0396834
92	0.0839064	3.99859	0.0396654
93	0.0838918	3.99873	0.0396491
94	0.0838784	3.99887	0.039634
95	0.0838659	3.99897	0.0396202
96	0.0838549	3.99906	0.039608
97	0.0838449	3.99915	0.0395969
98	0.0838359	3.99924	0.0395868
99	0.0838276	3.99931	0.0395776
100	0.08382	3.99938	0.0395691
101	0.0838131	3.99943	0.0395615
102	0.083807	3.99949	0.0395548
103	0.0838015	3.99953	0.0395487
104	0.0837967	3.99958	0.0395433
105	0.0837922	3.99961	0.0395383
106	0.0837881	3.99965	0.0395338
107	0.0837847	3.99969	0.0395299
108	0.0837815	3.99972	0.0395263
109	0.0837785	3.99975	0.039523
110	0.0837758	3.99977	0.03952
111	0.0837733	3.99979	0.0395172
112	0.0837711	3.99981	0.0395147
113	0.083769	3.99983	0.0395125
114	0.0837672	3.99985	0.0395104
115	0.0837656	3.99986	0.0395086
116	0.0837641	3.99988	0.039507
117	0.0837628	3.99989	0.0395055
118	0.0837616	3.9999	0.0395042
119	0.0837605	3.99991	0.0395029
120	0.0837595	3.99992	0.0395018
121	0.0837586	3.99993	0.0395008
122	0.0837578	3.99993	0.0394999
123	0.083757	3.99994	0.0394991
124	0.0837563	3.99994	0.0394983
125	0.0837557	3.99995	0.0394977
126	0.0837552	3.99995	0.0394971
127	0.0837547	3.99996	0.0394965
128	0.0837542	3.99996	0.039496
129	0.0837538	3.99997	0.0394956
130	0.0837535	3.99997	0.0394952
131	0.0837531	3.99997	0.0394948
132	0.0837528	3.99998	0.0394945
133	0.0837526	3.99998	0.0394942
134	0.0837523	3.99998	0.0394939
135	0.0837521	3.99998	0.0394937
136	0.0837519	3.99998	0.0394934
137	0.0837517	3.99998	0.0394932
138	0.0837516	3.99999	0.0394931
139	0.0837514	3.99999	0.0394929
140	0.0837513	3.99999	0.0394927
141	0.0837512	3.99999	0.0394926
142	0.083751	3.99999	0.0394925
143	0.083751	3.99999	0.0394924
144	0.0837509	3.99999	0.0394923
145	0.0837508	3.99999	0.0394922
146	0.0837507	3.99999	0.0394921
147	0.0837506	3.99999	0.039492
148	0.0837506	4	0.039492
149	0.0837505	4	0.0394919
150	0.0837505	4	0.0394918
151	0.0837504	4	0.0394918
152	0.0837504	4	0.0394917
153	0.0837504	4	0.0394917
154	0.0837503	4	0.0394917
155	0.0837503	4	0.0394916
156	0.0837503	4	0.0394916
157	0.0837502	4	0.0394916
158	0.0837502	4	0.0394916
159	0.0837502	4	0.0394915
160	0.0837502	4	0.0394915
161	0.0837502	4	0.0394915
162	0.0837501	4	0.0394915
163	0.0837501	4	0.0394915
164	0.0837501	4	0.0394914
165	0.0837501	4	0.0394914
166	0.0837501	4	0.0394914
167	0.0837501	4	0.0394914
168	0.0837501	4	0.0394914
169	0.0837501	4	0.0394914
170	0.0837501	4	0.0394914
171	0.0837501	4	0.0394914
172	0.0837501	4	0.0394914
173	0.08375	4	0.0394914
174	0.08375	4	0.0394914
175	0.08375	4	0.0394914
176	0.08375	4	0.0394914
177	0.08375	4	0.0394914
178	0.08375	4	0.0394913
179	0.08375	4	0.0394913
180	0.08375	4	0.0394913
181	0.08375	4	0.0394913
182	0.08375	4	0.0394913
183	0.08375	4	0.0394913
184	0.08375	4	0.0394913
185	0.08375	4	0.0394913
186	0.08375	4	0.0394913
187	0.08375	4	0.0394913
188	0.08375	4	0.0394913
189	0.08375	4	0.0394913
190	0.08375	4	0.0394913
191	0.08375	4	0.0394913
192	0.08375	4	0.0394913
193	0.08375	4	0.0394913
194	0.08375	4	0.0394913
195	0.08375	4	0.0394913
196	0.08375	4	0.0394913
197	0.08375	4	0.0394913
198	0.08375	4	0.0394913
199	0.08375	4	0.0394913
200	0.08375	4	0.0394913
201	0.08375	4	0.0394913
202	0.08375	4	0.0394913
203	0.08375	4	0.0394913
204	0.08375	4	0.0394913
205	0.08375	4	0.0394913
206	0.08375	4	0.0394913
207	0.08375	4	0.0394913
208	0.08375	4	0.0394913
209	0.08375	4	0.0394913
210	0.08375	4	0.0394913
211	0.08375	4	0.0394913
212	0.08375	4	0.0394913
213	0.08375	4	0.0394913
214	0.08375	4	0.0394913
215	0.08375	4	0.0394913
216	0.08375	4	0.0394913
217	0.08375	4	0.0394913
218	0.08375	4	0.0394913
219	0.08375	4	0.0394913
220	0.08375	4	0.0394913
221	0.08375	4	0.0394913
222	0.08375	4	0.0394913
223	0.08375	4	0.0394913
224	0.08375	4	0.0394913
225	0.08375	4	0.0394913
226	0.08375	4	0.0394913
227	0.08375	4	0.0394913
228	0.08375	4	0.0394913
229	0.08375	4	0.0394913
230	0.08375	4	0.0394913
231	0.08375	4	0.0394913
232	0.08375	4	0.0394913
233	0.08375	4	0.0394913
234	0.08375	4	0.0394913
235	0.08375	4	0.0394913
236	0.08375	4	0.0394913
237	0.08375	4	0.0394913
238	0.08375	4	0.0394913
239	0.08375	4	0.0394913
240	0.08375	4	0.0394913
241	0.08375	4	0.0394913
242	0.08375	4	0.0394913
243	0.08375	4	0.0394913
244	0.08375	4	0.0394913
245	0.08375	4	0.0394913
246	0.08375	4	0.0394913
247	0.08375	4	0.0394913
248	0.08375	4	0.0394913
249	0.08375	4	0.0394913
250	0.08375	4	0.0394913
251	0.08375	4	0.0394913
252	0.08375	4	0.0394913
253	0.08375	4	0.0394913
254	0.08375	4	0.0394913
255	0.08375	4	0.0394913
256	0.08375	4	0.0394913
257	0.08375	4	0.0394913
258	0.08375	4	0.0394913
259	0.08375	4	0.0394913
260	0.08375	4	0.0394913
261	0.08375	4	0.0394913
262	0.08375	4	0.0394913
263	0.08375	4	0.0394913
264	0.08375	4	0.0394913
265	0.08375	4	0.0394913
266	0.08375	4	0.0394913
267	0.08375	4	0.0394913
268	0.08375	4	0.0394913
269	0.08375	4	0.0394913
270	0.08375	4	0.0394913
271	0.08375	4	0.0394913
272	0.08375	4	0.0394913
273	0.08375	4	0.0394913
274	0.08375	4	0.0394913
275	0.08375	4	0.0394913
276	0.08375	4	0.0394913
277	0.08375	4	0.0394913
278	0.08375	4	0.0394913
279	0.08375	4	0.0394913
280	0.08375	4	0.0394913
281	0.08375	4	0.0394913
282	0.08375	4	0.0394913
283	0.08375	4	0.0394913
284	0.08375	4	0.0394913
285	0.08375	4	0.0394913
286	0.08375	4	0.0394913
287	0.08375	4	0.0394913
288	0.08375	4	0.0394913
289	0.08375	4	0.0394913
290	0.08375	4	0.0394913
291	0.08375	4	0.0394913
292	0.08375	4	0.0394913
293	0.08375	4	0.0394913
294	0.08375	4	0.0394913
295	0.08375	4	0.0394913
296	0.08375	4	0.0394913
297	0.08375	4	0.0394913
298	0.08375	4	0.0394913
299	0.08375	4	0.0394913
300	0.08375	4	0.0394913
301	0.08375	4	0.0394913
302	0.08375	4	0.0394913
303	0.08375	4	0.0394913
304	0.08375	4	0.0394913
305	0.08375	4	0.0394913
306	0.08375	4	0.0394913
307	0.08375	4	0.0394913
308	0.08375	4	0.0394913
309	0.08375	4	0.0394913
310	0.08375	4	0.0394913
311	0.08375	4	0.0394913
312	0.08375	4	0.0394913
313	0.08375	4	0.0394913
314	0.08375	4	0.0394913
315	0.08375	4	0.0394913
316	0.08375	4	0.0394913
317	0.08375	4	0.0394913
318	0.08375	4	0.0394913
319	0.08375	4	0.0394913
320	0.08375	4	0.0394913
321	0.08375	4	0.0394913
322	0.08375	4	0.0394913
323	0.08375	4	0.0394913
324	0.08375	4	0.0394913
325	0.08375	4	0.0394913
326	0.08375	4	0.0394913
327	0.08375	4	0.0394913
328	0.08375	4	0.0394913
329	0.08375	4	0.0394913
330	0.08375	4	0.0394913
331	0.08375	4	0.0394913
332	0.08375	4	0.0394913
333	0.08375	4	0.0394913
334	0.08375	4	0.0394913
335	0.08375	4	0.0394913
336	0.08375	4	0.0394913
337	0.08375	4	0.0394913
338	0.08375	4	0.0394913
339	0.08375	4	0.0394913
340	0.08375	4	0.0394913
341	0.08375	4	0.0394913
342	0.08375	4	0.0394913
343	0.08375	4	0.0394913
344	0.08375	4	0.0394913
345	0.08375	4	0.0394913
346	0.08375	4	0.0394913
347	0.08375	4	0.0394913
348	0.08375	4	0.0394913
349	0.08375	4	0.0394913
350	0.08375	4	0.0394913
351	0.08375	4	0.0394913
352	0.08375	4	0.0394913
353	0.08375	4	0.0394913
354	0.08375	4	0.0394913
355	0.08375	4	0.0394913
356	0.08375	4	0.0394913
357	0.08375	4	0.0394913
358	0.08375	4	0.0394913
359	0.08375	4	0.0394913
360	0.08375	4	0.0394913
361	0.08375	4	0.0394913
362	0.08375	4	0.0394913
363	0.08375	4	0.0394913
364	0.08375	4	0.0394913
365	0.08375	4	0.0394913
366	0.08375	4	0.0394913
367	0.08375	4	0.0394913
368	0.08375	4	0.0394913
369	0.08375	4	0.0394913
370	0.08375	4	0.0394913
371	0.08375	4	0.0394913
372	0.08375	4	0.0394913
373	0.08375	4	0.0394913
374	0.08375	4	0.0394913
375	0.08375	4	0.0394913
376	0.08375	4	0.0394913
377	0.08375	4	0.0394913
378	0.08375	4	0.0394913
379	0.08375	4	0.0394913
380	0.08375	4	0.0394913
381	0.08375	4	0.0394913
382	0.08375	4	0.0394913
383	0.08375	4	0.0394913
384	0.08375	4	0.0394913
385	0.08375	4	0.0394913
386	0.08375	4	0.0394913
387	0.08375	4	0.0394913
388	0.08375	4	0.0394913
389	0.08375	4	0.0394913
390	0.08375	4	0.0394913
391	0.08375	4	0.0394913
392	0.08375	4	0.0394913
393	0.08375	4	0.0394913
394	0.08375	4	0.0394913
395	0.08375	4	0.0394913
396	0.08375	4	0.0394913
397	0.08375	4	0.0394913
398	0.08375	4	0.0394913
399	0.08375	4	0.0394913
400	0.08375	4	0.0394913
401	0.08375	4	0.0394913
402	0.08375	4	0.0394913
403	0.08375	4	0.0394913
404	0.08375	4	0.0394913
405	0.08375	4	0.0394913
406	0.08375	4	0.0394913
407	0.08375	4	0.0394913
408	0.08375	4	0.0394913
409	0.08375	4	0.0394913
410	0.08375	4	0.0394913
411	0.08375	4	0.0394913
412	0.08375	4	0.0394913
413	0.08375	4	0.0394913
414	0.08375	4	0.0394913
415	0.08375	4	0.0394913
416	0.08375	4	0.0394913
417	0.08375	4	0.0394913
418	0.08375	4	0.0394913
419	0.08375	4	0.0394913
420	0.08375	4	0.0394913
421	0.08375	4	0.0394913
422	0.08375	4	0.0394913
423	0.08375	4	0.0394913
424	0.08375	4	0.0394913
425	0.08375	4	0.0394913
426	0.08375	4	0.0394913
427	0.08375	4	0.0394913
428	0.08375	4	0.0394913
429	0.08375	4	0.0394913
430	0.08375	4	0.0394913
431	0.08375	4	0.0394913
432	0.08375	4	0.0394913
433	0.08375	4	0.0394913
434	0.08375	4	0.0394913
435	0.08375	4	0.0394913
436	0.08375	4	0.0394913
437	0.08375	4	0.0394913
438	0.08375	4	0.0394913
439	0.08375	4	0.0394913
440	0.08375	4	0.0394913
441	0.08375	4	0.0394913
442	0.08375	4	0.0394913
443	0.08375	4	0.0394913
444	0.08375	4	0.0394913
445	0.08375	4	0.0394913
446	0.08375	4	0.0394913
447	0.08375	4	0.0394913
448	0.08375	4	0.0394913
449	0.08375	4	0.0394913
450	0.08375	4	0.0394913
451	0.08375	4	0.0394913
452	0.08375	4	0.0394913
453	0.08375	4	0.0394913
454	0.08375	4	0.0394913
455	0.08375	4	0.0394913
456	0.08375	4	0.0394913
457	0.08375	4	0.0394913
458	0.08375	4	0.0394913
459	0.08375	4	0.0394913
460	0.08375	4	0.0394913
461	0.08375	4	0.0394913
462	0.08375	4	0.0394913
463	0.08375	4	0.0394913
464	0.08375	4	0.0394913
465	0.08375	4	0.0394913
466	0.08375	4	0.0394913
467	0.08375	4	0.0394913
468	0.08375	4	0.0394913
469	0.08375	4	0.0394913
470	0.08375	4	0.0394913
471	0.08375	4	0.0394913
472	0.08375	4	0.0394913
473	0.08375	4	0.0394913
474	0.08375	4	0.0394913
475	0.08375	4	0.0394913
476	0.08375	4	0.0394913
477	0.08375	4	0.0394913
478	0.08375	4	0.0394913
479	0.08375	4	0.0394913
480	0.08375	4	0.0394913
481	0.08375	4	0.0394913
482	0.08375	4	0.0394913
483	0.08375	4	0.0394913
484	0.08375	4	0.0394913
485	0.08375	4	0.0394913
486	0.08375	4	0.0394913
487	0.08375	4	0.0394913
488	0.08375	4	0.0394913
489	0.08375	4	0.0394913
490	0.08375	4	0.0394913
491	0.08375	4	0.0394913
492	0.08375	4	0.0394913
493	0.08375	4	0.0394913
494	0.08375	4	0.0394913
495	0.08375	4	0.0394913
496	0.08375	4	0.0394913
497	0.08375	4	0.0394913
498	0.08375	4	0.0394913
499	0.08375	4	0.0394913
500	0.08375	4	0.0394913
501	0.08375	4	0.0394913
502	0.08375	4	0.0394913
503	0.08375	4	0.0394913
504	0.08375	4	0.0394913
505	0.08375	4	0.0394913
506	0.08375	4	0.0394913
507	0.08375	4	0.0394913
508	0.08375	4	0.0394913
509	0.08375	4	0.0394913
510	0.08375	4	0.0394913
511	0.08375	4	0.0394913
512	0.08375	4	0.0394913
513	0.08375	4	0.0394913
514	0.08375	4	0.0394913
515	0.08375	4	0.0394913
516	0.08375	4	0.0394913
517	0.08375	4	0.0394913
518	0.08375	4	0.0394913
519	0.08375	4	0.0394913
520	0.08375	4	0.0394913
521	0.08375	4	0.0394913
522	0.08375	4	0.0394913
523	0.08375	4	0.0394913
524	0.08375	4	0.0394913
525	0.08375	4	0.0394913
526	0.08375	4	0.0394913
527	0.08375	4	0.0394913
528	0.08375	4	0.0394913
529	0.08375	4	0.0394913
530	0.08375	4	0.0394913
531	0.08375	4	0.0394913
532	0.08375	4	0.0394913
533	0.08375	4	0.0394913
534	0.08375	4	0.0394913
535	0.08375	4	0.0394913
536	0.08375	4	0.0394913
537	0.08375	4	0.0394913
538	0.08375	4	0.0394913
539	0.08375	4	0.0394913
540	0.08375	4	0.0394913
541	0.08375	4	0.0394913
542	0.08375	4	0.0394913
543	0.08375	4	0.0394913
544	0.08375	4	0.0394913
545	0.08375	4	0.0394913
546	0.08375	4	0.0394913
547	0.08375	4	0.0394913
548	0.08375	4	0.0394913
549	0.08375	4	0.0394913
550	0.08375	4	0.0394913
551	0.08375	4	0.0394913
552	0.08375	4	0.0394913
553	0.08375	4	0.0394913
554	0.08375	4	0.0394913
555	0.08375	4	0.0394913
556	0.08375	4	0.0394913
557	0.08375	4	0.0394913
558	0.08375	4	0.0394913
559	0.08375	4	0.0394913
560	0.08375	4	0.0394913
561	0.08375	4	0.0394913
562	0.08375	4	0.0394913
563	0.08375	4	0.0394913
564	0.08375	4	0.0394913
565	0.08375	4	0.0394913
566	0.08375	4	0.0394913
567	0.08375	4	0.0394913
568	0.08375	4	0.0394913
569	0.08375	4	0.0394913
570	0.08375	4	0.0394913
571	0.08375	4	0.0394913
572	0.08375	4	0.0394913
573	0.08375	4	0.0394913
574	0.08375	4	0.0394913
575	0.08375	4	0.0394913
576	0.08375	4	0.0394913
577	0.08375	4	0.0394913
578	0.08375	4	0.0394913
579	0.08375	4	0.0394913
580	0.08375	4	0.0394913
581	0.08375	4	0.0394913
582	0.08375	4	0.0394913
583	0.08375	4	0.0394913
584	0.08375	4	0.0394913
585	0.08375	4	0.0394913
586	0.08375	4	0.0394913
587	0.08375	4	0.0394913
588	0.08375	4	0.0394913
589	0.08375	4	0.0394913
590	0.08375	4	0.0394913
591	0.08375	4	0.0394913
592	0.08375	4	0.0394913
593	0.08375	4	0.0394913
594	0.08375	4	0.0394913
595	0.08375	4	0.0394913
596	0.08375	4	0.0394913
597	0.08375	4	0.0394913
598	0.08375	4	0.0394913
599	0.08375	4	0.0394913
600	0.08375	4	0.0394913
601	0.08375	4	0.0394913
602	0.08375	4	0.0394913
603	0.08375	4	0.0394913
604	0.08375	4	0.0394913
605	0.08375	4	0.0394913
606	0.08375	4	0.0394913
607	0.08375	4	0.0394913
608	0.08375	4	0.0394913
609	0.08375	4	0.0394913
610	0.08375	4	0.0394913
611	0.08375	4	0.0394913
612	0.08375	4	0.0394913
613	0.08375	4	0.0394913
614	0.08375	4	0.0394913
615	0.08375	4	0.0394913
616	0.08375	4	0.0394913
617	0.08375	4	0.0394913
618	0.08375	4	0.0394913
619	0.08375	4	0.0394913
620	0.08375	4	0.0394913
621	0.08375	4	0.0394913
622	0.08375	4	0.0394913
623	0.08375	4	0.0394913
624	0.08375	4	0.0394913
625	0.08375	4	0.0394913
626	0.08375	4	0.0394913
627	0.08375	4	0.0394913
628	0.08375	4	0.0394913
629	0.08375	4	0.0394913
630	0.08375	4	0.0394913
631	0.08375	4	0.0394913
632	0.08375	4	0.0394913
633	0.08375	4	0.0394913
634	0.08375	4	0.0394913
635	0.08375	4	0.0394913
636	0.08375	4	0.0394913
637	0.08375	4	0.0394913
638	0.08375	4	0.0394913
639	0.08375	4	0.0394913
640	0.08375	4	0.0394913
641	0.08375	4	0.0394913
642	0.08375	4	0.0394913
643	0.08375	4	0.0394913
644	0.08375	4	0.0394913
645	0.08375	4	0.0394913
646	0.08375	4	0.0394913
647	0.08375	4	0.0394913
648	0.08375	4	0.0394913
649	0.08375	4	0.0394913
650	0.08375	4	0.0394913
651	0.08375	4	0.0394913
652	0.08375	4	0.0394913
653	0.08375	4	0.0394913
654	0.08375	4	0.0394913
655	0.08375	4	0.0394913
656	0.08375	4	0.0394913
657	0.08375	4	0.0394913
658	0.08375	4	0.0394913
659	0.08375	4	0.0394913
660	0.08375	4	0.0394913
661	0.08375	4	0.0394913
662	0.08375	4	0.0394913
663	0.08375	4	0.0394913
664	0.08375	4	0.0394913
665	0.08375	4	0.0394913
666	0.08375	4	0.0394913
667	0.08375	4	0.0394913
668	0.08375	4	0.0394913
669	0.08375	4	0.0394913
670	0.08375	4	0.0394913
671	0.08375	4	0.0394913
672	0.08375	4	0.0394913
673	0.08375	4	0.0394913
674	0.08375	4	0.0394913
675	0.08375	4	0.0394913
676	0.08375	4	0.0394913
677	0.08375	4	0.0394913
678	0.08375	4	0.0394913
679	0.08375	4	0.0394913
680	0.08375	4	0.0394913
681	0.08375	4	0.0394913
682	0.08375	4	0.0394913
683	0.08375	4	0.0394913
684	0.08375	4	0.0394913
685	0.08375	4	0.0394913
686	0.08375	4	0.0394913
687	0.08375	4	0.0394913
688	0.08375	4	0.0394913
689	0.08375	4	0.0394913
690	0.08375	4	0.0394913
691	0.08375	4	0.0394913
692	0.08375	4	0.0394913
693	0.08375	4	0.0394913
694	0.08375	4	0.0394913
695	0.08375	4	0.0394913
696	0.08375	4	0.0394913
697	0.08375	4	0.0394913
698	0.08375	4	0.0394913
699	0.08375	4	0.0394913
700	0.08375	4	0.0394913
701	0.08375	4	0.0394913
702	0.08375	4	0.0394913
703	0.08375	4	0.0394913
704	0.08375	4	0.0394913
705	0.08375	4	0.0394913
706	0.08375	4	0.0394913
707	0.08375	4	0.0394913
708	0.08375	4	0.0394913
709	0.08375	4	0.0394913
710	0.08375	4	0.0394913
711	0.08375	4	0.0394913
712	0.08375	4	0.0394913
713	0.08375	4	0.0394913
714	0.08375	4	0.0394913
715	0.08375	4	0.0394913
716	0.08375	4	0.0394913
717	0.08375	4	0.0394913
718	0.08375	4	0.0394913
719	0.08375	4	0.0394913
720	0.08375	4	0.0394913
721	0.08375	4	0.0394913
722	0.08375	4	0.0394913
723	0.08375	4	0.0394913
724	0.08375	4	0.0394913
725	0.08375	4	0.0394913
726	0.08375	4	0.0394913
727	0.08375	4	0.0394913
728	0.08375	4	0.0394913
729	0.08375	4	0.0394913
730	0.08375	4	0.0394913
731	0.08375	4	0.0394913
732	0.08375	4	0.0394913
733	0.08375	4	0.0394913
734	0.08375	4	0.0394913
735	0.08375	4	0.0394913
736	0.08375	4	0.0394913
737	0.08375	4	0.0394913
738	0.08375	4	0.0394913
739	0.08375	4	0.0394913
740	0.08375	4	0.0394913
741	0.08375	4	0.0394913
742	0.08375	4	0.0394913
743	0.08375	4	0.0394913
744	0.08375	4	0.0394913
745	0.08375	4	0.0394913
746	0.08375	4	0.0394913
747	0.08375	4	0.0394913
748	0.08375	4	0.0394913
749	0.08375	4	0.0394913
750	0.08375	4	0.0394913
751	0.08375	4	0.0394913
752	0.08375	4	0.0394913
753	0.08375	4	0.0394913
754	0.08375	4	0.0394913
755	0.08375	4	0.0394913
756	0.08375	4	0.0394913
757	0.08375	4	0.0394913
758	0.08375	4	0.0394913
759	0.08375	4	0.0394913
760	0.08375	4	0.0394913
761	0.08375	4	0.0394913
762	0.08375	4	0.0394913
763	0.08375	4	0.0394913
764	0.08375	4	0.0394913
765	0.08375	4	0.0394913
766	0.08375	4	0.0394913
767	0.08375	4	0.0394913
768	0.08375	4	0.0394913
769	0.08375	4	0.0394913
770	0.08375	4	0.0394913
771	0.08375	4	0.0394913
772	0.08375	4	0.0394913
773	0.08375	4	0.0394913
774	0.08375	4	0.0394913
775	0.08375	4	0.0394913
776	0.08375	4	0.0394913
777	0.08375	4	0.0394913
778	0.08375	4	0.0394913
779	0.08375	4	0.0394913
780	0.08375	4	0.0394913
781	0.08375	4	0.0394913
782	0.08375	4	0.0394913
783	0.08375	4	0.0394913
784	0.08375	4	0.0394913
785	0.08375	4	0.0394913
786	0.08375	4	0.0394913
787	0.08375	4	0.0394913
788	0.08375	4	0.0394913
789	0.08375	4	0.0394913
790	0.08375	4	0.0394913
791	0.08375	4	0.0394913
792	0.08375	4	0.0394913
793	0.08375	4	0.0394913
794	0.08375	4	0.0394913
795	0.08375	4	0.0394913
796	0.08375	4	0.0394913
797	0.08375	4	0.0394913
798	0.08375	4	0.0394913
799	0.08375	4	0.0394913
800	0.08375	4	0.0394913
801	0.08375	4	0.0394913
802	0.08375	4	0.0394913
803	0.08375	4	0.0394913
804	0.08375	4	0.0394913
805	0.08375	4	0.0394913
806	0.08375	4	0.0394913
807	0.08375	4	0.0394913
808	0.08375	4	0.0394913
809	0.08375	4	0.0394913
810	0.08375	4	0.0394913
811	0.08375	4	0.0394913
812	0.08375	4	0.0394913
813	0.08375	4	0.0394913
814	0.08375	4	0.0394913
815	0.08375	4	0.0394913
816	0.08375	4	0.0394913
817	0.08375	4	0.0394913
818	0.08375	4	0.0394913
819	0.08375	4	0.0394913
820	0.08375	4	0.0394913
821	0.08375	4	0.0394913
822	0.08375	4	0.0394913
823	0.08375	4	0.0394913
824	0.08375	4	0.0394913
825	0.08375	4	0.0394913
826	0.08375	4	0.0394913
827	0.08375	4	0.0394913
828	0.08375	4	0.0394913
829	0.08375	4	0.0394913
830	0.08375	4	0.0394913
831	0.08375	4	0.0394913
832	0.08375	4	0.0394913
833	0.08375	4	0.0394913
834	0.08375	4	0.0394913
835	0.08375	4	0.0394913
836	0.08375	4	0.0394913
837	0.08375	4	0.0394913
838	0.08375	4	0.0394913
839	0.08375	4	0.0394913
840	0.08375	4	0.0394913
841	0.08375	4	0.0394913
842	0.08375	4	0.0394913
843	0.08375	4	0.0394913
844	0.08375	4	0.0394913
845	0.08375	4	0.0394913
846	0.08375	4	0.0394913
847	0.08375	4	0.0394913
848	0.08375	4	0.0394913
849	0.08375	4	0.0394913
850	0.08375	4	0.0394913
851	0.08375	4	0.0394913
852	0.08375	4	0.0394913
853	0.08375	4	0.0394913
854	0.08375	4	0.0394913
855	0.08375	4	0.0394913
856	0.08375	4	0.0394913
857	0.08375	4	0.0394913
858	0.08375	4	0.0394913
859	0.08375	4	0.0394913
860	0.08375	4	0.0394913
861	0.08375	4	0.0394913
862	0.08375	4	0.0394913
863	0.08375	4	0.0394913
864	0.08375	4	0.0394913
865	0.08375	4	0.0394913
866	0.08375	4	0.0394913
867	0.08375	4	0.0394913
868	0.08375	4	0.0394913
869	0.08375	4	0.0394913
870	0.08375	4	0.0394913
871	0.08375	4	0.0394913
872	0.08375	4	0.0394913
873	0.08375	4	0.0394913
874	0.08375	4	0.0394913
875	0.08375	4	0.0394913
876	0.08375	4	0.0394913
877	0.08375	4	0.0394913
878	0.08375	4	0.0394913
879	0.08375	4	0.0394913
880	0.08375	4	0.0394913
881	0.08375	4	0.0394913
882	0.08375	4	0.0394913
883	0.08375	4	0.0394913
884	0.08375	4	0.0394913
885	0.08375	4	0.0394913
886	0.08375	4	0.0394913
887	0.08375	4	0.0394913
888	0.08375	4	0.0394913
889	0.08375	4	0.0394913
890	0.08375	4	0.0394913
891	0.08375	4	0.0394913
892	0.08375	4	0.0394913
893	0.08375	4	0.0394913
894	0.08375	4	0.0394913
895	0.08375	4	0.0394913
896	0.08375	4	0.0394913
897	0.08375	4	0.0394913
898	0.08375	4	0.0394913
899	0.08375	4	0.0394913
900	0.08375	4	0.0394913
901	0.08375	4	0.0394913
902	0.08375	4	0.0394913
903	0.08375	4	0.0394913
904	0.08375	4	0.0394913
905	0.08375	4	0.0394913
906	0.08375	4	0.0394913
907	0.08375	4	0.0394913
908	0.08375	4	0.0394913
909	0.08375	4	0.0394913
910	0.08375	4	0.0394913
911	0.08375	4	0.0394913
912	0.08375	4	0.0394913
913	0.08375	4	0.0394913
914	0.08375	4	0.0394913
915	0.08375	4	0.0394913
916	0.08375	4	0.0394913
917	0.08375	4	0.0394913
918	0.08375	4	0.0394913
919	0.08375	4	0.0394913
920	0.08375	4	0.0394913
921	0.08375	4	0.0394913
922	0.08375	4	0.0394913
923	0.08375	4	0.0394913
924	0.08375	4	0.0394913
925	0.08375	4	0.0394913
926	0.08375	4	0.0394913
927	0.08375	4	0.0394913
928	0.08375	4	0.0394913
929	0.08375	4	0.0394913
930	0.08375	4	0.0394913
931	0.08375	4	0.0394913
932	0.08375	4	0.0394913
933	0.08375	4	0.0394913
934	0.08375	4	0.0394913
935	0.08375	4	0.0394913
936	0.08375	4	0.0394913
937	0.08375	4	0.0394913
938	0.08375	4	0.0394913
939	0.08375	4	0.0394913
940	0.08375	4	0.0394913
941	0.08375	4	0.0394913
942	0.08375	4	0.0394913
943	0.08375	4	0.0394913
944	0.08375	4	0.0394913
945	0.08375	4	0.0394913
946	0.08375	4	0.0394913
947	0.08375	4	0.0394913
948	0.08375	4	0.0394913
949	0.08375	4	0.0394913
950	0.08375	4	0.0394913
951	0.08375	4	0.0394913
952	0.08375	4	0.0394913
953	0.08375	4	0.0394913
954	0.08375	4	0.0394913
955	0.08375	4	0.0394913
956	0.08375	4	0.0394913
957	0.08375	4	0.0394913
958	0.08375	4	0.0394913
959	0.08375	4	0.0394913
960	0.08375	4	0.0394913
961	0.08375	4	0.0394913
962	0.08375	4	0.0394913
963	0.08375	4	0.0394913
964	0.08375	4	0.0394913
965	0.08375	4	0.0394913
966	0.08375	4	0.0394913
967	0.08375	4	0.0394913
968	0.08375	4	0.0394913
969	0.08375	4	0.0394913
970	0.08375	4	0.0394913
971	0.08375	4	0.0394913
972	0.08375	4	0.0394913
973	0.08375	4	0.0394913
974	0.08375	4	0.0394913
975	0.08375	4	0.0394913
976	0.08375	4	0.0394913
977	0.08375	4	0.0394913
978	0.08375	4	0.0394913
979	0.08375	4	0.0394913
980	0.08375	4	0.0394913
981	0.08375	4	0.0394913
982	0.08375	4	0.0394913
983	0.08375	4	0.0394913
984	0.08375	4	0.0394913
985	0.08375	4	0.0394913
986	0.08375	4	0.0394913
987	0.08375	4	0.0394913
988	0.08375	4	0.0394913
989	0.08375	4	0.0394913
990	0.08375	4	0.0394913
991	0.08375	4	0.0394913
992	0.08375	4	0.0394913
993	0.08375	4	0.0394913
994	0.08375	4	0.0394913
995	0.08375	4	0.0394913
996	0.08375	4	0.0394913
997	0.08375	4	0.0394913
998	0.08375	4	0.0394913
999	0.08375	4	0.0394913
1000	0.08375	4	0.0394913
1001	0.08375	4	0.0394913
1002	0.08375	4	0.0394913
1003	0.08375	4	0.0394913
1004	0.08375	4	0.0394913
1005	0.08375	4	0.0394913
1006	0.08375	4	0.0394913
1007	0.08375	4	0.0394913
1008	0.08375	4	0.0394913
1009	0.08375	4	0.0394913
1010	0.08375	4	0.0394913
1011	0.08375	4	0.0394913
1012	0.08375	4	0.0394913
1013	0.08375	4	0.0394913
1014	0.08375	4	0.0394913
1015	0.08375	4	0.0394913
1016	0.08375	4	0.0394913
1017	0.08375	4	0.0394913
1018	0.08375	4	0.0394913
1019	0.08375	4	0.0394913
1020	0.08375	4	0.0394913
1021	0.08375	4	0.0394913
1022	0.08375	4	0.0394913
1023	0.08375	4	0.0394913
1024	0.08375	4	0.0394913
1025	0.08375	4	0.0394913
1026	0.08375	4	0.0394913
1027	0.08375	4	0.0394913
1028	0.08375	4	0.0394913
1029	0.08375	4	0.0394913
1030	0.08375	4	0.0394913
1031	0.08375	4	0.0394913
1032	0.08375	4	0.0394913
1033	0.08375	4	0.0394913
1034	0.08375	4	0.0394913
1035	0.08375	4	0.0394913
1036	0.08375	4	0.0394913
1037	0.08375	4	0.0394913
1038	0.08375	4	0.0394913
1039	0.08375	4	0.0394913
1040	0.08375	4	0.0394913
1041	0.08375	4	0.0394913
1042	0.08375	4	0.0394913
1043	0.08375	4	0.0394913
1044	0.08375	4	0.0394913
1045	0.08375	4	0.0394913
1046	0.08375	4	0.0394913
1047	0.08375	4	0.0394913
1048	0.08375	4	0.0394913
1049	0.08375	4	0.0394913
1050	0.08375	4	0.0394913
1051	0.08375	4	0.0394913
1052	0.08375	4	0.0394913
1053	0.08375	4	0.0394913
1054	0.08375	4	0.0394913
1055	0.08375	4	0.0394913
1056	0.08375	4	0.0394913
1057	0.08375	4	0.0394913
1058	0.08375	4	0.0394913
1059	0.08375	4	0.0394913
1060	0.08375	4	0.0394913
1061	0.08375	4	0.0394913
1062	0.08375	4	0.0394913
1063	0.08375	4	0.0394913
1064	0.08375	4	0.0394913
1065	0.08375	4	0.0394913
1066	0.08375	4	0.0394913
1067	0.08375	4	0.0394913
1068	0.08375	4	0.0394913
1069	0.08375	4	0.0394913
1070	0.08375	4	0.0394913
1071	0.08375	4	0.0394913
1072	0.08375	4	0.0394913
1073	0.08375	4	0.0394913
1074	0.08375	4	0.0394913
1075	0.08375	4	0.0394913
1076	0.08375	4	0.0394913
1077	0.08375	4	0.0394913
1078	0.08375	4	0.0394913
1079	0.08375	4	0.0394913
1080	0.08375	4	0.0394913
1081	0.08375	4	0.0394913
1082	0.08375	4	0.0394913
1083	0.08375	4	0.0394913
1084	0.08375	4	0.0394913
1085	0.08375	4	0.0394913
1086	0.08375	4	0.0394913
1087	0.08375	4	0.0394913
1088	0.08375	4	0.0394913
1089	0.08375	4	0.0394913
1090	0.08375	4	0.0394913
1091	0.08375	4	0.0394913
1092	0.08375	4	0.0394913
1093	0.08375	4	0.0394913
1094	0.08375	4	0.0394913
1095	0.08375	4	0.0394913
1096	0.08375	4	0.0394913
1097	0.08375	4	0.0394913
1098	0.08375	4	0.0394913
1099	0.08375	4	0.0394913
1100	0.08375	4	0.0394913
1101	0.08375	4	0.0394913
1102	0.08375	4	0.0394913
1103	0.08375	4	0.0394913
1104	0.08375	4	0.0394913
1105	0.08375	4	0.0394913
1106	0.08375	4	0.0394913
1107	0.08375	4	0.0394913
1108	0.08375	4	0.0394913
1109	0.08375	4	0.0394913
1110	0.08375	4	0.0394913
1111	0.08375	4	0.0394913
1112	0.08375	4	0.0394913
1113	0.08375	4	0.0394913
1114	0.08375	4	0.0394913
1115	0.08375	4	0.0394913
1116	0.08375	4	0.0394913
1117	0.08375	4	0.0394913
1118	0.08375	4	0.0394913
1119	0.08375	4	0.0394913
1120	0.08375	4	0.0394913
1121	0.08375	4	0.0394913
1122	0.08375	4	0.0394913
1123	0.08375	4	0.0394913
1124	0.08375	4	0.0394913
1125	0.08375	4	0.0394913
1126	0.08375	4	0.0394913
1127	0.08375	4	0.0394913
1128	0.08375	4	0.0394913
1129	0.08375	4	0.0394913
1130	0.08375	4	0.0394913
1131	0.08375	4	0.0394913
1132	0.08375	4	0.0394913
1133	0.08375	4	0.0394913
1134	0.08375	4	0.0394913
1135	0.08375	4	0.0394913
1136	0.08375	4	0.0394913
1137	0.08375	4	0.0394913
1138	0.08375	4	0.0394913
1139	0.08375	4	0.0394913
1140	0.08375	4	0.0394913
1141	0.08375	4	0.0394913
1142	0.08375	4	0.0394913
1143	0.08375	4	0.0394913
1144	0.08375	4	0.0394913
1145	0.08375	4	0.0394913
1146	0.08375	4	0.0394913
1147	0.08375	4	0.0394913
1148	0.08375	4	0.0394913
1149	0.08375	4	0.0394913
1150	0.08375	4	0.0394913
1151	0.08375	4	0.0394913
1152	0.08375	4	0.0394913
1153	0.08375	4	0.0394913
1154	0.08375	4	0.0394913
1155	0.08375	4	0.0394913
1156	0.08375	4	0.0394913
1157	0.08375	4	0.0394913
1158	0.08375	4	0.0394913
1159	0.08375	4	0.0394913
1160	0.08375	4	0.0394913
1161	0.08375	4	0.0394913
1162	0.08375	4	0.0394913
1163	0.08375	4	0.0394913
1164	0.08375	4	0.0394913
1165	0.08375	4	0.0394913
1166	0.08375	4	0.0394913
1167	0.08375	4	0.0394913
1168	0.08375	4	0.0394913
1169	0.08375	4	0.0394913
1170	0.08375	4	0.0394913
1171	0.08375	4	0.0394913
1172	0.08375	4	0.0394913
1173	0.08375	4	0.0394913
1174	0.08375	4	0.0394913
1175	0.08375	4	0.0394913
1176	0.08375	4	0.0394913
1177	0.08375	4	0.0394913
1178	0.08375	4	0.0394913
1179	0.08375	4	0.0394913
1180	0.08375	4	0.0394913
1181	0.08375	4	0.0394913
1182	0.08375	4	0.0394913
1183	0.08375	4	0.0394913
1184	0.08375	4	0.0394913
1185	0.08375	4	0.0394913
1186	0.08375	4	0.0394913
1187	0.08375	4	0.0394913
1188	0.08375	4	0.0394913
1189	0.08375	4	0.0394913
1190	0.08375	4	0.0394913
1191	0.08375	4	0.0394913
1192	0.08375	4	0.0394913
1193	0.08375	4	0.0394913
1194	0.08375	4	0.0394913
1195	0.08375	4	0.0394913
1196	0.08375	4	0.0394913
1197	0.08375	4	0.0394913
1198	0.08375	4	0.0394913
1199	0.08375	4	0.0394913
1200	0.08375	4	0.0394913
1201	0.08375	4	0.0394913
1202	0.08375	4	0.0394913
1203	0.08375	4	0.0394913
1204	0.08375	4	0.0394913
1205	0.08375	4	0.0394913
1206	0.08375	4	0.0394913
1207	0.08375	4	0.0394913
1208	0.08375	4	0.0394913
1209	0.08375	4	0.0394913
1210	0.08375	4	0.0394913
1211	0.08375	4	0.0394913
1212	0.08375	4	0.0394913
1213	0.08375	4	0.0394913
1214	0.08375	4	0.0394913
1215	0.08375	4	0.0394913
1216	0.08375	4	0.0394913
1217	0.08375	4	0.0394913
1218	0.08375	4	0.0394913
1219	0.08375	4	0.0394913
1220	0.08375	4	0.0394913
1221	0.08375	4	0.0394913
1222	0.08375	4	0.0394913
1223	0.08375	4	0.0394913
1224	0.08375	4	0.0394913
1225	0.08375	4	0.0394913
1226	0.08375	4	0.0394913
1227	0.08375	4	0.0394913
1228	0.08375	4	0.0394913
1229	0.08375	4	0.0394913
1230	0.08375	4	0.0394913
1231	0.08375	4	0.0394913
1232	0.08375	4	0.0394913
1233	0.08375	4	0.0394913
1234	0.08375	4	0.0394913
1235	0.08375	4	0.0394913
1236	0.08375	4	0.0394913
1237	0.08375	4	0.0394913
1238	0.08375	4	0.0394913
1239	0.08375	4	0.0394913
1240	0.08375	4	0.0394913
1241	0.08375	4	0.0394913
1242	0.08375	4	0.0394913
1243	0.08375	4	0.0394913
1244	0.08375	4	0.0394913
1245	0.08375	4	0.0394913
1246	0.08375	4	0.0394913
1247	0.08375	4	0.0394913
1248	0.08375	4	0.0394913
1249	0.08375	4	0.0394913
1250	0.08375	4	0.0394913
1251	0.08375	4	0.0394913
1252	0.08375	4	0.0394913
1253	0.08375	4	0.0394913
1254	0.08375	4	0.0394913
1255	0.08375	4	0.0394913
1256	0.08375	4	0.0394913
1257	0.08375	4	0.0394913
1258	0.08375	4	0.0394913
1259	0.08375	4	0.0394913
1260	0.08375	4	0.0394913
1261	0.08375	4	0.0394913
1262	0.08375	4	0.0394913
1263	0.08375	4	0.0394913
1264	0.08375	4	0.0394913
1265	0.08375	4	0.0394913
1266	0.08375	4	0.0394913
1267	0.08375	4	0.0394913
1268	0.08375	4	0.0394913
1269	0.08375	4	0.0394913
1270	0.08375	4	0.0394913
1271	0.08375	4	0.0394913
1272	0.08375	4	0.0394913
1273	0.08375	4	0.0394913
1274	0.08375	4	0.0394913
1275	0.08375	4	0.0394913
1276	0.08375	4	0.0394913
1277	0.08375	4	0.0394913
1278	0.08375	4	0.0394913
1279	0.08375	4	0.0394913
1280	0.08375	4	0.0394913
1281	0.08375	4	0.0394913
1282	0.08375	4	0.0394913
1283	0.08375	4	0.0394913
1284	0.08375	4	0.0394913
1285	0.08375	4	0.0394913
1286	0.08375	4	0.0394913
1287	0.08375	4	0.0394913
1288	0.08375	4	0.0394913
1289	0.08375	4	0.0394913
1290	0.08375	4	0.0394913
1291	0.08375	4	0.0394913
1292	0.08375	4	0.0394913
1293	0.08375	4	0.0394913
1294	0.08375	4	0.0394913
1295	0.08375	4	0.0394913
1296	0.08375	4	0.0394913
1297	0.08375	4	0.0394913
1298	0.08375	4	0.0394913
1299	0.08375	4	0.0394913
1300	0.08375	4	0.0394913
1301	0.08375	4	0.0394913
1302	0.08375	4	0.0394913
1303	0.08375	4	0.0394913
1304	0.08375	4	0.0394913
1305	0.08375	4	0.0394913
1306	0.08375	4	0.0394913
1307	0.08375	4	0.0394913
1308	0.08375	4	0.0394913
1309	0.08375	4	0.0394913
1310	0.08375	4	0.0394913
1311	0.08375	4	0.0394913
1312	0.08375	4	0.0394913
1313	0.08375	4	0.0394913
1314	0.08375	4	0.0394913
1315	0.08375	4	0.0394913
1316	0.08375	4	0.0394913
1317	0.08375	4	0.0394913
1318	0.08375	4	0.0394913
1319	0.08375	4	0.0394913
1320	0.08375	4	0.0394913
1321	0.08375	4	0.0394913
1322	0.08375	4	0.0394913
1323	0.08375	4	0.0394913
1324	0.08375	4	0.0394913
1325	0.08375	4	0.0394913
1326	0.08375	4	0.0394913
1327	0.08375	4	0.0394913
1328	0.08375	4	0.0394913
1329	0.08375	4	0.0394913
1330	0.08375	4	0.0394913
1331	0.08375	4	0.0394913
1332	0.08375	4	0.0394913
1333	0.08375	4	0.0394913
1334	0.08375	4	0.0394913
1335	0.08375	4	0.0394913
1336	0.08375	4	0.0394913
1337	0.08375	4	0.0394913
1338	0.08375	4	0.0394913
1339	0.08375	4	0.0394913
1340	0.08375	4	0.0394913
1341	0.08375	4	0.0394913
1342	0.08375	4	0.0394913
1343	0.08375	4	0.0394913
1344	0.08375	4	0.0394913
1345	0.08375	4	0.0394913
1346	0.08375	4	0.0394913
1347	0.08375	4	0.0394913
1348	0.08375	4	0.0394913
1349	0.08375	4	0.0394913
1350	0.08375	4	0.0394913
1351	0.08375	4	0.0394913
1352	0.08375	4	0.0394913
1353	0.08375	4	0.0394913
1354	0.08375	4	0.0394913
1355	0.08375	4	0.0394913
1356	0.08375	4	0.0394913
1357	0.08375	4	0.0394913
1358	0.08375	4	0.0394913
1359	0.08375	4	0.0394913
1360	0.08375	4	0.0394913
1361	0.08375	4	0.0394913
1362	0.08375	4	0.0394913
1363	0.08375	4	0.0394913
1364	0.08375	4	0.0394913
1365	0.08375	4	0.0394913
1366	0.08375	4	0.0394913
1367	0.08375	4	0.0394913
1368	0.08375	4	0.0394913
1369	0.08375	4	0.0394913
1370	0.08375	4	0.0394913
1371	0.08375	4	0.0394913
1372	0.08375	4	0.0394913
1373	0.08375	4	0.0394913
1374	0.08375	4	0.0394913
1375	0.08375	4	0.0394913
1376	0.08375	4	0.0394913
1377	0.08375	4	0.0394913
1378	0.08375	4	0.0394913
1379	0.08375	4	0.0394913
1380	0.08375	4	0.0394913
1381	0.08375	4	0.0394913
1382	0.08375	4	0.0394913
1383	0.08375	4	0.0394913
1384	0.08375	4	0.0394913
1385	0.08375	4	0.0394913
1386	0.08375	4	0.0394913
1387	0.08375	4	0.0394913
1388	0.08375	4	0.0394913
1389	0.08375	4	0.0394913
1390	0.08375	4	0.0394913
1391	0.08375	4	0.0394913
1392	0.08375	4	0.0394913
1393	0.08375	4	0.0394913
1394	0.08375	4	0.0394913
1395	0.08375	4	0.0394913
1396	0.08375	4	0.0394913
1397	0.08375	4	0.0394913
1398	0.08375	4	0.0394913
1399	0.08375	4	0.0394913
1400	0.08375	4	0.0394913
1401	0.08375	4	0.0394913
1402	0.08375	4	0.0394913
1403	0.08375	4	0.0394913
1404	0.08375	4	0.0394913
1405	0.08375	4	0.0394913
1406	0.08375	4	0.0394913
1407	0.08375	4	0.0394913
1408	0.08375	4	0.0394913
1409	0.08375	4	0.0394913
1410	0.08375	4	0.0394913
1411	0.08375	4	0.0394913
1412	0.08375	4	0.0394913
1413	0.08375	4	0.0394913
1414	0.08375	4	0.0394913
1415	0.08375	4	0.0394913
1416	0.08375	4	0.0394913
1417	0.08375	4	0.0394913
1418	0.08375	4	0.0394913
1419	0.08375	4	0.0394913
1420	0.08375	4	0.0394913
1421	0.08375	4	0.0394913
1422	0.08375	4	0.0394913
1423	0.08375	4	0.0394913
1424	0.08375	4	0.0394913
1425	0.08375	4	0.0394913
1426	0.08375	4	0.0394913
1427	0.08375	4	0.0394913
1428	0.08375	4	0.0394913
1429	0.08375	4	0.0394913
1430	0.08375	4	0.0394913
1431	0.08375	4	0.0394913
1432	0.08375	4	0.0394913
1433	0.08375	4	0.0394913
1434	0.08375	4	0.0394913
1435	0.08375	4	0.0394913
1436	0.08375	4	0.0394913
1437	0.08375	4	0.0394913
1438	0.08375	4	0.0394913
1439	0.08375	4	0.0394913
1440	0.08375	4	0.0394913
1441	0.08375	4	0.0394913
1442	0.08375	4	0.0394913
1443	0.08375	4	0.0394913
1444	0.08375	4	0.0394913
1445	0.08375	4	0.0394913
1446	0.08375	4	0.0394913
1447	0.08375	4	0.0394913
1448	0.08375	4	0.0394913
1449	0.08375	4	0.0394913
1450	0.08375	4	0.0394913
1451	0.08375	4	0.0394913
1452	0.08375	4	0.0394913
1453	0.08375	4	0.0394913
1454	0.08375	4	0.0394913
1455	0.08375	4	0.0394913
1456	0.08375	4	0.0394913
1457	0.08375	4	0.0394913
1458	0.08375	4	0.0394913
1459	0.08375	4	0.0394913
1460	0.08375	4	0.0394913
1461	0.08375	4	0.0394913
1462	0.08375	4	0.0394913
1463	0.08375	4	0.0394913
1464	0.08375	4	0.0394913
1465	0.08375	4	0.0394913
1466	0.08375	4	0.0394913
1467	0.08375	4	0.0394913
1468	0.08375	4	0.0394913
1469	0.08375	4	0.0394913
1470	0.08375	4	0.0394913
1471	0.08375	4	0.0394913
1472	0.08375	4	0.0394913
1473	0.08375	4	0.0394913
1474	0.08375	4	0.0394913
1475	0.08375	4	0.0394913
1476	0.08375	4	0.0394913
1477	0.08375	4	0.0394913
1478	0.08375	4	0.0394913
1479	0.08375	4	0.0394913
1480	0.08375	4	0.0394913
1481	0.08375	4	0.0394913
1482	0.08375	4	0.0394913
1483	0.08375	4	0.0394913
1484	0.08375	4	0.0394913
1485	0.08375	4	0.0394913
1486	0.08375	4	0.0394913
1487	0.08375	4	0.0394913
1488	0.08375	4	0.0394913
1489	0.08375	4	0.0394913
1490	0.08375	4	0.0394913
1491	0.08375	4	0.0394913
1492	0.08375	4	0.0394913
1493	0.08375	4	0.0394913
1494	0.08375	4	0.0394913
1495	0.08375	4	0.0394913
1496	0.08375	4	0.0394913
1497	0.08375	4	0.0394913
1498	0.08375	4	0.0394913
1499	0.08375	4	0.0394913
1500	0.08375	4	0.0394913
1501	0.08375	4	0.0394913
1502	0.08375	4	0.0394913
1503	0.08375	4	0.0394913
1504	0.08375	4	0.0394913
1505	0.08375	4	0.0394913
1506	0.08375	4	0.0394913
1507	0.08375	4	0.0394913
1508	0.08375	4	0.0394913
1509	0.08375	4	0.0394913
1510	0.08375	4	0.0394913
1511	0.08375	4	0.0394913
1512	0.08375	4	0.0394913
1513	0.08375	4	0.0394913
1514	0.08375	4	0.0394913
1515	0.08375	4	0.0394913
1516	0.08375	4	0.0394913
1517	0.08375	4	0.0394913
1518	0.08375	4	0.0394913
1519	0.08375	4	0.0394913
1520	0.08375	4	0.0394913
1521	0.08375	4	0.0394913
1522	0.08375	4	0.0394913
1523	0.08375	4	0.0394913
1524	0.08375	4	0.0394913
1525	0.08375	4	0.0394913
1526	0.08375	4	0.0394913
1527	0.08375	4	0.0394913
1528	0.08375	4	0.0394913
1529	0.08375	4	0.0394913
1530	0.08375	4	0.0394913
1531	0.08375	4	0.0394913
1532	0.08375	4	0.0394913
1533	0.08375	4	0.0394913
1534	0.08375	4	0.0394913
1535	0.08375	4	0.0394913
1536	0.08375	4	0.0394913
1537	0.08375	4	0.0394913
1538	0.08375	4	0.0394913
1539	0.08375	4	0.0394913
1540	0.08375	4	0.0394913
1541	0.08375	4	0.0394913
1542	0.08375	4	0.0394913
1543	0.08375	4	0.0394913
1544	0.08375	4	0.0394913
1545	0.08375	4	0.0394913
1546	0.08375	4	0.0394913
1547	0.08375	4	0.0394913
1548	0.08375	4	0.0394913
1549	0.08375	4	0.0394913
1550	0.08375	4	0.0394913
1551	0.08375	4	0.0394913
1552	0.08375	4	0.0394913
1553	0.08375	4	0.0394913
1554	0.08375	4	0.0394913
1555	0.08375	4	0.0394913
1556	0.08375	4	0.0394913
1557	0.08375	4	0.0394913
1558	0.08375	4	0.0394913
1559	0.08375	4	0.0394913
1560	0.08375	4	0.0394913
1561	0.08375	4	0.0394913
1562	0.08375	4	0.0394913
1563	0.08375	4	0.0394913
1564	0.08375	4	0.0394913
1565	0.08375	4	0.0394913
1566	0.08375	4	0.0394913
1567	0.08375	4	0.0394913
1568	0.08375	4	0.0394913
1569	0.08375	4	0.0394913
1570	0.08375	4	0.0394913
1571	0.08375	4	0.0394913
1572	0.08375	4	0.0394913
1573	0.08375	4	0.0394913
1574	0.08375	4	0.0394913
1575	0.08375	4	0.0394913
1576	0.08375	4	0.0394913
1577	0.08375	4	0.0394913
1578	0.08375	4	0.0394913
1579	0.08375	4	0.0394913
1580	0.08375	4	0.0394913
1581	0.08375	4	0.0394913
1582	0.08375	4	0.0394913
1583	0.08375	4	0.0394913
1584	0.08375	4	0.0394913
1585	0.08375	4	0.0394913
1586	0.08375	4	0.0394913
1587	0.08375	4	0.0394913
1588	0.08375	4	0.0394913
1589	0.08375	4	0.0394913
1590	0.08375	4	0.0394913
1591	0.08375	4	0.0394913
1592	0.08375	4	0.0394913
1593	0.08375	4	0.0394913
1594	0.08375	4	0.0394913
1595	0.08375	4	0.0394913
1596	0.08375	4	0.0394913
1597	0.08375	4	0.0394913
1598	0.08375	4	0.0394913
1599	0.08375	4	0.0394913
1600	0.08375	4	0.0394913
1601	0.08375	4	0.0394913
1602	0.08375	4	0.0394913
1603	0.08375	4	0.0394913
1604	0.08375	4	0.0394913
1605	0.08375	4	0.0394913
1606	0.08375	4	0.0394913
1607	0.08375	4	0.0394913
1608	0.08375	4	0.0394913
1609	0.08375	4	0.0394913
1610	0.08375	4	0.0394913
1611	0.08375	4	0.0394913
1612	0.08375	4	0.0394913
1613	0.08375	4	0.0394913
1614	0.08375	4	0.0394913
1615	0.08375	4	0.0394913
1616	0.08375	4	0.0394913
1617	0.08375	4	0.0394913
1618	0.08375	4	0.0394913
1619	0.08375	4	0.0394913
1620	0.08375	4	0.0394913
1621	0.08375	4	0.0394913
1622	0.08375	4	0.0394913
1623	0.08375	4	0.0394913
1624	0.08375	4	0.0394913
1625	0.08375	4	0.0394913
1626	0.08375	4	0.0394913
1627	0.08375	4	0.0394913
1628	0.08375	4	0.0394913
1629	0.08375	4	0.0394913
1630	0.08375	4	0.0394913
1631	0.08375	4	0.0394913
1632	0.08375	4	0.0394913
1633	0.08375	4	0.0394913
1634	0.08375	4	0.0394913
1635	0.08375	4	0.0394913
1636	0.08375	4	0.0394913
1637	0.08375	4	0.0394913
1638	0.08375	4	0.0394913
1639	0.08375	4	0.0394913
1640	0.08375	4	0.0394913
1641	0.08375	4	0.0394913
1642	0.08375	4	0.0394913
1643	0.08375	4	0.0394913
1644	0.08375	4	0.0394913
1645	0.08375	4	0.0394913
1646	0.08375	4	0.0394913
1647	0.08375	4	0.0394913
1648	0.08375	4	0.0394913
1649	0.08375	4	0.0394913
1650	0.08375	4	0.0394913
1651	0.08375	4	0.0394913
1652	0.08375	4	0.0394913
1653	0.08375	4	0.0394913
1654	0.08375	4	0.0394913
1655	0.08375	4	0.0394913
1656	0.08375	4	0.0394913
1657	0.08375	4	0.0394913
1658	0.08375	4	0.0394913
1659	0.08375	4	0.0394913
1660	0.08375	4	0.0394913
1661	0.08375	4	0.0394913
1662	0.08375	4	0.0394913
1663	0.08375	4	0.0394913
1664	0.08375	4	0.0394913
1665	0.08375	4	0.0394913
1666	0.08375	4	0.0394913
1667	0.08375	4	0.0394913
1668	0.08375	4	0.0394913
1669	0.08375	4	0.0394913
1670	0.08375	4	0.0394913
1671	0.08375	4	0.0394913
1672	0.08375	4	0.0394913
1673	0.08375	4	0.0394913
1674	0.08375	4	0.0394913
1675	0.08375	4	0.0394913
1676	0.08375	4	0.0394913
1677	0.08375	4	0.0394913
1678	0.08375	4	0.0394913
1679	0.08375	4	0.0394913
1680	0.08375	4	0.0394913
1681	0.08375	4	0.0394913
1682	0.08375	4	0.0394913
1683	0.08375	4	0.0394913
1684	0.08375	4	0.0394913
1685	0.08375	4	0.0394913
1686	0.08375	4	0.0394913
1687	0.08375	4	0.0394913
1688	0.08375	4	0.0394913
1689	0.08375	4	0.0394913
1690	0.08375	4	0.0394913
1691	0.08375	4	0.0394913
1692	0.08375	4	0.0394913
1693	0.08375	4	0.0394913
1694	0.08375	4	0.0394913
1695	0.08375	4	0.0394913
1696	0.08375	4	0.0394913
1697	0.08375	4	0.0394913
1698	0.08375	4	0.0394913
1699	0.08375	4	0.0394913
1700	0.08375	4	0.0394913
1701	0.08375	4	0.0394913
1702	0.08375	4	0.0394913
1703	0.08375	4	0.0394913
1704	0.08375	4	0.0394913
1705	0.08375	4	0.0394913
1706	0.08375	4	0.0394913
1707	0.08375	4	0.0394913
1708	0.08375	4	0.0394913
1709	0.08375	4	0.0394913
1710	0.08375	4	0.0394913
1711	0.08375	4	0.0394913
1712	0.08375	4	0.0394913
1713	0.08375	4	0.0394913
1714	0.08375	4	0.0394913
1715	0.08375	4	0.0394913
1716	0.08375	4	0.0394913
1717	0.08375	4	0.0394913
1718	0.08375	4	0.0394913
1719	0.08375	4	0.0394913
1720	0.08375	4	0.0394913
1721	0.08375	4	0.0394913
1722	0.08375	4	0.0394913
1723	0.08375	4	0.0394913
1724	0.08375	4	0.0394913
1725	0.08375	4	0.0394913
1726	0.08375	4	0.0394913
1727	0.08375	4	0.0394913
1728	0.08375	4	0.0394913
1729	0.08375	4	0.0394913
1730	0.08375	4	0.0394913
1731	0.08375	4	0.0394913
1732	0.08375	4	0.0394913
1733	0.08375	4	0.0394913
1734	0.08375	4	0.0394913
1735	0.08375	4	0.0394913
1736	0.08375	4	0.0394913
1737	0.08375	4	0.0394913
1738	0.08375	4	0.0394913
1739	0.08375	4	0.0394913
1740	0.08375	4	0.0394913
1741	0.08375	4	0.0394913
1742	0.08375	4	0.0394913
1743	0.08375	4	0.0394913
1744	0.08375	4	0.0394913
1745	0.08375	4	0.0394913
1746	0.08375	4	0.0394913
1747	0.08375	4	0.0394913
1748	0.08375	4	0.0394913
1749	0.08375	4	0.0394913
1750	0.08375	4	0.0394913
1751	0.08375	4	0.0394913
1752	0.08375	4	0.0394913
1753	0.08375	4	0.0394913
1754	0.08375	4	0.0394913
1755	0.08375	4	0.0394913
1756	0.08375	4	0.0394913
1757	0.08375	4	0.0394913
1758	0.08375	4	0.0394913
1759	0.08375	4	0.0394913
1760	0.08375	4	0.0394913
1761	0.08375	4	0.0394913
1762	0.08375	4	0.0394913
1763	0.08375	4	0.0394913
1764	0.08375	4	0.0394913
1765	0.08375	4	0.0394913
1766	0.08375	4	0.0394913
1767	0.08375	4	0.0394913
1768	0.08375	4	0.0394913
1769	0.08375	4	0.0394913
1770	0.08375	4	0.0394913
1771	0.08375	4	0.0394913
1772	0.08375	4	0.0394913
1773	0.08375	4	0.0394913
1774	0.08375	4	0.0394913
1775	0.08375	4	0.0394913
1776	0.08375	4	0.0394913
1777	0.08375	4	0.0394913
1778	0.08375	4	0.0394913
1779	0.08375	4	0.0394913
1780	0.08375	4	0.0394913
1781	0.08375	4	0.0394913
1782	0.08375	4	0.0394913
1783	0.08375	4	0.0394913
1784	0.08375	4	0.0394913
1785	0.08375	4	0.0394913
1786	0.08375	4	0.0394913
1787	0.08375	4	0.0394913
1788	0.08375	4	0.0394913
1789	0.08375	4	0.0394913
1790	0.08375	4	0.0394913
1791	0.08375	4	0.0394913
1792	0.08375	4	0.0394913
1793	0.08375	4	0.0394913
1794	0.08375	4	0.0394913
1795	0.08375	4	0.0394913
1796	0.08375	4	0.0394913
1797	0.08375	4	0.0394913
1798	0.08375	4	0.0394913
1799	0.08375	4	0.0394913
1800	0.08375	4	0.0394913
1801	0.08375	4	0.0394913
1802	0.08375	4	0.0394913
1803	0.08375	4	0.0394913
1804	0.08375	4	0.0394913
1805	0.08375	4	0.0394913
1806	0.08375	4	0.0394913
1807	0.08375	4	0.0394913
1808	0.08375	4	0.0394913
1809	0.08375	4	0.0394913
1810	0.08375	4	0.0394913
1811	0.08375	4	0.0394913
1812	0.08375	4	0.0394913
1813	0.08375	4	0.0394913
1814	0.08375	4	0.0394913
1815	0.08375	4	0.0394913
1816	0.08375	4	0.0394913
1817	0.08375	4	0.0394913
1818	0.08375	4	0.0394913
1819	0.08375	4	0.0394913
1820	0.08375	4	0.0394913
1821	0.08375	4	0.0394913
1822	0.08375	4	0.0394913
1823	0.08375	4	0.0394913
1824	0.08375	4	0.0394913
1825	0.08375	4	0.0394913
1826	0.08375	4	0.0394913
1827	0.08375	4	0.0394913
1828	0.08375	4	0.0394913
1829	0.08375	4	0.0394913
1830	0.08375	4	0.0394913
1831	0.08375	4	0.0394913
1832	0.08375	4	0.0394913
1833	0.08375	4	0.0394913
1834	0.08375	4	0.0394913
1835	0.08375	4	0.0394913
1836	0.08375	4	0.0394913
1837	0.08375	4	0.0394913
1838	0.08375	4	0.0394913
1839	0.08375	4	0.0394913
1840	0.08375	4	0.0394913
1841	0.08375	4	0.0394913
1842	0.08375	4	0.0394913
1843	0.08375	4	0.0394913
1844	0.08375	4	0.0394913
1845	0.08375	4	0.0394913
1846	0.08375	4	0.0394913
1847	0.08375	4	0.0394913
1848	0.08375	4	0.0394913
1849	0.08375	4	0.0394913
1850	0.08375	4	0.0394913
1851	0.08375	4	0.0394913
1852	0.08375	4	0.0394913
1853	0.08375	4	0.0394913
1854	0.08375	4	0.0394913
1855	0.08375	4	0.0394913
1856	0.08375	4	0.0394913
1857	0.08375	4	0.0394913
1858	0.08375	4	0.0394913
1859	0.08375	4	0.0394913
1860	0.08375	4	0.0394913
1861	0.08375	4	0.0394913
1862	0.08375	4	0.0394913
1863	0.08375	4	0.0394913
1864	0.08375	4	0.0394913
1865	0.08375	4	0.0394913
1866	0.08375	4	0.0394913
1867	0.08375	4	0.0394913
1868	0.08375	4	0.0394913
1869	0.08375	4	0.0394913
1870	0.08375	4	0.0394913
1871	0.08375	4	0.0394913
1872	0.08375	4	0.0394913
1873	0.08375	4	0.0394913
1874	0.08375	4	0.0394913
1875	0.08375	4	0.0394913
1876	0.08375	4	0.0394913
1877	0.08375	4	0.0394913
1878	0.08375	4	0.0394913
1879	0.08375	4	0.0394913
1880	0.08375	4	0.0394913
1881	0.08375	4	0.0394913
1882	0.08375	4	0.0394913
1883	0.08375	4	0.0394913
1884	0.08375	4	0.0394913
1885	0.08375	4	0.0394913
1886	0.08375	4	0.0394913
1887	0.08375	4	0.0394913
1888	0.08375	4	0.0394913
1889	0.08375	4	0.0394913
1890	0.08375	4	0.0394913
1891	0.08375	4	0.0394913
1892	0.08375	4	0.0394913
1893	0.08375	4	0.0394913
1894	0.08375	4	0.0394913
1895	0.08375	4	0.0394913
1896	0.08375	4	0.0394913
1897	0.08375	4	0.0394913
1898	0.08375	4	0.0394913
1899	0.08375	4	0.0394913
1900	0.08375	4	0.0394913
1901	0.08375	4	0.0394913
1902	0.08375	4	0.0394913
1903	0.08375	4	0.0394913
1904	0.08375	4	0.0394913
1905	0.08375	4	0.0394913
1906	0.08375	4	0.0394913
1907	0.08375	4	0.0394913
1908	0.08375	4	0.0394913
1909	0.08375	4	0.0394913
1910	0.08375	4	0.0394913
1911	0.08375	4	0.0394913
1912	0.08375	4	0.0394913
1913	0.08375	4	0.0394913
1914	0.08375	4	0.0394913
1915	0.08375	4	0.0394913
1916	0.08375	4	0.0394913
1917	0.08375	4	0.0394913
1918	0.08375	4	0.0394913
1919	0.08375	4	0.0394913
1920	0.08375	4	0.0394913
1921	0.08375	4	0.0394913
1922	0.08375	4	0.0394913
1923	0.08375	4	0.0394913
1924	0.08375	4	0.0394913
1925	0.08375	4	0.0394913
1926	0.08375	4	0.0394913
1927	0.08375	4	0.0394913
1928	0.08375	4	0.0394913
1929	0.08375	4	0.0394913
1930	0.08375	4	0.0394913
1931	0.08375	4	0.0394913
1932	0.08375	4	0.0394913
1933	0.08375	4	0.0394913
1934	0.08375	4	0.0394913
1935	0.08375	4	0.0394913
1936	0.08375	4	0.0394913
1937	0.08375	4	0.0394913
1938	0.08375	4	0.0394913
1939	0.08375	4	0.0394913
1940	0.08375	4	0.0394913
1941	0.08375	4	0.0394913
1942	0.08375	4	0.0394913
1943	0.08375	4	0.0394913
1944	0.08375	4	0.0394913
1945	0.08375	4	0.0394913
1946	0.08375	4	0.0394913
1947	0.08375	4	0.0394913
1948	0.08375	4	0.0394913
1949	0.08375	4	0.0394913
1950	0.08375	4	0.0394913
1951	0.08375	4	0.0394913
1952	0.08375	4	0.0394913
1953	0.08375	4	0.0394913
1954	0.08375	4	0.0394913
1955	0.08375	4	0.0394913
1956	0.08375	4	0.0394913
1957	0.08375	4	0.0394913
1958	0.08375	4	0.0394913
1959	0.08375	4	0.0394913
1960	0.08375	4	0.0394913
1961	0.08375	4	0.0394913
1962	0.08375	4	0.0394913
1963	0.08375	4	0.0394913
1964	0.08375	4	0.0394913
1965	0.08375	4	0.0394913
1966	0.08375	4	0.0394913
1967	0.08375	4	0.0394913
1968	0.08375	4	0.0394913
1969	0.08375	4	0.0394913
1970	0.08375	4	0.0394913
1971	0.08375	4	0.0394913
1972	0.08375	4	0.0394913
1973	0.08375	4	0.0394913
1974	0.08375	4	0.0394913
1975	0.08375	4	0.0394913
1976	0.08375	4	0.0394913
1977	0.08375	4	0.0394913
1978	0.08375	4	0.0394913
1979	0.08375	4	0.0394913
1980	0.08375	4	0.0394913
1981	0.08375	4	0.0394913
1982	0.08375	4	0.0394913
1983	0.08375	4	0.0394913
1984	0.08375	4	0.0394913
1985	0.08375	4	0.0394913
1986	0.08375	4	0.0394913
1987	0.08375	4	0.0394913
1988	0.08375	4	0.0394913
1989	0.08375	4	0.0394913
1990	0.08375	4	0.0394913
1991	0.08375	4	0.0394913
1992	0.08375	4	0.0394913
1993	0.08375	4	0.0394913
1994	0.08375	4	0.0394913
1995	0.08375	4	0.0394913
1996	0.08375	4	0.0394913
1997	0.08375	4	0.0394913
1998	0.08375	4	0.0394913
1999	0.08375	4	0.0394913
2000	0.08375	4	0.0394913
[truncated: 3,001 more rows]
