# Supplementary material for: Aspiration-driven co-evolution of cooperation with individual behavioral diversity
Source: PLoS One. 2023 Sep 15;18(9):e0291134. doi: 10.1371/journal.pone.0291134 (PMC10503719; doi:10.1371/journal.pone.0291134)
Supplement: S1 Data — (ZIP) [file pone.0291134.s001.zip › M1/v2-L=200/data/aspiration_time,b=1.5_frequency.txt]

1	0.5	0.5	0
2	0.659738	0.67833	0.464077
3	0.73728	0.80358	0.521123
4	0.762467	0.898327	0.567465
5	0.754112	0.973603	0.591929
6	0.726629	1.04201	0.59431
7	0.689565	1.10841	0.582109
8	0.64851	1.16966	0.560502
9	0.607077	1.22455	0.534636
10	0.56722	1.29384	0.503864
11	0.529878	1.36921	0.471673
12	0.494817	1.44917	0.437988
13	0.463122	1.52087	0.406542
14	0.433918	1.59958	0.377904
15	0.407053	1.68005	0.350515
16	0.382592	1.74592	0.32575
17	0.360022	1.85635	0.30378
18	0.339397	1.92855	0.28193
19	0.320601	2.00952	0.262739
20	0.303444	2.11255	0.245712
21	0.287887	2.17076	0.228853
22	0.273716	2.26162	0.21387
23	0.260704	2.35156	0.201027
24	0.248853	2.45142	0.188664
25	0.238117	2.51431	0.176997
26	0.228351	2.56541	0.166642
27	0.219403	2.63712	0.157411
28	0.211303	2.7279	0.148495
29	0.204047	2.77597	0.14033
30	0.197511	2.80711	0.133135
31	0.191527	2.8673	0.126361
32	0.185943	2.94613	0.120819
33	0.180899	2.97673	0.115154
34	0.176498	2.98058	0.109311
35	0.172507	3.01224	0.104837
36	0.168963	3.05874	0.100858
37	0.165481	3.13703	0.0970822
38	0.162256	3.21054	0.0940835
39	0.159295	3.2905	0.0917212
40	0.156643	3.33405	0.0889837
41	0.154185	3.36642	0.0865372
42	0.152056	3.39269	0.0840642
43	0.150037	3.39973	0.0810073
44	0.148313	3.43117	0.0786651
45	0.146692	3.49023	0.0766274
46	0.145149	3.54659	0.0752
47	0.143695	3.57969	0.0737517
48	0.142439	3.59911	0.0722543
49	0.141321	3.61047	0.070612
50	0.140219	3.67721	0.0696918
51	0.139225	3.69742	0.0688308
52	0.138344	3.71084	0.0677592
53	0.137695	3.69432	0.0666839
54	0.136969	3.72595	0.0657786
55	0.136326	3.75829	0.0648581
56	0.135744	3.76114	0.0641137
57	0.135239	3.77726	0.0637535
58	0.134684	3.82803	0.0632468
59	0.134188	3.82941	0.0630026
60	0.133739	3.82486	0.062441
61	0.133394	3.8263	0.0619659
62	0.133062	3.84275	0.0615014
63	0.132772	3.84808	0.0611997
64	0.132515	3.84391	0.0606327
65	0.132229	3.85932	0.0602367
66	0.132023	3.85603	0.0598966
67	0.131846	3.85674	0.0596052
68	0.13164	3.87121	0.0594067
69	0.131492	3.86612	0.0593536
70	0.131319	3.87655	0.0591702
71	0.131171	3.88503	0.0590514
72	0.131038	3.88204	0.0588762
73	0.130914	3.8962	0.0587705
74	0.130775	3.92148	0.058833
75	0.130625	3.94125	0.0588987
76	0.130512	3.95465	0.0587295
77	0.130409	3.94823	0.0586465
78	0.130333	3.94053	0.0586146
79	0.130275	3.91218	0.0584024
80	0.130208	3.91445	0.0582906
81	0.130171	3.92386	0.0581721
82	0.130112	3.93065	0.058082
83	0.130051	3.94238	0.0579961
84	0.130015	3.93472	0.0579058
85	0.129973	3.93599	0.0578393
86	0.129909	3.94188	0.0578602
87	0.129854	3.95321	0.0578877
88	0.129798	3.95806	0.057839
89	0.129731	3.96537	0.057832
90	0.129687	3.97073	0.0577871
91	0.129627	3.98217	0.0577108
92	0.129565	3.98681	0.0576617
93	0.129525	3.99278	0.0576095
94	0.129492	3.99367	0.0575598
95	0.129468	3.99434	0.0575227
96	0.129446	3.99515	0.0574849
97	0.129417	3.99582	0.0574433
98	0.129396	3.99618	0.0574146
99	0.12937	3.99657	0.057381
100	0.12935	3.99687	0.0573551
101	0.129332	3.99719	0.0573313
102	0.129315	3.99738	0.0573102
103	0.129303	3.99772	0.0572917
104	0.129287	3.99797	0.0572707
105	0.129272	3.99815	0.0572518
106	0.129261	3.99828	0.0572384
107	0.129249	3.99847	0.0572226
108	0.129239	3.99858	0.0572102
109	0.129229	3.99867	0.0571985
110	0.12922	3.99876	0.0571882
111	0.129214	3.99886	0.05718
112	0.12921	3.99903	0.0571727
113	0.129204	3.99911	0.0571649
114	0.129198	3.99923	0.0571571
115	0.129192	3.9993	0.0571497
116	0.129188	3.99937	0.0571441
117	0.129186	3.99945	0.0571399
118	0.129182	3.99948	0.0571359
119	0.129181	3.99956	0.0571326
120	0.129177	3.99961	0.0571282
121	0.129174	3.99965	0.0571241
122	0.129172	3.9997	0.057121
123	0.129169	3.99972	0.0571181
124	0.129168	3.99975	0.0571159
125	0.129166	3.99977	0.0571138
126	0.129164	3.99979	0.057112
127	0.129163	3.9998	0.0571104
128	0.129161	3.99981	0.0571085
129	0.12916	3.99983	0.0571072
130	0.12916	3.99985	0.0571063
131	0.129159	3.99986	0.0571052
132	0.129158	3.99987	0.0571039
133	0.129157	3.99988	0.057103
134	0.129157	3.9999	0.0571021
135	0.129156	3.99992	0.0571013
136	0.129156	3.99992	0.0571007
137	0.129155	3.99993	0.0571
138	0.129155	3.99993	0.0570995
139	0.129154	3.99994	0.0570988
140	0.129154	3.99994	0.0570983
141	0.129153	3.99995	0.0570978
142	0.129153	3.99995	0.0570974
143	0.129153	3.99995	0.057097
144	0.129152	3.99996	0.0570966
145	0.129152	3.99996	0.0570963
146	0.129152	3.99997	0.057096
147	0.129152	3.99997	0.0570957
148	0.129152	3.99997	0.0570955
149	0.129151	3.99998	0.0570953
150	0.129151	3.99998	0.0570951
151	0.129151	3.99998	0.0570949
152	0.129151	3.99998	0.0570947
153	0.129151	3.99998	0.0570946
154	0.129151	3.99998	0.0570945
155	0.129151	3.99999	0.0570944
156	0.129151	3.99999	0.0570943
157	0.129151	3.99999	0.0570942
158	0.129151	3.99999	0.0570941
159	0.12915	3.99999	0.057094
160	0.12915	3.99999	0.057094
161	0.12915	3.99999	0.0570939
162	0.12915	3.99999	0.0570939
163	0.12915	3.99999	0.0570938
164	0.12915	3.99999	0.0570938
165	0.12915	3.99999	0.0570937
166	0.12915	3.99999	0.0570937
167	0.12915	3.99999	0.0570937
168	0.12915	4	0.0570937
169	0.12915	4	0.0570936
170	0.12915	4	0.0570936
171	0.12915	4	0.0570936
172	0.12915	4	0.0570936
173	0.12915	4	0.0570935
174	0.12915	4	0.0570935
175	0.12915	4	0.0570935
176	0.12915	4	0.0570935
177	0.12915	4	0.0570935
178	0.12915	4	0.0570935
179	0.12915	4	0.0570935
180	0.12915	4	0.0570935
181	0.12915	4	0.0570935
182	0.12915	4	0.0570934
183	0.12915	4	0.0570934
184	0.12915	4	0.0570934
185	0.12915	4	0.0570934
186	0.12915	4	0.0570934
187	0.12915	4	0.0570934
188	0.12915	4	0.0570934
189	0.12915	4	0.0570934
190	0.12915	4	0.0570934
191	0.12915	4	0.0570934
192	0.12915	4	0.0570934
193	0.12915	4	0.0570934
194	0.12915	4	0.0570934
195	0.12915	4	0.0570934
196	0.12915	4	0.0570934
197	0.12915	4	0.0570934
198	0.12915	4	0.0570934
199	0.12915	4	0.0570934
200	0.12915	4	0.0570934
201	0.12915	4	0.0570934
202	0.12915	4	0.0570934
203	0.12915	4	0.0570934
204	0.12915	4	0.0570934
205	0.12915	4	0.0570934
206	0.12915	4	0.0570934
207	0.12915	4	0.0570934
208	0.12915	4	0.0570934
209	0.12915	4	0.0570934
210	0.12915	4	0.0570934
211	0.12915	4	0.0570934
212	0.12915	4	0.0570934
213	0.12915	4	0.0570934
214	0.12915	4	0.0570934
215	0.12915	4	0.0570934
216	0.12915	4	0.0570934
217	0.12915	4	0.0570934
218	0.12915	4	0.0570934
219	0.12915	4	0.0570934
220	0.12915	4	0.0570934
221	0.12915	4	0.0570934
222	0.12915	4	0.0570934
223	0.12915	4	0.0570934
224	0.12915	4	0.0570934
225	0.12915	4	0.0570934
226	0.12915	4	0.0570934
227	0.12915	4	0.0570934
228	0.12915	4	0.0570934
229	0.12915	4	0.0570934
230	0.12915	4	0.0570934
231	0.12915	4	0.0570934
232	0.12915	4	0.0570934
233	0.12915	4	0.0570934
234	0.12915	4	0.0570934
235	0.12915	4	0.0570934
236	0.12915	4	0.0570934
237	0.12915	4	0.0570934
238	0.12915	4	0.0570934
239	0.12915	4	0.0570934
240	0.12915	4	0.0570934
241	0.12915	4	0.0570934
242	0.12915	4	0.0570934
243	0.12915	4	0.0570934
244	0.12915	4	0.0570934
245	0.12915	4	0.0570934
246	0.12915	4	0.0570934
247	0.12915	4	0.0570934
248	0.12915	4	0.0570934
249	0.12915	4	0.0570934
250	0.12915	4	0.0570934
251	0.12915	4	0.0570934
252	0.12915	4	0.0570934
253	0.12915	4	0.0570934
254	0.12915	4	0.0570934
255	0.12915	4	0.0570934
256	0.12915	4	0.0570934
257	0.12915	4	0.0570934
258	0.12915	4	0.0570934
259	0.12915	4	0.0570934
260	0.12915	4	0.0570934
261	0.12915	4	0.0570934
262	0.12915	4	0.0570934
263	0.12915	4	0.0570934
264	0.12915	4	0.0570934
265	0.12915	4	0.0570934
266	0.12915	4	0.0570934
267	0.12915	4	0.0570934
268	0.12915	4	0.0570934
269	0.12915	4	0.0570934
270	0.12915	4	0.0570934
271	0.12915	4	0.0570934
272	0.12915	4	0.0570934
273	0.12915	4	0.0570934
274	0.12915	4	0.0570934
275	0.12915	4	0.0570934
276	0.12915	4	0.0570934
277	0.12915	4	0.0570934
278	0.12915	4	0.0570934
279	0.12915	4	0.0570934
280	0.12915	4	0.0570934
281	0.12915	4	0.0570934
282	0.12915	4	0.0570934
283	0.12915	4	0.0570934
284	0.12915	4	0.0570934
285	0.12915	4	0.0570934
286	0.12915	4	0.0570934
287	0.12915	4	0.0570934
288	0.12915	4	0.0570934
289	0.12915	4	0.0570934
290	0.12915	4	0.0570934
291	0.12915	4	0.0570934
292	0.12915	4	0.0570934
293	0.12915	4	0.0570934
294	0.12915	4	0.0570934
295	0.12915	4	0.0570934
296	0.12915	4	0.0570934
297	0.12915	4	0.0570934
298	0.12915	4	0.0570934
299	0.12915	4	0.0570934
300	0.12915	4	0.0570934
301	0.12915	4	0.0570934
302	0.12915	4	0.0570934
303	0.12915	4	0.0570934
304	0.12915	4	0.0570934
305	0.12915	4	0.0570934
306	0.12915	4	0.0570934
307	0.12915	4	0.0570934
308	0.12915	4	0.0570934
309	0.12915	4	0.0570934
310	0.12915	4	0.0570934
311	0.12915	4	0.0570934
312	0.12915	4	0.0570934
313	0.12915	4	0.0570934
314	0.12915	4	0.0570934
315	0.12915	4	0.0570934
316	0.12915	4	0.0570934
317	0.12915	4	0.0570934
318	0.12915	4	0.0570934
319	0.12915	4	0.0570934
320	0.12915	4	0.0570934
321	0.12915	4	0.0570934
322	0.12915	4	0.0570934
323	0.12915	4	0.0570934
324	0.12915	4	0.0570934
325	0.12915	4	0.0570934
326	0.12915	4	0.0570934
327	0.12915	4	0.0570934
328	0.12915	4	0.0570934
329	0.12915	4	0.0570934
330	0.12915	4	0.0570934
331	0.12915	4	0.0570934
332	0.12915	4	0.0570934
333	0.12915	4	0.0570934
334	0.12915	4	0.0570934
335	0.12915	4	0.0570934
336	0.12915	4	0.0570934
337	0.12915	4	0.0570934
338	0.12915	4	0.0570934
339	0.12915	4	0.0570934
340	0.12915	4	0.0570934
341	0.12915	4	0.0570934
342	0.12915	4	0.0570934
343	0.12915	4	0.0570934
344	0.12915	4	0.0570934
345	0.12915	4	0.0570934
346	0.12915	4	0.0570934
347	0.12915	4	0.0570934
348	0.12915	4	0.0570934
349	0.12915	4	0.0570934
350	0.12915	4	0.0570934
351	0.12915	4	0.0570934
352	0.12915	4	0.0570934
353	0.12915	4	0.0570934
354	0.12915	4	0.0570934
355	0.12915	4	0.0570934
356	0.12915	4	0.0570934
357	0.12915	4	0.0570934
358	0.12915	4	0.0570934
359	0.12915	4	0.0570934
360	0.12915	4	0.0570934
361	0.12915	4	0.0570934
362	0.12915	4	0.0570934
363	0.12915	4	0.0570934
364	0.12915	4	0.0570934
365	0.12915	4	0.0570934
366	0.12915	4	0.0570934
367	0.12915	4	0.0570934
368	0.12915	4	0.0570934
369	0.12915	4	0.0570934
370	0.12915	4	0.0570934
371	0.12915	4	0.0570934
372	0.12915	4	0.0570934
373	0.12915	4	0.0570934
374	0.12915	4	0.0570934
375	0.12915	4	0.0570934
376	0.12915	4	0.0570934
377	0.12915	4	0.0570934
378	0.12915	4	0.0570934
379	0.12915	4	0.0570934
380	0.12915	4	0.0570934
381	0.12915	4	0.0570934
382	0.12915	4	0.0570934
383	0.12915	4	0.0570934
384	0.12915	4	0.0570934
385	0.12915	4	0.0570934
386	0.12915	4	0.0570934
387	0.12915	4	0.0570934
388	0.12915	4	0.0570934
389	0.12915	4	0.0570934
390	0.12915	4	0.0570934
391	0.12915	4	0.0570934
392	0.12915	4	0.0570934
393	0.12915	4	0.0570934
394	0.12915	4	0.0570934
395	0.12915	4	0.0570934
396	0.12915	4	0.0570934
397	0.12915	4	0.0570934
398	0.12915	4	0.0570934
399	0.12915	4	0.0570934
400	0.12915	4	0.0570934
401	0.12915	4	0.0570934
402	0.12915	4	0.0570934
403	0.12915	4	0.0570934
404	0.12915	4	0.0570934
405	0.12915	4	0.0570934
406	0.12915	4	0.0570934
407	0.12915	4	0.0570934
408	0.12915	4	0.0570934
409	0.12915	4	0.0570934
410	0.12915	4	0.0570934
411	0.12915	4	0.0570934
412	0.12915	4	0.0570934
413	0.12915	4	0.0570934
414	0.12915	4	0.0570934
415	0.12915	4	0.0570934
416	0.12915	4	0.0570934
417	0.12915	4	0.0570934
418	0.12915	4	0.0570934
419	0.12915	4	0.0570934
420	0.12915	4	0.0570934
421	0.12915	4	0.0570934
422	0.12915	4	0.0570934
423	0.12915	4	0.0570934
424	0.12915	4	0.0570934
425	0.12915	4	0.0570934
426	0.12915	4	0.0570934
427	0.12915	4	0.0570934
428	0.12915	4	0.0570934
429	0.12915	4	0.0570934
430	0.12915	4	0.0570934
431	0.12915	4	0.0570934
432	0.12915	4	0.0570934
433	0.12915	4	0.0570934
434	0.12915	4	0.0570934
435	0.12915	4	0.0570934
436	0.12915	4	0.0570934
437	0.12915	4	0.0570934
438	0.12915	4	0.0570934
439	0.12915	4	0.0570934
440	0.12915	4	0.0570934
441	0.12915	4	0.0570934
442	0.12915	4	0.0570934
443	0.12915	4	0.0570934
444	0.12915	4	0.0570934
445	0.12915	4	0.0570934
446	0.12915	4	0.0570934
447	0.12915	4	0.0570934
448	0.12915	4	0.0570934
449	0.12915	4	0.0570934
450	0.12915	4	0.0570934
451	0.12915	4	0.0570934
452	0.12915	4	0.0570934
453	0.12915	4	0.0570934
454	0.12915	4	0.0570934
455	0.12915	4	0.0570934
456	0.12915	4	0.0570934
457	0.12915	4	0.0570934
458	0.12915	4	0.0570934
459	0.12915	4	0.0570934
460	0.12915	4	0.0570934
461	0.12915	4	0.0570934
462	0.12915	4	0.0570934
463	0.12915	4	0.0570934
464	0.12915	4	0.0570934
465	0.12915	4	0.0570934
466	0.12915	4	0.0570934
467	0.12915	4	0.0570934
468	0.12915	4	0.0570934
469	0.12915	4	0.0570934
470	0.12915	4	0.0570934
471	0.12915	4	0.0570934
472	0.12915	4	0.0570934
473	0.12915	4	0.0570934
474	0.12915	4	0.0570934
475	0.12915	4	0.0570934
476	0.12915	4	0.0570934
477	0.12915	4	0.0570934
478	0.12915	4	0.0570934
479	0.12915	4	0.0570934
480	0.12915	4	0.0570934
481	0.12915	4	0.0570934
482	0.12915	4	0.0570934
483	0.12915	4	0.0570934
484	0.12915	4	0.0570934
485	0.12915	4	0.0570934
486	0.12915	4	0.0570934
487	0.12915	4	0.0570934
488	0.12915	4	0.0570934
489	0.12915	4	0.0570934
490	0.12915	4	0.0570934
491	0.12915	4	0.0570934
492	0.12915	4	0.0570934
493	0.12915	4	0.0570934
494	0.12915	4	0.0570934
495	0.12915	4	0.0570934
496	0.12915	4	0.0570934
497	0.12915	4	0.0570934
498	0.12915	4	0.0570934
499	0.12915	4	0.0570934
500	0.12915	4	0.0570934
501	0.12915	4	0.0570934
502	0.12915	4	0.0570934
503	0.12915	4	0.0570934
504	0.12915	4	0.0570934
505	0.12915	4	0.0570934
506	0.12915	4	0.0570934
507	0.12915	4	0.0570934
508	0.12915	4	0.0570934
509	0.12915	4	0.0570934
510	0.12915	4	0.0570934
511	0.12915	4	0.0570934
512	0.12915	4	0.0570934
513	0.12915	4	0.0570934
514	0.12915	4	0.0570934
515	0.12915	4	0.0570934
516	0.12915	4	0.0570934
517	0.12915	4	0.0570934
518	0.12915	4	0.0570934
519	0.12915	4	0.0570934
520	0.12915	4	0.0570934
521	0.12915	4	0.0570934
522	0.12915	4	0.0570934
523	0.12915	4	0.0570934
524	0.12915	4	0.0570934
525	0.12915	4	0.0570934
526	0.12915	4	0.0570934
527	0.12915	4	0.0570934
528	0.12915	4	0.0570934
529	0.12915	4	0.0570934
530	0.12915	4	0.0570934
531	0.12915	4	0.0570934
532	0.12915	4	0.0570934
533	0.12915	4	0.0570934
534	0.12915	4	0.0570934
535	0.12915	4	0.0570934
536	0.12915	4	0.0570934
537	0.12915	4	0.0570934
538	0.12915	4	0.0570934
539	0.12915	4	0.0570934
540	0.12915	4	0.0570934
541	0.12915	4	0.0570934
542	0.12915	4	0.0570934
543	0.12915	4	0.0570934
544	0.12915	4	0.0570934
545	0.12915	4	0.0570934
546	0.12915	4	0.0570934
547	0.12915	4	0.0570934
548	0.12915	4	0.0570934
549	0.12915	4	0.0570934
550	0.12915	4	0.0570934
551	0.12915	4	0.0570934
552	0.12915	4	0.0570934
553	0.12915	4	0.0570934
554	0.12915	4	0.0570934
555	0.12915	4	0.0570934
556	0.12915	4	0.0570934
557	0.12915	4	0.0570934
558	0.12915	4	0.0570934
559	0.12915	4	0.0570934
560	0.12915	4	0.0570934
561	0.12915	4	0.0570934
562	0.12915	4	0.0570934
563	0.12915	4	0.0570934
564	0.12915	4	0.0570934
565	0.12915	4	0.0570934
566	0.12915	4	0.0570934
567	0.12915	4	0.0570934
568	0.12915	4	0.0570934
569	0.12915	4	0.0570934
570	0.12915	4	0.0570934
571	0.12915	4	0.0570934
572	0.12915	4	0.0570934
573	0.12915	4	0.0570934
574	0.12915	4	0.0570934
575	0.12915	4	0.0570934
576	0.12915	4	0.0570934
577	0.12915	4	0.0570934
578	0.12915	4	0.0570934
579	0.12915	4	0.0570934
580	0.12915	4	0.0570934
581	0.12915	4	0.0570934
582	0.12915	4	0.0570934
583	0.12915	4	0.0570934
584	0.12915	4	0.0570934
585	0.12915	4	0.0570934
586	0.12915	4	0.0570934
587	0.12915	4	0.0570934
588	0.12915	4	0.0570934
589	0.12915	4	0.0570934
590	0.12915	4	0.0570934
591	0.12915	4	0.0570934
592	0.12915	4	0.0570934
593	0.12915	4	0.0570934
594	0.12915	4	0.0570934
595	0.12915	4	0.0570934
596	0.12915	4	0.0570934
597	0.12915	4	0.0570934
598	0.12915	4	0.0570934
599	0.12915	4	0.0570934
600	0.12915	4	0.0570934
601	0.12915	4	0.0570934
602	0.12915	4	0.0570934
603	0.12915	4	0.0570934
604	0.12915	4	0.0570934
605	0.12915	4	0.0570934
606	0.12915	4	0.0570934
607	0.12915	4	0.0570934
608	0.12915	4	0.0570934
609	0.12915	4	0.0570934
610	0.12915	4	0.0570934
611	0.12915	4	0.0570934
612	0.12915	4	0.0570934
613	0.12915	4	0.0570934
614	0.12915	4	0.0570934
615	0.12915	4	0.0570934
616	0.12915	4	0.0570934
617	0.12915	4	0.0570934
618	0.12915	4	0.0570934
619	0.12915	4	0.0570934
620	0.12915	4	0.0570934
621	0.12915	4	0.0570934
622	0.12915	4	0.0570934
623	0.12915	4	0.0570934
624	0.12915	4	0.0570934
625	0.12915	4	0.0570934
626	0.12915	4	0.0570934
627	0.12915	4	0.0570934
628	0.12915	4	0.0570934
629	0.12915	4	0.0570934
630	0.12915	4	0.0570934
631	0.12915	4	0.0570934
632	0.12915	4	0.0570934
633	0.12915	4	0.0570934
634	0.12915	4	0.0570934
635	0.12915	4	0.0570934
636	0.12915	4	0.0570934
637	0.12915	4	0.0570934
638	0.12915	4	0.0570934
639	0.12915	4	0.0570934
640	0.12915	4	0.0570934
641	0.12915	4	0.0570934
642	0.12915	4	0.0570934
643	0.12915	4	0.0570934
644	0.12915	4	0.0570934
645	0.12915	4	0.0570934
646	0.12915	4	0.0570934
647	0.12915	4	0.0570934
648	0.12915	4	0.0570934
649	0.12915	4	0.0570934
650	0.12915	4	0.0570934
651	0.12915	4	0.0570934
652	0.12915	4	0.0570934
653	0.12915	4	0.0570934
654	0.12915	4	0.0570934
655	0.12915	4	0.0570934
656	0.12915	4	0.0570934
657	0.12915	4	0.0570934
658	0.12915	4	0.0570934
659	0.12915	4	0.0570934
660	0.12915	4	0.0570934
661	0.12915	4	0.0570934
662	0.12915	4	0.0570934
663	0.12915	4	0.0570934
664	0.12915	4	0.0570934
665	0.12915	4	0.0570934
666	0.12915	4	0.0570934
667	0.12915	4	0.0570934
668	0.12915	4	0.0570934
669	0.12915	4	0.0570934
670	0.12915	4	0.0570934
671	0.12915	4	0.0570934
672	0.12915	4	0.0570934
673	0.12915	4	0.0570934
674	0.12915	4	0.0570934
675	0.12915	4	0.0570934
676	0.12915	4	0.0570934
677	0.12915	4	0.0570934
678	0.12915	4	0.0570934
679	0.12915	4	0.0570934
680	0.12915	4	0.0570934
681	0.12915	4	0.0570934
682	0.12915	4	0.0570934
683	0.12915	4	0.0570934
684	0.12915	4	0.0570934
685	0.12915	4	0.0570934
686	0.12915	4	0.0570934
687	0.12915	4	0.0570934
688	0.12915	4	0.0570934
689	0.12915	4	0.0570934
690	0.12915	4	0.0570934
691	0.12915	4	0.0570934
692	0.12915	4	0.0570934
693	0.12915	4	0.0570934
694	0.12915	4	0.0570934
695	0.12915	4	0.0570934
696	0.12915	4	0.0570934
697	0.12915	4	0.0570934
698	0.12915	4	0.0570934
699	0.12915	4	0.0570934
700	0.12915	4	0.0570934
701	0.12915	4	0.0570934
702	0.12915	4	0.0570934
703	0.12915	4	0.0570934
704	0.12915	4	0.0570934
705	0.12915	4	0.0570934
706	0.12915	4	0.0570934
707	0.12915	4	0.0570934
708	0.12915	4	0.0570934
709	0.12915	4	0.0570934
710	0.12915	4	0.0570934
711	0.12915	4	0.0570934
712	0.12915	4	0.0570934
713	0.12915	4	0.0570934
714	0.12915	4	0.0570934
715	0.12915	4	0.0570934
716	0.12915	4	0.0570934
717	0.12915	4	0.0570934
718	0.12915	4	0.0570934
719	0.12915	4	0.0570934
720	0.12915	4	0.0570934
721	0.12915	4	0.0570934
722	0.12915	4	0.0570934
723	0.12915	4	0.0570934
724	0.12915	4	0.0570934
725	0.12915	4	0.0570934
726	0.12915	4	0.0570934
727	0.12915	4	0.0570934
728	0.12915	4	0.0570934
729	0.12915	4	0.0570934
730	0.12915	4	0.0570934
731	0.12915	4	0.0570934
732	0.12915	4	0.0570934
733	0.12915	4	0.0570934
734	0.12915	4	0.0570934
735	0.12915	4	0.0570934
736	0.12915	4	0.0570934
737	0.12915	4	0.0570934
738	0.12915	4	0.0570934
739	0.12915	4	0.0570934
740	0.12915	4	0.0570934
741	0.12915	4	0.0570934
742	0.12915	4	0.0570934
743	0.12915	4	0.0570934
744	0.12915	4	0.0570934
745	0.12915	4	0.0570934
746	0.12915	4	0.0570934
747	0.12915	4	0.0570934
748	0.12915	4	0.0570934
749	0.12915	4	0.0570934
750	0.12915	4	0.0570934
751	0.12915	4	0.0570934
752	0.12915	4	0.0570934
753	0.12915	4	0.0570934
754	0.12915	4	0.0570934
755	0.12915	4	0.0570934
756	0.12915	4	0.0570934
757	0.12915	4	0.0570934
758	0.12915	4	0.0570934
759	0.12915	4	0.0570934
760	0.12915	4	0.0570934
761	0.12915	4	0.0570934
762	0.12915	4	0.0570934
763	0.12915	4	0.0570934
764	0.12915	4	0.0570934
765	0.12915	4	0.0570934
766	0.12915	4	0.0570934
767	0.12915	4	0.0570934
768	0.12915	4	0.0570934
769	0.12915	4	0.0570934
770	0.12915	4	0.0570934
771	0.12915	4	0.0570934
772	0.12915	4	0.0570934
773	0.12915	4	0.0570934
774	0.12915	4	0.0570934
775	0.12915	4	0.0570934
776	0.12915	4	0.0570934
777	0.12915	4	0.0570934
778	0.12915	4	0.0570934
779	0.12915	4	0.0570934
780	0.12915	4	0.0570934
781	0.12915	4	0.0570934
782	0.12915	4	0.0570934
783	0.12915	4	0.0570934
784	0.12915	4	0.0570934
785	0.12915	4	0.0570934
786	0.12915	4	0.0570934
787	0.12915	4	0.0570934
788	0.12915	4	0.0570934
789	0.12915	4	0.0570934
790	0.12915	4	0.0570934
791	0.12915	4	0.0570934
792	0.12915	4	0.0570934
793	0.12915	4	0.0570934
794	0.12915	4	0.0570934
795	0.12915	4	0.0570934
796	0.12915	4	0.0570934
797	0.12915	4	0.0570934
798	0.12915	4	0.0570934
799	0.12915	4	0.0570934
800	0.12915	4	0.0570934
801	0.12915	4	0.0570934
802	0.12915	4	0.0570934
803	0.12915	4	0.0570934
804	0.12915	4	0.0570934
805	0.12915	4	0.0570934
806	0.12915	4	0.0570934
807	0.12915	4	0.0570934
808	0.12915	4	0.0570934
809	0.12915	4	0.0570934
810	0.12915	4	0.0570934
811	0.12915	4	0.0570934
812	0.12915	4	0.0570934
813	0.12915	4	0.0570934
814	0.12915	4	0.0570934
815	0.12915	4	0.0570934
816	0.12915	4	0.0570934
817	0.12915	4	0.0570934
818	0.12915	4	0.0570934
819	0.12915	4	0.0570934
820	0.12915	4	0.0570934
821	0.12915	4	0.0570934
822	0.12915	4	0.0570934
823	0.12915	4	0.0570934
824	0.12915	4	0.0570934
825	0.12915	4	0.0570934
826	0.12915	4	0.0570934
827	0.12915	4	0.0570934
828	0.12915	4	0.0570934
829	0.12915	4	0.0570934
830	0.12915	4	0.0570934
831	0.12915	4	0.0570934
832	0.12915	4	0.0570934
833	0.12915	4	0.0570934
834	0.12915	4	0.0570934
835	0.12915	4	0.0570934
836	0.12915	4	0.0570934
837	0.12915	4	0.0570934
838	0.12915	4	0.0570934
839	0.12915	4	0.0570934
840	0.12915	4	0.0570934
841	0.12915	4	0.0570934
842	0.12915	4	0.0570934
843	0.12915	4	0.0570934
844	0.12915	4	0.0570934
845	0.12915	4	0.0570934
846	0.12915	4	0.0570934
847	0.12915	4	0.0570934
848	0.12915	4	0.0570934
849	0.12915	4	0.0570934
850	0.12915	4	0.0570934
851	0.12915	4	0.0570934
852	0.12915	4	0.0570934
853	0.12915	4	0.0570934
854	0.12915	4	0.0570934
855	0.12915	4	0.0570934
856	0.12915	4	0.0570934
857	0.12915	4	0.0570934
858	0.12915	4	0.0570934
859	0.12915	4	0.0570934
860	0.12915	4	0.0570934
861	0.12915	4	0.0570934
862	0.12915	4	0.0570934
863	0.12915	4	0.0570934
864	0.12915	4	0.0570934
865	0.12915	4	0.0570934
866	0.12915	4	0.0570934
867	0.12915	4	0.0570934
868	0.12915	4	0.0570934
869	0.12915	4	0.0570934
870	0.12915	4	0.0570934
871	0.12915	4	0.0570934
872	0.12915	4	0.0570934
873	0.12915	4	0.0570934
874	0.12915	4	0.0570934
875	0.12915	4	0.0570934
876	0.12915	4	0.0570934
877	0.12915	4	0.0570934
878	0.12915	4	0.0570934
879	0.12915	4	0.0570934
880	0.12915	4	0.0570934
881	0.12915	4	0.0570934
882	0.12915	4	0.0570934
883	0.12915	4	0.0570934
884	0.12915	4	0.0570934
885	0.12915	4	0.0570934
886	0.12915	4	0.0570934
887	0.12915	4	0.0570934
888	0.12915	4	0.0570934
889	0.12915	4	0.0570934
890	0.12915	4	0.0570934
891	0.12915	4	0.0570934
892	0.12915	4	0.0570934
893	0.12915	4	0.0570934
894	0.12915	4	0.0570934
895	0.12915	4	0.0570934
896	0.12915	4	0.0570934
897	0.12915	4	0.0570934
898	0.12915	4	0.0570934
899	0.12915	4	0.0570934
900	0.12915	4	0.0570934
901	0.12915	4	0.0570934
902	0.12915	4	0.0570934
903	0.12915	4	0.0570934
904	0.12915	4	0.0570934
905	0.12915	4	0.0570934
906	0.12915	4	0.0570934
907	0.12915	4	0.0570934
908	0.12915	4	0.0570934
909	0.12915	4	0.0570934
910	0.12915	4	0.0570934
911	0.12915	4	0.0570934
912	0.12915	4	0.0570934
913	0.12915	4	0.0570934
914	0.12915	4	0.0570934
915	0.12915	4	0.0570934
916	0.12915	4	0.0570934
917	0.12915	4	0.0570934
918	0.12915	4	0.0570934
919	0.12915	4	0.0570934
920	0.12915	4	0.0570934
921	0.12915	4	0.0570934
922	0.12915	4	0.0570934
923	0.12915	4	0.0570934
924	0.12915	4	0.0570934
925	0.12915	4	0.0570934
926	0.12915	4	0.0570934
927	0.12915	4	0.0570934
928	0.12915	4	0.0570934
929	0.12915	4	0.0570934
930	0.12915	4	0.0570934
931	0.12915	4	0.0570934
932	0.12915	4	0.0570934
933	0.12915	4	0.0570934
934	0.12915	4	0.0570934
935	0.12915	4	0.0570934
936	0.12915	4	0.0570934
937	0.12915	4	0.0570934
938	0.12915	4	0.0570934
939	0.12915	4	0.0570934
940	0.12915	4	0.0570934
941	0.12915	4	0.0570934
942	0.12915	4	0.0570934
943	0.12915	4	0.0570934
944	0.12915	4	0.0570934
945	0.12915	4	0.0570934
946	0.12915	4	0.0570934
947	0.12915	4	0.0570934
948	0.12915	4	0.0570934
949	0.12915	4	0.0570934
950	0.12915	4	0.0570934
951	0.12915	4	0.0570934
952	0.12915	4	0.0570934
953	0.12915	4	0.0570934
954	0.12915	4	0.0570934
955	0.12915	4	0.0570934
956	0.12915	4	0.0570934
957	0.12915	4	0.0570934
958	0.12915	4	0.0570934
959	0.12915	4	0.0570934
960	0.12915	4	0.0570934
961	0.12915	4	0.0570934
962	0.12915	4	0.0570934
963	0.12915	4	0.0570934
964	0.12915	4	0.0570934
965	0.12915	4	0.0570934
966	0.12915	4	0.0570934
967	0.12915	4	0.0570934
968	0.12915	4	0.0570934
969	0.12915	4	0.0570934
970	0.12915	4	0.0570934
971	0.12915	4	0.0570934
972	0.12915	4	0.0570934
973	0.12915	4	0.0570934
974	0.12915	4	0.0570934
975	0.12915	4	0.0570934
976	0.12915	4	0.0570934
977	0.12915	4	0.0570934
978	0.12915	4	0.0570934
979	0.12915	4	0.0570934
980	0.12915	4	0.0570934
981	0.12915	4	0.0570934
982	0.12915	4	0.0570934
983	0.12915	4	0.0570934
984	0.12915	4	0.0570934
985	0.12915	4	0.0570934
986	0.12915	4	0.0570934
987	0.12915	4	0.0570934
988	0.12915	4	0.0570934
989	0.12915	4	0.0570934
990	0.12915	4	0.0570934
991	0.12915	4	0.0570934
992	0.12915	4	0.0570934
993	0.12915	4	0.0570934
994	0.12915	4	0.0570934
995	0.12915	4	0.0570934
996	0.12915	4	0.0570934
997	0.12915	4	0.0570934
998	0.12915	4	0.0570934
999	0.12915	4	0.0570934
1000	0.12915	4	0.0570934
1001	0.12915	4	0.0570934
1002	0.12915	4	0.0570934
1003	0.12915	4	0.0570934
1004	0.12915	4	0.0570934
1005	0.12915	4	0.0570934
1006	0.12915	4	0.0570934
1007	0.12915	4	0.0570934
1008	0.12915	4	0.0570934
1009	0.12915	4	0.0570934
1010	0.12915	4	0.0570934
1011	0.12915	4	0.0570934
1012	0.12915	4	0.0570934
1013	0.12915	4	0.0570934
1014	0.12915	4	0.0570934
1015	0.12915	4	0.0570934
1016	0.12915	4	0.0570934
1017	0.12915	4	0.0570934
1018	0.12915	4	0.0570934
1019	0.12915	4	0.0570934
1020	0.12915	4	0.0570934
1021	0.12915	4	0.0570934
1022	0.12915	4	0.0570934
1023	0.12915	4	0.0570934
1024	0.12915	4	0.0570934
1025	0.12915	4	0.0570934
1026	0.12915	4	0.0570934
1027	0.12915	4	0.0570934
1028	0.12915	4	0.0570934
1029	0.12915	4	0.0570934
1030	0.12915	4	0.0570934
1031	0.12915	4	0.0570934
1032	0.12915	4	0.0570934
1033	0.12915	4	0.0570934
1034	0.12915	4	0.0570934
1035	0.12915	4	0.0570934
1036	0.12915	4	0.0570934
1037	0.12915	4	0.0570934
1038	0.12915	4	0.0570934
1039	0.12915	4	0.0570934
1040	0.12915	4	0.0570934
1041	0.12915	4	0.0570934
1042	0.12915	4	0.0570934
1043	0.12915	4	0.0570934
1044	0.12915	4	0.0570934
1045	0.12915	4	0.0570934
1046	0.12915	4	0.0570934
1047	0.12915	4	0.0570934
1048	0.12915	4	0.0570934
1049	0.12915	4	0.0570934
1050	0.12915	4	0.0570934
1051	0.12915	4	0.0570934
1052	0.12915	4	0.0570934
1053	0.12915	4	0.0570934
1054	0.12915	4	0.0570934
1055	0.12915	4	0.0570934
1056	0.12915	4	0.0570934
1057	0.12915	4	0.0570934
1058	0.12915	4	0.0570934
1059	0.12915	4	0.0570934
1060	0.12915	4	0.0570934
1061	0.12915	4	0.0570934
1062	0.12915	4	0.0570934
1063	0.12915	4	0.0570934
1064	0.12915	4	0.0570934
1065	0.12915	4	0.0570934
1066	0.12915	4	0.0570934
1067	0.12915	4	0.0570934
1068	0.12915	4	0.0570934
1069	0.12915	4	0.0570934
1070	0.12915	4	0.0570934
1071	0.12915	4	0.0570934
1072	0.12915	4	0.0570934
1073	0.12915	4	0.0570934
1074	0.12915	4	0.0570934
1075	0.12915	4	0.0570934
1076	0.12915	4	0.0570934
1077	0.12915	4	0.0570934
1078	0.12915	4	0.0570934
1079	0.12915	4	0.0570934
1080	0.12915	4	0.0570934
1081	0.12915	4	0.0570934
1082	0.12915	4	0.0570934
1083	0.12915	4	0.0570934
1084	0.12915	4	0.0570934
1085	0.12915	4	0.0570934
1086	0.12915	4	0.0570934
1087	0.12915	4	0.0570934
1088	0.12915	4	0.0570934
1089	0.12915	4	0.0570934
1090	0.12915	4	0.0570934
1091	0.12915	4	0.0570934
1092	0.12915	4	0.0570934
1093	0.12915	4	0.0570934
1094	0.12915	4	0.0570934
1095	0.12915	4	0.0570934
1096	0.12915	4	0.0570934
1097	0.12915	4	0.0570934
1098	0.12915	4	0.0570934
1099	0.12915	4	0.0570934
1100	0.12915	4	0.0570934
1101	0.12915	4	0.0570934
1102	0.12915	4	0.0570934
1103	0.12915	4	0.0570934
1104	0.12915	4	0.0570934
1105	0.12915	4	0.0570934
1106	0.12915	4	0.0570934
1107	0.12915	4	0.0570934
1108	0.12915	4	0.0570934
1109	0.12915	4	0.0570934
1110	0.12915	4	0.0570934
1111	0.12915	4	0.0570934
1112	0.12915	4	0.0570934
1113	0.12915	4	0.0570934
1114	0.12915	4	0.0570934
1115	0.12915	4	0.0570934
1116	0.12915	4	0.0570934
1117	0.12915	4	0.0570934
1118	0.12915	4	0.0570934
1119	0.12915	4	0.0570934
1120	0.12915	4	0.0570934
1121	0.12915	4	0.0570934
1122	0.12915	4	0.0570934
1123	0.12915	4	0.0570934
1124	0.12915	4	0.0570934
1125	0.12915	4	0.0570934
1126	0.12915	4	0.0570934
1127	0.12915	4	0.0570934
1128	0.12915	4	0.0570934
1129	0.12915	4	0.0570934
1130	0.12915	4	0.0570934
1131	0.12915	4	0.0570934
1132	0.12915	4	0.0570934
1133	0.12915	4	0.0570934
1134	0.12915	4	0.0570934
1135	0.12915	4	0.0570934
1136	0.12915	4	0.0570934
1137	0.12915	4	0.0570934
1138	0.12915	4	0.0570934
1139	0.12915	4	0.0570934
1140	0.12915	4	0.0570934
1141	0.12915	4	0.0570934
1142	0.12915	4	0.0570934
1143	0.12915	4	0.0570934
1144	0.12915	4	0.0570934
1145	0.12915	4	0.0570934
1146	0.12915	4	0.0570934
1147	0.12915	4	0.0570934
1148	0.12915	4	0.0570934
1149	0.12915	4	0.0570934
1150	0.12915	4	0.0570934
1151	0.12915	4	0.0570934
1152	0.12915	4	0.0570934
1153	0.12915	4	0.0570934
1154	0.12915	4	0.0570934
1155	0.12915	4	0.0570934
1156	0.12915	4	0.0570934
1157	0.12915	4	0.0570934
1158	0.12915	4	0.0570934
1159	0.12915	4	0.0570934
1160	0.12915	4	0.0570934
1161	0.12915	4	0.0570934
1162	0.12915	4	0.0570934
1163	0.12915	4	0.0570934
1164	0.12915	4	0.0570934
1165	0.12915	4	0.0570934
1166	0.12915	4	0.0570934
1167	0.12915	4	0.0570934
1168	0.12915	4	0.0570934
1169	0.12915	4	0.0570934
1170	0.12915	4	0.0570934
1171	0.12915	4	0.0570934
1172	0.12915	4	0.0570934
1173	0.12915	4	0.0570934
1174	0.12915	4	0.0570934
1175	0.12915	4	0.0570934
1176	0.12915	4	0.0570934
1177	0.12915	4	0.0570934
1178	0.12915	4	0.0570934
1179	0.12915	4	0.0570934
1180	0.12915	4	0.0570934
1181	0.12915	4	0.0570934
1182	0.12915	4	0.0570934
1183	0.12915	4	0.0570934
1184	0.12915	4	0.0570934
1185	0.12915	4	0.0570934
1186	0.12915	4	0.0570934
1187	0.12915	4	0.0570934
1188	0.12915	4	0.0570934
1189	0.12915	4	0.0570934
1190	0.12915	4	0.0570934
1191	0.12915	4	0.0570934
1192	0.12915	4	0.0570934
1193	0.12915	4	0.0570934
1194	0.12915	4	0.0570934
1195	0.12915	4	0.0570934
1196	0.12915	4	0.0570934
1197	0.12915	4	0.0570934
1198	0.12915	4	0.0570934
1199	0.12915	4	0.0570934
1200	0.12915	4	0.0570934
1201	0.12915	4	0.0570934
1202	0.12915	4	0.0570934
1203	0.12915	4	0.0570934
1204	0.12915	4	0.0570934
1205	0.12915	4	0.0570934
1206	0.12915	4	0.0570934
1207	0.12915	4	0.0570934
1208	0.12915	4	0.0570934
1209	0.12915	4	0.0570934
1210	0.12915	4	0.0570934
1211	0.12915	4	0.0570934
1212	0.12915	4	0.0570934
1213	0.12915	4	0.0570934
1214	0.12915	4	0.0570934
1215	0.12915	4	0.0570934
1216	0.12915	4	0.0570934
1217	0.12915	4	0.0570934
1218	0.12915	4	0.0570934
1219	0.12915	4	0.0570934
1220	0.12915	4	0.0570934
1221	0.12915	4	0.0570934
1222	0.12915	4	0.0570934
1223	0.12915	4	0.0570934
1224	0.12915	4	0.0570934
1225	0.12915	4	0.0570934
1226	0.12915	4	0.0570934
1227	0.12915	4	0.0570934
1228	0.12915	4	0.0570934
1229	0.12915	4	0.0570934
1230	0.12915	4	0.0570934
1231	0.12915	4	0.0570934
1232	0.12915	4	0.0570934
1233	0.12915	4	0.0570934
1234	0.12915	4	0.0570934
1235	0.12915	4	0.0570934
1236	0.12915	4	0.0570934
1237	0.12915	4	0.0570934
1238	0.12915	4	0.0570934
1239	0.12915	4	0.0570934
1240	0.12915	4	0.0570934
1241	0.12915	4	0.0570934
1242	0.12915	4	0.0570934
1243	0.12915	4	0.0570934
1244	0.12915	4	0.0570934
1245	0.12915	4	0.0570934
1246	0.12915	4	0.0570934
1247	0.12915	4	0.0570934
1248	0.12915	4	0.0570934
1249	0.12915	4	0.0570934
1250	0.12915	4	0.0570934
1251	0.12915	4	0.0570934
1252	0.12915	4	0.0570934
1253	0.12915	4	0.0570934
1254	0.12915	4	0.0570934
1255	0.12915	4	0.0570934
1256	0.12915	4	0.0570934
1257	0.12915	4	0.0570934
1258	0.12915	4	0.0570934
1259	0.12915	4	0.0570934
1260	0.12915	4	0.0570934
1261	0.12915	4	0.0570934
1262	0.12915	4	0.0570934
1263	0.12915	4	0.0570934
1264	0.12915	4	0.0570934
1265	0.12915	4	0.0570934
1266	0.12915	4	0.0570934
1267	0.12915	4	0.0570934
1268	0.12915	4	0.0570934
1269	0.12915	4	0.0570934
1270	0.12915	4	0.0570934
1271	0.12915	4	0.0570934
1272	0.12915	4	0.0570934
1273	0.12915	4	0.0570934
1274	0.12915	4	0.0570934
1275	0.12915	4	0.0570934
1276	0.12915	4	0.0570934
1277	0.12915	4	0.0570934
1278	0.12915	4	0.0570934
1279	0.12915	4	0.0570934
1280	0.12915	4	0.0570934
1281	0.12915	4	0.0570934
1282	0.12915	4	0.0570934
1283	0.12915	4	0.0570934
1284	0.12915	4	0.0570934
1285	0.12915	4	0.0570934
1286	0.12915	4	0.0570934
1287	0.12915	4	0.0570934
1288	0.12915	4	0.0570934
1289	0.12915	4	0.0570934
1290	0.12915	4	0.0570934
1291	0.12915	4	0.0570934
1292	0.12915	4	0.0570934
1293	0.12915	4	0.0570934
1294	0.12915	4	0.0570934
1295	0.12915	4	0.0570934
1296	0.12915	4	0.0570934
1297	0.12915	4	0.0570934
1298	0.12915	4	0.0570934
1299	0.12915	4	0.0570934
1300	0.12915	4	0.0570934
1301	0.12915	4	0.0570934
1302	0.12915	4	0.0570934
1303	0.12915	4	0.0570934
1304	0.12915	4	0.0570934
1305	0.12915	4	0.0570934
1306	0.12915	4	0.0570934
1307	0.12915	4	0.0570934
1308	0.12915	4	0.0570934
1309	0.12915	4	0.0570934
1310	0.12915	4	0.0570934
1311	0.12915	4	0.0570934
1312	0.12915	4	0.0570934
1313	0.12915	4	0.0570934
1314	0.12915	4	0.0570934
1315	0.12915	4	0.0570934
1316	0.12915	4	0.0570934
1317	0.12915	4	0.0570934
1318	0.12915	4	0.0570934
1319	0.12915	4	0.0570934
1320	0.12915	4	0.0570934
1321	0.12915	4	0.0570934
1322	0.12915	4	0.0570934
1323	0.12915	4	0.0570934
1324	0.12915	4	0.0570934
1325	0.12915	4	0.0570934
1326	0.12915	4	0.0570934
1327	0.12915	4	0.0570934
1328	0.12915	4	0.0570934
1329	0.12915	4	0.0570934
1330	0.12915	4	0.0570934
1331	0.12915	4	0.0570934
1332	0.12915	4	0.0570934
1333	0.12915	4	0.0570934
1334	0.12915	4	0.0570934
1335	0.12915	4	0.0570934
1336	0.12915	4	0.0570934
1337	0.12915	4	0.0570934
1338	0.12915	4	0.0570934
1339	0.12915	4	0.0570934
1340	0.12915	4	0.0570934
1341	0.12915	4	0.0570934
1342	0.12915	4	0.0570934
1343	0.12915	4	0.0570934
1344	0.12915	4	0.0570934
1345	0.12915	4	0.0570934
1346	0.12915	4	0.0570934
1347	0.12915	4	0.0570934
1348	0.12915	4	0.0570934
1349	0.12915	4	0.0570934
1350	0.12915	4	0.0570934
1351	0.12915	4	0.0570934
1352	0.12915	4	0.0570934
1353	0.12915	4	0.0570934
1354	0.12915	4	0.0570934
1355	0.12915	4	0.0570934
1356	0.12915	4	0.0570934
1357	0.12915	4	0.0570934
1358	0.12915	4	0.0570934
1359	0.12915	4	0.0570934
1360	0.12915	4	0.0570934
1361	0.12915	4	0.0570934
1362	0.12915	4	0.0570934
1363	0.12915	4	0.0570934
1364	0.12915	4	0.0570934
1365	0.12915	4	0.0570934
1366	0.12915	4	0.0570934
1367	0.12915	4	0.0570934
1368	0.12915	4	0.0570934
1369	0.12915	4	0.0570934
1370	0.12915	4	0.0570934
1371	0.12915	4	0.0570934
1372	0.12915	4	0.0570934
1373	0.12915	4	0.0570934
1374	0.12915	4	0.0570934
1375	0.12915	4	0.0570934
1376	0.12915	4	0.0570934
1377	0.12915	4	0.0570934
1378	0.12915	4	0.0570934
1379	0.12915	4	0.0570934
1380	0.12915	4	0.0570934
1381	0.12915	4	0.0570934
1382	0.12915	4	0.0570934
1383	0.12915	4	0.0570934
1384	0.12915	4	0.0570934
1385	0.12915	4	0.0570934
1386	0.12915	4	0.0570934
1387	0.12915	4	0.0570934
1388	0.12915	4	0.0570934
1389	0.12915	4	0.0570934
1390	0.12915	4	0.0570934
1391	0.12915	4	0.0570934
1392	0.12915	4	0.0570934
1393	0.12915	4	0.0570934
1394	0.12915	4	0.0570934
1395	0.12915	4	0.0570934
1396	0.12915	4	0.0570934
1397	0.12915	4	0.0570934
1398	0.12915	4	0.0570934
1399	0.12915	4	0.0570934
1400	0.12915	4	0.0570934
1401	0.12915	4	0.0570934
1402	0.12915	4	0.0570934
1403	0.12915	4	0.0570934
1404	0.12915	4	0.0570934
1405	0.12915	4	0.0570934
1406	0.12915	4	0.0570934
1407	0.12915	4	0.0570934
1408	0.12915	4	0.0570934
1409	0.12915	4	0.0570934
1410	0.12915	4	0.0570934
1411	0.12915	4	0.0570934
1412	0.12915	4	0.0570934
1413	0.12915	4	0.0570934
1414	0.12915	4	0.0570934
1415	0.12915	4	0.0570934
1416	0.12915	4	0.0570934
1417	0.12915	4	0.0570934
1418	0.12915	4	0.0570934
1419	0.12915	4	0.0570934
1420	0.12915	4	0.0570934
1421	0.12915	4	0.0570934
1422	0.12915	4	0.0570934
1423	0.12915	4	0.0570934
1424	0.12915	4	0.0570934
1425	0.12915	4	0.0570934
1426	0.12915	4	0.0570934
1427	0.12915	4	0.0570934
1428	0.12915	4	0.0570934
1429	0.12915	4	0.0570934
1430	0.12915	4	0.0570934
1431	0.12915	4	0.0570934
1432	0.12915	4	0.0570934
1433	0.12915	4	0.0570934
1434	0.12915	4	0.0570934
1435	0.12915	4	0.0570934
1436	0.12915	4	0.0570934
1437	0.12915	4	0.0570934
1438	0.12915	4	0.0570934
1439	0.12915	4	0.0570934
1440	0.12915	4	0.0570934
1441	0.12915	4	0.0570934
1442	0.12915	4	0.0570934
1443	0.12915	4	0.0570934
1444	0.12915	4	0.0570934
1445	0.12915	4	0.0570934
1446	0.12915	4	0.0570934
1447	0.12915	4	0.0570934
1448	0.12915	4	0.0570934
1449	0.12915	4	0.0570934
1450	0.12915	4	0.0570934
1451	0.12915	4	0.0570934
1452	0.12915	4	0.0570934
1453	0.12915	4	0.0570934
1454	0.12915	4	0.0570934
1455	0.12915	4	0.0570934
1456	0.12915	4	0.0570934
1457	0.12915	4	0.0570934
1458	0.12915	4	0.0570934
1459	0.12915	4	0.0570934
1460	0.12915	4	0.0570934
1461	0.12915	4	0.0570934
1462	0.12915	4	0.0570934
1463	0.12915	4	0.0570934
1464	0.12915	4	0.0570934
1465	0.12915	4	0.0570934
1466	0.12915	4	0.0570934
1467	0.12915	4	0.0570934
1468	0.12915	4	0.0570934
1469	0.12915	4	0.0570934
1470	0.12915	4	0.0570934
1471	0.12915	4	0.0570934
1472	0.12915	4	0.0570934
1473	0.12915	4	0.0570934
1474	0.12915	4	0.0570934
1475	0.12915	4	0.0570934
1476	0.12915	4	0.0570934
1477	0.12915	4	0.0570934
1478	0.12915	4	0.0570934
1479	0.12915	4	0.0570934
1480	0.12915	4	0.0570934
1481	0.12915	4	0.0570934
1482	0.12915	4	0.0570934
1483	0.12915	4	0.0570934
1484	0.12915	4	0.0570934
1485	0.12915	4	0.0570934
1486	0.12915	4	0.0570934
1487	0.12915	4	0.0570934
1488	0.12915	4	0.0570934
1489	0.12915	4	0.0570934
1490	0.12915	4	0.0570934
1491	0.12915	4	0.0570934
1492	0.12915	4	0.0570934
1493	0.12915	4	0.0570934
1494	0.12915	4	0.0570934
1495	0.12915	4	0.0570934
1496	0.12915	4	0.0570934
1497	0.12915	4	0.0570934
1498	0.12915	4	0.0570934
1499	0.12915	4	0.0570934
1500	0.12915	4	0.0570934
1501	0.12915	4	0.0570934
1502	0.12915	4	0.0570934
1503	0.12915	4	0.0570934
1504	0.12915	4	0.0570934
1505	0.12915	4	0.0570934
1506	0.12915	4	0.0570934
1507	0.12915	4	0.0570934
1508	0.12915	4	0.0570934
1509	0.12915	4	0.0570934
1510	0.12915	4	0.0570934
1511	0.12915	4	0.0570934
1512	0.12915	4	0.0570934
1513	0.12915	4	0.0570934
1514	0.12915	4	0.0570934
1515	0.12915	4	0.0570934
1516	0.12915	4	0.0570934
1517	0.12915	4	0.0570934
1518	0.12915	4	0.0570934
1519	0.12915	4	0.0570934
1520	0.12915	4	0.0570934
1521	0.12915	4	0.0570934
1522	0.12915	4	0.0570934
1523	0.12915	4	0.0570934
1524	0.12915	4	0.0570934
1525	0.12915	4	0.0570934
1526	0.12915	4	0.0570934
1527	0.12915	4	0.0570934
1528	0.12915	4	0.0570934
1529	0.12915	4	0.0570934
1530	0.12915	4	0.0570934
1531	0.12915	4	0.0570934
1532	0.12915	4	0.0570934
1533	0.12915	4	0.0570934
1534	0.12915	4	0.0570934
1535	0.12915	4	0.0570934
1536	0.12915	4	0.0570934
1537	0.12915	4	0.0570934
1538	0.12915	4	0.0570934
1539	0.12915	4	0.0570934
1540	0.12915	4	0.0570934
1541	0.12915	4	0.0570934
1542	0.12915	4	0.0570934
1543	0.12915	4	0.0570934
1544	0.12915	4	0.0570934
1545	0.12915	4	0.0570934
1546	0.12915	4	0.0570934
1547	0.12915	4	0.0570934
1548	0.12915	4	0.0570934
1549	0.12915	4	0.0570934
1550	0.12915	4	0.0570934
1551	0.12915	4	0.0570934
1552	0.12915	4	0.0570934
1553	0.12915	4	0.0570934
1554	0.12915	4	0.0570934
1555	0.12915	4	0.0570934
1556	0.12915	4	0.0570934
1557	0.12915	4	0.0570934
1558	0.12915	4	0.0570934
1559	0.12915	4	0.0570934
1560	0.12915	4	0.0570934
1561	0.12915	4	0.0570934
1562	0.12915	4	0.0570934
1563	0.12915	4	0.0570934
1564	0.12915	4	0.0570934
1565	0.12915	4	0.0570934
1566	0.12915	4	0.0570934
1567	0.12915	4	0.0570934
1568	0.12915	4	0.0570934
1569	0.12915	4	0.0570934
1570	0.12915	4	0.0570934
1571	0.12915	4	0.0570934
1572	0.12915	4	0.0570934
1573	0.12915	4	0.0570934
1574	0.12915	4	0.0570934
1575	0.12915	4	0.0570934
1576	0.12915	4	0.0570934
1577	0.12915	4	0.0570934
1578	0.12915	4	0.0570934
1579	0.12915	4	0.0570934
1580	0.12915	4	0.0570934
1581	0.12915	4	0.0570934
1582	0.12915	4	0.0570934
1583	0.12915	4	0.0570934
1584	0.12915	4	0.0570934
1585	0.12915	4	0.0570934
1586	0.12915	4	0.0570934
1587	0.12915	4	0.0570934
1588	0.12915	4	0.0570934
1589	0.12915	4	0.0570934
1590	0.12915	4	0.0570934
1591	0.12915	4	0.0570934
1592	0.12915	4	0.0570934
1593	0.12915	4	0.0570934
1594	0.12915	4	0.0570934
1595	0.12915	4	0.0570934
1596	0.12915	4	0.0570934
1597	0.12915	4	0.0570934
1598	0.12915	4	0.0570934
1599	0.12915	4	0.0570934
1600	0.12915	4	0.0570934
1601	0.12915	4	0.0570934
1602	0.12915	4	0.0570934
1603	0.12915	4	0.0570934
1604	0.12915	4	0.0570934
1605	0.12915	4	0.0570934
1606	0.12915	4	0.0570934
1607	0.12915	4	0.0570934
1608	0.12915	4	0.0570934
1609	0.12915	4	0.0570934
1610	0.12915	4	0.0570934
1611	0.12915	4	0.0570934
1612	0.12915	4	0.0570934
1613	0.12915	4	0.0570934
1614	0.12915	4	0.0570934
1615	0.12915	4	0.0570934
1616	0.12915	4	0.0570934
1617	0.12915	4	0.0570934
1618	0.12915	4	0.0570934
1619	0.12915	4	0.0570934
1620	0.12915	4	0.0570934
1621	0.12915	4	0.0570934
1622	0.12915	4	0.0570934
1623	0.12915	4	0.0570934
1624	0.12915	4	0.0570934
1625	0.12915	4	0.0570934
1626	0.12915	4	0.0570934
1627	0.12915	4	0.0570934
1628	0.12915	4	0.0570934
1629	0.12915	4	0.0570934
1630	0.12915	4	0.0570934
1631	0.12915	4	0.0570934
1632	0.12915	4	0.0570934
1633	0.12915	4	0.0570934
1634	0.12915	4	0.0570934
1635	0.12915	4	0.0570934
1636	0.12915	4	0.0570934
1637	0.12915	4	0.0570934
1638	0.12915	4	0.0570934
1639	0.12915	4	0.0570934
1640	0.12915	4	0.0570934
1641	0.12915	4	0.0570934
1642	0.12915	4	0.0570934
1643	0.12915	4	0.0570934
1644	0.12915	4	0.0570934
1645	0.12915	4	0.0570934
1646	0.12915	4	0.0570934
1647	0.12915	4	0.0570934
1648	0.12915	4	0.0570934
1649	0.12915	4	0.0570934
1650	0.12915	4	0.0570934
1651	0.12915	4	0.0570934
1652	0.12915	4	0.0570934
1653	0.12915	4	0.0570934
1654	0.12915	4	0.0570934
1655	0.12915	4	0.0570934
1656	0.12915	4	0.0570934
1657	0.12915	4	0.0570934
1658	0.12915	4	0.0570934
1659	0.12915	4	0.0570934
1660	0.12915	4	0.0570934
1661	0.12915	4	0.0570934
1662	0.12915	4	0.0570934
1663	0.12915	4	0.0570934
1664	0.12915	4	0.0570934
1665	0.12915	4	0.0570934
1666	0.12915	4	0.0570934
1667	0.12915	4	0.0570934
1668	0.12915	4	0.0570934
1669	0.12915	4	0.0570934
1670	0.12915	4	0.0570934
1671	0.12915	4	0.0570934
1672	0.12915	4	0.0570934
1673	0.12915	4	0.0570934
1674	0.12915	4	0.0570934
1675	0.12915	4	0.0570934
1676	0.12915	4	0.0570934
1677	0.12915	4	0.0570934
1678	0.12915	4	0.0570934
1679	0.12915	4	0.0570934
1680	0.12915	4	0.0570934
1681	0.12915	4	0.0570934
1682	0.12915	4	0.0570934
1683	0.12915	4	0.0570934
1684	0.12915	4	0.0570934
1685	0.12915	4	0.0570934
1686	0.12915	4	0.0570934
1687	0.12915	4	0.0570934
1688	0.12915	4	0.0570934
1689	0.12915	4	0.0570934
1690	0.12915	4	0.0570934
1691	0.12915	4	0.0570934
1692	0.12915	4	0.0570934
1693	0.12915	4	0.0570934
1694	0.12915	4	0.0570934
1695	0.12915	4	0.0570934
1696	0.12915	4	0.0570934
1697	0.12915	4	0.0570934
1698	0.12915	4	0.0570934
1699	0.12915	4	0.0570934
1700	0.12915	4	0.0570934
1701	0.12915	4	0.0570934
1702	0.12915	4	0.0570934
1703	0.12915	4	0.0570934
1704	0.12915	4	0.0570934
1705	0.12915	4	0.0570934
1706	0.12915	4	0.0570934
1707	0.12915	4	0.0570934
1708	0.12915	4	0.0570934
1709	0.12915	4	0.0570934
1710	0.12915	4	0.0570934
1711	0.12915	4	0.0570934
1712	0.12915	4	0.0570934
1713	0.12915	4	0.0570934
1714	0.12915	4	0.0570934
1715	0.12915	4	0.0570934
1716	0.12915	4	0.0570934
1717	0.12915	4	0.0570934
1718	0.12915	4	0.0570934
1719	0.12915	4	0.0570934
1720	0.12915	4	0.0570934
1721	0.12915	4	0.0570934
1722	0.12915	4	0.0570934
1723	0.12915	4	0.0570934
1724	0.12915	4	0.0570934
1725	0.12915	4	0.0570934
1726	0.12915	4	0.0570934
1727	0.12915	4	0.0570934
1728	0.12915	4	0.0570934
1729	0.12915	4	0.0570934
1730	0.12915	4	0.0570934
1731	0.12915	4	0.0570934
1732	0.12915	4	0.0570934
1733	0.12915	4	0.0570934
1734	0.12915	4	0.0570934
1735	0.12915	4	0.0570934
1736	0.12915	4	0.0570934
1737	0.12915	4	0.0570934
1738	0.12915	4	0.0570934
1739	0.12915	4	0.0570934
1740	0.12915	4	0.0570934
1741	0.12915	4	0.0570934
1742	0.12915	4	0.0570934
1743	0.12915	4	0.0570934
1744	0.12915	4	0.0570934
1745	0.12915	4	0.0570934
1746	0.12915	4	0.0570934
1747	0.12915	4	0.0570934
1748	0.12915	4	0.0570934
1749	0.12915	4	0.0570934
1750	0.12915	4	0.0570934
1751	0.12915	4	0.0570934
1752	0.12915	4	0.0570934
1753	0.12915	4	0.0570934
1754	0.12915	4	0.0570934
1755	0.12915	4	0.0570934
1756	0.12915	4	0.0570934
1757	0.12915	4	0.0570934
1758	0.12915	4	0.0570934
1759	0.12915	4	0.0570934
1760	0.12915	4	0.0570934
1761	0.12915	4	0.0570934
1762	0.12915	4	0.0570934
1763	0.12915	4	0.0570934
1764	0.12915	4	0.0570934
1765	0.12915	4	0.0570934
1766	0.12915	4	0.0570934
1767	0.12915	4	0.0570934
1768	0.12915	4	0.0570934
1769	0.12915	4	0.0570934
1770	0.12915	4	0.0570934
1771	0.12915	4	0.0570934
1772	0.12915	4	0.0570934
1773	0.12915	4	0.0570934
1774	0.12915	4	0.0570934
1775	0.12915	4	0.0570934
1776	0.12915	4	0.0570934
1777	0.12915	4	0.0570934
1778	0.12915	4	0.0570934
1779	0.12915	4	0.0570934
1780	0.12915	4	0.0570934
1781	0.12915	4	0.0570934
1782	0.12915	4	0.0570934
1783	0.12915	4	0.0570934
1784	0.12915	4	0.0570934
1785	0.12915	4	0.0570934
1786	0.12915	4	0.0570934
1787	0.12915	4	0.0570934
1788	0.12915	4	0.0570934
1789	0.12915	4	0.0570934
1790	0.12915	4	0.0570934
1791	0.12915	4	0.0570934
1792	0.12915	4	0.0570934
1793	0.12915	4	0.0570934
1794	0.12915	4	0.0570934
1795	0.12915	4	0.0570934
1796	0.12915	4	0.0570934
1797	0.12915	4	0.0570934
1798	0.12915	4	0.0570934
1799	0.12915	4	0.0570934
1800	0.12915	4	0.0570934
1801	0.12915	4	0.0570934
1802	0.12915	4	0.0570934
1803	0.12915	4	0.0570934
1804	0.12915	4	0.0570934
1805	0.12915	4	0.0570934
1806	0.12915	4	0.0570934
1807	0.12915	4	0.0570934
1808	0.12915	4	0.0570934
1809	0.12915	4	0.0570934
1810	0.12915	4	0.0570934
1811	0.12915	4	0.0570934
1812	0.12915	4	0.0570934
1813	0.12915	4	0.0570934
1814	0.12915	4	0.0570934
1815	0.12915	4	0.0570934
1816	0.12915	4	0.0570934
1817	0.12915	4	0.0570934
1818	0.12915	4	0.0570934
1819	0.12915	4	0.0570934
1820	0.12915	4	0.0570934
1821	0.12915	4	0.0570934
1822	0.12915	4	0.0570934
1823	0.12915	4	0.0570934
1824	0.12915	4	0.0570934
1825	0.12915	4	0.0570934
1826	0.12915	4	0.0570934
1827	0.12915	4	0.0570934
1828	0.12915	4	0.0570934
1829	0.12915	4	0.0570934
1830	0.12915	4	0.0570934
1831	0.12915	4	0.0570934
1832	0.12915	4	0.0570934
1833	0.12915	4	0.0570934
1834	0.12915	4	0.0570934
1835	0.12915	4	0.0570934
1836	0.12915	4	0.0570934
1837	0.12915	4	0.0570934
1838	0.12915	4	0.0570934
1839	0.12915	4	0.0570934
1840	0.12915	4	0.0570934
1841	0.12915	4	0.0570934
1842	0.12915	4	0.0570934
1843	0.12915	4	0.0570934
1844	0.12915	4	0.0570934
1845	0.12915	4	0.0570934
1846	0.12915	4	0.0570934
1847	0.12915	4	0.0570934
1848	0.12915	4	0.0570934
1849	0.12915	4	0.0570934
1850	0.12915	4	0.0570934
1851	0.12915	4	0.0570934
1852	0.12915	4	0.0570934
1853	0.12915	4	0.0570934
1854	0.12915	4	0.0570934
1855	0.12915	4	0.0570934
1856	0.12915	4	0.0570934
1857	0.12915	4	0.0570934
1858	0.12915	4	0.0570934
1859	0.12915	4	0.0570934
1860	0.12915	4	0.0570934
1861	0.12915	4	0.0570934
1862	0.12915	4	0.0570934
1863	0.12915	4	0.0570934
1864	0.12915	4	0.0570934
1865	0.12915	4	0.0570934
1866	0.12915	4	0.0570934
1867	0.12915	4	0.0570934
1868	0.12915	4	0.0570934
1869	0.12915	4	0.0570934
1870	0.12915	4	0.0570934
1871	0.12915	4	0.0570934
1872	0.12915	4	0.0570934
1873	0.12915	4	0.0570934
1874	0.12915	4	0.0570934
1875	0.12915	4	0.0570934
1876	0.12915	4	0.0570934
1877	0.12915	4	0.0570934
1878	0.12915	4	0.0570934
1879	0.12915	4	0.0570934
1880	0.12915	4	0.0570934
1881	0.12915	4	0.0570934
1882	0.12915	4	0.0570934
1883	0.12915	4	0.0570934
1884	0.12915	4	0.0570934
1885	0.12915	4	0.0570934
1886	0.12915	4	0.0570934
1887	0.12915	4	0.0570934
1888	0.12915	4	0.0570934
1889	0.12915	4	0.0570934
1890	0.12915	4	0.0570934
1891	0.12915	4	0.0570934
1892	0.12915	4	0.0570934
1893	0.12915	4	0.0570934
1894	0.12915	4	0.0570934
1895	0.12915	4	0.0570934
1896	0.12915	4	0.0570934
1897	0.12915	4	0.0570934
1898	0.12915	4	0.0570934
1899	0.12915	4	0.0570934
1900	0.12915	4	0.0570934
1901	0.12915	4	0.0570934
1902	0.12915	4	0.0570934
1903	0.12915	4	0.0570934
1904	0.12915	4	0.0570934
1905	0.12915	4	0.0570934
1906	0.12915	4	0.0570934
1907	0.12915	4	0.0570934
1908	0.12915	4	0.0570934
1909	0.12915	4	0.0570934
1910	0.12915	4	0.0570934
1911	0.12915	4	0.0570934
1912	0.12915	4	0.0570934
1913	0.12915	4	0.0570934
1914	0.12915	4	0.0570934
1915	0.12915	4	0.0570934
1916	0.12915	4	0.0570934
1917	0.12915	4	0.0570934
1918	0.12915	4	0.0570934
1919	0.12915	4	0.0570934
1920	0.12915	4	0.0570934
1921	0.12915	4	0.0570934
1922	0.12915	4	0.0570934
1923	0.12915	4	0.0570934
1924	0.12915	4	0.0570934
1925	0.12915	4	0.0570934
1926	0.12915	4	0.0570934
1927	0.12915	4	0.0570934
1928	0.12915	4	0.0570934
1929	0.12915	4	0.0570934
1930	0.12915	4	0.0570934
1931	0.12915	4	0.0570934
1932	0.12915	4	0.0570934
1933	0.12915	4	0.0570934
1934	0.12915	4	0.0570934
1935	0.12915	4	0.0570934
1936	0.12915	4	0.0570934
1937	0.12915	4	0.0570934
1938	0.12915	4	0.0570934
1939	0.12915	4	0.0570934
1940	0.12915	4	0.0570934
1941	0.12915	4	0.0570934
1942	0.12915	4	0.0570934
1943	0.12915	4	0.0570934
1944	0.12915	4	0.0570934
1945	0.12915	4	0.0570934
1946	0.12915	4	0.0570934
1947	0.12915	4	0.0570934
1948	0.12915	4	0.0570934
1949	0.12915	4	0.0570934
1950	0.12915	4	0.0570934
1951	0.12915	4	0.0570934
1952	0.12915	4	0.0570934
1953	0.12915	4	0.0570934
1954	0.12915	4	0.0570934
1955	0.12915	4	0.0570934
1956	0.12915	4	0.0570934
1957	0.12915	4	0.0570934
1958	0.12915	4	0.0570934
1959	0.12915	4	0.0570934
1960	0.12915	4	0.0570934
1961	0.12915	4	0.0570934
1962	0.12915	4	0.0570934
1963	0.12915	4	0.0570934
1964	0.12915	4	0.0570934
1965	0.12915	4	0.0570934
1966	0.12915	4	0.0570934
1967	0.12915	4	0.0570934
1968	0.12915	4	0.0570934
1969	0.12915	4	0.0570934
1970	0.12915	4	0.0570934
1971	0.12915	4	0.0570934
1972	0.12915	4	0.0570934
1973	0.12915	4	0.0570934
1974	0.12915	4	0.0570934
1975	0.12915	4	0.0570934
1976	0.12915	4	0.0570934
1977	0.12915	4	0.0570934
1978	0.12915	4	0.0570934
1979	0.12915	4	0.0570934
1980	0.12915	4	0.0570934
1981	0.12915	4	0.0570934
1982	0.12915	4	0.0570934
1983	0.12915	4	0.0570934
1984	0.12915	4	0.0570934
1985	0.12915	4	0.0570934
1986	0.12915	4	0.0570934
1987	0.12915	4	0.0570934
1988	0.12915	4	0.0570934
1989	0.12915	4	0.0570934
1990	0.12915	4	0.0570934
1991	0.12915	4	0.0570934
1992	0.12915	4	0.0570934
1993	0.12915	4	0.0570934
1994	0.12915	4	0.0570934
1995	0.12915	4	0.0570934
1996	0.12915	4	0.0570934
1997	0.12915	4	0.0570934
1998	0.12915	4	0.0570934
1999	0.12915	4	0.0570934
2000	0.12915	4	0.0570934
[truncated: 3,001 more rows]
