# Supplementary material for: Aspiration-driven co-evolution of cooperation with individual behavioral diversity
Source: PLoS One. 2023 Sep 15;18(9):e0291134. doi: 10.1371/journal.pone.0291134 (PMC10503719; doi:10.1371/journal.pone.0291134)
Supplement: S1 Data — (ZIP) [file pone.0291134.s001.zip › M1/v2-L=200/data/aspiration_time,b=1.61_frequency.txt]

1	0.5	0.5	0
2	0.6717	0.69155	0.467065
3	0.752922	0.823573	0.534287
4	0.774439	0.915949	0.586204
5	0.762019	0.990218	0.608519
6	0.730364	1.05559	0.609678
7	0.68808	1.11259	0.595889
8	0.641427	1.17139	0.571426
9	0.595687	1.23737	0.537874
10	0.552309	1.30815	0.50265
11	0.511277	1.36731	0.467454
12	0.473437	1.45355	0.433184
13	0.438706	1.53376	0.400311
14	0.406452	1.64454	0.370164
15	0.376764	1.72229	0.341803
16	0.349713	1.80914	0.315815
17	0.325591	1.89444	0.290464
18	0.303234	2.00084	0.267661
19	0.282939	2.11667	0.247137
20	0.26439	2.22752	0.228559
21	0.24782	2.27945	0.211686
22	0.232566	2.35628	0.195838
23	0.218764	2.45596	0.181346
24	0.206056	2.59902	0.168937
25	0.194717	2.6951	0.157348
26	0.184099	2.78893	0.146377
27	0.174639	2.84788	0.136889
28	0.165997	2.89772	0.128333
29	0.158137	2.98489	0.120107
30	0.150915	3.04174	0.112543
31	0.144259	3.14774	0.105624
32	0.138192	3.19895	0.0995271
33	0.132644	3.32433	0.0941236
34	0.127667	3.33675	0.0887727
35	0.123169	3.43285	0.0844112
36	0.119026	3.51857	0.079998
37	0.115321	3.54175	0.076072
38	0.111942	3.56268	0.0724144
39	0.108916	3.59605	0.0693285
40	0.106171	3.60734	0.0660657
41	0.103655	3.66218	0.0635302
42	0.101338	3.693	0.0610226
43	0.0993073	3.70615	0.0587297
44	0.0974222	3.743	0.0566884
45	0.0957642	3.74103	0.0548476
46	0.0942735	3.75885	0.0531401
47	0.0928836	3.78566	0.0516224
48	0.0916203	3.81263	0.0503291
49	0.0904767	3.83821	0.0490806
50	0.0894495	3.84963	0.0480119
51	0.0885251	3.85755	0.04699
52	0.087686	3.85058	0.0461223
53	0.0869392	3.86619	0.0452914
54	0.0862688	3.87491	0.0446144
55	0.0856476	3.89068	0.0438129
56	0.0850644	3.92232	0.0433656
57	0.0845532	3.91585	0.0427234
58	0.0840752	3.92194	0.0421738
59	0.0837023	3.89614	0.0416888
60	0.0833159	3.91605	0.0413724
61	0.0829534	3.91939	0.0410676
62	0.0826739	3.90444	0.0407529
63	0.0823577	3.92201	0.0405348
64	0.0820844	3.92492	0.0401286
65	0.0818319	3.95236	0.0399693
66	0.0816068	3.95523	0.0397107
67	0.0813901	3.96329	0.0395038
68	0.081199	3.96162	0.0392295
69	0.0810377	3.97071	0.0390674
70	0.080888	3.9727	0.0388947
71	0.0807525	3.97467	0.0387363
72	0.0806254	3.97644	0.0385888
73	0.0805239	3.97815	0.0384678
74	0.0804222	3.97638	0.0383841
75	0.0803308	3.98709	0.0382759
76	0.0802467	3.98875	0.038173
77	0.0801784	3.99007	0.0380898
78	0.0801107	3.99128	0.0380083
79	0.0800427	3.99206	0.0379312
80	0.0799865	3.99294	0.0378649
81	0.0799357	3.99374	0.037805
82	0.0798876	3.99423	0.0377511
83	0.0798457	3.99476	0.0377031
84	0.0798074	3.99523	0.0376593
85	0.0797744	3.99562	0.0376217
86	0.0797415	3.99608	0.0375835
87	0.0797154	3.99653	0.0375523
88	0.0796906	3.99692	0.0375231
89	0.0796679	3.99732	0.0374958
90	0.0796477	3.99756	0.0374728
91	0.0796294	3.99775	0.0374522
92	0.0796117	3.99796	0.0374321
93	0.0795958	3.99817	0.0374138
94	0.0795818	3.99831	0.0373981
95	0.079569	3.99842	0.0373839
96	0.0795581	3.99856	0.0373714
97	0.0795479	3.99868	0.0373599
98	0.0795383	3.99882	0.0373487
99	0.0795294	3.99892	0.0373386
100	0.0795214	3.99903	0.0373293
101	0.079515	3.99914	0.0373216
102	0.0795092	3.99925	0.0373146
103	0.0795034	3.9993	0.0373082
104	0.0794982	3.99935	0.0373024
105	0.0794935	3.99941	0.0372971
106	0.0794895	3.99946	0.0372924
107	0.0794859	3.99952	0.0372882
108	0.0794822	3.99956	0.037284
109	0.079479	3.99958	0.0372805
110	0.0794762	3.99963	0.0372772
111	0.0794736	3.99965	0.0372742
112	0.0794714	3.99969	0.0372717
113	0.0794692	3.99971	0.0372692
114	0.0794674	3.99973	0.0372671
115	0.0794657	3.99976	0.0372651
116	0.0794643	3.99978	0.0372635
117	0.0794627	3.99979	0.0372617
118	0.0794615	3.99981	0.0372603
119	0.0794604	3.99983	0.037259
120	0.0794593	3.99984	0.0372578
121	0.0794584	3.99986	0.0372567
122	0.0794576	3.99987	0.0372557
123	0.079457	3.99989	0.0372549
124	0.0794564	3.99991	0.0372541
125	0.0794558	3.99992	0.0372534
126	0.0794553	3.99992	0.0372528
127	0.0794548	3.99993	0.0372522
128	0.0794543	3.99994	0.0372517
129	0.0794539	3.99994	0.0372513
130	0.0794536	3.99995	0.0372508
131	0.0794532	3.99995	0.0372504
132	0.0794529	3.99996	0.0372501
133	0.0794526	3.99996	0.0372497
134	0.0794524	3.99997	0.0372494
135	0.0794521	3.99997	0.0372492
136	0.0794519	3.99997	0.0372489
137	0.0794517	3.99997	0.0372487
138	0.0794516	3.99997	0.0372485
139	0.0794514	3.99998	0.0372483
140	0.0794513	3.99998	0.0372482
141	0.0794511	3.99998	0.037248
142	0.0794511	3.99998	0.0372479
143	0.079451	3.99999	0.0372478
144	0.0794509	3.99999	0.0372477
145	0.0794508	3.99999	0.0372476
146	0.0794507	3.99999	0.0372475
147	0.0794506	3.99999	0.0372474
148	0.0794506	3.99999	0.0372473
149	0.0794505	3.99999	0.0372473
150	0.0794505	3.99999	0.0372472
151	0.0794504	3.99999	0.0372472
152	0.0794504	3.99999	0.0372471
153	0.0794504	4	0.0372471
154	0.0794503	4	0.037247
155	0.0794503	4	0.037247
156	0.0794503	4	0.037247
157	0.0794502	4	0.037247
158	0.0794502	4	0.0372469
159	0.0794502	4	0.0372469
160	0.0794502	4	0.0372469
161	0.0794502	4	0.0372469
162	0.0794501	4	0.0372468
163	0.0794501	4	0.0372468
164	0.0794501	4	0.0372468
165	0.0794501	4	0.0372468
166	0.0794501	4	0.0372468
167	0.0794501	4	0.0372468
168	0.0794501	4	0.0372468
169	0.0794501	4	0.0372468
170	0.0794501	4	0.0372468
171	0.0794501	4	0.0372467
172	0.07945	4	0.0372467
173	0.07945	4	0.0372467
174	0.07945	4	0.0372467
175	0.07945	4	0.0372467
176	0.07945	4	0.0372467
177	0.07945	4	0.0372467
178	0.07945	4	0.0372467
179	0.07945	4	0.0372467
180	0.07945	4	0.0372467
181	0.07945	4	0.0372467
182	0.07945	4	0.0372467
183	0.07945	4	0.0372467
184	0.07945	4	0.0372467
185	0.07945	4	0.0372467
186	0.07945	4	0.0372467
187	0.07945	4	0.0372467
188	0.07945	4	0.0372467
189	0.07945	4	0.0372467
190	0.07945	4	0.0372467
191	0.07945	4	0.0372467
192	0.07945	4	0.0372467
193	0.07945	4	0.0372467
194	0.07945	4	0.0372467
195	0.07945	4	0.0372467
196	0.07945	4	0.0372467
197	0.07945	4	0.0372467
198	0.07945	4	0.0372467
199	0.07945	4	0.0372467
200	0.07945	4	0.0372467
201	0.07945	4	0.0372467
202	0.07945	4	0.0372467
203	0.07945	4	0.0372467
204	0.07945	4	0.0372467
205	0.07945	4	0.0372467
206	0.07945	4	0.0372467
207	0.07945	4	0.0372467
208	0.07945	4	0.0372467
209	0.07945	4	0.0372467
210	0.07945	4	0.0372467
211	0.07945	4	0.0372467
212	0.07945	4	0.0372467
213	0.07945	4	0.0372467
214	0.07945	4	0.0372467
215	0.07945	4	0.0372467
216	0.07945	4	0.0372467
217	0.07945	4	0.0372467
218	0.07945	4	0.0372467
219	0.07945	4	0.0372467
220	0.07945	4	0.0372467
221	0.07945	4	0.0372467
222	0.07945	4	0.0372467
223	0.07945	4	0.0372467
224	0.07945	4	0.0372467
225	0.07945	4	0.0372467
226	0.07945	4	0.0372467
227	0.07945	4	0.0372467
228	0.07945	4	0.0372467
229	0.07945	4	0.0372467
230	0.07945	4	0.0372467
231	0.07945	4	0.0372467
232	0.07945	4	0.0372467
233	0.07945	4	0.0372467
234	0.07945	4	0.0372467
235	0.07945	4	0.0372467
236	0.07945	4	0.0372467
237	0.07945	4	0.0372467
238	0.07945	4	0.0372467
239	0.07945	4	0.0372467
240	0.07945	4	0.0372467
241	0.07945	4	0.0372467
242	0.07945	4	0.0372467
243	0.07945	4	0.0372467
244	0.07945	4	0.0372467
245	0.07945	4	0.0372467
246	0.07945	4	0.0372467
247	0.07945	4	0.0372467
248	0.07945	4	0.0372467
249	0.07945	4	0.0372467
250	0.07945	4	0.0372467
251	0.07945	4	0.0372467
252	0.07945	4	0.0372467
253	0.07945	4	0.0372467
254	0.07945	4	0.0372467
255	0.07945	4	0.0372467
256	0.07945	4	0.0372467
257	0.07945	4	0.0372467
258	0.07945	4	0.0372467
259	0.07945	4	0.0372467
260	0.07945	4	0.0372467
261	0.07945	4	0.0372467
262	0.07945	4	0.0372467
263	0.07945	4	0.0372467
264	0.07945	4	0.0372467
265	0.07945	4	0.0372467
266	0.07945	4	0.0372467
267	0.07945	4	0.0372467
268	0.07945	4	0.0372467
269	0.07945	4	0.0372467
270	0.07945	4	0.0372467
271	0.07945	4	0.0372467
272	0.07945	4	0.0372467
273	0.07945	4	0.0372467
274	0.07945	4	0.0372467
275	0.07945	4	0.0372467
276	0.07945	4	0.0372467
277	0.07945	4	0.0372467
278	0.07945	4	0.0372467
279	0.07945	4	0.0372467
280	0.07945	4	0.0372467
281	0.07945	4	0.0372467
282	0.07945	4	0.0372467
283	0.07945	4	0.0372467
284	0.07945	4	0.0372467
285	0.07945	4	0.0372467
286	0.07945	4	0.0372467
287	0.07945	4	0.0372467
288	0.07945	4	0.0372467
289	0.07945	4	0.0372467
290	0.07945	4	0.0372467
291	0.07945	4	0.0372467
292	0.07945	4	0.0372467
293	0.07945	4	0.0372467
294	0.07945	4	0.0372467
295	0.07945	4	0.0372467
296	0.07945	4	0.0372467
297	0.07945	4	0.0372467
298	0.07945	4	0.0372467
299	0.07945	4	0.0372467
300	0.07945	4	0.0372467
301	0.07945	4	0.0372467
302	0.07945	4	0.0372467
303	0.07945	4	0.0372467
304	0.07945	4	0.0372467
305	0.07945	4	0.0372467
306	0.07945	4	0.0372467
307	0.07945	4	0.0372467
308	0.07945	4	0.0372467
309	0.07945	4	0.0372467
310	0.07945	4	0.0372467
311	0.07945	4	0.0372467
312	0.07945	4	0.0372467
313	0.07945	4	0.0372467
314	0.07945	4	0.0372467
315	0.07945	4	0.0372467
316	0.07945	4	0.0372467
317	0.07945	4	0.0372467
318	0.07945	4	0.0372467
319	0.07945	4	0.0372467
320	0.07945	4	0.0372467
321	0.07945	4	0.0372467
322	0.07945	4	0.0372467
323	0.07945	4	0.0372467
324	0.07945	4	0.0372467
325	0.07945	4	0.0372467
326	0.07945	4	0.0372467
327	0.07945	4	0.0372467
328	0.07945	4	0.0372467
329	0.07945	4	0.0372467
330	0.07945	4	0.0372467
331	0.07945	4	0.0372467
332	0.07945	4	0.0372467
333	0.07945	4	0.0372467
334	0.07945	4	0.0372467
335	0.07945	4	0.0372467
336	0.07945	4	0.0372467
337	0.07945	4	0.0372467
338	0.07945	4	0.0372467
339	0.07945	4	0.0372467
340	0.07945	4	0.0372467
341	0.07945	4	0.0372467
342	0.07945	4	0.0372467
343	0.07945	4	0.0372467
344	0.07945	4	0.0372467
345	0.07945	4	0.0372467
346	0.07945	4	0.0372467
347	0.07945	4	0.0372467
348	0.07945	4	0.0372467
349	0.07945	4	0.0372467
350	0.07945	4	0.0372467
351	0.07945	4	0.0372467
352	0.07945	4	0.0372467
353	0.07945	4	0.0372467
354	0.07945	4	0.0372467
355	0.07945	4	0.0372467
356	0.07945	4	0.0372467
357	0.07945	4	0.0372467
358	0.07945	4	0.0372467
359	0.07945	4	0.0372467
360	0.07945	4	0.0372467
361	0.07945	4	0.0372467
362	0.07945	4	0.0372467
363	0.07945	4	0.0372467
364	0.07945	4	0.0372467
365	0.07945	4	0.0372467
366	0.07945	4	0.0372467
367	0.07945	4	0.0372467
368	0.07945	4	0.0372467
369	0.07945	4	0.0372467
370	0.07945	4	0.0372467
371	0.07945	4	0.0372467
372	0.07945	4	0.0372467
373	0.07945	4	0.0372467
374	0.07945	4	0.0372467
375	0.07945	4	0.0372467
376	0.07945	4	0.0372467
377	0.07945	4	0.0372467
378	0.07945	4	0.0372467
379	0.07945	4	0.0372467
380	0.07945	4	0.0372467
381	0.07945	4	0.0372467
382	0.07945	4	0.0372467
383	0.07945	4	0.0372467
384	0.07945	4	0.0372467
385	0.07945	4	0.0372467
386	0.07945	4	0.0372467
387	0.07945	4	0.0372467
388	0.07945	4	0.0372467
389	0.07945	4	0.0372467
390	0.07945	4	0.0372467
391	0.07945	4	0.0372467
392	0.07945	4	0.0372467
393	0.07945	4	0.0372467
394	0.07945	4	0.0372467
395	0.07945	4	0.0372467
396	0.07945	4	0.0372467
397	0.07945	4	0.0372467
398	0.07945	4	0.0372467
399	0.07945	4	0.0372467
400	0.07945	4	0.0372467
401	0.07945	4	0.0372467
402	0.07945	4	0.0372467
403	0.07945	4	0.0372467
404	0.07945	4	0.0372467
405	0.07945	4	0.0372467
406	0.07945	4	0.0372467
407	0.07945	4	0.0372467
408	0.07945	4	0.0372467
409	0.07945	4	0.0372467
410	0.07945	4	0.0372467
411	0.07945	4	0.0372467
412	0.07945	4	0.0372467
413	0.07945	4	0.0372467
414	0.07945	4	0.0372467
415	0.07945	4	0.0372467
416	0.07945	4	0.0372467
417	0.07945	4	0.0372467
418	0.07945	4	0.0372467
419	0.07945	4	0.0372467
420	0.07945	4	0.0372467
421	0.07945	4	0.0372467
422	0.07945	4	0.0372467
423	0.07945	4	0.0372467
424	0.07945	4	0.0372467
425	0.07945	4	0.0372467
426	0.07945	4	0.0372467
427	0.07945	4	0.0372467
428	0.07945	4	0.0372467
429	0.07945	4	0.0372467
430	0.07945	4	0.0372467
431	0.07945	4	0.0372467
432	0.07945	4	0.0372467
433	0.07945	4	0.0372467
434	0.07945	4	0.0372467
435	0.07945	4	0.0372467
436	0.07945	4	0.0372467
437	0.07945	4	0.0372467
438	0.07945	4	0.0372467
439	0.07945	4	0.0372467
440	0.07945	4	0.0372467
441	0.07945	4	0.0372467
442	0.07945	4	0.0372467
443	0.07945	4	0.0372467
444	0.07945	4	0.0372467
445	0.07945	4	0.0372467
446	0.07945	4	0.0372467
447	0.07945	4	0.0372467
448	0.07945	4	0.0372467
449	0.07945	4	0.0372467
450	0.07945	4	0.0372467
451	0.07945	4	0.0372467
452	0.07945	4	0.0372467
453	0.07945	4	0.0372467
454	0.07945	4	0.0372467
455	0.07945	4	0.0372467
456	0.07945	4	0.0372467
457	0.07945	4	0.0372467
458	0.07945	4	0.0372467
459	0.07945	4	0.0372467
460	0.07945	4	0.0372467
461	0.07945	4	0.0372467
462	0.07945	4	0.0372467
463	0.07945	4	0.0372467
464	0.07945	4	0.0372467
465	0.07945	4	0.0372467
466	0.07945	4	0.0372467
467	0.07945	4	0.0372467
468	0.07945	4	0.0372467
469	0.07945	4	0.0372467
470	0.07945	4	0.0372467
471	0.07945	4	0.0372467
472	0.07945	4	0.0372467
473	0.07945	4	0.0372467
474	0.07945	4	0.0372467
475	0.07945	4	0.0372467
476	0.07945	4	0.0372467
477	0.07945	4	0.0372467
478	0.07945	4	0.0372467
479	0.07945	4	0.0372467
480	0.07945	4	0.0372467
481	0.07945	4	0.0372467
482	0.07945	4	0.0372467
483	0.07945	4	0.0372467
484	0.07945	4	0.0372467
485	0.07945	4	0.0372467
486	0.07945	4	0.0372467
487	0.07945	4	0.0372467
488	0.07945	4	0.0372467
489	0.07945	4	0.0372467
490	0.07945	4	0.0372467
491	0.07945	4	0.0372467
492	0.07945	4	0.0372467
493	0.07945	4	0.0372467
494	0.07945	4	0.0372467
495	0.07945	4	0.0372467
496	0.07945	4	0.0372467
497	0.07945	4	0.0372467
498	0.07945	4	0.0372467
499	0.07945	4	0.0372467
500	0.07945	4	0.0372467
501	0.07945	4	0.0372467
502	0.07945	4	0.0372467
503	0.07945	4	0.0372467
504	0.07945	4	0.0372467
505	0.07945	4	0.0372467
506	0.07945	4	0.0372467
507	0.07945	4	0.0372467
508	0.07945	4	0.0372467
509	0.07945	4	0.0372467
510	0.07945	4	0.0372467
511	0.07945	4	0.0372467
512	0.07945	4	0.0372467
513	0.07945	4	0.0372467
514	0.07945	4	0.0372467
515	0.07945	4	0.0372467
516	0.07945	4	0.0372467
517	0.07945	4	0.0372467
518	0.07945	4	0.0372467
519	0.07945	4	0.0372467
520	0.07945	4	0.0372467
521	0.07945	4	0.0372467
522	0.07945	4	0.0372467
523	0.07945	4	0.0372467
524	0.07945	4	0.0372467
525	0.07945	4	0.0372467
526	0.07945	4	0.0372467
527	0.07945	4	0.0372467
528	0.07945	4	0.0372467
529	0.07945	4	0.0372467
530	0.07945	4	0.0372467
531	0.07945	4	0.0372467
532	0.07945	4	0.0372467
533	0.07945	4	0.0372467
534	0.07945	4	0.0372467
535	0.07945	4	0.0372467
536	0.07945	4	0.0372467
537	0.07945	4	0.0372467
538	0.07945	4	0.0372467
539	0.07945	4	0.0372467
540	0.07945	4	0.0372467
541	0.07945	4	0.0372467
542	0.07945	4	0.0372467
543	0.07945	4	0.0372467
544	0.07945	4	0.0372467
545	0.07945	4	0.0372467
546	0.07945	4	0.0372467
547	0.07945	4	0.0372467
548	0.07945	4	0.0372467
549	0.07945	4	0.0372467
550	0.07945	4	0.0372467
551	0.07945	4	0.0372467
552	0.07945	4	0.0372467
553	0.07945	4	0.0372467
554	0.07945	4	0.0372467
555	0.07945	4	0.0372467
556	0.07945	4	0.0372467
557	0.07945	4	0.0372467
558	0.07945	4	0.0372467
559	0.07945	4	0.0372467
560	0.07945	4	0.0372467
561	0.07945	4	0.0372467
562	0.07945	4	0.0372467
563	0.07945	4	0.0372467
564	0.07945	4	0.0372467
565	0.07945	4	0.0372467
566	0.07945	4	0.0372467
567	0.07945	4	0.0372467
568	0.07945	4	0.0372467
569	0.07945	4	0.0372467
570	0.07945	4	0.0372467
571	0.07945	4	0.0372467
572	0.07945	4	0.0372467
573	0.07945	4	0.0372467
574	0.07945	4	0.0372467
575	0.07945	4	0.0372467
576	0.07945	4	0.0372467
577	0.07945	4	0.0372467
578	0.07945	4	0.0372467
579	0.07945	4	0.0372467
580	0.07945	4	0.0372467
581	0.07945	4	0.0372467
582	0.07945	4	0.0372467
583	0.07945	4	0.0372467
584	0.07945	4	0.0372467
585	0.07945	4	0.0372467
586	0.07945	4	0.0372467
587	0.07945	4	0.0372467
588	0.07945	4	0.0372467
589	0.07945	4	0.0372467
590	0.07945	4	0.0372467
591	0.07945	4	0.0372467
592	0.07945	4	0.0372467
593	0.07945	4	0.0372467
594	0.07945	4	0.0372467
595	0.07945	4	0.0372467
596	0.07945	4	0.0372467
597	0.07945	4	0.0372467
598	0.07945	4	0.0372467
599	0.07945	4	0.0372467
600	0.07945	4	0.0372467
601	0.07945	4	0.0372467
602	0.07945	4	0.0372467
603	0.07945	4	0.0372467
604	0.07945	4	0.0372467
605	0.07945	4	0.0372467
606	0.07945	4	0.0372467
607	0.07945	4	0.0372467
608	0.07945	4	0.0372467
609	0.07945	4	0.0372467
610	0.07945	4	0.0372467
611	0.07945	4	0.0372467
612	0.07945	4	0.0372467
613	0.07945	4	0.0372467
614	0.07945	4	0.0372467
615	0.07945	4	0.0372467
616	0.07945	4	0.0372467
617	0.07945	4	0.0372467
618	0.07945	4	0.0372467
619	0.07945	4	0.0372467
620	0.07945	4	0.0372467
621	0.07945	4	0.0372467
622	0.07945	4	0.0372467
623	0.07945	4	0.0372467
624	0.07945	4	0.0372467
625	0.07945	4	0.0372467
626	0.07945	4	0.0372467
627	0.07945	4	0.0372467
628	0.07945	4	0.0372467
629	0.07945	4	0.0372467
630	0.07945	4	0.0372467
631	0.07945	4	0.0372467
632	0.07945	4	0.0372467
633	0.07945	4	0.0372467
634	0.07945	4	0.0372467
635	0.07945	4	0.0372467
636	0.07945	4	0.0372467
637	0.07945	4	0.0372467
638	0.07945	4	0.0372467
639	0.07945	4	0.0372467
640	0.07945	4	0.0372467
641	0.07945	4	0.0372467
642	0.07945	4	0.0372467
643	0.07945	4	0.0372467
644	0.07945	4	0.0372467
645	0.07945	4	0.0372467
646	0.07945	4	0.0372467
647	0.07945	4	0.0372467
648	0.07945	4	0.0372467
649	0.07945	4	0.0372467
650	0.07945	4	0.0372467
651	0.07945	4	0.0372467
652	0.07945	4	0.0372467
653	0.07945	4	0.0372467
654	0.07945	4	0.0372467
655	0.07945	4	0.0372467
656	0.07945	4	0.0372467
657	0.07945	4	0.0372467
658	0.07945	4	0.0372467
659	0.07945	4	0.0372467
660	0.07945	4	0.0372467
661	0.07945	4	0.0372467
662	0.07945	4	0.0372467
663	0.07945	4	0.0372467
664	0.07945	4	0.0372467
665	0.07945	4	0.0372467
666	0.07945	4	0.0372467
667	0.07945	4	0.0372467
668	0.07945	4	0.0372467
669	0.07945	4	0.0372467
670	0.07945	4	0.0372467
671	0.07945	4	0.0372467
672	0.07945	4	0.0372467
673	0.07945	4	0.0372467
674	0.07945	4	0.0372467
675	0.07945	4	0.0372467
676	0.07945	4	0.0372467
677	0.07945	4	0.0372467
678	0.07945	4	0.0372467
679	0.07945	4	0.0372467
680	0.07945	4	0.0372467
681	0.07945	4	0.0372467
682	0.07945	4	0.0372467
683	0.07945	4	0.0372467
684	0.07945	4	0.0372467
685	0.07945	4	0.0372467
686	0.07945	4	0.0372467
687	0.07945	4	0.0372467
688	0.07945	4	0.0372467
689	0.07945	4	0.0372467
690	0.07945	4	0.0372467
691	0.07945	4	0.0372467
692	0.07945	4	0.0372467
693	0.07945	4	0.0372467
694	0.07945	4	0.0372467
695	0.07945	4	0.0372467
696	0.07945	4	0.0372467
697	0.07945	4	0.0372467
698	0.07945	4	0.0372467
699	0.07945	4	0.0372467
700	0.07945	4	0.0372467
701	0.07945	4	0.0372467
702	0.07945	4	0.0372467
703	0.07945	4	0.0372467
704	0.07945	4	0.0372467
705	0.07945	4	0.0372467
706	0.07945	4	0.0372467
707	0.07945	4	0.0372467
708	0.07945	4	0.0372467
709	0.07945	4	0.0372467
710	0.07945	4	0.0372467
711	0.07945	4	0.0372467
712	0.07945	4	0.0372467
713	0.07945	4	0.0372467
714	0.07945	4	0.0372467
715	0.07945	4	0.0372467
716	0.07945	4	0.0372467
717	0.07945	4	0.0372467
718	0.07945	4	0.0372467
719	0.07945	4	0.0372467
720	0.07945	4	0.0372467
721	0.07945	4	0.0372467
722	0.07945	4	0.0372467
723	0.07945	4	0.0372467
724	0.07945	4	0.0372467
725	0.07945	4	0.0372467
726	0.07945	4	0.0372467
727	0.07945	4	0.0372467
728	0.07945	4	0.0372467
729	0.07945	4	0.0372467
730	0.07945	4	0.0372467
731	0.07945	4	0.0372467
732	0.07945	4	0.0372467
733	0.07945	4	0.0372467
734	0.07945	4	0.0372467
735	0.07945	4	0.0372467
736	0.07945	4	0.0372467
737	0.07945	4	0.0372467
738	0.07945	4	0.0372467
739	0.07945	4	0.0372467
740	0.07945	4	0.0372467
741	0.07945	4	0.0372467
742	0.07945	4	0.0372467
743	0.07945	4	0.0372467
744	0.07945	4	0.0372467
745	0.07945	4	0.0372467
746	0.07945	4	0.0372467
747	0.07945	4	0.0372467
748	0.07945	4	0.0372467
749	0.07945	4	0.0372467
750	0.07945	4	0.0372467
751	0.07945	4	0.0372467
752	0.07945	4	0.0372467
753	0.07945	4	0.0372467
754	0.07945	4	0.0372467
755	0.07945	4	0.0372467
756	0.07945	4	0.0372467
757	0.07945	4	0.0372467
758	0.07945	4	0.0372467
759	0.07945	4	0.0372467
760	0.07945	4	0.0372467
761	0.07945	4	0.0372467
762	0.07945	4	0.0372467
763	0.07945	4	0.0372467
764	0.07945	4	0.0372467
765	0.07945	4	0.0372467
766	0.07945	4	0.0372467
767	0.07945	4	0.0372467
768	0.07945	4	0.0372467
769	0.07945	4	0.0372467
770	0.07945	4	0.0372467
771	0.07945	4	0.0372467
772	0.07945	4	0.0372467
773	0.07945	4	0.0372467
774	0.07945	4	0.0372467
775	0.07945	4	0.0372467
776	0.07945	4	0.0372467
777	0.07945	4	0.0372467
778	0.07945	4	0.0372467
779	0.07945	4	0.0372467
780	0.07945	4	0.0372467
781	0.07945	4	0.0372467
782	0.07945	4	0.0372467
783	0.07945	4	0.0372467
784	0.07945	4	0.0372467
785	0.07945	4	0.0372467
786	0.07945	4	0.0372467
787	0.07945	4	0.0372467
788	0.07945	4	0.0372467
789	0.07945	4	0.0372467
790	0.07945	4	0.0372467
791	0.07945	4	0.0372467
792	0.07945	4	0.0372467
793	0.07945	4	0.0372467
794	0.07945	4	0.0372467
795	0.07945	4	0.0372467
796	0.07945	4	0.0372467
797	0.07945	4	0.0372467
798	0.07945	4	0.0372467
799	0.07945	4	0.0372467
800	0.07945	4	0.0372467
801	0.07945	4	0.0372467
802	0.07945	4	0.0372467
803	0.07945	4	0.0372467
804	0.07945	4	0.0372467
805	0.07945	4	0.0372467
806	0.07945	4	0.0372467
807	0.07945	4	0.0372467
808	0.07945	4	0.0372467
809	0.07945	4	0.0372467
810	0.07945	4	0.0372467
811	0.07945	4	0.0372467
812	0.07945	4	0.0372467
813	0.07945	4	0.0372467
814	0.07945	4	0.0372467
815	0.07945	4	0.0372467
816	0.07945	4	0.0372467
817	0.07945	4	0.0372467
818	0.07945	4	0.0372467
819	0.07945	4	0.0372467
820	0.07945	4	0.0372467
821	0.07945	4	0.0372467
822	0.07945	4	0.0372467
823	0.07945	4	0.0372467
824	0.07945	4	0.0372467
825	0.07945	4	0.0372467
826	0.07945	4	0.0372467
827	0.07945	4	0.0372467
828	0.07945	4	0.0372467
829	0.07945	4	0.0372467
830	0.07945	4	0.0372467
831	0.07945	4	0.0372467
832	0.07945	4	0.0372467
833	0.07945	4	0.0372467
834	0.07945	4	0.0372467
835	0.07945	4	0.0372467
836	0.07945	4	0.0372467
837	0.07945	4	0.0372467
838	0.07945	4	0.0372467
839	0.07945	4	0.0372467
840	0.07945	4	0.0372467
841	0.07945	4	0.0372467
842	0.07945	4	0.0372467
843	0.07945	4	0.0372467
844	0.07945	4	0.0372467
845	0.07945	4	0.0372467
846	0.07945	4	0.0372467
847	0.07945	4	0.0372467
848	0.07945	4	0.0372467
849	0.07945	4	0.0372467
850	0.07945	4	0.0372467
851	0.07945	4	0.0372467
852	0.07945	4	0.0372467
853	0.07945	4	0.0372467
854	0.07945	4	0.0372467
855	0.07945	4	0.0372467
856	0.07945	4	0.0372467
857	0.07945	4	0.0372467
858	0.07945	4	0.0372467
859	0.07945	4	0.0372467
860	0.07945	4	0.0372467
861	0.07945	4	0.0372467
862	0.07945	4	0.0372467
863	0.07945	4	0.0372467
864	0.07945	4	0.0372467
865	0.07945	4	0.0372467
866	0.07945	4	0.0372467
867	0.07945	4	0.0372467
868	0.07945	4	0.0372467
869	0.07945	4	0.0372467
870	0.07945	4	0.0372467
871	0.07945	4	0.0372467
872	0.07945	4	0.0372467
873	0.07945	4	0.0372467
874	0.07945	4	0.0372467
875	0.07945	4	0.0372467
876	0.07945	4	0.0372467
877	0.07945	4	0.0372467
878	0.07945	4	0.0372467
879	0.07945	4	0.0372467
880	0.07945	4	0.0372467
881	0.07945	4	0.0372467
882	0.07945	4	0.0372467
883	0.07945	4	0.0372467
884	0.07945	4	0.0372467
885	0.07945	4	0.0372467
886	0.07945	4	0.0372467
887	0.07945	4	0.0372467
888	0.07945	4	0.0372467
889	0.07945	4	0.0372467
890	0.07945	4	0.0372467
891	0.07945	4	0.0372467
892	0.07945	4	0.0372467
893	0.07945	4	0.0372467
894	0.07945	4	0.0372467
895	0.07945	4	0.0372467
896	0.07945	4	0.0372467
897	0.07945	4	0.0372467
898	0.07945	4	0.0372467
899	0.07945	4	0.0372467
900	0.07945	4	0.0372467
901	0.07945	4	0.0372467
902	0.07945	4	0.0372467
903	0.07945	4	0.0372467
904	0.07945	4	0.0372467
905	0.07945	4	0.0372467
906	0.07945	4	0.0372467
907	0.07945	4	0.0372467
908	0.07945	4	0.0372467
909	0.07945	4	0.0372467
910	0.07945	4	0.0372467
911	0.07945	4	0.0372467
912	0.07945	4	0.0372467
913	0.07945	4	0.0372467
914	0.07945	4	0.0372467
915	0.07945	4	0.0372467
916	0.07945	4	0.0372467
917	0.07945	4	0.0372467
918	0.07945	4	0.0372467
919	0.07945	4	0.0372467
920	0.07945	4	0.0372467
921	0.07945	4	0.0372467
922	0.07945	4	0.0372467
923	0.07945	4	0.0372467
924	0.07945	4	0.0372467
925	0.07945	4	0.0372467
926	0.07945	4	0.0372467
927	0.07945	4	0.0372467
928	0.07945	4	0.0372467
929	0.07945	4	0.0372467
930	0.07945	4	0.0372467
931	0.07945	4	0.0372467
932	0.07945	4	0.0372467
933	0.07945	4	0.0372467
934	0.07945	4	0.0372467
935	0.07945	4	0.0372467
936	0.07945	4	0.0372467
937	0.07945	4	0.0372467
938	0.07945	4	0.0372467
939	0.07945	4	0.0372467
940	0.07945	4	0.0372467
941	0.07945	4	0.0372467
942	0.07945	4	0.0372467
943	0.07945	4	0.0372467
944	0.07945	4	0.0372467
945	0.07945	4	0.0372467
946	0.07945	4	0.0372467
947	0.07945	4	0.0372467
948	0.07945	4	0.0372467
949	0.07945	4	0.0372467
950	0.07945	4	0.0372467
951	0.07945	4	0.0372467
952	0.07945	4	0.0372467
953	0.07945	4	0.0372467
954	0.07945	4	0.0372467
955	0.07945	4	0.0372467
956	0.07945	4	0.0372467
957	0.07945	4	0.0372467
958	0.07945	4	0.0372467
959	0.07945	4	0.0372467
960	0.07945	4	0.0372467
961	0.07945	4	0.0372467
962	0.07945	4	0.0372467
963	0.07945	4	0.0372467
964	0.07945	4	0.0372467
965	0.07945	4	0.0372467
966	0.07945	4	0.0372467
967	0.07945	4	0.0372467
968	0.07945	4	0.0372467
969	0.07945	4	0.0372467
970	0.07945	4	0.0372467
971	0.07945	4	0.0372467
972	0.07945	4	0.0372467
973	0.07945	4	0.0372467
974	0.07945	4	0.0372467
975	0.07945	4	0.0372467
976	0.07945	4	0.0372467
977	0.07945	4	0.0372467
978	0.07945	4	0.0372467
979	0.07945	4	0.0372467
980	0.07945	4	0.0372467
981	0.07945	4	0.0372467
982	0.07945	4	0.0372467
983	0.07945	4	0.0372467
984	0.07945	4	0.0372467
985	0.07945	4	0.0372467
986	0.07945	4	0.0372467
987	0.07945	4	0.0372467
988	0.07945	4	0.0372467
989	0.07945	4	0.0372467
990	0.07945	4	0.0372467
991	0.07945	4	0.0372467
992	0.07945	4	0.0372467
993	0.07945	4	0.0372467
994	0.07945	4	0.0372467
995	0.07945	4	0.0372467
996	0.07945	4	0.0372467
997	0.07945	4	0.0372467
998	0.07945	4	0.0372467
999	0.07945	4	0.0372467
1000	0.07945	4	0.0372467
1001	0.07945	4	0.0372467
1002	0.07945	4	0.0372467
1003	0.07945	4	0.0372467
1004	0.07945	4	0.0372467
1005	0.07945	4	0.0372467
1006	0.07945	4	0.0372467
1007	0.07945	4	0.0372467
1008	0.07945	4	0.0372467
1009	0.07945	4	0.0372467
1010	0.07945	4	0.0372467
1011	0.07945	4	0.0372467
1012	0.07945	4	0.0372467
1013	0.07945	4	0.0372467
1014	0.07945	4	0.0372467
1015	0.07945	4	0.0372467
1016	0.07945	4	0.0372467
1017	0.07945	4	0.0372467
1018	0.07945	4	0.0372467
1019	0.07945	4	0.0372467
1020	0.07945	4	0.0372467
1021	0.07945	4	0.0372467
1022	0.07945	4	0.0372467
1023	0.07945	4	0.0372467
1024	0.07945	4	0.0372467
1025	0.07945	4	0.0372467
1026	0.07945	4	0.0372467
1027	0.07945	4	0.0372467
1028	0.07945	4	0.0372467
1029	0.07945	4	0.0372467
1030	0.07945	4	0.0372467
1031	0.07945	4	0.0372467
1032	0.07945	4	0.0372467
1033	0.07945	4	0.0372467
1034	0.07945	4	0.0372467
1035	0.07945	4	0.0372467
1036	0.07945	4	0.0372467
1037	0.07945	4	0.0372467
1038	0.07945	4	0.0372467
1039	0.07945	4	0.0372467
1040	0.07945	4	0.0372467
1041	0.07945	4	0.0372467
1042	0.07945	4	0.0372467
1043	0.07945	4	0.0372467
1044	0.07945	4	0.0372467
1045	0.07945	4	0.0372467
1046	0.07945	4	0.0372467
1047	0.07945	4	0.0372467
1048	0.07945	4	0.0372467
1049	0.07945	4	0.0372467
1050	0.07945	4	0.0372467
1051	0.07945	4	0.0372467
1052	0.07945	4	0.0372467
1053	0.07945	4	0.0372467
1054	0.07945	4	0.0372467
1055	0.07945	4	0.0372467
1056	0.07945	4	0.0372467
1057	0.07945	4	0.0372467
1058	0.07945	4	0.0372467
1059	0.07945	4	0.0372467
1060	0.07945	4	0.0372467
1061	0.07945	4	0.0372467
1062	0.07945	4	0.0372467
1063	0.07945	4	0.0372467
1064	0.07945	4	0.0372467
1065	0.07945	4	0.0372467
1066	0.07945	4	0.0372467
1067	0.07945	4	0.0372467
1068	0.07945	4	0.0372467
1069	0.07945	4	0.0372467
1070	0.07945	4	0.0372467
1071	0.07945	4	0.0372467
1072	0.07945	4	0.0372467
1073	0.07945	4	0.0372467
1074	0.07945	4	0.0372467
1075	0.07945	4	0.0372467
1076	0.07945	4	0.0372467
1077	0.07945	4	0.0372467
1078	0.07945	4	0.0372467
1079	0.07945	4	0.0372467
1080	0.07945	4	0.0372467
1081	0.07945	4	0.0372467
1082	0.07945	4	0.0372467
1083	0.07945	4	0.0372467
1084	0.07945	4	0.0372467
1085	0.07945	4	0.0372467
1086	0.07945	4	0.0372467
1087	0.07945	4	0.0372467
1088	0.07945	4	0.0372467
1089	0.07945	4	0.0372467
1090	0.07945	4	0.0372467
1091	0.07945	4	0.0372467
1092	0.07945	4	0.0372467
1093	0.07945	4	0.0372467
1094	0.07945	4	0.0372467
1095	0.07945	4	0.0372467
1096	0.07945	4	0.0372467
1097	0.07945	4	0.0372467
1098	0.07945	4	0.0372467
1099	0.07945	4	0.0372467
1100	0.07945	4	0.0372467
1101	0.07945	4	0.0372467
1102	0.07945	4	0.0372467
1103	0.07945	4	0.0372467
1104	0.07945	4	0.0372467
1105	0.07945	4	0.0372467
1106	0.07945	4	0.0372467
1107	0.07945	4	0.0372467
1108	0.07945	4	0.0372467
1109	0.07945	4	0.0372467
1110	0.07945	4	0.0372467
1111	0.07945	4	0.0372467
1112	0.07945	4	0.0372467
1113	0.07945	4	0.0372467
1114	0.07945	4	0.0372467
1115	0.07945	4	0.0372467
1116	0.07945	4	0.0372467
1117	0.07945	4	0.0372467
1118	0.07945	4	0.0372467
1119	0.07945	4	0.0372467
1120	0.07945	4	0.0372467
1121	0.07945	4	0.0372467
1122	0.07945	4	0.0372467
1123	0.07945	4	0.0372467
1124	0.07945	4	0.0372467
1125	0.07945	4	0.0372467
1126	0.07945	4	0.0372467
1127	0.07945	4	0.0372467
1128	0.07945	4	0.0372467
1129	0.07945	4	0.0372467
1130	0.07945	4	0.0372467
1131	0.07945	4	0.0372467
1132	0.07945	4	0.0372467
1133	0.07945	4	0.0372467
1134	0.07945	4	0.0372467
1135	0.07945	4	0.0372467
1136	0.07945	4	0.0372467
1137	0.07945	4	0.0372467
1138	0.07945	4	0.0372467
1139	0.07945	4	0.0372467
1140	0.07945	4	0.0372467
1141	0.07945	4	0.0372467
1142	0.07945	4	0.0372467
1143	0.07945	4	0.0372467
1144	0.07945	4	0.0372467
1145	0.07945	4	0.0372467
1146	0.07945	4	0.0372467
1147	0.07945	4	0.0372467
1148	0.07945	4	0.0372467
1149	0.07945	4	0.0372467
1150	0.07945	4	0.0372467
1151	0.07945	4	0.0372467
1152	0.07945	4	0.0372467
1153	0.07945	4	0.0372467
1154	0.07945	4	0.0372467
1155	0.07945	4	0.0372467
1156	0.07945	4	0.0372467
1157	0.07945	4	0.0372467
1158	0.07945	4	0.0372467
1159	0.07945	4	0.0372467
1160	0.07945	4	0.0372467
1161	0.07945	4	0.0372467
1162	0.07945	4	0.0372467
1163	0.07945	4	0.0372467
1164	0.07945	4	0.0372467
1165	0.07945	4	0.0372467
1166	0.07945	4	0.0372467
1167	0.07945	4	0.0372467
1168	0.07945	4	0.0372467
1169	0.07945	4	0.0372467
1170	0.07945	4	0.0372467
1171	0.07945	4	0.0372467
1172	0.07945	4	0.0372467
1173	0.07945	4	0.0372467
1174	0.07945	4	0.0372467
1175	0.07945	4	0.0372467
1176	0.07945	4	0.0372467
1177	0.07945	4	0.0372467
1178	0.07945	4	0.0372467
1179	0.07945	4	0.0372467
1180	0.07945	4	0.0372467
1181	0.07945	4	0.0372467
1182	0.07945	4	0.0372467
1183	0.07945	4	0.0372467
1184	0.07945	4	0.0372467
1185	0.07945	4	0.0372467
1186	0.07945	4	0.0372467
1187	0.07945	4	0.0372467
1188	0.07945	4	0.0372467
1189	0.07945	4	0.0372467
1190	0.07945	4	0.0372467
1191	0.07945	4	0.0372467
1192	0.07945	4	0.0372467
1193	0.07945	4	0.0372467
1194	0.07945	4	0.0372467
1195	0.07945	4	0.0372467
1196	0.07945	4	0.0372467
1197	0.07945	4	0.0372467
1198	0.07945	4	0.0372467
1199	0.07945	4	0.0372467
1200	0.07945	4	0.0372467
1201	0.07945	4	0.0372467
1202	0.07945	4	0.0372467
1203	0.07945	4	0.0372467
1204	0.07945	4	0.0372467
1205	0.07945	4	0.0372467
1206	0.07945	4	0.0372467
1207	0.07945	4	0.0372467
1208	0.07945	4	0.0372467
1209	0.07945	4	0.0372467
1210	0.07945	4	0.0372467
1211	0.07945	4	0.0372467
1212	0.07945	4	0.0372467
1213	0.07945	4	0.0372467
1214	0.07945	4	0.0372467
1215	0.07945	4	0.0372467
1216	0.07945	4	0.0372467
1217	0.07945	4	0.0372467
1218	0.07945	4	0.0372467
1219	0.07945	4	0.0372467
1220	0.07945	4	0.0372467
1221	0.07945	4	0.0372467
1222	0.07945	4	0.0372467
1223	0.07945	4	0.0372467
1224	0.07945	4	0.0372467
1225	0.07945	4	0.0372467
1226	0.07945	4	0.0372467
1227	0.07945	4	0.0372467
1228	0.07945	4	0.0372467
1229	0.07945	4	0.0372467
1230	0.07945	4	0.0372467
1231	0.07945	4	0.0372467
1232	0.07945	4	0.0372467
1233	0.07945	4	0.0372467
1234	0.07945	4	0.0372467
1235	0.07945	4	0.0372467
1236	0.07945	4	0.0372467
1237	0.07945	4	0.0372467
1238	0.07945	4	0.0372467
1239	0.07945	4	0.0372467
1240	0.07945	4	0.0372467
1241	0.07945	4	0.0372467
1242	0.07945	4	0.0372467
1243	0.07945	4	0.0372467
1244	0.07945	4	0.0372467
1245	0.07945	4	0.0372467
1246	0.07945	4	0.0372467
1247	0.07945	4	0.0372467
1248	0.07945	4	0.0372467
1249	0.07945	4	0.0372467
1250	0.07945	4	0.0372467
1251	0.07945	4	0.0372467
1252	0.07945	4	0.0372467
1253	0.07945	4	0.0372467
1254	0.07945	4	0.0372467
1255	0.07945	4	0.0372467
1256	0.07945	4	0.0372467
1257	0.07945	4	0.0372467
1258	0.07945	4	0.0372467
1259	0.07945	4	0.0372467
1260	0.07945	4	0.0372467
1261	0.07945	4	0.0372467
1262	0.07945	4	0.0372467
1263	0.07945	4	0.0372467
1264	0.07945	4	0.0372467
1265	0.07945	4	0.0372467
1266	0.07945	4	0.0372467
1267	0.07945	4	0.0372467
1268	0.07945	4	0.0372467
1269	0.07945	4	0.0372467
1270	0.07945	4	0.0372467
1271	0.07945	4	0.0372467
1272	0.07945	4	0.0372467
1273	0.07945	4	0.0372467
1274	0.07945	4	0.0372467
1275	0.07945	4	0.0372467
1276	0.07945	4	0.0372467
1277	0.07945	4	0.0372467
1278	0.07945	4	0.0372467
1279	0.07945	4	0.0372467
1280	0.07945	4	0.0372467
1281	0.07945	4	0.0372467
1282	0.07945	4	0.0372467
1283	0.07945	4	0.0372467
1284	0.07945	4	0.0372467
1285	0.07945	4	0.0372467
1286	0.07945	4	0.0372467
1287	0.07945	4	0.0372467
1288	0.07945	4	0.0372467
1289	0.07945	4	0.0372467
1290	0.07945	4	0.0372467
1291	0.07945	4	0.0372467
1292	0.07945	4	0.0372467
1293	0.07945	4	0.0372467
1294	0.07945	4	0.0372467
1295	0.07945	4	0.0372467
1296	0.07945	4	0.0372467
1297	0.07945	4	0.0372467
1298	0.07945	4	0.0372467
1299	0.07945	4	0.0372467
1300	0.07945	4	0.0372467
1301	0.07945	4	0.0372467
1302	0.07945	4	0.0372467
1303	0.07945	4	0.0372467
1304	0.07945	4	0.0372467
1305	0.07945	4	0.0372467
1306	0.07945	4	0.0372467
1307	0.07945	4	0.0372467
1308	0.07945	4	0.0372467
1309	0.07945	4	0.0372467
1310	0.07945	4	0.0372467
1311	0.07945	4	0.0372467
1312	0.07945	4	0.0372467
1313	0.07945	4	0.0372467
1314	0.07945	4	0.0372467
1315	0.07945	4	0.0372467
1316	0.07945	4	0.0372467
1317	0.07945	4	0.0372467
1318	0.07945	4	0.0372467
1319	0.07945	4	0.0372467
1320	0.07945	4	0.0372467
1321	0.07945	4	0.0372467
1322	0.07945	4	0.0372467
1323	0.07945	4	0.0372467
1324	0.07945	4	0.0372467
1325	0.07945	4	0.0372467
1326	0.07945	4	0.0372467
1327	0.07945	4	0.0372467
1328	0.07945	4	0.0372467
1329	0.07945	4	0.0372467
1330	0.07945	4	0.0372467
1331	0.07945	4	0.0372467
1332	0.07945	4	0.0372467
1333	0.07945	4	0.0372467
1334	0.07945	4	0.0372467
1335	0.07945	4	0.0372467
1336	0.07945	4	0.0372467
1337	0.07945	4	0.0372467
1338	0.07945	4	0.0372467
1339	0.07945	4	0.0372467
1340	0.07945	4	0.0372467
1341	0.07945	4	0.0372467
1342	0.07945	4	0.0372467
1343	0.07945	4	0.0372467
1344	0.07945	4	0.0372467
1345	0.07945	4	0.0372467
1346	0.07945	4	0.0372467
1347	0.07945	4	0.0372467
1348	0.07945	4	0.0372467
1349	0.07945	4	0.0372467
1350	0.07945	4	0.0372467
1351	0.07945	4	0.0372467
1352	0.07945	4	0.0372467
1353	0.07945	4	0.0372467
1354	0.07945	4	0.0372467
1355	0.07945	4	0.0372467
1356	0.07945	4	0.0372467
1357	0.07945	4	0.0372467
1358	0.07945	4	0.0372467
1359	0.07945	4	0.0372467
1360	0.07945	4	0.0372467
1361	0.07945	4	0.0372467
1362	0.07945	4	0.0372467
1363	0.07945	4	0.0372467
1364	0.07945	4	0.0372467
1365	0.07945	4	0.0372467
1366	0.07945	4	0.0372467
1367	0.07945	4	0.0372467
1368	0.07945	4	0.0372467
1369	0.07945	4	0.0372467
1370	0.07945	4	0.0372467
1371	0.07945	4	0.0372467
1372	0.07945	4	0.0372467
1373	0.07945	4	0.0372467
1374	0.07945	4	0.0372467
1375	0.07945	4	0.0372467
1376	0.07945	4	0.0372467
1377	0.07945	4	0.0372467
1378	0.07945	4	0.0372467
1379	0.07945	4	0.0372467
1380	0.07945	4	0.0372467
1381	0.07945	4	0.0372467
1382	0.07945	4	0.0372467
1383	0.07945	4	0.0372467
1384	0.07945	4	0.0372467
1385	0.07945	4	0.0372467
1386	0.07945	4	0.0372467
1387	0.07945	4	0.0372467
1388	0.07945	4	0.0372467
1389	0.07945	4	0.0372467
1390	0.07945	4	0.0372467
1391	0.07945	4	0.0372467
1392	0.07945	4	0.0372467
1393	0.07945	4	0.0372467
1394	0.07945	4	0.0372467
1395	0.07945	4	0.0372467
1396	0.07945	4	0.0372467
1397	0.07945	4	0.0372467
1398	0.07945	4	0.0372467
1399	0.07945	4	0.0372467
1400	0.07945	4	0.0372467
1401	0.07945	4	0.0372467
1402	0.07945	4	0.0372467
1403	0.07945	4	0.0372467
1404	0.07945	4	0.0372467
1405	0.07945	4	0.0372467
1406	0.07945	4	0.0372467
1407	0.07945	4	0.0372467
1408	0.07945	4	0.0372467
1409	0.07945	4	0.0372467
1410	0.07945	4	0.0372467
1411	0.07945	4	0.0372467
1412	0.07945	4	0.0372467
1413	0.07945	4	0.0372467
1414	0.07945	4	0.0372467
1415	0.07945	4	0.0372467
1416	0.07945	4	0.0372467
1417	0.07945	4	0.0372467
1418	0.07945	4	0.0372467
1419	0.07945	4	0.0372467
1420	0.07945	4	0.0372467
1421	0.07945	4	0.0372467
1422	0.07945	4	0.0372467
1423	0.07945	4	0.0372467
1424	0.07945	4	0.0372467
1425	0.07945	4	0.0372467
1426	0.07945	4	0.0372467
1427	0.07945	4	0.0372467
1428	0.07945	4	0.0372467
1429	0.07945	4	0.0372467
1430	0.07945	4	0.0372467
1431	0.07945	4	0.0372467
1432	0.07945	4	0.0372467
1433	0.07945	4	0.0372467
1434	0.07945	4	0.0372467
1435	0.07945	4	0.0372467
1436	0.07945	4	0.0372467
1437	0.07945	4	0.0372467
1438	0.07945	4	0.0372467
1439	0.07945	4	0.0372467
1440	0.07945	4	0.0372467
1441	0.07945	4	0.0372467
1442	0.07945	4	0.0372467
1443	0.07945	4	0.0372467
1444	0.07945	4	0.0372467
1445	0.07945	4	0.0372467
1446	0.07945	4	0.0372467
1447	0.07945	4	0.0372467
1448	0.07945	4	0.0372467
1449	0.07945	4	0.0372467
1450	0.07945	4	0.0372467
1451	0.07945	4	0.0372467
1452	0.07945	4	0.0372467
1453	0.07945	4	0.0372467
1454	0.07945	4	0.0372467
1455	0.07945	4	0.0372467
1456	0.07945	4	0.0372467
1457	0.07945	4	0.0372467
1458	0.07945	4	0.0372467
1459	0.07945	4	0.0372467
1460	0.07945	4	0.0372467
1461	0.07945	4	0.0372467
1462	0.07945	4	0.0372467
1463	0.07945	4	0.0372467
1464	0.07945	4	0.0372467
1465	0.07945	4	0.0372467
1466	0.07945	4	0.0372467
1467	0.07945	4	0.0372467
1468	0.07945	4	0.0372467
1469	0.07945	4	0.0372467
1470	0.07945	4	0.0372467
1471	0.07945	4	0.0372467
1472	0.07945	4	0.0372467
1473	0.07945	4	0.0372467
1474	0.07945	4	0.0372467
1475	0.07945	4	0.0372467
1476	0.07945	4	0.0372467
1477	0.07945	4	0.0372467
1478	0.07945	4	0.0372467
1479	0.07945	4	0.0372467
1480	0.07945	4	0.0372467
1481	0.07945	4	0.0372467
1482	0.07945	4	0.0372467
1483	0.07945	4	0.0372467
1484	0.07945	4	0.0372467
1485	0.07945	4	0.0372467
1486	0.07945	4	0.0372467
1487	0.07945	4	0.0372467
1488	0.07945	4	0.0372467
1489	0.07945	4	0.0372467
1490	0.07945	4	0.0372467
1491	0.07945	4	0.0372467
1492	0.07945	4	0.0372467
1493	0.07945	4	0.0372467
1494	0.07945	4	0.0372467
1495	0.07945	4	0.0372467
1496	0.07945	4	0.0372467
1497	0.07945	4	0.0372467
1498	0.07945	4	0.0372467
1499	0.07945	4	0.0372467
1500	0.07945	4	0.0372467
1501	0.07945	4	0.0372467
1502	0.07945	4	0.0372467
1503	0.07945	4	0.0372467
1504	0.07945	4	0.0372467
1505	0.07945	4	0.0372467
1506	0.07945	4	0.0372467
1507	0.07945	4	0.0372467
1508	0.07945	4	0.0372467
1509	0.07945	4	0.0372467
1510	0.07945	4	0.0372467
1511	0.07945	4	0.0372467
1512	0.07945	4	0.0372467
1513	0.07945	4	0.0372467
1514	0.07945	4	0.0372467
1515	0.07945	4	0.0372467
1516	0.07945	4	0.0372467
1517	0.07945	4	0.0372467
1518	0.07945	4	0.0372467
1519	0.07945	4	0.0372467
1520	0.07945	4	0.0372467
1521	0.07945	4	0.0372467
1522	0.07945	4	0.0372467
1523	0.07945	4	0.0372467
1524	0.07945	4	0.0372467
1525	0.07945	4	0.0372467
1526	0.07945	4	0.0372467
1527	0.07945	4	0.0372467
1528	0.07945	4	0.0372467
1529	0.07945	4	0.0372467
1530	0.07945	4	0.0372467
1531	0.07945	4	0.0372467
1532	0.07945	4	0.0372467
1533	0.07945	4	0.0372467
1534	0.07945	4	0.0372467
1535	0.07945	4	0.0372467
1536	0.07945	4	0.0372467
1537	0.07945	4	0.0372467
1538	0.07945	4	0.0372467
1539	0.07945	4	0.0372467
1540	0.07945	4	0.0372467
1541	0.07945	4	0.0372467
1542	0.07945	4	0.0372467
1543	0.07945	4	0.0372467
1544	0.07945	4	0.0372467
1545	0.07945	4	0.0372467
1546	0.07945	4	0.0372467
1547	0.07945	4	0.0372467
1548	0.07945	4	0.0372467
1549	0.07945	4	0.0372467
1550	0.07945	4	0.0372467
1551	0.07945	4	0.0372467
1552	0.07945	4	0.0372467
1553	0.07945	4	0.0372467
1554	0.07945	4	0.0372467
1555	0.07945	4	0.0372467
1556	0.07945	4	0.0372467
1557	0.07945	4	0.0372467
1558	0.07945	4	0.0372467
1559	0.07945	4	0.0372467
1560	0.07945	4	0.0372467
1561	0.07945	4	0.0372467
1562	0.07945	4	0.0372467
1563	0.07945	4	0.0372467
1564	0.07945	4	0.0372467
1565	0.07945	4	0.0372467
1566	0.07945	4	0.0372467
1567	0.07945	4	0.0372467
1568	0.07945	4	0.0372467
1569	0.07945	4	0.0372467
1570	0.07945	4	0.0372467
1571	0.07945	4	0.0372467
1572	0.07945	4	0.0372467
1573	0.07945	4	0.0372467
1574	0.07945	4	0.0372467
1575	0.07945	4	0.0372467
1576	0.07945	4	0.0372467
1577	0.07945	4	0.0372467
1578	0.07945	4	0.0372467
1579	0.07945	4	0.0372467
1580	0.07945	4	0.0372467
1581	0.07945	4	0.0372467
1582	0.07945	4	0.0372467
1583	0.07945	4	0.0372467
1584	0.07945	4	0.0372467
1585	0.07945	4	0.0372467
1586	0.07945	4	0.0372467
1587	0.07945	4	0.0372467
1588	0.07945	4	0.0372467
1589	0.07945	4	0.0372467
1590	0.07945	4	0.0372467
1591	0.07945	4	0.0372467
1592	0.07945	4	0.0372467
1593	0.07945	4	0.0372467
1594	0.07945	4	0.0372467
1595	0.07945	4	0.0372467
1596	0.07945	4	0.0372467
1597	0.07945	4	0.0372467
1598	0.07945	4	0.0372467
1599	0.07945	4	0.0372467
1600	0.07945	4	0.0372467
1601	0.07945	4	0.0372467
1602	0.07945	4	0.0372467
1603	0.07945	4	0.0372467
1604	0.07945	4	0.0372467
1605	0.07945	4	0.0372467
1606	0.07945	4	0.0372467
1607	0.07945	4	0.0372467
1608	0.07945	4	0.0372467
1609	0.07945	4	0.0372467
1610	0.07945	4	0.0372467
1611	0.07945	4	0.0372467
1612	0.07945	4	0.0372467
1613	0.07945	4	0.0372467
1614	0.07945	4	0.0372467
1615	0.07945	4	0.0372467
1616	0.07945	4	0.0372467
1617	0.07945	4	0.0372467
1618	0.07945	4	0.0372467
1619	0.07945	4	0.0372467
1620	0.07945	4	0.0372467
1621	0.07945	4	0.0372467
1622	0.07945	4	0.0372467
1623	0.07945	4	0.0372467
1624	0.07945	4	0.0372467
1625	0.07945	4	0.0372467
1626	0.07945	4	0.0372467
1627	0.07945	4	0.0372467
1628	0.07945	4	0.0372467
1629	0.07945	4	0.0372467
1630	0.07945	4	0.0372467
1631	0.07945	4	0.0372467
1632	0.07945	4	0.0372467
1633	0.07945	4	0.0372467
1634	0.07945	4	0.0372467
1635	0.07945	4	0.0372467
1636	0.07945	4	0.0372467
1637	0.07945	4	0.0372467
1638	0.07945	4	0.0372467
1639	0.07945	4	0.0372467
1640	0.07945	4	0.0372467
1641	0.07945	4	0.0372467
1642	0.07945	4	0.0372467
1643	0.07945	4	0.0372467
1644	0.07945	4	0.0372467
1645	0.07945	4	0.0372467
1646	0.07945	4	0.0372467
1647	0.07945	4	0.0372467
1648	0.07945	4	0.0372467
1649	0.07945	4	0.0372467
1650	0.07945	4	0.0372467
1651	0.07945	4	0.0372467
1652	0.07945	4	0.0372467
1653	0.07945	4	0.0372467
1654	0.07945	4	0.0372467
1655	0.07945	4	0.0372467
1656	0.07945	4	0.0372467
1657	0.07945	4	0.0372467
1658	0.07945	4	0.0372467
1659	0.07945	4	0.0372467
1660	0.07945	4	0.0372467
1661	0.07945	4	0.0372467
1662	0.07945	4	0.0372467
1663	0.07945	4	0.0372467
1664	0.07945	4	0.0372467
1665	0.07945	4	0.0372467
1666	0.07945	4	0.0372467
1667	0.07945	4	0.0372467
1668	0.07945	4	0.0372467
1669	0.07945	4	0.0372467
1670	0.07945	4	0.0372467
1671	0.07945	4	0.0372467
1672	0.07945	4	0.0372467
1673	0.07945	4	0.0372467
1674	0.07945	4	0.0372467
1675	0.07945	4	0.0372467
1676	0.07945	4	0.0372467
1677	0.07945	4	0.0372467
1678	0.07945	4	0.0372467
1679	0.07945	4	0.0372467
1680	0.07945	4	0.0372467
1681	0.07945	4	0.0372467
1682	0.07945	4	0.0372467
1683	0.07945	4	0.0372467
1684	0.07945	4	0.0372467
1685	0.07945	4	0.0372467
1686	0.07945	4	0.0372467
1687	0.07945	4	0.0372467
1688	0.07945	4	0.0372467
1689	0.07945	4	0.0372467
1690	0.07945	4	0.0372467
1691	0.07945	4	0.0372467
1692	0.07945	4	0.0372467
1693	0.07945	4	0.0372467
1694	0.07945	4	0.0372467
1695	0.07945	4	0.0372467
1696	0.07945	4	0.0372467
1697	0.07945	4	0.0372467
1698	0.07945	4	0.0372467
1699	0.07945	4	0.0372467
1700	0.07945	4	0.0372467
1701	0.07945	4	0.0372467
1702	0.07945	4	0.0372467
1703	0.07945	4	0.0372467
1704	0.07945	4	0.0372467
1705	0.07945	4	0.0372467
1706	0.07945	4	0.0372467
1707	0.07945	4	0.0372467
1708	0.07945	4	0.0372467
1709	0.07945	4	0.0372467
1710	0.07945	4	0.0372467
1711	0.07945	4	0.0372467
1712	0.07945	4	0.0372467
1713	0.07945	4	0.0372467
1714	0.07945	4	0.0372467
1715	0.07945	4	0.0372467
1716	0.07945	4	0.0372467
1717	0.07945	4	0.0372467
1718	0.07945	4	0.0372467
1719	0.07945	4	0.0372467
1720	0.07945	4	0.0372467
1721	0.07945	4	0.0372467
1722	0.07945	4	0.0372467
1723	0.07945	4	0.0372467
1724	0.07945	4	0.0372467
1725	0.07945	4	0.0372467
1726	0.07945	4	0.0372467
1727	0.07945	4	0.0372467
1728	0.07945	4	0.0372467
1729	0.07945	4	0.0372467
1730	0.07945	4	0.0372467
1731	0.07945	4	0.0372467
1732	0.07945	4	0.0372467
1733	0.07945	4	0.0372467
1734	0.07945	4	0.0372467
1735	0.07945	4	0.0372467
1736	0.07945	4	0.0372467
1737	0.07945	4	0.0372467
1738	0.07945	4	0.0372467
1739	0.07945	4	0.0372467
1740	0.07945	4	0.0372467
1741	0.07945	4	0.0372467
1742	0.07945	4	0.0372467
1743	0.07945	4	0.0372467
1744	0.07945	4	0.0372467
1745	0.07945	4	0.0372467
1746	0.07945	4	0.0372467
1747	0.07945	4	0.0372467
1748	0.07945	4	0.0372467
1749	0.07945	4	0.0372467
1750	0.07945	4	0.0372467
1751	0.07945	4	0.0372467
1752	0.07945	4	0.0372467
1753	0.07945	4	0.0372467
1754	0.07945	4	0.0372467
1755	0.07945	4	0.0372467
1756	0.07945	4	0.0372467
1757	0.07945	4	0.0372467
1758	0.07945	4	0.0372467
1759	0.07945	4	0.0372467
1760	0.07945	4	0.0372467
1761	0.07945	4	0.0372467
1762	0.07945	4	0.0372467
1763	0.07945	4	0.0372467
1764	0.07945	4	0.0372467
1765	0.07945	4	0.0372467
1766	0.07945	4	0.0372467
1767	0.07945	4	0.0372467
1768	0.07945	4	0.0372467
1769	0.07945	4	0.0372467
1770	0.07945	4	0.0372467
1771	0.07945	4	0.0372467
1772	0.07945	4	0.0372467
1773	0.07945	4	0.0372467
1774	0.07945	4	0.0372467
1775	0.07945	4	0.0372467
1776	0.07945	4	0.0372467
1777	0.07945	4	0.0372467
1778	0.07945	4	0.0372467
1779	0.07945	4	0.0372467
1780	0.07945	4	0.0372467
1781	0.07945	4	0.0372467
1782	0.07945	4	0.0372467
1783	0.07945	4	0.0372467
1784	0.07945	4	0.0372467
1785	0.07945	4	0.0372467
1786	0.07945	4	0.0372467
1787	0.07945	4	0.0372467
1788	0.07945	4	0.0372467
1789	0.07945	4	0.0372467
1790	0.07945	4	0.0372467
1791	0.07945	4	0.0372467
1792	0.07945	4	0.0372467
1793	0.07945	4	0.0372467
1794	0.07945	4	0.0372467
1795	0.07945	4	0.0372467
1796	0.07945	4	0.0372467
1797	0.07945	4	0.0372467
1798	0.07945	4	0.0372467
1799	0.07945	4	0.0372467
1800	0.07945	4	0.0372467
1801	0.07945	4	0.0372467
1802	0.07945	4	0.0372467
1803	0.07945	4	0.0372467
1804	0.07945	4	0.0372467
1805	0.07945	4	0.0372467
1806	0.07945	4	0.0372467
1807	0.07945	4	0.0372467
1808	0.07945	4	0.0372467
1809	0.07945	4	0.0372467
1810	0.07945	4	0.0372467
1811	0.07945	4	0.0372467
1812	0.07945	4	0.0372467
1813	0.07945	4	0.0372467
1814	0.07945	4	0.0372467
1815	0.07945	4	0.0372467
1816	0.07945	4	0.0372467
1817	0.07945	4	0.0372467
1818	0.07945	4	0.0372467
1819	0.07945	4	0.0372467
1820	0.07945	4	0.0372467
1821	0.07945	4	0.0372467
1822	0.07945	4	0.0372467
1823	0.07945	4	0.0372467
1824	0.07945	4	0.0372467
1825	0.07945	4	0.0372467
1826	0.07945	4	0.0372467
1827	0.07945	4	0.0372467
1828	0.07945	4	0.0372467
1829	0.07945	4	0.0372467
1830	0.07945	4	0.0372467
1831	0.07945	4	0.0372467
1832	0.07945	4	0.0372467
1833	0.07945	4	0.0372467
1834	0.07945	4	0.0372467
1835	0.07945	4	0.0372467
1836	0.07945	4	0.0372467
1837	0.07945	4	0.0372467
1838	0.07945	4	0.0372467
1839	0.07945	4	0.0372467
1840	0.07945	4	0.0372467
1841	0.07945	4	0.0372467
1842	0.07945	4	0.0372467
1843	0.07945	4	0.0372467
1844	0.07945	4	0.0372467
1845	0.07945	4	0.0372467
1846	0.07945	4	0.0372467
1847	0.07945	4	0.0372467
1848	0.07945	4	0.0372467
1849	0.07945	4	0.0372467
1850	0.07945	4	0.0372467
1851	0.07945	4	0.0372467
1852	0.07945	4	0.0372467
1853	0.07945	4	0.0372467
1854	0.07945	4	0.0372467
1855	0.07945	4	0.0372467
1856	0.07945	4	0.0372467
1857	0.07945	4	0.0372467
1858	0.07945	4	0.0372467
1859	0.07945	4	0.0372467
1860	0.07945	4	0.0372467
1861	0.07945	4	0.0372467
1862	0.07945	4	0.0372467
1863	0.07945	4	0.0372467
1864	0.07945	4	0.0372467
1865	0.07945	4	0.0372467
1866	0.07945	4	0.0372467
1867	0.07945	4	0.0372467
1868	0.07945	4	0.0372467
1869	0.07945	4	0.0372467
1870	0.07945	4	0.0372467
1871	0.07945	4	0.0372467
1872	0.07945	4	0.0372467
1873	0.07945	4	0.0372467
1874	0.07945	4	0.0372467
1875	0.07945	4	0.0372467
1876	0.07945	4	0.0372467
1877	0.07945	4	0.0372467
1878	0.07945	4	0.0372467
1879	0.07945	4	0.0372467
1880	0.07945	4	0.0372467
1881	0.07945	4	0.0372467
1882	0.07945	4	0.0372467
1883	0.07945	4	0.0372467
1884	0.07945	4	0.0372467
1885	0.07945	4	0.0372467
1886	0.07945	4	0.0372467
1887	0.07945	4	0.0372467
1888	0.07945	4	0.0372467
1889	0.07945	4	0.0372467
1890	0.07945	4	0.0372467
1891	0.07945	4	0.0372467
1892	0.07945	4	0.0372467
1893	0.07945	4	0.0372467
1894	0.07945	4	0.0372467
1895	0.07945	4	0.0372467
1896	0.07945	4	0.0372467
1897	0.07945	4	0.0372467
1898	0.07945	4	0.0372467
1899	0.07945	4	0.0372467
1900	0.07945	4	0.0372467
1901	0.07945	4	0.0372467
1902	0.07945	4	0.0372467
1903	0.07945	4	0.0372467
1904	0.07945	4	0.0372467
1905	0.07945	4	0.0372467
1906	0.07945	4	0.0372467
1907	0.07945	4	0.0372467
1908	0.07945	4	0.0372467
1909	0.07945	4	0.0372467
1910	0.07945	4	0.0372467
1911	0.07945	4	0.0372467
1912	0.07945	4	0.0372467
1913	0.07945	4	0.0372467
1914	0.07945	4	0.0372467
1915	0.07945	4	0.0372467
1916	0.07945	4	0.0372467
1917	0.07945	4	0.0372467
1918	0.07945	4	0.0372467
1919	0.07945	4	0.0372467
1920	0.07945	4	0.0372467
1921	0.07945	4	0.0372467
1922	0.07945	4	0.0372467
1923	0.07945	4	0.0372467
1924	0.07945	4	0.0372467
1925	0.07945	4	0.0372467
1926	0.07945	4	0.0372467
1927	0.07945	4	0.0372467
1928	0.07945	4	0.0372467
1929	0.07945	4	0.0372467
1930	0.07945	4	0.0372467
1931	0.07945	4	0.0372467
1932	0.07945	4	0.0372467
1933	0.07945	4	0.0372467
1934	0.07945	4	0.0372467
1935	0.07945	4	0.0372467
1936	0.07945	4	0.0372467
1937	0.07945	4	0.0372467
1938	0.07945	4	0.0372467
1939	0.07945	4	0.0372467
1940	0.07945	4	0.0372467
1941	0.07945	4	0.0372467
1942	0.07945	4	0.0372467
1943	0.07945	4	0.0372467
1944	0.07945	4	0.0372467
1945	0.07945	4	0.0372467
1946	0.07945	4	0.0372467
1947	0.07945	4	0.0372467
1948	0.07945	4	0.0372467
1949	0.07945	4	0.0372467
1950	0.07945	4	0.0372467
1951	0.07945	4	0.0372467
1952	0.07945	4	0.0372467
1953	0.07945	4	0.0372467
1954	0.07945	4	0.0372467
1955	0.07945	4	0.0372467
1956	0.07945	4	0.0372467
1957	0.07945	4	0.0372467
1958	0.07945	4	0.0372467
1959	0.07945	4	0.0372467
1960	0.07945	4	0.0372467
1961	0.07945	4	0.0372467
1962	0.07945	4	0.0372467
1963	0.07945	4	0.0372467
1964	0.07945	4	0.0372467
1965	0.07945	4	0.0372467
1966	0.07945	4	0.0372467
1967	0.07945	4	0.0372467
1968	0.07945	4	0.0372467
1969	0.07945	4	0.0372467
1970	0.07945	4	0.0372467
1971	0.07945	4	0.0372467
1972	0.07945	4	0.0372467
1973	0.07945	4	0.0372467
1974	0.07945	4	0.0372467
1975	0.07945	4	0.0372467
1976	0.07945	4	0.0372467
1977	0.07945	4	0.0372467
1978	0.07945	4	0.0372467
1979	0.07945	4	0.0372467
1980	0.07945	4	0.0372467
1981	0.07945	4	0.0372467
1982	0.07945	4	0.0372467
1983	0.07945	4	0.0372467
1984	0.07945	4	0.0372467
1985	0.07945	4	0.0372467
1986	0.07945	4	0.0372467
1987	0.07945	4	0.0372467
1988	0.07945	4	0.0372467
1989	0.07945	4	0.0372467
1990	0.07945	4	0.0372467
1991	0.07945	4	0.0372467
1992	0.07945	4	0.0372467
1993	0.07945	4	0.0372467
1994	0.07945	4	0.0372467
1995	0.07945	4	0.0372467
1996	0.07945	4	0.0372467
1997	0.07945	4	0.0372467
1998	0.07945	4	0.0372467
1999	0.07945	4	0.0372467
2000	0.07945	4	0.0372467
[truncated: 3,001 more rows]
