# Supplementary material for: Aspiration-driven co-evolution of cooperation with individual behavioral diversity
Source: PLoS One. 2023 Sep 15;18(9):e0291134. doi: 10.1371/journal.pone.0291134 (PMC10503719; doi:10.1371/journal.pone.0291134)
Supplement: S1 Data — (ZIP) [file pone.0291134.s001.zip › M1/v2-L=200/data/aspiration_time,b=1.62_frequency.txt]

1	0.5	0.5	0
2	0.671304	0.691239	0.47163
3	0.751118	0.82288	0.536119
4	0.772065	0.919239	0.584448
5	0.757395	0.992658	0.607201
6	0.723612	1.05888	0.606958
7	0.680798	1.11802	0.591169
8	0.635314	1.17658	0.565395
9	0.590284	1.23777	0.533368
10	0.54704	1.31258	0.498392
11	0.506272	1.39041	0.463932
12	0.46853	1.46419	0.429469
13	0.433893	1.54201	0.396994
14	0.402103	1.64248	0.366241
15	0.373265	1.72829	0.337487
16	0.346722	1.83766	0.311506
17	0.322341	1.96574	0.287475
18	0.300372	2.08497	0.265205
19	0.280187	2.20318	0.245188
20	0.262009	2.26396	0.226506
21	0.245402	2.36578	0.209938
22	0.230172	2.51136	0.194845
23	0.216424	2.62618	0.180534
24	0.203646	2.72115	0.167836
25	0.192262	2.82303	0.15599
26	0.1817	2.84954	0.145329
27	0.172266	2.93241	0.135273
28	0.163705	3.07576	0.126769
29	0.155917	3.1557	0.11856
30	0.148891	3.18154	0.110891
31	0.142473	3.23909	0.104307
32	0.136598	3.32603	0.0979412
33	0.131411	3.37265	0.0924583
34	0.126662	3.41405	0.0874079
35	0.122384	3.45708	0.0829058
36	0.118499	3.45513	0.0788278
37	0.115063	3.46898	0.0746702
38	0.111976	3.50402	0.0713855
39	0.10917	3.54124	0.0682753
40	0.106543	3.57915	0.0655214
41	0.10421	3.63002	0.0631911
42	0.102075	3.65898	0.0611501
43	0.100114	3.68323	0.0591621
44	0.0983491	3.69199	0.0571849
45	0.0967064	3.73043	0.0554548
46	0.0952444	3.75681	0.053864
47	0.0938557	3.74083	0.0523603
48	0.0926908	3.74336	0.0511535
49	0.0916452	3.7292	0.0497919
50	0.0907431	3.74514	0.048696
51	0.0898471	3.75601	0.0476646
52	0.0890538	3.77704	0.0468089
53	0.0883289	3.84298	0.0464725
54	0.0875684	3.87838	0.0456963
55	0.0868899	3.9173	0.0450699
56	0.0862666	3.93773	0.0444135
57	0.0857042	3.93994	0.0438209
58	0.0852093	3.94378	0.0432789
59	0.0847583	3.94859	0.0427708
60	0.0843404	3.95269	0.0423038
61	0.0839706	3.96363	0.0419101
62	0.0836275	3.96531	0.0415451
63	0.0833108	3.96791	0.0411968
64	0.0830326	3.97048	0.0408877
65	0.0828054	3.95146	0.0404689
66	0.0825761	3.96193	0.0403208
67	0.082364	3.96415	0.0400821
68	0.0821639	3.97876	0.0399199
69	0.0819778	3.9807	0.0398103
70	0.0817903	3.98192	0.0396075
71	0.0816329	3.98323	0.0394342
72	0.0814853	3.99017	0.0393099
73	0.0813537	3.9896	0.0390832
74	0.0812417	3.96985	0.038985
75	0.0811557	3.97957	0.0388919
76	0.0810554	3.98042	0.0387813
77	0.0809647	3.98686	0.0387195
78	0.0808911	3.98752	0.038638
79	0.0808206	3.98818	0.0385597
80	0.0807552	3.98869	0.038488
81	0.0807015	3.98929	0.0384273
82	0.0806443	3.99473	0.0383106
83	0.0805942	3.99513	0.0382557
84	0.0805485	3.99559	0.0382045
85	0.0805114	3.9959	0.0381637
86	0.0804742	3.99629	0.0381218
87	0.0804449	3.99655	0.0380893
88	0.0804197	3.99691	0.03806
89	0.0803945	3.99728	0.0380306
90	0.0803735	3.99752	0.0380068
91	0.0803504	3.99771	0.0379814
92	0.0803312	3.99796	0.0379592
93	0.0803143	3.99817	0.0379398
94	0.0802956	3.99833	0.0379192
95	0.0802829	3.99854	0.0379041
96	0.0802708	3.99868	0.0378904
97	0.0802585	3.99879	0.0378767
98	0.0802483	3.99891	0.0378651
99	0.0802386	3.999	0.0378543
100	0.0802311	3.9991	0.0378457
101	0.0802233	3.99917	0.0378371
102	0.0802159	3.99923	0.0378289
103	0.0802096	3.99931	0.0378217
104	0.0802042	3.99939	0.0378154
105	0.0801988	3.99945	0.0378093
106	0.0801942	3.99951	0.037804
107	0.08019	3.99955	0.0377993
108	0.080186	3.99958	0.0377949
109	0.0801825	3.99962	0.0377909
110	0.0801796	3.99966	0.0377876
111	0.0801769	3.99968	0.0377846
112	0.0801744	3.99971	0.0377818
113	0.080172	3.99974	0.0377791
114	0.0801698	3.99977	0.0377765
115	0.0801679	3.99979	0.0377743
116	0.0801661	3.99981	0.0377723
117	0.0801645	3.99984	0.0377704
118	0.0801631	3.99985	0.0377689
119	0.0801619	3.99986	0.0377675
120	0.0801608	3.99987	0.0377662
121	0.0801598	3.99989	0.0377651
122	0.0801589	3.9999	0.037764
123	0.080158	3.99991	0.0377631
124	0.0801572	3.99991	0.0377622
125	0.0801566	3.99992	0.0377615
126	0.0801559	3.99993	0.0377607
127	0.0801553	3.99993	0.03776
128	0.0801547	3.99993	0.0377595
129	0.0801543	3.99994	0.037759
130	0.0801539	3.99995	0.0377585
131	0.0801536	3.99995	0.0377581
132	0.0801532	3.99996	0.0377577
133	0.0801529	3.99996	0.0377573
134	0.0801526	3.99996	0.037757
135	0.0801524	3.99997	0.0377567
136	0.0801521	3.99997	0.0377565
137	0.0801519	3.99997	0.0377562
138	0.0801517	3.99997	0.037756
139	0.0801516	3.99998	0.0377558
140	0.0801514	3.99998	0.0377557
141	0.0801513	3.99998	0.0377555
142	0.0801512	3.99998	0.0377554
143	0.0801511	3.99998	0.0377552
144	0.080151	3.99999	0.0377551
145	0.0801509	3.99999	0.037755
146	0.0801508	3.99999	0.0377549
147	0.0801507	3.99999	0.0377548
148	0.0801507	3.99999	0.0377547
149	0.0801506	3.99999	0.0377547
150	0.0801505	3.99999	0.0377546
151	0.0801505	3.99999	0.0377545
152	0.0801504	3.99999	0.0377545
153	0.0801504	3.99999	0.0377544
154	0.0801504	3.99999	0.0377544
155	0.0801503	3.99999	0.0377544
156	0.0801503	3.99999	0.0377543
157	0.0801503	4	0.0377543
158	0.0801502	4	0.0377543
159	0.0801502	4	0.0377542
160	0.0801502	4	0.0377542
161	0.0801502	4	0.0377542
162	0.0801502	4	0.0377542
163	0.0801501	4	0.0377541
164	0.0801501	4	0.0377541
165	0.0801501	4	0.0377541
166	0.0801501	4	0.0377541
167	0.0801501	4	0.0377541
168	0.0801501	4	0.0377541
169	0.0801501	4	0.0377541
170	0.0801501	4	0.0377541
171	0.0801501	4	0.037754
172	0.0801501	4	0.037754
173	0.0801501	4	0.037754
174	0.08015	4	0.037754
175	0.08015	4	0.037754
176	0.08015	4	0.037754
177	0.08015	4	0.037754
178	0.08015	4	0.037754
179	0.08015	4	0.037754
180	0.08015	4	0.037754
181	0.08015	4	0.037754
182	0.08015	4	0.037754
183	0.08015	4	0.037754
184	0.08015	4	0.037754
185	0.08015	4	0.037754
186	0.08015	4	0.037754
187	0.08015	4	0.037754
188	0.08015	4	0.037754
189	0.08015	4	0.037754
190	0.08015	4	0.037754
191	0.08015	4	0.037754
192	0.08015	4	0.037754
193	0.08015	4	0.037754
194	0.08015	4	0.037754
195	0.08015	4	0.037754
196	0.08015	4	0.037754
197	0.08015	4	0.037754
198	0.08015	4	0.037754
199	0.08015	4	0.037754
200	0.08015	4	0.037754
201	0.08015	4	0.037754
202	0.08015	4	0.037754
203	0.08015	4	0.037754
204	0.08015	4	0.037754
205	0.08015	4	0.037754
206	0.08015	4	0.037754
207	0.08015	4	0.037754
208	0.08015	4	0.037754
209	0.08015	4	0.037754
210	0.08015	4	0.037754
211	0.08015	4	0.037754
212	0.08015	4	0.037754
213	0.08015	4	0.037754
214	0.08015	4	0.037754
215	0.08015	4	0.037754
216	0.08015	4	0.037754
217	0.08015	4	0.037754
218	0.08015	4	0.037754
219	0.08015	4	0.037754
220	0.08015	4	0.037754
221	0.08015	4	0.037754
222	0.08015	4	0.037754
223	0.08015	4	0.037754
224	0.08015	4	0.037754
225	0.08015	4	0.037754
226	0.08015	4	0.037754
227	0.08015	4	0.037754
228	0.08015	4	0.037754
229	0.08015	4	0.037754
230	0.08015	4	0.037754
231	0.08015	4	0.037754
232	0.08015	4	0.037754
233	0.08015	4	0.037754
234	0.08015	4	0.037754
235	0.08015	4	0.037754
236	0.08015	4	0.037754
237	0.08015	4	0.037754
238	0.08015	4	0.037754
239	0.08015	4	0.037754
240	0.08015	4	0.037754
241	0.08015	4	0.037754
242	0.08015	4	0.037754
243	0.08015	4	0.037754
244	0.08015	4	0.037754
245	0.08015	4	0.037754
246	0.08015	4	0.037754
247	0.08015	4	0.037754
248	0.08015	4	0.037754
249	0.08015	4	0.037754
250	0.08015	4	0.037754
251	0.08015	4	0.037754
252	0.08015	4	0.037754
253	0.08015	4	0.037754
254	0.08015	4	0.037754
255	0.08015	4	0.037754
256	0.08015	4	0.037754
257	0.08015	4	0.037754
258	0.08015	4	0.037754
259	0.08015	4	0.037754
260	0.08015	4	0.037754
261	0.08015	4	0.037754
262	0.08015	4	0.037754
263	0.08015	4	0.037754
264	0.08015	4	0.037754
265	0.08015	4	0.037754
266	0.08015	4	0.037754
267	0.08015	4	0.037754
268	0.08015	4	0.037754
269	0.08015	4	0.037754
270	0.08015	4	0.037754
271	0.08015	4	0.037754
272	0.08015	4	0.037754
273	0.08015	4	0.037754
274	0.08015	4	0.037754
275	0.08015	4	0.037754
276	0.08015	4	0.037754
277	0.08015	4	0.037754
278	0.08015	4	0.037754
279	0.08015	4	0.037754
280	0.08015	4	0.037754
281	0.08015	4	0.037754
282	0.08015	4	0.037754
283	0.08015	4	0.037754
284	0.08015	4	0.037754
285	0.08015	4	0.037754
286	0.08015	4	0.037754
287	0.08015	4	0.037754
288	0.08015	4	0.037754
289	0.08015	4	0.037754
290	0.08015	4	0.037754
291	0.08015	4	0.037754
292	0.08015	4	0.037754
293	0.08015	4	0.037754
294	0.08015	4	0.037754
295	0.08015	4	0.037754
296	0.08015	4	0.037754
297	0.08015	4	0.037754
298	0.08015	4	0.037754
299	0.08015	4	0.037754
300	0.08015	4	0.037754
301	0.08015	4	0.037754
302	0.08015	4	0.037754
303	0.08015	4	0.037754
304	0.08015	4	0.037754
305	0.08015	4	0.037754
306	0.08015	4	0.037754
307	0.08015	4	0.037754
308	0.08015	4	0.037754
309	0.08015	4	0.037754
310	0.08015	4	0.037754
311	0.08015	4	0.037754
312	0.08015	4	0.037754
313	0.08015	4	0.037754
314	0.08015	4	0.037754
315	0.08015	4	0.037754
316	0.08015	4	0.037754
317	0.08015	4	0.037754
318	0.08015	4	0.037754
319	0.08015	4	0.037754
320	0.08015	4	0.037754
321	0.08015	4	0.037754
322	0.08015	4	0.037754
323	0.08015	4	0.037754
324	0.08015	4	0.037754
325	0.08015	4	0.037754
326	0.08015	4	0.037754
327	0.08015	4	0.037754
328	0.08015	4	0.037754
329	0.08015	4	0.037754
330	0.08015	4	0.037754
331	0.08015	4	0.037754
332	0.08015	4	0.037754
333	0.08015	4	0.037754
334	0.08015	4	0.037754
335	0.08015	4	0.037754
336	0.08015	4	0.037754
337	0.08015	4	0.037754
338	0.08015	4	0.037754
339	0.08015	4	0.037754
340	0.08015	4	0.037754
341	0.08015	4	0.037754
342	0.08015	4	0.037754
343	0.08015	4	0.037754
344	0.08015	4	0.037754
345	0.08015	4	0.037754
346	0.08015	4	0.037754
347	0.08015	4	0.037754
348	0.08015	4	0.037754
349	0.08015	4	0.037754
350	0.08015	4	0.037754
351	0.08015	4	0.037754
352	0.08015	4	0.037754
353	0.08015	4	0.037754
354	0.08015	4	0.037754
355	0.08015	4	0.037754
356	0.08015	4	0.037754
357	0.08015	4	0.037754
358	0.08015	4	0.037754
359	0.08015	4	0.037754
360	0.08015	4	0.037754
361	0.08015	4	0.037754
362	0.08015	4	0.037754
363	0.08015	4	0.037754
364	0.08015	4	0.037754
365	0.08015	4	0.037754
366	0.08015	4	0.037754
367	0.08015	4	0.037754
368	0.08015	4	0.037754
369	0.08015	4	0.037754
370	0.08015	4	0.037754
371	0.08015	4	0.037754
372	0.08015	4	0.037754
373	0.08015	4	0.037754
374	0.08015	4	0.037754
375	0.08015	4	0.037754
376	0.08015	4	0.037754
377	0.08015	4	0.037754
378	0.08015	4	0.037754
379	0.08015	4	0.037754
380	0.08015	4	0.037754
381	0.08015	4	0.037754
382	0.08015	4	0.037754
383	0.08015	4	0.037754
384	0.08015	4	0.037754
385	0.08015	4	0.037754
386	0.08015	4	0.037754
387	0.08015	4	0.037754
388	0.08015	4	0.037754
389	0.08015	4	0.037754
390	0.08015	4	0.037754
391	0.08015	4	0.037754
392	0.08015	4	0.037754
393	0.08015	4	0.037754
394	0.08015	4	0.037754
395	0.08015	4	0.037754
396	0.08015	4	0.037754
397	0.08015	4	0.037754
398	0.08015	4	0.037754
399	0.08015	4	0.037754
400	0.08015	4	0.037754
401	0.08015	4	0.037754
402	0.08015	4	0.037754
403	0.08015	4	0.037754
404	0.08015	4	0.037754
405	0.08015	4	0.037754
406	0.08015	4	0.037754
407	0.08015	4	0.037754
408	0.08015	4	0.037754
409	0.08015	4	0.037754
410	0.08015	4	0.037754
411	0.08015	4	0.037754
412	0.08015	4	0.037754
413	0.08015	4	0.037754
414	0.08015	4	0.037754
415	0.08015	4	0.037754
416	0.08015	4	0.037754
417	0.08015	4	0.037754
418	0.08015	4	0.037754
419	0.08015	4	0.037754
420	0.08015	4	0.037754
421	0.08015	4	0.037754
422	0.08015	4	0.037754
423	0.08015	4	0.037754
424	0.08015	4	0.037754
425	0.08015	4	0.037754
426	0.08015	4	0.037754
427	0.08015	4	0.037754
428	0.08015	4	0.037754
429	0.08015	4	0.037754
430	0.08015	4	0.037754
431	0.08015	4	0.037754
432	0.08015	4	0.037754
433	0.08015	4	0.037754
434	0.08015	4	0.037754
435	0.08015	4	0.037754
436	0.08015	4	0.037754
437	0.08015	4	0.037754
438	0.08015	4	0.037754
439	0.08015	4	0.037754
440	0.08015	4	0.037754
441	0.08015	4	0.037754
442	0.08015	4	0.037754
443	0.08015	4	0.037754
444	0.08015	4	0.037754
445	0.08015	4	0.037754
446	0.08015	4	0.037754
447	0.08015	4	0.037754
448	0.08015	4	0.037754
449	0.08015	4	0.037754
450	0.08015	4	0.037754
451	0.08015	4	0.037754
452	0.08015	4	0.037754
453	0.08015	4	0.037754
454	0.08015	4	0.037754
455	0.08015	4	0.037754
456	0.08015	4	0.037754
457	0.08015	4	0.037754
458	0.08015	4	0.037754
459	0.08015	4	0.037754
460	0.08015	4	0.037754
461	0.08015	4	0.037754
462	0.08015	4	0.037754
463	0.08015	4	0.037754
464	0.08015	4	0.037754
465	0.08015	4	0.037754
466	0.08015	4	0.037754
467	0.08015	4	0.037754
468	0.08015	4	0.037754
469	0.08015	4	0.037754
470	0.08015	4	0.037754
471	0.08015	4	0.037754
472	0.08015	4	0.037754
473	0.08015	4	0.037754
474	0.08015	4	0.037754
475	0.08015	4	0.037754
476	0.08015	4	0.037754
477	0.08015	4	0.037754
478	0.08015	4	0.037754
479	0.08015	4	0.037754
480	0.08015	4	0.037754
481	0.08015	4	0.037754
482	0.08015	4	0.037754
483	0.08015	4	0.037754
484	0.08015	4	0.037754
485	0.08015	4	0.037754
486	0.08015	4	0.037754
487	0.08015	4	0.037754
488	0.08015	4	0.037754
489	0.08015	4	0.037754
490	0.08015	4	0.037754
491	0.08015	4	0.037754
492	0.08015	4	0.037754
493	0.08015	4	0.037754
494	0.08015	4	0.037754
495	0.08015	4	0.037754
496	0.08015	4	0.037754
497	0.08015	4	0.037754
498	0.08015	4	0.037754
499	0.08015	4	0.037754
500	0.08015	4	0.037754
501	0.08015	4	0.037754
502	0.08015	4	0.037754
503	0.08015	4	0.037754
504	0.08015	4	0.037754
505	0.08015	4	0.037754
506	0.08015	4	0.037754
507	0.08015	4	0.037754
508	0.08015	4	0.037754
509	0.08015	4	0.037754
510	0.08015	4	0.037754
511	0.08015	4	0.037754
512	0.08015	4	0.037754
513	0.08015	4	0.037754
514	0.08015	4	0.037754
515	0.08015	4	0.037754
516	0.08015	4	0.037754
517	0.08015	4	0.037754
518	0.08015	4	0.037754
519	0.08015	4	0.037754
520	0.08015	4	0.037754
521	0.08015	4	0.037754
522	0.08015	4	0.037754
523	0.08015	4	0.037754
524	0.08015	4	0.037754
525	0.08015	4	0.037754
526	0.08015	4	0.037754
527	0.08015	4	0.037754
528	0.08015	4	0.037754
529	0.08015	4	0.037754
530	0.08015	4	0.037754
531	0.08015	4	0.037754
532	0.08015	4	0.037754
533	0.08015	4	0.037754
534	0.08015	4	0.037754
535	0.08015	4	0.037754
536	0.08015	4	0.037754
537	0.08015	4	0.037754
538	0.08015	4	0.037754
539	0.08015	4	0.037754
540	0.08015	4	0.037754
541	0.08015	4	0.037754
542	0.08015	4	0.037754
543	0.08015	4	0.037754
544	0.08015	4	0.037754
545	0.08015	4	0.037754
546	0.08015	4	0.037754
547	0.08015	4	0.037754
548	0.08015	4	0.037754
549	0.08015	4	0.037754
550	0.08015	4	0.037754
551	0.08015	4	0.037754
552	0.08015	4	0.037754
553	0.08015	4	0.037754
554	0.08015	4	0.037754
555	0.08015	4	0.037754
556	0.08015	4	0.037754
557	0.08015	4	0.037754
558	0.08015	4	0.037754
559	0.08015	4	0.037754
560	0.08015	4	0.037754
561	0.08015	4	0.037754
562	0.08015	4	0.037754
563	0.08015	4	0.037754
564	0.08015	4	0.037754
565	0.08015	4	0.037754
566	0.08015	4	0.037754
567	0.08015	4	0.037754
568	0.08015	4	0.037754
569	0.08015	4	0.037754
570	0.08015	4	0.037754
571	0.08015	4	0.037754
572	0.08015	4	0.037754
573	0.08015	4	0.037754
574	0.08015	4	0.037754
575	0.08015	4	0.037754
576	0.08015	4	0.037754
577	0.08015	4	0.037754
578	0.08015	4	0.037754
579	0.08015	4	0.037754
580	0.08015	4	0.037754
581	0.08015	4	0.037754
582	0.08015	4	0.037754
583	0.08015	4	0.037754
584	0.08015	4	0.037754
585	0.08015	4	0.037754
586	0.08015	4	0.037754
587	0.08015	4	0.037754
588	0.08015	4	0.037754
589	0.08015	4	0.037754
590	0.08015	4	0.037754
591	0.08015	4	0.037754
592	0.08015	4	0.037754
593	0.08015	4	0.037754
594	0.08015	4	0.037754
595	0.08015	4	0.037754
596	0.08015	4	0.037754
597	0.08015	4	0.037754
598	0.08015	4	0.037754
599	0.08015	4	0.037754
600	0.08015	4	0.037754
601	0.08015	4	0.037754
602	0.08015	4	0.037754
603	0.08015	4	0.037754
604	0.08015	4	0.037754
605	0.08015	4	0.037754
606	0.08015	4	0.037754
607	0.08015	4	0.037754
608	0.08015	4	0.037754
609	0.08015	4	0.037754
610	0.08015	4	0.037754
611	0.08015	4	0.037754
612	0.08015	4	0.037754
613	0.08015	4	0.037754
614	0.08015	4	0.037754
615	0.08015	4	0.037754
616	0.08015	4	0.037754
617	0.08015	4	0.037754
618	0.08015	4	0.037754
619	0.08015	4	0.037754
620	0.08015	4	0.037754
621	0.08015	4	0.037754
622	0.08015	4	0.037754
623	0.08015	4	0.037754
624	0.08015	4	0.037754
625	0.08015	4	0.037754
626	0.08015	4	0.037754
627	0.08015	4	0.037754
628	0.08015	4	0.037754
629	0.08015	4	0.037754
630	0.08015	4	0.037754
631	0.08015	4	0.037754
632	0.08015	4	0.037754
633	0.08015	4	0.037754
634	0.08015	4	0.037754
635	0.08015	4	0.037754
636	0.08015	4	0.037754
637	0.08015	4	0.037754
638	0.08015	4	0.037754
639	0.08015	4	0.037754
640	0.08015	4	0.037754
641	0.08015	4	0.037754
642	0.08015	4	0.037754
643	0.08015	4	0.037754
644	0.08015	4	0.037754
645	0.08015	4	0.037754
646	0.08015	4	0.037754
647	0.08015	4	0.037754
648	0.08015	4	0.037754
649	0.08015	4	0.037754
650	0.08015	4	0.037754
651	0.08015	4	0.037754
652	0.08015	4	0.037754
653	0.08015	4	0.037754
654	0.08015	4	0.037754
655	0.08015	4	0.037754
656	0.08015	4	0.037754
657	0.08015	4	0.037754
658	0.08015	4	0.037754
659	0.08015	4	0.037754
660	0.08015	4	0.037754
661	0.08015	4	0.037754
662	0.08015	4	0.037754
663	0.08015	4	0.037754
664	0.08015	4	0.037754
665	0.08015	4	0.037754
666	0.08015	4	0.037754
667	0.08015	4	0.037754
668	0.08015	4	0.037754
669	0.08015	4	0.037754
670	0.08015	4	0.037754
671	0.08015	4	0.037754
672	0.08015	4	0.037754
673	0.08015	4	0.037754
674	0.08015	4	0.037754
675	0.08015	4	0.037754
676	0.08015	4	0.037754
677	0.08015	4	0.037754
678	0.08015	4	0.037754
679	0.08015	4	0.037754
680	0.08015	4	0.037754
681	0.08015	4	0.037754
682	0.08015	4	0.037754
683	0.08015	4	0.037754
684	0.08015	4	0.037754
685	0.08015	4	0.037754
686	0.08015	4	0.037754
687	0.08015	4	0.037754
688	0.08015	4	0.037754
689	0.08015	4	0.037754
690	0.08015	4	0.037754
691	0.08015	4	0.037754
692	0.08015	4	0.037754
693	0.08015	4	0.037754
694	0.08015	4	0.037754
695	0.08015	4	0.037754
696	0.08015	4	0.037754
697	0.08015	4	0.037754
698	0.08015	4	0.037754
699	0.08015	4	0.037754
700	0.08015	4	0.037754
701	0.08015	4	0.037754
702	0.08015	4	0.037754
703	0.08015	4	0.037754
704	0.08015	4	0.037754
705	0.08015	4	0.037754
706	0.08015	4	0.037754
707	0.08015	4	0.037754
708	0.08015	4	0.037754
709	0.08015	4	0.037754
710	0.08015	4	0.037754
711	0.08015	4	0.037754
712	0.08015	4	0.037754
713	0.08015	4	0.037754
714	0.08015	4	0.037754
715	0.08015	4	0.037754
716	0.08015	4	0.037754
717	0.08015	4	0.037754
718	0.08015	4	0.037754
719	0.08015	4	0.037754
720	0.08015	4	0.037754
721	0.08015	4	0.037754
722	0.08015	4	0.037754
723	0.08015	4	0.037754
724	0.08015	4	0.037754
725	0.08015	4	0.037754
726	0.08015	4	0.037754
727	0.08015	4	0.037754
728	0.08015	4	0.037754
729	0.08015	4	0.037754
730	0.08015	4	0.037754
731	0.08015	4	0.037754
732	0.08015	4	0.037754
733	0.08015	4	0.037754
734	0.08015	4	0.037754
735	0.08015	4	0.037754
736	0.08015	4	0.037754
737	0.08015	4	0.037754
738	0.08015	4	0.037754
739	0.08015	4	0.037754
740	0.08015	4	0.037754
741	0.08015	4	0.037754
742	0.08015	4	0.037754
743	0.08015	4	0.037754
744	0.08015	4	0.037754
745	0.08015	4	0.037754
746	0.08015	4	0.037754
747	0.08015	4	0.037754
748	0.08015	4	0.037754
749	0.08015	4	0.037754
750	0.08015	4	0.037754
751	0.08015	4	0.037754
752	0.08015	4	0.037754
753	0.08015	4	0.037754
754	0.08015	4	0.037754
755	0.08015	4	0.037754
756	0.08015	4	0.037754
757	0.08015	4	0.037754
758	0.08015	4	0.037754
759	0.08015	4	0.037754
760	0.08015	4	0.037754
761	0.08015	4	0.037754
762	0.08015	4	0.037754
763	0.08015	4	0.037754
764	0.08015	4	0.037754
765	0.08015	4	0.037754
766	0.08015	4	0.037754
767	0.08015	4	0.037754
768	0.08015	4	0.037754
769	0.08015	4	0.037754
770	0.08015	4	0.037754
771	0.08015	4	0.037754
772	0.08015	4	0.037754
773	0.08015	4	0.037754
774	0.08015	4	0.037754
775	0.08015	4	0.037754
776	0.08015	4	0.037754
777	0.08015	4	0.037754
778	0.08015	4	0.037754
779	0.08015	4	0.037754
780	0.08015	4	0.037754
781	0.08015	4	0.037754
782	0.08015	4	0.037754
783	0.08015	4	0.037754
784	0.08015	4	0.037754
785	0.08015	4	0.037754
786	0.08015	4	0.037754
787	0.08015	4	0.037754
788	0.08015	4	0.037754
789	0.08015	4	0.037754
790	0.08015	4	0.037754
791	0.08015	4	0.037754
792	0.08015	4	0.037754
793	0.08015	4	0.037754
794	0.08015	4	0.037754
795	0.08015	4	0.037754
796	0.08015	4	0.037754
797	0.08015	4	0.037754
798	0.08015	4	0.037754
799	0.08015	4	0.037754
800	0.08015	4	0.037754
801	0.08015	4	0.037754
802	0.08015	4	0.037754
803	0.08015	4	0.037754
804	0.08015	4	0.037754
805	0.08015	4	0.037754
806	0.08015	4	0.037754
807	0.08015	4	0.037754
808	0.08015	4	0.037754
809	0.08015	4	0.037754
810	0.08015	4	0.037754
811	0.08015	4	0.037754
812	0.08015	4	0.037754
813	0.08015	4	0.037754
814	0.08015	4	0.037754
815	0.08015	4	0.037754
816	0.08015	4	0.037754
817	0.08015	4	0.037754
818	0.08015	4	0.037754
819	0.08015	4	0.037754
820	0.08015	4	0.037754
821	0.08015	4	0.037754
822	0.08015	4	0.037754
823	0.08015	4	0.037754
824	0.08015	4	0.037754
825	0.08015	4	0.037754
826	0.08015	4	0.037754
827	0.08015	4	0.037754
828	0.08015	4	0.037754
829	0.08015	4	0.037754
830	0.08015	4	0.037754
831	0.08015	4	0.037754
832	0.08015	4	0.037754
833	0.08015	4	0.037754
834	0.08015	4	0.037754
835	0.08015	4	0.037754
836	0.08015	4	0.037754
837	0.08015	4	0.037754
838	0.08015	4	0.037754
839	0.08015	4	0.037754
840	0.08015	4	0.037754
841	0.08015	4	0.037754
842	0.08015	4	0.037754
843	0.08015	4	0.037754
844	0.08015	4	0.037754
845	0.08015	4	0.037754
846	0.08015	4	0.037754
847	0.08015	4	0.037754
848	0.08015	4	0.037754
849	0.08015	4	0.037754
850	0.08015	4	0.037754
851	0.08015	4	0.037754
852	0.08015	4	0.037754
853	0.08015	4	0.037754
854	0.08015	4	0.037754
855	0.08015	4	0.037754
856	0.08015	4	0.037754
857	0.08015	4	0.037754
858	0.08015	4	0.037754
859	0.08015	4	0.037754
860	0.08015	4	0.037754
861	0.08015	4	0.037754
862	0.08015	4	0.037754
863	0.08015	4	0.037754
864	0.08015	4	0.037754
865	0.08015	4	0.037754
866	0.08015	4	0.037754
867	0.08015	4	0.037754
868	0.08015	4	0.037754
869	0.08015	4	0.037754
870	0.08015	4	0.037754
871	0.08015	4	0.037754
872	0.08015	4	0.037754
873	0.08015	4	0.037754
874	0.08015	4	0.037754
875	0.08015	4	0.037754
876	0.08015	4	0.037754
877	0.08015	4	0.037754
878	0.08015	4	0.037754
879	0.08015	4	0.037754
880	0.08015	4	0.037754
881	0.08015	4	0.037754
882	0.08015	4	0.037754
883	0.08015	4	0.037754
884	0.08015	4	0.037754
885	0.08015	4	0.037754
886	0.08015	4	0.037754
887	0.08015	4	0.037754
888	0.08015	4	0.037754
889	0.08015	4	0.037754
890	0.08015	4	0.037754
891	0.08015	4	0.037754
892	0.08015	4	0.037754
893	0.08015	4	0.037754
894	0.08015	4	0.037754
895	0.08015	4	0.037754
896	0.08015	4	0.037754
897	0.08015	4	0.037754
898	0.08015	4	0.037754
899	0.08015	4	0.037754
900	0.08015	4	0.037754
901	0.08015	4	0.037754
902	0.08015	4	0.037754
903	0.08015	4	0.037754
904	0.08015	4	0.037754
905	0.08015	4	0.037754
906	0.08015	4	0.037754
907	0.08015	4	0.037754
908	0.08015	4	0.037754
909	0.08015	4	0.037754
910	0.08015	4	0.037754
911	0.08015	4	0.037754
912	0.08015	4	0.037754
913	0.08015	4	0.037754
914	0.08015	4	0.037754
915	0.08015	4	0.037754
916	0.08015	4	0.037754
917	0.08015	4	0.037754
918	0.08015	4	0.037754
919	0.08015	4	0.037754
920	0.08015	4	0.037754
921	0.08015	4	0.037754
922	0.08015	4	0.037754
923	0.08015	4	0.037754
924	0.08015	4	0.037754
925	0.08015	4	0.037754
926	0.08015	4	0.037754
927	0.08015	4	0.037754
928	0.08015	4	0.037754
929	0.08015	4	0.037754
930	0.08015	4	0.037754
931	0.08015	4	0.037754
932	0.08015	4	0.037754
933	0.08015	4	0.037754
934	0.08015	4	0.037754
935	0.08015	4	0.037754
936	0.08015	4	0.037754
937	0.08015	4	0.037754
938	0.08015	4	0.037754
939	0.08015	4	0.037754
940	0.08015	4	0.037754
941	0.08015	4	0.037754
942	0.08015	4	0.037754
943	0.08015	4	0.037754
944	0.08015	4	0.037754
945	0.08015	4	0.037754
946	0.08015	4	0.037754
947	0.08015	4	0.037754
948	0.08015	4	0.037754
949	0.08015	4	0.037754
950	0.08015	4	0.037754
951	0.08015	4	0.037754
952	0.08015	4	0.037754
953	0.08015	4	0.037754
954	0.08015	4	0.037754
955	0.08015	4	0.037754
956	0.08015	4	0.037754
957	0.08015	4	0.037754
958	0.08015	4	0.037754
959	0.08015	4	0.037754
960	0.08015	4	0.037754
961	0.08015	4	0.037754
962	0.08015	4	0.037754
963	0.08015	4	0.037754
964	0.08015	4	0.037754
965	0.08015	4	0.037754
966	0.08015	4	0.037754
967	0.08015	4	0.037754
968	0.08015	4	0.037754
969	0.08015	4	0.037754
970	0.08015	4	0.037754
971	0.08015	4	0.037754
972	0.08015	4	0.037754
973	0.08015	4	0.037754
974	0.08015	4	0.037754
975	0.08015	4	0.037754
976	0.08015	4	0.037754
977	0.08015	4	0.037754
978	0.08015	4	0.037754
979	0.08015	4	0.037754
980	0.08015	4	0.037754
981	0.08015	4	0.037754
982	0.08015	4	0.037754
983	0.08015	4	0.037754
984	0.08015	4	0.037754
985	0.08015	4	0.037754
986	0.08015	4	0.037754
987	0.08015	4	0.037754
988	0.08015	4	0.037754
989	0.08015	4	0.037754
990	0.08015	4	0.037754
991	0.08015	4	0.037754
992	0.08015	4	0.037754
993	0.08015	4	0.037754
994	0.08015	4	0.037754
995	0.08015	4	0.037754
996	0.08015	4	0.037754
997	0.08015	4	0.037754
998	0.08015	4	0.037754
999	0.08015	4	0.037754
1000	0.08015	4	0.037754
1001	0.08015	4	0.037754
1002	0.08015	4	0.037754
1003	0.08015	4	0.037754
1004	0.08015	4	0.037754
1005	0.08015	4	0.037754
1006	0.08015	4	0.037754
1007	0.08015	4	0.037754
1008	0.08015	4	0.037754
1009	0.08015	4	0.037754
1010	0.08015	4	0.037754
1011	0.08015	4	0.037754
1012	0.08015	4	0.037754
1013	0.08015	4	0.037754
1014	0.08015	4	0.037754
1015	0.08015	4	0.037754
1016	0.08015	4	0.037754
1017	0.08015	4	0.037754
1018	0.08015	4	0.037754
1019	0.08015	4	0.037754
1020	0.08015	4	0.037754
1021	0.08015	4	0.037754
1022	0.08015	4	0.037754
1023	0.08015	4	0.037754
1024	0.08015	4	0.037754
1025	0.08015	4	0.037754
1026	0.08015	4	0.037754
1027	0.08015	4	0.037754
1028	0.08015	4	0.037754
1029	0.08015	4	0.037754
1030	0.08015	4	0.037754
1031	0.08015	4	0.037754
1032	0.08015	4	0.037754
1033	0.08015	4	0.037754
1034	0.08015	4	0.037754
1035	0.08015	4	0.037754
1036	0.08015	4	0.037754
1037	0.08015	4	0.037754
1038	0.08015	4	0.037754
1039	0.08015	4	0.037754
1040	0.08015	4	0.037754
1041	0.08015	4	0.037754
1042	0.08015	4	0.037754
1043	0.08015	4	0.037754
1044	0.08015	4	0.037754
1045	0.08015	4	0.037754
1046	0.08015	4	0.037754
1047	0.08015	4	0.037754
1048	0.08015	4	0.037754
1049	0.08015	4	0.037754
1050	0.08015	4	0.037754
1051	0.08015	4	0.037754
1052	0.08015	4	0.037754
1053	0.08015	4	0.037754
1054	0.08015	4	0.037754
1055	0.08015	4	0.037754
1056	0.08015	4	0.037754
1057	0.08015	4	0.037754
1058	0.08015	4	0.037754
1059	0.08015	4	0.037754
1060	0.08015	4	0.037754
1061	0.08015	4	0.037754
1062	0.08015	4	0.037754
1063	0.08015	4	0.037754
1064	0.08015	4	0.037754
1065	0.08015	4	0.037754
1066	0.08015	4	0.037754
1067	0.08015	4	0.037754
1068	0.08015	4	0.037754
1069	0.08015	4	0.037754
1070	0.08015	4	0.037754
1071	0.08015	4	0.037754
1072	0.08015	4	0.037754
1073	0.08015	4	0.037754
1074	0.08015	4	0.037754
1075	0.08015	4	0.037754
1076	0.08015	4	0.037754
1077	0.08015	4	0.037754
1078	0.08015	4	0.037754
1079	0.08015	4	0.037754
1080	0.08015	4	0.037754
1081	0.08015	4	0.037754
1082	0.08015	4	0.037754
1083	0.08015	4	0.037754
1084	0.08015	4	0.037754
1085	0.08015	4	0.037754
1086	0.08015	4	0.037754
1087	0.08015	4	0.037754
1088	0.08015	4	0.037754
1089	0.08015	4	0.037754
1090	0.08015	4	0.037754
1091	0.08015	4	0.037754
1092	0.08015	4	0.037754
1093	0.08015	4	0.037754
1094	0.08015	4	0.037754
1095	0.08015	4	0.037754
1096	0.08015	4	0.037754
1097	0.08015	4	0.037754
1098	0.08015	4	0.037754
1099	0.08015	4	0.037754
1100	0.08015	4	0.037754
1101	0.08015	4	0.037754
1102	0.08015	4	0.037754
1103	0.08015	4	0.037754
1104	0.08015	4	0.037754
1105	0.08015	4	0.037754
1106	0.08015	4	0.037754
1107	0.08015	4	0.037754
1108	0.08015	4	0.037754
1109	0.08015	4	0.037754
1110	0.08015	4	0.037754
1111	0.08015	4	0.037754
1112	0.08015	4	0.037754
1113	0.08015	4	0.037754
1114	0.08015	4	0.037754
1115	0.08015	4	0.037754
1116	0.08015	4	0.037754
1117	0.08015	4	0.037754
1118	0.08015	4	0.037754
1119	0.08015	4	0.037754
1120	0.08015	4	0.037754
1121	0.08015	4	0.037754
1122	0.08015	4	0.037754
1123	0.08015	4	0.037754
1124	0.08015	4	0.037754
1125	0.08015	4	0.037754
1126	0.08015	4	0.037754
1127	0.08015	4	0.037754
1128	0.08015	4	0.037754
1129	0.08015	4	0.037754
1130	0.08015	4	0.037754
1131	0.08015	4	0.037754
1132	0.08015	4	0.037754
1133	0.08015	4	0.037754
1134	0.08015	4	0.037754
1135	0.08015	4	0.037754
1136	0.08015	4	0.037754
1137	0.08015	4	0.037754
1138	0.08015	4	0.037754
1139	0.08015	4	0.037754
1140	0.08015	4	0.037754
1141	0.08015	4	0.037754
1142	0.08015	4	0.037754
1143	0.08015	4	0.037754
1144	0.08015	4	0.037754
1145	0.08015	4	0.037754
1146	0.08015	4	0.037754
1147	0.08015	4	0.037754
1148	0.08015	4	0.037754
1149	0.08015	4	0.037754
1150	0.08015	4	0.037754
1151	0.08015	4	0.037754
1152	0.08015	4	0.037754
1153	0.08015	4	0.037754
1154	0.08015	4	0.037754
1155	0.08015	4	0.037754
1156	0.08015	4	0.037754
1157	0.08015	4	0.037754
1158	0.08015	4	0.037754
1159	0.08015	4	0.037754
1160	0.08015	4	0.037754
1161	0.08015	4	0.037754
1162	0.08015	4	0.037754
1163	0.08015	4	0.037754
1164	0.08015	4	0.037754
1165	0.08015	4	0.037754
1166	0.08015	4	0.037754
1167	0.08015	4	0.037754
1168	0.08015	4	0.037754
1169	0.08015	4	0.037754
1170	0.08015	4	0.037754
1171	0.08015	4	0.037754
1172	0.08015	4	0.037754
1173	0.08015	4	0.037754
1174	0.08015	4	0.037754
1175	0.08015	4	0.037754
1176	0.08015	4	0.037754
1177	0.08015	4	0.037754
1178	0.08015	4	0.037754
1179	0.08015	4	0.037754
1180	0.08015	4	0.037754
1181	0.08015	4	0.037754
1182	0.08015	4	0.037754
1183	0.08015	4	0.037754
1184	0.08015	4	0.037754
1185	0.08015	4	0.037754
1186	0.08015	4	0.037754
1187	0.08015	4	0.037754
1188	0.08015	4	0.037754
1189	0.08015	4	0.037754
1190	0.08015	4	0.037754
1191	0.08015	4	0.037754
1192	0.08015	4	0.037754
1193	0.08015	4	0.037754
1194	0.08015	4	0.037754
1195	0.08015	4	0.037754
1196	0.08015	4	0.037754
1197	0.08015	4	0.037754
1198	0.08015	4	0.037754
1199	0.08015	4	0.037754
1200	0.08015	4	0.037754
1201	0.08015	4	0.037754
1202	0.08015	4	0.037754
1203	0.08015	4	0.037754
1204	0.08015	4	0.037754
1205	0.08015	4	0.037754
1206	0.08015	4	0.037754
1207	0.08015	4	0.037754
1208	0.08015	4	0.037754
1209	0.08015	4	0.037754
1210	0.08015	4	0.037754
1211	0.08015	4	0.037754
1212	0.08015	4	0.037754
1213	0.08015	4	0.037754
1214	0.08015	4	0.037754
1215	0.08015	4	0.037754
1216	0.08015	4	0.037754
1217	0.08015	4	0.037754
1218	0.08015	4	0.037754
1219	0.08015	4	0.037754
1220	0.08015	4	0.037754
1221	0.08015	4	0.037754
1222	0.08015	4	0.037754
1223	0.08015	4	0.037754
1224	0.08015	4	0.037754
1225	0.08015	4	0.037754
1226	0.08015	4	0.037754
1227	0.08015	4	0.037754
1228	0.08015	4	0.037754
1229	0.08015	4	0.037754
1230	0.08015	4	0.037754
1231	0.08015	4	0.037754
1232	0.08015	4	0.037754
1233	0.08015	4	0.037754
1234	0.08015	4	0.037754
1235	0.08015	4	0.037754
1236	0.08015	4	0.037754
1237	0.08015	4	0.037754
1238	0.08015	4	0.037754
1239	0.08015	4	0.037754
1240	0.08015	4	0.037754
1241	0.08015	4	0.037754
1242	0.08015	4	0.037754
1243	0.08015	4	0.037754
1244	0.08015	4	0.037754
1245	0.08015	4	0.037754
1246	0.08015	4	0.037754
1247	0.08015	4	0.037754
1248	0.08015	4	0.037754
1249	0.08015	4	0.037754
1250	0.08015	4	0.037754
1251	0.08015	4	0.037754
1252	0.08015	4	0.037754
1253	0.08015	4	0.037754
1254	0.08015	4	0.037754
1255	0.08015	4	0.037754
1256	0.08015	4	0.037754
1257	0.08015	4	0.037754
1258	0.08015	4	0.037754
1259	0.08015	4	0.037754
1260	0.08015	4	0.037754
1261	0.08015	4	0.037754
1262	0.08015	4	0.037754
1263	0.08015	4	0.037754
1264	0.08015	4	0.037754
1265	0.08015	4	0.037754
1266	0.08015	4	0.037754
1267	0.08015	4	0.037754
1268	0.08015	4	0.037754
1269	0.08015	4	0.037754
1270	0.08015	4	0.037754
1271	0.08015	4	0.037754
1272	0.08015	4	0.037754
1273	0.08015	4	0.037754
1274	0.08015	4	0.037754
1275	0.08015	4	0.037754
1276	0.08015	4	0.037754
1277	0.08015	4	0.037754
1278	0.08015	4	0.037754
1279	0.08015	4	0.037754
1280	0.08015	4	0.037754
1281	0.08015	4	0.037754
1282	0.08015	4	0.037754
1283	0.08015	4	0.037754
1284	0.08015	4	0.037754
1285	0.08015	4	0.037754
1286	0.08015	4	0.037754
1287	0.08015	4	0.037754
1288	0.08015	4	0.037754
1289	0.08015	4	0.037754
1290	0.08015	4	0.037754
1291	0.08015	4	0.037754
1292	0.08015	4	0.037754
1293	0.08015	4	0.037754
1294	0.08015	4	0.037754
1295	0.08015	4	0.037754
1296	0.08015	4	0.037754
1297	0.08015	4	0.037754
1298	0.08015	4	0.037754
1299	0.08015	4	0.037754
1300	0.08015	4	0.037754
1301	0.08015	4	0.037754
1302	0.08015	4	0.037754
1303	0.08015	4	0.037754
1304	0.08015	4	0.037754
1305	0.08015	4	0.037754
1306	0.08015	4	0.037754
1307	0.08015	4	0.037754
1308	0.08015	4	0.037754
1309	0.08015	4	0.037754
1310	0.08015	4	0.037754
1311	0.08015	4	0.037754
1312	0.08015	4	0.037754
1313	0.08015	4	0.037754
1314	0.08015	4	0.037754
1315	0.08015	4	0.037754
1316	0.08015	4	0.037754
1317	0.08015	4	0.037754
1318	0.08015	4	0.037754
1319	0.08015	4	0.037754
1320	0.08015	4	0.037754
1321	0.08015	4	0.037754
1322	0.08015	4	0.037754
1323	0.08015	4	0.037754
1324	0.08015	4	0.037754
1325	0.08015	4	0.037754
1326	0.08015	4	0.037754
1327	0.08015	4	0.037754
1328	0.08015	4	0.037754
1329	0.08015	4	0.037754
1330	0.08015	4	0.037754
1331	0.08015	4	0.037754
1332	0.08015	4	0.037754
1333	0.08015	4	0.037754
1334	0.08015	4	0.037754
1335	0.08015	4	0.037754
1336	0.08015	4	0.037754
1337	0.08015	4	0.037754
1338	0.08015	4	0.037754
1339	0.08015	4	0.037754
1340	0.08015	4	0.037754
1341	0.08015	4	0.037754
1342	0.08015	4	0.037754
1343	0.08015	4	0.037754
1344	0.08015	4	0.037754
1345	0.08015	4	0.037754
1346	0.08015	4	0.037754
1347	0.08015	4	0.037754
1348	0.08015	4	0.037754
1349	0.08015	4	0.037754
1350	0.08015	4	0.037754
1351	0.08015	4	0.037754
1352	0.08015	4	0.037754
1353	0.08015	4	0.037754
1354	0.08015	4	0.037754
1355	0.08015	4	0.037754
1356	0.08015	4	0.037754
1357	0.08015	4	0.037754
1358	0.08015	4	0.037754
1359	0.08015	4	0.037754
1360	0.08015	4	0.037754
1361	0.08015	4	0.037754
1362	0.08015	4	0.037754
1363	0.08015	4	0.037754
1364	0.08015	4	0.037754
1365	0.08015	4	0.037754
1366	0.08015	4	0.037754
1367	0.08015	4	0.037754
1368	0.08015	4	0.037754
1369	0.08015	4	0.037754
1370	0.08015	4	0.037754
1371	0.08015	4	0.037754
1372	0.08015	4	0.037754
1373	0.08015	4	0.037754
1374	0.08015	4	0.037754
1375	0.08015	4	0.037754
1376	0.08015	4	0.037754
1377	0.08015	4	0.037754
1378	0.08015	4	0.037754
1379	0.08015	4	0.037754
1380	0.08015	4	0.037754
1381	0.08015	4	0.037754
1382	0.08015	4	0.037754
1383	0.08015	4	0.037754
1384	0.08015	4	0.037754
1385	0.08015	4	0.037754
1386	0.08015	4	0.037754
1387	0.08015	4	0.037754
1388	0.08015	4	0.037754
1389	0.08015	4	0.037754
1390	0.08015	4	0.037754
1391	0.08015	4	0.037754
1392	0.08015	4	0.037754
1393	0.08015	4	0.037754
1394	0.08015	4	0.037754
1395	0.08015	4	0.037754
1396	0.08015	4	0.037754
1397	0.08015	4	0.037754
1398	0.08015	4	0.037754
1399	0.08015	4	0.037754
1400	0.08015	4	0.037754
1401	0.08015	4	0.037754
1402	0.08015	4	0.037754
1403	0.08015	4	0.037754
1404	0.08015	4	0.037754
1405	0.08015	4	0.037754
1406	0.08015	4	0.037754
1407	0.08015	4	0.037754
1408	0.08015	4	0.037754
1409	0.08015	4	0.037754
1410	0.08015	4	0.037754
1411	0.08015	4	0.037754
1412	0.08015	4	0.037754
1413	0.08015	4	0.037754
1414	0.08015	4	0.037754
1415	0.08015	4	0.037754
1416	0.08015	4	0.037754
1417	0.08015	4	0.037754
1418	0.08015	4	0.037754
1419	0.08015	4	0.037754
1420	0.08015	4	0.037754
1421	0.08015	4	0.037754
1422	0.08015	4	0.037754
1423	0.08015	4	0.037754
1424	0.08015	4	0.037754
1425	0.08015	4	0.037754
1426	0.08015	4	0.037754
1427	0.08015	4	0.037754
1428	0.08015	4	0.037754
1429	0.08015	4	0.037754
1430	0.08015	4	0.037754
1431	0.08015	4	0.037754
1432	0.08015	4	0.037754
1433	0.08015	4	0.037754
1434	0.08015	4	0.037754
1435	0.08015	4	0.037754
1436	0.08015	4	0.037754
1437	0.08015	4	0.037754
1438	0.08015	4	0.037754
1439	0.08015	4	0.037754
1440	0.08015	4	0.037754
1441	0.08015	4	0.037754
1442	0.08015	4	0.037754
1443	0.08015	4	0.037754
1444	0.08015	4	0.037754
1445	0.08015	4	0.037754
1446	0.08015	4	0.037754
1447	0.08015	4	0.037754
1448	0.08015	4	0.037754
1449	0.08015	4	0.037754
1450	0.08015	4	0.037754
1451	0.08015	4	0.037754
1452	0.08015	4	0.037754
1453	0.08015	4	0.037754
1454	0.08015	4	0.037754
1455	0.08015	4	0.037754
1456	0.08015	4	0.037754
1457	0.08015	4	0.037754
1458	0.08015	4	0.037754
1459	0.08015	4	0.037754
1460	0.08015	4	0.037754
1461	0.08015	4	0.037754
1462	0.08015	4	0.037754
1463	0.08015	4	0.037754
1464	0.08015	4	0.037754
1465	0.08015	4	0.037754
1466	0.08015	4	0.037754
1467	0.08015	4	0.037754
1468	0.08015	4	0.037754
1469	0.08015	4	0.037754
1470	0.08015	4	0.037754
1471	0.08015	4	0.037754
1472	0.08015	4	0.037754
1473	0.08015	4	0.037754
1474	0.08015	4	0.037754
1475	0.08015	4	0.037754
1476	0.08015	4	0.037754
1477	0.08015	4	0.037754
1478	0.08015	4	0.037754
1479	0.08015	4	0.037754
1480	0.08015	4	0.037754
1481	0.08015	4	0.037754
1482	0.08015	4	0.037754
1483	0.08015	4	0.037754
1484	0.08015	4	0.037754
1485	0.08015	4	0.037754
1486	0.08015	4	0.037754
1487	0.08015	4	0.037754
1488	0.08015	4	0.037754
1489	0.08015	4	0.037754
1490	0.08015	4	0.037754
1491	0.08015	4	0.037754
1492	0.08015	4	0.037754
1493	0.08015	4	0.037754
1494	0.08015	4	0.037754
1495	0.08015	4	0.037754
1496	0.08015	4	0.037754
1497	0.08015	4	0.037754
1498	0.08015	4	0.037754
1499	0.08015	4	0.037754
1500	0.08015	4	0.037754
1501	0.08015	4	0.037754
1502	0.08015	4	0.037754
1503	0.08015	4	0.037754
1504	0.08015	4	0.037754
1505	0.08015	4	0.037754
1506	0.08015	4	0.037754
1507	0.08015	4	0.037754
1508	0.08015	4	0.037754
1509	0.08015	4	0.037754
1510	0.08015	4	0.037754
1511	0.08015	4	0.037754
1512	0.08015	4	0.037754
1513	0.08015	4	0.037754
1514	0.08015	4	0.037754
1515	0.08015	4	0.037754
1516	0.08015	4	0.037754
1517	0.08015	4	0.037754
1518	0.08015	4	0.037754
1519	0.08015	4	0.037754
1520	0.08015	4	0.037754
1521	0.08015	4	0.037754
1522	0.08015	4	0.037754
1523	0.08015	4	0.037754
1524	0.08015	4	0.037754
1525	0.08015	4	0.037754
1526	0.08015	4	0.037754
1527	0.08015	4	0.037754
1528	0.08015	4	0.037754
1529	0.08015	4	0.037754
1530	0.08015	4	0.037754
1531	0.08015	4	0.037754
1532	0.08015	4	0.037754
1533	0.08015	4	0.037754
1534	0.08015	4	0.037754
1535	0.08015	4	0.037754
1536	0.08015	4	0.037754
1537	0.08015	4	0.037754
1538	0.08015	4	0.037754
1539	0.08015	4	0.037754
1540	0.08015	4	0.037754
1541	0.08015	4	0.037754
1542	0.08015	4	0.037754
1543	0.08015	4	0.037754
1544	0.08015	4	0.037754
1545	0.08015	4	0.037754
1546	0.08015	4	0.037754
1547	0.08015	4	0.037754
1548	0.08015	4	0.037754
1549	0.08015	4	0.037754
1550	0.08015	4	0.037754
1551	0.08015	4	0.037754
1552	0.08015	4	0.037754
1553	0.08015	4	0.037754
1554	0.08015	4	0.037754
1555	0.08015	4	0.037754
1556	0.08015	4	0.037754
1557	0.08015	4	0.037754
1558	0.08015	4	0.037754
1559	0.08015	4	0.037754
1560	0.08015	4	0.037754
1561	0.08015	4	0.037754
1562	0.08015	4	0.037754
1563	0.08015	4	0.037754
1564	0.08015	4	0.037754
1565	0.08015	4	0.037754
1566	0.08015	4	0.037754
1567	0.08015	4	0.037754
1568	0.08015	4	0.037754
1569	0.08015	4	0.037754
1570	0.08015	4	0.037754
1571	0.08015	4	0.037754
1572	0.08015	4	0.037754
1573	0.08015	4	0.037754
1574	0.08015	4	0.037754
1575	0.08015	4	0.037754
1576	0.08015	4	0.037754
1577	0.08015	4	0.037754
1578	0.08015	4	0.037754
1579	0.08015	4	0.037754
1580	0.08015	4	0.037754
1581	0.08015	4	0.037754
1582	0.08015	4	0.037754
1583	0.08015	4	0.037754
1584	0.08015	4	0.037754
1585	0.08015	4	0.037754
1586	0.08015	4	0.037754
1587	0.08015	4	0.037754
1588	0.08015	4	0.037754
1589	0.08015	4	0.037754
1590	0.08015	4	0.037754
1591	0.08015	4	0.037754
1592	0.08015	4	0.037754
1593	0.08015	4	0.037754
1594	0.08015	4	0.037754
1595	0.08015	4	0.037754
1596	0.08015	4	0.037754
1597	0.08015	4	0.037754
1598	0.08015	4	0.037754
1599	0.08015	4	0.037754
1600	0.08015	4	0.037754
1601	0.08015	4	0.037754
1602	0.08015	4	0.037754
1603	0.08015	4	0.037754
1604	0.08015	4	0.037754
1605	0.08015	4	0.037754
1606	0.08015	4	0.037754
1607	0.08015	4	0.037754
1608	0.08015	4	0.037754
1609	0.08015	4	0.037754
1610	0.08015	4	0.037754
1611	0.08015	4	0.037754
1612	0.08015	4	0.037754
1613	0.08015	4	0.037754
1614	0.08015	4	0.037754
1615	0.08015	4	0.037754
1616	0.08015	4	0.037754
1617	0.08015	4	0.037754
1618	0.08015	4	0.037754
1619	0.08015	4	0.037754
1620	0.08015	4	0.037754
1621	0.08015	4	0.037754
1622	0.08015	4	0.037754
1623	0.08015	4	0.037754
1624	0.08015	4	0.037754
1625	0.08015	4	0.037754
1626	0.08015	4	0.037754
1627	0.08015	4	0.037754
1628	0.08015	4	0.037754
1629	0.08015	4	0.037754
1630	0.08015	4	0.037754
1631	0.08015	4	0.037754
1632	0.08015	4	0.037754
1633	0.08015	4	0.037754
1634	0.08015	4	0.037754
1635	0.08015	4	0.037754
1636	0.08015	4	0.037754
1637	0.08015	4	0.037754
1638	0.08015	4	0.037754
1639	0.08015	4	0.037754
1640	0.08015	4	0.037754
1641	0.08015	4	0.037754
1642	0.08015	4	0.037754
1643	0.08015	4	0.037754
1644	0.08015	4	0.037754
1645	0.08015	4	0.037754
1646	0.08015	4	0.037754
1647	0.08015	4	0.037754
1648	0.08015	4	0.037754
1649	0.08015	4	0.037754
1650	0.08015	4	0.037754
1651	0.08015	4	0.037754
1652	0.08015	4	0.037754
1653	0.08015	4	0.037754
1654	0.08015	4	0.037754
1655	0.08015	4	0.037754
1656	0.08015	4	0.037754
1657	0.08015	4	0.037754
1658	0.08015	4	0.037754
1659	0.08015	4	0.037754
1660	0.08015	4	0.037754
1661	0.08015	4	0.037754
1662	0.08015	4	0.037754
1663	0.08015	4	0.037754
1664	0.08015	4	0.037754
1665	0.08015	4	0.037754
1666	0.08015	4	0.037754
1667	0.08015	4	0.037754
1668	0.08015	4	0.037754
1669	0.08015	4	0.037754
1670	0.08015	4	0.037754
1671	0.08015	4	0.037754
1672	0.08015	4	0.037754
1673	0.08015	4	0.037754
1674	0.08015	4	0.037754
1675	0.08015	4	0.037754
1676	0.08015	4	0.037754
1677	0.08015	4	0.037754
1678	0.08015	4	0.037754
1679	0.08015	4	0.037754
1680	0.08015	4	0.037754
1681	0.08015	4	0.037754
1682	0.08015	4	0.037754
1683	0.08015	4	0.037754
1684	0.08015	4	0.037754
1685	0.08015	4	0.037754
1686	0.08015	4	0.037754
1687	0.08015	4	0.037754
1688	0.08015	4	0.037754
1689	0.08015	4	0.037754
1690	0.08015	4	0.037754
1691	0.08015	4	0.037754
1692	0.08015	4	0.037754
1693	0.08015	4	0.037754
1694	0.08015	4	0.037754
1695	0.08015	4	0.037754
1696	0.08015	4	0.037754
1697	0.08015	4	0.037754
1698	0.08015	4	0.037754
1699	0.08015	4	0.037754
1700	0.08015	4	0.037754
1701	0.08015	4	0.037754
1702	0.08015	4	0.037754
1703	0.08015	4	0.037754
1704	0.08015	4	0.037754
1705	0.08015	4	0.037754
1706	0.08015	4	0.037754
1707	0.08015	4	0.037754
1708	0.08015	4	0.037754
1709	0.08015	4	0.037754
1710	0.08015	4	0.037754
1711	0.08015	4	0.037754
1712	0.08015	4	0.037754
1713	0.08015	4	0.037754
1714	0.08015	4	0.037754
1715	0.08015	4	0.037754
1716	0.08015	4	0.037754
1717	0.08015	4	0.037754
1718	0.08015	4	0.037754
1719	0.08015	4	0.037754
1720	0.08015	4	0.037754
1721	0.08015	4	0.037754
1722	0.08015	4	0.037754
1723	0.08015	4	0.037754
1724	0.08015	4	0.037754
1725	0.08015	4	0.037754
1726	0.08015	4	0.037754
1727	0.08015	4	0.037754
1728	0.08015	4	0.037754
1729	0.08015	4	0.037754
1730	0.08015	4	0.037754
1731	0.08015	4	0.037754
1732	0.08015	4	0.037754
1733	0.08015	4	0.037754
1734	0.08015	4	0.037754
1735	0.08015	4	0.037754
1736	0.08015	4	0.037754
1737	0.08015	4	0.037754
1738	0.08015	4	0.037754
1739	0.08015	4	0.037754
1740	0.08015	4	0.037754
1741	0.08015	4	0.037754
1742	0.08015	4	0.037754
1743	0.08015	4	0.037754
1744	0.08015	4	0.037754
1745	0.08015	4	0.037754
1746	0.08015	4	0.037754
1747	0.08015	4	0.037754
1748	0.08015	4	0.037754
1749	0.08015	4	0.037754
1750	0.08015	4	0.037754
1751	0.08015	4	0.037754
1752	0.08015	4	0.037754
1753	0.08015	4	0.037754
1754	0.08015	4	0.037754
1755	0.08015	4	0.037754
1756	0.08015	4	0.037754
1757	0.08015	4	0.037754
1758	0.08015	4	0.037754
1759	0.08015	4	0.037754
1760	0.08015	4	0.037754
1761	0.08015	4	0.037754
1762	0.08015	4	0.037754
1763	0.08015	4	0.037754
1764	0.08015	4	0.037754
1765	0.08015	4	0.037754
1766	0.08015	4	0.037754
1767	0.08015	4	0.037754
1768	0.08015	4	0.037754
1769	0.08015	4	0.037754
1770	0.08015	4	0.037754
1771	0.08015	4	0.037754
1772	0.08015	4	0.037754
1773	0.08015	4	0.037754
1774	0.08015	4	0.037754
1775	0.08015	4	0.037754
1776	0.08015	4	0.037754
1777	0.08015	4	0.037754
1778	0.08015	4	0.037754
1779	0.08015	4	0.037754
1780	0.08015	4	0.037754
1781	0.08015	4	0.037754
1782	0.08015	4	0.037754
1783	0.08015	4	0.037754
1784	0.08015	4	0.037754
1785	0.08015	4	0.037754
1786	0.08015	4	0.037754
1787	0.08015	4	0.037754
1788	0.08015	4	0.037754
1789	0.08015	4	0.037754
1790	0.08015	4	0.037754
1791	0.08015	4	0.037754
1792	0.08015	4	0.037754
1793	0.08015	4	0.037754
1794	0.08015	4	0.037754
1795	0.08015	4	0.037754
1796	0.08015	4	0.037754
1797	0.08015	4	0.037754
1798	0.08015	4	0.037754
1799	0.08015	4	0.037754
1800	0.08015	4	0.037754
1801	0.08015	4	0.037754
1802	0.08015	4	0.037754
1803	0.08015	4	0.037754
1804	0.08015	4	0.037754
1805	0.08015	4	0.037754
1806	0.08015	4	0.037754
1807	0.08015	4	0.037754
1808	0.08015	4	0.037754
1809	0.08015	4	0.037754
1810	0.08015	4	0.037754
1811	0.08015	4	0.037754
1812	0.08015	4	0.037754
1813	0.08015	4	0.037754
1814	0.08015	4	0.037754
1815	0.08015	4	0.037754
1816	0.08015	4	0.037754
1817	0.08015	4	0.037754
1818	0.08015	4	0.037754
1819	0.08015	4	0.037754
1820	0.08015	4	0.037754
1821	0.08015	4	0.037754
1822	0.08015	4	0.037754
1823	0.08015	4	0.037754
1824	0.08015	4	0.037754
1825	0.08015	4	0.037754
1826	0.08015	4	0.037754
1827	0.08015	4	0.037754
1828	0.08015	4	0.037754
1829	0.08015	4	0.037754
1830	0.08015	4	0.037754
1831	0.08015	4	0.037754
1832	0.08015	4	0.037754
1833	0.08015	4	0.037754
1834	0.08015	4	0.037754
1835	0.08015	4	0.037754
1836	0.08015	4	0.037754
1837	0.08015	4	0.037754
1838	0.08015	4	0.037754
1839	0.08015	4	0.037754
1840	0.08015	4	0.037754
1841	0.08015	4	0.037754
1842	0.08015	4	0.037754
1843	0.08015	4	0.037754
1844	0.08015	4	0.037754
1845	0.08015	4	0.037754
1846	0.08015	4	0.037754
1847	0.08015	4	0.037754
1848	0.08015	4	0.037754
1849	0.08015	4	0.037754
1850	0.08015	4	0.037754
1851	0.08015	4	0.037754
1852	0.08015	4	0.037754
1853	0.08015	4	0.037754
1854	0.08015	4	0.037754
1855	0.08015	4	0.037754
1856	0.08015	4	0.037754
1857	0.08015	4	0.037754
1858	0.08015	4	0.037754
1859	0.08015	4	0.037754
1860	0.08015	4	0.037754
1861	0.08015	4	0.037754
1862	0.08015	4	0.037754
1863	0.08015	4	0.037754
1864	0.08015	4	0.037754
1865	0.08015	4	0.037754
1866	0.08015	4	0.037754
1867	0.08015	4	0.037754
1868	0.08015	4	0.037754
1869	0.08015	4	0.037754
1870	0.08015	4	0.037754
1871	0.08015	4	0.037754
1872	0.08015	4	0.037754
1873	0.08015	4	0.037754
1874	0.08015	4	0.037754
1875	0.08015	4	0.037754
1876	0.08015	4	0.037754
1877	0.08015	4	0.037754
1878	0.08015	4	0.037754
1879	0.08015	4	0.037754
1880	0.08015	4	0.037754
1881	0.08015	4	0.037754
1882	0.08015	4	0.037754
1883	0.08015	4	0.037754
1884	0.08015	4	0.037754
1885	0.08015	4	0.037754
1886	0.08015	4	0.037754
1887	0.08015	4	0.037754
1888	0.08015	4	0.037754
1889	0.08015	4	0.037754
1890	0.08015	4	0.037754
1891	0.08015	4	0.037754
1892	0.08015	4	0.037754
1893	0.08015	4	0.037754
1894	0.08015	4	0.037754
1895	0.08015	4	0.037754
1896	0.08015	4	0.037754
1897	0.08015	4	0.037754
1898	0.08015	4	0.037754
1899	0.08015	4	0.037754
1900	0.08015	4	0.037754
1901	0.08015	4	0.037754
1902	0.08015	4	0.037754
1903	0.08015	4	0.037754
1904	0.08015	4	0.037754
1905	0.08015	4	0.037754
1906	0.08015	4	0.037754
1907	0.08015	4	0.037754
1908	0.08015	4	0.037754
1909	0.08015	4	0.037754
1910	0.08015	4	0.037754
1911	0.08015	4	0.037754
1912	0.08015	4	0.037754
1913	0.08015	4	0.037754
1914	0.08015	4	0.037754
1915	0.08015	4	0.037754
1916	0.08015	4	0.037754
1917	0.08015	4	0.037754
1918	0.08015	4	0.037754
1919	0.08015	4	0.037754
1920	0.08015	4	0.037754
1921	0.08015	4	0.037754
1922	0.08015	4	0.037754
1923	0.08015	4	0.037754
1924	0.08015	4	0.037754
1925	0.08015	4	0.037754
1926	0.08015	4	0.037754
1927	0.08015	4	0.037754
1928	0.08015	4	0.037754
1929	0.08015	4	0.037754
1930	0.08015	4	0.037754
1931	0.08015	4	0.037754
1932	0.08015	4	0.037754
1933	0.08015	4	0.037754
1934	0.08015	4	0.037754
1935	0.08015	4	0.037754
1936	0.08015	4	0.037754
1937	0.08015	4	0.037754
1938	0.08015	4	0.037754
1939	0.08015	4	0.037754
1940	0.08015	4	0.037754
1941	0.08015	4	0.037754
1942	0.08015	4	0.037754
1943	0.08015	4	0.037754
1944	0.08015	4	0.037754
1945	0.08015	4	0.037754
1946	0.08015	4	0.037754
1947	0.08015	4	0.037754
1948	0.08015	4	0.037754
1949	0.08015	4	0.037754
1950	0.08015	4	0.037754
1951	0.08015	4	0.037754
1952	0.08015	4	0.037754
1953	0.08015	4	0.037754
1954	0.08015	4	0.037754
1955	0.08015	4	0.037754
1956	0.08015	4	0.037754
1957	0.08015	4	0.037754
1958	0.08015	4	0.037754
1959	0.08015	4	0.037754
1960	0.08015	4	0.037754
1961	0.08015	4	0.037754
1962	0.08015	4	0.037754
1963	0.08015	4	0.037754
1964	0.08015	4	0.037754
1965	0.08015	4	0.037754
1966	0.08015	4	0.037754
1967	0.08015	4	0.037754
1968	0.08015	4	0.037754
1969	0.08015	4	0.037754
1970	0.08015	4	0.037754
1971	0.08015	4	0.037754
1972	0.08015	4	0.037754
1973	0.08015	4	0.037754
1974	0.08015	4	0.037754
1975	0.08015	4	0.037754
1976	0.08015	4	0.037754
1977	0.08015	4	0.037754
1978	0.08015	4	0.037754
1979	0.08015	4	0.037754
1980	0.08015	4	0.037754
1981	0.08015	4	0.037754
1982	0.08015	4	0.037754
1983	0.08015	4	0.037754
1984	0.08015	4	0.037754
1985	0.08015	4	0.037754
1986	0.08015	4	0.037754
1987	0.08015	4	0.037754
1988	0.08015	4	0.037754
1989	0.08015	4	0.037754
1990	0.08015	4	0.037754
1991	0.08015	4	0.037754
1992	0.08015	4	0.037754
1993	0.08015	4	0.037754
1994	0.08015	4	0.037754
1995	0.08015	4	0.037754
1996	0.08015	4	0.037754
1997	0.08015	4	0.037754
1998	0.08015	4	0.037754
1999	0.08015	4	0.037754
2000	0.08015	4	0.037754
[truncated: 3,001 more rows]
