# Supplementary material for: Aspiration-driven co-evolution of cooperation with individual behavioral diversity
Source: PLoS One. 2023 Sep 15;18(9):e0291134. doi: 10.1371/journal.pone.0291134 (PMC10503719; doi:10.1371/journal.pone.0291134)
Supplement: S1 Data — (ZIP) [file pone.0291134.s001.zip › M1/v2-L=200/data/aspiration_time,b=1.63_frequency.txt]

1	0.5	0.5	0
2	0.67078	0.691885	0.469552
3	0.748415	0.821366	0.537094
4	0.769043	0.916937	0.584647
5	0.753427	0.990984	0.604947
6	0.719314	1.05421	0.60296
7	0.675544	1.11301	0.588015
8	0.62967	1.17499	0.561771
9	0.583624	1.24689	0.529923
10	0.539334	1.32288	0.495897
11	0.497876	1.40658	0.460383
12	0.460087	1.48621	0.42581
13	0.424989	1.583	0.392182
14	0.392584	1.66945	0.362057
15	0.3627	1.793	0.333622
16	0.335713	1.90802	0.307504
17	0.310924	2.00442	0.282993
18	0.288158	2.1174	0.259453
19	0.267882	2.18168	0.239181
20	0.249368	2.24069	0.220172
21	0.232655	2.29234	0.203039
22	0.217427	2.39243	0.187383
23	0.203517	2.50241	0.172707
24	0.190942	2.59098	0.160254
25	0.179433	2.73862	0.148481
26	0.169038	2.78235	0.137499
27	0.159673	2.85765	0.12801
28	0.151302	2.91896	0.118962
29	0.143613	2.99319	0.111118
30	0.136594	3.05582	0.103976
31	0.130199	3.16995	0.0976329
32	0.124471	3.18968	0.0915535
33	0.119182	3.22917	0.0861804
34	0.114515	3.25621	0.081177
35	0.110184	3.32459	0.0768127
36	0.106212	3.39587	0.0726471
37	0.102607	3.42584	0.068785
38	0.0994085	3.46944	0.0656256
39	0.0964119	3.54781	0.0626055
40	0.0936576	3.62824	0.0595769
41	0.0912475	3.6202	0.0568613
42	0.0891016	3.6527	0.0544686
43	0.0871472	3.67427	0.0521942
44	0.0854333	3.65555	0.050282
45	0.0838755	3.62557	0.0483718
46	0.0824735	3.67785	0.04689
47	0.0812091	3.68065	0.0456772
48	0.0800006	3.70726	0.044564
49	0.0788992	3.74618	0.0437259
50	0.0778388	3.78335	0.0427709
51	0.0768162	3.82531	0.0418189
52	0.0759376	3.81156	0.0409653
53	0.0751932	3.78525	0.0400822
54	0.0744827	3.79378	0.0391896
55	0.0738306	3.83074	0.0385633
56	0.0732216	3.84362	0.0381158
57	0.0726662	3.84944	0.0375972
58	0.0721739	3.86378	0.0371603
59	0.0716643	3.8936	0.0367599
60	0.0712314	3.91828	0.0362935
61	0.0708344	3.94186	0.0358759
62	0.0704594	3.94477	0.0354713
63	0.0701849	3.91562	0.035066
64	0.0698882	3.91985	0.0347279
65	0.0696389	3.92063	0.0344692
66	0.0694229	3.90737	0.0341768
67	0.0692477	3.90162	0.0339553
68	0.06907	3.90699	0.0338242
69	0.0688804	3.93184	0.0336998
70	0.0687065	3.96722	0.0335989
71	0.0685366	3.98755	0.0334439
72	0.0683799	3.98852	0.0332771
73	0.0682496	3.98955	0.0331364
74	0.0681318	3.9905	0.0330091
75	0.0680252	3.99132	0.0328942
76	0.0679162	3.99229	0.0327756
77	0.0678268	3.99302	0.0326788
78	0.0677467	3.99386	0.0325904
79	0.0676734	3.99439	0.0325117
80	0.0676074	3.99489	0.0324407
81	0.0675465	3.99546	0.0323741
82	0.0674892	3.99592	0.0323122
83	0.0674319	3.99622	0.0322517
84	0.0673842	3.99675	0.0321988
85	0.0673444	3.99706	0.0321559
86	0.0673102	3.99739	0.0321184
87	0.0672767	3.99773	0.0320816
88	0.0672429	3.99793	0.0320457
89	0.067214	3.99813	0.0320147
90	0.0671888	3.9983	0.0319878
91	0.0671663	3.99843	0.0319638
92	0.0671447	3.99856	0.031941
93	0.0671256	3.99867	0.0319207
94	0.0671088	3.99878	0.0319028
95	0.0670938	3.99893	0.0318862
96	0.0670804	3.99903	0.0318718
97	0.0670672	3.99913	0.0318577
98	0.0670561	3.99919	0.0318459
99	0.067046	3.99927	0.031835
100	0.0670371	3.99933	0.0318254
101	0.0670293	3.9994	0.0318171
102	0.0670221	3.99946	0.0318092
103	0.0670153	3.99952	0.0318017
104	0.0670086	3.99957	0.0317946
105	0.067003	3.99961	0.0317886
106	0.0669974	3.99964	0.0317826
107	0.066993	3.99968	0.0317778
108	0.0669888	3.9997	0.0317734
109	0.0669848	3.99973	0.0317692
110	0.0669815	3.99975	0.0317657
111	0.0669784	3.99977	0.0317623
112	0.0669756	3.9998	0.0317593
113	0.0669732	3.99982	0.0317567
114	0.0669709	3.99983	0.0317543
115	0.066969	3.99984	0.0317522
116	0.0669671	3.99986	0.0317501
117	0.0669655	3.99987	0.0317484
118	0.066964	3.99989	0.0317468
119	0.0669628	3.9999	0.0317454
120	0.0669617	3.99991	0.0317442
121	0.0669605	3.99992	0.0317429
122	0.0669595	3.99993	0.0317419
123	0.0669587	3.99993	0.031741
124	0.0669579	3.99994	0.0317401
125	0.0669571	3.99995	0.0317393
126	0.0669565	3.99995	0.0317386
127	0.0669559	3.99996	0.031738
128	0.0669554	3.99996	0.0317374
129	0.0669549	3.99997	0.0317369
130	0.0669544	3.99997	0.0317364
131	0.066954	3.99997	0.0317359
132	0.0669536	3.99997	0.0317355
133	0.0669533	3.99998	0.0317352
134	0.066953	3.99998	0.0317348
135	0.0669527	3.99998	0.0317345
136	0.0669524	3.99998	0.0317342
137	0.0669522	3.99998	0.031734
138	0.066952	3.99999	0.0317337
139	0.0669518	3.99999	0.0317336
140	0.0669516	3.99999	0.0317334
141	0.0669515	3.99999	0.0317332
142	0.0669514	3.99999	0.0317331
143	0.0669512	3.99999	0.0317329
144	0.0669511	3.99999	0.0317328
145	0.066951	3.99999	0.0317327
146	0.0669509	3.99999	0.0317326
147	0.0669508	3.99999	0.0317325
148	0.0669507	3.99999	0.0317324
149	0.0669507	4	0.0317323
150	0.0669506	4	0.0317323
151	0.0669506	4	0.0317322
152	0.0669505	4	0.0317322
153	0.0669504	4	0.0317321
154	0.0669504	4	0.031732
155	0.0669504	4	0.031732
156	0.0669503	4	0.031732
157	0.0669503	4	0.0317319
158	0.0669503	4	0.0317319
159	0.0669502	4	0.0317319
160	0.0669502	4	0.0317318
161	0.0669502	4	0.0317318
162	0.0669502	4	0.0317318
163	0.0669502	4	0.0317318
164	0.0669501	4	0.0317318
165	0.0669501	4	0.0317318
166	0.0669501	4	0.0317317
167	0.0669501	4	0.0317317
168	0.0669501	4	0.0317317
169	0.0669501	4	0.0317317
170	0.0669501	4	0.0317317
171	0.0669501	4	0.0317317
172	0.0669501	4	0.0317317
173	0.0669501	4	0.0317317
174	0.0669501	4	0.0317317
175	0.0669501	4	0.0317317
176	0.06695	4	0.0317317
177	0.06695	4	0.0317317
178	0.06695	4	0.0317317
179	0.06695	4	0.0317317
180	0.06695	4	0.0317316
181	0.06695	4	0.0317316
182	0.06695	4	0.0317316
183	0.06695	4	0.0317316
184	0.06695	4	0.0317316
185	0.06695	4	0.0317316
186	0.06695	4	0.0317316
187	0.06695	4	0.0317316
188	0.06695	4	0.0317316
189	0.06695	4	0.0317316
190	0.06695	4	0.0317316
191	0.06695	4	0.0317316
192	0.06695	4	0.0317316
193	0.06695	4	0.0317316
194	0.06695	4	0.0317316
195	0.06695	4	0.0317316
196	0.06695	4	0.0317316
197	0.06695	4	0.0317316
198	0.06695	4	0.0317316
199	0.06695	4	0.0317316
200	0.06695	4	0.0317316
201	0.06695	4	0.0317316
202	0.06695	4	0.0317316
203	0.06695	4	0.0317316
204	0.06695	4	0.0317316
205	0.06695	4	0.0317316
206	0.06695	4	0.0317316
207	0.06695	4	0.0317316
208	0.06695	4	0.0317316
209	0.06695	4	0.0317316
210	0.06695	4	0.0317316
211	0.06695	4	0.0317316
212	0.06695	4	0.0317316
213	0.06695	4	0.0317316
214	0.06695	4	0.0317316
215	0.06695	4	0.0317316
216	0.06695	4	0.0317316
217	0.06695	4	0.0317316
218	0.06695	4	0.0317316
219	0.06695	4	0.0317316
220	0.06695	4	0.0317316
221	0.06695	4	0.0317316
222	0.06695	4	0.0317316
223	0.06695	4	0.0317316
224	0.06695	4	0.0317316
225	0.06695	4	0.0317316
226	0.06695	4	0.0317316
227	0.06695	4	0.0317316
228	0.06695	4	0.0317316
229	0.06695	4	0.0317316
230	0.06695	4	0.0317316
231	0.06695	4	0.0317316
232	0.06695	4	0.0317316
233	0.06695	4	0.0317316
234	0.06695	4	0.0317316
235	0.06695	4	0.0317316
236	0.06695	4	0.0317316
237	0.06695	4	0.0317316
238	0.06695	4	0.0317316
239	0.06695	4	0.0317316
240	0.06695	4	0.0317316
241	0.06695	4	0.0317316
242	0.06695	4	0.0317316
243	0.06695	4	0.0317316
244	0.06695	4	0.0317316
245	0.06695	4	0.0317316
246	0.06695	4	0.0317316
247	0.06695	4	0.0317316
248	0.06695	4	0.0317316
249	0.06695	4	0.0317316
250	0.06695	4	0.0317316
251	0.06695	4	0.0317316
252	0.06695	4	0.0317316
253	0.06695	4	0.0317316
254	0.06695	4	0.0317316
255	0.06695	4	0.0317316
256	0.06695	4	0.0317316
257	0.06695	4	0.0317316
258	0.06695	4	0.0317316
259	0.06695	4	0.0317316
260	0.06695	4	0.0317316
261	0.06695	4	0.0317316
262	0.06695	4	0.0317316
263	0.06695	4	0.0317316
264	0.06695	4	0.0317316
265	0.06695	4	0.0317316
266	0.06695	4	0.0317316
267	0.06695	4	0.0317316
268	0.06695	4	0.0317316
269	0.06695	4	0.0317316
270	0.06695	4	0.0317316
271	0.06695	4	0.0317316
272	0.06695	4	0.0317316
273	0.06695	4	0.0317316
274	0.06695	4	0.0317316
275	0.06695	4	0.0317316
276	0.06695	4	0.0317316
277	0.06695	4	0.0317316
278	0.06695	4	0.0317316
279	0.06695	4	0.0317316
280	0.06695	4	0.0317316
281	0.06695	4	0.0317316
282	0.06695	4	0.0317316
283	0.06695	4	0.0317316
284	0.06695	4	0.0317316
285	0.06695	4	0.0317316
286	0.06695	4	0.0317316
287	0.06695	4	0.0317316
288	0.06695	4	0.0317316
289	0.06695	4	0.0317316
290	0.06695	4	0.0317316
291	0.06695	4	0.0317316
292	0.06695	4	0.0317316
293	0.06695	4	0.0317316
294	0.06695	4	0.0317316
295	0.06695	4	0.0317316
296	0.06695	4	0.0317316
297	0.06695	4	0.0317316
298	0.06695	4	0.0317316
299	0.06695	4	0.0317316
300	0.06695	4	0.0317316
301	0.06695	4	0.0317316
302	0.06695	4	0.0317316
303	0.06695	4	0.0317316
304	0.06695	4	0.0317316
305	0.06695	4	0.0317316
306	0.06695	4	0.0317316
307	0.06695	4	0.0317316
308	0.06695	4	0.0317316
309	0.06695	4	0.0317316
310	0.06695	4	0.0317316
311	0.06695	4	0.0317316
312	0.06695	4	0.0317316
313	0.06695	4	0.0317316
314	0.06695	4	0.0317316
315	0.06695	4	0.0317316
316	0.06695	4	0.0317316
317	0.06695	4	0.0317316
318	0.06695	4	0.0317316
319	0.06695	4	0.0317316
320	0.06695	4	0.0317316
321	0.06695	4	0.0317316
322	0.06695	4	0.0317316
323	0.06695	4	0.0317316
324	0.06695	4	0.0317316
325	0.06695	4	0.0317316
326	0.06695	4	0.0317316
327	0.06695	4	0.0317316
328	0.06695	4	0.0317316
329	0.06695	4	0.0317316
330	0.06695	4	0.0317316
331	0.06695	4	0.0317316
332	0.06695	4	0.0317316
333	0.06695	4	0.0317316
334	0.06695	4	0.0317316
335	0.06695	4	0.0317316
336	0.06695	4	0.0317316
337	0.06695	4	0.0317316
338	0.06695	4	0.0317316
339	0.06695	4	0.0317316
340	0.06695	4	0.0317316
341	0.06695	4	0.0317316
342	0.06695	4	0.0317316
343	0.06695	4	0.0317316
344	0.06695	4	0.0317316
345	0.06695	4	0.0317316
346	0.06695	4	0.0317316
347	0.06695	4	0.0317316
348	0.06695	4	0.0317316
349	0.06695	4	0.0317316
350	0.06695	4	0.0317316
351	0.06695	4	0.0317316
352	0.06695	4	0.0317316
353	0.06695	4	0.0317316
354	0.06695	4	0.0317316
355	0.06695	4	0.0317316
356	0.06695	4	0.0317316
357	0.06695	4	0.0317316
358	0.06695	4	0.0317316
359	0.06695	4	0.0317316
360	0.06695	4	0.0317316
361	0.06695	4	0.0317316
362	0.06695	4	0.0317316
363	0.06695	4	0.0317316
364	0.06695	4	0.0317316
365	0.06695	4	0.0317316
366	0.06695	4	0.0317316
367	0.06695	4	0.0317316
368	0.06695	4	0.0317316
369	0.06695	4	0.0317316
370	0.06695	4	0.0317316
371	0.06695	4	0.0317316
372	0.06695	4	0.0317316
373	0.06695	4	0.0317316
374	0.06695	4	0.0317316
375	0.06695	4	0.0317316
376	0.06695	4	0.0317316
377	0.06695	4	0.0317316
378	0.06695	4	0.0317316
379	0.06695	4	0.0317316
380	0.06695	4	0.0317316
381	0.06695	4	0.0317316
382	0.06695	4	0.0317316
383	0.06695	4	0.0317316
384	0.06695	4	0.0317316
385	0.06695	4	0.0317316
386	0.06695	4	0.0317316
387	0.06695	4	0.0317316
388	0.06695	4	0.0317316
389	0.06695	4	0.0317316
390	0.06695	4	0.0317316
391	0.06695	4	0.0317316
392	0.06695	4	0.0317316
393	0.06695	4	0.0317316
394	0.06695	4	0.0317316
395	0.06695	4	0.0317316
396	0.06695	4	0.0317316
397	0.06695	4	0.0317316
398	0.06695	4	0.0317316
399	0.06695	4	0.0317316
400	0.06695	4	0.0317316
401	0.06695	4	0.0317316
402	0.06695	4	0.0317316
403	0.06695	4	0.0317316
404	0.06695	4	0.0317316
405	0.06695	4	0.0317316
406	0.06695	4	0.0317316
407	0.06695	4	0.0317316
408	0.06695	4	0.0317316
409	0.06695	4	0.0317316
410	0.06695	4	0.0317316
411	0.06695	4	0.0317316
412	0.06695	4	0.0317316
413	0.06695	4	0.0317316
414	0.06695	4	0.0317316
415	0.06695	4	0.0317316
416	0.06695	4	0.0317316
417	0.06695	4	0.0317316
418	0.06695	4	0.0317316
419	0.06695	4	0.0317316
420	0.06695	4	0.0317316
421	0.06695	4	0.0317316
422	0.06695	4	0.0317316
423	0.06695	4	0.0317316
424	0.06695	4	0.0317316
425	0.06695	4	0.0317316
426	0.06695	4	0.0317316
427	0.06695	4	0.0317316
428	0.06695	4	0.0317316
429	0.06695	4	0.0317316
430	0.06695	4	0.0317316
431	0.06695	4	0.0317316
432	0.06695	4	0.0317316
433	0.06695	4	0.0317316
434	0.06695	4	0.0317316
435	0.06695	4	0.0317316
436	0.06695	4	0.0317316
437	0.06695	4	0.0317316
438	0.06695	4	0.0317316
439	0.06695	4	0.0317316
440	0.06695	4	0.0317316
441	0.06695	4	0.0317316
442	0.06695	4	0.0317316
443	0.06695	4	0.0317316
444	0.06695	4	0.0317316
445	0.06695	4	0.0317316
446	0.06695	4	0.0317316
447	0.06695	4	0.0317316
448	0.06695	4	0.0317316
449	0.06695	4	0.0317316
450	0.06695	4	0.0317316
451	0.06695	4	0.0317316
452	0.06695	4	0.0317316
453	0.06695	4	0.0317316
454	0.06695	4	0.0317316
455	0.06695	4	0.0317316
456	0.06695	4	0.0317316
457	0.06695	4	0.0317316
458	0.06695	4	0.0317316
459	0.06695	4	0.0317316
460	0.06695	4	0.0317316
461	0.06695	4	0.0317316
462	0.06695	4	0.0317316
463	0.06695	4	0.0317316
464	0.06695	4	0.0317316
465	0.06695	4	0.0317316
466	0.06695	4	0.0317316
467	0.06695	4	0.0317316
468	0.06695	4	0.0317316
469	0.06695	4	0.0317316
470	0.06695	4	0.0317316
471	0.06695	4	0.0317316
472	0.06695	4	0.0317316
473	0.06695	4	0.0317316
474	0.06695	4	0.0317316
475	0.06695	4	0.0317316
476	0.06695	4	0.0317316
477	0.06695	4	0.0317316
478	0.06695	4	0.0317316
479	0.06695	4	0.0317316
480	0.06695	4	0.0317316
481	0.06695	4	0.0317316
482	0.06695	4	0.0317316
483	0.06695	4	0.0317316
484	0.06695	4	0.0317316
485	0.06695	4	0.0317316
486	0.06695	4	0.0317316
487	0.06695	4	0.0317316
488	0.06695	4	0.0317316
489	0.06695	4	0.0317316
490	0.06695	4	0.0317316
491	0.06695	4	0.0317316
492	0.06695	4	0.0317316
493	0.06695	4	0.0317316
494	0.06695	4	0.0317316
495	0.06695	4	0.0317316
496	0.06695	4	0.0317316
497	0.06695	4	0.0317316
498	0.06695	4	0.0317316
499	0.06695	4	0.0317316
500	0.06695	4	0.0317316
501	0.06695	4	0.0317316
502	0.06695	4	0.0317316
503	0.06695	4	0.0317316
504	0.06695	4	0.0317316
505	0.06695	4	0.0317316
506	0.06695	4	0.0317316
507	0.06695	4	0.0317316
508	0.06695	4	0.0317316
509	0.06695	4	0.0317316
510	0.06695	4	0.0317316
511	0.06695	4	0.0317316
512	0.06695	4	0.0317316
513	0.06695	4	0.0317316
514	0.06695	4	0.0317316
515	0.06695	4	0.0317316
516	0.06695	4	0.0317316
517	0.06695	4	0.0317316
518	0.06695	4	0.0317316
519	0.06695	4	0.0317316
520	0.06695	4	0.0317316
521	0.06695	4	0.0317316
522	0.06695	4	0.0317316
523	0.06695	4	0.0317316
524	0.06695	4	0.0317316
525	0.06695	4	0.0317316
526	0.06695	4	0.0317316
527	0.06695	4	0.0317316
528	0.06695	4	0.0317316
529	0.06695	4	0.0317316
530	0.06695	4	0.0317316
531	0.06695	4	0.0317316
532	0.06695	4	0.0317316
533	0.06695	4	0.0317316
534	0.06695	4	0.0317316
535	0.06695	4	0.0317316
536	0.06695	4	0.0317316
537	0.06695	4	0.0317316
538	0.06695	4	0.0317316
539	0.06695	4	0.0317316
540	0.06695	4	0.0317316
541	0.06695	4	0.0317316
542	0.06695	4	0.0317316
543	0.06695	4	0.0317316
544	0.06695	4	0.0317316
545	0.06695	4	0.0317316
546	0.06695	4	0.0317316
547	0.06695	4	0.0317316
548	0.06695	4	0.0317316
549	0.06695	4	0.0317316
550	0.06695	4	0.0317316
551	0.06695	4	0.0317316
552	0.06695	4	0.0317316
553	0.06695	4	0.0317316
554	0.06695	4	0.0317316
555	0.06695	4	0.0317316
556	0.06695	4	0.0317316
557	0.06695	4	0.0317316
558	0.06695	4	0.0317316
559	0.06695	4	0.0317316
560	0.06695	4	0.0317316
561	0.06695	4	0.0317316
562	0.06695	4	0.0317316
563	0.06695	4	0.0317316
564	0.06695	4	0.0317316
565	0.06695	4	0.0317316
566	0.06695	4	0.0317316
567	0.06695	4	0.0317316
568	0.06695	4	0.0317316
569	0.06695	4	0.0317316
570	0.06695	4	0.0317316
571	0.06695	4	0.0317316
572	0.06695	4	0.0317316
573	0.06695	4	0.0317316
574	0.06695	4	0.0317316
575	0.06695	4	0.0317316
576	0.06695	4	0.0317316
577	0.06695	4	0.0317316
578	0.06695	4	0.0317316
579	0.06695	4	0.0317316
580	0.06695	4	0.0317316
581	0.06695	4	0.0317316
582	0.06695	4	0.0317316
583	0.06695	4	0.0317316
584	0.06695	4	0.0317316
585	0.06695	4	0.0317316
586	0.06695	4	0.0317316
587	0.06695	4	0.0317316
588	0.06695	4	0.0317316
589	0.06695	4	0.0317316
590	0.06695	4	0.0317316
591	0.06695	4	0.0317316
592	0.06695	4	0.0317316
593	0.06695	4	0.0317316
594	0.06695	4	0.0317316
595	0.06695	4	0.0317316
596	0.06695	4	0.0317316
597	0.06695	4	0.0317316
598	0.06695	4	0.0317316
599	0.06695	4	0.0317316
600	0.06695	4	0.0317316
601	0.06695	4	0.0317316
602	0.06695	4	0.0317316
603	0.06695	4	0.0317316
604	0.06695	4	0.0317316
605	0.06695	4	0.0317316
606	0.06695	4	0.0317316
607	0.06695	4	0.0317316
608	0.06695	4	0.0317316
609	0.06695	4	0.0317316
610	0.06695	4	0.0317316
611	0.06695	4	0.0317316
612	0.06695	4	0.0317316
613	0.06695	4	0.0317316
614	0.06695	4	0.0317316
615	0.06695	4	0.0317316
616	0.06695	4	0.0317316
617	0.06695	4	0.0317316
618	0.06695	4	0.0317316
619	0.06695	4	0.0317316
620	0.06695	4	0.0317316
621	0.06695	4	0.0317316
622	0.06695	4	0.0317316
623	0.06695	4	0.0317316
624	0.06695	4	0.0317316
625	0.06695	4	0.0317316
626	0.06695	4	0.0317316
627	0.06695	4	0.0317316
628	0.06695	4	0.0317316
629	0.06695	4	0.0317316
630	0.06695	4	0.0317316
631	0.06695	4	0.0317316
632	0.06695	4	0.0317316
633	0.06695	4	0.0317316
634	0.06695	4	0.0317316
635	0.06695	4	0.0317316
636	0.06695	4	0.0317316
637	0.06695	4	0.0317316
638	0.06695	4	0.0317316
639	0.06695	4	0.0317316
640	0.06695	4	0.0317316
641	0.06695	4	0.0317316
642	0.06695	4	0.0317316
643	0.06695	4	0.0317316
644	0.06695	4	0.0317316
645	0.06695	4	0.0317316
646	0.06695	4	0.0317316
647	0.06695	4	0.0317316
648	0.06695	4	0.0317316
649	0.06695	4	0.0317316
650	0.06695	4	0.0317316
651	0.06695	4	0.0317316
652	0.06695	4	0.0317316
653	0.06695	4	0.0317316
654	0.06695	4	0.0317316
655	0.06695	4	0.0317316
656	0.06695	4	0.0317316
657	0.06695	4	0.0317316
658	0.06695	4	0.0317316
659	0.06695	4	0.0317316
660	0.06695	4	0.0317316
661	0.06695	4	0.0317316
662	0.06695	4	0.0317316
663	0.06695	4	0.0317316
664	0.06695	4	0.0317316
665	0.06695	4	0.0317316
666	0.06695	4	0.0317316
667	0.06695	4	0.0317316
668	0.06695	4	0.0317316
669	0.06695	4	0.0317316
670	0.06695	4	0.0317316
671	0.06695	4	0.0317316
672	0.06695	4	0.0317316
673	0.06695	4	0.0317316
674	0.06695	4	0.0317316
675	0.06695	4	0.0317316
676	0.06695	4	0.0317316
677	0.06695	4	0.0317316
678	0.06695	4	0.0317316
679	0.06695	4	0.0317316
680	0.06695	4	0.0317316
681	0.06695	4	0.0317316
682	0.06695	4	0.0317316
683	0.06695	4	0.0317316
684	0.06695	4	0.0317316
685	0.06695	4	0.0317316
686	0.06695	4	0.0317316
687	0.06695	4	0.0317316
688	0.06695	4	0.0317316
689	0.06695	4	0.0317316
690	0.06695	4	0.0317316
691	0.06695	4	0.0317316
692	0.06695	4	0.0317316
693	0.06695	4	0.0317316
694	0.06695	4	0.0317316
695	0.06695	4	0.0317316
696	0.06695	4	0.0317316
697	0.06695	4	0.0317316
698	0.06695	4	0.0317316
699	0.06695	4	0.0317316
700	0.06695	4	0.0317316
701	0.06695	4	0.0317316
702	0.06695	4	0.0317316
703	0.06695	4	0.0317316
704	0.06695	4	0.0317316
705	0.06695	4	0.0317316
706	0.06695	4	0.0317316
707	0.06695	4	0.0317316
708	0.06695	4	0.0317316
709	0.06695	4	0.0317316
710	0.06695	4	0.0317316
711	0.06695	4	0.0317316
712	0.06695	4	0.0317316
713	0.06695	4	0.0317316
714	0.06695	4	0.0317316
715	0.06695	4	0.0317316
716	0.06695	4	0.0317316
717	0.06695	4	0.0317316
718	0.06695	4	0.0317316
719	0.06695	4	0.0317316
720	0.06695	4	0.0317316
721	0.06695	4	0.0317316
722	0.06695	4	0.0317316
723	0.06695	4	0.0317316
724	0.06695	4	0.0317316
725	0.06695	4	0.0317316
726	0.06695	4	0.0317316
727	0.06695	4	0.0317316
728	0.06695	4	0.0317316
729	0.06695	4	0.0317316
730	0.06695	4	0.0317316
731	0.06695	4	0.0317316
732	0.06695	4	0.0317316
733	0.06695	4	0.0317316
734	0.06695	4	0.0317316
735	0.06695	4	0.0317316
736	0.06695	4	0.0317316
737	0.06695	4	0.0317316
738	0.06695	4	0.0317316
739	0.06695	4	0.0317316
740	0.06695	4	0.0317316
741	0.06695	4	0.0317316
742	0.06695	4	0.0317316
743	0.06695	4	0.0317316
744	0.06695	4	0.0317316
745	0.06695	4	0.0317316
746	0.06695	4	0.0317316
747	0.06695	4	0.0317316
748	0.06695	4	0.0317316
749	0.06695	4	0.0317316
750	0.06695	4	0.0317316
751	0.06695	4	0.0317316
752	0.06695	4	0.0317316
753	0.06695	4	0.0317316
754	0.06695	4	0.0317316
755	0.06695	4	0.0317316
756	0.06695	4	0.0317316
757	0.06695	4	0.0317316
758	0.06695	4	0.0317316
759	0.06695	4	0.0317316
760	0.06695	4	0.0317316
761	0.06695	4	0.0317316
762	0.06695	4	0.0317316
763	0.06695	4	0.0317316
764	0.06695	4	0.0317316
765	0.06695	4	0.0317316
766	0.06695	4	0.0317316
767	0.06695	4	0.0317316
768	0.06695	4	0.0317316
769	0.06695	4	0.0317316
770	0.06695	4	0.0317316
771	0.06695	4	0.0317316
772	0.06695	4	0.0317316
773	0.06695	4	0.0317316
774	0.06695	4	0.0317316
775	0.06695	4	0.0317316
776	0.06695	4	0.0317316
777	0.06695	4	0.0317316
778	0.06695	4	0.0317316
779	0.06695	4	0.0317316
780	0.06695	4	0.0317316
781	0.06695	4	0.0317316
782	0.06695	4	0.0317316
783	0.06695	4	0.0317316
784	0.06695	4	0.0317316
785	0.06695	4	0.0317316
786	0.06695	4	0.0317316
787	0.06695	4	0.0317316
788	0.06695	4	0.0317316
789	0.06695	4	0.0317316
790	0.06695	4	0.0317316
791	0.06695	4	0.0317316
792	0.06695	4	0.0317316
793	0.06695	4	0.0317316
794	0.06695	4	0.0317316
795	0.06695	4	0.0317316
796	0.06695	4	0.0317316
797	0.06695	4	0.0317316
798	0.06695	4	0.0317316
799	0.06695	4	0.0317316
800	0.06695	4	0.0317316
801	0.06695	4	0.0317316
802	0.06695	4	0.0317316
803	0.06695	4	0.0317316
804	0.06695	4	0.0317316
805	0.06695	4	0.0317316
806	0.06695	4	0.0317316
807	0.06695	4	0.0317316
808	0.06695	4	0.0317316
809	0.06695	4	0.0317316
810	0.06695	4	0.0317316
811	0.06695	4	0.0317316
812	0.06695	4	0.0317316
813	0.06695	4	0.0317316
814	0.06695	4	0.0317316
815	0.06695	4	0.0317316
816	0.06695	4	0.0317316
817	0.06695	4	0.0317316
818	0.06695	4	0.0317316
819	0.06695	4	0.0317316
820	0.06695	4	0.0317316
821	0.06695	4	0.0317316
822	0.06695	4	0.0317316
823	0.06695	4	0.0317316
824	0.06695	4	0.0317316
825	0.06695	4	0.0317316
826	0.06695	4	0.0317316
827	0.06695	4	0.0317316
828	0.06695	4	0.0317316
829	0.06695	4	0.0317316
830	0.06695	4	0.0317316
831	0.06695	4	0.0317316
832	0.06695	4	0.0317316
833	0.06695	4	0.0317316
834	0.06695	4	0.0317316
835	0.06695	4	0.0317316
836	0.06695	4	0.0317316
837	0.06695	4	0.0317316
838	0.06695	4	0.0317316
839	0.06695	4	0.0317316
840	0.06695	4	0.0317316
841	0.06695	4	0.0317316
842	0.06695	4	0.0317316
843	0.06695	4	0.0317316
844	0.06695	4	0.0317316
845	0.06695	4	0.0317316
846	0.06695	4	0.0317316
847	0.06695	4	0.0317316
848	0.06695	4	0.0317316
849	0.06695	4	0.0317316
850	0.06695	4	0.0317316
851	0.06695	4	0.0317316
852	0.06695	4	0.0317316
853	0.06695	4	0.0317316
854	0.06695	4	0.0317316
855	0.06695	4	0.0317316
856	0.06695	4	0.0317316
857	0.06695	4	0.0317316
858	0.06695	4	0.0317316
859	0.06695	4	0.0317316
860	0.06695	4	0.0317316
861	0.06695	4	0.0317316
862	0.06695	4	0.0317316
863	0.06695	4	0.0317316
864	0.06695	4	0.0317316
865	0.06695	4	0.0317316
866	0.06695	4	0.0317316
867	0.06695	4	0.0317316
868	0.06695	4	0.0317316
869	0.06695	4	0.0317316
870	0.06695	4	0.0317316
871	0.06695	4	0.0317316
872	0.06695	4	0.0317316
873	0.06695	4	0.0317316
874	0.06695	4	0.0317316
875	0.06695	4	0.0317316
876	0.06695	4	0.0317316
877	0.06695	4	0.0317316
878	0.06695	4	0.0317316
879	0.06695	4	0.0317316
880	0.06695	4	0.0317316
881	0.06695	4	0.0317316
882	0.06695	4	0.0317316
883	0.06695	4	0.0317316
884	0.06695	4	0.0317316
885	0.06695	4	0.0317316
886	0.06695	4	0.0317316
887	0.06695	4	0.0317316
888	0.06695	4	0.0317316
889	0.06695	4	0.0317316
890	0.06695	4	0.0317316
891	0.06695	4	0.0317316
892	0.06695	4	0.0317316
893	0.06695	4	0.0317316
894	0.06695	4	0.0317316
895	0.06695	4	0.0317316
896	0.06695	4	0.0317316
897	0.06695	4	0.0317316
898	0.06695	4	0.0317316
899	0.06695	4	0.0317316
900	0.06695	4	0.0317316
901	0.06695	4	0.0317316
902	0.06695	4	0.0317316
903	0.06695	4	0.0317316
904	0.06695	4	0.0317316
905	0.06695	4	0.0317316
906	0.06695	4	0.0317316
907	0.06695	4	0.0317316
908	0.06695	4	0.0317316
909	0.06695	4	0.0317316
910	0.06695	4	0.0317316
911	0.06695	4	0.0317316
912	0.06695	4	0.0317316
913	0.06695	4	0.0317316
914	0.06695	4	0.0317316
915	0.06695	4	0.0317316
916	0.06695	4	0.0317316
917	0.06695	4	0.0317316
918	0.06695	4	0.0317316
919	0.06695	4	0.0317316
920	0.06695	4	0.0317316
921	0.06695	4	0.0317316
922	0.06695	4	0.0317316
923	0.06695	4	0.0317316
924	0.06695	4	0.0317316
925	0.06695	4	0.0317316
926	0.06695	4	0.0317316
927	0.06695	4	0.0317316
928	0.06695	4	0.0317316
929	0.06695	4	0.0317316
930	0.06695	4	0.0317316
931	0.06695	4	0.0317316
932	0.06695	4	0.0317316
933	0.06695	4	0.0317316
934	0.06695	4	0.0317316
935	0.06695	4	0.0317316
936	0.06695	4	0.0317316
937	0.06695	4	0.0317316
938	0.06695	4	0.0317316
939	0.06695	4	0.0317316
940	0.06695	4	0.0317316
941	0.06695	4	0.0317316
942	0.06695	4	0.0317316
943	0.06695	4	0.0317316
944	0.06695	4	0.0317316
945	0.06695	4	0.0317316
946	0.06695	4	0.0317316
947	0.06695	4	0.0317316
948	0.06695	4	0.0317316
949	0.06695	4	0.0317316
950	0.06695	4	0.0317316
951	0.06695	4	0.0317316
952	0.06695	4	0.0317316
953	0.06695	4	0.0317316
954	0.06695	4	0.0317316
955	0.06695	4	0.0317316
956	0.06695	4	0.0317316
957	0.06695	4	0.0317316
958	0.06695	4	0.0317316
959	0.06695	4	0.0317316
960	0.06695	4	0.0317316
961	0.06695	4	0.0317316
962	0.06695	4	0.0317316
963	0.06695	4	0.0317316
964	0.06695	4	0.0317316
965	0.06695	4	0.0317316
966	0.06695	4	0.0317316
967	0.06695	4	0.0317316
968	0.06695	4	0.0317316
969	0.06695	4	0.0317316
970	0.06695	4	0.0317316
971	0.06695	4	0.0317316
972	0.06695	4	0.0317316
973	0.06695	4	0.0317316
974	0.06695	4	0.0317316
975	0.06695	4	0.0317316
976	0.06695	4	0.0317316
977	0.06695	4	0.0317316
978	0.06695	4	0.0317316
979	0.06695	4	0.0317316
980	0.06695	4	0.0317316
981	0.06695	4	0.0317316
982	0.06695	4	0.0317316
983	0.06695	4	0.0317316
984	0.06695	4	0.0317316
985	0.06695	4	0.0317316
986	0.06695	4	0.0317316
987	0.06695	4	0.0317316
988	0.06695	4	0.0317316
989	0.06695	4	0.0317316
990	0.06695	4	0.0317316
991	0.06695	4	0.0317316
992	0.06695	4	0.0317316
993	0.06695	4	0.0317316
994	0.06695	4	0.0317316
995	0.06695	4	0.0317316
996	0.06695	4	0.0317316
997	0.06695	4	0.0317316
998	0.06695	4	0.0317316
999	0.06695	4	0.0317316
1000	0.06695	4	0.0317316
1001	0.06695	4	0.0317316
1002	0.06695	4	0.0317316
1003	0.06695	4	0.0317316
1004	0.06695	4	0.0317316
1005	0.06695	4	0.0317316
1006	0.06695	4	0.0317316
1007	0.06695	4	0.0317316
1008	0.06695	4	0.0317316
1009	0.06695	4	0.0317316
1010	0.06695	4	0.0317316
1011	0.06695	4	0.0317316
1012	0.06695	4	0.0317316
1013	0.06695	4	0.0317316
1014	0.06695	4	0.0317316
1015	0.06695	4	0.0317316
1016	0.06695	4	0.0317316
1017	0.06695	4	0.0317316
1018	0.06695	4	0.0317316
1019	0.06695	4	0.0317316
1020	0.06695	4	0.0317316
1021	0.06695	4	0.0317316
1022	0.06695	4	0.0317316
1023	0.06695	4	0.0317316
1024	0.06695	4	0.0317316
1025	0.06695	4	0.0317316
1026	0.06695	4	0.0317316
1027	0.06695	4	0.0317316
1028	0.06695	4	0.0317316
1029	0.06695	4	0.0317316
1030	0.06695	4	0.0317316
1031	0.06695	4	0.0317316
1032	0.06695	4	0.0317316
1033	0.06695	4	0.0317316
1034	0.06695	4	0.0317316
1035	0.06695	4	0.0317316
1036	0.06695	4	0.0317316
1037	0.06695	4	0.0317316
1038	0.06695	4	0.0317316
1039	0.06695	4	0.0317316
1040	0.06695	4	0.0317316
1041	0.06695	4	0.0317316
1042	0.06695	4	0.0317316
1043	0.06695	4	0.0317316
1044	0.06695	4	0.0317316
1045	0.06695	4	0.0317316
1046	0.06695	4	0.0317316
1047	0.06695	4	0.0317316
1048	0.06695	4	0.0317316
1049	0.06695	4	0.0317316
1050	0.06695	4	0.0317316
1051	0.06695	4	0.0317316
1052	0.06695	4	0.0317316
1053	0.06695	4	0.0317316
1054	0.06695	4	0.0317316
1055	0.06695	4	0.0317316
1056	0.06695	4	0.0317316
1057	0.06695	4	0.0317316
1058	0.06695	4	0.0317316
1059	0.06695	4	0.0317316
1060	0.06695	4	0.0317316
1061	0.06695	4	0.0317316
1062	0.06695	4	0.0317316
1063	0.06695	4	0.0317316
1064	0.06695	4	0.0317316
1065	0.06695	4	0.0317316
1066	0.06695	4	0.0317316
1067	0.06695	4	0.0317316
1068	0.06695	4	0.0317316
1069	0.06695	4	0.0317316
1070	0.06695	4	0.0317316
1071	0.06695	4	0.0317316
1072	0.06695	4	0.0317316
1073	0.06695	4	0.0317316
1074	0.06695	4	0.0317316
1075	0.06695	4	0.0317316
1076	0.06695	4	0.0317316
1077	0.06695	4	0.0317316
1078	0.06695	4	0.0317316
1079	0.06695	4	0.0317316
1080	0.06695	4	0.0317316
1081	0.06695	4	0.0317316
1082	0.06695	4	0.0317316
1083	0.06695	4	0.0317316
1084	0.06695	4	0.0317316
1085	0.06695	4	0.0317316
1086	0.06695	4	0.0317316
1087	0.06695	4	0.0317316
1088	0.06695	4	0.0317316
1089	0.06695	4	0.0317316
1090	0.06695	4	0.0317316
1091	0.06695	4	0.0317316
1092	0.06695	4	0.0317316
1093	0.06695	4	0.0317316
1094	0.06695	4	0.0317316
1095	0.06695	4	0.0317316
1096	0.06695	4	0.0317316
1097	0.06695	4	0.0317316
1098	0.06695	4	0.0317316
1099	0.06695	4	0.0317316
1100	0.06695	4	0.0317316
1101	0.06695	4	0.0317316
1102	0.06695	4	0.0317316
1103	0.06695	4	0.0317316
1104	0.06695	4	0.0317316
1105	0.06695	4	0.0317316
1106	0.06695	4	0.0317316
1107	0.06695	4	0.0317316
1108	0.06695	4	0.0317316
1109	0.06695	4	0.0317316
1110	0.06695	4	0.0317316
1111	0.06695	4	0.0317316
1112	0.06695	4	0.0317316
1113	0.06695	4	0.0317316
1114	0.06695	4	0.0317316
1115	0.06695	4	0.0317316
1116	0.06695	4	0.0317316
1117	0.06695	4	0.0317316
1118	0.06695	4	0.0317316
1119	0.06695	4	0.0317316
1120	0.06695	4	0.0317316
1121	0.06695	4	0.0317316
1122	0.06695	4	0.0317316
1123	0.06695	4	0.0317316
1124	0.06695	4	0.0317316
1125	0.06695	4	0.0317316
1126	0.06695	4	0.0317316
1127	0.06695	4	0.0317316
1128	0.06695	4	0.0317316
1129	0.06695	4	0.0317316
1130	0.06695	4	0.0317316
1131	0.06695	4	0.0317316
1132	0.06695	4	0.0317316
1133	0.06695	4	0.0317316
1134	0.06695	4	0.0317316
1135	0.06695	4	0.0317316
1136	0.06695	4	0.0317316
1137	0.06695	4	0.0317316
1138	0.06695	4	0.0317316
1139	0.06695	4	0.0317316
1140	0.06695	4	0.0317316
1141	0.06695	4	0.0317316
1142	0.06695	4	0.0317316
1143	0.06695	4	0.0317316
1144	0.06695	4	0.0317316
1145	0.06695	4	0.0317316
1146	0.06695	4	0.0317316
1147	0.06695	4	0.0317316
1148	0.06695	4	0.0317316
1149	0.06695	4	0.0317316
1150	0.06695	4	0.0317316
1151	0.06695	4	0.0317316
1152	0.06695	4	0.0317316
1153	0.06695	4	0.0317316
1154	0.06695	4	0.0317316
1155	0.06695	4	0.0317316
1156	0.06695	4	0.0317316
1157	0.06695	4	0.0317316
1158	0.06695	4	0.0317316
1159	0.06695	4	0.0317316
1160	0.06695	4	0.0317316
1161	0.06695	4	0.0317316
1162	0.06695	4	0.0317316
1163	0.06695	4	0.0317316
1164	0.06695	4	0.0317316
1165	0.06695	4	0.0317316
1166	0.06695	4	0.0317316
1167	0.06695	4	0.0317316
1168	0.06695	4	0.0317316
1169	0.06695	4	0.0317316
1170	0.06695	4	0.0317316
1171	0.06695	4	0.0317316
1172	0.06695	4	0.0317316
1173	0.06695	4	0.0317316
1174	0.06695	4	0.0317316
1175	0.06695	4	0.0317316
1176	0.06695	4	0.0317316
1177	0.06695	4	0.0317316
1178	0.06695	4	0.0317316
1179	0.06695	4	0.0317316
1180	0.06695	4	0.0317316
1181	0.06695	4	0.0317316
1182	0.06695	4	0.0317316
1183	0.06695	4	0.0317316
1184	0.06695	4	0.0317316
1185	0.06695	4	0.0317316
1186	0.06695	4	0.0317316
1187	0.06695	4	0.0317316
1188	0.06695	4	0.0317316
1189	0.06695	4	0.0317316
1190	0.06695	4	0.0317316
1191	0.06695	4	0.0317316
1192	0.06695	4	0.0317316
1193	0.06695	4	0.0317316
1194	0.06695	4	0.0317316
1195	0.06695	4	0.0317316
1196	0.06695	4	0.0317316
1197	0.06695	4	0.0317316
1198	0.06695	4	0.0317316
1199	0.06695	4	0.0317316
1200	0.06695	4	0.0317316
1201	0.06695	4	0.0317316
1202	0.06695	4	0.0317316
1203	0.06695	4	0.0317316
1204	0.06695	4	0.0317316
1205	0.06695	4	0.0317316
1206	0.06695	4	0.0317316
1207	0.06695	4	0.0317316
1208	0.06695	4	0.0317316
1209	0.06695	4	0.0317316
1210	0.06695	4	0.0317316
1211	0.06695	4	0.0317316
1212	0.06695	4	0.0317316
1213	0.06695	4	0.0317316
1214	0.06695	4	0.0317316
1215	0.06695	4	0.0317316
1216	0.06695	4	0.0317316
1217	0.06695	4	0.0317316
1218	0.06695	4	0.0317316
1219	0.06695	4	0.0317316
1220	0.06695	4	0.0317316
1221	0.06695	4	0.0317316
1222	0.06695	4	0.0317316
1223	0.06695	4	0.0317316
1224	0.06695	4	0.0317316
1225	0.06695	4	0.0317316
1226	0.06695	4	0.0317316
1227	0.06695	4	0.0317316
1228	0.06695	4	0.0317316
1229	0.06695	4	0.0317316
1230	0.06695	4	0.0317316
1231	0.06695	4	0.0317316
1232	0.06695	4	0.0317316
1233	0.06695	4	0.0317316
1234	0.06695	4	0.0317316
1235	0.06695	4	0.0317316
1236	0.06695	4	0.0317316
1237	0.06695	4	0.0317316
1238	0.06695	4	0.0317316
1239	0.06695	4	0.0317316
1240	0.06695	4	0.0317316
1241	0.06695	4	0.0317316
1242	0.06695	4	0.0317316
1243	0.06695	4	0.0317316
1244	0.06695	4	0.0317316
1245	0.06695	4	0.0317316
1246	0.06695	4	0.0317316
1247	0.06695	4	0.0317316
1248	0.06695	4	0.0317316
1249	0.06695	4	0.0317316
1250	0.06695	4	0.0317316
1251	0.06695	4	0.0317316
1252	0.06695	4	0.0317316
1253	0.06695	4	0.0317316
1254	0.06695	4	0.0317316
1255	0.06695	4	0.0317316
1256	0.06695	4	0.0317316
1257	0.06695	4	0.0317316
1258	0.06695	4	0.0317316
1259	0.06695	4	0.0317316
1260	0.06695	4	0.0317316
1261	0.06695	4	0.0317316
1262	0.06695	4	0.0317316
1263	0.06695	4	0.0317316
1264	0.06695	4	0.0317316
1265	0.06695	4	0.0317316
1266	0.06695	4	0.0317316
1267	0.06695	4	0.0317316
1268	0.06695	4	0.0317316
1269	0.06695	4	0.0317316
1270	0.06695	4	0.0317316
1271	0.06695	4	0.0317316
1272	0.06695	4	0.0317316
1273	0.06695	4	0.0317316
1274	0.06695	4	0.0317316
1275	0.06695	4	0.0317316
1276	0.06695	4	0.0317316
1277	0.06695	4	0.0317316
1278	0.06695	4	0.0317316
1279	0.06695	4	0.0317316
1280	0.06695	4	0.0317316
1281	0.06695	4	0.0317316
1282	0.06695	4	0.0317316
1283	0.06695	4	0.0317316
1284	0.06695	4	0.0317316
1285	0.06695	4	0.0317316
1286	0.06695	4	0.0317316
1287	0.06695	4	0.0317316
1288	0.06695	4	0.0317316
1289	0.06695	4	0.0317316
1290	0.06695	4	0.0317316
1291	0.06695	4	0.0317316
1292	0.06695	4	0.0317316
1293	0.06695	4	0.0317316
1294	0.06695	4	0.0317316
1295	0.06695	4	0.0317316
1296	0.06695	4	0.0317316
1297	0.06695	4	0.0317316
1298	0.06695	4	0.0317316
1299	0.06695	4	0.0317316
1300	0.06695	4	0.0317316
1301	0.06695	4	0.0317316
1302	0.06695	4	0.0317316
1303	0.06695	4	0.0317316
1304	0.06695	4	0.0317316
1305	0.06695	4	0.0317316
1306	0.06695	4	0.0317316
1307	0.06695	4	0.0317316
1308	0.06695	4	0.0317316
1309	0.06695	4	0.0317316
1310	0.06695	4	0.0317316
1311	0.06695	4	0.0317316
1312	0.06695	4	0.0317316
1313	0.06695	4	0.0317316
1314	0.06695	4	0.0317316
1315	0.06695	4	0.0317316
1316	0.06695	4	0.0317316
1317	0.06695	4	0.0317316
1318	0.06695	4	0.0317316
1319	0.06695	4	0.0317316
1320	0.06695	4	0.0317316
1321	0.06695	4	0.0317316
1322	0.06695	4	0.0317316
1323	0.06695	4	0.0317316
1324	0.06695	4	0.0317316
1325	0.06695	4	0.0317316
1326	0.06695	4	0.0317316
1327	0.06695	4	0.0317316
1328	0.06695	4	0.0317316
1329	0.06695	4	0.0317316
1330	0.06695	4	0.0317316
1331	0.06695	4	0.0317316
1332	0.06695	4	0.0317316
1333	0.06695	4	0.0317316
1334	0.06695	4	0.0317316
1335	0.06695	4	0.0317316
1336	0.06695	4	0.0317316
1337	0.06695	4	0.0317316
1338	0.06695	4	0.0317316
1339	0.06695	4	0.0317316
1340	0.06695	4	0.0317316
1341	0.06695	4	0.0317316
1342	0.06695	4	0.0317316
1343	0.06695	4	0.0317316
1344	0.06695	4	0.0317316
1345	0.06695	4	0.0317316
1346	0.06695	4	0.0317316
1347	0.06695	4	0.0317316
1348	0.06695	4	0.0317316
1349	0.06695	4	0.0317316
1350	0.06695	4	0.0317316
1351	0.06695	4	0.0317316
1352	0.06695	4	0.0317316
1353	0.06695	4	0.0317316
1354	0.06695	4	0.0317316
1355	0.06695	4	0.0317316
1356	0.06695	4	0.0317316
1357	0.06695	4	0.0317316
1358	0.06695	4	0.0317316
1359	0.06695	4	0.0317316
1360	0.06695	4	0.0317316
1361	0.06695	4	0.0317316
1362	0.06695	4	0.0317316
1363	0.06695	4	0.0317316
1364	0.06695	4	0.0317316
1365	0.06695	4	0.0317316
1366	0.06695	4	0.0317316
1367	0.06695	4	0.0317316
1368	0.06695	4	0.0317316
1369	0.06695	4	0.0317316
1370	0.06695	4	0.0317316
1371	0.06695	4	0.0317316
1372	0.06695	4	0.0317316
1373	0.06695	4	0.0317316
1374	0.06695	4	0.0317316
1375	0.06695	4	0.0317316
1376	0.06695	4	0.0317316
1377	0.06695	4	0.0317316
1378	0.06695	4	0.0317316
1379	0.06695	4	0.0317316
1380	0.06695	4	0.0317316
1381	0.06695	4	0.0317316
1382	0.06695	4	0.0317316
1383	0.06695	4	0.0317316
1384	0.06695	4	0.0317316
1385	0.06695	4	0.0317316
1386	0.06695	4	0.0317316
1387	0.06695	4	0.0317316
1388	0.06695	4	0.0317316
1389	0.06695	4	0.0317316
1390	0.06695	4	0.0317316
1391	0.06695	4	0.0317316
1392	0.06695	4	0.0317316
1393	0.06695	4	0.0317316
1394	0.06695	4	0.0317316
1395	0.06695	4	0.0317316
1396	0.06695	4	0.0317316
1397	0.06695	4	0.0317316
1398	0.06695	4	0.0317316
1399	0.06695	4	0.0317316
1400	0.06695	4	0.0317316
1401	0.06695	4	0.0317316
1402	0.06695	4	0.0317316
1403	0.06695	4	0.0317316
1404	0.06695	4	0.0317316
1405	0.06695	4	0.0317316
1406	0.06695	4	0.0317316
1407	0.06695	4	0.0317316
1408	0.06695	4	0.0317316
1409	0.06695	4	0.0317316
1410	0.06695	4	0.0317316
1411	0.06695	4	0.0317316
1412	0.06695	4	0.0317316
1413	0.06695	4	0.0317316
1414	0.06695	4	0.0317316
1415	0.06695	4	0.0317316
1416	0.06695	4	0.0317316
1417	0.06695	4	0.0317316
1418	0.06695	4	0.0317316
1419	0.06695	4	0.0317316
1420	0.06695	4	0.0317316
1421	0.06695	4	0.0317316
1422	0.06695	4	0.0317316
1423	0.06695	4	0.0317316
1424	0.06695	4	0.0317316
1425	0.06695	4	0.0317316
1426	0.06695	4	0.0317316
1427	0.06695	4	0.0317316
1428	0.06695	4	0.0317316
1429	0.06695	4	0.0317316
1430	0.06695	4	0.0317316
1431	0.06695	4	0.0317316
1432	0.06695	4	0.0317316
1433	0.06695	4	0.0317316
1434	0.06695	4	0.0317316
1435	0.06695	4	0.0317316
1436	0.06695	4	0.0317316
1437	0.06695	4	0.0317316
1438	0.06695	4	0.0317316
1439	0.06695	4	0.0317316
1440	0.06695	4	0.0317316
1441	0.06695	4	0.0317316
1442	0.06695	4	0.0317316
1443	0.06695	4	0.0317316
1444	0.06695	4	0.0317316
1445	0.06695	4	0.0317316
1446	0.06695	4	0.0317316
1447	0.06695	4	0.0317316
1448	0.06695	4	0.0317316
1449	0.06695	4	0.0317316
1450	0.06695	4	0.0317316
1451	0.06695	4	0.0317316
1452	0.06695	4	0.0317316
1453	0.06695	4	0.0317316
1454	0.06695	4	0.0317316
1455	0.06695	4	0.0317316
1456	0.06695	4	0.0317316
1457	0.06695	4	0.0317316
1458	0.06695	4	0.0317316
1459	0.06695	4	0.0317316
1460	0.06695	4	0.0317316
1461	0.06695	4	0.0317316
1462	0.06695	4	0.0317316
1463	0.06695	4	0.0317316
1464	0.06695	4	0.0317316
1465	0.06695	4	0.0317316
1466	0.06695	4	0.0317316
1467	0.06695	4	0.0317316
1468	0.06695	4	0.0317316
1469	0.06695	4	0.0317316
1470	0.06695	4	0.0317316
1471	0.06695	4	0.0317316
1472	0.06695	4	0.0317316
1473	0.06695	4	0.0317316
1474	0.06695	4	0.0317316
1475	0.06695	4	0.0317316
1476	0.06695	4	0.0317316
1477	0.06695	4	0.0317316
1478	0.06695	4	0.0317316
1479	0.06695	4	0.0317316
1480	0.06695	4	0.0317316
1481	0.06695	4	0.0317316
1482	0.06695	4	0.0317316
1483	0.06695	4	0.0317316
1484	0.06695	4	0.0317316
1485	0.06695	4	0.0317316
1486	0.06695	4	0.0317316
1487	0.06695	4	0.0317316
1488	0.06695	4	0.0317316
1489	0.06695	4	0.0317316
1490	0.06695	4	0.0317316
1491	0.06695	4	0.0317316
1492	0.06695	4	0.0317316
1493	0.06695	4	0.0317316
1494	0.06695	4	0.0317316
1495	0.06695	4	0.0317316
1496	0.06695	4	0.0317316
1497	0.06695	4	0.0317316
1498	0.06695	4	0.0317316
1499	0.06695	4	0.0317316
1500	0.06695	4	0.0317316
1501	0.06695	4	0.0317316
1502	0.06695	4	0.0317316
1503	0.06695	4	0.0317316
1504	0.06695	4	0.0317316
1505	0.06695	4	0.0317316
1506	0.06695	4	0.0317316
1507	0.06695	4	0.0317316
1508	0.06695	4	0.0317316
1509	0.06695	4	0.0317316
1510	0.06695	4	0.0317316
1511	0.06695	4	0.0317316
1512	0.06695	4	0.0317316
1513	0.06695	4	0.0317316
1514	0.06695	4	0.0317316
1515	0.06695	4	0.0317316
1516	0.06695	4	0.0317316
1517	0.06695	4	0.0317316
1518	0.06695	4	0.0317316
1519	0.06695	4	0.0317316
1520	0.06695	4	0.0317316
1521	0.06695	4	0.0317316
1522	0.06695	4	0.0317316
1523	0.06695	4	0.0317316
1524	0.06695	4	0.0317316
1525	0.06695	4	0.0317316
1526	0.06695	4	0.0317316
1527	0.06695	4	0.0317316
1528	0.06695	4	0.0317316
1529	0.06695	4	0.0317316
1530	0.06695	4	0.0317316
1531	0.06695	4	0.0317316
1532	0.06695	4	0.0317316
1533	0.06695	4	0.0317316
1534	0.06695	4	0.0317316
1535	0.06695	4	0.0317316
1536	0.06695	4	0.0317316
1537	0.06695	4	0.0317316
1538	0.06695	4	0.0317316
1539	0.06695	4	0.0317316
1540	0.06695	4	0.0317316
1541	0.06695	4	0.0317316
1542	0.06695	4	0.0317316
1543	0.06695	4	0.0317316
1544	0.06695	4	0.0317316
1545	0.06695	4	0.0317316
1546	0.06695	4	0.0317316
1547	0.06695	4	0.0317316
1548	0.06695	4	0.0317316
1549	0.06695	4	0.0317316
1550	0.06695	4	0.0317316
1551	0.06695	4	0.0317316
1552	0.06695	4	0.0317316
1553	0.06695	4	0.0317316
1554	0.06695	4	0.0317316
1555	0.06695	4	0.0317316
1556	0.06695	4	0.0317316
1557	0.06695	4	0.0317316
1558	0.06695	4	0.0317316
1559	0.06695	4	0.0317316
1560	0.06695	4	0.0317316
1561	0.06695	4	0.0317316
1562	0.06695	4	0.0317316
1563	0.06695	4	0.0317316
1564	0.06695	4	0.0317316
1565	0.06695	4	0.0317316
1566	0.06695	4	0.0317316
1567	0.06695	4	0.0317316
1568	0.06695	4	0.0317316
1569	0.06695	4	0.0317316
1570	0.06695	4	0.0317316
1571	0.06695	4	0.0317316
1572	0.06695	4	0.0317316
1573	0.06695	4	0.0317316
1574	0.06695	4	0.0317316
1575	0.06695	4	0.0317316
1576	0.06695	4	0.0317316
1577	0.06695	4	0.0317316
1578	0.06695	4	0.0317316
1579	0.06695	4	0.0317316
1580	0.06695	4	0.0317316
1581	0.06695	4	0.0317316
1582	0.06695	4	0.0317316
1583	0.06695	4	0.0317316
1584	0.06695	4	0.0317316
1585	0.06695	4	0.0317316
1586	0.06695	4	0.0317316
1587	0.06695	4	0.0317316
1588	0.06695	4	0.0317316
1589	0.06695	4	0.0317316
1590	0.06695	4	0.0317316
1591	0.06695	4	0.0317316
1592	0.06695	4	0.0317316
1593	0.06695	4	0.0317316
1594	0.06695	4	0.0317316
1595	0.06695	4	0.0317316
1596	0.06695	4	0.0317316
1597	0.06695	4	0.0317316
1598	0.06695	4	0.0317316
1599	0.06695	4	0.0317316
1600	0.06695	4	0.0317316
1601	0.06695	4	0.0317316
1602	0.06695	4	0.0317316
1603	0.06695	4	0.0317316
1604	0.06695	4	0.0317316
1605	0.06695	4	0.0317316
1606	0.06695	4	0.0317316
1607	0.06695	4	0.0317316
1608	0.06695	4	0.0317316
1609	0.06695	4	0.0317316
1610	0.06695	4	0.0317316
1611	0.06695	4	0.0317316
1612	0.06695	4	0.0317316
1613	0.06695	4	0.0317316
1614	0.06695	4	0.0317316
1615	0.06695	4	0.0317316
1616	0.06695	4	0.0317316
1617	0.06695	4	0.0317316
1618	0.06695	4	0.0317316
1619	0.06695	4	0.0317316
1620	0.06695	4	0.0317316
1621	0.06695	4	0.0317316
1622	0.06695	4	0.0317316
1623	0.06695	4	0.0317316
1624	0.06695	4	0.0317316
1625	0.06695	4	0.0317316
1626	0.06695	4	0.0317316
1627	0.06695	4	0.0317316
1628	0.06695	4	0.0317316
1629	0.06695	4	0.0317316
1630	0.06695	4	0.0317316
1631	0.06695	4	0.0317316
1632	0.06695	4	0.0317316
1633	0.06695	4	0.0317316
1634	0.06695	4	0.0317316
1635	0.06695	4	0.0317316
1636	0.06695	4	0.0317316
1637	0.06695	4	0.0317316
1638	0.06695	4	0.0317316
1639	0.06695	4	0.0317316
1640	0.06695	4	0.0317316
1641	0.06695	4	0.0317316
1642	0.06695	4	0.0317316
1643	0.06695	4	0.0317316
1644	0.06695	4	0.0317316
1645	0.06695	4	0.0317316
1646	0.06695	4	0.0317316
1647	0.06695	4	0.0317316
1648	0.06695	4	0.0317316
1649	0.06695	4	0.0317316
1650	0.06695	4	0.0317316
1651	0.06695	4	0.0317316
1652	0.06695	4	0.0317316
1653	0.06695	4	0.0317316
1654	0.06695	4	0.0317316
1655	0.06695	4	0.0317316
1656	0.06695	4	0.0317316
1657	0.06695	4	0.0317316
1658	0.06695	4	0.0317316
1659	0.06695	4	0.0317316
1660	0.06695	4	0.0317316
1661	0.06695	4	0.0317316
1662	0.06695	4	0.0317316
1663	0.06695	4	0.0317316
1664	0.06695	4	0.0317316
1665	0.06695	4	0.0317316
1666	0.06695	4	0.0317316
1667	0.06695	4	0.0317316
1668	0.06695	4	0.0317316
1669	0.06695	4	0.0317316
1670	0.06695	4	0.0317316
1671	0.06695	4	0.0317316
1672	0.06695	4	0.0317316
1673	0.06695	4	0.0317316
1674	0.06695	4	0.0317316
1675	0.06695	4	0.0317316
1676	0.06695	4	0.0317316
1677	0.06695	4	0.0317316
1678	0.06695	4	0.0317316
1679	0.06695	4	0.0317316
1680	0.06695	4	0.0317316
1681	0.06695	4	0.0317316
1682	0.06695	4	0.0317316
1683	0.06695	4	0.0317316
1684	0.06695	4	0.0317316
1685	0.06695	4	0.0317316
1686	0.06695	4	0.0317316
1687	0.06695	4	0.0317316
1688	0.06695	4	0.0317316
1689	0.06695	4	0.0317316
1690	0.06695	4	0.0317316
1691	0.06695	4	0.0317316
1692	0.06695	4	0.0317316
1693	0.06695	4	0.0317316
1694	0.06695	4	0.0317316
1695	0.06695	4	0.0317316
1696	0.06695	4	0.0317316
1697	0.06695	4	0.0317316
1698	0.06695	4	0.0317316
1699	0.06695	4	0.0317316
1700	0.06695	4	0.0317316
1701	0.06695	4	0.0317316
1702	0.06695	4	0.0317316
1703	0.06695	4	0.0317316
1704	0.06695	4	0.0317316
1705	0.06695	4	0.0317316
1706	0.06695	4	0.0317316
1707	0.06695	4	0.0317316
1708	0.06695	4	0.0317316
1709	0.06695	4	0.0317316
1710	0.06695	4	0.0317316
1711	0.06695	4	0.0317316
1712	0.06695	4	0.0317316
1713	0.06695	4	0.0317316
1714	0.06695	4	0.0317316
1715	0.06695	4	0.0317316
1716	0.06695	4	0.0317316
1717	0.06695	4	0.0317316
1718	0.06695	4	0.0317316
1719	0.06695	4	0.0317316
1720	0.06695	4	0.0317316
1721	0.06695	4	0.0317316
1722	0.06695	4	0.0317316
1723	0.06695	4	0.0317316
1724	0.06695	4	0.0317316
1725	0.06695	4	0.0317316
1726	0.06695	4	0.0317316
1727	0.06695	4	0.0317316
1728	0.06695	4	0.0317316
1729	0.06695	4	0.0317316
1730	0.06695	4	0.0317316
1731	0.06695	4	0.0317316
1732	0.06695	4	0.0317316
1733	0.06695	4	0.0317316
1734	0.06695	4	0.0317316
1735	0.06695	4	0.0317316
1736	0.06695	4	0.0317316
1737	0.06695	4	0.0317316
1738	0.06695	4	0.0317316
1739	0.06695	4	0.0317316
1740	0.06695	4	0.0317316
1741	0.06695	4	0.0317316
1742	0.06695	4	0.0317316
1743	0.06695	4	0.0317316
1744	0.06695	4	0.0317316
1745	0.06695	4	0.0317316
1746	0.06695	4	0.0317316
1747	0.06695	4	0.0317316
1748	0.06695	4	0.0317316
1749	0.06695	4	0.0317316
1750	0.06695	4	0.0317316
1751	0.06695	4	0.0317316
1752	0.06695	4	0.0317316
1753	0.06695	4	0.0317316
1754	0.06695	4	0.0317316
1755	0.06695	4	0.0317316
1756	0.06695	4	0.0317316
1757	0.06695	4	0.0317316
1758	0.06695	4	0.0317316
1759	0.06695	4	0.0317316
1760	0.06695	4	0.0317316
1761	0.06695	4	0.0317316
1762	0.06695	4	0.0317316
1763	0.06695	4	0.0317316
1764	0.06695	4	0.0317316
1765	0.06695	4	0.0317316
1766	0.06695	4	0.0317316
1767	0.06695	4	0.0317316
1768	0.06695	4	0.0317316
1769	0.06695	4	0.0317316
1770	0.06695	4	0.0317316
1771	0.06695	4	0.0317316
1772	0.06695	4	0.0317316
1773	0.06695	4	0.0317316
1774	0.06695	4	0.0317316
1775	0.06695	4	0.0317316
1776	0.06695	4	0.0317316
1777	0.06695	4	0.0317316
1778	0.06695	4	0.0317316
1779	0.06695	4	0.0317316
1780	0.06695	4	0.0317316
1781	0.06695	4	0.0317316
1782	0.06695	4	0.0317316
1783	0.06695	4	0.0317316
1784	0.06695	4	0.0317316
1785	0.06695	4	0.0317316
1786	0.06695	4	0.0317316
1787	0.06695	4	0.0317316
1788	0.06695	4	0.0317316
1789	0.06695	4	0.0317316
1790	0.06695	4	0.0317316
1791	0.06695	4	0.0317316
1792	0.06695	4	0.0317316
1793	0.06695	4	0.0317316
1794	0.06695	4	0.0317316
1795	0.06695	4	0.0317316
1796	0.06695	4	0.0317316
1797	0.06695	4	0.0317316
1798	0.06695	4	0.0317316
1799	0.06695	4	0.0317316
1800	0.06695	4	0.0317316
1801	0.06695	4	0.0317316
1802	0.06695	4	0.0317316
1803	0.06695	4	0.0317316
1804	0.06695	4	0.0317316
1805	0.06695	4	0.0317316
1806	0.06695	4	0.0317316
1807	0.06695	4	0.0317316
1808	0.06695	4	0.0317316
1809	0.06695	4	0.0317316
1810	0.06695	4	0.0317316
1811	0.06695	4	0.0317316
1812	0.06695	4	0.0317316
1813	0.06695	4	0.0317316
1814	0.06695	4	0.0317316
1815	0.06695	4	0.0317316
1816	0.06695	4	0.0317316
1817	0.06695	4	0.0317316
1818	0.06695	4	0.0317316
1819	0.06695	4	0.0317316
1820	0.06695	4	0.0317316
1821	0.06695	4	0.0317316
1822	0.06695	4	0.0317316
1823	0.06695	4	0.0317316
1824	0.06695	4	0.0317316
1825	0.06695	4	0.0317316
1826	0.06695	4	0.0317316
1827	0.06695	4	0.0317316
1828	0.06695	4	0.0317316
1829	0.06695	4	0.0317316
1830	0.06695	4	0.0317316
1831	0.06695	4	0.0317316
1832	0.06695	4	0.0317316
1833	0.06695	4	0.0317316
1834	0.06695	4	0.0317316
1835	0.06695	4	0.0317316
1836	0.06695	4	0.0317316
1837	0.06695	4	0.0317316
1838	0.06695	4	0.0317316
1839	0.06695	4	0.0317316
1840	0.06695	4	0.0317316
1841	0.06695	4	0.0317316
1842	0.06695	4	0.0317316
1843	0.06695	4	0.0317316
1844	0.06695	4	0.0317316
1845	0.06695	4	0.0317316
1846	0.06695	4	0.0317316
1847	0.06695	4	0.0317316
1848	0.06695	4	0.0317316
1849	0.06695	4	0.0317316
1850	0.06695	4	0.0317316
1851	0.06695	4	0.0317316
1852	0.06695	4	0.0317316
1853	0.06695	4	0.0317316
1854	0.06695	4	0.0317316
1855	0.06695	4	0.0317316
1856	0.06695	4	0.0317316
1857	0.06695	4	0.0317316
1858	0.06695	4	0.0317316
1859	0.06695	4	0.0317316
1860	0.06695	4	0.0317316
1861	0.06695	4	0.0317316
1862	0.06695	4	0.0317316
1863	0.06695	4	0.0317316
1864	0.06695	4	0.0317316
1865	0.06695	4	0.0317316
1866	0.06695	4	0.0317316
1867	0.06695	4	0.0317316
1868	0.06695	4	0.0317316
1869	0.06695	4	0.0317316
1870	0.06695	4	0.0317316
1871	0.06695	4	0.0317316
1872	0.06695	4	0.0317316
1873	0.06695	4	0.0317316
1874	0.06695	4	0.0317316
1875	0.06695	4	0.0317316
1876	0.06695	4	0.0317316
1877	0.06695	4	0.0317316
1878	0.06695	4	0.0317316
1879	0.06695	4	0.0317316
1880	0.06695	4	0.0317316
1881	0.06695	4	0.0317316
1882	0.06695	4	0.0317316
1883	0.06695	4	0.0317316
1884	0.06695	4	0.0317316
1885	0.06695	4	0.0317316
1886	0.06695	4	0.0317316
1887	0.06695	4	0.0317316
1888	0.06695	4	0.0317316
1889	0.06695	4	0.0317316
1890	0.06695	4	0.0317316
1891	0.06695	4	0.0317316
1892	0.06695	4	0.0317316
1893	0.06695	4	0.0317316
1894	0.06695	4	0.0317316
1895	0.06695	4	0.0317316
1896	0.06695	4	0.0317316
1897	0.06695	4	0.0317316
1898	0.06695	4	0.0317316
1899	0.06695	4	0.0317316
1900	0.06695	4	0.0317316
1901	0.06695	4	0.0317316
1902	0.06695	4	0.0317316
1903	0.06695	4	0.0317316
1904	0.06695	4	0.0317316
1905	0.06695	4	0.0317316
1906	0.06695	4	0.0317316
1907	0.06695	4	0.0317316
1908	0.06695	4	0.0317316
1909	0.06695	4	0.0317316
1910	0.06695	4	0.0317316
1911	0.06695	4	0.0317316
1912	0.06695	4	0.0317316
1913	0.06695	4	0.0317316
1914	0.06695	4	0.0317316
1915	0.06695	4	0.0317316
1916	0.06695	4	0.0317316
1917	0.06695	4	0.0317316
1918	0.06695	4	0.0317316
1919	0.06695	4	0.0317316
1920	0.06695	4	0.0317316
1921	0.06695	4	0.0317316
1922	0.06695	4	0.0317316
1923	0.06695	4	0.0317316
1924	0.06695	4	0.0317316
1925	0.06695	4	0.0317316
1926	0.06695	4	0.0317316
1927	0.06695	4	0.0317316
1928	0.06695	4	0.0317316
1929	0.06695	4	0.0317316
1930	0.06695	4	0.0317316
1931	0.06695	4	0.0317316
1932	0.06695	4	0.0317316
1933	0.06695	4	0.0317316
1934	0.06695	4	0.0317316
1935	0.06695	4	0.0317316
1936	0.06695	4	0.0317316
1937	0.06695	4	0.0317316
1938	0.06695	4	0.0317316
1939	0.06695	4	0.0317316
1940	0.06695	4	0.0317316
1941	0.06695	4	0.0317316
1942	0.06695	4	0.0317316
1943	0.06695	4	0.0317316
1944	0.06695	4	0.0317316
1945	0.06695	4	0.0317316
1946	0.06695	4	0.0317316
1947	0.06695	4	0.0317316
1948	0.06695	4	0.0317316
1949	0.06695	4	0.0317316
1950	0.06695	4	0.0317316
1951	0.06695	4	0.0317316
1952	0.06695	4	0.0317316
1953	0.06695	4	0.0317316
1954	0.06695	4	0.0317316
1955	0.06695	4	0.0317316
1956	0.06695	4	0.0317316
1957	0.06695	4	0.0317316
1958	0.06695	4	0.0317316
1959	0.06695	4	0.0317316
1960	0.06695	4	0.0317316
1961	0.06695	4	0.0317316
1962	0.06695	4	0.0317316
1963	0.06695	4	0.0317316
1964	0.06695	4	0.0317316
1965	0.06695	4	0.0317316
1966	0.06695	4	0.0317316
1967	0.06695	4	0.0317316
1968	0.06695	4	0.0317316
1969	0.06695	4	0.0317316
1970	0.06695	4	0.0317316
1971	0.06695	4	0.0317316
1972	0.06695	4	0.0317316
1973	0.06695	4	0.0317316
1974	0.06695	4	0.0317316
1975	0.06695	4	0.0317316
1976	0.06695	4	0.0317316
1977	0.06695	4	0.0317316
1978	0.06695	4	0.0317316
1979	0.06695	4	0.0317316
1980	0.06695	4	0.0317316
1981	0.06695	4	0.0317316
1982	0.06695	4	0.0317316
1983	0.06695	4	0.0317316
1984	0.06695	4	0.0317316
1985	0.06695	4	0.0317316
1986	0.06695	4	0.0317316
1987	0.06695	4	0.0317316
1988	0.06695	4	0.0317316
1989	0.06695	4	0.0317316
1990	0.06695	4	0.0317316
1991	0.06695	4	0.0317316
1992	0.06695	4	0.0317316
1993	0.06695	4	0.0317316
1994	0.06695	4	0.0317316
1995	0.06695	4	0.0317316
1996	0.06695	4	0.0317316
1997	0.06695	4	0.0317316
1998	0.06695	4	0.0317316
1999	0.06695	4	0.0317316
2000	0.06695	4	0.0317316
[truncated: 3,001 more rows]
