# Supplementary material for: Aspiration-driven co-evolution of cooperation with individual behavioral diversity
Source: PLoS One. 2023 Sep 15;18(9):e0291134. doi: 10.1371/journal.pone.0291134 (PMC10503719; doi:10.1371/journal.pone.0291134)
Supplement: S1 Data — (ZIP) [file pone.0291134.s001.zip › M1/v2-L=200/data/aspiration_time,b=1.64_frequency.txt]

1	0.5	0.5	0
2	0.672469	0.692605	0.471693
3	0.752954	0.825102	0.53538
4	0.775051	0.92206	0.584998
5	0.760345	0.998781	0.607982
6	0.72696	1.06746	0.607745
7	0.683121	1.12832	0.59361
8	0.636531	1.19142	0.568666
9	0.589074	1.25532	0.536201
10	0.544261	1.32125	0.500212
11	0.502545	1.3765	0.464776
12	0.463798	1.45438	0.429569
13	0.428374	1.53202	0.396757
14	0.395745	1.60772	0.365369
15	0.366236	1.70364	0.336116
16	0.339028	1.78557	0.310185
17	0.314278	1.87687	0.285515
18	0.291697	2.0027	0.263345
19	0.271059	2.12757	0.2425
20	0.252379	2.20897	0.22354
21	0.235251	2.30958	0.206331
22	0.219869	2.3923	0.191089
23	0.205972	2.48188	0.177105
24	0.193121	2.57959	0.163769
25	0.181538	2.68501	0.151964
26	0.171171	2.70496	0.140981
27	0.16166	2.79464	0.130894
28	0.152966	2.89248	0.122076
29	0.145136	2.95374	0.113682
30	0.138049	3.02887	0.106339
31	0.131608	3.11547	0.0991832
32	0.12573	3.18314	0.0929743
33	0.120355	3.20651	0.0874486
34	0.115509	3.26437	0.0826578
35	0.111142	3.31337	0.0781427
36	0.107077	3.3616	0.0742031
37	0.103423	3.42116	0.0705028
38	0.100012	3.49725	0.0674292
39	0.0969413	3.54105	0.0641717
40	0.0941416	3.61422	0.0613665
41	0.0915624	3.66943	0.0587048
42	0.0893297	3.70422	0.0563161
43	0.0872614	3.72599	0.0540302
44	0.0853493	3.77277	0.0521427
45	0.0836449	3.83832	0.0502149
46	0.0820911	3.84682	0.0485716
47	0.0806915	3.87684	0.0469889
48	0.0794157	3.88925	0.0455915
49	0.0782213	3.8983	0.0443061
50	0.0771891	3.90701	0.0431875
51	0.0762332	3.91572	0.0421457
52	0.0753761	3.92401	0.0412075
53	0.0745969	3.93026	0.0403659
54	0.0738895	3.93589	0.0396021
55	0.0732487	3.94068	0.0389132
56	0.0726704	3.93011	0.0383255
57	0.0721486	3.95533	0.0377721
58	0.071682	3.95941	0.0372652
59	0.071251	3.96296	0.036799
60	0.0708691	3.96634	0.0363837
61	0.0705168	3.96929	0.0360022
62	0.0701962	3.97167	0.0356577
63	0.0699116	3.97418	0.0353484
64	0.0696505	3.97625	0.0350666
65	0.0694235	3.97908	0.0348126
66	0.0692172	3.98142	0.0345838
67	0.0690294	3.98317	0.0343788
68	0.0688553	3.98479	0.0341887
69	0.0686937	3.98597	0.0340153
70	0.0685501	3.98723	0.0338593
71	0.0684221	3.98848	0.0337191
72	0.0683031	3.98957	0.0335894
73	0.0681964	3.9905	0.0334735
74	0.0681011	3.99137	0.0333697
75	0.0680162	3.99212	0.0332774
76	0.0679381	3.99286	0.033192
77	0.0678668	3.99345	0.0331148
78	0.067803	3.99415	0.0330443
79	0.0677466	3.99475	0.032982
80	0.0676944	3.9952	0.0329254
81	0.0676474	3.99572	0.0328734
82	0.0676049	3.99613	0.032827
83	0.0675665	3.99653	0.0327846
84	0.067532	3.99686	0.0327469
85	0.0675009	3.99714	0.0327131
86	0.0674721	3.99745	0.0326813
87	0.0674464	3.99769	0.0326532
88	0.0674232	3.99791	0.0326278
89	0.0674018	3.99808	0.0326048
90	0.0673823	3.99825	0.0325836
91	0.0673648	3.9984	0.0325646
92	0.0673493	3.99855	0.0325476
93	0.0673353	3.9987	0.0325322
94	0.0673227	3.99884	0.0325183
95	0.0673109	3.99895	0.0325054
96	0.0673003	3.99905	0.0324937
97	0.0672907	3.99913	0.0324834
98	0.0672821	3.99921	0.032474
99	0.0672744	3.99928	0.0324655
100	0.0672673	3.99936	0.0324578
101	0.0672609	3.99941	0.0324508
102	0.067255	3.99948	0.0324443
103	0.06725	3.99953	0.0324387
104	0.0672454	3.99959	0.0324336
105	0.067241	3.99962	0.0324289
106	0.067237	3.99966	0.0324246
107	0.0672336	3.9997	0.0324207
108	0.0672304	3.99972	0.0324173
109	0.0672276	3.99974	0.0324142
110	0.0672249	3.99976	0.0324114
111	0.0672226	3.99979	0.0324088
112	0.0672204	3.99981	0.0324064
113	0.0672184	3.99983	0.0324043
114	0.0672166	3.99984	0.0324024
115	0.0672151	3.99986	0.0324007
116	0.0672137	3.99987	0.0323991
117	0.0672124	3.99989	0.0323977
118	0.0672112	3.9999	0.0323964
119	0.0672102	3.99991	0.0323953
120	0.0672092	3.99992	0.0323942
121	0.0672083	3.99992	0.0323932
122	0.0672075	3.99993	0.0323923
123	0.0672068	3.99994	0.0323916
124	0.0672061	3.99994	0.0323909
125	0.0672055	3.99995	0.0323902
126	0.067205	3.99995	0.0323897
127	0.0672045	3.99996	0.0323891
128	0.0672041	3.99996	0.0323887
129	0.0672037	3.99996	0.0323882
130	0.0672034	3.99997	0.0323878
131	0.067203	3.99997	0.0323875
132	0.0672028	3.99997	0.0323872
133	0.0672025	3.99998	0.0323869
134	0.0672023	3.99998	0.0323866
135	0.067202	3.99998	0.0323864
136	0.0672018	3.99998	0.0323862
137	0.0672017	3.99998	0.032386
138	0.0672015	3.99999	0.0323858
139	0.0672014	3.99999	0.0323857
140	0.0672012	3.99999	0.0323855
141	0.0672011	3.99999	0.0323854
142	0.067201	3.99999	0.0323853
143	0.0672009	3.99999	0.0323852
144	0.0672008	3.99999	0.0323851
145	0.0672008	3.99999	0.032385
146	0.0672007	3.99999	0.0323849
147	0.0672006	3.99999	0.0323848
148	0.0672006	3.99999	0.0323848
149	0.0672005	4	0.0323847
150	0.0672005	4	0.0323847
151	0.0672004	4	0.0323846
152	0.0672004	4	0.0323846
153	0.0672003	4	0.0323845
154	0.0672003	4	0.0323845
155	0.0672003	4	0.0323845
156	0.0672002	4	0.0323844
157	0.0672002	4	0.0323844
158	0.0672002	4	0.0323844
159	0.0672002	4	0.0323844
160	0.0672002	4	0.0323844
161	0.0672002	4	0.0323843
162	0.0672001	4	0.0323843
163	0.0672001	4	0.0323843
164	0.0672001	4	0.0323843
165	0.0672001	4	0.0323843
166	0.0672001	4	0.0323843
167	0.0672001	4	0.0323843
168	0.0672001	4	0.0323843
169	0.0672001	4	0.0323842
170	0.0672001	4	0.0323842
171	0.0672001	4	0.0323842
172	0.0672001	4	0.0323842
173	0.0672	4	0.0323842
174	0.0672	4	0.0323842
175	0.0672	4	0.0323842
176	0.0672	4	0.0323842
177	0.0672	4	0.0323842
178	0.0672	4	0.0323842
179	0.0672	4	0.0323842
180	0.0672	4	0.0323842
181	0.0672	4	0.0323842
182	0.0672	4	0.0323842
183	0.0672	4	0.0323842
184	0.0672	4	0.0323842
185	0.0672	4	0.0323842
186	0.0672	4	0.0323842
187	0.0672	4	0.0323842
188	0.0672	4	0.0323842
189	0.0672	4	0.0323842
190	0.0672	4	0.0323842
191	0.0672	4	0.0323842
192	0.0672	4	0.0323842
193	0.0672	4	0.0323842
194	0.0672	4	0.0323842
195	0.0672	4	0.0323842
196	0.0672	4	0.0323842
197	0.0672	4	0.0323842
198	0.0672	4	0.0323842
199	0.0672	4	0.0323842
200	0.0672	4	0.0323842
201	0.0672	4	0.0323842
202	0.0672	4	0.0323842
203	0.0672	4	0.0323842
204	0.0672	4	0.0323842
205	0.0672	4	0.0323842
206	0.0672	4	0.0323842
207	0.0672	4	0.0323842
208	0.0672	4	0.0323842
209	0.0672	4	0.0323842
210	0.0672	4	0.0323842
211	0.0672	4	0.0323842
212	0.0672	4	0.0323842
213	0.0672	4	0.0323842
214	0.0672	4	0.0323842
215	0.0672	4	0.0323842
216	0.0672	4	0.0323842
217	0.0672	4	0.0323842
218	0.0672	4	0.0323842
219	0.0672	4	0.0323842
220	0.0672	4	0.0323842
221	0.0672	4	0.0323842
222	0.0672	4	0.0323842
223	0.0672	4	0.0323842
224	0.0672	4	0.0323842
225	0.0672	4	0.0323842
226	0.0672	4	0.0323842
227	0.0672	4	0.0323842
228	0.0672	4	0.0323842
229	0.0672	4	0.0323842
230	0.0672	4	0.0323842
231	0.0672	4	0.0323842
232	0.0672	4	0.0323842
233	0.0672	4	0.0323842
234	0.0672	4	0.0323842
235	0.0672	4	0.0323842
236	0.0672	4	0.0323842
237	0.0672	4	0.0323842
238	0.0672	4	0.0323842
239	0.0672	4	0.0323842
240	0.0672	4	0.0323842
241	0.0672	4	0.0323842
242	0.0672	4	0.0323842
243	0.0672	4	0.0323842
244	0.0672	4	0.0323842
245	0.0672	4	0.0323842
246	0.0672	4	0.0323842
247	0.0672	4	0.0323842
248	0.0672	4	0.0323842
249	0.0672	4	0.0323842
250	0.0672	4	0.0323842
251	0.0672	4	0.0323842
252	0.0672	4	0.0323842
253	0.0672	4	0.0323842
254	0.0672	4	0.0323842
255	0.0672	4	0.0323842
256	0.0672	4	0.0323842
257	0.0672	4	0.0323842
258	0.0672	4	0.0323842
259	0.0672	4	0.0323842
260	0.0672	4	0.0323842
261	0.0672	4	0.0323842
262	0.0672	4	0.0323842
263	0.0672	4	0.0323842
264	0.0672	4	0.0323842
265	0.0672	4	0.0323842
266	0.0672	4	0.0323842
267	0.0672	4	0.0323842
268	0.0672	4	0.0323842
269	0.0672	4	0.0323842
270	0.0672	4	0.0323842
271	0.0672	4	0.0323842
272	0.0672	4	0.0323842
273	0.0672	4	0.0323842
274	0.0672	4	0.0323842
275	0.0672	4	0.0323842
276	0.0672	4	0.0323842
277	0.0672	4	0.0323842
278	0.0672	4	0.0323842
279	0.0672	4	0.0323842
280	0.0672	4	0.0323842
281	0.0672	4	0.0323842
282	0.0672	4	0.0323842
283	0.0672	4	0.0323842
284	0.0672	4	0.0323842
285	0.0672	4	0.0323842
286	0.0672	4	0.0323842
287	0.0672	4	0.0323842
288	0.0672	4	0.0323842
289	0.0672	4	0.0323842
290	0.0672	4	0.0323842
291	0.0672	4	0.0323842
292	0.0672	4	0.0323842
293	0.0672	4	0.0323842
294	0.0672	4	0.0323842
295	0.0672	4	0.0323842
296	0.0672	4	0.0323842
297	0.0672	4	0.0323842
298	0.0672	4	0.0323842
299	0.0672	4	0.0323842
300	0.0672	4	0.0323842
301	0.0672	4	0.0323842
302	0.0672	4	0.0323842
303	0.0672	4	0.0323842
304	0.0672	4	0.0323842
305	0.0672	4	0.0323842
306	0.0672	4	0.0323842
307	0.0672	4	0.0323842
308	0.0672	4	0.0323842
309	0.0672	4	0.0323842
310	0.0672	4	0.0323842
311	0.0672	4	0.0323842
312	0.0672	4	0.0323842
313	0.0672	4	0.0323842
314	0.0672	4	0.0323842
315	0.0672	4	0.0323842
316	0.0672	4	0.0323842
317	0.0672	4	0.0323842
318	0.0672	4	0.0323842
319	0.0672	4	0.0323842
320	0.0672	4	0.0323842
321	0.0672	4	0.0323842
322	0.0672	4	0.0323842
323	0.0672	4	0.0323842
324	0.0672	4	0.0323842
325	0.0672	4	0.0323842
326	0.0672	4	0.0323842
327	0.0672	4	0.0323842
328	0.0672	4	0.0323842
329	0.0672	4	0.0323842
330	0.0672	4	0.0323842
331	0.0672	4	0.0323842
332	0.0672	4	0.0323842
333	0.0672	4	0.0323842
334	0.0672	4	0.0323842
335	0.0672	4	0.0323842
336	0.0672	4	0.0323842
337	0.0672	4	0.0323842
338	0.0672	4	0.0323842
339	0.0672	4	0.0323842
340	0.0672	4	0.0323842
341	0.0672	4	0.0323842
342	0.0672	4	0.0323842
343	0.0672	4	0.0323842
344	0.0672	4	0.0323842
345	0.0672	4	0.0323842
346	0.0672	4	0.0323842
347	0.0672	4	0.0323842
348	0.0672	4	0.0323842
349	0.0672	4	0.0323842
350	0.0672	4	0.0323842
351	0.0672	4	0.0323842
352	0.0672	4	0.0323842
353	0.0672	4	0.0323842
354	0.0672	4	0.0323842
355	0.0672	4	0.0323842
356	0.0672	4	0.0323842
357	0.0672	4	0.0323842
358	0.0672	4	0.0323842
359	0.0672	4	0.0323842
360	0.0672	4	0.0323842
361	0.0672	4	0.0323842
362	0.0672	4	0.0323842
363	0.0672	4	0.0323842
364	0.0672	4	0.0323842
365	0.0672	4	0.0323842
366	0.0672	4	0.0323842
367	0.0672	4	0.0323842
368	0.0672	4	0.0323842
369	0.0672	4	0.0323842
370	0.0672	4	0.0323842
371	0.0672	4	0.0323842
372	0.0672	4	0.0323842
373	0.0672	4	0.0323842
374	0.0672	4	0.0323842
375	0.0672	4	0.0323842
376	0.0672	4	0.0323842
377	0.0672	4	0.0323842
378	0.0672	4	0.0323842
379	0.0672	4	0.0323842
380	0.0672	4	0.0323842
381	0.0672	4	0.0323842
382	0.0672	4	0.0323842
383	0.0672	4	0.0323842
384	0.0672	4	0.0323842
385	0.0672	4	0.0323842
386	0.0672	4	0.0323842
387	0.0672	4	0.0323842
388	0.0672	4	0.0323842
389	0.0672	4	0.0323842
390	0.0672	4	0.0323842
391	0.0672	4	0.0323842
392	0.0672	4	0.0323842
393	0.0672	4	0.0323842
394	0.0672	4	0.0323842
395	0.0672	4	0.0323842
396	0.0672	4	0.0323842
397	0.0672	4	0.0323842
398	0.0672	4	0.0323842
399	0.0672	4	0.0323842
400	0.0672	4	0.0323842
401	0.0672	4	0.0323842
402	0.0672	4	0.0323842
403	0.0672	4	0.0323842
404	0.0672	4	0.0323842
405	0.0672	4	0.0323842
406	0.0672	4	0.0323842
407	0.0672	4	0.0323842
408	0.0672	4	0.0323842
409	0.0672	4	0.0323842
410	0.0672	4	0.0323842
411	0.0672	4	0.0323842
412	0.0672	4	0.0323842
413	0.0672	4	0.0323842
414	0.0672	4	0.0323842
415	0.0672	4	0.0323842
416	0.0672	4	0.0323842
417	0.0672	4	0.0323842
418	0.0672	4	0.0323842
419	0.0672	4	0.0323842
420	0.0672	4	0.0323842
421	0.0672	4	0.0323842
422	0.0672	4	0.0323842
423	0.0672	4	0.0323842
424	0.0672	4	0.0323842
425	0.0672	4	0.0323842
426	0.0672	4	0.0323842
427	0.0672	4	0.0323842
428	0.0672	4	0.0323842
429	0.0672	4	0.0323842
430	0.0672	4	0.0323842
431	0.0672	4	0.0323842
432	0.0672	4	0.0323842
433	0.0672	4	0.0323842
434	0.0672	4	0.0323842
435	0.0672	4	0.0323842
436	0.0672	4	0.0323842
437	0.0672	4	0.0323842
438	0.0672	4	0.0323842
439	0.0672	4	0.0323842
440	0.0672	4	0.0323842
441	0.0672	4	0.0323842
442	0.0672	4	0.0323842
443	0.0672	4	0.0323842
444	0.0672	4	0.0323842
445	0.0672	4	0.0323842
446	0.0672	4	0.0323842
447	0.0672	4	0.0323842
448	0.0672	4	0.0323842
449	0.0672	4	0.0323842
450	0.0672	4	0.0323842
451	0.0672	4	0.0323842
452	0.0672	4	0.0323842
453	0.0672	4	0.0323842
454	0.0672	4	0.0323842
455	0.0672	4	0.0323842
456	0.0672	4	0.0323842
457	0.0672	4	0.0323842
458	0.0672	4	0.0323842
459	0.0672	4	0.0323842
460	0.0672	4	0.0323842
461	0.0672	4	0.0323842
462	0.0672	4	0.0323842
463	0.0672	4	0.0323842
464	0.0672	4	0.0323842
465	0.0672	4	0.0323842
466	0.0672	4	0.0323842
467	0.0672	4	0.0323842
468	0.0672	4	0.0323842
469	0.0672	4	0.0323842
470	0.0672	4	0.0323842
471	0.0672	4	0.0323842
472	0.0672	4	0.0323842
473	0.0672	4	0.0323842
474	0.0672	4	0.0323842
475	0.0672	4	0.0323842
476	0.0672	4	0.0323842
477	0.0672	4	0.0323842
478	0.0672	4	0.0323842
479	0.0672	4	0.0323842
480	0.0672	4	0.0323842
481	0.0672	4	0.0323842
482	0.0672	4	0.0323842
483	0.0672	4	0.0323842
484	0.0672	4	0.0323842
485	0.0672	4	0.0323842
486	0.0672	4	0.0323842
487	0.0672	4	0.0323842
488	0.0672	4	0.0323842
489	0.0672	4	0.0323842
490	0.0672	4	0.0323842
491	0.0672	4	0.0323842
492	0.0672	4	0.0323842
493	0.0672	4	0.0323842
494	0.0672	4	0.0323842
495	0.0672	4	0.0323842
496	0.0672	4	0.0323842
497	0.0672	4	0.0323842
498	0.0672	4	0.0323842
499	0.0672	4	0.0323842
500	0.0672	4	0.0323842
501	0.0672	4	0.0323842
502	0.0672	4	0.0323842
503	0.0672	4	0.0323842
504	0.0672	4	0.0323842
505	0.0672	4	0.0323842
506	0.0672	4	0.0323842
507	0.0672	4	0.0323842
508	0.0672	4	0.0323842
509	0.0672	4	0.0323842
510	0.0672	4	0.0323842
511	0.0672	4	0.0323842
512	0.0672	4	0.0323842
513	0.0672	4	0.0323842
514	0.0672	4	0.0323842
515	0.0672	4	0.0323842
516	0.0672	4	0.0323842
517	0.0672	4	0.0323842
518	0.0672	4	0.0323842
519	0.0672	4	0.0323842
520	0.0672	4	0.0323842
521	0.0672	4	0.0323842
522	0.0672	4	0.0323842
523	0.0672	4	0.0323842
524	0.0672	4	0.0323842
525	0.0672	4	0.0323842
526	0.0672	4	0.0323842
527	0.0672	4	0.0323842
528	0.0672	4	0.0323842
529	0.0672	4	0.0323842
530	0.0672	4	0.0323842
531	0.0672	4	0.0323842
532	0.0672	4	0.0323842
533	0.0672	4	0.0323842
534	0.0672	4	0.0323842
535	0.0672	4	0.0323842
536	0.0672	4	0.0323842
537	0.0672	4	0.0323842
538	0.0672	4	0.0323842
539	0.0672	4	0.0323842
540	0.0672	4	0.0323842
541	0.0672	4	0.0323842
542	0.0672	4	0.0323842
543	0.0672	4	0.0323842
544	0.0672	4	0.0323842
545	0.0672	4	0.0323842
546	0.0672	4	0.0323842
547	0.0672	4	0.0323842
548	0.0672	4	0.0323842
549	0.0672	4	0.0323842
550	0.0672	4	0.0323842
551	0.0672	4	0.0323842
552	0.0672	4	0.0323842
553	0.0672	4	0.0323842
554	0.0672	4	0.0323842
555	0.0672	4	0.0323842
556	0.0672	4	0.0323842
557	0.0672	4	0.0323842
558	0.0672	4	0.0323842
559	0.0672	4	0.0323842
560	0.0672	4	0.0323842
561	0.0672	4	0.0323842
562	0.0672	4	0.0323842
563	0.0672	4	0.0323842
564	0.0672	4	0.0323842
565	0.0672	4	0.0323842
566	0.0672	4	0.0323842
567	0.0672	4	0.0323842
568	0.0672	4	0.0323842
569	0.0672	4	0.0323842
570	0.0672	4	0.0323842
571	0.0672	4	0.0323842
572	0.0672	4	0.0323842
573	0.0672	4	0.0323842
574	0.0672	4	0.0323842
575	0.0672	4	0.0323842
576	0.0672	4	0.0323842
577	0.0672	4	0.0323842
578	0.0672	4	0.0323842
579	0.0672	4	0.0323842
580	0.0672	4	0.0323842
581	0.0672	4	0.0323842
582	0.0672	4	0.0323842
583	0.0672	4	0.0323842
584	0.0672	4	0.0323842
585	0.0672	4	0.0323842
586	0.0672	4	0.0323842
587	0.0672	4	0.0323842
588	0.0672	4	0.0323842
589	0.0672	4	0.0323842
590	0.0672	4	0.0323842
591	0.0672	4	0.0323842
592	0.0672	4	0.0323842
593	0.0672	4	0.0323842
594	0.0672	4	0.0323842
595	0.0672	4	0.0323842
596	0.0672	4	0.0323842
597	0.0672	4	0.0323842
598	0.0672	4	0.0323842
599	0.0672	4	0.0323842
600	0.0672	4	0.0323842
601	0.0672	4	0.0323842
602	0.0672	4	0.0323842
603	0.0672	4	0.0323842
604	0.0672	4	0.0323842
605	0.0672	4	0.0323842
606	0.0672	4	0.0323842
607	0.0672	4	0.0323842
608	0.0672	4	0.0323842
609	0.0672	4	0.0323842
610	0.0672	4	0.0323842
611	0.0672	4	0.0323842
612	0.0672	4	0.0323842
613	0.0672	4	0.0323842
614	0.0672	4	0.0323842
615	0.0672	4	0.0323842
616	0.0672	4	0.0323842
617	0.0672	4	0.0323842
618	0.0672	4	0.0323842
619	0.0672	4	0.0323842
620	0.0672	4	0.0323842
621	0.0672	4	0.0323842
622	0.0672	4	0.0323842
623	0.0672	4	0.0323842
624	0.0672	4	0.0323842
625	0.0672	4	0.0323842
626	0.0672	4	0.0323842
627	0.0672	4	0.0323842
628	0.0672	4	0.0323842
629	0.0672	4	0.0323842
630	0.0672	4	0.0323842
631	0.0672	4	0.0323842
632	0.0672	4	0.0323842
633	0.0672	4	0.0323842
634	0.0672	4	0.0323842
635	0.0672	4	0.0323842
636	0.0672	4	0.0323842
637	0.0672	4	0.0323842
638	0.0672	4	0.0323842
639	0.0672	4	0.0323842
640	0.0672	4	0.0323842
641	0.0672	4	0.0323842
642	0.0672	4	0.0323842
643	0.0672	4	0.0323842
644	0.0672	4	0.0323842
645	0.0672	4	0.0323842
646	0.0672	4	0.0323842
647	0.0672	4	0.0323842
648	0.0672	4	0.0323842
649	0.0672	4	0.0323842
650	0.0672	4	0.0323842
651	0.0672	4	0.0323842
652	0.0672	4	0.0323842
653	0.0672	4	0.0323842
654	0.0672	4	0.0323842
655	0.0672	4	0.0323842
656	0.0672	4	0.0323842
657	0.0672	4	0.0323842
658	0.0672	4	0.0323842
659	0.0672	4	0.0323842
660	0.0672	4	0.0323842
661	0.0672	4	0.0323842
662	0.0672	4	0.0323842
663	0.0672	4	0.0323842
664	0.0672	4	0.0323842
665	0.0672	4	0.0323842
666	0.0672	4	0.0323842
667	0.0672	4	0.0323842
668	0.0672	4	0.0323842
669	0.0672	4	0.0323842
670	0.0672	4	0.0323842
671	0.0672	4	0.0323842
672	0.0672	4	0.0323842
673	0.0672	4	0.0323842
674	0.0672	4	0.0323842
675	0.0672	4	0.0323842
676	0.0672	4	0.0323842
677	0.0672	4	0.0323842
678	0.0672	4	0.0323842
679	0.0672	4	0.0323842
680	0.0672	4	0.0323842
681	0.0672	4	0.0323842
682	0.0672	4	0.0323842
683	0.0672	4	0.0323842
684	0.0672	4	0.0323842
685	0.0672	4	0.0323842
686	0.0672	4	0.0323842
687	0.0672	4	0.0323842
688	0.0672	4	0.0323842
689	0.0672	4	0.0323842
690	0.0672	4	0.0323842
691	0.0672	4	0.0323842
692	0.0672	4	0.0323842
693	0.0672	4	0.0323842
694	0.0672	4	0.0323842
695	0.0672	4	0.0323842
696	0.0672	4	0.0323842
697	0.0672	4	0.0323842
698	0.0672	4	0.0323842
699	0.0672	4	0.0323842
700	0.0672	4	0.0323842
701	0.0672	4	0.0323842
702	0.0672	4	0.0323842
703	0.0672	4	0.0323842
704	0.0672	4	0.0323842
705	0.0672	4	0.0323842
706	0.0672	4	0.0323842
707	0.0672	4	0.0323842
708	0.0672	4	0.0323842
709	0.0672	4	0.0323842
710	0.0672	4	0.0323842
711	0.0672	4	0.0323842
712	0.0672	4	0.0323842
713	0.0672	4	0.0323842
714	0.0672	4	0.0323842
715	0.0672	4	0.0323842
716	0.0672	4	0.0323842
717	0.0672	4	0.0323842
718	0.0672	4	0.0323842
719	0.0672	4	0.0323842
720	0.0672	4	0.0323842
721	0.0672	4	0.0323842
722	0.0672	4	0.0323842
723	0.0672	4	0.0323842
724	0.0672	4	0.0323842
725	0.0672	4	0.0323842
726	0.0672	4	0.0323842
727	0.0672	4	0.0323842
728	0.0672	4	0.0323842
729	0.0672	4	0.0323842
730	0.0672	4	0.0323842
731	0.0672	4	0.0323842
732	0.0672	4	0.0323842
733	0.0672	4	0.0323842
734	0.0672	4	0.0323842
735	0.0672	4	0.0323842
736	0.0672	4	0.0323842
737	0.0672	4	0.0323842
738	0.0672	4	0.0323842
739	0.0672	4	0.0323842
740	0.0672	4	0.0323842
741	0.0672	4	0.0323842
742	0.0672	4	0.0323842
743	0.0672	4	0.0323842
744	0.0672	4	0.0323842
745	0.0672	4	0.0323842
746	0.0672	4	0.0323842
747	0.0672	4	0.0323842
748	0.0672	4	0.0323842
749	0.0672	4	0.0323842
750	0.0672	4	0.0323842
751	0.0672	4	0.0323842
752	0.0672	4	0.0323842
753	0.0672	4	0.0323842
754	0.0672	4	0.0323842
755	0.0672	4	0.0323842
756	0.0672	4	0.0323842
757	0.0672	4	0.0323842
758	0.0672	4	0.0323842
759	0.0672	4	0.0323842
760	0.0672	4	0.0323842
761	0.0672	4	0.0323842
762	0.0672	4	0.0323842
763	0.0672	4	0.0323842
764	0.0672	4	0.0323842
765	0.0672	4	0.0323842
766	0.0672	4	0.0323842
767	0.0672	4	0.0323842
768	0.0672	4	0.0323842
769	0.0672	4	0.0323842
770	0.0672	4	0.0323842
771	0.0672	4	0.0323842
772	0.0672	4	0.0323842
773	0.0672	4	0.0323842
774	0.0672	4	0.0323842
775	0.0672	4	0.0323842
776	0.0672	4	0.0323842
777	0.0672	4	0.0323842
778	0.0672	4	0.0323842
779	0.0672	4	0.0323842
780	0.0672	4	0.0323842
781	0.0672	4	0.0323842
782	0.0672	4	0.0323842
783	0.0672	4	0.0323842
784	0.0672	4	0.0323842
785	0.0672	4	0.0323842
786	0.0672	4	0.0323842
787	0.0672	4	0.0323842
788	0.0672	4	0.0323842
789	0.0672	4	0.0323842
790	0.0672	4	0.0323842
791	0.0672	4	0.0323842
792	0.0672	4	0.0323842
793	0.0672	4	0.0323842
794	0.0672	4	0.0323842
795	0.0672	4	0.0323842
796	0.0672	4	0.0323842
797	0.0672	4	0.0323842
798	0.0672	4	0.0323842
799	0.0672	4	0.0323842
800	0.0672	4	0.0323842
801	0.0672	4	0.0323842
802	0.0672	4	0.0323842
803	0.0672	4	0.0323842
804	0.0672	4	0.0323842
805	0.0672	4	0.0323842
806	0.0672	4	0.0323842
807	0.0672	4	0.0323842
808	0.0672	4	0.0323842
809	0.0672	4	0.0323842
810	0.0672	4	0.0323842
811	0.0672	4	0.0323842
812	0.0672	4	0.0323842
813	0.0672	4	0.0323842
814	0.0672	4	0.0323842
815	0.0672	4	0.0323842
816	0.0672	4	0.0323842
817	0.0672	4	0.0323842
818	0.0672	4	0.0323842
819	0.0672	4	0.0323842
820	0.0672	4	0.0323842
821	0.0672	4	0.0323842
822	0.0672	4	0.0323842
823	0.0672	4	0.0323842
824	0.0672	4	0.0323842
825	0.0672	4	0.0323842
826	0.0672	4	0.0323842
827	0.0672	4	0.0323842
828	0.0672	4	0.0323842
829	0.0672	4	0.0323842
830	0.0672	4	0.0323842
831	0.0672	4	0.0323842
832	0.0672	4	0.0323842
833	0.0672	4	0.0323842
834	0.0672	4	0.0323842
835	0.0672	4	0.0323842
836	0.0672	4	0.0323842
837	0.0672	4	0.0323842
838	0.0672	4	0.0323842
839	0.0672	4	0.0323842
840	0.0672	4	0.0323842
841	0.0672	4	0.0323842
842	0.0672	4	0.0323842
843	0.0672	4	0.0323842
844	0.0672	4	0.0323842
845	0.0672	4	0.0323842
846	0.0672	4	0.0323842
847	0.0672	4	0.0323842
848	0.0672	4	0.0323842
849	0.0672	4	0.0323842
850	0.0672	4	0.0323842
851	0.0672	4	0.0323842
852	0.0672	4	0.0323842
853	0.0672	4	0.0323842
854	0.0672	4	0.0323842
855	0.0672	4	0.0323842
856	0.0672	4	0.0323842
857	0.0672	4	0.0323842
858	0.0672	4	0.0323842
859	0.0672	4	0.0323842
860	0.0672	4	0.0323842
861	0.0672	4	0.0323842
862	0.0672	4	0.0323842
863	0.0672	4	0.0323842
864	0.0672	4	0.0323842
865	0.0672	4	0.0323842
866	0.0672	4	0.0323842
867	0.0672	4	0.0323842
868	0.0672	4	0.0323842
869	0.0672	4	0.0323842
870	0.0672	4	0.0323842
871	0.0672	4	0.0323842
872	0.0672	4	0.0323842
873	0.0672	4	0.0323842
874	0.0672	4	0.0323842
875	0.0672	4	0.0323842
876	0.0672	4	0.0323842
877	0.0672	4	0.0323842
878	0.0672	4	0.0323842
879	0.0672	4	0.0323842
880	0.0672	4	0.0323842
881	0.0672	4	0.0323842
882	0.0672	4	0.0323842
883	0.0672	4	0.0323842
884	0.0672	4	0.0323842
885	0.0672	4	0.0323842
886	0.0672	4	0.0323842
887	0.0672	4	0.0323842
888	0.0672	4	0.0323842
889	0.0672	4	0.0323842
890	0.0672	4	0.0323842
891	0.0672	4	0.0323842
892	0.0672	4	0.0323842
893	0.0672	4	0.0323842
894	0.0672	4	0.0323842
895	0.0672	4	0.0323842
896	0.0672	4	0.0323842
897	0.0672	4	0.0323842
898	0.0672	4	0.0323842
899	0.0672	4	0.0323842
900	0.0672	4	0.0323842
901	0.0672	4	0.0323842
902	0.0672	4	0.0323842
903	0.0672	4	0.0323842
904	0.0672	4	0.0323842
905	0.0672	4	0.0323842
906	0.0672	4	0.0323842
907	0.0672	4	0.0323842
908	0.0672	4	0.0323842
909	0.0672	4	0.0323842
910	0.0672	4	0.0323842
911	0.0672	4	0.0323842
912	0.0672	4	0.0323842
913	0.0672	4	0.0323842
914	0.0672	4	0.0323842
915	0.0672	4	0.0323842
916	0.0672	4	0.0323842
917	0.0672	4	0.0323842
918	0.0672	4	0.0323842
919	0.0672	4	0.0323842
920	0.0672	4	0.0323842
921	0.0672	4	0.0323842
922	0.0672	4	0.0323842
923	0.0672	4	0.0323842
924	0.0672	4	0.0323842
925	0.0672	4	0.0323842
926	0.0672	4	0.0323842
927	0.0672	4	0.0323842
928	0.0672	4	0.0323842
929	0.0672	4	0.0323842
930	0.0672	4	0.0323842
931	0.0672	4	0.0323842
932	0.0672	4	0.0323842
933	0.0672	4	0.0323842
934	0.0672	4	0.0323842
935	0.0672	4	0.0323842
936	0.0672	4	0.0323842
937	0.0672	4	0.0323842
938	0.0672	4	0.0323842
939	0.0672	4	0.0323842
940	0.0672	4	0.0323842
941	0.0672	4	0.0323842
942	0.0672	4	0.0323842
943	0.0672	4	0.0323842
944	0.0672	4	0.0323842
945	0.0672	4	0.0323842
946	0.0672	4	0.0323842
947	0.0672	4	0.0323842
948	0.0672	4	0.0323842
949	0.0672	4	0.0323842
950	0.0672	4	0.0323842
951	0.0672	4	0.0323842
952	0.0672	4	0.0323842
953	0.0672	4	0.0323842
954	0.0672	4	0.0323842
955	0.0672	4	0.0323842
956	0.0672	4	0.0323842
957	0.0672	4	0.0323842
958	0.0672	4	0.0323842
959	0.0672	4	0.0323842
960	0.0672	4	0.0323842
961	0.0672	4	0.0323842
962	0.0672	4	0.0323842
963	0.0672	4	0.0323842
964	0.0672	4	0.0323842
965	0.0672	4	0.0323842
966	0.0672	4	0.0323842
967	0.0672	4	0.0323842
968	0.0672	4	0.0323842
969	0.0672	4	0.0323842
970	0.0672	4	0.0323842
971	0.0672	4	0.0323842
972	0.0672	4	0.0323842
973	0.0672	4	0.0323842
974	0.0672	4	0.0323842
975	0.0672	4	0.0323842
976	0.0672	4	0.0323842
977	0.0672	4	0.0323842
978	0.0672	4	0.0323842
979	0.0672	4	0.0323842
980	0.0672	4	0.0323842
981	0.0672	4	0.0323842
982	0.0672	4	0.0323842
983	0.0672	4	0.0323842
984	0.0672	4	0.0323842
985	0.0672	4	0.0323842
986	0.0672	4	0.0323842
987	0.0672	4	0.0323842
988	0.0672	4	0.0323842
989	0.0672	4	0.0323842
990	0.0672	4	0.0323842
991	0.0672	4	0.0323842
992	0.0672	4	0.0323842
993	0.0672	4	0.0323842
994	0.0672	4	0.0323842
995	0.0672	4	0.0323842
996	0.0672	4	0.0323842
997	0.0672	4	0.0323842
998	0.0672	4	0.0323842
999	0.0672	4	0.0323842
1000	0.0672	4	0.0323842
1001	0.0672	4	0.0323842
1002	0.0672	4	0.0323842
1003	0.0672	4	0.0323842
1004	0.0672	4	0.0323842
1005	0.0672	4	0.0323842
1006	0.0672	4	0.0323842
1007	0.0672	4	0.0323842
1008	0.0672	4	0.0323842
1009	0.0672	4	0.0323842
1010	0.0672	4	0.0323842
1011	0.0672	4	0.0323842
1012	0.0672	4	0.0323842
1013	0.0672	4	0.0323842
1014	0.0672	4	0.0323842
1015	0.0672	4	0.0323842
1016	0.0672	4	0.0323842
1017	0.0672	4	0.0323842
1018	0.0672	4	0.0323842
1019	0.0672	4	0.0323842
1020	0.0672	4	0.0323842
1021	0.0672	4	0.0323842
1022	0.0672	4	0.0323842
1023	0.0672	4	0.0323842
1024	0.0672	4	0.0323842
1025	0.0672	4	0.0323842
1026	0.0672	4	0.0323842
1027	0.0672	4	0.0323842
1028	0.0672	4	0.0323842
1029	0.0672	4	0.0323842
1030	0.0672	4	0.0323842
1031	0.0672	4	0.0323842
1032	0.0672	4	0.0323842
1033	0.0672	4	0.0323842
1034	0.0672	4	0.0323842
1035	0.0672	4	0.0323842
1036	0.0672	4	0.0323842
1037	0.0672	4	0.0323842
1038	0.0672	4	0.0323842
1039	0.0672	4	0.0323842
1040	0.0672	4	0.0323842
1041	0.0672	4	0.0323842
1042	0.0672	4	0.0323842
1043	0.0672	4	0.0323842
1044	0.0672	4	0.0323842
1045	0.0672	4	0.0323842
1046	0.0672	4	0.0323842
1047	0.0672	4	0.0323842
1048	0.0672	4	0.0323842
1049	0.0672	4	0.0323842
1050	0.0672	4	0.0323842
1051	0.0672	4	0.0323842
1052	0.0672	4	0.0323842
1053	0.0672	4	0.0323842
1054	0.0672	4	0.0323842
1055	0.0672	4	0.0323842
1056	0.0672	4	0.0323842
1057	0.0672	4	0.0323842
1058	0.0672	4	0.0323842
1059	0.0672	4	0.0323842
1060	0.0672	4	0.0323842
1061	0.0672	4	0.0323842
1062	0.0672	4	0.0323842
1063	0.0672	4	0.0323842
1064	0.0672	4	0.0323842
1065	0.0672	4	0.0323842
1066	0.0672	4	0.0323842
1067	0.0672	4	0.0323842
1068	0.0672	4	0.0323842
1069	0.0672	4	0.0323842
1070	0.0672	4	0.0323842
1071	0.0672	4	0.0323842
1072	0.0672	4	0.0323842
1073	0.0672	4	0.0323842
1074	0.0672	4	0.0323842
1075	0.0672	4	0.0323842
1076	0.0672	4	0.0323842
1077	0.0672	4	0.0323842
1078	0.0672	4	0.0323842
1079	0.0672	4	0.0323842
1080	0.0672	4	0.0323842
1081	0.0672	4	0.0323842
1082	0.0672	4	0.0323842
1083	0.0672	4	0.0323842
1084	0.0672	4	0.0323842
1085	0.0672	4	0.0323842
1086	0.0672	4	0.0323842
1087	0.0672	4	0.0323842
1088	0.0672	4	0.0323842
1089	0.0672	4	0.0323842
1090	0.0672	4	0.0323842
1091	0.0672	4	0.0323842
1092	0.0672	4	0.0323842
1093	0.0672	4	0.0323842
1094	0.0672	4	0.0323842
1095	0.0672	4	0.0323842
1096	0.0672	4	0.0323842
1097	0.0672	4	0.0323842
1098	0.0672	4	0.0323842
1099	0.0672	4	0.0323842
1100	0.0672	4	0.0323842
1101	0.0672	4	0.0323842
1102	0.0672	4	0.0323842
1103	0.0672	4	0.0323842
1104	0.0672	4	0.0323842
1105	0.0672	4	0.0323842
1106	0.0672	4	0.0323842
1107	0.0672	4	0.0323842
1108	0.0672	4	0.0323842
1109	0.0672	4	0.0323842
1110	0.0672	4	0.0323842
1111	0.0672	4	0.0323842
1112	0.0672	4	0.0323842
1113	0.0672	4	0.0323842
1114	0.0672	4	0.0323842
1115	0.0672	4	0.0323842
1116	0.0672	4	0.0323842
1117	0.0672	4	0.0323842
1118	0.0672	4	0.0323842
1119	0.0672	4	0.0323842
1120	0.0672	4	0.0323842
1121	0.0672	4	0.0323842
1122	0.0672	4	0.0323842
1123	0.0672	4	0.0323842
1124	0.0672	4	0.0323842
1125	0.0672	4	0.0323842
1126	0.0672	4	0.0323842
1127	0.0672	4	0.0323842
1128	0.0672	4	0.0323842
1129	0.0672	4	0.0323842
1130	0.0672	4	0.0323842
1131	0.0672	4	0.0323842
1132	0.0672	4	0.0323842
1133	0.0672	4	0.0323842
1134	0.0672	4	0.0323842
1135	0.0672	4	0.0323842
1136	0.0672	4	0.0323842
1137	0.0672	4	0.0323842
1138	0.0672	4	0.0323842
1139	0.0672	4	0.0323842
1140	0.0672	4	0.0323842
1141	0.0672	4	0.0323842
1142	0.0672	4	0.0323842
1143	0.0672	4	0.0323842
1144	0.0672	4	0.0323842
1145	0.0672	4	0.0323842
1146	0.0672	4	0.0323842
1147	0.0672	4	0.0323842
1148	0.0672	4	0.0323842
1149	0.0672	4	0.0323842
1150	0.0672	4	0.0323842
1151	0.0672	4	0.0323842
1152	0.0672	4	0.0323842
1153	0.0672	4	0.0323842
1154	0.0672	4	0.0323842
1155	0.0672	4	0.0323842
1156	0.0672	4	0.0323842
1157	0.0672	4	0.0323842
1158	0.0672	4	0.0323842
1159	0.0672	4	0.0323842
1160	0.0672	4	0.0323842
1161	0.0672	4	0.0323842
1162	0.0672	4	0.0323842
1163	0.0672	4	0.0323842
1164	0.0672	4	0.0323842
1165	0.0672	4	0.0323842
1166	0.0672	4	0.0323842
1167	0.0672	4	0.0323842
1168	0.0672	4	0.0323842
1169	0.0672	4	0.0323842
1170	0.0672	4	0.0323842
1171	0.0672	4	0.0323842
1172	0.0672	4	0.0323842
1173	0.0672	4	0.0323842
1174	0.0672	4	0.0323842
1175	0.0672	4	0.0323842
1176	0.0672	4	0.0323842
1177	0.0672	4	0.0323842
1178	0.0672	4	0.0323842
1179	0.0672	4	0.0323842
1180	0.0672	4	0.0323842
1181	0.0672	4	0.0323842
1182	0.0672	4	0.0323842
1183	0.0672	4	0.0323842
1184	0.0672	4	0.0323842
1185	0.0672	4	0.0323842
1186	0.0672	4	0.0323842
1187	0.0672	4	0.0323842
1188	0.0672	4	0.0323842
1189	0.0672	4	0.0323842
1190	0.0672	4	0.0323842
1191	0.0672	4	0.0323842
1192	0.0672	4	0.0323842
1193	0.0672	4	0.0323842
1194	0.0672	4	0.0323842
1195	0.0672	4	0.0323842
1196	0.0672	4	0.0323842
1197	0.0672	4	0.0323842
1198	0.0672	4	0.0323842
1199	0.0672	4	0.0323842
1200	0.0672	4	0.0323842
1201	0.0672	4	0.0323842
1202	0.0672	4	0.0323842
1203	0.0672	4	0.0323842
1204	0.0672	4	0.0323842
1205	0.0672	4	0.0323842
1206	0.0672	4	0.0323842
1207	0.0672	4	0.0323842
1208	0.0672	4	0.0323842
1209	0.0672	4	0.0323842
1210	0.0672	4	0.0323842
1211	0.0672	4	0.0323842
1212	0.0672	4	0.0323842
1213	0.0672	4	0.0323842
1214	0.0672	4	0.0323842
1215	0.0672	4	0.0323842
1216	0.0672	4	0.0323842
1217	0.0672	4	0.0323842
1218	0.0672	4	0.0323842
1219	0.0672	4	0.0323842
1220	0.0672	4	0.0323842
1221	0.0672	4	0.0323842
1222	0.0672	4	0.0323842
1223	0.0672	4	0.0323842
1224	0.0672	4	0.0323842
1225	0.0672	4	0.0323842
1226	0.0672	4	0.0323842
1227	0.0672	4	0.0323842
1228	0.0672	4	0.0323842
1229	0.0672	4	0.0323842
1230	0.0672	4	0.0323842
1231	0.0672	4	0.0323842
1232	0.0672	4	0.0323842
1233	0.0672	4	0.0323842
1234	0.0672	4	0.0323842
1235	0.0672	4	0.0323842
1236	0.0672	4	0.0323842
1237	0.0672	4	0.0323842
1238	0.0672	4	0.0323842
1239	0.0672	4	0.0323842
1240	0.0672	4	0.0323842
1241	0.0672	4	0.0323842
1242	0.0672	4	0.0323842
1243	0.0672	4	0.0323842
1244	0.0672	4	0.0323842
1245	0.0672	4	0.0323842
1246	0.0672	4	0.0323842
1247	0.0672	4	0.0323842
1248	0.0672	4	0.0323842
1249	0.0672	4	0.0323842
1250	0.0672	4	0.0323842
1251	0.0672	4	0.0323842
1252	0.0672	4	0.0323842
1253	0.0672	4	0.0323842
1254	0.0672	4	0.0323842
1255	0.0672	4	0.0323842
1256	0.0672	4	0.0323842
1257	0.0672	4	0.0323842
1258	0.0672	4	0.0323842
1259	0.0672	4	0.0323842
1260	0.0672	4	0.0323842
1261	0.0672	4	0.0323842
1262	0.0672	4	0.0323842
1263	0.0672	4	0.0323842
1264	0.0672	4	0.0323842
1265	0.0672	4	0.0323842
1266	0.0672	4	0.0323842
1267	0.0672	4	0.0323842
1268	0.0672	4	0.0323842
1269	0.0672	4	0.0323842
1270	0.0672	4	0.0323842
1271	0.0672	4	0.0323842
1272	0.0672	4	0.0323842
1273	0.0672	4	0.0323842
1274	0.0672	4	0.0323842
1275	0.0672	4	0.0323842
1276	0.0672	4	0.0323842
1277	0.0672	4	0.0323842
1278	0.0672	4	0.0323842
1279	0.0672	4	0.0323842
1280	0.0672	4	0.0323842
1281	0.0672	4	0.0323842
1282	0.0672	4	0.0323842
1283	0.0672	4	0.0323842
1284	0.0672	4	0.0323842
1285	0.0672	4	0.0323842
1286	0.0672	4	0.0323842
1287	0.0672	4	0.0323842
1288	0.0672	4	0.0323842
1289	0.0672	4	0.0323842
1290	0.0672	4	0.0323842
1291	0.0672	4	0.0323842
1292	0.0672	4	0.0323842
1293	0.0672	4	0.0323842
1294	0.0672	4	0.0323842
1295	0.0672	4	0.0323842
1296	0.0672	4	0.0323842
1297	0.0672	4	0.0323842
1298	0.0672	4	0.0323842
1299	0.0672	4	0.0323842
1300	0.0672	4	0.0323842
1301	0.0672	4	0.0323842
1302	0.0672	4	0.0323842
1303	0.0672	4	0.0323842
1304	0.0672	4	0.0323842
1305	0.0672	4	0.0323842
1306	0.0672	4	0.0323842
1307	0.0672	4	0.0323842
1308	0.0672	4	0.0323842
1309	0.0672	4	0.0323842
1310	0.0672	4	0.0323842
1311	0.0672	4	0.0323842
1312	0.0672	4	0.0323842
1313	0.0672	4	0.0323842
1314	0.0672	4	0.0323842
1315	0.0672	4	0.0323842
1316	0.0672	4	0.0323842
1317	0.0672	4	0.0323842
1318	0.0672	4	0.0323842
1319	0.0672	4	0.0323842
1320	0.0672	4	0.0323842
1321	0.0672	4	0.0323842
1322	0.0672	4	0.0323842
1323	0.0672	4	0.0323842
1324	0.0672	4	0.0323842
1325	0.0672	4	0.0323842
1326	0.0672	4	0.0323842
1327	0.0672	4	0.0323842
1328	0.0672	4	0.0323842
1329	0.0672	4	0.0323842
1330	0.0672	4	0.0323842
1331	0.0672	4	0.0323842
1332	0.0672	4	0.0323842
1333	0.0672	4	0.0323842
1334	0.0672	4	0.0323842
1335	0.0672	4	0.0323842
1336	0.0672	4	0.0323842
1337	0.0672	4	0.0323842
1338	0.0672	4	0.0323842
1339	0.0672	4	0.0323842
1340	0.0672	4	0.0323842
1341	0.0672	4	0.0323842
1342	0.0672	4	0.0323842
1343	0.0672	4	0.0323842
1344	0.0672	4	0.0323842
1345	0.0672	4	0.0323842
1346	0.0672	4	0.0323842
1347	0.0672	4	0.0323842
1348	0.0672	4	0.0323842
1349	0.0672	4	0.0323842
1350	0.0672	4	0.0323842
1351	0.0672	4	0.0323842
1352	0.0672	4	0.0323842
1353	0.0672	4	0.0323842
1354	0.0672	4	0.0323842
1355	0.0672	4	0.0323842
1356	0.0672	4	0.0323842
1357	0.0672	4	0.0323842
1358	0.0672	4	0.0323842
1359	0.0672	4	0.0323842
1360	0.0672	4	0.0323842
1361	0.0672	4	0.0323842
1362	0.0672	4	0.0323842
1363	0.0672	4	0.0323842
1364	0.0672	4	0.0323842
1365	0.0672	4	0.0323842
1366	0.0672	4	0.0323842
1367	0.0672	4	0.0323842
1368	0.0672	4	0.0323842
1369	0.0672	4	0.0323842
1370	0.0672	4	0.0323842
1371	0.0672	4	0.0323842
1372	0.0672	4	0.0323842
1373	0.0672	4	0.0323842
1374	0.0672	4	0.0323842
1375	0.0672	4	0.0323842
1376	0.0672	4	0.0323842
1377	0.0672	4	0.0323842
1378	0.0672	4	0.0323842
1379	0.0672	4	0.0323842
1380	0.0672	4	0.0323842
1381	0.0672	4	0.0323842
1382	0.0672	4	0.0323842
1383	0.0672	4	0.0323842
1384	0.0672	4	0.0323842
1385	0.0672	4	0.0323842
1386	0.0672	4	0.0323842
1387	0.0672	4	0.0323842
1388	0.0672	4	0.0323842
1389	0.0672	4	0.0323842
1390	0.0672	4	0.0323842
1391	0.0672	4	0.0323842
1392	0.0672	4	0.0323842
1393	0.0672	4	0.0323842
1394	0.0672	4	0.0323842
1395	0.0672	4	0.0323842
1396	0.0672	4	0.0323842
1397	0.0672	4	0.0323842
1398	0.0672	4	0.0323842
1399	0.0672	4	0.0323842
1400	0.0672	4	0.0323842
1401	0.0672	4	0.0323842
1402	0.0672	4	0.0323842
1403	0.0672	4	0.0323842
1404	0.0672	4	0.0323842
1405	0.0672	4	0.0323842
1406	0.0672	4	0.0323842
1407	0.0672	4	0.0323842
1408	0.0672	4	0.0323842
1409	0.0672	4	0.0323842
1410	0.0672	4	0.0323842
1411	0.0672	4	0.0323842
1412	0.0672	4	0.0323842
1413	0.0672	4	0.0323842
1414	0.0672	4	0.0323842
1415	0.0672	4	0.0323842
1416	0.0672	4	0.0323842
1417	0.0672	4	0.0323842
1418	0.0672	4	0.0323842
1419	0.0672	4	0.0323842
1420	0.0672	4	0.0323842
1421	0.0672	4	0.0323842
1422	0.0672	4	0.0323842
1423	0.0672	4	0.0323842
1424	0.0672	4	0.0323842
1425	0.0672	4	0.0323842
1426	0.0672	4	0.0323842
1427	0.0672	4	0.0323842
1428	0.0672	4	0.0323842
1429	0.0672	4	0.0323842
1430	0.0672	4	0.0323842
1431	0.0672	4	0.0323842
1432	0.0672	4	0.0323842
1433	0.0672	4	0.0323842
1434	0.0672	4	0.0323842
1435	0.0672	4	0.0323842
1436	0.0672	4	0.0323842
1437	0.0672	4	0.0323842
1438	0.0672	4	0.0323842
1439	0.0672	4	0.0323842
1440	0.0672	4	0.0323842
1441	0.0672	4	0.0323842
1442	0.0672	4	0.0323842
1443	0.0672	4	0.0323842
1444	0.0672	4	0.0323842
1445	0.0672	4	0.0323842
1446	0.0672	4	0.0323842
1447	0.0672	4	0.0323842
1448	0.0672	4	0.0323842
1449	0.0672	4	0.0323842
1450	0.0672	4	0.0323842
1451	0.0672	4	0.0323842
1452	0.0672	4	0.0323842
1453	0.0672	4	0.0323842
1454	0.0672	4	0.0323842
1455	0.0672	4	0.0323842
1456	0.0672	4	0.0323842
1457	0.0672	4	0.0323842
1458	0.0672	4	0.0323842
1459	0.0672	4	0.0323842
1460	0.0672	4	0.0323842
1461	0.0672	4	0.0323842
1462	0.0672	4	0.0323842
1463	0.0672	4	0.0323842
1464	0.0672	4	0.0323842
1465	0.0672	4	0.0323842
1466	0.0672	4	0.0323842
1467	0.0672	4	0.0323842
1468	0.0672	4	0.0323842
1469	0.0672	4	0.0323842
1470	0.0672	4	0.0323842
1471	0.0672	4	0.0323842
1472	0.0672	4	0.0323842
1473	0.0672	4	0.0323842
1474	0.0672	4	0.0323842
1475	0.0672	4	0.0323842
1476	0.0672	4	0.0323842
1477	0.0672	4	0.0323842
1478	0.0672	4	0.0323842
1479	0.0672	4	0.0323842
1480	0.0672	4	0.0323842
1481	0.0672	4	0.0323842
1482	0.0672	4	0.0323842
1483	0.0672	4	0.0323842
1484	0.0672	4	0.0323842
1485	0.0672	4	0.0323842
1486	0.0672	4	0.0323842
1487	0.0672	4	0.0323842
1488	0.0672	4	0.0323842
1489	0.0672	4	0.0323842
1490	0.0672	4	0.0323842
1491	0.0672	4	0.0323842
1492	0.0672	4	0.0323842
1493	0.0672	4	0.0323842
1494	0.0672	4	0.0323842
1495	0.0672	4	0.0323842
1496	0.0672	4	0.0323842
1497	0.0672	4	0.0323842
1498	0.0672	4	0.0323842
1499	0.0672	4	0.0323842
1500	0.0672	4	0.0323842
1501	0.0672	4	0.0323842
1502	0.0672	4	0.0323842
1503	0.0672	4	0.0323842
1504	0.0672	4	0.0323842
1505	0.0672	4	0.0323842
1506	0.0672	4	0.0323842
1507	0.0672	4	0.0323842
1508	0.0672	4	0.0323842
1509	0.0672	4	0.0323842
1510	0.0672	4	0.0323842
1511	0.0672	4	0.0323842
1512	0.0672	4	0.0323842
1513	0.0672	4	0.0323842
1514	0.0672	4	0.0323842
1515	0.0672	4	0.0323842
1516	0.0672	4	0.0323842
1517	0.0672	4	0.0323842
1518	0.0672	4	0.0323842
1519	0.0672	4	0.0323842
1520	0.0672	4	0.0323842
1521	0.0672	4	0.0323842
1522	0.0672	4	0.0323842
1523	0.0672	4	0.0323842
1524	0.0672	4	0.0323842
1525	0.0672	4	0.0323842
1526	0.0672	4	0.0323842
1527	0.0672	4	0.0323842
1528	0.0672	4	0.0323842
1529	0.0672	4	0.0323842
1530	0.0672	4	0.0323842
1531	0.0672	4	0.0323842
1532	0.0672	4	0.0323842
1533	0.0672	4	0.0323842
1534	0.0672	4	0.0323842
1535	0.0672	4	0.0323842
1536	0.0672	4	0.0323842
1537	0.0672	4	0.0323842
1538	0.0672	4	0.0323842
1539	0.0672	4	0.0323842
1540	0.0672	4	0.0323842
1541	0.0672	4	0.0323842
1542	0.0672	4	0.0323842
1543	0.0672	4	0.0323842
1544	0.0672	4	0.0323842
1545	0.0672	4	0.0323842
1546	0.0672	4	0.0323842
1547	0.0672	4	0.0323842
1548	0.0672	4	0.0323842
1549	0.0672	4	0.0323842
1550	0.0672	4	0.0323842
1551	0.0672	4	0.0323842
1552	0.0672	4	0.0323842
1553	0.0672	4	0.0323842
1554	0.0672	4	0.0323842
1555	0.0672	4	0.0323842
1556	0.0672	4	0.0323842
1557	0.0672	4	0.0323842
1558	0.0672	4	0.0323842
1559	0.0672	4	0.0323842
1560	0.0672	4	0.0323842
1561	0.0672	4	0.0323842
1562	0.0672	4	0.0323842
1563	0.0672	4	0.0323842
1564	0.0672	4	0.0323842
1565	0.0672	4	0.0323842
1566	0.0672	4	0.0323842
1567	0.0672	4	0.0323842
1568	0.0672	4	0.0323842
1569	0.0672	4	0.0323842
1570	0.0672	4	0.0323842
1571	0.0672	4	0.0323842
1572	0.0672	4	0.0323842
1573	0.0672	4	0.0323842
1574	0.0672	4	0.0323842
1575	0.0672	4	0.0323842
1576	0.0672	4	0.0323842
1577	0.0672	4	0.0323842
1578	0.0672	4	0.0323842
1579	0.0672	4	0.0323842
1580	0.0672	4	0.0323842
1581	0.0672	4	0.0323842
1582	0.0672	4	0.0323842
1583	0.0672	4	0.0323842
1584	0.0672	4	0.0323842
1585	0.0672	4	0.0323842
1586	0.0672	4	0.0323842
1587	0.0672	4	0.0323842
1588	0.0672	4	0.0323842
1589	0.0672	4	0.0323842
1590	0.0672	4	0.0323842
1591	0.0672	4	0.0323842
1592	0.0672	4	0.0323842
1593	0.0672	4	0.0323842
1594	0.0672	4	0.0323842
1595	0.0672	4	0.0323842
1596	0.0672	4	0.0323842
1597	0.0672	4	0.0323842
1598	0.0672	4	0.0323842
1599	0.0672	4	0.0323842
1600	0.0672	4	0.0323842
1601	0.0672	4	0.0323842
1602	0.0672	4	0.0323842
1603	0.0672	4	0.0323842
1604	0.0672	4	0.0323842
1605	0.0672	4	0.0323842
1606	0.0672	4	0.0323842
1607	0.0672	4	0.0323842
1608	0.0672	4	0.0323842
1609	0.0672	4	0.0323842
1610	0.0672	4	0.0323842
1611	0.0672	4	0.0323842
1612	0.0672	4	0.0323842
1613	0.0672	4	0.0323842
1614	0.0672	4	0.0323842
1615	0.0672	4	0.0323842
1616	0.0672	4	0.0323842
1617	0.0672	4	0.0323842
1618	0.0672	4	0.0323842
1619	0.0672	4	0.0323842
1620	0.0672	4	0.0323842
1621	0.0672	4	0.0323842
1622	0.0672	4	0.0323842
1623	0.0672	4	0.0323842
1624	0.0672	4	0.0323842
1625	0.0672	4	0.0323842
1626	0.0672	4	0.0323842
1627	0.0672	4	0.0323842
1628	0.0672	4	0.0323842
1629	0.0672	4	0.0323842
1630	0.0672	4	0.0323842
1631	0.0672	4	0.0323842
1632	0.0672	4	0.0323842
1633	0.0672	4	0.0323842
1634	0.0672	4	0.0323842
1635	0.0672	4	0.0323842
1636	0.0672	4	0.0323842
1637	0.0672	4	0.0323842
1638	0.0672	4	0.0323842
1639	0.0672	4	0.0323842
1640	0.0672	4	0.0323842
1641	0.0672	4	0.0323842
1642	0.0672	4	0.0323842
1643	0.0672	4	0.0323842
1644	0.0672	4	0.0323842
1645	0.0672	4	0.0323842
1646	0.0672	4	0.0323842
1647	0.0672	4	0.0323842
1648	0.0672	4	0.0323842
1649	0.0672	4	0.0323842
1650	0.0672	4	0.0323842
1651	0.0672	4	0.0323842
1652	0.0672	4	0.0323842
1653	0.0672	4	0.0323842
1654	0.0672	4	0.0323842
1655	0.0672	4	0.0323842
1656	0.0672	4	0.0323842
1657	0.0672	4	0.0323842
1658	0.0672	4	0.0323842
1659	0.0672	4	0.0323842
1660	0.0672	4	0.0323842
1661	0.0672	4	0.0323842
1662	0.0672	4	0.0323842
1663	0.0672	4	0.0323842
1664	0.0672	4	0.0323842
1665	0.0672	4	0.0323842
1666	0.0672	4	0.0323842
1667	0.0672	4	0.0323842
1668	0.0672	4	0.0323842
1669	0.0672	4	0.0323842
1670	0.0672	4	0.0323842
1671	0.0672	4	0.0323842
1672	0.0672	4	0.0323842
1673	0.0672	4	0.0323842
1674	0.0672	4	0.0323842
1675	0.0672	4	0.0323842
1676	0.0672	4	0.0323842
1677	0.0672	4	0.0323842
1678	0.0672	4	0.0323842
1679	0.0672	4	0.0323842
1680	0.0672	4	0.0323842
1681	0.0672	4	0.0323842
1682	0.0672	4	0.0323842
1683	0.0672	4	0.0323842
1684	0.0672	4	0.0323842
1685	0.0672	4	0.0323842
1686	0.0672	4	0.0323842
1687	0.0672	4	0.0323842
1688	0.0672	4	0.0323842
1689	0.0672	4	0.0323842
1690	0.0672	4	0.0323842
1691	0.0672	4	0.0323842
1692	0.0672	4	0.0323842
1693	0.0672	4	0.0323842
1694	0.0672	4	0.0323842
1695	0.0672	4	0.0323842
1696	0.0672	4	0.0323842
1697	0.0672	4	0.0323842
1698	0.0672	4	0.0323842
1699	0.0672	4	0.0323842
1700	0.0672	4	0.0323842
1701	0.0672	4	0.0323842
1702	0.0672	4	0.0323842
1703	0.0672	4	0.0323842
1704	0.0672	4	0.0323842
1705	0.0672	4	0.0323842
1706	0.0672	4	0.0323842
1707	0.0672	4	0.0323842
1708	0.0672	4	0.0323842
1709	0.0672	4	0.0323842
1710	0.0672	4	0.0323842
1711	0.0672	4	0.0323842
1712	0.0672	4	0.0323842
1713	0.0672	4	0.0323842
1714	0.0672	4	0.0323842
1715	0.0672	4	0.0323842
1716	0.0672	4	0.0323842
1717	0.0672	4	0.0323842
1718	0.0672	4	0.0323842
1719	0.0672	4	0.0323842
1720	0.0672	4	0.0323842
1721	0.0672	4	0.0323842
1722	0.0672	4	0.0323842
1723	0.0672	4	0.0323842
1724	0.0672	4	0.0323842
1725	0.0672	4	0.0323842
1726	0.0672	4	0.0323842
1727	0.0672	4	0.0323842
1728	0.0672	4	0.0323842
1729	0.0672	4	0.0323842
1730	0.0672	4	0.0323842
1731	0.0672	4	0.0323842
1732	0.0672	4	0.0323842
1733	0.0672	4	0.0323842
1734	0.0672	4	0.0323842
1735	0.0672	4	0.0323842
1736	0.0672	4	0.0323842
1737	0.0672	4	0.0323842
1738	0.0672	4	0.0323842
1739	0.0672	4	0.0323842
1740	0.0672	4	0.0323842
1741	0.0672	4	0.0323842
1742	0.0672	4	0.0323842
1743	0.0672	4	0.0323842
1744	0.0672	4	0.0323842
1745	0.0672	4	0.0323842
1746	0.0672	4	0.0323842
1747	0.0672	4	0.0323842
1748	0.0672	4	0.0323842
1749	0.0672	4	0.0323842
1750	0.0672	4	0.0323842
1751	0.0672	4	0.0323842
1752	0.0672	4	0.0323842
1753	0.0672	4	0.0323842
1754	0.0672	4	0.0323842
1755	0.0672	4	0.0323842
1756	0.0672	4	0.0323842
1757	0.0672	4	0.0323842
1758	0.0672	4	0.0323842
1759	0.0672	4	0.0323842
1760	0.0672	4	0.0323842
1761	0.0672	4	0.0323842
1762	0.0672	4	0.0323842
1763	0.0672	4	0.0323842
1764	0.0672	4	0.0323842
1765	0.0672	4	0.0323842
1766	0.0672	4	0.0323842
1767	0.0672	4	0.0323842
1768	0.0672	4	0.0323842
1769	0.0672	4	0.0323842
1770	0.0672	4	0.0323842
1771	0.0672	4	0.0323842
1772	0.0672	4	0.0323842
1773	0.0672	4	0.0323842
1774	0.0672	4	0.0323842
1775	0.0672	4	0.0323842
1776	0.0672	4	0.0323842
1777	0.0672	4	0.0323842
1778	0.0672	4	0.0323842
1779	0.0672	4	0.0323842
1780	0.0672	4	0.0323842
1781	0.0672	4	0.0323842
1782	0.0672	4	0.0323842
1783	0.0672	4	0.0323842
1784	0.0672	4	0.0323842
1785	0.0672	4	0.0323842
1786	0.0672	4	0.0323842
1787	0.0672	4	0.0323842
1788	0.0672	4	0.0323842
1789	0.0672	4	0.0323842
1790	0.0672	4	0.0323842
1791	0.0672	4	0.0323842
1792	0.0672	4	0.0323842
1793	0.0672	4	0.0323842
1794	0.0672	4	0.0323842
1795	0.0672	4	0.0323842
1796	0.0672	4	0.0323842
1797	0.0672	4	0.0323842
1798	0.0672	4	0.0323842
1799	0.0672	4	0.0323842
1800	0.0672	4	0.0323842
1801	0.0672	4	0.0323842
1802	0.0672	4	0.0323842
1803	0.0672	4	0.0323842
1804	0.0672	4	0.0323842
1805	0.0672	4	0.0323842
1806	0.0672	4	0.0323842
1807	0.0672	4	0.0323842
1808	0.0672	4	0.0323842
1809	0.0672	4	0.0323842
1810	0.0672	4	0.0323842
1811	0.0672	4	0.0323842
1812	0.0672	4	0.0323842
1813	0.0672	4	0.0323842
1814	0.0672	4	0.0323842
1815	0.0672	4	0.0323842
1816	0.0672	4	0.0323842
1817	0.0672	4	0.0323842
1818	0.0672	4	0.0323842
1819	0.0672	4	0.0323842
1820	0.0672	4	0.0323842
1821	0.0672	4	0.0323842
1822	0.0672	4	0.0323842
1823	0.0672	4	0.0323842
1824	0.0672	4	0.0323842
1825	0.0672	4	0.0323842
1826	0.0672	4	0.0323842
1827	0.0672	4	0.0323842
1828	0.0672	4	0.0323842
1829	0.0672	4	0.0323842
1830	0.0672	4	0.0323842
1831	0.0672	4	0.0323842
1832	0.0672	4	0.0323842
1833	0.0672	4	0.0323842
1834	0.0672	4	0.0323842
1835	0.0672	4	0.0323842
1836	0.0672	4	0.0323842
1837	0.0672	4	0.0323842
1838	0.0672	4	0.0323842
1839	0.0672	4	0.0323842
1840	0.0672	4	0.0323842
1841	0.0672	4	0.0323842
1842	0.0672	4	0.0323842
1843	0.0672	4	0.0323842
1844	0.0672	4	0.0323842
1845	0.0672	4	0.0323842
1846	0.0672	4	0.0323842
1847	0.0672	4	0.0323842
1848	0.0672	4	0.0323842
1849	0.0672	4	0.0323842
1850	0.0672	4	0.0323842
1851	0.0672	4	0.0323842
1852	0.0672	4	0.0323842
1853	0.0672	4	0.0323842
1854	0.0672	4	0.0323842
1855	0.0672	4	0.0323842
1856	0.0672	4	0.0323842
1857	0.0672	4	0.0323842
1858	0.0672	4	0.0323842
1859	0.0672	4	0.0323842
1860	0.0672	4	0.0323842
1861	0.0672	4	0.0323842
1862	0.0672	4	0.0323842
1863	0.0672	4	0.0323842
1864	0.0672	4	0.0323842
1865	0.0672	4	0.0323842
1866	0.0672	4	0.0323842
1867	0.0672	4	0.0323842
1868	0.0672	4	0.0323842
1869	0.0672	4	0.0323842
1870	0.0672	4	0.0323842
1871	0.0672	4	0.0323842
1872	0.0672	4	0.0323842
1873	0.0672	4	0.0323842
1874	0.0672	4	0.0323842
1875	0.0672	4	0.0323842
1876	0.0672	4	0.0323842
1877	0.0672	4	0.0323842
1878	0.0672	4	0.0323842
1879	0.0672	4	0.0323842
1880	0.0672	4	0.0323842
1881	0.0672	4	0.0323842
1882	0.0672	4	0.0323842
1883	0.0672	4	0.0323842
1884	0.0672	4	0.0323842
1885	0.0672	4	0.0323842
1886	0.0672	4	0.0323842
1887	0.0672	4	0.0323842
1888	0.0672	4	0.0323842
1889	0.0672	4	0.0323842
1890	0.0672	4	0.0323842
1891	0.0672	4	0.0323842
1892	0.0672	4	0.0323842
1893	0.0672	4	0.0323842
1894	0.0672	4	0.0323842
1895	0.0672	4	0.0323842
1896	0.0672	4	0.0323842
1897	0.0672	4	0.0323842
1898	0.0672	4	0.0323842
1899	0.0672	4	0.0323842
1900	0.0672	4	0.0323842
1901	0.0672	4	0.0323842
1902	0.0672	4	0.0323842
1903	0.0672	4	0.0323842
1904	0.0672	4	0.0323842
1905	0.0672	4	0.0323842
1906	0.0672	4	0.0323842
1907	0.0672	4	0.0323842
1908	0.0672	4	0.0323842
1909	0.0672	4	0.0323842
1910	0.0672	4	0.0323842
1911	0.0672	4	0.0323842
1912	0.0672	4	0.0323842
1913	0.0672	4	0.0323842
1914	0.0672	4	0.0323842
1915	0.0672	4	0.0323842
1916	0.0672	4	0.0323842
1917	0.0672	4	0.0323842
1918	0.0672	4	0.0323842
1919	0.0672	4	0.0323842
1920	0.0672	4	0.0323842
1921	0.0672	4	0.0323842
1922	0.0672	4	0.0323842
1923	0.0672	4	0.0323842
1924	0.0672	4	0.0323842
1925	0.0672	4	0.0323842
1926	0.0672	4	0.0323842
1927	0.0672	4	0.0323842
1928	0.0672	4	0.0323842
1929	0.0672	4	0.0323842
1930	0.0672	4	0.0323842
1931	0.0672	4	0.0323842
1932	0.0672	4	0.0323842
1933	0.0672	4	0.0323842
1934	0.0672	4	0.0323842
1935	0.0672	4	0.0323842
1936	0.0672	4	0.0323842
1937	0.0672	4	0.0323842
1938	0.0672	4	0.0323842
1939	0.0672	4	0.0323842
1940	0.0672	4	0.0323842
1941	0.0672	4	0.0323842
1942	0.0672	4	0.0323842
1943	0.0672	4	0.0323842
1944	0.0672	4	0.0323842
1945	0.0672	4	0.0323842
1946	0.0672	4	0.0323842
1947	0.0672	4	0.0323842
1948	0.0672	4	0.0323842
1949	0.0672	4	0.0323842
1950	0.0672	4	0.0323842
1951	0.0672	4	0.0323842
1952	0.0672	4	0.0323842
1953	0.0672	4	0.0323842
1954	0.0672	4	0.0323842
1955	0.0672	4	0.0323842
1956	0.0672	4	0.0323842
1957	0.0672	4	0.0323842
1958	0.0672	4	0.0323842
1959	0.0672	4	0.0323842
1960	0.0672	4	0.0323842
1961	0.0672	4	0.0323842
1962	0.0672	4	0.0323842
1963	0.0672	4	0.0323842
1964	0.0672	4	0.0323842
1965	0.0672	4	0.0323842
1966	0.0672	4	0.0323842
1967	0.0672	4	0.0323842
1968	0.0672	4	0.0323842
1969	0.0672	4	0.0323842
1970	0.0672	4	0.0323842
1971	0.0672	4	0.0323842
1972	0.0672	4	0.0323842
1973	0.0672	4	0.0323842
1974	0.0672	4	0.0323842
1975	0.0672	4	0.0323842
1976	0.0672	4	0.0323842
1977	0.0672	4	0.0323842
1978	0.0672	4	0.0323842
1979	0.0672	4	0.0323842
1980	0.0672	4	0.0323842
1981	0.0672	4	0.0323842
1982	0.0672	4	0.0323842
1983	0.0672	4	0.0323842
1984	0.0672	4	0.0323842
1985	0.0672	4	0.0323842
1986	0.0672	4	0.0323842
1987	0.0672	4	0.0323842
1988	0.0672	4	0.0323842
1989	0.0672	4	0.0323842
1990	0.0672	4	0.0323842
1991	0.0672	4	0.0323842
1992	0.0672	4	0.0323842
1993	0.0672	4	0.0323842
1994	0.0672	4	0.0323842
1995	0.0672	4	0.0323842
1996	0.0672	4	0.0323842
1997	0.0672	4	0.0323842
1998	0.0672	4	0.0323842
1999	0.0672	4	0.0323842
2000	0.0672	4	0.0323842
[truncated: 3,001 more rows]
