# Supplementary material for: Aspiration-driven co-evolution of cooperation with individual behavioral diversity
Source: PLoS One. 2023 Sep 15;18(9):e0291134. doi: 10.1371/journal.pone.0291134 (PMC10503719; doi:10.1371/journal.pone.0291134)
Supplement: S1 Data — (ZIP) [file pone.0291134.s001.zip › M1/v2-L=200/data/aspiration_time,b=1.65_frequency.txt]

1	0.5	0.5	0
2	0.671016	0.691721	0.473488
3	0.751783	0.825279	0.535209
4	0.773302	0.921211	0.585111
5	0.758734	0.995168	0.607587
6	0.72559	1.06085	0.606662
7	0.682706	1.11959	0.592033
8	0.636898	1.18233	0.566128
9	0.591004	1.24549	0.536827
10	0.546984	1.29697	0.502178
11	0.505822	1.36482	0.466474
12	0.468082	1.43779	0.431581
13	0.433372	1.52059	0.398214
14	0.401392	1.61961	0.366364
15	0.372021	1.72249	0.337606
16	0.345715	1.79923	0.311802
17	0.321558	1.86982	0.28766
18	0.29978	1.94016	0.265277
19	0.279467	2.04447	0.246199
20	0.260876	2.20848	0.227748
21	0.244057	2.3294	0.210525
22	0.228754	2.43516	0.195438
23	0.21488	2.48632	0.18146
24	0.202317	2.59485	0.168407
25	0.190862	2.68863	0.156681
26	0.180499	2.81575	0.146262
27	0.170835	2.94487	0.136645
28	0.161898	3.06464	0.127757
29	0.153897	3.14441	0.119565
30	0.146615	3.14622	0.111795
31	0.140092	3.15683	0.104688
32	0.134113	3.24766	0.0984479
33	0.128757	3.29072	0.0926992
34	0.123926	3.36467	0.0874667
35	0.11944	3.41905	0.0829089
36	0.115343	3.44701	0.0787976
37	0.111578	3.49398	0.0749085
38	0.108189	3.56344	0.0715241
39	0.105101	3.59182	0.0680134
40	0.102385	3.60982	0.0652556
41	0.0998588	3.67782	0.0626222
42	0.097556	3.7248	0.0600843
43	0.0955055	3.75825	0.0579474
44	0.0935789	3.81754	0.0560581
45	0.0918663	3.80809	0.0540443
46	0.0903288	3.81876	0.0523826
47	0.0889071	3.85217	0.0509903
48	0.0876299	3.86789	0.0496383
49	0.0864374	3.87881	0.0485175
50	0.0853919	3.89476	0.047302
51	0.0844378	3.90275	0.0462585
52	0.0835722	3.91031	0.0453087
53	0.0827836	3.91567	0.0444585
54	0.0820604	3.92087	0.0436762
55	0.0813948	3.93074	0.0430033
56	0.08079	3.9353	0.042347
57	0.0802527	3.9411	0.041845
58	0.0797445	3.95808	0.0413606
59	0.0792924	3.96177	0.0408675
60	0.0788947	3.96448	0.0404391
61	0.0785371	3.96693	0.0400537
62	0.0782084	3.96939	0.0396974
63	0.0779058	3.97168	0.0393692
64	0.0776318	3.97377	0.0390717
65	0.0773867	3.97552	0.0388069
66	0.0771678	3.97722	0.038569
67	0.0769664	3.97865	0.0383515
68	0.0767782	3.9798	0.03815
69	0.0766157	3.9809	0.037975
70	0.0764725	3.97912	0.037848
71	0.0763479	3.97872	0.0376267
72	0.0762284	3.97984	0.0374949
73	0.0761188	3.9897	0.0373861
74	0.0760194	3.99039	0.0372789
75	0.0759306	3.99117	0.0371815
76	0.0758501	3.99213	0.0370908
77	0.0757769	3.99267	0.0370114
78	0.0757113	3.99336	0.0369384
79	0.0756512	3.99396	0.0368717
80	0.0755981	3.99438	0.036814
81	0.0755501	3.99499	0.0367595
82	0.0755055	3.99531	0.0367112
83	0.0754673	3.99581	0.0366677
84	0.0754326	3.9963	0.0366278
85	0.0754023	3.99675	0.0365927
86	0.0753754	3.99718	0.0365613
87	0.0753491	3.99739	0.0365327
88	0.0753247	3.99753	0.0365066
89	0.0753027	3.99774	0.0364824
90	0.0752828	3.99794	0.0364603
91	0.0752654	3.99814	0.0364408
92	0.0752497	3.99832	0.0364232
93	0.0752346	3.99843	0.0364067
94	0.0752214	3.99857	0.036392
95	0.0752094	3.99869	0.0363788
96	0.0751988	3.99882	0.0363667
97	0.0751887	3.99889	0.0363558
98	0.0751805	3.99902	0.0363463
99	0.0751728	3.99912	0.0363376
100	0.0751661	3.99923	0.0363296
101	0.0751598	3.99931	0.0363225
102	0.0751544	3.9994	0.0363162
103	0.0751496	3.99947	0.0363106
104	0.075145	3.99954	0.0363054
105	0.0751405	3.99957	0.0363005
106	0.0751366	3.9996	0.0362962
107	0.0751332	3.99963	0.0362925
108	0.0751301	3.99967	0.036289
109	0.0751272	3.9997	0.0362858
110	0.0751245	3.99972	0.0362828
111	0.0751221	3.99974	0.0362802
112	0.0751201	3.99978	0.0362778
113	0.0751182	3.99979	0.0362757
114	0.0751164	3.99981	0.0362738
115	0.0751148	3.99982	0.036272
116	0.0751134	3.99983	0.0362704
117	0.0751121	3.99985	0.036269
118	0.075111	3.99987	0.0362677
119	0.0751099	3.99988	0.0362665
120	0.075109	3.9999	0.0362654
121	0.0751082	3.99991	0.0362645
122	0.0751074	3.99992	0.0362636
123	0.0751067	3.99992	0.0362628
124	0.0751061	3.99993	0.0362621
125	0.0751055	3.99994	0.0362614
126	0.0751049	3.99994	0.0362608
127	0.0751045	3.99995	0.0362603
128	0.0751041	3.99996	0.0362598
129	0.0751037	3.99996	0.0362594
130	0.0751033	3.99997	0.036259
131	0.075103	3.99997	0.0362587
132	0.0751028	3.99997	0.0362584
133	0.0751025	3.99998	0.0362581
134	0.0751023	3.99998	0.0362578
135	0.075102	3.99998	0.0362576
136	0.0751019	3.99998	0.0362574
137	0.0751017	3.99998	0.0362572
138	0.0751015	3.99999	0.036257
139	0.0751014	3.99999	0.0362568
140	0.0751012	3.99999	0.0362567
141	0.0751011	3.99999	0.0362565
142	0.075101	3.99999	0.0362564
143	0.0751009	3.99999	0.0362563
144	0.0751008	3.99999	0.0362562
145	0.0751008	3.99999	0.0362561
146	0.0751007	3.99999	0.0362561
147	0.0751006	3.99999	0.036256
148	0.0751006	3.99999	0.0362559
149	0.0751005	4	0.0362559
150	0.0751005	4	0.0362558
151	0.0751004	4	0.0362558
152	0.0751004	4	0.0362557
153	0.0751003	4	0.0362557
154	0.0751003	4	0.0362556
155	0.0751003	4	0.0362556
156	0.0751002	4	0.0362556
157	0.0751002	4	0.0362556
158	0.0751002	4	0.0362555
159	0.0751002	4	0.0362555
160	0.0751002	4	0.0362555
161	0.0751002	4	0.0362555
162	0.0751001	4	0.0362555
163	0.0751001	4	0.0362554
164	0.0751001	4	0.0362554
165	0.0751001	4	0.0362554
166	0.0751001	4	0.0362554
167	0.0751001	4	0.0362554
168	0.0751001	4	0.0362554
169	0.0751001	4	0.0362554
170	0.0751001	4	0.0362554
171	0.0751001	4	0.0362554
172	0.0751	4	0.0362554
173	0.0751	4	0.0362554
174	0.0751	4	0.0362553
175	0.0751	4	0.0362553
176	0.0751	4	0.0362553
177	0.0751	4	0.0362553
178	0.0751	4	0.0362553
179	0.0751	4	0.0362553
180	0.0751	4	0.0362553
181	0.0751	4	0.0362553
182	0.0751	4	0.0362553
183	0.0751	4	0.0362553
184	0.0751	4	0.0362553
185	0.0751	4	0.0362553
186	0.0751	4	0.0362553
187	0.0751	4	0.0362553
188	0.0751	4	0.0362553
189	0.0751	4	0.0362553
190	0.0751	4	0.0362553
191	0.0751	4	0.0362553
192	0.0751	4	0.0362553
193	0.0751	4	0.0362553
194	0.0751	4	0.0362553
195	0.0751	4	0.0362553
196	0.0751	4	0.0362553
197	0.0751	4	0.0362553
198	0.0751	4	0.0362553
199	0.0751	4	0.0362553
200	0.0751	4	0.0362553
201	0.0751	4	0.0362553
202	0.0751	4	0.0362553
203	0.0751	4	0.0362553
204	0.0751	4	0.0362553
205	0.0751	4	0.0362553
206	0.0751	4	0.0362553
207	0.0751	4	0.0362553
208	0.0751	4	0.0362553
209	0.0751	4	0.0362553
210	0.0751	4	0.0362553
211	0.0751	4	0.0362553
212	0.0751	4	0.0362553
213	0.0751	4	0.0362553
214	0.0751	4	0.0362553
215	0.0751	4	0.0362553
216	0.0751	4	0.0362553
217	0.0751	4	0.0362553
218	0.0751	4	0.0362553
219	0.0751	4	0.0362553
220	0.0751	4	0.0362553
221	0.0751	4	0.0362553
222	0.0751	4	0.0362553
223	0.0751	4	0.0362553
224	0.0751	4	0.0362553
225	0.0751	4	0.0362553
226	0.0751	4	0.0362553
227	0.0751	4	0.0362553
228	0.0751	4	0.0362553
229	0.0751	4	0.0362553
230	0.0751	4	0.0362553
231	0.0751	4	0.0362553
232	0.0751	4	0.0362553
233	0.0751	4	0.0362553
234	0.0751	4	0.0362553
235	0.0751	4	0.0362553
236	0.0751	4	0.0362553
237	0.0751	4	0.0362553
238	0.0751	4	0.0362553
239	0.0751	4	0.0362553
240	0.0751	4	0.0362553
241	0.0751	4	0.0362553
242	0.0751	4	0.0362553
243	0.0751	4	0.0362553
244	0.0751	4	0.0362553
245	0.0751	4	0.0362553
246	0.0751	4	0.0362553
247	0.0751	4	0.0362553
248	0.0751	4	0.0362553
249	0.0751	4	0.0362553
250	0.0751	4	0.0362553
251	0.0751	4	0.0362553
252	0.0751	4	0.0362553
253	0.0751	4	0.0362553
254	0.0751	4	0.0362553
255	0.0751	4	0.0362553
256	0.0751	4	0.0362553
257	0.0751	4	0.0362553
258	0.0751	4	0.0362553
259	0.0751	4	0.0362553
260	0.0751	4	0.0362553
261	0.0751	4	0.0362553
262	0.0751	4	0.0362553
263	0.0751	4	0.0362553
264	0.0751	4	0.0362553
265	0.0751	4	0.0362553
266	0.0751	4	0.0362553
267	0.0751	4	0.0362553
268	0.0751	4	0.0362553
269	0.0751	4	0.0362553
270	0.0751	4	0.0362553
271	0.0751	4	0.0362553
272	0.0751	4	0.0362553
273	0.0751	4	0.0362553
274	0.0751	4	0.0362553
275	0.0751	4	0.0362553
276	0.0751	4	0.0362553
277	0.0751	4	0.0362553
278	0.0751	4	0.0362553
279	0.0751	4	0.0362553
280	0.0751	4	0.0362553
281	0.0751	4	0.0362553
282	0.0751	4	0.0362553
283	0.0751	4	0.0362553
284	0.0751	4	0.0362553
285	0.0751	4	0.0362553
286	0.0751	4	0.0362553
287	0.0751	4	0.0362553
288	0.0751	4	0.0362553
289	0.0751	4	0.0362553
290	0.0751	4	0.0362553
291	0.0751	4	0.0362553
292	0.0751	4	0.0362553
293	0.0751	4	0.0362553
294	0.0751	4	0.0362553
295	0.0751	4	0.0362553
296	0.0751	4	0.0362553
297	0.0751	4	0.0362553
298	0.0751	4	0.0362553
299	0.0751	4	0.0362553
300	0.0751	4	0.0362553
301	0.0751	4	0.0362553
302	0.0751	4	0.0362553
303	0.0751	4	0.0362553
304	0.0751	4	0.0362553
305	0.0751	4	0.0362553
306	0.0751	4	0.0362553
307	0.0751	4	0.0362553
308	0.0751	4	0.0362553
309	0.0751	4	0.0362553
310	0.0751	4	0.0362553
311	0.0751	4	0.0362553
312	0.0751	4	0.0362553
313	0.0751	4	0.0362553
314	0.0751	4	0.0362553
315	0.0751	4	0.0362553
316	0.0751	4	0.0362553
317	0.0751	4	0.0362553
318	0.0751	4	0.0362553
319	0.0751	4	0.0362553
320	0.0751	4	0.0362553
321	0.0751	4	0.0362553
322	0.0751	4	0.0362553
323	0.0751	4	0.0362553
324	0.0751	4	0.0362553
325	0.0751	4	0.0362553
326	0.0751	4	0.0362553
327	0.0751	4	0.0362553
328	0.0751	4	0.0362553
329	0.0751	4	0.0362553
330	0.0751	4	0.0362553
331	0.0751	4	0.0362553
332	0.0751	4	0.0362553
333	0.0751	4	0.0362553
334	0.0751	4	0.0362553
335	0.0751	4	0.0362553
336	0.0751	4	0.0362553
337	0.0751	4	0.0362553
338	0.0751	4	0.0362553
339	0.0751	4	0.0362553
340	0.0751	4	0.0362553
341	0.0751	4	0.0362553
342	0.0751	4	0.0362553
343	0.0751	4	0.0362553
344	0.0751	4	0.0362553
345	0.0751	4	0.0362553
346	0.0751	4	0.0362553
347	0.0751	4	0.0362553
348	0.0751	4	0.0362553
349	0.0751	4	0.0362553
350	0.0751	4	0.0362553
351	0.0751	4	0.0362553
352	0.0751	4	0.0362553
353	0.0751	4	0.0362553
354	0.0751	4	0.0362553
355	0.0751	4	0.0362553
356	0.0751	4	0.0362553
357	0.0751	4	0.0362553
358	0.0751	4	0.0362553
359	0.0751	4	0.0362553
360	0.0751	4	0.0362553
361	0.0751	4	0.0362553
362	0.0751	4	0.0362553
363	0.0751	4	0.0362553
364	0.0751	4	0.0362553
365	0.0751	4	0.0362553
366	0.0751	4	0.0362553
367	0.0751	4	0.0362553
368	0.0751	4	0.0362553
369	0.0751	4	0.0362553
370	0.0751	4	0.0362553
371	0.0751	4	0.0362553
372	0.0751	4	0.0362553
373	0.0751	4	0.0362553
374	0.0751	4	0.0362553
375	0.0751	4	0.0362553
376	0.0751	4	0.0362553
377	0.0751	4	0.0362553
378	0.0751	4	0.0362553
379	0.0751	4	0.0362553
380	0.0751	4	0.0362553
381	0.0751	4	0.0362553
382	0.0751	4	0.0362553
383	0.0751	4	0.0362553
384	0.0751	4	0.0362553
385	0.0751	4	0.0362553
386	0.0751	4	0.0362553
387	0.0751	4	0.0362553
388	0.0751	4	0.0362553
389	0.0751	4	0.0362553
390	0.0751	4	0.0362553
391	0.0751	4	0.0362553
392	0.0751	4	0.0362553
393	0.0751	4	0.0362553
394	0.0751	4	0.0362553
395	0.0751	4	0.0362553
396	0.0751	4	0.0362553
397	0.0751	4	0.0362553
398	0.0751	4	0.0362553
399	0.0751	4	0.0362553
400	0.0751	4	0.0362553
401	0.0751	4	0.0362553
402	0.0751	4	0.0362553
403	0.0751	4	0.0362553
404	0.0751	4	0.0362553
405	0.0751	4	0.0362553
406	0.0751	4	0.0362553
407	0.0751	4	0.0362553
408	0.0751	4	0.0362553
409	0.0751	4	0.0362553
410	0.0751	4	0.0362553
411	0.0751	4	0.0362553
412	0.0751	4	0.0362553
413	0.0751	4	0.0362553
414	0.0751	4	0.0362553
415	0.0751	4	0.0362553
416	0.0751	4	0.0362553
417	0.0751	4	0.0362553
418	0.0751	4	0.0362553
419	0.0751	4	0.0362553
420	0.0751	4	0.0362553
421	0.0751	4	0.0362553
422	0.0751	4	0.0362553
423	0.0751	4	0.0362553
424	0.0751	4	0.0362553
425	0.0751	4	0.0362553
426	0.0751	4	0.0362553
427	0.0751	4	0.0362553
428	0.0751	4	0.0362553
429	0.0751	4	0.0362553
430	0.0751	4	0.0362553
431	0.0751	4	0.0362553
432	0.0751	4	0.0362553
433	0.0751	4	0.0362553
434	0.0751	4	0.0362553
435	0.0751	4	0.0362553
436	0.0751	4	0.0362553
437	0.0751	4	0.0362553
438	0.0751	4	0.0362553
439	0.0751	4	0.0362553
440	0.0751	4	0.0362553
441	0.0751	4	0.0362553
442	0.0751	4	0.0362553
443	0.0751	4	0.0362553
444	0.0751	4	0.0362553
445	0.0751	4	0.0362553
446	0.0751	4	0.0362553
447	0.0751	4	0.0362553
448	0.0751	4	0.0362553
449	0.0751	4	0.0362553
450	0.0751	4	0.0362553
451	0.0751	4	0.0362553
452	0.0751	4	0.0362553
453	0.0751	4	0.0362553
454	0.0751	4	0.0362553
455	0.0751	4	0.0362553
456	0.0751	4	0.0362553
457	0.0751	4	0.0362553
458	0.0751	4	0.0362553
459	0.0751	4	0.0362553
460	0.0751	4	0.0362553
461	0.0751	4	0.0362553
462	0.0751	4	0.0362553
463	0.0751	4	0.0362553
464	0.0751	4	0.0362553
465	0.0751	4	0.0362553
466	0.0751	4	0.0362553
467	0.0751	4	0.0362553
468	0.0751	4	0.0362553
469	0.0751	4	0.0362553
470	0.0751	4	0.0362553
471	0.0751	4	0.0362553
472	0.0751	4	0.0362553
473	0.0751	4	0.0362553
474	0.0751	4	0.0362553
475	0.0751	4	0.0362553
476	0.0751	4	0.0362553
477	0.0751	4	0.0362553
478	0.0751	4	0.0362553
479	0.0751	4	0.0362553
480	0.0751	4	0.0362553
481	0.0751	4	0.0362553
482	0.0751	4	0.0362553
483	0.0751	4	0.0362553
484	0.0751	4	0.0362553
485	0.0751	4	0.0362553
486	0.0751	4	0.0362553
487	0.0751	4	0.0362553
488	0.0751	4	0.0362553
489	0.0751	4	0.0362553
490	0.0751	4	0.0362553
491	0.0751	4	0.0362553
492	0.0751	4	0.0362553
493	0.0751	4	0.0362553
494	0.0751	4	0.0362553
495	0.0751	4	0.0362553
496	0.0751	4	0.0362553
497	0.0751	4	0.0362553
498	0.0751	4	0.0362553
499	0.0751	4	0.0362553
500	0.0751	4	0.0362553
501	0.0751	4	0.0362553
502	0.0751	4	0.0362553
503	0.0751	4	0.0362553
504	0.0751	4	0.0362553
505	0.0751	4	0.0362553
506	0.0751	4	0.0362553
507	0.0751	4	0.0362553
508	0.0751	4	0.0362553
509	0.0751	4	0.0362553
510	0.0751	4	0.0362553
511	0.0751	4	0.0362553
512	0.0751	4	0.0362553
513	0.0751	4	0.0362553
514	0.0751	4	0.0362553
515	0.0751	4	0.0362553
516	0.0751	4	0.0362553
517	0.0751	4	0.0362553
518	0.0751	4	0.0362553
519	0.0751	4	0.0362553
520	0.0751	4	0.0362553
521	0.0751	4	0.0362553
522	0.0751	4	0.0362553
523	0.0751	4	0.0362553
524	0.0751	4	0.0362553
525	0.0751	4	0.0362553
526	0.0751	4	0.0362553
527	0.0751	4	0.0362553
528	0.0751	4	0.0362553
529	0.0751	4	0.0362553
530	0.0751	4	0.0362553
531	0.0751	4	0.0362553
532	0.0751	4	0.0362553
533	0.0751	4	0.0362553
534	0.0751	4	0.0362553
535	0.0751	4	0.0362553
536	0.0751	4	0.0362553
537	0.0751	4	0.0362553
538	0.0751	4	0.0362553
539	0.0751	4	0.0362553
540	0.0751	4	0.0362553
541	0.0751	4	0.0362553
542	0.0751	4	0.0362553
543	0.0751	4	0.0362553
544	0.0751	4	0.0362553
545	0.0751	4	0.0362553
546	0.0751	4	0.0362553
547	0.0751	4	0.0362553
548	0.0751	4	0.0362553
549	0.0751	4	0.0362553
550	0.0751	4	0.0362553
551	0.0751	4	0.0362553
552	0.0751	4	0.0362553
553	0.0751	4	0.0362553
554	0.0751	4	0.0362553
555	0.0751	4	0.0362553
556	0.0751	4	0.0362553
557	0.0751	4	0.0362553
558	0.0751	4	0.0362553
559	0.0751	4	0.0362553
560	0.0751	4	0.0362553
561	0.0751	4	0.0362553
562	0.0751	4	0.0362553
563	0.0751	4	0.0362553
564	0.0751	4	0.0362553
565	0.0751	4	0.0362553
566	0.0751	4	0.0362553
567	0.0751	4	0.0362553
568	0.0751	4	0.0362553
569	0.0751	4	0.0362553
570	0.0751	4	0.0362553
571	0.0751	4	0.0362553
572	0.0751	4	0.0362553
573	0.0751	4	0.0362553
574	0.0751	4	0.0362553
575	0.0751	4	0.0362553
576	0.0751	4	0.0362553
577	0.0751	4	0.0362553
578	0.0751	4	0.0362553
579	0.0751	4	0.0362553
580	0.0751	4	0.0362553
581	0.0751	4	0.0362553
582	0.0751	4	0.0362553
583	0.0751	4	0.0362553
584	0.0751	4	0.0362553
585	0.0751	4	0.0362553
586	0.0751	4	0.0362553
587	0.0751	4	0.0362553
588	0.0751	4	0.0362553
589	0.0751	4	0.0362553
590	0.0751	4	0.0362553
591	0.0751	4	0.0362553
592	0.0751	4	0.0362553
593	0.0751	4	0.0362553
594	0.0751	4	0.0362553
595	0.0751	4	0.0362553
596	0.0751	4	0.0362553
597	0.0751	4	0.0362553
598	0.0751	4	0.0362553
599	0.0751	4	0.0362553
600	0.0751	4	0.0362553
601	0.0751	4	0.0362553
602	0.0751	4	0.0362553
603	0.0751	4	0.0362553
604	0.0751	4	0.0362553
605	0.0751	4	0.0362553
606	0.0751	4	0.0362553
607	0.0751	4	0.0362553
608	0.0751	4	0.0362553
609	0.0751	4	0.0362553
610	0.0751	4	0.0362553
611	0.0751	4	0.0362553
612	0.0751	4	0.0362553
613	0.0751	4	0.0362553
614	0.0751	4	0.0362553
615	0.0751	4	0.0362553
616	0.0751	4	0.0362553
617	0.0751	4	0.0362553
618	0.0751	4	0.0362553
619	0.0751	4	0.0362553
620	0.0751	4	0.0362553
621	0.0751	4	0.0362553
622	0.0751	4	0.0362553
623	0.0751	4	0.0362553
624	0.0751	4	0.0362553
625	0.0751	4	0.0362553
626	0.0751	4	0.0362553
627	0.0751	4	0.0362553
628	0.0751	4	0.0362553
629	0.0751	4	0.0362553
630	0.0751	4	0.0362553
631	0.0751	4	0.0362553
632	0.0751	4	0.0362553
633	0.0751	4	0.0362553
634	0.0751	4	0.0362553
635	0.0751	4	0.0362553
636	0.0751	4	0.0362553
637	0.0751	4	0.0362553
638	0.0751	4	0.0362553
639	0.0751	4	0.0362553
640	0.0751	4	0.0362553
641	0.0751	4	0.0362553
642	0.0751	4	0.0362553
643	0.0751	4	0.0362553
644	0.0751	4	0.0362553
645	0.0751	4	0.0362553
646	0.0751	4	0.0362553
647	0.0751	4	0.0362553
648	0.0751	4	0.0362553
649	0.0751	4	0.0362553
650	0.0751	4	0.0362553
651	0.0751	4	0.0362553
652	0.0751	4	0.0362553
653	0.0751	4	0.0362553
654	0.0751	4	0.0362553
655	0.0751	4	0.0362553
656	0.0751	4	0.0362553
657	0.0751	4	0.0362553
658	0.0751	4	0.0362553
659	0.0751	4	0.0362553
660	0.0751	4	0.0362553
661	0.0751	4	0.0362553
662	0.0751	4	0.0362553
663	0.0751	4	0.0362553
664	0.0751	4	0.0362553
665	0.0751	4	0.0362553
666	0.0751	4	0.0362553
667	0.0751	4	0.0362553
668	0.0751	4	0.0362553
669	0.0751	4	0.0362553
670	0.0751	4	0.0362553
671	0.0751	4	0.0362553
672	0.0751	4	0.0362553
673	0.0751	4	0.0362553
674	0.0751	4	0.0362553
675	0.0751	4	0.0362553
676	0.0751	4	0.0362553
677	0.0751	4	0.0362553
678	0.0751	4	0.0362553
679	0.0751	4	0.0362553
680	0.0751	4	0.0362553
681	0.0751	4	0.0362553
682	0.0751	4	0.0362553
683	0.0751	4	0.0362553
684	0.0751	4	0.0362553
685	0.0751	4	0.0362553
686	0.0751	4	0.0362553
687	0.0751	4	0.0362553
688	0.0751	4	0.0362553
689	0.0751	4	0.0362553
690	0.0751	4	0.0362553
691	0.0751	4	0.0362553
692	0.0751	4	0.0362553
693	0.0751	4	0.0362553
694	0.0751	4	0.0362553
695	0.0751	4	0.0362553
696	0.0751	4	0.0362553
697	0.0751	4	0.0362553
698	0.0751	4	0.0362553
699	0.0751	4	0.0362553
700	0.0751	4	0.0362553
701	0.0751	4	0.0362553
702	0.0751	4	0.0362553
703	0.0751	4	0.0362553
704	0.0751	4	0.0362553
705	0.0751	4	0.0362553
706	0.0751	4	0.0362553
707	0.0751	4	0.0362553
708	0.0751	4	0.0362553
709	0.0751	4	0.0362553
710	0.0751	4	0.0362553
711	0.0751	4	0.0362553
712	0.0751	4	0.0362553
713	0.0751	4	0.0362553
714	0.0751	4	0.0362553
715	0.0751	4	0.0362553
716	0.0751	4	0.0362553
717	0.0751	4	0.0362553
718	0.0751	4	0.0362553
719	0.0751	4	0.0362553
720	0.0751	4	0.0362553
721	0.0751	4	0.0362553
722	0.0751	4	0.0362553
723	0.0751	4	0.0362553
724	0.0751	4	0.0362553
725	0.0751	4	0.0362553
726	0.0751	4	0.0362553
727	0.0751	4	0.0362553
728	0.0751	4	0.0362553
729	0.0751	4	0.0362553
730	0.0751	4	0.0362553
731	0.0751	4	0.0362553
732	0.0751	4	0.0362553
733	0.0751	4	0.0362553
734	0.0751	4	0.0362553
735	0.0751	4	0.0362553
736	0.0751	4	0.0362553
737	0.0751	4	0.0362553
738	0.0751	4	0.0362553
739	0.0751	4	0.0362553
740	0.0751	4	0.0362553
741	0.0751	4	0.0362553
742	0.0751	4	0.0362553
743	0.0751	4	0.0362553
744	0.0751	4	0.0362553
745	0.0751	4	0.0362553
746	0.0751	4	0.0362553
747	0.0751	4	0.0362553
748	0.0751	4	0.0362553
749	0.0751	4	0.0362553
750	0.0751	4	0.0362553
751	0.0751	4	0.0362553
752	0.0751	4	0.0362553
753	0.0751	4	0.0362553
754	0.0751	4	0.0362553
755	0.0751	4	0.0362553
756	0.0751	4	0.0362553
757	0.0751	4	0.0362553
758	0.0751	4	0.0362553
759	0.0751	4	0.0362553
760	0.0751	4	0.0362553
761	0.0751	4	0.0362553
762	0.0751	4	0.0362553
763	0.0751	4	0.0362553
764	0.0751	4	0.0362553
765	0.0751	4	0.0362553
766	0.0751	4	0.0362553
767	0.0751	4	0.0362553
768	0.0751	4	0.0362553
769	0.0751	4	0.0362553
770	0.0751	4	0.0362553
771	0.0751	4	0.0362553
772	0.0751	4	0.0362553
773	0.0751	4	0.0362553
774	0.0751	4	0.0362553
775	0.0751	4	0.0362553
776	0.0751	4	0.0362553
777	0.0751	4	0.0362553
778	0.0751	4	0.0362553
779	0.0751	4	0.0362553
780	0.0751	4	0.0362553
781	0.0751	4	0.0362553
782	0.0751	4	0.0362553
783	0.0751	4	0.0362553
784	0.0751	4	0.0362553
785	0.0751	4	0.0362553
786	0.0751	4	0.0362553
787	0.0751	4	0.0362553
788	0.0751	4	0.0362553
789	0.0751	4	0.0362553
790	0.0751	4	0.0362553
791	0.0751	4	0.0362553
792	0.0751	4	0.0362553
793	0.0751	4	0.0362553
794	0.0751	4	0.0362553
795	0.0751	4	0.0362553
796	0.0751	4	0.0362553
797	0.0751	4	0.0362553
798	0.0751	4	0.0362553
799	0.0751	4	0.0362553
800	0.0751	4	0.0362553
801	0.0751	4	0.0362553
802	0.0751	4	0.0362553
803	0.0751	4	0.0362553
804	0.0751	4	0.0362553
805	0.0751	4	0.0362553
806	0.0751	4	0.0362553
807	0.0751	4	0.0362553
808	0.0751	4	0.0362553
809	0.0751	4	0.0362553
810	0.0751	4	0.0362553
811	0.0751	4	0.0362553
812	0.0751	4	0.0362553
813	0.0751	4	0.0362553
814	0.0751	4	0.0362553
815	0.0751	4	0.0362553
816	0.0751	4	0.0362553
817	0.0751	4	0.0362553
818	0.0751	4	0.0362553
819	0.0751	4	0.0362553
820	0.0751	4	0.0362553
821	0.0751	4	0.0362553
822	0.0751	4	0.0362553
823	0.0751	4	0.0362553
824	0.0751	4	0.0362553
825	0.0751	4	0.0362553
826	0.0751	4	0.0362553
827	0.0751	4	0.0362553
828	0.0751	4	0.0362553
829	0.0751	4	0.0362553
830	0.0751	4	0.0362553
831	0.0751	4	0.0362553
832	0.0751	4	0.0362553
833	0.0751	4	0.0362553
834	0.0751	4	0.0362553
835	0.0751	4	0.0362553
836	0.0751	4	0.0362553
837	0.0751	4	0.0362553
838	0.0751	4	0.0362553
839	0.0751	4	0.0362553
840	0.0751	4	0.0362553
841	0.0751	4	0.0362553
842	0.0751	4	0.0362553
843	0.0751	4	0.0362553
844	0.0751	4	0.0362553
845	0.0751	4	0.0362553
846	0.0751	4	0.0362553
847	0.0751	4	0.0362553
848	0.0751	4	0.0362553
849	0.0751	4	0.0362553
850	0.0751	4	0.0362553
851	0.0751	4	0.0362553
852	0.0751	4	0.0362553
853	0.0751	4	0.0362553
854	0.0751	4	0.0362553
855	0.0751	4	0.0362553
856	0.0751	4	0.0362553
857	0.0751	4	0.0362553
858	0.0751	4	0.0362553
859	0.0751	4	0.0362553
860	0.0751	4	0.0362553
861	0.0751	4	0.0362553
862	0.0751	4	0.0362553
863	0.0751	4	0.0362553
864	0.0751	4	0.0362553
865	0.0751	4	0.0362553
866	0.0751	4	0.0362553
867	0.0751	4	0.0362553
868	0.0751	4	0.0362553
869	0.0751	4	0.0362553
870	0.0751	4	0.0362553
871	0.0751	4	0.0362553
872	0.0751	4	0.0362553
873	0.0751	4	0.0362553
874	0.0751	4	0.0362553
875	0.0751	4	0.0362553
876	0.0751	4	0.0362553
877	0.0751	4	0.0362553
878	0.0751	4	0.0362553
879	0.0751	4	0.0362553
880	0.0751	4	0.0362553
881	0.0751	4	0.0362553
882	0.0751	4	0.0362553
883	0.0751	4	0.0362553
884	0.0751	4	0.0362553
885	0.0751	4	0.0362553
886	0.0751	4	0.0362553
887	0.0751	4	0.0362553
888	0.0751	4	0.0362553
889	0.0751	4	0.0362553
890	0.0751	4	0.0362553
891	0.0751	4	0.0362553
892	0.0751	4	0.0362553
893	0.0751	4	0.0362553
894	0.0751	4	0.0362553
895	0.0751	4	0.0362553
896	0.0751	4	0.0362553
897	0.0751	4	0.0362553
898	0.0751	4	0.0362553
899	0.0751	4	0.0362553
900	0.0751	4	0.0362553
901	0.0751	4	0.0362553
902	0.0751	4	0.0362553
903	0.0751	4	0.0362553
904	0.0751	4	0.0362553
905	0.0751	4	0.0362553
906	0.0751	4	0.0362553
907	0.0751	4	0.0362553
908	0.0751	4	0.0362553
909	0.0751	4	0.0362553
910	0.0751	4	0.0362553
911	0.0751	4	0.0362553
912	0.0751	4	0.0362553
913	0.0751	4	0.0362553
914	0.0751	4	0.0362553
915	0.0751	4	0.0362553
916	0.0751	4	0.0362553
917	0.0751	4	0.0362553
918	0.0751	4	0.0362553
919	0.0751	4	0.0362553
920	0.0751	4	0.0362553
921	0.0751	4	0.0362553
922	0.0751	4	0.0362553
923	0.0751	4	0.0362553
924	0.0751	4	0.0362553
925	0.0751	4	0.0362553
926	0.0751	4	0.0362553
927	0.0751	4	0.0362553
928	0.0751	4	0.0362553
929	0.0751	4	0.0362553
930	0.0751	4	0.0362553
931	0.0751	4	0.0362553
932	0.0751	4	0.0362553
933	0.0751	4	0.0362553
934	0.0751	4	0.0362553
935	0.0751	4	0.0362553
936	0.0751	4	0.0362553
937	0.0751	4	0.0362553
938	0.0751	4	0.0362553
939	0.0751	4	0.0362553
940	0.0751	4	0.0362553
941	0.0751	4	0.0362553
942	0.0751	4	0.0362553
943	0.0751	4	0.0362553
944	0.0751	4	0.0362553
945	0.0751	4	0.0362553
946	0.0751	4	0.0362553
947	0.0751	4	0.0362553
948	0.0751	4	0.0362553
949	0.0751	4	0.0362553
950	0.0751	4	0.0362553
951	0.0751	4	0.0362553
952	0.0751	4	0.0362553
953	0.0751	4	0.0362553
954	0.0751	4	0.0362553
955	0.0751	4	0.0362553
956	0.0751	4	0.0362553
957	0.0751	4	0.0362553
958	0.0751	4	0.0362553
959	0.0751	4	0.0362553
960	0.0751	4	0.0362553
961	0.0751	4	0.0362553
962	0.0751	4	0.0362553
963	0.0751	4	0.0362553
964	0.0751	4	0.0362553
965	0.0751	4	0.0362553
966	0.0751	4	0.0362553
967	0.0751	4	0.0362553
968	0.0751	4	0.0362553
969	0.0751	4	0.0362553
970	0.0751	4	0.0362553
971	0.0751	4	0.0362553
972	0.0751	4	0.0362553
973	0.0751	4	0.0362553
974	0.0751	4	0.0362553
975	0.0751	4	0.0362553
976	0.0751	4	0.0362553
977	0.0751	4	0.0362553
978	0.0751	4	0.0362553
979	0.0751	4	0.0362553
980	0.0751	4	0.0362553
981	0.0751	4	0.0362553
982	0.0751	4	0.0362553
983	0.0751	4	0.0362553
984	0.0751	4	0.0362553
985	0.0751	4	0.0362553
986	0.0751	4	0.0362553
987	0.0751	4	0.0362553
988	0.0751	4	0.0362553
989	0.0751	4	0.0362553
990	0.0751	4	0.0362553
991	0.0751	4	0.0362553
992	0.0751	4	0.0362553
993	0.0751	4	0.0362553
994	0.0751	4	0.0362553
995	0.0751	4	0.0362553
996	0.0751	4	0.0362553
997	0.0751	4	0.0362553
998	0.0751	4	0.0362553
999	0.0751	4	0.0362553
1000	0.0751	4	0.0362553
1001	0.0751	4	0.0362553
1002	0.0751	4	0.0362553
1003	0.0751	4	0.0362553
1004	0.0751	4	0.0362553
1005	0.0751	4	0.0362553
1006	0.0751	4	0.0362553
1007	0.0751	4	0.0362553
1008	0.0751	4	0.0362553
1009	0.0751	4	0.0362553
1010	0.0751	4	0.0362553
1011	0.0751	4	0.0362553
1012	0.0751	4	0.0362553
1013	0.0751	4	0.0362553
1014	0.0751	4	0.0362553
1015	0.0751	4	0.0362553
1016	0.0751	4	0.0362553
1017	0.0751	4	0.0362553
1018	0.0751	4	0.0362553
1019	0.0751	4	0.0362553
1020	0.0751	4	0.0362553
1021	0.0751	4	0.0362553
1022	0.0751	4	0.0362553
1023	0.0751	4	0.0362553
1024	0.0751	4	0.0362553
1025	0.0751	4	0.0362553
1026	0.0751	4	0.0362553
1027	0.0751	4	0.0362553
1028	0.0751	4	0.0362553
1029	0.0751	4	0.0362553
1030	0.0751	4	0.0362553
1031	0.0751	4	0.0362553
1032	0.0751	4	0.0362553
1033	0.0751	4	0.0362553
1034	0.0751	4	0.0362553
1035	0.0751	4	0.0362553
1036	0.0751	4	0.0362553
1037	0.0751	4	0.0362553
1038	0.0751	4	0.0362553
1039	0.0751	4	0.0362553
1040	0.0751	4	0.0362553
1041	0.0751	4	0.0362553
1042	0.0751	4	0.0362553
1043	0.0751	4	0.0362553
1044	0.0751	4	0.0362553
1045	0.0751	4	0.0362553
1046	0.0751	4	0.0362553
1047	0.0751	4	0.0362553
1048	0.0751	4	0.0362553
1049	0.0751	4	0.0362553
1050	0.0751	4	0.0362553
1051	0.0751	4	0.0362553
1052	0.0751	4	0.0362553
1053	0.0751	4	0.0362553
1054	0.0751	4	0.0362553
1055	0.0751	4	0.0362553
1056	0.0751	4	0.0362553
1057	0.0751	4	0.0362553
1058	0.0751	4	0.0362553
1059	0.0751	4	0.0362553
1060	0.0751	4	0.0362553
1061	0.0751	4	0.0362553
1062	0.0751	4	0.0362553
1063	0.0751	4	0.0362553
1064	0.0751	4	0.0362553
1065	0.0751	4	0.0362553
1066	0.0751	4	0.0362553
1067	0.0751	4	0.0362553
1068	0.0751	4	0.0362553
1069	0.0751	4	0.0362553
1070	0.0751	4	0.0362553
1071	0.0751	4	0.0362553
1072	0.0751	4	0.0362553
1073	0.0751	4	0.0362553
1074	0.0751	4	0.0362553
1075	0.0751	4	0.0362553
1076	0.0751	4	0.0362553
1077	0.0751	4	0.0362553
1078	0.0751	4	0.0362553
1079	0.0751	4	0.0362553
1080	0.0751	4	0.0362553
1081	0.0751	4	0.0362553
1082	0.0751	4	0.0362553
1083	0.0751	4	0.0362553
1084	0.0751	4	0.0362553
1085	0.0751	4	0.0362553
1086	0.0751	4	0.0362553
1087	0.0751	4	0.0362553
1088	0.0751	4	0.0362553
1089	0.0751	4	0.0362553
1090	0.0751	4	0.0362553
1091	0.0751	4	0.0362553
1092	0.0751	4	0.0362553
1093	0.0751	4	0.0362553
1094	0.0751	4	0.0362553
1095	0.0751	4	0.0362553
1096	0.0751	4	0.0362553
1097	0.0751	4	0.0362553
1098	0.0751	4	0.0362553
1099	0.0751	4	0.0362553
1100	0.0751	4	0.0362553
1101	0.0751	4	0.0362553
1102	0.0751	4	0.0362553
1103	0.0751	4	0.0362553
1104	0.0751	4	0.0362553
1105	0.0751	4	0.0362553
1106	0.0751	4	0.0362553
1107	0.0751	4	0.0362553
1108	0.0751	4	0.0362553
1109	0.0751	4	0.0362553
1110	0.0751	4	0.0362553
1111	0.0751	4	0.0362553
1112	0.0751	4	0.0362553
1113	0.0751	4	0.0362553
1114	0.0751	4	0.0362553
1115	0.0751	4	0.0362553
1116	0.0751	4	0.0362553
1117	0.0751	4	0.0362553
1118	0.0751	4	0.0362553
1119	0.0751	4	0.0362553
1120	0.0751	4	0.0362553
1121	0.0751	4	0.0362553
1122	0.0751	4	0.0362553
1123	0.0751	4	0.0362553
1124	0.0751	4	0.0362553
1125	0.0751	4	0.0362553
1126	0.0751	4	0.0362553
1127	0.0751	4	0.0362553
1128	0.0751	4	0.0362553
1129	0.0751	4	0.0362553
1130	0.0751	4	0.0362553
1131	0.0751	4	0.0362553
1132	0.0751	4	0.0362553
1133	0.0751	4	0.0362553
1134	0.0751	4	0.0362553
1135	0.0751	4	0.0362553
1136	0.0751	4	0.0362553
1137	0.0751	4	0.0362553
1138	0.0751	4	0.0362553
1139	0.0751	4	0.0362553
1140	0.0751	4	0.0362553
1141	0.0751	4	0.0362553
1142	0.0751	4	0.0362553
1143	0.0751	4	0.0362553
1144	0.0751	4	0.0362553
1145	0.0751	4	0.0362553
1146	0.0751	4	0.0362553
1147	0.0751	4	0.0362553
1148	0.0751	4	0.0362553
1149	0.0751	4	0.0362553
1150	0.0751	4	0.0362553
1151	0.0751	4	0.0362553
1152	0.0751	4	0.0362553
1153	0.0751	4	0.0362553
1154	0.0751	4	0.0362553
1155	0.0751	4	0.0362553
1156	0.0751	4	0.0362553
1157	0.0751	4	0.0362553
1158	0.0751	4	0.0362553
1159	0.0751	4	0.0362553
1160	0.0751	4	0.0362553
1161	0.0751	4	0.0362553
1162	0.0751	4	0.0362553
1163	0.0751	4	0.0362553
1164	0.0751	4	0.0362553
1165	0.0751	4	0.0362553
1166	0.0751	4	0.0362553
1167	0.0751	4	0.0362553
1168	0.0751	4	0.0362553
1169	0.0751	4	0.0362553
1170	0.0751	4	0.0362553
1171	0.0751	4	0.0362553
1172	0.0751	4	0.0362553
1173	0.0751	4	0.0362553
1174	0.0751	4	0.0362553
1175	0.0751	4	0.0362553
1176	0.0751	4	0.0362553
1177	0.0751	4	0.0362553
1178	0.0751	4	0.0362553
1179	0.0751	4	0.0362553
1180	0.0751	4	0.0362553
1181	0.0751	4	0.0362553
1182	0.0751	4	0.0362553
1183	0.0751	4	0.0362553
1184	0.0751	4	0.0362553
1185	0.0751	4	0.0362553
1186	0.0751	4	0.0362553
1187	0.0751	4	0.0362553
1188	0.0751	4	0.0362553
1189	0.0751	4	0.0362553
1190	0.0751	4	0.0362553
1191	0.0751	4	0.0362553
1192	0.0751	4	0.0362553
1193	0.0751	4	0.0362553
1194	0.0751	4	0.0362553
1195	0.0751	4	0.0362553
1196	0.0751	4	0.0362553
1197	0.0751	4	0.0362553
1198	0.0751	4	0.0362553
1199	0.0751	4	0.0362553
1200	0.0751	4	0.0362553
1201	0.0751	4	0.0362553
1202	0.0751	4	0.0362553
1203	0.0751	4	0.0362553
1204	0.0751	4	0.0362553
1205	0.0751	4	0.0362553
1206	0.0751	4	0.0362553
1207	0.0751	4	0.0362553
1208	0.0751	4	0.0362553
1209	0.0751	4	0.0362553
1210	0.0751	4	0.0362553
1211	0.0751	4	0.0362553
1212	0.0751	4	0.0362553
1213	0.0751	4	0.0362553
1214	0.0751	4	0.0362553
1215	0.0751	4	0.0362553
1216	0.0751	4	0.0362553
1217	0.0751	4	0.0362553
1218	0.0751	4	0.0362553
1219	0.0751	4	0.0362553
1220	0.0751	4	0.0362553
1221	0.0751	4	0.0362553
1222	0.0751	4	0.0362553
1223	0.0751	4	0.0362553
1224	0.0751	4	0.0362553
1225	0.0751	4	0.0362553
1226	0.0751	4	0.0362553
1227	0.0751	4	0.0362553
1228	0.0751	4	0.0362553
1229	0.0751	4	0.0362553
1230	0.0751	4	0.0362553
1231	0.0751	4	0.0362553
1232	0.0751	4	0.0362553
1233	0.0751	4	0.0362553
1234	0.0751	4	0.0362553
1235	0.0751	4	0.0362553
1236	0.0751	4	0.0362553
1237	0.0751	4	0.0362553
1238	0.0751	4	0.0362553
1239	0.0751	4	0.0362553
1240	0.0751	4	0.0362553
1241	0.0751	4	0.0362553
1242	0.0751	4	0.0362553
1243	0.0751	4	0.0362553
1244	0.0751	4	0.0362553
1245	0.0751	4	0.0362553
1246	0.0751	4	0.0362553
1247	0.0751	4	0.0362553
1248	0.0751	4	0.0362553
1249	0.0751	4	0.0362553
1250	0.0751	4	0.0362553
1251	0.0751	4	0.0362553
1252	0.0751	4	0.0362553
1253	0.0751	4	0.0362553
1254	0.0751	4	0.0362553
1255	0.0751	4	0.0362553
1256	0.0751	4	0.0362553
1257	0.0751	4	0.0362553
1258	0.0751	4	0.0362553
1259	0.0751	4	0.0362553
1260	0.0751	4	0.0362553
1261	0.0751	4	0.0362553
1262	0.0751	4	0.0362553
1263	0.0751	4	0.0362553
1264	0.0751	4	0.0362553
1265	0.0751	4	0.0362553
1266	0.0751	4	0.0362553
1267	0.0751	4	0.0362553
1268	0.0751	4	0.0362553
1269	0.0751	4	0.0362553
1270	0.0751	4	0.0362553
1271	0.0751	4	0.0362553
1272	0.0751	4	0.0362553
1273	0.0751	4	0.0362553
1274	0.0751	4	0.0362553
1275	0.0751	4	0.0362553
1276	0.0751	4	0.0362553
1277	0.0751	4	0.0362553
1278	0.0751	4	0.0362553
1279	0.0751	4	0.0362553
1280	0.0751	4	0.0362553
1281	0.0751	4	0.0362553
1282	0.0751	4	0.0362553
1283	0.0751	4	0.0362553
1284	0.0751	4	0.0362553
1285	0.0751	4	0.0362553
1286	0.0751	4	0.0362553
1287	0.0751	4	0.0362553
1288	0.0751	4	0.0362553
1289	0.0751	4	0.0362553
1290	0.0751	4	0.0362553
1291	0.0751	4	0.0362553
1292	0.0751	4	0.0362553
1293	0.0751	4	0.0362553
1294	0.0751	4	0.0362553
1295	0.0751	4	0.0362553
1296	0.0751	4	0.0362553
1297	0.0751	4	0.0362553
1298	0.0751	4	0.0362553
1299	0.0751	4	0.0362553
1300	0.0751	4	0.0362553
1301	0.0751	4	0.0362553
1302	0.0751	4	0.0362553
1303	0.0751	4	0.0362553
1304	0.0751	4	0.0362553
1305	0.0751	4	0.0362553
1306	0.0751	4	0.0362553
1307	0.0751	4	0.0362553
1308	0.0751	4	0.0362553
1309	0.0751	4	0.0362553
1310	0.0751	4	0.0362553
1311	0.0751	4	0.0362553
1312	0.0751	4	0.0362553
1313	0.0751	4	0.0362553
1314	0.0751	4	0.0362553
1315	0.0751	4	0.0362553
1316	0.0751	4	0.0362553
1317	0.0751	4	0.0362553
1318	0.0751	4	0.0362553
1319	0.0751	4	0.0362553
1320	0.0751	4	0.0362553
1321	0.0751	4	0.0362553
1322	0.0751	4	0.0362553
1323	0.0751	4	0.0362553
1324	0.0751	4	0.0362553
1325	0.0751	4	0.0362553
1326	0.0751	4	0.0362553
1327	0.0751	4	0.0362553
1328	0.0751	4	0.0362553
1329	0.0751	4	0.0362553
1330	0.0751	4	0.0362553
1331	0.0751	4	0.0362553
1332	0.0751	4	0.0362553
1333	0.0751	4	0.0362553
1334	0.0751	4	0.0362553
1335	0.0751	4	0.0362553
1336	0.0751	4	0.0362553
1337	0.0751	4	0.0362553
1338	0.0751	4	0.0362553
1339	0.0751	4	0.0362553
1340	0.0751	4	0.0362553
1341	0.0751	4	0.0362553
1342	0.0751	4	0.0362553
1343	0.0751	4	0.0362553
1344	0.0751	4	0.0362553
1345	0.0751	4	0.0362553
1346	0.0751	4	0.0362553
1347	0.0751	4	0.0362553
1348	0.0751	4	0.0362553
1349	0.0751	4	0.0362553
1350	0.0751	4	0.0362553
1351	0.0751	4	0.0362553
1352	0.0751	4	0.0362553
1353	0.0751	4	0.0362553
1354	0.0751	4	0.0362553
1355	0.0751	4	0.0362553
1356	0.0751	4	0.0362553
1357	0.0751	4	0.0362553
1358	0.0751	4	0.0362553
1359	0.0751	4	0.0362553
1360	0.0751	4	0.0362553
1361	0.0751	4	0.0362553
1362	0.0751	4	0.0362553
1363	0.0751	4	0.0362553
1364	0.0751	4	0.0362553
1365	0.0751	4	0.0362553
1366	0.0751	4	0.0362553
1367	0.0751	4	0.0362553
1368	0.0751	4	0.0362553
1369	0.0751	4	0.0362553
1370	0.0751	4	0.0362553
1371	0.0751	4	0.0362553
1372	0.0751	4	0.0362553
1373	0.0751	4	0.0362553
1374	0.0751	4	0.0362553
1375	0.0751	4	0.0362553
1376	0.0751	4	0.0362553
1377	0.0751	4	0.0362553
1378	0.0751	4	0.0362553
1379	0.0751	4	0.0362553
1380	0.0751	4	0.0362553
1381	0.0751	4	0.0362553
1382	0.0751	4	0.0362553
1383	0.0751	4	0.0362553
1384	0.0751	4	0.0362553
1385	0.0751	4	0.0362553
1386	0.0751	4	0.0362553
1387	0.0751	4	0.0362553
1388	0.0751	4	0.0362553
1389	0.0751	4	0.0362553
1390	0.0751	4	0.0362553
1391	0.0751	4	0.0362553
1392	0.0751	4	0.0362553
1393	0.0751	4	0.0362553
1394	0.0751	4	0.0362553
1395	0.0751	4	0.0362553
1396	0.0751	4	0.0362553
1397	0.0751	4	0.0362553
1398	0.0751	4	0.0362553
1399	0.0751	4	0.0362553
1400	0.0751	4	0.0362553
1401	0.0751	4	0.0362553
1402	0.0751	4	0.0362553
1403	0.0751	4	0.0362553
1404	0.0751	4	0.0362553
1405	0.0751	4	0.0362553
1406	0.0751	4	0.0362553
1407	0.0751	4	0.0362553
1408	0.0751	4	0.0362553
1409	0.0751	4	0.0362553
1410	0.0751	4	0.0362553
1411	0.0751	4	0.0362553
1412	0.0751	4	0.0362553
1413	0.0751	4	0.0362553
1414	0.0751	4	0.0362553
1415	0.0751	4	0.0362553
1416	0.0751	4	0.0362553
1417	0.0751	4	0.0362553
1418	0.0751	4	0.0362553
1419	0.0751	4	0.0362553
1420	0.0751	4	0.0362553
1421	0.0751	4	0.0362553
1422	0.0751	4	0.0362553
1423	0.0751	4	0.0362553
1424	0.0751	4	0.0362553
1425	0.0751	4	0.0362553
1426	0.0751	4	0.0362553
1427	0.0751	4	0.0362553
1428	0.0751	4	0.0362553
1429	0.0751	4	0.0362553
1430	0.0751	4	0.0362553
1431	0.0751	4	0.0362553
1432	0.0751	4	0.0362553
1433	0.0751	4	0.0362553
1434	0.0751	4	0.0362553
1435	0.0751	4	0.0362553
1436	0.0751	4	0.0362553
1437	0.0751	4	0.0362553
1438	0.0751	4	0.0362553
1439	0.0751	4	0.0362553
1440	0.0751	4	0.0362553
1441	0.0751	4	0.0362553
1442	0.0751	4	0.0362553
1443	0.0751	4	0.0362553
1444	0.0751	4	0.0362553
1445	0.0751	4	0.0362553
1446	0.0751	4	0.0362553
1447	0.0751	4	0.0362553
1448	0.0751	4	0.0362553
1449	0.0751	4	0.0362553
1450	0.0751	4	0.0362553
1451	0.0751	4	0.0362553
1452	0.0751	4	0.0362553
1453	0.0751	4	0.0362553
1454	0.0751	4	0.0362553
1455	0.0751	4	0.0362553
1456	0.0751	4	0.0362553
1457	0.0751	4	0.0362553
1458	0.0751	4	0.0362553
1459	0.0751	4	0.0362553
1460	0.0751	4	0.0362553
1461	0.0751	4	0.0362553
1462	0.0751	4	0.0362553
1463	0.0751	4	0.0362553
1464	0.0751	4	0.0362553
1465	0.0751	4	0.0362553
1466	0.0751	4	0.0362553
1467	0.0751	4	0.0362553
1468	0.0751	4	0.0362553
1469	0.0751	4	0.0362553
1470	0.0751	4	0.0362553
1471	0.0751	4	0.0362553
1472	0.0751	4	0.0362553
1473	0.0751	4	0.0362553
1474	0.0751	4	0.0362553
1475	0.0751	4	0.0362553
1476	0.0751	4	0.0362553
1477	0.0751	4	0.0362553
1478	0.0751	4	0.0362553
1479	0.0751	4	0.0362553
1480	0.0751	4	0.0362553
1481	0.0751	4	0.0362553
1482	0.0751	4	0.0362553
1483	0.0751	4	0.0362553
1484	0.0751	4	0.0362553
1485	0.0751	4	0.0362553
1486	0.0751	4	0.0362553
1487	0.0751	4	0.0362553
1488	0.0751	4	0.0362553
1489	0.0751	4	0.0362553
1490	0.0751	4	0.0362553
1491	0.0751	4	0.0362553
1492	0.0751	4	0.0362553
1493	0.0751	4	0.0362553
1494	0.0751	4	0.0362553
1495	0.0751	4	0.0362553
1496	0.0751	4	0.0362553
1497	0.0751	4	0.0362553
1498	0.0751	4	0.0362553
1499	0.0751	4	0.0362553
1500	0.0751	4	0.0362553
1501	0.0751	4	0.0362553
1502	0.0751	4	0.0362553
1503	0.0751	4	0.0362553
1504	0.0751	4	0.0362553
1505	0.0751	4	0.0362553
1506	0.0751	4	0.0362553
1507	0.0751	4	0.0362553
1508	0.0751	4	0.0362553
1509	0.0751	4	0.0362553
1510	0.0751	4	0.0362553
1511	0.0751	4	0.0362553
1512	0.0751	4	0.0362553
1513	0.0751	4	0.0362553
1514	0.0751	4	0.0362553
1515	0.0751	4	0.0362553
1516	0.0751	4	0.0362553
1517	0.0751	4	0.0362553
1518	0.0751	4	0.0362553
1519	0.0751	4	0.0362553
1520	0.0751	4	0.0362553
1521	0.0751	4	0.0362553
1522	0.0751	4	0.0362553
1523	0.0751	4	0.0362553
1524	0.0751	4	0.0362553
1525	0.0751	4	0.0362553
1526	0.0751	4	0.0362553
1527	0.0751	4	0.0362553
1528	0.0751	4	0.0362553
1529	0.0751	4	0.0362553
1530	0.0751	4	0.0362553
1531	0.0751	4	0.0362553
1532	0.0751	4	0.0362553
1533	0.0751	4	0.0362553
1534	0.0751	4	0.0362553
1535	0.0751	4	0.0362553
1536	0.0751	4	0.0362553
1537	0.0751	4	0.0362553
1538	0.0751	4	0.0362553
1539	0.0751	4	0.0362553
1540	0.0751	4	0.0362553
1541	0.0751	4	0.0362553
1542	0.0751	4	0.0362553
1543	0.0751	4	0.0362553
1544	0.0751	4	0.0362553
1545	0.0751	4	0.0362553
1546	0.0751	4	0.0362553
1547	0.0751	4	0.0362553
1548	0.0751	4	0.0362553
1549	0.0751	4	0.0362553
1550	0.0751	4	0.0362553
1551	0.0751	4	0.0362553
1552	0.0751	4	0.0362553
1553	0.0751	4	0.0362553
1554	0.0751	4	0.0362553
1555	0.0751	4	0.0362553
1556	0.0751	4	0.0362553
1557	0.0751	4	0.0362553
1558	0.0751	4	0.0362553
1559	0.0751	4	0.0362553
1560	0.0751	4	0.0362553
1561	0.0751	4	0.0362553
1562	0.0751	4	0.0362553
1563	0.0751	4	0.0362553
1564	0.0751	4	0.0362553
1565	0.0751	4	0.0362553
1566	0.0751	4	0.0362553
1567	0.0751	4	0.0362553
1568	0.0751	4	0.0362553
1569	0.0751	4	0.0362553
1570	0.0751	4	0.0362553
1571	0.0751	4	0.0362553
1572	0.0751	4	0.0362553
1573	0.0751	4	0.0362553
1574	0.0751	4	0.0362553
1575	0.0751	4	0.0362553
1576	0.0751	4	0.0362553
1577	0.0751	4	0.0362553
1578	0.0751	4	0.0362553
1579	0.0751	4	0.0362553
1580	0.0751	4	0.0362553
1581	0.0751	4	0.0362553
1582	0.0751	4	0.0362553
1583	0.0751	4	0.0362553
1584	0.0751	4	0.0362553
1585	0.0751	4	0.0362553
1586	0.0751	4	0.0362553
1587	0.0751	4	0.0362553
1588	0.0751	4	0.0362553
1589	0.0751	4	0.0362553
1590	0.0751	4	0.0362553
1591	0.0751	4	0.0362553
1592	0.0751	4	0.0362553
1593	0.0751	4	0.0362553
1594	0.0751	4	0.0362553
1595	0.0751	4	0.0362553
1596	0.0751	4	0.0362553
1597	0.0751	4	0.0362553
1598	0.0751	4	0.0362553
1599	0.0751	4	0.0362553
1600	0.0751	4	0.0362553
1601	0.0751	4	0.0362553
1602	0.0751	4	0.0362553
1603	0.0751	4	0.0362553
1604	0.0751	4	0.0362553
1605	0.0751	4	0.0362553
1606	0.0751	4	0.0362553
1607	0.0751	4	0.0362553
1608	0.0751	4	0.0362553
1609	0.0751	4	0.0362553
1610	0.0751	4	0.0362553
1611	0.0751	4	0.0362553
1612	0.0751	4	0.0362553
1613	0.0751	4	0.0362553
1614	0.0751	4	0.0362553
1615	0.0751	4	0.0362553
1616	0.0751	4	0.0362553
1617	0.0751	4	0.0362553
1618	0.0751	4	0.0362553
1619	0.0751	4	0.0362553
1620	0.0751	4	0.0362553
1621	0.0751	4	0.0362553
1622	0.0751	4	0.0362553
1623	0.0751	4	0.0362553
1624	0.0751	4	0.0362553
1625	0.0751	4	0.0362553
1626	0.0751	4	0.0362553
1627	0.0751	4	0.0362553
1628	0.0751	4	0.0362553
1629	0.0751	4	0.0362553
1630	0.0751	4	0.0362553
1631	0.0751	4	0.0362553
1632	0.0751	4	0.0362553
1633	0.0751	4	0.0362553
1634	0.0751	4	0.0362553
1635	0.0751	4	0.0362553
1636	0.0751	4	0.0362553
1637	0.0751	4	0.0362553
1638	0.0751	4	0.0362553
1639	0.0751	4	0.0362553
1640	0.0751	4	0.0362553
1641	0.0751	4	0.0362553
1642	0.0751	4	0.0362553
1643	0.0751	4	0.0362553
1644	0.0751	4	0.0362553
1645	0.0751	4	0.0362553
1646	0.0751	4	0.0362553
1647	0.0751	4	0.0362553
1648	0.0751	4	0.0362553
1649	0.0751	4	0.0362553
1650	0.0751	4	0.0362553
1651	0.0751	4	0.0362553
1652	0.0751	4	0.0362553
1653	0.0751	4	0.0362553
1654	0.0751	4	0.0362553
1655	0.0751	4	0.0362553
1656	0.0751	4	0.0362553
1657	0.0751	4	0.0362553
1658	0.0751	4	0.0362553
1659	0.0751	4	0.0362553
1660	0.0751	4	0.0362553
1661	0.0751	4	0.0362553
1662	0.0751	4	0.0362553
1663	0.0751	4	0.0362553
1664	0.0751	4	0.0362553
1665	0.0751	4	0.0362553
1666	0.0751	4	0.0362553
1667	0.0751	4	0.0362553
1668	0.0751	4	0.0362553
1669	0.0751	4	0.0362553
1670	0.0751	4	0.0362553
1671	0.0751	4	0.0362553
1672	0.0751	4	0.0362553
1673	0.0751	4	0.0362553
1674	0.0751	4	0.0362553
1675	0.0751	4	0.0362553
1676	0.0751	4	0.0362553
1677	0.0751	4	0.0362553
1678	0.0751	4	0.0362553
1679	0.0751	4	0.0362553
1680	0.0751	4	0.0362553
1681	0.0751	4	0.0362553
1682	0.0751	4	0.0362553
1683	0.0751	4	0.0362553
1684	0.0751	4	0.0362553
1685	0.0751	4	0.0362553
1686	0.0751	4	0.0362553
1687	0.0751	4	0.0362553
1688	0.0751	4	0.0362553
1689	0.0751	4	0.0362553
1690	0.0751	4	0.0362553
1691	0.0751	4	0.0362553
1692	0.0751	4	0.0362553
1693	0.0751	4	0.0362553
1694	0.0751	4	0.0362553
1695	0.0751	4	0.0362553
1696	0.0751	4	0.0362553
1697	0.0751	4	0.0362553
1698	0.0751	4	0.0362553
1699	0.0751	4	0.0362553
1700	0.0751	4	0.0362553
1701	0.0751	4	0.0362553
1702	0.0751	4	0.0362553
1703	0.0751	4	0.0362553
1704	0.0751	4	0.0362553
1705	0.0751	4	0.0362553
1706	0.0751	4	0.0362553
1707	0.0751	4	0.0362553
1708	0.0751	4	0.0362553
1709	0.0751	4	0.0362553
1710	0.0751	4	0.0362553
1711	0.0751	4	0.0362553
1712	0.0751	4	0.0362553
1713	0.0751	4	0.0362553
1714	0.0751	4	0.0362553
1715	0.0751	4	0.0362553
1716	0.0751	4	0.0362553
1717	0.0751	4	0.0362553
1718	0.0751	4	0.0362553
1719	0.0751	4	0.0362553
1720	0.0751	4	0.0362553
1721	0.0751	4	0.0362553
1722	0.0751	4	0.0362553
1723	0.0751	4	0.0362553
1724	0.0751	4	0.0362553
1725	0.0751	4	0.0362553
1726	0.0751	4	0.0362553
1727	0.0751	4	0.0362553
1728	0.0751	4	0.0362553
1729	0.0751	4	0.0362553
1730	0.0751	4	0.0362553
1731	0.0751	4	0.0362553
1732	0.0751	4	0.0362553
1733	0.0751	4	0.0362553
1734	0.0751	4	0.0362553
1735	0.0751	4	0.0362553
1736	0.0751	4	0.0362553
1737	0.0751	4	0.0362553
1738	0.0751	4	0.0362553
1739	0.0751	4	0.0362553
1740	0.0751	4	0.0362553
1741	0.0751	4	0.0362553
1742	0.0751	4	0.0362553
1743	0.0751	4	0.0362553
1744	0.0751	4	0.0362553
1745	0.0751	4	0.0362553
1746	0.0751	4	0.0362553
1747	0.0751	4	0.0362553
1748	0.0751	4	0.0362553
1749	0.0751	4	0.0362553
1750	0.0751	4	0.0362553
1751	0.0751	4	0.0362553
1752	0.0751	4	0.0362553
1753	0.0751	4	0.0362553
1754	0.0751	4	0.0362553
1755	0.0751	4	0.0362553
1756	0.0751	4	0.0362553
1757	0.0751	4	0.0362553
1758	0.0751	4	0.0362553
1759	0.0751	4	0.0362553
1760	0.0751	4	0.0362553
1761	0.0751	4	0.0362553
1762	0.0751	4	0.0362553
1763	0.0751	4	0.0362553
1764	0.0751	4	0.0362553
1765	0.0751	4	0.0362553
1766	0.0751	4	0.0362553
1767	0.0751	4	0.0362553
1768	0.0751	4	0.0362553
1769	0.0751	4	0.0362553
1770	0.0751	4	0.0362553
1771	0.0751	4	0.0362553
1772	0.0751	4	0.0362553
1773	0.0751	4	0.0362553
1774	0.0751	4	0.0362553
1775	0.0751	4	0.0362553
1776	0.0751	4	0.0362553
1777	0.0751	4	0.0362553
1778	0.0751	4	0.0362553
1779	0.0751	4	0.0362553
1780	0.0751	4	0.0362553
1781	0.0751	4	0.0362553
1782	0.0751	4	0.0362553
1783	0.0751	4	0.0362553
1784	0.0751	4	0.0362553
1785	0.0751	4	0.0362553
1786	0.0751	4	0.0362553
1787	0.0751	4	0.0362553
1788	0.0751	4	0.0362553
1789	0.0751	4	0.0362553
1790	0.0751	4	0.0362553
1791	0.0751	4	0.0362553
1792	0.0751	4	0.0362553
1793	0.0751	4	0.0362553
1794	0.0751	4	0.0362553
1795	0.0751	4	0.0362553
1796	0.0751	4	0.0362553
1797	0.0751	4	0.0362553
1798	0.0751	4	0.0362553
1799	0.0751	4	0.0362553
1800	0.0751	4	0.0362553
1801	0.0751	4	0.0362553
1802	0.0751	4	0.0362553
1803	0.0751	4	0.0362553
1804	0.0751	4	0.0362553
1805	0.0751	4	0.0362553
1806	0.0751	4	0.0362553
1807	0.0751	4	0.0362553
1808	0.0751	4	0.0362553
1809	0.0751	4	0.0362553
1810	0.0751	4	0.0362553
1811	0.0751	4	0.0362553
1812	0.0751	4	0.0362553
1813	0.0751	4	0.0362553
1814	0.0751	4	0.0362553
1815	0.0751	4	0.0362553
1816	0.0751	4	0.0362553
1817	0.0751	4	0.0362553
1818	0.0751	4	0.0362553
1819	0.0751	4	0.0362553
1820	0.0751	4	0.0362553
1821	0.0751	4	0.0362553
1822	0.0751	4	0.0362553
1823	0.0751	4	0.0362553
1824	0.0751	4	0.0362553
1825	0.0751	4	0.0362553
1826	0.0751	4	0.0362553
1827	0.0751	4	0.0362553
1828	0.0751	4	0.0362553
1829	0.0751	4	0.0362553
1830	0.0751	4	0.0362553
1831	0.0751	4	0.0362553
1832	0.0751	4	0.0362553
1833	0.0751	4	0.0362553
1834	0.0751	4	0.0362553
1835	0.0751	4	0.0362553
1836	0.0751	4	0.0362553
1837	0.0751	4	0.0362553
1838	0.0751	4	0.0362553
1839	0.0751	4	0.0362553
1840	0.0751	4	0.0362553
1841	0.0751	4	0.0362553
1842	0.0751	4	0.0362553
1843	0.0751	4	0.0362553
1844	0.0751	4	0.0362553
1845	0.0751	4	0.0362553
1846	0.0751	4	0.0362553
1847	0.0751	4	0.0362553
1848	0.0751	4	0.0362553
1849	0.0751	4	0.0362553
1850	0.0751	4	0.0362553
1851	0.0751	4	0.0362553
1852	0.0751	4	0.0362553
1853	0.0751	4	0.0362553
1854	0.0751	4	0.0362553
1855	0.0751	4	0.0362553
1856	0.0751	4	0.0362553
1857	0.0751	4	0.0362553
1858	0.0751	4	0.0362553
1859	0.0751	4	0.0362553
1860	0.0751	4	0.0362553
1861	0.0751	4	0.0362553
1862	0.0751	4	0.0362553
1863	0.0751	4	0.0362553
1864	0.0751	4	0.0362553
1865	0.0751	4	0.0362553
1866	0.0751	4	0.0362553
1867	0.0751	4	0.0362553
1868	0.0751	4	0.0362553
1869	0.0751	4	0.0362553
1870	0.0751	4	0.0362553
1871	0.0751	4	0.0362553
1872	0.0751	4	0.0362553
1873	0.0751	4	0.0362553
1874	0.0751	4	0.0362553
1875	0.0751	4	0.0362553
1876	0.0751	4	0.0362553
1877	0.0751	4	0.0362553
1878	0.0751	4	0.0362553
1879	0.0751	4	0.0362553
1880	0.0751	4	0.0362553
1881	0.0751	4	0.0362553
1882	0.0751	4	0.0362553
1883	0.0751	4	0.0362553
1884	0.0751	4	0.0362553
1885	0.0751	4	0.0362553
1886	0.0751	4	0.0362553
1887	0.0751	4	0.0362553
1888	0.0751	4	0.0362553
1889	0.0751	4	0.0362553
1890	0.0751	4	0.0362553
1891	0.0751	4	0.0362553
1892	0.0751	4	0.0362553
1893	0.0751	4	0.0362553
1894	0.0751	4	0.0362553
1895	0.0751	4	0.0362553
1896	0.0751	4	0.0362553
1897	0.0751	4	0.0362553
1898	0.0751	4	0.0362553
1899	0.0751	4	0.0362553
1900	0.0751	4	0.0362553
1901	0.0751	4	0.0362553
1902	0.0751	4	0.0362553
1903	0.0751	4	0.0362553
1904	0.0751	4	0.0362553
1905	0.0751	4	0.0362553
1906	0.0751	4	0.0362553
1907	0.0751	4	0.0362553
1908	0.0751	4	0.0362553
1909	0.0751	4	0.0362553
1910	0.0751	4	0.0362553
1911	0.0751	4	0.0362553
1912	0.0751	4	0.0362553
1913	0.0751	4	0.0362553
1914	0.0751	4	0.0362553
1915	0.0751	4	0.0362553
1916	0.0751	4	0.0362553
1917	0.0751	4	0.0362553
1918	0.0751	4	0.0362553
1919	0.0751	4	0.0362553
1920	0.0751	4	0.0362553
1921	0.0751	4	0.0362553
1922	0.0751	4	0.0362553
1923	0.0751	4	0.0362553
1924	0.0751	4	0.0362553
1925	0.0751	4	0.0362553
1926	0.0751	4	0.0362553
1927	0.0751	4	0.0362553
1928	0.0751	4	0.0362553
1929	0.0751	4	0.0362553
1930	0.0751	4	0.0362553
1931	0.0751	4	0.0362553
1932	0.0751	4	0.0362553
1933	0.0751	4	0.0362553
1934	0.0751	4	0.0362553
1935	0.0751	4	0.0362553
1936	0.0751	4	0.0362553
1937	0.0751	4	0.0362553
1938	0.0751	4	0.0362553
1939	0.0751	4	0.0362553
1940	0.0751	4	0.0362553
1941	0.0751	4	0.0362553
1942	0.0751	4	0.0362553
1943	0.0751	4	0.0362553
1944	0.0751	4	0.0362553
1945	0.0751	4	0.0362553
1946	0.0751	4	0.0362553
1947	0.0751	4	0.0362553
1948	0.0751	4	0.0362553
1949	0.0751	4	0.0362553
1950	0.0751	4	0.0362553
1951	0.0751	4	0.0362553
1952	0.0751	4	0.0362553
1953	0.0751	4	0.0362553
1954	0.0751	4	0.0362553
1955	0.0751	4	0.0362553
1956	0.0751	4	0.0362553
1957	0.0751	4	0.0362553
1958	0.0751	4	0.0362553
1959	0.0751	4	0.0362553
1960	0.0751	4	0.0362553
1961	0.0751	4	0.0362553
1962	0.0751	4	0.0362553
1963	0.0751	4	0.0362553
1964	0.0751	4	0.0362553
1965	0.0751	4	0.0362553
1966	0.0751	4	0.0362553
1967	0.0751	4	0.0362553
1968	0.0751	4	0.0362553
1969	0.0751	4	0.0362553
1970	0.0751	4	0.0362553
1971	0.0751	4	0.0362553
1972	0.0751	4	0.0362553
1973	0.0751	4	0.0362553
1974	0.0751	4	0.0362553
1975	0.0751	4	0.0362553
1976	0.0751	4	0.0362553
1977	0.0751	4	0.0362553
1978	0.0751	4	0.0362553
1979	0.0751	4	0.0362553
1980	0.0751	4	0.0362553
1981	0.0751	4	0.0362553
1982	0.0751	4	0.0362553
1983	0.0751	4	0.0362553
1984	0.0751	4	0.0362553
1985	0.0751	4	0.0362553
1986	0.0751	4	0.0362553
1987	0.0751	4	0.0362553
1988	0.0751	4	0.0362553
1989	0.0751	4	0.0362553
1990	0.0751	4	0.0362553
1991	0.0751	4	0.0362553
1992	0.0751	4	0.0362553
1993	0.0751	4	0.0362553
1994	0.0751	4	0.0362553
1995	0.0751	4	0.0362553
1996	0.0751	4	0.0362553
1997	0.0751	4	0.0362553
1998	0.0751	4	0.0362553
1999	0.0751	4	0.0362553
2000	0.0751	4	0.0362553
[truncated: 3,001 more rows]
