# Supplementary material for: Aspiration-driven co-evolution of cooperation with individual behavioral diversity
Source: PLoS One. 2023 Sep 15;18(9):e0291134. doi: 10.1371/journal.pone.0291134 (PMC10503719; doi:10.1371/journal.pone.0291134)
Supplement: S1 Data — (ZIP) [file pone.0291134.s001.zip › M1/v2-L=200/data/aspiration_time,b=1.66_frequency.txt]

1	0.5	0.5	0
2	0.673296	0.693856	0.469465
3	0.752653	0.828315	0.534652
4	0.771542	0.926034	0.585012
5	0.754441	1.00147	0.607344
6	0.718529	1.06683	0.605597
7	0.674123	1.12693	0.588754
8	0.626658	1.19501	0.561942
9	0.580023	1.24733	0.529988
10	0.53563	1.32112	0.494484
11	0.493773	1.38993	0.458277
12	0.455051	1.47762	0.423289
13	0.41953	1.56522	0.390575
14	0.387093	1.64138	0.359206
15	0.357682	1.75546	0.33061
16	0.330483	1.87332	0.303641
17	0.305947	1.99877	0.279251
18	0.283581	2.17225	0.257443
19	0.262869	2.33889	0.237176
20	0.244209	2.4075	0.2181
21	0.227171	2.55078	0.200852
22	0.211812	2.65565	0.185942
23	0.19771	2.76531	0.171512
24	0.185066	2.81161	0.158267
25	0.173634	2.90958	0.146766
26	0.163166	3.02455	0.136087
27	0.153705	3.07379	0.12607
28	0.145194	3.1341	0.116832
29	0.137566	3.15669	0.108686
30	0.130658	3.18238	0.101233
31	0.124529	3.21513	0.09465
32	0.11886	3.23436	0.0885815
33	0.113692	3.31829	0.083283
34	0.109006	3.39036	0.078621
35	0.104702	3.45498	0.0742756
36	0.100845	3.54832	0.0702374
37	0.0973166	3.58526	0.0663502
38	0.0941253	3.554	0.0628797
39	0.0912593	3.57432	0.0598044
40	0.088704	3.56307	0.0569739
41	0.086365	3.59319	0.0548741
42	0.0841956	3.6409	0.0528903
43	0.0821813	3.66269	0.0507575
44	0.0803655	3.70484	0.0489246
45	0.07875	3.75825	0.0472997
46	0.0772434	3.74955	0.0456678
47	0.0758859	3.79037	0.044231
48	0.0746979	3.81068	0.0429549
49	0.0735947	3.82881	0.0417837
50	0.0726406	3.82708	0.0407407
51	0.0717637	3.81963	0.0397291
52	0.0709647	3.84553	0.0388938
53	0.0702384	3.85306	0.0381935
54	0.0695689	3.88104	0.0374751
55	0.0689447	3.89271	0.0367474
56	0.0683981	3.89824	0.0361496
57	0.0679103	3.89868	0.035654
58	0.0674833	3.88463	0.0352447
59	0.0670562	3.90864	0.0348066
60	0.0666905	3.93207	0.0344375
61	0.0663557	3.91341	0.0340601
62	0.0660551	3.91726	0.0337246
63	0.065776	3.94971	0.033467
64	0.0655515	3.96398	0.033221
65	0.0653368	3.94587	0.0329574
66	0.0651245	3.96811	0.0327562
67	0.0649361	3.97003	0.0325503
68	0.0647742	3.97245	0.032367
69	0.0646286	3.97487	0.0322002
70	0.0644953	3.97709	0.0320473
71	0.0643768	3.9664	0.0319173
72	0.0642607	3.98705	0.0318279
73	0.0641615	3.98613	0.0316358
74	0.064073	3.98796	0.0315314
75	0.063997	3.98971	0.0314402
76	0.0639211	3.99072	0.0313553
77	0.0638539	3.99176	0.0312789
78	0.0637912	3.99244	0.0312101
79	0.0637343	3.99327	0.0311458
80	0.0636821	3.99368	0.0310898
81	0.0636345	3.99409	0.0310384
82	0.0635929	3.99456	0.0309926
83	0.0635557	3.99508	0.0309508
84	0.0635208	3.99548	0.0309122
85	0.0634894	3.99575	0.0308783
86	0.0634605	3.99612	0.0308461
87	0.0634358	3.99655	0.0308176
88	0.063413	3.99677	0.0307929
89	0.0633913	3.99693	0.0307696
90	0.0633721	3.99717	0.0307483
91	0.0633556	3.9975	0.0307289
92	0.0633415	3.99782	0.030712
93	0.0633272	3.998	0.0306962
94	0.0633146	3.99815	0.0306822
95	0.0633032	3.99829	0.0306695
96	0.0632933	3.99846	0.0306581
97	0.0632843	3.9986	0.0306478
98	0.0632763	3.99873	0.0306388
99	0.0632688	3.99881	0.0306305
100	0.0632621	3.99892	0.0306229
101	0.0632559	3.99898	0.0306161
102	0.0632504	3.99907	0.0306099
103	0.0632458	3.99919	0.0306042
104	0.063242	3.99932	0.0305993
105	0.0632381	3.99937	0.0305949
106	0.0632343	3.99942	0.0305907
107	0.0632308	3.99944	0.030587
108	0.0632281	3.99951	0.0305836
109	0.0632254	3.99955	0.0305806
110	0.0632227	3.99957	0.0305777
111	0.0632206	3.99962	0.0305752
112	0.0632186	3.99965	0.0305729
113	0.0632169	3.99969	0.0305709
114	0.0632153	3.99972	0.0305691
115	0.0632138	3.99974	0.0305674
116	0.0632127	3.99978	0.0305659
117	0.0632115	3.99981	0.0305645
118	0.0632104	3.99983	0.0305632
119	0.0632094	3.99984	0.030562
120	0.0632085	3.99986	0.030561
121	0.0632078	3.99988	0.0305602
122	0.0632071	3.99989	0.0305593
123	0.0632065	3.99991	0.0305585
124	0.0632059	3.99992	0.0305579
125	0.0632053	3.99992	0.0305572
126	0.0632047	3.99993	0.0305567
127	0.0632043	3.99993	0.0305561
128	0.0632039	3.99994	0.0305557
129	0.0632035	3.99995	0.0305553
130	0.0632032	3.99995	0.0305549
131	0.0632029	3.99996	0.0305545
132	0.0632026	3.99996	0.0305542
133	0.0632023	3.99996	0.030554
134	0.0632021	3.99997	0.0305537
135	0.0632019	3.99997	0.0305535
136	0.0632017	3.99997	0.0305533
137	0.0632016	3.99997	0.0305531
138	0.0632014	3.99998	0.0305529
139	0.0632013	3.99998	0.0305527
140	0.0632012	3.99998	0.0305526
141	0.0632011	3.99998	0.0305525
142	0.063201	3.99999	0.0305524
143	0.0632009	3.99999	0.0305523
144	0.0632008	3.99999	0.0305522
145	0.0632007	3.99999	0.0305521
146	0.0632006	3.99999	0.030552
147	0.0632006	3.99999	0.0305519
148	0.0632005	3.99999	0.0305519
149	0.0632005	3.99999	0.0305518
150	0.0632004	3.99999	0.0305518
151	0.0632004	3.99999	0.0305517
152	0.0632004	4	0.0305517
153	0.0632003	4	0.0305516
154	0.0632003	4	0.0305516
155	0.0632003	4	0.0305516
156	0.0632002	4	0.0305515
157	0.0632002	4	0.0305515
158	0.0632002	4	0.0305515
159	0.0632002	4	0.0305515
160	0.0632002	4	0.0305515
161	0.0632001	4	0.0305514
162	0.0632001	4	0.0305514
163	0.0632001	4	0.0305514
164	0.0632001	4	0.0305514
165	0.0632001	4	0.0305514
166	0.0632001	4	0.0305514
167	0.0632001	4	0.0305514
168	0.0632001	4	0.0305514
169	0.0632001	4	0.0305514
170	0.0632001	4	0.0305514
171	0.0632001	4	0.0305513
172	0.0632	4	0.0305513
173	0.0632	4	0.0305513
174	0.0632	4	0.0305513
175	0.0632	4	0.0305513
176	0.0632	4	0.0305513
177	0.0632	4	0.0305513
178	0.0632	4	0.0305513
179	0.0632	4	0.0305513
180	0.0632	4	0.0305513
181	0.0632	4	0.0305513
182	0.0632	4	0.0305513
183	0.0632	4	0.0305513
184	0.0632	4	0.0305513
185	0.0632	4	0.0305513
186	0.0632	4	0.0305513
187	0.0632	4	0.0305513
188	0.0632	4	0.0305513
189	0.0632	4	0.0305513
190	0.0632	4	0.0305513
191	0.0632	4	0.0305513
192	0.0632	4	0.0305513
193	0.0632	4	0.0305513
194	0.0632	4	0.0305513
195	0.0632	4	0.0305513
196	0.0632	4	0.0305513
197	0.0632	4	0.0305513
198	0.0632	4	0.0305513
199	0.0632	4	0.0305513
200	0.0632	4	0.0305513
201	0.0632	4	0.0305513
202	0.0632	4	0.0305513
203	0.0632	4	0.0305513
204	0.0632	4	0.0305513
205	0.0632	4	0.0305513
206	0.0632	4	0.0305513
207	0.0632	4	0.0305513
208	0.0632	4	0.0305513
209	0.0632	4	0.0305513
210	0.0632	4	0.0305513
211	0.0632	4	0.0305513
212	0.0632	4	0.0305513
213	0.0632	4	0.0305513
214	0.0632	4	0.0305513
215	0.0632	4	0.0305513
216	0.0632	4	0.0305513
217	0.0632	4	0.0305513
218	0.0632	4	0.0305513
219	0.0632	4	0.0305513
220	0.0632	4	0.0305513
221	0.0632	4	0.0305513
222	0.0632	4	0.0305513
223	0.0632	4	0.0305513
224	0.0632	4	0.0305513
225	0.0632	4	0.0305513
226	0.0632	4	0.0305513
227	0.0632	4	0.0305513
228	0.0632	4	0.0305513
229	0.0632	4	0.0305513
230	0.0632	4	0.0305513
231	0.0632	4	0.0305513
232	0.0632	4	0.0305513
233	0.0632	4	0.0305513
234	0.0632	4	0.0305513
235	0.0632	4	0.0305513
236	0.0632	4	0.0305513
237	0.0632	4	0.0305513
238	0.0632	4	0.0305513
239	0.0632	4	0.0305513
240	0.0632	4	0.0305513
241	0.0632	4	0.0305513
242	0.0632	4	0.0305513
243	0.0632	4	0.0305513
244	0.0632	4	0.0305513
245	0.0632	4	0.0305513
246	0.0632	4	0.0305513
247	0.0632	4	0.0305513
248	0.0632	4	0.0305513
249	0.0632	4	0.0305513
250	0.0632	4	0.0305513
251	0.0632	4	0.0305513
252	0.0632	4	0.0305513
253	0.0632	4	0.0305513
254	0.0632	4	0.0305513
255	0.0632	4	0.0305513
256	0.0632	4	0.0305513
257	0.0632	4	0.0305513
258	0.0632	4	0.0305513
259	0.0632	4	0.0305513
260	0.0632	4	0.0305513
261	0.0632	4	0.0305513
262	0.0632	4	0.0305513
263	0.0632	4	0.0305513
264	0.0632	4	0.0305513
265	0.0632	4	0.0305513
266	0.0632	4	0.0305513
267	0.0632	4	0.0305513
268	0.0632	4	0.0305513
269	0.0632	4	0.0305513
270	0.0632	4	0.0305513
271	0.0632	4	0.0305513
272	0.0632	4	0.0305513
273	0.0632	4	0.0305513
274	0.0632	4	0.0305513
275	0.0632	4	0.0305513
276	0.0632	4	0.0305513
277	0.0632	4	0.0305513
278	0.0632	4	0.0305513
279	0.0632	4	0.0305513
280	0.0632	4	0.0305513
281	0.0632	4	0.0305513
282	0.0632	4	0.0305513
283	0.0632	4	0.0305513
284	0.0632	4	0.0305513
285	0.0632	4	0.0305513
286	0.0632	4	0.0305513
287	0.0632	4	0.0305513
288	0.0632	4	0.0305513
289	0.0632	4	0.0305513
290	0.0632	4	0.0305513
291	0.0632	4	0.0305513
292	0.0632	4	0.0305513
293	0.0632	4	0.0305513
294	0.0632	4	0.0305513
295	0.0632	4	0.0305513
296	0.0632	4	0.0305513
297	0.0632	4	0.0305513
298	0.0632	4	0.0305513
299	0.0632	4	0.0305513
300	0.0632	4	0.0305513
301	0.0632	4	0.0305513
302	0.0632	4	0.0305513
303	0.0632	4	0.0305513
304	0.0632	4	0.0305513
305	0.0632	4	0.0305513
306	0.0632	4	0.0305513
307	0.0632	4	0.0305513
308	0.0632	4	0.0305513
309	0.0632	4	0.0305513
310	0.0632	4	0.0305513
311	0.0632	4	0.0305513
312	0.0632	4	0.0305513
313	0.0632	4	0.0305513
314	0.0632	4	0.0305513
315	0.0632	4	0.0305513
316	0.0632	4	0.0305513
317	0.0632	4	0.0305513
318	0.0632	4	0.0305513
319	0.0632	4	0.0305513
320	0.0632	4	0.0305513
321	0.0632	4	0.0305513
322	0.0632	4	0.0305513
323	0.0632	4	0.0305513
324	0.0632	4	0.0305513
325	0.0632	4	0.0305513
326	0.0632	4	0.0305513
327	0.0632	4	0.0305513
328	0.0632	4	0.0305513
329	0.0632	4	0.0305513
330	0.0632	4	0.0305513
331	0.0632	4	0.0305513
332	0.0632	4	0.0305513
333	0.0632	4	0.0305513
334	0.0632	4	0.0305513
335	0.0632	4	0.0305513
336	0.0632	4	0.0305513
337	0.0632	4	0.0305513
338	0.0632	4	0.0305513
339	0.0632	4	0.0305513
340	0.0632	4	0.0305513
341	0.0632	4	0.0305513
342	0.0632	4	0.0305513
343	0.0632	4	0.0305513
344	0.0632	4	0.0305513
345	0.0632	4	0.0305513
346	0.0632	4	0.0305513
347	0.0632	4	0.0305513
348	0.0632	4	0.0305513
349	0.0632	4	0.0305513
350	0.0632	4	0.0305513
351	0.0632	4	0.0305513
352	0.0632	4	0.0305513
353	0.0632	4	0.0305513
354	0.0632	4	0.0305513
355	0.0632	4	0.0305513
356	0.0632	4	0.0305513
357	0.0632	4	0.0305513
358	0.0632	4	0.0305513
359	0.0632	4	0.0305513
360	0.0632	4	0.0305513
361	0.0632	4	0.0305513
362	0.0632	4	0.0305513
363	0.0632	4	0.0305513
364	0.0632	4	0.0305513
365	0.0632	4	0.0305513
366	0.0632	4	0.0305513
367	0.0632	4	0.0305513
368	0.0632	4	0.0305513
369	0.0632	4	0.0305513
370	0.0632	4	0.0305513
371	0.0632	4	0.0305513
372	0.0632	4	0.0305513
373	0.0632	4	0.0305513
374	0.0632	4	0.0305513
375	0.0632	4	0.0305513
376	0.0632	4	0.0305513
377	0.0632	4	0.0305513
378	0.0632	4	0.0305513
379	0.0632	4	0.0305513
380	0.0632	4	0.0305513
381	0.0632	4	0.0305513
382	0.0632	4	0.0305513
383	0.0632	4	0.0305513
384	0.0632	4	0.0305513
385	0.0632	4	0.0305513
386	0.0632	4	0.0305513
387	0.0632	4	0.0305513
388	0.0632	4	0.0305513
389	0.0632	4	0.0305513
390	0.0632	4	0.0305513
391	0.0632	4	0.0305513
392	0.0632	4	0.0305513
393	0.0632	4	0.0305513
394	0.0632	4	0.0305513
395	0.0632	4	0.0305513
396	0.0632	4	0.0305513
397	0.0632	4	0.0305513
398	0.0632	4	0.0305513
399	0.0632	4	0.0305513
400	0.0632	4	0.0305513
401	0.0632	4	0.0305513
402	0.0632	4	0.0305513
403	0.0632	4	0.0305513
404	0.0632	4	0.0305513
405	0.0632	4	0.0305513
406	0.0632	4	0.0305513
407	0.0632	4	0.0305513
408	0.0632	4	0.0305513
409	0.0632	4	0.0305513
410	0.0632	4	0.0305513
411	0.0632	4	0.0305513
412	0.0632	4	0.0305513
413	0.0632	4	0.0305513
414	0.0632	4	0.0305513
415	0.0632	4	0.0305513
416	0.0632	4	0.0305513
417	0.0632	4	0.0305513
418	0.0632	4	0.0305513
419	0.0632	4	0.0305513
420	0.0632	4	0.0305513
421	0.0632	4	0.0305513
422	0.0632	4	0.0305513
423	0.0632	4	0.0305513
424	0.0632	4	0.0305513
425	0.0632	4	0.0305513
426	0.0632	4	0.0305513
427	0.0632	4	0.0305513
428	0.0632	4	0.0305513
429	0.0632	4	0.0305513
430	0.0632	4	0.0305513
431	0.0632	4	0.0305513
432	0.0632	4	0.0305513
433	0.0632	4	0.0305513
434	0.0632	4	0.0305513
435	0.0632	4	0.0305513
436	0.0632	4	0.0305513
437	0.0632	4	0.0305513
438	0.0632	4	0.0305513
439	0.0632	4	0.0305513
440	0.0632	4	0.0305513
441	0.0632	4	0.0305513
442	0.0632	4	0.0305513
443	0.0632	4	0.0305513
444	0.0632	4	0.0305513
445	0.0632	4	0.0305513
446	0.0632	4	0.0305513
447	0.0632	4	0.0305513
448	0.0632	4	0.0305513
449	0.0632	4	0.0305513
450	0.0632	4	0.0305513
451	0.0632	4	0.0305513
452	0.0632	4	0.0305513
453	0.0632	4	0.0305513
454	0.0632	4	0.0305513
455	0.0632	4	0.0305513
456	0.0632	4	0.0305513
457	0.0632	4	0.0305513
458	0.0632	4	0.0305513
459	0.0632	4	0.0305513
460	0.0632	4	0.0305513
461	0.0632	4	0.0305513
462	0.0632	4	0.0305513
463	0.0632	4	0.0305513
464	0.0632	4	0.0305513
465	0.0632	4	0.0305513
466	0.0632	4	0.0305513
467	0.0632	4	0.0305513
468	0.0632	4	0.0305513
469	0.0632	4	0.0305513
470	0.0632	4	0.0305513
471	0.0632	4	0.0305513
472	0.0632	4	0.0305513
473	0.0632	4	0.0305513
474	0.0632	4	0.0305513
475	0.0632	4	0.0305513
476	0.0632	4	0.0305513
477	0.0632	4	0.0305513
478	0.0632	4	0.0305513
479	0.0632	4	0.0305513
480	0.0632	4	0.0305513
481	0.0632	4	0.0305513
482	0.0632	4	0.0305513
483	0.0632	4	0.0305513
484	0.0632	4	0.0305513
485	0.0632	4	0.0305513
486	0.0632	4	0.0305513
487	0.0632	4	0.0305513
488	0.0632	4	0.0305513
489	0.0632	4	0.0305513
490	0.0632	4	0.0305513
491	0.0632	4	0.0305513
492	0.0632	4	0.0305513
493	0.0632	4	0.0305513
494	0.0632	4	0.0305513
495	0.0632	4	0.0305513
496	0.0632	4	0.0305513
497	0.0632	4	0.0305513
498	0.0632	4	0.0305513
499	0.0632	4	0.0305513
500	0.0632	4	0.0305513
501	0.0632	4	0.0305513
502	0.0632	4	0.0305513
503	0.0632	4	0.0305513
504	0.0632	4	0.0305513
505	0.0632	4	0.0305513
506	0.0632	4	0.0305513
507	0.0632	4	0.0305513
508	0.0632	4	0.0305513
509	0.0632	4	0.0305513
510	0.0632	4	0.0305513
511	0.0632	4	0.0305513
512	0.0632	4	0.0305513
513	0.0632	4	0.0305513
514	0.0632	4	0.0305513
515	0.0632	4	0.0305513
516	0.0632	4	0.0305513
517	0.0632	4	0.0305513
518	0.0632	4	0.0305513
519	0.0632	4	0.0305513
520	0.0632	4	0.0305513
521	0.0632	4	0.0305513
522	0.0632	4	0.0305513
523	0.0632	4	0.0305513
524	0.0632	4	0.0305513
525	0.0632	4	0.0305513
526	0.0632	4	0.0305513
527	0.0632	4	0.0305513
528	0.0632	4	0.0305513
529	0.0632	4	0.0305513
530	0.0632	4	0.0305513
531	0.0632	4	0.0305513
532	0.0632	4	0.0305513
533	0.0632	4	0.0305513
534	0.0632	4	0.0305513
535	0.0632	4	0.0305513
536	0.0632	4	0.0305513
537	0.0632	4	0.0305513
538	0.0632	4	0.0305513
539	0.0632	4	0.0305513
540	0.0632	4	0.0305513
541	0.0632	4	0.0305513
542	0.0632	4	0.0305513
543	0.0632	4	0.0305513
544	0.0632	4	0.0305513
545	0.0632	4	0.0305513
546	0.0632	4	0.0305513
547	0.0632	4	0.0305513
548	0.0632	4	0.0305513
549	0.0632	4	0.0305513
550	0.0632	4	0.0305513
551	0.0632	4	0.0305513
552	0.0632	4	0.0305513
553	0.0632	4	0.0305513
554	0.0632	4	0.0305513
555	0.0632	4	0.0305513
556	0.0632	4	0.0305513
557	0.0632	4	0.0305513
558	0.0632	4	0.0305513
559	0.0632	4	0.0305513
560	0.0632	4	0.0305513
561	0.0632	4	0.0305513
562	0.0632	4	0.0305513
563	0.0632	4	0.0305513
564	0.0632	4	0.0305513
565	0.0632	4	0.0305513
566	0.0632	4	0.0305513
567	0.0632	4	0.0305513
568	0.0632	4	0.0305513
569	0.0632	4	0.0305513
570	0.0632	4	0.0305513
571	0.0632	4	0.0305513
572	0.0632	4	0.0305513
573	0.0632	4	0.0305513
574	0.0632	4	0.0305513
575	0.0632	4	0.0305513
576	0.0632	4	0.0305513
577	0.0632	4	0.0305513
578	0.0632	4	0.0305513
579	0.0632	4	0.0305513
580	0.0632	4	0.0305513
581	0.0632	4	0.0305513
582	0.0632	4	0.0305513
583	0.0632	4	0.0305513
584	0.0632	4	0.0305513
585	0.0632	4	0.0305513
586	0.0632	4	0.0305513
587	0.0632	4	0.0305513
588	0.0632	4	0.0305513
589	0.0632	4	0.0305513
590	0.0632	4	0.0305513
591	0.0632	4	0.0305513
592	0.0632	4	0.0305513
593	0.0632	4	0.0305513
594	0.0632	4	0.0305513
595	0.0632	4	0.0305513
596	0.0632	4	0.0305513
597	0.0632	4	0.0305513
598	0.0632	4	0.0305513
599	0.0632	4	0.0305513
600	0.0632	4	0.0305513
601	0.0632	4	0.0305513
602	0.0632	4	0.0305513
603	0.0632	4	0.0305513
604	0.0632	4	0.0305513
605	0.0632	4	0.0305513
606	0.0632	4	0.0305513
607	0.0632	4	0.0305513
608	0.0632	4	0.0305513
609	0.0632	4	0.0305513
610	0.0632	4	0.0305513
611	0.0632	4	0.0305513
612	0.0632	4	0.0305513
613	0.0632	4	0.0305513
614	0.0632	4	0.0305513
615	0.0632	4	0.0305513
616	0.0632	4	0.0305513
617	0.0632	4	0.0305513
618	0.0632	4	0.0305513
619	0.0632	4	0.0305513
620	0.0632	4	0.0305513
621	0.0632	4	0.0305513
622	0.0632	4	0.0305513
623	0.0632	4	0.0305513
624	0.0632	4	0.0305513
625	0.0632	4	0.0305513
626	0.0632	4	0.0305513
627	0.0632	4	0.0305513
628	0.0632	4	0.0305513
629	0.0632	4	0.0305513
630	0.0632	4	0.0305513
631	0.0632	4	0.0305513
632	0.0632	4	0.0305513
633	0.0632	4	0.0305513
634	0.0632	4	0.0305513
635	0.0632	4	0.0305513
636	0.0632	4	0.0305513
637	0.0632	4	0.0305513
638	0.0632	4	0.0305513
639	0.0632	4	0.0305513
640	0.0632	4	0.0305513
641	0.0632	4	0.0305513
642	0.0632	4	0.0305513
643	0.0632	4	0.0305513
644	0.0632	4	0.0305513
645	0.0632	4	0.0305513
646	0.0632	4	0.0305513
647	0.0632	4	0.0305513
648	0.0632	4	0.0305513
649	0.0632	4	0.0305513
650	0.0632	4	0.0305513
651	0.0632	4	0.0305513
652	0.0632	4	0.0305513
653	0.0632	4	0.0305513
654	0.0632	4	0.0305513
655	0.0632	4	0.0305513
656	0.0632	4	0.0305513
657	0.0632	4	0.0305513
658	0.0632	4	0.0305513
659	0.0632	4	0.0305513
660	0.0632	4	0.0305513
661	0.0632	4	0.0305513
662	0.0632	4	0.0305513
663	0.0632	4	0.0305513
664	0.0632	4	0.0305513
665	0.0632	4	0.0305513
666	0.0632	4	0.0305513
667	0.0632	4	0.0305513
668	0.0632	4	0.0305513
669	0.0632	4	0.0305513
670	0.0632	4	0.0305513
671	0.0632	4	0.0305513
672	0.0632	4	0.0305513
673	0.0632	4	0.0305513
674	0.0632	4	0.0305513
675	0.0632	4	0.0305513
676	0.0632	4	0.0305513
677	0.0632	4	0.0305513
678	0.0632	4	0.0305513
679	0.0632	4	0.0305513
680	0.0632	4	0.0305513
681	0.0632	4	0.0305513
682	0.0632	4	0.0305513
683	0.0632	4	0.0305513
684	0.0632	4	0.0305513
685	0.0632	4	0.0305513
686	0.0632	4	0.0305513
687	0.0632	4	0.0305513
688	0.0632	4	0.0305513
689	0.0632	4	0.0305513
690	0.0632	4	0.0305513
691	0.0632	4	0.0305513
692	0.0632	4	0.0305513
693	0.0632	4	0.0305513
694	0.0632	4	0.0305513
695	0.0632	4	0.0305513
696	0.0632	4	0.0305513
697	0.0632	4	0.0305513
698	0.0632	4	0.0305513
699	0.0632	4	0.0305513
700	0.0632	4	0.0305513
701	0.0632	4	0.0305513
702	0.0632	4	0.0305513
703	0.0632	4	0.0305513
704	0.0632	4	0.0305513
705	0.0632	4	0.0305513
706	0.0632	4	0.0305513
707	0.0632	4	0.0305513
708	0.0632	4	0.0305513
709	0.0632	4	0.0305513
710	0.0632	4	0.0305513
711	0.0632	4	0.0305513
712	0.0632	4	0.0305513
713	0.0632	4	0.0305513
714	0.0632	4	0.0305513
715	0.0632	4	0.0305513
716	0.0632	4	0.0305513
717	0.0632	4	0.0305513
718	0.0632	4	0.0305513
719	0.0632	4	0.0305513
720	0.0632	4	0.0305513
721	0.0632	4	0.0305513
722	0.0632	4	0.0305513
723	0.0632	4	0.0305513
724	0.0632	4	0.0305513
725	0.0632	4	0.0305513
726	0.0632	4	0.0305513
727	0.0632	4	0.0305513
728	0.0632	4	0.0305513
729	0.0632	4	0.0305513
730	0.0632	4	0.0305513
731	0.0632	4	0.0305513
732	0.0632	4	0.0305513
733	0.0632	4	0.0305513
734	0.0632	4	0.0305513
735	0.0632	4	0.0305513
736	0.0632	4	0.0305513
737	0.0632	4	0.0305513
738	0.0632	4	0.0305513
739	0.0632	4	0.0305513
740	0.0632	4	0.0305513
741	0.0632	4	0.0305513
742	0.0632	4	0.0305513
743	0.0632	4	0.0305513
744	0.0632	4	0.0305513
745	0.0632	4	0.0305513
746	0.0632	4	0.0305513
747	0.0632	4	0.0305513
748	0.0632	4	0.0305513
749	0.0632	4	0.0305513
750	0.0632	4	0.0305513
751	0.0632	4	0.0305513
752	0.0632	4	0.0305513
753	0.0632	4	0.0305513
754	0.0632	4	0.0305513
755	0.0632	4	0.0305513
756	0.0632	4	0.0305513
757	0.0632	4	0.0305513
758	0.0632	4	0.0305513
759	0.0632	4	0.0305513
760	0.0632	4	0.0305513
761	0.0632	4	0.0305513
762	0.0632	4	0.0305513
763	0.0632	4	0.0305513
764	0.0632	4	0.0305513
765	0.0632	4	0.0305513
766	0.0632	4	0.0305513
767	0.0632	4	0.0305513
768	0.0632	4	0.0305513
769	0.0632	4	0.0305513
770	0.0632	4	0.0305513
771	0.0632	4	0.0305513
772	0.0632	4	0.0305513
773	0.0632	4	0.0305513
774	0.0632	4	0.0305513
775	0.0632	4	0.0305513
776	0.0632	4	0.0305513
777	0.0632	4	0.0305513
778	0.0632	4	0.0305513
779	0.0632	4	0.0305513
780	0.0632	4	0.0305513
781	0.0632	4	0.0305513
782	0.0632	4	0.0305513
783	0.0632	4	0.0305513
784	0.0632	4	0.0305513
785	0.0632	4	0.0305513
786	0.0632	4	0.0305513
787	0.0632	4	0.0305513
788	0.0632	4	0.0305513
789	0.0632	4	0.0305513
790	0.0632	4	0.0305513
791	0.0632	4	0.0305513
792	0.0632	4	0.0305513
793	0.0632	4	0.0305513
794	0.0632	4	0.0305513
795	0.0632	4	0.0305513
796	0.0632	4	0.0305513
797	0.0632	4	0.0305513
798	0.0632	4	0.0305513
799	0.0632	4	0.0305513
800	0.0632	4	0.0305513
801	0.0632	4	0.0305513
802	0.0632	4	0.0305513
803	0.0632	4	0.0305513
804	0.0632	4	0.0305513
805	0.0632	4	0.0305513
806	0.0632	4	0.0305513
807	0.0632	4	0.0305513
808	0.0632	4	0.0305513
809	0.0632	4	0.0305513
810	0.0632	4	0.0305513
811	0.0632	4	0.0305513
812	0.0632	4	0.0305513
813	0.0632	4	0.0305513
814	0.0632	4	0.0305513
815	0.0632	4	0.0305513
816	0.0632	4	0.0305513
817	0.0632	4	0.0305513
818	0.0632	4	0.0305513
819	0.0632	4	0.0305513
820	0.0632	4	0.0305513
821	0.0632	4	0.0305513
822	0.0632	4	0.0305513
823	0.0632	4	0.0305513
824	0.0632	4	0.0305513
825	0.0632	4	0.0305513
826	0.0632	4	0.0305513
827	0.0632	4	0.0305513
828	0.0632	4	0.0305513
829	0.0632	4	0.0305513
830	0.0632	4	0.0305513
831	0.0632	4	0.0305513
832	0.0632	4	0.0305513
833	0.0632	4	0.0305513
834	0.0632	4	0.0305513
835	0.0632	4	0.0305513
836	0.0632	4	0.0305513
837	0.0632	4	0.0305513
838	0.0632	4	0.0305513
839	0.0632	4	0.0305513
840	0.0632	4	0.0305513
841	0.0632	4	0.0305513
842	0.0632	4	0.0305513
843	0.0632	4	0.0305513
844	0.0632	4	0.0305513
845	0.0632	4	0.0305513
846	0.0632	4	0.0305513
847	0.0632	4	0.0305513
848	0.0632	4	0.0305513
849	0.0632	4	0.0305513
850	0.0632	4	0.0305513
851	0.0632	4	0.0305513
852	0.0632	4	0.0305513
853	0.0632	4	0.0305513
854	0.0632	4	0.0305513
855	0.0632	4	0.0305513
856	0.0632	4	0.0305513
857	0.0632	4	0.0305513
858	0.0632	4	0.0305513
859	0.0632	4	0.0305513
860	0.0632	4	0.0305513
861	0.0632	4	0.0305513
862	0.0632	4	0.0305513
863	0.0632	4	0.0305513
864	0.0632	4	0.0305513
865	0.0632	4	0.0305513
866	0.0632	4	0.0305513
867	0.0632	4	0.0305513
868	0.0632	4	0.0305513
869	0.0632	4	0.0305513
870	0.0632	4	0.0305513
871	0.0632	4	0.0305513
872	0.0632	4	0.0305513
873	0.0632	4	0.0305513
874	0.0632	4	0.0305513
875	0.0632	4	0.0305513
876	0.0632	4	0.0305513
877	0.0632	4	0.0305513
878	0.0632	4	0.0305513
879	0.0632	4	0.0305513
880	0.0632	4	0.0305513
881	0.0632	4	0.0305513
882	0.0632	4	0.0305513
883	0.0632	4	0.0305513
884	0.0632	4	0.0305513
885	0.0632	4	0.0305513
886	0.0632	4	0.0305513
887	0.0632	4	0.0305513
888	0.0632	4	0.0305513
889	0.0632	4	0.0305513
890	0.0632	4	0.0305513
891	0.0632	4	0.0305513
892	0.0632	4	0.0305513
893	0.0632	4	0.0305513
894	0.0632	4	0.0305513
895	0.0632	4	0.0305513
896	0.0632	4	0.0305513
897	0.0632	4	0.0305513
898	0.0632	4	0.0305513
899	0.0632	4	0.0305513
900	0.0632	4	0.0305513
901	0.0632	4	0.0305513
902	0.0632	4	0.0305513
903	0.0632	4	0.0305513
904	0.0632	4	0.0305513
905	0.0632	4	0.0305513
906	0.0632	4	0.0305513
907	0.0632	4	0.0305513
908	0.0632	4	0.0305513
909	0.0632	4	0.0305513
910	0.0632	4	0.0305513
911	0.0632	4	0.0305513
912	0.0632	4	0.0305513
913	0.0632	4	0.0305513
914	0.0632	4	0.0305513
915	0.0632	4	0.0305513
916	0.0632	4	0.0305513
917	0.0632	4	0.0305513
918	0.0632	4	0.0305513
919	0.0632	4	0.0305513
920	0.0632	4	0.0305513
921	0.0632	4	0.0305513
922	0.0632	4	0.0305513
923	0.0632	4	0.0305513
924	0.0632	4	0.0305513
925	0.0632	4	0.0305513
926	0.0632	4	0.0305513
927	0.0632	4	0.0305513
928	0.0632	4	0.0305513
929	0.0632	4	0.0305513
930	0.0632	4	0.0305513
931	0.0632	4	0.0305513
932	0.0632	4	0.0305513
933	0.0632	4	0.0305513
934	0.0632	4	0.0305513
935	0.0632	4	0.0305513
936	0.0632	4	0.0305513
937	0.0632	4	0.0305513
938	0.0632	4	0.0305513
939	0.0632	4	0.0305513
940	0.0632	4	0.0305513
941	0.0632	4	0.0305513
942	0.0632	4	0.0305513
943	0.0632	4	0.0305513
944	0.0632	4	0.0305513
945	0.0632	4	0.0305513
946	0.0632	4	0.0305513
947	0.0632	4	0.0305513
948	0.0632	4	0.0305513
949	0.0632	4	0.0305513
950	0.0632	4	0.0305513
951	0.0632	4	0.0305513
952	0.0632	4	0.0305513
953	0.0632	4	0.0305513
954	0.0632	4	0.0305513
955	0.0632	4	0.0305513
956	0.0632	4	0.0305513
957	0.0632	4	0.0305513
958	0.0632	4	0.0305513
959	0.0632	4	0.0305513
960	0.0632	4	0.0305513
961	0.0632	4	0.0305513
962	0.0632	4	0.0305513
963	0.0632	4	0.0305513
964	0.0632	4	0.0305513
965	0.0632	4	0.0305513
966	0.0632	4	0.0305513
967	0.0632	4	0.0305513
968	0.0632	4	0.0305513
969	0.0632	4	0.0305513
970	0.0632	4	0.0305513
971	0.0632	4	0.0305513
972	0.0632	4	0.0305513
973	0.0632	4	0.0305513
974	0.0632	4	0.0305513
975	0.0632	4	0.0305513
976	0.0632	4	0.0305513
977	0.0632	4	0.0305513
978	0.0632	4	0.0305513
979	0.0632	4	0.0305513
980	0.0632	4	0.0305513
981	0.0632	4	0.0305513
982	0.0632	4	0.0305513
983	0.0632	4	0.0305513
984	0.0632	4	0.0305513
985	0.0632	4	0.0305513
986	0.0632	4	0.0305513
987	0.0632	4	0.0305513
988	0.0632	4	0.0305513
989	0.0632	4	0.0305513
990	0.0632	4	0.0305513
991	0.0632	4	0.0305513
992	0.0632	4	0.0305513
993	0.0632	4	0.0305513
994	0.0632	4	0.0305513
995	0.0632	4	0.0305513
996	0.0632	4	0.0305513
997	0.0632	4	0.0305513
998	0.0632	4	0.0305513
999	0.0632	4	0.0305513
1000	0.0632	4	0.0305513
1001	0.0632	4	0.0305513
1002	0.0632	4	0.0305513
1003	0.0632	4	0.0305513
1004	0.0632	4	0.0305513
1005	0.0632	4	0.0305513
1006	0.0632	4	0.0305513
1007	0.0632	4	0.0305513
1008	0.0632	4	0.0305513
1009	0.0632	4	0.0305513
1010	0.0632	4	0.0305513
1011	0.0632	4	0.0305513
1012	0.0632	4	0.0305513
1013	0.0632	4	0.0305513
1014	0.0632	4	0.0305513
1015	0.0632	4	0.0305513
1016	0.0632	4	0.0305513
1017	0.0632	4	0.0305513
1018	0.0632	4	0.0305513
1019	0.0632	4	0.0305513
1020	0.0632	4	0.0305513
1021	0.0632	4	0.0305513
1022	0.0632	4	0.0305513
1023	0.0632	4	0.0305513
1024	0.0632	4	0.0305513
1025	0.0632	4	0.0305513
1026	0.0632	4	0.0305513
1027	0.0632	4	0.0305513
1028	0.0632	4	0.0305513
1029	0.0632	4	0.0305513
1030	0.0632	4	0.0305513
1031	0.0632	4	0.0305513
1032	0.0632	4	0.0305513
1033	0.0632	4	0.0305513
1034	0.0632	4	0.0305513
1035	0.0632	4	0.0305513
1036	0.0632	4	0.0305513
1037	0.0632	4	0.0305513
1038	0.0632	4	0.0305513
1039	0.0632	4	0.0305513
1040	0.0632	4	0.0305513
1041	0.0632	4	0.0305513
1042	0.0632	4	0.0305513
1043	0.0632	4	0.0305513
1044	0.0632	4	0.0305513
1045	0.0632	4	0.0305513
1046	0.0632	4	0.0305513
1047	0.0632	4	0.0305513
1048	0.0632	4	0.0305513
1049	0.0632	4	0.0305513
1050	0.0632	4	0.0305513
1051	0.0632	4	0.0305513
1052	0.0632	4	0.0305513
1053	0.0632	4	0.0305513
1054	0.0632	4	0.0305513
1055	0.0632	4	0.0305513
1056	0.0632	4	0.0305513
1057	0.0632	4	0.0305513
1058	0.0632	4	0.0305513
1059	0.0632	4	0.0305513
1060	0.0632	4	0.0305513
1061	0.0632	4	0.0305513
1062	0.0632	4	0.0305513
1063	0.0632	4	0.0305513
1064	0.0632	4	0.0305513
1065	0.0632	4	0.0305513
1066	0.0632	4	0.0305513
1067	0.0632	4	0.0305513
1068	0.0632	4	0.0305513
1069	0.0632	4	0.0305513
1070	0.0632	4	0.0305513
1071	0.0632	4	0.0305513
1072	0.0632	4	0.0305513
1073	0.0632	4	0.0305513
1074	0.0632	4	0.0305513
1075	0.0632	4	0.0305513
1076	0.0632	4	0.0305513
1077	0.0632	4	0.0305513
1078	0.0632	4	0.0305513
1079	0.0632	4	0.0305513
1080	0.0632	4	0.0305513
1081	0.0632	4	0.0305513
1082	0.0632	4	0.0305513
1083	0.0632	4	0.0305513
1084	0.0632	4	0.0305513
1085	0.0632	4	0.0305513
1086	0.0632	4	0.0305513
1087	0.0632	4	0.0305513
1088	0.0632	4	0.0305513
1089	0.0632	4	0.0305513
1090	0.0632	4	0.0305513
1091	0.0632	4	0.0305513
1092	0.0632	4	0.0305513
1093	0.0632	4	0.0305513
1094	0.0632	4	0.0305513
1095	0.0632	4	0.0305513
1096	0.0632	4	0.0305513
1097	0.0632	4	0.0305513
1098	0.0632	4	0.0305513
1099	0.0632	4	0.0305513
1100	0.0632	4	0.0305513
1101	0.0632	4	0.0305513
1102	0.0632	4	0.0305513
1103	0.0632	4	0.0305513
1104	0.0632	4	0.0305513
1105	0.0632	4	0.0305513
1106	0.0632	4	0.0305513
1107	0.0632	4	0.0305513
1108	0.0632	4	0.0305513
1109	0.0632	4	0.0305513
1110	0.0632	4	0.0305513
1111	0.0632	4	0.0305513
1112	0.0632	4	0.0305513
1113	0.0632	4	0.0305513
1114	0.0632	4	0.0305513
1115	0.0632	4	0.0305513
1116	0.0632	4	0.0305513
1117	0.0632	4	0.0305513
1118	0.0632	4	0.0305513
1119	0.0632	4	0.0305513
1120	0.0632	4	0.0305513
1121	0.0632	4	0.0305513
1122	0.0632	4	0.0305513
1123	0.0632	4	0.0305513
1124	0.0632	4	0.0305513
1125	0.0632	4	0.0305513
1126	0.0632	4	0.0305513
1127	0.0632	4	0.0305513
1128	0.0632	4	0.0305513
1129	0.0632	4	0.0305513
1130	0.0632	4	0.0305513
1131	0.0632	4	0.0305513
1132	0.0632	4	0.0305513
1133	0.0632	4	0.0305513
1134	0.0632	4	0.0305513
1135	0.0632	4	0.0305513
1136	0.0632	4	0.0305513
1137	0.0632	4	0.0305513
1138	0.0632	4	0.0305513
1139	0.0632	4	0.0305513
1140	0.0632	4	0.0305513
1141	0.0632	4	0.0305513
1142	0.0632	4	0.0305513
1143	0.0632	4	0.0305513
1144	0.0632	4	0.0305513
1145	0.0632	4	0.0305513
1146	0.0632	4	0.0305513
1147	0.0632	4	0.0305513
1148	0.0632	4	0.0305513
1149	0.0632	4	0.0305513
1150	0.0632	4	0.0305513
1151	0.0632	4	0.0305513
1152	0.0632	4	0.0305513
1153	0.0632	4	0.0305513
1154	0.0632	4	0.0305513
1155	0.0632	4	0.0305513
1156	0.0632	4	0.0305513
1157	0.0632	4	0.0305513
1158	0.0632	4	0.0305513
1159	0.0632	4	0.0305513
1160	0.0632	4	0.0305513
1161	0.0632	4	0.0305513
1162	0.0632	4	0.0305513
1163	0.0632	4	0.0305513
1164	0.0632	4	0.0305513
1165	0.0632	4	0.0305513
1166	0.0632	4	0.0305513
1167	0.0632	4	0.0305513
1168	0.0632	4	0.0305513
1169	0.0632	4	0.0305513
1170	0.0632	4	0.0305513
1171	0.0632	4	0.0305513
1172	0.0632	4	0.0305513
1173	0.0632	4	0.0305513
1174	0.0632	4	0.0305513
1175	0.0632	4	0.0305513
1176	0.0632	4	0.0305513
1177	0.0632	4	0.0305513
1178	0.0632	4	0.0305513
1179	0.0632	4	0.0305513
1180	0.0632	4	0.0305513
1181	0.0632	4	0.0305513
1182	0.0632	4	0.0305513
1183	0.0632	4	0.0305513
1184	0.0632	4	0.0305513
1185	0.0632	4	0.0305513
1186	0.0632	4	0.0305513
1187	0.0632	4	0.0305513
1188	0.0632	4	0.0305513
1189	0.0632	4	0.0305513
1190	0.0632	4	0.0305513
1191	0.0632	4	0.0305513
1192	0.0632	4	0.0305513
1193	0.0632	4	0.0305513
1194	0.0632	4	0.0305513
1195	0.0632	4	0.0305513
1196	0.0632	4	0.0305513
1197	0.0632	4	0.0305513
1198	0.0632	4	0.0305513
1199	0.0632	4	0.0305513
1200	0.0632	4	0.0305513
1201	0.0632	4	0.0305513
1202	0.0632	4	0.0305513
1203	0.0632	4	0.0305513
1204	0.0632	4	0.0305513
1205	0.0632	4	0.0305513
1206	0.0632	4	0.0305513
1207	0.0632	4	0.0305513
1208	0.0632	4	0.0305513
1209	0.0632	4	0.0305513
1210	0.0632	4	0.0305513
1211	0.0632	4	0.0305513
1212	0.0632	4	0.0305513
1213	0.0632	4	0.0305513
1214	0.0632	4	0.0305513
1215	0.0632	4	0.0305513
1216	0.0632	4	0.0305513
1217	0.0632	4	0.0305513
1218	0.0632	4	0.0305513
1219	0.0632	4	0.0305513
1220	0.0632	4	0.0305513
1221	0.0632	4	0.0305513
1222	0.0632	4	0.0305513
1223	0.0632	4	0.0305513
1224	0.0632	4	0.0305513
1225	0.0632	4	0.0305513
1226	0.0632	4	0.0305513
1227	0.0632	4	0.0305513
1228	0.0632	4	0.0305513
1229	0.0632	4	0.0305513
1230	0.0632	4	0.0305513
1231	0.0632	4	0.0305513
1232	0.0632	4	0.0305513
1233	0.0632	4	0.0305513
1234	0.0632	4	0.0305513
1235	0.0632	4	0.0305513
1236	0.0632	4	0.0305513
1237	0.0632	4	0.0305513
1238	0.0632	4	0.0305513
1239	0.0632	4	0.0305513
1240	0.0632	4	0.0305513
1241	0.0632	4	0.0305513
1242	0.0632	4	0.0305513
1243	0.0632	4	0.0305513
1244	0.0632	4	0.0305513
1245	0.0632	4	0.0305513
1246	0.0632	4	0.0305513
1247	0.0632	4	0.0305513
1248	0.0632	4	0.0305513
1249	0.0632	4	0.0305513
1250	0.0632	4	0.0305513
1251	0.0632	4	0.0305513
1252	0.0632	4	0.0305513
1253	0.0632	4	0.0305513
1254	0.0632	4	0.0305513
1255	0.0632	4	0.0305513
1256	0.0632	4	0.0305513
1257	0.0632	4	0.0305513
1258	0.0632	4	0.0305513
1259	0.0632	4	0.0305513
1260	0.0632	4	0.0305513
1261	0.0632	4	0.0305513
1262	0.0632	4	0.0305513
1263	0.0632	4	0.0305513
1264	0.0632	4	0.0305513
1265	0.0632	4	0.0305513
1266	0.0632	4	0.0305513
1267	0.0632	4	0.0305513
1268	0.0632	4	0.0305513
1269	0.0632	4	0.0305513
1270	0.0632	4	0.0305513
1271	0.0632	4	0.0305513
1272	0.0632	4	0.0305513
1273	0.0632	4	0.0305513
1274	0.0632	4	0.0305513
1275	0.0632	4	0.0305513
1276	0.0632	4	0.0305513
1277	0.0632	4	0.0305513
1278	0.0632	4	0.0305513
1279	0.0632	4	0.0305513
1280	0.0632	4	0.0305513
1281	0.0632	4	0.0305513
1282	0.0632	4	0.0305513
1283	0.0632	4	0.0305513
1284	0.0632	4	0.0305513
1285	0.0632	4	0.0305513
1286	0.0632	4	0.0305513
1287	0.0632	4	0.0305513
1288	0.0632	4	0.0305513
1289	0.0632	4	0.0305513
1290	0.0632	4	0.0305513
1291	0.0632	4	0.0305513
1292	0.0632	4	0.0305513
1293	0.0632	4	0.0305513
1294	0.0632	4	0.0305513
1295	0.0632	4	0.0305513
1296	0.0632	4	0.0305513
1297	0.0632	4	0.0305513
1298	0.0632	4	0.0305513
1299	0.0632	4	0.0305513
1300	0.0632	4	0.0305513
1301	0.0632	4	0.0305513
1302	0.0632	4	0.0305513
1303	0.0632	4	0.0305513
1304	0.0632	4	0.0305513
1305	0.0632	4	0.0305513
1306	0.0632	4	0.0305513
1307	0.0632	4	0.0305513
1308	0.0632	4	0.0305513
1309	0.0632	4	0.0305513
1310	0.0632	4	0.0305513
1311	0.0632	4	0.0305513
1312	0.0632	4	0.0305513
1313	0.0632	4	0.0305513
1314	0.0632	4	0.0305513
1315	0.0632	4	0.0305513
1316	0.0632	4	0.0305513
1317	0.0632	4	0.0305513
1318	0.0632	4	0.0305513
1319	0.0632	4	0.0305513
1320	0.0632	4	0.0305513
1321	0.0632	4	0.0305513
1322	0.0632	4	0.0305513
1323	0.0632	4	0.0305513
1324	0.0632	4	0.0305513
1325	0.0632	4	0.0305513
1326	0.0632	4	0.0305513
1327	0.0632	4	0.0305513
1328	0.0632	4	0.0305513
1329	0.0632	4	0.0305513
1330	0.0632	4	0.0305513
1331	0.0632	4	0.0305513
1332	0.0632	4	0.0305513
1333	0.0632	4	0.0305513
1334	0.0632	4	0.0305513
1335	0.0632	4	0.0305513
1336	0.0632	4	0.0305513
1337	0.0632	4	0.0305513
1338	0.0632	4	0.0305513
1339	0.0632	4	0.0305513
1340	0.0632	4	0.0305513
1341	0.0632	4	0.0305513
1342	0.0632	4	0.0305513
1343	0.0632	4	0.0305513
1344	0.0632	4	0.0305513
1345	0.0632	4	0.0305513
1346	0.0632	4	0.0305513
1347	0.0632	4	0.0305513
1348	0.0632	4	0.0305513
1349	0.0632	4	0.0305513
1350	0.0632	4	0.0305513
1351	0.0632	4	0.0305513
1352	0.0632	4	0.0305513
1353	0.0632	4	0.0305513
1354	0.0632	4	0.0305513
1355	0.0632	4	0.0305513
1356	0.0632	4	0.0305513
1357	0.0632	4	0.0305513
1358	0.0632	4	0.0305513
1359	0.0632	4	0.0305513
1360	0.0632	4	0.0305513
1361	0.0632	4	0.0305513
1362	0.0632	4	0.0305513
1363	0.0632	4	0.0305513
1364	0.0632	4	0.0305513
1365	0.0632	4	0.0305513
1366	0.0632	4	0.0305513
1367	0.0632	4	0.0305513
1368	0.0632	4	0.0305513
1369	0.0632	4	0.0305513
1370	0.0632	4	0.0305513
1371	0.0632	4	0.0305513
1372	0.0632	4	0.0305513
1373	0.0632	4	0.0305513
1374	0.0632	4	0.0305513
1375	0.0632	4	0.0305513
1376	0.0632	4	0.0305513
1377	0.0632	4	0.0305513
1378	0.0632	4	0.0305513
1379	0.0632	4	0.0305513
1380	0.0632	4	0.0305513
1381	0.0632	4	0.0305513
1382	0.0632	4	0.0305513
1383	0.0632	4	0.0305513
1384	0.0632	4	0.0305513
1385	0.0632	4	0.0305513
1386	0.0632	4	0.0305513
1387	0.0632	4	0.0305513
1388	0.0632	4	0.0305513
1389	0.0632	4	0.0305513
1390	0.0632	4	0.0305513
1391	0.0632	4	0.0305513
1392	0.0632	4	0.0305513
1393	0.0632	4	0.0305513
1394	0.0632	4	0.0305513
1395	0.0632	4	0.0305513
1396	0.0632	4	0.0305513
1397	0.0632	4	0.0305513
1398	0.0632	4	0.0305513
1399	0.0632	4	0.0305513
1400	0.0632	4	0.0305513
1401	0.0632	4	0.0305513
1402	0.0632	4	0.0305513
1403	0.0632	4	0.0305513
1404	0.0632	4	0.0305513
1405	0.0632	4	0.0305513
1406	0.0632	4	0.0305513
1407	0.0632	4	0.0305513
1408	0.0632	4	0.0305513
1409	0.0632	4	0.0305513
1410	0.0632	4	0.0305513
1411	0.0632	4	0.0305513
1412	0.0632	4	0.0305513
1413	0.0632	4	0.0305513
1414	0.0632	4	0.0305513
1415	0.0632	4	0.0305513
1416	0.0632	4	0.0305513
1417	0.0632	4	0.0305513
1418	0.0632	4	0.0305513
1419	0.0632	4	0.0305513
1420	0.0632	4	0.0305513
1421	0.0632	4	0.0305513
1422	0.0632	4	0.0305513
1423	0.0632	4	0.0305513
1424	0.0632	4	0.0305513
1425	0.0632	4	0.0305513
1426	0.0632	4	0.0305513
1427	0.0632	4	0.0305513
1428	0.0632	4	0.0305513
1429	0.0632	4	0.0305513
1430	0.0632	4	0.0305513
1431	0.0632	4	0.0305513
1432	0.0632	4	0.0305513
1433	0.0632	4	0.0305513
1434	0.0632	4	0.0305513
1435	0.0632	4	0.0305513
1436	0.0632	4	0.0305513
1437	0.0632	4	0.0305513
1438	0.0632	4	0.0305513
1439	0.0632	4	0.0305513
1440	0.0632	4	0.0305513
1441	0.0632	4	0.0305513
1442	0.0632	4	0.0305513
1443	0.0632	4	0.0305513
1444	0.0632	4	0.0305513
1445	0.0632	4	0.0305513
1446	0.0632	4	0.0305513
1447	0.0632	4	0.0305513
1448	0.0632	4	0.0305513
1449	0.0632	4	0.0305513
1450	0.0632	4	0.0305513
1451	0.0632	4	0.0305513
1452	0.0632	4	0.0305513
1453	0.0632	4	0.0305513
1454	0.0632	4	0.0305513
1455	0.0632	4	0.0305513
1456	0.0632	4	0.0305513
1457	0.0632	4	0.0305513
1458	0.0632	4	0.0305513
1459	0.0632	4	0.0305513
1460	0.0632	4	0.0305513
1461	0.0632	4	0.0305513
1462	0.0632	4	0.0305513
1463	0.0632	4	0.0305513
1464	0.0632	4	0.0305513
1465	0.0632	4	0.0305513
1466	0.0632	4	0.0305513
1467	0.0632	4	0.0305513
1468	0.0632	4	0.0305513
1469	0.0632	4	0.0305513
1470	0.0632	4	0.0305513
1471	0.0632	4	0.0305513
1472	0.0632	4	0.0305513
1473	0.0632	4	0.0305513
1474	0.0632	4	0.0305513
1475	0.0632	4	0.0305513
1476	0.0632	4	0.0305513
1477	0.0632	4	0.0305513
1478	0.0632	4	0.0305513
1479	0.0632	4	0.0305513
1480	0.0632	4	0.0305513
1481	0.0632	4	0.0305513
1482	0.0632	4	0.0305513
1483	0.0632	4	0.0305513
1484	0.0632	4	0.0305513
1485	0.0632	4	0.0305513
1486	0.0632	4	0.0305513
1487	0.0632	4	0.0305513
1488	0.0632	4	0.0305513
1489	0.0632	4	0.0305513
1490	0.0632	4	0.0305513
1491	0.0632	4	0.0305513
1492	0.0632	4	0.0305513
1493	0.0632	4	0.0305513
1494	0.0632	4	0.0305513
1495	0.0632	4	0.0305513
1496	0.0632	4	0.0305513
1497	0.0632	4	0.0305513
1498	0.0632	4	0.0305513
1499	0.0632	4	0.0305513
1500	0.0632	4	0.0305513
1501	0.0632	4	0.0305513
1502	0.0632	4	0.0305513
1503	0.0632	4	0.0305513
1504	0.0632	4	0.0305513
1505	0.0632	4	0.0305513
1506	0.0632	4	0.0305513
1507	0.0632	4	0.0305513
1508	0.0632	4	0.0305513
1509	0.0632	4	0.0305513
1510	0.0632	4	0.0305513
1511	0.0632	4	0.0305513
1512	0.0632	4	0.0305513
1513	0.0632	4	0.0305513
1514	0.0632	4	0.0305513
1515	0.0632	4	0.0305513
1516	0.0632	4	0.0305513
1517	0.0632	4	0.0305513
1518	0.0632	4	0.0305513
1519	0.0632	4	0.0305513
1520	0.0632	4	0.0305513
1521	0.0632	4	0.0305513
1522	0.0632	4	0.0305513
1523	0.0632	4	0.0305513
1524	0.0632	4	0.0305513
1525	0.0632	4	0.0305513
1526	0.0632	4	0.0305513
1527	0.0632	4	0.0305513
1528	0.0632	4	0.0305513
1529	0.0632	4	0.0305513
1530	0.0632	4	0.0305513
1531	0.0632	4	0.0305513
1532	0.0632	4	0.0305513
1533	0.0632	4	0.0305513
1534	0.0632	4	0.0305513
1535	0.0632	4	0.0305513
1536	0.0632	4	0.0305513
1537	0.0632	4	0.0305513
1538	0.0632	4	0.0305513
1539	0.0632	4	0.0305513
1540	0.0632	4	0.0305513
1541	0.0632	4	0.0305513
1542	0.0632	4	0.0305513
1543	0.0632	4	0.0305513
1544	0.0632	4	0.0305513
1545	0.0632	4	0.0305513
1546	0.0632	4	0.0305513
1547	0.0632	4	0.0305513
1548	0.0632	4	0.0305513
1549	0.0632	4	0.0305513
1550	0.0632	4	0.0305513
1551	0.0632	4	0.0305513
1552	0.0632	4	0.0305513
1553	0.0632	4	0.0305513
1554	0.0632	4	0.0305513
1555	0.0632	4	0.0305513
1556	0.0632	4	0.0305513
1557	0.0632	4	0.0305513
1558	0.0632	4	0.0305513
1559	0.0632	4	0.0305513
1560	0.0632	4	0.0305513
1561	0.0632	4	0.0305513
1562	0.0632	4	0.0305513
1563	0.0632	4	0.0305513
1564	0.0632	4	0.0305513
1565	0.0632	4	0.0305513
1566	0.0632	4	0.0305513
1567	0.0632	4	0.0305513
1568	0.0632	4	0.0305513
1569	0.0632	4	0.0305513
1570	0.0632	4	0.0305513
1571	0.0632	4	0.0305513
1572	0.0632	4	0.0305513
1573	0.0632	4	0.0305513
1574	0.0632	4	0.0305513
1575	0.0632	4	0.0305513
1576	0.0632	4	0.0305513
1577	0.0632	4	0.0305513
1578	0.0632	4	0.0305513
1579	0.0632	4	0.0305513
1580	0.0632	4	0.0305513
1581	0.0632	4	0.0305513
1582	0.0632	4	0.0305513
1583	0.0632	4	0.0305513
1584	0.0632	4	0.0305513
1585	0.0632	4	0.0305513
1586	0.0632	4	0.0305513
1587	0.0632	4	0.0305513
1588	0.0632	4	0.0305513
1589	0.0632	4	0.0305513
1590	0.0632	4	0.0305513
1591	0.0632	4	0.0305513
1592	0.0632	4	0.0305513
1593	0.0632	4	0.0305513
1594	0.0632	4	0.0305513
1595	0.0632	4	0.0305513
1596	0.0632	4	0.0305513
1597	0.0632	4	0.0305513
1598	0.0632	4	0.0305513
1599	0.0632	4	0.0305513
1600	0.0632	4	0.0305513
1601	0.0632	4	0.0305513
1602	0.0632	4	0.0305513
1603	0.0632	4	0.0305513
1604	0.0632	4	0.0305513
1605	0.0632	4	0.0305513
1606	0.0632	4	0.0305513
1607	0.0632	4	0.0305513
1608	0.0632	4	0.0305513
1609	0.0632	4	0.0305513
1610	0.0632	4	0.0305513
1611	0.0632	4	0.0305513
1612	0.0632	4	0.0305513
1613	0.0632	4	0.0305513
1614	0.0632	4	0.0305513
1615	0.0632	4	0.0305513
1616	0.0632	4	0.0305513
1617	0.0632	4	0.0305513
1618	0.0632	4	0.0305513
1619	0.0632	4	0.0305513
1620	0.0632	4	0.0305513
1621	0.0632	4	0.0305513
1622	0.0632	4	0.0305513
1623	0.0632	4	0.0305513
1624	0.0632	4	0.0305513
1625	0.0632	4	0.0305513
1626	0.0632	4	0.0305513
1627	0.0632	4	0.0305513
1628	0.0632	4	0.0305513
1629	0.0632	4	0.0305513
1630	0.0632	4	0.0305513
1631	0.0632	4	0.0305513
1632	0.0632	4	0.0305513
1633	0.0632	4	0.0305513
1634	0.0632	4	0.0305513
1635	0.0632	4	0.0305513
1636	0.0632	4	0.0305513
1637	0.0632	4	0.0305513
1638	0.0632	4	0.0305513
1639	0.0632	4	0.0305513
1640	0.0632	4	0.0305513
1641	0.0632	4	0.0305513
1642	0.0632	4	0.0305513
1643	0.0632	4	0.0305513
1644	0.0632	4	0.0305513
1645	0.0632	4	0.0305513
1646	0.0632	4	0.0305513
1647	0.0632	4	0.0305513
1648	0.0632	4	0.0305513
1649	0.0632	4	0.0305513
1650	0.0632	4	0.0305513
1651	0.0632	4	0.0305513
1652	0.0632	4	0.0305513
1653	0.0632	4	0.0305513
1654	0.0632	4	0.0305513
1655	0.0632	4	0.0305513
1656	0.0632	4	0.0305513
1657	0.0632	4	0.0305513
1658	0.0632	4	0.0305513
1659	0.0632	4	0.0305513
1660	0.0632	4	0.0305513
1661	0.0632	4	0.0305513
1662	0.0632	4	0.0305513
1663	0.0632	4	0.0305513
1664	0.0632	4	0.0305513
1665	0.0632	4	0.0305513
1666	0.0632	4	0.0305513
1667	0.0632	4	0.0305513
1668	0.0632	4	0.0305513
1669	0.0632	4	0.0305513
1670	0.0632	4	0.0305513
1671	0.0632	4	0.0305513
1672	0.0632	4	0.0305513
1673	0.0632	4	0.0305513
1674	0.0632	4	0.0305513
1675	0.0632	4	0.0305513
1676	0.0632	4	0.0305513
1677	0.0632	4	0.0305513
1678	0.0632	4	0.0305513
1679	0.0632	4	0.0305513
1680	0.0632	4	0.0305513
1681	0.0632	4	0.0305513
1682	0.0632	4	0.0305513
1683	0.0632	4	0.0305513
1684	0.0632	4	0.0305513
1685	0.0632	4	0.0305513
1686	0.0632	4	0.0305513
1687	0.0632	4	0.0305513
1688	0.0632	4	0.0305513
1689	0.0632	4	0.0305513
1690	0.0632	4	0.0305513
1691	0.0632	4	0.0305513
1692	0.0632	4	0.0305513
1693	0.0632	4	0.0305513
1694	0.0632	4	0.0305513
1695	0.0632	4	0.0305513
1696	0.0632	4	0.0305513
1697	0.0632	4	0.0305513
1698	0.0632	4	0.0305513
1699	0.0632	4	0.0305513
1700	0.0632	4	0.0305513
1701	0.0632	4	0.0305513
1702	0.0632	4	0.0305513
1703	0.0632	4	0.0305513
1704	0.0632	4	0.0305513
1705	0.0632	4	0.0305513
1706	0.0632	4	0.0305513
1707	0.0632	4	0.0305513
1708	0.0632	4	0.0305513
1709	0.0632	4	0.0305513
1710	0.0632	4	0.0305513
1711	0.0632	4	0.0305513
1712	0.0632	4	0.0305513
1713	0.0632	4	0.0305513
1714	0.0632	4	0.0305513
1715	0.0632	4	0.0305513
1716	0.0632	4	0.0305513
1717	0.0632	4	0.0305513
1718	0.0632	4	0.0305513
1719	0.0632	4	0.0305513
1720	0.0632	4	0.0305513
1721	0.0632	4	0.0305513
1722	0.0632	4	0.0305513
1723	0.0632	4	0.0305513
1724	0.0632	4	0.0305513
1725	0.0632	4	0.0305513
1726	0.0632	4	0.0305513
1727	0.0632	4	0.0305513
1728	0.0632	4	0.0305513
1729	0.0632	4	0.0305513
1730	0.0632	4	0.0305513
1731	0.0632	4	0.0305513
1732	0.0632	4	0.0305513
1733	0.0632	4	0.0305513
1734	0.0632	4	0.0305513
1735	0.0632	4	0.0305513
1736	0.0632	4	0.0305513
1737	0.0632	4	0.0305513
1738	0.0632	4	0.0305513
1739	0.0632	4	0.0305513
1740	0.0632	4	0.0305513
1741	0.0632	4	0.0305513
1742	0.0632	4	0.0305513
1743	0.0632	4	0.0305513
1744	0.0632	4	0.0305513
1745	0.0632	4	0.0305513
1746	0.0632	4	0.0305513
1747	0.0632	4	0.0305513
1748	0.0632	4	0.0305513
1749	0.0632	4	0.0305513
1750	0.0632	4	0.0305513
1751	0.0632	4	0.0305513
1752	0.0632	4	0.0305513
1753	0.0632	4	0.0305513
1754	0.0632	4	0.0305513
1755	0.0632	4	0.0305513
1756	0.0632	4	0.0305513
1757	0.0632	4	0.0305513
1758	0.0632	4	0.0305513
1759	0.0632	4	0.0305513
1760	0.0632	4	0.0305513
1761	0.0632	4	0.0305513
1762	0.0632	4	0.0305513
1763	0.0632	4	0.0305513
1764	0.0632	4	0.0305513
1765	0.0632	4	0.0305513
1766	0.0632	4	0.0305513
1767	0.0632	4	0.0305513
1768	0.0632	4	0.0305513
1769	0.0632	4	0.0305513
1770	0.0632	4	0.0305513
1771	0.0632	4	0.0305513
1772	0.0632	4	0.0305513
1773	0.0632	4	0.0305513
1774	0.0632	4	0.0305513
1775	0.0632	4	0.0305513
1776	0.0632	4	0.0305513
1777	0.0632	4	0.0305513
1778	0.0632	4	0.0305513
1779	0.0632	4	0.0305513
1780	0.0632	4	0.0305513
1781	0.0632	4	0.0305513
1782	0.0632	4	0.0305513
1783	0.0632	4	0.0305513
1784	0.0632	4	0.0305513
1785	0.0632	4	0.0305513
1786	0.0632	4	0.0305513
1787	0.0632	4	0.0305513
1788	0.0632	4	0.0305513
1789	0.0632	4	0.0305513
1790	0.0632	4	0.0305513
1791	0.0632	4	0.0305513
1792	0.0632	4	0.0305513
1793	0.0632	4	0.0305513
1794	0.0632	4	0.0305513
1795	0.0632	4	0.0305513
1796	0.0632	4	0.0305513
1797	0.0632	4	0.0305513
1798	0.0632	4	0.0305513
1799	0.0632	4	0.0305513
1800	0.0632	4	0.0305513
1801	0.0632	4	0.0305513
1802	0.0632	4	0.0305513
1803	0.0632	4	0.0305513
1804	0.0632	4	0.0305513
1805	0.0632	4	0.0305513
1806	0.0632	4	0.0305513
1807	0.0632	4	0.0305513
1808	0.0632	4	0.0305513
1809	0.0632	4	0.0305513
1810	0.0632	4	0.0305513
1811	0.0632	4	0.0305513
1812	0.0632	4	0.0305513
1813	0.0632	4	0.0305513
1814	0.0632	4	0.0305513
1815	0.0632	4	0.0305513
1816	0.0632	4	0.0305513
1817	0.0632	4	0.0305513
1818	0.0632	4	0.0305513
1819	0.0632	4	0.0305513
1820	0.0632	4	0.0305513
1821	0.0632	4	0.0305513
1822	0.0632	4	0.0305513
1823	0.0632	4	0.0305513
1824	0.0632	4	0.0305513
1825	0.0632	4	0.0305513
1826	0.0632	4	0.0305513
1827	0.0632	4	0.0305513
1828	0.0632	4	0.0305513
1829	0.0632	4	0.0305513
1830	0.0632	4	0.0305513
1831	0.0632	4	0.0305513
1832	0.0632	4	0.0305513
1833	0.0632	4	0.0305513
1834	0.0632	4	0.0305513
1835	0.0632	4	0.0305513
1836	0.0632	4	0.0305513
1837	0.0632	4	0.0305513
1838	0.0632	4	0.0305513
1839	0.0632	4	0.0305513
1840	0.0632	4	0.0305513
1841	0.0632	4	0.0305513
1842	0.0632	4	0.0305513
1843	0.0632	4	0.0305513
1844	0.0632	4	0.0305513
1845	0.0632	4	0.0305513
1846	0.0632	4	0.0305513
1847	0.0632	4	0.0305513
1848	0.0632	4	0.0305513
1849	0.0632	4	0.0305513
1850	0.0632	4	0.0305513
1851	0.0632	4	0.0305513
1852	0.0632	4	0.0305513
1853	0.0632	4	0.0305513
1854	0.0632	4	0.0305513
1855	0.0632	4	0.0305513
1856	0.0632	4	0.0305513
1857	0.0632	4	0.0305513
1858	0.0632	4	0.0305513
1859	0.0632	4	0.0305513
1860	0.0632	4	0.0305513
1861	0.0632	4	0.0305513
1862	0.0632	4	0.0305513
1863	0.0632	4	0.0305513
1864	0.0632	4	0.0305513
1865	0.0632	4	0.0305513
1866	0.0632	4	0.0305513
1867	0.0632	4	0.0305513
1868	0.0632	4	0.0305513
1869	0.0632	4	0.0305513
1870	0.0632	4	0.0305513
1871	0.0632	4	0.0305513
1872	0.0632	4	0.0305513
1873	0.0632	4	0.0305513
1874	0.0632	4	0.0305513
1875	0.0632	4	0.0305513
1876	0.0632	4	0.0305513
1877	0.0632	4	0.0305513
1878	0.0632	4	0.0305513
1879	0.0632	4	0.0305513
1880	0.0632	4	0.0305513
1881	0.0632	4	0.0305513
1882	0.0632	4	0.0305513
1883	0.0632	4	0.0305513
1884	0.0632	4	0.0305513
1885	0.0632	4	0.0305513
1886	0.0632	4	0.0305513
1887	0.0632	4	0.0305513
1888	0.0632	4	0.0305513
1889	0.0632	4	0.0305513
1890	0.0632	4	0.0305513
1891	0.0632	4	0.0305513
1892	0.0632	4	0.0305513
1893	0.0632	4	0.0305513
1894	0.0632	4	0.0305513
1895	0.0632	4	0.0305513
1896	0.0632	4	0.0305513
1897	0.0632	4	0.0305513
1898	0.0632	4	0.0305513
1899	0.0632	4	0.0305513
1900	0.0632	4	0.0305513
1901	0.0632	4	0.0305513
1902	0.0632	4	0.0305513
1903	0.0632	4	0.0305513
1904	0.0632	4	0.0305513
1905	0.0632	4	0.0305513
1906	0.0632	4	0.0305513
1907	0.0632	4	0.0305513
1908	0.0632	4	0.0305513
1909	0.0632	4	0.0305513
1910	0.0632	4	0.0305513
1911	0.0632	4	0.0305513
1912	0.0632	4	0.0305513
1913	0.0632	4	0.0305513
1914	0.0632	4	0.0305513
1915	0.0632	4	0.0305513
1916	0.0632	4	0.0305513
1917	0.0632	4	0.0305513
1918	0.0632	4	0.0305513
1919	0.0632	4	0.0305513
1920	0.0632	4	0.0305513
1921	0.0632	4	0.0305513
1922	0.0632	4	0.0305513
1923	0.0632	4	0.0305513
1924	0.0632	4	0.0305513
1925	0.0632	4	0.0305513
1926	0.0632	4	0.0305513
1927	0.0632	4	0.0305513
1928	0.0632	4	0.0305513
1929	0.0632	4	0.0305513
1930	0.0632	4	0.0305513
1931	0.0632	4	0.0305513
1932	0.0632	4	0.0305513
1933	0.0632	4	0.0305513
1934	0.0632	4	0.0305513
1935	0.0632	4	0.0305513
1936	0.0632	4	0.0305513
1937	0.0632	4	0.0305513
1938	0.0632	4	0.0305513
1939	0.0632	4	0.0305513
1940	0.0632	4	0.0305513
1941	0.0632	4	0.0305513
1942	0.0632	4	0.0305513
1943	0.0632	4	0.0305513
1944	0.0632	4	0.0305513
1945	0.0632	4	0.0305513
1946	0.0632	4	0.0305513
1947	0.0632	4	0.0305513
1948	0.0632	4	0.0305513
1949	0.0632	4	0.0305513
1950	0.0632	4	0.0305513
1951	0.0632	4	0.0305513
1952	0.0632	4	0.0305513
1953	0.0632	4	0.0305513
1954	0.0632	4	0.0305513
1955	0.0632	4	0.0305513
1956	0.0632	4	0.0305513
1957	0.0632	4	0.0305513
1958	0.0632	4	0.0305513
1959	0.0632	4	0.0305513
1960	0.0632	4	0.0305513
1961	0.0632	4	0.0305513
1962	0.0632	4	0.0305513
1963	0.0632	4	0.0305513
1964	0.0632	4	0.0305513
1965	0.0632	4	0.0305513
1966	0.0632	4	0.0305513
1967	0.0632	4	0.0305513
1968	0.0632	4	0.0305513
1969	0.0632	4	0.0305513
1970	0.0632	4	0.0305513
1971	0.0632	4	0.0305513
1972	0.0632	4	0.0305513
1973	0.0632	4	0.0305513
1974	0.0632	4	0.0305513
1975	0.0632	4	0.0305513
1976	0.0632	4	0.0305513
1977	0.0632	4	0.0305513
1978	0.0632	4	0.0305513
1979	0.0632	4	0.0305513
1980	0.0632	4	0.0305513
1981	0.0632	4	0.0305513
1982	0.0632	4	0.0305513
1983	0.0632	4	0.0305513
1984	0.0632	4	0.0305513
1985	0.0632	4	0.0305513
1986	0.0632	4	0.0305513
1987	0.0632	4	0.0305513
1988	0.0632	4	0.0305513
1989	0.0632	4	0.0305513
1990	0.0632	4	0.0305513
1991	0.0632	4	0.0305513
1992	0.0632	4	0.0305513
1993	0.0632	4	0.0305513
1994	0.0632	4	0.0305513
1995	0.0632	4	0.0305513
1996	0.0632	4	0.0305513
1997	0.0632	4	0.0305513
1998	0.0632	4	0.0305513
1999	0.0632	4	0.0305513
2000	0.0632	4	0.0305513
[truncated: 3,001 more rows]
