# Supplementary material for: Aspiration-driven co-evolution of cooperation with individual behavioral diversity
Source: PLoS One. 2023 Sep 15;18(9):e0291134. doi: 10.1371/journal.pone.0291134 (PMC10503719; doi:10.1371/journal.pone.0291134)
Supplement: S1 Data — (ZIP) [file pone.0291134.s001.zip › M1/v2-L=200/data/aspiration_time,b=1.67_frequency.txt]

1	0.5	0.5	0
2	0.677331	0.697649	0.472086
3	0.760325	0.832973	0.540185
4	0.783242	0.931246	0.589474
5	0.769109	1.00725	0.616179
6	0.734608	1.07359	0.614978
7	0.69071	1.13519	0.599866
8	0.643404	1.19003	0.574408
9	0.596569	1.25773	0.541335
10	0.551154	1.31599	0.506469
11	0.509146	1.37054	0.471194
12	0.470015	1.44121	0.435702
13	0.433945	1.52788	0.402837
14	0.400897	1.60469	0.370189
15	0.370999	1.68349	0.340823
16	0.343242	1.76381	0.314066
17	0.31797	1.84541	0.290368
18	0.29479	1.98427	0.267362
19	0.273788	2.07237	0.246167
20	0.254736	2.18313	0.226958
21	0.237294	2.30978	0.209145
22	0.221504	2.37003	0.192929
23	0.207089	2.4904	0.178889
24	0.194092	2.61989	0.165809
25	0.182279	2.68605	0.153599
26	0.17147	2.81742	0.142243
27	0.16143	2.97772	0.131761
28	0.152514	3.06114	0.122541
29	0.144421	3.07863	0.113959
30	0.137101	3.10618	0.106126
31	0.130423	3.17451	0.0992861
32	0.1244	3.22788	0.0931312
33	0.11892	3.28818	0.0873918
34	0.113926	3.33577	0.0822035
35	0.109348	3.40221	0.0775138
36	0.10522	3.46116	0.0736311
37	0.101518	3.50267	0.0697632
38	0.0981232	3.50353	0.0661555
39	0.0950194	3.53837	0.0630464
40	0.0922291	3.61374	0.0602477
41	0.0896294	3.65976	0.0575699
42	0.0873179	3.65948	0.0549673
43	0.0851776	3.73991	0.0528234
44	0.0832419	3.78183	0.0507817
45	0.0814802	3.81179	0.0489315
46	0.0798902	3.80837	0.0472625
47	0.0784808	3.81364	0.0457947
48	0.0771946	3.80635	0.0443713
49	0.0760554	3.81692	0.0432243
50	0.0749676	3.85981	0.0421356
51	0.0740042	3.85018	0.0410553
52	0.0731364	3.84298	0.040051
53	0.0723648	3.8302	0.0391935
54	0.0716446	3.84247	0.0384545
55	0.0709875	3.90467	0.0380243
56	0.0703117	3.95418	0.0376083
57	0.0697532	3.96026	0.0369939
58	0.0692038	3.96472	0.0364024
59	0.0687037	3.96816	0.035869
60	0.0682633	3.97111	0.0354001
61	0.0678615	3.97393	0.0349712
62	0.067499	3.97655	0.0345837
63	0.0671822	3.97912	0.0342424
64	0.0668915	3.98101	0.0339334
65	0.0666213	3.98312	0.0336431
66	0.0663861	3.98533	0.0333874
67	0.0661783	3.98638	0.033169
68	0.0659783	3.98739	0.0329588
69	0.0657977	3.98864	0.0327661
70	0.0656455	3.98973	0.0326035
71	0.0655068	3.99066	0.0324558
72	0.0653799	3.99167	0.0323193
73	0.0652631	3.99249	0.0321947
74	0.0651605	3.99325	0.0320848
75	0.0650611	3.99385	0.0319794
76	0.0649733	3.99435	0.0318867
77	0.064893	3.99478	0.0318022
78	0.0648236	3.99531	0.0317277
79	0.06476	3.99577	0.0316597
80	0.0647031	3.99616	0.0315989
81	0.0646495	3.99655	0.0315417
82	0.0646022	3.99683	0.0314916
83	0.0645561	3.99712	0.0314428
84	0.0645162	3.99738	0.0314003
85	0.0644813	3.99762	0.0313631
86	0.0644501	3.99789	0.0313293
87	0.0644219	3.99808	0.0312992
88	0.0643961	3.9983	0.0312714
89	0.0643719	3.99845	0.0312457
90	0.0643513	3.9986	0.0312237
91	0.0643321	3.99872	0.0312034
92	0.0643146	3.99885	0.0311847
93	0.0642991	3.99894	0.0311682
94	0.0642849	3.99905	0.0311529
95	0.0642724	3.99914	0.0311395
96	0.0642605	3.99922	0.0311269
97	0.0642499	3.9993	0.0311155
98	0.06424	3.99935	0.0311051
99	0.0642314	3.99942	0.0310959
100	0.0642236	3.99947	0.0310876
101	0.0642167	3.99953	0.0310802
102	0.0642105	3.99957	0.0310735
103	0.0642046	3.99961	0.0310673
104	0.0641995	3.99964	0.0310619
105	0.0641947	3.99968	0.0310566
106	0.0641904	3.99971	0.0310521
107	0.0641865	3.99974	0.0310479
108	0.0641829	3.99977	0.0310441
109	0.0641798	3.99979	0.0310407
110	0.0641769	3.99981	0.0310377
111	0.0641743	3.99983	0.0310349
112	0.064172	3.99985	0.0310324
113	0.0641698	3.99986	0.0310301
114	0.064168	3.99987	0.0310281
115	0.0641663	3.99988	0.0310263
116	0.0641647	3.9999	0.0310247
117	0.0641633	3.9999	0.0310231
118	0.0641621	3.99992	0.0310218
119	0.0641609	3.99992	0.0310205
120	0.0641598	3.99993	0.0310194
121	0.0641589	3.99994	0.0310185
122	0.064158	3.99994	0.0310175
123	0.0641573	3.99995	0.0310167
124	0.0641566	3.99995	0.031016
125	0.064156	3.99996	0.0310153
126	0.0641554	3.99996	0.0310147
127	0.0641549	3.99996	0.0310142
128	0.0641544	3.99997	0.0310137
129	0.064154	3.99997	0.0310132
130	0.0641536	3.99997	0.0310128
131	0.0641533	3.99998	0.0310124
132	0.064153	3.99998	0.0310121
133	0.0641527	3.99998	0.0310118
134	0.0641524	3.99998	0.0310115
135	0.0641522	3.99998	0.0310113
136	0.064152	3.99999	0.0310111
137	0.0641518	3.99999	0.0310109
138	0.0641516	3.99999	0.0310107
139	0.0641515	3.99999	0.0310105
140	0.0641513	3.99999	0.0310104
141	0.0641512	3.99999	0.0310102
142	0.0641511	3.99999	0.0310101
143	0.064151	3.99999	0.03101
144	0.0641509	3.99999	0.0310099
145	0.0641508	3.99999	0.0310098
146	0.0641507	3.99999	0.0310097
147	0.0641507	4	0.0310096
148	0.0641506	4	0.0310096
149	0.0641505	4	0.0310095
150	0.0641505	4	0.0310095
151	0.0641504	4	0.0310094
152	0.0641504	4	0.0310094
153	0.0641504	4	0.0310093
154	0.0641503	4	0.0310093
155	0.0641503	4	0.0310092
156	0.0641503	4	0.0310092
157	0.0641502	4	0.0310092
158	0.0641502	4	0.0310092
159	0.0641502	4	0.0310091
160	0.0641502	4	0.0310091
161	0.0641502	4	0.0310091
162	0.0641501	4	0.0310091
163	0.0641501	4	0.0310091
164	0.0641501	4	0.0310091
165	0.0641501	4	0.031009
166	0.0641501	4	0.031009
167	0.0641501	4	0.031009
168	0.0641501	4	0.031009
169	0.0641501	4	0.031009
170	0.0641501	4	0.031009
171	0.0641501	4	0.031009
172	0.0641501	4	0.031009
173	0.0641501	4	0.031009
174	0.06415	4	0.031009
175	0.06415	4	0.031009
176	0.06415	4	0.031009
177	0.06415	4	0.031009
178	0.06415	4	0.031009
179	0.06415	4	0.031009
180	0.06415	4	0.031009
181	0.06415	4	0.0310089
182	0.06415	4	0.0310089
183	0.06415	4	0.0310089
184	0.06415	4	0.0310089
185	0.06415	4	0.0310089
186	0.06415	4	0.0310089
187	0.06415	4	0.0310089
188	0.06415	4	0.0310089
189	0.06415	4	0.0310089
190	0.06415	4	0.0310089
191	0.06415	4	0.0310089
192	0.06415	4	0.0310089
193	0.06415	4	0.0310089
194	0.06415	4	0.0310089
195	0.06415	4	0.0310089
196	0.06415	4	0.0310089
197	0.06415	4	0.0310089
198	0.06415	4	0.0310089
199	0.06415	4	0.0310089
200	0.06415	4	0.0310089
201	0.06415	4	0.0310089
202	0.06415	4	0.0310089
203	0.06415	4	0.0310089
204	0.06415	4	0.0310089
205	0.06415	4	0.0310089
206	0.06415	4	0.0310089
207	0.06415	4	0.0310089
208	0.06415	4	0.0310089
209	0.06415	4	0.0310089
210	0.06415	4	0.0310089
211	0.06415	4	0.0310089
212	0.06415	4	0.0310089
213	0.06415	4	0.0310089
214	0.06415	4	0.0310089
215	0.06415	4	0.0310089
216	0.06415	4	0.0310089
217	0.06415	4	0.0310089
218	0.06415	4	0.0310089
219	0.06415	4	0.0310089
220	0.06415	4	0.0310089
221	0.06415	4	0.0310089
222	0.06415	4	0.0310089
223	0.06415	4	0.0310089
224	0.06415	4	0.0310089
225	0.06415	4	0.0310089
226	0.06415	4	0.0310089
227	0.06415	4	0.0310089
228	0.06415	4	0.0310089
229	0.06415	4	0.0310089
230	0.06415	4	0.0310089
231	0.06415	4	0.0310089
232	0.06415	4	0.0310089
233	0.06415	4	0.0310089
234	0.06415	4	0.0310089
235	0.06415	4	0.0310089
236	0.06415	4	0.0310089
237	0.06415	4	0.0310089
238	0.06415	4	0.0310089
239	0.06415	4	0.0310089
240	0.06415	4	0.0310089
241	0.06415	4	0.0310089
242	0.06415	4	0.0310089
243	0.06415	4	0.0310089
244	0.06415	4	0.0310089
245	0.06415	4	0.0310089
246	0.06415	4	0.0310089
247	0.06415	4	0.0310089
248	0.06415	4	0.0310089
249	0.06415	4	0.0310089
250	0.06415	4	0.0310089
251	0.06415	4	0.0310089
252	0.06415	4	0.0310089
253	0.06415	4	0.0310089
254	0.06415	4	0.0310089
255	0.06415	4	0.0310089
256	0.06415	4	0.0310089
257	0.06415	4	0.0310089
258	0.06415	4	0.0310089
259	0.06415	4	0.0310089
260	0.06415	4	0.0310089
261	0.06415	4	0.0310089
262	0.06415	4	0.0310089
263	0.06415	4	0.0310089
264	0.06415	4	0.0310089
265	0.06415	4	0.0310089
266	0.06415	4	0.0310089
267	0.06415	4	0.0310089
268	0.06415	4	0.0310089
269	0.06415	4	0.0310089
270	0.06415	4	0.0310089
271	0.06415	4	0.0310089
272	0.06415	4	0.0310089
273	0.06415	4	0.0310089
274	0.06415	4	0.0310089
275	0.06415	4	0.0310089
276	0.06415	4	0.0310089
277	0.06415	4	0.0310089
278	0.06415	4	0.0310089
279	0.06415	4	0.0310089
280	0.06415	4	0.0310089
281	0.06415	4	0.0310089
282	0.06415	4	0.0310089
283	0.06415	4	0.0310089
284	0.06415	4	0.0310089
285	0.06415	4	0.0310089
286	0.06415	4	0.0310089
287	0.06415	4	0.0310089
288	0.06415	4	0.0310089
289	0.06415	4	0.0310089
290	0.06415	4	0.0310089
291	0.06415	4	0.0310089
292	0.06415	4	0.0310089
293	0.06415	4	0.0310089
294	0.06415	4	0.0310089
295	0.06415	4	0.0310089
296	0.06415	4	0.0310089
297	0.06415	4	0.0310089
298	0.06415	4	0.0310089
299	0.06415	4	0.0310089
300	0.06415	4	0.0310089
301	0.06415	4	0.0310089
302	0.06415	4	0.0310089
303	0.06415	4	0.0310089
304	0.06415	4	0.0310089
305	0.06415	4	0.0310089
306	0.06415	4	0.0310089
307	0.06415	4	0.0310089
308	0.06415	4	0.0310089
309	0.06415	4	0.0310089
310	0.06415	4	0.0310089
311	0.06415	4	0.0310089
312	0.06415	4	0.0310089
313	0.06415	4	0.0310089
314	0.06415	4	0.0310089
315	0.06415	4	0.0310089
316	0.06415	4	0.0310089
317	0.06415	4	0.0310089
318	0.06415	4	0.0310089
319	0.06415	4	0.0310089
320	0.06415	4	0.0310089
321	0.06415	4	0.0310089
322	0.06415	4	0.0310089
323	0.06415	4	0.0310089
324	0.06415	4	0.0310089
325	0.06415	4	0.0310089
326	0.06415	4	0.0310089
327	0.06415	4	0.0310089
328	0.06415	4	0.0310089
329	0.06415	4	0.0310089
330	0.06415	4	0.0310089
331	0.06415	4	0.0310089
332	0.06415	4	0.0310089
333	0.06415	4	0.0310089
334	0.06415	4	0.0310089
335	0.06415	4	0.0310089
336	0.06415	4	0.0310089
337	0.06415	4	0.0310089
338	0.06415	4	0.0310089
339	0.06415	4	0.0310089
340	0.06415	4	0.0310089
341	0.06415	4	0.0310089
342	0.06415	4	0.0310089
343	0.06415	4	0.0310089
344	0.06415	4	0.0310089
345	0.06415	4	0.0310089
346	0.06415	4	0.0310089
347	0.06415	4	0.0310089
348	0.06415	4	0.0310089
349	0.06415	4	0.0310089
350	0.06415	4	0.0310089
351	0.06415	4	0.0310089
352	0.06415	4	0.0310089
353	0.06415	4	0.0310089
354	0.06415	4	0.0310089
355	0.06415	4	0.0310089
356	0.06415	4	0.0310089
357	0.06415	4	0.0310089
358	0.06415	4	0.0310089
359	0.06415	4	0.0310089
360	0.06415	4	0.0310089
361	0.06415	4	0.0310089
362	0.06415	4	0.0310089
363	0.06415	4	0.0310089
364	0.06415	4	0.0310089
365	0.06415	4	0.0310089
366	0.06415	4	0.0310089
367	0.06415	4	0.0310089
368	0.06415	4	0.0310089
369	0.06415	4	0.0310089
370	0.06415	4	0.0310089
371	0.06415	4	0.0310089
372	0.06415	4	0.0310089
373	0.06415	4	0.0310089
374	0.06415	4	0.0310089
375	0.06415	4	0.0310089
376	0.06415	4	0.0310089
377	0.06415	4	0.0310089
378	0.06415	4	0.0310089
379	0.06415	4	0.0310089
380	0.06415	4	0.0310089
381	0.06415	4	0.0310089
382	0.06415	4	0.0310089
383	0.06415	4	0.0310089
384	0.06415	4	0.0310089
385	0.06415	4	0.0310089
386	0.06415	4	0.0310089
387	0.06415	4	0.0310089
388	0.06415	4	0.0310089
389	0.06415	4	0.0310089
390	0.06415	4	0.0310089
391	0.06415	4	0.0310089
392	0.06415	4	0.0310089
393	0.06415	4	0.0310089
394	0.06415	4	0.0310089
395	0.06415	4	0.0310089
396	0.06415	4	0.0310089
397	0.06415	4	0.0310089
398	0.06415	4	0.0310089
399	0.06415	4	0.0310089
400	0.06415	4	0.0310089
401	0.06415	4	0.0310089
402	0.06415	4	0.0310089
403	0.06415	4	0.0310089
404	0.06415	4	0.0310089
405	0.06415	4	0.0310089
406	0.06415	4	0.0310089
407	0.06415	4	0.0310089
408	0.06415	4	0.0310089
409	0.06415	4	0.0310089
410	0.06415	4	0.0310089
411	0.06415	4	0.0310089
412	0.06415	4	0.0310089
413	0.06415	4	0.0310089
414	0.06415	4	0.0310089
415	0.06415	4	0.0310089
416	0.06415	4	0.0310089
417	0.06415	4	0.0310089
418	0.06415	4	0.0310089
419	0.06415	4	0.0310089
420	0.06415	4	0.0310089
421	0.06415	4	0.0310089
422	0.06415	4	0.0310089
423	0.06415	4	0.0310089
424	0.06415	4	0.0310089
425	0.06415	4	0.0310089
426	0.06415	4	0.0310089
427	0.06415	4	0.0310089
428	0.06415	4	0.0310089
429	0.06415	4	0.0310089
430	0.06415	4	0.0310089
431	0.06415	4	0.0310089
432	0.06415	4	0.0310089
433	0.06415	4	0.0310089
434	0.06415	4	0.0310089
435	0.06415	4	0.0310089
436	0.06415	4	0.0310089
437	0.06415	4	0.0310089
438	0.06415	4	0.0310089
439	0.06415	4	0.0310089
440	0.06415	4	0.0310089
441	0.06415	4	0.0310089
442	0.06415	4	0.0310089
443	0.06415	4	0.0310089
444	0.06415	4	0.0310089
445	0.06415	4	0.0310089
446	0.06415	4	0.0310089
447	0.06415	4	0.0310089
448	0.06415	4	0.0310089
449	0.06415	4	0.0310089
450	0.06415	4	0.0310089
451	0.06415	4	0.0310089
452	0.06415	4	0.0310089
453	0.06415	4	0.0310089
454	0.06415	4	0.0310089
455	0.06415	4	0.0310089
456	0.06415	4	0.0310089
457	0.06415	4	0.0310089
458	0.06415	4	0.0310089
459	0.06415	4	0.0310089
460	0.06415	4	0.0310089
461	0.06415	4	0.0310089
462	0.06415	4	0.0310089
463	0.06415	4	0.0310089
464	0.06415	4	0.0310089
465	0.06415	4	0.0310089
466	0.06415	4	0.0310089
467	0.06415	4	0.0310089
468	0.06415	4	0.0310089
469	0.06415	4	0.0310089
470	0.06415	4	0.0310089
471	0.06415	4	0.0310089
472	0.06415	4	0.0310089
473	0.06415	4	0.0310089
474	0.06415	4	0.0310089
475	0.06415	4	0.0310089
476	0.06415	4	0.0310089
477	0.06415	4	0.0310089
478	0.06415	4	0.0310089
479	0.06415	4	0.0310089
480	0.06415	4	0.0310089
481	0.06415	4	0.0310089
482	0.06415	4	0.0310089
483	0.06415	4	0.0310089
484	0.06415	4	0.0310089
485	0.06415	4	0.0310089
486	0.06415	4	0.0310089
487	0.06415	4	0.0310089
488	0.06415	4	0.0310089
489	0.06415	4	0.0310089
490	0.06415	4	0.0310089
491	0.06415	4	0.0310089
492	0.06415	4	0.0310089
493	0.06415	4	0.0310089
494	0.06415	4	0.0310089
495	0.06415	4	0.0310089
496	0.06415	4	0.0310089
497	0.06415	4	0.0310089
498	0.06415	4	0.0310089
499	0.06415	4	0.0310089
500	0.06415	4	0.0310089
501	0.06415	4	0.0310089
502	0.06415	4	0.0310089
503	0.06415	4	0.0310089
504	0.06415	4	0.0310089
505	0.06415	4	0.0310089
506	0.06415	4	0.0310089
507	0.06415	4	0.0310089
508	0.06415	4	0.0310089
509	0.06415	4	0.0310089
510	0.06415	4	0.0310089
511	0.06415	4	0.0310089
512	0.06415	4	0.0310089
513	0.06415	4	0.0310089
514	0.06415	4	0.0310089
515	0.06415	4	0.0310089
516	0.06415	4	0.0310089
517	0.06415	4	0.0310089
518	0.06415	4	0.0310089
519	0.06415	4	0.0310089
520	0.06415	4	0.0310089
521	0.06415	4	0.0310089
522	0.06415	4	0.0310089
523	0.06415	4	0.0310089
524	0.06415	4	0.0310089
525	0.06415	4	0.0310089
526	0.06415	4	0.0310089
527	0.06415	4	0.0310089
528	0.06415	4	0.0310089
529	0.06415	4	0.0310089
530	0.06415	4	0.0310089
531	0.06415	4	0.0310089
532	0.06415	4	0.0310089
533	0.06415	4	0.0310089
534	0.06415	4	0.0310089
535	0.06415	4	0.0310089
536	0.06415	4	0.0310089
537	0.06415	4	0.0310089
538	0.06415	4	0.0310089
539	0.06415	4	0.0310089
540	0.06415	4	0.0310089
541	0.06415	4	0.0310089
542	0.06415	4	0.0310089
543	0.06415	4	0.0310089
544	0.06415	4	0.0310089
545	0.06415	4	0.0310089
546	0.06415	4	0.0310089
547	0.06415	4	0.0310089
548	0.06415	4	0.0310089
549	0.06415	4	0.0310089
550	0.06415	4	0.0310089
551	0.06415	4	0.0310089
552	0.06415	4	0.0310089
553	0.06415	4	0.0310089
554	0.06415	4	0.0310089
555	0.06415	4	0.0310089
556	0.06415	4	0.0310089
557	0.06415	4	0.0310089
558	0.06415	4	0.0310089
559	0.06415	4	0.0310089
560	0.06415	4	0.0310089
561	0.06415	4	0.0310089
562	0.06415	4	0.0310089
563	0.06415	4	0.0310089
564	0.06415	4	0.0310089
565	0.06415	4	0.0310089
566	0.06415	4	0.0310089
567	0.06415	4	0.0310089
568	0.06415	4	0.0310089
569	0.06415	4	0.0310089
570	0.06415	4	0.0310089
571	0.06415	4	0.0310089
572	0.06415	4	0.0310089
573	0.06415	4	0.0310089
574	0.06415	4	0.0310089
575	0.06415	4	0.0310089
576	0.06415	4	0.0310089
577	0.06415	4	0.0310089
578	0.06415	4	0.0310089
579	0.06415	4	0.0310089
580	0.06415	4	0.0310089
581	0.06415	4	0.0310089
582	0.06415	4	0.0310089
583	0.06415	4	0.0310089
584	0.06415	4	0.0310089
585	0.06415	4	0.0310089
586	0.06415	4	0.0310089
587	0.06415	4	0.0310089
588	0.06415	4	0.0310089
589	0.06415	4	0.0310089
590	0.06415	4	0.0310089
591	0.06415	4	0.0310089
592	0.06415	4	0.0310089
593	0.06415	4	0.0310089
594	0.06415	4	0.0310089
595	0.06415	4	0.0310089
596	0.06415	4	0.0310089
597	0.06415	4	0.0310089
598	0.06415	4	0.0310089
599	0.06415	4	0.0310089
600	0.06415	4	0.0310089
601	0.06415	4	0.0310089
602	0.06415	4	0.0310089
603	0.06415	4	0.0310089
604	0.06415	4	0.0310089
605	0.06415	4	0.0310089
606	0.06415	4	0.0310089
607	0.06415	4	0.0310089
608	0.06415	4	0.0310089
609	0.06415	4	0.0310089
610	0.06415	4	0.0310089
611	0.06415	4	0.0310089
612	0.06415	4	0.0310089
613	0.06415	4	0.0310089
614	0.06415	4	0.0310089
615	0.06415	4	0.0310089
616	0.06415	4	0.0310089
617	0.06415	4	0.0310089
618	0.06415	4	0.0310089
619	0.06415	4	0.0310089
620	0.06415	4	0.0310089
621	0.06415	4	0.0310089
622	0.06415	4	0.0310089
623	0.06415	4	0.0310089
624	0.06415	4	0.0310089
625	0.06415	4	0.0310089
626	0.06415	4	0.0310089
627	0.06415	4	0.0310089
628	0.06415	4	0.0310089
629	0.06415	4	0.0310089
630	0.06415	4	0.0310089
631	0.06415	4	0.0310089
632	0.06415	4	0.0310089
633	0.06415	4	0.0310089
634	0.06415	4	0.0310089
635	0.06415	4	0.0310089
636	0.06415	4	0.0310089
637	0.06415	4	0.0310089
638	0.06415	4	0.0310089
639	0.06415	4	0.0310089
640	0.06415	4	0.0310089
641	0.06415	4	0.0310089
642	0.06415	4	0.0310089
643	0.06415	4	0.0310089
644	0.06415	4	0.0310089
645	0.06415	4	0.0310089
646	0.06415	4	0.0310089
647	0.06415	4	0.0310089
648	0.06415	4	0.0310089
649	0.06415	4	0.0310089
650	0.06415	4	0.0310089
651	0.06415	4	0.0310089
652	0.06415	4	0.0310089
653	0.06415	4	0.0310089
654	0.06415	4	0.0310089
655	0.06415	4	0.0310089
656	0.06415	4	0.0310089
657	0.06415	4	0.0310089
658	0.06415	4	0.0310089
659	0.06415	4	0.0310089
660	0.06415	4	0.0310089
661	0.06415	4	0.0310089
662	0.06415	4	0.0310089
663	0.06415	4	0.0310089
664	0.06415	4	0.0310089
665	0.06415	4	0.0310089
666	0.06415	4	0.0310089
667	0.06415	4	0.0310089
668	0.06415	4	0.0310089
669	0.06415	4	0.0310089
670	0.06415	4	0.0310089
671	0.06415	4	0.0310089
672	0.06415	4	0.0310089
673	0.06415	4	0.0310089
674	0.06415	4	0.0310089
675	0.06415	4	0.0310089
676	0.06415	4	0.0310089
677	0.06415	4	0.0310089
678	0.06415	4	0.0310089
679	0.06415	4	0.0310089
680	0.06415	4	0.0310089
681	0.06415	4	0.0310089
682	0.06415	4	0.0310089
683	0.06415	4	0.0310089
684	0.06415	4	0.0310089
685	0.06415	4	0.0310089
686	0.06415	4	0.0310089
687	0.06415	4	0.0310089
688	0.06415	4	0.0310089
689	0.06415	4	0.0310089
690	0.06415	4	0.0310089
691	0.06415	4	0.0310089
692	0.06415	4	0.0310089
693	0.06415	4	0.0310089
694	0.06415	4	0.0310089
695	0.06415	4	0.0310089
696	0.06415	4	0.0310089
697	0.06415	4	0.0310089
698	0.06415	4	0.0310089
699	0.06415	4	0.0310089
700	0.06415	4	0.0310089
701	0.06415	4	0.0310089
702	0.06415	4	0.0310089
703	0.06415	4	0.0310089
704	0.06415	4	0.0310089
705	0.06415	4	0.0310089
706	0.06415	4	0.0310089
707	0.06415	4	0.0310089
708	0.06415	4	0.0310089
709	0.06415	4	0.0310089
710	0.06415	4	0.0310089
711	0.06415	4	0.0310089
712	0.06415	4	0.0310089
713	0.06415	4	0.0310089
714	0.06415	4	0.0310089
715	0.06415	4	0.0310089
716	0.06415	4	0.0310089
717	0.06415	4	0.0310089
718	0.06415	4	0.0310089
719	0.06415	4	0.0310089
720	0.06415	4	0.0310089
721	0.06415	4	0.0310089
722	0.06415	4	0.0310089
723	0.06415	4	0.0310089
724	0.06415	4	0.0310089
725	0.06415	4	0.0310089
726	0.06415	4	0.0310089
727	0.06415	4	0.0310089
728	0.06415	4	0.0310089
729	0.06415	4	0.0310089
730	0.06415	4	0.0310089
731	0.06415	4	0.0310089
732	0.06415	4	0.0310089
733	0.06415	4	0.0310089
734	0.06415	4	0.0310089
735	0.06415	4	0.0310089
736	0.06415	4	0.0310089
737	0.06415	4	0.0310089
738	0.06415	4	0.0310089
739	0.06415	4	0.0310089
740	0.06415	4	0.0310089
741	0.06415	4	0.0310089
742	0.06415	4	0.0310089
743	0.06415	4	0.0310089
744	0.06415	4	0.0310089
745	0.06415	4	0.0310089
746	0.06415	4	0.0310089
747	0.06415	4	0.0310089
748	0.06415	4	0.0310089
749	0.06415	4	0.0310089
750	0.06415	4	0.0310089
751	0.06415	4	0.0310089
752	0.06415	4	0.0310089
753	0.06415	4	0.0310089
754	0.06415	4	0.0310089
755	0.06415	4	0.0310089
756	0.06415	4	0.0310089
757	0.06415	4	0.0310089
758	0.06415	4	0.0310089
759	0.06415	4	0.0310089
760	0.06415	4	0.0310089
761	0.06415	4	0.0310089
762	0.06415	4	0.0310089
763	0.06415	4	0.0310089
764	0.06415	4	0.0310089
765	0.06415	4	0.0310089
766	0.06415	4	0.0310089
767	0.06415	4	0.0310089
768	0.06415	4	0.0310089
769	0.06415	4	0.0310089
770	0.06415	4	0.0310089
771	0.06415	4	0.0310089
772	0.06415	4	0.0310089
773	0.06415	4	0.0310089
774	0.06415	4	0.0310089
775	0.06415	4	0.0310089
776	0.06415	4	0.0310089
777	0.06415	4	0.0310089
778	0.06415	4	0.0310089
779	0.06415	4	0.0310089
780	0.06415	4	0.0310089
781	0.06415	4	0.0310089
782	0.06415	4	0.0310089
783	0.06415	4	0.0310089
784	0.06415	4	0.0310089
785	0.06415	4	0.0310089
786	0.06415	4	0.0310089
787	0.06415	4	0.0310089
788	0.06415	4	0.0310089
789	0.06415	4	0.0310089
790	0.06415	4	0.0310089
791	0.06415	4	0.0310089
792	0.06415	4	0.0310089
793	0.06415	4	0.0310089
794	0.06415	4	0.0310089
795	0.06415	4	0.0310089
796	0.06415	4	0.0310089
797	0.06415	4	0.0310089
798	0.06415	4	0.0310089
799	0.06415	4	0.0310089
800	0.06415	4	0.0310089
801	0.06415	4	0.0310089
802	0.06415	4	0.0310089
803	0.06415	4	0.0310089
804	0.06415	4	0.0310089
805	0.06415	4	0.0310089
806	0.06415	4	0.0310089
807	0.06415	4	0.0310089
808	0.06415	4	0.0310089
809	0.06415	4	0.0310089
810	0.06415	4	0.0310089
811	0.06415	4	0.0310089
812	0.06415	4	0.0310089
813	0.06415	4	0.0310089
814	0.06415	4	0.0310089
815	0.06415	4	0.0310089
816	0.06415	4	0.0310089
817	0.06415	4	0.0310089
818	0.06415	4	0.0310089
819	0.06415	4	0.0310089
820	0.06415	4	0.0310089
821	0.06415	4	0.0310089
822	0.06415	4	0.0310089
823	0.06415	4	0.0310089
824	0.06415	4	0.0310089
825	0.06415	4	0.0310089
826	0.06415	4	0.0310089
827	0.06415	4	0.0310089
828	0.06415	4	0.0310089
829	0.06415	4	0.0310089
830	0.06415	4	0.0310089
831	0.06415	4	0.0310089
832	0.06415	4	0.0310089
833	0.06415	4	0.0310089
834	0.06415	4	0.0310089
835	0.06415	4	0.0310089
836	0.06415	4	0.0310089
837	0.06415	4	0.0310089
838	0.06415	4	0.0310089
839	0.06415	4	0.0310089
840	0.06415	4	0.0310089
841	0.06415	4	0.0310089
842	0.06415	4	0.0310089
843	0.06415	4	0.0310089
844	0.06415	4	0.0310089
845	0.06415	4	0.0310089
846	0.06415	4	0.0310089
847	0.06415	4	0.0310089
848	0.06415	4	0.0310089
849	0.06415	4	0.0310089
850	0.06415	4	0.0310089
851	0.06415	4	0.0310089
852	0.06415	4	0.0310089
853	0.06415	4	0.0310089
854	0.06415	4	0.0310089
855	0.06415	4	0.0310089
856	0.06415	4	0.0310089
857	0.06415	4	0.0310089
858	0.06415	4	0.0310089
859	0.06415	4	0.0310089
860	0.06415	4	0.0310089
861	0.06415	4	0.0310089
862	0.06415	4	0.0310089
863	0.06415	4	0.0310089
864	0.06415	4	0.0310089
865	0.06415	4	0.0310089
866	0.06415	4	0.0310089
867	0.06415	4	0.0310089
868	0.06415	4	0.0310089
869	0.06415	4	0.0310089
870	0.06415	4	0.0310089
871	0.06415	4	0.0310089
872	0.06415	4	0.0310089
873	0.06415	4	0.0310089
874	0.06415	4	0.0310089
875	0.06415	4	0.0310089
876	0.06415	4	0.0310089
877	0.06415	4	0.0310089
878	0.06415	4	0.0310089
879	0.06415	4	0.0310089
880	0.06415	4	0.0310089
881	0.06415	4	0.0310089
882	0.06415	4	0.0310089
883	0.06415	4	0.0310089
884	0.06415	4	0.0310089
885	0.06415	4	0.0310089
886	0.06415	4	0.0310089
887	0.06415	4	0.0310089
888	0.06415	4	0.0310089
889	0.06415	4	0.0310089
890	0.06415	4	0.0310089
891	0.06415	4	0.0310089
892	0.06415	4	0.0310089
893	0.06415	4	0.0310089
894	0.06415	4	0.0310089
895	0.06415	4	0.0310089
896	0.06415	4	0.0310089
897	0.06415	4	0.0310089
898	0.06415	4	0.0310089
899	0.06415	4	0.0310089
900	0.06415	4	0.0310089
901	0.06415	4	0.0310089
902	0.06415	4	0.0310089
903	0.06415	4	0.0310089
904	0.06415	4	0.0310089
905	0.06415	4	0.0310089
906	0.06415	4	0.0310089
907	0.06415	4	0.0310089
908	0.06415	4	0.0310089
909	0.06415	4	0.0310089
910	0.06415	4	0.0310089
911	0.06415	4	0.0310089
912	0.06415	4	0.0310089
913	0.06415	4	0.0310089
914	0.06415	4	0.0310089
915	0.06415	4	0.0310089
916	0.06415	4	0.0310089
917	0.06415	4	0.0310089
918	0.06415	4	0.0310089
919	0.06415	4	0.0310089
920	0.06415	4	0.0310089
921	0.06415	4	0.0310089
922	0.06415	4	0.0310089
923	0.06415	4	0.0310089
924	0.06415	4	0.0310089
925	0.06415	4	0.0310089
926	0.06415	4	0.0310089
927	0.06415	4	0.0310089
928	0.06415	4	0.0310089
929	0.06415	4	0.0310089
930	0.06415	4	0.0310089
931	0.06415	4	0.0310089
932	0.06415	4	0.0310089
933	0.06415	4	0.0310089
934	0.06415	4	0.0310089
935	0.06415	4	0.0310089
936	0.06415	4	0.0310089
937	0.06415	4	0.0310089
938	0.06415	4	0.0310089
939	0.06415	4	0.0310089
940	0.06415	4	0.0310089
941	0.06415	4	0.0310089
942	0.06415	4	0.0310089
943	0.06415	4	0.0310089
944	0.06415	4	0.0310089
945	0.06415	4	0.0310089
946	0.06415	4	0.0310089
947	0.06415	4	0.0310089
948	0.06415	4	0.0310089
949	0.06415	4	0.0310089
950	0.06415	4	0.0310089
951	0.06415	4	0.0310089
952	0.06415	4	0.0310089
953	0.06415	4	0.0310089
954	0.06415	4	0.0310089
955	0.06415	4	0.0310089
956	0.06415	4	0.0310089
957	0.06415	4	0.0310089
958	0.06415	4	0.0310089
959	0.06415	4	0.0310089
960	0.06415	4	0.0310089
961	0.06415	4	0.0310089
962	0.06415	4	0.0310089
963	0.06415	4	0.0310089
964	0.06415	4	0.0310089
965	0.06415	4	0.0310089
966	0.06415	4	0.0310089
967	0.06415	4	0.0310089
968	0.06415	4	0.0310089
969	0.06415	4	0.0310089
970	0.06415	4	0.0310089
971	0.06415	4	0.0310089
972	0.06415	4	0.0310089
973	0.06415	4	0.0310089
974	0.06415	4	0.0310089
975	0.06415	4	0.0310089
976	0.06415	4	0.0310089
977	0.06415	4	0.0310089
978	0.06415	4	0.0310089
979	0.06415	4	0.0310089
980	0.06415	4	0.0310089
981	0.06415	4	0.0310089
982	0.06415	4	0.0310089
983	0.06415	4	0.0310089
984	0.06415	4	0.0310089
985	0.06415	4	0.0310089
986	0.06415	4	0.0310089
987	0.06415	4	0.0310089
988	0.06415	4	0.0310089
989	0.06415	4	0.0310089
990	0.06415	4	0.0310089
991	0.06415	4	0.0310089
992	0.06415	4	0.0310089
993	0.06415	4	0.0310089
994	0.06415	4	0.0310089
995	0.06415	4	0.0310089
996	0.06415	4	0.0310089
997	0.06415	4	0.0310089
998	0.06415	4	0.0310089
999	0.06415	4	0.0310089
1000	0.06415	4	0.0310089
1001	0.06415	4	0.0310089
1002	0.06415	4	0.0310089
1003	0.06415	4	0.0310089
1004	0.06415	4	0.0310089
1005	0.06415	4	0.0310089
1006	0.06415	4	0.0310089
1007	0.06415	4	0.0310089
1008	0.06415	4	0.0310089
1009	0.06415	4	0.0310089
1010	0.06415	4	0.0310089
1011	0.06415	4	0.0310089
1012	0.06415	4	0.0310089
1013	0.06415	4	0.0310089
1014	0.06415	4	0.0310089
1015	0.06415	4	0.0310089
1016	0.06415	4	0.0310089
1017	0.06415	4	0.0310089
1018	0.06415	4	0.0310089
1019	0.06415	4	0.0310089
1020	0.06415	4	0.0310089
1021	0.06415	4	0.0310089
1022	0.06415	4	0.0310089
1023	0.06415	4	0.0310089
1024	0.06415	4	0.0310089
1025	0.06415	4	0.0310089
1026	0.06415	4	0.0310089
1027	0.06415	4	0.0310089
1028	0.06415	4	0.0310089
1029	0.06415	4	0.0310089
1030	0.06415	4	0.0310089
1031	0.06415	4	0.0310089
1032	0.06415	4	0.0310089
1033	0.06415	4	0.0310089
1034	0.06415	4	0.0310089
1035	0.06415	4	0.0310089
1036	0.06415	4	0.0310089
1037	0.06415	4	0.0310089
1038	0.06415	4	0.0310089
1039	0.06415	4	0.0310089
1040	0.06415	4	0.0310089
1041	0.06415	4	0.0310089
1042	0.06415	4	0.0310089
1043	0.06415	4	0.0310089
1044	0.06415	4	0.0310089
1045	0.06415	4	0.0310089
1046	0.06415	4	0.0310089
1047	0.06415	4	0.0310089
1048	0.06415	4	0.0310089
1049	0.06415	4	0.0310089
1050	0.06415	4	0.0310089
1051	0.06415	4	0.0310089
1052	0.06415	4	0.0310089
1053	0.06415	4	0.0310089
1054	0.06415	4	0.0310089
1055	0.06415	4	0.0310089
1056	0.06415	4	0.0310089
1057	0.06415	4	0.0310089
1058	0.06415	4	0.0310089
1059	0.06415	4	0.0310089
1060	0.06415	4	0.0310089
1061	0.06415	4	0.0310089
1062	0.06415	4	0.0310089
1063	0.06415	4	0.0310089
1064	0.06415	4	0.0310089
1065	0.06415	4	0.0310089
1066	0.06415	4	0.0310089
1067	0.06415	4	0.0310089
1068	0.06415	4	0.0310089
1069	0.06415	4	0.0310089
1070	0.06415	4	0.0310089
1071	0.06415	4	0.0310089
1072	0.06415	4	0.0310089
1073	0.06415	4	0.0310089
1074	0.06415	4	0.0310089
1075	0.06415	4	0.0310089
1076	0.06415	4	0.0310089
1077	0.06415	4	0.0310089
1078	0.06415	4	0.0310089
1079	0.06415	4	0.0310089
1080	0.06415	4	0.0310089
1081	0.06415	4	0.0310089
1082	0.06415	4	0.0310089
1083	0.06415	4	0.0310089
1084	0.06415	4	0.0310089
1085	0.06415	4	0.0310089
1086	0.06415	4	0.0310089
1087	0.06415	4	0.0310089
1088	0.06415	4	0.0310089
1089	0.06415	4	0.0310089
1090	0.06415	4	0.0310089
1091	0.06415	4	0.0310089
1092	0.06415	4	0.0310089
1093	0.06415	4	0.0310089
1094	0.06415	4	0.0310089
1095	0.06415	4	0.0310089
1096	0.06415	4	0.0310089
1097	0.06415	4	0.0310089
1098	0.06415	4	0.0310089
1099	0.06415	4	0.0310089
1100	0.06415	4	0.0310089
1101	0.06415	4	0.0310089
1102	0.06415	4	0.0310089
1103	0.06415	4	0.0310089
1104	0.06415	4	0.0310089
1105	0.06415	4	0.0310089
1106	0.06415	4	0.0310089
1107	0.06415	4	0.0310089
1108	0.06415	4	0.0310089
1109	0.06415	4	0.0310089
1110	0.06415	4	0.0310089
1111	0.06415	4	0.0310089
1112	0.06415	4	0.0310089
1113	0.06415	4	0.0310089
1114	0.06415	4	0.0310089
1115	0.06415	4	0.0310089
1116	0.06415	4	0.0310089
1117	0.06415	4	0.0310089
1118	0.06415	4	0.0310089
1119	0.06415	4	0.0310089
1120	0.06415	4	0.0310089
1121	0.06415	4	0.0310089
1122	0.06415	4	0.0310089
1123	0.06415	4	0.0310089
1124	0.06415	4	0.0310089
1125	0.06415	4	0.0310089
1126	0.06415	4	0.0310089
1127	0.06415	4	0.0310089
1128	0.06415	4	0.0310089
1129	0.06415	4	0.0310089
1130	0.06415	4	0.0310089
1131	0.06415	4	0.0310089
1132	0.06415	4	0.0310089
1133	0.06415	4	0.0310089
1134	0.06415	4	0.0310089
1135	0.06415	4	0.0310089
1136	0.06415	4	0.0310089
1137	0.06415	4	0.0310089
1138	0.06415	4	0.0310089
1139	0.06415	4	0.0310089
1140	0.06415	4	0.0310089
1141	0.06415	4	0.0310089
1142	0.06415	4	0.0310089
1143	0.06415	4	0.0310089
1144	0.06415	4	0.0310089
1145	0.06415	4	0.0310089
1146	0.06415	4	0.0310089
1147	0.06415	4	0.0310089
1148	0.06415	4	0.0310089
1149	0.06415	4	0.0310089
1150	0.06415	4	0.0310089
1151	0.06415	4	0.0310089
1152	0.06415	4	0.0310089
1153	0.06415	4	0.0310089
1154	0.06415	4	0.0310089
1155	0.06415	4	0.0310089
1156	0.06415	4	0.0310089
1157	0.06415	4	0.0310089
1158	0.06415	4	0.0310089
1159	0.06415	4	0.0310089
1160	0.06415	4	0.0310089
1161	0.06415	4	0.0310089
1162	0.06415	4	0.0310089
1163	0.06415	4	0.0310089
1164	0.06415	4	0.0310089
1165	0.06415	4	0.0310089
1166	0.06415	4	0.0310089
1167	0.06415	4	0.0310089
1168	0.06415	4	0.0310089
1169	0.06415	4	0.0310089
1170	0.06415	4	0.0310089
1171	0.06415	4	0.0310089
1172	0.06415	4	0.0310089
1173	0.06415	4	0.0310089
1174	0.06415	4	0.0310089
1175	0.06415	4	0.0310089
1176	0.06415	4	0.0310089
1177	0.06415	4	0.0310089
1178	0.06415	4	0.0310089
1179	0.06415	4	0.0310089
1180	0.06415	4	0.0310089
1181	0.06415	4	0.0310089
1182	0.06415	4	0.0310089
1183	0.06415	4	0.0310089
1184	0.06415	4	0.0310089
1185	0.06415	4	0.0310089
1186	0.06415	4	0.0310089
1187	0.06415	4	0.0310089
1188	0.06415	4	0.0310089
1189	0.06415	4	0.0310089
1190	0.06415	4	0.0310089
1191	0.06415	4	0.0310089
1192	0.06415	4	0.0310089
1193	0.06415	4	0.0310089
1194	0.06415	4	0.0310089
1195	0.06415	4	0.0310089
1196	0.06415	4	0.0310089
1197	0.06415	4	0.0310089
1198	0.06415	4	0.0310089
1199	0.06415	4	0.0310089
1200	0.06415	4	0.0310089
1201	0.06415	4	0.0310089
1202	0.06415	4	0.0310089
1203	0.06415	4	0.0310089
1204	0.06415	4	0.0310089
1205	0.06415	4	0.0310089
1206	0.06415	4	0.0310089
1207	0.06415	4	0.0310089
1208	0.06415	4	0.0310089
1209	0.06415	4	0.0310089
1210	0.06415	4	0.0310089
1211	0.06415	4	0.0310089
1212	0.06415	4	0.0310089
1213	0.06415	4	0.0310089
1214	0.06415	4	0.0310089
1215	0.06415	4	0.0310089
1216	0.06415	4	0.0310089
1217	0.06415	4	0.0310089
1218	0.06415	4	0.0310089
1219	0.06415	4	0.0310089
1220	0.06415	4	0.0310089
1221	0.06415	4	0.0310089
1222	0.06415	4	0.0310089
1223	0.06415	4	0.0310089
1224	0.06415	4	0.0310089
1225	0.06415	4	0.0310089
1226	0.06415	4	0.0310089
1227	0.06415	4	0.0310089
1228	0.06415	4	0.0310089
1229	0.06415	4	0.0310089
1230	0.06415	4	0.0310089
1231	0.06415	4	0.0310089
1232	0.06415	4	0.0310089
1233	0.06415	4	0.0310089
1234	0.06415	4	0.0310089
1235	0.06415	4	0.0310089
1236	0.06415	4	0.0310089
1237	0.06415	4	0.0310089
1238	0.06415	4	0.0310089
1239	0.06415	4	0.0310089
1240	0.06415	4	0.0310089
1241	0.06415	4	0.0310089
1242	0.06415	4	0.0310089
1243	0.06415	4	0.0310089
1244	0.06415	4	0.0310089
1245	0.06415	4	0.0310089
1246	0.06415	4	0.0310089
1247	0.06415	4	0.0310089
1248	0.06415	4	0.0310089
1249	0.06415	4	0.0310089
1250	0.06415	4	0.0310089
1251	0.06415	4	0.0310089
1252	0.06415	4	0.0310089
1253	0.06415	4	0.0310089
1254	0.06415	4	0.0310089
1255	0.06415	4	0.0310089
1256	0.06415	4	0.0310089
1257	0.06415	4	0.0310089
1258	0.06415	4	0.0310089
1259	0.06415	4	0.0310089
1260	0.06415	4	0.0310089
1261	0.06415	4	0.0310089
1262	0.06415	4	0.0310089
1263	0.06415	4	0.0310089
1264	0.06415	4	0.0310089
1265	0.06415	4	0.0310089
1266	0.06415	4	0.0310089
1267	0.06415	4	0.0310089
1268	0.06415	4	0.0310089
1269	0.06415	4	0.0310089
1270	0.06415	4	0.0310089
1271	0.06415	4	0.0310089
1272	0.06415	4	0.0310089
1273	0.06415	4	0.0310089
1274	0.06415	4	0.0310089
1275	0.06415	4	0.0310089
1276	0.06415	4	0.0310089
1277	0.06415	4	0.0310089
1278	0.06415	4	0.0310089
1279	0.06415	4	0.0310089
1280	0.06415	4	0.0310089
1281	0.06415	4	0.0310089
1282	0.06415	4	0.0310089
1283	0.06415	4	0.0310089
1284	0.06415	4	0.0310089
1285	0.06415	4	0.0310089
1286	0.06415	4	0.0310089
1287	0.06415	4	0.0310089
1288	0.06415	4	0.0310089
1289	0.06415	4	0.0310089
1290	0.06415	4	0.0310089
1291	0.06415	4	0.0310089
1292	0.06415	4	0.0310089
1293	0.06415	4	0.0310089
1294	0.06415	4	0.0310089
1295	0.06415	4	0.0310089
1296	0.06415	4	0.0310089
1297	0.06415	4	0.0310089
1298	0.06415	4	0.0310089
1299	0.06415	4	0.0310089
1300	0.06415	4	0.0310089
1301	0.06415	4	0.0310089
1302	0.06415	4	0.0310089
1303	0.06415	4	0.0310089
1304	0.06415	4	0.0310089
1305	0.06415	4	0.0310089
1306	0.06415	4	0.0310089
1307	0.06415	4	0.0310089
1308	0.06415	4	0.0310089
1309	0.06415	4	0.0310089
1310	0.06415	4	0.0310089
1311	0.06415	4	0.0310089
1312	0.06415	4	0.0310089
1313	0.06415	4	0.0310089
1314	0.06415	4	0.0310089
1315	0.06415	4	0.0310089
1316	0.06415	4	0.0310089
1317	0.06415	4	0.0310089
1318	0.06415	4	0.0310089
1319	0.06415	4	0.0310089
1320	0.06415	4	0.0310089
1321	0.06415	4	0.0310089
1322	0.06415	4	0.0310089
1323	0.06415	4	0.0310089
1324	0.06415	4	0.0310089
1325	0.06415	4	0.0310089
1326	0.06415	4	0.0310089
1327	0.06415	4	0.0310089
1328	0.06415	4	0.0310089
1329	0.06415	4	0.0310089
1330	0.06415	4	0.0310089
1331	0.06415	4	0.0310089
1332	0.06415	4	0.0310089
1333	0.06415	4	0.0310089
1334	0.06415	4	0.0310089
1335	0.06415	4	0.0310089
1336	0.06415	4	0.0310089
1337	0.06415	4	0.0310089
1338	0.06415	4	0.0310089
1339	0.06415	4	0.0310089
1340	0.06415	4	0.0310089
1341	0.06415	4	0.0310089
1342	0.06415	4	0.0310089
1343	0.06415	4	0.0310089
1344	0.06415	4	0.0310089
1345	0.06415	4	0.0310089
1346	0.06415	4	0.0310089
1347	0.06415	4	0.0310089
1348	0.06415	4	0.0310089
1349	0.06415	4	0.0310089
1350	0.06415	4	0.0310089
1351	0.06415	4	0.0310089
1352	0.06415	4	0.0310089
1353	0.06415	4	0.0310089
1354	0.06415	4	0.0310089
1355	0.06415	4	0.0310089
1356	0.06415	4	0.0310089
1357	0.06415	4	0.0310089
1358	0.06415	4	0.0310089
1359	0.06415	4	0.0310089
1360	0.06415	4	0.0310089
1361	0.06415	4	0.0310089
1362	0.06415	4	0.0310089
1363	0.06415	4	0.0310089
1364	0.06415	4	0.0310089
1365	0.06415	4	0.0310089
1366	0.06415	4	0.0310089
1367	0.06415	4	0.0310089
1368	0.06415	4	0.0310089
1369	0.06415	4	0.0310089
1370	0.06415	4	0.0310089
1371	0.06415	4	0.0310089
1372	0.06415	4	0.0310089
1373	0.06415	4	0.0310089
1374	0.06415	4	0.0310089
1375	0.06415	4	0.0310089
1376	0.06415	4	0.0310089
1377	0.06415	4	0.0310089
1378	0.06415	4	0.0310089
1379	0.06415	4	0.0310089
1380	0.06415	4	0.0310089
1381	0.06415	4	0.0310089
1382	0.06415	4	0.0310089
1383	0.06415	4	0.0310089
1384	0.06415	4	0.0310089
1385	0.06415	4	0.0310089
1386	0.06415	4	0.0310089
1387	0.06415	4	0.0310089
1388	0.06415	4	0.0310089
1389	0.06415	4	0.0310089
1390	0.06415	4	0.0310089
1391	0.06415	4	0.0310089
1392	0.06415	4	0.0310089
1393	0.06415	4	0.0310089
1394	0.06415	4	0.0310089
1395	0.06415	4	0.0310089
1396	0.06415	4	0.0310089
1397	0.06415	4	0.0310089
1398	0.06415	4	0.0310089
1399	0.06415	4	0.0310089
1400	0.06415	4	0.0310089
1401	0.06415	4	0.0310089
1402	0.06415	4	0.0310089
1403	0.06415	4	0.0310089
1404	0.06415	4	0.0310089
1405	0.06415	4	0.0310089
1406	0.06415	4	0.0310089
1407	0.06415	4	0.0310089
1408	0.06415	4	0.0310089
1409	0.06415	4	0.0310089
1410	0.06415	4	0.0310089
1411	0.06415	4	0.0310089
1412	0.06415	4	0.0310089
1413	0.06415	4	0.0310089
1414	0.06415	4	0.0310089
1415	0.06415	4	0.0310089
1416	0.06415	4	0.0310089
1417	0.06415	4	0.0310089
1418	0.06415	4	0.0310089
1419	0.06415	4	0.0310089
1420	0.06415	4	0.0310089
1421	0.06415	4	0.0310089
1422	0.06415	4	0.0310089
1423	0.06415	4	0.0310089
1424	0.06415	4	0.0310089
1425	0.06415	4	0.0310089
1426	0.06415	4	0.0310089
1427	0.06415	4	0.0310089
1428	0.06415	4	0.0310089
1429	0.06415	4	0.0310089
1430	0.06415	4	0.0310089
1431	0.06415	4	0.0310089
1432	0.06415	4	0.0310089
1433	0.06415	4	0.0310089
1434	0.06415	4	0.0310089
1435	0.06415	4	0.0310089
1436	0.06415	4	0.0310089
1437	0.06415	4	0.0310089
1438	0.06415	4	0.0310089
1439	0.06415	4	0.0310089
1440	0.06415	4	0.0310089
1441	0.06415	4	0.0310089
1442	0.06415	4	0.0310089
1443	0.06415	4	0.0310089
1444	0.06415	4	0.0310089
1445	0.06415	4	0.0310089
1446	0.06415	4	0.0310089
1447	0.06415	4	0.0310089
1448	0.06415	4	0.0310089
1449	0.06415	4	0.0310089
1450	0.06415	4	0.0310089
1451	0.06415	4	0.0310089
1452	0.06415	4	0.0310089
1453	0.06415	4	0.0310089
1454	0.06415	4	0.0310089
1455	0.06415	4	0.0310089
1456	0.06415	4	0.0310089
1457	0.06415	4	0.0310089
1458	0.06415	4	0.0310089
1459	0.06415	4	0.0310089
1460	0.06415	4	0.0310089
1461	0.06415	4	0.0310089
1462	0.06415	4	0.0310089
1463	0.06415	4	0.0310089
1464	0.06415	4	0.0310089
1465	0.06415	4	0.0310089
1466	0.06415	4	0.0310089
1467	0.06415	4	0.0310089
1468	0.06415	4	0.0310089
1469	0.06415	4	0.0310089
1470	0.06415	4	0.0310089
1471	0.06415	4	0.0310089
1472	0.06415	4	0.0310089
1473	0.06415	4	0.0310089
1474	0.06415	4	0.0310089
1475	0.06415	4	0.0310089
1476	0.06415	4	0.0310089
1477	0.06415	4	0.0310089
1478	0.06415	4	0.0310089
1479	0.06415	4	0.0310089
1480	0.06415	4	0.0310089
1481	0.06415	4	0.0310089
1482	0.06415	4	0.0310089
1483	0.06415	4	0.0310089
1484	0.06415	4	0.0310089
1485	0.06415	4	0.0310089
1486	0.06415	4	0.0310089
1487	0.06415	4	0.0310089
1488	0.06415	4	0.0310089
1489	0.06415	4	0.0310089
1490	0.06415	4	0.0310089
1491	0.06415	4	0.0310089
1492	0.06415	4	0.0310089
1493	0.06415	4	0.0310089
1494	0.06415	4	0.0310089
1495	0.06415	4	0.0310089
1496	0.06415	4	0.0310089
1497	0.06415	4	0.0310089
1498	0.06415	4	0.0310089
1499	0.06415	4	0.0310089
1500	0.06415	4	0.0310089
1501	0.06415	4	0.0310089
1502	0.06415	4	0.0310089
1503	0.06415	4	0.0310089
1504	0.06415	4	0.0310089
1505	0.06415	4	0.0310089
1506	0.06415	4	0.0310089
1507	0.06415	4	0.0310089
1508	0.06415	4	0.0310089
1509	0.06415	4	0.0310089
1510	0.06415	4	0.0310089
1511	0.06415	4	0.0310089
1512	0.06415	4	0.0310089
1513	0.06415	4	0.0310089
1514	0.06415	4	0.0310089
1515	0.06415	4	0.0310089
1516	0.06415	4	0.0310089
1517	0.06415	4	0.0310089
1518	0.06415	4	0.0310089
1519	0.06415	4	0.0310089
1520	0.06415	4	0.0310089
1521	0.06415	4	0.0310089
1522	0.06415	4	0.0310089
1523	0.06415	4	0.0310089
1524	0.06415	4	0.0310089
1525	0.06415	4	0.0310089
1526	0.06415	4	0.0310089
1527	0.06415	4	0.0310089
1528	0.06415	4	0.0310089
1529	0.06415	4	0.0310089
1530	0.06415	4	0.0310089
1531	0.06415	4	0.0310089
1532	0.06415	4	0.0310089
1533	0.06415	4	0.0310089
1534	0.06415	4	0.0310089
1535	0.06415	4	0.0310089
1536	0.06415	4	0.0310089
1537	0.06415	4	0.0310089
1538	0.06415	4	0.0310089
1539	0.06415	4	0.0310089
1540	0.06415	4	0.0310089
1541	0.06415	4	0.0310089
1542	0.06415	4	0.0310089
1543	0.06415	4	0.0310089
1544	0.06415	4	0.0310089
1545	0.06415	4	0.0310089
1546	0.06415	4	0.0310089
1547	0.06415	4	0.0310089
1548	0.06415	4	0.0310089
1549	0.06415	4	0.0310089
1550	0.06415	4	0.0310089
1551	0.06415	4	0.0310089
1552	0.06415	4	0.0310089
1553	0.06415	4	0.0310089
1554	0.06415	4	0.0310089
1555	0.06415	4	0.0310089
1556	0.06415	4	0.0310089
1557	0.06415	4	0.0310089
1558	0.06415	4	0.0310089
1559	0.06415	4	0.0310089
1560	0.06415	4	0.0310089
1561	0.06415	4	0.0310089
1562	0.06415	4	0.0310089
1563	0.06415	4	0.0310089
1564	0.06415	4	0.0310089
1565	0.06415	4	0.0310089
1566	0.06415	4	0.0310089
1567	0.06415	4	0.0310089
1568	0.06415	4	0.0310089
1569	0.06415	4	0.0310089
1570	0.06415	4	0.0310089
1571	0.06415	4	0.0310089
1572	0.06415	4	0.0310089
1573	0.06415	4	0.0310089
1574	0.06415	4	0.0310089
1575	0.06415	4	0.0310089
1576	0.06415	4	0.0310089
1577	0.06415	4	0.0310089
1578	0.06415	4	0.0310089
1579	0.06415	4	0.0310089
1580	0.06415	4	0.0310089
1581	0.06415	4	0.0310089
1582	0.06415	4	0.0310089
1583	0.06415	4	0.0310089
1584	0.06415	4	0.0310089
1585	0.06415	4	0.0310089
1586	0.06415	4	0.0310089
1587	0.06415	4	0.0310089
1588	0.06415	4	0.0310089
1589	0.06415	4	0.0310089
1590	0.06415	4	0.0310089
1591	0.06415	4	0.0310089
1592	0.06415	4	0.0310089
1593	0.06415	4	0.0310089
1594	0.06415	4	0.0310089
1595	0.06415	4	0.0310089
1596	0.06415	4	0.0310089
1597	0.06415	4	0.0310089
1598	0.06415	4	0.0310089
1599	0.06415	4	0.0310089
1600	0.06415	4	0.0310089
1601	0.06415	4	0.0310089
1602	0.06415	4	0.0310089
1603	0.06415	4	0.0310089
1604	0.06415	4	0.0310089
1605	0.06415	4	0.0310089
1606	0.06415	4	0.0310089
1607	0.06415	4	0.0310089
1608	0.06415	4	0.0310089
1609	0.06415	4	0.0310089
1610	0.06415	4	0.0310089
1611	0.06415	4	0.0310089
1612	0.06415	4	0.0310089
1613	0.06415	4	0.0310089
1614	0.06415	4	0.0310089
1615	0.06415	4	0.0310089
1616	0.06415	4	0.0310089
1617	0.06415	4	0.0310089
1618	0.06415	4	0.0310089
1619	0.06415	4	0.0310089
1620	0.06415	4	0.0310089
1621	0.06415	4	0.0310089
1622	0.06415	4	0.0310089
1623	0.06415	4	0.0310089
1624	0.06415	4	0.0310089
1625	0.06415	4	0.0310089
1626	0.06415	4	0.0310089
1627	0.06415	4	0.0310089
1628	0.06415	4	0.0310089
1629	0.06415	4	0.0310089
1630	0.06415	4	0.0310089
1631	0.06415	4	0.0310089
1632	0.06415	4	0.0310089
1633	0.06415	4	0.0310089
1634	0.06415	4	0.0310089
1635	0.06415	4	0.0310089
1636	0.06415	4	0.0310089
1637	0.06415	4	0.0310089
1638	0.06415	4	0.0310089
1639	0.06415	4	0.0310089
1640	0.06415	4	0.0310089
1641	0.06415	4	0.0310089
1642	0.06415	4	0.0310089
1643	0.06415	4	0.0310089
1644	0.06415	4	0.0310089
1645	0.06415	4	0.0310089
1646	0.06415	4	0.0310089
1647	0.06415	4	0.0310089
1648	0.06415	4	0.0310089
1649	0.06415	4	0.0310089
1650	0.06415	4	0.0310089
1651	0.06415	4	0.0310089
1652	0.06415	4	0.0310089
1653	0.06415	4	0.0310089
1654	0.06415	4	0.0310089
1655	0.06415	4	0.0310089
1656	0.06415	4	0.0310089
1657	0.06415	4	0.0310089
1658	0.06415	4	0.0310089
1659	0.06415	4	0.0310089
1660	0.06415	4	0.0310089
1661	0.06415	4	0.0310089
1662	0.06415	4	0.0310089
1663	0.06415	4	0.0310089
1664	0.06415	4	0.0310089
1665	0.06415	4	0.0310089
1666	0.06415	4	0.0310089
1667	0.06415	4	0.0310089
1668	0.06415	4	0.0310089
1669	0.06415	4	0.0310089
1670	0.06415	4	0.0310089
1671	0.06415	4	0.0310089
1672	0.06415	4	0.0310089
1673	0.06415	4	0.0310089
1674	0.06415	4	0.0310089
1675	0.06415	4	0.0310089
1676	0.06415	4	0.0310089
1677	0.06415	4	0.0310089
1678	0.06415	4	0.0310089
1679	0.06415	4	0.0310089
1680	0.06415	4	0.0310089
1681	0.06415	4	0.0310089
1682	0.06415	4	0.0310089
1683	0.06415	4	0.0310089
1684	0.06415	4	0.0310089
1685	0.06415	4	0.0310089
1686	0.06415	4	0.0310089
1687	0.06415	4	0.0310089
1688	0.06415	4	0.0310089
1689	0.06415	4	0.0310089
1690	0.06415	4	0.0310089
1691	0.06415	4	0.0310089
1692	0.06415	4	0.0310089
1693	0.06415	4	0.0310089
1694	0.06415	4	0.0310089
1695	0.06415	4	0.0310089
1696	0.06415	4	0.0310089
1697	0.06415	4	0.0310089
1698	0.06415	4	0.0310089
1699	0.06415	4	0.0310089
1700	0.06415	4	0.0310089
1701	0.06415	4	0.0310089
1702	0.06415	4	0.0310089
1703	0.06415	4	0.0310089
1704	0.06415	4	0.0310089
1705	0.06415	4	0.0310089
1706	0.06415	4	0.0310089
1707	0.06415	4	0.0310089
1708	0.06415	4	0.0310089
1709	0.06415	4	0.0310089
1710	0.06415	4	0.0310089
1711	0.06415	4	0.0310089
1712	0.06415	4	0.0310089
1713	0.06415	4	0.0310089
1714	0.06415	4	0.0310089
1715	0.06415	4	0.0310089
1716	0.06415	4	0.0310089
1717	0.06415	4	0.0310089
1718	0.06415	4	0.0310089
1719	0.06415	4	0.0310089
1720	0.06415	4	0.0310089
1721	0.06415	4	0.0310089
1722	0.06415	4	0.0310089
1723	0.06415	4	0.0310089
1724	0.06415	4	0.0310089
1725	0.06415	4	0.0310089
1726	0.06415	4	0.0310089
1727	0.06415	4	0.0310089
1728	0.06415	4	0.0310089
1729	0.06415	4	0.0310089
1730	0.06415	4	0.0310089
1731	0.06415	4	0.0310089
1732	0.06415	4	0.0310089
1733	0.06415	4	0.0310089
1734	0.06415	4	0.0310089
1735	0.06415	4	0.0310089
1736	0.06415	4	0.0310089
1737	0.06415	4	0.0310089
1738	0.06415	4	0.0310089
1739	0.06415	4	0.0310089
1740	0.06415	4	0.0310089
1741	0.06415	4	0.0310089
1742	0.06415	4	0.0310089
1743	0.06415	4	0.0310089
1744	0.06415	4	0.0310089
1745	0.06415	4	0.0310089
1746	0.06415	4	0.0310089
1747	0.06415	4	0.0310089
1748	0.06415	4	0.0310089
1749	0.06415	4	0.0310089
1750	0.06415	4	0.0310089
1751	0.06415	4	0.0310089
1752	0.06415	4	0.0310089
1753	0.06415	4	0.0310089
1754	0.06415	4	0.0310089
1755	0.06415	4	0.0310089
1756	0.06415	4	0.0310089
1757	0.06415	4	0.0310089
1758	0.06415	4	0.0310089
1759	0.06415	4	0.0310089
1760	0.06415	4	0.0310089
1761	0.06415	4	0.0310089
1762	0.06415	4	0.0310089
1763	0.06415	4	0.0310089
1764	0.06415	4	0.0310089
1765	0.06415	4	0.0310089
1766	0.06415	4	0.0310089
1767	0.06415	4	0.0310089
1768	0.06415	4	0.0310089
1769	0.06415	4	0.0310089
1770	0.06415	4	0.0310089
1771	0.06415	4	0.0310089
1772	0.06415	4	0.0310089
1773	0.06415	4	0.0310089
1774	0.06415	4	0.0310089
1775	0.06415	4	0.0310089
1776	0.06415	4	0.0310089
1777	0.06415	4	0.0310089
1778	0.06415	4	0.0310089
1779	0.06415	4	0.0310089
1780	0.06415	4	0.0310089
1781	0.06415	4	0.0310089
1782	0.06415	4	0.0310089
1783	0.06415	4	0.0310089
1784	0.06415	4	0.0310089
1785	0.06415	4	0.0310089
1786	0.06415	4	0.0310089
1787	0.06415	4	0.0310089
1788	0.06415	4	0.0310089
1789	0.06415	4	0.0310089
1790	0.06415	4	0.0310089
1791	0.06415	4	0.0310089
1792	0.06415	4	0.0310089
1793	0.06415	4	0.0310089
1794	0.06415	4	0.0310089
1795	0.06415	4	0.0310089
1796	0.06415	4	0.0310089
1797	0.06415	4	0.0310089
1798	0.06415	4	0.0310089
1799	0.06415	4	0.0310089
1800	0.06415	4	0.0310089
1801	0.06415	4	0.0310089
1802	0.06415	4	0.0310089
1803	0.06415	4	0.0310089
1804	0.06415	4	0.0310089
1805	0.06415	4	0.0310089
1806	0.06415	4	0.0310089
1807	0.06415	4	0.0310089
1808	0.06415	4	0.0310089
1809	0.06415	4	0.0310089
1810	0.06415	4	0.0310089
1811	0.06415	4	0.0310089
1812	0.06415	4	0.0310089
1813	0.06415	4	0.0310089
1814	0.06415	4	0.0310089
1815	0.06415	4	0.0310089
1816	0.06415	4	0.0310089
1817	0.06415	4	0.0310089
1818	0.06415	4	0.0310089
1819	0.06415	4	0.0310089
1820	0.06415	4	0.0310089
1821	0.06415	4	0.0310089
1822	0.06415	4	0.0310089
1823	0.06415	4	0.0310089
1824	0.06415	4	0.0310089
1825	0.06415	4	0.0310089
1826	0.06415	4	0.0310089
1827	0.06415	4	0.0310089
1828	0.06415	4	0.0310089
1829	0.06415	4	0.0310089
1830	0.06415	4	0.0310089
1831	0.06415	4	0.0310089
1832	0.06415	4	0.0310089
1833	0.06415	4	0.0310089
1834	0.06415	4	0.0310089
1835	0.06415	4	0.0310089
1836	0.06415	4	0.0310089
1837	0.06415	4	0.0310089
1838	0.06415	4	0.0310089
1839	0.06415	4	0.0310089
1840	0.06415	4	0.0310089
1841	0.06415	4	0.0310089
1842	0.06415	4	0.0310089
1843	0.06415	4	0.0310089
1844	0.06415	4	0.0310089
1845	0.06415	4	0.0310089
1846	0.06415	4	0.0310089
1847	0.06415	4	0.0310089
1848	0.06415	4	0.0310089
1849	0.06415	4	0.0310089
1850	0.06415	4	0.0310089
1851	0.06415	4	0.0310089
1852	0.06415	4	0.0310089
1853	0.06415	4	0.0310089
1854	0.06415	4	0.0310089
1855	0.06415	4	0.0310089
1856	0.06415	4	0.0310089
1857	0.06415	4	0.0310089
1858	0.06415	4	0.0310089
1859	0.06415	4	0.0310089
1860	0.06415	4	0.0310089
1861	0.06415	4	0.0310089
1862	0.06415	4	0.0310089
1863	0.06415	4	0.0310089
1864	0.06415	4	0.0310089
1865	0.06415	4	0.0310089
1866	0.06415	4	0.0310089
1867	0.06415	4	0.0310089
1868	0.06415	4	0.0310089
1869	0.06415	4	0.0310089
1870	0.06415	4	0.0310089
1871	0.06415	4	0.0310089
1872	0.06415	4	0.0310089
1873	0.06415	4	0.0310089
1874	0.06415	4	0.0310089
1875	0.06415	4	0.0310089
1876	0.06415	4	0.0310089
1877	0.06415	4	0.0310089
1878	0.06415	4	0.0310089
1879	0.06415	4	0.0310089
1880	0.06415	4	0.0310089
1881	0.06415	4	0.0310089
1882	0.06415	4	0.0310089
1883	0.06415	4	0.0310089
1884	0.06415	4	0.0310089
1885	0.06415	4	0.0310089
1886	0.06415	4	0.0310089
1887	0.06415	4	0.0310089
1888	0.06415	4	0.0310089
1889	0.06415	4	0.0310089
1890	0.06415	4	0.0310089
1891	0.06415	4	0.0310089
1892	0.06415	4	0.0310089
1893	0.06415	4	0.0310089
1894	0.06415	4	0.0310089
1895	0.06415	4	0.0310089
1896	0.06415	4	0.0310089
1897	0.06415	4	0.0310089
1898	0.06415	4	0.0310089
1899	0.06415	4	0.0310089
1900	0.06415	4	0.0310089
1901	0.06415	4	0.0310089
1902	0.06415	4	0.0310089
1903	0.06415	4	0.0310089
1904	0.06415	4	0.0310089
1905	0.06415	4	0.0310089
1906	0.06415	4	0.0310089
1907	0.06415	4	0.0310089
1908	0.06415	4	0.0310089
1909	0.06415	4	0.0310089
1910	0.06415	4	0.0310089
1911	0.06415	4	0.0310089
1912	0.06415	4	0.0310089
1913	0.06415	4	0.0310089
1914	0.06415	4	0.0310089
1915	0.06415	4	0.0310089
1916	0.06415	4	0.0310089
1917	0.06415	4	0.0310089
1918	0.06415	4	0.0310089
1919	0.06415	4	0.0310089
1920	0.06415	4	0.0310089
1921	0.06415	4	0.0310089
1922	0.06415	4	0.0310089
1923	0.06415	4	0.0310089
1924	0.06415	4	0.0310089
1925	0.06415	4	0.0310089
1926	0.06415	4	0.0310089
1927	0.06415	4	0.0310089
1928	0.06415	4	0.0310089
1929	0.06415	4	0.0310089
1930	0.06415	4	0.0310089
1931	0.06415	4	0.0310089
1932	0.06415	4	0.0310089
1933	0.06415	4	0.0310089
1934	0.06415	4	0.0310089
1935	0.06415	4	0.0310089
1936	0.06415	4	0.0310089
1937	0.06415	4	0.0310089
1938	0.06415	4	0.0310089
1939	0.06415	4	0.0310089
1940	0.06415	4	0.0310089
1941	0.06415	4	0.0310089
1942	0.06415	4	0.0310089
1943	0.06415	4	0.0310089
1944	0.06415	4	0.0310089
1945	0.06415	4	0.0310089
1946	0.06415	4	0.0310089
1947	0.06415	4	0.0310089
1948	0.06415	4	0.0310089
1949	0.06415	4	0.0310089
1950	0.06415	4	0.0310089
1951	0.06415	4	0.0310089
1952	0.06415	4	0.0310089
1953	0.06415	4	0.0310089
1954	0.06415	4	0.0310089
1955	0.06415	4	0.0310089
1956	0.06415	4	0.0310089
1957	0.06415	4	0.0310089
1958	0.06415	4	0.0310089
1959	0.06415	4	0.0310089
1960	0.06415	4	0.0310089
1961	0.06415	4	0.0310089
1962	0.06415	4	0.0310089
1963	0.06415	4	0.0310089
1964	0.06415	4	0.0310089
1965	0.06415	4	0.0310089
1966	0.06415	4	0.0310089
1967	0.06415	4	0.0310089
1968	0.06415	4	0.0310089
1969	0.06415	4	0.0310089
1970	0.06415	4	0.0310089
1971	0.06415	4	0.0310089
1972	0.06415	4	0.0310089
1973	0.06415	4	0.0310089
1974	0.06415	4	0.0310089
1975	0.06415	4	0.0310089
1976	0.06415	4	0.0310089
1977	0.06415	4	0.0310089
1978	0.06415	4	0.0310089
1979	0.06415	4	0.0310089
1980	0.06415	4	0.0310089
1981	0.06415	4	0.0310089
1982	0.06415	4	0.0310089
1983	0.06415	4	0.0310089
1984	0.06415	4	0.0310089
1985	0.06415	4	0.0310089
1986	0.06415	4	0.0310089
1987	0.06415	4	0.0310089
1988	0.06415	4	0.0310089
1989	0.06415	4	0.0310089
1990	0.06415	4	0.0310089
1991	0.06415	4	0.0310089
1992	0.06415	4	0.0310089
1993	0.06415	4	0.0310089
1994	0.06415	4	0.0310089
1995	0.06415	4	0.0310089
1996	0.06415	4	0.0310089
1997	0.06415	4	0.0310089
1998	0.06415	4	0.0310089
1999	0.06415	4	0.0310089
2000	0.06415	4	0.0310089
[truncated: 3,001 more rows]
