# Supplementary material for: Aspiration-driven co-evolution of cooperation with individual behavioral diversity
Source: PLoS One. 2023 Sep 15;18(9):e0291134. doi: 10.1371/journal.pone.0291134 (PMC10503719; doi:10.1371/journal.pone.0291134)
Supplement: S1 Data — (ZIP) [file pone.0291134.s001.zip › M1/v2-L=200/data/aspiration_time,b=1.68_frequency.txt]

1	0.5	0.5	0
2	0.678103	0.699156	0.471368
3	0.761734	0.835783	0.540502
4	0.785655	0.937535	0.588786
5	0.772507	1.01553	0.615639
6	0.738651	1.07988	0.617729
7	0.695393	1.14072	0.602659
8	0.648878	1.20447	0.576718
9	0.602248	1.26961	0.544493
10	0.557027	1.32887	0.509678
11	0.514813	1.40268	0.474022
12	0.475117	1.4793	0.439423
13	0.438672	1.55385	0.406193
14	0.405465	1.64847	0.374083
15	0.375567	1.72046	0.34454
16	0.348142	1.81983	0.317303
17	0.323134	1.95158	0.292989
18	0.300458	2.04285	0.269784
19	0.27933	2.16849	0.249489
20	0.260223	2.19171	0.229963
21	0.242988	2.27063	0.21211
22	0.22719	2.36361	0.195756
23	0.212741	2.43842	0.181311
24	0.199794	2.60661	0.168402
25	0.187861	2.69806	0.155957
26	0.177043	2.81977	0.145351
27	0.167289	2.88784	0.134872
28	0.158391	2.98697	0.125701
29	0.150217	3.06604	0.117116
30	0.142952	3.14666	0.110004
31	0.1363	3.13424	0.103339
32	0.130322	3.22727	0.0971422
33	0.124716	3.32172	0.0916075
34	0.11973	3.30423	0.0863442
35	0.115156	3.33033	0.0811205
36	0.111122	3.33718	0.0767247
37	0.107441	3.32918	0.0730895
38	0.10415	3.37935	0.0697299
39	0.101087	3.432	0.0664217
40	0.0983191	3.496	0.0635657
41	0.0957873	3.55232	0.0607847
42	0.0934927	3.5978	0.058185
43	0.091445	3.6167	0.056106
44	0.0895589	3.60662	0.0539433
45	0.0878249	3.62197	0.0523067
46	0.086288	3.67003	0.050637
47	0.0849227	3.71309	0.0491998
48	0.0836979	3.70699	0.0476534
49	0.082529	3.68935	0.0463724
50	0.0815087	3.66177	0.0453445
51	0.0806038	3.69925	0.0443287
52	0.0797565	3.69045	0.0434691
53	0.0790188	3.72599	0.0424598
54	0.0783255	3.75442	0.0417557
55	0.0777085	3.77189	0.0409588
56	0.0771028	3.7694	0.0402778
57	0.0765666	3.79541	0.0399509
58	0.0760653	3.79006	0.0394973
59	0.0756059	3.80715	0.0389603
60	0.0751993	3.82149	0.0385044
61	0.0748203	3.8667	0.038162
62	0.0744734	3.87823	0.0377003
63	0.074176	3.86943	0.0373884
64	0.0739273	3.87612	0.0370723
65	0.0736624	3.90013	0.0368648
66	0.073412	3.91959	0.0367189
67	0.0731965	3.93712	0.036531
68	0.0729684	3.95631	0.0364153
69	0.0727845	3.95975	0.0362964
70	0.072629	3.95734	0.0360631
71	0.0724636	3.98012	0.0358808
72	0.07231	3.971	0.0356125
73	0.0721566	3.97223	0.0354461
74	0.0720311	3.98398	0.0353085
75	0.0719186	3.98545	0.0351811
76	0.0718133	3.98675	0.0350626
77	0.0717205	3.98839	0.0349535
78	0.0716391	3.98909	0.0348648
79	0.0715618	3.99008	0.0347776
80	0.0714884	3.99079	0.0346967
81	0.0714296	3.99193	0.0346266
82	0.0713744	3.99247	0.0345659
83	0.0713257	3.99333	0.0345087
84	0.0712844	3.99387	0.034462
85	0.0712462	3.99457	0.0344169
86	0.0712073	3.99511	0.0343724
87	0.0711712	3.99538	0.0343334
88	0.0711374	3.99572	0.0342962
89	0.0711093	3.99602	0.0342649
90	0.071083	3.99624	0.0342364
91	0.0710602	3.99672	0.0342088
92	0.0710413	3.99708	0.0341864
93	0.0710245	3.99746	0.0341659
94	0.0710076	3.99776	0.034146
95	0.070993	3.99794	0.0341296
96	0.0709793	3.99813	0.0341139
97	0.0709665	3.99836	0.0340989
98	0.0709559	3.99852	0.0340867
99	0.0709465	3.9987	0.0340755
100	0.0709383	3.99881	0.0340662
101	0.0709298	3.9989	0.0340568
102	0.0709218	3.99899	0.0340478
103	0.0709145	3.99909	0.0340396
104	0.0709085	3.99918	0.0340326
105	0.0709031	3.99926	0.0340264
106	0.0708979	3.99932	0.0340206
107	0.0708935	3.99939	0.0340155
108	0.0708891	3.99944	0.0340106
109	0.0708854	3.99948	0.0340064
110	0.0708819	3.99954	0.0340024
111	0.0708789	3.99958	0.033999
112	0.0708763	3.99962	0.033996
113	0.0708738	3.99966	0.0339931
114	0.0708715	3.99968	0.0339906
115	0.0708697	3.99972	0.0339884
116	0.0708677	3.99975	0.0339861
117	0.0708661	3.99978	0.0339843
118	0.0708644	3.99979	0.0339824
119	0.0708632	3.99981	0.033981
120	0.0708619	3.99983	0.0339795
121	0.0708609	3.99985	0.0339783
122	0.0708598	3.99986	0.0339771
123	0.0708589	3.99987	0.0339761
124	0.0708581	3.99988	0.0339752
125	0.0708574	3.9999	0.0339743
126	0.0708567	3.9999	0.0339736
127	0.070856	3.99991	0.0339728
128	0.0708554	3.99992	0.0339721
129	0.0708549	3.99993	0.0339715
130	0.0708544	3.99993	0.0339709
131	0.070854	3.99994	0.0339705
132	0.0708537	3.99995	0.0339701
133	0.0708533	3.99995	0.0339696
134	0.070853	3.99996	0.0339693
135	0.0708527	3.99996	0.033969
136	0.0708524	3.99997	0.0339687
137	0.0708522	3.99997	0.0339684
138	0.070852	3.99997	0.0339682
139	0.0708518	3.99997	0.033968
140	0.0708516	3.99997	0.0339678
141	0.0708515	3.99998	0.0339676
142	0.0708514	3.99998	0.0339674
143	0.0708512	3.99998	0.0339673
144	0.0708511	3.99998	0.0339672
145	0.070851	3.99998	0.033967
146	0.0708509	3.99999	0.0339669
147	0.0708508	3.99999	0.0339668
148	0.0708507	3.99999	0.0339667
149	0.0708507	3.99999	0.0339667
150	0.0708506	3.99999	0.0339666
151	0.0708505	3.99999	0.0339665
152	0.0708505	3.99999	0.0339665
153	0.0708504	3.99999	0.0339664
154	0.0708504	3.99999	0.0339664
155	0.0708504	3.99999	0.0339663
156	0.0708503	3.99999	0.0339663
157	0.0708503	3.99999	0.0339662
158	0.0708503	4	0.0339662
159	0.0708502	4	0.0339662
160	0.0708502	4	0.0339661
161	0.0708502	4	0.0339661
162	0.0708502	4	0.0339661
163	0.0708502	4	0.0339661
164	0.0708501	4	0.0339661
165	0.0708501	4	0.033966
166	0.0708501	4	0.033966
167	0.0708501	4	0.033966
168	0.0708501	4	0.033966
169	0.0708501	4	0.033966
170	0.0708501	4	0.033966
171	0.0708501	4	0.033966
172	0.0708501	4	0.033966
173	0.0708501	4	0.033966
174	0.0708501	4	0.0339659
175	0.07085	4	0.0339659
176	0.07085	4	0.0339659
177	0.07085	4	0.0339659
178	0.07085	4	0.0339659
179	0.07085	4	0.0339659
180	0.07085	4	0.0339659
181	0.07085	4	0.0339659
182	0.07085	4	0.0339659
183	0.07085	4	0.0339659
184	0.07085	4	0.0339659
185	0.07085	4	0.0339659
186	0.07085	4	0.0339659
187	0.07085	4	0.0339659
188	0.07085	4	0.0339659
189	0.07085	4	0.0339659
190	0.07085	4	0.0339659
191	0.07085	4	0.0339659
192	0.07085	4	0.0339659
193	0.07085	4	0.0339659
194	0.07085	4	0.0339659
195	0.07085	4	0.0339659
196	0.07085	4	0.0339659
197	0.07085	4	0.0339659
198	0.07085	4	0.0339659
199	0.07085	4	0.0339659
200	0.07085	4	0.0339659
201	0.07085	4	0.0339659
202	0.07085	4	0.0339659
203	0.07085	4	0.0339659
204	0.07085	4	0.0339659
205	0.07085	4	0.0339659
206	0.07085	4	0.0339659
207	0.07085	4	0.0339659
208	0.07085	4	0.0339659
209	0.07085	4	0.0339659
210	0.07085	4	0.0339659
211	0.07085	4	0.0339659
212	0.07085	4	0.0339659
213	0.07085	4	0.0339659
214	0.07085	4	0.0339659
215	0.07085	4	0.0339659
216	0.07085	4	0.0339659
217	0.07085	4	0.0339659
218	0.07085	4	0.0339659
219	0.07085	4	0.0339659
220	0.07085	4	0.0339659
221	0.07085	4	0.0339659
222	0.07085	4	0.0339659
223	0.07085	4	0.0339659
224	0.07085	4	0.0339659
225	0.07085	4	0.0339659
226	0.07085	4	0.0339659
227	0.07085	4	0.0339659
228	0.07085	4	0.0339659
229	0.07085	4	0.0339659
230	0.07085	4	0.0339659
231	0.07085	4	0.0339659
232	0.07085	4	0.0339659
233	0.07085	4	0.0339659
234	0.07085	4	0.0339659
235	0.07085	4	0.0339659
236	0.07085	4	0.0339659
237	0.07085	4	0.0339659
238	0.07085	4	0.0339659
239	0.07085	4	0.0339659
240	0.07085	4	0.0339659
241	0.07085	4	0.0339659
242	0.07085	4	0.0339659
243	0.07085	4	0.0339659
244	0.07085	4	0.0339659
245	0.07085	4	0.0339659
246	0.07085	4	0.0339659
247	0.07085	4	0.0339659
248	0.07085	4	0.0339659
249	0.07085	4	0.0339659
250	0.07085	4	0.0339659
251	0.07085	4	0.0339659
252	0.07085	4	0.0339659
253	0.07085	4	0.0339659
254	0.07085	4	0.0339659
255	0.07085	4	0.0339659
256	0.07085	4	0.0339659
257	0.07085	4	0.0339659
258	0.07085	4	0.0339659
259	0.07085	4	0.0339659
260	0.07085	4	0.0339659
261	0.07085	4	0.0339659
262	0.07085	4	0.0339659
263	0.07085	4	0.0339659
264	0.07085	4	0.0339659
265	0.07085	4	0.0339659
266	0.07085	4	0.0339659
267	0.07085	4	0.0339659
268	0.07085	4	0.0339659
269	0.07085	4	0.0339659
270	0.07085	4	0.0339659
271	0.07085	4	0.0339659
272	0.07085	4	0.0339659
273	0.07085	4	0.0339659
274	0.07085	4	0.0339659
275	0.07085	4	0.0339659
276	0.07085	4	0.0339659
277	0.07085	4	0.0339659
278	0.07085	4	0.0339659
279	0.07085	4	0.0339659
280	0.07085	4	0.0339659
281	0.07085	4	0.0339659
282	0.07085	4	0.0339659
283	0.07085	4	0.0339659
284	0.07085	4	0.0339659
285	0.07085	4	0.0339659
286	0.07085	4	0.0339659
287	0.07085	4	0.0339659
288	0.07085	4	0.0339659
289	0.07085	4	0.0339659
290	0.07085	4	0.0339659
291	0.07085	4	0.0339659
292	0.07085	4	0.0339659
293	0.07085	4	0.0339659
294	0.07085	4	0.0339659
295	0.07085	4	0.0339659
296	0.07085	4	0.0339659
297	0.07085	4	0.0339659
298	0.07085	4	0.0339659
299	0.07085	4	0.0339659
300	0.07085	4	0.0339659
301	0.07085	4	0.0339659
302	0.07085	4	0.0339659
303	0.07085	4	0.0339659
304	0.07085	4	0.0339659
305	0.07085	4	0.0339659
306	0.07085	4	0.0339659
307	0.07085	4	0.0339659
308	0.07085	4	0.0339659
309	0.07085	4	0.0339659
310	0.07085	4	0.0339659
311	0.07085	4	0.0339659
312	0.07085	4	0.0339659
313	0.07085	4	0.0339659
314	0.07085	4	0.0339659
315	0.07085	4	0.0339659
316	0.07085	4	0.0339659
317	0.07085	4	0.0339659
318	0.07085	4	0.0339659
319	0.07085	4	0.0339659
320	0.07085	4	0.0339659
321	0.07085	4	0.0339659
322	0.07085	4	0.0339659
323	0.07085	4	0.0339659
324	0.07085	4	0.0339659
325	0.07085	4	0.0339659
326	0.07085	4	0.0339659
327	0.07085	4	0.0339659
328	0.07085	4	0.0339659
329	0.07085	4	0.0339659
330	0.07085	4	0.0339659
331	0.07085	4	0.0339659
332	0.07085	4	0.0339659
333	0.07085	4	0.0339659
334	0.07085	4	0.0339659
335	0.07085	4	0.0339659
336	0.07085	4	0.0339659
337	0.07085	4	0.0339659
338	0.07085	4	0.0339659
339	0.07085	4	0.0339659
340	0.07085	4	0.0339659
341	0.07085	4	0.0339659
342	0.07085	4	0.0339659
343	0.07085	4	0.0339659
344	0.07085	4	0.0339659
345	0.07085	4	0.0339659
346	0.07085	4	0.0339659
347	0.07085	4	0.0339659
348	0.07085	4	0.0339659
349	0.07085	4	0.0339659
350	0.07085	4	0.0339659
351	0.07085	4	0.0339659
352	0.07085	4	0.0339659
353	0.07085	4	0.0339659
354	0.07085	4	0.0339659
355	0.07085	4	0.0339659
356	0.07085	4	0.0339659
357	0.07085	4	0.0339659
358	0.07085	4	0.0339659
359	0.07085	4	0.0339659
360	0.07085	4	0.0339659
361	0.07085	4	0.0339659
362	0.07085	4	0.0339659
363	0.07085	4	0.0339659
364	0.07085	4	0.0339659
365	0.07085	4	0.0339659
366	0.07085	4	0.0339659
367	0.07085	4	0.0339659
368	0.07085	4	0.0339659
369	0.07085	4	0.0339659
370	0.07085	4	0.0339659
371	0.07085	4	0.0339659
372	0.07085	4	0.0339659
373	0.07085	4	0.0339659
374	0.07085	4	0.0339659
375	0.07085	4	0.0339659
376	0.07085	4	0.0339659
377	0.07085	4	0.0339659
378	0.07085	4	0.0339659
379	0.07085	4	0.0339659
380	0.07085	4	0.0339659
381	0.07085	4	0.0339659
382	0.07085	4	0.0339659
383	0.07085	4	0.0339659
384	0.07085	4	0.0339659
385	0.07085	4	0.0339659
386	0.07085	4	0.0339659
387	0.07085	4	0.0339659
388	0.07085	4	0.0339659
389	0.07085	4	0.0339659
390	0.07085	4	0.0339659
391	0.07085	4	0.0339659
392	0.07085	4	0.0339659
393	0.07085	4	0.0339659
394	0.07085	4	0.0339659
395	0.07085	4	0.0339659
396	0.07085	4	0.0339659
397	0.07085	4	0.0339659
398	0.07085	4	0.0339659
399	0.07085	4	0.0339659
400	0.07085	4	0.0339659
401	0.07085	4	0.0339659
402	0.07085	4	0.0339659
403	0.07085	4	0.0339659
404	0.07085	4	0.0339659
405	0.07085	4	0.0339659
406	0.07085	4	0.0339659
407	0.07085	4	0.0339659
408	0.07085	4	0.0339659
409	0.07085	4	0.0339659
410	0.07085	4	0.0339659
411	0.07085	4	0.0339659
412	0.07085	4	0.0339659
413	0.07085	4	0.0339659
414	0.07085	4	0.0339659
415	0.07085	4	0.0339659
416	0.07085	4	0.0339659
417	0.07085	4	0.0339659
418	0.07085	4	0.0339659
419	0.07085	4	0.0339659
420	0.07085	4	0.0339659
421	0.07085	4	0.0339659
422	0.07085	4	0.0339659
423	0.07085	4	0.0339659
424	0.07085	4	0.0339659
425	0.07085	4	0.0339659
426	0.07085	4	0.0339659
427	0.07085	4	0.0339659
428	0.07085	4	0.0339659
429	0.07085	4	0.0339659
430	0.07085	4	0.0339659
431	0.07085	4	0.0339659
432	0.07085	4	0.0339659
433	0.07085	4	0.0339659
434	0.07085	4	0.0339659
435	0.07085	4	0.0339659
436	0.07085	4	0.0339659
437	0.07085	4	0.0339659
438	0.07085	4	0.0339659
439	0.07085	4	0.0339659
440	0.07085	4	0.0339659
441	0.07085	4	0.0339659
442	0.07085	4	0.0339659
443	0.07085	4	0.0339659
444	0.07085	4	0.0339659
445	0.07085	4	0.0339659
446	0.07085	4	0.0339659
447	0.07085	4	0.0339659
448	0.07085	4	0.0339659
449	0.07085	4	0.0339659
450	0.07085	4	0.0339659
451	0.07085	4	0.0339659
452	0.07085	4	0.0339659
453	0.07085	4	0.0339659
454	0.07085	4	0.0339659
455	0.07085	4	0.0339659
456	0.07085	4	0.0339659
457	0.07085	4	0.0339659
458	0.07085	4	0.0339659
459	0.07085	4	0.0339659
460	0.07085	4	0.0339659
461	0.07085	4	0.0339659
462	0.07085	4	0.0339659
463	0.07085	4	0.0339659
464	0.07085	4	0.0339659
465	0.07085	4	0.0339659
466	0.07085	4	0.0339659
467	0.07085	4	0.0339659
468	0.07085	4	0.0339659
469	0.07085	4	0.0339659
470	0.07085	4	0.0339659
471	0.07085	4	0.0339659
472	0.07085	4	0.0339659
473	0.07085	4	0.0339659
474	0.07085	4	0.0339659
475	0.07085	4	0.0339659
476	0.07085	4	0.0339659
477	0.07085	4	0.0339659
478	0.07085	4	0.0339659
479	0.07085	4	0.0339659
480	0.07085	4	0.0339659
481	0.07085	4	0.0339659
482	0.07085	4	0.0339659
483	0.07085	4	0.0339659
484	0.07085	4	0.0339659
485	0.07085	4	0.0339659
486	0.07085	4	0.0339659
487	0.07085	4	0.0339659
488	0.07085	4	0.0339659
489	0.07085	4	0.0339659
490	0.07085	4	0.0339659
491	0.07085	4	0.0339659
492	0.07085	4	0.0339659
493	0.07085	4	0.0339659
494	0.07085	4	0.0339659
495	0.07085	4	0.0339659
496	0.07085	4	0.0339659
497	0.07085	4	0.0339659
498	0.07085	4	0.0339659
499	0.07085	4	0.0339659
500	0.07085	4	0.0339659
501	0.07085	4	0.0339659
502	0.07085	4	0.0339659
503	0.07085	4	0.0339659
504	0.07085	4	0.0339659
505	0.07085	4	0.0339659
506	0.07085	4	0.0339659
507	0.07085	4	0.0339659
508	0.07085	4	0.0339659
509	0.07085	4	0.0339659
510	0.07085	4	0.0339659
511	0.07085	4	0.0339659
512	0.07085	4	0.0339659
513	0.07085	4	0.0339659
514	0.07085	4	0.0339659
515	0.07085	4	0.0339659
516	0.07085	4	0.0339659
517	0.07085	4	0.0339659
518	0.07085	4	0.0339659
519	0.07085	4	0.0339659
520	0.07085	4	0.0339659
521	0.07085	4	0.0339659
522	0.07085	4	0.0339659
523	0.07085	4	0.0339659
524	0.07085	4	0.0339659
525	0.07085	4	0.0339659
526	0.07085	4	0.0339659
527	0.07085	4	0.0339659
528	0.07085	4	0.0339659
529	0.07085	4	0.0339659
530	0.07085	4	0.0339659
531	0.07085	4	0.0339659
532	0.07085	4	0.0339659
533	0.07085	4	0.0339659
534	0.07085	4	0.0339659
535	0.07085	4	0.0339659
536	0.07085	4	0.0339659
537	0.07085	4	0.0339659
538	0.07085	4	0.0339659
539	0.07085	4	0.0339659
540	0.07085	4	0.0339659
541	0.07085	4	0.0339659
542	0.07085	4	0.0339659
543	0.07085	4	0.0339659
544	0.07085	4	0.0339659
545	0.07085	4	0.0339659
546	0.07085	4	0.0339659
547	0.07085	4	0.0339659
548	0.07085	4	0.0339659
549	0.07085	4	0.0339659
550	0.07085	4	0.0339659
551	0.07085	4	0.0339659
552	0.07085	4	0.0339659
553	0.07085	4	0.0339659
554	0.07085	4	0.0339659
555	0.07085	4	0.0339659
556	0.07085	4	0.0339659
557	0.07085	4	0.0339659
558	0.07085	4	0.0339659
559	0.07085	4	0.0339659
560	0.07085	4	0.0339659
561	0.07085	4	0.0339659
562	0.07085	4	0.0339659
563	0.07085	4	0.0339659
564	0.07085	4	0.0339659
565	0.07085	4	0.0339659
566	0.07085	4	0.0339659
567	0.07085	4	0.0339659
568	0.07085	4	0.0339659
569	0.07085	4	0.0339659
570	0.07085	4	0.0339659
571	0.07085	4	0.0339659
572	0.07085	4	0.0339659
573	0.07085	4	0.0339659
574	0.07085	4	0.0339659
575	0.07085	4	0.0339659
576	0.07085	4	0.0339659
577	0.07085	4	0.0339659
578	0.07085	4	0.0339659
579	0.07085	4	0.0339659
580	0.07085	4	0.0339659
581	0.07085	4	0.0339659
582	0.07085	4	0.0339659
583	0.07085	4	0.0339659
584	0.07085	4	0.0339659
585	0.07085	4	0.0339659
586	0.07085	4	0.0339659
587	0.07085	4	0.0339659
588	0.07085	4	0.0339659
589	0.07085	4	0.0339659
590	0.07085	4	0.0339659
591	0.07085	4	0.0339659
592	0.07085	4	0.0339659
593	0.07085	4	0.0339659
594	0.07085	4	0.0339659
595	0.07085	4	0.0339659
596	0.07085	4	0.0339659
597	0.07085	4	0.0339659
598	0.07085	4	0.0339659
599	0.07085	4	0.0339659
600	0.07085	4	0.0339659
601	0.07085	4	0.0339659
602	0.07085	4	0.0339659
603	0.07085	4	0.0339659
604	0.07085	4	0.0339659
605	0.07085	4	0.0339659
606	0.07085	4	0.0339659
607	0.07085	4	0.0339659
608	0.07085	4	0.0339659
609	0.07085	4	0.0339659
610	0.07085	4	0.0339659
611	0.07085	4	0.0339659
612	0.07085	4	0.0339659
613	0.07085	4	0.0339659
614	0.07085	4	0.0339659
615	0.07085	4	0.0339659
616	0.07085	4	0.0339659
617	0.07085	4	0.0339659
618	0.07085	4	0.0339659
619	0.07085	4	0.0339659
620	0.07085	4	0.0339659
621	0.07085	4	0.0339659
622	0.07085	4	0.0339659
623	0.07085	4	0.0339659
624	0.07085	4	0.0339659
625	0.07085	4	0.0339659
626	0.07085	4	0.0339659
627	0.07085	4	0.0339659
628	0.07085	4	0.0339659
629	0.07085	4	0.0339659
630	0.07085	4	0.0339659
631	0.07085	4	0.0339659
632	0.07085	4	0.0339659
633	0.07085	4	0.0339659
634	0.07085	4	0.0339659
635	0.07085	4	0.0339659
636	0.07085	4	0.0339659
637	0.07085	4	0.0339659
638	0.07085	4	0.0339659
639	0.07085	4	0.0339659
640	0.07085	4	0.0339659
641	0.07085	4	0.0339659
642	0.07085	4	0.0339659
643	0.07085	4	0.0339659
644	0.07085	4	0.0339659
645	0.07085	4	0.0339659
646	0.07085	4	0.0339659
647	0.07085	4	0.0339659
648	0.07085	4	0.0339659
649	0.07085	4	0.0339659
650	0.07085	4	0.0339659
651	0.07085	4	0.0339659
652	0.07085	4	0.0339659
653	0.07085	4	0.0339659
654	0.07085	4	0.0339659
655	0.07085	4	0.0339659
656	0.07085	4	0.0339659
657	0.07085	4	0.0339659
658	0.07085	4	0.0339659
659	0.07085	4	0.0339659
660	0.07085	4	0.0339659
661	0.07085	4	0.0339659
662	0.07085	4	0.0339659
663	0.07085	4	0.0339659
664	0.07085	4	0.0339659
665	0.07085	4	0.0339659
666	0.07085	4	0.0339659
667	0.07085	4	0.0339659
668	0.07085	4	0.0339659
669	0.07085	4	0.0339659
670	0.07085	4	0.0339659
671	0.07085	4	0.0339659
672	0.07085	4	0.0339659
673	0.07085	4	0.0339659
674	0.07085	4	0.0339659
675	0.07085	4	0.0339659
676	0.07085	4	0.0339659
677	0.07085	4	0.0339659
678	0.07085	4	0.0339659
679	0.07085	4	0.0339659
680	0.07085	4	0.0339659
681	0.07085	4	0.0339659
682	0.07085	4	0.0339659
683	0.07085	4	0.0339659
684	0.07085	4	0.0339659
685	0.07085	4	0.0339659
686	0.07085	4	0.0339659
687	0.07085	4	0.0339659
688	0.07085	4	0.0339659
689	0.07085	4	0.0339659
690	0.07085	4	0.0339659
691	0.07085	4	0.0339659
692	0.07085	4	0.0339659
693	0.07085	4	0.0339659
694	0.07085	4	0.0339659
695	0.07085	4	0.0339659
696	0.07085	4	0.0339659
697	0.07085	4	0.0339659
698	0.07085	4	0.0339659
699	0.07085	4	0.0339659
700	0.07085	4	0.0339659
701	0.07085	4	0.0339659
702	0.07085	4	0.0339659
703	0.07085	4	0.0339659
704	0.07085	4	0.0339659
705	0.07085	4	0.0339659
706	0.07085	4	0.0339659
707	0.07085	4	0.0339659
708	0.07085	4	0.0339659
709	0.07085	4	0.0339659
710	0.07085	4	0.0339659
711	0.07085	4	0.0339659
712	0.07085	4	0.0339659
713	0.07085	4	0.0339659
714	0.07085	4	0.0339659
715	0.07085	4	0.0339659
716	0.07085	4	0.0339659
717	0.07085	4	0.0339659
718	0.07085	4	0.0339659
719	0.07085	4	0.0339659
720	0.07085	4	0.0339659
721	0.07085	4	0.0339659
722	0.07085	4	0.0339659
723	0.07085	4	0.0339659
724	0.07085	4	0.0339659
725	0.07085	4	0.0339659
726	0.07085	4	0.0339659
727	0.07085	4	0.0339659
728	0.07085	4	0.0339659
729	0.07085	4	0.0339659
730	0.07085	4	0.0339659
731	0.07085	4	0.0339659
732	0.07085	4	0.0339659
733	0.07085	4	0.0339659
734	0.07085	4	0.0339659
735	0.07085	4	0.0339659
736	0.07085	4	0.0339659
737	0.07085	4	0.0339659
738	0.07085	4	0.0339659
739	0.07085	4	0.0339659
740	0.07085	4	0.0339659
741	0.07085	4	0.0339659
742	0.07085	4	0.0339659
743	0.07085	4	0.0339659
744	0.07085	4	0.0339659
745	0.07085	4	0.0339659
746	0.07085	4	0.0339659
747	0.07085	4	0.0339659
748	0.07085	4	0.0339659
749	0.07085	4	0.0339659
750	0.07085	4	0.0339659
751	0.07085	4	0.0339659
752	0.07085	4	0.0339659
753	0.07085	4	0.0339659
754	0.07085	4	0.0339659
755	0.07085	4	0.0339659
756	0.07085	4	0.0339659
757	0.07085	4	0.0339659
758	0.07085	4	0.0339659
759	0.07085	4	0.0339659
760	0.07085	4	0.0339659
761	0.07085	4	0.0339659
762	0.07085	4	0.0339659
763	0.07085	4	0.0339659
764	0.07085	4	0.0339659
765	0.07085	4	0.0339659
766	0.07085	4	0.0339659
767	0.07085	4	0.0339659
768	0.07085	4	0.0339659
769	0.07085	4	0.0339659
770	0.07085	4	0.0339659
771	0.07085	4	0.0339659
772	0.07085	4	0.0339659
773	0.07085	4	0.0339659
774	0.07085	4	0.0339659
775	0.07085	4	0.0339659
776	0.07085	4	0.0339659
777	0.07085	4	0.0339659
778	0.07085	4	0.0339659
779	0.07085	4	0.0339659
780	0.07085	4	0.0339659
781	0.07085	4	0.0339659
782	0.07085	4	0.0339659
783	0.07085	4	0.0339659
784	0.07085	4	0.0339659
785	0.07085	4	0.0339659
786	0.07085	4	0.0339659
787	0.07085	4	0.0339659
788	0.07085	4	0.0339659
789	0.07085	4	0.0339659
790	0.07085	4	0.0339659
791	0.07085	4	0.0339659
792	0.07085	4	0.0339659
793	0.07085	4	0.0339659
794	0.07085	4	0.0339659
795	0.07085	4	0.0339659
796	0.07085	4	0.0339659
797	0.07085	4	0.0339659
798	0.07085	4	0.0339659
799	0.07085	4	0.0339659
800	0.07085	4	0.0339659
801	0.07085	4	0.0339659
802	0.07085	4	0.0339659
803	0.07085	4	0.0339659
804	0.07085	4	0.0339659
805	0.07085	4	0.0339659
806	0.07085	4	0.0339659
807	0.07085	4	0.0339659
808	0.07085	4	0.0339659
809	0.07085	4	0.0339659
810	0.07085	4	0.0339659
811	0.07085	4	0.0339659
812	0.07085	4	0.0339659
813	0.07085	4	0.0339659
814	0.07085	4	0.0339659
815	0.07085	4	0.0339659
816	0.07085	4	0.0339659
817	0.07085	4	0.0339659
818	0.07085	4	0.0339659
819	0.07085	4	0.0339659
820	0.07085	4	0.0339659
821	0.07085	4	0.0339659
822	0.07085	4	0.0339659
823	0.07085	4	0.0339659
824	0.07085	4	0.0339659
825	0.07085	4	0.0339659
826	0.07085	4	0.0339659
827	0.07085	4	0.0339659
828	0.07085	4	0.0339659
829	0.07085	4	0.0339659
830	0.07085	4	0.0339659
831	0.07085	4	0.0339659
832	0.07085	4	0.0339659
833	0.07085	4	0.0339659
834	0.07085	4	0.0339659
835	0.07085	4	0.0339659
836	0.07085	4	0.0339659
837	0.07085	4	0.0339659
838	0.07085	4	0.0339659
839	0.07085	4	0.0339659
840	0.07085	4	0.0339659
841	0.07085	4	0.0339659
842	0.07085	4	0.0339659
843	0.07085	4	0.0339659
844	0.07085	4	0.0339659
845	0.07085	4	0.0339659
846	0.07085	4	0.0339659
847	0.07085	4	0.0339659
848	0.07085	4	0.0339659
849	0.07085	4	0.0339659
850	0.07085	4	0.0339659
851	0.07085	4	0.0339659
852	0.07085	4	0.0339659
853	0.07085	4	0.0339659
854	0.07085	4	0.0339659
855	0.07085	4	0.0339659
856	0.07085	4	0.0339659
857	0.07085	4	0.0339659
858	0.07085	4	0.0339659
859	0.07085	4	0.0339659
860	0.07085	4	0.0339659
861	0.07085	4	0.0339659
862	0.07085	4	0.0339659
863	0.07085	4	0.0339659
864	0.07085	4	0.0339659
865	0.07085	4	0.0339659
866	0.07085	4	0.0339659
867	0.07085	4	0.0339659
868	0.07085	4	0.0339659
869	0.07085	4	0.0339659
870	0.07085	4	0.0339659
871	0.07085	4	0.0339659
872	0.07085	4	0.0339659
873	0.07085	4	0.0339659
874	0.07085	4	0.0339659
875	0.07085	4	0.0339659
876	0.07085	4	0.0339659
877	0.07085	4	0.0339659
878	0.07085	4	0.0339659
879	0.07085	4	0.0339659
880	0.07085	4	0.0339659
881	0.07085	4	0.0339659
882	0.07085	4	0.0339659
883	0.07085	4	0.0339659
884	0.07085	4	0.0339659
885	0.07085	4	0.0339659
886	0.07085	4	0.0339659
887	0.07085	4	0.0339659
888	0.07085	4	0.0339659
889	0.07085	4	0.0339659
890	0.07085	4	0.0339659
891	0.07085	4	0.0339659
892	0.07085	4	0.0339659
893	0.07085	4	0.0339659
894	0.07085	4	0.0339659
895	0.07085	4	0.0339659
896	0.07085	4	0.0339659
897	0.07085	4	0.0339659
898	0.07085	4	0.0339659
899	0.07085	4	0.0339659
900	0.07085	4	0.0339659
901	0.07085	4	0.0339659
902	0.07085	4	0.0339659
903	0.07085	4	0.0339659
904	0.07085	4	0.0339659
905	0.07085	4	0.0339659
906	0.07085	4	0.0339659
907	0.07085	4	0.0339659
908	0.07085	4	0.0339659
909	0.07085	4	0.0339659
910	0.07085	4	0.0339659
911	0.07085	4	0.0339659
912	0.07085	4	0.0339659
913	0.07085	4	0.0339659
914	0.07085	4	0.0339659
915	0.07085	4	0.0339659
916	0.07085	4	0.0339659
917	0.07085	4	0.0339659
918	0.07085	4	0.0339659
919	0.07085	4	0.0339659
920	0.07085	4	0.0339659
921	0.07085	4	0.0339659
922	0.07085	4	0.0339659
923	0.07085	4	0.0339659
924	0.07085	4	0.0339659
925	0.07085	4	0.0339659
926	0.07085	4	0.0339659
927	0.07085	4	0.0339659
928	0.07085	4	0.0339659
929	0.07085	4	0.0339659
930	0.07085	4	0.0339659
931	0.07085	4	0.0339659
932	0.07085	4	0.0339659
933	0.07085	4	0.0339659
934	0.07085	4	0.0339659
935	0.07085	4	0.0339659
936	0.07085	4	0.0339659
937	0.07085	4	0.0339659
938	0.07085	4	0.0339659
939	0.07085	4	0.0339659
940	0.07085	4	0.0339659
941	0.07085	4	0.0339659
942	0.07085	4	0.0339659
943	0.07085	4	0.0339659
944	0.07085	4	0.0339659
945	0.07085	4	0.0339659
946	0.07085	4	0.0339659
947	0.07085	4	0.0339659
948	0.07085	4	0.0339659
949	0.07085	4	0.0339659
950	0.07085	4	0.0339659
951	0.07085	4	0.0339659
952	0.07085	4	0.0339659
953	0.07085	4	0.0339659
954	0.07085	4	0.0339659
955	0.07085	4	0.0339659
956	0.07085	4	0.0339659
957	0.07085	4	0.0339659
958	0.07085	4	0.0339659
959	0.07085	4	0.0339659
960	0.07085	4	0.0339659
961	0.07085	4	0.0339659
962	0.07085	4	0.0339659
963	0.07085	4	0.0339659
964	0.07085	4	0.0339659
965	0.07085	4	0.0339659
966	0.07085	4	0.0339659
967	0.07085	4	0.0339659
968	0.07085	4	0.0339659
969	0.07085	4	0.0339659
970	0.07085	4	0.0339659
971	0.07085	4	0.0339659
972	0.07085	4	0.0339659
973	0.07085	4	0.0339659
974	0.07085	4	0.0339659
975	0.07085	4	0.0339659
976	0.07085	4	0.0339659
977	0.07085	4	0.0339659
978	0.07085	4	0.0339659
979	0.07085	4	0.0339659
980	0.07085	4	0.0339659
981	0.07085	4	0.0339659
982	0.07085	4	0.0339659
983	0.07085	4	0.0339659
984	0.07085	4	0.0339659
985	0.07085	4	0.0339659
986	0.07085	4	0.0339659
987	0.07085	4	0.0339659
988	0.07085	4	0.0339659
989	0.07085	4	0.0339659
990	0.07085	4	0.0339659
991	0.07085	4	0.0339659
992	0.07085	4	0.0339659
993	0.07085	4	0.0339659
994	0.07085	4	0.0339659
995	0.07085	4	0.0339659
996	0.07085	4	0.0339659
997	0.07085	4	0.0339659
998	0.07085	4	0.0339659
999	0.07085	4	0.0339659
1000	0.07085	4	0.0339659
1001	0.07085	4	0.0339659
1002	0.07085	4	0.0339659
1003	0.07085	4	0.0339659
1004	0.07085	4	0.0339659
1005	0.07085	4	0.0339659
1006	0.07085	4	0.0339659
1007	0.07085	4	0.0339659
1008	0.07085	4	0.0339659
1009	0.07085	4	0.0339659
1010	0.07085	4	0.0339659
1011	0.07085	4	0.0339659
1012	0.07085	4	0.0339659
1013	0.07085	4	0.0339659
1014	0.07085	4	0.0339659
1015	0.07085	4	0.0339659
1016	0.07085	4	0.0339659
1017	0.07085	4	0.0339659
1018	0.07085	4	0.0339659
1019	0.07085	4	0.0339659
1020	0.07085	4	0.0339659
1021	0.07085	4	0.0339659
1022	0.07085	4	0.0339659
1023	0.07085	4	0.0339659
1024	0.07085	4	0.0339659
1025	0.07085	4	0.0339659
1026	0.07085	4	0.0339659
1027	0.07085	4	0.0339659
1028	0.07085	4	0.0339659
1029	0.07085	4	0.0339659
1030	0.07085	4	0.0339659
1031	0.07085	4	0.0339659
1032	0.07085	4	0.0339659
1033	0.07085	4	0.0339659
1034	0.07085	4	0.0339659
1035	0.07085	4	0.0339659
1036	0.07085	4	0.0339659
1037	0.07085	4	0.0339659
1038	0.07085	4	0.0339659
1039	0.07085	4	0.0339659
1040	0.07085	4	0.0339659
1041	0.07085	4	0.0339659
1042	0.07085	4	0.0339659
1043	0.07085	4	0.0339659
1044	0.07085	4	0.0339659
1045	0.07085	4	0.0339659
1046	0.07085	4	0.0339659
1047	0.07085	4	0.0339659
1048	0.07085	4	0.0339659
1049	0.07085	4	0.0339659
1050	0.07085	4	0.0339659
1051	0.07085	4	0.0339659
1052	0.07085	4	0.0339659
1053	0.07085	4	0.0339659
1054	0.07085	4	0.0339659
1055	0.07085	4	0.0339659
1056	0.07085	4	0.0339659
1057	0.07085	4	0.0339659
1058	0.07085	4	0.0339659
1059	0.07085	4	0.0339659
1060	0.07085	4	0.0339659
1061	0.07085	4	0.0339659
1062	0.07085	4	0.0339659
1063	0.07085	4	0.0339659
1064	0.07085	4	0.0339659
1065	0.07085	4	0.0339659
1066	0.07085	4	0.0339659
1067	0.07085	4	0.0339659
1068	0.07085	4	0.0339659
1069	0.07085	4	0.0339659
1070	0.07085	4	0.0339659
1071	0.07085	4	0.0339659
1072	0.07085	4	0.0339659
1073	0.07085	4	0.0339659
1074	0.07085	4	0.0339659
1075	0.07085	4	0.0339659
1076	0.07085	4	0.0339659
1077	0.07085	4	0.0339659
1078	0.07085	4	0.0339659
1079	0.07085	4	0.0339659
1080	0.07085	4	0.0339659
1081	0.07085	4	0.0339659
1082	0.07085	4	0.0339659
1083	0.07085	4	0.0339659
1084	0.07085	4	0.0339659
1085	0.07085	4	0.0339659
1086	0.07085	4	0.0339659
1087	0.07085	4	0.0339659
1088	0.07085	4	0.0339659
1089	0.07085	4	0.0339659
1090	0.07085	4	0.0339659
1091	0.07085	4	0.0339659
1092	0.07085	4	0.0339659
1093	0.07085	4	0.0339659
1094	0.07085	4	0.0339659
1095	0.07085	4	0.0339659
1096	0.07085	4	0.0339659
1097	0.07085	4	0.0339659
1098	0.07085	4	0.0339659
1099	0.07085	4	0.0339659
1100	0.07085	4	0.0339659
1101	0.07085	4	0.0339659
1102	0.07085	4	0.0339659
1103	0.07085	4	0.0339659
1104	0.07085	4	0.0339659
1105	0.07085	4	0.0339659
1106	0.07085	4	0.0339659
1107	0.07085	4	0.0339659
1108	0.07085	4	0.0339659
1109	0.07085	4	0.0339659
1110	0.07085	4	0.0339659
1111	0.07085	4	0.0339659
1112	0.07085	4	0.0339659
1113	0.07085	4	0.0339659
1114	0.07085	4	0.0339659
1115	0.07085	4	0.0339659
1116	0.07085	4	0.0339659
1117	0.07085	4	0.0339659
1118	0.07085	4	0.0339659
1119	0.07085	4	0.0339659
1120	0.07085	4	0.0339659
1121	0.07085	4	0.0339659
1122	0.07085	4	0.0339659
1123	0.07085	4	0.0339659
1124	0.07085	4	0.0339659
1125	0.07085	4	0.0339659
1126	0.07085	4	0.0339659
1127	0.07085	4	0.0339659
1128	0.07085	4	0.0339659
1129	0.07085	4	0.0339659
1130	0.07085	4	0.0339659
1131	0.07085	4	0.0339659
1132	0.07085	4	0.0339659
1133	0.07085	4	0.0339659
1134	0.07085	4	0.0339659
1135	0.07085	4	0.0339659
1136	0.07085	4	0.0339659
1137	0.07085	4	0.0339659
1138	0.07085	4	0.0339659
1139	0.07085	4	0.0339659
1140	0.07085	4	0.0339659
1141	0.07085	4	0.0339659
1142	0.07085	4	0.0339659
1143	0.07085	4	0.0339659
1144	0.07085	4	0.0339659
1145	0.07085	4	0.0339659
1146	0.07085	4	0.0339659
1147	0.07085	4	0.0339659
1148	0.07085	4	0.0339659
1149	0.07085	4	0.0339659
1150	0.07085	4	0.0339659
1151	0.07085	4	0.0339659
1152	0.07085	4	0.0339659
1153	0.07085	4	0.0339659
1154	0.07085	4	0.0339659
1155	0.07085	4	0.0339659
1156	0.07085	4	0.0339659
1157	0.07085	4	0.0339659
1158	0.07085	4	0.0339659
1159	0.07085	4	0.0339659
1160	0.07085	4	0.0339659
1161	0.07085	4	0.0339659
1162	0.07085	4	0.0339659
1163	0.07085	4	0.0339659
1164	0.07085	4	0.0339659
1165	0.07085	4	0.0339659
1166	0.07085	4	0.0339659
1167	0.07085	4	0.0339659
1168	0.07085	4	0.0339659
1169	0.07085	4	0.0339659
1170	0.07085	4	0.0339659
1171	0.07085	4	0.0339659
1172	0.07085	4	0.0339659
1173	0.07085	4	0.0339659
1174	0.07085	4	0.0339659
1175	0.07085	4	0.0339659
1176	0.07085	4	0.0339659
1177	0.07085	4	0.0339659
1178	0.07085	4	0.0339659
1179	0.07085	4	0.0339659
1180	0.07085	4	0.0339659
1181	0.07085	4	0.0339659
1182	0.07085	4	0.0339659
1183	0.07085	4	0.0339659
1184	0.07085	4	0.0339659
1185	0.07085	4	0.0339659
1186	0.07085	4	0.0339659
1187	0.07085	4	0.0339659
1188	0.07085	4	0.0339659
1189	0.07085	4	0.0339659
1190	0.07085	4	0.0339659
1191	0.07085	4	0.0339659
1192	0.07085	4	0.0339659
1193	0.07085	4	0.0339659
1194	0.07085	4	0.0339659
1195	0.07085	4	0.0339659
1196	0.07085	4	0.0339659
1197	0.07085	4	0.0339659
1198	0.07085	4	0.0339659
1199	0.07085	4	0.0339659
1200	0.07085	4	0.0339659
1201	0.07085	4	0.0339659
1202	0.07085	4	0.0339659
1203	0.07085	4	0.0339659
1204	0.07085	4	0.0339659
1205	0.07085	4	0.0339659
1206	0.07085	4	0.0339659
1207	0.07085	4	0.0339659
1208	0.07085	4	0.0339659
1209	0.07085	4	0.0339659
1210	0.07085	4	0.0339659
1211	0.07085	4	0.0339659
1212	0.07085	4	0.0339659
1213	0.07085	4	0.0339659
1214	0.07085	4	0.0339659
1215	0.07085	4	0.0339659
1216	0.07085	4	0.0339659
1217	0.07085	4	0.0339659
1218	0.07085	4	0.0339659
1219	0.07085	4	0.0339659
1220	0.07085	4	0.0339659
1221	0.07085	4	0.0339659
1222	0.07085	4	0.0339659
1223	0.07085	4	0.0339659
1224	0.07085	4	0.0339659
1225	0.07085	4	0.0339659
1226	0.07085	4	0.0339659
1227	0.07085	4	0.0339659
1228	0.07085	4	0.0339659
1229	0.07085	4	0.0339659
1230	0.07085	4	0.0339659
1231	0.07085	4	0.0339659
1232	0.07085	4	0.0339659
1233	0.07085	4	0.0339659
1234	0.07085	4	0.0339659
1235	0.07085	4	0.0339659
1236	0.07085	4	0.0339659
1237	0.07085	4	0.0339659
1238	0.07085	4	0.0339659
1239	0.07085	4	0.0339659
1240	0.07085	4	0.0339659
1241	0.07085	4	0.0339659
1242	0.07085	4	0.0339659
1243	0.07085	4	0.0339659
1244	0.07085	4	0.0339659
1245	0.07085	4	0.0339659
1246	0.07085	4	0.0339659
1247	0.07085	4	0.0339659
1248	0.07085	4	0.0339659
1249	0.07085	4	0.0339659
1250	0.07085	4	0.0339659
1251	0.07085	4	0.0339659
1252	0.07085	4	0.0339659
1253	0.07085	4	0.0339659
1254	0.07085	4	0.0339659
1255	0.07085	4	0.0339659
1256	0.07085	4	0.0339659
1257	0.07085	4	0.0339659
1258	0.07085	4	0.0339659
1259	0.07085	4	0.0339659
1260	0.07085	4	0.0339659
1261	0.07085	4	0.0339659
1262	0.07085	4	0.0339659
1263	0.07085	4	0.0339659
1264	0.07085	4	0.0339659
1265	0.07085	4	0.0339659
1266	0.07085	4	0.0339659
1267	0.07085	4	0.0339659
1268	0.07085	4	0.0339659
1269	0.07085	4	0.0339659
1270	0.07085	4	0.0339659
1271	0.07085	4	0.0339659
1272	0.07085	4	0.0339659
1273	0.07085	4	0.0339659
1274	0.07085	4	0.0339659
1275	0.07085	4	0.0339659
1276	0.07085	4	0.0339659
1277	0.07085	4	0.0339659
1278	0.07085	4	0.0339659
1279	0.07085	4	0.0339659
1280	0.07085	4	0.0339659
1281	0.07085	4	0.0339659
1282	0.07085	4	0.0339659
1283	0.07085	4	0.0339659
1284	0.07085	4	0.0339659
1285	0.07085	4	0.0339659
1286	0.07085	4	0.0339659
1287	0.07085	4	0.0339659
1288	0.07085	4	0.0339659
1289	0.07085	4	0.0339659
1290	0.07085	4	0.0339659
1291	0.07085	4	0.0339659
1292	0.07085	4	0.0339659
1293	0.07085	4	0.0339659
1294	0.07085	4	0.0339659
1295	0.07085	4	0.0339659
1296	0.07085	4	0.0339659
1297	0.07085	4	0.0339659
1298	0.07085	4	0.0339659
1299	0.07085	4	0.0339659
1300	0.07085	4	0.0339659
1301	0.07085	4	0.0339659
1302	0.07085	4	0.0339659
1303	0.07085	4	0.0339659
1304	0.07085	4	0.0339659
1305	0.07085	4	0.0339659
1306	0.07085	4	0.0339659
1307	0.07085	4	0.0339659
1308	0.07085	4	0.0339659
1309	0.07085	4	0.0339659
1310	0.07085	4	0.0339659
1311	0.07085	4	0.0339659
1312	0.07085	4	0.0339659
1313	0.07085	4	0.0339659
1314	0.07085	4	0.0339659
1315	0.07085	4	0.0339659
1316	0.07085	4	0.0339659
1317	0.07085	4	0.0339659
1318	0.07085	4	0.0339659
1319	0.07085	4	0.0339659
1320	0.07085	4	0.0339659
1321	0.07085	4	0.0339659
1322	0.07085	4	0.0339659
1323	0.07085	4	0.0339659
1324	0.07085	4	0.0339659
1325	0.07085	4	0.0339659
1326	0.07085	4	0.0339659
1327	0.07085	4	0.0339659
1328	0.07085	4	0.0339659
1329	0.07085	4	0.0339659
1330	0.07085	4	0.0339659
1331	0.07085	4	0.0339659
1332	0.07085	4	0.0339659
1333	0.07085	4	0.0339659
1334	0.07085	4	0.0339659
1335	0.07085	4	0.0339659
1336	0.07085	4	0.0339659
1337	0.07085	4	0.0339659
1338	0.07085	4	0.0339659
1339	0.07085	4	0.0339659
1340	0.07085	4	0.0339659
1341	0.07085	4	0.0339659
1342	0.07085	4	0.0339659
1343	0.07085	4	0.0339659
1344	0.07085	4	0.0339659
1345	0.07085	4	0.0339659
1346	0.07085	4	0.0339659
1347	0.07085	4	0.0339659
1348	0.07085	4	0.0339659
1349	0.07085	4	0.0339659
1350	0.07085	4	0.0339659
1351	0.07085	4	0.0339659
1352	0.07085	4	0.0339659
1353	0.07085	4	0.0339659
1354	0.07085	4	0.0339659
1355	0.07085	4	0.0339659
1356	0.07085	4	0.0339659
1357	0.07085	4	0.0339659
1358	0.07085	4	0.0339659
1359	0.07085	4	0.0339659
1360	0.07085	4	0.0339659
1361	0.07085	4	0.0339659
1362	0.07085	4	0.0339659
1363	0.07085	4	0.0339659
1364	0.07085	4	0.0339659
1365	0.07085	4	0.0339659
1366	0.07085	4	0.0339659
1367	0.07085	4	0.0339659
1368	0.07085	4	0.0339659
1369	0.07085	4	0.0339659
1370	0.07085	4	0.0339659
1371	0.07085	4	0.0339659
1372	0.07085	4	0.0339659
1373	0.07085	4	0.0339659
1374	0.07085	4	0.0339659
1375	0.07085	4	0.0339659
1376	0.07085	4	0.0339659
1377	0.07085	4	0.0339659
1378	0.07085	4	0.0339659
1379	0.07085	4	0.0339659
1380	0.07085	4	0.0339659
1381	0.07085	4	0.0339659
1382	0.07085	4	0.0339659
1383	0.07085	4	0.0339659
1384	0.07085	4	0.0339659
1385	0.07085	4	0.0339659
1386	0.07085	4	0.0339659
1387	0.07085	4	0.0339659
1388	0.07085	4	0.0339659
1389	0.07085	4	0.0339659
1390	0.07085	4	0.0339659
1391	0.07085	4	0.0339659
1392	0.07085	4	0.0339659
1393	0.07085	4	0.0339659
1394	0.07085	4	0.0339659
1395	0.07085	4	0.0339659
1396	0.07085	4	0.0339659
1397	0.07085	4	0.0339659
1398	0.07085	4	0.0339659
1399	0.07085	4	0.0339659
1400	0.07085	4	0.0339659
1401	0.07085	4	0.0339659
1402	0.07085	4	0.0339659
1403	0.07085	4	0.0339659
1404	0.07085	4	0.0339659
1405	0.07085	4	0.0339659
1406	0.07085	4	0.0339659
1407	0.07085	4	0.0339659
1408	0.07085	4	0.0339659
1409	0.07085	4	0.0339659
1410	0.07085	4	0.0339659
1411	0.07085	4	0.0339659
1412	0.07085	4	0.0339659
1413	0.07085	4	0.0339659
1414	0.07085	4	0.0339659
1415	0.07085	4	0.0339659
1416	0.07085	4	0.0339659
1417	0.07085	4	0.0339659
1418	0.07085	4	0.0339659
1419	0.07085	4	0.0339659
1420	0.07085	4	0.0339659
1421	0.07085	4	0.0339659
1422	0.07085	4	0.0339659
1423	0.07085	4	0.0339659
1424	0.07085	4	0.0339659
1425	0.07085	4	0.0339659
1426	0.07085	4	0.0339659
1427	0.07085	4	0.0339659
1428	0.07085	4	0.0339659
1429	0.07085	4	0.0339659
1430	0.07085	4	0.0339659
1431	0.07085	4	0.0339659
1432	0.07085	4	0.0339659
1433	0.07085	4	0.0339659
1434	0.07085	4	0.0339659
1435	0.07085	4	0.0339659
1436	0.07085	4	0.0339659
1437	0.07085	4	0.0339659
1438	0.07085	4	0.0339659
1439	0.07085	4	0.0339659
1440	0.07085	4	0.0339659
1441	0.07085	4	0.0339659
1442	0.07085	4	0.0339659
1443	0.07085	4	0.0339659
1444	0.07085	4	0.0339659
1445	0.07085	4	0.0339659
1446	0.07085	4	0.0339659
1447	0.07085	4	0.0339659
1448	0.07085	4	0.0339659
1449	0.07085	4	0.0339659
1450	0.07085	4	0.0339659
1451	0.07085	4	0.0339659
1452	0.07085	4	0.0339659
1453	0.07085	4	0.0339659
1454	0.07085	4	0.0339659
1455	0.07085	4	0.0339659
1456	0.07085	4	0.0339659
1457	0.07085	4	0.0339659
1458	0.07085	4	0.0339659
1459	0.07085	4	0.0339659
1460	0.07085	4	0.0339659
1461	0.07085	4	0.0339659
1462	0.07085	4	0.0339659
1463	0.07085	4	0.0339659
1464	0.07085	4	0.0339659
1465	0.07085	4	0.0339659
1466	0.07085	4	0.0339659
1467	0.07085	4	0.0339659
1468	0.07085	4	0.0339659
1469	0.07085	4	0.0339659
1470	0.07085	4	0.0339659
1471	0.07085	4	0.0339659
1472	0.07085	4	0.0339659
1473	0.07085	4	0.0339659
1474	0.07085	4	0.0339659
1475	0.07085	4	0.0339659
1476	0.07085	4	0.0339659
1477	0.07085	4	0.0339659
1478	0.07085	4	0.0339659
1479	0.07085	4	0.0339659
1480	0.07085	4	0.0339659
1481	0.07085	4	0.0339659
1482	0.07085	4	0.0339659
1483	0.07085	4	0.0339659
1484	0.07085	4	0.0339659
1485	0.07085	4	0.0339659
1486	0.07085	4	0.0339659
1487	0.07085	4	0.0339659
1488	0.07085	4	0.0339659
1489	0.07085	4	0.0339659
1490	0.07085	4	0.0339659
1491	0.07085	4	0.0339659
1492	0.07085	4	0.0339659
1493	0.07085	4	0.0339659
1494	0.07085	4	0.0339659
1495	0.07085	4	0.0339659
1496	0.07085	4	0.0339659
1497	0.07085	4	0.0339659
1498	0.07085	4	0.0339659
1499	0.07085	4	0.0339659
1500	0.07085	4	0.0339659
1501	0.07085	4	0.0339659
1502	0.07085	4	0.0339659
1503	0.07085	4	0.0339659
1504	0.07085	4	0.0339659
1505	0.07085	4	0.0339659
1506	0.07085	4	0.0339659
1507	0.07085	4	0.0339659
1508	0.07085	4	0.0339659
1509	0.07085	4	0.0339659
1510	0.07085	4	0.0339659
1511	0.07085	4	0.0339659
1512	0.07085	4	0.0339659
1513	0.07085	4	0.0339659
1514	0.07085	4	0.0339659
1515	0.07085	4	0.0339659
1516	0.07085	4	0.0339659
1517	0.07085	4	0.0339659
1518	0.07085	4	0.0339659
1519	0.07085	4	0.0339659
1520	0.07085	4	0.0339659
1521	0.07085	4	0.0339659
1522	0.07085	4	0.0339659
1523	0.07085	4	0.0339659
1524	0.07085	4	0.0339659
1525	0.07085	4	0.0339659
1526	0.07085	4	0.0339659
1527	0.07085	4	0.0339659
1528	0.07085	4	0.0339659
1529	0.07085	4	0.0339659
1530	0.07085	4	0.0339659
1531	0.07085	4	0.0339659
1532	0.07085	4	0.0339659
1533	0.07085	4	0.0339659
1534	0.07085	4	0.0339659
1535	0.07085	4	0.0339659
1536	0.07085	4	0.0339659
1537	0.07085	4	0.0339659
1538	0.07085	4	0.0339659
1539	0.07085	4	0.0339659
1540	0.07085	4	0.0339659
1541	0.07085	4	0.0339659
1542	0.07085	4	0.0339659
1543	0.07085	4	0.0339659
1544	0.07085	4	0.0339659
1545	0.07085	4	0.0339659
1546	0.07085	4	0.0339659
1547	0.07085	4	0.0339659
1548	0.07085	4	0.0339659
1549	0.07085	4	0.0339659
1550	0.07085	4	0.0339659
1551	0.07085	4	0.0339659
1552	0.07085	4	0.0339659
1553	0.07085	4	0.0339659
1554	0.07085	4	0.0339659
1555	0.07085	4	0.0339659
1556	0.07085	4	0.0339659
1557	0.07085	4	0.0339659
1558	0.07085	4	0.0339659
1559	0.07085	4	0.0339659
1560	0.07085	4	0.0339659
1561	0.07085	4	0.0339659
1562	0.07085	4	0.0339659
1563	0.07085	4	0.0339659
1564	0.07085	4	0.0339659
1565	0.07085	4	0.0339659
1566	0.07085	4	0.0339659
1567	0.07085	4	0.0339659
1568	0.07085	4	0.0339659
1569	0.07085	4	0.0339659
1570	0.07085	4	0.0339659
1571	0.07085	4	0.0339659
1572	0.07085	4	0.0339659
1573	0.07085	4	0.0339659
1574	0.07085	4	0.0339659
1575	0.07085	4	0.0339659
1576	0.07085	4	0.0339659
1577	0.07085	4	0.0339659
1578	0.07085	4	0.0339659
1579	0.07085	4	0.0339659
1580	0.07085	4	0.0339659
1581	0.07085	4	0.0339659
1582	0.07085	4	0.0339659
1583	0.07085	4	0.0339659
1584	0.07085	4	0.0339659
1585	0.07085	4	0.0339659
1586	0.07085	4	0.0339659
1587	0.07085	4	0.0339659
1588	0.07085	4	0.0339659
1589	0.07085	4	0.0339659
1590	0.07085	4	0.0339659
1591	0.07085	4	0.0339659
1592	0.07085	4	0.0339659
1593	0.07085	4	0.0339659
1594	0.07085	4	0.0339659
1595	0.07085	4	0.0339659
1596	0.07085	4	0.0339659
1597	0.07085	4	0.0339659
1598	0.07085	4	0.0339659
1599	0.07085	4	0.0339659
1600	0.07085	4	0.0339659
1601	0.07085	4	0.0339659
1602	0.07085	4	0.0339659
1603	0.07085	4	0.0339659
1604	0.07085	4	0.0339659
1605	0.07085	4	0.0339659
1606	0.07085	4	0.0339659
1607	0.07085	4	0.0339659
1608	0.07085	4	0.0339659
1609	0.07085	4	0.0339659
1610	0.07085	4	0.0339659
1611	0.07085	4	0.0339659
1612	0.07085	4	0.0339659
1613	0.07085	4	0.0339659
1614	0.07085	4	0.0339659
1615	0.07085	4	0.0339659
1616	0.07085	4	0.0339659
1617	0.07085	4	0.0339659
1618	0.07085	4	0.0339659
1619	0.07085	4	0.0339659
1620	0.07085	4	0.0339659
1621	0.07085	4	0.0339659
1622	0.07085	4	0.0339659
1623	0.07085	4	0.0339659
1624	0.07085	4	0.0339659
1625	0.07085	4	0.0339659
1626	0.07085	4	0.0339659
1627	0.07085	4	0.0339659
1628	0.07085	4	0.0339659
1629	0.07085	4	0.0339659
1630	0.07085	4	0.0339659
1631	0.07085	4	0.0339659
1632	0.07085	4	0.0339659
1633	0.07085	4	0.0339659
1634	0.07085	4	0.0339659
1635	0.07085	4	0.0339659
1636	0.07085	4	0.0339659
1637	0.07085	4	0.0339659
1638	0.07085	4	0.0339659
1639	0.07085	4	0.0339659
1640	0.07085	4	0.0339659
1641	0.07085	4	0.0339659
1642	0.07085	4	0.0339659
1643	0.07085	4	0.0339659
1644	0.07085	4	0.0339659
1645	0.07085	4	0.0339659
1646	0.07085	4	0.0339659
1647	0.07085	4	0.0339659
1648	0.07085	4	0.0339659
1649	0.07085	4	0.0339659
1650	0.07085	4	0.0339659
1651	0.07085	4	0.0339659
1652	0.07085	4	0.0339659
1653	0.07085	4	0.0339659
1654	0.07085	4	0.0339659
1655	0.07085	4	0.0339659
1656	0.07085	4	0.0339659
1657	0.07085	4	0.0339659
1658	0.07085	4	0.0339659
1659	0.07085	4	0.0339659
1660	0.07085	4	0.0339659
1661	0.07085	4	0.0339659
1662	0.07085	4	0.0339659
1663	0.07085	4	0.0339659
1664	0.07085	4	0.0339659
1665	0.07085	4	0.0339659
1666	0.07085	4	0.0339659
1667	0.07085	4	0.0339659
1668	0.07085	4	0.0339659
1669	0.07085	4	0.0339659
1670	0.07085	4	0.0339659
1671	0.07085	4	0.0339659
1672	0.07085	4	0.0339659
1673	0.07085	4	0.0339659
1674	0.07085	4	0.0339659
1675	0.07085	4	0.0339659
1676	0.07085	4	0.0339659
1677	0.07085	4	0.0339659
1678	0.07085	4	0.0339659
1679	0.07085	4	0.0339659
1680	0.07085	4	0.0339659
1681	0.07085	4	0.0339659
1682	0.07085	4	0.0339659
1683	0.07085	4	0.0339659
1684	0.07085	4	0.0339659
1685	0.07085	4	0.0339659
1686	0.07085	4	0.0339659
1687	0.07085	4	0.0339659
1688	0.07085	4	0.0339659
1689	0.07085	4	0.0339659
1690	0.07085	4	0.0339659
1691	0.07085	4	0.0339659
1692	0.07085	4	0.0339659
1693	0.07085	4	0.0339659
1694	0.07085	4	0.0339659
1695	0.07085	4	0.0339659
1696	0.07085	4	0.0339659
1697	0.07085	4	0.0339659
1698	0.07085	4	0.0339659
1699	0.07085	4	0.0339659
1700	0.07085	4	0.0339659
1701	0.07085	4	0.0339659
1702	0.07085	4	0.0339659
1703	0.07085	4	0.0339659
1704	0.07085	4	0.0339659
1705	0.07085	4	0.0339659
1706	0.07085	4	0.0339659
1707	0.07085	4	0.0339659
1708	0.07085	4	0.0339659
1709	0.07085	4	0.0339659
1710	0.07085	4	0.0339659
1711	0.07085	4	0.0339659
1712	0.07085	4	0.0339659
1713	0.07085	4	0.0339659
1714	0.07085	4	0.0339659
1715	0.07085	4	0.0339659
1716	0.07085	4	0.0339659
1717	0.07085	4	0.0339659
1718	0.07085	4	0.0339659
1719	0.07085	4	0.0339659
1720	0.07085	4	0.0339659
1721	0.07085	4	0.0339659
1722	0.07085	4	0.0339659
1723	0.07085	4	0.0339659
1724	0.07085	4	0.0339659
1725	0.07085	4	0.0339659
1726	0.07085	4	0.0339659
1727	0.07085	4	0.0339659
1728	0.07085	4	0.0339659
1729	0.07085	4	0.0339659
1730	0.07085	4	0.0339659
1731	0.07085	4	0.0339659
1732	0.07085	4	0.0339659
1733	0.07085	4	0.0339659
1734	0.07085	4	0.0339659
1735	0.07085	4	0.0339659
1736	0.07085	4	0.0339659
1737	0.07085	4	0.0339659
1738	0.07085	4	0.0339659
1739	0.07085	4	0.0339659
1740	0.07085	4	0.0339659
1741	0.07085	4	0.0339659
1742	0.07085	4	0.0339659
1743	0.07085	4	0.0339659
1744	0.07085	4	0.0339659
1745	0.07085	4	0.0339659
1746	0.07085	4	0.0339659
1747	0.07085	4	0.0339659
1748	0.07085	4	0.0339659
1749	0.07085	4	0.0339659
1750	0.07085	4	0.0339659
1751	0.07085	4	0.0339659
1752	0.07085	4	0.0339659
1753	0.07085	4	0.0339659
1754	0.07085	4	0.0339659
1755	0.07085	4	0.0339659
1756	0.07085	4	0.0339659
1757	0.07085	4	0.0339659
1758	0.07085	4	0.0339659
1759	0.07085	4	0.0339659
1760	0.07085	4	0.0339659
1761	0.07085	4	0.0339659
1762	0.07085	4	0.0339659
1763	0.07085	4	0.0339659
1764	0.07085	4	0.0339659
1765	0.07085	4	0.0339659
1766	0.07085	4	0.0339659
1767	0.07085	4	0.0339659
1768	0.07085	4	0.0339659
1769	0.07085	4	0.0339659
1770	0.07085	4	0.0339659
1771	0.07085	4	0.0339659
1772	0.07085	4	0.0339659
1773	0.07085	4	0.0339659
1774	0.07085	4	0.0339659
1775	0.07085	4	0.0339659
1776	0.07085	4	0.0339659
1777	0.07085	4	0.0339659
1778	0.07085	4	0.0339659
1779	0.07085	4	0.0339659
1780	0.07085	4	0.0339659
1781	0.07085	4	0.0339659
1782	0.07085	4	0.0339659
1783	0.07085	4	0.0339659
1784	0.07085	4	0.0339659
1785	0.07085	4	0.0339659
1786	0.07085	4	0.0339659
1787	0.07085	4	0.0339659
1788	0.07085	4	0.0339659
1789	0.07085	4	0.0339659
1790	0.07085	4	0.0339659
1791	0.07085	4	0.0339659
1792	0.07085	4	0.0339659
1793	0.07085	4	0.0339659
1794	0.07085	4	0.0339659
1795	0.07085	4	0.0339659
1796	0.07085	4	0.0339659
1797	0.07085	4	0.0339659
1798	0.07085	4	0.0339659
1799	0.07085	4	0.0339659
1800	0.07085	4	0.0339659
1801	0.07085	4	0.0339659
1802	0.07085	4	0.0339659
1803	0.07085	4	0.0339659
1804	0.07085	4	0.0339659
1805	0.07085	4	0.0339659
1806	0.07085	4	0.0339659
1807	0.07085	4	0.0339659
1808	0.07085	4	0.0339659
1809	0.07085	4	0.0339659
1810	0.07085	4	0.0339659
1811	0.07085	4	0.0339659
1812	0.07085	4	0.0339659
1813	0.07085	4	0.0339659
1814	0.07085	4	0.0339659
1815	0.07085	4	0.0339659
1816	0.07085	4	0.0339659
1817	0.07085	4	0.0339659
1818	0.07085	4	0.0339659
1819	0.07085	4	0.0339659
1820	0.07085	4	0.0339659
1821	0.07085	4	0.0339659
1822	0.07085	4	0.0339659
1823	0.07085	4	0.0339659
1824	0.07085	4	0.0339659
1825	0.07085	4	0.0339659
1826	0.07085	4	0.0339659
1827	0.07085	4	0.0339659
1828	0.07085	4	0.0339659
1829	0.07085	4	0.0339659
1830	0.07085	4	0.0339659
1831	0.07085	4	0.0339659
1832	0.07085	4	0.0339659
1833	0.07085	4	0.0339659
1834	0.07085	4	0.0339659
1835	0.07085	4	0.0339659
1836	0.07085	4	0.0339659
1837	0.07085	4	0.0339659
1838	0.07085	4	0.0339659
1839	0.07085	4	0.0339659
1840	0.07085	4	0.0339659
1841	0.07085	4	0.0339659
1842	0.07085	4	0.0339659
1843	0.07085	4	0.0339659
1844	0.07085	4	0.0339659
1845	0.07085	4	0.0339659
1846	0.07085	4	0.0339659
1847	0.07085	4	0.0339659
1848	0.07085	4	0.0339659
1849	0.07085	4	0.0339659
1850	0.07085	4	0.0339659
1851	0.07085	4	0.0339659
1852	0.07085	4	0.0339659
1853	0.07085	4	0.0339659
1854	0.07085	4	0.0339659
1855	0.07085	4	0.0339659
1856	0.07085	4	0.0339659
1857	0.07085	4	0.0339659
1858	0.07085	4	0.0339659
1859	0.07085	4	0.0339659
1860	0.07085	4	0.0339659
1861	0.07085	4	0.0339659
1862	0.07085	4	0.0339659
1863	0.07085	4	0.0339659
1864	0.07085	4	0.0339659
1865	0.07085	4	0.0339659
1866	0.07085	4	0.0339659
1867	0.07085	4	0.0339659
1868	0.07085	4	0.0339659
1869	0.07085	4	0.0339659
1870	0.07085	4	0.0339659
1871	0.07085	4	0.0339659
1872	0.07085	4	0.0339659
1873	0.07085	4	0.0339659
1874	0.07085	4	0.0339659
1875	0.07085	4	0.0339659
1876	0.07085	4	0.0339659
1877	0.07085	4	0.0339659
1878	0.07085	4	0.0339659
1879	0.07085	4	0.0339659
1880	0.07085	4	0.0339659
1881	0.07085	4	0.0339659
1882	0.07085	4	0.0339659
1883	0.07085	4	0.0339659
1884	0.07085	4	0.0339659
1885	0.07085	4	0.0339659
1886	0.07085	4	0.0339659
1887	0.07085	4	0.0339659
1888	0.07085	4	0.0339659
1889	0.07085	4	0.0339659
1890	0.07085	4	0.0339659
1891	0.07085	4	0.0339659
1892	0.07085	4	0.0339659
1893	0.07085	4	0.0339659
1894	0.07085	4	0.0339659
1895	0.07085	4	0.0339659
1896	0.07085	4	0.0339659
1897	0.07085	4	0.0339659
1898	0.07085	4	0.0339659
1899	0.07085	4	0.0339659
1900	0.07085	4	0.0339659
1901	0.07085	4	0.0339659
1902	0.07085	4	0.0339659
1903	0.07085	4	0.0339659
1904	0.07085	4	0.0339659
1905	0.07085	4	0.0339659
1906	0.07085	4	0.0339659
1907	0.07085	4	0.0339659
1908	0.07085	4	0.0339659
1909	0.07085	4	0.0339659
1910	0.07085	4	0.0339659
1911	0.07085	4	0.0339659
1912	0.07085	4	0.0339659
1913	0.07085	4	0.0339659
1914	0.07085	4	0.0339659
1915	0.07085	4	0.0339659
1916	0.07085	4	0.0339659
1917	0.07085	4	0.0339659
1918	0.07085	4	0.0339659
1919	0.07085	4	0.0339659
1920	0.07085	4	0.0339659
1921	0.07085	4	0.0339659
1922	0.07085	4	0.0339659
1923	0.07085	4	0.0339659
1924	0.07085	4	0.0339659
1925	0.07085	4	0.0339659
1926	0.07085	4	0.0339659
1927	0.07085	4	0.0339659
1928	0.07085	4	0.0339659
1929	0.07085	4	0.0339659
1930	0.07085	4	0.0339659
1931	0.07085	4	0.0339659
1932	0.07085	4	0.0339659
1933	0.07085	4	0.0339659
1934	0.07085	4	0.0339659
1935	0.07085	4	0.0339659
1936	0.07085	4	0.0339659
1937	0.07085	4	0.0339659
1938	0.07085	4	0.0339659
1939	0.07085	4	0.0339659
1940	0.07085	4	0.0339659
1941	0.07085	4	0.0339659
1942	0.07085	4	0.0339659
1943	0.07085	4	0.0339659
1944	0.07085	4	0.0339659
1945	0.07085	4	0.0339659
1946	0.07085	4	0.0339659
1947	0.07085	4	0.0339659
1948	0.07085	4	0.0339659
1949	0.07085	4	0.0339659
1950	0.07085	4	0.0339659
1951	0.07085	4	0.0339659
1952	0.07085	4	0.0339659
1953	0.07085	4	0.0339659
1954	0.07085	4	0.0339659
1955	0.07085	4	0.0339659
1956	0.07085	4	0.0339659
1957	0.07085	4	0.0339659
1958	0.07085	4	0.0339659
1959	0.07085	4	0.0339659
1960	0.07085	4	0.0339659
1961	0.07085	4	0.0339659
1962	0.07085	4	0.0339659
1963	0.07085	4	0.0339659
1964	0.07085	4	0.0339659
1965	0.07085	4	0.0339659
1966	0.07085	4	0.0339659
1967	0.07085	4	0.0339659
1968	0.07085	4	0.0339659
1969	0.07085	4	0.0339659
1970	0.07085	4	0.0339659
1971	0.07085	4	0.0339659
1972	0.07085	4	0.0339659
1973	0.07085	4	0.0339659
1974	0.07085	4	0.0339659
1975	0.07085	4	0.0339659
1976	0.07085	4	0.0339659
1977	0.07085	4	0.0339659
1978	0.07085	4	0.0339659
1979	0.07085	4	0.0339659
1980	0.07085	4	0.0339659
1981	0.07085	4	0.0339659
1982	0.07085	4	0.0339659
1983	0.07085	4	0.0339659
1984	0.07085	4	0.0339659
1985	0.07085	4	0.0339659
1986	0.07085	4	0.0339659
1987	0.07085	4	0.0339659
1988	0.07085	4	0.0339659
1989	0.07085	4	0.0339659
1990	0.07085	4	0.0339659
1991	0.07085	4	0.0339659
1992	0.07085	4	0.0339659
1993	0.07085	4	0.0339659
1994	0.07085	4	0.0339659
1995	0.07085	4	0.0339659
1996	0.07085	4	0.0339659
1997	0.07085	4	0.0339659
1998	0.07085	4	0.0339659
1999	0.07085	4	0.0339659
2000	0.07085	4	0.0339659
[truncated: 3,001 more rows]
