# Supplementary material for: Aspiration-driven co-evolution of cooperation with individual behavioral diversity
Source: PLoS One. 2023 Sep 15;18(9):e0291134. doi: 10.1371/journal.pone.0291134 (PMC10503719; doi:10.1371/journal.pone.0291134)
Supplement: S1 Data — (ZIP) [file pone.0291134.s001.zip › M1/v2-L=200/data/aspiration_time,b=1.69_frequency.txt]

1	0.5	0.5	0
2	0.680898	0.701404	0.472796
3	0.763001	0.839094	0.537468
4	0.784327	0.937747	0.593004
5	0.768922	1.01561	0.615675
6	0.733145	1.07748	0.617616
7	0.68832	1.14073	0.600329
8	0.640357	1.19985	0.572475
9	0.593955	1.25899	0.540538
10	0.549013	1.33616	0.504235
11	0.506884	1.41729	0.467838
12	0.467806	1.51474	0.433169
13	0.431815	1.60807	0.40023
14	0.398868	1.69851	0.368647
15	0.368483	1.81714	0.339409
16	0.340922	1.91679	0.312118
17	0.315738	2.04152	0.287855
18	0.29292	2.12493	0.265163
19	0.271992	2.26935	0.244557
20	0.252907	2.42679	0.225166
21	0.235436	2.49041	0.207759
22	0.219462	2.63139	0.191649
23	0.205096	2.7308	0.177198
24	0.192142	2.84484	0.16379
25	0.180319	2.91875	0.15175
26	0.169718	2.98088	0.140534
27	0.160003	3.12901	0.130618
28	0.151101	3.24869	0.121471
29	0.143054	3.29364	0.113157
30	0.135762	3.31876	0.105963
31	0.129073	3.3517	0.0989854
32	0.123142	3.30657	0.0923662
33	0.117845	3.31196	0.0864774
34	0.113004	3.36377	0.0815767
35	0.108658	3.39644	0.076957
36	0.10464	3.473	0.0727623
37	0.100991	3.54358	0.0694634
38	0.0976276	3.63576	0.0658555
39	0.0945503	3.68236	0.0627885
40	0.0918339	3.73066	0.0598983
41	0.0893058	3.76107	0.0572679
42	0.0870201	3.76977	0.0546989
43	0.0850023	3.76664	0.0525972
44	0.0831717	3.7429	0.0504939
45	0.0814928	3.77014	0.0487446
46	0.0800016	3.78009	0.0472459
47	0.0786435	3.72542	0.0456172
48	0.0773817	3.75364	0.0442756
49	0.0762899	3.77862	0.0431375
50	0.0752671	3.79379	0.0419697
51	0.0743316	3.80743	0.0409987
52	0.0735333	3.8029	0.0400439
53	0.0727527	3.84058	0.0396849
54	0.0720021	3.88302	0.0391369
55	0.0713374	3.90846	0.0384422
56	0.0707028	3.93977	0.037829
57	0.0701307	3.9624	0.0372576
58	0.0696017	3.96587	0.0366948
59	0.0691224	3.96898	0.0361852
60	0.0686998	3.97203	0.0357332
61	0.0683254	3.97537	0.0353276
62	0.0679811	3.9775	0.0349623
63	0.0676803	3.98005	0.0346375
64	0.0673859	3.98206	0.0343237
65	0.0671331	3.98403	0.034052
66	0.0668926	3.98564	0.0337959
67	0.0666799	3.98713	0.0335688
68	0.0664776	3.98831	0.0333548
69	0.0663042	3.98933	0.0331714
70	0.0661407	3.99037	0.0329977
71	0.066004	3.99115	0.0328533
72	0.0658698	3.99203	0.0327105
73	0.0657545	3.99291	0.0325868
74	0.0656467	3.99351	0.032473
75	0.0655548	3.99416	0.0323748
76	0.065471	3.99468	0.0322859
77	0.065388	3.99518	0.032198
78	0.0653194	3.99564	0.0321249
79	0.0652559	3.9961	0.032057
80	0.0651971	3.99644	0.0319948
81	0.0651428	3.99676	0.0319374
82	0.0650953	3.99706	0.031887
83	0.0650509	3.99732	0.03184
84	0.0650131	3.99763	0.0317993
85	0.0649773	3.99786	0.0317612
86	0.0649456	3.99808	0.0317274
87	0.0649187	3.99824	0.031699
88	0.0648936	3.99841	0.0316722
89	0.0648697	3.99856	0.0316467
90	0.0648489	3.99869	0.0316247
91	0.0648296	3.99882	0.0316042
92	0.0648127	3.99892	0.0315862
93	0.0647969	3.99902	0.0315694
94	0.0647833	3.99912	0.031555
95	0.0647706	3.9992	0.0315415
96	0.064759	3.99928	0.031529
97	0.0647482	3.99936	0.0315175
98	0.0647388	3.99942	0.0315076
99	0.0647307	3.99949	0.0314988
100	0.0647234	3.99954	0.031491
101	0.0647164	3.99958	0.0314836
102	0.06471	3.99963	0.0314767
103	0.0647045	3.99966	0.0314709
104	0.064699	3.9997	0.031465
105	0.0646943	3.99973	0.0314601
106	0.0646901	3.99975	0.0314557
107	0.0646864	3.99977	0.0314517
108	0.0646831	3.9998	0.0314481
109	0.0646798	3.99982	0.0314447
110	0.0646769	3.99983	0.0314416
111	0.0646743	3.99985	0.0314389
112	0.0646719	3.99987	0.0314363
113	0.0646699	3.99988	0.0314341
114	0.064668	3.99989	0.0314322
115	0.0646663	3.9999	0.0314303
116	0.0646648	3.99991	0.0314287
117	0.0646633	3.99992	0.0314272
118	0.064662	3.99993	0.0314258
119	0.0646608	3.99993	0.0314246
120	0.0646598	3.99994	0.0314235
121	0.0646588	3.99994	0.0314225
122	0.064658	3.99995	0.0314216
123	0.0646573	3.99995	0.0314208
124	0.0646566	3.99996	0.0314201
125	0.0646559	3.99996	0.0314194
126	0.0646553	3.99997	0.0314188
127	0.0646549	3.99997	0.0314182
128	0.0646544	3.99997	0.0314178
129	0.064654	3.99997	0.0314173
130	0.0646536	3.99998	0.0314169
131	0.0646533	3.99998	0.0314166
132	0.064653	3.99998	0.0314162
133	0.0646527	3.99998	0.0314159
134	0.0646524	3.99999	0.0314157
135	0.0646522	3.99999	0.0314154
136	0.064652	3.99999	0.0314152
137	0.0646518	3.99999	0.031415
138	0.0646516	3.99999	0.0314148
139	0.0646515	3.99999	0.0314146
140	0.0646513	3.99999	0.0314145
141	0.0646512	3.99999	0.0314144
142	0.0646511	3.99999	0.0314142
143	0.064651	3.99999	0.0314141
144	0.0646509	3.99999	0.031414
145	0.0646508	3.99999	0.0314139
146	0.0646507	4	0.0314139
147	0.0646507	4	0.0314138
148	0.0646506	4	0.0314137
149	0.0646505	4	0.0314137
150	0.0646505	4	0.0314136
151	0.0646504	4	0.0314136
152	0.0646504	4	0.0314135
153	0.0646504	4	0.0314135
154	0.0646503	4	0.0314134
155	0.0646503	4	0.0314134
156	0.0646503	4	0.0314134
157	0.0646502	4	0.0314133
158	0.0646502	4	0.0314133
159	0.0646502	4	0.0314133
160	0.0646502	4	0.0314133
161	0.0646502	4	0.0314133
162	0.0646502	4	0.0314132
163	0.0646501	4	0.0314132
164	0.0646501	4	0.0314132
165	0.0646501	4	0.0314132
166	0.0646501	4	0.0314132
167	0.0646501	4	0.0314132
168	0.0646501	4	0.0314132
169	0.0646501	4	0.0314132
170	0.0646501	4	0.0314132
171	0.0646501	4	0.0314132
172	0.0646501	4	0.0314131
173	0.0646501	4	0.0314131
174	0.06465	4	0.0314131
175	0.06465	4	0.0314131
176	0.06465	4	0.0314131
177	0.06465	4	0.0314131
178	0.06465	4	0.0314131
179	0.06465	4	0.0314131
180	0.06465	4	0.0314131
181	0.06465	4	0.0314131
182	0.06465	4	0.0314131
183	0.06465	4	0.0314131
184	0.06465	4	0.0314131
185	0.06465	4	0.0314131
186	0.06465	4	0.0314131
187	0.06465	4	0.0314131
188	0.06465	4	0.0314131
189	0.06465	4	0.0314131
190	0.06465	4	0.0314131
191	0.06465	4	0.0314131
192	0.06465	4	0.0314131
193	0.06465	4	0.0314131
194	0.06465	4	0.0314131
195	0.06465	4	0.0314131
196	0.06465	4	0.0314131
197	0.06465	4	0.0314131
198	0.06465	4	0.0314131
199	0.06465	4	0.0314131
200	0.06465	4	0.0314131
201	0.06465	4	0.0314131
202	0.06465	4	0.0314131
203	0.06465	4	0.0314131
204	0.06465	4	0.0314131
205	0.06465	4	0.0314131
206	0.06465	4	0.0314131
207	0.06465	4	0.0314131
208	0.06465	4	0.0314131
209	0.06465	4	0.0314131
210	0.06465	4	0.0314131
211	0.06465	4	0.0314131
212	0.06465	4	0.0314131
213	0.06465	4	0.0314131
214	0.06465	4	0.0314131
215	0.06465	4	0.0314131
216	0.06465	4	0.0314131
217	0.06465	4	0.0314131
218	0.06465	4	0.0314131
219	0.06465	4	0.0314131
220	0.06465	4	0.0314131
221	0.06465	4	0.0314131
222	0.06465	4	0.0314131
223	0.06465	4	0.0314131
224	0.06465	4	0.0314131
225	0.06465	4	0.0314131
226	0.06465	4	0.0314131
227	0.06465	4	0.0314131
228	0.06465	4	0.0314131
229	0.06465	4	0.0314131
230	0.06465	4	0.0314131
231	0.06465	4	0.0314131
232	0.06465	4	0.0314131
233	0.06465	4	0.0314131
234	0.06465	4	0.0314131
235	0.06465	4	0.0314131
236	0.06465	4	0.0314131
237	0.06465	4	0.0314131
238	0.06465	4	0.0314131
239	0.06465	4	0.0314131
240	0.06465	4	0.0314131
241	0.06465	4	0.0314131
242	0.06465	4	0.0314131
243	0.06465	4	0.0314131
244	0.06465	4	0.0314131
245	0.06465	4	0.0314131
246	0.06465	4	0.0314131
247	0.06465	4	0.0314131
248	0.06465	4	0.0314131
249	0.06465	4	0.0314131
250	0.06465	4	0.0314131
251	0.06465	4	0.0314131
252	0.06465	4	0.0314131
253	0.06465	4	0.0314131
254	0.06465	4	0.0314131
255	0.06465	4	0.0314131
256	0.06465	4	0.0314131
257	0.06465	4	0.0314131
258	0.06465	4	0.0314131
259	0.06465	4	0.0314131
260	0.06465	4	0.0314131
261	0.06465	4	0.0314131
262	0.06465	4	0.0314131
263	0.06465	4	0.0314131
264	0.06465	4	0.0314131
265	0.06465	4	0.0314131
266	0.06465	4	0.0314131
267	0.06465	4	0.0314131
268	0.06465	4	0.0314131
269	0.06465	4	0.0314131
270	0.06465	4	0.0314131
271	0.06465	4	0.0314131
272	0.06465	4	0.0314131
273	0.06465	4	0.0314131
274	0.06465	4	0.0314131
275	0.06465	4	0.0314131
276	0.06465	4	0.0314131
277	0.06465	4	0.0314131
278	0.06465	4	0.0314131
279	0.06465	4	0.0314131
280	0.06465	4	0.0314131
281	0.06465	4	0.0314131
282	0.06465	4	0.0314131
283	0.06465	4	0.0314131
284	0.06465	4	0.0314131
285	0.06465	4	0.0314131
286	0.06465	4	0.0314131
287	0.06465	4	0.0314131
288	0.06465	4	0.0314131
289	0.06465	4	0.0314131
290	0.06465	4	0.0314131
291	0.06465	4	0.0314131
292	0.06465	4	0.0314131
293	0.06465	4	0.0314131
294	0.06465	4	0.0314131
295	0.06465	4	0.0314131
296	0.06465	4	0.0314131
297	0.06465	4	0.0314131
298	0.06465	4	0.0314131
299	0.06465	4	0.0314131
300	0.06465	4	0.0314131
301	0.06465	4	0.0314131
302	0.06465	4	0.0314131
303	0.06465	4	0.0314131
304	0.06465	4	0.0314131
305	0.06465	4	0.0314131
306	0.06465	4	0.0314131
307	0.06465	4	0.0314131
308	0.06465	4	0.0314131
309	0.06465	4	0.0314131
310	0.06465	4	0.0314131
311	0.06465	4	0.0314131
312	0.06465	4	0.0314131
313	0.06465	4	0.0314131
314	0.06465	4	0.0314131
315	0.06465	4	0.0314131
316	0.06465	4	0.0314131
317	0.06465	4	0.0314131
318	0.06465	4	0.0314131
319	0.06465	4	0.0314131
320	0.06465	4	0.0314131
321	0.06465	4	0.0314131
322	0.06465	4	0.0314131
323	0.06465	4	0.0314131
324	0.06465	4	0.0314131
325	0.06465	4	0.0314131
326	0.06465	4	0.0314131
327	0.06465	4	0.0314131
328	0.06465	4	0.0314131
329	0.06465	4	0.0314131
330	0.06465	4	0.0314131
331	0.06465	4	0.0314131
332	0.06465	4	0.0314131
333	0.06465	4	0.0314131
334	0.06465	4	0.0314131
335	0.06465	4	0.0314131
336	0.06465	4	0.0314131
337	0.06465	4	0.0314131
338	0.06465	4	0.0314131
339	0.06465	4	0.0314131
340	0.06465	4	0.0314131
341	0.06465	4	0.0314131
342	0.06465	4	0.0314131
343	0.06465	4	0.0314131
344	0.06465	4	0.0314131
345	0.06465	4	0.0314131
346	0.06465	4	0.0314131
347	0.06465	4	0.0314131
348	0.06465	4	0.0314131
349	0.06465	4	0.0314131
350	0.06465	4	0.0314131
351	0.06465	4	0.0314131
352	0.06465	4	0.0314131
353	0.06465	4	0.0314131
354	0.06465	4	0.0314131
355	0.06465	4	0.0314131
356	0.06465	4	0.0314131
357	0.06465	4	0.0314131
358	0.06465	4	0.0314131
359	0.06465	4	0.0314131
360	0.06465	4	0.0314131
361	0.06465	4	0.0314131
362	0.06465	4	0.0314131
363	0.06465	4	0.0314131
364	0.06465	4	0.0314131
365	0.06465	4	0.0314131
366	0.06465	4	0.0314131
367	0.06465	4	0.0314131
368	0.06465	4	0.0314131
369	0.06465	4	0.0314131
370	0.06465	4	0.0314131
371	0.06465	4	0.0314131
372	0.06465	4	0.0314131
373	0.06465	4	0.0314131
374	0.06465	4	0.0314131
375	0.06465	4	0.0314131
376	0.06465	4	0.0314131
377	0.06465	4	0.0314131
378	0.06465	4	0.0314131
379	0.06465	4	0.0314131
380	0.06465	4	0.0314131
381	0.06465	4	0.0314131
382	0.06465	4	0.0314131
383	0.06465	4	0.0314131
384	0.06465	4	0.0314131
385	0.06465	4	0.0314131
386	0.06465	4	0.0314131
387	0.06465	4	0.0314131
388	0.06465	4	0.0314131
389	0.06465	4	0.0314131
390	0.06465	4	0.0314131
391	0.06465	4	0.0314131
392	0.06465	4	0.0314131
393	0.06465	4	0.0314131
394	0.06465	4	0.0314131
395	0.06465	4	0.0314131
396	0.06465	4	0.0314131
397	0.06465	4	0.0314131
398	0.06465	4	0.0314131
399	0.06465	4	0.0314131
400	0.06465	4	0.0314131
401	0.06465	4	0.0314131
402	0.06465	4	0.0314131
403	0.06465	4	0.0314131
404	0.06465	4	0.0314131
405	0.06465	4	0.0314131
406	0.06465	4	0.0314131
407	0.06465	4	0.0314131
408	0.06465	4	0.0314131
409	0.06465	4	0.0314131
410	0.06465	4	0.0314131
411	0.06465	4	0.0314131
412	0.06465	4	0.0314131
413	0.06465	4	0.0314131
414	0.06465	4	0.0314131
415	0.06465	4	0.0314131
416	0.06465	4	0.0314131
417	0.06465	4	0.0314131
418	0.06465	4	0.0314131
419	0.06465	4	0.0314131
420	0.06465	4	0.0314131
421	0.06465	4	0.0314131
422	0.06465	4	0.0314131
423	0.06465	4	0.0314131
424	0.06465	4	0.0314131
425	0.06465	4	0.0314131
426	0.06465	4	0.0314131
427	0.06465	4	0.0314131
428	0.06465	4	0.0314131
429	0.06465	4	0.0314131
430	0.06465	4	0.0314131
431	0.06465	4	0.0314131
432	0.06465	4	0.0314131
433	0.06465	4	0.0314131
434	0.06465	4	0.0314131
435	0.06465	4	0.0314131
436	0.06465	4	0.0314131
437	0.06465	4	0.0314131
438	0.06465	4	0.0314131
439	0.06465	4	0.0314131
440	0.06465	4	0.0314131
441	0.06465	4	0.0314131
442	0.06465	4	0.0314131
443	0.06465	4	0.0314131
444	0.06465	4	0.0314131
445	0.06465	4	0.0314131
446	0.06465	4	0.0314131
447	0.06465	4	0.0314131
448	0.06465	4	0.0314131
449	0.06465	4	0.0314131
450	0.06465	4	0.0314131
451	0.06465	4	0.0314131
452	0.06465	4	0.0314131
453	0.06465	4	0.0314131
454	0.06465	4	0.0314131
455	0.06465	4	0.0314131
456	0.06465	4	0.0314131
457	0.06465	4	0.0314131
458	0.06465	4	0.0314131
459	0.06465	4	0.0314131
460	0.06465	4	0.0314131
461	0.06465	4	0.0314131
462	0.06465	4	0.0314131
463	0.06465	4	0.0314131
464	0.06465	4	0.0314131
465	0.06465	4	0.0314131
466	0.06465	4	0.0314131
467	0.06465	4	0.0314131
468	0.06465	4	0.0314131
469	0.06465	4	0.0314131
470	0.06465	4	0.0314131
471	0.06465	4	0.0314131
472	0.06465	4	0.0314131
473	0.06465	4	0.0314131
474	0.06465	4	0.0314131
475	0.06465	4	0.0314131
476	0.06465	4	0.0314131
477	0.06465	4	0.0314131
478	0.06465	4	0.0314131
479	0.06465	4	0.0314131
480	0.06465	4	0.0314131
481	0.06465	4	0.0314131
482	0.06465	4	0.0314131
483	0.06465	4	0.0314131
484	0.06465	4	0.0314131
485	0.06465	4	0.0314131
486	0.06465	4	0.0314131
487	0.06465	4	0.0314131
488	0.06465	4	0.0314131
489	0.06465	4	0.0314131
490	0.06465	4	0.0314131
491	0.06465	4	0.0314131
492	0.06465	4	0.0314131
493	0.06465	4	0.0314131
494	0.06465	4	0.0314131
495	0.06465	4	0.0314131
496	0.06465	4	0.0314131
497	0.06465	4	0.0314131
498	0.06465	4	0.0314131
499	0.06465	4	0.0314131
500	0.06465	4	0.0314131
501	0.06465	4	0.0314131
502	0.06465	4	0.0314131
503	0.06465	4	0.0314131
504	0.06465	4	0.0314131
505	0.06465	4	0.0314131
506	0.06465	4	0.0314131
507	0.06465	4	0.0314131
508	0.06465	4	0.0314131
509	0.06465	4	0.0314131
510	0.06465	4	0.0314131
511	0.06465	4	0.0314131
512	0.06465	4	0.0314131
513	0.06465	4	0.0314131
514	0.06465	4	0.0314131
515	0.06465	4	0.0314131
516	0.06465	4	0.0314131
517	0.06465	4	0.0314131
518	0.06465	4	0.0314131
519	0.06465	4	0.0314131
520	0.06465	4	0.0314131
521	0.06465	4	0.0314131
522	0.06465	4	0.0314131
523	0.06465	4	0.0314131
524	0.06465	4	0.0314131
525	0.06465	4	0.0314131
526	0.06465	4	0.0314131
527	0.06465	4	0.0314131
528	0.06465	4	0.0314131
529	0.06465	4	0.0314131
530	0.06465	4	0.0314131
531	0.06465	4	0.0314131
532	0.06465	4	0.0314131
533	0.06465	4	0.0314131
534	0.06465	4	0.0314131
535	0.06465	4	0.0314131
536	0.06465	4	0.0314131
537	0.06465	4	0.0314131
538	0.06465	4	0.0314131
539	0.06465	4	0.0314131
540	0.06465	4	0.0314131
541	0.06465	4	0.0314131
542	0.06465	4	0.0314131
543	0.06465	4	0.0314131
544	0.06465	4	0.0314131
545	0.06465	4	0.0314131
546	0.06465	4	0.0314131
547	0.06465	4	0.0314131
548	0.06465	4	0.0314131
549	0.06465	4	0.0314131
550	0.06465	4	0.0314131
551	0.06465	4	0.0314131
552	0.06465	4	0.0314131
553	0.06465	4	0.0314131
554	0.06465	4	0.0314131
555	0.06465	4	0.0314131
556	0.06465	4	0.0314131
557	0.06465	4	0.0314131
558	0.06465	4	0.0314131
559	0.06465	4	0.0314131
560	0.06465	4	0.0314131
561	0.06465	4	0.0314131
562	0.06465	4	0.0314131
563	0.06465	4	0.0314131
564	0.06465	4	0.0314131
565	0.06465	4	0.0314131
566	0.06465	4	0.0314131
567	0.06465	4	0.0314131
568	0.06465	4	0.0314131
569	0.06465	4	0.0314131
570	0.06465	4	0.0314131
571	0.06465	4	0.0314131
572	0.06465	4	0.0314131
573	0.06465	4	0.0314131
574	0.06465	4	0.0314131
575	0.06465	4	0.0314131
576	0.06465	4	0.0314131
577	0.06465	4	0.0314131
578	0.06465	4	0.0314131
579	0.06465	4	0.0314131
580	0.06465	4	0.0314131
581	0.06465	4	0.0314131
582	0.06465	4	0.0314131
583	0.06465	4	0.0314131
584	0.06465	4	0.0314131
585	0.06465	4	0.0314131
586	0.06465	4	0.0314131
587	0.06465	4	0.0314131
588	0.06465	4	0.0314131
589	0.06465	4	0.0314131
590	0.06465	4	0.0314131
591	0.06465	4	0.0314131
592	0.06465	4	0.0314131
593	0.06465	4	0.0314131
594	0.06465	4	0.0314131
595	0.06465	4	0.0314131
596	0.06465	4	0.0314131
597	0.06465	4	0.0314131
598	0.06465	4	0.0314131
599	0.06465	4	0.0314131
600	0.06465	4	0.0314131
601	0.06465	4	0.0314131
602	0.06465	4	0.0314131
603	0.06465	4	0.0314131
604	0.06465	4	0.0314131
605	0.06465	4	0.0314131
606	0.06465	4	0.0314131
607	0.06465	4	0.0314131
608	0.06465	4	0.0314131
609	0.06465	4	0.0314131
610	0.06465	4	0.0314131
611	0.06465	4	0.0314131
612	0.06465	4	0.0314131
613	0.06465	4	0.0314131
614	0.06465	4	0.0314131
615	0.06465	4	0.0314131
616	0.06465	4	0.0314131
617	0.06465	4	0.0314131
618	0.06465	4	0.0314131
619	0.06465	4	0.0314131
620	0.06465	4	0.0314131
621	0.06465	4	0.0314131
622	0.06465	4	0.0314131
623	0.06465	4	0.0314131
624	0.06465	4	0.0314131
625	0.06465	4	0.0314131
626	0.06465	4	0.0314131
627	0.06465	4	0.0314131
628	0.06465	4	0.0314131
629	0.06465	4	0.0314131
630	0.06465	4	0.0314131
631	0.06465	4	0.0314131
632	0.06465	4	0.0314131
633	0.06465	4	0.0314131
634	0.06465	4	0.0314131
635	0.06465	4	0.0314131
636	0.06465	4	0.0314131
637	0.06465	4	0.0314131
638	0.06465	4	0.0314131
639	0.06465	4	0.0314131
640	0.06465	4	0.0314131
641	0.06465	4	0.0314131
642	0.06465	4	0.0314131
643	0.06465	4	0.0314131
644	0.06465	4	0.0314131
645	0.06465	4	0.0314131
646	0.06465	4	0.0314131
647	0.06465	4	0.0314131
648	0.06465	4	0.0314131
649	0.06465	4	0.0314131
650	0.06465	4	0.0314131
651	0.06465	4	0.0314131
652	0.06465	4	0.0314131
653	0.06465	4	0.0314131
654	0.06465	4	0.0314131
655	0.06465	4	0.0314131
656	0.06465	4	0.0314131
657	0.06465	4	0.0314131
658	0.06465	4	0.0314131
659	0.06465	4	0.0314131
660	0.06465	4	0.0314131
661	0.06465	4	0.0314131
662	0.06465	4	0.0314131
663	0.06465	4	0.0314131
664	0.06465	4	0.0314131
665	0.06465	4	0.0314131
666	0.06465	4	0.0314131
667	0.06465	4	0.0314131
668	0.06465	4	0.0314131
669	0.06465	4	0.0314131
670	0.06465	4	0.0314131
671	0.06465	4	0.0314131
672	0.06465	4	0.0314131
673	0.06465	4	0.0314131
674	0.06465	4	0.0314131
675	0.06465	4	0.0314131
676	0.06465	4	0.0314131
677	0.06465	4	0.0314131
678	0.06465	4	0.0314131
679	0.06465	4	0.0314131
680	0.06465	4	0.0314131
681	0.06465	4	0.0314131
682	0.06465	4	0.0314131
683	0.06465	4	0.0314131
684	0.06465	4	0.0314131
685	0.06465	4	0.0314131
686	0.06465	4	0.0314131
687	0.06465	4	0.0314131
688	0.06465	4	0.0314131
689	0.06465	4	0.0314131
690	0.06465	4	0.0314131
691	0.06465	4	0.0314131
692	0.06465	4	0.0314131
693	0.06465	4	0.0314131
694	0.06465	4	0.0314131
695	0.06465	4	0.0314131
696	0.06465	4	0.0314131
697	0.06465	4	0.0314131
698	0.06465	4	0.0314131
699	0.06465	4	0.0314131
700	0.06465	4	0.0314131
701	0.06465	4	0.0314131
702	0.06465	4	0.0314131
703	0.06465	4	0.0314131
704	0.06465	4	0.0314131
705	0.06465	4	0.0314131
706	0.06465	4	0.0314131
707	0.06465	4	0.0314131
708	0.06465	4	0.0314131
709	0.06465	4	0.0314131
710	0.06465	4	0.0314131
711	0.06465	4	0.0314131
712	0.06465	4	0.0314131
713	0.06465	4	0.0314131
714	0.06465	4	0.0314131
715	0.06465	4	0.0314131
716	0.06465	4	0.0314131
717	0.06465	4	0.0314131
718	0.06465	4	0.0314131
719	0.06465	4	0.0314131
720	0.06465	4	0.0314131
721	0.06465	4	0.0314131
722	0.06465	4	0.0314131
723	0.06465	4	0.0314131
724	0.06465	4	0.0314131
725	0.06465	4	0.0314131
726	0.06465	4	0.0314131
727	0.06465	4	0.0314131
728	0.06465	4	0.0314131
729	0.06465	4	0.0314131
730	0.06465	4	0.0314131
731	0.06465	4	0.0314131
732	0.06465	4	0.0314131
733	0.06465	4	0.0314131
734	0.06465	4	0.0314131
735	0.06465	4	0.0314131
736	0.06465	4	0.0314131
737	0.06465	4	0.0314131
738	0.06465	4	0.0314131
739	0.06465	4	0.0314131
740	0.06465	4	0.0314131
741	0.06465	4	0.0314131
742	0.06465	4	0.0314131
743	0.06465	4	0.0314131
744	0.06465	4	0.0314131
745	0.06465	4	0.0314131
746	0.06465	4	0.0314131
747	0.06465	4	0.0314131
748	0.06465	4	0.0314131
749	0.06465	4	0.0314131
750	0.06465	4	0.0314131
751	0.06465	4	0.0314131
752	0.06465	4	0.0314131
753	0.06465	4	0.0314131
754	0.06465	4	0.0314131
755	0.06465	4	0.0314131
756	0.06465	4	0.0314131
757	0.06465	4	0.0314131
758	0.06465	4	0.0314131
759	0.06465	4	0.0314131
760	0.06465	4	0.0314131
761	0.06465	4	0.0314131
762	0.06465	4	0.0314131
763	0.06465	4	0.0314131
764	0.06465	4	0.0314131
765	0.06465	4	0.0314131
766	0.06465	4	0.0314131
767	0.06465	4	0.0314131
768	0.06465	4	0.0314131
769	0.06465	4	0.0314131
770	0.06465	4	0.0314131
771	0.06465	4	0.0314131
772	0.06465	4	0.0314131
773	0.06465	4	0.0314131
774	0.06465	4	0.0314131
775	0.06465	4	0.0314131
776	0.06465	4	0.0314131
777	0.06465	4	0.0314131
778	0.06465	4	0.0314131
779	0.06465	4	0.0314131
780	0.06465	4	0.0314131
781	0.06465	4	0.0314131
782	0.06465	4	0.0314131
783	0.06465	4	0.0314131
784	0.06465	4	0.0314131
785	0.06465	4	0.0314131
786	0.06465	4	0.0314131
787	0.06465	4	0.0314131
788	0.06465	4	0.0314131
789	0.06465	4	0.0314131
790	0.06465	4	0.0314131
791	0.06465	4	0.0314131
792	0.06465	4	0.0314131
793	0.06465	4	0.0314131
794	0.06465	4	0.0314131
795	0.06465	4	0.0314131
796	0.06465	4	0.0314131
797	0.06465	4	0.0314131
798	0.06465	4	0.0314131
799	0.06465	4	0.0314131
800	0.06465	4	0.0314131
801	0.06465	4	0.0314131
802	0.06465	4	0.0314131
803	0.06465	4	0.0314131
804	0.06465	4	0.0314131
805	0.06465	4	0.0314131
806	0.06465	4	0.0314131
807	0.06465	4	0.0314131
808	0.06465	4	0.0314131
809	0.06465	4	0.0314131
810	0.06465	4	0.0314131
811	0.06465	4	0.0314131
812	0.06465	4	0.0314131
813	0.06465	4	0.0314131
814	0.06465	4	0.0314131
815	0.06465	4	0.0314131
816	0.06465	4	0.0314131
817	0.06465	4	0.0314131
818	0.06465	4	0.0314131
819	0.06465	4	0.0314131
820	0.06465	4	0.0314131
821	0.06465	4	0.0314131
822	0.06465	4	0.0314131
823	0.06465	4	0.0314131
824	0.06465	4	0.0314131
825	0.06465	4	0.0314131
826	0.06465	4	0.0314131
827	0.06465	4	0.0314131
828	0.06465	4	0.0314131
829	0.06465	4	0.0314131
830	0.06465	4	0.0314131
831	0.06465	4	0.0314131
832	0.06465	4	0.0314131
833	0.06465	4	0.0314131
834	0.06465	4	0.0314131
835	0.06465	4	0.0314131
836	0.06465	4	0.0314131
837	0.06465	4	0.0314131
838	0.06465	4	0.0314131
839	0.06465	4	0.0314131
840	0.06465	4	0.0314131
841	0.06465	4	0.0314131
842	0.06465	4	0.0314131
843	0.06465	4	0.0314131
844	0.06465	4	0.0314131
845	0.06465	4	0.0314131
846	0.06465	4	0.0314131
847	0.06465	4	0.0314131
848	0.06465	4	0.0314131
849	0.06465	4	0.0314131
850	0.06465	4	0.0314131
851	0.06465	4	0.0314131
852	0.06465	4	0.0314131
853	0.06465	4	0.0314131
854	0.06465	4	0.0314131
855	0.06465	4	0.0314131
856	0.06465	4	0.0314131
857	0.06465	4	0.0314131
858	0.06465	4	0.0314131
859	0.06465	4	0.0314131
860	0.06465	4	0.0314131
861	0.06465	4	0.0314131
862	0.06465	4	0.0314131
863	0.06465	4	0.0314131
864	0.06465	4	0.0314131
865	0.06465	4	0.0314131
866	0.06465	4	0.0314131
867	0.06465	4	0.0314131
868	0.06465	4	0.0314131
869	0.06465	4	0.0314131
870	0.06465	4	0.0314131
871	0.06465	4	0.0314131
872	0.06465	4	0.0314131
873	0.06465	4	0.0314131
874	0.06465	4	0.0314131
875	0.06465	4	0.0314131
876	0.06465	4	0.0314131
877	0.06465	4	0.0314131
878	0.06465	4	0.0314131
879	0.06465	4	0.0314131
880	0.06465	4	0.0314131
881	0.06465	4	0.0314131
882	0.06465	4	0.0314131
883	0.06465	4	0.0314131
884	0.06465	4	0.0314131
885	0.06465	4	0.0314131
886	0.06465	4	0.0314131
887	0.06465	4	0.0314131
888	0.06465	4	0.0314131
889	0.06465	4	0.0314131
890	0.06465	4	0.0314131
891	0.06465	4	0.0314131
892	0.06465	4	0.0314131
893	0.06465	4	0.0314131
894	0.06465	4	0.0314131
895	0.06465	4	0.0314131
896	0.06465	4	0.0314131
897	0.06465	4	0.0314131
898	0.06465	4	0.0314131
899	0.06465	4	0.0314131
900	0.06465	4	0.0314131
901	0.06465	4	0.0314131
902	0.06465	4	0.0314131
903	0.06465	4	0.0314131
904	0.06465	4	0.0314131
905	0.06465	4	0.0314131
906	0.06465	4	0.0314131
907	0.06465	4	0.0314131
908	0.06465	4	0.0314131
909	0.06465	4	0.0314131
910	0.06465	4	0.0314131
911	0.06465	4	0.0314131
912	0.06465	4	0.0314131
913	0.06465	4	0.0314131
914	0.06465	4	0.0314131
915	0.06465	4	0.0314131
916	0.06465	4	0.0314131
917	0.06465	4	0.0314131
918	0.06465	4	0.0314131
919	0.06465	4	0.0314131
920	0.06465	4	0.0314131
921	0.06465	4	0.0314131
922	0.06465	4	0.0314131
923	0.06465	4	0.0314131
924	0.06465	4	0.0314131
925	0.06465	4	0.0314131
926	0.06465	4	0.0314131
927	0.06465	4	0.0314131
928	0.06465	4	0.0314131
929	0.06465	4	0.0314131
930	0.06465	4	0.0314131
931	0.06465	4	0.0314131
932	0.06465	4	0.0314131
933	0.06465	4	0.0314131
934	0.06465	4	0.0314131
935	0.06465	4	0.0314131
936	0.06465	4	0.0314131
937	0.06465	4	0.0314131
938	0.06465	4	0.0314131
939	0.06465	4	0.0314131
940	0.06465	4	0.0314131
941	0.06465	4	0.0314131
942	0.06465	4	0.0314131
943	0.06465	4	0.0314131
944	0.06465	4	0.0314131
945	0.06465	4	0.0314131
946	0.06465	4	0.0314131
947	0.06465	4	0.0314131
948	0.06465	4	0.0314131
949	0.06465	4	0.0314131
950	0.06465	4	0.0314131
951	0.06465	4	0.0314131
952	0.06465	4	0.0314131
953	0.06465	4	0.0314131
954	0.06465	4	0.0314131
955	0.06465	4	0.0314131
956	0.06465	4	0.0314131
957	0.06465	4	0.0314131
958	0.06465	4	0.0314131
959	0.06465	4	0.0314131
960	0.06465	4	0.0314131
961	0.06465	4	0.0314131
962	0.06465	4	0.0314131
963	0.06465	4	0.0314131
964	0.06465	4	0.0314131
965	0.06465	4	0.0314131
966	0.06465	4	0.0314131
967	0.06465	4	0.0314131
968	0.06465	4	0.0314131
969	0.06465	4	0.0314131
970	0.06465	4	0.0314131
971	0.06465	4	0.0314131
972	0.06465	4	0.0314131
973	0.06465	4	0.0314131
974	0.06465	4	0.0314131
975	0.06465	4	0.0314131
976	0.06465	4	0.0314131
977	0.06465	4	0.0314131
978	0.06465	4	0.0314131
979	0.06465	4	0.0314131
980	0.06465	4	0.0314131
981	0.06465	4	0.0314131
982	0.06465	4	0.0314131
983	0.06465	4	0.0314131
984	0.06465	4	0.0314131
985	0.06465	4	0.0314131
986	0.06465	4	0.0314131
987	0.06465	4	0.0314131
988	0.06465	4	0.0314131
989	0.06465	4	0.0314131
990	0.06465	4	0.0314131
991	0.06465	4	0.0314131
992	0.06465	4	0.0314131
993	0.06465	4	0.0314131
994	0.06465	4	0.0314131
995	0.06465	4	0.0314131
996	0.06465	4	0.0314131
997	0.06465	4	0.0314131
998	0.06465	4	0.0314131
999	0.06465	4	0.0314131
1000	0.06465	4	0.0314131
1001	0.06465	4	0.0314131
1002	0.06465	4	0.0314131
1003	0.06465	4	0.0314131
1004	0.06465	4	0.0314131
1005	0.06465	4	0.0314131
1006	0.06465	4	0.0314131
1007	0.06465	4	0.0314131
1008	0.06465	4	0.0314131
1009	0.06465	4	0.0314131
1010	0.06465	4	0.0314131
1011	0.06465	4	0.0314131
1012	0.06465	4	0.0314131
1013	0.06465	4	0.0314131
1014	0.06465	4	0.0314131
1015	0.06465	4	0.0314131
1016	0.06465	4	0.0314131
1017	0.06465	4	0.0314131
1018	0.06465	4	0.0314131
1019	0.06465	4	0.0314131
1020	0.06465	4	0.0314131
1021	0.06465	4	0.0314131
1022	0.06465	4	0.0314131
1023	0.06465	4	0.0314131
1024	0.06465	4	0.0314131
1025	0.06465	4	0.0314131
1026	0.06465	4	0.0314131
1027	0.06465	4	0.0314131
1028	0.06465	4	0.0314131
1029	0.06465	4	0.0314131
1030	0.06465	4	0.0314131
1031	0.06465	4	0.0314131
1032	0.06465	4	0.0314131
1033	0.06465	4	0.0314131
1034	0.06465	4	0.0314131
1035	0.06465	4	0.0314131
1036	0.06465	4	0.0314131
1037	0.06465	4	0.0314131
1038	0.06465	4	0.0314131
1039	0.06465	4	0.0314131
1040	0.06465	4	0.0314131
1041	0.06465	4	0.0314131
1042	0.06465	4	0.0314131
1043	0.06465	4	0.0314131
1044	0.06465	4	0.0314131
1045	0.06465	4	0.0314131
1046	0.06465	4	0.0314131
1047	0.06465	4	0.0314131
1048	0.06465	4	0.0314131
1049	0.06465	4	0.0314131
1050	0.06465	4	0.0314131
1051	0.06465	4	0.0314131
1052	0.06465	4	0.0314131
1053	0.06465	4	0.0314131
1054	0.06465	4	0.0314131
1055	0.06465	4	0.0314131
1056	0.06465	4	0.0314131
1057	0.06465	4	0.0314131
1058	0.06465	4	0.0314131
1059	0.06465	4	0.0314131
1060	0.06465	4	0.0314131
1061	0.06465	4	0.0314131
1062	0.06465	4	0.0314131
1063	0.06465	4	0.0314131
1064	0.06465	4	0.0314131
1065	0.06465	4	0.0314131
1066	0.06465	4	0.0314131
1067	0.06465	4	0.0314131
1068	0.06465	4	0.0314131
1069	0.06465	4	0.0314131
1070	0.06465	4	0.0314131
1071	0.06465	4	0.0314131
1072	0.06465	4	0.0314131
1073	0.06465	4	0.0314131
1074	0.06465	4	0.0314131
1075	0.06465	4	0.0314131
1076	0.06465	4	0.0314131
1077	0.06465	4	0.0314131
1078	0.06465	4	0.0314131
1079	0.06465	4	0.0314131
1080	0.06465	4	0.0314131
1081	0.06465	4	0.0314131
1082	0.06465	4	0.0314131
1083	0.06465	4	0.0314131
1084	0.06465	4	0.0314131
1085	0.06465	4	0.0314131
1086	0.06465	4	0.0314131
1087	0.06465	4	0.0314131
1088	0.06465	4	0.0314131
1089	0.06465	4	0.0314131
1090	0.06465	4	0.0314131
1091	0.06465	4	0.0314131
1092	0.06465	4	0.0314131
1093	0.06465	4	0.0314131
1094	0.06465	4	0.0314131
1095	0.06465	4	0.0314131
1096	0.06465	4	0.0314131
1097	0.06465	4	0.0314131
1098	0.06465	4	0.0314131
1099	0.06465	4	0.0314131
1100	0.06465	4	0.0314131
1101	0.06465	4	0.0314131
1102	0.06465	4	0.0314131
1103	0.06465	4	0.0314131
1104	0.06465	4	0.0314131
1105	0.06465	4	0.0314131
1106	0.06465	4	0.0314131
1107	0.06465	4	0.0314131
1108	0.06465	4	0.0314131
1109	0.06465	4	0.0314131
1110	0.06465	4	0.0314131
1111	0.06465	4	0.0314131
1112	0.06465	4	0.0314131
1113	0.06465	4	0.0314131
1114	0.06465	4	0.0314131
1115	0.06465	4	0.0314131
1116	0.06465	4	0.0314131
1117	0.06465	4	0.0314131
1118	0.06465	4	0.0314131
1119	0.06465	4	0.0314131
1120	0.06465	4	0.0314131
1121	0.06465	4	0.0314131
1122	0.06465	4	0.0314131
1123	0.06465	4	0.0314131
1124	0.06465	4	0.0314131
1125	0.06465	4	0.0314131
1126	0.06465	4	0.0314131
1127	0.06465	4	0.0314131
1128	0.06465	4	0.0314131
1129	0.06465	4	0.0314131
1130	0.06465	4	0.0314131
1131	0.06465	4	0.0314131
1132	0.06465	4	0.0314131
1133	0.06465	4	0.0314131
1134	0.06465	4	0.0314131
1135	0.06465	4	0.0314131
1136	0.06465	4	0.0314131
1137	0.06465	4	0.0314131
1138	0.06465	4	0.0314131
1139	0.06465	4	0.0314131
1140	0.06465	4	0.0314131
1141	0.06465	4	0.0314131
1142	0.06465	4	0.0314131
1143	0.06465	4	0.0314131
1144	0.06465	4	0.0314131
1145	0.06465	4	0.0314131
1146	0.06465	4	0.0314131
1147	0.06465	4	0.0314131
1148	0.06465	4	0.0314131
1149	0.06465	4	0.0314131
1150	0.06465	4	0.0314131
1151	0.06465	4	0.0314131
1152	0.06465	4	0.0314131
1153	0.06465	4	0.0314131
1154	0.06465	4	0.0314131
1155	0.06465	4	0.0314131
1156	0.06465	4	0.0314131
1157	0.06465	4	0.0314131
1158	0.06465	4	0.0314131
1159	0.06465	4	0.0314131
1160	0.06465	4	0.0314131
1161	0.06465	4	0.0314131
1162	0.06465	4	0.0314131
1163	0.06465	4	0.0314131
1164	0.06465	4	0.0314131
1165	0.06465	4	0.0314131
1166	0.06465	4	0.0314131
1167	0.06465	4	0.0314131
1168	0.06465	4	0.0314131
1169	0.06465	4	0.0314131
1170	0.06465	4	0.0314131
1171	0.06465	4	0.0314131
1172	0.06465	4	0.0314131
1173	0.06465	4	0.0314131
1174	0.06465	4	0.0314131
1175	0.06465	4	0.0314131
1176	0.06465	4	0.0314131
1177	0.06465	4	0.0314131
1178	0.06465	4	0.0314131
1179	0.06465	4	0.0314131
1180	0.06465	4	0.0314131
1181	0.06465	4	0.0314131
1182	0.06465	4	0.0314131
1183	0.06465	4	0.0314131
1184	0.06465	4	0.0314131
1185	0.06465	4	0.0314131
1186	0.06465	4	0.0314131
1187	0.06465	4	0.0314131
1188	0.06465	4	0.0314131
1189	0.06465	4	0.0314131
1190	0.06465	4	0.0314131
1191	0.06465	4	0.0314131
1192	0.06465	4	0.0314131
1193	0.06465	4	0.0314131
1194	0.06465	4	0.0314131
1195	0.06465	4	0.0314131
1196	0.06465	4	0.0314131
1197	0.06465	4	0.0314131
1198	0.06465	4	0.0314131
1199	0.06465	4	0.0314131
1200	0.06465	4	0.0314131
1201	0.06465	4	0.0314131
1202	0.06465	4	0.0314131
1203	0.06465	4	0.0314131
1204	0.06465	4	0.0314131
1205	0.06465	4	0.0314131
1206	0.06465	4	0.0314131
1207	0.06465	4	0.0314131
1208	0.06465	4	0.0314131
1209	0.06465	4	0.0314131
1210	0.06465	4	0.0314131
1211	0.06465	4	0.0314131
1212	0.06465	4	0.0314131
1213	0.06465	4	0.0314131
1214	0.06465	4	0.0314131
1215	0.06465	4	0.0314131
1216	0.06465	4	0.0314131
1217	0.06465	4	0.0314131
1218	0.06465	4	0.0314131
1219	0.06465	4	0.0314131
1220	0.06465	4	0.0314131
1221	0.06465	4	0.0314131
1222	0.06465	4	0.0314131
1223	0.06465	4	0.0314131
1224	0.06465	4	0.0314131
1225	0.06465	4	0.0314131
1226	0.06465	4	0.0314131
1227	0.06465	4	0.0314131
1228	0.06465	4	0.0314131
1229	0.06465	4	0.0314131
1230	0.06465	4	0.0314131
1231	0.06465	4	0.0314131
1232	0.06465	4	0.0314131
1233	0.06465	4	0.0314131
1234	0.06465	4	0.0314131
1235	0.06465	4	0.0314131
1236	0.06465	4	0.0314131
1237	0.06465	4	0.0314131
1238	0.06465	4	0.0314131
1239	0.06465	4	0.0314131
1240	0.06465	4	0.0314131
1241	0.06465	4	0.0314131
1242	0.06465	4	0.0314131
1243	0.06465	4	0.0314131
1244	0.06465	4	0.0314131
1245	0.06465	4	0.0314131
1246	0.06465	4	0.0314131
1247	0.06465	4	0.0314131
1248	0.06465	4	0.0314131
1249	0.06465	4	0.0314131
1250	0.06465	4	0.0314131
1251	0.06465	4	0.0314131
1252	0.06465	4	0.0314131
1253	0.06465	4	0.0314131
1254	0.06465	4	0.0314131
1255	0.06465	4	0.0314131
1256	0.06465	4	0.0314131
1257	0.06465	4	0.0314131
1258	0.06465	4	0.0314131
1259	0.06465	4	0.0314131
1260	0.06465	4	0.0314131
1261	0.06465	4	0.0314131
1262	0.06465	4	0.0314131
1263	0.06465	4	0.0314131
1264	0.06465	4	0.0314131
1265	0.06465	4	0.0314131
1266	0.06465	4	0.0314131
1267	0.06465	4	0.0314131
1268	0.06465	4	0.0314131
1269	0.06465	4	0.0314131
1270	0.06465	4	0.0314131
1271	0.06465	4	0.0314131
1272	0.06465	4	0.0314131
1273	0.06465	4	0.0314131
1274	0.06465	4	0.0314131
1275	0.06465	4	0.0314131
1276	0.06465	4	0.0314131
1277	0.06465	4	0.0314131
1278	0.06465	4	0.0314131
1279	0.06465	4	0.0314131
1280	0.06465	4	0.0314131
1281	0.06465	4	0.0314131
1282	0.06465	4	0.0314131
1283	0.06465	4	0.0314131
1284	0.06465	4	0.0314131
1285	0.06465	4	0.0314131
1286	0.06465	4	0.0314131
1287	0.06465	4	0.0314131
1288	0.06465	4	0.0314131
1289	0.06465	4	0.0314131
1290	0.06465	4	0.0314131
1291	0.06465	4	0.0314131
1292	0.06465	4	0.0314131
1293	0.06465	4	0.0314131
1294	0.06465	4	0.0314131
1295	0.06465	4	0.0314131
1296	0.06465	4	0.0314131
1297	0.06465	4	0.0314131
1298	0.06465	4	0.0314131
1299	0.06465	4	0.0314131
1300	0.06465	4	0.0314131
1301	0.06465	4	0.0314131
1302	0.06465	4	0.0314131
1303	0.06465	4	0.0314131
1304	0.06465	4	0.0314131
1305	0.06465	4	0.0314131
1306	0.06465	4	0.0314131
1307	0.06465	4	0.0314131
1308	0.06465	4	0.0314131
1309	0.06465	4	0.0314131
1310	0.06465	4	0.0314131
1311	0.06465	4	0.0314131
1312	0.06465	4	0.0314131
1313	0.06465	4	0.0314131
1314	0.06465	4	0.0314131
1315	0.06465	4	0.0314131
1316	0.06465	4	0.0314131
1317	0.06465	4	0.0314131
1318	0.06465	4	0.0314131
1319	0.06465	4	0.0314131
1320	0.06465	4	0.0314131
1321	0.06465	4	0.0314131
1322	0.06465	4	0.0314131
1323	0.06465	4	0.0314131
1324	0.06465	4	0.0314131
1325	0.06465	4	0.0314131
1326	0.06465	4	0.0314131
1327	0.06465	4	0.0314131
1328	0.06465	4	0.0314131
1329	0.06465	4	0.0314131
1330	0.06465	4	0.0314131
1331	0.06465	4	0.0314131
1332	0.06465	4	0.0314131
1333	0.06465	4	0.0314131
1334	0.06465	4	0.0314131
1335	0.06465	4	0.0314131
1336	0.06465	4	0.0314131
1337	0.06465	4	0.0314131
1338	0.06465	4	0.0314131
1339	0.06465	4	0.0314131
1340	0.06465	4	0.0314131
1341	0.06465	4	0.0314131
1342	0.06465	4	0.0314131
1343	0.06465	4	0.0314131
1344	0.06465	4	0.0314131
1345	0.06465	4	0.0314131
1346	0.06465	4	0.0314131
1347	0.06465	4	0.0314131
1348	0.06465	4	0.0314131
1349	0.06465	4	0.0314131
1350	0.06465	4	0.0314131
1351	0.06465	4	0.0314131
1352	0.06465	4	0.0314131
1353	0.06465	4	0.0314131
1354	0.06465	4	0.0314131
1355	0.06465	4	0.0314131
1356	0.06465	4	0.0314131
1357	0.06465	4	0.0314131
1358	0.06465	4	0.0314131
1359	0.06465	4	0.0314131
1360	0.06465	4	0.0314131
1361	0.06465	4	0.0314131
1362	0.06465	4	0.0314131
1363	0.06465	4	0.0314131
1364	0.06465	4	0.0314131
1365	0.06465	4	0.0314131
1366	0.06465	4	0.0314131
1367	0.06465	4	0.0314131
1368	0.06465	4	0.0314131
1369	0.06465	4	0.0314131
1370	0.06465	4	0.0314131
1371	0.06465	4	0.0314131
1372	0.06465	4	0.0314131
1373	0.06465	4	0.0314131
1374	0.06465	4	0.0314131
1375	0.06465	4	0.0314131
1376	0.06465	4	0.0314131
1377	0.06465	4	0.0314131
1378	0.06465	4	0.0314131
1379	0.06465	4	0.0314131
1380	0.06465	4	0.0314131
1381	0.06465	4	0.0314131
1382	0.06465	4	0.0314131
1383	0.06465	4	0.0314131
1384	0.06465	4	0.0314131
1385	0.06465	4	0.0314131
1386	0.06465	4	0.0314131
1387	0.06465	4	0.0314131
1388	0.06465	4	0.0314131
1389	0.06465	4	0.0314131
1390	0.06465	4	0.0314131
1391	0.06465	4	0.0314131
1392	0.06465	4	0.0314131
1393	0.06465	4	0.0314131
1394	0.06465	4	0.0314131
1395	0.06465	4	0.0314131
1396	0.06465	4	0.0314131
1397	0.06465	4	0.0314131
1398	0.06465	4	0.0314131
1399	0.06465	4	0.0314131
1400	0.06465	4	0.0314131
1401	0.06465	4	0.0314131
1402	0.06465	4	0.0314131
1403	0.06465	4	0.0314131
1404	0.06465	4	0.0314131
1405	0.06465	4	0.0314131
1406	0.06465	4	0.0314131
1407	0.06465	4	0.0314131
1408	0.06465	4	0.0314131
1409	0.06465	4	0.0314131
1410	0.06465	4	0.0314131
1411	0.06465	4	0.0314131
1412	0.06465	4	0.0314131
1413	0.06465	4	0.0314131
1414	0.06465	4	0.0314131
1415	0.06465	4	0.0314131
1416	0.06465	4	0.0314131
1417	0.06465	4	0.0314131
1418	0.06465	4	0.0314131
1419	0.06465	4	0.0314131
1420	0.06465	4	0.0314131
1421	0.06465	4	0.0314131
1422	0.06465	4	0.0314131
1423	0.06465	4	0.0314131
1424	0.06465	4	0.0314131
1425	0.06465	4	0.0314131
1426	0.06465	4	0.0314131
1427	0.06465	4	0.0314131
1428	0.06465	4	0.0314131
1429	0.06465	4	0.0314131
1430	0.06465	4	0.0314131
1431	0.06465	4	0.0314131
1432	0.06465	4	0.0314131
1433	0.06465	4	0.0314131
1434	0.06465	4	0.0314131
1435	0.06465	4	0.0314131
1436	0.06465	4	0.0314131
1437	0.06465	4	0.0314131
1438	0.06465	4	0.0314131
1439	0.06465	4	0.0314131
1440	0.06465	4	0.0314131
1441	0.06465	4	0.0314131
1442	0.06465	4	0.0314131
1443	0.06465	4	0.0314131
1444	0.06465	4	0.0314131
1445	0.06465	4	0.0314131
1446	0.06465	4	0.0314131
1447	0.06465	4	0.0314131
1448	0.06465	4	0.0314131
1449	0.06465	4	0.0314131
1450	0.06465	4	0.0314131
1451	0.06465	4	0.0314131
1452	0.06465	4	0.0314131
1453	0.06465	4	0.0314131
1454	0.06465	4	0.0314131
1455	0.06465	4	0.0314131
1456	0.06465	4	0.0314131
1457	0.06465	4	0.0314131
1458	0.06465	4	0.0314131
1459	0.06465	4	0.0314131
1460	0.06465	4	0.0314131
1461	0.06465	4	0.0314131
1462	0.06465	4	0.0314131
1463	0.06465	4	0.0314131
1464	0.06465	4	0.0314131
1465	0.06465	4	0.0314131
1466	0.06465	4	0.0314131
1467	0.06465	4	0.0314131
1468	0.06465	4	0.0314131
1469	0.06465	4	0.0314131
1470	0.06465	4	0.0314131
1471	0.06465	4	0.0314131
1472	0.06465	4	0.0314131
1473	0.06465	4	0.0314131
1474	0.06465	4	0.0314131
1475	0.06465	4	0.0314131
1476	0.06465	4	0.0314131
1477	0.06465	4	0.0314131
1478	0.06465	4	0.0314131
1479	0.06465	4	0.0314131
1480	0.06465	4	0.0314131
1481	0.06465	4	0.0314131
1482	0.06465	4	0.0314131
1483	0.06465	4	0.0314131
1484	0.06465	4	0.0314131
1485	0.06465	4	0.0314131
1486	0.06465	4	0.0314131
1487	0.06465	4	0.0314131
1488	0.06465	4	0.0314131
1489	0.06465	4	0.0314131
1490	0.06465	4	0.0314131
1491	0.06465	4	0.0314131
1492	0.06465	4	0.0314131
1493	0.06465	4	0.0314131
1494	0.06465	4	0.0314131
1495	0.06465	4	0.0314131
1496	0.06465	4	0.0314131
1497	0.06465	4	0.0314131
1498	0.06465	4	0.0314131
1499	0.06465	4	0.0314131
1500	0.06465	4	0.0314131
1501	0.06465	4	0.0314131
1502	0.06465	4	0.0314131
1503	0.06465	4	0.0314131
1504	0.06465	4	0.0314131
1505	0.06465	4	0.0314131
1506	0.06465	4	0.0314131
1507	0.06465	4	0.0314131
1508	0.06465	4	0.0314131
1509	0.06465	4	0.0314131
1510	0.06465	4	0.0314131
1511	0.06465	4	0.0314131
1512	0.06465	4	0.0314131
1513	0.06465	4	0.0314131
1514	0.06465	4	0.0314131
1515	0.06465	4	0.0314131
1516	0.06465	4	0.0314131
1517	0.06465	4	0.0314131
1518	0.06465	4	0.0314131
1519	0.06465	4	0.0314131
1520	0.06465	4	0.0314131
1521	0.06465	4	0.0314131
1522	0.06465	4	0.0314131
1523	0.06465	4	0.0314131
1524	0.06465	4	0.0314131
1525	0.06465	4	0.0314131
1526	0.06465	4	0.0314131
1527	0.06465	4	0.0314131
1528	0.06465	4	0.0314131
1529	0.06465	4	0.0314131
1530	0.06465	4	0.0314131
1531	0.06465	4	0.0314131
1532	0.06465	4	0.0314131
1533	0.06465	4	0.0314131
1534	0.06465	4	0.0314131
1535	0.06465	4	0.0314131
1536	0.06465	4	0.0314131
1537	0.06465	4	0.0314131
1538	0.06465	4	0.0314131
1539	0.06465	4	0.0314131
1540	0.06465	4	0.0314131
1541	0.06465	4	0.0314131
1542	0.06465	4	0.0314131
1543	0.06465	4	0.0314131
1544	0.06465	4	0.0314131
1545	0.06465	4	0.0314131
1546	0.06465	4	0.0314131
1547	0.06465	4	0.0314131
1548	0.06465	4	0.0314131
1549	0.06465	4	0.0314131
1550	0.06465	4	0.0314131
1551	0.06465	4	0.0314131
1552	0.06465	4	0.0314131
1553	0.06465	4	0.0314131
1554	0.06465	4	0.0314131
1555	0.06465	4	0.0314131
1556	0.06465	4	0.0314131
1557	0.06465	4	0.0314131
1558	0.06465	4	0.0314131
1559	0.06465	4	0.0314131
1560	0.06465	4	0.0314131
1561	0.06465	4	0.0314131
1562	0.06465	4	0.0314131
1563	0.06465	4	0.0314131
1564	0.06465	4	0.0314131
1565	0.06465	4	0.0314131
1566	0.06465	4	0.0314131
1567	0.06465	4	0.0314131
1568	0.06465	4	0.0314131
1569	0.06465	4	0.0314131
1570	0.06465	4	0.0314131
1571	0.06465	4	0.0314131
1572	0.06465	4	0.0314131
1573	0.06465	4	0.0314131
1574	0.06465	4	0.0314131
1575	0.06465	4	0.0314131
1576	0.06465	4	0.0314131
1577	0.06465	4	0.0314131
1578	0.06465	4	0.0314131
1579	0.06465	4	0.0314131
1580	0.06465	4	0.0314131
1581	0.06465	4	0.0314131
1582	0.06465	4	0.0314131
1583	0.06465	4	0.0314131
1584	0.06465	4	0.0314131
1585	0.06465	4	0.0314131
1586	0.06465	4	0.0314131
1587	0.06465	4	0.0314131
1588	0.06465	4	0.0314131
1589	0.06465	4	0.0314131
1590	0.06465	4	0.0314131
1591	0.06465	4	0.0314131
1592	0.06465	4	0.0314131
1593	0.06465	4	0.0314131
1594	0.06465	4	0.0314131
1595	0.06465	4	0.0314131
1596	0.06465	4	0.0314131
1597	0.06465	4	0.0314131
1598	0.06465	4	0.0314131
1599	0.06465	4	0.0314131
1600	0.06465	4	0.0314131
1601	0.06465	4	0.0314131
1602	0.06465	4	0.0314131
1603	0.06465	4	0.0314131
1604	0.06465	4	0.0314131
1605	0.06465	4	0.0314131
1606	0.06465	4	0.0314131
1607	0.06465	4	0.0314131
1608	0.06465	4	0.0314131
1609	0.06465	4	0.0314131
1610	0.06465	4	0.0314131
1611	0.06465	4	0.0314131
1612	0.06465	4	0.0314131
1613	0.06465	4	0.0314131
1614	0.06465	4	0.0314131
1615	0.06465	4	0.0314131
1616	0.06465	4	0.0314131
1617	0.06465	4	0.0314131
1618	0.06465	4	0.0314131
1619	0.06465	4	0.0314131
1620	0.06465	4	0.0314131
1621	0.06465	4	0.0314131
1622	0.06465	4	0.0314131
1623	0.06465	4	0.0314131
1624	0.06465	4	0.0314131
1625	0.06465	4	0.0314131
1626	0.06465	4	0.0314131
1627	0.06465	4	0.0314131
1628	0.06465	4	0.0314131
1629	0.06465	4	0.0314131
1630	0.06465	4	0.0314131
1631	0.06465	4	0.0314131
1632	0.06465	4	0.0314131
1633	0.06465	4	0.0314131
1634	0.06465	4	0.0314131
1635	0.06465	4	0.0314131
1636	0.06465	4	0.0314131
1637	0.06465	4	0.0314131
1638	0.06465	4	0.0314131
1639	0.06465	4	0.0314131
1640	0.06465	4	0.0314131
1641	0.06465	4	0.0314131
1642	0.06465	4	0.0314131
1643	0.06465	4	0.0314131
1644	0.06465	4	0.0314131
1645	0.06465	4	0.0314131
1646	0.06465	4	0.0314131
1647	0.06465	4	0.0314131
1648	0.06465	4	0.0314131
1649	0.06465	4	0.0314131
1650	0.06465	4	0.0314131
1651	0.06465	4	0.0314131
1652	0.06465	4	0.0314131
1653	0.06465	4	0.0314131
1654	0.06465	4	0.0314131
1655	0.06465	4	0.0314131
1656	0.06465	4	0.0314131
1657	0.06465	4	0.0314131
1658	0.06465	4	0.0314131
1659	0.06465	4	0.0314131
1660	0.06465	4	0.0314131
1661	0.06465	4	0.0314131
1662	0.06465	4	0.0314131
1663	0.06465	4	0.0314131
1664	0.06465	4	0.0314131
1665	0.06465	4	0.0314131
1666	0.06465	4	0.0314131
1667	0.06465	4	0.0314131
1668	0.06465	4	0.0314131
1669	0.06465	4	0.0314131
1670	0.06465	4	0.0314131
1671	0.06465	4	0.0314131
1672	0.06465	4	0.0314131
1673	0.06465	4	0.0314131
1674	0.06465	4	0.0314131
1675	0.06465	4	0.0314131
1676	0.06465	4	0.0314131
1677	0.06465	4	0.0314131
1678	0.06465	4	0.0314131
1679	0.06465	4	0.0314131
1680	0.06465	4	0.0314131
1681	0.06465	4	0.0314131
1682	0.06465	4	0.0314131
1683	0.06465	4	0.0314131
1684	0.06465	4	0.0314131
1685	0.06465	4	0.0314131
1686	0.06465	4	0.0314131
1687	0.06465	4	0.0314131
1688	0.06465	4	0.0314131
1689	0.06465	4	0.0314131
1690	0.06465	4	0.0314131
1691	0.06465	4	0.0314131
1692	0.06465	4	0.0314131
1693	0.06465	4	0.0314131
1694	0.06465	4	0.0314131
1695	0.06465	4	0.0314131
1696	0.06465	4	0.0314131
1697	0.06465	4	0.0314131
1698	0.06465	4	0.0314131
1699	0.06465	4	0.0314131
1700	0.06465	4	0.0314131
1701	0.06465	4	0.0314131
1702	0.06465	4	0.0314131
1703	0.06465	4	0.0314131
1704	0.06465	4	0.0314131
1705	0.06465	4	0.0314131
1706	0.06465	4	0.0314131
1707	0.06465	4	0.0314131
1708	0.06465	4	0.0314131
1709	0.06465	4	0.0314131
1710	0.06465	4	0.0314131
1711	0.06465	4	0.0314131
1712	0.06465	4	0.0314131
1713	0.06465	4	0.0314131
1714	0.06465	4	0.0314131
1715	0.06465	4	0.0314131
1716	0.06465	4	0.0314131
1717	0.06465	4	0.0314131
1718	0.06465	4	0.0314131
1719	0.06465	4	0.0314131
1720	0.06465	4	0.0314131
1721	0.06465	4	0.0314131
1722	0.06465	4	0.0314131
1723	0.06465	4	0.0314131
1724	0.06465	4	0.0314131
1725	0.06465	4	0.0314131
1726	0.06465	4	0.0314131
1727	0.06465	4	0.0314131
1728	0.06465	4	0.0314131
1729	0.06465	4	0.0314131
1730	0.06465	4	0.0314131
1731	0.06465	4	0.0314131
1732	0.06465	4	0.0314131
1733	0.06465	4	0.0314131
1734	0.06465	4	0.0314131
1735	0.06465	4	0.0314131
1736	0.06465	4	0.0314131
1737	0.06465	4	0.0314131
1738	0.06465	4	0.0314131
1739	0.06465	4	0.0314131
1740	0.06465	4	0.0314131
1741	0.06465	4	0.0314131
1742	0.06465	4	0.0314131
1743	0.06465	4	0.0314131
1744	0.06465	4	0.0314131
1745	0.06465	4	0.0314131
1746	0.06465	4	0.0314131
1747	0.06465	4	0.0314131
1748	0.06465	4	0.0314131
1749	0.06465	4	0.0314131
1750	0.06465	4	0.0314131
1751	0.06465	4	0.0314131
1752	0.06465	4	0.0314131
1753	0.06465	4	0.0314131
1754	0.06465	4	0.0314131
1755	0.06465	4	0.0314131
1756	0.06465	4	0.0314131
1757	0.06465	4	0.0314131
1758	0.06465	4	0.0314131
1759	0.06465	4	0.0314131
1760	0.06465	4	0.0314131
1761	0.06465	4	0.0314131
1762	0.06465	4	0.0314131
1763	0.06465	4	0.0314131
1764	0.06465	4	0.0314131
1765	0.06465	4	0.0314131
1766	0.06465	4	0.0314131
1767	0.06465	4	0.0314131
1768	0.06465	4	0.0314131
1769	0.06465	4	0.0314131
1770	0.06465	4	0.0314131
1771	0.06465	4	0.0314131
1772	0.06465	4	0.0314131
1773	0.06465	4	0.0314131
1774	0.06465	4	0.0314131
1775	0.06465	4	0.0314131
1776	0.06465	4	0.0314131
1777	0.06465	4	0.0314131
1778	0.06465	4	0.0314131
1779	0.06465	4	0.0314131
1780	0.06465	4	0.0314131
1781	0.06465	4	0.0314131
1782	0.06465	4	0.0314131
1783	0.06465	4	0.0314131
1784	0.06465	4	0.0314131
1785	0.06465	4	0.0314131
1786	0.06465	4	0.0314131
1787	0.06465	4	0.0314131
1788	0.06465	4	0.0314131
1789	0.06465	4	0.0314131
1790	0.06465	4	0.0314131
1791	0.06465	4	0.0314131
1792	0.06465	4	0.0314131
1793	0.06465	4	0.0314131
1794	0.06465	4	0.0314131
1795	0.06465	4	0.0314131
1796	0.06465	4	0.0314131
1797	0.06465	4	0.0314131
1798	0.06465	4	0.0314131
1799	0.06465	4	0.0314131
1800	0.06465	4	0.0314131
1801	0.06465	4	0.0314131
1802	0.06465	4	0.0314131
1803	0.06465	4	0.0314131
1804	0.06465	4	0.0314131
1805	0.06465	4	0.0314131
1806	0.06465	4	0.0314131
1807	0.06465	4	0.0314131
1808	0.06465	4	0.0314131
1809	0.06465	4	0.0314131
1810	0.06465	4	0.0314131
1811	0.06465	4	0.0314131
1812	0.06465	4	0.0314131
1813	0.06465	4	0.0314131
1814	0.06465	4	0.0314131
1815	0.06465	4	0.0314131
1816	0.06465	4	0.0314131
1817	0.06465	4	0.0314131
1818	0.06465	4	0.0314131
1819	0.06465	4	0.0314131
1820	0.06465	4	0.0314131
1821	0.06465	4	0.0314131
1822	0.06465	4	0.0314131
1823	0.06465	4	0.0314131
1824	0.06465	4	0.0314131
1825	0.06465	4	0.0314131
1826	0.06465	4	0.0314131
1827	0.06465	4	0.0314131
1828	0.06465	4	0.0314131
1829	0.06465	4	0.0314131
1830	0.06465	4	0.0314131
1831	0.06465	4	0.0314131
1832	0.06465	4	0.0314131
1833	0.06465	4	0.0314131
1834	0.06465	4	0.0314131
1835	0.06465	4	0.0314131
1836	0.06465	4	0.0314131
1837	0.06465	4	0.0314131
1838	0.06465	4	0.0314131
1839	0.06465	4	0.0314131
1840	0.06465	4	0.0314131
1841	0.06465	4	0.0314131
1842	0.06465	4	0.0314131
1843	0.06465	4	0.0314131
1844	0.06465	4	0.0314131
1845	0.06465	4	0.0314131
1846	0.06465	4	0.0314131
1847	0.06465	4	0.0314131
1848	0.06465	4	0.0314131
1849	0.06465	4	0.0314131
1850	0.06465	4	0.0314131
1851	0.06465	4	0.0314131
1852	0.06465	4	0.0314131
1853	0.06465	4	0.0314131
1854	0.06465	4	0.0314131
1855	0.06465	4	0.0314131
1856	0.06465	4	0.0314131
1857	0.06465	4	0.0314131
1858	0.06465	4	0.0314131
1859	0.06465	4	0.0314131
1860	0.06465	4	0.0314131
1861	0.06465	4	0.0314131
1862	0.06465	4	0.0314131
1863	0.06465	4	0.0314131
1864	0.06465	4	0.0314131
1865	0.06465	4	0.0314131
1866	0.06465	4	0.0314131
1867	0.06465	4	0.0314131
1868	0.06465	4	0.0314131
1869	0.06465	4	0.0314131
1870	0.06465	4	0.0314131
1871	0.06465	4	0.0314131
1872	0.06465	4	0.0314131
1873	0.06465	4	0.0314131
1874	0.06465	4	0.0314131
1875	0.06465	4	0.0314131
1876	0.06465	4	0.0314131
1877	0.06465	4	0.0314131
1878	0.06465	4	0.0314131
1879	0.06465	4	0.0314131
1880	0.06465	4	0.0314131
1881	0.06465	4	0.0314131
1882	0.06465	4	0.0314131
1883	0.06465	4	0.0314131
1884	0.06465	4	0.0314131
1885	0.06465	4	0.0314131
1886	0.06465	4	0.0314131
1887	0.06465	4	0.0314131
1888	0.06465	4	0.0314131
1889	0.06465	4	0.0314131
1890	0.06465	4	0.0314131
1891	0.06465	4	0.0314131
1892	0.06465	4	0.0314131
1893	0.06465	4	0.0314131
1894	0.06465	4	0.0314131
1895	0.06465	4	0.0314131
1896	0.06465	4	0.0314131
1897	0.06465	4	0.0314131
1898	0.06465	4	0.0314131
1899	0.06465	4	0.0314131
1900	0.06465	4	0.0314131
1901	0.06465	4	0.0314131
1902	0.06465	4	0.0314131
1903	0.06465	4	0.0314131
1904	0.06465	4	0.0314131
1905	0.06465	4	0.0314131
1906	0.06465	4	0.0314131
1907	0.06465	4	0.0314131
1908	0.06465	4	0.0314131
1909	0.06465	4	0.0314131
1910	0.06465	4	0.0314131
1911	0.06465	4	0.0314131
1912	0.06465	4	0.0314131
1913	0.06465	4	0.0314131
1914	0.06465	4	0.0314131
1915	0.06465	4	0.0314131
1916	0.06465	4	0.0314131
1917	0.06465	4	0.0314131
1918	0.06465	4	0.0314131
1919	0.06465	4	0.0314131
1920	0.06465	4	0.0314131
1921	0.06465	4	0.0314131
1922	0.06465	4	0.0314131
1923	0.06465	4	0.0314131
1924	0.06465	4	0.0314131
1925	0.06465	4	0.0314131
1926	0.06465	4	0.0314131
1927	0.06465	4	0.0314131
1928	0.06465	4	0.0314131
1929	0.06465	4	0.0314131
1930	0.06465	4	0.0314131
1931	0.06465	4	0.0314131
1932	0.06465	4	0.0314131
1933	0.06465	4	0.0314131
1934	0.06465	4	0.0314131
1935	0.06465	4	0.0314131
1936	0.06465	4	0.0314131
1937	0.06465	4	0.0314131
1938	0.06465	4	0.0314131
1939	0.06465	4	0.0314131
1940	0.06465	4	0.0314131
1941	0.06465	4	0.0314131
1942	0.06465	4	0.0314131
1943	0.06465	4	0.0314131
1944	0.06465	4	0.0314131
1945	0.06465	4	0.0314131
1946	0.06465	4	0.0314131
1947	0.06465	4	0.0314131
1948	0.06465	4	0.0314131
1949	0.06465	4	0.0314131
1950	0.06465	4	0.0314131
1951	0.06465	4	0.0314131
1952	0.06465	4	0.0314131
1953	0.06465	4	0.0314131
1954	0.06465	4	0.0314131
1955	0.06465	4	0.0314131
1956	0.06465	4	0.0314131
1957	0.06465	4	0.0314131
1958	0.06465	4	0.0314131
1959	0.06465	4	0.0314131
1960	0.06465	4	0.0314131
1961	0.06465	4	0.0314131
1962	0.06465	4	0.0314131
1963	0.06465	4	0.0314131
1964	0.06465	4	0.0314131
1965	0.06465	4	0.0314131
1966	0.06465	4	0.0314131
1967	0.06465	4	0.0314131
1968	0.06465	4	0.0314131
1969	0.06465	4	0.0314131
1970	0.06465	4	0.0314131
1971	0.06465	4	0.0314131
1972	0.06465	4	0.0314131
1973	0.06465	4	0.0314131
1974	0.06465	4	0.0314131
1975	0.06465	4	0.0314131
1976	0.06465	4	0.0314131
1977	0.06465	4	0.0314131
1978	0.06465	4	0.0314131
1979	0.06465	4	0.0314131
1980	0.06465	4	0.0314131
1981	0.06465	4	0.0314131
1982	0.06465	4	0.0314131
1983	0.06465	4	0.0314131
1984	0.06465	4	0.0314131
1985	0.06465	4	0.0314131
1986	0.06465	4	0.0314131
1987	0.06465	4	0.0314131
1988	0.06465	4	0.0314131
1989	0.06465	4	0.0314131
1990	0.06465	4	0.0314131
1991	0.06465	4	0.0314131
1992	0.06465	4	0.0314131
1993	0.06465	4	0.0314131
1994	0.06465	4	0.0314131
1995	0.06465	4	0.0314131
1996	0.06465	4	0.0314131
1997	0.06465	4	0.0314131
1998	0.06465	4	0.0314131
1999	0.06465	4	0.0314131
2000	0.06465	4	0.0314131
[truncated: 3,001 more rows]
