# Supplementary material for: Aspiration-driven co-evolution of cooperation with individual behavioral diversity
Source: PLoS One. 2023 Sep 15;18(9):e0291134. doi: 10.1371/journal.pone.0291134 (PMC10503719; doi:10.1371/journal.pone.0291134)
Supplement: S1 Data — (ZIP) [file pone.0291134.s001.zip › M1/v2-L=200/data/aspiration_time,b=1.6_frequency.txt]

1	0.5	0.5	0
2	0.672085	0.690413	0.475983
3	0.751448	0.820108	0.537905
4	0.773299	0.91555	0.586741
5	0.760137	0.990496	0.60917
6	0.726782	1.05306	0.609297
7	0.685103	1.11101	0.593112
8	0.640183	1.17587	0.567619
9	0.595999	1.2431	0.536368
10	0.553643	1.31827	0.501383
11	0.513902	1.39898	0.467024
12	0.476612	1.47007	0.432814
13	0.441936	1.57299	0.400974
14	0.410089	1.66536	0.370866
15	0.380994	1.74082	0.343188
16	0.354329	1.84203	0.317629
17	0.329699	1.95669	0.293483
18	0.307306	2.04366	0.27083
19	0.286959	2.14969	0.250349
20	0.268418	2.19858	0.231285
21	0.251695	2.28267	0.214362
22	0.236454	2.39873	0.199059
23	0.222722	2.49154	0.184483
24	0.21029	2.51542	0.17132
25	0.198898	2.62628	0.159553
26	0.188641	2.7002	0.149293
27	0.179192	2.80971	0.139608
28	0.170611	2.94548	0.130854
29	0.162699	3.03272	0.122686
30	0.155611	3.05958	0.114826
31	0.149166	3.1372	0.108429
32	0.143327	3.25115	0.102552
33	0.138057	3.29427	0.0965665
34	0.133236	3.33996	0.0911641
35	0.128811	3.43618	0.0868607
36	0.124797	3.46994	0.0825392
37	0.12112	3.51156	0.0786376
38	0.11777	3.60112	0.0751052
39	0.114785	3.61392	0.0719267
40	0.112049	3.6553	0.0690139
41	0.109593	3.67148	0.0663311
42	0.107344	3.71109	0.063851
43	0.105356	3.71934	0.0616466
44	0.103543	3.74228	0.0598133
45	0.101881	3.77189	0.0579641
46	0.100394	3.75307	0.0562168
47	0.0990326	3.76032	0.0548448
48	0.0978115	3.76047	0.0534195
49	0.0966986	3.79659	0.0522344
50	0.0957132	3.78823	0.051054
51	0.0948004	3.79301	0.050167
52	0.094006	3.78733	0.0492424
53	0.0931905	3.84091	0.0486312
54	0.0924627	3.86338	0.0479171
55	0.0918544	3.86374	0.0471044
56	0.0912805	3.87037	0.0465417
57	0.0907678	3.8682	0.0460486
58	0.0902518	3.90697	0.045556
59	0.0898495	3.89397	0.0449117
60	0.089457	3.88025	0.0444826
61	0.0891145	3.89083	0.0441079
62	0.0888007	3.90006	0.0437786
63	0.0885086	3.91067	0.0435533
64	0.0882521	3.91964	0.0432863
65	0.0880124	3.92333	0.0430006
66	0.0877923	3.92247	0.0426898
67	0.0875836	3.92549	0.0424432
68	0.0874176	3.93471	0.0422653
69	0.087259	3.9437	0.042098
70	0.0870957	3.96047	0.0419346
71	0.0869582	3.96812	0.0418056
72	0.0868383	3.94131	0.0416017
73	0.0867597	3.94305	0.0416991
74	0.0866516	3.95991	0.0415909
75	0.0865566	3.95931	0.0416009
76	0.0864673	3.9524	0.0414919
77	0.0863777	3.95294	0.0413949
78	0.0862892	3.97401	0.0413586
79	0.0862131	3.9816	0.0412936
80	0.0861326	3.99411	0.0412679
81	0.0860568	3.99443	0.0411875
82	0.0860026	3.9945	0.041032
83	0.0859394	3.99508	0.0409613
84	0.0858704	3.99539	0.0408879
85	0.0858131	3.99562	0.0408273
86	0.0857718	3.99606	0.0407805
87	0.0857334	3.99647	0.040737
88	0.0856937	3.9968	0.0406931
89	0.0856605	3.997	0.0406572
90	0.0856289	3.99736	0.040621
91	0.0856036	3.99763	0.0405923
92	0.0855816	3.99808	0.0405648
93	0.0855637	3.99835	0.0405436
94	0.0855432	3.99845	0.0405218
95	0.0855221	3.99861	0.0404986
96	0.0855045	3.99868	0.04048
97	0.0854865	3.99877	0.0404608
98	0.0854726	3.99889	0.0404452
99	0.0854614	3.99903	0.0404323
100	0.0854511	3.99914	0.0404206
101	0.0854427	3.99922	0.0404112
102	0.0854353	3.99929	0.040403
103	0.0854273	3.99936	0.0403941
104	0.0854202	3.99943	0.0403861
105	0.0854133	3.99947	0.0403786
106	0.0854072	3.99953	0.0403718
107	0.0854016	3.99956	0.0403657
108	0.0853965	3.9996	0.0403601
109	0.0853924	3.99964	0.0403556
110	0.0853883	3.99969	0.0403508
111	0.0853849	3.99971	0.0403472
112	0.0853818	3.99975	0.0403436
113	0.0853792	3.99978	0.0403407
114	0.0853765	3.99981	0.0403376
115	0.0853741	3.99982	0.040335
116	0.0853723	3.99984	0.040333
117	0.08537	3.99985	0.0403305
118	0.0853681	3.99986	0.0403284
119	0.0853666	3.99988	0.0403267
120	0.0853652	3.99989	0.0403251
121	0.0853639	3.9999	0.0403238
122	0.0853625	3.99991	0.0403222
123	0.0853614	3.99992	0.040321
124	0.0853599	3.99992	0.0403195
125	0.0853591	3.99993	0.0403186
126	0.0853583	3.99994	0.0403176
127	0.0853573	3.99994	0.0403166
128	0.0853567	3.99995	0.0403158
129	0.085356	3.99996	0.0403151
130	0.0853553	3.99996	0.0403143
131	0.0853547	3.99996	0.0403137
132	0.0853543	3.99997	0.0403132
133	0.0853539	3.99997	0.0403128
134	0.0853535	3.99997	0.0403124
135	0.0853533	3.99997	0.0403121
136	0.085353	3.99998	0.0403118
137	0.0853527	3.99998	0.0403115
138	0.0853525	3.99998	0.0403112
139	0.0853523	3.99998	0.040311
140	0.085352	3.99998	0.0403108
141	0.0853519	3.99998	0.0403106
142	0.0853517	3.99999	0.0403104
143	0.0853516	3.99999	0.0403102
144	0.0853514	3.99999	0.0403101
145	0.0853513	3.99999	0.0403099
146	0.0853511	3.99999	0.0403098
147	0.085351	3.99999	0.0403097
148	0.085351	3.99999	0.0403096
149	0.0853509	3.99999	0.0403095
150	0.0853508	3.99999	0.0403094
151	0.0853507	3.99999	0.0403093
152	0.0853507	3.99999	0.0403092
153	0.0853506	3.99999	0.0403091
154	0.0853505	4	0.0403091
155	0.0853505	4	0.040309
156	0.0853504	4	0.040309
157	0.0853504	4	0.0403089
158	0.0853503	4	0.0403089
159	0.0853503	4	0.0403089
160	0.0853503	4	0.0403088
161	0.0853503	4	0.0403088
162	0.0853502	4	0.0403088
163	0.0853502	4	0.0403087
164	0.0853502	4	0.0403087
165	0.0853502	4	0.0403087
166	0.0853502	4	0.0403087
167	0.0853501	4	0.0403087
168	0.0853501	4	0.0403087
169	0.0853501	4	0.0403086
170	0.0853501	4	0.0403086
171	0.0853501	4	0.0403086
172	0.0853501	4	0.0403086
173	0.0853501	4	0.0403086
174	0.0853501	4	0.0403086
175	0.0853501	4	0.0403086
176	0.0853501	4	0.0403086
177	0.0853501	4	0.0403086
178	0.08535	4	0.0403086
179	0.08535	4	0.0403086
180	0.08535	4	0.0403086
181	0.08535	4	0.0403085
182	0.08535	4	0.0403085
183	0.08535	4	0.0403085
184	0.08535	4	0.0403085
185	0.08535	4	0.0403085
186	0.08535	4	0.0403085
187	0.08535	4	0.0403085
188	0.08535	4	0.0403085
189	0.08535	4	0.0403085
190	0.08535	4	0.0403085
191	0.08535	4	0.0403085
192	0.08535	4	0.0403085
193	0.08535	4	0.0403085
194	0.08535	4	0.0403085
195	0.08535	4	0.0403085
196	0.08535	4	0.0403085
197	0.08535	4	0.0403085
198	0.08535	4	0.0403085
199	0.08535	4	0.0403085
200	0.08535	4	0.0403085
201	0.08535	4	0.0403085
202	0.08535	4	0.0403085
203	0.08535	4	0.0403085
204	0.08535	4	0.0403085
205	0.08535	4	0.0403085
206	0.08535	4	0.0403085
207	0.08535	4	0.0403085
208	0.08535	4	0.0403085
209	0.08535	4	0.0403085
210	0.08535	4	0.0403085
211	0.08535	4	0.0403085
212	0.08535	4	0.0403085
213	0.08535	4	0.0403085
214	0.08535	4	0.0403085
215	0.08535	4	0.0403085
216	0.08535	4	0.0403085
217	0.08535	4	0.0403085
218	0.08535	4	0.0403085
219	0.08535	4	0.0403085
220	0.08535	4	0.0403085
221	0.08535	4	0.0403085
222	0.08535	4	0.0403085
223	0.08535	4	0.0403085
224	0.08535	4	0.0403085
225	0.08535	4	0.0403085
226	0.08535	4	0.0403085
227	0.08535	4	0.0403085
228	0.08535	4	0.0403085
229	0.08535	4	0.0403085
230	0.08535	4	0.0403085
231	0.08535	4	0.0403085
232	0.08535	4	0.0403085
233	0.08535	4	0.0403085
234	0.08535	4	0.0403085
235	0.08535	4	0.0403085
236	0.08535	4	0.0403085
237	0.08535	4	0.0403085
238	0.08535	4	0.0403085
239	0.08535	4	0.0403085
240	0.08535	4	0.0403085
241	0.08535	4	0.0403085
242	0.08535	4	0.0403085
243	0.08535	4	0.0403085
244	0.08535	4	0.0403085
245	0.08535	4	0.0403085
246	0.08535	4	0.0403085
247	0.08535	4	0.0403085
248	0.08535	4	0.0403085
249	0.08535	4	0.0403085
250	0.08535	4	0.0403085
251	0.08535	4	0.0403085
252	0.08535	4	0.0403085
253	0.08535	4	0.0403085
254	0.08535	4	0.0403085
255	0.08535	4	0.0403085
256	0.08535	4	0.0403085
257	0.08535	4	0.0403085
258	0.08535	4	0.0403085
259	0.08535	4	0.0403085
260	0.08535	4	0.0403085
261	0.08535	4	0.0403085
262	0.08535	4	0.0403085
263	0.08535	4	0.0403085
264	0.08535	4	0.0403085
265	0.08535	4	0.0403085
266	0.08535	4	0.0403085
267	0.08535	4	0.0403085
268	0.08535	4	0.0403085
269	0.08535	4	0.0403085
270	0.08535	4	0.0403085
271	0.08535	4	0.0403085
272	0.08535	4	0.0403085
273	0.08535	4	0.0403085
274	0.08535	4	0.0403085
275	0.08535	4	0.0403085
276	0.08535	4	0.0403085
277	0.08535	4	0.0403085
278	0.08535	4	0.0403085
279	0.08535	4	0.0403085
280	0.08535	4	0.0403085
281	0.08535	4	0.0403085
282	0.08535	4	0.0403085
283	0.08535	4	0.0403085
284	0.08535	4	0.0403085
285	0.08535	4	0.0403085
286	0.08535	4	0.0403085
287	0.08535	4	0.0403085
288	0.08535	4	0.0403085
289	0.08535	4	0.0403085
290	0.08535	4	0.0403085
291	0.08535	4	0.0403085
292	0.08535	4	0.0403085
293	0.08535	4	0.0403085
294	0.08535	4	0.0403085
295	0.08535	4	0.0403085
296	0.08535	4	0.0403085
297	0.08535	4	0.0403085
298	0.08535	4	0.0403085
299	0.08535	4	0.0403085
300	0.08535	4	0.0403085
301	0.08535	4	0.0403085
302	0.08535	4	0.0403085
303	0.08535	4	0.0403085
304	0.08535	4	0.0403085
305	0.08535	4	0.0403085
306	0.08535	4	0.0403085
307	0.08535	4	0.0403085
308	0.08535	4	0.0403085
309	0.08535	4	0.0403085
310	0.08535	4	0.0403085
311	0.08535	4	0.0403085
312	0.08535	4	0.0403085
313	0.08535	4	0.0403085
314	0.08535	4	0.0403085
315	0.08535	4	0.0403085
316	0.08535	4	0.0403085
317	0.08535	4	0.0403085
318	0.08535	4	0.0403085
319	0.08535	4	0.0403085
320	0.08535	4	0.0403085
321	0.08535	4	0.0403085
322	0.08535	4	0.0403085
323	0.08535	4	0.0403085
324	0.08535	4	0.0403085
325	0.08535	4	0.0403085
326	0.08535	4	0.0403085
327	0.08535	4	0.0403085
328	0.08535	4	0.0403085
329	0.08535	4	0.0403085
330	0.08535	4	0.0403085
331	0.08535	4	0.0403085
332	0.08535	4	0.0403085
333	0.08535	4	0.0403085
334	0.08535	4	0.0403085
335	0.08535	4	0.0403085
336	0.08535	4	0.0403085
337	0.08535	4	0.0403085
338	0.08535	4	0.0403085
339	0.08535	4	0.0403085
340	0.08535	4	0.0403085
341	0.08535	4	0.0403085
342	0.08535	4	0.0403085
343	0.08535	4	0.0403085
344	0.08535	4	0.0403085
345	0.08535	4	0.0403085
346	0.08535	4	0.0403085
347	0.08535	4	0.0403085
348	0.08535	4	0.0403085
349	0.08535	4	0.0403085
350	0.08535	4	0.0403085
351	0.08535	4	0.0403085
352	0.08535	4	0.0403085
353	0.08535	4	0.0403085
354	0.08535	4	0.0403085
355	0.08535	4	0.0403085
356	0.08535	4	0.0403085
357	0.08535	4	0.0403085
358	0.08535	4	0.0403085
359	0.08535	4	0.0403085
360	0.08535	4	0.0403085
361	0.08535	4	0.0403085
362	0.08535	4	0.0403085
363	0.08535	4	0.0403085
364	0.08535	4	0.0403085
365	0.08535	4	0.0403085
366	0.08535	4	0.0403085
367	0.08535	4	0.0403085
368	0.08535	4	0.0403085
369	0.08535	4	0.0403085
370	0.08535	4	0.0403085
371	0.08535	4	0.0403085
372	0.08535	4	0.0403085
373	0.08535	4	0.0403085
374	0.08535	4	0.0403085
375	0.08535	4	0.0403085
376	0.08535	4	0.0403085
377	0.08535	4	0.0403085
378	0.08535	4	0.0403085
379	0.08535	4	0.0403085
380	0.08535	4	0.0403085
381	0.08535	4	0.0403085
382	0.08535	4	0.0403085
383	0.08535	4	0.0403085
384	0.08535	4	0.0403085
385	0.08535	4	0.0403085
386	0.08535	4	0.0403085
387	0.08535	4	0.0403085
388	0.08535	4	0.0403085
389	0.08535	4	0.0403085
390	0.08535	4	0.0403085
391	0.08535	4	0.0403085
392	0.08535	4	0.0403085
393	0.08535	4	0.0403085
394	0.08535	4	0.0403085
395	0.08535	4	0.0403085
396	0.08535	4	0.0403085
397	0.08535	4	0.0403085
398	0.08535	4	0.0403085
399	0.08535	4	0.0403085
400	0.08535	4	0.0403085
401	0.08535	4	0.0403085
402	0.08535	4	0.0403085
403	0.08535	4	0.0403085
404	0.08535	4	0.0403085
405	0.08535	4	0.0403085
406	0.08535	4	0.0403085
407	0.08535	4	0.0403085
408	0.08535	4	0.0403085
409	0.08535	4	0.0403085
410	0.08535	4	0.0403085
411	0.08535	4	0.0403085
412	0.08535	4	0.0403085
413	0.08535	4	0.0403085
414	0.08535	4	0.0403085
415	0.08535	4	0.0403085
416	0.08535	4	0.0403085
417	0.08535	4	0.0403085
418	0.08535	4	0.0403085
419	0.08535	4	0.0403085
420	0.08535	4	0.0403085
421	0.08535	4	0.0403085
422	0.08535	4	0.0403085
423	0.08535	4	0.0403085
424	0.08535	4	0.0403085
425	0.08535	4	0.0403085
426	0.08535	4	0.0403085
427	0.08535	4	0.0403085
428	0.08535	4	0.0403085
429	0.08535	4	0.0403085
430	0.08535	4	0.0403085
431	0.08535	4	0.0403085
432	0.08535	4	0.0403085
433	0.08535	4	0.0403085
434	0.08535	4	0.0403085
435	0.08535	4	0.0403085
436	0.08535	4	0.0403085
437	0.08535	4	0.0403085
438	0.08535	4	0.0403085
439	0.08535	4	0.0403085
440	0.08535	4	0.0403085
441	0.08535	4	0.0403085
442	0.08535	4	0.0403085
443	0.08535	4	0.0403085
444	0.08535	4	0.0403085
445	0.08535	4	0.0403085
446	0.08535	4	0.0403085
447	0.08535	4	0.0403085
448	0.08535	4	0.0403085
449	0.08535	4	0.0403085
450	0.08535	4	0.0403085
451	0.08535	4	0.0403085
452	0.08535	4	0.0403085
453	0.08535	4	0.0403085
454	0.08535	4	0.0403085
455	0.08535	4	0.0403085
456	0.08535	4	0.0403085
457	0.08535	4	0.0403085
458	0.08535	4	0.0403085
459	0.08535	4	0.0403085
460	0.08535	4	0.0403085
461	0.08535	4	0.0403085
462	0.08535	4	0.0403085
463	0.08535	4	0.0403085
464	0.08535	4	0.0403085
465	0.08535	4	0.0403085
466	0.08535	4	0.0403085
467	0.08535	4	0.0403085
468	0.08535	4	0.0403085
469	0.08535	4	0.0403085
470	0.08535	4	0.0403085
471	0.08535	4	0.0403085
472	0.08535	4	0.0403085
473	0.08535	4	0.0403085
474	0.08535	4	0.0403085
475	0.08535	4	0.0403085
476	0.08535	4	0.0403085
477	0.08535	4	0.0403085
478	0.08535	4	0.0403085
479	0.08535	4	0.0403085
480	0.08535	4	0.0403085
481	0.08535	4	0.0403085
482	0.08535	4	0.0403085
483	0.08535	4	0.0403085
484	0.08535	4	0.0403085
485	0.08535	4	0.0403085
486	0.08535	4	0.0403085
487	0.08535	4	0.0403085
488	0.08535	4	0.0403085
489	0.08535	4	0.0403085
490	0.08535	4	0.0403085
491	0.08535	4	0.0403085
492	0.08535	4	0.0403085
493	0.08535	4	0.0403085
494	0.08535	4	0.0403085
495	0.08535	4	0.0403085
496	0.08535	4	0.0403085
497	0.08535	4	0.0403085
498	0.08535	4	0.0403085
499	0.08535	4	0.0403085
500	0.08535	4	0.0403085
501	0.08535	4	0.0403085
502	0.08535	4	0.0403085
503	0.08535	4	0.0403085
504	0.08535	4	0.0403085
505	0.08535	4	0.0403085
506	0.08535	4	0.0403085
507	0.08535	4	0.0403085
508	0.08535	4	0.0403085
509	0.08535	4	0.0403085
510	0.08535	4	0.0403085
511	0.08535	4	0.0403085
512	0.08535	4	0.0403085
513	0.08535	4	0.0403085
514	0.08535	4	0.0403085
515	0.08535	4	0.0403085
516	0.08535	4	0.0403085
517	0.08535	4	0.0403085
518	0.08535	4	0.0403085
519	0.08535	4	0.0403085
520	0.08535	4	0.0403085
521	0.08535	4	0.0403085
522	0.08535	4	0.0403085
523	0.08535	4	0.0403085
524	0.08535	4	0.0403085
525	0.08535	4	0.0403085
526	0.08535	4	0.0403085
527	0.08535	4	0.0403085
528	0.08535	4	0.0403085
529	0.08535	4	0.0403085
530	0.08535	4	0.0403085
531	0.08535	4	0.0403085
532	0.08535	4	0.0403085
533	0.08535	4	0.0403085
534	0.08535	4	0.0403085
535	0.08535	4	0.0403085
536	0.08535	4	0.0403085
537	0.08535	4	0.0403085
538	0.08535	4	0.0403085
539	0.08535	4	0.0403085
540	0.08535	4	0.0403085
541	0.08535	4	0.0403085
542	0.08535	4	0.0403085
543	0.08535	4	0.0403085
544	0.08535	4	0.0403085
545	0.08535	4	0.0403085
546	0.08535	4	0.0403085
547	0.08535	4	0.0403085
548	0.08535	4	0.0403085
549	0.08535	4	0.0403085
550	0.08535	4	0.0403085
551	0.08535	4	0.0403085
552	0.08535	4	0.0403085
553	0.08535	4	0.0403085
554	0.08535	4	0.0403085
555	0.08535	4	0.0403085
556	0.08535	4	0.0403085
557	0.08535	4	0.0403085
558	0.08535	4	0.0403085
559	0.08535	4	0.0403085
560	0.08535	4	0.0403085
561	0.08535	4	0.0403085
562	0.08535	4	0.0403085
563	0.08535	4	0.0403085
564	0.08535	4	0.0403085
565	0.08535	4	0.0403085
566	0.08535	4	0.0403085
567	0.08535	4	0.0403085
568	0.08535	4	0.0403085
569	0.08535	4	0.0403085
570	0.08535	4	0.0403085
571	0.08535	4	0.0403085
572	0.08535	4	0.0403085
573	0.08535	4	0.0403085
574	0.08535	4	0.0403085
575	0.08535	4	0.0403085
576	0.08535	4	0.0403085
577	0.08535	4	0.0403085
578	0.08535	4	0.0403085
579	0.08535	4	0.0403085
580	0.08535	4	0.0403085
581	0.08535	4	0.0403085
582	0.08535	4	0.0403085
583	0.08535	4	0.0403085
584	0.08535	4	0.0403085
585	0.08535	4	0.0403085
586	0.08535	4	0.0403085
587	0.08535	4	0.0403085
588	0.08535	4	0.0403085
589	0.08535	4	0.0403085
590	0.08535	4	0.0403085
591	0.08535	4	0.0403085
592	0.08535	4	0.0403085
593	0.08535	4	0.0403085
594	0.08535	4	0.0403085
595	0.08535	4	0.0403085
596	0.08535	4	0.0403085
597	0.08535	4	0.0403085
598	0.08535	4	0.0403085
599	0.08535	4	0.0403085
600	0.08535	4	0.0403085
601	0.08535	4	0.0403085
602	0.08535	4	0.0403085
603	0.08535	4	0.0403085
604	0.08535	4	0.0403085
605	0.08535	4	0.0403085
606	0.08535	4	0.0403085
607	0.08535	4	0.0403085
608	0.08535	4	0.0403085
609	0.08535	4	0.0403085
610	0.08535	4	0.0403085
611	0.08535	4	0.0403085
612	0.08535	4	0.0403085
613	0.08535	4	0.0403085
614	0.08535	4	0.0403085
615	0.08535	4	0.0403085
616	0.08535	4	0.0403085
617	0.08535	4	0.0403085
618	0.08535	4	0.0403085
619	0.08535	4	0.0403085
620	0.08535	4	0.0403085
621	0.08535	4	0.0403085
622	0.08535	4	0.0403085
623	0.08535	4	0.0403085
624	0.08535	4	0.0403085
625	0.08535	4	0.0403085
626	0.08535	4	0.0403085
627	0.08535	4	0.0403085
628	0.08535	4	0.0403085
629	0.08535	4	0.0403085
630	0.08535	4	0.0403085
631	0.08535	4	0.0403085
632	0.08535	4	0.0403085
633	0.08535	4	0.0403085
634	0.08535	4	0.0403085
635	0.08535	4	0.0403085
636	0.08535	4	0.0403085
637	0.08535	4	0.0403085
638	0.08535	4	0.0403085
639	0.08535	4	0.0403085
640	0.08535	4	0.0403085
641	0.08535	4	0.0403085
642	0.08535	4	0.0403085
643	0.08535	4	0.0403085
644	0.08535	4	0.0403085
645	0.08535	4	0.0403085
646	0.08535	4	0.0403085
647	0.08535	4	0.0403085
648	0.08535	4	0.0403085
649	0.08535	4	0.0403085
650	0.08535	4	0.0403085
651	0.08535	4	0.0403085
652	0.08535	4	0.0403085
653	0.08535	4	0.0403085
654	0.08535	4	0.0403085
655	0.08535	4	0.0403085
656	0.08535	4	0.0403085
657	0.08535	4	0.0403085
658	0.08535	4	0.0403085
659	0.08535	4	0.0403085
660	0.08535	4	0.0403085
661	0.08535	4	0.0403085
662	0.08535	4	0.0403085
663	0.08535	4	0.0403085
664	0.08535	4	0.0403085
665	0.08535	4	0.0403085
666	0.08535	4	0.0403085
667	0.08535	4	0.0403085
668	0.08535	4	0.0403085
669	0.08535	4	0.0403085
670	0.08535	4	0.0403085
671	0.08535	4	0.0403085
672	0.08535	4	0.0403085
673	0.08535	4	0.0403085
674	0.08535	4	0.0403085
675	0.08535	4	0.0403085
676	0.08535	4	0.0403085
677	0.08535	4	0.0403085
678	0.08535	4	0.0403085
679	0.08535	4	0.0403085
680	0.08535	4	0.0403085
681	0.08535	4	0.0403085
682	0.08535	4	0.0403085
683	0.08535	4	0.0403085
684	0.08535	4	0.0403085
685	0.08535	4	0.0403085
686	0.08535	4	0.0403085
687	0.08535	4	0.0403085
688	0.08535	4	0.0403085
689	0.08535	4	0.0403085
690	0.08535	4	0.0403085
691	0.08535	4	0.0403085
692	0.08535	4	0.0403085
693	0.08535	4	0.0403085
694	0.08535	4	0.0403085
695	0.08535	4	0.0403085
696	0.08535	4	0.0403085
697	0.08535	4	0.0403085
698	0.08535	4	0.0403085
699	0.08535	4	0.0403085
700	0.08535	4	0.0403085
701	0.08535	4	0.0403085
702	0.08535	4	0.0403085
703	0.08535	4	0.0403085
704	0.08535	4	0.0403085
705	0.08535	4	0.0403085
706	0.08535	4	0.0403085
707	0.08535	4	0.0403085
708	0.08535	4	0.0403085
709	0.08535	4	0.0403085
710	0.08535	4	0.0403085
711	0.08535	4	0.0403085
712	0.08535	4	0.0403085
713	0.08535	4	0.0403085
714	0.08535	4	0.0403085
715	0.08535	4	0.0403085
716	0.08535	4	0.0403085
717	0.08535	4	0.0403085
718	0.08535	4	0.0403085
719	0.08535	4	0.0403085
720	0.08535	4	0.0403085
721	0.08535	4	0.0403085
722	0.08535	4	0.0403085
723	0.08535	4	0.0403085
724	0.08535	4	0.0403085
725	0.08535	4	0.0403085
726	0.08535	4	0.0403085
727	0.08535	4	0.0403085
728	0.08535	4	0.0403085
729	0.08535	4	0.0403085
730	0.08535	4	0.0403085
731	0.08535	4	0.0403085
732	0.08535	4	0.0403085
733	0.08535	4	0.0403085
734	0.08535	4	0.0403085
735	0.08535	4	0.0403085
736	0.08535	4	0.0403085
737	0.08535	4	0.0403085
738	0.08535	4	0.0403085
739	0.08535	4	0.0403085
740	0.08535	4	0.0403085
741	0.08535	4	0.0403085
742	0.08535	4	0.0403085
743	0.08535	4	0.0403085
744	0.08535	4	0.0403085
745	0.08535	4	0.0403085
746	0.08535	4	0.0403085
747	0.08535	4	0.0403085
748	0.08535	4	0.0403085
749	0.08535	4	0.0403085
750	0.08535	4	0.0403085
751	0.08535	4	0.0403085
752	0.08535	4	0.0403085
753	0.08535	4	0.0403085
754	0.08535	4	0.0403085
755	0.08535	4	0.0403085
756	0.08535	4	0.0403085
757	0.08535	4	0.0403085
758	0.08535	4	0.0403085
759	0.08535	4	0.0403085
760	0.08535	4	0.0403085
761	0.08535	4	0.0403085
762	0.08535	4	0.0403085
763	0.08535	4	0.0403085
764	0.08535	4	0.0403085
765	0.08535	4	0.0403085
766	0.08535	4	0.0403085
767	0.08535	4	0.0403085
768	0.08535	4	0.0403085
769	0.08535	4	0.0403085
770	0.08535	4	0.0403085
771	0.08535	4	0.0403085
772	0.08535	4	0.0403085
773	0.08535	4	0.0403085
774	0.08535	4	0.0403085
775	0.08535	4	0.0403085
776	0.08535	4	0.0403085
777	0.08535	4	0.0403085
778	0.08535	4	0.0403085
779	0.08535	4	0.0403085
780	0.08535	4	0.0403085
781	0.08535	4	0.0403085
782	0.08535	4	0.0403085
783	0.08535	4	0.0403085
784	0.08535	4	0.0403085
785	0.08535	4	0.0403085
786	0.08535	4	0.0403085
787	0.08535	4	0.0403085
788	0.08535	4	0.0403085
789	0.08535	4	0.0403085
790	0.08535	4	0.0403085
791	0.08535	4	0.0403085
792	0.08535	4	0.0403085
793	0.08535	4	0.0403085
794	0.08535	4	0.0403085
795	0.08535	4	0.0403085
796	0.08535	4	0.0403085
797	0.08535	4	0.0403085
798	0.08535	4	0.0403085
799	0.08535	4	0.0403085
800	0.08535	4	0.0403085
801	0.08535	4	0.0403085
802	0.08535	4	0.0403085
803	0.08535	4	0.0403085
804	0.08535	4	0.0403085
805	0.08535	4	0.0403085
806	0.08535	4	0.0403085
807	0.08535	4	0.0403085
808	0.08535	4	0.0403085
809	0.08535	4	0.0403085
810	0.08535	4	0.0403085
811	0.08535	4	0.0403085
812	0.08535	4	0.0403085
813	0.08535	4	0.0403085
814	0.08535	4	0.0403085
815	0.08535	4	0.0403085
816	0.08535	4	0.0403085
817	0.08535	4	0.0403085
818	0.08535	4	0.0403085
819	0.08535	4	0.0403085
820	0.08535	4	0.0403085
821	0.08535	4	0.0403085
822	0.08535	4	0.0403085
823	0.08535	4	0.0403085
824	0.08535	4	0.0403085
825	0.08535	4	0.0403085
826	0.08535	4	0.0403085
827	0.08535	4	0.0403085
828	0.08535	4	0.0403085
829	0.08535	4	0.0403085
830	0.08535	4	0.0403085
831	0.08535	4	0.0403085
832	0.08535	4	0.0403085
833	0.08535	4	0.0403085
834	0.08535	4	0.0403085
835	0.08535	4	0.0403085
836	0.08535	4	0.0403085
837	0.08535	4	0.0403085
838	0.08535	4	0.0403085
839	0.08535	4	0.0403085
840	0.08535	4	0.0403085
841	0.08535	4	0.0403085
842	0.08535	4	0.0403085
843	0.08535	4	0.0403085
844	0.08535	4	0.0403085
845	0.08535	4	0.0403085
846	0.08535	4	0.0403085
847	0.08535	4	0.0403085
848	0.08535	4	0.0403085
849	0.08535	4	0.0403085
850	0.08535	4	0.0403085
851	0.08535	4	0.0403085
852	0.08535	4	0.0403085
853	0.08535	4	0.0403085
854	0.08535	4	0.0403085
855	0.08535	4	0.0403085
856	0.08535	4	0.0403085
857	0.08535	4	0.0403085
858	0.08535	4	0.0403085
859	0.08535	4	0.0403085
860	0.08535	4	0.0403085
861	0.08535	4	0.0403085
862	0.08535	4	0.0403085
863	0.08535	4	0.0403085
864	0.08535	4	0.0403085
865	0.08535	4	0.0403085
866	0.08535	4	0.0403085
867	0.08535	4	0.0403085
868	0.08535	4	0.0403085
869	0.08535	4	0.0403085
870	0.08535	4	0.0403085
871	0.08535	4	0.0403085
872	0.08535	4	0.0403085
873	0.08535	4	0.0403085
874	0.08535	4	0.0403085
875	0.08535	4	0.0403085
876	0.08535	4	0.0403085
877	0.08535	4	0.0403085
878	0.08535	4	0.0403085
879	0.08535	4	0.0403085
880	0.08535	4	0.0403085
881	0.08535	4	0.0403085
882	0.08535	4	0.0403085
883	0.08535	4	0.0403085
884	0.08535	4	0.0403085
885	0.08535	4	0.0403085
886	0.08535	4	0.0403085
887	0.08535	4	0.0403085
888	0.08535	4	0.0403085
889	0.08535	4	0.0403085
890	0.08535	4	0.0403085
891	0.08535	4	0.0403085
892	0.08535	4	0.0403085
893	0.08535	4	0.0403085
894	0.08535	4	0.0403085
895	0.08535	4	0.0403085
896	0.08535	4	0.0403085
897	0.08535	4	0.0403085
898	0.08535	4	0.0403085
899	0.08535	4	0.0403085
900	0.08535	4	0.0403085
901	0.08535	4	0.0403085
902	0.08535	4	0.0403085
903	0.08535	4	0.0403085
904	0.08535	4	0.0403085
905	0.08535	4	0.0403085
906	0.08535	4	0.0403085
907	0.08535	4	0.0403085
908	0.08535	4	0.0403085
909	0.08535	4	0.0403085
910	0.08535	4	0.0403085
911	0.08535	4	0.0403085
912	0.08535	4	0.0403085
913	0.08535	4	0.0403085
914	0.08535	4	0.0403085
915	0.08535	4	0.0403085
916	0.08535	4	0.0403085
917	0.08535	4	0.0403085
918	0.08535	4	0.0403085
919	0.08535	4	0.0403085
920	0.08535	4	0.0403085
921	0.08535	4	0.0403085
922	0.08535	4	0.0403085
923	0.08535	4	0.0403085
924	0.08535	4	0.0403085
925	0.08535	4	0.0403085
926	0.08535	4	0.0403085
927	0.08535	4	0.0403085
928	0.08535	4	0.0403085
929	0.08535	4	0.0403085
930	0.08535	4	0.0403085
931	0.08535	4	0.0403085
932	0.08535	4	0.0403085
933	0.08535	4	0.0403085
934	0.08535	4	0.0403085
935	0.08535	4	0.0403085
936	0.08535	4	0.0403085
937	0.08535	4	0.0403085
938	0.08535	4	0.0403085
939	0.08535	4	0.0403085
940	0.08535	4	0.0403085
941	0.08535	4	0.0403085
942	0.08535	4	0.0403085
943	0.08535	4	0.0403085
944	0.08535	4	0.0403085
945	0.08535	4	0.0403085
946	0.08535	4	0.0403085
947	0.08535	4	0.0403085
948	0.08535	4	0.0403085
949	0.08535	4	0.0403085
950	0.08535	4	0.0403085
951	0.08535	4	0.0403085
952	0.08535	4	0.0403085
953	0.08535	4	0.0403085
954	0.08535	4	0.0403085
955	0.08535	4	0.0403085
956	0.08535	4	0.0403085
957	0.08535	4	0.0403085
958	0.08535	4	0.0403085
959	0.08535	4	0.0403085
960	0.08535	4	0.0403085
961	0.08535	4	0.0403085
962	0.08535	4	0.0403085
963	0.08535	4	0.0403085
964	0.08535	4	0.0403085
965	0.08535	4	0.0403085
966	0.08535	4	0.0403085
967	0.08535	4	0.0403085
968	0.08535	4	0.0403085
969	0.08535	4	0.0403085
970	0.08535	4	0.0403085
971	0.08535	4	0.0403085
972	0.08535	4	0.0403085
973	0.08535	4	0.0403085
974	0.08535	4	0.0403085
975	0.08535	4	0.0403085
976	0.08535	4	0.0403085
977	0.08535	4	0.0403085
978	0.08535	4	0.0403085
979	0.08535	4	0.0403085
980	0.08535	4	0.0403085
981	0.08535	4	0.0403085
982	0.08535	4	0.0403085
983	0.08535	4	0.0403085
984	0.08535	4	0.0403085
985	0.08535	4	0.0403085
986	0.08535	4	0.0403085
987	0.08535	4	0.0403085
988	0.08535	4	0.0403085
989	0.08535	4	0.0403085
990	0.08535	4	0.0403085
991	0.08535	4	0.0403085
992	0.08535	4	0.0403085
993	0.08535	4	0.0403085
994	0.08535	4	0.0403085
995	0.08535	4	0.0403085
996	0.08535	4	0.0403085
997	0.08535	4	0.0403085
998	0.08535	4	0.0403085
999	0.08535	4	0.0403085
1000	0.08535	4	0.0403085
1001	0.08535	4	0.0403085
1002	0.08535	4	0.0403085
1003	0.08535	4	0.0403085
1004	0.08535	4	0.0403085
1005	0.08535	4	0.0403085
1006	0.08535	4	0.0403085
1007	0.08535	4	0.0403085
1008	0.08535	4	0.0403085
1009	0.08535	4	0.0403085
1010	0.08535	4	0.0403085
1011	0.08535	4	0.0403085
1012	0.08535	4	0.0403085
1013	0.08535	4	0.0403085
1014	0.08535	4	0.0403085
1015	0.08535	4	0.0403085
1016	0.08535	4	0.0403085
1017	0.08535	4	0.0403085
1018	0.08535	4	0.0403085
1019	0.08535	4	0.0403085
1020	0.08535	4	0.0403085
1021	0.08535	4	0.0403085
1022	0.08535	4	0.0403085
1023	0.08535	4	0.0403085
1024	0.08535	4	0.0403085
1025	0.08535	4	0.0403085
1026	0.08535	4	0.0403085
1027	0.08535	4	0.0403085
1028	0.08535	4	0.0403085
1029	0.08535	4	0.0403085
1030	0.08535	4	0.0403085
1031	0.08535	4	0.0403085
1032	0.08535	4	0.0403085
1033	0.08535	4	0.0403085
1034	0.08535	4	0.0403085
1035	0.08535	4	0.0403085
1036	0.08535	4	0.0403085
1037	0.08535	4	0.0403085
1038	0.08535	4	0.0403085
1039	0.08535	4	0.0403085
1040	0.08535	4	0.0403085
1041	0.08535	4	0.0403085
1042	0.08535	4	0.0403085
1043	0.08535	4	0.0403085
1044	0.08535	4	0.0403085
1045	0.08535	4	0.0403085
1046	0.08535	4	0.0403085
1047	0.08535	4	0.0403085
1048	0.08535	4	0.0403085
1049	0.08535	4	0.0403085
1050	0.08535	4	0.0403085
1051	0.08535	4	0.0403085
1052	0.08535	4	0.0403085
1053	0.08535	4	0.0403085
1054	0.08535	4	0.0403085
1055	0.08535	4	0.0403085
1056	0.08535	4	0.0403085
1057	0.08535	4	0.0403085
1058	0.08535	4	0.0403085
1059	0.08535	4	0.0403085
1060	0.08535	4	0.0403085
1061	0.08535	4	0.0403085
1062	0.08535	4	0.0403085
1063	0.08535	4	0.0403085
1064	0.08535	4	0.0403085
1065	0.08535	4	0.0403085
1066	0.08535	4	0.0403085
1067	0.08535	4	0.0403085
1068	0.08535	4	0.0403085
1069	0.08535	4	0.0403085
1070	0.08535	4	0.0403085
1071	0.08535	4	0.0403085
1072	0.08535	4	0.0403085
1073	0.08535	4	0.0403085
1074	0.08535	4	0.0403085
1075	0.08535	4	0.0403085
1076	0.08535	4	0.0403085
1077	0.08535	4	0.0403085
1078	0.08535	4	0.0403085
1079	0.08535	4	0.0403085
1080	0.08535	4	0.0403085
1081	0.08535	4	0.0403085
1082	0.08535	4	0.0403085
1083	0.08535	4	0.0403085
1084	0.08535	4	0.0403085
1085	0.08535	4	0.0403085
1086	0.08535	4	0.0403085
1087	0.08535	4	0.0403085
1088	0.08535	4	0.0403085
1089	0.08535	4	0.0403085
1090	0.08535	4	0.0403085
1091	0.08535	4	0.0403085
1092	0.08535	4	0.0403085
1093	0.08535	4	0.0403085
1094	0.08535	4	0.0403085
1095	0.08535	4	0.0403085
1096	0.08535	4	0.0403085
1097	0.08535	4	0.0403085
1098	0.08535	4	0.0403085
1099	0.08535	4	0.0403085
1100	0.08535	4	0.0403085
1101	0.08535	4	0.0403085
1102	0.08535	4	0.0403085
1103	0.08535	4	0.0403085
1104	0.08535	4	0.0403085
1105	0.08535	4	0.0403085
1106	0.08535	4	0.0403085
1107	0.08535	4	0.0403085
1108	0.08535	4	0.0403085
1109	0.08535	4	0.0403085
1110	0.08535	4	0.0403085
1111	0.08535	4	0.0403085
1112	0.08535	4	0.0403085
1113	0.08535	4	0.0403085
1114	0.08535	4	0.0403085
1115	0.08535	4	0.0403085
1116	0.08535	4	0.0403085
1117	0.08535	4	0.0403085
1118	0.08535	4	0.0403085
1119	0.08535	4	0.0403085
1120	0.08535	4	0.0403085
1121	0.08535	4	0.0403085
1122	0.08535	4	0.0403085
1123	0.08535	4	0.0403085
1124	0.08535	4	0.0403085
1125	0.08535	4	0.0403085
1126	0.08535	4	0.0403085
1127	0.08535	4	0.0403085
1128	0.08535	4	0.0403085
1129	0.08535	4	0.0403085
1130	0.08535	4	0.0403085
1131	0.08535	4	0.0403085
1132	0.08535	4	0.0403085
1133	0.08535	4	0.0403085
1134	0.08535	4	0.0403085
1135	0.08535	4	0.0403085
1136	0.08535	4	0.0403085
1137	0.08535	4	0.0403085
1138	0.08535	4	0.0403085
1139	0.08535	4	0.0403085
1140	0.08535	4	0.0403085
1141	0.08535	4	0.0403085
1142	0.08535	4	0.0403085
1143	0.08535	4	0.0403085
1144	0.08535	4	0.0403085
1145	0.08535	4	0.0403085
1146	0.08535	4	0.0403085
1147	0.08535	4	0.0403085
1148	0.08535	4	0.0403085
1149	0.08535	4	0.0403085
1150	0.08535	4	0.0403085
1151	0.08535	4	0.0403085
1152	0.08535	4	0.0403085
1153	0.08535	4	0.0403085
1154	0.08535	4	0.0403085
1155	0.08535	4	0.0403085
1156	0.08535	4	0.0403085
1157	0.08535	4	0.0403085
1158	0.08535	4	0.0403085
1159	0.08535	4	0.0403085
1160	0.08535	4	0.0403085
1161	0.08535	4	0.0403085
1162	0.08535	4	0.0403085
1163	0.08535	4	0.0403085
1164	0.08535	4	0.0403085
1165	0.08535	4	0.0403085
1166	0.08535	4	0.0403085
1167	0.08535	4	0.0403085
1168	0.08535	4	0.0403085
1169	0.08535	4	0.0403085
1170	0.08535	4	0.0403085
1171	0.08535	4	0.0403085
1172	0.08535	4	0.0403085
1173	0.08535	4	0.0403085
1174	0.08535	4	0.0403085
1175	0.08535	4	0.0403085
1176	0.08535	4	0.0403085
1177	0.08535	4	0.0403085
1178	0.08535	4	0.0403085
1179	0.08535	4	0.0403085
1180	0.08535	4	0.0403085
1181	0.08535	4	0.0403085
1182	0.08535	4	0.0403085
1183	0.08535	4	0.0403085
1184	0.08535	4	0.0403085
1185	0.08535	4	0.0403085
1186	0.08535	4	0.0403085
1187	0.08535	4	0.0403085
1188	0.08535	4	0.0403085
1189	0.08535	4	0.0403085
1190	0.08535	4	0.0403085
1191	0.08535	4	0.0403085
1192	0.08535	4	0.0403085
1193	0.08535	4	0.0403085
1194	0.08535	4	0.0403085
1195	0.08535	4	0.0403085
1196	0.08535	4	0.0403085
1197	0.08535	4	0.0403085
1198	0.08535	4	0.0403085
1199	0.08535	4	0.0403085
1200	0.08535	4	0.0403085
1201	0.08535	4	0.0403085
1202	0.08535	4	0.0403085
1203	0.08535	4	0.0403085
1204	0.08535	4	0.0403085
1205	0.08535	4	0.0403085
1206	0.08535	4	0.0403085
1207	0.08535	4	0.0403085
1208	0.08535	4	0.0403085
1209	0.08535	4	0.0403085
1210	0.08535	4	0.0403085
1211	0.08535	4	0.0403085
1212	0.08535	4	0.0403085
1213	0.08535	4	0.0403085
1214	0.08535	4	0.0403085
1215	0.08535	4	0.0403085
1216	0.08535	4	0.0403085
1217	0.08535	4	0.0403085
1218	0.08535	4	0.0403085
1219	0.08535	4	0.0403085
1220	0.08535	4	0.0403085
1221	0.08535	4	0.0403085
1222	0.08535	4	0.0403085
1223	0.08535	4	0.0403085
1224	0.08535	4	0.0403085
1225	0.08535	4	0.0403085
1226	0.08535	4	0.0403085
1227	0.08535	4	0.0403085
1228	0.08535	4	0.0403085
1229	0.08535	4	0.0403085
1230	0.08535	4	0.0403085
1231	0.08535	4	0.0403085
1232	0.08535	4	0.0403085
1233	0.08535	4	0.0403085
1234	0.08535	4	0.0403085
1235	0.08535	4	0.0403085
1236	0.08535	4	0.0403085
1237	0.08535	4	0.0403085
1238	0.08535	4	0.0403085
1239	0.08535	4	0.0403085
1240	0.08535	4	0.0403085
1241	0.08535	4	0.0403085
1242	0.08535	4	0.0403085
1243	0.08535	4	0.0403085
1244	0.08535	4	0.0403085
1245	0.08535	4	0.0403085
1246	0.08535	4	0.0403085
1247	0.08535	4	0.0403085
1248	0.08535	4	0.0403085
1249	0.08535	4	0.0403085
1250	0.08535	4	0.0403085
1251	0.08535	4	0.0403085
1252	0.08535	4	0.0403085
1253	0.08535	4	0.0403085
1254	0.08535	4	0.0403085
1255	0.08535	4	0.0403085
1256	0.08535	4	0.0403085
1257	0.08535	4	0.0403085
1258	0.08535	4	0.0403085
1259	0.08535	4	0.0403085
1260	0.08535	4	0.0403085
1261	0.08535	4	0.0403085
1262	0.08535	4	0.0403085
1263	0.08535	4	0.0403085
1264	0.08535	4	0.0403085
1265	0.08535	4	0.0403085
1266	0.08535	4	0.0403085
1267	0.08535	4	0.0403085
1268	0.08535	4	0.0403085
1269	0.08535	4	0.0403085
1270	0.08535	4	0.0403085
1271	0.08535	4	0.0403085
1272	0.08535	4	0.0403085
1273	0.08535	4	0.0403085
1274	0.08535	4	0.0403085
1275	0.08535	4	0.0403085
1276	0.08535	4	0.0403085
1277	0.08535	4	0.0403085
1278	0.08535	4	0.0403085
1279	0.08535	4	0.0403085
1280	0.08535	4	0.0403085
1281	0.08535	4	0.0403085
1282	0.08535	4	0.0403085
1283	0.08535	4	0.0403085
1284	0.08535	4	0.0403085
1285	0.08535	4	0.0403085
1286	0.08535	4	0.0403085
1287	0.08535	4	0.0403085
1288	0.08535	4	0.0403085
1289	0.08535	4	0.0403085
1290	0.08535	4	0.0403085
1291	0.08535	4	0.0403085
1292	0.08535	4	0.0403085
1293	0.08535	4	0.0403085
1294	0.08535	4	0.0403085
1295	0.08535	4	0.0403085
1296	0.08535	4	0.0403085
1297	0.08535	4	0.0403085
1298	0.08535	4	0.0403085
1299	0.08535	4	0.0403085
1300	0.08535	4	0.0403085
1301	0.08535	4	0.0403085
1302	0.08535	4	0.0403085
1303	0.08535	4	0.0403085
1304	0.08535	4	0.0403085
1305	0.08535	4	0.0403085
1306	0.08535	4	0.0403085
1307	0.08535	4	0.0403085
1308	0.08535	4	0.0403085
1309	0.08535	4	0.0403085
1310	0.08535	4	0.0403085
1311	0.08535	4	0.0403085
1312	0.08535	4	0.0403085
1313	0.08535	4	0.0403085
1314	0.08535	4	0.0403085
1315	0.08535	4	0.0403085
1316	0.08535	4	0.0403085
1317	0.08535	4	0.0403085
1318	0.08535	4	0.0403085
1319	0.08535	4	0.0403085
1320	0.08535	4	0.0403085
1321	0.08535	4	0.0403085
1322	0.08535	4	0.0403085
1323	0.08535	4	0.0403085
1324	0.08535	4	0.0403085
1325	0.08535	4	0.0403085
1326	0.08535	4	0.0403085
1327	0.08535	4	0.0403085
1328	0.08535	4	0.0403085
1329	0.08535	4	0.0403085
1330	0.08535	4	0.0403085
1331	0.08535	4	0.0403085
1332	0.08535	4	0.0403085
1333	0.08535	4	0.0403085
1334	0.08535	4	0.0403085
1335	0.08535	4	0.0403085
1336	0.08535	4	0.0403085
1337	0.08535	4	0.0403085
1338	0.08535	4	0.0403085
1339	0.08535	4	0.0403085
1340	0.08535	4	0.0403085
1341	0.08535	4	0.0403085
1342	0.08535	4	0.0403085
1343	0.08535	4	0.0403085
1344	0.08535	4	0.0403085
1345	0.08535	4	0.0403085
1346	0.08535	4	0.0403085
1347	0.08535	4	0.0403085
1348	0.08535	4	0.0403085
1349	0.08535	4	0.0403085
1350	0.08535	4	0.0403085
1351	0.08535	4	0.0403085
1352	0.08535	4	0.0403085
1353	0.08535	4	0.0403085
1354	0.08535	4	0.0403085
1355	0.08535	4	0.0403085
1356	0.08535	4	0.0403085
1357	0.08535	4	0.0403085
1358	0.08535	4	0.0403085
1359	0.08535	4	0.0403085
1360	0.08535	4	0.0403085
1361	0.08535	4	0.0403085
1362	0.08535	4	0.0403085
1363	0.08535	4	0.0403085
1364	0.08535	4	0.0403085
1365	0.08535	4	0.0403085
1366	0.08535	4	0.0403085
1367	0.08535	4	0.0403085
1368	0.08535	4	0.0403085
1369	0.08535	4	0.0403085
1370	0.08535	4	0.0403085
1371	0.08535	4	0.0403085
1372	0.08535	4	0.0403085
1373	0.08535	4	0.0403085
1374	0.08535	4	0.0403085
1375	0.08535	4	0.0403085
1376	0.08535	4	0.0403085
1377	0.08535	4	0.0403085
1378	0.08535	4	0.0403085
1379	0.08535	4	0.0403085
1380	0.08535	4	0.0403085
1381	0.08535	4	0.0403085
1382	0.08535	4	0.0403085
1383	0.08535	4	0.0403085
1384	0.08535	4	0.0403085
1385	0.08535	4	0.0403085
1386	0.08535	4	0.0403085
1387	0.08535	4	0.0403085
1388	0.08535	4	0.0403085
1389	0.08535	4	0.0403085
1390	0.08535	4	0.0403085
1391	0.08535	4	0.0403085
1392	0.08535	4	0.0403085
1393	0.08535	4	0.0403085
1394	0.08535	4	0.0403085
1395	0.08535	4	0.0403085
1396	0.08535	4	0.0403085
1397	0.08535	4	0.0403085
1398	0.08535	4	0.0403085
1399	0.08535	4	0.0403085
1400	0.08535	4	0.0403085
1401	0.08535	4	0.0403085
1402	0.08535	4	0.0403085
1403	0.08535	4	0.0403085
1404	0.08535	4	0.0403085
1405	0.08535	4	0.0403085
1406	0.08535	4	0.0403085
1407	0.08535	4	0.0403085
1408	0.08535	4	0.0403085
1409	0.08535	4	0.0403085
1410	0.08535	4	0.0403085
1411	0.08535	4	0.0403085
1412	0.08535	4	0.0403085
1413	0.08535	4	0.0403085
1414	0.08535	4	0.0403085
1415	0.08535	4	0.0403085
1416	0.08535	4	0.0403085
1417	0.08535	4	0.0403085
1418	0.08535	4	0.0403085
1419	0.08535	4	0.0403085
1420	0.08535	4	0.0403085
1421	0.08535	4	0.0403085
1422	0.08535	4	0.0403085
1423	0.08535	4	0.0403085
1424	0.08535	4	0.0403085
1425	0.08535	4	0.0403085
1426	0.08535	4	0.0403085
1427	0.08535	4	0.0403085
1428	0.08535	4	0.0403085
1429	0.08535	4	0.0403085
1430	0.08535	4	0.0403085
1431	0.08535	4	0.0403085
1432	0.08535	4	0.0403085
1433	0.08535	4	0.0403085
1434	0.08535	4	0.0403085
1435	0.08535	4	0.0403085
1436	0.08535	4	0.0403085
1437	0.08535	4	0.0403085
1438	0.08535	4	0.0403085
1439	0.08535	4	0.0403085
1440	0.08535	4	0.0403085
1441	0.08535	4	0.0403085
1442	0.08535	4	0.0403085
1443	0.08535	4	0.0403085
1444	0.08535	4	0.0403085
1445	0.08535	4	0.0403085
1446	0.08535	4	0.0403085
1447	0.08535	4	0.0403085
1448	0.08535	4	0.0403085
1449	0.08535	4	0.0403085
1450	0.08535	4	0.0403085
1451	0.08535	4	0.0403085
1452	0.08535	4	0.0403085
1453	0.08535	4	0.0403085
1454	0.08535	4	0.0403085
1455	0.08535	4	0.0403085
1456	0.08535	4	0.0403085
1457	0.08535	4	0.0403085
1458	0.08535	4	0.0403085
1459	0.08535	4	0.0403085
1460	0.08535	4	0.0403085
1461	0.08535	4	0.0403085
1462	0.08535	4	0.0403085
1463	0.08535	4	0.0403085
1464	0.08535	4	0.0403085
1465	0.08535	4	0.0403085
1466	0.08535	4	0.0403085
1467	0.08535	4	0.0403085
1468	0.08535	4	0.0403085
1469	0.08535	4	0.0403085
1470	0.08535	4	0.0403085
1471	0.08535	4	0.0403085
1472	0.08535	4	0.0403085
1473	0.08535	4	0.0403085
1474	0.08535	4	0.0403085
1475	0.08535	4	0.0403085
1476	0.08535	4	0.0403085
1477	0.08535	4	0.0403085
1478	0.08535	4	0.0403085
1479	0.08535	4	0.0403085
1480	0.08535	4	0.0403085
1481	0.08535	4	0.0403085
1482	0.08535	4	0.0403085
1483	0.08535	4	0.0403085
1484	0.08535	4	0.0403085
1485	0.08535	4	0.0403085
1486	0.08535	4	0.0403085
1487	0.08535	4	0.0403085
1488	0.08535	4	0.0403085
1489	0.08535	4	0.0403085
1490	0.08535	4	0.0403085
1491	0.08535	4	0.0403085
1492	0.08535	4	0.0403085
1493	0.08535	4	0.0403085
1494	0.08535	4	0.0403085
1495	0.08535	4	0.0403085
1496	0.08535	4	0.0403085
1497	0.08535	4	0.0403085
1498	0.08535	4	0.0403085
1499	0.08535	4	0.0403085
1500	0.08535	4	0.0403085
1501	0.08535	4	0.0403085
1502	0.08535	4	0.0403085
1503	0.08535	4	0.0403085
1504	0.08535	4	0.0403085
1505	0.08535	4	0.0403085
1506	0.08535	4	0.0403085
1507	0.08535	4	0.0403085
1508	0.08535	4	0.0403085
1509	0.08535	4	0.0403085
1510	0.08535	4	0.0403085
1511	0.08535	4	0.0403085
1512	0.08535	4	0.0403085
1513	0.08535	4	0.0403085
1514	0.08535	4	0.0403085
1515	0.08535	4	0.0403085
1516	0.08535	4	0.0403085
1517	0.08535	4	0.0403085
1518	0.08535	4	0.0403085
1519	0.08535	4	0.0403085
1520	0.08535	4	0.0403085
1521	0.08535	4	0.0403085
1522	0.08535	4	0.0403085
1523	0.08535	4	0.0403085
1524	0.08535	4	0.0403085
1525	0.08535	4	0.0403085
1526	0.08535	4	0.0403085
1527	0.08535	4	0.0403085
1528	0.08535	4	0.0403085
1529	0.08535	4	0.0403085
1530	0.08535	4	0.0403085
1531	0.08535	4	0.0403085
1532	0.08535	4	0.0403085
1533	0.08535	4	0.0403085
1534	0.08535	4	0.0403085
1535	0.08535	4	0.0403085
1536	0.08535	4	0.0403085
1537	0.08535	4	0.0403085
1538	0.08535	4	0.0403085
1539	0.08535	4	0.0403085
1540	0.08535	4	0.0403085
1541	0.08535	4	0.0403085
1542	0.08535	4	0.0403085
1543	0.08535	4	0.0403085
1544	0.08535	4	0.0403085
1545	0.08535	4	0.0403085
1546	0.08535	4	0.0403085
1547	0.08535	4	0.0403085
1548	0.08535	4	0.0403085
1549	0.08535	4	0.0403085
1550	0.08535	4	0.0403085
1551	0.08535	4	0.0403085
1552	0.08535	4	0.0403085
1553	0.08535	4	0.0403085
1554	0.08535	4	0.0403085
1555	0.08535	4	0.0403085
1556	0.08535	4	0.0403085
1557	0.08535	4	0.0403085
1558	0.08535	4	0.0403085
1559	0.08535	4	0.0403085
1560	0.08535	4	0.0403085
1561	0.08535	4	0.0403085
1562	0.08535	4	0.0403085
1563	0.08535	4	0.0403085
1564	0.08535	4	0.0403085
1565	0.08535	4	0.0403085
1566	0.08535	4	0.0403085
1567	0.08535	4	0.0403085
1568	0.08535	4	0.0403085
1569	0.08535	4	0.0403085
1570	0.08535	4	0.0403085
1571	0.08535	4	0.0403085
1572	0.08535	4	0.0403085
1573	0.08535	4	0.0403085
1574	0.08535	4	0.0403085
1575	0.08535	4	0.0403085
1576	0.08535	4	0.0403085
1577	0.08535	4	0.0403085
1578	0.08535	4	0.0403085
1579	0.08535	4	0.0403085
1580	0.08535	4	0.0403085
1581	0.08535	4	0.0403085
1582	0.08535	4	0.0403085
1583	0.08535	4	0.0403085
1584	0.08535	4	0.0403085
1585	0.08535	4	0.0403085
1586	0.08535	4	0.0403085
1587	0.08535	4	0.0403085
1588	0.08535	4	0.0403085
1589	0.08535	4	0.0403085
1590	0.08535	4	0.0403085
1591	0.08535	4	0.0403085
1592	0.08535	4	0.0403085
1593	0.08535	4	0.0403085
1594	0.08535	4	0.0403085
1595	0.08535	4	0.0403085
1596	0.08535	4	0.0403085
1597	0.08535	4	0.0403085
1598	0.08535	4	0.0403085
1599	0.08535	4	0.0403085
1600	0.08535	4	0.0403085
1601	0.08535	4	0.0403085
1602	0.08535	4	0.0403085
1603	0.08535	4	0.0403085
1604	0.08535	4	0.0403085
1605	0.08535	4	0.0403085
1606	0.08535	4	0.0403085
1607	0.08535	4	0.0403085
1608	0.08535	4	0.0403085
1609	0.08535	4	0.0403085
1610	0.08535	4	0.0403085
1611	0.08535	4	0.0403085
1612	0.08535	4	0.0403085
1613	0.08535	4	0.0403085
1614	0.08535	4	0.0403085
1615	0.08535	4	0.0403085
1616	0.08535	4	0.0403085
1617	0.08535	4	0.0403085
1618	0.08535	4	0.0403085
1619	0.08535	4	0.0403085
1620	0.08535	4	0.0403085
1621	0.08535	4	0.0403085
1622	0.08535	4	0.0403085
1623	0.08535	4	0.0403085
1624	0.08535	4	0.0403085
1625	0.08535	4	0.0403085
1626	0.08535	4	0.0403085
1627	0.08535	4	0.0403085
1628	0.08535	4	0.0403085
1629	0.08535	4	0.0403085
1630	0.08535	4	0.0403085
1631	0.08535	4	0.0403085
1632	0.08535	4	0.0403085
1633	0.08535	4	0.0403085
1634	0.08535	4	0.0403085
1635	0.08535	4	0.0403085
1636	0.08535	4	0.0403085
1637	0.08535	4	0.0403085
1638	0.08535	4	0.0403085
1639	0.08535	4	0.0403085
1640	0.08535	4	0.0403085
1641	0.08535	4	0.0403085
1642	0.08535	4	0.0403085
1643	0.08535	4	0.0403085
1644	0.08535	4	0.0403085
1645	0.08535	4	0.0403085
1646	0.08535	4	0.0403085
1647	0.08535	4	0.0403085
1648	0.08535	4	0.0403085
1649	0.08535	4	0.0403085
1650	0.08535	4	0.0403085
1651	0.08535	4	0.0403085
1652	0.08535	4	0.0403085
1653	0.08535	4	0.0403085
1654	0.08535	4	0.0403085
1655	0.08535	4	0.0403085
1656	0.08535	4	0.0403085
1657	0.08535	4	0.0403085
1658	0.08535	4	0.0403085
1659	0.08535	4	0.0403085
1660	0.08535	4	0.0403085
1661	0.08535	4	0.0403085
1662	0.08535	4	0.0403085
1663	0.08535	4	0.0403085
1664	0.08535	4	0.0403085
1665	0.08535	4	0.0403085
1666	0.08535	4	0.0403085
1667	0.08535	4	0.0403085
1668	0.08535	4	0.0403085
1669	0.08535	4	0.0403085
1670	0.08535	4	0.0403085
1671	0.08535	4	0.0403085
1672	0.08535	4	0.0403085
1673	0.08535	4	0.0403085
1674	0.08535	4	0.0403085
1675	0.08535	4	0.0403085
1676	0.08535	4	0.0403085
1677	0.08535	4	0.0403085
1678	0.08535	4	0.0403085
1679	0.08535	4	0.0403085
1680	0.08535	4	0.0403085
1681	0.08535	4	0.0403085
1682	0.08535	4	0.0403085
1683	0.08535	4	0.0403085
1684	0.08535	4	0.0403085
1685	0.08535	4	0.0403085
1686	0.08535	4	0.0403085
1687	0.08535	4	0.0403085
1688	0.08535	4	0.0403085
1689	0.08535	4	0.0403085
1690	0.08535	4	0.0403085
1691	0.08535	4	0.0403085
1692	0.08535	4	0.0403085
1693	0.08535	4	0.0403085
1694	0.08535	4	0.0403085
1695	0.08535	4	0.0403085
1696	0.08535	4	0.0403085
1697	0.08535	4	0.0403085
1698	0.08535	4	0.0403085
1699	0.08535	4	0.0403085
1700	0.08535	4	0.0403085
1701	0.08535	4	0.0403085
1702	0.08535	4	0.0403085
1703	0.08535	4	0.0403085
1704	0.08535	4	0.0403085
1705	0.08535	4	0.0403085
1706	0.08535	4	0.0403085
1707	0.08535	4	0.0403085
1708	0.08535	4	0.0403085
1709	0.08535	4	0.0403085
1710	0.08535	4	0.0403085
1711	0.08535	4	0.0403085
1712	0.08535	4	0.0403085
1713	0.08535	4	0.0403085
1714	0.08535	4	0.0403085
1715	0.08535	4	0.0403085
1716	0.08535	4	0.0403085
1717	0.08535	4	0.0403085
1718	0.08535	4	0.0403085
1719	0.08535	4	0.0403085
1720	0.08535	4	0.0403085
1721	0.08535	4	0.0403085
1722	0.08535	4	0.0403085
1723	0.08535	4	0.0403085
1724	0.08535	4	0.0403085
1725	0.08535	4	0.0403085
1726	0.08535	4	0.0403085
1727	0.08535	4	0.0403085
1728	0.08535	4	0.0403085
1729	0.08535	4	0.0403085
1730	0.08535	4	0.0403085
1731	0.08535	4	0.0403085
1732	0.08535	4	0.0403085
1733	0.08535	4	0.0403085
1734	0.08535	4	0.0403085
1735	0.08535	4	0.0403085
1736	0.08535	4	0.0403085
1737	0.08535	4	0.0403085
1738	0.08535	4	0.0403085
1739	0.08535	4	0.0403085
1740	0.08535	4	0.0403085
1741	0.08535	4	0.0403085
1742	0.08535	4	0.0403085
1743	0.08535	4	0.0403085
1744	0.08535	4	0.0403085
1745	0.08535	4	0.0403085
1746	0.08535	4	0.0403085
1747	0.08535	4	0.0403085
1748	0.08535	4	0.0403085
1749	0.08535	4	0.0403085
1750	0.08535	4	0.0403085
1751	0.08535	4	0.0403085
1752	0.08535	4	0.0403085
1753	0.08535	4	0.0403085
1754	0.08535	4	0.0403085
1755	0.08535	4	0.0403085
1756	0.08535	4	0.0403085
1757	0.08535	4	0.0403085
1758	0.08535	4	0.0403085
1759	0.08535	4	0.0403085
1760	0.08535	4	0.0403085
1761	0.08535	4	0.0403085
1762	0.08535	4	0.0403085
1763	0.08535	4	0.0403085
1764	0.08535	4	0.0403085
1765	0.08535	4	0.0403085
1766	0.08535	4	0.0403085
1767	0.08535	4	0.0403085
1768	0.08535	4	0.0403085
1769	0.08535	4	0.0403085
1770	0.08535	4	0.0403085
1771	0.08535	4	0.0403085
1772	0.08535	4	0.0403085
1773	0.08535	4	0.0403085
1774	0.08535	4	0.0403085
1775	0.08535	4	0.0403085
1776	0.08535	4	0.0403085
1777	0.08535	4	0.0403085
1778	0.08535	4	0.0403085
1779	0.08535	4	0.0403085
1780	0.08535	4	0.0403085
1781	0.08535	4	0.0403085
1782	0.08535	4	0.0403085
1783	0.08535	4	0.0403085
1784	0.08535	4	0.0403085
1785	0.08535	4	0.0403085
1786	0.08535	4	0.0403085
1787	0.08535	4	0.0403085
1788	0.08535	4	0.0403085
1789	0.08535	4	0.0403085
1790	0.08535	4	0.0403085
1791	0.08535	4	0.0403085
1792	0.08535	4	0.0403085
1793	0.08535	4	0.0403085
1794	0.08535	4	0.0403085
1795	0.08535	4	0.0403085
1796	0.08535	4	0.0403085
1797	0.08535	4	0.0403085
1798	0.08535	4	0.0403085
1799	0.08535	4	0.0403085
1800	0.08535	4	0.0403085
1801	0.08535	4	0.0403085
1802	0.08535	4	0.0403085
1803	0.08535	4	0.0403085
1804	0.08535	4	0.0403085
1805	0.08535	4	0.0403085
1806	0.08535	4	0.0403085
1807	0.08535	4	0.0403085
1808	0.08535	4	0.0403085
1809	0.08535	4	0.0403085
1810	0.08535	4	0.0403085
1811	0.08535	4	0.0403085
1812	0.08535	4	0.0403085
1813	0.08535	4	0.0403085
1814	0.08535	4	0.0403085
1815	0.08535	4	0.0403085
1816	0.08535	4	0.0403085
1817	0.08535	4	0.0403085
1818	0.08535	4	0.0403085
1819	0.08535	4	0.0403085
1820	0.08535	4	0.0403085
1821	0.08535	4	0.0403085
1822	0.08535	4	0.0403085
1823	0.08535	4	0.0403085
1824	0.08535	4	0.0403085
1825	0.08535	4	0.0403085
1826	0.08535	4	0.0403085
1827	0.08535	4	0.0403085
1828	0.08535	4	0.0403085
1829	0.08535	4	0.0403085
1830	0.08535	4	0.0403085
1831	0.08535	4	0.0403085
1832	0.08535	4	0.0403085
1833	0.08535	4	0.0403085
1834	0.08535	4	0.0403085
1835	0.08535	4	0.0403085
1836	0.08535	4	0.0403085
1837	0.08535	4	0.0403085
1838	0.08535	4	0.0403085
1839	0.08535	4	0.0403085
1840	0.08535	4	0.0403085
1841	0.08535	4	0.0403085
1842	0.08535	4	0.0403085
1843	0.08535	4	0.0403085
1844	0.08535	4	0.0403085
1845	0.08535	4	0.0403085
1846	0.08535	4	0.0403085
1847	0.08535	4	0.0403085
1848	0.08535	4	0.0403085
1849	0.08535	4	0.0403085
1850	0.08535	4	0.0403085
1851	0.08535	4	0.0403085
1852	0.08535	4	0.0403085
1853	0.08535	4	0.0403085
1854	0.08535	4	0.0403085
1855	0.08535	4	0.0403085
1856	0.08535	4	0.0403085
1857	0.08535	4	0.0403085
1858	0.08535	4	0.0403085
1859	0.08535	4	0.0403085
1860	0.08535	4	0.0403085
1861	0.08535	4	0.0403085
1862	0.08535	4	0.0403085
1863	0.08535	4	0.0403085
1864	0.08535	4	0.0403085
1865	0.08535	4	0.0403085
1866	0.08535	4	0.0403085
1867	0.08535	4	0.0403085
1868	0.08535	4	0.0403085
1869	0.08535	4	0.0403085
1870	0.08535	4	0.0403085
1871	0.08535	4	0.0403085
1872	0.08535	4	0.0403085
1873	0.08535	4	0.0403085
1874	0.08535	4	0.0403085
1875	0.08535	4	0.0403085
1876	0.08535	4	0.0403085
1877	0.08535	4	0.0403085
1878	0.08535	4	0.0403085
1879	0.08535	4	0.0403085
1880	0.08535	4	0.0403085
1881	0.08535	4	0.0403085
1882	0.08535	4	0.0403085
1883	0.08535	4	0.0403085
1884	0.08535	4	0.0403085
1885	0.08535	4	0.0403085
1886	0.08535	4	0.0403085
1887	0.08535	4	0.0403085
1888	0.08535	4	0.0403085
1889	0.08535	4	0.0403085
1890	0.08535	4	0.0403085
1891	0.08535	4	0.0403085
1892	0.08535	4	0.0403085
1893	0.08535	4	0.0403085
1894	0.08535	4	0.0403085
1895	0.08535	4	0.0403085
1896	0.08535	4	0.0403085
1897	0.08535	4	0.0403085
1898	0.08535	4	0.0403085
1899	0.08535	4	0.0403085
1900	0.08535	4	0.0403085
1901	0.08535	4	0.0403085
1902	0.08535	4	0.0403085
1903	0.08535	4	0.0403085
1904	0.08535	4	0.0403085
1905	0.08535	4	0.0403085
1906	0.08535	4	0.0403085
1907	0.08535	4	0.0403085
1908	0.08535	4	0.0403085
1909	0.08535	4	0.0403085
1910	0.08535	4	0.0403085
1911	0.08535	4	0.0403085
1912	0.08535	4	0.0403085
1913	0.08535	4	0.0403085
1914	0.08535	4	0.0403085
1915	0.08535	4	0.0403085
1916	0.08535	4	0.0403085
1917	0.08535	4	0.0403085
1918	0.08535	4	0.0403085
1919	0.08535	4	0.0403085
1920	0.08535	4	0.0403085
1921	0.08535	4	0.0403085
1922	0.08535	4	0.0403085
1923	0.08535	4	0.0403085
1924	0.08535	4	0.0403085
1925	0.08535	4	0.0403085
1926	0.08535	4	0.0403085
1927	0.08535	4	0.0403085
1928	0.08535	4	0.0403085
1929	0.08535	4	0.0403085
1930	0.08535	4	0.0403085
1931	0.08535	4	0.0403085
1932	0.08535	4	0.0403085
1933	0.08535	4	0.0403085
1934	0.08535	4	0.0403085
1935	0.08535	4	0.0403085
1936	0.08535	4	0.0403085
1937	0.08535	4	0.0403085
1938	0.08535	4	0.0403085
1939	0.08535	4	0.0403085
1940	0.08535	4	0.0403085
1941	0.08535	4	0.0403085
1942	0.08535	4	0.0403085
1943	0.08535	4	0.0403085
1944	0.08535	4	0.0403085
1945	0.08535	4	0.0403085
1946	0.08535	4	0.0403085
1947	0.08535	4	0.0403085
1948	0.08535	4	0.0403085
1949	0.08535	4	0.0403085
1950	0.08535	4	0.0403085
1951	0.08535	4	0.0403085
1952	0.08535	4	0.0403085
1953	0.08535	4	0.0403085
1954	0.08535	4	0.0403085
1955	0.08535	4	0.0403085
1956	0.08535	4	0.0403085
1957	0.08535	4	0.0403085
1958	0.08535	4	0.0403085
1959	0.08535	4	0.0403085
1960	0.08535	4	0.0403085
1961	0.08535	4	0.0403085
1962	0.08535	4	0.0403085
1963	0.08535	4	0.0403085
1964	0.08535	4	0.0403085
1965	0.08535	4	0.0403085
1966	0.08535	4	0.0403085
1967	0.08535	4	0.0403085
1968	0.08535	4	0.0403085
1969	0.08535	4	0.0403085
1970	0.08535	4	0.0403085
1971	0.08535	4	0.0403085
1972	0.08535	4	0.0403085
1973	0.08535	4	0.0403085
1974	0.08535	4	0.0403085
1975	0.08535	4	0.0403085
1976	0.08535	4	0.0403085
1977	0.08535	4	0.0403085
1978	0.08535	4	0.0403085
1979	0.08535	4	0.0403085
1980	0.08535	4	0.0403085
1981	0.08535	4	0.0403085
1982	0.08535	4	0.0403085
1983	0.08535	4	0.0403085
1984	0.08535	4	0.0403085
1985	0.08535	4	0.0403085
1986	0.08535	4	0.0403085
1987	0.08535	4	0.0403085
1988	0.08535	4	0.0403085
1989	0.08535	4	0.0403085
1990	0.08535	4	0.0403085
1991	0.08535	4	0.0403085
1992	0.08535	4	0.0403085
1993	0.08535	4	0.0403085
1994	0.08535	4	0.0403085
1995	0.08535	4	0.0403085
1996	0.08535	4	0.0403085
1997	0.08535	4	0.0403085
1998	0.08535	4	0.0403085
1999	0.08535	4	0.0403085
2000	0.08535	4	0.0403085
[truncated: 3,001 more rows]
