# Supplementary material for: Aspiration-driven co-evolution of cooperation with individual behavioral diversity
Source: PLoS One. 2023 Sep 15;18(9):e0291134. doi: 10.1371/journal.pone.0291134 (PMC10503719; doi:10.1371/journal.pone.0291134)
Supplement: S1 Data — (ZIP) [file pone.0291134.s001.zip › M1/v2-L=200/data/aspiration_time,b=1.71_frequency.txt]

1	0.5	0.5	0
2	0.681208	0.702616	0.469281
3	0.766845	0.842987	0.540116
4	0.789643	0.943975	0.593281
5	0.77379	1.02368	0.618048
6	0.73669	1.09064	0.619665
7	0.690809	1.14871	0.603574
8	0.641551	1.20627	0.577214
9	0.593028	1.26806	0.543776
10	0.546837	1.32734	0.507333
11	0.503362	1.42108	0.469658
12	0.46323	1.5022	0.433081
13	0.427027	1.59501	0.398827
14	0.393417	1.67143	0.366569
15	0.362843	1.77974	0.336945
16	0.33497	1.88286	0.309482
17	0.309574	1.94857	0.284361
18	0.286708	2.00611	0.2611
19	0.265782	2.10662	0.240449
20	0.24683	2.19369	0.221338
21	0.229485	2.3069	0.2042
22	0.213699	2.42895	0.188154
23	0.199416	2.50658	0.173755
24	0.186344	2.57917	0.160586
25	0.174587	2.64986	0.148574
26	0.163845	2.75856	0.13757
27	0.154041	2.85772	0.127489
28	0.145156	2.93178	0.118571
29	0.136995	3.02974	0.111092
30	0.129514	3.12168	0.103635
31	0.122718	3.20046	0.0969586
32	0.116616	3.29933	0.0903825
33	0.111093	3.36829	0.08466
34	0.105995	3.46747	0.079313
35	0.101423	3.52242	0.0745294
36	0.0972205	3.54911	0.0702594
37	0.0934617	3.5457	0.0662349
38	0.0901157	3.53719	0.062667
39	0.0871325	3.52669	0.0593942
40	0.0843771	3.5484	0.0564414
41	0.0818508	3.64311	0.0538545
42	0.0795051	3.72337	0.0515071
43	0.0774144	3.73628	0.0493013
44	0.0754969	3.77336	0.0475534
45	0.0737768	3.78855	0.0457054
46	0.0722156	3.83116	0.0440012
47	0.0708174	3.8311	0.042593
48	0.0695705	3.79922	0.0411027
49	0.0684058	3.81391	0.039817
50	0.0673779	3.80644	0.0387434
51	0.0664706	3.81514	0.0377626
52	0.0656079	3.813	0.0368145
53	0.0648385	3.82209	0.0359693
54	0.0641056	3.87404	0.0355085
55	0.0634375	3.90284	0.0349115
56	0.0628339	3.91031	0.0343456
57	0.0622651	3.94908	0.0336826
58	0.0617812	3.95572	0.0331464
59	0.0613383	3.95999	0.0326688
60	0.0609321	3.96438	0.0322274
61	0.0605634	3.96819	0.031828
62	0.060228	3.97127	0.0314674
63	0.0599187	3.97408	0.0311352
64	0.0596491	3.97711	0.0308414
65	0.0593987	3.97949	0.0305717
66	0.0591706	3.98162	0.0303262
67	0.0589564	3.98329	0.0300981
68	0.0587708	3.98467	0.029901
69	0.0585956	3.98569	0.029717
70	0.0584347	3.98723	0.0295437
71	0.0582934	3.98843	0.0293924
72	0.058167	3.9895	0.0292573
73	0.0580492	3.99049	0.0291313
74	0.0579438	3.99139	0.0290184
75	0.0578473	3.99219	0.0289154
76	0.0577599	3.9929	0.0288221
77	0.0576819	3.99353	0.0287389
78	0.0576096	3.99408	0.0286621
79	0.0575465	3.99457	0.0285948
80	0.0574894	3.99506	0.0285337
81	0.0574376	3.99551	0.0284782
82	0.0573904	3.99588	0.028428
83	0.0573498	3.99621	0.0283846
84	0.0573129	3.9966	0.0283446
85	0.0572794	3.99692	0.0283085
86	0.0572476	3.99723	0.0282742
87	0.0572195	3.99745	0.0282443
88	0.0571958	3.9978	0.0282178
89	0.0571734	3.99801	0.0281937
90	0.0571532	3.99817	0.0281722
91	0.0571327	3.9983	0.0281506
92	0.0571154	3.99845	0.028132
93	0.0570994	3.99859	0.0281149
94	0.057086	3.99876	0.0281002
95	0.0570738	3.9989	0.0280868
96	0.057063	3.99902	0.0280751
97	0.0570516	3.99911	0.0280629
98	0.0570424	3.99918	0.0280531
99	0.0570331	3.99923	0.0280435
100	0.0570244	3.99928	0.0280343
101	0.0570171	3.99933	0.0280266
102	0.0570108	3.99939	0.0280198
103	0.0570046	3.99944	0.0280132
104	0.0569989	3.9995	0.028007
105	0.0569941	3.99955	0.0280018
106	0.05699	3.99958	0.0279974
107	0.0569859	3.99961	0.0279931
108	0.0569829	3.99966	0.0279897
109	0.0569798	3.99969	0.0279864
110	0.0569768	3.99972	0.0279832
111	0.0569744	3.99976	0.0279804
112	0.0569721	3.99979	0.0279779
113	0.0569699	3.99981	0.0279755
114	0.056968	3.99983	0.0279734
115	0.0569662	3.99985	0.0279715
116	0.0569646	3.99986	0.0279698
117	0.0569632	3.99988	0.0279683
118	0.056962	3.99989	0.027967
119	0.0569609	3.9999	0.0279657
120	0.0569598	3.99991	0.0279647
121	0.0569589	3.99992	0.0279637
122	0.056958	3.99992	0.0279627
123	0.0569573	3.99993	0.0279619
124	0.0569566	3.99994	0.0279612
125	0.056956	3.99994	0.0279605
126	0.0569554	3.99995	0.0279599
127	0.0569549	3.99996	0.0279593
128	0.0569544	3.99996	0.0279588
129	0.056954	3.99996	0.0279583
130	0.0569536	3.99997	0.027958
131	0.0569533	3.99997	0.0279576
132	0.056953	3.99997	0.0279573
133	0.0569527	3.99998	0.0279569
134	0.0569524	3.99998	0.0279567
135	0.0569522	3.99998	0.0279564
136	0.056952	3.99998	0.0279562
137	0.0569518	3.99998	0.027956
138	0.0569516	3.99999	0.0279558
139	0.0569515	3.99999	0.0279557
140	0.0569513	3.99999	0.0279555
141	0.0569512	3.99999	0.0279554
142	0.0569511	3.99999	0.0279552
143	0.056951	3.99999	0.0279551
144	0.0569509	3.99999	0.027955
145	0.0569508	3.99999	0.0279549
146	0.0569507	3.99999	0.0279549
147	0.0569507	3.99999	0.0279548
148	0.0569506	4	0.0279547
149	0.0569506	4	0.0279547
150	0.0569505	4	0.0279546
151	0.0569505	4	0.0279545
152	0.0569504	4	0.0279545
153	0.0569504	4	0.0279545
154	0.0569503	4	0.0279544
155	0.0569503	4	0.0279544
156	0.0569503	4	0.0279544
157	0.0569503	4	0.0279543
158	0.0569502	4	0.0279543
159	0.0569502	4	0.0279543
160	0.0569502	4	0.0279543
161	0.0569502	4	0.0279542
162	0.0569502	4	0.0279542
163	0.0569501	4	0.0279542
164	0.0569501	4	0.0279542
165	0.0569501	4	0.0279542
166	0.0569501	4	0.0279542
167	0.0569501	4	0.0279542
168	0.0569501	4	0.0279542
169	0.0569501	4	0.0279541
170	0.0569501	4	0.0279541
171	0.0569501	4	0.0279541
172	0.0569501	4	0.0279541
173	0.0569501	4	0.0279541
174	0.05695	4	0.0279541
175	0.05695	4	0.0279541
176	0.05695	4	0.0279541
177	0.05695	4	0.0279541
178	0.05695	4	0.0279541
179	0.05695	4	0.0279541
180	0.05695	4	0.0279541
181	0.05695	4	0.0279541
182	0.05695	4	0.0279541
183	0.05695	4	0.0279541
184	0.05695	4	0.0279541
185	0.05695	4	0.0279541
186	0.05695	4	0.0279541
187	0.05695	4	0.0279541
188	0.05695	4	0.0279541
189	0.05695	4	0.0279541
190	0.05695	4	0.0279541
191	0.05695	4	0.0279541
192	0.05695	4	0.0279541
193	0.05695	4	0.0279541
194	0.05695	4	0.0279541
195	0.05695	4	0.0279541
196	0.05695	4	0.0279541
197	0.05695	4	0.0279541
198	0.05695	4	0.0279541
199	0.05695	4	0.0279541
200	0.05695	4	0.0279541
201	0.05695	4	0.0279541
202	0.05695	4	0.0279541
203	0.05695	4	0.0279541
204	0.05695	4	0.0279541
205	0.05695	4	0.0279541
206	0.05695	4	0.0279541
207	0.05695	4	0.0279541
208	0.05695	4	0.0279541
209	0.05695	4	0.0279541
210	0.05695	4	0.0279541
211	0.05695	4	0.0279541
212	0.05695	4	0.0279541
213	0.05695	4	0.0279541
214	0.05695	4	0.0279541
215	0.05695	4	0.0279541
216	0.05695	4	0.0279541
217	0.05695	4	0.0279541
218	0.05695	4	0.0279541
219	0.05695	4	0.0279541
220	0.05695	4	0.0279541
221	0.05695	4	0.0279541
222	0.05695	4	0.0279541
223	0.05695	4	0.0279541
224	0.05695	4	0.0279541
225	0.05695	4	0.0279541
226	0.05695	4	0.0279541
227	0.05695	4	0.0279541
228	0.05695	4	0.0279541
229	0.05695	4	0.0279541
230	0.05695	4	0.0279541
231	0.05695	4	0.0279541
232	0.05695	4	0.0279541
233	0.05695	4	0.0279541
234	0.05695	4	0.0279541
235	0.05695	4	0.0279541
236	0.05695	4	0.0279541
237	0.05695	4	0.0279541
238	0.05695	4	0.0279541
239	0.05695	4	0.0279541
240	0.05695	4	0.0279541
241	0.05695	4	0.0279541
242	0.05695	4	0.0279541
243	0.05695	4	0.0279541
244	0.05695	4	0.0279541
245	0.05695	4	0.0279541
246	0.05695	4	0.0279541
247	0.05695	4	0.0279541
248	0.05695	4	0.0279541
249	0.05695	4	0.0279541
250	0.05695	4	0.0279541
251	0.05695	4	0.0279541
252	0.05695	4	0.0279541
253	0.05695	4	0.0279541
254	0.05695	4	0.0279541
255	0.05695	4	0.0279541
256	0.05695	4	0.0279541
257	0.05695	4	0.0279541
258	0.05695	4	0.0279541
259	0.05695	4	0.0279541
260	0.05695	4	0.0279541
261	0.05695	4	0.0279541
262	0.05695	4	0.0279541
263	0.05695	4	0.0279541
264	0.05695	4	0.0279541
265	0.05695	4	0.0279541
266	0.05695	4	0.0279541
267	0.05695	4	0.0279541
268	0.05695	4	0.0279541
269	0.05695	4	0.0279541
270	0.05695	4	0.0279541
271	0.05695	4	0.0279541
272	0.05695	4	0.0279541
273	0.05695	4	0.0279541
274	0.05695	4	0.0279541
275	0.05695	4	0.0279541
276	0.05695	4	0.0279541
277	0.05695	4	0.0279541
278	0.05695	4	0.0279541
279	0.05695	4	0.0279541
280	0.05695	4	0.0279541
281	0.05695	4	0.0279541
282	0.05695	4	0.0279541
283	0.05695	4	0.0279541
284	0.05695	4	0.0279541
285	0.05695	4	0.0279541
286	0.05695	4	0.0279541
287	0.05695	4	0.0279541
288	0.05695	4	0.0279541
289	0.05695	4	0.0279541
290	0.05695	4	0.0279541
291	0.05695	4	0.0279541
292	0.05695	4	0.0279541
293	0.05695	4	0.0279541
294	0.05695	4	0.0279541
295	0.05695	4	0.0279541
296	0.05695	4	0.0279541
297	0.05695	4	0.0279541
298	0.05695	4	0.0279541
299	0.05695	4	0.0279541
300	0.05695	4	0.0279541
301	0.05695	4	0.0279541
302	0.05695	4	0.0279541
303	0.05695	4	0.0279541
304	0.05695	4	0.0279541
305	0.05695	4	0.0279541
306	0.05695	4	0.0279541
307	0.05695	4	0.0279541
308	0.05695	4	0.0279541
309	0.05695	4	0.0279541
310	0.05695	4	0.0279541
311	0.05695	4	0.0279541
312	0.05695	4	0.0279541
313	0.05695	4	0.0279541
314	0.05695	4	0.0279541
315	0.05695	4	0.0279541
316	0.05695	4	0.0279541
317	0.05695	4	0.0279541
318	0.05695	4	0.0279541
319	0.05695	4	0.0279541
320	0.05695	4	0.0279541
321	0.05695	4	0.0279541
322	0.05695	4	0.0279541
323	0.05695	4	0.0279541
324	0.05695	4	0.0279541
325	0.05695	4	0.0279541
326	0.05695	4	0.0279541
327	0.05695	4	0.0279541
328	0.05695	4	0.0279541
329	0.05695	4	0.0279541
330	0.05695	4	0.0279541
331	0.05695	4	0.0279541
332	0.05695	4	0.0279541
333	0.05695	4	0.0279541
334	0.05695	4	0.0279541
335	0.05695	4	0.0279541
336	0.05695	4	0.0279541
337	0.05695	4	0.0279541
338	0.05695	4	0.0279541
339	0.05695	4	0.0279541
340	0.05695	4	0.0279541
341	0.05695	4	0.0279541
342	0.05695	4	0.0279541
343	0.05695	4	0.0279541
344	0.05695	4	0.0279541
345	0.05695	4	0.0279541
346	0.05695	4	0.0279541
347	0.05695	4	0.0279541
348	0.05695	4	0.0279541
349	0.05695	4	0.0279541
350	0.05695	4	0.0279541
351	0.05695	4	0.0279541
352	0.05695	4	0.0279541
353	0.05695	4	0.0279541
354	0.05695	4	0.0279541
355	0.05695	4	0.0279541
356	0.05695	4	0.0279541
357	0.05695	4	0.0279541
358	0.05695	4	0.0279541
359	0.05695	4	0.0279541
360	0.05695	4	0.0279541
361	0.05695	4	0.0279541
362	0.05695	4	0.0279541
363	0.05695	4	0.0279541
364	0.05695	4	0.0279541
365	0.05695	4	0.0279541
366	0.05695	4	0.0279541
367	0.05695	4	0.0279541
368	0.05695	4	0.0279541
369	0.05695	4	0.0279541
370	0.05695	4	0.0279541
371	0.05695	4	0.0279541
372	0.05695	4	0.0279541
373	0.05695	4	0.0279541
374	0.05695	4	0.0279541
375	0.05695	4	0.0279541
376	0.05695	4	0.0279541
377	0.05695	4	0.0279541
378	0.05695	4	0.0279541
379	0.05695	4	0.0279541
380	0.05695	4	0.0279541
381	0.05695	4	0.0279541
382	0.05695	4	0.0279541
383	0.05695	4	0.0279541
384	0.05695	4	0.0279541
385	0.05695	4	0.0279541
386	0.05695	4	0.0279541
387	0.05695	4	0.0279541
388	0.05695	4	0.0279541
389	0.05695	4	0.0279541
390	0.05695	4	0.0279541
391	0.05695	4	0.0279541
392	0.05695	4	0.0279541
393	0.05695	4	0.0279541
394	0.05695	4	0.0279541
395	0.05695	4	0.0279541
396	0.05695	4	0.0279541
397	0.05695	4	0.0279541
398	0.05695	4	0.0279541
399	0.05695	4	0.0279541
400	0.05695	4	0.0279541
401	0.05695	4	0.0279541
402	0.05695	4	0.0279541
403	0.05695	4	0.0279541
404	0.05695	4	0.0279541
405	0.05695	4	0.0279541
406	0.05695	4	0.0279541
407	0.05695	4	0.0279541
408	0.05695	4	0.0279541
409	0.05695	4	0.0279541
410	0.05695	4	0.0279541
411	0.05695	4	0.0279541
412	0.05695	4	0.0279541
413	0.05695	4	0.0279541
414	0.05695	4	0.0279541
415	0.05695	4	0.0279541
416	0.05695	4	0.0279541
417	0.05695	4	0.0279541
418	0.05695	4	0.0279541
419	0.05695	4	0.0279541
420	0.05695	4	0.0279541
421	0.05695	4	0.0279541
422	0.05695	4	0.0279541
423	0.05695	4	0.0279541
424	0.05695	4	0.0279541
425	0.05695	4	0.0279541
426	0.05695	4	0.0279541
427	0.05695	4	0.0279541
428	0.05695	4	0.0279541
429	0.05695	4	0.0279541
430	0.05695	4	0.0279541
431	0.05695	4	0.0279541
432	0.05695	4	0.0279541
433	0.05695	4	0.0279541
434	0.05695	4	0.0279541
435	0.05695	4	0.0279541
436	0.05695	4	0.0279541
437	0.05695	4	0.0279541
438	0.05695	4	0.0279541
439	0.05695	4	0.0279541
440	0.05695	4	0.0279541
441	0.05695	4	0.0279541
442	0.05695	4	0.0279541
443	0.05695	4	0.0279541
444	0.05695	4	0.0279541
445	0.05695	4	0.0279541
446	0.05695	4	0.0279541
447	0.05695	4	0.0279541
448	0.05695	4	0.0279541
449	0.05695	4	0.0279541
450	0.05695	4	0.0279541
451	0.05695	4	0.0279541
452	0.05695	4	0.0279541
453	0.05695	4	0.0279541
454	0.05695	4	0.0279541
455	0.05695	4	0.0279541
456	0.05695	4	0.0279541
457	0.05695	4	0.0279541
458	0.05695	4	0.0279541
459	0.05695	4	0.0279541
460	0.05695	4	0.0279541
461	0.05695	4	0.0279541
462	0.05695	4	0.0279541
463	0.05695	4	0.0279541
464	0.05695	4	0.0279541
465	0.05695	4	0.0279541
466	0.05695	4	0.0279541
467	0.05695	4	0.0279541
468	0.05695	4	0.0279541
469	0.05695	4	0.0279541
470	0.05695	4	0.0279541
471	0.05695	4	0.0279541
472	0.05695	4	0.0279541
473	0.05695	4	0.0279541
474	0.05695	4	0.0279541
475	0.05695	4	0.0279541
476	0.05695	4	0.0279541
477	0.05695	4	0.0279541
478	0.05695	4	0.0279541
479	0.05695	4	0.0279541
480	0.05695	4	0.0279541
481	0.05695	4	0.0279541
482	0.05695	4	0.0279541
483	0.05695	4	0.0279541
484	0.05695	4	0.0279541
485	0.05695	4	0.0279541
486	0.05695	4	0.0279541
487	0.05695	4	0.0279541
488	0.05695	4	0.0279541
489	0.05695	4	0.0279541
490	0.05695	4	0.0279541
491	0.05695	4	0.0279541
492	0.05695	4	0.0279541
493	0.05695	4	0.0279541
494	0.05695	4	0.0279541
495	0.05695	4	0.0279541
496	0.05695	4	0.0279541
497	0.05695	4	0.0279541
498	0.05695	4	0.0279541
499	0.05695	4	0.0279541
500	0.05695	4	0.0279541
501	0.05695	4	0.0279541
502	0.05695	4	0.0279541
503	0.05695	4	0.0279541
504	0.05695	4	0.0279541
505	0.05695	4	0.0279541
506	0.05695	4	0.0279541
507	0.05695	4	0.0279541
508	0.05695	4	0.0279541
509	0.05695	4	0.0279541
510	0.05695	4	0.0279541
511	0.05695	4	0.0279541
512	0.05695	4	0.0279541
513	0.05695	4	0.0279541
514	0.05695	4	0.0279541
515	0.05695	4	0.0279541
516	0.05695	4	0.0279541
517	0.05695	4	0.0279541
518	0.05695	4	0.0279541
519	0.05695	4	0.0279541
520	0.05695	4	0.0279541
521	0.05695	4	0.0279541
522	0.05695	4	0.0279541
523	0.05695	4	0.0279541
524	0.05695	4	0.0279541
525	0.05695	4	0.0279541
526	0.05695	4	0.0279541
527	0.05695	4	0.0279541
528	0.05695	4	0.0279541
529	0.05695	4	0.0279541
530	0.05695	4	0.0279541
531	0.05695	4	0.0279541
532	0.05695	4	0.0279541
533	0.05695	4	0.0279541
534	0.05695	4	0.0279541
535	0.05695	4	0.0279541
536	0.05695	4	0.0279541
537	0.05695	4	0.0279541
538	0.05695	4	0.0279541
539	0.05695	4	0.0279541
540	0.05695	4	0.0279541
541	0.05695	4	0.0279541
542	0.05695	4	0.0279541
543	0.05695	4	0.0279541
544	0.05695	4	0.0279541
545	0.05695	4	0.0279541
546	0.05695	4	0.0279541
547	0.05695	4	0.0279541
548	0.05695	4	0.0279541
549	0.05695	4	0.0279541
550	0.05695	4	0.0279541
551	0.05695	4	0.0279541
552	0.05695	4	0.0279541
553	0.05695	4	0.0279541
554	0.05695	4	0.0279541
555	0.05695	4	0.0279541
556	0.05695	4	0.0279541
557	0.05695	4	0.0279541
558	0.05695	4	0.0279541
559	0.05695	4	0.0279541
560	0.05695	4	0.0279541
561	0.05695	4	0.0279541
562	0.05695	4	0.0279541
563	0.05695	4	0.0279541
564	0.05695	4	0.0279541
565	0.05695	4	0.0279541
566	0.05695	4	0.0279541
567	0.05695	4	0.0279541
568	0.05695	4	0.0279541
569	0.05695	4	0.0279541
570	0.05695	4	0.0279541
571	0.05695	4	0.0279541
572	0.05695	4	0.0279541
573	0.05695	4	0.0279541
574	0.05695	4	0.0279541
575	0.05695	4	0.0279541
576	0.05695	4	0.0279541
577	0.05695	4	0.0279541
578	0.05695	4	0.0279541
579	0.05695	4	0.0279541
580	0.05695	4	0.0279541
581	0.05695	4	0.0279541
582	0.05695	4	0.0279541
583	0.05695	4	0.0279541
584	0.05695	4	0.0279541
585	0.05695	4	0.0279541
586	0.05695	4	0.0279541
587	0.05695	4	0.0279541
588	0.05695	4	0.0279541
589	0.05695	4	0.0279541
590	0.05695	4	0.0279541
591	0.05695	4	0.0279541
592	0.05695	4	0.0279541
593	0.05695	4	0.0279541
594	0.05695	4	0.0279541
595	0.05695	4	0.0279541
596	0.05695	4	0.0279541
597	0.05695	4	0.0279541
598	0.05695	4	0.0279541
599	0.05695	4	0.0279541
600	0.05695	4	0.0279541
601	0.05695	4	0.0279541
602	0.05695	4	0.0279541
603	0.05695	4	0.0279541
604	0.05695	4	0.0279541
605	0.05695	4	0.0279541
606	0.05695	4	0.0279541
607	0.05695	4	0.0279541
608	0.05695	4	0.0279541
609	0.05695	4	0.0279541
610	0.05695	4	0.0279541
611	0.05695	4	0.0279541
612	0.05695	4	0.0279541
613	0.05695	4	0.0279541
614	0.05695	4	0.0279541
615	0.05695	4	0.0279541
616	0.05695	4	0.0279541
617	0.05695	4	0.0279541
618	0.05695	4	0.0279541
619	0.05695	4	0.0279541
620	0.05695	4	0.0279541
621	0.05695	4	0.0279541
622	0.05695	4	0.0279541
623	0.05695	4	0.0279541
624	0.05695	4	0.0279541
625	0.05695	4	0.0279541
626	0.05695	4	0.0279541
627	0.05695	4	0.0279541
628	0.05695	4	0.0279541
629	0.05695	4	0.0279541
630	0.05695	4	0.0279541
631	0.05695	4	0.0279541
632	0.05695	4	0.0279541
633	0.05695	4	0.0279541
634	0.05695	4	0.0279541
635	0.05695	4	0.0279541
636	0.05695	4	0.0279541
637	0.05695	4	0.0279541
638	0.05695	4	0.0279541
639	0.05695	4	0.0279541
640	0.05695	4	0.0279541
641	0.05695	4	0.0279541
642	0.05695	4	0.0279541
643	0.05695	4	0.0279541
644	0.05695	4	0.0279541
645	0.05695	4	0.0279541
646	0.05695	4	0.0279541
647	0.05695	4	0.0279541
648	0.05695	4	0.0279541
649	0.05695	4	0.0279541
650	0.05695	4	0.0279541
651	0.05695	4	0.0279541
652	0.05695	4	0.0279541
653	0.05695	4	0.0279541
654	0.05695	4	0.0279541
655	0.05695	4	0.0279541
656	0.05695	4	0.0279541
657	0.05695	4	0.0279541
658	0.05695	4	0.0279541
659	0.05695	4	0.0279541
660	0.05695	4	0.0279541
661	0.05695	4	0.0279541
662	0.05695	4	0.0279541
663	0.05695	4	0.0279541
664	0.05695	4	0.0279541
665	0.05695	4	0.0279541
666	0.05695	4	0.0279541
667	0.05695	4	0.0279541
668	0.05695	4	0.0279541
669	0.05695	4	0.0279541
670	0.05695	4	0.0279541
671	0.05695	4	0.0279541
672	0.05695	4	0.0279541
673	0.05695	4	0.0279541
674	0.05695	4	0.0279541
675	0.05695	4	0.0279541
676	0.05695	4	0.0279541
677	0.05695	4	0.0279541
678	0.05695	4	0.0279541
679	0.05695	4	0.0279541
680	0.05695	4	0.0279541
681	0.05695	4	0.0279541
682	0.05695	4	0.0279541
683	0.05695	4	0.0279541
684	0.05695	4	0.0279541
685	0.05695	4	0.0279541
686	0.05695	4	0.0279541
687	0.05695	4	0.0279541
688	0.05695	4	0.0279541
689	0.05695	4	0.0279541
690	0.05695	4	0.0279541
691	0.05695	4	0.0279541
692	0.05695	4	0.0279541
693	0.05695	4	0.0279541
694	0.05695	4	0.0279541
695	0.05695	4	0.0279541
696	0.05695	4	0.0279541
697	0.05695	4	0.0279541
698	0.05695	4	0.0279541
699	0.05695	4	0.0279541
700	0.05695	4	0.0279541
701	0.05695	4	0.0279541
702	0.05695	4	0.0279541
703	0.05695	4	0.0279541
704	0.05695	4	0.0279541
705	0.05695	4	0.0279541
706	0.05695	4	0.0279541
707	0.05695	4	0.0279541
708	0.05695	4	0.0279541
709	0.05695	4	0.0279541
710	0.05695	4	0.0279541
711	0.05695	4	0.0279541
712	0.05695	4	0.0279541
713	0.05695	4	0.0279541
714	0.05695	4	0.0279541
715	0.05695	4	0.0279541
716	0.05695	4	0.0279541
717	0.05695	4	0.0279541
718	0.05695	4	0.0279541
719	0.05695	4	0.0279541
720	0.05695	4	0.0279541
721	0.05695	4	0.0279541
722	0.05695	4	0.0279541
723	0.05695	4	0.0279541
724	0.05695	4	0.0279541
725	0.05695	4	0.0279541
726	0.05695	4	0.0279541
727	0.05695	4	0.0279541
728	0.05695	4	0.0279541
729	0.05695	4	0.0279541
730	0.05695	4	0.0279541
731	0.05695	4	0.0279541
732	0.05695	4	0.0279541
733	0.05695	4	0.0279541
734	0.05695	4	0.0279541
735	0.05695	4	0.0279541
736	0.05695	4	0.0279541
737	0.05695	4	0.0279541
738	0.05695	4	0.0279541
739	0.05695	4	0.0279541
740	0.05695	4	0.0279541
741	0.05695	4	0.0279541
742	0.05695	4	0.0279541
743	0.05695	4	0.0279541
744	0.05695	4	0.0279541
745	0.05695	4	0.0279541
746	0.05695	4	0.0279541
747	0.05695	4	0.0279541
748	0.05695	4	0.0279541
749	0.05695	4	0.0279541
750	0.05695	4	0.0279541
751	0.05695	4	0.0279541
752	0.05695	4	0.0279541
753	0.05695	4	0.0279541
754	0.05695	4	0.0279541
755	0.05695	4	0.0279541
756	0.05695	4	0.0279541
757	0.05695	4	0.0279541
758	0.05695	4	0.0279541
759	0.05695	4	0.0279541
760	0.05695	4	0.0279541
761	0.05695	4	0.0279541
762	0.05695	4	0.0279541
763	0.05695	4	0.0279541
764	0.05695	4	0.0279541
765	0.05695	4	0.0279541
766	0.05695	4	0.0279541
767	0.05695	4	0.0279541
768	0.05695	4	0.0279541
769	0.05695	4	0.0279541
770	0.05695	4	0.0279541
771	0.05695	4	0.0279541
772	0.05695	4	0.0279541
773	0.05695	4	0.0279541
774	0.05695	4	0.0279541
775	0.05695	4	0.0279541
776	0.05695	4	0.0279541
777	0.05695	4	0.0279541
778	0.05695	4	0.0279541
779	0.05695	4	0.0279541
780	0.05695	4	0.0279541
781	0.05695	4	0.0279541
782	0.05695	4	0.0279541
783	0.05695	4	0.0279541
784	0.05695	4	0.0279541
785	0.05695	4	0.0279541
786	0.05695	4	0.0279541
787	0.05695	4	0.0279541
788	0.05695	4	0.0279541
789	0.05695	4	0.0279541
790	0.05695	4	0.0279541
791	0.05695	4	0.0279541
792	0.05695	4	0.0279541
793	0.05695	4	0.0279541
794	0.05695	4	0.0279541
795	0.05695	4	0.0279541
796	0.05695	4	0.0279541
797	0.05695	4	0.0279541
798	0.05695	4	0.0279541
799	0.05695	4	0.0279541
800	0.05695	4	0.0279541
801	0.05695	4	0.0279541
802	0.05695	4	0.0279541
803	0.05695	4	0.0279541
804	0.05695	4	0.0279541
805	0.05695	4	0.0279541
806	0.05695	4	0.0279541
807	0.05695	4	0.0279541
808	0.05695	4	0.0279541
809	0.05695	4	0.0279541
810	0.05695	4	0.0279541
811	0.05695	4	0.0279541
812	0.05695	4	0.0279541
813	0.05695	4	0.0279541
814	0.05695	4	0.0279541
815	0.05695	4	0.0279541
816	0.05695	4	0.0279541
817	0.05695	4	0.0279541
818	0.05695	4	0.0279541
819	0.05695	4	0.0279541
820	0.05695	4	0.0279541
821	0.05695	4	0.0279541
822	0.05695	4	0.0279541
823	0.05695	4	0.0279541
824	0.05695	4	0.0279541
825	0.05695	4	0.0279541
826	0.05695	4	0.0279541
827	0.05695	4	0.0279541
828	0.05695	4	0.0279541
829	0.05695	4	0.0279541
830	0.05695	4	0.0279541
831	0.05695	4	0.0279541
832	0.05695	4	0.0279541
833	0.05695	4	0.0279541
834	0.05695	4	0.0279541
835	0.05695	4	0.0279541
836	0.05695	4	0.0279541
837	0.05695	4	0.0279541
838	0.05695	4	0.0279541
839	0.05695	4	0.0279541
840	0.05695	4	0.0279541
841	0.05695	4	0.0279541
842	0.05695	4	0.0279541
843	0.05695	4	0.0279541
844	0.05695	4	0.0279541
845	0.05695	4	0.0279541
846	0.05695	4	0.0279541
847	0.05695	4	0.0279541
848	0.05695	4	0.0279541
849	0.05695	4	0.0279541
850	0.05695	4	0.0279541
851	0.05695	4	0.0279541
852	0.05695	4	0.0279541
853	0.05695	4	0.0279541
854	0.05695	4	0.0279541
855	0.05695	4	0.0279541
856	0.05695	4	0.0279541
857	0.05695	4	0.0279541
858	0.05695	4	0.0279541
859	0.05695	4	0.0279541
860	0.05695	4	0.0279541
861	0.05695	4	0.0279541
862	0.05695	4	0.0279541
863	0.05695	4	0.0279541
864	0.05695	4	0.0279541
865	0.05695	4	0.0279541
866	0.05695	4	0.0279541
867	0.05695	4	0.0279541
868	0.05695	4	0.0279541
869	0.05695	4	0.0279541
870	0.05695	4	0.0279541
871	0.05695	4	0.0279541
872	0.05695	4	0.0279541
873	0.05695	4	0.0279541
874	0.05695	4	0.0279541
875	0.05695	4	0.0279541
876	0.05695	4	0.0279541
877	0.05695	4	0.0279541
878	0.05695	4	0.0279541
879	0.05695	4	0.0279541
880	0.05695	4	0.0279541
881	0.05695	4	0.0279541
882	0.05695	4	0.0279541
883	0.05695	4	0.0279541
884	0.05695	4	0.0279541
885	0.05695	4	0.0279541
886	0.05695	4	0.0279541
887	0.05695	4	0.0279541
888	0.05695	4	0.0279541
889	0.05695	4	0.0279541
890	0.05695	4	0.0279541
891	0.05695	4	0.0279541
892	0.05695	4	0.0279541
893	0.05695	4	0.0279541
894	0.05695	4	0.0279541
895	0.05695	4	0.0279541
896	0.05695	4	0.0279541
897	0.05695	4	0.0279541
898	0.05695	4	0.0279541
899	0.05695	4	0.0279541
900	0.05695	4	0.0279541
901	0.05695	4	0.0279541
902	0.05695	4	0.0279541
903	0.05695	4	0.0279541
904	0.05695	4	0.0279541
905	0.05695	4	0.0279541
906	0.05695	4	0.0279541
907	0.05695	4	0.0279541
908	0.05695	4	0.0279541
909	0.05695	4	0.0279541
910	0.05695	4	0.0279541
911	0.05695	4	0.0279541
912	0.05695	4	0.0279541
913	0.05695	4	0.0279541
914	0.05695	4	0.0279541
915	0.05695	4	0.0279541
916	0.05695	4	0.0279541
917	0.05695	4	0.0279541
918	0.05695	4	0.0279541
919	0.05695	4	0.0279541
920	0.05695	4	0.0279541
921	0.05695	4	0.0279541
922	0.05695	4	0.0279541
923	0.05695	4	0.0279541
924	0.05695	4	0.0279541
925	0.05695	4	0.0279541
926	0.05695	4	0.0279541
927	0.05695	4	0.0279541
928	0.05695	4	0.0279541
929	0.05695	4	0.0279541
930	0.05695	4	0.0279541
931	0.05695	4	0.0279541
932	0.05695	4	0.0279541
933	0.05695	4	0.0279541
934	0.05695	4	0.0279541
935	0.05695	4	0.0279541
936	0.05695	4	0.0279541
937	0.05695	4	0.0279541
938	0.05695	4	0.0279541
939	0.05695	4	0.0279541
940	0.05695	4	0.0279541
941	0.05695	4	0.0279541
942	0.05695	4	0.0279541
943	0.05695	4	0.0279541
944	0.05695	4	0.0279541
945	0.05695	4	0.0279541
946	0.05695	4	0.0279541
947	0.05695	4	0.0279541
948	0.05695	4	0.0279541
949	0.05695	4	0.0279541
950	0.05695	4	0.0279541
951	0.05695	4	0.0279541
952	0.05695	4	0.0279541
953	0.05695	4	0.0279541
954	0.05695	4	0.0279541
955	0.05695	4	0.0279541
956	0.05695	4	0.0279541
957	0.05695	4	0.0279541
958	0.05695	4	0.0279541
959	0.05695	4	0.0279541
960	0.05695	4	0.0279541
961	0.05695	4	0.0279541
962	0.05695	4	0.0279541
963	0.05695	4	0.0279541
964	0.05695	4	0.0279541
965	0.05695	4	0.0279541
966	0.05695	4	0.0279541
967	0.05695	4	0.0279541
968	0.05695	4	0.0279541
969	0.05695	4	0.0279541
970	0.05695	4	0.0279541
971	0.05695	4	0.0279541
972	0.05695	4	0.0279541
973	0.05695	4	0.0279541
974	0.05695	4	0.0279541
975	0.05695	4	0.0279541
976	0.05695	4	0.0279541
977	0.05695	4	0.0279541
978	0.05695	4	0.0279541
979	0.05695	4	0.0279541
980	0.05695	4	0.0279541
981	0.05695	4	0.0279541
982	0.05695	4	0.0279541
983	0.05695	4	0.0279541
984	0.05695	4	0.0279541
985	0.05695	4	0.0279541
986	0.05695	4	0.0279541
987	0.05695	4	0.0279541
988	0.05695	4	0.0279541
989	0.05695	4	0.0279541
990	0.05695	4	0.0279541
991	0.05695	4	0.0279541
992	0.05695	4	0.0279541
993	0.05695	4	0.0279541
994	0.05695	4	0.0279541
995	0.05695	4	0.0279541
996	0.05695	4	0.0279541
997	0.05695	4	0.0279541
998	0.05695	4	0.0279541
999	0.05695	4	0.0279541
1000	0.05695	4	0.0279541
1001	0.05695	4	0.0279541
1002	0.05695	4	0.0279541
1003	0.05695	4	0.0279541
1004	0.05695	4	0.0279541
1005	0.05695	4	0.0279541
1006	0.05695	4	0.0279541
1007	0.05695	4	0.0279541
1008	0.05695	4	0.0279541
1009	0.05695	4	0.0279541
1010	0.05695	4	0.0279541
1011	0.05695	4	0.0279541
1012	0.05695	4	0.0279541
1013	0.05695	4	0.0279541
1014	0.05695	4	0.0279541
1015	0.05695	4	0.0279541
1016	0.05695	4	0.0279541
1017	0.05695	4	0.0279541
1018	0.05695	4	0.0279541
1019	0.05695	4	0.0279541
1020	0.05695	4	0.0279541
1021	0.05695	4	0.0279541
1022	0.05695	4	0.0279541
1023	0.05695	4	0.0279541
1024	0.05695	4	0.0279541
1025	0.05695	4	0.0279541
1026	0.05695	4	0.0279541
1027	0.05695	4	0.0279541
1028	0.05695	4	0.0279541
1029	0.05695	4	0.0279541
1030	0.05695	4	0.0279541
1031	0.05695	4	0.0279541
1032	0.05695	4	0.0279541
1033	0.05695	4	0.0279541
1034	0.05695	4	0.0279541
1035	0.05695	4	0.0279541
1036	0.05695	4	0.0279541
1037	0.05695	4	0.0279541
1038	0.05695	4	0.0279541
1039	0.05695	4	0.0279541
1040	0.05695	4	0.0279541
1041	0.05695	4	0.0279541
1042	0.05695	4	0.0279541
1043	0.05695	4	0.0279541
1044	0.05695	4	0.0279541
1045	0.05695	4	0.0279541
1046	0.05695	4	0.0279541
1047	0.05695	4	0.0279541
1048	0.05695	4	0.0279541
1049	0.05695	4	0.0279541
1050	0.05695	4	0.0279541
1051	0.05695	4	0.0279541
1052	0.05695	4	0.0279541
1053	0.05695	4	0.0279541
1054	0.05695	4	0.0279541
1055	0.05695	4	0.0279541
1056	0.05695	4	0.0279541
1057	0.05695	4	0.0279541
1058	0.05695	4	0.0279541
1059	0.05695	4	0.0279541
1060	0.05695	4	0.0279541
1061	0.05695	4	0.0279541
1062	0.05695	4	0.0279541
1063	0.05695	4	0.0279541
1064	0.05695	4	0.0279541
1065	0.05695	4	0.0279541
1066	0.05695	4	0.0279541
1067	0.05695	4	0.0279541
1068	0.05695	4	0.0279541
1069	0.05695	4	0.0279541
1070	0.05695	4	0.0279541
1071	0.05695	4	0.0279541
1072	0.05695	4	0.0279541
1073	0.05695	4	0.0279541
1074	0.05695	4	0.0279541
1075	0.05695	4	0.0279541
1076	0.05695	4	0.0279541
1077	0.05695	4	0.0279541
1078	0.05695	4	0.0279541
1079	0.05695	4	0.0279541
1080	0.05695	4	0.0279541
1081	0.05695	4	0.0279541
1082	0.05695	4	0.0279541
1083	0.05695	4	0.0279541
1084	0.05695	4	0.0279541
1085	0.05695	4	0.0279541
1086	0.05695	4	0.0279541
1087	0.05695	4	0.0279541
1088	0.05695	4	0.0279541
1089	0.05695	4	0.0279541
1090	0.05695	4	0.0279541
1091	0.05695	4	0.0279541
1092	0.05695	4	0.0279541
1093	0.05695	4	0.0279541
1094	0.05695	4	0.0279541
1095	0.05695	4	0.0279541
1096	0.05695	4	0.0279541
1097	0.05695	4	0.0279541
1098	0.05695	4	0.0279541
1099	0.05695	4	0.0279541
1100	0.05695	4	0.0279541
1101	0.05695	4	0.0279541
1102	0.05695	4	0.0279541
1103	0.05695	4	0.0279541
1104	0.05695	4	0.0279541
1105	0.05695	4	0.0279541
1106	0.05695	4	0.0279541
1107	0.05695	4	0.0279541
1108	0.05695	4	0.0279541
1109	0.05695	4	0.0279541
1110	0.05695	4	0.0279541
1111	0.05695	4	0.0279541
1112	0.05695	4	0.0279541
1113	0.05695	4	0.0279541
1114	0.05695	4	0.0279541
1115	0.05695	4	0.0279541
1116	0.05695	4	0.0279541
1117	0.05695	4	0.0279541
1118	0.05695	4	0.0279541
1119	0.05695	4	0.0279541
1120	0.05695	4	0.0279541
1121	0.05695	4	0.0279541
1122	0.05695	4	0.0279541
1123	0.05695	4	0.0279541
1124	0.05695	4	0.0279541
1125	0.05695	4	0.0279541
1126	0.05695	4	0.0279541
1127	0.05695	4	0.0279541
1128	0.05695	4	0.0279541
1129	0.05695	4	0.0279541
1130	0.05695	4	0.0279541
1131	0.05695	4	0.0279541
1132	0.05695	4	0.0279541
1133	0.05695	4	0.0279541
1134	0.05695	4	0.0279541
1135	0.05695	4	0.0279541
1136	0.05695	4	0.0279541
1137	0.05695	4	0.0279541
1138	0.05695	4	0.0279541
1139	0.05695	4	0.0279541
1140	0.05695	4	0.0279541
1141	0.05695	4	0.0279541
1142	0.05695	4	0.0279541
1143	0.05695	4	0.0279541
1144	0.05695	4	0.0279541
1145	0.05695	4	0.0279541
1146	0.05695	4	0.0279541
1147	0.05695	4	0.0279541
1148	0.05695	4	0.0279541
1149	0.05695	4	0.0279541
1150	0.05695	4	0.0279541
1151	0.05695	4	0.0279541
1152	0.05695	4	0.0279541
1153	0.05695	4	0.0279541
1154	0.05695	4	0.0279541
1155	0.05695	4	0.0279541
1156	0.05695	4	0.0279541
1157	0.05695	4	0.0279541
1158	0.05695	4	0.0279541
1159	0.05695	4	0.0279541
1160	0.05695	4	0.0279541
1161	0.05695	4	0.0279541
1162	0.05695	4	0.0279541
1163	0.05695	4	0.0279541
1164	0.05695	4	0.0279541
1165	0.05695	4	0.0279541
1166	0.05695	4	0.0279541
1167	0.05695	4	0.0279541
1168	0.05695	4	0.0279541
1169	0.05695	4	0.0279541
1170	0.05695	4	0.0279541
1171	0.05695	4	0.0279541
1172	0.05695	4	0.0279541
1173	0.05695	4	0.0279541
1174	0.05695	4	0.0279541
1175	0.05695	4	0.0279541
1176	0.05695	4	0.0279541
1177	0.05695	4	0.0279541
1178	0.05695	4	0.0279541
1179	0.05695	4	0.0279541
1180	0.05695	4	0.0279541
1181	0.05695	4	0.0279541
1182	0.05695	4	0.0279541
1183	0.05695	4	0.0279541
1184	0.05695	4	0.0279541
1185	0.05695	4	0.0279541
1186	0.05695	4	0.0279541
1187	0.05695	4	0.0279541
1188	0.05695	4	0.0279541
1189	0.05695	4	0.0279541
1190	0.05695	4	0.0279541
1191	0.05695	4	0.0279541
1192	0.05695	4	0.0279541
1193	0.05695	4	0.0279541
1194	0.05695	4	0.0279541
1195	0.05695	4	0.0279541
1196	0.05695	4	0.0279541
1197	0.05695	4	0.0279541
1198	0.05695	4	0.0279541
1199	0.05695	4	0.0279541
1200	0.05695	4	0.0279541
1201	0.05695	4	0.0279541
1202	0.05695	4	0.0279541
1203	0.05695	4	0.0279541
1204	0.05695	4	0.0279541
1205	0.05695	4	0.0279541
1206	0.05695	4	0.0279541
1207	0.05695	4	0.0279541
1208	0.05695	4	0.0279541
1209	0.05695	4	0.0279541
1210	0.05695	4	0.0279541
1211	0.05695	4	0.0279541
1212	0.05695	4	0.0279541
1213	0.05695	4	0.0279541
1214	0.05695	4	0.0279541
1215	0.05695	4	0.0279541
1216	0.05695	4	0.0279541
1217	0.05695	4	0.0279541
1218	0.05695	4	0.0279541
1219	0.05695	4	0.0279541
1220	0.05695	4	0.0279541
1221	0.05695	4	0.0279541
1222	0.05695	4	0.0279541
1223	0.05695	4	0.0279541
1224	0.05695	4	0.0279541
1225	0.05695	4	0.0279541
1226	0.05695	4	0.0279541
1227	0.05695	4	0.0279541
1228	0.05695	4	0.0279541
1229	0.05695	4	0.0279541
1230	0.05695	4	0.0279541
1231	0.05695	4	0.0279541
1232	0.05695	4	0.0279541
1233	0.05695	4	0.0279541
1234	0.05695	4	0.0279541
1235	0.05695	4	0.0279541
1236	0.05695	4	0.0279541
1237	0.05695	4	0.0279541
1238	0.05695	4	0.0279541
1239	0.05695	4	0.0279541
1240	0.05695	4	0.0279541
1241	0.05695	4	0.0279541
1242	0.05695	4	0.0279541
1243	0.05695	4	0.0279541
1244	0.05695	4	0.0279541
1245	0.05695	4	0.0279541
1246	0.05695	4	0.0279541
1247	0.05695	4	0.0279541
1248	0.05695	4	0.0279541
1249	0.05695	4	0.0279541
1250	0.05695	4	0.0279541
1251	0.05695	4	0.0279541
1252	0.05695	4	0.0279541
1253	0.05695	4	0.0279541
1254	0.05695	4	0.0279541
1255	0.05695	4	0.0279541
1256	0.05695	4	0.0279541
1257	0.05695	4	0.0279541
1258	0.05695	4	0.0279541
1259	0.05695	4	0.0279541
1260	0.05695	4	0.0279541
1261	0.05695	4	0.0279541
1262	0.05695	4	0.0279541
1263	0.05695	4	0.0279541
1264	0.05695	4	0.0279541
1265	0.05695	4	0.0279541
1266	0.05695	4	0.0279541
1267	0.05695	4	0.0279541
1268	0.05695	4	0.0279541
1269	0.05695	4	0.0279541
1270	0.05695	4	0.0279541
1271	0.05695	4	0.0279541
1272	0.05695	4	0.0279541
1273	0.05695	4	0.0279541
1274	0.05695	4	0.0279541
1275	0.05695	4	0.0279541
1276	0.05695	4	0.0279541
1277	0.05695	4	0.0279541
1278	0.05695	4	0.0279541
1279	0.05695	4	0.0279541
1280	0.05695	4	0.0279541
1281	0.05695	4	0.0279541
1282	0.05695	4	0.0279541
1283	0.05695	4	0.0279541
1284	0.05695	4	0.0279541
1285	0.05695	4	0.0279541
1286	0.05695	4	0.0279541
1287	0.05695	4	0.0279541
1288	0.05695	4	0.0279541
1289	0.05695	4	0.0279541
1290	0.05695	4	0.0279541
1291	0.05695	4	0.0279541
1292	0.05695	4	0.0279541
1293	0.05695	4	0.0279541
1294	0.05695	4	0.0279541
1295	0.05695	4	0.0279541
1296	0.05695	4	0.0279541
1297	0.05695	4	0.0279541
1298	0.05695	4	0.0279541
1299	0.05695	4	0.0279541
1300	0.05695	4	0.0279541
1301	0.05695	4	0.0279541
1302	0.05695	4	0.0279541
1303	0.05695	4	0.0279541
1304	0.05695	4	0.0279541
1305	0.05695	4	0.0279541
1306	0.05695	4	0.0279541
1307	0.05695	4	0.0279541
1308	0.05695	4	0.0279541
1309	0.05695	4	0.0279541
1310	0.05695	4	0.0279541
1311	0.05695	4	0.0279541
1312	0.05695	4	0.0279541
1313	0.05695	4	0.0279541
1314	0.05695	4	0.0279541
1315	0.05695	4	0.0279541
1316	0.05695	4	0.0279541
1317	0.05695	4	0.0279541
1318	0.05695	4	0.0279541
1319	0.05695	4	0.0279541
1320	0.05695	4	0.0279541
1321	0.05695	4	0.0279541
1322	0.05695	4	0.0279541
1323	0.05695	4	0.0279541
1324	0.05695	4	0.0279541
1325	0.05695	4	0.0279541
1326	0.05695	4	0.0279541
1327	0.05695	4	0.0279541
1328	0.05695	4	0.0279541
1329	0.05695	4	0.0279541
1330	0.05695	4	0.0279541
1331	0.05695	4	0.0279541
1332	0.05695	4	0.0279541
1333	0.05695	4	0.0279541
1334	0.05695	4	0.0279541
1335	0.05695	4	0.0279541
1336	0.05695	4	0.0279541
1337	0.05695	4	0.0279541
1338	0.05695	4	0.0279541
1339	0.05695	4	0.0279541
1340	0.05695	4	0.0279541
1341	0.05695	4	0.0279541
1342	0.05695	4	0.0279541
1343	0.05695	4	0.0279541
1344	0.05695	4	0.0279541
1345	0.05695	4	0.0279541
1346	0.05695	4	0.0279541
1347	0.05695	4	0.0279541
1348	0.05695	4	0.0279541
1349	0.05695	4	0.0279541
1350	0.05695	4	0.0279541
1351	0.05695	4	0.0279541
1352	0.05695	4	0.0279541
1353	0.05695	4	0.0279541
1354	0.05695	4	0.0279541
1355	0.05695	4	0.0279541
1356	0.05695	4	0.0279541
1357	0.05695	4	0.0279541
1358	0.05695	4	0.0279541
1359	0.05695	4	0.0279541
1360	0.05695	4	0.0279541
1361	0.05695	4	0.0279541
1362	0.05695	4	0.0279541
1363	0.05695	4	0.0279541
1364	0.05695	4	0.0279541
1365	0.05695	4	0.0279541
1366	0.05695	4	0.0279541
1367	0.05695	4	0.0279541
1368	0.05695	4	0.0279541
1369	0.05695	4	0.0279541
1370	0.05695	4	0.0279541
1371	0.05695	4	0.0279541
1372	0.05695	4	0.0279541
1373	0.05695	4	0.0279541
1374	0.05695	4	0.0279541
1375	0.05695	4	0.0279541
1376	0.05695	4	0.0279541
1377	0.05695	4	0.0279541
1378	0.05695	4	0.0279541
1379	0.05695	4	0.0279541
1380	0.05695	4	0.0279541
1381	0.05695	4	0.0279541
1382	0.05695	4	0.0279541
1383	0.05695	4	0.0279541
1384	0.05695	4	0.0279541
1385	0.05695	4	0.0279541
1386	0.05695	4	0.0279541
1387	0.05695	4	0.0279541
1388	0.05695	4	0.0279541
1389	0.05695	4	0.0279541
1390	0.05695	4	0.0279541
1391	0.05695	4	0.0279541
1392	0.05695	4	0.0279541
1393	0.05695	4	0.0279541
1394	0.05695	4	0.0279541
1395	0.05695	4	0.0279541
1396	0.05695	4	0.0279541
1397	0.05695	4	0.0279541
1398	0.05695	4	0.0279541
1399	0.05695	4	0.0279541
1400	0.05695	4	0.0279541
1401	0.05695	4	0.0279541
1402	0.05695	4	0.0279541
1403	0.05695	4	0.0279541
1404	0.05695	4	0.0279541
1405	0.05695	4	0.0279541
1406	0.05695	4	0.0279541
1407	0.05695	4	0.0279541
1408	0.05695	4	0.0279541
1409	0.05695	4	0.0279541
1410	0.05695	4	0.0279541
1411	0.05695	4	0.0279541
1412	0.05695	4	0.0279541
1413	0.05695	4	0.0279541
1414	0.05695	4	0.0279541
1415	0.05695	4	0.0279541
1416	0.05695	4	0.0279541
1417	0.05695	4	0.0279541
1418	0.05695	4	0.0279541
1419	0.05695	4	0.0279541
1420	0.05695	4	0.0279541
1421	0.05695	4	0.0279541
1422	0.05695	4	0.0279541
1423	0.05695	4	0.0279541
1424	0.05695	4	0.0279541
1425	0.05695	4	0.0279541
1426	0.05695	4	0.0279541
1427	0.05695	4	0.0279541
1428	0.05695	4	0.0279541
1429	0.05695	4	0.0279541
1430	0.05695	4	0.0279541
1431	0.05695	4	0.0279541
1432	0.05695	4	0.0279541
1433	0.05695	4	0.0279541
1434	0.05695	4	0.0279541
1435	0.05695	4	0.0279541
1436	0.05695	4	0.0279541
1437	0.05695	4	0.0279541
1438	0.05695	4	0.0279541
1439	0.05695	4	0.0279541
1440	0.05695	4	0.0279541
1441	0.05695	4	0.0279541
1442	0.05695	4	0.0279541
1443	0.05695	4	0.0279541
1444	0.05695	4	0.0279541
1445	0.05695	4	0.0279541
1446	0.05695	4	0.0279541
1447	0.05695	4	0.0279541
1448	0.05695	4	0.0279541
1449	0.05695	4	0.0279541
1450	0.05695	4	0.0279541
1451	0.05695	4	0.0279541
1452	0.05695	4	0.0279541
1453	0.05695	4	0.0279541
1454	0.05695	4	0.0279541
1455	0.05695	4	0.0279541
1456	0.05695	4	0.0279541
1457	0.05695	4	0.0279541
1458	0.05695	4	0.0279541
1459	0.05695	4	0.0279541
1460	0.05695	4	0.0279541
1461	0.05695	4	0.0279541
1462	0.05695	4	0.0279541
1463	0.05695	4	0.0279541
1464	0.05695	4	0.0279541
1465	0.05695	4	0.0279541
1466	0.05695	4	0.0279541
1467	0.05695	4	0.0279541
1468	0.05695	4	0.0279541
1469	0.05695	4	0.0279541
1470	0.05695	4	0.0279541
1471	0.05695	4	0.0279541
1472	0.05695	4	0.0279541
1473	0.05695	4	0.0279541
1474	0.05695	4	0.0279541
1475	0.05695	4	0.0279541
1476	0.05695	4	0.0279541
1477	0.05695	4	0.0279541
1478	0.05695	4	0.0279541
1479	0.05695	4	0.0279541
1480	0.05695	4	0.0279541
1481	0.05695	4	0.0279541
1482	0.05695	4	0.0279541
1483	0.05695	4	0.0279541
1484	0.05695	4	0.0279541
1485	0.05695	4	0.0279541
1486	0.05695	4	0.0279541
1487	0.05695	4	0.0279541
1488	0.05695	4	0.0279541
1489	0.05695	4	0.0279541
1490	0.05695	4	0.0279541
1491	0.05695	4	0.0279541
1492	0.05695	4	0.0279541
1493	0.05695	4	0.0279541
1494	0.05695	4	0.0279541
1495	0.05695	4	0.0279541
1496	0.05695	4	0.0279541
1497	0.05695	4	0.0279541
1498	0.05695	4	0.0279541
1499	0.05695	4	0.0279541
1500	0.05695	4	0.0279541
1501	0.05695	4	0.0279541
1502	0.05695	4	0.0279541
1503	0.05695	4	0.0279541
1504	0.05695	4	0.0279541
1505	0.05695	4	0.0279541
1506	0.05695	4	0.0279541
1507	0.05695	4	0.0279541
1508	0.05695	4	0.0279541
1509	0.05695	4	0.0279541
1510	0.05695	4	0.0279541
1511	0.05695	4	0.0279541
1512	0.05695	4	0.0279541
1513	0.05695	4	0.0279541
1514	0.05695	4	0.0279541
1515	0.05695	4	0.0279541
1516	0.05695	4	0.0279541
1517	0.05695	4	0.0279541
1518	0.05695	4	0.0279541
1519	0.05695	4	0.0279541
1520	0.05695	4	0.0279541
1521	0.05695	4	0.0279541
1522	0.05695	4	0.0279541
1523	0.05695	4	0.0279541
1524	0.05695	4	0.0279541
1525	0.05695	4	0.0279541
1526	0.05695	4	0.0279541
1527	0.05695	4	0.0279541
1528	0.05695	4	0.0279541
1529	0.05695	4	0.0279541
1530	0.05695	4	0.0279541
1531	0.05695	4	0.0279541
1532	0.05695	4	0.0279541
1533	0.05695	4	0.0279541
1534	0.05695	4	0.0279541
1535	0.05695	4	0.0279541
1536	0.05695	4	0.0279541
1537	0.05695	4	0.0279541
1538	0.05695	4	0.0279541
1539	0.05695	4	0.0279541
1540	0.05695	4	0.0279541
1541	0.05695	4	0.0279541
1542	0.05695	4	0.0279541
1543	0.05695	4	0.0279541
1544	0.05695	4	0.0279541
1545	0.05695	4	0.0279541
1546	0.05695	4	0.0279541
1547	0.05695	4	0.0279541
1548	0.05695	4	0.0279541
1549	0.05695	4	0.0279541
1550	0.05695	4	0.0279541
1551	0.05695	4	0.0279541
1552	0.05695	4	0.0279541
1553	0.05695	4	0.0279541
1554	0.05695	4	0.0279541
1555	0.05695	4	0.0279541
1556	0.05695	4	0.0279541
1557	0.05695	4	0.0279541
1558	0.05695	4	0.0279541
1559	0.05695	4	0.0279541
1560	0.05695	4	0.0279541
1561	0.05695	4	0.0279541
1562	0.05695	4	0.0279541
1563	0.05695	4	0.0279541
1564	0.05695	4	0.0279541
1565	0.05695	4	0.0279541
1566	0.05695	4	0.0279541
1567	0.05695	4	0.0279541
1568	0.05695	4	0.0279541
1569	0.05695	4	0.0279541
1570	0.05695	4	0.0279541
1571	0.05695	4	0.0279541
1572	0.05695	4	0.0279541
1573	0.05695	4	0.0279541
1574	0.05695	4	0.0279541
1575	0.05695	4	0.0279541
1576	0.05695	4	0.0279541
1577	0.05695	4	0.0279541
1578	0.05695	4	0.0279541
1579	0.05695	4	0.0279541
1580	0.05695	4	0.0279541
1581	0.05695	4	0.0279541
1582	0.05695	4	0.0279541
1583	0.05695	4	0.0279541
1584	0.05695	4	0.0279541
1585	0.05695	4	0.0279541
1586	0.05695	4	0.0279541
1587	0.05695	4	0.0279541
1588	0.05695	4	0.0279541
1589	0.05695	4	0.0279541
1590	0.05695	4	0.0279541
1591	0.05695	4	0.0279541
1592	0.05695	4	0.0279541
1593	0.05695	4	0.0279541
1594	0.05695	4	0.0279541
1595	0.05695	4	0.0279541
1596	0.05695	4	0.0279541
1597	0.05695	4	0.0279541
1598	0.05695	4	0.0279541
1599	0.05695	4	0.0279541
1600	0.05695	4	0.0279541
1601	0.05695	4	0.0279541
1602	0.05695	4	0.0279541
1603	0.05695	4	0.0279541
1604	0.05695	4	0.0279541
1605	0.05695	4	0.0279541
1606	0.05695	4	0.0279541
1607	0.05695	4	0.0279541
1608	0.05695	4	0.0279541
1609	0.05695	4	0.0279541
1610	0.05695	4	0.0279541
1611	0.05695	4	0.0279541
1612	0.05695	4	0.0279541
1613	0.05695	4	0.0279541
1614	0.05695	4	0.0279541
1615	0.05695	4	0.0279541
1616	0.05695	4	0.0279541
1617	0.05695	4	0.0279541
1618	0.05695	4	0.0279541
1619	0.05695	4	0.0279541
1620	0.05695	4	0.0279541
1621	0.05695	4	0.0279541
1622	0.05695	4	0.0279541
1623	0.05695	4	0.0279541
1624	0.05695	4	0.0279541
1625	0.05695	4	0.0279541
1626	0.05695	4	0.0279541
1627	0.05695	4	0.0279541
1628	0.05695	4	0.0279541
1629	0.05695	4	0.0279541
1630	0.05695	4	0.0279541
1631	0.05695	4	0.0279541
1632	0.05695	4	0.0279541
1633	0.05695	4	0.0279541
1634	0.05695	4	0.0279541
1635	0.05695	4	0.0279541
1636	0.05695	4	0.0279541
1637	0.05695	4	0.0279541
1638	0.05695	4	0.0279541
1639	0.05695	4	0.0279541
1640	0.05695	4	0.0279541
1641	0.05695	4	0.0279541
1642	0.05695	4	0.0279541
1643	0.05695	4	0.0279541
1644	0.05695	4	0.0279541
1645	0.05695	4	0.0279541
1646	0.05695	4	0.0279541
1647	0.05695	4	0.0279541
1648	0.05695	4	0.0279541
1649	0.05695	4	0.0279541
1650	0.05695	4	0.0279541
1651	0.05695	4	0.0279541
1652	0.05695	4	0.0279541
1653	0.05695	4	0.0279541
1654	0.05695	4	0.0279541
1655	0.05695	4	0.0279541
1656	0.05695	4	0.0279541
1657	0.05695	4	0.0279541
1658	0.05695	4	0.0279541
1659	0.05695	4	0.0279541
1660	0.05695	4	0.0279541
1661	0.05695	4	0.0279541
1662	0.05695	4	0.0279541
1663	0.05695	4	0.0279541
1664	0.05695	4	0.0279541
1665	0.05695	4	0.0279541
1666	0.05695	4	0.0279541
1667	0.05695	4	0.0279541
1668	0.05695	4	0.0279541
1669	0.05695	4	0.0279541
1670	0.05695	4	0.0279541
1671	0.05695	4	0.0279541
1672	0.05695	4	0.0279541
1673	0.05695	4	0.0279541
1674	0.05695	4	0.0279541
1675	0.05695	4	0.0279541
1676	0.05695	4	0.0279541
1677	0.05695	4	0.0279541
1678	0.05695	4	0.0279541
1679	0.05695	4	0.0279541
1680	0.05695	4	0.0279541
1681	0.05695	4	0.0279541
1682	0.05695	4	0.0279541
1683	0.05695	4	0.0279541
1684	0.05695	4	0.0279541
1685	0.05695	4	0.0279541
1686	0.05695	4	0.0279541
1687	0.05695	4	0.0279541
1688	0.05695	4	0.0279541
1689	0.05695	4	0.0279541
1690	0.05695	4	0.0279541
1691	0.05695	4	0.0279541
1692	0.05695	4	0.0279541
1693	0.05695	4	0.0279541
1694	0.05695	4	0.0279541
1695	0.05695	4	0.0279541
1696	0.05695	4	0.0279541
1697	0.05695	4	0.0279541
1698	0.05695	4	0.0279541
1699	0.05695	4	0.0279541
1700	0.05695	4	0.0279541
1701	0.05695	4	0.0279541
1702	0.05695	4	0.0279541
1703	0.05695	4	0.0279541
1704	0.05695	4	0.0279541
1705	0.05695	4	0.0279541
1706	0.05695	4	0.0279541
1707	0.05695	4	0.0279541
1708	0.05695	4	0.0279541
1709	0.05695	4	0.0279541
1710	0.05695	4	0.0279541
1711	0.05695	4	0.0279541
1712	0.05695	4	0.0279541
1713	0.05695	4	0.0279541
1714	0.05695	4	0.0279541
1715	0.05695	4	0.0279541
1716	0.05695	4	0.0279541
1717	0.05695	4	0.0279541
1718	0.05695	4	0.0279541
1719	0.05695	4	0.0279541
1720	0.05695	4	0.0279541
1721	0.05695	4	0.0279541
1722	0.05695	4	0.0279541
1723	0.05695	4	0.0279541
1724	0.05695	4	0.0279541
1725	0.05695	4	0.0279541
1726	0.05695	4	0.0279541
1727	0.05695	4	0.0279541
1728	0.05695	4	0.0279541
1729	0.05695	4	0.0279541
1730	0.05695	4	0.0279541
1731	0.05695	4	0.0279541
1732	0.05695	4	0.0279541
1733	0.05695	4	0.0279541
1734	0.05695	4	0.0279541
1735	0.05695	4	0.0279541
1736	0.05695	4	0.0279541
1737	0.05695	4	0.0279541
1738	0.05695	4	0.0279541
1739	0.05695	4	0.0279541
1740	0.05695	4	0.0279541
1741	0.05695	4	0.0279541
1742	0.05695	4	0.0279541
1743	0.05695	4	0.0279541
1744	0.05695	4	0.0279541
1745	0.05695	4	0.0279541
1746	0.05695	4	0.0279541
1747	0.05695	4	0.0279541
1748	0.05695	4	0.0279541
1749	0.05695	4	0.0279541
1750	0.05695	4	0.0279541
1751	0.05695	4	0.0279541
1752	0.05695	4	0.0279541
1753	0.05695	4	0.0279541
1754	0.05695	4	0.0279541
1755	0.05695	4	0.0279541
1756	0.05695	4	0.0279541
1757	0.05695	4	0.0279541
1758	0.05695	4	0.0279541
1759	0.05695	4	0.0279541
1760	0.05695	4	0.0279541
1761	0.05695	4	0.0279541
1762	0.05695	4	0.0279541
1763	0.05695	4	0.0279541
1764	0.05695	4	0.0279541
1765	0.05695	4	0.0279541
1766	0.05695	4	0.0279541
1767	0.05695	4	0.0279541
1768	0.05695	4	0.0279541
1769	0.05695	4	0.0279541
1770	0.05695	4	0.0279541
1771	0.05695	4	0.0279541
1772	0.05695	4	0.0279541
1773	0.05695	4	0.0279541
1774	0.05695	4	0.0279541
1775	0.05695	4	0.0279541
1776	0.05695	4	0.0279541
1777	0.05695	4	0.0279541
1778	0.05695	4	0.0279541
1779	0.05695	4	0.0279541
1780	0.05695	4	0.0279541
1781	0.05695	4	0.0279541
1782	0.05695	4	0.0279541
1783	0.05695	4	0.0279541
1784	0.05695	4	0.0279541
1785	0.05695	4	0.0279541
1786	0.05695	4	0.0279541
1787	0.05695	4	0.0279541
1788	0.05695	4	0.0279541
1789	0.05695	4	0.0279541
1790	0.05695	4	0.0279541
1791	0.05695	4	0.0279541
1792	0.05695	4	0.0279541
1793	0.05695	4	0.0279541
1794	0.05695	4	0.0279541
1795	0.05695	4	0.0279541
1796	0.05695	4	0.0279541
1797	0.05695	4	0.0279541
1798	0.05695	4	0.0279541
1799	0.05695	4	0.0279541
1800	0.05695	4	0.0279541
1801	0.05695	4	0.0279541
1802	0.05695	4	0.0279541
1803	0.05695	4	0.0279541
1804	0.05695	4	0.0279541
1805	0.05695	4	0.0279541
1806	0.05695	4	0.0279541
1807	0.05695	4	0.0279541
1808	0.05695	4	0.0279541
1809	0.05695	4	0.0279541
1810	0.05695	4	0.0279541
1811	0.05695	4	0.0279541
1812	0.05695	4	0.0279541
1813	0.05695	4	0.0279541
1814	0.05695	4	0.0279541
1815	0.05695	4	0.0279541
1816	0.05695	4	0.0279541
1817	0.05695	4	0.0279541
1818	0.05695	4	0.0279541
1819	0.05695	4	0.0279541
1820	0.05695	4	0.0279541
1821	0.05695	4	0.0279541
1822	0.05695	4	0.0279541
1823	0.05695	4	0.0279541
1824	0.05695	4	0.0279541
1825	0.05695	4	0.0279541
1826	0.05695	4	0.0279541
1827	0.05695	4	0.0279541
1828	0.05695	4	0.0279541
1829	0.05695	4	0.0279541
1830	0.05695	4	0.0279541
1831	0.05695	4	0.0279541
1832	0.05695	4	0.0279541
1833	0.05695	4	0.0279541
1834	0.05695	4	0.0279541
1835	0.05695	4	0.0279541
1836	0.05695	4	0.0279541
1837	0.05695	4	0.0279541
1838	0.05695	4	0.0279541
1839	0.05695	4	0.0279541
1840	0.05695	4	0.0279541
1841	0.05695	4	0.0279541
1842	0.05695	4	0.0279541
1843	0.05695	4	0.0279541
1844	0.05695	4	0.0279541
1845	0.05695	4	0.0279541
1846	0.05695	4	0.0279541
1847	0.05695	4	0.0279541
1848	0.05695	4	0.0279541
1849	0.05695	4	0.0279541
1850	0.05695	4	0.0279541
1851	0.05695	4	0.0279541
1852	0.05695	4	0.0279541
1853	0.05695	4	0.0279541
1854	0.05695	4	0.0279541
1855	0.05695	4	0.0279541
1856	0.05695	4	0.0279541
1857	0.05695	4	0.0279541
1858	0.05695	4	0.0279541
1859	0.05695	4	0.0279541
1860	0.05695	4	0.0279541
1861	0.05695	4	0.0279541
1862	0.05695	4	0.0279541
1863	0.05695	4	0.0279541
1864	0.05695	4	0.0279541
1865	0.05695	4	0.0279541
1866	0.05695	4	0.0279541
1867	0.05695	4	0.0279541
1868	0.05695	4	0.0279541
1869	0.05695	4	0.0279541
1870	0.05695	4	0.0279541
1871	0.05695	4	0.0279541
1872	0.05695	4	0.0279541
1873	0.05695	4	0.0279541
1874	0.05695	4	0.0279541
1875	0.05695	4	0.0279541
1876	0.05695	4	0.0279541
1877	0.05695	4	0.0279541
1878	0.05695	4	0.0279541
1879	0.05695	4	0.0279541
1880	0.05695	4	0.0279541
1881	0.05695	4	0.0279541
1882	0.05695	4	0.0279541
1883	0.05695	4	0.0279541
1884	0.05695	4	0.0279541
1885	0.05695	4	0.0279541
1886	0.05695	4	0.0279541
1887	0.05695	4	0.0279541
1888	0.05695	4	0.0279541
1889	0.05695	4	0.0279541
1890	0.05695	4	0.0279541
1891	0.05695	4	0.0279541
1892	0.05695	4	0.0279541
1893	0.05695	4	0.0279541
1894	0.05695	4	0.0279541
1895	0.05695	4	0.0279541
1896	0.05695	4	0.0279541
1897	0.05695	4	0.0279541
1898	0.05695	4	0.0279541
1899	0.05695	4	0.0279541
1900	0.05695	4	0.0279541
1901	0.05695	4	0.0279541
1902	0.05695	4	0.0279541
1903	0.05695	4	0.0279541
1904	0.05695	4	0.0279541
1905	0.05695	4	0.0279541
1906	0.05695	4	0.0279541
1907	0.05695	4	0.0279541
1908	0.05695	4	0.0279541
1909	0.05695	4	0.0279541
1910	0.05695	4	0.0279541
1911	0.05695	4	0.0279541
1912	0.05695	4	0.0279541
1913	0.05695	4	0.0279541
1914	0.05695	4	0.0279541
1915	0.05695	4	0.0279541
1916	0.05695	4	0.0279541
1917	0.05695	4	0.0279541
1918	0.05695	4	0.0279541
1919	0.05695	4	0.0279541
1920	0.05695	4	0.0279541
1921	0.05695	4	0.0279541
1922	0.05695	4	0.0279541
1923	0.05695	4	0.0279541
1924	0.05695	4	0.0279541
1925	0.05695	4	0.0279541
1926	0.05695	4	0.0279541
1927	0.05695	4	0.0279541
1928	0.05695	4	0.0279541
1929	0.05695	4	0.0279541
1930	0.05695	4	0.0279541
1931	0.05695	4	0.0279541
1932	0.05695	4	0.0279541
1933	0.05695	4	0.0279541
1934	0.05695	4	0.0279541
1935	0.05695	4	0.0279541
1936	0.05695	4	0.0279541
1937	0.05695	4	0.0279541
1938	0.05695	4	0.0279541
1939	0.05695	4	0.0279541
1940	0.05695	4	0.0279541
1941	0.05695	4	0.0279541
1942	0.05695	4	0.0279541
1943	0.05695	4	0.0279541
1944	0.05695	4	0.0279541
1945	0.05695	4	0.0279541
1946	0.05695	4	0.0279541
1947	0.05695	4	0.0279541
1948	0.05695	4	0.0279541
1949	0.05695	4	0.0279541
1950	0.05695	4	0.0279541
1951	0.05695	4	0.0279541
1952	0.05695	4	0.0279541
1953	0.05695	4	0.0279541
1954	0.05695	4	0.0279541
1955	0.05695	4	0.0279541
1956	0.05695	4	0.0279541
1957	0.05695	4	0.0279541
1958	0.05695	4	0.0279541
1959	0.05695	4	0.0279541
1960	0.05695	4	0.0279541
1961	0.05695	4	0.0279541
1962	0.05695	4	0.0279541
1963	0.05695	4	0.0279541
1964	0.05695	4	0.0279541
1965	0.05695	4	0.0279541
1966	0.05695	4	0.0279541
1967	0.05695	4	0.0279541
1968	0.05695	4	0.0279541
1969	0.05695	4	0.0279541
1970	0.05695	4	0.0279541
1971	0.05695	4	0.0279541
1972	0.05695	4	0.0279541
1973	0.05695	4	0.0279541
1974	0.05695	4	0.0279541
1975	0.05695	4	0.0279541
1976	0.05695	4	0.0279541
1977	0.05695	4	0.0279541
1978	0.05695	4	0.0279541
1979	0.05695	4	0.0279541
1980	0.05695	4	0.0279541
1981	0.05695	4	0.0279541
1982	0.05695	4	0.0279541
1983	0.05695	4	0.0279541
1984	0.05695	4	0.0279541
1985	0.05695	4	0.0279541
1986	0.05695	4	0.0279541
1987	0.05695	4	0.0279541
1988	0.05695	4	0.0279541
1989	0.05695	4	0.0279541
1990	0.05695	4	0.0279541
1991	0.05695	4	0.0279541
1992	0.05695	4	0.0279541
1993	0.05695	4	0.0279541
1994	0.05695	4	0.0279541
1995	0.05695	4	0.0279541
1996	0.05695	4	0.0279541
1997	0.05695	4	0.0279541
1998	0.05695	4	0.0279541
1999	0.05695	4	0.0279541
2000	0.05695	4	0.0279541
[truncated: 3,001 more rows]
