# Supplementary material for: Aspiration-driven co-evolution of cooperation with individual behavioral diversity
Source: PLoS One. 2023 Sep 15;18(9):e0291134. doi: 10.1371/journal.pone.0291134 (PMC10503719; doi:10.1371/journal.pone.0291134)
Supplement: S1 Data — (ZIP) [file pone.0291134.s001.zip › M1/v2-L=200/data/aspiration_time,b=1.72_frequency.txt]

1	0.5	0.5	0
2	0.681907	0.70258	0.474023
3	0.767391	0.840055	0.546316
4	0.78957	0.939643	0.601335
5	0.773304	1.01948	0.622055
6	0.736926	1.08717	0.620147
7	0.691443	1.15043	0.603218
8	0.643324	1.20848	0.576404
9	0.59523	1.27031	0.543284
10	0.549211	1.3484	0.507369
11	0.506051	1.43482	0.470091
12	0.466073	1.50335	0.434681
13	0.429928	1.58755	0.400245
14	0.396657	1.70152	0.367986
15	0.366424	1.79052	0.337509
16	0.338863	1.88705	0.309963
17	0.313918	2.00847	0.28562
18	0.290887	2.14064	0.262718
19	0.270174	2.24003	0.241901
20	0.251369	2.33939	0.223224
21	0.234235	2.47967	0.205467
22	0.218458	2.61078	0.189463
23	0.20409	2.70509	0.17461
24	0.191415	2.75367	0.161344
25	0.17981	2.86349	0.149619
26	0.169129	2.93524	0.138999
27	0.15955	3.01987	0.129271
28	0.150769	3.08742	0.120056
29	0.142743	3.18961	0.111656
30	0.135592	3.29231	0.104108
31	0.129128	3.3418	0.097742
32	0.123336	3.36567	0.0919076
33	0.117965	3.34239	0.086135
34	0.113179	3.31442	0.0810886
35	0.108786	3.33952	0.0763993
36	0.104923	3.3724	0.0721682
37	0.101468	3.35553	0.0684327
38	0.0981958	3.45268	0.065082
39	0.0951829	3.50548	0.0618659
40	0.092397	3.57505	0.0589945
41	0.0899222	3.57702	0.0563883
42	0.0876939	3.6274	0.0539245
43	0.0857056	3.62899	0.0517216
44	0.0838885	3.65869	0.0499664
45	0.0822322	3.69355	0.0482397
46	0.0807198	3.73642	0.0467751
47	0.079328	3.77887	0.045353
48	0.0780622	3.80735	0.0440039
49	0.0768906	3.83609	0.0428462
50	0.0758165	3.85385	0.0416978
51	0.0748722	3.86419	0.0406515
52	0.0740241	3.87468	0.0397977
53	0.0732188	3.88244	0.0389153
54	0.0725118	3.88912	0.0381419
55	0.0718458	3.90106	0.0374598
56	0.0712753	3.90387	0.036859
57	0.0707376	3.92954	0.0362823
58	0.0702741	3.93509	0.035765
59	0.0698448	3.93687	0.0353161
60	0.0694623	3.95895	0.034832
61	0.0690969	3.96261	0.0344307
62	0.0687689	3.96616	0.0340681
63	0.0684722	3.96936	0.0337403
64	0.0682166	3.97277	0.0334521
65	0.0679854	3.97568	0.0331929
66	0.0677795	3.97844	0.0329607
67	0.0675931	3.98076	0.0327519
68	0.0674204	3.98282	0.0325594
69	0.0672666	3.98459	0.0323884
70	0.06712	3.9857	0.0322306
71	0.0669944	3.98731	0.0320896
72	0.0668798	3.98872	0.0319614
73	0.0667682	3.98955	0.0318415
74	0.0666734	3.99066	0.0317359
75	0.0665831	3.9914	0.0316382
76	0.0665026	3.99217	0.0315501
77	0.0664319	3.99286	0.0314727
78	0.0663665	3.99351	0.0314009
79	0.0663076	3.99424	0.031335
80	0.0662537	3.9947	0.0312765
81	0.0662044	3.99507	0.0312234
82	0.0661616	3.9956	0.0311756
83	0.0661225	3.99608	0.0311318
84	0.066087	3.99643	0.0310929
85	0.0660547	3.99678	0.0310572
86	0.066025	3.99704	0.031025
87	0.0659985	3.99729	0.0309959
88	0.0659745	3.9975	0.0309699
89	0.0659529	3.99772	0.0309461
90	0.0659326	3.9979	0.0309241
91	0.0659151	3.9981	0.0309046
92	0.0658993	3.99825	0.0308873
93	0.0658847	3.99841	0.0308711
94	0.0658717	3.99855	0.0308568
95	0.0658601	3.99868	0.030844
96	0.0658498	3.9988	0.0308325
97	0.0658402	3.9989	0.0308219
98	0.0658318	3.99902	0.0308124
99	0.0658242	3.99914	0.0308036
100	0.0658174	3.99923	0.0307959
101	0.0658112	3.99931	0.0307889
102	0.0658052	3.99936	0.0307826
103	0.0658002	3.99944	0.0307768
104	0.0657955	3.9995	0.0307714
105	0.0657911	3.99955	0.0307667
106	0.0657871	3.99958	0.0307623
107	0.0657836	3.99962	0.0307584
108	0.0657805	3.99966	0.0307549
109	0.0657777	3.9997	0.0307517
110	0.0657751	3.99972	0.0307489
111	0.0657727	3.99975	0.0307463
112	0.0657706	3.99977	0.0307439
113	0.0657685	3.99979	0.0307417
114	0.0657668	3.99981	0.0307397
115	0.0657651	3.99983	0.0307379
116	0.0657637	3.99984	0.0307364
117	0.0657624	3.99985	0.0307349
118	0.0657612	3.99987	0.0307336
119	0.0657601	3.99988	0.0307324
120	0.0657592	3.99989	0.0307314
121	0.0657583	3.9999	0.0307304
122	0.0657575	3.99991	0.0307295
123	0.0657568	3.99992	0.0307287
124	0.0657562	3.99993	0.030728
125	0.0657556	3.99994	0.0307273
126	0.0657551	3.99995	0.0307267
127	0.0657546	3.99995	0.0307262
128	0.0657542	3.99996	0.0307257
129	0.0657538	3.99996	0.0307252
130	0.0657534	3.99997	0.0307249
131	0.0657531	3.99997	0.0307245
132	0.0657528	3.99997	0.0307242
133	0.0657525	3.99997	0.0307239
134	0.0657523	3.99998	0.0307236
135	0.0657521	3.99998	0.0307234
136	0.0657519	3.99998	0.0307232
137	0.0657517	3.99998	0.030723
138	0.0657515	3.99998	0.0307228
139	0.0657514	3.99999	0.0307226
140	0.0657513	3.99999	0.0307225
141	0.0657511	3.99999	0.0307224
142	0.065751	3.99999	0.0307222
143	0.0657509	3.99999	0.0307221
144	0.0657508	3.99999	0.030722
145	0.0657508	3.99999	0.030722
146	0.0657507	3.99999	0.0307219
147	0.0657506	3.99999	0.0307218
148	0.0657506	3.99999	0.0307217
149	0.0657505	3.99999	0.0307217
150	0.0657505	4	0.0307216
151	0.0657504	4	0.0307216
152	0.0657504	4	0.0307215
153	0.0657503	4	0.0307215
154	0.0657503	4	0.0307215
155	0.0657503	4	0.0307214
156	0.0657503	4	0.0307214
157	0.0657502	4	0.0307214
158	0.0657502	4	0.0307213
159	0.0657502	4	0.0307213
160	0.0657502	4	0.0307213
161	0.0657502	4	0.0307213
162	0.0657501	4	0.0307213
163	0.0657501	4	0.0307213
164	0.0657501	4	0.0307212
165	0.0657501	4	0.0307212
166	0.0657501	4	0.0307212
167	0.0657501	4	0.0307212
168	0.0657501	4	0.0307212
169	0.0657501	4	0.0307212
170	0.0657501	4	0.0307212
171	0.0657501	4	0.0307212
172	0.0657501	4	0.0307212
173	0.06575	4	0.0307212
174	0.06575	4	0.0307212
175	0.06575	4	0.0307212
176	0.06575	4	0.0307212
177	0.06575	4	0.0307211
178	0.06575	4	0.0307211
179	0.06575	4	0.0307211
180	0.06575	4	0.0307211
181	0.06575	4	0.0307211
182	0.06575	4	0.0307211
183	0.06575	4	0.0307211
184	0.06575	4	0.0307211
185	0.06575	4	0.0307211
186	0.06575	4	0.0307211
187	0.06575	4	0.0307211
188	0.06575	4	0.0307211
189	0.06575	4	0.0307211
190	0.06575	4	0.0307211
191	0.06575	4	0.0307211
192	0.06575	4	0.0307211
193	0.06575	4	0.0307211
194	0.06575	4	0.0307211
195	0.06575	4	0.0307211
196	0.06575	4	0.0307211
197	0.06575	4	0.0307211
198	0.06575	4	0.0307211
199	0.06575	4	0.0307211
200	0.06575	4	0.0307211
201	0.06575	4	0.0307211
202	0.06575	4	0.0307211
203	0.06575	4	0.0307211
204	0.06575	4	0.0307211
205	0.06575	4	0.0307211
206	0.06575	4	0.0307211
207	0.06575	4	0.0307211
208	0.06575	4	0.0307211
209	0.06575	4	0.0307211
210	0.06575	4	0.0307211
211	0.06575	4	0.0307211
212	0.06575	4	0.0307211
213	0.06575	4	0.0307211
214	0.06575	4	0.0307211
215	0.06575	4	0.0307211
216	0.06575	4	0.0307211
217	0.06575	4	0.0307211
218	0.06575	4	0.0307211
219	0.06575	4	0.0307211
220	0.06575	4	0.0307211
221	0.06575	4	0.0307211
222	0.06575	4	0.0307211
223	0.06575	4	0.0307211
224	0.06575	4	0.0307211
225	0.06575	4	0.0307211
226	0.06575	4	0.0307211
227	0.06575	4	0.0307211
228	0.06575	4	0.0307211
229	0.06575	4	0.0307211
230	0.06575	4	0.0307211
231	0.06575	4	0.0307211
232	0.06575	4	0.0307211
233	0.06575	4	0.0307211
234	0.06575	4	0.0307211
235	0.06575	4	0.0307211
236	0.06575	4	0.0307211
237	0.06575	4	0.0307211
238	0.06575	4	0.0307211
239	0.06575	4	0.0307211
240	0.06575	4	0.0307211
241	0.06575	4	0.0307211
242	0.06575	4	0.0307211
243	0.06575	4	0.0307211
244	0.06575	4	0.0307211
245	0.06575	4	0.0307211
246	0.06575	4	0.0307211
247	0.06575	4	0.0307211
248	0.06575	4	0.0307211
249	0.06575	4	0.0307211
250	0.06575	4	0.0307211
251	0.06575	4	0.0307211
252	0.06575	4	0.0307211
253	0.06575	4	0.0307211
254	0.06575	4	0.0307211
255	0.06575	4	0.0307211
256	0.06575	4	0.0307211
257	0.06575	4	0.0307211
258	0.06575	4	0.0307211
259	0.06575	4	0.0307211
260	0.06575	4	0.0307211
261	0.06575	4	0.0307211
262	0.06575	4	0.0307211
263	0.06575	4	0.0307211
264	0.06575	4	0.0307211
265	0.06575	4	0.0307211
266	0.06575	4	0.0307211
267	0.06575	4	0.0307211
268	0.06575	4	0.0307211
269	0.06575	4	0.0307211
270	0.06575	4	0.0307211
271	0.06575	4	0.0307211
272	0.06575	4	0.0307211
273	0.06575	4	0.0307211
274	0.06575	4	0.0307211
275	0.06575	4	0.0307211
276	0.06575	4	0.0307211
277	0.06575	4	0.0307211
278	0.06575	4	0.0307211
279	0.06575	4	0.0307211
280	0.06575	4	0.0307211
281	0.06575	4	0.0307211
282	0.06575	4	0.0307211
283	0.06575	4	0.0307211
284	0.06575	4	0.0307211
285	0.06575	4	0.0307211
286	0.06575	4	0.0307211
287	0.06575	4	0.0307211
288	0.06575	4	0.0307211
289	0.06575	4	0.0307211
290	0.06575	4	0.0307211
291	0.06575	4	0.0307211
292	0.06575	4	0.0307211
293	0.06575	4	0.0307211
294	0.06575	4	0.0307211
295	0.06575	4	0.0307211
296	0.06575	4	0.0307211
297	0.06575	4	0.0307211
298	0.06575	4	0.0307211
299	0.06575	4	0.0307211
300	0.06575	4	0.0307211
301	0.06575	4	0.0307211
302	0.06575	4	0.0307211
303	0.06575	4	0.0307211
304	0.06575	4	0.0307211
305	0.06575	4	0.0307211
306	0.06575	4	0.0307211
307	0.06575	4	0.0307211
308	0.06575	4	0.0307211
309	0.06575	4	0.0307211
310	0.06575	4	0.0307211
311	0.06575	4	0.0307211
312	0.06575	4	0.0307211
313	0.06575	4	0.0307211
314	0.06575	4	0.0307211
315	0.06575	4	0.0307211
316	0.06575	4	0.0307211
317	0.06575	4	0.0307211
318	0.06575	4	0.0307211
319	0.06575	4	0.0307211
320	0.06575	4	0.0307211
321	0.06575	4	0.0307211
322	0.06575	4	0.0307211
323	0.06575	4	0.0307211
324	0.06575	4	0.0307211
325	0.06575	4	0.0307211
326	0.06575	4	0.0307211
327	0.06575	4	0.0307211
328	0.06575	4	0.0307211
329	0.06575	4	0.0307211
330	0.06575	4	0.0307211
331	0.06575	4	0.0307211
332	0.06575	4	0.0307211
333	0.06575	4	0.0307211
334	0.06575	4	0.0307211
335	0.06575	4	0.0307211
336	0.06575	4	0.0307211
337	0.06575	4	0.0307211
338	0.06575	4	0.0307211
339	0.06575	4	0.0307211
340	0.06575	4	0.0307211
341	0.06575	4	0.0307211
342	0.06575	4	0.0307211
343	0.06575	4	0.0307211
344	0.06575	4	0.0307211
345	0.06575	4	0.0307211
346	0.06575	4	0.0307211
347	0.06575	4	0.0307211
348	0.06575	4	0.0307211
349	0.06575	4	0.0307211
350	0.06575	4	0.0307211
351	0.06575	4	0.0307211
352	0.06575	4	0.0307211
353	0.06575	4	0.0307211
354	0.06575	4	0.0307211
355	0.06575	4	0.0307211
356	0.06575	4	0.0307211
357	0.06575	4	0.0307211
358	0.06575	4	0.0307211
359	0.06575	4	0.0307211
360	0.06575	4	0.0307211
361	0.06575	4	0.0307211
362	0.06575	4	0.0307211
363	0.06575	4	0.0307211
364	0.06575	4	0.0307211
365	0.06575	4	0.0307211
366	0.06575	4	0.0307211
367	0.06575	4	0.0307211
368	0.06575	4	0.0307211
369	0.06575	4	0.0307211
370	0.06575	4	0.0307211
371	0.06575	4	0.0307211
372	0.06575	4	0.0307211
373	0.06575	4	0.0307211
374	0.06575	4	0.0307211
375	0.06575	4	0.0307211
376	0.06575	4	0.0307211
377	0.06575	4	0.0307211
378	0.06575	4	0.0307211
379	0.06575	4	0.0307211
380	0.06575	4	0.0307211
381	0.06575	4	0.0307211
382	0.06575	4	0.0307211
383	0.06575	4	0.0307211
384	0.06575	4	0.0307211
385	0.06575	4	0.0307211
386	0.06575	4	0.0307211
387	0.06575	4	0.0307211
388	0.06575	4	0.0307211
389	0.06575	4	0.0307211
390	0.06575	4	0.0307211
391	0.06575	4	0.0307211
392	0.06575	4	0.0307211
393	0.06575	4	0.0307211
394	0.06575	4	0.0307211
395	0.06575	4	0.0307211
396	0.06575	4	0.0307211
397	0.06575	4	0.0307211
398	0.06575	4	0.0307211
399	0.06575	4	0.0307211
400	0.06575	4	0.0307211
401	0.06575	4	0.0307211
402	0.06575	4	0.0307211
403	0.06575	4	0.0307211
404	0.06575	4	0.0307211
405	0.06575	4	0.0307211
406	0.06575	4	0.0307211
407	0.06575	4	0.0307211
408	0.06575	4	0.0307211
409	0.06575	4	0.0307211
410	0.06575	4	0.0307211
411	0.06575	4	0.0307211
412	0.06575	4	0.0307211
413	0.06575	4	0.0307211
414	0.06575	4	0.0307211
415	0.06575	4	0.0307211
416	0.06575	4	0.0307211
417	0.06575	4	0.0307211
418	0.06575	4	0.0307211
419	0.06575	4	0.0307211
420	0.06575	4	0.0307211
421	0.06575	4	0.0307211
422	0.06575	4	0.0307211
423	0.06575	4	0.0307211
424	0.06575	4	0.0307211
425	0.06575	4	0.0307211
426	0.06575	4	0.0307211
427	0.06575	4	0.0307211
428	0.06575	4	0.0307211
429	0.06575	4	0.0307211
430	0.06575	4	0.0307211
431	0.06575	4	0.0307211
432	0.06575	4	0.0307211
433	0.06575	4	0.0307211
434	0.06575	4	0.0307211
435	0.06575	4	0.0307211
436	0.06575	4	0.0307211
437	0.06575	4	0.0307211
438	0.06575	4	0.0307211
439	0.06575	4	0.0307211
440	0.06575	4	0.0307211
441	0.06575	4	0.0307211
442	0.06575	4	0.0307211
443	0.06575	4	0.0307211
444	0.06575	4	0.0307211
445	0.06575	4	0.0307211
446	0.06575	4	0.0307211
447	0.06575	4	0.0307211
448	0.06575	4	0.0307211
449	0.06575	4	0.0307211
450	0.06575	4	0.0307211
451	0.06575	4	0.0307211
452	0.06575	4	0.0307211
453	0.06575	4	0.0307211
454	0.06575	4	0.0307211
455	0.06575	4	0.0307211
456	0.06575	4	0.0307211
457	0.06575	4	0.0307211
458	0.06575	4	0.0307211
459	0.06575	4	0.0307211
460	0.06575	4	0.0307211
461	0.06575	4	0.0307211
462	0.06575	4	0.0307211
463	0.06575	4	0.0307211
464	0.06575	4	0.0307211
465	0.06575	4	0.0307211
466	0.06575	4	0.0307211
467	0.06575	4	0.0307211
468	0.06575	4	0.0307211
469	0.06575	4	0.0307211
470	0.06575	4	0.0307211
471	0.06575	4	0.0307211
472	0.06575	4	0.0307211
473	0.06575	4	0.0307211
474	0.06575	4	0.0307211
475	0.06575	4	0.0307211
476	0.06575	4	0.0307211
477	0.06575	4	0.0307211
478	0.06575	4	0.0307211
479	0.06575	4	0.0307211
480	0.06575	4	0.0307211
481	0.06575	4	0.0307211
482	0.06575	4	0.0307211
483	0.06575	4	0.0307211
484	0.06575	4	0.0307211
485	0.06575	4	0.0307211
486	0.06575	4	0.0307211
487	0.06575	4	0.0307211
488	0.06575	4	0.0307211
489	0.06575	4	0.0307211
490	0.06575	4	0.0307211
491	0.06575	4	0.0307211
492	0.06575	4	0.0307211
493	0.06575	4	0.0307211
494	0.06575	4	0.0307211
495	0.06575	4	0.0307211
496	0.06575	4	0.0307211
497	0.06575	4	0.0307211
498	0.06575	4	0.0307211
499	0.06575	4	0.0307211
500	0.06575	4	0.0307211
501	0.06575	4	0.0307211
502	0.06575	4	0.0307211
503	0.06575	4	0.0307211
504	0.06575	4	0.0307211
505	0.06575	4	0.0307211
506	0.06575	4	0.0307211
507	0.06575	4	0.0307211
508	0.06575	4	0.0307211
509	0.06575	4	0.0307211
510	0.06575	4	0.0307211
511	0.06575	4	0.0307211
512	0.06575	4	0.0307211
513	0.06575	4	0.0307211
514	0.06575	4	0.0307211
515	0.06575	4	0.0307211
516	0.06575	4	0.0307211
517	0.06575	4	0.0307211
518	0.06575	4	0.0307211
519	0.06575	4	0.0307211
520	0.06575	4	0.0307211
521	0.06575	4	0.0307211
522	0.06575	4	0.0307211
523	0.06575	4	0.0307211
524	0.06575	4	0.0307211
525	0.06575	4	0.0307211
526	0.06575	4	0.0307211
527	0.06575	4	0.0307211
528	0.06575	4	0.0307211
529	0.06575	4	0.0307211
530	0.06575	4	0.0307211
531	0.06575	4	0.0307211
532	0.06575	4	0.0307211
533	0.06575	4	0.0307211
534	0.06575	4	0.0307211
535	0.06575	4	0.0307211
536	0.06575	4	0.0307211
537	0.06575	4	0.0307211
538	0.06575	4	0.0307211
539	0.06575	4	0.0307211
540	0.06575	4	0.0307211
541	0.06575	4	0.0307211
542	0.06575	4	0.0307211
543	0.06575	4	0.0307211
544	0.06575	4	0.0307211
545	0.06575	4	0.0307211
546	0.06575	4	0.0307211
547	0.06575	4	0.0307211
548	0.06575	4	0.0307211
549	0.06575	4	0.0307211
550	0.06575	4	0.0307211
551	0.06575	4	0.0307211
552	0.06575	4	0.0307211
553	0.06575	4	0.0307211
554	0.06575	4	0.0307211
555	0.06575	4	0.0307211
556	0.06575	4	0.0307211
557	0.06575	4	0.0307211
558	0.06575	4	0.0307211
559	0.06575	4	0.0307211
560	0.06575	4	0.0307211
561	0.06575	4	0.0307211
562	0.06575	4	0.0307211
563	0.06575	4	0.0307211
564	0.06575	4	0.0307211
565	0.06575	4	0.0307211
566	0.06575	4	0.0307211
567	0.06575	4	0.0307211
568	0.06575	4	0.0307211
569	0.06575	4	0.0307211
570	0.06575	4	0.0307211
571	0.06575	4	0.0307211
572	0.06575	4	0.0307211
573	0.06575	4	0.0307211
574	0.06575	4	0.0307211
575	0.06575	4	0.0307211
576	0.06575	4	0.0307211
577	0.06575	4	0.0307211
578	0.06575	4	0.0307211
579	0.06575	4	0.0307211
580	0.06575	4	0.0307211
581	0.06575	4	0.0307211
582	0.06575	4	0.0307211
583	0.06575	4	0.0307211
584	0.06575	4	0.0307211
585	0.06575	4	0.0307211
586	0.06575	4	0.0307211
587	0.06575	4	0.0307211
588	0.06575	4	0.0307211
589	0.06575	4	0.0307211
590	0.06575	4	0.0307211
591	0.06575	4	0.0307211
592	0.06575	4	0.0307211
593	0.06575	4	0.0307211
594	0.06575	4	0.0307211
595	0.06575	4	0.0307211
596	0.06575	4	0.0307211
597	0.06575	4	0.0307211
598	0.06575	4	0.0307211
599	0.06575	4	0.0307211
600	0.06575	4	0.0307211
601	0.06575	4	0.0307211
602	0.06575	4	0.0307211
603	0.06575	4	0.0307211
604	0.06575	4	0.0307211
605	0.06575	4	0.0307211
606	0.06575	4	0.0307211
607	0.06575	4	0.0307211
608	0.06575	4	0.0307211
609	0.06575	4	0.0307211
610	0.06575	4	0.0307211
611	0.06575	4	0.0307211
612	0.06575	4	0.0307211
613	0.06575	4	0.0307211
614	0.06575	4	0.0307211
615	0.06575	4	0.0307211
616	0.06575	4	0.0307211
617	0.06575	4	0.0307211
618	0.06575	4	0.0307211
619	0.06575	4	0.0307211
620	0.06575	4	0.0307211
621	0.06575	4	0.0307211
622	0.06575	4	0.0307211
623	0.06575	4	0.0307211
624	0.06575	4	0.0307211
625	0.06575	4	0.0307211
626	0.06575	4	0.0307211
627	0.06575	4	0.0307211
628	0.06575	4	0.0307211
629	0.06575	4	0.0307211
630	0.06575	4	0.0307211
631	0.06575	4	0.0307211
632	0.06575	4	0.0307211
633	0.06575	4	0.0307211
634	0.06575	4	0.0307211
635	0.06575	4	0.0307211
636	0.06575	4	0.0307211
637	0.06575	4	0.0307211
638	0.06575	4	0.0307211
639	0.06575	4	0.0307211
640	0.06575	4	0.0307211
641	0.06575	4	0.0307211
642	0.06575	4	0.0307211
643	0.06575	4	0.0307211
644	0.06575	4	0.0307211
645	0.06575	4	0.0307211
646	0.06575	4	0.0307211
647	0.06575	4	0.0307211
648	0.06575	4	0.0307211
649	0.06575	4	0.0307211
650	0.06575	4	0.0307211
651	0.06575	4	0.0307211
652	0.06575	4	0.0307211
653	0.06575	4	0.0307211
654	0.06575	4	0.0307211
655	0.06575	4	0.0307211
656	0.06575	4	0.0307211
657	0.06575	4	0.0307211
658	0.06575	4	0.0307211
659	0.06575	4	0.0307211
660	0.06575	4	0.0307211
661	0.06575	4	0.0307211
662	0.06575	4	0.0307211
663	0.06575	4	0.0307211
664	0.06575	4	0.0307211
665	0.06575	4	0.0307211
666	0.06575	4	0.0307211
667	0.06575	4	0.0307211
668	0.06575	4	0.0307211
669	0.06575	4	0.0307211
670	0.06575	4	0.0307211
671	0.06575	4	0.0307211
672	0.06575	4	0.0307211
673	0.06575	4	0.0307211
674	0.06575	4	0.0307211
675	0.06575	4	0.0307211
676	0.06575	4	0.0307211
677	0.06575	4	0.0307211
678	0.06575	4	0.0307211
679	0.06575	4	0.0307211
680	0.06575	4	0.0307211
681	0.06575	4	0.0307211
682	0.06575	4	0.0307211
683	0.06575	4	0.0307211
684	0.06575	4	0.0307211
685	0.06575	4	0.0307211
686	0.06575	4	0.0307211
687	0.06575	4	0.0307211
688	0.06575	4	0.0307211
689	0.06575	4	0.0307211
690	0.06575	4	0.0307211
691	0.06575	4	0.0307211
692	0.06575	4	0.0307211
693	0.06575	4	0.0307211
694	0.06575	4	0.0307211
695	0.06575	4	0.0307211
696	0.06575	4	0.0307211
697	0.06575	4	0.0307211
698	0.06575	4	0.0307211
699	0.06575	4	0.0307211
700	0.06575	4	0.0307211
701	0.06575	4	0.0307211
702	0.06575	4	0.0307211
703	0.06575	4	0.0307211
704	0.06575	4	0.0307211
705	0.06575	4	0.0307211
706	0.06575	4	0.0307211
707	0.06575	4	0.0307211
708	0.06575	4	0.0307211
709	0.06575	4	0.0307211
710	0.06575	4	0.0307211
711	0.06575	4	0.0307211
712	0.06575	4	0.0307211
713	0.06575	4	0.0307211
714	0.06575	4	0.0307211
715	0.06575	4	0.0307211
716	0.06575	4	0.0307211
717	0.06575	4	0.0307211
718	0.06575	4	0.0307211
719	0.06575	4	0.0307211
720	0.06575	4	0.0307211
721	0.06575	4	0.0307211
722	0.06575	4	0.0307211
723	0.06575	4	0.0307211
724	0.06575	4	0.0307211
725	0.06575	4	0.0307211
726	0.06575	4	0.0307211
727	0.06575	4	0.0307211
728	0.06575	4	0.0307211
729	0.06575	4	0.0307211
730	0.06575	4	0.0307211
731	0.06575	4	0.0307211
732	0.06575	4	0.0307211
733	0.06575	4	0.0307211
734	0.06575	4	0.0307211
735	0.06575	4	0.0307211
736	0.06575	4	0.0307211
737	0.06575	4	0.0307211
738	0.06575	4	0.0307211
739	0.06575	4	0.0307211
740	0.06575	4	0.0307211
741	0.06575	4	0.0307211
742	0.06575	4	0.0307211
743	0.06575	4	0.0307211
744	0.06575	4	0.0307211
745	0.06575	4	0.0307211
746	0.06575	4	0.0307211
747	0.06575	4	0.0307211
748	0.06575	4	0.0307211
749	0.06575	4	0.0307211
750	0.06575	4	0.0307211
751	0.06575	4	0.0307211
752	0.06575	4	0.0307211
753	0.06575	4	0.0307211
754	0.06575	4	0.0307211
755	0.06575	4	0.0307211
756	0.06575	4	0.0307211
757	0.06575	4	0.0307211
758	0.06575	4	0.0307211
759	0.06575	4	0.0307211
760	0.06575	4	0.0307211
761	0.06575	4	0.0307211
762	0.06575	4	0.0307211
763	0.06575	4	0.0307211
764	0.06575	4	0.0307211
765	0.06575	4	0.0307211
766	0.06575	4	0.0307211
767	0.06575	4	0.0307211
768	0.06575	4	0.0307211
769	0.06575	4	0.0307211
770	0.06575	4	0.0307211
771	0.06575	4	0.0307211
772	0.06575	4	0.0307211
773	0.06575	4	0.0307211
774	0.06575	4	0.0307211
775	0.06575	4	0.0307211
776	0.06575	4	0.0307211
777	0.06575	4	0.0307211
778	0.06575	4	0.0307211
779	0.06575	4	0.0307211
780	0.06575	4	0.0307211
781	0.06575	4	0.0307211
782	0.06575	4	0.0307211
783	0.06575	4	0.0307211
784	0.06575	4	0.0307211
785	0.06575	4	0.0307211
786	0.06575	4	0.0307211
787	0.06575	4	0.0307211
788	0.06575	4	0.0307211
789	0.06575	4	0.0307211
790	0.06575	4	0.0307211
791	0.06575	4	0.0307211
792	0.06575	4	0.0307211
793	0.06575	4	0.0307211
794	0.06575	4	0.0307211
795	0.06575	4	0.0307211
796	0.06575	4	0.0307211
797	0.06575	4	0.0307211
798	0.06575	4	0.0307211
799	0.06575	4	0.0307211
800	0.06575	4	0.0307211
801	0.06575	4	0.0307211
802	0.06575	4	0.0307211
803	0.06575	4	0.0307211
804	0.06575	4	0.0307211
805	0.06575	4	0.0307211
806	0.06575	4	0.0307211
807	0.06575	4	0.0307211
808	0.06575	4	0.0307211
809	0.06575	4	0.0307211
810	0.06575	4	0.0307211
811	0.06575	4	0.0307211
812	0.06575	4	0.0307211
813	0.06575	4	0.0307211
814	0.06575	4	0.0307211
815	0.06575	4	0.0307211
816	0.06575	4	0.0307211
817	0.06575	4	0.0307211
818	0.06575	4	0.0307211
819	0.06575	4	0.0307211
820	0.06575	4	0.0307211
821	0.06575	4	0.0307211
822	0.06575	4	0.0307211
823	0.06575	4	0.0307211
824	0.06575	4	0.0307211
825	0.06575	4	0.0307211
826	0.06575	4	0.0307211
827	0.06575	4	0.0307211
828	0.06575	4	0.0307211
829	0.06575	4	0.0307211
830	0.06575	4	0.0307211
831	0.06575	4	0.0307211
832	0.06575	4	0.0307211
833	0.06575	4	0.0307211
834	0.06575	4	0.0307211
835	0.06575	4	0.0307211
836	0.06575	4	0.0307211
837	0.06575	4	0.0307211
838	0.06575	4	0.0307211
839	0.06575	4	0.0307211
840	0.06575	4	0.0307211
841	0.06575	4	0.0307211
842	0.06575	4	0.0307211
843	0.06575	4	0.0307211
844	0.06575	4	0.0307211
845	0.06575	4	0.0307211
846	0.06575	4	0.0307211
847	0.06575	4	0.0307211
848	0.06575	4	0.0307211
849	0.06575	4	0.0307211
850	0.06575	4	0.0307211
851	0.06575	4	0.0307211
852	0.06575	4	0.0307211
853	0.06575	4	0.0307211
854	0.06575	4	0.0307211
855	0.06575	4	0.0307211
856	0.06575	4	0.0307211
857	0.06575	4	0.0307211
858	0.06575	4	0.0307211
859	0.06575	4	0.0307211
860	0.06575	4	0.0307211
861	0.06575	4	0.0307211
862	0.06575	4	0.0307211
863	0.06575	4	0.0307211
864	0.06575	4	0.0307211
865	0.06575	4	0.0307211
866	0.06575	4	0.0307211
867	0.06575	4	0.0307211
868	0.06575	4	0.0307211
869	0.06575	4	0.0307211
870	0.06575	4	0.0307211
871	0.06575	4	0.0307211
872	0.06575	4	0.0307211
873	0.06575	4	0.0307211
874	0.06575	4	0.0307211
875	0.06575	4	0.0307211
876	0.06575	4	0.0307211
877	0.06575	4	0.0307211
878	0.06575	4	0.0307211
879	0.06575	4	0.0307211
880	0.06575	4	0.0307211
881	0.06575	4	0.0307211
882	0.06575	4	0.0307211
883	0.06575	4	0.0307211
884	0.06575	4	0.0307211
885	0.06575	4	0.0307211
886	0.06575	4	0.0307211
887	0.06575	4	0.0307211
888	0.06575	4	0.0307211
889	0.06575	4	0.0307211
890	0.06575	4	0.0307211
891	0.06575	4	0.0307211
892	0.06575	4	0.0307211
893	0.06575	4	0.0307211
894	0.06575	4	0.0307211
895	0.06575	4	0.0307211
896	0.06575	4	0.0307211
897	0.06575	4	0.0307211
898	0.06575	4	0.0307211
899	0.06575	4	0.0307211
900	0.06575	4	0.0307211
901	0.06575	4	0.0307211
902	0.06575	4	0.0307211
903	0.06575	4	0.0307211
904	0.06575	4	0.0307211
905	0.06575	4	0.0307211
906	0.06575	4	0.0307211
907	0.06575	4	0.0307211
908	0.06575	4	0.0307211
909	0.06575	4	0.0307211
910	0.06575	4	0.0307211
911	0.06575	4	0.0307211
912	0.06575	4	0.0307211
913	0.06575	4	0.0307211
914	0.06575	4	0.0307211
915	0.06575	4	0.0307211
916	0.06575	4	0.0307211
917	0.06575	4	0.0307211
918	0.06575	4	0.0307211
919	0.06575	4	0.0307211
920	0.06575	4	0.0307211
921	0.06575	4	0.0307211
922	0.06575	4	0.0307211
923	0.06575	4	0.0307211
924	0.06575	4	0.0307211
925	0.06575	4	0.0307211
926	0.06575	4	0.0307211
927	0.06575	4	0.0307211
928	0.06575	4	0.0307211
929	0.06575	4	0.0307211
930	0.06575	4	0.0307211
931	0.06575	4	0.0307211
932	0.06575	4	0.0307211
933	0.06575	4	0.0307211
934	0.06575	4	0.0307211
935	0.06575	4	0.0307211
936	0.06575	4	0.0307211
937	0.06575	4	0.0307211
938	0.06575	4	0.0307211
939	0.06575	4	0.0307211
940	0.06575	4	0.0307211
941	0.06575	4	0.0307211
942	0.06575	4	0.0307211
943	0.06575	4	0.0307211
944	0.06575	4	0.0307211
945	0.06575	4	0.0307211
946	0.06575	4	0.0307211
947	0.06575	4	0.0307211
948	0.06575	4	0.0307211
949	0.06575	4	0.0307211
950	0.06575	4	0.0307211
951	0.06575	4	0.0307211
952	0.06575	4	0.0307211
953	0.06575	4	0.0307211
954	0.06575	4	0.0307211
955	0.06575	4	0.0307211
956	0.06575	4	0.0307211
957	0.06575	4	0.0307211
958	0.06575	4	0.0307211
959	0.06575	4	0.0307211
960	0.06575	4	0.0307211
961	0.06575	4	0.0307211
962	0.06575	4	0.0307211
963	0.06575	4	0.0307211
964	0.06575	4	0.0307211
965	0.06575	4	0.0307211
966	0.06575	4	0.0307211
967	0.06575	4	0.0307211
968	0.06575	4	0.0307211
969	0.06575	4	0.0307211
970	0.06575	4	0.0307211
971	0.06575	4	0.0307211
972	0.06575	4	0.0307211
973	0.06575	4	0.0307211
974	0.06575	4	0.0307211
975	0.06575	4	0.0307211
976	0.06575	4	0.0307211
977	0.06575	4	0.0307211
978	0.06575	4	0.0307211
979	0.06575	4	0.0307211
980	0.06575	4	0.0307211
981	0.06575	4	0.0307211
982	0.06575	4	0.0307211
983	0.06575	4	0.0307211
984	0.06575	4	0.0307211
985	0.06575	4	0.0307211
986	0.06575	4	0.0307211
987	0.06575	4	0.0307211
988	0.06575	4	0.0307211
989	0.06575	4	0.0307211
990	0.06575	4	0.0307211
991	0.06575	4	0.0307211
992	0.06575	4	0.0307211
993	0.06575	4	0.0307211
994	0.06575	4	0.0307211
995	0.06575	4	0.0307211
996	0.06575	4	0.0307211
997	0.06575	4	0.0307211
998	0.06575	4	0.0307211
999	0.06575	4	0.0307211
1000	0.06575	4	0.0307211
1001	0.06575	4	0.0307211
1002	0.06575	4	0.0307211
1003	0.06575	4	0.0307211
1004	0.06575	4	0.0307211
1005	0.06575	4	0.0307211
1006	0.06575	4	0.0307211
1007	0.06575	4	0.0307211
1008	0.06575	4	0.0307211
1009	0.06575	4	0.0307211
1010	0.06575	4	0.0307211
1011	0.06575	4	0.0307211
1012	0.06575	4	0.0307211
1013	0.06575	4	0.0307211
1014	0.06575	4	0.0307211
1015	0.06575	4	0.0307211
1016	0.06575	4	0.0307211
1017	0.06575	4	0.0307211
1018	0.06575	4	0.0307211
1019	0.06575	4	0.0307211
1020	0.06575	4	0.0307211
1021	0.06575	4	0.0307211
1022	0.06575	4	0.0307211
1023	0.06575	4	0.0307211
1024	0.06575	4	0.0307211
1025	0.06575	4	0.0307211
1026	0.06575	4	0.0307211
1027	0.06575	4	0.0307211
1028	0.06575	4	0.0307211
1029	0.06575	4	0.0307211
1030	0.06575	4	0.0307211
1031	0.06575	4	0.0307211
1032	0.06575	4	0.0307211
1033	0.06575	4	0.0307211
1034	0.06575	4	0.0307211
1035	0.06575	4	0.0307211
1036	0.06575	4	0.0307211
1037	0.06575	4	0.0307211
1038	0.06575	4	0.0307211
1039	0.06575	4	0.0307211
1040	0.06575	4	0.0307211
1041	0.06575	4	0.0307211
1042	0.06575	4	0.0307211
1043	0.06575	4	0.0307211
1044	0.06575	4	0.0307211
1045	0.06575	4	0.0307211
1046	0.06575	4	0.0307211
1047	0.06575	4	0.0307211
1048	0.06575	4	0.0307211
1049	0.06575	4	0.0307211
1050	0.06575	4	0.0307211
1051	0.06575	4	0.0307211
1052	0.06575	4	0.0307211
1053	0.06575	4	0.0307211
1054	0.06575	4	0.0307211
1055	0.06575	4	0.0307211
1056	0.06575	4	0.0307211
1057	0.06575	4	0.0307211
1058	0.06575	4	0.0307211
1059	0.06575	4	0.0307211
1060	0.06575	4	0.0307211
1061	0.06575	4	0.0307211
1062	0.06575	4	0.0307211
1063	0.06575	4	0.0307211
1064	0.06575	4	0.0307211
1065	0.06575	4	0.0307211
1066	0.06575	4	0.0307211
1067	0.06575	4	0.0307211
1068	0.06575	4	0.0307211
1069	0.06575	4	0.0307211
1070	0.06575	4	0.0307211
1071	0.06575	4	0.0307211
1072	0.06575	4	0.0307211
1073	0.06575	4	0.0307211
1074	0.06575	4	0.0307211
1075	0.06575	4	0.0307211
1076	0.06575	4	0.0307211
1077	0.06575	4	0.0307211
1078	0.06575	4	0.0307211
1079	0.06575	4	0.0307211
1080	0.06575	4	0.0307211
1081	0.06575	4	0.0307211
1082	0.06575	4	0.0307211
1083	0.06575	4	0.0307211
1084	0.06575	4	0.0307211
1085	0.06575	4	0.0307211
1086	0.06575	4	0.0307211
1087	0.06575	4	0.0307211
1088	0.06575	4	0.0307211
1089	0.06575	4	0.0307211
1090	0.06575	4	0.0307211
1091	0.06575	4	0.0307211
1092	0.06575	4	0.0307211
1093	0.06575	4	0.0307211
1094	0.06575	4	0.0307211
1095	0.06575	4	0.0307211
1096	0.06575	4	0.0307211
1097	0.06575	4	0.0307211
1098	0.06575	4	0.0307211
1099	0.06575	4	0.0307211
1100	0.06575	4	0.0307211
1101	0.06575	4	0.0307211
1102	0.06575	4	0.0307211
1103	0.06575	4	0.0307211
1104	0.06575	4	0.0307211
1105	0.06575	4	0.0307211
1106	0.06575	4	0.0307211
1107	0.06575	4	0.0307211
1108	0.06575	4	0.0307211
1109	0.06575	4	0.0307211
1110	0.06575	4	0.0307211
1111	0.06575	4	0.0307211
1112	0.06575	4	0.0307211
1113	0.06575	4	0.0307211
1114	0.06575	4	0.0307211
1115	0.06575	4	0.0307211
1116	0.06575	4	0.0307211
1117	0.06575	4	0.0307211
1118	0.06575	4	0.0307211
1119	0.06575	4	0.0307211
1120	0.06575	4	0.0307211
1121	0.06575	4	0.0307211
1122	0.06575	4	0.0307211
1123	0.06575	4	0.0307211
1124	0.06575	4	0.0307211
1125	0.06575	4	0.0307211
1126	0.06575	4	0.0307211
1127	0.06575	4	0.0307211
1128	0.06575	4	0.0307211
1129	0.06575	4	0.0307211
1130	0.06575	4	0.0307211
1131	0.06575	4	0.0307211
1132	0.06575	4	0.0307211
1133	0.06575	4	0.0307211
1134	0.06575	4	0.0307211
1135	0.06575	4	0.0307211
1136	0.06575	4	0.0307211
1137	0.06575	4	0.0307211
1138	0.06575	4	0.0307211
1139	0.06575	4	0.0307211
1140	0.06575	4	0.0307211
1141	0.06575	4	0.0307211
1142	0.06575	4	0.0307211
1143	0.06575	4	0.0307211
1144	0.06575	4	0.0307211
1145	0.06575	4	0.0307211
1146	0.06575	4	0.0307211
1147	0.06575	4	0.0307211
1148	0.06575	4	0.0307211
1149	0.06575	4	0.0307211
1150	0.06575	4	0.0307211
1151	0.06575	4	0.0307211
1152	0.06575	4	0.0307211
1153	0.06575	4	0.0307211
1154	0.06575	4	0.0307211
1155	0.06575	4	0.0307211
1156	0.06575	4	0.0307211
1157	0.06575	4	0.0307211
1158	0.06575	4	0.0307211
1159	0.06575	4	0.0307211
1160	0.06575	4	0.0307211
1161	0.06575	4	0.0307211
1162	0.06575	4	0.0307211
1163	0.06575	4	0.0307211
1164	0.06575	4	0.0307211
1165	0.06575	4	0.0307211
1166	0.06575	4	0.0307211
1167	0.06575	4	0.0307211
1168	0.06575	4	0.0307211
1169	0.06575	4	0.0307211
1170	0.06575	4	0.0307211
1171	0.06575	4	0.0307211
1172	0.06575	4	0.0307211
1173	0.06575	4	0.0307211
1174	0.06575	4	0.0307211
1175	0.06575	4	0.0307211
1176	0.06575	4	0.0307211
1177	0.06575	4	0.0307211
1178	0.06575	4	0.0307211
1179	0.06575	4	0.0307211
1180	0.06575	4	0.0307211
1181	0.06575	4	0.0307211
1182	0.06575	4	0.0307211
1183	0.06575	4	0.0307211
1184	0.06575	4	0.0307211
1185	0.06575	4	0.0307211
1186	0.06575	4	0.0307211
1187	0.06575	4	0.0307211
1188	0.06575	4	0.0307211
1189	0.06575	4	0.0307211
1190	0.06575	4	0.0307211
1191	0.06575	4	0.0307211
1192	0.06575	4	0.0307211
1193	0.06575	4	0.0307211
1194	0.06575	4	0.0307211
1195	0.06575	4	0.0307211
1196	0.06575	4	0.0307211
1197	0.06575	4	0.0307211
1198	0.06575	4	0.0307211
1199	0.06575	4	0.0307211
1200	0.06575	4	0.0307211
1201	0.06575	4	0.0307211
1202	0.06575	4	0.0307211
1203	0.06575	4	0.0307211
1204	0.06575	4	0.0307211
1205	0.06575	4	0.0307211
1206	0.06575	4	0.0307211
1207	0.06575	4	0.0307211
1208	0.06575	4	0.0307211
1209	0.06575	4	0.0307211
1210	0.06575	4	0.0307211
1211	0.06575	4	0.0307211
1212	0.06575	4	0.0307211
1213	0.06575	4	0.0307211
1214	0.06575	4	0.0307211
1215	0.06575	4	0.0307211
1216	0.06575	4	0.0307211
1217	0.06575	4	0.0307211
1218	0.06575	4	0.0307211
1219	0.06575	4	0.0307211
1220	0.06575	4	0.0307211
1221	0.06575	4	0.0307211
1222	0.06575	4	0.0307211
1223	0.06575	4	0.0307211
1224	0.06575	4	0.0307211
1225	0.06575	4	0.0307211
1226	0.06575	4	0.0307211
1227	0.06575	4	0.0307211
1228	0.06575	4	0.0307211
1229	0.06575	4	0.0307211
1230	0.06575	4	0.0307211
1231	0.06575	4	0.0307211
1232	0.06575	4	0.0307211
1233	0.06575	4	0.0307211
1234	0.06575	4	0.0307211
1235	0.06575	4	0.0307211
1236	0.06575	4	0.0307211
1237	0.06575	4	0.0307211
1238	0.06575	4	0.0307211
1239	0.06575	4	0.0307211
1240	0.06575	4	0.0307211
1241	0.06575	4	0.0307211
1242	0.06575	4	0.0307211
1243	0.06575	4	0.0307211
1244	0.06575	4	0.0307211
1245	0.06575	4	0.0307211
1246	0.06575	4	0.0307211
1247	0.06575	4	0.0307211
1248	0.06575	4	0.0307211
1249	0.06575	4	0.0307211
1250	0.06575	4	0.0307211
1251	0.06575	4	0.0307211
1252	0.06575	4	0.0307211
1253	0.06575	4	0.0307211
1254	0.06575	4	0.0307211
1255	0.06575	4	0.0307211
1256	0.06575	4	0.0307211
1257	0.06575	4	0.0307211
1258	0.06575	4	0.0307211
1259	0.06575	4	0.0307211
1260	0.06575	4	0.0307211
1261	0.06575	4	0.0307211
1262	0.06575	4	0.0307211
1263	0.06575	4	0.0307211
1264	0.06575	4	0.0307211
1265	0.06575	4	0.0307211
1266	0.06575	4	0.0307211
1267	0.06575	4	0.0307211
1268	0.06575	4	0.0307211
1269	0.06575	4	0.0307211
1270	0.06575	4	0.0307211
1271	0.06575	4	0.0307211
1272	0.06575	4	0.0307211
1273	0.06575	4	0.0307211
1274	0.06575	4	0.0307211
1275	0.06575	4	0.0307211
1276	0.06575	4	0.0307211
1277	0.06575	4	0.0307211
1278	0.06575	4	0.0307211
1279	0.06575	4	0.0307211
1280	0.06575	4	0.0307211
1281	0.06575	4	0.0307211
1282	0.06575	4	0.0307211
1283	0.06575	4	0.0307211
1284	0.06575	4	0.0307211
1285	0.06575	4	0.0307211
1286	0.06575	4	0.0307211
1287	0.06575	4	0.0307211
1288	0.06575	4	0.0307211
1289	0.06575	4	0.0307211
1290	0.06575	4	0.0307211
1291	0.06575	4	0.0307211
1292	0.06575	4	0.0307211
1293	0.06575	4	0.0307211
1294	0.06575	4	0.0307211
1295	0.06575	4	0.0307211
1296	0.06575	4	0.0307211
1297	0.06575	4	0.0307211
1298	0.06575	4	0.0307211
1299	0.06575	4	0.0307211
1300	0.06575	4	0.0307211
1301	0.06575	4	0.0307211
1302	0.06575	4	0.0307211
1303	0.06575	4	0.0307211
1304	0.06575	4	0.0307211
1305	0.06575	4	0.0307211
1306	0.06575	4	0.0307211
1307	0.06575	4	0.0307211
1308	0.06575	4	0.0307211
1309	0.06575	4	0.0307211
1310	0.06575	4	0.0307211
1311	0.06575	4	0.0307211
1312	0.06575	4	0.0307211
1313	0.06575	4	0.0307211
1314	0.06575	4	0.0307211
1315	0.06575	4	0.0307211
1316	0.06575	4	0.0307211
1317	0.06575	4	0.0307211
1318	0.06575	4	0.0307211
1319	0.06575	4	0.0307211
1320	0.06575	4	0.0307211
1321	0.06575	4	0.0307211
1322	0.06575	4	0.0307211
1323	0.06575	4	0.0307211
1324	0.06575	4	0.0307211
1325	0.06575	4	0.0307211
1326	0.06575	4	0.0307211
1327	0.06575	4	0.0307211
1328	0.06575	4	0.0307211
1329	0.06575	4	0.0307211
1330	0.06575	4	0.0307211
1331	0.06575	4	0.0307211
1332	0.06575	4	0.0307211
1333	0.06575	4	0.0307211
1334	0.06575	4	0.0307211
1335	0.06575	4	0.0307211
1336	0.06575	4	0.0307211
1337	0.06575	4	0.0307211
1338	0.06575	4	0.0307211
1339	0.06575	4	0.0307211
1340	0.06575	4	0.0307211
1341	0.06575	4	0.0307211
1342	0.06575	4	0.0307211
1343	0.06575	4	0.0307211
1344	0.06575	4	0.0307211
1345	0.06575	4	0.0307211
1346	0.06575	4	0.0307211
1347	0.06575	4	0.0307211
1348	0.06575	4	0.0307211
1349	0.06575	4	0.0307211
1350	0.06575	4	0.0307211
1351	0.06575	4	0.0307211
1352	0.06575	4	0.0307211
1353	0.06575	4	0.0307211
1354	0.06575	4	0.0307211
1355	0.06575	4	0.0307211
1356	0.06575	4	0.0307211
1357	0.06575	4	0.0307211
1358	0.06575	4	0.0307211
1359	0.06575	4	0.0307211
1360	0.06575	4	0.0307211
1361	0.06575	4	0.0307211
1362	0.06575	4	0.0307211
1363	0.06575	4	0.0307211
1364	0.06575	4	0.0307211
1365	0.06575	4	0.0307211
1366	0.06575	4	0.0307211
1367	0.06575	4	0.0307211
1368	0.06575	4	0.0307211
1369	0.06575	4	0.0307211
1370	0.06575	4	0.0307211
1371	0.06575	4	0.0307211
1372	0.06575	4	0.0307211
1373	0.06575	4	0.0307211
1374	0.06575	4	0.0307211
1375	0.06575	4	0.0307211
1376	0.06575	4	0.0307211
1377	0.06575	4	0.0307211
1378	0.06575	4	0.0307211
1379	0.06575	4	0.0307211
1380	0.06575	4	0.0307211
1381	0.06575	4	0.0307211
1382	0.06575	4	0.0307211
1383	0.06575	4	0.0307211
1384	0.06575	4	0.0307211
1385	0.06575	4	0.0307211
1386	0.06575	4	0.0307211
1387	0.06575	4	0.0307211
1388	0.06575	4	0.0307211
1389	0.06575	4	0.0307211
1390	0.06575	4	0.0307211
1391	0.06575	4	0.0307211
1392	0.06575	4	0.0307211
1393	0.06575	4	0.0307211
1394	0.06575	4	0.0307211
1395	0.06575	4	0.0307211
1396	0.06575	4	0.0307211
1397	0.06575	4	0.0307211
1398	0.06575	4	0.0307211
1399	0.06575	4	0.0307211
1400	0.06575	4	0.0307211
1401	0.06575	4	0.0307211
1402	0.06575	4	0.0307211
1403	0.06575	4	0.0307211
1404	0.06575	4	0.0307211
1405	0.06575	4	0.0307211
1406	0.06575	4	0.0307211
1407	0.06575	4	0.0307211
1408	0.06575	4	0.0307211
1409	0.06575	4	0.0307211
1410	0.06575	4	0.0307211
1411	0.06575	4	0.0307211
1412	0.06575	4	0.0307211
1413	0.06575	4	0.0307211
1414	0.06575	4	0.0307211
1415	0.06575	4	0.0307211
1416	0.06575	4	0.0307211
1417	0.06575	4	0.0307211
1418	0.06575	4	0.0307211
1419	0.06575	4	0.0307211
1420	0.06575	4	0.0307211
1421	0.06575	4	0.0307211
1422	0.06575	4	0.0307211
1423	0.06575	4	0.0307211
1424	0.06575	4	0.0307211
1425	0.06575	4	0.0307211
1426	0.06575	4	0.0307211
1427	0.06575	4	0.0307211
1428	0.06575	4	0.0307211
1429	0.06575	4	0.0307211
1430	0.06575	4	0.0307211
1431	0.06575	4	0.0307211
1432	0.06575	4	0.0307211
1433	0.06575	4	0.0307211
1434	0.06575	4	0.0307211
1435	0.06575	4	0.0307211
1436	0.06575	4	0.0307211
1437	0.06575	4	0.0307211
1438	0.06575	4	0.0307211
1439	0.06575	4	0.0307211
1440	0.06575	4	0.0307211
1441	0.06575	4	0.0307211
1442	0.06575	4	0.0307211
1443	0.06575	4	0.0307211
1444	0.06575	4	0.0307211
1445	0.06575	4	0.0307211
1446	0.06575	4	0.0307211
1447	0.06575	4	0.0307211
1448	0.06575	4	0.0307211
1449	0.06575	4	0.0307211
1450	0.06575	4	0.0307211
1451	0.06575	4	0.0307211
1452	0.06575	4	0.0307211
1453	0.06575	4	0.0307211
1454	0.06575	4	0.0307211
1455	0.06575	4	0.0307211
1456	0.06575	4	0.0307211
1457	0.06575	4	0.0307211
1458	0.06575	4	0.0307211
1459	0.06575	4	0.0307211
1460	0.06575	4	0.0307211
1461	0.06575	4	0.0307211
1462	0.06575	4	0.0307211
1463	0.06575	4	0.0307211
1464	0.06575	4	0.0307211
1465	0.06575	4	0.0307211
1466	0.06575	4	0.0307211
1467	0.06575	4	0.0307211
1468	0.06575	4	0.0307211
1469	0.06575	4	0.0307211
1470	0.06575	4	0.0307211
1471	0.06575	4	0.0307211
1472	0.06575	4	0.0307211
1473	0.06575	4	0.0307211
1474	0.06575	4	0.0307211
1475	0.06575	4	0.0307211
1476	0.06575	4	0.0307211
1477	0.06575	4	0.0307211
1478	0.06575	4	0.0307211
1479	0.06575	4	0.0307211
1480	0.06575	4	0.0307211
1481	0.06575	4	0.0307211
1482	0.06575	4	0.0307211
1483	0.06575	4	0.0307211
1484	0.06575	4	0.0307211
1485	0.06575	4	0.0307211
1486	0.06575	4	0.0307211
1487	0.06575	4	0.0307211
1488	0.06575	4	0.0307211
1489	0.06575	4	0.0307211
1490	0.06575	4	0.0307211
1491	0.06575	4	0.0307211
1492	0.06575	4	0.0307211
1493	0.06575	4	0.0307211
1494	0.06575	4	0.0307211
1495	0.06575	4	0.0307211
1496	0.06575	4	0.0307211
1497	0.06575	4	0.0307211
1498	0.06575	4	0.0307211
1499	0.06575	4	0.0307211
1500	0.06575	4	0.0307211
1501	0.06575	4	0.0307211
1502	0.06575	4	0.0307211
1503	0.06575	4	0.0307211
1504	0.06575	4	0.0307211
1505	0.06575	4	0.0307211
1506	0.06575	4	0.0307211
1507	0.06575	4	0.0307211
1508	0.06575	4	0.0307211
1509	0.06575	4	0.0307211
1510	0.06575	4	0.0307211
1511	0.06575	4	0.0307211
1512	0.06575	4	0.0307211
1513	0.06575	4	0.0307211
1514	0.06575	4	0.0307211
1515	0.06575	4	0.0307211
1516	0.06575	4	0.0307211
1517	0.06575	4	0.0307211
1518	0.06575	4	0.0307211
1519	0.06575	4	0.0307211
1520	0.06575	4	0.0307211
1521	0.06575	4	0.0307211
1522	0.06575	4	0.0307211
1523	0.06575	4	0.0307211
1524	0.06575	4	0.0307211
1525	0.06575	4	0.0307211
1526	0.06575	4	0.0307211
1527	0.06575	4	0.0307211
1528	0.06575	4	0.0307211
1529	0.06575	4	0.0307211
1530	0.06575	4	0.0307211
1531	0.06575	4	0.0307211
1532	0.06575	4	0.0307211
1533	0.06575	4	0.0307211
1534	0.06575	4	0.0307211
1535	0.06575	4	0.0307211
1536	0.06575	4	0.0307211
1537	0.06575	4	0.0307211
1538	0.06575	4	0.0307211
1539	0.06575	4	0.0307211
1540	0.06575	4	0.0307211
1541	0.06575	4	0.0307211
1542	0.06575	4	0.0307211
1543	0.06575	4	0.0307211
1544	0.06575	4	0.0307211
1545	0.06575	4	0.0307211
1546	0.06575	4	0.0307211
1547	0.06575	4	0.0307211
1548	0.06575	4	0.0307211
1549	0.06575	4	0.0307211
1550	0.06575	4	0.0307211
1551	0.06575	4	0.0307211
1552	0.06575	4	0.0307211
1553	0.06575	4	0.0307211
1554	0.06575	4	0.0307211
1555	0.06575	4	0.0307211
1556	0.06575	4	0.0307211
1557	0.06575	4	0.0307211
1558	0.06575	4	0.0307211
1559	0.06575	4	0.0307211
1560	0.06575	4	0.0307211
1561	0.06575	4	0.0307211
1562	0.06575	4	0.0307211
1563	0.06575	4	0.0307211
1564	0.06575	4	0.0307211
1565	0.06575	4	0.0307211
1566	0.06575	4	0.0307211
1567	0.06575	4	0.0307211
1568	0.06575	4	0.0307211
1569	0.06575	4	0.0307211
1570	0.06575	4	0.0307211
1571	0.06575	4	0.0307211
1572	0.06575	4	0.0307211
1573	0.06575	4	0.0307211
1574	0.06575	4	0.0307211
1575	0.06575	4	0.0307211
1576	0.06575	4	0.0307211
1577	0.06575	4	0.0307211
1578	0.06575	4	0.0307211
1579	0.06575	4	0.0307211
1580	0.06575	4	0.0307211
1581	0.06575	4	0.0307211
1582	0.06575	4	0.0307211
1583	0.06575	4	0.0307211
1584	0.06575	4	0.0307211
1585	0.06575	4	0.0307211
1586	0.06575	4	0.0307211
1587	0.06575	4	0.0307211
1588	0.06575	4	0.0307211
1589	0.06575	4	0.0307211
1590	0.06575	4	0.0307211
1591	0.06575	4	0.0307211
1592	0.06575	4	0.0307211
1593	0.06575	4	0.0307211
1594	0.06575	4	0.0307211
1595	0.06575	4	0.0307211
1596	0.06575	4	0.0307211
1597	0.06575	4	0.0307211
1598	0.06575	4	0.0307211
1599	0.06575	4	0.0307211
1600	0.06575	4	0.0307211
1601	0.06575	4	0.0307211
1602	0.06575	4	0.0307211
1603	0.06575	4	0.0307211
1604	0.06575	4	0.0307211
1605	0.06575	4	0.0307211
1606	0.06575	4	0.0307211
1607	0.06575	4	0.0307211
1608	0.06575	4	0.0307211
1609	0.06575	4	0.0307211
1610	0.06575	4	0.0307211
1611	0.06575	4	0.0307211
1612	0.06575	4	0.0307211
1613	0.06575	4	0.0307211
1614	0.06575	4	0.0307211
1615	0.06575	4	0.0307211
1616	0.06575	4	0.0307211
1617	0.06575	4	0.0307211
1618	0.06575	4	0.0307211
1619	0.06575	4	0.0307211
1620	0.06575	4	0.0307211
1621	0.06575	4	0.0307211
1622	0.06575	4	0.0307211
1623	0.06575	4	0.0307211
1624	0.06575	4	0.0307211
1625	0.06575	4	0.0307211
1626	0.06575	4	0.0307211
1627	0.06575	4	0.0307211
1628	0.06575	4	0.0307211
1629	0.06575	4	0.0307211
1630	0.06575	4	0.0307211
1631	0.06575	4	0.0307211
1632	0.06575	4	0.0307211
1633	0.06575	4	0.0307211
1634	0.06575	4	0.0307211
1635	0.06575	4	0.0307211
1636	0.06575	4	0.0307211
1637	0.06575	4	0.0307211
1638	0.06575	4	0.0307211
1639	0.06575	4	0.0307211
1640	0.06575	4	0.0307211
1641	0.06575	4	0.0307211
1642	0.06575	4	0.0307211
1643	0.06575	4	0.0307211
1644	0.06575	4	0.0307211
1645	0.06575	4	0.0307211
1646	0.06575	4	0.0307211
1647	0.06575	4	0.0307211
1648	0.06575	4	0.0307211
1649	0.06575	4	0.0307211
1650	0.06575	4	0.0307211
1651	0.06575	4	0.0307211
1652	0.06575	4	0.0307211
1653	0.06575	4	0.0307211
1654	0.06575	4	0.0307211
1655	0.06575	4	0.0307211
1656	0.06575	4	0.0307211
1657	0.06575	4	0.0307211
1658	0.06575	4	0.0307211
1659	0.06575	4	0.0307211
1660	0.06575	4	0.0307211
1661	0.06575	4	0.0307211
1662	0.06575	4	0.0307211
1663	0.06575	4	0.0307211
1664	0.06575	4	0.0307211
1665	0.06575	4	0.0307211
1666	0.06575	4	0.0307211
1667	0.06575	4	0.0307211
1668	0.06575	4	0.0307211
1669	0.06575	4	0.0307211
1670	0.06575	4	0.0307211
1671	0.06575	4	0.0307211
1672	0.06575	4	0.0307211
1673	0.06575	4	0.0307211
1674	0.06575	4	0.0307211
1675	0.06575	4	0.0307211
1676	0.06575	4	0.0307211
1677	0.06575	4	0.0307211
1678	0.06575	4	0.0307211
1679	0.06575	4	0.0307211
1680	0.06575	4	0.0307211
1681	0.06575	4	0.0307211
1682	0.06575	4	0.0307211
1683	0.06575	4	0.0307211
1684	0.06575	4	0.0307211
1685	0.06575	4	0.0307211
1686	0.06575	4	0.0307211
1687	0.06575	4	0.0307211
1688	0.06575	4	0.0307211
1689	0.06575	4	0.0307211
1690	0.06575	4	0.0307211
1691	0.06575	4	0.0307211
1692	0.06575	4	0.0307211
1693	0.06575	4	0.0307211
1694	0.06575	4	0.0307211
1695	0.06575	4	0.0307211
1696	0.06575	4	0.0307211
1697	0.06575	4	0.0307211
1698	0.06575	4	0.0307211
1699	0.06575	4	0.0307211
1700	0.06575	4	0.0307211
1701	0.06575	4	0.0307211
1702	0.06575	4	0.0307211
1703	0.06575	4	0.0307211
1704	0.06575	4	0.0307211
1705	0.06575	4	0.0307211
1706	0.06575	4	0.0307211
1707	0.06575	4	0.0307211
1708	0.06575	4	0.0307211
1709	0.06575	4	0.0307211
1710	0.06575	4	0.0307211
1711	0.06575	4	0.0307211
1712	0.06575	4	0.0307211
1713	0.06575	4	0.0307211
1714	0.06575	4	0.0307211
1715	0.06575	4	0.0307211
1716	0.06575	4	0.0307211
1717	0.06575	4	0.0307211
1718	0.06575	4	0.0307211
1719	0.06575	4	0.0307211
1720	0.06575	4	0.0307211
1721	0.06575	4	0.0307211
1722	0.06575	4	0.0307211
1723	0.06575	4	0.0307211
1724	0.06575	4	0.0307211
1725	0.06575	4	0.0307211
1726	0.06575	4	0.0307211
1727	0.06575	4	0.0307211
1728	0.06575	4	0.0307211
1729	0.06575	4	0.0307211
1730	0.06575	4	0.0307211
1731	0.06575	4	0.0307211
1732	0.06575	4	0.0307211
1733	0.06575	4	0.0307211
1734	0.06575	4	0.0307211
1735	0.06575	4	0.0307211
1736	0.06575	4	0.0307211
1737	0.06575	4	0.0307211
1738	0.06575	4	0.0307211
1739	0.06575	4	0.0307211
1740	0.06575	4	0.0307211
1741	0.06575	4	0.0307211
1742	0.06575	4	0.0307211
1743	0.06575	4	0.0307211
1744	0.06575	4	0.0307211
1745	0.06575	4	0.0307211
1746	0.06575	4	0.0307211
1747	0.06575	4	0.0307211
1748	0.06575	4	0.0307211
1749	0.06575	4	0.0307211
1750	0.06575	4	0.0307211
1751	0.06575	4	0.0307211
1752	0.06575	4	0.0307211
1753	0.06575	4	0.0307211
1754	0.06575	4	0.0307211
1755	0.06575	4	0.0307211
1756	0.06575	4	0.0307211
1757	0.06575	4	0.0307211
1758	0.06575	4	0.0307211
1759	0.06575	4	0.0307211
1760	0.06575	4	0.0307211
1761	0.06575	4	0.0307211
1762	0.06575	4	0.0307211
1763	0.06575	4	0.0307211
1764	0.06575	4	0.0307211
1765	0.06575	4	0.0307211
1766	0.06575	4	0.0307211
1767	0.06575	4	0.0307211
1768	0.06575	4	0.0307211
1769	0.06575	4	0.0307211
1770	0.06575	4	0.0307211
1771	0.06575	4	0.0307211
1772	0.06575	4	0.0307211
1773	0.06575	4	0.0307211
1774	0.06575	4	0.0307211
1775	0.06575	4	0.0307211
1776	0.06575	4	0.0307211
1777	0.06575	4	0.0307211
1778	0.06575	4	0.0307211
1779	0.06575	4	0.0307211
1780	0.06575	4	0.0307211
1781	0.06575	4	0.0307211
1782	0.06575	4	0.0307211
1783	0.06575	4	0.0307211
1784	0.06575	4	0.0307211
1785	0.06575	4	0.0307211
1786	0.06575	4	0.0307211
1787	0.06575	4	0.0307211
1788	0.06575	4	0.0307211
1789	0.06575	4	0.0307211
1790	0.06575	4	0.0307211
1791	0.06575	4	0.0307211
1792	0.06575	4	0.0307211
1793	0.06575	4	0.0307211
1794	0.06575	4	0.0307211
1795	0.06575	4	0.0307211
1796	0.06575	4	0.0307211
1797	0.06575	4	0.0307211
1798	0.06575	4	0.0307211
1799	0.06575	4	0.0307211
1800	0.06575	4	0.0307211
1801	0.06575	4	0.0307211
1802	0.06575	4	0.0307211
1803	0.06575	4	0.0307211
1804	0.06575	4	0.0307211
1805	0.06575	4	0.0307211
1806	0.06575	4	0.0307211
1807	0.06575	4	0.0307211
1808	0.06575	4	0.0307211
1809	0.06575	4	0.0307211
1810	0.06575	4	0.0307211
1811	0.06575	4	0.0307211
1812	0.06575	4	0.0307211
1813	0.06575	4	0.0307211
1814	0.06575	4	0.0307211
1815	0.06575	4	0.0307211
1816	0.06575	4	0.0307211
1817	0.06575	4	0.0307211
1818	0.06575	4	0.0307211
1819	0.06575	4	0.0307211
1820	0.06575	4	0.0307211
1821	0.06575	4	0.0307211
1822	0.06575	4	0.0307211
1823	0.06575	4	0.0307211
1824	0.06575	4	0.0307211
1825	0.06575	4	0.0307211
1826	0.06575	4	0.0307211
1827	0.06575	4	0.0307211
1828	0.06575	4	0.0307211
1829	0.06575	4	0.0307211
1830	0.06575	4	0.0307211
1831	0.06575	4	0.0307211
1832	0.06575	4	0.0307211
1833	0.06575	4	0.0307211
1834	0.06575	4	0.0307211
1835	0.06575	4	0.0307211
1836	0.06575	4	0.0307211
1837	0.06575	4	0.0307211
1838	0.06575	4	0.0307211
1839	0.06575	4	0.0307211
1840	0.06575	4	0.0307211
1841	0.06575	4	0.0307211
1842	0.06575	4	0.0307211
1843	0.06575	4	0.0307211
1844	0.06575	4	0.0307211
1845	0.06575	4	0.0307211
1846	0.06575	4	0.0307211
1847	0.06575	4	0.0307211
1848	0.06575	4	0.0307211
1849	0.06575	4	0.0307211
1850	0.06575	4	0.0307211
1851	0.06575	4	0.0307211
1852	0.06575	4	0.0307211
1853	0.06575	4	0.0307211
1854	0.06575	4	0.0307211
1855	0.06575	4	0.0307211
1856	0.06575	4	0.0307211
1857	0.06575	4	0.0307211
1858	0.06575	4	0.0307211
1859	0.06575	4	0.0307211
1860	0.06575	4	0.0307211
1861	0.06575	4	0.0307211
1862	0.06575	4	0.0307211
1863	0.06575	4	0.0307211
1864	0.06575	4	0.0307211
1865	0.06575	4	0.0307211
1866	0.06575	4	0.0307211
1867	0.06575	4	0.0307211
1868	0.06575	4	0.0307211
1869	0.06575	4	0.0307211
1870	0.06575	4	0.0307211
1871	0.06575	4	0.0307211
1872	0.06575	4	0.0307211
1873	0.06575	4	0.0307211
1874	0.06575	4	0.0307211
1875	0.06575	4	0.0307211
1876	0.06575	4	0.0307211
1877	0.06575	4	0.0307211
1878	0.06575	4	0.0307211
1879	0.06575	4	0.0307211
1880	0.06575	4	0.0307211
1881	0.06575	4	0.0307211
1882	0.06575	4	0.0307211
1883	0.06575	4	0.0307211
1884	0.06575	4	0.0307211
1885	0.06575	4	0.0307211
1886	0.06575	4	0.0307211
1887	0.06575	4	0.0307211
1888	0.06575	4	0.0307211
1889	0.06575	4	0.0307211
1890	0.06575	4	0.0307211
1891	0.06575	4	0.0307211
1892	0.06575	4	0.0307211
1893	0.06575	4	0.0307211
1894	0.06575	4	0.0307211
1895	0.06575	4	0.0307211
1896	0.06575	4	0.0307211
1897	0.06575	4	0.0307211
1898	0.06575	4	0.0307211
1899	0.06575	4	0.0307211
1900	0.06575	4	0.0307211
1901	0.06575	4	0.0307211
1902	0.06575	4	0.0307211
1903	0.06575	4	0.0307211
1904	0.06575	4	0.0307211
1905	0.06575	4	0.0307211
1906	0.06575	4	0.0307211
1907	0.06575	4	0.0307211
1908	0.06575	4	0.0307211
1909	0.06575	4	0.0307211
1910	0.06575	4	0.0307211
1911	0.06575	4	0.0307211
1912	0.06575	4	0.0307211
1913	0.06575	4	0.0307211
1914	0.06575	4	0.0307211
1915	0.06575	4	0.0307211
1916	0.06575	4	0.0307211
1917	0.06575	4	0.0307211
1918	0.06575	4	0.0307211
1919	0.06575	4	0.0307211
1920	0.06575	4	0.0307211
1921	0.06575	4	0.0307211
1922	0.06575	4	0.0307211
1923	0.06575	4	0.0307211
1924	0.06575	4	0.0307211
1925	0.06575	4	0.0307211
1926	0.06575	4	0.0307211
1927	0.06575	4	0.0307211
1928	0.06575	4	0.0307211
1929	0.06575	4	0.0307211
1930	0.06575	4	0.0307211
1931	0.06575	4	0.0307211
1932	0.06575	4	0.0307211
1933	0.06575	4	0.0307211
1934	0.06575	4	0.0307211
1935	0.06575	4	0.0307211
1936	0.06575	4	0.0307211
1937	0.06575	4	0.0307211
1938	0.06575	4	0.0307211
1939	0.06575	4	0.0307211
1940	0.06575	4	0.0307211
1941	0.06575	4	0.0307211
1942	0.06575	4	0.0307211
1943	0.06575	4	0.0307211
1944	0.06575	4	0.0307211
1945	0.06575	4	0.0307211
1946	0.06575	4	0.0307211
1947	0.06575	4	0.0307211
1948	0.06575	4	0.0307211
1949	0.06575	4	0.0307211
1950	0.06575	4	0.0307211
1951	0.06575	4	0.0307211
1952	0.06575	4	0.0307211
1953	0.06575	4	0.0307211
1954	0.06575	4	0.0307211
1955	0.06575	4	0.0307211
1956	0.06575	4	0.0307211
1957	0.06575	4	0.0307211
1958	0.06575	4	0.0307211
1959	0.06575	4	0.0307211
1960	0.06575	4	0.0307211
1961	0.06575	4	0.0307211
1962	0.06575	4	0.0307211
1963	0.06575	4	0.0307211
1964	0.06575	4	0.0307211
1965	0.06575	4	0.0307211
1966	0.06575	4	0.0307211
1967	0.06575	4	0.0307211
1968	0.06575	4	0.0307211
1969	0.06575	4	0.0307211
1970	0.06575	4	0.0307211
1971	0.06575	4	0.0307211
1972	0.06575	4	0.0307211
1973	0.06575	4	0.0307211
1974	0.06575	4	0.0307211
1975	0.06575	4	0.0307211
1976	0.06575	4	0.0307211
1977	0.06575	4	0.0307211
1978	0.06575	4	0.0307211
1979	0.06575	4	0.0307211
1980	0.06575	4	0.0307211
1981	0.06575	4	0.0307211
1982	0.06575	4	0.0307211
1983	0.06575	4	0.0307211
1984	0.06575	4	0.0307211
1985	0.06575	4	0.0307211
1986	0.06575	4	0.0307211
1987	0.06575	4	0.0307211
1988	0.06575	4	0.0307211
1989	0.06575	4	0.0307211
1990	0.06575	4	0.0307211
1991	0.06575	4	0.0307211
1992	0.06575	4	0.0307211
1993	0.06575	4	0.0307211
1994	0.06575	4	0.0307211
1995	0.06575	4	0.0307211
1996	0.06575	4	0.0307211
1997	0.06575	4	0.0307211
1998	0.06575	4	0.0307211
1999	0.06575	4	0.0307211
2000	0.06575	4	0.0307211
[truncated: 3,001 more rows]
