# Supplementary material for: Aspiration-driven co-evolution of cooperation with individual behavioral diversity
Source: PLoS One. 2023 Sep 15;18(9):e0291134. doi: 10.1371/journal.pone.0291134 (PMC10503719; doi:10.1371/journal.pone.0291134)
Supplement: S1 Data — (ZIP) [file pone.0291134.s001.zip › M1/v2-L=200/data/aspiration_time,b=1.73_frequency.txt]

1	0.5	0.5	0
2	0.679393	0.701258	0.470124
3	0.763281	0.840109	0.539619
4	0.784925	0.941355	0.592686
5	0.768955	1.02092	0.616888
6	0.7333	1.0872	0.61762
7	0.688814	1.1515	0.601125
8	0.641004	1.21317	0.573896
9	0.59308	1.27332	0.541977
10	0.547567	1.345	0.505288
11	0.505083	1.41588	0.468712
12	0.465296	1.49521	0.43399
13	0.42897	1.5977	0.399832
14	0.395361	1.7273	0.368144
15	0.364775	1.84547	0.338708
16	0.337047	1.93511	0.310856
17	0.312059	2.0491	0.285427
18	0.289157	2.15587	0.261932
19	0.268496	2.2374	0.241046
20	0.249729	2.30886	0.222185
21	0.232735	2.39058	0.20531
22	0.21711	2.5373	0.189821
23	0.203077	2.63149	0.175384
24	0.190246	2.70474	0.162022
25	0.178478	2.78516	0.149686
26	0.167811	2.90866	0.138937
27	0.158286	2.97664	0.129458
28	0.149417	3.06401	0.120274
29	0.141518	3.18151	0.112361
30	0.134357	3.18244	0.105045
31	0.127864	3.2034	0.0978956
32	0.121948	3.31442	0.0922235
33	0.116528	3.35667	0.086442
34	0.111705	3.28324	0.0810443
35	0.107263	3.34519	0.0767021
36	0.103308	3.35322	0.0727175
37	0.0997322	3.43011	0.0692323
38	0.0964156	3.45314	0.0655889
39	0.093423	3.48369	0.0622882
40	0.0907492	3.56847	0.0593425
41	0.0882926	3.6179	0.0567766
42	0.086097	3.62822	0.0544693
43	0.0840922	3.68384	0.0524995
44	0.0822641	3.7251	0.0506639
45	0.0805961	3.74518	0.0488073
46	0.0790709	3.77708	0.0472743
47	0.0776538	3.81852	0.0458691
48	0.0763745	3.84696	0.044625
49	0.0752064	3.88976	0.0434746
50	0.0741598	3.89845	0.0422497
51	0.0732	3.91401	0.0412497
52	0.0723431	3.92213	0.0403182
53	0.0715655	3.92901	0.0394768
54	0.0708191	3.94223	0.0387127
55	0.0701726	3.93579	0.0380159
56	0.0695871	3.94178	0.0373758
57	0.0690663	3.94622	0.0368137
58	0.0685923	3.95044	0.0363006
59	0.0681562	3.95407	0.0358307
60	0.0677664	3.96897	0.0354129
61	0.0674076	3.97207	0.0350254
62	0.0670774	3.97528	0.0346658
63	0.0667802	3.97729	0.0343496
64	0.0665132	3.97939	0.0340629
65	0.0662741	3.98159	0.0338036
66	0.0660549	3.98334	0.0335681
67	0.0658588	3.98523	0.0333546
68	0.0656724	3.98636	0.0331572
69	0.065511	3.98786	0.0329821
70	0.0653637	3.98909	0.0328234
71	0.0652335	3.99021	0.0326828
72	0.0651133	3.99119	0.0325535
73	0.0650037	3.99208	0.0324356
74	0.0649056	3.99288	0.03233
75	0.0648158	3.9936	0.0322336
76	0.0647331	3.99421	0.0321451
77	0.0646582	3.99474	0.0320652
78	0.0645923	3.99529	0.0319941
79	0.0645324	3.99579	0.0319296
80	0.0644782	3.9962	0.0318716
81	0.0644279	3.99657	0.0318178
82	0.064379	3.99689	0.0317659
83	0.0643378	3.99717	0.031722
84	0.064301	3.99744	0.0316827
85	0.0642681	3.99773	0.0316471
86	0.064238	3.99795	0.0316149
87	0.064211	3.99817	0.0315859
88	0.0641865	3.99836	0.0315596
89	0.0641641	3.99853	0.0315355
90	0.0641442	3.99867	0.0315143
91	0.0641255	3.99878	0.0314945
92	0.0641082	3.99888	0.0314763
93	0.0640933	3.99899	0.0314604
94	0.0640793	3.99911	0.0314453
95	0.0640673	3.9992	0.0314325
96	0.0640567	3.99927	0.0314211
97	0.0640462	3.99933	0.0314101
98	0.0640367	3.9994	0.0313999
99	0.0640283	3.99944	0.0313911
100	0.0640208	3.9995	0.031383
101	0.0640142	3.99955	0.0313759
102	0.0640081	3.99959	0.0313695
103	0.0640025	3.99963	0.0313635
104	0.0639974	3.99967	0.0313581
105	0.063993	3.9997	0.0313533
106	0.0639888	3.99973	0.0313488
107	0.063985	3.99976	0.0313448
108	0.0639817	3.99978	0.0313413
109	0.0639788	3.9998	0.0313381
110	0.063976	3.99982	0.0313352
111	0.0639735	3.99984	0.0313326
112	0.0639713	3.99985	0.0313302
113	0.0639693	3.99987	0.0313281
114	0.0639675	3.99988	0.0313261
115	0.0639659	3.99989	0.0313244
116	0.0639644	3.9999	0.0313229
117	0.0639631	3.99991	0.0313214
118	0.0639618	3.99992	0.03132
119	0.0639607	3.99993	0.0313189
120	0.0639596	3.99994	0.0313177
121	0.0639587	3.99994	0.0313167
122	0.0639579	3.99995	0.0313158
123	0.0639571	3.99995	0.0313151
124	0.0639564	3.99996	0.0313143
125	0.0639558	3.99996	0.0313137
126	0.0639553	3.99997	0.0313131
127	0.0639548	3.99997	0.0313126
128	0.0639543	3.99997	0.0313121
129	0.0639539	3.99997	0.0313117
130	0.0639536	3.99998	0.0313113
131	0.0639532	3.99998	0.0313109
132	0.0639529	3.99998	0.0313106
133	0.0639526	3.99998	0.0313103
134	0.0639524	3.99998	0.03131
135	0.0639522	3.99999	0.0313098
136	0.063952	3.99999	0.0313096
137	0.0639518	3.99999	0.0313094
138	0.0639516	3.99999	0.0313092
139	0.0639514	3.99999	0.031309
140	0.0639513	3.99999	0.0313089
141	0.0639512	3.99999	0.0313088
142	0.0639511	3.99999	0.0313086
143	0.063951	3.99999	0.0313085
144	0.0639509	3.99999	0.0313084
145	0.0639508	3.99999	0.0313083
146	0.0639507	4	0.0313083
147	0.0639506	4	0.0313082
148	0.0639506	4	0.0313081
149	0.0639505	4	0.0313081
150	0.0639505	4	0.031308
151	0.0639504	4	0.031308
152	0.0639504	4	0.0313079
153	0.0639504	4	0.0313079
154	0.0639503	4	0.0313078
155	0.0639503	4	0.0313078
156	0.0639503	4	0.0313078
157	0.0639502	4	0.0313078
158	0.0639502	4	0.0313077
159	0.0639502	4	0.0313077
160	0.0639502	4	0.0313077
161	0.0639502	4	0.0313077
162	0.0639501	4	0.0313077
163	0.0639501	4	0.0313076
164	0.0639501	4	0.0313076
165	0.0639501	4	0.0313076
166	0.0639501	4	0.0313076
167	0.0639501	4	0.0313076
168	0.0639501	4	0.0313076
169	0.0639501	4	0.0313076
170	0.0639501	4	0.0313076
171	0.0639501	4	0.0313076
172	0.0639501	4	0.0313076
173	0.06395	4	0.0313076
174	0.06395	4	0.0313076
175	0.06395	4	0.0313075
176	0.06395	4	0.0313075
177	0.06395	4	0.0313075
178	0.06395	4	0.0313075
179	0.06395	4	0.0313075
180	0.06395	4	0.0313075
181	0.06395	4	0.0313075
182	0.06395	4	0.0313075
183	0.06395	4	0.0313075
184	0.06395	4	0.0313075
185	0.06395	4	0.0313075
186	0.06395	4	0.0313075
187	0.06395	4	0.0313075
188	0.06395	4	0.0313075
189	0.06395	4	0.0313075
190	0.06395	4	0.0313075
191	0.06395	4	0.0313075
192	0.06395	4	0.0313075
193	0.06395	4	0.0313075
194	0.06395	4	0.0313075
195	0.06395	4	0.0313075
196	0.06395	4	0.0313075
197	0.06395	4	0.0313075
198	0.06395	4	0.0313075
199	0.06395	4	0.0313075
200	0.06395	4	0.0313075
201	0.06395	4	0.0313075
202	0.06395	4	0.0313075
203	0.06395	4	0.0313075
204	0.06395	4	0.0313075
205	0.06395	4	0.0313075
206	0.06395	4	0.0313075
207	0.06395	4	0.0313075
208	0.06395	4	0.0313075
209	0.06395	4	0.0313075
210	0.06395	4	0.0313075
211	0.06395	4	0.0313075
212	0.06395	4	0.0313075
213	0.06395	4	0.0313075
214	0.06395	4	0.0313075
215	0.06395	4	0.0313075
216	0.06395	4	0.0313075
217	0.06395	4	0.0313075
218	0.06395	4	0.0313075
219	0.06395	4	0.0313075
220	0.06395	4	0.0313075
221	0.06395	4	0.0313075
222	0.06395	4	0.0313075
223	0.06395	4	0.0313075
224	0.06395	4	0.0313075
225	0.06395	4	0.0313075
226	0.06395	4	0.0313075
227	0.06395	4	0.0313075
228	0.06395	4	0.0313075
229	0.06395	4	0.0313075
230	0.06395	4	0.0313075
231	0.06395	4	0.0313075
232	0.06395	4	0.0313075
233	0.06395	4	0.0313075
234	0.06395	4	0.0313075
235	0.06395	4	0.0313075
236	0.06395	4	0.0313075
237	0.06395	4	0.0313075
238	0.06395	4	0.0313075
239	0.06395	4	0.0313075
240	0.06395	4	0.0313075
241	0.06395	4	0.0313075
242	0.06395	4	0.0313075
243	0.06395	4	0.0313075
244	0.06395	4	0.0313075
245	0.06395	4	0.0313075
246	0.06395	4	0.0313075
247	0.06395	4	0.0313075
248	0.06395	4	0.0313075
249	0.06395	4	0.0313075
250	0.06395	4	0.0313075
251	0.06395	4	0.0313075
252	0.06395	4	0.0313075
253	0.06395	4	0.0313075
254	0.06395	4	0.0313075
255	0.06395	4	0.0313075
256	0.06395	4	0.0313075
257	0.06395	4	0.0313075
258	0.06395	4	0.0313075
259	0.06395	4	0.0313075
260	0.06395	4	0.0313075
261	0.06395	4	0.0313075
262	0.06395	4	0.0313075
263	0.06395	4	0.0313075
264	0.06395	4	0.0313075
265	0.06395	4	0.0313075
266	0.06395	4	0.0313075
267	0.06395	4	0.0313075
268	0.06395	4	0.0313075
269	0.06395	4	0.0313075
270	0.06395	4	0.0313075
271	0.06395	4	0.0313075
272	0.06395	4	0.0313075
273	0.06395	4	0.0313075
274	0.06395	4	0.0313075
275	0.06395	4	0.0313075
276	0.06395	4	0.0313075
277	0.06395	4	0.0313075
278	0.06395	4	0.0313075
279	0.06395	4	0.0313075
280	0.06395	4	0.0313075
281	0.06395	4	0.0313075
282	0.06395	4	0.0313075
283	0.06395	4	0.0313075
284	0.06395	4	0.0313075
285	0.06395	4	0.0313075
286	0.06395	4	0.0313075
287	0.06395	4	0.0313075
288	0.06395	4	0.0313075
289	0.06395	4	0.0313075
290	0.06395	4	0.0313075
291	0.06395	4	0.0313075
292	0.06395	4	0.0313075
293	0.06395	4	0.0313075
294	0.06395	4	0.0313075
295	0.06395	4	0.0313075
296	0.06395	4	0.0313075
297	0.06395	4	0.0313075
298	0.06395	4	0.0313075
299	0.06395	4	0.0313075
300	0.06395	4	0.0313075
301	0.06395	4	0.0313075
302	0.06395	4	0.0313075
303	0.06395	4	0.0313075
304	0.06395	4	0.0313075
305	0.06395	4	0.0313075
306	0.06395	4	0.0313075
307	0.06395	4	0.0313075
308	0.06395	4	0.0313075
309	0.06395	4	0.0313075
310	0.06395	4	0.0313075
311	0.06395	4	0.0313075
312	0.06395	4	0.0313075
313	0.06395	4	0.0313075
314	0.06395	4	0.0313075
315	0.06395	4	0.0313075
316	0.06395	4	0.0313075
317	0.06395	4	0.0313075
318	0.06395	4	0.0313075
319	0.06395	4	0.0313075
320	0.06395	4	0.0313075
321	0.06395	4	0.0313075
322	0.06395	4	0.0313075
323	0.06395	4	0.0313075
324	0.06395	4	0.0313075
325	0.06395	4	0.0313075
326	0.06395	4	0.0313075
327	0.06395	4	0.0313075
328	0.06395	4	0.0313075
329	0.06395	4	0.0313075
330	0.06395	4	0.0313075
331	0.06395	4	0.0313075
332	0.06395	4	0.0313075
333	0.06395	4	0.0313075
334	0.06395	4	0.0313075
335	0.06395	4	0.0313075
336	0.06395	4	0.0313075
337	0.06395	4	0.0313075
338	0.06395	4	0.0313075
339	0.06395	4	0.0313075
340	0.06395	4	0.0313075
341	0.06395	4	0.0313075
342	0.06395	4	0.0313075
343	0.06395	4	0.0313075
344	0.06395	4	0.0313075
345	0.06395	4	0.0313075
346	0.06395	4	0.0313075
347	0.06395	4	0.0313075
348	0.06395	4	0.0313075
349	0.06395	4	0.0313075
350	0.06395	4	0.0313075
351	0.06395	4	0.0313075
352	0.06395	4	0.0313075
353	0.06395	4	0.0313075
354	0.06395	4	0.0313075
355	0.06395	4	0.0313075
356	0.06395	4	0.0313075
357	0.06395	4	0.0313075
358	0.06395	4	0.0313075
359	0.06395	4	0.0313075
360	0.06395	4	0.0313075
361	0.06395	4	0.0313075
362	0.06395	4	0.0313075
363	0.06395	4	0.0313075
364	0.06395	4	0.0313075
365	0.06395	4	0.0313075
366	0.06395	4	0.0313075
367	0.06395	4	0.0313075
368	0.06395	4	0.0313075
369	0.06395	4	0.0313075
370	0.06395	4	0.0313075
371	0.06395	4	0.0313075
372	0.06395	4	0.0313075
373	0.06395	4	0.0313075
374	0.06395	4	0.0313075
375	0.06395	4	0.0313075
376	0.06395	4	0.0313075
377	0.06395	4	0.0313075
378	0.06395	4	0.0313075
379	0.06395	4	0.0313075
380	0.06395	4	0.0313075
381	0.06395	4	0.0313075
382	0.06395	4	0.0313075
383	0.06395	4	0.0313075
384	0.06395	4	0.0313075
385	0.06395	4	0.0313075
386	0.06395	4	0.0313075
387	0.06395	4	0.0313075
388	0.06395	4	0.0313075
389	0.06395	4	0.0313075
390	0.06395	4	0.0313075
391	0.06395	4	0.0313075
392	0.06395	4	0.0313075
393	0.06395	4	0.0313075
394	0.06395	4	0.0313075
395	0.06395	4	0.0313075
396	0.06395	4	0.0313075
397	0.06395	4	0.0313075
398	0.06395	4	0.0313075
399	0.06395	4	0.0313075
400	0.06395	4	0.0313075
401	0.06395	4	0.0313075
402	0.06395	4	0.0313075
403	0.06395	4	0.0313075
404	0.06395	4	0.0313075
405	0.06395	4	0.0313075
406	0.06395	4	0.0313075
407	0.06395	4	0.0313075
408	0.06395	4	0.0313075
409	0.06395	4	0.0313075
410	0.06395	4	0.0313075
411	0.06395	4	0.0313075
412	0.06395	4	0.0313075
413	0.06395	4	0.0313075
414	0.06395	4	0.0313075
415	0.06395	4	0.0313075
416	0.06395	4	0.0313075
417	0.06395	4	0.0313075
418	0.06395	4	0.0313075
419	0.06395	4	0.0313075
420	0.06395	4	0.0313075
421	0.06395	4	0.0313075
422	0.06395	4	0.0313075
423	0.06395	4	0.0313075
424	0.06395	4	0.0313075
425	0.06395	4	0.0313075
426	0.06395	4	0.0313075
427	0.06395	4	0.0313075
428	0.06395	4	0.0313075
429	0.06395	4	0.0313075
430	0.06395	4	0.0313075
431	0.06395	4	0.0313075
432	0.06395	4	0.0313075
433	0.06395	4	0.0313075
434	0.06395	4	0.0313075
435	0.06395	4	0.0313075
436	0.06395	4	0.0313075
437	0.06395	4	0.0313075
438	0.06395	4	0.0313075
439	0.06395	4	0.0313075
440	0.06395	4	0.0313075
441	0.06395	4	0.0313075
442	0.06395	4	0.0313075
443	0.06395	4	0.0313075
444	0.06395	4	0.0313075
445	0.06395	4	0.0313075
446	0.06395	4	0.0313075
447	0.06395	4	0.0313075
448	0.06395	4	0.0313075
449	0.06395	4	0.0313075
450	0.06395	4	0.0313075
451	0.06395	4	0.0313075
452	0.06395	4	0.0313075
453	0.06395	4	0.0313075
454	0.06395	4	0.0313075
455	0.06395	4	0.0313075
456	0.06395	4	0.0313075
457	0.06395	4	0.0313075
458	0.06395	4	0.0313075
459	0.06395	4	0.0313075
460	0.06395	4	0.0313075
461	0.06395	4	0.0313075
462	0.06395	4	0.0313075
463	0.06395	4	0.0313075
464	0.06395	4	0.0313075
465	0.06395	4	0.0313075
466	0.06395	4	0.0313075
467	0.06395	4	0.0313075
468	0.06395	4	0.0313075
469	0.06395	4	0.0313075
470	0.06395	4	0.0313075
471	0.06395	4	0.0313075
472	0.06395	4	0.0313075
473	0.06395	4	0.0313075
474	0.06395	4	0.0313075
475	0.06395	4	0.0313075
476	0.06395	4	0.0313075
477	0.06395	4	0.0313075
478	0.06395	4	0.0313075
479	0.06395	4	0.0313075
480	0.06395	4	0.0313075
481	0.06395	4	0.0313075
482	0.06395	4	0.0313075
483	0.06395	4	0.0313075
484	0.06395	4	0.0313075
485	0.06395	4	0.0313075
486	0.06395	4	0.0313075
487	0.06395	4	0.0313075
488	0.06395	4	0.0313075
489	0.06395	4	0.0313075
490	0.06395	4	0.0313075
491	0.06395	4	0.0313075
492	0.06395	4	0.0313075
493	0.06395	4	0.0313075
494	0.06395	4	0.0313075
495	0.06395	4	0.0313075
496	0.06395	4	0.0313075
497	0.06395	4	0.0313075
498	0.06395	4	0.0313075
499	0.06395	4	0.0313075
500	0.06395	4	0.0313075
501	0.06395	4	0.0313075
502	0.06395	4	0.0313075
503	0.06395	4	0.0313075
504	0.06395	4	0.0313075
505	0.06395	4	0.0313075
506	0.06395	4	0.0313075
507	0.06395	4	0.0313075
508	0.06395	4	0.0313075
509	0.06395	4	0.0313075
510	0.06395	4	0.0313075
511	0.06395	4	0.0313075
512	0.06395	4	0.0313075
513	0.06395	4	0.0313075
514	0.06395	4	0.0313075
515	0.06395	4	0.0313075
516	0.06395	4	0.0313075
517	0.06395	4	0.0313075
518	0.06395	4	0.0313075
519	0.06395	4	0.0313075
520	0.06395	4	0.0313075
521	0.06395	4	0.0313075
522	0.06395	4	0.0313075
523	0.06395	4	0.0313075
524	0.06395	4	0.0313075
525	0.06395	4	0.0313075
526	0.06395	4	0.0313075
527	0.06395	4	0.0313075
528	0.06395	4	0.0313075
529	0.06395	4	0.0313075
530	0.06395	4	0.0313075
531	0.06395	4	0.0313075
532	0.06395	4	0.0313075
533	0.06395	4	0.0313075
534	0.06395	4	0.0313075
535	0.06395	4	0.0313075
536	0.06395	4	0.0313075
537	0.06395	4	0.0313075
538	0.06395	4	0.0313075
539	0.06395	4	0.0313075
540	0.06395	4	0.0313075
541	0.06395	4	0.0313075
542	0.06395	4	0.0313075
543	0.06395	4	0.0313075
544	0.06395	4	0.0313075
545	0.06395	4	0.0313075
546	0.06395	4	0.0313075
547	0.06395	4	0.0313075
548	0.06395	4	0.0313075
549	0.06395	4	0.0313075
550	0.06395	4	0.0313075
551	0.06395	4	0.0313075
552	0.06395	4	0.0313075
553	0.06395	4	0.0313075
554	0.06395	4	0.0313075
555	0.06395	4	0.0313075
556	0.06395	4	0.0313075
557	0.06395	4	0.0313075
558	0.06395	4	0.0313075
559	0.06395	4	0.0313075
560	0.06395	4	0.0313075
561	0.06395	4	0.0313075
562	0.06395	4	0.0313075
563	0.06395	4	0.0313075
564	0.06395	4	0.0313075
565	0.06395	4	0.0313075
566	0.06395	4	0.0313075
567	0.06395	4	0.0313075
568	0.06395	4	0.0313075
569	0.06395	4	0.0313075
570	0.06395	4	0.0313075
571	0.06395	4	0.0313075
572	0.06395	4	0.0313075
573	0.06395	4	0.0313075
574	0.06395	4	0.0313075
575	0.06395	4	0.0313075
576	0.06395	4	0.0313075
577	0.06395	4	0.0313075
578	0.06395	4	0.0313075
579	0.06395	4	0.0313075
580	0.06395	4	0.0313075
581	0.06395	4	0.0313075
582	0.06395	4	0.0313075
583	0.06395	4	0.0313075
584	0.06395	4	0.0313075
585	0.06395	4	0.0313075
586	0.06395	4	0.0313075
587	0.06395	4	0.0313075
588	0.06395	4	0.0313075
589	0.06395	4	0.0313075
590	0.06395	4	0.0313075
591	0.06395	4	0.0313075
592	0.06395	4	0.0313075
593	0.06395	4	0.0313075
594	0.06395	4	0.0313075
595	0.06395	4	0.0313075
596	0.06395	4	0.0313075
597	0.06395	4	0.0313075
598	0.06395	4	0.0313075
599	0.06395	4	0.0313075
600	0.06395	4	0.0313075
601	0.06395	4	0.0313075
602	0.06395	4	0.0313075
603	0.06395	4	0.0313075
604	0.06395	4	0.0313075
605	0.06395	4	0.0313075
606	0.06395	4	0.0313075
607	0.06395	4	0.0313075
608	0.06395	4	0.0313075
609	0.06395	4	0.0313075
610	0.06395	4	0.0313075
611	0.06395	4	0.0313075
612	0.06395	4	0.0313075
613	0.06395	4	0.0313075
614	0.06395	4	0.0313075
615	0.06395	4	0.0313075
616	0.06395	4	0.0313075
617	0.06395	4	0.0313075
618	0.06395	4	0.0313075
619	0.06395	4	0.0313075
620	0.06395	4	0.0313075
621	0.06395	4	0.0313075
622	0.06395	4	0.0313075
623	0.06395	4	0.0313075
624	0.06395	4	0.0313075
625	0.06395	4	0.0313075
626	0.06395	4	0.0313075
627	0.06395	4	0.0313075
628	0.06395	4	0.0313075
629	0.06395	4	0.0313075
630	0.06395	4	0.0313075
631	0.06395	4	0.0313075
632	0.06395	4	0.0313075
633	0.06395	4	0.0313075
634	0.06395	4	0.0313075
635	0.06395	4	0.0313075
636	0.06395	4	0.0313075
637	0.06395	4	0.0313075
638	0.06395	4	0.0313075
639	0.06395	4	0.0313075
640	0.06395	4	0.0313075
641	0.06395	4	0.0313075
642	0.06395	4	0.0313075
643	0.06395	4	0.0313075
644	0.06395	4	0.0313075
645	0.06395	4	0.0313075
646	0.06395	4	0.0313075
647	0.06395	4	0.0313075
648	0.06395	4	0.0313075
649	0.06395	4	0.0313075
650	0.06395	4	0.0313075
651	0.06395	4	0.0313075
652	0.06395	4	0.0313075
653	0.06395	4	0.0313075
654	0.06395	4	0.0313075
655	0.06395	4	0.0313075
656	0.06395	4	0.0313075
657	0.06395	4	0.0313075
658	0.06395	4	0.0313075
659	0.06395	4	0.0313075
660	0.06395	4	0.0313075
661	0.06395	4	0.0313075
662	0.06395	4	0.0313075
663	0.06395	4	0.0313075
664	0.06395	4	0.0313075
665	0.06395	4	0.0313075
666	0.06395	4	0.0313075
667	0.06395	4	0.0313075
668	0.06395	4	0.0313075
669	0.06395	4	0.0313075
670	0.06395	4	0.0313075
671	0.06395	4	0.0313075
672	0.06395	4	0.0313075
673	0.06395	4	0.0313075
674	0.06395	4	0.0313075
675	0.06395	4	0.0313075
676	0.06395	4	0.0313075
677	0.06395	4	0.0313075
678	0.06395	4	0.0313075
679	0.06395	4	0.0313075
680	0.06395	4	0.0313075
681	0.06395	4	0.0313075
682	0.06395	4	0.0313075
683	0.06395	4	0.0313075
684	0.06395	4	0.0313075
685	0.06395	4	0.0313075
686	0.06395	4	0.0313075
687	0.06395	4	0.0313075
688	0.06395	4	0.0313075
689	0.06395	4	0.0313075
690	0.06395	4	0.0313075
691	0.06395	4	0.0313075
692	0.06395	4	0.0313075
693	0.06395	4	0.0313075
694	0.06395	4	0.0313075
695	0.06395	4	0.0313075
696	0.06395	4	0.0313075
697	0.06395	4	0.0313075
698	0.06395	4	0.0313075
699	0.06395	4	0.0313075
700	0.06395	4	0.0313075
701	0.06395	4	0.0313075
702	0.06395	4	0.0313075
703	0.06395	4	0.0313075
704	0.06395	4	0.0313075
705	0.06395	4	0.0313075
706	0.06395	4	0.0313075
707	0.06395	4	0.0313075
708	0.06395	4	0.0313075
709	0.06395	4	0.0313075
710	0.06395	4	0.0313075
711	0.06395	4	0.0313075
712	0.06395	4	0.0313075
713	0.06395	4	0.0313075
714	0.06395	4	0.0313075
715	0.06395	4	0.0313075
716	0.06395	4	0.0313075
717	0.06395	4	0.0313075
718	0.06395	4	0.0313075
719	0.06395	4	0.0313075
720	0.06395	4	0.0313075
721	0.06395	4	0.0313075
722	0.06395	4	0.0313075
723	0.06395	4	0.0313075
724	0.06395	4	0.0313075
725	0.06395	4	0.0313075
726	0.06395	4	0.0313075
727	0.06395	4	0.0313075
728	0.06395	4	0.0313075
729	0.06395	4	0.0313075
730	0.06395	4	0.0313075
731	0.06395	4	0.0313075
732	0.06395	4	0.0313075
733	0.06395	4	0.0313075
734	0.06395	4	0.0313075
735	0.06395	4	0.0313075
736	0.06395	4	0.0313075
737	0.06395	4	0.0313075
738	0.06395	4	0.0313075
739	0.06395	4	0.0313075
740	0.06395	4	0.0313075
741	0.06395	4	0.0313075
742	0.06395	4	0.0313075
743	0.06395	4	0.0313075
744	0.06395	4	0.0313075
745	0.06395	4	0.0313075
746	0.06395	4	0.0313075
747	0.06395	4	0.0313075
748	0.06395	4	0.0313075
749	0.06395	4	0.0313075
750	0.06395	4	0.0313075
751	0.06395	4	0.0313075
752	0.06395	4	0.0313075
753	0.06395	4	0.0313075
754	0.06395	4	0.0313075
755	0.06395	4	0.0313075
756	0.06395	4	0.0313075
757	0.06395	4	0.0313075
758	0.06395	4	0.0313075
759	0.06395	4	0.0313075
760	0.06395	4	0.0313075
761	0.06395	4	0.0313075
762	0.06395	4	0.0313075
763	0.06395	4	0.0313075
764	0.06395	4	0.0313075
765	0.06395	4	0.0313075
766	0.06395	4	0.0313075
767	0.06395	4	0.0313075
768	0.06395	4	0.0313075
769	0.06395	4	0.0313075
770	0.06395	4	0.0313075
771	0.06395	4	0.0313075
772	0.06395	4	0.0313075
773	0.06395	4	0.0313075
774	0.06395	4	0.0313075
775	0.06395	4	0.0313075
776	0.06395	4	0.0313075
777	0.06395	4	0.0313075
778	0.06395	4	0.0313075
779	0.06395	4	0.0313075
780	0.06395	4	0.0313075
781	0.06395	4	0.0313075
782	0.06395	4	0.0313075
783	0.06395	4	0.0313075
784	0.06395	4	0.0313075
785	0.06395	4	0.0313075
786	0.06395	4	0.0313075
787	0.06395	4	0.0313075
788	0.06395	4	0.0313075
789	0.06395	4	0.0313075
790	0.06395	4	0.0313075
791	0.06395	4	0.0313075
792	0.06395	4	0.0313075
793	0.06395	4	0.0313075
794	0.06395	4	0.0313075
795	0.06395	4	0.0313075
796	0.06395	4	0.0313075
797	0.06395	4	0.0313075
798	0.06395	4	0.0313075
799	0.06395	4	0.0313075
800	0.06395	4	0.0313075
801	0.06395	4	0.0313075
802	0.06395	4	0.0313075
803	0.06395	4	0.0313075
804	0.06395	4	0.0313075
805	0.06395	4	0.0313075
806	0.06395	4	0.0313075
807	0.06395	4	0.0313075
808	0.06395	4	0.0313075
809	0.06395	4	0.0313075
810	0.06395	4	0.0313075
811	0.06395	4	0.0313075
812	0.06395	4	0.0313075
813	0.06395	4	0.0313075
814	0.06395	4	0.0313075
815	0.06395	4	0.0313075
816	0.06395	4	0.0313075
817	0.06395	4	0.0313075
818	0.06395	4	0.0313075
819	0.06395	4	0.0313075
820	0.06395	4	0.0313075
821	0.06395	4	0.0313075
822	0.06395	4	0.0313075
823	0.06395	4	0.0313075
824	0.06395	4	0.0313075
825	0.06395	4	0.0313075
826	0.06395	4	0.0313075
827	0.06395	4	0.0313075
828	0.06395	4	0.0313075
829	0.06395	4	0.0313075
830	0.06395	4	0.0313075
831	0.06395	4	0.0313075
832	0.06395	4	0.0313075
833	0.06395	4	0.0313075
834	0.06395	4	0.0313075
835	0.06395	4	0.0313075
836	0.06395	4	0.0313075
837	0.06395	4	0.0313075
838	0.06395	4	0.0313075
839	0.06395	4	0.0313075
840	0.06395	4	0.0313075
841	0.06395	4	0.0313075
842	0.06395	4	0.0313075
843	0.06395	4	0.0313075
844	0.06395	4	0.0313075
845	0.06395	4	0.0313075
846	0.06395	4	0.0313075
847	0.06395	4	0.0313075
848	0.06395	4	0.0313075
849	0.06395	4	0.0313075
850	0.06395	4	0.0313075
851	0.06395	4	0.0313075
852	0.06395	4	0.0313075
853	0.06395	4	0.0313075
854	0.06395	4	0.0313075
855	0.06395	4	0.0313075
856	0.06395	4	0.0313075
857	0.06395	4	0.0313075
858	0.06395	4	0.0313075
859	0.06395	4	0.0313075
860	0.06395	4	0.0313075
861	0.06395	4	0.0313075
862	0.06395	4	0.0313075
863	0.06395	4	0.0313075
864	0.06395	4	0.0313075
865	0.06395	4	0.0313075
866	0.06395	4	0.0313075
867	0.06395	4	0.0313075
868	0.06395	4	0.0313075
869	0.06395	4	0.0313075
870	0.06395	4	0.0313075
871	0.06395	4	0.0313075
872	0.06395	4	0.0313075
873	0.06395	4	0.0313075
874	0.06395	4	0.0313075
875	0.06395	4	0.0313075
876	0.06395	4	0.0313075
877	0.06395	4	0.0313075
878	0.06395	4	0.0313075
879	0.06395	4	0.0313075
880	0.06395	4	0.0313075
881	0.06395	4	0.0313075
882	0.06395	4	0.0313075
883	0.06395	4	0.0313075
884	0.06395	4	0.0313075
885	0.06395	4	0.0313075
886	0.06395	4	0.0313075
887	0.06395	4	0.0313075
888	0.06395	4	0.0313075
889	0.06395	4	0.0313075
890	0.06395	4	0.0313075
891	0.06395	4	0.0313075
892	0.06395	4	0.0313075
893	0.06395	4	0.0313075
894	0.06395	4	0.0313075
895	0.06395	4	0.0313075
896	0.06395	4	0.0313075
897	0.06395	4	0.0313075
898	0.06395	4	0.0313075
899	0.06395	4	0.0313075
900	0.06395	4	0.0313075
901	0.06395	4	0.0313075
902	0.06395	4	0.0313075
903	0.06395	4	0.0313075
904	0.06395	4	0.0313075
905	0.06395	4	0.0313075
906	0.06395	4	0.0313075
907	0.06395	4	0.0313075
908	0.06395	4	0.0313075
909	0.06395	4	0.0313075
910	0.06395	4	0.0313075
911	0.06395	4	0.0313075
912	0.06395	4	0.0313075
913	0.06395	4	0.0313075
914	0.06395	4	0.0313075
915	0.06395	4	0.0313075
916	0.06395	4	0.0313075
917	0.06395	4	0.0313075
918	0.06395	4	0.0313075
919	0.06395	4	0.0313075
920	0.06395	4	0.0313075
921	0.06395	4	0.0313075
922	0.06395	4	0.0313075
923	0.06395	4	0.0313075
924	0.06395	4	0.0313075
925	0.06395	4	0.0313075
926	0.06395	4	0.0313075
927	0.06395	4	0.0313075
928	0.06395	4	0.0313075
929	0.06395	4	0.0313075
930	0.06395	4	0.0313075
931	0.06395	4	0.0313075
932	0.06395	4	0.0313075
933	0.06395	4	0.0313075
934	0.06395	4	0.0313075
935	0.06395	4	0.0313075
936	0.06395	4	0.0313075
937	0.06395	4	0.0313075
938	0.06395	4	0.0313075
939	0.06395	4	0.0313075
940	0.06395	4	0.0313075
941	0.06395	4	0.0313075
942	0.06395	4	0.0313075
943	0.06395	4	0.0313075
944	0.06395	4	0.0313075
945	0.06395	4	0.0313075
946	0.06395	4	0.0313075
947	0.06395	4	0.0313075
948	0.06395	4	0.0313075
949	0.06395	4	0.0313075
950	0.06395	4	0.0313075
951	0.06395	4	0.0313075
952	0.06395	4	0.0313075
953	0.06395	4	0.0313075
954	0.06395	4	0.0313075
955	0.06395	4	0.0313075
956	0.06395	4	0.0313075
957	0.06395	4	0.0313075
958	0.06395	4	0.0313075
959	0.06395	4	0.0313075
960	0.06395	4	0.0313075
961	0.06395	4	0.0313075
962	0.06395	4	0.0313075
963	0.06395	4	0.0313075
964	0.06395	4	0.0313075
965	0.06395	4	0.0313075
966	0.06395	4	0.0313075
967	0.06395	4	0.0313075
968	0.06395	4	0.0313075
969	0.06395	4	0.0313075
970	0.06395	4	0.0313075
971	0.06395	4	0.0313075
972	0.06395	4	0.0313075
973	0.06395	4	0.0313075
974	0.06395	4	0.0313075
975	0.06395	4	0.0313075
976	0.06395	4	0.0313075
977	0.06395	4	0.0313075
978	0.06395	4	0.0313075
979	0.06395	4	0.0313075
980	0.06395	4	0.0313075
981	0.06395	4	0.0313075
982	0.06395	4	0.0313075
983	0.06395	4	0.0313075
984	0.06395	4	0.0313075
985	0.06395	4	0.0313075
986	0.06395	4	0.0313075
987	0.06395	4	0.0313075
988	0.06395	4	0.0313075
989	0.06395	4	0.0313075
990	0.06395	4	0.0313075
991	0.06395	4	0.0313075
992	0.06395	4	0.0313075
993	0.06395	4	0.0313075
994	0.06395	4	0.0313075
995	0.06395	4	0.0313075
996	0.06395	4	0.0313075
997	0.06395	4	0.0313075
998	0.06395	4	0.0313075
999	0.06395	4	0.0313075
1000	0.06395	4	0.0313075
1001	0.06395	4	0.0313075
1002	0.06395	4	0.0313075
1003	0.06395	4	0.0313075
1004	0.06395	4	0.0313075
1005	0.06395	4	0.0313075
1006	0.06395	4	0.0313075
1007	0.06395	4	0.0313075
1008	0.06395	4	0.0313075
1009	0.06395	4	0.0313075
1010	0.06395	4	0.0313075
1011	0.06395	4	0.0313075
1012	0.06395	4	0.0313075
1013	0.06395	4	0.0313075
1014	0.06395	4	0.0313075
1015	0.06395	4	0.0313075
1016	0.06395	4	0.0313075
1017	0.06395	4	0.0313075
1018	0.06395	4	0.0313075
1019	0.06395	4	0.0313075
1020	0.06395	4	0.0313075
1021	0.06395	4	0.0313075
1022	0.06395	4	0.0313075
1023	0.06395	4	0.0313075
1024	0.06395	4	0.0313075
1025	0.06395	4	0.0313075
1026	0.06395	4	0.0313075
1027	0.06395	4	0.0313075
1028	0.06395	4	0.0313075
1029	0.06395	4	0.0313075
1030	0.06395	4	0.0313075
1031	0.06395	4	0.0313075
1032	0.06395	4	0.0313075
1033	0.06395	4	0.0313075
1034	0.06395	4	0.0313075
1035	0.06395	4	0.0313075
1036	0.06395	4	0.0313075
1037	0.06395	4	0.0313075
1038	0.06395	4	0.0313075
1039	0.06395	4	0.0313075
1040	0.06395	4	0.0313075
1041	0.06395	4	0.0313075
1042	0.06395	4	0.0313075
1043	0.06395	4	0.0313075
1044	0.06395	4	0.0313075
1045	0.06395	4	0.0313075
1046	0.06395	4	0.0313075
1047	0.06395	4	0.0313075
1048	0.06395	4	0.0313075
1049	0.06395	4	0.0313075
1050	0.06395	4	0.0313075
1051	0.06395	4	0.0313075
1052	0.06395	4	0.0313075
1053	0.06395	4	0.0313075
1054	0.06395	4	0.0313075
1055	0.06395	4	0.0313075
1056	0.06395	4	0.0313075
1057	0.06395	4	0.0313075
1058	0.06395	4	0.0313075
1059	0.06395	4	0.0313075
1060	0.06395	4	0.0313075
1061	0.06395	4	0.0313075
1062	0.06395	4	0.0313075
1063	0.06395	4	0.0313075
1064	0.06395	4	0.0313075
1065	0.06395	4	0.0313075
1066	0.06395	4	0.0313075
1067	0.06395	4	0.0313075
1068	0.06395	4	0.0313075
1069	0.06395	4	0.0313075
1070	0.06395	4	0.0313075
1071	0.06395	4	0.0313075
1072	0.06395	4	0.0313075
1073	0.06395	4	0.0313075
1074	0.06395	4	0.0313075
1075	0.06395	4	0.0313075
1076	0.06395	4	0.0313075
1077	0.06395	4	0.0313075
1078	0.06395	4	0.0313075
1079	0.06395	4	0.0313075
1080	0.06395	4	0.0313075
1081	0.06395	4	0.0313075
1082	0.06395	4	0.0313075
1083	0.06395	4	0.0313075
1084	0.06395	4	0.0313075
1085	0.06395	4	0.0313075
1086	0.06395	4	0.0313075
1087	0.06395	4	0.0313075
1088	0.06395	4	0.0313075
1089	0.06395	4	0.0313075
1090	0.06395	4	0.0313075
1091	0.06395	4	0.0313075
1092	0.06395	4	0.0313075
1093	0.06395	4	0.0313075
1094	0.06395	4	0.0313075
1095	0.06395	4	0.0313075
1096	0.06395	4	0.0313075
1097	0.06395	4	0.0313075
1098	0.06395	4	0.0313075
1099	0.06395	4	0.0313075
1100	0.06395	4	0.0313075
1101	0.06395	4	0.0313075
1102	0.06395	4	0.0313075
1103	0.06395	4	0.0313075
1104	0.06395	4	0.0313075
1105	0.06395	4	0.0313075
1106	0.06395	4	0.0313075
1107	0.06395	4	0.0313075
1108	0.06395	4	0.0313075
1109	0.06395	4	0.0313075
1110	0.06395	4	0.0313075
1111	0.06395	4	0.0313075
1112	0.06395	4	0.0313075
1113	0.06395	4	0.0313075
1114	0.06395	4	0.0313075
1115	0.06395	4	0.0313075
1116	0.06395	4	0.0313075
1117	0.06395	4	0.0313075
1118	0.06395	4	0.0313075
1119	0.06395	4	0.0313075
1120	0.06395	4	0.0313075
1121	0.06395	4	0.0313075
1122	0.06395	4	0.0313075
1123	0.06395	4	0.0313075
1124	0.06395	4	0.0313075
1125	0.06395	4	0.0313075
1126	0.06395	4	0.0313075
1127	0.06395	4	0.0313075
1128	0.06395	4	0.0313075
1129	0.06395	4	0.0313075
1130	0.06395	4	0.0313075
1131	0.06395	4	0.0313075
1132	0.06395	4	0.0313075
1133	0.06395	4	0.0313075
1134	0.06395	4	0.0313075
1135	0.06395	4	0.0313075
1136	0.06395	4	0.0313075
1137	0.06395	4	0.0313075
1138	0.06395	4	0.0313075
1139	0.06395	4	0.0313075
1140	0.06395	4	0.0313075
1141	0.06395	4	0.0313075
1142	0.06395	4	0.0313075
1143	0.06395	4	0.0313075
1144	0.06395	4	0.0313075
1145	0.06395	4	0.0313075
1146	0.06395	4	0.0313075
1147	0.06395	4	0.0313075
1148	0.06395	4	0.0313075
1149	0.06395	4	0.0313075
1150	0.06395	4	0.0313075
1151	0.06395	4	0.0313075
1152	0.06395	4	0.0313075
1153	0.06395	4	0.0313075
1154	0.06395	4	0.0313075
1155	0.06395	4	0.0313075
1156	0.06395	4	0.0313075
1157	0.06395	4	0.0313075
1158	0.06395	4	0.0313075
1159	0.06395	4	0.0313075
1160	0.06395	4	0.0313075
1161	0.06395	4	0.0313075
1162	0.06395	4	0.0313075
1163	0.06395	4	0.0313075
1164	0.06395	4	0.0313075
1165	0.06395	4	0.0313075
1166	0.06395	4	0.0313075
1167	0.06395	4	0.0313075
1168	0.06395	4	0.0313075
1169	0.06395	4	0.0313075
1170	0.06395	4	0.0313075
1171	0.06395	4	0.0313075
1172	0.06395	4	0.0313075
1173	0.06395	4	0.0313075
1174	0.06395	4	0.0313075
1175	0.06395	4	0.0313075
1176	0.06395	4	0.0313075
1177	0.06395	4	0.0313075
1178	0.06395	4	0.0313075
1179	0.06395	4	0.0313075
1180	0.06395	4	0.0313075
1181	0.06395	4	0.0313075
1182	0.06395	4	0.0313075
1183	0.06395	4	0.0313075
1184	0.06395	4	0.0313075
1185	0.06395	4	0.0313075
1186	0.06395	4	0.0313075
1187	0.06395	4	0.0313075
1188	0.06395	4	0.0313075
1189	0.06395	4	0.0313075
1190	0.06395	4	0.0313075
1191	0.06395	4	0.0313075
1192	0.06395	4	0.0313075
1193	0.06395	4	0.0313075
1194	0.06395	4	0.0313075
1195	0.06395	4	0.0313075
1196	0.06395	4	0.0313075
1197	0.06395	4	0.0313075
1198	0.06395	4	0.0313075
1199	0.06395	4	0.0313075
1200	0.06395	4	0.0313075
1201	0.06395	4	0.0313075
1202	0.06395	4	0.0313075
1203	0.06395	4	0.0313075
1204	0.06395	4	0.0313075
1205	0.06395	4	0.0313075
1206	0.06395	4	0.0313075
1207	0.06395	4	0.0313075
1208	0.06395	4	0.0313075
1209	0.06395	4	0.0313075
1210	0.06395	4	0.0313075
1211	0.06395	4	0.0313075
1212	0.06395	4	0.0313075
1213	0.06395	4	0.0313075
1214	0.06395	4	0.0313075
1215	0.06395	4	0.0313075
1216	0.06395	4	0.0313075
1217	0.06395	4	0.0313075
1218	0.06395	4	0.0313075
1219	0.06395	4	0.0313075
1220	0.06395	4	0.0313075
1221	0.06395	4	0.0313075
1222	0.06395	4	0.0313075
1223	0.06395	4	0.0313075
1224	0.06395	4	0.0313075
1225	0.06395	4	0.0313075
1226	0.06395	4	0.0313075
1227	0.06395	4	0.0313075
1228	0.06395	4	0.0313075
1229	0.06395	4	0.0313075
1230	0.06395	4	0.0313075
1231	0.06395	4	0.0313075
1232	0.06395	4	0.0313075
1233	0.06395	4	0.0313075
1234	0.06395	4	0.0313075
1235	0.06395	4	0.0313075
1236	0.06395	4	0.0313075
1237	0.06395	4	0.0313075
1238	0.06395	4	0.0313075
1239	0.06395	4	0.0313075
1240	0.06395	4	0.0313075
1241	0.06395	4	0.0313075
1242	0.06395	4	0.0313075
1243	0.06395	4	0.0313075
1244	0.06395	4	0.0313075
1245	0.06395	4	0.0313075
1246	0.06395	4	0.0313075
1247	0.06395	4	0.0313075
1248	0.06395	4	0.0313075
1249	0.06395	4	0.0313075
1250	0.06395	4	0.0313075
1251	0.06395	4	0.0313075
1252	0.06395	4	0.0313075
1253	0.06395	4	0.0313075
1254	0.06395	4	0.0313075
1255	0.06395	4	0.0313075
1256	0.06395	4	0.0313075
1257	0.06395	4	0.0313075
1258	0.06395	4	0.0313075
1259	0.06395	4	0.0313075
1260	0.06395	4	0.0313075
1261	0.06395	4	0.0313075
1262	0.06395	4	0.0313075
1263	0.06395	4	0.0313075
1264	0.06395	4	0.0313075
1265	0.06395	4	0.0313075
1266	0.06395	4	0.0313075
1267	0.06395	4	0.0313075
1268	0.06395	4	0.0313075
1269	0.06395	4	0.0313075
1270	0.06395	4	0.0313075
1271	0.06395	4	0.0313075
1272	0.06395	4	0.0313075
1273	0.06395	4	0.0313075
1274	0.06395	4	0.0313075
1275	0.06395	4	0.0313075
1276	0.06395	4	0.0313075
1277	0.06395	4	0.0313075
1278	0.06395	4	0.0313075
1279	0.06395	4	0.0313075
1280	0.06395	4	0.0313075
1281	0.06395	4	0.0313075
1282	0.06395	4	0.0313075
1283	0.06395	4	0.0313075
1284	0.06395	4	0.0313075
1285	0.06395	4	0.0313075
1286	0.06395	4	0.0313075
1287	0.06395	4	0.0313075
1288	0.06395	4	0.0313075
1289	0.06395	4	0.0313075
1290	0.06395	4	0.0313075
1291	0.06395	4	0.0313075
1292	0.06395	4	0.0313075
1293	0.06395	4	0.0313075
1294	0.06395	4	0.0313075
1295	0.06395	4	0.0313075
1296	0.06395	4	0.0313075
1297	0.06395	4	0.0313075
1298	0.06395	4	0.0313075
1299	0.06395	4	0.0313075
1300	0.06395	4	0.0313075
1301	0.06395	4	0.0313075
1302	0.06395	4	0.0313075
1303	0.06395	4	0.0313075
1304	0.06395	4	0.0313075
1305	0.06395	4	0.0313075
1306	0.06395	4	0.0313075
1307	0.06395	4	0.0313075
1308	0.06395	4	0.0313075
1309	0.06395	4	0.0313075
1310	0.06395	4	0.0313075
1311	0.06395	4	0.0313075
1312	0.06395	4	0.0313075
1313	0.06395	4	0.0313075
1314	0.06395	4	0.0313075
1315	0.06395	4	0.0313075
1316	0.06395	4	0.0313075
1317	0.06395	4	0.0313075
1318	0.06395	4	0.0313075
1319	0.06395	4	0.0313075
1320	0.06395	4	0.0313075
1321	0.06395	4	0.0313075
1322	0.06395	4	0.0313075
1323	0.06395	4	0.0313075
1324	0.06395	4	0.0313075
1325	0.06395	4	0.0313075
1326	0.06395	4	0.0313075
1327	0.06395	4	0.0313075
1328	0.06395	4	0.0313075
1329	0.06395	4	0.0313075
1330	0.06395	4	0.0313075
1331	0.06395	4	0.0313075
1332	0.06395	4	0.0313075
1333	0.06395	4	0.0313075
1334	0.06395	4	0.0313075
1335	0.06395	4	0.0313075
1336	0.06395	4	0.0313075
1337	0.06395	4	0.0313075
1338	0.06395	4	0.0313075
1339	0.06395	4	0.0313075
1340	0.06395	4	0.0313075
1341	0.06395	4	0.0313075
1342	0.06395	4	0.0313075
1343	0.06395	4	0.0313075
1344	0.06395	4	0.0313075
1345	0.06395	4	0.0313075
1346	0.06395	4	0.0313075
1347	0.06395	4	0.0313075
1348	0.06395	4	0.0313075
1349	0.06395	4	0.0313075
1350	0.06395	4	0.0313075
1351	0.06395	4	0.0313075
1352	0.06395	4	0.0313075
1353	0.06395	4	0.0313075
1354	0.06395	4	0.0313075
1355	0.06395	4	0.0313075
1356	0.06395	4	0.0313075
1357	0.06395	4	0.0313075
1358	0.06395	4	0.0313075
1359	0.06395	4	0.0313075
1360	0.06395	4	0.0313075
1361	0.06395	4	0.0313075
1362	0.06395	4	0.0313075
1363	0.06395	4	0.0313075
1364	0.06395	4	0.0313075
1365	0.06395	4	0.0313075
1366	0.06395	4	0.0313075
1367	0.06395	4	0.0313075
1368	0.06395	4	0.0313075
1369	0.06395	4	0.0313075
1370	0.06395	4	0.0313075
1371	0.06395	4	0.0313075
1372	0.06395	4	0.0313075
1373	0.06395	4	0.0313075
1374	0.06395	4	0.0313075
1375	0.06395	4	0.0313075
1376	0.06395	4	0.0313075
1377	0.06395	4	0.0313075
1378	0.06395	4	0.0313075
1379	0.06395	4	0.0313075
1380	0.06395	4	0.0313075
1381	0.06395	4	0.0313075
1382	0.06395	4	0.0313075
1383	0.06395	4	0.0313075
1384	0.06395	4	0.0313075
1385	0.06395	4	0.0313075
1386	0.06395	4	0.0313075
1387	0.06395	4	0.0313075
1388	0.06395	4	0.0313075
1389	0.06395	4	0.0313075
1390	0.06395	4	0.0313075
1391	0.06395	4	0.0313075
1392	0.06395	4	0.0313075
1393	0.06395	4	0.0313075
1394	0.06395	4	0.0313075
1395	0.06395	4	0.0313075
1396	0.06395	4	0.0313075
1397	0.06395	4	0.0313075
1398	0.06395	4	0.0313075
1399	0.06395	4	0.0313075
1400	0.06395	4	0.0313075
1401	0.06395	4	0.0313075
1402	0.06395	4	0.0313075
1403	0.06395	4	0.0313075
1404	0.06395	4	0.0313075
1405	0.06395	4	0.0313075
1406	0.06395	4	0.0313075
1407	0.06395	4	0.0313075
1408	0.06395	4	0.0313075
1409	0.06395	4	0.0313075
1410	0.06395	4	0.0313075
1411	0.06395	4	0.0313075
1412	0.06395	4	0.0313075
1413	0.06395	4	0.0313075
1414	0.06395	4	0.0313075
1415	0.06395	4	0.0313075
1416	0.06395	4	0.0313075
1417	0.06395	4	0.0313075
1418	0.06395	4	0.0313075
1419	0.06395	4	0.0313075
1420	0.06395	4	0.0313075
1421	0.06395	4	0.0313075
1422	0.06395	4	0.0313075
1423	0.06395	4	0.0313075
1424	0.06395	4	0.0313075
1425	0.06395	4	0.0313075
1426	0.06395	4	0.0313075
1427	0.06395	4	0.0313075
1428	0.06395	4	0.0313075
1429	0.06395	4	0.0313075
1430	0.06395	4	0.0313075
1431	0.06395	4	0.0313075
1432	0.06395	4	0.0313075
1433	0.06395	4	0.0313075
1434	0.06395	4	0.0313075
1435	0.06395	4	0.0313075
1436	0.06395	4	0.0313075
1437	0.06395	4	0.0313075
1438	0.06395	4	0.0313075
1439	0.06395	4	0.0313075
1440	0.06395	4	0.0313075
1441	0.06395	4	0.0313075
1442	0.06395	4	0.0313075
1443	0.06395	4	0.0313075
1444	0.06395	4	0.0313075
1445	0.06395	4	0.0313075
1446	0.06395	4	0.0313075
1447	0.06395	4	0.0313075
1448	0.06395	4	0.0313075
1449	0.06395	4	0.0313075
1450	0.06395	4	0.0313075
1451	0.06395	4	0.0313075
1452	0.06395	4	0.0313075
1453	0.06395	4	0.0313075
1454	0.06395	4	0.0313075
1455	0.06395	4	0.0313075
1456	0.06395	4	0.0313075
1457	0.06395	4	0.0313075
1458	0.06395	4	0.0313075
1459	0.06395	4	0.0313075
1460	0.06395	4	0.0313075
1461	0.06395	4	0.0313075
1462	0.06395	4	0.0313075
1463	0.06395	4	0.0313075
1464	0.06395	4	0.0313075
1465	0.06395	4	0.0313075
1466	0.06395	4	0.0313075
1467	0.06395	4	0.0313075
1468	0.06395	4	0.0313075
1469	0.06395	4	0.0313075
1470	0.06395	4	0.0313075
1471	0.06395	4	0.0313075
1472	0.06395	4	0.0313075
1473	0.06395	4	0.0313075
1474	0.06395	4	0.0313075
1475	0.06395	4	0.0313075
1476	0.06395	4	0.0313075
1477	0.06395	4	0.0313075
1478	0.06395	4	0.0313075
1479	0.06395	4	0.0313075
1480	0.06395	4	0.0313075
1481	0.06395	4	0.0313075
1482	0.06395	4	0.0313075
1483	0.06395	4	0.0313075
1484	0.06395	4	0.0313075
1485	0.06395	4	0.0313075
1486	0.06395	4	0.0313075
1487	0.06395	4	0.0313075
1488	0.06395	4	0.0313075
1489	0.06395	4	0.0313075
1490	0.06395	4	0.0313075
1491	0.06395	4	0.0313075
1492	0.06395	4	0.0313075
1493	0.06395	4	0.0313075
1494	0.06395	4	0.0313075
1495	0.06395	4	0.0313075
1496	0.06395	4	0.0313075
1497	0.06395	4	0.0313075
1498	0.06395	4	0.0313075
1499	0.06395	4	0.0313075
1500	0.06395	4	0.0313075
1501	0.06395	4	0.0313075
1502	0.06395	4	0.0313075
1503	0.06395	4	0.0313075
1504	0.06395	4	0.0313075
1505	0.06395	4	0.0313075
1506	0.06395	4	0.0313075
1507	0.06395	4	0.0313075
1508	0.06395	4	0.0313075
1509	0.06395	4	0.0313075
1510	0.06395	4	0.0313075
1511	0.06395	4	0.0313075
1512	0.06395	4	0.0313075
1513	0.06395	4	0.0313075
1514	0.06395	4	0.0313075
1515	0.06395	4	0.0313075
1516	0.06395	4	0.0313075
1517	0.06395	4	0.0313075
1518	0.06395	4	0.0313075
1519	0.06395	4	0.0313075
1520	0.06395	4	0.0313075
1521	0.06395	4	0.0313075
1522	0.06395	4	0.0313075
1523	0.06395	4	0.0313075
1524	0.06395	4	0.0313075
1525	0.06395	4	0.0313075
1526	0.06395	4	0.0313075
1527	0.06395	4	0.0313075
1528	0.06395	4	0.0313075
1529	0.06395	4	0.0313075
1530	0.06395	4	0.0313075
1531	0.06395	4	0.0313075
1532	0.06395	4	0.0313075
1533	0.06395	4	0.0313075
1534	0.06395	4	0.0313075
1535	0.06395	4	0.0313075
1536	0.06395	4	0.0313075
1537	0.06395	4	0.0313075
1538	0.06395	4	0.0313075
1539	0.06395	4	0.0313075
1540	0.06395	4	0.0313075
1541	0.06395	4	0.0313075
1542	0.06395	4	0.0313075
1543	0.06395	4	0.0313075
1544	0.06395	4	0.0313075
1545	0.06395	4	0.0313075
1546	0.06395	4	0.0313075
1547	0.06395	4	0.0313075
1548	0.06395	4	0.0313075
1549	0.06395	4	0.0313075
1550	0.06395	4	0.0313075
1551	0.06395	4	0.0313075
1552	0.06395	4	0.0313075
1553	0.06395	4	0.0313075
1554	0.06395	4	0.0313075
1555	0.06395	4	0.0313075
1556	0.06395	4	0.0313075
1557	0.06395	4	0.0313075
1558	0.06395	4	0.0313075
1559	0.06395	4	0.0313075
1560	0.06395	4	0.0313075
1561	0.06395	4	0.0313075
1562	0.06395	4	0.0313075
1563	0.06395	4	0.0313075
1564	0.06395	4	0.0313075
1565	0.06395	4	0.0313075
1566	0.06395	4	0.0313075
1567	0.06395	4	0.0313075
1568	0.06395	4	0.0313075
1569	0.06395	4	0.0313075
1570	0.06395	4	0.0313075
1571	0.06395	4	0.0313075
1572	0.06395	4	0.0313075
1573	0.06395	4	0.0313075
1574	0.06395	4	0.0313075
1575	0.06395	4	0.0313075
1576	0.06395	4	0.0313075
1577	0.06395	4	0.0313075
1578	0.06395	4	0.0313075
1579	0.06395	4	0.0313075
1580	0.06395	4	0.0313075
1581	0.06395	4	0.0313075
1582	0.06395	4	0.0313075
1583	0.06395	4	0.0313075
1584	0.06395	4	0.0313075
1585	0.06395	4	0.0313075
1586	0.06395	4	0.0313075
1587	0.06395	4	0.0313075
1588	0.06395	4	0.0313075
1589	0.06395	4	0.0313075
1590	0.06395	4	0.0313075
1591	0.06395	4	0.0313075
1592	0.06395	4	0.0313075
1593	0.06395	4	0.0313075
1594	0.06395	4	0.0313075
1595	0.06395	4	0.0313075
1596	0.06395	4	0.0313075
1597	0.06395	4	0.0313075
1598	0.06395	4	0.0313075
1599	0.06395	4	0.0313075
1600	0.06395	4	0.0313075
1601	0.06395	4	0.0313075
1602	0.06395	4	0.0313075
1603	0.06395	4	0.0313075
1604	0.06395	4	0.0313075
1605	0.06395	4	0.0313075
1606	0.06395	4	0.0313075
1607	0.06395	4	0.0313075
1608	0.06395	4	0.0313075
1609	0.06395	4	0.0313075
1610	0.06395	4	0.0313075
1611	0.06395	4	0.0313075
1612	0.06395	4	0.0313075
1613	0.06395	4	0.0313075
1614	0.06395	4	0.0313075
1615	0.06395	4	0.0313075
1616	0.06395	4	0.0313075
1617	0.06395	4	0.0313075
1618	0.06395	4	0.0313075
1619	0.06395	4	0.0313075
1620	0.06395	4	0.0313075
1621	0.06395	4	0.0313075
1622	0.06395	4	0.0313075
1623	0.06395	4	0.0313075
1624	0.06395	4	0.0313075
1625	0.06395	4	0.0313075
1626	0.06395	4	0.0313075
1627	0.06395	4	0.0313075
1628	0.06395	4	0.0313075
1629	0.06395	4	0.0313075
1630	0.06395	4	0.0313075
1631	0.06395	4	0.0313075
1632	0.06395	4	0.0313075
1633	0.06395	4	0.0313075
1634	0.06395	4	0.0313075
1635	0.06395	4	0.0313075
1636	0.06395	4	0.0313075
1637	0.06395	4	0.0313075
1638	0.06395	4	0.0313075
1639	0.06395	4	0.0313075
1640	0.06395	4	0.0313075
1641	0.06395	4	0.0313075
1642	0.06395	4	0.0313075
1643	0.06395	4	0.0313075
1644	0.06395	4	0.0313075
1645	0.06395	4	0.0313075
1646	0.06395	4	0.0313075
1647	0.06395	4	0.0313075
1648	0.06395	4	0.0313075
1649	0.06395	4	0.0313075
1650	0.06395	4	0.0313075
1651	0.06395	4	0.0313075
1652	0.06395	4	0.0313075
1653	0.06395	4	0.0313075
1654	0.06395	4	0.0313075
1655	0.06395	4	0.0313075
1656	0.06395	4	0.0313075
1657	0.06395	4	0.0313075
1658	0.06395	4	0.0313075
1659	0.06395	4	0.0313075
1660	0.06395	4	0.0313075
1661	0.06395	4	0.0313075
1662	0.06395	4	0.0313075
1663	0.06395	4	0.0313075
1664	0.06395	4	0.0313075
1665	0.06395	4	0.0313075
1666	0.06395	4	0.0313075
1667	0.06395	4	0.0313075
1668	0.06395	4	0.0313075
1669	0.06395	4	0.0313075
1670	0.06395	4	0.0313075
1671	0.06395	4	0.0313075
1672	0.06395	4	0.0313075
1673	0.06395	4	0.0313075
1674	0.06395	4	0.0313075
1675	0.06395	4	0.0313075
1676	0.06395	4	0.0313075
1677	0.06395	4	0.0313075
1678	0.06395	4	0.0313075
1679	0.06395	4	0.0313075
1680	0.06395	4	0.0313075
1681	0.06395	4	0.0313075
1682	0.06395	4	0.0313075
1683	0.06395	4	0.0313075
1684	0.06395	4	0.0313075
1685	0.06395	4	0.0313075
1686	0.06395	4	0.0313075
1687	0.06395	4	0.0313075
1688	0.06395	4	0.0313075
1689	0.06395	4	0.0313075
1690	0.06395	4	0.0313075
1691	0.06395	4	0.0313075
1692	0.06395	4	0.0313075
1693	0.06395	4	0.0313075
1694	0.06395	4	0.0313075
1695	0.06395	4	0.0313075
1696	0.06395	4	0.0313075
1697	0.06395	4	0.0313075
1698	0.06395	4	0.0313075
1699	0.06395	4	0.0313075
1700	0.06395	4	0.0313075
1701	0.06395	4	0.0313075
1702	0.06395	4	0.0313075
1703	0.06395	4	0.0313075
1704	0.06395	4	0.0313075
1705	0.06395	4	0.0313075
1706	0.06395	4	0.0313075
1707	0.06395	4	0.0313075
1708	0.06395	4	0.0313075
1709	0.06395	4	0.0313075
1710	0.06395	4	0.0313075
1711	0.06395	4	0.0313075
1712	0.06395	4	0.0313075
1713	0.06395	4	0.0313075
1714	0.06395	4	0.0313075
1715	0.06395	4	0.0313075
1716	0.06395	4	0.0313075
1717	0.06395	4	0.0313075
1718	0.06395	4	0.0313075
1719	0.06395	4	0.0313075
1720	0.06395	4	0.0313075
1721	0.06395	4	0.0313075
1722	0.06395	4	0.0313075
1723	0.06395	4	0.0313075
1724	0.06395	4	0.0313075
1725	0.06395	4	0.0313075
1726	0.06395	4	0.0313075
1727	0.06395	4	0.0313075
1728	0.06395	4	0.0313075
1729	0.06395	4	0.0313075
1730	0.06395	4	0.0313075
1731	0.06395	4	0.0313075
1732	0.06395	4	0.0313075
1733	0.06395	4	0.0313075
1734	0.06395	4	0.0313075
1735	0.06395	4	0.0313075
1736	0.06395	4	0.0313075
1737	0.06395	4	0.0313075
1738	0.06395	4	0.0313075
1739	0.06395	4	0.0313075
1740	0.06395	4	0.0313075
1741	0.06395	4	0.0313075
1742	0.06395	4	0.0313075
1743	0.06395	4	0.0313075
1744	0.06395	4	0.0313075
1745	0.06395	4	0.0313075
1746	0.06395	4	0.0313075
1747	0.06395	4	0.0313075
1748	0.06395	4	0.0313075
1749	0.06395	4	0.0313075
1750	0.06395	4	0.0313075
1751	0.06395	4	0.0313075
1752	0.06395	4	0.0313075
1753	0.06395	4	0.0313075
1754	0.06395	4	0.0313075
1755	0.06395	4	0.0313075
1756	0.06395	4	0.0313075
1757	0.06395	4	0.0313075
1758	0.06395	4	0.0313075
1759	0.06395	4	0.0313075
1760	0.06395	4	0.0313075
1761	0.06395	4	0.0313075
1762	0.06395	4	0.0313075
1763	0.06395	4	0.0313075
1764	0.06395	4	0.0313075
1765	0.06395	4	0.0313075
1766	0.06395	4	0.0313075
1767	0.06395	4	0.0313075
1768	0.06395	4	0.0313075
1769	0.06395	4	0.0313075
1770	0.06395	4	0.0313075
1771	0.06395	4	0.0313075
1772	0.06395	4	0.0313075
1773	0.06395	4	0.0313075
1774	0.06395	4	0.0313075
1775	0.06395	4	0.0313075
1776	0.06395	4	0.0313075
1777	0.06395	4	0.0313075
1778	0.06395	4	0.0313075
1779	0.06395	4	0.0313075
1780	0.06395	4	0.0313075
1781	0.06395	4	0.0313075
1782	0.06395	4	0.0313075
1783	0.06395	4	0.0313075
1784	0.06395	4	0.0313075
1785	0.06395	4	0.0313075
1786	0.06395	4	0.0313075
1787	0.06395	4	0.0313075
1788	0.06395	4	0.0313075
1789	0.06395	4	0.0313075
1790	0.06395	4	0.0313075
1791	0.06395	4	0.0313075
1792	0.06395	4	0.0313075
1793	0.06395	4	0.0313075
1794	0.06395	4	0.0313075
1795	0.06395	4	0.0313075
1796	0.06395	4	0.0313075
1797	0.06395	4	0.0313075
1798	0.06395	4	0.0313075
1799	0.06395	4	0.0313075
1800	0.06395	4	0.0313075
1801	0.06395	4	0.0313075
1802	0.06395	4	0.0313075
1803	0.06395	4	0.0313075
1804	0.06395	4	0.0313075
1805	0.06395	4	0.0313075
1806	0.06395	4	0.0313075
1807	0.06395	4	0.0313075
1808	0.06395	4	0.0313075
1809	0.06395	4	0.0313075
1810	0.06395	4	0.0313075
1811	0.06395	4	0.0313075
1812	0.06395	4	0.0313075
1813	0.06395	4	0.0313075
1814	0.06395	4	0.0313075
1815	0.06395	4	0.0313075
1816	0.06395	4	0.0313075
1817	0.06395	4	0.0313075
1818	0.06395	4	0.0313075
1819	0.06395	4	0.0313075
1820	0.06395	4	0.0313075
1821	0.06395	4	0.0313075
1822	0.06395	4	0.0313075
1823	0.06395	4	0.0313075
1824	0.06395	4	0.0313075
1825	0.06395	4	0.0313075
1826	0.06395	4	0.0313075
1827	0.06395	4	0.0313075
1828	0.06395	4	0.0313075
1829	0.06395	4	0.0313075
1830	0.06395	4	0.0313075
1831	0.06395	4	0.0313075
1832	0.06395	4	0.0313075
1833	0.06395	4	0.0313075
1834	0.06395	4	0.0313075
1835	0.06395	4	0.0313075
1836	0.06395	4	0.0313075
1837	0.06395	4	0.0313075
1838	0.06395	4	0.0313075
1839	0.06395	4	0.0313075
1840	0.06395	4	0.0313075
1841	0.06395	4	0.0313075
1842	0.06395	4	0.0313075
1843	0.06395	4	0.0313075
1844	0.06395	4	0.0313075
1845	0.06395	4	0.0313075
1846	0.06395	4	0.0313075
1847	0.06395	4	0.0313075
1848	0.06395	4	0.0313075
1849	0.06395	4	0.0313075
1850	0.06395	4	0.0313075
1851	0.06395	4	0.0313075
1852	0.06395	4	0.0313075
1853	0.06395	4	0.0313075
1854	0.06395	4	0.0313075
1855	0.06395	4	0.0313075
1856	0.06395	4	0.0313075
1857	0.06395	4	0.0313075
1858	0.06395	4	0.0313075
1859	0.06395	4	0.0313075
1860	0.06395	4	0.0313075
1861	0.06395	4	0.0313075
1862	0.06395	4	0.0313075
1863	0.06395	4	0.0313075
1864	0.06395	4	0.0313075
1865	0.06395	4	0.0313075
1866	0.06395	4	0.0313075
1867	0.06395	4	0.0313075
1868	0.06395	4	0.0313075
1869	0.06395	4	0.0313075
1870	0.06395	4	0.0313075
1871	0.06395	4	0.0313075
1872	0.06395	4	0.0313075
1873	0.06395	4	0.0313075
1874	0.06395	4	0.0313075
1875	0.06395	4	0.0313075
1876	0.06395	4	0.0313075
1877	0.06395	4	0.0313075
1878	0.06395	4	0.0313075
1879	0.06395	4	0.0313075
1880	0.06395	4	0.0313075
1881	0.06395	4	0.0313075
1882	0.06395	4	0.0313075
1883	0.06395	4	0.0313075
1884	0.06395	4	0.0313075
1885	0.06395	4	0.0313075
1886	0.06395	4	0.0313075
1887	0.06395	4	0.0313075
1888	0.06395	4	0.0313075
1889	0.06395	4	0.0313075
1890	0.06395	4	0.0313075
1891	0.06395	4	0.0313075
1892	0.06395	4	0.0313075
1893	0.06395	4	0.0313075
1894	0.06395	4	0.0313075
1895	0.06395	4	0.0313075
1896	0.06395	4	0.0313075
1897	0.06395	4	0.0313075
1898	0.06395	4	0.0313075
1899	0.06395	4	0.0313075
1900	0.06395	4	0.0313075
1901	0.06395	4	0.0313075
1902	0.06395	4	0.0313075
1903	0.06395	4	0.0313075
1904	0.06395	4	0.0313075
1905	0.06395	4	0.0313075
1906	0.06395	4	0.0313075
1907	0.06395	4	0.0313075
1908	0.06395	4	0.0313075
1909	0.06395	4	0.0313075
1910	0.06395	4	0.0313075
1911	0.06395	4	0.0313075
1912	0.06395	4	0.0313075
1913	0.06395	4	0.0313075
1914	0.06395	4	0.0313075
1915	0.06395	4	0.0313075
1916	0.06395	4	0.0313075
1917	0.06395	4	0.0313075
1918	0.06395	4	0.0313075
1919	0.06395	4	0.0313075
1920	0.06395	4	0.0313075
1921	0.06395	4	0.0313075
1922	0.06395	4	0.0313075
1923	0.06395	4	0.0313075
1924	0.06395	4	0.0313075
1925	0.06395	4	0.0313075
1926	0.06395	4	0.0313075
1927	0.06395	4	0.0313075
1928	0.06395	4	0.0313075
1929	0.06395	4	0.0313075
1930	0.06395	4	0.0313075
1931	0.06395	4	0.0313075
1932	0.06395	4	0.0313075
1933	0.06395	4	0.0313075
1934	0.06395	4	0.0313075
1935	0.06395	4	0.0313075
1936	0.06395	4	0.0313075
1937	0.06395	4	0.0313075
1938	0.06395	4	0.0313075
1939	0.06395	4	0.0313075
1940	0.06395	4	0.0313075
1941	0.06395	4	0.0313075
1942	0.06395	4	0.0313075
1943	0.06395	4	0.0313075
1944	0.06395	4	0.0313075
1945	0.06395	4	0.0313075
1946	0.06395	4	0.0313075
1947	0.06395	4	0.0313075
1948	0.06395	4	0.0313075
1949	0.06395	4	0.0313075
1950	0.06395	4	0.0313075
1951	0.06395	4	0.0313075
1952	0.06395	4	0.0313075
1953	0.06395	4	0.0313075
1954	0.06395	4	0.0313075
1955	0.06395	4	0.0313075
1956	0.06395	4	0.0313075
1957	0.06395	4	0.0313075
1958	0.06395	4	0.0313075
1959	0.06395	4	0.0313075
1960	0.06395	4	0.0313075
1961	0.06395	4	0.0313075
1962	0.06395	4	0.0313075
1963	0.06395	4	0.0313075
1964	0.06395	4	0.0313075
1965	0.06395	4	0.0313075
1966	0.06395	4	0.0313075
1967	0.06395	4	0.0313075
1968	0.06395	4	0.0313075
1969	0.06395	4	0.0313075
1970	0.06395	4	0.0313075
1971	0.06395	4	0.0313075
1972	0.06395	4	0.0313075
1973	0.06395	4	0.0313075
1974	0.06395	4	0.0313075
1975	0.06395	4	0.0313075
1976	0.06395	4	0.0313075
1977	0.06395	4	0.0313075
1978	0.06395	4	0.0313075
1979	0.06395	4	0.0313075
1980	0.06395	4	0.0313075
1981	0.06395	4	0.0313075
1982	0.06395	4	0.0313075
1983	0.06395	4	0.0313075
1984	0.06395	4	0.0313075
1985	0.06395	4	0.0313075
1986	0.06395	4	0.0313075
1987	0.06395	4	0.0313075
1988	0.06395	4	0.0313075
1989	0.06395	4	0.0313075
1990	0.06395	4	0.0313075
1991	0.06395	4	0.0313075
1992	0.06395	4	0.0313075
1993	0.06395	4	0.0313075
1994	0.06395	4	0.0313075
1995	0.06395	4	0.0313075
1996	0.06395	4	0.0313075
1997	0.06395	4	0.0313075
1998	0.06395	4	0.0313075
1999	0.06395	4	0.0313075
2000	0.06395	4	0.0313075
[truncated: 3,001 more rows]
