# Supplementary material for: Aspiration-driven co-evolution of cooperation with individual behavioral diversity
Source: PLoS One. 2023 Sep 15;18(9):e0291134. doi: 10.1371/journal.pone.0291134 (PMC10503719; doi:10.1371/journal.pone.0291134)
Supplement: S1 Data — (ZIP) [file pone.0291134.s001.zip › M1/v2-L=200/data/aspiration_time,b=1.74_frequency.txt]

1	0.5	0.5	0
2	0.68404	0.704984	0.472734
3	0.772567	0.848142	0.541178
4	0.79656	0.949703	0.6005
5	0.781915	1.03057	0.625463
6	0.746319	1.09898	0.626752
7	0.700092	1.16052	0.611444
8	0.65085	1.22672	0.584653
9	0.602251	1.28464	0.550276
10	0.556249	1.34976	0.512878
11	0.512957	1.41862	0.475982
12	0.472857	1.52565	0.440659
13	0.435625	1.63849	0.406867
14	0.401323	1.74501	0.373971
15	0.370136	1.85698	0.343807
16	0.342102	1.94772	0.315994
17	0.316161	2.05738	0.290407
18	0.292436	2.17455	0.266824
19	0.270966	2.30357	0.245602
20	0.251236	2.39441	0.226194
21	0.233396	2.55129	0.208504
22	0.217367	2.62146	0.191672
23	0.202595	2.73568	0.176685
24	0.18934	2.80438	0.163193
25	0.177269	2.96196	0.150844
26	0.166252	3.06811	0.139455
27	0.156293	3.18023	0.129369
28	0.147246	3.28623	0.120017
29	0.138953	3.37054	0.111331
30	0.131499	3.4223	0.103371
31	0.124734	3.47493	0.0963537
32	0.11854	3.52675	0.0900147
33	0.112937	3.55674	0.0842017
34	0.107914	3.61127	0.0789485
35	0.10326	3.6482	0.0740411
36	0.0992047	3.68011	0.0697805
37	0.09542	3.69198	0.0657758
38	0.0920731	3.70786	0.0622704
39	0.0889836	3.75368	0.0590572
40	0.0862137	3.76025	0.0561176
41	0.0837336	3.75799	0.053449
42	0.0814623	3.82511	0.0513668
43	0.0793865	3.82727	0.0491616
44	0.0774726	3.85672	0.0472828
45	0.0757859	3.88826	0.0455244
46	0.074236	3.89852	0.0438807
47	0.0728389	3.90665	0.042408
48	0.0715512	3.91349	0.0410558
49	0.0704063	3.91936	0.0397574
50	0.0693547	3.93279	0.0386886
51	0.0684242	3.93906	0.037701
52	0.0675683	3.94415	0.036798
53	0.0668006	3.94872	0.0359879
54	0.0660926	3.95739	0.0352054
55	0.0654696	3.96119	0.0345473
56	0.0649048	3.96472	0.03395
57	0.0643945	3.96853	0.0334054
58	0.0639346	3.97223	0.0329124
59	0.0635198	3.97493	0.032473
60	0.0631407	3.97755	0.0320701
61	0.0627968	3.97965	0.0317068
62	0.0624866	3.98155	0.031379
63	0.0622007	3.98338	0.0310762
64	0.0619464	3.98514	0.030806
65	0.0617112	3.98669	0.0305566
66	0.0615031	3.98792	0.0303371
67	0.0613097	3.98896	0.0301339
68	0.0611365	3.99	0.0299511
69	0.06098	3.99089	0.0297863
70	0.0608411	3.99173	0.0296397
71	0.0607131	3.99239	0.0295053
72	0.0605978	3.993	0.0293843
73	0.0604935	3.99364	0.0292741
74	0.0604004	3.99436	0.0291746
75	0.0603144	3.99484	0.0290841
76	0.0602367	3.99534	0.0290017
77	0.0601671	3.99589	0.0289273
78	0.0601031	3.99627	0.0288598
79	0.0600459	3.99663	0.0287992
80	0.0599947	3.997	0.0287446
81	0.0599481	3.99735	0.028695
82	0.0599061	3.99765	0.0286502
83	0.0598674	3.99788	0.0286094
84	0.0598318	3.99805	0.0285722
85	0.0598	3.99822	0.0285388
86	0.0597713	3.9984	0.0285083
87	0.0597452	3.99856	0.0284808
88	0.059722	3.9987	0.0284564
89	0.0597009	3.99881	0.0284342
90	0.0596816	3.99892	0.0284139
91	0.0596644	3.99902	0.0283957
92	0.0596486	3.99911	0.0283791
93	0.0596344	3.99919	0.0283641
94	0.0596219	3.99927	0.0283509
95	0.0596104	3.99933	0.0283388
96	0.0595999	3.99939	0.0283278
97	0.0595903	3.99944	0.0283177
98	0.0595817	3.99949	0.0283086
99	0.0595741	3.99954	0.0283006
100	0.059567	3.99958	0.0282932
101	0.0595608	3.99962	0.0282865
102	0.0595549	3.99965	0.0282804
103	0.0595498	3.99968	0.028275
104	0.0595452	3.99971	0.0282701
105	0.059541	3.99975	0.0282655
106	0.059537	3.99977	0.0282613
107	0.0595335	3.9998	0.0282576
108	0.0595304	3.99982	0.0282543
109	0.0595275	3.99983	0.0282512
110	0.0595249	3.99985	0.0282485
111	0.0595225	3.99986	0.028246
112	0.0595203	3.99987	0.0282437
113	0.0595183	3.99989	0.0282416
114	0.0595166	3.9999	0.0282398
115	0.059515	3.99991	0.0282381
116	0.0595136	3.99992	0.0282366
117	0.0595123	3.99993	0.0282352
118	0.0595111	3.99993	0.028234
119	0.0595101	3.99994	0.0282329
120	0.0595091	3.99995	0.0282319
121	0.0595083	3.99995	0.028231
122	0.0595075	3.99996	0.0282302
123	0.0595068	3.99996	0.0282294
124	0.0595061	3.99996	0.0282287
125	0.0595055	3.99997	0.0282281
126	0.059505	3.99997	0.0282275
127	0.0595045	3.99997	0.028227
128	0.0595041	3.99998	0.0282266
129	0.0595037	3.99998	0.0282261
130	0.0595033	3.99998	0.0282258
131	0.059503	3.99998	0.0282254
132	0.0595027	3.99998	0.0282251
133	0.0595025	3.99998	0.0282249
134	0.0595022	3.99999	0.0282246
135	0.059502	3.99999	0.0282244
136	0.0595018	3.99999	0.0282242
137	0.0595017	3.99999	0.028224
138	0.0595015	3.99999	0.0282238
139	0.0595014	3.99999	0.0282237
140	0.0595012	3.99999	0.0282235
141	0.0595011	3.99999	0.0282234
142	0.059501	3.99999	0.0282233
143	0.0595009	3.99999	0.0282232
144	0.0595008	3.99999	0.0282231
145	0.0595007	4	0.028223
146	0.0595007	4	0.028223
147	0.0595006	4	0.0282229
148	0.0595006	4	0.0282228
149	0.0595005	4	0.0282228
150	0.0595005	4	0.0282227
151	0.0595004	4	0.0282227
152	0.0595004	4	0.0282226
153	0.0595003	4	0.0282226
154	0.0595003	4	0.0282226
155	0.0595003	4	0.0282225
156	0.0595002	4	0.0282225
157	0.0595002	4	0.0282225
158	0.0595002	4	0.0282225
159	0.0595002	4	0.0282224
160	0.0595002	4	0.0282224
161	0.0595001	4	0.0282224
162	0.0595001	4	0.0282224
163	0.0595001	4	0.0282224
164	0.0595001	4	0.0282224
165	0.0595001	4	0.0282224
166	0.0595001	4	0.0282223
167	0.0595001	4	0.0282223
168	0.0595001	4	0.0282223
169	0.0595001	4	0.0282223
170	0.0595001	4	0.0282223
171	0.0595001	4	0.0282223
172	0.0595	4	0.0282223
173	0.0595	4	0.0282223
174	0.0595	4	0.0282223
175	0.0595	4	0.0282223
176	0.0595	4	0.0282223
177	0.0595	4	0.0282223
178	0.0595	4	0.0282223
179	0.0595	4	0.0282223
180	0.0595	4	0.0282223
181	0.0595	4	0.0282223
182	0.0595	4	0.0282223
183	0.0595	4	0.0282223
184	0.0595	4	0.0282223
185	0.0595	4	0.0282223
186	0.0595	4	0.0282223
187	0.0595	4	0.0282223
188	0.0595	4	0.0282223
189	0.0595	4	0.0282223
190	0.0595	4	0.0282223
191	0.0595	4	0.0282223
192	0.0595	4	0.0282223
193	0.0595	4	0.0282223
194	0.0595	4	0.0282223
195	0.0595	4	0.0282223
196	0.0595	4	0.0282223
197	0.0595	4	0.0282223
198	0.0595	4	0.0282223
199	0.0595	4	0.0282223
200	0.0595	4	0.0282223
201	0.0595	4	0.0282223
202	0.0595	4	0.0282223
203	0.0595	4	0.0282223
204	0.0595	4	0.0282223
205	0.0595	4	0.0282223
206	0.0595	4	0.0282223
207	0.0595	4	0.0282223
208	0.0595	4	0.0282223
209	0.0595	4	0.0282223
210	0.0595	4	0.0282223
211	0.0595	4	0.0282223
212	0.0595	4	0.0282223
213	0.0595	4	0.0282223
214	0.0595	4	0.0282223
215	0.0595	4	0.0282223
216	0.0595	4	0.0282223
217	0.0595	4	0.0282223
218	0.0595	4	0.0282223
219	0.0595	4	0.0282223
220	0.0595	4	0.0282223
221	0.0595	4	0.0282223
222	0.0595	4	0.0282223
223	0.0595	4	0.0282223
224	0.0595	4	0.0282223
225	0.0595	4	0.0282223
226	0.0595	4	0.0282223
227	0.0595	4	0.0282223
228	0.0595	4	0.0282223
229	0.0595	4	0.0282223
230	0.0595	4	0.0282223
231	0.0595	4	0.0282223
232	0.0595	4	0.0282223
233	0.0595	4	0.0282223
234	0.0595	4	0.0282223
235	0.0595	4	0.0282223
236	0.0595	4	0.0282223
237	0.0595	4	0.0282223
238	0.0595	4	0.0282223
239	0.0595	4	0.0282223
240	0.0595	4	0.0282223
241	0.0595	4	0.0282223
242	0.0595	4	0.0282223
243	0.0595	4	0.0282223
244	0.0595	4	0.0282223
245	0.0595	4	0.0282223
246	0.0595	4	0.0282223
247	0.0595	4	0.0282223
248	0.0595	4	0.0282223
249	0.0595	4	0.0282223
250	0.0595	4	0.0282223
251	0.0595	4	0.0282223
252	0.0595	4	0.0282223
253	0.0595	4	0.0282223
254	0.0595	4	0.0282223
255	0.0595	4	0.0282223
256	0.0595	4	0.0282223
257	0.0595	4	0.0282223
258	0.0595	4	0.0282223
259	0.0595	4	0.0282223
260	0.0595	4	0.0282223
261	0.0595	4	0.0282223
262	0.0595	4	0.0282223
263	0.0595	4	0.0282223
264	0.0595	4	0.0282223
265	0.0595	4	0.0282223
266	0.0595	4	0.0282223
267	0.0595	4	0.0282223
268	0.0595	4	0.0282223
269	0.0595	4	0.0282223
270	0.0595	4	0.0282223
271	0.0595	4	0.0282223
272	0.0595	4	0.0282223
273	0.0595	4	0.0282223
274	0.0595	4	0.0282223
275	0.0595	4	0.0282223
276	0.0595	4	0.0282223
277	0.0595	4	0.0282223
278	0.0595	4	0.0282223
279	0.0595	4	0.0282223
280	0.0595	4	0.0282223
281	0.0595	4	0.0282223
282	0.0595	4	0.0282223
283	0.0595	4	0.0282223
284	0.0595	4	0.0282223
285	0.0595	4	0.0282223
286	0.0595	4	0.0282223
287	0.0595	4	0.0282223
288	0.0595	4	0.0282223
289	0.0595	4	0.0282223
290	0.0595	4	0.0282223
291	0.0595	4	0.0282223
292	0.0595	4	0.0282223
293	0.0595	4	0.0282223
294	0.0595	4	0.0282223
295	0.0595	4	0.0282223
296	0.0595	4	0.0282223
297	0.0595	4	0.0282223
298	0.0595	4	0.0282223
299	0.0595	4	0.0282223
300	0.0595	4	0.0282223
301	0.0595	4	0.0282223
302	0.0595	4	0.0282223
303	0.0595	4	0.0282223
304	0.0595	4	0.0282223
305	0.0595	4	0.0282223
306	0.0595	4	0.0282223
307	0.0595	4	0.0282223
308	0.0595	4	0.0282223
309	0.0595	4	0.0282223
310	0.0595	4	0.0282223
311	0.0595	4	0.0282223
312	0.0595	4	0.0282223
313	0.0595	4	0.0282223
314	0.0595	4	0.0282223
315	0.0595	4	0.0282223
316	0.0595	4	0.0282223
317	0.0595	4	0.0282223
318	0.0595	4	0.0282223
319	0.0595	4	0.0282223
320	0.0595	4	0.0282223
321	0.0595	4	0.0282223
322	0.0595	4	0.0282223
323	0.0595	4	0.0282223
324	0.0595	4	0.0282223
325	0.0595	4	0.0282223
326	0.0595	4	0.0282223
327	0.0595	4	0.0282223
328	0.0595	4	0.0282223
329	0.0595	4	0.0282223
330	0.0595	4	0.0282223
331	0.0595	4	0.0282223
332	0.0595	4	0.0282223
333	0.0595	4	0.0282223
334	0.0595	4	0.0282223
335	0.0595	4	0.0282223
336	0.0595	4	0.0282223
337	0.0595	4	0.0282223
338	0.0595	4	0.0282223
339	0.0595	4	0.0282223
340	0.0595	4	0.0282223
341	0.0595	4	0.0282223
342	0.0595	4	0.0282223
343	0.0595	4	0.0282223
344	0.0595	4	0.0282223
345	0.0595	4	0.0282223
346	0.0595	4	0.0282223
347	0.0595	4	0.0282223
348	0.0595	4	0.0282223
349	0.0595	4	0.0282223
350	0.0595	4	0.0282223
351	0.0595	4	0.0282223
352	0.0595	4	0.0282223
353	0.0595	4	0.0282223
354	0.0595	4	0.0282223
355	0.0595	4	0.0282223
356	0.0595	4	0.0282223
357	0.0595	4	0.0282223
358	0.0595	4	0.0282223
359	0.0595	4	0.0282223
360	0.0595	4	0.0282223
361	0.0595	4	0.0282223
362	0.0595	4	0.0282223
363	0.0595	4	0.0282223
364	0.0595	4	0.0282223
365	0.0595	4	0.0282223
366	0.0595	4	0.0282223
367	0.0595	4	0.0282223
368	0.0595	4	0.0282223
369	0.0595	4	0.0282223
370	0.0595	4	0.0282223
371	0.0595	4	0.0282223
372	0.0595	4	0.0282223
373	0.0595	4	0.0282223
374	0.0595	4	0.0282223
375	0.0595	4	0.0282223
376	0.0595	4	0.0282223
377	0.0595	4	0.0282223
378	0.0595	4	0.0282223
379	0.0595	4	0.0282223
380	0.0595	4	0.0282223
381	0.0595	4	0.0282223
382	0.0595	4	0.0282223
383	0.0595	4	0.0282223
384	0.0595	4	0.0282223
385	0.0595	4	0.0282223
386	0.0595	4	0.0282223
387	0.0595	4	0.0282223
388	0.0595	4	0.0282223
389	0.0595	4	0.0282223
390	0.0595	4	0.0282223
391	0.0595	4	0.0282223
392	0.0595	4	0.0282223
393	0.0595	4	0.0282223
394	0.0595	4	0.0282223
395	0.0595	4	0.0282223
396	0.0595	4	0.0282223
397	0.0595	4	0.0282223
398	0.0595	4	0.0282223
399	0.0595	4	0.0282223
400	0.0595	4	0.0282223
401	0.0595	4	0.0282223
402	0.0595	4	0.0282223
403	0.0595	4	0.0282223
404	0.0595	4	0.0282223
405	0.0595	4	0.0282223
406	0.0595	4	0.0282223
407	0.0595	4	0.0282223
408	0.0595	4	0.0282223
409	0.0595	4	0.0282223
410	0.0595	4	0.0282223
411	0.0595	4	0.0282223
412	0.0595	4	0.0282223
413	0.0595	4	0.0282223
414	0.0595	4	0.0282223
415	0.0595	4	0.0282223
416	0.0595	4	0.0282223
417	0.0595	4	0.0282223
418	0.0595	4	0.0282223
419	0.0595	4	0.0282223
420	0.0595	4	0.0282223
421	0.0595	4	0.0282223
422	0.0595	4	0.0282223
423	0.0595	4	0.0282223
424	0.0595	4	0.0282223
425	0.0595	4	0.0282223
426	0.0595	4	0.0282223
427	0.0595	4	0.0282223
428	0.0595	4	0.0282223
429	0.0595	4	0.0282223
430	0.0595	4	0.0282223
431	0.0595	4	0.0282223
432	0.0595	4	0.0282223
433	0.0595	4	0.0282223
434	0.0595	4	0.0282223
435	0.0595	4	0.0282223
436	0.0595	4	0.0282223
437	0.0595	4	0.0282223
438	0.0595	4	0.0282223
439	0.0595	4	0.0282223
440	0.0595	4	0.0282223
441	0.0595	4	0.0282223
442	0.0595	4	0.0282223
443	0.0595	4	0.0282223
444	0.0595	4	0.0282223
445	0.0595	4	0.0282223
446	0.0595	4	0.0282223
447	0.0595	4	0.0282223
448	0.0595	4	0.0282223
449	0.0595	4	0.0282223
450	0.0595	4	0.0282223
451	0.0595	4	0.0282223
452	0.0595	4	0.0282223
453	0.0595	4	0.0282223
454	0.0595	4	0.0282223
455	0.0595	4	0.0282223
456	0.0595	4	0.0282223
457	0.0595	4	0.0282223
458	0.0595	4	0.0282223
459	0.0595	4	0.0282223
460	0.0595	4	0.0282223
461	0.0595	4	0.0282223
462	0.0595	4	0.0282223
463	0.0595	4	0.0282223
464	0.0595	4	0.0282223
465	0.0595	4	0.0282223
466	0.0595	4	0.0282223
467	0.0595	4	0.0282223
468	0.0595	4	0.0282223
469	0.0595	4	0.0282223
470	0.0595	4	0.0282223
471	0.0595	4	0.0282223
472	0.0595	4	0.0282223
473	0.0595	4	0.0282223
474	0.0595	4	0.0282223
475	0.0595	4	0.0282223
476	0.0595	4	0.0282223
477	0.0595	4	0.0282223
478	0.0595	4	0.0282223
479	0.0595	4	0.0282223
480	0.0595	4	0.0282223
481	0.0595	4	0.0282223
482	0.0595	4	0.0282223
483	0.0595	4	0.0282223
484	0.0595	4	0.0282223
485	0.0595	4	0.0282223
486	0.0595	4	0.0282223
487	0.0595	4	0.0282223
488	0.0595	4	0.0282223
489	0.0595	4	0.0282223
490	0.0595	4	0.0282223
491	0.0595	4	0.0282223
492	0.0595	4	0.0282223
493	0.0595	4	0.0282223
494	0.0595	4	0.0282223
495	0.0595	4	0.0282223
496	0.0595	4	0.0282223
497	0.0595	4	0.0282223
498	0.0595	4	0.0282223
499	0.0595	4	0.0282223
500	0.0595	4	0.0282223
501	0.0595	4	0.0282223
502	0.0595	4	0.0282223
503	0.0595	4	0.0282223
504	0.0595	4	0.0282223
505	0.0595	4	0.0282223
506	0.0595	4	0.0282223
507	0.0595	4	0.0282223
508	0.0595	4	0.0282223
509	0.0595	4	0.0282223
510	0.0595	4	0.0282223
511	0.0595	4	0.0282223
512	0.0595	4	0.0282223
513	0.0595	4	0.0282223
514	0.0595	4	0.0282223
515	0.0595	4	0.0282223
516	0.0595	4	0.0282223
517	0.0595	4	0.0282223
518	0.0595	4	0.0282223
519	0.0595	4	0.0282223
520	0.0595	4	0.0282223
521	0.0595	4	0.0282223
522	0.0595	4	0.0282223
523	0.0595	4	0.0282223
524	0.0595	4	0.0282223
525	0.0595	4	0.0282223
526	0.0595	4	0.0282223
527	0.0595	4	0.0282223
528	0.0595	4	0.0282223
529	0.0595	4	0.0282223
530	0.0595	4	0.0282223
531	0.0595	4	0.0282223
532	0.0595	4	0.0282223
533	0.0595	4	0.0282223
534	0.0595	4	0.0282223
535	0.0595	4	0.0282223
536	0.0595	4	0.0282223
537	0.0595	4	0.0282223
538	0.0595	4	0.0282223
539	0.0595	4	0.0282223
540	0.0595	4	0.0282223
541	0.0595	4	0.0282223
542	0.0595	4	0.0282223
543	0.0595	4	0.0282223
544	0.0595	4	0.0282223
545	0.0595	4	0.0282223
546	0.0595	4	0.0282223
547	0.0595	4	0.0282223
548	0.0595	4	0.0282223
549	0.0595	4	0.0282223
550	0.0595	4	0.0282223
551	0.0595	4	0.0282223
552	0.0595	4	0.0282223
553	0.0595	4	0.0282223
554	0.0595	4	0.0282223
555	0.0595	4	0.0282223
556	0.0595	4	0.0282223
557	0.0595	4	0.0282223
558	0.0595	4	0.0282223
559	0.0595	4	0.0282223
560	0.0595	4	0.0282223
561	0.0595	4	0.0282223
562	0.0595	4	0.0282223
563	0.0595	4	0.0282223
564	0.0595	4	0.0282223
565	0.0595	4	0.0282223
566	0.0595	4	0.0282223
567	0.0595	4	0.0282223
568	0.0595	4	0.0282223
569	0.0595	4	0.0282223
570	0.0595	4	0.0282223
571	0.0595	4	0.0282223
572	0.0595	4	0.0282223
573	0.0595	4	0.0282223
574	0.0595	4	0.0282223
575	0.0595	4	0.0282223
576	0.0595	4	0.0282223
577	0.0595	4	0.0282223
578	0.0595	4	0.0282223
579	0.0595	4	0.0282223
580	0.0595	4	0.0282223
581	0.0595	4	0.0282223
582	0.0595	4	0.0282223
583	0.0595	4	0.0282223
584	0.0595	4	0.0282223
585	0.0595	4	0.0282223
586	0.0595	4	0.0282223
587	0.0595	4	0.0282223
588	0.0595	4	0.0282223
589	0.0595	4	0.0282223
590	0.0595	4	0.0282223
591	0.0595	4	0.0282223
592	0.0595	4	0.0282223
593	0.0595	4	0.0282223
594	0.0595	4	0.0282223
595	0.0595	4	0.0282223
596	0.0595	4	0.0282223
597	0.0595	4	0.0282223
598	0.0595	4	0.0282223
599	0.0595	4	0.0282223
600	0.0595	4	0.0282223
601	0.0595	4	0.0282223
602	0.0595	4	0.0282223
603	0.0595	4	0.0282223
604	0.0595	4	0.0282223
605	0.0595	4	0.0282223
606	0.0595	4	0.0282223
607	0.0595	4	0.0282223
608	0.0595	4	0.0282223
609	0.0595	4	0.0282223
610	0.0595	4	0.0282223
611	0.0595	4	0.0282223
612	0.0595	4	0.0282223
613	0.0595	4	0.0282223
614	0.0595	4	0.0282223
615	0.0595	4	0.0282223
616	0.0595	4	0.0282223
617	0.0595	4	0.0282223
618	0.0595	4	0.0282223
619	0.0595	4	0.0282223
620	0.0595	4	0.0282223
621	0.0595	4	0.0282223
622	0.0595	4	0.0282223
623	0.0595	4	0.0282223
624	0.0595	4	0.0282223
625	0.0595	4	0.0282223
626	0.0595	4	0.0282223
627	0.0595	4	0.0282223
628	0.0595	4	0.0282223
629	0.0595	4	0.0282223
630	0.0595	4	0.0282223
631	0.0595	4	0.0282223
632	0.0595	4	0.0282223
633	0.0595	4	0.0282223
634	0.0595	4	0.0282223
635	0.0595	4	0.0282223
636	0.0595	4	0.0282223
637	0.0595	4	0.0282223
638	0.0595	4	0.0282223
639	0.0595	4	0.0282223
640	0.0595	4	0.0282223
641	0.0595	4	0.0282223
642	0.0595	4	0.0282223
643	0.0595	4	0.0282223
644	0.0595	4	0.0282223
645	0.0595	4	0.0282223
646	0.0595	4	0.0282223
647	0.0595	4	0.0282223
648	0.0595	4	0.0282223
649	0.0595	4	0.0282223
650	0.0595	4	0.0282223
651	0.0595	4	0.0282223
652	0.0595	4	0.0282223
653	0.0595	4	0.0282223
654	0.0595	4	0.0282223
655	0.0595	4	0.0282223
656	0.0595	4	0.0282223
657	0.0595	4	0.0282223
658	0.0595	4	0.0282223
659	0.0595	4	0.0282223
660	0.0595	4	0.0282223
661	0.0595	4	0.0282223
662	0.0595	4	0.0282223
663	0.0595	4	0.0282223
664	0.0595	4	0.0282223
665	0.0595	4	0.0282223
666	0.0595	4	0.0282223
667	0.0595	4	0.0282223
668	0.0595	4	0.0282223
669	0.0595	4	0.0282223
670	0.0595	4	0.0282223
671	0.0595	4	0.0282223
672	0.0595	4	0.0282223
673	0.0595	4	0.0282223
674	0.0595	4	0.0282223
675	0.0595	4	0.0282223
676	0.0595	4	0.0282223
677	0.0595	4	0.0282223
678	0.0595	4	0.0282223
679	0.0595	4	0.0282223
680	0.0595	4	0.0282223
681	0.0595	4	0.0282223
682	0.0595	4	0.0282223
683	0.0595	4	0.0282223
684	0.0595	4	0.0282223
685	0.0595	4	0.0282223
686	0.0595	4	0.0282223
687	0.0595	4	0.0282223
688	0.0595	4	0.0282223
689	0.0595	4	0.0282223
690	0.0595	4	0.0282223
691	0.0595	4	0.0282223
692	0.0595	4	0.0282223
693	0.0595	4	0.0282223
694	0.0595	4	0.0282223
695	0.0595	4	0.0282223
696	0.0595	4	0.0282223
697	0.0595	4	0.0282223
698	0.0595	4	0.0282223
699	0.0595	4	0.0282223
700	0.0595	4	0.0282223
701	0.0595	4	0.0282223
702	0.0595	4	0.0282223
703	0.0595	4	0.0282223
704	0.0595	4	0.0282223
705	0.0595	4	0.0282223
706	0.0595	4	0.0282223
707	0.0595	4	0.0282223
708	0.0595	4	0.0282223
709	0.0595	4	0.0282223
710	0.0595	4	0.0282223
711	0.0595	4	0.0282223
712	0.0595	4	0.0282223
713	0.0595	4	0.0282223
714	0.0595	4	0.0282223
715	0.0595	4	0.0282223
716	0.0595	4	0.0282223
717	0.0595	4	0.0282223
718	0.0595	4	0.0282223
719	0.0595	4	0.0282223
720	0.0595	4	0.0282223
721	0.0595	4	0.0282223
722	0.0595	4	0.0282223
723	0.0595	4	0.0282223
724	0.0595	4	0.0282223
725	0.0595	4	0.0282223
726	0.0595	4	0.0282223
727	0.0595	4	0.0282223
728	0.0595	4	0.0282223
729	0.0595	4	0.0282223
730	0.0595	4	0.0282223
731	0.0595	4	0.0282223
732	0.0595	4	0.0282223
733	0.0595	4	0.0282223
734	0.0595	4	0.0282223
735	0.0595	4	0.0282223
736	0.0595	4	0.0282223
737	0.0595	4	0.0282223
738	0.0595	4	0.0282223
739	0.0595	4	0.0282223
740	0.0595	4	0.0282223
741	0.0595	4	0.0282223
742	0.0595	4	0.0282223
743	0.0595	4	0.0282223
744	0.0595	4	0.0282223
745	0.0595	4	0.0282223
746	0.0595	4	0.0282223
747	0.0595	4	0.0282223
748	0.0595	4	0.0282223
749	0.0595	4	0.0282223
750	0.0595	4	0.0282223
751	0.0595	4	0.0282223
752	0.0595	4	0.0282223
753	0.0595	4	0.0282223
754	0.0595	4	0.0282223
755	0.0595	4	0.0282223
756	0.0595	4	0.0282223
757	0.0595	4	0.0282223
758	0.0595	4	0.0282223
759	0.0595	4	0.0282223
760	0.0595	4	0.0282223
761	0.0595	4	0.0282223
762	0.0595	4	0.0282223
763	0.0595	4	0.0282223
764	0.0595	4	0.0282223
765	0.0595	4	0.0282223
766	0.0595	4	0.0282223
767	0.0595	4	0.0282223
768	0.0595	4	0.0282223
769	0.0595	4	0.0282223
770	0.0595	4	0.0282223
771	0.0595	4	0.0282223
772	0.0595	4	0.0282223
773	0.0595	4	0.0282223
774	0.0595	4	0.0282223
775	0.0595	4	0.0282223
776	0.0595	4	0.0282223
777	0.0595	4	0.0282223
778	0.0595	4	0.0282223
779	0.0595	4	0.0282223
780	0.0595	4	0.0282223
781	0.0595	4	0.0282223
782	0.0595	4	0.0282223
783	0.0595	4	0.0282223
784	0.0595	4	0.0282223
785	0.0595	4	0.0282223
786	0.0595	4	0.0282223
787	0.0595	4	0.0282223
788	0.0595	4	0.0282223
789	0.0595	4	0.0282223
790	0.0595	4	0.0282223
791	0.0595	4	0.0282223
792	0.0595	4	0.0282223
793	0.0595	4	0.0282223
794	0.0595	4	0.0282223
795	0.0595	4	0.0282223
796	0.0595	4	0.0282223
797	0.0595	4	0.0282223
798	0.0595	4	0.0282223
799	0.0595	4	0.0282223
800	0.0595	4	0.0282223
801	0.0595	4	0.0282223
802	0.0595	4	0.0282223
803	0.0595	4	0.0282223
804	0.0595	4	0.0282223
805	0.0595	4	0.0282223
806	0.0595	4	0.0282223
807	0.0595	4	0.0282223
808	0.0595	4	0.0282223
809	0.0595	4	0.0282223
810	0.0595	4	0.0282223
811	0.0595	4	0.0282223
812	0.0595	4	0.0282223
813	0.0595	4	0.0282223
814	0.0595	4	0.0282223
815	0.0595	4	0.0282223
816	0.0595	4	0.0282223
817	0.0595	4	0.0282223
818	0.0595	4	0.0282223
819	0.0595	4	0.0282223
820	0.0595	4	0.0282223
821	0.0595	4	0.0282223
822	0.0595	4	0.0282223
823	0.0595	4	0.0282223
824	0.0595	4	0.0282223
825	0.0595	4	0.0282223
826	0.0595	4	0.0282223
827	0.0595	4	0.0282223
828	0.0595	4	0.0282223
829	0.0595	4	0.0282223
830	0.0595	4	0.0282223
831	0.0595	4	0.0282223
832	0.0595	4	0.0282223
833	0.0595	4	0.0282223
834	0.0595	4	0.0282223
835	0.0595	4	0.0282223
836	0.0595	4	0.0282223
837	0.0595	4	0.0282223
838	0.0595	4	0.0282223
839	0.0595	4	0.0282223
840	0.0595	4	0.0282223
841	0.0595	4	0.0282223
842	0.0595	4	0.0282223
843	0.0595	4	0.0282223
844	0.0595	4	0.0282223
845	0.0595	4	0.0282223
846	0.0595	4	0.0282223
847	0.0595	4	0.0282223
848	0.0595	4	0.0282223
849	0.0595	4	0.0282223
850	0.0595	4	0.0282223
851	0.0595	4	0.0282223
852	0.0595	4	0.0282223
853	0.0595	4	0.0282223
854	0.0595	4	0.0282223
855	0.0595	4	0.0282223
856	0.0595	4	0.0282223
857	0.0595	4	0.0282223
858	0.0595	4	0.0282223
859	0.0595	4	0.0282223
860	0.0595	4	0.0282223
861	0.0595	4	0.0282223
862	0.0595	4	0.0282223
863	0.0595	4	0.0282223
864	0.0595	4	0.0282223
865	0.0595	4	0.0282223
866	0.0595	4	0.0282223
867	0.0595	4	0.0282223
868	0.0595	4	0.0282223
869	0.0595	4	0.0282223
870	0.0595	4	0.0282223
871	0.0595	4	0.0282223
872	0.0595	4	0.0282223
873	0.0595	4	0.0282223
874	0.0595	4	0.0282223
875	0.0595	4	0.0282223
876	0.0595	4	0.0282223
877	0.0595	4	0.0282223
878	0.0595	4	0.0282223
879	0.0595	4	0.0282223
880	0.0595	4	0.0282223
881	0.0595	4	0.0282223
882	0.0595	4	0.0282223
883	0.0595	4	0.0282223
884	0.0595	4	0.0282223
885	0.0595	4	0.0282223
886	0.0595	4	0.0282223
887	0.0595	4	0.0282223
888	0.0595	4	0.0282223
889	0.0595	4	0.0282223
890	0.0595	4	0.0282223
891	0.0595	4	0.0282223
892	0.0595	4	0.0282223
893	0.0595	4	0.0282223
894	0.0595	4	0.0282223
895	0.0595	4	0.0282223
896	0.0595	4	0.0282223
897	0.0595	4	0.0282223
898	0.0595	4	0.0282223
899	0.0595	4	0.0282223
900	0.0595	4	0.0282223
901	0.0595	4	0.0282223
902	0.0595	4	0.0282223
903	0.0595	4	0.0282223
904	0.0595	4	0.0282223
905	0.0595	4	0.0282223
906	0.0595	4	0.0282223
907	0.0595	4	0.0282223
908	0.0595	4	0.0282223
909	0.0595	4	0.0282223
910	0.0595	4	0.0282223
911	0.0595	4	0.0282223
912	0.0595	4	0.0282223
913	0.0595	4	0.0282223
914	0.0595	4	0.0282223
915	0.0595	4	0.0282223
916	0.0595	4	0.0282223
917	0.0595	4	0.0282223
918	0.0595	4	0.0282223
919	0.0595	4	0.0282223
920	0.0595	4	0.0282223
921	0.0595	4	0.0282223
922	0.0595	4	0.0282223
923	0.0595	4	0.0282223
924	0.0595	4	0.0282223
925	0.0595	4	0.0282223
926	0.0595	4	0.0282223
927	0.0595	4	0.0282223
928	0.0595	4	0.0282223
929	0.0595	4	0.0282223
930	0.0595	4	0.0282223
931	0.0595	4	0.0282223
932	0.0595	4	0.0282223
933	0.0595	4	0.0282223
934	0.0595	4	0.0282223
935	0.0595	4	0.0282223
936	0.0595	4	0.0282223
937	0.0595	4	0.0282223
938	0.0595	4	0.0282223
939	0.0595	4	0.0282223
940	0.0595	4	0.0282223
941	0.0595	4	0.0282223
942	0.0595	4	0.0282223
943	0.0595	4	0.0282223
944	0.0595	4	0.0282223
945	0.0595	4	0.0282223
946	0.0595	4	0.0282223
947	0.0595	4	0.0282223
948	0.0595	4	0.0282223
949	0.0595	4	0.0282223
950	0.0595	4	0.0282223
951	0.0595	4	0.0282223
952	0.0595	4	0.0282223
953	0.0595	4	0.0282223
954	0.0595	4	0.0282223
955	0.0595	4	0.0282223
956	0.0595	4	0.0282223
957	0.0595	4	0.0282223
958	0.0595	4	0.0282223
959	0.0595	4	0.0282223
960	0.0595	4	0.0282223
961	0.0595	4	0.0282223
962	0.0595	4	0.0282223
963	0.0595	4	0.0282223
964	0.0595	4	0.0282223
965	0.0595	4	0.0282223
966	0.0595	4	0.0282223
967	0.0595	4	0.0282223
968	0.0595	4	0.0282223
969	0.0595	4	0.0282223
970	0.0595	4	0.0282223
971	0.0595	4	0.0282223
972	0.0595	4	0.0282223
973	0.0595	4	0.0282223
974	0.0595	4	0.0282223
975	0.0595	4	0.0282223
976	0.0595	4	0.0282223
977	0.0595	4	0.0282223
978	0.0595	4	0.0282223
979	0.0595	4	0.0282223
980	0.0595	4	0.0282223
981	0.0595	4	0.0282223
982	0.0595	4	0.0282223
983	0.0595	4	0.0282223
984	0.0595	4	0.0282223
985	0.0595	4	0.0282223
986	0.0595	4	0.0282223
987	0.0595	4	0.0282223
988	0.0595	4	0.0282223
989	0.0595	4	0.0282223
990	0.0595	4	0.0282223
991	0.0595	4	0.0282223
992	0.0595	4	0.0282223
993	0.0595	4	0.0282223
994	0.0595	4	0.0282223
995	0.0595	4	0.0282223
996	0.0595	4	0.0282223
997	0.0595	4	0.0282223
998	0.0595	4	0.0282223
999	0.0595	4	0.0282223
1000	0.0595	4	0.0282223
1001	0.0595	4	0.0282223
1002	0.0595	4	0.0282223
1003	0.0595	4	0.0282223
1004	0.0595	4	0.0282223
1005	0.0595	4	0.0282223
1006	0.0595	4	0.0282223
1007	0.0595	4	0.0282223
1008	0.0595	4	0.0282223
1009	0.0595	4	0.0282223
1010	0.0595	4	0.0282223
1011	0.0595	4	0.0282223
1012	0.0595	4	0.0282223
1013	0.0595	4	0.0282223
1014	0.0595	4	0.0282223
1015	0.0595	4	0.0282223
1016	0.0595	4	0.0282223
1017	0.0595	4	0.0282223
1018	0.0595	4	0.0282223
1019	0.0595	4	0.0282223
1020	0.0595	4	0.0282223
1021	0.0595	4	0.0282223
1022	0.0595	4	0.0282223
1023	0.0595	4	0.0282223
1024	0.0595	4	0.0282223
1025	0.0595	4	0.0282223
1026	0.0595	4	0.0282223
1027	0.0595	4	0.0282223
1028	0.0595	4	0.0282223
1029	0.0595	4	0.0282223
1030	0.0595	4	0.0282223
1031	0.0595	4	0.0282223
1032	0.0595	4	0.0282223
1033	0.0595	4	0.0282223
1034	0.0595	4	0.0282223
1035	0.0595	4	0.0282223
1036	0.0595	4	0.0282223
1037	0.0595	4	0.0282223
1038	0.0595	4	0.0282223
1039	0.0595	4	0.0282223
1040	0.0595	4	0.0282223
1041	0.0595	4	0.0282223
1042	0.0595	4	0.0282223
1043	0.0595	4	0.0282223
1044	0.0595	4	0.0282223
1045	0.0595	4	0.0282223
1046	0.0595	4	0.0282223
1047	0.0595	4	0.0282223
1048	0.0595	4	0.0282223
1049	0.0595	4	0.0282223
1050	0.0595	4	0.0282223
1051	0.0595	4	0.0282223
1052	0.0595	4	0.0282223
1053	0.0595	4	0.0282223
1054	0.0595	4	0.0282223
1055	0.0595	4	0.0282223
1056	0.0595	4	0.0282223
1057	0.0595	4	0.0282223
1058	0.0595	4	0.0282223
1059	0.0595	4	0.0282223
1060	0.0595	4	0.0282223
1061	0.0595	4	0.0282223
1062	0.0595	4	0.0282223
1063	0.0595	4	0.0282223
1064	0.0595	4	0.0282223
1065	0.0595	4	0.0282223
1066	0.0595	4	0.0282223
1067	0.0595	4	0.0282223
1068	0.0595	4	0.0282223
1069	0.0595	4	0.0282223
1070	0.0595	4	0.0282223
1071	0.0595	4	0.0282223
1072	0.0595	4	0.0282223
1073	0.0595	4	0.0282223
1074	0.0595	4	0.0282223
1075	0.0595	4	0.0282223
1076	0.0595	4	0.0282223
1077	0.0595	4	0.0282223
1078	0.0595	4	0.0282223
1079	0.0595	4	0.0282223
1080	0.0595	4	0.0282223
1081	0.0595	4	0.0282223
1082	0.0595	4	0.0282223
1083	0.0595	4	0.0282223
1084	0.0595	4	0.0282223
1085	0.0595	4	0.0282223
1086	0.0595	4	0.0282223
1087	0.0595	4	0.0282223
1088	0.0595	4	0.0282223
1089	0.0595	4	0.0282223
1090	0.0595	4	0.0282223
1091	0.0595	4	0.0282223
1092	0.0595	4	0.0282223
1093	0.0595	4	0.0282223
1094	0.0595	4	0.0282223
1095	0.0595	4	0.0282223
1096	0.0595	4	0.0282223
1097	0.0595	4	0.0282223
1098	0.0595	4	0.0282223
1099	0.0595	4	0.0282223
1100	0.0595	4	0.0282223
1101	0.0595	4	0.0282223
1102	0.0595	4	0.0282223
1103	0.0595	4	0.0282223
1104	0.0595	4	0.0282223
1105	0.0595	4	0.0282223
1106	0.0595	4	0.0282223
1107	0.0595	4	0.0282223
1108	0.0595	4	0.0282223
1109	0.0595	4	0.0282223
1110	0.0595	4	0.0282223
1111	0.0595	4	0.0282223
1112	0.0595	4	0.0282223
1113	0.0595	4	0.0282223
1114	0.0595	4	0.0282223
1115	0.0595	4	0.0282223
1116	0.0595	4	0.0282223
1117	0.0595	4	0.0282223
1118	0.0595	4	0.0282223
1119	0.0595	4	0.0282223
1120	0.0595	4	0.0282223
1121	0.0595	4	0.0282223
1122	0.0595	4	0.0282223
1123	0.0595	4	0.0282223
1124	0.0595	4	0.0282223
1125	0.0595	4	0.0282223
1126	0.0595	4	0.0282223
1127	0.0595	4	0.0282223
1128	0.0595	4	0.0282223
1129	0.0595	4	0.0282223
1130	0.0595	4	0.0282223
1131	0.0595	4	0.0282223
1132	0.0595	4	0.0282223
1133	0.0595	4	0.0282223
1134	0.0595	4	0.0282223
1135	0.0595	4	0.0282223
1136	0.0595	4	0.0282223
1137	0.0595	4	0.0282223
1138	0.0595	4	0.0282223
1139	0.0595	4	0.0282223
1140	0.0595	4	0.0282223
1141	0.0595	4	0.0282223
1142	0.0595	4	0.0282223
1143	0.0595	4	0.0282223
1144	0.0595	4	0.0282223
1145	0.0595	4	0.0282223
1146	0.0595	4	0.0282223
1147	0.0595	4	0.0282223
1148	0.0595	4	0.0282223
1149	0.0595	4	0.0282223
1150	0.0595	4	0.0282223
1151	0.0595	4	0.0282223
1152	0.0595	4	0.0282223
1153	0.0595	4	0.0282223
1154	0.0595	4	0.0282223
1155	0.0595	4	0.0282223
1156	0.0595	4	0.0282223
1157	0.0595	4	0.0282223
1158	0.0595	4	0.0282223
1159	0.0595	4	0.0282223
1160	0.0595	4	0.0282223
1161	0.0595	4	0.0282223
1162	0.0595	4	0.0282223
1163	0.0595	4	0.0282223
1164	0.0595	4	0.0282223
1165	0.0595	4	0.0282223
1166	0.0595	4	0.0282223
1167	0.0595	4	0.0282223
1168	0.0595	4	0.0282223
1169	0.0595	4	0.0282223
1170	0.0595	4	0.0282223
1171	0.0595	4	0.0282223
1172	0.0595	4	0.0282223
1173	0.0595	4	0.0282223
1174	0.0595	4	0.0282223
1175	0.0595	4	0.0282223
1176	0.0595	4	0.0282223
1177	0.0595	4	0.0282223
1178	0.0595	4	0.0282223
1179	0.0595	4	0.0282223
1180	0.0595	4	0.0282223
1181	0.0595	4	0.0282223
1182	0.0595	4	0.0282223
1183	0.0595	4	0.0282223
1184	0.0595	4	0.0282223
1185	0.0595	4	0.0282223
1186	0.0595	4	0.0282223
1187	0.0595	4	0.0282223
1188	0.0595	4	0.0282223
1189	0.0595	4	0.0282223
1190	0.0595	4	0.0282223
1191	0.0595	4	0.0282223
1192	0.0595	4	0.0282223
1193	0.0595	4	0.0282223
1194	0.0595	4	0.0282223
1195	0.0595	4	0.0282223
1196	0.0595	4	0.0282223
1197	0.0595	4	0.0282223
1198	0.0595	4	0.0282223
1199	0.0595	4	0.0282223
1200	0.0595	4	0.0282223
1201	0.0595	4	0.0282223
1202	0.0595	4	0.0282223
1203	0.0595	4	0.0282223
1204	0.0595	4	0.0282223
1205	0.0595	4	0.0282223
1206	0.0595	4	0.0282223
1207	0.0595	4	0.0282223
1208	0.0595	4	0.0282223
1209	0.0595	4	0.0282223
1210	0.0595	4	0.0282223
1211	0.0595	4	0.0282223
1212	0.0595	4	0.0282223
1213	0.0595	4	0.0282223
1214	0.0595	4	0.0282223
1215	0.0595	4	0.0282223
1216	0.0595	4	0.0282223
1217	0.0595	4	0.0282223
1218	0.0595	4	0.0282223
1219	0.0595	4	0.0282223
1220	0.0595	4	0.0282223
1221	0.0595	4	0.0282223
1222	0.0595	4	0.0282223
1223	0.0595	4	0.0282223
1224	0.0595	4	0.0282223
1225	0.0595	4	0.0282223
1226	0.0595	4	0.0282223
1227	0.0595	4	0.0282223
1228	0.0595	4	0.0282223
1229	0.0595	4	0.0282223
1230	0.0595	4	0.0282223
1231	0.0595	4	0.0282223
1232	0.0595	4	0.0282223
1233	0.0595	4	0.0282223
1234	0.0595	4	0.0282223
1235	0.0595	4	0.0282223
1236	0.0595	4	0.0282223
1237	0.0595	4	0.0282223
1238	0.0595	4	0.0282223
1239	0.0595	4	0.0282223
1240	0.0595	4	0.0282223
1241	0.0595	4	0.0282223
1242	0.0595	4	0.0282223
1243	0.0595	4	0.0282223
1244	0.0595	4	0.0282223
1245	0.0595	4	0.0282223
1246	0.0595	4	0.0282223
1247	0.0595	4	0.0282223
1248	0.0595	4	0.0282223
1249	0.0595	4	0.0282223
1250	0.0595	4	0.0282223
1251	0.0595	4	0.0282223
1252	0.0595	4	0.0282223
1253	0.0595	4	0.0282223
1254	0.0595	4	0.0282223
1255	0.0595	4	0.0282223
1256	0.0595	4	0.0282223
1257	0.0595	4	0.0282223
1258	0.0595	4	0.0282223
1259	0.0595	4	0.0282223
1260	0.0595	4	0.0282223
1261	0.0595	4	0.0282223
1262	0.0595	4	0.0282223
1263	0.0595	4	0.0282223
1264	0.0595	4	0.0282223
1265	0.0595	4	0.0282223
1266	0.0595	4	0.0282223
1267	0.0595	4	0.0282223
1268	0.0595	4	0.0282223
1269	0.0595	4	0.0282223
1270	0.0595	4	0.0282223
1271	0.0595	4	0.0282223
1272	0.0595	4	0.0282223
1273	0.0595	4	0.0282223
1274	0.0595	4	0.0282223
1275	0.0595	4	0.0282223
1276	0.0595	4	0.0282223
1277	0.0595	4	0.0282223
1278	0.0595	4	0.0282223
1279	0.0595	4	0.0282223
1280	0.0595	4	0.0282223
1281	0.0595	4	0.0282223
1282	0.0595	4	0.0282223
1283	0.0595	4	0.0282223
1284	0.0595	4	0.0282223
1285	0.0595	4	0.0282223
1286	0.0595	4	0.0282223
1287	0.0595	4	0.0282223
1288	0.0595	4	0.0282223
1289	0.0595	4	0.0282223
1290	0.0595	4	0.0282223
1291	0.0595	4	0.0282223
1292	0.0595	4	0.0282223
1293	0.0595	4	0.0282223
1294	0.0595	4	0.0282223
1295	0.0595	4	0.0282223
1296	0.0595	4	0.0282223
1297	0.0595	4	0.0282223
1298	0.0595	4	0.0282223
1299	0.0595	4	0.0282223
1300	0.0595	4	0.0282223
1301	0.0595	4	0.0282223
1302	0.0595	4	0.0282223
1303	0.0595	4	0.0282223
1304	0.0595	4	0.0282223
1305	0.0595	4	0.0282223
1306	0.0595	4	0.0282223
1307	0.0595	4	0.0282223
1308	0.0595	4	0.0282223
1309	0.0595	4	0.0282223
1310	0.0595	4	0.0282223
1311	0.0595	4	0.0282223
1312	0.0595	4	0.0282223
1313	0.0595	4	0.0282223
1314	0.0595	4	0.0282223
1315	0.0595	4	0.0282223
1316	0.0595	4	0.0282223
1317	0.0595	4	0.0282223
1318	0.0595	4	0.0282223
1319	0.0595	4	0.0282223
1320	0.0595	4	0.0282223
1321	0.0595	4	0.0282223
1322	0.0595	4	0.0282223
1323	0.0595	4	0.0282223
1324	0.0595	4	0.0282223
1325	0.0595	4	0.0282223
1326	0.0595	4	0.0282223
1327	0.0595	4	0.0282223
1328	0.0595	4	0.0282223
1329	0.0595	4	0.0282223
1330	0.0595	4	0.0282223
1331	0.0595	4	0.0282223
1332	0.0595	4	0.0282223
1333	0.0595	4	0.0282223
1334	0.0595	4	0.0282223
1335	0.0595	4	0.0282223
1336	0.0595	4	0.0282223
1337	0.0595	4	0.0282223
1338	0.0595	4	0.0282223
1339	0.0595	4	0.0282223
1340	0.0595	4	0.0282223
1341	0.0595	4	0.0282223
1342	0.0595	4	0.0282223
1343	0.0595	4	0.0282223
1344	0.0595	4	0.0282223
1345	0.0595	4	0.0282223
1346	0.0595	4	0.0282223
1347	0.0595	4	0.0282223
1348	0.0595	4	0.0282223
1349	0.0595	4	0.0282223
1350	0.0595	4	0.0282223
1351	0.0595	4	0.0282223
1352	0.0595	4	0.0282223
1353	0.0595	4	0.0282223
1354	0.0595	4	0.0282223
1355	0.0595	4	0.0282223
1356	0.0595	4	0.0282223
1357	0.0595	4	0.0282223
1358	0.0595	4	0.0282223
1359	0.0595	4	0.0282223
1360	0.0595	4	0.0282223
1361	0.0595	4	0.0282223
1362	0.0595	4	0.0282223
1363	0.0595	4	0.0282223
1364	0.0595	4	0.0282223
1365	0.0595	4	0.0282223
1366	0.0595	4	0.0282223
1367	0.0595	4	0.0282223
1368	0.0595	4	0.0282223
1369	0.0595	4	0.0282223
1370	0.0595	4	0.0282223
1371	0.0595	4	0.0282223
1372	0.0595	4	0.0282223
1373	0.0595	4	0.0282223
1374	0.0595	4	0.0282223
1375	0.0595	4	0.0282223
1376	0.0595	4	0.0282223
1377	0.0595	4	0.0282223
1378	0.0595	4	0.0282223
1379	0.0595	4	0.0282223
1380	0.0595	4	0.0282223
1381	0.0595	4	0.0282223
1382	0.0595	4	0.0282223
1383	0.0595	4	0.0282223
1384	0.0595	4	0.0282223
1385	0.0595	4	0.0282223
1386	0.0595	4	0.0282223
1387	0.0595	4	0.0282223
1388	0.0595	4	0.0282223
1389	0.0595	4	0.0282223
1390	0.0595	4	0.0282223
1391	0.0595	4	0.0282223
1392	0.0595	4	0.0282223
1393	0.0595	4	0.0282223
1394	0.0595	4	0.0282223
1395	0.0595	4	0.0282223
1396	0.0595	4	0.0282223
1397	0.0595	4	0.0282223
1398	0.0595	4	0.0282223
1399	0.0595	4	0.0282223
1400	0.0595	4	0.0282223
1401	0.0595	4	0.0282223
1402	0.0595	4	0.0282223
1403	0.0595	4	0.0282223
1404	0.0595	4	0.0282223
1405	0.0595	4	0.0282223
1406	0.0595	4	0.0282223
1407	0.0595	4	0.0282223
1408	0.0595	4	0.0282223
1409	0.0595	4	0.0282223
1410	0.0595	4	0.0282223
1411	0.0595	4	0.0282223
1412	0.0595	4	0.0282223
1413	0.0595	4	0.0282223
1414	0.0595	4	0.0282223
1415	0.0595	4	0.0282223
1416	0.0595	4	0.0282223
1417	0.0595	4	0.0282223
1418	0.0595	4	0.0282223
1419	0.0595	4	0.0282223
1420	0.0595	4	0.0282223
1421	0.0595	4	0.0282223
1422	0.0595	4	0.0282223
1423	0.0595	4	0.0282223
1424	0.0595	4	0.0282223
1425	0.0595	4	0.0282223
1426	0.0595	4	0.0282223
1427	0.0595	4	0.0282223
1428	0.0595	4	0.0282223
1429	0.0595	4	0.0282223
1430	0.0595	4	0.0282223
1431	0.0595	4	0.0282223
1432	0.0595	4	0.0282223
1433	0.0595	4	0.0282223
1434	0.0595	4	0.0282223
1435	0.0595	4	0.0282223
1436	0.0595	4	0.0282223
1437	0.0595	4	0.0282223
1438	0.0595	4	0.0282223
1439	0.0595	4	0.0282223
1440	0.0595	4	0.0282223
1441	0.0595	4	0.0282223
1442	0.0595	4	0.0282223
1443	0.0595	4	0.0282223
1444	0.0595	4	0.0282223
1445	0.0595	4	0.0282223
1446	0.0595	4	0.0282223
1447	0.0595	4	0.0282223
1448	0.0595	4	0.0282223
1449	0.0595	4	0.0282223
1450	0.0595	4	0.0282223
1451	0.0595	4	0.0282223
1452	0.0595	4	0.0282223
1453	0.0595	4	0.0282223
1454	0.0595	4	0.0282223
1455	0.0595	4	0.0282223
1456	0.0595	4	0.0282223
1457	0.0595	4	0.0282223
1458	0.0595	4	0.0282223
1459	0.0595	4	0.0282223
1460	0.0595	4	0.0282223
1461	0.0595	4	0.0282223
1462	0.0595	4	0.0282223
1463	0.0595	4	0.0282223
1464	0.0595	4	0.0282223
1465	0.0595	4	0.0282223
1466	0.0595	4	0.0282223
1467	0.0595	4	0.0282223
1468	0.0595	4	0.0282223
1469	0.0595	4	0.0282223
1470	0.0595	4	0.0282223
1471	0.0595	4	0.0282223
1472	0.0595	4	0.0282223
1473	0.0595	4	0.0282223
1474	0.0595	4	0.0282223
1475	0.0595	4	0.0282223
1476	0.0595	4	0.0282223
1477	0.0595	4	0.0282223
1478	0.0595	4	0.0282223
1479	0.0595	4	0.0282223
1480	0.0595	4	0.0282223
1481	0.0595	4	0.0282223
1482	0.0595	4	0.0282223
1483	0.0595	4	0.0282223
1484	0.0595	4	0.0282223
1485	0.0595	4	0.0282223
1486	0.0595	4	0.0282223
1487	0.0595	4	0.0282223
1488	0.0595	4	0.0282223
1489	0.0595	4	0.0282223
1490	0.0595	4	0.0282223
1491	0.0595	4	0.0282223
1492	0.0595	4	0.0282223
1493	0.0595	4	0.0282223
1494	0.0595	4	0.0282223
1495	0.0595	4	0.0282223
1496	0.0595	4	0.0282223
1497	0.0595	4	0.0282223
1498	0.0595	4	0.0282223
1499	0.0595	4	0.0282223
1500	0.0595	4	0.0282223
1501	0.0595	4	0.0282223
1502	0.0595	4	0.0282223
1503	0.0595	4	0.0282223
1504	0.0595	4	0.0282223
1505	0.0595	4	0.0282223
1506	0.0595	4	0.0282223
1507	0.0595	4	0.0282223
1508	0.0595	4	0.0282223
1509	0.0595	4	0.0282223
1510	0.0595	4	0.0282223
1511	0.0595	4	0.0282223
1512	0.0595	4	0.0282223
1513	0.0595	4	0.0282223
1514	0.0595	4	0.0282223
1515	0.0595	4	0.0282223
1516	0.0595	4	0.0282223
1517	0.0595	4	0.0282223
1518	0.0595	4	0.0282223
1519	0.0595	4	0.0282223
1520	0.0595	4	0.0282223
1521	0.0595	4	0.0282223
1522	0.0595	4	0.0282223
1523	0.0595	4	0.0282223
1524	0.0595	4	0.0282223
1525	0.0595	4	0.0282223
1526	0.0595	4	0.0282223
1527	0.0595	4	0.0282223
1528	0.0595	4	0.0282223
1529	0.0595	4	0.0282223
1530	0.0595	4	0.0282223
1531	0.0595	4	0.0282223
1532	0.0595	4	0.0282223
1533	0.0595	4	0.0282223
1534	0.0595	4	0.0282223
1535	0.0595	4	0.0282223
1536	0.0595	4	0.0282223
1537	0.0595	4	0.0282223
1538	0.0595	4	0.0282223
1539	0.0595	4	0.0282223
1540	0.0595	4	0.0282223
1541	0.0595	4	0.0282223
1542	0.0595	4	0.0282223
1543	0.0595	4	0.0282223
1544	0.0595	4	0.0282223
1545	0.0595	4	0.0282223
1546	0.0595	4	0.0282223
1547	0.0595	4	0.0282223
1548	0.0595	4	0.0282223
1549	0.0595	4	0.0282223
1550	0.0595	4	0.0282223
1551	0.0595	4	0.0282223
1552	0.0595	4	0.0282223
1553	0.0595	4	0.0282223
1554	0.0595	4	0.0282223
1555	0.0595	4	0.0282223
1556	0.0595	4	0.0282223
1557	0.0595	4	0.0282223
1558	0.0595	4	0.0282223
1559	0.0595	4	0.0282223
1560	0.0595	4	0.0282223
1561	0.0595	4	0.0282223
1562	0.0595	4	0.0282223
1563	0.0595	4	0.0282223
1564	0.0595	4	0.0282223
1565	0.0595	4	0.0282223
1566	0.0595	4	0.0282223
1567	0.0595	4	0.0282223
1568	0.0595	4	0.0282223
1569	0.0595	4	0.0282223
1570	0.0595	4	0.0282223
1571	0.0595	4	0.0282223
1572	0.0595	4	0.0282223
1573	0.0595	4	0.0282223
1574	0.0595	4	0.0282223
1575	0.0595	4	0.0282223
1576	0.0595	4	0.0282223
1577	0.0595	4	0.0282223
1578	0.0595	4	0.0282223
1579	0.0595	4	0.0282223
1580	0.0595	4	0.0282223
1581	0.0595	4	0.0282223
1582	0.0595	4	0.0282223
1583	0.0595	4	0.0282223
1584	0.0595	4	0.0282223
1585	0.0595	4	0.0282223
1586	0.0595	4	0.0282223
1587	0.0595	4	0.0282223
1588	0.0595	4	0.0282223
1589	0.0595	4	0.0282223
1590	0.0595	4	0.0282223
1591	0.0595	4	0.0282223
1592	0.0595	4	0.0282223
1593	0.0595	4	0.0282223
1594	0.0595	4	0.0282223
1595	0.0595	4	0.0282223
1596	0.0595	4	0.0282223
1597	0.0595	4	0.0282223
1598	0.0595	4	0.0282223
1599	0.0595	4	0.0282223
1600	0.0595	4	0.0282223
1601	0.0595	4	0.0282223
1602	0.0595	4	0.0282223
1603	0.0595	4	0.0282223
1604	0.0595	4	0.0282223
1605	0.0595	4	0.0282223
1606	0.0595	4	0.0282223
1607	0.0595	4	0.0282223
1608	0.0595	4	0.0282223
1609	0.0595	4	0.0282223
1610	0.0595	4	0.0282223
1611	0.0595	4	0.0282223
1612	0.0595	4	0.0282223
1613	0.0595	4	0.0282223
1614	0.0595	4	0.0282223
1615	0.0595	4	0.0282223
1616	0.0595	4	0.0282223
1617	0.0595	4	0.0282223
1618	0.0595	4	0.0282223
1619	0.0595	4	0.0282223
1620	0.0595	4	0.0282223
1621	0.0595	4	0.0282223
1622	0.0595	4	0.0282223
1623	0.0595	4	0.0282223
1624	0.0595	4	0.0282223
1625	0.0595	4	0.0282223
1626	0.0595	4	0.0282223
1627	0.0595	4	0.0282223
1628	0.0595	4	0.0282223
1629	0.0595	4	0.0282223
1630	0.0595	4	0.0282223
1631	0.0595	4	0.0282223
1632	0.0595	4	0.0282223
1633	0.0595	4	0.0282223
1634	0.0595	4	0.0282223
1635	0.0595	4	0.0282223
1636	0.0595	4	0.0282223
1637	0.0595	4	0.0282223
1638	0.0595	4	0.0282223
1639	0.0595	4	0.0282223
1640	0.0595	4	0.0282223
1641	0.0595	4	0.0282223
1642	0.0595	4	0.0282223
1643	0.0595	4	0.0282223
1644	0.0595	4	0.0282223
1645	0.0595	4	0.0282223
1646	0.0595	4	0.0282223
1647	0.0595	4	0.0282223
1648	0.0595	4	0.0282223
1649	0.0595	4	0.0282223
1650	0.0595	4	0.0282223
1651	0.0595	4	0.0282223
1652	0.0595	4	0.0282223
1653	0.0595	4	0.0282223
1654	0.0595	4	0.0282223
1655	0.0595	4	0.0282223
1656	0.0595	4	0.0282223
1657	0.0595	4	0.0282223
1658	0.0595	4	0.0282223
1659	0.0595	4	0.0282223
1660	0.0595	4	0.0282223
1661	0.0595	4	0.0282223
1662	0.0595	4	0.0282223
1663	0.0595	4	0.0282223
1664	0.0595	4	0.0282223
1665	0.0595	4	0.0282223
1666	0.0595	4	0.0282223
1667	0.0595	4	0.0282223
1668	0.0595	4	0.0282223
1669	0.0595	4	0.0282223
1670	0.0595	4	0.0282223
1671	0.0595	4	0.0282223
1672	0.0595	4	0.0282223
1673	0.0595	4	0.0282223
1674	0.0595	4	0.0282223
1675	0.0595	4	0.0282223
1676	0.0595	4	0.0282223
1677	0.0595	4	0.0282223
1678	0.0595	4	0.0282223
1679	0.0595	4	0.0282223
1680	0.0595	4	0.0282223
1681	0.0595	4	0.0282223
1682	0.0595	4	0.0282223
1683	0.0595	4	0.0282223
1684	0.0595	4	0.0282223
1685	0.0595	4	0.0282223
1686	0.0595	4	0.0282223
1687	0.0595	4	0.0282223
1688	0.0595	4	0.0282223
1689	0.0595	4	0.0282223
1690	0.0595	4	0.0282223
1691	0.0595	4	0.0282223
1692	0.0595	4	0.0282223
1693	0.0595	4	0.0282223
1694	0.0595	4	0.0282223
1695	0.0595	4	0.0282223
1696	0.0595	4	0.0282223
1697	0.0595	4	0.0282223
1698	0.0595	4	0.0282223
1699	0.0595	4	0.0282223
1700	0.0595	4	0.0282223
1701	0.0595	4	0.0282223
1702	0.0595	4	0.0282223
1703	0.0595	4	0.0282223
1704	0.0595	4	0.0282223
1705	0.0595	4	0.0282223
1706	0.0595	4	0.0282223
1707	0.0595	4	0.0282223
1708	0.0595	4	0.0282223
1709	0.0595	4	0.0282223
1710	0.0595	4	0.0282223
1711	0.0595	4	0.0282223
1712	0.0595	4	0.0282223
1713	0.0595	4	0.0282223
1714	0.0595	4	0.0282223
1715	0.0595	4	0.0282223
1716	0.0595	4	0.0282223
1717	0.0595	4	0.0282223
1718	0.0595	4	0.0282223
1719	0.0595	4	0.0282223
1720	0.0595	4	0.0282223
1721	0.0595	4	0.0282223
1722	0.0595	4	0.0282223
1723	0.0595	4	0.0282223
1724	0.0595	4	0.0282223
1725	0.0595	4	0.0282223
1726	0.0595	4	0.0282223
1727	0.0595	4	0.0282223
1728	0.0595	4	0.0282223
1729	0.0595	4	0.0282223
1730	0.0595	4	0.0282223
1731	0.0595	4	0.0282223
1732	0.0595	4	0.0282223
1733	0.0595	4	0.0282223
1734	0.0595	4	0.0282223
1735	0.0595	4	0.0282223
1736	0.0595	4	0.0282223
1737	0.0595	4	0.0282223
1738	0.0595	4	0.0282223
1739	0.0595	4	0.0282223
1740	0.0595	4	0.0282223
1741	0.0595	4	0.0282223
1742	0.0595	4	0.0282223
1743	0.0595	4	0.0282223
1744	0.0595	4	0.0282223
1745	0.0595	4	0.0282223
1746	0.0595	4	0.0282223
1747	0.0595	4	0.0282223
1748	0.0595	4	0.0282223
1749	0.0595	4	0.0282223
1750	0.0595	4	0.0282223
1751	0.0595	4	0.0282223
1752	0.0595	4	0.0282223
1753	0.0595	4	0.0282223
1754	0.0595	4	0.0282223
1755	0.0595	4	0.0282223
1756	0.0595	4	0.0282223
1757	0.0595	4	0.0282223
1758	0.0595	4	0.0282223
1759	0.0595	4	0.0282223
1760	0.0595	4	0.0282223
1761	0.0595	4	0.0282223
1762	0.0595	4	0.0282223
1763	0.0595	4	0.0282223
1764	0.0595	4	0.0282223
1765	0.0595	4	0.0282223
1766	0.0595	4	0.0282223
1767	0.0595	4	0.0282223
1768	0.0595	4	0.0282223
1769	0.0595	4	0.0282223
1770	0.0595	4	0.0282223
1771	0.0595	4	0.0282223
1772	0.0595	4	0.0282223
1773	0.0595	4	0.0282223
1774	0.0595	4	0.0282223
1775	0.0595	4	0.0282223
1776	0.0595	4	0.0282223
1777	0.0595	4	0.0282223
1778	0.0595	4	0.0282223
1779	0.0595	4	0.0282223
1780	0.0595	4	0.0282223
1781	0.0595	4	0.0282223
1782	0.0595	4	0.0282223
1783	0.0595	4	0.0282223
1784	0.0595	4	0.0282223
1785	0.0595	4	0.0282223
1786	0.0595	4	0.0282223
1787	0.0595	4	0.0282223
1788	0.0595	4	0.0282223
1789	0.0595	4	0.0282223
1790	0.0595	4	0.0282223
1791	0.0595	4	0.0282223
1792	0.0595	4	0.0282223
1793	0.0595	4	0.0282223
1794	0.0595	4	0.0282223
1795	0.0595	4	0.0282223
1796	0.0595	4	0.0282223
1797	0.0595	4	0.0282223
1798	0.0595	4	0.0282223
1799	0.0595	4	0.0282223
1800	0.0595	4	0.0282223
1801	0.0595	4	0.0282223
1802	0.0595	4	0.0282223
1803	0.0595	4	0.0282223
1804	0.0595	4	0.0282223
1805	0.0595	4	0.0282223
1806	0.0595	4	0.0282223
1807	0.0595	4	0.0282223
1808	0.0595	4	0.0282223
1809	0.0595	4	0.0282223
1810	0.0595	4	0.0282223
1811	0.0595	4	0.0282223
1812	0.0595	4	0.0282223
1813	0.0595	4	0.0282223
1814	0.0595	4	0.0282223
1815	0.0595	4	0.0282223
1816	0.0595	4	0.0282223
1817	0.0595	4	0.0282223
1818	0.0595	4	0.0282223
1819	0.0595	4	0.0282223
1820	0.0595	4	0.0282223
1821	0.0595	4	0.0282223
1822	0.0595	4	0.0282223
1823	0.0595	4	0.0282223
1824	0.0595	4	0.0282223
1825	0.0595	4	0.0282223
1826	0.0595	4	0.0282223
1827	0.0595	4	0.0282223
1828	0.0595	4	0.0282223
1829	0.0595	4	0.0282223
1830	0.0595	4	0.0282223
1831	0.0595	4	0.0282223
1832	0.0595	4	0.0282223
1833	0.0595	4	0.0282223
1834	0.0595	4	0.0282223
1835	0.0595	4	0.0282223
1836	0.0595	4	0.0282223
1837	0.0595	4	0.0282223
1838	0.0595	4	0.0282223
1839	0.0595	4	0.0282223
1840	0.0595	4	0.0282223
1841	0.0595	4	0.0282223
1842	0.0595	4	0.0282223
1843	0.0595	4	0.0282223
1844	0.0595	4	0.0282223
1845	0.0595	4	0.0282223
1846	0.0595	4	0.0282223
1847	0.0595	4	0.0282223
1848	0.0595	4	0.0282223
1849	0.0595	4	0.0282223
1850	0.0595	4	0.0282223
1851	0.0595	4	0.0282223
1852	0.0595	4	0.0282223
1853	0.0595	4	0.0282223
1854	0.0595	4	0.0282223
1855	0.0595	4	0.0282223
1856	0.0595	4	0.0282223
1857	0.0595	4	0.0282223
1858	0.0595	4	0.0282223
1859	0.0595	4	0.0282223
1860	0.0595	4	0.0282223
1861	0.0595	4	0.0282223
1862	0.0595	4	0.0282223
1863	0.0595	4	0.0282223
1864	0.0595	4	0.0282223
1865	0.0595	4	0.0282223
1866	0.0595	4	0.0282223
1867	0.0595	4	0.0282223
1868	0.0595	4	0.0282223
1869	0.0595	4	0.0282223
1870	0.0595	4	0.0282223
1871	0.0595	4	0.0282223
1872	0.0595	4	0.0282223
1873	0.0595	4	0.0282223
1874	0.0595	4	0.0282223
1875	0.0595	4	0.0282223
1876	0.0595	4	0.0282223
1877	0.0595	4	0.0282223
1878	0.0595	4	0.0282223
1879	0.0595	4	0.0282223
1880	0.0595	4	0.0282223
1881	0.0595	4	0.0282223
1882	0.0595	4	0.0282223
1883	0.0595	4	0.0282223
1884	0.0595	4	0.0282223
1885	0.0595	4	0.0282223
1886	0.0595	4	0.0282223
1887	0.0595	4	0.0282223
1888	0.0595	4	0.0282223
1889	0.0595	4	0.0282223
1890	0.0595	4	0.0282223
1891	0.0595	4	0.0282223
1892	0.0595	4	0.0282223
1893	0.0595	4	0.0282223
1894	0.0595	4	0.0282223
1895	0.0595	4	0.0282223
1896	0.0595	4	0.0282223
1897	0.0595	4	0.0282223
1898	0.0595	4	0.0282223
1899	0.0595	4	0.0282223
1900	0.0595	4	0.0282223
1901	0.0595	4	0.0282223
1902	0.0595	4	0.0282223
1903	0.0595	4	0.0282223
1904	0.0595	4	0.0282223
1905	0.0595	4	0.0282223
1906	0.0595	4	0.0282223
1907	0.0595	4	0.0282223
1908	0.0595	4	0.0282223
1909	0.0595	4	0.0282223
1910	0.0595	4	0.0282223
1911	0.0595	4	0.0282223
1912	0.0595	4	0.0282223
1913	0.0595	4	0.0282223
1914	0.0595	4	0.0282223
1915	0.0595	4	0.0282223
1916	0.0595	4	0.0282223
1917	0.0595	4	0.0282223
1918	0.0595	4	0.0282223
1919	0.0595	4	0.0282223
1920	0.0595	4	0.0282223
1921	0.0595	4	0.0282223
1922	0.0595	4	0.0282223
1923	0.0595	4	0.0282223
1924	0.0595	4	0.0282223
1925	0.0595	4	0.0282223
1926	0.0595	4	0.0282223
1927	0.0595	4	0.0282223
1928	0.0595	4	0.0282223
1929	0.0595	4	0.0282223
1930	0.0595	4	0.0282223
1931	0.0595	4	0.0282223
1932	0.0595	4	0.0282223
1933	0.0595	4	0.0282223
1934	0.0595	4	0.0282223
1935	0.0595	4	0.0282223
1936	0.0595	4	0.0282223
1937	0.0595	4	0.0282223
1938	0.0595	4	0.0282223
1939	0.0595	4	0.0282223
1940	0.0595	4	0.0282223
1941	0.0595	4	0.0282223
1942	0.0595	4	0.0282223
1943	0.0595	4	0.0282223
1944	0.0595	4	0.0282223
1945	0.0595	4	0.0282223
1946	0.0595	4	0.0282223
1947	0.0595	4	0.0282223
1948	0.0595	4	0.0282223
1949	0.0595	4	0.0282223
1950	0.0595	4	0.0282223
1951	0.0595	4	0.0282223
1952	0.0595	4	0.0282223
1953	0.0595	4	0.0282223
1954	0.0595	4	0.0282223
1955	0.0595	4	0.0282223
1956	0.0595	4	0.0282223
1957	0.0595	4	0.0282223
1958	0.0595	4	0.0282223
1959	0.0595	4	0.0282223
1960	0.0595	4	0.0282223
1961	0.0595	4	0.0282223
1962	0.0595	4	0.0282223
1963	0.0595	4	0.0282223
1964	0.0595	4	0.0282223
1965	0.0595	4	0.0282223
1966	0.0595	4	0.0282223
1967	0.0595	4	0.0282223
1968	0.0595	4	0.0282223
1969	0.0595	4	0.0282223
1970	0.0595	4	0.0282223
1971	0.0595	4	0.0282223
1972	0.0595	4	0.0282223
1973	0.0595	4	0.0282223
1974	0.0595	4	0.0282223
1975	0.0595	4	0.0282223
1976	0.0595	4	0.0282223
1977	0.0595	4	0.0282223
1978	0.0595	4	0.0282223
1979	0.0595	4	0.0282223
1980	0.0595	4	0.0282223
1981	0.0595	4	0.0282223
1982	0.0595	4	0.0282223
1983	0.0595	4	0.0282223
1984	0.0595	4	0.0282223
1985	0.0595	4	0.0282223
1986	0.0595	4	0.0282223
1987	0.0595	4	0.0282223
1988	0.0595	4	0.0282223
1989	0.0595	4	0.0282223
1990	0.0595	4	0.0282223
1991	0.0595	4	0.0282223
1992	0.0595	4	0.0282223
1993	0.0595	4	0.0282223
1994	0.0595	4	0.0282223
1995	0.0595	4	0.0282223
1996	0.0595	4	0.0282223
1997	0.0595	4	0.0282223
1998	0.0595	4	0.0282223
1999	0.0595	4	0.0282223
2000	0.0595	4	0.0282223
[truncated: 3,001 more rows]
