# Supplementary material for: Aspiration-driven co-evolution of cooperation with individual behavioral diversity
Source: PLoS One. 2023 Sep 15;18(9):e0291134. doi: 10.1371/journal.pone.0291134 (PMC10503719; doi:10.1371/journal.pone.0291134)
Supplement: S1 Data — (ZIP) [file pone.0291134.s001.zip › M1/v2-L=200/data/aspiration_time,b=1.75_frequency.txt]

1	0.5	0.5	0
2	0.68513	0.706382	0.471421
3	0.774911	0.850817	0.54332
4	0.799134	0.955094	0.59894
5	0.783796	1.03618	0.62585
6	0.747242	1.1021	0.628291
7	0.701478	1.16453	0.610872
8	0.65259	1.22818	0.584559
9	0.604268	1.29412	0.551186
10	0.557141	1.34821	0.51614
11	0.513429	1.41963	0.478562
12	0.472537	1.50026	0.441706
13	0.434975	1.60759	0.406848
14	0.400545	1.69978	0.374402
15	0.369424	1.82529	0.343718
16	0.340698	1.95708	0.315542
17	0.314612	2.07922	0.289875
18	0.290902	2.17669	0.266113
19	0.269383	2.23381	0.244617
20	0.249818	2.31725	0.22476
21	0.232298	2.39031	0.206419
22	0.216309	2.49666	0.18978
23	0.201772	2.59459	0.175403
24	0.18851	2.70213	0.161966
25	0.176308	2.72768	0.150211
26	0.165597	2.8446	0.139493
27	0.155715	2.95443	0.129157
28	0.146671	3.09735	0.120024
29	0.13847	3.14549	0.112079
30	0.131103	3.26337	0.10441
31	0.124289	3.37867	0.0975478
32	0.11816	3.39416	0.0909914
33	0.11266	3.44408	0.0852016
34	0.107651	3.49372	0.0800862
35	0.103095	3.52453	0.0752422
36	0.0989404	3.59673	0.0711766
37	0.0952226	3.63518	0.0671241
38	0.0918814	3.61792	0.0635351
39	0.0887999	3.70623	0.0605458
40	0.0860017	3.74598	0.0575083
41	0.0834706	3.77132	0.0547602
42	0.0811305	3.78957	0.0522598
43	0.0790289	3.82023	0.0500931
44	0.0771218	3.83297	0.0480726
45	0.0754434	3.80211	0.0463362
46	0.073896	3.80246	0.0446793
47	0.0724794	3.80167	0.0431631
48	0.0712377	3.82381	0.0418328
49	0.070095	3.82234	0.0405975
50	0.0690859	3.82997	0.0395204
51	0.0681622	3.83049	0.0385853
52	0.0673261	3.85881	0.0377126
53	0.0665478	3.89105	0.0369677
54	0.0658647	3.89508	0.0362482
55	0.0652659	3.88364	0.0355393
56	0.0646624	3.92843	0.0349748
57	0.0641241	3.94499	0.0345021
58	0.0636183	3.94865	0.0339646
59	0.0631812	3.95262	0.0334938
60	0.0627866	3.95656	0.0330662
61	0.0624339	3.95933	0.0326896
62	0.0621051	3.97181	0.0323623
63	0.0618231	3.97564	0.0320489
64	0.0615483	3.97789	0.0317549
65	0.0613062	3.97982	0.0314964
66	0.0610836	3.98158	0.0312587
67	0.0608898	3.98336	0.0310498
68	0.0607043	3.98494	0.0308509
69	0.0605424	3.9863	0.0306774
70	0.0603993	3.98755	0.0305238
71	0.0602645	3.98894	0.0303774
72	0.0601412	3.98989	0.0302459
73	0.0600275	3.99062	0.0301258
74	0.0599303	3.99145	0.0300215
75	0.0598395	3.99226	0.0299239
76	0.0597577	3.99307	0.0298352
77	0.0596835	3.99374	0.0297555
78	0.0596184	3.99434	0.0296852
79	0.0595593	3.99502	0.0296205
80	0.0595056	3.99552	0.0295626
81	0.0594588	3.99597	0.029512
82	0.0594149	3.99634	0.029465
83	0.0593761	3.99665	0.0294235
84	0.0593408	3.99698	0.0293854
85	0.0593077	3.99721	0.0293503
86	0.0592788	3.99749	0.029319
87	0.0592521	3.99778	0.0292901
88	0.0592277	3.998	0.0292637
89	0.0592062	3.99815	0.0292409
90	0.0591864	3.99832	0.0292197
91	0.0591682	3.99846	0.0292003
92	0.0591522	3.99861	0.0291831
93	0.0591382	3.99874	0.0291679
94	0.0591255	3.99888	0.029154
95	0.0591138	3.99901	0.0291413
96	0.0591032	3.99911	0.0291298
97	0.0590933	3.99919	0.0291193
98	0.0590844	3.99925	0.0291099
99	0.0590766	3.99933	0.0291014
100	0.0590693	3.99939	0.0290936
101	0.0590627	3.99944	0.0290865
102	0.0590569	3.99951	0.0290802
103	0.0590513	3.99954	0.0290742
104	0.0590463	3.99959	0.0290689
105	0.0590419	3.99963	0.0290641
106	0.0590378	3.99966	0.0290598
107	0.0590343	3.99969	0.0290559
108	0.059031	3.99973	0.0290524
109	0.0590282	3.99976	0.0290493
110	0.0590255	3.99979	0.0290464
111	0.0590231	3.99981	0.0290438
112	0.0590209	3.99983	0.0290414
113	0.059019	3.99985	0.0290394
114	0.0590171	3.99986	0.0290374
115	0.0590156	3.99988	0.0290357
116	0.0590141	3.99989	0.0290342
117	0.0590128	3.9999	0.0290327
118	0.0590116	3.99991	0.0290314
119	0.0590104	3.99992	0.0290302
120	0.0590094	3.99992	0.0290292
121	0.0590085	3.99993	0.0290282
122	0.0590077	3.99994	0.0290274
123	0.059007	3.99995	0.0290266
124	0.0590063	3.99995	0.0290258
125	0.0590057	3.99995	0.0290252
126	0.0590051	3.99996	0.0290246
127	0.0590047	3.99996	0.0290241
128	0.0590042	3.99997	0.0290236
129	0.0590038	3.99997	0.0290232
130	0.0590034	3.99997	0.0290228
131	0.0590031	3.99997	0.0290224
132	0.0590028	3.99998	0.0290221
133	0.0590026	3.99998	0.0290218
134	0.0590023	3.99998	0.0290216
135	0.0590021	3.99998	0.0290213
136	0.0590019	3.99998	0.0290211
137	0.0590017	3.99999	0.0290209
138	0.0590016	3.99999	0.0290208
139	0.0590014	3.99999	0.0290206
140	0.0590013	3.99999	0.0290205
141	0.0590011	3.99999	0.0290203
142	0.059001	3.99999	0.0290202
143	0.0590009	3.99999	0.0290201
144	0.0590008	3.99999	0.02902
145	0.0590008	3.99999	0.0290199
146	0.0590007	3.99999	0.0290198
147	0.0590006	3.99999	0.0290198
148	0.0590006	4	0.0290197
149	0.0590005	4	0.0290196
150	0.0590005	4	0.0290196
151	0.0590004	4	0.0290195
152	0.0590004	4	0.0290195
153	0.0590003	4	0.0290195
154	0.0590003	4	0.0290194
155	0.0590003	4	0.0290194
156	0.0590003	4	0.0290194
157	0.0590002	4	0.0290193
158	0.0590002	4	0.0290193
159	0.0590002	4	0.0290193
160	0.0590002	4	0.0290193
161	0.0590002	4	0.0290193
162	0.0590001	4	0.0290192
163	0.0590001	4	0.0290192
164	0.0590001	4	0.0290192
165	0.0590001	4	0.0290192
166	0.0590001	4	0.0290192
167	0.0590001	4	0.0290192
168	0.0590001	4	0.0290192
169	0.0590001	4	0.0290192
170	0.0590001	4	0.0290192
171	0.0590001	4	0.0290192
172	0.0590001	4	0.0290191
173	0.059	4	0.0290191
174	0.059	4	0.0290191
175	0.059	4	0.0290191
176	0.059	4	0.0290191
177	0.059	4	0.0290191
178	0.059	4	0.0290191
179	0.059	4	0.0290191
180	0.059	4	0.0290191
181	0.059	4	0.0290191
182	0.059	4	0.0290191
183	0.059	4	0.0290191
184	0.059	4	0.0290191
185	0.059	4	0.0290191
186	0.059	4	0.0290191
187	0.059	4	0.0290191
188	0.059	4	0.0290191
189	0.059	4	0.0290191
190	0.059	4	0.0290191
191	0.059	4	0.0290191
192	0.059	4	0.0290191
193	0.059	4	0.0290191
194	0.059	4	0.0290191
195	0.059	4	0.0290191
196	0.059	4	0.0290191
197	0.059	4	0.0290191
198	0.059	4	0.0290191
199	0.059	4	0.0290191
200	0.059	4	0.0290191
201	0.059	4	0.0290191
202	0.059	4	0.0290191
203	0.059	4	0.0290191
204	0.059	4	0.0290191
205	0.059	4	0.0290191
206	0.059	4	0.0290191
207	0.059	4	0.0290191
208	0.059	4	0.0290191
209	0.059	4	0.0290191
210	0.059	4	0.0290191
211	0.059	4	0.0290191
212	0.059	4	0.0290191
213	0.059	4	0.0290191
214	0.059	4	0.0290191
215	0.059	4	0.0290191
216	0.059	4	0.0290191
217	0.059	4	0.0290191
218	0.059	4	0.0290191
219	0.059	4	0.0290191
220	0.059	4	0.0290191
221	0.059	4	0.0290191
222	0.059	4	0.0290191
223	0.059	4	0.0290191
224	0.059	4	0.0290191
225	0.059	4	0.0290191
226	0.059	4	0.0290191
227	0.059	4	0.0290191
228	0.059	4	0.0290191
229	0.059	4	0.0290191
230	0.059	4	0.0290191
231	0.059	4	0.0290191
232	0.059	4	0.0290191
233	0.059	4	0.0290191
234	0.059	4	0.0290191
235	0.059	4	0.0290191
236	0.059	4	0.0290191
237	0.059	4	0.0290191
238	0.059	4	0.0290191
239	0.059	4	0.0290191
240	0.059	4	0.0290191
241	0.059	4	0.0290191
242	0.059	4	0.0290191
243	0.059	4	0.0290191
244	0.059	4	0.0290191
245	0.059	4	0.0290191
246	0.059	4	0.0290191
247	0.059	4	0.0290191
248	0.059	4	0.0290191
249	0.059	4	0.0290191
250	0.059	4	0.0290191
251	0.059	4	0.0290191
252	0.059	4	0.0290191
253	0.059	4	0.0290191
254	0.059	4	0.0290191
255	0.059	4	0.0290191
256	0.059	4	0.0290191
257	0.059	4	0.0290191
258	0.059	4	0.0290191
259	0.059	4	0.0290191
260	0.059	4	0.0290191
261	0.059	4	0.0290191
262	0.059	4	0.0290191
263	0.059	4	0.0290191
264	0.059	4	0.0290191
265	0.059	4	0.0290191
266	0.059	4	0.0290191
267	0.059	4	0.0290191
268	0.059	4	0.0290191
269	0.059	4	0.0290191
270	0.059	4	0.0290191
271	0.059	4	0.0290191
272	0.059	4	0.0290191
273	0.059	4	0.0290191
274	0.059	4	0.0290191
275	0.059	4	0.0290191
276	0.059	4	0.0290191
277	0.059	4	0.0290191
278	0.059	4	0.0290191
279	0.059	4	0.0290191
280	0.059	4	0.0290191
281	0.059	4	0.0290191
282	0.059	4	0.0290191
283	0.059	4	0.0290191
284	0.059	4	0.0290191
285	0.059	4	0.0290191
286	0.059	4	0.0290191
287	0.059	4	0.0290191
288	0.059	4	0.0290191
289	0.059	4	0.0290191
290	0.059	4	0.0290191
291	0.059	4	0.0290191
292	0.059	4	0.0290191
293	0.059	4	0.0290191
294	0.059	4	0.0290191
295	0.059	4	0.0290191
296	0.059	4	0.0290191
297	0.059	4	0.0290191
298	0.059	4	0.0290191
299	0.059	4	0.0290191
300	0.059	4	0.0290191
301	0.059	4	0.0290191
302	0.059	4	0.0290191
303	0.059	4	0.0290191
304	0.059	4	0.0290191
305	0.059	4	0.0290191
306	0.059	4	0.0290191
307	0.059	4	0.0290191
308	0.059	4	0.0290191
309	0.059	4	0.0290191
310	0.059	4	0.0290191
311	0.059	4	0.0290191
312	0.059	4	0.0290191
313	0.059	4	0.0290191
314	0.059	4	0.0290191
315	0.059	4	0.0290191
316	0.059	4	0.0290191
317	0.059	4	0.0290191
318	0.059	4	0.0290191
319	0.059	4	0.0290191
320	0.059	4	0.0290191
321	0.059	4	0.0290191
322	0.059	4	0.0290191
323	0.059	4	0.0290191
324	0.059	4	0.0290191
325	0.059	4	0.0290191
326	0.059	4	0.0290191
327	0.059	4	0.0290191
328	0.059	4	0.0290191
329	0.059	4	0.0290191
330	0.059	4	0.0290191
331	0.059	4	0.0290191
332	0.059	4	0.0290191
333	0.059	4	0.0290191
334	0.059	4	0.0290191
335	0.059	4	0.0290191
336	0.059	4	0.0290191
337	0.059	4	0.0290191
338	0.059	4	0.0290191
339	0.059	4	0.0290191
340	0.059	4	0.0290191
341	0.059	4	0.0290191
342	0.059	4	0.0290191
343	0.059	4	0.0290191
344	0.059	4	0.0290191
345	0.059	4	0.0290191
346	0.059	4	0.0290191
347	0.059	4	0.0290191
348	0.059	4	0.0290191
349	0.059	4	0.0290191
350	0.059	4	0.0290191
351	0.059	4	0.0290191
352	0.059	4	0.0290191
353	0.059	4	0.0290191
354	0.059	4	0.0290191
355	0.059	4	0.0290191
356	0.059	4	0.0290191
357	0.059	4	0.0290191
358	0.059	4	0.0290191
359	0.059	4	0.0290191
360	0.059	4	0.0290191
361	0.059	4	0.0290191
362	0.059	4	0.0290191
363	0.059	4	0.0290191
364	0.059	4	0.0290191
365	0.059	4	0.0290191
366	0.059	4	0.0290191
367	0.059	4	0.0290191
368	0.059	4	0.0290191
369	0.059	4	0.0290191
370	0.059	4	0.0290191
371	0.059	4	0.0290191
372	0.059	4	0.0290191
373	0.059	4	0.0290191
374	0.059	4	0.0290191
375	0.059	4	0.0290191
376	0.059	4	0.0290191
377	0.059	4	0.0290191
378	0.059	4	0.0290191
379	0.059	4	0.0290191
380	0.059	4	0.0290191
381	0.059	4	0.0290191
382	0.059	4	0.0290191
383	0.059	4	0.0290191
384	0.059	4	0.0290191
385	0.059	4	0.0290191
386	0.059	4	0.0290191
387	0.059	4	0.0290191
388	0.059	4	0.0290191
389	0.059	4	0.0290191
390	0.059	4	0.0290191
391	0.059	4	0.0290191
392	0.059	4	0.0290191
393	0.059	4	0.0290191
394	0.059	4	0.0290191
395	0.059	4	0.0290191
396	0.059	4	0.0290191
397	0.059	4	0.0290191
398	0.059	4	0.0290191
399	0.059	4	0.0290191
400	0.059	4	0.0290191
401	0.059	4	0.0290191
402	0.059	4	0.0290191
403	0.059	4	0.0290191
404	0.059	4	0.0290191
405	0.059	4	0.0290191
406	0.059	4	0.0290191
407	0.059	4	0.0290191
408	0.059	4	0.0290191
409	0.059	4	0.0290191
410	0.059	4	0.0290191
411	0.059	4	0.0290191
412	0.059	4	0.0290191
413	0.059	4	0.0290191
414	0.059	4	0.0290191
415	0.059	4	0.0290191
416	0.059	4	0.0290191
417	0.059	4	0.0290191
418	0.059	4	0.0290191
419	0.059	4	0.0290191
420	0.059	4	0.0290191
421	0.059	4	0.0290191
422	0.059	4	0.0290191
423	0.059	4	0.0290191
424	0.059	4	0.0290191
425	0.059	4	0.0290191
426	0.059	4	0.0290191
427	0.059	4	0.0290191
428	0.059	4	0.0290191
429	0.059	4	0.0290191
430	0.059	4	0.0290191
431	0.059	4	0.0290191
432	0.059	4	0.0290191
433	0.059	4	0.0290191
434	0.059	4	0.0290191
435	0.059	4	0.0290191
436	0.059	4	0.0290191
437	0.059	4	0.0290191
438	0.059	4	0.0290191
439	0.059	4	0.0290191
440	0.059	4	0.0290191
441	0.059	4	0.0290191
442	0.059	4	0.0290191
443	0.059	4	0.0290191
444	0.059	4	0.0290191
445	0.059	4	0.0290191
446	0.059	4	0.0290191
447	0.059	4	0.0290191
448	0.059	4	0.0290191
449	0.059	4	0.0290191
450	0.059	4	0.0290191
451	0.059	4	0.0290191
452	0.059	4	0.0290191
453	0.059	4	0.0290191
454	0.059	4	0.0290191
455	0.059	4	0.0290191
456	0.059	4	0.0290191
457	0.059	4	0.0290191
458	0.059	4	0.0290191
459	0.059	4	0.0290191
460	0.059	4	0.0290191
461	0.059	4	0.0290191
462	0.059	4	0.0290191
463	0.059	4	0.0290191
464	0.059	4	0.0290191
465	0.059	4	0.0290191
466	0.059	4	0.0290191
467	0.059	4	0.0290191
468	0.059	4	0.0290191
469	0.059	4	0.0290191
470	0.059	4	0.0290191
471	0.059	4	0.0290191
472	0.059	4	0.0290191
473	0.059	4	0.0290191
474	0.059	4	0.0290191
475	0.059	4	0.0290191
476	0.059	4	0.0290191
477	0.059	4	0.0290191
478	0.059	4	0.0290191
479	0.059	4	0.0290191
480	0.059	4	0.0290191
481	0.059	4	0.0290191
482	0.059	4	0.0290191
483	0.059	4	0.0290191
484	0.059	4	0.0290191
485	0.059	4	0.0290191
486	0.059	4	0.0290191
487	0.059	4	0.0290191
488	0.059	4	0.0290191
489	0.059	4	0.0290191
490	0.059	4	0.0290191
491	0.059	4	0.0290191
492	0.059	4	0.0290191
493	0.059	4	0.0290191
494	0.059	4	0.0290191
495	0.059	4	0.0290191
496	0.059	4	0.0290191
497	0.059	4	0.0290191
498	0.059	4	0.0290191
499	0.059	4	0.0290191
500	0.059	4	0.0290191
501	0.059	4	0.0290191
502	0.059	4	0.0290191
503	0.059	4	0.0290191
504	0.059	4	0.0290191
505	0.059	4	0.0290191
506	0.059	4	0.0290191
507	0.059	4	0.0290191
508	0.059	4	0.0290191
509	0.059	4	0.0290191
510	0.059	4	0.0290191
511	0.059	4	0.0290191
512	0.059	4	0.0290191
513	0.059	4	0.0290191
514	0.059	4	0.0290191
515	0.059	4	0.0290191
516	0.059	4	0.0290191
517	0.059	4	0.0290191
518	0.059	4	0.0290191
519	0.059	4	0.0290191
520	0.059	4	0.0290191
521	0.059	4	0.0290191
522	0.059	4	0.0290191
523	0.059	4	0.0290191
524	0.059	4	0.0290191
525	0.059	4	0.0290191
526	0.059	4	0.0290191
527	0.059	4	0.0290191
528	0.059	4	0.0290191
529	0.059	4	0.0290191
530	0.059	4	0.0290191
531	0.059	4	0.0290191
532	0.059	4	0.0290191
533	0.059	4	0.0290191
534	0.059	4	0.0290191
535	0.059	4	0.0290191
536	0.059	4	0.0290191
537	0.059	4	0.0290191
538	0.059	4	0.0290191
539	0.059	4	0.0290191
540	0.059	4	0.0290191
541	0.059	4	0.0290191
542	0.059	4	0.0290191
543	0.059	4	0.0290191
544	0.059	4	0.0290191
545	0.059	4	0.0290191
546	0.059	4	0.0290191
547	0.059	4	0.0290191
548	0.059	4	0.0290191
549	0.059	4	0.0290191
550	0.059	4	0.0290191
551	0.059	4	0.0290191
552	0.059	4	0.0290191
553	0.059	4	0.0290191
554	0.059	4	0.0290191
555	0.059	4	0.0290191
556	0.059	4	0.0290191
557	0.059	4	0.0290191
558	0.059	4	0.0290191
559	0.059	4	0.0290191
560	0.059	4	0.0290191
561	0.059	4	0.0290191
562	0.059	4	0.0290191
563	0.059	4	0.0290191
564	0.059	4	0.0290191
565	0.059	4	0.0290191
566	0.059	4	0.0290191
567	0.059	4	0.0290191
568	0.059	4	0.0290191
569	0.059	4	0.0290191
570	0.059	4	0.0290191
571	0.059	4	0.0290191
572	0.059	4	0.0290191
573	0.059	4	0.0290191
574	0.059	4	0.0290191
575	0.059	4	0.0290191
576	0.059	4	0.0290191
577	0.059	4	0.0290191
578	0.059	4	0.0290191
579	0.059	4	0.0290191
580	0.059	4	0.0290191
581	0.059	4	0.0290191
582	0.059	4	0.0290191
583	0.059	4	0.0290191
584	0.059	4	0.0290191
585	0.059	4	0.0290191
586	0.059	4	0.0290191
587	0.059	4	0.0290191
588	0.059	4	0.0290191
589	0.059	4	0.0290191
590	0.059	4	0.0290191
591	0.059	4	0.0290191
592	0.059	4	0.0290191
593	0.059	4	0.0290191
594	0.059	4	0.0290191
595	0.059	4	0.0290191
596	0.059	4	0.0290191
597	0.059	4	0.0290191
598	0.059	4	0.0290191
599	0.059	4	0.0290191
600	0.059	4	0.0290191
601	0.059	4	0.0290191
602	0.059	4	0.0290191
603	0.059	4	0.0290191
604	0.059	4	0.0290191
605	0.059	4	0.0290191
606	0.059	4	0.0290191
607	0.059	4	0.0290191
608	0.059	4	0.0290191
609	0.059	4	0.0290191
610	0.059	4	0.0290191
611	0.059	4	0.0290191
612	0.059	4	0.0290191
613	0.059	4	0.0290191
614	0.059	4	0.0290191
615	0.059	4	0.0290191
616	0.059	4	0.0290191
617	0.059	4	0.0290191
618	0.059	4	0.0290191
619	0.059	4	0.0290191
620	0.059	4	0.0290191
621	0.059	4	0.0290191
622	0.059	4	0.0290191
623	0.059	4	0.0290191
624	0.059	4	0.0290191
625	0.059	4	0.0290191
626	0.059	4	0.0290191
627	0.059	4	0.0290191
628	0.059	4	0.0290191
629	0.059	4	0.0290191
630	0.059	4	0.0290191
631	0.059	4	0.0290191
632	0.059	4	0.0290191
633	0.059	4	0.0290191
634	0.059	4	0.0290191
635	0.059	4	0.0290191
636	0.059	4	0.0290191
637	0.059	4	0.0290191
638	0.059	4	0.0290191
639	0.059	4	0.0290191
640	0.059	4	0.0290191
641	0.059	4	0.0290191
642	0.059	4	0.0290191
643	0.059	4	0.0290191
644	0.059	4	0.0290191
645	0.059	4	0.0290191
646	0.059	4	0.0290191
647	0.059	4	0.0290191
648	0.059	4	0.0290191
649	0.059	4	0.0290191
650	0.059	4	0.0290191
651	0.059	4	0.0290191
652	0.059	4	0.0290191
653	0.059	4	0.0290191
654	0.059	4	0.0290191
655	0.059	4	0.0290191
656	0.059	4	0.0290191
657	0.059	4	0.0290191
658	0.059	4	0.0290191
659	0.059	4	0.0290191
660	0.059	4	0.0290191
661	0.059	4	0.0290191
662	0.059	4	0.0290191
663	0.059	4	0.0290191
664	0.059	4	0.0290191
665	0.059	4	0.0290191
666	0.059	4	0.0290191
667	0.059	4	0.0290191
668	0.059	4	0.0290191
669	0.059	4	0.0290191
670	0.059	4	0.0290191
671	0.059	4	0.0290191
672	0.059	4	0.0290191
673	0.059	4	0.0290191
674	0.059	4	0.0290191
675	0.059	4	0.0290191
676	0.059	4	0.0290191
677	0.059	4	0.0290191
678	0.059	4	0.0290191
679	0.059	4	0.0290191
680	0.059	4	0.0290191
681	0.059	4	0.0290191
682	0.059	4	0.0290191
683	0.059	4	0.0290191
684	0.059	4	0.0290191
685	0.059	4	0.0290191
686	0.059	4	0.0290191
687	0.059	4	0.0290191
688	0.059	4	0.0290191
689	0.059	4	0.0290191
690	0.059	4	0.0290191
691	0.059	4	0.0290191
692	0.059	4	0.0290191
693	0.059	4	0.0290191
694	0.059	4	0.0290191
695	0.059	4	0.0290191
696	0.059	4	0.0290191
697	0.059	4	0.0290191
698	0.059	4	0.0290191
699	0.059	4	0.0290191
700	0.059	4	0.0290191
701	0.059	4	0.0290191
702	0.059	4	0.0290191
703	0.059	4	0.0290191
704	0.059	4	0.0290191
705	0.059	4	0.0290191
706	0.059	4	0.0290191
707	0.059	4	0.0290191
708	0.059	4	0.0290191
709	0.059	4	0.0290191
710	0.059	4	0.0290191
711	0.059	4	0.0290191
712	0.059	4	0.0290191
713	0.059	4	0.0290191
714	0.059	4	0.0290191
715	0.059	4	0.0290191
716	0.059	4	0.0290191
717	0.059	4	0.0290191
718	0.059	4	0.0290191
719	0.059	4	0.0290191
720	0.059	4	0.0290191
721	0.059	4	0.0290191
722	0.059	4	0.0290191
723	0.059	4	0.0290191
724	0.059	4	0.0290191
725	0.059	4	0.0290191
726	0.059	4	0.0290191
727	0.059	4	0.0290191
728	0.059	4	0.0290191
729	0.059	4	0.0290191
730	0.059	4	0.0290191
731	0.059	4	0.0290191
732	0.059	4	0.0290191
733	0.059	4	0.0290191
734	0.059	4	0.0290191
735	0.059	4	0.0290191
736	0.059	4	0.0290191
737	0.059	4	0.0290191
738	0.059	4	0.0290191
739	0.059	4	0.0290191
740	0.059	4	0.0290191
741	0.059	4	0.0290191
742	0.059	4	0.0290191
743	0.059	4	0.0290191
744	0.059	4	0.0290191
745	0.059	4	0.0290191
746	0.059	4	0.0290191
747	0.059	4	0.0290191
748	0.059	4	0.0290191
749	0.059	4	0.0290191
750	0.059	4	0.0290191
751	0.059	4	0.0290191
752	0.059	4	0.0290191
753	0.059	4	0.0290191
754	0.059	4	0.0290191
755	0.059	4	0.0290191
756	0.059	4	0.0290191
757	0.059	4	0.0290191
758	0.059	4	0.0290191
759	0.059	4	0.0290191
760	0.059	4	0.0290191
761	0.059	4	0.0290191
762	0.059	4	0.0290191
763	0.059	4	0.0290191
764	0.059	4	0.0290191
765	0.059	4	0.0290191
766	0.059	4	0.0290191
767	0.059	4	0.0290191
768	0.059	4	0.0290191
769	0.059	4	0.0290191
770	0.059	4	0.0290191
771	0.059	4	0.0290191
772	0.059	4	0.0290191
773	0.059	4	0.0290191
774	0.059	4	0.0290191
775	0.059	4	0.0290191
776	0.059	4	0.0290191
777	0.059	4	0.0290191
778	0.059	4	0.0290191
779	0.059	4	0.0290191
780	0.059	4	0.0290191
781	0.059	4	0.0290191
782	0.059	4	0.0290191
783	0.059	4	0.0290191
784	0.059	4	0.0290191
785	0.059	4	0.0290191
786	0.059	4	0.0290191
787	0.059	4	0.0290191
788	0.059	4	0.0290191
789	0.059	4	0.0290191
790	0.059	4	0.0290191
791	0.059	4	0.0290191
792	0.059	4	0.0290191
793	0.059	4	0.0290191
794	0.059	4	0.0290191
795	0.059	4	0.0290191
796	0.059	4	0.0290191
797	0.059	4	0.0290191
798	0.059	4	0.0290191
799	0.059	4	0.0290191
800	0.059	4	0.0290191
801	0.059	4	0.0290191
802	0.059	4	0.0290191
803	0.059	4	0.0290191
804	0.059	4	0.0290191
805	0.059	4	0.0290191
806	0.059	4	0.0290191
807	0.059	4	0.0290191
808	0.059	4	0.0290191
809	0.059	4	0.0290191
810	0.059	4	0.0290191
811	0.059	4	0.0290191
812	0.059	4	0.0290191
813	0.059	4	0.0290191
814	0.059	4	0.0290191
815	0.059	4	0.0290191
816	0.059	4	0.0290191
817	0.059	4	0.0290191
818	0.059	4	0.0290191
819	0.059	4	0.0290191
820	0.059	4	0.0290191
821	0.059	4	0.0290191
822	0.059	4	0.0290191
823	0.059	4	0.0290191
824	0.059	4	0.0290191
825	0.059	4	0.0290191
826	0.059	4	0.0290191
827	0.059	4	0.0290191
828	0.059	4	0.0290191
829	0.059	4	0.0290191
830	0.059	4	0.0290191
831	0.059	4	0.0290191
832	0.059	4	0.0290191
833	0.059	4	0.0290191
834	0.059	4	0.0290191
835	0.059	4	0.0290191
836	0.059	4	0.0290191
837	0.059	4	0.0290191
838	0.059	4	0.0290191
839	0.059	4	0.0290191
840	0.059	4	0.0290191
841	0.059	4	0.0290191
842	0.059	4	0.0290191
843	0.059	4	0.0290191
844	0.059	4	0.0290191
845	0.059	4	0.0290191
846	0.059	4	0.0290191
847	0.059	4	0.0290191
848	0.059	4	0.0290191
849	0.059	4	0.0290191
850	0.059	4	0.0290191
851	0.059	4	0.0290191
852	0.059	4	0.0290191
853	0.059	4	0.0290191
854	0.059	4	0.0290191
855	0.059	4	0.0290191
856	0.059	4	0.0290191
857	0.059	4	0.0290191
858	0.059	4	0.0290191
859	0.059	4	0.0290191
860	0.059	4	0.0290191
861	0.059	4	0.0290191
862	0.059	4	0.0290191
863	0.059	4	0.0290191
864	0.059	4	0.0290191
865	0.059	4	0.0290191
866	0.059	4	0.0290191
867	0.059	4	0.0290191
868	0.059	4	0.0290191
869	0.059	4	0.0290191
870	0.059	4	0.0290191
871	0.059	4	0.0290191
872	0.059	4	0.0290191
873	0.059	4	0.0290191
874	0.059	4	0.0290191
875	0.059	4	0.0290191
876	0.059	4	0.0290191
877	0.059	4	0.0290191
878	0.059	4	0.0290191
879	0.059	4	0.0290191
880	0.059	4	0.0290191
881	0.059	4	0.0290191
882	0.059	4	0.0290191
883	0.059	4	0.0290191
884	0.059	4	0.0290191
885	0.059	4	0.0290191
886	0.059	4	0.0290191
887	0.059	4	0.0290191
888	0.059	4	0.0290191
889	0.059	4	0.0290191
890	0.059	4	0.0290191
891	0.059	4	0.0290191
892	0.059	4	0.0290191
893	0.059	4	0.0290191
894	0.059	4	0.0290191
895	0.059	4	0.0290191
896	0.059	4	0.0290191
897	0.059	4	0.0290191
898	0.059	4	0.0290191
899	0.059	4	0.0290191
900	0.059	4	0.0290191
901	0.059	4	0.0290191
902	0.059	4	0.0290191
903	0.059	4	0.0290191
904	0.059	4	0.0290191
905	0.059	4	0.0290191
906	0.059	4	0.0290191
907	0.059	4	0.0290191
908	0.059	4	0.0290191
909	0.059	4	0.0290191
910	0.059	4	0.0290191
911	0.059	4	0.0290191
912	0.059	4	0.0290191
913	0.059	4	0.0290191
914	0.059	4	0.0290191
915	0.059	4	0.0290191
916	0.059	4	0.0290191
917	0.059	4	0.0290191
918	0.059	4	0.0290191
919	0.059	4	0.0290191
920	0.059	4	0.0290191
921	0.059	4	0.0290191
922	0.059	4	0.0290191
923	0.059	4	0.0290191
924	0.059	4	0.0290191
925	0.059	4	0.0290191
926	0.059	4	0.0290191
927	0.059	4	0.0290191
928	0.059	4	0.0290191
929	0.059	4	0.0290191
930	0.059	4	0.0290191
931	0.059	4	0.0290191
932	0.059	4	0.0290191
933	0.059	4	0.0290191
934	0.059	4	0.0290191
935	0.059	4	0.0290191
936	0.059	4	0.0290191
937	0.059	4	0.0290191
938	0.059	4	0.0290191
939	0.059	4	0.0290191
940	0.059	4	0.0290191
941	0.059	4	0.0290191
942	0.059	4	0.0290191
943	0.059	4	0.0290191
944	0.059	4	0.0290191
945	0.059	4	0.0290191
946	0.059	4	0.0290191
947	0.059	4	0.0290191
948	0.059	4	0.0290191
949	0.059	4	0.0290191
950	0.059	4	0.0290191
951	0.059	4	0.0290191
952	0.059	4	0.0290191
953	0.059	4	0.0290191
954	0.059	4	0.0290191
955	0.059	4	0.0290191
956	0.059	4	0.0290191
957	0.059	4	0.0290191
958	0.059	4	0.0290191
959	0.059	4	0.0290191
960	0.059	4	0.0290191
961	0.059	4	0.0290191
962	0.059	4	0.0290191
963	0.059	4	0.0290191
964	0.059	4	0.0290191
965	0.059	4	0.0290191
966	0.059	4	0.0290191
967	0.059	4	0.0290191
968	0.059	4	0.0290191
969	0.059	4	0.0290191
970	0.059	4	0.0290191
971	0.059	4	0.0290191
972	0.059	4	0.0290191
973	0.059	4	0.0290191
974	0.059	4	0.0290191
975	0.059	4	0.0290191
976	0.059	4	0.0290191
977	0.059	4	0.0290191
978	0.059	4	0.0290191
979	0.059	4	0.0290191
980	0.059	4	0.0290191
981	0.059	4	0.0290191
982	0.059	4	0.0290191
983	0.059	4	0.0290191
984	0.059	4	0.0290191
985	0.059	4	0.0290191
986	0.059	4	0.0290191
987	0.059	4	0.0290191
988	0.059	4	0.0290191
989	0.059	4	0.0290191
990	0.059	4	0.0290191
991	0.059	4	0.0290191
992	0.059	4	0.0290191
993	0.059	4	0.0290191
994	0.059	4	0.0290191
995	0.059	4	0.0290191
996	0.059	4	0.0290191
997	0.059	4	0.0290191
998	0.059	4	0.0290191
999	0.059	4	0.0290191
1000	0.059	4	0.0290191
1001	0.059	4	0.0290191
1002	0.059	4	0.0290191
1003	0.059	4	0.0290191
1004	0.059	4	0.0290191
1005	0.059	4	0.0290191
1006	0.059	4	0.0290191
1007	0.059	4	0.0290191
1008	0.059	4	0.0290191
1009	0.059	4	0.0290191
1010	0.059	4	0.0290191
1011	0.059	4	0.0290191
1012	0.059	4	0.0290191
1013	0.059	4	0.0290191
1014	0.059	4	0.0290191
1015	0.059	4	0.0290191
1016	0.059	4	0.0290191
1017	0.059	4	0.0290191
1018	0.059	4	0.0290191
1019	0.059	4	0.0290191
1020	0.059	4	0.0290191
1021	0.059	4	0.0290191
1022	0.059	4	0.0290191
1023	0.059	4	0.0290191
1024	0.059	4	0.0290191
1025	0.059	4	0.0290191
1026	0.059	4	0.0290191
1027	0.059	4	0.0290191
1028	0.059	4	0.0290191
1029	0.059	4	0.0290191
1030	0.059	4	0.0290191
1031	0.059	4	0.0290191
1032	0.059	4	0.0290191
1033	0.059	4	0.0290191
1034	0.059	4	0.0290191
1035	0.059	4	0.0290191
1036	0.059	4	0.0290191
1037	0.059	4	0.0290191
1038	0.059	4	0.0290191
1039	0.059	4	0.0290191
1040	0.059	4	0.0290191
1041	0.059	4	0.0290191
1042	0.059	4	0.0290191
1043	0.059	4	0.0290191
1044	0.059	4	0.0290191
1045	0.059	4	0.0290191
1046	0.059	4	0.0290191
1047	0.059	4	0.0290191
1048	0.059	4	0.0290191
1049	0.059	4	0.0290191
1050	0.059	4	0.0290191
1051	0.059	4	0.0290191
1052	0.059	4	0.0290191
1053	0.059	4	0.0290191
1054	0.059	4	0.0290191
1055	0.059	4	0.0290191
1056	0.059	4	0.0290191
1057	0.059	4	0.0290191
1058	0.059	4	0.0290191
1059	0.059	4	0.0290191
1060	0.059	4	0.0290191
1061	0.059	4	0.0290191
1062	0.059	4	0.0290191
1063	0.059	4	0.0290191
1064	0.059	4	0.0290191
1065	0.059	4	0.0290191
1066	0.059	4	0.0290191
1067	0.059	4	0.0290191
1068	0.059	4	0.0290191
1069	0.059	4	0.0290191
1070	0.059	4	0.0290191
1071	0.059	4	0.0290191
1072	0.059	4	0.0290191
1073	0.059	4	0.0290191
1074	0.059	4	0.0290191
1075	0.059	4	0.0290191
1076	0.059	4	0.0290191
1077	0.059	4	0.0290191
1078	0.059	4	0.0290191
1079	0.059	4	0.0290191
1080	0.059	4	0.0290191
1081	0.059	4	0.0290191
1082	0.059	4	0.0290191
1083	0.059	4	0.0290191
1084	0.059	4	0.0290191
1085	0.059	4	0.0290191
1086	0.059	4	0.0290191
1087	0.059	4	0.0290191
1088	0.059	4	0.0290191
1089	0.059	4	0.0290191
1090	0.059	4	0.0290191
1091	0.059	4	0.0290191
1092	0.059	4	0.0290191
1093	0.059	4	0.0290191
1094	0.059	4	0.0290191
1095	0.059	4	0.0290191
1096	0.059	4	0.0290191
1097	0.059	4	0.0290191
1098	0.059	4	0.0290191
1099	0.059	4	0.0290191
1100	0.059	4	0.0290191
1101	0.059	4	0.0290191
1102	0.059	4	0.0290191
1103	0.059	4	0.0290191
1104	0.059	4	0.0290191
1105	0.059	4	0.0290191
1106	0.059	4	0.0290191
1107	0.059	4	0.0290191
1108	0.059	4	0.0290191
1109	0.059	4	0.0290191
1110	0.059	4	0.0290191
1111	0.059	4	0.0290191
1112	0.059	4	0.0290191
1113	0.059	4	0.0290191
1114	0.059	4	0.0290191
1115	0.059	4	0.0290191
1116	0.059	4	0.0290191
1117	0.059	4	0.0290191
1118	0.059	4	0.0290191
1119	0.059	4	0.0290191
1120	0.059	4	0.0290191
1121	0.059	4	0.0290191
1122	0.059	4	0.0290191
1123	0.059	4	0.0290191
1124	0.059	4	0.0290191
1125	0.059	4	0.0290191
1126	0.059	4	0.0290191
1127	0.059	4	0.0290191
1128	0.059	4	0.0290191
1129	0.059	4	0.0290191
1130	0.059	4	0.0290191
1131	0.059	4	0.0290191
1132	0.059	4	0.0290191
1133	0.059	4	0.0290191
1134	0.059	4	0.0290191
1135	0.059	4	0.0290191
1136	0.059	4	0.0290191
1137	0.059	4	0.0290191
1138	0.059	4	0.0290191
1139	0.059	4	0.0290191
1140	0.059	4	0.0290191
1141	0.059	4	0.0290191
1142	0.059	4	0.0290191
1143	0.059	4	0.0290191
1144	0.059	4	0.0290191
1145	0.059	4	0.0290191
1146	0.059	4	0.0290191
1147	0.059	4	0.0290191
1148	0.059	4	0.0290191
1149	0.059	4	0.0290191
1150	0.059	4	0.0290191
1151	0.059	4	0.0290191
1152	0.059	4	0.0290191
1153	0.059	4	0.0290191
1154	0.059	4	0.0290191
1155	0.059	4	0.0290191
1156	0.059	4	0.0290191
1157	0.059	4	0.0290191
1158	0.059	4	0.0290191
1159	0.059	4	0.0290191
1160	0.059	4	0.0290191
1161	0.059	4	0.0290191
1162	0.059	4	0.0290191
1163	0.059	4	0.0290191
1164	0.059	4	0.0290191
1165	0.059	4	0.0290191
1166	0.059	4	0.0290191
1167	0.059	4	0.0290191
1168	0.059	4	0.0290191
1169	0.059	4	0.0290191
1170	0.059	4	0.0290191
1171	0.059	4	0.0290191
1172	0.059	4	0.0290191
1173	0.059	4	0.0290191
1174	0.059	4	0.0290191
1175	0.059	4	0.0290191
1176	0.059	4	0.0290191
1177	0.059	4	0.0290191
1178	0.059	4	0.0290191
1179	0.059	4	0.0290191
1180	0.059	4	0.0290191
1181	0.059	4	0.0290191
1182	0.059	4	0.0290191
1183	0.059	4	0.0290191
1184	0.059	4	0.0290191
1185	0.059	4	0.0290191
1186	0.059	4	0.0290191
1187	0.059	4	0.0290191
1188	0.059	4	0.0290191
1189	0.059	4	0.0290191
1190	0.059	4	0.0290191
1191	0.059	4	0.0290191
1192	0.059	4	0.0290191
1193	0.059	4	0.0290191
1194	0.059	4	0.0290191
1195	0.059	4	0.0290191
1196	0.059	4	0.0290191
1197	0.059	4	0.0290191
1198	0.059	4	0.0290191
1199	0.059	4	0.0290191
1200	0.059	4	0.0290191
1201	0.059	4	0.0290191
1202	0.059	4	0.0290191
1203	0.059	4	0.0290191
1204	0.059	4	0.0290191
1205	0.059	4	0.0290191
1206	0.059	4	0.0290191
1207	0.059	4	0.0290191
1208	0.059	4	0.0290191
1209	0.059	4	0.0290191
1210	0.059	4	0.0290191
1211	0.059	4	0.0290191
1212	0.059	4	0.0290191
1213	0.059	4	0.0290191
1214	0.059	4	0.0290191
1215	0.059	4	0.0290191
1216	0.059	4	0.0290191
1217	0.059	4	0.0290191
1218	0.059	4	0.0290191
1219	0.059	4	0.0290191
1220	0.059	4	0.0290191
1221	0.059	4	0.0290191
1222	0.059	4	0.0290191
1223	0.059	4	0.0290191
1224	0.059	4	0.0290191
1225	0.059	4	0.0290191
1226	0.059	4	0.0290191
1227	0.059	4	0.0290191
1228	0.059	4	0.0290191
1229	0.059	4	0.0290191
1230	0.059	4	0.0290191
1231	0.059	4	0.0290191
1232	0.059	4	0.0290191
1233	0.059	4	0.0290191
1234	0.059	4	0.0290191
1235	0.059	4	0.0290191
1236	0.059	4	0.0290191
1237	0.059	4	0.0290191
1238	0.059	4	0.0290191
1239	0.059	4	0.0290191
1240	0.059	4	0.0290191
1241	0.059	4	0.0290191
1242	0.059	4	0.0290191
1243	0.059	4	0.0290191
1244	0.059	4	0.0290191
1245	0.059	4	0.0290191
1246	0.059	4	0.0290191
1247	0.059	4	0.0290191
1248	0.059	4	0.0290191
1249	0.059	4	0.0290191
1250	0.059	4	0.0290191
1251	0.059	4	0.0290191
1252	0.059	4	0.0290191
1253	0.059	4	0.0290191
1254	0.059	4	0.0290191
1255	0.059	4	0.0290191
1256	0.059	4	0.0290191
1257	0.059	4	0.0290191
1258	0.059	4	0.0290191
1259	0.059	4	0.0290191
1260	0.059	4	0.0290191
1261	0.059	4	0.0290191
1262	0.059	4	0.0290191
1263	0.059	4	0.0290191
1264	0.059	4	0.0290191
1265	0.059	4	0.0290191
1266	0.059	4	0.0290191
1267	0.059	4	0.0290191
1268	0.059	4	0.0290191
1269	0.059	4	0.0290191
1270	0.059	4	0.0290191
1271	0.059	4	0.0290191
1272	0.059	4	0.0290191
1273	0.059	4	0.0290191
1274	0.059	4	0.0290191
1275	0.059	4	0.0290191
1276	0.059	4	0.0290191
1277	0.059	4	0.0290191
1278	0.059	4	0.0290191
1279	0.059	4	0.0290191
1280	0.059	4	0.0290191
1281	0.059	4	0.0290191
1282	0.059	4	0.0290191
1283	0.059	4	0.0290191
1284	0.059	4	0.0290191
1285	0.059	4	0.0290191
1286	0.059	4	0.0290191
1287	0.059	4	0.0290191
1288	0.059	4	0.0290191
1289	0.059	4	0.0290191
1290	0.059	4	0.0290191
1291	0.059	4	0.0290191
1292	0.059	4	0.0290191
1293	0.059	4	0.0290191
1294	0.059	4	0.0290191
1295	0.059	4	0.0290191
1296	0.059	4	0.0290191
1297	0.059	4	0.0290191
1298	0.059	4	0.0290191
1299	0.059	4	0.0290191
1300	0.059	4	0.0290191
1301	0.059	4	0.0290191
1302	0.059	4	0.0290191
1303	0.059	4	0.0290191
1304	0.059	4	0.0290191
1305	0.059	4	0.0290191
1306	0.059	4	0.0290191
1307	0.059	4	0.0290191
1308	0.059	4	0.0290191
1309	0.059	4	0.0290191
1310	0.059	4	0.0290191
1311	0.059	4	0.0290191
1312	0.059	4	0.0290191
1313	0.059	4	0.0290191
1314	0.059	4	0.0290191
1315	0.059	4	0.0290191
1316	0.059	4	0.0290191
1317	0.059	4	0.0290191
1318	0.059	4	0.0290191
1319	0.059	4	0.0290191
1320	0.059	4	0.0290191
1321	0.059	4	0.0290191
1322	0.059	4	0.0290191
1323	0.059	4	0.0290191
1324	0.059	4	0.0290191
1325	0.059	4	0.0290191
1326	0.059	4	0.0290191
1327	0.059	4	0.0290191
1328	0.059	4	0.0290191
1329	0.059	4	0.0290191
1330	0.059	4	0.0290191
1331	0.059	4	0.0290191
1332	0.059	4	0.0290191
1333	0.059	4	0.0290191
1334	0.059	4	0.0290191
1335	0.059	4	0.0290191
1336	0.059	4	0.0290191
1337	0.059	4	0.0290191
1338	0.059	4	0.0290191
1339	0.059	4	0.0290191
1340	0.059	4	0.0290191
1341	0.059	4	0.0290191
1342	0.059	4	0.0290191
1343	0.059	4	0.0290191
1344	0.059	4	0.0290191
1345	0.059	4	0.0290191
1346	0.059	4	0.0290191
1347	0.059	4	0.0290191
1348	0.059	4	0.0290191
1349	0.059	4	0.0290191
1350	0.059	4	0.0290191
1351	0.059	4	0.0290191
1352	0.059	4	0.0290191
1353	0.059	4	0.0290191
1354	0.059	4	0.0290191
1355	0.059	4	0.0290191
1356	0.059	4	0.0290191
1357	0.059	4	0.0290191
1358	0.059	4	0.0290191
1359	0.059	4	0.0290191
1360	0.059	4	0.0290191
1361	0.059	4	0.0290191
1362	0.059	4	0.0290191
1363	0.059	4	0.0290191
1364	0.059	4	0.0290191
1365	0.059	4	0.0290191
1366	0.059	4	0.0290191
1367	0.059	4	0.0290191
1368	0.059	4	0.0290191
1369	0.059	4	0.0290191
1370	0.059	4	0.0290191
1371	0.059	4	0.0290191
1372	0.059	4	0.0290191
1373	0.059	4	0.0290191
1374	0.059	4	0.0290191
1375	0.059	4	0.0290191
1376	0.059	4	0.0290191
1377	0.059	4	0.0290191
1378	0.059	4	0.0290191
1379	0.059	4	0.0290191
1380	0.059	4	0.0290191
1381	0.059	4	0.0290191
1382	0.059	4	0.0290191
1383	0.059	4	0.0290191
1384	0.059	4	0.0290191
1385	0.059	4	0.0290191
1386	0.059	4	0.0290191
1387	0.059	4	0.0290191
1388	0.059	4	0.0290191
1389	0.059	4	0.0290191
1390	0.059	4	0.0290191
1391	0.059	4	0.0290191
1392	0.059	4	0.0290191
1393	0.059	4	0.0290191
1394	0.059	4	0.0290191
1395	0.059	4	0.0290191
1396	0.059	4	0.0290191
1397	0.059	4	0.0290191
1398	0.059	4	0.0290191
1399	0.059	4	0.0290191
1400	0.059	4	0.0290191
1401	0.059	4	0.0290191
1402	0.059	4	0.0290191
1403	0.059	4	0.0290191
1404	0.059	4	0.0290191
1405	0.059	4	0.0290191
1406	0.059	4	0.0290191
1407	0.059	4	0.0290191
1408	0.059	4	0.0290191
1409	0.059	4	0.0290191
1410	0.059	4	0.0290191
1411	0.059	4	0.0290191
1412	0.059	4	0.0290191
1413	0.059	4	0.0290191
1414	0.059	4	0.0290191
1415	0.059	4	0.0290191
1416	0.059	4	0.0290191
1417	0.059	4	0.0290191
1418	0.059	4	0.0290191
1419	0.059	4	0.0290191
1420	0.059	4	0.0290191
1421	0.059	4	0.0290191
1422	0.059	4	0.0290191
1423	0.059	4	0.0290191
1424	0.059	4	0.0290191
1425	0.059	4	0.0290191
1426	0.059	4	0.0290191
1427	0.059	4	0.0290191
1428	0.059	4	0.0290191
1429	0.059	4	0.0290191
1430	0.059	4	0.0290191
1431	0.059	4	0.0290191
1432	0.059	4	0.0290191
1433	0.059	4	0.0290191
1434	0.059	4	0.0290191
1435	0.059	4	0.0290191
1436	0.059	4	0.0290191
1437	0.059	4	0.0290191
1438	0.059	4	0.0290191
1439	0.059	4	0.0290191
1440	0.059	4	0.0290191
1441	0.059	4	0.0290191
1442	0.059	4	0.0290191
1443	0.059	4	0.0290191
1444	0.059	4	0.0290191
1445	0.059	4	0.0290191
1446	0.059	4	0.0290191
1447	0.059	4	0.0290191
1448	0.059	4	0.0290191
1449	0.059	4	0.0290191
1450	0.059	4	0.0290191
1451	0.059	4	0.0290191
1452	0.059	4	0.0290191
1453	0.059	4	0.0290191
1454	0.059	4	0.0290191
1455	0.059	4	0.0290191
1456	0.059	4	0.0290191
1457	0.059	4	0.0290191
1458	0.059	4	0.0290191
1459	0.059	4	0.0290191
1460	0.059	4	0.0290191
1461	0.059	4	0.0290191
1462	0.059	4	0.0290191
1463	0.059	4	0.0290191
1464	0.059	4	0.0290191
1465	0.059	4	0.0290191
1466	0.059	4	0.0290191
1467	0.059	4	0.0290191
1468	0.059	4	0.0290191
1469	0.059	4	0.0290191
1470	0.059	4	0.0290191
1471	0.059	4	0.0290191
1472	0.059	4	0.0290191
1473	0.059	4	0.0290191
1474	0.059	4	0.0290191
1475	0.059	4	0.0290191
1476	0.059	4	0.0290191
1477	0.059	4	0.0290191
1478	0.059	4	0.0290191
1479	0.059	4	0.0290191
1480	0.059	4	0.0290191
1481	0.059	4	0.0290191
1482	0.059	4	0.0290191
1483	0.059	4	0.0290191
1484	0.059	4	0.0290191
1485	0.059	4	0.0290191
1486	0.059	4	0.0290191
1487	0.059	4	0.0290191
1488	0.059	4	0.0290191
1489	0.059	4	0.0290191
1490	0.059	4	0.0290191
1491	0.059	4	0.0290191
1492	0.059	4	0.0290191
1493	0.059	4	0.0290191
1494	0.059	4	0.0290191
1495	0.059	4	0.0290191
1496	0.059	4	0.0290191
1497	0.059	4	0.0290191
1498	0.059	4	0.0290191
1499	0.059	4	0.0290191
1500	0.059	4	0.0290191
1501	0.059	4	0.0290191
1502	0.059	4	0.0290191
1503	0.059	4	0.0290191
1504	0.059	4	0.0290191
1505	0.059	4	0.0290191
1506	0.059	4	0.0290191
1507	0.059	4	0.0290191
1508	0.059	4	0.0290191
1509	0.059	4	0.0290191
1510	0.059	4	0.0290191
1511	0.059	4	0.0290191
1512	0.059	4	0.0290191
1513	0.059	4	0.0290191
1514	0.059	4	0.0290191
1515	0.059	4	0.0290191
1516	0.059	4	0.0290191
1517	0.059	4	0.0290191
1518	0.059	4	0.0290191
1519	0.059	4	0.0290191
1520	0.059	4	0.0290191
1521	0.059	4	0.0290191
1522	0.059	4	0.0290191
1523	0.059	4	0.0290191
1524	0.059	4	0.0290191
1525	0.059	4	0.0290191
1526	0.059	4	0.0290191
1527	0.059	4	0.0290191
1528	0.059	4	0.0290191
1529	0.059	4	0.0290191
1530	0.059	4	0.0290191
1531	0.059	4	0.0290191
1532	0.059	4	0.0290191
1533	0.059	4	0.0290191
1534	0.059	4	0.0290191
1535	0.059	4	0.0290191
1536	0.059	4	0.0290191
1537	0.059	4	0.0290191
1538	0.059	4	0.0290191
1539	0.059	4	0.0290191
1540	0.059	4	0.0290191
1541	0.059	4	0.0290191
1542	0.059	4	0.0290191
1543	0.059	4	0.0290191
1544	0.059	4	0.0290191
1545	0.059	4	0.0290191
1546	0.059	4	0.0290191
1547	0.059	4	0.0290191
1548	0.059	4	0.0290191
1549	0.059	4	0.0290191
1550	0.059	4	0.0290191
1551	0.059	4	0.0290191
1552	0.059	4	0.0290191
1553	0.059	4	0.0290191
1554	0.059	4	0.0290191
1555	0.059	4	0.0290191
1556	0.059	4	0.0290191
1557	0.059	4	0.0290191
1558	0.059	4	0.0290191
1559	0.059	4	0.0290191
1560	0.059	4	0.0290191
1561	0.059	4	0.0290191
1562	0.059	4	0.0290191
1563	0.059	4	0.0290191
1564	0.059	4	0.0290191
1565	0.059	4	0.0290191
1566	0.059	4	0.0290191
1567	0.059	4	0.0290191
1568	0.059	4	0.0290191
1569	0.059	4	0.0290191
1570	0.059	4	0.0290191
1571	0.059	4	0.0290191
1572	0.059	4	0.0290191
1573	0.059	4	0.0290191
1574	0.059	4	0.0290191
1575	0.059	4	0.0290191
1576	0.059	4	0.0290191
1577	0.059	4	0.0290191
1578	0.059	4	0.0290191
1579	0.059	4	0.0290191
1580	0.059	4	0.0290191
1581	0.059	4	0.0290191
1582	0.059	4	0.0290191
1583	0.059	4	0.0290191
1584	0.059	4	0.0290191
1585	0.059	4	0.0290191
1586	0.059	4	0.0290191
1587	0.059	4	0.0290191
1588	0.059	4	0.0290191
1589	0.059	4	0.0290191
1590	0.059	4	0.0290191
1591	0.059	4	0.0290191
1592	0.059	4	0.0290191
1593	0.059	4	0.0290191
1594	0.059	4	0.0290191
1595	0.059	4	0.0290191
1596	0.059	4	0.0290191
1597	0.059	4	0.0290191
1598	0.059	4	0.0290191
1599	0.059	4	0.0290191
1600	0.059	4	0.0290191
1601	0.059	4	0.0290191
1602	0.059	4	0.0290191
1603	0.059	4	0.0290191
1604	0.059	4	0.0290191
1605	0.059	4	0.0290191
1606	0.059	4	0.0290191
1607	0.059	4	0.0290191
1608	0.059	4	0.0290191
1609	0.059	4	0.0290191
1610	0.059	4	0.0290191
1611	0.059	4	0.0290191
1612	0.059	4	0.0290191
1613	0.059	4	0.0290191
1614	0.059	4	0.0290191
1615	0.059	4	0.0290191
1616	0.059	4	0.0290191
1617	0.059	4	0.0290191
1618	0.059	4	0.0290191
1619	0.059	4	0.0290191
1620	0.059	4	0.0290191
1621	0.059	4	0.0290191
1622	0.059	4	0.0290191
1623	0.059	4	0.0290191
1624	0.059	4	0.0290191
1625	0.059	4	0.0290191
1626	0.059	4	0.0290191
1627	0.059	4	0.0290191
1628	0.059	4	0.0290191
1629	0.059	4	0.0290191
1630	0.059	4	0.0290191
1631	0.059	4	0.0290191
1632	0.059	4	0.0290191
1633	0.059	4	0.0290191
1634	0.059	4	0.0290191
1635	0.059	4	0.0290191
1636	0.059	4	0.0290191
1637	0.059	4	0.0290191
1638	0.059	4	0.0290191
1639	0.059	4	0.0290191
1640	0.059	4	0.0290191
1641	0.059	4	0.0290191
1642	0.059	4	0.0290191
1643	0.059	4	0.0290191
1644	0.059	4	0.0290191
1645	0.059	4	0.0290191
1646	0.059	4	0.0290191
1647	0.059	4	0.0290191
1648	0.059	4	0.0290191
1649	0.059	4	0.0290191
1650	0.059	4	0.0290191
1651	0.059	4	0.0290191
1652	0.059	4	0.0290191
1653	0.059	4	0.0290191
1654	0.059	4	0.0290191
1655	0.059	4	0.0290191
1656	0.059	4	0.0290191
1657	0.059	4	0.0290191
1658	0.059	4	0.0290191
1659	0.059	4	0.0290191
1660	0.059	4	0.0290191
1661	0.059	4	0.0290191
1662	0.059	4	0.0290191
1663	0.059	4	0.0290191
1664	0.059	4	0.0290191
1665	0.059	4	0.0290191
1666	0.059	4	0.0290191
1667	0.059	4	0.0290191
1668	0.059	4	0.0290191
1669	0.059	4	0.0290191
1670	0.059	4	0.0290191
1671	0.059	4	0.0290191
1672	0.059	4	0.0290191
1673	0.059	4	0.0290191
1674	0.059	4	0.0290191
1675	0.059	4	0.0290191
1676	0.059	4	0.0290191
1677	0.059	4	0.0290191
1678	0.059	4	0.0290191
1679	0.059	4	0.0290191
1680	0.059	4	0.0290191
1681	0.059	4	0.0290191
1682	0.059	4	0.0290191
1683	0.059	4	0.0290191
1684	0.059	4	0.0290191
1685	0.059	4	0.0290191
1686	0.059	4	0.0290191
1687	0.059	4	0.0290191
1688	0.059	4	0.0290191
1689	0.059	4	0.0290191
1690	0.059	4	0.0290191
1691	0.059	4	0.0290191
1692	0.059	4	0.0290191
1693	0.059	4	0.0290191
1694	0.059	4	0.0290191
1695	0.059	4	0.0290191
1696	0.059	4	0.0290191
1697	0.059	4	0.0290191
1698	0.059	4	0.0290191
1699	0.059	4	0.0290191
1700	0.059	4	0.0290191
1701	0.059	4	0.0290191
1702	0.059	4	0.0290191
1703	0.059	4	0.0290191
1704	0.059	4	0.0290191
1705	0.059	4	0.0290191
1706	0.059	4	0.0290191
1707	0.059	4	0.0290191
1708	0.059	4	0.0290191
1709	0.059	4	0.0290191
1710	0.059	4	0.0290191
1711	0.059	4	0.0290191
1712	0.059	4	0.0290191
1713	0.059	4	0.0290191
1714	0.059	4	0.0290191
1715	0.059	4	0.0290191
1716	0.059	4	0.0290191
1717	0.059	4	0.0290191
1718	0.059	4	0.0290191
1719	0.059	4	0.0290191
1720	0.059	4	0.0290191
1721	0.059	4	0.0290191
1722	0.059	4	0.0290191
1723	0.059	4	0.0290191
1724	0.059	4	0.0290191
1725	0.059	4	0.0290191
1726	0.059	4	0.0290191
1727	0.059	4	0.0290191
1728	0.059	4	0.0290191
1729	0.059	4	0.0290191
1730	0.059	4	0.0290191
1731	0.059	4	0.0290191
1732	0.059	4	0.0290191
1733	0.059	4	0.0290191
1734	0.059	4	0.0290191
1735	0.059	4	0.0290191
1736	0.059	4	0.0290191
1737	0.059	4	0.0290191
1738	0.059	4	0.0290191
1739	0.059	4	0.0290191
1740	0.059	4	0.0290191
1741	0.059	4	0.0290191
1742	0.059	4	0.0290191
1743	0.059	4	0.0290191
1744	0.059	4	0.0290191
1745	0.059	4	0.0290191
1746	0.059	4	0.0290191
1747	0.059	4	0.0290191
1748	0.059	4	0.0290191
1749	0.059	4	0.0290191
1750	0.059	4	0.0290191
1751	0.059	4	0.0290191
1752	0.059	4	0.0290191
1753	0.059	4	0.0290191
1754	0.059	4	0.0290191
1755	0.059	4	0.0290191
1756	0.059	4	0.0290191
1757	0.059	4	0.0290191
1758	0.059	4	0.0290191
1759	0.059	4	0.0290191
1760	0.059	4	0.0290191
1761	0.059	4	0.0290191
1762	0.059	4	0.0290191
1763	0.059	4	0.0290191
1764	0.059	4	0.0290191
1765	0.059	4	0.0290191
1766	0.059	4	0.0290191
1767	0.059	4	0.0290191
1768	0.059	4	0.0290191
1769	0.059	4	0.0290191
1770	0.059	4	0.0290191
1771	0.059	4	0.0290191
1772	0.059	4	0.0290191
1773	0.059	4	0.0290191
1774	0.059	4	0.0290191
1775	0.059	4	0.0290191
1776	0.059	4	0.0290191
1777	0.059	4	0.0290191
1778	0.059	4	0.0290191
1779	0.059	4	0.0290191
1780	0.059	4	0.0290191
1781	0.059	4	0.0290191
1782	0.059	4	0.0290191
1783	0.059	4	0.0290191
1784	0.059	4	0.0290191
1785	0.059	4	0.0290191
1786	0.059	4	0.0290191
1787	0.059	4	0.0290191
1788	0.059	4	0.0290191
1789	0.059	4	0.0290191
1790	0.059	4	0.0290191
1791	0.059	4	0.0290191
1792	0.059	4	0.0290191
1793	0.059	4	0.0290191
1794	0.059	4	0.0290191
1795	0.059	4	0.0290191
1796	0.059	4	0.0290191
1797	0.059	4	0.0290191
1798	0.059	4	0.0290191
1799	0.059	4	0.0290191
1800	0.059	4	0.0290191
1801	0.059	4	0.0290191
1802	0.059	4	0.0290191
1803	0.059	4	0.0290191
1804	0.059	4	0.0290191
1805	0.059	4	0.0290191
1806	0.059	4	0.0290191
1807	0.059	4	0.0290191
1808	0.059	4	0.0290191
1809	0.059	4	0.0290191
1810	0.059	4	0.0290191
1811	0.059	4	0.0290191
1812	0.059	4	0.0290191
1813	0.059	4	0.0290191
1814	0.059	4	0.0290191
1815	0.059	4	0.0290191
1816	0.059	4	0.0290191
1817	0.059	4	0.0290191
1818	0.059	4	0.0290191
1819	0.059	4	0.0290191
1820	0.059	4	0.0290191
1821	0.059	4	0.0290191
1822	0.059	4	0.0290191
1823	0.059	4	0.0290191
1824	0.059	4	0.0290191
1825	0.059	4	0.0290191
1826	0.059	4	0.0290191
1827	0.059	4	0.0290191
1828	0.059	4	0.0290191
1829	0.059	4	0.0290191
1830	0.059	4	0.0290191
1831	0.059	4	0.0290191
1832	0.059	4	0.0290191
1833	0.059	4	0.0290191
1834	0.059	4	0.0290191
1835	0.059	4	0.0290191
1836	0.059	4	0.0290191
1837	0.059	4	0.0290191
1838	0.059	4	0.0290191
1839	0.059	4	0.0290191
1840	0.059	4	0.0290191
1841	0.059	4	0.0290191
1842	0.059	4	0.0290191
1843	0.059	4	0.0290191
1844	0.059	4	0.0290191
1845	0.059	4	0.0290191
1846	0.059	4	0.0290191
1847	0.059	4	0.0290191
1848	0.059	4	0.0290191
1849	0.059	4	0.0290191
1850	0.059	4	0.0290191
1851	0.059	4	0.0290191
1852	0.059	4	0.0290191
1853	0.059	4	0.0290191
1854	0.059	4	0.0290191
1855	0.059	4	0.0290191
1856	0.059	4	0.0290191
1857	0.059	4	0.0290191
1858	0.059	4	0.0290191
1859	0.059	4	0.0290191
1860	0.059	4	0.0290191
1861	0.059	4	0.0290191
1862	0.059	4	0.0290191
1863	0.059	4	0.0290191
1864	0.059	4	0.0290191
1865	0.059	4	0.0290191
1866	0.059	4	0.0290191
1867	0.059	4	0.0290191
1868	0.059	4	0.0290191
1869	0.059	4	0.0290191
1870	0.059	4	0.0290191
1871	0.059	4	0.0290191
1872	0.059	4	0.0290191
1873	0.059	4	0.0290191
1874	0.059	4	0.0290191
1875	0.059	4	0.0290191
1876	0.059	4	0.0290191
1877	0.059	4	0.0290191
1878	0.059	4	0.0290191
1879	0.059	4	0.0290191
1880	0.059	4	0.0290191
1881	0.059	4	0.0290191
1882	0.059	4	0.0290191
1883	0.059	4	0.0290191
1884	0.059	4	0.0290191
1885	0.059	4	0.0290191
1886	0.059	4	0.0290191
1887	0.059	4	0.0290191
1888	0.059	4	0.0290191
1889	0.059	4	0.0290191
1890	0.059	4	0.0290191
1891	0.059	4	0.0290191
1892	0.059	4	0.0290191
1893	0.059	4	0.0290191
1894	0.059	4	0.0290191
1895	0.059	4	0.0290191
1896	0.059	4	0.0290191
1897	0.059	4	0.0290191
1898	0.059	4	0.0290191
1899	0.059	4	0.0290191
1900	0.059	4	0.0290191
1901	0.059	4	0.0290191
1902	0.059	4	0.0290191
1903	0.059	4	0.0290191
1904	0.059	4	0.0290191
1905	0.059	4	0.0290191
1906	0.059	4	0.0290191
1907	0.059	4	0.0290191
1908	0.059	4	0.0290191
1909	0.059	4	0.0290191
1910	0.059	4	0.0290191
1911	0.059	4	0.0290191
1912	0.059	4	0.0290191
1913	0.059	4	0.0290191
1914	0.059	4	0.0290191
1915	0.059	4	0.0290191
1916	0.059	4	0.0290191
1917	0.059	4	0.0290191
1918	0.059	4	0.0290191
1919	0.059	4	0.0290191
1920	0.059	4	0.0290191
1921	0.059	4	0.0290191
1922	0.059	4	0.0290191
1923	0.059	4	0.0290191
1924	0.059	4	0.0290191
1925	0.059	4	0.0290191
1926	0.059	4	0.0290191
1927	0.059	4	0.0290191
1928	0.059	4	0.0290191
1929	0.059	4	0.0290191
1930	0.059	4	0.0290191
1931	0.059	4	0.0290191
1932	0.059	4	0.0290191
1933	0.059	4	0.0290191
1934	0.059	4	0.0290191
1935	0.059	4	0.0290191
1936	0.059	4	0.0290191
1937	0.059	4	0.0290191
1938	0.059	4	0.0290191
1939	0.059	4	0.0290191
1940	0.059	4	0.0290191
1941	0.059	4	0.0290191
1942	0.059	4	0.0290191
1943	0.059	4	0.0290191
1944	0.059	4	0.0290191
1945	0.059	4	0.0290191
1946	0.059	4	0.0290191
1947	0.059	4	0.0290191
1948	0.059	4	0.0290191
1949	0.059	4	0.0290191
1950	0.059	4	0.0290191
1951	0.059	4	0.0290191
1952	0.059	4	0.0290191
1953	0.059	4	0.0290191
1954	0.059	4	0.0290191
1955	0.059	4	0.0290191
1956	0.059	4	0.0290191
1957	0.059	4	0.0290191
1958	0.059	4	0.0290191
1959	0.059	4	0.0290191
1960	0.059	4	0.0290191
1961	0.059	4	0.0290191
1962	0.059	4	0.0290191
1963	0.059	4	0.0290191
1964	0.059	4	0.0290191
1965	0.059	4	0.0290191
1966	0.059	4	0.0290191
1967	0.059	4	0.0290191
1968	0.059	4	0.0290191
1969	0.059	4	0.0290191
1970	0.059	4	0.0290191
1971	0.059	4	0.0290191
1972	0.059	4	0.0290191
1973	0.059	4	0.0290191
1974	0.059	4	0.0290191
1975	0.059	4	0.0290191
1976	0.059	4	0.0290191
1977	0.059	4	0.0290191
1978	0.059	4	0.0290191
1979	0.059	4	0.0290191
1980	0.059	4	0.0290191
1981	0.059	4	0.0290191
1982	0.059	4	0.0290191
1983	0.059	4	0.0290191
1984	0.059	4	0.0290191
1985	0.059	4	0.0290191
1986	0.059	4	0.0290191
1987	0.059	4	0.0290191
1988	0.059	4	0.0290191
1989	0.059	4	0.0290191
1990	0.059	4	0.0290191
1991	0.059	4	0.0290191
1992	0.059	4	0.0290191
1993	0.059	4	0.0290191
1994	0.059	4	0.0290191
1995	0.059	4	0.0290191
1996	0.059	4	0.0290191
1997	0.059	4	0.0290191
1998	0.059	4	0.0290191
1999	0.059	4	0.0290191
2000	0.059	4	0.0290191
[truncated: 3,001 more rows]
