# Supplementary material for: Aspiration-driven co-evolution of cooperation with individual behavioral diversity
Source: PLoS One. 2023 Sep 15;18(9):e0291134. doi: 10.1371/journal.pone.0291134 (PMC10503719; doi:10.1371/journal.pone.0291134)
Supplement: S1 Data — (ZIP) [file pone.0291134.s001.zip › M1/v2-L=200/data/aspiration_time,b=1.76_frequency.txt]

1	0.5	0.5	0
2	0.686969	0.707585	0.472904
3	0.774311	0.849627	0.547154
4	0.796487	0.951703	0.603078
5	0.780917	1.02773	0.628501
6	0.74395	1.0945	0.629041
7	0.697711	1.15352	0.612628
8	0.647936	1.22518	0.583655
9	0.599075	1.29111	0.549439
10	0.551899	1.37005	0.51328
11	0.508623	1.45698	0.475879
12	0.467575	1.5418	0.439239
13	0.430346	1.62261	0.403776
14	0.396012	1.73512	0.370945
15	0.365112	1.83889	0.340767
16	0.336973	1.9208	0.312364
17	0.311109	2.03327	0.286657
18	0.287738	2.17047	0.263664
19	0.266289	2.30343	0.24238
20	0.247009	2.41601	0.222663
21	0.229296	2.54224	0.204398
22	0.213246	2.65872	0.18842
23	0.198812	2.80813	0.173786
24	0.185635	2.8601	0.160461
25	0.173598	2.9103	0.147908
26	0.162766	3.06067	0.136817
27	0.152936	3.19074	0.126816
28	0.143957	3.31999	0.117779
29	0.135855	3.32597	0.109155
30	0.128506	3.40598	0.101492
31	0.121946	3.43936	0.0944345
32	0.115961	3.47085	0.0881385
33	0.110553	3.49758	0.0824633
34	0.105709	3.51106	0.0772942
35	0.101212	3.5583	0.0727174
36	0.0971716	3.61314	0.0686384
37	0.0934694	3.63302	0.0647448
38	0.0901314	3.67034	0.0611678
39	0.0871032	3.7361	0.0581392
40	0.0843235	3.7555	0.05537
41	0.081803	3.78048	0.0528205
42	0.0795491	3.80393	0.0503651
43	0.0774832	3.80888	0.0481495
44	0.0756031	3.82419	0.0462294
45	0.0739579	3.80863	0.0444088
46	0.0724768	3.79923	0.042801
47	0.0711239	3.83281	0.041361
48	0.0698724	3.84976	0.0400615
49	0.0687578	3.85901	0.0388652
50	0.0677456	3.86634	0.0377872
51	0.0668249	3.86257	0.0367926
52	0.0660057	3.87092	0.036094
53	0.0652595	3.87908	0.0352778
54	0.0645742	3.88269	0.0345587
55	0.063951	3.90822	0.0339252
56	0.0633588	3.94947	0.0334009
57	0.0628453	3.94065	0.032853
58	0.0623926	3.93651	0.0324288
59	0.0619454	3.95588	0.0321248
60	0.0615134	3.96184	0.0318419
61	0.0611272	3.96488	0.0314296
62	0.0607645	3.97708	0.0310708
63	0.0604397	3.97913	0.030728
64	0.0601499	3.98119	0.0304204
65	0.0598884	3.98249	0.030147
66	0.0596604	3.98412	0.0299049
67	0.0594435	3.98557	0.0296754
68	0.0592574	3.98677	0.0294788
69	0.0590827	3.98775	0.0292953
70	0.0589346	3.98858	0.0291398
71	0.0587853	3.9893	0.0289839
72	0.0586625	3.99036	0.0288522
73	0.05855	3.99156	0.0287297
74	0.0584446	3.9922	0.0286186
75	0.0583534	3.99291	0.0285214
76	0.0582647	3.9934	0.0284283
77	0.0581876	3.994	0.028346
78	0.0581242	3.99492	0.0282752
79	0.0580578	3.9954	0.0282046
80	0.0579972	3.99569	0.0281413
81	0.0579461	3.99601	0.0280875
82	0.0578987	3.99632	0.0280373
83	0.0578581	3.99678	0.0279929
84	0.0578205	3.99715	0.0279523
85	0.0577874	3.99751	0.0279162
86	0.0577549	3.99769	0.0278821
87	0.0577262	3.99789	0.0278516
88	0.0576993	3.99803	0.0278235
89	0.0576747	3.99817	0.0277976
90	0.0576524	3.99835	0.0277738
91	0.057631	3.99845	0.0277515
92	0.057614	3.99865	0.0277328
93	0.0575979	3.99874	0.0277159
94	0.0575837	3.99881	0.027701
95	0.0575698	3.99889	0.0276865
96	0.0575586	3.99904	0.0276741
97	0.0575493	3.99919	0.0276636
98	0.0575403	3.99928	0.0276538
99	0.0575325	3.99942	0.0276449
100	0.057525	3.99952	0.0276366
101	0.0575172	3.99957	0.0276284
102	0.0575108	3.9996	0.0276216
103	0.0575048	3.99964	0.0276154
104	0.0574998	3.99967	0.0276101
105	0.0574948	3.99971	0.0276048
106	0.0574904	3.99974	0.0276001
107	0.0574866	3.99976	0.027596
108	0.0574832	3.99979	0.0275924
109	0.05748	3.9998	0.027589
110	0.0574771	3.99983	0.027586
111	0.0574746	3.99984	0.0275834
112	0.0574723	3.99986	0.0275809
113	0.0574701	3.99987	0.0275787
114	0.0574683	3.99988	0.0275767
115	0.0574664	3.99989	0.0275747
116	0.0574649	3.9999	0.0275731
117	0.0574635	3.99991	0.0275716
118	0.0574622	3.99992	0.0275703
119	0.0574611	3.99993	0.0275691
120	0.05746	3.99993	0.027568
121	0.057459	3.99994	0.0275669
122	0.0574582	3.99994	0.027566
123	0.0574574	3.99995	0.0275652
124	0.0574567	3.99996	0.0275644
125	0.057456	3.99996	0.0275638
126	0.0574555	3.99996	0.0275632
127	0.057455	3.99997	0.0275626
128	0.0574545	3.99997	0.0275621
129	0.0574541	3.99997	0.0275617
130	0.0574537	3.99997	0.0275613
131	0.0574533	3.99998	0.0275609
132	0.057453	3.99998	0.0275605
133	0.0574527	3.99998	0.0275602
134	0.0574524	3.99998	0.02756
135	0.0574522	3.99998	0.0275597
136	0.057452	3.99999	0.0275595
137	0.0574518	3.99999	0.0275593
138	0.0574517	3.99999	0.0275591
139	0.0574515	3.99999	0.027559
140	0.0574514	3.99999	0.0275588
141	0.0574512	3.99999	0.0275587
142	0.0574511	3.99999	0.0275586
143	0.057451	3.99999	0.0275584
144	0.0574509	3.99999	0.0275583
145	0.0574508	3.99999	0.0275582
146	0.0574507	3.99999	0.0275582
147	0.0574507	3.99999	0.0275581
148	0.0574506	4	0.027558
149	0.0574505	4	0.027558
150	0.0574505	4	0.0275579
151	0.0574504	4	0.0275578
152	0.0574504	4	0.0275578
153	0.0574504	4	0.0275578
154	0.0574503	4	0.0275577
155	0.0574503	4	0.0275577
156	0.0574503	4	0.0275577
157	0.0574502	4	0.0275576
158	0.0574502	4	0.0275576
159	0.0574502	4	0.0275576
160	0.0574502	4	0.0275576
161	0.0574502	4	0.0275575
162	0.0574502	4	0.0275575
163	0.0574501	4	0.0275575
164	0.0574501	4	0.0275575
165	0.0574501	4	0.0275575
166	0.0574501	4	0.0275575
167	0.0574501	4	0.0275575
168	0.0574501	4	0.0275575
169	0.0574501	4	0.0275574
170	0.0574501	4	0.0275574
171	0.0574501	4	0.0275574
172	0.0574501	4	0.0275574
173	0.0574501	4	0.0275574
174	0.05745	4	0.0275574
175	0.05745	4	0.0275574
176	0.05745	4	0.0275574
177	0.05745	4	0.0275574
178	0.05745	4	0.0275574
179	0.05745	4	0.0275574
180	0.05745	4	0.0275574
181	0.05745	4	0.0275574
182	0.05745	4	0.0275574
183	0.05745	4	0.0275574
184	0.05745	4	0.0275574
185	0.05745	4	0.0275574
186	0.05745	4	0.0275574
187	0.05745	4	0.0275574
188	0.05745	4	0.0275574
189	0.05745	4	0.0275574
190	0.05745	4	0.0275574
191	0.05745	4	0.0275574
192	0.05745	4	0.0275574
193	0.05745	4	0.0275574
194	0.05745	4	0.0275574
195	0.05745	4	0.0275574
196	0.05745	4	0.0275574
197	0.05745	4	0.0275574
198	0.05745	4	0.0275574
199	0.05745	4	0.0275574
200	0.05745	4	0.0275574
201	0.05745	4	0.0275574
202	0.05745	4	0.0275574
203	0.05745	4	0.0275574
204	0.05745	4	0.0275574
205	0.05745	4	0.0275574
206	0.05745	4	0.0275574
207	0.05745	4	0.0275574
208	0.05745	4	0.0275574
209	0.05745	4	0.0275574
210	0.05745	4	0.0275574
211	0.05745	4	0.0275574
212	0.05745	4	0.0275574
213	0.05745	4	0.0275574
214	0.05745	4	0.0275574
215	0.05745	4	0.0275574
216	0.05745	4	0.0275574
217	0.05745	4	0.0275574
218	0.05745	4	0.0275574
219	0.05745	4	0.0275574
220	0.05745	4	0.0275574
221	0.05745	4	0.0275574
222	0.05745	4	0.0275574
223	0.05745	4	0.0275574
224	0.05745	4	0.0275574
225	0.05745	4	0.0275574
226	0.05745	4	0.0275574
227	0.05745	4	0.0275574
228	0.05745	4	0.0275574
229	0.05745	4	0.0275574
230	0.05745	4	0.0275574
231	0.05745	4	0.0275574
232	0.05745	4	0.0275574
233	0.05745	4	0.0275574
234	0.05745	4	0.0275574
235	0.05745	4	0.0275574
236	0.05745	4	0.0275574
237	0.05745	4	0.0275574
238	0.05745	4	0.0275574
239	0.05745	4	0.0275574
240	0.05745	4	0.0275574
241	0.05745	4	0.0275574
242	0.05745	4	0.0275574
243	0.05745	4	0.0275574
244	0.05745	4	0.0275574
245	0.05745	4	0.0275574
246	0.05745	4	0.0275574
247	0.05745	4	0.0275574
248	0.05745	4	0.0275574
249	0.05745	4	0.0275574
250	0.05745	4	0.0275574
251	0.05745	4	0.0275574
252	0.05745	4	0.0275574
253	0.05745	4	0.0275574
254	0.05745	4	0.0275574
255	0.05745	4	0.0275574
256	0.05745	4	0.0275574
257	0.05745	4	0.0275574
258	0.05745	4	0.0275574
259	0.05745	4	0.0275574
260	0.05745	4	0.0275574
261	0.05745	4	0.0275574
262	0.05745	4	0.0275574
263	0.05745	4	0.0275574
264	0.05745	4	0.0275574
265	0.05745	4	0.0275574
266	0.05745	4	0.0275574
267	0.05745	4	0.0275574
268	0.05745	4	0.0275574
269	0.05745	4	0.0275574
270	0.05745	4	0.0275574
271	0.05745	4	0.0275574
272	0.05745	4	0.0275574
273	0.05745	4	0.0275574
274	0.05745	4	0.0275574
275	0.05745	4	0.0275574
276	0.05745	4	0.0275574
277	0.05745	4	0.0275574
278	0.05745	4	0.0275574
279	0.05745	4	0.0275574
280	0.05745	4	0.0275574
281	0.05745	4	0.0275574
282	0.05745	4	0.0275574
283	0.05745	4	0.0275574
284	0.05745	4	0.0275574
285	0.05745	4	0.0275574
286	0.05745	4	0.0275574
287	0.05745	4	0.0275574
288	0.05745	4	0.0275574
289	0.05745	4	0.0275574
290	0.05745	4	0.0275574
291	0.05745	4	0.0275574
292	0.05745	4	0.0275574
293	0.05745	4	0.0275574
294	0.05745	4	0.0275574
295	0.05745	4	0.0275574
296	0.05745	4	0.0275574
297	0.05745	4	0.0275574
298	0.05745	4	0.0275574
299	0.05745	4	0.0275574
300	0.05745	4	0.0275574
301	0.05745	4	0.0275574
302	0.05745	4	0.0275574
303	0.05745	4	0.0275574
304	0.05745	4	0.0275574
305	0.05745	4	0.0275574
306	0.05745	4	0.0275574
307	0.05745	4	0.0275574
308	0.05745	4	0.0275574
309	0.05745	4	0.0275574
310	0.05745	4	0.0275574
311	0.05745	4	0.0275574
312	0.05745	4	0.0275574
313	0.05745	4	0.0275574
314	0.05745	4	0.0275574
315	0.05745	4	0.0275574
316	0.05745	4	0.0275574
317	0.05745	4	0.0275574
318	0.05745	4	0.0275574
319	0.05745	4	0.0275574
320	0.05745	4	0.0275574
321	0.05745	4	0.0275574
322	0.05745	4	0.0275574
323	0.05745	4	0.0275574
324	0.05745	4	0.0275574
325	0.05745	4	0.0275574
326	0.05745	4	0.0275574
327	0.05745	4	0.0275574
328	0.05745	4	0.0275574
329	0.05745	4	0.0275574
330	0.05745	4	0.0275574
331	0.05745	4	0.0275574
332	0.05745	4	0.0275574
333	0.05745	4	0.0275574
334	0.05745	4	0.0275574
335	0.05745	4	0.0275574
336	0.05745	4	0.0275574
337	0.05745	4	0.0275574
338	0.05745	4	0.0275574
339	0.05745	4	0.0275574
340	0.05745	4	0.0275574
341	0.05745	4	0.0275574
342	0.05745	4	0.0275574
343	0.05745	4	0.0275574
344	0.05745	4	0.0275574
345	0.05745	4	0.0275574
346	0.05745	4	0.0275574
347	0.05745	4	0.0275574
348	0.05745	4	0.0275574
349	0.05745	4	0.0275574
350	0.05745	4	0.0275574
351	0.05745	4	0.0275574
352	0.05745	4	0.0275574
353	0.05745	4	0.0275574
354	0.05745	4	0.0275574
355	0.05745	4	0.0275574
356	0.05745	4	0.0275574
357	0.05745	4	0.0275574
358	0.05745	4	0.0275574
359	0.05745	4	0.0275574
360	0.05745	4	0.0275574
361	0.05745	4	0.0275574
362	0.05745	4	0.0275574
363	0.05745	4	0.0275574
364	0.05745	4	0.0275574
365	0.05745	4	0.0275574
366	0.05745	4	0.0275574
367	0.05745	4	0.0275574
368	0.05745	4	0.0275574
369	0.05745	4	0.0275574
370	0.05745	4	0.0275574
371	0.05745	4	0.0275574
372	0.05745	4	0.0275574
373	0.05745	4	0.0275574
374	0.05745	4	0.0275574
375	0.05745	4	0.0275574
376	0.05745	4	0.0275574
377	0.05745	4	0.0275574
378	0.05745	4	0.0275574
379	0.05745	4	0.0275574
380	0.05745	4	0.0275574
381	0.05745	4	0.0275574
382	0.05745	4	0.0275574
383	0.05745	4	0.0275574
384	0.05745	4	0.0275574
385	0.05745	4	0.0275574
386	0.05745	4	0.0275574
387	0.05745	4	0.0275574
388	0.05745	4	0.0275574
389	0.05745	4	0.0275574
390	0.05745	4	0.0275574
391	0.05745	4	0.0275574
392	0.05745	4	0.0275574
393	0.05745	4	0.0275574
394	0.05745	4	0.0275574
395	0.05745	4	0.0275574
396	0.05745	4	0.0275574
397	0.05745	4	0.0275574
398	0.05745	4	0.0275574
399	0.05745	4	0.0275574
400	0.05745	4	0.0275574
401	0.05745	4	0.0275574
402	0.05745	4	0.0275574
403	0.05745	4	0.0275574
404	0.05745	4	0.0275574
405	0.05745	4	0.0275574
406	0.05745	4	0.0275574
407	0.05745	4	0.0275574
408	0.05745	4	0.0275574
409	0.05745	4	0.0275574
410	0.05745	4	0.0275574
411	0.05745	4	0.0275574
412	0.05745	4	0.0275574
413	0.05745	4	0.0275574
414	0.05745	4	0.0275574
415	0.05745	4	0.0275574
416	0.05745	4	0.0275574
417	0.05745	4	0.0275574
418	0.05745	4	0.0275574
419	0.05745	4	0.0275574
420	0.05745	4	0.0275574
421	0.05745	4	0.0275574
422	0.05745	4	0.0275574
423	0.05745	4	0.0275574
424	0.05745	4	0.0275574
425	0.05745	4	0.0275574
426	0.05745	4	0.0275574
427	0.05745	4	0.0275574
428	0.05745	4	0.0275574
429	0.05745	4	0.0275574
430	0.05745	4	0.0275574
431	0.05745	4	0.0275574
432	0.05745	4	0.0275574
433	0.05745	4	0.0275574
434	0.05745	4	0.0275574
435	0.05745	4	0.0275574
436	0.05745	4	0.0275574
437	0.05745	4	0.0275574
438	0.05745	4	0.0275574
439	0.05745	4	0.0275574
440	0.05745	4	0.0275574
441	0.05745	4	0.0275574
442	0.05745	4	0.0275574
443	0.05745	4	0.0275574
444	0.05745	4	0.0275574
445	0.05745	4	0.0275574
446	0.05745	4	0.0275574
447	0.05745	4	0.0275574
448	0.05745	4	0.0275574
449	0.05745	4	0.0275574
450	0.05745	4	0.0275574
451	0.05745	4	0.0275574
452	0.05745	4	0.0275574
453	0.05745	4	0.0275574
454	0.05745	4	0.0275574
455	0.05745	4	0.0275574
456	0.05745	4	0.0275574
457	0.05745	4	0.0275574
458	0.05745	4	0.0275574
459	0.05745	4	0.0275574
460	0.05745	4	0.0275574
461	0.05745	4	0.0275574
462	0.05745	4	0.0275574
463	0.05745	4	0.0275574
464	0.05745	4	0.0275574
465	0.05745	4	0.0275574
466	0.05745	4	0.0275574
467	0.05745	4	0.0275574
468	0.05745	4	0.0275574
469	0.05745	4	0.0275574
470	0.05745	4	0.0275574
471	0.05745	4	0.0275574
472	0.05745	4	0.0275574
473	0.05745	4	0.0275574
474	0.05745	4	0.0275574
475	0.05745	4	0.0275574
476	0.05745	4	0.0275574
477	0.05745	4	0.0275574
478	0.05745	4	0.0275574
479	0.05745	4	0.0275574
480	0.05745	4	0.0275574
481	0.05745	4	0.0275574
482	0.05745	4	0.0275574
483	0.05745	4	0.0275574
484	0.05745	4	0.0275574
485	0.05745	4	0.0275574
486	0.05745	4	0.0275574
487	0.05745	4	0.0275574
488	0.05745	4	0.0275574
489	0.05745	4	0.0275574
490	0.05745	4	0.0275574
491	0.05745	4	0.0275574
492	0.05745	4	0.0275574
493	0.05745	4	0.0275574
494	0.05745	4	0.0275574
495	0.05745	4	0.0275574
496	0.05745	4	0.0275574
497	0.05745	4	0.0275574
498	0.05745	4	0.0275574
499	0.05745	4	0.0275574
500	0.05745	4	0.0275574
501	0.05745	4	0.0275574
502	0.05745	4	0.0275574
503	0.05745	4	0.0275574
504	0.05745	4	0.0275574
505	0.05745	4	0.0275574
506	0.05745	4	0.0275574
507	0.05745	4	0.0275574
508	0.05745	4	0.0275574
509	0.05745	4	0.0275574
510	0.05745	4	0.0275574
511	0.05745	4	0.0275574
512	0.05745	4	0.0275574
513	0.05745	4	0.0275574
514	0.05745	4	0.0275574
515	0.05745	4	0.0275574
516	0.05745	4	0.0275574
517	0.05745	4	0.0275574
518	0.05745	4	0.0275574
519	0.05745	4	0.0275574
520	0.05745	4	0.0275574
521	0.05745	4	0.0275574
522	0.05745	4	0.0275574
523	0.05745	4	0.0275574
524	0.05745	4	0.0275574
525	0.05745	4	0.0275574
526	0.05745	4	0.0275574
527	0.05745	4	0.0275574
528	0.05745	4	0.0275574
529	0.05745	4	0.0275574
530	0.05745	4	0.0275574
531	0.05745	4	0.0275574
532	0.05745	4	0.0275574
533	0.05745	4	0.0275574
534	0.05745	4	0.0275574
535	0.05745	4	0.0275574
536	0.05745	4	0.0275574
537	0.05745	4	0.0275574
538	0.05745	4	0.0275574
539	0.05745	4	0.0275574
540	0.05745	4	0.0275574
541	0.05745	4	0.0275574
542	0.05745	4	0.0275574
543	0.05745	4	0.0275574
544	0.05745	4	0.0275574
545	0.05745	4	0.0275574
546	0.05745	4	0.0275574
547	0.05745	4	0.0275574
548	0.05745	4	0.0275574
549	0.05745	4	0.0275574
550	0.05745	4	0.0275574
551	0.05745	4	0.0275574
552	0.05745	4	0.0275574
553	0.05745	4	0.0275574
554	0.05745	4	0.0275574
555	0.05745	4	0.0275574
556	0.05745	4	0.0275574
557	0.05745	4	0.0275574
558	0.05745	4	0.0275574
559	0.05745	4	0.0275574
560	0.05745	4	0.0275574
561	0.05745	4	0.0275574
562	0.05745	4	0.0275574
563	0.05745	4	0.0275574
564	0.05745	4	0.0275574
565	0.05745	4	0.0275574
566	0.05745	4	0.0275574
567	0.05745	4	0.0275574
568	0.05745	4	0.0275574
569	0.05745	4	0.0275574
570	0.05745	4	0.0275574
571	0.05745	4	0.0275574
572	0.05745	4	0.0275574
573	0.05745	4	0.0275574
574	0.05745	4	0.0275574
575	0.05745	4	0.0275574
576	0.05745	4	0.0275574
577	0.05745	4	0.0275574
578	0.05745	4	0.0275574
579	0.05745	4	0.0275574
580	0.05745	4	0.0275574
581	0.05745	4	0.0275574
582	0.05745	4	0.0275574
583	0.05745	4	0.0275574
584	0.05745	4	0.0275574
585	0.05745	4	0.0275574
586	0.05745	4	0.0275574
587	0.05745	4	0.0275574
588	0.05745	4	0.0275574
589	0.05745	4	0.0275574
590	0.05745	4	0.0275574
591	0.05745	4	0.0275574
592	0.05745	4	0.0275574
593	0.05745	4	0.0275574
594	0.05745	4	0.0275574
595	0.05745	4	0.0275574
596	0.05745	4	0.0275574
597	0.05745	4	0.0275574
598	0.05745	4	0.0275574
599	0.05745	4	0.0275574
600	0.05745	4	0.0275574
601	0.05745	4	0.0275574
602	0.05745	4	0.0275574
603	0.05745	4	0.0275574
604	0.05745	4	0.0275574
605	0.05745	4	0.0275574
606	0.05745	4	0.0275574
607	0.05745	4	0.0275574
608	0.05745	4	0.0275574
609	0.05745	4	0.0275574
610	0.05745	4	0.0275574
611	0.05745	4	0.0275574
612	0.05745	4	0.0275574
613	0.05745	4	0.0275574
614	0.05745	4	0.0275574
615	0.05745	4	0.0275574
616	0.05745	4	0.0275574
617	0.05745	4	0.0275574
618	0.05745	4	0.0275574
619	0.05745	4	0.0275574
620	0.05745	4	0.0275574
621	0.05745	4	0.0275574
622	0.05745	4	0.0275574
623	0.05745	4	0.0275574
624	0.05745	4	0.0275574
625	0.05745	4	0.0275574
626	0.05745	4	0.0275574
627	0.05745	4	0.0275574
628	0.05745	4	0.0275574
629	0.05745	4	0.0275574
630	0.05745	4	0.0275574
631	0.05745	4	0.0275574
632	0.05745	4	0.0275574
633	0.05745	4	0.0275574
634	0.05745	4	0.0275574
635	0.05745	4	0.0275574
636	0.05745	4	0.0275574
637	0.05745	4	0.0275574
638	0.05745	4	0.0275574
639	0.05745	4	0.0275574
640	0.05745	4	0.0275574
641	0.05745	4	0.0275574
642	0.05745	4	0.0275574
643	0.05745	4	0.0275574
644	0.05745	4	0.0275574
645	0.05745	4	0.0275574
646	0.05745	4	0.0275574
647	0.05745	4	0.0275574
648	0.05745	4	0.0275574
649	0.05745	4	0.0275574
650	0.05745	4	0.0275574
651	0.05745	4	0.0275574
652	0.05745	4	0.0275574
653	0.05745	4	0.0275574
654	0.05745	4	0.0275574
655	0.05745	4	0.0275574
656	0.05745	4	0.0275574
657	0.05745	4	0.0275574
658	0.05745	4	0.0275574
659	0.05745	4	0.0275574
660	0.05745	4	0.0275574
661	0.05745	4	0.0275574
662	0.05745	4	0.0275574
663	0.05745	4	0.0275574
664	0.05745	4	0.0275574
665	0.05745	4	0.0275574
666	0.05745	4	0.0275574
667	0.05745	4	0.0275574
668	0.05745	4	0.0275574
669	0.05745	4	0.0275574
670	0.05745	4	0.0275574
671	0.05745	4	0.0275574
672	0.05745	4	0.0275574
673	0.05745	4	0.0275574
674	0.05745	4	0.0275574
675	0.05745	4	0.0275574
676	0.05745	4	0.0275574
677	0.05745	4	0.0275574
678	0.05745	4	0.0275574
679	0.05745	4	0.0275574
680	0.05745	4	0.0275574
681	0.05745	4	0.0275574
682	0.05745	4	0.0275574
683	0.05745	4	0.0275574
684	0.05745	4	0.0275574
685	0.05745	4	0.0275574
686	0.05745	4	0.0275574
687	0.05745	4	0.0275574
688	0.05745	4	0.0275574
689	0.05745	4	0.0275574
690	0.05745	4	0.0275574
691	0.05745	4	0.0275574
692	0.05745	4	0.0275574
693	0.05745	4	0.0275574
694	0.05745	4	0.0275574
695	0.05745	4	0.0275574
696	0.05745	4	0.0275574
697	0.05745	4	0.0275574
698	0.05745	4	0.0275574
699	0.05745	4	0.0275574
700	0.05745	4	0.0275574
701	0.05745	4	0.0275574
702	0.05745	4	0.0275574
703	0.05745	4	0.0275574
704	0.05745	4	0.0275574
705	0.05745	4	0.0275574
706	0.05745	4	0.0275574
707	0.05745	4	0.0275574
708	0.05745	4	0.0275574
709	0.05745	4	0.0275574
710	0.05745	4	0.0275574
711	0.05745	4	0.0275574
712	0.05745	4	0.0275574
713	0.05745	4	0.0275574
714	0.05745	4	0.0275574
715	0.05745	4	0.0275574
716	0.05745	4	0.0275574
717	0.05745	4	0.0275574
718	0.05745	4	0.0275574
719	0.05745	4	0.0275574
720	0.05745	4	0.0275574
721	0.05745	4	0.0275574
722	0.05745	4	0.0275574
723	0.05745	4	0.0275574
724	0.05745	4	0.0275574
725	0.05745	4	0.0275574
726	0.05745	4	0.0275574
727	0.05745	4	0.0275574
728	0.05745	4	0.0275574
729	0.05745	4	0.0275574
730	0.05745	4	0.0275574
731	0.05745	4	0.0275574
732	0.05745	4	0.0275574
733	0.05745	4	0.0275574
734	0.05745	4	0.0275574
735	0.05745	4	0.0275574
736	0.05745	4	0.0275574
737	0.05745	4	0.0275574
738	0.05745	4	0.0275574
739	0.05745	4	0.0275574
740	0.05745	4	0.0275574
741	0.05745	4	0.0275574
742	0.05745	4	0.0275574
743	0.05745	4	0.0275574
744	0.05745	4	0.0275574
745	0.05745	4	0.0275574
746	0.05745	4	0.0275574
747	0.05745	4	0.0275574
748	0.05745	4	0.0275574
749	0.05745	4	0.0275574
750	0.05745	4	0.0275574
751	0.05745	4	0.0275574
752	0.05745	4	0.0275574
753	0.05745	4	0.0275574
754	0.05745	4	0.0275574
755	0.05745	4	0.0275574
756	0.05745	4	0.0275574
757	0.05745	4	0.0275574
758	0.05745	4	0.0275574
759	0.05745	4	0.0275574
760	0.05745	4	0.0275574
761	0.05745	4	0.0275574
762	0.05745	4	0.0275574
763	0.05745	4	0.0275574
764	0.05745	4	0.0275574
765	0.05745	4	0.0275574
766	0.05745	4	0.0275574
767	0.05745	4	0.0275574
768	0.05745	4	0.0275574
769	0.05745	4	0.0275574
770	0.05745	4	0.0275574
771	0.05745	4	0.0275574
772	0.05745	4	0.0275574
773	0.05745	4	0.0275574
774	0.05745	4	0.0275574
775	0.05745	4	0.0275574
776	0.05745	4	0.0275574
777	0.05745	4	0.0275574
778	0.05745	4	0.0275574
779	0.05745	4	0.0275574
780	0.05745	4	0.0275574
781	0.05745	4	0.0275574
782	0.05745	4	0.0275574
783	0.05745	4	0.0275574
784	0.05745	4	0.0275574
785	0.05745	4	0.0275574
786	0.05745	4	0.0275574
787	0.05745	4	0.0275574
788	0.05745	4	0.0275574
789	0.05745	4	0.0275574
790	0.05745	4	0.0275574
791	0.05745	4	0.0275574
792	0.05745	4	0.0275574
793	0.05745	4	0.0275574
794	0.05745	4	0.0275574
795	0.05745	4	0.0275574
796	0.05745	4	0.0275574
797	0.05745	4	0.0275574
798	0.05745	4	0.0275574
799	0.05745	4	0.0275574
800	0.05745	4	0.0275574
801	0.05745	4	0.0275574
802	0.05745	4	0.0275574
803	0.05745	4	0.0275574
804	0.05745	4	0.0275574
805	0.05745	4	0.0275574
806	0.05745	4	0.0275574
807	0.05745	4	0.0275574
808	0.05745	4	0.0275574
809	0.05745	4	0.0275574
810	0.05745	4	0.0275574
811	0.05745	4	0.0275574
812	0.05745	4	0.0275574
813	0.05745	4	0.0275574
814	0.05745	4	0.0275574
815	0.05745	4	0.0275574
816	0.05745	4	0.0275574
817	0.05745	4	0.0275574
818	0.05745	4	0.0275574
819	0.05745	4	0.0275574
820	0.05745	4	0.0275574
821	0.05745	4	0.0275574
822	0.05745	4	0.0275574
823	0.05745	4	0.0275574
824	0.05745	4	0.0275574
825	0.05745	4	0.0275574
826	0.05745	4	0.0275574
827	0.05745	4	0.0275574
828	0.05745	4	0.0275574
829	0.05745	4	0.0275574
830	0.05745	4	0.0275574
831	0.05745	4	0.0275574
832	0.05745	4	0.0275574
833	0.05745	4	0.0275574
834	0.05745	4	0.0275574
835	0.05745	4	0.0275574
836	0.05745	4	0.0275574
837	0.05745	4	0.0275574
838	0.05745	4	0.0275574
839	0.05745	4	0.0275574
840	0.05745	4	0.0275574
841	0.05745	4	0.0275574
842	0.05745	4	0.0275574
843	0.05745	4	0.0275574
844	0.05745	4	0.0275574
845	0.05745	4	0.0275574
846	0.05745	4	0.0275574
847	0.05745	4	0.0275574
848	0.05745	4	0.0275574
849	0.05745	4	0.0275574
850	0.05745	4	0.0275574
851	0.05745	4	0.0275574
852	0.05745	4	0.0275574
853	0.05745	4	0.0275574
854	0.05745	4	0.0275574
855	0.05745	4	0.0275574
856	0.05745	4	0.0275574
857	0.05745	4	0.0275574
858	0.05745	4	0.0275574
859	0.05745	4	0.0275574
860	0.05745	4	0.0275574
861	0.05745	4	0.0275574
862	0.05745	4	0.0275574
863	0.05745	4	0.0275574
864	0.05745	4	0.0275574
865	0.05745	4	0.0275574
866	0.05745	4	0.0275574
867	0.05745	4	0.0275574
868	0.05745	4	0.0275574
869	0.05745	4	0.0275574
870	0.05745	4	0.0275574
871	0.05745	4	0.0275574
872	0.05745	4	0.0275574
873	0.05745	4	0.0275574
874	0.05745	4	0.0275574
875	0.05745	4	0.0275574
876	0.05745	4	0.0275574
877	0.05745	4	0.0275574
878	0.05745	4	0.0275574
879	0.05745	4	0.0275574
880	0.05745	4	0.0275574
881	0.05745	4	0.0275574
882	0.05745	4	0.0275574
883	0.05745	4	0.0275574
884	0.05745	4	0.0275574
885	0.05745	4	0.0275574
886	0.05745	4	0.0275574
887	0.05745	4	0.0275574
888	0.05745	4	0.0275574
889	0.05745	4	0.0275574
890	0.05745	4	0.0275574
891	0.05745	4	0.0275574
892	0.05745	4	0.0275574
893	0.05745	4	0.0275574
894	0.05745	4	0.0275574
895	0.05745	4	0.0275574
896	0.05745	4	0.0275574
897	0.05745	4	0.0275574
898	0.05745	4	0.0275574
899	0.05745	4	0.0275574
900	0.05745	4	0.0275574
901	0.05745	4	0.0275574
902	0.05745	4	0.0275574
903	0.05745	4	0.0275574
904	0.05745	4	0.0275574
905	0.05745	4	0.0275574
906	0.05745	4	0.0275574
907	0.05745	4	0.0275574
908	0.05745	4	0.0275574
909	0.05745	4	0.0275574
910	0.05745	4	0.0275574
911	0.05745	4	0.0275574
912	0.05745	4	0.0275574
913	0.05745	4	0.0275574
914	0.05745	4	0.0275574
915	0.05745	4	0.0275574
916	0.05745	4	0.0275574
917	0.05745	4	0.0275574
918	0.05745	4	0.0275574
919	0.05745	4	0.0275574
920	0.05745	4	0.0275574
921	0.05745	4	0.0275574
922	0.05745	4	0.0275574
923	0.05745	4	0.0275574
924	0.05745	4	0.0275574
925	0.05745	4	0.0275574
926	0.05745	4	0.0275574
927	0.05745	4	0.0275574
928	0.05745	4	0.0275574
929	0.05745	4	0.0275574
930	0.05745	4	0.0275574
931	0.05745	4	0.0275574
932	0.05745	4	0.0275574
933	0.05745	4	0.0275574
934	0.05745	4	0.0275574
935	0.05745	4	0.0275574
936	0.05745	4	0.0275574
937	0.05745	4	0.0275574
938	0.05745	4	0.0275574
939	0.05745	4	0.0275574
940	0.05745	4	0.0275574
941	0.05745	4	0.0275574
942	0.05745	4	0.0275574
943	0.05745	4	0.0275574
944	0.05745	4	0.0275574
945	0.05745	4	0.0275574
946	0.05745	4	0.0275574
947	0.05745	4	0.0275574
948	0.05745	4	0.0275574
949	0.05745	4	0.0275574
950	0.05745	4	0.0275574
951	0.05745	4	0.0275574
952	0.05745	4	0.0275574
953	0.05745	4	0.0275574
954	0.05745	4	0.0275574
955	0.05745	4	0.0275574
956	0.05745	4	0.0275574
957	0.05745	4	0.0275574
958	0.05745	4	0.0275574
959	0.05745	4	0.0275574
960	0.05745	4	0.0275574
961	0.05745	4	0.0275574
962	0.05745	4	0.0275574
963	0.05745	4	0.0275574
964	0.05745	4	0.0275574
965	0.05745	4	0.0275574
966	0.05745	4	0.0275574
967	0.05745	4	0.0275574
968	0.05745	4	0.0275574
969	0.05745	4	0.0275574
970	0.05745	4	0.0275574
971	0.05745	4	0.0275574
972	0.05745	4	0.0275574
973	0.05745	4	0.0275574
974	0.05745	4	0.0275574
975	0.05745	4	0.0275574
976	0.05745	4	0.0275574
977	0.05745	4	0.0275574
978	0.05745	4	0.0275574
979	0.05745	4	0.0275574
980	0.05745	4	0.0275574
981	0.05745	4	0.0275574
982	0.05745	4	0.0275574
983	0.05745	4	0.0275574
984	0.05745	4	0.0275574
985	0.05745	4	0.0275574
986	0.05745	4	0.0275574
987	0.05745	4	0.0275574
988	0.05745	4	0.0275574
989	0.05745	4	0.0275574
990	0.05745	4	0.0275574
991	0.05745	4	0.0275574
992	0.05745	4	0.0275574
993	0.05745	4	0.0275574
994	0.05745	4	0.0275574
995	0.05745	4	0.0275574
996	0.05745	4	0.0275574
997	0.05745	4	0.0275574
998	0.05745	4	0.0275574
999	0.05745	4	0.0275574
1000	0.05745	4	0.0275574
1001	0.05745	4	0.0275574
1002	0.05745	4	0.0275574
1003	0.05745	4	0.0275574
1004	0.05745	4	0.0275574
1005	0.05745	4	0.0275574
1006	0.05745	4	0.0275574
1007	0.05745	4	0.0275574
1008	0.05745	4	0.0275574
1009	0.05745	4	0.0275574
1010	0.05745	4	0.0275574
1011	0.05745	4	0.0275574
1012	0.05745	4	0.0275574
1013	0.05745	4	0.0275574
1014	0.05745	4	0.0275574
1015	0.05745	4	0.0275574
1016	0.05745	4	0.0275574
1017	0.05745	4	0.0275574
1018	0.05745	4	0.0275574
1019	0.05745	4	0.0275574
1020	0.05745	4	0.0275574
1021	0.05745	4	0.0275574
1022	0.05745	4	0.0275574
1023	0.05745	4	0.0275574
1024	0.05745	4	0.0275574
1025	0.05745	4	0.0275574
1026	0.05745	4	0.0275574
1027	0.05745	4	0.0275574
1028	0.05745	4	0.0275574
1029	0.05745	4	0.0275574
1030	0.05745	4	0.0275574
1031	0.05745	4	0.0275574
1032	0.05745	4	0.0275574
1033	0.05745	4	0.0275574
1034	0.05745	4	0.0275574
1035	0.05745	4	0.0275574
1036	0.05745	4	0.0275574
1037	0.05745	4	0.0275574
1038	0.05745	4	0.0275574
1039	0.05745	4	0.0275574
1040	0.05745	4	0.0275574
1041	0.05745	4	0.0275574
1042	0.05745	4	0.0275574
1043	0.05745	4	0.0275574
1044	0.05745	4	0.0275574
1045	0.05745	4	0.0275574
1046	0.05745	4	0.0275574
1047	0.05745	4	0.0275574
1048	0.05745	4	0.0275574
1049	0.05745	4	0.0275574
1050	0.05745	4	0.0275574
1051	0.05745	4	0.0275574
1052	0.05745	4	0.0275574
1053	0.05745	4	0.0275574
1054	0.05745	4	0.0275574
1055	0.05745	4	0.0275574
1056	0.05745	4	0.0275574
1057	0.05745	4	0.0275574
1058	0.05745	4	0.0275574
1059	0.05745	4	0.0275574
1060	0.05745	4	0.0275574
1061	0.05745	4	0.0275574
1062	0.05745	4	0.0275574
1063	0.05745	4	0.0275574
1064	0.05745	4	0.0275574
1065	0.05745	4	0.0275574
1066	0.05745	4	0.0275574
1067	0.05745	4	0.0275574
1068	0.05745	4	0.0275574
1069	0.05745	4	0.0275574
1070	0.05745	4	0.0275574
1071	0.05745	4	0.0275574
1072	0.05745	4	0.0275574
1073	0.05745	4	0.0275574
1074	0.05745	4	0.0275574
1075	0.05745	4	0.0275574
1076	0.05745	4	0.0275574
1077	0.05745	4	0.0275574
1078	0.05745	4	0.0275574
1079	0.05745	4	0.0275574
1080	0.05745	4	0.0275574
1081	0.05745	4	0.0275574
1082	0.05745	4	0.0275574
1083	0.05745	4	0.0275574
1084	0.05745	4	0.0275574
1085	0.05745	4	0.0275574
1086	0.05745	4	0.0275574
1087	0.05745	4	0.0275574
1088	0.05745	4	0.0275574
1089	0.05745	4	0.0275574
1090	0.05745	4	0.0275574
1091	0.05745	4	0.0275574
1092	0.05745	4	0.0275574
1093	0.05745	4	0.0275574
1094	0.05745	4	0.0275574
1095	0.05745	4	0.0275574
1096	0.05745	4	0.0275574
1097	0.05745	4	0.0275574
1098	0.05745	4	0.0275574
1099	0.05745	4	0.0275574
1100	0.05745	4	0.0275574
1101	0.05745	4	0.0275574
1102	0.05745	4	0.0275574
1103	0.05745	4	0.0275574
1104	0.05745	4	0.0275574
1105	0.05745	4	0.0275574
1106	0.05745	4	0.0275574
1107	0.05745	4	0.0275574
1108	0.05745	4	0.0275574
1109	0.05745	4	0.0275574
1110	0.05745	4	0.0275574
1111	0.05745	4	0.0275574
1112	0.05745	4	0.0275574
1113	0.05745	4	0.0275574
1114	0.05745	4	0.0275574
1115	0.05745	4	0.0275574
1116	0.05745	4	0.0275574
1117	0.05745	4	0.0275574
1118	0.05745	4	0.0275574
1119	0.05745	4	0.0275574
1120	0.05745	4	0.0275574
1121	0.05745	4	0.0275574
1122	0.05745	4	0.0275574
1123	0.05745	4	0.0275574
1124	0.05745	4	0.0275574
1125	0.05745	4	0.0275574
1126	0.05745	4	0.0275574
1127	0.05745	4	0.0275574
1128	0.05745	4	0.0275574
1129	0.05745	4	0.0275574
1130	0.05745	4	0.0275574
1131	0.05745	4	0.0275574
1132	0.05745	4	0.0275574
1133	0.05745	4	0.0275574
1134	0.05745	4	0.0275574
1135	0.05745	4	0.0275574
1136	0.05745	4	0.0275574
1137	0.05745	4	0.0275574
1138	0.05745	4	0.0275574
1139	0.05745	4	0.0275574
1140	0.05745	4	0.0275574
1141	0.05745	4	0.0275574
1142	0.05745	4	0.0275574
1143	0.05745	4	0.0275574
1144	0.05745	4	0.0275574
1145	0.05745	4	0.0275574
1146	0.05745	4	0.0275574
1147	0.05745	4	0.0275574
1148	0.05745	4	0.0275574
1149	0.05745	4	0.0275574
1150	0.05745	4	0.0275574
1151	0.05745	4	0.0275574
1152	0.05745	4	0.0275574
1153	0.05745	4	0.0275574
1154	0.05745	4	0.0275574
1155	0.05745	4	0.0275574
1156	0.05745	4	0.0275574
1157	0.05745	4	0.0275574
1158	0.05745	4	0.0275574
1159	0.05745	4	0.0275574
1160	0.05745	4	0.0275574
1161	0.05745	4	0.0275574
1162	0.05745	4	0.0275574
1163	0.05745	4	0.0275574
1164	0.05745	4	0.0275574
1165	0.05745	4	0.0275574
1166	0.05745	4	0.0275574
1167	0.05745	4	0.0275574
1168	0.05745	4	0.0275574
1169	0.05745	4	0.0275574
1170	0.05745	4	0.0275574
1171	0.05745	4	0.0275574
1172	0.05745	4	0.0275574
1173	0.05745	4	0.0275574
1174	0.05745	4	0.0275574
1175	0.05745	4	0.0275574
1176	0.05745	4	0.0275574
1177	0.05745	4	0.0275574
1178	0.05745	4	0.0275574
1179	0.05745	4	0.0275574
1180	0.05745	4	0.0275574
1181	0.05745	4	0.0275574
1182	0.05745	4	0.0275574
1183	0.05745	4	0.0275574
1184	0.05745	4	0.0275574
1185	0.05745	4	0.0275574
1186	0.05745	4	0.0275574
1187	0.05745	4	0.0275574
1188	0.05745	4	0.0275574
1189	0.05745	4	0.0275574
1190	0.05745	4	0.0275574
1191	0.05745	4	0.0275574
1192	0.05745	4	0.0275574
1193	0.05745	4	0.0275574
1194	0.05745	4	0.0275574
1195	0.05745	4	0.0275574
1196	0.05745	4	0.0275574
1197	0.05745	4	0.0275574
1198	0.05745	4	0.0275574
1199	0.05745	4	0.0275574
1200	0.05745	4	0.0275574
1201	0.05745	4	0.0275574
1202	0.05745	4	0.0275574
1203	0.05745	4	0.0275574
1204	0.05745	4	0.0275574
1205	0.05745	4	0.0275574
1206	0.05745	4	0.0275574
1207	0.05745	4	0.0275574
1208	0.05745	4	0.0275574
1209	0.05745	4	0.0275574
1210	0.05745	4	0.0275574
1211	0.05745	4	0.0275574
1212	0.05745	4	0.0275574
1213	0.05745	4	0.0275574
1214	0.05745	4	0.0275574
1215	0.05745	4	0.0275574
1216	0.05745	4	0.0275574
1217	0.05745	4	0.0275574
1218	0.05745	4	0.0275574
1219	0.05745	4	0.0275574
1220	0.05745	4	0.0275574
1221	0.05745	4	0.0275574
1222	0.05745	4	0.0275574
1223	0.05745	4	0.0275574
1224	0.05745	4	0.0275574
1225	0.05745	4	0.0275574
1226	0.05745	4	0.0275574
1227	0.05745	4	0.0275574
1228	0.05745	4	0.0275574
1229	0.05745	4	0.0275574
1230	0.05745	4	0.0275574
1231	0.05745	4	0.0275574
1232	0.05745	4	0.0275574
1233	0.05745	4	0.0275574
1234	0.05745	4	0.0275574
1235	0.05745	4	0.0275574
1236	0.05745	4	0.0275574
1237	0.05745	4	0.0275574
1238	0.05745	4	0.0275574
1239	0.05745	4	0.0275574
1240	0.05745	4	0.0275574
1241	0.05745	4	0.0275574
1242	0.05745	4	0.0275574
1243	0.05745	4	0.0275574
1244	0.05745	4	0.0275574
1245	0.05745	4	0.0275574
1246	0.05745	4	0.0275574
1247	0.05745	4	0.0275574
1248	0.05745	4	0.0275574
1249	0.05745	4	0.0275574
1250	0.05745	4	0.0275574
1251	0.05745	4	0.0275574
1252	0.05745	4	0.0275574
1253	0.05745	4	0.0275574
1254	0.05745	4	0.0275574
1255	0.05745	4	0.0275574
1256	0.05745	4	0.0275574
1257	0.05745	4	0.0275574
1258	0.05745	4	0.0275574
1259	0.05745	4	0.0275574
1260	0.05745	4	0.0275574
1261	0.05745	4	0.0275574
1262	0.05745	4	0.0275574
1263	0.05745	4	0.0275574
1264	0.05745	4	0.0275574
1265	0.05745	4	0.0275574
1266	0.05745	4	0.0275574
1267	0.05745	4	0.0275574
1268	0.05745	4	0.0275574
1269	0.05745	4	0.0275574
1270	0.05745	4	0.0275574
1271	0.05745	4	0.0275574
1272	0.05745	4	0.0275574
1273	0.05745	4	0.0275574
1274	0.05745	4	0.0275574
1275	0.05745	4	0.0275574
1276	0.05745	4	0.0275574
1277	0.05745	4	0.0275574
1278	0.05745	4	0.0275574
1279	0.05745	4	0.0275574
1280	0.05745	4	0.0275574
1281	0.05745	4	0.0275574
1282	0.05745	4	0.0275574
1283	0.05745	4	0.0275574
1284	0.05745	4	0.0275574
1285	0.05745	4	0.0275574
1286	0.05745	4	0.0275574
1287	0.05745	4	0.0275574
1288	0.05745	4	0.0275574
1289	0.05745	4	0.0275574
1290	0.05745	4	0.0275574
1291	0.05745	4	0.0275574
1292	0.05745	4	0.0275574
1293	0.05745	4	0.0275574
1294	0.05745	4	0.0275574
1295	0.05745	4	0.0275574
1296	0.05745	4	0.0275574
1297	0.05745	4	0.0275574
1298	0.05745	4	0.0275574
1299	0.05745	4	0.0275574
1300	0.05745	4	0.0275574
1301	0.05745	4	0.0275574
1302	0.05745	4	0.0275574
1303	0.05745	4	0.0275574
1304	0.05745	4	0.0275574
1305	0.05745	4	0.0275574
1306	0.05745	4	0.0275574
1307	0.05745	4	0.0275574
1308	0.05745	4	0.0275574
1309	0.05745	4	0.0275574
1310	0.05745	4	0.0275574
1311	0.05745	4	0.0275574
1312	0.05745	4	0.0275574
1313	0.05745	4	0.0275574
1314	0.05745	4	0.0275574
1315	0.05745	4	0.0275574
1316	0.05745	4	0.0275574
1317	0.05745	4	0.0275574
1318	0.05745	4	0.0275574
1319	0.05745	4	0.0275574
1320	0.05745	4	0.0275574
1321	0.05745	4	0.0275574
1322	0.05745	4	0.0275574
1323	0.05745	4	0.0275574
1324	0.05745	4	0.0275574
1325	0.05745	4	0.0275574
1326	0.05745	4	0.0275574
1327	0.05745	4	0.0275574
1328	0.05745	4	0.0275574
1329	0.05745	4	0.0275574
1330	0.05745	4	0.0275574
1331	0.05745	4	0.0275574
1332	0.05745	4	0.0275574
1333	0.05745	4	0.0275574
1334	0.05745	4	0.0275574
1335	0.05745	4	0.0275574
1336	0.05745	4	0.0275574
1337	0.05745	4	0.0275574
1338	0.05745	4	0.0275574
1339	0.05745	4	0.0275574
1340	0.05745	4	0.0275574
1341	0.05745	4	0.0275574
1342	0.05745	4	0.0275574
1343	0.05745	4	0.0275574
1344	0.05745	4	0.0275574
1345	0.05745	4	0.0275574
1346	0.05745	4	0.0275574
1347	0.05745	4	0.0275574
1348	0.05745	4	0.0275574
1349	0.05745	4	0.0275574
1350	0.05745	4	0.0275574
1351	0.05745	4	0.0275574
1352	0.05745	4	0.0275574
1353	0.05745	4	0.0275574
1354	0.05745	4	0.0275574
1355	0.05745	4	0.0275574
1356	0.05745	4	0.0275574
1357	0.05745	4	0.0275574
1358	0.05745	4	0.0275574
1359	0.05745	4	0.0275574
1360	0.05745	4	0.0275574
1361	0.05745	4	0.0275574
1362	0.05745	4	0.0275574
1363	0.05745	4	0.0275574
1364	0.05745	4	0.0275574
1365	0.05745	4	0.0275574
1366	0.05745	4	0.0275574
1367	0.05745	4	0.0275574
1368	0.05745	4	0.0275574
1369	0.05745	4	0.0275574
1370	0.05745	4	0.0275574
1371	0.05745	4	0.0275574
1372	0.05745	4	0.0275574
1373	0.05745	4	0.0275574
1374	0.05745	4	0.0275574
1375	0.05745	4	0.0275574
1376	0.05745	4	0.0275574
1377	0.05745	4	0.0275574
1378	0.05745	4	0.0275574
1379	0.05745	4	0.0275574
1380	0.05745	4	0.0275574
1381	0.05745	4	0.0275574
1382	0.05745	4	0.0275574
1383	0.05745	4	0.0275574
1384	0.05745	4	0.0275574
1385	0.05745	4	0.0275574
1386	0.05745	4	0.0275574
1387	0.05745	4	0.0275574
1388	0.05745	4	0.0275574
1389	0.05745	4	0.0275574
1390	0.05745	4	0.0275574
1391	0.05745	4	0.0275574
1392	0.05745	4	0.0275574
1393	0.05745	4	0.0275574
1394	0.05745	4	0.0275574
1395	0.05745	4	0.0275574
1396	0.05745	4	0.0275574
1397	0.05745	4	0.0275574
1398	0.05745	4	0.0275574
1399	0.05745	4	0.0275574
1400	0.05745	4	0.0275574
1401	0.05745	4	0.0275574
1402	0.05745	4	0.0275574
1403	0.05745	4	0.0275574
1404	0.05745	4	0.0275574
1405	0.05745	4	0.0275574
1406	0.05745	4	0.0275574
1407	0.05745	4	0.0275574
1408	0.05745	4	0.0275574
1409	0.05745	4	0.0275574
1410	0.05745	4	0.0275574
1411	0.05745	4	0.0275574
1412	0.05745	4	0.0275574
1413	0.05745	4	0.0275574
1414	0.05745	4	0.0275574
1415	0.05745	4	0.0275574
1416	0.05745	4	0.0275574
1417	0.05745	4	0.0275574
1418	0.05745	4	0.0275574
1419	0.05745	4	0.0275574
1420	0.05745	4	0.0275574
1421	0.05745	4	0.0275574
1422	0.05745	4	0.0275574
1423	0.05745	4	0.0275574
1424	0.05745	4	0.0275574
1425	0.05745	4	0.0275574
1426	0.05745	4	0.0275574
1427	0.05745	4	0.0275574
1428	0.05745	4	0.0275574
1429	0.05745	4	0.0275574
1430	0.05745	4	0.0275574
1431	0.05745	4	0.0275574
1432	0.05745	4	0.0275574
1433	0.05745	4	0.0275574
1434	0.05745	4	0.0275574
1435	0.05745	4	0.0275574
1436	0.05745	4	0.0275574
1437	0.05745	4	0.0275574
1438	0.05745	4	0.0275574
1439	0.05745	4	0.0275574
1440	0.05745	4	0.0275574
1441	0.05745	4	0.0275574
1442	0.05745	4	0.0275574
1443	0.05745	4	0.0275574
1444	0.05745	4	0.0275574
1445	0.05745	4	0.0275574
1446	0.05745	4	0.0275574
1447	0.05745	4	0.0275574
1448	0.05745	4	0.0275574
1449	0.05745	4	0.0275574
1450	0.05745	4	0.0275574
1451	0.05745	4	0.0275574
1452	0.05745	4	0.0275574
1453	0.05745	4	0.0275574
1454	0.05745	4	0.0275574
1455	0.05745	4	0.0275574
1456	0.05745	4	0.0275574
1457	0.05745	4	0.0275574
1458	0.05745	4	0.0275574
1459	0.05745	4	0.0275574
1460	0.05745	4	0.0275574
1461	0.05745	4	0.0275574
1462	0.05745	4	0.0275574
1463	0.05745	4	0.0275574
1464	0.05745	4	0.0275574
1465	0.05745	4	0.0275574
1466	0.05745	4	0.0275574
1467	0.05745	4	0.0275574
1468	0.05745	4	0.0275574
1469	0.05745	4	0.0275574
1470	0.05745	4	0.0275574
1471	0.05745	4	0.0275574
1472	0.05745	4	0.0275574
1473	0.05745	4	0.0275574
1474	0.05745	4	0.0275574
1475	0.05745	4	0.0275574
1476	0.05745	4	0.0275574
1477	0.05745	4	0.0275574
1478	0.05745	4	0.0275574
1479	0.05745	4	0.0275574
1480	0.05745	4	0.0275574
1481	0.05745	4	0.0275574
1482	0.05745	4	0.0275574
1483	0.05745	4	0.0275574
1484	0.05745	4	0.0275574
1485	0.05745	4	0.0275574
1486	0.05745	4	0.0275574
1487	0.05745	4	0.0275574
1488	0.05745	4	0.0275574
1489	0.05745	4	0.0275574
1490	0.05745	4	0.0275574
1491	0.05745	4	0.0275574
1492	0.05745	4	0.0275574
1493	0.05745	4	0.0275574
1494	0.05745	4	0.0275574
1495	0.05745	4	0.0275574
1496	0.05745	4	0.0275574
1497	0.05745	4	0.0275574
1498	0.05745	4	0.0275574
1499	0.05745	4	0.0275574
1500	0.05745	4	0.0275574
1501	0.05745	4	0.0275574
1502	0.05745	4	0.0275574
1503	0.05745	4	0.0275574
1504	0.05745	4	0.0275574
1505	0.05745	4	0.0275574
1506	0.05745	4	0.0275574
1507	0.05745	4	0.0275574
1508	0.05745	4	0.0275574
1509	0.05745	4	0.0275574
1510	0.05745	4	0.0275574
1511	0.05745	4	0.0275574
1512	0.05745	4	0.0275574
1513	0.05745	4	0.0275574
1514	0.05745	4	0.0275574
1515	0.05745	4	0.0275574
1516	0.05745	4	0.0275574
1517	0.05745	4	0.0275574
1518	0.05745	4	0.0275574
1519	0.05745	4	0.0275574
1520	0.05745	4	0.0275574
1521	0.05745	4	0.0275574
1522	0.05745	4	0.0275574
1523	0.05745	4	0.0275574
1524	0.05745	4	0.0275574
1525	0.05745	4	0.0275574
1526	0.05745	4	0.0275574
1527	0.05745	4	0.0275574
1528	0.05745	4	0.0275574
1529	0.05745	4	0.0275574
1530	0.05745	4	0.0275574
1531	0.05745	4	0.0275574
1532	0.05745	4	0.0275574
1533	0.05745	4	0.0275574
1534	0.05745	4	0.0275574
1535	0.05745	4	0.0275574
1536	0.05745	4	0.0275574
1537	0.05745	4	0.0275574
1538	0.05745	4	0.0275574
1539	0.05745	4	0.0275574
1540	0.05745	4	0.0275574
1541	0.05745	4	0.0275574
1542	0.05745	4	0.0275574
1543	0.05745	4	0.0275574
1544	0.05745	4	0.0275574
1545	0.05745	4	0.0275574
1546	0.05745	4	0.0275574
1547	0.05745	4	0.0275574
1548	0.05745	4	0.0275574
1549	0.05745	4	0.0275574
1550	0.05745	4	0.0275574
1551	0.05745	4	0.0275574
1552	0.05745	4	0.0275574
1553	0.05745	4	0.0275574
1554	0.05745	4	0.0275574
1555	0.05745	4	0.0275574
1556	0.05745	4	0.0275574
1557	0.05745	4	0.0275574
1558	0.05745	4	0.0275574
1559	0.05745	4	0.0275574
1560	0.05745	4	0.0275574
1561	0.05745	4	0.0275574
1562	0.05745	4	0.0275574
1563	0.05745	4	0.0275574
1564	0.05745	4	0.0275574
1565	0.05745	4	0.0275574
1566	0.05745	4	0.0275574
1567	0.05745	4	0.0275574
1568	0.05745	4	0.0275574
1569	0.05745	4	0.0275574
1570	0.05745	4	0.0275574
1571	0.05745	4	0.0275574
1572	0.05745	4	0.0275574
1573	0.05745	4	0.0275574
1574	0.05745	4	0.0275574
1575	0.05745	4	0.0275574
1576	0.05745	4	0.0275574
1577	0.05745	4	0.0275574
1578	0.05745	4	0.0275574
1579	0.05745	4	0.0275574
1580	0.05745	4	0.0275574
1581	0.05745	4	0.0275574
1582	0.05745	4	0.0275574
1583	0.05745	4	0.0275574
1584	0.05745	4	0.0275574
1585	0.05745	4	0.0275574
1586	0.05745	4	0.0275574
1587	0.05745	4	0.0275574
1588	0.05745	4	0.0275574
1589	0.05745	4	0.0275574
1590	0.05745	4	0.0275574
1591	0.05745	4	0.0275574
1592	0.05745	4	0.0275574
1593	0.05745	4	0.0275574
1594	0.05745	4	0.0275574
1595	0.05745	4	0.0275574
1596	0.05745	4	0.0275574
1597	0.05745	4	0.0275574
1598	0.05745	4	0.0275574
1599	0.05745	4	0.0275574
1600	0.05745	4	0.0275574
1601	0.05745	4	0.0275574
1602	0.05745	4	0.0275574
1603	0.05745	4	0.0275574
1604	0.05745	4	0.0275574
1605	0.05745	4	0.0275574
1606	0.05745	4	0.0275574
1607	0.05745	4	0.0275574
1608	0.05745	4	0.0275574
1609	0.05745	4	0.0275574
1610	0.05745	4	0.0275574
1611	0.05745	4	0.0275574
1612	0.05745	4	0.0275574
1613	0.05745	4	0.0275574
1614	0.05745	4	0.0275574
1615	0.05745	4	0.0275574
1616	0.05745	4	0.0275574
1617	0.05745	4	0.0275574
1618	0.05745	4	0.0275574
1619	0.05745	4	0.0275574
1620	0.05745	4	0.0275574
1621	0.05745	4	0.0275574
1622	0.05745	4	0.0275574
1623	0.05745	4	0.0275574
1624	0.05745	4	0.0275574
1625	0.05745	4	0.0275574
1626	0.05745	4	0.0275574
1627	0.05745	4	0.0275574
1628	0.05745	4	0.0275574
1629	0.05745	4	0.0275574
1630	0.05745	4	0.0275574
1631	0.05745	4	0.0275574
1632	0.05745	4	0.0275574
1633	0.05745	4	0.0275574
1634	0.05745	4	0.0275574
1635	0.05745	4	0.0275574
1636	0.05745	4	0.0275574
1637	0.05745	4	0.0275574
1638	0.05745	4	0.0275574
1639	0.05745	4	0.0275574
1640	0.05745	4	0.0275574
1641	0.05745	4	0.0275574
1642	0.05745	4	0.0275574
1643	0.05745	4	0.0275574
1644	0.05745	4	0.0275574
1645	0.05745	4	0.0275574
1646	0.05745	4	0.0275574
1647	0.05745	4	0.0275574
1648	0.05745	4	0.0275574
1649	0.05745	4	0.0275574
1650	0.05745	4	0.0275574
1651	0.05745	4	0.0275574
1652	0.05745	4	0.0275574
1653	0.05745	4	0.0275574
1654	0.05745	4	0.0275574
1655	0.05745	4	0.0275574
1656	0.05745	4	0.0275574
1657	0.05745	4	0.0275574
1658	0.05745	4	0.0275574
1659	0.05745	4	0.0275574
1660	0.05745	4	0.0275574
1661	0.05745	4	0.0275574
1662	0.05745	4	0.0275574
1663	0.05745	4	0.0275574
1664	0.05745	4	0.0275574
1665	0.05745	4	0.0275574
1666	0.05745	4	0.0275574
1667	0.05745	4	0.0275574
1668	0.05745	4	0.0275574
1669	0.05745	4	0.0275574
1670	0.05745	4	0.0275574
1671	0.05745	4	0.0275574
1672	0.05745	4	0.0275574
1673	0.05745	4	0.0275574
1674	0.05745	4	0.0275574
1675	0.05745	4	0.0275574
1676	0.05745	4	0.0275574
1677	0.05745	4	0.0275574
1678	0.05745	4	0.0275574
1679	0.05745	4	0.0275574
1680	0.05745	4	0.0275574
1681	0.05745	4	0.0275574
1682	0.05745	4	0.0275574
1683	0.05745	4	0.0275574
1684	0.05745	4	0.0275574
1685	0.05745	4	0.0275574
1686	0.05745	4	0.0275574
1687	0.05745	4	0.0275574
1688	0.05745	4	0.0275574
1689	0.05745	4	0.0275574
1690	0.05745	4	0.0275574
1691	0.05745	4	0.0275574
1692	0.05745	4	0.0275574
1693	0.05745	4	0.0275574
1694	0.05745	4	0.0275574
1695	0.05745	4	0.0275574
1696	0.05745	4	0.0275574
1697	0.05745	4	0.0275574
1698	0.05745	4	0.0275574
1699	0.05745	4	0.0275574
1700	0.05745	4	0.0275574
1701	0.05745	4	0.0275574
1702	0.05745	4	0.0275574
1703	0.05745	4	0.0275574
1704	0.05745	4	0.0275574
1705	0.05745	4	0.0275574
1706	0.05745	4	0.0275574
1707	0.05745	4	0.0275574
1708	0.05745	4	0.0275574
1709	0.05745	4	0.0275574
1710	0.05745	4	0.0275574
1711	0.05745	4	0.0275574
1712	0.05745	4	0.0275574
1713	0.05745	4	0.0275574
1714	0.05745	4	0.0275574
1715	0.05745	4	0.0275574
1716	0.05745	4	0.0275574
1717	0.05745	4	0.0275574
1718	0.05745	4	0.0275574
1719	0.05745	4	0.0275574
1720	0.05745	4	0.0275574
1721	0.05745	4	0.0275574
1722	0.05745	4	0.0275574
1723	0.05745	4	0.0275574
1724	0.05745	4	0.0275574
1725	0.05745	4	0.0275574
1726	0.05745	4	0.0275574
1727	0.05745	4	0.0275574
1728	0.05745	4	0.0275574
1729	0.05745	4	0.0275574
1730	0.05745	4	0.0275574
1731	0.05745	4	0.0275574
1732	0.05745	4	0.0275574
1733	0.05745	4	0.0275574
1734	0.05745	4	0.0275574
1735	0.05745	4	0.0275574
1736	0.05745	4	0.0275574
1737	0.05745	4	0.0275574
1738	0.05745	4	0.0275574
1739	0.05745	4	0.0275574
1740	0.05745	4	0.0275574
1741	0.05745	4	0.0275574
1742	0.05745	4	0.0275574
1743	0.05745	4	0.0275574
1744	0.05745	4	0.0275574
1745	0.05745	4	0.0275574
1746	0.05745	4	0.0275574
1747	0.05745	4	0.0275574
1748	0.05745	4	0.0275574
1749	0.05745	4	0.0275574
1750	0.05745	4	0.0275574
1751	0.05745	4	0.0275574
1752	0.05745	4	0.0275574
1753	0.05745	4	0.0275574
1754	0.05745	4	0.0275574
1755	0.05745	4	0.0275574
1756	0.05745	4	0.0275574
1757	0.05745	4	0.0275574
1758	0.05745	4	0.0275574
1759	0.05745	4	0.0275574
1760	0.05745	4	0.0275574
1761	0.05745	4	0.0275574
1762	0.05745	4	0.0275574
1763	0.05745	4	0.0275574
1764	0.05745	4	0.0275574
1765	0.05745	4	0.0275574
1766	0.05745	4	0.0275574
1767	0.05745	4	0.0275574
1768	0.05745	4	0.0275574
1769	0.05745	4	0.0275574
1770	0.05745	4	0.0275574
1771	0.05745	4	0.0275574
1772	0.05745	4	0.0275574
1773	0.05745	4	0.0275574
1774	0.05745	4	0.0275574
1775	0.05745	4	0.0275574
1776	0.05745	4	0.0275574
1777	0.05745	4	0.0275574
1778	0.05745	4	0.0275574
1779	0.05745	4	0.0275574
1780	0.05745	4	0.0275574
1781	0.05745	4	0.0275574
1782	0.05745	4	0.0275574
1783	0.05745	4	0.0275574
1784	0.05745	4	0.0275574
1785	0.05745	4	0.0275574
1786	0.05745	4	0.0275574
1787	0.05745	4	0.0275574
1788	0.05745	4	0.0275574
1789	0.05745	4	0.0275574
1790	0.05745	4	0.0275574
1791	0.05745	4	0.0275574
1792	0.05745	4	0.0275574
1793	0.05745	4	0.0275574
1794	0.05745	4	0.0275574
1795	0.05745	4	0.0275574
1796	0.05745	4	0.0275574
1797	0.05745	4	0.0275574
1798	0.05745	4	0.0275574
1799	0.05745	4	0.0275574
1800	0.05745	4	0.0275574
1801	0.05745	4	0.0275574
1802	0.05745	4	0.0275574
1803	0.05745	4	0.0275574
1804	0.05745	4	0.0275574
1805	0.05745	4	0.0275574
1806	0.05745	4	0.0275574
1807	0.05745	4	0.0275574
1808	0.05745	4	0.0275574
1809	0.05745	4	0.0275574
1810	0.05745	4	0.0275574
1811	0.05745	4	0.0275574
1812	0.05745	4	0.0275574
1813	0.05745	4	0.0275574
1814	0.05745	4	0.0275574
1815	0.05745	4	0.0275574
1816	0.05745	4	0.0275574
1817	0.05745	4	0.0275574
1818	0.05745	4	0.0275574
1819	0.05745	4	0.0275574
1820	0.05745	4	0.0275574
1821	0.05745	4	0.0275574
1822	0.05745	4	0.0275574
1823	0.05745	4	0.0275574
1824	0.05745	4	0.0275574
1825	0.05745	4	0.0275574
1826	0.05745	4	0.0275574
1827	0.05745	4	0.0275574
1828	0.05745	4	0.0275574
1829	0.05745	4	0.0275574
1830	0.05745	4	0.0275574
1831	0.05745	4	0.0275574
1832	0.05745	4	0.0275574
1833	0.05745	4	0.0275574
1834	0.05745	4	0.0275574
1835	0.05745	4	0.0275574
1836	0.05745	4	0.0275574
1837	0.05745	4	0.0275574
1838	0.05745	4	0.0275574
1839	0.05745	4	0.0275574
1840	0.05745	4	0.0275574
1841	0.05745	4	0.0275574
1842	0.05745	4	0.0275574
1843	0.05745	4	0.0275574
1844	0.05745	4	0.0275574
1845	0.05745	4	0.0275574
1846	0.05745	4	0.0275574
1847	0.05745	4	0.0275574
1848	0.05745	4	0.0275574
1849	0.05745	4	0.0275574
1850	0.05745	4	0.0275574
1851	0.05745	4	0.0275574
1852	0.05745	4	0.0275574
1853	0.05745	4	0.0275574
1854	0.05745	4	0.0275574
1855	0.05745	4	0.0275574
1856	0.05745	4	0.0275574
1857	0.05745	4	0.0275574
1858	0.05745	4	0.0275574
1859	0.05745	4	0.0275574
1860	0.05745	4	0.0275574
1861	0.05745	4	0.0275574
1862	0.05745	4	0.0275574
1863	0.05745	4	0.0275574
1864	0.05745	4	0.0275574
1865	0.05745	4	0.0275574
1866	0.05745	4	0.0275574
1867	0.05745	4	0.0275574
1868	0.05745	4	0.0275574
1869	0.05745	4	0.0275574
1870	0.05745	4	0.0275574
1871	0.05745	4	0.0275574
1872	0.05745	4	0.0275574
1873	0.05745	4	0.0275574
1874	0.05745	4	0.0275574
1875	0.05745	4	0.0275574
1876	0.05745	4	0.0275574
1877	0.05745	4	0.0275574
1878	0.05745	4	0.0275574
1879	0.05745	4	0.0275574
1880	0.05745	4	0.0275574
1881	0.05745	4	0.0275574
1882	0.05745	4	0.0275574
1883	0.05745	4	0.0275574
1884	0.05745	4	0.0275574
1885	0.05745	4	0.0275574
1886	0.05745	4	0.0275574
1887	0.05745	4	0.0275574
1888	0.05745	4	0.0275574
1889	0.05745	4	0.0275574
1890	0.05745	4	0.0275574
1891	0.05745	4	0.0275574
1892	0.05745	4	0.0275574
1893	0.05745	4	0.0275574
1894	0.05745	4	0.0275574
1895	0.05745	4	0.0275574
1896	0.05745	4	0.0275574
1897	0.05745	4	0.0275574
1898	0.05745	4	0.0275574
1899	0.05745	4	0.0275574
1900	0.05745	4	0.0275574
1901	0.05745	4	0.0275574
1902	0.05745	4	0.0275574
1903	0.05745	4	0.0275574
1904	0.05745	4	0.0275574
1905	0.05745	4	0.0275574
1906	0.05745	4	0.0275574
1907	0.05745	4	0.0275574
1908	0.05745	4	0.0275574
1909	0.05745	4	0.0275574
1910	0.05745	4	0.0275574
1911	0.05745	4	0.0275574
1912	0.05745	4	0.0275574
1913	0.05745	4	0.0275574
1914	0.05745	4	0.0275574
1915	0.05745	4	0.0275574
1916	0.05745	4	0.0275574
1917	0.05745	4	0.0275574
1918	0.05745	4	0.0275574
1919	0.05745	4	0.0275574
1920	0.05745	4	0.0275574
1921	0.05745	4	0.0275574
1922	0.05745	4	0.0275574
1923	0.05745	4	0.0275574
1924	0.05745	4	0.0275574
1925	0.05745	4	0.0275574
1926	0.05745	4	0.0275574
1927	0.05745	4	0.0275574
1928	0.05745	4	0.0275574
1929	0.05745	4	0.0275574
1930	0.05745	4	0.0275574
1931	0.05745	4	0.0275574
1932	0.05745	4	0.0275574
1933	0.05745	4	0.0275574
1934	0.05745	4	0.0275574
1935	0.05745	4	0.0275574
1936	0.05745	4	0.0275574
1937	0.05745	4	0.0275574
1938	0.05745	4	0.0275574
1939	0.05745	4	0.0275574
1940	0.05745	4	0.0275574
1941	0.05745	4	0.0275574
1942	0.05745	4	0.0275574
1943	0.05745	4	0.0275574
1944	0.05745	4	0.0275574
1945	0.05745	4	0.0275574
1946	0.05745	4	0.0275574
1947	0.05745	4	0.0275574
1948	0.05745	4	0.0275574
1949	0.05745	4	0.0275574
1950	0.05745	4	0.0275574
1951	0.05745	4	0.0275574
1952	0.05745	4	0.0275574
1953	0.05745	4	0.0275574
1954	0.05745	4	0.0275574
1955	0.05745	4	0.0275574
1956	0.05745	4	0.0275574
1957	0.05745	4	0.0275574
1958	0.05745	4	0.0275574
1959	0.05745	4	0.0275574
1960	0.05745	4	0.0275574
1961	0.05745	4	0.0275574
1962	0.05745	4	0.0275574
1963	0.05745	4	0.0275574
1964	0.05745	4	0.0275574
1965	0.05745	4	0.0275574
1966	0.05745	4	0.0275574
1967	0.05745	4	0.0275574
1968	0.05745	4	0.0275574
1969	0.05745	4	0.0275574
1970	0.05745	4	0.0275574
1971	0.05745	4	0.0275574
1972	0.05745	4	0.0275574
1973	0.05745	4	0.0275574
1974	0.05745	4	0.0275574
1975	0.05745	4	0.0275574
1976	0.05745	4	0.0275574
1977	0.05745	4	0.0275574
1978	0.05745	4	0.0275574
1979	0.05745	4	0.0275574
1980	0.05745	4	0.0275574
1981	0.05745	4	0.0275574
1982	0.05745	4	0.0275574
1983	0.05745	4	0.0275574
1984	0.05745	4	0.0275574
1985	0.05745	4	0.0275574
1986	0.05745	4	0.0275574
1987	0.05745	4	0.0275574
1988	0.05745	4	0.0275574
1989	0.05745	4	0.0275574
1990	0.05745	4	0.0275574
1991	0.05745	4	0.0275574
1992	0.05745	4	0.0275574
1993	0.05745	4	0.0275574
1994	0.05745	4	0.0275574
1995	0.05745	4	0.0275574
1996	0.05745	4	0.0275574
1997	0.05745	4	0.0275574
1998	0.05745	4	0.0275574
1999	0.05745	4	0.0275574
2000	0.05745	4	0.0275574
[truncated: 3,001 more rows]
