# Supplementary material for: Aspiration-driven co-evolution of cooperation with individual behavioral diversity
Source: PLoS One. 2023 Sep 15;18(9):e0291134. doi: 10.1371/journal.pone.0291134 (PMC10503719; doi:10.1371/journal.pone.0291134)
Supplement: S1 Data — (ZIP) [file pone.0291134.s001.zip › M1/v2-L=200/data/aspiration_time,b=1.77_frequency.txt]

1	0.5	0.5	0
2	0.687297	0.708884	0.476016
3	0.775175	0.85305	0.546547
4	0.798094	0.956463	0.601891
5	0.781935	1.03466	0.626183
6	0.744813	1.0994	0.628517
7	0.698105	1.16153	0.612498
8	0.648904	1.22336	0.585021
9	0.599518	1.28713	0.55081
10	0.552679	1.34672	0.513693
11	0.509344	1.42134	0.475826
12	0.469347	1.51585	0.439034
13	0.432137	1.63533	0.404505
14	0.398324	1.73987	0.371992
15	0.367296	1.84879	0.341675
16	0.339153	1.91218	0.313657
17	0.313628	2.00429	0.287751
18	0.290199	2.10497	0.264665
19	0.268877	2.23106	0.243033
20	0.249519	2.35409	0.224658
21	0.231897	2.3987	0.207021
22	0.21597	2.45891	0.190621
23	0.201591	2.58563	0.176171
24	0.188416	2.7215	0.1627
25	0.176363	2.87563	0.150611
26	0.165414	3.02532	0.139659
27	0.155568	3.01064	0.129494
28	0.146546	3.057	0.119892
29	0.138573	3.10056	0.111221
30	0.131111	3.17153	0.103421
31	0.124433	3.29755	0.0967461
32	0.1183	3.40975	0.0906688
33	0.112862	3.50957	0.0850373
34	0.107819	3.57954	0.0799092
35	0.103275	3.63188	0.0750878
36	0.0992108	3.66419	0.0708232
37	0.0955014	3.68001	0.0668672
38	0.0921279	3.7297	0.0633469
39	0.0891049	3.75122	0.0602229
40	0.0863165	3.78861	0.0573996
41	0.0837732	3.79476	0.0546942
42	0.0814944	3.81864	0.0523052
43	0.0794213	3.8518	0.0501486
44	0.0775337	3.86358	0.0481549
45	0.0757909	3.88186	0.0463534
46	0.074228	3.87979	0.0447944
47	0.0728506	3.87935	0.0433132
48	0.0715785	3.9192	0.042015
49	0.0704422	3.92629	0.0408155
50	0.0694015	3.93277	0.0397169
51	0.0684718	3.93988	0.0387255
52	0.0676289	3.94501	0.0378367
53	0.0668735	3.94999	0.0370372
54	0.0661801	3.95428	0.0363056
55	0.0655616	3.95907	0.0356456
56	0.0649931	3.96272	0.0350446
57	0.0644844	3.96647	0.0345031
58	0.0640185	3.96993	0.0340071
59	0.063602	3.97283	0.0335651
60	0.0632286	3.97579	0.0331661
61	0.0628866	3.97814	0.0328034
62	0.0625787	3.97997	0.0324791
63	0.062297	3.9823	0.0321773
64	0.0620476	3.98411	0.031912
65	0.0618236	3.98578	0.0316735
66	0.0616171	3.98717	0.0314548
67	0.0614318	3.98845	0.0312583
68	0.0612621	3.98944	0.0310796
69	0.061111	3.99035	0.0309204
70	0.0609705	3.99124	0.0307719
71	0.0608435	3.99211	0.0306373
72	0.0607305	3.99286	0.0305177
73	0.0606286	3.99356	0.0304096
74	0.0605346	3.99409	0.0303108
75	0.0604505	3.99464	0.0302219
76	0.0603746	3.99522	0.0301409
77	0.0603062	3.99568	0.0300684
78	0.0602426	3.99612	0.030001
79	0.0601864	3.99652	0.0299412
80	0.0601351	3.99686	0.0298869
81	0.0600889	3.99722	0.0298376
82	0.0600478	3.99752	0.0297939
83	0.0600109	3.99779	0.0297546
84	0.0599764	3.99797	0.0297185
85	0.059945	3.99816	0.0296854
86	0.0599177	3.99838	0.0296562
87	0.0598921	3.9985	0.0296295
88	0.0598691	3.99864	0.0296052
89	0.0598484	3.99878	0.0295832
90	0.0598296	3.99889	0.0295635
91	0.0598122	3.99899	0.0295452
92	0.0597969	3.99908	0.029529
93	0.0597825	3.99916	0.029514
94	0.05977	3.99924	0.0295008
95	0.0597585	3.99932	0.0294886
96	0.0597481	3.99938	0.0294776
97	0.0597387	3.99944	0.0294677
98	0.0597303	3.9995	0.0294588
99	0.0597226	3.99954	0.0294507
100	0.0597156	3.99958	0.0294433
101	0.0597095	3.99962	0.0294368
102	0.0597038	3.99966	0.0294308
103	0.0596987	3.99969	0.0294254
104	0.0596941	3.99972	0.0294205
105	0.0596899	3.99974	0.0294161
106	0.059686	3.99977	0.0294121
107	0.0596826	3.99979	0.0294084
108	0.0596795	3.99981	0.0294051
109	0.0596766	3.99982	0.0294021
110	0.0596741	3.99984	0.0293995
111	0.0596718	3.99986	0.0293971
112	0.0596698	3.99987	0.0293949
113	0.0596679	3.99988	0.0293929
114	0.0596662	3.99989	0.0293911
115	0.0596647	3.9999	0.0293895
116	0.0596633	3.99991	0.029388
117	0.059662	3.99992	0.0293867
118	0.0596609	3.99993	0.0293855
119	0.0596598	3.99994	0.0293844
120	0.0596589	3.99994	0.0293834
121	0.059658	3.99995	0.0293825
122	0.0596573	3.99995	0.0293817
123	0.0596566	3.99996	0.029381
124	0.059656	3.99996	0.0293803
125	0.0596554	3.99996	0.0293797
126	0.0596549	3.99997	0.0293792
127	0.0596544	3.99997	0.0293787
128	0.059654	3.99997	0.0293782
129	0.0596536	3.99997	0.0293778
130	0.0596533	3.99998	0.0293774
131	0.0596529	3.99998	0.0293771
132	0.0596527	3.99998	0.0293768
133	0.0596524	3.99998	0.0293765
134	0.0596522	3.99998	0.0293763
135	0.059652	3.99999	0.0293761
136	0.0596518	3.99999	0.0293759
137	0.0596516	3.99999	0.0293757
138	0.0596515	3.99999	0.0293755
139	0.0596513	3.99999	0.0293754
140	0.0596512	3.99999	0.0293753
141	0.0596511	3.99999	0.0293751
142	0.059651	3.99999	0.029375
143	0.0596509	3.99999	0.0293749
144	0.0596508	3.99999	0.0293748
145	0.0596507	3.99999	0.0293748
146	0.0596507	4	0.0293747
147	0.0596506	4	0.0293746
148	0.0596505	4	0.0293746
149	0.0596505	4	0.0293745
150	0.0596504	4	0.0293744
151	0.0596504	4	0.0293744
152	0.0596504	4	0.0293744
153	0.0596503	4	0.0293743
154	0.0596503	4	0.0293743
155	0.0596503	4	0.0293743
156	0.0596502	4	0.0293742
157	0.0596502	4	0.0293742
158	0.0596502	4	0.0293742
159	0.0596502	4	0.0293742
160	0.0596502	4	0.0293741
161	0.0596501	4	0.0293741
162	0.0596501	4	0.0293741
163	0.0596501	4	0.0293741
164	0.0596501	4	0.0293741
165	0.0596501	4	0.0293741
166	0.0596501	4	0.0293741
167	0.0596501	4	0.0293741
168	0.0596501	4	0.0293741
169	0.0596501	4	0.029374
170	0.0596501	4	0.029374
171	0.0596501	4	0.029374
172	0.05965	4	0.029374
173	0.05965	4	0.029374
174	0.05965	4	0.029374
175	0.05965	4	0.029374
176	0.05965	4	0.029374
177	0.05965	4	0.029374
178	0.05965	4	0.029374
179	0.05965	4	0.029374
180	0.05965	4	0.029374
181	0.05965	4	0.029374
182	0.05965	4	0.029374
183	0.05965	4	0.029374
184	0.05965	4	0.029374
185	0.05965	4	0.029374
186	0.05965	4	0.029374
187	0.05965	4	0.029374
188	0.05965	4	0.029374
189	0.05965	4	0.029374
190	0.05965	4	0.029374
191	0.05965	4	0.029374
192	0.05965	4	0.029374
193	0.05965	4	0.029374
194	0.05965	4	0.029374
195	0.05965	4	0.029374
196	0.05965	4	0.029374
197	0.05965	4	0.029374
198	0.05965	4	0.029374
199	0.05965	4	0.029374
200	0.05965	4	0.029374
201	0.05965	4	0.029374
202	0.05965	4	0.029374
203	0.05965	4	0.029374
204	0.05965	4	0.029374
205	0.05965	4	0.029374
206	0.05965	4	0.029374
207	0.05965	4	0.029374
208	0.05965	4	0.029374
209	0.05965	4	0.029374
210	0.05965	4	0.029374
211	0.05965	4	0.029374
212	0.05965	4	0.029374
213	0.05965	4	0.029374
214	0.05965	4	0.029374
215	0.05965	4	0.029374
216	0.05965	4	0.029374
217	0.05965	4	0.029374
218	0.05965	4	0.029374
219	0.05965	4	0.029374
220	0.05965	4	0.029374
221	0.05965	4	0.029374
222	0.05965	4	0.029374
223	0.05965	4	0.029374
224	0.05965	4	0.029374
225	0.05965	4	0.029374
226	0.05965	4	0.029374
227	0.05965	4	0.029374
228	0.05965	4	0.029374
229	0.05965	4	0.029374
230	0.05965	4	0.029374
231	0.05965	4	0.029374
232	0.05965	4	0.029374
233	0.05965	4	0.029374
234	0.05965	4	0.029374
235	0.05965	4	0.029374
236	0.05965	4	0.029374
237	0.05965	4	0.029374
238	0.05965	4	0.029374
239	0.05965	4	0.029374
240	0.05965	4	0.029374
241	0.05965	4	0.029374
242	0.05965	4	0.029374
243	0.05965	4	0.029374
244	0.05965	4	0.029374
245	0.05965	4	0.029374
246	0.05965	4	0.029374
247	0.05965	4	0.029374
248	0.05965	4	0.029374
249	0.05965	4	0.029374
250	0.05965	4	0.029374
251	0.05965	4	0.029374
252	0.05965	4	0.029374
253	0.05965	4	0.029374
254	0.05965	4	0.029374
255	0.05965	4	0.029374
256	0.05965	4	0.029374
257	0.05965	4	0.029374
258	0.05965	4	0.029374
259	0.05965	4	0.029374
260	0.05965	4	0.029374
261	0.05965	4	0.029374
262	0.05965	4	0.029374
263	0.05965	4	0.029374
264	0.05965	4	0.029374
265	0.05965	4	0.029374
266	0.05965	4	0.029374
267	0.05965	4	0.029374
268	0.05965	4	0.029374
269	0.05965	4	0.029374
270	0.05965	4	0.029374
271	0.05965	4	0.029374
272	0.05965	4	0.029374
273	0.05965	4	0.029374
274	0.05965	4	0.029374
275	0.05965	4	0.029374
276	0.05965	4	0.029374
277	0.05965	4	0.029374
278	0.05965	4	0.029374
279	0.05965	4	0.029374
280	0.05965	4	0.029374
281	0.05965	4	0.029374
282	0.05965	4	0.029374
283	0.05965	4	0.029374
284	0.05965	4	0.029374
285	0.05965	4	0.029374
286	0.05965	4	0.029374
287	0.05965	4	0.029374
288	0.05965	4	0.029374
289	0.05965	4	0.029374
290	0.05965	4	0.029374
291	0.05965	4	0.029374
292	0.05965	4	0.029374
293	0.05965	4	0.029374
294	0.05965	4	0.029374
295	0.05965	4	0.029374
296	0.05965	4	0.029374
297	0.05965	4	0.029374
298	0.05965	4	0.029374
299	0.05965	4	0.029374
300	0.05965	4	0.029374
301	0.05965	4	0.029374
302	0.05965	4	0.029374
303	0.05965	4	0.029374
304	0.05965	4	0.029374
305	0.05965	4	0.029374
306	0.05965	4	0.029374
307	0.05965	4	0.029374
308	0.05965	4	0.029374
309	0.05965	4	0.029374
310	0.05965	4	0.029374
311	0.05965	4	0.029374
312	0.05965	4	0.029374
313	0.05965	4	0.029374
314	0.05965	4	0.029374
315	0.05965	4	0.029374
316	0.05965	4	0.029374
317	0.05965	4	0.029374
318	0.05965	4	0.029374
319	0.05965	4	0.029374
320	0.05965	4	0.029374
321	0.05965	4	0.029374
322	0.05965	4	0.029374
323	0.05965	4	0.029374
324	0.05965	4	0.029374
325	0.05965	4	0.029374
326	0.05965	4	0.029374
327	0.05965	4	0.029374
328	0.05965	4	0.029374
329	0.05965	4	0.029374
330	0.05965	4	0.029374
331	0.05965	4	0.029374
332	0.05965	4	0.029374
333	0.05965	4	0.029374
334	0.05965	4	0.029374
335	0.05965	4	0.029374
336	0.05965	4	0.029374
337	0.05965	4	0.029374
338	0.05965	4	0.029374
339	0.05965	4	0.029374
340	0.05965	4	0.029374
341	0.05965	4	0.029374
342	0.05965	4	0.029374
343	0.05965	4	0.029374
344	0.05965	4	0.029374
345	0.05965	4	0.029374
346	0.05965	4	0.029374
347	0.05965	4	0.029374
348	0.05965	4	0.029374
349	0.05965	4	0.029374
350	0.05965	4	0.029374
351	0.05965	4	0.029374
352	0.05965	4	0.029374
353	0.05965	4	0.029374
354	0.05965	4	0.029374
355	0.05965	4	0.029374
356	0.05965	4	0.029374
357	0.05965	4	0.029374
358	0.05965	4	0.029374
359	0.05965	4	0.029374
360	0.05965	4	0.029374
361	0.05965	4	0.029374
362	0.05965	4	0.029374
363	0.05965	4	0.029374
364	0.05965	4	0.029374
365	0.05965	4	0.029374
366	0.05965	4	0.029374
367	0.05965	4	0.029374
368	0.05965	4	0.029374
369	0.05965	4	0.029374
370	0.05965	4	0.029374
371	0.05965	4	0.029374
372	0.05965	4	0.029374
373	0.05965	4	0.029374
374	0.05965	4	0.029374
375	0.05965	4	0.029374
376	0.05965	4	0.029374
377	0.05965	4	0.029374
378	0.05965	4	0.029374
379	0.05965	4	0.029374
380	0.05965	4	0.029374
381	0.05965	4	0.029374
382	0.05965	4	0.029374
383	0.05965	4	0.029374
384	0.05965	4	0.029374
385	0.05965	4	0.029374
386	0.05965	4	0.029374
387	0.05965	4	0.029374
388	0.05965	4	0.029374
389	0.05965	4	0.029374
390	0.05965	4	0.029374
391	0.05965	4	0.029374
392	0.05965	4	0.029374
393	0.05965	4	0.029374
394	0.05965	4	0.029374
395	0.05965	4	0.029374
396	0.05965	4	0.029374
397	0.05965	4	0.029374
398	0.05965	4	0.029374
399	0.05965	4	0.029374
400	0.05965	4	0.029374
401	0.05965	4	0.029374
402	0.05965	4	0.029374
403	0.05965	4	0.029374
404	0.05965	4	0.029374
405	0.05965	4	0.029374
406	0.05965	4	0.029374
407	0.05965	4	0.029374
408	0.05965	4	0.029374
409	0.05965	4	0.029374
410	0.05965	4	0.029374
411	0.05965	4	0.029374
412	0.05965	4	0.029374
413	0.05965	4	0.029374
414	0.05965	4	0.029374
415	0.05965	4	0.029374
416	0.05965	4	0.029374
417	0.05965	4	0.029374
418	0.05965	4	0.029374
419	0.05965	4	0.029374
420	0.05965	4	0.029374
421	0.05965	4	0.029374
422	0.05965	4	0.029374
423	0.05965	4	0.029374
424	0.05965	4	0.029374
425	0.05965	4	0.029374
426	0.05965	4	0.029374
427	0.05965	4	0.029374
428	0.05965	4	0.029374
429	0.05965	4	0.029374
430	0.05965	4	0.029374
431	0.05965	4	0.029374
432	0.05965	4	0.029374
433	0.05965	4	0.029374
434	0.05965	4	0.029374
435	0.05965	4	0.029374
436	0.05965	4	0.029374
437	0.05965	4	0.029374
438	0.05965	4	0.029374
439	0.05965	4	0.029374
440	0.05965	4	0.029374
441	0.05965	4	0.029374
442	0.05965	4	0.029374
443	0.05965	4	0.029374
444	0.05965	4	0.029374
445	0.05965	4	0.029374
446	0.05965	4	0.029374
447	0.05965	4	0.029374
448	0.05965	4	0.029374
449	0.05965	4	0.029374
450	0.05965	4	0.029374
451	0.05965	4	0.029374
452	0.05965	4	0.029374
453	0.05965	4	0.029374
454	0.05965	4	0.029374
455	0.05965	4	0.029374
456	0.05965	4	0.029374
457	0.05965	4	0.029374
458	0.05965	4	0.029374
459	0.05965	4	0.029374
460	0.05965	4	0.029374
461	0.05965	4	0.029374
462	0.05965	4	0.029374
463	0.05965	4	0.029374
464	0.05965	4	0.029374
465	0.05965	4	0.029374
466	0.05965	4	0.029374
467	0.05965	4	0.029374
468	0.05965	4	0.029374
469	0.05965	4	0.029374
470	0.05965	4	0.029374
471	0.05965	4	0.029374
472	0.05965	4	0.029374
473	0.05965	4	0.029374
474	0.05965	4	0.029374
475	0.05965	4	0.029374
476	0.05965	4	0.029374
477	0.05965	4	0.029374
478	0.05965	4	0.029374
479	0.05965	4	0.029374
480	0.05965	4	0.029374
481	0.05965	4	0.029374
482	0.05965	4	0.029374
483	0.05965	4	0.029374
484	0.05965	4	0.029374
485	0.05965	4	0.029374
486	0.05965	4	0.029374
487	0.05965	4	0.029374
488	0.05965	4	0.029374
489	0.05965	4	0.029374
490	0.05965	4	0.029374
491	0.05965	4	0.029374
492	0.05965	4	0.029374
493	0.05965	4	0.029374
494	0.05965	4	0.029374
495	0.05965	4	0.029374
496	0.05965	4	0.029374
497	0.05965	4	0.029374
498	0.05965	4	0.029374
499	0.05965	4	0.029374
500	0.05965	4	0.029374
501	0.05965	4	0.029374
502	0.05965	4	0.029374
503	0.05965	4	0.029374
504	0.05965	4	0.029374
505	0.05965	4	0.029374
506	0.05965	4	0.029374
507	0.05965	4	0.029374
508	0.05965	4	0.029374
509	0.05965	4	0.029374
510	0.05965	4	0.029374
511	0.05965	4	0.029374
512	0.05965	4	0.029374
513	0.05965	4	0.029374
514	0.05965	4	0.029374
515	0.05965	4	0.029374
516	0.05965	4	0.029374
517	0.05965	4	0.029374
518	0.05965	4	0.029374
519	0.05965	4	0.029374
520	0.05965	4	0.029374
521	0.05965	4	0.029374
522	0.05965	4	0.029374
523	0.05965	4	0.029374
524	0.05965	4	0.029374
525	0.05965	4	0.029374
526	0.05965	4	0.029374
527	0.05965	4	0.029374
528	0.05965	4	0.029374
529	0.05965	4	0.029374
530	0.05965	4	0.029374
531	0.05965	4	0.029374
532	0.05965	4	0.029374
533	0.05965	4	0.029374
534	0.05965	4	0.029374
535	0.05965	4	0.029374
536	0.05965	4	0.029374
537	0.05965	4	0.029374
538	0.05965	4	0.029374
539	0.05965	4	0.029374
540	0.05965	4	0.029374
541	0.05965	4	0.029374
542	0.05965	4	0.029374
543	0.05965	4	0.029374
544	0.05965	4	0.029374
545	0.05965	4	0.029374
546	0.05965	4	0.029374
547	0.05965	4	0.029374
548	0.05965	4	0.029374
549	0.05965	4	0.029374
550	0.05965	4	0.029374
551	0.05965	4	0.029374
552	0.05965	4	0.029374
553	0.05965	4	0.029374
554	0.05965	4	0.029374
555	0.05965	4	0.029374
556	0.05965	4	0.029374
557	0.05965	4	0.029374
558	0.05965	4	0.029374
559	0.05965	4	0.029374
560	0.05965	4	0.029374
561	0.05965	4	0.029374
562	0.05965	4	0.029374
563	0.05965	4	0.029374
564	0.05965	4	0.029374
565	0.05965	4	0.029374
566	0.05965	4	0.029374
567	0.05965	4	0.029374
568	0.05965	4	0.029374
569	0.05965	4	0.029374
570	0.05965	4	0.029374
571	0.05965	4	0.029374
572	0.05965	4	0.029374
573	0.05965	4	0.029374
574	0.05965	4	0.029374
575	0.05965	4	0.029374
576	0.05965	4	0.029374
577	0.05965	4	0.029374
578	0.05965	4	0.029374
579	0.05965	4	0.029374
580	0.05965	4	0.029374
581	0.05965	4	0.029374
582	0.05965	4	0.029374
583	0.05965	4	0.029374
584	0.05965	4	0.029374
585	0.05965	4	0.029374
586	0.05965	4	0.029374
587	0.05965	4	0.029374
588	0.05965	4	0.029374
589	0.05965	4	0.029374
590	0.05965	4	0.029374
591	0.05965	4	0.029374
592	0.05965	4	0.029374
593	0.05965	4	0.029374
594	0.05965	4	0.029374
595	0.05965	4	0.029374
596	0.05965	4	0.029374
597	0.05965	4	0.029374
598	0.05965	4	0.029374
599	0.05965	4	0.029374
600	0.05965	4	0.029374
601	0.05965	4	0.029374
602	0.05965	4	0.029374
603	0.05965	4	0.029374
604	0.05965	4	0.029374
605	0.05965	4	0.029374
606	0.05965	4	0.029374
607	0.05965	4	0.029374
608	0.05965	4	0.029374
609	0.05965	4	0.029374
610	0.05965	4	0.029374
611	0.05965	4	0.029374
612	0.05965	4	0.029374
613	0.05965	4	0.029374
614	0.05965	4	0.029374
615	0.05965	4	0.029374
616	0.05965	4	0.029374
617	0.05965	4	0.029374
618	0.05965	4	0.029374
619	0.05965	4	0.029374
620	0.05965	4	0.029374
621	0.05965	4	0.029374
622	0.05965	4	0.029374
623	0.05965	4	0.029374
624	0.05965	4	0.029374
625	0.05965	4	0.029374
626	0.05965	4	0.029374
627	0.05965	4	0.029374
628	0.05965	4	0.029374
629	0.05965	4	0.029374
630	0.05965	4	0.029374
631	0.05965	4	0.029374
632	0.05965	4	0.029374
633	0.05965	4	0.029374
634	0.05965	4	0.029374
635	0.05965	4	0.029374
636	0.05965	4	0.029374
637	0.05965	4	0.029374
638	0.05965	4	0.029374
639	0.05965	4	0.029374
640	0.05965	4	0.029374
641	0.05965	4	0.029374
642	0.05965	4	0.029374
643	0.05965	4	0.029374
644	0.05965	4	0.029374
645	0.05965	4	0.029374
646	0.05965	4	0.029374
647	0.05965	4	0.029374
648	0.05965	4	0.029374
649	0.05965	4	0.029374
650	0.05965	4	0.029374
651	0.05965	4	0.029374
652	0.05965	4	0.029374
653	0.05965	4	0.029374
654	0.05965	4	0.029374
655	0.05965	4	0.029374
656	0.05965	4	0.029374
657	0.05965	4	0.029374
658	0.05965	4	0.029374
659	0.05965	4	0.029374
660	0.05965	4	0.029374
661	0.05965	4	0.029374
662	0.05965	4	0.029374
663	0.05965	4	0.029374
664	0.05965	4	0.029374
665	0.05965	4	0.029374
666	0.05965	4	0.029374
667	0.05965	4	0.029374
668	0.05965	4	0.029374
669	0.05965	4	0.029374
670	0.05965	4	0.029374
671	0.05965	4	0.029374
672	0.05965	4	0.029374
673	0.05965	4	0.029374
674	0.05965	4	0.029374
675	0.05965	4	0.029374
676	0.05965	4	0.029374
677	0.05965	4	0.029374
678	0.05965	4	0.029374
679	0.05965	4	0.029374
680	0.05965	4	0.029374
681	0.05965	4	0.029374
682	0.05965	4	0.029374
683	0.05965	4	0.029374
684	0.05965	4	0.029374
685	0.05965	4	0.029374
686	0.05965	4	0.029374
687	0.05965	4	0.029374
688	0.05965	4	0.029374
689	0.05965	4	0.029374
690	0.05965	4	0.029374
691	0.05965	4	0.029374
692	0.05965	4	0.029374
693	0.05965	4	0.029374
694	0.05965	4	0.029374
695	0.05965	4	0.029374
696	0.05965	4	0.029374
697	0.05965	4	0.029374
698	0.05965	4	0.029374
699	0.05965	4	0.029374
700	0.05965	4	0.029374
701	0.05965	4	0.029374
702	0.05965	4	0.029374
703	0.05965	4	0.029374
704	0.05965	4	0.029374
705	0.05965	4	0.029374
706	0.05965	4	0.029374
707	0.05965	4	0.029374
708	0.05965	4	0.029374
709	0.05965	4	0.029374
710	0.05965	4	0.029374
711	0.05965	4	0.029374
712	0.05965	4	0.029374
713	0.05965	4	0.029374
714	0.05965	4	0.029374
715	0.05965	4	0.029374
716	0.05965	4	0.029374
717	0.05965	4	0.029374
718	0.05965	4	0.029374
719	0.05965	4	0.029374
720	0.05965	4	0.029374
721	0.05965	4	0.029374
722	0.05965	4	0.029374
723	0.05965	4	0.029374
724	0.05965	4	0.029374
725	0.05965	4	0.029374
726	0.05965	4	0.029374
727	0.05965	4	0.029374
728	0.05965	4	0.029374
729	0.05965	4	0.029374
730	0.05965	4	0.029374
731	0.05965	4	0.029374
732	0.05965	4	0.029374
733	0.05965	4	0.029374
734	0.05965	4	0.029374
735	0.05965	4	0.029374
736	0.05965	4	0.029374
737	0.05965	4	0.029374
738	0.05965	4	0.029374
739	0.05965	4	0.029374
740	0.05965	4	0.029374
741	0.05965	4	0.029374
742	0.05965	4	0.029374
743	0.05965	4	0.029374
744	0.05965	4	0.029374
745	0.05965	4	0.029374
746	0.05965	4	0.029374
747	0.05965	4	0.029374
748	0.05965	4	0.029374
749	0.05965	4	0.029374
750	0.05965	4	0.029374
751	0.05965	4	0.029374
752	0.05965	4	0.029374
753	0.05965	4	0.029374
754	0.05965	4	0.029374
755	0.05965	4	0.029374
756	0.05965	4	0.029374
757	0.05965	4	0.029374
758	0.05965	4	0.029374
759	0.05965	4	0.029374
760	0.05965	4	0.029374
761	0.05965	4	0.029374
762	0.05965	4	0.029374
763	0.05965	4	0.029374
764	0.05965	4	0.029374
765	0.05965	4	0.029374
766	0.05965	4	0.029374
767	0.05965	4	0.029374
768	0.05965	4	0.029374
769	0.05965	4	0.029374
770	0.05965	4	0.029374
771	0.05965	4	0.029374
772	0.05965	4	0.029374
773	0.05965	4	0.029374
774	0.05965	4	0.029374
775	0.05965	4	0.029374
776	0.05965	4	0.029374
777	0.05965	4	0.029374
778	0.05965	4	0.029374
779	0.05965	4	0.029374
780	0.05965	4	0.029374
781	0.05965	4	0.029374
782	0.05965	4	0.029374
783	0.05965	4	0.029374
784	0.05965	4	0.029374
785	0.05965	4	0.029374
786	0.05965	4	0.029374
787	0.05965	4	0.029374
788	0.05965	4	0.029374
789	0.05965	4	0.029374
790	0.05965	4	0.029374
791	0.05965	4	0.029374
792	0.05965	4	0.029374
793	0.05965	4	0.029374
794	0.05965	4	0.029374
795	0.05965	4	0.029374
796	0.05965	4	0.029374
797	0.05965	4	0.029374
798	0.05965	4	0.029374
799	0.05965	4	0.029374
800	0.05965	4	0.029374
801	0.05965	4	0.029374
802	0.05965	4	0.029374
803	0.05965	4	0.029374
804	0.05965	4	0.029374
805	0.05965	4	0.029374
806	0.05965	4	0.029374
807	0.05965	4	0.029374
808	0.05965	4	0.029374
809	0.05965	4	0.029374
810	0.05965	4	0.029374
811	0.05965	4	0.029374
812	0.05965	4	0.029374
813	0.05965	4	0.029374
814	0.05965	4	0.029374
815	0.05965	4	0.029374
816	0.05965	4	0.029374
817	0.05965	4	0.029374
818	0.05965	4	0.029374
819	0.05965	4	0.029374
820	0.05965	4	0.029374
821	0.05965	4	0.029374
822	0.05965	4	0.029374
823	0.05965	4	0.029374
824	0.05965	4	0.029374
825	0.05965	4	0.029374
826	0.05965	4	0.029374
827	0.05965	4	0.029374
828	0.05965	4	0.029374
829	0.05965	4	0.029374
830	0.05965	4	0.029374
831	0.05965	4	0.029374
832	0.05965	4	0.029374
833	0.05965	4	0.029374
834	0.05965	4	0.029374
835	0.05965	4	0.029374
836	0.05965	4	0.029374
837	0.05965	4	0.029374
838	0.05965	4	0.029374
839	0.05965	4	0.029374
840	0.05965	4	0.029374
841	0.05965	4	0.029374
842	0.05965	4	0.029374
843	0.05965	4	0.029374
844	0.05965	4	0.029374
845	0.05965	4	0.029374
846	0.05965	4	0.029374
847	0.05965	4	0.029374
848	0.05965	4	0.029374
849	0.05965	4	0.029374
850	0.05965	4	0.029374
851	0.05965	4	0.029374
852	0.05965	4	0.029374
853	0.05965	4	0.029374
854	0.05965	4	0.029374
855	0.05965	4	0.029374
856	0.05965	4	0.029374
857	0.05965	4	0.029374
858	0.05965	4	0.029374
859	0.05965	4	0.029374
860	0.05965	4	0.029374
861	0.05965	4	0.029374
862	0.05965	4	0.029374
863	0.05965	4	0.029374
864	0.05965	4	0.029374
865	0.05965	4	0.029374
866	0.05965	4	0.029374
867	0.05965	4	0.029374
868	0.05965	4	0.029374
869	0.05965	4	0.029374
870	0.05965	4	0.029374
871	0.05965	4	0.029374
872	0.05965	4	0.029374
873	0.05965	4	0.029374
874	0.05965	4	0.029374
875	0.05965	4	0.029374
876	0.05965	4	0.029374
877	0.05965	4	0.029374
878	0.05965	4	0.029374
879	0.05965	4	0.029374
880	0.05965	4	0.029374
881	0.05965	4	0.029374
882	0.05965	4	0.029374
883	0.05965	4	0.029374
884	0.05965	4	0.029374
885	0.05965	4	0.029374
886	0.05965	4	0.029374
887	0.05965	4	0.029374
888	0.05965	4	0.029374
889	0.05965	4	0.029374
890	0.05965	4	0.029374
891	0.05965	4	0.029374
892	0.05965	4	0.029374
893	0.05965	4	0.029374
894	0.05965	4	0.029374
895	0.05965	4	0.029374
896	0.05965	4	0.029374
897	0.05965	4	0.029374
898	0.05965	4	0.029374
899	0.05965	4	0.029374
900	0.05965	4	0.029374
901	0.05965	4	0.029374
902	0.05965	4	0.029374
903	0.05965	4	0.029374
904	0.05965	4	0.029374
905	0.05965	4	0.029374
906	0.05965	4	0.029374
907	0.05965	4	0.029374
908	0.05965	4	0.029374
909	0.05965	4	0.029374
910	0.05965	4	0.029374
911	0.05965	4	0.029374
912	0.05965	4	0.029374
913	0.05965	4	0.029374
914	0.05965	4	0.029374
915	0.05965	4	0.029374
916	0.05965	4	0.029374
917	0.05965	4	0.029374
918	0.05965	4	0.029374
919	0.05965	4	0.029374
920	0.05965	4	0.029374
921	0.05965	4	0.029374
922	0.05965	4	0.029374
923	0.05965	4	0.029374
924	0.05965	4	0.029374
925	0.05965	4	0.029374
926	0.05965	4	0.029374
927	0.05965	4	0.029374
928	0.05965	4	0.029374
929	0.05965	4	0.029374
930	0.05965	4	0.029374
931	0.05965	4	0.029374
932	0.05965	4	0.029374
933	0.05965	4	0.029374
934	0.05965	4	0.029374
935	0.05965	4	0.029374
936	0.05965	4	0.029374
937	0.05965	4	0.029374
938	0.05965	4	0.029374
939	0.05965	4	0.029374
940	0.05965	4	0.029374
941	0.05965	4	0.029374
942	0.05965	4	0.029374
943	0.05965	4	0.029374
944	0.05965	4	0.029374
945	0.05965	4	0.029374
946	0.05965	4	0.029374
947	0.05965	4	0.029374
948	0.05965	4	0.029374
949	0.05965	4	0.029374
950	0.05965	4	0.029374
951	0.05965	4	0.029374
952	0.05965	4	0.029374
953	0.05965	4	0.029374
954	0.05965	4	0.029374
955	0.05965	4	0.029374
956	0.05965	4	0.029374
957	0.05965	4	0.029374
958	0.05965	4	0.029374
959	0.05965	4	0.029374
960	0.05965	4	0.029374
961	0.05965	4	0.029374
962	0.05965	4	0.029374
963	0.05965	4	0.029374
964	0.05965	4	0.029374
965	0.05965	4	0.029374
966	0.05965	4	0.029374
967	0.05965	4	0.029374
968	0.05965	4	0.029374
969	0.05965	4	0.029374
970	0.05965	4	0.029374
971	0.05965	4	0.029374
972	0.05965	4	0.029374
973	0.05965	4	0.029374
974	0.05965	4	0.029374
975	0.05965	4	0.029374
976	0.05965	4	0.029374
977	0.05965	4	0.029374
978	0.05965	4	0.029374
979	0.05965	4	0.029374
980	0.05965	4	0.029374
981	0.05965	4	0.029374
982	0.05965	4	0.029374
983	0.05965	4	0.029374
984	0.05965	4	0.029374
985	0.05965	4	0.029374
986	0.05965	4	0.029374
987	0.05965	4	0.029374
988	0.05965	4	0.029374
989	0.05965	4	0.029374
990	0.05965	4	0.029374
991	0.05965	4	0.029374
992	0.05965	4	0.029374
993	0.05965	4	0.029374
994	0.05965	4	0.029374
995	0.05965	4	0.029374
996	0.05965	4	0.029374
997	0.05965	4	0.029374
998	0.05965	4	0.029374
999	0.05965	4	0.029374
1000	0.05965	4	0.029374
1001	0.05965	4	0.029374
1002	0.05965	4	0.029374
1003	0.05965	4	0.029374
1004	0.05965	4	0.029374
1005	0.05965	4	0.029374
1006	0.05965	4	0.029374
1007	0.05965	4	0.029374
1008	0.05965	4	0.029374
1009	0.05965	4	0.029374
1010	0.05965	4	0.029374
1011	0.05965	4	0.029374
1012	0.05965	4	0.029374
1013	0.05965	4	0.029374
1014	0.05965	4	0.029374
1015	0.05965	4	0.029374
1016	0.05965	4	0.029374
1017	0.05965	4	0.029374
1018	0.05965	4	0.029374
1019	0.05965	4	0.029374
1020	0.05965	4	0.029374
1021	0.05965	4	0.029374
1022	0.05965	4	0.029374
1023	0.05965	4	0.029374
1024	0.05965	4	0.029374
1025	0.05965	4	0.029374
1026	0.05965	4	0.029374
1027	0.05965	4	0.029374
1028	0.05965	4	0.029374
1029	0.05965	4	0.029374
1030	0.05965	4	0.029374
1031	0.05965	4	0.029374
1032	0.05965	4	0.029374
1033	0.05965	4	0.029374
1034	0.05965	4	0.029374
1035	0.05965	4	0.029374
1036	0.05965	4	0.029374
1037	0.05965	4	0.029374
1038	0.05965	4	0.029374
1039	0.05965	4	0.029374
1040	0.05965	4	0.029374
1041	0.05965	4	0.029374
1042	0.05965	4	0.029374
1043	0.05965	4	0.029374
1044	0.05965	4	0.029374
1045	0.05965	4	0.029374
1046	0.05965	4	0.029374
1047	0.05965	4	0.029374
1048	0.05965	4	0.029374
1049	0.05965	4	0.029374
1050	0.05965	4	0.029374
1051	0.05965	4	0.029374
1052	0.05965	4	0.029374
1053	0.05965	4	0.029374
1054	0.05965	4	0.029374
1055	0.05965	4	0.029374
1056	0.05965	4	0.029374
1057	0.05965	4	0.029374
1058	0.05965	4	0.029374
1059	0.05965	4	0.029374
1060	0.05965	4	0.029374
1061	0.05965	4	0.029374
1062	0.05965	4	0.029374
1063	0.05965	4	0.029374
1064	0.05965	4	0.029374
1065	0.05965	4	0.029374
1066	0.05965	4	0.029374
1067	0.05965	4	0.029374
1068	0.05965	4	0.029374
1069	0.05965	4	0.029374
1070	0.05965	4	0.029374
1071	0.05965	4	0.029374
1072	0.05965	4	0.029374
1073	0.05965	4	0.029374
1074	0.05965	4	0.029374
1075	0.05965	4	0.029374
1076	0.05965	4	0.029374
1077	0.05965	4	0.029374
1078	0.05965	4	0.029374
1079	0.05965	4	0.029374
1080	0.05965	4	0.029374
1081	0.05965	4	0.029374
1082	0.05965	4	0.029374
1083	0.05965	4	0.029374
1084	0.05965	4	0.029374
1085	0.05965	4	0.029374
1086	0.05965	4	0.029374
1087	0.05965	4	0.029374
1088	0.05965	4	0.029374
1089	0.05965	4	0.029374
1090	0.05965	4	0.029374
1091	0.05965	4	0.029374
1092	0.05965	4	0.029374
1093	0.05965	4	0.029374
1094	0.05965	4	0.029374
1095	0.05965	4	0.029374
1096	0.05965	4	0.029374
1097	0.05965	4	0.029374
1098	0.05965	4	0.029374
1099	0.05965	4	0.029374
1100	0.05965	4	0.029374
1101	0.05965	4	0.029374
1102	0.05965	4	0.029374
1103	0.05965	4	0.029374
1104	0.05965	4	0.029374
1105	0.05965	4	0.029374
1106	0.05965	4	0.029374
1107	0.05965	4	0.029374
1108	0.05965	4	0.029374
1109	0.05965	4	0.029374
1110	0.05965	4	0.029374
1111	0.05965	4	0.029374
1112	0.05965	4	0.029374
1113	0.05965	4	0.029374
1114	0.05965	4	0.029374
1115	0.05965	4	0.029374
1116	0.05965	4	0.029374
1117	0.05965	4	0.029374
1118	0.05965	4	0.029374
1119	0.05965	4	0.029374
1120	0.05965	4	0.029374
1121	0.05965	4	0.029374
1122	0.05965	4	0.029374
1123	0.05965	4	0.029374
1124	0.05965	4	0.029374
1125	0.05965	4	0.029374
1126	0.05965	4	0.029374
1127	0.05965	4	0.029374
1128	0.05965	4	0.029374
1129	0.05965	4	0.029374
1130	0.05965	4	0.029374
1131	0.05965	4	0.029374
1132	0.05965	4	0.029374
1133	0.05965	4	0.029374
1134	0.05965	4	0.029374
1135	0.05965	4	0.029374
1136	0.05965	4	0.029374
1137	0.05965	4	0.029374
1138	0.05965	4	0.029374
1139	0.05965	4	0.029374
1140	0.05965	4	0.029374
1141	0.05965	4	0.029374
1142	0.05965	4	0.029374
1143	0.05965	4	0.029374
1144	0.05965	4	0.029374
1145	0.05965	4	0.029374
1146	0.05965	4	0.029374
1147	0.05965	4	0.029374
1148	0.05965	4	0.029374
1149	0.05965	4	0.029374
1150	0.05965	4	0.029374
1151	0.05965	4	0.029374
1152	0.05965	4	0.029374
1153	0.05965	4	0.029374
1154	0.05965	4	0.029374
1155	0.05965	4	0.029374
1156	0.05965	4	0.029374
1157	0.05965	4	0.029374
1158	0.05965	4	0.029374
1159	0.05965	4	0.029374
1160	0.05965	4	0.029374
1161	0.05965	4	0.029374
1162	0.05965	4	0.029374
1163	0.05965	4	0.029374
1164	0.05965	4	0.029374
1165	0.05965	4	0.029374
1166	0.05965	4	0.029374
1167	0.05965	4	0.029374
1168	0.05965	4	0.029374
1169	0.05965	4	0.029374
1170	0.05965	4	0.029374
1171	0.05965	4	0.029374
1172	0.05965	4	0.029374
1173	0.05965	4	0.029374
1174	0.05965	4	0.029374
1175	0.05965	4	0.029374
1176	0.05965	4	0.029374
1177	0.05965	4	0.029374
1178	0.05965	4	0.029374
1179	0.05965	4	0.029374
1180	0.05965	4	0.029374
1181	0.05965	4	0.029374
1182	0.05965	4	0.029374
1183	0.05965	4	0.029374
1184	0.05965	4	0.029374
1185	0.05965	4	0.029374
1186	0.05965	4	0.029374
1187	0.05965	4	0.029374
1188	0.05965	4	0.029374
1189	0.05965	4	0.029374
1190	0.05965	4	0.029374
1191	0.05965	4	0.029374
1192	0.05965	4	0.029374
1193	0.05965	4	0.029374
1194	0.05965	4	0.029374
1195	0.05965	4	0.029374
1196	0.05965	4	0.029374
1197	0.05965	4	0.029374
1198	0.05965	4	0.029374
1199	0.05965	4	0.029374
1200	0.05965	4	0.029374
1201	0.05965	4	0.029374
1202	0.05965	4	0.029374
1203	0.05965	4	0.029374
1204	0.05965	4	0.029374
1205	0.05965	4	0.029374
1206	0.05965	4	0.029374
1207	0.05965	4	0.029374
1208	0.05965	4	0.029374
1209	0.05965	4	0.029374
1210	0.05965	4	0.029374
1211	0.05965	4	0.029374
1212	0.05965	4	0.029374
1213	0.05965	4	0.029374
1214	0.05965	4	0.029374
1215	0.05965	4	0.029374
1216	0.05965	4	0.029374
1217	0.05965	4	0.029374
1218	0.05965	4	0.029374
1219	0.05965	4	0.029374
1220	0.05965	4	0.029374
1221	0.05965	4	0.029374
1222	0.05965	4	0.029374
1223	0.05965	4	0.029374
1224	0.05965	4	0.029374
1225	0.05965	4	0.029374
1226	0.05965	4	0.029374
1227	0.05965	4	0.029374
1228	0.05965	4	0.029374
1229	0.05965	4	0.029374
1230	0.05965	4	0.029374
1231	0.05965	4	0.029374
1232	0.05965	4	0.029374
1233	0.05965	4	0.029374
1234	0.05965	4	0.029374
1235	0.05965	4	0.029374
1236	0.05965	4	0.029374
1237	0.05965	4	0.029374
1238	0.05965	4	0.029374
1239	0.05965	4	0.029374
1240	0.05965	4	0.029374
1241	0.05965	4	0.029374
1242	0.05965	4	0.029374
1243	0.05965	4	0.029374
1244	0.05965	4	0.029374
1245	0.05965	4	0.029374
1246	0.05965	4	0.029374
1247	0.05965	4	0.029374
1248	0.05965	4	0.029374
1249	0.05965	4	0.029374
1250	0.05965	4	0.029374
1251	0.05965	4	0.029374
1252	0.05965	4	0.029374
1253	0.05965	4	0.029374
1254	0.05965	4	0.029374
1255	0.05965	4	0.029374
1256	0.05965	4	0.029374
1257	0.05965	4	0.029374
1258	0.05965	4	0.029374
1259	0.05965	4	0.029374
1260	0.05965	4	0.029374
1261	0.05965	4	0.029374
1262	0.05965	4	0.029374
1263	0.05965	4	0.029374
1264	0.05965	4	0.029374
1265	0.05965	4	0.029374
1266	0.05965	4	0.029374
1267	0.05965	4	0.029374
1268	0.05965	4	0.029374
1269	0.05965	4	0.029374
1270	0.05965	4	0.029374
1271	0.05965	4	0.029374
1272	0.05965	4	0.029374
1273	0.05965	4	0.029374
1274	0.05965	4	0.029374
1275	0.05965	4	0.029374
1276	0.05965	4	0.029374
1277	0.05965	4	0.029374
1278	0.05965	4	0.029374
1279	0.05965	4	0.029374
1280	0.05965	4	0.029374
1281	0.05965	4	0.029374
1282	0.05965	4	0.029374
1283	0.05965	4	0.029374
1284	0.05965	4	0.029374
1285	0.05965	4	0.029374
1286	0.05965	4	0.029374
1287	0.05965	4	0.029374
1288	0.05965	4	0.029374
1289	0.05965	4	0.029374
1290	0.05965	4	0.029374
1291	0.05965	4	0.029374
1292	0.05965	4	0.029374
1293	0.05965	4	0.029374
1294	0.05965	4	0.029374
1295	0.05965	4	0.029374
1296	0.05965	4	0.029374
1297	0.05965	4	0.029374
1298	0.05965	4	0.029374
1299	0.05965	4	0.029374
1300	0.05965	4	0.029374
1301	0.05965	4	0.029374
1302	0.05965	4	0.029374
1303	0.05965	4	0.029374
1304	0.05965	4	0.029374
1305	0.05965	4	0.029374
1306	0.05965	4	0.029374
1307	0.05965	4	0.029374
1308	0.05965	4	0.029374
1309	0.05965	4	0.029374
1310	0.05965	4	0.029374
1311	0.05965	4	0.029374
1312	0.05965	4	0.029374
1313	0.05965	4	0.029374
1314	0.05965	4	0.029374
1315	0.05965	4	0.029374
1316	0.05965	4	0.029374
1317	0.05965	4	0.029374
1318	0.05965	4	0.029374
1319	0.05965	4	0.029374
1320	0.05965	4	0.029374
1321	0.05965	4	0.029374
1322	0.05965	4	0.029374
1323	0.05965	4	0.029374
1324	0.05965	4	0.029374
1325	0.05965	4	0.029374
1326	0.05965	4	0.029374
1327	0.05965	4	0.029374
1328	0.05965	4	0.029374
1329	0.05965	4	0.029374
1330	0.05965	4	0.029374
1331	0.05965	4	0.029374
1332	0.05965	4	0.029374
1333	0.05965	4	0.029374
1334	0.05965	4	0.029374
1335	0.05965	4	0.029374
1336	0.05965	4	0.029374
1337	0.05965	4	0.029374
1338	0.05965	4	0.029374
1339	0.05965	4	0.029374
1340	0.05965	4	0.029374
1341	0.05965	4	0.029374
1342	0.05965	4	0.029374
1343	0.05965	4	0.029374
1344	0.05965	4	0.029374
1345	0.05965	4	0.029374
1346	0.05965	4	0.029374
1347	0.05965	4	0.029374
1348	0.05965	4	0.029374
1349	0.05965	4	0.029374
1350	0.05965	4	0.029374
1351	0.05965	4	0.029374
1352	0.05965	4	0.029374
1353	0.05965	4	0.029374
1354	0.05965	4	0.029374
1355	0.05965	4	0.029374
1356	0.05965	4	0.029374
1357	0.05965	4	0.029374
1358	0.05965	4	0.029374
1359	0.05965	4	0.029374
1360	0.05965	4	0.029374
1361	0.05965	4	0.029374
1362	0.05965	4	0.029374
1363	0.05965	4	0.029374
1364	0.05965	4	0.029374
1365	0.05965	4	0.029374
1366	0.05965	4	0.029374
1367	0.05965	4	0.029374
1368	0.05965	4	0.029374
1369	0.05965	4	0.029374
1370	0.05965	4	0.029374
1371	0.05965	4	0.029374
1372	0.05965	4	0.029374
1373	0.05965	4	0.029374
1374	0.05965	4	0.029374
1375	0.05965	4	0.029374
1376	0.05965	4	0.029374
1377	0.05965	4	0.029374
1378	0.05965	4	0.029374
1379	0.05965	4	0.029374
1380	0.05965	4	0.029374
1381	0.05965	4	0.029374
1382	0.05965	4	0.029374
1383	0.05965	4	0.029374
1384	0.05965	4	0.029374
1385	0.05965	4	0.029374
1386	0.05965	4	0.029374
1387	0.05965	4	0.029374
1388	0.05965	4	0.029374
1389	0.05965	4	0.029374
1390	0.05965	4	0.029374
1391	0.05965	4	0.029374
1392	0.05965	4	0.029374
1393	0.05965	4	0.029374
1394	0.05965	4	0.029374
1395	0.05965	4	0.029374
1396	0.05965	4	0.029374
1397	0.05965	4	0.029374
1398	0.05965	4	0.029374
1399	0.05965	4	0.029374
1400	0.05965	4	0.029374
1401	0.05965	4	0.029374
1402	0.05965	4	0.029374
1403	0.05965	4	0.029374
1404	0.05965	4	0.029374
1405	0.05965	4	0.029374
1406	0.05965	4	0.029374
1407	0.05965	4	0.029374
1408	0.05965	4	0.029374
1409	0.05965	4	0.029374
1410	0.05965	4	0.029374
1411	0.05965	4	0.029374
1412	0.05965	4	0.029374
1413	0.05965	4	0.029374
1414	0.05965	4	0.029374
1415	0.05965	4	0.029374
1416	0.05965	4	0.029374
1417	0.05965	4	0.029374
1418	0.05965	4	0.029374
1419	0.05965	4	0.029374
1420	0.05965	4	0.029374
1421	0.05965	4	0.029374
1422	0.05965	4	0.029374
1423	0.05965	4	0.029374
1424	0.05965	4	0.029374
1425	0.05965	4	0.029374
1426	0.05965	4	0.029374
1427	0.05965	4	0.029374
1428	0.05965	4	0.029374
1429	0.05965	4	0.029374
1430	0.05965	4	0.029374
1431	0.05965	4	0.029374
1432	0.05965	4	0.029374
1433	0.05965	4	0.029374
1434	0.05965	4	0.029374
1435	0.05965	4	0.029374
1436	0.05965	4	0.029374
1437	0.05965	4	0.029374
1438	0.05965	4	0.029374
1439	0.05965	4	0.029374
1440	0.05965	4	0.029374
1441	0.05965	4	0.029374
1442	0.05965	4	0.029374
1443	0.05965	4	0.029374
1444	0.05965	4	0.029374
1445	0.05965	4	0.029374
1446	0.05965	4	0.029374
1447	0.05965	4	0.029374
1448	0.05965	4	0.029374
1449	0.05965	4	0.029374
1450	0.05965	4	0.029374
1451	0.05965	4	0.029374
1452	0.05965	4	0.029374
1453	0.05965	4	0.029374
1454	0.05965	4	0.029374
1455	0.05965	4	0.029374
1456	0.05965	4	0.029374
1457	0.05965	4	0.029374
1458	0.05965	4	0.029374
1459	0.05965	4	0.029374
1460	0.05965	4	0.029374
1461	0.05965	4	0.029374
1462	0.05965	4	0.029374
1463	0.05965	4	0.029374
1464	0.05965	4	0.029374
1465	0.05965	4	0.029374
1466	0.05965	4	0.029374
1467	0.05965	4	0.029374
1468	0.05965	4	0.029374
1469	0.05965	4	0.029374
1470	0.05965	4	0.029374
1471	0.05965	4	0.029374
1472	0.05965	4	0.029374
1473	0.05965	4	0.029374
1474	0.05965	4	0.029374
1475	0.05965	4	0.029374
1476	0.05965	4	0.029374
1477	0.05965	4	0.029374
1478	0.05965	4	0.029374
1479	0.05965	4	0.029374
1480	0.05965	4	0.029374
1481	0.05965	4	0.029374
1482	0.05965	4	0.029374
1483	0.05965	4	0.029374
1484	0.05965	4	0.029374
1485	0.05965	4	0.029374
1486	0.05965	4	0.029374
1487	0.05965	4	0.029374
1488	0.05965	4	0.029374
1489	0.05965	4	0.029374
1490	0.05965	4	0.029374
1491	0.05965	4	0.029374
1492	0.05965	4	0.029374
1493	0.05965	4	0.029374
1494	0.05965	4	0.029374
1495	0.05965	4	0.029374
1496	0.05965	4	0.029374
1497	0.05965	4	0.029374
1498	0.05965	4	0.029374
1499	0.05965	4	0.029374
1500	0.05965	4	0.029374
1501	0.05965	4	0.029374
1502	0.05965	4	0.029374
1503	0.05965	4	0.029374
1504	0.05965	4	0.029374
1505	0.05965	4	0.029374
1506	0.05965	4	0.029374
1507	0.05965	4	0.029374
1508	0.05965	4	0.029374
1509	0.05965	4	0.029374
1510	0.05965	4	0.029374
1511	0.05965	4	0.029374
1512	0.05965	4	0.029374
1513	0.05965	4	0.029374
1514	0.05965	4	0.029374
1515	0.05965	4	0.029374
1516	0.05965	4	0.029374
1517	0.05965	4	0.029374
1518	0.05965	4	0.029374
1519	0.05965	4	0.029374
1520	0.05965	4	0.029374
1521	0.05965	4	0.029374
1522	0.05965	4	0.029374
1523	0.05965	4	0.029374
1524	0.05965	4	0.029374
1525	0.05965	4	0.029374
1526	0.05965	4	0.029374
1527	0.05965	4	0.029374
1528	0.05965	4	0.029374
1529	0.05965	4	0.029374
1530	0.05965	4	0.029374
1531	0.05965	4	0.029374
1532	0.05965	4	0.029374
1533	0.05965	4	0.029374
1534	0.05965	4	0.029374
1535	0.05965	4	0.029374
1536	0.05965	4	0.029374
1537	0.05965	4	0.029374
1538	0.05965	4	0.029374
1539	0.05965	4	0.029374
1540	0.05965	4	0.029374
1541	0.05965	4	0.029374
1542	0.05965	4	0.029374
1543	0.05965	4	0.029374
1544	0.05965	4	0.029374
1545	0.05965	4	0.029374
1546	0.05965	4	0.029374
1547	0.05965	4	0.029374
1548	0.05965	4	0.029374
1549	0.05965	4	0.029374
1550	0.05965	4	0.029374
1551	0.05965	4	0.029374
1552	0.05965	4	0.029374
1553	0.05965	4	0.029374
1554	0.05965	4	0.029374
1555	0.05965	4	0.029374
1556	0.05965	4	0.029374
1557	0.05965	4	0.029374
1558	0.05965	4	0.029374
1559	0.05965	4	0.029374
1560	0.05965	4	0.029374
1561	0.05965	4	0.029374
1562	0.05965	4	0.029374
1563	0.05965	4	0.029374
1564	0.05965	4	0.029374
1565	0.05965	4	0.029374
1566	0.05965	4	0.029374
1567	0.05965	4	0.029374
1568	0.05965	4	0.029374
1569	0.05965	4	0.029374
1570	0.05965	4	0.029374
1571	0.05965	4	0.029374
1572	0.05965	4	0.029374
1573	0.05965	4	0.029374
1574	0.05965	4	0.029374
1575	0.05965	4	0.029374
1576	0.05965	4	0.029374
1577	0.05965	4	0.029374
1578	0.05965	4	0.029374
1579	0.05965	4	0.029374
1580	0.05965	4	0.029374
1581	0.05965	4	0.029374
1582	0.05965	4	0.029374
1583	0.05965	4	0.029374
1584	0.05965	4	0.029374
1585	0.05965	4	0.029374
1586	0.05965	4	0.029374
1587	0.05965	4	0.029374
1588	0.05965	4	0.029374
1589	0.05965	4	0.029374
1590	0.05965	4	0.029374
1591	0.05965	4	0.029374
1592	0.05965	4	0.029374
1593	0.05965	4	0.029374
1594	0.05965	4	0.029374
1595	0.05965	4	0.029374
1596	0.05965	4	0.029374
1597	0.05965	4	0.029374
1598	0.05965	4	0.029374
1599	0.05965	4	0.029374
1600	0.05965	4	0.029374
1601	0.05965	4	0.029374
1602	0.05965	4	0.029374
1603	0.05965	4	0.029374
1604	0.05965	4	0.029374
1605	0.05965	4	0.029374
1606	0.05965	4	0.029374
1607	0.05965	4	0.029374
1608	0.05965	4	0.029374
1609	0.05965	4	0.029374
1610	0.05965	4	0.029374
1611	0.05965	4	0.029374
1612	0.05965	4	0.029374
1613	0.05965	4	0.029374
1614	0.05965	4	0.029374
1615	0.05965	4	0.029374
1616	0.05965	4	0.029374
1617	0.05965	4	0.029374
1618	0.05965	4	0.029374
1619	0.05965	4	0.029374
1620	0.05965	4	0.029374
1621	0.05965	4	0.029374
1622	0.05965	4	0.029374
1623	0.05965	4	0.029374
1624	0.05965	4	0.029374
1625	0.05965	4	0.029374
1626	0.05965	4	0.029374
1627	0.05965	4	0.029374
1628	0.05965	4	0.029374
1629	0.05965	4	0.029374
1630	0.05965	4	0.029374
1631	0.05965	4	0.029374
1632	0.05965	4	0.029374
1633	0.05965	4	0.029374
1634	0.05965	4	0.029374
1635	0.05965	4	0.029374
1636	0.05965	4	0.029374
1637	0.05965	4	0.029374
1638	0.05965	4	0.029374
1639	0.05965	4	0.029374
1640	0.05965	4	0.029374
1641	0.05965	4	0.029374
1642	0.05965	4	0.029374
1643	0.05965	4	0.029374
1644	0.05965	4	0.029374
1645	0.05965	4	0.029374
1646	0.05965	4	0.029374
1647	0.05965	4	0.029374
1648	0.05965	4	0.029374
1649	0.05965	4	0.029374
1650	0.05965	4	0.029374
1651	0.05965	4	0.029374
1652	0.05965	4	0.029374
1653	0.05965	4	0.029374
1654	0.05965	4	0.029374
1655	0.05965	4	0.029374
1656	0.05965	4	0.029374
1657	0.05965	4	0.029374
1658	0.05965	4	0.029374
1659	0.05965	4	0.029374
1660	0.05965	4	0.029374
1661	0.05965	4	0.029374
1662	0.05965	4	0.029374
1663	0.05965	4	0.029374
1664	0.05965	4	0.029374
1665	0.05965	4	0.029374
1666	0.05965	4	0.029374
1667	0.05965	4	0.029374
1668	0.05965	4	0.029374
1669	0.05965	4	0.029374
1670	0.05965	4	0.029374
1671	0.05965	4	0.029374
1672	0.05965	4	0.029374
1673	0.05965	4	0.029374
1674	0.05965	4	0.029374
1675	0.05965	4	0.029374
1676	0.05965	4	0.029374
1677	0.05965	4	0.029374
1678	0.05965	4	0.029374
1679	0.05965	4	0.029374
1680	0.05965	4	0.029374
1681	0.05965	4	0.029374
1682	0.05965	4	0.029374
1683	0.05965	4	0.029374
1684	0.05965	4	0.029374
1685	0.05965	4	0.029374
1686	0.05965	4	0.029374
1687	0.05965	4	0.029374
1688	0.05965	4	0.029374
1689	0.05965	4	0.029374
1690	0.05965	4	0.029374
1691	0.05965	4	0.029374
1692	0.05965	4	0.029374
1693	0.05965	4	0.029374
1694	0.05965	4	0.029374
1695	0.05965	4	0.029374
1696	0.05965	4	0.029374
1697	0.05965	4	0.029374
1698	0.05965	4	0.029374
1699	0.05965	4	0.029374
1700	0.05965	4	0.029374
1701	0.05965	4	0.029374
1702	0.05965	4	0.029374
1703	0.05965	4	0.029374
1704	0.05965	4	0.029374
1705	0.05965	4	0.029374
1706	0.05965	4	0.029374
1707	0.05965	4	0.029374
1708	0.05965	4	0.029374
1709	0.05965	4	0.029374
1710	0.05965	4	0.029374
1711	0.05965	4	0.029374
1712	0.05965	4	0.029374
1713	0.05965	4	0.029374
1714	0.05965	4	0.029374
1715	0.05965	4	0.029374
1716	0.05965	4	0.029374
1717	0.05965	4	0.029374
1718	0.05965	4	0.029374
1719	0.05965	4	0.029374
1720	0.05965	4	0.029374
1721	0.05965	4	0.029374
1722	0.05965	4	0.029374
1723	0.05965	4	0.029374
1724	0.05965	4	0.029374
1725	0.05965	4	0.029374
1726	0.05965	4	0.029374
1727	0.05965	4	0.029374
1728	0.05965	4	0.029374
1729	0.05965	4	0.029374
1730	0.05965	4	0.029374
1731	0.05965	4	0.029374
1732	0.05965	4	0.029374
1733	0.05965	4	0.029374
1734	0.05965	4	0.029374
1735	0.05965	4	0.029374
1736	0.05965	4	0.029374
1737	0.05965	4	0.029374
1738	0.05965	4	0.029374
1739	0.05965	4	0.029374
1740	0.05965	4	0.029374
1741	0.05965	4	0.029374
1742	0.05965	4	0.029374
1743	0.05965	4	0.029374
1744	0.05965	4	0.029374
1745	0.05965	4	0.029374
1746	0.05965	4	0.029374
1747	0.05965	4	0.029374
1748	0.05965	4	0.029374
1749	0.05965	4	0.029374
1750	0.05965	4	0.029374
1751	0.05965	4	0.029374
1752	0.05965	4	0.029374
1753	0.05965	4	0.029374
1754	0.05965	4	0.029374
1755	0.05965	4	0.029374
1756	0.05965	4	0.029374
1757	0.05965	4	0.029374
1758	0.05965	4	0.029374
1759	0.05965	4	0.029374
1760	0.05965	4	0.029374
1761	0.05965	4	0.029374
1762	0.05965	4	0.029374
1763	0.05965	4	0.029374
1764	0.05965	4	0.029374
1765	0.05965	4	0.029374
1766	0.05965	4	0.029374
1767	0.05965	4	0.029374
1768	0.05965	4	0.029374
1769	0.05965	4	0.029374
1770	0.05965	4	0.029374
1771	0.05965	4	0.029374
1772	0.05965	4	0.029374
1773	0.05965	4	0.029374
1774	0.05965	4	0.029374
1775	0.05965	4	0.029374
1776	0.05965	4	0.029374
1777	0.05965	4	0.029374
1778	0.05965	4	0.029374
1779	0.05965	4	0.029374
1780	0.05965	4	0.029374
1781	0.05965	4	0.029374
1782	0.05965	4	0.029374
1783	0.05965	4	0.029374
1784	0.05965	4	0.029374
1785	0.05965	4	0.029374
1786	0.05965	4	0.029374
1787	0.05965	4	0.029374
1788	0.05965	4	0.029374
1789	0.05965	4	0.029374
1790	0.05965	4	0.029374
1791	0.05965	4	0.029374
1792	0.05965	4	0.029374
1793	0.05965	4	0.029374
1794	0.05965	4	0.029374
1795	0.05965	4	0.029374
1796	0.05965	4	0.029374
1797	0.05965	4	0.029374
1798	0.05965	4	0.029374
1799	0.05965	4	0.029374
1800	0.05965	4	0.029374
1801	0.05965	4	0.029374
1802	0.05965	4	0.029374
1803	0.05965	4	0.029374
1804	0.05965	4	0.029374
1805	0.05965	4	0.029374
1806	0.05965	4	0.029374
1807	0.05965	4	0.029374
1808	0.05965	4	0.029374
1809	0.05965	4	0.029374
1810	0.05965	4	0.029374
1811	0.05965	4	0.029374
1812	0.05965	4	0.029374
1813	0.05965	4	0.029374
1814	0.05965	4	0.029374
1815	0.05965	4	0.029374
1816	0.05965	4	0.029374
1817	0.05965	4	0.029374
1818	0.05965	4	0.029374
1819	0.05965	4	0.029374
1820	0.05965	4	0.029374
1821	0.05965	4	0.029374
1822	0.05965	4	0.029374
1823	0.05965	4	0.029374
1824	0.05965	4	0.029374
1825	0.05965	4	0.029374
1826	0.05965	4	0.029374
1827	0.05965	4	0.029374
1828	0.05965	4	0.029374
1829	0.05965	4	0.029374
1830	0.05965	4	0.029374
1831	0.05965	4	0.029374
1832	0.05965	4	0.029374
1833	0.05965	4	0.029374
1834	0.05965	4	0.029374
1835	0.05965	4	0.029374
1836	0.05965	4	0.029374
1837	0.05965	4	0.029374
1838	0.05965	4	0.029374
1839	0.05965	4	0.029374
1840	0.05965	4	0.029374
1841	0.05965	4	0.029374
1842	0.05965	4	0.029374
1843	0.05965	4	0.029374
1844	0.05965	4	0.029374
1845	0.05965	4	0.029374
1846	0.05965	4	0.029374
1847	0.05965	4	0.029374
1848	0.05965	4	0.029374
1849	0.05965	4	0.029374
1850	0.05965	4	0.029374
1851	0.05965	4	0.029374
1852	0.05965	4	0.029374
1853	0.05965	4	0.029374
1854	0.05965	4	0.029374
1855	0.05965	4	0.029374
1856	0.05965	4	0.029374
1857	0.05965	4	0.029374
1858	0.05965	4	0.029374
1859	0.05965	4	0.029374
1860	0.05965	4	0.029374
1861	0.05965	4	0.029374
1862	0.05965	4	0.029374
1863	0.05965	4	0.029374
1864	0.05965	4	0.029374
1865	0.05965	4	0.029374
1866	0.05965	4	0.029374
1867	0.05965	4	0.029374
1868	0.05965	4	0.029374
1869	0.05965	4	0.029374
1870	0.05965	4	0.029374
1871	0.05965	4	0.029374
1872	0.05965	4	0.029374
1873	0.05965	4	0.029374
1874	0.05965	4	0.029374
1875	0.05965	4	0.029374
1876	0.05965	4	0.029374
1877	0.05965	4	0.029374
1878	0.05965	4	0.029374
1879	0.05965	4	0.029374
1880	0.05965	4	0.029374
1881	0.05965	4	0.029374
1882	0.05965	4	0.029374
1883	0.05965	4	0.029374
1884	0.05965	4	0.029374
1885	0.05965	4	0.029374
1886	0.05965	4	0.029374
1887	0.05965	4	0.029374
1888	0.05965	4	0.029374
1889	0.05965	4	0.029374
1890	0.05965	4	0.029374
1891	0.05965	4	0.029374
1892	0.05965	4	0.029374
1893	0.05965	4	0.029374
1894	0.05965	4	0.029374
1895	0.05965	4	0.029374
1896	0.05965	4	0.029374
1897	0.05965	4	0.029374
1898	0.05965	4	0.029374
1899	0.05965	4	0.029374
1900	0.05965	4	0.029374
1901	0.05965	4	0.029374
1902	0.05965	4	0.029374
1903	0.05965	4	0.029374
1904	0.05965	4	0.029374
1905	0.05965	4	0.029374
1906	0.05965	4	0.029374
1907	0.05965	4	0.029374
1908	0.05965	4	0.029374
1909	0.05965	4	0.029374
1910	0.05965	4	0.029374
1911	0.05965	4	0.029374
1912	0.05965	4	0.029374
1913	0.05965	4	0.029374
1914	0.05965	4	0.029374
1915	0.05965	4	0.029374
1916	0.05965	4	0.029374
1917	0.05965	4	0.029374
1918	0.05965	4	0.029374
1919	0.05965	4	0.029374
1920	0.05965	4	0.029374
1921	0.05965	4	0.029374
1922	0.05965	4	0.029374
1923	0.05965	4	0.029374
1924	0.05965	4	0.029374
1925	0.05965	4	0.029374
1926	0.05965	4	0.029374
1927	0.05965	4	0.029374
1928	0.05965	4	0.029374
1929	0.05965	4	0.029374
1930	0.05965	4	0.029374
1931	0.05965	4	0.029374
1932	0.05965	4	0.029374
1933	0.05965	4	0.029374
1934	0.05965	4	0.029374
1935	0.05965	4	0.029374
1936	0.05965	4	0.029374
1937	0.05965	4	0.029374
1938	0.05965	4	0.029374
1939	0.05965	4	0.029374
1940	0.05965	4	0.029374
1941	0.05965	4	0.029374
1942	0.05965	4	0.029374
1943	0.05965	4	0.029374
1944	0.05965	4	0.029374
1945	0.05965	4	0.029374
1946	0.05965	4	0.029374
1947	0.05965	4	0.029374
1948	0.05965	4	0.029374
1949	0.05965	4	0.029374
1950	0.05965	4	0.029374
1951	0.05965	4	0.029374
1952	0.05965	4	0.029374
1953	0.05965	4	0.029374
1954	0.05965	4	0.029374
1955	0.05965	4	0.029374
1956	0.05965	4	0.029374
1957	0.05965	4	0.029374
1958	0.05965	4	0.029374
1959	0.05965	4	0.029374
1960	0.05965	4	0.029374
1961	0.05965	4	0.029374
1962	0.05965	4	0.029374
1963	0.05965	4	0.029374
1964	0.05965	4	0.029374
1965	0.05965	4	0.029374
1966	0.05965	4	0.029374
1967	0.05965	4	0.029374
1968	0.05965	4	0.029374
1969	0.05965	4	0.029374
1970	0.05965	4	0.029374
1971	0.05965	4	0.029374
1972	0.05965	4	0.029374
1973	0.05965	4	0.029374
1974	0.05965	4	0.029374
1975	0.05965	4	0.029374
1976	0.05965	4	0.029374
1977	0.05965	4	0.029374
1978	0.05965	4	0.029374
1979	0.05965	4	0.029374
1980	0.05965	4	0.029374
1981	0.05965	4	0.029374
1982	0.05965	4	0.029374
1983	0.05965	4	0.029374
1984	0.05965	4	0.029374
1985	0.05965	4	0.029374
1986	0.05965	4	0.029374
1987	0.05965	4	0.029374
1988	0.05965	4	0.029374
1989	0.05965	4	0.029374
1990	0.05965	4	0.029374
1991	0.05965	4	0.029374
1992	0.05965	4	0.029374
1993	0.05965	4	0.029374
1994	0.05965	4	0.029374
1995	0.05965	4	0.029374
1996	0.05965	4	0.029374
1997	0.05965	4	0.029374
1998	0.05965	4	0.029374
1999	0.05965	4	0.029374
2000	0.05965	4	0.029374
[truncated: 3,001 more rows]
