# Supplementary material for: Aspiration-driven co-evolution of cooperation with individual behavioral diversity
Source: PLoS One. 2023 Sep 15;18(9):e0291134. doi: 10.1371/journal.pone.0291134 (PMC10503719; doi:10.1371/journal.pone.0291134)
Supplement: S1 Data — (ZIP) [file pone.0291134.s001.zip › M1/v2-L=200/data/aspiration_time,b=1.78_frequency.txt]

1	0.5	0.5	0
2	0.683871	0.706737	0.471793
3	0.768779	0.849029	0.543985
4	0.788811	0.950948	0.596337
5	0.771797	1.03316	0.620137
6	0.733682	1.10133	0.620272
7	0.686425	1.16099	0.603433
8	0.636935	1.23091	0.573095
9	0.588671	1.29963	0.538798
10	0.542901	1.37307	0.502759
11	0.499633	1.44617	0.466445
12	0.460007	1.50866	0.430492
13	0.42307	1.59588	0.396503
14	0.389383	1.69578	0.363707
15	0.358665	1.80146	0.3339
16	0.330521	1.91819	0.30712
17	0.304871	2.05965	0.282434
18	0.281547	2.1773	0.259007
19	0.260132	2.33859	0.237865
20	0.240793	2.42799	0.218421
21	0.223499	2.48758	0.200456
22	0.207658	2.57459	0.184775
23	0.193188	2.69066	0.170125
24	0.180015	2.79279	0.156752
25	0.168137	2.88692	0.144691
26	0.157376	2.92493	0.133509
27	0.147703	2.98455	0.123456
28	0.138952	3.06764	0.114441
29	0.130949	3.18642	0.106153
30	0.123687	3.22648	0.0987437
31	0.117296	3.19296	0.0924143
32	0.111444	3.22397	0.0861055
33	0.106077	3.29952	0.0808096
34	0.101209	3.36319	0.0758972
35	0.0967593	3.41811	0.0710708
36	0.0926965	3.47646	0.0669547
37	0.0890065	3.49709	0.0629932
38	0.085589	3.57797	0.0593755
39	0.0826143	3.52743	0.0562333
40	0.0799203	3.58613	0.053425
41	0.07749	3.61482	0.0508493
42	0.0752549	3.62801	0.0485882
43	0.0732507	3.64008	0.0467499
44	0.0714016	3.68415	0.0452928
45	0.0696603	3.73592	0.0435367
46	0.0680661	3.77773	0.0418214
47	0.0666077	3.80939	0.0403184
48	0.0652574	3.84379	0.0389086
49	0.0640469	3.88	0.0377274
50	0.0629312	3.91633	0.0366464
51	0.06193	3.92312	0.035592
52	0.0609914	3.9304	0.0345973
53	0.0601634	3.9439	0.03377
54	0.0594067	3.94923	0.032972
55	0.0587134	3.95382	0.0322427
56	0.0581045	3.95806	0.0316009
57	0.0575507	3.96323	0.0310082
58	0.0570601	3.96685	0.0304896
59	0.0566091	3.96977	0.0300158
60	0.0561956	3.9725	0.0295809
61	0.0558219	3.97516	0.0291866
62	0.0554742	3.9777	0.0288193
63	0.0551661	3.97967	0.0284957
64	0.0548809	3.98146	0.0281964
65	0.0546104	3.98334	0.0279113
66	0.0543846	3.98516	0.0276715
67	0.0541794	3.98667	0.0274547
68	0.0539882	3.98789	0.0272539
69	0.0538119	3.98891	0.0270695
70	0.0536624	3.98999	0.0269116
71	0.0535218	3.9909	0.0267639
72	0.0533937	3.99186	0.0266285
73	0.053283	3.99267	0.0265114
74	0.0531763	3.99325	0.0264
75	0.0530849	3.99399	0.0263029
76	0.0530015	3.99461	0.0262148
77	0.0529267	3.9951	0.0261362
78	0.052859	3.99558	0.0260647
79	0.0527954	3.99599	0.0259979
80	0.0527399	3.99632	0.0259398
81	0.0526896	3.99668	0.0258867
82	0.0526438	3.997	0.0258385
83	0.0526011	3.99728	0.0257935
84	0.0525631	3.99756	0.0257534
85	0.0525292	3.9978	0.0257176
86	0.0524972	3.99802	0.025684
87	0.0524685	3.9982	0.0256538
88	0.0524429	3.99839	0.0256268
89	0.0524206	3.99855	0.0256032
90	0.0523993	3.99867	0.025581
91	0.0523796	3.99878	0.0255603
92	0.0523625	3.9989	0.0255423
93	0.052347	3.99899	0.0255262
94	0.052333	3.99908	0.0255114
95	0.05232	3.99916	0.0254978
96	0.0523085	3.99924	0.0254856
97	0.0522981	3.99932	0.0254747
98	0.0522891	3.99937	0.0254652
99	0.0522809	3.99944	0.0254565
100	0.052273	3.99949	0.0254482
101	0.0522661	3.99954	0.0254409
102	0.0522599	3.99958	0.0254345
103	0.0522543	3.99962	0.0254285
104	0.0522489	3.99966	0.0254228
105	0.0522443	3.99969	0.025418
106	0.05224	3.99972	0.0254134
107	0.0522361	3.99975	0.0254094
108	0.0522325	3.99977	0.0254056
109	0.0522295	3.99979	0.0254024
110	0.0522267	3.99981	0.0253994
111	0.0522241	3.99982	0.0253967
112	0.0522218	3.99984	0.0253943
113	0.0522197	3.99985	0.0253921
114	0.0522178	3.99987	0.02539
115	0.0522161	3.99988	0.0253882
116	0.0522146	3.99989	0.0253866
117	0.0522132	3.9999	0.0253852
118	0.0522119	3.99991	0.0253839
119	0.0522108	3.99992	0.0253827
120	0.0522098	3.99993	0.0253816
121	0.0522089	3.99993	0.0253806
122	0.052208	3.99994	0.0253797
123	0.0522073	3.99995	0.025379
124	0.0522066	3.99995	0.0253782
125	0.052206	3.99996	0.0253776
126	0.0522054	3.99996	0.025377
127	0.0522049	3.99996	0.0253764
128	0.0522044	3.99997	0.0253759
129	0.052204	3.99997	0.0253755
130	0.0522036	3.99997	0.0253751
131	0.0522033	3.99998	0.0253747
132	0.0522029	3.99998	0.0253744
133	0.0522027	3.99998	0.0253741
134	0.0522024	3.99998	0.0253738
135	0.0522022	3.99998	0.0253736
136	0.052202	3.99999	0.0253734
137	0.0522018	3.99999	0.0253732
138	0.0522016	3.99999	0.025373
139	0.0522015	3.99999	0.0253728
140	0.0522013	3.99999	0.0253727
141	0.0522012	3.99999	0.0253725
142	0.0522011	3.99999	0.0253724
143	0.052201	3.99999	0.0253723
144	0.0522009	3.99999	0.0253722
145	0.0522008	3.99999	0.0253721
146	0.0522007	3.99999	0.025372
147	0.0522007	4	0.0253719
148	0.0522006	4	0.0253719
149	0.0522005	4	0.0253718
150	0.0522005	4	0.0253718
151	0.0522004	4	0.0253717
152	0.0522004	4	0.0253717
153	0.0522004	4	0.0253716
154	0.0522003	4	0.0253716
155	0.0522003	4	0.0253716
156	0.0522003	4	0.0253715
157	0.0522002	4	0.0253715
158	0.0522002	4	0.0253715
159	0.0522002	4	0.0253715
160	0.0522002	4	0.0253714
161	0.0522002	4	0.0253714
162	0.0522001	4	0.0253714
163	0.0522001	4	0.0253714
164	0.0522001	4	0.0253714
165	0.0522001	4	0.0253714
166	0.0522001	4	0.0253714
167	0.0522001	4	0.0253713
168	0.0522001	4	0.0253713
169	0.0522001	4	0.0253713
170	0.0522001	4	0.0253713
171	0.0522001	4	0.0253713
172	0.0522001	4	0.0253713
173	0.0522	4	0.0253713
174	0.0522	4	0.0253713
175	0.0522	4	0.0253713
176	0.0522	4	0.0253713
177	0.0522	4	0.0253713
178	0.0522	4	0.0253713
179	0.0522	4	0.0253713
180	0.0522	4	0.0253713
181	0.0522	4	0.0253713
182	0.0522	4	0.0253713
183	0.0522	4	0.0253713
184	0.0522	4	0.0253713
185	0.0522	4	0.0253713
186	0.0522	4	0.0253713
187	0.0522	4	0.0253713
188	0.0522	4	0.0253713
189	0.0522	4	0.0253713
190	0.0522	4	0.0253713
191	0.0522	4	0.0253713
192	0.0522	4	0.0253713
193	0.0522	4	0.0253713
194	0.0522	4	0.0253713
195	0.0522	4	0.0253713
196	0.0522	4	0.0253713
197	0.0522	4	0.0253713
198	0.0522	4	0.0253713
199	0.0522	4	0.0253713
200	0.0522	4	0.0253713
201	0.0522	4	0.0253713
202	0.0522	4	0.0253713
203	0.0522	4	0.0253713
204	0.0522	4	0.0253713
205	0.0522	4	0.0253713
206	0.0522	4	0.0253713
207	0.0522	4	0.0253713
208	0.0522	4	0.0253713
209	0.0522	4	0.0253713
210	0.0522	4	0.0253713
211	0.0522	4	0.0253713
212	0.0522	4	0.0253713
213	0.0522	4	0.0253713
214	0.0522	4	0.0253713
215	0.0522	4	0.0253713
216	0.0522	4	0.0253713
217	0.0522	4	0.0253713
218	0.0522	4	0.0253713
219	0.0522	4	0.0253713
220	0.0522	4	0.0253713
221	0.0522	4	0.0253713
222	0.0522	4	0.0253713
223	0.0522	4	0.0253713
224	0.0522	4	0.0253713
225	0.0522	4	0.0253713
226	0.0522	4	0.0253713
227	0.0522	4	0.0253713
228	0.0522	4	0.0253713
229	0.0522	4	0.0253713
230	0.0522	4	0.0253713
231	0.0522	4	0.0253713
232	0.0522	4	0.0253713
233	0.0522	4	0.0253713
234	0.0522	4	0.0253713
235	0.0522	4	0.0253713
236	0.0522	4	0.0253713
237	0.0522	4	0.0253713
238	0.0522	4	0.0253713
239	0.0522	4	0.0253713
240	0.0522	4	0.0253713
241	0.0522	4	0.0253713
242	0.0522	4	0.0253713
243	0.0522	4	0.0253713
244	0.0522	4	0.0253713
245	0.0522	4	0.0253713
246	0.0522	4	0.0253713
247	0.0522	4	0.0253713
248	0.0522	4	0.0253713
249	0.0522	4	0.0253713
250	0.0522	4	0.0253713
251	0.0522	4	0.0253713
252	0.0522	4	0.0253713
253	0.0522	4	0.0253713
254	0.0522	4	0.0253713
255	0.0522	4	0.0253713
256	0.0522	4	0.0253713
257	0.0522	4	0.0253713
258	0.0522	4	0.0253713
259	0.0522	4	0.0253713
260	0.0522	4	0.0253713
261	0.0522	4	0.0253713
262	0.0522	4	0.0253713
263	0.0522	4	0.0253713
264	0.0522	4	0.0253713
265	0.0522	4	0.0253713
266	0.0522	4	0.0253713
267	0.0522	4	0.0253713
268	0.0522	4	0.0253713
269	0.0522	4	0.0253713
270	0.0522	4	0.0253713
271	0.0522	4	0.0253713
272	0.0522	4	0.0253713
273	0.0522	4	0.0253713
274	0.0522	4	0.0253713
275	0.0522	4	0.0253713
276	0.0522	4	0.0253713
277	0.0522	4	0.0253713
278	0.0522	4	0.0253713
279	0.0522	4	0.0253713
280	0.0522	4	0.0253713
281	0.0522	4	0.0253713
282	0.0522	4	0.0253713
283	0.0522	4	0.0253713
284	0.0522	4	0.0253713
285	0.0522	4	0.0253713
286	0.0522	4	0.0253713
287	0.0522	4	0.0253713
288	0.0522	4	0.0253713
289	0.0522	4	0.0253713
290	0.0522	4	0.0253713
291	0.0522	4	0.0253713
292	0.0522	4	0.0253713
293	0.0522	4	0.0253713
294	0.0522	4	0.0253713
295	0.0522	4	0.0253713
296	0.0522	4	0.0253713
297	0.0522	4	0.0253713
298	0.0522	4	0.0253713
299	0.0522	4	0.0253713
300	0.0522	4	0.0253713
301	0.0522	4	0.0253713
302	0.0522	4	0.0253713
303	0.0522	4	0.0253713
304	0.0522	4	0.0253713
305	0.0522	4	0.0253713
306	0.0522	4	0.0253713
307	0.0522	4	0.0253713
308	0.0522	4	0.0253713
309	0.0522	4	0.0253713
310	0.0522	4	0.0253713
311	0.0522	4	0.0253713
312	0.0522	4	0.0253713
313	0.0522	4	0.0253713
314	0.0522	4	0.0253713
315	0.0522	4	0.0253713
316	0.0522	4	0.0253713
317	0.0522	4	0.0253713
318	0.0522	4	0.0253713
319	0.0522	4	0.0253713
320	0.0522	4	0.0253713
321	0.0522	4	0.0253713
322	0.0522	4	0.0253713
323	0.0522	4	0.0253713
324	0.0522	4	0.0253713
325	0.0522	4	0.0253713
326	0.0522	4	0.0253713
327	0.0522	4	0.0253713
328	0.0522	4	0.0253713
329	0.0522	4	0.0253713
330	0.0522	4	0.0253713
331	0.0522	4	0.0253713
332	0.0522	4	0.0253713
333	0.0522	4	0.0253713
334	0.0522	4	0.0253713
335	0.0522	4	0.0253713
336	0.0522	4	0.0253713
337	0.0522	4	0.0253713
338	0.0522	4	0.0253713
339	0.0522	4	0.0253713
340	0.0522	4	0.0253713
341	0.0522	4	0.0253713
342	0.0522	4	0.0253713
343	0.0522	4	0.0253713
344	0.0522	4	0.0253713
345	0.0522	4	0.0253713
346	0.0522	4	0.0253713
347	0.0522	4	0.0253713
348	0.0522	4	0.0253713
349	0.0522	4	0.0253713
350	0.0522	4	0.0253713
351	0.0522	4	0.0253713
352	0.0522	4	0.0253713
353	0.0522	4	0.0253713
354	0.0522	4	0.0253713
355	0.0522	4	0.0253713
356	0.0522	4	0.0253713
357	0.0522	4	0.0253713
358	0.0522	4	0.0253713
359	0.0522	4	0.0253713
360	0.0522	4	0.0253713
361	0.0522	4	0.0253713
362	0.0522	4	0.0253713
363	0.0522	4	0.0253713
364	0.0522	4	0.0253713
365	0.0522	4	0.0253713
366	0.0522	4	0.0253713
367	0.0522	4	0.0253713
368	0.0522	4	0.0253713
369	0.0522	4	0.0253713
370	0.0522	4	0.0253713
371	0.0522	4	0.0253713
372	0.0522	4	0.0253713
373	0.0522	4	0.0253713
374	0.0522	4	0.0253713
375	0.0522	4	0.0253713
376	0.0522	4	0.0253713
377	0.0522	4	0.0253713
378	0.0522	4	0.0253713
379	0.0522	4	0.0253713
380	0.0522	4	0.0253713
381	0.0522	4	0.0253713
382	0.0522	4	0.0253713
383	0.0522	4	0.0253713
384	0.0522	4	0.0253713
385	0.0522	4	0.0253713
386	0.0522	4	0.0253713
387	0.0522	4	0.0253713
388	0.0522	4	0.0253713
389	0.0522	4	0.0253713
390	0.0522	4	0.0253713
391	0.0522	4	0.0253713
392	0.0522	4	0.0253713
393	0.0522	4	0.0253713
394	0.0522	4	0.0253713
395	0.0522	4	0.0253713
396	0.0522	4	0.0253713
397	0.0522	4	0.0253713
398	0.0522	4	0.0253713
399	0.0522	4	0.0253713
400	0.0522	4	0.0253713
401	0.0522	4	0.0253713
402	0.0522	4	0.0253713
403	0.0522	4	0.0253713
404	0.0522	4	0.0253713
405	0.0522	4	0.0253713
406	0.0522	4	0.0253713
407	0.0522	4	0.0253713
408	0.0522	4	0.0253713
409	0.0522	4	0.0253713
410	0.0522	4	0.0253713
411	0.0522	4	0.0253713
412	0.0522	4	0.0253713
413	0.0522	4	0.0253713
414	0.0522	4	0.0253713
415	0.0522	4	0.0253713
416	0.0522	4	0.0253713
417	0.0522	4	0.0253713
418	0.0522	4	0.0253713
419	0.0522	4	0.0253713
420	0.0522	4	0.0253713
421	0.0522	4	0.0253713
422	0.0522	4	0.0253713
423	0.0522	4	0.0253713
424	0.0522	4	0.0253713
425	0.0522	4	0.0253713
426	0.0522	4	0.0253713
427	0.0522	4	0.0253713
428	0.0522	4	0.0253713
429	0.0522	4	0.0253713
430	0.0522	4	0.0253713
431	0.0522	4	0.0253713
432	0.0522	4	0.0253713
433	0.0522	4	0.0253713
434	0.0522	4	0.0253713
435	0.0522	4	0.0253713
436	0.0522	4	0.0253713
437	0.0522	4	0.0253713
438	0.0522	4	0.0253713
439	0.0522	4	0.0253713
440	0.0522	4	0.0253713
441	0.0522	4	0.0253713
442	0.0522	4	0.0253713
443	0.0522	4	0.0253713
444	0.0522	4	0.0253713
445	0.0522	4	0.0253713
446	0.0522	4	0.0253713
447	0.0522	4	0.0253713
448	0.0522	4	0.0253713
449	0.0522	4	0.0253713
450	0.0522	4	0.0253713
451	0.0522	4	0.0253713
452	0.0522	4	0.0253713
453	0.0522	4	0.0253713
454	0.0522	4	0.0253713
455	0.0522	4	0.0253713
456	0.0522	4	0.0253713
457	0.0522	4	0.0253713
458	0.0522	4	0.0253713
459	0.0522	4	0.0253713
460	0.0522	4	0.0253713
461	0.0522	4	0.0253713
462	0.0522	4	0.0253713
463	0.0522	4	0.0253713
464	0.0522	4	0.0253713
465	0.0522	4	0.0253713
466	0.0522	4	0.0253713
467	0.0522	4	0.0253713
468	0.0522	4	0.0253713
469	0.0522	4	0.0253713
470	0.0522	4	0.0253713
471	0.0522	4	0.0253713
472	0.0522	4	0.0253713
473	0.0522	4	0.0253713
474	0.0522	4	0.0253713
475	0.0522	4	0.0253713
476	0.0522	4	0.0253713
477	0.0522	4	0.0253713
478	0.0522	4	0.0253713
479	0.0522	4	0.0253713
480	0.0522	4	0.0253713
481	0.0522	4	0.0253713
482	0.0522	4	0.0253713
483	0.0522	4	0.0253713
484	0.0522	4	0.0253713
485	0.0522	4	0.0253713
486	0.0522	4	0.0253713
487	0.0522	4	0.0253713
488	0.0522	4	0.0253713
489	0.0522	4	0.0253713
490	0.0522	4	0.0253713
491	0.0522	4	0.0253713
492	0.0522	4	0.0253713
493	0.0522	4	0.0253713
494	0.0522	4	0.0253713
495	0.0522	4	0.0253713
496	0.0522	4	0.0253713
497	0.0522	4	0.0253713
498	0.0522	4	0.0253713
499	0.0522	4	0.0253713
500	0.0522	4	0.0253713
501	0.0522	4	0.0253713
502	0.0522	4	0.0253713
503	0.0522	4	0.0253713
504	0.0522	4	0.0253713
505	0.0522	4	0.0253713
506	0.0522	4	0.0253713
507	0.0522	4	0.0253713
508	0.0522	4	0.0253713
509	0.0522	4	0.0253713
510	0.0522	4	0.0253713
511	0.0522	4	0.0253713
512	0.0522	4	0.0253713
513	0.0522	4	0.0253713
514	0.0522	4	0.0253713
515	0.0522	4	0.0253713
516	0.0522	4	0.0253713
517	0.0522	4	0.0253713
518	0.0522	4	0.0253713
519	0.0522	4	0.0253713
520	0.0522	4	0.0253713
521	0.0522	4	0.0253713
522	0.0522	4	0.0253713
523	0.0522	4	0.0253713
524	0.0522	4	0.0253713
525	0.0522	4	0.0253713
526	0.0522	4	0.0253713
527	0.0522	4	0.0253713
528	0.0522	4	0.0253713
529	0.0522	4	0.0253713
530	0.0522	4	0.0253713
531	0.0522	4	0.0253713
532	0.0522	4	0.0253713
533	0.0522	4	0.0253713
534	0.0522	4	0.0253713
535	0.0522	4	0.0253713
536	0.0522	4	0.0253713
537	0.0522	4	0.0253713
538	0.0522	4	0.0253713
539	0.0522	4	0.0253713
540	0.0522	4	0.0253713
541	0.0522	4	0.0253713
542	0.0522	4	0.0253713
543	0.0522	4	0.0253713
544	0.0522	4	0.0253713
545	0.0522	4	0.0253713
546	0.0522	4	0.0253713
547	0.0522	4	0.0253713
548	0.0522	4	0.0253713
549	0.0522	4	0.0253713
550	0.0522	4	0.0253713
551	0.0522	4	0.0253713
552	0.0522	4	0.0253713
553	0.0522	4	0.0253713
554	0.0522	4	0.0253713
555	0.0522	4	0.0253713
556	0.0522	4	0.0253713
557	0.0522	4	0.0253713
558	0.0522	4	0.0253713
559	0.0522	4	0.0253713
560	0.0522	4	0.0253713
561	0.0522	4	0.0253713
562	0.0522	4	0.0253713
563	0.0522	4	0.0253713
564	0.0522	4	0.0253713
565	0.0522	4	0.0253713
566	0.0522	4	0.0253713
567	0.0522	4	0.0253713
568	0.0522	4	0.0253713
569	0.0522	4	0.0253713
570	0.0522	4	0.0253713
571	0.0522	4	0.0253713
572	0.0522	4	0.0253713
573	0.0522	4	0.0253713
574	0.0522	4	0.0253713
575	0.0522	4	0.0253713
576	0.0522	4	0.0253713
577	0.0522	4	0.0253713
578	0.0522	4	0.0253713
579	0.0522	4	0.0253713
580	0.0522	4	0.0253713
581	0.0522	4	0.0253713
582	0.0522	4	0.0253713
583	0.0522	4	0.0253713
584	0.0522	4	0.0253713
585	0.0522	4	0.0253713
586	0.0522	4	0.0253713
587	0.0522	4	0.0253713
588	0.0522	4	0.0253713
589	0.0522	4	0.0253713
590	0.0522	4	0.0253713
591	0.0522	4	0.0253713
592	0.0522	4	0.0253713
593	0.0522	4	0.0253713
594	0.0522	4	0.0253713
595	0.0522	4	0.0253713
596	0.0522	4	0.0253713
597	0.0522	4	0.0253713
598	0.0522	4	0.0253713
599	0.0522	4	0.0253713
600	0.0522	4	0.0253713
601	0.0522	4	0.0253713
602	0.0522	4	0.0253713
603	0.0522	4	0.0253713
604	0.0522	4	0.0253713
605	0.0522	4	0.0253713
606	0.0522	4	0.0253713
607	0.0522	4	0.0253713
608	0.0522	4	0.0253713
609	0.0522	4	0.0253713
610	0.0522	4	0.0253713
611	0.0522	4	0.0253713
612	0.0522	4	0.0253713
613	0.0522	4	0.0253713
614	0.0522	4	0.0253713
615	0.0522	4	0.0253713
616	0.0522	4	0.0253713
617	0.0522	4	0.0253713
618	0.0522	4	0.0253713
619	0.0522	4	0.0253713
620	0.0522	4	0.0253713
621	0.0522	4	0.0253713
622	0.0522	4	0.0253713
623	0.0522	4	0.0253713
624	0.0522	4	0.0253713
625	0.0522	4	0.0253713
626	0.0522	4	0.0253713
627	0.0522	4	0.0253713
628	0.0522	4	0.0253713
629	0.0522	4	0.0253713
630	0.0522	4	0.0253713
631	0.0522	4	0.0253713
632	0.0522	4	0.0253713
633	0.0522	4	0.0253713
634	0.0522	4	0.0253713
635	0.0522	4	0.0253713
636	0.0522	4	0.0253713
637	0.0522	4	0.0253713
638	0.0522	4	0.0253713
639	0.0522	4	0.0253713
640	0.0522	4	0.0253713
641	0.0522	4	0.0253713
642	0.0522	4	0.0253713
643	0.0522	4	0.0253713
644	0.0522	4	0.0253713
645	0.0522	4	0.0253713
646	0.0522	4	0.0253713
647	0.0522	4	0.0253713
648	0.0522	4	0.0253713
649	0.0522	4	0.0253713
650	0.0522	4	0.0253713
651	0.0522	4	0.0253713
652	0.0522	4	0.0253713
653	0.0522	4	0.0253713
654	0.0522	4	0.0253713
655	0.0522	4	0.0253713
656	0.0522	4	0.0253713
657	0.0522	4	0.0253713
658	0.0522	4	0.0253713
659	0.0522	4	0.0253713
660	0.0522	4	0.0253713
661	0.0522	4	0.0253713
662	0.0522	4	0.0253713
663	0.0522	4	0.0253713
664	0.0522	4	0.0253713
665	0.0522	4	0.0253713
666	0.0522	4	0.0253713
667	0.0522	4	0.0253713
668	0.0522	4	0.0253713
669	0.0522	4	0.0253713
670	0.0522	4	0.0253713
671	0.0522	4	0.0253713
672	0.0522	4	0.0253713
673	0.0522	4	0.0253713
674	0.0522	4	0.0253713
675	0.0522	4	0.0253713
676	0.0522	4	0.0253713
677	0.0522	4	0.0253713
678	0.0522	4	0.0253713
679	0.0522	4	0.0253713
680	0.0522	4	0.0253713
681	0.0522	4	0.0253713
682	0.0522	4	0.0253713
683	0.0522	4	0.0253713
684	0.0522	4	0.0253713
685	0.0522	4	0.0253713
686	0.0522	4	0.0253713
687	0.0522	4	0.0253713
688	0.0522	4	0.0253713
689	0.0522	4	0.0253713
690	0.0522	4	0.0253713
691	0.0522	4	0.0253713
692	0.0522	4	0.0253713
693	0.0522	4	0.0253713
694	0.0522	4	0.0253713
695	0.0522	4	0.0253713
696	0.0522	4	0.0253713
697	0.0522	4	0.0253713
698	0.0522	4	0.0253713
699	0.0522	4	0.0253713
700	0.0522	4	0.0253713
701	0.0522	4	0.0253713
702	0.0522	4	0.0253713
703	0.0522	4	0.0253713
704	0.0522	4	0.0253713
705	0.0522	4	0.0253713
706	0.0522	4	0.0253713
707	0.0522	4	0.0253713
708	0.0522	4	0.0253713
709	0.0522	4	0.0253713
710	0.0522	4	0.0253713
711	0.0522	4	0.0253713
712	0.0522	4	0.0253713
713	0.0522	4	0.0253713
714	0.0522	4	0.0253713
715	0.0522	4	0.0253713
716	0.0522	4	0.0253713
717	0.0522	4	0.0253713
718	0.0522	4	0.0253713
719	0.0522	4	0.0253713
720	0.0522	4	0.0253713
721	0.0522	4	0.0253713
722	0.0522	4	0.0253713
723	0.0522	4	0.0253713
724	0.0522	4	0.0253713
725	0.0522	4	0.0253713
726	0.0522	4	0.0253713
727	0.0522	4	0.0253713
728	0.0522	4	0.0253713
729	0.0522	4	0.0253713
730	0.0522	4	0.0253713
731	0.0522	4	0.0253713
732	0.0522	4	0.0253713
733	0.0522	4	0.0253713
734	0.0522	4	0.0253713
735	0.0522	4	0.0253713
736	0.0522	4	0.0253713
737	0.0522	4	0.0253713
738	0.0522	4	0.0253713
739	0.0522	4	0.0253713
740	0.0522	4	0.0253713
741	0.0522	4	0.0253713
742	0.0522	4	0.0253713
743	0.0522	4	0.0253713
744	0.0522	4	0.0253713
745	0.0522	4	0.0253713
746	0.0522	4	0.0253713
747	0.0522	4	0.0253713
748	0.0522	4	0.0253713
749	0.0522	4	0.0253713
750	0.0522	4	0.0253713
751	0.0522	4	0.0253713
752	0.0522	4	0.0253713
753	0.0522	4	0.0253713
754	0.0522	4	0.0253713
755	0.0522	4	0.0253713
756	0.0522	4	0.0253713
757	0.0522	4	0.0253713
758	0.0522	4	0.0253713
759	0.0522	4	0.0253713
760	0.0522	4	0.0253713
761	0.0522	4	0.0253713
762	0.0522	4	0.0253713
763	0.0522	4	0.0253713
764	0.0522	4	0.0253713
765	0.0522	4	0.0253713
766	0.0522	4	0.0253713
767	0.0522	4	0.0253713
768	0.0522	4	0.0253713
769	0.0522	4	0.0253713
770	0.0522	4	0.0253713
771	0.0522	4	0.0253713
772	0.0522	4	0.0253713
773	0.0522	4	0.0253713
774	0.0522	4	0.0253713
775	0.0522	4	0.0253713
776	0.0522	4	0.0253713
777	0.0522	4	0.0253713
778	0.0522	4	0.0253713
779	0.0522	4	0.0253713
780	0.0522	4	0.0253713
781	0.0522	4	0.0253713
782	0.0522	4	0.0253713
783	0.0522	4	0.0253713
784	0.0522	4	0.0253713
785	0.0522	4	0.0253713
786	0.0522	4	0.0253713
787	0.0522	4	0.0253713
788	0.0522	4	0.0253713
789	0.0522	4	0.0253713
790	0.0522	4	0.0253713
791	0.0522	4	0.0253713
792	0.0522	4	0.0253713
793	0.0522	4	0.0253713
794	0.0522	4	0.0253713
795	0.0522	4	0.0253713
796	0.0522	4	0.0253713
797	0.0522	4	0.0253713
798	0.0522	4	0.0253713
799	0.0522	4	0.0253713
800	0.0522	4	0.0253713
801	0.0522	4	0.0253713
802	0.0522	4	0.0253713
803	0.0522	4	0.0253713
804	0.0522	4	0.0253713
805	0.0522	4	0.0253713
806	0.0522	4	0.0253713
807	0.0522	4	0.0253713
808	0.0522	4	0.0253713
809	0.0522	4	0.0253713
810	0.0522	4	0.0253713
811	0.0522	4	0.0253713
812	0.0522	4	0.0253713
813	0.0522	4	0.0253713
814	0.0522	4	0.0253713
815	0.0522	4	0.0253713
816	0.0522	4	0.0253713
817	0.0522	4	0.0253713
818	0.0522	4	0.0253713
819	0.0522	4	0.0253713
820	0.0522	4	0.0253713
821	0.0522	4	0.0253713
822	0.0522	4	0.0253713
823	0.0522	4	0.0253713
824	0.0522	4	0.0253713
825	0.0522	4	0.0253713
826	0.0522	4	0.0253713
827	0.0522	4	0.0253713
828	0.0522	4	0.0253713
829	0.0522	4	0.0253713
830	0.0522	4	0.0253713
831	0.0522	4	0.0253713
832	0.0522	4	0.0253713
833	0.0522	4	0.0253713
834	0.0522	4	0.0253713
835	0.0522	4	0.0253713
836	0.0522	4	0.0253713
837	0.0522	4	0.0253713
838	0.0522	4	0.0253713
839	0.0522	4	0.0253713
840	0.0522	4	0.0253713
841	0.0522	4	0.0253713
842	0.0522	4	0.0253713
843	0.0522	4	0.0253713
844	0.0522	4	0.0253713
845	0.0522	4	0.0253713
846	0.0522	4	0.0253713
847	0.0522	4	0.0253713
848	0.0522	4	0.0253713
849	0.0522	4	0.0253713
850	0.0522	4	0.0253713
851	0.0522	4	0.0253713
852	0.0522	4	0.0253713
853	0.0522	4	0.0253713
854	0.0522	4	0.0253713
855	0.0522	4	0.0253713
856	0.0522	4	0.0253713
857	0.0522	4	0.0253713
858	0.0522	4	0.0253713
859	0.0522	4	0.0253713
860	0.0522	4	0.0253713
861	0.0522	4	0.0253713
862	0.0522	4	0.0253713
863	0.0522	4	0.0253713
864	0.0522	4	0.0253713
865	0.0522	4	0.0253713
866	0.0522	4	0.0253713
867	0.0522	4	0.0253713
868	0.0522	4	0.0253713
869	0.0522	4	0.0253713
870	0.0522	4	0.0253713
871	0.0522	4	0.0253713
872	0.0522	4	0.0253713
873	0.0522	4	0.0253713
874	0.0522	4	0.0253713
875	0.0522	4	0.0253713
876	0.0522	4	0.0253713
877	0.0522	4	0.0253713
878	0.0522	4	0.0253713
879	0.0522	4	0.0253713
880	0.0522	4	0.0253713
881	0.0522	4	0.0253713
882	0.0522	4	0.0253713
883	0.0522	4	0.0253713
884	0.0522	4	0.0253713
885	0.0522	4	0.0253713
886	0.0522	4	0.0253713
887	0.0522	4	0.0253713
888	0.0522	4	0.0253713
889	0.0522	4	0.0253713
890	0.0522	4	0.0253713
891	0.0522	4	0.0253713
892	0.0522	4	0.0253713
893	0.0522	4	0.0253713
894	0.0522	4	0.0253713
895	0.0522	4	0.0253713
896	0.0522	4	0.0253713
897	0.0522	4	0.0253713
898	0.0522	4	0.0253713
899	0.0522	4	0.0253713
900	0.0522	4	0.0253713
901	0.0522	4	0.0253713
902	0.0522	4	0.0253713
903	0.0522	4	0.0253713
904	0.0522	4	0.0253713
905	0.0522	4	0.0253713
906	0.0522	4	0.0253713
907	0.0522	4	0.0253713
908	0.0522	4	0.0253713
909	0.0522	4	0.0253713
910	0.0522	4	0.0253713
911	0.0522	4	0.0253713
912	0.0522	4	0.0253713
913	0.0522	4	0.0253713
914	0.0522	4	0.0253713
915	0.0522	4	0.0253713
916	0.0522	4	0.0253713
917	0.0522	4	0.0253713
918	0.0522	4	0.0253713
919	0.0522	4	0.0253713
920	0.0522	4	0.0253713
921	0.0522	4	0.0253713
922	0.0522	4	0.0253713
923	0.0522	4	0.0253713
924	0.0522	4	0.0253713
925	0.0522	4	0.0253713
926	0.0522	4	0.0253713
927	0.0522	4	0.0253713
928	0.0522	4	0.0253713
929	0.0522	4	0.0253713
930	0.0522	4	0.0253713
931	0.0522	4	0.0253713
932	0.0522	4	0.0253713
933	0.0522	4	0.0253713
934	0.0522	4	0.0253713
935	0.0522	4	0.0253713
936	0.0522	4	0.0253713
937	0.0522	4	0.0253713
938	0.0522	4	0.0253713
939	0.0522	4	0.0253713
940	0.0522	4	0.0253713
941	0.0522	4	0.0253713
942	0.0522	4	0.0253713
943	0.0522	4	0.0253713
944	0.0522	4	0.0253713
945	0.0522	4	0.0253713
946	0.0522	4	0.0253713
947	0.0522	4	0.0253713
948	0.0522	4	0.0253713
949	0.0522	4	0.0253713
950	0.0522	4	0.0253713
951	0.0522	4	0.0253713
952	0.0522	4	0.0253713
953	0.0522	4	0.0253713
954	0.0522	4	0.0253713
955	0.0522	4	0.0253713
956	0.0522	4	0.0253713
957	0.0522	4	0.0253713
958	0.0522	4	0.0253713
959	0.0522	4	0.0253713
960	0.0522	4	0.0253713
961	0.0522	4	0.0253713
962	0.0522	4	0.0253713
963	0.0522	4	0.0253713
964	0.0522	4	0.0253713
965	0.0522	4	0.0253713
966	0.0522	4	0.0253713
967	0.0522	4	0.0253713
968	0.0522	4	0.0253713
969	0.0522	4	0.0253713
970	0.0522	4	0.0253713
971	0.0522	4	0.0253713
972	0.0522	4	0.0253713
973	0.0522	4	0.0253713
974	0.0522	4	0.0253713
975	0.0522	4	0.0253713
976	0.0522	4	0.0253713
977	0.0522	4	0.0253713
978	0.0522	4	0.0253713
979	0.0522	4	0.0253713
980	0.0522	4	0.0253713
981	0.0522	4	0.0253713
982	0.0522	4	0.0253713
983	0.0522	4	0.0253713
984	0.0522	4	0.0253713
985	0.0522	4	0.0253713
986	0.0522	4	0.0253713
987	0.0522	4	0.0253713
988	0.0522	4	0.0253713
989	0.0522	4	0.0253713
990	0.0522	4	0.0253713
991	0.0522	4	0.0253713
992	0.0522	4	0.0253713
993	0.0522	4	0.0253713
994	0.0522	4	0.0253713
995	0.0522	4	0.0253713
996	0.0522	4	0.0253713
997	0.0522	4	0.0253713
998	0.0522	4	0.0253713
999	0.0522	4	0.0253713
1000	0.0522	4	0.0253713
1001	0.0522	4	0.0253713
1002	0.0522	4	0.0253713
1003	0.0522	4	0.0253713
1004	0.0522	4	0.0253713
1005	0.0522	4	0.0253713
1006	0.0522	4	0.0253713
1007	0.0522	4	0.0253713
1008	0.0522	4	0.0253713
1009	0.0522	4	0.0253713
1010	0.0522	4	0.0253713
1011	0.0522	4	0.0253713
1012	0.0522	4	0.0253713
1013	0.0522	4	0.0253713
1014	0.0522	4	0.0253713
1015	0.0522	4	0.0253713
1016	0.0522	4	0.0253713
1017	0.0522	4	0.0253713
1018	0.0522	4	0.0253713
1019	0.0522	4	0.0253713
1020	0.0522	4	0.0253713
1021	0.0522	4	0.0253713
1022	0.0522	4	0.0253713
1023	0.0522	4	0.0253713
1024	0.0522	4	0.0253713
1025	0.0522	4	0.0253713
1026	0.0522	4	0.0253713
1027	0.0522	4	0.0253713
1028	0.0522	4	0.0253713
1029	0.0522	4	0.0253713
1030	0.0522	4	0.0253713
1031	0.0522	4	0.0253713
1032	0.0522	4	0.0253713
1033	0.0522	4	0.0253713
1034	0.0522	4	0.0253713
1035	0.0522	4	0.0253713
1036	0.0522	4	0.0253713
1037	0.0522	4	0.0253713
1038	0.0522	4	0.0253713
1039	0.0522	4	0.0253713
1040	0.0522	4	0.0253713
1041	0.0522	4	0.0253713
1042	0.0522	4	0.0253713
1043	0.0522	4	0.0253713
1044	0.0522	4	0.0253713
1045	0.0522	4	0.0253713
1046	0.0522	4	0.0253713
1047	0.0522	4	0.0253713
1048	0.0522	4	0.0253713
1049	0.0522	4	0.0253713
1050	0.0522	4	0.0253713
1051	0.0522	4	0.0253713
1052	0.0522	4	0.0253713
1053	0.0522	4	0.0253713
1054	0.0522	4	0.0253713
1055	0.0522	4	0.0253713
1056	0.0522	4	0.0253713
1057	0.0522	4	0.0253713
1058	0.0522	4	0.0253713
1059	0.0522	4	0.0253713
1060	0.0522	4	0.0253713
1061	0.0522	4	0.0253713
1062	0.0522	4	0.0253713
1063	0.0522	4	0.0253713
1064	0.0522	4	0.0253713
1065	0.0522	4	0.0253713
1066	0.0522	4	0.0253713
1067	0.0522	4	0.0253713
1068	0.0522	4	0.0253713
1069	0.0522	4	0.0253713
1070	0.0522	4	0.0253713
1071	0.0522	4	0.0253713
1072	0.0522	4	0.0253713
1073	0.0522	4	0.0253713
1074	0.0522	4	0.0253713
1075	0.0522	4	0.0253713
1076	0.0522	4	0.0253713
1077	0.0522	4	0.0253713
1078	0.0522	4	0.0253713
1079	0.0522	4	0.0253713
1080	0.0522	4	0.0253713
1081	0.0522	4	0.0253713
1082	0.0522	4	0.0253713
1083	0.0522	4	0.0253713
1084	0.0522	4	0.0253713
1085	0.0522	4	0.0253713
1086	0.0522	4	0.0253713
1087	0.0522	4	0.0253713
1088	0.0522	4	0.0253713
1089	0.0522	4	0.0253713
1090	0.0522	4	0.0253713
1091	0.0522	4	0.0253713
1092	0.0522	4	0.0253713
1093	0.0522	4	0.0253713
1094	0.0522	4	0.0253713
1095	0.0522	4	0.0253713
1096	0.0522	4	0.0253713
1097	0.0522	4	0.0253713
1098	0.0522	4	0.0253713
1099	0.0522	4	0.0253713
1100	0.0522	4	0.0253713
1101	0.0522	4	0.0253713
1102	0.0522	4	0.0253713
1103	0.0522	4	0.0253713
1104	0.0522	4	0.0253713
1105	0.0522	4	0.0253713
1106	0.0522	4	0.0253713
1107	0.0522	4	0.0253713
1108	0.0522	4	0.0253713
1109	0.0522	4	0.0253713
1110	0.0522	4	0.0253713
1111	0.0522	4	0.0253713
1112	0.0522	4	0.0253713
1113	0.0522	4	0.0253713
1114	0.0522	4	0.0253713
1115	0.0522	4	0.0253713
1116	0.0522	4	0.0253713
1117	0.0522	4	0.0253713
1118	0.0522	4	0.0253713
1119	0.0522	4	0.0253713
1120	0.0522	4	0.0253713
1121	0.0522	4	0.0253713
1122	0.0522	4	0.0253713
1123	0.0522	4	0.0253713
1124	0.0522	4	0.0253713
1125	0.0522	4	0.0253713
1126	0.0522	4	0.0253713
1127	0.0522	4	0.0253713
1128	0.0522	4	0.0253713
1129	0.0522	4	0.0253713
1130	0.0522	4	0.0253713
1131	0.0522	4	0.0253713
1132	0.0522	4	0.0253713
1133	0.0522	4	0.0253713
1134	0.0522	4	0.0253713
1135	0.0522	4	0.0253713
1136	0.0522	4	0.0253713
1137	0.0522	4	0.0253713
1138	0.0522	4	0.0253713
1139	0.0522	4	0.0253713
1140	0.0522	4	0.0253713
1141	0.0522	4	0.0253713
1142	0.0522	4	0.0253713
1143	0.0522	4	0.0253713
1144	0.0522	4	0.0253713
1145	0.0522	4	0.0253713
1146	0.0522	4	0.0253713
1147	0.0522	4	0.0253713
1148	0.0522	4	0.0253713
1149	0.0522	4	0.0253713
1150	0.0522	4	0.0253713
1151	0.0522	4	0.0253713
1152	0.0522	4	0.0253713
1153	0.0522	4	0.0253713
1154	0.0522	4	0.0253713
1155	0.0522	4	0.0253713
1156	0.0522	4	0.0253713
1157	0.0522	4	0.0253713
1158	0.0522	4	0.0253713
1159	0.0522	4	0.0253713
1160	0.0522	4	0.0253713
1161	0.0522	4	0.0253713
1162	0.0522	4	0.0253713
1163	0.0522	4	0.0253713
1164	0.0522	4	0.0253713
1165	0.0522	4	0.0253713
1166	0.0522	4	0.0253713
1167	0.0522	4	0.0253713
1168	0.0522	4	0.0253713
1169	0.0522	4	0.0253713
1170	0.0522	4	0.0253713
1171	0.0522	4	0.0253713
1172	0.0522	4	0.0253713
1173	0.0522	4	0.0253713
1174	0.0522	4	0.0253713
1175	0.0522	4	0.0253713
1176	0.0522	4	0.0253713
1177	0.0522	4	0.0253713
1178	0.0522	4	0.0253713
1179	0.0522	4	0.0253713
1180	0.0522	4	0.0253713
1181	0.0522	4	0.0253713
1182	0.0522	4	0.0253713
1183	0.0522	4	0.0253713
1184	0.0522	4	0.0253713
1185	0.0522	4	0.0253713
1186	0.0522	4	0.0253713
1187	0.0522	4	0.0253713
1188	0.0522	4	0.0253713
1189	0.0522	4	0.0253713
1190	0.0522	4	0.0253713
1191	0.0522	4	0.0253713
1192	0.0522	4	0.0253713
1193	0.0522	4	0.0253713
1194	0.0522	4	0.0253713
1195	0.0522	4	0.0253713
1196	0.0522	4	0.0253713
1197	0.0522	4	0.0253713
1198	0.0522	4	0.0253713
1199	0.0522	4	0.0253713
1200	0.0522	4	0.0253713
1201	0.0522	4	0.0253713
1202	0.0522	4	0.0253713
1203	0.0522	4	0.0253713
1204	0.0522	4	0.0253713
1205	0.0522	4	0.0253713
1206	0.0522	4	0.0253713
1207	0.0522	4	0.0253713
1208	0.0522	4	0.0253713
1209	0.0522	4	0.0253713
1210	0.0522	4	0.0253713
1211	0.0522	4	0.0253713
1212	0.0522	4	0.0253713
1213	0.0522	4	0.0253713
1214	0.0522	4	0.0253713
1215	0.0522	4	0.0253713
1216	0.0522	4	0.0253713
1217	0.0522	4	0.0253713
1218	0.0522	4	0.0253713
1219	0.0522	4	0.0253713
1220	0.0522	4	0.0253713
1221	0.0522	4	0.0253713
1222	0.0522	4	0.0253713
1223	0.0522	4	0.0253713
1224	0.0522	4	0.0253713
1225	0.0522	4	0.0253713
1226	0.0522	4	0.0253713
1227	0.0522	4	0.0253713
1228	0.0522	4	0.0253713
1229	0.0522	4	0.0253713
1230	0.0522	4	0.0253713
1231	0.0522	4	0.0253713
1232	0.0522	4	0.0253713
1233	0.0522	4	0.0253713
1234	0.0522	4	0.0253713
1235	0.0522	4	0.0253713
1236	0.0522	4	0.0253713
1237	0.0522	4	0.0253713
1238	0.0522	4	0.0253713
1239	0.0522	4	0.0253713
1240	0.0522	4	0.0253713
1241	0.0522	4	0.0253713
1242	0.0522	4	0.0253713
1243	0.0522	4	0.0253713
1244	0.0522	4	0.0253713
1245	0.0522	4	0.0253713
1246	0.0522	4	0.0253713
1247	0.0522	4	0.0253713
1248	0.0522	4	0.0253713
1249	0.0522	4	0.0253713
1250	0.0522	4	0.0253713
1251	0.0522	4	0.0253713
1252	0.0522	4	0.0253713
1253	0.0522	4	0.0253713
1254	0.0522	4	0.0253713
1255	0.0522	4	0.0253713
1256	0.0522	4	0.0253713
1257	0.0522	4	0.0253713
1258	0.0522	4	0.0253713
1259	0.0522	4	0.0253713
1260	0.0522	4	0.0253713
1261	0.0522	4	0.0253713
1262	0.0522	4	0.0253713
1263	0.0522	4	0.0253713
1264	0.0522	4	0.0253713
1265	0.0522	4	0.0253713
1266	0.0522	4	0.0253713
1267	0.0522	4	0.0253713
1268	0.0522	4	0.0253713
1269	0.0522	4	0.0253713
1270	0.0522	4	0.0253713
1271	0.0522	4	0.0253713
1272	0.0522	4	0.0253713
1273	0.0522	4	0.0253713
1274	0.0522	4	0.0253713
1275	0.0522	4	0.0253713
1276	0.0522	4	0.0253713
1277	0.0522	4	0.0253713
1278	0.0522	4	0.0253713
1279	0.0522	4	0.0253713
1280	0.0522	4	0.0253713
1281	0.0522	4	0.0253713
1282	0.0522	4	0.0253713
1283	0.0522	4	0.0253713
1284	0.0522	4	0.0253713
1285	0.0522	4	0.0253713
1286	0.0522	4	0.0253713
1287	0.0522	4	0.0253713
1288	0.0522	4	0.0253713
1289	0.0522	4	0.0253713
1290	0.0522	4	0.0253713
1291	0.0522	4	0.0253713
1292	0.0522	4	0.0253713
1293	0.0522	4	0.0253713
1294	0.0522	4	0.0253713
1295	0.0522	4	0.0253713
1296	0.0522	4	0.0253713
1297	0.0522	4	0.0253713
1298	0.0522	4	0.0253713
1299	0.0522	4	0.0253713
1300	0.0522	4	0.0253713
1301	0.0522	4	0.0253713
1302	0.0522	4	0.0253713
1303	0.0522	4	0.0253713
1304	0.0522	4	0.0253713
1305	0.0522	4	0.0253713
1306	0.0522	4	0.0253713
1307	0.0522	4	0.0253713
1308	0.0522	4	0.0253713
1309	0.0522	4	0.0253713
1310	0.0522	4	0.0253713
1311	0.0522	4	0.0253713
1312	0.0522	4	0.0253713
1313	0.0522	4	0.0253713
1314	0.0522	4	0.0253713
1315	0.0522	4	0.0253713
1316	0.0522	4	0.0253713
1317	0.0522	4	0.0253713
1318	0.0522	4	0.0253713
1319	0.0522	4	0.0253713
1320	0.0522	4	0.0253713
1321	0.0522	4	0.0253713
1322	0.0522	4	0.0253713
1323	0.0522	4	0.0253713
1324	0.0522	4	0.0253713
1325	0.0522	4	0.0253713
1326	0.0522	4	0.0253713
1327	0.0522	4	0.0253713
1328	0.0522	4	0.0253713
1329	0.0522	4	0.0253713
1330	0.0522	4	0.0253713
1331	0.0522	4	0.0253713
1332	0.0522	4	0.0253713
1333	0.0522	4	0.0253713
1334	0.0522	4	0.0253713
1335	0.0522	4	0.0253713
1336	0.0522	4	0.0253713
1337	0.0522	4	0.0253713
1338	0.0522	4	0.0253713
1339	0.0522	4	0.0253713
1340	0.0522	4	0.0253713
1341	0.0522	4	0.0253713
1342	0.0522	4	0.0253713
1343	0.0522	4	0.0253713
1344	0.0522	4	0.0253713
1345	0.0522	4	0.0253713
1346	0.0522	4	0.0253713
1347	0.0522	4	0.0253713
1348	0.0522	4	0.0253713
1349	0.0522	4	0.0253713
1350	0.0522	4	0.0253713
1351	0.0522	4	0.0253713
1352	0.0522	4	0.0253713
1353	0.0522	4	0.0253713
1354	0.0522	4	0.0253713
1355	0.0522	4	0.0253713
1356	0.0522	4	0.0253713
1357	0.0522	4	0.0253713
1358	0.0522	4	0.0253713
1359	0.0522	4	0.0253713
1360	0.0522	4	0.0253713
1361	0.0522	4	0.0253713
1362	0.0522	4	0.0253713
1363	0.0522	4	0.0253713
1364	0.0522	4	0.0253713
1365	0.0522	4	0.0253713
1366	0.0522	4	0.0253713
1367	0.0522	4	0.0253713
1368	0.0522	4	0.0253713
1369	0.0522	4	0.0253713
1370	0.0522	4	0.0253713
1371	0.0522	4	0.0253713
1372	0.0522	4	0.0253713
1373	0.0522	4	0.0253713
1374	0.0522	4	0.0253713
1375	0.0522	4	0.0253713
1376	0.0522	4	0.0253713
1377	0.0522	4	0.0253713
1378	0.0522	4	0.0253713
1379	0.0522	4	0.0253713
1380	0.0522	4	0.0253713
1381	0.0522	4	0.0253713
1382	0.0522	4	0.0253713
1383	0.0522	4	0.0253713
1384	0.0522	4	0.0253713
1385	0.0522	4	0.0253713
1386	0.0522	4	0.0253713
1387	0.0522	4	0.0253713
1388	0.0522	4	0.0253713
1389	0.0522	4	0.0253713
1390	0.0522	4	0.0253713
1391	0.0522	4	0.0253713
1392	0.0522	4	0.0253713
1393	0.0522	4	0.0253713
1394	0.0522	4	0.0253713
1395	0.0522	4	0.0253713
1396	0.0522	4	0.0253713
1397	0.0522	4	0.0253713
1398	0.0522	4	0.0253713
1399	0.0522	4	0.0253713
1400	0.0522	4	0.0253713
1401	0.0522	4	0.0253713
1402	0.0522	4	0.0253713
1403	0.0522	4	0.0253713
1404	0.0522	4	0.0253713
1405	0.0522	4	0.0253713
1406	0.0522	4	0.0253713
1407	0.0522	4	0.0253713
1408	0.0522	4	0.0253713
1409	0.0522	4	0.0253713
1410	0.0522	4	0.0253713
1411	0.0522	4	0.0253713
1412	0.0522	4	0.0253713
1413	0.0522	4	0.0253713
1414	0.0522	4	0.0253713
1415	0.0522	4	0.0253713
1416	0.0522	4	0.0253713
1417	0.0522	4	0.0253713
1418	0.0522	4	0.0253713
1419	0.0522	4	0.0253713
1420	0.0522	4	0.0253713
1421	0.0522	4	0.0253713
1422	0.0522	4	0.0253713
1423	0.0522	4	0.0253713
1424	0.0522	4	0.0253713
1425	0.0522	4	0.0253713
1426	0.0522	4	0.0253713
1427	0.0522	4	0.0253713
1428	0.0522	4	0.0253713
1429	0.0522	4	0.0253713
1430	0.0522	4	0.0253713
1431	0.0522	4	0.0253713
1432	0.0522	4	0.0253713
1433	0.0522	4	0.0253713
1434	0.0522	4	0.0253713
1435	0.0522	4	0.0253713
1436	0.0522	4	0.0253713
1437	0.0522	4	0.0253713
1438	0.0522	4	0.0253713
1439	0.0522	4	0.0253713
1440	0.0522	4	0.0253713
1441	0.0522	4	0.0253713
1442	0.0522	4	0.0253713
1443	0.0522	4	0.0253713
1444	0.0522	4	0.0253713
1445	0.0522	4	0.0253713
1446	0.0522	4	0.0253713
1447	0.0522	4	0.0253713
1448	0.0522	4	0.0253713
1449	0.0522	4	0.0253713
1450	0.0522	4	0.0253713
1451	0.0522	4	0.0253713
1452	0.0522	4	0.0253713
1453	0.0522	4	0.0253713
1454	0.0522	4	0.0253713
1455	0.0522	4	0.0253713
1456	0.0522	4	0.0253713
1457	0.0522	4	0.0253713
1458	0.0522	4	0.0253713
1459	0.0522	4	0.0253713
1460	0.0522	4	0.0253713
1461	0.0522	4	0.0253713
1462	0.0522	4	0.0253713
1463	0.0522	4	0.0253713
1464	0.0522	4	0.0253713
1465	0.0522	4	0.0253713
1466	0.0522	4	0.0253713
1467	0.0522	4	0.0253713
1468	0.0522	4	0.0253713
1469	0.0522	4	0.0253713
1470	0.0522	4	0.0253713
1471	0.0522	4	0.0253713
1472	0.0522	4	0.0253713
1473	0.0522	4	0.0253713
1474	0.0522	4	0.0253713
1475	0.0522	4	0.0253713
1476	0.0522	4	0.0253713
1477	0.0522	4	0.0253713
1478	0.0522	4	0.0253713
1479	0.0522	4	0.0253713
1480	0.0522	4	0.0253713
1481	0.0522	4	0.0253713
1482	0.0522	4	0.0253713
1483	0.0522	4	0.0253713
1484	0.0522	4	0.0253713
1485	0.0522	4	0.0253713
1486	0.0522	4	0.0253713
1487	0.0522	4	0.0253713
1488	0.0522	4	0.0253713
1489	0.0522	4	0.0253713
1490	0.0522	4	0.0253713
1491	0.0522	4	0.0253713
1492	0.0522	4	0.0253713
1493	0.0522	4	0.0253713
1494	0.0522	4	0.0253713
1495	0.0522	4	0.0253713
1496	0.0522	4	0.0253713
1497	0.0522	4	0.0253713
1498	0.0522	4	0.0253713
1499	0.0522	4	0.0253713
1500	0.0522	4	0.0253713
1501	0.0522	4	0.0253713
1502	0.0522	4	0.0253713
1503	0.0522	4	0.0253713
1504	0.0522	4	0.0253713
1505	0.0522	4	0.0253713
1506	0.0522	4	0.0253713
1507	0.0522	4	0.0253713
1508	0.0522	4	0.0253713
1509	0.0522	4	0.0253713
1510	0.0522	4	0.0253713
1511	0.0522	4	0.0253713
1512	0.0522	4	0.0253713
1513	0.0522	4	0.0253713
1514	0.0522	4	0.0253713
1515	0.0522	4	0.0253713
1516	0.0522	4	0.0253713
1517	0.0522	4	0.0253713
1518	0.0522	4	0.0253713
1519	0.0522	4	0.0253713
1520	0.0522	4	0.0253713
1521	0.0522	4	0.0253713
1522	0.0522	4	0.0253713
1523	0.0522	4	0.0253713
1524	0.0522	4	0.0253713
1525	0.0522	4	0.0253713
1526	0.0522	4	0.0253713
1527	0.0522	4	0.0253713
1528	0.0522	4	0.0253713
1529	0.0522	4	0.0253713
1530	0.0522	4	0.0253713
1531	0.0522	4	0.0253713
1532	0.0522	4	0.0253713
1533	0.0522	4	0.0253713
1534	0.0522	4	0.0253713
1535	0.0522	4	0.0253713
1536	0.0522	4	0.0253713
1537	0.0522	4	0.0253713
1538	0.0522	4	0.0253713
1539	0.0522	4	0.0253713
1540	0.0522	4	0.0253713
1541	0.0522	4	0.0253713
1542	0.0522	4	0.0253713
1543	0.0522	4	0.0253713
1544	0.0522	4	0.0253713
1545	0.0522	4	0.0253713
1546	0.0522	4	0.0253713
1547	0.0522	4	0.0253713
1548	0.0522	4	0.0253713
1549	0.0522	4	0.0253713
1550	0.0522	4	0.0253713
1551	0.0522	4	0.0253713
1552	0.0522	4	0.0253713
1553	0.0522	4	0.0253713
1554	0.0522	4	0.0253713
1555	0.0522	4	0.0253713
1556	0.0522	4	0.0253713
1557	0.0522	4	0.0253713
1558	0.0522	4	0.0253713
1559	0.0522	4	0.0253713
1560	0.0522	4	0.0253713
1561	0.0522	4	0.0253713
1562	0.0522	4	0.0253713
1563	0.0522	4	0.0253713
1564	0.0522	4	0.0253713
1565	0.0522	4	0.0253713
1566	0.0522	4	0.0253713
1567	0.0522	4	0.0253713
1568	0.0522	4	0.0253713
1569	0.0522	4	0.0253713
1570	0.0522	4	0.0253713
1571	0.0522	4	0.0253713
1572	0.0522	4	0.0253713
1573	0.0522	4	0.0253713
1574	0.0522	4	0.0253713
1575	0.0522	4	0.0253713
1576	0.0522	4	0.0253713
1577	0.0522	4	0.0253713
1578	0.0522	4	0.0253713
1579	0.0522	4	0.0253713
1580	0.0522	4	0.0253713
1581	0.0522	4	0.0253713
1582	0.0522	4	0.0253713
1583	0.0522	4	0.0253713
1584	0.0522	4	0.0253713
1585	0.0522	4	0.0253713
1586	0.0522	4	0.0253713
1587	0.0522	4	0.0253713
1588	0.0522	4	0.0253713
1589	0.0522	4	0.0253713
1590	0.0522	4	0.0253713
1591	0.0522	4	0.0253713
1592	0.0522	4	0.0253713
1593	0.0522	4	0.0253713
1594	0.0522	4	0.0253713
1595	0.0522	4	0.0253713
1596	0.0522	4	0.0253713
1597	0.0522	4	0.0253713
1598	0.0522	4	0.0253713
1599	0.0522	4	0.0253713
1600	0.0522	4	0.0253713
1601	0.0522	4	0.0253713
1602	0.0522	4	0.0253713
1603	0.0522	4	0.0253713
1604	0.0522	4	0.0253713
1605	0.0522	4	0.0253713
1606	0.0522	4	0.0253713
1607	0.0522	4	0.0253713
1608	0.0522	4	0.0253713
1609	0.0522	4	0.0253713
1610	0.0522	4	0.0253713
1611	0.0522	4	0.0253713
1612	0.0522	4	0.0253713
1613	0.0522	4	0.0253713
1614	0.0522	4	0.0253713
1615	0.0522	4	0.0253713
1616	0.0522	4	0.0253713
1617	0.0522	4	0.0253713
1618	0.0522	4	0.0253713
1619	0.0522	4	0.0253713
1620	0.0522	4	0.0253713
1621	0.0522	4	0.0253713
1622	0.0522	4	0.0253713
1623	0.0522	4	0.0253713
1624	0.0522	4	0.0253713
1625	0.0522	4	0.0253713
1626	0.0522	4	0.0253713
1627	0.0522	4	0.0253713
1628	0.0522	4	0.0253713
1629	0.0522	4	0.0253713
1630	0.0522	4	0.0253713
1631	0.0522	4	0.0253713
1632	0.0522	4	0.0253713
1633	0.0522	4	0.0253713
1634	0.0522	4	0.0253713
1635	0.0522	4	0.0253713
1636	0.0522	4	0.0253713
1637	0.0522	4	0.0253713
1638	0.0522	4	0.0253713
1639	0.0522	4	0.0253713
1640	0.0522	4	0.0253713
1641	0.0522	4	0.0253713
1642	0.0522	4	0.0253713
1643	0.0522	4	0.0253713
1644	0.0522	4	0.0253713
1645	0.0522	4	0.0253713
1646	0.0522	4	0.0253713
1647	0.0522	4	0.0253713
1648	0.0522	4	0.0253713
1649	0.0522	4	0.0253713
1650	0.0522	4	0.0253713
1651	0.0522	4	0.0253713
1652	0.0522	4	0.0253713
1653	0.0522	4	0.0253713
1654	0.0522	4	0.0253713
1655	0.0522	4	0.0253713
1656	0.0522	4	0.0253713
1657	0.0522	4	0.0253713
1658	0.0522	4	0.0253713
1659	0.0522	4	0.0253713
1660	0.0522	4	0.0253713
1661	0.0522	4	0.0253713
1662	0.0522	4	0.0253713
1663	0.0522	4	0.0253713
1664	0.0522	4	0.0253713
1665	0.0522	4	0.0253713
1666	0.0522	4	0.0253713
1667	0.0522	4	0.0253713
1668	0.0522	4	0.0253713
1669	0.0522	4	0.0253713
1670	0.0522	4	0.0253713
1671	0.0522	4	0.0253713
1672	0.0522	4	0.0253713
1673	0.0522	4	0.0253713
1674	0.0522	4	0.0253713
1675	0.0522	4	0.0253713
1676	0.0522	4	0.0253713
1677	0.0522	4	0.0253713
1678	0.0522	4	0.0253713
1679	0.0522	4	0.0253713
1680	0.0522	4	0.0253713
1681	0.0522	4	0.0253713
1682	0.0522	4	0.0253713
1683	0.0522	4	0.0253713
1684	0.0522	4	0.0253713
1685	0.0522	4	0.0253713
1686	0.0522	4	0.0253713
1687	0.0522	4	0.0253713
1688	0.0522	4	0.0253713
1689	0.0522	4	0.0253713
1690	0.0522	4	0.0253713
1691	0.0522	4	0.0253713
1692	0.0522	4	0.0253713
1693	0.0522	4	0.0253713
1694	0.0522	4	0.0253713
1695	0.0522	4	0.0253713
1696	0.0522	4	0.0253713
1697	0.0522	4	0.0253713
1698	0.0522	4	0.0253713
1699	0.0522	4	0.0253713
1700	0.0522	4	0.0253713
1701	0.0522	4	0.0253713
1702	0.0522	4	0.0253713
1703	0.0522	4	0.0253713
1704	0.0522	4	0.0253713
1705	0.0522	4	0.0253713
1706	0.0522	4	0.0253713
1707	0.0522	4	0.0253713
1708	0.0522	4	0.0253713
1709	0.0522	4	0.0253713
1710	0.0522	4	0.0253713
1711	0.0522	4	0.0253713
1712	0.0522	4	0.0253713
1713	0.0522	4	0.0253713
1714	0.0522	4	0.0253713
1715	0.0522	4	0.0253713
1716	0.0522	4	0.0253713
1717	0.0522	4	0.0253713
1718	0.0522	4	0.0253713
1719	0.0522	4	0.0253713
1720	0.0522	4	0.0253713
1721	0.0522	4	0.0253713
1722	0.0522	4	0.0253713
1723	0.0522	4	0.0253713
1724	0.0522	4	0.0253713
1725	0.0522	4	0.0253713
1726	0.0522	4	0.0253713
1727	0.0522	4	0.0253713
1728	0.0522	4	0.0253713
1729	0.0522	4	0.0253713
1730	0.0522	4	0.0253713
1731	0.0522	4	0.0253713
1732	0.0522	4	0.0253713
1733	0.0522	4	0.0253713
1734	0.0522	4	0.0253713
1735	0.0522	4	0.0253713
1736	0.0522	4	0.0253713
1737	0.0522	4	0.0253713
1738	0.0522	4	0.0253713
1739	0.0522	4	0.0253713
1740	0.0522	4	0.0253713
1741	0.0522	4	0.0253713
1742	0.0522	4	0.0253713
1743	0.0522	4	0.0253713
1744	0.0522	4	0.0253713
1745	0.0522	4	0.0253713
1746	0.0522	4	0.0253713
1747	0.0522	4	0.0253713
1748	0.0522	4	0.0253713
1749	0.0522	4	0.0253713
1750	0.0522	4	0.0253713
1751	0.0522	4	0.0253713
1752	0.0522	4	0.0253713
1753	0.0522	4	0.0253713
1754	0.0522	4	0.0253713
1755	0.0522	4	0.0253713
1756	0.0522	4	0.0253713
1757	0.0522	4	0.0253713
1758	0.0522	4	0.0253713
1759	0.0522	4	0.0253713
1760	0.0522	4	0.0253713
1761	0.0522	4	0.0253713
1762	0.0522	4	0.0253713
1763	0.0522	4	0.0253713
1764	0.0522	4	0.0253713
1765	0.0522	4	0.0253713
1766	0.0522	4	0.0253713
1767	0.0522	4	0.0253713
1768	0.0522	4	0.0253713
1769	0.0522	4	0.0253713
1770	0.0522	4	0.0253713
1771	0.0522	4	0.0253713
1772	0.0522	4	0.0253713
1773	0.0522	4	0.0253713
1774	0.0522	4	0.0253713
1775	0.0522	4	0.0253713
1776	0.0522	4	0.0253713
1777	0.0522	4	0.0253713
1778	0.0522	4	0.0253713
1779	0.0522	4	0.0253713
1780	0.0522	4	0.0253713
1781	0.0522	4	0.0253713
1782	0.0522	4	0.0253713
1783	0.0522	4	0.0253713
1784	0.0522	4	0.0253713
1785	0.0522	4	0.0253713
1786	0.0522	4	0.0253713
1787	0.0522	4	0.0253713
1788	0.0522	4	0.0253713
1789	0.0522	4	0.0253713
1790	0.0522	4	0.0253713
1791	0.0522	4	0.0253713
1792	0.0522	4	0.0253713
1793	0.0522	4	0.0253713
1794	0.0522	4	0.0253713
1795	0.0522	4	0.0253713
1796	0.0522	4	0.0253713
1797	0.0522	4	0.0253713
1798	0.0522	4	0.0253713
1799	0.0522	4	0.0253713
1800	0.0522	4	0.0253713
1801	0.0522	4	0.0253713
1802	0.0522	4	0.0253713
1803	0.0522	4	0.0253713
1804	0.0522	4	0.0253713
1805	0.0522	4	0.0253713
1806	0.0522	4	0.0253713
1807	0.0522	4	0.0253713
1808	0.0522	4	0.0253713
1809	0.0522	4	0.0253713
1810	0.0522	4	0.0253713
1811	0.0522	4	0.0253713
1812	0.0522	4	0.0253713
1813	0.0522	4	0.0253713
1814	0.0522	4	0.0253713
1815	0.0522	4	0.0253713
1816	0.0522	4	0.0253713
1817	0.0522	4	0.0253713
1818	0.0522	4	0.0253713
1819	0.0522	4	0.0253713
1820	0.0522	4	0.0253713
1821	0.0522	4	0.0253713
1822	0.0522	4	0.0253713
1823	0.0522	4	0.0253713
1824	0.0522	4	0.0253713
1825	0.0522	4	0.0253713
1826	0.0522	4	0.0253713
1827	0.0522	4	0.0253713
1828	0.0522	4	0.0253713
1829	0.0522	4	0.0253713
1830	0.0522	4	0.0253713
1831	0.0522	4	0.0253713
1832	0.0522	4	0.0253713
1833	0.0522	4	0.0253713
1834	0.0522	4	0.0253713
1835	0.0522	4	0.0253713
1836	0.0522	4	0.0253713
1837	0.0522	4	0.0253713
1838	0.0522	4	0.0253713
1839	0.0522	4	0.0253713
1840	0.0522	4	0.0253713
1841	0.0522	4	0.0253713
1842	0.0522	4	0.0253713
1843	0.0522	4	0.0253713
1844	0.0522	4	0.0253713
1845	0.0522	4	0.0253713
1846	0.0522	4	0.0253713
1847	0.0522	4	0.0253713
1848	0.0522	4	0.0253713
1849	0.0522	4	0.0253713
1850	0.0522	4	0.0253713
1851	0.0522	4	0.0253713
1852	0.0522	4	0.0253713
1853	0.0522	4	0.0253713
1854	0.0522	4	0.0253713
1855	0.0522	4	0.0253713
1856	0.0522	4	0.0253713
1857	0.0522	4	0.0253713
1858	0.0522	4	0.0253713
1859	0.0522	4	0.0253713
1860	0.0522	4	0.0253713
1861	0.0522	4	0.0253713
1862	0.0522	4	0.0253713
1863	0.0522	4	0.0253713
1864	0.0522	4	0.0253713
1865	0.0522	4	0.0253713
1866	0.0522	4	0.0253713
1867	0.0522	4	0.0253713
1868	0.0522	4	0.0253713
1869	0.0522	4	0.0253713
1870	0.0522	4	0.0253713
1871	0.0522	4	0.0253713
1872	0.0522	4	0.0253713
1873	0.0522	4	0.0253713
1874	0.0522	4	0.0253713
1875	0.0522	4	0.0253713
1876	0.0522	4	0.0253713
1877	0.0522	4	0.0253713
1878	0.0522	4	0.0253713
1879	0.0522	4	0.0253713
1880	0.0522	4	0.0253713
1881	0.0522	4	0.0253713
1882	0.0522	4	0.0253713
1883	0.0522	4	0.0253713
1884	0.0522	4	0.0253713
1885	0.0522	4	0.0253713
1886	0.0522	4	0.0253713
1887	0.0522	4	0.0253713
1888	0.0522	4	0.0253713
1889	0.0522	4	0.0253713
1890	0.0522	4	0.0253713
1891	0.0522	4	0.0253713
1892	0.0522	4	0.0253713
1893	0.0522	4	0.0253713
1894	0.0522	4	0.0253713
1895	0.0522	4	0.0253713
1896	0.0522	4	0.0253713
1897	0.0522	4	0.0253713
1898	0.0522	4	0.0253713
1899	0.0522	4	0.0253713
1900	0.0522	4	0.0253713
1901	0.0522	4	0.0253713
1902	0.0522	4	0.0253713
1903	0.0522	4	0.0253713
1904	0.0522	4	0.0253713
1905	0.0522	4	0.0253713
1906	0.0522	4	0.0253713
1907	0.0522	4	0.0253713
1908	0.0522	4	0.0253713
1909	0.0522	4	0.0253713
1910	0.0522	4	0.0253713
1911	0.0522	4	0.0253713
1912	0.0522	4	0.0253713
1913	0.0522	4	0.0253713
1914	0.0522	4	0.0253713
1915	0.0522	4	0.0253713
1916	0.0522	4	0.0253713
1917	0.0522	4	0.0253713
1918	0.0522	4	0.0253713
1919	0.0522	4	0.0253713
1920	0.0522	4	0.0253713
1921	0.0522	4	0.0253713
1922	0.0522	4	0.0253713
1923	0.0522	4	0.0253713
1924	0.0522	4	0.0253713
1925	0.0522	4	0.0253713
1926	0.0522	4	0.0253713
1927	0.0522	4	0.0253713
1928	0.0522	4	0.0253713
1929	0.0522	4	0.0253713
1930	0.0522	4	0.0253713
1931	0.0522	4	0.0253713
1932	0.0522	4	0.0253713
1933	0.0522	4	0.0253713
1934	0.0522	4	0.0253713
1935	0.0522	4	0.0253713
1936	0.0522	4	0.0253713
1937	0.0522	4	0.0253713
1938	0.0522	4	0.0253713
1939	0.0522	4	0.0253713
1940	0.0522	4	0.0253713
1941	0.0522	4	0.0253713
1942	0.0522	4	0.0253713
1943	0.0522	4	0.0253713
1944	0.0522	4	0.0253713
1945	0.0522	4	0.0253713
1946	0.0522	4	0.0253713
1947	0.0522	4	0.0253713
1948	0.0522	4	0.0253713
1949	0.0522	4	0.0253713
1950	0.0522	4	0.0253713
1951	0.0522	4	0.0253713
1952	0.0522	4	0.0253713
1953	0.0522	4	0.0253713
1954	0.0522	4	0.0253713
1955	0.0522	4	0.0253713
1956	0.0522	4	0.0253713
1957	0.0522	4	0.0253713
1958	0.0522	4	0.0253713
1959	0.0522	4	0.0253713
1960	0.0522	4	0.0253713
1961	0.0522	4	0.0253713
1962	0.0522	4	0.0253713
1963	0.0522	4	0.0253713
1964	0.0522	4	0.0253713
1965	0.0522	4	0.0253713
1966	0.0522	4	0.0253713
1967	0.0522	4	0.0253713
1968	0.0522	4	0.0253713
1969	0.0522	4	0.0253713
1970	0.0522	4	0.0253713
1971	0.0522	4	0.0253713
1972	0.0522	4	0.0253713
1973	0.0522	4	0.0253713
1974	0.0522	4	0.0253713
1975	0.0522	4	0.0253713
1976	0.0522	4	0.0253713
1977	0.0522	4	0.0253713
1978	0.0522	4	0.0253713
1979	0.0522	4	0.0253713
1980	0.0522	4	0.0253713
1981	0.0522	4	0.0253713
1982	0.0522	4	0.0253713
1983	0.0522	4	0.0253713
1984	0.0522	4	0.0253713
1985	0.0522	4	0.0253713
1986	0.0522	4	0.0253713
1987	0.0522	4	0.0253713
1988	0.0522	4	0.0253713
1989	0.0522	4	0.0253713
1990	0.0522	4	0.0253713
1991	0.0522	4	0.0253713
1992	0.0522	4	0.0253713
1993	0.0522	4	0.0253713
1994	0.0522	4	0.0253713
1995	0.0522	4	0.0253713
1996	0.0522	4	0.0253713
1997	0.0522	4	0.0253713
1998	0.0522	4	0.0253713
1999	0.0522	4	0.0253713
2000	0.0522	4	0.0253713
[truncated: 3,001 more rows]
