# Supplementary material for: Aspiration-driven co-evolution of cooperation with individual behavioral diversity
Source: PLoS One. 2023 Sep 15;18(9):e0291134. doi: 10.1371/journal.pone.0291134 (PMC10503719; doi:10.1371/journal.pone.0291134)
Supplement: S1 Data — (ZIP) [file pone.0291134.s001.zip › M1/v2-L=200/data/aspiration_time,b=1.79_frequency.txt]

1	0.5	0.5	0
2	0.687246	0.709606	0.47097
3	0.774998	0.855022	0.545334
4	0.798811	0.96242	0.599893
5	0.78383	1.04503	0.625413
6	0.747426	1.11305	0.627607
7	0.701065	1.1781	0.61118
8	0.652024	1.23678	0.584241
9	0.603382	1.30549	0.550718
10	0.556996	1.37792	0.515243
11	0.512972	1.45844	0.478376
12	0.472764	1.54465	0.441943
13	0.435668	1.63359	0.407059
14	0.401567	1.73157	0.374666
15	0.370503	1.84822	0.343952
16	0.342311	1.97782	0.316013
17	0.316031	2.09738	0.289959
18	0.292398	2.20057	0.266139
19	0.27106	2.25863	0.244576
20	0.251564	2.39481	0.225148
21	0.233729	2.47624	0.20741
22	0.217455	2.57226	0.191144
23	0.202517	2.66875	0.17641
24	0.189232	2.78134	0.163248
25	0.177062	2.8958	0.15064
26	0.166181	2.99029	0.138951
27	0.15622	3.04611	0.12865
28	0.147154	3.11329	0.119234
29	0.138838	3.24751	0.110843
30	0.131386	3.34583	0.103256
31	0.124559	3.41455	0.0961872
32	0.118238	3.49334	0.0899039
33	0.11263	3.54443	0.0840823
34	0.10752	3.59432	0.0787808
35	0.102923	3.63577	0.0739832
36	0.0987601	3.65659	0.0696159
37	0.0949084	3.71868	0.0656844
38	0.0915188	3.72713	0.0620146
39	0.0884374	3.76447	0.058792
40	0.0856294	3.8025	0.0558435
41	0.0830477	3.81977	0.0531027
42	0.0807559	3.84687	0.050671
43	0.0786742	3.86187	0.0484528
44	0.0767725	3.87406	0.0464386
45	0.0750827	3.88672	0.0446341
46	0.0735396	3.89682	0.0429981
47	0.072129	3.90597	0.0415031
48	0.0708788	3.91495	0.0401712
49	0.0697388	3.92224	0.0389638
50	0.0687354	3.93051	0.0378864
51	0.0677961	3.93715	0.0368865
52	0.0669447	3.94299	0.0359817
53	0.0661718	3.94789	0.0351635
54	0.065484	3.95335	0.0344266
55	0.064861	3.95759	0.0337647
56	0.0642855	3.9613	0.0331549
57	0.0637782	3.96526	0.0326119
58	0.0633132	3.96908	0.0321128
59	0.0628863	3.97193	0.0316597
60	0.0625098	3.97457	0.0312591
61	0.0621676	3.9769	0.0308955
62	0.0618527	3.97906	0.0305608
63	0.061573	3.98108	0.0302628
64	0.0613152	3.98271	0.0299899
65	0.0610828	3.98414	0.0297442
66	0.0608721	3.98554	0.0295207
67	0.060684	3.98703	0.0293191
68	0.0605129	3.9881	0.0291381
69	0.0603615	3.9893	0.0289759
70	0.060225	3.9905	0.0288287
71	0.0600991	3.99141	0.0286945
72	0.0599873	3.99232	0.0285746
73	0.0598842	3.99308	0.0284646
74	0.0597924	3.99375	0.0283667
75	0.0597071	3.99429	0.0282765
76	0.0596313	3.99481	0.0281959
77	0.0595622	3.99534	0.028122
78	0.0594991	3.9958	0.0280547
79	0.0594426	3.99622	0.0279944
80	0.0593901	3.99661	0.0279384
81	0.0593432	3.99696	0.0278883
82	0.0593013	3.99725	0.0278438
83	0.0592631	3.99749	0.0278033
84	0.0592292	3.99775	0.0277671
85	0.0591977	3.99796	0.0277337
86	0.0591694	3.99815	0.0277036
87	0.0591442	3.99836	0.0276766
88	0.0591207	3.99852	0.0276516
89	0.0590994	3.99863	0.0276292
90	0.0590805	3.99877	0.0276091
91	0.0590634	3.99889	0.0275909
92	0.0590479	3.999	0.0275743
93	0.0590338	3.9991	0.0275593
94	0.0590212	3.99918	0.027546
95	0.0590097	3.99927	0.0275337
96	0.0589992	3.99933	0.0275226
97	0.0589898	3.9994	0.0275127
98	0.0589813	3.99945	0.0275036
99	0.0589735	3.9995	0.0274954
100	0.0589664	3.99955	0.0274878
101	0.05896	3.99959	0.027481
102	0.0589542	3.99963	0.0274748
103	0.0589491	3.99967	0.0274694
104	0.0589444	3.9997	0.0274644
105	0.0589401	3.99973	0.0274599
106	0.0589363	3.99976	0.0274558
107	0.0589328	3.99978	0.0274521
108	0.0589297	3.9998	0.0274488
109	0.0589268	3.99982	0.0274457
110	0.0589242	3.99984	0.027443
111	0.0589219	3.99985	0.0274405
112	0.0589198	3.99986	0.0274383
113	0.0589179	3.99988	0.0274363
114	0.0589162	3.99989	0.0274345
115	0.0589147	3.9999	0.0274329
116	0.0589133	3.99991	0.0274314
117	0.058912	3.99992	0.02743
118	0.0589109	3.99993	0.0274288
119	0.0589098	3.99993	0.0274277
120	0.0589089	3.99994	0.0274267
121	0.0589081	3.99995	0.0274258
122	0.0589073	3.99995	0.027425
123	0.0589066	3.99996	0.0274243
124	0.058906	3.99996	0.0274236
125	0.0589054	3.99996	0.027423
126	0.0589049	3.99997	0.0274225
127	0.0589044	3.99997	0.027422
128	0.058904	3.99997	0.0274215
129	0.0589036	3.99997	0.0274211
130	0.0589032	3.99998	0.0274207
131	0.0589029	3.99998	0.0274204
132	0.0589027	3.99998	0.0274201
133	0.0589024	3.99998	0.0274198
134	0.0589022	3.99998	0.0274196
135	0.058902	3.99999	0.0274194
136	0.0589018	3.99999	0.0274192
137	0.0589016	3.99999	0.027419
138	0.0589015	3.99999	0.0274188
139	0.0589013	3.99999	0.0274187
140	0.0589012	3.99999	0.0274186
141	0.0589011	3.99999	0.0274184
142	0.058901	3.99999	0.0274183
143	0.0589009	3.99999	0.0274182
144	0.0589008	3.99999	0.0274181
145	0.0589007	3.99999	0.0274181
146	0.0589007	4	0.027418
147	0.0589006	4	0.0274179
148	0.0589005	4	0.0274179
149	0.0589005	4	0.0274178
150	0.0589004	4	0.0274177
151	0.0589004	4	0.0274177
152	0.0589004	4	0.0274177
153	0.0589003	4	0.0274176
154	0.0589003	4	0.0274176
155	0.0589003	4	0.0274176
156	0.0589002	4	0.0274175
157	0.0589002	4	0.0274175
158	0.0589002	4	0.0274175
159	0.0589002	4	0.0274175
160	0.0589002	4	0.0274175
161	0.0589001	4	0.0274174
162	0.0589001	4	0.0274174
163	0.0589001	4	0.0274174
164	0.0589001	4	0.0274174
165	0.0589001	4	0.0274174
166	0.0589001	4	0.0274174
167	0.0589001	4	0.0274174
168	0.0589001	4	0.0274174
169	0.0589001	4	0.0274174
170	0.0589001	4	0.0274173
171	0.0589001	4	0.0274173
172	0.0589	4	0.0274173
173	0.0589	4	0.0274173
174	0.0589	4	0.0274173
175	0.0589	4	0.0274173
176	0.0589	4	0.0274173
177	0.0589	4	0.0274173
178	0.0589	4	0.0274173
179	0.0589	4	0.0274173
180	0.0589	4	0.0274173
181	0.0589	4	0.0274173
182	0.0589	4	0.0274173
183	0.0589	4	0.0274173
184	0.0589	4	0.0274173
185	0.0589	4	0.0274173
186	0.0589	4	0.0274173
187	0.0589	4	0.0274173
188	0.0589	4	0.0274173
189	0.0589	4	0.0274173
190	0.0589	4	0.0274173
191	0.0589	4	0.0274173
192	0.0589	4	0.0274173
193	0.0589	4	0.0274173
194	0.0589	4	0.0274173
195	0.0589	4	0.0274173
196	0.0589	4	0.0274173
197	0.0589	4	0.0274173
198	0.0589	4	0.0274173
199	0.0589	4	0.0274173
200	0.0589	4	0.0274173
201	0.0589	4	0.0274173
202	0.0589	4	0.0274173
203	0.0589	4	0.0274173
204	0.0589	4	0.0274173
205	0.0589	4	0.0274173
206	0.0589	4	0.0274173
207	0.0589	4	0.0274173
208	0.0589	4	0.0274173
209	0.0589	4	0.0274173
210	0.0589	4	0.0274173
211	0.0589	4	0.0274173
212	0.0589	4	0.0274173
213	0.0589	4	0.0274173
214	0.0589	4	0.0274173
215	0.0589	4	0.0274173
216	0.0589	4	0.0274173
217	0.0589	4	0.0274173
218	0.0589	4	0.0274173
219	0.0589	4	0.0274173
220	0.0589	4	0.0274173
221	0.0589	4	0.0274173
222	0.0589	4	0.0274173
223	0.0589	4	0.0274173
224	0.0589	4	0.0274173
225	0.0589	4	0.0274173
226	0.0589	4	0.0274173
227	0.0589	4	0.0274173
228	0.0589	4	0.0274173
229	0.0589	4	0.0274173
230	0.0589	4	0.0274173
231	0.0589	4	0.0274173
232	0.0589	4	0.0274173
233	0.0589	4	0.0274173
234	0.0589	4	0.0274173
235	0.0589	4	0.0274173
236	0.0589	4	0.0274173
237	0.0589	4	0.0274173
238	0.0589	4	0.0274173
239	0.0589	4	0.0274173
240	0.0589	4	0.0274173
241	0.0589	4	0.0274173
242	0.0589	4	0.0274173
243	0.0589	4	0.0274173
244	0.0589	4	0.0274173
245	0.0589	4	0.0274173
246	0.0589	4	0.0274173
247	0.0589	4	0.0274173
248	0.0589	4	0.0274173
249	0.0589	4	0.0274173
250	0.0589	4	0.0274173
251	0.0589	4	0.0274173
252	0.0589	4	0.0274173
253	0.0589	4	0.0274173
254	0.0589	4	0.0274173
255	0.0589	4	0.0274173
256	0.0589	4	0.0274173
257	0.0589	4	0.0274173
258	0.0589	4	0.0274173
259	0.0589	4	0.0274173
260	0.0589	4	0.0274173
261	0.0589	4	0.0274173
262	0.0589	4	0.0274173
263	0.0589	4	0.0274173
264	0.0589	4	0.0274173
265	0.0589	4	0.0274173
266	0.0589	4	0.0274173
267	0.0589	4	0.0274173
268	0.0589	4	0.0274173
269	0.0589	4	0.0274173
270	0.0589	4	0.0274173
271	0.0589	4	0.0274173
272	0.0589	4	0.0274173
273	0.0589	4	0.0274173
274	0.0589	4	0.0274173
275	0.0589	4	0.0274173
276	0.0589	4	0.0274173
277	0.0589	4	0.0274173
278	0.0589	4	0.0274173
279	0.0589	4	0.0274173
280	0.0589	4	0.0274173
281	0.0589	4	0.0274173
282	0.0589	4	0.0274173
283	0.0589	4	0.0274173
284	0.0589	4	0.0274173
285	0.0589	4	0.0274173
286	0.0589	4	0.0274173
287	0.0589	4	0.0274173
288	0.0589	4	0.0274173
289	0.0589	4	0.0274173
290	0.0589	4	0.0274173
291	0.0589	4	0.0274173
292	0.0589	4	0.0274173
293	0.0589	4	0.0274173
294	0.0589	4	0.0274173
295	0.0589	4	0.0274173
296	0.0589	4	0.0274173
297	0.0589	4	0.0274173
298	0.0589	4	0.0274173
299	0.0589	4	0.0274173
300	0.0589	4	0.0274173
301	0.0589	4	0.0274173
302	0.0589	4	0.0274173
303	0.0589	4	0.0274173
304	0.0589	4	0.0274173
305	0.0589	4	0.0274173
306	0.0589	4	0.0274173
307	0.0589	4	0.0274173
308	0.0589	4	0.0274173
309	0.0589	4	0.0274173
310	0.0589	4	0.0274173
311	0.0589	4	0.0274173
312	0.0589	4	0.0274173
313	0.0589	4	0.0274173
314	0.0589	4	0.0274173
315	0.0589	4	0.0274173
316	0.0589	4	0.0274173
317	0.0589	4	0.0274173
318	0.0589	4	0.0274173
319	0.0589	4	0.0274173
320	0.0589	4	0.0274173
321	0.0589	4	0.0274173
322	0.0589	4	0.0274173
323	0.0589	4	0.0274173
324	0.0589	4	0.0274173
325	0.0589	4	0.0274173
326	0.0589	4	0.0274173
327	0.0589	4	0.0274173
328	0.0589	4	0.0274173
329	0.0589	4	0.0274173
330	0.0589	4	0.0274173
331	0.0589	4	0.0274173
332	0.0589	4	0.0274173
333	0.0589	4	0.0274173
334	0.0589	4	0.0274173
335	0.0589	4	0.0274173
336	0.0589	4	0.0274173
337	0.0589	4	0.0274173
338	0.0589	4	0.0274173
339	0.0589	4	0.0274173
340	0.0589	4	0.0274173
341	0.0589	4	0.0274173
342	0.0589	4	0.0274173
343	0.0589	4	0.0274173
344	0.0589	4	0.0274173
345	0.0589	4	0.0274173
346	0.0589	4	0.0274173
347	0.0589	4	0.0274173
348	0.0589	4	0.0274173
349	0.0589	4	0.0274173
350	0.0589	4	0.0274173
351	0.0589	4	0.0274173
352	0.0589	4	0.0274173
353	0.0589	4	0.0274173
354	0.0589	4	0.0274173
355	0.0589	4	0.0274173
356	0.0589	4	0.0274173
357	0.0589	4	0.0274173
358	0.0589	4	0.0274173
359	0.0589	4	0.0274173
360	0.0589	4	0.0274173
361	0.0589	4	0.0274173
362	0.0589	4	0.0274173
363	0.0589	4	0.0274173
364	0.0589	4	0.0274173
365	0.0589	4	0.0274173
366	0.0589	4	0.0274173
367	0.0589	4	0.0274173
368	0.0589	4	0.0274173
369	0.0589	4	0.0274173
370	0.0589	4	0.0274173
371	0.0589	4	0.0274173
372	0.0589	4	0.0274173
373	0.0589	4	0.0274173
374	0.0589	4	0.0274173
375	0.0589	4	0.0274173
376	0.0589	4	0.0274173
377	0.0589	4	0.0274173
378	0.0589	4	0.0274173
379	0.0589	4	0.0274173
380	0.0589	4	0.0274173
381	0.0589	4	0.0274173
382	0.0589	4	0.0274173
383	0.0589	4	0.0274173
384	0.0589	4	0.0274173
385	0.0589	4	0.0274173
386	0.0589	4	0.0274173
387	0.0589	4	0.0274173
388	0.0589	4	0.0274173
389	0.0589	4	0.0274173
390	0.0589	4	0.0274173
391	0.0589	4	0.0274173
392	0.0589	4	0.0274173
393	0.0589	4	0.0274173
394	0.0589	4	0.0274173
395	0.0589	4	0.0274173
396	0.0589	4	0.0274173
397	0.0589	4	0.0274173
398	0.0589	4	0.0274173
399	0.0589	4	0.0274173
400	0.0589	4	0.0274173
401	0.0589	4	0.0274173
402	0.0589	4	0.0274173
403	0.0589	4	0.0274173
404	0.0589	4	0.0274173
405	0.0589	4	0.0274173
406	0.0589	4	0.0274173
407	0.0589	4	0.0274173
408	0.0589	4	0.0274173
409	0.0589	4	0.0274173
410	0.0589	4	0.0274173
411	0.0589	4	0.0274173
412	0.0589	4	0.0274173
413	0.0589	4	0.0274173
414	0.0589	4	0.0274173
415	0.0589	4	0.0274173
416	0.0589	4	0.0274173
417	0.0589	4	0.0274173
418	0.0589	4	0.0274173
419	0.0589	4	0.0274173
420	0.0589	4	0.0274173
421	0.0589	4	0.0274173
422	0.0589	4	0.0274173
423	0.0589	4	0.0274173
424	0.0589	4	0.0274173
425	0.0589	4	0.0274173
426	0.0589	4	0.0274173
427	0.0589	4	0.0274173
428	0.0589	4	0.0274173
429	0.0589	4	0.0274173
430	0.0589	4	0.0274173
431	0.0589	4	0.0274173
432	0.0589	4	0.0274173
433	0.0589	4	0.0274173
434	0.0589	4	0.0274173
435	0.0589	4	0.0274173
436	0.0589	4	0.0274173
437	0.0589	4	0.0274173
438	0.0589	4	0.0274173
439	0.0589	4	0.0274173
440	0.0589	4	0.0274173
441	0.0589	4	0.0274173
442	0.0589	4	0.0274173
443	0.0589	4	0.0274173
444	0.0589	4	0.0274173
445	0.0589	4	0.0274173
446	0.0589	4	0.0274173
447	0.0589	4	0.0274173
448	0.0589	4	0.0274173
449	0.0589	4	0.0274173
450	0.0589	4	0.0274173
451	0.0589	4	0.0274173
452	0.0589	4	0.0274173
453	0.0589	4	0.0274173
454	0.0589	4	0.0274173
455	0.0589	4	0.0274173
456	0.0589	4	0.0274173
457	0.0589	4	0.0274173
458	0.0589	4	0.0274173
459	0.0589	4	0.0274173
460	0.0589	4	0.0274173
461	0.0589	4	0.0274173
462	0.0589	4	0.0274173
463	0.0589	4	0.0274173
464	0.0589	4	0.0274173
465	0.0589	4	0.0274173
466	0.0589	4	0.0274173
467	0.0589	4	0.0274173
468	0.0589	4	0.0274173
469	0.0589	4	0.0274173
470	0.0589	4	0.0274173
471	0.0589	4	0.0274173
472	0.0589	4	0.0274173
473	0.0589	4	0.0274173
474	0.0589	4	0.0274173
475	0.0589	4	0.0274173
476	0.0589	4	0.0274173
477	0.0589	4	0.0274173
478	0.0589	4	0.0274173
479	0.0589	4	0.0274173
480	0.0589	4	0.0274173
481	0.0589	4	0.0274173
482	0.0589	4	0.0274173
483	0.0589	4	0.0274173
484	0.0589	4	0.0274173
485	0.0589	4	0.0274173
486	0.0589	4	0.0274173
487	0.0589	4	0.0274173
488	0.0589	4	0.0274173
489	0.0589	4	0.0274173
490	0.0589	4	0.0274173
491	0.0589	4	0.0274173
492	0.0589	4	0.0274173
493	0.0589	4	0.0274173
494	0.0589	4	0.0274173
495	0.0589	4	0.0274173
496	0.0589	4	0.0274173
497	0.0589	4	0.0274173
498	0.0589	4	0.0274173
499	0.0589	4	0.0274173
500	0.0589	4	0.0274173
501	0.0589	4	0.0274173
502	0.0589	4	0.0274173
503	0.0589	4	0.0274173
504	0.0589	4	0.0274173
505	0.0589	4	0.0274173
506	0.0589	4	0.0274173
507	0.0589	4	0.0274173
508	0.0589	4	0.0274173
509	0.0589	4	0.0274173
510	0.0589	4	0.0274173
511	0.0589	4	0.0274173
512	0.0589	4	0.0274173
513	0.0589	4	0.0274173
514	0.0589	4	0.0274173
515	0.0589	4	0.0274173
516	0.0589	4	0.0274173
517	0.0589	4	0.0274173
518	0.0589	4	0.0274173
519	0.0589	4	0.0274173
520	0.0589	4	0.0274173
521	0.0589	4	0.0274173
522	0.0589	4	0.0274173
523	0.0589	4	0.0274173
524	0.0589	4	0.0274173
525	0.0589	4	0.0274173
526	0.0589	4	0.0274173
527	0.0589	4	0.0274173
528	0.0589	4	0.0274173
529	0.0589	4	0.0274173
530	0.0589	4	0.0274173
531	0.0589	4	0.0274173
532	0.0589	4	0.0274173
533	0.0589	4	0.0274173
534	0.0589	4	0.0274173
535	0.0589	4	0.0274173
536	0.0589	4	0.0274173
537	0.0589	4	0.0274173
538	0.0589	4	0.0274173
539	0.0589	4	0.0274173
540	0.0589	4	0.0274173
541	0.0589	4	0.0274173
542	0.0589	4	0.0274173
543	0.0589	4	0.0274173
544	0.0589	4	0.0274173
545	0.0589	4	0.0274173
546	0.0589	4	0.0274173
547	0.0589	4	0.0274173
548	0.0589	4	0.0274173
549	0.0589	4	0.0274173
550	0.0589	4	0.0274173
551	0.0589	4	0.0274173
552	0.0589	4	0.0274173
553	0.0589	4	0.0274173
554	0.0589	4	0.0274173
555	0.0589	4	0.0274173
556	0.0589	4	0.0274173
557	0.0589	4	0.0274173
558	0.0589	4	0.0274173
559	0.0589	4	0.0274173
560	0.0589	4	0.0274173
561	0.0589	4	0.0274173
562	0.0589	4	0.0274173
563	0.0589	4	0.0274173
564	0.0589	4	0.0274173
565	0.0589	4	0.0274173
566	0.0589	4	0.0274173
567	0.0589	4	0.0274173
568	0.0589	4	0.0274173
569	0.0589	4	0.0274173
570	0.0589	4	0.0274173
571	0.0589	4	0.0274173
572	0.0589	4	0.0274173
573	0.0589	4	0.0274173
574	0.0589	4	0.0274173
575	0.0589	4	0.0274173
576	0.0589	4	0.0274173
577	0.0589	4	0.0274173
578	0.0589	4	0.0274173
579	0.0589	4	0.0274173
580	0.0589	4	0.0274173
581	0.0589	4	0.0274173
582	0.0589	4	0.0274173
583	0.0589	4	0.0274173
584	0.0589	4	0.0274173
585	0.0589	4	0.0274173
586	0.0589	4	0.0274173
587	0.0589	4	0.0274173
588	0.0589	4	0.0274173
589	0.0589	4	0.0274173
590	0.0589	4	0.0274173
591	0.0589	4	0.0274173
592	0.0589	4	0.0274173
593	0.0589	4	0.0274173
594	0.0589	4	0.0274173
595	0.0589	4	0.0274173
596	0.0589	4	0.0274173
597	0.0589	4	0.0274173
598	0.0589	4	0.0274173
599	0.0589	4	0.0274173
600	0.0589	4	0.0274173
601	0.0589	4	0.0274173
602	0.0589	4	0.0274173
603	0.0589	4	0.0274173
604	0.0589	4	0.0274173
605	0.0589	4	0.0274173
606	0.0589	4	0.0274173
607	0.0589	4	0.0274173
608	0.0589	4	0.0274173
609	0.0589	4	0.0274173
610	0.0589	4	0.0274173
611	0.0589	4	0.0274173
612	0.0589	4	0.0274173
613	0.0589	4	0.0274173
614	0.0589	4	0.0274173
615	0.0589	4	0.0274173
616	0.0589	4	0.0274173
617	0.0589	4	0.0274173
618	0.0589	4	0.0274173
619	0.0589	4	0.0274173
620	0.0589	4	0.0274173
621	0.0589	4	0.0274173
622	0.0589	4	0.0274173
623	0.0589	4	0.0274173
624	0.0589	4	0.0274173
625	0.0589	4	0.0274173
626	0.0589	4	0.0274173
627	0.0589	4	0.0274173
628	0.0589	4	0.0274173
629	0.0589	4	0.0274173
630	0.0589	4	0.0274173
631	0.0589	4	0.0274173
632	0.0589	4	0.0274173
633	0.0589	4	0.0274173
634	0.0589	4	0.0274173
635	0.0589	4	0.0274173
636	0.0589	4	0.0274173
637	0.0589	4	0.0274173
638	0.0589	4	0.0274173
639	0.0589	4	0.0274173
640	0.0589	4	0.0274173
641	0.0589	4	0.0274173
642	0.0589	4	0.0274173
643	0.0589	4	0.0274173
644	0.0589	4	0.0274173
645	0.0589	4	0.0274173
646	0.0589	4	0.0274173
647	0.0589	4	0.0274173
648	0.0589	4	0.0274173
649	0.0589	4	0.0274173
650	0.0589	4	0.0274173
651	0.0589	4	0.0274173
652	0.0589	4	0.0274173
653	0.0589	4	0.0274173
654	0.0589	4	0.0274173
655	0.0589	4	0.0274173
656	0.0589	4	0.0274173
657	0.0589	4	0.0274173
658	0.0589	4	0.0274173
659	0.0589	4	0.0274173
660	0.0589	4	0.0274173
661	0.0589	4	0.0274173
662	0.0589	4	0.0274173
663	0.0589	4	0.0274173
664	0.0589	4	0.0274173
665	0.0589	4	0.0274173
666	0.0589	4	0.0274173
667	0.0589	4	0.0274173
668	0.0589	4	0.0274173
669	0.0589	4	0.0274173
670	0.0589	4	0.0274173
671	0.0589	4	0.0274173
672	0.0589	4	0.0274173
673	0.0589	4	0.0274173
674	0.0589	4	0.0274173
675	0.0589	4	0.0274173
676	0.0589	4	0.0274173
677	0.0589	4	0.0274173
678	0.0589	4	0.0274173
679	0.0589	4	0.0274173
680	0.0589	4	0.0274173
681	0.0589	4	0.0274173
682	0.0589	4	0.0274173
683	0.0589	4	0.0274173
684	0.0589	4	0.0274173
685	0.0589	4	0.0274173
686	0.0589	4	0.0274173
687	0.0589	4	0.0274173
688	0.0589	4	0.0274173
689	0.0589	4	0.0274173
690	0.0589	4	0.0274173
691	0.0589	4	0.0274173
692	0.0589	4	0.0274173
693	0.0589	4	0.0274173
694	0.0589	4	0.0274173
695	0.0589	4	0.0274173
696	0.0589	4	0.0274173
697	0.0589	4	0.0274173
698	0.0589	4	0.0274173
699	0.0589	4	0.0274173
700	0.0589	4	0.0274173
701	0.0589	4	0.0274173
702	0.0589	4	0.0274173
703	0.0589	4	0.0274173
704	0.0589	4	0.0274173
705	0.0589	4	0.0274173
706	0.0589	4	0.0274173
707	0.0589	4	0.0274173
708	0.0589	4	0.0274173
709	0.0589	4	0.0274173
710	0.0589	4	0.0274173
711	0.0589	4	0.0274173
712	0.0589	4	0.0274173
713	0.0589	4	0.0274173
714	0.0589	4	0.0274173
715	0.0589	4	0.0274173
716	0.0589	4	0.0274173
717	0.0589	4	0.0274173
718	0.0589	4	0.0274173
719	0.0589	4	0.0274173
720	0.0589	4	0.0274173
721	0.0589	4	0.0274173
722	0.0589	4	0.0274173
723	0.0589	4	0.0274173
724	0.0589	4	0.0274173
725	0.0589	4	0.0274173
726	0.0589	4	0.0274173
727	0.0589	4	0.0274173
728	0.0589	4	0.0274173
729	0.0589	4	0.0274173
730	0.0589	4	0.0274173
731	0.0589	4	0.0274173
732	0.0589	4	0.0274173
733	0.0589	4	0.0274173
734	0.0589	4	0.0274173
735	0.0589	4	0.0274173
736	0.0589	4	0.0274173
737	0.0589	4	0.0274173
738	0.0589	4	0.0274173
739	0.0589	4	0.0274173
740	0.0589	4	0.0274173
741	0.0589	4	0.0274173
742	0.0589	4	0.0274173
743	0.0589	4	0.0274173
744	0.0589	4	0.0274173
745	0.0589	4	0.0274173
746	0.0589	4	0.0274173
747	0.0589	4	0.0274173
748	0.0589	4	0.0274173
749	0.0589	4	0.0274173
750	0.0589	4	0.0274173
751	0.0589	4	0.0274173
752	0.0589	4	0.0274173
753	0.0589	4	0.0274173
754	0.0589	4	0.0274173
755	0.0589	4	0.0274173
756	0.0589	4	0.0274173
757	0.0589	4	0.0274173
758	0.0589	4	0.0274173
759	0.0589	4	0.0274173
760	0.0589	4	0.0274173
761	0.0589	4	0.0274173
762	0.0589	4	0.0274173
763	0.0589	4	0.0274173
764	0.0589	4	0.0274173
765	0.0589	4	0.0274173
766	0.0589	4	0.0274173
767	0.0589	4	0.0274173
768	0.0589	4	0.0274173
769	0.0589	4	0.0274173
770	0.0589	4	0.0274173
771	0.0589	4	0.0274173
772	0.0589	4	0.0274173
773	0.0589	4	0.0274173
774	0.0589	4	0.0274173
775	0.0589	4	0.0274173
776	0.0589	4	0.0274173
777	0.0589	4	0.0274173
778	0.0589	4	0.0274173
779	0.0589	4	0.0274173
780	0.0589	4	0.0274173
781	0.0589	4	0.0274173
782	0.0589	4	0.0274173
783	0.0589	4	0.0274173
784	0.0589	4	0.0274173
785	0.0589	4	0.0274173
786	0.0589	4	0.0274173
787	0.0589	4	0.0274173
788	0.0589	4	0.0274173
789	0.0589	4	0.0274173
790	0.0589	4	0.0274173
791	0.0589	4	0.0274173
792	0.0589	4	0.0274173
793	0.0589	4	0.0274173
794	0.0589	4	0.0274173
795	0.0589	4	0.0274173
796	0.0589	4	0.0274173
797	0.0589	4	0.0274173
798	0.0589	4	0.0274173
799	0.0589	4	0.0274173
800	0.0589	4	0.0274173
801	0.0589	4	0.0274173
802	0.0589	4	0.0274173
803	0.0589	4	0.0274173
804	0.0589	4	0.0274173
805	0.0589	4	0.0274173
806	0.0589	4	0.0274173
807	0.0589	4	0.0274173
808	0.0589	4	0.0274173
809	0.0589	4	0.0274173
810	0.0589	4	0.0274173
811	0.0589	4	0.0274173
812	0.0589	4	0.0274173
813	0.0589	4	0.0274173
814	0.0589	4	0.0274173
815	0.0589	4	0.0274173
816	0.0589	4	0.0274173
817	0.0589	4	0.0274173
818	0.0589	4	0.0274173
819	0.0589	4	0.0274173
820	0.0589	4	0.0274173
821	0.0589	4	0.0274173
822	0.0589	4	0.0274173
823	0.0589	4	0.0274173
824	0.0589	4	0.0274173
825	0.0589	4	0.0274173
826	0.0589	4	0.0274173
827	0.0589	4	0.0274173
828	0.0589	4	0.0274173
829	0.0589	4	0.0274173
830	0.0589	4	0.0274173
831	0.0589	4	0.0274173
832	0.0589	4	0.0274173
833	0.0589	4	0.0274173
834	0.0589	4	0.0274173
835	0.0589	4	0.0274173
836	0.0589	4	0.0274173
837	0.0589	4	0.0274173
838	0.0589	4	0.0274173
839	0.0589	4	0.0274173
840	0.0589	4	0.0274173
841	0.0589	4	0.0274173
842	0.0589	4	0.0274173
843	0.0589	4	0.0274173
844	0.0589	4	0.0274173
845	0.0589	4	0.0274173
846	0.0589	4	0.0274173
847	0.0589	4	0.0274173
848	0.0589	4	0.0274173
849	0.0589	4	0.0274173
850	0.0589	4	0.0274173
851	0.0589	4	0.0274173
852	0.0589	4	0.0274173
853	0.0589	4	0.0274173
854	0.0589	4	0.0274173
855	0.0589	4	0.0274173
856	0.0589	4	0.0274173
857	0.0589	4	0.0274173
858	0.0589	4	0.0274173
859	0.0589	4	0.0274173
860	0.0589	4	0.0274173
861	0.0589	4	0.0274173
862	0.0589	4	0.0274173
863	0.0589	4	0.0274173
864	0.0589	4	0.0274173
865	0.0589	4	0.0274173
866	0.0589	4	0.0274173
867	0.0589	4	0.0274173
868	0.0589	4	0.0274173
869	0.0589	4	0.0274173
870	0.0589	4	0.0274173
871	0.0589	4	0.0274173
872	0.0589	4	0.0274173
873	0.0589	4	0.0274173
874	0.0589	4	0.0274173
875	0.0589	4	0.0274173
876	0.0589	4	0.0274173
877	0.0589	4	0.0274173
878	0.0589	4	0.0274173
879	0.0589	4	0.0274173
880	0.0589	4	0.0274173
881	0.0589	4	0.0274173
882	0.0589	4	0.0274173
883	0.0589	4	0.0274173
884	0.0589	4	0.0274173
885	0.0589	4	0.0274173
886	0.0589	4	0.0274173
887	0.0589	4	0.0274173
888	0.0589	4	0.0274173
889	0.0589	4	0.0274173
890	0.0589	4	0.0274173
891	0.0589	4	0.0274173
892	0.0589	4	0.0274173
893	0.0589	4	0.0274173
894	0.0589	4	0.0274173
895	0.0589	4	0.0274173
896	0.0589	4	0.0274173
897	0.0589	4	0.0274173
898	0.0589	4	0.0274173
899	0.0589	4	0.0274173
900	0.0589	4	0.0274173
901	0.0589	4	0.0274173
902	0.0589	4	0.0274173
903	0.0589	4	0.0274173
904	0.0589	4	0.0274173
905	0.0589	4	0.0274173
906	0.0589	4	0.0274173
907	0.0589	4	0.0274173
908	0.0589	4	0.0274173
909	0.0589	4	0.0274173
910	0.0589	4	0.0274173
911	0.0589	4	0.0274173
912	0.0589	4	0.0274173
913	0.0589	4	0.0274173
914	0.0589	4	0.0274173
915	0.0589	4	0.0274173
916	0.0589	4	0.0274173
917	0.0589	4	0.0274173
918	0.0589	4	0.0274173
919	0.0589	4	0.0274173
920	0.0589	4	0.0274173
921	0.0589	4	0.0274173
922	0.0589	4	0.0274173
923	0.0589	4	0.0274173
924	0.0589	4	0.0274173
925	0.0589	4	0.0274173
926	0.0589	4	0.0274173
927	0.0589	4	0.0274173
928	0.0589	4	0.0274173
929	0.0589	4	0.0274173
930	0.0589	4	0.0274173
931	0.0589	4	0.0274173
932	0.0589	4	0.0274173
933	0.0589	4	0.0274173
934	0.0589	4	0.0274173
935	0.0589	4	0.0274173
936	0.0589	4	0.0274173
937	0.0589	4	0.0274173
938	0.0589	4	0.0274173
939	0.0589	4	0.0274173
940	0.0589	4	0.0274173
941	0.0589	4	0.0274173
942	0.0589	4	0.0274173
943	0.0589	4	0.0274173
944	0.0589	4	0.0274173
945	0.0589	4	0.0274173
946	0.0589	4	0.0274173
947	0.0589	4	0.0274173
948	0.0589	4	0.0274173
949	0.0589	4	0.0274173
950	0.0589	4	0.0274173
951	0.0589	4	0.0274173
952	0.0589	4	0.0274173
953	0.0589	4	0.0274173
954	0.0589	4	0.0274173
955	0.0589	4	0.0274173
956	0.0589	4	0.0274173
957	0.0589	4	0.0274173
958	0.0589	4	0.0274173
959	0.0589	4	0.0274173
960	0.0589	4	0.0274173
961	0.0589	4	0.0274173
962	0.0589	4	0.0274173
963	0.0589	4	0.0274173
964	0.0589	4	0.0274173
965	0.0589	4	0.0274173
966	0.0589	4	0.0274173
967	0.0589	4	0.0274173
968	0.0589	4	0.0274173
969	0.0589	4	0.0274173
970	0.0589	4	0.0274173
971	0.0589	4	0.0274173
972	0.0589	4	0.0274173
973	0.0589	4	0.0274173
974	0.0589	4	0.0274173
975	0.0589	4	0.0274173
976	0.0589	4	0.0274173
977	0.0589	4	0.0274173
978	0.0589	4	0.0274173
979	0.0589	4	0.0274173
980	0.0589	4	0.0274173
981	0.0589	4	0.0274173
982	0.0589	4	0.0274173
983	0.0589	4	0.0274173
984	0.0589	4	0.0274173
985	0.0589	4	0.0274173
986	0.0589	4	0.0274173
987	0.0589	4	0.0274173
988	0.0589	4	0.0274173
989	0.0589	4	0.0274173
990	0.0589	4	0.0274173
991	0.0589	4	0.0274173
992	0.0589	4	0.0274173
993	0.0589	4	0.0274173
994	0.0589	4	0.0274173
995	0.0589	4	0.0274173
996	0.0589	4	0.0274173
997	0.0589	4	0.0274173
998	0.0589	4	0.0274173
999	0.0589	4	0.0274173
1000	0.0589	4	0.0274173
1001	0.0589	4	0.0274173
1002	0.0589	4	0.0274173
1003	0.0589	4	0.0274173
1004	0.0589	4	0.0274173
1005	0.0589	4	0.0274173
1006	0.0589	4	0.0274173
1007	0.0589	4	0.0274173
1008	0.0589	4	0.0274173
1009	0.0589	4	0.0274173
1010	0.0589	4	0.0274173
1011	0.0589	4	0.0274173
1012	0.0589	4	0.0274173
1013	0.0589	4	0.0274173
1014	0.0589	4	0.0274173
1015	0.0589	4	0.0274173
1016	0.0589	4	0.0274173
1017	0.0589	4	0.0274173
1018	0.0589	4	0.0274173
1019	0.0589	4	0.0274173
1020	0.0589	4	0.0274173
1021	0.0589	4	0.0274173
1022	0.0589	4	0.0274173
1023	0.0589	4	0.0274173
1024	0.0589	4	0.0274173
1025	0.0589	4	0.0274173
1026	0.0589	4	0.0274173
1027	0.0589	4	0.0274173
1028	0.0589	4	0.0274173
1029	0.0589	4	0.0274173
1030	0.0589	4	0.0274173
1031	0.0589	4	0.0274173
1032	0.0589	4	0.0274173
1033	0.0589	4	0.0274173
1034	0.0589	4	0.0274173
1035	0.0589	4	0.0274173
1036	0.0589	4	0.0274173
1037	0.0589	4	0.0274173
1038	0.0589	4	0.0274173
1039	0.0589	4	0.0274173
1040	0.0589	4	0.0274173
1041	0.0589	4	0.0274173
1042	0.0589	4	0.0274173
1043	0.0589	4	0.0274173
1044	0.0589	4	0.0274173
1045	0.0589	4	0.0274173
1046	0.0589	4	0.0274173
1047	0.0589	4	0.0274173
1048	0.0589	4	0.0274173
1049	0.0589	4	0.0274173
1050	0.0589	4	0.0274173
1051	0.0589	4	0.0274173
1052	0.0589	4	0.0274173
1053	0.0589	4	0.0274173
1054	0.0589	4	0.0274173
1055	0.0589	4	0.0274173
1056	0.0589	4	0.0274173
1057	0.0589	4	0.0274173
1058	0.0589	4	0.0274173
1059	0.0589	4	0.0274173
1060	0.0589	4	0.0274173
1061	0.0589	4	0.0274173
1062	0.0589	4	0.0274173
1063	0.0589	4	0.0274173
1064	0.0589	4	0.0274173
1065	0.0589	4	0.0274173
1066	0.0589	4	0.0274173
1067	0.0589	4	0.0274173
1068	0.0589	4	0.0274173
1069	0.0589	4	0.0274173
1070	0.0589	4	0.0274173
1071	0.0589	4	0.0274173
1072	0.0589	4	0.0274173
1073	0.0589	4	0.0274173
1074	0.0589	4	0.0274173
1075	0.0589	4	0.0274173
1076	0.0589	4	0.0274173
1077	0.0589	4	0.0274173
1078	0.0589	4	0.0274173
1079	0.0589	4	0.0274173
1080	0.0589	4	0.0274173
1081	0.0589	4	0.0274173
1082	0.0589	4	0.0274173
1083	0.0589	4	0.0274173
1084	0.0589	4	0.0274173
1085	0.0589	4	0.0274173
1086	0.0589	4	0.0274173
1087	0.0589	4	0.0274173
1088	0.0589	4	0.0274173
1089	0.0589	4	0.0274173
1090	0.0589	4	0.0274173
1091	0.0589	4	0.0274173
1092	0.0589	4	0.0274173
1093	0.0589	4	0.0274173
1094	0.0589	4	0.0274173
1095	0.0589	4	0.0274173
1096	0.0589	4	0.0274173
1097	0.0589	4	0.0274173
1098	0.0589	4	0.0274173
1099	0.0589	4	0.0274173
1100	0.0589	4	0.0274173
1101	0.0589	4	0.0274173
1102	0.0589	4	0.0274173
1103	0.0589	4	0.0274173
1104	0.0589	4	0.0274173
1105	0.0589	4	0.0274173
1106	0.0589	4	0.0274173
1107	0.0589	4	0.0274173
1108	0.0589	4	0.0274173
1109	0.0589	4	0.0274173
1110	0.0589	4	0.0274173
1111	0.0589	4	0.0274173
1112	0.0589	4	0.0274173
1113	0.0589	4	0.0274173
1114	0.0589	4	0.0274173
1115	0.0589	4	0.0274173
1116	0.0589	4	0.0274173
1117	0.0589	4	0.0274173
1118	0.0589	4	0.0274173
1119	0.0589	4	0.0274173
1120	0.0589	4	0.0274173
1121	0.0589	4	0.0274173
1122	0.0589	4	0.0274173
1123	0.0589	4	0.0274173
1124	0.0589	4	0.0274173
1125	0.0589	4	0.0274173
1126	0.0589	4	0.0274173
1127	0.0589	4	0.0274173
1128	0.0589	4	0.0274173
1129	0.0589	4	0.0274173
1130	0.0589	4	0.0274173
1131	0.0589	4	0.0274173
1132	0.0589	4	0.0274173
1133	0.0589	4	0.0274173
1134	0.0589	4	0.0274173
1135	0.0589	4	0.0274173
1136	0.0589	4	0.0274173
1137	0.0589	4	0.0274173
1138	0.0589	4	0.0274173
1139	0.0589	4	0.0274173
1140	0.0589	4	0.0274173
1141	0.0589	4	0.0274173
1142	0.0589	4	0.0274173
1143	0.0589	4	0.0274173
1144	0.0589	4	0.0274173
1145	0.0589	4	0.0274173
1146	0.0589	4	0.0274173
1147	0.0589	4	0.0274173
1148	0.0589	4	0.0274173
1149	0.0589	4	0.0274173
1150	0.0589	4	0.0274173
1151	0.0589	4	0.0274173
1152	0.0589	4	0.0274173
1153	0.0589	4	0.0274173
1154	0.0589	4	0.0274173
1155	0.0589	4	0.0274173
1156	0.0589	4	0.0274173
1157	0.0589	4	0.0274173
1158	0.0589	4	0.0274173
1159	0.0589	4	0.0274173
1160	0.0589	4	0.0274173
1161	0.0589	4	0.0274173
1162	0.0589	4	0.0274173
1163	0.0589	4	0.0274173
1164	0.0589	4	0.0274173
1165	0.0589	4	0.0274173
1166	0.0589	4	0.0274173
1167	0.0589	4	0.0274173
1168	0.0589	4	0.0274173
1169	0.0589	4	0.0274173
1170	0.0589	4	0.0274173
1171	0.0589	4	0.0274173
1172	0.0589	4	0.0274173
1173	0.0589	4	0.0274173
1174	0.0589	4	0.0274173
1175	0.0589	4	0.0274173
1176	0.0589	4	0.0274173
1177	0.0589	4	0.0274173
1178	0.0589	4	0.0274173
1179	0.0589	4	0.0274173
1180	0.0589	4	0.0274173
1181	0.0589	4	0.0274173
1182	0.0589	4	0.0274173
1183	0.0589	4	0.0274173
1184	0.0589	4	0.0274173
1185	0.0589	4	0.0274173
1186	0.0589	4	0.0274173
1187	0.0589	4	0.0274173
1188	0.0589	4	0.0274173
1189	0.0589	4	0.0274173
1190	0.0589	4	0.0274173
1191	0.0589	4	0.0274173
1192	0.0589	4	0.0274173
1193	0.0589	4	0.0274173
1194	0.0589	4	0.0274173
1195	0.0589	4	0.0274173
1196	0.0589	4	0.0274173
1197	0.0589	4	0.0274173
1198	0.0589	4	0.0274173
1199	0.0589	4	0.0274173
1200	0.0589	4	0.0274173
1201	0.0589	4	0.0274173
1202	0.0589	4	0.0274173
1203	0.0589	4	0.0274173
1204	0.0589	4	0.0274173
1205	0.0589	4	0.0274173
1206	0.0589	4	0.0274173
1207	0.0589	4	0.0274173
1208	0.0589	4	0.0274173
1209	0.0589	4	0.0274173
1210	0.0589	4	0.0274173
1211	0.0589	4	0.0274173
1212	0.0589	4	0.0274173
1213	0.0589	4	0.0274173
1214	0.0589	4	0.0274173
1215	0.0589	4	0.0274173
1216	0.0589	4	0.0274173
1217	0.0589	4	0.0274173
1218	0.0589	4	0.0274173
1219	0.0589	4	0.0274173
1220	0.0589	4	0.0274173
1221	0.0589	4	0.0274173
1222	0.0589	4	0.0274173
1223	0.0589	4	0.0274173
1224	0.0589	4	0.0274173
1225	0.0589	4	0.0274173
1226	0.0589	4	0.0274173
1227	0.0589	4	0.0274173
1228	0.0589	4	0.0274173
1229	0.0589	4	0.0274173
1230	0.0589	4	0.0274173
1231	0.0589	4	0.0274173
1232	0.0589	4	0.0274173
1233	0.0589	4	0.0274173
1234	0.0589	4	0.0274173
1235	0.0589	4	0.0274173
1236	0.0589	4	0.0274173
1237	0.0589	4	0.0274173
1238	0.0589	4	0.0274173
1239	0.0589	4	0.0274173
1240	0.0589	4	0.0274173
1241	0.0589	4	0.0274173
1242	0.0589	4	0.0274173
1243	0.0589	4	0.0274173
1244	0.0589	4	0.0274173
1245	0.0589	4	0.0274173
1246	0.0589	4	0.0274173
1247	0.0589	4	0.0274173
1248	0.0589	4	0.0274173
1249	0.0589	4	0.0274173
1250	0.0589	4	0.0274173
1251	0.0589	4	0.0274173
1252	0.0589	4	0.0274173
1253	0.0589	4	0.0274173
1254	0.0589	4	0.0274173
1255	0.0589	4	0.0274173
1256	0.0589	4	0.0274173
1257	0.0589	4	0.0274173
1258	0.0589	4	0.0274173
1259	0.0589	4	0.0274173
1260	0.0589	4	0.0274173
1261	0.0589	4	0.0274173
1262	0.0589	4	0.0274173
1263	0.0589	4	0.0274173
1264	0.0589	4	0.0274173
1265	0.0589	4	0.0274173
1266	0.0589	4	0.0274173
1267	0.0589	4	0.0274173
1268	0.0589	4	0.0274173
1269	0.0589	4	0.0274173
1270	0.0589	4	0.0274173
1271	0.0589	4	0.0274173
1272	0.0589	4	0.0274173
1273	0.0589	4	0.0274173
1274	0.0589	4	0.0274173
1275	0.0589	4	0.0274173
1276	0.0589	4	0.0274173
1277	0.0589	4	0.0274173
1278	0.0589	4	0.0274173
1279	0.0589	4	0.0274173
1280	0.0589	4	0.0274173
1281	0.0589	4	0.0274173
1282	0.0589	4	0.0274173
1283	0.0589	4	0.0274173
1284	0.0589	4	0.0274173
1285	0.0589	4	0.0274173
1286	0.0589	4	0.0274173
1287	0.0589	4	0.0274173
1288	0.0589	4	0.0274173
1289	0.0589	4	0.0274173
1290	0.0589	4	0.0274173
1291	0.0589	4	0.0274173
1292	0.0589	4	0.0274173
1293	0.0589	4	0.0274173
1294	0.0589	4	0.0274173
1295	0.0589	4	0.0274173
1296	0.0589	4	0.0274173
1297	0.0589	4	0.0274173
1298	0.0589	4	0.0274173
1299	0.0589	4	0.0274173
1300	0.0589	4	0.0274173
1301	0.0589	4	0.0274173
1302	0.0589	4	0.0274173
1303	0.0589	4	0.0274173
1304	0.0589	4	0.0274173
1305	0.0589	4	0.0274173
1306	0.0589	4	0.0274173
1307	0.0589	4	0.0274173
1308	0.0589	4	0.0274173
1309	0.0589	4	0.0274173
1310	0.0589	4	0.0274173
1311	0.0589	4	0.0274173
1312	0.0589	4	0.0274173
1313	0.0589	4	0.0274173
1314	0.0589	4	0.0274173
1315	0.0589	4	0.0274173
1316	0.0589	4	0.0274173
1317	0.0589	4	0.0274173
1318	0.0589	4	0.0274173
1319	0.0589	4	0.0274173
1320	0.0589	4	0.0274173
1321	0.0589	4	0.0274173
1322	0.0589	4	0.0274173
1323	0.0589	4	0.0274173
1324	0.0589	4	0.0274173
1325	0.0589	4	0.0274173
1326	0.0589	4	0.0274173
1327	0.0589	4	0.0274173
1328	0.0589	4	0.0274173
1329	0.0589	4	0.0274173
1330	0.0589	4	0.0274173
1331	0.0589	4	0.0274173
1332	0.0589	4	0.0274173
1333	0.0589	4	0.0274173
1334	0.0589	4	0.0274173
1335	0.0589	4	0.0274173
1336	0.0589	4	0.0274173
1337	0.0589	4	0.0274173
1338	0.0589	4	0.0274173
1339	0.0589	4	0.0274173
1340	0.0589	4	0.0274173
1341	0.0589	4	0.0274173
1342	0.0589	4	0.0274173
1343	0.0589	4	0.0274173
1344	0.0589	4	0.0274173
1345	0.0589	4	0.0274173
1346	0.0589	4	0.0274173
1347	0.0589	4	0.0274173
1348	0.0589	4	0.0274173
1349	0.0589	4	0.0274173
1350	0.0589	4	0.0274173
1351	0.0589	4	0.0274173
1352	0.0589	4	0.0274173
1353	0.0589	4	0.0274173
1354	0.0589	4	0.0274173
1355	0.0589	4	0.0274173
1356	0.0589	4	0.0274173
1357	0.0589	4	0.0274173
1358	0.0589	4	0.0274173
1359	0.0589	4	0.0274173
1360	0.0589	4	0.0274173
1361	0.0589	4	0.0274173
1362	0.0589	4	0.0274173
1363	0.0589	4	0.0274173
1364	0.0589	4	0.0274173
1365	0.0589	4	0.0274173
1366	0.0589	4	0.0274173
1367	0.0589	4	0.0274173
1368	0.0589	4	0.0274173
1369	0.0589	4	0.0274173
1370	0.0589	4	0.0274173
1371	0.0589	4	0.0274173
1372	0.0589	4	0.0274173
1373	0.0589	4	0.0274173
1374	0.0589	4	0.0274173
1375	0.0589	4	0.0274173
1376	0.0589	4	0.0274173
1377	0.0589	4	0.0274173
1378	0.0589	4	0.0274173
1379	0.0589	4	0.0274173
1380	0.0589	4	0.0274173
1381	0.0589	4	0.0274173
1382	0.0589	4	0.0274173
1383	0.0589	4	0.0274173
1384	0.0589	4	0.0274173
1385	0.0589	4	0.0274173
1386	0.0589	4	0.0274173
1387	0.0589	4	0.0274173
1388	0.0589	4	0.0274173
1389	0.0589	4	0.0274173
1390	0.0589	4	0.0274173
1391	0.0589	4	0.0274173
1392	0.0589	4	0.0274173
1393	0.0589	4	0.0274173
1394	0.0589	4	0.0274173
1395	0.0589	4	0.0274173
1396	0.0589	4	0.0274173
1397	0.0589	4	0.0274173
1398	0.0589	4	0.0274173
1399	0.0589	4	0.0274173
1400	0.0589	4	0.0274173
1401	0.0589	4	0.0274173
1402	0.0589	4	0.0274173
1403	0.0589	4	0.0274173
1404	0.0589	4	0.0274173
1405	0.0589	4	0.0274173
1406	0.0589	4	0.0274173
1407	0.0589	4	0.0274173
1408	0.0589	4	0.0274173
1409	0.0589	4	0.0274173
1410	0.0589	4	0.0274173
1411	0.0589	4	0.0274173
1412	0.0589	4	0.0274173
1413	0.0589	4	0.0274173
1414	0.0589	4	0.0274173
1415	0.0589	4	0.0274173
1416	0.0589	4	0.0274173
1417	0.0589	4	0.0274173
1418	0.0589	4	0.0274173
1419	0.0589	4	0.0274173
1420	0.0589	4	0.0274173
1421	0.0589	4	0.0274173
1422	0.0589	4	0.0274173
1423	0.0589	4	0.0274173
1424	0.0589	4	0.0274173
1425	0.0589	4	0.0274173
1426	0.0589	4	0.0274173
1427	0.0589	4	0.0274173
1428	0.0589	4	0.0274173
1429	0.0589	4	0.0274173
1430	0.0589	4	0.0274173
1431	0.0589	4	0.0274173
1432	0.0589	4	0.0274173
1433	0.0589	4	0.0274173
1434	0.0589	4	0.0274173
1435	0.0589	4	0.0274173
1436	0.0589	4	0.0274173
1437	0.0589	4	0.0274173
1438	0.0589	4	0.0274173
1439	0.0589	4	0.0274173
1440	0.0589	4	0.0274173
1441	0.0589	4	0.0274173
1442	0.0589	4	0.0274173
1443	0.0589	4	0.0274173
1444	0.0589	4	0.0274173
1445	0.0589	4	0.0274173
1446	0.0589	4	0.0274173
1447	0.0589	4	0.0274173
1448	0.0589	4	0.0274173
1449	0.0589	4	0.0274173
1450	0.0589	4	0.0274173
1451	0.0589	4	0.0274173
1452	0.0589	4	0.0274173
1453	0.0589	4	0.0274173
1454	0.0589	4	0.0274173
1455	0.0589	4	0.0274173
1456	0.0589	4	0.0274173
1457	0.0589	4	0.0274173
1458	0.0589	4	0.0274173
1459	0.0589	4	0.0274173
1460	0.0589	4	0.0274173
1461	0.0589	4	0.0274173
1462	0.0589	4	0.0274173
1463	0.0589	4	0.0274173
1464	0.0589	4	0.0274173
1465	0.0589	4	0.0274173
1466	0.0589	4	0.0274173
1467	0.0589	4	0.0274173
1468	0.0589	4	0.0274173
1469	0.0589	4	0.0274173
1470	0.0589	4	0.0274173
1471	0.0589	4	0.0274173
1472	0.0589	4	0.0274173
1473	0.0589	4	0.0274173
1474	0.0589	4	0.0274173
1475	0.0589	4	0.0274173
1476	0.0589	4	0.0274173
1477	0.0589	4	0.0274173
1478	0.0589	4	0.0274173
1479	0.0589	4	0.0274173
1480	0.0589	4	0.0274173
1481	0.0589	4	0.0274173
1482	0.0589	4	0.0274173
1483	0.0589	4	0.0274173
1484	0.0589	4	0.0274173
1485	0.0589	4	0.0274173
1486	0.0589	4	0.0274173
1487	0.0589	4	0.0274173
1488	0.0589	4	0.0274173
1489	0.0589	4	0.0274173
1490	0.0589	4	0.0274173
1491	0.0589	4	0.0274173
1492	0.0589	4	0.0274173
1493	0.0589	4	0.0274173
1494	0.0589	4	0.0274173
1495	0.0589	4	0.0274173
1496	0.0589	4	0.0274173
1497	0.0589	4	0.0274173
1498	0.0589	4	0.0274173
1499	0.0589	4	0.0274173
1500	0.0589	4	0.0274173
1501	0.0589	4	0.0274173
1502	0.0589	4	0.0274173
1503	0.0589	4	0.0274173
1504	0.0589	4	0.0274173
1505	0.0589	4	0.0274173
1506	0.0589	4	0.0274173
1507	0.0589	4	0.0274173
1508	0.0589	4	0.0274173
1509	0.0589	4	0.0274173
1510	0.0589	4	0.0274173
1511	0.0589	4	0.0274173
1512	0.0589	4	0.0274173
1513	0.0589	4	0.0274173
1514	0.0589	4	0.0274173
1515	0.0589	4	0.0274173
1516	0.0589	4	0.0274173
1517	0.0589	4	0.0274173
1518	0.0589	4	0.0274173
1519	0.0589	4	0.0274173
1520	0.0589	4	0.0274173
1521	0.0589	4	0.0274173
1522	0.0589	4	0.0274173
1523	0.0589	4	0.0274173
1524	0.0589	4	0.0274173
1525	0.0589	4	0.0274173
1526	0.0589	4	0.0274173
1527	0.0589	4	0.0274173
1528	0.0589	4	0.0274173
1529	0.0589	4	0.0274173
1530	0.0589	4	0.0274173
1531	0.0589	4	0.0274173
1532	0.0589	4	0.0274173
1533	0.0589	4	0.0274173
1534	0.0589	4	0.0274173
1535	0.0589	4	0.0274173
1536	0.0589	4	0.0274173
1537	0.0589	4	0.0274173
1538	0.0589	4	0.0274173
1539	0.0589	4	0.0274173
1540	0.0589	4	0.0274173
1541	0.0589	4	0.0274173
1542	0.0589	4	0.0274173
1543	0.0589	4	0.0274173
1544	0.0589	4	0.0274173
1545	0.0589	4	0.0274173
1546	0.0589	4	0.0274173
1547	0.0589	4	0.0274173
1548	0.0589	4	0.0274173
1549	0.0589	4	0.0274173
1550	0.0589	4	0.0274173
1551	0.0589	4	0.0274173
1552	0.0589	4	0.0274173
1553	0.0589	4	0.0274173
1554	0.0589	4	0.0274173
1555	0.0589	4	0.0274173
1556	0.0589	4	0.0274173
1557	0.0589	4	0.0274173
1558	0.0589	4	0.0274173
1559	0.0589	4	0.0274173
1560	0.0589	4	0.0274173
1561	0.0589	4	0.0274173
1562	0.0589	4	0.0274173
1563	0.0589	4	0.0274173
1564	0.0589	4	0.0274173
1565	0.0589	4	0.0274173
1566	0.0589	4	0.0274173
1567	0.0589	4	0.0274173
1568	0.0589	4	0.0274173
1569	0.0589	4	0.0274173
1570	0.0589	4	0.0274173
1571	0.0589	4	0.0274173
1572	0.0589	4	0.0274173
1573	0.0589	4	0.0274173
1574	0.0589	4	0.0274173
1575	0.0589	4	0.0274173
1576	0.0589	4	0.0274173
1577	0.0589	4	0.0274173
1578	0.0589	4	0.0274173
1579	0.0589	4	0.0274173
1580	0.0589	4	0.0274173
1581	0.0589	4	0.0274173
1582	0.0589	4	0.0274173
1583	0.0589	4	0.0274173
1584	0.0589	4	0.0274173
1585	0.0589	4	0.0274173
1586	0.0589	4	0.0274173
1587	0.0589	4	0.0274173
1588	0.0589	4	0.0274173
1589	0.0589	4	0.0274173
1590	0.0589	4	0.0274173
1591	0.0589	4	0.0274173
1592	0.0589	4	0.0274173
1593	0.0589	4	0.0274173
1594	0.0589	4	0.0274173
1595	0.0589	4	0.0274173
1596	0.0589	4	0.0274173
1597	0.0589	4	0.0274173
1598	0.0589	4	0.0274173
1599	0.0589	4	0.0274173
1600	0.0589	4	0.0274173
1601	0.0589	4	0.0274173
1602	0.0589	4	0.0274173
1603	0.0589	4	0.0274173
1604	0.0589	4	0.0274173
1605	0.0589	4	0.0274173
1606	0.0589	4	0.0274173
1607	0.0589	4	0.0274173
1608	0.0589	4	0.0274173
1609	0.0589	4	0.0274173
1610	0.0589	4	0.0274173
1611	0.0589	4	0.0274173
1612	0.0589	4	0.0274173
1613	0.0589	4	0.0274173
1614	0.0589	4	0.0274173
1615	0.0589	4	0.0274173
1616	0.0589	4	0.0274173
1617	0.0589	4	0.0274173
1618	0.0589	4	0.0274173
1619	0.0589	4	0.0274173
1620	0.0589	4	0.0274173
1621	0.0589	4	0.0274173
1622	0.0589	4	0.0274173
1623	0.0589	4	0.0274173
1624	0.0589	4	0.0274173
1625	0.0589	4	0.0274173
1626	0.0589	4	0.0274173
1627	0.0589	4	0.0274173
1628	0.0589	4	0.0274173
1629	0.0589	4	0.0274173
1630	0.0589	4	0.0274173
1631	0.0589	4	0.0274173
1632	0.0589	4	0.0274173
1633	0.0589	4	0.0274173
1634	0.0589	4	0.0274173
1635	0.0589	4	0.0274173
1636	0.0589	4	0.0274173
1637	0.0589	4	0.0274173
1638	0.0589	4	0.0274173
1639	0.0589	4	0.0274173
1640	0.0589	4	0.0274173
1641	0.0589	4	0.0274173
1642	0.0589	4	0.0274173
1643	0.0589	4	0.0274173
1644	0.0589	4	0.0274173
1645	0.0589	4	0.0274173
1646	0.0589	4	0.0274173
1647	0.0589	4	0.0274173
1648	0.0589	4	0.0274173
1649	0.0589	4	0.0274173
1650	0.0589	4	0.0274173
1651	0.0589	4	0.0274173
1652	0.0589	4	0.0274173
1653	0.0589	4	0.0274173
1654	0.0589	4	0.0274173
1655	0.0589	4	0.0274173
1656	0.0589	4	0.0274173
1657	0.0589	4	0.0274173
1658	0.0589	4	0.0274173
1659	0.0589	4	0.0274173
1660	0.0589	4	0.0274173
1661	0.0589	4	0.0274173
1662	0.0589	4	0.0274173
1663	0.0589	4	0.0274173
1664	0.0589	4	0.0274173
1665	0.0589	4	0.0274173
1666	0.0589	4	0.0274173
1667	0.0589	4	0.0274173
1668	0.0589	4	0.0274173
1669	0.0589	4	0.0274173
1670	0.0589	4	0.0274173
1671	0.0589	4	0.0274173
1672	0.0589	4	0.0274173
1673	0.0589	4	0.0274173
1674	0.0589	4	0.0274173
1675	0.0589	4	0.0274173
1676	0.0589	4	0.0274173
1677	0.0589	4	0.0274173
1678	0.0589	4	0.0274173
1679	0.0589	4	0.0274173
1680	0.0589	4	0.0274173
1681	0.0589	4	0.0274173
1682	0.0589	4	0.0274173
1683	0.0589	4	0.0274173
1684	0.0589	4	0.0274173
1685	0.0589	4	0.0274173
1686	0.0589	4	0.0274173
1687	0.0589	4	0.0274173
1688	0.0589	4	0.0274173
1689	0.0589	4	0.0274173
1690	0.0589	4	0.0274173
1691	0.0589	4	0.0274173
1692	0.0589	4	0.0274173
1693	0.0589	4	0.0274173
1694	0.0589	4	0.0274173
1695	0.0589	4	0.0274173
1696	0.0589	4	0.0274173
1697	0.0589	4	0.0274173
1698	0.0589	4	0.0274173
1699	0.0589	4	0.0274173
1700	0.0589	4	0.0274173
1701	0.0589	4	0.0274173
1702	0.0589	4	0.0274173
1703	0.0589	4	0.0274173
1704	0.0589	4	0.0274173
1705	0.0589	4	0.0274173
1706	0.0589	4	0.0274173
1707	0.0589	4	0.0274173
1708	0.0589	4	0.0274173
1709	0.0589	4	0.0274173
1710	0.0589	4	0.0274173
1711	0.0589	4	0.0274173
1712	0.0589	4	0.0274173
1713	0.0589	4	0.0274173
1714	0.0589	4	0.0274173
1715	0.0589	4	0.0274173
1716	0.0589	4	0.0274173
1717	0.0589	4	0.0274173
1718	0.0589	4	0.0274173
1719	0.0589	4	0.0274173
1720	0.0589	4	0.0274173
1721	0.0589	4	0.0274173
1722	0.0589	4	0.0274173
1723	0.0589	4	0.0274173
1724	0.0589	4	0.0274173
1725	0.0589	4	0.0274173
1726	0.0589	4	0.0274173
1727	0.0589	4	0.0274173
1728	0.0589	4	0.0274173
1729	0.0589	4	0.0274173
1730	0.0589	4	0.0274173
1731	0.0589	4	0.0274173
1732	0.0589	4	0.0274173
1733	0.0589	4	0.0274173
1734	0.0589	4	0.0274173
1735	0.0589	4	0.0274173
1736	0.0589	4	0.0274173
1737	0.0589	4	0.0274173
1738	0.0589	4	0.0274173
1739	0.0589	4	0.0274173
1740	0.0589	4	0.0274173
1741	0.0589	4	0.0274173
1742	0.0589	4	0.0274173
1743	0.0589	4	0.0274173
1744	0.0589	4	0.0274173
1745	0.0589	4	0.0274173
1746	0.0589	4	0.0274173
1747	0.0589	4	0.0274173
1748	0.0589	4	0.0274173
1749	0.0589	4	0.0274173
1750	0.0589	4	0.0274173
1751	0.0589	4	0.0274173
1752	0.0589	4	0.0274173
1753	0.0589	4	0.0274173
1754	0.0589	4	0.0274173
1755	0.0589	4	0.0274173
1756	0.0589	4	0.0274173
1757	0.0589	4	0.0274173
1758	0.0589	4	0.0274173
1759	0.0589	4	0.0274173
1760	0.0589	4	0.0274173
1761	0.0589	4	0.0274173
1762	0.0589	4	0.0274173
1763	0.0589	4	0.0274173
1764	0.0589	4	0.0274173
1765	0.0589	4	0.0274173
1766	0.0589	4	0.0274173
1767	0.0589	4	0.0274173
1768	0.0589	4	0.0274173
1769	0.0589	4	0.0274173
1770	0.0589	4	0.0274173
1771	0.0589	4	0.0274173
1772	0.0589	4	0.0274173
1773	0.0589	4	0.0274173
1774	0.0589	4	0.0274173
1775	0.0589	4	0.0274173
1776	0.0589	4	0.0274173
1777	0.0589	4	0.0274173
1778	0.0589	4	0.0274173
1779	0.0589	4	0.0274173
1780	0.0589	4	0.0274173
1781	0.0589	4	0.0274173
1782	0.0589	4	0.0274173
1783	0.0589	4	0.0274173
1784	0.0589	4	0.0274173
1785	0.0589	4	0.0274173
1786	0.0589	4	0.0274173
1787	0.0589	4	0.0274173
1788	0.0589	4	0.0274173
1789	0.0589	4	0.0274173
1790	0.0589	4	0.0274173
1791	0.0589	4	0.0274173
1792	0.0589	4	0.0274173
1793	0.0589	4	0.0274173
1794	0.0589	4	0.0274173
1795	0.0589	4	0.0274173
1796	0.0589	4	0.0274173
1797	0.0589	4	0.0274173
1798	0.0589	4	0.0274173
1799	0.0589	4	0.0274173
1800	0.0589	4	0.0274173
1801	0.0589	4	0.0274173
1802	0.0589	4	0.0274173
1803	0.0589	4	0.0274173
1804	0.0589	4	0.0274173
1805	0.0589	4	0.0274173
1806	0.0589	4	0.0274173
1807	0.0589	4	0.0274173
1808	0.0589	4	0.0274173
1809	0.0589	4	0.0274173
1810	0.0589	4	0.0274173
1811	0.0589	4	0.0274173
1812	0.0589	4	0.0274173
1813	0.0589	4	0.0274173
1814	0.0589	4	0.0274173
1815	0.0589	4	0.0274173
1816	0.0589	4	0.0274173
1817	0.0589	4	0.0274173
1818	0.0589	4	0.0274173
1819	0.0589	4	0.0274173
1820	0.0589	4	0.0274173
1821	0.0589	4	0.0274173
1822	0.0589	4	0.0274173
1823	0.0589	4	0.0274173
1824	0.0589	4	0.0274173
1825	0.0589	4	0.0274173
1826	0.0589	4	0.0274173
1827	0.0589	4	0.0274173
1828	0.0589	4	0.0274173
1829	0.0589	4	0.0274173
1830	0.0589	4	0.0274173
1831	0.0589	4	0.0274173
1832	0.0589	4	0.0274173
1833	0.0589	4	0.0274173
1834	0.0589	4	0.0274173
1835	0.0589	4	0.0274173
1836	0.0589	4	0.0274173
1837	0.0589	4	0.0274173
1838	0.0589	4	0.0274173
1839	0.0589	4	0.0274173
1840	0.0589	4	0.0274173
1841	0.0589	4	0.0274173
1842	0.0589	4	0.0274173
1843	0.0589	4	0.0274173
1844	0.0589	4	0.0274173
1845	0.0589	4	0.0274173
1846	0.0589	4	0.0274173
1847	0.0589	4	0.0274173
1848	0.0589	4	0.0274173
1849	0.0589	4	0.0274173
1850	0.0589	4	0.0274173
1851	0.0589	4	0.0274173
1852	0.0589	4	0.0274173
1853	0.0589	4	0.0274173
1854	0.0589	4	0.0274173
1855	0.0589	4	0.0274173
1856	0.0589	4	0.0274173
1857	0.0589	4	0.0274173
1858	0.0589	4	0.0274173
1859	0.0589	4	0.0274173
1860	0.0589	4	0.0274173
1861	0.0589	4	0.0274173
1862	0.0589	4	0.0274173
1863	0.0589	4	0.0274173
1864	0.0589	4	0.0274173
1865	0.0589	4	0.0274173
1866	0.0589	4	0.0274173
1867	0.0589	4	0.0274173
1868	0.0589	4	0.0274173
1869	0.0589	4	0.0274173
1870	0.0589	4	0.0274173
1871	0.0589	4	0.0274173
1872	0.0589	4	0.0274173
1873	0.0589	4	0.0274173
1874	0.0589	4	0.0274173
1875	0.0589	4	0.0274173
1876	0.0589	4	0.0274173
1877	0.0589	4	0.0274173
1878	0.0589	4	0.0274173
1879	0.0589	4	0.0274173
1880	0.0589	4	0.0274173
1881	0.0589	4	0.0274173
1882	0.0589	4	0.0274173
1883	0.0589	4	0.0274173
1884	0.0589	4	0.0274173
1885	0.0589	4	0.0274173
1886	0.0589	4	0.0274173
1887	0.0589	4	0.0274173
1888	0.0589	4	0.0274173
1889	0.0589	4	0.0274173
1890	0.0589	4	0.0274173
1891	0.0589	4	0.0274173
1892	0.0589	4	0.0274173
1893	0.0589	4	0.0274173
1894	0.0589	4	0.0274173
1895	0.0589	4	0.0274173
1896	0.0589	4	0.0274173
1897	0.0589	4	0.0274173
1898	0.0589	4	0.0274173
1899	0.0589	4	0.0274173
1900	0.0589	4	0.0274173
1901	0.0589	4	0.0274173
1902	0.0589	4	0.0274173
1903	0.0589	4	0.0274173
1904	0.0589	4	0.0274173
1905	0.0589	4	0.0274173
1906	0.0589	4	0.0274173
1907	0.0589	4	0.0274173
1908	0.0589	4	0.0274173
1909	0.0589	4	0.0274173
1910	0.0589	4	0.0274173
1911	0.0589	4	0.0274173
1912	0.0589	4	0.0274173
1913	0.0589	4	0.0274173
1914	0.0589	4	0.0274173
1915	0.0589	4	0.0274173
1916	0.0589	4	0.0274173
1917	0.0589	4	0.0274173
1918	0.0589	4	0.0274173
1919	0.0589	4	0.0274173
1920	0.0589	4	0.0274173
1921	0.0589	4	0.0274173
1922	0.0589	4	0.0274173
1923	0.0589	4	0.0274173
1924	0.0589	4	0.0274173
1925	0.0589	4	0.0274173
1926	0.0589	4	0.0274173
1927	0.0589	4	0.0274173
1928	0.0589	4	0.0274173
1929	0.0589	4	0.0274173
1930	0.0589	4	0.0274173
1931	0.0589	4	0.0274173
1932	0.0589	4	0.0274173
1933	0.0589	4	0.0274173
1934	0.0589	4	0.0274173
1935	0.0589	4	0.0274173
1936	0.0589	4	0.0274173
1937	0.0589	4	0.0274173
1938	0.0589	4	0.0274173
1939	0.0589	4	0.0274173
1940	0.0589	4	0.0274173
1941	0.0589	4	0.0274173
1942	0.0589	4	0.0274173
1943	0.0589	4	0.0274173
1944	0.0589	4	0.0274173
1945	0.0589	4	0.0274173
1946	0.0589	4	0.0274173
1947	0.0589	4	0.0274173
1948	0.0589	4	0.0274173
1949	0.0589	4	0.0274173
1950	0.0589	4	0.0274173
1951	0.0589	4	0.0274173
1952	0.0589	4	0.0274173
1953	0.0589	4	0.0274173
1954	0.0589	4	0.0274173
1955	0.0589	4	0.0274173
1956	0.0589	4	0.0274173
1957	0.0589	4	0.0274173
1958	0.0589	4	0.0274173
1959	0.0589	4	0.0274173
1960	0.0589	4	0.0274173
1961	0.0589	4	0.0274173
1962	0.0589	4	0.0274173
1963	0.0589	4	0.0274173
1964	0.0589	4	0.0274173
1965	0.0589	4	0.0274173
1966	0.0589	4	0.0274173
1967	0.0589	4	0.0274173
1968	0.0589	4	0.0274173
1969	0.0589	4	0.0274173
1970	0.0589	4	0.0274173
1971	0.0589	4	0.0274173
1972	0.0589	4	0.0274173
1973	0.0589	4	0.0274173
1974	0.0589	4	0.0274173
1975	0.0589	4	0.0274173
1976	0.0589	4	0.0274173
1977	0.0589	4	0.0274173
1978	0.0589	4	0.0274173
1979	0.0589	4	0.0274173
1980	0.0589	4	0.0274173
1981	0.0589	4	0.0274173
1982	0.0589	4	0.0274173
1983	0.0589	4	0.0274173
1984	0.0589	4	0.0274173
1985	0.0589	4	0.0274173
1986	0.0589	4	0.0274173
1987	0.0589	4	0.0274173
1988	0.0589	4	0.0274173
1989	0.0589	4	0.0274173
1990	0.0589	4	0.0274173
1991	0.0589	4	0.0274173
1992	0.0589	4	0.0274173
1993	0.0589	4	0.0274173
1994	0.0589	4	0.0274173
1995	0.0589	4	0.0274173
1996	0.0589	4	0.0274173
1997	0.0589	4	0.0274173
1998	0.0589	4	0.0274173
1999	0.0589	4	0.0274173
2000	0.0589	4	0.0274173
[truncated: 3,001 more rows]
