# Supplementary material for: Aspiration-driven co-evolution of cooperation with individual behavioral diversity
Source: PLoS One. 2023 Sep 15;18(9):e0291134. doi: 10.1371/journal.pone.0291134 (PMC10503719; doi:10.1371/journal.pone.0291134)
Supplement: S1 Data — (ZIP) [file pone.0291134.s001.zip › M1/v2-L=200/data/aspiration_time,b=1.7_frequency.txt]

1	0.5	0.5	0
2	0.679554	0.700809	0.47232
3	0.761962	0.836615	0.542241
4	0.782709	0.935146	0.594353
5	0.767784	1.01369	0.616105
6	0.731923	1.08528	0.61431
7	0.688212	1.14546	0.599737
8	0.640797	1.20712	0.573312
9	0.593384	1.2737	0.540403
10	0.547967	1.34939	0.504987
11	0.505452	1.42395	0.468773
12	0.466201	1.51059	0.433289
13	0.430124	1.58682	0.399521
14	0.396988	1.67914	0.367308
15	0.366686	1.79598	0.338335
16	0.339131	1.8851	0.310873
17	0.314045	1.98822	0.285785
18	0.291104	2.11612	0.263076
19	0.270481	2.18356	0.241742
20	0.251754	2.25163	0.223101
21	0.234769	2.36924	0.206053
22	0.219201	2.53094	0.190354
23	0.204745	2.67071	0.176057
24	0.191762	2.77468	0.163034
25	0.18002	2.81177	0.150614
26	0.169504	2.86092	0.139225
27	0.159872	2.91971	0.129317
28	0.151253	2.98793	0.120065
29	0.143334	3.10373	0.11192
30	0.136046	3.19931	0.104479
31	0.129438	3.30154	0.097801
32	0.123406	3.43136	0.091763
33	0.117924	3.4667	0.0859759
34	0.112936	3.56447	0.0808868
35	0.108383	3.62208	0.0760257
36	0.104355	3.65776	0.0719933
37	0.100649	3.71351	0.0680219
38	0.0973099	3.74125	0.0644022
39	0.0942841	3.78621	0.0613188
40	0.0915198	3.81806	0.05853
41	0.0889601	3.83552	0.055793
42	0.0866992	3.85205	0.0533657
43	0.0846337	3.86446	0.0511721
44	0.0827685	3.87554	0.0491923
45	0.0810529	3.88571	0.0473715
46	0.0795262	3.89643	0.0457364
47	0.0781326	3.91053	0.0442056
48	0.0768762	3.91833	0.0428691
49	0.0757397	3.92556	0.0416585
50	0.0747135	3.93299	0.0405574
51	0.0737784	3.93925	0.0395586
52	0.0729568	3.9453	0.0386762
53	0.0721961	3.95035	0.037864
54	0.071506	3.95499	0.0371267
55	0.0708899	3.95857	0.0364735
56	0.070324	3.96271	0.035866
57	0.0698062	3.96619	0.0353128
58	0.0693496	3.96947	0.0348231
59	0.0689345	3.97262	0.0343764
60	0.0685607	3.97545	0.0339743
61	0.0682223	3.97752	0.0336146
62	0.0679129	3.97951	0.0332848
63	0.0676334	3.98118	0.032988
64	0.0673835	3.98291	0.0327206
65	0.0671571	3.98457	0.0324775
66	0.0669517	3.98598	0.0322578
67	0.066767	3.9873	0.0320598
68	0.066601	3.98844	0.0318823
69	0.0664504	3.98967	0.0317194
70	0.0663166	3.99072	0.031575
71	0.0661907	3.99156	0.0314407
72	0.0660762	3.99233	0.0313183
73	0.065973	3.993	0.0312083
74	0.0658819	3.99366	0.0311105
75	0.0657988	3.99426	0.0310214
76	0.0657245	3.99478	0.0309418
77	0.0656542	3.99524	0.0308668
78	0.0655908	3.99565	0.0307992
79	0.0655339	3.9961	0.0307378
80	0.0654823	3.99643	0.0306829
81	0.0654366	3.99678	0.0306337
82	0.0653959	3.99705	0.0305903
83	0.0653583	3.99729	0.0305502
84	0.0653247	3.99759	0.0305136
85	0.0652942	3.99783	0.0304807
86	0.0652666	3.99806	0.0304508
87	0.0652413	3.99825	0.0304236
88	0.065218	3.99841	0.0303987
89	0.0651972	3.99856	0.0303764
90	0.0651785	3.9987	0.0303563
91	0.0651614	3.99881	0.0303381
92	0.0651463	3.99893	0.0303218
93	0.0651325	3.99903	0.030307
94	0.0651198	3.99911	0.0302934
95	0.0651083	3.9992	0.0302811
96	0.0650979	3.99928	0.0302699
97	0.0650887	3.99936	0.0302598
98	0.0650802	3.99941	0.0302508
99	0.0650723	3.99946	0.0302424
100	0.0650656	3.99952	0.0302351
101	0.0650594	3.99956	0.0302285
102	0.0650537	3.9996	0.0302225
103	0.0650485	3.99963	0.0302169
104	0.0650438	3.99967	0.0302118
105	0.0650396	3.9997	0.0302073
106	0.0650358	3.99973	0.0302032
107	0.0650323	3.99976	0.0301995
108	0.0650293	3.99978	0.0301961
109	0.0650265	3.9998	0.0301931
110	0.0650239	3.99982	0.0301904
111	0.0650215	3.99984	0.0301879
112	0.0650195	3.99985	0.0301857
113	0.0650177	3.99987	0.0301837
114	0.065016	3.99988	0.0301819
115	0.0650145	3.99989	0.0301802
116	0.0650132	3.99991	0.0301788
117	0.0650119	3.99991	0.0301775
118	0.0650108	3.99992	0.0301763
119	0.0650098	3.99993	0.0301752
120	0.0650088	3.99994	0.0301742
121	0.065008	3.99994	0.0301733
122	0.0650072	3.99995	0.0301725
123	0.0650066	3.99995	0.0301717
124	0.0650059	3.99996	0.030171
125	0.0650054	3.99996	0.0301704
126	0.0650049	3.99997	0.0301699
127	0.0650044	3.99997	0.0301694
128	0.065004	3.99997	0.030169
129	0.0650036	3.99998	0.0301686
130	0.0650033	3.99998	0.0301682
131	0.065003	3.99998	0.0301679
132	0.0650027	3.99998	0.0301676
133	0.0650024	3.99998	0.0301673
134	0.0650022	3.99999	0.030167
135	0.065002	3.99999	0.0301668
136	0.0650018	3.99999	0.0301666
137	0.0650016	3.99999	0.0301664
138	0.0650015	3.99999	0.0301663
139	0.0650013	3.99999	0.0301661
140	0.0650012	3.99999	0.030166
141	0.0650011	3.99999	0.0301659
142	0.065001	3.99999	0.0301658
143	0.0650009	3.99999	0.0301657
144	0.0650008	3.99999	0.0301656
145	0.0650007	4	0.0301655
146	0.0650007	4	0.0301654
147	0.0650006	4	0.0301653
148	0.0650005	4	0.0301653
149	0.0650005	4	0.0301652
150	0.0650004	4	0.0301652
151	0.0650004	4	0.0301651
152	0.0650004	4	0.0301651
153	0.0650003	4	0.0301651
154	0.0650003	4	0.030165
155	0.0650003	4	0.030165
156	0.0650002	4	0.030165
157	0.0650002	4	0.0301649
158	0.0650002	4	0.0301649
159	0.0650002	4	0.0301649
160	0.0650002	4	0.0301649
161	0.0650002	4	0.0301649
162	0.0650001	4	0.0301648
163	0.0650001	4	0.0301648
164	0.0650001	4	0.0301648
165	0.0650001	4	0.0301648
166	0.0650001	4	0.0301648
167	0.0650001	4	0.0301648
168	0.0650001	4	0.0301648
169	0.0650001	4	0.0301648
170	0.0650001	4	0.0301648
171	0.0650001	4	0.0301648
172	0.065	4	0.0301647
173	0.065	4	0.0301647
174	0.065	4	0.0301647
175	0.065	4	0.0301647
176	0.065	4	0.0301647
177	0.065	4	0.0301647
178	0.065	4	0.0301647
179	0.065	4	0.0301647
180	0.065	4	0.0301647
181	0.065	4	0.0301647
182	0.065	4	0.0301647
183	0.065	4	0.0301647
184	0.065	4	0.0301647
185	0.065	4	0.0301647
186	0.065	4	0.0301647
187	0.065	4	0.0301647
188	0.065	4	0.0301647
189	0.065	4	0.0301647
190	0.065	4	0.0301647
191	0.065	4	0.0301647
192	0.065	4	0.0301647
193	0.065	4	0.0301647
194	0.065	4	0.0301647
195	0.065	4	0.0301647
196	0.065	4	0.0301647
197	0.065	4	0.0301647
198	0.065	4	0.0301647
199	0.065	4	0.0301647
200	0.065	4	0.0301647
201	0.065	4	0.0301647
202	0.065	4	0.0301647
203	0.065	4	0.0301647
204	0.065	4	0.0301647
205	0.065	4	0.0301647
206	0.065	4	0.0301647
207	0.065	4	0.0301647
208	0.065	4	0.0301647
209	0.065	4	0.0301647
210	0.065	4	0.0301647
211	0.065	4	0.0301647
212	0.065	4	0.0301647
213	0.065	4	0.0301647
214	0.065	4	0.0301647
215	0.065	4	0.0301647
216	0.065	4	0.0301647
217	0.065	4	0.0301647
218	0.065	4	0.0301647
219	0.065	4	0.0301647
220	0.065	4	0.0301647
221	0.065	4	0.0301647
222	0.065	4	0.0301647
223	0.065	4	0.0301647
224	0.065	4	0.0301647
225	0.065	4	0.0301647
226	0.065	4	0.0301647
227	0.065	4	0.0301647
228	0.065	4	0.0301647
229	0.065	4	0.0301647
230	0.065	4	0.0301647
231	0.065	4	0.0301647
232	0.065	4	0.0301647
233	0.065	4	0.0301647
234	0.065	4	0.0301647
235	0.065	4	0.0301647
236	0.065	4	0.0301647
237	0.065	4	0.0301647
238	0.065	4	0.0301647
239	0.065	4	0.0301647
240	0.065	4	0.0301647
241	0.065	4	0.0301647
242	0.065	4	0.0301647
243	0.065	4	0.0301647
244	0.065	4	0.0301647
245	0.065	4	0.0301647
246	0.065	4	0.0301647
247	0.065	4	0.0301647
248	0.065	4	0.0301647
249	0.065	4	0.0301647
250	0.065	4	0.0301647
251	0.065	4	0.0301647
252	0.065	4	0.0301647
253	0.065	4	0.0301647
254	0.065	4	0.0301647
255	0.065	4	0.0301647
256	0.065	4	0.0301647
257	0.065	4	0.0301647
258	0.065	4	0.0301647
259	0.065	4	0.0301647
260	0.065	4	0.0301647
261	0.065	4	0.0301647
262	0.065	4	0.0301647
263	0.065	4	0.0301647
264	0.065	4	0.0301647
265	0.065	4	0.0301647
266	0.065	4	0.0301647
267	0.065	4	0.0301647
268	0.065	4	0.0301647
269	0.065	4	0.0301647
270	0.065	4	0.0301647
271	0.065	4	0.0301647
272	0.065	4	0.0301647
273	0.065	4	0.0301647
274	0.065	4	0.0301647
275	0.065	4	0.0301647
276	0.065	4	0.0301647
277	0.065	4	0.0301647
278	0.065	4	0.0301647
279	0.065	4	0.0301647
280	0.065	4	0.0301647
281	0.065	4	0.0301647
282	0.065	4	0.0301647
283	0.065	4	0.0301647
284	0.065	4	0.0301647
285	0.065	4	0.0301647
286	0.065	4	0.0301647
287	0.065	4	0.0301647
288	0.065	4	0.0301647
289	0.065	4	0.0301647
290	0.065	4	0.0301647
291	0.065	4	0.0301647
292	0.065	4	0.0301647
293	0.065	4	0.0301647
294	0.065	4	0.0301647
295	0.065	4	0.0301647
296	0.065	4	0.0301647
297	0.065	4	0.0301647
298	0.065	4	0.0301647
299	0.065	4	0.0301647
300	0.065	4	0.0301647
301	0.065	4	0.0301647
302	0.065	4	0.0301647
303	0.065	4	0.0301647
304	0.065	4	0.0301647
305	0.065	4	0.0301647
306	0.065	4	0.0301647
307	0.065	4	0.0301647
308	0.065	4	0.0301647
309	0.065	4	0.0301647
310	0.065	4	0.0301647
311	0.065	4	0.0301647
312	0.065	4	0.0301647
313	0.065	4	0.0301647
314	0.065	4	0.0301647
315	0.065	4	0.0301647
316	0.065	4	0.0301647
317	0.065	4	0.0301647
318	0.065	4	0.0301647
319	0.065	4	0.0301647
320	0.065	4	0.0301647
321	0.065	4	0.0301647
322	0.065	4	0.0301647
323	0.065	4	0.0301647
324	0.065	4	0.0301647
325	0.065	4	0.0301647
326	0.065	4	0.0301647
327	0.065	4	0.0301647
328	0.065	4	0.0301647
329	0.065	4	0.0301647
330	0.065	4	0.0301647
331	0.065	4	0.0301647
332	0.065	4	0.0301647
333	0.065	4	0.0301647
334	0.065	4	0.0301647
335	0.065	4	0.0301647
336	0.065	4	0.0301647
337	0.065	4	0.0301647
338	0.065	4	0.0301647
339	0.065	4	0.0301647
340	0.065	4	0.0301647
341	0.065	4	0.0301647
342	0.065	4	0.0301647
343	0.065	4	0.0301647
344	0.065	4	0.0301647
345	0.065	4	0.0301647
346	0.065	4	0.0301647
347	0.065	4	0.0301647
348	0.065	4	0.0301647
349	0.065	4	0.0301647
350	0.065	4	0.0301647
351	0.065	4	0.0301647
352	0.065	4	0.0301647
353	0.065	4	0.0301647
354	0.065	4	0.0301647
355	0.065	4	0.0301647
356	0.065	4	0.0301647
357	0.065	4	0.0301647
358	0.065	4	0.0301647
359	0.065	4	0.0301647
360	0.065	4	0.0301647
361	0.065	4	0.0301647
362	0.065	4	0.0301647
363	0.065	4	0.0301647
364	0.065	4	0.0301647
365	0.065	4	0.0301647
366	0.065	4	0.0301647
367	0.065	4	0.0301647
368	0.065	4	0.0301647
369	0.065	4	0.0301647
370	0.065	4	0.0301647
371	0.065	4	0.0301647
372	0.065	4	0.0301647
373	0.065	4	0.0301647
374	0.065	4	0.0301647
375	0.065	4	0.0301647
376	0.065	4	0.0301647
377	0.065	4	0.0301647
378	0.065	4	0.0301647
379	0.065	4	0.0301647
380	0.065	4	0.0301647
381	0.065	4	0.0301647
382	0.065	4	0.0301647
383	0.065	4	0.0301647
384	0.065	4	0.0301647
385	0.065	4	0.0301647
386	0.065	4	0.0301647
387	0.065	4	0.0301647
388	0.065	4	0.0301647
389	0.065	4	0.0301647
390	0.065	4	0.0301647
391	0.065	4	0.0301647
392	0.065	4	0.0301647
393	0.065	4	0.0301647
394	0.065	4	0.0301647
395	0.065	4	0.0301647
396	0.065	4	0.0301647
397	0.065	4	0.0301647
398	0.065	4	0.0301647
399	0.065	4	0.0301647
400	0.065	4	0.0301647
401	0.065	4	0.0301647
402	0.065	4	0.0301647
403	0.065	4	0.0301647
404	0.065	4	0.0301647
405	0.065	4	0.0301647
406	0.065	4	0.0301647
407	0.065	4	0.0301647
408	0.065	4	0.0301647
409	0.065	4	0.0301647
410	0.065	4	0.0301647
411	0.065	4	0.0301647
412	0.065	4	0.0301647
413	0.065	4	0.0301647
414	0.065	4	0.0301647
415	0.065	4	0.0301647
416	0.065	4	0.0301647
417	0.065	4	0.0301647
418	0.065	4	0.0301647
419	0.065	4	0.0301647
420	0.065	4	0.0301647
421	0.065	4	0.0301647
422	0.065	4	0.0301647
423	0.065	4	0.0301647
424	0.065	4	0.0301647
425	0.065	4	0.0301647
426	0.065	4	0.0301647
427	0.065	4	0.0301647
428	0.065	4	0.0301647
429	0.065	4	0.0301647
430	0.065	4	0.0301647
431	0.065	4	0.0301647
432	0.065	4	0.0301647
433	0.065	4	0.0301647
434	0.065	4	0.0301647
435	0.065	4	0.0301647
436	0.065	4	0.0301647
437	0.065	4	0.0301647
438	0.065	4	0.0301647
439	0.065	4	0.0301647
440	0.065	4	0.0301647
441	0.065	4	0.0301647
442	0.065	4	0.0301647
443	0.065	4	0.0301647
444	0.065	4	0.0301647
445	0.065	4	0.0301647
446	0.065	4	0.0301647
447	0.065	4	0.0301647
448	0.065	4	0.0301647
449	0.065	4	0.0301647
450	0.065	4	0.0301647
451	0.065	4	0.0301647
452	0.065	4	0.0301647
453	0.065	4	0.0301647
454	0.065	4	0.0301647
455	0.065	4	0.0301647
456	0.065	4	0.0301647
457	0.065	4	0.0301647
458	0.065	4	0.0301647
459	0.065	4	0.0301647
460	0.065	4	0.0301647
461	0.065	4	0.0301647
462	0.065	4	0.0301647
463	0.065	4	0.0301647
464	0.065	4	0.0301647
465	0.065	4	0.0301647
466	0.065	4	0.0301647
467	0.065	4	0.0301647
468	0.065	4	0.0301647
469	0.065	4	0.0301647
470	0.065	4	0.0301647
471	0.065	4	0.0301647
472	0.065	4	0.0301647
473	0.065	4	0.0301647
474	0.065	4	0.0301647
475	0.065	4	0.0301647
476	0.065	4	0.0301647
477	0.065	4	0.0301647
478	0.065	4	0.0301647
479	0.065	4	0.0301647
480	0.065	4	0.0301647
481	0.065	4	0.0301647
482	0.065	4	0.0301647
483	0.065	4	0.0301647
484	0.065	4	0.0301647
485	0.065	4	0.0301647
486	0.065	4	0.0301647
487	0.065	4	0.0301647
488	0.065	4	0.0301647
489	0.065	4	0.0301647
490	0.065	4	0.0301647
491	0.065	4	0.0301647
492	0.065	4	0.0301647
493	0.065	4	0.0301647
494	0.065	4	0.0301647
495	0.065	4	0.0301647
496	0.065	4	0.0301647
497	0.065	4	0.0301647
498	0.065	4	0.0301647
499	0.065	4	0.0301647
500	0.065	4	0.0301647
501	0.065	4	0.0301647
502	0.065	4	0.0301647
503	0.065	4	0.0301647
504	0.065	4	0.0301647
505	0.065	4	0.0301647
506	0.065	4	0.0301647
507	0.065	4	0.0301647
508	0.065	4	0.0301647
509	0.065	4	0.0301647
510	0.065	4	0.0301647
511	0.065	4	0.0301647
512	0.065	4	0.0301647
513	0.065	4	0.0301647
514	0.065	4	0.0301647
515	0.065	4	0.0301647
516	0.065	4	0.0301647
517	0.065	4	0.0301647
518	0.065	4	0.0301647
519	0.065	4	0.0301647
520	0.065	4	0.0301647
521	0.065	4	0.0301647
522	0.065	4	0.0301647
523	0.065	4	0.0301647
524	0.065	4	0.0301647
525	0.065	4	0.0301647
526	0.065	4	0.0301647
527	0.065	4	0.0301647
528	0.065	4	0.0301647
529	0.065	4	0.0301647
530	0.065	4	0.0301647
531	0.065	4	0.0301647
532	0.065	4	0.0301647
533	0.065	4	0.0301647
534	0.065	4	0.0301647
535	0.065	4	0.0301647
536	0.065	4	0.0301647
537	0.065	4	0.0301647
538	0.065	4	0.0301647
539	0.065	4	0.0301647
540	0.065	4	0.0301647
541	0.065	4	0.0301647
542	0.065	4	0.0301647
543	0.065	4	0.0301647
544	0.065	4	0.0301647
545	0.065	4	0.0301647
546	0.065	4	0.0301647
547	0.065	4	0.0301647
548	0.065	4	0.0301647
549	0.065	4	0.0301647
550	0.065	4	0.0301647
551	0.065	4	0.0301647
552	0.065	4	0.0301647
553	0.065	4	0.0301647
554	0.065	4	0.0301647
555	0.065	4	0.0301647
556	0.065	4	0.0301647
557	0.065	4	0.0301647
558	0.065	4	0.0301647
559	0.065	4	0.0301647
560	0.065	4	0.0301647
561	0.065	4	0.0301647
562	0.065	4	0.0301647
563	0.065	4	0.0301647
564	0.065	4	0.0301647
565	0.065	4	0.0301647
566	0.065	4	0.0301647
567	0.065	4	0.0301647
568	0.065	4	0.0301647
569	0.065	4	0.0301647
570	0.065	4	0.0301647
571	0.065	4	0.0301647
572	0.065	4	0.0301647
573	0.065	4	0.0301647
574	0.065	4	0.0301647
575	0.065	4	0.0301647
576	0.065	4	0.0301647
577	0.065	4	0.0301647
578	0.065	4	0.0301647
579	0.065	4	0.0301647
580	0.065	4	0.0301647
581	0.065	4	0.0301647
582	0.065	4	0.0301647
583	0.065	4	0.0301647
584	0.065	4	0.0301647
585	0.065	4	0.0301647
586	0.065	4	0.0301647
587	0.065	4	0.0301647
588	0.065	4	0.0301647
589	0.065	4	0.0301647
590	0.065	4	0.0301647
591	0.065	4	0.0301647
592	0.065	4	0.0301647
593	0.065	4	0.0301647
594	0.065	4	0.0301647
595	0.065	4	0.0301647
596	0.065	4	0.0301647
597	0.065	4	0.0301647
598	0.065	4	0.0301647
599	0.065	4	0.0301647
600	0.065	4	0.0301647
601	0.065	4	0.0301647
602	0.065	4	0.0301647
603	0.065	4	0.0301647
604	0.065	4	0.0301647
605	0.065	4	0.0301647
606	0.065	4	0.0301647
607	0.065	4	0.0301647
608	0.065	4	0.0301647
609	0.065	4	0.0301647
610	0.065	4	0.0301647
611	0.065	4	0.0301647
612	0.065	4	0.0301647
613	0.065	4	0.0301647
614	0.065	4	0.0301647
615	0.065	4	0.0301647
616	0.065	4	0.0301647
617	0.065	4	0.0301647
618	0.065	4	0.0301647
619	0.065	4	0.0301647
620	0.065	4	0.0301647
621	0.065	4	0.0301647
622	0.065	4	0.0301647
623	0.065	4	0.0301647
624	0.065	4	0.0301647
625	0.065	4	0.0301647
626	0.065	4	0.0301647
627	0.065	4	0.0301647
628	0.065	4	0.0301647
629	0.065	4	0.0301647
630	0.065	4	0.0301647
631	0.065	4	0.0301647
632	0.065	4	0.0301647
633	0.065	4	0.0301647
634	0.065	4	0.0301647
635	0.065	4	0.0301647
636	0.065	4	0.0301647
637	0.065	4	0.0301647
638	0.065	4	0.0301647
639	0.065	4	0.0301647
640	0.065	4	0.0301647
641	0.065	4	0.0301647
642	0.065	4	0.0301647
643	0.065	4	0.0301647
644	0.065	4	0.0301647
645	0.065	4	0.0301647
646	0.065	4	0.0301647
647	0.065	4	0.0301647
648	0.065	4	0.0301647
649	0.065	4	0.0301647
650	0.065	4	0.0301647
651	0.065	4	0.0301647
652	0.065	4	0.0301647
653	0.065	4	0.0301647
654	0.065	4	0.0301647
655	0.065	4	0.0301647
656	0.065	4	0.0301647
657	0.065	4	0.0301647
658	0.065	4	0.0301647
659	0.065	4	0.0301647
660	0.065	4	0.0301647
661	0.065	4	0.0301647
662	0.065	4	0.0301647
663	0.065	4	0.0301647
664	0.065	4	0.0301647
665	0.065	4	0.0301647
666	0.065	4	0.0301647
667	0.065	4	0.0301647
668	0.065	4	0.0301647
669	0.065	4	0.0301647
670	0.065	4	0.0301647
671	0.065	4	0.0301647
672	0.065	4	0.0301647
673	0.065	4	0.0301647
674	0.065	4	0.0301647
675	0.065	4	0.0301647
676	0.065	4	0.0301647
677	0.065	4	0.0301647
678	0.065	4	0.0301647
679	0.065	4	0.0301647
680	0.065	4	0.0301647
681	0.065	4	0.0301647
682	0.065	4	0.0301647
683	0.065	4	0.0301647
684	0.065	4	0.0301647
685	0.065	4	0.0301647
686	0.065	4	0.0301647
687	0.065	4	0.0301647
688	0.065	4	0.0301647
689	0.065	4	0.0301647
690	0.065	4	0.0301647
691	0.065	4	0.0301647
692	0.065	4	0.0301647
693	0.065	4	0.0301647
694	0.065	4	0.0301647
695	0.065	4	0.0301647
696	0.065	4	0.0301647
697	0.065	4	0.0301647
698	0.065	4	0.0301647
699	0.065	4	0.0301647
700	0.065	4	0.0301647
701	0.065	4	0.0301647
702	0.065	4	0.0301647
703	0.065	4	0.0301647
704	0.065	4	0.0301647
705	0.065	4	0.0301647
706	0.065	4	0.0301647
707	0.065	4	0.0301647
708	0.065	4	0.0301647
709	0.065	4	0.0301647
710	0.065	4	0.0301647
711	0.065	4	0.0301647
712	0.065	4	0.0301647
713	0.065	4	0.0301647
714	0.065	4	0.0301647
715	0.065	4	0.0301647
716	0.065	4	0.0301647
717	0.065	4	0.0301647
718	0.065	4	0.0301647
719	0.065	4	0.0301647
720	0.065	4	0.0301647
721	0.065	4	0.0301647
722	0.065	4	0.0301647
723	0.065	4	0.0301647
724	0.065	4	0.0301647
725	0.065	4	0.0301647
726	0.065	4	0.0301647
727	0.065	4	0.0301647
728	0.065	4	0.0301647
729	0.065	4	0.0301647
730	0.065	4	0.0301647
731	0.065	4	0.0301647
732	0.065	4	0.0301647
733	0.065	4	0.0301647
734	0.065	4	0.0301647
735	0.065	4	0.0301647
736	0.065	4	0.0301647
737	0.065	4	0.0301647
738	0.065	4	0.0301647
739	0.065	4	0.0301647
740	0.065	4	0.0301647
741	0.065	4	0.0301647
742	0.065	4	0.0301647
743	0.065	4	0.0301647
744	0.065	4	0.0301647
745	0.065	4	0.0301647
746	0.065	4	0.0301647
747	0.065	4	0.0301647
748	0.065	4	0.0301647
749	0.065	4	0.0301647
750	0.065	4	0.0301647
751	0.065	4	0.0301647
752	0.065	4	0.0301647
753	0.065	4	0.0301647
754	0.065	4	0.0301647
755	0.065	4	0.0301647
756	0.065	4	0.0301647
757	0.065	4	0.0301647
758	0.065	4	0.0301647
759	0.065	4	0.0301647
760	0.065	4	0.0301647
761	0.065	4	0.0301647
762	0.065	4	0.0301647
763	0.065	4	0.0301647
764	0.065	4	0.0301647
765	0.065	4	0.0301647
766	0.065	4	0.0301647
767	0.065	4	0.0301647
768	0.065	4	0.0301647
769	0.065	4	0.0301647
770	0.065	4	0.0301647
771	0.065	4	0.0301647
772	0.065	4	0.0301647
773	0.065	4	0.0301647
774	0.065	4	0.0301647
775	0.065	4	0.0301647
776	0.065	4	0.0301647
777	0.065	4	0.0301647
778	0.065	4	0.0301647
779	0.065	4	0.0301647
780	0.065	4	0.0301647
781	0.065	4	0.0301647
782	0.065	4	0.0301647
783	0.065	4	0.0301647
784	0.065	4	0.0301647
785	0.065	4	0.0301647
786	0.065	4	0.0301647
787	0.065	4	0.0301647
788	0.065	4	0.0301647
789	0.065	4	0.0301647
790	0.065	4	0.0301647
791	0.065	4	0.0301647
792	0.065	4	0.0301647
793	0.065	4	0.0301647
794	0.065	4	0.0301647
795	0.065	4	0.0301647
796	0.065	4	0.0301647
797	0.065	4	0.0301647
798	0.065	4	0.0301647
799	0.065	4	0.0301647
800	0.065	4	0.0301647
801	0.065	4	0.0301647
802	0.065	4	0.0301647
803	0.065	4	0.0301647
804	0.065	4	0.0301647
805	0.065	4	0.0301647
806	0.065	4	0.0301647
807	0.065	4	0.0301647
808	0.065	4	0.0301647
809	0.065	4	0.0301647
810	0.065	4	0.0301647
811	0.065	4	0.0301647
812	0.065	4	0.0301647
813	0.065	4	0.0301647
814	0.065	4	0.0301647
815	0.065	4	0.0301647
816	0.065	4	0.0301647
817	0.065	4	0.0301647
818	0.065	4	0.0301647
819	0.065	4	0.0301647
820	0.065	4	0.0301647
821	0.065	4	0.0301647
822	0.065	4	0.0301647
823	0.065	4	0.0301647
824	0.065	4	0.0301647
825	0.065	4	0.0301647
826	0.065	4	0.0301647
827	0.065	4	0.0301647
828	0.065	4	0.0301647
829	0.065	4	0.0301647
830	0.065	4	0.0301647
831	0.065	4	0.0301647
832	0.065	4	0.0301647
833	0.065	4	0.0301647
834	0.065	4	0.0301647
835	0.065	4	0.0301647
836	0.065	4	0.0301647
837	0.065	4	0.0301647
838	0.065	4	0.0301647
839	0.065	4	0.0301647
840	0.065	4	0.0301647
841	0.065	4	0.0301647
842	0.065	4	0.0301647
843	0.065	4	0.0301647
844	0.065	4	0.0301647
845	0.065	4	0.0301647
846	0.065	4	0.0301647
847	0.065	4	0.0301647
848	0.065	4	0.0301647
849	0.065	4	0.0301647
850	0.065	4	0.0301647
851	0.065	4	0.0301647
852	0.065	4	0.0301647
853	0.065	4	0.0301647
854	0.065	4	0.0301647
855	0.065	4	0.0301647
856	0.065	4	0.0301647
857	0.065	4	0.0301647
858	0.065	4	0.0301647
859	0.065	4	0.0301647
860	0.065	4	0.0301647
861	0.065	4	0.0301647
862	0.065	4	0.0301647
863	0.065	4	0.0301647
864	0.065	4	0.0301647
865	0.065	4	0.0301647
866	0.065	4	0.0301647
867	0.065	4	0.0301647
868	0.065	4	0.0301647
869	0.065	4	0.0301647
870	0.065	4	0.0301647
871	0.065	4	0.0301647
872	0.065	4	0.0301647
873	0.065	4	0.0301647
874	0.065	4	0.0301647
875	0.065	4	0.0301647
876	0.065	4	0.0301647
877	0.065	4	0.0301647
878	0.065	4	0.0301647
879	0.065	4	0.0301647
880	0.065	4	0.0301647
881	0.065	4	0.0301647
882	0.065	4	0.0301647
883	0.065	4	0.0301647
884	0.065	4	0.0301647
885	0.065	4	0.0301647
886	0.065	4	0.0301647
887	0.065	4	0.0301647
888	0.065	4	0.0301647
889	0.065	4	0.0301647
890	0.065	4	0.0301647
891	0.065	4	0.0301647
892	0.065	4	0.0301647
893	0.065	4	0.0301647
894	0.065	4	0.0301647
895	0.065	4	0.0301647
896	0.065	4	0.0301647
897	0.065	4	0.0301647
898	0.065	4	0.0301647
899	0.065	4	0.0301647
900	0.065	4	0.0301647
901	0.065	4	0.0301647
902	0.065	4	0.0301647
903	0.065	4	0.0301647
904	0.065	4	0.0301647
905	0.065	4	0.0301647
906	0.065	4	0.0301647
907	0.065	4	0.0301647
908	0.065	4	0.0301647
909	0.065	4	0.0301647
910	0.065	4	0.0301647
911	0.065	4	0.0301647
912	0.065	4	0.0301647
913	0.065	4	0.0301647
914	0.065	4	0.0301647
915	0.065	4	0.0301647
916	0.065	4	0.0301647
917	0.065	4	0.0301647
918	0.065	4	0.0301647
919	0.065	4	0.0301647
920	0.065	4	0.0301647
921	0.065	4	0.0301647
922	0.065	4	0.0301647
923	0.065	4	0.0301647
924	0.065	4	0.0301647
925	0.065	4	0.0301647
926	0.065	4	0.0301647
927	0.065	4	0.0301647
928	0.065	4	0.0301647
929	0.065	4	0.0301647
930	0.065	4	0.0301647
931	0.065	4	0.0301647
932	0.065	4	0.0301647
933	0.065	4	0.0301647
934	0.065	4	0.0301647
935	0.065	4	0.0301647
936	0.065	4	0.0301647
937	0.065	4	0.0301647
938	0.065	4	0.0301647
939	0.065	4	0.0301647
940	0.065	4	0.0301647
941	0.065	4	0.0301647
942	0.065	4	0.0301647
943	0.065	4	0.0301647
944	0.065	4	0.0301647
945	0.065	4	0.0301647
946	0.065	4	0.0301647
947	0.065	4	0.0301647
948	0.065	4	0.0301647
949	0.065	4	0.0301647
950	0.065	4	0.0301647
951	0.065	4	0.0301647
952	0.065	4	0.0301647
953	0.065	4	0.0301647
954	0.065	4	0.0301647
955	0.065	4	0.0301647
956	0.065	4	0.0301647
957	0.065	4	0.0301647
958	0.065	4	0.0301647
959	0.065	4	0.0301647
960	0.065	4	0.0301647
961	0.065	4	0.0301647
962	0.065	4	0.0301647
963	0.065	4	0.0301647
964	0.065	4	0.0301647
965	0.065	4	0.0301647
966	0.065	4	0.0301647
967	0.065	4	0.0301647
968	0.065	4	0.0301647
969	0.065	4	0.0301647
970	0.065	4	0.0301647
971	0.065	4	0.0301647
972	0.065	4	0.0301647
973	0.065	4	0.0301647
974	0.065	4	0.0301647
975	0.065	4	0.0301647
976	0.065	4	0.0301647
977	0.065	4	0.0301647
978	0.065	4	0.0301647
979	0.065	4	0.0301647
980	0.065	4	0.0301647
981	0.065	4	0.0301647
982	0.065	4	0.0301647
983	0.065	4	0.0301647
984	0.065	4	0.0301647
985	0.065	4	0.0301647
986	0.065	4	0.0301647
987	0.065	4	0.0301647
988	0.065	4	0.0301647
989	0.065	4	0.0301647
990	0.065	4	0.0301647
991	0.065	4	0.0301647
992	0.065	4	0.0301647
993	0.065	4	0.0301647
994	0.065	4	0.0301647
995	0.065	4	0.0301647
996	0.065	4	0.0301647
997	0.065	4	0.0301647
998	0.065	4	0.0301647
999	0.065	4	0.0301647
1000	0.065	4	0.0301647
1001	0.065	4	0.0301647
1002	0.065	4	0.0301647
1003	0.065	4	0.0301647
1004	0.065	4	0.0301647
1005	0.065	4	0.0301647
1006	0.065	4	0.0301647
1007	0.065	4	0.0301647
1008	0.065	4	0.0301647
1009	0.065	4	0.0301647
1010	0.065	4	0.0301647
1011	0.065	4	0.0301647
1012	0.065	4	0.0301647
1013	0.065	4	0.0301647
1014	0.065	4	0.0301647
1015	0.065	4	0.0301647
1016	0.065	4	0.0301647
1017	0.065	4	0.0301647
1018	0.065	4	0.0301647
1019	0.065	4	0.0301647
1020	0.065	4	0.0301647
1021	0.065	4	0.0301647
1022	0.065	4	0.0301647
1023	0.065	4	0.0301647
1024	0.065	4	0.0301647
1025	0.065	4	0.0301647
1026	0.065	4	0.0301647
1027	0.065	4	0.0301647
1028	0.065	4	0.0301647
1029	0.065	4	0.0301647
1030	0.065	4	0.0301647
1031	0.065	4	0.0301647
1032	0.065	4	0.0301647
1033	0.065	4	0.0301647
1034	0.065	4	0.0301647
1035	0.065	4	0.0301647
1036	0.065	4	0.0301647
1037	0.065	4	0.0301647
1038	0.065	4	0.0301647
1039	0.065	4	0.0301647
1040	0.065	4	0.0301647
1041	0.065	4	0.0301647
1042	0.065	4	0.0301647
1043	0.065	4	0.0301647
1044	0.065	4	0.0301647
1045	0.065	4	0.0301647
1046	0.065	4	0.0301647
1047	0.065	4	0.0301647
1048	0.065	4	0.0301647
1049	0.065	4	0.0301647
1050	0.065	4	0.0301647
1051	0.065	4	0.0301647
1052	0.065	4	0.0301647
1053	0.065	4	0.0301647
1054	0.065	4	0.0301647
1055	0.065	4	0.0301647
1056	0.065	4	0.0301647
1057	0.065	4	0.0301647
1058	0.065	4	0.0301647
1059	0.065	4	0.0301647
1060	0.065	4	0.0301647
1061	0.065	4	0.0301647
1062	0.065	4	0.0301647
1063	0.065	4	0.0301647
1064	0.065	4	0.0301647
1065	0.065	4	0.0301647
1066	0.065	4	0.0301647
1067	0.065	4	0.0301647
1068	0.065	4	0.0301647
1069	0.065	4	0.0301647
1070	0.065	4	0.0301647
1071	0.065	4	0.0301647
1072	0.065	4	0.0301647
1073	0.065	4	0.0301647
1074	0.065	4	0.0301647
1075	0.065	4	0.0301647
1076	0.065	4	0.0301647
1077	0.065	4	0.0301647
1078	0.065	4	0.0301647
1079	0.065	4	0.0301647
1080	0.065	4	0.0301647
1081	0.065	4	0.0301647
1082	0.065	4	0.0301647
1083	0.065	4	0.0301647
1084	0.065	4	0.0301647
1085	0.065	4	0.0301647
1086	0.065	4	0.0301647
1087	0.065	4	0.0301647
1088	0.065	4	0.0301647
1089	0.065	4	0.0301647
1090	0.065	4	0.0301647
1091	0.065	4	0.0301647
1092	0.065	4	0.0301647
1093	0.065	4	0.0301647
1094	0.065	4	0.0301647
1095	0.065	4	0.0301647
1096	0.065	4	0.0301647
1097	0.065	4	0.0301647
1098	0.065	4	0.0301647
1099	0.065	4	0.0301647
1100	0.065	4	0.0301647
1101	0.065	4	0.0301647
1102	0.065	4	0.0301647
1103	0.065	4	0.0301647
1104	0.065	4	0.0301647
1105	0.065	4	0.0301647
1106	0.065	4	0.0301647
1107	0.065	4	0.0301647
1108	0.065	4	0.0301647
1109	0.065	4	0.0301647
1110	0.065	4	0.0301647
1111	0.065	4	0.0301647
1112	0.065	4	0.0301647
1113	0.065	4	0.0301647
1114	0.065	4	0.0301647
1115	0.065	4	0.0301647
1116	0.065	4	0.0301647
1117	0.065	4	0.0301647
1118	0.065	4	0.0301647
1119	0.065	4	0.0301647
1120	0.065	4	0.0301647
1121	0.065	4	0.0301647
1122	0.065	4	0.0301647
1123	0.065	4	0.0301647
1124	0.065	4	0.0301647
1125	0.065	4	0.0301647
1126	0.065	4	0.0301647
1127	0.065	4	0.0301647
1128	0.065	4	0.0301647
1129	0.065	4	0.0301647
1130	0.065	4	0.0301647
1131	0.065	4	0.0301647
1132	0.065	4	0.0301647
1133	0.065	4	0.0301647
1134	0.065	4	0.0301647
1135	0.065	4	0.0301647
1136	0.065	4	0.0301647
1137	0.065	4	0.0301647
1138	0.065	4	0.0301647
1139	0.065	4	0.0301647
1140	0.065	4	0.0301647
1141	0.065	4	0.0301647
1142	0.065	4	0.0301647
1143	0.065	4	0.0301647
1144	0.065	4	0.0301647
1145	0.065	4	0.0301647
1146	0.065	4	0.0301647
1147	0.065	4	0.0301647
1148	0.065	4	0.0301647
1149	0.065	4	0.0301647
1150	0.065	4	0.0301647
1151	0.065	4	0.0301647
1152	0.065	4	0.0301647
1153	0.065	4	0.0301647
1154	0.065	4	0.0301647
1155	0.065	4	0.0301647
1156	0.065	4	0.0301647
1157	0.065	4	0.0301647
1158	0.065	4	0.0301647
1159	0.065	4	0.0301647
1160	0.065	4	0.0301647
1161	0.065	4	0.0301647
1162	0.065	4	0.0301647
1163	0.065	4	0.0301647
1164	0.065	4	0.0301647
1165	0.065	4	0.0301647
1166	0.065	4	0.0301647
1167	0.065	4	0.0301647
1168	0.065	4	0.0301647
1169	0.065	4	0.0301647
1170	0.065	4	0.0301647
1171	0.065	4	0.0301647
1172	0.065	4	0.0301647
1173	0.065	4	0.0301647
1174	0.065	4	0.0301647
1175	0.065	4	0.0301647
1176	0.065	4	0.0301647
1177	0.065	4	0.0301647
1178	0.065	4	0.0301647
1179	0.065	4	0.0301647
1180	0.065	4	0.0301647
1181	0.065	4	0.0301647
1182	0.065	4	0.0301647
1183	0.065	4	0.0301647
1184	0.065	4	0.0301647
1185	0.065	4	0.0301647
1186	0.065	4	0.0301647
1187	0.065	4	0.0301647
1188	0.065	4	0.0301647
1189	0.065	4	0.0301647
1190	0.065	4	0.0301647
1191	0.065	4	0.0301647
1192	0.065	4	0.0301647
1193	0.065	4	0.0301647
1194	0.065	4	0.0301647
1195	0.065	4	0.0301647
1196	0.065	4	0.0301647
1197	0.065	4	0.0301647
1198	0.065	4	0.0301647
1199	0.065	4	0.0301647
1200	0.065	4	0.0301647
1201	0.065	4	0.0301647
1202	0.065	4	0.0301647
1203	0.065	4	0.0301647
1204	0.065	4	0.0301647
1205	0.065	4	0.0301647
1206	0.065	4	0.0301647
1207	0.065	4	0.0301647
1208	0.065	4	0.0301647
1209	0.065	4	0.0301647
1210	0.065	4	0.0301647
1211	0.065	4	0.0301647
1212	0.065	4	0.0301647
1213	0.065	4	0.0301647
1214	0.065	4	0.0301647
1215	0.065	4	0.0301647
1216	0.065	4	0.0301647
1217	0.065	4	0.0301647
1218	0.065	4	0.0301647
1219	0.065	4	0.0301647
1220	0.065	4	0.0301647
1221	0.065	4	0.0301647
1222	0.065	4	0.0301647
1223	0.065	4	0.0301647
1224	0.065	4	0.0301647
1225	0.065	4	0.0301647
1226	0.065	4	0.0301647
1227	0.065	4	0.0301647
1228	0.065	4	0.0301647
1229	0.065	4	0.0301647
1230	0.065	4	0.0301647
1231	0.065	4	0.0301647
1232	0.065	4	0.0301647
1233	0.065	4	0.0301647
1234	0.065	4	0.0301647
1235	0.065	4	0.0301647
1236	0.065	4	0.0301647
1237	0.065	4	0.0301647
1238	0.065	4	0.0301647
1239	0.065	4	0.0301647
1240	0.065	4	0.0301647
1241	0.065	4	0.0301647
1242	0.065	4	0.0301647
1243	0.065	4	0.0301647
1244	0.065	4	0.0301647
1245	0.065	4	0.0301647
1246	0.065	4	0.0301647
1247	0.065	4	0.0301647
1248	0.065	4	0.0301647
1249	0.065	4	0.0301647
1250	0.065	4	0.0301647
1251	0.065	4	0.0301647
1252	0.065	4	0.0301647
1253	0.065	4	0.0301647
1254	0.065	4	0.0301647
1255	0.065	4	0.0301647
1256	0.065	4	0.0301647
1257	0.065	4	0.0301647
1258	0.065	4	0.0301647
1259	0.065	4	0.0301647
1260	0.065	4	0.0301647
1261	0.065	4	0.0301647
1262	0.065	4	0.0301647
1263	0.065	4	0.0301647
1264	0.065	4	0.0301647
1265	0.065	4	0.0301647
1266	0.065	4	0.0301647
1267	0.065	4	0.0301647
1268	0.065	4	0.0301647
1269	0.065	4	0.0301647
1270	0.065	4	0.0301647
1271	0.065	4	0.0301647
1272	0.065	4	0.0301647
1273	0.065	4	0.0301647
1274	0.065	4	0.0301647
1275	0.065	4	0.0301647
1276	0.065	4	0.0301647
1277	0.065	4	0.0301647
1278	0.065	4	0.0301647
1279	0.065	4	0.0301647
1280	0.065	4	0.0301647
1281	0.065	4	0.0301647
1282	0.065	4	0.0301647
1283	0.065	4	0.0301647
1284	0.065	4	0.0301647
1285	0.065	4	0.0301647
1286	0.065	4	0.0301647
1287	0.065	4	0.0301647
1288	0.065	4	0.0301647
1289	0.065	4	0.0301647
1290	0.065	4	0.0301647
1291	0.065	4	0.0301647
1292	0.065	4	0.0301647
1293	0.065	4	0.0301647
1294	0.065	4	0.0301647
1295	0.065	4	0.0301647
1296	0.065	4	0.0301647
1297	0.065	4	0.0301647
1298	0.065	4	0.0301647
1299	0.065	4	0.0301647
1300	0.065	4	0.0301647
1301	0.065	4	0.0301647
1302	0.065	4	0.0301647
1303	0.065	4	0.0301647
1304	0.065	4	0.0301647
1305	0.065	4	0.0301647
1306	0.065	4	0.0301647
1307	0.065	4	0.0301647
1308	0.065	4	0.0301647
1309	0.065	4	0.0301647
1310	0.065	4	0.0301647
1311	0.065	4	0.0301647
1312	0.065	4	0.0301647
1313	0.065	4	0.0301647
1314	0.065	4	0.0301647
1315	0.065	4	0.0301647
1316	0.065	4	0.0301647
1317	0.065	4	0.0301647
1318	0.065	4	0.0301647
1319	0.065	4	0.0301647
1320	0.065	4	0.0301647
1321	0.065	4	0.0301647
1322	0.065	4	0.0301647
1323	0.065	4	0.0301647
1324	0.065	4	0.0301647
1325	0.065	4	0.0301647
1326	0.065	4	0.0301647
1327	0.065	4	0.0301647
1328	0.065	4	0.0301647
1329	0.065	4	0.0301647
1330	0.065	4	0.0301647
1331	0.065	4	0.0301647
1332	0.065	4	0.0301647
1333	0.065	4	0.0301647
1334	0.065	4	0.0301647
1335	0.065	4	0.0301647
1336	0.065	4	0.0301647
1337	0.065	4	0.0301647
1338	0.065	4	0.0301647
1339	0.065	4	0.0301647
1340	0.065	4	0.0301647
1341	0.065	4	0.0301647
1342	0.065	4	0.0301647
1343	0.065	4	0.0301647
1344	0.065	4	0.0301647
1345	0.065	4	0.0301647
1346	0.065	4	0.0301647
1347	0.065	4	0.0301647
1348	0.065	4	0.0301647
1349	0.065	4	0.0301647
1350	0.065	4	0.0301647
1351	0.065	4	0.0301647
1352	0.065	4	0.0301647
1353	0.065	4	0.0301647
1354	0.065	4	0.0301647
1355	0.065	4	0.0301647
1356	0.065	4	0.0301647
1357	0.065	4	0.0301647
1358	0.065	4	0.0301647
1359	0.065	4	0.0301647
1360	0.065	4	0.0301647
1361	0.065	4	0.0301647
1362	0.065	4	0.0301647
1363	0.065	4	0.0301647
1364	0.065	4	0.0301647
1365	0.065	4	0.0301647
1366	0.065	4	0.0301647
1367	0.065	4	0.0301647
1368	0.065	4	0.0301647
1369	0.065	4	0.0301647
1370	0.065	4	0.0301647
1371	0.065	4	0.0301647
1372	0.065	4	0.0301647
1373	0.065	4	0.0301647
1374	0.065	4	0.0301647
1375	0.065	4	0.0301647
1376	0.065	4	0.0301647
1377	0.065	4	0.0301647
1378	0.065	4	0.0301647
1379	0.065	4	0.0301647
1380	0.065	4	0.0301647
1381	0.065	4	0.0301647
1382	0.065	4	0.0301647
1383	0.065	4	0.0301647
1384	0.065	4	0.0301647
1385	0.065	4	0.0301647
1386	0.065	4	0.0301647
1387	0.065	4	0.0301647
1388	0.065	4	0.0301647
1389	0.065	4	0.0301647
1390	0.065	4	0.0301647
1391	0.065	4	0.0301647
1392	0.065	4	0.0301647
1393	0.065	4	0.0301647
1394	0.065	4	0.0301647
1395	0.065	4	0.0301647
1396	0.065	4	0.0301647
1397	0.065	4	0.0301647
1398	0.065	4	0.0301647
1399	0.065	4	0.0301647
1400	0.065	4	0.0301647
1401	0.065	4	0.0301647
1402	0.065	4	0.0301647
1403	0.065	4	0.0301647
1404	0.065	4	0.0301647
1405	0.065	4	0.0301647
1406	0.065	4	0.0301647
1407	0.065	4	0.0301647
1408	0.065	4	0.0301647
1409	0.065	4	0.0301647
1410	0.065	4	0.0301647
1411	0.065	4	0.0301647
1412	0.065	4	0.0301647
1413	0.065	4	0.0301647
1414	0.065	4	0.0301647
1415	0.065	4	0.0301647
1416	0.065	4	0.0301647
1417	0.065	4	0.0301647
1418	0.065	4	0.0301647
1419	0.065	4	0.0301647
1420	0.065	4	0.0301647
1421	0.065	4	0.0301647
1422	0.065	4	0.0301647
1423	0.065	4	0.0301647
1424	0.065	4	0.0301647
1425	0.065	4	0.0301647
1426	0.065	4	0.0301647
1427	0.065	4	0.0301647
1428	0.065	4	0.0301647
1429	0.065	4	0.0301647
1430	0.065	4	0.0301647
1431	0.065	4	0.0301647
1432	0.065	4	0.0301647
1433	0.065	4	0.0301647
1434	0.065	4	0.0301647
1435	0.065	4	0.0301647
1436	0.065	4	0.0301647
1437	0.065	4	0.0301647
1438	0.065	4	0.0301647
1439	0.065	4	0.0301647
1440	0.065	4	0.0301647
1441	0.065	4	0.0301647
1442	0.065	4	0.0301647
1443	0.065	4	0.0301647
1444	0.065	4	0.0301647
1445	0.065	4	0.0301647
1446	0.065	4	0.0301647
1447	0.065	4	0.0301647
1448	0.065	4	0.0301647
1449	0.065	4	0.0301647
1450	0.065	4	0.0301647
1451	0.065	4	0.0301647
1452	0.065	4	0.0301647
1453	0.065	4	0.0301647
1454	0.065	4	0.0301647
1455	0.065	4	0.0301647
1456	0.065	4	0.0301647
1457	0.065	4	0.0301647
1458	0.065	4	0.0301647
1459	0.065	4	0.0301647
1460	0.065	4	0.0301647
1461	0.065	4	0.0301647
1462	0.065	4	0.0301647
1463	0.065	4	0.0301647
1464	0.065	4	0.0301647
1465	0.065	4	0.0301647
1466	0.065	4	0.0301647
1467	0.065	4	0.0301647
1468	0.065	4	0.0301647
1469	0.065	4	0.0301647
1470	0.065	4	0.0301647
1471	0.065	4	0.0301647
1472	0.065	4	0.0301647
1473	0.065	4	0.0301647
1474	0.065	4	0.0301647
1475	0.065	4	0.0301647
1476	0.065	4	0.0301647
1477	0.065	4	0.0301647
1478	0.065	4	0.0301647
1479	0.065	4	0.0301647
1480	0.065	4	0.0301647
1481	0.065	4	0.0301647
1482	0.065	4	0.0301647
1483	0.065	4	0.0301647
1484	0.065	4	0.0301647
1485	0.065	4	0.0301647
1486	0.065	4	0.0301647
1487	0.065	4	0.0301647
1488	0.065	4	0.0301647
1489	0.065	4	0.0301647
1490	0.065	4	0.0301647
1491	0.065	4	0.0301647
1492	0.065	4	0.0301647
1493	0.065	4	0.0301647
1494	0.065	4	0.0301647
1495	0.065	4	0.0301647
1496	0.065	4	0.0301647
1497	0.065	4	0.0301647
1498	0.065	4	0.0301647
1499	0.065	4	0.0301647
1500	0.065	4	0.0301647
1501	0.065	4	0.0301647
1502	0.065	4	0.0301647
1503	0.065	4	0.0301647
1504	0.065	4	0.0301647
1505	0.065	4	0.0301647
1506	0.065	4	0.0301647
1507	0.065	4	0.0301647
1508	0.065	4	0.0301647
1509	0.065	4	0.0301647
1510	0.065	4	0.0301647
1511	0.065	4	0.0301647
1512	0.065	4	0.0301647
1513	0.065	4	0.0301647
1514	0.065	4	0.0301647
1515	0.065	4	0.0301647
1516	0.065	4	0.0301647
1517	0.065	4	0.0301647
1518	0.065	4	0.0301647
1519	0.065	4	0.0301647
1520	0.065	4	0.0301647
1521	0.065	4	0.0301647
1522	0.065	4	0.0301647
1523	0.065	4	0.0301647
1524	0.065	4	0.0301647
1525	0.065	4	0.0301647
1526	0.065	4	0.0301647
1527	0.065	4	0.0301647
1528	0.065	4	0.0301647
1529	0.065	4	0.0301647
1530	0.065	4	0.0301647
1531	0.065	4	0.0301647
1532	0.065	4	0.0301647
1533	0.065	4	0.0301647
1534	0.065	4	0.0301647
1535	0.065	4	0.0301647
1536	0.065	4	0.0301647
1537	0.065	4	0.0301647
1538	0.065	4	0.0301647
1539	0.065	4	0.0301647
1540	0.065	4	0.0301647
1541	0.065	4	0.0301647
1542	0.065	4	0.0301647
1543	0.065	4	0.0301647
1544	0.065	4	0.0301647
1545	0.065	4	0.0301647
1546	0.065	4	0.0301647
1547	0.065	4	0.0301647
1548	0.065	4	0.0301647
1549	0.065	4	0.0301647
1550	0.065	4	0.0301647
1551	0.065	4	0.0301647
1552	0.065	4	0.0301647
1553	0.065	4	0.0301647
1554	0.065	4	0.0301647
1555	0.065	4	0.0301647
1556	0.065	4	0.0301647
1557	0.065	4	0.0301647
1558	0.065	4	0.0301647
1559	0.065	4	0.0301647
1560	0.065	4	0.0301647
1561	0.065	4	0.0301647
1562	0.065	4	0.0301647
1563	0.065	4	0.0301647
1564	0.065	4	0.0301647
1565	0.065	4	0.0301647
1566	0.065	4	0.0301647
1567	0.065	4	0.0301647
1568	0.065	4	0.0301647
1569	0.065	4	0.0301647
1570	0.065	4	0.0301647
1571	0.065	4	0.0301647
1572	0.065	4	0.0301647
1573	0.065	4	0.0301647
1574	0.065	4	0.0301647
1575	0.065	4	0.0301647
1576	0.065	4	0.0301647
1577	0.065	4	0.0301647
1578	0.065	4	0.0301647
1579	0.065	4	0.0301647
1580	0.065	4	0.0301647
1581	0.065	4	0.0301647
1582	0.065	4	0.0301647
1583	0.065	4	0.0301647
1584	0.065	4	0.0301647
1585	0.065	4	0.0301647
1586	0.065	4	0.0301647
1587	0.065	4	0.0301647
1588	0.065	4	0.0301647
1589	0.065	4	0.0301647
1590	0.065	4	0.0301647
1591	0.065	4	0.0301647
1592	0.065	4	0.0301647
1593	0.065	4	0.0301647
1594	0.065	4	0.0301647
1595	0.065	4	0.0301647
1596	0.065	4	0.0301647
1597	0.065	4	0.0301647
1598	0.065	4	0.0301647
1599	0.065	4	0.0301647
1600	0.065	4	0.0301647
1601	0.065	4	0.0301647
1602	0.065	4	0.0301647
1603	0.065	4	0.0301647
1604	0.065	4	0.0301647
1605	0.065	4	0.0301647
1606	0.065	4	0.0301647
1607	0.065	4	0.0301647
1608	0.065	4	0.0301647
1609	0.065	4	0.0301647
1610	0.065	4	0.0301647
1611	0.065	4	0.0301647
1612	0.065	4	0.0301647
1613	0.065	4	0.0301647
1614	0.065	4	0.0301647
1615	0.065	4	0.0301647
1616	0.065	4	0.0301647
1617	0.065	4	0.0301647
1618	0.065	4	0.0301647
1619	0.065	4	0.0301647
1620	0.065	4	0.0301647
1621	0.065	4	0.0301647
1622	0.065	4	0.0301647
1623	0.065	4	0.0301647
1624	0.065	4	0.0301647
1625	0.065	4	0.0301647
1626	0.065	4	0.0301647
1627	0.065	4	0.0301647
1628	0.065	4	0.0301647
1629	0.065	4	0.0301647
1630	0.065	4	0.0301647
1631	0.065	4	0.0301647
1632	0.065	4	0.0301647
1633	0.065	4	0.0301647
1634	0.065	4	0.0301647
1635	0.065	4	0.0301647
1636	0.065	4	0.0301647
1637	0.065	4	0.0301647
1638	0.065	4	0.0301647
1639	0.065	4	0.0301647
1640	0.065	4	0.0301647
1641	0.065	4	0.0301647
1642	0.065	4	0.0301647
1643	0.065	4	0.0301647
1644	0.065	4	0.0301647
1645	0.065	4	0.0301647
1646	0.065	4	0.0301647
1647	0.065	4	0.0301647
1648	0.065	4	0.0301647
1649	0.065	4	0.0301647
1650	0.065	4	0.0301647
1651	0.065	4	0.0301647
1652	0.065	4	0.0301647
1653	0.065	4	0.0301647
1654	0.065	4	0.0301647
1655	0.065	4	0.0301647
1656	0.065	4	0.0301647
1657	0.065	4	0.0301647
1658	0.065	4	0.0301647
1659	0.065	4	0.0301647
1660	0.065	4	0.0301647
1661	0.065	4	0.0301647
1662	0.065	4	0.0301647
1663	0.065	4	0.0301647
1664	0.065	4	0.0301647
1665	0.065	4	0.0301647
1666	0.065	4	0.0301647
1667	0.065	4	0.0301647
1668	0.065	4	0.0301647
1669	0.065	4	0.0301647
1670	0.065	4	0.0301647
1671	0.065	4	0.0301647
1672	0.065	4	0.0301647
1673	0.065	4	0.0301647
1674	0.065	4	0.0301647
1675	0.065	4	0.0301647
1676	0.065	4	0.0301647
1677	0.065	4	0.0301647
1678	0.065	4	0.0301647
1679	0.065	4	0.0301647
1680	0.065	4	0.0301647
1681	0.065	4	0.0301647
1682	0.065	4	0.0301647
1683	0.065	4	0.0301647
1684	0.065	4	0.0301647
1685	0.065	4	0.0301647
1686	0.065	4	0.0301647
1687	0.065	4	0.0301647
1688	0.065	4	0.0301647
1689	0.065	4	0.0301647
1690	0.065	4	0.0301647
1691	0.065	4	0.0301647
1692	0.065	4	0.0301647
1693	0.065	4	0.0301647
1694	0.065	4	0.0301647
1695	0.065	4	0.0301647
1696	0.065	4	0.0301647
1697	0.065	4	0.0301647
1698	0.065	4	0.0301647
1699	0.065	4	0.0301647
1700	0.065	4	0.0301647
1701	0.065	4	0.0301647
1702	0.065	4	0.0301647
1703	0.065	4	0.0301647
1704	0.065	4	0.0301647
1705	0.065	4	0.0301647
1706	0.065	4	0.0301647
1707	0.065	4	0.0301647
1708	0.065	4	0.0301647
1709	0.065	4	0.0301647
1710	0.065	4	0.0301647
1711	0.065	4	0.0301647
1712	0.065	4	0.0301647
1713	0.065	4	0.0301647
1714	0.065	4	0.0301647
1715	0.065	4	0.0301647
1716	0.065	4	0.0301647
1717	0.065	4	0.0301647
1718	0.065	4	0.0301647
1719	0.065	4	0.0301647
1720	0.065	4	0.0301647
1721	0.065	4	0.0301647
1722	0.065	4	0.0301647
1723	0.065	4	0.0301647
1724	0.065	4	0.0301647
1725	0.065	4	0.0301647
1726	0.065	4	0.0301647
1727	0.065	4	0.0301647
1728	0.065	4	0.0301647
1729	0.065	4	0.0301647
1730	0.065	4	0.0301647
1731	0.065	4	0.0301647
1732	0.065	4	0.0301647
1733	0.065	4	0.0301647
1734	0.065	4	0.0301647
1735	0.065	4	0.0301647
1736	0.065	4	0.0301647
1737	0.065	4	0.0301647
1738	0.065	4	0.0301647
1739	0.065	4	0.0301647
1740	0.065	4	0.0301647
1741	0.065	4	0.0301647
1742	0.065	4	0.0301647
1743	0.065	4	0.0301647
1744	0.065	4	0.0301647
1745	0.065	4	0.0301647
1746	0.065	4	0.0301647
1747	0.065	4	0.0301647
1748	0.065	4	0.0301647
1749	0.065	4	0.0301647
1750	0.065	4	0.0301647
1751	0.065	4	0.0301647
1752	0.065	4	0.0301647
1753	0.065	4	0.0301647
1754	0.065	4	0.0301647
1755	0.065	4	0.0301647
1756	0.065	4	0.0301647
1757	0.065	4	0.0301647
1758	0.065	4	0.0301647
1759	0.065	4	0.0301647
1760	0.065	4	0.0301647
1761	0.065	4	0.0301647
1762	0.065	4	0.0301647
1763	0.065	4	0.0301647
1764	0.065	4	0.0301647
1765	0.065	4	0.0301647
1766	0.065	4	0.0301647
1767	0.065	4	0.0301647
1768	0.065	4	0.0301647
1769	0.065	4	0.0301647
1770	0.065	4	0.0301647
1771	0.065	4	0.0301647
1772	0.065	4	0.0301647
1773	0.065	4	0.0301647
1774	0.065	4	0.0301647
1775	0.065	4	0.0301647
1776	0.065	4	0.0301647
1777	0.065	4	0.0301647
1778	0.065	4	0.0301647
1779	0.065	4	0.0301647
1780	0.065	4	0.0301647
1781	0.065	4	0.0301647
1782	0.065	4	0.0301647
1783	0.065	4	0.0301647
1784	0.065	4	0.0301647
1785	0.065	4	0.0301647
1786	0.065	4	0.0301647
1787	0.065	4	0.0301647
1788	0.065	4	0.0301647
1789	0.065	4	0.0301647
1790	0.065	4	0.0301647
1791	0.065	4	0.0301647
1792	0.065	4	0.0301647
1793	0.065	4	0.0301647
1794	0.065	4	0.0301647
1795	0.065	4	0.0301647
1796	0.065	4	0.0301647
1797	0.065	4	0.0301647
1798	0.065	4	0.0301647
1799	0.065	4	0.0301647
1800	0.065	4	0.0301647
1801	0.065	4	0.0301647
1802	0.065	4	0.0301647
1803	0.065	4	0.0301647
1804	0.065	4	0.0301647
1805	0.065	4	0.0301647
1806	0.065	4	0.0301647
1807	0.065	4	0.0301647
1808	0.065	4	0.0301647
1809	0.065	4	0.0301647
1810	0.065	4	0.0301647
1811	0.065	4	0.0301647
1812	0.065	4	0.0301647
1813	0.065	4	0.0301647
1814	0.065	4	0.0301647
1815	0.065	4	0.0301647
1816	0.065	4	0.0301647
1817	0.065	4	0.0301647
1818	0.065	4	0.0301647
1819	0.065	4	0.0301647
1820	0.065	4	0.0301647
1821	0.065	4	0.0301647
1822	0.065	4	0.0301647
1823	0.065	4	0.0301647
1824	0.065	4	0.0301647
1825	0.065	4	0.0301647
1826	0.065	4	0.0301647
1827	0.065	4	0.0301647
1828	0.065	4	0.0301647
1829	0.065	4	0.0301647
1830	0.065	4	0.0301647
1831	0.065	4	0.0301647
1832	0.065	4	0.0301647
1833	0.065	4	0.0301647
1834	0.065	4	0.0301647
1835	0.065	4	0.0301647
1836	0.065	4	0.0301647
1837	0.065	4	0.0301647
1838	0.065	4	0.0301647
1839	0.065	4	0.0301647
1840	0.065	4	0.0301647
1841	0.065	4	0.0301647
1842	0.065	4	0.0301647
1843	0.065	4	0.0301647
1844	0.065	4	0.0301647
1845	0.065	4	0.0301647
1846	0.065	4	0.0301647
1847	0.065	4	0.0301647
1848	0.065	4	0.0301647
1849	0.065	4	0.0301647
1850	0.065	4	0.0301647
1851	0.065	4	0.0301647
1852	0.065	4	0.0301647
1853	0.065	4	0.0301647
1854	0.065	4	0.0301647
1855	0.065	4	0.0301647
1856	0.065	4	0.0301647
1857	0.065	4	0.0301647
1858	0.065	4	0.0301647
1859	0.065	4	0.0301647
1860	0.065	4	0.0301647
1861	0.065	4	0.0301647
1862	0.065	4	0.0301647
1863	0.065	4	0.0301647
1864	0.065	4	0.0301647
1865	0.065	4	0.0301647
1866	0.065	4	0.0301647
1867	0.065	4	0.0301647
1868	0.065	4	0.0301647
1869	0.065	4	0.0301647
1870	0.065	4	0.0301647
1871	0.065	4	0.0301647
1872	0.065	4	0.0301647
1873	0.065	4	0.0301647
1874	0.065	4	0.0301647
1875	0.065	4	0.0301647
1876	0.065	4	0.0301647
1877	0.065	4	0.0301647
1878	0.065	4	0.0301647
1879	0.065	4	0.0301647
1880	0.065	4	0.0301647
1881	0.065	4	0.0301647
1882	0.065	4	0.0301647
1883	0.065	4	0.0301647
1884	0.065	4	0.0301647
1885	0.065	4	0.0301647
1886	0.065	4	0.0301647
1887	0.065	4	0.0301647
1888	0.065	4	0.0301647
1889	0.065	4	0.0301647
1890	0.065	4	0.0301647
1891	0.065	4	0.0301647
1892	0.065	4	0.0301647
1893	0.065	4	0.0301647
1894	0.065	4	0.0301647
1895	0.065	4	0.0301647
1896	0.065	4	0.0301647
1897	0.065	4	0.0301647
1898	0.065	4	0.0301647
1899	0.065	4	0.0301647
1900	0.065	4	0.0301647
1901	0.065	4	0.0301647
1902	0.065	4	0.0301647
1903	0.065	4	0.0301647
1904	0.065	4	0.0301647
1905	0.065	4	0.0301647
1906	0.065	4	0.0301647
1907	0.065	4	0.0301647
1908	0.065	4	0.0301647
1909	0.065	4	0.0301647
1910	0.065	4	0.0301647
1911	0.065	4	0.0301647
1912	0.065	4	0.0301647
1913	0.065	4	0.0301647
1914	0.065	4	0.0301647
1915	0.065	4	0.0301647
1916	0.065	4	0.0301647
1917	0.065	4	0.0301647
1918	0.065	4	0.0301647
1919	0.065	4	0.0301647
1920	0.065	4	0.0301647
1921	0.065	4	0.0301647
1922	0.065	4	0.0301647
1923	0.065	4	0.0301647
1924	0.065	4	0.0301647
1925	0.065	4	0.0301647
1926	0.065	4	0.0301647
1927	0.065	4	0.0301647
1928	0.065	4	0.0301647
1929	0.065	4	0.0301647
1930	0.065	4	0.0301647
1931	0.065	4	0.0301647
1932	0.065	4	0.0301647
1933	0.065	4	0.0301647
1934	0.065	4	0.0301647
1935	0.065	4	0.0301647
1936	0.065	4	0.0301647
1937	0.065	4	0.0301647
1938	0.065	4	0.0301647
1939	0.065	4	0.0301647
1940	0.065	4	0.0301647
1941	0.065	4	0.0301647
1942	0.065	4	0.0301647
1943	0.065	4	0.0301647
1944	0.065	4	0.0301647
1945	0.065	4	0.0301647
1946	0.065	4	0.0301647
1947	0.065	4	0.0301647
1948	0.065	4	0.0301647
1949	0.065	4	0.0301647
1950	0.065	4	0.0301647
1951	0.065	4	0.0301647
1952	0.065	4	0.0301647
1953	0.065	4	0.0301647
1954	0.065	4	0.0301647
1955	0.065	4	0.0301647
1956	0.065	4	0.0301647
1957	0.065	4	0.0301647
1958	0.065	4	0.0301647
1959	0.065	4	0.0301647
1960	0.065	4	0.0301647
1961	0.065	4	0.0301647
1962	0.065	4	0.0301647
1963	0.065	4	0.0301647
1964	0.065	4	0.0301647
1965	0.065	4	0.0301647
1966	0.065	4	0.0301647
1967	0.065	4	0.0301647
1968	0.065	4	0.0301647
1969	0.065	4	0.0301647
1970	0.065	4	0.0301647
1971	0.065	4	0.0301647
1972	0.065	4	0.0301647
1973	0.065	4	0.0301647
1974	0.065	4	0.0301647
1975	0.065	4	0.0301647
1976	0.065	4	0.0301647
1977	0.065	4	0.0301647
1978	0.065	4	0.0301647
1979	0.065	4	0.0301647
1980	0.065	4	0.0301647
1981	0.065	4	0.0301647
1982	0.065	4	0.0301647
1983	0.065	4	0.0301647
1984	0.065	4	0.0301647
1985	0.065	4	0.0301647
1986	0.065	4	0.0301647
1987	0.065	4	0.0301647
1988	0.065	4	0.0301647
1989	0.065	4	0.0301647
1990	0.065	4	0.0301647
1991	0.065	4	0.0301647
1992	0.065	4	0.0301647
1993	0.065	4	0.0301647
1994	0.065	4	0.0301647
1995	0.065	4	0.0301647
1996	0.065	4	0.0301647
1997	0.065	4	0.0301647
1998	0.065	4	0.0301647
1999	0.065	4	0.0301647
2000	0.065	4	0.0301647
[truncated: 3,001 more rows]
