# Supplementary material for: Aspiration-driven co-evolution of cooperation with individual behavioral diversity
Source: PLoS One. 2023 Sep 15;18(9):e0291134. doi: 10.1371/journal.pone.0291134 (PMC10503719; doi:10.1371/journal.pone.0291134)
Supplement: S1 Data — (ZIP) [file pone.0291134.s001.zip › M1/v2-L=200/data/aspiration_time,b=1.81_frequency.txt]

1	0.5	0.5	0
2	0.691017	0.713293	0.475436
3	0.779523	0.858539	0.553253
4	0.801995	0.965863	0.604483
5	0.783596	1.04718	0.630924
6	0.745434	1.11573	0.632205
7	0.696876	1.18237	0.613426
8	0.64624	1.24857	0.583819
9	0.596425	1.31264	0.549329
10	0.549152	1.38116	0.511905
11	0.504799	1.45466	0.474614
12	0.463803	1.54083	0.437912
13	0.426065	1.63702	0.402643
14	0.391469	1.74719	0.369774
15	0.360064	1.87505	0.339721
16	0.331335	1.98735	0.310967
17	0.30516	2.06601	0.284809
18	0.281592	2.17213	0.261241
19	0.260049	2.26404	0.239653
20	0.240476	2.42759	0.219722
21	0.222754	2.527	0.201769
22	0.206493	2.63116	0.185275
23	0.191747	2.70015	0.170753
24	0.17855	2.73921	0.157184
25	0.16638	2.82948	0.145377
26	0.15554	2.954	0.134251
27	0.145663	3.06176	0.123997
28	0.136626	3.14331	0.114821
29	0.128425	3.26376	0.106402
30	0.121036	3.36733	0.0988103
31	0.114233	3.43501	0.0918334
32	0.108152	3.46692	0.0855813
33	0.102625	3.50725	0.0799193
34	0.0976154	3.55974	0.0747013
35	0.0930899	3.62347	0.0699922
36	0.0890333	3.6414	0.0657019
37	0.0852932	3.67399	0.061814
38	0.0819433	3.72777	0.0584597
39	0.0788712	3.77065	0.0553721
40	0.0761043	3.80771	0.052635
41	0.0735994	3.83256	0.0500532
42	0.071381	3.82205	0.047602
43	0.0693055	3.83527	0.0454295
44	0.067444	3.8602	0.0434942
45	0.065785	3.88641	0.0417559
46	0.0642798	3.89677	0.0401761
47	0.0629009	3.90597	0.0387306
48	0.0616489	3.91353	0.0374232
49	0.0605211	3.92097	0.0362415
50	0.0594985	3.92706	0.0351742
51	0.0585679	3.93306	0.0342
52	0.0577287	3.93862	0.0333206
53	0.0569652	3.94299	0.0325248
54	0.0562858	3.94665	0.0318181
55	0.0556786	3.9331	0.0311941
56	0.0551297	3.91284	0.0306721
57	0.0546262	3.90848	0.0300954
58	0.0541911	3.90001	0.0296141
59	0.0538102	3.8924	0.0291822
60	0.0534535	3.89702	0.0287935
61	0.0531275	3.92517	0.028481
62	0.052837	3.93029	0.028156
63	0.0525631	3.933	0.0278632
64	0.0523343	3.9184	0.0276279
65	0.0521094	3.92068	0.0273869
66	0.0519052	3.9613	0.0272189
67	0.0517356	3.95166	0.0270103
68	0.051583	3.94292	0.0268137
69	0.0514268	3.94408	0.026649
70	0.0512836	3.9587	0.0266097
71	0.0511606	3.9709	0.0265081
72	0.0510458	3.97285	0.0263804
73	0.0509434	3.97398	0.0262702
74	0.0508565	3.97353	0.0261856
75	0.0507755	3.97338	0.0260057
76	0.0506961	3.97396	0.0259222
77	0.0506357	3.9722	0.0258725
78	0.0505746	3.98748	0.0258142
79	0.0505207	3.98885	0.0257514
80	0.0504739	3.99028	0.0256952
81	0.0504291	3.99123	0.0256441
82	0.050388	3.99187	0.0255988
83	0.0503468	3.99215	0.0255556
84	0.0503134	3.9932	0.0255154
85	0.0502828	3.99368	0.0254816
86	0.050255	3.99405	0.0254513
87	0.0502314	3.99487	0.0254224
88	0.0502087	3.99528	0.0253969
89	0.0501877	3.9955	0.0253744
90	0.0501695	3.99582	0.0253541
91	0.0501548	3.9964	0.0253356
92	0.0501387	3.99656	0.0253185
93	0.0501253	3.99688	0.0253029
94	0.0501136	3.99716	0.0252894
95	0.0501021	3.99724	0.0252773
96	0.0500915	3.9974	0.0252657
97	0.0500829	3.99767	0.0252553
98	0.0500747	3.99788	0.0252458
99	0.0500681	3.99814	0.0252375
100	0.050063	3.99851	0.02523
101	0.050057	3.99866	0.0252231
102	0.0500522	3.99885	0.025217
103	0.0500474	3.99897	0.0252114
104	0.0500427	3.99902	0.0252064
105	0.0500385	3.9991	0.0252016
106	0.0500344	3.99913	0.0251973
107	0.0500314	3.99926	0.0251935
108	0.0500283	3.99931	0.02519
109	0.0500257	3.9994	0.0251869
110	0.0500231	3.99944	0.0251841
111	0.0500209	3.9995	0.0251814
112	0.0500188	3.99952	0.0251792
113	0.050017	3.99957	0.0251771
114	0.0500154	3.99961	0.0251751
115	0.0500139	3.99965	0.0251734
116	0.0500128	3.99972	0.0251719
117	0.0500115	3.99973	0.0251705
118	0.0500105	3.99976	0.0251693
119	0.0500094	3.99977	0.0251681
120	0.0500085	3.99979	0.0251671
121	0.0500078	3.99982	0.0251662
122	0.050007	3.99984	0.0251653
123	0.0500064	3.99985	0.0251646
124	0.0500058	3.99987	0.0251639
125	0.0500052	3.99988	0.0251632
126	0.0500047	3.99989	0.0251627
127	0.0500042	3.99989	0.0251621
128	0.0500038	3.9999	0.0251617
129	0.0500034	3.9999	0.0251613
130	0.0500031	3.99991	0.0251609
131	0.0500027	3.99991	0.0251605
132	0.0500026	3.99993	0.0251602
133	0.0500023	3.99994	0.02516
134	0.0500021	3.99995	0.0251597
135	0.0500019	3.99995	0.0251595
136	0.0500017	3.99995	0.0251593
137	0.0500016	3.99996	0.0251591
138	0.0500014	3.99996	0.0251589
139	0.0500013	3.99997	0.0251588
140	0.0500012	3.99997	0.0251586
141	0.0500011	3.99997	0.0251585
142	0.0500009	3.99997	0.0251583
143	0.0500009	3.99998	0.0251582
144	0.0500008	3.99998	0.0251581
145	0.0500007	3.99998	0.0251581
146	0.0500006	3.99998	0.025158
147	0.0500006	3.99999	0.0251579
148	0.0500005	3.99999	0.0251578
149	0.0500005	3.99999	0.0251578
150	0.0500004	3.99999	0.0251577
151	0.0500004	3.99999	0.0251577
152	0.0500003	3.99999	0.0251576
153	0.0500003	3.99999	0.0251576
154	0.0500003	3.99999	0.0251576
155	0.0500003	3.99999	0.0251575
156	0.0500002	3.99999	0.0251575
157	0.0500002	3.99999	0.0251575
158	0.0500002	3.99999	0.0251575
159	0.0500002	4	0.0251574
160	0.0500002	4	0.0251574
161	0.0500001	4	0.0251574
162	0.0500001	4	0.0251574
163	0.0500001	4	0.0251574
164	0.0500001	4	0.0251574
165	0.0500001	4	0.0251573
166	0.0500001	4	0.0251573
167	0.0500001	4	0.0251573
168	0.0500001	4	0.0251573
169	0.0500001	4	0.0251573
170	0.0500001	4	0.0251573
171	0.0500001	4	0.0251573
172	0.05	4	0.0251573
173	0.05	4	0.0251573
174	0.05	4	0.0251573
175	0.05	4	0.0251573
176	0.05	4	0.0251573
177	0.05	4	0.0251573
178	0.05	4	0.0251573
179	0.05	4	0.0251573
180	0.05	4	0.0251573
181	0.05	4	0.0251573
182	0.05	4	0.0251573
183	0.05	4	0.0251573
184	0.05	4	0.0251572
185	0.05	4	0.0251572
186	0.05	4	0.0251572
187	0.05	4	0.0251572
188	0.05	4	0.0251572
189	0.05	4	0.0251572
190	0.05	4	0.0251572
191	0.05	4	0.0251572
192	0.05	4	0.0251572
193	0.05	4	0.0251572
194	0.05	4	0.0251572
195	0.05	4	0.0251572
196	0.05	4	0.0251572
197	0.05	4	0.0251572
198	0.05	4	0.0251572
199	0.05	4	0.0251572
200	0.05	4	0.0251572
201	0.05	4	0.0251572
202	0.05	4	0.0251572
203	0.05	4	0.0251572
204	0.05	4	0.0251572
205	0.05	4	0.0251572
206	0.05	4	0.0251572
207	0.05	4	0.0251572
208	0.05	4	0.0251572
209	0.05	4	0.0251572
210	0.05	4	0.0251572
211	0.05	4	0.0251572
212	0.05	4	0.0251572
213	0.05	4	0.0251572
214	0.05	4	0.0251572
215	0.05	4	0.0251572
216	0.05	4	0.0251572
217	0.05	4	0.0251572
218	0.05	4	0.0251572
219	0.05	4	0.0251572
220	0.05	4	0.0251572
221	0.05	4	0.0251572
222	0.05	4	0.0251572
223	0.05	4	0.0251572
224	0.05	4	0.0251572
225	0.05	4	0.0251572
226	0.05	4	0.0251572
227	0.05	4	0.0251572
228	0.05	4	0.0251572
229	0.05	4	0.0251572
230	0.05	4	0.0251572
231	0.05	4	0.0251572
232	0.05	4	0.0251572
233	0.05	4	0.0251572
234	0.05	4	0.0251572
235	0.05	4	0.0251572
236	0.05	4	0.0251572
237	0.05	4	0.0251572
238	0.05	4	0.0251572
239	0.05	4	0.0251572
240	0.05	4	0.0251572
241	0.05	4	0.0251572
242	0.05	4	0.0251572
243	0.05	4	0.0251572
244	0.05	4	0.0251572
245	0.05	4	0.0251572
246	0.05	4	0.0251572
247	0.05	4	0.0251572
248	0.05	4	0.0251572
249	0.05	4	0.0251572
250	0.05	4	0.0251572
251	0.05	4	0.0251572
252	0.05	4	0.0251572
253	0.05	4	0.0251572
254	0.05	4	0.0251572
255	0.05	4	0.0251572
256	0.05	4	0.0251572
257	0.05	4	0.0251572
258	0.05	4	0.0251572
259	0.05	4	0.0251572
260	0.05	4	0.0251572
261	0.05	4	0.0251572
262	0.05	4	0.0251572
263	0.05	4	0.0251572
264	0.05	4	0.0251572
265	0.05	4	0.0251572
266	0.05	4	0.0251572
267	0.05	4	0.0251572
268	0.05	4	0.0251572
269	0.05	4	0.0251572
270	0.05	4	0.0251572
271	0.05	4	0.0251572
272	0.05	4	0.0251572
273	0.05	4	0.0251572
274	0.05	4	0.0251572
275	0.05	4	0.0251572
276	0.05	4	0.0251572
277	0.05	4	0.0251572
278	0.05	4	0.0251572
279	0.05	4	0.0251572
280	0.05	4	0.0251572
281	0.05	4	0.0251572
282	0.05	4	0.0251572
283	0.05	4	0.0251572
284	0.05	4	0.0251572
285	0.05	4	0.0251572
286	0.05	4	0.0251572
287	0.05	4	0.0251572
288	0.05	4	0.0251572
289	0.05	4	0.0251572
290	0.05	4	0.0251572
291	0.05	4	0.0251572
292	0.05	4	0.0251572
293	0.05	4	0.0251572
294	0.05	4	0.0251572
295	0.05	4	0.0251572
296	0.05	4	0.0251572
297	0.05	4	0.0251572
298	0.05	4	0.0251572
299	0.05	4	0.0251572
300	0.05	4	0.0251572
301	0.05	4	0.0251572
302	0.05	4	0.0251572
303	0.05	4	0.0251572
304	0.05	4	0.0251572
305	0.05	4	0.0251572
306	0.05	4	0.0251572
307	0.05	4	0.0251572
308	0.05	4	0.0251572
309	0.05	4	0.0251572
310	0.05	4	0.0251572
311	0.05	4	0.0251572
312	0.05	4	0.0251572
313	0.05	4	0.0251572
314	0.05	4	0.0251572
315	0.05	4	0.0251572
316	0.05	4	0.0251572
317	0.05	4	0.0251572
318	0.05	4	0.0251572
319	0.05	4	0.0251572
320	0.05	4	0.0251572
321	0.05	4	0.0251572
322	0.05	4	0.0251572
323	0.05	4	0.0251572
324	0.05	4	0.0251572
325	0.05	4	0.0251572
326	0.05	4	0.0251572
327	0.05	4	0.0251572
328	0.05	4	0.0251572
329	0.05	4	0.0251572
330	0.05	4	0.0251572
331	0.05	4	0.0251572
332	0.05	4	0.0251572
333	0.05	4	0.0251572
334	0.05	4	0.0251572
335	0.05	4	0.0251572
336	0.05	4	0.0251572
337	0.05	4	0.0251572
338	0.05	4	0.0251572
339	0.05	4	0.0251572
340	0.05	4	0.0251572
341	0.05	4	0.0251572
342	0.05	4	0.0251572
343	0.05	4	0.0251572
344	0.05	4	0.0251572
345	0.05	4	0.0251572
346	0.05	4	0.0251572
347	0.05	4	0.0251572
348	0.05	4	0.0251572
349	0.05	4	0.0251572
350	0.05	4	0.0251572
351	0.05	4	0.0251572
352	0.05	4	0.0251572
353	0.05	4	0.0251572
354	0.05	4	0.0251572
355	0.05	4	0.0251572
356	0.05	4	0.0251572
357	0.05	4	0.0251572
358	0.05	4	0.0251572
359	0.05	4	0.0251572
360	0.05	4	0.0251572
361	0.05	4	0.0251572
362	0.05	4	0.0251572
363	0.05	4	0.0251572
364	0.05	4	0.0251572
365	0.05	4	0.0251572
366	0.05	4	0.0251572
367	0.05	4	0.0251572
368	0.05	4	0.0251572
369	0.05	4	0.0251572
370	0.05	4	0.0251572
371	0.05	4	0.0251572
372	0.05	4	0.0251572
373	0.05	4	0.0251572
374	0.05	4	0.0251572
375	0.05	4	0.0251572
376	0.05	4	0.0251572
377	0.05	4	0.0251572
378	0.05	4	0.0251572
379	0.05	4	0.0251572
380	0.05	4	0.0251572
381	0.05	4	0.0251572
382	0.05	4	0.0251572
383	0.05	4	0.0251572
384	0.05	4	0.0251572
385	0.05	4	0.0251572
386	0.05	4	0.0251572
387	0.05	4	0.0251572
388	0.05	4	0.0251572
389	0.05	4	0.0251572
390	0.05	4	0.0251572
391	0.05	4	0.0251572
392	0.05	4	0.0251572
393	0.05	4	0.0251572
394	0.05	4	0.0251572
395	0.05	4	0.0251572
396	0.05	4	0.0251572
397	0.05	4	0.0251572
398	0.05	4	0.0251572
399	0.05	4	0.0251572
400	0.05	4	0.0251572
401	0.05	4	0.0251572
402	0.05	4	0.0251572
403	0.05	4	0.0251572
404	0.05	4	0.0251572
405	0.05	4	0.0251572
406	0.05	4	0.0251572
407	0.05	4	0.0251572
408	0.05	4	0.0251572
409	0.05	4	0.0251572
410	0.05	4	0.0251572
411	0.05	4	0.0251572
412	0.05	4	0.0251572
413	0.05	4	0.0251572
414	0.05	4	0.0251572
415	0.05	4	0.0251572
416	0.05	4	0.0251572
417	0.05	4	0.0251572
418	0.05	4	0.0251572
419	0.05	4	0.0251572
420	0.05	4	0.0251572
421	0.05	4	0.0251572
422	0.05	4	0.0251572
423	0.05	4	0.0251572
424	0.05	4	0.0251572
425	0.05	4	0.0251572
426	0.05	4	0.0251572
427	0.05	4	0.0251572
428	0.05	4	0.0251572
429	0.05	4	0.0251572
430	0.05	4	0.0251572
431	0.05	4	0.0251572
432	0.05	4	0.0251572
433	0.05	4	0.0251572
434	0.05	4	0.0251572
435	0.05	4	0.0251572
436	0.05	4	0.0251572
437	0.05	4	0.0251572
438	0.05	4	0.0251572
439	0.05	4	0.0251572
440	0.05	4	0.0251572
441	0.05	4	0.0251572
442	0.05	4	0.0251572
443	0.05	4	0.0251572
444	0.05	4	0.0251572
445	0.05	4	0.0251572
446	0.05	4	0.0251572
447	0.05	4	0.0251572
448	0.05	4	0.0251572
449	0.05	4	0.0251572
450	0.05	4	0.0251572
451	0.05	4	0.0251572
452	0.05	4	0.0251572
453	0.05	4	0.0251572
454	0.05	4	0.0251572
455	0.05	4	0.0251572
456	0.05	4	0.0251572
457	0.05	4	0.0251572
458	0.05	4	0.0251572
459	0.05	4	0.0251572
460	0.05	4	0.0251572
461	0.05	4	0.0251572
462	0.05	4	0.0251572
463	0.05	4	0.0251572
464	0.05	4	0.0251572
465	0.05	4	0.0251572
466	0.05	4	0.0251572
467	0.05	4	0.0251572
468	0.05	4	0.0251572
469	0.05	4	0.0251572
470	0.05	4	0.0251572
471	0.05	4	0.0251572
472	0.05	4	0.0251572
473	0.05	4	0.0251572
474	0.05	4	0.0251572
475	0.05	4	0.0251572
476	0.05	4	0.0251572
477	0.05	4	0.0251572
478	0.05	4	0.0251572
479	0.05	4	0.0251572
480	0.05	4	0.0251572
481	0.05	4	0.0251572
482	0.05	4	0.0251572
483	0.05	4	0.0251572
484	0.05	4	0.0251572
485	0.05	4	0.0251572
486	0.05	4	0.0251572
487	0.05	4	0.0251572
488	0.05	4	0.0251572
489	0.05	4	0.0251572
490	0.05	4	0.0251572
491	0.05	4	0.0251572
492	0.05	4	0.0251572
493	0.05	4	0.0251572
494	0.05	4	0.0251572
495	0.05	4	0.0251572
496	0.05	4	0.0251572
497	0.05	4	0.0251572
498	0.05	4	0.0251572
499	0.05	4	0.0251572
500	0.05	4	0.0251572
501	0.05	4	0.0251572
502	0.05	4	0.0251572
503	0.05	4	0.0251572
504	0.05	4	0.0251572
505	0.05	4	0.0251572
506	0.05	4	0.0251572
507	0.05	4	0.0251572
508	0.05	4	0.0251572
509	0.05	4	0.0251572
510	0.05	4	0.0251572
511	0.05	4	0.0251572
512	0.05	4	0.0251572
513	0.05	4	0.0251572
514	0.05	4	0.0251572
515	0.05	4	0.0251572
516	0.05	4	0.0251572
517	0.05	4	0.0251572
518	0.05	4	0.0251572
519	0.05	4	0.0251572
520	0.05	4	0.0251572
521	0.05	4	0.0251572
522	0.05	4	0.0251572
523	0.05	4	0.0251572
524	0.05	4	0.0251572
525	0.05	4	0.0251572
526	0.05	4	0.0251572
527	0.05	4	0.0251572
528	0.05	4	0.0251572
529	0.05	4	0.0251572
530	0.05	4	0.0251572
531	0.05	4	0.0251572
532	0.05	4	0.0251572
533	0.05	4	0.0251572
534	0.05	4	0.0251572
535	0.05	4	0.0251572
536	0.05	4	0.0251572
537	0.05	4	0.0251572
538	0.05	4	0.0251572
539	0.05	4	0.0251572
540	0.05	4	0.0251572
541	0.05	4	0.0251572
542	0.05	4	0.0251572
543	0.05	4	0.0251572
544	0.05	4	0.0251572
545	0.05	4	0.0251572
546	0.05	4	0.0251572
547	0.05	4	0.0251572
548	0.05	4	0.0251572
549	0.05	4	0.0251572
550	0.05	4	0.0251572
551	0.05	4	0.0251572
552	0.05	4	0.0251572
553	0.05	4	0.0251572
554	0.05	4	0.0251572
555	0.05	4	0.0251572
556	0.05	4	0.0251572
557	0.05	4	0.0251572
558	0.05	4	0.0251572
559	0.05	4	0.0251572
560	0.05	4	0.0251572
561	0.05	4	0.0251572
562	0.05	4	0.0251572
563	0.05	4	0.0251572
564	0.05	4	0.0251572
565	0.05	4	0.0251572
566	0.05	4	0.0251572
567	0.05	4	0.0251572
568	0.05	4	0.0251572
569	0.05	4	0.0251572
570	0.05	4	0.0251572
571	0.05	4	0.0251572
572	0.05	4	0.0251572
573	0.05	4	0.0251572
574	0.05	4	0.0251572
575	0.05	4	0.0251572
576	0.05	4	0.0251572
577	0.05	4	0.0251572
578	0.05	4	0.0251572
579	0.05	4	0.0251572
580	0.05	4	0.0251572
581	0.05	4	0.0251572
582	0.05	4	0.0251572
583	0.05	4	0.0251572
584	0.05	4	0.0251572
585	0.05	4	0.0251572
586	0.05	4	0.0251572
587	0.05	4	0.0251572
588	0.05	4	0.0251572
589	0.05	4	0.0251572
590	0.05	4	0.0251572
591	0.05	4	0.0251572
592	0.05	4	0.0251572
593	0.05	4	0.0251572
594	0.05	4	0.0251572
595	0.05	4	0.0251572
596	0.05	4	0.0251572
597	0.05	4	0.0251572
598	0.05	4	0.0251572
599	0.05	4	0.0251572
600	0.05	4	0.0251572
601	0.05	4	0.0251572
602	0.05	4	0.0251572
603	0.05	4	0.0251572
604	0.05	4	0.0251572
605	0.05	4	0.0251572
606	0.05	4	0.0251572
607	0.05	4	0.0251572
608	0.05	4	0.0251572
609	0.05	4	0.0251572
610	0.05	4	0.0251572
611	0.05	4	0.0251572
612	0.05	4	0.0251572
613	0.05	4	0.0251572
614	0.05	4	0.0251572
615	0.05	4	0.0251572
616	0.05	4	0.0251572
617	0.05	4	0.0251572
618	0.05	4	0.0251572
619	0.05	4	0.0251572
620	0.05	4	0.0251572
621	0.05	4	0.0251572
622	0.05	4	0.0251572
623	0.05	4	0.0251572
624	0.05	4	0.0251572
625	0.05	4	0.0251572
626	0.05	4	0.0251572
627	0.05	4	0.0251572
628	0.05	4	0.0251572
629	0.05	4	0.0251572
630	0.05	4	0.0251572
631	0.05	4	0.0251572
632	0.05	4	0.0251572
633	0.05	4	0.0251572
634	0.05	4	0.0251572
635	0.05	4	0.0251572
636	0.05	4	0.0251572
637	0.05	4	0.0251572
638	0.05	4	0.0251572
639	0.05	4	0.0251572
640	0.05	4	0.0251572
641	0.05	4	0.0251572
642	0.05	4	0.0251572
643	0.05	4	0.0251572
644	0.05	4	0.0251572
645	0.05	4	0.0251572
646	0.05	4	0.0251572
647	0.05	4	0.0251572
648	0.05	4	0.0251572
649	0.05	4	0.0251572
650	0.05	4	0.0251572
651	0.05	4	0.0251572
652	0.05	4	0.0251572
653	0.05	4	0.0251572
654	0.05	4	0.0251572
655	0.05	4	0.0251572
656	0.05	4	0.0251572
657	0.05	4	0.0251572
658	0.05	4	0.0251572
659	0.05	4	0.0251572
660	0.05	4	0.0251572
661	0.05	4	0.0251572
662	0.05	4	0.0251572
663	0.05	4	0.0251572
664	0.05	4	0.0251572
665	0.05	4	0.0251572
666	0.05	4	0.0251572
667	0.05	4	0.0251572
668	0.05	4	0.0251572
669	0.05	4	0.0251572
670	0.05	4	0.0251572
671	0.05	4	0.0251572
672	0.05	4	0.0251572
673	0.05	4	0.0251572
674	0.05	4	0.0251572
675	0.05	4	0.0251572
676	0.05	4	0.0251572
677	0.05	4	0.0251572
678	0.05	4	0.0251572
679	0.05	4	0.0251572
680	0.05	4	0.0251572
681	0.05	4	0.0251572
682	0.05	4	0.0251572
683	0.05	4	0.0251572
684	0.05	4	0.0251572
685	0.05	4	0.0251572
686	0.05	4	0.0251572
687	0.05	4	0.0251572
688	0.05	4	0.0251572
689	0.05	4	0.0251572
690	0.05	4	0.0251572
691	0.05	4	0.0251572
692	0.05	4	0.0251572
693	0.05	4	0.0251572
694	0.05	4	0.0251572
695	0.05	4	0.0251572
696	0.05	4	0.0251572
697	0.05	4	0.0251572
698	0.05	4	0.0251572
699	0.05	4	0.0251572
700	0.05	4	0.0251572
701	0.05	4	0.0251572
702	0.05	4	0.0251572
703	0.05	4	0.0251572
704	0.05	4	0.0251572
705	0.05	4	0.0251572
706	0.05	4	0.0251572
707	0.05	4	0.0251572
708	0.05	4	0.0251572
709	0.05	4	0.0251572
710	0.05	4	0.0251572
711	0.05	4	0.0251572
712	0.05	4	0.0251572
713	0.05	4	0.0251572
714	0.05	4	0.0251572
715	0.05	4	0.0251572
716	0.05	4	0.0251572
717	0.05	4	0.0251572
718	0.05	4	0.0251572
719	0.05	4	0.0251572
720	0.05	4	0.0251572
721	0.05	4	0.0251572
722	0.05	4	0.0251572
723	0.05	4	0.0251572
724	0.05	4	0.0251572
725	0.05	4	0.0251572
726	0.05	4	0.0251572
727	0.05	4	0.0251572
728	0.05	4	0.0251572
729	0.05	4	0.0251572
730	0.05	4	0.0251572
731	0.05	4	0.0251572
732	0.05	4	0.0251572
733	0.05	4	0.0251572
734	0.05	4	0.0251572
735	0.05	4	0.0251572
736	0.05	4	0.0251572
737	0.05	4	0.0251572
738	0.05	4	0.0251572
739	0.05	4	0.0251572
740	0.05	4	0.0251572
741	0.05	4	0.0251572
742	0.05	4	0.0251572
743	0.05	4	0.0251572
744	0.05	4	0.0251572
745	0.05	4	0.0251572
746	0.05	4	0.0251572
747	0.05	4	0.0251572
748	0.05	4	0.0251572
749	0.05	4	0.0251572
750	0.05	4	0.0251572
751	0.05	4	0.0251572
752	0.05	4	0.0251572
753	0.05	4	0.0251572
754	0.05	4	0.0251572
755	0.05	4	0.0251572
756	0.05	4	0.0251572
757	0.05	4	0.0251572
758	0.05	4	0.0251572
759	0.05	4	0.0251572
760	0.05	4	0.0251572
761	0.05	4	0.0251572
762	0.05	4	0.0251572
763	0.05	4	0.0251572
764	0.05	4	0.0251572
765	0.05	4	0.0251572
766	0.05	4	0.0251572
767	0.05	4	0.0251572
768	0.05	4	0.0251572
769	0.05	4	0.0251572
770	0.05	4	0.0251572
771	0.05	4	0.0251572
772	0.05	4	0.0251572
773	0.05	4	0.0251572
774	0.05	4	0.0251572
775	0.05	4	0.0251572
776	0.05	4	0.0251572
777	0.05	4	0.0251572
778	0.05	4	0.0251572
779	0.05	4	0.0251572
780	0.05	4	0.0251572
781	0.05	4	0.0251572
782	0.05	4	0.0251572
783	0.05	4	0.0251572
784	0.05	4	0.0251572
785	0.05	4	0.0251572
786	0.05	4	0.0251572
787	0.05	4	0.0251572
788	0.05	4	0.0251572
789	0.05	4	0.0251572
790	0.05	4	0.0251572
791	0.05	4	0.0251572
792	0.05	4	0.0251572
793	0.05	4	0.0251572
794	0.05	4	0.0251572
795	0.05	4	0.0251572
796	0.05	4	0.0251572
797	0.05	4	0.0251572
798	0.05	4	0.0251572
799	0.05	4	0.0251572
800	0.05	4	0.0251572
801	0.05	4	0.0251572
802	0.05	4	0.0251572
803	0.05	4	0.0251572
804	0.05	4	0.0251572
805	0.05	4	0.0251572
806	0.05	4	0.0251572
807	0.05	4	0.0251572
808	0.05	4	0.0251572
809	0.05	4	0.0251572
810	0.05	4	0.0251572
811	0.05	4	0.0251572
812	0.05	4	0.0251572
813	0.05	4	0.0251572
814	0.05	4	0.0251572
815	0.05	4	0.0251572
816	0.05	4	0.0251572
817	0.05	4	0.0251572
818	0.05	4	0.0251572
819	0.05	4	0.0251572
820	0.05	4	0.0251572
821	0.05	4	0.0251572
822	0.05	4	0.0251572
823	0.05	4	0.0251572
824	0.05	4	0.0251572
825	0.05	4	0.0251572
826	0.05	4	0.0251572
827	0.05	4	0.0251572
828	0.05	4	0.0251572
829	0.05	4	0.0251572
830	0.05	4	0.0251572
831	0.05	4	0.0251572
832	0.05	4	0.0251572
833	0.05	4	0.0251572
834	0.05	4	0.0251572
835	0.05	4	0.0251572
836	0.05	4	0.0251572
837	0.05	4	0.0251572
838	0.05	4	0.0251572
839	0.05	4	0.0251572
840	0.05	4	0.0251572
841	0.05	4	0.0251572
842	0.05	4	0.0251572
843	0.05	4	0.0251572
844	0.05	4	0.0251572
845	0.05	4	0.0251572
846	0.05	4	0.0251572
847	0.05	4	0.0251572
848	0.05	4	0.0251572
849	0.05	4	0.0251572
850	0.05	4	0.0251572
851	0.05	4	0.0251572
852	0.05	4	0.0251572
853	0.05	4	0.0251572
854	0.05	4	0.0251572
855	0.05	4	0.0251572
856	0.05	4	0.0251572
857	0.05	4	0.0251572
858	0.05	4	0.0251572
859	0.05	4	0.0251572
860	0.05	4	0.0251572
861	0.05	4	0.0251572
862	0.05	4	0.0251572
863	0.05	4	0.0251572
864	0.05	4	0.0251572
865	0.05	4	0.0251572
866	0.05	4	0.0251572
867	0.05	4	0.0251572
868	0.05	4	0.0251572
869	0.05	4	0.0251572
870	0.05	4	0.0251572
871	0.05	4	0.0251572
872	0.05	4	0.0251572
873	0.05	4	0.0251572
874	0.05	4	0.0251572
875	0.05	4	0.0251572
876	0.05	4	0.0251572
877	0.05	4	0.0251572
878	0.05	4	0.0251572
879	0.05	4	0.0251572
880	0.05	4	0.0251572
881	0.05	4	0.0251572
882	0.05	4	0.0251572
883	0.05	4	0.0251572
884	0.05	4	0.0251572
885	0.05	4	0.0251572
886	0.05	4	0.0251572
887	0.05	4	0.0251572
888	0.05	4	0.0251572
889	0.05	4	0.0251572
890	0.05	4	0.0251572
891	0.05	4	0.0251572
892	0.05	4	0.0251572
893	0.05	4	0.0251572
894	0.05	4	0.0251572
895	0.05	4	0.0251572
896	0.05	4	0.0251572
897	0.05	4	0.0251572
898	0.05	4	0.0251572
899	0.05	4	0.0251572
900	0.05	4	0.0251572
901	0.05	4	0.0251572
902	0.05	4	0.0251572
903	0.05	4	0.0251572
904	0.05	4	0.0251572
905	0.05	4	0.0251572
906	0.05	4	0.0251572
907	0.05	4	0.0251572
908	0.05	4	0.0251572
909	0.05	4	0.0251572
910	0.05	4	0.0251572
911	0.05	4	0.0251572
912	0.05	4	0.0251572
913	0.05	4	0.0251572
914	0.05	4	0.0251572
915	0.05	4	0.0251572
916	0.05	4	0.0251572
917	0.05	4	0.0251572
918	0.05	4	0.0251572
919	0.05	4	0.0251572
920	0.05	4	0.0251572
921	0.05	4	0.0251572
922	0.05	4	0.0251572
923	0.05	4	0.0251572
924	0.05	4	0.0251572
925	0.05	4	0.0251572
926	0.05	4	0.0251572
927	0.05	4	0.0251572
928	0.05	4	0.0251572
929	0.05	4	0.0251572
930	0.05	4	0.0251572
931	0.05	4	0.0251572
932	0.05	4	0.0251572
933	0.05	4	0.0251572
934	0.05	4	0.0251572
935	0.05	4	0.0251572
936	0.05	4	0.0251572
937	0.05	4	0.0251572
938	0.05	4	0.0251572
939	0.05	4	0.0251572
940	0.05	4	0.0251572
941	0.05	4	0.0251572
942	0.05	4	0.0251572
943	0.05	4	0.0251572
944	0.05	4	0.0251572
945	0.05	4	0.0251572
946	0.05	4	0.0251572
947	0.05	4	0.0251572
948	0.05	4	0.0251572
949	0.05	4	0.0251572
950	0.05	4	0.0251572
951	0.05	4	0.0251572
952	0.05	4	0.0251572
953	0.05	4	0.0251572
954	0.05	4	0.0251572
955	0.05	4	0.0251572
956	0.05	4	0.0251572
957	0.05	4	0.0251572
958	0.05	4	0.0251572
959	0.05	4	0.0251572
960	0.05	4	0.0251572
961	0.05	4	0.0251572
962	0.05	4	0.0251572
963	0.05	4	0.0251572
964	0.05	4	0.0251572
965	0.05	4	0.0251572
966	0.05	4	0.0251572
967	0.05	4	0.0251572
968	0.05	4	0.0251572
969	0.05	4	0.0251572
970	0.05	4	0.0251572
971	0.05	4	0.0251572
972	0.05	4	0.0251572
973	0.05	4	0.0251572
974	0.05	4	0.0251572
975	0.05	4	0.0251572
976	0.05	4	0.0251572
977	0.05	4	0.0251572
978	0.05	4	0.0251572
979	0.05	4	0.0251572
980	0.05	4	0.0251572
981	0.05	4	0.0251572
982	0.05	4	0.0251572
983	0.05	4	0.0251572
984	0.05	4	0.0251572
985	0.05	4	0.0251572
986	0.05	4	0.0251572
987	0.05	4	0.0251572
988	0.05	4	0.0251572
989	0.05	4	0.0251572
990	0.05	4	0.0251572
991	0.05	4	0.0251572
992	0.05	4	0.0251572
993	0.05	4	0.0251572
994	0.05	4	0.0251572
995	0.05	4	0.0251572
996	0.05	4	0.0251572
997	0.05	4	0.0251572
998	0.05	4	0.0251572
999	0.05	4	0.0251572
1000	0.05	4	0.0251572
1001	0.05	4	0.0251572
1002	0.05	4	0.0251572
1003	0.05	4	0.0251572
1004	0.05	4	0.0251572
1005	0.05	4	0.0251572
1006	0.05	4	0.0251572
1007	0.05	4	0.0251572
1008	0.05	4	0.0251572
1009	0.05	4	0.0251572
1010	0.05	4	0.0251572
1011	0.05	4	0.0251572
1012	0.05	4	0.0251572
1013	0.05	4	0.0251572
1014	0.05	4	0.0251572
1015	0.05	4	0.0251572
1016	0.05	4	0.0251572
1017	0.05	4	0.0251572
1018	0.05	4	0.0251572
1019	0.05	4	0.0251572
1020	0.05	4	0.0251572
1021	0.05	4	0.0251572
1022	0.05	4	0.0251572
1023	0.05	4	0.0251572
1024	0.05	4	0.0251572
1025	0.05	4	0.0251572
1026	0.05	4	0.0251572
1027	0.05	4	0.0251572
1028	0.05	4	0.0251572
1029	0.05	4	0.0251572
1030	0.05	4	0.0251572
1031	0.05	4	0.0251572
1032	0.05	4	0.0251572
1033	0.05	4	0.0251572
1034	0.05	4	0.0251572
1035	0.05	4	0.0251572
1036	0.05	4	0.0251572
1037	0.05	4	0.0251572
1038	0.05	4	0.0251572
1039	0.05	4	0.0251572
1040	0.05	4	0.0251572
1041	0.05	4	0.0251572
1042	0.05	4	0.0251572
1043	0.05	4	0.0251572
1044	0.05	4	0.0251572
1045	0.05	4	0.0251572
1046	0.05	4	0.0251572
1047	0.05	4	0.0251572
1048	0.05	4	0.0251572
1049	0.05	4	0.0251572
1050	0.05	4	0.0251572
1051	0.05	4	0.0251572
1052	0.05	4	0.0251572
1053	0.05	4	0.0251572
1054	0.05	4	0.0251572
1055	0.05	4	0.0251572
1056	0.05	4	0.0251572
1057	0.05	4	0.0251572
1058	0.05	4	0.0251572
1059	0.05	4	0.0251572
1060	0.05	4	0.0251572
1061	0.05	4	0.0251572
1062	0.05	4	0.0251572
1063	0.05	4	0.0251572
1064	0.05	4	0.0251572
1065	0.05	4	0.0251572
1066	0.05	4	0.0251572
1067	0.05	4	0.0251572
1068	0.05	4	0.0251572
1069	0.05	4	0.0251572
1070	0.05	4	0.0251572
1071	0.05	4	0.0251572
1072	0.05	4	0.0251572
1073	0.05	4	0.0251572
1074	0.05	4	0.0251572
1075	0.05	4	0.0251572
1076	0.05	4	0.0251572
1077	0.05	4	0.0251572
1078	0.05	4	0.0251572
1079	0.05	4	0.0251572
1080	0.05	4	0.0251572
1081	0.05	4	0.0251572
1082	0.05	4	0.0251572
1083	0.05	4	0.0251572
1084	0.05	4	0.0251572
1085	0.05	4	0.0251572
1086	0.05	4	0.0251572
1087	0.05	4	0.0251572
1088	0.05	4	0.0251572
1089	0.05	4	0.0251572
1090	0.05	4	0.0251572
1091	0.05	4	0.0251572
1092	0.05	4	0.0251572
1093	0.05	4	0.0251572
1094	0.05	4	0.0251572
1095	0.05	4	0.0251572
1096	0.05	4	0.0251572
1097	0.05	4	0.0251572
1098	0.05	4	0.0251572
1099	0.05	4	0.0251572
1100	0.05	4	0.0251572
1101	0.05	4	0.0251572
1102	0.05	4	0.0251572
1103	0.05	4	0.0251572
1104	0.05	4	0.0251572
1105	0.05	4	0.0251572
1106	0.05	4	0.0251572
1107	0.05	4	0.0251572
1108	0.05	4	0.0251572
1109	0.05	4	0.0251572
1110	0.05	4	0.0251572
1111	0.05	4	0.0251572
1112	0.05	4	0.0251572
1113	0.05	4	0.0251572
1114	0.05	4	0.0251572
1115	0.05	4	0.0251572
1116	0.05	4	0.0251572
1117	0.05	4	0.0251572
1118	0.05	4	0.0251572
1119	0.05	4	0.0251572
1120	0.05	4	0.0251572
1121	0.05	4	0.0251572
1122	0.05	4	0.0251572
1123	0.05	4	0.0251572
1124	0.05	4	0.0251572
1125	0.05	4	0.0251572
1126	0.05	4	0.0251572
1127	0.05	4	0.0251572
1128	0.05	4	0.0251572
1129	0.05	4	0.0251572
1130	0.05	4	0.0251572
1131	0.05	4	0.0251572
1132	0.05	4	0.0251572
1133	0.05	4	0.0251572
1134	0.05	4	0.0251572
1135	0.05	4	0.0251572
1136	0.05	4	0.0251572
1137	0.05	4	0.0251572
1138	0.05	4	0.0251572
1139	0.05	4	0.0251572
1140	0.05	4	0.0251572
1141	0.05	4	0.0251572
1142	0.05	4	0.0251572
1143	0.05	4	0.0251572
1144	0.05	4	0.0251572
1145	0.05	4	0.0251572
1146	0.05	4	0.0251572
1147	0.05	4	0.0251572
1148	0.05	4	0.0251572
1149	0.05	4	0.0251572
1150	0.05	4	0.0251572
1151	0.05	4	0.0251572
1152	0.05	4	0.0251572
1153	0.05	4	0.0251572
1154	0.05	4	0.0251572
1155	0.05	4	0.0251572
1156	0.05	4	0.0251572
1157	0.05	4	0.0251572
1158	0.05	4	0.0251572
1159	0.05	4	0.0251572
1160	0.05	4	0.0251572
1161	0.05	4	0.0251572
1162	0.05	4	0.0251572
1163	0.05	4	0.0251572
1164	0.05	4	0.0251572
1165	0.05	4	0.0251572
1166	0.05	4	0.0251572
1167	0.05	4	0.0251572
1168	0.05	4	0.0251572
1169	0.05	4	0.0251572
1170	0.05	4	0.0251572
1171	0.05	4	0.0251572
1172	0.05	4	0.0251572
1173	0.05	4	0.0251572
1174	0.05	4	0.0251572
1175	0.05	4	0.0251572
1176	0.05	4	0.0251572
1177	0.05	4	0.0251572
1178	0.05	4	0.0251572
1179	0.05	4	0.0251572
1180	0.05	4	0.0251572
1181	0.05	4	0.0251572
1182	0.05	4	0.0251572
1183	0.05	4	0.0251572
1184	0.05	4	0.0251572
1185	0.05	4	0.0251572
1186	0.05	4	0.0251572
1187	0.05	4	0.0251572
1188	0.05	4	0.0251572
1189	0.05	4	0.0251572
1190	0.05	4	0.0251572
1191	0.05	4	0.0251572
1192	0.05	4	0.0251572
1193	0.05	4	0.0251572
1194	0.05	4	0.0251572
1195	0.05	4	0.0251572
1196	0.05	4	0.0251572
1197	0.05	4	0.0251572
1198	0.05	4	0.0251572
1199	0.05	4	0.0251572
1200	0.05	4	0.0251572
1201	0.05	4	0.0251572
1202	0.05	4	0.0251572
1203	0.05	4	0.0251572
1204	0.05	4	0.0251572
1205	0.05	4	0.0251572
1206	0.05	4	0.0251572
1207	0.05	4	0.0251572
1208	0.05	4	0.0251572
1209	0.05	4	0.0251572
1210	0.05	4	0.0251572
1211	0.05	4	0.0251572
1212	0.05	4	0.0251572
1213	0.05	4	0.0251572
1214	0.05	4	0.0251572
1215	0.05	4	0.0251572
1216	0.05	4	0.0251572
1217	0.05	4	0.0251572
1218	0.05	4	0.0251572
1219	0.05	4	0.0251572
1220	0.05	4	0.0251572
1221	0.05	4	0.0251572
1222	0.05	4	0.0251572
1223	0.05	4	0.0251572
1224	0.05	4	0.0251572
1225	0.05	4	0.0251572
1226	0.05	4	0.0251572
1227	0.05	4	0.0251572
1228	0.05	4	0.0251572
1229	0.05	4	0.0251572
1230	0.05	4	0.0251572
1231	0.05	4	0.0251572
1232	0.05	4	0.0251572
1233	0.05	4	0.0251572
1234	0.05	4	0.0251572
1235	0.05	4	0.0251572
1236	0.05	4	0.0251572
1237	0.05	4	0.0251572
1238	0.05	4	0.0251572
1239	0.05	4	0.0251572
1240	0.05	4	0.0251572
1241	0.05	4	0.0251572
1242	0.05	4	0.0251572
1243	0.05	4	0.0251572
1244	0.05	4	0.0251572
1245	0.05	4	0.0251572
1246	0.05	4	0.0251572
1247	0.05	4	0.0251572
1248	0.05	4	0.0251572
1249	0.05	4	0.0251572
1250	0.05	4	0.0251572
1251	0.05	4	0.0251572
1252	0.05	4	0.0251572
1253	0.05	4	0.0251572
1254	0.05	4	0.0251572
1255	0.05	4	0.0251572
1256	0.05	4	0.0251572
1257	0.05	4	0.0251572
1258	0.05	4	0.0251572
1259	0.05	4	0.0251572
1260	0.05	4	0.0251572
1261	0.05	4	0.0251572
1262	0.05	4	0.0251572
1263	0.05	4	0.0251572
1264	0.05	4	0.0251572
1265	0.05	4	0.0251572
1266	0.05	4	0.0251572
1267	0.05	4	0.0251572
1268	0.05	4	0.0251572
1269	0.05	4	0.0251572
1270	0.05	4	0.0251572
1271	0.05	4	0.0251572
1272	0.05	4	0.0251572
1273	0.05	4	0.0251572
1274	0.05	4	0.0251572
1275	0.05	4	0.0251572
1276	0.05	4	0.0251572
1277	0.05	4	0.0251572
1278	0.05	4	0.0251572
1279	0.05	4	0.0251572
1280	0.05	4	0.0251572
1281	0.05	4	0.0251572
1282	0.05	4	0.0251572
1283	0.05	4	0.0251572
1284	0.05	4	0.0251572
1285	0.05	4	0.0251572
1286	0.05	4	0.0251572
1287	0.05	4	0.0251572
1288	0.05	4	0.0251572
1289	0.05	4	0.0251572
1290	0.05	4	0.0251572
1291	0.05	4	0.0251572
1292	0.05	4	0.0251572
1293	0.05	4	0.0251572
1294	0.05	4	0.0251572
1295	0.05	4	0.0251572
1296	0.05	4	0.0251572
1297	0.05	4	0.0251572
1298	0.05	4	0.0251572
1299	0.05	4	0.0251572
1300	0.05	4	0.0251572
1301	0.05	4	0.0251572
1302	0.05	4	0.0251572
1303	0.05	4	0.0251572
1304	0.05	4	0.0251572
1305	0.05	4	0.0251572
1306	0.05	4	0.0251572
1307	0.05	4	0.0251572
1308	0.05	4	0.0251572
1309	0.05	4	0.0251572
1310	0.05	4	0.0251572
1311	0.05	4	0.0251572
1312	0.05	4	0.0251572
1313	0.05	4	0.0251572
1314	0.05	4	0.0251572
1315	0.05	4	0.0251572
1316	0.05	4	0.0251572
1317	0.05	4	0.0251572
1318	0.05	4	0.0251572
1319	0.05	4	0.0251572
1320	0.05	4	0.0251572
1321	0.05	4	0.0251572
1322	0.05	4	0.0251572
1323	0.05	4	0.0251572
1324	0.05	4	0.0251572
1325	0.05	4	0.0251572
1326	0.05	4	0.0251572
1327	0.05	4	0.0251572
1328	0.05	4	0.0251572
1329	0.05	4	0.0251572
1330	0.05	4	0.0251572
1331	0.05	4	0.0251572
1332	0.05	4	0.0251572
1333	0.05	4	0.0251572
1334	0.05	4	0.0251572
1335	0.05	4	0.0251572
1336	0.05	4	0.0251572
1337	0.05	4	0.0251572
1338	0.05	4	0.0251572
1339	0.05	4	0.0251572
1340	0.05	4	0.0251572
1341	0.05	4	0.0251572
1342	0.05	4	0.0251572
1343	0.05	4	0.0251572
1344	0.05	4	0.0251572
1345	0.05	4	0.0251572
1346	0.05	4	0.0251572
1347	0.05	4	0.0251572
1348	0.05	4	0.0251572
1349	0.05	4	0.0251572
1350	0.05	4	0.0251572
1351	0.05	4	0.0251572
1352	0.05	4	0.0251572
1353	0.05	4	0.0251572
1354	0.05	4	0.0251572
1355	0.05	4	0.0251572
1356	0.05	4	0.0251572
1357	0.05	4	0.0251572
1358	0.05	4	0.0251572
1359	0.05	4	0.0251572
1360	0.05	4	0.0251572
1361	0.05	4	0.0251572
1362	0.05	4	0.0251572
1363	0.05	4	0.0251572
1364	0.05	4	0.0251572
1365	0.05	4	0.0251572
1366	0.05	4	0.0251572
1367	0.05	4	0.0251572
1368	0.05	4	0.0251572
1369	0.05	4	0.0251572
1370	0.05	4	0.0251572
1371	0.05	4	0.0251572
1372	0.05	4	0.0251572
1373	0.05	4	0.0251572
1374	0.05	4	0.0251572
1375	0.05	4	0.0251572
1376	0.05	4	0.0251572
1377	0.05	4	0.0251572
1378	0.05	4	0.0251572
1379	0.05	4	0.0251572
1380	0.05	4	0.0251572
1381	0.05	4	0.0251572
1382	0.05	4	0.0251572
1383	0.05	4	0.0251572
1384	0.05	4	0.0251572
1385	0.05	4	0.0251572
1386	0.05	4	0.0251572
1387	0.05	4	0.0251572
1388	0.05	4	0.0251572
1389	0.05	4	0.0251572
1390	0.05	4	0.0251572
1391	0.05	4	0.0251572
1392	0.05	4	0.0251572
1393	0.05	4	0.0251572
1394	0.05	4	0.0251572
1395	0.05	4	0.0251572
1396	0.05	4	0.0251572
1397	0.05	4	0.0251572
1398	0.05	4	0.0251572
1399	0.05	4	0.0251572
1400	0.05	4	0.0251572
1401	0.05	4	0.0251572
1402	0.05	4	0.0251572
1403	0.05	4	0.0251572
1404	0.05	4	0.0251572
1405	0.05	4	0.0251572
1406	0.05	4	0.0251572
1407	0.05	4	0.0251572
1408	0.05	4	0.0251572
1409	0.05	4	0.0251572
1410	0.05	4	0.0251572
1411	0.05	4	0.0251572
1412	0.05	4	0.0251572
1413	0.05	4	0.0251572
1414	0.05	4	0.0251572
1415	0.05	4	0.0251572
1416	0.05	4	0.0251572
1417	0.05	4	0.0251572
1418	0.05	4	0.0251572
1419	0.05	4	0.0251572
1420	0.05	4	0.0251572
1421	0.05	4	0.0251572
1422	0.05	4	0.0251572
1423	0.05	4	0.0251572
1424	0.05	4	0.0251572
1425	0.05	4	0.0251572
1426	0.05	4	0.0251572
1427	0.05	4	0.0251572
1428	0.05	4	0.0251572
1429	0.05	4	0.0251572
1430	0.05	4	0.0251572
1431	0.05	4	0.0251572
1432	0.05	4	0.0251572
1433	0.05	4	0.0251572
1434	0.05	4	0.0251572
1435	0.05	4	0.0251572
1436	0.05	4	0.0251572
1437	0.05	4	0.0251572
1438	0.05	4	0.0251572
1439	0.05	4	0.0251572
1440	0.05	4	0.0251572
1441	0.05	4	0.0251572
1442	0.05	4	0.0251572
1443	0.05	4	0.0251572
1444	0.05	4	0.0251572
1445	0.05	4	0.0251572
1446	0.05	4	0.0251572
1447	0.05	4	0.0251572
1448	0.05	4	0.0251572
1449	0.05	4	0.0251572
1450	0.05	4	0.0251572
1451	0.05	4	0.0251572
1452	0.05	4	0.0251572
1453	0.05	4	0.0251572
1454	0.05	4	0.0251572
1455	0.05	4	0.0251572
1456	0.05	4	0.0251572
1457	0.05	4	0.0251572
1458	0.05	4	0.0251572
1459	0.05	4	0.0251572
1460	0.05	4	0.0251572
1461	0.05	4	0.0251572
1462	0.05	4	0.0251572
1463	0.05	4	0.0251572
1464	0.05	4	0.0251572
1465	0.05	4	0.0251572
1466	0.05	4	0.0251572
1467	0.05	4	0.0251572
1468	0.05	4	0.0251572
1469	0.05	4	0.0251572
1470	0.05	4	0.0251572
1471	0.05	4	0.0251572
1472	0.05	4	0.0251572
1473	0.05	4	0.0251572
1474	0.05	4	0.0251572
1475	0.05	4	0.0251572
1476	0.05	4	0.0251572
1477	0.05	4	0.0251572
1478	0.05	4	0.0251572
1479	0.05	4	0.0251572
1480	0.05	4	0.0251572
1481	0.05	4	0.0251572
1482	0.05	4	0.0251572
1483	0.05	4	0.0251572
1484	0.05	4	0.0251572
1485	0.05	4	0.0251572
1486	0.05	4	0.0251572
1487	0.05	4	0.0251572
1488	0.05	4	0.0251572
1489	0.05	4	0.0251572
1490	0.05	4	0.0251572
1491	0.05	4	0.0251572
1492	0.05	4	0.0251572
1493	0.05	4	0.0251572
1494	0.05	4	0.0251572
1495	0.05	4	0.0251572
1496	0.05	4	0.0251572
1497	0.05	4	0.0251572
1498	0.05	4	0.0251572
1499	0.05	4	0.0251572
1500	0.05	4	0.0251572
1501	0.05	4	0.0251572
1502	0.05	4	0.0251572
1503	0.05	4	0.0251572
1504	0.05	4	0.0251572
1505	0.05	4	0.0251572
1506	0.05	4	0.0251572
1507	0.05	4	0.0251572
1508	0.05	4	0.0251572
1509	0.05	4	0.0251572
1510	0.05	4	0.0251572
1511	0.05	4	0.0251572
1512	0.05	4	0.0251572
1513	0.05	4	0.0251572
1514	0.05	4	0.0251572
1515	0.05	4	0.0251572
1516	0.05	4	0.0251572
1517	0.05	4	0.0251572
1518	0.05	4	0.0251572
1519	0.05	4	0.0251572
1520	0.05	4	0.0251572
1521	0.05	4	0.0251572
1522	0.05	4	0.0251572
1523	0.05	4	0.0251572
1524	0.05	4	0.0251572
1525	0.05	4	0.0251572
1526	0.05	4	0.0251572
1527	0.05	4	0.0251572
1528	0.05	4	0.0251572
1529	0.05	4	0.0251572
1530	0.05	4	0.0251572
1531	0.05	4	0.0251572
1532	0.05	4	0.0251572
1533	0.05	4	0.0251572
1534	0.05	4	0.0251572
1535	0.05	4	0.0251572
1536	0.05	4	0.0251572
1537	0.05	4	0.0251572
1538	0.05	4	0.0251572
1539	0.05	4	0.0251572
1540	0.05	4	0.0251572
1541	0.05	4	0.0251572
1542	0.05	4	0.0251572
1543	0.05	4	0.0251572
1544	0.05	4	0.0251572
1545	0.05	4	0.0251572
1546	0.05	4	0.0251572
1547	0.05	4	0.0251572
1548	0.05	4	0.0251572
1549	0.05	4	0.0251572
1550	0.05	4	0.0251572
1551	0.05	4	0.0251572
1552	0.05	4	0.0251572
1553	0.05	4	0.0251572
1554	0.05	4	0.0251572
1555	0.05	4	0.0251572
1556	0.05	4	0.0251572
1557	0.05	4	0.0251572
1558	0.05	4	0.0251572
1559	0.05	4	0.0251572
1560	0.05	4	0.0251572
1561	0.05	4	0.0251572
1562	0.05	4	0.0251572
1563	0.05	4	0.0251572
1564	0.05	4	0.0251572
1565	0.05	4	0.0251572
1566	0.05	4	0.0251572
1567	0.05	4	0.0251572
1568	0.05	4	0.0251572
1569	0.05	4	0.0251572
1570	0.05	4	0.0251572
1571	0.05	4	0.0251572
1572	0.05	4	0.0251572
1573	0.05	4	0.0251572
1574	0.05	4	0.0251572
1575	0.05	4	0.0251572
1576	0.05	4	0.0251572
1577	0.05	4	0.0251572
1578	0.05	4	0.0251572
1579	0.05	4	0.0251572
1580	0.05	4	0.0251572
1581	0.05	4	0.0251572
1582	0.05	4	0.0251572
1583	0.05	4	0.0251572
1584	0.05	4	0.0251572
1585	0.05	4	0.0251572
1586	0.05	4	0.0251572
1587	0.05	4	0.0251572
1588	0.05	4	0.0251572
1589	0.05	4	0.0251572
1590	0.05	4	0.0251572
1591	0.05	4	0.0251572
1592	0.05	4	0.0251572
1593	0.05	4	0.0251572
1594	0.05	4	0.0251572
1595	0.05	4	0.0251572
1596	0.05	4	0.0251572
1597	0.05	4	0.0251572
1598	0.05	4	0.0251572
1599	0.05	4	0.0251572
1600	0.05	4	0.0251572
1601	0.05	4	0.0251572
1602	0.05	4	0.0251572
1603	0.05	4	0.0251572
1604	0.05	4	0.0251572
1605	0.05	4	0.0251572
1606	0.05	4	0.0251572
1607	0.05	4	0.0251572
1608	0.05	4	0.0251572
1609	0.05	4	0.0251572
1610	0.05	4	0.0251572
1611	0.05	4	0.0251572
1612	0.05	4	0.0251572
1613	0.05	4	0.0251572
1614	0.05	4	0.0251572
1615	0.05	4	0.0251572
1616	0.05	4	0.0251572
1617	0.05	4	0.0251572
1618	0.05	4	0.0251572
1619	0.05	4	0.0251572
1620	0.05	4	0.0251572
1621	0.05	4	0.0251572
1622	0.05	4	0.0251572
1623	0.05	4	0.0251572
1624	0.05	4	0.0251572
1625	0.05	4	0.0251572
1626	0.05	4	0.0251572
1627	0.05	4	0.0251572
1628	0.05	4	0.0251572
1629	0.05	4	0.0251572
1630	0.05	4	0.0251572
1631	0.05	4	0.0251572
1632	0.05	4	0.0251572
1633	0.05	4	0.0251572
1634	0.05	4	0.0251572
1635	0.05	4	0.0251572
1636	0.05	4	0.0251572
1637	0.05	4	0.0251572
1638	0.05	4	0.0251572
1639	0.05	4	0.0251572
1640	0.05	4	0.0251572
1641	0.05	4	0.0251572
1642	0.05	4	0.0251572
1643	0.05	4	0.0251572
1644	0.05	4	0.0251572
1645	0.05	4	0.0251572
1646	0.05	4	0.0251572
1647	0.05	4	0.0251572
1648	0.05	4	0.0251572
1649	0.05	4	0.0251572
1650	0.05	4	0.0251572
1651	0.05	4	0.0251572
1652	0.05	4	0.0251572
1653	0.05	4	0.0251572
1654	0.05	4	0.0251572
1655	0.05	4	0.0251572
1656	0.05	4	0.0251572
1657	0.05	4	0.0251572
1658	0.05	4	0.0251572
1659	0.05	4	0.0251572
1660	0.05	4	0.0251572
1661	0.05	4	0.0251572
1662	0.05	4	0.0251572
1663	0.05	4	0.0251572
1664	0.05	4	0.0251572
1665	0.05	4	0.0251572
1666	0.05	4	0.0251572
1667	0.05	4	0.0251572
1668	0.05	4	0.0251572
1669	0.05	4	0.0251572
1670	0.05	4	0.0251572
1671	0.05	4	0.0251572
1672	0.05	4	0.0251572
1673	0.05	4	0.0251572
1674	0.05	4	0.0251572
1675	0.05	4	0.0251572
1676	0.05	4	0.0251572
1677	0.05	4	0.0251572
1678	0.05	4	0.0251572
1679	0.05	4	0.0251572
1680	0.05	4	0.0251572
1681	0.05	4	0.0251572
1682	0.05	4	0.0251572
1683	0.05	4	0.0251572
1684	0.05	4	0.0251572
1685	0.05	4	0.0251572
1686	0.05	4	0.0251572
1687	0.05	4	0.0251572
1688	0.05	4	0.0251572
1689	0.05	4	0.0251572
1690	0.05	4	0.0251572
1691	0.05	4	0.0251572
1692	0.05	4	0.0251572
1693	0.05	4	0.0251572
1694	0.05	4	0.0251572
1695	0.05	4	0.0251572
1696	0.05	4	0.0251572
1697	0.05	4	0.0251572
1698	0.05	4	0.0251572
1699	0.05	4	0.0251572
1700	0.05	4	0.0251572
1701	0.05	4	0.0251572
1702	0.05	4	0.0251572
1703	0.05	4	0.0251572
1704	0.05	4	0.0251572
1705	0.05	4	0.0251572
1706	0.05	4	0.0251572
1707	0.05	4	0.0251572
1708	0.05	4	0.0251572
1709	0.05	4	0.0251572
1710	0.05	4	0.0251572
1711	0.05	4	0.0251572
1712	0.05	4	0.0251572
1713	0.05	4	0.0251572
1714	0.05	4	0.0251572
1715	0.05	4	0.0251572
1716	0.05	4	0.0251572
1717	0.05	4	0.0251572
1718	0.05	4	0.0251572
1719	0.05	4	0.0251572
1720	0.05	4	0.0251572
1721	0.05	4	0.0251572
1722	0.05	4	0.0251572
1723	0.05	4	0.0251572
1724	0.05	4	0.0251572
1725	0.05	4	0.0251572
1726	0.05	4	0.0251572
1727	0.05	4	0.0251572
1728	0.05	4	0.0251572
1729	0.05	4	0.0251572
1730	0.05	4	0.0251572
1731	0.05	4	0.0251572
1732	0.05	4	0.0251572
1733	0.05	4	0.0251572
1734	0.05	4	0.0251572
1735	0.05	4	0.0251572
1736	0.05	4	0.0251572
1737	0.05	4	0.0251572
1738	0.05	4	0.0251572
1739	0.05	4	0.0251572
1740	0.05	4	0.0251572
1741	0.05	4	0.0251572
1742	0.05	4	0.0251572
1743	0.05	4	0.0251572
1744	0.05	4	0.0251572
1745	0.05	4	0.0251572
1746	0.05	4	0.0251572
1747	0.05	4	0.0251572
1748	0.05	4	0.0251572
1749	0.05	4	0.0251572
1750	0.05	4	0.0251572
1751	0.05	4	0.0251572
1752	0.05	4	0.0251572
1753	0.05	4	0.0251572
1754	0.05	4	0.0251572
1755	0.05	4	0.0251572
1756	0.05	4	0.0251572
1757	0.05	4	0.0251572
1758	0.05	4	0.0251572
1759	0.05	4	0.0251572
1760	0.05	4	0.0251572
1761	0.05	4	0.0251572
1762	0.05	4	0.0251572
1763	0.05	4	0.0251572
1764	0.05	4	0.0251572
1765	0.05	4	0.0251572
1766	0.05	4	0.0251572
1767	0.05	4	0.0251572
1768	0.05	4	0.0251572
1769	0.05	4	0.0251572
1770	0.05	4	0.0251572
1771	0.05	4	0.0251572
1772	0.05	4	0.0251572
1773	0.05	4	0.0251572
1774	0.05	4	0.0251572
1775	0.05	4	0.0251572
1776	0.05	4	0.0251572
1777	0.05	4	0.0251572
1778	0.05	4	0.0251572
1779	0.05	4	0.0251572
1780	0.05	4	0.0251572
1781	0.05	4	0.0251572
1782	0.05	4	0.0251572
1783	0.05	4	0.0251572
1784	0.05	4	0.0251572
1785	0.05	4	0.0251572
1786	0.05	4	0.0251572
1787	0.05	4	0.0251572
1788	0.05	4	0.0251572
1789	0.05	4	0.0251572
1790	0.05	4	0.0251572
1791	0.05	4	0.0251572
1792	0.05	4	0.0251572
1793	0.05	4	0.0251572
1794	0.05	4	0.0251572
1795	0.05	4	0.0251572
1796	0.05	4	0.0251572
1797	0.05	4	0.0251572
1798	0.05	4	0.0251572
1799	0.05	4	0.0251572
1800	0.05	4	0.0251572
1801	0.05	4	0.0251572
1802	0.05	4	0.0251572
1803	0.05	4	0.0251572
1804	0.05	4	0.0251572
1805	0.05	4	0.0251572
1806	0.05	4	0.0251572
1807	0.05	4	0.0251572
1808	0.05	4	0.0251572
1809	0.05	4	0.0251572
1810	0.05	4	0.0251572
1811	0.05	4	0.0251572
1812	0.05	4	0.0251572
1813	0.05	4	0.0251572
1814	0.05	4	0.0251572
1815	0.05	4	0.0251572
1816	0.05	4	0.0251572
1817	0.05	4	0.0251572
1818	0.05	4	0.0251572
1819	0.05	4	0.0251572
1820	0.05	4	0.0251572
1821	0.05	4	0.0251572
1822	0.05	4	0.0251572
1823	0.05	4	0.0251572
1824	0.05	4	0.0251572
1825	0.05	4	0.0251572
1826	0.05	4	0.0251572
1827	0.05	4	0.0251572
1828	0.05	4	0.0251572
1829	0.05	4	0.0251572
1830	0.05	4	0.0251572
1831	0.05	4	0.0251572
1832	0.05	4	0.0251572
1833	0.05	4	0.0251572
1834	0.05	4	0.0251572
1835	0.05	4	0.0251572
1836	0.05	4	0.0251572
1837	0.05	4	0.0251572
1838	0.05	4	0.0251572
1839	0.05	4	0.0251572
1840	0.05	4	0.0251572
1841	0.05	4	0.0251572
1842	0.05	4	0.0251572
1843	0.05	4	0.0251572
1844	0.05	4	0.0251572
1845	0.05	4	0.0251572
1846	0.05	4	0.0251572
1847	0.05	4	0.0251572
1848	0.05	4	0.0251572
1849	0.05	4	0.0251572
1850	0.05	4	0.0251572
1851	0.05	4	0.0251572
1852	0.05	4	0.0251572
1853	0.05	4	0.0251572
1854	0.05	4	0.0251572
1855	0.05	4	0.0251572
1856	0.05	4	0.0251572
1857	0.05	4	0.0251572
1858	0.05	4	0.0251572
1859	0.05	4	0.0251572
1860	0.05	4	0.0251572
1861	0.05	4	0.0251572
1862	0.05	4	0.0251572
1863	0.05	4	0.0251572
1864	0.05	4	0.0251572
1865	0.05	4	0.0251572
1866	0.05	4	0.0251572
1867	0.05	4	0.0251572
1868	0.05	4	0.0251572
1869	0.05	4	0.0251572
1870	0.05	4	0.0251572
1871	0.05	4	0.0251572
1872	0.05	4	0.0251572
1873	0.05	4	0.0251572
1874	0.05	4	0.0251572
1875	0.05	4	0.0251572
1876	0.05	4	0.0251572
1877	0.05	4	0.0251572
1878	0.05	4	0.0251572
1879	0.05	4	0.0251572
1880	0.05	4	0.0251572
1881	0.05	4	0.0251572
1882	0.05	4	0.0251572
1883	0.05	4	0.0251572
1884	0.05	4	0.0251572
1885	0.05	4	0.0251572
1886	0.05	4	0.0251572
1887	0.05	4	0.0251572
1888	0.05	4	0.0251572
1889	0.05	4	0.0251572
1890	0.05	4	0.0251572
1891	0.05	4	0.0251572
1892	0.05	4	0.0251572
1893	0.05	4	0.0251572
1894	0.05	4	0.0251572
1895	0.05	4	0.0251572
1896	0.05	4	0.0251572
1897	0.05	4	0.0251572
1898	0.05	4	0.0251572
1899	0.05	4	0.0251572
1900	0.05	4	0.0251572
1901	0.05	4	0.0251572
1902	0.05	4	0.0251572
1903	0.05	4	0.0251572
1904	0.05	4	0.0251572
1905	0.05	4	0.0251572
1906	0.05	4	0.0251572
1907	0.05	4	0.0251572
1908	0.05	4	0.0251572
1909	0.05	4	0.0251572
1910	0.05	4	0.0251572
1911	0.05	4	0.0251572
1912	0.05	4	0.0251572
1913	0.05	4	0.0251572
1914	0.05	4	0.0251572
1915	0.05	4	0.0251572
1916	0.05	4	0.0251572
1917	0.05	4	0.0251572
1918	0.05	4	0.0251572
1919	0.05	4	0.0251572
1920	0.05	4	0.0251572
1921	0.05	4	0.0251572
1922	0.05	4	0.0251572
1923	0.05	4	0.0251572
1924	0.05	4	0.0251572
1925	0.05	4	0.0251572
1926	0.05	4	0.0251572
1927	0.05	4	0.0251572
1928	0.05	4	0.0251572
1929	0.05	4	0.0251572
1930	0.05	4	0.0251572
1931	0.05	4	0.0251572
1932	0.05	4	0.0251572
1933	0.05	4	0.0251572
1934	0.05	4	0.0251572
1935	0.05	4	0.0251572
1936	0.05	4	0.0251572
1937	0.05	4	0.0251572
1938	0.05	4	0.0251572
1939	0.05	4	0.0251572
1940	0.05	4	0.0251572
1941	0.05	4	0.0251572
1942	0.05	4	0.0251572
1943	0.05	4	0.0251572
1944	0.05	4	0.0251572
1945	0.05	4	0.0251572
1946	0.05	4	0.0251572
1947	0.05	4	0.0251572
1948	0.05	4	0.0251572
1949	0.05	4	0.0251572
1950	0.05	4	0.0251572
1951	0.05	4	0.0251572
1952	0.05	4	0.0251572
1953	0.05	4	0.0251572
1954	0.05	4	0.0251572
1955	0.05	4	0.0251572
1956	0.05	4	0.0251572
1957	0.05	4	0.0251572
1958	0.05	4	0.0251572
1959	0.05	4	0.0251572
1960	0.05	4	0.0251572
1961	0.05	4	0.0251572
1962	0.05	4	0.0251572
1963	0.05	4	0.0251572
1964	0.05	4	0.0251572
1965	0.05	4	0.0251572
1966	0.05	4	0.0251572
1967	0.05	4	0.0251572
1968	0.05	4	0.0251572
1969	0.05	4	0.0251572
1970	0.05	4	0.0251572
1971	0.05	4	0.0251572
1972	0.05	4	0.0251572
1973	0.05	4	0.0251572
1974	0.05	4	0.0251572
1975	0.05	4	0.0251572
1976	0.05	4	0.0251572
1977	0.05	4	0.0251572
1978	0.05	4	0.0251572
1979	0.05	4	0.0251572
1980	0.05	4	0.0251572
1981	0.05	4	0.0251572
1982	0.05	4	0.0251572
1983	0.05	4	0.0251572
1984	0.05	4	0.0251572
1985	0.05	4	0.0251572
1986	0.05	4	0.0251572
1987	0.05	4	0.0251572
1988	0.05	4	0.0251572
1989	0.05	4	0.0251572
1990	0.05	4	0.0251572
1991	0.05	4	0.0251572
1992	0.05	4	0.0251572
1993	0.05	4	0.0251572
1994	0.05	4	0.0251572
1995	0.05	4	0.0251572
1996	0.05	4	0.0251572
1997	0.05	4	0.0251572
1998	0.05	4	0.0251572
1999	0.05	4	0.0251572
2000	0.05	4	0.0251572
[truncated: 3,001 more rows]
