# Supplementary material for: Aspiration-driven co-evolution of cooperation with individual behavioral diversity
Source: PLoS One. 2023 Sep 15;18(9):e0291134. doi: 10.1371/journal.pone.0291134 (PMC10503719; doi:10.1371/journal.pone.0291134)
Supplement: S1 Data — (ZIP) [file pone.0291134.s001.zip › M1/v2-L=200/data/aspiration_time,b=1.82_frequency.txt]

1	0.5	0.5	0
2	0.689113	0.712084	0.476235
3	0.774675	0.856168	0.548822
4	0.795917	0.962534	0.600245
5	0.777315	1.04197	0.626858
6	0.737874	1.10635	0.62826
7	0.690044	1.17504	0.607993
8	0.639638	1.22648	0.579768
9	0.589757	1.28443	0.544471
10	0.542551	1.34827	0.507666
11	0.49876	1.42885	0.469376
12	0.458358	1.50431	0.432253
13	0.421138	1.60338	0.397319
14	0.387099	1.69695	0.363972
15	0.356301	1.81397	0.334479
16	0.32786	1.95979	0.30691
17	0.301895	2.08097	0.281471
18	0.278377	2.15412	0.257754
19	0.257216	2.25803	0.236189
20	0.237837	2.39739	0.217014
21	0.220297	2.4366	0.199548
22	0.204556	2.48009	0.183079
23	0.190162	2.62538	0.168604
24	0.177125	2.77693	0.155432
25	0.165028	2.89951	0.143392
26	0.154204	3.04347	0.132298
27	0.144384	3.22561	0.122272
28	0.135453	3.35978	0.113214
29	0.127401	3.42567	0.104735
30	0.120083	3.49351	0.0973288
31	0.113306	3.54485	0.0903333
32	0.107235	3.55675	0.0841426
33	0.101706	3.61308	0.0784657
34	0.0967245	3.6576	0.0733371
35	0.0922179	3.67603	0.06868
36	0.0881797	3.67487	0.0643503
37	0.0845261	3.69292	0.0605525
38	0.0812328	3.69061	0.0570698
39	0.0781852	3.74804	0.0540821
40	0.0755158	3.70509	0.0512176
41	0.0730104	3.76862	0.0488318
42	0.0707454	3.82127	0.0464925
43	0.0687255	3.84284	0.04432
44	0.0668802	3.86345	0.0423295
45	0.0651913	3.88604	0.0405804
46	0.0636508	3.90731	0.0389903
47	0.0622675	3.91671	0.0375378
48	0.0610111	3.92445	0.0362236
49	0.0598779	3.93078	0.0350425
50	0.0588569	3.93715	0.0339741
51	0.0579328	3.9424	0.0330104
52	0.0571154	3.94792	0.0321523
53	0.0563606	3.9526	0.0313627
54	0.0556713	3.95734	0.0306386
55	0.0550573	3.96175	0.0299924
56	0.0544972	3.96552	0.0294045
57	0.0539851	3.96862	0.0288692
58	0.0535286	3.97211	0.0283874
59	0.0531191	3.97494	0.0279571
60	0.0527437	3.97736	0.0275637
61	0.0524039	3.97957	0.0272076
62	0.0520965	3.98148	0.0268859
63	0.0518108	3.98319	0.0265875
64	0.0515582	3.98484	0.0263227
65	0.0513294	3.98622	0.0260835
66	0.0511257	3.98768	0.0258692
67	0.0509375	3.98905	0.025671
68	0.0507662	3.99005	0.0254922
69	0.0506116	3.991	0.0253305
70	0.0504723	3.9919	0.0251844
71	0.0503474	3.99256	0.0250546
72	0.0502339	3.99325	0.0249359
73	0.0501305	3.9938	0.0248283
74	0.0500365	3.9944	0.0247299
75	0.0499508	3.99497	0.02464
76	0.0498744	3.9954	0.0245603
77	0.0498061	3.99586	0.0244886
78	0.0497437	3.99629	0.0244231
79	0.0496871	3.99664	0.0243638
80	0.0496364	3.997	0.0243105
81	0.0495897	3.99725	0.024262
82	0.0495467	3.99749	0.0242171
83	0.0495096	3.99778	0.0241778
84	0.0494752	3.99799	0.0241419
85	0.0494444	3.99819	0.0241096
86	0.049416	3.99836	0.02408
87	0.0493908	3.99853	0.0240535
88	0.049368	3.99866	0.0240297
89	0.0493473	3.99878	0.0240081
90	0.0493285	3.99888	0.0239885
91	0.0493116	3.99898	0.0239709
92	0.0492964	3.99908	0.023955
93	0.0492824	3.99916	0.0239404
94	0.0492699	3.99924	0.0239273
95	0.0492587	3.99932	0.0239155
96	0.0492483	3.99938	0.0239046
97	0.0492389	3.99944	0.0238948
98	0.0492305	3.99949	0.023886
99	0.0492228	3.99955	0.0238779
100	0.0492159	3.99959	0.0238707
101	0.0492097	3.99963	0.0238642
102	0.049204	3.99966	0.0238582
103	0.0491989	3.99969	0.0238529
104	0.0491942	3.99972	0.023848
105	0.04919	3.99975	0.0238436
106	0.0491862	3.99978	0.0238396
107	0.0491827	3.9998	0.023836
108	0.0491796	3.99982	0.0238327
109	0.0491768	3.99983	0.0238297
110	0.0491742	3.99985	0.0238271
111	0.049172	3.99987	0.0238247
112	0.0491699	3.99988	0.0238226
113	0.049168	3.99989	0.0238206
114	0.0491663	3.9999	0.0238188
115	0.0491648	3.99991	0.0238172
116	0.0491634	3.99992	0.0238157
117	0.0491621	3.99993	0.0238144
118	0.049161	3.99994	0.0238132
119	0.0491599	3.99994	0.0238121
120	0.049159	3.99995	0.0238111
121	0.0491581	3.99995	0.0238102
122	0.0491573	3.99996	0.0238094
123	0.0491566	3.99996	0.0238087
124	0.049156	3.99997	0.023808
125	0.0491555	3.99997	0.0238074
126	0.0491549	3.99997	0.0238069
127	0.0491545	3.99998	0.0238064
128	0.049154	3.99998	0.0238059
129	0.0491537	3.99998	0.0238055
130	0.0491533	3.99998	0.0238052
131	0.049153	3.99998	0.0238049
132	0.0491527	3.99999	0.0238046
133	0.0491524	3.99999	0.0238043
134	0.0491522	3.99999	0.023804
135	0.049152	3.99999	0.0238038
136	0.0491518	3.99999	0.0238036
137	0.0491516	3.99999	0.0238034
138	0.0491515	3.99999	0.0238033
139	0.0491513	3.99999	0.0238031
140	0.0491512	3.99999	0.023803
141	0.0491511	3.99999	0.0238029
142	0.049151	3.99999	0.0238028
143	0.0491509	4	0.0238027
144	0.0491508	4	0.0238026
145	0.0491507	4	0.0238025
146	0.0491507	4	0.0238024
147	0.0491506	4	0.0238024
148	0.0491505	4	0.0238023
149	0.0491505	4	0.0238022
150	0.0491504	4	0.0238022
151	0.0491504	4	0.0238022
152	0.0491504	4	0.0238021
153	0.0491503	4	0.0238021
154	0.0491503	4	0.023802
155	0.0491503	4	0.023802
156	0.0491502	4	0.023802
157	0.0491502	4	0.023802
158	0.0491502	4	0.0238019
159	0.0491502	4	0.0238019
160	0.0491502	4	0.0238019
161	0.0491501	4	0.0238019
162	0.0491501	4	0.0238019
163	0.0491501	4	0.0238019
164	0.0491501	4	0.0238019
165	0.0491501	4	0.0238018
166	0.0491501	4	0.0238018
167	0.0491501	4	0.0238018
168	0.0491501	4	0.0238018
169	0.0491501	4	0.0238018
170	0.0491501	4	0.0238018
171	0.0491501	4	0.0238018
172	0.04915	4	0.0238018
173	0.04915	4	0.0238018
174	0.04915	4	0.0238018
175	0.04915	4	0.0238018
176	0.04915	4	0.0238018
177	0.04915	4	0.0238018
178	0.04915	4	0.0238018
179	0.04915	4	0.0238018
180	0.04915	4	0.0238018
181	0.04915	4	0.0238018
182	0.04915	4	0.0238018
183	0.04915	4	0.0238018
184	0.04915	4	0.0238018
185	0.04915	4	0.0238018
186	0.04915	4	0.0238017
187	0.04915	4	0.0238017
188	0.04915	4	0.0238017
189	0.04915	4	0.0238017
190	0.04915	4	0.0238017
191	0.04915	4	0.0238017
192	0.04915	4	0.0238017
193	0.04915	4	0.0238017
194	0.04915	4	0.0238017
195	0.04915	4	0.0238017
196	0.04915	4	0.0238017
197	0.04915	4	0.0238017
198	0.04915	4	0.0238017
199	0.04915	4	0.0238017
200	0.04915	4	0.0238017
201	0.04915	4	0.0238017
202	0.04915	4	0.0238017
203	0.04915	4	0.0238017
204	0.04915	4	0.0238017
205	0.04915	4	0.0238017
206	0.04915	4	0.0238017
207	0.04915	4	0.0238017
208	0.04915	4	0.0238017
209	0.04915	4	0.0238017
210	0.04915	4	0.0238017
211	0.04915	4	0.0238017
212	0.04915	4	0.0238017
213	0.04915	4	0.0238017
214	0.04915	4	0.0238017
215	0.04915	4	0.0238017
216	0.04915	4	0.0238017
217	0.04915	4	0.0238017
218	0.04915	4	0.0238017
219	0.04915	4	0.0238017
220	0.04915	4	0.0238017
221	0.04915	4	0.0238017
222	0.04915	4	0.0238017
223	0.04915	4	0.0238017
224	0.04915	4	0.0238017
225	0.04915	4	0.0238017
226	0.04915	4	0.0238017
227	0.04915	4	0.0238017
228	0.04915	4	0.0238017
229	0.04915	4	0.0238017
230	0.04915	4	0.0238017
231	0.04915	4	0.0238017
232	0.04915	4	0.0238017
233	0.04915	4	0.0238017
234	0.04915	4	0.0238017
235	0.04915	4	0.0238017
236	0.04915	4	0.0238017
237	0.04915	4	0.0238017
238	0.04915	4	0.0238017
239	0.04915	4	0.0238017
240	0.04915	4	0.0238017
241	0.04915	4	0.0238017
242	0.04915	4	0.0238017
243	0.04915	4	0.0238017
244	0.04915	4	0.0238017
245	0.04915	4	0.0238017
246	0.04915	4	0.0238017
247	0.04915	4	0.0238017
248	0.04915	4	0.0238017
249	0.04915	4	0.0238017
250	0.04915	4	0.0238017
251	0.04915	4	0.0238017
252	0.04915	4	0.0238017
253	0.04915	4	0.0238017
254	0.04915	4	0.0238017
255	0.04915	4	0.0238017
256	0.04915	4	0.0238017
257	0.04915	4	0.0238017
258	0.04915	4	0.0238017
259	0.04915	4	0.0238017
260	0.04915	4	0.0238017
261	0.04915	4	0.0238017
262	0.04915	4	0.0238017
263	0.04915	4	0.0238017
264	0.04915	4	0.0238017
265	0.04915	4	0.0238017
266	0.04915	4	0.0238017
267	0.04915	4	0.0238017
268	0.04915	4	0.0238017
269	0.04915	4	0.0238017
270	0.04915	4	0.0238017
271	0.04915	4	0.0238017
272	0.04915	4	0.0238017
273	0.04915	4	0.0238017
274	0.04915	4	0.0238017
275	0.04915	4	0.0238017
276	0.04915	4	0.0238017
277	0.04915	4	0.0238017
278	0.04915	4	0.0238017
279	0.04915	4	0.0238017
280	0.04915	4	0.0238017
281	0.04915	4	0.0238017
282	0.04915	4	0.0238017
283	0.04915	4	0.0238017
284	0.04915	4	0.0238017
285	0.04915	4	0.0238017
286	0.04915	4	0.0238017
287	0.04915	4	0.0238017
288	0.04915	4	0.0238017
289	0.04915	4	0.0238017
290	0.04915	4	0.0238017
291	0.04915	4	0.0238017
292	0.04915	4	0.0238017
293	0.04915	4	0.0238017
294	0.04915	4	0.0238017
295	0.04915	4	0.0238017
296	0.04915	4	0.0238017
297	0.04915	4	0.0238017
298	0.04915	4	0.0238017
299	0.04915	4	0.0238017
300	0.04915	4	0.0238017
301	0.04915	4	0.0238017
302	0.04915	4	0.0238017
303	0.04915	4	0.0238017
304	0.04915	4	0.0238017
305	0.04915	4	0.0238017
306	0.04915	4	0.0238017
307	0.04915	4	0.0238017
308	0.04915	4	0.0238017
309	0.04915	4	0.0238017
310	0.04915	4	0.0238017
311	0.04915	4	0.0238017
312	0.04915	4	0.0238017
313	0.04915	4	0.0238017
314	0.04915	4	0.0238017
315	0.04915	4	0.0238017
316	0.04915	4	0.0238017
317	0.04915	4	0.0238017
318	0.04915	4	0.0238017
319	0.04915	4	0.0238017
320	0.04915	4	0.0238017
321	0.04915	4	0.0238017
322	0.04915	4	0.0238017
323	0.04915	4	0.0238017
324	0.04915	4	0.0238017
325	0.04915	4	0.0238017
326	0.04915	4	0.0238017
327	0.04915	4	0.0238017
328	0.04915	4	0.0238017
329	0.04915	4	0.0238017
330	0.04915	4	0.0238017
331	0.04915	4	0.0238017
332	0.04915	4	0.0238017
333	0.04915	4	0.0238017
334	0.04915	4	0.0238017
335	0.04915	4	0.0238017
336	0.04915	4	0.0238017
337	0.04915	4	0.0238017
338	0.04915	4	0.0238017
339	0.04915	4	0.0238017
340	0.04915	4	0.0238017
341	0.04915	4	0.0238017
342	0.04915	4	0.0238017
343	0.04915	4	0.0238017
344	0.04915	4	0.0238017
345	0.04915	4	0.0238017
346	0.04915	4	0.0238017
347	0.04915	4	0.0238017
348	0.04915	4	0.0238017
349	0.04915	4	0.0238017
350	0.04915	4	0.0238017
351	0.04915	4	0.0238017
352	0.04915	4	0.0238017
353	0.04915	4	0.0238017
354	0.04915	4	0.0238017
355	0.04915	4	0.0238017
356	0.04915	4	0.0238017
357	0.04915	4	0.0238017
358	0.04915	4	0.0238017
359	0.04915	4	0.0238017
360	0.04915	4	0.0238017
361	0.04915	4	0.0238017
362	0.04915	4	0.0238017
363	0.04915	4	0.0238017
364	0.04915	4	0.0238017
365	0.04915	4	0.0238017
366	0.04915	4	0.0238017
367	0.04915	4	0.0238017
368	0.04915	4	0.0238017
369	0.04915	4	0.0238017
370	0.04915	4	0.0238017
371	0.04915	4	0.0238017
372	0.04915	4	0.0238017
373	0.04915	4	0.0238017
374	0.04915	4	0.0238017
375	0.04915	4	0.0238017
376	0.04915	4	0.0238017
377	0.04915	4	0.0238017
378	0.04915	4	0.0238017
379	0.04915	4	0.0238017
380	0.04915	4	0.0238017
381	0.04915	4	0.0238017
382	0.04915	4	0.0238017
383	0.04915	4	0.0238017
384	0.04915	4	0.0238017
385	0.04915	4	0.0238017
386	0.04915	4	0.0238017
387	0.04915	4	0.0238017
388	0.04915	4	0.0238017
389	0.04915	4	0.0238017
390	0.04915	4	0.0238017
391	0.04915	4	0.0238017
392	0.04915	4	0.0238017
393	0.04915	4	0.0238017
394	0.04915	4	0.0238017
395	0.04915	4	0.0238017
396	0.04915	4	0.0238017
397	0.04915	4	0.0238017
398	0.04915	4	0.0238017
399	0.04915	4	0.0238017
400	0.04915	4	0.0238017
401	0.04915	4	0.0238017
402	0.04915	4	0.0238017
403	0.04915	4	0.0238017
404	0.04915	4	0.0238017
405	0.04915	4	0.0238017
406	0.04915	4	0.0238017
407	0.04915	4	0.0238017
408	0.04915	4	0.0238017
409	0.04915	4	0.0238017
410	0.04915	4	0.0238017
411	0.04915	4	0.0238017
412	0.04915	4	0.0238017
413	0.04915	4	0.0238017
414	0.04915	4	0.0238017
415	0.04915	4	0.0238017
416	0.04915	4	0.0238017
417	0.04915	4	0.0238017
418	0.04915	4	0.0238017
419	0.04915	4	0.0238017
420	0.04915	4	0.0238017
421	0.04915	4	0.0238017
422	0.04915	4	0.0238017
423	0.04915	4	0.0238017
424	0.04915	4	0.0238017
425	0.04915	4	0.0238017
426	0.04915	4	0.0238017
427	0.04915	4	0.0238017
428	0.04915	4	0.0238017
429	0.04915	4	0.0238017
430	0.04915	4	0.0238017
431	0.04915	4	0.0238017
432	0.04915	4	0.0238017
433	0.04915	4	0.0238017
434	0.04915	4	0.0238017
435	0.04915	4	0.0238017
436	0.04915	4	0.0238017
437	0.04915	4	0.0238017
438	0.04915	4	0.0238017
439	0.04915	4	0.0238017
440	0.04915	4	0.0238017
441	0.04915	4	0.0238017
442	0.04915	4	0.0238017
443	0.04915	4	0.0238017
444	0.04915	4	0.0238017
445	0.04915	4	0.0238017
446	0.04915	4	0.0238017
447	0.04915	4	0.0238017
448	0.04915	4	0.0238017
449	0.04915	4	0.0238017
450	0.04915	4	0.0238017
451	0.04915	4	0.0238017
452	0.04915	4	0.0238017
453	0.04915	4	0.0238017
454	0.04915	4	0.0238017
455	0.04915	4	0.0238017
456	0.04915	4	0.0238017
457	0.04915	4	0.0238017
458	0.04915	4	0.0238017
459	0.04915	4	0.0238017
460	0.04915	4	0.0238017
461	0.04915	4	0.0238017
462	0.04915	4	0.0238017
463	0.04915	4	0.0238017
464	0.04915	4	0.0238017
465	0.04915	4	0.0238017
466	0.04915	4	0.0238017
467	0.04915	4	0.0238017
468	0.04915	4	0.0238017
469	0.04915	4	0.0238017
470	0.04915	4	0.0238017
471	0.04915	4	0.0238017
472	0.04915	4	0.0238017
473	0.04915	4	0.0238017
474	0.04915	4	0.0238017
475	0.04915	4	0.0238017
476	0.04915	4	0.0238017
477	0.04915	4	0.0238017
478	0.04915	4	0.0238017
479	0.04915	4	0.0238017
480	0.04915	4	0.0238017
481	0.04915	4	0.0238017
482	0.04915	4	0.0238017
483	0.04915	4	0.0238017
484	0.04915	4	0.0238017
485	0.04915	4	0.0238017
486	0.04915	4	0.0238017
487	0.04915	4	0.0238017
488	0.04915	4	0.0238017
489	0.04915	4	0.0238017
490	0.04915	4	0.0238017
491	0.04915	4	0.0238017
492	0.04915	4	0.0238017
493	0.04915	4	0.0238017
494	0.04915	4	0.0238017
495	0.04915	4	0.0238017
496	0.04915	4	0.0238017
497	0.04915	4	0.0238017
498	0.04915	4	0.0238017
499	0.04915	4	0.0238017
500	0.04915	4	0.0238017
501	0.04915	4	0.0238017
502	0.04915	4	0.0238017
503	0.04915	4	0.0238017
504	0.04915	4	0.0238017
505	0.04915	4	0.0238017
506	0.04915	4	0.0238017
507	0.04915	4	0.0238017
508	0.04915	4	0.0238017
509	0.04915	4	0.0238017
510	0.04915	4	0.0238017
511	0.04915	4	0.0238017
512	0.04915	4	0.0238017
513	0.04915	4	0.0238017
514	0.04915	4	0.0238017
515	0.04915	4	0.0238017
516	0.04915	4	0.0238017
517	0.04915	4	0.0238017
518	0.04915	4	0.0238017
519	0.04915	4	0.0238017
520	0.04915	4	0.0238017
521	0.04915	4	0.0238017
522	0.04915	4	0.0238017
523	0.04915	4	0.0238017
524	0.04915	4	0.0238017
525	0.04915	4	0.0238017
526	0.04915	4	0.0238017
527	0.04915	4	0.0238017
528	0.04915	4	0.0238017
529	0.04915	4	0.0238017
530	0.04915	4	0.0238017
531	0.04915	4	0.0238017
532	0.04915	4	0.0238017
533	0.04915	4	0.0238017
534	0.04915	4	0.0238017
535	0.04915	4	0.0238017
536	0.04915	4	0.0238017
537	0.04915	4	0.0238017
538	0.04915	4	0.0238017
539	0.04915	4	0.0238017
540	0.04915	4	0.0238017
541	0.04915	4	0.0238017
542	0.04915	4	0.0238017
543	0.04915	4	0.0238017
544	0.04915	4	0.0238017
545	0.04915	4	0.0238017
546	0.04915	4	0.0238017
547	0.04915	4	0.0238017
548	0.04915	4	0.0238017
549	0.04915	4	0.0238017
550	0.04915	4	0.0238017
551	0.04915	4	0.0238017
552	0.04915	4	0.0238017
553	0.04915	4	0.0238017
554	0.04915	4	0.0238017
555	0.04915	4	0.0238017
556	0.04915	4	0.0238017
557	0.04915	4	0.0238017
558	0.04915	4	0.0238017
559	0.04915	4	0.0238017
560	0.04915	4	0.0238017
561	0.04915	4	0.0238017
562	0.04915	4	0.0238017
563	0.04915	4	0.0238017
564	0.04915	4	0.0238017
565	0.04915	4	0.0238017
566	0.04915	4	0.0238017
567	0.04915	4	0.0238017
568	0.04915	4	0.0238017
569	0.04915	4	0.0238017
570	0.04915	4	0.0238017
571	0.04915	4	0.0238017
572	0.04915	4	0.0238017
573	0.04915	4	0.0238017
574	0.04915	4	0.0238017
575	0.04915	4	0.0238017
576	0.04915	4	0.0238017
577	0.04915	4	0.0238017
578	0.04915	4	0.0238017
579	0.04915	4	0.0238017
580	0.04915	4	0.0238017
581	0.04915	4	0.0238017
582	0.04915	4	0.0238017
583	0.04915	4	0.0238017
584	0.04915	4	0.0238017
585	0.04915	4	0.0238017
586	0.04915	4	0.0238017
587	0.04915	4	0.0238017
588	0.04915	4	0.0238017
589	0.04915	4	0.0238017
590	0.04915	4	0.0238017
591	0.04915	4	0.0238017
592	0.04915	4	0.0238017
593	0.04915	4	0.0238017
594	0.04915	4	0.0238017
595	0.04915	4	0.0238017
596	0.04915	4	0.0238017
597	0.04915	4	0.0238017
598	0.04915	4	0.0238017
599	0.04915	4	0.0238017
600	0.04915	4	0.0238017
601	0.04915	4	0.0238017
602	0.04915	4	0.0238017
603	0.04915	4	0.0238017
604	0.04915	4	0.0238017
605	0.04915	4	0.0238017
606	0.04915	4	0.0238017
607	0.04915	4	0.0238017
608	0.04915	4	0.0238017
609	0.04915	4	0.0238017
610	0.04915	4	0.0238017
611	0.04915	4	0.0238017
612	0.04915	4	0.0238017
613	0.04915	4	0.0238017
614	0.04915	4	0.0238017
615	0.04915	4	0.0238017
616	0.04915	4	0.0238017
617	0.04915	4	0.0238017
618	0.04915	4	0.0238017
619	0.04915	4	0.0238017
620	0.04915	4	0.0238017
621	0.04915	4	0.0238017
622	0.04915	4	0.0238017
623	0.04915	4	0.0238017
624	0.04915	4	0.0238017
625	0.04915	4	0.0238017
626	0.04915	4	0.0238017
627	0.04915	4	0.0238017
628	0.04915	4	0.0238017
629	0.04915	4	0.0238017
630	0.04915	4	0.0238017
631	0.04915	4	0.0238017
632	0.04915	4	0.0238017
633	0.04915	4	0.0238017
634	0.04915	4	0.0238017
635	0.04915	4	0.0238017
636	0.04915	4	0.0238017
637	0.04915	4	0.0238017
638	0.04915	4	0.0238017
639	0.04915	4	0.0238017
640	0.04915	4	0.0238017
641	0.04915	4	0.0238017
642	0.04915	4	0.0238017
643	0.04915	4	0.0238017
644	0.04915	4	0.0238017
645	0.04915	4	0.0238017
646	0.04915	4	0.0238017
647	0.04915	4	0.0238017
648	0.04915	4	0.0238017
649	0.04915	4	0.0238017
650	0.04915	4	0.0238017
651	0.04915	4	0.0238017
652	0.04915	4	0.0238017
653	0.04915	4	0.0238017
654	0.04915	4	0.0238017
655	0.04915	4	0.0238017
656	0.04915	4	0.0238017
657	0.04915	4	0.0238017
658	0.04915	4	0.0238017
659	0.04915	4	0.0238017
660	0.04915	4	0.0238017
661	0.04915	4	0.0238017
662	0.04915	4	0.0238017
663	0.04915	4	0.0238017
664	0.04915	4	0.0238017
665	0.04915	4	0.0238017
666	0.04915	4	0.0238017
667	0.04915	4	0.0238017
668	0.04915	4	0.0238017
669	0.04915	4	0.0238017
670	0.04915	4	0.0238017
671	0.04915	4	0.0238017
672	0.04915	4	0.0238017
673	0.04915	4	0.0238017
674	0.04915	4	0.0238017
675	0.04915	4	0.0238017
676	0.04915	4	0.0238017
677	0.04915	4	0.0238017
678	0.04915	4	0.0238017
679	0.04915	4	0.0238017
680	0.04915	4	0.0238017
681	0.04915	4	0.0238017
682	0.04915	4	0.0238017
683	0.04915	4	0.0238017
684	0.04915	4	0.0238017
685	0.04915	4	0.0238017
686	0.04915	4	0.0238017
687	0.04915	4	0.0238017
688	0.04915	4	0.0238017
689	0.04915	4	0.0238017
690	0.04915	4	0.0238017
691	0.04915	4	0.0238017
692	0.04915	4	0.0238017
693	0.04915	4	0.0238017
694	0.04915	4	0.0238017
695	0.04915	4	0.0238017
696	0.04915	4	0.0238017
697	0.04915	4	0.0238017
698	0.04915	4	0.0238017
699	0.04915	4	0.0238017
700	0.04915	4	0.0238017
701	0.04915	4	0.0238017
702	0.04915	4	0.0238017
703	0.04915	4	0.0238017
704	0.04915	4	0.0238017
705	0.04915	4	0.0238017
706	0.04915	4	0.0238017
707	0.04915	4	0.0238017
708	0.04915	4	0.0238017
709	0.04915	4	0.0238017
710	0.04915	4	0.0238017
711	0.04915	4	0.0238017
712	0.04915	4	0.0238017
713	0.04915	4	0.0238017
714	0.04915	4	0.0238017
715	0.04915	4	0.0238017
716	0.04915	4	0.0238017
717	0.04915	4	0.0238017
718	0.04915	4	0.0238017
719	0.04915	4	0.0238017
720	0.04915	4	0.0238017
721	0.04915	4	0.0238017
722	0.04915	4	0.0238017
723	0.04915	4	0.0238017
724	0.04915	4	0.0238017
725	0.04915	4	0.0238017
726	0.04915	4	0.0238017
727	0.04915	4	0.0238017
728	0.04915	4	0.0238017
729	0.04915	4	0.0238017
730	0.04915	4	0.0238017
731	0.04915	4	0.0238017
732	0.04915	4	0.0238017
733	0.04915	4	0.0238017
734	0.04915	4	0.0238017
735	0.04915	4	0.0238017
736	0.04915	4	0.0238017
737	0.04915	4	0.0238017
738	0.04915	4	0.0238017
739	0.04915	4	0.0238017
740	0.04915	4	0.0238017
741	0.04915	4	0.0238017
742	0.04915	4	0.0238017
743	0.04915	4	0.0238017
744	0.04915	4	0.0238017
745	0.04915	4	0.0238017
746	0.04915	4	0.0238017
747	0.04915	4	0.0238017
748	0.04915	4	0.0238017
749	0.04915	4	0.0238017
750	0.04915	4	0.0238017
751	0.04915	4	0.0238017
752	0.04915	4	0.0238017
753	0.04915	4	0.0238017
754	0.04915	4	0.0238017
755	0.04915	4	0.0238017
756	0.04915	4	0.0238017
757	0.04915	4	0.0238017
758	0.04915	4	0.0238017
759	0.04915	4	0.0238017
760	0.04915	4	0.0238017
761	0.04915	4	0.0238017
762	0.04915	4	0.0238017
763	0.04915	4	0.0238017
764	0.04915	4	0.0238017
765	0.04915	4	0.0238017
766	0.04915	4	0.0238017
767	0.04915	4	0.0238017
768	0.04915	4	0.0238017
769	0.04915	4	0.0238017
770	0.04915	4	0.0238017
771	0.04915	4	0.0238017
772	0.04915	4	0.0238017
773	0.04915	4	0.0238017
774	0.04915	4	0.0238017
775	0.04915	4	0.0238017
776	0.04915	4	0.0238017
777	0.04915	4	0.0238017
778	0.04915	4	0.0238017
779	0.04915	4	0.0238017
780	0.04915	4	0.0238017
781	0.04915	4	0.0238017
782	0.04915	4	0.0238017
783	0.04915	4	0.0238017
784	0.04915	4	0.0238017
785	0.04915	4	0.0238017
786	0.04915	4	0.0238017
787	0.04915	4	0.0238017
788	0.04915	4	0.0238017
789	0.04915	4	0.0238017
790	0.04915	4	0.0238017
791	0.04915	4	0.0238017
792	0.04915	4	0.0238017
793	0.04915	4	0.0238017
794	0.04915	4	0.0238017
795	0.04915	4	0.0238017
796	0.04915	4	0.0238017
797	0.04915	4	0.0238017
798	0.04915	4	0.0238017
799	0.04915	4	0.0238017
800	0.04915	4	0.0238017
801	0.04915	4	0.0238017
802	0.04915	4	0.0238017
803	0.04915	4	0.0238017
804	0.04915	4	0.0238017
805	0.04915	4	0.0238017
806	0.04915	4	0.0238017
807	0.04915	4	0.0238017
808	0.04915	4	0.0238017
809	0.04915	4	0.0238017
810	0.04915	4	0.0238017
811	0.04915	4	0.0238017
812	0.04915	4	0.0238017
813	0.04915	4	0.0238017
814	0.04915	4	0.0238017
815	0.04915	4	0.0238017
816	0.04915	4	0.0238017
817	0.04915	4	0.0238017
818	0.04915	4	0.0238017
819	0.04915	4	0.0238017
820	0.04915	4	0.0238017
821	0.04915	4	0.0238017
822	0.04915	4	0.0238017
823	0.04915	4	0.0238017
824	0.04915	4	0.0238017
825	0.04915	4	0.0238017
826	0.04915	4	0.0238017
827	0.04915	4	0.0238017
828	0.04915	4	0.0238017
829	0.04915	4	0.0238017
830	0.04915	4	0.0238017
831	0.04915	4	0.0238017
832	0.04915	4	0.0238017
833	0.04915	4	0.0238017
834	0.04915	4	0.0238017
835	0.04915	4	0.0238017
836	0.04915	4	0.0238017
837	0.04915	4	0.0238017
838	0.04915	4	0.0238017
839	0.04915	4	0.0238017
840	0.04915	4	0.0238017
841	0.04915	4	0.0238017
842	0.04915	4	0.0238017
843	0.04915	4	0.0238017
844	0.04915	4	0.0238017
845	0.04915	4	0.0238017
846	0.04915	4	0.0238017
847	0.04915	4	0.0238017
848	0.04915	4	0.0238017
849	0.04915	4	0.0238017
850	0.04915	4	0.0238017
851	0.04915	4	0.0238017
852	0.04915	4	0.0238017
853	0.04915	4	0.0238017
854	0.04915	4	0.0238017
855	0.04915	4	0.0238017
856	0.04915	4	0.0238017
857	0.04915	4	0.0238017
858	0.04915	4	0.0238017
859	0.04915	4	0.0238017
860	0.04915	4	0.0238017
861	0.04915	4	0.0238017
862	0.04915	4	0.0238017
863	0.04915	4	0.0238017
864	0.04915	4	0.0238017
865	0.04915	4	0.0238017
866	0.04915	4	0.0238017
867	0.04915	4	0.0238017
868	0.04915	4	0.0238017
869	0.04915	4	0.0238017
870	0.04915	4	0.0238017
871	0.04915	4	0.0238017
872	0.04915	4	0.0238017
873	0.04915	4	0.0238017
874	0.04915	4	0.0238017
875	0.04915	4	0.0238017
876	0.04915	4	0.0238017
877	0.04915	4	0.0238017
878	0.04915	4	0.0238017
879	0.04915	4	0.0238017
880	0.04915	4	0.0238017
881	0.04915	4	0.0238017
882	0.04915	4	0.0238017
883	0.04915	4	0.0238017
884	0.04915	4	0.0238017
885	0.04915	4	0.0238017
886	0.04915	4	0.0238017
887	0.04915	4	0.0238017
888	0.04915	4	0.0238017
889	0.04915	4	0.0238017
890	0.04915	4	0.0238017
891	0.04915	4	0.0238017
892	0.04915	4	0.0238017
893	0.04915	4	0.0238017
894	0.04915	4	0.0238017
895	0.04915	4	0.0238017
896	0.04915	4	0.0238017
897	0.04915	4	0.0238017
898	0.04915	4	0.0238017
899	0.04915	4	0.0238017
900	0.04915	4	0.0238017
901	0.04915	4	0.0238017
902	0.04915	4	0.0238017
903	0.04915	4	0.0238017
904	0.04915	4	0.0238017
905	0.04915	4	0.0238017
906	0.04915	4	0.0238017
907	0.04915	4	0.0238017
908	0.04915	4	0.0238017
909	0.04915	4	0.0238017
910	0.04915	4	0.0238017
911	0.04915	4	0.0238017
912	0.04915	4	0.0238017
913	0.04915	4	0.0238017
914	0.04915	4	0.0238017
915	0.04915	4	0.0238017
916	0.04915	4	0.0238017
917	0.04915	4	0.0238017
918	0.04915	4	0.0238017
919	0.04915	4	0.0238017
920	0.04915	4	0.0238017
921	0.04915	4	0.0238017
922	0.04915	4	0.0238017
923	0.04915	4	0.0238017
924	0.04915	4	0.0238017
925	0.04915	4	0.0238017
926	0.04915	4	0.0238017
927	0.04915	4	0.0238017
928	0.04915	4	0.0238017
929	0.04915	4	0.0238017
930	0.04915	4	0.0238017
931	0.04915	4	0.0238017
932	0.04915	4	0.0238017
933	0.04915	4	0.0238017
934	0.04915	4	0.0238017
935	0.04915	4	0.0238017
936	0.04915	4	0.0238017
937	0.04915	4	0.0238017
938	0.04915	4	0.0238017
939	0.04915	4	0.0238017
940	0.04915	4	0.0238017
941	0.04915	4	0.0238017
942	0.04915	4	0.0238017
943	0.04915	4	0.0238017
944	0.04915	4	0.0238017
945	0.04915	4	0.0238017
946	0.04915	4	0.0238017
947	0.04915	4	0.0238017
948	0.04915	4	0.0238017
949	0.04915	4	0.0238017
950	0.04915	4	0.0238017
951	0.04915	4	0.0238017
952	0.04915	4	0.0238017
953	0.04915	4	0.0238017
954	0.04915	4	0.0238017
955	0.04915	4	0.0238017
956	0.04915	4	0.0238017
957	0.04915	4	0.0238017
958	0.04915	4	0.0238017
959	0.04915	4	0.0238017
960	0.04915	4	0.0238017
961	0.04915	4	0.0238017
962	0.04915	4	0.0238017
963	0.04915	4	0.0238017
964	0.04915	4	0.0238017
965	0.04915	4	0.0238017
966	0.04915	4	0.0238017
967	0.04915	4	0.0238017
968	0.04915	4	0.0238017
969	0.04915	4	0.0238017
970	0.04915	4	0.0238017
971	0.04915	4	0.0238017
972	0.04915	4	0.0238017
973	0.04915	4	0.0238017
974	0.04915	4	0.0238017
975	0.04915	4	0.0238017
976	0.04915	4	0.0238017
977	0.04915	4	0.0238017
978	0.04915	4	0.0238017
979	0.04915	4	0.0238017
980	0.04915	4	0.0238017
981	0.04915	4	0.0238017
982	0.04915	4	0.0238017
983	0.04915	4	0.0238017
984	0.04915	4	0.0238017
985	0.04915	4	0.0238017
986	0.04915	4	0.0238017
987	0.04915	4	0.0238017
988	0.04915	4	0.0238017
989	0.04915	4	0.0238017
990	0.04915	4	0.0238017
991	0.04915	4	0.0238017
992	0.04915	4	0.0238017
993	0.04915	4	0.0238017
994	0.04915	4	0.0238017
995	0.04915	4	0.0238017
996	0.04915	4	0.0238017
997	0.04915	4	0.0238017
998	0.04915	4	0.0238017
999	0.04915	4	0.0238017
1000	0.04915	4	0.0238017
1001	0.04915	4	0.0238017
1002	0.04915	4	0.0238017
1003	0.04915	4	0.0238017
1004	0.04915	4	0.0238017
1005	0.04915	4	0.0238017
1006	0.04915	4	0.0238017
1007	0.04915	4	0.0238017
1008	0.04915	4	0.0238017
1009	0.04915	4	0.0238017
1010	0.04915	4	0.0238017
1011	0.04915	4	0.0238017
1012	0.04915	4	0.0238017
1013	0.04915	4	0.0238017
1014	0.04915	4	0.0238017
1015	0.04915	4	0.0238017
1016	0.04915	4	0.0238017
1017	0.04915	4	0.0238017
1018	0.04915	4	0.0238017
1019	0.04915	4	0.0238017
1020	0.04915	4	0.0238017
1021	0.04915	4	0.0238017
1022	0.04915	4	0.0238017
1023	0.04915	4	0.0238017
1024	0.04915	4	0.0238017
1025	0.04915	4	0.0238017
1026	0.04915	4	0.0238017
1027	0.04915	4	0.0238017
1028	0.04915	4	0.0238017
1029	0.04915	4	0.0238017
1030	0.04915	4	0.0238017
1031	0.04915	4	0.0238017
1032	0.04915	4	0.0238017
1033	0.04915	4	0.0238017
1034	0.04915	4	0.0238017
1035	0.04915	4	0.0238017
1036	0.04915	4	0.0238017
1037	0.04915	4	0.0238017
1038	0.04915	4	0.0238017
1039	0.04915	4	0.0238017
1040	0.04915	4	0.0238017
1041	0.04915	4	0.0238017
1042	0.04915	4	0.0238017
1043	0.04915	4	0.0238017
1044	0.04915	4	0.0238017
1045	0.04915	4	0.0238017
1046	0.04915	4	0.0238017
1047	0.04915	4	0.0238017
1048	0.04915	4	0.0238017
1049	0.04915	4	0.0238017
1050	0.04915	4	0.0238017
1051	0.04915	4	0.0238017
1052	0.04915	4	0.0238017
1053	0.04915	4	0.0238017
1054	0.04915	4	0.0238017
1055	0.04915	4	0.0238017
1056	0.04915	4	0.0238017
1057	0.04915	4	0.0238017
1058	0.04915	4	0.0238017
1059	0.04915	4	0.0238017
1060	0.04915	4	0.0238017
1061	0.04915	4	0.0238017
1062	0.04915	4	0.0238017
1063	0.04915	4	0.0238017
1064	0.04915	4	0.0238017
1065	0.04915	4	0.0238017
1066	0.04915	4	0.0238017
1067	0.04915	4	0.0238017
1068	0.04915	4	0.0238017
1069	0.04915	4	0.0238017
1070	0.04915	4	0.0238017
1071	0.04915	4	0.0238017
1072	0.04915	4	0.0238017
1073	0.04915	4	0.0238017
1074	0.04915	4	0.0238017
1075	0.04915	4	0.0238017
1076	0.04915	4	0.0238017
1077	0.04915	4	0.0238017
1078	0.04915	4	0.0238017
1079	0.04915	4	0.0238017
1080	0.04915	4	0.0238017
1081	0.04915	4	0.0238017
1082	0.04915	4	0.0238017
1083	0.04915	4	0.0238017
1084	0.04915	4	0.0238017
1085	0.04915	4	0.0238017
1086	0.04915	4	0.0238017
1087	0.04915	4	0.0238017
1088	0.04915	4	0.0238017
1089	0.04915	4	0.0238017
1090	0.04915	4	0.0238017
1091	0.04915	4	0.0238017
1092	0.04915	4	0.0238017
1093	0.04915	4	0.0238017
1094	0.04915	4	0.0238017
1095	0.04915	4	0.0238017
1096	0.04915	4	0.0238017
1097	0.04915	4	0.0238017
1098	0.04915	4	0.0238017
1099	0.04915	4	0.0238017
1100	0.04915	4	0.0238017
1101	0.04915	4	0.0238017
1102	0.04915	4	0.0238017
1103	0.04915	4	0.0238017
1104	0.04915	4	0.0238017
1105	0.04915	4	0.0238017
1106	0.04915	4	0.0238017
1107	0.04915	4	0.0238017
1108	0.04915	4	0.0238017
1109	0.04915	4	0.0238017
1110	0.04915	4	0.0238017
1111	0.04915	4	0.0238017
1112	0.04915	4	0.0238017
1113	0.04915	4	0.0238017
1114	0.04915	4	0.0238017
1115	0.04915	4	0.0238017
1116	0.04915	4	0.0238017
1117	0.04915	4	0.0238017
1118	0.04915	4	0.0238017
1119	0.04915	4	0.0238017
1120	0.04915	4	0.0238017
1121	0.04915	4	0.0238017
1122	0.04915	4	0.0238017
1123	0.04915	4	0.0238017
1124	0.04915	4	0.0238017
1125	0.04915	4	0.0238017
1126	0.04915	4	0.0238017
1127	0.04915	4	0.0238017
1128	0.04915	4	0.0238017
1129	0.04915	4	0.0238017
1130	0.04915	4	0.0238017
1131	0.04915	4	0.0238017
1132	0.04915	4	0.0238017
1133	0.04915	4	0.0238017
1134	0.04915	4	0.0238017
1135	0.04915	4	0.0238017
1136	0.04915	4	0.0238017
1137	0.04915	4	0.0238017
1138	0.04915	4	0.0238017
1139	0.04915	4	0.0238017
1140	0.04915	4	0.0238017
1141	0.04915	4	0.0238017
1142	0.04915	4	0.0238017
1143	0.04915	4	0.0238017
1144	0.04915	4	0.0238017
1145	0.04915	4	0.0238017
1146	0.04915	4	0.0238017
1147	0.04915	4	0.0238017
1148	0.04915	4	0.0238017
1149	0.04915	4	0.0238017
1150	0.04915	4	0.0238017
1151	0.04915	4	0.0238017
1152	0.04915	4	0.0238017
1153	0.04915	4	0.0238017
1154	0.04915	4	0.0238017
1155	0.04915	4	0.0238017
1156	0.04915	4	0.0238017
1157	0.04915	4	0.0238017
1158	0.04915	4	0.0238017
1159	0.04915	4	0.0238017
1160	0.04915	4	0.0238017
1161	0.04915	4	0.0238017
1162	0.04915	4	0.0238017
1163	0.04915	4	0.0238017
1164	0.04915	4	0.0238017
1165	0.04915	4	0.0238017
1166	0.04915	4	0.0238017
1167	0.04915	4	0.0238017
1168	0.04915	4	0.0238017
1169	0.04915	4	0.0238017
1170	0.04915	4	0.0238017
1171	0.04915	4	0.0238017
1172	0.04915	4	0.0238017
1173	0.04915	4	0.0238017
1174	0.04915	4	0.0238017
1175	0.04915	4	0.0238017
1176	0.04915	4	0.0238017
1177	0.04915	4	0.0238017
1178	0.04915	4	0.0238017
1179	0.04915	4	0.0238017
1180	0.04915	4	0.0238017
1181	0.04915	4	0.0238017
1182	0.04915	4	0.0238017
1183	0.04915	4	0.0238017
1184	0.04915	4	0.0238017
1185	0.04915	4	0.0238017
1186	0.04915	4	0.0238017
1187	0.04915	4	0.0238017
1188	0.04915	4	0.0238017
1189	0.04915	4	0.0238017
1190	0.04915	4	0.0238017
1191	0.04915	4	0.0238017
1192	0.04915	4	0.0238017
1193	0.04915	4	0.0238017
1194	0.04915	4	0.0238017
1195	0.04915	4	0.0238017
1196	0.04915	4	0.0238017
1197	0.04915	4	0.0238017
1198	0.04915	4	0.0238017
1199	0.04915	4	0.0238017
1200	0.04915	4	0.0238017
1201	0.04915	4	0.0238017
1202	0.04915	4	0.0238017
1203	0.04915	4	0.0238017
1204	0.04915	4	0.0238017
1205	0.04915	4	0.0238017
1206	0.04915	4	0.0238017
1207	0.04915	4	0.0238017
1208	0.04915	4	0.0238017
1209	0.04915	4	0.0238017
1210	0.04915	4	0.0238017
1211	0.04915	4	0.0238017
1212	0.04915	4	0.0238017
1213	0.04915	4	0.0238017
1214	0.04915	4	0.0238017
1215	0.04915	4	0.0238017
1216	0.04915	4	0.0238017
1217	0.04915	4	0.0238017
1218	0.04915	4	0.0238017
1219	0.04915	4	0.0238017
1220	0.04915	4	0.0238017
1221	0.04915	4	0.0238017
1222	0.04915	4	0.0238017
1223	0.04915	4	0.0238017
1224	0.04915	4	0.0238017
1225	0.04915	4	0.0238017
1226	0.04915	4	0.0238017
1227	0.04915	4	0.0238017
1228	0.04915	4	0.0238017
1229	0.04915	4	0.0238017
1230	0.04915	4	0.0238017
1231	0.04915	4	0.0238017
1232	0.04915	4	0.0238017
1233	0.04915	4	0.0238017
1234	0.04915	4	0.0238017
1235	0.04915	4	0.0238017
1236	0.04915	4	0.0238017
1237	0.04915	4	0.0238017
1238	0.04915	4	0.0238017
1239	0.04915	4	0.0238017
1240	0.04915	4	0.0238017
1241	0.04915	4	0.0238017
1242	0.04915	4	0.0238017
1243	0.04915	4	0.0238017
1244	0.04915	4	0.0238017
1245	0.04915	4	0.0238017
1246	0.04915	4	0.0238017
1247	0.04915	4	0.0238017
1248	0.04915	4	0.0238017
1249	0.04915	4	0.0238017
1250	0.04915	4	0.0238017
1251	0.04915	4	0.0238017
1252	0.04915	4	0.0238017
1253	0.04915	4	0.0238017
1254	0.04915	4	0.0238017
1255	0.04915	4	0.0238017
1256	0.04915	4	0.0238017
1257	0.04915	4	0.0238017
1258	0.04915	4	0.0238017
1259	0.04915	4	0.0238017
1260	0.04915	4	0.0238017
1261	0.04915	4	0.0238017
1262	0.04915	4	0.0238017
1263	0.04915	4	0.0238017
1264	0.04915	4	0.0238017
1265	0.04915	4	0.0238017
1266	0.04915	4	0.0238017
1267	0.04915	4	0.0238017
1268	0.04915	4	0.0238017
1269	0.04915	4	0.0238017
1270	0.04915	4	0.0238017
1271	0.04915	4	0.0238017
1272	0.04915	4	0.0238017
1273	0.04915	4	0.0238017
1274	0.04915	4	0.0238017
1275	0.04915	4	0.0238017
1276	0.04915	4	0.0238017
1277	0.04915	4	0.0238017
1278	0.04915	4	0.0238017
1279	0.04915	4	0.0238017
1280	0.04915	4	0.0238017
1281	0.04915	4	0.0238017
1282	0.04915	4	0.0238017
1283	0.04915	4	0.0238017
1284	0.04915	4	0.0238017
1285	0.04915	4	0.0238017
1286	0.04915	4	0.0238017
1287	0.04915	4	0.0238017
1288	0.04915	4	0.0238017
1289	0.04915	4	0.0238017
1290	0.04915	4	0.0238017
1291	0.04915	4	0.0238017
1292	0.04915	4	0.0238017
1293	0.04915	4	0.0238017
1294	0.04915	4	0.0238017
1295	0.04915	4	0.0238017
1296	0.04915	4	0.0238017
1297	0.04915	4	0.0238017
1298	0.04915	4	0.0238017
1299	0.04915	4	0.0238017
1300	0.04915	4	0.0238017
1301	0.04915	4	0.0238017
1302	0.04915	4	0.0238017
1303	0.04915	4	0.0238017
1304	0.04915	4	0.0238017
1305	0.04915	4	0.0238017
1306	0.04915	4	0.0238017
1307	0.04915	4	0.0238017
1308	0.04915	4	0.0238017
1309	0.04915	4	0.0238017
1310	0.04915	4	0.0238017
1311	0.04915	4	0.0238017
1312	0.04915	4	0.0238017
1313	0.04915	4	0.0238017
1314	0.04915	4	0.0238017
1315	0.04915	4	0.0238017
1316	0.04915	4	0.0238017
1317	0.04915	4	0.0238017
1318	0.04915	4	0.0238017
1319	0.04915	4	0.0238017
1320	0.04915	4	0.0238017
1321	0.04915	4	0.0238017
1322	0.04915	4	0.0238017
1323	0.04915	4	0.0238017
1324	0.04915	4	0.0238017
1325	0.04915	4	0.0238017
1326	0.04915	4	0.0238017
1327	0.04915	4	0.0238017
1328	0.04915	4	0.0238017
1329	0.04915	4	0.0238017
1330	0.04915	4	0.0238017
1331	0.04915	4	0.0238017
1332	0.04915	4	0.0238017
1333	0.04915	4	0.0238017
1334	0.04915	4	0.0238017
1335	0.04915	4	0.0238017
1336	0.04915	4	0.0238017
1337	0.04915	4	0.0238017
1338	0.04915	4	0.0238017
1339	0.04915	4	0.0238017
1340	0.04915	4	0.0238017
1341	0.04915	4	0.0238017
1342	0.04915	4	0.0238017
1343	0.04915	4	0.0238017
1344	0.04915	4	0.0238017
1345	0.04915	4	0.0238017
1346	0.04915	4	0.0238017
1347	0.04915	4	0.0238017
1348	0.04915	4	0.0238017
1349	0.04915	4	0.0238017
1350	0.04915	4	0.0238017
1351	0.04915	4	0.0238017
1352	0.04915	4	0.0238017
1353	0.04915	4	0.0238017
1354	0.04915	4	0.0238017
1355	0.04915	4	0.0238017
1356	0.04915	4	0.0238017
1357	0.04915	4	0.0238017
1358	0.04915	4	0.0238017
1359	0.04915	4	0.0238017
1360	0.04915	4	0.0238017
1361	0.04915	4	0.0238017
1362	0.04915	4	0.0238017
1363	0.04915	4	0.0238017
1364	0.04915	4	0.0238017
1365	0.04915	4	0.0238017
1366	0.04915	4	0.0238017
1367	0.04915	4	0.0238017
1368	0.04915	4	0.0238017
1369	0.04915	4	0.0238017
1370	0.04915	4	0.0238017
1371	0.04915	4	0.0238017
1372	0.04915	4	0.0238017
1373	0.04915	4	0.0238017
1374	0.04915	4	0.0238017
1375	0.04915	4	0.0238017
1376	0.04915	4	0.0238017
1377	0.04915	4	0.0238017
1378	0.04915	4	0.0238017
1379	0.04915	4	0.0238017
1380	0.04915	4	0.0238017
1381	0.04915	4	0.0238017
1382	0.04915	4	0.0238017
1383	0.04915	4	0.0238017
1384	0.04915	4	0.0238017
1385	0.04915	4	0.0238017
1386	0.04915	4	0.0238017
1387	0.04915	4	0.0238017
1388	0.04915	4	0.0238017
1389	0.04915	4	0.0238017
1390	0.04915	4	0.0238017
1391	0.04915	4	0.0238017
1392	0.04915	4	0.0238017
1393	0.04915	4	0.0238017
1394	0.04915	4	0.0238017
1395	0.04915	4	0.0238017
1396	0.04915	4	0.0238017
1397	0.04915	4	0.0238017
1398	0.04915	4	0.0238017
1399	0.04915	4	0.0238017
1400	0.04915	4	0.0238017
1401	0.04915	4	0.0238017
1402	0.04915	4	0.0238017
1403	0.04915	4	0.0238017
1404	0.04915	4	0.0238017
1405	0.04915	4	0.0238017
1406	0.04915	4	0.0238017
1407	0.04915	4	0.0238017
1408	0.04915	4	0.0238017
1409	0.04915	4	0.0238017
1410	0.04915	4	0.0238017
1411	0.04915	4	0.0238017
1412	0.04915	4	0.0238017
1413	0.04915	4	0.0238017
1414	0.04915	4	0.0238017
1415	0.04915	4	0.0238017
1416	0.04915	4	0.0238017
1417	0.04915	4	0.0238017
1418	0.04915	4	0.0238017
1419	0.04915	4	0.0238017
1420	0.04915	4	0.0238017
1421	0.04915	4	0.0238017
1422	0.04915	4	0.0238017
1423	0.04915	4	0.0238017
1424	0.04915	4	0.0238017
1425	0.04915	4	0.0238017
1426	0.04915	4	0.0238017
1427	0.04915	4	0.0238017
1428	0.04915	4	0.0238017
1429	0.04915	4	0.0238017
1430	0.04915	4	0.0238017
1431	0.04915	4	0.0238017
1432	0.04915	4	0.0238017
1433	0.04915	4	0.0238017
1434	0.04915	4	0.0238017
1435	0.04915	4	0.0238017
1436	0.04915	4	0.0238017
1437	0.04915	4	0.0238017
1438	0.04915	4	0.0238017
1439	0.04915	4	0.0238017
1440	0.04915	4	0.0238017
1441	0.04915	4	0.0238017
1442	0.04915	4	0.0238017
1443	0.04915	4	0.0238017
1444	0.04915	4	0.0238017
1445	0.04915	4	0.0238017
1446	0.04915	4	0.0238017
1447	0.04915	4	0.0238017
1448	0.04915	4	0.0238017
1449	0.04915	4	0.0238017
1450	0.04915	4	0.0238017
1451	0.04915	4	0.0238017
1452	0.04915	4	0.0238017
1453	0.04915	4	0.0238017
1454	0.04915	4	0.0238017
1455	0.04915	4	0.0238017
1456	0.04915	4	0.0238017
1457	0.04915	4	0.0238017
1458	0.04915	4	0.0238017
1459	0.04915	4	0.0238017
1460	0.04915	4	0.0238017
1461	0.04915	4	0.0238017
1462	0.04915	4	0.0238017
1463	0.04915	4	0.0238017
1464	0.04915	4	0.0238017
1465	0.04915	4	0.0238017
1466	0.04915	4	0.0238017
1467	0.04915	4	0.0238017
1468	0.04915	4	0.0238017
1469	0.04915	4	0.0238017
1470	0.04915	4	0.0238017
1471	0.04915	4	0.0238017
1472	0.04915	4	0.0238017
1473	0.04915	4	0.0238017
1474	0.04915	4	0.0238017
1475	0.04915	4	0.0238017
1476	0.04915	4	0.0238017
1477	0.04915	4	0.0238017
1478	0.04915	4	0.0238017
1479	0.04915	4	0.0238017
1480	0.04915	4	0.0238017
1481	0.04915	4	0.0238017
1482	0.04915	4	0.0238017
1483	0.04915	4	0.0238017
1484	0.04915	4	0.0238017
1485	0.04915	4	0.0238017
1486	0.04915	4	0.0238017
1487	0.04915	4	0.0238017
1488	0.04915	4	0.0238017
1489	0.04915	4	0.0238017
1490	0.04915	4	0.0238017
1491	0.04915	4	0.0238017
1492	0.04915	4	0.0238017
1493	0.04915	4	0.0238017
1494	0.04915	4	0.0238017
1495	0.04915	4	0.0238017
1496	0.04915	4	0.0238017
1497	0.04915	4	0.0238017
1498	0.04915	4	0.0238017
1499	0.04915	4	0.0238017
1500	0.04915	4	0.0238017
1501	0.04915	4	0.0238017
1502	0.04915	4	0.0238017
1503	0.04915	4	0.0238017
1504	0.04915	4	0.0238017
1505	0.04915	4	0.0238017
1506	0.04915	4	0.0238017
1507	0.04915	4	0.0238017
1508	0.04915	4	0.0238017
1509	0.04915	4	0.0238017
1510	0.04915	4	0.0238017
1511	0.04915	4	0.0238017
1512	0.04915	4	0.0238017
1513	0.04915	4	0.0238017
1514	0.04915	4	0.0238017
1515	0.04915	4	0.0238017
1516	0.04915	4	0.0238017
1517	0.04915	4	0.0238017
1518	0.04915	4	0.0238017
1519	0.04915	4	0.0238017
1520	0.04915	4	0.0238017
1521	0.04915	4	0.0238017
1522	0.04915	4	0.0238017
1523	0.04915	4	0.0238017
1524	0.04915	4	0.0238017
1525	0.04915	4	0.0238017
1526	0.04915	4	0.0238017
1527	0.04915	4	0.0238017
1528	0.04915	4	0.0238017
1529	0.04915	4	0.0238017
1530	0.04915	4	0.0238017
1531	0.04915	4	0.0238017
1532	0.04915	4	0.0238017
1533	0.04915	4	0.0238017
1534	0.04915	4	0.0238017
1535	0.04915	4	0.0238017
1536	0.04915	4	0.0238017
1537	0.04915	4	0.0238017
1538	0.04915	4	0.0238017
1539	0.04915	4	0.0238017
1540	0.04915	4	0.0238017
1541	0.04915	4	0.0238017
1542	0.04915	4	0.0238017
1543	0.04915	4	0.0238017
1544	0.04915	4	0.0238017
1545	0.04915	4	0.0238017
1546	0.04915	4	0.0238017
1547	0.04915	4	0.0238017
1548	0.04915	4	0.0238017
1549	0.04915	4	0.0238017
1550	0.04915	4	0.0238017
1551	0.04915	4	0.0238017
1552	0.04915	4	0.0238017
1553	0.04915	4	0.0238017
1554	0.04915	4	0.0238017
1555	0.04915	4	0.0238017
1556	0.04915	4	0.0238017
1557	0.04915	4	0.0238017
1558	0.04915	4	0.0238017
1559	0.04915	4	0.0238017
1560	0.04915	4	0.0238017
1561	0.04915	4	0.0238017
1562	0.04915	4	0.0238017
1563	0.04915	4	0.0238017
1564	0.04915	4	0.0238017
1565	0.04915	4	0.0238017
1566	0.04915	4	0.0238017
1567	0.04915	4	0.0238017
1568	0.04915	4	0.0238017
1569	0.04915	4	0.0238017
1570	0.04915	4	0.0238017
1571	0.04915	4	0.0238017
1572	0.04915	4	0.0238017
1573	0.04915	4	0.0238017
1574	0.04915	4	0.0238017
1575	0.04915	4	0.0238017
1576	0.04915	4	0.0238017
1577	0.04915	4	0.0238017
1578	0.04915	4	0.0238017
1579	0.04915	4	0.0238017
1580	0.04915	4	0.0238017
1581	0.04915	4	0.0238017
1582	0.04915	4	0.0238017
1583	0.04915	4	0.0238017
1584	0.04915	4	0.0238017
1585	0.04915	4	0.0238017
1586	0.04915	4	0.0238017
1587	0.04915	4	0.0238017
1588	0.04915	4	0.0238017
1589	0.04915	4	0.0238017
1590	0.04915	4	0.0238017
1591	0.04915	4	0.0238017
1592	0.04915	4	0.0238017
1593	0.04915	4	0.0238017
1594	0.04915	4	0.0238017
1595	0.04915	4	0.0238017
1596	0.04915	4	0.0238017
1597	0.04915	4	0.0238017
1598	0.04915	4	0.0238017
1599	0.04915	4	0.0238017
1600	0.04915	4	0.0238017
1601	0.04915	4	0.0238017
1602	0.04915	4	0.0238017
1603	0.04915	4	0.0238017
1604	0.04915	4	0.0238017
1605	0.04915	4	0.0238017
1606	0.04915	4	0.0238017
1607	0.04915	4	0.0238017
1608	0.04915	4	0.0238017
1609	0.04915	4	0.0238017
1610	0.04915	4	0.0238017
1611	0.04915	4	0.0238017
1612	0.04915	4	0.0238017
1613	0.04915	4	0.0238017
1614	0.04915	4	0.0238017
1615	0.04915	4	0.0238017
1616	0.04915	4	0.0238017
1617	0.04915	4	0.0238017
1618	0.04915	4	0.0238017
1619	0.04915	4	0.0238017
1620	0.04915	4	0.0238017
1621	0.04915	4	0.0238017
1622	0.04915	4	0.0238017
1623	0.04915	4	0.0238017
1624	0.04915	4	0.0238017
1625	0.04915	4	0.0238017
1626	0.04915	4	0.0238017
1627	0.04915	4	0.0238017
1628	0.04915	4	0.0238017
1629	0.04915	4	0.0238017
1630	0.04915	4	0.0238017
1631	0.04915	4	0.0238017
1632	0.04915	4	0.0238017
1633	0.04915	4	0.0238017
1634	0.04915	4	0.0238017
1635	0.04915	4	0.0238017
1636	0.04915	4	0.0238017
1637	0.04915	4	0.0238017
1638	0.04915	4	0.0238017
1639	0.04915	4	0.0238017
1640	0.04915	4	0.0238017
1641	0.04915	4	0.0238017
1642	0.04915	4	0.0238017
1643	0.04915	4	0.0238017
1644	0.04915	4	0.0238017
1645	0.04915	4	0.0238017
1646	0.04915	4	0.0238017
1647	0.04915	4	0.0238017
1648	0.04915	4	0.0238017
1649	0.04915	4	0.0238017
1650	0.04915	4	0.0238017
1651	0.04915	4	0.0238017
1652	0.04915	4	0.0238017
1653	0.04915	4	0.0238017
1654	0.04915	4	0.0238017
1655	0.04915	4	0.0238017
1656	0.04915	4	0.0238017
1657	0.04915	4	0.0238017
1658	0.04915	4	0.0238017
1659	0.04915	4	0.0238017
1660	0.04915	4	0.0238017
1661	0.04915	4	0.0238017
1662	0.04915	4	0.0238017
1663	0.04915	4	0.0238017
1664	0.04915	4	0.0238017
1665	0.04915	4	0.0238017
1666	0.04915	4	0.0238017
1667	0.04915	4	0.0238017
1668	0.04915	4	0.0238017
1669	0.04915	4	0.0238017
1670	0.04915	4	0.0238017
1671	0.04915	4	0.0238017
1672	0.04915	4	0.0238017
1673	0.04915	4	0.0238017
1674	0.04915	4	0.0238017
1675	0.04915	4	0.0238017
1676	0.04915	4	0.0238017
1677	0.04915	4	0.0238017
1678	0.04915	4	0.0238017
1679	0.04915	4	0.0238017
1680	0.04915	4	0.0238017
1681	0.04915	4	0.0238017
1682	0.04915	4	0.0238017
1683	0.04915	4	0.0238017
1684	0.04915	4	0.0238017
1685	0.04915	4	0.0238017
1686	0.04915	4	0.0238017
1687	0.04915	4	0.0238017
1688	0.04915	4	0.0238017
1689	0.04915	4	0.0238017
1690	0.04915	4	0.0238017
1691	0.04915	4	0.0238017
1692	0.04915	4	0.0238017
1693	0.04915	4	0.0238017
1694	0.04915	4	0.0238017
1695	0.04915	4	0.0238017
1696	0.04915	4	0.0238017
1697	0.04915	4	0.0238017
1698	0.04915	4	0.0238017
1699	0.04915	4	0.0238017
1700	0.04915	4	0.0238017
1701	0.04915	4	0.0238017
1702	0.04915	4	0.0238017
1703	0.04915	4	0.0238017
1704	0.04915	4	0.0238017
1705	0.04915	4	0.0238017
1706	0.04915	4	0.0238017
1707	0.04915	4	0.0238017
1708	0.04915	4	0.0238017
1709	0.04915	4	0.0238017
1710	0.04915	4	0.0238017
1711	0.04915	4	0.0238017
1712	0.04915	4	0.0238017
1713	0.04915	4	0.0238017
1714	0.04915	4	0.0238017
1715	0.04915	4	0.0238017
1716	0.04915	4	0.0238017
1717	0.04915	4	0.0238017
1718	0.04915	4	0.0238017
1719	0.04915	4	0.0238017
1720	0.04915	4	0.0238017
1721	0.04915	4	0.0238017
1722	0.04915	4	0.0238017
1723	0.04915	4	0.0238017
1724	0.04915	4	0.0238017
1725	0.04915	4	0.0238017
1726	0.04915	4	0.0238017
1727	0.04915	4	0.0238017
1728	0.04915	4	0.0238017
1729	0.04915	4	0.0238017
1730	0.04915	4	0.0238017
1731	0.04915	4	0.0238017
1732	0.04915	4	0.0238017
1733	0.04915	4	0.0238017
1734	0.04915	4	0.0238017
1735	0.04915	4	0.0238017
1736	0.04915	4	0.0238017
1737	0.04915	4	0.0238017
1738	0.04915	4	0.0238017
1739	0.04915	4	0.0238017
1740	0.04915	4	0.0238017
1741	0.04915	4	0.0238017
1742	0.04915	4	0.0238017
1743	0.04915	4	0.0238017
1744	0.04915	4	0.0238017
1745	0.04915	4	0.0238017
1746	0.04915	4	0.0238017
1747	0.04915	4	0.0238017
1748	0.04915	4	0.0238017
1749	0.04915	4	0.0238017
1750	0.04915	4	0.0238017
1751	0.04915	4	0.0238017
1752	0.04915	4	0.0238017
1753	0.04915	4	0.0238017
1754	0.04915	4	0.0238017
1755	0.04915	4	0.0238017
1756	0.04915	4	0.0238017
1757	0.04915	4	0.0238017
1758	0.04915	4	0.0238017
1759	0.04915	4	0.0238017
1760	0.04915	4	0.0238017
1761	0.04915	4	0.0238017
1762	0.04915	4	0.0238017
1763	0.04915	4	0.0238017
1764	0.04915	4	0.0238017
1765	0.04915	4	0.0238017
1766	0.04915	4	0.0238017
1767	0.04915	4	0.0238017
1768	0.04915	4	0.0238017
1769	0.04915	4	0.0238017
1770	0.04915	4	0.0238017
1771	0.04915	4	0.0238017
1772	0.04915	4	0.0238017
1773	0.04915	4	0.0238017
1774	0.04915	4	0.0238017
1775	0.04915	4	0.0238017
1776	0.04915	4	0.0238017
1777	0.04915	4	0.0238017
1778	0.04915	4	0.0238017
1779	0.04915	4	0.0238017
1780	0.04915	4	0.0238017
1781	0.04915	4	0.0238017
1782	0.04915	4	0.0238017
1783	0.04915	4	0.0238017
1784	0.04915	4	0.0238017
1785	0.04915	4	0.0238017
1786	0.04915	4	0.0238017
1787	0.04915	4	0.0238017
1788	0.04915	4	0.0238017
1789	0.04915	4	0.0238017
1790	0.04915	4	0.0238017
1791	0.04915	4	0.0238017
1792	0.04915	4	0.0238017
1793	0.04915	4	0.0238017
1794	0.04915	4	0.0238017
1795	0.04915	4	0.0238017
1796	0.04915	4	0.0238017
1797	0.04915	4	0.0238017
1798	0.04915	4	0.0238017
1799	0.04915	4	0.0238017
1800	0.04915	4	0.0238017
1801	0.04915	4	0.0238017
1802	0.04915	4	0.0238017
1803	0.04915	4	0.0238017
1804	0.04915	4	0.0238017
1805	0.04915	4	0.0238017
1806	0.04915	4	0.0238017
1807	0.04915	4	0.0238017
1808	0.04915	4	0.0238017
1809	0.04915	4	0.0238017
1810	0.04915	4	0.0238017
1811	0.04915	4	0.0238017
1812	0.04915	4	0.0238017
1813	0.04915	4	0.0238017
1814	0.04915	4	0.0238017
1815	0.04915	4	0.0238017
1816	0.04915	4	0.0238017
1817	0.04915	4	0.0238017
1818	0.04915	4	0.0238017
1819	0.04915	4	0.0238017
1820	0.04915	4	0.0238017
1821	0.04915	4	0.0238017
1822	0.04915	4	0.0238017
1823	0.04915	4	0.0238017
1824	0.04915	4	0.0238017
1825	0.04915	4	0.0238017
1826	0.04915	4	0.0238017
1827	0.04915	4	0.0238017
1828	0.04915	4	0.0238017
1829	0.04915	4	0.0238017
1830	0.04915	4	0.0238017
1831	0.04915	4	0.0238017
1832	0.04915	4	0.0238017
1833	0.04915	4	0.0238017
1834	0.04915	4	0.0238017
1835	0.04915	4	0.0238017
1836	0.04915	4	0.0238017
1837	0.04915	4	0.0238017
1838	0.04915	4	0.0238017
1839	0.04915	4	0.0238017
1840	0.04915	4	0.0238017
1841	0.04915	4	0.0238017
1842	0.04915	4	0.0238017
1843	0.04915	4	0.0238017
1844	0.04915	4	0.0238017
1845	0.04915	4	0.0238017
1846	0.04915	4	0.0238017
1847	0.04915	4	0.0238017
1848	0.04915	4	0.0238017
1849	0.04915	4	0.0238017
1850	0.04915	4	0.0238017
1851	0.04915	4	0.0238017
1852	0.04915	4	0.0238017
1853	0.04915	4	0.0238017
1854	0.04915	4	0.0238017
1855	0.04915	4	0.0238017
1856	0.04915	4	0.0238017
1857	0.04915	4	0.0238017
1858	0.04915	4	0.0238017
1859	0.04915	4	0.0238017
1860	0.04915	4	0.0238017
1861	0.04915	4	0.0238017
1862	0.04915	4	0.0238017
1863	0.04915	4	0.0238017
1864	0.04915	4	0.0238017
1865	0.04915	4	0.0238017
1866	0.04915	4	0.0238017
1867	0.04915	4	0.0238017
1868	0.04915	4	0.0238017
1869	0.04915	4	0.0238017
1870	0.04915	4	0.0238017
1871	0.04915	4	0.0238017
1872	0.04915	4	0.0238017
1873	0.04915	4	0.0238017
1874	0.04915	4	0.0238017
1875	0.04915	4	0.0238017
1876	0.04915	4	0.0238017
1877	0.04915	4	0.0238017
1878	0.04915	4	0.0238017
1879	0.04915	4	0.0238017
1880	0.04915	4	0.0238017
1881	0.04915	4	0.0238017
1882	0.04915	4	0.0238017
1883	0.04915	4	0.0238017
1884	0.04915	4	0.0238017
1885	0.04915	4	0.0238017
1886	0.04915	4	0.0238017
1887	0.04915	4	0.0238017
1888	0.04915	4	0.0238017
1889	0.04915	4	0.0238017
1890	0.04915	4	0.0238017
1891	0.04915	4	0.0238017
1892	0.04915	4	0.0238017
1893	0.04915	4	0.0238017
1894	0.04915	4	0.0238017
1895	0.04915	4	0.0238017
1896	0.04915	4	0.0238017
1897	0.04915	4	0.0238017
1898	0.04915	4	0.0238017
1899	0.04915	4	0.0238017
1900	0.04915	4	0.0238017
1901	0.04915	4	0.0238017
1902	0.04915	4	0.0238017
1903	0.04915	4	0.0238017
1904	0.04915	4	0.0238017
1905	0.04915	4	0.0238017
1906	0.04915	4	0.0238017
1907	0.04915	4	0.0238017
1908	0.04915	4	0.0238017
1909	0.04915	4	0.0238017
1910	0.04915	4	0.0238017
1911	0.04915	4	0.0238017
1912	0.04915	4	0.0238017
1913	0.04915	4	0.0238017
1914	0.04915	4	0.0238017
1915	0.04915	4	0.0238017
1916	0.04915	4	0.0238017
1917	0.04915	4	0.0238017
1918	0.04915	4	0.0238017
1919	0.04915	4	0.0238017
1920	0.04915	4	0.0238017
1921	0.04915	4	0.0238017
1922	0.04915	4	0.0238017
1923	0.04915	4	0.0238017
1924	0.04915	4	0.0238017
1925	0.04915	4	0.0238017
1926	0.04915	4	0.0238017
1927	0.04915	4	0.0238017
1928	0.04915	4	0.0238017
1929	0.04915	4	0.0238017
1930	0.04915	4	0.0238017
1931	0.04915	4	0.0238017
1932	0.04915	4	0.0238017
1933	0.04915	4	0.0238017
1934	0.04915	4	0.0238017
1935	0.04915	4	0.0238017
1936	0.04915	4	0.0238017
1937	0.04915	4	0.0238017
1938	0.04915	4	0.0238017
1939	0.04915	4	0.0238017
1940	0.04915	4	0.0238017
1941	0.04915	4	0.0238017
1942	0.04915	4	0.0238017
1943	0.04915	4	0.0238017
1944	0.04915	4	0.0238017
1945	0.04915	4	0.0238017
1946	0.04915	4	0.0238017
1947	0.04915	4	0.0238017
1948	0.04915	4	0.0238017
1949	0.04915	4	0.0238017
1950	0.04915	4	0.0238017
1951	0.04915	4	0.0238017
1952	0.04915	4	0.0238017
1953	0.04915	4	0.0238017
1954	0.04915	4	0.0238017
1955	0.04915	4	0.0238017
1956	0.04915	4	0.0238017
1957	0.04915	4	0.0238017
1958	0.04915	4	0.0238017
1959	0.04915	4	0.0238017
1960	0.04915	4	0.0238017
1961	0.04915	4	0.0238017
1962	0.04915	4	0.0238017
1963	0.04915	4	0.0238017
1964	0.04915	4	0.0238017
1965	0.04915	4	0.0238017
1966	0.04915	4	0.0238017
1967	0.04915	4	0.0238017
1968	0.04915	4	0.0238017
1969	0.04915	4	0.0238017
1970	0.04915	4	0.0238017
1971	0.04915	4	0.0238017
1972	0.04915	4	0.0238017
1973	0.04915	4	0.0238017
1974	0.04915	4	0.0238017
1975	0.04915	4	0.0238017
1976	0.04915	4	0.0238017
1977	0.04915	4	0.0238017
1978	0.04915	4	0.0238017
1979	0.04915	4	0.0238017
1980	0.04915	4	0.0238017
1981	0.04915	4	0.0238017
1982	0.04915	4	0.0238017
1983	0.04915	4	0.0238017
1984	0.04915	4	0.0238017
1985	0.04915	4	0.0238017
1986	0.04915	4	0.0238017
1987	0.04915	4	0.0238017
1988	0.04915	4	0.0238017
1989	0.04915	4	0.0238017
1990	0.04915	4	0.0238017
1991	0.04915	4	0.0238017
1992	0.04915	4	0.0238017
1993	0.04915	4	0.0238017
1994	0.04915	4	0.0238017
1995	0.04915	4	0.0238017
1996	0.04915	4	0.0238017
1997	0.04915	4	0.0238017
1998	0.04915	4	0.0238017
1999	0.04915	4	0.0238017
2000	0.04915	4	0.0238017
[truncated: 3,001 more rows]
