# Supplementary material for: Aspiration-driven co-evolution of cooperation with individual behavioral diversity
Source: PLoS One. 2023 Sep 15;18(9):e0291134. doi: 10.1371/journal.pone.0291134 (PMC10503719; doi:10.1371/journal.pone.0291134)
Supplement: S1 Data — (ZIP) [file pone.0291134.s001.zip › M1/v2-L=200/data/aspiration_time,b=1.83_frequency.txt]

1	0.5	0.5	0
2	0.694806	0.716228	0.477543
3	0.784941	0.864468	0.553144
4	0.807289	0.969984	0.610855
5	0.790017	1.05343	0.634365
6	0.750243	1.12137	0.635012
7	0.702047	1.18757	0.618425
8	0.649593	1.23895	0.591287
9	0.598479	1.30632	0.555435
10	0.550286	1.37595	0.515121
11	0.504993	1.46141	0.476454
12	0.463642	1.56122	0.438665
13	0.425652	1.66723	0.402572
14	0.3909	1.72709	0.36938
15	0.359279	1.82721	0.338776
16	0.330735	1.93499	0.310551
17	0.304556	2.03475	0.284515
18	0.280888	2.14379	0.260596
19	0.259385	2.19568	0.238739
20	0.239904	2.27068	0.218873
21	0.222405	2.39641	0.201221
22	0.206319	2.56277	0.185218
23	0.191559	2.69782	0.170647
24	0.178362	2.75246	0.157211
25	0.166285	2.90945	0.144859
26	0.15532	3.07134	0.133654
27	0.14539	3.18203	0.123598
28	0.136355	3.23064	0.114072
29	0.128282	3.31475	0.105658
30	0.121052	3.30798	0.0981012
31	0.114331	3.36445	0.0913374
32	0.108285	3.39461	0.085035
33	0.102757	3.49724	0.0793446
34	0.0978249	3.50824	0.074216
35	0.0933387	3.50414	0.0695542
36	0.089294	3.58297	0.0653743
37	0.0856222	3.60862	0.0614126
38	0.0822699	3.67546	0.0578511
39	0.0793302	3.69129	0.0546923
40	0.0766027	3.77225	0.0520494
41	0.0741193	3.81268	0.0493755
42	0.0718367	3.8334	0.0472266
43	0.0697281	3.85438	0.0451586
44	0.0678352	3.87798	0.0431003
45	0.0660859	3.88808	0.0412741
46	0.0645196	3.8976	0.0396358
47	0.0631155	3.90624	0.0381664
48	0.0618477	3.91514	0.0368326
49	0.060697	3.92226	0.0356282
50	0.0596487	3.92857	0.0345322
51	0.0587055	3.93453	0.0335441
52	0.0578639	3.93423	0.032699
53	0.0571137	3.92706	0.0318925
54	0.0564173	3.94496	0.0311734
55	0.055787	3.95989	0.0304421
56	0.0552117	3.96415	0.0298354
57	0.0546891	3.9673	0.0292889
58	0.0542199	3.97024	0.0287976
59	0.053801	3.97314	0.0283571
60	0.0534098	3.97549	0.0279482
61	0.0530502	3.97754	0.0275729
62	0.0527354	3.97956	0.0272429
63	0.0524553	3.98184	0.0269462
64	0.0521995	3.98369	0.0266767
65	0.0519678	3.98519	0.0264339
66	0.0517532	3.98649	0.0262093
67	0.0515622	3.98777	0.0260088
68	0.0513885	3.98912	0.0258252
69	0.051231	3.99026	0.0256594
70	0.0510903	3.99137	0.0255105
71	0.0509625	3.99204	0.0253776
72	0.0508453	3.99265	0.0252556
73	0.0507426	3.9933	0.025148
74	0.0506487	3.99401	0.025049
75	0.0505628	3.99455	0.0249589
76	0.0504854	3.99507	0.0248777
77	0.0504158	3.99559	0.0248043
78	0.0503512	3.99598	0.0247367
79	0.0502952	3.99638	0.0246777
80	0.0502442	3.99673	0.0246241
81	0.0501968	3.99706	0.0245743
82	0.0501544	3.99731	0.0245299
83	0.0501166	3.99764	0.0244898
84	0.0500811	3.99786	0.0244526
85	0.0500497	3.99812	0.0244193
86	0.0500207	3.99828	0.0243891
87	0.0499957	3.99848	0.0243627
88	0.0499718	3.99861	0.0243378
89	0.0499506	3.99876	0.0243155
90	0.0499309	3.99886	0.0242949
91	0.0499139	3.999	0.0242769
92	0.0498982	3.99911	0.0242604
93	0.0498839	3.9992	0.0242454
94	0.049871	3.99928	0.0242319
95	0.0498594	3.99935	0.0242198
96	0.0498489	3.9994	0.0242089
97	0.0498395	3.99945	0.0241991
98	0.0498309	3.9995	0.0241901
99	0.0498232	3.99955	0.0241821
100	0.0498162	3.99959	0.0241748
101	0.0498099	3.99962	0.0241682
102	0.0498043	3.99966	0.0241623
103	0.0497991	3.99969	0.0241569
104	0.0497944	3.99973	0.024152
105	0.0497902	3.99975	0.0241475
106	0.0497863	3.99978	0.0241435
107	0.0497828	3.99979	0.0241398
108	0.0497797	3.99981	0.0241366
109	0.0497768	3.99983	0.0241336
110	0.0497742	3.99985	0.0241309
111	0.049772	3.99986	0.0241285
112	0.0497699	3.99988	0.0241263
113	0.049768	3.99989	0.0241243
114	0.0497663	3.9999	0.0241225
115	0.0497647	3.99991	0.0241209
116	0.0497634	3.99992	0.0241195
117	0.0497621	3.99992	0.0241182
118	0.049761	3.99993	0.024117
119	0.0497599	3.99994	0.0241159
120	0.049759	3.99994	0.0241149
121	0.0497581	3.99995	0.024114
122	0.0497573	3.99995	0.0241132
123	0.0497566	3.99996	0.0241124
124	0.049756	3.99996	0.0241118
125	0.0497554	3.99997	0.0241112
126	0.0497549	3.99997	0.0241106
127	0.0497544	3.99997	0.0241101
128	0.049754	3.99997	0.0241097
129	0.0497536	3.99998	0.0241093
130	0.0497533	3.99998	0.0241089
131	0.049753	3.99998	0.0241086
132	0.0497527	3.99998	0.0241083
133	0.0497524	3.99998	0.024108
134	0.0497522	3.99999	0.0241078
135	0.049752	3.99999	0.0241076
136	0.0497518	3.99999	0.0241074
137	0.0497516	3.99999	0.0241072
138	0.0497515	3.99999	0.024107
139	0.0497513	3.99999	0.0241069
140	0.0497512	3.99999	0.0241067
141	0.0497511	3.99999	0.0241066
142	0.049751	3.99999	0.0241065
143	0.0497509	3.99999	0.0241064
144	0.0497508	4	0.0241063
145	0.0497507	4	0.0241063
146	0.0497507	4	0.0241062
147	0.0497506	4	0.0241061
148	0.0497505	4	0.0241061
149	0.0497505	4	0.024106
150	0.0497504	4	0.0241059
151	0.0497504	4	0.0241059
152	0.0497504	4	0.0241059
153	0.0497503	4	0.0241058
154	0.0497503	4	0.0241058
155	0.0497503	4	0.0241058
156	0.0497502	4	0.0241057
157	0.0497502	4	0.0241057
158	0.0497502	4	0.0241057
159	0.0497502	4	0.0241057
160	0.0497502	4	0.0241057
161	0.0497501	4	0.0241056
162	0.0497501	4	0.0241056
163	0.0497501	4	0.0241056
164	0.0497501	4	0.0241056
165	0.0497501	4	0.0241056
166	0.0497501	4	0.0241056
167	0.0497501	4	0.0241056
168	0.0497501	4	0.0241056
169	0.0497501	4	0.0241056
170	0.0497501	4	0.0241055
171	0.0497501	4	0.0241055
172	0.04975	4	0.0241055
173	0.04975	4	0.0241055
174	0.04975	4	0.0241055
175	0.04975	4	0.0241055
176	0.04975	4	0.0241055
177	0.04975	4	0.0241055
178	0.04975	4	0.0241055
179	0.04975	4	0.0241055
180	0.04975	4	0.0241055
181	0.04975	4	0.0241055
182	0.04975	4	0.0241055
183	0.04975	4	0.0241055
184	0.04975	4	0.0241055
185	0.04975	4	0.0241055
186	0.04975	4	0.0241055
187	0.04975	4	0.0241055
188	0.04975	4	0.0241055
189	0.04975	4	0.0241055
190	0.04975	4	0.0241055
191	0.04975	4	0.0241055
192	0.04975	4	0.0241055
193	0.04975	4	0.0241055
194	0.04975	4	0.0241055
195	0.04975	4	0.0241055
196	0.04975	4	0.0241055
197	0.04975	4	0.0241055
198	0.04975	4	0.0241055
199	0.04975	4	0.0241055
200	0.04975	4	0.0241055
201	0.04975	4	0.0241055
202	0.04975	4	0.0241055
203	0.04975	4	0.0241055
204	0.04975	4	0.0241055
205	0.04975	4	0.0241055
206	0.04975	4	0.0241055
207	0.04975	4	0.0241055
208	0.04975	4	0.0241055
209	0.04975	4	0.0241055
210	0.04975	4	0.0241055
211	0.04975	4	0.0241055
212	0.04975	4	0.0241055
213	0.04975	4	0.0241055
214	0.04975	4	0.0241055
215	0.04975	4	0.0241055
216	0.04975	4	0.0241055
217	0.04975	4	0.0241055
218	0.04975	4	0.0241055
219	0.04975	4	0.0241055
220	0.04975	4	0.0241055
221	0.04975	4	0.0241055
222	0.04975	4	0.0241055
223	0.04975	4	0.0241055
224	0.04975	4	0.0241055
225	0.04975	4	0.0241055
226	0.04975	4	0.0241055
227	0.04975	4	0.0241055
228	0.04975	4	0.0241055
229	0.04975	4	0.0241055
230	0.04975	4	0.0241055
231	0.04975	4	0.0241055
232	0.04975	4	0.0241055
233	0.04975	4	0.0241055
234	0.04975	4	0.0241055
235	0.04975	4	0.0241055
236	0.04975	4	0.0241055
237	0.04975	4	0.0241055
238	0.04975	4	0.0241055
239	0.04975	4	0.0241055
240	0.04975	4	0.0241055
241	0.04975	4	0.0241055
242	0.04975	4	0.0241055
243	0.04975	4	0.0241055
244	0.04975	4	0.0241055
245	0.04975	4	0.0241055
246	0.04975	4	0.0241055
247	0.04975	4	0.0241055
248	0.04975	4	0.0241055
249	0.04975	4	0.0241055
250	0.04975	4	0.0241055
251	0.04975	4	0.0241055
252	0.04975	4	0.0241055
253	0.04975	4	0.0241055
254	0.04975	4	0.0241055
255	0.04975	4	0.0241055
256	0.04975	4	0.0241055
257	0.04975	4	0.0241055
258	0.04975	4	0.0241055
259	0.04975	4	0.0241055
260	0.04975	4	0.0241055
261	0.04975	4	0.0241055
262	0.04975	4	0.0241055
263	0.04975	4	0.0241055
264	0.04975	4	0.0241055
265	0.04975	4	0.0241055
266	0.04975	4	0.0241055
267	0.04975	4	0.0241055
268	0.04975	4	0.0241055
269	0.04975	4	0.0241055
270	0.04975	4	0.0241055
271	0.04975	4	0.0241055
272	0.04975	4	0.0241055
273	0.04975	4	0.0241055
274	0.04975	4	0.0241055
275	0.04975	4	0.0241055
276	0.04975	4	0.0241055
277	0.04975	4	0.0241055
278	0.04975	4	0.0241055
279	0.04975	4	0.0241055
280	0.04975	4	0.0241055
281	0.04975	4	0.0241055
282	0.04975	4	0.0241055
283	0.04975	4	0.0241055
284	0.04975	4	0.0241055
285	0.04975	4	0.0241055
286	0.04975	4	0.0241055
287	0.04975	4	0.0241055
288	0.04975	4	0.0241055
289	0.04975	4	0.0241055
290	0.04975	4	0.0241055
291	0.04975	4	0.0241055
292	0.04975	4	0.0241055
293	0.04975	4	0.0241055
294	0.04975	4	0.0241055
295	0.04975	4	0.0241055
296	0.04975	4	0.0241055
297	0.04975	4	0.0241055
298	0.04975	4	0.0241055
299	0.04975	4	0.0241055
300	0.04975	4	0.0241055
301	0.04975	4	0.0241055
302	0.04975	4	0.0241055
303	0.04975	4	0.0241055
304	0.04975	4	0.0241055
305	0.04975	4	0.0241055
306	0.04975	4	0.0241055
307	0.04975	4	0.0241055
308	0.04975	4	0.0241055
309	0.04975	4	0.0241055
310	0.04975	4	0.0241055
311	0.04975	4	0.0241055
312	0.04975	4	0.0241055
313	0.04975	4	0.0241055
314	0.04975	4	0.0241055
315	0.04975	4	0.0241055
316	0.04975	4	0.0241055
317	0.04975	4	0.0241055
318	0.04975	4	0.0241055
319	0.04975	4	0.0241055
320	0.04975	4	0.0241055
321	0.04975	4	0.0241055
322	0.04975	4	0.0241055
323	0.04975	4	0.0241055
324	0.04975	4	0.0241055
325	0.04975	4	0.0241055
326	0.04975	4	0.0241055
327	0.04975	4	0.0241055
328	0.04975	4	0.0241055
329	0.04975	4	0.0241055
330	0.04975	4	0.0241055
331	0.04975	4	0.0241055
332	0.04975	4	0.0241055
333	0.04975	4	0.0241055
334	0.04975	4	0.0241055
335	0.04975	4	0.0241055
336	0.04975	4	0.0241055
337	0.04975	4	0.0241055
338	0.04975	4	0.0241055
339	0.04975	4	0.0241055
340	0.04975	4	0.0241055
341	0.04975	4	0.0241055
342	0.04975	4	0.0241055
343	0.04975	4	0.0241055
344	0.04975	4	0.0241055
345	0.04975	4	0.0241055
346	0.04975	4	0.0241055
347	0.04975	4	0.0241055
348	0.04975	4	0.0241055
349	0.04975	4	0.0241055
350	0.04975	4	0.0241055
351	0.04975	4	0.0241055
352	0.04975	4	0.0241055
353	0.04975	4	0.0241055
354	0.04975	4	0.0241055
355	0.04975	4	0.0241055
356	0.04975	4	0.0241055
357	0.04975	4	0.0241055
358	0.04975	4	0.0241055
359	0.04975	4	0.0241055
360	0.04975	4	0.0241055
361	0.04975	4	0.0241055
362	0.04975	4	0.0241055
363	0.04975	4	0.0241055
364	0.04975	4	0.0241055
365	0.04975	4	0.0241055
366	0.04975	4	0.0241055
367	0.04975	4	0.0241055
368	0.04975	4	0.0241055
369	0.04975	4	0.0241055
370	0.04975	4	0.0241055
371	0.04975	4	0.0241055
372	0.04975	4	0.0241055
373	0.04975	4	0.0241055
374	0.04975	4	0.0241055
375	0.04975	4	0.0241055
376	0.04975	4	0.0241055
377	0.04975	4	0.0241055
378	0.04975	4	0.0241055
379	0.04975	4	0.0241055
380	0.04975	4	0.0241055
381	0.04975	4	0.0241055
382	0.04975	4	0.0241055
383	0.04975	4	0.0241055
384	0.04975	4	0.0241055
385	0.04975	4	0.0241055
386	0.04975	4	0.0241055
387	0.04975	4	0.0241055
388	0.04975	4	0.0241055
389	0.04975	4	0.0241055
390	0.04975	4	0.0241055
391	0.04975	4	0.0241055
392	0.04975	4	0.0241055
393	0.04975	4	0.0241055
394	0.04975	4	0.0241055
395	0.04975	4	0.0241055
396	0.04975	4	0.0241055
397	0.04975	4	0.0241055
398	0.04975	4	0.0241055
399	0.04975	4	0.0241055
400	0.04975	4	0.0241055
401	0.04975	4	0.0241055
402	0.04975	4	0.0241055
403	0.04975	4	0.0241055
404	0.04975	4	0.0241055
405	0.04975	4	0.0241055
406	0.04975	4	0.0241055
407	0.04975	4	0.0241055
408	0.04975	4	0.0241055
409	0.04975	4	0.0241055
410	0.04975	4	0.0241055
411	0.04975	4	0.0241055
412	0.04975	4	0.0241055
413	0.04975	4	0.0241055
414	0.04975	4	0.0241055
415	0.04975	4	0.0241055
416	0.04975	4	0.0241055
417	0.04975	4	0.0241055
418	0.04975	4	0.0241055
419	0.04975	4	0.0241055
420	0.04975	4	0.0241055
421	0.04975	4	0.0241055
422	0.04975	4	0.0241055
423	0.04975	4	0.0241055
424	0.04975	4	0.0241055
425	0.04975	4	0.0241055
426	0.04975	4	0.0241055
427	0.04975	4	0.0241055
428	0.04975	4	0.0241055
429	0.04975	4	0.0241055
430	0.04975	4	0.0241055
431	0.04975	4	0.0241055
432	0.04975	4	0.0241055
433	0.04975	4	0.0241055
434	0.04975	4	0.0241055
435	0.04975	4	0.0241055
436	0.04975	4	0.0241055
437	0.04975	4	0.0241055
438	0.04975	4	0.0241055
439	0.04975	4	0.0241055
440	0.04975	4	0.0241055
441	0.04975	4	0.0241055
442	0.04975	4	0.0241055
443	0.04975	4	0.0241055
444	0.04975	4	0.0241055
445	0.04975	4	0.0241055
446	0.04975	4	0.0241055
447	0.04975	4	0.0241055
448	0.04975	4	0.0241055
449	0.04975	4	0.0241055
450	0.04975	4	0.0241055
451	0.04975	4	0.0241055
452	0.04975	4	0.0241055
453	0.04975	4	0.0241055
454	0.04975	4	0.0241055
455	0.04975	4	0.0241055
456	0.04975	4	0.0241055
457	0.04975	4	0.0241055
458	0.04975	4	0.0241055
459	0.04975	4	0.0241055
460	0.04975	4	0.0241055
461	0.04975	4	0.0241055
462	0.04975	4	0.0241055
463	0.04975	4	0.0241055
464	0.04975	4	0.0241055
465	0.04975	4	0.0241055
466	0.04975	4	0.0241055
467	0.04975	4	0.0241055
468	0.04975	4	0.0241055
469	0.04975	4	0.0241055
470	0.04975	4	0.0241055
471	0.04975	4	0.0241055
472	0.04975	4	0.0241055
473	0.04975	4	0.0241055
474	0.04975	4	0.0241055
475	0.04975	4	0.0241055
476	0.04975	4	0.0241055
477	0.04975	4	0.0241055
478	0.04975	4	0.0241055
479	0.04975	4	0.0241055
480	0.04975	4	0.0241055
481	0.04975	4	0.0241055
482	0.04975	4	0.0241055
483	0.04975	4	0.0241055
484	0.04975	4	0.0241055
485	0.04975	4	0.0241055
486	0.04975	4	0.0241055
487	0.04975	4	0.0241055
488	0.04975	4	0.0241055
489	0.04975	4	0.0241055
490	0.04975	4	0.0241055
491	0.04975	4	0.0241055
492	0.04975	4	0.0241055
493	0.04975	4	0.0241055
494	0.04975	4	0.0241055
495	0.04975	4	0.0241055
496	0.04975	4	0.0241055
497	0.04975	4	0.0241055
498	0.04975	4	0.0241055
499	0.04975	4	0.0241055
500	0.04975	4	0.0241055
501	0.04975	4	0.0241055
502	0.04975	4	0.0241055
503	0.04975	4	0.0241055
504	0.04975	4	0.0241055
505	0.04975	4	0.0241055
506	0.04975	4	0.0241055
507	0.04975	4	0.0241055
508	0.04975	4	0.0241055
509	0.04975	4	0.0241055
510	0.04975	4	0.0241055
511	0.04975	4	0.0241055
512	0.04975	4	0.0241055
513	0.04975	4	0.0241055
514	0.04975	4	0.0241055
515	0.04975	4	0.0241055
516	0.04975	4	0.0241055
517	0.04975	4	0.0241055
518	0.04975	4	0.0241055
519	0.04975	4	0.0241055
520	0.04975	4	0.0241055
521	0.04975	4	0.0241055
522	0.04975	4	0.0241055
523	0.04975	4	0.0241055
524	0.04975	4	0.0241055
525	0.04975	4	0.0241055
526	0.04975	4	0.0241055
527	0.04975	4	0.0241055
528	0.04975	4	0.0241055
529	0.04975	4	0.0241055
530	0.04975	4	0.0241055
531	0.04975	4	0.0241055
532	0.04975	4	0.0241055
533	0.04975	4	0.0241055
534	0.04975	4	0.0241055
535	0.04975	4	0.0241055
536	0.04975	4	0.0241055
537	0.04975	4	0.0241055
538	0.04975	4	0.0241055
539	0.04975	4	0.0241055
540	0.04975	4	0.0241055
541	0.04975	4	0.0241055
542	0.04975	4	0.0241055
543	0.04975	4	0.0241055
544	0.04975	4	0.0241055
545	0.04975	4	0.0241055
546	0.04975	4	0.0241055
547	0.04975	4	0.0241055
548	0.04975	4	0.0241055
549	0.04975	4	0.0241055
550	0.04975	4	0.0241055
551	0.04975	4	0.0241055
552	0.04975	4	0.0241055
553	0.04975	4	0.0241055
554	0.04975	4	0.0241055
555	0.04975	4	0.0241055
556	0.04975	4	0.0241055
557	0.04975	4	0.0241055
558	0.04975	4	0.0241055
559	0.04975	4	0.0241055
560	0.04975	4	0.0241055
561	0.04975	4	0.0241055
562	0.04975	4	0.0241055
563	0.04975	4	0.0241055
564	0.04975	4	0.0241055
565	0.04975	4	0.0241055
566	0.04975	4	0.0241055
567	0.04975	4	0.0241055
568	0.04975	4	0.0241055
569	0.04975	4	0.0241055
570	0.04975	4	0.0241055
571	0.04975	4	0.0241055
572	0.04975	4	0.0241055
573	0.04975	4	0.0241055
574	0.04975	4	0.0241055
575	0.04975	4	0.0241055
576	0.04975	4	0.0241055
577	0.04975	4	0.0241055
578	0.04975	4	0.0241055
579	0.04975	4	0.0241055
580	0.04975	4	0.0241055
581	0.04975	4	0.0241055
582	0.04975	4	0.0241055
583	0.04975	4	0.0241055
584	0.04975	4	0.0241055
585	0.04975	4	0.0241055
586	0.04975	4	0.0241055
587	0.04975	4	0.0241055
588	0.04975	4	0.0241055
589	0.04975	4	0.0241055
590	0.04975	4	0.0241055
591	0.04975	4	0.0241055
592	0.04975	4	0.0241055
593	0.04975	4	0.0241055
594	0.04975	4	0.0241055
595	0.04975	4	0.0241055
596	0.04975	4	0.0241055
597	0.04975	4	0.0241055
598	0.04975	4	0.0241055
599	0.04975	4	0.0241055
600	0.04975	4	0.0241055
601	0.04975	4	0.0241055
602	0.04975	4	0.0241055
603	0.04975	4	0.0241055
604	0.04975	4	0.0241055
605	0.04975	4	0.0241055
606	0.04975	4	0.0241055
607	0.04975	4	0.0241055
608	0.04975	4	0.0241055
609	0.04975	4	0.0241055
610	0.04975	4	0.0241055
611	0.04975	4	0.0241055
612	0.04975	4	0.0241055
613	0.04975	4	0.0241055
614	0.04975	4	0.0241055
615	0.04975	4	0.0241055
616	0.04975	4	0.0241055
617	0.04975	4	0.0241055
618	0.04975	4	0.0241055
619	0.04975	4	0.0241055
620	0.04975	4	0.0241055
621	0.04975	4	0.0241055
622	0.04975	4	0.0241055
623	0.04975	4	0.0241055
624	0.04975	4	0.0241055
625	0.04975	4	0.0241055
626	0.04975	4	0.0241055
627	0.04975	4	0.0241055
628	0.04975	4	0.0241055
629	0.04975	4	0.0241055
630	0.04975	4	0.0241055
631	0.04975	4	0.0241055
632	0.04975	4	0.0241055
633	0.04975	4	0.0241055
634	0.04975	4	0.0241055
635	0.04975	4	0.0241055
636	0.04975	4	0.0241055
637	0.04975	4	0.0241055
638	0.04975	4	0.0241055
639	0.04975	4	0.0241055
640	0.04975	4	0.0241055
641	0.04975	4	0.0241055
642	0.04975	4	0.0241055
643	0.04975	4	0.0241055
644	0.04975	4	0.0241055
645	0.04975	4	0.0241055
646	0.04975	4	0.0241055
647	0.04975	4	0.0241055
648	0.04975	4	0.0241055
649	0.04975	4	0.0241055
650	0.04975	4	0.0241055
651	0.04975	4	0.0241055
652	0.04975	4	0.0241055
653	0.04975	4	0.0241055
654	0.04975	4	0.0241055
655	0.04975	4	0.0241055
656	0.04975	4	0.0241055
657	0.04975	4	0.0241055
658	0.04975	4	0.0241055
659	0.04975	4	0.0241055
660	0.04975	4	0.0241055
661	0.04975	4	0.0241055
662	0.04975	4	0.0241055
663	0.04975	4	0.0241055
664	0.04975	4	0.0241055
665	0.04975	4	0.0241055
666	0.04975	4	0.0241055
667	0.04975	4	0.0241055
668	0.04975	4	0.0241055
669	0.04975	4	0.0241055
670	0.04975	4	0.0241055
671	0.04975	4	0.0241055
672	0.04975	4	0.0241055
673	0.04975	4	0.0241055
674	0.04975	4	0.0241055
675	0.04975	4	0.0241055
676	0.04975	4	0.0241055
677	0.04975	4	0.0241055
678	0.04975	4	0.0241055
679	0.04975	4	0.0241055
680	0.04975	4	0.0241055
681	0.04975	4	0.0241055
682	0.04975	4	0.0241055
683	0.04975	4	0.0241055
684	0.04975	4	0.0241055
685	0.04975	4	0.0241055
686	0.04975	4	0.0241055
687	0.04975	4	0.0241055
688	0.04975	4	0.0241055
689	0.04975	4	0.0241055
690	0.04975	4	0.0241055
691	0.04975	4	0.0241055
692	0.04975	4	0.0241055
693	0.04975	4	0.0241055
694	0.04975	4	0.0241055
695	0.04975	4	0.0241055
696	0.04975	4	0.0241055
697	0.04975	4	0.0241055
698	0.04975	4	0.0241055
699	0.04975	4	0.0241055
700	0.04975	4	0.0241055
701	0.04975	4	0.0241055
702	0.04975	4	0.0241055
703	0.04975	4	0.0241055
704	0.04975	4	0.0241055
705	0.04975	4	0.0241055
706	0.04975	4	0.0241055
707	0.04975	4	0.0241055
708	0.04975	4	0.0241055
709	0.04975	4	0.0241055
710	0.04975	4	0.0241055
711	0.04975	4	0.0241055
712	0.04975	4	0.0241055
713	0.04975	4	0.0241055
714	0.04975	4	0.0241055
715	0.04975	4	0.0241055
716	0.04975	4	0.0241055
717	0.04975	4	0.0241055
718	0.04975	4	0.0241055
719	0.04975	4	0.0241055
720	0.04975	4	0.0241055
721	0.04975	4	0.0241055
722	0.04975	4	0.0241055
723	0.04975	4	0.0241055
724	0.04975	4	0.0241055
725	0.04975	4	0.0241055
726	0.04975	4	0.0241055
727	0.04975	4	0.0241055
728	0.04975	4	0.0241055
729	0.04975	4	0.0241055
730	0.04975	4	0.0241055
731	0.04975	4	0.0241055
732	0.04975	4	0.0241055
733	0.04975	4	0.0241055
734	0.04975	4	0.0241055
735	0.04975	4	0.0241055
736	0.04975	4	0.0241055
737	0.04975	4	0.0241055
738	0.04975	4	0.0241055
739	0.04975	4	0.0241055
740	0.04975	4	0.0241055
741	0.04975	4	0.0241055
742	0.04975	4	0.0241055
743	0.04975	4	0.0241055
744	0.04975	4	0.0241055
745	0.04975	4	0.0241055
746	0.04975	4	0.0241055
747	0.04975	4	0.0241055
748	0.04975	4	0.0241055
749	0.04975	4	0.0241055
750	0.04975	4	0.0241055
751	0.04975	4	0.0241055
752	0.04975	4	0.0241055
753	0.04975	4	0.0241055
754	0.04975	4	0.0241055
755	0.04975	4	0.0241055
756	0.04975	4	0.0241055
757	0.04975	4	0.0241055
758	0.04975	4	0.0241055
759	0.04975	4	0.0241055
760	0.04975	4	0.0241055
761	0.04975	4	0.0241055
762	0.04975	4	0.0241055
763	0.04975	4	0.0241055
764	0.04975	4	0.0241055
765	0.04975	4	0.0241055
766	0.04975	4	0.0241055
767	0.04975	4	0.0241055
768	0.04975	4	0.0241055
769	0.04975	4	0.0241055
770	0.04975	4	0.0241055
771	0.04975	4	0.0241055
772	0.04975	4	0.0241055
773	0.04975	4	0.0241055
774	0.04975	4	0.0241055
775	0.04975	4	0.0241055
776	0.04975	4	0.0241055
777	0.04975	4	0.0241055
778	0.04975	4	0.0241055
779	0.04975	4	0.0241055
780	0.04975	4	0.0241055
781	0.04975	4	0.0241055
782	0.04975	4	0.0241055
783	0.04975	4	0.0241055
784	0.04975	4	0.0241055
785	0.04975	4	0.0241055
786	0.04975	4	0.0241055
787	0.04975	4	0.0241055
788	0.04975	4	0.0241055
789	0.04975	4	0.0241055
790	0.04975	4	0.0241055
791	0.04975	4	0.0241055
792	0.04975	4	0.0241055
793	0.04975	4	0.0241055
794	0.04975	4	0.0241055
795	0.04975	4	0.0241055
796	0.04975	4	0.0241055
797	0.04975	4	0.0241055
798	0.04975	4	0.0241055
799	0.04975	4	0.0241055
800	0.04975	4	0.0241055
801	0.04975	4	0.0241055
802	0.04975	4	0.0241055
803	0.04975	4	0.0241055
804	0.04975	4	0.0241055
805	0.04975	4	0.0241055
806	0.04975	4	0.0241055
807	0.04975	4	0.0241055
808	0.04975	4	0.0241055
809	0.04975	4	0.0241055
810	0.04975	4	0.0241055
811	0.04975	4	0.0241055
812	0.04975	4	0.0241055
813	0.04975	4	0.0241055
814	0.04975	4	0.0241055
815	0.04975	4	0.0241055
816	0.04975	4	0.0241055
817	0.04975	4	0.0241055
818	0.04975	4	0.0241055
819	0.04975	4	0.0241055
820	0.04975	4	0.0241055
821	0.04975	4	0.0241055
822	0.04975	4	0.0241055
823	0.04975	4	0.0241055
824	0.04975	4	0.0241055
825	0.04975	4	0.0241055
826	0.04975	4	0.0241055
827	0.04975	4	0.0241055
828	0.04975	4	0.0241055
829	0.04975	4	0.0241055
830	0.04975	4	0.0241055
831	0.04975	4	0.0241055
832	0.04975	4	0.0241055
833	0.04975	4	0.0241055
834	0.04975	4	0.0241055
835	0.04975	4	0.0241055
836	0.04975	4	0.0241055
837	0.04975	4	0.0241055
838	0.04975	4	0.0241055
839	0.04975	4	0.0241055
840	0.04975	4	0.0241055
841	0.04975	4	0.0241055
842	0.04975	4	0.0241055
843	0.04975	4	0.0241055
844	0.04975	4	0.0241055
845	0.04975	4	0.0241055
846	0.04975	4	0.0241055
847	0.04975	4	0.0241055
848	0.04975	4	0.0241055
849	0.04975	4	0.0241055
850	0.04975	4	0.0241055
851	0.04975	4	0.0241055
852	0.04975	4	0.0241055
853	0.04975	4	0.0241055
854	0.04975	4	0.0241055
855	0.04975	4	0.0241055
856	0.04975	4	0.0241055
857	0.04975	4	0.0241055
858	0.04975	4	0.0241055
859	0.04975	4	0.0241055
860	0.04975	4	0.0241055
861	0.04975	4	0.0241055
862	0.04975	4	0.0241055
863	0.04975	4	0.0241055
864	0.04975	4	0.0241055
865	0.04975	4	0.0241055
866	0.04975	4	0.0241055
867	0.04975	4	0.0241055
868	0.04975	4	0.0241055
869	0.04975	4	0.0241055
870	0.04975	4	0.0241055
871	0.04975	4	0.0241055
872	0.04975	4	0.0241055
873	0.04975	4	0.0241055
874	0.04975	4	0.0241055
875	0.04975	4	0.0241055
876	0.04975	4	0.0241055
877	0.04975	4	0.0241055
878	0.04975	4	0.0241055
879	0.04975	4	0.0241055
880	0.04975	4	0.0241055
881	0.04975	4	0.0241055
882	0.04975	4	0.0241055
883	0.04975	4	0.0241055
884	0.04975	4	0.0241055
885	0.04975	4	0.0241055
886	0.04975	4	0.0241055
887	0.04975	4	0.0241055
888	0.04975	4	0.0241055
889	0.04975	4	0.0241055
890	0.04975	4	0.0241055
891	0.04975	4	0.0241055
892	0.04975	4	0.0241055
893	0.04975	4	0.0241055
894	0.04975	4	0.0241055
895	0.04975	4	0.0241055
896	0.04975	4	0.0241055
897	0.04975	4	0.0241055
898	0.04975	4	0.0241055
899	0.04975	4	0.0241055
900	0.04975	4	0.0241055
901	0.04975	4	0.0241055
902	0.04975	4	0.0241055
903	0.04975	4	0.0241055
904	0.04975	4	0.0241055
905	0.04975	4	0.0241055
906	0.04975	4	0.0241055
907	0.04975	4	0.0241055
908	0.04975	4	0.0241055
909	0.04975	4	0.0241055
910	0.04975	4	0.0241055
911	0.04975	4	0.0241055
912	0.04975	4	0.0241055
913	0.04975	4	0.0241055
914	0.04975	4	0.0241055
915	0.04975	4	0.0241055
916	0.04975	4	0.0241055
917	0.04975	4	0.0241055
918	0.04975	4	0.0241055
919	0.04975	4	0.0241055
920	0.04975	4	0.0241055
921	0.04975	4	0.0241055
922	0.04975	4	0.0241055
923	0.04975	4	0.0241055
924	0.04975	4	0.0241055
925	0.04975	4	0.0241055
926	0.04975	4	0.0241055
927	0.04975	4	0.0241055
928	0.04975	4	0.0241055
929	0.04975	4	0.0241055
930	0.04975	4	0.0241055
931	0.04975	4	0.0241055
932	0.04975	4	0.0241055
933	0.04975	4	0.0241055
934	0.04975	4	0.0241055
935	0.04975	4	0.0241055
936	0.04975	4	0.0241055
937	0.04975	4	0.0241055
938	0.04975	4	0.0241055
939	0.04975	4	0.0241055
940	0.04975	4	0.0241055
941	0.04975	4	0.0241055
942	0.04975	4	0.0241055
943	0.04975	4	0.0241055
944	0.04975	4	0.0241055
945	0.04975	4	0.0241055
946	0.04975	4	0.0241055
947	0.04975	4	0.0241055
948	0.04975	4	0.0241055
949	0.04975	4	0.0241055
950	0.04975	4	0.0241055
951	0.04975	4	0.0241055
952	0.04975	4	0.0241055
953	0.04975	4	0.0241055
954	0.04975	4	0.0241055
955	0.04975	4	0.0241055
956	0.04975	4	0.0241055
957	0.04975	4	0.0241055
958	0.04975	4	0.0241055
959	0.04975	4	0.0241055
960	0.04975	4	0.0241055
961	0.04975	4	0.0241055
962	0.04975	4	0.0241055
963	0.04975	4	0.0241055
964	0.04975	4	0.0241055
965	0.04975	4	0.0241055
966	0.04975	4	0.0241055
967	0.04975	4	0.0241055
968	0.04975	4	0.0241055
969	0.04975	4	0.0241055
970	0.04975	4	0.0241055
971	0.04975	4	0.0241055
972	0.04975	4	0.0241055
973	0.04975	4	0.0241055
974	0.04975	4	0.0241055
975	0.04975	4	0.0241055
976	0.04975	4	0.0241055
977	0.04975	4	0.0241055
978	0.04975	4	0.0241055
979	0.04975	4	0.0241055
980	0.04975	4	0.0241055
981	0.04975	4	0.0241055
982	0.04975	4	0.0241055
983	0.04975	4	0.0241055
984	0.04975	4	0.0241055
985	0.04975	4	0.0241055
986	0.04975	4	0.0241055
987	0.04975	4	0.0241055
988	0.04975	4	0.0241055
989	0.04975	4	0.0241055
990	0.04975	4	0.0241055
991	0.04975	4	0.0241055
992	0.04975	4	0.0241055
993	0.04975	4	0.0241055
994	0.04975	4	0.0241055
995	0.04975	4	0.0241055
996	0.04975	4	0.0241055
997	0.04975	4	0.0241055
998	0.04975	4	0.0241055
999	0.04975	4	0.0241055
1000	0.04975	4	0.0241055
1001	0.04975	4	0.0241055
1002	0.04975	4	0.0241055
1003	0.04975	4	0.0241055
1004	0.04975	4	0.0241055
1005	0.04975	4	0.0241055
1006	0.04975	4	0.0241055
1007	0.04975	4	0.0241055
1008	0.04975	4	0.0241055
1009	0.04975	4	0.0241055
1010	0.04975	4	0.0241055
1011	0.04975	4	0.0241055
1012	0.04975	4	0.0241055
1013	0.04975	4	0.0241055
1014	0.04975	4	0.0241055
1015	0.04975	4	0.0241055
1016	0.04975	4	0.0241055
1017	0.04975	4	0.0241055
1018	0.04975	4	0.0241055
1019	0.04975	4	0.0241055
1020	0.04975	4	0.0241055
1021	0.04975	4	0.0241055
1022	0.04975	4	0.0241055
1023	0.04975	4	0.0241055
1024	0.04975	4	0.0241055
1025	0.04975	4	0.0241055
1026	0.04975	4	0.0241055
1027	0.04975	4	0.0241055
1028	0.04975	4	0.0241055
1029	0.04975	4	0.0241055
1030	0.04975	4	0.0241055
1031	0.04975	4	0.0241055
1032	0.04975	4	0.0241055
1033	0.04975	4	0.0241055
1034	0.04975	4	0.0241055
1035	0.04975	4	0.0241055
1036	0.04975	4	0.0241055
1037	0.04975	4	0.0241055
1038	0.04975	4	0.0241055
1039	0.04975	4	0.0241055
1040	0.04975	4	0.0241055
1041	0.04975	4	0.0241055
1042	0.04975	4	0.0241055
1043	0.04975	4	0.0241055
1044	0.04975	4	0.0241055
1045	0.04975	4	0.0241055
1046	0.04975	4	0.0241055
1047	0.04975	4	0.0241055
1048	0.04975	4	0.0241055
1049	0.04975	4	0.0241055
1050	0.04975	4	0.0241055
1051	0.04975	4	0.0241055
1052	0.04975	4	0.0241055
1053	0.04975	4	0.0241055
1054	0.04975	4	0.0241055
1055	0.04975	4	0.0241055
1056	0.04975	4	0.0241055
1057	0.04975	4	0.0241055
1058	0.04975	4	0.0241055
1059	0.04975	4	0.0241055
1060	0.04975	4	0.0241055
1061	0.04975	4	0.0241055
1062	0.04975	4	0.0241055
1063	0.04975	4	0.0241055
1064	0.04975	4	0.0241055
1065	0.04975	4	0.0241055
1066	0.04975	4	0.0241055
1067	0.04975	4	0.0241055
1068	0.04975	4	0.0241055
1069	0.04975	4	0.0241055
1070	0.04975	4	0.0241055
1071	0.04975	4	0.0241055
1072	0.04975	4	0.0241055
1073	0.04975	4	0.0241055
1074	0.04975	4	0.0241055
1075	0.04975	4	0.0241055
1076	0.04975	4	0.0241055
1077	0.04975	4	0.0241055
1078	0.04975	4	0.0241055
1079	0.04975	4	0.0241055
1080	0.04975	4	0.0241055
1081	0.04975	4	0.0241055
1082	0.04975	4	0.0241055
1083	0.04975	4	0.0241055
1084	0.04975	4	0.0241055
1085	0.04975	4	0.0241055
1086	0.04975	4	0.0241055
1087	0.04975	4	0.0241055
1088	0.04975	4	0.0241055
1089	0.04975	4	0.0241055
1090	0.04975	4	0.0241055
1091	0.04975	4	0.0241055
1092	0.04975	4	0.0241055
1093	0.04975	4	0.0241055
1094	0.04975	4	0.0241055
1095	0.04975	4	0.0241055
1096	0.04975	4	0.0241055
1097	0.04975	4	0.0241055
1098	0.04975	4	0.0241055
1099	0.04975	4	0.0241055
1100	0.04975	4	0.0241055
1101	0.04975	4	0.0241055
1102	0.04975	4	0.0241055
1103	0.04975	4	0.0241055
1104	0.04975	4	0.0241055
1105	0.04975	4	0.0241055
1106	0.04975	4	0.0241055
1107	0.04975	4	0.0241055
1108	0.04975	4	0.0241055
1109	0.04975	4	0.0241055
1110	0.04975	4	0.0241055
1111	0.04975	4	0.0241055
1112	0.04975	4	0.0241055
1113	0.04975	4	0.0241055
1114	0.04975	4	0.0241055
1115	0.04975	4	0.0241055
1116	0.04975	4	0.0241055
1117	0.04975	4	0.0241055
1118	0.04975	4	0.0241055
1119	0.04975	4	0.0241055
1120	0.04975	4	0.0241055
1121	0.04975	4	0.0241055
1122	0.04975	4	0.0241055
1123	0.04975	4	0.0241055
1124	0.04975	4	0.0241055
1125	0.04975	4	0.0241055
1126	0.04975	4	0.0241055
1127	0.04975	4	0.0241055
1128	0.04975	4	0.0241055
1129	0.04975	4	0.0241055
1130	0.04975	4	0.0241055
1131	0.04975	4	0.0241055
1132	0.04975	4	0.0241055
1133	0.04975	4	0.0241055
1134	0.04975	4	0.0241055
1135	0.04975	4	0.0241055
1136	0.04975	4	0.0241055
1137	0.04975	4	0.0241055
1138	0.04975	4	0.0241055
1139	0.04975	4	0.0241055
1140	0.04975	4	0.0241055
1141	0.04975	4	0.0241055
1142	0.04975	4	0.0241055
1143	0.04975	4	0.0241055
1144	0.04975	4	0.0241055
1145	0.04975	4	0.0241055
1146	0.04975	4	0.0241055
1147	0.04975	4	0.0241055
1148	0.04975	4	0.0241055
1149	0.04975	4	0.0241055
1150	0.04975	4	0.0241055
1151	0.04975	4	0.0241055
1152	0.04975	4	0.0241055
1153	0.04975	4	0.0241055
1154	0.04975	4	0.0241055
1155	0.04975	4	0.0241055
1156	0.04975	4	0.0241055
1157	0.04975	4	0.0241055
1158	0.04975	4	0.0241055
1159	0.04975	4	0.0241055
1160	0.04975	4	0.0241055
1161	0.04975	4	0.0241055
1162	0.04975	4	0.0241055
1163	0.04975	4	0.0241055
1164	0.04975	4	0.0241055
1165	0.04975	4	0.0241055
1166	0.04975	4	0.0241055
1167	0.04975	4	0.0241055
1168	0.04975	4	0.0241055
1169	0.04975	4	0.0241055
1170	0.04975	4	0.0241055
1171	0.04975	4	0.0241055
1172	0.04975	4	0.0241055
1173	0.04975	4	0.0241055
1174	0.04975	4	0.0241055
1175	0.04975	4	0.0241055
1176	0.04975	4	0.0241055
1177	0.04975	4	0.0241055
1178	0.04975	4	0.0241055
1179	0.04975	4	0.0241055
1180	0.04975	4	0.0241055
1181	0.04975	4	0.0241055
1182	0.04975	4	0.0241055
1183	0.04975	4	0.0241055
1184	0.04975	4	0.0241055
1185	0.04975	4	0.0241055
1186	0.04975	4	0.0241055
1187	0.04975	4	0.0241055
1188	0.04975	4	0.0241055
1189	0.04975	4	0.0241055
1190	0.04975	4	0.0241055
1191	0.04975	4	0.0241055
1192	0.04975	4	0.0241055
1193	0.04975	4	0.0241055
1194	0.04975	4	0.0241055
1195	0.04975	4	0.0241055
1196	0.04975	4	0.0241055
1197	0.04975	4	0.0241055
1198	0.04975	4	0.0241055
1199	0.04975	4	0.0241055
1200	0.04975	4	0.0241055
1201	0.04975	4	0.0241055
1202	0.04975	4	0.0241055
1203	0.04975	4	0.0241055
1204	0.04975	4	0.0241055
1205	0.04975	4	0.0241055
1206	0.04975	4	0.0241055
1207	0.04975	4	0.0241055
1208	0.04975	4	0.0241055
1209	0.04975	4	0.0241055
1210	0.04975	4	0.0241055
1211	0.04975	4	0.0241055
1212	0.04975	4	0.0241055
1213	0.04975	4	0.0241055
1214	0.04975	4	0.0241055
1215	0.04975	4	0.0241055
1216	0.04975	4	0.0241055
1217	0.04975	4	0.0241055
1218	0.04975	4	0.0241055
1219	0.04975	4	0.0241055
1220	0.04975	4	0.0241055
1221	0.04975	4	0.0241055
1222	0.04975	4	0.0241055
1223	0.04975	4	0.0241055
1224	0.04975	4	0.0241055
1225	0.04975	4	0.0241055
1226	0.04975	4	0.0241055
1227	0.04975	4	0.0241055
1228	0.04975	4	0.0241055
1229	0.04975	4	0.0241055
1230	0.04975	4	0.0241055
1231	0.04975	4	0.0241055
1232	0.04975	4	0.0241055
1233	0.04975	4	0.0241055
1234	0.04975	4	0.0241055
1235	0.04975	4	0.0241055
1236	0.04975	4	0.0241055
1237	0.04975	4	0.0241055
1238	0.04975	4	0.0241055
1239	0.04975	4	0.0241055
1240	0.04975	4	0.0241055
1241	0.04975	4	0.0241055
1242	0.04975	4	0.0241055
1243	0.04975	4	0.0241055
1244	0.04975	4	0.0241055
1245	0.04975	4	0.0241055
1246	0.04975	4	0.0241055
1247	0.04975	4	0.0241055
1248	0.04975	4	0.0241055
1249	0.04975	4	0.0241055
1250	0.04975	4	0.0241055
1251	0.04975	4	0.0241055
1252	0.04975	4	0.0241055
1253	0.04975	4	0.0241055
1254	0.04975	4	0.0241055
1255	0.04975	4	0.0241055
1256	0.04975	4	0.0241055
1257	0.04975	4	0.0241055
1258	0.04975	4	0.0241055
1259	0.04975	4	0.0241055
1260	0.04975	4	0.0241055
1261	0.04975	4	0.0241055
1262	0.04975	4	0.0241055
1263	0.04975	4	0.0241055
1264	0.04975	4	0.0241055
1265	0.04975	4	0.0241055
1266	0.04975	4	0.0241055
1267	0.04975	4	0.0241055
1268	0.04975	4	0.0241055
1269	0.04975	4	0.0241055
1270	0.04975	4	0.0241055
1271	0.04975	4	0.0241055
1272	0.04975	4	0.0241055
1273	0.04975	4	0.0241055
1274	0.04975	4	0.0241055
1275	0.04975	4	0.0241055
1276	0.04975	4	0.0241055
1277	0.04975	4	0.0241055
1278	0.04975	4	0.0241055
1279	0.04975	4	0.0241055
1280	0.04975	4	0.0241055
1281	0.04975	4	0.0241055
1282	0.04975	4	0.0241055
1283	0.04975	4	0.0241055
1284	0.04975	4	0.0241055
1285	0.04975	4	0.0241055
1286	0.04975	4	0.0241055
1287	0.04975	4	0.0241055
1288	0.04975	4	0.0241055
1289	0.04975	4	0.0241055
1290	0.04975	4	0.0241055
1291	0.04975	4	0.0241055
1292	0.04975	4	0.0241055
1293	0.04975	4	0.0241055
1294	0.04975	4	0.0241055
1295	0.04975	4	0.0241055
1296	0.04975	4	0.0241055
1297	0.04975	4	0.0241055
1298	0.04975	4	0.0241055
1299	0.04975	4	0.0241055
1300	0.04975	4	0.0241055
1301	0.04975	4	0.0241055
1302	0.04975	4	0.0241055
1303	0.04975	4	0.0241055
1304	0.04975	4	0.0241055
1305	0.04975	4	0.0241055
1306	0.04975	4	0.0241055
1307	0.04975	4	0.0241055
1308	0.04975	4	0.0241055
1309	0.04975	4	0.0241055
1310	0.04975	4	0.0241055
1311	0.04975	4	0.0241055
1312	0.04975	4	0.0241055
1313	0.04975	4	0.0241055
1314	0.04975	4	0.0241055
1315	0.04975	4	0.0241055
1316	0.04975	4	0.0241055
1317	0.04975	4	0.0241055
1318	0.04975	4	0.0241055
1319	0.04975	4	0.0241055
1320	0.04975	4	0.0241055
1321	0.04975	4	0.0241055
1322	0.04975	4	0.0241055
1323	0.04975	4	0.0241055
1324	0.04975	4	0.0241055
1325	0.04975	4	0.0241055
1326	0.04975	4	0.0241055
1327	0.04975	4	0.0241055
1328	0.04975	4	0.0241055
1329	0.04975	4	0.0241055
1330	0.04975	4	0.0241055
1331	0.04975	4	0.0241055
1332	0.04975	4	0.0241055
1333	0.04975	4	0.0241055
1334	0.04975	4	0.0241055
1335	0.04975	4	0.0241055
1336	0.04975	4	0.0241055
1337	0.04975	4	0.0241055
1338	0.04975	4	0.0241055
1339	0.04975	4	0.0241055
1340	0.04975	4	0.0241055
1341	0.04975	4	0.0241055
1342	0.04975	4	0.0241055
1343	0.04975	4	0.0241055
1344	0.04975	4	0.0241055
1345	0.04975	4	0.0241055
1346	0.04975	4	0.0241055
1347	0.04975	4	0.0241055
1348	0.04975	4	0.0241055
1349	0.04975	4	0.0241055
1350	0.04975	4	0.0241055
1351	0.04975	4	0.0241055
1352	0.04975	4	0.0241055
1353	0.04975	4	0.0241055
1354	0.04975	4	0.0241055
1355	0.04975	4	0.0241055
1356	0.04975	4	0.0241055
1357	0.04975	4	0.0241055
1358	0.04975	4	0.0241055
1359	0.04975	4	0.0241055
1360	0.04975	4	0.0241055
1361	0.04975	4	0.0241055
1362	0.04975	4	0.0241055
1363	0.04975	4	0.0241055
1364	0.04975	4	0.0241055
1365	0.04975	4	0.0241055
1366	0.04975	4	0.0241055
1367	0.04975	4	0.0241055
1368	0.04975	4	0.0241055
1369	0.04975	4	0.0241055
1370	0.04975	4	0.0241055
1371	0.04975	4	0.0241055
1372	0.04975	4	0.0241055
1373	0.04975	4	0.0241055
1374	0.04975	4	0.0241055
1375	0.04975	4	0.0241055
1376	0.04975	4	0.0241055
1377	0.04975	4	0.0241055
1378	0.04975	4	0.0241055
1379	0.04975	4	0.0241055
1380	0.04975	4	0.0241055
1381	0.04975	4	0.0241055
1382	0.04975	4	0.0241055
1383	0.04975	4	0.0241055
1384	0.04975	4	0.0241055
1385	0.04975	4	0.0241055
1386	0.04975	4	0.0241055
1387	0.04975	4	0.0241055
1388	0.04975	4	0.0241055
1389	0.04975	4	0.0241055
1390	0.04975	4	0.0241055
1391	0.04975	4	0.0241055
1392	0.04975	4	0.0241055
1393	0.04975	4	0.0241055
1394	0.04975	4	0.0241055
1395	0.04975	4	0.0241055
1396	0.04975	4	0.0241055
1397	0.04975	4	0.0241055
1398	0.04975	4	0.0241055
1399	0.04975	4	0.0241055
1400	0.04975	4	0.0241055
1401	0.04975	4	0.0241055
1402	0.04975	4	0.0241055
1403	0.04975	4	0.0241055
1404	0.04975	4	0.0241055
1405	0.04975	4	0.0241055
1406	0.04975	4	0.0241055
1407	0.04975	4	0.0241055
1408	0.04975	4	0.0241055
1409	0.04975	4	0.0241055
1410	0.04975	4	0.0241055
1411	0.04975	4	0.0241055
1412	0.04975	4	0.0241055
1413	0.04975	4	0.0241055
1414	0.04975	4	0.0241055
1415	0.04975	4	0.0241055
1416	0.04975	4	0.0241055
1417	0.04975	4	0.0241055
1418	0.04975	4	0.0241055
1419	0.04975	4	0.0241055
1420	0.04975	4	0.0241055
1421	0.04975	4	0.0241055
1422	0.04975	4	0.0241055
1423	0.04975	4	0.0241055
1424	0.04975	4	0.0241055
1425	0.04975	4	0.0241055
1426	0.04975	4	0.0241055
1427	0.04975	4	0.0241055
1428	0.04975	4	0.0241055
1429	0.04975	4	0.0241055
1430	0.04975	4	0.0241055
1431	0.04975	4	0.0241055
1432	0.04975	4	0.0241055
1433	0.04975	4	0.0241055
1434	0.04975	4	0.0241055
1435	0.04975	4	0.0241055
1436	0.04975	4	0.0241055
1437	0.04975	4	0.0241055
1438	0.04975	4	0.0241055
1439	0.04975	4	0.0241055
1440	0.04975	4	0.0241055
1441	0.04975	4	0.0241055
1442	0.04975	4	0.0241055
1443	0.04975	4	0.0241055
1444	0.04975	4	0.0241055
1445	0.04975	4	0.0241055
1446	0.04975	4	0.0241055
1447	0.04975	4	0.0241055
1448	0.04975	4	0.0241055
1449	0.04975	4	0.0241055
1450	0.04975	4	0.0241055
1451	0.04975	4	0.0241055
1452	0.04975	4	0.0241055
1453	0.04975	4	0.0241055
1454	0.04975	4	0.0241055
1455	0.04975	4	0.0241055
1456	0.04975	4	0.0241055
1457	0.04975	4	0.0241055
1458	0.04975	4	0.0241055
1459	0.04975	4	0.0241055
1460	0.04975	4	0.0241055
1461	0.04975	4	0.0241055
1462	0.04975	4	0.0241055
1463	0.04975	4	0.0241055
1464	0.04975	4	0.0241055
1465	0.04975	4	0.0241055
1466	0.04975	4	0.0241055
1467	0.04975	4	0.0241055
1468	0.04975	4	0.0241055
1469	0.04975	4	0.0241055
1470	0.04975	4	0.0241055
1471	0.04975	4	0.0241055
1472	0.04975	4	0.0241055
1473	0.04975	4	0.0241055
1474	0.04975	4	0.0241055
1475	0.04975	4	0.0241055
1476	0.04975	4	0.0241055
1477	0.04975	4	0.0241055
1478	0.04975	4	0.0241055
1479	0.04975	4	0.0241055
1480	0.04975	4	0.0241055
1481	0.04975	4	0.0241055
1482	0.04975	4	0.0241055
1483	0.04975	4	0.0241055
1484	0.04975	4	0.0241055
1485	0.04975	4	0.0241055
1486	0.04975	4	0.0241055
1487	0.04975	4	0.0241055
1488	0.04975	4	0.0241055
1489	0.04975	4	0.0241055
1490	0.04975	4	0.0241055
1491	0.04975	4	0.0241055
1492	0.04975	4	0.0241055
1493	0.04975	4	0.0241055
1494	0.04975	4	0.0241055
1495	0.04975	4	0.0241055
1496	0.04975	4	0.0241055
1497	0.04975	4	0.0241055
1498	0.04975	4	0.0241055
1499	0.04975	4	0.0241055
1500	0.04975	4	0.0241055
1501	0.04975	4	0.0241055
1502	0.04975	4	0.0241055
1503	0.04975	4	0.0241055
1504	0.04975	4	0.0241055
1505	0.04975	4	0.0241055
1506	0.04975	4	0.0241055
1507	0.04975	4	0.0241055
1508	0.04975	4	0.0241055
1509	0.04975	4	0.0241055
1510	0.04975	4	0.0241055
1511	0.04975	4	0.0241055
1512	0.04975	4	0.0241055
1513	0.04975	4	0.0241055
1514	0.04975	4	0.0241055
1515	0.04975	4	0.0241055
1516	0.04975	4	0.0241055
1517	0.04975	4	0.0241055
1518	0.04975	4	0.0241055
1519	0.04975	4	0.0241055
1520	0.04975	4	0.0241055
1521	0.04975	4	0.0241055
1522	0.04975	4	0.0241055
1523	0.04975	4	0.0241055
1524	0.04975	4	0.0241055
1525	0.04975	4	0.0241055
1526	0.04975	4	0.0241055
1527	0.04975	4	0.0241055
1528	0.04975	4	0.0241055
1529	0.04975	4	0.0241055
1530	0.04975	4	0.0241055
1531	0.04975	4	0.0241055
1532	0.04975	4	0.0241055
1533	0.04975	4	0.0241055
1534	0.04975	4	0.0241055
1535	0.04975	4	0.0241055
1536	0.04975	4	0.0241055
1537	0.04975	4	0.0241055
1538	0.04975	4	0.0241055
1539	0.04975	4	0.0241055
1540	0.04975	4	0.0241055
1541	0.04975	4	0.0241055
1542	0.04975	4	0.0241055
1543	0.04975	4	0.0241055
1544	0.04975	4	0.0241055
1545	0.04975	4	0.0241055
1546	0.04975	4	0.0241055
1547	0.04975	4	0.0241055
1548	0.04975	4	0.0241055
1549	0.04975	4	0.0241055
1550	0.04975	4	0.0241055
1551	0.04975	4	0.0241055
1552	0.04975	4	0.0241055
1553	0.04975	4	0.0241055
1554	0.04975	4	0.0241055
1555	0.04975	4	0.0241055
1556	0.04975	4	0.0241055
1557	0.04975	4	0.0241055
1558	0.04975	4	0.0241055
1559	0.04975	4	0.0241055
1560	0.04975	4	0.0241055
1561	0.04975	4	0.0241055
1562	0.04975	4	0.0241055
1563	0.04975	4	0.0241055
1564	0.04975	4	0.0241055
1565	0.04975	4	0.0241055
1566	0.04975	4	0.0241055
1567	0.04975	4	0.0241055
1568	0.04975	4	0.0241055
1569	0.04975	4	0.0241055
1570	0.04975	4	0.0241055
1571	0.04975	4	0.0241055
1572	0.04975	4	0.0241055
1573	0.04975	4	0.0241055
1574	0.04975	4	0.0241055
1575	0.04975	4	0.0241055
1576	0.04975	4	0.0241055
1577	0.04975	4	0.0241055
1578	0.04975	4	0.0241055
1579	0.04975	4	0.0241055
1580	0.04975	4	0.0241055
1581	0.04975	4	0.0241055
1582	0.04975	4	0.0241055
1583	0.04975	4	0.0241055
1584	0.04975	4	0.0241055
1585	0.04975	4	0.0241055
1586	0.04975	4	0.0241055
1587	0.04975	4	0.0241055
1588	0.04975	4	0.0241055
1589	0.04975	4	0.0241055
1590	0.04975	4	0.0241055
1591	0.04975	4	0.0241055
1592	0.04975	4	0.0241055
1593	0.04975	4	0.0241055
1594	0.04975	4	0.0241055
1595	0.04975	4	0.0241055
1596	0.04975	4	0.0241055
1597	0.04975	4	0.0241055
1598	0.04975	4	0.0241055
1599	0.04975	4	0.0241055
1600	0.04975	4	0.0241055
1601	0.04975	4	0.0241055
1602	0.04975	4	0.0241055
1603	0.04975	4	0.0241055
1604	0.04975	4	0.0241055
1605	0.04975	4	0.0241055
1606	0.04975	4	0.0241055
1607	0.04975	4	0.0241055
1608	0.04975	4	0.0241055
1609	0.04975	4	0.0241055
1610	0.04975	4	0.0241055
1611	0.04975	4	0.0241055
1612	0.04975	4	0.0241055
1613	0.04975	4	0.0241055
1614	0.04975	4	0.0241055
1615	0.04975	4	0.0241055
1616	0.04975	4	0.0241055
1617	0.04975	4	0.0241055
1618	0.04975	4	0.0241055
1619	0.04975	4	0.0241055
1620	0.04975	4	0.0241055
1621	0.04975	4	0.0241055
1622	0.04975	4	0.0241055
1623	0.04975	4	0.0241055
1624	0.04975	4	0.0241055
1625	0.04975	4	0.0241055
1626	0.04975	4	0.0241055
1627	0.04975	4	0.0241055
1628	0.04975	4	0.0241055
1629	0.04975	4	0.0241055
1630	0.04975	4	0.0241055
1631	0.04975	4	0.0241055
1632	0.04975	4	0.0241055
1633	0.04975	4	0.0241055
1634	0.04975	4	0.0241055
1635	0.04975	4	0.0241055
1636	0.04975	4	0.0241055
1637	0.04975	4	0.0241055
1638	0.04975	4	0.0241055
1639	0.04975	4	0.0241055
1640	0.04975	4	0.0241055
1641	0.04975	4	0.0241055
1642	0.04975	4	0.0241055
1643	0.04975	4	0.0241055
1644	0.04975	4	0.0241055
1645	0.04975	4	0.0241055
1646	0.04975	4	0.0241055
1647	0.04975	4	0.0241055
1648	0.04975	4	0.0241055
1649	0.04975	4	0.0241055
1650	0.04975	4	0.0241055
1651	0.04975	4	0.0241055
1652	0.04975	4	0.0241055
1653	0.04975	4	0.0241055
1654	0.04975	4	0.0241055
1655	0.04975	4	0.0241055
1656	0.04975	4	0.0241055
1657	0.04975	4	0.0241055
1658	0.04975	4	0.0241055
1659	0.04975	4	0.0241055
1660	0.04975	4	0.0241055
1661	0.04975	4	0.0241055
1662	0.04975	4	0.0241055
1663	0.04975	4	0.0241055
1664	0.04975	4	0.0241055
1665	0.04975	4	0.0241055
1666	0.04975	4	0.0241055
1667	0.04975	4	0.0241055
1668	0.04975	4	0.0241055
1669	0.04975	4	0.0241055
1670	0.04975	4	0.0241055
1671	0.04975	4	0.0241055
1672	0.04975	4	0.0241055
1673	0.04975	4	0.0241055
1674	0.04975	4	0.0241055
1675	0.04975	4	0.0241055
1676	0.04975	4	0.0241055
1677	0.04975	4	0.0241055
1678	0.04975	4	0.0241055
1679	0.04975	4	0.0241055
1680	0.04975	4	0.0241055
1681	0.04975	4	0.0241055
1682	0.04975	4	0.0241055
1683	0.04975	4	0.0241055
1684	0.04975	4	0.0241055
1685	0.04975	4	0.0241055
1686	0.04975	4	0.0241055
1687	0.04975	4	0.0241055
1688	0.04975	4	0.0241055
1689	0.04975	4	0.0241055
1690	0.04975	4	0.0241055
1691	0.04975	4	0.0241055
1692	0.04975	4	0.0241055
1693	0.04975	4	0.0241055
1694	0.04975	4	0.0241055
1695	0.04975	4	0.0241055
1696	0.04975	4	0.0241055
1697	0.04975	4	0.0241055
1698	0.04975	4	0.0241055
1699	0.04975	4	0.0241055
1700	0.04975	4	0.0241055
1701	0.04975	4	0.0241055
1702	0.04975	4	0.0241055
1703	0.04975	4	0.0241055
1704	0.04975	4	0.0241055
1705	0.04975	4	0.0241055
1706	0.04975	4	0.0241055
1707	0.04975	4	0.0241055
1708	0.04975	4	0.0241055
1709	0.04975	4	0.0241055
1710	0.04975	4	0.0241055
1711	0.04975	4	0.0241055
1712	0.04975	4	0.0241055
1713	0.04975	4	0.0241055
1714	0.04975	4	0.0241055
1715	0.04975	4	0.0241055
1716	0.04975	4	0.0241055
1717	0.04975	4	0.0241055
1718	0.04975	4	0.0241055
1719	0.04975	4	0.0241055
1720	0.04975	4	0.0241055
1721	0.04975	4	0.0241055
1722	0.04975	4	0.0241055
1723	0.04975	4	0.0241055
1724	0.04975	4	0.0241055
1725	0.04975	4	0.0241055
1726	0.04975	4	0.0241055
1727	0.04975	4	0.0241055
1728	0.04975	4	0.0241055
1729	0.04975	4	0.0241055
1730	0.04975	4	0.0241055
1731	0.04975	4	0.0241055
1732	0.04975	4	0.0241055
1733	0.04975	4	0.0241055
1734	0.04975	4	0.0241055
1735	0.04975	4	0.0241055
1736	0.04975	4	0.0241055
1737	0.04975	4	0.0241055
1738	0.04975	4	0.0241055
1739	0.04975	4	0.0241055
1740	0.04975	4	0.0241055
1741	0.04975	4	0.0241055
1742	0.04975	4	0.0241055
1743	0.04975	4	0.0241055
1744	0.04975	4	0.0241055
1745	0.04975	4	0.0241055
1746	0.04975	4	0.0241055
1747	0.04975	4	0.0241055
1748	0.04975	4	0.0241055
1749	0.04975	4	0.0241055
1750	0.04975	4	0.0241055
1751	0.04975	4	0.0241055
1752	0.04975	4	0.0241055
1753	0.04975	4	0.0241055
1754	0.04975	4	0.0241055
1755	0.04975	4	0.0241055
1756	0.04975	4	0.0241055
1757	0.04975	4	0.0241055
1758	0.04975	4	0.0241055
1759	0.04975	4	0.0241055
1760	0.04975	4	0.0241055
1761	0.04975	4	0.0241055
1762	0.04975	4	0.0241055
1763	0.04975	4	0.0241055
1764	0.04975	4	0.0241055
1765	0.04975	4	0.0241055
1766	0.04975	4	0.0241055
1767	0.04975	4	0.0241055
1768	0.04975	4	0.0241055
1769	0.04975	4	0.0241055
1770	0.04975	4	0.0241055
1771	0.04975	4	0.0241055
1772	0.04975	4	0.0241055
1773	0.04975	4	0.0241055
1774	0.04975	4	0.0241055
1775	0.04975	4	0.0241055
1776	0.04975	4	0.0241055
1777	0.04975	4	0.0241055
1778	0.04975	4	0.0241055
1779	0.04975	4	0.0241055
1780	0.04975	4	0.0241055
1781	0.04975	4	0.0241055
1782	0.04975	4	0.0241055
1783	0.04975	4	0.0241055
1784	0.04975	4	0.0241055
1785	0.04975	4	0.0241055
1786	0.04975	4	0.0241055
1787	0.04975	4	0.0241055
1788	0.04975	4	0.0241055
1789	0.04975	4	0.0241055
1790	0.04975	4	0.0241055
1791	0.04975	4	0.0241055
1792	0.04975	4	0.0241055
1793	0.04975	4	0.0241055
1794	0.04975	4	0.0241055
1795	0.04975	4	0.0241055
1796	0.04975	4	0.0241055
1797	0.04975	4	0.0241055
1798	0.04975	4	0.0241055
1799	0.04975	4	0.0241055
1800	0.04975	4	0.0241055
1801	0.04975	4	0.0241055
1802	0.04975	4	0.0241055
1803	0.04975	4	0.0241055
1804	0.04975	4	0.0241055
1805	0.04975	4	0.0241055
1806	0.04975	4	0.0241055
1807	0.04975	4	0.0241055
1808	0.04975	4	0.0241055
1809	0.04975	4	0.0241055
1810	0.04975	4	0.0241055
1811	0.04975	4	0.0241055
1812	0.04975	4	0.0241055
1813	0.04975	4	0.0241055
1814	0.04975	4	0.0241055
1815	0.04975	4	0.0241055
1816	0.04975	4	0.0241055
1817	0.04975	4	0.0241055
1818	0.04975	4	0.0241055
1819	0.04975	4	0.0241055
1820	0.04975	4	0.0241055
1821	0.04975	4	0.0241055
1822	0.04975	4	0.0241055
1823	0.04975	4	0.0241055
1824	0.04975	4	0.0241055
1825	0.04975	4	0.0241055
1826	0.04975	4	0.0241055
1827	0.04975	4	0.0241055
1828	0.04975	4	0.0241055
1829	0.04975	4	0.0241055
1830	0.04975	4	0.0241055
1831	0.04975	4	0.0241055
1832	0.04975	4	0.0241055
1833	0.04975	4	0.0241055
1834	0.04975	4	0.0241055
1835	0.04975	4	0.0241055
1836	0.04975	4	0.0241055
1837	0.04975	4	0.0241055
1838	0.04975	4	0.0241055
1839	0.04975	4	0.0241055
1840	0.04975	4	0.0241055
1841	0.04975	4	0.0241055
1842	0.04975	4	0.0241055
1843	0.04975	4	0.0241055
1844	0.04975	4	0.0241055
1845	0.04975	4	0.0241055
1846	0.04975	4	0.0241055
1847	0.04975	4	0.0241055
1848	0.04975	4	0.0241055
1849	0.04975	4	0.0241055
1850	0.04975	4	0.0241055
1851	0.04975	4	0.0241055
1852	0.04975	4	0.0241055
1853	0.04975	4	0.0241055
1854	0.04975	4	0.0241055
1855	0.04975	4	0.0241055
1856	0.04975	4	0.0241055
1857	0.04975	4	0.0241055
1858	0.04975	4	0.0241055
1859	0.04975	4	0.0241055
1860	0.04975	4	0.0241055
1861	0.04975	4	0.0241055
1862	0.04975	4	0.0241055
1863	0.04975	4	0.0241055
1864	0.04975	4	0.0241055
1865	0.04975	4	0.0241055
1866	0.04975	4	0.0241055
1867	0.04975	4	0.0241055
1868	0.04975	4	0.0241055
1869	0.04975	4	0.0241055
1870	0.04975	4	0.0241055
1871	0.04975	4	0.0241055
1872	0.04975	4	0.0241055
1873	0.04975	4	0.0241055
1874	0.04975	4	0.0241055
1875	0.04975	4	0.0241055
1876	0.04975	4	0.0241055
1877	0.04975	4	0.0241055
1878	0.04975	4	0.0241055
1879	0.04975	4	0.0241055
1880	0.04975	4	0.0241055
1881	0.04975	4	0.0241055
1882	0.04975	4	0.0241055
1883	0.04975	4	0.0241055
1884	0.04975	4	0.0241055
1885	0.04975	4	0.0241055
1886	0.04975	4	0.0241055
1887	0.04975	4	0.0241055
1888	0.04975	4	0.0241055
1889	0.04975	4	0.0241055
1890	0.04975	4	0.0241055
1891	0.04975	4	0.0241055
1892	0.04975	4	0.0241055
1893	0.04975	4	0.0241055
1894	0.04975	4	0.0241055
1895	0.04975	4	0.0241055
1896	0.04975	4	0.0241055
1897	0.04975	4	0.0241055
1898	0.04975	4	0.0241055
1899	0.04975	4	0.0241055
1900	0.04975	4	0.0241055
1901	0.04975	4	0.0241055
1902	0.04975	4	0.0241055
1903	0.04975	4	0.0241055
1904	0.04975	4	0.0241055
1905	0.04975	4	0.0241055
1906	0.04975	4	0.0241055
1907	0.04975	4	0.0241055
1908	0.04975	4	0.0241055
1909	0.04975	4	0.0241055
1910	0.04975	4	0.0241055
1911	0.04975	4	0.0241055
1912	0.04975	4	0.0241055
1913	0.04975	4	0.0241055
1914	0.04975	4	0.0241055
1915	0.04975	4	0.0241055
1916	0.04975	4	0.0241055
1917	0.04975	4	0.0241055
1918	0.04975	4	0.0241055
1919	0.04975	4	0.0241055
1920	0.04975	4	0.0241055
1921	0.04975	4	0.0241055
1922	0.04975	4	0.0241055
1923	0.04975	4	0.0241055
1924	0.04975	4	0.0241055
1925	0.04975	4	0.0241055
1926	0.04975	4	0.0241055
1927	0.04975	4	0.0241055
1928	0.04975	4	0.0241055
1929	0.04975	4	0.0241055
1930	0.04975	4	0.0241055
1931	0.04975	4	0.0241055
1932	0.04975	4	0.0241055
1933	0.04975	4	0.0241055
1934	0.04975	4	0.0241055
1935	0.04975	4	0.0241055
1936	0.04975	4	0.0241055
1937	0.04975	4	0.0241055
1938	0.04975	4	0.0241055
1939	0.04975	4	0.0241055
1940	0.04975	4	0.0241055
1941	0.04975	4	0.0241055
1942	0.04975	4	0.0241055
1943	0.04975	4	0.0241055
1944	0.04975	4	0.0241055
1945	0.04975	4	0.0241055
1946	0.04975	4	0.0241055
1947	0.04975	4	0.0241055
1948	0.04975	4	0.0241055
1949	0.04975	4	0.0241055
1950	0.04975	4	0.0241055
1951	0.04975	4	0.0241055
1952	0.04975	4	0.0241055
1953	0.04975	4	0.0241055
1954	0.04975	4	0.0241055
1955	0.04975	4	0.0241055
1956	0.04975	4	0.0241055
1957	0.04975	4	0.0241055
1958	0.04975	4	0.0241055
1959	0.04975	4	0.0241055
1960	0.04975	4	0.0241055
1961	0.04975	4	0.0241055
1962	0.04975	4	0.0241055
1963	0.04975	4	0.0241055
1964	0.04975	4	0.0241055
1965	0.04975	4	0.0241055
1966	0.04975	4	0.0241055
1967	0.04975	4	0.0241055
1968	0.04975	4	0.0241055
1969	0.04975	4	0.0241055
1970	0.04975	4	0.0241055
1971	0.04975	4	0.0241055
1972	0.04975	4	0.0241055
1973	0.04975	4	0.0241055
1974	0.04975	4	0.0241055
1975	0.04975	4	0.0241055
1976	0.04975	4	0.0241055
1977	0.04975	4	0.0241055
1978	0.04975	4	0.0241055
1979	0.04975	4	0.0241055
1980	0.04975	4	0.0241055
1981	0.04975	4	0.0241055
1982	0.04975	4	0.0241055
1983	0.04975	4	0.0241055
1984	0.04975	4	0.0241055
1985	0.04975	4	0.0241055
1986	0.04975	4	0.0241055
1987	0.04975	4	0.0241055
1988	0.04975	4	0.0241055
1989	0.04975	4	0.0241055
1990	0.04975	4	0.0241055
1991	0.04975	4	0.0241055
1992	0.04975	4	0.0241055
1993	0.04975	4	0.0241055
1994	0.04975	4	0.0241055
1995	0.04975	4	0.0241055
1996	0.04975	4	0.0241055
1997	0.04975	4	0.0241055
1998	0.04975	4	0.0241055
1999	0.04975	4	0.0241055
2000	0.04975	4	0.0241055
[truncated: 3,001 more rows]
