# Supplementary material for: Aspiration-driven co-evolution of cooperation with individual behavioral diversity
Source: PLoS One. 2023 Sep 15;18(9):e0291134. doi: 10.1371/journal.pone.0291134 (PMC10503719; doi:10.1371/journal.pone.0291134)
Supplement: S1 Data — (ZIP) [file pone.0291134.s001.zip › M1/v2-L=200/data/aspiration_time,b=1.84_frequency.txt]

1	0.5	0.5	0
2	0.693809	0.715973	0.480747
3	0.783122	0.863644	0.553825
4	0.806846	0.970695	0.608916
5	0.790992	1.05441	0.633767
6	0.752845	1.12476	0.634657
7	0.704985	1.18834	0.617504
8	0.653371	1.24327	0.589606
9	0.6029	1.30255	0.55542
10	0.555055	1.36416	0.518545
11	0.509839	1.42832	0.479819
12	0.468055	1.51756	0.442247
13	0.429904	1.6095	0.406966
14	0.395066	1.70112	0.372614
15	0.363042	1.80888	0.341248
16	0.333919	1.92122	0.312523
17	0.30759	1.99473	0.286796
18	0.283595	2.0713	0.2633
19	0.261697	2.19634	0.241662
20	0.241794	2.34106	0.221499
21	0.223596	2.45887	0.203295
22	0.207335	2.54067	0.186976
23	0.192416	2.6743	0.17177
24	0.178971	2.79588	0.158067
25	0.166701	2.90907	0.145838
26	0.155592	2.95051	0.134613
27	0.14531	3.05788	0.124261
28	0.136129	3.16876	0.115058
29	0.127864	3.2545	0.106537
30	0.120312	3.3496	0.0987751
31	0.113608	3.35308	0.0918397
32	0.107457	3.41759	0.0855487
33	0.101757	3.49082	0.0796699
34	0.096622	3.58261	0.074521
35	0.0920244	3.60166	0.0696846
36	0.0878748	3.66844	0.0655368
37	0.0840943	3.65906	0.0614292
38	0.0806465	3.68585	0.057881
39	0.0775755	3.72543	0.054633
40	0.0747406	3.74257	0.0516725
41	0.0721845	3.79637	0.0490447
42	0.0698544	3.81278	0.0465982
43	0.0677573	3.8346	0.0444479
44	0.0658816	3.84791	0.0424781
45	0.0641787	3.8597	0.0406918
46	0.0626253	3.87951	0.0391029
47	0.0612035	3.90855	0.0375906
48	0.0599715	3.89309	0.036252
49	0.0588138	3.89995	0.0350447
50	0.0577777	3.9158	0.0340017
51	0.0568182	3.9359	0.0330106
52	0.0559809	3.94371	0.0321202
53	0.055213	3.94928	0.0313134
54	0.054507	3.95413	0.0305733
55	0.0538723	3.95852	0.0299078
56	0.0532965	3.96268	0.0293029
57	0.05278	3.96608	0.0287623
58	0.0523056	3.96954	0.0282637
59	0.0518787	3.97257	0.0278157
60	0.0514899	3.97495	0.02741
61	0.0511368	3.97728	0.0270403
62	0.050818	3.97939	0.0267066
63	0.0505321	3.98114	0.0264082
64	0.0502712	3.98277	0.0261357
65	0.0500352	3.98433	0.0258887
66	0.049822	3.98585	0.0256649
67	0.0496312	3.98723	0.0254644
68	0.0494577	3.98824	0.0252837
69	0.0492976	3.98936	0.0251157
70	0.0491557	3.99028	0.0249673
71	0.0490274	3.99125	0.0248322
72	0.0489108	3.99212	0.0247096
73	0.0488043	3.9928	0.0245983
74	0.0487067	3.99346	0.024496
75	0.0486221	3.99421	0.0244063
76	0.0485437	3.99472	0.0243243
77	0.0484743	3.99519	0.0242515
78	0.0484106	3.99565	0.0241847
79	0.048353	3.99611	0.0241239
80	0.0482995	3.99643	0.0240681
81	0.0482523	3.99672	0.0240188
82	0.0482077	3.99699	0.0239723
83	0.0481687	3.99727	0.0239314
84	0.0481338	3.99753	0.0238946
85	0.0481024	3.99771	0.0238619
86	0.0480743	3.99793	0.0238323
87	0.0480487	3.9982	0.0238049
88	0.0480252	3.99838	0.0237801
89	0.0480033	3.99853	0.0237572
90	0.0479841	3.99867	0.0237371
91	0.0479666	3.99881	0.0237186
92	0.0479508	3.99891	0.023702
93	0.0479361	3.99898	0.0236868
94	0.0479232	3.9991	0.0236732
95	0.0479116	3.99918	0.0236609
96	0.0479011	3.99926	0.0236499
97	0.0478915	3.99933	0.0236398
98	0.047883	3.9994	0.0236308
99	0.0478748	3.99944	0.0236224
100	0.0478678	3.99949	0.023615
101	0.0478613	3.99954	0.0236081
102	0.0478556	3.99958	0.0236021
103	0.0478502	3.99961	0.0235965
104	0.0478455	3.99965	0.0235915
105	0.0478412	3.99969	0.023587
106	0.0478373	3.99972	0.0235829
107	0.0478338	3.99975	0.0235791
108	0.0478305	3.99977	0.0235758
109	0.0478276	3.99979	0.0235727
110	0.047825	3.99981	0.0235699
111	0.0478227	3.99983	0.0235674
112	0.0478205	3.99985	0.0235652
113	0.0478186	3.99986	0.0235631
114	0.0478168	3.99988	0.0235613
115	0.0478152	3.99989	0.0235596
116	0.0478138	3.9999	0.0235581
117	0.0478125	3.99991	0.0235567
118	0.0478113	3.99992	0.0235554
119	0.0478102	3.99993	0.0235543
120	0.0478092	3.99993	0.0235533
121	0.0478083	3.99994	0.0235524
122	0.0478076	3.99995	0.0235515
123	0.0478068	3.99995	0.0235508
124	0.0478062	3.99996	0.0235501
125	0.0478056	3.99996	0.0235495
126	0.0478051	3.99997	0.0235489
127	0.0478046	3.99997	0.0235484
128	0.0478042	3.99997	0.023548
129	0.0478038	3.99997	0.0235476
130	0.0478034	3.99998	0.0235472
131	0.0478031	3.99998	0.0235468
132	0.0478028	3.99998	0.0235465
133	0.0478025	3.99998	0.0235462
134	0.0478023	3.99998	0.023546
135	0.047802	3.99999	0.0235458
136	0.0478019	3.99999	0.0235456
137	0.0478017	3.99999	0.0235454
138	0.0478015	3.99999	0.0235452
139	0.0478014	3.99999	0.0235451
140	0.0478012	3.99999	0.0235449
141	0.0478011	3.99999	0.0235448
142	0.047801	3.99999	0.0235447
143	0.0478009	3.99999	0.0235446
144	0.0478008	3.99999	0.0235445
145	0.0478008	3.99999	0.0235444
146	0.0478007	4	0.0235443
147	0.0478006	4	0.0235443
148	0.0478006	4	0.0235442
149	0.0478005	4	0.0235441
150	0.0478005	4	0.0235441
151	0.0478004	4	0.0235441
152	0.0478004	4	0.023544
153	0.0478003	4	0.023544
154	0.0478003	4	0.0235439
155	0.0478003	4	0.0235439
156	0.0478003	4	0.0235439
157	0.0478002	4	0.0235439
158	0.0478002	4	0.0235438
159	0.0478002	4	0.0235438
160	0.0478002	4	0.0235438
161	0.0478002	4	0.0235438
162	0.0478001	4	0.0235438
163	0.0478001	4	0.0235437
164	0.0478001	4	0.0235437
165	0.0478001	4	0.0235437
166	0.0478001	4	0.0235437
167	0.0478001	4	0.0235437
168	0.0478001	4	0.0235437
169	0.0478001	4	0.0235437
170	0.0478001	4	0.0235437
171	0.0478001	4	0.0235437
172	0.0478001	4	0.0235437
173	0.0478	4	0.0235437
174	0.0478	4	0.0235437
175	0.0478	4	0.0235437
176	0.0478	4	0.0235437
177	0.0478	4	0.0235436
178	0.0478	4	0.0235436
179	0.0478	4	0.0235436
180	0.0478	4	0.0235436
181	0.0478	4	0.0235436
182	0.0478	4	0.0235436
183	0.0478	4	0.0235436
184	0.0478	4	0.0235436
185	0.0478	4	0.0235436
186	0.0478	4	0.0235436
187	0.0478	4	0.0235436
188	0.0478	4	0.0235436
189	0.0478	4	0.0235436
190	0.0478	4	0.0235436
191	0.0478	4	0.0235436
192	0.0478	4	0.0235436
193	0.0478	4	0.0235436
194	0.0478	4	0.0235436
195	0.0478	4	0.0235436
196	0.0478	4	0.0235436
197	0.0478	4	0.0235436
198	0.0478	4	0.0235436
199	0.0478	4	0.0235436
200	0.0478	4	0.0235436
201	0.0478	4	0.0235436
202	0.0478	4	0.0235436
203	0.0478	4	0.0235436
204	0.0478	4	0.0235436
205	0.0478	4	0.0235436
206	0.0478	4	0.0235436
207	0.0478	4	0.0235436
208	0.0478	4	0.0235436
209	0.0478	4	0.0235436
210	0.0478	4	0.0235436
211	0.0478	4	0.0235436
212	0.0478	4	0.0235436
213	0.0478	4	0.0235436
214	0.0478	4	0.0235436
215	0.0478	4	0.0235436
216	0.0478	4	0.0235436
217	0.0478	4	0.0235436
218	0.0478	4	0.0235436
219	0.0478	4	0.0235436
220	0.0478	4	0.0235436
221	0.0478	4	0.0235436
222	0.0478	4	0.0235436
223	0.0478	4	0.0235436
224	0.0478	4	0.0235436
225	0.0478	4	0.0235436
226	0.0478	4	0.0235436
227	0.0478	4	0.0235436
228	0.0478	4	0.0235436
229	0.0478	4	0.0235436
230	0.0478	4	0.0235436
231	0.0478	4	0.0235436
232	0.0478	4	0.0235436
233	0.0478	4	0.0235436
234	0.0478	4	0.0235436
235	0.0478	4	0.0235436
236	0.0478	4	0.0235436
237	0.0478	4	0.0235436
238	0.0478	4	0.0235436
239	0.0478	4	0.0235436
240	0.0478	4	0.0235436
241	0.0478	4	0.0235436
242	0.0478	4	0.0235436
243	0.0478	4	0.0235436
244	0.0478	4	0.0235436
245	0.0478	4	0.0235436
246	0.0478	4	0.0235436
247	0.0478	4	0.0235436
248	0.0478	4	0.0235436
249	0.0478	4	0.0235436
250	0.0478	4	0.0235436
251	0.0478	4	0.0235436
252	0.0478	4	0.0235436
253	0.0478	4	0.0235436
254	0.0478	4	0.0235436
255	0.0478	4	0.0235436
256	0.0478	4	0.0235436
257	0.0478	4	0.0235436
258	0.0478	4	0.0235436
259	0.0478	4	0.0235436
260	0.0478	4	0.0235436
261	0.0478	4	0.0235436
262	0.0478	4	0.0235436
263	0.0478	4	0.0235436
264	0.0478	4	0.0235436
265	0.0478	4	0.0235436
266	0.0478	4	0.0235436
267	0.0478	4	0.0235436
268	0.0478	4	0.0235436
269	0.0478	4	0.0235436
270	0.0478	4	0.0235436
271	0.0478	4	0.0235436
272	0.0478	4	0.0235436
273	0.0478	4	0.0235436
274	0.0478	4	0.0235436
275	0.0478	4	0.0235436
276	0.0478	4	0.0235436
277	0.0478	4	0.0235436
278	0.0478	4	0.0235436
279	0.0478	4	0.0235436
280	0.0478	4	0.0235436
281	0.0478	4	0.0235436
282	0.0478	4	0.0235436
283	0.0478	4	0.0235436
284	0.0478	4	0.0235436
285	0.0478	4	0.0235436
286	0.0478	4	0.0235436
287	0.0478	4	0.0235436
288	0.0478	4	0.0235436
289	0.0478	4	0.0235436
290	0.0478	4	0.0235436
291	0.0478	4	0.0235436
292	0.0478	4	0.0235436
293	0.0478	4	0.0235436
294	0.0478	4	0.0235436
295	0.0478	4	0.0235436
296	0.0478	4	0.0235436
297	0.0478	4	0.0235436
298	0.0478	4	0.0235436
299	0.0478	4	0.0235436
300	0.0478	4	0.0235436
301	0.0478	4	0.0235436
302	0.0478	4	0.0235436
303	0.0478	4	0.0235436
304	0.0478	4	0.0235436
305	0.0478	4	0.0235436
306	0.0478	4	0.0235436
307	0.0478	4	0.0235436
308	0.0478	4	0.0235436
309	0.0478	4	0.0235436
310	0.0478	4	0.0235436
311	0.0478	4	0.0235436
312	0.0478	4	0.0235436
313	0.0478	4	0.0235436
314	0.0478	4	0.0235436
315	0.0478	4	0.0235436
316	0.0478	4	0.0235436
317	0.0478	4	0.0235436
318	0.0478	4	0.0235436
319	0.0478	4	0.0235436
320	0.0478	4	0.0235436
321	0.0478	4	0.0235436
322	0.0478	4	0.0235436
323	0.0478	4	0.0235436
324	0.0478	4	0.0235436
325	0.0478	4	0.0235436
326	0.0478	4	0.0235436
327	0.0478	4	0.0235436
328	0.0478	4	0.0235436
329	0.0478	4	0.0235436
330	0.0478	4	0.0235436
331	0.0478	4	0.0235436
332	0.0478	4	0.0235436
333	0.0478	4	0.0235436
334	0.0478	4	0.0235436
335	0.0478	4	0.0235436
336	0.0478	4	0.0235436
337	0.0478	4	0.0235436
338	0.0478	4	0.0235436
339	0.0478	4	0.0235436
340	0.0478	4	0.0235436
341	0.0478	4	0.0235436
342	0.0478	4	0.0235436
343	0.0478	4	0.0235436
344	0.0478	4	0.0235436
345	0.0478	4	0.0235436
346	0.0478	4	0.0235436
347	0.0478	4	0.0235436
348	0.0478	4	0.0235436
349	0.0478	4	0.0235436
350	0.0478	4	0.0235436
351	0.0478	4	0.0235436
352	0.0478	4	0.0235436
353	0.0478	4	0.0235436
354	0.0478	4	0.0235436
355	0.0478	4	0.0235436
356	0.0478	4	0.0235436
357	0.0478	4	0.0235436
358	0.0478	4	0.0235436
359	0.0478	4	0.0235436
360	0.0478	4	0.0235436
361	0.0478	4	0.0235436
362	0.0478	4	0.0235436
363	0.0478	4	0.0235436
364	0.0478	4	0.0235436
365	0.0478	4	0.0235436
366	0.0478	4	0.0235436
367	0.0478	4	0.0235436
368	0.0478	4	0.0235436
369	0.0478	4	0.0235436
370	0.0478	4	0.0235436
371	0.0478	4	0.0235436
372	0.0478	4	0.0235436
373	0.0478	4	0.0235436
374	0.0478	4	0.0235436
375	0.0478	4	0.0235436
376	0.0478	4	0.0235436
377	0.0478	4	0.0235436
378	0.0478	4	0.0235436
379	0.0478	4	0.0235436
380	0.0478	4	0.0235436
381	0.0478	4	0.0235436
382	0.0478	4	0.0235436
383	0.0478	4	0.0235436
384	0.0478	4	0.0235436
385	0.0478	4	0.0235436
386	0.0478	4	0.0235436
387	0.0478	4	0.0235436
388	0.0478	4	0.0235436
389	0.0478	4	0.0235436
390	0.0478	4	0.0235436
391	0.0478	4	0.0235436
392	0.0478	4	0.0235436
393	0.0478	4	0.0235436
394	0.0478	4	0.0235436
395	0.0478	4	0.0235436
396	0.0478	4	0.0235436
397	0.0478	4	0.0235436
398	0.0478	4	0.0235436
399	0.0478	4	0.0235436
400	0.0478	4	0.0235436
401	0.0478	4	0.0235436
402	0.0478	4	0.0235436
403	0.0478	4	0.0235436
404	0.0478	4	0.0235436
405	0.0478	4	0.0235436
406	0.0478	4	0.0235436
407	0.0478	4	0.0235436
408	0.0478	4	0.0235436
409	0.0478	4	0.0235436
410	0.0478	4	0.0235436
411	0.0478	4	0.0235436
412	0.0478	4	0.0235436
413	0.0478	4	0.0235436
414	0.0478	4	0.0235436
415	0.0478	4	0.0235436
416	0.0478	4	0.0235436
417	0.0478	4	0.0235436
418	0.0478	4	0.0235436
419	0.0478	4	0.0235436
420	0.0478	4	0.0235436
421	0.0478	4	0.0235436
422	0.0478	4	0.0235436
423	0.0478	4	0.0235436
424	0.0478	4	0.0235436
425	0.0478	4	0.0235436
426	0.0478	4	0.0235436
427	0.0478	4	0.0235436
428	0.0478	4	0.0235436
429	0.0478	4	0.0235436
430	0.0478	4	0.0235436
431	0.0478	4	0.0235436
432	0.0478	4	0.0235436
433	0.0478	4	0.0235436
434	0.0478	4	0.0235436
435	0.0478	4	0.0235436
436	0.0478	4	0.0235436
437	0.0478	4	0.0235436
438	0.0478	4	0.0235436
439	0.0478	4	0.0235436
440	0.0478	4	0.0235436
441	0.0478	4	0.0235436
442	0.0478	4	0.0235436
443	0.0478	4	0.0235436
444	0.0478	4	0.0235436
445	0.0478	4	0.0235436
446	0.0478	4	0.0235436
447	0.0478	4	0.0235436
448	0.0478	4	0.0235436
449	0.0478	4	0.0235436
450	0.0478	4	0.0235436
451	0.0478	4	0.0235436
452	0.0478	4	0.0235436
453	0.0478	4	0.0235436
454	0.0478	4	0.0235436
455	0.0478	4	0.0235436
456	0.0478	4	0.0235436
457	0.0478	4	0.0235436
458	0.0478	4	0.0235436
459	0.0478	4	0.0235436
460	0.0478	4	0.0235436
461	0.0478	4	0.0235436
462	0.0478	4	0.0235436
463	0.0478	4	0.0235436
464	0.0478	4	0.0235436
465	0.0478	4	0.0235436
466	0.0478	4	0.0235436
467	0.0478	4	0.0235436
468	0.0478	4	0.0235436
469	0.0478	4	0.0235436
470	0.0478	4	0.0235436
471	0.0478	4	0.0235436
472	0.0478	4	0.0235436
473	0.0478	4	0.0235436
474	0.0478	4	0.0235436
475	0.0478	4	0.0235436
476	0.0478	4	0.0235436
477	0.0478	4	0.0235436
478	0.0478	4	0.0235436
479	0.0478	4	0.0235436
480	0.0478	4	0.0235436
481	0.0478	4	0.0235436
482	0.0478	4	0.0235436
483	0.0478	4	0.0235436
484	0.0478	4	0.0235436
485	0.0478	4	0.0235436
486	0.0478	4	0.0235436
487	0.0478	4	0.0235436
488	0.0478	4	0.0235436
489	0.0478	4	0.0235436
490	0.0478	4	0.0235436
491	0.0478	4	0.0235436
492	0.0478	4	0.0235436
493	0.0478	4	0.0235436
494	0.0478	4	0.0235436
495	0.0478	4	0.0235436
496	0.0478	4	0.0235436
497	0.0478	4	0.0235436
498	0.0478	4	0.0235436
499	0.0478	4	0.0235436
500	0.0478	4	0.0235436
501	0.0478	4	0.0235436
502	0.0478	4	0.0235436
503	0.0478	4	0.0235436
504	0.0478	4	0.0235436
505	0.0478	4	0.0235436
506	0.0478	4	0.0235436
507	0.0478	4	0.0235436
508	0.0478	4	0.0235436
509	0.0478	4	0.0235436
510	0.0478	4	0.0235436
511	0.0478	4	0.0235436
512	0.0478	4	0.0235436
513	0.0478	4	0.0235436
514	0.0478	4	0.0235436
515	0.0478	4	0.0235436
516	0.0478	4	0.0235436
517	0.0478	4	0.0235436
518	0.0478	4	0.0235436
519	0.0478	4	0.0235436
520	0.0478	4	0.0235436
521	0.0478	4	0.0235436
522	0.0478	4	0.0235436
523	0.0478	4	0.0235436
524	0.0478	4	0.0235436
525	0.0478	4	0.0235436
526	0.0478	4	0.0235436
527	0.0478	4	0.0235436
528	0.0478	4	0.0235436
529	0.0478	4	0.0235436
530	0.0478	4	0.0235436
531	0.0478	4	0.0235436
532	0.0478	4	0.0235436
533	0.0478	4	0.0235436
534	0.0478	4	0.0235436
535	0.0478	4	0.0235436
536	0.0478	4	0.0235436
537	0.0478	4	0.0235436
538	0.0478	4	0.0235436
539	0.0478	4	0.0235436
540	0.0478	4	0.0235436
541	0.0478	4	0.0235436
542	0.0478	4	0.0235436
543	0.0478	4	0.0235436
544	0.0478	4	0.0235436
545	0.0478	4	0.0235436
546	0.0478	4	0.0235436
547	0.0478	4	0.0235436
548	0.0478	4	0.0235436
549	0.0478	4	0.0235436
550	0.0478	4	0.0235436
551	0.0478	4	0.0235436
552	0.0478	4	0.0235436
553	0.0478	4	0.0235436
554	0.0478	4	0.0235436
555	0.0478	4	0.0235436
556	0.0478	4	0.0235436
557	0.0478	4	0.0235436
558	0.0478	4	0.0235436
559	0.0478	4	0.0235436
560	0.0478	4	0.0235436
561	0.0478	4	0.0235436
562	0.0478	4	0.0235436
563	0.0478	4	0.0235436
564	0.0478	4	0.0235436
565	0.0478	4	0.0235436
566	0.0478	4	0.0235436
567	0.0478	4	0.0235436
568	0.0478	4	0.0235436
569	0.0478	4	0.0235436
570	0.0478	4	0.0235436
571	0.0478	4	0.0235436
572	0.0478	4	0.0235436
573	0.0478	4	0.0235436
574	0.0478	4	0.0235436
575	0.0478	4	0.0235436
576	0.0478	4	0.0235436
577	0.0478	4	0.0235436
578	0.0478	4	0.0235436
579	0.0478	4	0.0235436
580	0.0478	4	0.0235436
581	0.0478	4	0.0235436
582	0.0478	4	0.0235436
583	0.0478	4	0.0235436
584	0.0478	4	0.0235436
585	0.0478	4	0.0235436
586	0.0478	4	0.0235436
587	0.0478	4	0.0235436
588	0.0478	4	0.0235436
589	0.0478	4	0.0235436
590	0.0478	4	0.0235436
591	0.0478	4	0.0235436
592	0.0478	4	0.0235436
593	0.0478	4	0.0235436
594	0.0478	4	0.0235436
595	0.0478	4	0.0235436
596	0.0478	4	0.0235436
597	0.0478	4	0.0235436
598	0.0478	4	0.0235436
599	0.0478	4	0.0235436
600	0.0478	4	0.0235436
601	0.0478	4	0.0235436
602	0.0478	4	0.0235436
603	0.0478	4	0.0235436
604	0.0478	4	0.0235436
605	0.0478	4	0.0235436
606	0.0478	4	0.0235436
607	0.0478	4	0.0235436
608	0.0478	4	0.0235436
609	0.0478	4	0.0235436
610	0.0478	4	0.0235436
611	0.0478	4	0.0235436
612	0.0478	4	0.0235436
613	0.0478	4	0.0235436
614	0.0478	4	0.0235436
615	0.0478	4	0.0235436
616	0.0478	4	0.0235436
617	0.0478	4	0.0235436
618	0.0478	4	0.0235436
619	0.0478	4	0.0235436
620	0.0478	4	0.0235436
621	0.0478	4	0.0235436
622	0.0478	4	0.0235436
623	0.0478	4	0.0235436
624	0.0478	4	0.0235436
625	0.0478	4	0.0235436
626	0.0478	4	0.0235436
627	0.0478	4	0.0235436
628	0.0478	4	0.0235436
629	0.0478	4	0.0235436
630	0.0478	4	0.0235436
631	0.0478	4	0.0235436
632	0.0478	4	0.0235436
633	0.0478	4	0.0235436
634	0.0478	4	0.0235436
635	0.0478	4	0.0235436
636	0.0478	4	0.0235436
637	0.0478	4	0.0235436
638	0.0478	4	0.0235436
639	0.0478	4	0.0235436
640	0.0478	4	0.0235436
641	0.0478	4	0.0235436
642	0.0478	4	0.0235436
643	0.0478	4	0.0235436
644	0.0478	4	0.0235436
645	0.0478	4	0.0235436
646	0.0478	4	0.0235436
647	0.0478	4	0.0235436
648	0.0478	4	0.0235436
649	0.0478	4	0.0235436
650	0.0478	4	0.0235436
651	0.0478	4	0.0235436
652	0.0478	4	0.0235436
653	0.0478	4	0.0235436
654	0.0478	4	0.0235436
655	0.0478	4	0.0235436
656	0.0478	4	0.0235436
657	0.0478	4	0.0235436
658	0.0478	4	0.0235436
659	0.0478	4	0.0235436
660	0.0478	4	0.0235436
661	0.0478	4	0.0235436
662	0.0478	4	0.0235436
663	0.0478	4	0.0235436
664	0.0478	4	0.0235436
665	0.0478	4	0.0235436
666	0.0478	4	0.0235436
667	0.0478	4	0.0235436
668	0.0478	4	0.0235436
669	0.0478	4	0.0235436
670	0.0478	4	0.0235436
671	0.0478	4	0.0235436
672	0.0478	4	0.0235436
673	0.0478	4	0.0235436
674	0.0478	4	0.0235436
675	0.0478	4	0.0235436
676	0.0478	4	0.0235436
677	0.0478	4	0.0235436
678	0.0478	4	0.0235436
679	0.0478	4	0.0235436
680	0.0478	4	0.0235436
681	0.0478	4	0.0235436
682	0.0478	4	0.0235436
683	0.0478	4	0.0235436
684	0.0478	4	0.0235436
685	0.0478	4	0.0235436
686	0.0478	4	0.0235436
687	0.0478	4	0.0235436
688	0.0478	4	0.0235436
689	0.0478	4	0.0235436
690	0.0478	4	0.0235436
691	0.0478	4	0.0235436
692	0.0478	4	0.0235436
693	0.0478	4	0.0235436
694	0.0478	4	0.0235436
695	0.0478	4	0.0235436
696	0.0478	4	0.0235436
697	0.0478	4	0.0235436
698	0.0478	4	0.0235436
699	0.0478	4	0.0235436
700	0.0478	4	0.0235436
701	0.0478	4	0.0235436
702	0.0478	4	0.0235436
703	0.0478	4	0.0235436
704	0.0478	4	0.0235436
705	0.0478	4	0.0235436
706	0.0478	4	0.0235436
707	0.0478	4	0.0235436
708	0.0478	4	0.0235436
709	0.0478	4	0.0235436
710	0.0478	4	0.0235436
711	0.0478	4	0.0235436
712	0.0478	4	0.0235436
713	0.0478	4	0.0235436
714	0.0478	4	0.0235436
715	0.0478	4	0.0235436
716	0.0478	4	0.0235436
717	0.0478	4	0.0235436
718	0.0478	4	0.0235436
719	0.0478	4	0.0235436
720	0.0478	4	0.0235436
721	0.0478	4	0.0235436
722	0.0478	4	0.0235436
723	0.0478	4	0.0235436
724	0.0478	4	0.0235436
725	0.0478	4	0.0235436
726	0.0478	4	0.0235436
727	0.0478	4	0.0235436
728	0.0478	4	0.0235436
729	0.0478	4	0.0235436
730	0.0478	4	0.0235436
731	0.0478	4	0.0235436
732	0.0478	4	0.0235436
733	0.0478	4	0.0235436
734	0.0478	4	0.0235436
735	0.0478	4	0.0235436
736	0.0478	4	0.0235436
737	0.0478	4	0.0235436
738	0.0478	4	0.0235436
739	0.0478	4	0.0235436
740	0.0478	4	0.0235436
741	0.0478	4	0.0235436
742	0.0478	4	0.0235436
743	0.0478	4	0.0235436
744	0.0478	4	0.0235436
745	0.0478	4	0.0235436
746	0.0478	4	0.0235436
747	0.0478	4	0.0235436
748	0.0478	4	0.0235436
749	0.0478	4	0.0235436
750	0.0478	4	0.0235436
751	0.0478	4	0.0235436
752	0.0478	4	0.0235436
753	0.0478	4	0.0235436
754	0.0478	4	0.0235436
755	0.0478	4	0.0235436
756	0.0478	4	0.0235436
757	0.0478	4	0.0235436
758	0.0478	4	0.0235436
759	0.0478	4	0.0235436
760	0.0478	4	0.0235436
761	0.0478	4	0.0235436
762	0.0478	4	0.0235436
763	0.0478	4	0.0235436
764	0.0478	4	0.0235436
765	0.0478	4	0.0235436
766	0.0478	4	0.0235436
767	0.0478	4	0.0235436
768	0.0478	4	0.0235436
769	0.0478	4	0.0235436
770	0.0478	4	0.0235436
771	0.0478	4	0.0235436
772	0.0478	4	0.0235436
773	0.0478	4	0.0235436
774	0.0478	4	0.0235436
775	0.0478	4	0.0235436
776	0.0478	4	0.0235436
777	0.0478	4	0.0235436
778	0.0478	4	0.0235436
779	0.0478	4	0.0235436
780	0.0478	4	0.0235436
781	0.0478	4	0.0235436
782	0.0478	4	0.0235436
783	0.0478	4	0.0235436
784	0.0478	4	0.0235436
785	0.0478	4	0.0235436
786	0.0478	4	0.0235436
787	0.0478	4	0.0235436
788	0.0478	4	0.0235436
789	0.0478	4	0.0235436
790	0.0478	4	0.0235436
791	0.0478	4	0.0235436
792	0.0478	4	0.0235436
793	0.0478	4	0.0235436
794	0.0478	4	0.0235436
795	0.0478	4	0.0235436
796	0.0478	4	0.0235436
797	0.0478	4	0.0235436
798	0.0478	4	0.0235436
799	0.0478	4	0.0235436
800	0.0478	4	0.0235436
801	0.0478	4	0.0235436
802	0.0478	4	0.0235436
803	0.0478	4	0.0235436
804	0.0478	4	0.0235436
805	0.0478	4	0.0235436
806	0.0478	4	0.0235436
807	0.0478	4	0.0235436
808	0.0478	4	0.0235436
809	0.0478	4	0.0235436
810	0.0478	4	0.0235436
811	0.0478	4	0.0235436
812	0.0478	4	0.0235436
813	0.0478	4	0.0235436
814	0.0478	4	0.0235436
815	0.0478	4	0.0235436
816	0.0478	4	0.0235436
817	0.0478	4	0.0235436
818	0.0478	4	0.0235436
819	0.0478	4	0.0235436
820	0.0478	4	0.0235436
821	0.0478	4	0.0235436
822	0.0478	4	0.0235436
823	0.0478	4	0.0235436
824	0.0478	4	0.0235436
825	0.0478	4	0.0235436
826	0.0478	4	0.0235436
827	0.0478	4	0.0235436
828	0.0478	4	0.0235436
829	0.0478	4	0.0235436
830	0.0478	4	0.0235436
831	0.0478	4	0.0235436
832	0.0478	4	0.0235436
833	0.0478	4	0.0235436
834	0.0478	4	0.0235436
835	0.0478	4	0.0235436
836	0.0478	4	0.0235436
837	0.0478	4	0.0235436
838	0.0478	4	0.0235436
839	0.0478	4	0.0235436
840	0.0478	4	0.0235436
841	0.0478	4	0.0235436
842	0.0478	4	0.0235436
843	0.0478	4	0.0235436
844	0.0478	4	0.0235436
845	0.0478	4	0.0235436
846	0.0478	4	0.0235436
847	0.0478	4	0.0235436
848	0.0478	4	0.0235436
849	0.0478	4	0.0235436
850	0.0478	4	0.0235436
851	0.0478	4	0.0235436
852	0.0478	4	0.0235436
853	0.0478	4	0.0235436
854	0.0478	4	0.0235436
855	0.0478	4	0.0235436
856	0.0478	4	0.0235436
857	0.0478	4	0.0235436
858	0.0478	4	0.0235436
859	0.0478	4	0.0235436
860	0.0478	4	0.0235436
861	0.0478	4	0.0235436
862	0.0478	4	0.0235436
863	0.0478	4	0.0235436
864	0.0478	4	0.0235436
865	0.0478	4	0.0235436
866	0.0478	4	0.0235436
867	0.0478	4	0.0235436
868	0.0478	4	0.0235436
869	0.0478	4	0.0235436
870	0.0478	4	0.0235436
871	0.0478	4	0.0235436
872	0.0478	4	0.0235436
873	0.0478	4	0.0235436
874	0.0478	4	0.0235436
875	0.0478	4	0.0235436
876	0.0478	4	0.0235436
877	0.0478	4	0.0235436
878	0.0478	4	0.0235436
879	0.0478	4	0.0235436
880	0.0478	4	0.0235436
881	0.0478	4	0.0235436
882	0.0478	4	0.0235436
883	0.0478	4	0.0235436
884	0.0478	4	0.0235436
885	0.0478	4	0.0235436
886	0.0478	4	0.0235436
887	0.0478	4	0.0235436
888	0.0478	4	0.0235436
889	0.0478	4	0.0235436
890	0.0478	4	0.0235436
891	0.0478	4	0.0235436
892	0.0478	4	0.0235436
893	0.0478	4	0.0235436
894	0.0478	4	0.0235436
895	0.0478	4	0.0235436
896	0.0478	4	0.0235436
897	0.0478	4	0.0235436
898	0.0478	4	0.0235436
899	0.0478	4	0.0235436
900	0.0478	4	0.0235436
901	0.0478	4	0.0235436
902	0.0478	4	0.0235436
903	0.0478	4	0.0235436
904	0.0478	4	0.0235436
905	0.0478	4	0.0235436
906	0.0478	4	0.0235436
907	0.0478	4	0.0235436
908	0.0478	4	0.0235436
909	0.0478	4	0.0235436
910	0.0478	4	0.0235436
911	0.0478	4	0.0235436
912	0.0478	4	0.0235436
913	0.0478	4	0.0235436
914	0.0478	4	0.0235436
915	0.0478	4	0.0235436
916	0.0478	4	0.0235436
917	0.0478	4	0.0235436
918	0.0478	4	0.0235436
919	0.0478	4	0.0235436
920	0.0478	4	0.0235436
921	0.0478	4	0.0235436
922	0.0478	4	0.0235436
923	0.0478	4	0.0235436
924	0.0478	4	0.0235436
925	0.0478	4	0.0235436
926	0.0478	4	0.0235436
927	0.0478	4	0.0235436
928	0.0478	4	0.0235436
929	0.0478	4	0.0235436
930	0.0478	4	0.0235436
931	0.0478	4	0.0235436
932	0.0478	4	0.0235436
933	0.0478	4	0.0235436
934	0.0478	4	0.0235436
935	0.0478	4	0.0235436
936	0.0478	4	0.0235436
937	0.0478	4	0.0235436
938	0.0478	4	0.0235436
939	0.0478	4	0.0235436
940	0.0478	4	0.0235436
941	0.0478	4	0.0235436
942	0.0478	4	0.0235436
943	0.0478	4	0.0235436
944	0.0478	4	0.0235436
945	0.0478	4	0.0235436
946	0.0478	4	0.0235436
947	0.0478	4	0.0235436
948	0.0478	4	0.0235436
949	0.0478	4	0.0235436
950	0.0478	4	0.0235436
951	0.0478	4	0.0235436
952	0.0478	4	0.0235436
953	0.0478	4	0.0235436
954	0.0478	4	0.0235436
955	0.0478	4	0.0235436
956	0.0478	4	0.0235436
957	0.0478	4	0.0235436
958	0.0478	4	0.0235436
959	0.0478	4	0.0235436
960	0.0478	4	0.0235436
961	0.0478	4	0.0235436
962	0.0478	4	0.0235436
963	0.0478	4	0.0235436
964	0.0478	4	0.0235436
965	0.0478	4	0.0235436
966	0.0478	4	0.0235436
967	0.0478	4	0.0235436
968	0.0478	4	0.0235436
969	0.0478	4	0.0235436
970	0.0478	4	0.0235436
971	0.0478	4	0.0235436
972	0.0478	4	0.0235436
973	0.0478	4	0.0235436
974	0.0478	4	0.0235436
975	0.0478	4	0.0235436
976	0.0478	4	0.0235436
977	0.0478	4	0.0235436
978	0.0478	4	0.0235436
979	0.0478	4	0.0235436
980	0.0478	4	0.0235436
981	0.0478	4	0.0235436
982	0.0478	4	0.0235436
983	0.0478	4	0.0235436
984	0.0478	4	0.0235436
985	0.0478	4	0.0235436
986	0.0478	4	0.0235436
987	0.0478	4	0.0235436
988	0.0478	4	0.0235436
989	0.0478	4	0.0235436
990	0.0478	4	0.0235436
991	0.0478	4	0.0235436
992	0.0478	4	0.0235436
993	0.0478	4	0.0235436
994	0.0478	4	0.0235436
995	0.0478	4	0.0235436
996	0.0478	4	0.0235436
997	0.0478	4	0.0235436
998	0.0478	4	0.0235436
999	0.0478	4	0.0235436
1000	0.0478	4	0.0235436
1001	0.0478	4	0.0235436
1002	0.0478	4	0.0235436
1003	0.0478	4	0.0235436
1004	0.0478	4	0.0235436
1005	0.0478	4	0.0235436
1006	0.0478	4	0.0235436
1007	0.0478	4	0.0235436
1008	0.0478	4	0.0235436
1009	0.0478	4	0.0235436
1010	0.0478	4	0.0235436
1011	0.0478	4	0.0235436
1012	0.0478	4	0.0235436
1013	0.0478	4	0.0235436
1014	0.0478	4	0.0235436
1015	0.0478	4	0.0235436
1016	0.0478	4	0.0235436
1017	0.0478	4	0.0235436
1018	0.0478	4	0.0235436
1019	0.0478	4	0.0235436
1020	0.0478	4	0.0235436
1021	0.0478	4	0.0235436
1022	0.0478	4	0.0235436
1023	0.0478	4	0.0235436
1024	0.0478	4	0.0235436
1025	0.0478	4	0.0235436
1026	0.0478	4	0.0235436
1027	0.0478	4	0.0235436
1028	0.0478	4	0.0235436
1029	0.0478	4	0.0235436
1030	0.0478	4	0.0235436
1031	0.0478	4	0.0235436
1032	0.0478	4	0.0235436
1033	0.0478	4	0.0235436
1034	0.0478	4	0.0235436
1035	0.0478	4	0.0235436
1036	0.0478	4	0.0235436
1037	0.0478	4	0.0235436
1038	0.0478	4	0.0235436
1039	0.0478	4	0.0235436
1040	0.0478	4	0.0235436
1041	0.0478	4	0.0235436
1042	0.0478	4	0.0235436
1043	0.0478	4	0.0235436
1044	0.0478	4	0.0235436
1045	0.0478	4	0.0235436
1046	0.0478	4	0.0235436
1047	0.0478	4	0.0235436
1048	0.0478	4	0.0235436
1049	0.0478	4	0.0235436
1050	0.0478	4	0.0235436
1051	0.0478	4	0.0235436
1052	0.0478	4	0.0235436
1053	0.0478	4	0.0235436
1054	0.0478	4	0.0235436
1055	0.0478	4	0.0235436
1056	0.0478	4	0.0235436
1057	0.0478	4	0.0235436
1058	0.0478	4	0.0235436
1059	0.0478	4	0.0235436
1060	0.0478	4	0.0235436
1061	0.0478	4	0.0235436
1062	0.0478	4	0.0235436
1063	0.0478	4	0.0235436
1064	0.0478	4	0.0235436
1065	0.0478	4	0.0235436
1066	0.0478	4	0.0235436
1067	0.0478	4	0.0235436
1068	0.0478	4	0.0235436
1069	0.0478	4	0.0235436
1070	0.0478	4	0.0235436
1071	0.0478	4	0.0235436
1072	0.0478	4	0.0235436
1073	0.0478	4	0.0235436
1074	0.0478	4	0.0235436
1075	0.0478	4	0.0235436
1076	0.0478	4	0.0235436
1077	0.0478	4	0.0235436
1078	0.0478	4	0.0235436
1079	0.0478	4	0.0235436
1080	0.0478	4	0.0235436
1081	0.0478	4	0.0235436
1082	0.0478	4	0.0235436
1083	0.0478	4	0.0235436
1084	0.0478	4	0.0235436
1085	0.0478	4	0.0235436
1086	0.0478	4	0.0235436
1087	0.0478	4	0.0235436
1088	0.0478	4	0.0235436
1089	0.0478	4	0.0235436
1090	0.0478	4	0.0235436
1091	0.0478	4	0.0235436
1092	0.0478	4	0.0235436
1093	0.0478	4	0.0235436
1094	0.0478	4	0.0235436
1095	0.0478	4	0.0235436
1096	0.0478	4	0.0235436
1097	0.0478	4	0.0235436
1098	0.0478	4	0.0235436
1099	0.0478	4	0.0235436
1100	0.0478	4	0.0235436
1101	0.0478	4	0.0235436
1102	0.0478	4	0.0235436
1103	0.0478	4	0.0235436
1104	0.0478	4	0.0235436
1105	0.0478	4	0.0235436
1106	0.0478	4	0.0235436
1107	0.0478	4	0.0235436
1108	0.0478	4	0.0235436
1109	0.0478	4	0.0235436
1110	0.0478	4	0.0235436
1111	0.0478	4	0.0235436
1112	0.0478	4	0.0235436
1113	0.0478	4	0.0235436
1114	0.0478	4	0.0235436
1115	0.0478	4	0.0235436
1116	0.0478	4	0.0235436
1117	0.0478	4	0.0235436
1118	0.0478	4	0.0235436
1119	0.0478	4	0.0235436
1120	0.0478	4	0.0235436
1121	0.0478	4	0.0235436
1122	0.0478	4	0.0235436
1123	0.0478	4	0.0235436
1124	0.0478	4	0.0235436
1125	0.0478	4	0.0235436
1126	0.0478	4	0.0235436
1127	0.0478	4	0.0235436
1128	0.0478	4	0.0235436
1129	0.0478	4	0.0235436
1130	0.0478	4	0.0235436
1131	0.0478	4	0.0235436
1132	0.0478	4	0.0235436
1133	0.0478	4	0.0235436
1134	0.0478	4	0.0235436
1135	0.0478	4	0.0235436
1136	0.0478	4	0.0235436
1137	0.0478	4	0.0235436
1138	0.0478	4	0.0235436
1139	0.0478	4	0.0235436
1140	0.0478	4	0.0235436
1141	0.0478	4	0.0235436
1142	0.0478	4	0.0235436
1143	0.0478	4	0.0235436
1144	0.0478	4	0.0235436
1145	0.0478	4	0.0235436
1146	0.0478	4	0.0235436
1147	0.0478	4	0.0235436
1148	0.0478	4	0.0235436
1149	0.0478	4	0.0235436
1150	0.0478	4	0.0235436
1151	0.0478	4	0.0235436
1152	0.0478	4	0.0235436
1153	0.0478	4	0.0235436
1154	0.0478	4	0.0235436
1155	0.0478	4	0.0235436
1156	0.0478	4	0.0235436
1157	0.0478	4	0.0235436
1158	0.0478	4	0.0235436
1159	0.0478	4	0.0235436
1160	0.0478	4	0.0235436
1161	0.0478	4	0.0235436
1162	0.0478	4	0.0235436
1163	0.0478	4	0.0235436
1164	0.0478	4	0.0235436
1165	0.0478	4	0.0235436
1166	0.0478	4	0.0235436
1167	0.0478	4	0.0235436
1168	0.0478	4	0.0235436
1169	0.0478	4	0.0235436
1170	0.0478	4	0.0235436
1171	0.0478	4	0.0235436
1172	0.0478	4	0.0235436
1173	0.0478	4	0.0235436
1174	0.0478	4	0.0235436
1175	0.0478	4	0.0235436
1176	0.0478	4	0.0235436
1177	0.0478	4	0.0235436
1178	0.0478	4	0.0235436
1179	0.0478	4	0.0235436
1180	0.0478	4	0.0235436
1181	0.0478	4	0.0235436
1182	0.0478	4	0.0235436
1183	0.0478	4	0.0235436
1184	0.0478	4	0.0235436
1185	0.0478	4	0.0235436
1186	0.0478	4	0.0235436
1187	0.0478	4	0.0235436
1188	0.0478	4	0.0235436
1189	0.0478	4	0.0235436
1190	0.0478	4	0.0235436
1191	0.0478	4	0.0235436
1192	0.0478	4	0.0235436
1193	0.0478	4	0.0235436
1194	0.0478	4	0.0235436
1195	0.0478	4	0.0235436
1196	0.0478	4	0.0235436
1197	0.0478	4	0.0235436
1198	0.0478	4	0.0235436
1199	0.0478	4	0.0235436
1200	0.0478	4	0.0235436
1201	0.0478	4	0.0235436
1202	0.0478	4	0.0235436
1203	0.0478	4	0.0235436
1204	0.0478	4	0.0235436
1205	0.0478	4	0.0235436
1206	0.0478	4	0.0235436
1207	0.0478	4	0.0235436
1208	0.0478	4	0.0235436
1209	0.0478	4	0.0235436
1210	0.0478	4	0.0235436
1211	0.0478	4	0.0235436
1212	0.0478	4	0.0235436
1213	0.0478	4	0.0235436
1214	0.0478	4	0.0235436
1215	0.0478	4	0.0235436
1216	0.0478	4	0.0235436
1217	0.0478	4	0.0235436
1218	0.0478	4	0.0235436
1219	0.0478	4	0.0235436
1220	0.0478	4	0.0235436
1221	0.0478	4	0.0235436
1222	0.0478	4	0.0235436
1223	0.0478	4	0.0235436
1224	0.0478	4	0.0235436
1225	0.0478	4	0.0235436
1226	0.0478	4	0.0235436
1227	0.0478	4	0.0235436
1228	0.0478	4	0.0235436
1229	0.0478	4	0.0235436
1230	0.0478	4	0.0235436
1231	0.0478	4	0.0235436
1232	0.0478	4	0.0235436
1233	0.0478	4	0.0235436
1234	0.0478	4	0.0235436
1235	0.0478	4	0.0235436
1236	0.0478	4	0.0235436
1237	0.0478	4	0.0235436
1238	0.0478	4	0.0235436
1239	0.0478	4	0.0235436
1240	0.0478	4	0.0235436
1241	0.0478	4	0.0235436
1242	0.0478	4	0.0235436
1243	0.0478	4	0.0235436
1244	0.0478	4	0.0235436
1245	0.0478	4	0.0235436
1246	0.0478	4	0.0235436
1247	0.0478	4	0.0235436
1248	0.0478	4	0.0235436
1249	0.0478	4	0.0235436
1250	0.0478	4	0.0235436
1251	0.0478	4	0.0235436
1252	0.0478	4	0.0235436
1253	0.0478	4	0.0235436
1254	0.0478	4	0.0235436
1255	0.0478	4	0.0235436
1256	0.0478	4	0.0235436
1257	0.0478	4	0.0235436
1258	0.0478	4	0.0235436
1259	0.0478	4	0.0235436
1260	0.0478	4	0.0235436
1261	0.0478	4	0.0235436
1262	0.0478	4	0.0235436
1263	0.0478	4	0.0235436
1264	0.0478	4	0.0235436
1265	0.0478	4	0.0235436
1266	0.0478	4	0.0235436
1267	0.0478	4	0.0235436
1268	0.0478	4	0.0235436
1269	0.0478	4	0.0235436
1270	0.0478	4	0.0235436
1271	0.0478	4	0.0235436
1272	0.0478	4	0.0235436
1273	0.0478	4	0.0235436
1274	0.0478	4	0.0235436
1275	0.0478	4	0.0235436
1276	0.0478	4	0.0235436
1277	0.0478	4	0.0235436
1278	0.0478	4	0.0235436
1279	0.0478	4	0.0235436
1280	0.0478	4	0.0235436
1281	0.0478	4	0.0235436
1282	0.0478	4	0.0235436
1283	0.0478	4	0.0235436
1284	0.0478	4	0.0235436
1285	0.0478	4	0.0235436
1286	0.0478	4	0.0235436
1287	0.0478	4	0.0235436
1288	0.0478	4	0.0235436
1289	0.0478	4	0.0235436
1290	0.0478	4	0.0235436
1291	0.0478	4	0.0235436
1292	0.0478	4	0.0235436
1293	0.0478	4	0.0235436
1294	0.0478	4	0.0235436
1295	0.0478	4	0.0235436
1296	0.0478	4	0.0235436
1297	0.0478	4	0.0235436
1298	0.0478	4	0.0235436
1299	0.0478	4	0.0235436
1300	0.0478	4	0.0235436
1301	0.0478	4	0.0235436
1302	0.0478	4	0.0235436
1303	0.0478	4	0.0235436
1304	0.0478	4	0.0235436
1305	0.0478	4	0.0235436
1306	0.0478	4	0.0235436
1307	0.0478	4	0.0235436
1308	0.0478	4	0.0235436
1309	0.0478	4	0.0235436
1310	0.0478	4	0.0235436
1311	0.0478	4	0.0235436
1312	0.0478	4	0.0235436
1313	0.0478	4	0.0235436
1314	0.0478	4	0.0235436
1315	0.0478	4	0.0235436
1316	0.0478	4	0.0235436
1317	0.0478	4	0.0235436
1318	0.0478	4	0.0235436
1319	0.0478	4	0.0235436
1320	0.0478	4	0.0235436
1321	0.0478	4	0.0235436
1322	0.0478	4	0.0235436
1323	0.0478	4	0.0235436
1324	0.0478	4	0.0235436
1325	0.0478	4	0.0235436
1326	0.0478	4	0.0235436
1327	0.0478	4	0.0235436
1328	0.0478	4	0.0235436
1329	0.0478	4	0.0235436
1330	0.0478	4	0.0235436
1331	0.0478	4	0.0235436
1332	0.0478	4	0.0235436
1333	0.0478	4	0.0235436
1334	0.0478	4	0.0235436
1335	0.0478	4	0.0235436
1336	0.0478	4	0.0235436
1337	0.0478	4	0.0235436
1338	0.0478	4	0.0235436
1339	0.0478	4	0.0235436
1340	0.0478	4	0.0235436
1341	0.0478	4	0.0235436
1342	0.0478	4	0.0235436
1343	0.0478	4	0.0235436
1344	0.0478	4	0.0235436
1345	0.0478	4	0.0235436
1346	0.0478	4	0.0235436
1347	0.0478	4	0.0235436
1348	0.0478	4	0.0235436
1349	0.0478	4	0.0235436
1350	0.0478	4	0.0235436
1351	0.0478	4	0.0235436
1352	0.0478	4	0.0235436
1353	0.0478	4	0.0235436
1354	0.0478	4	0.0235436
1355	0.0478	4	0.0235436
1356	0.0478	4	0.0235436
1357	0.0478	4	0.0235436
1358	0.0478	4	0.0235436
1359	0.0478	4	0.0235436
1360	0.0478	4	0.0235436
1361	0.0478	4	0.0235436
1362	0.0478	4	0.0235436
1363	0.0478	4	0.0235436
1364	0.0478	4	0.0235436
1365	0.0478	4	0.0235436
1366	0.0478	4	0.0235436
1367	0.0478	4	0.0235436
1368	0.0478	4	0.0235436
1369	0.0478	4	0.0235436
1370	0.0478	4	0.0235436
1371	0.0478	4	0.0235436
1372	0.0478	4	0.0235436
1373	0.0478	4	0.0235436
1374	0.0478	4	0.0235436
1375	0.0478	4	0.0235436
1376	0.0478	4	0.0235436
1377	0.0478	4	0.0235436
1378	0.0478	4	0.0235436
1379	0.0478	4	0.0235436
1380	0.0478	4	0.0235436
1381	0.0478	4	0.0235436
1382	0.0478	4	0.0235436
1383	0.0478	4	0.0235436
1384	0.0478	4	0.0235436
1385	0.0478	4	0.0235436
1386	0.0478	4	0.0235436
1387	0.0478	4	0.0235436
1388	0.0478	4	0.0235436
1389	0.0478	4	0.0235436
1390	0.0478	4	0.0235436
1391	0.0478	4	0.0235436
1392	0.0478	4	0.0235436
1393	0.0478	4	0.0235436
1394	0.0478	4	0.0235436
1395	0.0478	4	0.0235436
1396	0.0478	4	0.0235436
1397	0.0478	4	0.0235436
1398	0.0478	4	0.0235436
1399	0.0478	4	0.0235436
1400	0.0478	4	0.0235436
1401	0.0478	4	0.0235436
1402	0.0478	4	0.0235436
1403	0.0478	4	0.0235436
1404	0.0478	4	0.0235436
1405	0.0478	4	0.0235436
1406	0.0478	4	0.0235436
1407	0.0478	4	0.0235436
1408	0.0478	4	0.0235436
1409	0.0478	4	0.0235436
1410	0.0478	4	0.0235436
1411	0.0478	4	0.0235436
1412	0.0478	4	0.0235436
1413	0.0478	4	0.0235436
1414	0.0478	4	0.0235436
1415	0.0478	4	0.0235436
1416	0.0478	4	0.0235436
1417	0.0478	4	0.0235436
1418	0.0478	4	0.0235436
1419	0.0478	4	0.0235436
1420	0.0478	4	0.0235436
1421	0.0478	4	0.0235436
1422	0.0478	4	0.0235436
1423	0.0478	4	0.0235436
1424	0.0478	4	0.0235436
1425	0.0478	4	0.0235436
1426	0.0478	4	0.0235436
1427	0.0478	4	0.0235436
1428	0.0478	4	0.0235436
1429	0.0478	4	0.0235436
1430	0.0478	4	0.0235436
1431	0.0478	4	0.0235436
1432	0.0478	4	0.0235436
1433	0.0478	4	0.0235436
1434	0.0478	4	0.0235436
1435	0.0478	4	0.0235436
1436	0.0478	4	0.0235436
1437	0.0478	4	0.0235436
1438	0.0478	4	0.0235436
1439	0.0478	4	0.0235436
1440	0.0478	4	0.0235436
1441	0.0478	4	0.0235436
1442	0.0478	4	0.0235436
1443	0.0478	4	0.0235436
1444	0.0478	4	0.0235436
1445	0.0478	4	0.0235436
1446	0.0478	4	0.0235436
1447	0.0478	4	0.0235436
1448	0.0478	4	0.0235436
1449	0.0478	4	0.0235436
1450	0.0478	4	0.0235436
1451	0.0478	4	0.0235436
1452	0.0478	4	0.0235436
1453	0.0478	4	0.0235436
1454	0.0478	4	0.0235436
1455	0.0478	4	0.0235436
1456	0.0478	4	0.0235436
1457	0.0478	4	0.0235436
1458	0.0478	4	0.0235436
1459	0.0478	4	0.0235436
1460	0.0478	4	0.0235436
1461	0.0478	4	0.0235436
1462	0.0478	4	0.0235436
1463	0.0478	4	0.0235436
1464	0.0478	4	0.0235436
1465	0.0478	4	0.0235436
1466	0.0478	4	0.0235436
1467	0.0478	4	0.0235436
1468	0.0478	4	0.0235436
1469	0.0478	4	0.0235436
1470	0.0478	4	0.0235436
1471	0.0478	4	0.0235436
1472	0.0478	4	0.0235436
1473	0.0478	4	0.0235436
1474	0.0478	4	0.0235436
1475	0.0478	4	0.0235436
1476	0.0478	4	0.0235436
1477	0.0478	4	0.0235436
1478	0.0478	4	0.0235436
1479	0.0478	4	0.0235436
1480	0.0478	4	0.0235436
1481	0.0478	4	0.0235436
1482	0.0478	4	0.0235436
1483	0.0478	4	0.0235436
1484	0.0478	4	0.0235436
1485	0.0478	4	0.0235436
1486	0.0478	4	0.0235436
1487	0.0478	4	0.0235436
1488	0.0478	4	0.0235436
1489	0.0478	4	0.0235436
1490	0.0478	4	0.0235436
1491	0.0478	4	0.0235436
1492	0.0478	4	0.0235436
1493	0.0478	4	0.0235436
1494	0.0478	4	0.0235436
1495	0.0478	4	0.0235436
1496	0.0478	4	0.0235436
1497	0.0478	4	0.0235436
1498	0.0478	4	0.0235436
1499	0.0478	4	0.0235436
1500	0.0478	4	0.0235436
1501	0.0478	4	0.0235436
1502	0.0478	4	0.0235436
1503	0.0478	4	0.0235436
1504	0.0478	4	0.0235436
1505	0.0478	4	0.0235436
1506	0.0478	4	0.0235436
1507	0.0478	4	0.0235436
1508	0.0478	4	0.0235436
1509	0.0478	4	0.0235436
1510	0.0478	4	0.0235436
1511	0.0478	4	0.0235436
1512	0.0478	4	0.0235436
1513	0.0478	4	0.0235436
1514	0.0478	4	0.0235436
1515	0.0478	4	0.0235436
1516	0.0478	4	0.0235436
1517	0.0478	4	0.0235436
1518	0.0478	4	0.0235436
1519	0.0478	4	0.0235436
1520	0.0478	4	0.0235436
1521	0.0478	4	0.0235436
1522	0.0478	4	0.0235436
1523	0.0478	4	0.0235436
1524	0.0478	4	0.0235436
1525	0.0478	4	0.0235436
1526	0.0478	4	0.0235436
1527	0.0478	4	0.0235436
1528	0.0478	4	0.0235436
1529	0.0478	4	0.0235436
1530	0.0478	4	0.0235436
1531	0.0478	4	0.0235436
1532	0.0478	4	0.0235436
1533	0.0478	4	0.0235436
1534	0.0478	4	0.0235436
1535	0.0478	4	0.0235436
1536	0.0478	4	0.0235436
1537	0.0478	4	0.0235436
1538	0.0478	4	0.0235436
1539	0.0478	4	0.0235436
1540	0.0478	4	0.0235436
1541	0.0478	4	0.0235436
1542	0.0478	4	0.0235436
1543	0.0478	4	0.0235436
1544	0.0478	4	0.0235436
1545	0.0478	4	0.0235436
1546	0.0478	4	0.0235436
1547	0.0478	4	0.0235436
1548	0.0478	4	0.0235436
1549	0.0478	4	0.0235436
1550	0.0478	4	0.0235436
1551	0.0478	4	0.0235436
1552	0.0478	4	0.0235436
1553	0.0478	4	0.0235436
1554	0.0478	4	0.0235436
1555	0.0478	4	0.0235436
1556	0.0478	4	0.0235436
1557	0.0478	4	0.0235436
1558	0.0478	4	0.0235436
1559	0.0478	4	0.0235436
1560	0.0478	4	0.0235436
1561	0.0478	4	0.0235436
1562	0.0478	4	0.0235436
1563	0.0478	4	0.0235436
1564	0.0478	4	0.0235436
1565	0.0478	4	0.0235436
1566	0.0478	4	0.0235436
1567	0.0478	4	0.0235436
1568	0.0478	4	0.0235436
1569	0.0478	4	0.0235436
1570	0.0478	4	0.0235436
1571	0.0478	4	0.0235436
1572	0.0478	4	0.0235436
1573	0.0478	4	0.0235436
1574	0.0478	4	0.0235436
1575	0.0478	4	0.0235436
1576	0.0478	4	0.0235436
1577	0.0478	4	0.0235436
1578	0.0478	4	0.0235436
1579	0.0478	4	0.0235436
1580	0.0478	4	0.0235436
1581	0.0478	4	0.0235436
1582	0.0478	4	0.0235436
1583	0.0478	4	0.0235436
1584	0.0478	4	0.0235436
1585	0.0478	4	0.0235436
1586	0.0478	4	0.0235436
1587	0.0478	4	0.0235436
1588	0.0478	4	0.0235436
1589	0.0478	4	0.0235436
1590	0.0478	4	0.0235436
1591	0.0478	4	0.0235436
1592	0.0478	4	0.0235436
1593	0.0478	4	0.0235436
1594	0.0478	4	0.0235436
1595	0.0478	4	0.0235436
1596	0.0478	4	0.0235436
1597	0.0478	4	0.0235436
1598	0.0478	4	0.0235436
1599	0.0478	4	0.0235436
1600	0.0478	4	0.0235436
1601	0.0478	4	0.0235436
1602	0.0478	4	0.0235436
1603	0.0478	4	0.0235436
1604	0.0478	4	0.0235436
1605	0.0478	4	0.0235436
1606	0.0478	4	0.0235436
1607	0.0478	4	0.0235436
1608	0.0478	4	0.0235436
1609	0.0478	4	0.0235436
1610	0.0478	4	0.0235436
1611	0.0478	4	0.0235436
1612	0.0478	4	0.0235436
1613	0.0478	4	0.0235436
1614	0.0478	4	0.0235436
1615	0.0478	4	0.0235436
1616	0.0478	4	0.0235436
1617	0.0478	4	0.0235436
1618	0.0478	4	0.0235436
1619	0.0478	4	0.0235436
1620	0.0478	4	0.0235436
1621	0.0478	4	0.0235436
1622	0.0478	4	0.0235436
1623	0.0478	4	0.0235436
1624	0.0478	4	0.0235436
1625	0.0478	4	0.0235436
1626	0.0478	4	0.0235436
1627	0.0478	4	0.0235436
1628	0.0478	4	0.0235436
1629	0.0478	4	0.0235436
1630	0.0478	4	0.0235436
1631	0.0478	4	0.0235436
1632	0.0478	4	0.0235436
1633	0.0478	4	0.0235436
1634	0.0478	4	0.0235436
1635	0.0478	4	0.0235436
1636	0.0478	4	0.0235436
1637	0.0478	4	0.0235436
1638	0.0478	4	0.0235436
1639	0.0478	4	0.0235436
1640	0.0478	4	0.0235436
1641	0.0478	4	0.0235436
1642	0.0478	4	0.0235436
1643	0.0478	4	0.0235436
1644	0.0478	4	0.0235436
1645	0.0478	4	0.0235436
1646	0.0478	4	0.0235436
1647	0.0478	4	0.0235436
1648	0.0478	4	0.0235436
1649	0.0478	4	0.0235436
1650	0.0478	4	0.0235436
1651	0.0478	4	0.0235436
1652	0.0478	4	0.0235436
1653	0.0478	4	0.0235436
1654	0.0478	4	0.0235436
1655	0.0478	4	0.0235436
1656	0.0478	4	0.0235436
1657	0.0478	4	0.0235436
1658	0.0478	4	0.0235436
1659	0.0478	4	0.0235436
1660	0.0478	4	0.0235436
1661	0.0478	4	0.0235436
1662	0.0478	4	0.0235436
1663	0.0478	4	0.0235436
1664	0.0478	4	0.0235436
1665	0.0478	4	0.0235436
1666	0.0478	4	0.0235436
1667	0.0478	4	0.0235436
1668	0.0478	4	0.0235436
1669	0.0478	4	0.0235436
1670	0.0478	4	0.0235436
1671	0.0478	4	0.0235436
1672	0.0478	4	0.0235436
1673	0.0478	4	0.0235436
1674	0.0478	4	0.0235436
1675	0.0478	4	0.0235436
1676	0.0478	4	0.0235436
1677	0.0478	4	0.0235436
1678	0.0478	4	0.0235436
1679	0.0478	4	0.0235436
1680	0.0478	4	0.0235436
1681	0.0478	4	0.0235436
1682	0.0478	4	0.0235436
1683	0.0478	4	0.0235436
1684	0.0478	4	0.0235436
1685	0.0478	4	0.0235436
1686	0.0478	4	0.0235436
1687	0.0478	4	0.0235436
1688	0.0478	4	0.0235436
1689	0.0478	4	0.0235436
1690	0.0478	4	0.0235436
1691	0.0478	4	0.0235436
1692	0.0478	4	0.0235436
1693	0.0478	4	0.0235436
1694	0.0478	4	0.0235436
1695	0.0478	4	0.0235436
1696	0.0478	4	0.0235436
1697	0.0478	4	0.0235436
1698	0.0478	4	0.0235436
1699	0.0478	4	0.0235436
1700	0.0478	4	0.0235436
1701	0.0478	4	0.0235436
1702	0.0478	4	0.0235436
1703	0.0478	4	0.0235436
1704	0.0478	4	0.0235436
1705	0.0478	4	0.0235436
1706	0.0478	4	0.0235436
1707	0.0478	4	0.0235436
1708	0.0478	4	0.0235436
1709	0.0478	4	0.0235436
1710	0.0478	4	0.0235436
1711	0.0478	4	0.0235436
1712	0.0478	4	0.0235436
1713	0.0478	4	0.0235436
1714	0.0478	4	0.0235436
1715	0.0478	4	0.0235436
1716	0.0478	4	0.0235436
1717	0.0478	4	0.0235436
1718	0.0478	4	0.0235436
1719	0.0478	4	0.0235436
1720	0.0478	4	0.0235436
1721	0.0478	4	0.0235436
1722	0.0478	4	0.0235436
1723	0.0478	4	0.0235436
1724	0.0478	4	0.0235436
1725	0.0478	4	0.0235436
1726	0.0478	4	0.0235436
1727	0.0478	4	0.0235436
1728	0.0478	4	0.0235436
1729	0.0478	4	0.0235436
1730	0.0478	4	0.0235436
1731	0.0478	4	0.0235436
1732	0.0478	4	0.0235436
1733	0.0478	4	0.0235436
1734	0.0478	4	0.0235436
1735	0.0478	4	0.0235436
1736	0.0478	4	0.0235436
1737	0.0478	4	0.0235436
1738	0.0478	4	0.0235436
1739	0.0478	4	0.0235436
1740	0.0478	4	0.0235436
1741	0.0478	4	0.0235436
1742	0.0478	4	0.0235436
1743	0.0478	4	0.0235436
1744	0.0478	4	0.0235436
1745	0.0478	4	0.0235436
1746	0.0478	4	0.0235436
1747	0.0478	4	0.0235436
1748	0.0478	4	0.0235436
1749	0.0478	4	0.0235436
1750	0.0478	4	0.0235436
1751	0.0478	4	0.0235436
1752	0.0478	4	0.0235436
1753	0.0478	4	0.0235436
1754	0.0478	4	0.0235436
1755	0.0478	4	0.0235436
1756	0.0478	4	0.0235436
1757	0.0478	4	0.0235436
1758	0.0478	4	0.0235436
1759	0.0478	4	0.0235436
1760	0.0478	4	0.0235436
1761	0.0478	4	0.0235436
1762	0.0478	4	0.0235436
1763	0.0478	4	0.0235436
1764	0.0478	4	0.0235436
1765	0.0478	4	0.0235436
1766	0.0478	4	0.0235436
1767	0.0478	4	0.0235436
1768	0.0478	4	0.0235436
1769	0.0478	4	0.0235436
1770	0.0478	4	0.0235436
1771	0.0478	4	0.0235436
1772	0.0478	4	0.0235436
1773	0.0478	4	0.0235436
1774	0.0478	4	0.0235436
1775	0.0478	4	0.0235436
1776	0.0478	4	0.0235436
1777	0.0478	4	0.0235436
1778	0.0478	4	0.0235436
1779	0.0478	4	0.0235436
1780	0.0478	4	0.0235436
1781	0.0478	4	0.0235436
1782	0.0478	4	0.0235436
1783	0.0478	4	0.0235436
1784	0.0478	4	0.0235436
1785	0.0478	4	0.0235436
1786	0.0478	4	0.0235436
1787	0.0478	4	0.0235436
1788	0.0478	4	0.0235436
1789	0.0478	4	0.0235436
1790	0.0478	4	0.0235436
1791	0.0478	4	0.0235436
1792	0.0478	4	0.0235436
1793	0.0478	4	0.0235436
1794	0.0478	4	0.0235436
1795	0.0478	4	0.0235436
1796	0.0478	4	0.0235436
1797	0.0478	4	0.0235436
1798	0.0478	4	0.0235436
1799	0.0478	4	0.0235436
1800	0.0478	4	0.0235436
1801	0.0478	4	0.0235436
1802	0.0478	4	0.0235436
1803	0.0478	4	0.0235436
1804	0.0478	4	0.0235436
1805	0.0478	4	0.0235436
1806	0.0478	4	0.0235436
1807	0.0478	4	0.0235436
1808	0.0478	4	0.0235436
1809	0.0478	4	0.0235436
1810	0.0478	4	0.0235436
1811	0.0478	4	0.0235436
1812	0.0478	4	0.0235436
1813	0.0478	4	0.0235436
1814	0.0478	4	0.0235436
1815	0.0478	4	0.0235436
1816	0.0478	4	0.0235436
1817	0.0478	4	0.0235436
1818	0.0478	4	0.0235436
1819	0.0478	4	0.0235436
1820	0.0478	4	0.0235436
1821	0.0478	4	0.0235436
1822	0.0478	4	0.0235436
1823	0.0478	4	0.0235436
1824	0.0478	4	0.0235436
1825	0.0478	4	0.0235436
1826	0.0478	4	0.0235436
1827	0.0478	4	0.0235436
1828	0.0478	4	0.0235436
1829	0.0478	4	0.0235436
1830	0.0478	4	0.0235436
1831	0.0478	4	0.0235436
1832	0.0478	4	0.0235436
1833	0.0478	4	0.0235436
1834	0.0478	4	0.0235436
1835	0.0478	4	0.0235436
1836	0.0478	4	0.0235436
1837	0.0478	4	0.0235436
1838	0.0478	4	0.0235436
1839	0.0478	4	0.0235436
1840	0.0478	4	0.0235436
1841	0.0478	4	0.0235436
1842	0.0478	4	0.0235436
1843	0.0478	4	0.0235436
1844	0.0478	4	0.0235436
1845	0.0478	4	0.0235436
1846	0.0478	4	0.0235436
1847	0.0478	4	0.0235436
1848	0.0478	4	0.0235436
1849	0.0478	4	0.0235436
1850	0.0478	4	0.0235436
1851	0.0478	4	0.0235436
1852	0.0478	4	0.0235436
1853	0.0478	4	0.0235436
1854	0.0478	4	0.0235436
1855	0.0478	4	0.0235436
1856	0.0478	4	0.0235436
1857	0.0478	4	0.0235436
1858	0.0478	4	0.0235436
1859	0.0478	4	0.0235436
1860	0.0478	4	0.0235436
1861	0.0478	4	0.0235436
1862	0.0478	4	0.0235436
1863	0.0478	4	0.0235436
1864	0.0478	4	0.0235436
1865	0.0478	4	0.0235436
1866	0.0478	4	0.0235436
1867	0.0478	4	0.0235436
1868	0.0478	4	0.0235436
1869	0.0478	4	0.0235436
1870	0.0478	4	0.0235436
1871	0.0478	4	0.0235436
1872	0.0478	4	0.0235436
1873	0.0478	4	0.0235436
1874	0.0478	4	0.0235436
1875	0.0478	4	0.0235436
1876	0.0478	4	0.0235436
1877	0.0478	4	0.0235436
1878	0.0478	4	0.0235436
1879	0.0478	4	0.0235436
1880	0.0478	4	0.0235436
1881	0.0478	4	0.0235436
1882	0.0478	4	0.0235436
1883	0.0478	4	0.0235436
1884	0.0478	4	0.0235436
1885	0.0478	4	0.0235436
1886	0.0478	4	0.0235436
1887	0.0478	4	0.0235436
1888	0.0478	4	0.0235436
1889	0.0478	4	0.0235436
1890	0.0478	4	0.0235436
1891	0.0478	4	0.0235436
1892	0.0478	4	0.0235436
1893	0.0478	4	0.0235436
1894	0.0478	4	0.0235436
1895	0.0478	4	0.0235436
1896	0.0478	4	0.0235436
1897	0.0478	4	0.0235436
1898	0.0478	4	0.0235436
1899	0.0478	4	0.0235436
1900	0.0478	4	0.0235436
1901	0.0478	4	0.0235436
1902	0.0478	4	0.0235436
1903	0.0478	4	0.0235436
1904	0.0478	4	0.0235436
1905	0.0478	4	0.0235436
1906	0.0478	4	0.0235436
1907	0.0478	4	0.0235436
1908	0.0478	4	0.0235436
1909	0.0478	4	0.0235436
1910	0.0478	4	0.0235436
1911	0.0478	4	0.0235436
1912	0.0478	4	0.0235436
1913	0.0478	4	0.0235436
1914	0.0478	4	0.0235436
1915	0.0478	4	0.0235436
1916	0.0478	4	0.0235436
1917	0.0478	4	0.0235436
1918	0.0478	4	0.0235436
1919	0.0478	4	0.0235436
1920	0.0478	4	0.0235436
1921	0.0478	4	0.0235436
1922	0.0478	4	0.0235436
1923	0.0478	4	0.0235436
1924	0.0478	4	0.0235436
1925	0.0478	4	0.0235436
1926	0.0478	4	0.0235436
1927	0.0478	4	0.0235436
1928	0.0478	4	0.0235436
1929	0.0478	4	0.0235436
1930	0.0478	4	0.0235436
1931	0.0478	4	0.0235436
1932	0.0478	4	0.0235436
1933	0.0478	4	0.0235436
1934	0.0478	4	0.0235436
1935	0.0478	4	0.0235436
1936	0.0478	4	0.0235436
1937	0.0478	4	0.0235436
1938	0.0478	4	0.0235436
1939	0.0478	4	0.0235436
1940	0.0478	4	0.0235436
1941	0.0478	4	0.0235436
1942	0.0478	4	0.0235436
1943	0.0478	4	0.0235436
1944	0.0478	4	0.0235436
1945	0.0478	4	0.0235436
1946	0.0478	4	0.0235436
1947	0.0478	4	0.0235436
1948	0.0478	4	0.0235436
1949	0.0478	4	0.0235436
1950	0.0478	4	0.0235436
1951	0.0478	4	0.0235436
1952	0.0478	4	0.0235436
1953	0.0478	4	0.0235436
1954	0.0478	4	0.0235436
1955	0.0478	4	0.0235436
1956	0.0478	4	0.0235436
1957	0.0478	4	0.0235436
1958	0.0478	4	0.0235436
1959	0.0478	4	0.0235436
1960	0.0478	4	0.0235436
1961	0.0478	4	0.0235436
1962	0.0478	4	0.0235436
1963	0.0478	4	0.0235436
1964	0.0478	4	0.0235436
1965	0.0478	4	0.0235436
1966	0.0478	4	0.0235436
1967	0.0478	4	0.0235436
1968	0.0478	4	0.0235436
1969	0.0478	4	0.0235436
1970	0.0478	4	0.0235436
1971	0.0478	4	0.0235436
1972	0.0478	4	0.0235436
1973	0.0478	4	0.0235436
1974	0.0478	4	0.0235436
1975	0.0478	4	0.0235436
1976	0.0478	4	0.0235436
1977	0.0478	4	0.0235436
1978	0.0478	4	0.0235436
1979	0.0478	4	0.0235436
1980	0.0478	4	0.0235436
1981	0.0478	4	0.0235436
1982	0.0478	4	0.0235436
1983	0.0478	4	0.0235436
1984	0.0478	4	0.0235436
1985	0.0478	4	0.0235436
1986	0.0478	4	0.0235436
1987	0.0478	4	0.0235436
1988	0.0478	4	0.0235436
1989	0.0478	4	0.0235436
1990	0.0478	4	0.0235436
1991	0.0478	4	0.0235436
1992	0.0478	4	0.0235436
1993	0.0478	4	0.0235436
1994	0.0478	4	0.0235436
1995	0.0478	4	0.0235436
1996	0.0478	4	0.0235436
1997	0.0478	4	0.0235436
1998	0.0478	4	0.0235436
1999	0.0478	4	0.0235436
2000	0.0478	4	0.0235436
[truncated: 3,001 more rows]
