# Supplementary material for: Aspiration-driven co-evolution of cooperation with individual behavioral diversity
Source: PLoS One. 2023 Sep 15;18(9):e0291134. doi: 10.1371/journal.pone.0291134 (PMC10503719; doi:10.1371/journal.pone.0291134)
Supplement: S1 Data — (ZIP) [file pone.0291134.s001.zip › M1/v2-L=200/data/aspiration_time,b=1.85_frequency.txt]

1	0.5	0.5	0
2	0.698258	0.719598	0.484584
3	0.788763	0.868537	0.559215
4	0.811429	0.973241	0.616099
5	0.794092	1.0583	0.638872
6	0.754812	1.1274	0.639673
7	0.706099	1.18687	0.623164
8	0.654721	1.26005	0.593608
9	0.604007	1.33212	0.556914
10	0.555528	1.40502	0.518955
11	0.510196	1.47639	0.480262
12	0.468264	1.56291	0.442322
13	0.429858	1.65505	0.406987
14	0.394494	1.75241	0.37364
15	0.362338	1.85223	0.34302
16	0.333124	2.02216	0.314511
17	0.306524	2.17592	0.287641
18	0.281855	2.33556	0.263413
19	0.259685	2.48113	0.241319
20	0.239799	2.61504	0.221489
21	0.221512	2.78581	0.20311
22	0.204818	2.8637	0.18594
23	0.189781	2.96463	0.170572
24	0.176147	3.0412	0.156749
25	0.163966	3.14194	0.144181
26	0.152753	3.2128	0.1325
27	0.142754	3.24976	0.122191
28	0.133666	3.28936	0.11278
29	0.125438	3.39543	0.104541
30	0.117987	3.43667	0.0968631
31	0.111229	3.52129	0.0899545
32	0.105072	3.46364	0.083609
33	0.09945	3.52974	0.0778759
34	0.0944761	3.58586	0.0726945
35	0.0899814	3.59935	0.0679988
36	0.0858924	3.62249	0.0636497
37	0.0821823	3.62517	0.0597199
38	0.0788048	3.69336	0.0563462
39	0.0757639	3.70639	0.0531136
40	0.0730718	3.72811	0.0502692
41	0.0705592	3.77533	0.0477276
42	0.0682679	3.79068	0.0453276
43	0.0661897	3.82785	0.0432931
44	0.0643224	3.83711	0.0413581
45	0.0626627	3.82684	0.0395603
46	0.0611298	3.87543	0.0380094
47	0.0597486	3.89501	0.0365981
48	0.058512	3.90065	0.03532
49	0.057363	3.92227	0.0341314
50	0.0563274	3.92958	0.0330457
51	0.0553878	3.93625	0.0320603
52	0.0545514	3.94204	0.031184
53	0.0538039	3.94802	0.0303961
54	0.0531252	3.95277	0.0296848
55	0.0525032	3.95718	0.0290325
56	0.0519466	3.96182	0.0284447
57	0.0514373	3.966	0.0279072
58	0.0509731	3.96898	0.0274223
59	0.0505488	3.97153	0.0269801
60	0.0501758	3.97453	0.0265868
61	0.0498356	3.97687	0.0262305
62	0.0495253	3.97909	0.0259051
63	0.049249	3.98144	0.0256129
64	0.0489977	3.98351	0.0253476
65	0.048773	3.98541	0.0251102
66	0.0485669	3.98687	0.0248941
67	0.0483771	3.98794	0.0246968
68	0.0482102	3.98914	0.0245216
69	0.0480588	3.99013	0.0243633
70	0.0479189	3.99089	0.024218
71	0.0477927	3.99174	0.024086
72	0.0476775	3.9924	0.0239662
73	0.0475762	3.99315	0.0238597
74	0.0474851	3.99389	0.0237636
75	0.0474001	3.99449	0.0236745
76	0.047324	3.9951	0.0235942
77	0.0472548	3.99547	0.0235224
78	0.0471929	3.99587	0.0234578
79	0.0471367	3.99623	0.023399
80	0.0470852	3.99654	0.0233453
81	0.0470385	3.99688	0.0232963
82	0.0469965	3.9972	0.0232521
83	0.0469584	3.99746	0.0232123
84	0.0469244	3.99772	0.0231764
85	0.0468932	3.99792	0.0231439
86	0.0468656	3.99815	0.0231147
87	0.0468405	3.99834	0.0230883
88	0.0468178	3.99852	0.0230645
89	0.0467968	3.99865	0.0230425
90	0.0467778	3.99876	0.0230228
91	0.0467607	3.99887	0.023005
92	0.0467454	3.99898	0.0229889
93	0.0467317	3.99908	0.0229745
94	0.0467193	3.99917	0.0229615
95	0.0467078	3.99924	0.0229495
96	0.0466976	3.99932	0.0229387
97	0.0466883	3.99938	0.022929
98	0.0466799	3.99944	0.0229202
99	0.0466723	3.99949	0.0229123
100	0.0466653	3.99954	0.0229049
101	0.0466591	3.99958	0.0228984
102	0.0466535	3.99962	0.0228925
103	0.0466483	3.99965	0.0228872
104	0.0466437	3.99968	0.0228823
105	0.0466396	3.99971	0.0228781
106	0.0466359	3.99974	0.0228741
107	0.0466325	3.99977	0.0228706
108	0.0466295	3.99979	0.0228674
109	0.0466267	3.99981	0.0228644
110	0.0466242	3.99983	0.0228618
111	0.0466219	3.99985	0.0228594
112	0.0466198	3.99986	0.0228572
113	0.0466179	3.99988	0.0228552
114	0.0466163	3.99989	0.0228535
115	0.0466147	3.9999	0.0228518
116	0.0466133	3.99991	0.0228504
117	0.0466121	3.99992	0.0228491
118	0.0466109	3.99992	0.0228479
119	0.0466099	3.99993	0.0228468
120	0.0466089	3.99994	0.0228458
121	0.0466081	3.99994	0.0228449
122	0.0466073	3.99995	0.0228441
123	0.0466066	3.99995	0.0228434
124	0.046606	3.99996	0.0228427
125	0.0466054	3.99996	0.0228421
126	0.0466049	3.99997	0.0228416
127	0.0466044	3.99997	0.0228411
128	0.046604	3.99997	0.0228407
129	0.0466036	3.99998	0.0228403
130	0.0466033	3.99998	0.0228399
131	0.046603	3.99998	0.0228396
132	0.0466027	3.99998	0.0228393
133	0.0466024	3.99998	0.022839
134	0.0466022	3.99998	0.0228388
135	0.046602	3.99999	0.0228385
136	0.0466018	3.99999	0.0228383
137	0.0466016	3.99999	0.0228382
138	0.0466015	3.99999	0.022838
139	0.0466013	3.99999	0.0228379
140	0.0466012	3.99999	0.0228377
141	0.0466011	3.99999	0.0228376
142	0.046601	3.99999	0.0228375
143	0.0466009	3.99999	0.0228374
144	0.0466008	3.99999	0.0228373
145	0.0466007	3.99999	0.0228372
146	0.0466007	4	0.0228371
147	0.0466006	4	0.0228371
148	0.0466005	4	0.022837
149	0.0466005	4	0.022837
150	0.0466004	4	0.0228369
151	0.0466004	4	0.0228369
152	0.0466004	4	0.0228368
153	0.0466003	4	0.0228368
154	0.0466003	4	0.0228368
155	0.0466003	4	0.0228367
156	0.0466002	4	0.0228367
157	0.0466002	4	0.0228367
158	0.0466002	4	0.0228367
159	0.0466002	4	0.0228366
160	0.0466002	4	0.0228366
161	0.0466002	4	0.0228366
162	0.0466001	4	0.0228366
163	0.0466001	4	0.0228366
164	0.0466001	4	0.0228366
165	0.0466001	4	0.0228366
166	0.0466001	4	0.0228365
167	0.0466001	4	0.0228365
168	0.0466001	4	0.0228365
169	0.0466001	4	0.0228365
170	0.0466001	4	0.0228365
171	0.0466001	4	0.0228365
172	0.0466001	4	0.0228365
173	0.0466	4	0.0228365
174	0.0466	4	0.0228365
175	0.0466	4	0.0228365
176	0.0466	4	0.0228365
177	0.0466	4	0.0228365
178	0.0466	4	0.0228365
179	0.0466	4	0.0228365
180	0.0466	4	0.0228365
181	0.0466	4	0.0228365
182	0.0466	4	0.0228365
183	0.0466	4	0.0228365
184	0.0466	4	0.0228365
185	0.0466	4	0.0228365
186	0.0466	4	0.0228365
187	0.0466	4	0.0228365
188	0.0466	4	0.0228365
189	0.0466	4	0.0228365
190	0.0466	4	0.0228365
191	0.0466	4	0.0228365
192	0.0466	4	0.0228365
193	0.0466	4	0.0228365
194	0.0466	4	0.0228365
195	0.0466	4	0.0228365
196	0.0466	4	0.0228365
197	0.0466	4	0.0228365
198	0.0466	4	0.0228365
199	0.0466	4	0.0228365
200	0.0466	4	0.0228365
201	0.0466	4	0.0228365
202	0.0466	4	0.0228365
203	0.0466	4	0.0228365
204	0.0466	4	0.0228364
205	0.0466	4	0.0228364
206	0.0466	4	0.0228364
207	0.0466	4	0.0228364
208	0.0466	4	0.0228364
209	0.0466	4	0.0228364
210	0.0466	4	0.0228364
211	0.0466	4	0.0228364
212	0.0466	4	0.0228364
213	0.0466	4	0.0228364
214	0.0466	4	0.0228364
215	0.0466	4	0.0228364
216	0.0466	4	0.0228364
217	0.0466	4	0.0228364
218	0.0466	4	0.0228364
219	0.0466	4	0.0228364
220	0.0466	4	0.0228364
221	0.0466	4	0.0228364
222	0.0466	4	0.0228364
223	0.0466	4	0.0228364
224	0.0466	4	0.0228364
225	0.0466	4	0.0228364
226	0.0466	4	0.0228364
227	0.0466	4	0.0228364
228	0.0466	4	0.0228364
229	0.0466	4	0.0228364
230	0.0466	4	0.0228364
231	0.0466	4	0.0228364
232	0.0466	4	0.0228364
233	0.0466	4	0.0228364
234	0.0466	4	0.0228364
235	0.0466	4	0.0228364
236	0.0466	4	0.0228364
237	0.0466	4	0.0228364
238	0.0466	4	0.0228364
239	0.0466	4	0.0228364
240	0.0466	4	0.0228364
241	0.0466	4	0.0228364
242	0.0466	4	0.0228364
243	0.0466	4	0.0228364
244	0.0466	4	0.0228364
245	0.0466	4	0.0228364
246	0.0466	4	0.0228364
247	0.0466	4	0.0228364
248	0.0466	4	0.0228364
249	0.0466	4	0.0228364
250	0.0466	4	0.0228364
251	0.0466	4	0.0228364
252	0.0466	4	0.0228364
253	0.0466	4	0.0228364
254	0.0466	4	0.0228364
255	0.0466	4	0.0228364
256	0.0466	4	0.0228364
257	0.0466	4	0.0228364
258	0.0466	4	0.0228364
259	0.0466	4	0.0228364
260	0.0466	4	0.0228364
261	0.0466	4	0.0228364
262	0.0466	4	0.0228364
263	0.0466	4	0.0228364
264	0.0466	4	0.0228364
265	0.0466	4	0.0228364
266	0.0466	4	0.0228364
267	0.0466	4	0.0228364
268	0.0466	4	0.0228364
269	0.0466	4	0.0228364
270	0.0466	4	0.0228364
271	0.0466	4	0.0228364
272	0.0466	4	0.0228364
273	0.0466	4	0.0228364
274	0.0466	4	0.0228364
275	0.0466	4	0.0228364
276	0.0466	4	0.0228364
277	0.0466	4	0.0228364
278	0.0466	4	0.0228364
279	0.0466	4	0.0228364
280	0.0466	4	0.0228364
281	0.0466	4	0.0228364
282	0.0466	4	0.0228364
283	0.0466	4	0.0228364
284	0.0466	4	0.0228364
285	0.0466	4	0.0228364
286	0.0466	4	0.0228364
287	0.0466	4	0.0228364
288	0.0466	4	0.0228364
289	0.0466	4	0.0228364
290	0.0466	4	0.0228364
291	0.0466	4	0.0228364
292	0.0466	4	0.0228364
293	0.0466	4	0.0228364
294	0.0466	4	0.0228364
295	0.0466	4	0.0228364
296	0.0466	4	0.0228364
297	0.0466	4	0.0228364
298	0.0466	4	0.0228364
299	0.0466	4	0.0228364
300	0.0466	4	0.0228364
301	0.0466	4	0.0228364
302	0.0466	4	0.0228364
303	0.0466	4	0.0228364
304	0.0466	4	0.0228364
305	0.0466	4	0.0228364
306	0.0466	4	0.0228364
307	0.0466	4	0.0228364
308	0.0466	4	0.0228364
309	0.0466	4	0.0228364
310	0.0466	4	0.0228364
311	0.0466	4	0.0228364
312	0.0466	4	0.0228364
313	0.0466	4	0.0228364
314	0.0466	4	0.0228364
315	0.0466	4	0.0228364
316	0.0466	4	0.0228364
317	0.0466	4	0.0228364
318	0.0466	4	0.0228364
319	0.0466	4	0.0228364
320	0.0466	4	0.0228364
321	0.0466	4	0.0228364
322	0.0466	4	0.0228364
323	0.0466	4	0.0228364
324	0.0466	4	0.0228364
325	0.0466	4	0.0228364
326	0.0466	4	0.0228364
327	0.0466	4	0.0228364
328	0.0466	4	0.0228364
329	0.0466	4	0.0228364
330	0.0466	4	0.0228364
331	0.0466	4	0.0228364
332	0.0466	4	0.0228364
333	0.0466	4	0.0228364
334	0.0466	4	0.0228364
335	0.0466	4	0.0228364
336	0.0466	4	0.0228364
337	0.0466	4	0.0228364
338	0.0466	4	0.0228364
339	0.0466	4	0.0228364
340	0.0466	4	0.0228364
341	0.0466	4	0.0228364
342	0.0466	4	0.0228364
343	0.0466	4	0.0228364
344	0.0466	4	0.0228364
345	0.0466	4	0.0228364
346	0.0466	4	0.0228364
347	0.0466	4	0.0228364
348	0.0466	4	0.0228364
349	0.0466	4	0.0228364
350	0.0466	4	0.0228364
351	0.0466	4	0.0228364
352	0.0466	4	0.0228364
353	0.0466	4	0.0228364
354	0.0466	4	0.0228364
355	0.0466	4	0.0228364
356	0.0466	4	0.0228364
357	0.0466	4	0.0228364
358	0.0466	4	0.0228364
359	0.0466	4	0.0228364
360	0.0466	4	0.0228364
361	0.0466	4	0.0228364
362	0.0466	4	0.0228364
363	0.0466	4	0.0228364
364	0.0466	4	0.0228364
365	0.0466	4	0.0228364
366	0.0466	4	0.0228364
367	0.0466	4	0.0228364
368	0.0466	4	0.0228364
369	0.0466	4	0.0228364
370	0.0466	4	0.0228364
371	0.0466	4	0.0228364
372	0.0466	4	0.0228364
373	0.0466	4	0.0228364
374	0.0466	4	0.0228364
375	0.0466	4	0.0228364
376	0.0466	4	0.0228364
377	0.0466	4	0.0228364
378	0.0466	4	0.0228364
379	0.0466	4	0.0228364
380	0.0466	4	0.0228364
381	0.0466	4	0.0228364
382	0.0466	4	0.0228364
383	0.0466	4	0.0228364
384	0.0466	4	0.0228364
385	0.0466	4	0.0228364
386	0.0466	4	0.0228364
387	0.0466	4	0.0228364
388	0.0466	4	0.0228364
389	0.0466	4	0.0228364
390	0.0466	4	0.0228364
391	0.0466	4	0.0228364
392	0.0466	4	0.0228364
393	0.0466	4	0.0228364
394	0.0466	4	0.0228364
395	0.0466	4	0.0228364
396	0.0466	4	0.0228364
397	0.0466	4	0.0228364
398	0.0466	4	0.0228364
399	0.0466	4	0.0228364
400	0.0466	4	0.0228364
401	0.0466	4	0.0228364
402	0.0466	4	0.0228364
403	0.0466	4	0.0228364
404	0.0466	4	0.0228364
405	0.0466	4	0.0228364
406	0.0466	4	0.0228364
407	0.0466	4	0.0228364
408	0.0466	4	0.0228364
409	0.0466	4	0.0228364
410	0.0466	4	0.0228364
411	0.0466	4	0.0228364
412	0.0466	4	0.0228364
413	0.0466	4	0.0228364
414	0.0466	4	0.0228364
415	0.0466	4	0.0228364
416	0.0466	4	0.0228364
417	0.0466	4	0.0228364
418	0.0466	4	0.0228364
419	0.0466	4	0.0228364
420	0.0466	4	0.0228364
421	0.0466	4	0.0228364
422	0.0466	4	0.0228364
423	0.0466	4	0.0228364
424	0.0466	4	0.0228364
425	0.0466	4	0.0228364
426	0.0466	4	0.0228364
427	0.0466	4	0.0228364
428	0.0466	4	0.0228364
429	0.0466	4	0.0228364
430	0.0466	4	0.0228364
431	0.0466	4	0.0228364
432	0.0466	4	0.0228364
433	0.0466	4	0.0228364
434	0.0466	4	0.0228364
435	0.0466	4	0.0228364
436	0.0466	4	0.0228364
437	0.0466	4	0.0228364
438	0.0466	4	0.0228364
439	0.0466	4	0.0228364
440	0.0466	4	0.0228364
441	0.0466	4	0.0228364
442	0.0466	4	0.0228364
443	0.0466	4	0.0228364
444	0.0466	4	0.0228364
445	0.0466	4	0.0228364
446	0.0466	4	0.0228364
447	0.0466	4	0.0228364
448	0.0466	4	0.0228364
449	0.0466	4	0.0228364
450	0.0466	4	0.0228364
451	0.0466	4	0.0228364
452	0.0466	4	0.0228364
453	0.0466	4	0.0228364
454	0.0466	4	0.0228364
455	0.0466	4	0.0228364
456	0.0466	4	0.0228364
457	0.0466	4	0.0228364
458	0.0466	4	0.0228364
459	0.0466	4	0.0228364
460	0.0466	4	0.0228364
461	0.0466	4	0.0228364
462	0.0466	4	0.0228364
463	0.0466	4	0.0228364
464	0.0466	4	0.0228364
465	0.0466	4	0.0228364
466	0.0466	4	0.0228364
467	0.0466	4	0.0228364
468	0.0466	4	0.0228364
469	0.0466	4	0.0228364
470	0.0466	4	0.0228364
471	0.0466	4	0.0228364
472	0.0466	4	0.0228364
473	0.0466	4	0.0228364
474	0.0466	4	0.0228364
475	0.0466	4	0.0228364
476	0.0466	4	0.0228364
477	0.0466	4	0.0228364
478	0.0466	4	0.0228364
479	0.0466	4	0.0228364
480	0.0466	4	0.0228364
481	0.0466	4	0.0228364
482	0.0466	4	0.0228364
483	0.0466	4	0.0228364
484	0.0466	4	0.0228364
485	0.0466	4	0.0228364
486	0.0466	4	0.0228364
487	0.0466	4	0.0228364
488	0.0466	4	0.0228364
489	0.0466	4	0.0228364
490	0.0466	4	0.0228364
491	0.0466	4	0.0228364
492	0.0466	4	0.0228364
493	0.0466	4	0.0228364
494	0.0466	4	0.0228364
495	0.0466	4	0.0228364
496	0.0466	4	0.0228364
497	0.0466	4	0.0228364
498	0.0466	4	0.0228364
499	0.0466	4	0.0228364
500	0.0466	4	0.0228364
501	0.0466	4	0.0228364
502	0.0466	4	0.0228364
503	0.0466	4	0.0228364
504	0.0466	4	0.0228364
505	0.0466	4	0.0228364
506	0.0466	4	0.0228364
507	0.0466	4	0.0228364
508	0.0466	4	0.0228364
509	0.0466	4	0.0228364
510	0.0466	4	0.0228364
511	0.0466	4	0.0228364
512	0.0466	4	0.0228364
513	0.0466	4	0.0228364
514	0.0466	4	0.0228364
515	0.0466	4	0.0228364
516	0.0466	4	0.0228364
517	0.0466	4	0.0228364
518	0.0466	4	0.0228364
519	0.0466	4	0.0228364
520	0.0466	4	0.0228364
521	0.0466	4	0.0228364
522	0.0466	4	0.0228364
523	0.0466	4	0.0228364
524	0.0466	4	0.0228364
525	0.0466	4	0.0228364
526	0.0466	4	0.0228364
527	0.0466	4	0.0228364
528	0.0466	4	0.0228364
529	0.0466	4	0.0228364
530	0.0466	4	0.0228364
531	0.0466	4	0.0228364
532	0.0466	4	0.0228364
533	0.0466	4	0.0228364
534	0.0466	4	0.0228364
535	0.0466	4	0.0228364
536	0.0466	4	0.0228364
537	0.0466	4	0.0228364
538	0.0466	4	0.0228364
539	0.0466	4	0.0228364
540	0.0466	4	0.0228364
541	0.0466	4	0.0228364
542	0.0466	4	0.0228364
543	0.0466	4	0.0228364
544	0.0466	4	0.0228364
545	0.0466	4	0.0228364
546	0.0466	4	0.0228364
547	0.0466	4	0.0228364
548	0.0466	4	0.0228364
549	0.0466	4	0.0228364
550	0.0466	4	0.0228364
551	0.0466	4	0.0228364
552	0.0466	4	0.0228364
553	0.0466	4	0.0228364
554	0.0466	4	0.0228364
555	0.0466	4	0.0228364
556	0.0466	4	0.0228364
557	0.0466	4	0.0228364
558	0.0466	4	0.0228364
559	0.0466	4	0.0228364
560	0.0466	4	0.0228364
561	0.0466	4	0.0228364
562	0.0466	4	0.0228364
563	0.0466	4	0.0228364
564	0.0466	4	0.0228364
565	0.0466	4	0.0228364
566	0.0466	4	0.0228364
567	0.0466	4	0.0228364
568	0.0466	4	0.0228364
569	0.0466	4	0.0228364
570	0.0466	4	0.0228364
571	0.0466	4	0.0228364
572	0.0466	4	0.0228364
573	0.0466	4	0.0228364
574	0.0466	4	0.0228364
575	0.0466	4	0.0228364
576	0.0466	4	0.0228364
577	0.0466	4	0.0228364
578	0.0466	4	0.0228364
579	0.0466	4	0.0228364
580	0.0466	4	0.0228364
581	0.0466	4	0.0228364
582	0.0466	4	0.0228364
583	0.0466	4	0.0228364
584	0.0466	4	0.0228364
585	0.0466	4	0.0228364
586	0.0466	4	0.0228364
587	0.0466	4	0.0228364
588	0.0466	4	0.0228364
589	0.0466	4	0.0228364
590	0.0466	4	0.0228364
591	0.0466	4	0.0228364
592	0.0466	4	0.0228364
593	0.0466	4	0.0228364
594	0.0466	4	0.0228364
595	0.0466	4	0.0228364
596	0.0466	4	0.0228364
597	0.0466	4	0.0228364
598	0.0466	4	0.0228364
599	0.0466	4	0.0228364
600	0.0466	4	0.0228364
601	0.0466	4	0.0228364
602	0.0466	4	0.0228364
603	0.0466	4	0.0228364
604	0.0466	4	0.0228364
605	0.0466	4	0.0228364
606	0.0466	4	0.0228364
607	0.0466	4	0.0228364
608	0.0466	4	0.0228364
609	0.0466	4	0.0228364
610	0.0466	4	0.0228364
611	0.0466	4	0.0228364
612	0.0466	4	0.0228364
613	0.0466	4	0.0228364
614	0.0466	4	0.0228364
615	0.0466	4	0.0228364
616	0.0466	4	0.0228364
617	0.0466	4	0.0228364
618	0.0466	4	0.0228364
619	0.0466	4	0.0228364
620	0.0466	4	0.0228364
621	0.0466	4	0.0228364
622	0.0466	4	0.0228364
623	0.0466	4	0.0228364
624	0.0466	4	0.0228364
625	0.0466	4	0.0228364
626	0.0466	4	0.0228364
627	0.0466	4	0.0228364
628	0.0466	4	0.0228364
629	0.0466	4	0.0228364
630	0.0466	4	0.0228364
631	0.0466	4	0.0228364
632	0.0466	4	0.0228364
633	0.0466	4	0.0228364
634	0.0466	4	0.0228364
635	0.0466	4	0.0228364
636	0.0466	4	0.0228364
637	0.0466	4	0.0228364
638	0.0466	4	0.0228364
639	0.0466	4	0.0228364
640	0.0466	4	0.0228364
641	0.0466	4	0.0228364
642	0.0466	4	0.0228364
643	0.0466	4	0.0228364
644	0.0466	4	0.0228364
645	0.0466	4	0.0228364
646	0.0466	4	0.0228364
647	0.0466	4	0.0228364
648	0.0466	4	0.0228364
649	0.0466	4	0.0228364
650	0.0466	4	0.0228364
651	0.0466	4	0.0228364
652	0.0466	4	0.0228364
653	0.0466	4	0.0228364
654	0.0466	4	0.0228364
655	0.0466	4	0.0228364
656	0.0466	4	0.0228364
657	0.0466	4	0.0228364
658	0.0466	4	0.0228364
659	0.0466	4	0.0228364
660	0.0466	4	0.0228364
661	0.0466	4	0.0228364
662	0.0466	4	0.0228364
663	0.0466	4	0.0228364
664	0.0466	4	0.0228364
665	0.0466	4	0.0228364
666	0.0466	4	0.0228364
667	0.0466	4	0.0228364
668	0.0466	4	0.0228364
669	0.0466	4	0.0228364
670	0.0466	4	0.0228364
671	0.0466	4	0.0228364
672	0.0466	4	0.0228364
673	0.0466	4	0.0228364
674	0.0466	4	0.0228364
675	0.0466	4	0.0228364
676	0.0466	4	0.0228364
677	0.0466	4	0.0228364
678	0.0466	4	0.0228364
679	0.0466	4	0.0228364
680	0.0466	4	0.0228364
681	0.0466	4	0.0228364
682	0.0466	4	0.0228364
683	0.0466	4	0.0228364
684	0.0466	4	0.0228364
685	0.0466	4	0.0228364
686	0.0466	4	0.0228364
687	0.0466	4	0.0228364
688	0.0466	4	0.0228364
689	0.0466	4	0.0228364
690	0.0466	4	0.0228364
691	0.0466	4	0.0228364
692	0.0466	4	0.0228364
693	0.0466	4	0.0228364
694	0.0466	4	0.0228364
695	0.0466	4	0.0228364
696	0.0466	4	0.0228364
697	0.0466	4	0.0228364
698	0.0466	4	0.0228364
699	0.0466	4	0.0228364
700	0.0466	4	0.0228364
701	0.0466	4	0.0228364
702	0.0466	4	0.0228364
703	0.0466	4	0.0228364
704	0.0466	4	0.0228364
705	0.0466	4	0.0228364
706	0.0466	4	0.0228364
707	0.0466	4	0.0228364
708	0.0466	4	0.0228364
709	0.0466	4	0.0228364
710	0.0466	4	0.0228364
711	0.0466	4	0.0228364
712	0.0466	4	0.0228364
713	0.0466	4	0.0228364
714	0.0466	4	0.0228364
715	0.0466	4	0.0228364
716	0.0466	4	0.0228364
717	0.0466	4	0.0228364
718	0.0466	4	0.0228364
719	0.0466	4	0.0228364
720	0.0466	4	0.0228364
721	0.0466	4	0.0228364
722	0.0466	4	0.0228364
723	0.0466	4	0.0228364
724	0.0466	4	0.0228364
725	0.0466	4	0.0228364
726	0.0466	4	0.0228364
727	0.0466	4	0.0228364
728	0.0466	4	0.0228364
729	0.0466	4	0.0228364
730	0.0466	4	0.0228364
731	0.0466	4	0.0228364
732	0.0466	4	0.0228364
733	0.0466	4	0.0228364
734	0.0466	4	0.0228364
735	0.0466	4	0.0228364
736	0.0466	4	0.0228364
737	0.0466	4	0.0228364
738	0.0466	4	0.0228364
739	0.0466	4	0.0228364
740	0.0466	4	0.0228364
741	0.0466	4	0.0228364
742	0.0466	4	0.0228364
743	0.0466	4	0.0228364
744	0.0466	4	0.0228364
745	0.0466	4	0.0228364
746	0.0466	4	0.0228364
747	0.0466	4	0.0228364
748	0.0466	4	0.0228364
749	0.0466	4	0.0228364
750	0.0466	4	0.0228364
751	0.0466	4	0.0228364
752	0.0466	4	0.0228364
753	0.0466	4	0.0228364
754	0.0466	4	0.0228364
755	0.0466	4	0.0228364
756	0.0466	4	0.0228364
757	0.0466	4	0.0228364
758	0.0466	4	0.0228364
759	0.0466	4	0.0228364
760	0.0466	4	0.0228364
761	0.0466	4	0.0228364
762	0.0466	4	0.0228364
763	0.0466	4	0.0228364
764	0.0466	4	0.0228364
765	0.0466	4	0.0228364
766	0.0466	4	0.0228364
767	0.0466	4	0.0228364
768	0.0466	4	0.0228364
769	0.0466	4	0.0228364
770	0.0466	4	0.0228364
771	0.0466	4	0.0228364
772	0.0466	4	0.0228364
773	0.0466	4	0.0228364
774	0.0466	4	0.0228364
775	0.0466	4	0.0228364
776	0.0466	4	0.0228364
777	0.0466	4	0.0228364
778	0.0466	4	0.0228364
779	0.0466	4	0.0228364
780	0.0466	4	0.0228364
781	0.0466	4	0.0228364
782	0.0466	4	0.0228364
783	0.0466	4	0.0228364
784	0.0466	4	0.0228364
785	0.0466	4	0.0228364
786	0.0466	4	0.0228364
787	0.0466	4	0.0228364
788	0.0466	4	0.0228364
789	0.0466	4	0.0228364
790	0.0466	4	0.0228364
791	0.0466	4	0.0228364
792	0.0466	4	0.0228364
793	0.0466	4	0.0228364
794	0.0466	4	0.0228364
795	0.0466	4	0.0228364
796	0.0466	4	0.0228364
797	0.0466	4	0.0228364
798	0.0466	4	0.0228364
799	0.0466	4	0.0228364
800	0.0466	4	0.0228364
801	0.0466	4	0.0228364
802	0.0466	4	0.0228364
803	0.0466	4	0.0228364
804	0.0466	4	0.0228364
805	0.0466	4	0.0228364
806	0.0466	4	0.0228364
807	0.0466	4	0.0228364
808	0.0466	4	0.0228364
809	0.0466	4	0.0228364
810	0.0466	4	0.0228364
811	0.0466	4	0.0228364
812	0.0466	4	0.0228364
813	0.0466	4	0.0228364
814	0.0466	4	0.0228364
815	0.0466	4	0.0228364
816	0.0466	4	0.0228364
817	0.0466	4	0.0228364
818	0.0466	4	0.0228364
819	0.0466	4	0.0228364
820	0.0466	4	0.0228364
821	0.0466	4	0.0228364
822	0.0466	4	0.0228364
823	0.0466	4	0.0228364
824	0.0466	4	0.0228364
825	0.0466	4	0.0228364
826	0.0466	4	0.0228364
827	0.0466	4	0.0228364
828	0.0466	4	0.0228364
829	0.0466	4	0.0228364
830	0.0466	4	0.0228364
831	0.0466	4	0.0228364
832	0.0466	4	0.0228364
833	0.0466	4	0.0228364
834	0.0466	4	0.0228364
835	0.0466	4	0.0228364
836	0.0466	4	0.0228364
837	0.0466	4	0.0228364
838	0.0466	4	0.0228364
839	0.0466	4	0.0228364
840	0.0466	4	0.0228364
841	0.0466	4	0.0228364
842	0.0466	4	0.0228364
843	0.0466	4	0.0228364
844	0.0466	4	0.0228364
845	0.0466	4	0.0228364
846	0.0466	4	0.0228364
847	0.0466	4	0.0228364
848	0.0466	4	0.0228364
849	0.0466	4	0.0228364
850	0.0466	4	0.0228364
851	0.0466	4	0.0228364
852	0.0466	4	0.0228364
853	0.0466	4	0.0228364
854	0.0466	4	0.0228364
855	0.0466	4	0.0228364
856	0.0466	4	0.0228364
857	0.0466	4	0.0228364
858	0.0466	4	0.0228364
859	0.0466	4	0.0228364
860	0.0466	4	0.0228364
861	0.0466	4	0.0228364
862	0.0466	4	0.0228364
863	0.0466	4	0.0228364
864	0.0466	4	0.0228364
865	0.0466	4	0.0228364
866	0.0466	4	0.0228364
867	0.0466	4	0.0228364
868	0.0466	4	0.0228364
869	0.0466	4	0.0228364
870	0.0466	4	0.0228364
871	0.0466	4	0.0228364
872	0.0466	4	0.0228364
873	0.0466	4	0.0228364
874	0.0466	4	0.0228364
875	0.0466	4	0.0228364
876	0.0466	4	0.0228364
877	0.0466	4	0.0228364
878	0.0466	4	0.0228364
879	0.0466	4	0.0228364
880	0.0466	4	0.0228364
881	0.0466	4	0.0228364
882	0.0466	4	0.0228364
883	0.0466	4	0.0228364
884	0.0466	4	0.0228364
885	0.0466	4	0.0228364
886	0.0466	4	0.0228364
887	0.0466	4	0.0228364
888	0.0466	4	0.0228364
889	0.0466	4	0.0228364
890	0.0466	4	0.0228364
891	0.0466	4	0.0228364
892	0.0466	4	0.0228364
893	0.0466	4	0.0228364
894	0.0466	4	0.0228364
895	0.0466	4	0.0228364
896	0.0466	4	0.0228364
897	0.0466	4	0.0228364
898	0.0466	4	0.0228364
899	0.0466	4	0.0228364
900	0.0466	4	0.0228364
901	0.0466	4	0.0228364
902	0.0466	4	0.0228364
903	0.0466	4	0.0228364
904	0.0466	4	0.0228364
905	0.0466	4	0.0228364
906	0.0466	4	0.0228364
907	0.0466	4	0.0228364
908	0.0466	4	0.0228364
909	0.0466	4	0.0228364
910	0.0466	4	0.0228364
911	0.0466	4	0.0228364
912	0.0466	4	0.0228364
913	0.0466	4	0.0228364
914	0.0466	4	0.0228364
915	0.0466	4	0.0228364
916	0.0466	4	0.0228364
917	0.0466	4	0.0228364
918	0.0466	4	0.0228364
919	0.0466	4	0.0228364
920	0.0466	4	0.0228364
921	0.0466	4	0.0228364
922	0.0466	4	0.0228364
923	0.0466	4	0.0228364
924	0.0466	4	0.0228364
925	0.0466	4	0.0228364
926	0.0466	4	0.0228364
927	0.0466	4	0.0228364
928	0.0466	4	0.0228364
929	0.0466	4	0.0228364
930	0.0466	4	0.0228364
931	0.0466	4	0.0228364
932	0.0466	4	0.0228364
933	0.0466	4	0.0228364
934	0.0466	4	0.0228364
935	0.0466	4	0.0228364
936	0.0466	4	0.0228364
937	0.0466	4	0.0228364
938	0.0466	4	0.0228364
939	0.0466	4	0.0228364
940	0.0466	4	0.0228364
941	0.0466	4	0.0228364
942	0.0466	4	0.0228364
943	0.0466	4	0.0228364
944	0.0466	4	0.0228364
945	0.0466	4	0.0228364
946	0.0466	4	0.0228364
947	0.0466	4	0.0228364
948	0.0466	4	0.0228364
949	0.0466	4	0.0228364
950	0.0466	4	0.0228364
951	0.0466	4	0.0228364
952	0.0466	4	0.0228364
953	0.0466	4	0.0228364
954	0.0466	4	0.0228364
955	0.0466	4	0.0228364
956	0.0466	4	0.0228364
957	0.0466	4	0.0228364
958	0.0466	4	0.0228364
959	0.0466	4	0.0228364
960	0.0466	4	0.0228364
961	0.0466	4	0.0228364
962	0.0466	4	0.0228364
963	0.0466	4	0.0228364
964	0.0466	4	0.0228364
965	0.0466	4	0.0228364
966	0.0466	4	0.0228364
967	0.0466	4	0.0228364
968	0.0466	4	0.0228364
969	0.0466	4	0.0228364
970	0.0466	4	0.0228364
971	0.0466	4	0.0228364
972	0.0466	4	0.0228364
973	0.0466	4	0.0228364
974	0.0466	4	0.0228364
975	0.0466	4	0.0228364
976	0.0466	4	0.0228364
977	0.0466	4	0.0228364
978	0.0466	4	0.0228364
979	0.0466	4	0.0228364
980	0.0466	4	0.0228364
981	0.0466	4	0.0228364
982	0.0466	4	0.0228364
983	0.0466	4	0.0228364
984	0.0466	4	0.0228364
985	0.0466	4	0.0228364
986	0.0466	4	0.0228364
987	0.0466	4	0.0228364
988	0.0466	4	0.0228364
989	0.0466	4	0.0228364
990	0.0466	4	0.0228364
991	0.0466	4	0.0228364
992	0.0466	4	0.0228364
993	0.0466	4	0.0228364
994	0.0466	4	0.0228364
995	0.0466	4	0.0228364
996	0.0466	4	0.0228364
997	0.0466	4	0.0228364
998	0.0466	4	0.0228364
999	0.0466	4	0.0228364
1000	0.0466	4	0.0228364
1001	0.0466	4	0.0228364
1002	0.0466	4	0.0228364
1003	0.0466	4	0.0228364
1004	0.0466	4	0.0228364
1005	0.0466	4	0.0228364
1006	0.0466	4	0.0228364
1007	0.0466	4	0.0228364
1008	0.0466	4	0.0228364
1009	0.0466	4	0.0228364
1010	0.0466	4	0.0228364
1011	0.0466	4	0.0228364
1012	0.0466	4	0.0228364
1013	0.0466	4	0.0228364
1014	0.0466	4	0.0228364
1015	0.0466	4	0.0228364
1016	0.0466	4	0.0228364
1017	0.0466	4	0.0228364
1018	0.0466	4	0.0228364
1019	0.0466	4	0.0228364
1020	0.0466	4	0.0228364
1021	0.0466	4	0.0228364
1022	0.0466	4	0.0228364
1023	0.0466	4	0.0228364
1024	0.0466	4	0.0228364
1025	0.0466	4	0.0228364
1026	0.0466	4	0.0228364
1027	0.0466	4	0.0228364
1028	0.0466	4	0.0228364
1029	0.0466	4	0.0228364
1030	0.0466	4	0.0228364
1031	0.0466	4	0.0228364
1032	0.0466	4	0.0228364
1033	0.0466	4	0.0228364
1034	0.0466	4	0.0228364
1035	0.0466	4	0.0228364
1036	0.0466	4	0.0228364
1037	0.0466	4	0.0228364
1038	0.0466	4	0.0228364
1039	0.0466	4	0.0228364
1040	0.0466	4	0.0228364
1041	0.0466	4	0.0228364
1042	0.0466	4	0.0228364
1043	0.0466	4	0.0228364
1044	0.0466	4	0.0228364
1045	0.0466	4	0.0228364
1046	0.0466	4	0.0228364
1047	0.0466	4	0.0228364
1048	0.0466	4	0.0228364
1049	0.0466	4	0.0228364
1050	0.0466	4	0.0228364
1051	0.0466	4	0.0228364
1052	0.0466	4	0.0228364
1053	0.0466	4	0.0228364
1054	0.0466	4	0.0228364
1055	0.0466	4	0.0228364
1056	0.0466	4	0.0228364
1057	0.0466	4	0.0228364
1058	0.0466	4	0.0228364
1059	0.0466	4	0.0228364
1060	0.0466	4	0.0228364
1061	0.0466	4	0.0228364
1062	0.0466	4	0.0228364
1063	0.0466	4	0.0228364
1064	0.0466	4	0.0228364
1065	0.0466	4	0.0228364
1066	0.0466	4	0.0228364
1067	0.0466	4	0.0228364
1068	0.0466	4	0.0228364
1069	0.0466	4	0.0228364
1070	0.0466	4	0.0228364
1071	0.0466	4	0.0228364
1072	0.0466	4	0.0228364
1073	0.0466	4	0.0228364
1074	0.0466	4	0.0228364
1075	0.0466	4	0.0228364
1076	0.0466	4	0.0228364
1077	0.0466	4	0.0228364
1078	0.0466	4	0.0228364
1079	0.0466	4	0.0228364
1080	0.0466	4	0.0228364
1081	0.0466	4	0.0228364
1082	0.0466	4	0.0228364
1083	0.0466	4	0.0228364
1084	0.0466	4	0.0228364
1085	0.0466	4	0.0228364
1086	0.0466	4	0.0228364
1087	0.0466	4	0.0228364
1088	0.0466	4	0.0228364
1089	0.0466	4	0.0228364
1090	0.0466	4	0.0228364
1091	0.0466	4	0.0228364
1092	0.0466	4	0.0228364
1093	0.0466	4	0.0228364
1094	0.0466	4	0.0228364
1095	0.0466	4	0.0228364
1096	0.0466	4	0.0228364
1097	0.0466	4	0.0228364
1098	0.0466	4	0.0228364
1099	0.0466	4	0.0228364
1100	0.0466	4	0.0228364
1101	0.0466	4	0.0228364
1102	0.0466	4	0.0228364
1103	0.0466	4	0.0228364
1104	0.0466	4	0.0228364
1105	0.0466	4	0.0228364
1106	0.0466	4	0.0228364
1107	0.0466	4	0.0228364
1108	0.0466	4	0.0228364
1109	0.0466	4	0.0228364
1110	0.0466	4	0.0228364
1111	0.0466	4	0.0228364
1112	0.0466	4	0.0228364
1113	0.0466	4	0.0228364
1114	0.0466	4	0.0228364
1115	0.0466	4	0.0228364
1116	0.0466	4	0.0228364
1117	0.0466	4	0.0228364
1118	0.0466	4	0.0228364
1119	0.0466	4	0.0228364
1120	0.0466	4	0.0228364
1121	0.0466	4	0.0228364
1122	0.0466	4	0.0228364
1123	0.0466	4	0.0228364
1124	0.0466	4	0.0228364
1125	0.0466	4	0.0228364
1126	0.0466	4	0.0228364
1127	0.0466	4	0.0228364
1128	0.0466	4	0.0228364
1129	0.0466	4	0.0228364
1130	0.0466	4	0.0228364
1131	0.0466	4	0.0228364
1132	0.0466	4	0.0228364
1133	0.0466	4	0.0228364
1134	0.0466	4	0.0228364
1135	0.0466	4	0.0228364
1136	0.0466	4	0.0228364
1137	0.0466	4	0.0228364
1138	0.0466	4	0.0228364
1139	0.0466	4	0.0228364
1140	0.0466	4	0.0228364
1141	0.0466	4	0.0228364
1142	0.0466	4	0.0228364
1143	0.0466	4	0.0228364
1144	0.0466	4	0.0228364
1145	0.0466	4	0.0228364
1146	0.0466	4	0.0228364
1147	0.0466	4	0.0228364
1148	0.0466	4	0.0228364
1149	0.0466	4	0.0228364
1150	0.0466	4	0.0228364
1151	0.0466	4	0.0228364
1152	0.0466	4	0.0228364
1153	0.0466	4	0.0228364
1154	0.0466	4	0.0228364
1155	0.0466	4	0.0228364
1156	0.0466	4	0.0228364
1157	0.0466	4	0.0228364
1158	0.0466	4	0.0228364
1159	0.0466	4	0.0228364
1160	0.0466	4	0.0228364
1161	0.0466	4	0.0228364
1162	0.0466	4	0.0228364
1163	0.0466	4	0.0228364
1164	0.0466	4	0.0228364
1165	0.0466	4	0.0228364
1166	0.0466	4	0.0228364
1167	0.0466	4	0.0228364
1168	0.0466	4	0.0228364
1169	0.0466	4	0.0228364
1170	0.0466	4	0.0228364
1171	0.0466	4	0.0228364
1172	0.0466	4	0.0228364
1173	0.0466	4	0.0228364
1174	0.0466	4	0.0228364
1175	0.0466	4	0.0228364
1176	0.0466	4	0.0228364
1177	0.0466	4	0.0228364
1178	0.0466	4	0.0228364
1179	0.0466	4	0.0228364
1180	0.0466	4	0.0228364
1181	0.0466	4	0.0228364
1182	0.0466	4	0.0228364
1183	0.0466	4	0.0228364
1184	0.0466	4	0.0228364
1185	0.0466	4	0.0228364
1186	0.0466	4	0.0228364
1187	0.0466	4	0.0228364
1188	0.0466	4	0.0228364
1189	0.0466	4	0.0228364
1190	0.0466	4	0.0228364
1191	0.0466	4	0.0228364
1192	0.0466	4	0.0228364
1193	0.0466	4	0.0228364
1194	0.0466	4	0.0228364
1195	0.0466	4	0.0228364
1196	0.0466	4	0.0228364
1197	0.0466	4	0.0228364
1198	0.0466	4	0.0228364
1199	0.0466	4	0.0228364
1200	0.0466	4	0.0228364
1201	0.0466	4	0.0228364
1202	0.0466	4	0.0228364
1203	0.0466	4	0.0228364
1204	0.0466	4	0.0228364
1205	0.0466	4	0.0228364
1206	0.0466	4	0.0228364
1207	0.0466	4	0.0228364
1208	0.0466	4	0.0228364
1209	0.0466	4	0.0228364
1210	0.0466	4	0.0228364
1211	0.0466	4	0.0228364
1212	0.0466	4	0.0228364
1213	0.0466	4	0.0228364
1214	0.0466	4	0.0228364
1215	0.0466	4	0.0228364
1216	0.0466	4	0.0228364
1217	0.0466	4	0.0228364
1218	0.0466	4	0.0228364
1219	0.0466	4	0.0228364
1220	0.0466	4	0.0228364
1221	0.0466	4	0.0228364
1222	0.0466	4	0.0228364
1223	0.0466	4	0.0228364
1224	0.0466	4	0.0228364
1225	0.0466	4	0.0228364
1226	0.0466	4	0.0228364
1227	0.0466	4	0.0228364
1228	0.0466	4	0.0228364
1229	0.0466	4	0.0228364
1230	0.0466	4	0.0228364
1231	0.0466	4	0.0228364
1232	0.0466	4	0.0228364
1233	0.0466	4	0.0228364
1234	0.0466	4	0.0228364
1235	0.0466	4	0.0228364
1236	0.0466	4	0.0228364
1237	0.0466	4	0.0228364
1238	0.0466	4	0.0228364
1239	0.0466	4	0.0228364
1240	0.0466	4	0.0228364
1241	0.0466	4	0.0228364
1242	0.0466	4	0.0228364
1243	0.0466	4	0.0228364
1244	0.0466	4	0.0228364
1245	0.0466	4	0.0228364
1246	0.0466	4	0.0228364
1247	0.0466	4	0.0228364
1248	0.0466	4	0.0228364
1249	0.0466	4	0.0228364
1250	0.0466	4	0.0228364
1251	0.0466	4	0.0228364
1252	0.0466	4	0.0228364
1253	0.0466	4	0.0228364
1254	0.0466	4	0.0228364
1255	0.0466	4	0.0228364
1256	0.0466	4	0.0228364
1257	0.0466	4	0.0228364
1258	0.0466	4	0.0228364
1259	0.0466	4	0.0228364
1260	0.0466	4	0.0228364
1261	0.0466	4	0.0228364
1262	0.0466	4	0.0228364
1263	0.0466	4	0.0228364
1264	0.0466	4	0.0228364
1265	0.0466	4	0.0228364
1266	0.0466	4	0.0228364
1267	0.0466	4	0.0228364
1268	0.0466	4	0.0228364
1269	0.0466	4	0.0228364
1270	0.0466	4	0.0228364
1271	0.0466	4	0.0228364
1272	0.0466	4	0.0228364
1273	0.0466	4	0.0228364
1274	0.0466	4	0.0228364
1275	0.0466	4	0.0228364
1276	0.0466	4	0.0228364
1277	0.0466	4	0.0228364
1278	0.0466	4	0.0228364
1279	0.0466	4	0.0228364
1280	0.0466	4	0.0228364
1281	0.0466	4	0.0228364
1282	0.0466	4	0.0228364
1283	0.0466	4	0.0228364
1284	0.0466	4	0.0228364
1285	0.0466	4	0.0228364
1286	0.0466	4	0.0228364
1287	0.0466	4	0.0228364
1288	0.0466	4	0.0228364
1289	0.0466	4	0.0228364
1290	0.0466	4	0.0228364
1291	0.0466	4	0.0228364
1292	0.0466	4	0.0228364
1293	0.0466	4	0.0228364
1294	0.0466	4	0.0228364
1295	0.0466	4	0.0228364
1296	0.0466	4	0.0228364
1297	0.0466	4	0.0228364
1298	0.0466	4	0.0228364
1299	0.0466	4	0.0228364
1300	0.0466	4	0.0228364
1301	0.0466	4	0.0228364
1302	0.0466	4	0.0228364
1303	0.0466	4	0.0228364
1304	0.0466	4	0.0228364
1305	0.0466	4	0.0228364
1306	0.0466	4	0.0228364
1307	0.0466	4	0.0228364
1308	0.0466	4	0.0228364
1309	0.0466	4	0.0228364
1310	0.0466	4	0.0228364
1311	0.0466	4	0.0228364
1312	0.0466	4	0.0228364
1313	0.0466	4	0.0228364
1314	0.0466	4	0.0228364
1315	0.0466	4	0.0228364
1316	0.0466	4	0.0228364
1317	0.0466	4	0.0228364
1318	0.0466	4	0.0228364
1319	0.0466	4	0.0228364
1320	0.0466	4	0.0228364
1321	0.0466	4	0.0228364
1322	0.0466	4	0.0228364
1323	0.0466	4	0.0228364
1324	0.0466	4	0.0228364
1325	0.0466	4	0.0228364
1326	0.0466	4	0.0228364
1327	0.0466	4	0.0228364
1328	0.0466	4	0.0228364
1329	0.0466	4	0.0228364
1330	0.0466	4	0.0228364
1331	0.0466	4	0.0228364
1332	0.0466	4	0.0228364
1333	0.0466	4	0.0228364
1334	0.0466	4	0.0228364
1335	0.0466	4	0.0228364
1336	0.0466	4	0.0228364
1337	0.0466	4	0.0228364
1338	0.0466	4	0.0228364
1339	0.0466	4	0.0228364
1340	0.0466	4	0.0228364
1341	0.0466	4	0.0228364
1342	0.0466	4	0.0228364
1343	0.0466	4	0.0228364
1344	0.0466	4	0.0228364
1345	0.0466	4	0.0228364
1346	0.0466	4	0.0228364
1347	0.0466	4	0.0228364
1348	0.0466	4	0.0228364
1349	0.0466	4	0.0228364
1350	0.0466	4	0.0228364
1351	0.0466	4	0.0228364
1352	0.0466	4	0.0228364
1353	0.0466	4	0.0228364
1354	0.0466	4	0.0228364
1355	0.0466	4	0.0228364
1356	0.0466	4	0.0228364
1357	0.0466	4	0.0228364
1358	0.0466	4	0.0228364
1359	0.0466	4	0.0228364
1360	0.0466	4	0.0228364
1361	0.0466	4	0.0228364
1362	0.0466	4	0.0228364
1363	0.0466	4	0.0228364
1364	0.0466	4	0.0228364
1365	0.0466	4	0.0228364
1366	0.0466	4	0.0228364
1367	0.0466	4	0.0228364
1368	0.0466	4	0.0228364
1369	0.0466	4	0.0228364
1370	0.0466	4	0.0228364
1371	0.0466	4	0.0228364
1372	0.0466	4	0.0228364
1373	0.0466	4	0.0228364
1374	0.0466	4	0.0228364
1375	0.0466	4	0.0228364
1376	0.0466	4	0.0228364
1377	0.0466	4	0.0228364
1378	0.0466	4	0.0228364
1379	0.0466	4	0.0228364
1380	0.0466	4	0.0228364
1381	0.0466	4	0.0228364
1382	0.0466	4	0.0228364
1383	0.0466	4	0.0228364
1384	0.0466	4	0.0228364
1385	0.0466	4	0.0228364
1386	0.0466	4	0.0228364
1387	0.0466	4	0.0228364
1388	0.0466	4	0.0228364
1389	0.0466	4	0.0228364
1390	0.0466	4	0.0228364
1391	0.0466	4	0.0228364
1392	0.0466	4	0.0228364
1393	0.0466	4	0.0228364
1394	0.0466	4	0.0228364
1395	0.0466	4	0.0228364
1396	0.0466	4	0.0228364
1397	0.0466	4	0.0228364
1398	0.0466	4	0.0228364
1399	0.0466	4	0.0228364
1400	0.0466	4	0.0228364
1401	0.0466	4	0.0228364
1402	0.0466	4	0.0228364
1403	0.0466	4	0.0228364
1404	0.0466	4	0.0228364
1405	0.0466	4	0.0228364
1406	0.0466	4	0.0228364
1407	0.0466	4	0.0228364
1408	0.0466	4	0.0228364
1409	0.0466	4	0.0228364
1410	0.0466	4	0.0228364
1411	0.0466	4	0.0228364
1412	0.0466	4	0.0228364
1413	0.0466	4	0.0228364
1414	0.0466	4	0.0228364
1415	0.0466	4	0.0228364
1416	0.0466	4	0.0228364
1417	0.0466	4	0.0228364
1418	0.0466	4	0.0228364
1419	0.0466	4	0.0228364
1420	0.0466	4	0.0228364
1421	0.0466	4	0.0228364
1422	0.0466	4	0.0228364
1423	0.0466	4	0.0228364
1424	0.0466	4	0.0228364
1425	0.0466	4	0.0228364
1426	0.0466	4	0.0228364
1427	0.0466	4	0.0228364
1428	0.0466	4	0.0228364
1429	0.0466	4	0.0228364
1430	0.0466	4	0.0228364
1431	0.0466	4	0.0228364
1432	0.0466	4	0.0228364
1433	0.0466	4	0.0228364
1434	0.0466	4	0.0228364
1435	0.0466	4	0.0228364
1436	0.0466	4	0.0228364
1437	0.0466	4	0.0228364
1438	0.0466	4	0.0228364
1439	0.0466	4	0.0228364
1440	0.0466	4	0.0228364
1441	0.0466	4	0.0228364
1442	0.0466	4	0.0228364
1443	0.0466	4	0.0228364
1444	0.0466	4	0.0228364
1445	0.0466	4	0.0228364
1446	0.0466	4	0.0228364
1447	0.0466	4	0.0228364
1448	0.0466	4	0.0228364
1449	0.0466	4	0.0228364
1450	0.0466	4	0.0228364
1451	0.0466	4	0.0228364
1452	0.0466	4	0.0228364
1453	0.0466	4	0.0228364
1454	0.0466	4	0.0228364
1455	0.0466	4	0.0228364
1456	0.0466	4	0.0228364
1457	0.0466	4	0.0228364
1458	0.0466	4	0.0228364
1459	0.0466	4	0.0228364
1460	0.0466	4	0.0228364
1461	0.0466	4	0.0228364
1462	0.0466	4	0.0228364
1463	0.0466	4	0.0228364
1464	0.0466	4	0.0228364
1465	0.0466	4	0.0228364
1466	0.0466	4	0.0228364
1467	0.0466	4	0.0228364
1468	0.0466	4	0.0228364
1469	0.0466	4	0.0228364
1470	0.0466	4	0.0228364
1471	0.0466	4	0.0228364
1472	0.0466	4	0.0228364
1473	0.0466	4	0.0228364
1474	0.0466	4	0.0228364
1475	0.0466	4	0.0228364
1476	0.0466	4	0.0228364
1477	0.0466	4	0.0228364
1478	0.0466	4	0.0228364
1479	0.0466	4	0.0228364
1480	0.0466	4	0.0228364
1481	0.0466	4	0.0228364
1482	0.0466	4	0.0228364
1483	0.0466	4	0.0228364
1484	0.0466	4	0.0228364
1485	0.0466	4	0.0228364
1486	0.0466	4	0.0228364
1487	0.0466	4	0.0228364
1488	0.0466	4	0.0228364
1489	0.0466	4	0.0228364
1490	0.0466	4	0.0228364
1491	0.0466	4	0.0228364
1492	0.0466	4	0.0228364
1493	0.0466	4	0.0228364
1494	0.0466	4	0.0228364
1495	0.0466	4	0.0228364
1496	0.0466	4	0.0228364
1497	0.0466	4	0.0228364
1498	0.0466	4	0.0228364
1499	0.0466	4	0.0228364
1500	0.0466	4	0.0228364
1501	0.0466	4	0.0228364
1502	0.0466	4	0.0228364
1503	0.0466	4	0.0228364
1504	0.0466	4	0.0228364
1505	0.0466	4	0.0228364
1506	0.0466	4	0.0228364
1507	0.0466	4	0.0228364
1508	0.0466	4	0.0228364
1509	0.0466	4	0.0228364
1510	0.0466	4	0.0228364
1511	0.0466	4	0.0228364
1512	0.0466	4	0.0228364
1513	0.0466	4	0.0228364
1514	0.0466	4	0.0228364
1515	0.0466	4	0.0228364
1516	0.0466	4	0.0228364
1517	0.0466	4	0.0228364
1518	0.0466	4	0.0228364
1519	0.0466	4	0.0228364
1520	0.0466	4	0.0228364
1521	0.0466	4	0.0228364
1522	0.0466	4	0.0228364
1523	0.0466	4	0.0228364
1524	0.0466	4	0.0228364
1525	0.0466	4	0.0228364
1526	0.0466	4	0.0228364
1527	0.0466	4	0.0228364
1528	0.0466	4	0.0228364
1529	0.0466	4	0.0228364
1530	0.0466	4	0.0228364
1531	0.0466	4	0.0228364
1532	0.0466	4	0.0228364
1533	0.0466	4	0.0228364
1534	0.0466	4	0.0228364
1535	0.0466	4	0.0228364
1536	0.0466	4	0.0228364
1537	0.0466	4	0.0228364
1538	0.0466	4	0.0228364
1539	0.0466	4	0.0228364
1540	0.0466	4	0.0228364
1541	0.0466	4	0.0228364
1542	0.0466	4	0.0228364
1543	0.0466	4	0.0228364
1544	0.0466	4	0.0228364
1545	0.0466	4	0.0228364
1546	0.0466	4	0.0228364
1547	0.0466	4	0.0228364
1548	0.0466	4	0.0228364
1549	0.0466	4	0.0228364
1550	0.0466	4	0.0228364
1551	0.0466	4	0.0228364
1552	0.0466	4	0.0228364
1553	0.0466	4	0.0228364
1554	0.0466	4	0.0228364
1555	0.0466	4	0.0228364
1556	0.0466	4	0.0228364
1557	0.0466	4	0.0228364
1558	0.0466	4	0.0228364
1559	0.0466	4	0.0228364
1560	0.0466	4	0.0228364
1561	0.0466	4	0.0228364
1562	0.0466	4	0.0228364
1563	0.0466	4	0.0228364
1564	0.0466	4	0.0228364
1565	0.0466	4	0.0228364
1566	0.0466	4	0.0228364
1567	0.0466	4	0.0228364
1568	0.0466	4	0.0228364
1569	0.0466	4	0.0228364
1570	0.0466	4	0.0228364
1571	0.0466	4	0.0228364
1572	0.0466	4	0.0228364
1573	0.0466	4	0.0228364
1574	0.0466	4	0.0228364
1575	0.0466	4	0.0228364
1576	0.0466	4	0.0228364
1577	0.0466	4	0.0228364
1578	0.0466	4	0.0228364
1579	0.0466	4	0.0228364
1580	0.0466	4	0.0228364
1581	0.0466	4	0.0228364
1582	0.0466	4	0.0228364
1583	0.0466	4	0.0228364
1584	0.0466	4	0.0228364
1585	0.0466	4	0.0228364
1586	0.0466	4	0.0228364
1587	0.0466	4	0.0228364
1588	0.0466	4	0.0228364
1589	0.0466	4	0.0228364
1590	0.0466	4	0.0228364
1591	0.0466	4	0.0228364
1592	0.0466	4	0.0228364
1593	0.0466	4	0.0228364
1594	0.0466	4	0.0228364
1595	0.0466	4	0.0228364
1596	0.0466	4	0.0228364
1597	0.0466	4	0.0228364
1598	0.0466	4	0.0228364
1599	0.0466	4	0.0228364
1600	0.0466	4	0.0228364
1601	0.0466	4	0.0228364
1602	0.0466	4	0.0228364
1603	0.0466	4	0.0228364
1604	0.0466	4	0.0228364
1605	0.0466	4	0.0228364
1606	0.0466	4	0.0228364
1607	0.0466	4	0.0228364
1608	0.0466	4	0.0228364
1609	0.0466	4	0.0228364
1610	0.0466	4	0.0228364
1611	0.0466	4	0.0228364
1612	0.0466	4	0.0228364
1613	0.0466	4	0.0228364
1614	0.0466	4	0.0228364
1615	0.0466	4	0.0228364
1616	0.0466	4	0.0228364
1617	0.0466	4	0.0228364
1618	0.0466	4	0.0228364
1619	0.0466	4	0.0228364
1620	0.0466	4	0.0228364
1621	0.0466	4	0.0228364
1622	0.0466	4	0.0228364
1623	0.0466	4	0.0228364
1624	0.0466	4	0.0228364
1625	0.0466	4	0.0228364
1626	0.0466	4	0.0228364
1627	0.0466	4	0.0228364
1628	0.0466	4	0.0228364
1629	0.0466	4	0.0228364
1630	0.0466	4	0.0228364
1631	0.0466	4	0.0228364
1632	0.0466	4	0.0228364
1633	0.0466	4	0.0228364
1634	0.0466	4	0.0228364
1635	0.0466	4	0.0228364
1636	0.0466	4	0.0228364
1637	0.0466	4	0.0228364
1638	0.0466	4	0.0228364
1639	0.0466	4	0.0228364
1640	0.0466	4	0.0228364
1641	0.0466	4	0.0228364
1642	0.0466	4	0.0228364
1643	0.0466	4	0.0228364
1644	0.0466	4	0.0228364
1645	0.0466	4	0.0228364
1646	0.0466	4	0.0228364
1647	0.0466	4	0.0228364
1648	0.0466	4	0.0228364
1649	0.0466	4	0.0228364
1650	0.0466	4	0.0228364
1651	0.0466	4	0.0228364
1652	0.0466	4	0.0228364
1653	0.0466	4	0.0228364
1654	0.0466	4	0.0228364
1655	0.0466	4	0.0228364
1656	0.0466	4	0.0228364
1657	0.0466	4	0.0228364
1658	0.0466	4	0.0228364
1659	0.0466	4	0.0228364
1660	0.0466	4	0.0228364
1661	0.0466	4	0.0228364
1662	0.0466	4	0.0228364
1663	0.0466	4	0.0228364
1664	0.0466	4	0.0228364
1665	0.0466	4	0.0228364
1666	0.0466	4	0.0228364
1667	0.0466	4	0.0228364
1668	0.0466	4	0.0228364
1669	0.0466	4	0.0228364
1670	0.0466	4	0.0228364
1671	0.0466	4	0.0228364
1672	0.0466	4	0.0228364
1673	0.0466	4	0.0228364
1674	0.0466	4	0.0228364
1675	0.0466	4	0.0228364
1676	0.0466	4	0.0228364
1677	0.0466	4	0.0228364
1678	0.0466	4	0.0228364
1679	0.0466	4	0.0228364
1680	0.0466	4	0.0228364
1681	0.0466	4	0.0228364
1682	0.0466	4	0.0228364
1683	0.0466	4	0.0228364
1684	0.0466	4	0.0228364
1685	0.0466	4	0.0228364
1686	0.0466	4	0.0228364
1687	0.0466	4	0.0228364
1688	0.0466	4	0.0228364
1689	0.0466	4	0.0228364
1690	0.0466	4	0.0228364
1691	0.0466	4	0.0228364
1692	0.0466	4	0.0228364
1693	0.0466	4	0.0228364
1694	0.0466	4	0.0228364
1695	0.0466	4	0.0228364
1696	0.0466	4	0.0228364
1697	0.0466	4	0.0228364
1698	0.0466	4	0.0228364
1699	0.0466	4	0.0228364
1700	0.0466	4	0.0228364
1701	0.0466	4	0.0228364
1702	0.0466	4	0.0228364
1703	0.0466	4	0.0228364
1704	0.0466	4	0.0228364
1705	0.0466	4	0.0228364
1706	0.0466	4	0.0228364
1707	0.0466	4	0.0228364
1708	0.0466	4	0.0228364
1709	0.0466	4	0.0228364
1710	0.0466	4	0.0228364
1711	0.0466	4	0.0228364
1712	0.0466	4	0.0228364
1713	0.0466	4	0.0228364
1714	0.0466	4	0.0228364
1715	0.0466	4	0.0228364
1716	0.0466	4	0.0228364
1717	0.0466	4	0.0228364
1718	0.0466	4	0.0228364
1719	0.0466	4	0.0228364
1720	0.0466	4	0.0228364
1721	0.0466	4	0.0228364
1722	0.0466	4	0.0228364
1723	0.0466	4	0.0228364
1724	0.0466	4	0.0228364
1725	0.0466	4	0.0228364
1726	0.0466	4	0.0228364
1727	0.0466	4	0.0228364
1728	0.0466	4	0.0228364
1729	0.0466	4	0.0228364
1730	0.0466	4	0.0228364
1731	0.0466	4	0.0228364
1732	0.0466	4	0.0228364
1733	0.0466	4	0.0228364
1734	0.0466	4	0.0228364
1735	0.0466	4	0.0228364
1736	0.0466	4	0.0228364
1737	0.0466	4	0.0228364
1738	0.0466	4	0.0228364
1739	0.0466	4	0.0228364
1740	0.0466	4	0.0228364
1741	0.0466	4	0.0228364
1742	0.0466	4	0.0228364
1743	0.0466	4	0.0228364
1744	0.0466	4	0.0228364
1745	0.0466	4	0.0228364
1746	0.0466	4	0.0228364
1747	0.0466	4	0.0228364
1748	0.0466	4	0.0228364
1749	0.0466	4	0.0228364
1750	0.0466	4	0.0228364
1751	0.0466	4	0.0228364
1752	0.0466	4	0.0228364
1753	0.0466	4	0.0228364
1754	0.0466	4	0.0228364
1755	0.0466	4	0.0228364
1756	0.0466	4	0.0228364
1757	0.0466	4	0.0228364
1758	0.0466	4	0.0228364
1759	0.0466	4	0.0228364
1760	0.0466	4	0.0228364
1761	0.0466	4	0.0228364
1762	0.0466	4	0.0228364
1763	0.0466	4	0.0228364
1764	0.0466	4	0.0228364
1765	0.0466	4	0.0228364
1766	0.0466	4	0.0228364
1767	0.0466	4	0.0228364
1768	0.0466	4	0.0228364
1769	0.0466	4	0.0228364
1770	0.0466	4	0.0228364
1771	0.0466	4	0.0228364
1772	0.0466	4	0.0228364
1773	0.0466	4	0.0228364
1774	0.0466	4	0.0228364
1775	0.0466	4	0.0228364
1776	0.0466	4	0.0228364
1777	0.0466	4	0.0228364
1778	0.0466	4	0.0228364
1779	0.0466	4	0.0228364
1780	0.0466	4	0.0228364
1781	0.0466	4	0.0228364
1782	0.0466	4	0.0228364
1783	0.0466	4	0.0228364
1784	0.0466	4	0.0228364
1785	0.0466	4	0.0228364
1786	0.0466	4	0.0228364
1787	0.0466	4	0.0228364
1788	0.0466	4	0.0228364
1789	0.0466	4	0.0228364
1790	0.0466	4	0.0228364
1791	0.0466	4	0.0228364
1792	0.0466	4	0.0228364
1793	0.0466	4	0.0228364
1794	0.0466	4	0.0228364
1795	0.0466	4	0.0228364
1796	0.0466	4	0.0228364
1797	0.0466	4	0.0228364
1798	0.0466	4	0.0228364
1799	0.0466	4	0.0228364
1800	0.0466	4	0.0228364
1801	0.0466	4	0.0228364
1802	0.0466	4	0.0228364
1803	0.0466	4	0.0228364
1804	0.0466	4	0.0228364
1805	0.0466	4	0.0228364
1806	0.0466	4	0.0228364
1807	0.0466	4	0.0228364
1808	0.0466	4	0.0228364
1809	0.0466	4	0.0228364
1810	0.0466	4	0.0228364
1811	0.0466	4	0.0228364
1812	0.0466	4	0.0228364
1813	0.0466	4	0.0228364
1814	0.0466	4	0.0228364
1815	0.0466	4	0.0228364
1816	0.0466	4	0.0228364
1817	0.0466	4	0.0228364
1818	0.0466	4	0.0228364
1819	0.0466	4	0.0228364
1820	0.0466	4	0.0228364
1821	0.0466	4	0.0228364
1822	0.0466	4	0.0228364
1823	0.0466	4	0.0228364
1824	0.0466	4	0.0228364
1825	0.0466	4	0.0228364
1826	0.0466	4	0.0228364
1827	0.0466	4	0.0228364
1828	0.0466	4	0.0228364
1829	0.0466	4	0.0228364
1830	0.0466	4	0.0228364
1831	0.0466	4	0.0228364
1832	0.0466	4	0.0228364
1833	0.0466	4	0.0228364
1834	0.0466	4	0.0228364
1835	0.0466	4	0.0228364
1836	0.0466	4	0.0228364
1837	0.0466	4	0.0228364
1838	0.0466	4	0.0228364
1839	0.0466	4	0.0228364
1840	0.0466	4	0.0228364
1841	0.0466	4	0.0228364
1842	0.0466	4	0.0228364
1843	0.0466	4	0.0228364
1844	0.0466	4	0.0228364
1845	0.0466	4	0.0228364
1846	0.0466	4	0.0228364
1847	0.0466	4	0.0228364
1848	0.0466	4	0.0228364
1849	0.0466	4	0.0228364
1850	0.0466	4	0.0228364
1851	0.0466	4	0.0228364
1852	0.0466	4	0.0228364
1853	0.0466	4	0.0228364
1854	0.0466	4	0.0228364
1855	0.0466	4	0.0228364
1856	0.0466	4	0.0228364
1857	0.0466	4	0.0228364
1858	0.0466	4	0.0228364
1859	0.0466	4	0.0228364
1860	0.0466	4	0.0228364
1861	0.0466	4	0.0228364
1862	0.0466	4	0.0228364
1863	0.0466	4	0.0228364
1864	0.0466	4	0.0228364
1865	0.0466	4	0.0228364
1866	0.0466	4	0.0228364
1867	0.0466	4	0.0228364
1868	0.0466	4	0.0228364
1869	0.0466	4	0.0228364
1870	0.0466	4	0.0228364
1871	0.0466	4	0.0228364
1872	0.0466	4	0.0228364
1873	0.0466	4	0.0228364
1874	0.0466	4	0.0228364
1875	0.0466	4	0.0228364
1876	0.0466	4	0.0228364
1877	0.0466	4	0.0228364
1878	0.0466	4	0.0228364
1879	0.0466	4	0.0228364
1880	0.0466	4	0.0228364
1881	0.0466	4	0.0228364
1882	0.0466	4	0.0228364
1883	0.0466	4	0.0228364
1884	0.0466	4	0.0228364
1885	0.0466	4	0.0228364
1886	0.0466	4	0.0228364
1887	0.0466	4	0.0228364
1888	0.0466	4	0.0228364
1889	0.0466	4	0.0228364
1890	0.0466	4	0.0228364
1891	0.0466	4	0.0228364
1892	0.0466	4	0.0228364
1893	0.0466	4	0.0228364
1894	0.0466	4	0.0228364
1895	0.0466	4	0.0228364
1896	0.0466	4	0.0228364
1897	0.0466	4	0.0228364
1898	0.0466	4	0.0228364
1899	0.0466	4	0.0228364
1900	0.0466	4	0.0228364
1901	0.0466	4	0.0228364
1902	0.0466	4	0.0228364
1903	0.0466	4	0.0228364
1904	0.0466	4	0.0228364
1905	0.0466	4	0.0228364
1906	0.0466	4	0.0228364
1907	0.0466	4	0.0228364
1908	0.0466	4	0.0228364
1909	0.0466	4	0.0228364
1910	0.0466	4	0.0228364
1911	0.0466	4	0.0228364
1912	0.0466	4	0.0228364
1913	0.0466	4	0.0228364
1914	0.0466	4	0.0228364
1915	0.0466	4	0.0228364
1916	0.0466	4	0.0228364
1917	0.0466	4	0.0228364
1918	0.0466	4	0.0228364
1919	0.0466	4	0.0228364
1920	0.0466	4	0.0228364
1921	0.0466	4	0.0228364
1922	0.0466	4	0.0228364
1923	0.0466	4	0.0228364
1924	0.0466	4	0.0228364
1925	0.0466	4	0.0228364
1926	0.0466	4	0.0228364
1927	0.0466	4	0.0228364
1928	0.0466	4	0.0228364
1929	0.0466	4	0.0228364
1930	0.0466	4	0.0228364
1931	0.0466	4	0.0228364
1932	0.0466	4	0.0228364
1933	0.0466	4	0.0228364
1934	0.0466	4	0.0228364
1935	0.0466	4	0.0228364
1936	0.0466	4	0.0228364
1937	0.0466	4	0.0228364
1938	0.0466	4	0.0228364
1939	0.0466	4	0.0228364
1940	0.0466	4	0.0228364
1941	0.0466	4	0.0228364
1942	0.0466	4	0.0228364
1943	0.0466	4	0.0228364
1944	0.0466	4	0.0228364
1945	0.0466	4	0.0228364
1946	0.0466	4	0.0228364
1947	0.0466	4	0.0228364
1948	0.0466	4	0.0228364
1949	0.0466	4	0.0228364
1950	0.0466	4	0.0228364
1951	0.0466	4	0.0228364
1952	0.0466	4	0.0228364
1953	0.0466	4	0.0228364
1954	0.0466	4	0.0228364
1955	0.0466	4	0.0228364
1956	0.0466	4	0.0228364
1957	0.0466	4	0.0228364
1958	0.0466	4	0.0228364
1959	0.0466	4	0.0228364
1960	0.0466	4	0.0228364
1961	0.0466	4	0.0228364
1962	0.0466	4	0.0228364
1963	0.0466	4	0.0228364
1964	0.0466	4	0.0228364
1965	0.0466	4	0.0228364
1966	0.0466	4	0.0228364
1967	0.0466	4	0.0228364
1968	0.0466	4	0.0228364
1969	0.0466	4	0.0228364
1970	0.0466	4	0.0228364
1971	0.0466	4	0.0228364
1972	0.0466	4	0.0228364
1973	0.0466	4	0.0228364
1974	0.0466	4	0.0228364
1975	0.0466	4	0.0228364
1976	0.0466	4	0.0228364
1977	0.0466	4	0.0228364
1978	0.0466	4	0.0228364
1979	0.0466	4	0.0228364
1980	0.0466	4	0.0228364
1981	0.0466	4	0.0228364
1982	0.0466	4	0.0228364
1983	0.0466	4	0.0228364
1984	0.0466	4	0.0228364
1985	0.0466	4	0.0228364
1986	0.0466	4	0.0228364
1987	0.0466	4	0.0228364
1988	0.0466	4	0.0228364
1989	0.0466	4	0.0228364
1990	0.0466	4	0.0228364
1991	0.0466	4	0.0228364
1992	0.0466	4	0.0228364
1993	0.0466	4	0.0228364
1994	0.0466	4	0.0228364
1995	0.0466	4	0.0228364
1996	0.0466	4	0.0228364
1997	0.0466	4	0.0228364
1998	0.0466	4	0.0228364
1999	0.0466	4	0.0228364
2000	0.0466	4	0.0228364
[truncated: 3,001 more rows]
