# Supplementary material for: Aspiration-driven co-evolution of cooperation with individual behavioral diversity
Source: PLoS One. 2023 Sep 15;18(9):e0291134. doi: 10.1371/journal.pone.0291134 (PMC10503719; doi:10.1371/journal.pone.0291134)
Supplement: S1 Data — (ZIP) [file pone.0291134.s001.zip › M1/v2-L=200/data/aspiration_time,b=1.86_frequency.txt]

1	0.5	0.5	0
2	0.6962	0.718385	0.477507
3	0.787185	0.868259	0.553989
4	0.807971	0.97379	0.614135
5	0.789488	1.05968	0.635852
6	0.749361	1.12611	0.636491
7	0.700571	1.18826	0.619476
8	0.649083	1.25552	0.589801
9	0.598327	1.31689	0.553658
10	0.549602	1.39172	0.516064
11	0.504551	1.47367	0.477352
12	0.462466	1.56398	0.439871
13	0.424247	1.6366	0.403312
14	0.389219	1.75124	0.369775
15	0.357437	1.84144	0.338081
16	0.328341	1.94327	0.309842
17	0.301702	2.09269	0.283566
18	0.277567	2.21702	0.259706
19	0.255881	2.31784	0.238099
20	0.236076	2.4254	0.218365
21	0.217999	2.59562	0.200334
22	0.201697	2.75204	0.183654
23	0.186672	2.87313	0.168687
24	0.173101	2.9947	0.154783
25	0.160774	3.11341	0.142428
26	0.149627	3.17471	0.131137
27	0.139524	3.26525	0.120894
28	0.130417	3.32548	0.111454
29	0.122168	3.37351	0.102954
30	0.114684	3.44143	0.0951919
31	0.107959	3.52771	0.0882684
32	0.101903	3.56681	0.0818648
33	0.0963554	3.6219	0.0760554
34	0.0913647	3.63349	0.0708797
35	0.0868217	3.69013	0.0661651
36	0.0826742	3.72122	0.0619077
37	0.0789655	3.72369	0.0579793
38	0.0755919	3.74291	0.0545683
39	0.0725381	3.78629	0.0514361
40	0.0697987	3.82967	0.0485298
41	0.0672805	3.84568	0.0459067
42	0.0650055	3.85888	0.0435442
43	0.0629255	3.87108	0.0413835
44	0.0610559	3.88244	0.039439
45	0.0593485	3.89152	0.0376706
46	0.0578346	3.87707	0.0360368
47	0.0564584	3.91792	0.0346148
48	0.0552092	3.92571	0.0333145
49	0.0540859	3.93266	0.0321454
50	0.0530486	3.93939	0.0310643
51	0.0521292	3.94538	0.0301057
52	0.0512853	3.95062	0.0292275
53	0.0505331	3.95549	0.0284434
54	0.0498541	3.95985	0.027736
55	0.0492313	3.96389	0.0270868
56	0.0486726	3.9673	0.0265056
57	0.0481711	3.97076	0.0259817
58	0.0477107	3.97336	0.025504
59	0.0472881	3.97552	0.0250668
60	0.0469128	3.97767	0.0246772
61	0.0465706	3.97961	0.0243221
62	0.0462629	3.98162	0.0240013
63	0.0459841	3.98342	0.0237108
64	0.0457317	3.98489	0.0234486
65	0.0455061	3.98647	0.0232128
66	0.0453019	3.98787	0.0229995
67	0.0451164	3.98896	0.0228068
68	0.0449486	3.98994	0.0226325
69	0.0447975	3.99091	0.0224751
70	0.0446594	3.99159	0.0223323
71	0.0445333	3.99235	0.0222012
72	0.0444224	3.99316	0.0220852
73	0.0443214	3.99384	0.0219797
74	0.0442293	3.99442	0.0218838
75	0.0441459	3.99498	0.0217967
76	0.0440707	3.99551	0.0217181
77	0.0440033	3.99601	0.0216475
78	0.0439416	3.99642	0.0215832
79	0.0438847	3.99676	0.021524
80	0.0438339	3.99705	0.0214713
81	0.0437876	3.99739	0.0214227
82	0.0437458	3.99762	0.0213794
83	0.0437088	3.99786	0.0213409
84	0.0436751	3.99808	0.0213057
85	0.0436439	3.99825	0.0212734
86	0.0436159	3.99841	0.0212443
87	0.0435903	3.99855	0.0212178
88	0.0435674	3.9987	0.0211939
89	0.0435468	3.99885	0.0211723
90	0.043528	3.99897	0.0211528
91	0.0435113	3.99906	0.0211354
92	0.0434962	3.99918	0.0211196
93	0.0434824	3.99926	0.0211053
94	0.0434699	3.99933	0.0210923
95	0.0434584	3.99939	0.0210804
96	0.0434481	3.99944	0.0210697
97	0.0434387	3.99949	0.02106
98	0.0434305	3.99955	0.0210515
99	0.0434228	3.99959	0.0210435
100	0.0434159	3.99963	0.0210363
101	0.0434096	3.99966	0.0210298
102	0.0434038	3.99969	0.0210238
103	0.0433988	3.99972	0.0210186
104	0.0433941	3.99975	0.0210137
105	0.0433899	3.99978	0.0210093
106	0.0433861	3.9998	0.0210054
107	0.0433827	3.99982	0.0210018
108	0.0433795	3.99984	0.0209986
109	0.0433767	3.99986	0.0209956
110	0.0433741	3.99987	0.0209929
111	0.0433719	3.99988	0.0209906
112	0.0433697	3.99989	0.0209884
113	0.0433679	3.9999	0.0209865
114	0.0433662	3.99991	0.0209847
115	0.0433646	3.99992	0.0209831
116	0.0433632	3.99993	0.0209817
117	0.043362	3.99993	0.0209804
118	0.0433608	3.99994	0.0209792
119	0.0433598	3.99995	0.0209781
120	0.0433589	3.99995	0.0209771
121	0.043358	3.99996	0.0209763
122	0.0433573	3.99996	0.0209755
123	0.0433566	3.99996	0.0209748
124	0.0433559	3.99997	0.0209741
125	0.0433554	3.99997	0.0209735
126	0.0433549	3.99997	0.020973
127	0.0433544	3.99998	0.0209725
128	0.043354	3.99998	0.0209721
129	0.0433536	3.99998	0.0209717
130	0.0433533	3.99998	0.0209713
131	0.043353	3.99998	0.020971
132	0.0433527	3.99999	0.0209707
133	0.0433524	3.99999	0.0209705
134	0.0433522	3.99999	0.0209702
135	0.043352	3.99999	0.02097
136	0.0433518	3.99999	0.0209698
137	0.0433516	3.99999	0.0209696
138	0.0433515	3.99999	0.0209695
139	0.0433513	3.99999	0.0209693
140	0.0433512	3.99999	0.0209692
141	0.0433511	3.99999	0.0209691
142	0.043351	3.99999	0.020969
143	0.0433509	4	0.0209689
144	0.0433508	4	0.0209688
145	0.0433507	4	0.0209687
146	0.0433507	4	0.0209686
147	0.0433506	4	0.0209686
148	0.0433505	4	0.0209685
149	0.0433505	4	0.0209685
150	0.0433504	4	0.0209684
151	0.0433504	4	0.0209684
152	0.0433504	4	0.0209683
153	0.0433503	4	0.0209683
154	0.0433503	4	0.0209683
155	0.0433503	4	0.0209682
156	0.0433502	4	0.0209682
157	0.0433502	4	0.0209682
158	0.0433502	4	0.0209682
159	0.0433502	4	0.0209681
160	0.0433502	4	0.0209681
161	0.0433501	4	0.0209681
162	0.0433501	4	0.0209681
163	0.0433501	4	0.0209681
164	0.0433501	4	0.0209681
165	0.0433501	4	0.020968
166	0.0433501	4	0.020968
167	0.0433501	4	0.020968
168	0.0433501	4	0.020968
169	0.0433501	4	0.020968
170	0.0433501	4	0.020968
171	0.0433501	4	0.020968
172	0.04335	4	0.020968
173	0.04335	4	0.020968
174	0.04335	4	0.020968
175	0.04335	4	0.020968
176	0.04335	4	0.020968
177	0.04335	4	0.020968
178	0.04335	4	0.020968
179	0.04335	4	0.020968
180	0.04335	4	0.020968
181	0.04335	4	0.020968
182	0.04335	4	0.020968
183	0.04335	4	0.020968
184	0.04335	4	0.020968
185	0.04335	4	0.020968
186	0.04335	4	0.020968
187	0.04335	4	0.020968
188	0.04335	4	0.020968
189	0.04335	4	0.020968
190	0.04335	4	0.020968
191	0.04335	4	0.020968
192	0.04335	4	0.020968
193	0.04335	4	0.020968
194	0.04335	4	0.020968
195	0.04335	4	0.0209679
196	0.04335	4	0.0209679
197	0.04335	4	0.0209679
198	0.04335	4	0.0209679
199	0.04335	4	0.0209679
200	0.04335	4	0.0209679
201	0.04335	4	0.0209679
202	0.04335	4	0.0209679
203	0.04335	4	0.0209679
204	0.04335	4	0.0209679
205	0.04335	4	0.0209679
206	0.04335	4	0.0209679
207	0.04335	4	0.0209679
208	0.04335	4	0.0209679
209	0.04335	4	0.0209679
210	0.04335	4	0.0209679
211	0.04335	4	0.0209679
212	0.04335	4	0.0209679
213	0.04335	4	0.0209679
214	0.04335	4	0.0209679
215	0.04335	4	0.0209679
216	0.04335	4	0.0209679
217	0.04335	4	0.0209679
218	0.04335	4	0.0209679
219	0.04335	4	0.0209679
220	0.04335	4	0.0209679
221	0.04335	4	0.0209679
222	0.04335	4	0.0209679
223	0.04335	4	0.0209679
224	0.04335	4	0.0209679
225	0.04335	4	0.0209679
226	0.04335	4	0.0209679
227	0.04335	4	0.0209679
228	0.04335	4	0.0209679
229	0.04335	4	0.0209679
230	0.04335	4	0.0209679
231	0.04335	4	0.0209679
232	0.04335	4	0.0209679
233	0.04335	4	0.0209679
234	0.04335	4	0.0209679
235	0.04335	4	0.0209679
236	0.04335	4	0.0209679
237	0.04335	4	0.0209679
238	0.04335	4	0.0209679
239	0.04335	4	0.0209679
240	0.04335	4	0.0209679
241	0.04335	4	0.0209679
242	0.04335	4	0.0209679
243	0.04335	4	0.0209679
244	0.04335	4	0.0209679
245	0.04335	4	0.0209679
246	0.04335	4	0.0209679
247	0.04335	4	0.0209679
248	0.04335	4	0.0209679
249	0.04335	4	0.0209679
250	0.04335	4	0.0209679
251	0.04335	4	0.0209679
252	0.04335	4	0.0209679
253	0.04335	4	0.0209679
254	0.04335	4	0.0209679
255	0.04335	4	0.0209679
256	0.04335	4	0.0209679
257	0.04335	4	0.0209679
258	0.04335	4	0.0209679
259	0.04335	4	0.0209679
260	0.04335	4	0.0209679
261	0.04335	4	0.0209679
262	0.04335	4	0.0209679
263	0.04335	4	0.0209679
264	0.04335	4	0.0209679
265	0.04335	4	0.0209679
266	0.04335	4	0.0209679
267	0.04335	4	0.0209679
268	0.04335	4	0.0209679
269	0.04335	4	0.0209679
270	0.04335	4	0.0209679
271	0.04335	4	0.0209679
272	0.04335	4	0.0209679
273	0.04335	4	0.0209679
274	0.04335	4	0.0209679
275	0.04335	4	0.0209679
276	0.04335	4	0.0209679
277	0.04335	4	0.0209679
278	0.04335	4	0.0209679
279	0.04335	4	0.0209679
280	0.04335	4	0.0209679
281	0.04335	4	0.0209679
282	0.04335	4	0.0209679
283	0.04335	4	0.0209679
284	0.04335	4	0.0209679
285	0.04335	4	0.0209679
286	0.04335	4	0.0209679
287	0.04335	4	0.0209679
288	0.04335	4	0.0209679
289	0.04335	4	0.0209679
290	0.04335	4	0.0209679
291	0.04335	4	0.0209679
292	0.04335	4	0.0209679
293	0.04335	4	0.0209679
294	0.04335	4	0.0209679
295	0.04335	4	0.0209679
296	0.04335	4	0.0209679
297	0.04335	4	0.0209679
298	0.04335	4	0.0209679
299	0.04335	4	0.0209679
300	0.04335	4	0.0209679
301	0.04335	4	0.0209679
302	0.04335	4	0.0209679
303	0.04335	4	0.0209679
304	0.04335	4	0.0209679
305	0.04335	4	0.0209679
306	0.04335	4	0.0209679
307	0.04335	4	0.0209679
308	0.04335	4	0.0209679
309	0.04335	4	0.0209679
310	0.04335	4	0.0209679
311	0.04335	4	0.0209679
312	0.04335	4	0.0209679
313	0.04335	4	0.0209679
314	0.04335	4	0.0209679
315	0.04335	4	0.0209679
316	0.04335	4	0.0209679
317	0.04335	4	0.0209679
318	0.04335	4	0.0209679
319	0.04335	4	0.0209679
320	0.04335	4	0.0209679
321	0.04335	4	0.0209679
322	0.04335	4	0.0209679
323	0.04335	4	0.0209679
324	0.04335	4	0.0209679
325	0.04335	4	0.0209679
326	0.04335	4	0.0209679
327	0.04335	4	0.0209679
328	0.04335	4	0.0209679
329	0.04335	4	0.0209679
330	0.04335	4	0.0209679
331	0.04335	4	0.0209679
332	0.04335	4	0.0209679
333	0.04335	4	0.0209679
334	0.04335	4	0.0209679
335	0.04335	4	0.0209679
336	0.04335	4	0.0209679
337	0.04335	4	0.0209679
338	0.04335	4	0.0209679
339	0.04335	4	0.0209679
340	0.04335	4	0.0209679
341	0.04335	4	0.0209679
342	0.04335	4	0.0209679
343	0.04335	4	0.0209679
344	0.04335	4	0.0209679
345	0.04335	4	0.0209679
346	0.04335	4	0.0209679
347	0.04335	4	0.0209679
348	0.04335	4	0.0209679
349	0.04335	4	0.0209679
350	0.04335	4	0.0209679
351	0.04335	4	0.0209679
352	0.04335	4	0.0209679
353	0.04335	4	0.0209679
354	0.04335	4	0.0209679
355	0.04335	4	0.0209679
356	0.04335	4	0.0209679
357	0.04335	4	0.0209679
358	0.04335	4	0.0209679
359	0.04335	4	0.0209679
360	0.04335	4	0.0209679
361	0.04335	4	0.0209679
362	0.04335	4	0.0209679
363	0.04335	4	0.0209679
364	0.04335	4	0.0209679
365	0.04335	4	0.0209679
366	0.04335	4	0.0209679
367	0.04335	4	0.0209679
368	0.04335	4	0.0209679
369	0.04335	4	0.0209679
370	0.04335	4	0.0209679
371	0.04335	4	0.0209679
372	0.04335	4	0.0209679
373	0.04335	4	0.0209679
374	0.04335	4	0.0209679
375	0.04335	4	0.0209679
376	0.04335	4	0.0209679
377	0.04335	4	0.0209679
378	0.04335	4	0.0209679
379	0.04335	4	0.0209679
380	0.04335	4	0.0209679
381	0.04335	4	0.0209679
382	0.04335	4	0.0209679
383	0.04335	4	0.0209679
384	0.04335	4	0.0209679
385	0.04335	4	0.0209679
386	0.04335	4	0.0209679
387	0.04335	4	0.0209679
388	0.04335	4	0.0209679
389	0.04335	4	0.0209679
390	0.04335	4	0.0209679
391	0.04335	4	0.0209679
392	0.04335	4	0.0209679
393	0.04335	4	0.0209679
394	0.04335	4	0.0209679
395	0.04335	4	0.0209679
396	0.04335	4	0.0209679
397	0.04335	4	0.0209679
398	0.04335	4	0.0209679
399	0.04335	4	0.0209679
400	0.04335	4	0.0209679
401	0.04335	4	0.0209679
402	0.04335	4	0.0209679
403	0.04335	4	0.0209679
404	0.04335	4	0.0209679
405	0.04335	4	0.0209679
406	0.04335	4	0.0209679
407	0.04335	4	0.0209679
408	0.04335	4	0.0209679
409	0.04335	4	0.0209679
410	0.04335	4	0.0209679
411	0.04335	4	0.0209679
412	0.04335	4	0.0209679
413	0.04335	4	0.0209679
414	0.04335	4	0.0209679
415	0.04335	4	0.0209679
416	0.04335	4	0.0209679
417	0.04335	4	0.0209679
418	0.04335	4	0.0209679
419	0.04335	4	0.0209679
420	0.04335	4	0.0209679
421	0.04335	4	0.0209679
422	0.04335	4	0.0209679
423	0.04335	4	0.0209679
424	0.04335	4	0.0209679
425	0.04335	4	0.0209679
426	0.04335	4	0.0209679
427	0.04335	4	0.0209679
428	0.04335	4	0.0209679
429	0.04335	4	0.0209679
430	0.04335	4	0.0209679
431	0.04335	4	0.0209679
432	0.04335	4	0.0209679
433	0.04335	4	0.0209679
434	0.04335	4	0.0209679
435	0.04335	4	0.0209679
436	0.04335	4	0.0209679
437	0.04335	4	0.0209679
438	0.04335	4	0.0209679
439	0.04335	4	0.0209679
440	0.04335	4	0.0209679
441	0.04335	4	0.0209679
442	0.04335	4	0.0209679
443	0.04335	4	0.0209679
444	0.04335	4	0.0209679
445	0.04335	4	0.0209679
446	0.04335	4	0.0209679
447	0.04335	4	0.0209679
448	0.04335	4	0.0209679
449	0.04335	4	0.0209679
450	0.04335	4	0.0209679
451	0.04335	4	0.0209679
452	0.04335	4	0.0209679
453	0.04335	4	0.0209679
454	0.04335	4	0.0209679
455	0.04335	4	0.0209679
456	0.04335	4	0.0209679
457	0.04335	4	0.0209679
458	0.04335	4	0.0209679
459	0.04335	4	0.0209679
460	0.04335	4	0.0209679
461	0.04335	4	0.0209679
462	0.04335	4	0.0209679
463	0.04335	4	0.0209679
464	0.04335	4	0.0209679
465	0.04335	4	0.0209679
466	0.04335	4	0.0209679
467	0.04335	4	0.0209679
468	0.04335	4	0.0209679
469	0.04335	4	0.0209679
470	0.04335	4	0.0209679
471	0.04335	4	0.0209679
472	0.04335	4	0.0209679
473	0.04335	4	0.0209679
474	0.04335	4	0.0209679
475	0.04335	4	0.0209679
476	0.04335	4	0.0209679
477	0.04335	4	0.0209679
478	0.04335	4	0.0209679
479	0.04335	4	0.0209679
480	0.04335	4	0.0209679
481	0.04335	4	0.0209679
482	0.04335	4	0.0209679
483	0.04335	4	0.0209679
484	0.04335	4	0.0209679
485	0.04335	4	0.0209679
486	0.04335	4	0.0209679
487	0.04335	4	0.0209679
488	0.04335	4	0.0209679
489	0.04335	4	0.0209679
490	0.04335	4	0.0209679
491	0.04335	4	0.0209679
492	0.04335	4	0.0209679
493	0.04335	4	0.0209679
494	0.04335	4	0.0209679
495	0.04335	4	0.0209679
496	0.04335	4	0.0209679
497	0.04335	4	0.0209679
498	0.04335	4	0.0209679
499	0.04335	4	0.0209679
500	0.04335	4	0.0209679
501	0.04335	4	0.0209679
502	0.04335	4	0.0209679
503	0.04335	4	0.0209679
504	0.04335	4	0.0209679
505	0.04335	4	0.0209679
506	0.04335	4	0.0209679
507	0.04335	4	0.0209679
508	0.04335	4	0.0209679
509	0.04335	4	0.0209679
510	0.04335	4	0.0209679
511	0.04335	4	0.0209679
512	0.04335	4	0.0209679
513	0.04335	4	0.0209679
514	0.04335	4	0.0209679
515	0.04335	4	0.0209679
516	0.04335	4	0.0209679
517	0.04335	4	0.0209679
518	0.04335	4	0.0209679
519	0.04335	4	0.0209679
520	0.04335	4	0.0209679
521	0.04335	4	0.0209679
522	0.04335	4	0.0209679
523	0.04335	4	0.0209679
524	0.04335	4	0.0209679
525	0.04335	4	0.0209679
526	0.04335	4	0.0209679
527	0.04335	4	0.0209679
528	0.04335	4	0.0209679
529	0.04335	4	0.0209679
530	0.04335	4	0.0209679
531	0.04335	4	0.0209679
532	0.04335	4	0.0209679
533	0.04335	4	0.0209679
534	0.04335	4	0.0209679
535	0.04335	4	0.0209679
536	0.04335	4	0.0209679
537	0.04335	4	0.0209679
538	0.04335	4	0.0209679
539	0.04335	4	0.0209679
540	0.04335	4	0.0209679
541	0.04335	4	0.0209679
542	0.04335	4	0.0209679
543	0.04335	4	0.0209679
544	0.04335	4	0.0209679
545	0.04335	4	0.0209679
546	0.04335	4	0.0209679
547	0.04335	4	0.0209679
548	0.04335	4	0.0209679
549	0.04335	4	0.0209679
550	0.04335	4	0.0209679
551	0.04335	4	0.0209679
552	0.04335	4	0.0209679
553	0.04335	4	0.0209679
554	0.04335	4	0.0209679
555	0.04335	4	0.0209679
556	0.04335	4	0.0209679
557	0.04335	4	0.0209679
558	0.04335	4	0.0209679
559	0.04335	4	0.0209679
560	0.04335	4	0.0209679
561	0.04335	4	0.0209679
562	0.04335	4	0.0209679
563	0.04335	4	0.0209679
564	0.04335	4	0.0209679
565	0.04335	4	0.0209679
566	0.04335	4	0.0209679
567	0.04335	4	0.0209679
568	0.04335	4	0.0209679
569	0.04335	4	0.0209679
570	0.04335	4	0.0209679
571	0.04335	4	0.0209679
572	0.04335	4	0.0209679
573	0.04335	4	0.0209679
574	0.04335	4	0.0209679
575	0.04335	4	0.0209679
576	0.04335	4	0.0209679
577	0.04335	4	0.0209679
578	0.04335	4	0.0209679
579	0.04335	4	0.0209679
580	0.04335	4	0.0209679
581	0.04335	4	0.0209679
582	0.04335	4	0.0209679
583	0.04335	4	0.0209679
584	0.04335	4	0.0209679
585	0.04335	4	0.0209679
586	0.04335	4	0.0209679
587	0.04335	4	0.0209679
588	0.04335	4	0.0209679
589	0.04335	4	0.0209679
590	0.04335	4	0.0209679
591	0.04335	4	0.0209679
592	0.04335	4	0.0209679
593	0.04335	4	0.0209679
594	0.04335	4	0.0209679
595	0.04335	4	0.0209679
596	0.04335	4	0.0209679
597	0.04335	4	0.0209679
598	0.04335	4	0.0209679
599	0.04335	4	0.0209679
600	0.04335	4	0.0209679
601	0.04335	4	0.0209679
602	0.04335	4	0.0209679
603	0.04335	4	0.0209679
604	0.04335	4	0.0209679
605	0.04335	4	0.0209679
606	0.04335	4	0.0209679
607	0.04335	4	0.0209679
608	0.04335	4	0.0209679
609	0.04335	4	0.0209679
610	0.04335	4	0.0209679
611	0.04335	4	0.0209679
612	0.04335	4	0.0209679
613	0.04335	4	0.0209679
614	0.04335	4	0.0209679
615	0.04335	4	0.0209679
616	0.04335	4	0.0209679
617	0.04335	4	0.0209679
618	0.04335	4	0.0209679
619	0.04335	4	0.0209679
620	0.04335	4	0.0209679
621	0.04335	4	0.0209679
622	0.04335	4	0.0209679
623	0.04335	4	0.0209679
624	0.04335	4	0.0209679
625	0.04335	4	0.0209679
626	0.04335	4	0.0209679
627	0.04335	4	0.0209679
628	0.04335	4	0.0209679
629	0.04335	4	0.0209679
630	0.04335	4	0.0209679
631	0.04335	4	0.0209679
632	0.04335	4	0.0209679
633	0.04335	4	0.0209679
634	0.04335	4	0.0209679
635	0.04335	4	0.0209679
636	0.04335	4	0.0209679
637	0.04335	4	0.0209679
638	0.04335	4	0.0209679
639	0.04335	4	0.0209679
640	0.04335	4	0.0209679
641	0.04335	4	0.0209679
642	0.04335	4	0.0209679
643	0.04335	4	0.0209679
644	0.04335	4	0.0209679
645	0.04335	4	0.0209679
646	0.04335	4	0.0209679
647	0.04335	4	0.0209679
648	0.04335	4	0.0209679
649	0.04335	4	0.0209679
650	0.04335	4	0.0209679
651	0.04335	4	0.0209679
652	0.04335	4	0.0209679
653	0.04335	4	0.0209679
654	0.04335	4	0.0209679
655	0.04335	4	0.0209679
656	0.04335	4	0.0209679
657	0.04335	4	0.0209679
658	0.04335	4	0.0209679
659	0.04335	4	0.0209679
660	0.04335	4	0.0209679
661	0.04335	4	0.0209679
662	0.04335	4	0.0209679
663	0.04335	4	0.0209679
664	0.04335	4	0.0209679
665	0.04335	4	0.0209679
666	0.04335	4	0.0209679
667	0.04335	4	0.0209679
668	0.04335	4	0.0209679
669	0.04335	4	0.0209679
670	0.04335	4	0.0209679
671	0.04335	4	0.0209679
672	0.04335	4	0.0209679
673	0.04335	4	0.0209679
674	0.04335	4	0.0209679
675	0.04335	4	0.0209679
676	0.04335	4	0.0209679
677	0.04335	4	0.0209679
678	0.04335	4	0.0209679
679	0.04335	4	0.0209679
680	0.04335	4	0.0209679
681	0.04335	4	0.0209679
682	0.04335	4	0.0209679
683	0.04335	4	0.0209679
684	0.04335	4	0.0209679
685	0.04335	4	0.0209679
686	0.04335	4	0.0209679
687	0.04335	4	0.0209679
688	0.04335	4	0.0209679
689	0.04335	4	0.0209679
690	0.04335	4	0.0209679
691	0.04335	4	0.0209679
692	0.04335	4	0.0209679
693	0.04335	4	0.0209679
694	0.04335	4	0.0209679
695	0.04335	4	0.0209679
696	0.04335	4	0.0209679
697	0.04335	4	0.0209679
698	0.04335	4	0.0209679
699	0.04335	4	0.0209679
700	0.04335	4	0.0209679
701	0.04335	4	0.0209679
702	0.04335	4	0.0209679
703	0.04335	4	0.0209679
704	0.04335	4	0.0209679
705	0.04335	4	0.0209679
706	0.04335	4	0.0209679
707	0.04335	4	0.0209679
708	0.04335	4	0.0209679
709	0.04335	4	0.0209679
710	0.04335	4	0.0209679
711	0.04335	4	0.0209679
712	0.04335	4	0.0209679
713	0.04335	4	0.0209679
714	0.04335	4	0.0209679
715	0.04335	4	0.0209679
716	0.04335	4	0.0209679
717	0.04335	4	0.0209679
718	0.04335	4	0.0209679
719	0.04335	4	0.0209679
720	0.04335	4	0.0209679
721	0.04335	4	0.0209679
722	0.04335	4	0.0209679
723	0.04335	4	0.0209679
724	0.04335	4	0.0209679
725	0.04335	4	0.0209679
726	0.04335	4	0.0209679
727	0.04335	4	0.0209679
728	0.04335	4	0.0209679
729	0.04335	4	0.0209679
730	0.04335	4	0.0209679
731	0.04335	4	0.0209679
732	0.04335	4	0.0209679
733	0.04335	4	0.0209679
734	0.04335	4	0.0209679
735	0.04335	4	0.0209679
736	0.04335	4	0.0209679
737	0.04335	4	0.0209679
738	0.04335	4	0.0209679
739	0.04335	4	0.0209679
740	0.04335	4	0.0209679
741	0.04335	4	0.0209679
742	0.04335	4	0.0209679
743	0.04335	4	0.0209679
744	0.04335	4	0.0209679
745	0.04335	4	0.0209679
746	0.04335	4	0.0209679
747	0.04335	4	0.0209679
748	0.04335	4	0.0209679
749	0.04335	4	0.0209679
750	0.04335	4	0.0209679
751	0.04335	4	0.0209679
752	0.04335	4	0.0209679
753	0.04335	4	0.0209679
754	0.04335	4	0.0209679
755	0.04335	4	0.0209679
756	0.04335	4	0.0209679
757	0.04335	4	0.0209679
758	0.04335	4	0.0209679
759	0.04335	4	0.0209679
760	0.04335	4	0.0209679
761	0.04335	4	0.0209679
762	0.04335	4	0.0209679
763	0.04335	4	0.0209679
764	0.04335	4	0.0209679
765	0.04335	4	0.0209679
766	0.04335	4	0.0209679
767	0.04335	4	0.0209679
768	0.04335	4	0.0209679
769	0.04335	4	0.0209679
770	0.04335	4	0.0209679
771	0.04335	4	0.0209679
772	0.04335	4	0.0209679
773	0.04335	4	0.0209679
774	0.04335	4	0.0209679
775	0.04335	4	0.0209679
776	0.04335	4	0.0209679
777	0.04335	4	0.0209679
778	0.04335	4	0.0209679
779	0.04335	4	0.0209679
780	0.04335	4	0.0209679
781	0.04335	4	0.0209679
782	0.04335	4	0.0209679
783	0.04335	4	0.0209679
784	0.04335	4	0.0209679
785	0.04335	4	0.0209679
786	0.04335	4	0.0209679
787	0.04335	4	0.0209679
788	0.04335	4	0.0209679
789	0.04335	4	0.0209679
790	0.04335	4	0.0209679
791	0.04335	4	0.0209679
792	0.04335	4	0.0209679
793	0.04335	4	0.0209679
794	0.04335	4	0.0209679
795	0.04335	4	0.0209679
796	0.04335	4	0.0209679
797	0.04335	4	0.0209679
798	0.04335	4	0.0209679
799	0.04335	4	0.0209679
800	0.04335	4	0.0209679
801	0.04335	4	0.0209679
802	0.04335	4	0.0209679
803	0.04335	4	0.0209679
804	0.04335	4	0.0209679
805	0.04335	4	0.0209679
806	0.04335	4	0.0209679
807	0.04335	4	0.0209679
808	0.04335	4	0.0209679
809	0.04335	4	0.0209679
810	0.04335	4	0.0209679
811	0.04335	4	0.0209679
812	0.04335	4	0.0209679
813	0.04335	4	0.0209679
814	0.04335	4	0.0209679
815	0.04335	4	0.0209679
816	0.04335	4	0.0209679
817	0.04335	4	0.0209679
818	0.04335	4	0.0209679
819	0.04335	4	0.0209679
820	0.04335	4	0.0209679
821	0.04335	4	0.0209679
822	0.04335	4	0.0209679
823	0.04335	4	0.0209679
824	0.04335	4	0.0209679
825	0.04335	4	0.0209679
826	0.04335	4	0.0209679
827	0.04335	4	0.0209679
828	0.04335	4	0.0209679
829	0.04335	4	0.0209679
830	0.04335	4	0.0209679
831	0.04335	4	0.0209679
832	0.04335	4	0.0209679
833	0.04335	4	0.0209679
834	0.04335	4	0.0209679
835	0.04335	4	0.0209679
836	0.04335	4	0.0209679
837	0.04335	4	0.0209679
838	0.04335	4	0.0209679
839	0.04335	4	0.0209679
840	0.04335	4	0.0209679
841	0.04335	4	0.0209679
842	0.04335	4	0.0209679
843	0.04335	4	0.0209679
844	0.04335	4	0.0209679
845	0.04335	4	0.0209679
846	0.04335	4	0.0209679
847	0.04335	4	0.0209679
848	0.04335	4	0.0209679
849	0.04335	4	0.0209679
850	0.04335	4	0.0209679
851	0.04335	4	0.0209679
852	0.04335	4	0.0209679
853	0.04335	4	0.0209679
854	0.04335	4	0.0209679
855	0.04335	4	0.0209679
856	0.04335	4	0.0209679
857	0.04335	4	0.0209679
858	0.04335	4	0.0209679
859	0.04335	4	0.0209679
860	0.04335	4	0.0209679
861	0.04335	4	0.0209679
862	0.04335	4	0.0209679
863	0.04335	4	0.0209679
864	0.04335	4	0.0209679
865	0.04335	4	0.0209679
866	0.04335	4	0.0209679
867	0.04335	4	0.0209679
868	0.04335	4	0.0209679
869	0.04335	4	0.0209679
870	0.04335	4	0.0209679
871	0.04335	4	0.0209679
872	0.04335	4	0.0209679
873	0.04335	4	0.0209679
874	0.04335	4	0.0209679
875	0.04335	4	0.0209679
876	0.04335	4	0.0209679
877	0.04335	4	0.0209679
878	0.04335	4	0.0209679
879	0.04335	4	0.0209679
880	0.04335	4	0.0209679
881	0.04335	4	0.0209679
882	0.04335	4	0.0209679
883	0.04335	4	0.0209679
884	0.04335	4	0.0209679
885	0.04335	4	0.0209679
886	0.04335	4	0.0209679
887	0.04335	4	0.0209679
888	0.04335	4	0.0209679
889	0.04335	4	0.0209679
890	0.04335	4	0.0209679
891	0.04335	4	0.0209679
892	0.04335	4	0.0209679
893	0.04335	4	0.0209679
894	0.04335	4	0.0209679
895	0.04335	4	0.0209679
896	0.04335	4	0.0209679
897	0.04335	4	0.0209679
898	0.04335	4	0.0209679
899	0.04335	4	0.0209679
900	0.04335	4	0.0209679
901	0.04335	4	0.0209679
902	0.04335	4	0.0209679
903	0.04335	4	0.0209679
904	0.04335	4	0.0209679
905	0.04335	4	0.0209679
906	0.04335	4	0.0209679
907	0.04335	4	0.0209679
908	0.04335	4	0.0209679
909	0.04335	4	0.0209679
910	0.04335	4	0.0209679
911	0.04335	4	0.0209679
912	0.04335	4	0.0209679
913	0.04335	4	0.0209679
914	0.04335	4	0.0209679
915	0.04335	4	0.0209679
916	0.04335	4	0.0209679
917	0.04335	4	0.0209679
918	0.04335	4	0.0209679
919	0.04335	4	0.0209679
920	0.04335	4	0.0209679
921	0.04335	4	0.0209679
922	0.04335	4	0.0209679
923	0.04335	4	0.0209679
924	0.04335	4	0.0209679
925	0.04335	4	0.0209679
926	0.04335	4	0.0209679
927	0.04335	4	0.0209679
928	0.04335	4	0.0209679
929	0.04335	4	0.0209679
930	0.04335	4	0.0209679
931	0.04335	4	0.0209679
932	0.04335	4	0.0209679
933	0.04335	4	0.0209679
934	0.04335	4	0.0209679
935	0.04335	4	0.0209679
936	0.04335	4	0.0209679
937	0.04335	4	0.0209679
938	0.04335	4	0.0209679
939	0.04335	4	0.0209679
940	0.04335	4	0.0209679
941	0.04335	4	0.0209679
942	0.04335	4	0.0209679
943	0.04335	4	0.0209679
944	0.04335	4	0.0209679
945	0.04335	4	0.0209679
946	0.04335	4	0.0209679
947	0.04335	4	0.0209679
948	0.04335	4	0.0209679
949	0.04335	4	0.0209679
950	0.04335	4	0.0209679
951	0.04335	4	0.0209679
952	0.04335	4	0.0209679
953	0.04335	4	0.0209679
954	0.04335	4	0.0209679
955	0.04335	4	0.0209679
956	0.04335	4	0.0209679
957	0.04335	4	0.0209679
958	0.04335	4	0.0209679
959	0.04335	4	0.0209679
960	0.04335	4	0.0209679
961	0.04335	4	0.0209679
962	0.04335	4	0.0209679
963	0.04335	4	0.0209679
964	0.04335	4	0.0209679
965	0.04335	4	0.0209679
966	0.04335	4	0.0209679
967	0.04335	4	0.0209679
968	0.04335	4	0.0209679
969	0.04335	4	0.0209679
970	0.04335	4	0.0209679
971	0.04335	4	0.0209679
972	0.04335	4	0.0209679
973	0.04335	4	0.0209679
974	0.04335	4	0.0209679
975	0.04335	4	0.0209679
976	0.04335	4	0.0209679
977	0.04335	4	0.0209679
978	0.04335	4	0.0209679
979	0.04335	4	0.0209679
980	0.04335	4	0.0209679
981	0.04335	4	0.0209679
982	0.04335	4	0.0209679
983	0.04335	4	0.0209679
984	0.04335	4	0.0209679
985	0.04335	4	0.0209679
986	0.04335	4	0.0209679
987	0.04335	4	0.0209679
988	0.04335	4	0.0209679
989	0.04335	4	0.0209679
990	0.04335	4	0.0209679
991	0.04335	4	0.0209679
992	0.04335	4	0.0209679
993	0.04335	4	0.0209679
994	0.04335	4	0.0209679
995	0.04335	4	0.0209679
996	0.04335	4	0.0209679
997	0.04335	4	0.0209679
998	0.04335	4	0.0209679
999	0.04335	4	0.0209679
1000	0.04335	4	0.0209679
1001	0.04335	4	0.0209679
1002	0.04335	4	0.0209679
1003	0.04335	4	0.0209679
1004	0.04335	4	0.0209679
1005	0.04335	4	0.0209679
1006	0.04335	4	0.0209679
1007	0.04335	4	0.0209679
1008	0.04335	4	0.0209679
1009	0.04335	4	0.0209679
1010	0.04335	4	0.0209679
1011	0.04335	4	0.0209679
1012	0.04335	4	0.0209679
1013	0.04335	4	0.0209679
1014	0.04335	4	0.0209679
1015	0.04335	4	0.0209679
1016	0.04335	4	0.0209679
1017	0.04335	4	0.0209679
1018	0.04335	4	0.0209679
1019	0.04335	4	0.0209679
1020	0.04335	4	0.0209679
1021	0.04335	4	0.0209679
1022	0.04335	4	0.0209679
1023	0.04335	4	0.0209679
1024	0.04335	4	0.0209679
1025	0.04335	4	0.0209679
1026	0.04335	4	0.0209679
1027	0.04335	4	0.0209679
1028	0.04335	4	0.0209679
1029	0.04335	4	0.0209679
1030	0.04335	4	0.0209679
1031	0.04335	4	0.0209679
1032	0.04335	4	0.0209679
1033	0.04335	4	0.0209679
1034	0.04335	4	0.0209679
1035	0.04335	4	0.0209679
1036	0.04335	4	0.0209679
1037	0.04335	4	0.0209679
1038	0.04335	4	0.0209679
1039	0.04335	4	0.0209679
1040	0.04335	4	0.0209679
1041	0.04335	4	0.0209679
1042	0.04335	4	0.0209679
1043	0.04335	4	0.0209679
1044	0.04335	4	0.0209679
1045	0.04335	4	0.0209679
1046	0.04335	4	0.0209679
1047	0.04335	4	0.0209679
1048	0.04335	4	0.0209679
1049	0.04335	4	0.0209679
1050	0.04335	4	0.0209679
1051	0.04335	4	0.0209679
1052	0.04335	4	0.0209679
1053	0.04335	4	0.0209679
1054	0.04335	4	0.0209679
1055	0.04335	4	0.0209679
1056	0.04335	4	0.0209679
1057	0.04335	4	0.0209679
1058	0.04335	4	0.0209679
1059	0.04335	4	0.0209679
1060	0.04335	4	0.0209679
1061	0.04335	4	0.0209679
1062	0.04335	4	0.0209679
1063	0.04335	4	0.0209679
1064	0.04335	4	0.0209679
1065	0.04335	4	0.0209679
1066	0.04335	4	0.0209679
1067	0.04335	4	0.0209679
1068	0.04335	4	0.0209679
1069	0.04335	4	0.0209679
1070	0.04335	4	0.0209679
1071	0.04335	4	0.0209679
1072	0.04335	4	0.0209679
1073	0.04335	4	0.0209679
1074	0.04335	4	0.0209679
1075	0.04335	4	0.0209679
1076	0.04335	4	0.0209679
1077	0.04335	4	0.0209679
1078	0.04335	4	0.0209679
1079	0.04335	4	0.0209679
1080	0.04335	4	0.0209679
1081	0.04335	4	0.0209679
1082	0.04335	4	0.0209679
1083	0.04335	4	0.0209679
1084	0.04335	4	0.0209679
1085	0.04335	4	0.0209679
1086	0.04335	4	0.0209679
1087	0.04335	4	0.0209679
1088	0.04335	4	0.0209679
1089	0.04335	4	0.0209679
1090	0.04335	4	0.0209679
1091	0.04335	4	0.0209679
1092	0.04335	4	0.0209679
1093	0.04335	4	0.0209679
1094	0.04335	4	0.0209679
1095	0.04335	4	0.0209679
1096	0.04335	4	0.0209679
1097	0.04335	4	0.0209679
1098	0.04335	4	0.0209679
1099	0.04335	4	0.0209679
1100	0.04335	4	0.0209679
1101	0.04335	4	0.0209679
1102	0.04335	4	0.0209679
1103	0.04335	4	0.0209679
1104	0.04335	4	0.0209679
1105	0.04335	4	0.0209679
1106	0.04335	4	0.0209679
1107	0.04335	4	0.0209679
1108	0.04335	4	0.0209679
1109	0.04335	4	0.0209679
1110	0.04335	4	0.0209679
1111	0.04335	4	0.0209679
1112	0.04335	4	0.0209679
1113	0.04335	4	0.0209679
1114	0.04335	4	0.0209679
1115	0.04335	4	0.0209679
1116	0.04335	4	0.0209679
1117	0.04335	4	0.0209679
1118	0.04335	4	0.0209679
1119	0.04335	4	0.0209679
1120	0.04335	4	0.0209679
1121	0.04335	4	0.0209679
1122	0.04335	4	0.0209679
1123	0.04335	4	0.0209679
1124	0.04335	4	0.0209679
1125	0.04335	4	0.0209679
1126	0.04335	4	0.0209679
1127	0.04335	4	0.0209679
1128	0.04335	4	0.0209679
1129	0.04335	4	0.0209679
1130	0.04335	4	0.0209679
1131	0.04335	4	0.0209679
1132	0.04335	4	0.0209679
1133	0.04335	4	0.0209679
1134	0.04335	4	0.0209679
1135	0.04335	4	0.0209679
1136	0.04335	4	0.0209679
1137	0.04335	4	0.0209679
1138	0.04335	4	0.0209679
1139	0.04335	4	0.0209679
1140	0.04335	4	0.0209679
1141	0.04335	4	0.0209679
1142	0.04335	4	0.0209679
1143	0.04335	4	0.0209679
1144	0.04335	4	0.0209679
1145	0.04335	4	0.0209679
1146	0.04335	4	0.0209679
1147	0.04335	4	0.0209679
1148	0.04335	4	0.0209679
1149	0.04335	4	0.0209679
1150	0.04335	4	0.0209679
1151	0.04335	4	0.0209679
1152	0.04335	4	0.0209679
1153	0.04335	4	0.0209679
1154	0.04335	4	0.0209679
1155	0.04335	4	0.0209679
1156	0.04335	4	0.0209679
1157	0.04335	4	0.0209679
1158	0.04335	4	0.0209679
1159	0.04335	4	0.0209679
1160	0.04335	4	0.0209679
1161	0.04335	4	0.0209679
1162	0.04335	4	0.0209679
1163	0.04335	4	0.0209679
1164	0.04335	4	0.0209679
1165	0.04335	4	0.0209679
1166	0.04335	4	0.0209679
1167	0.04335	4	0.0209679
1168	0.04335	4	0.0209679
1169	0.04335	4	0.0209679
1170	0.04335	4	0.0209679
1171	0.04335	4	0.0209679
1172	0.04335	4	0.0209679
1173	0.04335	4	0.0209679
1174	0.04335	4	0.0209679
1175	0.04335	4	0.0209679
1176	0.04335	4	0.0209679
1177	0.04335	4	0.0209679
1178	0.04335	4	0.0209679
1179	0.04335	4	0.0209679
1180	0.04335	4	0.0209679
1181	0.04335	4	0.0209679
1182	0.04335	4	0.0209679
1183	0.04335	4	0.0209679
1184	0.04335	4	0.0209679
1185	0.04335	4	0.0209679
1186	0.04335	4	0.0209679
1187	0.04335	4	0.0209679
1188	0.04335	4	0.0209679
1189	0.04335	4	0.0209679
1190	0.04335	4	0.0209679
1191	0.04335	4	0.0209679
1192	0.04335	4	0.0209679
1193	0.04335	4	0.0209679
1194	0.04335	4	0.0209679
1195	0.04335	4	0.0209679
1196	0.04335	4	0.0209679
1197	0.04335	4	0.0209679
1198	0.04335	4	0.0209679
1199	0.04335	4	0.0209679
1200	0.04335	4	0.0209679
1201	0.04335	4	0.0209679
1202	0.04335	4	0.0209679
1203	0.04335	4	0.0209679
1204	0.04335	4	0.0209679
1205	0.04335	4	0.0209679
1206	0.04335	4	0.0209679
1207	0.04335	4	0.0209679
1208	0.04335	4	0.0209679
1209	0.04335	4	0.0209679
1210	0.04335	4	0.0209679
1211	0.04335	4	0.0209679
1212	0.04335	4	0.0209679
1213	0.04335	4	0.0209679
1214	0.04335	4	0.0209679
1215	0.04335	4	0.0209679
1216	0.04335	4	0.0209679
1217	0.04335	4	0.0209679
1218	0.04335	4	0.0209679
1219	0.04335	4	0.0209679
1220	0.04335	4	0.0209679
1221	0.04335	4	0.0209679
1222	0.04335	4	0.0209679
1223	0.04335	4	0.0209679
1224	0.04335	4	0.0209679
1225	0.04335	4	0.0209679
1226	0.04335	4	0.0209679
1227	0.04335	4	0.0209679
1228	0.04335	4	0.0209679
1229	0.04335	4	0.0209679
1230	0.04335	4	0.0209679
1231	0.04335	4	0.0209679
1232	0.04335	4	0.0209679
1233	0.04335	4	0.0209679
1234	0.04335	4	0.0209679
1235	0.04335	4	0.0209679
1236	0.04335	4	0.0209679
1237	0.04335	4	0.0209679
1238	0.04335	4	0.0209679
1239	0.04335	4	0.0209679
1240	0.04335	4	0.0209679
1241	0.04335	4	0.0209679
1242	0.04335	4	0.0209679
1243	0.04335	4	0.0209679
1244	0.04335	4	0.0209679
1245	0.04335	4	0.0209679
1246	0.04335	4	0.0209679
1247	0.04335	4	0.0209679
1248	0.04335	4	0.0209679
1249	0.04335	4	0.0209679
1250	0.04335	4	0.0209679
1251	0.04335	4	0.0209679
1252	0.04335	4	0.0209679
1253	0.04335	4	0.0209679
1254	0.04335	4	0.0209679
1255	0.04335	4	0.0209679
1256	0.04335	4	0.0209679
1257	0.04335	4	0.0209679
1258	0.04335	4	0.0209679
1259	0.04335	4	0.0209679
1260	0.04335	4	0.0209679
1261	0.04335	4	0.0209679
1262	0.04335	4	0.0209679
1263	0.04335	4	0.0209679
1264	0.04335	4	0.0209679
1265	0.04335	4	0.0209679
1266	0.04335	4	0.0209679
1267	0.04335	4	0.0209679
1268	0.04335	4	0.0209679
1269	0.04335	4	0.0209679
1270	0.04335	4	0.0209679
1271	0.04335	4	0.0209679
1272	0.04335	4	0.0209679
1273	0.04335	4	0.0209679
1274	0.04335	4	0.0209679
1275	0.04335	4	0.0209679
1276	0.04335	4	0.0209679
1277	0.04335	4	0.0209679
1278	0.04335	4	0.0209679
1279	0.04335	4	0.0209679
1280	0.04335	4	0.0209679
1281	0.04335	4	0.0209679
1282	0.04335	4	0.0209679
1283	0.04335	4	0.0209679
1284	0.04335	4	0.0209679
1285	0.04335	4	0.0209679
1286	0.04335	4	0.0209679
1287	0.04335	4	0.0209679
1288	0.04335	4	0.0209679
1289	0.04335	4	0.0209679
1290	0.04335	4	0.0209679
1291	0.04335	4	0.0209679
1292	0.04335	4	0.0209679
1293	0.04335	4	0.0209679
1294	0.04335	4	0.0209679
1295	0.04335	4	0.0209679
1296	0.04335	4	0.0209679
1297	0.04335	4	0.0209679
1298	0.04335	4	0.0209679
1299	0.04335	4	0.0209679
1300	0.04335	4	0.0209679
1301	0.04335	4	0.0209679
1302	0.04335	4	0.0209679
1303	0.04335	4	0.0209679
1304	0.04335	4	0.0209679
1305	0.04335	4	0.0209679
1306	0.04335	4	0.0209679
1307	0.04335	4	0.0209679
1308	0.04335	4	0.0209679
1309	0.04335	4	0.0209679
1310	0.04335	4	0.0209679
1311	0.04335	4	0.0209679
1312	0.04335	4	0.0209679
1313	0.04335	4	0.0209679
1314	0.04335	4	0.0209679
1315	0.04335	4	0.0209679
1316	0.04335	4	0.0209679
1317	0.04335	4	0.0209679
1318	0.04335	4	0.0209679
1319	0.04335	4	0.0209679
1320	0.04335	4	0.0209679
1321	0.04335	4	0.0209679
1322	0.04335	4	0.0209679
1323	0.04335	4	0.0209679
1324	0.04335	4	0.0209679
1325	0.04335	4	0.0209679
1326	0.04335	4	0.0209679
1327	0.04335	4	0.0209679
1328	0.04335	4	0.0209679
1329	0.04335	4	0.0209679
1330	0.04335	4	0.0209679
1331	0.04335	4	0.0209679
1332	0.04335	4	0.0209679
1333	0.04335	4	0.0209679
1334	0.04335	4	0.0209679
1335	0.04335	4	0.0209679
1336	0.04335	4	0.0209679
1337	0.04335	4	0.0209679
1338	0.04335	4	0.0209679
1339	0.04335	4	0.0209679
1340	0.04335	4	0.0209679
1341	0.04335	4	0.0209679
1342	0.04335	4	0.0209679
1343	0.04335	4	0.0209679
1344	0.04335	4	0.0209679
1345	0.04335	4	0.0209679
1346	0.04335	4	0.0209679
1347	0.04335	4	0.0209679
1348	0.04335	4	0.0209679
1349	0.04335	4	0.0209679
1350	0.04335	4	0.0209679
1351	0.04335	4	0.0209679
1352	0.04335	4	0.0209679
1353	0.04335	4	0.0209679
1354	0.04335	4	0.0209679
1355	0.04335	4	0.0209679
1356	0.04335	4	0.0209679
1357	0.04335	4	0.0209679
1358	0.04335	4	0.0209679
1359	0.04335	4	0.0209679
1360	0.04335	4	0.0209679
1361	0.04335	4	0.0209679
1362	0.04335	4	0.0209679
1363	0.04335	4	0.0209679
1364	0.04335	4	0.0209679
1365	0.04335	4	0.0209679
1366	0.04335	4	0.0209679
1367	0.04335	4	0.0209679
1368	0.04335	4	0.0209679
1369	0.04335	4	0.0209679
1370	0.04335	4	0.0209679
1371	0.04335	4	0.0209679
1372	0.04335	4	0.0209679
1373	0.04335	4	0.0209679
1374	0.04335	4	0.0209679
1375	0.04335	4	0.0209679
1376	0.04335	4	0.0209679
1377	0.04335	4	0.0209679
1378	0.04335	4	0.0209679
1379	0.04335	4	0.0209679
1380	0.04335	4	0.0209679
1381	0.04335	4	0.0209679
1382	0.04335	4	0.0209679
1383	0.04335	4	0.0209679
1384	0.04335	4	0.0209679
1385	0.04335	4	0.0209679
1386	0.04335	4	0.0209679
1387	0.04335	4	0.0209679
1388	0.04335	4	0.0209679
1389	0.04335	4	0.0209679
1390	0.04335	4	0.0209679
1391	0.04335	4	0.0209679
1392	0.04335	4	0.0209679
1393	0.04335	4	0.0209679
1394	0.04335	4	0.0209679
1395	0.04335	4	0.0209679
1396	0.04335	4	0.0209679
1397	0.04335	4	0.0209679
1398	0.04335	4	0.0209679
1399	0.04335	4	0.0209679
1400	0.04335	4	0.0209679
1401	0.04335	4	0.0209679
1402	0.04335	4	0.0209679
1403	0.04335	4	0.0209679
1404	0.04335	4	0.0209679
1405	0.04335	4	0.0209679
1406	0.04335	4	0.0209679
1407	0.04335	4	0.0209679
1408	0.04335	4	0.0209679
1409	0.04335	4	0.0209679
1410	0.04335	4	0.0209679
1411	0.04335	4	0.0209679
1412	0.04335	4	0.0209679
1413	0.04335	4	0.0209679
1414	0.04335	4	0.0209679
1415	0.04335	4	0.0209679
1416	0.04335	4	0.0209679
1417	0.04335	4	0.0209679
1418	0.04335	4	0.0209679
1419	0.04335	4	0.0209679
1420	0.04335	4	0.0209679
1421	0.04335	4	0.0209679
1422	0.04335	4	0.0209679
1423	0.04335	4	0.0209679
1424	0.04335	4	0.0209679
1425	0.04335	4	0.0209679
1426	0.04335	4	0.0209679
1427	0.04335	4	0.0209679
1428	0.04335	4	0.0209679
1429	0.04335	4	0.0209679
1430	0.04335	4	0.0209679
1431	0.04335	4	0.0209679
1432	0.04335	4	0.0209679
1433	0.04335	4	0.0209679
1434	0.04335	4	0.0209679
1435	0.04335	4	0.0209679
1436	0.04335	4	0.0209679
1437	0.04335	4	0.0209679
1438	0.04335	4	0.0209679
1439	0.04335	4	0.0209679
1440	0.04335	4	0.0209679
1441	0.04335	4	0.0209679
1442	0.04335	4	0.0209679
1443	0.04335	4	0.0209679
1444	0.04335	4	0.0209679
1445	0.04335	4	0.0209679
1446	0.04335	4	0.0209679
1447	0.04335	4	0.0209679
1448	0.04335	4	0.0209679
1449	0.04335	4	0.0209679
1450	0.04335	4	0.0209679
1451	0.04335	4	0.0209679
1452	0.04335	4	0.0209679
1453	0.04335	4	0.0209679
1454	0.04335	4	0.0209679
1455	0.04335	4	0.0209679
1456	0.04335	4	0.0209679
1457	0.04335	4	0.0209679
1458	0.04335	4	0.0209679
1459	0.04335	4	0.0209679
1460	0.04335	4	0.0209679
1461	0.04335	4	0.0209679
1462	0.04335	4	0.0209679
1463	0.04335	4	0.0209679
1464	0.04335	4	0.0209679
1465	0.04335	4	0.0209679
1466	0.04335	4	0.0209679
1467	0.04335	4	0.0209679
1468	0.04335	4	0.0209679
1469	0.04335	4	0.0209679
1470	0.04335	4	0.0209679
1471	0.04335	4	0.0209679
1472	0.04335	4	0.0209679
1473	0.04335	4	0.0209679
1474	0.04335	4	0.0209679
1475	0.04335	4	0.0209679
1476	0.04335	4	0.0209679
1477	0.04335	4	0.0209679
1478	0.04335	4	0.0209679
1479	0.04335	4	0.0209679
1480	0.04335	4	0.0209679
1481	0.04335	4	0.0209679
1482	0.04335	4	0.0209679
1483	0.04335	4	0.0209679
1484	0.04335	4	0.0209679
1485	0.04335	4	0.0209679
1486	0.04335	4	0.0209679
1487	0.04335	4	0.0209679
1488	0.04335	4	0.0209679
1489	0.04335	4	0.0209679
1490	0.04335	4	0.0209679
1491	0.04335	4	0.0209679
1492	0.04335	4	0.0209679
1493	0.04335	4	0.0209679
1494	0.04335	4	0.0209679
1495	0.04335	4	0.0209679
1496	0.04335	4	0.0209679
1497	0.04335	4	0.0209679
1498	0.04335	4	0.0209679
1499	0.04335	4	0.0209679
1500	0.04335	4	0.0209679
1501	0.04335	4	0.0209679
1502	0.04335	4	0.0209679
1503	0.04335	4	0.0209679
1504	0.04335	4	0.0209679
1505	0.04335	4	0.0209679
1506	0.04335	4	0.0209679
1507	0.04335	4	0.0209679
1508	0.04335	4	0.0209679
1509	0.04335	4	0.0209679
1510	0.04335	4	0.0209679
1511	0.04335	4	0.0209679
1512	0.04335	4	0.0209679
1513	0.04335	4	0.0209679
1514	0.04335	4	0.0209679
1515	0.04335	4	0.0209679
1516	0.04335	4	0.0209679
1517	0.04335	4	0.0209679
1518	0.04335	4	0.0209679
1519	0.04335	4	0.0209679
1520	0.04335	4	0.0209679
1521	0.04335	4	0.0209679
1522	0.04335	4	0.0209679
1523	0.04335	4	0.0209679
1524	0.04335	4	0.0209679
1525	0.04335	4	0.0209679
1526	0.04335	4	0.0209679
1527	0.04335	4	0.0209679
1528	0.04335	4	0.0209679
1529	0.04335	4	0.0209679
1530	0.04335	4	0.0209679
1531	0.04335	4	0.0209679
1532	0.04335	4	0.0209679
1533	0.04335	4	0.0209679
1534	0.04335	4	0.0209679
1535	0.04335	4	0.0209679
1536	0.04335	4	0.0209679
1537	0.04335	4	0.0209679
1538	0.04335	4	0.0209679
1539	0.04335	4	0.0209679
1540	0.04335	4	0.0209679
1541	0.04335	4	0.0209679
1542	0.04335	4	0.0209679
1543	0.04335	4	0.0209679
1544	0.04335	4	0.0209679
1545	0.04335	4	0.0209679
1546	0.04335	4	0.0209679
1547	0.04335	4	0.0209679
1548	0.04335	4	0.0209679
1549	0.04335	4	0.0209679
1550	0.04335	4	0.0209679
1551	0.04335	4	0.0209679
1552	0.04335	4	0.0209679
1553	0.04335	4	0.0209679
1554	0.04335	4	0.0209679
1555	0.04335	4	0.0209679
1556	0.04335	4	0.0209679
1557	0.04335	4	0.0209679
1558	0.04335	4	0.0209679
1559	0.04335	4	0.0209679
1560	0.04335	4	0.0209679
1561	0.04335	4	0.0209679
1562	0.04335	4	0.0209679
1563	0.04335	4	0.0209679
1564	0.04335	4	0.0209679
1565	0.04335	4	0.0209679
1566	0.04335	4	0.0209679
1567	0.04335	4	0.0209679
1568	0.04335	4	0.0209679
1569	0.04335	4	0.0209679
1570	0.04335	4	0.0209679
1571	0.04335	4	0.0209679
1572	0.04335	4	0.0209679
1573	0.04335	4	0.0209679
1574	0.04335	4	0.0209679
1575	0.04335	4	0.0209679
1576	0.04335	4	0.0209679
1577	0.04335	4	0.0209679
1578	0.04335	4	0.0209679
1579	0.04335	4	0.0209679
1580	0.04335	4	0.0209679
1581	0.04335	4	0.0209679
1582	0.04335	4	0.0209679
1583	0.04335	4	0.0209679
1584	0.04335	4	0.0209679
1585	0.04335	4	0.0209679
1586	0.04335	4	0.0209679
1587	0.04335	4	0.0209679
1588	0.04335	4	0.0209679
1589	0.04335	4	0.0209679
1590	0.04335	4	0.0209679
1591	0.04335	4	0.0209679
1592	0.04335	4	0.0209679
1593	0.04335	4	0.0209679
1594	0.04335	4	0.0209679
1595	0.04335	4	0.0209679
1596	0.04335	4	0.0209679
1597	0.04335	4	0.0209679
1598	0.04335	4	0.0209679
1599	0.04335	4	0.0209679
1600	0.04335	4	0.0209679
1601	0.04335	4	0.0209679
1602	0.04335	4	0.0209679
1603	0.04335	4	0.0209679
1604	0.04335	4	0.0209679
1605	0.04335	4	0.0209679
1606	0.04335	4	0.0209679
1607	0.04335	4	0.0209679
1608	0.04335	4	0.0209679
1609	0.04335	4	0.0209679
1610	0.04335	4	0.0209679
1611	0.04335	4	0.0209679
1612	0.04335	4	0.0209679
1613	0.04335	4	0.0209679
1614	0.04335	4	0.0209679
1615	0.04335	4	0.0209679
1616	0.04335	4	0.0209679
1617	0.04335	4	0.0209679
1618	0.04335	4	0.0209679
1619	0.04335	4	0.0209679
1620	0.04335	4	0.0209679
1621	0.04335	4	0.0209679
1622	0.04335	4	0.0209679
1623	0.04335	4	0.0209679
1624	0.04335	4	0.0209679
1625	0.04335	4	0.0209679
1626	0.04335	4	0.0209679
1627	0.04335	4	0.0209679
1628	0.04335	4	0.0209679
1629	0.04335	4	0.0209679
1630	0.04335	4	0.0209679
1631	0.04335	4	0.0209679
1632	0.04335	4	0.0209679
1633	0.04335	4	0.0209679
1634	0.04335	4	0.0209679
1635	0.04335	4	0.0209679
1636	0.04335	4	0.0209679
1637	0.04335	4	0.0209679
1638	0.04335	4	0.0209679
1639	0.04335	4	0.0209679
1640	0.04335	4	0.0209679
1641	0.04335	4	0.0209679
1642	0.04335	4	0.0209679
1643	0.04335	4	0.0209679
1644	0.04335	4	0.0209679
1645	0.04335	4	0.0209679
1646	0.04335	4	0.0209679
1647	0.04335	4	0.0209679
1648	0.04335	4	0.0209679
1649	0.04335	4	0.0209679
1650	0.04335	4	0.0209679
1651	0.04335	4	0.0209679
1652	0.04335	4	0.0209679
1653	0.04335	4	0.0209679
1654	0.04335	4	0.0209679
1655	0.04335	4	0.0209679
1656	0.04335	4	0.0209679
1657	0.04335	4	0.0209679
1658	0.04335	4	0.0209679
1659	0.04335	4	0.0209679
1660	0.04335	4	0.0209679
1661	0.04335	4	0.0209679
1662	0.04335	4	0.0209679
1663	0.04335	4	0.0209679
1664	0.04335	4	0.0209679
1665	0.04335	4	0.0209679
1666	0.04335	4	0.0209679
1667	0.04335	4	0.0209679
1668	0.04335	4	0.0209679
1669	0.04335	4	0.0209679
1670	0.04335	4	0.0209679
1671	0.04335	4	0.0209679
1672	0.04335	4	0.0209679
1673	0.04335	4	0.0209679
1674	0.04335	4	0.0209679
1675	0.04335	4	0.0209679
1676	0.04335	4	0.0209679
1677	0.04335	4	0.0209679
1678	0.04335	4	0.0209679
1679	0.04335	4	0.0209679
1680	0.04335	4	0.0209679
1681	0.04335	4	0.0209679
1682	0.04335	4	0.0209679
1683	0.04335	4	0.0209679
1684	0.04335	4	0.0209679
1685	0.04335	4	0.0209679
1686	0.04335	4	0.0209679
1687	0.04335	4	0.0209679
1688	0.04335	4	0.0209679
1689	0.04335	4	0.0209679
1690	0.04335	4	0.0209679
1691	0.04335	4	0.0209679
1692	0.04335	4	0.0209679
1693	0.04335	4	0.0209679
1694	0.04335	4	0.0209679
1695	0.04335	4	0.0209679
1696	0.04335	4	0.0209679
1697	0.04335	4	0.0209679
1698	0.04335	4	0.0209679
1699	0.04335	4	0.0209679
1700	0.04335	4	0.0209679
1701	0.04335	4	0.0209679
1702	0.04335	4	0.0209679
1703	0.04335	4	0.0209679
1704	0.04335	4	0.0209679
1705	0.04335	4	0.0209679
1706	0.04335	4	0.0209679
1707	0.04335	4	0.0209679
1708	0.04335	4	0.0209679
1709	0.04335	4	0.0209679
1710	0.04335	4	0.0209679
1711	0.04335	4	0.0209679
1712	0.04335	4	0.0209679
1713	0.04335	4	0.0209679
1714	0.04335	4	0.0209679
1715	0.04335	4	0.0209679
1716	0.04335	4	0.0209679
1717	0.04335	4	0.0209679
1718	0.04335	4	0.0209679
1719	0.04335	4	0.0209679
1720	0.04335	4	0.0209679
1721	0.04335	4	0.0209679
1722	0.04335	4	0.0209679
1723	0.04335	4	0.0209679
1724	0.04335	4	0.0209679
1725	0.04335	4	0.0209679
1726	0.04335	4	0.0209679
1727	0.04335	4	0.0209679
1728	0.04335	4	0.0209679
1729	0.04335	4	0.0209679
1730	0.04335	4	0.0209679
1731	0.04335	4	0.0209679
1732	0.04335	4	0.0209679
1733	0.04335	4	0.0209679
1734	0.04335	4	0.0209679
1735	0.04335	4	0.0209679
1736	0.04335	4	0.0209679
1737	0.04335	4	0.0209679
1738	0.04335	4	0.0209679
1739	0.04335	4	0.0209679
1740	0.04335	4	0.0209679
1741	0.04335	4	0.0209679
1742	0.04335	4	0.0209679
1743	0.04335	4	0.0209679
1744	0.04335	4	0.0209679
1745	0.04335	4	0.0209679
1746	0.04335	4	0.0209679
1747	0.04335	4	0.0209679
1748	0.04335	4	0.0209679
1749	0.04335	4	0.0209679
1750	0.04335	4	0.0209679
1751	0.04335	4	0.0209679
1752	0.04335	4	0.0209679
1753	0.04335	4	0.0209679
1754	0.04335	4	0.0209679
1755	0.04335	4	0.0209679
1756	0.04335	4	0.0209679
1757	0.04335	4	0.0209679
1758	0.04335	4	0.0209679
1759	0.04335	4	0.0209679
1760	0.04335	4	0.0209679
1761	0.04335	4	0.0209679
1762	0.04335	4	0.0209679
1763	0.04335	4	0.0209679
1764	0.04335	4	0.0209679
1765	0.04335	4	0.0209679
1766	0.04335	4	0.0209679
1767	0.04335	4	0.0209679
1768	0.04335	4	0.0209679
1769	0.04335	4	0.0209679
1770	0.04335	4	0.0209679
1771	0.04335	4	0.0209679
1772	0.04335	4	0.0209679
1773	0.04335	4	0.0209679
1774	0.04335	4	0.0209679
1775	0.04335	4	0.0209679
1776	0.04335	4	0.0209679
1777	0.04335	4	0.0209679
1778	0.04335	4	0.0209679
1779	0.04335	4	0.0209679
1780	0.04335	4	0.0209679
1781	0.04335	4	0.0209679
1782	0.04335	4	0.0209679
1783	0.04335	4	0.0209679
1784	0.04335	4	0.0209679
1785	0.04335	4	0.0209679
1786	0.04335	4	0.0209679
1787	0.04335	4	0.0209679
1788	0.04335	4	0.0209679
1789	0.04335	4	0.0209679
1790	0.04335	4	0.0209679
1791	0.04335	4	0.0209679
1792	0.04335	4	0.0209679
1793	0.04335	4	0.0209679
1794	0.04335	4	0.0209679
1795	0.04335	4	0.0209679
1796	0.04335	4	0.0209679
1797	0.04335	4	0.0209679
1798	0.04335	4	0.0209679
1799	0.04335	4	0.0209679
1800	0.04335	4	0.0209679
1801	0.04335	4	0.0209679
1802	0.04335	4	0.0209679
1803	0.04335	4	0.0209679
1804	0.04335	4	0.0209679
1805	0.04335	4	0.0209679
1806	0.04335	4	0.0209679
1807	0.04335	4	0.0209679
1808	0.04335	4	0.0209679
1809	0.04335	4	0.0209679
1810	0.04335	4	0.0209679
1811	0.04335	4	0.0209679
1812	0.04335	4	0.0209679
1813	0.04335	4	0.0209679
1814	0.04335	4	0.0209679
1815	0.04335	4	0.0209679
1816	0.04335	4	0.0209679
1817	0.04335	4	0.0209679
1818	0.04335	4	0.0209679
1819	0.04335	4	0.0209679
1820	0.04335	4	0.0209679
1821	0.04335	4	0.0209679
1822	0.04335	4	0.0209679
1823	0.04335	4	0.0209679
1824	0.04335	4	0.0209679
1825	0.04335	4	0.0209679
1826	0.04335	4	0.0209679
1827	0.04335	4	0.0209679
1828	0.04335	4	0.0209679
1829	0.04335	4	0.0209679
1830	0.04335	4	0.0209679
1831	0.04335	4	0.0209679
1832	0.04335	4	0.0209679
1833	0.04335	4	0.0209679
1834	0.04335	4	0.0209679
1835	0.04335	4	0.0209679
1836	0.04335	4	0.0209679
1837	0.04335	4	0.0209679
1838	0.04335	4	0.0209679
1839	0.04335	4	0.0209679
1840	0.04335	4	0.0209679
1841	0.04335	4	0.0209679
1842	0.04335	4	0.0209679
1843	0.04335	4	0.0209679
1844	0.04335	4	0.0209679
1845	0.04335	4	0.0209679
1846	0.04335	4	0.0209679
1847	0.04335	4	0.0209679
1848	0.04335	4	0.0209679
1849	0.04335	4	0.0209679
1850	0.04335	4	0.0209679
1851	0.04335	4	0.0209679
1852	0.04335	4	0.0209679
1853	0.04335	4	0.0209679
1854	0.04335	4	0.0209679
1855	0.04335	4	0.0209679
1856	0.04335	4	0.0209679
1857	0.04335	4	0.0209679
1858	0.04335	4	0.0209679
1859	0.04335	4	0.0209679
1860	0.04335	4	0.0209679
1861	0.04335	4	0.0209679
1862	0.04335	4	0.0209679
1863	0.04335	4	0.0209679
1864	0.04335	4	0.0209679
1865	0.04335	4	0.0209679
1866	0.04335	4	0.0209679
1867	0.04335	4	0.0209679
1868	0.04335	4	0.0209679
1869	0.04335	4	0.0209679
1870	0.04335	4	0.0209679
1871	0.04335	4	0.0209679
1872	0.04335	4	0.0209679
1873	0.04335	4	0.0209679
1874	0.04335	4	0.0209679
1875	0.04335	4	0.0209679
1876	0.04335	4	0.0209679
1877	0.04335	4	0.0209679
1878	0.04335	4	0.0209679
1879	0.04335	4	0.0209679
1880	0.04335	4	0.0209679
1881	0.04335	4	0.0209679
1882	0.04335	4	0.0209679
1883	0.04335	4	0.0209679
1884	0.04335	4	0.0209679
1885	0.04335	4	0.0209679
1886	0.04335	4	0.0209679
1887	0.04335	4	0.0209679
1888	0.04335	4	0.0209679
1889	0.04335	4	0.0209679
1890	0.04335	4	0.0209679
1891	0.04335	4	0.0209679
1892	0.04335	4	0.0209679
1893	0.04335	4	0.0209679
1894	0.04335	4	0.0209679
1895	0.04335	4	0.0209679
1896	0.04335	4	0.0209679
1897	0.04335	4	0.0209679
1898	0.04335	4	0.0209679
1899	0.04335	4	0.0209679
1900	0.04335	4	0.0209679
1901	0.04335	4	0.0209679
1902	0.04335	4	0.0209679
1903	0.04335	4	0.0209679
1904	0.04335	4	0.0209679
1905	0.04335	4	0.0209679
1906	0.04335	4	0.0209679
1907	0.04335	4	0.0209679
1908	0.04335	4	0.0209679
1909	0.04335	4	0.0209679
1910	0.04335	4	0.0209679
1911	0.04335	4	0.0209679
1912	0.04335	4	0.0209679
1913	0.04335	4	0.0209679
1914	0.04335	4	0.0209679
1915	0.04335	4	0.0209679
1916	0.04335	4	0.0209679
1917	0.04335	4	0.0209679
1918	0.04335	4	0.0209679
1919	0.04335	4	0.0209679
1920	0.04335	4	0.0209679
1921	0.04335	4	0.0209679
1922	0.04335	4	0.0209679
1923	0.04335	4	0.0209679
1924	0.04335	4	0.0209679
1925	0.04335	4	0.0209679
1926	0.04335	4	0.0209679
1927	0.04335	4	0.0209679
1928	0.04335	4	0.0209679
1929	0.04335	4	0.0209679
1930	0.04335	4	0.0209679
1931	0.04335	4	0.0209679
1932	0.04335	4	0.0209679
1933	0.04335	4	0.0209679
1934	0.04335	4	0.0209679
1935	0.04335	4	0.0209679
1936	0.04335	4	0.0209679
1937	0.04335	4	0.0209679
1938	0.04335	4	0.0209679
1939	0.04335	4	0.0209679
1940	0.04335	4	0.0209679
1941	0.04335	4	0.0209679
1942	0.04335	4	0.0209679
1943	0.04335	4	0.0209679
1944	0.04335	4	0.0209679
1945	0.04335	4	0.0209679
1946	0.04335	4	0.0209679
1947	0.04335	4	0.0209679
1948	0.04335	4	0.0209679
1949	0.04335	4	0.0209679
1950	0.04335	4	0.0209679
1951	0.04335	4	0.0209679
1952	0.04335	4	0.0209679
1953	0.04335	4	0.0209679
1954	0.04335	4	0.0209679
1955	0.04335	4	0.0209679
1956	0.04335	4	0.0209679
1957	0.04335	4	0.0209679
1958	0.04335	4	0.0209679
1959	0.04335	4	0.0209679
1960	0.04335	4	0.0209679
1961	0.04335	4	0.0209679
1962	0.04335	4	0.0209679
1963	0.04335	4	0.0209679
1964	0.04335	4	0.0209679
1965	0.04335	4	0.0209679
1966	0.04335	4	0.0209679
1967	0.04335	4	0.0209679
1968	0.04335	4	0.0209679
1969	0.04335	4	0.0209679
1970	0.04335	4	0.0209679
1971	0.04335	4	0.0209679
1972	0.04335	4	0.0209679
1973	0.04335	4	0.0209679
1974	0.04335	4	0.0209679
1975	0.04335	4	0.0209679
1976	0.04335	4	0.0209679
1977	0.04335	4	0.0209679
1978	0.04335	4	0.0209679
1979	0.04335	4	0.0209679
1980	0.04335	4	0.0209679
1981	0.04335	4	0.0209679
1982	0.04335	4	0.0209679
1983	0.04335	4	0.0209679
1984	0.04335	4	0.0209679
1985	0.04335	4	0.0209679
1986	0.04335	4	0.0209679
1987	0.04335	4	0.0209679
1988	0.04335	4	0.0209679
1989	0.04335	4	0.0209679
1990	0.04335	4	0.0209679
1991	0.04335	4	0.0209679
1992	0.04335	4	0.0209679
1993	0.04335	4	0.0209679
1994	0.04335	4	0.0209679
1995	0.04335	4	0.0209679
1996	0.04335	4	0.0209679
1997	0.04335	4	0.0209679
1998	0.04335	4	0.0209679
1999	0.04335	4	0.0209679
2000	0.04335	4	0.0209679
[truncated: 3,001 more rows]
