# Supplementary material for: Aspiration-driven co-evolution of cooperation with individual behavioral diversity
Source: PLoS One. 2023 Sep 15;18(9):e0291134. doi: 10.1371/journal.pone.0291134 (PMC10503719; doi:10.1371/journal.pone.0291134)
Supplement: S1 Data — (ZIP) [file pone.0291134.s001.zip › M1/v2-L=200/data/aspiration_time,b=1.87_frequency.txt]

1	0.5	0.5	0
2	0.695478	0.718018	0.478741
3	0.783988	0.866338	0.556257
4	0.804715	0.974812	0.611278
5	0.785734	1.06092	0.63248
6	0.746645	1.13277	0.631456
7	0.696413	1.19689	0.613922
8	0.644571	1.25813	0.586069
9	0.593142	1.31572	0.550844
10	0.544649	1.38939	0.511714
11	0.499261	1.4693	0.47352
12	0.457692	1.57803	0.4364
13	0.419072	1.6965	0.400573
14	0.383932	1.84288	0.367406
15	0.351627	1.9854	0.335833
16	0.322336	2.08742	0.306935
17	0.295641	2.1954	0.280659
18	0.271746	2.31452	0.25631
19	0.249884	2.43059	0.234235
20	0.230142	2.48771	0.21417
21	0.212062	2.61177	0.195998
22	0.195772	2.71582	0.17922
23	0.181172	2.77032	0.164495
24	0.16789	2.80217	0.150989
25	0.155827	2.92886	0.138808
26	0.145036	2.9647	0.127731
27	0.1352	3.06138	0.117759
28	0.126254	3.11378	0.108523
29	0.118115	3.19057	0.100346
30	0.110817	3.24232	0.0930231
31	0.104143	3.31346	0.0861503
32	0.0980156	3.36938	0.0799236
33	0.0925385	3.41267	0.0742607
34	0.08758	3.46336	0.0689958
35	0.0830806	3.52129	0.0643266
36	0.0789998	3.54863	0.0601621
37	0.0752877	3.60231	0.0563166
38	0.071962	3.63634	0.0528801
39	0.0689111	3.70021	0.0498379
40	0.0661305	3.73887	0.0470252
41	0.0636341	3.77312	0.0444314
42	0.0613443	3.81418	0.0421067
43	0.0592881	3.82688	0.0400701
44	0.0574458	3.87276	0.0380807
45	0.0557744	3.88619	0.0363326
46	0.0542296	3.89688	0.0347257
47	0.0528586	3.90633	0.0332998
48	0.0516113	3.91529	0.0320006
49	0.0504937	3.92276	0.0308395
50	0.0494855	3.93027	0.0297881
51	0.0485679	3.9365	0.0288342
52	0.047737	3.94234	0.0279694
53	0.0469767	3.948	0.0271765
54	0.0462918	3.9526	0.0264648
55	0.0456718	3.95715	0.0258186
56	0.0451106	3.9611	0.0252345
57	0.0446101	3.96549	0.0247092
58	0.0441463	3.96849	0.0242278
59	0.0437391	3.97174	0.023802
60	0.0433647	3.97466	0.023411
61	0.0430264	3.97701	0.023059
62	0.0427209	3.97896	0.022742
63	0.0424409	3.98075	0.0224515
64	0.0421858	3.98226	0.0221874
65	0.0419573	3.9838	0.02195
66	0.0417504	3.98516	0.0217351
67	0.0415646	3.98631	0.0215426
68	0.0413968	3.98741	0.0213683
69	0.0412454	3.98848	0.0212107
70	0.0411093	3.98961	0.0210682
71	0.0409809	3.99045	0.0209349
72	0.0408678	3.99118	0.0208174
73	0.0407644	3.99192	0.0207098
74	0.040671	3.99263	0.0206123
75	0.040588	3.99327	0.0205256
76	0.0405126	3.99394	0.0204464
77	0.0404441	3.9945	0.0203748
78	0.0403833	3.995	0.0203111
79	0.0403269	3.99539	0.0202525
80	0.0402772	3.99579	0.0202005
81	0.0402326	3.99625	0.0201533
82	0.0401913	3.99656	0.0201102
83	0.0401536	3.99684	0.0200709
84	0.04012	3.99724	0.0200352
85	0.0400895	3.99751	0.0200031
86	0.0400622	3.99783	0.019974
87	0.0400375	3.99801	0.0199482
88	0.0400148	3.9982	0.0199245
89	0.0399945	3.99836	0.0199033
90	0.0399758	3.99849	0.0198838
91	0.0399591	3.99866	0.0198662
92	0.039944	3.99879	0.0198504
93	0.0399303	3.99891	0.0198359
94	0.039918	3.99903	0.019823
95	0.0399066	3.99911	0.0198111
96	0.0398966	3.99921	0.0198006
97	0.0398874	3.99926	0.019791
98	0.0398789	3.99932	0.0197822
99	0.0398714	3.99938	0.0197744
100	0.0398647	3.99945	0.0197673
101	0.0398586	3.9995	0.0197609
102	0.0398529	3.99955	0.0197549
103	0.0398477	3.99959	0.0197495
104	0.0398431	3.99962	0.0197448
105	0.0398391	3.99966	0.0197405
106	0.0398354	3.99969	0.0197367
107	0.0398321	3.99971	0.0197332
108	0.039829	3.99974	0.0197299
109	0.0398262	3.99976	0.019727
110	0.0398237	3.99978	0.0197244
111	0.0398214	3.9998	0.019722
112	0.0398194	3.99981	0.0197199
113	0.0398175	3.99984	0.0197179
114	0.0398158	3.99985	0.0197161
115	0.0398143	3.99986	0.0197146
116	0.0398129	3.99988	0.0197131
117	0.0398117	3.99989	0.0197118
118	0.0398106	3.9999	0.0197106
119	0.0398095	3.99991	0.0197096
120	0.0398086	3.99991	0.0197086
121	0.0398078	3.99992	0.0197077
122	0.0398071	3.99993	0.0197069
123	0.0398064	3.99994	0.0197062
124	0.0398058	3.99994	0.0197056
125	0.0398052	3.99995	0.019705
126	0.0398047	3.99995	0.0197045
127	0.0398043	3.99996	0.019704
128	0.0398038	3.99996	0.0197035
129	0.0398035	3.99996	0.0197032
130	0.0398031	3.99997	0.0197028
131	0.0398028	3.99997	0.0197025
132	0.0398026	3.99997	0.0197022
133	0.0398023	3.99998	0.019702
134	0.0398021	3.99998	0.0197017
135	0.0398019	3.99998	0.0197015
136	0.0398017	3.99998	0.0197013
137	0.0398016	3.99998	0.0197011
138	0.0398014	3.99999	0.019701
139	0.0398013	3.99999	0.0197008
140	0.0398012	3.99999	0.0197007
141	0.0398011	3.99999	0.0197006
142	0.039801	3.99999	0.0197005
143	0.0398009	3.99999	0.0197004
144	0.0398008	3.99999	0.0197003
145	0.0398007	3.99999	0.0197002
146	0.0398006	3.99999	0.0197002
147	0.0398006	3.99999	0.0197001
148	0.0398005	3.99999	0.0197
149	0.0398005	3.99999	0.0197
150	0.0398004	4	0.0196999
151	0.0398004	4	0.0196999
152	0.0398004	4	0.0196999
153	0.0398003	4	0.0196998
154	0.0398003	4	0.0196998
155	0.0398003	4	0.0196998
156	0.0398002	4	0.0196997
157	0.0398002	4	0.0196997
158	0.0398002	4	0.0196997
159	0.0398002	4	0.0196997
160	0.0398002	4	0.0196996
161	0.0398001	4	0.0196996
162	0.0398001	4	0.0196996
163	0.0398001	4	0.0196996
164	0.0398001	4	0.0196996
165	0.0398001	4	0.0196996
166	0.0398001	4	0.0196996
167	0.0398001	4	0.0196996
168	0.0398001	4	0.0196996
169	0.0398001	4	0.0196996
170	0.0398001	4	0.0196995
171	0.0398001	4	0.0196995
172	0.0398	4	0.0196995
173	0.0398	4	0.0196995
174	0.0398	4	0.0196995
175	0.0398	4	0.0196995
176	0.0398	4	0.0196995
177	0.0398	4	0.0196995
178	0.0398	4	0.0196995
179	0.0398	4	0.0196995
180	0.0398	4	0.0196995
181	0.0398	4	0.0196995
182	0.0398	4	0.0196995
183	0.0398	4	0.0196995
184	0.0398	4	0.0196995
185	0.0398	4	0.0196995
186	0.0398	4	0.0196995
187	0.0398	4	0.0196995
188	0.0398	4	0.0196995
189	0.0398	4	0.0196995
190	0.0398	4	0.0196995
191	0.0398	4	0.0196995
192	0.0398	4	0.0196995
193	0.0398	4	0.0196995
194	0.0398	4	0.0196995
195	0.0398	4	0.0196995
196	0.0398	4	0.0196995
197	0.0398	4	0.0196995
198	0.0398	4	0.0196995
199	0.0398	4	0.0196995
200	0.0398	4	0.0196995
201	0.0398	4	0.0196995
202	0.0398	4	0.0196995
203	0.0398	4	0.0196995
204	0.0398	4	0.0196995
205	0.0398	4	0.0196995
206	0.0398	4	0.0196995
207	0.0398	4	0.0196995
208	0.0398	4	0.0196995
209	0.0398	4	0.0196995
210	0.0398	4	0.0196995
211	0.0398	4	0.0196995
212	0.0398	4	0.0196995
213	0.0398	4	0.0196995
214	0.0398	4	0.0196995
215	0.0398	4	0.0196995
216	0.0398	4	0.0196995
217	0.0398	4	0.0196995
218	0.0398	4	0.0196995
219	0.0398	4	0.0196995
220	0.0398	4	0.0196995
221	0.0398	4	0.0196995
222	0.0398	4	0.0196995
223	0.0398	4	0.0196995
224	0.0398	4	0.0196995
225	0.0398	4	0.0196995
226	0.0398	4	0.0196995
227	0.0398	4	0.0196995
228	0.0398	4	0.0196995
229	0.0398	4	0.0196995
230	0.0398	4	0.0196995
231	0.0398	4	0.0196995
232	0.0398	4	0.0196995
233	0.0398	4	0.0196995
234	0.0398	4	0.0196995
235	0.0398	4	0.0196995
236	0.0398	4	0.0196995
237	0.0398	4	0.0196995
238	0.0398	4	0.0196995
239	0.0398	4	0.0196995
240	0.0398	4	0.0196995
241	0.0398	4	0.0196995
242	0.0398	4	0.0196995
243	0.0398	4	0.0196995
244	0.0398	4	0.0196995
245	0.0398	4	0.0196995
246	0.0398	4	0.0196995
247	0.0398	4	0.0196995
248	0.0398	4	0.0196995
249	0.0398	4	0.0196995
250	0.0398	4	0.0196995
251	0.0398	4	0.0196995
252	0.0398	4	0.0196995
253	0.0398	4	0.0196995
254	0.0398	4	0.0196995
255	0.0398	4	0.0196995
256	0.0398	4	0.0196995
257	0.0398	4	0.0196995
258	0.0398	4	0.0196995
259	0.0398	4	0.0196995
260	0.0398	4	0.0196995
261	0.0398	4	0.0196995
262	0.0398	4	0.0196995
263	0.0398	4	0.0196995
264	0.0398	4	0.0196995
265	0.0398	4	0.0196995
266	0.0398	4	0.0196995
267	0.0398	4	0.0196995
268	0.0398	4	0.0196995
269	0.0398	4	0.0196995
270	0.0398	4	0.0196995
271	0.0398	4	0.0196995
272	0.0398	4	0.0196995
273	0.0398	4	0.0196995
274	0.0398	4	0.0196995
275	0.0398	4	0.0196995
276	0.0398	4	0.0196995
277	0.0398	4	0.0196995
278	0.0398	4	0.0196995
279	0.0398	4	0.0196995
280	0.0398	4	0.0196995
281	0.0398	4	0.0196995
282	0.0398	4	0.0196995
283	0.0398	4	0.0196995
284	0.0398	4	0.0196995
285	0.0398	4	0.0196995
286	0.0398	4	0.0196995
287	0.0398	4	0.0196995
288	0.0398	4	0.0196995
289	0.0398	4	0.0196995
290	0.0398	4	0.0196995
291	0.0398	4	0.0196995
292	0.0398	4	0.0196995
293	0.0398	4	0.0196995
294	0.0398	4	0.0196995
295	0.0398	4	0.0196995
296	0.0398	4	0.0196995
297	0.0398	4	0.0196995
298	0.0398	4	0.0196995
299	0.0398	4	0.0196995
300	0.0398	4	0.0196995
301	0.0398	4	0.0196995
302	0.0398	4	0.0196995
303	0.0398	4	0.0196995
304	0.0398	4	0.0196995
305	0.0398	4	0.0196995
306	0.0398	4	0.0196995
307	0.0398	4	0.0196995
308	0.0398	4	0.0196995
309	0.0398	4	0.0196995
310	0.0398	4	0.0196995
311	0.0398	4	0.0196995
312	0.0398	4	0.0196995
313	0.0398	4	0.0196995
314	0.0398	4	0.0196995
315	0.0398	4	0.0196995
316	0.0398	4	0.0196995
317	0.0398	4	0.0196995
318	0.0398	4	0.0196995
319	0.0398	4	0.0196995
320	0.0398	4	0.0196995
321	0.0398	4	0.0196995
322	0.0398	4	0.0196995
323	0.0398	4	0.0196995
324	0.0398	4	0.0196995
325	0.0398	4	0.0196995
326	0.0398	4	0.0196995
327	0.0398	4	0.0196995
328	0.0398	4	0.0196995
329	0.0398	4	0.0196995
330	0.0398	4	0.0196995
331	0.0398	4	0.0196995
332	0.0398	4	0.0196995
333	0.0398	4	0.0196995
334	0.0398	4	0.0196995
335	0.0398	4	0.0196995
336	0.0398	4	0.0196995
337	0.0398	4	0.0196995
338	0.0398	4	0.0196995
339	0.0398	4	0.0196995
340	0.0398	4	0.0196995
341	0.0398	4	0.0196995
342	0.0398	4	0.0196995
343	0.0398	4	0.0196995
344	0.0398	4	0.0196995
345	0.0398	4	0.0196995
346	0.0398	4	0.0196995
347	0.0398	4	0.0196995
348	0.0398	4	0.0196995
349	0.0398	4	0.0196995
350	0.0398	4	0.0196995
351	0.0398	4	0.0196995
352	0.0398	4	0.0196995
353	0.0398	4	0.0196995
354	0.0398	4	0.0196995
355	0.0398	4	0.0196995
356	0.0398	4	0.0196995
357	0.0398	4	0.0196995
358	0.0398	4	0.0196995
359	0.0398	4	0.0196995
360	0.0398	4	0.0196995
361	0.0398	4	0.0196995
362	0.0398	4	0.0196995
363	0.0398	4	0.0196995
364	0.0398	4	0.0196995
365	0.0398	4	0.0196995
366	0.0398	4	0.0196995
367	0.0398	4	0.0196995
368	0.0398	4	0.0196995
369	0.0398	4	0.0196995
370	0.0398	4	0.0196995
371	0.0398	4	0.0196995
372	0.0398	4	0.0196995
373	0.0398	4	0.0196995
374	0.0398	4	0.0196995
375	0.0398	4	0.0196995
376	0.0398	4	0.0196995
377	0.0398	4	0.0196995
378	0.0398	4	0.0196995
379	0.0398	4	0.0196995
380	0.0398	4	0.0196995
381	0.0398	4	0.0196995
382	0.0398	4	0.0196995
383	0.0398	4	0.0196995
384	0.0398	4	0.0196995
385	0.0398	4	0.0196995
386	0.0398	4	0.0196995
387	0.0398	4	0.0196995
388	0.0398	4	0.0196995
389	0.0398	4	0.0196995
390	0.0398	4	0.0196995
391	0.0398	4	0.0196995
392	0.0398	4	0.0196995
393	0.0398	4	0.0196995
394	0.0398	4	0.0196995
395	0.0398	4	0.0196995
396	0.0398	4	0.0196995
397	0.0398	4	0.0196995
398	0.0398	4	0.0196995
399	0.0398	4	0.0196995
400	0.0398	4	0.0196995
401	0.0398	4	0.0196995
402	0.0398	4	0.0196995
403	0.0398	4	0.0196995
404	0.0398	4	0.0196995
405	0.0398	4	0.0196995
406	0.0398	4	0.0196995
407	0.0398	4	0.0196995
408	0.0398	4	0.0196995
409	0.0398	4	0.0196995
410	0.0398	4	0.0196995
411	0.0398	4	0.0196995
412	0.0398	4	0.0196995
413	0.0398	4	0.0196995
414	0.0398	4	0.0196995
415	0.0398	4	0.0196995
416	0.0398	4	0.0196995
417	0.0398	4	0.0196995
418	0.0398	4	0.0196995
419	0.0398	4	0.0196995
420	0.0398	4	0.0196995
421	0.0398	4	0.0196995
422	0.0398	4	0.0196995
423	0.0398	4	0.0196995
424	0.0398	4	0.0196995
425	0.0398	4	0.0196995
426	0.0398	4	0.0196995
427	0.0398	4	0.0196995
428	0.0398	4	0.0196995
429	0.0398	4	0.0196995
430	0.0398	4	0.0196995
431	0.0398	4	0.0196995
432	0.0398	4	0.0196995
433	0.0398	4	0.0196995
434	0.0398	4	0.0196995
435	0.0398	4	0.0196995
436	0.0398	4	0.0196995
437	0.0398	4	0.0196995
438	0.0398	4	0.0196995
439	0.0398	4	0.0196995
440	0.0398	4	0.0196995
441	0.0398	4	0.0196995
442	0.0398	4	0.0196995
443	0.0398	4	0.0196995
444	0.0398	4	0.0196995
445	0.0398	4	0.0196995
446	0.0398	4	0.0196995
447	0.0398	4	0.0196995
448	0.0398	4	0.0196995
449	0.0398	4	0.0196995
450	0.0398	4	0.0196995
451	0.0398	4	0.0196995
452	0.0398	4	0.0196995
453	0.0398	4	0.0196995
454	0.0398	4	0.0196995
455	0.0398	4	0.0196995
456	0.0398	4	0.0196995
457	0.0398	4	0.0196995
458	0.0398	4	0.0196995
459	0.0398	4	0.0196995
460	0.0398	4	0.0196995
461	0.0398	4	0.0196995
462	0.0398	4	0.0196995
463	0.0398	4	0.0196995
464	0.0398	4	0.0196995
465	0.0398	4	0.0196995
466	0.0398	4	0.0196995
467	0.0398	4	0.0196995
468	0.0398	4	0.0196995
469	0.0398	4	0.0196995
470	0.0398	4	0.0196995
471	0.0398	4	0.0196995
472	0.0398	4	0.0196995
473	0.0398	4	0.0196995
474	0.0398	4	0.0196995
475	0.0398	4	0.0196995
476	0.0398	4	0.0196995
477	0.0398	4	0.0196995
478	0.0398	4	0.0196995
479	0.0398	4	0.0196995
480	0.0398	4	0.0196995
481	0.0398	4	0.0196995
482	0.0398	4	0.0196995
483	0.0398	4	0.0196995
484	0.0398	4	0.0196995
485	0.0398	4	0.0196995
486	0.0398	4	0.0196995
487	0.0398	4	0.0196995
488	0.0398	4	0.0196995
489	0.0398	4	0.0196995
490	0.0398	4	0.0196995
491	0.0398	4	0.0196995
492	0.0398	4	0.0196995
493	0.0398	4	0.0196995
494	0.0398	4	0.0196995
495	0.0398	4	0.0196995
496	0.0398	4	0.0196995
497	0.0398	4	0.0196995
498	0.0398	4	0.0196995
499	0.0398	4	0.0196995
500	0.0398	4	0.0196995
501	0.0398	4	0.0196995
502	0.0398	4	0.0196995
503	0.0398	4	0.0196995
504	0.0398	4	0.0196995
505	0.0398	4	0.0196995
506	0.0398	4	0.0196995
507	0.0398	4	0.0196995
508	0.0398	4	0.0196995
509	0.0398	4	0.0196995
510	0.0398	4	0.0196995
511	0.0398	4	0.0196995
512	0.0398	4	0.0196995
513	0.0398	4	0.0196995
514	0.0398	4	0.0196995
515	0.0398	4	0.0196995
516	0.0398	4	0.0196995
517	0.0398	4	0.0196995
518	0.0398	4	0.0196995
519	0.0398	4	0.0196995
520	0.0398	4	0.0196995
521	0.0398	4	0.0196995
522	0.0398	4	0.0196995
523	0.0398	4	0.0196995
524	0.0398	4	0.0196995
525	0.0398	4	0.0196995
526	0.0398	4	0.0196995
527	0.0398	4	0.0196995
528	0.0398	4	0.0196995
529	0.0398	4	0.0196995
530	0.0398	4	0.0196995
531	0.0398	4	0.0196995
532	0.0398	4	0.0196995
533	0.0398	4	0.0196995
534	0.0398	4	0.0196995
535	0.0398	4	0.0196995
536	0.0398	4	0.0196995
537	0.0398	4	0.0196995
538	0.0398	4	0.0196995
539	0.0398	4	0.0196995
540	0.0398	4	0.0196995
541	0.0398	4	0.0196995
542	0.0398	4	0.0196995
543	0.0398	4	0.0196995
544	0.0398	4	0.0196995
545	0.0398	4	0.0196995
546	0.0398	4	0.0196995
547	0.0398	4	0.0196995
548	0.0398	4	0.0196995
549	0.0398	4	0.0196995
550	0.0398	4	0.0196995
551	0.0398	4	0.0196995
552	0.0398	4	0.0196995
553	0.0398	4	0.0196995
554	0.0398	4	0.0196995
555	0.0398	4	0.0196995
556	0.0398	4	0.0196995
557	0.0398	4	0.0196995
558	0.0398	4	0.0196995
559	0.0398	4	0.0196995
560	0.0398	4	0.0196995
561	0.0398	4	0.0196995
562	0.0398	4	0.0196995
563	0.0398	4	0.0196995
564	0.0398	4	0.0196995
565	0.0398	4	0.0196995
566	0.0398	4	0.0196995
567	0.0398	4	0.0196995
568	0.0398	4	0.0196995
569	0.0398	4	0.0196995
570	0.0398	4	0.0196995
571	0.0398	4	0.0196995
572	0.0398	4	0.0196995
573	0.0398	4	0.0196995
574	0.0398	4	0.0196995
575	0.0398	4	0.0196995
576	0.0398	4	0.0196995
577	0.0398	4	0.0196995
578	0.0398	4	0.0196995
579	0.0398	4	0.0196995
580	0.0398	4	0.0196995
581	0.0398	4	0.0196995
582	0.0398	4	0.0196995
583	0.0398	4	0.0196995
584	0.0398	4	0.0196995
585	0.0398	4	0.0196995
586	0.0398	4	0.0196995
587	0.0398	4	0.0196995
588	0.0398	4	0.0196995
589	0.0398	4	0.0196995
590	0.0398	4	0.0196995
591	0.0398	4	0.0196995
592	0.0398	4	0.0196995
593	0.0398	4	0.0196995
594	0.0398	4	0.0196995
595	0.0398	4	0.0196995
596	0.0398	4	0.0196995
597	0.0398	4	0.0196995
598	0.0398	4	0.0196995
599	0.0398	4	0.0196995
600	0.0398	4	0.0196995
601	0.0398	4	0.0196995
602	0.0398	4	0.0196995
603	0.0398	4	0.0196995
604	0.0398	4	0.0196995
605	0.0398	4	0.0196995
606	0.0398	4	0.0196995
607	0.0398	4	0.0196995
608	0.0398	4	0.0196995
609	0.0398	4	0.0196995
610	0.0398	4	0.0196995
611	0.0398	4	0.0196995
612	0.0398	4	0.0196995
613	0.0398	4	0.0196995
614	0.0398	4	0.0196995
615	0.0398	4	0.0196995
616	0.0398	4	0.0196995
617	0.0398	4	0.0196995
618	0.0398	4	0.0196995
619	0.0398	4	0.0196995
620	0.0398	4	0.0196995
621	0.0398	4	0.0196995
622	0.0398	4	0.0196995
623	0.0398	4	0.0196995
624	0.0398	4	0.0196995
625	0.0398	4	0.0196995
626	0.0398	4	0.0196995
627	0.0398	4	0.0196995
628	0.0398	4	0.0196995
629	0.0398	4	0.0196995
630	0.0398	4	0.0196995
631	0.0398	4	0.0196995
632	0.0398	4	0.0196995
633	0.0398	4	0.0196995
634	0.0398	4	0.0196995
635	0.0398	4	0.0196995
636	0.0398	4	0.0196995
637	0.0398	4	0.0196995
638	0.0398	4	0.0196995
639	0.0398	4	0.0196995
640	0.0398	4	0.0196995
641	0.0398	4	0.0196995
642	0.0398	4	0.0196995
643	0.0398	4	0.0196995
644	0.0398	4	0.0196995
645	0.0398	4	0.0196995
646	0.0398	4	0.0196995
647	0.0398	4	0.0196995
648	0.0398	4	0.0196995
649	0.0398	4	0.0196995
650	0.0398	4	0.0196995
651	0.0398	4	0.0196995
652	0.0398	4	0.0196995
653	0.0398	4	0.0196995
654	0.0398	4	0.0196995
655	0.0398	4	0.0196995
656	0.0398	4	0.0196995
657	0.0398	4	0.0196995
658	0.0398	4	0.0196995
659	0.0398	4	0.0196995
660	0.0398	4	0.0196995
661	0.0398	4	0.0196995
662	0.0398	4	0.0196995
663	0.0398	4	0.0196995
664	0.0398	4	0.0196995
665	0.0398	4	0.0196995
666	0.0398	4	0.0196995
667	0.0398	4	0.0196995
668	0.0398	4	0.0196995
669	0.0398	4	0.0196995
670	0.0398	4	0.0196995
671	0.0398	4	0.0196995
672	0.0398	4	0.0196995
673	0.0398	4	0.0196995
674	0.0398	4	0.0196995
675	0.0398	4	0.0196995
676	0.0398	4	0.0196995
677	0.0398	4	0.0196995
678	0.0398	4	0.0196995
679	0.0398	4	0.0196995
680	0.0398	4	0.0196995
681	0.0398	4	0.0196995
682	0.0398	4	0.0196995
683	0.0398	4	0.0196995
684	0.0398	4	0.0196995
685	0.0398	4	0.0196995
686	0.0398	4	0.0196995
687	0.0398	4	0.0196995
688	0.0398	4	0.0196995
689	0.0398	4	0.0196995
690	0.0398	4	0.0196995
691	0.0398	4	0.0196995
692	0.0398	4	0.0196995
693	0.0398	4	0.0196995
694	0.0398	4	0.0196995
695	0.0398	4	0.0196995
696	0.0398	4	0.0196995
697	0.0398	4	0.0196995
698	0.0398	4	0.0196995
699	0.0398	4	0.0196995
700	0.0398	4	0.0196995
701	0.0398	4	0.0196995
702	0.0398	4	0.0196995
703	0.0398	4	0.0196995
704	0.0398	4	0.0196995
705	0.0398	4	0.0196995
706	0.0398	4	0.0196995
707	0.0398	4	0.0196995
708	0.0398	4	0.0196995
709	0.0398	4	0.0196995
710	0.0398	4	0.0196995
711	0.0398	4	0.0196995
712	0.0398	4	0.0196995
713	0.0398	4	0.0196995
714	0.0398	4	0.0196995
715	0.0398	4	0.0196995
716	0.0398	4	0.0196995
717	0.0398	4	0.0196995
718	0.0398	4	0.0196995
719	0.0398	4	0.0196995
720	0.0398	4	0.0196995
721	0.0398	4	0.0196995
722	0.0398	4	0.0196995
723	0.0398	4	0.0196995
724	0.0398	4	0.0196995
725	0.0398	4	0.0196995
726	0.0398	4	0.0196995
727	0.0398	4	0.0196995
728	0.0398	4	0.0196995
729	0.0398	4	0.0196995
730	0.0398	4	0.0196995
731	0.0398	4	0.0196995
732	0.0398	4	0.0196995
733	0.0398	4	0.0196995
734	0.0398	4	0.0196995
735	0.0398	4	0.0196995
736	0.0398	4	0.0196995
737	0.0398	4	0.0196995
738	0.0398	4	0.0196995
739	0.0398	4	0.0196995
740	0.0398	4	0.0196995
741	0.0398	4	0.0196995
742	0.0398	4	0.0196995
743	0.0398	4	0.0196995
744	0.0398	4	0.0196995
745	0.0398	4	0.0196995
746	0.0398	4	0.0196995
747	0.0398	4	0.0196995
748	0.0398	4	0.0196995
749	0.0398	4	0.0196995
750	0.0398	4	0.0196995
751	0.0398	4	0.0196995
752	0.0398	4	0.0196995
753	0.0398	4	0.0196995
754	0.0398	4	0.0196995
755	0.0398	4	0.0196995
756	0.0398	4	0.0196995
757	0.0398	4	0.0196995
758	0.0398	4	0.0196995
759	0.0398	4	0.0196995
760	0.0398	4	0.0196995
761	0.0398	4	0.0196995
762	0.0398	4	0.0196995
763	0.0398	4	0.0196995
764	0.0398	4	0.0196995
765	0.0398	4	0.0196995
766	0.0398	4	0.0196995
767	0.0398	4	0.0196995
768	0.0398	4	0.0196995
769	0.0398	4	0.0196995
770	0.0398	4	0.0196995
771	0.0398	4	0.0196995
772	0.0398	4	0.0196995
773	0.0398	4	0.0196995
774	0.0398	4	0.0196995
775	0.0398	4	0.0196995
776	0.0398	4	0.0196995
777	0.0398	4	0.0196995
778	0.0398	4	0.0196995
779	0.0398	4	0.0196995
780	0.0398	4	0.0196995
781	0.0398	4	0.0196995
782	0.0398	4	0.0196995
783	0.0398	4	0.0196995
784	0.0398	4	0.0196995
785	0.0398	4	0.0196995
786	0.0398	4	0.0196995
787	0.0398	4	0.0196995
788	0.0398	4	0.0196995
789	0.0398	4	0.0196995
790	0.0398	4	0.0196995
791	0.0398	4	0.0196995
792	0.0398	4	0.0196995
793	0.0398	4	0.0196995
794	0.0398	4	0.0196995
795	0.0398	4	0.0196995
796	0.0398	4	0.0196995
797	0.0398	4	0.0196995
798	0.0398	4	0.0196995
799	0.0398	4	0.0196995
800	0.0398	4	0.0196995
801	0.0398	4	0.0196995
802	0.0398	4	0.0196995
803	0.0398	4	0.0196995
804	0.0398	4	0.0196995
805	0.0398	4	0.0196995
806	0.0398	4	0.0196995
807	0.0398	4	0.0196995
808	0.0398	4	0.0196995
809	0.0398	4	0.0196995
810	0.0398	4	0.0196995
811	0.0398	4	0.0196995
812	0.0398	4	0.0196995
813	0.0398	4	0.0196995
814	0.0398	4	0.0196995
815	0.0398	4	0.0196995
816	0.0398	4	0.0196995
817	0.0398	4	0.0196995
818	0.0398	4	0.0196995
819	0.0398	4	0.0196995
820	0.0398	4	0.0196995
821	0.0398	4	0.0196995
822	0.0398	4	0.0196995
823	0.0398	4	0.0196995
824	0.0398	4	0.0196995
825	0.0398	4	0.0196995
826	0.0398	4	0.0196995
827	0.0398	4	0.0196995
828	0.0398	4	0.0196995
829	0.0398	4	0.0196995
830	0.0398	4	0.0196995
831	0.0398	4	0.0196995
832	0.0398	4	0.0196995
833	0.0398	4	0.0196995
834	0.0398	4	0.0196995
835	0.0398	4	0.0196995
836	0.0398	4	0.0196995
837	0.0398	4	0.0196995
838	0.0398	4	0.0196995
839	0.0398	4	0.0196995
840	0.0398	4	0.0196995
841	0.0398	4	0.0196995
842	0.0398	4	0.0196995
843	0.0398	4	0.0196995
844	0.0398	4	0.0196995
845	0.0398	4	0.0196995
846	0.0398	4	0.0196995
847	0.0398	4	0.0196995
848	0.0398	4	0.0196995
849	0.0398	4	0.0196995
850	0.0398	4	0.0196995
851	0.0398	4	0.0196995
852	0.0398	4	0.0196995
853	0.0398	4	0.0196995
854	0.0398	4	0.0196995
855	0.0398	4	0.0196995
856	0.0398	4	0.0196995
857	0.0398	4	0.0196995
858	0.0398	4	0.0196995
859	0.0398	4	0.0196995
860	0.0398	4	0.0196995
861	0.0398	4	0.0196995
862	0.0398	4	0.0196995
863	0.0398	4	0.0196995
864	0.0398	4	0.0196995
865	0.0398	4	0.0196995
866	0.0398	4	0.0196995
867	0.0398	4	0.0196995
868	0.0398	4	0.0196995
869	0.0398	4	0.0196995
870	0.0398	4	0.0196995
871	0.0398	4	0.0196995
872	0.0398	4	0.0196995
873	0.0398	4	0.0196995
874	0.0398	4	0.0196995
875	0.0398	4	0.0196995
876	0.0398	4	0.0196995
877	0.0398	4	0.0196995
878	0.0398	4	0.0196995
879	0.0398	4	0.0196995
880	0.0398	4	0.0196995
881	0.0398	4	0.0196995
882	0.0398	4	0.0196995
883	0.0398	4	0.0196995
884	0.0398	4	0.0196995
885	0.0398	4	0.0196995
886	0.0398	4	0.0196995
887	0.0398	4	0.0196995
888	0.0398	4	0.0196995
889	0.0398	4	0.0196995
890	0.0398	4	0.0196995
891	0.0398	4	0.0196995
892	0.0398	4	0.0196995
893	0.0398	4	0.0196995
894	0.0398	4	0.0196995
895	0.0398	4	0.0196995
896	0.0398	4	0.0196995
897	0.0398	4	0.0196995
898	0.0398	4	0.0196995
899	0.0398	4	0.0196995
900	0.0398	4	0.0196995
901	0.0398	4	0.0196995
902	0.0398	4	0.0196995
903	0.0398	4	0.0196995
904	0.0398	4	0.0196995
905	0.0398	4	0.0196995
906	0.0398	4	0.0196995
907	0.0398	4	0.0196995
908	0.0398	4	0.0196995
909	0.0398	4	0.0196995
910	0.0398	4	0.0196995
911	0.0398	4	0.0196995
912	0.0398	4	0.0196995
913	0.0398	4	0.0196995
914	0.0398	4	0.0196995
915	0.0398	4	0.0196995
916	0.0398	4	0.0196995
917	0.0398	4	0.0196995
918	0.0398	4	0.0196995
919	0.0398	4	0.0196995
920	0.0398	4	0.0196995
921	0.0398	4	0.0196995
922	0.0398	4	0.0196995
923	0.0398	4	0.0196995
924	0.0398	4	0.0196995
925	0.0398	4	0.0196995
926	0.0398	4	0.0196995
927	0.0398	4	0.0196995
928	0.0398	4	0.0196995
929	0.0398	4	0.0196995
930	0.0398	4	0.0196995
931	0.0398	4	0.0196995
932	0.0398	4	0.0196995
933	0.0398	4	0.0196995
934	0.0398	4	0.0196995
935	0.0398	4	0.0196995
936	0.0398	4	0.0196995
937	0.0398	4	0.0196995
938	0.0398	4	0.0196995
939	0.0398	4	0.0196995
940	0.0398	4	0.0196995
941	0.0398	4	0.0196995
942	0.0398	4	0.0196995
943	0.0398	4	0.0196995
944	0.0398	4	0.0196995
945	0.0398	4	0.0196995
946	0.0398	4	0.0196995
947	0.0398	4	0.0196995
948	0.0398	4	0.0196995
949	0.0398	4	0.0196995
950	0.0398	4	0.0196995
951	0.0398	4	0.0196995
952	0.0398	4	0.0196995
953	0.0398	4	0.0196995
954	0.0398	4	0.0196995
955	0.0398	4	0.0196995
956	0.0398	4	0.0196995
957	0.0398	4	0.0196995
958	0.0398	4	0.0196995
959	0.0398	4	0.0196995
960	0.0398	4	0.0196995
961	0.0398	4	0.0196995
962	0.0398	4	0.0196995
963	0.0398	4	0.0196995
964	0.0398	4	0.0196995
965	0.0398	4	0.0196995
966	0.0398	4	0.0196995
967	0.0398	4	0.0196995
968	0.0398	4	0.0196995
969	0.0398	4	0.0196995
970	0.0398	4	0.0196995
971	0.0398	4	0.0196995
972	0.0398	4	0.0196995
973	0.0398	4	0.0196995
974	0.0398	4	0.0196995
975	0.0398	4	0.0196995
976	0.0398	4	0.0196995
977	0.0398	4	0.0196995
978	0.0398	4	0.0196995
979	0.0398	4	0.0196995
980	0.0398	4	0.0196995
981	0.0398	4	0.0196995
982	0.0398	4	0.0196995
983	0.0398	4	0.0196995
984	0.0398	4	0.0196995
985	0.0398	4	0.0196995
986	0.0398	4	0.0196995
987	0.0398	4	0.0196995
988	0.0398	4	0.0196995
989	0.0398	4	0.0196995
990	0.0398	4	0.0196995
991	0.0398	4	0.0196995
992	0.0398	4	0.0196995
993	0.0398	4	0.0196995
994	0.0398	4	0.0196995
995	0.0398	4	0.0196995
996	0.0398	4	0.0196995
997	0.0398	4	0.0196995
998	0.0398	4	0.0196995
999	0.0398	4	0.0196995
1000	0.0398	4	0.0196995
1001	0.0398	4	0.0196995
1002	0.0398	4	0.0196995
1003	0.0398	4	0.0196995
1004	0.0398	4	0.0196995
1005	0.0398	4	0.0196995
1006	0.0398	4	0.0196995
1007	0.0398	4	0.0196995
1008	0.0398	4	0.0196995
1009	0.0398	4	0.0196995
1010	0.0398	4	0.0196995
1011	0.0398	4	0.0196995
1012	0.0398	4	0.0196995
1013	0.0398	4	0.0196995
1014	0.0398	4	0.0196995
1015	0.0398	4	0.0196995
1016	0.0398	4	0.0196995
1017	0.0398	4	0.0196995
1018	0.0398	4	0.0196995
1019	0.0398	4	0.0196995
1020	0.0398	4	0.0196995
1021	0.0398	4	0.0196995
1022	0.0398	4	0.0196995
1023	0.0398	4	0.0196995
1024	0.0398	4	0.0196995
1025	0.0398	4	0.0196995
1026	0.0398	4	0.0196995
1027	0.0398	4	0.0196995
1028	0.0398	4	0.0196995
1029	0.0398	4	0.0196995
1030	0.0398	4	0.0196995
1031	0.0398	4	0.0196995
1032	0.0398	4	0.0196995
1033	0.0398	4	0.0196995
1034	0.0398	4	0.0196995
1035	0.0398	4	0.0196995
1036	0.0398	4	0.0196995
1037	0.0398	4	0.0196995
1038	0.0398	4	0.0196995
1039	0.0398	4	0.0196995
1040	0.0398	4	0.0196995
1041	0.0398	4	0.0196995
1042	0.0398	4	0.0196995
1043	0.0398	4	0.0196995
1044	0.0398	4	0.0196995
1045	0.0398	4	0.0196995
1046	0.0398	4	0.0196995
1047	0.0398	4	0.0196995
1048	0.0398	4	0.0196995
1049	0.0398	4	0.0196995
1050	0.0398	4	0.0196995
1051	0.0398	4	0.0196995
1052	0.0398	4	0.0196995
1053	0.0398	4	0.0196995
1054	0.0398	4	0.0196995
1055	0.0398	4	0.0196995
1056	0.0398	4	0.0196995
1057	0.0398	4	0.0196995
1058	0.0398	4	0.0196995
1059	0.0398	4	0.0196995
1060	0.0398	4	0.0196995
1061	0.0398	4	0.0196995
1062	0.0398	4	0.0196995
1063	0.0398	4	0.0196995
1064	0.0398	4	0.0196995
1065	0.0398	4	0.0196995
1066	0.0398	4	0.0196995
1067	0.0398	4	0.0196995
1068	0.0398	4	0.0196995
1069	0.0398	4	0.0196995
1070	0.0398	4	0.0196995
1071	0.0398	4	0.0196995
1072	0.0398	4	0.0196995
1073	0.0398	4	0.0196995
1074	0.0398	4	0.0196995
1075	0.0398	4	0.0196995
1076	0.0398	4	0.0196995
1077	0.0398	4	0.0196995
1078	0.0398	4	0.0196995
1079	0.0398	4	0.0196995
1080	0.0398	4	0.0196995
1081	0.0398	4	0.0196995
1082	0.0398	4	0.0196995
1083	0.0398	4	0.0196995
1084	0.0398	4	0.0196995
1085	0.0398	4	0.0196995
1086	0.0398	4	0.0196995
1087	0.0398	4	0.0196995
1088	0.0398	4	0.0196995
1089	0.0398	4	0.0196995
1090	0.0398	4	0.0196995
1091	0.0398	4	0.0196995
1092	0.0398	4	0.0196995
1093	0.0398	4	0.0196995
1094	0.0398	4	0.0196995
1095	0.0398	4	0.0196995
1096	0.0398	4	0.0196995
1097	0.0398	4	0.0196995
1098	0.0398	4	0.0196995
1099	0.0398	4	0.0196995
1100	0.0398	4	0.0196995
1101	0.0398	4	0.0196995
1102	0.0398	4	0.0196995
1103	0.0398	4	0.0196995
1104	0.0398	4	0.0196995
1105	0.0398	4	0.0196995
1106	0.0398	4	0.0196995
1107	0.0398	4	0.0196995
1108	0.0398	4	0.0196995
1109	0.0398	4	0.0196995
1110	0.0398	4	0.0196995
1111	0.0398	4	0.0196995
1112	0.0398	4	0.0196995
1113	0.0398	4	0.0196995
1114	0.0398	4	0.0196995
1115	0.0398	4	0.0196995
1116	0.0398	4	0.0196995
1117	0.0398	4	0.0196995
1118	0.0398	4	0.0196995
1119	0.0398	4	0.0196995
1120	0.0398	4	0.0196995
1121	0.0398	4	0.0196995
1122	0.0398	4	0.0196995
1123	0.0398	4	0.0196995
1124	0.0398	4	0.0196995
1125	0.0398	4	0.0196995
1126	0.0398	4	0.0196995
1127	0.0398	4	0.0196995
1128	0.0398	4	0.0196995
1129	0.0398	4	0.0196995
1130	0.0398	4	0.0196995
1131	0.0398	4	0.0196995
1132	0.0398	4	0.0196995
1133	0.0398	4	0.0196995
1134	0.0398	4	0.0196995
1135	0.0398	4	0.0196995
1136	0.0398	4	0.0196995
1137	0.0398	4	0.0196995
1138	0.0398	4	0.0196995
1139	0.0398	4	0.0196995
1140	0.0398	4	0.0196995
1141	0.0398	4	0.0196995
1142	0.0398	4	0.0196995
1143	0.0398	4	0.0196995
1144	0.0398	4	0.0196995
1145	0.0398	4	0.0196995
1146	0.0398	4	0.0196995
1147	0.0398	4	0.0196995
1148	0.0398	4	0.0196995
1149	0.0398	4	0.0196995
1150	0.0398	4	0.0196995
1151	0.0398	4	0.0196995
1152	0.0398	4	0.0196995
1153	0.0398	4	0.0196995
1154	0.0398	4	0.0196995
1155	0.0398	4	0.0196995
1156	0.0398	4	0.0196995
1157	0.0398	4	0.0196995
1158	0.0398	4	0.0196995
1159	0.0398	4	0.0196995
1160	0.0398	4	0.0196995
1161	0.0398	4	0.0196995
1162	0.0398	4	0.0196995
1163	0.0398	4	0.0196995
1164	0.0398	4	0.0196995
1165	0.0398	4	0.0196995
1166	0.0398	4	0.0196995
1167	0.0398	4	0.0196995
1168	0.0398	4	0.0196995
1169	0.0398	4	0.0196995
1170	0.0398	4	0.0196995
1171	0.0398	4	0.0196995
1172	0.0398	4	0.0196995
1173	0.0398	4	0.0196995
1174	0.0398	4	0.0196995
1175	0.0398	4	0.0196995
1176	0.0398	4	0.0196995
1177	0.0398	4	0.0196995
1178	0.0398	4	0.0196995
1179	0.0398	4	0.0196995
1180	0.0398	4	0.0196995
1181	0.0398	4	0.0196995
1182	0.0398	4	0.0196995
1183	0.0398	4	0.0196995
1184	0.0398	4	0.0196995
1185	0.0398	4	0.0196995
1186	0.0398	4	0.0196995
1187	0.0398	4	0.0196995
1188	0.0398	4	0.0196995
1189	0.0398	4	0.0196995
1190	0.0398	4	0.0196995
1191	0.0398	4	0.0196995
1192	0.0398	4	0.0196995
1193	0.0398	4	0.0196995
1194	0.0398	4	0.0196995
1195	0.0398	4	0.0196995
1196	0.0398	4	0.0196995
1197	0.0398	4	0.0196995
1198	0.0398	4	0.0196995
1199	0.0398	4	0.0196995
1200	0.0398	4	0.0196995
1201	0.0398	4	0.0196995
1202	0.0398	4	0.0196995
1203	0.0398	4	0.0196995
1204	0.0398	4	0.0196995
1205	0.0398	4	0.0196995
1206	0.0398	4	0.0196995
1207	0.0398	4	0.0196995
1208	0.0398	4	0.0196995
1209	0.0398	4	0.0196995
1210	0.0398	4	0.0196995
1211	0.0398	4	0.0196995
1212	0.0398	4	0.0196995
1213	0.0398	4	0.0196995
1214	0.0398	4	0.0196995
1215	0.0398	4	0.0196995
1216	0.0398	4	0.0196995
1217	0.0398	4	0.0196995
1218	0.0398	4	0.0196995
1219	0.0398	4	0.0196995
1220	0.0398	4	0.0196995
1221	0.0398	4	0.0196995
1222	0.0398	4	0.0196995
1223	0.0398	4	0.0196995
1224	0.0398	4	0.0196995
1225	0.0398	4	0.0196995
1226	0.0398	4	0.0196995
1227	0.0398	4	0.0196995
1228	0.0398	4	0.0196995
1229	0.0398	4	0.0196995
1230	0.0398	4	0.0196995
1231	0.0398	4	0.0196995
1232	0.0398	4	0.0196995
1233	0.0398	4	0.0196995
1234	0.0398	4	0.0196995
1235	0.0398	4	0.0196995
1236	0.0398	4	0.0196995
1237	0.0398	4	0.0196995
1238	0.0398	4	0.0196995
1239	0.0398	4	0.0196995
1240	0.0398	4	0.0196995
1241	0.0398	4	0.0196995
1242	0.0398	4	0.0196995
1243	0.0398	4	0.0196995
1244	0.0398	4	0.0196995
1245	0.0398	4	0.0196995
1246	0.0398	4	0.0196995
1247	0.0398	4	0.0196995
1248	0.0398	4	0.0196995
1249	0.0398	4	0.0196995
1250	0.0398	4	0.0196995
1251	0.0398	4	0.0196995
1252	0.0398	4	0.0196995
1253	0.0398	4	0.0196995
1254	0.0398	4	0.0196995
1255	0.0398	4	0.0196995
1256	0.0398	4	0.0196995
1257	0.0398	4	0.0196995
1258	0.0398	4	0.0196995
1259	0.0398	4	0.0196995
1260	0.0398	4	0.0196995
1261	0.0398	4	0.0196995
1262	0.0398	4	0.0196995
1263	0.0398	4	0.0196995
1264	0.0398	4	0.0196995
1265	0.0398	4	0.0196995
1266	0.0398	4	0.0196995
1267	0.0398	4	0.0196995
1268	0.0398	4	0.0196995
1269	0.0398	4	0.0196995
1270	0.0398	4	0.0196995
1271	0.0398	4	0.0196995
1272	0.0398	4	0.0196995
1273	0.0398	4	0.0196995
1274	0.0398	4	0.0196995
1275	0.0398	4	0.0196995
1276	0.0398	4	0.0196995
1277	0.0398	4	0.0196995
1278	0.0398	4	0.0196995
1279	0.0398	4	0.0196995
1280	0.0398	4	0.0196995
1281	0.0398	4	0.0196995
1282	0.0398	4	0.0196995
1283	0.0398	4	0.0196995
1284	0.0398	4	0.0196995
1285	0.0398	4	0.0196995
1286	0.0398	4	0.0196995
1287	0.0398	4	0.0196995
1288	0.0398	4	0.0196995
1289	0.0398	4	0.0196995
1290	0.0398	4	0.0196995
1291	0.0398	4	0.0196995
1292	0.0398	4	0.0196995
1293	0.0398	4	0.0196995
1294	0.0398	4	0.0196995
1295	0.0398	4	0.0196995
1296	0.0398	4	0.0196995
1297	0.0398	4	0.0196995
1298	0.0398	4	0.0196995
1299	0.0398	4	0.0196995
1300	0.0398	4	0.0196995
1301	0.0398	4	0.0196995
1302	0.0398	4	0.0196995
1303	0.0398	4	0.0196995
1304	0.0398	4	0.0196995
1305	0.0398	4	0.0196995
1306	0.0398	4	0.0196995
1307	0.0398	4	0.0196995
1308	0.0398	4	0.0196995
1309	0.0398	4	0.0196995
1310	0.0398	4	0.0196995
1311	0.0398	4	0.0196995
1312	0.0398	4	0.0196995
1313	0.0398	4	0.0196995
1314	0.0398	4	0.0196995
1315	0.0398	4	0.0196995
1316	0.0398	4	0.0196995
1317	0.0398	4	0.0196995
1318	0.0398	4	0.0196995
1319	0.0398	4	0.0196995
1320	0.0398	4	0.0196995
1321	0.0398	4	0.0196995
1322	0.0398	4	0.0196995
1323	0.0398	4	0.0196995
1324	0.0398	4	0.0196995
1325	0.0398	4	0.0196995
1326	0.0398	4	0.0196995
1327	0.0398	4	0.0196995
1328	0.0398	4	0.0196995
1329	0.0398	4	0.0196995
1330	0.0398	4	0.0196995
1331	0.0398	4	0.0196995
1332	0.0398	4	0.0196995
1333	0.0398	4	0.0196995
1334	0.0398	4	0.0196995
1335	0.0398	4	0.0196995
1336	0.0398	4	0.0196995
1337	0.0398	4	0.0196995
1338	0.0398	4	0.0196995
1339	0.0398	4	0.0196995
1340	0.0398	4	0.0196995
1341	0.0398	4	0.0196995
1342	0.0398	4	0.0196995
1343	0.0398	4	0.0196995
1344	0.0398	4	0.0196995
1345	0.0398	4	0.0196995
1346	0.0398	4	0.0196995
1347	0.0398	4	0.0196995
1348	0.0398	4	0.0196995
1349	0.0398	4	0.0196995
1350	0.0398	4	0.0196995
1351	0.0398	4	0.0196995
1352	0.0398	4	0.0196995
1353	0.0398	4	0.0196995
1354	0.0398	4	0.0196995
1355	0.0398	4	0.0196995
1356	0.0398	4	0.0196995
1357	0.0398	4	0.0196995
1358	0.0398	4	0.0196995
1359	0.0398	4	0.0196995
1360	0.0398	4	0.0196995
1361	0.0398	4	0.0196995
1362	0.0398	4	0.0196995
1363	0.0398	4	0.0196995
1364	0.0398	4	0.0196995
1365	0.0398	4	0.0196995
1366	0.0398	4	0.0196995
1367	0.0398	4	0.0196995
1368	0.0398	4	0.0196995
1369	0.0398	4	0.0196995
1370	0.0398	4	0.0196995
1371	0.0398	4	0.0196995
1372	0.0398	4	0.0196995
1373	0.0398	4	0.0196995
1374	0.0398	4	0.0196995
1375	0.0398	4	0.0196995
1376	0.0398	4	0.0196995
1377	0.0398	4	0.0196995
1378	0.0398	4	0.0196995
1379	0.0398	4	0.0196995
1380	0.0398	4	0.0196995
1381	0.0398	4	0.0196995
1382	0.0398	4	0.0196995
1383	0.0398	4	0.0196995
1384	0.0398	4	0.0196995
1385	0.0398	4	0.0196995
1386	0.0398	4	0.0196995
1387	0.0398	4	0.0196995
1388	0.0398	4	0.0196995
1389	0.0398	4	0.0196995
1390	0.0398	4	0.0196995
1391	0.0398	4	0.0196995
1392	0.0398	4	0.0196995
1393	0.0398	4	0.0196995
1394	0.0398	4	0.0196995
1395	0.0398	4	0.0196995
1396	0.0398	4	0.0196995
1397	0.0398	4	0.0196995
1398	0.0398	4	0.0196995
1399	0.0398	4	0.0196995
1400	0.0398	4	0.0196995
1401	0.0398	4	0.0196995
1402	0.0398	4	0.0196995
1403	0.0398	4	0.0196995
1404	0.0398	4	0.0196995
1405	0.0398	4	0.0196995
1406	0.0398	4	0.0196995
1407	0.0398	4	0.0196995
1408	0.0398	4	0.0196995
1409	0.0398	4	0.0196995
1410	0.0398	4	0.0196995
1411	0.0398	4	0.0196995
1412	0.0398	4	0.0196995
1413	0.0398	4	0.0196995
1414	0.0398	4	0.0196995
1415	0.0398	4	0.0196995
1416	0.0398	4	0.0196995
1417	0.0398	4	0.0196995
1418	0.0398	4	0.0196995
1419	0.0398	4	0.0196995
1420	0.0398	4	0.0196995
1421	0.0398	4	0.0196995
1422	0.0398	4	0.0196995
1423	0.0398	4	0.0196995
1424	0.0398	4	0.0196995
1425	0.0398	4	0.0196995
1426	0.0398	4	0.0196995
1427	0.0398	4	0.0196995
1428	0.0398	4	0.0196995
1429	0.0398	4	0.0196995
1430	0.0398	4	0.0196995
1431	0.0398	4	0.0196995
1432	0.0398	4	0.0196995
1433	0.0398	4	0.0196995
1434	0.0398	4	0.0196995
1435	0.0398	4	0.0196995
1436	0.0398	4	0.0196995
1437	0.0398	4	0.0196995
1438	0.0398	4	0.0196995
1439	0.0398	4	0.0196995
1440	0.0398	4	0.0196995
1441	0.0398	4	0.0196995
1442	0.0398	4	0.0196995
1443	0.0398	4	0.0196995
1444	0.0398	4	0.0196995
1445	0.0398	4	0.0196995
1446	0.0398	4	0.0196995
1447	0.0398	4	0.0196995
1448	0.0398	4	0.0196995
1449	0.0398	4	0.0196995
1450	0.0398	4	0.0196995
1451	0.0398	4	0.0196995
1452	0.0398	4	0.0196995
1453	0.0398	4	0.0196995
1454	0.0398	4	0.0196995
1455	0.0398	4	0.0196995
1456	0.0398	4	0.0196995
1457	0.0398	4	0.0196995
1458	0.0398	4	0.0196995
1459	0.0398	4	0.0196995
1460	0.0398	4	0.0196995
1461	0.0398	4	0.0196995
1462	0.0398	4	0.0196995
1463	0.0398	4	0.0196995
1464	0.0398	4	0.0196995
1465	0.0398	4	0.0196995
1466	0.0398	4	0.0196995
1467	0.0398	4	0.0196995
1468	0.0398	4	0.0196995
1469	0.0398	4	0.0196995
1470	0.0398	4	0.0196995
1471	0.0398	4	0.0196995
1472	0.0398	4	0.0196995
1473	0.0398	4	0.0196995
1474	0.0398	4	0.0196995
1475	0.0398	4	0.0196995
1476	0.0398	4	0.0196995
1477	0.0398	4	0.0196995
1478	0.0398	4	0.0196995
1479	0.0398	4	0.0196995
1480	0.0398	4	0.0196995
1481	0.0398	4	0.0196995
1482	0.0398	4	0.0196995
1483	0.0398	4	0.0196995
1484	0.0398	4	0.0196995
1485	0.0398	4	0.0196995
1486	0.0398	4	0.0196995
1487	0.0398	4	0.0196995
1488	0.0398	4	0.0196995
1489	0.0398	4	0.0196995
1490	0.0398	4	0.0196995
1491	0.0398	4	0.0196995
1492	0.0398	4	0.0196995
1493	0.0398	4	0.0196995
1494	0.0398	4	0.0196995
1495	0.0398	4	0.0196995
1496	0.0398	4	0.0196995
1497	0.0398	4	0.0196995
1498	0.0398	4	0.0196995
1499	0.0398	4	0.0196995
1500	0.0398	4	0.0196995
1501	0.0398	4	0.0196995
1502	0.0398	4	0.0196995
1503	0.0398	4	0.0196995
1504	0.0398	4	0.0196995
1505	0.0398	4	0.0196995
1506	0.0398	4	0.0196995
1507	0.0398	4	0.0196995
1508	0.0398	4	0.0196995
1509	0.0398	4	0.0196995
1510	0.0398	4	0.0196995
1511	0.0398	4	0.0196995
1512	0.0398	4	0.0196995
1513	0.0398	4	0.0196995
1514	0.0398	4	0.0196995
1515	0.0398	4	0.0196995
1516	0.0398	4	0.0196995
1517	0.0398	4	0.0196995
1518	0.0398	4	0.0196995
1519	0.0398	4	0.0196995
1520	0.0398	4	0.0196995
1521	0.0398	4	0.0196995
1522	0.0398	4	0.0196995
1523	0.0398	4	0.0196995
1524	0.0398	4	0.0196995
1525	0.0398	4	0.0196995
1526	0.0398	4	0.0196995
1527	0.0398	4	0.0196995
1528	0.0398	4	0.0196995
1529	0.0398	4	0.0196995
1530	0.0398	4	0.0196995
1531	0.0398	4	0.0196995
1532	0.0398	4	0.0196995
1533	0.0398	4	0.0196995
1534	0.0398	4	0.0196995
1535	0.0398	4	0.0196995
1536	0.0398	4	0.0196995
1537	0.0398	4	0.0196995
1538	0.0398	4	0.0196995
1539	0.0398	4	0.0196995
1540	0.0398	4	0.0196995
1541	0.0398	4	0.0196995
1542	0.0398	4	0.0196995
1543	0.0398	4	0.0196995
1544	0.0398	4	0.0196995
1545	0.0398	4	0.0196995
1546	0.0398	4	0.0196995
1547	0.0398	4	0.0196995
1548	0.0398	4	0.0196995
1549	0.0398	4	0.0196995
1550	0.0398	4	0.0196995
1551	0.0398	4	0.0196995
1552	0.0398	4	0.0196995
1553	0.0398	4	0.0196995
1554	0.0398	4	0.0196995
1555	0.0398	4	0.0196995
1556	0.0398	4	0.0196995
1557	0.0398	4	0.0196995
1558	0.0398	4	0.0196995
1559	0.0398	4	0.0196995
1560	0.0398	4	0.0196995
1561	0.0398	4	0.0196995
1562	0.0398	4	0.0196995
1563	0.0398	4	0.0196995
1564	0.0398	4	0.0196995
1565	0.0398	4	0.0196995
1566	0.0398	4	0.0196995
1567	0.0398	4	0.0196995
1568	0.0398	4	0.0196995
1569	0.0398	4	0.0196995
1570	0.0398	4	0.0196995
1571	0.0398	4	0.0196995
1572	0.0398	4	0.0196995
1573	0.0398	4	0.0196995
1574	0.0398	4	0.0196995
1575	0.0398	4	0.0196995
1576	0.0398	4	0.0196995
1577	0.0398	4	0.0196995
1578	0.0398	4	0.0196995
1579	0.0398	4	0.0196995
1580	0.0398	4	0.0196995
1581	0.0398	4	0.0196995
1582	0.0398	4	0.0196995
1583	0.0398	4	0.0196995
1584	0.0398	4	0.0196995
1585	0.0398	4	0.0196995
1586	0.0398	4	0.0196995
1587	0.0398	4	0.0196995
1588	0.0398	4	0.0196995
1589	0.0398	4	0.0196995
1590	0.0398	4	0.0196995
1591	0.0398	4	0.0196995
1592	0.0398	4	0.0196995
1593	0.0398	4	0.0196995
1594	0.0398	4	0.0196995
1595	0.0398	4	0.0196995
1596	0.0398	4	0.0196995
1597	0.0398	4	0.0196995
1598	0.0398	4	0.0196995
1599	0.0398	4	0.0196995
1600	0.0398	4	0.0196995
1601	0.0398	4	0.0196995
1602	0.0398	4	0.0196995
1603	0.0398	4	0.0196995
1604	0.0398	4	0.0196995
1605	0.0398	4	0.0196995
1606	0.0398	4	0.0196995
1607	0.0398	4	0.0196995
1608	0.0398	4	0.0196995
1609	0.0398	4	0.0196995
1610	0.0398	4	0.0196995
1611	0.0398	4	0.0196995
1612	0.0398	4	0.0196995
1613	0.0398	4	0.0196995
1614	0.0398	4	0.0196995
1615	0.0398	4	0.0196995
1616	0.0398	4	0.0196995
1617	0.0398	4	0.0196995
1618	0.0398	4	0.0196995
1619	0.0398	4	0.0196995
1620	0.0398	4	0.0196995
1621	0.0398	4	0.0196995
1622	0.0398	4	0.0196995
1623	0.0398	4	0.0196995
1624	0.0398	4	0.0196995
1625	0.0398	4	0.0196995
1626	0.0398	4	0.0196995
1627	0.0398	4	0.0196995
1628	0.0398	4	0.0196995
1629	0.0398	4	0.0196995
1630	0.0398	4	0.0196995
1631	0.0398	4	0.0196995
1632	0.0398	4	0.0196995
1633	0.0398	4	0.0196995
1634	0.0398	4	0.0196995
1635	0.0398	4	0.0196995
1636	0.0398	4	0.0196995
1637	0.0398	4	0.0196995
1638	0.0398	4	0.0196995
1639	0.0398	4	0.0196995
1640	0.0398	4	0.0196995
1641	0.0398	4	0.0196995
1642	0.0398	4	0.0196995
1643	0.0398	4	0.0196995
1644	0.0398	4	0.0196995
1645	0.0398	4	0.0196995
1646	0.0398	4	0.0196995
1647	0.0398	4	0.0196995
1648	0.0398	4	0.0196995
1649	0.0398	4	0.0196995
1650	0.0398	4	0.0196995
1651	0.0398	4	0.0196995
1652	0.0398	4	0.0196995
1653	0.0398	4	0.0196995
1654	0.0398	4	0.0196995
1655	0.0398	4	0.0196995
1656	0.0398	4	0.0196995
1657	0.0398	4	0.0196995
1658	0.0398	4	0.0196995
1659	0.0398	4	0.0196995
1660	0.0398	4	0.0196995
1661	0.0398	4	0.0196995
1662	0.0398	4	0.0196995
1663	0.0398	4	0.0196995
1664	0.0398	4	0.0196995
1665	0.0398	4	0.0196995
1666	0.0398	4	0.0196995
1667	0.0398	4	0.0196995
1668	0.0398	4	0.0196995
1669	0.0398	4	0.0196995
1670	0.0398	4	0.0196995
1671	0.0398	4	0.0196995
1672	0.0398	4	0.0196995
1673	0.0398	4	0.0196995
1674	0.0398	4	0.0196995
1675	0.0398	4	0.0196995
1676	0.0398	4	0.0196995
1677	0.0398	4	0.0196995
1678	0.0398	4	0.0196995
1679	0.0398	4	0.0196995
1680	0.0398	4	0.0196995
1681	0.0398	4	0.0196995
1682	0.0398	4	0.0196995
1683	0.0398	4	0.0196995
1684	0.0398	4	0.0196995
1685	0.0398	4	0.0196995
1686	0.0398	4	0.0196995
1687	0.0398	4	0.0196995
1688	0.0398	4	0.0196995
1689	0.0398	4	0.0196995
1690	0.0398	4	0.0196995
1691	0.0398	4	0.0196995
1692	0.0398	4	0.0196995
1693	0.0398	4	0.0196995
1694	0.0398	4	0.0196995
1695	0.0398	4	0.0196995
1696	0.0398	4	0.0196995
1697	0.0398	4	0.0196995
1698	0.0398	4	0.0196995
1699	0.0398	4	0.0196995
1700	0.0398	4	0.0196995
1701	0.0398	4	0.0196995
1702	0.0398	4	0.0196995
1703	0.0398	4	0.0196995
1704	0.0398	4	0.0196995
1705	0.0398	4	0.0196995
1706	0.0398	4	0.0196995
1707	0.0398	4	0.0196995
1708	0.0398	4	0.0196995
1709	0.0398	4	0.0196995
1710	0.0398	4	0.0196995
1711	0.0398	4	0.0196995
1712	0.0398	4	0.0196995
1713	0.0398	4	0.0196995
1714	0.0398	4	0.0196995
1715	0.0398	4	0.0196995
1716	0.0398	4	0.0196995
1717	0.0398	4	0.0196995
1718	0.0398	4	0.0196995
1719	0.0398	4	0.0196995
1720	0.0398	4	0.0196995
1721	0.0398	4	0.0196995
1722	0.0398	4	0.0196995
1723	0.0398	4	0.0196995
1724	0.0398	4	0.0196995
1725	0.0398	4	0.0196995
1726	0.0398	4	0.0196995
1727	0.0398	4	0.0196995
1728	0.0398	4	0.0196995
1729	0.0398	4	0.0196995
1730	0.0398	4	0.0196995
1731	0.0398	4	0.0196995
1732	0.0398	4	0.0196995
1733	0.0398	4	0.0196995
1734	0.0398	4	0.0196995
1735	0.0398	4	0.0196995
1736	0.0398	4	0.0196995
1737	0.0398	4	0.0196995
1738	0.0398	4	0.0196995
1739	0.0398	4	0.0196995
1740	0.0398	4	0.0196995
1741	0.0398	4	0.0196995
1742	0.0398	4	0.0196995
1743	0.0398	4	0.0196995
1744	0.0398	4	0.0196995
1745	0.0398	4	0.0196995
1746	0.0398	4	0.0196995
1747	0.0398	4	0.0196995
1748	0.0398	4	0.0196995
1749	0.0398	4	0.0196995
1750	0.0398	4	0.0196995
1751	0.0398	4	0.0196995
1752	0.0398	4	0.0196995
1753	0.0398	4	0.0196995
1754	0.0398	4	0.0196995
1755	0.0398	4	0.0196995
1756	0.0398	4	0.0196995
1757	0.0398	4	0.0196995
1758	0.0398	4	0.0196995
1759	0.0398	4	0.0196995
1760	0.0398	4	0.0196995
1761	0.0398	4	0.0196995
1762	0.0398	4	0.0196995
1763	0.0398	4	0.0196995
1764	0.0398	4	0.0196995
1765	0.0398	4	0.0196995
1766	0.0398	4	0.0196995
1767	0.0398	4	0.0196995
1768	0.0398	4	0.0196995
1769	0.0398	4	0.0196995
1770	0.0398	4	0.0196995
1771	0.0398	4	0.0196995
1772	0.0398	4	0.0196995
1773	0.0398	4	0.0196995
1774	0.0398	4	0.0196995
1775	0.0398	4	0.0196995
1776	0.0398	4	0.0196995
1777	0.0398	4	0.0196995
1778	0.0398	4	0.0196995
1779	0.0398	4	0.0196995
1780	0.0398	4	0.0196995
1781	0.0398	4	0.0196995
1782	0.0398	4	0.0196995
1783	0.0398	4	0.0196995
1784	0.0398	4	0.0196995
1785	0.0398	4	0.0196995
1786	0.0398	4	0.0196995
1787	0.0398	4	0.0196995
1788	0.0398	4	0.0196995
1789	0.0398	4	0.0196995
1790	0.0398	4	0.0196995
1791	0.0398	4	0.0196995
1792	0.0398	4	0.0196995
1793	0.0398	4	0.0196995
1794	0.0398	4	0.0196995
1795	0.0398	4	0.0196995
1796	0.0398	4	0.0196995
1797	0.0398	4	0.0196995
1798	0.0398	4	0.0196995
1799	0.0398	4	0.0196995
1800	0.0398	4	0.0196995
1801	0.0398	4	0.0196995
1802	0.0398	4	0.0196995
1803	0.0398	4	0.0196995
1804	0.0398	4	0.0196995
1805	0.0398	4	0.0196995
1806	0.0398	4	0.0196995
1807	0.0398	4	0.0196995
1808	0.0398	4	0.0196995
1809	0.0398	4	0.0196995
1810	0.0398	4	0.0196995
1811	0.0398	4	0.0196995
1812	0.0398	4	0.0196995
1813	0.0398	4	0.0196995
1814	0.0398	4	0.0196995
1815	0.0398	4	0.0196995
1816	0.0398	4	0.0196995
1817	0.0398	4	0.0196995
1818	0.0398	4	0.0196995
1819	0.0398	4	0.0196995
1820	0.0398	4	0.0196995
1821	0.0398	4	0.0196995
1822	0.0398	4	0.0196995
1823	0.0398	4	0.0196995
1824	0.0398	4	0.0196995
1825	0.0398	4	0.0196995
1826	0.0398	4	0.0196995
1827	0.0398	4	0.0196995
1828	0.0398	4	0.0196995
1829	0.0398	4	0.0196995
1830	0.0398	4	0.0196995
1831	0.0398	4	0.0196995
1832	0.0398	4	0.0196995
1833	0.0398	4	0.0196995
1834	0.0398	4	0.0196995
1835	0.0398	4	0.0196995
1836	0.0398	4	0.0196995
1837	0.0398	4	0.0196995
1838	0.0398	4	0.0196995
1839	0.0398	4	0.0196995
1840	0.0398	4	0.0196995
1841	0.0398	4	0.0196995
1842	0.0398	4	0.0196995
1843	0.0398	4	0.0196995
1844	0.0398	4	0.0196995
1845	0.0398	4	0.0196995
1846	0.0398	4	0.0196995
1847	0.0398	4	0.0196995
1848	0.0398	4	0.0196995
1849	0.0398	4	0.0196995
1850	0.0398	4	0.0196995
1851	0.0398	4	0.0196995
1852	0.0398	4	0.0196995
1853	0.0398	4	0.0196995
1854	0.0398	4	0.0196995
1855	0.0398	4	0.0196995
1856	0.0398	4	0.0196995
1857	0.0398	4	0.0196995
1858	0.0398	4	0.0196995
1859	0.0398	4	0.0196995
1860	0.0398	4	0.0196995
1861	0.0398	4	0.0196995
1862	0.0398	4	0.0196995
1863	0.0398	4	0.0196995
1864	0.0398	4	0.0196995
1865	0.0398	4	0.0196995
1866	0.0398	4	0.0196995
1867	0.0398	4	0.0196995
1868	0.0398	4	0.0196995
1869	0.0398	4	0.0196995
1870	0.0398	4	0.0196995
1871	0.0398	4	0.0196995
1872	0.0398	4	0.0196995
1873	0.0398	4	0.0196995
1874	0.0398	4	0.0196995
1875	0.0398	4	0.0196995
1876	0.0398	4	0.0196995
1877	0.0398	4	0.0196995
1878	0.0398	4	0.0196995
1879	0.0398	4	0.0196995
1880	0.0398	4	0.0196995
1881	0.0398	4	0.0196995
1882	0.0398	4	0.0196995
1883	0.0398	4	0.0196995
1884	0.0398	4	0.0196995
1885	0.0398	4	0.0196995
1886	0.0398	4	0.0196995
1887	0.0398	4	0.0196995
1888	0.0398	4	0.0196995
1889	0.0398	4	0.0196995
1890	0.0398	4	0.0196995
1891	0.0398	4	0.0196995
1892	0.0398	4	0.0196995
1893	0.0398	4	0.0196995
1894	0.0398	4	0.0196995
1895	0.0398	4	0.0196995
1896	0.0398	4	0.0196995
1897	0.0398	4	0.0196995
1898	0.0398	4	0.0196995
1899	0.0398	4	0.0196995
1900	0.0398	4	0.0196995
1901	0.0398	4	0.0196995
1902	0.0398	4	0.0196995
1903	0.0398	4	0.0196995
1904	0.0398	4	0.0196995
1905	0.0398	4	0.0196995
1906	0.0398	4	0.0196995
1907	0.0398	4	0.0196995
1908	0.0398	4	0.0196995
1909	0.0398	4	0.0196995
1910	0.0398	4	0.0196995
1911	0.0398	4	0.0196995
1912	0.0398	4	0.0196995
1913	0.0398	4	0.0196995
1914	0.0398	4	0.0196995
1915	0.0398	4	0.0196995
1916	0.0398	4	0.0196995
1917	0.0398	4	0.0196995
1918	0.0398	4	0.0196995
1919	0.0398	4	0.0196995
1920	0.0398	4	0.0196995
1921	0.0398	4	0.0196995
1922	0.0398	4	0.0196995
1923	0.0398	4	0.0196995
1924	0.0398	4	0.0196995
1925	0.0398	4	0.0196995
1926	0.0398	4	0.0196995
1927	0.0398	4	0.0196995
1928	0.0398	4	0.0196995
1929	0.0398	4	0.0196995
1930	0.0398	4	0.0196995
1931	0.0398	4	0.0196995
1932	0.0398	4	0.0196995
1933	0.0398	4	0.0196995
1934	0.0398	4	0.0196995
1935	0.0398	4	0.0196995
1936	0.0398	4	0.0196995
1937	0.0398	4	0.0196995
1938	0.0398	4	0.0196995
1939	0.0398	4	0.0196995
1940	0.0398	4	0.0196995
1941	0.0398	4	0.0196995
1942	0.0398	4	0.0196995
1943	0.0398	4	0.0196995
1944	0.0398	4	0.0196995
1945	0.0398	4	0.0196995
1946	0.0398	4	0.0196995
1947	0.0398	4	0.0196995
1948	0.0398	4	0.0196995
1949	0.0398	4	0.0196995
1950	0.0398	4	0.0196995
1951	0.0398	4	0.0196995
1952	0.0398	4	0.0196995
1953	0.0398	4	0.0196995
1954	0.0398	4	0.0196995
1955	0.0398	4	0.0196995
1956	0.0398	4	0.0196995
1957	0.0398	4	0.0196995
1958	0.0398	4	0.0196995
1959	0.0398	4	0.0196995
1960	0.0398	4	0.0196995
1961	0.0398	4	0.0196995
1962	0.0398	4	0.0196995
1963	0.0398	4	0.0196995
1964	0.0398	4	0.0196995
1965	0.0398	4	0.0196995
1966	0.0398	4	0.0196995
1967	0.0398	4	0.0196995
1968	0.0398	4	0.0196995
1969	0.0398	4	0.0196995
1970	0.0398	4	0.0196995
1971	0.0398	4	0.0196995
1972	0.0398	4	0.0196995
1973	0.0398	4	0.0196995
1974	0.0398	4	0.0196995
1975	0.0398	4	0.0196995
1976	0.0398	4	0.0196995
1977	0.0398	4	0.0196995
1978	0.0398	4	0.0196995
1979	0.0398	4	0.0196995
1980	0.0398	4	0.0196995
1981	0.0398	4	0.0196995
1982	0.0398	4	0.0196995
1983	0.0398	4	0.0196995
1984	0.0398	4	0.0196995
1985	0.0398	4	0.0196995
1986	0.0398	4	0.0196995
1987	0.0398	4	0.0196995
1988	0.0398	4	0.0196995
1989	0.0398	4	0.0196995
1990	0.0398	4	0.0196995
1991	0.0398	4	0.0196995
1992	0.0398	4	0.0196995
1993	0.0398	4	0.0196995
1994	0.0398	4	0.0196995
1995	0.0398	4	0.0196995
1996	0.0398	4	0.0196995
1997	0.0398	4	0.0196995
1998	0.0398	4	0.0196995
1999	0.0398	4	0.0196995
2000	0.0398	4	0.0196995
[truncated: 3,001 more rows]
