# Supplementary material for: Aspiration-driven co-evolution of cooperation with individual behavioral diversity
Source: PLoS One. 2023 Sep 15;18(9):e0291134. doi: 10.1371/journal.pone.0291134 (PMC10503719; doi:10.1371/journal.pone.0291134)
Supplement: S1 Data — (ZIP) [file pone.0291134.s001.zip › M1/v2-L=200/data/aspiration_time,b=1.88_frequency.txt]

1	0.5	0.5	0
2	0.697771	0.719816	0.483282
3	0.789008	0.870565	0.559248
4	0.810348	0.981301	0.612192
5	0.791743	1.06756	0.636258
6	0.750327	1.13541	0.637871
7	0.69947	1.19721	0.619315
8	0.646908	1.26506	0.589428
9	0.595195	1.32791	0.554188
10	0.546269	1.39649	0.515044
11	0.50073	1.48089	0.475572
12	0.458562	1.58356	0.437445
13	0.420318	1.71492	0.40147
14	0.384803	1.81995	0.367813
15	0.352929	1.9031	0.33648
16	0.323907	2.00795	0.307669
17	0.297433	2.14316	0.281234
18	0.273331	2.25854	0.25722
19	0.251268	2.38759	0.235233
20	0.231234	2.47412	0.21531
21	0.213152	2.63192	0.197082
22	0.19663	2.78635	0.180605
23	0.181961	2.9177	0.165586
24	0.168636	2.89949	0.151737
25	0.156573	2.96273	0.139279
26	0.145536	3.03264	0.128109
27	0.135558	3.11239	0.118116
28	0.126534	3.1783	0.10873
29	0.1184	3.26336	0.100371
30	0.111051	3.37803	0.0929007
31	0.104428	3.40526	0.085923
32	0.0983504	3.45252	0.0797157
33	0.0928709	3.50811	0.0739832
34	0.0879791	3.51144	0.0689593
35	0.0835465	3.47521	0.0641889
36	0.0795585	3.52568	0.0603257
37	0.0759413	3.58338	0.0566324
38	0.0726114	3.6477	0.0532011
39	0.0695568	3.67712	0.0501526
40	0.0667996	3.70326	0.0475155
41	0.0643516	3.72827	0.0449219
42	0.0620577	3.79876	0.0426196
43	0.060005	3.81189	0.040488
44	0.0580959	3.85808	0.0386166
45	0.0563681	3.88347	0.0368465
46	0.054817	3.89488	0.0352292
47	0.0534069	3.91443	0.0338097
48	0.0521101	3.92245	0.0324657
49	0.0509682	3.92942	0.0312826
50	0.0498977	3.93565	0.0301751
51	0.0489523	3.9417	0.0291942
52	0.0481073	3.9468	0.0283189
53	0.0473557	3.95244	0.027535
54	0.0466689	3.95716	0.0268207
55	0.0460327	3.96164	0.0261585
56	0.0454531	3.96516	0.0255581
57	0.0449368	3.96867	0.0250214
58	0.0444657	3.97136	0.0245343
59	0.0440391	3.97426	0.0240908
60	0.0436568	3.97659	0.0236947
61	0.0433106	3.9791	0.023334
62	0.0429944	3.98132	0.0230049
63	0.0427132	3.98316	0.0227129
64	0.0424558	3.9848	0.0224458
65	0.0422194	3.98624	0.022201
66	0.0420063	3.98764	0.0219797
67	0.041817	3.98889	0.0217831
68	0.0416452	3.98983	0.0216056
69	0.0414882	3.99088	0.0214425
70	0.0413473	3.9918	0.0212962
71	0.0412187	3.99264	0.0211628
72	0.0411014	3.9934	0.021041
73	0.0409963	3.99395	0.0209326
74	0.0409011	3.99458	0.0208337
75	0.0408162	3.99512	0.0207455
76	0.0407402	3.99552	0.0206672
77	0.0406695	3.99592	0.0205941
78	0.0406056	3.99627	0.0205281
79	0.0405472	3.99663	0.0204676
80	0.0404939	3.99698	0.0204123
81	0.0404467	3.99727	0.0203633
82	0.0404048	3.99752	0.0203199
83	0.0403662	3.99774	0.02028
84	0.0403316	3.99797	0.0202441
85	0.0402997	3.99816	0.0202111
86	0.0402715	3.99834	0.0201818
87	0.0402456	3.99851	0.0201549
88	0.0402223	3.99866	0.0201307
89	0.0402014	3.99879	0.020109
90	0.0401825	3.99893	0.0200893
91	0.0401649	3.99903	0.0200711
92	0.0401489	3.99913	0.0200546
93	0.040135	3.9992	0.0200402
94	0.0401219	3.99927	0.0200267
95	0.0401102	3.99934	0.0200146
96	0.0400996	3.99939	0.0200037
97	0.0400903	3.99946	0.019994
98	0.0400815	3.99951	0.0199849
99	0.0400736	3.99955	0.0199768
100	0.0400666	3.9996	0.0199695
101	0.0400603	3.99964	0.0199629
102	0.0400545	3.99967	0.0199569
103	0.0400493	3.9997	0.0199515
104	0.0400446	3.99973	0.0199467
105	0.0400404	3.99976	0.0199423
106	0.0400366	3.99978	0.0199384
107	0.0400331	3.9998	0.0199347
108	0.0400299	3.99982	0.0199314
109	0.040027	3.99984	0.0199284
110	0.0400244	3.99985	0.0199258
111	0.040022	3.99987	0.0199233
112	0.0400199	3.99988	0.0199211
113	0.040018	3.99989	0.0199191
114	0.0400163	3.9999	0.0199174
115	0.0400148	3.99991	0.0199158
116	0.0400134	3.99992	0.0199143
117	0.0400121	3.99993	0.019913
118	0.0400109	3.99994	0.0199118
119	0.0400099	3.99994	0.0199107
120	0.040009	3.99995	0.0199098
121	0.0400081	3.99995	0.0199089
122	0.0400073	3.99996	0.0199081
123	0.0400066	3.99996	0.0199073
124	0.040006	3.99997	0.0199067
125	0.0400054	3.99997	0.0199061
126	0.0400049	3.99997	0.0199056
127	0.0400045	3.99998	0.0199051
128	0.040004	3.99998	0.0199046
129	0.0400036	3.99998	0.0199042
130	0.0400033	3.99998	0.0199039
131	0.040003	3.99998	0.0199036
132	0.0400027	3.99999	0.0199033
133	0.0400024	3.99999	0.019903
134	0.0400022	3.99999	0.0199028
135	0.040002	3.99999	0.0199026
136	0.0400018	3.99999	0.0199024
137	0.0400016	3.99999	0.0199022
138	0.0400015	3.99999	0.019902
139	0.0400013	3.99999	0.0199019
140	0.0400012	3.99999	0.0199017
141	0.0400011	3.99999	0.0199016
142	0.040001	4	0.0199015
143	0.0400009	4	0.0199014
144	0.0400008	4	0.0199013
145	0.0400007	4	0.0199013
146	0.0400007	4	0.0199012
147	0.0400006	4	0.0199011
148	0.0400005	4	0.0199011
149	0.0400005	4	0.019901
150	0.0400004	4	0.019901
151	0.0400004	4	0.0199009
152	0.0400004	4	0.0199009
153	0.0400003	4	0.0199008
154	0.0400003	4	0.0199008
155	0.0400003	4	0.0199008
156	0.0400002	4	0.0199007
157	0.0400002	4	0.0199007
158	0.0400002	4	0.0199007
159	0.0400002	4	0.0199007
160	0.0400002	4	0.0199007
161	0.0400001	4	0.0199007
162	0.0400001	4	0.0199006
163	0.0400001	4	0.0199006
164	0.0400001	4	0.0199006
165	0.0400001	4	0.0199006
166	0.0400001	4	0.0199006
167	0.0400001	4	0.0199006
168	0.0400001	4	0.0199006
169	0.0400001	4	0.0199006
170	0.0400001	4	0.0199006
171	0.0400001	4	0.0199006
172	0.04	4	0.0199005
173	0.04	4	0.0199005
174	0.04	4	0.0199005
175	0.04	4	0.0199005
176	0.04	4	0.0199005
177	0.04	4	0.0199005
178	0.04	4	0.0199005
179	0.04	4	0.0199005
180	0.04	4	0.0199005
181	0.04	4	0.0199005
182	0.04	4	0.0199005
183	0.04	4	0.0199005
184	0.04	4	0.0199005
185	0.04	4	0.0199005
186	0.04	4	0.0199005
187	0.04	4	0.0199005
188	0.04	4	0.0199005
189	0.04	4	0.0199005
190	0.04	4	0.0199005
191	0.04	4	0.0199005
192	0.04	4	0.0199005
193	0.04	4	0.0199005
194	0.04	4	0.0199005
195	0.04	4	0.0199005
196	0.04	4	0.0199005
197	0.04	4	0.0199005
198	0.04	4	0.0199005
199	0.04	4	0.0199005
200	0.04	4	0.0199005
201	0.04	4	0.0199005
202	0.04	4	0.0199005
203	0.04	4	0.0199005
204	0.04	4	0.0199005
205	0.04	4	0.0199005
206	0.04	4	0.0199005
207	0.04	4	0.0199005
208	0.04	4	0.0199005
209	0.04	4	0.0199005
210	0.04	4	0.0199005
211	0.04	4	0.0199005
212	0.04	4	0.0199005
213	0.04	4	0.0199005
214	0.04	4	0.0199005
215	0.04	4	0.0199005
216	0.04	4	0.0199005
217	0.04	4	0.0199005
218	0.04	4	0.0199005
219	0.04	4	0.0199005
220	0.04	4	0.0199005
221	0.04	4	0.0199005
222	0.04	4	0.0199005
223	0.04	4	0.0199005
224	0.04	4	0.0199005
225	0.04	4	0.0199005
226	0.04	4	0.0199005
227	0.04	4	0.0199005
228	0.04	4	0.0199005
229	0.04	4	0.0199005
230	0.04	4	0.0199005
231	0.04	4	0.0199005
232	0.04	4	0.0199005
233	0.04	4	0.0199005
234	0.04	4	0.0199005
235	0.04	4	0.0199005
236	0.04	4	0.0199005
237	0.04	4	0.0199005
238	0.04	4	0.0199005
239	0.04	4	0.0199005
240	0.04	4	0.0199005
241	0.04	4	0.0199005
242	0.04	4	0.0199005
243	0.04	4	0.0199005
244	0.04	4	0.0199005
245	0.04	4	0.0199005
246	0.04	4	0.0199005
247	0.04	4	0.0199005
248	0.04	4	0.0199005
249	0.04	4	0.0199005
250	0.04	4	0.0199005
251	0.04	4	0.0199005
252	0.04	4	0.0199005
253	0.04	4	0.0199005
254	0.04	4	0.0199005
255	0.04	4	0.0199005
256	0.04	4	0.0199005
257	0.04	4	0.0199005
258	0.04	4	0.0199005
259	0.04	4	0.0199005
260	0.04	4	0.0199005
261	0.04	4	0.0199005
262	0.04	4	0.0199005
263	0.04	4	0.0199005
264	0.04	4	0.0199005
265	0.04	4	0.0199005
266	0.04	4	0.0199005
267	0.04	4	0.0199005
268	0.04	4	0.0199005
269	0.04	4	0.0199005
270	0.04	4	0.0199005
271	0.04	4	0.0199005
272	0.04	4	0.0199005
273	0.04	4	0.0199005
274	0.04	4	0.0199005
275	0.04	4	0.0199005
276	0.04	4	0.0199005
277	0.04	4	0.0199005
278	0.04	4	0.0199005
279	0.04	4	0.0199005
280	0.04	4	0.0199005
281	0.04	4	0.0199005
282	0.04	4	0.0199005
283	0.04	4	0.0199005
284	0.04	4	0.0199005
285	0.04	4	0.0199005
286	0.04	4	0.0199005
287	0.04	4	0.0199005
288	0.04	4	0.0199005
289	0.04	4	0.0199005
290	0.04	4	0.0199005
291	0.04	4	0.0199005
292	0.04	4	0.0199005
293	0.04	4	0.0199005
294	0.04	4	0.0199005
295	0.04	4	0.0199005
296	0.04	4	0.0199005
297	0.04	4	0.0199005
298	0.04	4	0.0199005
299	0.04	4	0.0199005
300	0.04	4	0.0199005
301	0.04	4	0.0199005
302	0.04	4	0.0199005
303	0.04	4	0.0199005
304	0.04	4	0.0199005
305	0.04	4	0.0199005
306	0.04	4	0.0199005
307	0.04	4	0.0199005
308	0.04	4	0.0199005
309	0.04	4	0.0199005
310	0.04	4	0.0199005
311	0.04	4	0.0199005
312	0.04	4	0.0199005
313	0.04	4	0.0199005
314	0.04	4	0.0199005
315	0.04	4	0.0199005
316	0.04	4	0.0199005
317	0.04	4	0.0199005
318	0.04	4	0.0199005
319	0.04	4	0.0199005
320	0.04	4	0.0199005
321	0.04	4	0.0199005
322	0.04	4	0.0199005
323	0.04	4	0.0199005
324	0.04	4	0.0199005
325	0.04	4	0.0199005
326	0.04	4	0.0199005
327	0.04	4	0.0199005
328	0.04	4	0.0199005
329	0.04	4	0.0199005
330	0.04	4	0.0199005
331	0.04	4	0.0199005
332	0.04	4	0.0199005
333	0.04	4	0.0199005
334	0.04	4	0.0199005
335	0.04	4	0.0199005
336	0.04	4	0.0199005
337	0.04	4	0.0199005
338	0.04	4	0.0199005
339	0.04	4	0.0199005
340	0.04	4	0.0199005
341	0.04	4	0.0199005
342	0.04	4	0.0199005
343	0.04	4	0.0199005
344	0.04	4	0.0199005
345	0.04	4	0.0199005
346	0.04	4	0.0199005
347	0.04	4	0.0199005
348	0.04	4	0.0199005
349	0.04	4	0.0199005
350	0.04	4	0.0199005
351	0.04	4	0.0199005
352	0.04	4	0.0199005
353	0.04	4	0.0199005
354	0.04	4	0.0199005
355	0.04	4	0.0199005
356	0.04	4	0.0199005
357	0.04	4	0.0199005
358	0.04	4	0.0199005
359	0.04	4	0.0199005
360	0.04	4	0.0199005
361	0.04	4	0.0199005
362	0.04	4	0.0199005
363	0.04	4	0.0199005
364	0.04	4	0.0199005
365	0.04	4	0.0199005
366	0.04	4	0.0199005
367	0.04	4	0.0199005
368	0.04	4	0.0199005
369	0.04	4	0.0199005
370	0.04	4	0.0199005
371	0.04	4	0.0199005
372	0.04	4	0.0199005
373	0.04	4	0.0199005
374	0.04	4	0.0199005
375	0.04	4	0.0199005
376	0.04	4	0.0199005
377	0.04	4	0.0199005
378	0.04	4	0.0199005
379	0.04	4	0.0199005
380	0.04	4	0.0199005
381	0.04	4	0.0199005
382	0.04	4	0.0199005
383	0.04	4	0.0199005
384	0.04	4	0.0199005
385	0.04	4	0.0199005
386	0.04	4	0.0199005
387	0.04	4	0.0199005
388	0.04	4	0.0199005
389	0.04	4	0.0199005
390	0.04	4	0.0199005
391	0.04	4	0.0199005
392	0.04	4	0.0199005
393	0.04	4	0.0199005
394	0.04	4	0.0199005
395	0.04	4	0.0199005
396	0.04	4	0.0199005
397	0.04	4	0.0199005
398	0.04	4	0.0199005
399	0.04	4	0.0199005
400	0.04	4	0.0199005
401	0.04	4	0.0199005
402	0.04	4	0.0199005
403	0.04	4	0.0199005
404	0.04	4	0.0199005
405	0.04	4	0.0199005
406	0.04	4	0.0199005
407	0.04	4	0.0199005
408	0.04	4	0.0199005
409	0.04	4	0.0199005
410	0.04	4	0.0199005
411	0.04	4	0.0199005
412	0.04	4	0.0199005
413	0.04	4	0.0199005
414	0.04	4	0.0199005
415	0.04	4	0.0199005
416	0.04	4	0.0199005
417	0.04	4	0.0199005
418	0.04	4	0.0199005
419	0.04	4	0.0199005
420	0.04	4	0.0199005
421	0.04	4	0.0199005
422	0.04	4	0.0199005
423	0.04	4	0.0199005
424	0.04	4	0.0199005
425	0.04	4	0.0199005
426	0.04	4	0.0199005
427	0.04	4	0.0199005
428	0.04	4	0.0199005
429	0.04	4	0.0199005
430	0.04	4	0.0199005
431	0.04	4	0.0199005
432	0.04	4	0.0199005
433	0.04	4	0.0199005
434	0.04	4	0.0199005
435	0.04	4	0.0199005
436	0.04	4	0.0199005
437	0.04	4	0.0199005
438	0.04	4	0.0199005
439	0.04	4	0.0199005
440	0.04	4	0.0199005
441	0.04	4	0.0199005
442	0.04	4	0.0199005
443	0.04	4	0.0199005
444	0.04	4	0.0199005
445	0.04	4	0.0199005
446	0.04	4	0.0199005
447	0.04	4	0.0199005
448	0.04	4	0.0199005
449	0.04	4	0.0199005
450	0.04	4	0.0199005
451	0.04	4	0.0199005
452	0.04	4	0.0199005
453	0.04	4	0.0199005
454	0.04	4	0.0199005
455	0.04	4	0.0199005
456	0.04	4	0.0199005
457	0.04	4	0.0199005
458	0.04	4	0.0199005
459	0.04	4	0.0199005
460	0.04	4	0.0199005
461	0.04	4	0.0199005
462	0.04	4	0.0199005
463	0.04	4	0.0199005
464	0.04	4	0.0199005
465	0.04	4	0.0199005
466	0.04	4	0.0199005
467	0.04	4	0.0199005
468	0.04	4	0.0199005
469	0.04	4	0.0199005
470	0.04	4	0.0199005
471	0.04	4	0.0199005
472	0.04	4	0.0199005
473	0.04	4	0.0199005
474	0.04	4	0.0199005
475	0.04	4	0.0199005
476	0.04	4	0.0199005
477	0.04	4	0.0199005
478	0.04	4	0.0199005
479	0.04	4	0.0199005
480	0.04	4	0.0199005
481	0.04	4	0.0199005
482	0.04	4	0.0199005
483	0.04	4	0.0199005
484	0.04	4	0.0199005
485	0.04	4	0.0199005
486	0.04	4	0.0199005
487	0.04	4	0.0199005
488	0.04	4	0.0199005
489	0.04	4	0.0199005
490	0.04	4	0.0199005
491	0.04	4	0.0199005
492	0.04	4	0.0199005
493	0.04	4	0.0199005
494	0.04	4	0.0199005
495	0.04	4	0.0199005
496	0.04	4	0.0199005
497	0.04	4	0.0199005
498	0.04	4	0.0199005
499	0.04	4	0.0199005
500	0.04	4	0.0199005
501	0.04	4	0.0199005
502	0.04	4	0.0199005
503	0.04	4	0.0199005
504	0.04	4	0.0199005
505	0.04	4	0.0199005
506	0.04	4	0.0199005
507	0.04	4	0.0199005
508	0.04	4	0.0199005
509	0.04	4	0.0199005
510	0.04	4	0.0199005
511	0.04	4	0.0199005
512	0.04	4	0.0199005
513	0.04	4	0.0199005
514	0.04	4	0.0199005
515	0.04	4	0.0199005
516	0.04	4	0.0199005
517	0.04	4	0.0199005
518	0.04	4	0.0199005
519	0.04	4	0.0199005
520	0.04	4	0.0199005
521	0.04	4	0.0199005
522	0.04	4	0.0199005
523	0.04	4	0.0199005
524	0.04	4	0.0199005
525	0.04	4	0.0199005
526	0.04	4	0.0199005
527	0.04	4	0.0199005
528	0.04	4	0.0199005
529	0.04	4	0.0199005
530	0.04	4	0.0199005
531	0.04	4	0.0199005
532	0.04	4	0.0199005
533	0.04	4	0.0199005
534	0.04	4	0.0199005
535	0.04	4	0.0199005
536	0.04	4	0.0199005
537	0.04	4	0.0199005
538	0.04	4	0.0199005
539	0.04	4	0.0199005
540	0.04	4	0.0199005
541	0.04	4	0.0199005
542	0.04	4	0.0199005
543	0.04	4	0.0199005
544	0.04	4	0.0199005
545	0.04	4	0.0199005
546	0.04	4	0.0199005
547	0.04	4	0.0199005
548	0.04	4	0.0199005
549	0.04	4	0.0199005
550	0.04	4	0.0199005
551	0.04	4	0.0199005
552	0.04	4	0.0199005
553	0.04	4	0.0199005
554	0.04	4	0.0199005
555	0.04	4	0.0199005
556	0.04	4	0.0199005
557	0.04	4	0.0199005
558	0.04	4	0.0199005
559	0.04	4	0.0199005
560	0.04	4	0.0199005
561	0.04	4	0.0199005
562	0.04	4	0.0199005
563	0.04	4	0.0199005
564	0.04	4	0.0199005
565	0.04	4	0.0199005
566	0.04	4	0.0199005
567	0.04	4	0.0199005
568	0.04	4	0.0199005
569	0.04	4	0.0199005
570	0.04	4	0.0199005
571	0.04	4	0.0199005
572	0.04	4	0.0199005
573	0.04	4	0.0199005
574	0.04	4	0.0199005
575	0.04	4	0.0199005
576	0.04	4	0.0199005
577	0.04	4	0.0199005
578	0.04	4	0.0199005
579	0.04	4	0.0199005
580	0.04	4	0.0199005
581	0.04	4	0.0199005
582	0.04	4	0.0199005
583	0.04	4	0.0199005
584	0.04	4	0.0199005
585	0.04	4	0.0199005
586	0.04	4	0.0199005
587	0.04	4	0.0199005
588	0.04	4	0.0199005
589	0.04	4	0.0199005
590	0.04	4	0.0199005
591	0.04	4	0.0199005
592	0.04	4	0.0199005
593	0.04	4	0.0199005
594	0.04	4	0.0199005
595	0.04	4	0.0199005
596	0.04	4	0.0199005
597	0.04	4	0.0199005
598	0.04	4	0.0199005
599	0.04	4	0.0199005
600	0.04	4	0.0199005
601	0.04	4	0.0199005
602	0.04	4	0.0199005
603	0.04	4	0.0199005
604	0.04	4	0.0199005
605	0.04	4	0.0199005
606	0.04	4	0.0199005
607	0.04	4	0.0199005
608	0.04	4	0.0199005
609	0.04	4	0.0199005
610	0.04	4	0.0199005
611	0.04	4	0.0199005
612	0.04	4	0.0199005
613	0.04	4	0.0199005
614	0.04	4	0.0199005
615	0.04	4	0.0199005
616	0.04	4	0.0199005
617	0.04	4	0.0199005
618	0.04	4	0.0199005
619	0.04	4	0.0199005
620	0.04	4	0.0199005
621	0.04	4	0.0199005
622	0.04	4	0.0199005
623	0.04	4	0.0199005
624	0.04	4	0.0199005
625	0.04	4	0.0199005
626	0.04	4	0.0199005
627	0.04	4	0.0199005
628	0.04	4	0.0199005
629	0.04	4	0.0199005
630	0.04	4	0.0199005
631	0.04	4	0.0199005
632	0.04	4	0.0199005
633	0.04	4	0.0199005
634	0.04	4	0.0199005
635	0.04	4	0.0199005
636	0.04	4	0.0199005
637	0.04	4	0.0199005
638	0.04	4	0.0199005
639	0.04	4	0.0199005
640	0.04	4	0.0199005
641	0.04	4	0.0199005
642	0.04	4	0.0199005
643	0.04	4	0.0199005
644	0.04	4	0.0199005
645	0.04	4	0.0199005
646	0.04	4	0.0199005
647	0.04	4	0.0199005
648	0.04	4	0.0199005
649	0.04	4	0.0199005
650	0.04	4	0.0199005
651	0.04	4	0.0199005
652	0.04	4	0.0199005
653	0.04	4	0.0199005
654	0.04	4	0.0199005
655	0.04	4	0.0199005
656	0.04	4	0.0199005
657	0.04	4	0.0199005
658	0.04	4	0.0199005
659	0.04	4	0.0199005
660	0.04	4	0.0199005
661	0.04	4	0.0199005
662	0.04	4	0.0199005
663	0.04	4	0.0199005
664	0.04	4	0.0199005
665	0.04	4	0.0199005
666	0.04	4	0.0199005
667	0.04	4	0.0199005
668	0.04	4	0.0199005
669	0.04	4	0.0199005
670	0.04	4	0.0199005
671	0.04	4	0.0199005
672	0.04	4	0.0199005
673	0.04	4	0.0199005
674	0.04	4	0.0199005
675	0.04	4	0.0199005
676	0.04	4	0.0199005
677	0.04	4	0.0199005
678	0.04	4	0.0199005
679	0.04	4	0.0199005
680	0.04	4	0.0199005
681	0.04	4	0.0199005
682	0.04	4	0.0199005
683	0.04	4	0.0199005
684	0.04	4	0.0199005
685	0.04	4	0.0199005
686	0.04	4	0.0199005
687	0.04	4	0.0199005
688	0.04	4	0.0199005
689	0.04	4	0.0199005
690	0.04	4	0.0199005
691	0.04	4	0.0199005
692	0.04	4	0.0199005
693	0.04	4	0.0199005
694	0.04	4	0.0199005
695	0.04	4	0.0199005
696	0.04	4	0.0199005
697	0.04	4	0.0199005
698	0.04	4	0.0199005
699	0.04	4	0.0199005
700	0.04	4	0.0199005
701	0.04	4	0.0199005
702	0.04	4	0.0199005
703	0.04	4	0.0199005
704	0.04	4	0.0199005
705	0.04	4	0.0199005
706	0.04	4	0.0199005
707	0.04	4	0.0199005
708	0.04	4	0.0199005
709	0.04	4	0.0199005
710	0.04	4	0.0199005
711	0.04	4	0.0199005
712	0.04	4	0.0199005
713	0.04	4	0.0199005
714	0.04	4	0.0199005
715	0.04	4	0.0199005
716	0.04	4	0.0199005
717	0.04	4	0.0199005
718	0.04	4	0.0199005
719	0.04	4	0.0199005
720	0.04	4	0.0199005
721	0.04	4	0.0199005
722	0.04	4	0.0199005
723	0.04	4	0.0199005
724	0.04	4	0.0199005
725	0.04	4	0.0199005
726	0.04	4	0.0199005
727	0.04	4	0.0199005
728	0.04	4	0.0199005
729	0.04	4	0.0199005
730	0.04	4	0.0199005
731	0.04	4	0.0199005
732	0.04	4	0.0199005
733	0.04	4	0.0199005
734	0.04	4	0.0199005
735	0.04	4	0.0199005
736	0.04	4	0.0199005
737	0.04	4	0.0199005
738	0.04	4	0.0199005
739	0.04	4	0.0199005
740	0.04	4	0.0199005
741	0.04	4	0.0199005
742	0.04	4	0.0199005
743	0.04	4	0.0199005
744	0.04	4	0.0199005
745	0.04	4	0.0199005
746	0.04	4	0.0199005
747	0.04	4	0.0199005
748	0.04	4	0.0199005
749	0.04	4	0.0199005
750	0.04	4	0.0199005
751	0.04	4	0.0199005
752	0.04	4	0.0199005
753	0.04	4	0.0199005
754	0.04	4	0.0199005
755	0.04	4	0.0199005
756	0.04	4	0.0199005
757	0.04	4	0.0199005
758	0.04	4	0.0199005
759	0.04	4	0.0199005
760	0.04	4	0.0199005
761	0.04	4	0.0199005
762	0.04	4	0.0199005
763	0.04	4	0.0199005
764	0.04	4	0.0199005
765	0.04	4	0.0199005
766	0.04	4	0.0199005
767	0.04	4	0.0199005
768	0.04	4	0.0199005
769	0.04	4	0.0199005
770	0.04	4	0.0199005
771	0.04	4	0.0199005
772	0.04	4	0.0199005
773	0.04	4	0.0199005
774	0.04	4	0.0199005
775	0.04	4	0.0199005
776	0.04	4	0.0199005
777	0.04	4	0.0199005
778	0.04	4	0.0199005
779	0.04	4	0.0199005
780	0.04	4	0.0199005
781	0.04	4	0.0199005
782	0.04	4	0.0199005
783	0.04	4	0.0199005
784	0.04	4	0.0199005
785	0.04	4	0.0199005
786	0.04	4	0.0199005
787	0.04	4	0.0199005
788	0.04	4	0.0199005
789	0.04	4	0.0199005
790	0.04	4	0.0199005
791	0.04	4	0.0199005
792	0.04	4	0.0199005
793	0.04	4	0.0199005
794	0.04	4	0.0199005
795	0.04	4	0.0199005
796	0.04	4	0.0199005
797	0.04	4	0.0199005
798	0.04	4	0.0199005
799	0.04	4	0.0199005
800	0.04	4	0.0199005
801	0.04	4	0.0199005
802	0.04	4	0.0199005
803	0.04	4	0.0199005
804	0.04	4	0.0199005
805	0.04	4	0.0199005
806	0.04	4	0.0199005
807	0.04	4	0.0199005
808	0.04	4	0.0199005
809	0.04	4	0.0199005
810	0.04	4	0.0199005
811	0.04	4	0.0199005
812	0.04	4	0.0199005
813	0.04	4	0.0199005
814	0.04	4	0.0199005
815	0.04	4	0.0199005
816	0.04	4	0.0199005
817	0.04	4	0.0199005
818	0.04	4	0.0199005
819	0.04	4	0.0199005
820	0.04	4	0.0199005
821	0.04	4	0.0199005
822	0.04	4	0.0199005
823	0.04	4	0.0199005
824	0.04	4	0.0199005
825	0.04	4	0.0199005
826	0.04	4	0.0199005
827	0.04	4	0.0199005
828	0.04	4	0.0199005
829	0.04	4	0.0199005
830	0.04	4	0.0199005
831	0.04	4	0.0199005
832	0.04	4	0.0199005
833	0.04	4	0.0199005
834	0.04	4	0.0199005
835	0.04	4	0.0199005
836	0.04	4	0.0199005
837	0.04	4	0.0199005
838	0.04	4	0.0199005
839	0.04	4	0.0199005
840	0.04	4	0.0199005
841	0.04	4	0.0199005
842	0.04	4	0.0199005
843	0.04	4	0.0199005
844	0.04	4	0.0199005
845	0.04	4	0.0199005
846	0.04	4	0.0199005
847	0.04	4	0.0199005
848	0.04	4	0.0199005
849	0.04	4	0.0199005
850	0.04	4	0.0199005
851	0.04	4	0.0199005
852	0.04	4	0.0199005
853	0.04	4	0.0199005
854	0.04	4	0.0199005
855	0.04	4	0.0199005
856	0.04	4	0.0199005
857	0.04	4	0.0199005
858	0.04	4	0.0199005
859	0.04	4	0.0199005
860	0.04	4	0.0199005
861	0.04	4	0.0199005
862	0.04	4	0.0199005
863	0.04	4	0.0199005
864	0.04	4	0.0199005
865	0.04	4	0.0199005
866	0.04	4	0.0199005
867	0.04	4	0.0199005
868	0.04	4	0.0199005
869	0.04	4	0.0199005
870	0.04	4	0.0199005
871	0.04	4	0.0199005
872	0.04	4	0.0199005
873	0.04	4	0.0199005
874	0.04	4	0.0199005
875	0.04	4	0.0199005
876	0.04	4	0.0199005
877	0.04	4	0.0199005
878	0.04	4	0.0199005
879	0.04	4	0.0199005
880	0.04	4	0.0199005
881	0.04	4	0.0199005
882	0.04	4	0.0199005
883	0.04	4	0.0199005
884	0.04	4	0.0199005
885	0.04	4	0.0199005
886	0.04	4	0.0199005
887	0.04	4	0.0199005
888	0.04	4	0.0199005
889	0.04	4	0.0199005
890	0.04	4	0.0199005
891	0.04	4	0.0199005
892	0.04	4	0.0199005
893	0.04	4	0.0199005
894	0.04	4	0.0199005
895	0.04	4	0.0199005
896	0.04	4	0.0199005
897	0.04	4	0.0199005
898	0.04	4	0.0199005
899	0.04	4	0.0199005
900	0.04	4	0.0199005
901	0.04	4	0.0199005
902	0.04	4	0.0199005
903	0.04	4	0.0199005
904	0.04	4	0.0199005
905	0.04	4	0.0199005
906	0.04	4	0.0199005
907	0.04	4	0.0199005
908	0.04	4	0.0199005
909	0.04	4	0.0199005
910	0.04	4	0.0199005
911	0.04	4	0.0199005
912	0.04	4	0.0199005
913	0.04	4	0.0199005
914	0.04	4	0.0199005
915	0.04	4	0.0199005
916	0.04	4	0.0199005
917	0.04	4	0.0199005
918	0.04	4	0.0199005
919	0.04	4	0.0199005
920	0.04	4	0.0199005
921	0.04	4	0.0199005
922	0.04	4	0.0199005
923	0.04	4	0.0199005
924	0.04	4	0.0199005
925	0.04	4	0.0199005
926	0.04	4	0.0199005
927	0.04	4	0.0199005
928	0.04	4	0.0199005
929	0.04	4	0.0199005
930	0.04	4	0.0199005
931	0.04	4	0.0199005
932	0.04	4	0.0199005
933	0.04	4	0.0199005
934	0.04	4	0.0199005
935	0.04	4	0.0199005
936	0.04	4	0.0199005
937	0.04	4	0.0199005
938	0.04	4	0.0199005
939	0.04	4	0.0199005
940	0.04	4	0.0199005
941	0.04	4	0.0199005
942	0.04	4	0.0199005
943	0.04	4	0.0199005
944	0.04	4	0.0199005
945	0.04	4	0.0199005
946	0.04	4	0.0199005
947	0.04	4	0.0199005
948	0.04	4	0.0199005
949	0.04	4	0.0199005
950	0.04	4	0.0199005
951	0.04	4	0.0199005
952	0.04	4	0.0199005
953	0.04	4	0.0199005
954	0.04	4	0.0199005
955	0.04	4	0.0199005
956	0.04	4	0.0199005
957	0.04	4	0.0199005
958	0.04	4	0.0199005
959	0.04	4	0.0199005
960	0.04	4	0.0199005
961	0.04	4	0.0199005
962	0.04	4	0.0199005
963	0.04	4	0.0199005
964	0.04	4	0.0199005
965	0.04	4	0.0199005
966	0.04	4	0.0199005
967	0.04	4	0.0199005
968	0.04	4	0.0199005
969	0.04	4	0.0199005
970	0.04	4	0.0199005
971	0.04	4	0.0199005
972	0.04	4	0.0199005
973	0.04	4	0.0199005
974	0.04	4	0.0199005
975	0.04	4	0.0199005
976	0.04	4	0.0199005
977	0.04	4	0.0199005
978	0.04	4	0.0199005
979	0.04	4	0.0199005
980	0.04	4	0.0199005
981	0.04	4	0.0199005
982	0.04	4	0.0199005
983	0.04	4	0.0199005
984	0.04	4	0.0199005
985	0.04	4	0.0199005
986	0.04	4	0.0199005
987	0.04	4	0.0199005
988	0.04	4	0.0199005
989	0.04	4	0.0199005
990	0.04	4	0.0199005
991	0.04	4	0.0199005
992	0.04	4	0.0199005
993	0.04	4	0.0199005
994	0.04	4	0.0199005
995	0.04	4	0.0199005
996	0.04	4	0.0199005
997	0.04	4	0.0199005
998	0.04	4	0.0199005
999	0.04	4	0.0199005
1000	0.04	4	0.0199005
1001	0.04	4	0.0199005
1002	0.04	4	0.0199005
1003	0.04	4	0.0199005
1004	0.04	4	0.0199005
1005	0.04	4	0.0199005
1006	0.04	4	0.0199005
1007	0.04	4	0.0199005
1008	0.04	4	0.0199005
1009	0.04	4	0.0199005
1010	0.04	4	0.0199005
1011	0.04	4	0.0199005
1012	0.04	4	0.0199005
1013	0.04	4	0.0199005
1014	0.04	4	0.0199005
1015	0.04	4	0.0199005
1016	0.04	4	0.0199005
1017	0.04	4	0.0199005
1018	0.04	4	0.0199005
1019	0.04	4	0.0199005
1020	0.04	4	0.0199005
1021	0.04	4	0.0199005
1022	0.04	4	0.0199005
1023	0.04	4	0.0199005
1024	0.04	4	0.0199005
1025	0.04	4	0.0199005
1026	0.04	4	0.0199005
1027	0.04	4	0.0199005
1028	0.04	4	0.0199005
1029	0.04	4	0.0199005
1030	0.04	4	0.0199005
1031	0.04	4	0.0199005
1032	0.04	4	0.0199005
1033	0.04	4	0.0199005
1034	0.04	4	0.0199005
1035	0.04	4	0.0199005
1036	0.04	4	0.0199005
1037	0.04	4	0.0199005
1038	0.04	4	0.0199005
1039	0.04	4	0.0199005
1040	0.04	4	0.0199005
1041	0.04	4	0.0199005
1042	0.04	4	0.0199005
1043	0.04	4	0.0199005
1044	0.04	4	0.0199005
1045	0.04	4	0.0199005
1046	0.04	4	0.0199005
1047	0.04	4	0.0199005
1048	0.04	4	0.0199005
1049	0.04	4	0.0199005
1050	0.04	4	0.0199005
1051	0.04	4	0.0199005
1052	0.04	4	0.0199005
1053	0.04	4	0.0199005
1054	0.04	4	0.0199005
1055	0.04	4	0.0199005
1056	0.04	4	0.0199005
1057	0.04	4	0.0199005
1058	0.04	4	0.0199005
1059	0.04	4	0.0199005
1060	0.04	4	0.0199005
1061	0.04	4	0.0199005
1062	0.04	4	0.0199005
1063	0.04	4	0.0199005
1064	0.04	4	0.0199005
1065	0.04	4	0.0199005
1066	0.04	4	0.0199005
1067	0.04	4	0.0199005
1068	0.04	4	0.0199005
1069	0.04	4	0.0199005
1070	0.04	4	0.0199005
1071	0.04	4	0.0199005
1072	0.04	4	0.0199005
1073	0.04	4	0.0199005
1074	0.04	4	0.0199005
1075	0.04	4	0.0199005
1076	0.04	4	0.0199005
1077	0.04	4	0.0199005
1078	0.04	4	0.0199005
1079	0.04	4	0.0199005
1080	0.04	4	0.0199005
1081	0.04	4	0.0199005
1082	0.04	4	0.0199005
1083	0.04	4	0.0199005
1084	0.04	4	0.0199005
1085	0.04	4	0.0199005
1086	0.04	4	0.0199005
1087	0.04	4	0.0199005
1088	0.04	4	0.0199005
1089	0.04	4	0.0199005
1090	0.04	4	0.0199005
1091	0.04	4	0.0199005
1092	0.04	4	0.0199005
1093	0.04	4	0.0199005
1094	0.04	4	0.0199005
1095	0.04	4	0.0199005
1096	0.04	4	0.0199005
1097	0.04	4	0.0199005
1098	0.04	4	0.0199005
1099	0.04	4	0.0199005
1100	0.04	4	0.0199005
1101	0.04	4	0.0199005
1102	0.04	4	0.0199005
1103	0.04	4	0.0199005
1104	0.04	4	0.0199005
1105	0.04	4	0.0199005
1106	0.04	4	0.0199005
1107	0.04	4	0.0199005
1108	0.04	4	0.0199005
1109	0.04	4	0.0199005
1110	0.04	4	0.0199005
1111	0.04	4	0.0199005
1112	0.04	4	0.0199005
1113	0.04	4	0.0199005
1114	0.04	4	0.0199005
1115	0.04	4	0.0199005
1116	0.04	4	0.0199005
1117	0.04	4	0.0199005
1118	0.04	4	0.0199005
1119	0.04	4	0.0199005
1120	0.04	4	0.0199005
1121	0.04	4	0.0199005
1122	0.04	4	0.0199005
1123	0.04	4	0.0199005
1124	0.04	4	0.0199005
1125	0.04	4	0.0199005
1126	0.04	4	0.0199005
1127	0.04	4	0.0199005
1128	0.04	4	0.0199005
1129	0.04	4	0.0199005
1130	0.04	4	0.0199005
1131	0.04	4	0.0199005
1132	0.04	4	0.0199005
1133	0.04	4	0.0199005
1134	0.04	4	0.0199005
1135	0.04	4	0.0199005
1136	0.04	4	0.0199005
1137	0.04	4	0.0199005
1138	0.04	4	0.0199005
1139	0.04	4	0.0199005
1140	0.04	4	0.0199005
1141	0.04	4	0.0199005
1142	0.04	4	0.0199005
1143	0.04	4	0.0199005
1144	0.04	4	0.0199005
1145	0.04	4	0.0199005
1146	0.04	4	0.0199005
1147	0.04	4	0.0199005
1148	0.04	4	0.0199005
1149	0.04	4	0.0199005
1150	0.04	4	0.0199005
1151	0.04	4	0.0199005
1152	0.04	4	0.0199005
1153	0.04	4	0.0199005
1154	0.04	4	0.0199005
1155	0.04	4	0.0199005
1156	0.04	4	0.0199005
1157	0.04	4	0.0199005
1158	0.04	4	0.0199005
1159	0.04	4	0.0199005
1160	0.04	4	0.0199005
1161	0.04	4	0.0199005
1162	0.04	4	0.0199005
1163	0.04	4	0.0199005
1164	0.04	4	0.0199005
1165	0.04	4	0.0199005
1166	0.04	4	0.0199005
1167	0.04	4	0.0199005
1168	0.04	4	0.0199005
1169	0.04	4	0.0199005
1170	0.04	4	0.0199005
1171	0.04	4	0.0199005
1172	0.04	4	0.0199005
1173	0.04	4	0.0199005
1174	0.04	4	0.0199005
1175	0.04	4	0.0199005
1176	0.04	4	0.0199005
1177	0.04	4	0.0199005
1178	0.04	4	0.0199005
1179	0.04	4	0.0199005
1180	0.04	4	0.0199005
1181	0.04	4	0.0199005
1182	0.04	4	0.0199005
1183	0.04	4	0.0199005
1184	0.04	4	0.0199005
1185	0.04	4	0.0199005
1186	0.04	4	0.0199005
1187	0.04	4	0.0199005
1188	0.04	4	0.0199005
1189	0.04	4	0.0199005
1190	0.04	4	0.0199005
1191	0.04	4	0.0199005
1192	0.04	4	0.0199005
1193	0.04	4	0.0199005
1194	0.04	4	0.0199005
1195	0.04	4	0.0199005
1196	0.04	4	0.0199005
1197	0.04	4	0.0199005
1198	0.04	4	0.0199005
1199	0.04	4	0.0199005
1200	0.04	4	0.0199005
1201	0.04	4	0.0199005
1202	0.04	4	0.0199005
1203	0.04	4	0.0199005
1204	0.04	4	0.0199005
1205	0.04	4	0.0199005
1206	0.04	4	0.0199005
1207	0.04	4	0.0199005
1208	0.04	4	0.0199005
1209	0.04	4	0.0199005
1210	0.04	4	0.0199005
1211	0.04	4	0.0199005
1212	0.04	4	0.0199005
1213	0.04	4	0.0199005
1214	0.04	4	0.0199005
1215	0.04	4	0.0199005
1216	0.04	4	0.0199005
1217	0.04	4	0.0199005
1218	0.04	4	0.0199005
1219	0.04	4	0.0199005
1220	0.04	4	0.0199005
1221	0.04	4	0.0199005
1222	0.04	4	0.0199005
1223	0.04	4	0.0199005
1224	0.04	4	0.0199005
1225	0.04	4	0.0199005
1226	0.04	4	0.0199005
1227	0.04	4	0.0199005
1228	0.04	4	0.0199005
1229	0.04	4	0.0199005
1230	0.04	4	0.0199005
1231	0.04	4	0.0199005
1232	0.04	4	0.0199005
1233	0.04	4	0.0199005
1234	0.04	4	0.0199005
1235	0.04	4	0.0199005
1236	0.04	4	0.0199005
1237	0.04	4	0.0199005
1238	0.04	4	0.0199005
1239	0.04	4	0.0199005
1240	0.04	4	0.0199005
1241	0.04	4	0.0199005
1242	0.04	4	0.0199005
1243	0.04	4	0.0199005
1244	0.04	4	0.0199005
1245	0.04	4	0.0199005
1246	0.04	4	0.0199005
1247	0.04	4	0.0199005
1248	0.04	4	0.0199005
1249	0.04	4	0.0199005
1250	0.04	4	0.0199005
1251	0.04	4	0.0199005
1252	0.04	4	0.0199005
1253	0.04	4	0.0199005
1254	0.04	4	0.0199005
1255	0.04	4	0.0199005
1256	0.04	4	0.0199005
1257	0.04	4	0.0199005
1258	0.04	4	0.0199005
1259	0.04	4	0.0199005
1260	0.04	4	0.0199005
1261	0.04	4	0.0199005
1262	0.04	4	0.0199005
1263	0.04	4	0.0199005
1264	0.04	4	0.0199005
1265	0.04	4	0.0199005
1266	0.04	4	0.0199005
1267	0.04	4	0.0199005
1268	0.04	4	0.0199005
1269	0.04	4	0.0199005
1270	0.04	4	0.0199005
1271	0.04	4	0.0199005
1272	0.04	4	0.0199005
1273	0.04	4	0.0199005
1274	0.04	4	0.0199005
1275	0.04	4	0.0199005
1276	0.04	4	0.0199005
1277	0.04	4	0.0199005
1278	0.04	4	0.0199005
1279	0.04	4	0.0199005
1280	0.04	4	0.0199005
1281	0.04	4	0.0199005
1282	0.04	4	0.0199005
1283	0.04	4	0.0199005
1284	0.04	4	0.0199005
1285	0.04	4	0.0199005
1286	0.04	4	0.0199005
1287	0.04	4	0.0199005
1288	0.04	4	0.0199005
1289	0.04	4	0.0199005
1290	0.04	4	0.0199005
1291	0.04	4	0.0199005
1292	0.04	4	0.0199005
1293	0.04	4	0.0199005
1294	0.04	4	0.0199005
1295	0.04	4	0.0199005
1296	0.04	4	0.0199005
1297	0.04	4	0.0199005
1298	0.04	4	0.0199005
1299	0.04	4	0.0199005
1300	0.04	4	0.0199005
1301	0.04	4	0.0199005
1302	0.04	4	0.0199005
1303	0.04	4	0.0199005
1304	0.04	4	0.0199005
1305	0.04	4	0.0199005
1306	0.04	4	0.0199005
1307	0.04	4	0.0199005
1308	0.04	4	0.0199005
1309	0.04	4	0.0199005
1310	0.04	4	0.0199005
1311	0.04	4	0.0199005
1312	0.04	4	0.0199005
1313	0.04	4	0.0199005
1314	0.04	4	0.0199005
1315	0.04	4	0.0199005
1316	0.04	4	0.0199005
1317	0.04	4	0.0199005
1318	0.04	4	0.0199005
1319	0.04	4	0.0199005
1320	0.04	4	0.0199005
1321	0.04	4	0.0199005
1322	0.04	4	0.0199005
1323	0.04	4	0.0199005
1324	0.04	4	0.0199005
1325	0.04	4	0.0199005
1326	0.04	4	0.0199005
1327	0.04	4	0.0199005
1328	0.04	4	0.0199005
1329	0.04	4	0.0199005
1330	0.04	4	0.0199005
1331	0.04	4	0.0199005
1332	0.04	4	0.0199005
1333	0.04	4	0.0199005
1334	0.04	4	0.0199005
1335	0.04	4	0.0199005
1336	0.04	4	0.0199005
1337	0.04	4	0.0199005
1338	0.04	4	0.0199005
1339	0.04	4	0.0199005
1340	0.04	4	0.0199005
1341	0.04	4	0.0199005
1342	0.04	4	0.0199005
1343	0.04	4	0.0199005
1344	0.04	4	0.0199005
1345	0.04	4	0.0199005
1346	0.04	4	0.0199005
1347	0.04	4	0.0199005
1348	0.04	4	0.0199005
1349	0.04	4	0.0199005
1350	0.04	4	0.0199005
1351	0.04	4	0.0199005
1352	0.04	4	0.0199005
1353	0.04	4	0.0199005
1354	0.04	4	0.0199005
1355	0.04	4	0.0199005
1356	0.04	4	0.0199005
1357	0.04	4	0.0199005
1358	0.04	4	0.0199005
1359	0.04	4	0.0199005
1360	0.04	4	0.0199005
1361	0.04	4	0.0199005
1362	0.04	4	0.0199005
1363	0.04	4	0.0199005
1364	0.04	4	0.0199005
1365	0.04	4	0.0199005
1366	0.04	4	0.0199005
1367	0.04	4	0.0199005
1368	0.04	4	0.0199005
1369	0.04	4	0.0199005
1370	0.04	4	0.0199005
1371	0.04	4	0.0199005
1372	0.04	4	0.0199005
1373	0.04	4	0.0199005
1374	0.04	4	0.0199005
1375	0.04	4	0.0199005
1376	0.04	4	0.0199005
1377	0.04	4	0.0199005
1378	0.04	4	0.0199005
1379	0.04	4	0.0199005
1380	0.04	4	0.0199005
1381	0.04	4	0.0199005
1382	0.04	4	0.0199005
1383	0.04	4	0.0199005
1384	0.04	4	0.0199005
1385	0.04	4	0.0199005
1386	0.04	4	0.0199005
1387	0.04	4	0.0199005
1388	0.04	4	0.0199005
1389	0.04	4	0.0199005
1390	0.04	4	0.0199005
1391	0.04	4	0.0199005
1392	0.04	4	0.0199005
1393	0.04	4	0.0199005
1394	0.04	4	0.0199005
1395	0.04	4	0.0199005
1396	0.04	4	0.0199005
1397	0.04	4	0.0199005
1398	0.04	4	0.0199005
1399	0.04	4	0.0199005
1400	0.04	4	0.0199005
1401	0.04	4	0.0199005
1402	0.04	4	0.0199005
1403	0.04	4	0.0199005
1404	0.04	4	0.0199005
1405	0.04	4	0.0199005
1406	0.04	4	0.0199005
1407	0.04	4	0.0199005
1408	0.04	4	0.0199005
1409	0.04	4	0.0199005
1410	0.04	4	0.0199005
1411	0.04	4	0.0199005
1412	0.04	4	0.0199005
1413	0.04	4	0.0199005
1414	0.04	4	0.0199005
1415	0.04	4	0.0199005
1416	0.04	4	0.0199005
1417	0.04	4	0.0199005
1418	0.04	4	0.0199005
1419	0.04	4	0.0199005
1420	0.04	4	0.0199005
1421	0.04	4	0.0199005
1422	0.04	4	0.0199005
1423	0.04	4	0.0199005
1424	0.04	4	0.0199005
1425	0.04	4	0.0199005
1426	0.04	4	0.0199005
1427	0.04	4	0.0199005
1428	0.04	4	0.0199005
1429	0.04	4	0.0199005
1430	0.04	4	0.0199005
1431	0.04	4	0.0199005
1432	0.04	4	0.0199005
1433	0.04	4	0.0199005
1434	0.04	4	0.0199005
1435	0.04	4	0.0199005
1436	0.04	4	0.0199005
1437	0.04	4	0.0199005
1438	0.04	4	0.0199005
1439	0.04	4	0.0199005
1440	0.04	4	0.0199005
1441	0.04	4	0.0199005
1442	0.04	4	0.0199005
1443	0.04	4	0.0199005
1444	0.04	4	0.0199005
1445	0.04	4	0.0199005
1446	0.04	4	0.0199005
1447	0.04	4	0.0199005
1448	0.04	4	0.0199005
1449	0.04	4	0.0199005
1450	0.04	4	0.0199005
1451	0.04	4	0.0199005
1452	0.04	4	0.0199005
1453	0.04	4	0.0199005
1454	0.04	4	0.0199005
1455	0.04	4	0.0199005
1456	0.04	4	0.0199005
1457	0.04	4	0.0199005
1458	0.04	4	0.0199005
1459	0.04	4	0.0199005
1460	0.04	4	0.0199005
1461	0.04	4	0.0199005
1462	0.04	4	0.0199005
1463	0.04	4	0.0199005
1464	0.04	4	0.0199005
1465	0.04	4	0.0199005
1466	0.04	4	0.0199005
1467	0.04	4	0.0199005
1468	0.04	4	0.0199005
1469	0.04	4	0.0199005
1470	0.04	4	0.0199005
1471	0.04	4	0.0199005
1472	0.04	4	0.0199005
1473	0.04	4	0.0199005
1474	0.04	4	0.0199005
1475	0.04	4	0.0199005
1476	0.04	4	0.0199005
1477	0.04	4	0.0199005
1478	0.04	4	0.0199005
1479	0.04	4	0.0199005
1480	0.04	4	0.0199005
1481	0.04	4	0.0199005
1482	0.04	4	0.0199005
1483	0.04	4	0.0199005
1484	0.04	4	0.0199005
1485	0.04	4	0.0199005
1486	0.04	4	0.0199005
1487	0.04	4	0.0199005
1488	0.04	4	0.0199005
1489	0.04	4	0.0199005
1490	0.04	4	0.0199005
1491	0.04	4	0.0199005
1492	0.04	4	0.0199005
1493	0.04	4	0.0199005
1494	0.04	4	0.0199005
1495	0.04	4	0.0199005
1496	0.04	4	0.0199005
1497	0.04	4	0.0199005
1498	0.04	4	0.0199005
1499	0.04	4	0.0199005
1500	0.04	4	0.0199005
1501	0.04	4	0.0199005
1502	0.04	4	0.0199005
1503	0.04	4	0.0199005
1504	0.04	4	0.0199005
1505	0.04	4	0.0199005
1506	0.04	4	0.0199005
1507	0.04	4	0.0199005
1508	0.04	4	0.0199005
1509	0.04	4	0.0199005
1510	0.04	4	0.0199005
1511	0.04	4	0.0199005
1512	0.04	4	0.0199005
1513	0.04	4	0.0199005
1514	0.04	4	0.0199005
1515	0.04	4	0.0199005
1516	0.04	4	0.0199005
1517	0.04	4	0.0199005
1518	0.04	4	0.0199005
1519	0.04	4	0.0199005
1520	0.04	4	0.0199005
1521	0.04	4	0.0199005
1522	0.04	4	0.0199005
1523	0.04	4	0.0199005
1524	0.04	4	0.0199005
1525	0.04	4	0.0199005
1526	0.04	4	0.0199005
1527	0.04	4	0.0199005
1528	0.04	4	0.0199005
1529	0.04	4	0.0199005
1530	0.04	4	0.0199005
1531	0.04	4	0.0199005
1532	0.04	4	0.0199005
1533	0.04	4	0.0199005
1534	0.04	4	0.0199005
1535	0.04	4	0.0199005
1536	0.04	4	0.0199005
1537	0.04	4	0.0199005
1538	0.04	4	0.0199005
1539	0.04	4	0.0199005
1540	0.04	4	0.0199005
1541	0.04	4	0.0199005
1542	0.04	4	0.0199005
1543	0.04	4	0.0199005
1544	0.04	4	0.0199005
1545	0.04	4	0.0199005
1546	0.04	4	0.0199005
1547	0.04	4	0.0199005
1548	0.04	4	0.0199005
1549	0.04	4	0.0199005
1550	0.04	4	0.0199005
1551	0.04	4	0.0199005
1552	0.04	4	0.0199005
1553	0.04	4	0.0199005
1554	0.04	4	0.0199005
1555	0.04	4	0.0199005
1556	0.04	4	0.0199005
1557	0.04	4	0.0199005
1558	0.04	4	0.0199005
1559	0.04	4	0.0199005
1560	0.04	4	0.0199005
1561	0.04	4	0.0199005
1562	0.04	4	0.0199005
1563	0.04	4	0.0199005
1564	0.04	4	0.0199005
1565	0.04	4	0.0199005
1566	0.04	4	0.0199005
1567	0.04	4	0.0199005
1568	0.04	4	0.0199005
1569	0.04	4	0.0199005
1570	0.04	4	0.0199005
1571	0.04	4	0.0199005
1572	0.04	4	0.0199005
1573	0.04	4	0.0199005
1574	0.04	4	0.0199005
1575	0.04	4	0.0199005
1576	0.04	4	0.0199005
1577	0.04	4	0.0199005
1578	0.04	4	0.0199005
1579	0.04	4	0.0199005
1580	0.04	4	0.0199005
1581	0.04	4	0.0199005
1582	0.04	4	0.0199005
1583	0.04	4	0.0199005
1584	0.04	4	0.0199005
1585	0.04	4	0.0199005
1586	0.04	4	0.0199005
1587	0.04	4	0.0199005
1588	0.04	4	0.0199005
1589	0.04	4	0.0199005
1590	0.04	4	0.0199005
1591	0.04	4	0.0199005
1592	0.04	4	0.0199005
1593	0.04	4	0.0199005
1594	0.04	4	0.0199005
1595	0.04	4	0.0199005
1596	0.04	4	0.0199005
1597	0.04	4	0.0199005
1598	0.04	4	0.0199005
1599	0.04	4	0.0199005
1600	0.04	4	0.0199005
1601	0.04	4	0.0199005
1602	0.04	4	0.0199005
1603	0.04	4	0.0199005
1604	0.04	4	0.0199005
1605	0.04	4	0.0199005
1606	0.04	4	0.0199005
1607	0.04	4	0.0199005
1608	0.04	4	0.0199005
1609	0.04	4	0.0199005
1610	0.04	4	0.0199005
1611	0.04	4	0.0199005
1612	0.04	4	0.0199005
1613	0.04	4	0.0199005
1614	0.04	4	0.0199005
1615	0.04	4	0.0199005
1616	0.04	4	0.0199005
1617	0.04	4	0.0199005
1618	0.04	4	0.0199005
1619	0.04	4	0.0199005
1620	0.04	4	0.0199005
1621	0.04	4	0.0199005
1622	0.04	4	0.0199005
1623	0.04	4	0.0199005
1624	0.04	4	0.0199005
1625	0.04	4	0.0199005
1626	0.04	4	0.0199005
1627	0.04	4	0.0199005
1628	0.04	4	0.0199005
1629	0.04	4	0.0199005
1630	0.04	4	0.0199005
1631	0.04	4	0.0199005
1632	0.04	4	0.0199005
1633	0.04	4	0.0199005
1634	0.04	4	0.0199005
1635	0.04	4	0.0199005
1636	0.04	4	0.0199005
1637	0.04	4	0.0199005
1638	0.04	4	0.0199005
1639	0.04	4	0.0199005
1640	0.04	4	0.0199005
1641	0.04	4	0.0199005
1642	0.04	4	0.0199005
1643	0.04	4	0.0199005
1644	0.04	4	0.0199005
1645	0.04	4	0.0199005
1646	0.04	4	0.0199005
1647	0.04	4	0.0199005
1648	0.04	4	0.0199005
1649	0.04	4	0.0199005
1650	0.04	4	0.0199005
1651	0.04	4	0.0199005
1652	0.04	4	0.0199005
1653	0.04	4	0.0199005
1654	0.04	4	0.0199005
1655	0.04	4	0.0199005
1656	0.04	4	0.0199005
1657	0.04	4	0.0199005
1658	0.04	4	0.0199005
1659	0.04	4	0.0199005
1660	0.04	4	0.0199005
1661	0.04	4	0.0199005
1662	0.04	4	0.0199005
1663	0.04	4	0.0199005
1664	0.04	4	0.0199005
1665	0.04	4	0.0199005
1666	0.04	4	0.0199005
1667	0.04	4	0.0199005
1668	0.04	4	0.0199005
1669	0.04	4	0.0199005
1670	0.04	4	0.0199005
1671	0.04	4	0.0199005
1672	0.04	4	0.0199005
1673	0.04	4	0.0199005
1674	0.04	4	0.0199005
1675	0.04	4	0.0199005
1676	0.04	4	0.0199005
1677	0.04	4	0.0199005
1678	0.04	4	0.0199005
1679	0.04	4	0.0199005
1680	0.04	4	0.0199005
1681	0.04	4	0.0199005
1682	0.04	4	0.0199005
1683	0.04	4	0.0199005
1684	0.04	4	0.0199005
1685	0.04	4	0.0199005
1686	0.04	4	0.0199005
1687	0.04	4	0.0199005
1688	0.04	4	0.0199005
1689	0.04	4	0.0199005
1690	0.04	4	0.0199005
1691	0.04	4	0.0199005
1692	0.04	4	0.0199005
1693	0.04	4	0.0199005
1694	0.04	4	0.0199005
1695	0.04	4	0.0199005
1696	0.04	4	0.0199005
1697	0.04	4	0.0199005
1698	0.04	4	0.0199005
1699	0.04	4	0.0199005
1700	0.04	4	0.0199005
1701	0.04	4	0.0199005
1702	0.04	4	0.0199005
1703	0.04	4	0.0199005
1704	0.04	4	0.0199005
1705	0.04	4	0.0199005
1706	0.04	4	0.0199005
1707	0.04	4	0.0199005
1708	0.04	4	0.0199005
1709	0.04	4	0.0199005
1710	0.04	4	0.0199005
1711	0.04	4	0.0199005
1712	0.04	4	0.0199005
1713	0.04	4	0.0199005
1714	0.04	4	0.0199005
1715	0.04	4	0.0199005
1716	0.04	4	0.0199005
1717	0.04	4	0.0199005
1718	0.04	4	0.0199005
1719	0.04	4	0.0199005
1720	0.04	4	0.0199005
1721	0.04	4	0.0199005
1722	0.04	4	0.0199005
1723	0.04	4	0.0199005
1724	0.04	4	0.0199005
1725	0.04	4	0.0199005
1726	0.04	4	0.0199005
1727	0.04	4	0.0199005
1728	0.04	4	0.0199005
1729	0.04	4	0.0199005
1730	0.04	4	0.0199005
1731	0.04	4	0.0199005
1732	0.04	4	0.0199005
1733	0.04	4	0.0199005
1734	0.04	4	0.0199005
1735	0.04	4	0.0199005
1736	0.04	4	0.0199005
1737	0.04	4	0.0199005
1738	0.04	4	0.0199005
1739	0.04	4	0.0199005
1740	0.04	4	0.0199005
1741	0.04	4	0.0199005
1742	0.04	4	0.0199005
1743	0.04	4	0.0199005
1744	0.04	4	0.0199005
1745	0.04	4	0.0199005
1746	0.04	4	0.0199005
1747	0.04	4	0.0199005
1748	0.04	4	0.0199005
1749	0.04	4	0.0199005
1750	0.04	4	0.0199005
1751	0.04	4	0.0199005
1752	0.04	4	0.0199005
1753	0.04	4	0.0199005
1754	0.04	4	0.0199005
1755	0.04	4	0.0199005
1756	0.04	4	0.0199005
1757	0.04	4	0.0199005
1758	0.04	4	0.0199005
1759	0.04	4	0.0199005
1760	0.04	4	0.0199005
1761	0.04	4	0.0199005
1762	0.04	4	0.0199005
1763	0.04	4	0.0199005
1764	0.04	4	0.0199005
1765	0.04	4	0.0199005
1766	0.04	4	0.0199005
1767	0.04	4	0.0199005
1768	0.04	4	0.0199005
1769	0.04	4	0.0199005
1770	0.04	4	0.0199005
1771	0.04	4	0.0199005
1772	0.04	4	0.0199005
1773	0.04	4	0.0199005
1774	0.04	4	0.0199005
1775	0.04	4	0.0199005
1776	0.04	4	0.0199005
1777	0.04	4	0.0199005
1778	0.04	4	0.0199005
1779	0.04	4	0.0199005
1780	0.04	4	0.0199005
1781	0.04	4	0.0199005
1782	0.04	4	0.0199005
1783	0.04	4	0.0199005
1784	0.04	4	0.0199005
1785	0.04	4	0.0199005
1786	0.04	4	0.0199005
1787	0.04	4	0.0199005
1788	0.04	4	0.0199005
1789	0.04	4	0.0199005
1790	0.04	4	0.0199005
1791	0.04	4	0.0199005
1792	0.04	4	0.0199005
1793	0.04	4	0.0199005
1794	0.04	4	0.0199005
1795	0.04	4	0.0199005
1796	0.04	4	0.0199005
1797	0.04	4	0.0199005
1798	0.04	4	0.0199005
1799	0.04	4	0.0199005
1800	0.04	4	0.0199005
1801	0.04	4	0.0199005
1802	0.04	4	0.0199005
1803	0.04	4	0.0199005
1804	0.04	4	0.0199005
1805	0.04	4	0.0199005
1806	0.04	4	0.0199005
1807	0.04	4	0.0199005
1808	0.04	4	0.0199005
1809	0.04	4	0.0199005
1810	0.04	4	0.0199005
1811	0.04	4	0.0199005
1812	0.04	4	0.0199005
1813	0.04	4	0.0199005
1814	0.04	4	0.0199005
1815	0.04	4	0.0199005
1816	0.04	4	0.0199005
1817	0.04	4	0.0199005
1818	0.04	4	0.0199005
1819	0.04	4	0.0199005
1820	0.04	4	0.0199005
1821	0.04	4	0.0199005
1822	0.04	4	0.0199005
1823	0.04	4	0.0199005
1824	0.04	4	0.0199005
1825	0.04	4	0.0199005
1826	0.04	4	0.0199005
1827	0.04	4	0.0199005
1828	0.04	4	0.0199005
1829	0.04	4	0.0199005
1830	0.04	4	0.0199005
1831	0.04	4	0.0199005
1832	0.04	4	0.0199005
1833	0.04	4	0.0199005
1834	0.04	4	0.0199005
1835	0.04	4	0.0199005
1836	0.04	4	0.0199005
1837	0.04	4	0.0199005
1838	0.04	4	0.0199005
1839	0.04	4	0.0199005
1840	0.04	4	0.0199005
1841	0.04	4	0.0199005
1842	0.04	4	0.0199005
1843	0.04	4	0.0199005
1844	0.04	4	0.0199005
1845	0.04	4	0.0199005
1846	0.04	4	0.0199005
1847	0.04	4	0.0199005
1848	0.04	4	0.0199005
1849	0.04	4	0.0199005
1850	0.04	4	0.0199005
1851	0.04	4	0.0199005
1852	0.04	4	0.0199005
1853	0.04	4	0.0199005
1854	0.04	4	0.0199005
1855	0.04	4	0.0199005
1856	0.04	4	0.0199005
1857	0.04	4	0.0199005
1858	0.04	4	0.0199005
1859	0.04	4	0.0199005
1860	0.04	4	0.0199005
1861	0.04	4	0.0199005
1862	0.04	4	0.0199005
1863	0.04	4	0.0199005
1864	0.04	4	0.0199005
1865	0.04	4	0.0199005
1866	0.04	4	0.0199005
1867	0.04	4	0.0199005
1868	0.04	4	0.0199005
1869	0.04	4	0.0199005
1870	0.04	4	0.0199005
1871	0.04	4	0.0199005
1872	0.04	4	0.0199005
1873	0.04	4	0.0199005
1874	0.04	4	0.0199005
1875	0.04	4	0.0199005
1876	0.04	4	0.0199005
1877	0.04	4	0.0199005
1878	0.04	4	0.0199005
1879	0.04	4	0.0199005
1880	0.04	4	0.0199005
1881	0.04	4	0.0199005
1882	0.04	4	0.0199005
1883	0.04	4	0.0199005
1884	0.04	4	0.0199005
1885	0.04	4	0.0199005
1886	0.04	4	0.0199005
1887	0.04	4	0.0199005
1888	0.04	4	0.0199005
1889	0.04	4	0.0199005
1890	0.04	4	0.0199005
1891	0.04	4	0.0199005
1892	0.04	4	0.0199005
1893	0.04	4	0.0199005
1894	0.04	4	0.0199005
1895	0.04	4	0.0199005
1896	0.04	4	0.0199005
1897	0.04	4	0.0199005
1898	0.04	4	0.0199005
1899	0.04	4	0.0199005
1900	0.04	4	0.0199005
1901	0.04	4	0.0199005
1902	0.04	4	0.0199005
1903	0.04	4	0.0199005
1904	0.04	4	0.0199005
1905	0.04	4	0.0199005
1906	0.04	4	0.0199005
1907	0.04	4	0.0199005
1908	0.04	4	0.0199005
1909	0.04	4	0.0199005
1910	0.04	4	0.0199005
1911	0.04	4	0.0199005
1912	0.04	4	0.0199005
1913	0.04	4	0.0199005
1914	0.04	4	0.0199005
1915	0.04	4	0.0199005
1916	0.04	4	0.0199005
1917	0.04	4	0.0199005
1918	0.04	4	0.0199005
1919	0.04	4	0.0199005
1920	0.04	4	0.0199005
1921	0.04	4	0.0199005
1922	0.04	4	0.0199005
1923	0.04	4	0.0199005
1924	0.04	4	0.0199005
1925	0.04	4	0.0199005
1926	0.04	4	0.0199005
1927	0.04	4	0.0199005
1928	0.04	4	0.0199005
1929	0.04	4	0.0199005
1930	0.04	4	0.0199005
1931	0.04	4	0.0199005
1932	0.04	4	0.0199005
1933	0.04	4	0.0199005
1934	0.04	4	0.0199005
1935	0.04	4	0.0199005
1936	0.04	4	0.0199005
1937	0.04	4	0.0199005
1938	0.04	4	0.0199005
1939	0.04	4	0.0199005
1940	0.04	4	0.0199005
1941	0.04	4	0.0199005
1942	0.04	4	0.0199005
1943	0.04	4	0.0199005
1944	0.04	4	0.0199005
1945	0.04	4	0.0199005
1946	0.04	4	0.0199005
1947	0.04	4	0.0199005
1948	0.04	4	0.0199005
1949	0.04	4	0.0199005
1950	0.04	4	0.0199005
1951	0.04	4	0.0199005
1952	0.04	4	0.0199005
1953	0.04	4	0.0199005
1954	0.04	4	0.0199005
1955	0.04	4	0.0199005
1956	0.04	4	0.0199005
1957	0.04	4	0.0199005
1958	0.04	4	0.0199005
1959	0.04	4	0.0199005
1960	0.04	4	0.0199005
1961	0.04	4	0.0199005
1962	0.04	4	0.0199005
1963	0.04	4	0.0199005
1964	0.04	4	0.0199005
1965	0.04	4	0.0199005
1966	0.04	4	0.0199005
1967	0.04	4	0.0199005
1968	0.04	4	0.0199005
1969	0.04	4	0.0199005
1970	0.04	4	0.0199005
1971	0.04	4	0.0199005
1972	0.04	4	0.0199005
1973	0.04	4	0.0199005
1974	0.04	4	0.0199005
1975	0.04	4	0.0199005
1976	0.04	4	0.0199005
1977	0.04	4	0.0199005
1978	0.04	4	0.0199005
1979	0.04	4	0.0199005
1980	0.04	4	0.0199005
1981	0.04	4	0.0199005
1982	0.04	4	0.0199005
1983	0.04	4	0.0199005
1984	0.04	4	0.0199005
1985	0.04	4	0.0199005
1986	0.04	4	0.0199005
1987	0.04	4	0.0199005
1988	0.04	4	0.0199005
1989	0.04	4	0.0199005
1990	0.04	4	0.0199005
1991	0.04	4	0.0199005
1992	0.04	4	0.0199005
1993	0.04	4	0.0199005
1994	0.04	4	0.0199005
1995	0.04	4	0.0199005
1996	0.04	4	0.0199005
1997	0.04	4	0.0199005
1998	0.04	4	0.0199005
1999	0.04	4	0.0199005
2000	0.04	4	0.0199005
[truncated: 3,001 more rows]
