# Supplementary material for: Aspiration-driven co-evolution of cooperation with individual behavioral diversity
Source: PLoS One. 2023 Sep 15;18(9):e0291134. doi: 10.1371/journal.pone.0291134 (PMC10503719; doi:10.1371/journal.pone.0291134)
Supplement: S1 Data — (ZIP) [file pone.0291134.s001.zip › M1/v2-L=200/data/aspiration_time,b=1.89_frequency.txt]

1	0.5	0.5	0
2	0.6994	0.722546	0.481198
3	0.790793	0.873483	0.562299
4	0.813183	0.986134	0.614635
5	0.793314	1.06993	0.639951
6	0.752093	1.13956	0.639312
7	0.700498	1.20336	0.621546
8	0.646107	1.26289	0.592892
9	0.593236	1.32706	0.556115
10	0.542746	1.3991	0.515965
11	0.496127	1.45752	0.476156
12	0.453467	1.53308	0.436497
13	0.414264	1.61841	0.398991
14	0.378864	1.70196	0.364858
15	0.346475	1.82215	0.333862
16	0.316897	1.92614	0.304532
17	0.290016	2.09587	0.277927
18	0.265724	2.12997	0.253668
19	0.243676	2.25587	0.231479
20	0.223733	2.4023	0.211464
21	0.20581	2.45869	0.193465
22	0.189401	2.57315	0.176821
23	0.174564	2.62191	0.161833
24	0.16111	2.70329	0.148463
25	0.148881	2.87614	0.13614
26	0.137837	3.04788	0.125343
27	0.127675	3.20208	0.115018
28	0.118502	3.30029	0.105724
29	0.110283	3.35803	0.097322
30	0.102873	3.34502	0.0895257
31	0.0961414	3.34187	0.0826155
32	0.0900883	3.36152	0.0764553
33	0.0844664	3.56106	0.0709422
34	0.0794604	3.58004	0.0658429
35	0.0749076	3.64582	0.0612864
36	0.0707466	3.68168	0.0569727
37	0.0670131	3.69467	0.0531755
38	0.0635922	3.73536	0.0496788
39	0.0604862	3.76123	0.0465562
40	0.0576751	3.82077	0.0437
41	0.0551495	3.83643	0.0411068
42	0.0528758	3.85303	0.0387631
43	0.0508248	3.86823	0.0366479
44	0.0489561	3.88204	0.034721
45	0.0472564	3.89212	0.0329776
46	0.0457102	3.90249	0.0313871
47	0.0443414	3.91162	0.0299793
48	0.0431013	3.91898	0.0287073
49	0.0419745	3.92727	0.0275455
50	0.0409484	3.93436	0.0264892
51	0.0400296	3.94083	0.0255431
52	0.0391905	3.94759	0.0246757
53	0.0384362	3.95324	0.0238976
54	0.0377537	3.95801	0.0231949
55	0.0371323	3.96266	0.0225539
56	0.0365704	3.96632	0.0219763
57	0.0360609	3.96906	0.0214548
58	0.035596	3.9719	0.0209776
59	0.0351802	3.97476	0.0205496
60	0.0347973	3.97702	0.0201569
61	0.034454	3.97904	0.0198048
62	0.0341422	3.98115	0.0194841
63	0.0338614	3.98264	0.0191967
64	0.0336099	3.98419	0.0189384
65	0.03338	3.98564	0.0187024
66	0.0331711	3.98716	0.018487
67	0.032982	3.98833	0.0182928
68	0.0328138	3.98952	0.0181196
69	0.0326594	3.99052	0.0179609
70	0.0325213	3.99151	0.0178186
71	0.0323943	3.99227	0.0176884
72	0.032281	3.99298	0.017572
73	0.0321789	3.99358	0.0174672
74	0.0320855	3.99411	0.0173715
75	0.0320007	3.99466	0.0172845
76	0.031925	3.9951	0.0172068
77	0.0318567	3.99561	0.0171363
78	0.0317944	3.99601	0.0170723
79	0.0317377	3.99643	0.0170138
80	0.0316862	3.9968	0.0169608
81	0.0316403	3.99714	0.0169134
82	0.0315982	3.99737	0.0168703
83	0.0315606	3.99763	0.0168317
84	0.0315262	3.99785	0.0167963
85	0.0314952	3.99804	0.0167645
86	0.0314672	3.99822	0.0167357
87	0.031442	3.99839	0.0167097
88	0.031419	3.99853	0.0166861
89	0.0313983	3.9987	0.0166647
90	0.031379	3.99882	0.0166449
91	0.0313619	3.99893	0.0166274
92	0.0313466	3.99903	0.0166117
93	0.0313327	3.99911	0.0165974
94	0.0313202	3.99918	0.0165845
95	0.0313086	3.99926	0.0165727
96	0.0312984	3.99934	0.0165621
97	0.031289	3.99939	0.0165525
98	0.0312805	3.99946	0.0165437
99	0.0312729	3.99952	0.0165359
100	0.0312659	3.99956	0.0165287
101	0.0312597	3.9996	0.0165223
102	0.031254	3.99964	0.0165164
103	0.0312489	3.99967	0.0165112
104	0.0312442	3.9997	0.0165064
105	0.03124	3.99973	0.0165021
106	0.0312362	3.99975	0.0164982
107	0.0312327	3.99977	0.0164946
108	0.0312296	3.9998	0.0164914
109	0.0312268	3.99982	0.0164885
110	0.0312243	3.99984	0.0164858
111	0.0312219	3.99986	0.0164834
112	0.0312198	3.99987	0.0164813
113	0.0312179	3.99988	0.0164793
114	0.0312162	3.99989	0.0164776
115	0.0312147	3.9999	0.016476
116	0.0312133	3.99991	0.0164746
117	0.031212	3.99992	0.0164733
118	0.0312109	3.99993	0.0164721
119	0.0312098	3.99993	0.016471
120	0.0312089	3.99994	0.0164701
121	0.031208	3.99995	0.0164692
122	0.0312073	3.99995	0.0164684
123	0.0312066	3.99996	0.0164677
124	0.031206	3.99996	0.016467
125	0.0312054	3.99996	0.0164664
126	0.0312049	3.99997	0.0164659
127	0.0312044	3.99997	0.0164654
128	0.031204	3.99997	0.016465
129	0.0312036	3.99998	0.0164646
130	0.0312033	3.99998	0.0164643
131	0.031203	3.99998	0.016464
132	0.0312027	3.99998	0.0164637
133	0.0312024	3.99998	0.0164634
134	0.0312022	3.99998	0.0164632
135	0.031202	3.99999	0.0164629
136	0.0312018	3.99999	0.0164627
137	0.0312016	3.99999	0.0164626
138	0.0312015	3.99999	0.0164624
139	0.0312013	3.99999	0.0164623
140	0.0312012	3.99999	0.0164621
141	0.0312011	3.99999	0.016462
142	0.031201	3.99999	0.0164619
143	0.0312009	3.99999	0.0164618
144	0.0312008	3.99999	0.0164617
145	0.0312007	3.99999	0.0164617
146	0.0312007	4	0.0164616
147	0.0312006	4	0.0164615
148	0.0312005	4	0.0164615
149	0.0312005	4	0.0164614
150	0.0312004	4	0.0164614
151	0.0312004	4	0.0164613
152	0.0312004	4	0.0164613
153	0.0312003	4	0.0164612
154	0.0312003	4	0.0164612
155	0.0312003	4	0.0164612
156	0.0312002	4	0.0164612
157	0.0312002	4	0.0164611
158	0.0312002	4	0.0164611
159	0.0312002	4	0.0164611
160	0.0312002	4	0.0164611
161	0.0312001	4	0.0164611
162	0.0312001	4	0.016461
163	0.0312001	4	0.016461
164	0.0312001	4	0.016461
165	0.0312001	4	0.016461
166	0.0312001	4	0.016461
167	0.0312001	4	0.016461
168	0.0312001	4	0.016461
169	0.0312001	4	0.016461
170	0.0312001	4	0.016461
171	0.0312001	4	0.016461
172	0.0312	4	0.016461
173	0.0312	4	0.016461
174	0.0312	4	0.0164609
175	0.0312	4	0.0164609
176	0.0312	4	0.0164609
177	0.0312	4	0.0164609
178	0.0312	4	0.0164609
179	0.0312	4	0.0164609
180	0.0312	4	0.0164609
181	0.0312	4	0.0164609
182	0.0312	4	0.0164609
183	0.0312	4	0.0164609
184	0.0312	4	0.0164609
185	0.0312	4	0.0164609
186	0.0312	4	0.0164609
187	0.0312	4	0.0164609
188	0.0312	4	0.0164609
189	0.0312	4	0.0164609
190	0.0312	4	0.0164609
191	0.0312	4	0.0164609
192	0.0312	4	0.0164609
193	0.0312	4	0.0164609
194	0.0312	4	0.0164609
195	0.0312	4	0.0164609
196	0.0312	4	0.0164609
197	0.0312	4	0.0164609
198	0.0312	4	0.0164609
199	0.0312	4	0.0164609
200	0.0312	4	0.0164609
201	0.0312	4	0.0164609
202	0.0312	4	0.0164609
203	0.0312	4	0.0164609
204	0.0312	4	0.0164609
205	0.0312	4	0.0164609
206	0.0312	4	0.0164609
207	0.0312	4	0.0164609
208	0.0312	4	0.0164609
209	0.0312	4	0.0164609
210	0.0312	4	0.0164609
211	0.0312	4	0.0164609
212	0.0312	4	0.0164609
213	0.0312	4	0.0164609
214	0.0312	4	0.0164609
215	0.0312	4	0.0164609
216	0.0312	4	0.0164609
217	0.0312	4	0.0164609
218	0.0312	4	0.0164609
219	0.0312	4	0.0164609
220	0.0312	4	0.0164609
221	0.0312	4	0.0164609
222	0.0312	4	0.0164609
223	0.0312	4	0.0164609
224	0.0312	4	0.0164609
225	0.0312	4	0.0164609
226	0.0312	4	0.0164609
227	0.0312	4	0.0164609
228	0.0312	4	0.0164609
229	0.0312	4	0.0164609
230	0.0312	4	0.0164609
231	0.0312	4	0.0164609
232	0.0312	4	0.0164609
233	0.0312	4	0.0164609
234	0.0312	4	0.0164609
235	0.0312	4	0.0164609
236	0.0312	4	0.0164609
237	0.0312	4	0.0164609
238	0.0312	4	0.0164609
239	0.0312	4	0.0164609
240	0.0312	4	0.0164609
241	0.0312	4	0.0164609
242	0.0312	4	0.0164609
243	0.0312	4	0.0164609
244	0.0312	4	0.0164609
245	0.0312	4	0.0164609
246	0.0312	4	0.0164609
247	0.0312	4	0.0164609
248	0.0312	4	0.0164609
249	0.0312	4	0.0164609
250	0.0312	4	0.0164609
251	0.0312	4	0.0164609
252	0.0312	4	0.0164609
253	0.0312	4	0.0164609
254	0.0312	4	0.0164609
255	0.0312	4	0.0164609
256	0.0312	4	0.0164609
257	0.0312	4	0.0164609
258	0.0312	4	0.0164609
259	0.0312	4	0.0164609
260	0.0312	4	0.0164609
261	0.0312	4	0.0164609
262	0.0312	4	0.0164609
263	0.0312	4	0.0164609
264	0.0312	4	0.0164609
265	0.0312	4	0.0164609
266	0.0312	4	0.0164609
267	0.0312	4	0.0164609
268	0.0312	4	0.0164609
269	0.0312	4	0.0164609
270	0.0312	4	0.0164609
271	0.0312	4	0.0164609
272	0.0312	4	0.0164609
273	0.0312	4	0.0164609
274	0.0312	4	0.0164609
275	0.0312	4	0.0164609
276	0.0312	4	0.0164609
277	0.0312	4	0.0164609
278	0.0312	4	0.0164609
279	0.0312	4	0.0164609
280	0.0312	4	0.0164609
281	0.0312	4	0.0164609
282	0.0312	4	0.0164609
283	0.0312	4	0.0164609
284	0.0312	4	0.0164609
285	0.0312	4	0.0164609
286	0.0312	4	0.0164609
287	0.0312	4	0.0164609
288	0.0312	4	0.0164609
289	0.0312	4	0.0164609
290	0.0312	4	0.0164609
291	0.0312	4	0.0164609
292	0.0312	4	0.0164609
293	0.0312	4	0.0164609
294	0.0312	4	0.0164609
295	0.0312	4	0.0164609
296	0.0312	4	0.0164609
297	0.0312	4	0.0164609
298	0.0312	4	0.0164609
299	0.0312	4	0.0164609
300	0.0312	4	0.0164609
301	0.0312	4	0.0164609
302	0.0312	4	0.0164609
303	0.0312	4	0.0164609
304	0.0312	4	0.0164609
305	0.0312	4	0.0164609
306	0.0312	4	0.0164609
307	0.0312	4	0.0164609
308	0.0312	4	0.0164609
309	0.0312	4	0.0164609
310	0.0312	4	0.0164609
311	0.0312	4	0.0164609
312	0.0312	4	0.0164609
313	0.0312	4	0.0164609
314	0.0312	4	0.0164609
315	0.0312	4	0.0164609
316	0.0312	4	0.0164609
317	0.0312	4	0.0164609
318	0.0312	4	0.0164609
319	0.0312	4	0.0164609
320	0.0312	4	0.0164609
321	0.0312	4	0.0164609
322	0.0312	4	0.0164609
323	0.0312	4	0.0164609
324	0.0312	4	0.0164609
325	0.0312	4	0.0164609
326	0.0312	4	0.0164609
327	0.0312	4	0.0164609
328	0.0312	4	0.0164609
329	0.0312	4	0.0164609
330	0.0312	4	0.0164609
331	0.0312	4	0.0164609
332	0.0312	4	0.0164609
333	0.0312	4	0.0164609
334	0.0312	4	0.0164609
335	0.0312	4	0.0164609
336	0.0312	4	0.0164609
337	0.0312	4	0.0164609
338	0.0312	4	0.0164609
339	0.0312	4	0.0164609
340	0.0312	4	0.0164609
341	0.0312	4	0.0164609
342	0.0312	4	0.0164609
343	0.0312	4	0.0164609
344	0.0312	4	0.0164609
345	0.0312	4	0.0164609
346	0.0312	4	0.0164609
347	0.0312	4	0.0164609
348	0.0312	4	0.0164609
349	0.0312	4	0.0164609
350	0.0312	4	0.0164609
351	0.0312	4	0.0164609
352	0.0312	4	0.0164609
353	0.0312	4	0.0164609
354	0.0312	4	0.0164609
355	0.0312	4	0.0164609
356	0.0312	4	0.0164609
357	0.0312	4	0.0164609
358	0.0312	4	0.0164609
359	0.0312	4	0.0164609
360	0.0312	4	0.0164609
361	0.0312	4	0.0164609
362	0.0312	4	0.0164609
363	0.0312	4	0.0164609
364	0.0312	4	0.0164609
365	0.0312	4	0.0164609
366	0.0312	4	0.0164609
367	0.0312	4	0.0164609
368	0.0312	4	0.0164609
369	0.0312	4	0.0164609
370	0.0312	4	0.0164609
371	0.0312	4	0.0164609
372	0.0312	4	0.0164609
373	0.0312	4	0.0164609
374	0.0312	4	0.0164609
375	0.0312	4	0.0164609
376	0.0312	4	0.0164609
377	0.0312	4	0.0164609
378	0.0312	4	0.0164609
379	0.0312	4	0.0164609
380	0.0312	4	0.0164609
381	0.0312	4	0.0164609
382	0.0312	4	0.0164609
383	0.0312	4	0.0164609
384	0.0312	4	0.0164609
385	0.0312	4	0.0164609
386	0.0312	4	0.0164609
387	0.0312	4	0.0164609
388	0.0312	4	0.0164609
389	0.0312	4	0.0164609
390	0.0312	4	0.0164609
391	0.0312	4	0.0164609
392	0.0312	4	0.0164609
393	0.0312	4	0.0164609
394	0.0312	4	0.0164609
395	0.0312	4	0.0164609
396	0.0312	4	0.0164609
397	0.0312	4	0.0164609
398	0.0312	4	0.0164609
399	0.0312	4	0.0164609
400	0.0312	4	0.0164609
401	0.0312	4	0.0164609
402	0.0312	4	0.0164609
403	0.0312	4	0.0164609
404	0.0312	4	0.0164609
405	0.0312	4	0.0164609
406	0.0312	4	0.0164609
407	0.0312	4	0.0164609
408	0.0312	4	0.0164609
409	0.0312	4	0.0164609
410	0.0312	4	0.0164609
411	0.0312	4	0.0164609
412	0.0312	4	0.0164609
413	0.0312	4	0.0164609
414	0.0312	4	0.0164609
415	0.0312	4	0.0164609
416	0.0312	4	0.0164609
417	0.0312	4	0.0164609
418	0.0312	4	0.0164609
419	0.0312	4	0.0164609
420	0.0312	4	0.0164609
421	0.0312	4	0.0164609
422	0.0312	4	0.0164609
423	0.0312	4	0.0164609
424	0.0312	4	0.0164609
425	0.0312	4	0.0164609
426	0.0312	4	0.0164609
427	0.0312	4	0.0164609
428	0.0312	4	0.0164609
429	0.0312	4	0.0164609
430	0.0312	4	0.0164609
431	0.0312	4	0.0164609
432	0.0312	4	0.0164609
433	0.0312	4	0.0164609
434	0.0312	4	0.0164609
435	0.0312	4	0.0164609
436	0.0312	4	0.0164609
437	0.0312	4	0.0164609
438	0.0312	4	0.0164609
439	0.0312	4	0.0164609
440	0.0312	4	0.0164609
441	0.0312	4	0.0164609
442	0.0312	4	0.0164609
443	0.0312	4	0.0164609
444	0.0312	4	0.0164609
445	0.0312	4	0.0164609
446	0.0312	4	0.0164609
447	0.0312	4	0.0164609
448	0.0312	4	0.0164609
449	0.0312	4	0.0164609
450	0.0312	4	0.0164609
451	0.0312	4	0.0164609
452	0.0312	4	0.0164609
453	0.0312	4	0.0164609
454	0.0312	4	0.0164609
455	0.0312	4	0.0164609
456	0.0312	4	0.0164609
457	0.0312	4	0.0164609
458	0.0312	4	0.0164609
459	0.0312	4	0.0164609
460	0.0312	4	0.0164609
461	0.0312	4	0.0164609
462	0.0312	4	0.0164609
463	0.0312	4	0.0164609
464	0.0312	4	0.0164609
465	0.0312	4	0.0164609
466	0.0312	4	0.0164609
467	0.0312	4	0.0164609
468	0.0312	4	0.0164609
469	0.0312	4	0.0164609
470	0.0312	4	0.0164609
471	0.0312	4	0.0164609
472	0.0312	4	0.0164609
473	0.0312	4	0.0164609
474	0.0312	4	0.0164609
475	0.0312	4	0.0164609
476	0.0312	4	0.0164609
477	0.0312	4	0.0164609
478	0.0312	4	0.0164609
479	0.0312	4	0.0164609
480	0.0312	4	0.0164609
481	0.0312	4	0.0164609
482	0.0312	4	0.0164609
483	0.0312	4	0.0164609
484	0.0312	4	0.0164609
485	0.0312	4	0.0164609
486	0.0312	4	0.0164609
487	0.0312	4	0.0164609
488	0.0312	4	0.0164609
489	0.0312	4	0.0164609
490	0.0312	4	0.0164609
491	0.0312	4	0.0164609
492	0.0312	4	0.0164609
493	0.0312	4	0.0164609
494	0.0312	4	0.0164609
495	0.0312	4	0.0164609
496	0.0312	4	0.0164609
497	0.0312	4	0.0164609
498	0.0312	4	0.0164609
499	0.0312	4	0.0164609
500	0.0312	4	0.0164609
501	0.0312	4	0.0164609
502	0.0312	4	0.0164609
503	0.0312	4	0.0164609
504	0.0312	4	0.0164609
505	0.0312	4	0.0164609
506	0.0312	4	0.0164609
507	0.0312	4	0.0164609
508	0.0312	4	0.0164609
509	0.0312	4	0.0164609
510	0.0312	4	0.0164609
511	0.0312	4	0.0164609
512	0.0312	4	0.0164609
513	0.0312	4	0.0164609
514	0.0312	4	0.0164609
515	0.0312	4	0.0164609
516	0.0312	4	0.0164609
517	0.0312	4	0.0164609
518	0.0312	4	0.0164609
519	0.0312	4	0.0164609
520	0.0312	4	0.0164609
521	0.0312	4	0.0164609
522	0.0312	4	0.0164609
523	0.0312	4	0.0164609
524	0.0312	4	0.0164609
525	0.0312	4	0.0164609
526	0.0312	4	0.0164609
527	0.0312	4	0.0164609
528	0.0312	4	0.0164609
529	0.0312	4	0.0164609
530	0.0312	4	0.0164609
531	0.0312	4	0.0164609
532	0.0312	4	0.0164609
533	0.0312	4	0.0164609
534	0.0312	4	0.0164609
535	0.0312	4	0.0164609
536	0.0312	4	0.0164609
537	0.0312	4	0.0164609
538	0.0312	4	0.0164609
539	0.0312	4	0.0164609
540	0.0312	4	0.0164609
541	0.0312	4	0.0164609
542	0.0312	4	0.0164609
543	0.0312	4	0.0164609
544	0.0312	4	0.0164609
545	0.0312	4	0.0164609
546	0.0312	4	0.0164609
547	0.0312	4	0.0164609
548	0.0312	4	0.0164609
549	0.0312	4	0.0164609
550	0.0312	4	0.0164609
551	0.0312	4	0.0164609
552	0.0312	4	0.0164609
553	0.0312	4	0.0164609
554	0.0312	4	0.0164609
555	0.0312	4	0.0164609
556	0.0312	4	0.0164609
557	0.0312	4	0.0164609
558	0.0312	4	0.0164609
559	0.0312	4	0.0164609
560	0.0312	4	0.0164609
561	0.0312	4	0.0164609
562	0.0312	4	0.0164609
563	0.0312	4	0.0164609
564	0.0312	4	0.0164609
565	0.0312	4	0.0164609
566	0.0312	4	0.0164609
567	0.0312	4	0.0164609
568	0.0312	4	0.0164609
569	0.0312	4	0.0164609
570	0.0312	4	0.0164609
571	0.0312	4	0.0164609
572	0.0312	4	0.0164609
573	0.0312	4	0.0164609
574	0.0312	4	0.0164609
575	0.0312	4	0.0164609
576	0.0312	4	0.0164609
577	0.0312	4	0.0164609
578	0.0312	4	0.0164609
579	0.0312	4	0.0164609
580	0.0312	4	0.0164609
581	0.0312	4	0.0164609
582	0.0312	4	0.0164609
583	0.0312	4	0.0164609
584	0.0312	4	0.0164609
585	0.0312	4	0.0164609
586	0.0312	4	0.0164609
587	0.0312	4	0.0164609
588	0.0312	4	0.0164609
589	0.0312	4	0.0164609
590	0.0312	4	0.0164609
591	0.0312	4	0.0164609
592	0.0312	4	0.0164609
593	0.0312	4	0.0164609
594	0.0312	4	0.0164609
595	0.0312	4	0.0164609
596	0.0312	4	0.0164609
597	0.0312	4	0.0164609
598	0.0312	4	0.0164609
599	0.0312	4	0.0164609
600	0.0312	4	0.0164609
601	0.0312	4	0.0164609
602	0.0312	4	0.0164609
603	0.0312	4	0.0164609
604	0.0312	4	0.0164609
605	0.0312	4	0.0164609
606	0.0312	4	0.0164609
607	0.0312	4	0.0164609
608	0.0312	4	0.0164609
609	0.0312	4	0.0164609
610	0.0312	4	0.0164609
611	0.0312	4	0.0164609
612	0.0312	4	0.0164609
613	0.0312	4	0.0164609
614	0.0312	4	0.0164609
615	0.0312	4	0.0164609
616	0.0312	4	0.0164609
617	0.0312	4	0.0164609
618	0.0312	4	0.0164609
619	0.0312	4	0.0164609
620	0.0312	4	0.0164609
621	0.0312	4	0.0164609
622	0.0312	4	0.0164609
623	0.0312	4	0.0164609
624	0.0312	4	0.0164609
625	0.0312	4	0.0164609
626	0.0312	4	0.0164609
627	0.0312	4	0.0164609
628	0.0312	4	0.0164609
629	0.0312	4	0.0164609
630	0.0312	4	0.0164609
631	0.0312	4	0.0164609
632	0.0312	4	0.0164609
633	0.0312	4	0.0164609
634	0.0312	4	0.0164609
635	0.0312	4	0.0164609
636	0.0312	4	0.0164609
637	0.0312	4	0.0164609
638	0.0312	4	0.0164609
639	0.0312	4	0.0164609
640	0.0312	4	0.0164609
641	0.0312	4	0.0164609
642	0.0312	4	0.0164609
643	0.0312	4	0.0164609
644	0.0312	4	0.0164609
645	0.0312	4	0.0164609
646	0.0312	4	0.0164609
647	0.0312	4	0.0164609
648	0.0312	4	0.0164609
649	0.0312	4	0.0164609
650	0.0312	4	0.0164609
651	0.0312	4	0.0164609
652	0.0312	4	0.0164609
653	0.0312	4	0.0164609
654	0.0312	4	0.0164609
655	0.0312	4	0.0164609
656	0.0312	4	0.0164609
657	0.0312	4	0.0164609
658	0.0312	4	0.0164609
659	0.0312	4	0.0164609
660	0.0312	4	0.0164609
661	0.0312	4	0.0164609
662	0.0312	4	0.0164609
663	0.0312	4	0.0164609
664	0.0312	4	0.0164609
665	0.0312	4	0.0164609
666	0.0312	4	0.0164609
667	0.0312	4	0.0164609
668	0.0312	4	0.0164609
669	0.0312	4	0.0164609
670	0.0312	4	0.0164609
671	0.0312	4	0.0164609
672	0.0312	4	0.0164609
673	0.0312	4	0.0164609
674	0.0312	4	0.0164609
675	0.0312	4	0.0164609
676	0.0312	4	0.0164609
677	0.0312	4	0.0164609
678	0.0312	4	0.0164609
679	0.0312	4	0.0164609
680	0.0312	4	0.0164609
681	0.0312	4	0.0164609
682	0.0312	4	0.0164609
683	0.0312	4	0.0164609
684	0.0312	4	0.0164609
685	0.0312	4	0.0164609
686	0.0312	4	0.0164609
687	0.0312	4	0.0164609
688	0.0312	4	0.0164609
689	0.0312	4	0.0164609
690	0.0312	4	0.0164609
691	0.0312	4	0.0164609
692	0.0312	4	0.0164609
693	0.0312	4	0.0164609
694	0.0312	4	0.0164609
695	0.0312	4	0.0164609
696	0.0312	4	0.0164609
697	0.0312	4	0.0164609
698	0.0312	4	0.0164609
699	0.0312	4	0.0164609
700	0.0312	4	0.0164609
701	0.0312	4	0.0164609
702	0.0312	4	0.0164609
703	0.0312	4	0.0164609
704	0.0312	4	0.0164609
705	0.0312	4	0.0164609
706	0.0312	4	0.0164609
707	0.0312	4	0.0164609
708	0.0312	4	0.0164609
709	0.0312	4	0.0164609
710	0.0312	4	0.0164609
711	0.0312	4	0.0164609
712	0.0312	4	0.0164609
713	0.0312	4	0.0164609
714	0.0312	4	0.0164609
715	0.0312	4	0.0164609
716	0.0312	4	0.0164609
717	0.0312	4	0.0164609
718	0.0312	4	0.0164609
719	0.0312	4	0.0164609
720	0.0312	4	0.0164609
721	0.0312	4	0.0164609
722	0.0312	4	0.0164609
723	0.0312	4	0.0164609
724	0.0312	4	0.0164609
725	0.0312	4	0.0164609
726	0.0312	4	0.0164609
727	0.0312	4	0.0164609
728	0.0312	4	0.0164609
729	0.0312	4	0.0164609
730	0.0312	4	0.0164609
731	0.0312	4	0.0164609
732	0.0312	4	0.0164609
733	0.0312	4	0.0164609
734	0.0312	4	0.0164609
735	0.0312	4	0.0164609
736	0.0312	4	0.0164609
737	0.0312	4	0.0164609
738	0.0312	4	0.0164609
739	0.0312	4	0.0164609
740	0.0312	4	0.0164609
741	0.0312	4	0.0164609
742	0.0312	4	0.0164609
743	0.0312	4	0.0164609
744	0.0312	4	0.0164609
745	0.0312	4	0.0164609
746	0.0312	4	0.0164609
747	0.0312	4	0.0164609
748	0.0312	4	0.0164609
749	0.0312	4	0.0164609
750	0.0312	4	0.0164609
751	0.0312	4	0.0164609
752	0.0312	4	0.0164609
753	0.0312	4	0.0164609
754	0.0312	4	0.0164609
755	0.0312	4	0.0164609
756	0.0312	4	0.0164609
757	0.0312	4	0.0164609
758	0.0312	4	0.0164609
759	0.0312	4	0.0164609
760	0.0312	4	0.0164609
761	0.0312	4	0.0164609
762	0.0312	4	0.0164609
763	0.0312	4	0.0164609
764	0.0312	4	0.0164609
765	0.0312	4	0.0164609
766	0.0312	4	0.0164609
767	0.0312	4	0.0164609
768	0.0312	4	0.0164609
769	0.0312	4	0.0164609
770	0.0312	4	0.0164609
771	0.0312	4	0.0164609
772	0.0312	4	0.0164609
773	0.0312	4	0.0164609
774	0.0312	4	0.0164609
775	0.0312	4	0.0164609
776	0.0312	4	0.0164609
777	0.0312	4	0.0164609
778	0.0312	4	0.0164609
779	0.0312	4	0.0164609
780	0.0312	4	0.0164609
781	0.0312	4	0.0164609
782	0.0312	4	0.0164609
783	0.0312	4	0.0164609
784	0.0312	4	0.0164609
785	0.0312	4	0.0164609
786	0.0312	4	0.0164609
787	0.0312	4	0.0164609
788	0.0312	4	0.0164609
789	0.0312	4	0.0164609
790	0.0312	4	0.0164609
791	0.0312	4	0.0164609
792	0.0312	4	0.0164609
793	0.0312	4	0.0164609
794	0.0312	4	0.0164609
795	0.0312	4	0.0164609
796	0.0312	4	0.0164609
797	0.0312	4	0.0164609
798	0.0312	4	0.0164609
799	0.0312	4	0.0164609
800	0.0312	4	0.0164609
801	0.0312	4	0.0164609
802	0.0312	4	0.0164609
803	0.0312	4	0.0164609
804	0.0312	4	0.0164609
805	0.0312	4	0.0164609
806	0.0312	4	0.0164609
807	0.0312	4	0.0164609
808	0.0312	4	0.0164609
809	0.0312	4	0.0164609
810	0.0312	4	0.0164609
811	0.0312	4	0.0164609
812	0.0312	4	0.0164609
813	0.0312	4	0.0164609
814	0.0312	4	0.0164609
815	0.0312	4	0.0164609
816	0.0312	4	0.0164609
817	0.0312	4	0.0164609
818	0.0312	4	0.0164609
819	0.0312	4	0.0164609
820	0.0312	4	0.0164609
821	0.0312	4	0.0164609
822	0.0312	4	0.0164609
823	0.0312	4	0.0164609
824	0.0312	4	0.0164609
825	0.0312	4	0.0164609
826	0.0312	4	0.0164609
827	0.0312	4	0.0164609
828	0.0312	4	0.0164609
829	0.0312	4	0.0164609
830	0.0312	4	0.0164609
831	0.0312	4	0.0164609
832	0.0312	4	0.0164609
833	0.0312	4	0.0164609
834	0.0312	4	0.0164609
835	0.0312	4	0.0164609
836	0.0312	4	0.0164609
837	0.0312	4	0.0164609
838	0.0312	4	0.0164609
839	0.0312	4	0.0164609
840	0.0312	4	0.0164609
841	0.0312	4	0.0164609
842	0.0312	4	0.0164609
843	0.0312	4	0.0164609
844	0.0312	4	0.0164609
845	0.0312	4	0.0164609
846	0.0312	4	0.0164609
847	0.0312	4	0.0164609
848	0.0312	4	0.0164609
849	0.0312	4	0.0164609
850	0.0312	4	0.0164609
851	0.0312	4	0.0164609
852	0.0312	4	0.0164609
853	0.0312	4	0.0164609
854	0.0312	4	0.0164609
855	0.0312	4	0.0164609
856	0.0312	4	0.0164609
857	0.0312	4	0.0164609
858	0.0312	4	0.0164609
859	0.0312	4	0.0164609
860	0.0312	4	0.0164609
861	0.0312	4	0.0164609
862	0.0312	4	0.0164609
863	0.0312	4	0.0164609
864	0.0312	4	0.0164609
865	0.0312	4	0.0164609
866	0.0312	4	0.0164609
867	0.0312	4	0.0164609
868	0.0312	4	0.0164609
869	0.0312	4	0.0164609
870	0.0312	4	0.0164609
871	0.0312	4	0.0164609
872	0.0312	4	0.0164609
873	0.0312	4	0.0164609
874	0.0312	4	0.0164609
875	0.0312	4	0.0164609
876	0.0312	4	0.0164609
877	0.0312	4	0.0164609
878	0.0312	4	0.0164609
879	0.0312	4	0.0164609
880	0.0312	4	0.0164609
881	0.0312	4	0.0164609
882	0.0312	4	0.0164609
883	0.0312	4	0.0164609
884	0.0312	4	0.0164609
885	0.0312	4	0.0164609
886	0.0312	4	0.0164609
887	0.0312	4	0.0164609
888	0.0312	4	0.0164609
889	0.0312	4	0.0164609
890	0.0312	4	0.0164609
891	0.0312	4	0.0164609
892	0.0312	4	0.0164609
893	0.0312	4	0.0164609
894	0.0312	4	0.0164609
895	0.0312	4	0.0164609
896	0.0312	4	0.0164609
897	0.0312	4	0.0164609
898	0.0312	4	0.0164609
899	0.0312	4	0.0164609
900	0.0312	4	0.0164609
901	0.0312	4	0.0164609
902	0.0312	4	0.0164609
903	0.0312	4	0.0164609
904	0.0312	4	0.0164609
905	0.0312	4	0.0164609
906	0.0312	4	0.0164609
907	0.0312	4	0.0164609
908	0.0312	4	0.0164609
909	0.0312	4	0.0164609
910	0.0312	4	0.0164609
911	0.0312	4	0.0164609
912	0.0312	4	0.0164609
913	0.0312	4	0.0164609
914	0.0312	4	0.0164609
915	0.0312	4	0.0164609
916	0.0312	4	0.0164609
917	0.0312	4	0.0164609
918	0.0312	4	0.0164609
919	0.0312	4	0.0164609
920	0.0312	4	0.0164609
921	0.0312	4	0.0164609
922	0.0312	4	0.0164609
923	0.0312	4	0.0164609
924	0.0312	4	0.0164609
925	0.0312	4	0.0164609
926	0.0312	4	0.0164609
927	0.0312	4	0.0164609
928	0.0312	4	0.0164609
929	0.0312	4	0.0164609
930	0.0312	4	0.0164609
931	0.0312	4	0.0164609
932	0.0312	4	0.0164609
933	0.0312	4	0.0164609
934	0.0312	4	0.0164609
935	0.0312	4	0.0164609
936	0.0312	4	0.0164609
937	0.0312	4	0.0164609
938	0.0312	4	0.0164609
939	0.0312	4	0.0164609
940	0.0312	4	0.0164609
941	0.0312	4	0.0164609
942	0.0312	4	0.0164609
943	0.0312	4	0.0164609
944	0.0312	4	0.0164609
945	0.0312	4	0.0164609
946	0.0312	4	0.0164609
947	0.0312	4	0.0164609
948	0.0312	4	0.0164609
949	0.0312	4	0.0164609
950	0.0312	4	0.0164609
951	0.0312	4	0.0164609
952	0.0312	4	0.0164609
953	0.0312	4	0.0164609
954	0.0312	4	0.0164609
955	0.0312	4	0.0164609
956	0.0312	4	0.0164609
957	0.0312	4	0.0164609
958	0.0312	4	0.0164609
959	0.0312	4	0.0164609
960	0.0312	4	0.0164609
961	0.0312	4	0.0164609
962	0.0312	4	0.0164609
963	0.0312	4	0.0164609
964	0.0312	4	0.0164609
965	0.0312	4	0.0164609
966	0.0312	4	0.0164609
967	0.0312	4	0.0164609
968	0.0312	4	0.0164609
969	0.0312	4	0.0164609
970	0.0312	4	0.0164609
971	0.0312	4	0.0164609
972	0.0312	4	0.0164609
973	0.0312	4	0.0164609
974	0.0312	4	0.0164609
975	0.0312	4	0.0164609
976	0.0312	4	0.0164609
977	0.0312	4	0.0164609
978	0.0312	4	0.0164609
979	0.0312	4	0.0164609
980	0.0312	4	0.0164609
981	0.0312	4	0.0164609
982	0.0312	4	0.0164609
983	0.0312	4	0.0164609
984	0.0312	4	0.0164609
985	0.0312	4	0.0164609
986	0.0312	4	0.0164609
987	0.0312	4	0.0164609
988	0.0312	4	0.0164609
989	0.0312	4	0.0164609
990	0.0312	4	0.0164609
991	0.0312	4	0.0164609
992	0.0312	4	0.0164609
993	0.0312	4	0.0164609
994	0.0312	4	0.0164609
995	0.0312	4	0.0164609
996	0.0312	4	0.0164609
997	0.0312	4	0.0164609
998	0.0312	4	0.0164609
999	0.0312	4	0.0164609
1000	0.0312	4	0.0164609
1001	0.0312	4	0.0164609
1002	0.0312	4	0.0164609
1003	0.0312	4	0.0164609
1004	0.0312	4	0.0164609
1005	0.0312	4	0.0164609
1006	0.0312	4	0.0164609
1007	0.0312	4	0.0164609
1008	0.0312	4	0.0164609
1009	0.0312	4	0.0164609
1010	0.0312	4	0.0164609
1011	0.0312	4	0.0164609
1012	0.0312	4	0.0164609
1013	0.0312	4	0.0164609
1014	0.0312	4	0.0164609
1015	0.0312	4	0.0164609
1016	0.0312	4	0.0164609
1017	0.0312	4	0.0164609
1018	0.0312	4	0.0164609
1019	0.0312	4	0.0164609
1020	0.0312	4	0.0164609
1021	0.0312	4	0.0164609
1022	0.0312	4	0.0164609
1023	0.0312	4	0.0164609
1024	0.0312	4	0.0164609
1025	0.0312	4	0.0164609
1026	0.0312	4	0.0164609
1027	0.0312	4	0.0164609
1028	0.0312	4	0.0164609
1029	0.0312	4	0.0164609
1030	0.0312	4	0.0164609
1031	0.0312	4	0.0164609
1032	0.0312	4	0.0164609
1033	0.0312	4	0.0164609
1034	0.0312	4	0.0164609
1035	0.0312	4	0.0164609
1036	0.0312	4	0.0164609
1037	0.0312	4	0.0164609
1038	0.0312	4	0.0164609
1039	0.0312	4	0.0164609
1040	0.0312	4	0.0164609
1041	0.0312	4	0.0164609
1042	0.0312	4	0.0164609
1043	0.0312	4	0.0164609
1044	0.0312	4	0.0164609
1045	0.0312	4	0.0164609
1046	0.0312	4	0.0164609
1047	0.0312	4	0.0164609
1048	0.0312	4	0.0164609
1049	0.0312	4	0.0164609
1050	0.0312	4	0.0164609
1051	0.0312	4	0.0164609
1052	0.0312	4	0.0164609
1053	0.0312	4	0.0164609
1054	0.0312	4	0.0164609
1055	0.0312	4	0.0164609
1056	0.0312	4	0.0164609
1057	0.0312	4	0.0164609
1058	0.0312	4	0.0164609
1059	0.0312	4	0.0164609
1060	0.0312	4	0.0164609
1061	0.0312	4	0.0164609
1062	0.0312	4	0.0164609
1063	0.0312	4	0.0164609
1064	0.0312	4	0.0164609
1065	0.0312	4	0.0164609
1066	0.0312	4	0.0164609
1067	0.0312	4	0.0164609
1068	0.0312	4	0.0164609
1069	0.0312	4	0.0164609
1070	0.0312	4	0.0164609
1071	0.0312	4	0.0164609
1072	0.0312	4	0.0164609
1073	0.0312	4	0.0164609
1074	0.0312	4	0.0164609
1075	0.0312	4	0.0164609
1076	0.0312	4	0.0164609
1077	0.0312	4	0.0164609
1078	0.0312	4	0.0164609
1079	0.0312	4	0.0164609
1080	0.0312	4	0.0164609
1081	0.0312	4	0.0164609
1082	0.0312	4	0.0164609
1083	0.0312	4	0.0164609
1084	0.0312	4	0.0164609
1085	0.0312	4	0.0164609
1086	0.0312	4	0.0164609
1087	0.0312	4	0.0164609
1088	0.0312	4	0.0164609
1089	0.0312	4	0.0164609
1090	0.0312	4	0.0164609
1091	0.0312	4	0.0164609
1092	0.0312	4	0.0164609
1093	0.0312	4	0.0164609
1094	0.0312	4	0.0164609
1095	0.0312	4	0.0164609
1096	0.0312	4	0.0164609
1097	0.0312	4	0.0164609
1098	0.0312	4	0.0164609
1099	0.0312	4	0.0164609
1100	0.0312	4	0.0164609
1101	0.0312	4	0.0164609
1102	0.0312	4	0.0164609
1103	0.0312	4	0.0164609
1104	0.0312	4	0.0164609
1105	0.0312	4	0.0164609
1106	0.0312	4	0.0164609
1107	0.0312	4	0.0164609
1108	0.0312	4	0.0164609
1109	0.0312	4	0.0164609
1110	0.0312	4	0.0164609
1111	0.0312	4	0.0164609
1112	0.0312	4	0.0164609
1113	0.0312	4	0.0164609
1114	0.0312	4	0.0164609
1115	0.0312	4	0.0164609
1116	0.0312	4	0.0164609
1117	0.0312	4	0.0164609
1118	0.0312	4	0.0164609
1119	0.0312	4	0.0164609
1120	0.0312	4	0.0164609
1121	0.0312	4	0.0164609
1122	0.0312	4	0.0164609
1123	0.0312	4	0.0164609
1124	0.0312	4	0.0164609
1125	0.0312	4	0.0164609
1126	0.0312	4	0.0164609
1127	0.0312	4	0.0164609
1128	0.0312	4	0.0164609
1129	0.0312	4	0.0164609
1130	0.0312	4	0.0164609
1131	0.0312	4	0.0164609
1132	0.0312	4	0.0164609
1133	0.0312	4	0.0164609
1134	0.0312	4	0.0164609
1135	0.0312	4	0.0164609
1136	0.0312	4	0.0164609
1137	0.0312	4	0.0164609
1138	0.0312	4	0.0164609
1139	0.0312	4	0.0164609
1140	0.0312	4	0.0164609
1141	0.0312	4	0.0164609
1142	0.0312	4	0.0164609
1143	0.0312	4	0.0164609
1144	0.0312	4	0.0164609
1145	0.0312	4	0.0164609
1146	0.0312	4	0.0164609
1147	0.0312	4	0.0164609
1148	0.0312	4	0.0164609
1149	0.0312	4	0.0164609
1150	0.0312	4	0.0164609
1151	0.0312	4	0.0164609
1152	0.0312	4	0.0164609
1153	0.0312	4	0.0164609
1154	0.0312	4	0.0164609
1155	0.0312	4	0.0164609
1156	0.0312	4	0.0164609
1157	0.0312	4	0.0164609
1158	0.0312	4	0.0164609
1159	0.0312	4	0.0164609
1160	0.0312	4	0.0164609
1161	0.0312	4	0.0164609
1162	0.0312	4	0.0164609
1163	0.0312	4	0.0164609
1164	0.0312	4	0.0164609
1165	0.0312	4	0.0164609
1166	0.0312	4	0.0164609
1167	0.0312	4	0.0164609
1168	0.0312	4	0.0164609
1169	0.0312	4	0.0164609
1170	0.0312	4	0.0164609
1171	0.0312	4	0.0164609
1172	0.0312	4	0.0164609
1173	0.0312	4	0.0164609
1174	0.0312	4	0.0164609
1175	0.0312	4	0.0164609
1176	0.0312	4	0.0164609
1177	0.0312	4	0.0164609
1178	0.0312	4	0.0164609
1179	0.0312	4	0.0164609
1180	0.0312	4	0.0164609
1181	0.0312	4	0.0164609
1182	0.0312	4	0.0164609
1183	0.0312	4	0.0164609
1184	0.0312	4	0.0164609
1185	0.0312	4	0.0164609
1186	0.0312	4	0.0164609
1187	0.0312	4	0.0164609
1188	0.0312	4	0.0164609
1189	0.0312	4	0.0164609
1190	0.0312	4	0.0164609
1191	0.0312	4	0.0164609
1192	0.0312	4	0.0164609
1193	0.0312	4	0.0164609
1194	0.0312	4	0.0164609
1195	0.0312	4	0.0164609
1196	0.0312	4	0.0164609
1197	0.0312	4	0.0164609
1198	0.0312	4	0.0164609
1199	0.0312	4	0.0164609
1200	0.0312	4	0.0164609
1201	0.0312	4	0.0164609
1202	0.0312	4	0.0164609
1203	0.0312	4	0.0164609
1204	0.0312	4	0.0164609
1205	0.0312	4	0.0164609
1206	0.0312	4	0.0164609
1207	0.0312	4	0.0164609
1208	0.0312	4	0.0164609
1209	0.0312	4	0.0164609
1210	0.0312	4	0.0164609
1211	0.0312	4	0.0164609
1212	0.0312	4	0.0164609
1213	0.0312	4	0.0164609
1214	0.0312	4	0.0164609
1215	0.0312	4	0.0164609
1216	0.0312	4	0.0164609
1217	0.0312	4	0.0164609
1218	0.0312	4	0.0164609
1219	0.0312	4	0.0164609
1220	0.0312	4	0.0164609
1221	0.0312	4	0.0164609
1222	0.0312	4	0.0164609
1223	0.0312	4	0.0164609
1224	0.0312	4	0.0164609
1225	0.0312	4	0.0164609
1226	0.0312	4	0.0164609
1227	0.0312	4	0.0164609
1228	0.0312	4	0.0164609
1229	0.0312	4	0.0164609
1230	0.0312	4	0.0164609
1231	0.0312	4	0.0164609
1232	0.0312	4	0.0164609
1233	0.0312	4	0.0164609
1234	0.0312	4	0.0164609
1235	0.0312	4	0.0164609
1236	0.0312	4	0.0164609
1237	0.0312	4	0.0164609
1238	0.0312	4	0.0164609
1239	0.0312	4	0.0164609
1240	0.0312	4	0.0164609
1241	0.0312	4	0.0164609
1242	0.0312	4	0.0164609
1243	0.0312	4	0.0164609
1244	0.0312	4	0.0164609
1245	0.0312	4	0.0164609
1246	0.0312	4	0.0164609
1247	0.0312	4	0.0164609
1248	0.0312	4	0.0164609
1249	0.0312	4	0.0164609
1250	0.0312	4	0.0164609
1251	0.0312	4	0.0164609
1252	0.0312	4	0.0164609
1253	0.0312	4	0.0164609
1254	0.0312	4	0.0164609
1255	0.0312	4	0.0164609
1256	0.0312	4	0.0164609
1257	0.0312	4	0.0164609
1258	0.0312	4	0.0164609
1259	0.0312	4	0.0164609
1260	0.0312	4	0.0164609
1261	0.0312	4	0.0164609
1262	0.0312	4	0.0164609
1263	0.0312	4	0.0164609
1264	0.0312	4	0.0164609
1265	0.0312	4	0.0164609
1266	0.0312	4	0.0164609
1267	0.0312	4	0.0164609
1268	0.0312	4	0.0164609
1269	0.0312	4	0.0164609
1270	0.0312	4	0.0164609
1271	0.0312	4	0.0164609
1272	0.0312	4	0.0164609
1273	0.0312	4	0.0164609
1274	0.0312	4	0.0164609
1275	0.0312	4	0.0164609
1276	0.0312	4	0.0164609
1277	0.0312	4	0.0164609
1278	0.0312	4	0.0164609
1279	0.0312	4	0.0164609
1280	0.0312	4	0.0164609
1281	0.0312	4	0.0164609
1282	0.0312	4	0.0164609
1283	0.0312	4	0.0164609
1284	0.0312	4	0.0164609
1285	0.0312	4	0.0164609
1286	0.0312	4	0.0164609
1287	0.0312	4	0.0164609
1288	0.0312	4	0.0164609
1289	0.0312	4	0.0164609
1290	0.0312	4	0.0164609
1291	0.0312	4	0.0164609
1292	0.0312	4	0.0164609
1293	0.0312	4	0.0164609
1294	0.0312	4	0.0164609
1295	0.0312	4	0.0164609
1296	0.0312	4	0.0164609
1297	0.0312	4	0.0164609
1298	0.0312	4	0.0164609
1299	0.0312	4	0.0164609
1300	0.0312	4	0.0164609
1301	0.0312	4	0.0164609
1302	0.0312	4	0.0164609
1303	0.0312	4	0.0164609
1304	0.0312	4	0.0164609
1305	0.0312	4	0.0164609
1306	0.0312	4	0.0164609
1307	0.0312	4	0.0164609
1308	0.0312	4	0.0164609
1309	0.0312	4	0.0164609
1310	0.0312	4	0.0164609
1311	0.0312	4	0.0164609
1312	0.0312	4	0.0164609
1313	0.0312	4	0.0164609
1314	0.0312	4	0.0164609
1315	0.0312	4	0.0164609
1316	0.0312	4	0.0164609
1317	0.0312	4	0.0164609
1318	0.0312	4	0.0164609
1319	0.0312	4	0.0164609
1320	0.0312	4	0.0164609
1321	0.0312	4	0.0164609
1322	0.0312	4	0.0164609
1323	0.0312	4	0.0164609
1324	0.0312	4	0.0164609
1325	0.0312	4	0.0164609
1326	0.0312	4	0.0164609
1327	0.0312	4	0.0164609
1328	0.0312	4	0.0164609
1329	0.0312	4	0.0164609
1330	0.0312	4	0.0164609
1331	0.0312	4	0.0164609
1332	0.0312	4	0.0164609
1333	0.0312	4	0.0164609
1334	0.0312	4	0.0164609
1335	0.0312	4	0.0164609
1336	0.0312	4	0.0164609
1337	0.0312	4	0.0164609
1338	0.0312	4	0.0164609
1339	0.0312	4	0.0164609
1340	0.0312	4	0.0164609
1341	0.0312	4	0.0164609
1342	0.0312	4	0.0164609
1343	0.0312	4	0.0164609
1344	0.0312	4	0.0164609
1345	0.0312	4	0.0164609
1346	0.0312	4	0.0164609
1347	0.0312	4	0.0164609
1348	0.0312	4	0.0164609
1349	0.0312	4	0.0164609
1350	0.0312	4	0.0164609
1351	0.0312	4	0.0164609
1352	0.0312	4	0.0164609
1353	0.0312	4	0.0164609
1354	0.0312	4	0.0164609
1355	0.0312	4	0.0164609
1356	0.0312	4	0.0164609
1357	0.0312	4	0.0164609
1358	0.0312	4	0.0164609
1359	0.0312	4	0.0164609
1360	0.0312	4	0.0164609
1361	0.0312	4	0.0164609
1362	0.0312	4	0.0164609
1363	0.0312	4	0.0164609
1364	0.0312	4	0.0164609
1365	0.0312	4	0.0164609
1366	0.0312	4	0.0164609
1367	0.0312	4	0.0164609
1368	0.0312	4	0.0164609
1369	0.0312	4	0.0164609
1370	0.0312	4	0.0164609
1371	0.0312	4	0.0164609
1372	0.0312	4	0.0164609
1373	0.0312	4	0.0164609
1374	0.0312	4	0.0164609
1375	0.0312	4	0.0164609
1376	0.0312	4	0.0164609
1377	0.0312	4	0.0164609
1378	0.0312	4	0.0164609
1379	0.0312	4	0.0164609
1380	0.0312	4	0.0164609
1381	0.0312	4	0.0164609
1382	0.0312	4	0.0164609
1383	0.0312	4	0.0164609
1384	0.0312	4	0.0164609
1385	0.0312	4	0.0164609
1386	0.0312	4	0.0164609
1387	0.0312	4	0.0164609
1388	0.0312	4	0.0164609
1389	0.0312	4	0.0164609
1390	0.0312	4	0.0164609
1391	0.0312	4	0.0164609
1392	0.0312	4	0.0164609
1393	0.0312	4	0.0164609
1394	0.0312	4	0.0164609
1395	0.0312	4	0.0164609
1396	0.0312	4	0.0164609
1397	0.0312	4	0.0164609
1398	0.0312	4	0.0164609
1399	0.0312	4	0.0164609
1400	0.0312	4	0.0164609
1401	0.0312	4	0.0164609
1402	0.0312	4	0.0164609
1403	0.0312	4	0.0164609
1404	0.0312	4	0.0164609
1405	0.0312	4	0.0164609
1406	0.0312	4	0.0164609
1407	0.0312	4	0.0164609
1408	0.0312	4	0.0164609
1409	0.0312	4	0.0164609
1410	0.0312	4	0.0164609
1411	0.0312	4	0.0164609
1412	0.0312	4	0.0164609
1413	0.0312	4	0.0164609
1414	0.0312	4	0.0164609
1415	0.0312	4	0.0164609
1416	0.0312	4	0.0164609
1417	0.0312	4	0.0164609
1418	0.0312	4	0.0164609
1419	0.0312	4	0.0164609
1420	0.0312	4	0.0164609
1421	0.0312	4	0.0164609
1422	0.0312	4	0.0164609
1423	0.0312	4	0.0164609
1424	0.0312	4	0.0164609
1425	0.0312	4	0.0164609
1426	0.0312	4	0.0164609
1427	0.0312	4	0.0164609
1428	0.0312	4	0.0164609
1429	0.0312	4	0.0164609
1430	0.0312	4	0.0164609
1431	0.0312	4	0.0164609
1432	0.0312	4	0.0164609
1433	0.0312	4	0.0164609
1434	0.0312	4	0.0164609
1435	0.0312	4	0.0164609
1436	0.0312	4	0.0164609
1437	0.0312	4	0.0164609
1438	0.0312	4	0.0164609
1439	0.0312	4	0.0164609
1440	0.0312	4	0.0164609
1441	0.0312	4	0.0164609
1442	0.0312	4	0.0164609
1443	0.0312	4	0.0164609
1444	0.0312	4	0.0164609
1445	0.0312	4	0.0164609
1446	0.0312	4	0.0164609
1447	0.0312	4	0.0164609
1448	0.0312	4	0.0164609
1449	0.0312	4	0.0164609
1450	0.0312	4	0.0164609
1451	0.0312	4	0.0164609
1452	0.0312	4	0.0164609
1453	0.0312	4	0.0164609
1454	0.0312	4	0.0164609
1455	0.0312	4	0.0164609
1456	0.0312	4	0.0164609
1457	0.0312	4	0.0164609
1458	0.0312	4	0.0164609
1459	0.0312	4	0.0164609
1460	0.0312	4	0.0164609
1461	0.0312	4	0.0164609
1462	0.0312	4	0.0164609
1463	0.0312	4	0.0164609
1464	0.0312	4	0.0164609
1465	0.0312	4	0.0164609
1466	0.0312	4	0.0164609
1467	0.0312	4	0.0164609
1468	0.0312	4	0.0164609
1469	0.0312	4	0.0164609
1470	0.0312	4	0.0164609
1471	0.0312	4	0.0164609
1472	0.0312	4	0.0164609
1473	0.0312	4	0.0164609
1474	0.0312	4	0.0164609
1475	0.0312	4	0.0164609
1476	0.0312	4	0.0164609
1477	0.0312	4	0.0164609
1478	0.0312	4	0.0164609
1479	0.0312	4	0.0164609
1480	0.0312	4	0.0164609
1481	0.0312	4	0.0164609
1482	0.0312	4	0.0164609
1483	0.0312	4	0.0164609
1484	0.0312	4	0.0164609
1485	0.0312	4	0.0164609
1486	0.0312	4	0.0164609
1487	0.0312	4	0.0164609
1488	0.0312	4	0.0164609
1489	0.0312	4	0.0164609
1490	0.0312	4	0.0164609
1491	0.0312	4	0.0164609
1492	0.0312	4	0.0164609
1493	0.0312	4	0.0164609
1494	0.0312	4	0.0164609
1495	0.0312	4	0.0164609
1496	0.0312	4	0.0164609
1497	0.0312	4	0.0164609
1498	0.0312	4	0.0164609
1499	0.0312	4	0.0164609
1500	0.0312	4	0.0164609
1501	0.0312	4	0.0164609
1502	0.0312	4	0.0164609
1503	0.0312	4	0.0164609
1504	0.0312	4	0.0164609
1505	0.0312	4	0.0164609
1506	0.0312	4	0.0164609
1507	0.0312	4	0.0164609
1508	0.0312	4	0.0164609
1509	0.0312	4	0.0164609
1510	0.0312	4	0.0164609
1511	0.0312	4	0.0164609
1512	0.0312	4	0.0164609
1513	0.0312	4	0.0164609
1514	0.0312	4	0.0164609
1515	0.0312	4	0.0164609
1516	0.0312	4	0.0164609
1517	0.0312	4	0.0164609
1518	0.0312	4	0.0164609
1519	0.0312	4	0.0164609
1520	0.0312	4	0.0164609
1521	0.0312	4	0.0164609
1522	0.0312	4	0.0164609
1523	0.0312	4	0.0164609
1524	0.0312	4	0.0164609
1525	0.0312	4	0.0164609
1526	0.0312	4	0.0164609
1527	0.0312	4	0.0164609
1528	0.0312	4	0.0164609
1529	0.0312	4	0.0164609
1530	0.0312	4	0.0164609
1531	0.0312	4	0.0164609
1532	0.0312	4	0.0164609
1533	0.0312	4	0.0164609
1534	0.0312	4	0.0164609
1535	0.0312	4	0.0164609
1536	0.0312	4	0.0164609
1537	0.0312	4	0.0164609
1538	0.0312	4	0.0164609
1539	0.0312	4	0.0164609
1540	0.0312	4	0.0164609
1541	0.0312	4	0.0164609
1542	0.0312	4	0.0164609
1543	0.0312	4	0.0164609
1544	0.0312	4	0.0164609
1545	0.0312	4	0.0164609
1546	0.0312	4	0.0164609
1547	0.0312	4	0.0164609
1548	0.0312	4	0.0164609
1549	0.0312	4	0.0164609
1550	0.0312	4	0.0164609
1551	0.0312	4	0.0164609
1552	0.0312	4	0.0164609
1553	0.0312	4	0.0164609
1554	0.0312	4	0.0164609
1555	0.0312	4	0.0164609
1556	0.0312	4	0.0164609
1557	0.0312	4	0.0164609
1558	0.0312	4	0.0164609
1559	0.0312	4	0.0164609
1560	0.0312	4	0.0164609
1561	0.0312	4	0.0164609
1562	0.0312	4	0.0164609
1563	0.0312	4	0.0164609
1564	0.0312	4	0.0164609
1565	0.0312	4	0.0164609
1566	0.0312	4	0.0164609
1567	0.0312	4	0.0164609
1568	0.0312	4	0.0164609
1569	0.0312	4	0.0164609
1570	0.0312	4	0.0164609
1571	0.0312	4	0.0164609
1572	0.0312	4	0.0164609
1573	0.0312	4	0.0164609
1574	0.0312	4	0.0164609
1575	0.0312	4	0.0164609
1576	0.0312	4	0.0164609
1577	0.0312	4	0.0164609
1578	0.0312	4	0.0164609
1579	0.0312	4	0.0164609
1580	0.0312	4	0.0164609
1581	0.0312	4	0.0164609
1582	0.0312	4	0.0164609
1583	0.0312	4	0.0164609
1584	0.0312	4	0.0164609
1585	0.0312	4	0.0164609
1586	0.0312	4	0.0164609
1587	0.0312	4	0.0164609
1588	0.0312	4	0.0164609
1589	0.0312	4	0.0164609
1590	0.0312	4	0.0164609
1591	0.0312	4	0.0164609
1592	0.0312	4	0.0164609
1593	0.0312	4	0.0164609
1594	0.0312	4	0.0164609
1595	0.0312	4	0.0164609
1596	0.0312	4	0.0164609
1597	0.0312	4	0.0164609
1598	0.0312	4	0.0164609
1599	0.0312	4	0.0164609
1600	0.0312	4	0.0164609
1601	0.0312	4	0.0164609
1602	0.0312	4	0.0164609
1603	0.0312	4	0.0164609
1604	0.0312	4	0.0164609
1605	0.0312	4	0.0164609
1606	0.0312	4	0.0164609
1607	0.0312	4	0.0164609
1608	0.0312	4	0.0164609
1609	0.0312	4	0.0164609
1610	0.0312	4	0.0164609
1611	0.0312	4	0.0164609
1612	0.0312	4	0.0164609
1613	0.0312	4	0.0164609
1614	0.0312	4	0.0164609
1615	0.0312	4	0.0164609
1616	0.0312	4	0.0164609
1617	0.0312	4	0.0164609
1618	0.0312	4	0.0164609
1619	0.0312	4	0.0164609
1620	0.0312	4	0.0164609
1621	0.0312	4	0.0164609
1622	0.0312	4	0.0164609
1623	0.0312	4	0.0164609
1624	0.0312	4	0.0164609
1625	0.0312	4	0.0164609
1626	0.0312	4	0.0164609
1627	0.0312	4	0.0164609
1628	0.0312	4	0.0164609
1629	0.0312	4	0.0164609
1630	0.0312	4	0.0164609
1631	0.0312	4	0.0164609
1632	0.0312	4	0.0164609
1633	0.0312	4	0.0164609
1634	0.0312	4	0.0164609
1635	0.0312	4	0.0164609
1636	0.0312	4	0.0164609
1637	0.0312	4	0.0164609
1638	0.0312	4	0.0164609
1639	0.0312	4	0.0164609
1640	0.0312	4	0.0164609
1641	0.0312	4	0.0164609
1642	0.0312	4	0.0164609
1643	0.0312	4	0.0164609
1644	0.0312	4	0.0164609
1645	0.0312	4	0.0164609
1646	0.0312	4	0.0164609
1647	0.0312	4	0.0164609
1648	0.0312	4	0.0164609
1649	0.0312	4	0.0164609
1650	0.0312	4	0.0164609
1651	0.0312	4	0.0164609
1652	0.0312	4	0.0164609
1653	0.0312	4	0.0164609
1654	0.0312	4	0.0164609
1655	0.0312	4	0.0164609
1656	0.0312	4	0.0164609
1657	0.0312	4	0.0164609
1658	0.0312	4	0.0164609
1659	0.0312	4	0.0164609
1660	0.0312	4	0.0164609
1661	0.0312	4	0.0164609
1662	0.0312	4	0.0164609
1663	0.0312	4	0.0164609
1664	0.0312	4	0.0164609
1665	0.0312	4	0.0164609
1666	0.0312	4	0.0164609
1667	0.0312	4	0.0164609
1668	0.0312	4	0.0164609
1669	0.0312	4	0.0164609
1670	0.0312	4	0.0164609
1671	0.0312	4	0.0164609
1672	0.0312	4	0.0164609
1673	0.0312	4	0.0164609
1674	0.0312	4	0.0164609
1675	0.0312	4	0.0164609
1676	0.0312	4	0.0164609
1677	0.0312	4	0.0164609
1678	0.0312	4	0.0164609
1679	0.0312	4	0.0164609
1680	0.0312	4	0.0164609
1681	0.0312	4	0.0164609
1682	0.0312	4	0.0164609
1683	0.0312	4	0.0164609
1684	0.0312	4	0.0164609
1685	0.0312	4	0.0164609
1686	0.0312	4	0.0164609
1687	0.0312	4	0.0164609
1688	0.0312	4	0.0164609
1689	0.0312	4	0.0164609
1690	0.0312	4	0.0164609
1691	0.0312	4	0.0164609
1692	0.0312	4	0.0164609
1693	0.0312	4	0.0164609
1694	0.0312	4	0.0164609
1695	0.0312	4	0.0164609
1696	0.0312	4	0.0164609
1697	0.0312	4	0.0164609
1698	0.0312	4	0.0164609
1699	0.0312	4	0.0164609
1700	0.0312	4	0.0164609
1701	0.0312	4	0.0164609
1702	0.0312	4	0.0164609
1703	0.0312	4	0.0164609
1704	0.0312	4	0.0164609
1705	0.0312	4	0.0164609
1706	0.0312	4	0.0164609
1707	0.0312	4	0.0164609
1708	0.0312	4	0.0164609
1709	0.0312	4	0.0164609
1710	0.0312	4	0.0164609
1711	0.0312	4	0.0164609
1712	0.0312	4	0.0164609
1713	0.0312	4	0.0164609
1714	0.0312	4	0.0164609
1715	0.0312	4	0.0164609
1716	0.0312	4	0.0164609
1717	0.0312	4	0.0164609
1718	0.0312	4	0.0164609
1719	0.0312	4	0.0164609
1720	0.0312	4	0.0164609
1721	0.0312	4	0.0164609
1722	0.0312	4	0.0164609
1723	0.0312	4	0.0164609
1724	0.0312	4	0.0164609
1725	0.0312	4	0.0164609
1726	0.0312	4	0.0164609
1727	0.0312	4	0.0164609
1728	0.0312	4	0.0164609
1729	0.0312	4	0.0164609
1730	0.0312	4	0.0164609
1731	0.0312	4	0.0164609
1732	0.0312	4	0.0164609
1733	0.0312	4	0.0164609
1734	0.0312	4	0.0164609
1735	0.0312	4	0.0164609
1736	0.0312	4	0.0164609
1737	0.0312	4	0.0164609
1738	0.0312	4	0.0164609
1739	0.0312	4	0.0164609
1740	0.0312	4	0.0164609
1741	0.0312	4	0.0164609
1742	0.0312	4	0.0164609
1743	0.0312	4	0.0164609
1744	0.0312	4	0.0164609
1745	0.0312	4	0.0164609
1746	0.0312	4	0.0164609
1747	0.0312	4	0.0164609
1748	0.0312	4	0.0164609
1749	0.0312	4	0.0164609
1750	0.0312	4	0.0164609
1751	0.0312	4	0.0164609
1752	0.0312	4	0.0164609
1753	0.0312	4	0.0164609
1754	0.0312	4	0.0164609
1755	0.0312	4	0.0164609
1756	0.0312	4	0.0164609
1757	0.0312	4	0.0164609
1758	0.0312	4	0.0164609
1759	0.0312	4	0.0164609
1760	0.0312	4	0.0164609
1761	0.0312	4	0.0164609
1762	0.0312	4	0.0164609
1763	0.0312	4	0.0164609
1764	0.0312	4	0.0164609
1765	0.0312	4	0.0164609
1766	0.0312	4	0.0164609
1767	0.0312	4	0.0164609
1768	0.0312	4	0.0164609
1769	0.0312	4	0.0164609
1770	0.0312	4	0.0164609
1771	0.0312	4	0.0164609
1772	0.0312	4	0.0164609
1773	0.0312	4	0.0164609
1774	0.0312	4	0.0164609
1775	0.0312	4	0.0164609
1776	0.0312	4	0.0164609
1777	0.0312	4	0.0164609
1778	0.0312	4	0.0164609
1779	0.0312	4	0.0164609
1780	0.0312	4	0.0164609
1781	0.0312	4	0.0164609
1782	0.0312	4	0.0164609
1783	0.0312	4	0.0164609
1784	0.0312	4	0.0164609
1785	0.0312	4	0.0164609
1786	0.0312	4	0.0164609
1787	0.0312	4	0.0164609
1788	0.0312	4	0.0164609
1789	0.0312	4	0.0164609
1790	0.0312	4	0.0164609
1791	0.0312	4	0.0164609
1792	0.0312	4	0.0164609
1793	0.0312	4	0.0164609
1794	0.0312	4	0.0164609
1795	0.0312	4	0.0164609
1796	0.0312	4	0.0164609
1797	0.0312	4	0.0164609
1798	0.0312	4	0.0164609
1799	0.0312	4	0.0164609
1800	0.0312	4	0.0164609
1801	0.0312	4	0.0164609
1802	0.0312	4	0.0164609
1803	0.0312	4	0.0164609
1804	0.0312	4	0.0164609
1805	0.0312	4	0.0164609
1806	0.0312	4	0.0164609
1807	0.0312	4	0.0164609
1808	0.0312	4	0.0164609
1809	0.0312	4	0.0164609
1810	0.0312	4	0.0164609
1811	0.0312	4	0.0164609
1812	0.0312	4	0.0164609
1813	0.0312	4	0.0164609
1814	0.0312	4	0.0164609
1815	0.0312	4	0.0164609
1816	0.0312	4	0.0164609
1817	0.0312	4	0.0164609
1818	0.0312	4	0.0164609
1819	0.0312	4	0.0164609
1820	0.0312	4	0.0164609
1821	0.0312	4	0.0164609
1822	0.0312	4	0.0164609
1823	0.0312	4	0.0164609
1824	0.0312	4	0.0164609
1825	0.0312	4	0.0164609
1826	0.0312	4	0.0164609
1827	0.0312	4	0.0164609
1828	0.0312	4	0.0164609
1829	0.0312	4	0.0164609
1830	0.0312	4	0.0164609
1831	0.0312	4	0.0164609
1832	0.0312	4	0.0164609
1833	0.0312	4	0.0164609
1834	0.0312	4	0.0164609
1835	0.0312	4	0.0164609
1836	0.0312	4	0.0164609
1837	0.0312	4	0.0164609
1838	0.0312	4	0.0164609
1839	0.0312	4	0.0164609
1840	0.0312	4	0.0164609
1841	0.0312	4	0.0164609
1842	0.0312	4	0.0164609
1843	0.0312	4	0.0164609
1844	0.0312	4	0.0164609
1845	0.0312	4	0.0164609
1846	0.0312	4	0.0164609
1847	0.0312	4	0.0164609
1848	0.0312	4	0.0164609
1849	0.0312	4	0.0164609
1850	0.0312	4	0.0164609
1851	0.0312	4	0.0164609
1852	0.0312	4	0.0164609
1853	0.0312	4	0.0164609
1854	0.0312	4	0.0164609
1855	0.0312	4	0.0164609
1856	0.0312	4	0.0164609
1857	0.0312	4	0.0164609
1858	0.0312	4	0.0164609
1859	0.0312	4	0.0164609
1860	0.0312	4	0.0164609
1861	0.0312	4	0.0164609
1862	0.0312	4	0.0164609
1863	0.0312	4	0.0164609
1864	0.0312	4	0.0164609
1865	0.0312	4	0.0164609
1866	0.0312	4	0.0164609
1867	0.0312	4	0.0164609
1868	0.0312	4	0.0164609
1869	0.0312	4	0.0164609
1870	0.0312	4	0.0164609
1871	0.0312	4	0.0164609
1872	0.0312	4	0.0164609
1873	0.0312	4	0.0164609
1874	0.0312	4	0.0164609
1875	0.0312	4	0.0164609
1876	0.0312	4	0.0164609
1877	0.0312	4	0.0164609
1878	0.0312	4	0.0164609
1879	0.0312	4	0.0164609
1880	0.0312	4	0.0164609
1881	0.0312	4	0.0164609
1882	0.0312	4	0.0164609
1883	0.0312	4	0.0164609
1884	0.0312	4	0.0164609
1885	0.0312	4	0.0164609
1886	0.0312	4	0.0164609
1887	0.0312	4	0.0164609
1888	0.0312	4	0.0164609
1889	0.0312	4	0.0164609
1890	0.0312	4	0.0164609
1891	0.0312	4	0.0164609
1892	0.0312	4	0.0164609
1893	0.0312	4	0.0164609
1894	0.0312	4	0.0164609
1895	0.0312	4	0.0164609
1896	0.0312	4	0.0164609
1897	0.0312	4	0.0164609
1898	0.0312	4	0.0164609
1899	0.0312	4	0.0164609
1900	0.0312	4	0.0164609
1901	0.0312	4	0.0164609
1902	0.0312	4	0.0164609
1903	0.0312	4	0.0164609
1904	0.0312	4	0.0164609
1905	0.0312	4	0.0164609
1906	0.0312	4	0.0164609
1907	0.0312	4	0.0164609
1908	0.0312	4	0.0164609
1909	0.0312	4	0.0164609
1910	0.0312	4	0.0164609
1911	0.0312	4	0.0164609
1912	0.0312	4	0.0164609
1913	0.0312	4	0.0164609
1914	0.0312	4	0.0164609
1915	0.0312	4	0.0164609
1916	0.0312	4	0.0164609
1917	0.0312	4	0.0164609
1918	0.0312	4	0.0164609
1919	0.0312	4	0.0164609
1920	0.0312	4	0.0164609
1921	0.0312	4	0.0164609
1922	0.0312	4	0.0164609
1923	0.0312	4	0.0164609
1924	0.0312	4	0.0164609
1925	0.0312	4	0.0164609
1926	0.0312	4	0.0164609
1927	0.0312	4	0.0164609
1928	0.0312	4	0.0164609
1929	0.0312	4	0.0164609
1930	0.0312	4	0.0164609
1931	0.0312	4	0.0164609
1932	0.0312	4	0.0164609
1933	0.0312	4	0.0164609
1934	0.0312	4	0.0164609
1935	0.0312	4	0.0164609
1936	0.0312	4	0.0164609
1937	0.0312	4	0.0164609
1938	0.0312	4	0.0164609
1939	0.0312	4	0.0164609
1940	0.0312	4	0.0164609
1941	0.0312	4	0.0164609
1942	0.0312	4	0.0164609
1943	0.0312	4	0.0164609
1944	0.0312	4	0.0164609
1945	0.0312	4	0.0164609
1946	0.0312	4	0.0164609
1947	0.0312	4	0.0164609
1948	0.0312	4	0.0164609
1949	0.0312	4	0.0164609
1950	0.0312	4	0.0164609
1951	0.0312	4	0.0164609
1952	0.0312	4	0.0164609
1953	0.0312	4	0.0164609
1954	0.0312	4	0.0164609
1955	0.0312	4	0.0164609
1956	0.0312	4	0.0164609
1957	0.0312	4	0.0164609
1958	0.0312	4	0.0164609
1959	0.0312	4	0.0164609
1960	0.0312	4	0.0164609
1961	0.0312	4	0.0164609
1962	0.0312	4	0.0164609
1963	0.0312	4	0.0164609
1964	0.0312	4	0.0164609
1965	0.0312	4	0.0164609
1966	0.0312	4	0.0164609
1967	0.0312	4	0.0164609
1968	0.0312	4	0.0164609
1969	0.0312	4	0.0164609
1970	0.0312	4	0.0164609
1971	0.0312	4	0.0164609
1972	0.0312	4	0.0164609
1973	0.0312	4	0.0164609
1974	0.0312	4	0.0164609
1975	0.0312	4	0.0164609
1976	0.0312	4	0.0164609
1977	0.0312	4	0.0164609
1978	0.0312	4	0.0164609
1979	0.0312	4	0.0164609
1980	0.0312	4	0.0164609
1981	0.0312	4	0.0164609
1982	0.0312	4	0.0164609
1983	0.0312	4	0.0164609
1984	0.0312	4	0.0164609
1985	0.0312	4	0.0164609
1986	0.0312	4	0.0164609
1987	0.0312	4	0.0164609
1988	0.0312	4	0.0164609
1989	0.0312	4	0.0164609
1990	0.0312	4	0.0164609
1991	0.0312	4	0.0164609
1992	0.0312	4	0.0164609
1993	0.0312	4	0.0164609
1994	0.0312	4	0.0164609
1995	0.0312	4	0.0164609
1996	0.0312	4	0.0164609
1997	0.0312	4	0.0164609
1998	0.0312	4	0.0164609
1999	0.0312	4	0.0164609
2000	0.0312	4	0.0164609
[truncated: 3,001 more rows]
