# Supplementary material for: Aspiration-driven co-evolution of cooperation with individual behavioral diversity
Source: PLoS One. 2023 Sep 15;18(9):e0291134. doi: 10.1371/journal.pone.0291134 (PMC10503719; doi:10.1371/journal.pone.0291134)
Supplement: S1 Data — (ZIP) [file pone.0291134.s001.zip › M1/v2-L=200/data/aspiration_time,b=1.8_frequency.txt]

1	0.5	0.5	0
2	0.687698	0.710333	0.478592
3	0.774011	0.855698	0.543201
4	0.795378	0.960164	0.59978
5	0.77763	1.04158	0.623936
6	0.739367	1.11044	0.624677
7	0.692557	1.17139	0.607044
8	0.642556	1.23194	0.579606
9	0.592962	1.28203	0.54673
10	0.546131	1.35163	0.509344
11	0.502073	1.42575	0.472203
12	0.461253	1.50745	0.435252
13	0.424024	1.61228	0.400176
14	0.390031	1.73177	0.367763
15	0.35869	1.83503	0.337234
16	0.330187	1.95652	0.30885
17	0.304466	2.09295	0.283476
18	0.280942	2.24818	0.259664
19	0.259706	2.34205	0.238459
20	0.240401	2.42364	0.218961
21	0.222697	2.55813	0.201249
22	0.20664	2.63053	0.18475
23	0.192186	2.75274	0.170039
24	0.179022	2.86052	0.15692
25	0.167031	3.00328	0.144806
26	0.156086	3.13792	0.133629
27	0.146232	3.2065	0.123572
28	0.13734	3.32948	0.11427
29	0.129191	3.38642	0.105652
30	0.121895	3.44017	0.0979982
31	0.115243	3.47953	0.0910155
32	0.109285	3.46803	0.0846715
33	0.103885	3.50146	0.0789869
34	0.0990602	3.53551	0.0739641
35	0.0946068	3.54704	0.0693938
36	0.0906116	3.57854	0.0652279
37	0.0869754	3.63061	0.0614559
38	0.0836686	3.70091	0.0580778
39	0.0807405	3.63282	0.05489
40	0.0780756	3.64311	0.0521308
41	0.0756071	3.6914	0.049568
42	0.0733768	3.75278	0.0472528
43	0.0714047	3.77264	0.0452196
44	0.0696123	3.80519	0.0433737
45	0.0679555	3.82422	0.0415714
46	0.0664703	3.87935	0.0400752
47	0.0651155	3.89099	0.0386305
48	0.0638789	3.90076	0.0373177
49	0.0627724	3.91054	0.0361358
50	0.061748	3.91706	0.0350592
51	0.0608398	3.92489	0.0340906
52	0.0600087	3.93076	0.033213
53	0.0592653	3.93639	0.0324255
54	0.058588	3.94118	0.0317104
55	0.0579784	3.94581	0.0310645
56	0.057427	3.94976	0.030482
57	0.0569198	3.95313	0.0299479
58	0.0564652	3.9559	0.029471
59	0.0560576	3.95912	0.0290383
60	0.0556866	3.96191	0.0286454
61	0.0553477	3.97237	0.0283311
62	0.0550424	3.97477	0.028007
63	0.0547653	3.97706	0.0277122
64	0.0545173	3.97979	0.0274437
65	0.054291	3.98132	0.0272053
66	0.0540914	3.98313	0.0269919
67	0.0539148	3.98547	0.0267979
68	0.0537474	3.98683	0.0266199
69	0.0535943	3.98798	0.0264579
70	0.0534567	3.98914	0.0263114
71	0.0533332	3.99034	0.0261787
72	0.0532198	3.9912	0.0260586
73	0.0531198	3.992	0.0259523
74	0.0530273	3.99271	0.0258543
75	0.0529454	3.99356	0.025766
76	0.0528697	3.99409	0.0256861
77	0.0528002	3.99461	0.0256126
78	0.0527366	3.99516	0.0255447
79	0.0526805	3.99555	0.0254856
80	0.05263	3.99594	0.025432
81	0.0525854	3.99647	0.0253835
82	0.0525445	3.99681	0.02534
83	0.0525074	3.99711	0.0253005
84	0.0524735	3.9974	0.0252643
85	0.0524436	3.9978	0.0252315
86	0.0524156	3.99802	0.0252018
87	0.0523904	3.99824	0.0251748
88	0.0523675	3.99842	0.0251506
89	0.0523464	3.99855	0.0251285
90	0.0523275	3.99868	0.0251085
91	0.0523104	3.99879	0.0250905
92	0.0522952	3.99891	0.0250744
93	0.0522813	3.999	0.0250597
94	0.0522686	3.9991	0.0250463
95	0.0522576	3.9992	0.0250346
96	0.0522474	3.99927	0.0250238
97	0.0522382	3.99934	0.0250141
98	0.0522297	3.99939	0.0250052
99	0.0522221	3.99944	0.0249972
100	0.0522151	3.99949	0.0249898
101	0.0522089	3.99953	0.0249832
102	0.0522032	3.99958	0.0249772
103	0.052198	3.99961	0.0249717
104	0.0521935	3.99965	0.0249669
105	0.0521894	3.99968	0.0249626
106	0.0521857	3.99971	0.0249586
107	0.0521823	3.99974	0.024955
108	0.0521792	3.99976	0.0249517
109	0.0521763	3.99978	0.0249487
110	0.0521739	3.9998	0.0249461
111	0.0521716	3.99982	0.0249437
112	0.0521695	3.99984	0.0249415
113	0.0521677	3.99985	0.0249395
114	0.052166	3.99987	0.0249377
115	0.0521645	3.99988	0.0249361
116	0.0521631	3.99989	0.0249346
117	0.0521619	3.9999	0.0249333
118	0.0521607	3.99991	0.0249321
119	0.0521597	3.99992	0.024931
120	0.0521588	3.99993	0.02493
121	0.052158	3.99994	0.0249291
122	0.0521572	3.99994	0.0249283
123	0.0521565	3.99995	0.0249276
124	0.0521559	3.99995	0.024927
125	0.0521553	3.99996	0.0249264
126	0.0521548	3.99996	0.0249258
127	0.0521544	3.99997	0.0249253
128	0.0521539	3.99997	0.0249249
129	0.0521536	3.99997	0.0249245
130	0.0521532	3.99997	0.0249241
131	0.0521529	3.99998	0.0249238
132	0.0521527	3.99998	0.0249235
133	0.0521524	3.99998	0.0249233
134	0.0521522	3.99998	0.024923
135	0.052152	3.99998	0.0249228
136	0.0521518	3.99999	0.0249226
137	0.0521516	3.99999	0.0249224
138	0.0521515	3.99999	0.0249223
139	0.0521513	3.99999	0.0249221
140	0.0521512	3.99999	0.024922
141	0.0521511	3.99999	0.0249219
142	0.052151	3.99999	0.0249217
143	0.0521509	3.99999	0.0249216
144	0.0521508	3.99999	0.0249216
145	0.0521507	3.99999	0.0249215
146	0.0521507	3.99999	0.0249214
147	0.0521506	4	0.0249213
148	0.0521505	4	0.0249213
149	0.0521505	4	0.0249212
150	0.0521504	4	0.0249212
151	0.0521504	4	0.0249211
152	0.0521504	4	0.0249211
153	0.0521503	4	0.0249211
154	0.0521503	4	0.024921
155	0.0521503	4	0.024921
156	0.0521502	4	0.024921
157	0.0521502	4	0.0249209
158	0.0521502	4	0.0249209
159	0.0521502	4	0.0249209
160	0.0521502	4	0.0249209
161	0.0521501	4	0.0249209
162	0.0521501	4	0.0249208
163	0.0521501	4	0.0249208
164	0.0521501	4	0.0249208
165	0.0521501	4	0.0249208
166	0.0521501	4	0.0249208
167	0.0521501	4	0.0249208
168	0.0521501	4	0.0249208
169	0.0521501	4	0.0249208
170	0.0521501	4	0.0249208
171	0.0521501	4	0.0249208
172	0.05215	4	0.0249208
173	0.05215	4	0.0249208
174	0.05215	4	0.0249207
175	0.05215	4	0.0249207
176	0.05215	4	0.0249207
177	0.05215	4	0.0249207
178	0.05215	4	0.0249207
179	0.05215	4	0.0249207
180	0.05215	4	0.0249207
181	0.05215	4	0.0249207
182	0.05215	4	0.0249207
183	0.05215	4	0.0249207
184	0.05215	4	0.0249207
185	0.05215	4	0.0249207
186	0.05215	4	0.0249207
187	0.05215	4	0.0249207
188	0.05215	4	0.0249207
189	0.05215	4	0.0249207
190	0.05215	4	0.0249207
191	0.05215	4	0.0249207
192	0.05215	4	0.0249207
193	0.05215	4	0.0249207
194	0.05215	4	0.0249207
195	0.05215	4	0.0249207
196	0.05215	4	0.0249207
197	0.05215	4	0.0249207
198	0.05215	4	0.0249207
199	0.05215	4	0.0249207
200	0.05215	4	0.0249207
201	0.05215	4	0.0249207
202	0.05215	4	0.0249207
203	0.05215	4	0.0249207
204	0.05215	4	0.0249207
205	0.05215	4	0.0249207
206	0.05215	4	0.0249207
207	0.05215	4	0.0249207
208	0.05215	4	0.0249207
209	0.05215	4	0.0249207
210	0.05215	4	0.0249207
211	0.05215	4	0.0249207
212	0.05215	4	0.0249207
213	0.05215	4	0.0249207
214	0.05215	4	0.0249207
215	0.05215	4	0.0249207
216	0.05215	4	0.0249207
217	0.05215	4	0.0249207
218	0.05215	4	0.0249207
219	0.05215	4	0.0249207
220	0.05215	4	0.0249207
221	0.05215	4	0.0249207
222	0.05215	4	0.0249207
223	0.05215	4	0.0249207
224	0.05215	4	0.0249207
225	0.05215	4	0.0249207
226	0.05215	4	0.0249207
227	0.05215	4	0.0249207
228	0.05215	4	0.0249207
229	0.05215	4	0.0249207
230	0.05215	4	0.0249207
231	0.05215	4	0.0249207
232	0.05215	4	0.0249207
233	0.05215	4	0.0249207
234	0.05215	4	0.0249207
235	0.05215	4	0.0249207
236	0.05215	4	0.0249207
237	0.05215	4	0.0249207
238	0.05215	4	0.0249207
239	0.05215	4	0.0249207
240	0.05215	4	0.0249207
241	0.05215	4	0.0249207
242	0.05215	4	0.0249207
243	0.05215	4	0.0249207
244	0.05215	4	0.0249207
245	0.05215	4	0.0249207
246	0.05215	4	0.0249207
247	0.05215	4	0.0249207
248	0.05215	4	0.0249207
249	0.05215	4	0.0249207
250	0.05215	4	0.0249207
251	0.05215	4	0.0249207
252	0.05215	4	0.0249207
253	0.05215	4	0.0249207
254	0.05215	4	0.0249207
255	0.05215	4	0.0249207
256	0.05215	4	0.0249207
257	0.05215	4	0.0249207
258	0.05215	4	0.0249207
259	0.05215	4	0.0249207
260	0.05215	4	0.0249207
261	0.05215	4	0.0249207
262	0.05215	4	0.0249207
263	0.05215	4	0.0249207
264	0.05215	4	0.0249207
265	0.05215	4	0.0249207
266	0.05215	4	0.0249207
267	0.05215	4	0.0249207
268	0.05215	4	0.0249207
269	0.05215	4	0.0249207
270	0.05215	4	0.0249207
271	0.05215	4	0.0249207
272	0.05215	4	0.0249207
273	0.05215	4	0.0249207
274	0.05215	4	0.0249207
275	0.05215	4	0.0249207
276	0.05215	4	0.0249207
277	0.05215	4	0.0249207
278	0.05215	4	0.0249207
279	0.05215	4	0.0249207
280	0.05215	4	0.0249207
281	0.05215	4	0.0249207
282	0.05215	4	0.0249207
283	0.05215	4	0.0249207
284	0.05215	4	0.0249207
285	0.05215	4	0.0249207
286	0.05215	4	0.0249207
287	0.05215	4	0.0249207
288	0.05215	4	0.0249207
289	0.05215	4	0.0249207
290	0.05215	4	0.0249207
291	0.05215	4	0.0249207
292	0.05215	4	0.0249207
293	0.05215	4	0.0249207
294	0.05215	4	0.0249207
295	0.05215	4	0.0249207
296	0.05215	4	0.0249207
297	0.05215	4	0.0249207
298	0.05215	4	0.0249207
299	0.05215	4	0.0249207
300	0.05215	4	0.0249207
301	0.05215	4	0.0249207
302	0.05215	4	0.0249207
303	0.05215	4	0.0249207
304	0.05215	4	0.0249207
305	0.05215	4	0.0249207
306	0.05215	4	0.0249207
307	0.05215	4	0.0249207
308	0.05215	4	0.0249207
309	0.05215	4	0.0249207
310	0.05215	4	0.0249207
311	0.05215	4	0.0249207
312	0.05215	4	0.0249207
313	0.05215	4	0.0249207
314	0.05215	4	0.0249207
315	0.05215	4	0.0249207
316	0.05215	4	0.0249207
317	0.05215	4	0.0249207
318	0.05215	4	0.0249207
319	0.05215	4	0.0249207
320	0.05215	4	0.0249207
321	0.05215	4	0.0249207
322	0.05215	4	0.0249207
323	0.05215	4	0.0249207
324	0.05215	4	0.0249207
325	0.05215	4	0.0249207
326	0.05215	4	0.0249207
327	0.05215	4	0.0249207
328	0.05215	4	0.0249207
329	0.05215	4	0.0249207
330	0.05215	4	0.0249207
331	0.05215	4	0.0249207
332	0.05215	4	0.0249207
333	0.05215	4	0.0249207
334	0.05215	4	0.0249207
335	0.05215	4	0.0249207
336	0.05215	4	0.0249207
337	0.05215	4	0.0249207
338	0.05215	4	0.0249207
339	0.05215	4	0.0249207
340	0.05215	4	0.0249207
341	0.05215	4	0.0249207
342	0.05215	4	0.0249207
343	0.05215	4	0.0249207
344	0.05215	4	0.0249207
345	0.05215	4	0.0249207
346	0.05215	4	0.0249207
347	0.05215	4	0.0249207
348	0.05215	4	0.0249207
349	0.05215	4	0.0249207
350	0.05215	4	0.0249207
351	0.05215	4	0.0249207
352	0.05215	4	0.0249207
353	0.05215	4	0.0249207
354	0.05215	4	0.0249207
355	0.05215	4	0.0249207
356	0.05215	4	0.0249207
357	0.05215	4	0.0249207
358	0.05215	4	0.0249207
359	0.05215	4	0.0249207
360	0.05215	4	0.0249207
361	0.05215	4	0.0249207
362	0.05215	4	0.0249207
363	0.05215	4	0.0249207
364	0.05215	4	0.0249207
365	0.05215	4	0.0249207
366	0.05215	4	0.0249207
367	0.05215	4	0.0249207
368	0.05215	4	0.0249207
369	0.05215	4	0.0249207
370	0.05215	4	0.0249207
371	0.05215	4	0.0249207
372	0.05215	4	0.0249207
373	0.05215	4	0.0249207
374	0.05215	4	0.0249207
375	0.05215	4	0.0249207
376	0.05215	4	0.0249207
377	0.05215	4	0.0249207
378	0.05215	4	0.0249207
379	0.05215	4	0.0249207
380	0.05215	4	0.0249207
381	0.05215	4	0.0249207
382	0.05215	4	0.0249207
383	0.05215	4	0.0249207
384	0.05215	4	0.0249207
385	0.05215	4	0.0249207
386	0.05215	4	0.0249207
387	0.05215	4	0.0249207
388	0.05215	4	0.0249207
389	0.05215	4	0.0249207
390	0.05215	4	0.0249207
391	0.05215	4	0.0249207
392	0.05215	4	0.0249207
393	0.05215	4	0.0249207
394	0.05215	4	0.0249207
395	0.05215	4	0.0249207
396	0.05215	4	0.0249207
397	0.05215	4	0.0249207
398	0.05215	4	0.0249207
399	0.05215	4	0.0249207
400	0.05215	4	0.0249207
401	0.05215	4	0.0249207
402	0.05215	4	0.0249207
403	0.05215	4	0.0249207
404	0.05215	4	0.0249207
405	0.05215	4	0.0249207
406	0.05215	4	0.0249207
407	0.05215	4	0.0249207
408	0.05215	4	0.0249207
409	0.05215	4	0.0249207
410	0.05215	4	0.0249207
411	0.05215	4	0.0249207
412	0.05215	4	0.0249207
413	0.05215	4	0.0249207
414	0.05215	4	0.0249207
415	0.05215	4	0.0249207
416	0.05215	4	0.0249207
417	0.05215	4	0.0249207
418	0.05215	4	0.0249207
419	0.05215	4	0.0249207
420	0.05215	4	0.0249207
421	0.05215	4	0.0249207
422	0.05215	4	0.0249207
423	0.05215	4	0.0249207
424	0.05215	4	0.0249207
425	0.05215	4	0.0249207
426	0.05215	4	0.0249207
427	0.05215	4	0.0249207
428	0.05215	4	0.0249207
429	0.05215	4	0.0249207
430	0.05215	4	0.0249207
431	0.05215	4	0.0249207
432	0.05215	4	0.0249207
433	0.05215	4	0.0249207
434	0.05215	4	0.0249207
435	0.05215	4	0.0249207
436	0.05215	4	0.0249207
437	0.05215	4	0.0249207
438	0.05215	4	0.0249207
439	0.05215	4	0.0249207
440	0.05215	4	0.0249207
441	0.05215	4	0.0249207
442	0.05215	4	0.0249207
443	0.05215	4	0.0249207
444	0.05215	4	0.0249207
445	0.05215	4	0.0249207
446	0.05215	4	0.0249207
447	0.05215	4	0.0249207
448	0.05215	4	0.0249207
449	0.05215	4	0.0249207
450	0.05215	4	0.0249207
451	0.05215	4	0.0249207
452	0.05215	4	0.0249207
453	0.05215	4	0.0249207
454	0.05215	4	0.0249207
455	0.05215	4	0.0249207
456	0.05215	4	0.0249207
457	0.05215	4	0.0249207
458	0.05215	4	0.0249207
459	0.05215	4	0.0249207
460	0.05215	4	0.0249207
461	0.05215	4	0.0249207
462	0.05215	4	0.0249207
463	0.05215	4	0.0249207
464	0.05215	4	0.0249207
465	0.05215	4	0.0249207
466	0.05215	4	0.0249207
467	0.05215	4	0.0249207
468	0.05215	4	0.0249207
469	0.05215	4	0.0249207
470	0.05215	4	0.0249207
471	0.05215	4	0.0249207
472	0.05215	4	0.0249207
473	0.05215	4	0.0249207
474	0.05215	4	0.0249207
475	0.05215	4	0.0249207
476	0.05215	4	0.0249207
477	0.05215	4	0.0249207
478	0.05215	4	0.0249207
479	0.05215	4	0.0249207
480	0.05215	4	0.0249207
481	0.05215	4	0.0249207
482	0.05215	4	0.0249207
483	0.05215	4	0.0249207
484	0.05215	4	0.0249207
485	0.05215	4	0.0249207
486	0.05215	4	0.0249207
487	0.05215	4	0.0249207
488	0.05215	4	0.0249207
489	0.05215	4	0.0249207
490	0.05215	4	0.0249207
491	0.05215	4	0.0249207
492	0.05215	4	0.0249207
493	0.05215	4	0.0249207
494	0.05215	4	0.0249207
495	0.05215	4	0.0249207
496	0.05215	4	0.0249207
497	0.05215	4	0.0249207
498	0.05215	4	0.0249207
499	0.05215	4	0.0249207
500	0.05215	4	0.0249207
501	0.05215	4	0.0249207
502	0.05215	4	0.0249207
503	0.05215	4	0.0249207
504	0.05215	4	0.0249207
505	0.05215	4	0.0249207
506	0.05215	4	0.0249207
507	0.05215	4	0.0249207
508	0.05215	4	0.0249207
509	0.05215	4	0.0249207
510	0.05215	4	0.0249207
511	0.05215	4	0.0249207
512	0.05215	4	0.0249207
513	0.05215	4	0.0249207
514	0.05215	4	0.0249207
515	0.05215	4	0.0249207
516	0.05215	4	0.0249207
517	0.05215	4	0.0249207
518	0.05215	4	0.0249207
519	0.05215	4	0.0249207
520	0.05215	4	0.0249207
521	0.05215	4	0.0249207
522	0.05215	4	0.0249207
523	0.05215	4	0.0249207
524	0.05215	4	0.0249207
525	0.05215	4	0.0249207
526	0.05215	4	0.0249207
527	0.05215	4	0.0249207
528	0.05215	4	0.0249207
529	0.05215	4	0.0249207
530	0.05215	4	0.0249207
531	0.05215	4	0.0249207
532	0.05215	4	0.0249207
533	0.05215	4	0.0249207
534	0.05215	4	0.0249207
535	0.05215	4	0.0249207
536	0.05215	4	0.0249207
537	0.05215	4	0.0249207
538	0.05215	4	0.0249207
539	0.05215	4	0.0249207
540	0.05215	4	0.0249207
541	0.05215	4	0.0249207
542	0.05215	4	0.0249207
543	0.05215	4	0.0249207
544	0.05215	4	0.0249207
545	0.05215	4	0.0249207
546	0.05215	4	0.0249207
547	0.05215	4	0.0249207
548	0.05215	4	0.0249207
549	0.05215	4	0.0249207
550	0.05215	4	0.0249207
551	0.05215	4	0.0249207
552	0.05215	4	0.0249207
553	0.05215	4	0.0249207
554	0.05215	4	0.0249207
555	0.05215	4	0.0249207
556	0.05215	4	0.0249207
557	0.05215	4	0.0249207
558	0.05215	4	0.0249207
559	0.05215	4	0.0249207
560	0.05215	4	0.0249207
561	0.05215	4	0.0249207
562	0.05215	4	0.0249207
563	0.05215	4	0.0249207
564	0.05215	4	0.0249207
565	0.05215	4	0.0249207
566	0.05215	4	0.0249207
567	0.05215	4	0.0249207
568	0.05215	4	0.0249207
569	0.05215	4	0.0249207
570	0.05215	4	0.0249207
571	0.05215	4	0.0249207
572	0.05215	4	0.0249207
573	0.05215	4	0.0249207
574	0.05215	4	0.0249207
575	0.05215	4	0.0249207
576	0.05215	4	0.0249207
577	0.05215	4	0.0249207
578	0.05215	4	0.0249207
579	0.05215	4	0.0249207
580	0.05215	4	0.0249207
581	0.05215	4	0.0249207
582	0.05215	4	0.0249207
583	0.05215	4	0.0249207
584	0.05215	4	0.0249207
585	0.05215	4	0.0249207
586	0.05215	4	0.0249207
587	0.05215	4	0.0249207
588	0.05215	4	0.0249207
589	0.05215	4	0.0249207
590	0.05215	4	0.0249207
591	0.05215	4	0.0249207
592	0.05215	4	0.0249207
593	0.05215	4	0.0249207
594	0.05215	4	0.0249207
595	0.05215	4	0.0249207
596	0.05215	4	0.0249207
597	0.05215	4	0.0249207
598	0.05215	4	0.0249207
599	0.05215	4	0.0249207
600	0.05215	4	0.0249207
601	0.05215	4	0.0249207
602	0.05215	4	0.0249207
603	0.05215	4	0.0249207
604	0.05215	4	0.0249207
605	0.05215	4	0.0249207
606	0.05215	4	0.0249207
607	0.05215	4	0.0249207
608	0.05215	4	0.0249207
609	0.05215	4	0.0249207
610	0.05215	4	0.0249207
611	0.05215	4	0.0249207
612	0.05215	4	0.0249207
613	0.05215	4	0.0249207
614	0.05215	4	0.0249207
615	0.05215	4	0.0249207
616	0.05215	4	0.0249207
617	0.05215	4	0.0249207
618	0.05215	4	0.0249207
619	0.05215	4	0.0249207
620	0.05215	4	0.0249207
621	0.05215	4	0.0249207
622	0.05215	4	0.0249207
623	0.05215	4	0.0249207
624	0.05215	4	0.0249207
625	0.05215	4	0.0249207
626	0.05215	4	0.0249207
627	0.05215	4	0.0249207
628	0.05215	4	0.0249207
629	0.05215	4	0.0249207
630	0.05215	4	0.0249207
631	0.05215	4	0.0249207
632	0.05215	4	0.0249207
633	0.05215	4	0.0249207
634	0.05215	4	0.0249207
635	0.05215	4	0.0249207
636	0.05215	4	0.0249207
637	0.05215	4	0.0249207
638	0.05215	4	0.0249207
639	0.05215	4	0.0249207
640	0.05215	4	0.0249207
641	0.05215	4	0.0249207
642	0.05215	4	0.0249207
643	0.05215	4	0.0249207
644	0.05215	4	0.0249207
645	0.05215	4	0.0249207
646	0.05215	4	0.0249207
647	0.05215	4	0.0249207
648	0.05215	4	0.0249207
649	0.05215	4	0.0249207
650	0.05215	4	0.0249207
651	0.05215	4	0.0249207
652	0.05215	4	0.0249207
653	0.05215	4	0.0249207
654	0.05215	4	0.0249207
655	0.05215	4	0.0249207
656	0.05215	4	0.0249207
657	0.05215	4	0.0249207
658	0.05215	4	0.0249207
659	0.05215	4	0.0249207
660	0.05215	4	0.0249207
661	0.05215	4	0.0249207
662	0.05215	4	0.0249207
663	0.05215	4	0.0249207
664	0.05215	4	0.0249207
665	0.05215	4	0.0249207
666	0.05215	4	0.0249207
667	0.05215	4	0.0249207
668	0.05215	4	0.0249207
669	0.05215	4	0.0249207
670	0.05215	4	0.0249207
671	0.05215	4	0.0249207
672	0.05215	4	0.0249207
673	0.05215	4	0.0249207
674	0.05215	4	0.0249207
675	0.05215	4	0.0249207
676	0.05215	4	0.0249207
677	0.05215	4	0.0249207
678	0.05215	4	0.0249207
679	0.05215	4	0.0249207
680	0.05215	4	0.0249207
681	0.05215	4	0.0249207
682	0.05215	4	0.0249207
683	0.05215	4	0.0249207
684	0.05215	4	0.0249207
685	0.05215	4	0.0249207
686	0.05215	4	0.0249207
687	0.05215	4	0.0249207
688	0.05215	4	0.0249207
689	0.05215	4	0.0249207
690	0.05215	4	0.0249207
691	0.05215	4	0.0249207
692	0.05215	4	0.0249207
693	0.05215	4	0.0249207
694	0.05215	4	0.0249207
695	0.05215	4	0.0249207
696	0.05215	4	0.0249207
697	0.05215	4	0.0249207
698	0.05215	4	0.0249207
699	0.05215	4	0.0249207
700	0.05215	4	0.0249207
701	0.05215	4	0.0249207
702	0.05215	4	0.0249207
703	0.05215	4	0.0249207
704	0.05215	4	0.0249207
705	0.05215	4	0.0249207
706	0.05215	4	0.0249207
707	0.05215	4	0.0249207
708	0.05215	4	0.0249207
709	0.05215	4	0.0249207
710	0.05215	4	0.0249207
711	0.05215	4	0.0249207
712	0.05215	4	0.0249207
713	0.05215	4	0.0249207
714	0.05215	4	0.0249207
715	0.05215	4	0.0249207
716	0.05215	4	0.0249207
717	0.05215	4	0.0249207
718	0.05215	4	0.0249207
719	0.05215	4	0.0249207
720	0.05215	4	0.0249207
721	0.05215	4	0.0249207
722	0.05215	4	0.0249207
723	0.05215	4	0.0249207
724	0.05215	4	0.0249207
725	0.05215	4	0.0249207
726	0.05215	4	0.0249207
727	0.05215	4	0.0249207
728	0.05215	4	0.0249207
729	0.05215	4	0.0249207
730	0.05215	4	0.0249207
731	0.05215	4	0.0249207
732	0.05215	4	0.0249207
733	0.05215	4	0.0249207
734	0.05215	4	0.0249207
735	0.05215	4	0.0249207
736	0.05215	4	0.0249207
737	0.05215	4	0.0249207
738	0.05215	4	0.0249207
739	0.05215	4	0.0249207
740	0.05215	4	0.0249207
741	0.05215	4	0.0249207
742	0.05215	4	0.0249207
743	0.05215	4	0.0249207
744	0.05215	4	0.0249207
745	0.05215	4	0.0249207
746	0.05215	4	0.0249207
747	0.05215	4	0.0249207
748	0.05215	4	0.0249207
749	0.05215	4	0.0249207
750	0.05215	4	0.0249207
751	0.05215	4	0.0249207
752	0.05215	4	0.0249207
753	0.05215	4	0.0249207
754	0.05215	4	0.0249207
755	0.05215	4	0.0249207
756	0.05215	4	0.0249207
757	0.05215	4	0.0249207
758	0.05215	4	0.0249207
759	0.05215	4	0.0249207
760	0.05215	4	0.0249207
761	0.05215	4	0.0249207
762	0.05215	4	0.0249207
763	0.05215	4	0.0249207
764	0.05215	4	0.0249207
765	0.05215	4	0.0249207
766	0.05215	4	0.0249207
767	0.05215	4	0.0249207
768	0.05215	4	0.0249207
769	0.05215	4	0.0249207
770	0.05215	4	0.0249207
771	0.05215	4	0.0249207
772	0.05215	4	0.0249207
773	0.05215	4	0.0249207
774	0.05215	4	0.0249207
775	0.05215	4	0.0249207
776	0.05215	4	0.0249207
777	0.05215	4	0.0249207
778	0.05215	4	0.0249207
779	0.05215	4	0.0249207
780	0.05215	4	0.0249207
781	0.05215	4	0.0249207
782	0.05215	4	0.0249207
783	0.05215	4	0.0249207
784	0.05215	4	0.0249207
785	0.05215	4	0.0249207
786	0.05215	4	0.0249207
787	0.05215	4	0.0249207
788	0.05215	4	0.0249207
789	0.05215	4	0.0249207
790	0.05215	4	0.0249207
791	0.05215	4	0.0249207
792	0.05215	4	0.0249207
793	0.05215	4	0.0249207
794	0.05215	4	0.0249207
795	0.05215	4	0.0249207
796	0.05215	4	0.0249207
797	0.05215	4	0.0249207
798	0.05215	4	0.0249207
799	0.05215	4	0.0249207
800	0.05215	4	0.0249207
801	0.05215	4	0.0249207
802	0.05215	4	0.0249207
803	0.05215	4	0.0249207
804	0.05215	4	0.0249207
805	0.05215	4	0.0249207
806	0.05215	4	0.0249207
807	0.05215	4	0.0249207
808	0.05215	4	0.0249207
809	0.05215	4	0.0249207
810	0.05215	4	0.0249207
811	0.05215	4	0.0249207
812	0.05215	4	0.0249207
813	0.05215	4	0.0249207
814	0.05215	4	0.0249207
815	0.05215	4	0.0249207
816	0.05215	4	0.0249207
817	0.05215	4	0.0249207
818	0.05215	4	0.0249207
819	0.05215	4	0.0249207
820	0.05215	4	0.0249207
821	0.05215	4	0.0249207
822	0.05215	4	0.0249207
823	0.05215	4	0.0249207
824	0.05215	4	0.0249207
825	0.05215	4	0.0249207
826	0.05215	4	0.0249207
827	0.05215	4	0.0249207
828	0.05215	4	0.0249207
829	0.05215	4	0.0249207
830	0.05215	4	0.0249207
831	0.05215	4	0.0249207
832	0.05215	4	0.0249207
833	0.05215	4	0.0249207
834	0.05215	4	0.0249207
835	0.05215	4	0.0249207
836	0.05215	4	0.0249207
837	0.05215	4	0.0249207
838	0.05215	4	0.0249207
839	0.05215	4	0.0249207
840	0.05215	4	0.0249207
841	0.05215	4	0.0249207
842	0.05215	4	0.0249207
843	0.05215	4	0.0249207
844	0.05215	4	0.0249207
845	0.05215	4	0.0249207
846	0.05215	4	0.0249207
847	0.05215	4	0.0249207
848	0.05215	4	0.0249207
849	0.05215	4	0.0249207
850	0.05215	4	0.0249207
851	0.05215	4	0.0249207
852	0.05215	4	0.0249207
853	0.05215	4	0.0249207
854	0.05215	4	0.0249207
855	0.05215	4	0.0249207
856	0.05215	4	0.0249207
857	0.05215	4	0.0249207
858	0.05215	4	0.0249207
859	0.05215	4	0.0249207
860	0.05215	4	0.0249207
861	0.05215	4	0.0249207
862	0.05215	4	0.0249207
863	0.05215	4	0.0249207
864	0.05215	4	0.0249207
865	0.05215	4	0.0249207
866	0.05215	4	0.0249207
867	0.05215	4	0.0249207
868	0.05215	4	0.0249207
869	0.05215	4	0.0249207
870	0.05215	4	0.0249207
871	0.05215	4	0.0249207
872	0.05215	4	0.0249207
873	0.05215	4	0.0249207
874	0.05215	4	0.0249207
875	0.05215	4	0.0249207
876	0.05215	4	0.0249207
877	0.05215	4	0.0249207
878	0.05215	4	0.0249207
879	0.05215	4	0.0249207
880	0.05215	4	0.0249207
881	0.05215	4	0.0249207
882	0.05215	4	0.0249207
883	0.05215	4	0.0249207
884	0.05215	4	0.0249207
885	0.05215	4	0.0249207
886	0.05215	4	0.0249207
887	0.05215	4	0.0249207
888	0.05215	4	0.0249207
889	0.05215	4	0.0249207
890	0.05215	4	0.0249207
891	0.05215	4	0.0249207
892	0.05215	4	0.0249207
893	0.05215	4	0.0249207
894	0.05215	4	0.0249207
895	0.05215	4	0.0249207
896	0.05215	4	0.0249207
897	0.05215	4	0.0249207
898	0.05215	4	0.0249207
899	0.05215	4	0.0249207
900	0.05215	4	0.0249207
901	0.05215	4	0.0249207
902	0.05215	4	0.0249207
903	0.05215	4	0.0249207
904	0.05215	4	0.0249207
905	0.05215	4	0.0249207
906	0.05215	4	0.0249207
907	0.05215	4	0.0249207
908	0.05215	4	0.0249207
909	0.05215	4	0.0249207
910	0.05215	4	0.0249207
911	0.05215	4	0.0249207
912	0.05215	4	0.0249207
913	0.05215	4	0.0249207
914	0.05215	4	0.0249207
915	0.05215	4	0.0249207
916	0.05215	4	0.0249207
917	0.05215	4	0.0249207
918	0.05215	4	0.0249207
919	0.05215	4	0.0249207
920	0.05215	4	0.0249207
921	0.05215	4	0.0249207
922	0.05215	4	0.0249207
923	0.05215	4	0.0249207
924	0.05215	4	0.0249207
925	0.05215	4	0.0249207
926	0.05215	4	0.0249207
927	0.05215	4	0.0249207
928	0.05215	4	0.0249207
929	0.05215	4	0.0249207
930	0.05215	4	0.0249207
931	0.05215	4	0.0249207
932	0.05215	4	0.0249207
933	0.05215	4	0.0249207
934	0.05215	4	0.0249207
935	0.05215	4	0.0249207
936	0.05215	4	0.0249207
937	0.05215	4	0.0249207
938	0.05215	4	0.0249207
939	0.05215	4	0.0249207
940	0.05215	4	0.0249207
941	0.05215	4	0.0249207
942	0.05215	4	0.0249207
943	0.05215	4	0.0249207
944	0.05215	4	0.0249207
945	0.05215	4	0.0249207
946	0.05215	4	0.0249207
947	0.05215	4	0.0249207
948	0.05215	4	0.0249207
949	0.05215	4	0.0249207
950	0.05215	4	0.0249207
951	0.05215	4	0.0249207
952	0.05215	4	0.0249207
953	0.05215	4	0.0249207
954	0.05215	4	0.0249207
955	0.05215	4	0.0249207
956	0.05215	4	0.0249207
957	0.05215	4	0.0249207
958	0.05215	4	0.0249207
959	0.05215	4	0.0249207
960	0.05215	4	0.0249207
961	0.05215	4	0.0249207
962	0.05215	4	0.0249207
963	0.05215	4	0.0249207
964	0.05215	4	0.0249207
965	0.05215	4	0.0249207
966	0.05215	4	0.0249207
967	0.05215	4	0.0249207
968	0.05215	4	0.0249207
969	0.05215	4	0.0249207
970	0.05215	4	0.0249207
971	0.05215	4	0.0249207
972	0.05215	4	0.0249207
973	0.05215	4	0.0249207
974	0.05215	4	0.0249207
975	0.05215	4	0.0249207
976	0.05215	4	0.0249207
977	0.05215	4	0.0249207
978	0.05215	4	0.0249207
979	0.05215	4	0.0249207
980	0.05215	4	0.0249207
981	0.05215	4	0.0249207
982	0.05215	4	0.0249207
983	0.05215	4	0.0249207
984	0.05215	4	0.0249207
985	0.05215	4	0.0249207
986	0.05215	4	0.0249207
987	0.05215	4	0.0249207
988	0.05215	4	0.0249207
989	0.05215	4	0.0249207
990	0.05215	4	0.0249207
991	0.05215	4	0.0249207
992	0.05215	4	0.0249207
993	0.05215	4	0.0249207
994	0.05215	4	0.0249207
995	0.05215	4	0.0249207
996	0.05215	4	0.0249207
997	0.05215	4	0.0249207
998	0.05215	4	0.0249207
999	0.05215	4	0.0249207
1000	0.05215	4	0.0249207
1001	0.05215	4	0.0249207
1002	0.05215	4	0.0249207
1003	0.05215	4	0.0249207
1004	0.05215	4	0.0249207
1005	0.05215	4	0.0249207
1006	0.05215	4	0.0249207
1007	0.05215	4	0.0249207
1008	0.05215	4	0.0249207
1009	0.05215	4	0.0249207
1010	0.05215	4	0.0249207
1011	0.05215	4	0.0249207
1012	0.05215	4	0.0249207
1013	0.05215	4	0.0249207
1014	0.05215	4	0.0249207
1015	0.05215	4	0.0249207
1016	0.05215	4	0.0249207
1017	0.05215	4	0.0249207
1018	0.05215	4	0.0249207
1019	0.05215	4	0.0249207
1020	0.05215	4	0.0249207
1021	0.05215	4	0.0249207
1022	0.05215	4	0.0249207
1023	0.05215	4	0.0249207
1024	0.05215	4	0.0249207
1025	0.05215	4	0.0249207
1026	0.05215	4	0.0249207
1027	0.05215	4	0.0249207
1028	0.05215	4	0.0249207
1029	0.05215	4	0.0249207
1030	0.05215	4	0.0249207
1031	0.05215	4	0.0249207
1032	0.05215	4	0.0249207
1033	0.05215	4	0.0249207
1034	0.05215	4	0.0249207
1035	0.05215	4	0.0249207
1036	0.05215	4	0.0249207
1037	0.05215	4	0.0249207
1038	0.05215	4	0.0249207
1039	0.05215	4	0.0249207
1040	0.05215	4	0.0249207
1041	0.05215	4	0.0249207
1042	0.05215	4	0.0249207
1043	0.05215	4	0.0249207
1044	0.05215	4	0.0249207
1045	0.05215	4	0.0249207
1046	0.05215	4	0.0249207
1047	0.05215	4	0.0249207
1048	0.05215	4	0.0249207
1049	0.05215	4	0.0249207
1050	0.05215	4	0.0249207
1051	0.05215	4	0.0249207
1052	0.05215	4	0.0249207
1053	0.05215	4	0.0249207
1054	0.05215	4	0.0249207
1055	0.05215	4	0.0249207
1056	0.05215	4	0.0249207
1057	0.05215	4	0.0249207
1058	0.05215	4	0.0249207
1059	0.05215	4	0.0249207
1060	0.05215	4	0.0249207
1061	0.05215	4	0.0249207
1062	0.05215	4	0.0249207
1063	0.05215	4	0.0249207
1064	0.05215	4	0.0249207
1065	0.05215	4	0.0249207
1066	0.05215	4	0.0249207
1067	0.05215	4	0.0249207
1068	0.05215	4	0.0249207
1069	0.05215	4	0.0249207
1070	0.05215	4	0.0249207
1071	0.05215	4	0.0249207
1072	0.05215	4	0.0249207
1073	0.05215	4	0.0249207
1074	0.05215	4	0.0249207
1075	0.05215	4	0.0249207
1076	0.05215	4	0.0249207
1077	0.05215	4	0.0249207
1078	0.05215	4	0.0249207
1079	0.05215	4	0.0249207
1080	0.05215	4	0.0249207
1081	0.05215	4	0.0249207
1082	0.05215	4	0.0249207
1083	0.05215	4	0.0249207
1084	0.05215	4	0.0249207
1085	0.05215	4	0.0249207
1086	0.05215	4	0.0249207
1087	0.05215	4	0.0249207
1088	0.05215	4	0.0249207
1089	0.05215	4	0.0249207
1090	0.05215	4	0.0249207
1091	0.05215	4	0.0249207
1092	0.05215	4	0.0249207
1093	0.05215	4	0.0249207
1094	0.05215	4	0.0249207
1095	0.05215	4	0.0249207
1096	0.05215	4	0.0249207
1097	0.05215	4	0.0249207
1098	0.05215	4	0.0249207
1099	0.05215	4	0.0249207
1100	0.05215	4	0.0249207
1101	0.05215	4	0.0249207
1102	0.05215	4	0.0249207
1103	0.05215	4	0.0249207
1104	0.05215	4	0.0249207
1105	0.05215	4	0.0249207
1106	0.05215	4	0.0249207
1107	0.05215	4	0.0249207
1108	0.05215	4	0.0249207
1109	0.05215	4	0.0249207
1110	0.05215	4	0.0249207
1111	0.05215	4	0.0249207
1112	0.05215	4	0.0249207
1113	0.05215	4	0.0249207
1114	0.05215	4	0.0249207
1115	0.05215	4	0.0249207
1116	0.05215	4	0.0249207
1117	0.05215	4	0.0249207
1118	0.05215	4	0.0249207
1119	0.05215	4	0.0249207
1120	0.05215	4	0.0249207
1121	0.05215	4	0.0249207
1122	0.05215	4	0.0249207
1123	0.05215	4	0.0249207
1124	0.05215	4	0.0249207
1125	0.05215	4	0.0249207
1126	0.05215	4	0.0249207
1127	0.05215	4	0.0249207
1128	0.05215	4	0.0249207
1129	0.05215	4	0.0249207
1130	0.05215	4	0.0249207
1131	0.05215	4	0.0249207
1132	0.05215	4	0.0249207
1133	0.05215	4	0.0249207
1134	0.05215	4	0.0249207
1135	0.05215	4	0.0249207
1136	0.05215	4	0.0249207
1137	0.05215	4	0.0249207
1138	0.05215	4	0.0249207
1139	0.05215	4	0.0249207
1140	0.05215	4	0.0249207
1141	0.05215	4	0.0249207
1142	0.05215	4	0.0249207
1143	0.05215	4	0.0249207
1144	0.05215	4	0.0249207
1145	0.05215	4	0.0249207
1146	0.05215	4	0.0249207
1147	0.05215	4	0.0249207
1148	0.05215	4	0.0249207
1149	0.05215	4	0.0249207
1150	0.05215	4	0.0249207
1151	0.05215	4	0.0249207
1152	0.05215	4	0.0249207
1153	0.05215	4	0.0249207
1154	0.05215	4	0.0249207
1155	0.05215	4	0.0249207
1156	0.05215	4	0.0249207
1157	0.05215	4	0.0249207
1158	0.05215	4	0.0249207
1159	0.05215	4	0.0249207
1160	0.05215	4	0.0249207
1161	0.05215	4	0.0249207
1162	0.05215	4	0.0249207
1163	0.05215	4	0.0249207
1164	0.05215	4	0.0249207
1165	0.05215	4	0.0249207
1166	0.05215	4	0.0249207
1167	0.05215	4	0.0249207
1168	0.05215	4	0.0249207
1169	0.05215	4	0.0249207
1170	0.05215	4	0.0249207
1171	0.05215	4	0.0249207
1172	0.05215	4	0.0249207
1173	0.05215	4	0.0249207
1174	0.05215	4	0.0249207
1175	0.05215	4	0.0249207
1176	0.05215	4	0.0249207
1177	0.05215	4	0.0249207
1178	0.05215	4	0.0249207
1179	0.05215	4	0.0249207
1180	0.05215	4	0.0249207
1181	0.05215	4	0.0249207
1182	0.05215	4	0.0249207
1183	0.05215	4	0.0249207
1184	0.05215	4	0.0249207
1185	0.05215	4	0.0249207
1186	0.05215	4	0.0249207
1187	0.05215	4	0.0249207
1188	0.05215	4	0.0249207
1189	0.05215	4	0.0249207
1190	0.05215	4	0.0249207
1191	0.05215	4	0.0249207
1192	0.05215	4	0.0249207
1193	0.05215	4	0.0249207
1194	0.05215	4	0.0249207
1195	0.05215	4	0.0249207
1196	0.05215	4	0.0249207
1197	0.05215	4	0.0249207
1198	0.05215	4	0.0249207
1199	0.05215	4	0.0249207
1200	0.05215	4	0.0249207
1201	0.05215	4	0.0249207
1202	0.05215	4	0.0249207
1203	0.05215	4	0.0249207
1204	0.05215	4	0.0249207
1205	0.05215	4	0.0249207
1206	0.05215	4	0.0249207
1207	0.05215	4	0.0249207
1208	0.05215	4	0.0249207
1209	0.05215	4	0.0249207
1210	0.05215	4	0.0249207
1211	0.05215	4	0.0249207
1212	0.05215	4	0.0249207
1213	0.05215	4	0.0249207
1214	0.05215	4	0.0249207
1215	0.05215	4	0.0249207
1216	0.05215	4	0.0249207
1217	0.05215	4	0.0249207
1218	0.05215	4	0.0249207
1219	0.05215	4	0.0249207
1220	0.05215	4	0.0249207
1221	0.05215	4	0.0249207
1222	0.05215	4	0.0249207
1223	0.05215	4	0.0249207
1224	0.05215	4	0.0249207
1225	0.05215	4	0.0249207
1226	0.05215	4	0.0249207
1227	0.05215	4	0.0249207
1228	0.05215	4	0.0249207
1229	0.05215	4	0.0249207
1230	0.05215	4	0.0249207
1231	0.05215	4	0.0249207
1232	0.05215	4	0.0249207
1233	0.05215	4	0.0249207
1234	0.05215	4	0.0249207
1235	0.05215	4	0.0249207
1236	0.05215	4	0.0249207
1237	0.05215	4	0.0249207
1238	0.05215	4	0.0249207
1239	0.05215	4	0.0249207
1240	0.05215	4	0.0249207
1241	0.05215	4	0.0249207
1242	0.05215	4	0.0249207
1243	0.05215	4	0.0249207
1244	0.05215	4	0.0249207
1245	0.05215	4	0.0249207
1246	0.05215	4	0.0249207
1247	0.05215	4	0.0249207
1248	0.05215	4	0.0249207
1249	0.05215	4	0.0249207
1250	0.05215	4	0.0249207
1251	0.05215	4	0.0249207
1252	0.05215	4	0.0249207
1253	0.05215	4	0.0249207
1254	0.05215	4	0.0249207
1255	0.05215	4	0.0249207
1256	0.05215	4	0.0249207
1257	0.05215	4	0.0249207
1258	0.05215	4	0.0249207
1259	0.05215	4	0.0249207
1260	0.05215	4	0.0249207
1261	0.05215	4	0.0249207
1262	0.05215	4	0.0249207
1263	0.05215	4	0.0249207
1264	0.05215	4	0.0249207
1265	0.05215	4	0.0249207
1266	0.05215	4	0.0249207
1267	0.05215	4	0.0249207
1268	0.05215	4	0.0249207
1269	0.05215	4	0.0249207
1270	0.05215	4	0.0249207
1271	0.05215	4	0.0249207
1272	0.05215	4	0.0249207
1273	0.05215	4	0.0249207
1274	0.05215	4	0.0249207
1275	0.05215	4	0.0249207
1276	0.05215	4	0.0249207
1277	0.05215	4	0.0249207
1278	0.05215	4	0.0249207
1279	0.05215	4	0.0249207
1280	0.05215	4	0.0249207
1281	0.05215	4	0.0249207
1282	0.05215	4	0.0249207
1283	0.05215	4	0.0249207
1284	0.05215	4	0.0249207
1285	0.05215	4	0.0249207
1286	0.05215	4	0.0249207
1287	0.05215	4	0.0249207
1288	0.05215	4	0.0249207
1289	0.05215	4	0.0249207
1290	0.05215	4	0.0249207
1291	0.05215	4	0.0249207
1292	0.05215	4	0.0249207
1293	0.05215	4	0.0249207
1294	0.05215	4	0.0249207
1295	0.05215	4	0.0249207
1296	0.05215	4	0.0249207
1297	0.05215	4	0.0249207
1298	0.05215	4	0.0249207
1299	0.05215	4	0.0249207
1300	0.05215	4	0.0249207
1301	0.05215	4	0.0249207
1302	0.05215	4	0.0249207
1303	0.05215	4	0.0249207
1304	0.05215	4	0.0249207
1305	0.05215	4	0.0249207
1306	0.05215	4	0.0249207
1307	0.05215	4	0.0249207
1308	0.05215	4	0.0249207
1309	0.05215	4	0.0249207
1310	0.05215	4	0.0249207
1311	0.05215	4	0.0249207
1312	0.05215	4	0.0249207
1313	0.05215	4	0.0249207
1314	0.05215	4	0.0249207
1315	0.05215	4	0.0249207
1316	0.05215	4	0.0249207
1317	0.05215	4	0.0249207
1318	0.05215	4	0.0249207
1319	0.05215	4	0.0249207
1320	0.05215	4	0.0249207
1321	0.05215	4	0.0249207
1322	0.05215	4	0.0249207
1323	0.05215	4	0.0249207
1324	0.05215	4	0.0249207
1325	0.05215	4	0.0249207
1326	0.05215	4	0.0249207
1327	0.05215	4	0.0249207
1328	0.05215	4	0.0249207
1329	0.05215	4	0.0249207
1330	0.05215	4	0.0249207
1331	0.05215	4	0.0249207
1332	0.05215	4	0.0249207
1333	0.05215	4	0.0249207
1334	0.05215	4	0.0249207
1335	0.05215	4	0.0249207
1336	0.05215	4	0.0249207
1337	0.05215	4	0.0249207
1338	0.05215	4	0.0249207
1339	0.05215	4	0.0249207
1340	0.05215	4	0.0249207
1341	0.05215	4	0.0249207
1342	0.05215	4	0.0249207
1343	0.05215	4	0.0249207
1344	0.05215	4	0.0249207
1345	0.05215	4	0.0249207
1346	0.05215	4	0.0249207
1347	0.05215	4	0.0249207
1348	0.05215	4	0.0249207
1349	0.05215	4	0.0249207
1350	0.05215	4	0.0249207
1351	0.05215	4	0.0249207
1352	0.05215	4	0.0249207
1353	0.05215	4	0.0249207
1354	0.05215	4	0.0249207
1355	0.05215	4	0.0249207
1356	0.05215	4	0.0249207
1357	0.05215	4	0.0249207
1358	0.05215	4	0.0249207
1359	0.05215	4	0.0249207
1360	0.05215	4	0.0249207
1361	0.05215	4	0.0249207
1362	0.05215	4	0.0249207
1363	0.05215	4	0.0249207
1364	0.05215	4	0.0249207
1365	0.05215	4	0.0249207
1366	0.05215	4	0.0249207
1367	0.05215	4	0.0249207
1368	0.05215	4	0.0249207
1369	0.05215	4	0.0249207
1370	0.05215	4	0.0249207
1371	0.05215	4	0.0249207
1372	0.05215	4	0.0249207
1373	0.05215	4	0.0249207
1374	0.05215	4	0.0249207
1375	0.05215	4	0.0249207
1376	0.05215	4	0.0249207
1377	0.05215	4	0.0249207
1378	0.05215	4	0.0249207
1379	0.05215	4	0.0249207
1380	0.05215	4	0.0249207
1381	0.05215	4	0.0249207
1382	0.05215	4	0.0249207
1383	0.05215	4	0.0249207
1384	0.05215	4	0.0249207
1385	0.05215	4	0.0249207
1386	0.05215	4	0.0249207
1387	0.05215	4	0.0249207
1388	0.05215	4	0.0249207
1389	0.05215	4	0.0249207
1390	0.05215	4	0.0249207
1391	0.05215	4	0.0249207
1392	0.05215	4	0.0249207
1393	0.05215	4	0.0249207
1394	0.05215	4	0.0249207
1395	0.05215	4	0.0249207
1396	0.05215	4	0.0249207
1397	0.05215	4	0.0249207
1398	0.05215	4	0.0249207
1399	0.05215	4	0.0249207
1400	0.05215	4	0.0249207
1401	0.05215	4	0.0249207
1402	0.05215	4	0.0249207
1403	0.05215	4	0.0249207
1404	0.05215	4	0.0249207
1405	0.05215	4	0.0249207
1406	0.05215	4	0.0249207
1407	0.05215	4	0.0249207
1408	0.05215	4	0.0249207
1409	0.05215	4	0.0249207
1410	0.05215	4	0.0249207
1411	0.05215	4	0.0249207
1412	0.05215	4	0.0249207
1413	0.05215	4	0.0249207
1414	0.05215	4	0.0249207
1415	0.05215	4	0.0249207
1416	0.05215	4	0.0249207
1417	0.05215	4	0.0249207
1418	0.05215	4	0.0249207
1419	0.05215	4	0.0249207
1420	0.05215	4	0.0249207
1421	0.05215	4	0.0249207
1422	0.05215	4	0.0249207
1423	0.05215	4	0.0249207
1424	0.05215	4	0.0249207
1425	0.05215	4	0.0249207
1426	0.05215	4	0.0249207
1427	0.05215	4	0.0249207
1428	0.05215	4	0.0249207
1429	0.05215	4	0.0249207
1430	0.05215	4	0.0249207
1431	0.05215	4	0.0249207
1432	0.05215	4	0.0249207
1433	0.05215	4	0.0249207
1434	0.05215	4	0.0249207
1435	0.05215	4	0.0249207
1436	0.05215	4	0.0249207
1437	0.05215	4	0.0249207
1438	0.05215	4	0.0249207
1439	0.05215	4	0.0249207
1440	0.05215	4	0.0249207
1441	0.05215	4	0.0249207
1442	0.05215	4	0.0249207
1443	0.05215	4	0.0249207
1444	0.05215	4	0.0249207
1445	0.05215	4	0.0249207
1446	0.05215	4	0.0249207
1447	0.05215	4	0.0249207
1448	0.05215	4	0.0249207
1449	0.05215	4	0.0249207
1450	0.05215	4	0.0249207
1451	0.05215	4	0.0249207
1452	0.05215	4	0.0249207
1453	0.05215	4	0.0249207
1454	0.05215	4	0.0249207
1455	0.05215	4	0.0249207
1456	0.05215	4	0.0249207
1457	0.05215	4	0.0249207
1458	0.05215	4	0.0249207
1459	0.05215	4	0.0249207
1460	0.05215	4	0.0249207
1461	0.05215	4	0.0249207
1462	0.05215	4	0.0249207
1463	0.05215	4	0.0249207
1464	0.05215	4	0.0249207
1465	0.05215	4	0.0249207
1466	0.05215	4	0.0249207
1467	0.05215	4	0.0249207
1468	0.05215	4	0.0249207
1469	0.05215	4	0.0249207
1470	0.05215	4	0.0249207
1471	0.05215	4	0.0249207
1472	0.05215	4	0.0249207
1473	0.05215	4	0.0249207
1474	0.05215	4	0.0249207
1475	0.05215	4	0.0249207
1476	0.05215	4	0.0249207
1477	0.05215	4	0.0249207
1478	0.05215	4	0.0249207
1479	0.05215	4	0.0249207
1480	0.05215	4	0.0249207
1481	0.05215	4	0.0249207
1482	0.05215	4	0.0249207
1483	0.05215	4	0.0249207
1484	0.05215	4	0.0249207
1485	0.05215	4	0.0249207
1486	0.05215	4	0.0249207
1487	0.05215	4	0.0249207
1488	0.05215	4	0.0249207
1489	0.05215	4	0.0249207
1490	0.05215	4	0.0249207
1491	0.05215	4	0.0249207
1492	0.05215	4	0.0249207
1493	0.05215	4	0.0249207
1494	0.05215	4	0.0249207
1495	0.05215	4	0.0249207
1496	0.05215	4	0.0249207
1497	0.05215	4	0.0249207
1498	0.05215	4	0.0249207
1499	0.05215	4	0.0249207
1500	0.05215	4	0.0249207
1501	0.05215	4	0.0249207
1502	0.05215	4	0.0249207
1503	0.05215	4	0.0249207
1504	0.05215	4	0.0249207
1505	0.05215	4	0.0249207
1506	0.05215	4	0.0249207
1507	0.05215	4	0.0249207
1508	0.05215	4	0.0249207
1509	0.05215	4	0.0249207
1510	0.05215	4	0.0249207
1511	0.05215	4	0.0249207
1512	0.05215	4	0.0249207
1513	0.05215	4	0.0249207
1514	0.05215	4	0.0249207
1515	0.05215	4	0.0249207
1516	0.05215	4	0.0249207
1517	0.05215	4	0.0249207
1518	0.05215	4	0.0249207
1519	0.05215	4	0.0249207
1520	0.05215	4	0.0249207
1521	0.05215	4	0.0249207
1522	0.05215	4	0.0249207
1523	0.05215	4	0.0249207
1524	0.05215	4	0.0249207
1525	0.05215	4	0.0249207
1526	0.05215	4	0.0249207
1527	0.05215	4	0.0249207
1528	0.05215	4	0.0249207
1529	0.05215	4	0.0249207
1530	0.05215	4	0.0249207
1531	0.05215	4	0.0249207
1532	0.05215	4	0.0249207
1533	0.05215	4	0.0249207
1534	0.05215	4	0.0249207
1535	0.05215	4	0.0249207
1536	0.05215	4	0.0249207
1537	0.05215	4	0.0249207
1538	0.05215	4	0.0249207
1539	0.05215	4	0.0249207
1540	0.05215	4	0.0249207
1541	0.05215	4	0.0249207
1542	0.05215	4	0.0249207
1543	0.05215	4	0.0249207
1544	0.05215	4	0.0249207
1545	0.05215	4	0.0249207
1546	0.05215	4	0.0249207
1547	0.05215	4	0.0249207
1548	0.05215	4	0.0249207
1549	0.05215	4	0.0249207
1550	0.05215	4	0.0249207
1551	0.05215	4	0.0249207
1552	0.05215	4	0.0249207
1553	0.05215	4	0.0249207
1554	0.05215	4	0.0249207
1555	0.05215	4	0.0249207
1556	0.05215	4	0.0249207
1557	0.05215	4	0.0249207
1558	0.05215	4	0.0249207
1559	0.05215	4	0.0249207
1560	0.05215	4	0.0249207
1561	0.05215	4	0.0249207
1562	0.05215	4	0.0249207
1563	0.05215	4	0.0249207
1564	0.05215	4	0.0249207
1565	0.05215	4	0.0249207
1566	0.05215	4	0.0249207
1567	0.05215	4	0.0249207
1568	0.05215	4	0.0249207
1569	0.05215	4	0.0249207
1570	0.05215	4	0.0249207
1571	0.05215	4	0.0249207
1572	0.05215	4	0.0249207
1573	0.05215	4	0.0249207
1574	0.05215	4	0.0249207
1575	0.05215	4	0.0249207
1576	0.05215	4	0.0249207
1577	0.05215	4	0.0249207
1578	0.05215	4	0.0249207
1579	0.05215	4	0.0249207
1580	0.05215	4	0.0249207
1581	0.05215	4	0.0249207
1582	0.05215	4	0.0249207
1583	0.05215	4	0.0249207
1584	0.05215	4	0.0249207
1585	0.05215	4	0.0249207
1586	0.05215	4	0.0249207
1587	0.05215	4	0.0249207
1588	0.05215	4	0.0249207
1589	0.05215	4	0.0249207
1590	0.05215	4	0.0249207
1591	0.05215	4	0.0249207
1592	0.05215	4	0.0249207
1593	0.05215	4	0.0249207
1594	0.05215	4	0.0249207
1595	0.05215	4	0.0249207
1596	0.05215	4	0.0249207
1597	0.05215	4	0.0249207
1598	0.05215	4	0.0249207
1599	0.05215	4	0.0249207
1600	0.05215	4	0.0249207
1601	0.05215	4	0.0249207
1602	0.05215	4	0.0249207
1603	0.05215	4	0.0249207
1604	0.05215	4	0.0249207
1605	0.05215	4	0.0249207
1606	0.05215	4	0.0249207
1607	0.05215	4	0.0249207
1608	0.05215	4	0.0249207
1609	0.05215	4	0.0249207
1610	0.05215	4	0.0249207
1611	0.05215	4	0.0249207
1612	0.05215	4	0.0249207
1613	0.05215	4	0.0249207
1614	0.05215	4	0.0249207
1615	0.05215	4	0.0249207
1616	0.05215	4	0.0249207
1617	0.05215	4	0.0249207
1618	0.05215	4	0.0249207
1619	0.05215	4	0.0249207
1620	0.05215	4	0.0249207
1621	0.05215	4	0.0249207
1622	0.05215	4	0.0249207
1623	0.05215	4	0.0249207
1624	0.05215	4	0.0249207
1625	0.05215	4	0.0249207
1626	0.05215	4	0.0249207
1627	0.05215	4	0.0249207
1628	0.05215	4	0.0249207
1629	0.05215	4	0.0249207
1630	0.05215	4	0.0249207
1631	0.05215	4	0.0249207
1632	0.05215	4	0.0249207
1633	0.05215	4	0.0249207
1634	0.05215	4	0.0249207
1635	0.05215	4	0.0249207
1636	0.05215	4	0.0249207
1637	0.05215	4	0.0249207
1638	0.05215	4	0.0249207
1639	0.05215	4	0.0249207
1640	0.05215	4	0.0249207
1641	0.05215	4	0.0249207
1642	0.05215	4	0.0249207
1643	0.05215	4	0.0249207
1644	0.05215	4	0.0249207
1645	0.05215	4	0.0249207
1646	0.05215	4	0.0249207
1647	0.05215	4	0.0249207
1648	0.05215	4	0.0249207
1649	0.05215	4	0.0249207
1650	0.05215	4	0.0249207
1651	0.05215	4	0.0249207
1652	0.05215	4	0.0249207
1653	0.05215	4	0.0249207
1654	0.05215	4	0.0249207
1655	0.05215	4	0.0249207
1656	0.05215	4	0.0249207
1657	0.05215	4	0.0249207
1658	0.05215	4	0.0249207
1659	0.05215	4	0.0249207
1660	0.05215	4	0.0249207
1661	0.05215	4	0.0249207
1662	0.05215	4	0.0249207
1663	0.05215	4	0.0249207
1664	0.05215	4	0.0249207
1665	0.05215	4	0.0249207
1666	0.05215	4	0.0249207
1667	0.05215	4	0.0249207
1668	0.05215	4	0.0249207
1669	0.05215	4	0.0249207
1670	0.05215	4	0.0249207
1671	0.05215	4	0.0249207
1672	0.05215	4	0.0249207
1673	0.05215	4	0.0249207
1674	0.05215	4	0.0249207
1675	0.05215	4	0.0249207
1676	0.05215	4	0.0249207
1677	0.05215	4	0.0249207
1678	0.05215	4	0.0249207
1679	0.05215	4	0.0249207
1680	0.05215	4	0.0249207
1681	0.05215	4	0.0249207
1682	0.05215	4	0.0249207
1683	0.05215	4	0.0249207
1684	0.05215	4	0.0249207
1685	0.05215	4	0.0249207
1686	0.05215	4	0.0249207
1687	0.05215	4	0.0249207
1688	0.05215	4	0.0249207
1689	0.05215	4	0.0249207
1690	0.05215	4	0.0249207
1691	0.05215	4	0.0249207
1692	0.05215	4	0.0249207
1693	0.05215	4	0.0249207
1694	0.05215	4	0.0249207
1695	0.05215	4	0.0249207
1696	0.05215	4	0.0249207
1697	0.05215	4	0.0249207
1698	0.05215	4	0.0249207
1699	0.05215	4	0.0249207
1700	0.05215	4	0.0249207
1701	0.05215	4	0.0249207
1702	0.05215	4	0.0249207
1703	0.05215	4	0.0249207
1704	0.05215	4	0.0249207
1705	0.05215	4	0.0249207
1706	0.05215	4	0.0249207
1707	0.05215	4	0.0249207
1708	0.05215	4	0.0249207
1709	0.05215	4	0.0249207
1710	0.05215	4	0.0249207
1711	0.05215	4	0.0249207
1712	0.05215	4	0.0249207
1713	0.05215	4	0.0249207
1714	0.05215	4	0.0249207
1715	0.05215	4	0.0249207
1716	0.05215	4	0.0249207
1717	0.05215	4	0.0249207
1718	0.05215	4	0.0249207
1719	0.05215	4	0.0249207
1720	0.05215	4	0.0249207
1721	0.05215	4	0.0249207
1722	0.05215	4	0.0249207
1723	0.05215	4	0.0249207
1724	0.05215	4	0.0249207
1725	0.05215	4	0.0249207
1726	0.05215	4	0.0249207
1727	0.05215	4	0.0249207
1728	0.05215	4	0.0249207
1729	0.05215	4	0.0249207
1730	0.05215	4	0.0249207
1731	0.05215	4	0.0249207
1732	0.05215	4	0.0249207
1733	0.05215	4	0.0249207
1734	0.05215	4	0.0249207
1735	0.05215	4	0.0249207
1736	0.05215	4	0.0249207
1737	0.05215	4	0.0249207
1738	0.05215	4	0.0249207
1739	0.05215	4	0.0249207
1740	0.05215	4	0.0249207
1741	0.05215	4	0.0249207
1742	0.05215	4	0.0249207
1743	0.05215	4	0.0249207
1744	0.05215	4	0.0249207
1745	0.05215	4	0.0249207
1746	0.05215	4	0.0249207
1747	0.05215	4	0.0249207
1748	0.05215	4	0.0249207
1749	0.05215	4	0.0249207
1750	0.05215	4	0.0249207
1751	0.05215	4	0.0249207
1752	0.05215	4	0.0249207
1753	0.05215	4	0.0249207
1754	0.05215	4	0.0249207
1755	0.05215	4	0.0249207
1756	0.05215	4	0.0249207
1757	0.05215	4	0.0249207
1758	0.05215	4	0.0249207
1759	0.05215	4	0.0249207
1760	0.05215	4	0.0249207
1761	0.05215	4	0.0249207
1762	0.05215	4	0.0249207
1763	0.05215	4	0.0249207
1764	0.05215	4	0.0249207
1765	0.05215	4	0.0249207
1766	0.05215	4	0.0249207
1767	0.05215	4	0.0249207
1768	0.05215	4	0.0249207
1769	0.05215	4	0.0249207
1770	0.05215	4	0.0249207
1771	0.05215	4	0.0249207
1772	0.05215	4	0.0249207
1773	0.05215	4	0.0249207
1774	0.05215	4	0.0249207
1775	0.05215	4	0.0249207
1776	0.05215	4	0.0249207
1777	0.05215	4	0.0249207
1778	0.05215	4	0.0249207
1779	0.05215	4	0.0249207
1780	0.05215	4	0.0249207
1781	0.05215	4	0.0249207
1782	0.05215	4	0.0249207
1783	0.05215	4	0.0249207
1784	0.05215	4	0.0249207
1785	0.05215	4	0.0249207
1786	0.05215	4	0.0249207
1787	0.05215	4	0.0249207
1788	0.05215	4	0.0249207
1789	0.05215	4	0.0249207
1790	0.05215	4	0.0249207
1791	0.05215	4	0.0249207
1792	0.05215	4	0.0249207
1793	0.05215	4	0.0249207
1794	0.05215	4	0.0249207
1795	0.05215	4	0.0249207
1796	0.05215	4	0.0249207
1797	0.05215	4	0.0249207
1798	0.05215	4	0.0249207
1799	0.05215	4	0.0249207
1800	0.05215	4	0.0249207
1801	0.05215	4	0.0249207
1802	0.05215	4	0.0249207
1803	0.05215	4	0.0249207
1804	0.05215	4	0.0249207
1805	0.05215	4	0.0249207
1806	0.05215	4	0.0249207
1807	0.05215	4	0.0249207
1808	0.05215	4	0.0249207
1809	0.05215	4	0.0249207
1810	0.05215	4	0.0249207
1811	0.05215	4	0.0249207
1812	0.05215	4	0.0249207
1813	0.05215	4	0.0249207
1814	0.05215	4	0.0249207
1815	0.05215	4	0.0249207
1816	0.05215	4	0.0249207
1817	0.05215	4	0.0249207
1818	0.05215	4	0.0249207
1819	0.05215	4	0.0249207
1820	0.05215	4	0.0249207
1821	0.05215	4	0.0249207
1822	0.05215	4	0.0249207
1823	0.05215	4	0.0249207
1824	0.05215	4	0.0249207
1825	0.05215	4	0.0249207
1826	0.05215	4	0.0249207
1827	0.05215	4	0.0249207
1828	0.05215	4	0.0249207
1829	0.05215	4	0.0249207
1830	0.05215	4	0.0249207
1831	0.05215	4	0.0249207
1832	0.05215	4	0.0249207
1833	0.05215	4	0.0249207
1834	0.05215	4	0.0249207
1835	0.05215	4	0.0249207
1836	0.05215	4	0.0249207
1837	0.05215	4	0.0249207
1838	0.05215	4	0.0249207
1839	0.05215	4	0.0249207
1840	0.05215	4	0.0249207
1841	0.05215	4	0.0249207
1842	0.05215	4	0.0249207
1843	0.05215	4	0.0249207
1844	0.05215	4	0.0249207
1845	0.05215	4	0.0249207
1846	0.05215	4	0.0249207
1847	0.05215	4	0.0249207
1848	0.05215	4	0.0249207
1849	0.05215	4	0.0249207
1850	0.05215	4	0.0249207
1851	0.05215	4	0.0249207
1852	0.05215	4	0.0249207
1853	0.05215	4	0.0249207
1854	0.05215	4	0.0249207
1855	0.05215	4	0.0249207
1856	0.05215	4	0.0249207
1857	0.05215	4	0.0249207
1858	0.05215	4	0.0249207
1859	0.05215	4	0.0249207
1860	0.05215	4	0.0249207
1861	0.05215	4	0.0249207
1862	0.05215	4	0.0249207
1863	0.05215	4	0.0249207
1864	0.05215	4	0.0249207
1865	0.05215	4	0.0249207
1866	0.05215	4	0.0249207
1867	0.05215	4	0.0249207
1868	0.05215	4	0.0249207
1869	0.05215	4	0.0249207
1870	0.05215	4	0.0249207
1871	0.05215	4	0.0249207
1872	0.05215	4	0.0249207
1873	0.05215	4	0.0249207
1874	0.05215	4	0.0249207
1875	0.05215	4	0.0249207
1876	0.05215	4	0.0249207
1877	0.05215	4	0.0249207
1878	0.05215	4	0.0249207
1879	0.05215	4	0.0249207
1880	0.05215	4	0.0249207
1881	0.05215	4	0.0249207
1882	0.05215	4	0.0249207
1883	0.05215	4	0.0249207
1884	0.05215	4	0.0249207
1885	0.05215	4	0.0249207
1886	0.05215	4	0.0249207
1887	0.05215	4	0.0249207
1888	0.05215	4	0.0249207
1889	0.05215	4	0.0249207
1890	0.05215	4	0.0249207
1891	0.05215	4	0.0249207
1892	0.05215	4	0.0249207
1893	0.05215	4	0.0249207
1894	0.05215	4	0.0249207
1895	0.05215	4	0.0249207
1896	0.05215	4	0.0249207
1897	0.05215	4	0.0249207
1898	0.05215	4	0.0249207
1899	0.05215	4	0.0249207
1900	0.05215	4	0.0249207
1901	0.05215	4	0.0249207
1902	0.05215	4	0.0249207
1903	0.05215	4	0.0249207
1904	0.05215	4	0.0249207
1905	0.05215	4	0.0249207
1906	0.05215	4	0.0249207
1907	0.05215	4	0.0249207
1908	0.05215	4	0.0249207
1909	0.05215	4	0.0249207
1910	0.05215	4	0.0249207
1911	0.05215	4	0.0249207
1912	0.05215	4	0.0249207
1913	0.05215	4	0.0249207
1914	0.05215	4	0.0249207
1915	0.05215	4	0.0249207
1916	0.05215	4	0.0249207
1917	0.05215	4	0.0249207
1918	0.05215	4	0.0249207
1919	0.05215	4	0.0249207
1920	0.05215	4	0.0249207
1921	0.05215	4	0.0249207
1922	0.05215	4	0.0249207
1923	0.05215	4	0.0249207
1924	0.05215	4	0.0249207
1925	0.05215	4	0.0249207
1926	0.05215	4	0.0249207
1927	0.05215	4	0.0249207
1928	0.05215	4	0.0249207
1929	0.05215	4	0.0249207
1930	0.05215	4	0.0249207
1931	0.05215	4	0.0249207
1932	0.05215	4	0.0249207
1933	0.05215	4	0.0249207
1934	0.05215	4	0.0249207
1935	0.05215	4	0.0249207
1936	0.05215	4	0.0249207
1937	0.05215	4	0.0249207
1938	0.05215	4	0.0249207
1939	0.05215	4	0.0249207
1940	0.05215	4	0.0249207
1941	0.05215	4	0.0249207
1942	0.05215	4	0.0249207
1943	0.05215	4	0.0249207
1944	0.05215	4	0.0249207
1945	0.05215	4	0.0249207
1946	0.05215	4	0.0249207
1947	0.05215	4	0.0249207
1948	0.05215	4	0.0249207
1949	0.05215	4	0.0249207
1950	0.05215	4	0.0249207
1951	0.05215	4	0.0249207
1952	0.05215	4	0.0249207
1953	0.05215	4	0.0249207
1954	0.05215	4	0.0249207
1955	0.05215	4	0.0249207
1956	0.05215	4	0.0249207
1957	0.05215	4	0.0249207
1958	0.05215	4	0.0249207
1959	0.05215	4	0.0249207
1960	0.05215	4	0.0249207
1961	0.05215	4	0.0249207
1962	0.05215	4	0.0249207
1963	0.05215	4	0.0249207
1964	0.05215	4	0.0249207
1965	0.05215	4	0.0249207
1966	0.05215	4	0.0249207
1967	0.05215	4	0.0249207
1968	0.05215	4	0.0249207
1969	0.05215	4	0.0249207
1970	0.05215	4	0.0249207
1971	0.05215	4	0.0249207
1972	0.05215	4	0.0249207
1973	0.05215	4	0.0249207
1974	0.05215	4	0.0249207
1975	0.05215	4	0.0249207
1976	0.05215	4	0.0249207
1977	0.05215	4	0.0249207
1978	0.05215	4	0.0249207
1979	0.05215	4	0.0249207
1980	0.05215	4	0.0249207
1981	0.05215	4	0.0249207
1982	0.05215	4	0.0249207
1983	0.05215	4	0.0249207
1984	0.05215	4	0.0249207
1985	0.05215	4	0.0249207
1986	0.05215	4	0.0249207
1987	0.05215	4	0.0249207
1988	0.05215	4	0.0249207
1989	0.05215	4	0.0249207
1990	0.05215	4	0.0249207
1991	0.05215	4	0.0249207
1992	0.05215	4	0.0249207
1993	0.05215	4	0.0249207
1994	0.05215	4	0.0249207
1995	0.05215	4	0.0249207
1996	0.05215	4	0.0249207
1997	0.05215	4	0.0249207
1998	0.05215	4	0.0249207
1999	0.05215	4	0.0249207
2000	0.05215	4	0.0249207
[truncated: 3,001 more rows]
