# Supplementary material for: Aspiration-driven co-evolution of cooperation with individual behavioral diversity
Source: PLoS One. 2023 Sep 15;18(9):e0291134. doi: 10.1371/journal.pone.0291134 (PMC10503719; doi:10.1371/journal.pone.0291134)
Supplement: S1 Data — (ZIP) [file pone.0291134.s001.zip › M1/v2-L=200/data/aspiration_time,b=1.91_frequency.txt]

1	0.5	0.5	0
2	0.701499	0.725287	0.47749
3	0.792316	0.878541	0.557374
4	0.811293	0.987263	0.614781
5	0.789802	1.06865	0.639603
6	0.746897	1.13225	0.641978
7	0.694476	1.19795	0.621331
8	0.64066	1.26529	0.588258
9	0.588073	1.32306	0.551825
10	0.538508	1.38893	0.511415
11	0.493381	1.47551	0.471288
12	0.451454	1.55254	0.432155
13	0.413094	1.65327	0.395422
14	0.378326	1.74627	0.361571
15	0.346558	1.83549	0.330606
16	0.317743	1.97355	0.302411
17	0.291401	2.14465	0.276597
18	0.267596	2.29427	0.253053
19	0.245908	2.43825	0.231343
20	0.226231	2.52207	0.211501
21	0.208407	2.75657	0.193412
22	0.192271	2.83088	0.176744
23	0.177629	2.89537	0.161705
24	0.164384	2.94239	0.148037
25	0.152485	2.99693	0.135819
26	0.141737	3.07216	0.124716
27	0.131965	3.19321	0.114881
28	0.123125	3.23636	0.106064
29	0.115055	3.27156	0.0979169
30	0.107737	3.40334	0.090427
31	0.101228	3.4431	0.083928
32	0.0952821	3.39725	0.0777719
33	0.0899727	3.36605	0.0722687
34	0.085146	3.40709	0.067278
35	0.0806496	3.51571	0.0628674
36	0.0766178	3.54289	0.0585865
37	0.072986	3.54228	0.0548514
38	0.0696479	3.60881	0.0515056
39	0.066616	3.69312	0.0485755
40	0.0638279	3.77843	0.0458181
41	0.0612961	3.82932	0.0433126
42	0.0589895	3.8197	0.0409459
43	0.0569362	3.85112	0.0388277
44	0.0550651	3.88048	0.0369042
45	0.0533796	3.88957	0.0351675
46	0.0518541	3.89991	0.0335857
47	0.0504558	3.90833	0.0321408
48	0.049207	3.91684	0.0308457
49	0.0480896	3.92636	0.0296778
50	0.0470703	3.93491	0.0286131
51	0.0461261	3.94068	0.027637
52	0.0452763	3.94605	0.0267577
53	0.0445132	3.95092	0.0259678
54	0.0438265	3.95567	0.0252553
55	0.0432023	3.95935	0.0246107
56	0.0426227	3.96259	0.0240129
57	0.0421185	3.9656	0.0234921
58	0.0416523	3.96876	0.0230086
59	0.0412256	3.97118	0.0225685
60	0.0408498	3.97403	0.0221772
61	0.0405035	3.97622	0.021819
62	0.0401951	3.9788	0.0214968
63	0.0399169	3.98114	0.0212062
64	0.0396592	3.98242	0.0209412
65	0.03943	3.98398	0.0207035
66	0.0392219	3.98531	0.0204881
67	0.0390351	3.98661	0.0202943
68	0.0388631	3.98789	0.0201153
69	0.0387084	3.9887	0.0199561
70	0.0385681	3.98974	0.0198102
71	0.0384425	3.99069	0.0196795
72	0.0383286	3.99158	0.0195608
73	0.0382242	3.99221	0.0194529
74	0.0381324	3.99303	0.0193568
75	0.0380475	3.99359	0.0192688
76	0.0379727	3.99435	0.0191901
77	0.0379041	3.99479	0.019119
78	0.0378425	3.99526	0.0190549
79	0.0377856	3.99583	0.018995
80	0.0377359	3.99631	0.0189429
81	0.0376902	3.99666	0.0188953
82	0.0376473	3.9969	0.018851
83	0.0376099	3.99715	0.0188123
84	0.0375756	3.99741	0.0187766
85	0.0375447	3.99768	0.0187442
86	0.0375169	3.99792	0.0187152
87	0.0374912	3.99808	0.0186886
88	0.037468	3.99829	0.0186643
89	0.0374473	3.99844	0.0186427
90	0.0374283	3.99858	0.018623
91	0.0374113	3.9987	0.0186054
92	0.037396	3.99884	0.0185893
93	0.037382	3.99892	0.0185749
94	0.0373695	3.99903	0.0185618
95	0.0373579	3.99913	0.0185497
96	0.0373474	3.99919	0.0185388
97	0.0373382	3.99927	0.0185292
98	0.0373301	3.99935	0.0185207
99	0.0373224	3.99941	0.0185127
100	0.0373156	3.99949	0.0185054
101	0.0373094	3.99953	0.018499
102	0.0373036	3.99958	0.018493
103	0.0372985	3.99962	0.0184876
104	0.0372938	3.99966	0.0184827
105	0.0372897	3.99969	0.0184784
106	0.0372858	3.99972	0.0184745
107	0.0372823	3.99974	0.0184709
108	0.0372792	3.99976	0.0184676
109	0.0372764	3.99978	0.0184647
110	0.037274	3.9998	0.0184621
111	0.0372717	3.99982	0.0184597
112	0.0372696	3.99984	0.0184576
113	0.0372677	3.99986	0.0184556
114	0.037266	3.99987	0.0184538
115	0.0372645	3.99988	0.0184523
116	0.0372631	3.99989	0.0184508
117	0.0372619	3.99991	0.0184495
118	0.0372608	3.99992	0.0184483
119	0.0372597	3.99993	0.0184473
120	0.0372588	3.99993	0.0184463
121	0.037258	3.99994	0.0184454
122	0.0372572	3.99994	0.0184446
123	0.0372565	3.99995	0.0184439
124	0.0372559	3.99996	0.0184432
125	0.0372553	3.99996	0.0184427
126	0.0372548	3.99996	0.0184421
127	0.0372544	3.99997	0.0184417
128	0.0372539	3.99997	0.0184412
129	0.0372536	3.99997	0.0184408
130	0.0372532	3.99998	0.0184405
131	0.0372529	3.99998	0.0184402
132	0.0372527	3.99998	0.0184399
133	0.0372524	3.99998	0.0184396
134	0.0372522	3.99998	0.0184394
135	0.037252	3.99999	0.0184392
136	0.0372518	3.99999	0.018439
137	0.0372516	3.99999	0.0184388
138	0.0372515	3.99999	0.0184386
139	0.0372513	3.99999	0.0184385
140	0.0372512	3.99999	0.0184384
141	0.0372511	3.99999	0.0184382
142	0.037251	3.99999	0.0184381
143	0.0372509	3.99999	0.018438
144	0.0372508	3.99999	0.0184379
145	0.0372507	3.99999	0.0184379
146	0.0372507	4	0.0184378
147	0.0372506	4	0.0184377
148	0.0372505	4	0.0184377
149	0.0372505	4	0.0184376
150	0.0372504	4	0.0184376
151	0.0372504	4	0.0184375
152	0.0372504	4	0.0184375
153	0.0372503	4	0.0184375
154	0.0372503	4	0.0184374
155	0.0372503	4	0.0184374
156	0.0372502	4	0.0184374
157	0.0372502	4	0.0184373
158	0.0372502	4	0.0184373
159	0.0372502	4	0.0184373
160	0.0372502	4	0.0184373
161	0.0372501	4	0.0184373
162	0.0372501	4	0.0184373
163	0.0372501	4	0.0184372
164	0.0372501	4	0.0184372
165	0.0372501	4	0.0184372
166	0.0372501	4	0.0184372
167	0.0372501	4	0.0184372
168	0.0372501	4	0.0184372
169	0.0372501	4	0.0184372
170	0.0372501	4	0.0184372
171	0.0372501	4	0.0184372
172	0.03725	4	0.0184372
173	0.03725	4	0.0184372
174	0.03725	4	0.0184372
175	0.03725	4	0.0184372
176	0.03725	4	0.0184371
177	0.03725	4	0.0184371
178	0.03725	4	0.0184371
179	0.03725	4	0.0184371
180	0.03725	4	0.0184371
181	0.03725	4	0.0184371
182	0.03725	4	0.0184371
183	0.03725	4	0.0184371
184	0.03725	4	0.0184371
185	0.03725	4	0.0184371
186	0.03725	4	0.0184371
187	0.03725	4	0.0184371
188	0.03725	4	0.0184371
189	0.03725	4	0.0184371
190	0.03725	4	0.0184371
191	0.03725	4	0.0184371
192	0.03725	4	0.0184371
193	0.03725	4	0.0184371
194	0.03725	4	0.0184371
195	0.03725	4	0.0184371
196	0.03725	4	0.0184371
197	0.03725	4	0.0184371
198	0.03725	4	0.0184371
199	0.03725	4	0.0184371
200	0.03725	4	0.0184371
201	0.03725	4	0.0184371
202	0.03725	4	0.0184371
203	0.03725	4	0.0184371
204	0.03725	4	0.0184371
205	0.03725	4	0.0184371
206	0.03725	4	0.0184371
207	0.03725	4	0.0184371
208	0.03725	4	0.0184371
209	0.03725	4	0.0184371
210	0.03725	4	0.0184371
211	0.03725	4	0.0184371
212	0.03725	4	0.0184371
213	0.03725	4	0.0184371
214	0.03725	4	0.0184371
215	0.03725	4	0.0184371
216	0.03725	4	0.0184371
217	0.03725	4	0.0184371
218	0.03725	4	0.0184371
219	0.03725	4	0.0184371
220	0.03725	4	0.0184371
221	0.03725	4	0.0184371
222	0.03725	4	0.0184371
223	0.03725	4	0.0184371
224	0.03725	4	0.0184371
225	0.03725	4	0.0184371
226	0.03725	4	0.0184371
227	0.03725	4	0.0184371
228	0.03725	4	0.0184371
229	0.03725	4	0.0184371
230	0.03725	4	0.0184371
231	0.03725	4	0.0184371
232	0.03725	4	0.0184371
233	0.03725	4	0.0184371
234	0.03725	4	0.0184371
235	0.03725	4	0.0184371
236	0.03725	4	0.0184371
237	0.03725	4	0.0184371
238	0.03725	4	0.0184371
239	0.03725	4	0.0184371
240	0.03725	4	0.0184371
241	0.03725	4	0.0184371
242	0.03725	4	0.0184371
243	0.03725	4	0.0184371
244	0.03725	4	0.0184371
245	0.03725	4	0.0184371
246	0.03725	4	0.0184371
247	0.03725	4	0.0184371
248	0.03725	4	0.0184371
249	0.03725	4	0.0184371
250	0.03725	4	0.0184371
251	0.03725	4	0.0184371
252	0.03725	4	0.0184371
253	0.03725	4	0.0184371
254	0.03725	4	0.0184371
255	0.03725	4	0.0184371
256	0.03725	4	0.0184371
257	0.03725	4	0.0184371
258	0.03725	4	0.0184371
259	0.03725	4	0.0184371
260	0.03725	4	0.0184371
261	0.03725	4	0.0184371
262	0.03725	4	0.0184371
263	0.03725	4	0.0184371
264	0.03725	4	0.0184371
265	0.03725	4	0.0184371
266	0.03725	4	0.0184371
267	0.03725	4	0.0184371
268	0.03725	4	0.0184371
269	0.03725	4	0.0184371
270	0.03725	4	0.0184371
271	0.03725	4	0.0184371
272	0.03725	4	0.0184371
273	0.03725	4	0.0184371
274	0.03725	4	0.0184371
275	0.03725	4	0.0184371
276	0.03725	4	0.0184371
277	0.03725	4	0.0184371
278	0.03725	4	0.0184371
279	0.03725	4	0.0184371
280	0.03725	4	0.0184371
281	0.03725	4	0.0184371
282	0.03725	4	0.0184371
283	0.03725	4	0.0184371
284	0.03725	4	0.0184371
285	0.03725	4	0.0184371
286	0.03725	4	0.0184371
287	0.03725	4	0.0184371
288	0.03725	4	0.0184371
289	0.03725	4	0.0184371
290	0.03725	4	0.0184371
291	0.03725	4	0.0184371
292	0.03725	4	0.0184371
293	0.03725	4	0.0184371
294	0.03725	4	0.0184371
295	0.03725	4	0.0184371
296	0.03725	4	0.0184371
297	0.03725	4	0.0184371
298	0.03725	4	0.0184371
299	0.03725	4	0.0184371
300	0.03725	4	0.0184371
301	0.03725	4	0.0184371
302	0.03725	4	0.0184371
303	0.03725	4	0.0184371
304	0.03725	4	0.0184371
305	0.03725	4	0.0184371
306	0.03725	4	0.0184371
307	0.03725	4	0.0184371
308	0.03725	4	0.0184371
309	0.03725	4	0.0184371
310	0.03725	4	0.0184371
311	0.03725	4	0.0184371
312	0.03725	4	0.0184371
313	0.03725	4	0.0184371
314	0.03725	4	0.0184371
315	0.03725	4	0.0184371
316	0.03725	4	0.0184371
317	0.03725	4	0.0184371
318	0.03725	4	0.0184371
319	0.03725	4	0.0184371
320	0.03725	4	0.0184371
321	0.03725	4	0.0184371
322	0.03725	4	0.0184371
323	0.03725	4	0.0184371
324	0.03725	4	0.0184371
325	0.03725	4	0.0184371
326	0.03725	4	0.0184371
327	0.03725	4	0.0184371
328	0.03725	4	0.0184371
329	0.03725	4	0.0184371
330	0.03725	4	0.0184371
331	0.03725	4	0.0184371
332	0.03725	4	0.0184371
333	0.03725	4	0.0184371
334	0.03725	4	0.0184371
335	0.03725	4	0.0184371
336	0.03725	4	0.0184371
337	0.03725	4	0.0184371
338	0.03725	4	0.0184371
339	0.03725	4	0.0184371
340	0.03725	4	0.0184371
341	0.03725	4	0.0184371
342	0.03725	4	0.0184371
343	0.03725	4	0.0184371
344	0.03725	4	0.0184371
345	0.03725	4	0.0184371
346	0.03725	4	0.0184371
347	0.03725	4	0.0184371
348	0.03725	4	0.0184371
349	0.03725	4	0.0184371
350	0.03725	4	0.0184371
351	0.03725	4	0.0184371
352	0.03725	4	0.0184371
353	0.03725	4	0.0184371
354	0.03725	4	0.0184371
355	0.03725	4	0.0184371
356	0.03725	4	0.0184371
357	0.03725	4	0.0184371
358	0.03725	4	0.0184371
359	0.03725	4	0.0184371
360	0.03725	4	0.0184371
361	0.03725	4	0.0184371
362	0.03725	4	0.0184371
363	0.03725	4	0.0184371
364	0.03725	4	0.0184371
365	0.03725	4	0.0184371
366	0.03725	4	0.0184371
367	0.03725	4	0.0184371
368	0.03725	4	0.0184371
369	0.03725	4	0.0184371
370	0.03725	4	0.0184371
371	0.03725	4	0.0184371
372	0.03725	4	0.0184371
373	0.03725	4	0.0184371
374	0.03725	4	0.0184371
375	0.03725	4	0.0184371
376	0.03725	4	0.0184371
377	0.03725	4	0.0184371
378	0.03725	4	0.0184371
379	0.03725	4	0.0184371
380	0.03725	4	0.0184371
381	0.03725	4	0.0184371
382	0.03725	4	0.0184371
383	0.03725	4	0.0184371
384	0.03725	4	0.0184371
385	0.03725	4	0.0184371
386	0.03725	4	0.0184371
387	0.03725	4	0.0184371
388	0.03725	4	0.0184371
389	0.03725	4	0.0184371
390	0.03725	4	0.0184371
391	0.03725	4	0.0184371
392	0.03725	4	0.0184371
393	0.03725	4	0.0184371
394	0.03725	4	0.0184371
395	0.03725	4	0.0184371
396	0.03725	4	0.0184371
397	0.03725	4	0.0184371
398	0.03725	4	0.0184371
399	0.03725	4	0.0184371
400	0.03725	4	0.0184371
401	0.03725	4	0.0184371
402	0.03725	4	0.0184371
403	0.03725	4	0.0184371
404	0.03725	4	0.0184371
405	0.03725	4	0.0184371
406	0.03725	4	0.0184371
407	0.03725	4	0.0184371
408	0.03725	4	0.0184371
409	0.03725	4	0.0184371
410	0.03725	4	0.0184371
411	0.03725	4	0.0184371
412	0.03725	4	0.0184371
413	0.03725	4	0.0184371
414	0.03725	4	0.0184371
415	0.03725	4	0.0184371
416	0.03725	4	0.0184371
417	0.03725	4	0.0184371
418	0.03725	4	0.0184371
419	0.03725	4	0.0184371
420	0.03725	4	0.0184371
421	0.03725	4	0.0184371
422	0.03725	4	0.0184371
423	0.03725	4	0.0184371
424	0.03725	4	0.0184371
425	0.03725	4	0.0184371
426	0.03725	4	0.0184371
427	0.03725	4	0.0184371
428	0.03725	4	0.0184371
429	0.03725	4	0.0184371
430	0.03725	4	0.0184371
431	0.03725	4	0.0184371
432	0.03725	4	0.0184371
433	0.03725	4	0.0184371
434	0.03725	4	0.0184371
435	0.03725	4	0.0184371
436	0.03725	4	0.0184371
437	0.03725	4	0.0184371
438	0.03725	4	0.0184371
439	0.03725	4	0.0184371
440	0.03725	4	0.0184371
441	0.03725	4	0.0184371
442	0.03725	4	0.0184371
443	0.03725	4	0.0184371
444	0.03725	4	0.0184371
445	0.03725	4	0.0184371
446	0.03725	4	0.0184371
447	0.03725	4	0.0184371
448	0.03725	4	0.0184371
449	0.03725	4	0.0184371
450	0.03725	4	0.0184371
451	0.03725	4	0.0184371
452	0.03725	4	0.0184371
453	0.03725	4	0.0184371
454	0.03725	4	0.0184371
455	0.03725	4	0.0184371
456	0.03725	4	0.0184371
457	0.03725	4	0.0184371
458	0.03725	4	0.0184371
459	0.03725	4	0.0184371
460	0.03725	4	0.0184371
461	0.03725	4	0.0184371
462	0.03725	4	0.0184371
463	0.03725	4	0.0184371
464	0.03725	4	0.0184371
465	0.03725	4	0.0184371
466	0.03725	4	0.0184371
467	0.03725	4	0.0184371
468	0.03725	4	0.0184371
469	0.03725	4	0.0184371
470	0.03725	4	0.0184371
471	0.03725	4	0.0184371
472	0.03725	4	0.0184371
473	0.03725	4	0.0184371
474	0.03725	4	0.0184371
475	0.03725	4	0.0184371
476	0.03725	4	0.0184371
477	0.03725	4	0.0184371
478	0.03725	4	0.0184371
479	0.03725	4	0.0184371
480	0.03725	4	0.0184371
481	0.03725	4	0.0184371
482	0.03725	4	0.0184371
483	0.03725	4	0.0184371
484	0.03725	4	0.0184371
485	0.03725	4	0.0184371
486	0.03725	4	0.0184371
487	0.03725	4	0.0184371
488	0.03725	4	0.0184371
489	0.03725	4	0.0184371
490	0.03725	4	0.0184371
491	0.03725	4	0.0184371
492	0.03725	4	0.0184371
493	0.03725	4	0.0184371
494	0.03725	4	0.0184371
495	0.03725	4	0.0184371
496	0.03725	4	0.0184371
497	0.03725	4	0.0184371
498	0.03725	4	0.0184371
499	0.03725	4	0.0184371
500	0.03725	4	0.0184371
501	0.03725	4	0.0184371
502	0.03725	4	0.0184371
503	0.03725	4	0.0184371
504	0.03725	4	0.0184371
505	0.03725	4	0.0184371
506	0.03725	4	0.0184371
507	0.03725	4	0.0184371
508	0.03725	4	0.0184371
509	0.03725	4	0.0184371
510	0.03725	4	0.0184371
511	0.03725	4	0.0184371
512	0.03725	4	0.0184371
513	0.03725	4	0.0184371
514	0.03725	4	0.0184371
515	0.03725	4	0.0184371
516	0.03725	4	0.0184371
517	0.03725	4	0.0184371
518	0.03725	4	0.0184371
519	0.03725	4	0.0184371
520	0.03725	4	0.0184371
521	0.03725	4	0.0184371
522	0.03725	4	0.0184371
523	0.03725	4	0.0184371
524	0.03725	4	0.0184371
525	0.03725	4	0.0184371
526	0.03725	4	0.0184371
527	0.03725	4	0.0184371
528	0.03725	4	0.0184371
529	0.03725	4	0.0184371
530	0.03725	4	0.0184371
531	0.03725	4	0.0184371
532	0.03725	4	0.0184371
533	0.03725	4	0.0184371
534	0.03725	4	0.0184371
535	0.03725	4	0.0184371
536	0.03725	4	0.0184371
537	0.03725	4	0.0184371
538	0.03725	4	0.0184371
539	0.03725	4	0.0184371
540	0.03725	4	0.0184371
541	0.03725	4	0.0184371
542	0.03725	4	0.0184371
543	0.03725	4	0.0184371
544	0.03725	4	0.0184371
545	0.03725	4	0.0184371
546	0.03725	4	0.0184371
547	0.03725	4	0.0184371
548	0.03725	4	0.0184371
549	0.03725	4	0.0184371
550	0.03725	4	0.0184371
551	0.03725	4	0.0184371
552	0.03725	4	0.0184371
553	0.03725	4	0.0184371
554	0.03725	4	0.0184371
555	0.03725	4	0.0184371
556	0.03725	4	0.0184371
557	0.03725	4	0.0184371
558	0.03725	4	0.0184371
559	0.03725	4	0.0184371
560	0.03725	4	0.0184371
561	0.03725	4	0.0184371
562	0.03725	4	0.0184371
563	0.03725	4	0.0184371
564	0.03725	4	0.0184371
565	0.03725	4	0.0184371
566	0.03725	4	0.0184371
567	0.03725	4	0.0184371
568	0.03725	4	0.0184371
569	0.03725	4	0.0184371
570	0.03725	4	0.0184371
571	0.03725	4	0.0184371
572	0.03725	4	0.0184371
573	0.03725	4	0.0184371
574	0.03725	4	0.0184371
575	0.03725	4	0.0184371
576	0.03725	4	0.0184371
577	0.03725	4	0.0184371
578	0.03725	4	0.0184371
579	0.03725	4	0.0184371
580	0.03725	4	0.0184371
581	0.03725	4	0.0184371
582	0.03725	4	0.0184371
583	0.03725	4	0.0184371
584	0.03725	4	0.0184371
585	0.03725	4	0.0184371
586	0.03725	4	0.0184371
587	0.03725	4	0.0184371
588	0.03725	4	0.0184371
589	0.03725	4	0.0184371
590	0.03725	4	0.0184371
591	0.03725	4	0.0184371
592	0.03725	4	0.0184371
593	0.03725	4	0.0184371
594	0.03725	4	0.0184371
595	0.03725	4	0.0184371
596	0.03725	4	0.0184371
597	0.03725	4	0.0184371
598	0.03725	4	0.0184371
599	0.03725	4	0.0184371
600	0.03725	4	0.0184371
601	0.03725	4	0.0184371
602	0.03725	4	0.0184371
603	0.03725	4	0.0184371
604	0.03725	4	0.0184371
605	0.03725	4	0.0184371
606	0.03725	4	0.0184371
607	0.03725	4	0.0184371
608	0.03725	4	0.0184371
609	0.03725	4	0.0184371
610	0.03725	4	0.0184371
611	0.03725	4	0.0184371
612	0.03725	4	0.0184371
613	0.03725	4	0.0184371
614	0.03725	4	0.0184371
615	0.03725	4	0.0184371
616	0.03725	4	0.0184371
617	0.03725	4	0.0184371
618	0.03725	4	0.0184371
619	0.03725	4	0.0184371
620	0.03725	4	0.0184371
621	0.03725	4	0.0184371
622	0.03725	4	0.0184371
623	0.03725	4	0.0184371
624	0.03725	4	0.0184371
625	0.03725	4	0.0184371
626	0.03725	4	0.0184371
627	0.03725	4	0.0184371
628	0.03725	4	0.0184371
629	0.03725	4	0.0184371
630	0.03725	4	0.0184371
631	0.03725	4	0.0184371
632	0.03725	4	0.0184371
633	0.03725	4	0.0184371
634	0.03725	4	0.0184371
635	0.03725	4	0.0184371
636	0.03725	4	0.0184371
637	0.03725	4	0.0184371
638	0.03725	4	0.0184371
639	0.03725	4	0.0184371
640	0.03725	4	0.0184371
641	0.03725	4	0.0184371
642	0.03725	4	0.0184371
643	0.03725	4	0.0184371
644	0.03725	4	0.0184371
645	0.03725	4	0.0184371
646	0.03725	4	0.0184371
647	0.03725	4	0.0184371
648	0.03725	4	0.0184371
649	0.03725	4	0.0184371
650	0.03725	4	0.0184371
651	0.03725	4	0.0184371
652	0.03725	4	0.0184371
653	0.03725	4	0.0184371
654	0.03725	4	0.0184371
655	0.03725	4	0.0184371
656	0.03725	4	0.0184371
657	0.03725	4	0.0184371
658	0.03725	4	0.0184371
659	0.03725	4	0.0184371
660	0.03725	4	0.0184371
661	0.03725	4	0.0184371
662	0.03725	4	0.0184371
663	0.03725	4	0.0184371
664	0.03725	4	0.0184371
665	0.03725	4	0.0184371
666	0.03725	4	0.0184371
667	0.03725	4	0.0184371
668	0.03725	4	0.0184371
669	0.03725	4	0.0184371
670	0.03725	4	0.0184371
671	0.03725	4	0.0184371
672	0.03725	4	0.0184371
673	0.03725	4	0.0184371
674	0.03725	4	0.0184371
675	0.03725	4	0.0184371
676	0.03725	4	0.0184371
677	0.03725	4	0.0184371
678	0.03725	4	0.0184371
679	0.03725	4	0.0184371
680	0.03725	4	0.0184371
681	0.03725	4	0.0184371
682	0.03725	4	0.0184371
683	0.03725	4	0.0184371
684	0.03725	4	0.0184371
685	0.03725	4	0.0184371
686	0.03725	4	0.0184371
687	0.03725	4	0.0184371
688	0.03725	4	0.0184371
689	0.03725	4	0.0184371
690	0.03725	4	0.0184371
691	0.03725	4	0.0184371
692	0.03725	4	0.0184371
693	0.03725	4	0.0184371
694	0.03725	4	0.0184371
695	0.03725	4	0.0184371
696	0.03725	4	0.0184371
697	0.03725	4	0.0184371
698	0.03725	4	0.0184371
699	0.03725	4	0.0184371
700	0.03725	4	0.0184371
701	0.03725	4	0.0184371
702	0.03725	4	0.0184371
703	0.03725	4	0.0184371
704	0.03725	4	0.0184371
705	0.03725	4	0.0184371
706	0.03725	4	0.0184371
707	0.03725	4	0.0184371
708	0.03725	4	0.0184371
709	0.03725	4	0.0184371
710	0.03725	4	0.0184371
711	0.03725	4	0.0184371
712	0.03725	4	0.0184371
713	0.03725	4	0.0184371
714	0.03725	4	0.0184371
715	0.03725	4	0.0184371
716	0.03725	4	0.0184371
717	0.03725	4	0.0184371
718	0.03725	4	0.0184371
719	0.03725	4	0.0184371
720	0.03725	4	0.0184371
721	0.03725	4	0.0184371
722	0.03725	4	0.0184371
723	0.03725	4	0.0184371
724	0.03725	4	0.0184371
725	0.03725	4	0.0184371
726	0.03725	4	0.0184371
727	0.03725	4	0.0184371
728	0.03725	4	0.0184371
729	0.03725	4	0.0184371
730	0.03725	4	0.0184371
731	0.03725	4	0.0184371
732	0.03725	4	0.0184371
733	0.03725	4	0.0184371
734	0.03725	4	0.0184371
735	0.03725	4	0.0184371
736	0.03725	4	0.0184371
737	0.03725	4	0.0184371
738	0.03725	4	0.0184371
739	0.03725	4	0.0184371
740	0.03725	4	0.0184371
741	0.03725	4	0.0184371
742	0.03725	4	0.0184371
743	0.03725	4	0.0184371
744	0.03725	4	0.0184371
745	0.03725	4	0.0184371
746	0.03725	4	0.0184371
747	0.03725	4	0.0184371
748	0.03725	4	0.0184371
749	0.03725	4	0.0184371
750	0.03725	4	0.0184371
751	0.03725	4	0.0184371
752	0.03725	4	0.0184371
753	0.03725	4	0.0184371
754	0.03725	4	0.0184371
755	0.03725	4	0.0184371
756	0.03725	4	0.0184371
757	0.03725	4	0.0184371
758	0.03725	4	0.0184371
759	0.03725	4	0.0184371
760	0.03725	4	0.0184371
761	0.03725	4	0.0184371
762	0.03725	4	0.0184371
763	0.03725	4	0.0184371
764	0.03725	4	0.0184371
765	0.03725	4	0.0184371
766	0.03725	4	0.0184371
767	0.03725	4	0.0184371
768	0.03725	4	0.0184371
769	0.03725	4	0.0184371
770	0.03725	4	0.0184371
771	0.03725	4	0.0184371
772	0.03725	4	0.0184371
773	0.03725	4	0.0184371
774	0.03725	4	0.0184371
775	0.03725	4	0.0184371
776	0.03725	4	0.0184371
777	0.03725	4	0.0184371
778	0.03725	4	0.0184371
779	0.03725	4	0.0184371
780	0.03725	4	0.0184371
781	0.03725	4	0.0184371
782	0.03725	4	0.0184371
783	0.03725	4	0.0184371
784	0.03725	4	0.0184371
785	0.03725	4	0.0184371
786	0.03725	4	0.0184371
787	0.03725	4	0.0184371
788	0.03725	4	0.0184371
789	0.03725	4	0.0184371
790	0.03725	4	0.0184371
791	0.03725	4	0.0184371
792	0.03725	4	0.0184371
793	0.03725	4	0.0184371
794	0.03725	4	0.0184371
795	0.03725	4	0.0184371
796	0.03725	4	0.0184371
797	0.03725	4	0.0184371
798	0.03725	4	0.0184371
799	0.03725	4	0.0184371
800	0.03725	4	0.0184371
801	0.03725	4	0.0184371
802	0.03725	4	0.0184371
803	0.03725	4	0.0184371
804	0.03725	4	0.0184371
805	0.03725	4	0.0184371
806	0.03725	4	0.0184371
807	0.03725	4	0.0184371
808	0.03725	4	0.0184371
809	0.03725	4	0.0184371
810	0.03725	4	0.0184371
811	0.03725	4	0.0184371
812	0.03725	4	0.0184371
813	0.03725	4	0.0184371
814	0.03725	4	0.0184371
815	0.03725	4	0.0184371
816	0.03725	4	0.0184371
817	0.03725	4	0.0184371
818	0.03725	4	0.0184371
819	0.03725	4	0.0184371
820	0.03725	4	0.0184371
821	0.03725	4	0.0184371
822	0.03725	4	0.0184371
823	0.03725	4	0.0184371
824	0.03725	4	0.0184371
825	0.03725	4	0.0184371
826	0.03725	4	0.0184371
827	0.03725	4	0.0184371
828	0.03725	4	0.0184371
829	0.03725	4	0.0184371
830	0.03725	4	0.0184371
831	0.03725	4	0.0184371
832	0.03725	4	0.0184371
833	0.03725	4	0.0184371
834	0.03725	4	0.0184371
835	0.03725	4	0.0184371
836	0.03725	4	0.0184371
837	0.03725	4	0.0184371
838	0.03725	4	0.0184371
839	0.03725	4	0.0184371
840	0.03725	4	0.0184371
841	0.03725	4	0.0184371
842	0.03725	4	0.0184371
843	0.03725	4	0.0184371
844	0.03725	4	0.0184371
845	0.03725	4	0.0184371
846	0.03725	4	0.0184371
847	0.03725	4	0.0184371
848	0.03725	4	0.0184371
849	0.03725	4	0.0184371
850	0.03725	4	0.0184371
851	0.03725	4	0.0184371
852	0.03725	4	0.0184371
853	0.03725	4	0.0184371
854	0.03725	4	0.0184371
855	0.03725	4	0.0184371
856	0.03725	4	0.0184371
857	0.03725	4	0.0184371
858	0.03725	4	0.0184371
859	0.03725	4	0.0184371
860	0.03725	4	0.0184371
861	0.03725	4	0.0184371
862	0.03725	4	0.0184371
863	0.03725	4	0.0184371
864	0.03725	4	0.0184371
865	0.03725	4	0.0184371
866	0.03725	4	0.0184371
867	0.03725	4	0.0184371
868	0.03725	4	0.0184371
869	0.03725	4	0.0184371
870	0.03725	4	0.0184371
871	0.03725	4	0.0184371
872	0.03725	4	0.0184371
873	0.03725	4	0.0184371
874	0.03725	4	0.0184371
875	0.03725	4	0.0184371
876	0.03725	4	0.0184371
877	0.03725	4	0.0184371
878	0.03725	4	0.0184371
879	0.03725	4	0.0184371
880	0.03725	4	0.0184371
881	0.03725	4	0.0184371
882	0.03725	4	0.0184371
883	0.03725	4	0.0184371
884	0.03725	4	0.0184371
885	0.03725	4	0.0184371
886	0.03725	4	0.0184371
887	0.03725	4	0.0184371
888	0.03725	4	0.0184371
889	0.03725	4	0.0184371
890	0.03725	4	0.0184371
891	0.03725	4	0.0184371
892	0.03725	4	0.0184371
893	0.03725	4	0.0184371
894	0.03725	4	0.0184371
895	0.03725	4	0.0184371
896	0.03725	4	0.0184371
897	0.03725	4	0.0184371
898	0.03725	4	0.0184371
899	0.03725	4	0.0184371
900	0.03725	4	0.0184371
901	0.03725	4	0.0184371
902	0.03725	4	0.0184371
903	0.03725	4	0.0184371
904	0.03725	4	0.0184371
905	0.03725	4	0.0184371
906	0.03725	4	0.0184371
907	0.03725	4	0.0184371
908	0.03725	4	0.0184371
909	0.03725	4	0.0184371
910	0.03725	4	0.0184371
911	0.03725	4	0.0184371
912	0.03725	4	0.0184371
913	0.03725	4	0.0184371
914	0.03725	4	0.0184371
915	0.03725	4	0.0184371
916	0.03725	4	0.0184371
917	0.03725	4	0.0184371
918	0.03725	4	0.0184371
919	0.03725	4	0.0184371
920	0.03725	4	0.0184371
921	0.03725	4	0.0184371
922	0.03725	4	0.0184371
923	0.03725	4	0.0184371
924	0.03725	4	0.0184371
925	0.03725	4	0.0184371
926	0.03725	4	0.0184371
927	0.03725	4	0.0184371
928	0.03725	4	0.0184371
929	0.03725	4	0.0184371
930	0.03725	4	0.0184371
931	0.03725	4	0.0184371
932	0.03725	4	0.0184371
933	0.03725	4	0.0184371
934	0.03725	4	0.0184371
935	0.03725	4	0.0184371
936	0.03725	4	0.0184371
937	0.03725	4	0.0184371
938	0.03725	4	0.0184371
939	0.03725	4	0.0184371
940	0.03725	4	0.0184371
941	0.03725	4	0.0184371
942	0.03725	4	0.0184371
943	0.03725	4	0.0184371
944	0.03725	4	0.0184371
945	0.03725	4	0.0184371
946	0.03725	4	0.0184371
947	0.03725	4	0.0184371
948	0.03725	4	0.0184371
949	0.03725	4	0.0184371
950	0.03725	4	0.0184371
951	0.03725	4	0.0184371
952	0.03725	4	0.0184371
953	0.03725	4	0.0184371
954	0.03725	4	0.0184371
955	0.03725	4	0.0184371
956	0.03725	4	0.0184371
957	0.03725	4	0.0184371
958	0.03725	4	0.0184371
959	0.03725	4	0.0184371
960	0.03725	4	0.0184371
961	0.03725	4	0.0184371
962	0.03725	4	0.0184371
963	0.03725	4	0.0184371
964	0.03725	4	0.0184371
965	0.03725	4	0.0184371
966	0.03725	4	0.0184371
967	0.03725	4	0.0184371
968	0.03725	4	0.0184371
969	0.03725	4	0.0184371
970	0.03725	4	0.0184371
971	0.03725	4	0.0184371
972	0.03725	4	0.0184371
973	0.03725	4	0.0184371
974	0.03725	4	0.0184371
975	0.03725	4	0.0184371
976	0.03725	4	0.0184371
977	0.03725	4	0.0184371
978	0.03725	4	0.0184371
979	0.03725	4	0.0184371
980	0.03725	4	0.0184371
981	0.03725	4	0.0184371
982	0.03725	4	0.0184371
983	0.03725	4	0.0184371
984	0.03725	4	0.0184371
985	0.03725	4	0.0184371
986	0.03725	4	0.0184371
987	0.03725	4	0.0184371
988	0.03725	4	0.0184371
989	0.03725	4	0.0184371
990	0.03725	4	0.0184371
991	0.03725	4	0.0184371
992	0.03725	4	0.0184371
993	0.03725	4	0.0184371
994	0.03725	4	0.0184371
995	0.03725	4	0.0184371
996	0.03725	4	0.0184371
997	0.03725	4	0.0184371
998	0.03725	4	0.0184371
999	0.03725	4	0.0184371
1000	0.03725	4	0.0184371
1001	0.03725	4	0.0184371
1002	0.03725	4	0.0184371
1003	0.03725	4	0.0184371
1004	0.03725	4	0.0184371
1005	0.03725	4	0.0184371
1006	0.03725	4	0.0184371
1007	0.03725	4	0.0184371
1008	0.03725	4	0.0184371
1009	0.03725	4	0.0184371
1010	0.03725	4	0.0184371
1011	0.03725	4	0.0184371
1012	0.03725	4	0.0184371
1013	0.03725	4	0.0184371
1014	0.03725	4	0.0184371
1015	0.03725	4	0.0184371
1016	0.03725	4	0.0184371
1017	0.03725	4	0.0184371
1018	0.03725	4	0.0184371
1019	0.03725	4	0.0184371
1020	0.03725	4	0.0184371
1021	0.03725	4	0.0184371
1022	0.03725	4	0.0184371
1023	0.03725	4	0.0184371
1024	0.03725	4	0.0184371
1025	0.03725	4	0.0184371
1026	0.03725	4	0.0184371
1027	0.03725	4	0.0184371
1028	0.03725	4	0.0184371
1029	0.03725	4	0.0184371
1030	0.03725	4	0.0184371
1031	0.03725	4	0.0184371
1032	0.03725	4	0.0184371
1033	0.03725	4	0.0184371
1034	0.03725	4	0.0184371
1035	0.03725	4	0.0184371
1036	0.03725	4	0.0184371
1037	0.03725	4	0.0184371
1038	0.03725	4	0.0184371
1039	0.03725	4	0.0184371
1040	0.03725	4	0.0184371
1041	0.03725	4	0.0184371
1042	0.03725	4	0.0184371
1043	0.03725	4	0.0184371
1044	0.03725	4	0.0184371
1045	0.03725	4	0.0184371
1046	0.03725	4	0.0184371
1047	0.03725	4	0.0184371
1048	0.03725	4	0.0184371
1049	0.03725	4	0.0184371
1050	0.03725	4	0.0184371
1051	0.03725	4	0.0184371
1052	0.03725	4	0.0184371
1053	0.03725	4	0.0184371
1054	0.03725	4	0.0184371
1055	0.03725	4	0.0184371
1056	0.03725	4	0.0184371
1057	0.03725	4	0.0184371
1058	0.03725	4	0.0184371
1059	0.03725	4	0.0184371
1060	0.03725	4	0.0184371
1061	0.03725	4	0.0184371
1062	0.03725	4	0.0184371
1063	0.03725	4	0.0184371
1064	0.03725	4	0.0184371
1065	0.03725	4	0.0184371
1066	0.03725	4	0.0184371
1067	0.03725	4	0.0184371
1068	0.03725	4	0.0184371
1069	0.03725	4	0.0184371
1070	0.03725	4	0.0184371
1071	0.03725	4	0.0184371
1072	0.03725	4	0.0184371
1073	0.03725	4	0.0184371
1074	0.03725	4	0.0184371
1075	0.03725	4	0.0184371
1076	0.03725	4	0.0184371
1077	0.03725	4	0.0184371
1078	0.03725	4	0.0184371
1079	0.03725	4	0.0184371
1080	0.03725	4	0.0184371
1081	0.03725	4	0.0184371
1082	0.03725	4	0.0184371
1083	0.03725	4	0.0184371
1084	0.03725	4	0.0184371
1085	0.03725	4	0.0184371
1086	0.03725	4	0.0184371
1087	0.03725	4	0.0184371
1088	0.03725	4	0.0184371
1089	0.03725	4	0.0184371
1090	0.03725	4	0.0184371
1091	0.03725	4	0.0184371
1092	0.03725	4	0.0184371
1093	0.03725	4	0.0184371
1094	0.03725	4	0.0184371
1095	0.03725	4	0.0184371
1096	0.03725	4	0.0184371
1097	0.03725	4	0.0184371
1098	0.03725	4	0.0184371
1099	0.03725	4	0.0184371
1100	0.03725	4	0.0184371
1101	0.03725	4	0.0184371
1102	0.03725	4	0.0184371
1103	0.03725	4	0.0184371
1104	0.03725	4	0.0184371
1105	0.03725	4	0.0184371
1106	0.03725	4	0.0184371
1107	0.03725	4	0.0184371
1108	0.03725	4	0.0184371
1109	0.03725	4	0.0184371
1110	0.03725	4	0.0184371
1111	0.03725	4	0.0184371
1112	0.03725	4	0.0184371
1113	0.03725	4	0.0184371
1114	0.03725	4	0.0184371
1115	0.03725	4	0.0184371
1116	0.03725	4	0.0184371
1117	0.03725	4	0.0184371
1118	0.03725	4	0.0184371
1119	0.03725	4	0.0184371
1120	0.03725	4	0.0184371
1121	0.03725	4	0.0184371
1122	0.03725	4	0.0184371
1123	0.03725	4	0.0184371
1124	0.03725	4	0.0184371
1125	0.03725	4	0.0184371
1126	0.03725	4	0.0184371
1127	0.03725	4	0.0184371
1128	0.03725	4	0.0184371
1129	0.03725	4	0.0184371
1130	0.03725	4	0.0184371
1131	0.03725	4	0.0184371
1132	0.03725	4	0.0184371
1133	0.03725	4	0.0184371
1134	0.03725	4	0.0184371
1135	0.03725	4	0.0184371
1136	0.03725	4	0.0184371
1137	0.03725	4	0.0184371
1138	0.03725	4	0.0184371
1139	0.03725	4	0.0184371
1140	0.03725	4	0.0184371
1141	0.03725	4	0.0184371
1142	0.03725	4	0.0184371
1143	0.03725	4	0.0184371
1144	0.03725	4	0.0184371
1145	0.03725	4	0.0184371
1146	0.03725	4	0.0184371
1147	0.03725	4	0.0184371
1148	0.03725	4	0.0184371
1149	0.03725	4	0.0184371
1150	0.03725	4	0.0184371
1151	0.03725	4	0.0184371
1152	0.03725	4	0.0184371
1153	0.03725	4	0.0184371
1154	0.03725	4	0.0184371
1155	0.03725	4	0.0184371
1156	0.03725	4	0.0184371
1157	0.03725	4	0.0184371
1158	0.03725	4	0.0184371
1159	0.03725	4	0.0184371
1160	0.03725	4	0.0184371
1161	0.03725	4	0.0184371
1162	0.03725	4	0.0184371
1163	0.03725	4	0.0184371
1164	0.03725	4	0.0184371
1165	0.03725	4	0.0184371
1166	0.03725	4	0.0184371
1167	0.03725	4	0.0184371
1168	0.03725	4	0.0184371
1169	0.03725	4	0.0184371
1170	0.03725	4	0.0184371
1171	0.03725	4	0.0184371
1172	0.03725	4	0.0184371
1173	0.03725	4	0.0184371
1174	0.03725	4	0.0184371
1175	0.03725	4	0.0184371
1176	0.03725	4	0.0184371
1177	0.03725	4	0.0184371
1178	0.03725	4	0.0184371
1179	0.03725	4	0.0184371
1180	0.03725	4	0.0184371
1181	0.03725	4	0.0184371
1182	0.03725	4	0.0184371
1183	0.03725	4	0.0184371
1184	0.03725	4	0.0184371
1185	0.03725	4	0.0184371
1186	0.03725	4	0.0184371
1187	0.03725	4	0.0184371
1188	0.03725	4	0.0184371
1189	0.03725	4	0.0184371
1190	0.03725	4	0.0184371
1191	0.03725	4	0.0184371
1192	0.03725	4	0.0184371
1193	0.03725	4	0.0184371
1194	0.03725	4	0.0184371
1195	0.03725	4	0.0184371
1196	0.03725	4	0.0184371
1197	0.03725	4	0.0184371
1198	0.03725	4	0.0184371
1199	0.03725	4	0.0184371
1200	0.03725	4	0.0184371
1201	0.03725	4	0.0184371
1202	0.03725	4	0.0184371
1203	0.03725	4	0.0184371
1204	0.03725	4	0.0184371
1205	0.03725	4	0.0184371
1206	0.03725	4	0.0184371
1207	0.03725	4	0.0184371
1208	0.03725	4	0.0184371
1209	0.03725	4	0.0184371
1210	0.03725	4	0.0184371
1211	0.03725	4	0.0184371
1212	0.03725	4	0.0184371
1213	0.03725	4	0.0184371
1214	0.03725	4	0.0184371
1215	0.03725	4	0.0184371
1216	0.03725	4	0.0184371
1217	0.03725	4	0.0184371
1218	0.03725	4	0.0184371
1219	0.03725	4	0.0184371
1220	0.03725	4	0.0184371
1221	0.03725	4	0.0184371
1222	0.03725	4	0.0184371
1223	0.03725	4	0.0184371
1224	0.03725	4	0.0184371
1225	0.03725	4	0.0184371
1226	0.03725	4	0.0184371
1227	0.03725	4	0.0184371
1228	0.03725	4	0.0184371
1229	0.03725	4	0.0184371
1230	0.03725	4	0.0184371
1231	0.03725	4	0.0184371
1232	0.03725	4	0.0184371
1233	0.03725	4	0.0184371
1234	0.03725	4	0.0184371
1235	0.03725	4	0.0184371
1236	0.03725	4	0.0184371
1237	0.03725	4	0.0184371
1238	0.03725	4	0.0184371
1239	0.03725	4	0.0184371
1240	0.03725	4	0.0184371
1241	0.03725	4	0.0184371
1242	0.03725	4	0.0184371
1243	0.03725	4	0.0184371
1244	0.03725	4	0.0184371
1245	0.03725	4	0.0184371
1246	0.03725	4	0.0184371
1247	0.03725	4	0.0184371
1248	0.03725	4	0.0184371
1249	0.03725	4	0.0184371
1250	0.03725	4	0.0184371
1251	0.03725	4	0.0184371
1252	0.03725	4	0.0184371
1253	0.03725	4	0.0184371
1254	0.03725	4	0.0184371
1255	0.03725	4	0.0184371
1256	0.03725	4	0.0184371
1257	0.03725	4	0.0184371
1258	0.03725	4	0.0184371
1259	0.03725	4	0.0184371
1260	0.03725	4	0.0184371
1261	0.03725	4	0.0184371
1262	0.03725	4	0.0184371
1263	0.03725	4	0.0184371
1264	0.03725	4	0.0184371
1265	0.03725	4	0.0184371
1266	0.03725	4	0.0184371
1267	0.03725	4	0.0184371
1268	0.03725	4	0.0184371
1269	0.03725	4	0.0184371
1270	0.03725	4	0.0184371
1271	0.03725	4	0.0184371
1272	0.03725	4	0.0184371
1273	0.03725	4	0.0184371
1274	0.03725	4	0.0184371
1275	0.03725	4	0.0184371
1276	0.03725	4	0.0184371
1277	0.03725	4	0.0184371
1278	0.03725	4	0.0184371
1279	0.03725	4	0.0184371
1280	0.03725	4	0.0184371
1281	0.03725	4	0.0184371
1282	0.03725	4	0.0184371
1283	0.03725	4	0.0184371
1284	0.03725	4	0.0184371
1285	0.03725	4	0.0184371
1286	0.03725	4	0.0184371
1287	0.03725	4	0.0184371
1288	0.03725	4	0.0184371
1289	0.03725	4	0.0184371
1290	0.03725	4	0.0184371
1291	0.03725	4	0.0184371
1292	0.03725	4	0.0184371
1293	0.03725	4	0.0184371
1294	0.03725	4	0.0184371
1295	0.03725	4	0.0184371
1296	0.03725	4	0.0184371
1297	0.03725	4	0.0184371
1298	0.03725	4	0.0184371
1299	0.03725	4	0.0184371
1300	0.03725	4	0.0184371
1301	0.03725	4	0.0184371
1302	0.03725	4	0.0184371
1303	0.03725	4	0.0184371
1304	0.03725	4	0.0184371
1305	0.03725	4	0.0184371
1306	0.03725	4	0.0184371
1307	0.03725	4	0.0184371
1308	0.03725	4	0.0184371
1309	0.03725	4	0.0184371
1310	0.03725	4	0.0184371
1311	0.03725	4	0.0184371
1312	0.03725	4	0.0184371
1313	0.03725	4	0.0184371
1314	0.03725	4	0.0184371
1315	0.03725	4	0.0184371
1316	0.03725	4	0.0184371
1317	0.03725	4	0.0184371
1318	0.03725	4	0.0184371
1319	0.03725	4	0.0184371
1320	0.03725	4	0.0184371
1321	0.03725	4	0.0184371
1322	0.03725	4	0.0184371
1323	0.03725	4	0.0184371
1324	0.03725	4	0.0184371
1325	0.03725	4	0.0184371
1326	0.03725	4	0.0184371
1327	0.03725	4	0.0184371
1328	0.03725	4	0.0184371
1329	0.03725	4	0.0184371
1330	0.03725	4	0.0184371
1331	0.03725	4	0.0184371
1332	0.03725	4	0.0184371
1333	0.03725	4	0.0184371
1334	0.03725	4	0.0184371
1335	0.03725	4	0.0184371
1336	0.03725	4	0.0184371
1337	0.03725	4	0.0184371
1338	0.03725	4	0.0184371
1339	0.03725	4	0.0184371
1340	0.03725	4	0.0184371
1341	0.03725	4	0.0184371
1342	0.03725	4	0.0184371
1343	0.03725	4	0.0184371
1344	0.03725	4	0.0184371
1345	0.03725	4	0.0184371
1346	0.03725	4	0.0184371
1347	0.03725	4	0.0184371
1348	0.03725	4	0.0184371
1349	0.03725	4	0.0184371
1350	0.03725	4	0.0184371
1351	0.03725	4	0.0184371
1352	0.03725	4	0.0184371
1353	0.03725	4	0.0184371
1354	0.03725	4	0.0184371
1355	0.03725	4	0.0184371
1356	0.03725	4	0.0184371
1357	0.03725	4	0.0184371
1358	0.03725	4	0.0184371
1359	0.03725	4	0.0184371
1360	0.03725	4	0.0184371
1361	0.03725	4	0.0184371
1362	0.03725	4	0.0184371
1363	0.03725	4	0.0184371
1364	0.03725	4	0.0184371
1365	0.03725	4	0.0184371
1366	0.03725	4	0.0184371
1367	0.03725	4	0.0184371
1368	0.03725	4	0.0184371
1369	0.03725	4	0.0184371
1370	0.03725	4	0.0184371
1371	0.03725	4	0.0184371
1372	0.03725	4	0.0184371
1373	0.03725	4	0.0184371
1374	0.03725	4	0.0184371
1375	0.03725	4	0.0184371
1376	0.03725	4	0.0184371
1377	0.03725	4	0.0184371
1378	0.03725	4	0.0184371
1379	0.03725	4	0.0184371
1380	0.03725	4	0.0184371
1381	0.03725	4	0.0184371
1382	0.03725	4	0.0184371
1383	0.03725	4	0.0184371
1384	0.03725	4	0.0184371
1385	0.03725	4	0.0184371
1386	0.03725	4	0.0184371
1387	0.03725	4	0.0184371
1388	0.03725	4	0.0184371
1389	0.03725	4	0.0184371
1390	0.03725	4	0.0184371
1391	0.03725	4	0.0184371
1392	0.03725	4	0.0184371
1393	0.03725	4	0.0184371
1394	0.03725	4	0.0184371
1395	0.03725	4	0.0184371
1396	0.03725	4	0.0184371
1397	0.03725	4	0.0184371
1398	0.03725	4	0.0184371
1399	0.03725	4	0.0184371
1400	0.03725	4	0.0184371
1401	0.03725	4	0.0184371
1402	0.03725	4	0.0184371
1403	0.03725	4	0.0184371
1404	0.03725	4	0.0184371
1405	0.03725	4	0.0184371
1406	0.03725	4	0.0184371
1407	0.03725	4	0.0184371
1408	0.03725	4	0.0184371
1409	0.03725	4	0.0184371
1410	0.03725	4	0.0184371
1411	0.03725	4	0.0184371
1412	0.03725	4	0.0184371
1413	0.03725	4	0.0184371
1414	0.03725	4	0.0184371
1415	0.03725	4	0.0184371
1416	0.03725	4	0.0184371
1417	0.03725	4	0.0184371
1418	0.03725	4	0.0184371
1419	0.03725	4	0.0184371
1420	0.03725	4	0.0184371
1421	0.03725	4	0.0184371
1422	0.03725	4	0.0184371
1423	0.03725	4	0.0184371
1424	0.03725	4	0.0184371
1425	0.03725	4	0.0184371
1426	0.03725	4	0.0184371
1427	0.03725	4	0.0184371
1428	0.03725	4	0.0184371
1429	0.03725	4	0.0184371
1430	0.03725	4	0.0184371
1431	0.03725	4	0.0184371
1432	0.03725	4	0.0184371
1433	0.03725	4	0.0184371
1434	0.03725	4	0.0184371
1435	0.03725	4	0.0184371
1436	0.03725	4	0.0184371
1437	0.03725	4	0.0184371
1438	0.03725	4	0.0184371
1439	0.03725	4	0.0184371
1440	0.03725	4	0.0184371
1441	0.03725	4	0.0184371
1442	0.03725	4	0.0184371
1443	0.03725	4	0.0184371
1444	0.03725	4	0.0184371
1445	0.03725	4	0.0184371
1446	0.03725	4	0.0184371
1447	0.03725	4	0.0184371
1448	0.03725	4	0.0184371
1449	0.03725	4	0.0184371
1450	0.03725	4	0.0184371
1451	0.03725	4	0.0184371
1452	0.03725	4	0.0184371
1453	0.03725	4	0.0184371
1454	0.03725	4	0.0184371
1455	0.03725	4	0.0184371
1456	0.03725	4	0.0184371
1457	0.03725	4	0.0184371
1458	0.03725	4	0.0184371
1459	0.03725	4	0.0184371
1460	0.03725	4	0.0184371
1461	0.03725	4	0.0184371
1462	0.03725	4	0.0184371
1463	0.03725	4	0.0184371
1464	0.03725	4	0.0184371
1465	0.03725	4	0.0184371
1466	0.03725	4	0.0184371
1467	0.03725	4	0.0184371
1468	0.03725	4	0.0184371
1469	0.03725	4	0.0184371
1470	0.03725	4	0.0184371
1471	0.03725	4	0.0184371
1472	0.03725	4	0.0184371
1473	0.03725	4	0.0184371
1474	0.03725	4	0.0184371
1475	0.03725	4	0.0184371
1476	0.03725	4	0.0184371
1477	0.03725	4	0.0184371
1478	0.03725	4	0.0184371
1479	0.03725	4	0.0184371
1480	0.03725	4	0.0184371
1481	0.03725	4	0.0184371
1482	0.03725	4	0.0184371
1483	0.03725	4	0.0184371
1484	0.03725	4	0.0184371
1485	0.03725	4	0.0184371
1486	0.03725	4	0.0184371
1487	0.03725	4	0.0184371
1488	0.03725	4	0.0184371
1489	0.03725	4	0.0184371
1490	0.03725	4	0.0184371
1491	0.03725	4	0.0184371
1492	0.03725	4	0.0184371
1493	0.03725	4	0.0184371
1494	0.03725	4	0.0184371
1495	0.03725	4	0.0184371
1496	0.03725	4	0.0184371
1497	0.03725	4	0.0184371
1498	0.03725	4	0.0184371
1499	0.03725	4	0.0184371
1500	0.03725	4	0.0184371
1501	0.03725	4	0.0184371
1502	0.03725	4	0.0184371
1503	0.03725	4	0.0184371
1504	0.03725	4	0.0184371
1505	0.03725	4	0.0184371
1506	0.03725	4	0.0184371
1507	0.03725	4	0.0184371
1508	0.03725	4	0.0184371
1509	0.03725	4	0.0184371
1510	0.03725	4	0.0184371
1511	0.03725	4	0.0184371
1512	0.03725	4	0.0184371
1513	0.03725	4	0.0184371
1514	0.03725	4	0.0184371
1515	0.03725	4	0.0184371
1516	0.03725	4	0.0184371
1517	0.03725	4	0.0184371
1518	0.03725	4	0.0184371
1519	0.03725	4	0.0184371
1520	0.03725	4	0.0184371
1521	0.03725	4	0.0184371
1522	0.03725	4	0.0184371
1523	0.03725	4	0.0184371
1524	0.03725	4	0.0184371
1525	0.03725	4	0.0184371
1526	0.03725	4	0.0184371
1527	0.03725	4	0.0184371
1528	0.03725	4	0.0184371
1529	0.03725	4	0.0184371
1530	0.03725	4	0.0184371
1531	0.03725	4	0.0184371
1532	0.03725	4	0.0184371
1533	0.03725	4	0.0184371
1534	0.03725	4	0.0184371
1535	0.03725	4	0.0184371
1536	0.03725	4	0.0184371
1537	0.03725	4	0.0184371
1538	0.03725	4	0.0184371
1539	0.03725	4	0.0184371
1540	0.03725	4	0.0184371
1541	0.03725	4	0.0184371
1542	0.03725	4	0.0184371
1543	0.03725	4	0.0184371
1544	0.03725	4	0.0184371
1545	0.03725	4	0.0184371
1546	0.03725	4	0.0184371
1547	0.03725	4	0.0184371
1548	0.03725	4	0.0184371
1549	0.03725	4	0.0184371
1550	0.03725	4	0.0184371
1551	0.03725	4	0.0184371
1552	0.03725	4	0.0184371
1553	0.03725	4	0.0184371
1554	0.03725	4	0.0184371
1555	0.03725	4	0.0184371
1556	0.03725	4	0.0184371
1557	0.03725	4	0.0184371
1558	0.03725	4	0.0184371
1559	0.03725	4	0.0184371
1560	0.03725	4	0.0184371
1561	0.03725	4	0.0184371
1562	0.03725	4	0.0184371
1563	0.03725	4	0.0184371
1564	0.03725	4	0.0184371
1565	0.03725	4	0.0184371
1566	0.03725	4	0.0184371
1567	0.03725	4	0.0184371
1568	0.03725	4	0.0184371
1569	0.03725	4	0.0184371
1570	0.03725	4	0.0184371
1571	0.03725	4	0.0184371
1572	0.03725	4	0.0184371
1573	0.03725	4	0.0184371
1574	0.03725	4	0.0184371
1575	0.03725	4	0.0184371
1576	0.03725	4	0.0184371
1577	0.03725	4	0.0184371
1578	0.03725	4	0.0184371
1579	0.03725	4	0.0184371
1580	0.03725	4	0.0184371
1581	0.03725	4	0.0184371
1582	0.03725	4	0.0184371
1583	0.03725	4	0.0184371
1584	0.03725	4	0.0184371
1585	0.03725	4	0.0184371
1586	0.03725	4	0.0184371
1587	0.03725	4	0.0184371
1588	0.03725	4	0.0184371
1589	0.03725	4	0.0184371
1590	0.03725	4	0.0184371
1591	0.03725	4	0.0184371
1592	0.03725	4	0.0184371
1593	0.03725	4	0.0184371
1594	0.03725	4	0.0184371
1595	0.03725	4	0.0184371
1596	0.03725	4	0.0184371
1597	0.03725	4	0.0184371
1598	0.03725	4	0.0184371
1599	0.03725	4	0.0184371
1600	0.03725	4	0.0184371
1601	0.03725	4	0.0184371
1602	0.03725	4	0.0184371
1603	0.03725	4	0.0184371
1604	0.03725	4	0.0184371
1605	0.03725	4	0.0184371
1606	0.03725	4	0.0184371
1607	0.03725	4	0.0184371
1608	0.03725	4	0.0184371
1609	0.03725	4	0.0184371
1610	0.03725	4	0.0184371
1611	0.03725	4	0.0184371
1612	0.03725	4	0.0184371
1613	0.03725	4	0.0184371
1614	0.03725	4	0.0184371
1615	0.03725	4	0.0184371
1616	0.03725	4	0.0184371
1617	0.03725	4	0.0184371
1618	0.03725	4	0.0184371
1619	0.03725	4	0.0184371
1620	0.03725	4	0.0184371
1621	0.03725	4	0.0184371
1622	0.03725	4	0.0184371
1623	0.03725	4	0.0184371
1624	0.03725	4	0.0184371
1625	0.03725	4	0.0184371
1626	0.03725	4	0.0184371
1627	0.03725	4	0.0184371
1628	0.03725	4	0.0184371
1629	0.03725	4	0.0184371
1630	0.03725	4	0.0184371
1631	0.03725	4	0.0184371
1632	0.03725	4	0.0184371
1633	0.03725	4	0.0184371
1634	0.03725	4	0.0184371
1635	0.03725	4	0.0184371
1636	0.03725	4	0.0184371
1637	0.03725	4	0.0184371
1638	0.03725	4	0.0184371
1639	0.03725	4	0.0184371
1640	0.03725	4	0.0184371
1641	0.03725	4	0.0184371
1642	0.03725	4	0.0184371
1643	0.03725	4	0.0184371
1644	0.03725	4	0.0184371
1645	0.03725	4	0.0184371
1646	0.03725	4	0.0184371
1647	0.03725	4	0.0184371
1648	0.03725	4	0.0184371
1649	0.03725	4	0.0184371
1650	0.03725	4	0.0184371
1651	0.03725	4	0.0184371
1652	0.03725	4	0.0184371
1653	0.03725	4	0.0184371
1654	0.03725	4	0.0184371
1655	0.03725	4	0.0184371
1656	0.03725	4	0.0184371
1657	0.03725	4	0.0184371
1658	0.03725	4	0.0184371
1659	0.03725	4	0.0184371
1660	0.03725	4	0.0184371
1661	0.03725	4	0.0184371
1662	0.03725	4	0.0184371
1663	0.03725	4	0.0184371
1664	0.03725	4	0.0184371
1665	0.03725	4	0.0184371
1666	0.03725	4	0.0184371
1667	0.03725	4	0.0184371
1668	0.03725	4	0.0184371
1669	0.03725	4	0.0184371
1670	0.03725	4	0.0184371
1671	0.03725	4	0.0184371
1672	0.03725	4	0.0184371
1673	0.03725	4	0.0184371
1674	0.03725	4	0.0184371
1675	0.03725	4	0.0184371
1676	0.03725	4	0.0184371
1677	0.03725	4	0.0184371
1678	0.03725	4	0.0184371
1679	0.03725	4	0.0184371
1680	0.03725	4	0.0184371
1681	0.03725	4	0.0184371
1682	0.03725	4	0.0184371
1683	0.03725	4	0.0184371
1684	0.03725	4	0.0184371
1685	0.03725	4	0.0184371
1686	0.03725	4	0.0184371
1687	0.03725	4	0.0184371
1688	0.03725	4	0.0184371
1689	0.03725	4	0.0184371
1690	0.03725	4	0.0184371
1691	0.03725	4	0.0184371
1692	0.03725	4	0.0184371
1693	0.03725	4	0.0184371
1694	0.03725	4	0.0184371
1695	0.03725	4	0.0184371
1696	0.03725	4	0.0184371
1697	0.03725	4	0.0184371
1698	0.03725	4	0.0184371
1699	0.03725	4	0.0184371
1700	0.03725	4	0.0184371
1701	0.03725	4	0.0184371
1702	0.03725	4	0.0184371
1703	0.03725	4	0.0184371
1704	0.03725	4	0.0184371
1705	0.03725	4	0.0184371
1706	0.03725	4	0.0184371
1707	0.03725	4	0.0184371
1708	0.03725	4	0.0184371
1709	0.03725	4	0.0184371
1710	0.03725	4	0.0184371
1711	0.03725	4	0.0184371
1712	0.03725	4	0.0184371
1713	0.03725	4	0.0184371
1714	0.03725	4	0.0184371
1715	0.03725	4	0.0184371
1716	0.03725	4	0.0184371
1717	0.03725	4	0.0184371
1718	0.03725	4	0.0184371
1719	0.03725	4	0.0184371
1720	0.03725	4	0.0184371
1721	0.03725	4	0.0184371
1722	0.03725	4	0.0184371
1723	0.03725	4	0.0184371
1724	0.03725	4	0.0184371
1725	0.03725	4	0.0184371
1726	0.03725	4	0.0184371
1727	0.03725	4	0.0184371
1728	0.03725	4	0.0184371
1729	0.03725	4	0.0184371
1730	0.03725	4	0.0184371
1731	0.03725	4	0.0184371
1732	0.03725	4	0.0184371
1733	0.03725	4	0.0184371
1734	0.03725	4	0.0184371
1735	0.03725	4	0.0184371
1736	0.03725	4	0.0184371
1737	0.03725	4	0.0184371
1738	0.03725	4	0.0184371
1739	0.03725	4	0.0184371
1740	0.03725	4	0.0184371
1741	0.03725	4	0.0184371
1742	0.03725	4	0.0184371
1743	0.03725	4	0.0184371
1744	0.03725	4	0.0184371
1745	0.03725	4	0.0184371
1746	0.03725	4	0.0184371
1747	0.03725	4	0.0184371
1748	0.03725	4	0.0184371
1749	0.03725	4	0.0184371
1750	0.03725	4	0.0184371
1751	0.03725	4	0.0184371
1752	0.03725	4	0.0184371
1753	0.03725	4	0.0184371
1754	0.03725	4	0.0184371
1755	0.03725	4	0.0184371
1756	0.03725	4	0.0184371
1757	0.03725	4	0.0184371
1758	0.03725	4	0.0184371
1759	0.03725	4	0.0184371
1760	0.03725	4	0.0184371
1761	0.03725	4	0.0184371
1762	0.03725	4	0.0184371
1763	0.03725	4	0.0184371
1764	0.03725	4	0.0184371
1765	0.03725	4	0.0184371
1766	0.03725	4	0.0184371
1767	0.03725	4	0.0184371
1768	0.03725	4	0.0184371
1769	0.03725	4	0.0184371
1770	0.03725	4	0.0184371
1771	0.03725	4	0.0184371
1772	0.03725	4	0.0184371
1773	0.03725	4	0.0184371
1774	0.03725	4	0.0184371
1775	0.03725	4	0.0184371
1776	0.03725	4	0.0184371
1777	0.03725	4	0.0184371
1778	0.03725	4	0.0184371
1779	0.03725	4	0.0184371
1780	0.03725	4	0.0184371
1781	0.03725	4	0.0184371
1782	0.03725	4	0.0184371
1783	0.03725	4	0.0184371
1784	0.03725	4	0.0184371
1785	0.03725	4	0.0184371
1786	0.03725	4	0.0184371
1787	0.03725	4	0.0184371
1788	0.03725	4	0.0184371
1789	0.03725	4	0.0184371
1790	0.03725	4	0.0184371
1791	0.03725	4	0.0184371
1792	0.03725	4	0.0184371
1793	0.03725	4	0.0184371
1794	0.03725	4	0.0184371
1795	0.03725	4	0.0184371
1796	0.03725	4	0.0184371
1797	0.03725	4	0.0184371
1798	0.03725	4	0.0184371
1799	0.03725	4	0.0184371
1800	0.03725	4	0.0184371
1801	0.03725	4	0.0184371
1802	0.03725	4	0.0184371
1803	0.03725	4	0.0184371
1804	0.03725	4	0.0184371
1805	0.03725	4	0.0184371
1806	0.03725	4	0.0184371
1807	0.03725	4	0.0184371
1808	0.03725	4	0.0184371
1809	0.03725	4	0.0184371
1810	0.03725	4	0.0184371
1811	0.03725	4	0.0184371
1812	0.03725	4	0.0184371
1813	0.03725	4	0.0184371
1814	0.03725	4	0.0184371
1815	0.03725	4	0.0184371
1816	0.03725	4	0.0184371
1817	0.03725	4	0.0184371
1818	0.03725	4	0.0184371
1819	0.03725	4	0.0184371
1820	0.03725	4	0.0184371
1821	0.03725	4	0.0184371
1822	0.03725	4	0.0184371
1823	0.03725	4	0.0184371
1824	0.03725	4	0.0184371
1825	0.03725	4	0.0184371
1826	0.03725	4	0.0184371
1827	0.03725	4	0.0184371
1828	0.03725	4	0.0184371
1829	0.03725	4	0.0184371
1830	0.03725	4	0.0184371
1831	0.03725	4	0.0184371
1832	0.03725	4	0.0184371
1833	0.03725	4	0.0184371
1834	0.03725	4	0.0184371
1835	0.03725	4	0.0184371
1836	0.03725	4	0.0184371
1837	0.03725	4	0.0184371
1838	0.03725	4	0.0184371
1839	0.03725	4	0.0184371
1840	0.03725	4	0.0184371
1841	0.03725	4	0.0184371
1842	0.03725	4	0.0184371
1843	0.03725	4	0.0184371
1844	0.03725	4	0.0184371
1845	0.03725	4	0.0184371
1846	0.03725	4	0.0184371
1847	0.03725	4	0.0184371
1848	0.03725	4	0.0184371
1849	0.03725	4	0.0184371
1850	0.03725	4	0.0184371
1851	0.03725	4	0.0184371
1852	0.03725	4	0.0184371
1853	0.03725	4	0.0184371
1854	0.03725	4	0.0184371
1855	0.03725	4	0.0184371
1856	0.03725	4	0.0184371
1857	0.03725	4	0.0184371
1858	0.03725	4	0.0184371
1859	0.03725	4	0.0184371
1860	0.03725	4	0.0184371
1861	0.03725	4	0.0184371
1862	0.03725	4	0.0184371
1863	0.03725	4	0.0184371
1864	0.03725	4	0.0184371
1865	0.03725	4	0.0184371
1866	0.03725	4	0.0184371
1867	0.03725	4	0.0184371
1868	0.03725	4	0.0184371
1869	0.03725	4	0.0184371
1870	0.03725	4	0.0184371
1871	0.03725	4	0.0184371
1872	0.03725	4	0.0184371
1873	0.03725	4	0.0184371
1874	0.03725	4	0.0184371
1875	0.03725	4	0.0184371
1876	0.03725	4	0.0184371
1877	0.03725	4	0.0184371
1878	0.03725	4	0.0184371
1879	0.03725	4	0.0184371
1880	0.03725	4	0.0184371
1881	0.03725	4	0.0184371
1882	0.03725	4	0.0184371
1883	0.03725	4	0.0184371
1884	0.03725	4	0.0184371
1885	0.03725	4	0.0184371
1886	0.03725	4	0.0184371
1887	0.03725	4	0.0184371
1888	0.03725	4	0.0184371
1889	0.03725	4	0.0184371
1890	0.03725	4	0.0184371
1891	0.03725	4	0.0184371
1892	0.03725	4	0.0184371
1893	0.03725	4	0.0184371
1894	0.03725	4	0.0184371
1895	0.03725	4	0.0184371
1896	0.03725	4	0.0184371
1897	0.03725	4	0.0184371
1898	0.03725	4	0.0184371
1899	0.03725	4	0.0184371
1900	0.03725	4	0.0184371
1901	0.03725	4	0.0184371
1902	0.03725	4	0.0184371
1903	0.03725	4	0.0184371
1904	0.03725	4	0.0184371
1905	0.03725	4	0.0184371
1906	0.03725	4	0.0184371
1907	0.03725	4	0.0184371
1908	0.03725	4	0.0184371
1909	0.03725	4	0.0184371
1910	0.03725	4	0.0184371
1911	0.03725	4	0.0184371
1912	0.03725	4	0.0184371
1913	0.03725	4	0.0184371
1914	0.03725	4	0.0184371
1915	0.03725	4	0.0184371
1916	0.03725	4	0.0184371
1917	0.03725	4	0.0184371
1918	0.03725	4	0.0184371
1919	0.03725	4	0.0184371
1920	0.03725	4	0.0184371
1921	0.03725	4	0.0184371
1922	0.03725	4	0.0184371
1923	0.03725	4	0.0184371
1924	0.03725	4	0.0184371
1925	0.03725	4	0.0184371
1926	0.03725	4	0.0184371
1927	0.03725	4	0.0184371
1928	0.03725	4	0.0184371
1929	0.03725	4	0.0184371
1930	0.03725	4	0.0184371
1931	0.03725	4	0.0184371
1932	0.03725	4	0.0184371
1933	0.03725	4	0.0184371
1934	0.03725	4	0.0184371
1935	0.03725	4	0.0184371
1936	0.03725	4	0.0184371
1937	0.03725	4	0.0184371
1938	0.03725	4	0.0184371
1939	0.03725	4	0.0184371
1940	0.03725	4	0.0184371
1941	0.03725	4	0.0184371
1942	0.03725	4	0.0184371
1943	0.03725	4	0.0184371
1944	0.03725	4	0.0184371
1945	0.03725	4	0.0184371
1946	0.03725	4	0.0184371
1947	0.03725	4	0.0184371
1948	0.03725	4	0.0184371
1949	0.03725	4	0.0184371
1950	0.03725	4	0.0184371
1951	0.03725	4	0.0184371
1952	0.03725	4	0.0184371
1953	0.03725	4	0.0184371
1954	0.03725	4	0.0184371
1955	0.03725	4	0.0184371
1956	0.03725	4	0.0184371
1957	0.03725	4	0.0184371
1958	0.03725	4	0.0184371
1959	0.03725	4	0.0184371
1960	0.03725	4	0.0184371
1961	0.03725	4	0.0184371
1962	0.03725	4	0.0184371
1963	0.03725	4	0.0184371
1964	0.03725	4	0.0184371
1965	0.03725	4	0.0184371
1966	0.03725	4	0.0184371
1967	0.03725	4	0.0184371
1968	0.03725	4	0.0184371
1969	0.03725	4	0.0184371
1970	0.03725	4	0.0184371
1971	0.03725	4	0.0184371
1972	0.03725	4	0.0184371
1973	0.03725	4	0.0184371
1974	0.03725	4	0.0184371
1975	0.03725	4	0.0184371
1976	0.03725	4	0.0184371
1977	0.03725	4	0.0184371
1978	0.03725	4	0.0184371
1979	0.03725	4	0.0184371
1980	0.03725	4	0.0184371
1981	0.03725	4	0.0184371
1982	0.03725	4	0.0184371
1983	0.03725	4	0.0184371
1984	0.03725	4	0.0184371
1985	0.03725	4	0.0184371
1986	0.03725	4	0.0184371
1987	0.03725	4	0.0184371
1988	0.03725	4	0.0184371
1989	0.03725	4	0.0184371
1990	0.03725	4	0.0184371
1991	0.03725	4	0.0184371
1992	0.03725	4	0.0184371
1993	0.03725	4	0.0184371
1994	0.03725	4	0.0184371
1995	0.03725	4	0.0184371
1996	0.03725	4	0.0184371
1997	0.03725	4	0.0184371
1998	0.03725	4	0.0184371
1999	0.03725	4	0.0184371
2000	0.03725	4	0.0184371
[truncated: 3,001 more rows]
