# Supplementary material for: Aspiration-driven co-evolution of cooperation with individual behavioral diversity
Source: PLoS One. 2023 Sep 15;18(9):e0291134. doi: 10.1371/journal.pone.0291134 (PMC10503719; doi:10.1371/journal.pone.0291134)
Supplement: S1 Data — (ZIP) [file pone.0291134.s001.zip › M1/v2-L=200/data/aspiration_time,b=1.92_frequency.txt]

1	0.5	0.5	0
2	0.700383	0.723466	0.482008
3	0.791293	0.878214	0.556672
4	0.80987	0.990747	0.613231
5	0.785541	1.0692	0.641584
6	0.740798	1.13373	0.638074
7	0.687538	1.20452	0.616439
8	0.632647	1.2628	0.584924
9	0.57997	1.30852	0.547195
10	0.530417	1.39447	0.506281
11	0.48454	1.49158	0.465715
12	0.442058	1.58076	0.426826
13	0.40345	1.67385	0.390553
14	0.368091	1.7894	0.356232
15	0.336185	1.87738	0.324852
16	0.307299	1.93704	0.295769
17	0.281005	2.01955	0.269366
18	0.257235	2.18618	0.245737
19	0.235639	2.2829	0.22411
20	0.216053	2.40971	0.204698
21	0.198089	2.61804	0.187028
22	0.182018	2.76253	0.170874
23	0.167452	2.86242	0.156289
24	0.154284	2.86718	0.143047
25	0.14219	3.06218	0.131052
26	0.13122	3.21268	0.120087
27	0.121312	3.31417	0.110018
28	0.112298	3.37322	0.10068
29	0.104226	3.46679	0.0925002
30	0.0968957	3.46614	0.0849771
31	0.09028	3.44494	0.0782441
32	0.0843078	3.46934	0.0721629
33	0.0788845	3.53624	0.0666542
34	0.0739804	3.6076	0.0616582
35	0.0694998	3.68707	0.0571581
36	0.0654085	3.76075	0.0529875
37	0.0617819	3.78266	0.049275
38	0.0584414	3.81557	0.0459073
39	0.0554535	3.80991	0.0428338
40	0.0527466	3.84908	0.0400817
41	0.0502844	3.86446	0.0375599
42	0.0480295	3.87763	0.0352536
43	0.0460268	3.88833	0.0332085
44	0.0441955	3.89947	0.0313339
45	0.0425253	3.90648	0.0296348
46	0.0410284	3.91502	0.0281044
47	0.0396574	3.92266	0.0267033
48	0.0384269	3.92857	0.0254491
49	0.0373204	3.93585	0.0243145
50	0.0363129	3.94141	0.0232851
51	0.0353994	3.94644	0.0223519
52	0.0345829	3.95247	0.0215125
53	0.0338431	3.9569	0.0207554
54	0.0331857	3.96177	0.0200796
55	0.0325761	3.96527	0.0194562
56	0.0320276	3.96749	0.0188985
57	0.0315297	3.97079	0.0183879
58	0.031084	3.97354	0.0179316
59	0.0306788	3.97582	0.0175175
60	0.0303095	3.9782	0.017139
61	0.0299731	3.98041	0.0167941
62	0.0296736	3.98286	0.0164854
63	0.0293988	3.98435	0.0162047
64	0.0291543	3.98617	0.0159533
65	0.028933	3.98765	0.0157264
66	0.0287312	3.98874	0.0155202
67	0.0285473	3.98965	0.0153327
68	0.0283809	3.99069	0.0151623
69	0.0282296	3.99144	0.0150079
70	0.0280944	3.99246	0.0148689
71	0.0279692	3.99306	0.0147413
72	0.0278576	3.99366	0.0146273
73	0.0277571	3.9945	0.0145236
74	0.0276665	3.99506	0.0144309
75	0.0275841	3.99554	0.0143466
76	0.0275088	3.99592	0.0142698
77	0.0274417	3.99632	0.0142011
78	0.0273813	3.9967	0.0141393
79	0.0273259	3.99697	0.0140828
80	0.0272758	3.99722	0.0140317
81	0.0272304	3.99742	0.0139855
82	0.0271898	3.99764	0.013944
83	0.0271521	3.99786	0.0139054
84	0.0271184	3.99804	0.013871
85	0.0270879	3.99824	0.0138398
86	0.0270605	3.99841	0.0138117
87	0.027036	3.99858	0.0137865
88	0.0270135	3.99877	0.0137634
89	0.0269931	3.99888	0.0137425
90	0.0269748	3.99897	0.0137239
91	0.0269583	3.99906	0.0137069
92	0.0269434	3.99916	0.0136917
93	0.0269297	3.99922	0.0136778
94	0.0269175	3.9993	0.0136652
95	0.0269064	3.99938	0.0136539
96	0.0268963	3.99944	0.0136435
97	0.0268873	3.99949	0.0136343
98	0.026879	3.99954	0.0136258
99	0.0268715	3.99959	0.0136181
100	0.0268646	3.99963	0.0136111
101	0.0268584	3.99967	0.0136047
102	0.0268529	3.9997	0.0135991
103	0.0268478	3.99973	0.0135939
104	0.0268432	3.99975	0.0135892
105	0.0268391	3.99978	0.013585
106	0.0268354	3.99981	0.0135812
107	0.026832	3.99983	0.0135778
108	0.026829	3.99984	0.0135747
109	0.0268263	3.99986	0.0135719
110	0.0268238	3.99987	0.0135693
111	0.0268215	3.99988	0.013567
112	0.0268195	3.99989	0.013565
113	0.0268176	3.99991	0.013563
114	0.026816	3.99991	0.0135613
115	0.0268144	3.99992	0.0135597
116	0.026813	3.99993	0.0135584
117	0.0268118	3.99994	0.0135571
118	0.0268107	3.99994	0.013556
119	0.0268097	3.99995	0.0135549
120	0.0268088	3.99995	0.013554
121	0.0268079	3.99996	0.0135531
122	0.0268072	3.99996	0.0135524
123	0.0268065	3.99997	0.0135517
124	0.0268059	3.99997	0.013551
125	0.0268053	3.99997	0.0135505
126	0.0268048	3.99997	0.01355
127	0.0268044	3.99998	0.0135495
128	0.0268039	3.99998	0.0135491
129	0.0268036	3.99998	0.0135487
130	0.0268032	3.99998	0.0135483
131	0.0268029	3.99999	0.013548
132	0.0268026	3.99999	0.0135477
133	0.0268024	3.99999	0.0135475
134	0.0268022	3.99999	0.0135473
135	0.026802	3.99999	0.013547
136	0.0268018	3.99999	0.0135468
137	0.0268016	3.99999	0.0135467
138	0.0268015	3.99999	0.0135465
139	0.0268013	3.99999	0.0135464
140	0.0268012	3.99999	0.0135463
141	0.0268011	3.99999	0.0135461
142	0.026801	4	0.013546
143	0.0268009	4	0.0135459
144	0.0268008	4	0.0135459
145	0.0268007	4	0.0135458
146	0.0268007	4	0.0135457
147	0.0268006	4	0.0135456
148	0.0268005	4	0.0135456
149	0.0268005	4	0.0135455
150	0.0268004	4	0.0135455
151	0.0268004	4	0.0135454
152	0.0268004	4	0.0135454
153	0.0268003	4	0.0135454
154	0.0268003	4	0.0135453
155	0.0268003	4	0.0135453
156	0.0268002	4	0.0135453
157	0.0268002	4	0.0135453
158	0.0268002	4	0.0135452
159	0.0268002	4	0.0135452
160	0.0268002	4	0.0135452
161	0.0268001	4	0.0135452
162	0.0268001	4	0.0135452
163	0.0268001	4	0.0135452
164	0.0268001	4	0.0135451
165	0.0268001	4	0.0135451
166	0.0268001	4	0.0135451
167	0.0268001	4	0.0135451
168	0.0268001	4	0.0135451
169	0.0268001	4	0.0135451
170	0.0268001	4	0.0135451
171	0.0268001	4	0.0135451
172	0.0268	4	0.0135451
173	0.0268	4	0.0135451
174	0.0268	4	0.0135451
175	0.0268	4	0.0135451
176	0.0268	4	0.0135451
177	0.0268	4	0.0135451
178	0.0268	4	0.0135451
179	0.0268	4	0.0135451
180	0.0268	4	0.0135451
181	0.0268	4	0.0135451
182	0.0268	4	0.0135451
183	0.0268	4	0.0135451
184	0.0268	4	0.0135451
185	0.0268	4	0.0135451
186	0.0268	4	0.013545
187	0.0268	4	0.013545
188	0.0268	4	0.013545
189	0.0268	4	0.013545
190	0.0268	4	0.013545
191	0.0268	4	0.013545
192	0.0268	4	0.013545
193	0.0268	4	0.013545
194	0.0268	4	0.013545
195	0.0268	4	0.013545
196	0.0268	4	0.013545
197	0.0268	4	0.013545
198	0.0268	4	0.013545
199	0.0268	4	0.013545
200	0.0268	4	0.013545
201	0.0268	4	0.013545
202	0.0268	4	0.013545
203	0.0268	4	0.013545
204	0.0268	4	0.013545
205	0.0268	4	0.013545
206	0.0268	4	0.013545
207	0.0268	4	0.013545
208	0.0268	4	0.013545
209	0.0268	4	0.013545
210	0.0268	4	0.013545
211	0.0268	4	0.013545
212	0.0268	4	0.013545
213	0.0268	4	0.013545
214	0.0268	4	0.013545
215	0.0268	4	0.013545
216	0.0268	4	0.013545
217	0.0268	4	0.013545
218	0.0268	4	0.013545
219	0.0268	4	0.013545
220	0.0268	4	0.013545
221	0.0268	4	0.013545
222	0.0268	4	0.013545
223	0.0268	4	0.013545
224	0.0268	4	0.013545
225	0.0268	4	0.013545
226	0.0268	4	0.013545
227	0.0268	4	0.013545
228	0.0268	4	0.013545
229	0.0268	4	0.013545
230	0.0268	4	0.013545
231	0.0268	4	0.013545
232	0.0268	4	0.013545
233	0.0268	4	0.013545
234	0.0268	4	0.013545
235	0.0268	4	0.013545
236	0.0268	4	0.013545
237	0.0268	4	0.013545
238	0.0268	4	0.013545
239	0.0268	4	0.013545
240	0.0268	4	0.013545
241	0.0268	4	0.013545
242	0.0268	4	0.013545
243	0.0268	4	0.013545
244	0.0268	4	0.013545
245	0.0268	4	0.013545
246	0.0268	4	0.013545
247	0.0268	4	0.013545
248	0.0268	4	0.013545
249	0.0268	4	0.013545
250	0.0268	4	0.013545
251	0.0268	4	0.013545
252	0.0268	4	0.013545
253	0.0268	4	0.013545
254	0.0268	4	0.013545
255	0.0268	4	0.013545
256	0.0268	4	0.013545
257	0.0268	4	0.013545
258	0.0268	4	0.013545
259	0.0268	4	0.013545
260	0.0268	4	0.013545
261	0.0268	4	0.013545
262	0.0268	4	0.013545
263	0.0268	4	0.013545
264	0.0268	4	0.013545
265	0.0268	4	0.013545
266	0.0268	4	0.013545
267	0.0268	4	0.013545
268	0.0268	4	0.013545
269	0.0268	4	0.013545
270	0.0268	4	0.013545
271	0.0268	4	0.013545
272	0.0268	4	0.013545
273	0.0268	4	0.013545
274	0.0268	4	0.013545
275	0.0268	4	0.013545
276	0.0268	4	0.013545
277	0.0268	4	0.013545
278	0.0268	4	0.013545
279	0.0268	4	0.013545
280	0.0268	4	0.013545
281	0.0268	4	0.013545
282	0.0268	4	0.013545
283	0.0268	4	0.013545
284	0.0268	4	0.013545
285	0.0268	4	0.013545
286	0.0268	4	0.013545
287	0.0268	4	0.013545
288	0.0268	4	0.013545
289	0.0268	4	0.013545
290	0.0268	4	0.013545
291	0.0268	4	0.013545
292	0.0268	4	0.013545
293	0.0268	4	0.013545
294	0.0268	4	0.013545
295	0.0268	4	0.013545
296	0.0268	4	0.013545
297	0.0268	4	0.013545
298	0.0268	4	0.013545
299	0.0268	4	0.013545
300	0.0268	4	0.013545
301	0.0268	4	0.013545
302	0.0268	4	0.013545
303	0.0268	4	0.013545
304	0.0268	4	0.013545
305	0.0268	4	0.013545
306	0.0268	4	0.013545
307	0.0268	4	0.013545
308	0.0268	4	0.013545
309	0.0268	4	0.013545
310	0.0268	4	0.013545
311	0.0268	4	0.013545
312	0.0268	4	0.013545
313	0.0268	4	0.013545
314	0.0268	4	0.013545
315	0.0268	4	0.013545
316	0.0268	4	0.013545
317	0.0268	4	0.013545
318	0.0268	4	0.013545
319	0.0268	4	0.013545
320	0.0268	4	0.013545
321	0.0268	4	0.013545
322	0.0268	4	0.013545
323	0.0268	4	0.013545
324	0.0268	4	0.013545
325	0.0268	4	0.013545
326	0.0268	4	0.013545
327	0.0268	4	0.013545
328	0.0268	4	0.013545
329	0.0268	4	0.013545
330	0.0268	4	0.013545
331	0.0268	4	0.013545
332	0.0268	4	0.013545
333	0.0268	4	0.013545
334	0.0268	4	0.013545
335	0.0268	4	0.013545
336	0.0268	4	0.013545
337	0.0268	4	0.013545
338	0.0268	4	0.013545
339	0.0268	4	0.013545
340	0.0268	4	0.013545
341	0.0268	4	0.013545
342	0.0268	4	0.013545
343	0.0268	4	0.013545
344	0.0268	4	0.013545
345	0.0268	4	0.013545
346	0.0268	4	0.013545
347	0.0268	4	0.013545
348	0.0268	4	0.013545
349	0.0268	4	0.013545
350	0.0268	4	0.013545
351	0.0268	4	0.013545
352	0.0268	4	0.013545
353	0.0268	4	0.013545
354	0.0268	4	0.013545
355	0.0268	4	0.013545
356	0.0268	4	0.013545
357	0.0268	4	0.013545
358	0.0268	4	0.013545
359	0.0268	4	0.013545
360	0.0268	4	0.013545
361	0.0268	4	0.013545
362	0.0268	4	0.013545
363	0.0268	4	0.013545
364	0.0268	4	0.013545
365	0.0268	4	0.013545
366	0.0268	4	0.013545
367	0.0268	4	0.013545
368	0.0268	4	0.013545
369	0.0268	4	0.013545
370	0.0268	4	0.013545
371	0.0268	4	0.013545
372	0.0268	4	0.013545
373	0.0268	4	0.013545
374	0.0268	4	0.013545
375	0.0268	4	0.013545
376	0.0268	4	0.013545
377	0.0268	4	0.013545
378	0.0268	4	0.013545
379	0.0268	4	0.013545
380	0.0268	4	0.013545
381	0.0268	4	0.013545
382	0.0268	4	0.013545
383	0.0268	4	0.013545
384	0.0268	4	0.013545
385	0.0268	4	0.013545
386	0.0268	4	0.013545
387	0.0268	4	0.013545
388	0.0268	4	0.013545
389	0.0268	4	0.013545
390	0.0268	4	0.013545
391	0.0268	4	0.013545
392	0.0268	4	0.013545
393	0.0268	4	0.013545
394	0.0268	4	0.013545
395	0.0268	4	0.013545
396	0.0268	4	0.013545
397	0.0268	4	0.013545
398	0.0268	4	0.013545
399	0.0268	4	0.013545
400	0.0268	4	0.013545
401	0.0268	4	0.013545
402	0.0268	4	0.013545
403	0.0268	4	0.013545
404	0.0268	4	0.013545
405	0.0268	4	0.013545
406	0.0268	4	0.013545
407	0.0268	4	0.013545
408	0.0268	4	0.013545
409	0.0268	4	0.013545
410	0.0268	4	0.013545
411	0.0268	4	0.013545
412	0.0268	4	0.013545
413	0.0268	4	0.013545
414	0.0268	4	0.013545
415	0.0268	4	0.013545
416	0.0268	4	0.013545
417	0.0268	4	0.013545
418	0.0268	4	0.013545
419	0.0268	4	0.013545
420	0.0268	4	0.013545
421	0.0268	4	0.013545
422	0.0268	4	0.013545
423	0.0268	4	0.013545
424	0.0268	4	0.013545
425	0.0268	4	0.013545
426	0.0268	4	0.013545
427	0.0268	4	0.013545
428	0.0268	4	0.013545
429	0.0268	4	0.013545
430	0.0268	4	0.013545
431	0.0268	4	0.013545
432	0.0268	4	0.013545
433	0.0268	4	0.013545
434	0.0268	4	0.013545
435	0.0268	4	0.013545
436	0.0268	4	0.013545
437	0.0268	4	0.013545
438	0.0268	4	0.013545
439	0.0268	4	0.013545
440	0.0268	4	0.013545
441	0.0268	4	0.013545
442	0.0268	4	0.013545
443	0.0268	4	0.013545
444	0.0268	4	0.013545
445	0.0268	4	0.013545
446	0.0268	4	0.013545
447	0.0268	4	0.013545
448	0.0268	4	0.013545
449	0.0268	4	0.013545
450	0.0268	4	0.013545
451	0.0268	4	0.013545
452	0.0268	4	0.013545
453	0.0268	4	0.013545
454	0.0268	4	0.013545
455	0.0268	4	0.013545
456	0.0268	4	0.013545
457	0.0268	4	0.013545
458	0.0268	4	0.013545
459	0.0268	4	0.013545
460	0.0268	4	0.013545
461	0.0268	4	0.013545
462	0.0268	4	0.013545
463	0.0268	4	0.013545
464	0.0268	4	0.013545
465	0.0268	4	0.013545
466	0.0268	4	0.013545
467	0.0268	4	0.013545
468	0.0268	4	0.013545
469	0.0268	4	0.013545
470	0.0268	4	0.013545
471	0.0268	4	0.013545
472	0.0268	4	0.013545
473	0.0268	4	0.013545
474	0.0268	4	0.013545
475	0.0268	4	0.013545
476	0.0268	4	0.013545
477	0.0268	4	0.013545
478	0.0268	4	0.013545
479	0.0268	4	0.013545
480	0.0268	4	0.013545
481	0.0268	4	0.013545
482	0.0268	4	0.013545
483	0.0268	4	0.013545
484	0.0268	4	0.013545
485	0.0268	4	0.013545
486	0.0268	4	0.013545
487	0.0268	4	0.013545
488	0.0268	4	0.013545
489	0.0268	4	0.013545
490	0.0268	4	0.013545
491	0.0268	4	0.013545
492	0.0268	4	0.013545
493	0.0268	4	0.013545
494	0.0268	4	0.013545
495	0.0268	4	0.013545
496	0.0268	4	0.013545
497	0.0268	4	0.013545
498	0.0268	4	0.013545
499	0.0268	4	0.013545
500	0.0268	4	0.013545
501	0.0268	4	0.013545
502	0.0268	4	0.013545
503	0.0268	4	0.013545
504	0.0268	4	0.013545
505	0.0268	4	0.013545
506	0.0268	4	0.013545
507	0.0268	4	0.013545
508	0.0268	4	0.013545
509	0.0268	4	0.013545
510	0.0268	4	0.013545
511	0.0268	4	0.013545
512	0.0268	4	0.013545
513	0.0268	4	0.013545
514	0.0268	4	0.013545
515	0.0268	4	0.013545
516	0.0268	4	0.013545
517	0.0268	4	0.013545
518	0.0268	4	0.013545
519	0.0268	4	0.013545
520	0.0268	4	0.013545
521	0.0268	4	0.013545
522	0.0268	4	0.013545
523	0.0268	4	0.013545
524	0.0268	4	0.013545
525	0.0268	4	0.013545
526	0.0268	4	0.013545
527	0.0268	4	0.013545
528	0.0268	4	0.013545
529	0.0268	4	0.013545
530	0.0268	4	0.013545
531	0.0268	4	0.013545
532	0.0268	4	0.013545
533	0.0268	4	0.013545
534	0.0268	4	0.013545
535	0.0268	4	0.013545
536	0.0268	4	0.013545
537	0.0268	4	0.013545
538	0.0268	4	0.013545
539	0.0268	4	0.013545
540	0.0268	4	0.013545
541	0.0268	4	0.013545
542	0.0268	4	0.013545
543	0.0268	4	0.013545
544	0.0268	4	0.013545
545	0.0268	4	0.013545
546	0.0268	4	0.013545
547	0.0268	4	0.013545
548	0.0268	4	0.013545
549	0.0268	4	0.013545
550	0.0268	4	0.013545
551	0.0268	4	0.013545
552	0.0268	4	0.013545
553	0.0268	4	0.013545
554	0.0268	4	0.013545
555	0.0268	4	0.013545
556	0.0268	4	0.013545
557	0.0268	4	0.013545
558	0.0268	4	0.013545
559	0.0268	4	0.013545
560	0.0268	4	0.013545
561	0.0268	4	0.013545
562	0.0268	4	0.013545
563	0.0268	4	0.013545
564	0.0268	4	0.013545
565	0.0268	4	0.013545
566	0.0268	4	0.013545
567	0.0268	4	0.013545
568	0.0268	4	0.013545
569	0.0268	4	0.013545
570	0.0268	4	0.013545
571	0.0268	4	0.013545
572	0.0268	4	0.013545
573	0.0268	4	0.013545
574	0.0268	4	0.013545
575	0.0268	4	0.013545
576	0.0268	4	0.013545
577	0.0268	4	0.013545
578	0.0268	4	0.013545
579	0.0268	4	0.013545
580	0.0268	4	0.013545
581	0.0268	4	0.013545
582	0.0268	4	0.013545
583	0.0268	4	0.013545
584	0.0268	4	0.013545
585	0.0268	4	0.013545
586	0.0268	4	0.013545
587	0.0268	4	0.013545
588	0.0268	4	0.013545
589	0.0268	4	0.013545
590	0.0268	4	0.013545
591	0.0268	4	0.013545
592	0.0268	4	0.013545
593	0.0268	4	0.013545
594	0.0268	4	0.013545
595	0.0268	4	0.013545
596	0.0268	4	0.013545
597	0.0268	4	0.013545
598	0.0268	4	0.013545
599	0.0268	4	0.013545
600	0.0268	4	0.013545
601	0.0268	4	0.013545
602	0.0268	4	0.013545
603	0.0268	4	0.013545
604	0.0268	4	0.013545
605	0.0268	4	0.013545
606	0.0268	4	0.013545
607	0.0268	4	0.013545
608	0.0268	4	0.013545
609	0.0268	4	0.013545
610	0.0268	4	0.013545
611	0.0268	4	0.013545
612	0.0268	4	0.013545
613	0.0268	4	0.013545
614	0.0268	4	0.013545
615	0.0268	4	0.013545
616	0.0268	4	0.013545
617	0.0268	4	0.013545
618	0.0268	4	0.013545
619	0.0268	4	0.013545
620	0.0268	4	0.013545
621	0.0268	4	0.013545
622	0.0268	4	0.013545
623	0.0268	4	0.013545
624	0.0268	4	0.013545
625	0.0268	4	0.013545
626	0.0268	4	0.013545
627	0.0268	4	0.013545
628	0.0268	4	0.013545
629	0.0268	4	0.013545
630	0.0268	4	0.013545
631	0.0268	4	0.013545
632	0.0268	4	0.013545
633	0.0268	4	0.013545
634	0.0268	4	0.013545
635	0.0268	4	0.013545
636	0.0268	4	0.013545
637	0.0268	4	0.013545
638	0.0268	4	0.013545
639	0.0268	4	0.013545
640	0.0268	4	0.013545
641	0.0268	4	0.013545
642	0.0268	4	0.013545
643	0.0268	4	0.013545
644	0.0268	4	0.013545
645	0.0268	4	0.013545
646	0.0268	4	0.013545
647	0.0268	4	0.013545
648	0.0268	4	0.013545
649	0.0268	4	0.013545
650	0.0268	4	0.013545
651	0.0268	4	0.013545
652	0.0268	4	0.013545
653	0.0268	4	0.013545
654	0.0268	4	0.013545
655	0.0268	4	0.013545
656	0.0268	4	0.013545
657	0.0268	4	0.013545
658	0.0268	4	0.013545
659	0.0268	4	0.013545
660	0.0268	4	0.013545
661	0.0268	4	0.013545
662	0.0268	4	0.013545
663	0.0268	4	0.013545
664	0.0268	4	0.013545
665	0.0268	4	0.013545
666	0.0268	4	0.013545
667	0.0268	4	0.013545
668	0.0268	4	0.013545
669	0.0268	4	0.013545
670	0.0268	4	0.013545
671	0.0268	4	0.013545
672	0.0268	4	0.013545
673	0.0268	4	0.013545
674	0.0268	4	0.013545
675	0.0268	4	0.013545
676	0.0268	4	0.013545
677	0.0268	4	0.013545
678	0.0268	4	0.013545
679	0.0268	4	0.013545
680	0.0268	4	0.013545
681	0.0268	4	0.013545
682	0.0268	4	0.013545
683	0.0268	4	0.013545
684	0.0268	4	0.013545
685	0.0268	4	0.013545
686	0.0268	4	0.013545
687	0.0268	4	0.013545
688	0.0268	4	0.013545
689	0.0268	4	0.013545
690	0.0268	4	0.013545
691	0.0268	4	0.013545
692	0.0268	4	0.013545
693	0.0268	4	0.013545
694	0.0268	4	0.013545
695	0.0268	4	0.013545
696	0.0268	4	0.013545
697	0.0268	4	0.013545
698	0.0268	4	0.013545
699	0.0268	4	0.013545
700	0.0268	4	0.013545
701	0.0268	4	0.013545
702	0.0268	4	0.013545
703	0.0268	4	0.013545
704	0.0268	4	0.013545
705	0.0268	4	0.013545
706	0.0268	4	0.013545
707	0.0268	4	0.013545
708	0.0268	4	0.013545
709	0.0268	4	0.013545
710	0.0268	4	0.013545
711	0.0268	4	0.013545
712	0.0268	4	0.013545
713	0.0268	4	0.013545
714	0.0268	4	0.013545
715	0.0268	4	0.013545
716	0.0268	4	0.013545
717	0.0268	4	0.013545
718	0.0268	4	0.013545
719	0.0268	4	0.013545
720	0.0268	4	0.013545
721	0.0268	4	0.013545
722	0.0268	4	0.013545
723	0.0268	4	0.013545
724	0.0268	4	0.013545
725	0.0268	4	0.013545
726	0.0268	4	0.013545
727	0.0268	4	0.013545
728	0.0268	4	0.013545
729	0.0268	4	0.013545
730	0.0268	4	0.013545
731	0.0268	4	0.013545
732	0.0268	4	0.013545
733	0.0268	4	0.013545
734	0.0268	4	0.013545
735	0.0268	4	0.013545
736	0.0268	4	0.013545
737	0.0268	4	0.013545
738	0.0268	4	0.013545
739	0.0268	4	0.013545
740	0.0268	4	0.013545
741	0.0268	4	0.013545
742	0.0268	4	0.013545
743	0.0268	4	0.013545
744	0.0268	4	0.013545
745	0.0268	4	0.013545
746	0.0268	4	0.013545
747	0.0268	4	0.013545
748	0.0268	4	0.013545
749	0.0268	4	0.013545
750	0.0268	4	0.013545
751	0.0268	4	0.013545
752	0.0268	4	0.013545
753	0.0268	4	0.013545
754	0.0268	4	0.013545
755	0.0268	4	0.013545
756	0.0268	4	0.013545
757	0.0268	4	0.013545
758	0.0268	4	0.013545
759	0.0268	4	0.013545
760	0.0268	4	0.013545
761	0.0268	4	0.013545
762	0.0268	4	0.013545
763	0.0268	4	0.013545
764	0.0268	4	0.013545
765	0.0268	4	0.013545
766	0.0268	4	0.013545
767	0.0268	4	0.013545
768	0.0268	4	0.013545
769	0.0268	4	0.013545
770	0.0268	4	0.013545
771	0.0268	4	0.013545
772	0.0268	4	0.013545
773	0.0268	4	0.013545
774	0.0268	4	0.013545
775	0.0268	4	0.013545
776	0.0268	4	0.013545
777	0.0268	4	0.013545
778	0.0268	4	0.013545
779	0.0268	4	0.013545
780	0.0268	4	0.013545
781	0.0268	4	0.013545
782	0.0268	4	0.013545
783	0.0268	4	0.013545
784	0.0268	4	0.013545
785	0.0268	4	0.013545
786	0.0268	4	0.013545
787	0.0268	4	0.013545
788	0.0268	4	0.013545
789	0.0268	4	0.013545
790	0.0268	4	0.013545
791	0.0268	4	0.013545
792	0.0268	4	0.013545
793	0.0268	4	0.013545
794	0.0268	4	0.013545
795	0.0268	4	0.013545
796	0.0268	4	0.013545
797	0.0268	4	0.013545
798	0.0268	4	0.013545
799	0.0268	4	0.013545
800	0.0268	4	0.013545
801	0.0268	4	0.013545
802	0.0268	4	0.013545
803	0.0268	4	0.013545
804	0.0268	4	0.013545
805	0.0268	4	0.013545
806	0.0268	4	0.013545
807	0.0268	4	0.013545
808	0.0268	4	0.013545
809	0.0268	4	0.013545
810	0.0268	4	0.013545
811	0.0268	4	0.013545
812	0.0268	4	0.013545
813	0.0268	4	0.013545
814	0.0268	4	0.013545
815	0.0268	4	0.013545
816	0.0268	4	0.013545
817	0.0268	4	0.013545
818	0.0268	4	0.013545
819	0.0268	4	0.013545
820	0.0268	4	0.013545
821	0.0268	4	0.013545
822	0.0268	4	0.013545
823	0.0268	4	0.013545
824	0.0268	4	0.013545
825	0.0268	4	0.013545
826	0.0268	4	0.013545
827	0.0268	4	0.013545
828	0.0268	4	0.013545
829	0.0268	4	0.013545
830	0.0268	4	0.013545
831	0.0268	4	0.013545
832	0.0268	4	0.013545
833	0.0268	4	0.013545
834	0.0268	4	0.013545
835	0.0268	4	0.013545
836	0.0268	4	0.013545
837	0.0268	4	0.013545
838	0.0268	4	0.013545
839	0.0268	4	0.013545
840	0.0268	4	0.013545
841	0.0268	4	0.013545
842	0.0268	4	0.013545
843	0.0268	4	0.013545
844	0.0268	4	0.013545
845	0.0268	4	0.013545
846	0.0268	4	0.013545
847	0.0268	4	0.013545
848	0.0268	4	0.013545
849	0.0268	4	0.013545
850	0.0268	4	0.013545
851	0.0268	4	0.013545
852	0.0268	4	0.013545
853	0.0268	4	0.013545
854	0.0268	4	0.013545
855	0.0268	4	0.013545
856	0.0268	4	0.013545
857	0.0268	4	0.013545
858	0.0268	4	0.013545
859	0.0268	4	0.013545
860	0.0268	4	0.013545
861	0.0268	4	0.013545
862	0.0268	4	0.013545
863	0.0268	4	0.013545
864	0.0268	4	0.013545
865	0.0268	4	0.013545
866	0.0268	4	0.013545
867	0.0268	4	0.013545
868	0.0268	4	0.013545
869	0.0268	4	0.013545
870	0.0268	4	0.013545
871	0.0268	4	0.013545
872	0.0268	4	0.013545
873	0.0268	4	0.013545
874	0.0268	4	0.013545
875	0.0268	4	0.013545
876	0.0268	4	0.013545
877	0.0268	4	0.013545
878	0.0268	4	0.013545
879	0.0268	4	0.013545
880	0.0268	4	0.013545
881	0.0268	4	0.013545
882	0.0268	4	0.013545
883	0.0268	4	0.013545
884	0.0268	4	0.013545
885	0.0268	4	0.013545
886	0.0268	4	0.013545
887	0.0268	4	0.013545
888	0.0268	4	0.013545
889	0.0268	4	0.013545
890	0.0268	4	0.013545
891	0.0268	4	0.013545
892	0.0268	4	0.013545
893	0.0268	4	0.013545
894	0.0268	4	0.013545
895	0.0268	4	0.013545
896	0.0268	4	0.013545
897	0.0268	4	0.013545
898	0.0268	4	0.013545
899	0.0268	4	0.013545
900	0.0268	4	0.013545
901	0.0268	4	0.013545
902	0.0268	4	0.013545
903	0.0268	4	0.013545
904	0.0268	4	0.013545
905	0.0268	4	0.013545
906	0.0268	4	0.013545
907	0.0268	4	0.013545
908	0.0268	4	0.013545
909	0.0268	4	0.013545
910	0.0268	4	0.013545
911	0.0268	4	0.013545
912	0.0268	4	0.013545
913	0.0268	4	0.013545
914	0.0268	4	0.013545
915	0.0268	4	0.013545
916	0.0268	4	0.013545
917	0.0268	4	0.013545
918	0.0268	4	0.013545
919	0.0268	4	0.013545
920	0.0268	4	0.013545
921	0.0268	4	0.013545
922	0.0268	4	0.013545
923	0.0268	4	0.013545
924	0.0268	4	0.013545
925	0.0268	4	0.013545
926	0.0268	4	0.013545
927	0.0268	4	0.013545
928	0.0268	4	0.013545
929	0.0268	4	0.013545
930	0.0268	4	0.013545
931	0.0268	4	0.013545
932	0.0268	4	0.013545
933	0.0268	4	0.013545
934	0.0268	4	0.013545
935	0.0268	4	0.013545
936	0.0268	4	0.013545
937	0.0268	4	0.013545
938	0.0268	4	0.013545
939	0.0268	4	0.013545
940	0.0268	4	0.013545
941	0.0268	4	0.013545
942	0.0268	4	0.013545
943	0.0268	4	0.013545
944	0.0268	4	0.013545
945	0.0268	4	0.013545
946	0.0268	4	0.013545
947	0.0268	4	0.013545
948	0.0268	4	0.013545
949	0.0268	4	0.013545
950	0.0268	4	0.013545
951	0.0268	4	0.013545
952	0.0268	4	0.013545
953	0.0268	4	0.013545
954	0.0268	4	0.013545
955	0.0268	4	0.013545
956	0.0268	4	0.013545
957	0.0268	4	0.013545
958	0.0268	4	0.013545
959	0.0268	4	0.013545
960	0.0268	4	0.013545
961	0.0268	4	0.013545
962	0.0268	4	0.013545
963	0.0268	4	0.013545
964	0.0268	4	0.013545
965	0.0268	4	0.013545
966	0.0268	4	0.013545
967	0.0268	4	0.013545
968	0.0268	4	0.013545
969	0.0268	4	0.013545
970	0.0268	4	0.013545
971	0.0268	4	0.013545
972	0.0268	4	0.013545
973	0.0268	4	0.013545
974	0.0268	4	0.013545
975	0.0268	4	0.013545
976	0.0268	4	0.013545
977	0.0268	4	0.013545
978	0.0268	4	0.013545
979	0.0268	4	0.013545
980	0.0268	4	0.013545
981	0.0268	4	0.013545
982	0.0268	4	0.013545
983	0.0268	4	0.013545
984	0.0268	4	0.013545
985	0.0268	4	0.013545
986	0.0268	4	0.013545
987	0.0268	4	0.013545
988	0.0268	4	0.013545
989	0.0268	4	0.013545
990	0.0268	4	0.013545
991	0.0268	4	0.013545
992	0.0268	4	0.013545
993	0.0268	4	0.013545
994	0.0268	4	0.013545
995	0.0268	4	0.013545
996	0.0268	4	0.013545
997	0.0268	4	0.013545
998	0.0268	4	0.013545
999	0.0268	4	0.013545
1000	0.0268	4	0.013545
1001	0.0268	4	0.013545
1002	0.0268	4	0.013545
1003	0.0268	4	0.013545
1004	0.0268	4	0.013545
1005	0.0268	4	0.013545
1006	0.0268	4	0.013545
1007	0.0268	4	0.013545
1008	0.0268	4	0.013545
1009	0.0268	4	0.013545
1010	0.0268	4	0.013545
1011	0.0268	4	0.013545
1012	0.0268	4	0.013545
1013	0.0268	4	0.013545
1014	0.0268	4	0.013545
1015	0.0268	4	0.013545
1016	0.0268	4	0.013545
1017	0.0268	4	0.013545
1018	0.0268	4	0.013545
1019	0.0268	4	0.013545
1020	0.0268	4	0.013545
1021	0.0268	4	0.013545
1022	0.0268	4	0.013545
1023	0.0268	4	0.013545
1024	0.0268	4	0.013545
1025	0.0268	4	0.013545
1026	0.0268	4	0.013545
1027	0.0268	4	0.013545
1028	0.0268	4	0.013545
1029	0.0268	4	0.013545
1030	0.0268	4	0.013545
1031	0.0268	4	0.013545
1032	0.0268	4	0.013545
1033	0.0268	4	0.013545
1034	0.0268	4	0.013545
1035	0.0268	4	0.013545
1036	0.0268	4	0.013545
1037	0.0268	4	0.013545
1038	0.0268	4	0.013545
1039	0.0268	4	0.013545
1040	0.0268	4	0.013545
1041	0.0268	4	0.013545
1042	0.0268	4	0.013545
1043	0.0268	4	0.013545
1044	0.0268	4	0.013545
1045	0.0268	4	0.013545
1046	0.0268	4	0.013545
1047	0.0268	4	0.013545
1048	0.0268	4	0.013545
1049	0.0268	4	0.013545
1050	0.0268	4	0.013545
1051	0.0268	4	0.013545
1052	0.0268	4	0.013545
1053	0.0268	4	0.013545
1054	0.0268	4	0.013545
1055	0.0268	4	0.013545
1056	0.0268	4	0.013545
1057	0.0268	4	0.013545
1058	0.0268	4	0.013545
1059	0.0268	4	0.013545
1060	0.0268	4	0.013545
1061	0.0268	4	0.013545
1062	0.0268	4	0.013545
1063	0.0268	4	0.013545
1064	0.0268	4	0.013545
1065	0.0268	4	0.013545
1066	0.0268	4	0.013545
1067	0.0268	4	0.013545
1068	0.0268	4	0.013545
1069	0.0268	4	0.013545
1070	0.0268	4	0.013545
1071	0.0268	4	0.013545
1072	0.0268	4	0.013545
1073	0.0268	4	0.013545
1074	0.0268	4	0.013545
1075	0.0268	4	0.013545
1076	0.0268	4	0.013545
1077	0.0268	4	0.013545
1078	0.0268	4	0.013545
1079	0.0268	4	0.013545
1080	0.0268	4	0.013545
1081	0.0268	4	0.013545
1082	0.0268	4	0.013545
1083	0.0268	4	0.013545
1084	0.0268	4	0.013545
1085	0.0268	4	0.013545
1086	0.0268	4	0.013545
1087	0.0268	4	0.013545
1088	0.0268	4	0.013545
1089	0.0268	4	0.013545
1090	0.0268	4	0.013545
1091	0.0268	4	0.013545
1092	0.0268	4	0.013545
1093	0.0268	4	0.013545
1094	0.0268	4	0.013545
1095	0.0268	4	0.013545
1096	0.0268	4	0.013545
1097	0.0268	4	0.013545
1098	0.0268	4	0.013545
1099	0.0268	4	0.013545
1100	0.0268	4	0.013545
1101	0.0268	4	0.013545
1102	0.0268	4	0.013545
1103	0.0268	4	0.013545
1104	0.0268	4	0.013545
1105	0.0268	4	0.013545
1106	0.0268	4	0.013545
1107	0.0268	4	0.013545
1108	0.0268	4	0.013545
1109	0.0268	4	0.013545
1110	0.0268	4	0.013545
1111	0.0268	4	0.013545
1112	0.0268	4	0.013545
1113	0.0268	4	0.013545
1114	0.0268	4	0.013545
1115	0.0268	4	0.013545
1116	0.0268	4	0.013545
1117	0.0268	4	0.013545
1118	0.0268	4	0.013545
1119	0.0268	4	0.013545
1120	0.0268	4	0.013545
1121	0.0268	4	0.013545
1122	0.0268	4	0.013545
1123	0.0268	4	0.013545
1124	0.0268	4	0.013545
1125	0.0268	4	0.013545
1126	0.0268	4	0.013545
1127	0.0268	4	0.013545
1128	0.0268	4	0.013545
1129	0.0268	4	0.013545
1130	0.0268	4	0.013545
1131	0.0268	4	0.013545
1132	0.0268	4	0.013545
1133	0.0268	4	0.013545
1134	0.0268	4	0.013545
1135	0.0268	4	0.013545
1136	0.0268	4	0.013545
1137	0.0268	4	0.013545
1138	0.0268	4	0.013545
1139	0.0268	4	0.013545
1140	0.0268	4	0.013545
1141	0.0268	4	0.013545
1142	0.0268	4	0.013545
1143	0.0268	4	0.013545
1144	0.0268	4	0.013545
1145	0.0268	4	0.013545
1146	0.0268	4	0.013545
1147	0.0268	4	0.013545
1148	0.0268	4	0.013545
1149	0.0268	4	0.013545
1150	0.0268	4	0.013545
1151	0.0268	4	0.013545
1152	0.0268	4	0.013545
1153	0.0268	4	0.013545
1154	0.0268	4	0.013545
1155	0.0268	4	0.013545
1156	0.0268	4	0.013545
1157	0.0268	4	0.013545
1158	0.0268	4	0.013545
1159	0.0268	4	0.013545
1160	0.0268	4	0.013545
1161	0.0268	4	0.013545
1162	0.0268	4	0.013545
1163	0.0268	4	0.013545
1164	0.0268	4	0.013545
1165	0.0268	4	0.013545
1166	0.0268	4	0.013545
1167	0.0268	4	0.013545
1168	0.0268	4	0.013545
1169	0.0268	4	0.013545
1170	0.0268	4	0.013545
1171	0.0268	4	0.013545
1172	0.0268	4	0.013545
1173	0.0268	4	0.013545
1174	0.0268	4	0.013545
1175	0.0268	4	0.013545
1176	0.0268	4	0.013545
1177	0.0268	4	0.013545
1178	0.0268	4	0.013545
1179	0.0268	4	0.013545
1180	0.0268	4	0.013545
1181	0.0268	4	0.013545
1182	0.0268	4	0.013545
1183	0.0268	4	0.013545
1184	0.0268	4	0.013545
1185	0.0268	4	0.013545
1186	0.0268	4	0.013545
1187	0.0268	4	0.013545
1188	0.0268	4	0.013545
1189	0.0268	4	0.013545
1190	0.0268	4	0.013545
1191	0.0268	4	0.013545
1192	0.0268	4	0.013545
1193	0.0268	4	0.013545
1194	0.0268	4	0.013545
1195	0.0268	4	0.013545
1196	0.0268	4	0.013545
1197	0.0268	4	0.013545
1198	0.0268	4	0.013545
1199	0.0268	4	0.013545
1200	0.0268	4	0.013545
1201	0.0268	4	0.013545
1202	0.0268	4	0.013545
1203	0.0268	4	0.013545
1204	0.0268	4	0.013545
1205	0.0268	4	0.013545
1206	0.0268	4	0.013545
1207	0.0268	4	0.013545
1208	0.0268	4	0.013545
1209	0.0268	4	0.013545
1210	0.0268	4	0.013545
1211	0.0268	4	0.013545
1212	0.0268	4	0.013545
1213	0.0268	4	0.013545
1214	0.0268	4	0.013545
1215	0.0268	4	0.013545
1216	0.0268	4	0.013545
1217	0.0268	4	0.013545
1218	0.0268	4	0.013545
1219	0.0268	4	0.013545
1220	0.0268	4	0.013545
1221	0.0268	4	0.013545
1222	0.0268	4	0.013545
1223	0.0268	4	0.013545
1224	0.0268	4	0.013545
1225	0.0268	4	0.013545
1226	0.0268	4	0.013545
1227	0.0268	4	0.013545
1228	0.0268	4	0.013545
1229	0.0268	4	0.013545
1230	0.0268	4	0.013545
1231	0.0268	4	0.013545
1232	0.0268	4	0.013545
1233	0.0268	4	0.013545
1234	0.0268	4	0.013545
1235	0.0268	4	0.013545
1236	0.0268	4	0.013545
1237	0.0268	4	0.013545
1238	0.0268	4	0.013545
1239	0.0268	4	0.013545
1240	0.0268	4	0.013545
1241	0.0268	4	0.013545
1242	0.0268	4	0.013545
1243	0.0268	4	0.013545
1244	0.0268	4	0.013545
1245	0.0268	4	0.013545
1246	0.0268	4	0.013545
1247	0.0268	4	0.013545
1248	0.0268	4	0.013545
1249	0.0268	4	0.013545
1250	0.0268	4	0.013545
1251	0.0268	4	0.013545
1252	0.0268	4	0.013545
1253	0.0268	4	0.013545
1254	0.0268	4	0.013545
1255	0.0268	4	0.013545
1256	0.0268	4	0.013545
1257	0.0268	4	0.013545
1258	0.0268	4	0.013545
1259	0.0268	4	0.013545
1260	0.0268	4	0.013545
1261	0.0268	4	0.013545
1262	0.0268	4	0.013545
1263	0.0268	4	0.013545
1264	0.0268	4	0.013545
1265	0.0268	4	0.013545
1266	0.0268	4	0.013545
1267	0.0268	4	0.013545
1268	0.0268	4	0.013545
1269	0.0268	4	0.013545
1270	0.0268	4	0.013545
1271	0.0268	4	0.013545
1272	0.0268	4	0.013545
1273	0.0268	4	0.013545
1274	0.0268	4	0.013545
1275	0.0268	4	0.013545
1276	0.0268	4	0.013545
1277	0.0268	4	0.013545
1278	0.0268	4	0.013545
1279	0.0268	4	0.013545
1280	0.0268	4	0.013545
1281	0.0268	4	0.013545
1282	0.0268	4	0.013545
1283	0.0268	4	0.013545
1284	0.0268	4	0.013545
1285	0.0268	4	0.013545
1286	0.0268	4	0.013545
1287	0.0268	4	0.013545
1288	0.0268	4	0.013545
1289	0.0268	4	0.013545
1290	0.0268	4	0.013545
1291	0.0268	4	0.013545
1292	0.0268	4	0.013545
1293	0.0268	4	0.013545
1294	0.0268	4	0.013545
1295	0.0268	4	0.013545
1296	0.0268	4	0.013545
1297	0.0268	4	0.013545
1298	0.0268	4	0.013545
1299	0.0268	4	0.013545
1300	0.0268	4	0.013545
1301	0.0268	4	0.013545
1302	0.0268	4	0.013545
1303	0.0268	4	0.013545
1304	0.0268	4	0.013545
1305	0.0268	4	0.013545
1306	0.0268	4	0.013545
1307	0.0268	4	0.013545
1308	0.0268	4	0.013545
1309	0.0268	4	0.013545
1310	0.0268	4	0.013545
1311	0.0268	4	0.013545
1312	0.0268	4	0.013545
1313	0.0268	4	0.013545
1314	0.0268	4	0.013545
1315	0.0268	4	0.013545
1316	0.0268	4	0.013545
1317	0.0268	4	0.013545
1318	0.0268	4	0.013545
1319	0.0268	4	0.013545
1320	0.0268	4	0.013545
1321	0.0268	4	0.013545
1322	0.0268	4	0.013545
1323	0.0268	4	0.013545
1324	0.0268	4	0.013545
1325	0.0268	4	0.013545
1326	0.0268	4	0.013545
1327	0.0268	4	0.013545
1328	0.0268	4	0.013545
1329	0.0268	4	0.013545
1330	0.0268	4	0.013545
1331	0.0268	4	0.013545
1332	0.0268	4	0.013545
1333	0.0268	4	0.013545
1334	0.0268	4	0.013545
1335	0.0268	4	0.013545
1336	0.0268	4	0.013545
1337	0.0268	4	0.013545
1338	0.0268	4	0.013545
1339	0.0268	4	0.013545
1340	0.0268	4	0.013545
1341	0.0268	4	0.013545
1342	0.0268	4	0.013545
1343	0.0268	4	0.013545
1344	0.0268	4	0.013545
1345	0.0268	4	0.013545
1346	0.0268	4	0.013545
1347	0.0268	4	0.013545
1348	0.0268	4	0.013545
1349	0.0268	4	0.013545
1350	0.0268	4	0.013545
1351	0.0268	4	0.013545
1352	0.0268	4	0.013545
1353	0.0268	4	0.013545
1354	0.0268	4	0.013545
1355	0.0268	4	0.013545
1356	0.0268	4	0.013545
1357	0.0268	4	0.013545
1358	0.0268	4	0.013545
1359	0.0268	4	0.013545
1360	0.0268	4	0.013545
1361	0.0268	4	0.013545
1362	0.0268	4	0.013545
1363	0.0268	4	0.013545
1364	0.0268	4	0.013545
1365	0.0268	4	0.013545
1366	0.0268	4	0.013545
1367	0.0268	4	0.013545
1368	0.0268	4	0.013545
1369	0.0268	4	0.013545
1370	0.0268	4	0.013545
1371	0.0268	4	0.013545
1372	0.0268	4	0.013545
1373	0.0268	4	0.013545
1374	0.0268	4	0.013545
1375	0.0268	4	0.013545
1376	0.0268	4	0.013545
1377	0.0268	4	0.013545
1378	0.0268	4	0.013545
1379	0.0268	4	0.013545
1380	0.0268	4	0.013545
1381	0.0268	4	0.013545
1382	0.0268	4	0.013545
1383	0.0268	4	0.013545
1384	0.0268	4	0.013545
1385	0.0268	4	0.013545
1386	0.0268	4	0.013545
1387	0.0268	4	0.013545
1388	0.0268	4	0.013545
1389	0.0268	4	0.013545
1390	0.0268	4	0.013545
1391	0.0268	4	0.013545
1392	0.0268	4	0.013545
1393	0.0268	4	0.013545
1394	0.0268	4	0.013545
1395	0.0268	4	0.013545
1396	0.0268	4	0.013545
1397	0.0268	4	0.013545
1398	0.0268	4	0.013545
1399	0.0268	4	0.013545
1400	0.0268	4	0.013545
1401	0.0268	4	0.013545
1402	0.0268	4	0.013545
1403	0.0268	4	0.013545
1404	0.0268	4	0.013545
1405	0.0268	4	0.013545
1406	0.0268	4	0.013545
1407	0.0268	4	0.013545
1408	0.0268	4	0.013545
1409	0.0268	4	0.013545
1410	0.0268	4	0.013545
1411	0.0268	4	0.013545
1412	0.0268	4	0.013545
1413	0.0268	4	0.013545
1414	0.0268	4	0.013545
1415	0.0268	4	0.013545
1416	0.0268	4	0.013545
1417	0.0268	4	0.013545
1418	0.0268	4	0.013545
1419	0.0268	4	0.013545
1420	0.0268	4	0.013545
1421	0.0268	4	0.013545
1422	0.0268	4	0.013545
1423	0.0268	4	0.013545
1424	0.0268	4	0.013545
1425	0.0268	4	0.013545
1426	0.0268	4	0.013545
1427	0.0268	4	0.013545
1428	0.0268	4	0.013545
1429	0.0268	4	0.013545
1430	0.0268	4	0.013545
1431	0.0268	4	0.013545
1432	0.0268	4	0.013545
1433	0.0268	4	0.013545
1434	0.0268	4	0.013545
1435	0.0268	4	0.013545
1436	0.0268	4	0.013545
1437	0.0268	4	0.013545
1438	0.0268	4	0.013545
1439	0.0268	4	0.013545
1440	0.0268	4	0.013545
1441	0.0268	4	0.013545
1442	0.0268	4	0.013545
1443	0.0268	4	0.013545
1444	0.0268	4	0.013545
1445	0.0268	4	0.013545
1446	0.0268	4	0.013545
1447	0.0268	4	0.013545
1448	0.0268	4	0.013545
1449	0.0268	4	0.013545
1450	0.0268	4	0.013545
1451	0.0268	4	0.013545
1452	0.0268	4	0.013545
1453	0.0268	4	0.013545
1454	0.0268	4	0.013545
1455	0.0268	4	0.013545
1456	0.0268	4	0.013545
1457	0.0268	4	0.013545
1458	0.0268	4	0.013545
1459	0.0268	4	0.013545
1460	0.0268	4	0.013545
1461	0.0268	4	0.013545
1462	0.0268	4	0.013545
1463	0.0268	4	0.013545
1464	0.0268	4	0.013545
1465	0.0268	4	0.013545
1466	0.0268	4	0.013545
1467	0.0268	4	0.013545
1468	0.0268	4	0.013545
1469	0.0268	4	0.013545
1470	0.0268	4	0.013545
1471	0.0268	4	0.013545
1472	0.0268	4	0.013545
1473	0.0268	4	0.013545
1474	0.0268	4	0.013545
1475	0.0268	4	0.013545
1476	0.0268	4	0.013545
1477	0.0268	4	0.013545
1478	0.0268	4	0.013545
1479	0.0268	4	0.013545
1480	0.0268	4	0.013545
1481	0.0268	4	0.013545
1482	0.0268	4	0.013545
1483	0.0268	4	0.013545
1484	0.0268	4	0.013545
1485	0.0268	4	0.013545
1486	0.0268	4	0.013545
1487	0.0268	4	0.013545
1488	0.0268	4	0.013545
1489	0.0268	4	0.013545
1490	0.0268	4	0.013545
1491	0.0268	4	0.013545
1492	0.0268	4	0.013545
1493	0.0268	4	0.013545
1494	0.0268	4	0.013545
1495	0.0268	4	0.013545
1496	0.0268	4	0.013545
1497	0.0268	4	0.013545
1498	0.0268	4	0.013545
1499	0.0268	4	0.013545
1500	0.0268	4	0.013545
1501	0.0268	4	0.013545
1502	0.0268	4	0.013545
1503	0.0268	4	0.013545
1504	0.0268	4	0.013545
1505	0.0268	4	0.013545
1506	0.0268	4	0.013545
1507	0.0268	4	0.013545
1508	0.0268	4	0.013545
1509	0.0268	4	0.013545
1510	0.0268	4	0.013545
1511	0.0268	4	0.013545
1512	0.0268	4	0.013545
1513	0.0268	4	0.013545
1514	0.0268	4	0.013545
1515	0.0268	4	0.013545
1516	0.0268	4	0.013545
1517	0.0268	4	0.013545
1518	0.0268	4	0.013545
1519	0.0268	4	0.013545
1520	0.0268	4	0.013545
1521	0.0268	4	0.013545
1522	0.0268	4	0.013545
1523	0.0268	4	0.013545
1524	0.0268	4	0.013545
1525	0.0268	4	0.013545
1526	0.0268	4	0.013545
1527	0.0268	4	0.013545
1528	0.0268	4	0.013545
1529	0.0268	4	0.013545
1530	0.0268	4	0.013545
1531	0.0268	4	0.013545
1532	0.0268	4	0.013545
1533	0.0268	4	0.013545
1534	0.0268	4	0.013545
1535	0.0268	4	0.013545
1536	0.0268	4	0.013545
1537	0.0268	4	0.013545
1538	0.0268	4	0.013545
1539	0.0268	4	0.013545
1540	0.0268	4	0.013545
1541	0.0268	4	0.013545
1542	0.0268	4	0.013545
1543	0.0268	4	0.013545
1544	0.0268	4	0.013545
1545	0.0268	4	0.013545
1546	0.0268	4	0.013545
1547	0.0268	4	0.013545
1548	0.0268	4	0.013545
1549	0.0268	4	0.013545
1550	0.0268	4	0.013545
1551	0.0268	4	0.013545
1552	0.0268	4	0.013545
1553	0.0268	4	0.013545
1554	0.0268	4	0.013545
1555	0.0268	4	0.013545
1556	0.0268	4	0.013545
1557	0.0268	4	0.013545
1558	0.0268	4	0.013545
1559	0.0268	4	0.013545
1560	0.0268	4	0.013545
1561	0.0268	4	0.013545
1562	0.0268	4	0.013545
1563	0.0268	4	0.013545
1564	0.0268	4	0.013545
1565	0.0268	4	0.013545
1566	0.0268	4	0.013545
1567	0.0268	4	0.013545
1568	0.0268	4	0.013545
1569	0.0268	4	0.013545
1570	0.0268	4	0.013545
1571	0.0268	4	0.013545
1572	0.0268	4	0.013545
1573	0.0268	4	0.013545
1574	0.0268	4	0.013545
1575	0.0268	4	0.013545
1576	0.0268	4	0.013545
1577	0.0268	4	0.013545
1578	0.0268	4	0.013545
1579	0.0268	4	0.013545
1580	0.0268	4	0.013545
1581	0.0268	4	0.013545
1582	0.0268	4	0.013545
1583	0.0268	4	0.013545
1584	0.0268	4	0.013545
1585	0.0268	4	0.013545
1586	0.0268	4	0.013545
1587	0.0268	4	0.013545
1588	0.0268	4	0.013545
1589	0.0268	4	0.013545
1590	0.0268	4	0.013545
1591	0.0268	4	0.013545
1592	0.0268	4	0.013545
1593	0.0268	4	0.013545
1594	0.0268	4	0.013545
1595	0.0268	4	0.013545
1596	0.0268	4	0.013545
1597	0.0268	4	0.013545
1598	0.0268	4	0.013545
1599	0.0268	4	0.013545
1600	0.0268	4	0.013545
1601	0.0268	4	0.013545
1602	0.0268	4	0.013545
1603	0.0268	4	0.013545
1604	0.0268	4	0.013545
1605	0.0268	4	0.013545
1606	0.0268	4	0.013545
1607	0.0268	4	0.013545
1608	0.0268	4	0.013545
1609	0.0268	4	0.013545
1610	0.0268	4	0.013545
1611	0.0268	4	0.013545
1612	0.0268	4	0.013545
1613	0.0268	4	0.013545
1614	0.0268	4	0.013545
1615	0.0268	4	0.013545
1616	0.0268	4	0.013545
1617	0.0268	4	0.013545
1618	0.0268	4	0.013545
1619	0.0268	4	0.013545
1620	0.0268	4	0.013545
1621	0.0268	4	0.013545
1622	0.0268	4	0.013545
1623	0.0268	4	0.013545
1624	0.0268	4	0.013545
1625	0.0268	4	0.013545
1626	0.0268	4	0.013545
1627	0.0268	4	0.013545
1628	0.0268	4	0.013545
1629	0.0268	4	0.013545
1630	0.0268	4	0.013545
1631	0.0268	4	0.013545
1632	0.0268	4	0.013545
1633	0.0268	4	0.013545
1634	0.0268	4	0.013545
1635	0.0268	4	0.013545
1636	0.0268	4	0.013545
1637	0.0268	4	0.013545
1638	0.0268	4	0.013545
1639	0.0268	4	0.013545
1640	0.0268	4	0.013545
1641	0.0268	4	0.013545
1642	0.0268	4	0.013545
1643	0.0268	4	0.013545
1644	0.0268	4	0.013545
1645	0.0268	4	0.013545
1646	0.0268	4	0.013545
1647	0.0268	4	0.013545
1648	0.0268	4	0.013545
1649	0.0268	4	0.013545
1650	0.0268	4	0.013545
1651	0.0268	4	0.013545
1652	0.0268	4	0.013545
1653	0.0268	4	0.013545
1654	0.0268	4	0.013545
1655	0.0268	4	0.013545
1656	0.0268	4	0.013545
1657	0.0268	4	0.013545
1658	0.0268	4	0.013545
1659	0.0268	4	0.013545
1660	0.0268	4	0.013545
1661	0.0268	4	0.013545
1662	0.0268	4	0.013545
1663	0.0268	4	0.013545
1664	0.0268	4	0.013545
1665	0.0268	4	0.013545
1666	0.0268	4	0.013545
1667	0.0268	4	0.013545
1668	0.0268	4	0.013545
1669	0.0268	4	0.013545
1670	0.0268	4	0.013545
1671	0.0268	4	0.013545
1672	0.0268	4	0.013545
1673	0.0268	4	0.013545
1674	0.0268	4	0.013545
1675	0.0268	4	0.013545
1676	0.0268	4	0.013545
1677	0.0268	4	0.013545
1678	0.0268	4	0.013545
1679	0.0268	4	0.013545
1680	0.0268	4	0.013545
1681	0.0268	4	0.013545
1682	0.0268	4	0.013545
1683	0.0268	4	0.013545
1684	0.0268	4	0.013545
1685	0.0268	4	0.013545
1686	0.0268	4	0.013545
1687	0.0268	4	0.013545
1688	0.0268	4	0.013545
1689	0.0268	4	0.013545
1690	0.0268	4	0.013545
1691	0.0268	4	0.013545
1692	0.0268	4	0.013545
1693	0.0268	4	0.013545
1694	0.0268	4	0.013545
1695	0.0268	4	0.013545
1696	0.0268	4	0.013545
1697	0.0268	4	0.013545
1698	0.0268	4	0.013545
1699	0.0268	4	0.013545
1700	0.0268	4	0.013545
1701	0.0268	4	0.013545
1702	0.0268	4	0.013545
1703	0.0268	4	0.013545
1704	0.0268	4	0.013545
1705	0.0268	4	0.013545
1706	0.0268	4	0.013545
1707	0.0268	4	0.013545
1708	0.0268	4	0.013545
1709	0.0268	4	0.013545
1710	0.0268	4	0.013545
1711	0.0268	4	0.013545
1712	0.0268	4	0.013545
1713	0.0268	4	0.013545
1714	0.0268	4	0.013545
1715	0.0268	4	0.013545
1716	0.0268	4	0.013545
1717	0.0268	4	0.013545
1718	0.0268	4	0.013545
1719	0.0268	4	0.013545
1720	0.0268	4	0.013545
1721	0.0268	4	0.013545
1722	0.0268	4	0.013545
1723	0.0268	4	0.013545
1724	0.0268	4	0.013545
1725	0.0268	4	0.013545
1726	0.0268	4	0.013545
1727	0.0268	4	0.013545
1728	0.0268	4	0.013545
1729	0.0268	4	0.013545
1730	0.0268	4	0.013545
1731	0.0268	4	0.013545
1732	0.0268	4	0.013545
1733	0.0268	4	0.013545
1734	0.0268	4	0.013545
1735	0.0268	4	0.013545
1736	0.0268	4	0.013545
1737	0.0268	4	0.013545
1738	0.0268	4	0.013545
1739	0.0268	4	0.013545
1740	0.0268	4	0.013545
1741	0.0268	4	0.013545
1742	0.0268	4	0.013545
1743	0.0268	4	0.013545
1744	0.0268	4	0.013545
1745	0.0268	4	0.013545
1746	0.0268	4	0.013545
1747	0.0268	4	0.013545
1748	0.0268	4	0.013545
1749	0.0268	4	0.013545
1750	0.0268	4	0.013545
1751	0.0268	4	0.013545
1752	0.0268	4	0.013545
1753	0.0268	4	0.013545
1754	0.0268	4	0.013545
1755	0.0268	4	0.013545
1756	0.0268	4	0.013545
1757	0.0268	4	0.013545
1758	0.0268	4	0.013545
1759	0.0268	4	0.013545
1760	0.0268	4	0.013545
1761	0.0268	4	0.013545
1762	0.0268	4	0.013545
1763	0.0268	4	0.013545
1764	0.0268	4	0.013545
1765	0.0268	4	0.013545
1766	0.0268	4	0.013545
1767	0.0268	4	0.013545
1768	0.0268	4	0.013545
1769	0.0268	4	0.013545
1770	0.0268	4	0.013545
1771	0.0268	4	0.013545
1772	0.0268	4	0.013545
1773	0.0268	4	0.013545
1774	0.0268	4	0.013545
1775	0.0268	4	0.013545
1776	0.0268	4	0.013545
1777	0.0268	4	0.013545
1778	0.0268	4	0.013545
1779	0.0268	4	0.013545
1780	0.0268	4	0.013545
1781	0.0268	4	0.013545
1782	0.0268	4	0.013545
1783	0.0268	4	0.013545
1784	0.0268	4	0.013545
1785	0.0268	4	0.013545
1786	0.0268	4	0.013545
1787	0.0268	4	0.013545
1788	0.0268	4	0.013545
1789	0.0268	4	0.013545
1790	0.0268	4	0.013545
1791	0.0268	4	0.013545
1792	0.0268	4	0.013545
1793	0.0268	4	0.013545
1794	0.0268	4	0.013545
1795	0.0268	4	0.013545
1796	0.0268	4	0.013545
1797	0.0268	4	0.013545
1798	0.0268	4	0.013545
1799	0.0268	4	0.013545
1800	0.0268	4	0.013545
1801	0.0268	4	0.013545
1802	0.0268	4	0.013545
1803	0.0268	4	0.013545
1804	0.0268	4	0.013545
1805	0.0268	4	0.013545
1806	0.0268	4	0.013545
1807	0.0268	4	0.013545
1808	0.0268	4	0.013545
1809	0.0268	4	0.013545
1810	0.0268	4	0.013545
1811	0.0268	4	0.013545
1812	0.0268	4	0.013545
1813	0.0268	4	0.013545
1814	0.0268	4	0.013545
1815	0.0268	4	0.013545
1816	0.0268	4	0.013545
1817	0.0268	4	0.013545
1818	0.0268	4	0.013545
1819	0.0268	4	0.013545
1820	0.0268	4	0.013545
1821	0.0268	4	0.013545
1822	0.0268	4	0.013545
1823	0.0268	4	0.013545
1824	0.0268	4	0.013545
1825	0.0268	4	0.013545
1826	0.0268	4	0.013545
1827	0.0268	4	0.013545
1828	0.0268	4	0.013545
1829	0.0268	4	0.013545
1830	0.0268	4	0.013545
1831	0.0268	4	0.013545
1832	0.0268	4	0.013545
1833	0.0268	4	0.013545
1834	0.0268	4	0.013545
1835	0.0268	4	0.013545
1836	0.0268	4	0.013545
1837	0.0268	4	0.013545
1838	0.0268	4	0.013545
1839	0.0268	4	0.013545
1840	0.0268	4	0.013545
1841	0.0268	4	0.013545
1842	0.0268	4	0.013545
1843	0.0268	4	0.013545
1844	0.0268	4	0.013545
1845	0.0268	4	0.013545
1846	0.0268	4	0.013545
1847	0.0268	4	0.013545
1848	0.0268	4	0.013545
1849	0.0268	4	0.013545
1850	0.0268	4	0.013545
1851	0.0268	4	0.013545
1852	0.0268	4	0.013545
1853	0.0268	4	0.013545
1854	0.0268	4	0.013545
1855	0.0268	4	0.013545
1856	0.0268	4	0.013545
1857	0.0268	4	0.013545
1858	0.0268	4	0.013545
1859	0.0268	4	0.013545
1860	0.0268	4	0.013545
1861	0.0268	4	0.013545
1862	0.0268	4	0.013545
1863	0.0268	4	0.013545
1864	0.0268	4	0.013545
1865	0.0268	4	0.013545
1866	0.0268	4	0.013545
1867	0.0268	4	0.013545
1868	0.0268	4	0.013545
1869	0.0268	4	0.013545
1870	0.0268	4	0.013545
1871	0.0268	4	0.013545
1872	0.0268	4	0.013545
1873	0.0268	4	0.013545
1874	0.0268	4	0.013545
1875	0.0268	4	0.013545
1876	0.0268	4	0.013545
1877	0.0268	4	0.013545
1878	0.0268	4	0.013545
1879	0.0268	4	0.013545
1880	0.0268	4	0.013545
1881	0.0268	4	0.013545
1882	0.0268	4	0.013545
1883	0.0268	4	0.013545
1884	0.0268	4	0.013545
1885	0.0268	4	0.013545
1886	0.0268	4	0.013545
1887	0.0268	4	0.013545
1888	0.0268	4	0.013545
1889	0.0268	4	0.013545
1890	0.0268	4	0.013545
1891	0.0268	4	0.013545
1892	0.0268	4	0.013545
1893	0.0268	4	0.013545
1894	0.0268	4	0.013545
1895	0.0268	4	0.013545
1896	0.0268	4	0.013545
1897	0.0268	4	0.013545
1898	0.0268	4	0.013545
1899	0.0268	4	0.013545
1900	0.0268	4	0.013545
1901	0.0268	4	0.013545
1902	0.0268	4	0.013545
1903	0.0268	4	0.013545
1904	0.0268	4	0.013545
1905	0.0268	4	0.013545
1906	0.0268	4	0.013545
1907	0.0268	4	0.013545
1908	0.0268	4	0.013545
1909	0.0268	4	0.013545
1910	0.0268	4	0.013545
1911	0.0268	4	0.013545
1912	0.0268	4	0.013545
1913	0.0268	4	0.013545
1914	0.0268	4	0.013545
1915	0.0268	4	0.013545
1916	0.0268	4	0.013545
1917	0.0268	4	0.013545
1918	0.0268	4	0.013545
1919	0.0268	4	0.013545
1920	0.0268	4	0.013545
1921	0.0268	4	0.013545
1922	0.0268	4	0.013545
1923	0.0268	4	0.013545
1924	0.0268	4	0.013545
1925	0.0268	4	0.013545
1926	0.0268	4	0.013545
1927	0.0268	4	0.013545
1928	0.0268	4	0.013545
1929	0.0268	4	0.013545
1930	0.0268	4	0.013545
1931	0.0268	4	0.013545
1932	0.0268	4	0.013545
1933	0.0268	4	0.013545
1934	0.0268	4	0.013545
1935	0.0268	4	0.013545
1936	0.0268	4	0.013545
1937	0.0268	4	0.013545
1938	0.0268	4	0.013545
1939	0.0268	4	0.013545
1940	0.0268	4	0.013545
1941	0.0268	4	0.013545
1942	0.0268	4	0.013545
1943	0.0268	4	0.013545
1944	0.0268	4	0.013545
1945	0.0268	4	0.013545
1946	0.0268	4	0.013545
1947	0.0268	4	0.013545
1948	0.0268	4	0.013545
1949	0.0268	4	0.013545
1950	0.0268	4	0.013545
1951	0.0268	4	0.013545
1952	0.0268	4	0.013545
1953	0.0268	4	0.013545
1954	0.0268	4	0.013545
1955	0.0268	4	0.013545
1956	0.0268	4	0.013545
1957	0.0268	4	0.013545
1958	0.0268	4	0.013545
1959	0.0268	4	0.013545
1960	0.0268	4	0.013545
1961	0.0268	4	0.013545
1962	0.0268	4	0.013545
1963	0.0268	4	0.013545
1964	0.0268	4	0.013545
1965	0.0268	4	0.013545
1966	0.0268	4	0.013545
1967	0.0268	4	0.013545
1968	0.0268	4	0.013545
1969	0.0268	4	0.013545
1970	0.0268	4	0.013545
1971	0.0268	4	0.013545
1972	0.0268	4	0.013545
1973	0.0268	4	0.013545
1974	0.0268	4	0.013545
1975	0.0268	4	0.013545
1976	0.0268	4	0.013545
1977	0.0268	4	0.013545
1978	0.0268	4	0.013545
1979	0.0268	4	0.013545
1980	0.0268	4	0.013545
1981	0.0268	4	0.013545
1982	0.0268	4	0.013545
1983	0.0268	4	0.013545
1984	0.0268	4	0.013545
1985	0.0268	4	0.013545
1986	0.0268	4	0.013545
1987	0.0268	4	0.013545
1988	0.0268	4	0.013545
1989	0.0268	4	0.013545
1990	0.0268	4	0.013545
1991	0.0268	4	0.013545
1992	0.0268	4	0.013545
1993	0.0268	4	0.013545
1994	0.0268	4	0.013545
1995	0.0268	4	0.013545
1996	0.0268	4	0.013545
1997	0.0268	4	0.013545
1998	0.0268	4	0.013545
1999	0.0268	4	0.013545
2000	0.0268	4	0.013545
[truncated: 3,001 more rows]
