# Supplementary material for: Aspiration-driven co-evolution of cooperation with individual behavioral diversity
Source: PLoS One. 2023 Sep 15;18(9):e0291134. doi: 10.1371/journal.pone.0291134 (PMC10503719; doi:10.1371/journal.pone.0291134)
Supplement: S1 Data — (ZIP) [file pone.0291134.s001.zip › M1/v2-L=200/data/aspiration_time,b=1.93_frequency.txt]

1	0.5	0.5	0
2	0.702376	0.726299	0.483927
3	0.793119	0.880894	0.559169
4	0.813085	0.994763	0.614763
5	0.789938	1.07886	0.641315
6	0.74581	1.14729	0.640003
7	0.692458	1.21113	0.619276
8	0.637987	1.26745	0.589039
9	0.584271	1.32887	0.550184
10	0.534179	1.39075	0.509708
11	0.487622	1.46332	0.469459
12	0.444793	1.56882	0.430075
13	0.405664	1.67186	0.392842
14	0.369987	1.76919	0.358952
15	0.337677	1.8927	0.327424
16	0.308072	2.01126	0.298524
17	0.281438	2.07996	0.272218
18	0.257303	2.15001	0.248174
19	0.235193	2.25868	0.226199
20	0.215372	2.40347	0.206474
21	0.197073	2.60677	0.188306
22	0.180687	2.69587	0.1716
23	0.165746	2.84882	0.156592
24	0.152248	2.8865	0.142989
25	0.139993	3.02278	0.130738
26	0.128921	3.07033	0.119553
27	0.118872	3.26489	0.109564
28	0.10978	3.31844	0.100287
29	0.101578	3.36353	0.0919271
30	0.0941102	3.39207	0.0842695
31	0.0874207	3.42274	0.0774685
32	0.0813013	3.46085	0.0713021
33	0.0758448	3.50562	0.0657833
34	0.0708692	3.55507	0.0607356
35	0.0663257	3.60725	0.0562052
36	0.0622961	3.62284	0.0520301
37	0.0585582	3.6484	0.0482979
38	0.0551935	3.70402	0.0449481
39	0.0521988	3.75282	0.041901
40	0.0494537	3.80299	0.0391031
41	0.0469941	3.82138	0.036586
42	0.044739	3.83823	0.0342781
43	0.0426875	3.849	0.0321913
44	0.0408214	3.86076	0.0302876
45	0.0391441	3.87161	0.0285758
46	0.0376289	3.88225	0.027027
47	0.0362642	3.91058	0.0256778
48	0.0350435	3.91557	0.0243426
49	0.0339248	3.92275	0.023201
50	0.0329091	3.92929	0.0221645
51	0.0319985	3.93782	0.0212279
52	0.0311805	3.94374	0.0203913
53	0.0304345	3.94894	0.0196289
54	0.0297529	3.95351	0.0189328
55	0.0291498	3.95859	0.018314
56	0.0285919	3.96285	0.0177428
57	0.0280868	3.96664	0.0172259
58	0.0276366	3.97014	0.0167648
59	0.0272253	3.97253	0.0163458
60	0.0268473	3.97606	0.015957
61	0.0265114	3.97858	0.0156133
62	0.0262038	3.98097	0.0152982
63	0.025929	3.98289	0.0150174
64	0.0256758	3.9843	0.0147596
65	0.0254502	3.98583	0.0145291
66	0.0252475	3.98704	0.0143225
67	0.0250623	3.98811	0.0141339
68	0.0248969	3.98933	0.0139646
69	0.0247444	3.99012	0.0138096
70	0.0246081	3.99112	0.0136701
71	0.0244821	3.99191	0.0135416
72	0.0243694	3.99257	0.0134267
73	0.0242682	3.99318	0.0133236
74	0.0241763	3.99377	0.0132298
75	0.0240933	3.99441	0.0131448
76	0.0240171	3.99495	0.013067
77	0.0239477	3.99546	0.0129959
78	0.0238864	3.99598	0.012933
79	0.0238305	3.99639	0.0128758
80	0.0237804	3.99677	0.0128245
81	0.0237341	3.99698	0.0127775
82	0.0236933	3.99725	0.0127359
83	0.0236564	3.99756	0.012698
84	0.0236225	3.99778	0.0126634
85	0.0235918	3.99802	0.012632
86	0.023564	3.9982	0.0126036
87	0.0235397	3.99841	0.0125787
88	0.0235172	3.99857	0.0125556
89	0.0234965	3.99875	0.0125344
90	0.0234777	3.99889	0.0125152
91	0.0234606	3.99897	0.0124978
92	0.0234454	3.99908	0.0124822
93	0.0234315	3.99917	0.0124681
94	0.0234189	3.99925	0.0124553
95	0.0234077	3.99934	0.0124438
96	0.0233974	3.9994	0.0124332
97	0.023388	3.99946	0.0124237
98	0.0233796	3.9995	0.0124151
99	0.0233721	3.99956	0.0124074
100	0.0233653	3.9996	0.0124005
101	0.023359	3.99964	0.0123941
102	0.0233534	3.99968	0.0123883
103	0.0233482	3.9997	0.012383
104	0.0233436	3.99973	0.0123784
105	0.0233394	3.99976	0.0123741
106	0.0233358	3.99978	0.0123704
107	0.0233323	3.99979	0.0123669
108	0.0233293	3.99981	0.0123638
109	0.0233265	3.99984	0.0123609
110	0.023324	3.99985	0.0123584
111	0.0233217	3.99986	0.012356
112	0.0233196	3.99988	0.0123539
113	0.0233177	3.99988	0.012352
114	0.023316	3.99989	0.0123502
115	0.0233144	3.9999	0.0123487
116	0.0233131	3.99991	0.0123473
117	0.0233119	3.99992	0.012346
118	0.0233107	3.99993	0.0123449
119	0.0233097	3.99993	0.0123438
120	0.0233088	3.99994	0.0123429
121	0.0233079	3.99994	0.012342
122	0.0233072	3.99995	0.0123413
123	0.0233065	3.99995	0.0123406
124	0.0233059	3.99996	0.0123399
125	0.0233053	3.99996	0.0123394
126	0.0233048	3.99997	0.0123388
127	0.0233044	3.99997	0.0123384
128	0.0233039	3.99997	0.0123379
129	0.0233036	3.99998	0.0123376
130	0.0233032	3.99998	0.0123372
131	0.0233029	3.99998	0.0123369
132	0.0233026	3.99998	0.0123366
133	0.0233024	3.99999	0.0123364
134	0.0233022	3.99999	0.0123361
135	0.023302	3.99999	0.0123359
136	0.0233018	3.99999	0.0123357
137	0.0233016	3.99999	0.0123356
138	0.0233015	3.99999	0.0123354
139	0.0233013	3.99999	0.0123353
140	0.0233012	3.99999	0.0123351
141	0.0233011	3.99999	0.012335
142	0.023301	3.99999	0.0123349
143	0.0233009	3.99999	0.0123348
144	0.0233008	4	0.0123347
145	0.0233007	4	0.0123347
146	0.0233007	4	0.0123346
147	0.0233006	4	0.0123345
148	0.0233005	4	0.0123345
149	0.0233005	4	0.0123344
150	0.0233004	4	0.0123344
151	0.0233004	4	0.0123343
152	0.0233004	4	0.0123343
153	0.0233003	4	0.0123342
154	0.0233003	4	0.0123342
155	0.0233003	4	0.0123342
156	0.0233002	4	0.0123342
157	0.0233002	4	0.0123341
158	0.0233002	4	0.0123341
159	0.0233002	4	0.0123341
160	0.0233002	4	0.0123341
161	0.0233001	4	0.0123341
162	0.0233001	4	0.0123341
163	0.0233001	4	0.012334
164	0.0233001	4	0.012334
165	0.0233001	4	0.012334
166	0.0233001	4	0.012334
167	0.0233001	4	0.012334
168	0.0233001	4	0.012334
169	0.0233001	4	0.012334
170	0.0233001	4	0.012334
171	0.0233001	4	0.012334
172	0.0233	4	0.012334
173	0.0233	4	0.012334
174	0.0233	4	0.012334
175	0.0233	4	0.012334
176	0.0233	4	0.012334
177	0.0233	4	0.0123339
178	0.0233	4	0.0123339
179	0.0233	4	0.0123339
180	0.0233	4	0.0123339
181	0.0233	4	0.0123339
182	0.0233	4	0.0123339
183	0.0233	4	0.0123339
184	0.0233	4	0.0123339
185	0.0233	4	0.0123339
186	0.0233	4	0.0123339
187	0.0233	4	0.0123339
188	0.0233	4	0.0123339
189	0.0233	4	0.0123339
190	0.0233	4	0.0123339
191	0.0233	4	0.0123339
192	0.0233	4	0.0123339
193	0.0233	4	0.0123339
194	0.0233	4	0.0123339
195	0.0233	4	0.0123339
196	0.0233	4	0.0123339
197	0.0233	4	0.0123339
198	0.0233	4	0.0123339
199	0.0233	4	0.0123339
200	0.0233	4	0.0123339
201	0.0233	4	0.0123339
202	0.0233	4	0.0123339
203	0.0233	4	0.0123339
204	0.0233	4	0.0123339
205	0.0233	4	0.0123339
206	0.0233	4	0.0123339
207	0.0233	4	0.0123339
208	0.0233	4	0.0123339
209	0.0233	4	0.0123339
210	0.0233	4	0.0123339
211	0.0233	4	0.0123339
212	0.0233	4	0.0123339
213	0.0233	4	0.0123339
214	0.0233	4	0.0123339
215	0.0233	4	0.0123339
216	0.0233	4	0.0123339
217	0.0233	4	0.0123339
218	0.0233	4	0.0123339
219	0.0233	4	0.0123339
220	0.0233	4	0.0123339
221	0.0233	4	0.0123339
222	0.0233	4	0.0123339
223	0.0233	4	0.0123339
224	0.0233	4	0.0123339
225	0.0233	4	0.0123339
226	0.0233	4	0.0123339
227	0.0233	4	0.0123339
228	0.0233	4	0.0123339
229	0.0233	4	0.0123339
230	0.0233	4	0.0123339
231	0.0233	4	0.0123339
232	0.0233	4	0.0123339
233	0.0233	4	0.0123339
234	0.0233	4	0.0123339
235	0.0233	4	0.0123339
236	0.0233	4	0.0123339
237	0.0233	4	0.0123339
238	0.0233	4	0.0123339
239	0.0233	4	0.0123339
240	0.0233	4	0.0123339
241	0.0233	4	0.0123339
242	0.0233	4	0.0123339
243	0.0233	4	0.0123339
244	0.0233	4	0.0123339
245	0.0233	4	0.0123339
246	0.0233	4	0.0123339
247	0.0233	4	0.0123339
248	0.0233	4	0.0123339
249	0.0233	4	0.0123339
250	0.0233	4	0.0123339
251	0.0233	4	0.0123339
252	0.0233	4	0.0123339
253	0.0233	4	0.0123339
254	0.0233	4	0.0123339
255	0.0233	4	0.0123339
256	0.0233	4	0.0123339
257	0.0233	4	0.0123339
258	0.0233	4	0.0123339
259	0.0233	4	0.0123339
260	0.0233	4	0.0123339
261	0.0233	4	0.0123339
262	0.0233	4	0.0123339
263	0.0233	4	0.0123339
264	0.0233	4	0.0123339
265	0.0233	4	0.0123339
266	0.0233	4	0.0123339
267	0.0233	4	0.0123339
268	0.0233	4	0.0123339
269	0.0233	4	0.0123339
270	0.0233	4	0.0123339
271	0.0233	4	0.0123339
272	0.0233	4	0.0123339
273	0.0233	4	0.0123339
274	0.0233	4	0.0123339
275	0.0233	4	0.0123339
276	0.0233	4	0.0123339
277	0.0233	4	0.0123339
278	0.0233	4	0.0123339
279	0.0233	4	0.0123339
280	0.0233	4	0.0123339
281	0.0233	4	0.0123339
282	0.0233	4	0.0123339
283	0.0233	4	0.0123339
284	0.0233	4	0.0123339
285	0.0233	4	0.0123339
286	0.0233	4	0.0123339
287	0.0233	4	0.0123339
288	0.0233	4	0.0123339
289	0.0233	4	0.0123339
290	0.0233	4	0.0123339
291	0.0233	4	0.0123339
292	0.0233	4	0.0123339
293	0.0233	4	0.0123339
294	0.0233	4	0.0123339
295	0.0233	4	0.0123339
296	0.0233	4	0.0123339
297	0.0233	4	0.0123339
298	0.0233	4	0.0123339
299	0.0233	4	0.0123339
300	0.0233	4	0.0123339
301	0.0233	4	0.0123339
302	0.0233	4	0.0123339
303	0.0233	4	0.0123339
304	0.0233	4	0.0123339
305	0.0233	4	0.0123339
306	0.0233	4	0.0123339
307	0.0233	4	0.0123339
308	0.0233	4	0.0123339
309	0.0233	4	0.0123339
310	0.0233	4	0.0123339
311	0.0233	4	0.0123339
312	0.0233	4	0.0123339
313	0.0233	4	0.0123339
314	0.0233	4	0.0123339
315	0.0233	4	0.0123339
316	0.0233	4	0.0123339
317	0.0233	4	0.0123339
318	0.0233	4	0.0123339
319	0.0233	4	0.0123339
320	0.0233	4	0.0123339
321	0.0233	4	0.0123339
322	0.0233	4	0.0123339
323	0.0233	4	0.0123339
324	0.0233	4	0.0123339
325	0.0233	4	0.0123339
326	0.0233	4	0.0123339
327	0.0233	4	0.0123339
328	0.0233	4	0.0123339
329	0.0233	4	0.0123339
330	0.0233	4	0.0123339
331	0.0233	4	0.0123339
332	0.0233	4	0.0123339
333	0.0233	4	0.0123339
334	0.0233	4	0.0123339
335	0.0233	4	0.0123339
336	0.0233	4	0.0123339
337	0.0233	4	0.0123339
338	0.0233	4	0.0123339
339	0.0233	4	0.0123339
340	0.0233	4	0.0123339
341	0.0233	4	0.0123339
342	0.0233	4	0.0123339
343	0.0233	4	0.0123339
344	0.0233	4	0.0123339
345	0.0233	4	0.0123339
346	0.0233	4	0.0123339
347	0.0233	4	0.0123339
348	0.0233	4	0.0123339
349	0.0233	4	0.0123339
350	0.0233	4	0.0123339
351	0.0233	4	0.0123339
352	0.0233	4	0.0123339
353	0.0233	4	0.0123339
354	0.0233	4	0.0123339
355	0.0233	4	0.0123339
356	0.0233	4	0.0123339
357	0.0233	4	0.0123339
358	0.0233	4	0.0123339
359	0.0233	4	0.0123339
360	0.0233	4	0.0123339
361	0.0233	4	0.0123339
362	0.0233	4	0.0123339
363	0.0233	4	0.0123339
364	0.0233	4	0.0123339
365	0.0233	4	0.0123339
366	0.0233	4	0.0123339
367	0.0233	4	0.0123339
368	0.0233	4	0.0123339
369	0.0233	4	0.0123339
370	0.0233	4	0.0123339
371	0.0233	4	0.0123339
372	0.0233	4	0.0123339
373	0.0233	4	0.0123339
374	0.0233	4	0.0123339
375	0.0233	4	0.0123339
376	0.0233	4	0.0123339
377	0.0233	4	0.0123339
378	0.0233	4	0.0123339
379	0.0233	4	0.0123339
380	0.0233	4	0.0123339
381	0.0233	4	0.0123339
382	0.0233	4	0.0123339
383	0.0233	4	0.0123339
384	0.0233	4	0.0123339
385	0.0233	4	0.0123339
386	0.0233	4	0.0123339
387	0.0233	4	0.0123339
388	0.0233	4	0.0123339
389	0.0233	4	0.0123339
390	0.0233	4	0.0123339
391	0.0233	4	0.0123339
392	0.0233	4	0.0123339
393	0.0233	4	0.0123339
394	0.0233	4	0.0123339
395	0.0233	4	0.0123339
396	0.0233	4	0.0123339
397	0.0233	4	0.0123339
398	0.0233	4	0.0123339
399	0.0233	4	0.0123339
400	0.0233	4	0.0123339
401	0.0233	4	0.0123339
402	0.0233	4	0.0123339
403	0.0233	4	0.0123339
404	0.0233	4	0.0123339
405	0.0233	4	0.0123339
406	0.0233	4	0.0123339
407	0.0233	4	0.0123339
408	0.0233	4	0.0123339
409	0.0233	4	0.0123339
410	0.0233	4	0.0123339
411	0.0233	4	0.0123339
412	0.0233	4	0.0123339
413	0.0233	4	0.0123339
414	0.0233	4	0.0123339
415	0.0233	4	0.0123339
416	0.0233	4	0.0123339
417	0.0233	4	0.0123339
418	0.0233	4	0.0123339
419	0.0233	4	0.0123339
420	0.0233	4	0.0123339
421	0.0233	4	0.0123339
422	0.0233	4	0.0123339
423	0.0233	4	0.0123339
424	0.0233	4	0.0123339
425	0.0233	4	0.0123339
426	0.0233	4	0.0123339
427	0.0233	4	0.0123339
428	0.0233	4	0.0123339
429	0.0233	4	0.0123339
430	0.0233	4	0.0123339
431	0.0233	4	0.0123339
432	0.0233	4	0.0123339
433	0.0233	4	0.0123339
434	0.0233	4	0.0123339
435	0.0233	4	0.0123339
436	0.0233	4	0.0123339
437	0.0233	4	0.0123339
438	0.0233	4	0.0123339
439	0.0233	4	0.0123339
440	0.0233	4	0.0123339
441	0.0233	4	0.0123339
442	0.0233	4	0.0123339
443	0.0233	4	0.0123339
444	0.0233	4	0.0123339
445	0.0233	4	0.0123339
446	0.0233	4	0.0123339
447	0.0233	4	0.0123339
448	0.0233	4	0.0123339
449	0.0233	4	0.0123339
450	0.0233	4	0.0123339
451	0.0233	4	0.0123339
452	0.0233	4	0.0123339
453	0.0233	4	0.0123339
454	0.0233	4	0.0123339
455	0.0233	4	0.0123339
456	0.0233	4	0.0123339
457	0.0233	4	0.0123339
458	0.0233	4	0.0123339
459	0.0233	4	0.0123339
460	0.0233	4	0.0123339
461	0.0233	4	0.0123339
462	0.0233	4	0.0123339
463	0.0233	4	0.0123339
464	0.0233	4	0.0123339
465	0.0233	4	0.0123339
466	0.0233	4	0.0123339
467	0.0233	4	0.0123339
468	0.0233	4	0.0123339
469	0.0233	4	0.0123339
470	0.0233	4	0.0123339
471	0.0233	4	0.0123339
472	0.0233	4	0.0123339
473	0.0233	4	0.0123339
474	0.0233	4	0.0123339
475	0.0233	4	0.0123339
476	0.0233	4	0.0123339
477	0.0233	4	0.0123339
478	0.0233	4	0.0123339
479	0.0233	4	0.0123339
480	0.0233	4	0.0123339
481	0.0233	4	0.0123339
482	0.0233	4	0.0123339
483	0.0233	4	0.0123339
484	0.0233	4	0.0123339
485	0.0233	4	0.0123339
486	0.0233	4	0.0123339
487	0.0233	4	0.0123339
488	0.0233	4	0.0123339
489	0.0233	4	0.0123339
490	0.0233	4	0.0123339
491	0.0233	4	0.0123339
492	0.0233	4	0.0123339
493	0.0233	4	0.0123339
494	0.0233	4	0.0123339
495	0.0233	4	0.0123339
496	0.0233	4	0.0123339
497	0.0233	4	0.0123339
498	0.0233	4	0.0123339
499	0.0233	4	0.0123339
500	0.0233	4	0.0123339
501	0.0233	4	0.0123339
502	0.0233	4	0.0123339
503	0.0233	4	0.0123339
504	0.0233	4	0.0123339
505	0.0233	4	0.0123339
506	0.0233	4	0.0123339
507	0.0233	4	0.0123339
508	0.0233	4	0.0123339
509	0.0233	4	0.0123339
510	0.0233	4	0.0123339
511	0.0233	4	0.0123339
512	0.0233	4	0.0123339
513	0.0233	4	0.0123339
514	0.0233	4	0.0123339
515	0.0233	4	0.0123339
516	0.0233	4	0.0123339
517	0.0233	4	0.0123339
518	0.0233	4	0.0123339
519	0.0233	4	0.0123339
520	0.0233	4	0.0123339
521	0.0233	4	0.0123339
522	0.0233	4	0.0123339
523	0.0233	4	0.0123339
524	0.0233	4	0.0123339
525	0.0233	4	0.0123339
526	0.0233	4	0.0123339
527	0.0233	4	0.0123339
528	0.0233	4	0.0123339
529	0.0233	4	0.0123339
530	0.0233	4	0.0123339
531	0.0233	4	0.0123339
532	0.0233	4	0.0123339
533	0.0233	4	0.0123339
534	0.0233	4	0.0123339
535	0.0233	4	0.0123339
536	0.0233	4	0.0123339
537	0.0233	4	0.0123339
538	0.0233	4	0.0123339
539	0.0233	4	0.0123339
540	0.0233	4	0.0123339
541	0.0233	4	0.0123339
542	0.0233	4	0.0123339
543	0.0233	4	0.0123339
544	0.0233	4	0.0123339
545	0.0233	4	0.0123339
546	0.0233	4	0.0123339
547	0.0233	4	0.0123339
548	0.0233	4	0.0123339
549	0.0233	4	0.0123339
550	0.0233	4	0.0123339
551	0.0233	4	0.0123339
552	0.0233	4	0.0123339
553	0.0233	4	0.0123339
554	0.0233	4	0.0123339
555	0.0233	4	0.0123339
556	0.0233	4	0.0123339
557	0.0233	4	0.0123339
558	0.0233	4	0.0123339
559	0.0233	4	0.0123339
560	0.0233	4	0.0123339
561	0.0233	4	0.0123339
562	0.0233	4	0.0123339
563	0.0233	4	0.0123339
564	0.0233	4	0.0123339
565	0.0233	4	0.0123339
566	0.0233	4	0.0123339
567	0.0233	4	0.0123339
568	0.0233	4	0.0123339
569	0.0233	4	0.0123339
570	0.0233	4	0.0123339
571	0.0233	4	0.0123339
572	0.0233	4	0.0123339
573	0.0233	4	0.0123339
574	0.0233	4	0.0123339
575	0.0233	4	0.0123339
576	0.0233	4	0.0123339
577	0.0233	4	0.0123339
578	0.0233	4	0.0123339
579	0.0233	4	0.0123339
580	0.0233	4	0.0123339
581	0.0233	4	0.0123339
582	0.0233	4	0.0123339
583	0.0233	4	0.0123339
584	0.0233	4	0.0123339
585	0.0233	4	0.0123339
586	0.0233	4	0.0123339
587	0.0233	4	0.0123339
588	0.0233	4	0.0123339
589	0.0233	4	0.0123339
590	0.0233	4	0.0123339
591	0.0233	4	0.0123339
592	0.0233	4	0.0123339
593	0.0233	4	0.0123339
594	0.0233	4	0.0123339
595	0.0233	4	0.0123339
596	0.0233	4	0.0123339
597	0.0233	4	0.0123339
598	0.0233	4	0.0123339
599	0.0233	4	0.0123339
600	0.0233	4	0.0123339
601	0.0233	4	0.0123339
602	0.0233	4	0.0123339
603	0.0233	4	0.0123339
604	0.0233	4	0.0123339
605	0.0233	4	0.0123339
606	0.0233	4	0.0123339
607	0.0233	4	0.0123339
608	0.0233	4	0.0123339
609	0.0233	4	0.0123339
610	0.0233	4	0.0123339
611	0.0233	4	0.0123339
612	0.0233	4	0.0123339
613	0.0233	4	0.0123339
614	0.0233	4	0.0123339
615	0.0233	4	0.0123339
616	0.0233	4	0.0123339
617	0.0233	4	0.0123339
618	0.0233	4	0.0123339
619	0.0233	4	0.0123339
620	0.0233	4	0.0123339
621	0.0233	4	0.0123339
622	0.0233	4	0.0123339
623	0.0233	4	0.0123339
624	0.0233	4	0.0123339
625	0.0233	4	0.0123339
626	0.0233	4	0.0123339
627	0.0233	4	0.0123339
628	0.0233	4	0.0123339
629	0.0233	4	0.0123339
630	0.0233	4	0.0123339
631	0.0233	4	0.0123339
632	0.0233	4	0.0123339
633	0.0233	4	0.0123339
634	0.0233	4	0.0123339
635	0.0233	4	0.0123339
636	0.0233	4	0.0123339
637	0.0233	4	0.0123339
638	0.0233	4	0.0123339
639	0.0233	4	0.0123339
640	0.0233	4	0.0123339
641	0.0233	4	0.0123339
642	0.0233	4	0.0123339
643	0.0233	4	0.0123339
644	0.0233	4	0.0123339
645	0.0233	4	0.0123339
646	0.0233	4	0.0123339
647	0.0233	4	0.0123339
648	0.0233	4	0.0123339
649	0.0233	4	0.0123339
650	0.0233	4	0.0123339
651	0.0233	4	0.0123339
652	0.0233	4	0.0123339
653	0.0233	4	0.0123339
654	0.0233	4	0.0123339
655	0.0233	4	0.0123339
656	0.0233	4	0.0123339
657	0.0233	4	0.0123339
658	0.0233	4	0.0123339
659	0.0233	4	0.0123339
660	0.0233	4	0.0123339
661	0.0233	4	0.0123339
662	0.0233	4	0.0123339
663	0.0233	4	0.0123339
664	0.0233	4	0.0123339
665	0.0233	4	0.0123339
666	0.0233	4	0.0123339
667	0.0233	4	0.0123339
668	0.0233	4	0.0123339
669	0.0233	4	0.0123339
670	0.0233	4	0.0123339
671	0.0233	4	0.0123339
672	0.0233	4	0.0123339
673	0.0233	4	0.0123339
674	0.0233	4	0.0123339
675	0.0233	4	0.0123339
676	0.0233	4	0.0123339
677	0.0233	4	0.0123339
678	0.0233	4	0.0123339
679	0.0233	4	0.0123339
680	0.0233	4	0.0123339
681	0.0233	4	0.0123339
682	0.0233	4	0.0123339
683	0.0233	4	0.0123339
684	0.0233	4	0.0123339
685	0.0233	4	0.0123339
686	0.0233	4	0.0123339
687	0.0233	4	0.0123339
688	0.0233	4	0.0123339
689	0.0233	4	0.0123339
690	0.0233	4	0.0123339
691	0.0233	4	0.0123339
692	0.0233	4	0.0123339
693	0.0233	4	0.0123339
694	0.0233	4	0.0123339
695	0.0233	4	0.0123339
696	0.0233	4	0.0123339
697	0.0233	4	0.0123339
698	0.0233	4	0.0123339
699	0.0233	4	0.0123339
700	0.0233	4	0.0123339
701	0.0233	4	0.0123339
702	0.0233	4	0.0123339
703	0.0233	4	0.0123339
704	0.0233	4	0.0123339
705	0.0233	4	0.0123339
706	0.0233	4	0.0123339
707	0.0233	4	0.0123339
708	0.0233	4	0.0123339
709	0.0233	4	0.0123339
710	0.0233	4	0.0123339
711	0.0233	4	0.0123339
712	0.0233	4	0.0123339
713	0.0233	4	0.0123339
714	0.0233	4	0.0123339
715	0.0233	4	0.0123339
716	0.0233	4	0.0123339
717	0.0233	4	0.0123339
718	0.0233	4	0.0123339
719	0.0233	4	0.0123339
720	0.0233	4	0.0123339
721	0.0233	4	0.0123339
722	0.0233	4	0.0123339
723	0.0233	4	0.0123339
724	0.0233	4	0.0123339
725	0.0233	4	0.0123339
726	0.0233	4	0.0123339
727	0.0233	4	0.0123339
728	0.0233	4	0.0123339
729	0.0233	4	0.0123339
730	0.0233	4	0.0123339
731	0.0233	4	0.0123339
732	0.0233	4	0.0123339
733	0.0233	4	0.0123339
734	0.0233	4	0.0123339
735	0.0233	4	0.0123339
736	0.0233	4	0.0123339
737	0.0233	4	0.0123339
738	0.0233	4	0.0123339
739	0.0233	4	0.0123339
740	0.0233	4	0.0123339
741	0.0233	4	0.0123339
742	0.0233	4	0.0123339
743	0.0233	4	0.0123339
744	0.0233	4	0.0123339
745	0.0233	4	0.0123339
746	0.0233	4	0.0123339
747	0.0233	4	0.0123339
748	0.0233	4	0.0123339
749	0.0233	4	0.0123339
750	0.0233	4	0.0123339
751	0.0233	4	0.0123339
752	0.0233	4	0.0123339
753	0.0233	4	0.0123339
754	0.0233	4	0.0123339
755	0.0233	4	0.0123339
756	0.0233	4	0.0123339
757	0.0233	4	0.0123339
758	0.0233	4	0.0123339
759	0.0233	4	0.0123339
760	0.0233	4	0.0123339
761	0.0233	4	0.0123339
762	0.0233	4	0.0123339
763	0.0233	4	0.0123339
764	0.0233	4	0.0123339
765	0.0233	4	0.0123339
766	0.0233	4	0.0123339
767	0.0233	4	0.0123339
768	0.0233	4	0.0123339
769	0.0233	4	0.0123339
770	0.0233	4	0.0123339
771	0.0233	4	0.0123339
772	0.0233	4	0.0123339
773	0.0233	4	0.0123339
774	0.0233	4	0.0123339
775	0.0233	4	0.0123339
776	0.0233	4	0.0123339
777	0.0233	4	0.0123339
778	0.0233	4	0.0123339
779	0.0233	4	0.0123339
780	0.0233	4	0.0123339
781	0.0233	4	0.0123339
782	0.0233	4	0.0123339
783	0.0233	4	0.0123339
784	0.0233	4	0.0123339
785	0.0233	4	0.0123339
786	0.0233	4	0.0123339
787	0.0233	4	0.0123339
788	0.0233	4	0.0123339
789	0.0233	4	0.0123339
790	0.0233	4	0.0123339
791	0.0233	4	0.0123339
792	0.0233	4	0.0123339
793	0.0233	4	0.0123339
794	0.0233	4	0.0123339
795	0.0233	4	0.0123339
796	0.0233	4	0.0123339
797	0.0233	4	0.0123339
798	0.0233	4	0.0123339
799	0.0233	4	0.0123339
800	0.0233	4	0.0123339
801	0.0233	4	0.0123339
802	0.0233	4	0.0123339
803	0.0233	4	0.0123339
804	0.0233	4	0.0123339
805	0.0233	4	0.0123339
806	0.0233	4	0.0123339
807	0.0233	4	0.0123339
808	0.0233	4	0.0123339
809	0.0233	4	0.0123339
810	0.0233	4	0.0123339
811	0.0233	4	0.0123339
812	0.0233	4	0.0123339
813	0.0233	4	0.0123339
814	0.0233	4	0.0123339
815	0.0233	4	0.0123339
816	0.0233	4	0.0123339
817	0.0233	4	0.0123339
818	0.0233	4	0.0123339
819	0.0233	4	0.0123339
820	0.0233	4	0.0123339
821	0.0233	4	0.0123339
822	0.0233	4	0.0123339
823	0.0233	4	0.0123339
824	0.0233	4	0.0123339
825	0.0233	4	0.0123339
826	0.0233	4	0.0123339
827	0.0233	4	0.0123339
828	0.0233	4	0.0123339
829	0.0233	4	0.0123339
830	0.0233	4	0.0123339
831	0.0233	4	0.0123339
832	0.0233	4	0.0123339
833	0.0233	4	0.0123339
834	0.0233	4	0.0123339
835	0.0233	4	0.0123339
836	0.0233	4	0.0123339
837	0.0233	4	0.0123339
838	0.0233	4	0.0123339
839	0.0233	4	0.0123339
840	0.0233	4	0.0123339
841	0.0233	4	0.0123339
842	0.0233	4	0.0123339
843	0.0233	4	0.0123339
844	0.0233	4	0.0123339
845	0.0233	4	0.0123339
846	0.0233	4	0.0123339
847	0.0233	4	0.0123339
848	0.0233	4	0.0123339
849	0.0233	4	0.0123339
850	0.0233	4	0.0123339
851	0.0233	4	0.0123339
852	0.0233	4	0.0123339
853	0.0233	4	0.0123339
854	0.0233	4	0.0123339
855	0.0233	4	0.0123339
856	0.0233	4	0.0123339
857	0.0233	4	0.0123339
858	0.0233	4	0.0123339
859	0.0233	4	0.0123339
860	0.0233	4	0.0123339
861	0.0233	4	0.0123339
862	0.0233	4	0.0123339
863	0.0233	4	0.0123339
864	0.0233	4	0.0123339
865	0.0233	4	0.0123339
866	0.0233	4	0.0123339
867	0.0233	4	0.0123339
868	0.0233	4	0.0123339
869	0.0233	4	0.0123339
870	0.0233	4	0.0123339
871	0.0233	4	0.0123339
872	0.0233	4	0.0123339
873	0.0233	4	0.0123339
874	0.0233	4	0.0123339
875	0.0233	4	0.0123339
876	0.0233	4	0.0123339
877	0.0233	4	0.0123339
878	0.0233	4	0.0123339
879	0.0233	4	0.0123339
880	0.0233	4	0.0123339
881	0.0233	4	0.0123339
882	0.0233	4	0.0123339
883	0.0233	4	0.0123339
884	0.0233	4	0.0123339
885	0.0233	4	0.0123339
886	0.0233	4	0.0123339
887	0.0233	4	0.0123339
888	0.0233	4	0.0123339
889	0.0233	4	0.0123339
890	0.0233	4	0.0123339
891	0.0233	4	0.0123339
892	0.0233	4	0.0123339
893	0.0233	4	0.0123339
894	0.0233	4	0.0123339
895	0.0233	4	0.0123339
896	0.0233	4	0.0123339
897	0.0233	4	0.0123339
898	0.0233	4	0.0123339
899	0.0233	4	0.0123339
900	0.0233	4	0.0123339
901	0.0233	4	0.0123339
902	0.0233	4	0.0123339
903	0.0233	4	0.0123339
904	0.0233	4	0.0123339
905	0.0233	4	0.0123339
906	0.0233	4	0.0123339
907	0.0233	4	0.0123339
908	0.0233	4	0.0123339
909	0.0233	4	0.0123339
910	0.0233	4	0.0123339
911	0.0233	4	0.0123339
912	0.0233	4	0.0123339
913	0.0233	4	0.0123339
914	0.0233	4	0.0123339
915	0.0233	4	0.0123339
916	0.0233	4	0.0123339
917	0.0233	4	0.0123339
918	0.0233	4	0.0123339
919	0.0233	4	0.0123339
920	0.0233	4	0.0123339
921	0.0233	4	0.0123339
922	0.0233	4	0.0123339
923	0.0233	4	0.0123339
924	0.0233	4	0.0123339
925	0.0233	4	0.0123339
926	0.0233	4	0.0123339
927	0.0233	4	0.0123339
928	0.0233	4	0.0123339
929	0.0233	4	0.0123339
930	0.0233	4	0.0123339
931	0.0233	4	0.0123339
932	0.0233	4	0.0123339
933	0.0233	4	0.0123339
934	0.0233	4	0.0123339
935	0.0233	4	0.0123339
936	0.0233	4	0.0123339
937	0.0233	4	0.0123339
938	0.0233	4	0.0123339
939	0.0233	4	0.0123339
940	0.0233	4	0.0123339
941	0.0233	4	0.0123339
942	0.0233	4	0.0123339
943	0.0233	4	0.0123339
944	0.0233	4	0.0123339
945	0.0233	4	0.0123339
946	0.0233	4	0.0123339
947	0.0233	4	0.0123339
948	0.0233	4	0.0123339
949	0.0233	4	0.0123339
950	0.0233	4	0.0123339
951	0.0233	4	0.0123339
952	0.0233	4	0.0123339
953	0.0233	4	0.0123339
954	0.0233	4	0.0123339
955	0.0233	4	0.0123339
956	0.0233	4	0.0123339
957	0.0233	4	0.0123339
958	0.0233	4	0.0123339
959	0.0233	4	0.0123339
960	0.0233	4	0.0123339
961	0.0233	4	0.0123339
962	0.0233	4	0.0123339
963	0.0233	4	0.0123339
964	0.0233	4	0.0123339
965	0.0233	4	0.0123339
966	0.0233	4	0.0123339
967	0.0233	4	0.0123339
968	0.0233	4	0.0123339
969	0.0233	4	0.0123339
970	0.0233	4	0.0123339
971	0.0233	4	0.0123339
972	0.0233	4	0.0123339
973	0.0233	4	0.0123339
974	0.0233	4	0.0123339
975	0.0233	4	0.0123339
976	0.0233	4	0.0123339
977	0.0233	4	0.0123339
978	0.0233	4	0.0123339
979	0.0233	4	0.0123339
980	0.0233	4	0.0123339
981	0.0233	4	0.0123339
982	0.0233	4	0.0123339
983	0.0233	4	0.0123339
984	0.0233	4	0.0123339
985	0.0233	4	0.0123339
986	0.0233	4	0.0123339
987	0.0233	4	0.0123339
988	0.0233	4	0.0123339
989	0.0233	4	0.0123339
990	0.0233	4	0.0123339
991	0.0233	4	0.0123339
992	0.0233	4	0.0123339
993	0.0233	4	0.0123339
994	0.0233	4	0.0123339
995	0.0233	4	0.0123339
996	0.0233	4	0.0123339
997	0.0233	4	0.0123339
998	0.0233	4	0.0123339
999	0.0233	4	0.0123339
1000	0.0233	4	0.0123339
1001	0.0233	4	0.0123339
1002	0.0233	4	0.0123339
1003	0.0233	4	0.0123339
1004	0.0233	4	0.0123339
1005	0.0233	4	0.0123339
1006	0.0233	4	0.0123339
1007	0.0233	4	0.0123339
1008	0.0233	4	0.0123339
1009	0.0233	4	0.0123339
1010	0.0233	4	0.0123339
1011	0.0233	4	0.0123339
1012	0.0233	4	0.0123339
1013	0.0233	4	0.0123339
1014	0.0233	4	0.0123339
1015	0.0233	4	0.0123339
1016	0.0233	4	0.0123339
1017	0.0233	4	0.0123339
1018	0.0233	4	0.0123339
1019	0.0233	4	0.0123339
1020	0.0233	4	0.0123339
1021	0.0233	4	0.0123339
1022	0.0233	4	0.0123339
1023	0.0233	4	0.0123339
1024	0.0233	4	0.0123339
1025	0.0233	4	0.0123339
1026	0.0233	4	0.0123339
1027	0.0233	4	0.0123339
1028	0.0233	4	0.0123339
1029	0.0233	4	0.0123339
1030	0.0233	4	0.0123339
1031	0.0233	4	0.0123339
1032	0.0233	4	0.0123339
1033	0.0233	4	0.0123339
1034	0.0233	4	0.0123339
1035	0.0233	4	0.0123339
1036	0.0233	4	0.0123339
1037	0.0233	4	0.0123339
1038	0.0233	4	0.0123339
1039	0.0233	4	0.0123339
1040	0.0233	4	0.0123339
1041	0.0233	4	0.0123339
1042	0.0233	4	0.0123339
1043	0.0233	4	0.0123339
1044	0.0233	4	0.0123339
1045	0.0233	4	0.0123339
1046	0.0233	4	0.0123339
1047	0.0233	4	0.0123339
1048	0.0233	4	0.0123339
1049	0.0233	4	0.0123339
1050	0.0233	4	0.0123339
1051	0.0233	4	0.0123339
1052	0.0233	4	0.0123339
1053	0.0233	4	0.0123339
1054	0.0233	4	0.0123339
1055	0.0233	4	0.0123339
1056	0.0233	4	0.0123339
1057	0.0233	4	0.0123339
1058	0.0233	4	0.0123339
1059	0.0233	4	0.0123339
1060	0.0233	4	0.0123339
1061	0.0233	4	0.0123339
1062	0.0233	4	0.0123339
1063	0.0233	4	0.0123339
1064	0.0233	4	0.0123339
1065	0.0233	4	0.0123339
1066	0.0233	4	0.0123339
1067	0.0233	4	0.0123339
1068	0.0233	4	0.0123339
1069	0.0233	4	0.0123339
1070	0.0233	4	0.0123339
1071	0.0233	4	0.0123339
1072	0.0233	4	0.0123339
1073	0.0233	4	0.0123339
1074	0.0233	4	0.0123339
1075	0.0233	4	0.0123339
1076	0.0233	4	0.0123339
1077	0.0233	4	0.0123339
1078	0.0233	4	0.0123339
1079	0.0233	4	0.0123339
1080	0.0233	4	0.0123339
1081	0.0233	4	0.0123339
1082	0.0233	4	0.0123339
1083	0.0233	4	0.0123339
1084	0.0233	4	0.0123339
1085	0.0233	4	0.0123339
1086	0.0233	4	0.0123339
1087	0.0233	4	0.0123339
1088	0.0233	4	0.0123339
1089	0.0233	4	0.0123339
1090	0.0233	4	0.0123339
1091	0.0233	4	0.0123339
1092	0.0233	4	0.0123339
1093	0.0233	4	0.0123339
1094	0.0233	4	0.0123339
1095	0.0233	4	0.0123339
1096	0.0233	4	0.0123339
1097	0.0233	4	0.0123339
1098	0.0233	4	0.0123339
1099	0.0233	4	0.0123339
1100	0.0233	4	0.0123339
1101	0.0233	4	0.0123339
1102	0.0233	4	0.0123339
1103	0.0233	4	0.0123339
1104	0.0233	4	0.0123339
1105	0.0233	4	0.0123339
1106	0.0233	4	0.0123339
1107	0.0233	4	0.0123339
1108	0.0233	4	0.0123339
1109	0.0233	4	0.0123339
1110	0.0233	4	0.0123339
1111	0.0233	4	0.0123339
1112	0.0233	4	0.0123339
1113	0.0233	4	0.0123339
1114	0.0233	4	0.0123339
1115	0.0233	4	0.0123339
1116	0.0233	4	0.0123339
1117	0.0233	4	0.0123339
1118	0.0233	4	0.0123339
1119	0.0233	4	0.0123339
1120	0.0233	4	0.0123339
1121	0.0233	4	0.0123339
1122	0.0233	4	0.0123339
1123	0.0233	4	0.0123339
1124	0.0233	4	0.0123339
1125	0.0233	4	0.0123339
1126	0.0233	4	0.0123339
1127	0.0233	4	0.0123339
1128	0.0233	4	0.0123339
1129	0.0233	4	0.0123339
1130	0.0233	4	0.0123339
1131	0.0233	4	0.0123339
1132	0.0233	4	0.0123339
1133	0.0233	4	0.0123339
1134	0.0233	4	0.0123339
1135	0.0233	4	0.0123339
1136	0.0233	4	0.0123339
1137	0.0233	4	0.0123339
1138	0.0233	4	0.0123339
1139	0.0233	4	0.0123339
1140	0.0233	4	0.0123339
1141	0.0233	4	0.0123339
1142	0.0233	4	0.0123339
1143	0.0233	4	0.0123339
1144	0.0233	4	0.0123339
1145	0.0233	4	0.0123339
1146	0.0233	4	0.0123339
1147	0.0233	4	0.0123339
1148	0.0233	4	0.0123339
1149	0.0233	4	0.0123339
1150	0.0233	4	0.0123339
1151	0.0233	4	0.0123339
1152	0.0233	4	0.0123339
1153	0.0233	4	0.0123339
1154	0.0233	4	0.0123339
1155	0.0233	4	0.0123339
1156	0.0233	4	0.0123339
1157	0.0233	4	0.0123339
1158	0.0233	4	0.0123339
1159	0.0233	4	0.0123339
1160	0.0233	4	0.0123339
1161	0.0233	4	0.0123339
1162	0.0233	4	0.0123339
1163	0.0233	4	0.0123339
1164	0.0233	4	0.0123339
1165	0.0233	4	0.0123339
1166	0.0233	4	0.0123339
1167	0.0233	4	0.0123339
1168	0.0233	4	0.0123339
1169	0.0233	4	0.0123339
1170	0.0233	4	0.0123339
1171	0.0233	4	0.0123339
1172	0.0233	4	0.0123339
1173	0.0233	4	0.0123339
1174	0.0233	4	0.0123339
1175	0.0233	4	0.0123339
1176	0.0233	4	0.0123339
1177	0.0233	4	0.0123339
1178	0.0233	4	0.0123339
1179	0.0233	4	0.0123339
1180	0.0233	4	0.0123339
1181	0.0233	4	0.0123339
1182	0.0233	4	0.0123339
1183	0.0233	4	0.0123339
1184	0.0233	4	0.0123339
1185	0.0233	4	0.0123339
1186	0.0233	4	0.0123339
1187	0.0233	4	0.0123339
1188	0.0233	4	0.0123339
1189	0.0233	4	0.0123339
1190	0.0233	4	0.0123339
1191	0.0233	4	0.0123339
1192	0.0233	4	0.0123339
1193	0.0233	4	0.0123339
1194	0.0233	4	0.0123339
1195	0.0233	4	0.0123339
1196	0.0233	4	0.0123339
1197	0.0233	4	0.0123339
1198	0.0233	4	0.0123339
1199	0.0233	4	0.0123339
1200	0.0233	4	0.0123339
1201	0.0233	4	0.0123339
1202	0.0233	4	0.0123339
1203	0.0233	4	0.0123339
1204	0.0233	4	0.0123339
1205	0.0233	4	0.0123339
1206	0.0233	4	0.0123339
1207	0.0233	4	0.0123339
1208	0.0233	4	0.0123339
1209	0.0233	4	0.0123339
1210	0.0233	4	0.0123339
1211	0.0233	4	0.0123339
1212	0.0233	4	0.0123339
1213	0.0233	4	0.0123339
1214	0.0233	4	0.0123339
1215	0.0233	4	0.0123339
1216	0.0233	4	0.0123339
1217	0.0233	4	0.0123339
1218	0.0233	4	0.0123339
1219	0.0233	4	0.0123339
1220	0.0233	4	0.0123339
1221	0.0233	4	0.0123339
1222	0.0233	4	0.0123339
1223	0.0233	4	0.0123339
1224	0.0233	4	0.0123339
1225	0.0233	4	0.0123339
1226	0.0233	4	0.0123339
1227	0.0233	4	0.0123339
1228	0.0233	4	0.0123339
1229	0.0233	4	0.0123339
1230	0.0233	4	0.0123339
1231	0.0233	4	0.0123339
1232	0.0233	4	0.0123339
1233	0.0233	4	0.0123339
1234	0.0233	4	0.0123339
1235	0.0233	4	0.0123339
1236	0.0233	4	0.0123339
1237	0.0233	4	0.0123339
1238	0.0233	4	0.0123339
1239	0.0233	4	0.0123339
1240	0.0233	4	0.0123339
1241	0.0233	4	0.0123339
1242	0.0233	4	0.0123339
1243	0.0233	4	0.0123339
1244	0.0233	4	0.0123339
1245	0.0233	4	0.0123339
1246	0.0233	4	0.0123339
1247	0.0233	4	0.0123339
1248	0.0233	4	0.0123339
1249	0.0233	4	0.0123339
1250	0.0233	4	0.0123339
1251	0.0233	4	0.0123339
1252	0.0233	4	0.0123339
1253	0.0233	4	0.0123339
1254	0.0233	4	0.0123339
1255	0.0233	4	0.0123339
1256	0.0233	4	0.0123339
1257	0.0233	4	0.0123339
1258	0.0233	4	0.0123339
1259	0.0233	4	0.0123339
1260	0.0233	4	0.0123339
1261	0.0233	4	0.0123339
1262	0.0233	4	0.0123339
1263	0.0233	4	0.0123339
1264	0.0233	4	0.0123339
1265	0.0233	4	0.0123339
1266	0.0233	4	0.0123339
1267	0.0233	4	0.0123339
1268	0.0233	4	0.0123339
1269	0.0233	4	0.0123339
1270	0.0233	4	0.0123339
1271	0.0233	4	0.0123339
1272	0.0233	4	0.0123339
1273	0.0233	4	0.0123339
1274	0.0233	4	0.0123339
1275	0.0233	4	0.0123339
1276	0.0233	4	0.0123339
1277	0.0233	4	0.0123339
1278	0.0233	4	0.0123339
1279	0.0233	4	0.0123339
1280	0.0233	4	0.0123339
1281	0.0233	4	0.0123339
1282	0.0233	4	0.0123339
1283	0.0233	4	0.0123339
1284	0.0233	4	0.0123339
1285	0.0233	4	0.0123339
1286	0.0233	4	0.0123339
1287	0.0233	4	0.0123339
1288	0.0233	4	0.0123339
1289	0.0233	4	0.0123339
1290	0.0233	4	0.0123339
1291	0.0233	4	0.0123339
1292	0.0233	4	0.0123339
1293	0.0233	4	0.0123339
1294	0.0233	4	0.0123339
1295	0.0233	4	0.0123339
1296	0.0233	4	0.0123339
1297	0.0233	4	0.0123339
1298	0.0233	4	0.0123339
1299	0.0233	4	0.0123339
1300	0.0233	4	0.0123339
1301	0.0233	4	0.0123339
1302	0.0233	4	0.0123339
1303	0.0233	4	0.0123339
1304	0.0233	4	0.0123339
1305	0.0233	4	0.0123339
1306	0.0233	4	0.0123339
1307	0.0233	4	0.0123339
1308	0.0233	4	0.0123339
1309	0.0233	4	0.0123339
1310	0.0233	4	0.0123339
1311	0.0233	4	0.0123339
1312	0.0233	4	0.0123339
1313	0.0233	4	0.0123339
1314	0.0233	4	0.0123339
1315	0.0233	4	0.0123339
1316	0.0233	4	0.0123339
1317	0.0233	4	0.0123339
1318	0.0233	4	0.0123339
1319	0.0233	4	0.0123339
1320	0.0233	4	0.0123339
1321	0.0233	4	0.0123339
1322	0.0233	4	0.0123339
1323	0.0233	4	0.0123339
1324	0.0233	4	0.0123339
1325	0.0233	4	0.0123339
1326	0.0233	4	0.0123339
1327	0.0233	4	0.0123339
1328	0.0233	4	0.0123339
1329	0.0233	4	0.0123339
1330	0.0233	4	0.0123339
1331	0.0233	4	0.0123339
1332	0.0233	4	0.0123339
1333	0.0233	4	0.0123339
1334	0.0233	4	0.0123339
1335	0.0233	4	0.0123339
1336	0.0233	4	0.0123339
1337	0.0233	4	0.0123339
1338	0.0233	4	0.0123339
1339	0.0233	4	0.0123339
1340	0.0233	4	0.0123339
1341	0.0233	4	0.0123339
1342	0.0233	4	0.0123339
1343	0.0233	4	0.0123339
1344	0.0233	4	0.0123339
1345	0.0233	4	0.0123339
1346	0.0233	4	0.0123339
1347	0.0233	4	0.0123339
1348	0.0233	4	0.0123339
1349	0.0233	4	0.0123339
1350	0.0233	4	0.0123339
1351	0.0233	4	0.0123339
1352	0.0233	4	0.0123339
1353	0.0233	4	0.0123339
1354	0.0233	4	0.0123339
1355	0.0233	4	0.0123339
1356	0.0233	4	0.0123339
1357	0.0233	4	0.0123339
1358	0.0233	4	0.0123339
1359	0.0233	4	0.0123339
1360	0.0233	4	0.0123339
1361	0.0233	4	0.0123339
1362	0.0233	4	0.0123339
1363	0.0233	4	0.0123339
1364	0.0233	4	0.0123339
1365	0.0233	4	0.0123339
1366	0.0233	4	0.0123339
1367	0.0233	4	0.0123339
1368	0.0233	4	0.0123339
1369	0.0233	4	0.0123339
1370	0.0233	4	0.0123339
1371	0.0233	4	0.0123339
1372	0.0233	4	0.0123339
1373	0.0233	4	0.0123339
1374	0.0233	4	0.0123339
1375	0.0233	4	0.0123339
1376	0.0233	4	0.0123339
1377	0.0233	4	0.0123339
1378	0.0233	4	0.0123339
1379	0.0233	4	0.0123339
1380	0.0233	4	0.0123339
1381	0.0233	4	0.0123339
1382	0.0233	4	0.0123339
1383	0.0233	4	0.0123339
1384	0.0233	4	0.0123339
1385	0.0233	4	0.0123339
1386	0.0233	4	0.0123339
1387	0.0233	4	0.0123339
1388	0.0233	4	0.0123339
1389	0.0233	4	0.0123339
1390	0.0233	4	0.0123339
1391	0.0233	4	0.0123339
1392	0.0233	4	0.0123339
1393	0.0233	4	0.0123339
1394	0.0233	4	0.0123339
1395	0.0233	4	0.0123339
1396	0.0233	4	0.0123339
1397	0.0233	4	0.0123339
1398	0.0233	4	0.0123339
1399	0.0233	4	0.0123339
1400	0.0233	4	0.0123339
1401	0.0233	4	0.0123339
1402	0.0233	4	0.0123339
1403	0.0233	4	0.0123339
1404	0.0233	4	0.0123339
1405	0.0233	4	0.0123339
1406	0.0233	4	0.0123339
1407	0.0233	4	0.0123339
1408	0.0233	4	0.0123339
1409	0.0233	4	0.0123339
1410	0.0233	4	0.0123339
1411	0.0233	4	0.0123339
1412	0.0233	4	0.0123339
1413	0.0233	4	0.0123339
1414	0.0233	4	0.0123339
1415	0.0233	4	0.0123339
1416	0.0233	4	0.0123339
1417	0.0233	4	0.0123339
1418	0.0233	4	0.0123339
1419	0.0233	4	0.0123339
1420	0.0233	4	0.0123339
1421	0.0233	4	0.0123339
1422	0.0233	4	0.0123339
1423	0.0233	4	0.0123339
1424	0.0233	4	0.0123339
1425	0.0233	4	0.0123339
1426	0.0233	4	0.0123339
1427	0.0233	4	0.0123339
1428	0.0233	4	0.0123339
1429	0.0233	4	0.0123339
1430	0.0233	4	0.0123339
1431	0.0233	4	0.0123339
1432	0.0233	4	0.0123339
1433	0.0233	4	0.0123339
1434	0.0233	4	0.0123339
1435	0.0233	4	0.0123339
1436	0.0233	4	0.0123339
1437	0.0233	4	0.0123339
1438	0.0233	4	0.0123339
1439	0.0233	4	0.0123339
1440	0.0233	4	0.0123339
1441	0.0233	4	0.0123339
1442	0.0233	4	0.0123339
1443	0.0233	4	0.0123339
1444	0.0233	4	0.0123339
1445	0.0233	4	0.0123339
1446	0.0233	4	0.0123339
1447	0.0233	4	0.0123339
1448	0.0233	4	0.0123339
1449	0.0233	4	0.0123339
1450	0.0233	4	0.0123339
1451	0.0233	4	0.0123339
1452	0.0233	4	0.0123339
1453	0.0233	4	0.0123339
1454	0.0233	4	0.0123339
1455	0.0233	4	0.0123339
1456	0.0233	4	0.0123339
1457	0.0233	4	0.0123339
1458	0.0233	4	0.0123339
1459	0.0233	4	0.0123339
1460	0.0233	4	0.0123339
1461	0.0233	4	0.0123339
1462	0.0233	4	0.0123339
1463	0.0233	4	0.0123339
1464	0.0233	4	0.0123339
1465	0.0233	4	0.0123339
1466	0.0233	4	0.0123339
1467	0.0233	4	0.0123339
1468	0.0233	4	0.0123339
1469	0.0233	4	0.0123339
1470	0.0233	4	0.0123339
1471	0.0233	4	0.0123339
1472	0.0233	4	0.0123339
1473	0.0233	4	0.0123339
1474	0.0233	4	0.0123339
1475	0.0233	4	0.0123339
1476	0.0233	4	0.0123339
1477	0.0233	4	0.0123339
1478	0.0233	4	0.0123339
1479	0.0233	4	0.0123339
1480	0.0233	4	0.0123339
1481	0.0233	4	0.0123339
1482	0.0233	4	0.0123339
1483	0.0233	4	0.0123339
1484	0.0233	4	0.0123339
1485	0.0233	4	0.0123339
1486	0.0233	4	0.0123339
1487	0.0233	4	0.0123339
1488	0.0233	4	0.0123339
1489	0.0233	4	0.0123339
1490	0.0233	4	0.0123339
1491	0.0233	4	0.0123339
1492	0.0233	4	0.0123339
1493	0.0233	4	0.0123339
1494	0.0233	4	0.0123339
1495	0.0233	4	0.0123339
1496	0.0233	4	0.0123339
1497	0.0233	4	0.0123339
1498	0.0233	4	0.0123339
1499	0.0233	4	0.0123339
1500	0.0233	4	0.0123339
1501	0.0233	4	0.0123339
1502	0.0233	4	0.0123339
1503	0.0233	4	0.0123339
1504	0.0233	4	0.0123339
1505	0.0233	4	0.0123339
1506	0.0233	4	0.0123339
1507	0.0233	4	0.0123339
1508	0.0233	4	0.0123339
1509	0.0233	4	0.0123339
1510	0.0233	4	0.0123339
1511	0.0233	4	0.0123339
1512	0.0233	4	0.0123339
1513	0.0233	4	0.0123339
1514	0.0233	4	0.0123339
1515	0.0233	4	0.0123339
1516	0.0233	4	0.0123339
1517	0.0233	4	0.0123339
1518	0.0233	4	0.0123339
1519	0.0233	4	0.0123339
1520	0.0233	4	0.0123339
1521	0.0233	4	0.0123339
1522	0.0233	4	0.0123339
1523	0.0233	4	0.0123339
1524	0.0233	4	0.0123339
1525	0.0233	4	0.0123339
1526	0.0233	4	0.0123339
1527	0.0233	4	0.0123339
1528	0.0233	4	0.0123339
1529	0.0233	4	0.0123339
1530	0.0233	4	0.0123339
1531	0.0233	4	0.0123339
1532	0.0233	4	0.0123339
1533	0.0233	4	0.0123339
1534	0.0233	4	0.0123339
1535	0.0233	4	0.0123339
1536	0.0233	4	0.0123339
1537	0.0233	4	0.0123339
1538	0.0233	4	0.0123339
1539	0.0233	4	0.0123339
1540	0.0233	4	0.0123339
1541	0.0233	4	0.0123339
1542	0.0233	4	0.0123339
1543	0.0233	4	0.0123339
1544	0.0233	4	0.0123339
1545	0.0233	4	0.0123339
1546	0.0233	4	0.0123339
1547	0.0233	4	0.0123339
1548	0.0233	4	0.0123339
1549	0.0233	4	0.0123339
1550	0.0233	4	0.0123339
1551	0.0233	4	0.0123339
1552	0.0233	4	0.0123339
1553	0.0233	4	0.0123339
1554	0.0233	4	0.0123339
1555	0.0233	4	0.0123339
1556	0.0233	4	0.0123339
1557	0.0233	4	0.0123339
1558	0.0233	4	0.0123339
1559	0.0233	4	0.0123339
1560	0.0233	4	0.0123339
1561	0.0233	4	0.0123339
1562	0.0233	4	0.0123339
1563	0.0233	4	0.0123339
1564	0.0233	4	0.0123339
1565	0.0233	4	0.0123339
1566	0.0233	4	0.0123339
1567	0.0233	4	0.0123339
1568	0.0233	4	0.0123339
1569	0.0233	4	0.0123339
1570	0.0233	4	0.0123339
1571	0.0233	4	0.0123339
1572	0.0233	4	0.0123339
1573	0.0233	4	0.0123339
1574	0.0233	4	0.0123339
1575	0.0233	4	0.0123339
1576	0.0233	4	0.0123339
1577	0.0233	4	0.0123339
1578	0.0233	4	0.0123339
1579	0.0233	4	0.0123339
1580	0.0233	4	0.0123339
1581	0.0233	4	0.0123339
1582	0.0233	4	0.0123339
1583	0.0233	4	0.0123339
1584	0.0233	4	0.0123339
1585	0.0233	4	0.0123339
1586	0.0233	4	0.0123339
1587	0.0233	4	0.0123339
1588	0.0233	4	0.0123339
1589	0.0233	4	0.0123339
1590	0.0233	4	0.0123339
1591	0.0233	4	0.0123339
1592	0.0233	4	0.0123339
1593	0.0233	4	0.0123339
1594	0.0233	4	0.0123339
1595	0.0233	4	0.0123339
1596	0.0233	4	0.0123339
1597	0.0233	4	0.0123339
1598	0.0233	4	0.0123339
1599	0.0233	4	0.0123339
1600	0.0233	4	0.0123339
1601	0.0233	4	0.0123339
1602	0.0233	4	0.0123339
1603	0.0233	4	0.0123339
1604	0.0233	4	0.0123339
1605	0.0233	4	0.0123339
1606	0.0233	4	0.0123339
1607	0.0233	4	0.0123339
1608	0.0233	4	0.0123339
1609	0.0233	4	0.0123339
1610	0.0233	4	0.0123339
1611	0.0233	4	0.0123339
1612	0.0233	4	0.0123339
1613	0.0233	4	0.0123339
1614	0.0233	4	0.0123339
1615	0.0233	4	0.0123339
1616	0.0233	4	0.0123339
1617	0.0233	4	0.0123339
1618	0.0233	4	0.0123339
1619	0.0233	4	0.0123339
1620	0.0233	4	0.0123339
1621	0.0233	4	0.0123339
1622	0.0233	4	0.0123339
1623	0.0233	4	0.0123339
1624	0.0233	4	0.0123339
1625	0.0233	4	0.0123339
1626	0.0233	4	0.0123339
1627	0.0233	4	0.0123339
1628	0.0233	4	0.0123339
1629	0.0233	4	0.0123339
1630	0.0233	4	0.0123339
1631	0.0233	4	0.0123339
1632	0.0233	4	0.0123339
1633	0.0233	4	0.0123339
1634	0.0233	4	0.0123339
1635	0.0233	4	0.0123339
1636	0.0233	4	0.0123339
1637	0.0233	4	0.0123339
1638	0.0233	4	0.0123339
1639	0.0233	4	0.0123339
1640	0.0233	4	0.0123339
1641	0.0233	4	0.0123339
1642	0.0233	4	0.0123339
1643	0.0233	4	0.0123339
1644	0.0233	4	0.0123339
1645	0.0233	4	0.0123339
1646	0.0233	4	0.0123339
1647	0.0233	4	0.0123339
1648	0.0233	4	0.0123339
1649	0.0233	4	0.0123339
1650	0.0233	4	0.0123339
1651	0.0233	4	0.0123339
1652	0.0233	4	0.0123339
1653	0.0233	4	0.0123339
1654	0.0233	4	0.0123339
1655	0.0233	4	0.0123339
1656	0.0233	4	0.0123339
1657	0.0233	4	0.0123339
1658	0.0233	4	0.0123339
1659	0.0233	4	0.0123339
1660	0.0233	4	0.0123339
1661	0.0233	4	0.0123339
1662	0.0233	4	0.0123339
1663	0.0233	4	0.0123339
1664	0.0233	4	0.0123339
1665	0.0233	4	0.0123339
1666	0.0233	4	0.0123339
1667	0.0233	4	0.0123339
1668	0.0233	4	0.0123339
1669	0.0233	4	0.0123339
1670	0.0233	4	0.0123339
1671	0.0233	4	0.0123339
1672	0.0233	4	0.0123339
1673	0.0233	4	0.0123339
1674	0.0233	4	0.0123339
1675	0.0233	4	0.0123339
1676	0.0233	4	0.0123339
1677	0.0233	4	0.0123339
1678	0.0233	4	0.0123339
1679	0.0233	4	0.0123339
1680	0.0233	4	0.0123339
1681	0.0233	4	0.0123339
1682	0.0233	4	0.0123339
1683	0.0233	4	0.0123339
1684	0.0233	4	0.0123339
1685	0.0233	4	0.0123339
1686	0.0233	4	0.0123339
1687	0.0233	4	0.0123339
1688	0.0233	4	0.0123339
1689	0.0233	4	0.0123339
1690	0.0233	4	0.0123339
1691	0.0233	4	0.0123339
1692	0.0233	4	0.0123339
1693	0.0233	4	0.0123339
1694	0.0233	4	0.0123339
1695	0.0233	4	0.0123339
1696	0.0233	4	0.0123339
1697	0.0233	4	0.0123339
1698	0.0233	4	0.0123339
1699	0.0233	4	0.0123339
1700	0.0233	4	0.0123339
1701	0.0233	4	0.0123339
1702	0.0233	4	0.0123339
1703	0.0233	4	0.0123339
1704	0.0233	4	0.0123339
1705	0.0233	4	0.0123339
1706	0.0233	4	0.0123339
1707	0.0233	4	0.0123339
1708	0.0233	4	0.0123339
1709	0.0233	4	0.0123339
1710	0.0233	4	0.0123339
1711	0.0233	4	0.0123339
1712	0.0233	4	0.0123339
1713	0.0233	4	0.0123339
1714	0.0233	4	0.0123339
1715	0.0233	4	0.0123339
1716	0.0233	4	0.0123339
1717	0.0233	4	0.0123339
1718	0.0233	4	0.0123339
1719	0.0233	4	0.0123339
1720	0.0233	4	0.0123339
1721	0.0233	4	0.0123339
1722	0.0233	4	0.0123339
1723	0.0233	4	0.0123339
1724	0.0233	4	0.0123339
1725	0.0233	4	0.0123339
1726	0.0233	4	0.0123339
1727	0.0233	4	0.0123339
1728	0.0233	4	0.0123339
1729	0.0233	4	0.0123339
1730	0.0233	4	0.0123339
1731	0.0233	4	0.0123339
1732	0.0233	4	0.0123339
1733	0.0233	4	0.0123339
1734	0.0233	4	0.0123339
1735	0.0233	4	0.0123339
1736	0.0233	4	0.0123339
1737	0.0233	4	0.0123339
1738	0.0233	4	0.0123339
1739	0.0233	4	0.0123339
1740	0.0233	4	0.0123339
1741	0.0233	4	0.0123339
1742	0.0233	4	0.0123339
1743	0.0233	4	0.0123339
1744	0.0233	4	0.0123339
1745	0.0233	4	0.0123339
1746	0.0233	4	0.0123339
1747	0.0233	4	0.0123339
1748	0.0233	4	0.0123339
1749	0.0233	4	0.0123339
1750	0.0233	4	0.0123339
1751	0.0233	4	0.0123339
1752	0.0233	4	0.0123339
1753	0.0233	4	0.0123339
1754	0.0233	4	0.0123339
1755	0.0233	4	0.0123339
1756	0.0233	4	0.0123339
1757	0.0233	4	0.0123339
1758	0.0233	4	0.0123339
1759	0.0233	4	0.0123339
1760	0.0233	4	0.0123339
1761	0.0233	4	0.0123339
1762	0.0233	4	0.0123339
1763	0.0233	4	0.0123339
1764	0.0233	4	0.0123339
1765	0.0233	4	0.0123339
1766	0.0233	4	0.0123339
1767	0.0233	4	0.0123339
1768	0.0233	4	0.0123339
1769	0.0233	4	0.0123339
1770	0.0233	4	0.0123339
1771	0.0233	4	0.0123339
1772	0.0233	4	0.0123339
1773	0.0233	4	0.0123339
1774	0.0233	4	0.0123339
1775	0.0233	4	0.0123339
1776	0.0233	4	0.0123339
1777	0.0233	4	0.0123339
1778	0.0233	4	0.0123339
1779	0.0233	4	0.0123339
1780	0.0233	4	0.0123339
1781	0.0233	4	0.0123339
1782	0.0233	4	0.0123339
1783	0.0233	4	0.0123339
1784	0.0233	4	0.0123339
1785	0.0233	4	0.0123339
1786	0.0233	4	0.0123339
1787	0.0233	4	0.0123339
1788	0.0233	4	0.0123339
1789	0.0233	4	0.0123339
1790	0.0233	4	0.0123339
1791	0.0233	4	0.0123339
1792	0.0233	4	0.0123339
1793	0.0233	4	0.0123339
1794	0.0233	4	0.0123339
1795	0.0233	4	0.0123339
1796	0.0233	4	0.0123339
1797	0.0233	4	0.0123339
1798	0.0233	4	0.0123339
1799	0.0233	4	0.0123339
1800	0.0233	4	0.0123339
1801	0.0233	4	0.0123339
1802	0.0233	4	0.0123339
1803	0.0233	4	0.0123339
1804	0.0233	4	0.0123339
1805	0.0233	4	0.0123339
1806	0.0233	4	0.0123339
1807	0.0233	4	0.0123339
1808	0.0233	4	0.0123339
1809	0.0233	4	0.0123339
1810	0.0233	4	0.0123339
1811	0.0233	4	0.0123339
1812	0.0233	4	0.0123339
1813	0.0233	4	0.0123339
1814	0.0233	4	0.0123339
1815	0.0233	4	0.0123339
1816	0.0233	4	0.0123339
1817	0.0233	4	0.0123339
1818	0.0233	4	0.0123339
1819	0.0233	4	0.0123339
1820	0.0233	4	0.0123339
1821	0.0233	4	0.0123339
1822	0.0233	4	0.0123339
1823	0.0233	4	0.0123339
1824	0.0233	4	0.0123339
1825	0.0233	4	0.0123339
1826	0.0233	4	0.0123339
1827	0.0233	4	0.0123339
1828	0.0233	4	0.0123339
1829	0.0233	4	0.0123339
1830	0.0233	4	0.0123339
1831	0.0233	4	0.0123339
1832	0.0233	4	0.0123339
1833	0.0233	4	0.0123339
1834	0.0233	4	0.0123339
1835	0.0233	4	0.0123339
1836	0.0233	4	0.0123339
1837	0.0233	4	0.0123339
1838	0.0233	4	0.0123339
1839	0.0233	4	0.0123339
1840	0.0233	4	0.0123339
1841	0.0233	4	0.0123339
1842	0.0233	4	0.0123339
1843	0.0233	4	0.0123339
1844	0.0233	4	0.0123339
1845	0.0233	4	0.0123339
1846	0.0233	4	0.0123339
1847	0.0233	4	0.0123339
1848	0.0233	4	0.0123339
1849	0.0233	4	0.0123339
1850	0.0233	4	0.0123339
1851	0.0233	4	0.0123339
1852	0.0233	4	0.0123339
1853	0.0233	4	0.0123339
1854	0.0233	4	0.0123339
1855	0.0233	4	0.0123339
1856	0.0233	4	0.0123339
1857	0.0233	4	0.0123339
1858	0.0233	4	0.0123339
1859	0.0233	4	0.0123339
1860	0.0233	4	0.0123339
1861	0.0233	4	0.0123339
1862	0.0233	4	0.0123339
1863	0.0233	4	0.0123339
1864	0.0233	4	0.0123339
1865	0.0233	4	0.0123339
1866	0.0233	4	0.0123339
1867	0.0233	4	0.0123339
1868	0.0233	4	0.0123339
1869	0.0233	4	0.0123339
1870	0.0233	4	0.0123339
1871	0.0233	4	0.0123339
1872	0.0233	4	0.0123339
1873	0.0233	4	0.0123339
1874	0.0233	4	0.0123339
1875	0.0233	4	0.0123339
1876	0.0233	4	0.0123339
1877	0.0233	4	0.0123339
1878	0.0233	4	0.0123339
1879	0.0233	4	0.0123339
1880	0.0233	4	0.0123339
1881	0.0233	4	0.0123339
1882	0.0233	4	0.0123339
1883	0.0233	4	0.0123339
1884	0.0233	4	0.0123339
1885	0.0233	4	0.0123339
1886	0.0233	4	0.0123339
1887	0.0233	4	0.0123339
1888	0.0233	4	0.0123339
1889	0.0233	4	0.0123339
1890	0.0233	4	0.0123339
1891	0.0233	4	0.0123339
1892	0.0233	4	0.0123339
1893	0.0233	4	0.0123339
1894	0.0233	4	0.0123339
1895	0.0233	4	0.0123339
1896	0.0233	4	0.0123339
1897	0.0233	4	0.0123339
1898	0.0233	4	0.0123339
1899	0.0233	4	0.0123339
1900	0.0233	4	0.0123339
1901	0.0233	4	0.0123339
1902	0.0233	4	0.0123339
1903	0.0233	4	0.0123339
1904	0.0233	4	0.0123339
1905	0.0233	4	0.0123339
1906	0.0233	4	0.0123339
1907	0.0233	4	0.0123339
1908	0.0233	4	0.0123339
1909	0.0233	4	0.0123339
1910	0.0233	4	0.0123339
1911	0.0233	4	0.0123339
1912	0.0233	4	0.0123339
1913	0.0233	4	0.0123339
1914	0.0233	4	0.0123339
1915	0.0233	4	0.0123339
1916	0.0233	4	0.0123339
1917	0.0233	4	0.0123339
1918	0.0233	4	0.0123339
1919	0.0233	4	0.0123339
1920	0.0233	4	0.0123339
1921	0.0233	4	0.0123339
1922	0.0233	4	0.0123339
1923	0.0233	4	0.0123339
1924	0.0233	4	0.0123339
1925	0.0233	4	0.0123339
1926	0.0233	4	0.0123339
1927	0.0233	4	0.0123339
1928	0.0233	4	0.0123339
1929	0.0233	4	0.0123339
1930	0.0233	4	0.0123339
1931	0.0233	4	0.0123339
1932	0.0233	4	0.0123339
1933	0.0233	4	0.0123339
1934	0.0233	4	0.0123339
1935	0.0233	4	0.0123339
1936	0.0233	4	0.0123339
1937	0.0233	4	0.0123339
1938	0.0233	4	0.0123339
1939	0.0233	4	0.0123339
1940	0.0233	4	0.0123339
1941	0.0233	4	0.0123339
1942	0.0233	4	0.0123339
1943	0.0233	4	0.0123339
1944	0.0233	4	0.0123339
1945	0.0233	4	0.0123339
1946	0.0233	4	0.0123339
1947	0.0233	4	0.0123339
1948	0.0233	4	0.0123339
1949	0.0233	4	0.0123339
1950	0.0233	4	0.0123339
1951	0.0233	4	0.0123339
1952	0.0233	4	0.0123339
1953	0.0233	4	0.0123339
1954	0.0233	4	0.0123339
1955	0.0233	4	0.0123339
1956	0.0233	4	0.0123339
1957	0.0233	4	0.0123339
1958	0.0233	4	0.0123339
1959	0.0233	4	0.0123339
1960	0.0233	4	0.0123339
1961	0.0233	4	0.0123339
1962	0.0233	4	0.0123339
1963	0.0233	4	0.0123339
1964	0.0233	4	0.0123339
1965	0.0233	4	0.0123339
1966	0.0233	4	0.0123339
1967	0.0233	4	0.0123339
1968	0.0233	4	0.0123339
1969	0.0233	4	0.0123339
1970	0.0233	4	0.0123339
1971	0.0233	4	0.0123339
1972	0.0233	4	0.0123339
1973	0.0233	4	0.0123339
1974	0.0233	4	0.0123339
1975	0.0233	4	0.0123339
1976	0.0233	4	0.0123339
1977	0.0233	4	0.0123339
1978	0.0233	4	0.0123339
1979	0.0233	4	0.0123339
1980	0.0233	4	0.0123339
1981	0.0233	4	0.0123339
1982	0.0233	4	0.0123339
1983	0.0233	4	0.0123339
1984	0.0233	4	0.0123339
1985	0.0233	4	0.0123339
1986	0.0233	4	0.0123339
1987	0.0233	4	0.0123339
1988	0.0233	4	0.0123339
1989	0.0233	4	0.0123339
1990	0.0233	4	0.0123339
1991	0.0233	4	0.0123339
1992	0.0233	4	0.0123339
1993	0.0233	4	0.0123339
1994	0.0233	4	0.0123339
1995	0.0233	4	0.0123339
1996	0.0233	4	0.0123339
1997	0.0233	4	0.0123339
1998	0.0233	4	0.0123339
1999	0.0233	4	0.0123339
2000	0.0233	4	0.0123339
[truncated: 3,001 more rows]
