# Supplementary material for: Aspiration-driven co-evolution of cooperation with individual behavioral diversity
Source: PLoS One. 2023 Sep 15;18(9):e0291134. doi: 10.1371/journal.pone.0291134 (PMC10503719; doi:10.1371/journal.pone.0291134)
Supplement: S1 Data — (ZIP) [file pone.0291134.s001.zip › M1/v2-L=200/data/aspiration_time,b=1.94_frequency.txt]

1	0.5	0.5	0
2	0.704702	0.728006	0.482766
3	0.796233	0.882784	0.562669
4	0.817173	0.998281	0.614475
5	0.796936	1.08829	0.640571
6	0.754266	1.16066	0.640809
7	0.702866	1.22315	0.623623
8	0.649113	1.28464	0.592571
9	0.596948	1.36942	0.555735
10	0.54722	1.43532	0.516723
11	0.500771	1.51427	0.477549
12	0.457862	1.58566	0.439437
13	0.418271	1.67273	0.402842
14	0.38224	1.79542	0.36847
15	0.349282	1.89399	0.336904
16	0.319883	1.97095	0.307658
17	0.292814	2.15071	0.280283
18	0.268141	2.24924	0.255631
19	0.24592	2.40679	0.233478
20	0.225857	2.54269	0.213337
21	0.207398	2.6984	0.194943
22	0.190837	2.83534	0.178148
23	0.175702	2.94272	0.162775
24	0.162014	3.12689	0.149061
25	0.14964	3.20741	0.136435
26	0.138414	3.23771	0.125029
27	0.128232	3.34705	0.114819
28	0.119056	3.39385	0.105492
29	0.110782	3.46028	0.0969923
30	0.103301	3.53244	0.089357
31	0.096499	3.56619	0.0823896
32	0.0902484	3.60027	0.075975
33	0.0847108	3.65077	0.0702994
34	0.0797249	3.67781	0.0651841
35	0.075163	3.70853	0.0604796
36	0.0710543	3.74818	0.0562868
37	0.0673106	3.77285	0.0524289
38	0.0639508	3.74071	0.0489993
39	0.0608794	3.77994	0.0458497
40	0.0580904	3.81382	0.0430072
41	0.0555735	3.82853	0.0404211
42	0.0533204	3.84071	0.03811
43	0.0512504	3.8742	0.0359935
44	0.0494194	3.88828	0.034099
45	0.0477278	3.89767	0.0323632
46	0.046218	3.90678	0.030811
47	0.0448598	3.91511	0.0294141
48	0.0436244	3.92433	0.028137
49	0.0425068	3.93127	0.0269873
50	0.0414958	3.93746	0.0259475
51	0.0405852	3.9431	0.0250108
52	0.0397678	3.949	0.0241666
53	0.0390101	3.95335	0.0233885
54	0.0383226	3.95895	0.0226759
55	0.0377102	3.96299	0.0220449
56	0.0371538	3.96648	0.0214724
57	0.036652	3.96953	0.0209564
58	0.0361938	3.97255	0.0204843
59	0.0357808	3.97515	0.0200594
60	0.0354073	3.97747	0.019675
61	0.0350666	3.97979	0.0193238
62	0.0347614	3.98172	0.0190097
63	0.0344829	3.98368	0.0187222
64	0.0342316	3.98516	0.018464
65	0.0340039	3.98622	0.0182311
66	0.0337992	3.98788	0.018019
67	0.0336129	3.98888	0.017828
68	0.033445	3.98994	0.0176552
69	0.0332917	3.99081	0.0174978
70	0.0331536	3.99167	0.0173557
71	0.03303	3.99245	0.0172285
72	0.0329173	3.99311	0.0171127
73	0.0328173	3.994	0.0170087
74	0.0327255	3.99452	0.0169145
75	0.0326425	3.99504	0.0168291
76	0.0325672	3.99546	0.0167518
77	0.0324989	3.99592	0.0166814
78	0.0324373	3.99627	0.0166182
79	0.0323813	3.99667	0.0165603
80	0.0323303	3.99696	0.016508
81	0.0322848	3.99729	0.016461
82	0.0322438	3.99756	0.0164187
83	0.0322063	3.99775	0.0163803
84	0.032172	3.99791	0.0163452
85	0.0321411	3.99814	0.0163133
86	0.0321135	3.99834	0.0162848
87	0.0320886	3.99852	0.0162591
88	0.0320657	3.99865	0.0162355
89	0.0320452	3.99877	0.0162145
90	0.0320267	3.99893	0.0161953
91	0.0320098	3.99903	0.016178
92	0.0319947	3.99913	0.0161624
93	0.0319811	3.99922	0.0161483
94	0.0319686	3.99929	0.0161355
95	0.0319573	3.99935	0.0161239
96	0.0319469	3.9994	0.0161133
97	0.0319377	3.99945	0.0161039
98	0.0319294	3.99951	0.0160953
99	0.0319219	3.99955	0.0160876
100	0.0319151	3.99961	0.0160806
101	0.0319088	3.99963	0.0160742
102	0.0319033	3.99967	0.0160685
103	0.0318981	3.9997	0.0160632
104	0.0318936	3.99973	0.0160585
105	0.0318894	3.99975	0.0160542
106	0.0318857	3.99978	0.0160503
107	0.0318823	3.9998	0.0160469
108	0.0318793	3.99983	0.0160437
109	0.0318765	3.99984	0.0160409
110	0.031874	3.99986	0.0160383
111	0.0318717	3.99987	0.016036
112	0.0318696	3.99988	0.0160338
113	0.0318678	3.99989	0.0160319
114	0.0318661	3.9999	0.0160302
115	0.0318645	3.99991	0.0160286
116	0.0318632	3.99992	0.0160272
117	0.0318619	3.99993	0.0160259
118	0.0318608	3.99993	0.0160247
119	0.0318598	3.99994	0.0160237
120	0.0318588	3.99995	0.0160227
121	0.031858	3.99995	0.0160219
122	0.0318572	3.99996	0.0160211
123	0.0318565	3.99996	0.0160204
124	0.0318559	3.99996	0.0160197
125	0.0318554	3.99997	0.0160192
126	0.0318549	3.99997	0.0160186
127	0.0318544	3.99998	0.0160182
128	0.031854	3.99998	0.0160177
129	0.0318536	3.99998	0.0160173
130	0.0318533	3.99998	0.016017
131	0.0318529	3.99998	0.0160167
132	0.0318527	3.99998	0.0160164
133	0.0318524	3.99999	0.0160161
134	0.0318522	3.99999	0.0160159
135	0.031852	3.99999	0.0160157
136	0.0318518	3.99999	0.0160155
137	0.0318516	3.99999	0.0160153
138	0.0318515	3.99999	0.0160152
139	0.0318513	3.99999	0.016015
140	0.0318512	3.99999	0.0160149
141	0.0318511	3.99999	0.0160148
142	0.031851	3.99999	0.0160147
143	0.0318509	3.99999	0.0160146
144	0.0318508	4	0.0160145
145	0.0318507	4	0.0160144
146	0.0318507	4	0.0160143
147	0.0318506	4	0.0160143
148	0.0318505	4	0.0160142
149	0.0318505	4	0.0160142
150	0.0318504	4	0.0160141
151	0.0318504	4	0.0160141
152	0.0318504	4	0.016014
153	0.0318503	4	0.016014
154	0.0318503	4	0.016014
155	0.0318503	4	0.0160139
156	0.0318502	4	0.0160139
157	0.0318502	4	0.0160139
158	0.0318502	4	0.0160139
159	0.0318502	4	0.0160138
160	0.0318502	4	0.0160138
161	0.0318501	4	0.0160138
162	0.0318501	4	0.0160138
163	0.0318501	4	0.0160138
164	0.0318501	4	0.0160138
165	0.0318501	4	0.0160138
166	0.0318501	4	0.0160137
167	0.0318501	4	0.0160137
168	0.0318501	4	0.0160137
169	0.0318501	4	0.0160137
170	0.0318501	4	0.0160137
171	0.0318501	4	0.0160137
172	0.03185	4	0.0160137
173	0.03185	4	0.0160137
174	0.03185	4	0.0160137
175	0.03185	4	0.0160137
176	0.03185	4	0.0160137
177	0.03185	4	0.0160137
178	0.03185	4	0.0160137
179	0.03185	4	0.0160137
180	0.03185	4	0.0160137
181	0.03185	4	0.0160137
182	0.03185	4	0.0160137
183	0.03185	4	0.0160137
184	0.03185	4	0.0160137
185	0.03185	4	0.0160137
186	0.03185	4	0.0160137
187	0.03185	4	0.0160137
188	0.03185	4	0.0160137
189	0.03185	4	0.0160137
190	0.03185	4	0.0160137
191	0.03185	4	0.0160137
192	0.03185	4	0.0160137
193	0.03185	4	0.0160137
194	0.03185	4	0.0160137
195	0.03185	4	0.0160137
196	0.03185	4	0.0160137
197	0.03185	4	0.0160137
198	0.03185	4	0.0160137
199	0.03185	4	0.0160137
200	0.03185	4	0.0160137
201	0.03185	4	0.0160137
202	0.03185	4	0.0160137
203	0.03185	4	0.0160137
204	0.03185	4	0.0160137
205	0.03185	4	0.0160137
206	0.03185	4	0.0160137
207	0.03185	4	0.0160137
208	0.03185	4	0.0160137
209	0.03185	4	0.0160137
210	0.03185	4	0.0160137
211	0.03185	4	0.0160137
212	0.03185	4	0.0160137
213	0.03185	4	0.0160137
214	0.03185	4	0.0160137
215	0.03185	4	0.0160137
216	0.03185	4	0.0160137
217	0.03185	4	0.0160137
218	0.03185	4	0.0160137
219	0.03185	4	0.0160137
220	0.03185	4	0.0160137
221	0.03185	4	0.0160137
222	0.03185	4	0.0160137
223	0.03185	4	0.0160137
224	0.03185	4	0.0160137
225	0.03185	4	0.0160137
226	0.03185	4	0.0160137
227	0.03185	4	0.0160137
228	0.03185	4	0.0160137
229	0.03185	4	0.0160137
230	0.03185	4	0.0160137
231	0.03185	4	0.0160137
232	0.03185	4	0.0160137
233	0.03185	4	0.0160137
234	0.03185	4	0.0160137
235	0.03185	4	0.0160137
236	0.03185	4	0.0160137
237	0.03185	4	0.0160137
238	0.03185	4	0.0160137
239	0.03185	4	0.0160137
240	0.03185	4	0.0160137
241	0.03185	4	0.0160137
242	0.03185	4	0.0160137
243	0.03185	4	0.0160137
244	0.03185	4	0.0160137
245	0.03185	4	0.0160137
246	0.03185	4	0.0160137
247	0.03185	4	0.0160137
248	0.03185	4	0.0160137
249	0.03185	4	0.0160137
250	0.03185	4	0.0160137
251	0.03185	4	0.0160137
252	0.03185	4	0.0160137
253	0.03185	4	0.0160137
254	0.03185	4	0.0160137
255	0.03185	4	0.0160137
256	0.03185	4	0.0160137
257	0.03185	4	0.0160137
258	0.03185	4	0.0160137
259	0.03185	4	0.0160137
260	0.03185	4	0.0160137
261	0.03185	4	0.0160137
262	0.03185	4	0.0160137
263	0.03185	4	0.0160137
264	0.03185	4	0.0160137
265	0.03185	4	0.0160137
266	0.03185	4	0.0160137
267	0.03185	4	0.0160137
268	0.03185	4	0.0160137
269	0.03185	4	0.0160137
270	0.03185	4	0.0160137
271	0.03185	4	0.0160137
272	0.03185	4	0.0160137
273	0.03185	4	0.0160137
274	0.03185	4	0.0160137
275	0.03185	4	0.0160137
276	0.03185	4	0.0160137
277	0.03185	4	0.0160137
278	0.03185	4	0.0160137
279	0.03185	4	0.0160137
280	0.03185	4	0.0160137
281	0.03185	4	0.0160137
282	0.03185	4	0.0160137
283	0.03185	4	0.0160137
284	0.03185	4	0.0160137
285	0.03185	4	0.0160137
286	0.03185	4	0.0160137
287	0.03185	4	0.0160137
288	0.03185	4	0.0160137
289	0.03185	4	0.0160137
290	0.03185	4	0.0160137
291	0.03185	4	0.0160137
292	0.03185	4	0.0160137
293	0.03185	4	0.0160137
294	0.03185	4	0.0160137
295	0.03185	4	0.0160137
296	0.03185	4	0.0160137
297	0.03185	4	0.0160137
298	0.03185	4	0.0160137
299	0.03185	4	0.0160137
300	0.03185	4	0.0160137
301	0.03185	4	0.0160137
302	0.03185	4	0.0160137
303	0.03185	4	0.0160137
304	0.03185	4	0.0160137
305	0.03185	4	0.0160137
306	0.03185	4	0.0160137
307	0.03185	4	0.0160137
308	0.03185	4	0.0160137
309	0.03185	4	0.0160137
310	0.03185	4	0.0160137
311	0.03185	4	0.0160137
312	0.03185	4	0.0160137
313	0.03185	4	0.0160137
314	0.03185	4	0.0160137
315	0.03185	4	0.0160137
316	0.03185	4	0.0160137
317	0.03185	4	0.0160137
318	0.03185	4	0.0160137
319	0.03185	4	0.0160137
320	0.03185	4	0.0160137
321	0.03185	4	0.0160137
322	0.03185	4	0.0160137
323	0.03185	4	0.0160137
324	0.03185	4	0.0160137
325	0.03185	4	0.0160137
326	0.03185	4	0.0160137
327	0.03185	4	0.0160137
328	0.03185	4	0.0160137
329	0.03185	4	0.0160137
330	0.03185	4	0.0160137
331	0.03185	4	0.0160137
332	0.03185	4	0.0160137
333	0.03185	4	0.0160137
334	0.03185	4	0.0160137
335	0.03185	4	0.0160137
336	0.03185	4	0.0160137
337	0.03185	4	0.0160137
338	0.03185	4	0.0160137
339	0.03185	4	0.0160137
340	0.03185	4	0.0160137
341	0.03185	4	0.0160137
342	0.03185	4	0.0160137
343	0.03185	4	0.0160137
344	0.03185	4	0.0160137
345	0.03185	4	0.0160137
346	0.03185	4	0.0160137
347	0.03185	4	0.0160137
348	0.03185	4	0.0160137
349	0.03185	4	0.0160137
350	0.03185	4	0.0160137
351	0.03185	4	0.0160137
352	0.03185	4	0.0160137
353	0.03185	4	0.0160137
354	0.03185	4	0.0160137
355	0.03185	4	0.0160137
356	0.03185	4	0.0160137
357	0.03185	4	0.0160137
358	0.03185	4	0.0160137
359	0.03185	4	0.0160137
360	0.03185	4	0.0160137
361	0.03185	4	0.0160137
362	0.03185	4	0.0160137
363	0.03185	4	0.0160137
364	0.03185	4	0.0160137
365	0.03185	4	0.0160137
366	0.03185	4	0.0160137
367	0.03185	4	0.0160137
368	0.03185	4	0.0160137
369	0.03185	4	0.0160137
370	0.03185	4	0.0160137
371	0.03185	4	0.0160137
372	0.03185	4	0.0160137
373	0.03185	4	0.0160137
374	0.03185	4	0.0160137
375	0.03185	4	0.0160137
376	0.03185	4	0.0160137
377	0.03185	4	0.0160137
378	0.03185	4	0.0160137
379	0.03185	4	0.0160137
380	0.03185	4	0.0160137
381	0.03185	4	0.0160137
382	0.03185	4	0.0160137
383	0.03185	4	0.0160137
384	0.03185	4	0.0160137
385	0.03185	4	0.0160137
386	0.03185	4	0.0160137
387	0.03185	4	0.0160137
388	0.03185	4	0.0160137
389	0.03185	4	0.0160137
390	0.03185	4	0.0160137
391	0.03185	4	0.0160137
392	0.03185	4	0.0160137
393	0.03185	4	0.0160137
394	0.03185	4	0.0160137
395	0.03185	4	0.0160137
396	0.03185	4	0.0160137
397	0.03185	4	0.0160137
398	0.03185	4	0.0160137
399	0.03185	4	0.0160137
400	0.03185	4	0.0160137
401	0.03185	4	0.0160137
402	0.03185	4	0.0160137
403	0.03185	4	0.0160137
404	0.03185	4	0.0160137
405	0.03185	4	0.0160137
406	0.03185	4	0.0160137
407	0.03185	4	0.0160137
408	0.03185	4	0.0160137
409	0.03185	4	0.0160137
410	0.03185	4	0.0160137
411	0.03185	4	0.0160137
412	0.03185	4	0.0160137
413	0.03185	4	0.0160137
414	0.03185	4	0.0160137
415	0.03185	4	0.0160137
416	0.03185	4	0.0160137
417	0.03185	4	0.0160137
418	0.03185	4	0.0160137
419	0.03185	4	0.0160137
420	0.03185	4	0.0160137
421	0.03185	4	0.0160137
422	0.03185	4	0.0160137
423	0.03185	4	0.0160137
424	0.03185	4	0.0160137
425	0.03185	4	0.0160137
426	0.03185	4	0.0160137
427	0.03185	4	0.0160137
428	0.03185	4	0.0160137
429	0.03185	4	0.0160137
430	0.03185	4	0.0160137
431	0.03185	4	0.0160137
432	0.03185	4	0.0160137
433	0.03185	4	0.0160137
434	0.03185	4	0.0160137
435	0.03185	4	0.0160137
436	0.03185	4	0.0160137
437	0.03185	4	0.0160137
438	0.03185	4	0.0160137
439	0.03185	4	0.0160137
440	0.03185	4	0.0160137
441	0.03185	4	0.0160137
442	0.03185	4	0.0160137
443	0.03185	4	0.0160137
444	0.03185	4	0.0160137
445	0.03185	4	0.0160137
446	0.03185	4	0.0160137
447	0.03185	4	0.0160137
448	0.03185	4	0.0160137
449	0.03185	4	0.0160137
450	0.03185	4	0.0160137
451	0.03185	4	0.0160137
452	0.03185	4	0.0160137
453	0.03185	4	0.0160137
454	0.03185	4	0.0160137
455	0.03185	4	0.0160137
456	0.03185	4	0.0160137
457	0.03185	4	0.0160137
458	0.03185	4	0.0160137
459	0.03185	4	0.0160137
460	0.03185	4	0.0160137
461	0.03185	4	0.0160137
462	0.03185	4	0.0160137
463	0.03185	4	0.0160137
464	0.03185	4	0.0160137
465	0.03185	4	0.0160137
466	0.03185	4	0.0160137
467	0.03185	4	0.0160137
468	0.03185	4	0.0160137
469	0.03185	4	0.0160137
470	0.03185	4	0.0160137
471	0.03185	4	0.0160137
472	0.03185	4	0.0160137
473	0.03185	4	0.0160137
474	0.03185	4	0.0160137
475	0.03185	4	0.0160137
476	0.03185	4	0.0160137
477	0.03185	4	0.0160137
478	0.03185	4	0.0160137
479	0.03185	4	0.0160137
480	0.03185	4	0.0160137
481	0.03185	4	0.0160137
482	0.03185	4	0.0160137
483	0.03185	4	0.0160137
484	0.03185	4	0.0160137
485	0.03185	4	0.0160137
486	0.03185	4	0.0160137
487	0.03185	4	0.0160137
488	0.03185	4	0.0160137
489	0.03185	4	0.0160137
490	0.03185	4	0.0160137
491	0.03185	4	0.0160137
492	0.03185	4	0.0160137
493	0.03185	4	0.0160137
494	0.03185	4	0.0160137
495	0.03185	4	0.0160137
496	0.03185	4	0.0160137
497	0.03185	4	0.0160137
498	0.03185	4	0.0160137
499	0.03185	4	0.0160137
500	0.03185	4	0.0160137
501	0.03185	4	0.0160137
502	0.03185	4	0.0160137
503	0.03185	4	0.0160137
504	0.03185	4	0.0160137
505	0.03185	4	0.0160137
506	0.03185	4	0.0160137
507	0.03185	4	0.0160137
508	0.03185	4	0.0160137
509	0.03185	4	0.0160137
510	0.03185	4	0.0160137
511	0.03185	4	0.0160137
512	0.03185	4	0.0160137
513	0.03185	4	0.0160137
514	0.03185	4	0.0160137
515	0.03185	4	0.0160137
516	0.03185	4	0.0160137
517	0.03185	4	0.0160137
518	0.03185	4	0.0160137
519	0.03185	4	0.0160137
520	0.03185	4	0.0160137
521	0.03185	4	0.0160137
522	0.03185	4	0.0160137
523	0.03185	4	0.0160137
524	0.03185	4	0.0160137
525	0.03185	4	0.0160137
526	0.03185	4	0.0160137
527	0.03185	4	0.0160137
528	0.03185	4	0.0160137
529	0.03185	4	0.0160137
530	0.03185	4	0.0160137
531	0.03185	4	0.0160137
532	0.03185	4	0.0160137
533	0.03185	4	0.0160137
534	0.03185	4	0.0160137
535	0.03185	4	0.0160137
536	0.03185	4	0.0160137
537	0.03185	4	0.0160137
538	0.03185	4	0.0160137
539	0.03185	4	0.0160137
540	0.03185	4	0.0160137
541	0.03185	4	0.0160137
542	0.03185	4	0.0160137
543	0.03185	4	0.0160137
544	0.03185	4	0.0160137
545	0.03185	4	0.0160137
546	0.03185	4	0.0160137
547	0.03185	4	0.0160137
548	0.03185	4	0.0160137
549	0.03185	4	0.0160137
550	0.03185	4	0.0160137
551	0.03185	4	0.0160137
552	0.03185	4	0.0160137
553	0.03185	4	0.0160137
554	0.03185	4	0.0160137
555	0.03185	4	0.0160137
556	0.03185	4	0.0160137
557	0.03185	4	0.0160137
558	0.03185	4	0.0160137
559	0.03185	4	0.0160137
560	0.03185	4	0.0160137
561	0.03185	4	0.0160137
562	0.03185	4	0.0160137
563	0.03185	4	0.0160137
564	0.03185	4	0.0160137
565	0.03185	4	0.0160137
566	0.03185	4	0.0160137
567	0.03185	4	0.0160137
568	0.03185	4	0.0160137
569	0.03185	4	0.0160137
570	0.03185	4	0.0160137
571	0.03185	4	0.0160137
572	0.03185	4	0.0160137
573	0.03185	4	0.0160137
574	0.03185	4	0.0160137
575	0.03185	4	0.0160137
576	0.03185	4	0.0160137
577	0.03185	4	0.0160137
578	0.03185	4	0.0160137
579	0.03185	4	0.0160137
580	0.03185	4	0.0160137
581	0.03185	4	0.0160137
582	0.03185	4	0.0160137
583	0.03185	4	0.0160137
584	0.03185	4	0.0160137
585	0.03185	4	0.0160137
586	0.03185	4	0.0160137
587	0.03185	4	0.0160137
588	0.03185	4	0.0160137
589	0.03185	4	0.0160137
590	0.03185	4	0.0160137
591	0.03185	4	0.0160137
592	0.03185	4	0.0160137
593	0.03185	4	0.0160137
594	0.03185	4	0.0160137
595	0.03185	4	0.0160137
596	0.03185	4	0.0160137
597	0.03185	4	0.0160137
598	0.03185	4	0.0160137
599	0.03185	4	0.0160137
600	0.03185	4	0.0160137
601	0.03185	4	0.0160137
602	0.03185	4	0.0160137
603	0.03185	4	0.0160137
604	0.03185	4	0.0160137
605	0.03185	4	0.0160137
606	0.03185	4	0.0160137
607	0.03185	4	0.0160137
608	0.03185	4	0.0160137
609	0.03185	4	0.0160137
610	0.03185	4	0.0160137
611	0.03185	4	0.0160137
612	0.03185	4	0.0160137
613	0.03185	4	0.0160137
614	0.03185	4	0.0160137
615	0.03185	4	0.0160137
616	0.03185	4	0.0160137
617	0.03185	4	0.0160137
618	0.03185	4	0.0160137
619	0.03185	4	0.0160137
620	0.03185	4	0.0160137
621	0.03185	4	0.0160137
622	0.03185	4	0.0160137
623	0.03185	4	0.0160137
624	0.03185	4	0.0160137
625	0.03185	4	0.0160137
626	0.03185	4	0.0160137
627	0.03185	4	0.0160137
628	0.03185	4	0.0160137
629	0.03185	4	0.0160137
630	0.03185	4	0.0160137
631	0.03185	4	0.0160137
632	0.03185	4	0.0160137
633	0.03185	4	0.0160137
634	0.03185	4	0.0160137
635	0.03185	4	0.0160137
636	0.03185	4	0.0160137
637	0.03185	4	0.0160137
638	0.03185	4	0.0160137
639	0.03185	4	0.0160137
640	0.03185	4	0.0160137
641	0.03185	4	0.0160137
642	0.03185	4	0.0160137
643	0.03185	4	0.0160137
644	0.03185	4	0.0160137
645	0.03185	4	0.0160137
646	0.03185	4	0.0160137
647	0.03185	4	0.0160137
648	0.03185	4	0.0160137
649	0.03185	4	0.0160137
650	0.03185	4	0.0160137
651	0.03185	4	0.0160137
652	0.03185	4	0.0160137
653	0.03185	4	0.0160137
654	0.03185	4	0.0160137
655	0.03185	4	0.0160137
656	0.03185	4	0.0160137
657	0.03185	4	0.0160137
658	0.03185	4	0.0160137
659	0.03185	4	0.0160137
660	0.03185	4	0.0160137
661	0.03185	4	0.0160137
662	0.03185	4	0.0160137
663	0.03185	4	0.0160137
664	0.03185	4	0.0160137
665	0.03185	4	0.0160137
666	0.03185	4	0.0160137
667	0.03185	4	0.0160137
668	0.03185	4	0.0160137
669	0.03185	4	0.0160137
670	0.03185	4	0.0160137
671	0.03185	4	0.0160137
672	0.03185	4	0.0160137
673	0.03185	4	0.0160137
674	0.03185	4	0.0160137
675	0.03185	4	0.0160137
676	0.03185	4	0.0160137
677	0.03185	4	0.0160137
678	0.03185	4	0.0160137
679	0.03185	4	0.0160137
680	0.03185	4	0.0160137
681	0.03185	4	0.0160137
682	0.03185	4	0.0160137
683	0.03185	4	0.0160137
684	0.03185	4	0.0160137
685	0.03185	4	0.0160137
686	0.03185	4	0.0160137
687	0.03185	4	0.0160137
688	0.03185	4	0.0160137
689	0.03185	4	0.0160137
690	0.03185	4	0.0160137
691	0.03185	4	0.0160137
692	0.03185	4	0.0160137
693	0.03185	4	0.0160137
694	0.03185	4	0.0160137
695	0.03185	4	0.0160137
696	0.03185	4	0.0160137
697	0.03185	4	0.0160137
698	0.03185	4	0.0160137
699	0.03185	4	0.0160137
700	0.03185	4	0.0160137
701	0.03185	4	0.0160137
702	0.03185	4	0.0160137
703	0.03185	4	0.0160137
704	0.03185	4	0.0160137
705	0.03185	4	0.0160137
706	0.03185	4	0.0160137
707	0.03185	4	0.0160137
708	0.03185	4	0.0160137
709	0.03185	4	0.0160137
710	0.03185	4	0.0160137
711	0.03185	4	0.0160137
712	0.03185	4	0.0160137
713	0.03185	4	0.0160137
714	0.03185	4	0.0160137
715	0.03185	4	0.0160137
716	0.03185	4	0.0160137
717	0.03185	4	0.0160137
718	0.03185	4	0.0160137
719	0.03185	4	0.0160137
720	0.03185	4	0.0160137
721	0.03185	4	0.0160137
722	0.03185	4	0.0160137
723	0.03185	4	0.0160137
724	0.03185	4	0.0160137
725	0.03185	4	0.0160137
726	0.03185	4	0.0160137
727	0.03185	4	0.0160137
728	0.03185	4	0.0160137
729	0.03185	4	0.0160137
730	0.03185	4	0.0160137
731	0.03185	4	0.0160137
732	0.03185	4	0.0160137
733	0.03185	4	0.0160137
734	0.03185	4	0.0160137
735	0.03185	4	0.0160137
736	0.03185	4	0.0160137
737	0.03185	4	0.0160137
738	0.03185	4	0.0160137
739	0.03185	4	0.0160137
740	0.03185	4	0.0160137
741	0.03185	4	0.0160137
742	0.03185	4	0.0160137
743	0.03185	4	0.0160137
744	0.03185	4	0.0160137
745	0.03185	4	0.0160137
746	0.03185	4	0.0160137
747	0.03185	4	0.0160137
748	0.03185	4	0.0160137
749	0.03185	4	0.0160137
750	0.03185	4	0.0160137
751	0.03185	4	0.0160137
752	0.03185	4	0.0160137
753	0.03185	4	0.0160137
754	0.03185	4	0.0160137
755	0.03185	4	0.0160137
756	0.03185	4	0.0160137
757	0.03185	4	0.0160137
758	0.03185	4	0.0160137
759	0.03185	4	0.0160137
760	0.03185	4	0.0160137
761	0.03185	4	0.0160137
762	0.03185	4	0.0160137
763	0.03185	4	0.0160137
764	0.03185	4	0.0160137
765	0.03185	4	0.0160137
766	0.03185	4	0.0160137
767	0.03185	4	0.0160137
768	0.03185	4	0.0160137
769	0.03185	4	0.0160137
770	0.03185	4	0.0160137
771	0.03185	4	0.0160137
772	0.03185	4	0.0160137
773	0.03185	4	0.0160137
774	0.03185	4	0.0160137
775	0.03185	4	0.0160137
776	0.03185	4	0.0160137
777	0.03185	4	0.0160137
778	0.03185	4	0.0160137
779	0.03185	4	0.0160137
780	0.03185	4	0.0160137
781	0.03185	4	0.0160137
782	0.03185	4	0.0160137
783	0.03185	4	0.0160137
784	0.03185	4	0.0160137
785	0.03185	4	0.0160137
786	0.03185	4	0.0160137
787	0.03185	4	0.0160137
788	0.03185	4	0.0160137
789	0.03185	4	0.0160137
790	0.03185	4	0.0160137
791	0.03185	4	0.0160137
792	0.03185	4	0.0160137
793	0.03185	4	0.0160137
794	0.03185	4	0.0160137
795	0.03185	4	0.0160137
796	0.03185	4	0.0160137
797	0.03185	4	0.0160137
798	0.03185	4	0.0160137
799	0.03185	4	0.0160137
800	0.03185	4	0.0160137
801	0.03185	4	0.0160137
802	0.03185	4	0.0160137
803	0.03185	4	0.0160137
804	0.03185	4	0.0160137
805	0.03185	4	0.0160137
806	0.03185	4	0.0160137
807	0.03185	4	0.0160137
808	0.03185	4	0.0160137
809	0.03185	4	0.0160137
810	0.03185	4	0.0160137
811	0.03185	4	0.0160137
812	0.03185	4	0.0160137
813	0.03185	4	0.0160137
814	0.03185	4	0.0160137
815	0.03185	4	0.0160137
816	0.03185	4	0.0160137
817	0.03185	4	0.0160137
818	0.03185	4	0.0160137
819	0.03185	4	0.0160137
820	0.03185	4	0.0160137
821	0.03185	4	0.0160137
822	0.03185	4	0.0160137
823	0.03185	4	0.0160137
824	0.03185	4	0.0160137
825	0.03185	4	0.0160137
826	0.03185	4	0.0160137
827	0.03185	4	0.0160137
828	0.03185	4	0.0160137
829	0.03185	4	0.0160137
830	0.03185	4	0.0160137
831	0.03185	4	0.0160137
832	0.03185	4	0.0160137
833	0.03185	4	0.0160137
834	0.03185	4	0.0160137
835	0.03185	4	0.0160137
836	0.03185	4	0.0160137
837	0.03185	4	0.0160137
838	0.03185	4	0.0160137
839	0.03185	4	0.0160137
840	0.03185	4	0.0160137
841	0.03185	4	0.0160137
842	0.03185	4	0.0160137
843	0.03185	4	0.0160137
844	0.03185	4	0.0160137
845	0.03185	4	0.0160137
846	0.03185	4	0.0160137
847	0.03185	4	0.0160137
848	0.03185	4	0.0160137
849	0.03185	4	0.0160137
850	0.03185	4	0.0160137
851	0.03185	4	0.0160137
852	0.03185	4	0.0160137
853	0.03185	4	0.0160137
854	0.03185	4	0.0160137
855	0.03185	4	0.0160137
856	0.03185	4	0.0160137
857	0.03185	4	0.0160137
858	0.03185	4	0.0160137
859	0.03185	4	0.0160137
860	0.03185	4	0.0160137
861	0.03185	4	0.0160137
862	0.03185	4	0.0160137
863	0.03185	4	0.0160137
864	0.03185	4	0.0160137
865	0.03185	4	0.0160137
866	0.03185	4	0.0160137
867	0.03185	4	0.0160137
868	0.03185	4	0.0160137
869	0.03185	4	0.0160137
870	0.03185	4	0.0160137
871	0.03185	4	0.0160137
872	0.03185	4	0.0160137
873	0.03185	4	0.0160137
874	0.03185	4	0.0160137
875	0.03185	4	0.0160137
876	0.03185	4	0.0160137
877	0.03185	4	0.0160137
878	0.03185	4	0.0160137
879	0.03185	4	0.0160137
880	0.03185	4	0.0160137
881	0.03185	4	0.0160137
882	0.03185	4	0.0160137
883	0.03185	4	0.0160137
884	0.03185	4	0.0160137
885	0.03185	4	0.0160137
886	0.03185	4	0.0160137
887	0.03185	4	0.0160137
888	0.03185	4	0.0160137
889	0.03185	4	0.0160137
890	0.03185	4	0.0160137
891	0.03185	4	0.0160137
892	0.03185	4	0.0160137
893	0.03185	4	0.0160137
894	0.03185	4	0.0160137
895	0.03185	4	0.0160137
896	0.03185	4	0.0160137
897	0.03185	4	0.0160137
898	0.03185	4	0.0160137
899	0.03185	4	0.0160137
900	0.03185	4	0.0160137
901	0.03185	4	0.0160137
902	0.03185	4	0.0160137
903	0.03185	4	0.0160137
904	0.03185	4	0.0160137
905	0.03185	4	0.0160137
906	0.03185	4	0.0160137
907	0.03185	4	0.0160137
908	0.03185	4	0.0160137
909	0.03185	4	0.0160137
910	0.03185	4	0.0160137
911	0.03185	4	0.0160137
912	0.03185	4	0.0160137
913	0.03185	4	0.0160137
914	0.03185	4	0.0160137
915	0.03185	4	0.0160137
916	0.03185	4	0.0160137
917	0.03185	4	0.0160137
918	0.03185	4	0.0160137
919	0.03185	4	0.0160137
920	0.03185	4	0.0160137
921	0.03185	4	0.0160137
922	0.03185	4	0.0160137
923	0.03185	4	0.0160137
924	0.03185	4	0.0160137
925	0.03185	4	0.0160137
926	0.03185	4	0.0160137
927	0.03185	4	0.0160137
928	0.03185	4	0.0160137
929	0.03185	4	0.0160137
930	0.03185	4	0.0160137
931	0.03185	4	0.0160137
932	0.03185	4	0.0160137
933	0.03185	4	0.0160137
934	0.03185	4	0.0160137
935	0.03185	4	0.0160137
936	0.03185	4	0.0160137
937	0.03185	4	0.0160137
938	0.03185	4	0.0160137
939	0.03185	4	0.0160137
940	0.03185	4	0.0160137
941	0.03185	4	0.0160137
942	0.03185	4	0.0160137
943	0.03185	4	0.0160137
944	0.03185	4	0.0160137
945	0.03185	4	0.0160137
946	0.03185	4	0.0160137
947	0.03185	4	0.0160137
948	0.03185	4	0.0160137
949	0.03185	4	0.0160137
950	0.03185	4	0.0160137
951	0.03185	4	0.0160137
952	0.03185	4	0.0160137
953	0.03185	4	0.0160137
954	0.03185	4	0.0160137
955	0.03185	4	0.0160137
956	0.03185	4	0.0160137
957	0.03185	4	0.0160137
958	0.03185	4	0.0160137
959	0.03185	4	0.0160137
960	0.03185	4	0.0160137
961	0.03185	4	0.0160137
962	0.03185	4	0.0160137
963	0.03185	4	0.0160137
964	0.03185	4	0.0160137
965	0.03185	4	0.0160137
966	0.03185	4	0.0160137
967	0.03185	4	0.0160137
968	0.03185	4	0.0160137
969	0.03185	4	0.0160137
970	0.03185	4	0.0160137
971	0.03185	4	0.0160137
972	0.03185	4	0.0160137
973	0.03185	4	0.0160137
974	0.03185	4	0.0160137
975	0.03185	4	0.0160137
976	0.03185	4	0.0160137
977	0.03185	4	0.0160137
978	0.03185	4	0.0160137
979	0.03185	4	0.0160137
980	0.03185	4	0.0160137
981	0.03185	4	0.0160137
982	0.03185	4	0.0160137
983	0.03185	4	0.0160137
984	0.03185	4	0.0160137
985	0.03185	4	0.0160137
986	0.03185	4	0.0160137
987	0.03185	4	0.0160137
988	0.03185	4	0.0160137
989	0.03185	4	0.0160137
990	0.03185	4	0.0160137
991	0.03185	4	0.0160137
992	0.03185	4	0.0160137
993	0.03185	4	0.0160137
994	0.03185	4	0.0160137
995	0.03185	4	0.0160137
996	0.03185	4	0.0160137
997	0.03185	4	0.0160137
998	0.03185	4	0.0160137
999	0.03185	4	0.0160137
1000	0.03185	4	0.0160137
1001	0.03185	4	0.0160137
1002	0.03185	4	0.0160137
1003	0.03185	4	0.0160137
1004	0.03185	4	0.0160137
1005	0.03185	4	0.0160137
1006	0.03185	4	0.0160137
1007	0.03185	4	0.0160137
1008	0.03185	4	0.0160137
1009	0.03185	4	0.0160137
1010	0.03185	4	0.0160137
1011	0.03185	4	0.0160137
1012	0.03185	4	0.0160137
1013	0.03185	4	0.0160137
1014	0.03185	4	0.0160137
1015	0.03185	4	0.0160137
1016	0.03185	4	0.0160137
1017	0.03185	4	0.0160137
1018	0.03185	4	0.0160137
1019	0.03185	4	0.0160137
1020	0.03185	4	0.0160137
1021	0.03185	4	0.0160137
1022	0.03185	4	0.0160137
1023	0.03185	4	0.0160137
1024	0.03185	4	0.0160137
1025	0.03185	4	0.0160137
1026	0.03185	4	0.0160137
1027	0.03185	4	0.0160137
1028	0.03185	4	0.0160137
1029	0.03185	4	0.0160137
1030	0.03185	4	0.0160137
1031	0.03185	4	0.0160137
1032	0.03185	4	0.0160137
1033	0.03185	4	0.0160137
1034	0.03185	4	0.0160137
1035	0.03185	4	0.0160137
1036	0.03185	4	0.0160137
1037	0.03185	4	0.0160137
1038	0.03185	4	0.0160137
1039	0.03185	4	0.0160137
1040	0.03185	4	0.0160137
1041	0.03185	4	0.0160137
1042	0.03185	4	0.0160137
1043	0.03185	4	0.0160137
1044	0.03185	4	0.0160137
1045	0.03185	4	0.0160137
1046	0.03185	4	0.0160137
1047	0.03185	4	0.0160137
1048	0.03185	4	0.0160137
1049	0.03185	4	0.0160137
1050	0.03185	4	0.0160137
1051	0.03185	4	0.0160137
1052	0.03185	4	0.0160137
1053	0.03185	4	0.0160137
1054	0.03185	4	0.0160137
1055	0.03185	4	0.0160137
1056	0.03185	4	0.0160137
1057	0.03185	4	0.0160137
1058	0.03185	4	0.0160137
1059	0.03185	4	0.0160137
1060	0.03185	4	0.0160137
1061	0.03185	4	0.0160137
1062	0.03185	4	0.0160137
1063	0.03185	4	0.0160137
1064	0.03185	4	0.0160137
1065	0.03185	4	0.0160137
1066	0.03185	4	0.0160137
1067	0.03185	4	0.0160137
1068	0.03185	4	0.0160137
1069	0.03185	4	0.0160137
1070	0.03185	4	0.0160137
1071	0.03185	4	0.0160137
1072	0.03185	4	0.0160137
1073	0.03185	4	0.0160137
1074	0.03185	4	0.0160137
1075	0.03185	4	0.0160137
1076	0.03185	4	0.0160137
1077	0.03185	4	0.0160137
1078	0.03185	4	0.0160137
1079	0.03185	4	0.0160137
1080	0.03185	4	0.0160137
1081	0.03185	4	0.0160137
1082	0.03185	4	0.0160137
1083	0.03185	4	0.0160137
1084	0.03185	4	0.0160137
1085	0.03185	4	0.0160137
1086	0.03185	4	0.0160137
1087	0.03185	4	0.0160137
1088	0.03185	4	0.0160137
1089	0.03185	4	0.0160137
1090	0.03185	4	0.0160137
1091	0.03185	4	0.0160137
1092	0.03185	4	0.0160137
1093	0.03185	4	0.0160137
1094	0.03185	4	0.0160137
1095	0.03185	4	0.0160137
1096	0.03185	4	0.0160137
1097	0.03185	4	0.0160137
1098	0.03185	4	0.0160137
1099	0.03185	4	0.0160137
1100	0.03185	4	0.0160137
1101	0.03185	4	0.0160137
1102	0.03185	4	0.0160137
1103	0.03185	4	0.0160137
1104	0.03185	4	0.0160137
1105	0.03185	4	0.0160137
1106	0.03185	4	0.0160137
1107	0.03185	4	0.0160137
1108	0.03185	4	0.0160137
1109	0.03185	4	0.0160137
1110	0.03185	4	0.0160137
1111	0.03185	4	0.0160137
1112	0.03185	4	0.0160137
1113	0.03185	4	0.0160137
1114	0.03185	4	0.0160137
1115	0.03185	4	0.0160137
1116	0.03185	4	0.0160137
1117	0.03185	4	0.0160137
1118	0.03185	4	0.0160137
1119	0.03185	4	0.0160137
1120	0.03185	4	0.0160137
1121	0.03185	4	0.0160137
1122	0.03185	4	0.0160137
1123	0.03185	4	0.0160137
1124	0.03185	4	0.0160137
1125	0.03185	4	0.0160137
1126	0.03185	4	0.0160137
1127	0.03185	4	0.0160137
1128	0.03185	4	0.0160137
1129	0.03185	4	0.0160137
1130	0.03185	4	0.0160137
1131	0.03185	4	0.0160137
1132	0.03185	4	0.0160137
1133	0.03185	4	0.0160137
1134	0.03185	4	0.0160137
1135	0.03185	4	0.0160137
1136	0.03185	4	0.0160137
1137	0.03185	4	0.0160137
1138	0.03185	4	0.0160137
1139	0.03185	4	0.0160137
1140	0.03185	4	0.0160137
1141	0.03185	4	0.0160137
1142	0.03185	4	0.0160137
1143	0.03185	4	0.0160137
1144	0.03185	4	0.0160137
1145	0.03185	4	0.0160137
1146	0.03185	4	0.0160137
1147	0.03185	4	0.0160137
1148	0.03185	4	0.0160137
1149	0.03185	4	0.0160137
1150	0.03185	4	0.0160137
1151	0.03185	4	0.0160137
1152	0.03185	4	0.0160137
1153	0.03185	4	0.0160137
1154	0.03185	4	0.0160137
1155	0.03185	4	0.0160137
1156	0.03185	4	0.0160137
1157	0.03185	4	0.0160137
1158	0.03185	4	0.0160137
1159	0.03185	4	0.0160137
1160	0.03185	4	0.0160137
1161	0.03185	4	0.0160137
1162	0.03185	4	0.0160137
1163	0.03185	4	0.0160137
1164	0.03185	4	0.0160137
1165	0.03185	4	0.0160137
1166	0.03185	4	0.0160137
1167	0.03185	4	0.0160137
1168	0.03185	4	0.0160137
1169	0.03185	4	0.0160137
1170	0.03185	4	0.0160137
1171	0.03185	4	0.0160137
1172	0.03185	4	0.0160137
1173	0.03185	4	0.0160137
1174	0.03185	4	0.0160137
1175	0.03185	4	0.0160137
1176	0.03185	4	0.0160137
1177	0.03185	4	0.0160137
1178	0.03185	4	0.0160137
1179	0.03185	4	0.0160137
1180	0.03185	4	0.0160137
1181	0.03185	4	0.0160137
1182	0.03185	4	0.0160137
1183	0.03185	4	0.0160137
1184	0.03185	4	0.0160137
1185	0.03185	4	0.0160137
1186	0.03185	4	0.0160137
1187	0.03185	4	0.0160137
1188	0.03185	4	0.0160137
1189	0.03185	4	0.0160137
1190	0.03185	4	0.0160137
1191	0.03185	4	0.0160137
1192	0.03185	4	0.0160137
1193	0.03185	4	0.0160137
1194	0.03185	4	0.0160137
1195	0.03185	4	0.0160137
1196	0.03185	4	0.0160137
1197	0.03185	4	0.0160137
1198	0.03185	4	0.0160137
1199	0.03185	4	0.0160137
1200	0.03185	4	0.0160137
1201	0.03185	4	0.0160137
1202	0.03185	4	0.0160137
1203	0.03185	4	0.0160137
1204	0.03185	4	0.0160137
1205	0.03185	4	0.0160137
1206	0.03185	4	0.0160137
1207	0.03185	4	0.0160137
1208	0.03185	4	0.0160137
1209	0.03185	4	0.0160137
1210	0.03185	4	0.0160137
1211	0.03185	4	0.0160137
1212	0.03185	4	0.0160137
1213	0.03185	4	0.0160137
1214	0.03185	4	0.0160137
1215	0.03185	4	0.0160137
1216	0.03185	4	0.0160137
1217	0.03185	4	0.0160137
1218	0.03185	4	0.0160137
1219	0.03185	4	0.0160137
1220	0.03185	4	0.0160137
1221	0.03185	4	0.0160137
1222	0.03185	4	0.0160137
1223	0.03185	4	0.0160137
1224	0.03185	4	0.0160137
1225	0.03185	4	0.0160137
1226	0.03185	4	0.0160137
1227	0.03185	4	0.0160137
1228	0.03185	4	0.0160137
1229	0.03185	4	0.0160137
1230	0.03185	4	0.0160137
1231	0.03185	4	0.0160137
1232	0.03185	4	0.0160137
1233	0.03185	4	0.0160137
1234	0.03185	4	0.0160137
1235	0.03185	4	0.0160137
1236	0.03185	4	0.0160137
1237	0.03185	4	0.0160137
1238	0.03185	4	0.0160137
1239	0.03185	4	0.0160137
1240	0.03185	4	0.0160137
1241	0.03185	4	0.0160137
1242	0.03185	4	0.0160137
1243	0.03185	4	0.0160137
1244	0.03185	4	0.0160137
1245	0.03185	4	0.0160137
1246	0.03185	4	0.0160137
1247	0.03185	4	0.0160137
1248	0.03185	4	0.0160137
1249	0.03185	4	0.0160137
1250	0.03185	4	0.0160137
1251	0.03185	4	0.0160137
1252	0.03185	4	0.0160137
1253	0.03185	4	0.0160137
1254	0.03185	4	0.0160137
1255	0.03185	4	0.0160137
1256	0.03185	4	0.0160137
1257	0.03185	4	0.0160137
1258	0.03185	4	0.0160137
1259	0.03185	4	0.0160137
1260	0.03185	4	0.0160137
1261	0.03185	4	0.0160137
1262	0.03185	4	0.0160137
1263	0.03185	4	0.0160137
1264	0.03185	4	0.0160137
1265	0.03185	4	0.0160137
1266	0.03185	4	0.0160137
1267	0.03185	4	0.0160137
1268	0.03185	4	0.0160137
1269	0.03185	4	0.0160137
1270	0.03185	4	0.0160137
1271	0.03185	4	0.0160137
1272	0.03185	4	0.0160137
1273	0.03185	4	0.0160137
1274	0.03185	4	0.0160137
1275	0.03185	4	0.0160137
1276	0.03185	4	0.0160137
1277	0.03185	4	0.0160137
1278	0.03185	4	0.0160137
1279	0.03185	4	0.0160137
1280	0.03185	4	0.0160137
1281	0.03185	4	0.0160137
1282	0.03185	4	0.0160137
1283	0.03185	4	0.0160137
1284	0.03185	4	0.0160137
1285	0.03185	4	0.0160137
1286	0.03185	4	0.0160137
1287	0.03185	4	0.0160137
1288	0.03185	4	0.0160137
1289	0.03185	4	0.0160137
1290	0.03185	4	0.0160137
1291	0.03185	4	0.0160137
1292	0.03185	4	0.0160137
1293	0.03185	4	0.0160137
1294	0.03185	4	0.0160137
1295	0.03185	4	0.0160137
1296	0.03185	4	0.0160137
1297	0.03185	4	0.0160137
1298	0.03185	4	0.0160137
1299	0.03185	4	0.0160137
1300	0.03185	4	0.0160137
1301	0.03185	4	0.0160137
1302	0.03185	4	0.0160137
1303	0.03185	4	0.0160137
1304	0.03185	4	0.0160137
1305	0.03185	4	0.0160137
1306	0.03185	4	0.0160137
1307	0.03185	4	0.0160137
1308	0.03185	4	0.0160137
1309	0.03185	4	0.0160137
1310	0.03185	4	0.0160137
1311	0.03185	4	0.0160137
1312	0.03185	4	0.0160137
1313	0.03185	4	0.0160137
1314	0.03185	4	0.0160137
1315	0.03185	4	0.0160137
1316	0.03185	4	0.0160137
1317	0.03185	4	0.0160137
1318	0.03185	4	0.0160137
1319	0.03185	4	0.0160137
1320	0.03185	4	0.0160137
1321	0.03185	4	0.0160137
1322	0.03185	4	0.0160137
1323	0.03185	4	0.0160137
1324	0.03185	4	0.0160137
1325	0.03185	4	0.0160137
1326	0.03185	4	0.0160137
1327	0.03185	4	0.0160137
1328	0.03185	4	0.0160137
1329	0.03185	4	0.0160137
1330	0.03185	4	0.0160137
1331	0.03185	4	0.0160137
1332	0.03185	4	0.0160137
1333	0.03185	4	0.0160137
1334	0.03185	4	0.0160137
1335	0.03185	4	0.0160137
1336	0.03185	4	0.0160137
1337	0.03185	4	0.0160137
1338	0.03185	4	0.0160137
1339	0.03185	4	0.0160137
1340	0.03185	4	0.0160137
1341	0.03185	4	0.0160137
1342	0.03185	4	0.0160137
1343	0.03185	4	0.0160137
1344	0.03185	4	0.0160137
1345	0.03185	4	0.0160137
1346	0.03185	4	0.0160137
1347	0.03185	4	0.0160137
1348	0.03185	4	0.0160137
1349	0.03185	4	0.0160137
1350	0.03185	4	0.0160137
1351	0.03185	4	0.0160137
1352	0.03185	4	0.0160137
1353	0.03185	4	0.0160137
1354	0.03185	4	0.0160137
1355	0.03185	4	0.0160137
1356	0.03185	4	0.0160137
1357	0.03185	4	0.0160137
1358	0.03185	4	0.0160137
1359	0.03185	4	0.0160137
1360	0.03185	4	0.0160137
1361	0.03185	4	0.0160137
1362	0.03185	4	0.0160137
1363	0.03185	4	0.0160137
1364	0.03185	4	0.0160137
1365	0.03185	4	0.0160137
1366	0.03185	4	0.0160137
1367	0.03185	4	0.0160137
1368	0.03185	4	0.0160137
1369	0.03185	4	0.0160137
1370	0.03185	4	0.0160137
1371	0.03185	4	0.0160137
1372	0.03185	4	0.0160137
1373	0.03185	4	0.0160137
1374	0.03185	4	0.0160137
1375	0.03185	4	0.0160137
1376	0.03185	4	0.0160137
1377	0.03185	4	0.0160137
1378	0.03185	4	0.0160137
1379	0.03185	4	0.0160137
1380	0.03185	4	0.0160137
1381	0.03185	4	0.0160137
1382	0.03185	4	0.0160137
1383	0.03185	4	0.0160137
1384	0.03185	4	0.0160137
1385	0.03185	4	0.0160137
1386	0.03185	4	0.0160137
1387	0.03185	4	0.0160137
1388	0.03185	4	0.0160137
1389	0.03185	4	0.0160137
1390	0.03185	4	0.0160137
1391	0.03185	4	0.0160137
1392	0.03185	4	0.0160137
1393	0.03185	4	0.0160137
1394	0.03185	4	0.0160137
1395	0.03185	4	0.0160137
1396	0.03185	4	0.0160137
1397	0.03185	4	0.0160137
1398	0.03185	4	0.0160137
1399	0.03185	4	0.0160137
1400	0.03185	4	0.0160137
1401	0.03185	4	0.0160137
1402	0.03185	4	0.0160137
1403	0.03185	4	0.0160137
1404	0.03185	4	0.0160137
1405	0.03185	4	0.0160137
1406	0.03185	4	0.0160137
1407	0.03185	4	0.0160137
1408	0.03185	4	0.0160137
1409	0.03185	4	0.0160137
1410	0.03185	4	0.0160137
1411	0.03185	4	0.0160137
1412	0.03185	4	0.0160137
1413	0.03185	4	0.0160137
1414	0.03185	4	0.0160137
1415	0.03185	4	0.0160137
1416	0.03185	4	0.0160137
1417	0.03185	4	0.0160137
1418	0.03185	4	0.0160137
1419	0.03185	4	0.0160137
1420	0.03185	4	0.0160137
1421	0.03185	4	0.0160137
1422	0.03185	4	0.0160137
1423	0.03185	4	0.0160137
1424	0.03185	4	0.0160137
1425	0.03185	4	0.0160137
1426	0.03185	4	0.0160137
1427	0.03185	4	0.0160137
1428	0.03185	4	0.0160137
1429	0.03185	4	0.0160137
1430	0.03185	4	0.0160137
1431	0.03185	4	0.0160137
1432	0.03185	4	0.0160137
1433	0.03185	4	0.0160137
1434	0.03185	4	0.0160137
1435	0.03185	4	0.0160137
1436	0.03185	4	0.0160137
1437	0.03185	4	0.0160137
1438	0.03185	4	0.0160137
1439	0.03185	4	0.0160137
1440	0.03185	4	0.0160137
1441	0.03185	4	0.0160137
1442	0.03185	4	0.0160137
1443	0.03185	4	0.0160137
1444	0.03185	4	0.0160137
1445	0.03185	4	0.0160137
1446	0.03185	4	0.0160137
1447	0.03185	4	0.0160137
1448	0.03185	4	0.0160137
1449	0.03185	4	0.0160137
1450	0.03185	4	0.0160137
1451	0.03185	4	0.0160137
1452	0.03185	4	0.0160137
1453	0.03185	4	0.0160137
1454	0.03185	4	0.0160137
1455	0.03185	4	0.0160137
1456	0.03185	4	0.0160137
1457	0.03185	4	0.0160137
1458	0.03185	4	0.0160137
1459	0.03185	4	0.0160137
1460	0.03185	4	0.0160137
1461	0.03185	4	0.0160137
1462	0.03185	4	0.0160137
1463	0.03185	4	0.0160137
1464	0.03185	4	0.0160137
1465	0.03185	4	0.0160137
1466	0.03185	4	0.0160137
1467	0.03185	4	0.0160137
1468	0.03185	4	0.0160137
1469	0.03185	4	0.0160137
1470	0.03185	4	0.0160137
1471	0.03185	4	0.0160137
1472	0.03185	4	0.0160137
1473	0.03185	4	0.0160137
1474	0.03185	4	0.0160137
1475	0.03185	4	0.0160137
1476	0.03185	4	0.0160137
1477	0.03185	4	0.0160137
1478	0.03185	4	0.0160137
1479	0.03185	4	0.0160137
1480	0.03185	4	0.0160137
1481	0.03185	4	0.0160137
1482	0.03185	4	0.0160137
1483	0.03185	4	0.0160137
1484	0.03185	4	0.0160137
1485	0.03185	4	0.0160137
1486	0.03185	4	0.0160137
1487	0.03185	4	0.0160137
1488	0.03185	4	0.0160137
1489	0.03185	4	0.0160137
1490	0.03185	4	0.0160137
1491	0.03185	4	0.0160137
1492	0.03185	4	0.0160137
1493	0.03185	4	0.0160137
1494	0.03185	4	0.0160137
1495	0.03185	4	0.0160137
1496	0.03185	4	0.0160137
1497	0.03185	4	0.0160137
1498	0.03185	4	0.0160137
1499	0.03185	4	0.0160137
1500	0.03185	4	0.0160137
1501	0.03185	4	0.0160137
1502	0.03185	4	0.0160137
1503	0.03185	4	0.0160137
1504	0.03185	4	0.0160137
1505	0.03185	4	0.0160137
1506	0.03185	4	0.0160137
1507	0.03185	4	0.0160137
1508	0.03185	4	0.0160137
1509	0.03185	4	0.0160137
1510	0.03185	4	0.0160137
1511	0.03185	4	0.0160137
1512	0.03185	4	0.0160137
1513	0.03185	4	0.0160137
1514	0.03185	4	0.0160137
1515	0.03185	4	0.0160137
1516	0.03185	4	0.0160137
1517	0.03185	4	0.0160137
1518	0.03185	4	0.0160137
1519	0.03185	4	0.0160137
1520	0.03185	4	0.0160137
1521	0.03185	4	0.0160137
1522	0.03185	4	0.0160137
1523	0.03185	4	0.0160137
1524	0.03185	4	0.0160137
1525	0.03185	4	0.0160137
1526	0.03185	4	0.0160137
1527	0.03185	4	0.0160137
1528	0.03185	4	0.0160137
1529	0.03185	4	0.0160137
1530	0.03185	4	0.0160137
1531	0.03185	4	0.0160137
1532	0.03185	4	0.0160137
1533	0.03185	4	0.0160137
1534	0.03185	4	0.0160137
1535	0.03185	4	0.0160137
1536	0.03185	4	0.0160137
1537	0.03185	4	0.0160137
1538	0.03185	4	0.0160137
1539	0.03185	4	0.0160137
1540	0.03185	4	0.0160137
1541	0.03185	4	0.0160137
1542	0.03185	4	0.0160137
1543	0.03185	4	0.0160137
1544	0.03185	4	0.0160137
1545	0.03185	4	0.0160137
1546	0.03185	4	0.0160137
1547	0.03185	4	0.0160137
1548	0.03185	4	0.0160137
1549	0.03185	4	0.0160137
1550	0.03185	4	0.0160137
1551	0.03185	4	0.0160137
1552	0.03185	4	0.0160137
1553	0.03185	4	0.0160137
1554	0.03185	4	0.0160137
1555	0.03185	4	0.0160137
1556	0.03185	4	0.0160137
1557	0.03185	4	0.0160137
1558	0.03185	4	0.0160137
1559	0.03185	4	0.0160137
1560	0.03185	4	0.0160137
1561	0.03185	4	0.0160137
1562	0.03185	4	0.0160137
1563	0.03185	4	0.0160137
1564	0.03185	4	0.0160137
1565	0.03185	4	0.0160137
1566	0.03185	4	0.0160137
1567	0.03185	4	0.0160137
1568	0.03185	4	0.0160137
1569	0.03185	4	0.0160137
1570	0.03185	4	0.0160137
1571	0.03185	4	0.0160137
1572	0.03185	4	0.0160137
1573	0.03185	4	0.0160137
1574	0.03185	4	0.0160137
1575	0.03185	4	0.0160137
1576	0.03185	4	0.0160137
1577	0.03185	4	0.0160137
1578	0.03185	4	0.0160137
1579	0.03185	4	0.0160137
1580	0.03185	4	0.0160137
1581	0.03185	4	0.0160137
1582	0.03185	4	0.0160137
1583	0.03185	4	0.0160137
1584	0.03185	4	0.0160137
1585	0.03185	4	0.0160137
1586	0.03185	4	0.0160137
1587	0.03185	4	0.0160137
1588	0.03185	4	0.0160137
1589	0.03185	4	0.0160137
1590	0.03185	4	0.0160137
1591	0.03185	4	0.0160137
1592	0.03185	4	0.0160137
1593	0.03185	4	0.0160137
1594	0.03185	4	0.0160137
1595	0.03185	4	0.0160137
1596	0.03185	4	0.0160137
1597	0.03185	4	0.0160137
1598	0.03185	4	0.0160137
1599	0.03185	4	0.0160137
1600	0.03185	4	0.0160137
1601	0.03185	4	0.0160137
1602	0.03185	4	0.0160137
1603	0.03185	4	0.0160137
1604	0.03185	4	0.0160137
1605	0.03185	4	0.0160137
1606	0.03185	4	0.0160137
1607	0.03185	4	0.0160137
1608	0.03185	4	0.0160137
1609	0.03185	4	0.0160137
1610	0.03185	4	0.0160137
1611	0.03185	4	0.0160137
1612	0.03185	4	0.0160137
1613	0.03185	4	0.0160137
1614	0.03185	4	0.0160137
1615	0.03185	4	0.0160137
1616	0.03185	4	0.0160137
1617	0.03185	4	0.0160137
1618	0.03185	4	0.0160137
1619	0.03185	4	0.0160137
1620	0.03185	4	0.0160137
1621	0.03185	4	0.0160137
1622	0.03185	4	0.0160137
1623	0.03185	4	0.0160137
1624	0.03185	4	0.0160137
1625	0.03185	4	0.0160137
1626	0.03185	4	0.0160137
1627	0.03185	4	0.0160137
1628	0.03185	4	0.0160137
1629	0.03185	4	0.0160137
1630	0.03185	4	0.0160137
1631	0.03185	4	0.0160137
1632	0.03185	4	0.0160137
1633	0.03185	4	0.0160137
1634	0.03185	4	0.0160137
1635	0.03185	4	0.0160137
1636	0.03185	4	0.0160137
1637	0.03185	4	0.0160137
1638	0.03185	4	0.0160137
1639	0.03185	4	0.0160137
1640	0.03185	4	0.0160137
1641	0.03185	4	0.0160137
1642	0.03185	4	0.0160137
1643	0.03185	4	0.0160137
1644	0.03185	4	0.0160137
1645	0.03185	4	0.0160137
1646	0.03185	4	0.0160137
1647	0.03185	4	0.0160137
1648	0.03185	4	0.0160137
1649	0.03185	4	0.0160137
1650	0.03185	4	0.0160137
1651	0.03185	4	0.0160137
1652	0.03185	4	0.0160137
1653	0.03185	4	0.0160137
1654	0.03185	4	0.0160137
1655	0.03185	4	0.0160137
1656	0.03185	4	0.0160137
1657	0.03185	4	0.0160137
1658	0.03185	4	0.0160137
1659	0.03185	4	0.0160137
1660	0.03185	4	0.0160137
1661	0.03185	4	0.0160137
1662	0.03185	4	0.0160137
1663	0.03185	4	0.0160137
1664	0.03185	4	0.0160137
1665	0.03185	4	0.0160137
1666	0.03185	4	0.0160137
1667	0.03185	4	0.0160137
1668	0.03185	4	0.0160137
1669	0.03185	4	0.0160137
1670	0.03185	4	0.0160137
1671	0.03185	4	0.0160137
1672	0.03185	4	0.0160137
1673	0.03185	4	0.0160137
1674	0.03185	4	0.0160137
1675	0.03185	4	0.0160137
1676	0.03185	4	0.0160137
1677	0.03185	4	0.0160137
1678	0.03185	4	0.0160137
1679	0.03185	4	0.0160137
1680	0.03185	4	0.0160137
1681	0.03185	4	0.0160137
1682	0.03185	4	0.0160137
1683	0.03185	4	0.0160137
1684	0.03185	4	0.0160137
1685	0.03185	4	0.0160137
1686	0.03185	4	0.0160137
1687	0.03185	4	0.0160137
1688	0.03185	4	0.0160137
1689	0.03185	4	0.0160137
1690	0.03185	4	0.0160137
1691	0.03185	4	0.0160137
1692	0.03185	4	0.0160137
1693	0.03185	4	0.0160137
1694	0.03185	4	0.0160137
1695	0.03185	4	0.0160137
1696	0.03185	4	0.0160137
1697	0.03185	4	0.0160137
1698	0.03185	4	0.0160137
1699	0.03185	4	0.0160137
1700	0.03185	4	0.0160137
1701	0.03185	4	0.0160137
1702	0.03185	4	0.0160137
1703	0.03185	4	0.0160137
1704	0.03185	4	0.0160137
1705	0.03185	4	0.0160137
1706	0.03185	4	0.0160137
1707	0.03185	4	0.0160137
1708	0.03185	4	0.0160137
1709	0.03185	4	0.0160137
1710	0.03185	4	0.0160137
1711	0.03185	4	0.0160137
1712	0.03185	4	0.0160137
1713	0.03185	4	0.0160137
1714	0.03185	4	0.0160137
1715	0.03185	4	0.0160137
1716	0.03185	4	0.0160137
1717	0.03185	4	0.0160137
1718	0.03185	4	0.0160137
1719	0.03185	4	0.0160137
1720	0.03185	4	0.0160137
1721	0.03185	4	0.0160137
1722	0.03185	4	0.0160137
1723	0.03185	4	0.0160137
1724	0.03185	4	0.0160137
1725	0.03185	4	0.0160137
1726	0.03185	4	0.0160137
1727	0.03185	4	0.0160137
1728	0.03185	4	0.0160137
1729	0.03185	4	0.0160137
1730	0.03185	4	0.0160137
1731	0.03185	4	0.0160137
1732	0.03185	4	0.0160137
1733	0.03185	4	0.0160137
1734	0.03185	4	0.0160137
1735	0.03185	4	0.0160137
1736	0.03185	4	0.0160137
1737	0.03185	4	0.0160137
1738	0.03185	4	0.0160137
1739	0.03185	4	0.0160137
1740	0.03185	4	0.0160137
1741	0.03185	4	0.0160137
1742	0.03185	4	0.0160137
1743	0.03185	4	0.0160137
1744	0.03185	4	0.0160137
1745	0.03185	4	0.0160137
1746	0.03185	4	0.0160137
1747	0.03185	4	0.0160137
1748	0.03185	4	0.0160137
1749	0.03185	4	0.0160137
1750	0.03185	4	0.0160137
1751	0.03185	4	0.0160137
1752	0.03185	4	0.0160137
1753	0.03185	4	0.0160137
1754	0.03185	4	0.0160137
1755	0.03185	4	0.0160137
1756	0.03185	4	0.0160137
1757	0.03185	4	0.0160137
1758	0.03185	4	0.0160137
1759	0.03185	4	0.0160137
1760	0.03185	4	0.0160137
1761	0.03185	4	0.0160137
1762	0.03185	4	0.0160137
1763	0.03185	4	0.0160137
1764	0.03185	4	0.0160137
1765	0.03185	4	0.0160137
1766	0.03185	4	0.0160137
1767	0.03185	4	0.0160137
1768	0.03185	4	0.0160137
1769	0.03185	4	0.0160137
1770	0.03185	4	0.0160137
1771	0.03185	4	0.0160137
1772	0.03185	4	0.0160137
1773	0.03185	4	0.0160137
1774	0.03185	4	0.0160137
1775	0.03185	4	0.0160137
1776	0.03185	4	0.0160137
1777	0.03185	4	0.0160137
1778	0.03185	4	0.0160137
1779	0.03185	4	0.0160137
1780	0.03185	4	0.0160137
1781	0.03185	4	0.0160137
1782	0.03185	4	0.0160137
1783	0.03185	4	0.0160137
1784	0.03185	4	0.0160137
1785	0.03185	4	0.0160137
1786	0.03185	4	0.0160137
1787	0.03185	4	0.0160137
1788	0.03185	4	0.0160137
1789	0.03185	4	0.0160137
1790	0.03185	4	0.0160137
1791	0.03185	4	0.0160137
1792	0.03185	4	0.0160137
1793	0.03185	4	0.0160137
1794	0.03185	4	0.0160137
1795	0.03185	4	0.0160137
1796	0.03185	4	0.0160137
1797	0.03185	4	0.0160137
1798	0.03185	4	0.0160137
1799	0.03185	4	0.0160137
1800	0.03185	4	0.0160137
1801	0.03185	4	0.0160137
1802	0.03185	4	0.0160137
1803	0.03185	4	0.0160137
1804	0.03185	4	0.0160137
1805	0.03185	4	0.0160137
1806	0.03185	4	0.0160137
1807	0.03185	4	0.0160137
1808	0.03185	4	0.0160137
1809	0.03185	4	0.0160137
1810	0.03185	4	0.0160137
1811	0.03185	4	0.0160137
1812	0.03185	4	0.0160137
1813	0.03185	4	0.0160137
1814	0.03185	4	0.0160137
1815	0.03185	4	0.0160137
1816	0.03185	4	0.0160137
1817	0.03185	4	0.0160137
1818	0.03185	4	0.0160137
1819	0.03185	4	0.0160137
1820	0.03185	4	0.0160137
1821	0.03185	4	0.0160137
1822	0.03185	4	0.0160137
1823	0.03185	4	0.0160137
1824	0.03185	4	0.0160137
1825	0.03185	4	0.0160137
1826	0.03185	4	0.0160137
1827	0.03185	4	0.0160137
1828	0.03185	4	0.0160137
1829	0.03185	4	0.0160137
1830	0.03185	4	0.0160137
1831	0.03185	4	0.0160137
1832	0.03185	4	0.0160137
1833	0.03185	4	0.0160137
1834	0.03185	4	0.0160137
1835	0.03185	4	0.0160137
1836	0.03185	4	0.0160137
1837	0.03185	4	0.0160137
1838	0.03185	4	0.0160137
1839	0.03185	4	0.0160137
1840	0.03185	4	0.0160137
1841	0.03185	4	0.0160137
1842	0.03185	4	0.0160137
1843	0.03185	4	0.0160137
1844	0.03185	4	0.0160137
1845	0.03185	4	0.0160137
1846	0.03185	4	0.0160137
1847	0.03185	4	0.0160137
1848	0.03185	4	0.0160137
1849	0.03185	4	0.0160137
1850	0.03185	4	0.0160137
1851	0.03185	4	0.0160137
1852	0.03185	4	0.0160137
1853	0.03185	4	0.0160137
1854	0.03185	4	0.0160137
1855	0.03185	4	0.0160137
1856	0.03185	4	0.0160137
1857	0.03185	4	0.0160137
1858	0.03185	4	0.0160137
1859	0.03185	4	0.0160137
1860	0.03185	4	0.0160137
1861	0.03185	4	0.0160137
1862	0.03185	4	0.0160137
1863	0.03185	4	0.0160137
1864	0.03185	4	0.0160137
1865	0.03185	4	0.0160137
1866	0.03185	4	0.0160137
1867	0.03185	4	0.0160137
1868	0.03185	4	0.0160137
1869	0.03185	4	0.0160137
1870	0.03185	4	0.0160137
1871	0.03185	4	0.0160137
1872	0.03185	4	0.0160137
1873	0.03185	4	0.0160137
1874	0.03185	4	0.0160137
1875	0.03185	4	0.0160137
1876	0.03185	4	0.0160137
1877	0.03185	4	0.0160137
1878	0.03185	4	0.0160137
1879	0.03185	4	0.0160137
1880	0.03185	4	0.0160137
1881	0.03185	4	0.0160137
1882	0.03185	4	0.0160137
1883	0.03185	4	0.0160137
1884	0.03185	4	0.0160137
1885	0.03185	4	0.0160137
1886	0.03185	4	0.0160137
1887	0.03185	4	0.0160137
1888	0.03185	4	0.0160137
1889	0.03185	4	0.0160137
1890	0.03185	4	0.0160137
1891	0.03185	4	0.0160137
1892	0.03185	4	0.0160137
1893	0.03185	4	0.0160137
1894	0.03185	4	0.0160137
1895	0.03185	4	0.0160137
1896	0.03185	4	0.0160137
1897	0.03185	4	0.0160137
1898	0.03185	4	0.0160137
1899	0.03185	4	0.0160137
1900	0.03185	4	0.0160137
1901	0.03185	4	0.0160137
1902	0.03185	4	0.0160137
1903	0.03185	4	0.0160137
1904	0.03185	4	0.0160137
1905	0.03185	4	0.0160137
1906	0.03185	4	0.0160137
1907	0.03185	4	0.0160137
1908	0.03185	4	0.0160137
1909	0.03185	4	0.0160137
1910	0.03185	4	0.0160137
1911	0.03185	4	0.0160137
1912	0.03185	4	0.0160137
1913	0.03185	4	0.0160137
1914	0.03185	4	0.0160137
1915	0.03185	4	0.0160137
1916	0.03185	4	0.0160137
1917	0.03185	4	0.0160137
1918	0.03185	4	0.0160137
1919	0.03185	4	0.0160137
1920	0.03185	4	0.0160137
1921	0.03185	4	0.0160137
1922	0.03185	4	0.0160137
1923	0.03185	4	0.0160137
1924	0.03185	4	0.0160137
1925	0.03185	4	0.0160137
1926	0.03185	4	0.0160137
1927	0.03185	4	0.0160137
1928	0.03185	4	0.0160137
1929	0.03185	4	0.0160137
1930	0.03185	4	0.0160137
1931	0.03185	4	0.0160137
1932	0.03185	4	0.0160137
1933	0.03185	4	0.0160137
1934	0.03185	4	0.0160137
1935	0.03185	4	0.0160137
1936	0.03185	4	0.0160137
1937	0.03185	4	0.0160137
1938	0.03185	4	0.0160137
1939	0.03185	4	0.0160137
1940	0.03185	4	0.0160137
1941	0.03185	4	0.0160137
1942	0.03185	4	0.0160137
1943	0.03185	4	0.0160137
1944	0.03185	4	0.0160137
1945	0.03185	4	0.0160137
1946	0.03185	4	0.0160137
1947	0.03185	4	0.0160137
1948	0.03185	4	0.0160137
1949	0.03185	4	0.0160137
1950	0.03185	4	0.0160137
1951	0.03185	4	0.0160137
1952	0.03185	4	0.0160137
1953	0.03185	4	0.0160137
1954	0.03185	4	0.0160137
1955	0.03185	4	0.0160137
1956	0.03185	4	0.0160137
1957	0.03185	4	0.0160137
1958	0.03185	4	0.0160137
1959	0.03185	4	0.0160137
1960	0.03185	4	0.0160137
1961	0.03185	4	0.0160137
1962	0.03185	4	0.0160137
1963	0.03185	4	0.0160137
1964	0.03185	4	0.0160137
1965	0.03185	4	0.0160137
1966	0.03185	4	0.0160137
1967	0.03185	4	0.0160137
1968	0.03185	4	0.0160137
1969	0.03185	4	0.0160137
1970	0.03185	4	0.0160137
1971	0.03185	4	0.0160137
1972	0.03185	4	0.0160137
1973	0.03185	4	0.0160137
1974	0.03185	4	0.0160137
1975	0.03185	4	0.0160137
1976	0.03185	4	0.0160137
1977	0.03185	4	0.0160137
1978	0.03185	4	0.0160137
1979	0.03185	4	0.0160137
1980	0.03185	4	0.0160137
1981	0.03185	4	0.0160137
1982	0.03185	4	0.0160137
1983	0.03185	4	0.0160137
1984	0.03185	4	0.0160137
1985	0.03185	4	0.0160137
1986	0.03185	4	0.0160137
1987	0.03185	4	0.0160137
1988	0.03185	4	0.0160137
1989	0.03185	4	0.0160137
1990	0.03185	4	0.0160137
1991	0.03185	4	0.0160137
1992	0.03185	4	0.0160137
1993	0.03185	4	0.0160137
1994	0.03185	4	0.0160137
1995	0.03185	4	0.0160137
1996	0.03185	4	0.0160137
1997	0.03185	4	0.0160137
1998	0.03185	4	0.0160137
1999	0.03185	4	0.0160137
2000	0.03185	4	0.0160137
[truncated: 3,001 more rows]
