# Supplementary material for: Aspiration-driven co-evolution of cooperation with individual behavioral diversity
Source: PLoS One. 2023 Sep 15;18(9):e0291134. doi: 10.1371/journal.pone.0291134 (PMC10503719; doi:10.1371/journal.pone.0291134)
Supplement: S1 Data — (ZIP) [file pone.0291134.s001.zip › M1/v2-L=200/data/aspiration_time,b=1.95_frequency.txt]

1	0.5	0.5	0
2	0.705266	0.729305	0.481095
3	0.796357	0.885563	0.556694
4	0.813384	0.997813	0.61504
5	0.788935	1.08415	0.639231
6	0.744774	1.15694	0.637709
7	0.691632	1.21608	0.617804
8	0.636694	1.28089	0.586133
9	0.583062	1.34574	0.54975
10	0.532515	1.4054	0.509306
11	0.485879	1.49274	0.468415
12	0.443117	1.57023	0.429399
13	0.404265	1.63919	0.392798
14	0.368799	1.75817	0.358617
15	0.336404	1.90241	0.327268
16	0.306937	1.98587	0.298458
17	0.280114	2.1019	0.271419
18	0.255925	2.26135	0.247264
19	0.23395	2.46731	0.22515
20	0.213964	2.6346	0.205402
21	0.195919	2.69002	0.187222
22	0.179571	2.83186	0.170656
23	0.164688	2.92849	0.155815
24	0.151354	3.01786	0.142441
25	0.139361	3.07961	0.130144
26	0.128372	3.14637	0.119139
27	0.118457	3.22431	0.109033
28	0.109454	3.31092	0.0998209
29	0.101309	3.3593	0.0916699
30	0.0938855	3.43566	0.0841661
31	0.0872419	3.47685	0.0774687
32	0.0811766	3.52597	0.0713309
33	0.0757005	3.5738	0.0657903
34	0.0707696	3.601	0.0607685
35	0.0662433	3.69772	0.0562292
36	0.0621574	3.71365	0.0519963
37	0.0584865	3.75929	0.0482812
38	0.0551224	3.76474	0.0448928
39	0.0520981	3.76043	0.0416856
40	0.0493909	3.77059	0.0390358
41	0.0469428	3.72573	0.0365208
42	0.0447014	3.79436	0.0342671
43	0.0426632	3.8583	0.0322371
44	0.0408103	3.89899	0.030365
45	0.0391394	3.90997	0.0286599
46	0.0376323	3.91992	0.0271218
47	0.0362635	3.92714	0.0257297
48	0.0350184	3.93481	0.0244604
49	0.0338922	3.94191	0.023312
50	0.0328699	3.94696	0.0222732
51	0.031959	3.95175	0.0213469
52	0.0311294	3.95578	0.0205042
53	0.0303748	3.96046	0.0197348
54	0.0296978	3.96517	0.0190432
55	0.0290816	3.968	0.0184177
56	0.0285271	3.9716	0.017852
57	0.028029	3.9745	0.0173446
58	0.0275721	3.97663	0.0168807
59	0.0271611	3.97899	0.0164623
60	0.0267907	3.981	0.0160854
61	0.0264524	3.98263	0.0157418
62	0.0261472	3.98425	0.0154314
63	0.0258719	3.98584	0.015151
64	0.025624	3.98734	0.0148984
65	0.0253983	3.9887	0.0146684
66	0.0251946	3.98973	0.0144613
67	0.0250077	3.99064	0.0142716
68	0.0248424	3.99153	0.0141034
69	0.0246921	3.99239	0.0139503
70	0.0245563	3.99305	0.0138124
71	0.0244325	3.99361	0.0136867
72	0.0243195	3.9941	0.013572
73	0.0242173	3.9947	0.0134679
74	0.0241241	3.99512	0.0133734
75	0.0240405	3.99558	0.0132883
76	0.0239659	3.99597	0.0132125
77	0.0238964	3.9963	0.0131418
78	0.0238347	3.99665	0.0130791
79	0.0237793	3.99706	0.0130224
80	0.0237291	3.99729	0.0129715
81	0.0236839	3.99751	0.0129255
82	0.0236428	3.99773	0.0128837
83	0.0236057	3.99792	0.012846
84	0.0235718	3.99813	0.0128114
85	0.0235417	3.99829	0.0127808
86	0.023514	3.99845	0.0127526
87	0.0234891	3.99859	0.0127273
88	0.023466	3.99871	0.0127038
89	0.0234456	3.99885	0.0126829
90	0.0234271	3.99898	0.012664
91	0.0234102	3.99905	0.0126469
92	0.023395	3.99912	0.0126315
93	0.0233813	3.99922	0.0126175
94	0.0233689	3.99931	0.0126048
95	0.0233576	3.99938	0.0125933
96	0.0233475	3.99946	0.012583
97	0.0233384	3.99951	0.0125737
98	0.0233299	3.99956	0.012565
99	0.0233222	3.99959	0.0125572
100	0.0233152	3.99962	0.0125501
101	0.023309	3.99966	0.0125437
102	0.0233034	3.9997	0.012538
103	0.0232982	3.99972	0.0125328
104	0.0232936	3.99975	0.0125281
105	0.0232894	3.99977	0.0125239
106	0.0232857	3.99979	0.01252
107	0.0232822	3.99981	0.0125165
108	0.0232792	3.99982	0.0125134
109	0.0232763	3.99983	0.0125106
110	0.0232738	3.99985	0.012508
111	0.0232715	3.99986	0.0125057
112	0.0232695	3.99988	0.0125036
113	0.0232676	3.99989	0.0125017
114	0.023266	3.9999	0.0125
115	0.0232644	3.99991	0.0124984
116	0.023263	3.99992	0.012497
117	0.0232618	3.99993	0.0124957
118	0.0232607	3.99994	0.0124946
119	0.0232597	3.99994	0.0124936
120	0.0232587	3.99995	0.0124926
121	0.0232579	3.99995	0.0124918
122	0.0232572	3.99996	0.012491
123	0.0232565	3.99996	0.0124903
124	0.0232559	3.99997	0.0124897
125	0.0232553	3.99997	0.0124891
126	0.0232548	3.99997	0.0124886
127	0.0232544	3.99998	0.0124881
128	0.0232539	3.99998	0.0124877
129	0.0232536	3.99998	0.0124873
130	0.0232532	3.99998	0.012487
131	0.0232529	3.99998	0.0124867
132	0.0232526	3.99999	0.0124864
133	0.0232524	3.99999	0.0124861
134	0.0232522	3.99999	0.0124859
135	0.023252	3.99999	0.0124857
136	0.0232518	3.99999	0.0124855
137	0.0232516	3.99999	0.0124853
138	0.0232515	3.99999	0.0124852
139	0.0232513	3.99999	0.012485
140	0.0232512	3.99999	0.0124849
141	0.0232511	3.99999	0.0124848
142	0.023251	3.99999	0.0124847
143	0.0232509	4	0.0124846
144	0.0232508	4	0.0124845
145	0.0232507	4	0.0124844
146	0.0232507	4	0.0124844
147	0.0232506	4	0.0124843
148	0.0232505	4	0.0124843
149	0.0232505	4	0.0124842
150	0.0232504	4	0.0124842
151	0.0232504	4	0.0124841
152	0.0232504	4	0.0124841
153	0.0232503	4	0.012484
154	0.0232503	4	0.012484
155	0.0232503	4	0.012484
156	0.0232502	4	0.012484
157	0.0232502	4	0.0124839
158	0.0232502	4	0.0124839
159	0.0232502	4	0.0124839
160	0.0232502	4	0.0124839
161	0.0232501	4	0.0124839
162	0.0232501	4	0.0124838
163	0.0232501	4	0.0124838
164	0.0232501	4	0.0124838
165	0.0232501	4	0.0124838
166	0.0232501	4	0.0124838
167	0.0232501	4	0.0124838
168	0.0232501	4	0.0124838
169	0.0232501	4	0.0124838
170	0.0232501	4	0.0124838
171	0.0232501	4	0.0124838
172	0.02325	4	0.0124838
173	0.02325	4	0.0124838
174	0.02325	4	0.0124837
175	0.02325	4	0.0124837
176	0.02325	4	0.0124837
177	0.02325	4	0.0124837
178	0.02325	4	0.0124837
179	0.02325	4	0.0124837
180	0.02325	4	0.0124837
181	0.02325	4	0.0124837
182	0.02325	4	0.0124837
183	0.02325	4	0.0124837
184	0.02325	4	0.0124837
185	0.02325	4	0.0124837
186	0.02325	4	0.0124837
187	0.02325	4	0.0124837
188	0.02325	4	0.0124837
189	0.02325	4	0.0124837
190	0.02325	4	0.0124837
191	0.02325	4	0.0124837
192	0.02325	4	0.0124837
193	0.02325	4	0.0124837
194	0.02325	4	0.0124837
195	0.02325	4	0.0124837
196	0.02325	4	0.0124837
197	0.02325	4	0.0124837
198	0.02325	4	0.0124837
199	0.02325	4	0.0124837
200	0.02325	4	0.0124837
201	0.02325	4	0.0124837
202	0.02325	4	0.0124837
203	0.02325	4	0.0124837
204	0.02325	4	0.0124837
205	0.02325	4	0.0124837
206	0.02325	4	0.0124837
207	0.02325	4	0.0124837
208	0.02325	4	0.0124837
209	0.02325	4	0.0124837
210	0.02325	4	0.0124837
211	0.02325	4	0.0124837
212	0.02325	4	0.0124837
213	0.02325	4	0.0124837
214	0.02325	4	0.0124837
215	0.02325	4	0.0124837
216	0.02325	4	0.0124837
217	0.02325	4	0.0124837
218	0.02325	4	0.0124837
219	0.02325	4	0.0124837
220	0.02325	4	0.0124837
221	0.02325	4	0.0124837
222	0.02325	4	0.0124837
223	0.02325	4	0.0124837
224	0.02325	4	0.0124837
225	0.02325	4	0.0124837
226	0.02325	4	0.0124837
227	0.02325	4	0.0124837
228	0.02325	4	0.0124837
229	0.02325	4	0.0124837
230	0.02325	4	0.0124837
231	0.02325	4	0.0124837
232	0.02325	4	0.0124837
233	0.02325	4	0.0124837
234	0.02325	4	0.0124837
235	0.02325	4	0.0124837
236	0.02325	4	0.0124837
237	0.02325	4	0.0124837
238	0.02325	4	0.0124837
239	0.02325	4	0.0124837
240	0.02325	4	0.0124837
241	0.02325	4	0.0124837
242	0.02325	4	0.0124837
243	0.02325	4	0.0124837
244	0.02325	4	0.0124837
245	0.02325	4	0.0124837
246	0.02325	4	0.0124837
247	0.02325	4	0.0124837
248	0.02325	4	0.0124837
249	0.02325	4	0.0124837
250	0.02325	4	0.0124837
251	0.02325	4	0.0124837
252	0.02325	4	0.0124837
253	0.02325	4	0.0124837
254	0.02325	4	0.0124837
255	0.02325	4	0.0124837
256	0.02325	4	0.0124837
257	0.02325	4	0.0124837
258	0.02325	4	0.0124837
259	0.02325	4	0.0124837
260	0.02325	4	0.0124837
261	0.02325	4	0.0124837
262	0.02325	4	0.0124837
263	0.02325	4	0.0124837
264	0.02325	4	0.0124837
265	0.02325	4	0.0124837
266	0.02325	4	0.0124837
267	0.02325	4	0.0124837
268	0.02325	4	0.0124837
269	0.02325	4	0.0124837
270	0.02325	4	0.0124837
271	0.02325	4	0.0124837
272	0.02325	4	0.0124837
273	0.02325	4	0.0124837
274	0.02325	4	0.0124837
275	0.02325	4	0.0124837
276	0.02325	4	0.0124837
277	0.02325	4	0.0124837
278	0.02325	4	0.0124837
279	0.02325	4	0.0124837
280	0.02325	4	0.0124837
281	0.02325	4	0.0124837
282	0.02325	4	0.0124837
283	0.02325	4	0.0124837
284	0.02325	4	0.0124837
285	0.02325	4	0.0124837
286	0.02325	4	0.0124837
287	0.02325	4	0.0124837
288	0.02325	4	0.0124837
289	0.02325	4	0.0124837
290	0.02325	4	0.0124837
291	0.02325	4	0.0124837
292	0.02325	4	0.0124837
293	0.02325	4	0.0124837
294	0.02325	4	0.0124837
295	0.02325	4	0.0124837
296	0.02325	4	0.0124837
297	0.02325	4	0.0124837
298	0.02325	4	0.0124837
299	0.02325	4	0.0124837
300	0.02325	4	0.0124837
301	0.02325	4	0.0124837
302	0.02325	4	0.0124837
303	0.02325	4	0.0124837
304	0.02325	4	0.0124837
305	0.02325	4	0.0124837
306	0.02325	4	0.0124837
307	0.02325	4	0.0124837
308	0.02325	4	0.0124837
309	0.02325	4	0.0124837
310	0.02325	4	0.0124837
311	0.02325	4	0.0124837
312	0.02325	4	0.0124837
313	0.02325	4	0.0124837
314	0.02325	4	0.0124837
315	0.02325	4	0.0124837
316	0.02325	4	0.0124837
317	0.02325	4	0.0124837
318	0.02325	4	0.0124837
319	0.02325	4	0.0124837
320	0.02325	4	0.0124837
321	0.02325	4	0.0124837
322	0.02325	4	0.0124837
323	0.02325	4	0.0124837
324	0.02325	4	0.0124837
325	0.02325	4	0.0124837
326	0.02325	4	0.0124837
327	0.02325	4	0.0124837
328	0.02325	4	0.0124837
329	0.02325	4	0.0124837
330	0.02325	4	0.0124837
331	0.02325	4	0.0124837
332	0.02325	4	0.0124837
333	0.02325	4	0.0124837
334	0.02325	4	0.0124837
335	0.02325	4	0.0124837
336	0.02325	4	0.0124837
337	0.02325	4	0.0124837
338	0.02325	4	0.0124837
339	0.02325	4	0.0124837
340	0.02325	4	0.0124837
341	0.02325	4	0.0124837
342	0.02325	4	0.0124837
343	0.02325	4	0.0124837
344	0.02325	4	0.0124837
345	0.02325	4	0.0124837
346	0.02325	4	0.0124837
347	0.02325	4	0.0124837
348	0.02325	4	0.0124837
349	0.02325	4	0.0124837
350	0.02325	4	0.0124837
351	0.02325	4	0.0124837
352	0.02325	4	0.0124837
353	0.02325	4	0.0124837
354	0.02325	4	0.0124837
355	0.02325	4	0.0124837
356	0.02325	4	0.0124837
357	0.02325	4	0.0124837
358	0.02325	4	0.0124837
359	0.02325	4	0.0124837
360	0.02325	4	0.0124837
361	0.02325	4	0.0124837
362	0.02325	4	0.0124837
363	0.02325	4	0.0124837
364	0.02325	4	0.0124837
365	0.02325	4	0.0124837
366	0.02325	4	0.0124837
367	0.02325	4	0.0124837
368	0.02325	4	0.0124837
369	0.02325	4	0.0124837
370	0.02325	4	0.0124837
371	0.02325	4	0.0124837
372	0.02325	4	0.0124837
373	0.02325	4	0.0124837
374	0.02325	4	0.0124837
375	0.02325	4	0.0124837
376	0.02325	4	0.0124837
377	0.02325	4	0.0124837
378	0.02325	4	0.0124837
379	0.02325	4	0.0124837
380	0.02325	4	0.0124837
381	0.02325	4	0.0124837
382	0.02325	4	0.0124837
383	0.02325	4	0.0124837
384	0.02325	4	0.0124837
385	0.02325	4	0.0124837
386	0.02325	4	0.0124837
387	0.02325	4	0.0124837
388	0.02325	4	0.0124837
389	0.02325	4	0.0124837
390	0.02325	4	0.0124837
391	0.02325	4	0.0124837
392	0.02325	4	0.0124837
393	0.02325	4	0.0124837
394	0.02325	4	0.0124837
395	0.02325	4	0.0124837
396	0.02325	4	0.0124837
397	0.02325	4	0.0124837
398	0.02325	4	0.0124837
399	0.02325	4	0.0124837
400	0.02325	4	0.0124837
401	0.02325	4	0.0124837
402	0.02325	4	0.0124837
403	0.02325	4	0.0124837
404	0.02325	4	0.0124837
405	0.02325	4	0.0124837
406	0.02325	4	0.0124837
407	0.02325	4	0.0124837
408	0.02325	4	0.0124837
409	0.02325	4	0.0124837
410	0.02325	4	0.0124837
411	0.02325	4	0.0124837
412	0.02325	4	0.0124837
413	0.02325	4	0.0124837
414	0.02325	4	0.0124837
415	0.02325	4	0.0124837
416	0.02325	4	0.0124837
417	0.02325	4	0.0124837
418	0.02325	4	0.0124837
419	0.02325	4	0.0124837
420	0.02325	4	0.0124837
421	0.02325	4	0.0124837
422	0.02325	4	0.0124837
423	0.02325	4	0.0124837
424	0.02325	4	0.0124837
425	0.02325	4	0.0124837
426	0.02325	4	0.0124837
427	0.02325	4	0.0124837
428	0.02325	4	0.0124837
429	0.02325	4	0.0124837
430	0.02325	4	0.0124837
431	0.02325	4	0.0124837
432	0.02325	4	0.0124837
433	0.02325	4	0.0124837
434	0.02325	4	0.0124837
435	0.02325	4	0.0124837
436	0.02325	4	0.0124837
437	0.02325	4	0.0124837
438	0.02325	4	0.0124837
439	0.02325	4	0.0124837
440	0.02325	4	0.0124837
441	0.02325	4	0.0124837
442	0.02325	4	0.0124837
443	0.02325	4	0.0124837
444	0.02325	4	0.0124837
445	0.02325	4	0.0124837
446	0.02325	4	0.0124837
447	0.02325	4	0.0124837
448	0.02325	4	0.0124837
449	0.02325	4	0.0124837
450	0.02325	4	0.0124837
451	0.02325	4	0.0124837
452	0.02325	4	0.0124837
453	0.02325	4	0.0124837
454	0.02325	4	0.0124837
455	0.02325	4	0.0124837
456	0.02325	4	0.0124837
457	0.02325	4	0.0124837
458	0.02325	4	0.0124837
459	0.02325	4	0.0124837
460	0.02325	4	0.0124837
461	0.02325	4	0.0124837
462	0.02325	4	0.0124837
463	0.02325	4	0.0124837
464	0.02325	4	0.0124837
465	0.02325	4	0.0124837
466	0.02325	4	0.0124837
467	0.02325	4	0.0124837
468	0.02325	4	0.0124837
469	0.02325	4	0.0124837
470	0.02325	4	0.0124837
471	0.02325	4	0.0124837
472	0.02325	4	0.0124837
473	0.02325	4	0.0124837
474	0.02325	4	0.0124837
475	0.02325	4	0.0124837
476	0.02325	4	0.0124837
477	0.02325	4	0.0124837
478	0.02325	4	0.0124837
479	0.02325	4	0.0124837
480	0.02325	4	0.0124837
481	0.02325	4	0.0124837
482	0.02325	4	0.0124837
483	0.02325	4	0.0124837
484	0.02325	4	0.0124837
485	0.02325	4	0.0124837
486	0.02325	4	0.0124837
487	0.02325	4	0.0124837
488	0.02325	4	0.0124837
489	0.02325	4	0.0124837
490	0.02325	4	0.0124837
491	0.02325	4	0.0124837
492	0.02325	4	0.0124837
493	0.02325	4	0.0124837
494	0.02325	4	0.0124837
495	0.02325	4	0.0124837
496	0.02325	4	0.0124837
497	0.02325	4	0.0124837
498	0.02325	4	0.0124837
499	0.02325	4	0.0124837
500	0.02325	4	0.0124837
501	0.02325	4	0.0124837
502	0.02325	4	0.0124837
503	0.02325	4	0.0124837
504	0.02325	4	0.0124837
505	0.02325	4	0.0124837
506	0.02325	4	0.0124837
507	0.02325	4	0.0124837
508	0.02325	4	0.0124837
509	0.02325	4	0.0124837
510	0.02325	4	0.0124837
511	0.02325	4	0.0124837
512	0.02325	4	0.0124837
513	0.02325	4	0.0124837
514	0.02325	4	0.0124837
515	0.02325	4	0.0124837
516	0.02325	4	0.0124837
517	0.02325	4	0.0124837
518	0.02325	4	0.0124837
519	0.02325	4	0.0124837
520	0.02325	4	0.0124837
521	0.02325	4	0.0124837
522	0.02325	4	0.0124837
523	0.02325	4	0.0124837
524	0.02325	4	0.0124837
525	0.02325	4	0.0124837
526	0.02325	4	0.0124837
527	0.02325	4	0.0124837
528	0.02325	4	0.0124837
529	0.02325	4	0.0124837
530	0.02325	4	0.0124837
531	0.02325	4	0.0124837
532	0.02325	4	0.0124837
533	0.02325	4	0.0124837
534	0.02325	4	0.0124837
535	0.02325	4	0.0124837
536	0.02325	4	0.0124837
537	0.02325	4	0.0124837
538	0.02325	4	0.0124837
539	0.02325	4	0.0124837
540	0.02325	4	0.0124837
541	0.02325	4	0.0124837
542	0.02325	4	0.0124837
543	0.02325	4	0.0124837
544	0.02325	4	0.0124837
545	0.02325	4	0.0124837
546	0.02325	4	0.0124837
547	0.02325	4	0.0124837
548	0.02325	4	0.0124837
549	0.02325	4	0.0124837
550	0.02325	4	0.0124837
551	0.02325	4	0.0124837
552	0.02325	4	0.0124837
553	0.02325	4	0.0124837
554	0.02325	4	0.0124837
555	0.02325	4	0.0124837
556	0.02325	4	0.0124837
557	0.02325	4	0.0124837
558	0.02325	4	0.0124837
559	0.02325	4	0.0124837
560	0.02325	4	0.0124837
561	0.02325	4	0.0124837
562	0.02325	4	0.0124837
563	0.02325	4	0.0124837
564	0.02325	4	0.0124837
565	0.02325	4	0.0124837
566	0.02325	4	0.0124837
567	0.02325	4	0.0124837
568	0.02325	4	0.0124837
569	0.02325	4	0.0124837
570	0.02325	4	0.0124837
571	0.02325	4	0.0124837
572	0.02325	4	0.0124837
573	0.02325	4	0.0124837
574	0.02325	4	0.0124837
575	0.02325	4	0.0124837
576	0.02325	4	0.0124837
577	0.02325	4	0.0124837
578	0.02325	4	0.0124837
579	0.02325	4	0.0124837
580	0.02325	4	0.0124837
581	0.02325	4	0.0124837
582	0.02325	4	0.0124837
583	0.02325	4	0.0124837
584	0.02325	4	0.0124837
585	0.02325	4	0.0124837
586	0.02325	4	0.0124837
587	0.02325	4	0.0124837
588	0.02325	4	0.0124837
589	0.02325	4	0.0124837
590	0.02325	4	0.0124837
591	0.02325	4	0.0124837
592	0.02325	4	0.0124837
593	0.02325	4	0.0124837
594	0.02325	4	0.0124837
595	0.02325	4	0.0124837
596	0.02325	4	0.0124837
597	0.02325	4	0.0124837
598	0.02325	4	0.0124837
599	0.02325	4	0.0124837
600	0.02325	4	0.0124837
601	0.02325	4	0.0124837
602	0.02325	4	0.0124837
603	0.02325	4	0.0124837
604	0.02325	4	0.0124837
605	0.02325	4	0.0124837
606	0.02325	4	0.0124837
607	0.02325	4	0.0124837
608	0.02325	4	0.0124837
609	0.02325	4	0.0124837
610	0.02325	4	0.0124837
611	0.02325	4	0.0124837
612	0.02325	4	0.0124837
613	0.02325	4	0.0124837
614	0.02325	4	0.0124837
615	0.02325	4	0.0124837
616	0.02325	4	0.0124837
617	0.02325	4	0.0124837
618	0.02325	4	0.0124837
619	0.02325	4	0.0124837
620	0.02325	4	0.0124837
621	0.02325	4	0.0124837
622	0.02325	4	0.0124837
623	0.02325	4	0.0124837
624	0.02325	4	0.0124837
625	0.02325	4	0.0124837
626	0.02325	4	0.0124837
627	0.02325	4	0.0124837
628	0.02325	4	0.0124837
629	0.02325	4	0.0124837
630	0.02325	4	0.0124837
631	0.02325	4	0.0124837
632	0.02325	4	0.0124837
633	0.02325	4	0.0124837
634	0.02325	4	0.0124837
635	0.02325	4	0.0124837
636	0.02325	4	0.0124837
637	0.02325	4	0.0124837
638	0.02325	4	0.0124837
639	0.02325	4	0.0124837
640	0.02325	4	0.0124837
641	0.02325	4	0.0124837
642	0.02325	4	0.0124837
643	0.02325	4	0.0124837
644	0.02325	4	0.0124837
645	0.02325	4	0.0124837
646	0.02325	4	0.0124837
647	0.02325	4	0.0124837
648	0.02325	4	0.0124837
649	0.02325	4	0.0124837
650	0.02325	4	0.0124837
651	0.02325	4	0.0124837
652	0.02325	4	0.0124837
653	0.02325	4	0.0124837
654	0.02325	4	0.0124837
655	0.02325	4	0.0124837
656	0.02325	4	0.0124837
657	0.02325	4	0.0124837
658	0.02325	4	0.0124837
659	0.02325	4	0.0124837
660	0.02325	4	0.0124837
661	0.02325	4	0.0124837
662	0.02325	4	0.0124837
663	0.02325	4	0.0124837
664	0.02325	4	0.0124837
665	0.02325	4	0.0124837
666	0.02325	4	0.0124837
667	0.02325	4	0.0124837
668	0.02325	4	0.0124837
669	0.02325	4	0.0124837
670	0.02325	4	0.0124837
671	0.02325	4	0.0124837
672	0.02325	4	0.0124837
673	0.02325	4	0.0124837
674	0.02325	4	0.0124837
675	0.02325	4	0.0124837
676	0.02325	4	0.0124837
677	0.02325	4	0.0124837
678	0.02325	4	0.0124837
679	0.02325	4	0.0124837
680	0.02325	4	0.0124837
681	0.02325	4	0.0124837
682	0.02325	4	0.0124837
683	0.02325	4	0.0124837
684	0.02325	4	0.0124837
685	0.02325	4	0.0124837
686	0.02325	4	0.0124837
687	0.02325	4	0.0124837
688	0.02325	4	0.0124837
689	0.02325	4	0.0124837
690	0.02325	4	0.0124837
691	0.02325	4	0.0124837
692	0.02325	4	0.0124837
693	0.02325	4	0.0124837
694	0.02325	4	0.0124837
695	0.02325	4	0.0124837
696	0.02325	4	0.0124837
697	0.02325	4	0.0124837
698	0.02325	4	0.0124837
699	0.02325	4	0.0124837
700	0.02325	4	0.0124837
701	0.02325	4	0.0124837
702	0.02325	4	0.0124837
703	0.02325	4	0.0124837
704	0.02325	4	0.0124837
705	0.02325	4	0.0124837
706	0.02325	4	0.0124837
707	0.02325	4	0.0124837
708	0.02325	4	0.0124837
709	0.02325	4	0.0124837
710	0.02325	4	0.0124837
711	0.02325	4	0.0124837
712	0.02325	4	0.0124837
713	0.02325	4	0.0124837
714	0.02325	4	0.0124837
715	0.02325	4	0.0124837
716	0.02325	4	0.0124837
717	0.02325	4	0.0124837
718	0.02325	4	0.0124837
719	0.02325	4	0.0124837
720	0.02325	4	0.0124837
721	0.02325	4	0.0124837
722	0.02325	4	0.0124837
723	0.02325	4	0.0124837
724	0.02325	4	0.0124837
725	0.02325	4	0.0124837
726	0.02325	4	0.0124837
727	0.02325	4	0.0124837
728	0.02325	4	0.0124837
729	0.02325	4	0.0124837
730	0.02325	4	0.0124837
731	0.02325	4	0.0124837
732	0.02325	4	0.0124837
733	0.02325	4	0.0124837
734	0.02325	4	0.0124837
735	0.02325	4	0.0124837
736	0.02325	4	0.0124837
737	0.02325	4	0.0124837
738	0.02325	4	0.0124837
739	0.02325	4	0.0124837
740	0.02325	4	0.0124837
741	0.02325	4	0.0124837
742	0.02325	4	0.0124837
743	0.02325	4	0.0124837
744	0.02325	4	0.0124837
745	0.02325	4	0.0124837
746	0.02325	4	0.0124837
747	0.02325	4	0.0124837
748	0.02325	4	0.0124837
749	0.02325	4	0.0124837
750	0.02325	4	0.0124837
751	0.02325	4	0.0124837
752	0.02325	4	0.0124837
753	0.02325	4	0.0124837
754	0.02325	4	0.0124837
755	0.02325	4	0.0124837
756	0.02325	4	0.0124837
757	0.02325	4	0.0124837
758	0.02325	4	0.0124837
759	0.02325	4	0.0124837
760	0.02325	4	0.0124837
761	0.02325	4	0.0124837
762	0.02325	4	0.0124837
763	0.02325	4	0.0124837
764	0.02325	4	0.0124837
765	0.02325	4	0.0124837
766	0.02325	4	0.0124837
767	0.02325	4	0.0124837
768	0.02325	4	0.0124837
769	0.02325	4	0.0124837
770	0.02325	4	0.0124837
771	0.02325	4	0.0124837
772	0.02325	4	0.0124837
773	0.02325	4	0.0124837
774	0.02325	4	0.0124837
775	0.02325	4	0.0124837
776	0.02325	4	0.0124837
777	0.02325	4	0.0124837
778	0.02325	4	0.0124837
779	0.02325	4	0.0124837
780	0.02325	4	0.0124837
781	0.02325	4	0.0124837
782	0.02325	4	0.0124837
783	0.02325	4	0.0124837
784	0.02325	4	0.0124837
785	0.02325	4	0.0124837
786	0.02325	4	0.0124837
787	0.02325	4	0.0124837
788	0.02325	4	0.0124837
789	0.02325	4	0.0124837
790	0.02325	4	0.0124837
791	0.02325	4	0.0124837
792	0.02325	4	0.0124837
793	0.02325	4	0.0124837
794	0.02325	4	0.0124837
795	0.02325	4	0.0124837
796	0.02325	4	0.0124837
797	0.02325	4	0.0124837
798	0.02325	4	0.0124837
799	0.02325	4	0.0124837
800	0.02325	4	0.0124837
801	0.02325	4	0.0124837
802	0.02325	4	0.0124837
803	0.02325	4	0.0124837
804	0.02325	4	0.0124837
805	0.02325	4	0.0124837
806	0.02325	4	0.0124837
807	0.02325	4	0.0124837
808	0.02325	4	0.0124837
809	0.02325	4	0.0124837
810	0.02325	4	0.0124837
811	0.02325	4	0.0124837
812	0.02325	4	0.0124837
813	0.02325	4	0.0124837
814	0.02325	4	0.0124837
815	0.02325	4	0.0124837
816	0.02325	4	0.0124837
817	0.02325	4	0.0124837
818	0.02325	4	0.0124837
819	0.02325	4	0.0124837
820	0.02325	4	0.0124837
821	0.02325	4	0.0124837
822	0.02325	4	0.0124837
823	0.02325	4	0.0124837
824	0.02325	4	0.0124837
825	0.02325	4	0.0124837
826	0.02325	4	0.0124837
827	0.02325	4	0.0124837
828	0.02325	4	0.0124837
829	0.02325	4	0.0124837
830	0.02325	4	0.0124837
831	0.02325	4	0.0124837
832	0.02325	4	0.0124837
833	0.02325	4	0.0124837
834	0.02325	4	0.0124837
835	0.02325	4	0.0124837
836	0.02325	4	0.0124837
837	0.02325	4	0.0124837
838	0.02325	4	0.0124837
839	0.02325	4	0.0124837
840	0.02325	4	0.0124837
841	0.02325	4	0.0124837
842	0.02325	4	0.0124837
843	0.02325	4	0.0124837
844	0.02325	4	0.0124837
845	0.02325	4	0.0124837
846	0.02325	4	0.0124837
847	0.02325	4	0.0124837
848	0.02325	4	0.0124837
849	0.02325	4	0.0124837
850	0.02325	4	0.0124837
851	0.02325	4	0.0124837
852	0.02325	4	0.0124837
853	0.02325	4	0.0124837
854	0.02325	4	0.0124837
855	0.02325	4	0.0124837
856	0.02325	4	0.0124837
857	0.02325	4	0.0124837
858	0.02325	4	0.0124837
859	0.02325	4	0.0124837
860	0.02325	4	0.0124837
861	0.02325	4	0.0124837
862	0.02325	4	0.0124837
863	0.02325	4	0.0124837
864	0.02325	4	0.0124837
865	0.02325	4	0.0124837
866	0.02325	4	0.0124837
867	0.02325	4	0.0124837
868	0.02325	4	0.0124837
869	0.02325	4	0.0124837
870	0.02325	4	0.0124837
871	0.02325	4	0.0124837
872	0.02325	4	0.0124837
873	0.02325	4	0.0124837
874	0.02325	4	0.0124837
875	0.02325	4	0.0124837
876	0.02325	4	0.0124837
877	0.02325	4	0.0124837
878	0.02325	4	0.0124837
879	0.02325	4	0.0124837
880	0.02325	4	0.0124837
881	0.02325	4	0.0124837
882	0.02325	4	0.0124837
883	0.02325	4	0.0124837
884	0.02325	4	0.0124837
885	0.02325	4	0.0124837
886	0.02325	4	0.0124837
887	0.02325	4	0.0124837
888	0.02325	4	0.0124837
889	0.02325	4	0.0124837
890	0.02325	4	0.0124837
891	0.02325	4	0.0124837
892	0.02325	4	0.0124837
893	0.02325	4	0.0124837
894	0.02325	4	0.0124837
895	0.02325	4	0.0124837
896	0.02325	4	0.0124837
897	0.02325	4	0.0124837
898	0.02325	4	0.0124837
899	0.02325	4	0.0124837
900	0.02325	4	0.0124837
901	0.02325	4	0.0124837
902	0.02325	4	0.0124837
903	0.02325	4	0.0124837
904	0.02325	4	0.0124837
905	0.02325	4	0.0124837
906	0.02325	4	0.0124837
907	0.02325	4	0.0124837
908	0.02325	4	0.0124837
909	0.02325	4	0.0124837
910	0.02325	4	0.0124837
911	0.02325	4	0.0124837
912	0.02325	4	0.0124837
913	0.02325	4	0.0124837
914	0.02325	4	0.0124837
915	0.02325	4	0.0124837
916	0.02325	4	0.0124837
917	0.02325	4	0.0124837
918	0.02325	4	0.0124837
919	0.02325	4	0.0124837
920	0.02325	4	0.0124837
921	0.02325	4	0.0124837
922	0.02325	4	0.0124837
923	0.02325	4	0.0124837
924	0.02325	4	0.0124837
925	0.02325	4	0.0124837
926	0.02325	4	0.0124837
927	0.02325	4	0.0124837
928	0.02325	4	0.0124837
929	0.02325	4	0.0124837
930	0.02325	4	0.0124837
931	0.02325	4	0.0124837
932	0.02325	4	0.0124837
933	0.02325	4	0.0124837
934	0.02325	4	0.0124837
935	0.02325	4	0.0124837
936	0.02325	4	0.0124837
937	0.02325	4	0.0124837
938	0.02325	4	0.0124837
939	0.02325	4	0.0124837
940	0.02325	4	0.0124837
941	0.02325	4	0.0124837
942	0.02325	4	0.0124837
943	0.02325	4	0.0124837
944	0.02325	4	0.0124837
945	0.02325	4	0.0124837
946	0.02325	4	0.0124837
947	0.02325	4	0.0124837
948	0.02325	4	0.0124837
949	0.02325	4	0.0124837
950	0.02325	4	0.0124837
951	0.02325	4	0.0124837
952	0.02325	4	0.0124837
953	0.02325	4	0.0124837
954	0.02325	4	0.0124837
955	0.02325	4	0.0124837
956	0.02325	4	0.0124837
957	0.02325	4	0.0124837
958	0.02325	4	0.0124837
959	0.02325	4	0.0124837
960	0.02325	4	0.0124837
961	0.02325	4	0.0124837
962	0.02325	4	0.0124837
963	0.02325	4	0.0124837
964	0.02325	4	0.0124837
965	0.02325	4	0.0124837
966	0.02325	4	0.0124837
967	0.02325	4	0.0124837
968	0.02325	4	0.0124837
969	0.02325	4	0.0124837
970	0.02325	4	0.0124837
971	0.02325	4	0.0124837
972	0.02325	4	0.0124837
973	0.02325	4	0.0124837
974	0.02325	4	0.0124837
975	0.02325	4	0.0124837
976	0.02325	4	0.0124837
977	0.02325	4	0.0124837
978	0.02325	4	0.0124837
979	0.02325	4	0.0124837
980	0.02325	4	0.0124837
981	0.02325	4	0.0124837
982	0.02325	4	0.0124837
983	0.02325	4	0.0124837
984	0.02325	4	0.0124837
985	0.02325	4	0.0124837
986	0.02325	4	0.0124837
987	0.02325	4	0.0124837
988	0.02325	4	0.0124837
989	0.02325	4	0.0124837
990	0.02325	4	0.0124837
991	0.02325	4	0.0124837
992	0.02325	4	0.0124837
993	0.02325	4	0.0124837
994	0.02325	4	0.0124837
995	0.02325	4	0.0124837
996	0.02325	4	0.0124837
997	0.02325	4	0.0124837
998	0.02325	4	0.0124837
999	0.02325	4	0.0124837
1000	0.02325	4	0.0124837
1001	0.02325	4	0.0124837
1002	0.02325	4	0.0124837
1003	0.02325	4	0.0124837
1004	0.02325	4	0.0124837
1005	0.02325	4	0.0124837
1006	0.02325	4	0.0124837
1007	0.02325	4	0.0124837
1008	0.02325	4	0.0124837
1009	0.02325	4	0.0124837
1010	0.02325	4	0.0124837
1011	0.02325	4	0.0124837
1012	0.02325	4	0.0124837
1013	0.02325	4	0.0124837
1014	0.02325	4	0.0124837
1015	0.02325	4	0.0124837
1016	0.02325	4	0.0124837
1017	0.02325	4	0.0124837
1018	0.02325	4	0.0124837
1019	0.02325	4	0.0124837
1020	0.02325	4	0.0124837
1021	0.02325	4	0.0124837
1022	0.02325	4	0.0124837
1023	0.02325	4	0.0124837
1024	0.02325	4	0.0124837
1025	0.02325	4	0.0124837
1026	0.02325	4	0.0124837
1027	0.02325	4	0.0124837
1028	0.02325	4	0.0124837
1029	0.02325	4	0.0124837
1030	0.02325	4	0.0124837
1031	0.02325	4	0.0124837
1032	0.02325	4	0.0124837
1033	0.02325	4	0.0124837
1034	0.02325	4	0.0124837
1035	0.02325	4	0.0124837
1036	0.02325	4	0.0124837
1037	0.02325	4	0.0124837
1038	0.02325	4	0.0124837
1039	0.02325	4	0.0124837
1040	0.02325	4	0.0124837
1041	0.02325	4	0.0124837
1042	0.02325	4	0.0124837
1043	0.02325	4	0.0124837
1044	0.02325	4	0.0124837
1045	0.02325	4	0.0124837
1046	0.02325	4	0.0124837
1047	0.02325	4	0.0124837
1048	0.02325	4	0.0124837
1049	0.02325	4	0.0124837
1050	0.02325	4	0.0124837
1051	0.02325	4	0.0124837
1052	0.02325	4	0.0124837
1053	0.02325	4	0.0124837
1054	0.02325	4	0.0124837
1055	0.02325	4	0.0124837
1056	0.02325	4	0.0124837
1057	0.02325	4	0.0124837
1058	0.02325	4	0.0124837
1059	0.02325	4	0.0124837
1060	0.02325	4	0.0124837
1061	0.02325	4	0.0124837
1062	0.02325	4	0.0124837
1063	0.02325	4	0.0124837
1064	0.02325	4	0.0124837
1065	0.02325	4	0.0124837
1066	0.02325	4	0.0124837
1067	0.02325	4	0.0124837
1068	0.02325	4	0.0124837
1069	0.02325	4	0.0124837
1070	0.02325	4	0.0124837
1071	0.02325	4	0.0124837
1072	0.02325	4	0.0124837
1073	0.02325	4	0.0124837
1074	0.02325	4	0.0124837
1075	0.02325	4	0.0124837
1076	0.02325	4	0.0124837
1077	0.02325	4	0.0124837
1078	0.02325	4	0.0124837
1079	0.02325	4	0.0124837
1080	0.02325	4	0.0124837
1081	0.02325	4	0.0124837
1082	0.02325	4	0.0124837
1083	0.02325	4	0.0124837
1084	0.02325	4	0.0124837
1085	0.02325	4	0.0124837
1086	0.02325	4	0.0124837
1087	0.02325	4	0.0124837
1088	0.02325	4	0.0124837
1089	0.02325	4	0.0124837
1090	0.02325	4	0.0124837
1091	0.02325	4	0.0124837
1092	0.02325	4	0.0124837
1093	0.02325	4	0.0124837
1094	0.02325	4	0.0124837
1095	0.02325	4	0.0124837
1096	0.02325	4	0.0124837
1097	0.02325	4	0.0124837
1098	0.02325	4	0.0124837
1099	0.02325	4	0.0124837
1100	0.02325	4	0.0124837
1101	0.02325	4	0.0124837
1102	0.02325	4	0.0124837
1103	0.02325	4	0.0124837
1104	0.02325	4	0.0124837
1105	0.02325	4	0.0124837
1106	0.02325	4	0.0124837
1107	0.02325	4	0.0124837
1108	0.02325	4	0.0124837
1109	0.02325	4	0.0124837
1110	0.02325	4	0.0124837
1111	0.02325	4	0.0124837
1112	0.02325	4	0.0124837
1113	0.02325	4	0.0124837
1114	0.02325	4	0.0124837
1115	0.02325	4	0.0124837
1116	0.02325	4	0.0124837
1117	0.02325	4	0.0124837
1118	0.02325	4	0.0124837
1119	0.02325	4	0.0124837
1120	0.02325	4	0.0124837
1121	0.02325	4	0.0124837
1122	0.02325	4	0.0124837
1123	0.02325	4	0.0124837
1124	0.02325	4	0.0124837
1125	0.02325	4	0.0124837
1126	0.02325	4	0.0124837
1127	0.02325	4	0.0124837
1128	0.02325	4	0.0124837
1129	0.02325	4	0.0124837
1130	0.02325	4	0.0124837
1131	0.02325	4	0.0124837
1132	0.02325	4	0.0124837
1133	0.02325	4	0.0124837
1134	0.02325	4	0.0124837
1135	0.02325	4	0.0124837
1136	0.02325	4	0.0124837
1137	0.02325	4	0.0124837
1138	0.02325	4	0.0124837
1139	0.02325	4	0.0124837
1140	0.02325	4	0.0124837
1141	0.02325	4	0.0124837
1142	0.02325	4	0.0124837
1143	0.02325	4	0.0124837
1144	0.02325	4	0.0124837
1145	0.02325	4	0.0124837
1146	0.02325	4	0.0124837
1147	0.02325	4	0.0124837
1148	0.02325	4	0.0124837
1149	0.02325	4	0.0124837
1150	0.02325	4	0.0124837
1151	0.02325	4	0.0124837
1152	0.02325	4	0.0124837
1153	0.02325	4	0.0124837
1154	0.02325	4	0.0124837
1155	0.02325	4	0.0124837
1156	0.02325	4	0.0124837
1157	0.02325	4	0.0124837
1158	0.02325	4	0.0124837
1159	0.02325	4	0.0124837
1160	0.02325	4	0.0124837
1161	0.02325	4	0.0124837
1162	0.02325	4	0.0124837
1163	0.02325	4	0.0124837
1164	0.02325	4	0.0124837
1165	0.02325	4	0.0124837
1166	0.02325	4	0.0124837
1167	0.02325	4	0.0124837
1168	0.02325	4	0.0124837
1169	0.02325	4	0.0124837
1170	0.02325	4	0.0124837
1171	0.02325	4	0.0124837
1172	0.02325	4	0.0124837
1173	0.02325	4	0.0124837
1174	0.02325	4	0.0124837
1175	0.02325	4	0.0124837
1176	0.02325	4	0.0124837
1177	0.02325	4	0.0124837
1178	0.02325	4	0.0124837
1179	0.02325	4	0.0124837
1180	0.02325	4	0.0124837
1181	0.02325	4	0.0124837
1182	0.02325	4	0.0124837
1183	0.02325	4	0.0124837
1184	0.02325	4	0.0124837
1185	0.02325	4	0.0124837
1186	0.02325	4	0.0124837
1187	0.02325	4	0.0124837
1188	0.02325	4	0.0124837
1189	0.02325	4	0.0124837
1190	0.02325	4	0.0124837
1191	0.02325	4	0.0124837
1192	0.02325	4	0.0124837
1193	0.02325	4	0.0124837
1194	0.02325	4	0.0124837
1195	0.02325	4	0.0124837
1196	0.02325	4	0.0124837
1197	0.02325	4	0.0124837
1198	0.02325	4	0.0124837
1199	0.02325	4	0.0124837
1200	0.02325	4	0.0124837
1201	0.02325	4	0.0124837
1202	0.02325	4	0.0124837
1203	0.02325	4	0.0124837
1204	0.02325	4	0.0124837
1205	0.02325	4	0.0124837
1206	0.02325	4	0.0124837
1207	0.02325	4	0.0124837
1208	0.02325	4	0.0124837
1209	0.02325	4	0.0124837
1210	0.02325	4	0.0124837
1211	0.02325	4	0.0124837
1212	0.02325	4	0.0124837
1213	0.02325	4	0.0124837
1214	0.02325	4	0.0124837
1215	0.02325	4	0.0124837
1216	0.02325	4	0.0124837
1217	0.02325	4	0.0124837
1218	0.02325	4	0.0124837
1219	0.02325	4	0.0124837
1220	0.02325	4	0.0124837
1221	0.02325	4	0.0124837
1222	0.02325	4	0.0124837
1223	0.02325	4	0.0124837
1224	0.02325	4	0.0124837
1225	0.02325	4	0.0124837
1226	0.02325	4	0.0124837
1227	0.02325	4	0.0124837
1228	0.02325	4	0.0124837
1229	0.02325	4	0.0124837
1230	0.02325	4	0.0124837
1231	0.02325	4	0.0124837
1232	0.02325	4	0.0124837
1233	0.02325	4	0.0124837
1234	0.02325	4	0.0124837
1235	0.02325	4	0.0124837
1236	0.02325	4	0.0124837
1237	0.02325	4	0.0124837
1238	0.02325	4	0.0124837
1239	0.02325	4	0.0124837
1240	0.02325	4	0.0124837
1241	0.02325	4	0.0124837
1242	0.02325	4	0.0124837
1243	0.02325	4	0.0124837
1244	0.02325	4	0.0124837
1245	0.02325	4	0.0124837
1246	0.02325	4	0.0124837
1247	0.02325	4	0.0124837
1248	0.02325	4	0.0124837
1249	0.02325	4	0.0124837
1250	0.02325	4	0.0124837
1251	0.02325	4	0.0124837
1252	0.02325	4	0.0124837
1253	0.02325	4	0.0124837
1254	0.02325	4	0.0124837
1255	0.02325	4	0.0124837
1256	0.02325	4	0.0124837
1257	0.02325	4	0.0124837
1258	0.02325	4	0.0124837
1259	0.02325	4	0.0124837
1260	0.02325	4	0.0124837
1261	0.02325	4	0.0124837
1262	0.02325	4	0.0124837
1263	0.02325	4	0.0124837
1264	0.02325	4	0.0124837
1265	0.02325	4	0.0124837
1266	0.02325	4	0.0124837
1267	0.02325	4	0.0124837
1268	0.02325	4	0.0124837
1269	0.02325	4	0.0124837
1270	0.02325	4	0.0124837
1271	0.02325	4	0.0124837
1272	0.02325	4	0.0124837
1273	0.02325	4	0.0124837
1274	0.02325	4	0.0124837
1275	0.02325	4	0.0124837
1276	0.02325	4	0.0124837
1277	0.02325	4	0.0124837
1278	0.02325	4	0.0124837
1279	0.02325	4	0.0124837
1280	0.02325	4	0.0124837
1281	0.02325	4	0.0124837
1282	0.02325	4	0.0124837
1283	0.02325	4	0.0124837
1284	0.02325	4	0.0124837
1285	0.02325	4	0.0124837
1286	0.02325	4	0.0124837
1287	0.02325	4	0.0124837
1288	0.02325	4	0.0124837
1289	0.02325	4	0.0124837
1290	0.02325	4	0.0124837
1291	0.02325	4	0.0124837
1292	0.02325	4	0.0124837
1293	0.02325	4	0.0124837
1294	0.02325	4	0.0124837
1295	0.02325	4	0.0124837
1296	0.02325	4	0.0124837
1297	0.02325	4	0.0124837
1298	0.02325	4	0.0124837
1299	0.02325	4	0.0124837
1300	0.02325	4	0.0124837
1301	0.02325	4	0.0124837
1302	0.02325	4	0.0124837
1303	0.02325	4	0.0124837
1304	0.02325	4	0.0124837
1305	0.02325	4	0.0124837
1306	0.02325	4	0.0124837
1307	0.02325	4	0.0124837
1308	0.02325	4	0.0124837
1309	0.02325	4	0.0124837
1310	0.02325	4	0.0124837
1311	0.02325	4	0.0124837
1312	0.02325	4	0.0124837
1313	0.02325	4	0.0124837
1314	0.02325	4	0.0124837
1315	0.02325	4	0.0124837
1316	0.02325	4	0.0124837
1317	0.02325	4	0.0124837
1318	0.02325	4	0.0124837
1319	0.02325	4	0.0124837
1320	0.02325	4	0.0124837
1321	0.02325	4	0.0124837
1322	0.02325	4	0.0124837
1323	0.02325	4	0.0124837
1324	0.02325	4	0.0124837
1325	0.02325	4	0.0124837
1326	0.02325	4	0.0124837
1327	0.02325	4	0.0124837
1328	0.02325	4	0.0124837
1329	0.02325	4	0.0124837
1330	0.02325	4	0.0124837
1331	0.02325	4	0.0124837
1332	0.02325	4	0.0124837
1333	0.02325	4	0.0124837
1334	0.02325	4	0.0124837
1335	0.02325	4	0.0124837
1336	0.02325	4	0.0124837
1337	0.02325	4	0.0124837
1338	0.02325	4	0.0124837
1339	0.02325	4	0.0124837
1340	0.02325	4	0.0124837
1341	0.02325	4	0.0124837
1342	0.02325	4	0.0124837
1343	0.02325	4	0.0124837
1344	0.02325	4	0.0124837
1345	0.02325	4	0.0124837
1346	0.02325	4	0.0124837
1347	0.02325	4	0.0124837
1348	0.02325	4	0.0124837
1349	0.02325	4	0.0124837
1350	0.02325	4	0.0124837
1351	0.02325	4	0.0124837
1352	0.02325	4	0.0124837
1353	0.02325	4	0.0124837
1354	0.02325	4	0.0124837
1355	0.02325	4	0.0124837
1356	0.02325	4	0.0124837
1357	0.02325	4	0.0124837
1358	0.02325	4	0.0124837
1359	0.02325	4	0.0124837
1360	0.02325	4	0.0124837
1361	0.02325	4	0.0124837
1362	0.02325	4	0.0124837
1363	0.02325	4	0.0124837
1364	0.02325	4	0.0124837
1365	0.02325	4	0.0124837
1366	0.02325	4	0.0124837
1367	0.02325	4	0.0124837
1368	0.02325	4	0.0124837
1369	0.02325	4	0.0124837
1370	0.02325	4	0.0124837
1371	0.02325	4	0.0124837
1372	0.02325	4	0.0124837
1373	0.02325	4	0.0124837
1374	0.02325	4	0.0124837
1375	0.02325	4	0.0124837
1376	0.02325	4	0.0124837
1377	0.02325	4	0.0124837
1378	0.02325	4	0.0124837
1379	0.02325	4	0.0124837
1380	0.02325	4	0.0124837
1381	0.02325	4	0.0124837
1382	0.02325	4	0.0124837
1383	0.02325	4	0.0124837
1384	0.02325	4	0.0124837
1385	0.02325	4	0.0124837
1386	0.02325	4	0.0124837
1387	0.02325	4	0.0124837
1388	0.02325	4	0.0124837
1389	0.02325	4	0.0124837
1390	0.02325	4	0.0124837
1391	0.02325	4	0.0124837
1392	0.02325	4	0.0124837
1393	0.02325	4	0.0124837
1394	0.02325	4	0.0124837
1395	0.02325	4	0.0124837
1396	0.02325	4	0.0124837
1397	0.02325	4	0.0124837
1398	0.02325	4	0.0124837
1399	0.02325	4	0.0124837
1400	0.02325	4	0.0124837
1401	0.02325	4	0.0124837
1402	0.02325	4	0.0124837
1403	0.02325	4	0.0124837
1404	0.02325	4	0.0124837
1405	0.02325	4	0.0124837
1406	0.02325	4	0.0124837
1407	0.02325	4	0.0124837
1408	0.02325	4	0.0124837
1409	0.02325	4	0.0124837
1410	0.02325	4	0.0124837
1411	0.02325	4	0.0124837
1412	0.02325	4	0.0124837
1413	0.02325	4	0.0124837
1414	0.02325	4	0.0124837
1415	0.02325	4	0.0124837
1416	0.02325	4	0.0124837
1417	0.02325	4	0.0124837
1418	0.02325	4	0.0124837
1419	0.02325	4	0.0124837
1420	0.02325	4	0.0124837
1421	0.02325	4	0.0124837
1422	0.02325	4	0.0124837
1423	0.02325	4	0.0124837
1424	0.02325	4	0.0124837
1425	0.02325	4	0.0124837
1426	0.02325	4	0.0124837
1427	0.02325	4	0.0124837
1428	0.02325	4	0.0124837
1429	0.02325	4	0.0124837
1430	0.02325	4	0.0124837
1431	0.02325	4	0.0124837
1432	0.02325	4	0.0124837
1433	0.02325	4	0.0124837
1434	0.02325	4	0.0124837
1435	0.02325	4	0.0124837
1436	0.02325	4	0.0124837
1437	0.02325	4	0.0124837
1438	0.02325	4	0.0124837
1439	0.02325	4	0.0124837
1440	0.02325	4	0.0124837
1441	0.02325	4	0.0124837
1442	0.02325	4	0.0124837
1443	0.02325	4	0.0124837
1444	0.02325	4	0.0124837
1445	0.02325	4	0.0124837
1446	0.02325	4	0.0124837
1447	0.02325	4	0.0124837
1448	0.02325	4	0.0124837
1449	0.02325	4	0.0124837
1450	0.02325	4	0.0124837
1451	0.02325	4	0.0124837
1452	0.02325	4	0.0124837
1453	0.02325	4	0.0124837
1454	0.02325	4	0.0124837
1455	0.02325	4	0.0124837
1456	0.02325	4	0.0124837
1457	0.02325	4	0.0124837
1458	0.02325	4	0.0124837
1459	0.02325	4	0.0124837
1460	0.02325	4	0.0124837
1461	0.02325	4	0.0124837
1462	0.02325	4	0.0124837
1463	0.02325	4	0.0124837
1464	0.02325	4	0.0124837
1465	0.02325	4	0.0124837
1466	0.02325	4	0.0124837
1467	0.02325	4	0.0124837
1468	0.02325	4	0.0124837
1469	0.02325	4	0.0124837
1470	0.02325	4	0.0124837
1471	0.02325	4	0.0124837
1472	0.02325	4	0.0124837
1473	0.02325	4	0.0124837
1474	0.02325	4	0.0124837
1475	0.02325	4	0.0124837
1476	0.02325	4	0.0124837
1477	0.02325	4	0.0124837
1478	0.02325	4	0.0124837
1479	0.02325	4	0.0124837
1480	0.02325	4	0.0124837
1481	0.02325	4	0.0124837
1482	0.02325	4	0.0124837
1483	0.02325	4	0.0124837
1484	0.02325	4	0.0124837
1485	0.02325	4	0.0124837
1486	0.02325	4	0.0124837
1487	0.02325	4	0.0124837
1488	0.02325	4	0.0124837
1489	0.02325	4	0.0124837
1490	0.02325	4	0.0124837
1491	0.02325	4	0.0124837
1492	0.02325	4	0.0124837
1493	0.02325	4	0.0124837
1494	0.02325	4	0.0124837
1495	0.02325	4	0.0124837
1496	0.02325	4	0.0124837
1497	0.02325	4	0.0124837
1498	0.02325	4	0.0124837
1499	0.02325	4	0.0124837
1500	0.02325	4	0.0124837
1501	0.02325	4	0.0124837
1502	0.02325	4	0.0124837
1503	0.02325	4	0.0124837
1504	0.02325	4	0.0124837
1505	0.02325	4	0.0124837
1506	0.02325	4	0.0124837
1507	0.02325	4	0.0124837
1508	0.02325	4	0.0124837
1509	0.02325	4	0.0124837
1510	0.02325	4	0.0124837
1511	0.02325	4	0.0124837
1512	0.02325	4	0.0124837
1513	0.02325	4	0.0124837
1514	0.02325	4	0.0124837
1515	0.02325	4	0.0124837
1516	0.02325	4	0.0124837
1517	0.02325	4	0.0124837
1518	0.02325	4	0.0124837
1519	0.02325	4	0.0124837
1520	0.02325	4	0.0124837
1521	0.02325	4	0.0124837
1522	0.02325	4	0.0124837
1523	0.02325	4	0.0124837
1524	0.02325	4	0.0124837
1525	0.02325	4	0.0124837
1526	0.02325	4	0.0124837
1527	0.02325	4	0.0124837
1528	0.02325	4	0.0124837
1529	0.02325	4	0.0124837
1530	0.02325	4	0.0124837
1531	0.02325	4	0.0124837
1532	0.02325	4	0.0124837
1533	0.02325	4	0.0124837
1534	0.02325	4	0.0124837
1535	0.02325	4	0.0124837
1536	0.02325	4	0.0124837
1537	0.02325	4	0.0124837
1538	0.02325	4	0.0124837
1539	0.02325	4	0.0124837
1540	0.02325	4	0.0124837
1541	0.02325	4	0.0124837
1542	0.02325	4	0.0124837
1543	0.02325	4	0.0124837
1544	0.02325	4	0.0124837
1545	0.02325	4	0.0124837
1546	0.02325	4	0.0124837
1547	0.02325	4	0.0124837
1548	0.02325	4	0.0124837
1549	0.02325	4	0.0124837
1550	0.02325	4	0.0124837
1551	0.02325	4	0.0124837
1552	0.02325	4	0.0124837
1553	0.02325	4	0.0124837
1554	0.02325	4	0.0124837
1555	0.02325	4	0.0124837
1556	0.02325	4	0.0124837
1557	0.02325	4	0.0124837
1558	0.02325	4	0.0124837
1559	0.02325	4	0.0124837
1560	0.02325	4	0.0124837
1561	0.02325	4	0.0124837
1562	0.02325	4	0.0124837
1563	0.02325	4	0.0124837
1564	0.02325	4	0.0124837
1565	0.02325	4	0.0124837
1566	0.02325	4	0.0124837
1567	0.02325	4	0.0124837
1568	0.02325	4	0.0124837
1569	0.02325	4	0.0124837
1570	0.02325	4	0.0124837
1571	0.02325	4	0.0124837
1572	0.02325	4	0.0124837
1573	0.02325	4	0.0124837
1574	0.02325	4	0.0124837
1575	0.02325	4	0.0124837
1576	0.02325	4	0.0124837
1577	0.02325	4	0.0124837
1578	0.02325	4	0.0124837
1579	0.02325	4	0.0124837
1580	0.02325	4	0.0124837
1581	0.02325	4	0.0124837
1582	0.02325	4	0.0124837
1583	0.02325	4	0.0124837
1584	0.02325	4	0.0124837
1585	0.02325	4	0.0124837
1586	0.02325	4	0.0124837
1587	0.02325	4	0.0124837
1588	0.02325	4	0.0124837
1589	0.02325	4	0.0124837
1590	0.02325	4	0.0124837
1591	0.02325	4	0.0124837
1592	0.02325	4	0.0124837
1593	0.02325	4	0.0124837
1594	0.02325	4	0.0124837
1595	0.02325	4	0.0124837
1596	0.02325	4	0.0124837
1597	0.02325	4	0.0124837
1598	0.02325	4	0.0124837
1599	0.02325	4	0.0124837
1600	0.02325	4	0.0124837
1601	0.02325	4	0.0124837
1602	0.02325	4	0.0124837
1603	0.02325	4	0.0124837
1604	0.02325	4	0.0124837
1605	0.02325	4	0.0124837
1606	0.02325	4	0.0124837
1607	0.02325	4	0.0124837
1608	0.02325	4	0.0124837
1609	0.02325	4	0.0124837
1610	0.02325	4	0.0124837
1611	0.02325	4	0.0124837
1612	0.02325	4	0.0124837
1613	0.02325	4	0.0124837
1614	0.02325	4	0.0124837
1615	0.02325	4	0.0124837
1616	0.02325	4	0.0124837
1617	0.02325	4	0.0124837
1618	0.02325	4	0.0124837
1619	0.02325	4	0.0124837
1620	0.02325	4	0.0124837
1621	0.02325	4	0.0124837
1622	0.02325	4	0.0124837
1623	0.02325	4	0.0124837
1624	0.02325	4	0.0124837
1625	0.02325	4	0.0124837
1626	0.02325	4	0.0124837
1627	0.02325	4	0.0124837
1628	0.02325	4	0.0124837
1629	0.02325	4	0.0124837
1630	0.02325	4	0.0124837
1631	0.02325	4	0.0124837
1632	0.02325	4	0.0124837
1633	0.02325	4	0.0124837
1634	0.02325	4	0.0124837
1635	0.02325	4	0.0124837
1636	0.02325	4	0.0124837
1637	0.02325	4	0.0124837
1638	0.02325	4	0.0124837
1639	0.02325	4	0.0124837
1640	0.02325	4	0.0124837
1641	0.02325	4	0.0124837
1642	0.02325	4	0.0124837
1643	0.02325	4	0.0124837
1644	0.02325	4	0.0124837
1645	0.02325	4	0.0124837
1646	0.02325	4	0.0124837
1647	0.02325	4	0.0124837
1648	0.02325	4	0.0124837
1649	0.02325	4	0.0124837
1650	0.02325	4	0.0124837
1651	0.02325	4	0.0124837
1652	0.02325	4	0.0124837
1653	0.02325	4	0.0124837
1654	0.02325	4	0.0124837
1655	0.02325	4	0.0124837
1656	0.02325	4	0.0124837
1657	0.02325	4	0.0124837
1658	0.02325	4	0.0124837
1659	0.02325	4	0.0124837
1660	0.02325	4	0.0124837
1661	0.02325	4	0.0124837
1662	0.02325	4	0.0124837
1663	0.02325	4	0.0124837
1664	0.02325	4	0.0124837
1665	0.02325	4	0.0124837
1666	0.02325	4	0.0124837
1667	0.02325	4	0.0124837
1668	0.02325	4	0.0124837
1669	0.02325	4	0.0124837
1670	0.02325	4	0.0124837
1671	0.02325	4	0.0124837
1672	0.02325	4	0.0124837
1673	0.02325	4	0.0124837
1674	0.02325	4	0.0124837
1675	0.02325	4	0.0124837
1676	0.02325	4	0.0124837
1677	0.02325	4	0.0124837
1678	0.02325	4	0.0124837
1679	0.02325	4	0.0124837
1680	0.02325	4	0.0124837
1681	0.02325	4	0.0124837
1682	0.02325	4	0.0124837
1683	0.02325	4	0.0124837
1684	0.02325	4	0.0124837
1685	0.02325	4	0.0124837
1686	0.02325	4	0.0124837
1687	0.02325	4	0.0124837
1688	0.02325	4	0.0124837
1689	0.02325	4	0.0124837
1690	0.02325	4	0.0124837
1691	0.02325	4	0.0124837
1692	0.02325	4	0.0124837
1693	0.02325	4	0.0124837
1694	0.02325	4	0.0124837
1695	0.02325	4	0.0124837
1696	0.02325	4	0.0124837
1697	0.02325	4	0.0124837
1698	0.02325	4	0.0124837
1699	0.02325	4	0.0124837
1700	0.02325	4	0.0124837
1701	0.02325	4	0.0124837
1702	0.02325	4	0.0124837
1703	0.02325	4	0.0124837
1704	0.02325	4	0.0124837
1705	0.02325	4	0.0124837
1706	0.02325	4	0.0124837
1707	0.02325	4	0.0124837
1708	0.02325	4	0.0124837
1709	0.02325	4	0.0124837
1710	0.02325	4	0.0124837
1711	0.02325	4	0.0124837
1712	0.02325	4	0.0124837
1713	0.02325	4	0.0124837
1714	0.02325	4	0.0124837
1715	0.02325	4	0.0124837
1716	0.02325	4	0.0124837
1717	0.02325	4	0.0124837
1718	0.02325	4	0.0124837
1719	0.02325	4	0.0124837
1720	0.02325	4	0.0124837
1721	0.02325	4	0.0124837
1722	0.02325	4	0.0124837
1723	0.02325	4	0.0124837
1724	0.02325	4	0.0124837
1725	0.02325	4	0.0124837
1726	0.02325	4	0.0124837
1727	0.02325	4	0.0124837
1728	0.02325	4	0.0124837
1729	0.02325	4	0.0124837
1730	0.02325	4	0.0124837
1731	0.02325	4	0.0124837
1732	0.02325	4	0.0124837
1733	0.02325	4	0.0124837
1734	0.02325	4	0.0124837
1735	0.02325	4	0.0124837
1736	0.02325	4	0.0124837
1737	0.02325	4	0.0124837
1738	0.02325	4	0.0124837
1739	0.02325	4	0.0124837
1740	0.02325	4	0.0124837
1741	0.02325	4	0.0124837
1742	0.02325	4	0.0124837
1743	0.02325	4	0.0124837
1744	0.02325	4	0.0124837
1745	0.02325	4	0.0124837
1746	0.02325	4	0.0124837
1747	0.02325	4	0.0124837
1748	0.02325	4	0.0124837
1749	0.02325	4	0.0124837
1750	0.02325	4	0.0124837
1751	0.02325	4	0.0124837
1752	0.02325	4	0.0124837
1753	0.02325	4	0.0124837
1754	0.02325	4	0.0124837
1755	0.02325	4	0.0124837
1756	0.02325	4	0.0124837
1757	0.02325	4	0.0124837
1758	0.02325	4	0.0124837
1759	0.02325	4	0.0124837
1760	0.02325	4	0.0124837
1761	0.02325	4	0.0124837
1762	0.02325	4	0.0124837
1763	0.02325	4	0.0124837
1764	0.02325	4	0.0124837
1765	0.02325	4	0.0124837
1766	0.02325	4	0.0124837
1767	0.02325	4	0.0124837
1768	0.02325	4	0.0124837
1769	0.02325	4	0.0124837
1770	0.02325	4	0.0124837
1771	0.02325	4	0.0124837
1772	0.02325	4	0.0124837
1773	0.02325	4	0.0124837
1774	0.02325	4	0.0124837
1775	0.02325	4	0.0124837
1776	0.02325	4	0.0124837
1777	0.02325	4	0.0124837
1778	0.02325	4	0.0124837
1779	0.02325	4	0.0124837
1780	0.02325	4	0.0124837
1781	0.02325	4	0.0124837
1782	0.02325	4	0.0124837
1783	0.02325	4	0.0124837
1784	0.02325	4	0.0124837
1785	0.02325	4	0.0124837
1786	0.02325	4	0.0124837
1787	0.02325	4	0.0124837
1788	0.02325	4	0.0124837
1789	0.02325	4	0.0124837
1790	0.02325	4	0.0124837
1791	0.02325	4	0.0124837
1792	0.02325	4	0.0124837
1793	0.02325	4	0.0124837
1794	0.02325	4	0.0124837
1795	0.02325	4	0.0124837
1796	0.02325	4	0.0124837
1797	0.02325	4	0.0124837
1798	0.02325	4	0.0124837
1799	0.02325	4	0.0124837
1800	0.02325	4	0.0124837
1801	0.02325	4	0.0124837
1802	0.02325	4	0.0124837
1803	0.02325	4	0.0124837
1804	0.02325	4	0.0124837
1805	0.02325	4	0.0124837
1806	0.02325	4	0.0124837
1807	0.02325	4	0.0124837
1808	0.02325	4	0.0124837
1809	0.02325	4	0.0124837
1810	0.02325	4	0.0124837
1811	0.02325	4	0.0124837
1812	0.02325	4	0.0124837
1813	0.02325	4	0.0124837
1814	0.02325	4	0.0124837
1815	0.02325	4	0.0124837
1816	0.02325	4	0.0124837
1817	0.02325	4	0.0124837
1818	0.02325	4	0.0124837
1819	0.02325	4	0.0124837
1820	0.02325	4	0.0124837
1821	0.02325	4	0.0124837
1822	0.02325	4	0.0124837
1823	0.02325	4	0.0124837
1824	0.02325	4	0.0124837
1825	0.02325	4	0.0124837
1826	0.02325	4	0.0124837
1827	0.02325	4	0.0124837
1828	0.02325	4	0.0124837
1829	0.02325	4	0.0124837
1830	0.02325	4	0.0124837
1831	0.02325	4	0.0124837
1832	0.02325	4	0.0124837
1833	0.02325	4	0.0124837
1834	0.02325	4	0.0124837
1835	0.02325	4	0.0124837
1836	0.02325	4	0.0124837
1837	0.02325	4	0.0124837
1838	0.02325	4	0.0124837
1839	0.02325	4	0.0124837
1840	0.02325	4	0.0124837
1841	0.02325	4	0.0124837
1842	0.02325	4	0.0124837
1843	0.02325	4	0.0124837
1844	0.02325	4	0.0124837
1845	0.02325	4	0.0124837
1846	0.02325	4	0.0124837
1847	0.02325	4	0.0124837
1848	0.02325	4	0.0124837
1849	0.02325	4	0.0124837
1850	0.02325	4	0.0124837
1851	0.02325	4	0.0124837
1852	0.02325	4	0.0124837
1853	0.02325	4	0.0124837
1854	0.02325	4	0.0124837
1855	0.02325	4	0.0124837
1856	0.02325	4	0.0124837
1857	0.02325	4	0.0124837
1858	0.02325	4	0.0124837
1859	0.02325	4	0.0124837
1860	0.02325	4	0.0124837
1861	0.02325	4	0.0124837
1862	0.02325	4	0.0124837
1863	0.02325	4	0.0124837
1864	0.02325	4	0.0124837
1865	0.02325	4	0.0124837
1866	0.02325	4	0.0124837
1867	0.02325	4	0.0124837
1868	0.02325	4	0.0124837
1869	0.02325	4	0.0124837
1870	0.02325	4	0.0124837
1871	0.02325	4	0.0124837
1872	0.02325	4	0.0124837
1873	0.02325	4	0.0124837
1874	0.02325	4	0.0124837
1875	0.02325	4	0.0124837
1876	0.02325	4	0.0124837
1877	0.02325	4	0.0124837
1878	0.02325	4	0.0124837
1879	0.02325	4	0.0124837
1880	0.02325	4	0.0124837
1881	0.02325	4	0.0124837
1882	0.02325	4	0.0124837
1883	0.02325	4	0.0124837
1884	0.02325	4	0.0124837
1885	0.02325	4	0.0124837
1886	0.02325	4	0.0124837
1887	0.02325	4	0.0124837
1888	0.02325	4	0.0124837
1889	0.02325	4	0.0124837
1890	0.02325	4	0.0124837
1891	0.02325	4	0.0124837
1892	0.02325	4	0.0124837
1893	0.02325	4	0.0124837
1894	0.02325	4	0.0124837
1895	0.02325	4	0.0124837
1896	0.02325	4	0.0124837
1897	0.02325	4	0.0124837
1898	0.02325	4	0.0124837
1899	0.02325	4	0.0124837
1900	0.02325	4	0.0124837
1901	0.02325	4	0.0124837
1902	0.02325	4	0.0124837
1903	0.02325	4	0.0124837
1904	0.02325	4	0.0124837
1905	0.02325	4	0.0124837
1906	0.02325	4	0.0124837
1907	0.02325	4	0.0124837
1908	0.02325	4	0.0124837
1909	0.02325	4	0.0124837
1910	0.02325	4	0.0124837
1911	0.02325	4	0.0124837
1912	0.02325	4	0.0124837
1913	0.02325	4	0.0124837
1914	0.02325	4	0.0124837
1915	0.02325	4	0.0124837
1916	0.02325	4	0.0124837
1917	0.02325	4	0.0124837
1918	0.02325	4	0.0124837
1919	0.02325	4	0.0124837
1920	0.02325	4	0.0124837
1921	0.02325	4	0.0124837
1922	0.02325	4	0.0124837
1923	0.02325	4	0.0124837
1924	0.02325	4	0.0124837
1925	0.02325	4	0.0124837
1926	0.02325	4	0.0124837
1927	0.02325	4	0.0124837
1928	0.02325	4	0.0124837
1929	0.02325	4	0.0124837
1930	0.02325	4	0.0124837
1931	0.02325	4	0.0124837
1932	0.02325	4	0.0124837
1933	0.02325	4	0.0124837
1934	0.02325	4	0.0124837
1935	0.02325	4	0.0124837
1936	0.02325	4	0.0124837
1937	0.02325	4	0.0124837
1938	0.02325	4	0.0124837
1939	0.02325	4	0.0124837
1940	0.02325	4	0.0124837
1941	0.02325	4	0.0124837
1942	0.02325	4	0.0124837
1943	0.02325	4	0.0124837
1944	0.02325	4	0.0124837
1945	0.02325	4	0.0124837
1946	0.02325	4	0.0124837
1947	0.02325	4	0.0124837
1948	0.02325	4	0.0124837
1949	0.02325	4	0.0124837
1950	0.02325	4	0.0124837
1951	0.02325	4	0.0124837
1952	0.02325	4	0.0124837
1953	0.02325	4	0.0124837
1954	0.02325	4	0.0124837
1955	0.02325	4	0.0124837
1956	0.02325	4	0.0124837
1957	0.02325	4	0.0124837
1958	0.02325	4	0.0124837
1959	0.02325	4	0.0124837
1960	0.02325	4	0.0124837
1961	0.02325	4	0.0124837
1962	0.02325	4	0.0124837
1963	0.02325	4	0.0124837
1964	0.02325	4	0.0124837
1965	0.02325	4	0.0124837
1966	0.02325	4	0.0124837
1967	0.02325	4	0.0124837
1968	0.02325	4	0.0124837
1969	0.02325	4	0.0124837
1970	0.02325	4	0.0124837
1971	0.02325	4	0.0124837
1972	0.02325	4	0.0124837
1973	0.02325	4	0.0124837
1974	0.02325	4	0.0124837
1975	0.02325	4	0.0124837
1976	0.02325	4	0.0124837
1977	0.02325	4	0.0124837
1978	0.02325	4	0.0124837
1979	0.02325	4	0.0124837
1980	0.02325	4	0.0124837
1981	0.02325	4	0.0124837
1982	0.02325	4	0.0124837
1983	0.02325	4	0.0124837
1984	0.02325	4	0.0124837
1985	0.02325	4	0.0124837
1986	0.02325	4	0.0124837
1987	0.02325	4	0.0124837
1988	0.02325	4	0.0124837
1989	0.02325	4	0.0124837
1990	0.02325	4	0.0124837
1991	0.02325	4	0.0124837
1992	0.02325	4	0.0124837
1993	0.02325	4	0.0124837
1994	0.02325	4	0.0124837
1995	0.02325	4	0.0124837
1996	0.02325	4	0.0124837
1997	0.02325	4	0.0124837
1998	0.02325	4	0.0124837
1999	0.02325	4	0.0124837
2000	0.02325	4	0.0124837
[truncated: 3,001 more rows]
