# Supplementary material for: Aspiration-driven co-evolution of cooperation with individual behavioral diversity
Source: PLoS One. 2023 Sep 15;18(9):e0291134. doi: 10.1371/journal.pone.0291134 (PMC10503719; doi:10.1371/journal.pone.0291134)
Supplement: S1 Data — (ZIP) [file pone.0291134.s001.zip › M1/v2-L=200/data/aspiration_time,b=1.96_frequency.txt]

1	0.5	0.5	0
2	0.704541	0.728651	0.482501
3	0.796344	0.887118	0.555491
4	0.813431	0.999968	0.615336
5	0.788191	1.08624	0.640092
6	0.742209	1.15823	0.637324
7	0.688607	1.21788	0.616843
8	0.634173	1.27679	0.586194
9	0.58144	1.34094	0.548204
10	0.532141	1.40192	0.507753
11	0.485891	1.47606	0.467561
12	0.443971	1.56337	0.428825
13	0.405182	1.6818	0.391929
14	0.370001	1.81513	0.357906
15	0.337791	1.92733	0.326425
16	0.308491	2.05684	0.298247
17	0.282005	2.16501	0.271782
18	0.258032	2.27533	0.248048
19	0.236262	2.47979	0.226404
20	0.216431	2.61818	0.206483
21	0.198388	2.71669	0.188211
22	0.182115	2.81287	0.171749
23	0.167413	2.89824	0.15679
24	0.154125	3.00579	0.143319
25	0.142128	3.13694	0.131232
26	0.131025	3.22484	0.120081
27	0.121162	3.2256	0.11018
28	0.112247	3.31608	0.100994
29	0.104094	3.39652	0.0926125
30	0.0967067	3.45706	0.0850734
31	0.0900028	3.5702	0.0783049
32	0.083979	3.61007	0.0721269
33	0.0785363	3.64269	0.0664666
34	0.0735363	3.70196	0.0614315
35	0.0690694	3.72935	0.0568584
36	0.0650277	3.75486	0.0527181
37	0.0613483	3.7802	0.0489419
38	0.0580419	3.7995	0.04556
39	0.0550865	3.81974	0.0425273
40	0.0523754	3.83408	0.0397593
41	0.0499331	3.85071	0.0372533
42	0.04772	3.86373	0.0349895
43	0.0457331	3.87776	0.0329491
44	0.043906	3.88685	0.0310856
45	0.0422584	3.89574	0.0294028
46	0.0407724	3.90638	0.0278764
47	0.0394355	3.91536	0.0265051
48	0.0382249	3.92385	0.0252621
49	0.0371172	3.93019	0.0241296
50	0.0361202	3.93619	0.0231093
51	0.0352261	3.94152	0.0221943
52	0.0344184	3.9473	0.0213647
53	0.0336824	3.95261	0.0206085
54	0.0330088	3.95599	0.0199214
55	0.0324118	3.96023	0.0193083
56	0.0318693	3.96426	0.0187505
57	0.0313779	3.96783	0.0182455
58	0.0309311	3.97157	0.0177848
59	0.0305294	3.97429	0.0173726
60	0.0301648	3.97689	0.0169981
61	0.029836	3.97902	0.0166611
62	0.0295361	3.98083	0.0163542
63	0.0292655	3.98236	0.0160776
64	0.0290225	3.98439	0.015827
65	0.0288023	3.98589	0.0156011
66	0.0286025	3.98717	0.0153964
67	0.0284215	3.98832	0.0152109
68	0.0282567	3.98941	0.0150419
69	0.028107	3.99022	0.014889
70	0.0279727	3.991	0.0147517
71	0.0278522	3.99198	0.0146275
72	0.0277429	3.99269	0.0145154
73	0.0276444	3.9935	0.0144139
74	0.0275532	3.99414	0.0143203
75	0.0274713	3.9946	0.0142366
76	0.0273984	3.9951	0.0141618
77	0.0273335	3.99571	0.0140946
78	0.0272728	3.99615	0.0140323
79	0.0272187	3.99648	0.0139768
80	0.0271698	3.99689	0.0139264
81	0.0271256	3.99721	0.013881
82	0.0270847	3.99742	0.0138393
83	0.0270487	3.99768	0.0138023
84	0.0270155	3.99797	0.013768
85	0.0269854	3.99816	0.0137372
86	0.026959	3.99837	0.01371
87	0.0269341	3.99853	0.0136845
88	0.026912	3.99868	0.0136619
89	0.0268917	3.99879	0.0136411
90	0.0268735	3.99892	0.0136224
91	0.026857	3.99901	0.0136055
92	0.0268419	3.99909	0.0135901
93	0.0268286	3.9992	0.0135764
94	0.0268164	3.99926	0.013564
95	0.0268053	3.99932	0.0135526
96	0.0267953	3.99937	0.0135424
97	0.0267862	3.99944	0.013533
98	0.026778	3.99952	0.0135245
99	0.0267706	3.99955	0.013517
100	0.0267638	3.99958	0.0135101
101	0.0267577	3.99962	0.0135039
102	0.0267522	3.99966	0.0134982
103	0.0267472	3.9997	0.0134931
104	0.0267427	3.99972	0.0134884
105	0.0267387	3.99975	0.0134843
106	0.026735	3.99978	0.0134805
107	0.0267316	3.9998	0.0134771
108	0.0267286	3.99982	0.0134741
109	0.0267259	3.99984	0.0134712
110	0.0267235	3.99985	0.0134687
111	0.0267213	3.99987	0.0134665
112	0.0267192	3.99989	0.0134644
113	0.0267174	3.9999	0.0134625
114	0.0267157	3.99991	0.0134608
115	0.0267142	3.99992	0.0134593
116	0.0267129	3.99993	0.0134579
117	0.0267116	3.99993	0.0134566
118	0.0267105	3.99994	0.0134555
119	0.0267095	3.99995	0.0134545
120	0.0267086	3.99995	0.0134535
121	0.0267078	3.99996	0.0134527
122	0.0267071	3.99996	0.0134519
123	0.0267064	3.99996	0.0134513
124	0.0267058	3.99997	0.0134506
125	0.0267053	3.99997	0.0134501
126	0.0267048	3.99997	0.0134496
127	0.0267043	3.99998	0.0134491
128	0.0267039	3.99998	0.0134487
129	0.0267035	3.99998	0.0134483
130	0.0267032	3.99998	0.013448
131	0.0267029	3.99998	0.0134477
132	0.0267026	3.99999	0.0134474
133	0.0267024	3.99999	0.0134471
134	0.0267022	3.99999	0.0134469
135	0.0267019	3.99999	0.0134467
136	0.0267018	3.99999	0.0134465
137	0.0267016	3.99999	0.0134463
138	0.0267015	3.99999	0.0134462
139	0.0267013	3.99999	0.013446
140	0.0267012	3.99999	0.0134459
141	0.0267011	3.99999	0.0134458
142	0.026701	4	0.0134457
143	0.0267009	4	0.0134456
144	0.0267008	4	0.0134455
145	0.0267007	4	0.0134454
146	0.0267007	4	0.0134454
147	0.0267006	4	0.0134453
148	0.0267005	4	0.0134453
149	0.0267005	4	0.0134452
150	0.0267004	4	0.0134452
151	0.0267004	4	0.0134451
152	0.0267004	4	0.0134451
153	0.0267003	4	0.013445
154	0.0267003	4	0.013445
155	0.0267003	4	0.013445
156	0.0267002	4	0.013445
157	0.0267002	4	0.0134449
158	0.0267002	4	0.0134449
159	0.0267002	4	0.0134449
160	0.0267002	4	0.0134449
161	0.0267001	4	0.0134449
162	0.0267001	4	0.0134448
163	0.0267001	4	0.0134448
164	0.0267001	4	0.0134448
165	0.0267001	4	0.0134448
166	0.0267001	4	0.0134448
167	0.0267001	4	0.0134448
168	0.0267001	4	0.0134448
169	0.0267001	4	0.0134448
170	0.0267001	4	0.0134448
171	0.0267001	4	0.0134448
172	0.0267	4	0.0134448
173	0.0267	4	0.0134447
174	0.0267	4	0.0134447
175	0.0267	4	0.0134447
176	0.0267	4	0.0134447
177	0.0267	4	0.0134447
178	0.0267	4	0.0134447
179	0.0267	4	0.0134447
180	0.0267	4	0.0134447
181	0.0267	4	0.0134447
182	0.0267	4	0.0134447
183	0.0267	4	0.0134447
184	0.0267	4	0.0134447
185	0.0267	4	0.0134447
186	0.0267	4	0.0134447
187	0.0267	4	0.0134447
188	0.0267	4	0.0134447
189	0.0267	4	0.0134447
190	0.0267	4	0.0134447
191	0.0267	4	0.0134447
192	0.0267	4	0.0134447
193	0.0267	4	0.0134447
194	0.0267	4	0.0134447
195	0.0267	4	0.0134447
196	0.0267	4	0.0134447
197	0.0267	4	0.0134447
198	0.0267	4	0.0134447
199	0.0267	4	0.0134447
200	0.0267	4	0.0134447
201	0.0267	4	0.0134447
202	0.0267	4	0.0134447
203	0.0267	4	0.0134447
204	0.0267	4	0.0134447
205	0.0267	4	0.0134447
206	0.0267	4	0.0134447
207	0.0267	4	0.0134447
208	0.0267	4	0.0134447
209	0.0267	4	0.0134447
210	0.0267	4	0.0134447
211	0.0267	4	0.0134447
212	0.0267	4	0.0134447
213	0.0267	4	0.0134447
214	0.0267	4	0.0134447
215	0.0267	4	0.0134447
216	0.0267	4	0.0134447
217	0.0267	4	0.0134447
218	0.0267	4	0.0134447
219	0.0267	4	0.0134447
220	0.0267	4	0.0134447
221	0.0267	4	0.0134447
222	0.0267	4	0.0134447
223	0.0267	4	0.0134447
224	0.0267	4	0.0134447
225	0.0267	4	0.0134447
226	0.0267	4	0.0134447
227	0.0267	4	0.0134447
228	0.0267	4	0.0134447
229	0.0267	4	0.0134447
230	0.0267	4	0.0134447
231	0.0267	4	0.0134447
232	0.0267	4	0.0134447
233	0.0267	4	0.0134447
234	0.0267	4	0.0134447
235	0.0267	4	0.0134447
236	0.0267	4	0.0134447
237	0.0267	4	0.0134447
238	0.0267	4	0.0134447
239	0.0267	4	0.0134447
240	0.0267	4	0.0134447
241	0.0267	4	0.0134447
242	0.0267	4	0.0134447
243	0.0267	4	0.0134447
244	0.0267	4	0.0134447
245	0.0267	4	0.0134447
246	0.0267	4	0.0134447
247	0.0267	4	0.0134447
248	0.0267	4	0.0134447
249	0.0267	4	0.0134447
250	0.0267	4	0.0134447
251	0.0267	4	0.0134447
252	0.0267	4	0.0134447
253	0.0267	4	0.0134447
254	0.0267	4	0.0134447
255	0.0267	4	0.0134447
256	0.0267	4	0.0134447
257	0.0267	4	0.0134447
258	0.0267	4	0.0134447
259	0.0267	4	0.0134447
260	0.0267	4	0.0134447
261	0.0267	4	0.0134447
262	0.0267	4	0.0134447
263	0.0267	4	0.0134447
264	0.0267	4	0.0134447
265	0.0267	4	0.0134447
266	0.0267	4	0.0134447
267	0.0267	4	0.0134447
268	0.0267	4	0.0134447
269	0.0267	4	0.0134447
270	0.0267	4	0.0134447
271	0.0267	4	0.0134447
272	0.0267	4	0.0134447
273	0.0267	4	0.0134447
274	0.0267	4	0.0134447
275	0.0267	4	0.0134447
276	0.0267	4	0.0134447
277	0.0267	4	0.0134447
278	0.0267	4	0.0134447
279	0.0267	4	0.0134447
280	0.0267	4	0.0134447
281	0.0267	4	0.0134447
282	0.0267	4	0.0134447
283	0.0267	4	0.0134447
284	0.0267	4	0.0134447
285	0.0267	4	0.0134447
286	0.0267	4	0.0134447
287	0.0267	4	0.0134447
288	0.0267	4	0.0134447
289	0.0267	4	0.0134447
290	0.0267	4	0.0134447
291	0.0267	4	0.0134447
292	0.0267	4	0.0134447
293	0.0267	4	0.0134447
294	0.0267	4	0.0134447
295	0.0267	4	0.0134447
296	0.0267	4	0.0134447
297	0.0267	4	0.0134447
298	0.0267	4	0.0134447
299	0.0267	4	0.0134447
300	0.0267	4	0.0134447
301	0.0267	4	0.0134447
302	0.0267	4	0.0134447
303	0.0267	4	0.0134447
304	0.0267	4	0.0134447
305	0.0267	4	0.0134447
306	0.0267	4	0.0134447
307	0.0267	4	0.0134447
308	0.0267	4	0.0134447
309	0.0267	4	0.0134447
310	0.0267	4	0.0134447
311	0.0267	4	0.0134447
312	0.0267	4	0.0134447
313	0.0267	4	0.0134447
314	0.0267	4	0.0134447
315	0.0267	4	0.0134447
316	0.0267	4	0.0134447
317	0.0267	4	0.0134447
318	0.0267	4	0.0134447
319	0.0267	4	0.0134447
320	0.0267	4	0.0134447
321	0.0267	4	0.0134447
322	0.0267	4	0.0134447
323	0.0267	4	0.0134447
324	0.0267	4	0.0134447
325	0.0267	4	0.0134447
326	0.0267	4	0.0134447
327	0.0267	4	0.0134447
328	0.0267	4	0.0134447
329	0.0267	4	0.0134447
330	0.0267	4	0.0134447
331	0.0267	4	0.0134447
332	0.0267	4	0.0134447
333	0.0267	4	0.0134447
334	0.0267	4	0.0134447
335	0.0267	4	0.0134447
336	0.0267	4	0.0134447
337	0.0267	4	0.0134447
338	0.0267	4	0.0134447
339	0.0267	4	0.0134447
340	0.0267	4	0.0134447
341	0.0267	4	0.0134447
342	0.0267	4	0.0134447
343	0.0267	4	0.0134447
344	0.0267	4	0.0134447
345	0.0267	4	0.0134447
346	0.0267	4	0.0134447
347	0.0267	4	0.0134447
348	0.0267	4	0.0134447
349	0.0267	4	0.0134447
350	0.0267	4	0.0134447
351	0.0267	4	0.0134447
352	0.0267	4	0.0134447
353	0.0267	4	0.0134447
354	0.0267	4	0.0134447
355	0.0267	4	0.0134447
356	0.0267	4	0.0134447
357	0.0267	4	0.0134447
358	0.0267	4	0.0134447
359	0.0267	4	0.0134447
360	0.0267	4	0.0134447
361	0.0267	4	0.0134447
362	0.0267	4	0.0134447
363	0.0267	4	0.0134447
364	0.0267	4	0.0134447
365	0.0267	4	0.0134447
366	0.0267	4	0.0134447
367	0.0267	4	0.0134447
368	0.0267	4	0.0134447
369	0.0267	4	0.0134447
370	0.0267	4	0.0134447
371	0.0267	4	0.0134447
372	0.0267	4	0.0134447
373	0.0267	4	0.0134447
374	0.0267	4	0.0134447
375	0.0267	4	0.0134447
376	0.0267	4	0.0134447
377	0.0267	4	0.0134447
378	0.0267	4	0.0134447
379	0.0267	4	0.0134447
380	0.0267	4	0.0134447
381	0.0267	4	0.0134447
382	0.0267	4	0.0134447
383	0.0267	4	0.0134447
384	0.0267	4	0.0134447
385	0.0267	4	0.0134447
386	0.0267	4	0.0134447
387	0.0267	4	0.0134447
388	0.0267	4	0.0134447
389	0.0267	4	0.0134447
390	0.0267	4	0.0134447
391	0.0267	4	0.0134447
392	0.0267	4	0.0134447
393	0.0267	4	0.0134447
394	0.0267	4	0.0134447
395	0.0267	4	0.0134447
396	0.0267	4	0.0134447
397	0.0267	4	0.0134447
398	0.0267	4	0.0134447
399	0.0267	4	0.0134447
400	0.0267	4	0.0134447
401	0.0267	4	0.0134447
402	0.0267	4	0.0134447
403	0.0267	4	0.0134447
404	0.0267	4	0.0134447
405	0.0267	4	0.0134447
406	0.0267	4	0.0134447
407	0.0267	4	0.0134447
408	0.0267	4	0.0134447
409	0.0267	4	0.0134447
410	0.0267	4	0.0134447
411	0.0267	4	0.0134447
412	0.0267	4	0.0134447
413	0.0267	4	0.0134447
414	0.0267	4	0.0134447
415	0.0267	4	0.0134447
416	0.0267	4	0.0134447
417	0.0267	4	0.0134447
418	0.0267	4	0.0134447
419	0.0267	4	0.0134447
420	0.0267	4	0.0134447
421	0.0267	4	0.0134447
422	0.0267	4	0.0134447
423	0.0267	4	0.0134447
424	0.0267	4	0.0134447
425	0.0267	4	0.0134447
426	0.0267	4	0.0134447
427	0.0267	4	0.0134447
428	0.0267	4	0.0134447
429	0.0267	4	0.0134447
430	0.0267	4	0.0134447
431	0.0267	4	0.0134447
432	0.0267	4	0.0134447
433	0.0267	4	0.0134447
434	0.0267	4	0.0134447
435	0.0267	4	0.0134447
436	0.0267	4	0.0134447
437	0.0267	4	0.0134447
438	0.0267	4	0.0134447
439	0.0267	4	0.0134447
440	0.0267	4	0.0134447
441	0.0267	4	0.0134447
442	0.0267	4	0.0134447
443	0.0267	4	0.0134447
444	0.0267	4	0.0134447
445	0.0267	4	0.0134447
446	0.0267	4	0.0134447
447	0.0267	4	0.0134447
448	0.0267	4	0.0134447
449	0.0267	4	0.0134447
450	0.0267	4	0.0134447
451	0.0267	4	0.0134447
452	0.0267	4	0.0134447
453	0.0267	4	0.0134447
454	0.0267	4	0.0134447
455	0.0267	4	0.0134447
456	0.0267	4	0.0134447
457	0.0267	4	0.0134447
458	0.0267	4	0.0134447
459	0.0267	4	0.0134447
460	0.0267	4	0.0134447
461	0.0267	4	0.0134447
462	0.0267	4	0.0134447
463	0.0267	4	0.0134447
464	0.0267	4	0.0134447
465	0.0267	4	0.0134447
466	0.0267	4	0.0134447
467	0.0267	4	0.0134447
468	0.0267	4	0.0134447
469	0.0267	4	0.0134447
470	0.0267	4	0.0134447
471	0.0267	4	0.0134447
472	0.0267	4	0.0134447
473	0.0267	4	0.0134447
474	0.0267	4	0.0134447
475	0.0267	4	0.0134447
476	0.0267	4	0.0134447
477	0.0267	4	0.0134447
478	0.0267	4	0.0134447
479	0.0267	4	0.0134447
480	0.0267	4	0.0134447
481	0.0267	4	0.0134447
482	0.0267	4	0.0134447
483	0.0267	4	0.0134447
484	0.0267	4	0.0134447
485	0.0267	4	0.0134447
486	0.0267	4	0.0134447
487	0.0267	4	0.0134447
488	0.0267	4	0.0134447
489	0.0267	4	0.0134447
490	0.0267	4	0.0134447
491	0.0267	4	0.0134447
492	0.0267	4	0.0134447
493	0.0267	4	0.0134447
494	0.0267	4	0.0134447
495	0.0267	4	0.0134447
496	0.0267	4	0.0134447
497	0.0267	4	0.0134447
498	0.0267	4	0.0134447
499	0.0267	4	0.0134447
500	0.0267	4	0.0134447
501	0.0267	4	0.0134447
502	0.0267	4	0.0134447
503	0.0267	4	0.0134447
504	0.0267	4	0.0134447
505	0.0267	4	0.0134447
506	0.0267	4	0.0134447
507	0.0267	4	0.0134447
508	0.0267	4	0.0134447
509	0.0267	4	0.0134447
510	0.0267	4	0.0134447
511	0.0267	4	0.0134447
512	0.0267	4	0.0134447
513	0.0267	4	0.0134447
514	0.0267	4	0.0134447
515	0.0267	4	0.0134447
516	0.0267	4	0.0134447
517	0.0267	4	0.0134447
518	0.0267	4	0.0134447
519	0.0267	4	0.0134447
520	0.0267	4	0.0134447
521	0.0267	4	0.0134447
522	0.0267	4	0.0134447
523	0.0267	4	0.0134447
524	0.0267	4	0.0134447
525	0.0267	4	0.0134447
526	0.0267	4	0.0134447
527	0.0267	4	0.0134447
528	0.0267	4	0.0134447
529	0.0267	4	0.0134447
530	0.0267	4	0.0134447
531	0.0267	4	0.0134447
532	0.0267	4	0.0134447
533	0.0267	4	0.0134447
534	0.0267	4	0.0134447
535	0.0267	4	0.0134447
536	0.0267	4	0.0134447
537	0.0267	4	0.0134447
538	0.0267	4	0.0134447
539	0.0267	4	0.0134447
540	0.0267	4	0.0134447
541	0.0267	4	0.0134447
542	0.0267	4	0.0134447
543	0.0267	4	0.0134447
544	0.0267	4	0.0134447
545	0.0267	4	0.0134447
546	0.0267	4	0.0134447
547	0.0267	4	0.0134447
548	0.0267	4	0.0134447
549	0.0267	4	0.0134447
550	0.0267	4	0.0134447
551	0.0267	4	0.0134447
552	0.0267	4	0.0134447
553	0.0267	4	0.0134447
554	0.0267	4	0.0134447
555	0.0267	4	0.0134447
556	0.0267	4	0.0134447
557	0.0267	4	0.0134447
558	0.0267	4	0.0134447
559	0.0267	4	0.0134447
560	0.0267	4	0.0134447
561	0.0267	4	0.0134447
562	0.0267	4	0.0134447
563	0.0267	4	0.0134447
564	0.0267	4	0.0134447
565	0.0267	4	0.0134447
566	0.0267	4	0.0134447
567	0.0267	4	0.0134447
568	0.0267	4	0.0134447
569	0.0267	4	0.0134447
570	0.0267	4	0.0134447
571	0.0267	4	0.0134447
572	0.0267	4	0.0134447
573	0.0267	4	0.0134447
574	0.0267	4	0.0134447
575	0.0267	4	0.0134447
576	0.0267	4	0.0134447
577	0.0267	4	0.0134447
578	0.0267	4	0.0134447
579	0.0267	4	0.0134447
580	0.0267	4	0.0134447
581	0.0267	4	0.0134447
582	0.0267	4	0.0134447
583	0.0267	4	0.0134447
584	0.0267	4	0.0134447
585	0.0267	4	0.0134447
586	0.0267	4	0.0134447
587	0.0267	4	0.0134447
588	0.0267	4	0.0134447
589	0.0267	4	0.0134447
590	0.0267	4	0.0134447
591	0.0267	4	0.0134447
592	0.0267	4	0.0134447
593	0.0267	4	0.0134447
594	0.0267	4	0.0134447
595	0.0267	4	0.0134447
596	0.0267	4	0.0134447
597	0.0267	4	0.0134447
598	0.0267	4	0.0134447
599	0.0267	4	0.0134447
600	0.0267	4	0.0134447
601	0.0267	4	0.0134447
602	0.0267	4	0.0134447
603	0.0267	4	0.0134447
604	0.0267	4	0.0134447
605	0.0267	4	0.0134447
606	0.0267	4	0.0134447
607	0.0267	4	0.0134447
608	0.0267	4	0.0134447
609	0.0267	4	0.0134447
610	0.0267	4	0.0134447
611	0.0267	4	0.0134447
612	0.0267	4	0.0134447
613	0.0267	4	0.0134447
614	0.0267	4	0.0134447
615	0.0267	4	0.0134447
616	0.0267	4	0.0134447
617	0.0267	4	0.0134447
618	0.0267	4	0.0134447
619	0.0267	4	0.0134447
620	0.0267	4	0.0134447
621	0.0267	4	0.0134447
622	0.0267	4	0.0134447
623	0.0267	4	0.0134447
624	0.0267	4	0.0134447
625	0.0267	4	0.0134447
626	0.0267	4	0.0134447
627	0.0267	4	0.0134447
628	0.0267	4	0.0134447
629	0.0267	4	0.0134447
630	0.0267	4	0.0134447
631	0.0267	4	0.0134447
632	0.0267	4	0.0134447
633	0.0267	4	0.0134447
634	0.0267	4	0.0134447
635	0.0267	4	0.0134447
636	0.0267	4	0.0134447
637	0.0267	4	0.0134447
638	0.0267	4	0.0134447
639	0.0267	4	0.0134447
640	0.0267	4	0.0134447
641	0.0267	4	0.0134447
642	0.0267	4	0.0134447
643	0.0267	4	0.0134447
644	0.0267	4	0.0134447
645	0.0267	4	0.0134447
646	0.0267	4	0.0134447
647	0.0267	4	0.0134447
648	0.0267	4	0.0134447
649	0.0267	4	0.0134447
650	0.0267	4	0.0134447
651	0.0267	4	0.0134447
652	0.0267	4	0.0134447
653	0.0267	4	0.0134447
654	0.0267	4	0.0134447
655	0.0267	4	0.0134447
656	0.0267	4	0.0134447
657	0.0267	4	0.0134447
658	0.0267	4	0.0134447
659	0.0267	4	0.0134447
660	0.0267	4	0.0134447
661	0.0267	4	0.0134447
662	0.0267	4	0.0134447
663	0.0267	4	0.0134447
664	0.0267	4	0.0134447
665	0.0267	4	0.0134447
666	0.0267	4	0.0134447
667	0.0267	4	0.0134447
668	0.0267	4	0.0134447
669	0.0267	4	0.0134447
670	0.0267	4	0.0134447
671	0.0267	4	0.0134447
672	0.0267	4	0.0134447
673	0.0267	4	0.0134447
674	0.0267	4	0.0134447
675	0.0267	4	0.0134447
676	0.0267	4	0.0134447
677	0.0267	4	0.0134447
678	0.0267	4	0.0134447
679	0.0267	4	0.0134447
680	0.0267	4	0.0134447
681	0.0267	4	0.0134447
682	0.0267	4	0.0134447
683	0.0267	4	0.0134447
684	0.0267	4	0.0134447
685	0.0267	4	0.0134447
686	0.0267	4	0.0134447
687	0.0267	4	0.0134447
688	0.0267	4	0.0134447
689	0.0267	4	0.0134447
690	0.0267	4	0.0134447
691	0.0267	4	0.0134447
692	0.0267	4	0.0134447
693	0.0267	4	0.0134447
694	0.0267	4	0.0134447
695	0.0267	4	0.0134447
696	0.0267	4	0.0134447
697	0.0267	4	0.0134447
698	0.0267	4	0.0134447
699	0.0267	4	0.0134447
700	0.0267	4	0.0134447
701	0.0267	4	0.0134447
702	0.0267	4	0.0134447
703	0.0267	4	0.0134447
704	0.0267	4	0.0134447
705	0.0267	4	0.0134447
706	0.0267	4	0.0134447
707	0.0267	4	0.0134447
708	0.0267	4	0.0134447
709	0.0267	4	0.0134447
710	0.0267	4	0.0134447
711	0.0267	4	0.0134447
712	0.0267	4	0.0134447
713	0.0267	4	0.0134447
714	0.0267	4	0.0134447
715	0.0267	4	0.0134447
716	0.0267	4	0.0134447
717	0.0267	4	0.0134447
718	0.0267	4	0.0134447
719	0.0267	4	0.0134447
720	0.0267	4	0.0134447
721	0.0267	4	0.0134447
722	0.0267	4	0.0134447
723	0.0267	4	0.0134447
724	0.0267	4	0.0134447
725	0.0267	4	0.0134447
726	0.0267	4	0.0134447
727	0.0267	4	0.0134447
728	0.0267	4	0.0134447
729	0.0267	4	0.0134447
730	0.0267	4	0.0134447
731	0.0267	4	0.0134447
732	0.0267	4	0.0134447
733	0.0267	4	0.0134447
734	0.0267	4	0.0134447
735	0.0267	4	0.0134447
736	0.0267	4	0.0134447
737	0.0267	4	0.0134447
738	0.0267	4	0.0134447
739	0.0267	4	0.0134447
740	0.0267	4	0.0134447
741	0.0267	4	0.0134447
742	0.0267	4	0.0134447
743	0.0267	4	0.0134447
744	0.0267	4	0.0134447
745	0.0267	4	0.0134447
746	0.0267	4	0.0134447
747	0.0267	4	0.0134447
748	0.0267	4	0.0134447
749	0.0267	4	0.0134447
750	0.0267	4	0.0134447
751	0.0267	4	0.0134447
752	0.0267	4	0.0134447
753	0.0267	4	0.0134447
754	0.0267	4	0.0134447
755	0.0267	4	0.0134447
756	0.0267	4	0.0134447
757	0.0267	4	0.0134447
758	0.0267	4	0.0134447
759	0.0267	4	0.0134447
760	0.0267	4	0.0134447
761	0.0267	4	0.0134447
762	0.0267	4	0.0134447
763	0.0267	4	0.0134447
764	0.0267	4	0.0134447
765	0.0267	4	0.0134447
766	0.0267	4	0.0134447
767	0.0267	4	0.0134447
768	0.0267	4	0.0134447
769	0.0267	4	0.0134447
770	0.0267	4	0.0134447
771	0.0267	4	0.0134447
772	0.0267	4	0.0134447
773	0.0267	4	0.0134447
774	0.0267	4	0.0134447
775	0.0267	4	0.0134447
776	0.0267	4	0.0134447
777	0.0267	4	0.0134447
778	0.0267	4	0.0134447
779	0.0267	4	0.0134447
780	0.0267	4	0.0134447
781	0.0267	4	0.0134447
782	0.0267	4	0.0134447
783	0.0267	4	0.0134447
784	0.0267	4	0.0134447
785	0.0267	4	0.0134447
786	0.0267	4	0.0134447
787	0.0267	4	0.0134447
788	0.0267	4	0.0134447
789	0.0267	4	0.0134447
790	0.0267	4	0.0134447
791	0.0267	4	0.0134447
792	0.0267	4	0.0134447
793	0.0267	4	0.0134447
794	0.0267	4	0.0134447
795	0.0267	4	0.0134447
796	0.0267	4	0.0134447
797	0.0267	4	0.0134447
798	0.0267	4	0.0134447
799	0.0267	4	0.0134447
800	0.0267	4	0.0134447
801	0.0267	4	0.0134447
802	0.0267	4	0.0134447
803	0.0267	4	0.0134447
804	0.0267	4	0.0134447
805	0.0267	4	0.0134447
806	0.0267	4	0.0134447
807	0.0267	4	0.0134447
808	0.0267	4	0.0134447
809	0.0267	4	0.0134447
810	0.0267	4	0.0134447
811	0.0267	4	0.0134447
812	0.0267	4	0.0134447
813	0.0267	4	0.0134447
814	0.0267	4	0.0134447
815	0.0267	4	0.0134447
816	0.0267	4	0.0134447
817	0.0267	4	0.0134447
818	0.0267	4	0.0134447
819	0.0267	4	0.0134447
820	0.0267	4	0.0134447
821	0.0267	4	0.0134447
822	0.0267	4	0.0134447
823	0.0267	4	0.0134447
824	0.0267	4	0.0134447
825	0.0267	4	0.0134447
826	0.0267	4	0.0134447
827	0.0267	4	0.0134447
828	0.0267	4	0.0134447
829	0.0267	4	0.0134447
830	0.0267	4	0.0134447
831	0.0267	4	0.0134447
832	0.0267	4	0.0134447
833	0.0267	4	0.0134447
834	0.0267	4	0.0134447
835	0.0267	4	0.0134447
836	0.0267	4	0.0134447
837	0.0267	4	0.0134447
838	0.0267	4	0.0134447
839	0.0267	4	0.0134447
840	0.0267	4	0.0134447
841	0.0267	4	0.0134447
842	0.0267	4	0.0134447
843	0.0267	4	0.0134447
844	0.0267	4	0.0134447
845	0.0267	4	0.0134447
846	0.0267	4	0.0134447
847	0.0267	4	0.0134447
848	0.0267	4	0.0134447
849	0.0267	4	0.0134447
850	0.0267	4	0.0134447
851	0.0267	4	0.0134447
852	0.0267	4	0.0134447
853	0.0267	4	0.0134447
854	0.0267	4	0.0134447
855	0.0267	4	0.0134447
856	0.0267	4	0.0134447
857	0.0267	4	0.0134447
858	0.0267	4	0.0134447
859	0.0267	4	0.0134447
860	0.0267	4	0.0134447
861	0.0267	4	0.0134447
862	0.0267	4	0.0134447
863	0.0267	4	0.0134447
864	0.0267	4	0.0134447
865	0.0267	4	0.0134447
866	0.0267	4	0.0134447
867	0.0267	4	0.0134447
868	0.0267	4	0.0134447
869	0.0267	4	0.0134447
870	0.0267	4	0.0134447
871	0.0267	4	0.0134447
872	0.0267	4	0.0134447
873	0.0267	4	0.0134447
874	0.0267	4	0.0134447
875	0.0267	4	0.0134447
876	0.0267	4	0.0134447
877	0.0267	4	0.0134447
878	0.0267	4	0.0134447
879	0.0267	4	0.0134447
880	0.0267	4	0.0134447
881	0.0267	4	0.0134447
882	0.0267	4	0.0134447
883	0.0267	4	0.0134447
884	0.0267	4	0.0134447
885	0.0267	4	0.0134447
886	0.0267	4	0.0134447
887	0.0267	4	0.0134447
888	0.0267	4	0.0134447
889	0.0267	4	0.0134447
890	0.0267	4	0.0134447
891	0.0267	4	0.0134447
892	0.0267	4	0.0134447
893	0.0267	4	0.0134447
894	0.0267	4	0.0134447
895	0.0267	4	0.0134447
896	0.0267	4	0.0134447
897	0.0267	4	0.0134447
898	0.0267	4	0.0134447
899	0.0267	4	0.0134447
900	0.0267	4	0.0134447
901	0.0267	4	0.0134447
902	0.0267	4	0.0134447
903	0.0267	4	0.0134447
904	0.0267	4	0.0134447
905	0.0267	4	0.0134447
906	0.0267	4	0.0134447
907	0.0267	4	0.0134447
908	0.0267	4	0.0134447
909	0.0267	4	0.0134447
910	0.0267	4	0.0134447
911	0.0267	4	0.0134447
912	0.0267	4	0.0134447
913	0.0267	4	0.0134447
914	0.0267	4	0.0134447
915	0.0267	4	0.0134447
916	0.0267	4	0.0134447
917	0.0267	4	0.0134447
918	0.0267	4	0.0134447
919	0.0267	4	0.0134447
920	0.0267	4	0.0134447
921	0.0267	4	0.0134447
922	0.0267	4	0.0134447
923	0.0267	4	0.0134447
924	0.0267	4	0.0134447
925	0.0267	4	0.0134447
926	0.0267	4	0.0134447
927	0.0267	4	0.0134447
928	0.0267	4	0.0134447
929	0.0267	4	0.0134447
930	0.0267	4	0.0134447
931	0.0267	4	0.0134447
932	0.0267	4	0.0134447
933	0.0267	4	0.0134447
934	0.0267	4	0.0134447
935	0.0267	4	0.0134447
936	0.0267	4	0.0134447
937	0.0267	4	0.0134447
938	0.0267	4	0.0134447
939	0.0267	4	0.0134447
940	0.0267	4	0.0134447
941	0.0267	4	0.0134447
942	0.0267	4	0.0134447
943	0.0267	4	0.0134447
944	0.0267	4	0.0134447
945	0.0267	4	0.0134447
946	0.0267	4	0.0134447
947	0.0267	4	0.0134447
948	0.0267	4	0.0134447
949	0.0267	4	0.0134447
950	0.0267	4	0.0134447
951	0.0267	4	0.0134447
952	0.0267	4	0.0134447
953	0.0267	4	0.0134447
954	0.0267	4	0.0134447
955	0.0267	4	0.0134447
956	0.0267	4	0.0134447
957	0.0267	4	0.0134447
958	0.0267	4	0.0134447
959	0.0267	4	0.0134447
960	0.0267	4	0.0134447
961	0.0267	4	0.0134447
962	0.0267	4	0.0134447
963	0.0267	4	0.0134447
964	0.0267	4	0.0134447
965	0.0267	4	0.0134447
966	0.0267	4	0.0134447
967	0.0267	4	0.0134447
968	0.0267	4	0.0134447
969	0.0267	4	0.0134447
970	0.0267	4	0.0134447
971	0.0267	4	0.0134447
972	0.0267	4	0.0134447
973	0.0267	4	0.0134447
974	0.0267	4	0.0134447
975	0.0267	4	0.0134447
976	0.0267	4	0.0134447
977	0.0267	4	0.0134447
978	0.0267	4	0.0134447
979	0.0267	4	0.0134447
980	0.0267	4	0.0134447
981	0.0267	4	0.0134447
982	0.0267	4	0.0134447
983	0.0267	4	0.0134447
984	0.0267	4	0.0134447
985	0.0267	4	0.0134447
986	0.0267	4	0.0134447
987	0.0267	4	0.0134447
988	0.0267	4	0.0134447
989	0.0267	4	0.0134447
990	0.0267	4	0.0134447
991	0.0267	4	0.0134447
992	0.0267	4	0.0134447
993	0.0267	4	0.0134447
994	0.0267	4	0.0134447
995	0.0267	4	0.0134447
996	0.0267	4	0.0134447
997	0.0267	4	0.0134447
998	0.0267	4	0.0134447
999	0.0267	4	0.0134447
1000	0.0267	4	0.0134447
1001	0.0267	4	0.0134447
1002	0.0267	4	0.0134447
1003	0.0267	4	0.0134447
1004	0.0267	4	0.0134447
1005	0.0267	4	0.0134447
1006	0.0267	4	0.0134447
1007	0.0267	4	0.0134447
1008	0.0267	4	0.0134447
1009	0.0267	4	0.0134447
1010	0.0267	4	0.0134447
1011	0.0267	4	0.0134447
1012	0.0267	4	0.0134447
1013	0.0267	4	0.0134447
1014	0.0267	4	0.0134447
1015	0.0267	4	0.0134447
1016	0.0267	4	0.0134447
1017	0.0267	4	0.0134447
1018	0.0267	4	0.0134447
1019	0.0267	4	0.0134447
1020	0.0267	4	0.0134447
1021	0.0267	4	0.0134447
1022	0.0267	4	0.0134447
1023	0.0267	4	0.0134447
1024	0.0267	4	0.0134447
1025	0.0267	4	0.0134447
1026	0.0267	4	0.0134447
1027	0.0267	4	0.0134447
1028	0.0267	4	0.0134447
1029	0.0267	4	0.0134447
1030	0.0267	4	0.0134447
1031	0.0267	4	0.0134447
1032	0.0267	4	0.0134447
1033	0.0267	4	0.0134447
1034	0.0267	4	0.0134447
1035	0.0267	4	0.0134447
1036	0.0267	4	0.0134447
1037	0.0267	4	0.0134447
1038	0.0267	4	0.0134447
1039	0.0267	4	0.0134447
1040	0.0267	4	0.0134447
1041	0.0267	4	0.0134447
1042	0.0267	4	0.0134447
1043	0.0267	4	0.0134447
1044	0.0267	4	0.0134447
1045	0.0267	4	0.0134447
1046	0.0267	4	0.0134447
1047	0.0267	4	0.0134447
1048	0.0267	4	0.0134447
1049	0.0267	4	0.0134447
1050	0.0267	4	0.0134447
1051	0.0267	4	0.0134447
1052	0.0267	4	0.0134447
1053	0.0267	4	0.0134447
1054	0.0267	4	0.0134447
1055	0.0267	4	0.0134447
1056	0.0267	4	0.0134447
1057	0.0267	4	0.0134447
1058	0.0267	4	0.0134447
1059	0.0267	4	0.0134447
1060	0.0267	4	0.0134447
1061	0.0267	4	0.0134447
1062	0.0267	4	0.0134447
1063	0.0267	4	0.0134447
1064	0.0267	4	0.0134447
1065	0.0267	4	0.0134447
1066	0.0267	4	0.0134447
1067	0.0267	4	0.0134447
1068	0.0267	4	0.0134447
1069	0.0267	4	0.0134447
1070	0.0267	4	0.0134447
1071	0.0267	4	0.0134447
1072	0.0267	4	0.0134447
1073	0.0267	4	0.0134447
1074	0.0267	4	0.0134447
1075	0.0267	4	0.0134447
1076	0.0267	4	0.0134447
1077	0.0267	4	0.0134447
1078	0.0267	4	0.0134447
1079	0.0267	4	0.0134447
1080	0.0267	4	0.0134447
1081	0.0267	4	0.0134447
1082	0.0267	4	0.0134447
1083	0.0267	4	0.0134447
1084	0.0267	4	0.0134447
1085	0.0267	4	0.0134447
1086	0.0267	4	0.0134447
1087	0.0267	4	0.0134447
1088	0.0267	4	0.0134447
1089	0.0267	4	0.0134447
1090	0.0267	4	0.0134447
1091	0.0267	4	0.0134447
1092	0.0267	4	0.0134447
1093	0.0267	4	0.0134447
1094	0.0267	4	0.0134447
1095	0.0267	4	0.0134447
1096	0.0267	4	0.0134447
1097	0.0267	4	0.0134447
1098	0.0267	4	0.0134447
1099	0.0267	4	0.0134447
1100	0.0267	4	0.0134447
1101	0.0267	4	0.0134447
1102	0.0267	4	0.0134447
1103	0.0267	4	0.0134447
1104	0.0267	4	0.0134447
1105	0.0267	4	0.0134447
1106	0.0267	4	0.0134447
1107	0.0267	4	0.0134447
1108	0.0267	4	0.0134447
1109	0.0267	4	0.0134447
1110	0.0267	4	0.0134447
1111	0.0267	4	0.0134447
1112	0.0267	4	0.0134447
1113	0.0267	4	0.0134447
1114	0.0267	4	0.0134447
1115	0.0267	4	0.0134447
1116	0.0267	4	0.0134447
1117	0.0267	4	0.0134447
1118	0.0267	4	0.0134447
1119	0.0267	4	0.0134447
1120	0.0267	4	0.0134447
1121	0.0267	4	0.0134447
1122	0.0267	4	0.0134447
1123	0.0267	4	0.0134447
1124	0.0267	4	0.0134447
1125	0.0267	4	0.0134447
1126	0.0267	4	0.0134447
1127	0.0267	4	0.0134447
1128	0.0267	4	0.0134447
1129	0.0267	4	0.0134447
1130	0.0267	4	0.0134447
1131	0.0267	4	0.0134447
1132	0.0267	4	0.0134447
1133	0.0267	4	0.0134447
1134	0.0267	4	0.0134447
1135	0.0267	4	0.0134447
1136	0.0267	4	0.0134447
1137	0.0267	4	0.0134447
1138	0.0267	4	0.0134447
1139	0.0267	4	0.0134447
1140	0.0267	4	0.0134447
1141	0.0267	4	0.0134447
1142	0.0267	4	0.0134447
1143	0.0267	4	0.0134447
1144	0.0267	4	0.0134447
1145	0.0267	4	0.0134447
1146	0.0267	4	0.0134447
1147	0.0267	4	0.0134447
1148	0.0267	4	0.0134447
1149	0.0267	4	0.0134447
1150	0.0267	4	0.0134447
1151	0.0267	4	0.0134447
1152	0.0267	4	0.0134447
1153	0.0267	4	0.0134447
1154	0.0267	4	0.0134447
1155	0.0267	4	0.0134447
1156	0.0267	4	0.0134447
1157	0.0267	4	0.0134447
1158	0.0267	4	0.0134447
1159	0.0267	4	0.0134447
1160	0.0267	4	0.0134447
1161	0.0267	4	0.0134447
1162	0.0267	4	0.0134447
1163	0.0267	4	0.0134447
1164	0.0267	4	0.0134447
1165	0.0267	4	0.0134447
1166	0.0267	4	0.0134447
1167	0.0267	4	0.0134447
1168	0.0267	4	0.0134447
1169	0.0267	4	0.0134447
1170	0.0267	4	0.0134447
1171	0.0267	4	0.0134447
1172	0.0267	4	0.0134447
1173	0.0267	4	0.0134447
1174	0.0267	4	0.0134447
1175	0.0267	4	0.0134447
1176	0.0267	4	0.0134447
1177	0.0267	4	0.0134447
1178	0.0267	4	0.0134447
1179	0.0267	4	0.0134447
1180	0.0267	4	0.0134447
1181	0.0267	4	0.0134447
1182	0.0267	4	0.0134447
1183	0.0267	4	0.0134447
1184	0.0267	4	0.0134447
1185	0.0267	4	0.0134447
1186	0.0267	4	0.0134447
1187	0.0267	4	0.0134447
1188	0.0267	4	0.0134447
1189	0.0267	4	0.0134447
1190	0.0267	4	0.0134447
1191	0.0267	4	0.0134447
1192	0.0267	4	0.0134447
1193	0.0267	4	0.0134447
1194	0.0267	4	0.0134447
1195	0.0267	4	0.0134447
1196	0.0267	4	0.0134447
1197	0.0267	4	0.0134447
1198	0.0267	4	0.0134447
1199	0.0267	4	0.0134447
1200	0.0267	4	0.0134447
1201	0.0267	4	0.0134447
1202	0.0267	4	0.0134447
1203	0.0267	4	0.0134447
1204	0.0267	4	0.0134447
1205	0.0267	4	0.0134447
1206	0.0267	4	0.0134447
1207	0.0267	4	0.0134447
1208	0.0267	4	0.0134447
1209	0.0267	4	0.0134447
1210	0.0267	4	0.0134447
1211	0.0267	4	0.0134447
1212	0.0267	4	0.0134447
1213	0.0267	4	0.0134447
1214	0.0267	4	0.0134447
1215	0.0267	4	0.0134447
1216	0.0267	4	0.0134447
1217	0.0267	4	0.0134447
1218	0.0267	4	0.0134447
1219	0.0267	4	0.0134447
1220	0.0267	4	0.0134447
1221	0.0267	4	0.0134447
1222	0.0267	4	0.0134447
1223	0.0267	4	0.0134447
1224	0.0267	4	0.0134447
1225	0.0267	4	0.0134447
1226	0.0267	4	0.0134447
1227	0.0267	4	0.0134447
1228	0.0267	4	0.0134447
1229	0.0267	4	0.0134447
1230	0.0267	4	0.0134447
1231	0.0267	4	0.0134447
1232	0.0267	4	0.0134447
1233	0.0267	4	0.0134447
1234	0.0267	4	0.0134447
1235	0.0267	4	0.0134447
1236	0.0267	4	0.0134447
1237	0.0267	4	0.0134447
1238	0.0267	4	0.0134447
1239	0.0267	4	0.0134447
1240	0.0267	4	0.0134447
1241	0.0267	4	0.0134447
1242	0.0267	4	0.0134447
1243	0.0267	4	0.0134447
1244	0.0267	4	0.0134447
1245	0.0267	4	0.0134447
1246	0.0267	4	0.0134447
1247	0.0267	4	0.0134447
1248	0.0267	4	0.0134447
1249	0.0267	4	0.0134447
1250	0.0267	4	0.0134447
1251	0.0267	4	0.0134447
1252	0.0267	4	0.0134447
1253	0.0267	4	0.0134447
1254	0.0267	4	0.0134447
1255	0.0267	4	0.0134447
1256	0.0267	4	0.0134447
1257	0.0267	4	0.0134447
1258	0.0267	4	0.0134447
1259	0.0267	4	0.0134447
1260	0.0267	4	0.0134447
1261	0.0267	4	0.0134447
1262	0.0267	4	0.0134447
1263	0.0267	4	0.0134447
1264	0.0267	4	0.0134447
1265	0.0267	4	0.0134447
1266	0.0267	4	0.0134447
1267	0.0267	4	0.0134447
1268	0.0267	4	0.0134447
1269	0.0267	4	0.0134447
1270	0.0267	4	0.0134447
1271	0.0267	4	0.0134447
1272	0.0267	4	0.0134447
1273	0.0267	4	0.0134447
1274	0.0267	4	0.0134447
1275	0.0267	4	0.0134447
1276	0.0267	4	0.0134447
1277	0.0267	4	0.0134447
1278	0.0267	4	0.0134447
1279	0.0267	4	0.0134447
1280	0.0267	4	0.0134447
1281	0.0267	4	0.0134447
1282	0.0267	4	0.0134447
1283	0.0267	4	0.0134447
1284	0.0267	4	0.0134447
1285	0.0267	4	0.0134447
1286	0.0267	4	0.0134447
1287	0.0267	4	0.0134447
1288	0.0267	4	0.0134447
1289	0.0267	4	0.0134447
1290	0.0267	4	0.0134447
1291	0.0267	4	0.0134447
1292	0.0267	4	0.0134447
1293	0.0267	4	0.0134447
1294	0.0267	4	0.0134447
1295	0.0267	4	0.0134447
1296	0.0267	4	0.0134447
1297	0.0267	4	0.0134447
1298	0.0267	4	0.0134447
1299	0.0267	4	0.0134447
1300	0.0267	4	0.0134447
1301	0.0267	4	0.0134447
1302	0.0267	4	0.0134447
1303	0.0267	4	0.0134447
1304	0.0267	4	0.0134447
1305	0.0267	4	0.0134447
1306	0.0267	4	0.0134447
1307	0.0267	4	0.0134447
1308	0.0267	4	0.0134447
1309	0.0267	4	0.0134447
1310	0.0267	4	0.0134447
1311	0.0267	4	0.0134447
1312	0.0267	4	0.0134447
1313	0.0267	4	0.0134447
1314	0.0267	4	0.0134447
1315	0.0267	4	0.0134447
1316	0.0267	4	0.0134447
1317	0.0267	4	0.0134447
1318	0.0267	4	0.0134447
1319	0.0267	4	0.0134447
1320	0.0267	4	0.0134447
1321	0.0267	4	0.0134447
1322	0.0267	4	0.0134447
1323	0.0267	4	0.0134447
1324	0.0267	4	0.0134447
1325	0.0267	4	0.0134447
1326	0.0267	4	0.0134447
1327	0.0267	4	0.0134447
1328	0.0267	4	0.0134447
1329	0.0267	4	0.0134447
1330	0.0267	4	0.0134447
1331	0.0267	4	0.0134447
1332	0.0267	4	0.0134447
1333	0.0267	4	0.0134447
1334	0.0267	4	0.0134447
1335	0.0267	4	0.0134447
1336	0.0267	4	0.0134447
1337	0.0267	4	0.0134447
1338	0.0267	4	0.0134447
1339	0.0267	4	0.0134447
1340	0.0267	4	0.0134447
1341	0.0267	4	0.0134447
1342	0.0267	4	0.0134447
1343	0.0267	4	0.0134447
1344	0.0267	4	0.0134447
1345	0.0267	4	0.0134447
1346	0.0267	4	0.0134447
1347	0.0267	4	0.0134447
1348	0.0267	4	0.0134447
1349	0.0267	4	0.0134447
1350	0.0267	4	0.0134447
1351	0.0267	4	0.0134447
1352	0.0267	4	0.0134447
1353	0.0267	4	0.0134447
1354	0.0267	4	0.0134447
1355	0.0267	4	0.0134447
1356	0.0267	4	0.0134447
1357	0.0267	4	0.0134447
1358	0.0267	4	0.0134447
1359	0.0267	4	0.0134447
1360	0.0267	4	0.0134447
1361	0.0267	4	0.0134447
1362	0.0267	4	0.0134447
1363	0.0267	4	0.0134447
1364	0.0267	4	0.0134447
1365	0.0267	4	0.0134447
1366	0.0267	4	0.0134447
1367	0.0267	4	0.0134447
1368	0.0267	4	0.0134447
1369	0.0267	4	0.0134447
1370	0.0267	4	0.0134447
1371	0.0267	4	0.0134447
1372	0.0267	4	0.0134447
1373	0.0267	4	0.0134447
1374	0.0267	4	0.0134447
1375	0.0267	4	0.0134447
1376	0.0267	4	0.0134447
1377	0.0267	4	0.0134447
1378	0.0267	4	0.0134447
1379	0.0267	4	0.0134447
1380	0.0267	4	0.0134447
1381	0.0267	4	0.0134447
1382	0.0267	4	0.0134447
1383	0.0267	4	0.0134447
1384	0.0267	4	0.0134447
1385	0.0267	4	0.0134447
1386	0.0267	4	0.0134447
1387	0.0267	4	0.0134447
1388	0.0267	4	0.0134447
1389	0.0267	4	0.0134447
1390	0.0267	4	0.0134447
1391	0.0267	4	0.0134447
1392	0.0267	4	0.0134447
1393	0.0267	4	0.0134447
1394	0.0267	4	0.0134447
1395	0.0267	4	0.0134447
1396	0.0267	4	0.0134447
1397	0.0267	4	0.0134447
1398	0.0267	4	0.0134447
1399	0.0267	4	0.0134447
1400	0.0267	4	0.0134447
1401	0.0267	4	0.0134447
1402	0.0267	4	0.0134447
1403	0.0267	4	0.0134447
1404	0.0267	4	0.0134447
1405	0.0267	4	0.0134447
1406	0.0267	4	0.0134447
1407	0.0267	4	0.0134447
1408	0.0267	4	0.0134447
1409	0.0267	4	0.0134447
1410	0.0267	4	0.0134447
1411	0.0267	4	0.0134447
1412	0.0267	4	0.0134447
1413	0.0267	4	0.0134447
1414	0.0267	4	0.0134447
1415	0.0267	4	0.0134447
1416	0.0267	4	0.0134447
1417	0.0267	4	0.0134447
1418	0.0267	4	0.0134447
1419	0.0267	4	0.0134447
1420	0.0267	4	0.0134447
1421	0.0267	4	0.0134447
1422	0.0267	4	0.0134447
1423	0.0267	4	0.0134447
1424	0.0267	4	0.0134447
1425	0.0267	4	0.0134447
1426	0.0267	4	0.0134447
1427	0.0267	4	0.0134447
1428	0.0267	4	0.0134447
1429	0.0267	4	0.0134447
1430	0.0267	4	0.0134447
1431	0.0267	4	0.0134447
1432	0.0267	4	0.0134447
1433	0.0267	4	0.0134447
1434	0.0267	4	0.0134447
1435	0.0267	4	0.0134447
1436	0.0267	4	0.0134447
1437	0.0267	4	0.0134447
1438	0.0267	4	0.0134447
1439	0.0267	4	0.0134447
1440	0.0267	4	0.0134447
1441	0.0267	4	0.0134447
1442	0.0267	4	0.0134447
1443	0.0267	4	0.0134447
1444	0.0267	4	0.0134447
1445	0.0267	4	0.0134447
1446	0.0267	4	0.0134447
1447	0.0267	4	0.0134447
1448	0.0267	4	0.0134447
1449	0.0267	4	0.0134447
1450	0.0267	4	0.0134447
1451	0.0267	4	0.0134447
1452	0.0267	4	0.0134447
1453	0.0267	4	0.0134447
1454	0.0267	4	0.0134447
1455	0.0267	4	0.0134447
1456	0.0267	4	0.0134447
1457	0.0267	4	0.0134447
1458	0.0267	4	0.0134447
1459	0.0267	4	0.0134447
1460	0.0267	4	0.0134447
1461	0.0267	4	0.0134447
1462	0.0267	4	0.0134447
1463	0.0267	4	0.0134447
1464	0.0267	4	0.0134447
1465	0.0267	4	0.0134447
1466	0.0267	4	0.0134447
1467	0.0267	4	0.0134447
1468	0.0267	4	0.0134447
1469	0.0267	4	0.0134447
1470	0.0267	4	0.0134447
1471	0.0267	4	0.0134447
1472	0.0267	4	0.0134447
1473	0.0267	4	0.0134447
1474	0.0267	4	0.0134447
1475	0.0267	4	0.0134447
1476	0.0267	4	0.0134447
1477	0.0267	4	0.0134447
1478	0.0267	4	0.0134447
1479	0.0267	4	0.0134447
1480	0.0267	4	0.0134447
1481	0.0267	4	0.0134447
1482	0.0267	4	0.0134447
1483	0.0267	4	0.0134447
1484	0.0267	4	0.0134447
1485	0.0267	4	0.0134447
1486	0.0267	4	0.0134447
1487	0.0267	4	0.0134447
1488	0.0267	4	0.0134447
1489	0.0267	4	0.0134447
1490	0.0267	4	0.0134447
1491	0.0267	4	0.0134447
1492	0.0267	4	0.0134447
1493	0.0267	4	0.0134447
1494	0.0267	4	0.0134447
1495	0.0267	4	0.0134447
1496	0.0267	4	0.0134447
1497	0.0267	4	0.0134447
1498	0.0267	4	0.0134447
1499	0.0267	4	0.0134447
1500	0.0267	4	0.0134447
1501	0.0267	4	0.0134447
1502	0.0267	4	0.0134447
1503	0.0267	4	0.0134447
1504	0.0267	4	0.0134447
1505	0.0267	4	0.0134447
1506	0.0267	4	0.0134447
1507	0.0267	4	0.0134447
1508	0.0267	4	0.0134447
1509	0.0267	4	0.0134447
1510	0.0267	4	0.0134447
1511	0.0267	4	0.0134447
1512	0.0267	4	0.0134447
1513	0.0267	4	0.0134447
1514	0.0267	4	0.0134447
1515	0.0267	4	0.0134447
1516	0.0267	4	0.0134447
1517	0.0267	4	0.0134447
1518	0.0267	4	0.0134447
1519	0.0267	4	0.0134447
1520	0.0267	4	0.0134447
1521	0.0267	4	0.0134447
1522	0.0267	4	0.0134447
1523	0.0267	4	0.0134447
1524	0.0267	4	0.0134447
1525	0.0267	4	0.0134447
1526	0.0267	4	0.0134447
1527	0.0267	4	0.0134447
1528	0.0267	4	0.0134447
1529	0.0267	4	0.0134447
1530	0.0267	4	0.0134447
1531	0.0267	4	0.0134447
1532	0.0267	4	0.0134447
1533	0.0267	4	0.0134447
1534	0.0267	4	0.0134447
1535	0.0267	4	0.0134447
1536	0.0267	4	0.0134447
1537	0.0267	4	0.0134447
1538	0.0267	4	0.0134447
1539	0.0267	4	0.0134447
1540	0.0267	4	0.0134447
1541	0.0267	4	0.0134447
1542	0.0267	4	0.0134447
1543	0.0267	4	0.0134447
1544	0.0267	4	0.0134447
1545	0.0267	4	0.0134447
1546	0.0267	4	0.0134447
1547	0.0267	4	0.0134447
1548	0.0267	4	0.0134447
1549	0.0267	4	0.0134447
1550	0.0267	4	0.0134447
1551	0.0267	4	0.0134447
1552	0.0267	4	0.0134447
1553	0.0267	4	0.0134447
1554	0.0267	4	0.0134447
1555	0.0267	4	0.0134447
1556	0.0267	4	0.0134447
1557	0.0267	4	0.0134447
1558	0.0267	4	0.0134447
1559	0.0267	4	0.0134447
1560	0.0267	4	0.0134447
1561	0.0267	4	0.0134447
1562	0.0267	4	0.0134447
1563	0.0267	4	0.0134447
1564	0.0267	4	0.0134447
1565	0.0267	4	0.0134447
1566	0.0267	4	0.0134447
1567	0.0267	4	0.0134447
1568	0.0267	4	0.0134447
1569	0.0267	4	0.0134447
1570	0.0267	4	0.0134447
1571	0.0267	4	0.0134447
1572	0.0267	4	0.0134447
1573	0.0267	4	0.0134447
1574	0.0267	4	0.0134447
1575	0.0267	4	0.0134447
1576	0.0267	4	0.0134447
1577	0.0267	4	0.0134447
1578	0.0267	4	0.0134447
1579	0.0267	4	0.0134447
1580	0.0267	4	0.0134447
1581	0.0267	4	0.0134447
1582	0.0267	4	0.0134447
1583	0.0267	4	0.0134447
1584	0.0267	4	0.0134447
1585	0.0267	4	0.0134447
1586	0.0267	4	0.0134447
1587	0.0267	4	0.0134447
1588	0.0267	4	0.0134447
1589	0.0267	4	0.0134447
1590	0.0267	4	0.0134447
1591	0.0267	4	0.0134447
1592	0.0267	4	0.0134447
1593	0.0267	4	0.0134447
1594	0.0267	4	0.0134447
1595	0.0267	4	0.0134447
1596	0.0267	4	0.0134447
1597	0.0267	4	0.0134447
1598	0.0267	4	0.0134447
1599	0.0267	4	0.0134447
1600	0.0267	4	0.0134447
1601	0.0267	4	0.0134447
1602	0.0267	4	0.0134447
1603	0.0267	4	0.0134447
1604	0.0267	4	0.0134447
1605	0.0267	4	0.0134447
1606	0.0267	4	0.0134447
1607	0.0267	4	0.0134447
1608	0.0267	4	0.0134447
1609	0.0267	4	0.0134447
1610	0.0267	4	0.0134447
1611	0.0267	4	0.0134447
1612	0.0267	4	0.0134447
1613	0.0267	4	0.0134447
1614	0.0267	4	0.0134447
1615	0.0267	4	0.0134447
1616	0.0267	4	0.0134447
1617	0.0267	4	0.0134447
1618	0.0267	4	0.0134447
1619	0.0267	4	0.0134447
1620	0.0267	4	0.0134447
1621	0.0267	4	0.0134447
1622	0.0267	4	0.0134447
1623	0.0267	4	0.0134447
1624	0.0267	4	0.0134447
1625	0.0267	4	0.0134447
1626	0.0267	4	0.0134447
1627	0.0267	4	0.0134447
1628	0.0267	4	0.0134447
1629	0.0267	4	0.0134447
1630	0.0267	4	0.0134447
1631	0.0267	4	0.0134447
1632	0.0267	4	0.0134447
1633	0.0267	4	0.0134447
1634	0.0267	4	0.0134447
1635	0.0267	4	0.0134447
1636	0.0267	4	0.0134447
1637	0.0267	4	0.0134447
1638	0.0267	4	0.0134447
1639	0.0267	4	0.0134447
1640	0.0267	4	0.0134447
1641	0.0267	4	0.0134447
1642	0.0267	4	0.0134447
1643	0.0267	4	0.0134447
1644	0.0267	4	0.0134447
1645	0.0267	4	0.0134447
1646	0.0267	4	0.0134447
1647	0.0267	4	0.0134447
1648	0.0267	4	0.0134447
1649	0.0267	4	0.0134447
1650	0.0267	4	0.0134447
1651	0.0267	4	0.0134447
1652	0.0267	4	0.0134447
1653	0.0267	4	0.0134447
1654	0.0267	4	0.0134447
1655	0.0267	4	0.0134447
1656	0.0267	4	0.0134447
1657	0.0267	4	0.0134447
1658	0.0267	4	0.0134447
1659	0.0267	4	0.0134447
1660	0.0267	4	0.0134447
1661	0.0267	4	0.0134447
1662	0.0267	4	0.0134447
1663	0.0267	4	0.0134447
1664	0.0267	4	0.0134447
1665	0.0267	4	0.0134447
1666	0.0267	4	0.0134447
1667	0.0267	4	0.0134447
1668	0.0267	4	0.0134447
1669	0.0267	4	0.0134447
1670	0.0267	4	0.0134447
1671	0.0267	4	0.0134447
1672	0.0267	4	0.0134447
1673	0.0267	4	0.0134447
1674	0.0267	4	0.0134447
1675	0.0267	4	0.0134447
1676	0.0267	4	0.0134447
1677	0.0267	4	0.0134447
1678	0.0267	4	0.0134447
1679	0.0267	4	0.0134447
1680	0.0267	4	0.0134447
1681	0.0267	4	0.0134447
1682	0.0267	4	0.0134447
1683	0.0267	4	0.0134447
1684	0.0267	4	0.0134447
1685	0.0267	4	0.0134447
1686	0.0267	4	0.0134447
1687	0.0267	4	0.0134447
1688	0.0267	4	0.0134447
1689	0.0267	4	0.0134447
1690	0.0267	4	0.0134447
1691	0.0267	4	0.0134447
1692	0.0267	4	0.0134447
1693	0.0267	4	0.0134447
1694	0.0267	4	0.0134447
1695	0.0267	4	0.0134447
1696	0.0267	4	0.0134447
1697	0.0267	4	0.0134447
1698	0.0267	4	0.0134447
1699	0.0267	4	0.0134447
1700	0.0267	4	0.0134447
1701	0.0267	4	0.0134447
1702	0.0267	4	0.0134447
1703	0.0267	4	0.0134447
1704	0.0267	4	0.0134447
1705	0.0267	4	0.0134447
1706	0.0267	4	0.0134447
1707	0.0267	4	0.0134447
1708	0.0267	4	0.0134447
1709	0.0267	4	0.0134447
1710	0.0267	4	0.0134447
1711	0.0267	4	0.0134447
1712	0.0267	4	0.0134447
1713	0.0267	4	0.0134447
1714	0.0267	4	0.0134447
1715	0.0267	4	0.0134447
1716	0.0267	4	0.0134447
1717	0.0267	4	0.0134447
1718	0.0267	4	0.0134447
1719	0.0267	4	0.0134447
1720	0.0267	4	0.0134447
1721	0.0267	4	0.0134447
1722	0.0267	4	0.0134447
1723	0.0267	4	0.0134447
1724	0.0267	4	0.0134447
1725	0.0267	4	0.0134447
1726	0.0267	4	0.0134447
1727	0.0267	4	0.0134447
1728	0.0267	4	0.0134447
1729	0.0267	4	0.0134447
1730	0.0267	4	0.0134447
1731	0.0267	4	0.0134447
1732	0.0267	4	0.0134447
1733	0.0267	4	0.0134447
1734	0.0267	4	0.0134447
1735	0.0267	4	0.0134447
1736	0.0267	4	0.0134447
1737	0.0267	4	0.0134447
1738	0.0267	4	0.0134447
1739	0.0267	4	0.0134447
1740	0.0267	4	0.0134447
1741	0.0267	4	0.0134447
1742	0.0267	4	0.0134447
1743	0.0267	4	0.0134447
1744	0.0267	4	0.0134447
1745	0.0267	4	0.0134447
1746	0.0267	4	0.0134447
1747	0.0267	4	0.0134447
1748	0.0267	4	0.0134447
1749	0.0267	4	0.0134447
1750	0.0267	4	0.0134447
1751	0.0267	4	0.0134447
1752	0.0267	4	0.0134447
1753	0.0267	4	0.0134447
1754	0.0267	4	0.0134447
1755	0.0267	4	0.0134447
1756	0.0267	4	0.0134447
1757	0.0267	4	0.0134447
1758	0.0267	4	0.0134447
1759	0.0267	4	0.0134447
1760	0.0267	4	0.0134447
1761	0.0267	4	0.0134447
1762	0.0267	4	0.0134447
1763	0.0267	4	0.0134447
1764	0.0267	4	0.0134447
1765	0.0267	4	0.0134447
1766	0.0267	4	0.0134447
1767	0.0267	4	0.0134447
1768	0.0267	4	0.0134447
1769	0.0267	4	0.0134447
1770	0.0267	4	0.0134447
1771	0.0267	4	0.0134447
1772	0.0267	4	0.0134447
1773	0.0267	4	0.0134447
1774	0.0267	4	0.0134447
1775	0.0267	4	0.0134447
1776	0.0267	4	0.0134447
1777	0.0267	4	0.0134447
1778	0.0267	4	0.0134447
1779	0.0267	4	0.0134447
1780	0.0267	4	0.0134447
1781	0.0267	4	0.0134447
1782	0.0267	4	0.0134447
1783	0.0267	4	0.0134447
1784	0.0267	4	0.0134447
1785	0.0267	4	0.0134447
1786	0.0267	4	0.0134447
1787	0.0267	4	0.0134447
1788	0.0267	4	0.0134447
1789	0.0267	4	0.0134447
1790	0.0267	4	0.0134447
1791	0.0267	4	0.0134447
1792	0.0267	4	0.0134447
1793	0.0267	4	0.0134447
1794	0.0267	4	0.0134447
1795	0.0267	4	0.0134447
1796	0.0267	4	0.0134447
1797	0.0267	4	0.0134447
1798	0.0267	4	0.0134447
1799	0.0267	4	0.0134447
1800	0.0267	4	0.0134447
1801	0.0267	4	0.0134447
1802	0.0267	4	0.0134447
1803	0.0267	4	0.0134447
1804	0.0267	4	0.0134447
1805	0.0267	4	0.0134447
1806	0.0267	4	0.0134447
1807	0.0267	4	0.0134447
1808	0.0267	4	0.0134447
1809	0.0267	4	0.0134447
1810	0.0267	4	0.0134447
1811	0.0267	4	0.0134447
1812	0.0267	4	0.0134447
1813	0.0267	4	0.0134447
1814	0.0267	4	0.0134447
1815	0.0267	4	0.0134447
1816	0.0267	4	0.0134447
1817	0.0267	4	0.0134447
1818	0.0267	4	0.0134447
1819	0.0267	4	0.0134447
1820	0.0267	4	0.0134447
1821	0.0267	4	0.0134447
1822	0.0267	4	0.0134447
1823	0.0267	4	0.0134447
1824	0.0267	4	0.0134447
1825	0.0267	4	0.0134447
1826	0.0267	4	0.0134447
1827	0.0267	4	0.0134447
1828	0.0267	4	0.0134447
1829	0.0267	4	0.0134447
1830	0.0267	4	0.0134447
1831	0.0267	4	0.0134447
1832	0.0267	4	0.0134447
1833	0.0267	4	0.0134447
1834	0.0267	4	0.0134447
1835	0.0267	4	0.0134447
1836	0.0267	4	0.0134447
1837	0.0267	4	0.0134447
1838	0.0267	4	0.0134447
1839	0.0267	4	0.0134447
1840	0.0267	4	0.0134447
1841	0.0267	4	0.0134447
1842	0.0267	4	0.0134447
1843	0.0267	4	0.0134447
1844	0.0267	4	0.0134447
1845	0.0267	4	0.0134447
1846	0.0267	4	0.0134447
1847	0.0267	4	0.0134447
1848	0.0267	4	0.0134447
1849	0.0267	4	0.0134447
1850	0.0267	4	0.0134447
1851	0.0267	4	0.0134447
1852	0.0267	4	0.0134447
1853	0.0267	4	0.0134447
1854	0.0267	4	0.0134447
1855	0.0267	4	0.0134447
1856	0.0267	4	0.0134447
1857	0.0267	4	0.0134447
1858	0.0267	4	0.0134447
1859	0.0267	4	0.0134447
1860	0.0267	4	0.0134447
1861	0.0267	4	0.0134447
1862	0.0267	4	0.0134447
1863	0.0267	4	0.0134447
1864	0.0267	4	0.0134447
1865	0.0267	4	0.0134447
1866	0.0267	4	0.0134447
1867	0.0267	4	0.0134447
1868	0.0267	4	0.0134447
1869	0.0267	4	0.0134447
1870	0.0267	4	0.0134447
1871	0.0267	4	0.0134447
1872	0.0267	4	0.0134447
1873	0.0267	4	0.0134447
1874	0.0267	4	0.0134447
1875	0.0267	4	0.0134447
1876	0.0267	4	0.0134447
1877	0.0267	4	0.0134447
1878	0.0267	4	0.0134447
1879	0.0267	4	0.0134447
1880	0.0267	4	0.0134447
1881	0.0267	4	0.0134447
1882	0.0267	4	0.0134447
1883	0.0267	4	0.0134447
1884	0.0267	4	0.0134447
1885	0.0267	4	0.0134447
1886	0.0267	4	0.0134447
1887	0.0267	4	0.0134447
1888	0.0267	4	0.0134447
1889	0.0267	4	0.0134447
1890	0.0267	4	0.0134447
1891	0.0267	4	0.0134447
1892	0.0267	4	0.0134447
1893	0.0267	4	0.0134447
1894	0.0267	4	0.0134447
1895	0.0267	4	0.0134447
1896	0.0267	4	0.0134447
1897	0.0267	4	0.0134447
1898	0.0267	4	0.0134447
1899	0.0267	4	0.0134447
1900	0.0267	4	0.0134447
1901	0.0267	4	0.0134447
1902	0.0267	4	0.0134447
1903	0.0267	4	0.0134447
1904	0.0267	4	0.0134447
1905	0.0267	4	0.0134447
1906	0.0267	4	0.0134447
1907	0.0267	4	0.0134447
1908	0.0267	4	0.0134447
1909	0.0267	4	0.0134447
1910	0.0267	4	0.0134447
1911	0.0267	4	0.0134447
1912	0.0267	4	0.0134447
1913	0.0267	4	0.0134447
1914	0.0267	4	0.0134447
1915	0.0267	4	0.0134447
1916	0.0267	4	0.0134447
1917	0.0267	4	0.0134447
1918	0.0267	4	0.0134447
1919	0.0267	4	0.0134447
1920	0.0267	4	0.0134447
1921	0.0267	4	0.0134447
1922	0.0267	4	0.0134447
1923	0.0267	4	0.0134447
1924	0.0267	4	0.0134447
1925	0.0267	4	0.0134447
1926	0.0267	4	0.0134447
1927	0.0267	4	0.0134447
1928	0.0267	4	0.0134447
1929	0.0267	4	0.0134447
1930	0.0267	4	0.0134447
1931	0.0267	4	0.0134447
1932	0.0267	4	0.0134447
1933	0.0267	4	0.0134447
1934	0.0267	4	0.0134447
1935	0.0267	4	0.0134447
1936	0.0267	4	0.0134447
1937	0.0267	4	0.0134447
1938	0.0267	4	0.0134447
1939	0.0267	4	0.0134447
1940	0.0267	4	0.0134447
1941	0.0267	4	0.0134447
1942	0.0267	4	0.0134447
1943	0.0267	4	0.0134447
1944	0.0267	4	0.0134447
1945	0.0267	4	0.0134447
1946	0.0267	4	0.0134447
1947	0.0267	4	0.0134447
1948	0.0267	4	0.0134447
1949	0.0267	4	0.0134447
1950	0.0267	4	0.0134447
1951	0.0267	4	0.0134447
1952	0.0267	4	0.0134447
1953	0.0267	4	0.0134447
1954	0.0267	4	0.0134447
1955	0.0267	4	0.0134447
1956	0.0267	4	0.0134447
1957	0.0267	4	0.0134447
1958	0.0267	4	0.0134447
1959	0.0267	4	0.0134447
1960	0.0267	4	0.0134447
1961	0.0267	4	0.0134447
1962	0.0267	4	0.0134447
1963	0.0267	4	0.0134447
1964	0.0267	4	0.0134447
1965	0.0267	4	0.0134447
1966	0.0267	4	0.0134447
1967	0.0267	4	0.0134447
1968	0.0267	4	0.0134447
1969	0.0267	4	0.0134447
1970	0.0267	4	0.0134447
1971	0.0267	4	0.0134447
1972	0.0267	4	0.0134447
1973	0.0267	4	0.0134447
1974	0.0267	4	0.0134447
1975	0.0267	4	0.0134447
1976	0.0267	4	0.0134447
1977	0.0267	4	0.0134447
1978	0.0267	4	0.0134447
1979	0.0267	4	0.0134447
1980	0.0267	4	0.0134447
1981	0.0267	4	0.0134447
1982	0.0267	4	0.0134447
1983	0.0267	4	0.0134447
1984	0.0267	4	0.0134447
1985	0.0267	4	0.0134447
1986	0.0267	4	0.0134447
1987	0.0267	4	0.0134447
1988	0.0267	4	0.0134447
1989	0.0267	4	0.0134447
1990	0.0267	4	0.0134447
1991	0.0267	4	0.0134447
1992	0.0267	4	0.0134447
1993	0.0267	4	0.0134447
1994	0.0267	4	0.0134447
1995	0.0267	4	0.0134447
1996	0.0267	4	0.0134447
1997	0.0267	4	0.0134447
1998	0.0267	4	0.0134447
1999	0.0267	4	0.0134447
2000	0.0267	4	0.0134447
[truncated: 3,001 more rows]
