# Supplementary material for: Aspiration-driven co-evolution of cooperation with individual behavioral diversity
Source: PLoS One. 2023 Sep 15;18(9):e0291134. doi: 10.1371/journal.pone.0291134 (PMC10503719; doi:10.1371/journal.pone.0291134)
Supplement: S1 Data — (ZIP) [file pone.0291134.s001.zip › M1/v2-L=200/data/aspiration_time,b=1.97_frequency.txt]

1	0.5	0.5	0
2	0.705057	0.730385	0.478119
3	0.795892	0.888241	0.556528
4	0.814349	1.00196	0.612724
5	0.791177	1.08882	0.639311
6	0.746744	1.16073	0.638879
7	0.692631	1.2167	0.620066
8	0.637953	1.28784	0.587398
9	0.584124	1.35087	0.549652
10	0.533611	1.42769	0.509414
11	0.487015	1.49777	0.469038
12	0.444321	1.60192	0.430142
13	0.405089	1.72008	0.392811
14	0.369634	1.84543	0.357995
15	0.33728	1.92026	0.326642
16	0.308112	2.04133	0.297562
17	0.281705	2.22401	0.271405
18	0.25745	2.38974	0.247488
19	0.235342	2.58114	0.225507
20	0.215438	2.67687	0.205677
21	0.197417	2.79274	0.187452
22	0.181059	2.89857	0.170967
23	0.166346	2.97245	0.156067
24	0.152914	2.99525	0.142359
25	0.140764	3.08724	0.130044
26	0.129783	3.16081	0.118984
27	0.119848	3.2037	0.108861
28	0.110844	3.23898	0.099778
29	0.102727	3.21448	0.0914838
30	0.0953819	3.30871	0.0839339
31	0.0886699	3.46033	0.0772521
32	0.0825458	3.56101	0.071204
33	0.0770651	3.62688	0.0657585
34	0.0720776	3.66745	0.0607164
35	0.0676075	3.71587	0.0560791
36	0.0635519	3.74026	0.0519337
37	0.0598276	3.7617	0.0481299
38	0.0564988	3.72251	0.0447299
39	0.0534751	3.7182	0.0416181
40	0.0507645	3.66476	0.0387988
41	0.0483288	3.61887	0.0362374
42	0.0461429	3.60435	0.0340037
43	0.0441412	3.69828	0.0320426
44	0.0422959	3.81802	0.0302699
45	0.040642	3.83188	0.0285665
46	0.0391319	3.87809	0.0270976
47	0.0377281	3.92722	0.025731
48	0.0364806	3.93417	0.0244583
49	0.0353427	3.93992	0.0232991
50	0.0343128	3.94519	0.0222497
51	0.0333813	3.95033	0.0212996
52	0.0325481	3.95551	0.0204478
53	0.0317855	3.95918	0.0196716
54	0.0310976	3.9632	0.0189691
55	0.0304769	3.96729	0.0183338
56	0.0299078	3.97066	0.0177526
57	0.0293905	3.97359	0.0172247
58	0.0289325	3.97609	0.0167576
59	0.0285114	3.97818	0.0163287
60	0.0281343	3.98063	0.0159429
61	0.0277953	3.9824	0.0155974
62	0.0274901	3.98425	0.0152855
63	0.0272074	3.9855	0.0149981
64	0.0269531	3.98674	0.0147392
65	0.0267237	3.98782	0.0145058
66	0.0265155	3.98882	0.0142939
67	0.0263272	3.98979	0.0141019
68	0.0261562	3.99062	0.0139279
69	0.0260012	3.99156	0.0137695
70	0.0258634	3.99242	0.0136286
71	0.0257397	3.99308	0.0135025
72	0.0256277	3.99379	0.013388
73	0.0255246	3.99427	0.013283
74	0.0254316	3.99485	0.013188
75	0.025348	3.99543	0.0131024
76	0.0252702	3.99589	0.0130228
77	0.0252016	3.99637	0.0129526
78	0.0251385	3.99671	0.0128882
79	0.0250823	3.99701	0.0128309
80	0.0250315	3.99729	0.0127791
81	0.0249862	3.99753	0.0127329
82	0.0249446	3.99774	0.0126905
83	0.0249074	3.99795	0.0126526
84	0.0248734	3.99814	0.0126179
85	0.0248425	3.99829	0.0125865
86	0.0248147	3.99845	0.012558
87	0.0247891	3.99856	0.0125321
88	0.0247664	3.99872	0.0125088
89	0.0247458	3.99886	0.0124877
90	0.0247272	3.99896	0.0124687
91	0.0247101	3.99905	0.0124513
92	0.0246948	3.99914	0.0124357
93	0.0246812	3.99924	0.0124218
94	0.0246686	3.99931	0.0124089
95	0.0246572	3.99939	0.0123972
96	0.0246472	3.99944	0.012387
97	0.0246381	3.99949	0.0123777
98	0.0246295	3.99953	0.012369
99	0.024622	3.99957	0.0123613
100	0.0246153	3.99962	0.0123544
101	0.0246091	3.99965	0.0123481
102	0.0246034	3.99968	0.0123424
103	0.0245984	3.99971	0.0123372
104	0.0245937	3.99974	0.0123324
105	0.0245895	3.99976	0.0123282
106	0.0245857	3.99978	0.0123243
107	0.0245823	3.9998	0.0123208
108	0.0245793	3.99982	0.0123177
109	0.0245765	3.99983	0.0123149
110	0.024574	3.99985	0.0123123
111	0.0245717	3.99987	0.01231
112	0.0245697	3.99988	0.0123079
113	0.0245678	3.99989	0.012306
114	0.0245662	3.9999	0.0123043
115	0.0245647	3.99991	0.0123028
116	0.0245633	3.99992	0.0123013
117	0.024562	3.99993	0.0123
118	0.0245609	3.99994	0.0122989
119	0.0245598	3.99995	0.0122978
120	0.0245589	3.99995	0.0122968
121	0.024558	3.99995	0.012296
122	0.0245573	3.99996	0.0122952
123	0.0245566	3.99996	0.0122945
124	0.024556	3.99996	0.0122939
125	0.0245554	3.99997	0.0122933
126	0.0245549	3.99997	0.0122928
127	0.0245544	3.99997	0.0122923
128	0.024554	3.99998	0.0122919
129	0.0245536	3.99998	0.0122915
130	0.0245533	3.99998	0.0122911
131	0.0245529	3.99998	0.0122908
132	0.0245527	3.99998	0.0122905
133	0.0245524	3.99999	0.0122902
134	0.0245522	3.99999	0.01229
135	0.024552	3.99999	0.0122898
136	0.0245518	3.99999	0.0122896
137	0.0245516	3.99999	0.0122894
138	0.0245515	3.99999	0.0122893
139	0.0245513	3.99999	0.0122891
140	0.0245512	3.99999	0.012289
141	0.0245511	3.99999	0.0122889
142	0.024551	3.99999	0.0122888
143	0.0245509	3.99999	0.0122887
144	0.0245508	4	0.0122886
145	0.0245507	4	0.0122885
146	0.0245507	4	0.0122885
147	0.0245506	4	0.0122884
148	0.0245505	4	0.0122883
149	0.0245505	4	0.0122883
150	0.0245504	4	0.0122882
151	0.0245504	4	0.0122882
152	0.0245504	4	0.0122882
153	0.0245503	4	0.0122881
154	0.0245503	4	0.0122881
155	0.0245503	4	0.0122881
156	0.0245502	4	0.012288
157	0.0245502	4	0.012288
158	0.0245502	4	0.012288
159	0.0245502	4	0.012288
160	0.0245502	4	0.012288
161	0.0245501	4	0.0122879
162	0.0245501	4	0.0122879
163	0.0245501	4	0.0122879
164	0.0245501	4	0.0122879
165	0.0245501	4	0.0122879
166	0.0245501	4	0.0122879
167	0.0245501	4	0.0122879
168	0.0245501	4	0.0122879
169	0.0245501	4	0.0122879
170	0.0245501	4	0.0122878
171	0.0245501	4	0.0122878
172	0.02455	4	0.0122878
173	0.02455	4	0.0122878
174	0.02455	4	0.0122878
175	0.02455	4	0.0122878
176	0.02455	4	0.0122878
177	0.02455	4	0.0122878
178	0.02455	4	0.0122878
179	0.02455	4	0.0122878
180	0.02455	4	0.0122878
181	0.02455	4	0.0122878
182	0.02455	4	0.0122878
183	0.02455	4	0.0122878
184	0.02455	4	0.0122878
185	0.02455	4	0.0122878
186	0.02455	4	0.0122878
187	0.02455	4	0.0122878
188	0.02455	4	0.0122878
189	0.02455	4	0.0122878
190	0.02455	4	0.0122878
191	0.02455	4	0.0122878
192	0.02455	4	0.0122878
193	0.02455	4	0.0122878
194	0.02455	4	0.0122878
195	0.02455	4	0.0122878
196	0.02455	4	0.0122878
197	0.02455	4	0.0122878
198	0.02455	4	0.0122878
199	0.02455	4	0.0122878
200	0.02455	4	0.0122878
201	0.02455	4	0.0122878
202	0.02455	4	0.0122878
203	0.02455	4	0.0122878
204	0.02455	4	0.0122878
205	0.02455	4	0.0122878
206	0.02455	4	0.0122878
207	0.02455	4	0.0122878
208	0.02455	4	0.0122878
209	0.02455	4	0.0122878
210	0.02455	4	0.0122878
211	0.02455	4	0.0122878
212	0.02455	4	0.0122878
213	0.02455	4	0.0122878
214	0.02455	4	0.0122878
215	0.02455	4	0.0122878
216	0.02455	4	0.0122878
217	0.02455	4	0.0122878
218	0.02455	4	0.0122878
219	0.02455	4	0.0122878
220	0.02455	4	0.0122878
221	0.02455	4	0.0122878
222	0.02455	4	0.0122878
223	0.02455	4	0.0122878
224	0.02455	4	0.0122878
225	0.02455	4	0.0122878
226	0.02455	4	0.0122878
227	0.02455	4	0.0122878
228	0.02455	4	0.0122878
229	0.02455	4	0.0122878
230	0.02455	4	0.0122878
231	0.02455	4	0.0122878
232	0.02455	4	0.0122878
233	0.02455	4	0.0122878
234	0.02455	4	0.0122878
235	0.02455	4	0.0122878
236	0.02455	4	0.0122878
237	0.02455	4	0.0122878
238	0.02455	4	0.0122878
239	0.02455	4	0.0122878
240	0.02455	4	0.0122878
241	0.02455	4	0.0122878
242	0.02455	4	0.0122878
243	0.02455	4	0.0122878
244	0.02455	4	0.0122878
245	0.02455	4	0.0122878
246	0.02455	4	0.0122878
247	0.02455	4	0.0122878
248	0.02455	4	0.0122878
249	0.02455	4	0.0122878
250	0.02455	4	0.0122878
251	0.02455	4	0.0122878
252	0.02455	4	0.0122878
253	0.02455	4	0.0122878
254	0.02455	4	0.0122878
255	0.02455	4	0.0122878
256	0.02455	4	0.0122878
257	0.02455	4	0.0122878
258	0.02455	4	0.0122878
259	0.02455	4	0.0122878
260	0.02455	4	0.0122878
261	0.02455	4	0.0122878
262	0.02455	4	0.0122878
263	0.02455	4	0.0122878
264	0.02455	4	0.0122878
265	0.02455	4	0.0122878
266	0.02455	4	0.0122878
267	0.02455	4	0.0122878
268	0.02455	4	0.0122878
269	0.02455	4	0.0122878
270	0.02455	4	0.0122878
271	0.02455	4	0.0122878
272	0.02455	4	0.0122878
273	0.02455	4	0.0122878
274	0.02455	4	0.0122878
275	0.02455	4	0.0122878
276	0.02455	4	0.0122878
277	0.02455	4	0.0122878
278	0.02455	4	0.0122878
279	0.02455	4	0.0122878
280	0.02455	4	0.0122878
281	0.02455	4	0.0122878
282	0.02455	4	0.0122878
283	0.02455	4	0.0122878
284	0.02455	4	0.0122878
285	0.02455	4	0.0122878
286	0.02455	4	0.0122878
287	0.02455	4	0.0122878
288	0.02455	4	0.0122878
289	0.02455	4	0.0122878
290	0.02455	4	0.0122878
291	0.02455	4	0.0122878
292	0.02455	4	0.0122878
293	0.02455	4	0.0122878
294	0.02455	4	0.0122878
295	0.02455	4	0.0122878
296	0.02455	4	0.0122878
297	0.02455	4	0.0122878
298	0.02455	4	0.0122878
299	0.02455	4	0.0122878
300	0.02455	4	0.0122878
301	0.02455	4	0.0122878
302	0.02455	4	0.0122878
303	0.02455	4	0.0122878
304	0.02455	4	0.0122878
305	0.02455	4	0.0122878
306	0.02455	4	0.0122878
307	0.02455	4	0.0122878
308	0.02455	4	0.0122878
309	0.02455	4	0.0122878
310	0.02455	4	0.0122878
311	0.02455	4	0.0122878
312	0.02455	4	0.0122878
313	0.02455	4	0.0122878
314	0.02455	4	0.0122878
315	0.02455	4	0.0122878
316	0.02455	4	0.0122878
317	0.02455	4	0.0122878
318	0.02455	4	0.0122878
319	0.02455	4	0.0122878
320	0.02455	4	0.0122878
321	0.02455	4	0.0122878
322	0.02455	4	0.0122878
323	0.02455	4	0.0122878
324	0.02455	4	0.0122878
325	0.02455	4	0.0122878
326	0.02455	4	0.0122878
327	0.02455	4	0.0122878
328	0.02455	4	0.0122878
329	0.02455	4	0.0122878
330	0.02455	4	0.0122878
331	0.02455	4	0.0122878
332	0.02455	4	0.0122878
333	0.02455	4	0.0122878
334	0.02455	4	0.0122878
335	0.02455	4	0.0122878
336	0.02455	4	0.0122878
337	0.02455	4	0.0122878
338	0.02455	4	0.0122878
339	0.02455	4	0.0122878
340	0.02455	4	0.0122878
341	0.02455	4	0.0122878
342	0.02455	4	0.0122878
343	0.02455	4	0.0122878
344	0.02455	4	0.0122878
345	0.02455	4	0.0122878
346	0.02455	4	0.0122878
347	0.02455	4	0.0122878
348	0.02455	4	0.0122878
349	0.02455	4	0.0122878
350	0.02455	4	0.0122878
351	0.02455	4	0.0122878
352	0.02455	4	0.0122878
353	0.02455	4	0.0122878
354	0.02455	4	0.0122878
355	0.02455	4	0.0122878
356	0.02455	4	0.0122878
357	0.02455	4	0.0122878
358	0.02455	4	0.0122878
359	0.02455	4	0.0122878
360	0.02455	4	0.0122878
361	0.02455	4	0.0122878
362	0.02455	4	0.0122878
363	0.02455	4	0.0122878
364	0.02455	4	0.0122878
365	0.02455	4	0.0122878
366	0.02455	4	0.0122878
367	0.02455	4	0.0122878
368	0.02455	4	0.0122878
369	0.02455	4	0.0122878
370	0.02455	4	0.0122878
371	0.02455	4	0.0122878
372	0.02455	4	0.0122878
373	0.02455	4	0.0122878
374	0.02455	4	0.0122878
375	0.02455	4	0.0122878
376	0.02455	4	0.0122878
377	0.02455	4	0.0122878
378	0.02455	4	0.0122878
379	0.02455	4	0.0122878
380	0.02455	4	0.0122878
381	0.02455	4	0.0122878
382	0.02455	4	0.0122878
383	0.02455	4	0.0122878
384	0.02455	4	0.0122878
385	0.02455	4	0.0122878
386	0.02455	4	0.0122878
387	0.02455	4	0.0122878
388	0.02455	4	0.0122878
389	0.02455	4	0.0122878
390	0.02455	4	0.0122878
391	0.02455	4	0.0122878
392	0.02455	4	0.0122878
393	0.02455	4	0.0122878
394	0.02455	4	0.0122878
395	0.02455	4	0.0122878
396	0.02455	4	0.0122878
397	0.02455	4	0.0122878
398	0.02455	4	0.0122878
399	0.02455	4	0.0122878
400	0.02455	4	0.0122878
401	0.02455	4	0.0122878
402	0.02455	4	0.0122878
403	0.02455	4	0.0122878
404	0.02455	4	0.0122878
405	0.02455	4	0.0122878
406	0.02455	4	0.0122878
407	0.02455	4	0.0122878
408	0.02455	4	0.0122878
409	0.02455	4	0.0122878
410	0.02455	4	0.0122878
411	0.02455	4	0.0122878
412	0.02455	4	0.0122878
413	0.02455	4	0.0122878
414	0.02455	4	0.0122878
415	0.02455	4	0.0122878
416	0.02455	4	0.0122878
417	0.02455	4	0.0122878
418	0.02455	4	0.0122878
419	0.02455	4	0.0122878
420	0.02455	4	0.0122878
421	0.02455	4	0.0122878
422	0.02455	4	0.0122878
423	0.02455	4	0.0122878
424	0.02455	4	0.0122878
425	0.02455	4	0.0122878
426	0.02455	4	0.0122878
427	0.02455	4	0.0122878
428	0.02455	4	0.0122878
429	0.02455	4	0.0122878
430	0.02455	4	0.0122878
431	0.02455	4	0.0122878
432	0.02455	4	0.0122878
433	0.02455	4	0.0122878
434	0.02455	4	0.0122878
435	0.02455	4	0.0122878
436	0.02455	4	0.0122878
437	0.02455	4	0.0122878
438	0.02455	4	0.0122878
439	0.02455	4	0.0122878
440	0.02455	4	0.0122878
441	0.02455	4	0.0122878
442	0.02455	4	0.0122878
443	0.02455	4	0.0122878
444	0.02455	4	0.0122878
445	0.02455	4	0.0122878
446	0.02455	4	0.0122878
447	0.02455	4	0.0122878
448	0.02455	4	0.0122878
449	0.02455	4	0.0122878
450	0.02455	4	0.0122878
451	0.02455	4	0.0122878
452	0.02455	4	0.0122878
453	0.02455	4	0.0122878
454	0.02455	4	0.0122878
455	0.02455	4	0.0122878
456	0.02455	4	0.0122878
457	0.02455	4	0.0122878
458	0.02455	4	0.0122878
459	0.02455	4	0.0122878
460	0.02455	4	0.0122878
461	0.02455	4	0.0122878
462	0.02455	4	0.0122878
463	0.02455	4	0.0122878
464	0.02455	4	0.0122878
465	0.02455	4	0.0122878
466	0.02455	4	0.0122878
467	0.02455	4	0.0122878
468	0.02455	4	0.0122878
469	0.02455	4	0.0122878
470	0.02455	4	0.0122878
471	0.02455	4	0.0122878
472	0.02455	4	0.0122878
473	0.02455	4	0.0122878
474	0.02455	4	0.0122878
475	0.02455	4	0.0122878
476	0.02455	4	0.0122878
477	0.02455	4	0.0122878
478	0.02455	4	0.0122878
479	0.02455	4	0.0122878
480	0.02455	4	0.0122878
481	0.02455	4	0.0122878
482	0.02455	4	0.0122878
483	0.02455	4	0.0122878
484	0.02455	4	0.0122878
485	0.02455	4	0.0122878
486	0.02455	4	0.0122878
487	0.02455	4	0.0122878
488	0.02455	4	0.0122878
489	0.02455	4	0.0122878
490	0.02455	4	0.0122878
491	0.02455	4	0.0122878
492	0.02455	4	0.0122878
493	0.02455	4	0.0122878
494	0.02455	4	0.0122878
495	0.02455	4	0.0122878
496	0.02455	4	0.0122878
497	0.02455	4	0.0122878
498	0.02455	4	0.0122878
499	0.02455	4	0.0122878
500	0.02455	4	0.0122878
501	0.02455	4	0.0122878
502	0.02455	4	0.0122878
503	0.02455	4	0.0122878
504	0.02455	4	0.0122878
505	0.02455	4	0.0122878
506	0.02455	4	0.0122878
507	0.02455	4	0.0122878
508	0.02455	4	0.0122878
509	0.02455	4	0.0122878
510	0.02455	4	0.0122878
511	0.02455	4	0.0122878
512	0.02455	4	0.0122878
513	0.02455	4	0.0122878
514	0.02455	4	0.0122878
515	0.02455	4	0.0122878
516	0.02455	4	0.0122878
517	0.02455	4	0.0122878
518	0.02455	4	0.0122878
519	0.02455	4	0.0122878
520	0.02455	4	0.0122878
521	0.02455	4	0.0122878
522	0.02455	4	0.0122878
523	0.02455	4	0.0122878
524	0.02455	4	0.0122878
525	0.02455	4	0.0122878
526	0.02455	4	0.0122878
527	0.02455	4	0.0122878
528	0.02455	4	0.0122878
529	0.02455	4	0.0122878
530	0.02455	4	0.0122878
531	0.02455	4	0.0122878
532	0.02455	4	0.0122878
533	0.02455	4	0.0122878
534	0.02455	4	0.0122878
535	0.02455	4	0.0122878
536	0.02455	4	0.0122878
537	0.02455	4	0.0122878
538	0.02455	4	0.0122878
539	0.02455	4	0.0122878
540	0.02455	4	0.0122878
541	0.02455	4	0.0122878
542	0.02455	4	0.0122878
543	0.02455	4	0.0122878
544	0.02455	4	0.0122878
545	0.02455	4	0.0122878
546	0.02455	4	0.0122878
547	0.02455	4	0.0122878
548	0.02455	4	0.0122878
549	0.02455	4	0.0122878
550	0.02455	4	0.0122878
551	0.02455	4	0.0122878
552	0.02455	4	0.0122878
553	0.02455	4	0.0122878
554	0.02455	4	0.0122878
555	0.02455	4	0.0122878
556	0.02455	4	0.0122878
557	0.02455	4	0.0122878
558	0.02455	4	0.0122878
559	0.02455	4	0.0122878
560	0.02455	4	0.0122878
561	0.02455	4	0.0122878
562	0.02455	4	0.0122878
563	0.02455	4	0.0122878
564	0.02455	4	0.0122878
565	0.02455	4	0.0122878
566	0.02455	4	0.0122878
567	0.02455	4	0.0122878
568	0.02455	4	0.0122878
569	0.02455	4	0.0122878
570	0.02455	4	0.0122878
571	0.02455	4	0.0122878
572	0.02455	4	0.0122878
573	0.02455	4	0.0122878
574	0.02455	4	0.0122878
575	0.02455	4	0.0122878
576	0.02455	4	0.0122878
577	0.02455	4	0.0122878
578	0.02455	4	0.0122878
579	0.02455	4	0.0122878
580	0.02455	4	0.0122878
581	0.02455	4	0.0122878
582	0.02455	4	0.0122878
583	0.02455	4	0.0122878
584	0.02455	4	0.0122878
585	0.02455	4	0.0122878
586	0.02455	4	0.0122878
587	0.02455	4	0.0122878
588	0.02455	4	0.0122878
589	0.02455	4	0.0122878
590	0.02455	4	0.0122878
591	0.02455	4	0.0122878
592	0.02455	4	0.0122878
593	0.02455	4	0.0122878
594	0.02455	4	0.0122878
595	0.02455	4	0.0122878
596	0.02455	4	0.0122878
597	0.02455	4	0.0122878
598	0.02455	4	0.0122878
599	0.02455	4	0.0122878
600	0.02455	4	0.0122878
601	0.02455	4	0.0122878
602	0.02455	4	0.0122878
603	0.02455	4	0.0122878
604	0.02455	4	0.0122878
605	0.02455	4	0.0122878
606	0.02455	4	0.0122878
607	0.02455	4	0.0122878
608	0.02455	4	0.0122878
609	0.02455	4	0.0122878
610	0.02455	4	0.0122878
611	0.02455	4	0.0122878
612	0.02455	4	0.0122878
613	0.02455	4	0.0122878
614	0.02455	4	0.0122878
615	0.02455	4	0.0122878
616	0.02455	4	0.0122878
617	0.02455	4	0.0122878
618	0.02455	4	0.0122878
619	0.02455	4	0.0122878
620	0.02455	4	0.0122878
621	0.02455	4	0.0122878
622	0.02455	4	0.0122878
623	0.02455	4	0.0122878
624	0.02455	4	0.0122878
625	0.02455	4	0.0122878
626	0.02455	4	0.0122878
627	0.02455	4	0.0122878
628	0.02455	4	0.0122878
629	0.02455	4	0.0122878
630	0.02455	4	0.0122878
631	0.02455	4	0.0122878
632	0.02455	4	0.0122878
633	0.02455	4	0.0122878
634	0.02455	4	0.0122878
635	0.02455	4	0.0122878
636	0.02455	4	0.0122878
637	0.02455	4	0.0122878
638	0.02455	4	0.0122878
639	0.02455	4	0.0122878
640	0.02455	4	0.0122878
641	0.02455	4	0.0122878
642	0.02455	4	0.0122878
643	0.02455	4	0.0122878
644	0.02455	4	0.0122878
645	0.02455	4	0.0122878
646	0.02455	4	0.0122878
647	0.02455	4	0.0122878
648	0.02455	4	0.0122878
649	0.02455	4	0.0122878
650	0.02455	4	0.0122878
651	0.02455	4	0.0122878
652	0.02455	4	0.0122878
653	0.02455	4	0.0122878
654	0.02455	4	0.0122878
655	0.02455	4	0.0122878
656	0.02455	4	0.0122878
657	0.02455	4	0.0122878
658	0.02455	4	0.0122878
659	0.02455	4	0.0122878
660	0.02455	4	0.0122878
661	0.02455	4	0.0122878
662	0.02455	4	0.0122878
663	0.02455	4	0.0122878
664	0.02455	4	0.0122878
665	0.02455	4	0.0122878
666	0.02455	4	0.0122878
667	0.02455	4	0.0122878
668	0.02455	4	0.0122878
669	0.02455	4	0.0122878
670	0.02455	4	0.0122878
671	0.02455	4	0.0122878
672	0.02455	4	0.0122878
673	0.02455	4	0.0122878
674	0.02455	4	0.0122878
675	0.02455	4	0.0122878
676	0.02455	4	0.0122878
677	0.02455	4	0.0122878
678	0.02455	4	0.0122878
679	0.02455	4	0.0122878
680	0.02455	4	0.0122878
681	0.02455	4	0.0122878
682	0.02455	4	0.0122878
683	0.02455	4	0.0122878
684	0.02455	4	0.0122878
685	0.02455	4	0.0122878
686	0.02455	4	0.0122878
687	0.02455	4	0.0122878
688	0.02455	4	0.0122878
689	0.02455	4	0.0122878
690	0.02455	4	0.0122878
691	0.02455	4	0.0122878
692	0.02455	4	0.0122878
693	0.02455	4	0.0122878
694	0.02455	4	0.0122878
695	0.02455	4	0.0122878
696	0.02455	4	0.0122878
697	0.02455	4	0.0122878
698	0.02455	4	0.0122878
699	0.02455	4	0.0122878
700	0.02455	4	0.0122878
701	0.02455	4	0.0122878
702	0.02455	4	0.0122878
703	0.02455	4	0.0122878
704	0.02455	4	0.0122878
705	0.02455	4	0.0122878
706	0.02455	4	0.0122878
707	0.02455	4	0.0122878
708	0.02455	4	0.0122878
709	0.02455	4	0.0122878
710	0.02455	4	0.0122878
711	0.02455	4	0.0122878
712	0.02455	4	0.0122878
713	0.02455	4	0.0122878
714	0.02455	4	0.0122878
715	0.02455	4	0.0122878
716	0.02455	4	0.0122878
717	0.02455	4	0.0122878
718	0.02455	4	0.0122878
719	0.02455	4	0.0122878
720	0.02455	4	0.0122878
721	0.02455	4	0.0122878
722	0.02455	4	0.0122878
723	0.02455	4	0.0122878
724	0.02455	4	0.0122878
725	0.02455	4	0.0122878
726	0.02455	4	0.0122878
727	0.02455	4	0.0122878
728	0.02455	4	0.0122878
729	0.02455	4	0.0122878
730	0.02455	4	0.0122878
731	0.02455	4	0.0122878
732	0.02455	4	0.0122878
733	0.02455	4	0.0122878
734	0.02455	4	0.0122878
735	0.02455	4	0.0122878
736	0.02455	4	0.0122878
737	0.02455	4	0.0122878
738	0.02455	4	0.0122878
739	0.02455	4	0.0122878
740	0.02455	4	0.0122878
741	0.02455	4	0.0122878
742	0.02455	4	0.0122878
743	0.02455	4	0.0122878
744	0.02455	4	0.0122878
745	0.02455	4	0.0122878
746	0.02455	4	0.0122878
747	0.02455	4	0.0122878
748	0.02455	4	0.0122878
749	0.02455	4	0.0122878
750	0.02455	4	0.0122878
751	0.02455	4	0.0122878
752	0.02455	4	0.0122878
753	0.02455	4	0.0122878
754	0.02455	4	0.0122878
755	0.02455	4	0.0122878
756	0.02455	4	0.0122878
757	0.02455	4	0.0122878
758	0.02455	4	0.0122878
759	0.02455	4	0.0122878
760	0.02455	4	0.0122878
761	0.02455	4	0.0122878
762	0.02455	4	0.0122878
763	0.02455	4	0.0122878
764	0.02455	4	0.0122878
765	0.02455	4	0.0122878
766	0.02455	4	0.0122878
767	0.02455	4	0.0122878
768	0.02455	4	0.0122878
769	0.02455	4	0.0122878
770	0.02455	4	0.0122878
771	0.02455	4	0.0122878
772	0.02455	4	0.0122878
773	0.02455	4	0.0122878
774	0.02455	4	0.0122878
775	0.02455	4	0.0122878
776	0.02455	4	0.0122878
777	0.02455	4	0.0122878
778	0.02455	4	0.0122878
779	0.02455	4	0.0122878
780	0.02455	4	0.0122878
781	0.02455	4	0.0122878
782	0.02455	4	0.0122878
783	0.02455	4	0.0122878
784	0.02455	4	0.0122878
785	0.02455	4	0.0122878
786	0.02455	4	0.0122878
787	0.02455	4	0.0122878
788	0.02455	4	0.0122878
789	0.02455	4	0.0122878
790	0.02455	4	0.0122878
791	0.02455	4	0.0122878
792	0.02455	4	0.0122878
793	0.02455	4	0.0122878
794	0.02455	4	0.0122878
795	0.02455	4	0.0122878
796	0.02455	4	0.0122878
797	0.02455	4	0.0122878
798	0.02455	4	0.0122878
799	0.02455	4	0.0122878
800	0.02455	4	0.0122878
801	0.02455	4	0.0122878
802	0.02455	4	0.0122878
803	0.02455	4	0.0122878
804	0.02455	4	0.0122878
805	0.02455	4	0.0122878
806	0.02455	4	0.0122878
807	0.02455	4	0.0122878
808	0.02455	4	0.0122878
809	0.02455	4	0.0122878
810	0.02455	4	0.0122878
811	0.02455	4	0.0122878
812	0.02455	4	0.0122878
813	0.02455	4	0.0122878
814	0.02455	4	0.0122878
815	0.02455	4	0.0122878
816	0.02455	4	0.0122878
817	0.02455	4	0.0122878
818	0.02455	4	0.0122878
819	0.02455	4	0.0122878
820	0.02455	4	0.0122878
821	0.02455	4	0.0122878
822	0.02455	4	0.0122878
823	0.02455	4	0.0122878
824	0.02455	4	0.0122878
825	0.02455	4	0.0122878
826	0.02455	4	0.0122878
827	0.02455	4	0.0122878
828	0.02455	4	0.0122878
829	0.02455	4	0.0122878
830	0.02455	4	0.0122878
831	0.02455	4	0.0122878
832	0.02455	4	0.0122878
833	0.02455	4	0.0122878
834	0.02455	4	0.0122878
835	0.02455	4	0.0122878
836	0.02455	4	0.0122878
837	0.02455	4	0.0122878
838	0.02455	4	0.0122878
839	0.02455	4	0.0122878
840	0.02455	4	0.0122878
841	0.02455	4	0.0122878
842	0.02455	4	0.0122878
843	0.02455	4	0.0122878
844	0.02455	4	0.0122878
845	0.02455	4	0.0122878
846	0.02455	4	0.0122878
847	0.02455	4	0.0122878
848	0.02455	4	0.0122878
849	0.02455	4	0.0122878
850	0.02455	4	0.0122878
851	0.02455	4	0.0122878
852	0.02455	4	0.0122878
853	0.02455	4	0.0122878
854	0.02455	4	0.0122878
855	0.02455	4	0.0122878
856	0.02455	4	0.0122878
857	0.02455	4	0.0122878
858	0.02455	4	0.0122878
859	0.02455	4	0.0122878
860	0.02455	4	0.0122878
861	0.02455	4	0.0122878
862	0.02455	4	0.0122878
863	0.02455	4	0.0122878
864	0.02455	4	0.0122878
865	0.02455	4	0.0122878
866	0.02455	4	0.0122878
867	0.02455	4	0.0122878
868	0.02455	4	0.0122878
869	0.02455	4	0.0122878
870	0.02455	4	0.0122878
871	0.02455	4	0.0122878
872	0.02455	4	0.0122878
873	0.02455	4	0.0122878
874	0.02455	4	0.0122878
875	0.02455	4	0.0122878
876	0.02455	4	0.0122878
877	0.02455	4	0.0122878
878	0.02455	4	0.0122878
879	0.02455	4	0.0122878
880	0.02455	4	0.0122878
881	0.02455	4	0.0122878
882	0.02455	4	0.0122878
883	0.02455	4	0.0122878
884	0.02455	4	0.0122878
885	0.02455	4	0.0122878
886	0.02455	4	0.0122878
887	0.02455	4	0.0122878
888	0.02455	4	0.0122878
889	0.02455	4	0.0122878
890	0.02455	4	0.0122878
891	0.02455	4	0.0122878
892	0.02455	4	0.0122878
893	0.02455	4	0.0122878
894	0.02455	4	0.0122878
895	0.02455	4	0.0122878
896	0.02455	4	0.0122878
897	0.02455	4	0.0122878
898	0.02455	4	0.0122878
899	0.02455	4	0.0122878
900	0.02455	4	0.0122878
901	0.02455	4	0.0122878
902	0.02455	4	0.0122878
903	0.02455	4	0.0122878
904	0.02455	4	0.0122878
905	0.02455	4	0.0122878
906	0.02455	4	0.0122878
907	0.02455	4	0.0122878
908	0.02455	4	0.0122878
909	0.02455	4	0.0122878
910	0.02455	4	0.0122878
911	0.02455	4	0.0122878
912	0.02455	4	0.0122878
913	0.02455	4	0.0122878
914	0.02455	4	0.0122878
915	0.02455	4	0.0122878
916	0.02455	4	0.0122878
917	0.02455	4	0.0122878
918	0.02455	4	0.0122878
919	0.02455	4	0.0122878
920	0.02455	4	0.0122878
921	0.02455	4	0.0122878
922	0.02455	4	0.0122878
923	0.02455	4	0.0122878
924	0.02455	4	0.0122878
925	0.02455	4	0.0122878
926	0.02455	4	0.0122878
927	0.02455	4	0.0122878
928	0.02455	4	0.0122878
929	0.02455	4	0.0122878
930	0.02455	4	0.0122878
931	0.02455	4	0.0122878
932	0.02455	4	0.0122878
933	0.02455	4	0.0122878
934	0.02455	4	0.0122878
935	0.02455	4	0.0122878
936	0.02455	4	0.0122878
937	0.02455	4	0.0122878
938	0.02455	4	0.0122878
939	0.02455	4	0.0122878
940	0.02455	4	0.0122878
941	0.02455	4	0.0122878
942	0.02455	4	0.0122878
943	0.02455	4	0.0122878
944	0.02455	4	0.0122878
945	0.02455	4	0.0122878
946	0.02455	4	0.0122878
947	0.02455	4	0.0122878
948	0.02455	4	0.0122878
949	0.02455	4	0.0122878
950	0.02455	4	0.0122878
951	0.02455	4	0.0122878
952	0.02455	4	0.0122878
953	0.02455	4	0.0122878
954	0.02455	4	0.0122878
955	0.02455	4	0.0122878
956	0.02455	4	0.0122878
957	0.02455	4	0.0122878
958	0.02455	4	0.0122878
959	0.02455	4	0.0122878
960	0.02455	4	0.0122878
961	0.02455	4	0.0122878
962	0.02455	4	0.0122878
963	0.02455	4	0.0122878
964	0.02455	4	0.0122878
965	0.02455	4	0.0122878
966	0.02455	4	0.0122878
967	0.02455	4	0.0122878
968	0.02455	4	0.0122878
969	0.02455	4	0.0122878
970	0.02455	4	0.0122878
971	0.02455	4	0.0122878
972	0.02455	4	0.0122878
973	0.02455	4	0.0122878
974	0.02455	4	0.0122878
975	0.02455	4	0.0122878
976	0.02455	4	0.0122878
977	0.02455	4	0.0122878
978	0.02455	4	0.0122878
979	0.02455	4	0.0122878
980	0.02455	4	0.0122878
981	0.02455	4	0.0122878
982	0.02455	4	0.0122878
983	0.02455	4	0.0122878
984	0.02455	4	0.0122878
985	0.02455	4	0.0122878
986	0.02455	4	0.0122878
987	0.02455	4	0.0122878
988	0.02455	4	0.0122878
989	0.02455	4	0.0122878
990	0.02455	4	0.0122878
991	0.02455	4	0.0122878
992	0.02455	4	0.0122878
993	0.02455	4	0.0122878
994	0.02455	4	0.0122878
995	0.02455	4	0.0122878
996	0.02455	4	0.0122878
997	0.02455	4	0.0122878
998	0.02455	4	0.0122878
999	0.02455	4	0.0122878
1000	0.02455	4	0.0122878
1001	0.02455	4	0.0122878
1002	0.02455	4	0.0122878
1003	0.02455	4	0.0122878
1004	0.02455	4	0.0122878
1005	0.02455	4	0.0122878
1006	0.02455	4	0.0122878
1007	0.02455	4	0.0122878
1008	0.02455	4	0.0122878
1009	0.02455	4	0.0122878
1010	0.02455	4	0.0122878
1011	0.02455	4	0.0122878
1012	0.02455	4	0.0122878
1013	0.02455	4	0.0122878
1014	0.02455	4	0.0122878
1015	0.02455	4	0.0122878
1016	0.02455	4	0.0122878
1017	0.02455	4	0.0122878
1018	0.02455	4	0.0122878
1019	0.02455	4	0.0122878
1020	0.02455	4	0.0122878
1021	0.02455	4	0.0122878
1022	0.02455	4	0.0122878
1023	0.02455	4	0.0122878
1024	0.02455	4	0.0122878
1025	0.02455	4	0.0122878
1026	0.02455	4	0.0122878
1027	0.02455	4	0.0122878
1028	0.02455	4	0.0122878
1029	0.02455	4	0.0122878
1030	0.02455	4	0.0122878
1031	0.02455	4	0.0122878
1032	0.02455	4	0.0122878
1033	0.02455	4	0.0122878
1034	0.02455	4	0.0122878
1035	0.02455	4	0.0122878
1036	0.02455	4	0.0122878
1037	0.02455	4	0.0122878
1038	0.02455	4	0.0122878
1039	0.02455	4	0.0122878
1040	0.02455	4	0.0122878
1041	0.02455	4	0.0122878
1042	0.02455	4	0.0122878
1043	0.02455	4	0.0122878
1044	0.02455	4	0.0122878
1045	0.02455	4	0.0122878
1046	0.02455	4	0.0122878
1047	0.02455	4	0.0122878
1048	0.02455	4	0.0122878
1049	0.02455	4	0.0122878
1050	0.02455	4	0.0122878
1051	0.02455	4	0.0122878
1052	0.02455	4	0.0122878
1053	0.02455	4	0.0122878
1054	0.02455	4	0.0122878
1055	0.02455	4	0.0122878
1056	0.02455	4	0.0122878
1057	0.02455	4	0.0122878
1058	0.02455	4	0.0122878
1059	0.02455	4	0.0122878
1060	0.02455	4	0.0122878
1061	0.02455	4	0.0122878
1062	0.02455	4	0.0122878
1063	0.02455	4	0.0122878
1064	0.02455	4	0.0122878
1065	0.02455	4	0.0122878
1066	0.02455	4	0.0122878
1067	0.02455	4	0.0122878
1068	0.02455	4	0.0122878
1069	0.02455	4	0.0122878
1070	0.02455	4	0.0122878
1071	0.02455	4	0.0122878
1072	0.02455	4	0.0122878
1073	0.02455	4	0.0122878
1074	0.02455	4	0.0122878
1075	0.02455	4	0.0122878
1076	0.02455	4	0.0122878
1077	0.02455	4	0.0122878
1078	0.02455	4	0.0122878
1079	0.02455	4	0.0122878
1080	0.02455	4	0.0122878
1081	0.02455	4	0.0122878
1082	0.02455	4	0.0122878
1083	0.02455	4	0.0122878
1084	0.02455	4	0.0122878
1085	0.02455	4	0.0122878
1086	0.02455	4	0.0122878
1087	0.02455	4	0.0122878
1088	0.02455	4	0.0122878
1089	0.02455	4	0.0122878
1090	0.02455	4	0.0122878
1091	0.02455	4	0.0122878
1092	0.02455	4	0.0122878
1093	0.02455	4	0.0122878
1094	0.02455	4	0.0122878
1095	0.02455	4	0.0122878
1096	0.02455	4	0.0122878
1097	0.02455	4	0.0122878
1098	0.02455	4	0.0122878
1099	0.02455	4	0.0122878
1100	0.02455	4	0.0122878
1101	0.02455	4	0.0122878
1102	0.02455	4	0.0122878
1103	0.02455	4	0.0122878
1104	0.02455	4	0.0122878
1105	0.02455	4	0.0122878
1106	0.02455	4	0.0122878
1107	0.02455	4	0.0122878
1108	0.02455	4	0.0122878
1109	0.02455	4	0.0122878
1110	0.02455	4	0.0122878
1111	0.02455	4	0.0122878
1112	0.02455	4	0.0122878
1113	0.02455	4	0.0122878
1114	0.02455	4	0.0122878
1115	0.02455	4	0.0122878
1116	0.02455	4	0.0122878
1117	0.02455	4	0.0122878
1118	0.02455	4	0.0122878
1119	0.02455	4	0.0122878
1120	0.02455	4	0.0122878
1121	0.02455	4	0.0122878
1122	0.02455	4	0.0122878
1123	0.02455	4	0.0122878
1124	0.02455	4	0.0122878
1125	0.02455	4	0.0122878
1126	0.02455	4	0.0122878
1127	0.02455	4	0.0122878
1128	0.02455	4	0.0122878
1129	0.02455	4	0.0122878
1130	0.02455	4	0.0122878
1131	0.02455	4	0.0122878
1132	0.02455	4	0.0122878
1133	0.02455	4	0.0122878
1134	0.02455	4	0.0122878
1135	0.02455	4	0.0122878
1136	0.02455	4	0.0122878
1137	0.02455	4	0.0122878
1138	0.02455	4	0.0122878
1139	0.02455	4	0.0122878
1140	0.02455	4	0.0122878
1141	0.02455	4	0.0122878
1142	0.02455	4	0.0122878
1143	0.02455	4	0.0122878
1144	0.02455	4	0.0122878
1145	0.02455	4	0.0122878
1146	0.02455	4	0.0122878
1147	0.02455	4	0.0122878
1148	0.02455	4	0.0122878
1149	0.02455	4	0.0122878
1150	0.02455	4	0.0122878
1151	0.02455	4	0.0122878
1152	0.02455	4	0.0122878
1153	0.02455	4	0.0122878
1154	0.02455	4	0.0122878
1155	0.02455	4	0.0122878
1156	0.02455	4	0.0122878
1157	0.02455	4	0.0122878
1158	0.02455	4	0.0122878
1159	0.02455	4	0.0122878
1160	0.02455	4	0.0122878
1161	0.02455	4	0.0122878
1162	0.02455	4	0.0122878
1163	0.02455	4	0.0122878
1164	0.02455	4	0.0122878
1165	0.02455	4	0.0122878
1166	0.02455	4	0.0122878
1167	0.02455	4	0.0122878
1168	0.02455	4	0.0122878
1169	0.02455	4	0.0122878
1170	0.02455	4	0.0122878
1171	0.02455	4	0.0122878
1172	0.02455	4	0.0122878
1173	0.02455	4	0.0122878
1174	0.02455	4	0.0122878
1175	0.02455	4	0.0122878
1176	0.02455	4	0.0122878
1177	0.02455	4	0.0122878
1178	0.02455	4	0.0122878
1179	0.02455	4	0.0122878
1180	0.02455	4	0.0122878
1181	0.02455	4	0.0122878
1182	0.02455	4	0.0122878
1183	0.02455	4	0.0122878
1184	0.02455	4	0.0122878
1185	0.02455	4	0.0122878
1186	0.02455	4	0.0122878
1187	0.02455	4	0.0122878
1188	0.02455	4	0.0122878
1189	0.02455	4	0.0122878
1190	0.02455	4	0.0122878
1191	0.02455	4	0.0122878
1192	0.02455	4	0.0122878
1193	0.02455	4	0.0122878
1194	0.02455	4	0.0122878
1195	0.02455	4	0.0122878
1196	0.02455	4	0.0122878
1197	0.02455	4	0.0122878
1198	0.02455	4	0.0122878
1199	0.02455	4	0.0122878
1200	0.02455	4	0.0122878
1201	0.02455	4	0.0122878
1202	0.02455	4	0.0122878
1203	0.02455	4	0.0122878
1204	0.02455	4	0.0122878
1205	0.02455	4	0.0122878
1206	0.02455	4	0.0122878
1207	0.02455	4	0.0122878
1208	0.02455	4	0.0122878
1209	0.02455	4	0.0122878
1210	0.02455	4	0.0122878
1211	0.02455	4	0.0122878
1212	0.02455	4	0.0122878
1213	0.02455	4	0.0122878
1214	0.02455	4	0.0122878
1215	0.02455	4	0.0122878
1216	0.02455	4	0.0122878
1217	0.02455	4	0.0122878
1218	0.02455	4	0.0122878
1219	0.02455	4	0.0122878
1220	0.02455	4	0.0122878
1221	0.02455	4	0.0122878
1222	0.02455	4	0.0122878
1223	0.02455	4	0.0122878
1224	0.02455	4	0.0122878
1225	0.02455	4	0.0122878
1226	0.02455	4	0.0122878
1227	0.02455	4	0.0122878
1228	0.02455	4	0.0122878
1229	0.02455	4	0.0122878
1230	0.02455	4	0.0122878
1231	0.02455	4	0.0122878
1232	0.02455	4	0.0122878
1233	0.02455	4	0.0122878
1234	0.02455	4	0.0122878
1235	0.02455	4	0.0122878
1236	0.02455	4	0.0122878
1237	0.02455	4	0.0122878
1238	0.02455	4	0.0122878
1239	0.02455	4	0.0122878
1240	0.02455	4	0.0122878
1241	0.02455	4	0.0122878
1242	0.02455	4	0.0122878
1243	0.02455	4	0.0122878
1244	0.02455	4	0.0122878
1245	0.02455	4	0.0122878
1246	0.02455	4	0.0122878
1247	0.02455	4	0.0122878
1248	0.02455	4	0.0122878
1249	0.02455	4	0.0122878
1250	0.02455	4	0.0122878
1251	0.02455	4	0.0122878
1252	0.02455	4	0.0122878
1253	0.02455	4	0.0122878
1254	0.02455	4	0.0122878
1255	0.02455	4	0.0122878
1256	0.02455	4	0.0122878
1257	0.02455	4	0.0122878
1258	0.02455	4	0.0122878
1259	0.02455	4	0.0122878
1260	0.02455	4	0.0122878
1261	0.02455	4	0.0122878
1262	0.02455	4	0.0122878
1263	0.02455	4	0.0122878
1264	0.02455	4	0.0122878
1265	0.02455	4	0.0122878
1266	0.02455	4	0.0122878
1267	0.02455	4	0.0122878
1268	0.02455	4	0.0122878
1269	0.02455	4	0.0122878
1270	0.02455	4	0.0122878
1271	0.02455	4	0.0122878
1272	0.02455	4	0.0122878
1273	0.02455	4	0.0122878
1274	0.02455	4	0.0122878
1275	0.02455	4	0.0122878
1276	0.02455	4	0.0122878
1277	0.02455	4	0.0122878
1278	0.02455	4	0.0122878
1279	0.02455	4	0.0122878
1280	0.02455	4	0.0122878
1281	0.02455	4	0.0122878
1282	0.02455	4	0.0122878
1283	0.02455	4	0.0122878
1284	0.02455	4	0.0122878
1285	0.02455	4	0.0122878
1286	0.02455	4	0.0122878
1287	0.02455	4	0.0122878
1288	0.02455	4	0.0122878
1289	0.02455	4	0.0122878
1290	0.02455	4	0.0122878
1291	0.02455	4	0.0122878
1292	0.02455	4	0.0122878
1293	0.02455	4	0.0122878
1294	0.02455	4	0.0122878
1295	0.02455	4	0.0122878
1296	0.02455	4	0.0122878
1297	0.02455	4	0.0122878
1298	0.02455	4	0.0122878
1299	0.02455	4	0.0122878
1300	0.02455	4	0.0122878
1301	0.02455	4	0.0122878
1302	0.02455	4	0.0122878
1303	0.02455	4	0.0122878
1304	0.02455	4	0.0122878
1305	0.02455	4	0.0122878
1306	0.02455	4	0.0122878
1307	0.02455	4	0.0122878
1308	0.02455	4	0.0122878
1309	0.02455	4	0.0122878
1310	0.02455	4	0.0122878
1311	0.02455	4	0.0122878
1312	0.02455	4	0.0122878
1313	0.02455	4	0.0122878
1314	0.02455	4	0.0122878
1315	0.02455	4	0.0122878
1316	0.02455	4	0.0122878
1317	0.02455	4	0.0122878
1318	0.02455	4	0.0122878
1319	0.02455	4	0.0122878
1320	0.02455	4	0.0122878
1321	0.02455	4	0.0122878
1322	0.02455	4	0.0122878
1323	0.02455	4	0.0122878
1324	0.02455	4	0.0122878
1325	0.02455	4	0.0122878
1326	0.02455	4	0.0122878
1327	0.02455	4	0.0122878
1328	0.02455	4	0.0122878
1329	0.02455	4	0.0122878
1330	0.02455	4	0.0122878
1331	0.02455	4	0.0122878
1332	0.02455	4	0.0122878
1333	0.02455	4	0.0122878
1334	0.02455	4	0.0122878
1335	0.02455	4	0.0122878
1336	0.02455	4	0.0122878
1337	0.02455	4	0.0122878
1338	0.02455	4	0.0122878
1339	0.02455	4	0.0122878
1340	0.02455	4	0.0122878
1341	0.02455	4	0.0122878
1342	0.02455	4	0.0122878
1343	0.02455	4	0.0122878
1344	0.02455	4	0.0122878
1345	0.02455	4	0.0122878
1346	0.02455	4	0.0122878
1347	0.02455	4	0.0122878
1348	0.02455	4	0.0122878
1349	0.02455	4	0.0122878
1350	0.02455	4	0.0122878
1351	0.02455	4	0.0122878
1352	0.02455	4	0.0122878
1353	0.02455	4	0.0122878
1354	0.02455	4	0.0122878
1355	0.02455	4	0.0122878
1356	0.02455	4	0.0122878
1357	0.02455	4	0.0122878
1358	0.02455	4	0.0122878
1359	0.02455	4	0.0122878
1360	0.02455	4	0.0122878
1361	0.02455	4	0.0122878
1362	0.02455	4	0.0122878
1363	0.02455	4	0.0122878
1364	0.02455	4	0.0122878
1365	0.02455	4	0.0122878
1366	0.02455	4	0.0122878
1367	0.02455	4	0.0122878
1368	0.02455	4	0.0122878
1369	0.02455	4	0.0122878
1370	0.02455	4	0.0122878
1371	0.02455	4	0.0122878
1372	0.02455	4	0.0122878
1373	0.02455	4	0.0122878
1374	0.02455	4	0.0122878
1375	0.02455	4	0.0122878
1376	0.02455	4	0.0122878
1377	0.02455	4	0.0122878
1378	0.02455	4	0.0122878
1379	0.02455	4	0.0122878
1380	0.02455	4	0.0122878
1381	0.02455	4	0.0122878
1382	0.02455	4	0.0122878
1383	0.02455	4	0.0122878
1384	0.02455	4	0.0122878
1385	0.02455	4	0.0122878
1386	0.02455	4	0.0122878
1387	0.02455	4	0.0122878
1388	0.02455	4	0.0122878
1389	0.02455	4	0.0122878
1390	0.02455	4	0.0122878
1391	0.02455	4	0.0122878
1392	0.02455	4	0.0122878
1393	0.02455	4	0.0122878
1394	0.02455	4	0.0122878
1395	0.02455	4	0.0122878
1396	0.02455	4	0.0122878
1397	0.02455	4	0.0122878
1398	0.02455	4	0.0122878
1399	0.02455	4	0.0122878
1400	0.02455	4	0.0122878
1401	0.02455	4	0.0122878
1402	0.02455	4	0.0122878
1403	0.02455	4	0.0122878
1404	0.02455	4	0.0122878
1405	0.02455	4	0.0122878
1406	0.02455	4	0.0122878
1407	0.02455	4	0.0122878
1408	0.02455	4	0.0122878
1409	0.02455	4	0.0122878
1410	0.02455	4	0.0122878
1411	0.02455	4	0.0122878
1412	0.02455	4	0.0122878
1413	0.02455	4	0.0122878
1414	0.02455	4	0.0122878
1415	0.02455	4	0.0122878
1416	0.02455	4	0.0122878
1417	0.02455	4	0.0122878
1418	0.02455	4	0.0122878
1419	0.02455	4	0.0122878
1420	0.02455	4	0.0122878
1421	0.02455	4	0.0122878
1422	0.02455	4	0.0122878
1423	0.02455	4	0.0122878
1424	0.02455	4	0.0122878
1425	0.02455	4	0.0122878
1426	0.02455	4	0.0122878
1427	0.02455	4	0.0122878
1428	0.02455	4	0.0122878
1429	0.02455	4	0.0122878
1430	0.02455	4	0.0122878
1431	0.02455	4	0.0122878
1432	0.02455	4	0.0122878
1433	0.02455	4	0.0122878
1434	0.02455	4	0.0122878
1435	0.02455	4	0.0122878
1436	0.02455	4	0.0122878
1437	0.02455	4	0.0122878
1438	0.02455	4	0.0122878
1439	0.02455	4	0.0122878
1440	0.02455	4	0.0122878
1441	0.02455	4	0.0122878
1442	0.02455	4	0.0122878
1443	0.02455	4	0.0122878
1444	0.02455	4	0.0122878
1445	0.02455	4	0.0122878
1446	0.02455	4	0.0122878
1447	0.02455	4	0.0122878
1448	0.02455	4	0.0122878
1449	0.02455	4	0.0122878
1450	0.02455	4	0.0122878
1451	0.02455	4	0.0122878
1452	0.02455	4	0.0122878
1453	0.02455	4	0.0122878
1454	0.02455	4	0.0122878
1455	0.02455	4	0.0122878
1456	0.02455	4	0.0122878
1457	0.02455	4	0.0122878
1458	0.02455	4	0.0122878
1459	0.02455	4	0.0122878
1460	0.02455	4	0.0122878
1461	0.02455	4	0.0122878
1462	0.02455	4	0.0122878
1463	0.02455	4	0.0122878
1464	0.02455	4	0.0122878
1465	0.02455	4	0.0122878
1466	0.02455	4	0.0122878
1467	0.02455	4	0.0122878
1468	0.02455	4	0.0122878
1469	0.02455	4	0.0122878
1470	0.02455	4	0.0122878
1471	0.02455	4	0.0122878
1472	0.02455	4	0.0122878
1473	0.02455	4	0.0122878
1474	0.02455	4	0.0122878
1475	0.02455	4	0.0122878
1476	0.02455	4	0.0122878
1477	0.02455	4	0.0122878
1478	0.02455	4	0.0122878
1479	0.02455	4	0.0122878
1480	0.02455	4	0.0122878
1481	0.02455	4	0.0122878
1482	0.02455	4	0.0122878
1483	0.02455	4	0.0122878
1484	0.02455	4	0.0122878
1485	0.02455	4	0.0122878
1486	0.02455	4	0.0122878
1487	0.02455	4	0.0122878
1488	0.02455	4	0.0122878
1489	0.02455	4	0.0122878
1490	0.02455	4	0.0122878
1491	0.02455	4	0.0122878
1492	0.02455	4	0.0122878
1493	0.02455	4	0.0122878
1494	0.02455	4	0.0122878
1495	0.02455	4	0.0122878
1496	0.02455	4	0.0122878
1497	0.02455	4	0.0122878
1498	0.02455	4	0.0122878
1499	0.02455	4	0.0122878
1500	0.02455	4	0.0122878
1501	0.02455	4	0.0122878
1502	0.02455	4	0.0122878
1503	0.02455	4	0.0122878
1504	0.02455	4	0.0122878
1505	0.02455	4	0.0122878
1506	0.02455	4	0.0122878
1507	0.02455	4	0.0122878
1508	0.02455	4	0.0122878
1509	0.02455	4	0.0122878
1510	0.02455	4	0.0122878
1511	0.02455	4	0.0122878
1512	0.02455	4	0.0122878
1513	0.02455	4	0.0122878
1514	0.02455	4	0.0122878
1515	0.02455	4	0.0122878
1516	0.02455	4	0.0122878
1517	0.02455	4	0.0122878
1518	0.02455	4	0.0122878
1519	0.02455	4	0.0122878
1520	0.02455	4	0.0122878
1521	0.02455	4	0.0122878
1522	0.02455	4	0.0122878
1523	0.02455	4	0.0122878
1524	0.02455	4	0.0122878
1525	0.02455	4	0.0122878
1526	0.02455	4	0.0122878
1527	0.02455	4	0.0122878
1528	0.02455	4	0.0122878
1529	0.02455	4	0.0122878
1530	0.02455	4	0.0122878
1531	0.02455	4	0.0122878
1532	0.02455	4	0.0122878
1533	0.02455	4	0.0122878
1534	0.02455	4	0.0122878
1535	0.02455	4	0.0122878
1536	0.02455	4	0.0122878
1537	0.02455	4	0.0122878
1538	0.02455	4	0.0122878
1539	0.02455	4	0.0122878
1540	0.02455	4	0.0122878
1541	0.02455	4	0.0122878
1542	0.02455	4	0.0122878
1543	0.02455	4	0.0122878
1544	0.02455	4	0.0122878
1545	0.02455	4	0.0122878
1546	0.02455	4	0.0122878
1547	0.02455	4	0.0122878
1548	0.02455	4	0.0122878
1549	0.02455	4	0.0122878
1550	0.02455	4	0.0122878
1551	0.02455	4	0.0122878
1552	0.02455	4	0.0122878
1553	0.02455	4	0.0122878
1554	0.02455	4	0.0122878
1555	0.02455	4	0.0122878
1556	0.02455	4	0.0122878
1557	0.02455	4	0.0122878
1558	0.02455	4	0.0122878
1559	0.02455	4	0.0122878
1560	0.02455	4	0.0122878
1561	0.02455	4	0.0122878
1562	0.02455	4	0.0122878
1563	0.02455	4	0.0122878
1564	0.02455	4	0.0122878
1565	0.02455	4	0.0122878
1566	0.02455	4	0.0122878
1567	0.02455	4	0.0122878
1568	0.02455	4	0.0122878
1569	0.02455	4	0.0122878
1570	0.02455	4	0.0122878
1571	0.02455	4	0.0122878
1572	0.02455	4	0.0122878
1573	0.02455	4	0.0122878
1574	0.02455	4	0.0122878
1575	0.02455	4	0.0122878
1576	0.02455	4	0.0122878
1577	0.02455	4	0.0122878
1578	0.02455	4	0.0122878
1579	0.02455	4	0.0122878
1580	0.02455	4	0.0122878
1581	0.02455	4	0.0122878
1582	0.02455	4	0.0122878
1583	0.02455	4	0.0122878
1584	0.02455	4	0.0122878
1585	0.02455	4	0.0122878
1586	0.02455	4	0.0122878
1587	0.02455	4	0.0122878
1588	0.02455	4	0.0122878
1589	0.02455	4	0.0122878
1590	0.02455	4	0.0122878
1591	0.02455	4	0.0122878
1592	0.02455	4	0.0122878
1593	0.02455	4	0.0122878
1594	0.02455	4	0.0122878
1595	0.02455	4	0.0122878
1596	0.02455	4	0.0122878
1597	0.02455	4	0.0122878
1598	0.02455	4	0.0122878
1599	0.02455	4	0.0122878
1600	0.02455	4	0.0122878
1601	0.02455	4	0.0122878
1602	0.02455	4	0.0122878
1603	0.02455	4	0.0122878
1604	0.02455	4	0.0122878
1605	0.02455	4	0.0122878
1606	0.02455	4	0.0122878
1607	0.02455	4	0.0122878
1608	0.02455	4	0.0122878
1609	0.02455	4	0.0122878
1610	0.02455	4	0.0122878
1611	0.02455	4	0.0122878
1612	0.02455	4	0.0122878
1613	0.02455	4	0.0122878
1614	0.02455	4	0.0122878
1615	0.02455	4	0.0122878
1616	0.02455	4	0.0122878
1617	0.02455	4	0.0122878
1618	0.02455	4	0.0122878
1619	0.02455	4	0.0122878
1620	0.02455	4	0.0122878
1621	0.02455	4	0.0122878
1622	0.02455	4	0.0122878
1623	0.02455	4	0.0122878
1624	0.02455	4	0.0122878
1625	0.02455	4	0.0122878
1626	0.02455	4	0.0122878
1627	0.02455	4	0.0122878
1628	0.02455	4	0.0122878
1629	0.02455	4	0.0122878
1630	0.02455	4	0.0122878
1631	0.02455	4	0.0122878
1632	0.02455	4	0.0122878
1633	0.02455	4	0.0122878
1634	0.02455	4	0.0122878
1635	0.02455	4	0.0122878
1636	0.02455	4	0.0122878
1637	0.02455	4	0.0122878
1638	0.02455	4	0.0122878
1639	0.02455	4	0.0122878
1640	0.02455	4	0.0122878
1641	0.02455	4	0.0122878
1642	0.02455	4	0.0122878
1643	0.02455	4	0.0122878
1644	0.02455	4	0.0122878
1645	0.02455	4	0.0122878
1646	0.02455	4	0.0122878
1647	0.02455	4	0.0122878
1648	0.02455	4	0.0122878
1649	0.02455	4	0.0122878
1650	0.02455	4	0.0122878
1651	0.02455	4	0.0122878
1652	0.02455	4	0.0122878
1653	0.02455	4	0.0122878
1654	0.02455	4	0.0122878
1655	0.02455	4	0.0122878
1656	0.02455	4	0.0122878
1657	0.02455	4	0.0122878
1658	0.02455	4	0.0122878
1659	0.02455	4	0.0122878
1660	0.02455	4	0.0122878
1661	0.02455	4	0.0122878
1662	0.02455	4	0.0122878
1663	0.02455	4	0.0122878
1664	0.02455	4	0.0122878
1665	0.02455	4	0.0122878
1666	0.02455	4	0.0122878
1667	0.02455	4	0.0122878
1668	0.02455	4	0.0122878
1669	0.02455	4	0.0122878
1670	0.02455	4	0.0122878
1671	0.02455	4	0.0122878
1672	0.02455	4	0.0122878
1673	0.02455	4	0.0122878
1674	0.02455	4	0.0122878
1675	0.02455	4	0.0122878
1676	0.02455	4	0.0122878
1677	0.02455	4	0.0122878
1678	0.02455	4	0.0122878
1679	0.02455	4	0.0122878
1680	0.02455	4	0.0122878
1681	0.02455	4	0.0122878
1682	0.02455	4	0.0122878
1683	0.02455	4	0.0122878
1684	0.02455	4	0.0122878
1685	0.02455	4	0.0122878
1686	0.02455	4	0.0122878
1687	0.02455	4	0.0122878
1688	0.02455	4	0.0122878
1689	0.02455	4	0.0122878
1690	0.02455	4	0.0122878
1691	0.02455	4	0.0122878
1692	0.02455	4	0.0122878
1693	0.02455	4	0.0122878
1694	0.02455	4	0.0122878
1695	0.02455	4	0.0122878
1696	0.02455	4	0.0122878
1697	0.02455	4	0.0122878
1698	0.02455	4	0.0122878
1699	0.02455	4	0.0122878
1700	0.02455	4	0.0122878
1701	0.02455	4	0.0122878
1702	0.02455	4	0.0122878
1703	0.02455	4	0.0122878
1704	0.02455	4	0.0122878
1705	0.02455	4	0.0122878
1706	0.02455	4	0.0122878
1707	0.02455	4	0.0122878
1708	0.02455	4	0.0122878
1709	0.02455	4	0.0122878
1710	0.02455	4	0.0122878
1711	0.02455	4	0.0122878
1712	0.02455	4	0.0122878
1713	0.02455	4	0.0122878
1714	0.02455	4	0.0122878
1715	0.02455	4	0.0122878
1716	0.02455	4	0.0122878
1717	0.02455	4	0.0122878
1718	0.02455	4	0.0122878
1719	0.02455	4	0.0122878
1720	0.02455	4	0.0122878
1721	0.02455	4	0.0122878
1722	0.02455	4	0.0122878
1723	0.02455	4	0.0122878
1724	0.02455	4	0.0122878
1725	0.02455	4	0.0122878
1726	0.02455	4	0.0122878
1727	0.02455	4	0.0122878
1728	0.02455	4	0.0122878
1729	0.02455	4	0.0122878
1730	0.02455	4	0.0122878
1731	0.02455	4	0.0122878
1732	0.02455	4	0.0122878
1733	0.02455	4	0.0122878
1734	0.02455	4	0.0122878
1735	0.02455	4	0.0122878
1736	0.02455	4	0.0122878
1737	0.02455	4	0.0122878
1738	0.02455	4	0.0122878
1739	0.02455	4	0.0122878
1740	0.02455	4	0.0122878
1741	0.02455	4	0.0122878
1742	0.02455	4	0.0122878
1743	0.02455	4	0.0122878
1744	0.02455	4	0.0122878
1745	0.02455	4	0.0122878
1746	0.02455	4	0.0122878
1747	0.02455	4	0.0122878
1748	0.02455	4	0.0122878
1749	0.02455	4	0.0122878
1750	0.02455	4	0.0122878
1751	0.02455	4	0.0122878
1752	0.02455	4	0.0122878
1753	0.02455	4	0.0122878
1754	0.02455	4	0.0122878
1755	0.02455	4	0.0122878
1756	0.02455	4	0.0122878
1757	0.02455	4	0.0122878
1758	0.02455	4	0.0122878
1759	0.02455	4	0.0122878
1760	0.02455	4	0.0122878
1761	0.02455	4	0.0122878
1762	0.02455	4	0.0122878
1763	0.02455	4	0.0122878
1764	0.02455	4	0.0122878
1765	0.02455	4	0.0122878
1766	0.02455	4	0.0122878
1767	0.02455	4	0.0122878
1768	0.02455	4	0.0122878
1769	0.02455	4	0.0122878
1770	0.02455	4	0.0122878
1771	0.02455	4	0.0122878
1772	0.02455	4	0.0122878
1773	0.02455	4	0.0122878
1774	0.02455	4	0.0122878
1775	0.02455	4	0.0122878
1776	0.02455	4	0.0122878
1777	0.02455	4	0.0122878
1778	0.02455	4	0.0122878
1779	0.02455	4	0.0122878
1780	0.02455	4	0.0122878
1781	0.02455	4	0.0122878
1782	0.02455	4	0.0122878
1783	0.02455	4	0.0122878
1784	0.02455	4	0.0122878
1785	0.02455	4	0.0122878
1786	0.02455	4	0.0122878
1787	0.02455	4	0.0122878
1788	0.02455	4	0.0122878
1789	0.02455	4	0.0122878
1790	0.02455	4	0.0122878
1791	0.02455	4	0.0122878
1792	0.02455	4	0.0122878
1793	0.02455	4	0.0122878
1794	0.02455	4	0.0122878
1795	0.02455	4	0.0122878
1796	0.02455	4	0.0122878
1797	0.02455	4	0.0122878
1798	0.02455	4	0.0122878
1799	0.02455	4	0.0122878
1800	0.02455	4	0.0122878
1801	0.02455	4	0.0122878
1802	0.02455	4	0.0122878
1803	0.02455	4	0.0122878
1804	0.02455	4	0.0122878
1805	0.02455	4	0.0122878
1806	0.02455	4	0.0122878
1807	0.02455	4	0.0122878
1808	0.02455	4	0.0122878
1809	0.02455	4	0.0122878
1810	0.02455	4	0.0122878
1811	0.02455	4	0.0122878
1812	0.02455	4	0.0122878
1813	0.02455	4	0.0122878
1814	0.02455	4	0.0122878
1815	0.02455	4	0.0122878
1816	0.02455	4	0.0122878
1817	0.02455	4	0.0122878
1818	0.02455	4	0.0122878
1819	0.02455	4	0.0122878
1820	0.02455	4	0.0122878
1821	0.02455	4	0.0122878
1822	0.02455	4	0.0122878
1823	0.02455	4	0.0122878
1824	0.02455	4	0.0122878
1825	0.02455	4	0.0122878
1826	0.02455	4	0.0122878
1827	0.02455	4	0.0122878
1828	0.02455	4	0.0122878
1829	0.02455	4	0.0122878
1830	0.02455	4	0.0122878
1831	0.02455	4	0.0122878
1832	0.02455	4	0.0122878
1833	0.02455	4	0.0122878
1834	0.02455	4	0.0122878
1835	0.02455	4	0.0122878
1836	0.02455	4	0.0122878
1837	0.02455	4	0.0122878
1838	0.02455	4	0.0122878
1839	0.02455	4	0.0122878
1840	0.02455	4	0.0122878
1841	0.02455	4	0.0122878
1842	0.02455	4	0.0122878
1843	0.02455	4	0.0122878
1844	0.02455	4	0.0122878
1845	0.02455	4	0.0122878
1846	0.02455	4	0.0122878
1847	0.02455	4	0.0122878
1848	0.02455	4	0.0122878
1849	0.02455	4	0.0122878
1850	0.02455	4	0.0122878
1851	0.02455	4	0.0122878
1852	0.02455	4	0.0122878
1853	0.02455	4	0.0122878
1854	0.02455	4	0.0122878
1855	0.02455	4	0.0122878
1856	0.02455	4	0.0122878
1857	0.02455	4	0.0122878
1858	0.02455	4	0.0122878
1859	0.02455	4	0.0122878
1860	0.02455	4	0.0122878
1861	0.02455	4	0.0122878
1862	0.02455	4	0.0122878
1863	0.02455	4	0.0122878
1864	0.02455	4	0.0122878
1865	0.02455	4	0.0122878
1866	0.02455	4	0.0122878
1867	0.02455	4	0.0122878
1868	0.02455	4	0.0122878
1869	0.02455	4	0.0122878
1870	0.02455	4	0.0122878
1871	0.02455	4	0.0122878
1872	0.02455	4	0.0122878
1873	0.02455	4	0.0122878
1874	0.02455	4	0.0122878
1875	0.02455	4	0.0122878
1876	0.02455	4	0.0122878
1877	0.02455	4	0.0122878
1878	0.02455	4	0.0122878
1879	0.02455	4	0.0122878
1880	0.02455	4	0.0122878
1881	0.02455	4	0.0122878
1882	0.02455	4	0.0122878
1883	0.02455	4	0.0122878
1884	0.02455	4	0.0122878
1885	0.02455	4	0.0122878
1886	0.02455	4	0.0122878
1887	0.02455	4	0.0122878
1888	0.02455	4	0.0122878
1889	0.02455	4	0.0122878
1890	0.02455	4	0.0122878
1891	0.02455	4	0.0122878
1892	0.02455	4	0.0122878
1893	0.02455	4	0.0122878
1894	0.02455	4	0.0122878
1895	0.02455	4	0.0122878
1896	0.02455	4	0.0122878
1897	0.02455	4	0.0122878
1898	0.02455	4	0.0122878
1899	0.02455	4	0.0122878
1900	0.02455	4	0.0122878
1901	0.02455	4	0.0122878
1902	0.02455	4	0.0122878
1903	0.02455	4	0.0122878
1904	0.02455	4	0.0122878
1905	0.02455	4	0.0122878
1906	0.02455	4	0.0122878
1907	0.02455	4	0.0122878
1908	0.02455	4	0.0122878
1909	0.02455	4	0.0122878
1910	0.02455	4	0.0122878
1911	0.02455	4	0.0122878
1912	0.02455	4	0.0122878
1913	0.02455	4	0.0122878
1914	0.02455	4	0.0122878
1915	0.02455	4	0.0122878
1916	0.02455	4	0.0122878
1917	0.02455	4	0.0122878
1918	0.02455	4	0.0122878
1919	0.02455	4	0.0122878
1920	0.02455	4	0.0122878
1921	0.02455	4	0.0122878
1922	0.02455	4	0.0122878
1923	0.02455	4	0.0122878
1924	0.02455	4	0.0122878
1925	0.02455	4	0.0122878
1926	0.02455	4	0.0122878
1927	0.02455	4	0.0122878
1928	0.02455	4	0.0122878
1929	0.02455	4	0.0122878
1930	0.02455	4	0.0122878
1931	0.02455	4	0.0122878
1932	0.02455	4	0.0122878
1933	0.02455	4	0.0122878
1934	0.02455	4	0.0122878
1935	0.02455	4	0.0122878
1936	0.02455	4	0.0122878
1937	0.02455	4	0.0122878
1938	0.02455	4	0.0122878
1939	0.02455	4	0.0122878
1940	0.02455	4	0.0122878
1941	0.02455	4	0.0122878
1942	0.02455	4	0.0122878
1943	0.02455	4	0.0122878
1944	0.02455	4	0.0122878
1945	0.02455	4	0.0122878
1946	0.02455	4	0.0122878
1947	0.02455	4	0.0122878
1948	0.02455	4	0.0122878
1949	0.02455	4	0.0122878
1950	0.02455	4	0.0122878
1951	0.02455	4	0.0122878
1952	0.02455	4	0.0122878
1953	0.02455	4	0.0122878
1954	0.02455	4	0.0122878
1955	0.02455	4	0.0122878
1956	0.02455	4	0.0122878
1957	0.02455	4	0.0122878
1958	0.02455	4	0.0122878
1959	0.02455	4	0.0122878
1960	0.02455	4	0.0122878
1961	0.02455	4	0.0122878
1962	0.02455	4	0.0122878
1963	0.02455	4	0.0122878
1964	0.02455	4	0.0122878
1965	0.02455	4	0.0122878
1966	0.02455	4	0.0122878
1967	0.02455	4	0.0122878
1968	0.02455	4	0.0122878
1969	0.02455	4	0.0122878
1970	0.02455	4	0.0122878
1971	0.02455	4	0.0122878
1972	0.02455	4	0.0122878
1973	0.02455	4	0.0122878
1974	0.02455	4	0.0122878
1975	0.02455	4	0.0122878
1976	0.02455	4	0.0122878
1977	0.02455	4	0.0122878
1978	0.02455	4	0.0122878
1979	0.02455	4	0.0122878
1980	0.02455	4	0.0122878
1981	0.02455	4	0.0122878
1982	0.02455	4	0.0122878
1983	0.02455	4	0.0122878
1984	0.02455	4	0.0122878
1985	0.02455	4	0.0122878
1986	0.02455	4	0.0122878
1987	0.02455	4	0.0122878
1988	0.02455	4	0.0122878
1989	0.02455	4	0.0122878
1990	0.02455	4	0.0122878
1991	0.02455	4	0.0122878
1992	0.02455	4	0.0122878
1993	0.02455	4	0.0122878
1994	0.02455	4	0.0122878
1995	0.02455	4	0.0122878
1996	0.02455	4	0.0122878
1997	0.02455	4	0.0122878
1998	0.02455	4	0.0122878
1999	0.02455	4	0.0122878
2000	0.02455	4	0.0122878
[truncated: 3,001 more rows]
