# Supplementary material for: Aspiration-driven co-evolution of cooperation with individual behavioral diversity
Source: PLoS One. 2023 Sep 15;18(9):e0291134. doi: 10.1371/journal.pone.0291134 (PMC10503719; doi:10.1371/journal.pone.0291134)
Supplement: S1 Data — (ZIP) [file pone.0291134.s001.zip › M1/v2-L=200/data/aspiration_time,b=1.98_frequency.txt]

1	0.5	0.5	0
2	0.710261	0.734776	0.481583
3	0.80211	0.890967	0.565392
4	0.819915	1.00472	0.623737
5	0.794882	1.09276	0.646314
6	0.748829	1.16606	0.644375
7	0.69432	1.22897	0.624094
8	0.638101	1.28701	0.591241
9	0.584057	1.35354	0.55258
10	0.532549	1.43188	0.511778
11	0.484984	1.49535	0.471261
12	0.441249	1.61459	0.430414
13	0.4019	1.75326	0.392785
14	0.36594	1.93692	0.357848
15	0.333201	2.07526	0.325677
16	0.303505	2.18785	0.296412
17	0.276769	2.35139	0.269744
18	0.252222	2.55942	0.245395
19	0.230301	2.7399	0.22338
20	0.21023	2.86355	0.203314
21	0.19201	2.88093	0.184865
22	0.175571	2.92313	0.168271
23	0.16076	2.93497	0.153319
24	0.147397	3.03026	0.139738
25	0.135299	3.10767	0.12755
26	0.124317	3.09841	0.116266
27	0.114418	3.23777	0.106276
28	0.10536	3.34282	0.097246
29	0.0972292	3.33133	0.0888799
30	0.0898372	3.46609	0.0814602
31	0.0831348	3.55172	0.074703
32	0.0770768	3.65527	0.0685584
33	0.0715846	3.68137	0.062991
34	0.0666527	3.70826	0.0579833
35	0.0621843	3.73138	0.0534492
36	0.0581293	3.77965	0.0493632
37	0.0544688	3.8051	0.0456341
38	0.0510989	3.82339	0.0422131
39	0.0481122	3.83917	0.0391822
40	0.0453758	3.85288	0.0364071
41	0.0429149	3.86612	0.0339092
42	0.0406942	3.88088	0.0316486
43	0.0386751	3.88786	0.0296082
44	0.0368807	3.89792	0.0277859
45	0.0352279	3.90772	0.0261061
46	0.0337373	3.91565	0.0245933
47	0.0323705	3.92187	0.0232087
48	0.0311569	3.92984	0.0219734
49	0.0300477	3.93551	0.0208482
50	0.0290409	3.94105	0.019826
51	0.0281353	3.9465	0.0189055
52	0.0273211	3.95208	0.0180762
53	0.0265847	3.9563	0.0173281
54	0.0259193	3.96054	0.0166512
55	0.0253082	3.9638	0.016031
56	0.0247608	3.96766	0.0154732
57	0.0242658	3.9712	0.0149686
58	0.023818	3.97345	0.0145145
59	0.0234146	3.97655	0.0141029
60	0.0230473	3.97842	0.0137302
61	0.0227131	3.98075	0.0133898
62	0.0224107	3.9824	0.0130828
63	0.0221375	3.98388	0.0128055
64	0.0218922	3.98545	0.0125559
65	0.0216705	3.98691	0.0123303
66	0.0214677	3.9878	0.0121249
67	0.021285	3.98936	0.011938
68	0.0211205	3.99034	0.0117709
69	0.0209716	3.99118	0.0116196
70	0.020836	3.9919	0.011482
71	0.0207127	3.99261	0.0113568
72	0.0206019	3.99333	0.011244
73	0.0205011	3.99384	0.0111418
74	0.020411	3.99446	0.01105
75	0.020328	3.99489	0.0109658
76	0.020254	3.99527	0.0108907
77	0.0201867	3.99572	0.0108222
78	0.0201265	3.99615	0.0107609
79	0.0200717	3.99651	0.010705
80	0.0200215	3.99694	0.0106537
81	0.019977	3.99725	0.0106084
82	0.0199363	3.99745	0.0105671
83	0.0198992	3.9977	0.0105294
84	0.0198659	3.9979	0.0104955
85	0.0198361	3.99807	0.0104652
86	0.0198093	3.9983	0.0104378
87	0.0197847	3.99845	0.0104128
88	0.0197625	3.99859	0.0103902
89	0.0197421	3.99871	0.0103695
90	0.019724	3.99883	0.010351
91	0.0197073	3.99894	0.0103341
92	0.0196923	3.99901	0.0103189
93	0.0196788	3.99913	0.0103051
94	0.0196666	3.99922	0.0102926
95	0.0196556	3.99927	0.0102814
96	0.0196456	3.99934	0.0102713
97	0.0196366	3.99938	0.0102621
98	0.0196283	3.99943	0.0102537
99	0.0196209	3.99948	0.0102462
100	0.0196142	3.99954	0.0102393
101	0.0196081	3.99958	0.0102331
102	0.0196026	3.99963	0.0102275
103	0.0195976	3.99966	0.0102224
104	0.019593	3.99969	0.0102178
105	0.019589	3.99972	0.0102137
106	0.0195853	3.99975	0.0102098
107	0.0195819	3.99977	0.0102064
108	0.0195789	3.99979	0.0102033
109	0.0195761	3.99981	0.0102005
110	0.0195737	3.99983	0.010198
111	0.0195714	3.99985	0.0101957
112	0.0195694	3.99986	0.0101937
113	0.0195676	3.99988	0.0101918
114	0.0195659	3.99989	0.0101901
115	0.0195644	3.9999	0.0101886
116	0.019563	3.99991	0.0101872
117	0.0195618	3.99992	0.0101859
118	0.0195607	3.99992	0.0101848
119	0.0195596	3.99993	0.0101837
120	0.0195587	3.99994	0.0101828
121	0.0195579	3.99994	0.0101819
122	0.0195571	3.99995	0.0101811
123	0.0195564	3.99995	0.0101805
124	0.0195558	3.99996	0.0101798
125	0.0195552	3.99996	0.0101793
126	0.0195547	3.99997	0.0101787
127	0.0195543	3.99997	0.0101783
128	0.0195539	3.99997	0.0101779
129	0.0195535	3.99997	0.0101775
130	0.0195532	3.99998	0.0101771
131	0.0195529	3.99998	0.0101768
132	0.0195526	3.99998	0.0101766
133	0.0195523	3.99998	0.0101763
134	0.0195521	3.99998	0.0101761
135	0.0195519	3.99998	0.0101759
136	0.0195517	3.99999	0.0101757
137	0.0195516	3.99999	0.0101755
138	0.0195514	3.99999	0.0101754
139	0.0195513	3.99999	0.0101752
140	0.0195512	3.99999	0.0101751
141	0.0195511	3.99999	0.010175
142	0.019551	3.99999	0.0101749
143	0.0195509	3.99999	0.0101748
144	0.0195508	3.99999	0.0101747
145	0.0195507	3.99999	0.0101746
146	0.0195506	3.99999	0.0101746
147	0.0195506	3.99999	0.0101745
148	0.0195505	4	0.0101744
149	0.0195505	4	0.0101744
150	0.0195504	4	0.0101743
151	0.0195504	4	0.0101743
152	0.0195503	4	0.0101743
153	0.0195503	4	0.0101742
154	0.0195503	4	0.0101742
155	0.0195503	4	0.0101742
156	0.0195502	4	0.0101741
157	0.0195502	4	0.0101741
158	0.0195502	4	0.0101741
159	0.0195502	4	0.0101741
160	0.0195502	4	0.0101741
161	0.0195501	4	0.0101741
162	0.0195501	4	0.010174
163	0.0195501	4	0.010174
164	0.0195501	4	0.010174
165	0.0195501	4	0.010174
166	0.0195501	4	0.010174
167	0.0195501	4	0.010174
168	0.0195501	4	0.010174
169	0.0195501	4	0.010174
170	0.0195501	4	0.010174
171	0.0195501	4	0.010174
172	0.01955	4	0.010174
173	0.01955	4	0.010174
174	0.01955	4	0.0101739
175	0.01955	4	0.0101739
176	0.01955	4	0.0101739
177	0.01955	4	0.0101739
178	0.01955	4	0.0101739
179	0.01955	4	0.0101739
180	0.01955	4	0.0101739
181	0.01955	4	0.0101739
182	0.01955	4	0.0101739
183	0.01955	4	0.0101739
184	0.01955	4	0.0101739
185	0.01955	4	0.0101739
186	0.01955	4	0.0101739
187	0.01955	4	0.0101739
188	0.01955	4	0.0101739
189	0.01955	4	0.0101739
190	0.01955	4	0.0101739
191	0.01955	4	0.0101739
192	0.01955	4	0.0101739
193	0.01955	4	0.0101739
194	0.01955	4	0.0101739
195	0.01955	4	0.0101739
196	0.01955	4	0.0101739
197	0.01955	4	0.0101739
198	0.01955	4	0.0101739
199	0.01955	4	0.0101739
200	0.01955	4	0.0101739
201	0.01955	4	0.0101739
202	0.01955	4	0.0101739
203	0.01955	4	0.0101739
204	0.01955	4	0.0101739
205	0.01955	4	0.0101739
206	0.01955	4	0.0101739
207	0.01955	4	0.0101739
208	0.01955	4	0.0101739
209	0.01955	4	0.0101739
210	0.01955	4	0.0101739
211	0.01955	4	0.0101739
212	0.01955	4	0.0101739
213	0.01955	4	0.0101739
214	0.01955	4	0.0101739
215	0.01955	4	0.0101739
216	0.01955	4	0.0101739
217	0.01955	4	0.0101739
218	0.01955	4	0.0101739
219	0.01955	4	0.0101739
220	0.01955	4	0.0101739
221	0.01955	4	0.0101739
222	0.01955	4	0.0101739
223	0.01955	4	0.0101739
224	0.01955	4	0.0101739
225	0.01955	4	0.0101739
226	0.01955	4	0.0101739
227	0.01955	4	0.0101739
228	0.01955	4	0.0101739
229	0.01955	4	0.0101739
230	0.01955	4	0.0101739
231	0.01955	4	0.0101739
232	0.01955	4	0.0101739
233	0.01955	4	0.0101739
234	0.01955	4	0.0101739
235	0.01955	4	0.0101739
236	0.01955	4	0.0101739
237	0.01955	4	0.0101739
238	0.01955	4	0.0101739
239	0.01955	4	0.0101739
240	0.01955	4	0.0101739
241	0.01955	4	0.0101739
242	0.01955	4	0.0101739
243	0.01955	4	0.0101739
244	0.01955	4	0.0101739
245	0.01955	4	0.0101739
246	0.01955	4	0.0101739
247	0.01955	4	0.0101739
248	0.01955	4	0.0101739
249	0.01955	4	0.0101739
250	0.01955	4	0.0101739
251	0.01955	4	0.0101739
252	0.01955	4	0.0101739
253	0.01955	4	0.0101739
254	0.01955	4	0.0101739
255	0.01955	4	0.0101739
256	0.01955	4	0.0101739
257	0.01955	4	0.0101739
258	0.01955	4	0.0101739
259	0.01955	4	0.0101739
260	0.01955	4	0.0101739
261	0.01955	4	0.0101739
262	0.01955	4	0.0101739
263	0.01955	4	0.0101739
264	0.01955	4	0.0101739
265	0.01955	4	0.0101739
266	0.01955	4	0.0101739
267	0.01955	4	0.0101739
268	0.01955	4	0.0101739
269	0.01955	4	0.0101739
270	0.01955	4	0.0101739
271	0.01955	4	0.0101739
272	0.01955	4	0.0101739
273	0.01955	4	0.0101739
274	0.01955	4	0.0101739
275	0.01955	4	0.0101739
276	0.01955	4	0.0101739
277	0.01955	4	0.0101739
278	0.01955	4	0.0101739
279	0.01955	4	0.0101739
280	0.01955	4	0.0101739
281	0.01955	4	0.0101739
282	0.01955	4	0.0101739
283	0.01955	4	0.0101739
284	0.01955	4	0.0101739
285	0.01955	4	0.0101739
286	0.01955	4	0.0101739
287	0.01955	4	0.0101739
288	0.01955	4	0.0101739
289	0.01955	4	0.0101739
290	0.01955	4	0.0101739
291	0.01955	4	0.0101739
292	0.01955	4	0.0101739
293	0.01955	4	0.0101739
294	0.01955	4	0.0101739
295	0.01955	4	0.0101739
296	0.01955	4	0.0101739
297	0.01955	4	0.0101739
298	0.01955	4	0.0101739
299	0.01955	4	0.0101739
300	0.01955	4	0.0101739
301	0.01955	4	0.0101739
302	0.01955	4	0.0101739
303	0.01955	4	0.0101739
304	0.01955	4	0.0101739
305	0.01955	4	0.0101739
306	0.01955	4	0.0101739
307	0.01955	4	0.0101739
308	0.01955	4	0.0101739
309	0.01955	4	0.0101739
310	0.01955	4	0.0101739
311	0.01955	4	0.0101739
312	0.01955	4	0.0101739
313	0.01955	4	0.0101739
314	0.01955	4	0.0101739
315	0.01955	4	0.0101739
316	0.01955	4	0.0101739
317	0.01955	4	0.0101739
318	0.01955	4	0.0101739
319	0.01955	4	0.0101739
320	0.01955	4	0.0101739
321	0.01955	4	0.0101739
322	0.01955	4	0.0101739
323	0.01955	4	0.0101739
324	0.01955	4	0.0101739
325	0.01955	4	0.0101739
326	0.01955	4	0.0101739
327	0.01955	4	0.0101739
328	0.01955	4	0.0101739
329	0.01955	4	0.0101739
330	0.01955	4	0.0101739
331	0.01955	4	0.0101739
332	0.01955	4	0.0101739
333	0.01955	4	0.0101739
334	0.01955	4	0.0101739
335	0.01955	4	0.0101739
336	0.01955	4	0.0101739
337	0.01955	4	0.0101739
338	0.01955	4	0.0101739
339	0.01955	4	0.0101739
340	0.01955	4	0.0101739
341	0.01955	4	0.0101739
342	0.01955	4	0.0101739
343	0.01955	4	0.0101739
344	0.01955	4	0.0101739
345	0.01955	4	0.0101739
346	0.01955	4	0.0101739
347	0.01955	4	0.0101739
348	0.01955	4	0.0101739
349	0.01955	4	0.0101739
350	0.01955	4	0.0101739
351	0.01955	4	0.0101739
352	0.01955	4	0.0101739
353	0.01955	4	0.0101739
354	0.01955	4	0.0101739
355	0.01955	4	0.0101739
356	0.01955	4	0.0101739
357	0.01955	4	0.0101739
358	0.01955	4	0.0101739
359	0.01955	4	0.0101739
360	0.01955	4	0.0101739
361	0.01955	4	0.0101739
362	0.01955	4	0.0101739
363	0.01955	4	0.0101739
364	0.01955	4	0.0101739
365	0.01955	4	0.0101739
366	0.01955	4	0.0101739
367	0.01955	4	0.0101739
368	0.01955	4	0.0101739
369	0.01955	4	0.0101739
370	0.01955	4	0.0101739
371	0.01955	4	0.0101739
372	0.01955	4	0.0101739
373	0.01955	4	0.0101739
374	0.01955	4	0.0101739
375	0.01955	4	0.0101739
376	0.01955	4	0.0101739
377	0.01955	4	0.0101739
378	0.01955	4	0.0101739
379	0.01955	4	0.0101739
380	0.01955	4	0.0101739
381	0.01955	4	0.0101739
382	0.01955	4	0.0101739
383	0.01955	4	0.0101739
384	0.01955	4	0.0101739
385	0.01955	4	0.0101739
386	0.01955	4	0.0101739
387	0.01955	4	0.0101739
388	0.01955	4	0.0101739
389	0.01955	4	0.0101739
390	0.01955	4	0.0101739
391	0.01955	4	0.0101739
392	0.01955	4	0.0101739
393	0.01955	4	0.0101739
394	0.01955	4	0.0101739
395	0.01955	4	0.0101739
396	0.01955	4	0.0101739
397	0.01955	4	0.0101739
398	0.01955	4	0.0101739
399	0.01955	4	0.0101739
400	0.01955	4	0.0101739
401	0.01955	4	0.0101739
402	0.01955	4	0.0101739
403	0.01955	4	0.0101739
404	0.01955	4	0.0101739
405	0.01955	4	0.0101739
406	0.01955	4	0.0101739
407	0.01955	4	0.0101739
408	0.01955	4	0.0101739
409	0.01955	4	0.0101739
410	0.01955	4	0.0101739
411	0.01955	4	0.0101739
412	0.01955	4	0.0101739
413	0.01955	4	0.0101739
414	0.01955	4	0.0101739
415	0.01955	4	0.0101739
416	0.01955	4	0.0101739
417	0.01955	4	0.0101739
418	0.01955	4	0.0101739
419	0.01955	4	0.0101739
420	0.01955	4	0.0101739
421	0.01955	4	0.0101739
422	0.01955	4	0.0101739
423	0.01955	4	0.0101739
424	0.01955	4	0.0101739
425	0.01955	4	0.0101739
426	0.01955	4	0.0101739
427	0.01955	4	0.0101739
428	0.01955	4	0.0101739
429	0.01955	4	0.0101739
430	0.01955	4	0.0101739
431	0.01955	4	0.0101739
432	0.01955	4	0.0101739
433	0.01955	4	0.0101739
434	0.01955	4	0.0101739
435	0.01955	4	0.0101739
436	0.01955	4	0.0101739
437	0.01955	4	0.0101739
438	0.01955	4	0.0101739
439	0.01955	4	0.0101739
440	0.01955	4	0.0101739
441	0.01955	4	0.0101739
442	0.01955	4	0.0101739
443	0.01955	4	0.0101739
444	0.01955	4	0.0101739
445	0.01955	4	0.0101739
446	0.01955	4	0.0101739
447	0.01955	4	0.0101739
448	0.01955	4	0.0101739
449	0.01955	4	0.0101739
450	0.01955	4	0.0101739
451	0.01955	4	0.0101739
452	0.01955	4	0.0101739
453	0.01955	4	0.0101739
454	0.01955	4	0.0101739
455	0.01955	4	0.0101739
456	0.01955	4	0.0101739
457	0.01955	4	0.0101739
458	0.01955	4	0.0101739
459	0.01955	4	0.0101739
460	0.01955	4	0.0101739
461	0.01955	4	0.0101739
462	0.01955	4	0.0101739
463	0.01955	4	0.0101739
464	0.01955	4	0.0101739
465	0.01955	4	0.0101739
466	0.01955	4	0.0101739
467	0.01955	4	0.0101739
468	0.01955	4	0.0101739
469	0.01955	4	0.0101739
470	0.01955	4	0.0101739
471	0.01955	4	0.0101739
472	0.01955	4	0.0101739
473	0.01955	4	0.0101739
474	0.01955	4	0.0101739
475	0.01955	4	0.0101739
476	0.01955	4	0.0101739
477	0.01955	4	0.0101739
478	0.01955	4	0.0101739
479	0.01955	4	0.0101739
480	0.01955	4	0.0101739
481	0.01955	4	0.0101739
482	0.01955	4	0.0101739
483	0.01955	4	0.0101739
484	0.01955	4	0.0101739
485	0.01955	4	0.0101739
486	0.01955	4	0.0101739
487	0.01955	4	0.0101739
488	0.01955	4	0.0101739
489	0.01955	4	0.0101739
490	0.01955	4	0.0101739
491	0.01955	4	0.0101739
492	0.01955	4	0.0101739
493	0.01955	4	0.0101739
494	0.01955	4	0.0101739
495	0.01955	4	0.0101739
496	0.01955	4	0.0101739
497	0.01955	4	0.0101739
498	0.01955	4	0.0101739
499	0.01955	4	0.0101739
500	0.01955	4	0.0101739
501	0.01955	4	0.0101739
502	0.01955	4	0.0101739
503	0.01955	4	0.0101739
504	0.01955	4	0.0101739
505	0.01955	4	0.0101739
506	0.01955	4	0.0101739
507	0.01955	4	0.0101739
508	0.01955	4	0.0101739
509	0.01955	4	0.0101739
510	0.01955	4	0.0101739
511	0.01955	4	0.0101739
512	0.01955	4	0.0101739
513	0.01955	4	0.0101739
514	0.01955	4	0.0101739
515	0.01955	4	0.0101739
516	0.01955	4	0.0101739
517	0.01955	4	0.0101739
518	0.01955	4	0.0101739
519	0.01955	4	0.0101739
520	0.01955	4	0.0101739
521	0.01955	4	0.0101739
522	0.01955	4	0.0101739
523	0.01955	4	0.0101739
524	0.01955	4	0.0101739
525	0.01955	4	0.0101739
526	0.01955	4	0.0101739
527	0.01955	4	0.0101739
528	0.01955	4	0.0101739
529	0.01955	4	0.0101739
530	0.01955	4	0.0101739
531	0.01955	4	0.0101739
532	0.01955	4	0.0101739
533	0.01955	4	0.0101739
534	0.01955	4	0.0101739
535	0.01955	4	0.0101739
536	0.01955	4	0.0101739
537	0.01955	4	0.0101739
538	0.01955	4	0.0101739
539	0.01955	4	0.0101739
540	0.01955	4	0.0101739
541	0.01955	4	0.0101739
542	0.01955	4	0.0101739
543	0.01955	4	0.0101739
544	0.01955	4	0.0101739
545	0.01955	4	0.0101739
546	0.01955	4	0.0101739
547	0.01955	4	0.0101739
548	0.01955	4	0.0101739
549	0.01955	4	0.0101739
550	0.01955	4	0.0101739
551	0.01955	4	0.0101739
552	0.01955	4	0.0101739
553	0.01955	4	0.0101739
554	0.01955	4	0.0101739
555	0.01955	4	0.0101739
556	0.01955	4	0.0101739
557	0.01955	4	0.0101739
558	0.01955	4	0.0101739
559	0.01955	4	0.0101739
560	0.01955	4	0.0101739
561	0.01955	4	0.0101739
562	0.01955	4	0.0101739
563	0.01955	4	0.0101739
564	0.01955	4	0.0101739
565	0.01955	4	0.0101739
566	0.01955	4	0.0101739
567	0.01955	4	0.0101739
568	0.01955	4	0.0101739
569	0.01955	4	0.0101739
570	0.01955	4	0.0101739
571	0.01955	4	0.0101739
572	0.01955	4	0.0101739
573	0.01955	4	0.0101739
574	0.01955	4	0.0101739
575	0.01955	4	0.0101739
576	0.01955	4	0.0101739
577	0.01955	4	0.0101739
578	0.01955	4	0.0101739
579	0.01955	4	0.0101739
580	0.01955	4	0.0101739
581	0.01955	4	0.0101739
582	0.01955	4	0.0101739
583	0.01955	4	0.0101739
584	0.01955	4	0.0101739
585	0.01955	4	0.0101739
586	0.01955	4	0.0101739
587	0.01955	4	0.0101739
588	0.01955	4	0.0101739
589	0.01955	4	0.0101739
590	0.01955	4	0.0101739
591	0.01955	4	0.0101739
592	0.01955	4	0.0101739
593	0.01955	4	0.0101739
594	0.01955	4	0.0101739
595	0.01955	4	0.0101739
596	0.01955	4	0.0101739
597	0.01955	4	0.0101739
598	0.01955	4	0.0101739
599	0.01955	4	0.0101739
600	0.01955	4	0.0101739
601	0.01955	4	0.0101739
602	0.01955	4	0.0101739
603	0.01955	4	0.0101739
604	0.01955	4	0.0101739
605	0.01955	4	0.0101739
606	0.01955	4	0.0101739
607	0.01955	4	0.0101739
608	0.01955	4	0.0101739
609	0.01955	4	0.0101739
610	0.01955	4	0.0101739
611	0.01955	4	0.0101739
612	0.01955	4	0.0101739
613	0.01955	4	0.0101739
614	0.01955	4	0.0101739
615	0.01955	4	0.0101739
616	0.01955	4	0.0101739
617	0.01955	4	0.0101739
618	0.01955	4	0.0101739
619	0.01955	4	0.0101739
620	0.01955	4	0.0101739
621	0.01955	4	0.0101739
622	0.01955	4	0.0101739
623	0.01955	4	0.0101739
624	0.01955	4	0.0101739
625	0.01955	4	0.0101739
626	0.01955	4	0.0101739
627	0.01955	4	0.0101739
628	0.01955	4	0.0101739
629	0.01955	4	0.0101739
630	0.01955	4	0.0101739
631	0.01955	4	0.0101739
632	0.01955	4	0.0101739
633	0.01955	4	0.0101739
634	0.01955	4	0.0101739
635	0.01955	4	0.0101739
636	0.01955	4	0.0101739
637	0.01955	4	0.0101739
638	0.01955	4	0.0101739
639	0.01955	4	0.0101739
640	0.01955	4	0.0101739
641	0.01955	4	0.0101739
642	0.01955	4	0.0101739
643	0.01955	4	0.0101739
644	0.01955	4	0.0101739
645	0.01955	4	0.0101739
646	0.01955	4	0.0101739
647	0.01955	4	0.0101739
648	0.01955	4	0.0101739
649	0.01955	4	0.0101739
650	0.01955	4	0.0101739
651	0.01955	4	0.0101739
652	0.01955	4	0.0101739
653	0.01955	4	0.0101739
654	0.01955	4	0.0101739
655	0.01955	4	0.0101739
656	0.01955	4	0.0101739
657	0.01955	4	0.0101739
658	0.01955	4	0.0101739
659	0.01955	4	0.0101739
660	0.01955	4	0.0101739
661	0.01955	4	0.0101739
662	0.01955	4	0.0101739
663	0.01955	4	0.0101739
664	0.01955	4	0.0101739
665	0.01955	4	0.0101739
666	0.01955	4	0.0101739
667	0.01955	4	0.0101739
668	0.01955	4	0.0101739
669	0.01955	4	0.0101739
670	0.01955	4	0.0101739
671	0.01955	4	0.0101739
672	0.01955	4	0.0101739
673	0.01955	4	0.0101739
674	0.01955	4	0.0101739
675	0.01955	4	0.0101739
676	0.01955	4	0.0101739
677	0.01955	4	0.0101739
678	0.01955	4	0.0101739
679	0.01955	4	0.0101739
680	0.01955	4	0.0101739
681	0.01955	4	0.0101739
682	0.01955	4	0.0101739
683	0.01955	4	0.0101739
684	0.01955	4	0.0101739
685	0.01955	4	0.0101739
686	0.01955	4	0.0101739
687	0.01955	4	0.0101739
688	0.01955	4	0.0101739
689	0.01955	4	0.0101739
690	0.01955	4	0.0101739
691	0.01955	4	0.0101739
692	0.01955	4	0.0101739
693	0.01955	4	0.0101739
694	0.01955	4	0.0101739
695	0.01955	4	0.0101739
696	0.01955	4	0.0101739
697	0.01955	4	0.0101739
698	0.01955	4	0.0101739
699	0.01955	4	0.0101739
700	0.01955	4	0.0101739
701	0.01955	4	0.0101739
702	0.01955	4	0.0101739
703	0.01955	4	0.0101739
704	0.01955	4	0.0101739
705	0.01955	4	0.0101739
706	0.01955	4	0.0101739
707	0.01955	4	0.0101739
708	0.01955	4	0.0101739
709	0.01955	4	0.0101739
710	0.01955	4	0.0101739
711	0.01955	4	0.0101739
712	0.01955	4	0.0101739
713	0.01955	4	0.0101739
714	0.01955	4	0.0101739
715	0.01955	4	0.0101739
716	0.01955	4	0.0101739
717	0.01955	4	0.0101739
718	0.01955	4	0.0101739
719	0.01955	4	0.0101739
720	0.01955	4	0.0101739
721	0.01955	4	0.0101739
722	0.01955	4	0.0101739
723	0.01955	4	0.0101739
724	0.01955	4	0.0101739
725	0.01955	4	0.0101739
726	0.01955	4	0.0101739
727	0.01955	4	0.0101739
728	0.01955	4	0.0101739
729	0.01955	4	0.0101739
730	0.01955	4	0.0101739
731	0.01955	4	0.0101739
732	0.01955	4	0.0101739
733	0.01955	4	0.0101739
734	0.01955	4	0.0101739
735	0.01955	4	0.0101739
736	0.01955	4	0.0101739
737	0.01955	4	0.0101739
738	0.01955	4	0.0101739
739	0.01955	4	0.0101739
740	0.01955	4	0.0101739
741	0.01955	4	0.0101739
742	0.01955	4	0.0101739
743	0.01955	4	0.0101739
744	0.01955	4	0.0101739
745	0.01955	4	0.0101739
746	0.01955	4	0.0101739
747	0.01955	4	0.0101739
748	0.01955	4	0.0101739
749	0.01955	4	0.0101739
750	0.01955	4	0.0101739
751	0.01955	4	0.0101739
752	0.01955	4	0.0101739
753	0.01955	4	0.0101739
754	0.01955	4	0.0101739
755	0.01955	4	0.0101739
756	0.01955	4	0.0101739
757	0.01955	4	0.0101739
758	0.01955	4	0.0101739
759	0.01955	4	0.0101739
760	0.01955	4	0.0101739
761	0.01955	4	0.0101739
762	0.01955	4	0.0101739
763	0.01955	4	0.0101739
764	0.01955	4	0.0101739
765	0.01955	4	0.0101739
766	0.01955	4	0.0101739
767	0.01955	4	0.0101739
768	0.01955	4	0.0101739
769	0.01955	4	0.0101739
770	0.01955	4	0.0101739
771	0.01955	4	0.0101739
772	0.01955	4	0.0101739
773	0.01955	4	0.0101739
774	0.01955	4	0.0101739
775	0.01955	4	0.0101739
776	0.01955	4	0.0101739
777	0.01955	4	0.0101739
778	0.01955	4	0.0101739
779	0.01955	4	0.0101739
780	0.01955	4	0.0101739
781	0.01955	4	0.0101739
782	0.01955	4	0.0101739
783	0.01955	4	0.0101739
784	0.01955	4	0.0101739
785	0.01955	4	0.0101739
786	0.01955	4	0.0101739
787	0.01955	4	0.0101739
788	0.01955	4	0.0101739
789	0.01955	4	0.0101739
790	0.01955	4	0.0101739
791	0.01955	4	0.0101739
792	0.01955	4	0.0101739
793	0.01955	4	0.0101739
794	0.01955	4	0.0101739
795	0.01955	4	0.0101739
796	0.01955	4	0.0101739
797	0.01955	4	0.0101739
798	0.01955	4	0.0101739
799	0.01955	4	0.0101739
800	0.01955	4	0.0101739
801	0.01955	4	0.0101739
802	0.01955	4	0.0101739
803	0.01955	4	0.0101739
804	0.01955	4	0.0101739
805	0.01955	4	0.0101739
806	0.01955	4	0.0101739
807	0.01955	4	0.0101739
808	0.01955	4	0.0101739
809	0.01955	4	0.0101739
810	0.01955	4	0.0101739
811	0.01955	4	0.0101739
812	0.01955	4	0.0101739
813	0.01955	4	0.0101739
814	0.01955	4	0.0101739
815	0.01955	4	0.0101739
816	0.01955	4	0.0101739
817	0.01955	4	0.0101739
818	0.01955	4	0.0101739
819	0.01955	4	0.0101739
820	0.01955	4	0.0101739
821	0.01955	4	0.0101739
822	0.01955	4	0.0101739
823	0.01955	4	0.0101739
824	0.01955	4	0.0101739
825	0.01955	4	0.0101739
826	0.01955	4	0.0101739
827	0.01955	4	0.0101739
828	0.01955	4	0.0101739
829	0.01955	4	0.0101739
830	0.01955	4	0.0101739
831	0.01955	4	0.0101739
832	0.01955	4	0.0101739
833	0.01955	4	0.0101739
834	0.01955	4	0.0101739
835	0.01955	4	0.0101739
836	0.01955	4	0.0101739
837	0.01955	4	0.0101739
838	0.01955	4	0.0101739
839	0.01955	4	0.0101739
840	0.01955	4	0.0101739
841	0.01955	4	0.0101739
842	0.01955	4	0.0101739
843	0.01955	4	0.0101739
844	0.01955	4	0.0101739
845	0.01955	4	0.0101739
846	0.01955	4	0.0101739
847	0.01955	4	0.0101739
848	0.01955	4	0.0101739
849	0.01955	4	0.0101739
850	0.01955	4	0.0101739
851	0.01955	4	0.0101739
852	0.01955	4	0.0101739
853	0.01955	4	0.0101739
854	0.01955	4	0.0101739
855	0.01955	4	0.0101739
856	0.01955	4	0.0101739
857	0.01955	4	0.0101739
858	0.01955	4	0.0101739
859	0.01955	4	0.0101739
860	0.01955	4	0.0101739
861	0.01955	4	0.0101739
862	0.01955	4	0.0101739
863	0.01955	4	0.0101739
864	0.01955	4	0.0101739
865	0.01955	4	0.0101739
866	0.01955	4	0.0101739
867	0.01955	4	0.0101739
868	0.01955	4	0.0101739
869	0.01955	4	0.0101739
870	0.01955	4	0.0101739
871	0.01955	4	0.0101739
872	0.01955	4	0.0101739
873	0.01955	4	0.0101739
874	0.01955	4	0.0101739
875	0.01955	4	0.0101739
876	0.01955	4	0.0101739
877	0.01955	4	0.0101739
878	0.01955	4	0.0101739
879	0.01955	4	0.0101739
880	0.01955	4	0.0101739
881	0.01955	4	0.0101739
882	0.01955	4	0.0101739
883	0.01955	4	0.0101739
884	0.01955	4	0.0101739
885	0.01955	4	0.0101739
886	0.01955	4	0.0101739
887	0.01955	4	0.0101739
888	0.01955	4	0.0101739
889	0.01955	4	0.0101739
890	0.01955	4	0.0101739
891	0.01955	4	0.0101739
892	0.01955	4	0.0101739
893	0.01955	4	0.0101739
894	0.01955	4	0.0101739
895	0.01955	4	0.0101739
896	0.01955	4	0.0101739
897	0.01955	4	0.0101739
898	0.01955	4	0.0101739
899	0.01955	4	0.0101739
900	0.01955	4	0.0101739
901	0.01955	4	0.0101739
902	0.01955	4	0.0101739
903	0.01955	4	0.0101739
904	0.01955	4	0.0101739
905	0.01955	4	0.0101739
906	0.01955	4	0.0101739
907	0.01955	4	0.0101739
908	0.01955	4	0.0101739
909	0.01955	4	0.0101739
910	0.01955	4	0.0101739
911	0.01955	4	0.0101739
912	0.01955	4	0.0101739
913	0.01955	4	0.0101739
914	0.01955	4	0.0101739
915	0.01955	4	0.0101739
916	0.01955	4	0.0101739
917	0.01955	4	0.0101739
918	0.01955	4	0.0101739
919	0.01955	4	0.0101739
920	0.01955	4	0.0101739
921	0.01955	4	0.0101739
922	0.01955	4	0.0101739
923	0.01955	4	0.0101739
924	0.01955	4	0.0101739
925	0.01955	4	0.0101739
926	0.01955	4	0.0101739
927	0.01955	4	0.0101739
928	0.01955	4	0.0101739
929	0.01955	4	0.0101739
930	0.01955	4	0.0101739
931	0.01955	4	0.0101739
932	0.01955	4	0.0101739
933	0.01955	4	0.0101739
934	0.01955	4	0.0101739
935	0.01955	4	0.0101739
936	0.01955	4	0.0101739
937	0.01955	4	0.0101739
938	0.01955	4	0.0101739
939	0.01955	4	0.0101739
940	0.01955	4	0.0101739
941	0.01955	4	0.0101739
942	0.01955	4	0.0101739
943	0.01955	4	0.0101739
944	0.01955	4	0.0101739
945	0.01955	4	0.0101739
946	0.01955	4	0.0101739
947	0.01955	4	0.0101739
948	0.01955	4	0.0101739
949	0.01955	4	0.0101739
950	0.01955	4	0.0101739
951	0.01955	4	0.0101739
952	0.01955	4	0.0101739
953	0.01955	4	0.0101739
954	0.01955	4	0.0101739
955	0.01955	4	0.0101739
956	0.01955	4	0.0101739
957	0.01955	4	0.0101739
958	0.01955	4	0.0101739
959	0.01955	4	0.0101739
960	0.01955	4	0.0101739
961	0.01955	4	0.0101739
962	0.01955	4	0.0101739
963	0.01955	4	0.0101739
964	0.01955	4	0.0101739
965	0.01955	4	0.0101739
966	0.01955	4	0.0101739
967	0.01955	4	0.0101739
968	0.01955	4	0.0101739
969	0.01955	4	0.0101739
970	0.01955	4	0.0101739
971	0.01955	4	0.0101739
972	0.01955	4	0.0101739
973	0.01955	4	0.0101739
974	0.01955	4	0.0101739
975	0.01955	4	0.0101739
976	0.01955	4	0.0101739
977	0.01955	4	0.0101739
978	0.01955	4	0.0101739
979	0.01955	4	0.0101739
980	0.01955	4	0.0101739
981	0.01955	4	0.0101739
982	0.01955	4	0.0101739
983	0.01955	4	0.0101739
984	0.01955	4	0.0101739
985	0.01955	4	0.0101739
986	0.01955	4	0.0101739
987	0.01955	4	0.0101739
988	0.01955	4	0.0101739
989	0.01955	4	0.0101739
990	0.01955	4	0.0101739
991	0.01955	4	0.0101739
992	0.01955	4	0.0101739
993	0.01955	4	0.0101739
994	0.01955	4	0.0101739
995	0.01955	4	0.0101739
996	0.01955	4	0.0101739
997	0.01955	4	0.0101739
998	0.01955	4	0.0101739
999	0.01955	4	0.0101739
1000	0.01955	4	0.0101739
1001	0.01955	4	0.0101739
1002	0.01955	4	0.0101739
1003	0.01955	4	0.0101739
1004	0.01955	4	0.0101739
1005	0.01955	4	0.0101739
1006	0.01955	4	0.0101739
1007	0.01955	4	0.0101739
1008	0.01955	4	0.0101739
1009	0.01955	4	0.0101739
1010	0.01955	4	0.0101739
1011	0.01955	4	0.0101739
1012	0.01955	4	0.0101739
1013	0.01955	4	0.0101739
1014	0.01955	4	0.0101739
1015	0.01955	4	0.0101739
1016	0.01955	4	0.0101739
1017	0.01955	4	0.0101739
1018	0.01955	4	0.0101739
1019	0.01955	4	0.0101739
1020	0.01955	4	0.0101739
1021	0.01955	4	0.0101739
1022	0.01955	4	0.0101739
1023	0.01955	4	0.0101739
1024	0.01955	4	0.0101739
1025	0.01955	4	0.0101739
1026	0.01955	4	0.0101739
1027	0.01955	4	0.0101739
1028	0.01955	4	0.0101739
1029	0.01955	4	0.0101739
1030	0.01955	4	0.0101739
1031	0.01955	4	0.0101739
1032	0.01955	4	0.0101739
1033	0.01955	4	0.0101739
1034	0.01955	4	0.0101739
1035	0.01955	4	0.0101739
1036	0.01955	4	0.0101739
1037	0.01955	4	0.0101739
1038	0.01955	4	0.0101739
1039	0.01955	4	0.0101739
1040	0.01955	4	0.0101739
1041	0.01955	4	0.0101739
1042	0.01955	4	0.0101739
1043	0.01955	4	0.0101739
1044	0.01955	4	0.0101739
1045	0.01955	4	0.0101739
1046	0.01955	4	0.0101739
1047	0.01955	4	0.0101739
1048	0.01955	4	0.0101739
1049	0.01955	4	0.0101739
1050	0.01955	4	0.0101739
1051	0.01955	4	0.0101739
1052	0.01955	4	0.0101739
1053	0.01955	4	0.0101739
1054	0.01955	4	0.0101739
1055	0.01955	4	0.0101739
1056	0.01955	4	0.0101739
1057	0.01955	4	0.0101739
1058	0.01955	4	0.0101739
1059	0.01955	4	0.0101739
1060	0.01955	4	0.0101739
1061	0.01955	4	0.0101739
1062	0.01955	4	0.0101739
1063	0.01955	4	0.0101739
1064	0.01955	4	0.0101739
1065	0.01955	4	0.0101739
1066	0.01955	4	0.0101739
1067	0.01955	4	0.0101739
1068	0.01955	4	0.0101739
1069	0.01955	4	0.0101739
1070	0.01955	4	0.0101739
1071	0.01955	4	0.0101739
1072	0.01955	4	0.0101739
1073	0.01955	4	0.0101739
1074	0.01955	4	0.0101739
1075	0.01955	4	0.0101739
1076	0.01955	4	0.0101739
1077	0.01955	4	0.0101739
1078	0.01955	4	0.0101739
1079	0.01955	4	0.0101739
1080	0.01955	4	0.0101739
1081	0.01955	4	0.0101739
1082	0.01955	4	0.0101739
1083	0.01955	4	0.0101739
1084	0.01955	4	0.0101739
1085	0.01955	4	0.0101739
1086	0.01955	4	0.0101739
1087	0.01955	4	0.0101739
1088	0.01955	4	0.0101739
1089	0.01955	4	0.0101739
1090	0.01955	4	0.0101739
1091	0.01955	4	0.0101739
1092	0.01955	4	0.0101739
1093	0.01955	4	0.0101739
1094	0.01955	4	0.0101739
1095	0.01955	4	0.0101739
1096	0.01955	4	0.0101739
1097	0.01955	4	0.0101739
1098	0.01955	4	0.0101739
1099	0.01955	4	0.0101739
1100	0.01955	4	0.0101739
1101	0.01955	4	0.0101739
1102	0.01955	4	0.0101739
1103	0.01955	4	0.0101739
1104	0.01955	4	0.0101739
1105	0.01955	4	0.0101739
1106	0.01955	4	0.0101739
1107	0.01955	4	0.0101739
1108	0.01955	4	0.0101739
1109	0.01955	4	0.0101739
1110	0.01955	4	0.0101739
1111	0.01955	4	0.0101739
1112	0.01955	4	0.0101739
1113	0.01955	4	0.0101739
1114	0.01955	4	0.0101739
1115	0.01955	4	0.0101739
1116	0.01955	4	0.0101739
1117	0.01955	4	0.0101739
1118	0.01955	4	0.0101739
1119	0.01955	4	0.0101739
1120	0.01955	4	0.0101739
1121	0.01955	4	0.0101739
1122	0.01955	4	0.0101739
1123	0.01955	4	0.0101739
1124	0.01955	4	0.0101739
1125	0.01955	4	0.0101739
1126	0.01955	4	0.0101739
1127	0.01955	4	0.0101739
1128	0.01955	4	0.0101739
1129	0.01955	4	0.0101739
1130	0.01955	4	0.0101739
1131	0.01955	4	0.0101739
1132	0.01955	4	0.0101739
1133	0.01955	4	0.0101739
1134	0.01955	4	0.0101739
1135	0.01955	4	0.0101739
1136	0.01955	4	0.0101739
1137	0.01955	4	0.0101739
1138	0.01955	4	0.0101739
1139	0.01955	4	0.0101739
1140	0.01955	4	0.0101739
1141	0.01955	4	0.0101739
1142	0.01955	4	0.0101739
1143	0.01955	4	0.0101739
1144	0.01955	4	0.0101739
1145	0.01955	4	0.0101739
1146	0.01955	4	0.0101739
1147	0.01955	4	0.0101739
1148	0.01955	4	0.0101739
1149	0.01955	4	0.0101739
1150	0.01955	4	0.0101739
1151	0.01955	4	0.0101739
1152	0.01955	4	0.0101739
1153	0.01955	4	0.0101739
1154	0.01955	4	0.0101739
1155	0.01955	4	0.0101739
1156	0.01955	4	0.0101739
1157	0.01955	4	0.0101739
1158	0.01955	4	0.0101739
1159	0.01955	4	0.0101739
1160	0.01955	4	0.0101739
1161	0.01955	4	0.0101739
1162	0.01955	4	0.0101739
1163	0.01955	4	0.0101739
1164	0.01955	4	0.0101739
1165	0.01955	4	0.0101739
1166	0.01955	4	0.0101739
1167	0.01955	4	0.0101739
1168	0.01955	4	0.0101739
1169	0.01955	4	0.0101739
1170	0.01955	4	0.0101739
1171	0.01955	4	0.0101739
1172	0.01955	4	0.0101739
1173	0.01955	4	0.0101739
1174	0.01955	4	0.0101739
1175	0.01955	4	0.0101739
1176	0.01955	4	0.0101739
1177	0.01955	4	0.0101739
1178	0.01955	4	0.0101739
1179	0.01955	4	0.0101739
1180	0.01955	4	0.0101739
1181	0.01955	4	0.0101739
1182	0.01955	4	0.0101739
1183	0.01955	4	0.0101739
1184	0.01955	4	0.0101739
1185	0.01955	4	0.0101739
1186	0.01955	4	0.0101739
1187	0.01955	4	0.0101739
1188	0.01955	4	0.0101739
1189	0.01955	4	0.0101739
1190	0.01955	4	0.0101739
1191	0.01955	4	0.0101739
1192	0.01955	4	0.0101739
1193	0.01955	4	0.0101739
1194	0.01955	4	0.0101739
1195	0.01955	4	0.0101739
1196	0.01955	4	0.0101739
1197	0.01955	4	0.0101739
1198	0.01955	4	0.0101739
1199	0.01955	4	0.0101739
1200	0.01955	4	0.0101739
1201	0.01955	4	0.0101739
1202	0.01955	4	0.0101739
1203	0.01955	4	0.0101739
1204	0.01955	4	0.0101739
1205	0.01955	4	0.0101739
1206	0.01955	4	0.0101739
1207	0.01955	4	0.0101739
1208	0.01955	4	0.0101739
1209	0.01955	4	0.0101739
1210	0.01955	4	0.0101739
1211	0.01955	4	0.0101739
1212	0.01955	4	0.0101739
1213	0.01955	4	0.0101739
1214	0.01955	4	0.0101739
1215	0.01955	4	0.0101739
1216	0.01955	4	0.0101739
1217	0.01955	4	0.0101739
1218	0.01955	4	0.0101739
1219	0.01955	4	0.0101739
1220	0.01955	4	0.0101739
1221	0.01955	4	0.0101739
1222	0.01955	4	0.0101739
1223	0.01955	4	0.0101739
1224	0.01955	4	0.0101739
1225	0.01955	4	0.0101739
1226	0.01955	4	0.0101739
1227	0.01955	4	0.0101739
1228	0.01955	4	0.0101739
1229	0.01955	4	0.0101739
1230	0.01955	4	0.0101739
1231	0.01955	4	0.0101739
1232	0.01955	4	0.0101739
1233	0.01955	4	0.0101739
1234	0.01955	4	0.0101739
1235	0.01955	4	0.0101739
1236	0.01955	4	0.0101739
1237	0.01955	4	0.0101739
1238	0.01955	4	0.0101739
1239	0.01955	4	0.0101739
1240	0.01955	4	0.0101739
1241	0.01955	4	0.0101739
1242	0.01955	4	0.0101739
1243	0.01955	4	0.0101739
1244	0.01955	4	0.0101739
1245	0.01955	4	0.0101739
1246	0.01955	4	0.0101739
1247	0.01955	4	0.0101739
1248	0.01955	4	0.0101739
1249	0.01955	4	0.0101739
1250	0.01955	4	0.0101739
1251	0.01955	4	0.0101739
1252	0.01955	4	0.0101739
1253	0.01955	4	0.0101739
1254	0.01955	4	0.0101739
1255	0.01955	4	0.0101739
1256	0.01955	4	0.0101739
1257	0.01955	4	0.0101739
1258	0.01955	4	0.0101739
1259	0.01955	4	0.0101739
1260	0.01955	4	0.0101739
1261	0.01955	4	0.0101739
1262	0.01955	4	0.0101739
1263	0.01955	4	0.0101739
1264	0.01955	4	0.0101739
1265	0.01955	4	0.0101739
1266	0.01955	4	0.0101739
1267	0.01955	4	0.0101739
1268	0.01955	4	0.0101739
1269	0.01955	4	0.0101739
1270	0.01955	4	0.0101739
1271	0.01955	4	0.0101739
1272	0.01955	4	0.0101739
1273	0.01955	4	0.0101739
1274	0.01955	4	0.0101739
1275	0.01955	4	0.0101739
1276	0.01955	4	0.0101739
1277	0.01955	4	0.0101739
1278	0.01955	4	0.0101739
1279	0.01955	4	0.0101739
1280	0.01955	4	0.0101739
1281	0.01955	4	0.0101739
1282	0.01955	4	0.0101739
1283	0.01955	4	0.0101739
1284	0.01955	4	0.0101739
1285	0.01955	4	0.0101739
1286	0.01955	4	0.0101739
1287	0.01955	4	0.0101739
1288	0.01955	4	0.0101739
1289	0.01955	4	0.0101739
1290	0.01955	4	0.0101739
1291	0.01955	4	0.0101739
1292	0.01955	4	0.0101739
1293	0.01955	4	0.0101739
1294	0.01955	4	0.0101739
1295	0.01955	4	0.0101739
1296	0.01955	4	0.0101739
1297	0.01955	4	0.0101739
1298	0.01955	4	0.0101739
1299	0.01955	4	0.0101739
1300	0.01955	4	0.0101739
1301	0.01955	4	0.0101739
1302	0.01955	4	0.0101739
1303	0.01955	4	0.0101739
1304	0.01955	4	0.0101739
1305	0.01955	4	0.0101739
1306	0.01955	4	0.0101739
1307	0.01955	4	0.0101739
1308	0.01955	4	0.0101739
1309	0.01955	4	0.0101739
1310	0.01955	4	0.0101739
1311	0.01955	4	0.0101739
1312	0.01955	4	0.0101739
1313	0.01955	4	0.0101739
1314	0.01955	4	0.0101739
1315	0.01955	4	0.0101739
1316	0.01955	4	0.0101739
1317	0.01955	4	0.0101739
1318	0.01955	4	0.0101739
1319	0.01955	4	0.0101739
1320	0.01955	4	0.0101739
1321	0.01955	4	0.0101739
1322	0.01955	4	0.0101739
1323	0.01955	4	0.0101739
1324	0.01955	4	0.0101739
1325	0.01955	4	0.0101739
1326	0.01955	4	0.0101739
1327	0.01955	4	0.0101739
1328	0.01955	4	0.0101739
1329	0.01955	4	0.0101739
1330	0.01955	4	0.0101739
1331	0.01955	4	0.0101739
1332	0.01955	4	0.0101739
1333	0.01955	4	0.0101739
1334	0.01955	4	0.0101739
1335	0.01955	4	0.0101739
1336	0.01955	4	0.0101739
1337	0.01955	4	0.0101739
1338	0.01955	4	0.0101739
1339	0.01955	4	0.0101739
1340	0.01955	4	0.0101739
1341	0.01955	4	0.0101739
1342	0.01955	4	0.0101739
1343	0.01955	4	0.0101739
1344	0.01955	4	0.0101739
1345	0.01955	4	0.0101739
1346	0.01955	4	0.0101739
1347	0.01955	4	0.0101739
1348	0.01955	4	0.0101739
1349	0.01955	4	0.0101739
1350	0.01955	4	0.0101739
1351	0.01955	4	0.0101739
1352	0.01955	4	0.0101739
1353	0.01955	4	0.0101739
1354	0.01955	4	0.0101739
1355	0.01955	4	0.0101739
1356	0.01955	4	0.0101739
1357	0.01955	4	0.0101739
1358	0.01955	4	0.0101739
1359	0.01955	4	0.0101739
1360	0.01955	4	0.0101739
1361	0.01955	4	0.0101739
1362	0.01955	4	0.0101739
1363	0.01955	4	0.0101739
1364	0.01955	4	0.0101739
1365	0.01955	4	0.0101739
1366	0.01955	4	0.0101739
1367	0.01955	4	0.0101739
1368	0.01955	4	0.0101739
1369	0.01955	4	0.0101739
1370	0.01955	4	0.0101739
1371	0.01955	4	0.0101739
1372	0.01955	4	0.0101739
1373	0.01955	4	0.0101739
1374	0.01955	4	0.0101739
1375	0.01955	4	0.0101739
1376	0.01955	4	0.0101739
1377	0.01955	4	0.0101739
1378	0.01955	4	0.0101739
1379	0.01955	4	0.0101739
1380	0.01955	4	0.0101739
1381	0.01955	4	0.0101739
1382	0.01955	4	0.0101739
1383	0.01955	4	0.0101739
1384	0.01955	4	0.0101739
1385	0.01955	4	0.0101739
1386	0.01955	4	0.0101739
1387	0.01955	4	0.0101739
1388	0.01955	4	0.0101739
1389	0.01955	4	0.0101739
1390	0.01955	4	0.0101739
1391	0.01955	4	0.0101739
1392	0.01955	4	0.0101739
1393	0.01955	4	0.0101739
1394	0.01955	4	0.0101739
1395	0.01955	4	0.0101739
1396	0.01955	4	0.0101739
1397	0.01955	4	0.0101739
1398	0.01955	4	0.0101739
1399	0.01955	4	0.0101739
1400	0.01955	4	0.0101739
1401	0.01955	4	0.0101739
1402	0.01955	4	0.0101739
1403	0.01955	4	0.0101739
1404	0.01955	4	0.0101739
1405	0.01955	4	0.0101739
1406	0.01955	4	0.0101739
1407	0.01955	4	0.0101739
1408	0.01955	4	0.0101739
1409	0.01955	4	0.0101739
1410	0.01955	4	0.0101739
1411	0.01955	4	0.0101739
1412	0.01955	4	0.0101739
1413	0.01955	4	0.0101739
1414	0.01955	4	0.0101739
1415	0.01955	4	0.0101739
1416	0.01955	4	0.0101739
1417	0.01955	4	0.0101739
1418	0.01955	4	0.0101739
1419	0.01955	4	0.0101739
1420	0.01955	4	0.0101739
1421	0.01955	4	0.0101739
1422	0.01955	4	0.0101739
1423	0.01955	4	0.0101739
1424	0.01955	4	0.0101739
1425	0.01955	4	0.0101739
1426	0.01955	4	0.0101739
1427	0.01955	4	0.0101739
1428	0.01955	4	0.0101739
1429	0.01955	4	0.0101739
1430	0.01955	4	0.0101739
1431	0.01955	4	0.0101739
1432	0.01955	4	0.0101739
1433	0.01955	4	0.0101739
1434	0.01955	4	0.0101739
1435	0.01955	4	0.0101739
1436	0.01955	4	0.0101739
1437	0.01955	4	0.0101739
1438	0.01955	4	0.0101739
1439	0.01955	4	0.0101739
1440	0.01955	4	0.0101739
1441	0.01955	4	0.0101739
1442	0.01955	4	0.0101739
1443	0.01955	4	0.0101739
1444	0.01955	4	0.0101739
1445	0.01955	4	0.0101739
1446	0.01955	4	0.0101739
1447	0.01955	4	0.0101739
1448	0.01955	4	0.0101739
1449	0.01955	4	0.0101739
1450	0.01955	4	0.0101739
1451	0.01955	4	0.0101739
1452	0.01955	4	0.0101739
1453	0.01955	4	0.0101739
1454	0.01955	4	0.0101739
1455	0.01955	4	0.0101739
1456	0.01955	4	0.0101739
1457	0.01955	4	0.0101739
1458	0.01955	4	0.0101739
1459	0.01955	4	0.0101739
1460	0.01955	4	0.0101739
1461	0.01955	4	0.0101739
1462	0.01955	4	0.0101739
1463	0.01955	4	0.0101739
1464	0.01955	4	0.0101739
1465	0.01955	4	0.0101739
1466	0.01955	4	0.0101739
1467	0.01955	4	0.0101739
1468	0.01955	4	0.0101739
1469	0.01955	4	0.0101739
1470	0.01955	4	0.0101739
1471	0.01955	4	0.0101739
1472	0.01955	4	0.0101739
1473	0.01955	4	0.0101739
1474	0.01955	4	0.0101739
1475	0.01955	4	0.0101739
1476	0.01955	4	0.0101739
1477	0.01955	4	0.0101739
1478	0.01955	4	0.0101739
1479	0.01955	4	0.0101739
1480	0.01955	4	0.0101739
1481	0.01955	4	0.0101739
1482	0.01955	4	0.0101739
1483	0.01955	4	0.0101739
1484	0.01955	4	0.0101739
1485	0.01955	4	0.0101739
1486	0.01955	4	0.0101739
1487	0.01955	4	0.0101739
1488	0.01955	4	0.0101739
1489	0.01955	4	0.0101739
1490	0.01955	4	0.0101739
1491	0.01955	4	0.0101739
1492	0.01955	4	0.0101739
1493	0.01955	4	0.0101739
1494	0.01955	4	0.0101739
1495	0.01955	4	0.0101739
1496	0.01955	4	0.0101739
1497	0.01955	4	0.0101739
1498	0.01955	4	0.0101739
1499	0.01955	4	0.0101739
1500	0.01955	4	0.0101739
1501	0.01955	4	0.0101739
1502	0.01955	4	0.0101739
1503	0.01955	4	0.0101739
1504	0.01955	4	0.0101739
1505	0.01955	4	0.0101739
1506	0.01955	4	0.0101739
1507	0.01955	4	0.0101739
1508	0.01955	4	0.0101739
1509	0.01955	4	0.0101739
1510	0.01955	4	0.0101739
1511	0.01955	4	0.0101739
1512	0.01955	4	0.0101739
1513	0.01955	4	0.0101739
1514	0.01955	4	0.0101739
1515	0.01955	4	0.0101739
1516	0.01955	4	0.0101739
1517	0.01955	4	0.0101739
1518	0.01955	4	0.0101739
1519	0.01955	4	0.0101739
1520	0.01955	4	0.0101739
1521	0.01955	4	0.0101739
1522	0.01955	4	0.0101739
1523	0.01955	4	0.0101739
1524	0.01955	4	0.0101739
1525	0.01955	4	0.0101739
1526	0.01955	4	0.0101739
1527	0.01955	4	0.0101739
1528	0.01955	4	0.0101739
1529	0.01955	4	0.0101739
1530	0.01955	4	0.0101739
1531	0.01955	4	0.0101739
1532	0.01955	4	0.0101739
1533	0.01955	4	0.0101739
1534	0.01955	4	0.0101739
1535	0.01955	4	0.0101739
1536	0.01955	4	0.0101739
1537	0.01955	4	0.0101739
1538	0.01955	4	0.0101739
1539	0.01955	4	0.0101739
1540	0.01955	4	0.0101739
1541	0.01955	4	0.0101739
1542	0.01955	4	0.0101739
1543	0.01955	4	0.0101739
1544	0.01955	4	0.0101739
1545	0.01955	4	0.0101739
1546	0.01955	4	0.0101739
1547	0.01955	4	0.0101739
1548	0.01955	4	0.0101739
1549	0.01955	4	0.0101739
1550	0.01955	4	0.0101739
1551	0.01955	4	0.0101739
1552	0.01955	4	0.0101739
1553	0.01955	4	0.0101739
1554	0.01955	4	0.0101739
1555	0.01955	4	0.0101739
1556	0.01955	4	0.0101739
1557	0.01955	4	0.0101739
1558	0.01955	4	0.0101739
1559	0.01955	4	0.0101739
1560	0.01955	4	0.0101739
1561	0.01955	4	0.0101739
1562	0.01955	4	0.0101739
1563	0.01955	4	0.0101739
1564	0.01955	4	0.0101739
1565	0.01955	4	0.0101739
1566	0.01955	4	0.0101739
1567	0.01955	4	0.0101739
1568	0.01955	4	0.0101739
1569	0.01955	4	0.0101739
1570	0.01955	4	0.0101739
1571	0.01955	4	0.0101739
1572	0.01955	4	0.0101739
1573	0.01955	4	0.0101739
1574	0.01955	4	0.0101739
1575	0.01955	4	0.0101739
1576	0.01955	4	0.0101739
1577	0.01955	4	0.0101739
1578	0.01955	4	0.0101739
1579	0.01955	4	0.0101739
1580	0.01955	4	0.0101739
1581	0.01955	4	0.0101739
1582	0.01955	4	0.0101739
1583	0.01955	4	0.0101739
1584	0.01955	4	0.0101739
1585	0.01955	4	0.0101739
1586	0.01955	4	0.0101739
1587	0.01955	4	0.0101739
1588	0.01955	4	0.0101739
1589	0.01955	4	0.0101739
1590	0.01955	4	0.0101739
1591	0.01955	4	0.0101739
1592	0.01955	4	0.0101739
1593	0.01955	4	0.0101739
1594	0.01955	4	0.0101739
1595	0.01955	4	0.0101739
1596	0.01955	4	0.0101739
1597	0.01955	4	0.0101739
1598	0.01955	4	0.0101739
1599	0.01955	4	0.0101739
1600	0.01955	4	0.0101739
1601	0.01955	4	0.0101739
1602	0.01955	4	0.0101739
1603	0.01955	4	0.0101739
1604	0.01955	4	0.0101739
1605	0.01955	4	0.0101739
1606	0.01955	4	0.0101739
1607	0.01955	4	0.0101739
1608	0.01955	4	0.0101739
1609	0.01955	4	0.0101739
1610	0.01955	4	0.0101739
1611	0.01955	4	0.0101739
1612	0.01955	4	0.0101739
1613	0.01955	4	0.0101739
1614	0.01955	4	0.0101739
1615	0.01955	4	0.0101739
1616	0.01955	4	0.0101739
1617	0.01955	4	0.0101739
1618	0.01955	4	0.0101739
1619	0.01955	4	0.0101739
1620	0.01955	4	0.0101739
1621	0.01955	4	0.0101739
1622	0.01955	4	0.0101739
1623	0.01955	4	0.0101739
1624	0.01955	4	0.0101739
1625	0.01955	4	0.0101739
1626	0.01955	4	0.0101739
1627	0.01955	4	0.0101739
1628	0.01955	4	0.0101739
1629	0.01955	4	0.0101739
1630	0.01955	4	0.0101739
1631	0.01955	4	0.0101739
1632	0.01955	4	0.0101739
1633	0.01955	4	0.0101739
1634	0.01955	4	0.0101739
1635	0.01955	4	0.0101739
1636	0.01955	4	0.0101739
1637	0.01955	4	0.0101739
1638	0.01955	4	0.0101739
1639	0.01955	4	0.0101739
1640	0.01955	4	0.0101739
1641	0.01955	4	0.0101739
1642	0.01955	4	0.0101739
1643	0.01955	4	0.0101739
1644	0.01955	4	0.0101739
1645	0.01955	4	0.0101739
1646	0.01955	4	0.0101739
1647	0.01955	4	0.0101739
1648	0.01955	4	0.0101739
1649	0.01955	4	0.0101739
1650	0.01955	4	0.0101739
1651	0.01955	4	0.0101739
1652	0.01955	4	0.0101739
1653	0.01955	4	0.0101739
1654	0.01955	4	0.0101739
1655	0.01955	4	0.0101739
1656	0.01955	4	0.0101739
1657	0.01955	4	0.0101739
1658	0.01955	4	0.0101739
1659	0.01955	4	0.0101739
1660	0.01955	4	0.0101739
1661	0.01955	4	0.0101739
1662	0.01955	4	0.0101739
1663	0.01955	4	0.0101739
1664	0.01955	4	0.0101739
1665	0.01955	4	0.0101739
1666	0.01955	4	0.0101739
1667	0.01955	4	0.0101739
1668	0.01955	4	0.0101739
1669	0.01955	4	0.0101739
1670	0.01955	4	0.0101739
1671	0.01955	4	0.0101739
1672	0.01955	4	0.0101739
1673	0.01955	4	0.0101739
1674	0.01955	4	0.0101739
1675	0.01955	4	0.0101739
1676	0.01955	4	0.0101739
1677	0.01955	4	0.0101739
1678	0.01955	4	0.0101739
1679	0.01955	4	0.0101739
1680	0.01955	4	0.0101739
1681	0.01955	4	0.0101739
1682	0.01955	4	0.0101739
1683	0.01955	4	0.0101739
1684	0.01955	4	0.0101739
1685	0.01955	4	0.0101739
1686	0.01955	4	0.0101739
1687	0.01955	4	0.0101739
1688	0.01955	4	0.0101739
1689	0.01955	4	0.0101739
1690	0.01955	4	0.0101739
1691	0.01955	4	0.0101739
1692	0.01955	4	0.0101739
1693	0.01955	4	0.0101739
1694	0.01955	4	0.0101739
1695	0.01955	4	0.0101739
1696	0.01955	4	0.0101739
1697	0.01955	4	0.0101739
1698	0.01955	4	0.0101739
1699	0.01955	4	0.0101739
1700	0.01955	4	0.0101739
1701	0.01955	4	0.0101739
1702	0.01955	4	0.0101739
1703	0.01955	4	0.0101739
1704	0.01955	4	0.0101739
1705	0.01955	4	0.0101739
1706	0.01955	4	0.0101739
1707	0.01955	4	0.0101739
1708	0.01955	4	0.0101739
1709	0.01955	4	0.0101739
1710	0.01955	4	0.0101739
1711	0.01955	4	0.0101739
1712	0.01955	4	0.0101739
1713	0.01955	4	0.0101739
1714	0.01955	4	0.0101739
1715	0.01955	4	0.0101739
1716	0.01955	4	0.0101739
1717	0.01955	4	0.0101739
1718	0.01955	4	0.0101739
1719	0.01955	4	0.0101739
1720	0.01955	4	0.0101739
1721	0.01955	4	0.0101739
1722	0.01955	4	0.0101739
1723	0.01955	4	0.0101739
1724	0.01955	4	0.0101739
1725	0.01955	4	0.0101739
1726	0.01955	4	0.0101739
1727	0.01955	4	0.0101739
1728	0.01955	4	0.0101739
1729	0.01955	4	0.0101739
1730	0.01955	4	0.0101739
1731	0.01955	4	0.0101739
1732	0.01955	4	0.0101739
1733	0.01955	4	0.0101739
1734	0.01955	4	0.0101739
1735	0.01955	4	0.0101739
1736	0.01955	4	0.0101739
1737	0.01955	4	0.0101739
1738	0.01955	4	0.0101739
1739	0.01955	4	0.0101739
1740	0.01955	4	0.0101739
1741	0.01955	4	0.0101739
1742	0.01955	4	0.0101739
1743	0.01955	4	0.0101739
1744	0.01955	4	0.0101739
1745	0.01955	4	0.0101739
1746	0.01955	4	0.0101739
1747	0.01955	4	0.0101739
1748	0.01955	4	0.0101739
1749	0.01955	4	0.0101739
1750	0.01955	4	0.0101739
1751	0.01955	4	0.0101739
1752	0.01955	4	0.0101739
1753	0.01955	4	0.0101739
1754	0.01955	4	0.0101739
1755	0.01955	4	0.0101739
1756	0.01955	4	0.0101739
1757	0.01955	4	0.0101739
1758	0.01955	4	0.0101739
1759	0.01955	4	0.0101739
1760	0.01955	4	0.0101739
1761	0.01955	4	0.0101739
1762	0.01955	4	0.0101739
1763	0.01955	4	0.0101739
1764	0.01955	4	0.0101739
1765	0.01955	4	0.0101739
1766	0.01955	4	0.0101739
1767	0.01955	4	0.0101739
1768	0.01955	4	0.0101739
1769	0.01955	4	0.0101739
1770	0.01955	4	0.0101739
1771	0.01955	4	0.0101739
1772	0.01955	4	0.0101739
1773	0.01955	4	0.0101739
1774	0.01955	4	0.0101739
1775	0.01955	4	0.0101739
1776	0.01955	4	0.0101739
1777	0.01955	4	0.0101739
1778	0.01955	4	0.0101739
1779	0.01955	4	0.0101739
1780	0.01955	4	0.0101739
1781	0.01955	4	0.0101739
1782	0.01955	4	0.0101739
1783	0.01955	4	0.0101739
1784	0.01955	4	0.0101739
1785	0.01955	4	0.0101739
1786	0.01955	4	0.0101739
1787	0.01955	4	0.0101739
1788	0.01955	4	0.0101739
1789	0.01955	4	0.0101739
1790	0.01955	4	0.0101739
1791	0.01955	4	0.0101739
1792	0.01955	4	0.0101739
1793	0.01955	4	0.0101739
1794	0.01955	4	0.0101739
1795	0.01955	4	0.0101739
1796	0.01955	4	0.0101739
1797	0.01955	4	0.0101739
1798	0.01955	4	0.0101739
1799	0.01955	4	0.0101739
1800	0.01955	4	0.0101739
1801	0.01955	4	0.0101739
1802	0.01955	4	0.0101739
1803	0.01955	4	0.0101739
1804	0.01955	4	0.0101739
1805	0.01955	4	0.0101739
1806	0.01955	4	0.0101739
1807	0.01955	4	0.0101739
1808	0.01955	4	0.0101739
1809	0.01955	4	0.0101739
1810	0.01955	4	0.0101739
1811	0.01955	4	0.0101739
1812	0.01955	4	0.0101739
1813	0.01955	4	0.0101739
1814	0.01955	4	0.0101739
1815	0.01955	4	0.0101739
1816	0.01955	4	0.0101739
1817	0.01955	4	0.0101739
1818	0.01955	4	0.0101739
1819	0.01955	4	0.0101739
1820	0.01955	4	0.0101739
1821	0.01955	4	0.0101739
1822	0.01955	4	0.0101739
1823	0.01955	4	0.0101739
1824	0.01955	4	0.0101739
1825	0.01955	4	0.0101739
1826	0.01955	4	0.0101739
1827	0.01955	4	0.0101739
1828	0.01955	4	0.0101739
1829	0.01955	4	0.0101739
1830	0.01955	4	0.0101739
1831	0.01955	4	0.0101739
1832	0.01955	4	0.0101739
1833	0.01955	4	0.0101739
1834	0.01955	4	0.0101739
1835	0.01955	4	0.0101739
1836	0.01955	4	0.0101739
1837	0.01955	4	0.0101739
1838	0.01955	4	0.0101739
1839	0.01955	4	0.0101739
1840	0.01955	4	0.0101739
1841	0.01955	4	0.0101739
1842	0.01955	4	0.0101739
1843	0.01955	4	0.0101739
1844	0.01955	4	0.0101739
1845	0.01955	4	0.0101739
1846	0.01955	4	0.0101739
1847	0.01955	4	0.0101739
1848	0.01955	4	0.0101739
1849	0.01955	4	0.0101739
1850	0.01955	4	0.0101739
1851	0.01955	4	0.0101739
1852	0.01955	4	0.0101739
1853	0.01955	4	0.0101739
1854	0.01955	4	0.0101739
1855	0.01955	4	0.0101739
1856	0.01955	4	0.0101739
1857	0.01955	4	0.0101739
1858	0.01955	4	0.0101739
1859	0.01955	4	0.0101739
1860	0.01955	4	0.0101739
1861	0.01955	4	0.0101739
1862	0.01955	4	0.0101739
1863	0.01955	4	0.0101739
1864	0.01955	4	0.0101739
1865	0.01955	4	0.0101739
1866	0.01955	4	0.0101739
1867	0.01955	4	0.0101739
1868	0.01955	4	0.0101739
1869	0.01955	4	0.0101739
1870	0.01955	4	0.0101739
1871	0.01955	4	0.0101739
1872	0.01955	4	0.0101739
1873	0.01955	4	0.0101739
1874	0.01955	4	0.0101739
1875	0.01955	4	0.0101739
1876	0.01955	4	0.0101739
1877	0.01955	4	0.0101739
1878	0.01955	4	0.0101739
1879	0.01955	4	0.0101739
1880	0.01955	4	0.0101739
1881	0.01955	4	0.0101739
1882	0.01955	4	0.0101739
1883	0.01955	4	0.0101739
1884	0.01955	4	0.0101739
1885	0.01955	4	0.0101739
1886	0.01955	4	0.0101739
1887	0.01955	4	0.0101739
1888	0.01955	4	0.0101739
1889	0.01955	4	0.0101739
1890	0.01955	4	0.0101739
1891	0.01955	4	0.0101739
1892	0.01955	4	0.0101739
1893	0.01955	4	0.0101739
1894	0.01955	4	0.0101739
1895	0.01955	4	0.0101739
1896	0.01955	4	0.0101739
1897	0.01955	4	0.0101739
1898	0.01955	4	0.0101739
1899	0.01955	4	0.0101739
1900	0.01955	4	0.0101739
1901	0.01955	4	0.0101739
1902	0.01955	4	0.0101739
1903	0.01955	4	0.0101739
1904	0.01955	4	0.0101739
1905	0.01955	4	0.0101739
1906	0.01955	4	0.0101739
1907	0.01955	4	0.0101739
1908	0.01955	4	0.0101739
1909	0.01955	4	0.0101739
1910	0.01955	4	0.0101739
1911	0.01955	4	0.0101739
1912	0.01955	4	0.0101739
1913	0.01955	4	0.0101739
1914	0.01955	4	0.0101739
1915	0.01955	4	0.0101739
1916	0.01955	4	0.0101739
1917	0.01955	4	0.0101739
1918	0.01955	4	0.0101739
1919	0.01955	4	0.0101739
1920	0.01955	4	0.0101739
1921	0.01955	4	0.0101739
1922	0.01955	4	0.0101739
1923	0.01955	4	0.0101739
1924	0.01955	4	0.0101739
1925	0.01955	4	0.0101739
1926	0.01955	4	0.0101739
1927	0.01955	4	0.0101739
1928	0.01955	4	0.0101739
1929	0.01955	4	0.0101739
1930	0.01955	4	0.0101739
1931	0.01955	4	0.0101739
1932	0.01955	4	0.0101739
1933	0.01955	4	0.0101739
1934	0.01955	4	0.0101739
1935	0.01955	4	0.0101739
1936	0.01955	4	0.0101739
1937	0.01955	4	0.0101739
1938	0.01955	4	0.0101739
1939	0.01955	4	0.0101739
1940	0.01955	4	0.0101739
1941	0.01955	4	0.0101739
1942	0.01955	4	0.0101739
1943	0.01955	4	0.0101739
1944	0.01955	4	0.0101739
1945	0.01955	4	0.0101739
1946	0.01955	4	0.0101739
1947	0.01955	4	0.0101739
1948	0.01955	4	0.0101739
1949	0.01955	4	0.0101739
1950	0.01955	4	0.0101739
1951	0.01955	4	0.0101739
1952	0.01955	4	0.0101739
1953	0.01955	4	0.0101739
1954	0.01955	4	0.0101739
1955	0.01955	4	0.0101739
1956	0.01955	4	0.0101739
1957	0.01955	4	0.0101739
1958	0.01955	4	0.0101739
1959	0.01955	4	0.0101739
1960	0.01955	4	0.0101739
1961	0.01955	4	0.0101739
1962	0.01955	4	0.0101739
1963	0.01955	4	0.0101739
1964	0.01955	4	0.0101739
1965	0.01955	4	0.0101739
1966	0.01955	4	0.0101739
1967	0.01955	4	0.0101739
1968	0.01955	4	0.0101739
1969	0.01955	4	0.0101739
1970	0.01955	4	0.0101739
1971	0.01955	4	0.0101739
1972	0.01955	4	0.0101739
1973	0.01955	4	0.0101739
1974	0.01955	4	0.0101739
1975	0.01955	4	0.0101739
1976	0.01955	4	0.0101739
1977	0.01955	4	0.0101739
1978	0.01955	4	0.0101739
1979	0.01955	4	0.0101739
1980	0.01955	4	0.0101739
1981	0.01955	4	0.0101739
1982	0.01955	4	0.0101739
1983	0.01955	4	0.0101739
1984	0.01955	4	0.0101739
1985	0.01955	4	0.0101739
1986	0.01955	4	0.0101739
1987	0.01955	4	0.0101739
1988	0.01955	4	0.0101739
1989	0.01955	4	0.0101739
1990	0.01955	4	0.0101739
1991	0.01955	4	0.0101739
1992	0.01955	4	0.0101739
1993	0.01955	4	0.0101739
1994	0.01955	4	0.0101739
1995	0.01955	4	0.0101739
1996	0.01955	4	0.0101739
1997	0.01955	4	0.0101739
1998	0.01955	4	0.0101739
1999	0.01955	4	0.0101739
2000	0.01955	4	0.0101739
[truncated: 3,001 more rows]
