# Supplementary material for: Aspiration-driven co-evolution of cooperation with individual behavioral diversity
Source: PLoS One. 2023 Sep 15;18(9):e0291134. doi: 10.1371/journal.pone.0291134 (PMC10503719; doi:10.1371/journal.pone.0291134)
Supplement: S1 Data — (ZIP) [file pone.0291134.s001.zip › M1/v2-L=200/data/aspiration_time,b=1.99_frequency.txt]

1	0.5	0.5	0
2	0.706865	0.732405	0.48071
3	0.796866	0.890801	0.558022
4	0.814956	1.00546	0.616951
5	0.789796	1.09266	0.639795
6	0.744132	1.16271	0.638339
7	0.690451	1.22179	0.620983
8	0.634041	1.28187	0.58906
9	0.579121	1.35011	0.549519
10	0.527259	1.4168	0.508109
11	0.479562	1.48081	0.466785
12	0.435978	1.55237	0.426776
13	0.396586	1.66689	0.389015
14	0.36086	1.80701	0.354323
15	0.328136	1.88344	0.321733
16	0.298584	2.02821	0.292727
17	0.271825	2.17919	0.266133
18	0.247614	2.27221	0.242133
19	0.225686	2.4008	0.220016
20	0.205595	2.41015	0.199904
21	0.187284	2.58278	0.181822
22	0.170986	2.64946	0.165335
23	0.156169	2.72279	0.150639
24	0.142617	2.9859	0.137062
25	0.130407	3.1626	0.124939
26	0.119269	3.24009	0.11372
27	0.109219	3.34647	0.103706
28	0.100135	3.4102	0.0945812
29	0.0919905	3.497	0.0864484
30	0.0845848	3.44973	0.0788543
31	0.0778781	3.42156	0.0720164
32	0.0718045	3.36138	0.0659551
33	0.0663342	3.45456	0.0604794
34	0.0613436	3.67118	0.0555586
35	0.0568324	3.73257	0.0509418
36	0.052742	3.77433	0.0468712
37	0.0490697	3.79546	0.0430659
38	0.0457516	3.81328	0.0397139
39	0.0427508	3.83633	0.0366713
40	0.0400303	3.8624	0.0340964
41	0.037516	3.86385	0.0314801
42	0.0352756	3.87895	0.0292122
43	0.0332378	3.88798	0.027157
44	0.0314089	3.89779	0.0253097
45	0.0297496	3.90744	0.0236326
46	0.0282497	3.9154	0.0221178
47	0.0268589	3.92298	0.0207128
48	0.0256156	3.92869	0.0194585
49	0.0244941	3.93647	0.018323
50	0.0234718	3.94159	0.017291
51	0.0225493	3.94588	0.0163603
52	0.0217221	3.95176	0.0155226
53	0.0209686	3.9575	0.0147588
54	0.0202882	3.96098	0.0140718
55	0.0196756	3.96644	0.0134497
56	0.0191253	3.96916	0.0128942
57	0.0186279	3.97221	0.0123912
58	0.0181762	3.97524	0.011934
59	0.017767	3.97818	0.0115195
60	0.0173993	3.98121	0.0111464
61	0.0170634	3.98288	0.0108074
62	0.0167545	3.9846	0.0104953
63	0.0164742	3.9859	0.0102125
64	0.0162264	3.98711	0.00996237
65	0.0160005	3.98804	0.00973463
66	0.0157942	3.98928	0.00952612
67	0.0156065	3.99049	0.00933622
68	0.0154396	3.99139	0.00916764
69	0.0152861	3.99206	0.00901275
70	0.0151493	3.99295	0.0088744
71	0.0150242	3.9937	0.00874787
72	0.0149138	3.99464	0.00863584
73	0.014813	3.9952	0.00853404
74	0.0147224	3.99577	0.00844236
75	0.0146401	3.99618	0.00835928
76	0.0145644	3.99651	0.00828292
77	0.0144966	3.9968	0.00821454
78	0.0144347	3.99708	0.00815214
79	0.0143794	3.99733	0.00809632
80	0.0143288	3.99756	0.00804534
81	0.0142834	3.9979	0.00799927
82	0.0142425	3.9981	0.00795801
83	0.0142048	3.99827	0.00792
84	0.0141711	3.99843	0.007886
85	0.0141404	3.99862	0.00785499
86	0.0141128	3.99876	0.00782711
87	0.0140876	3.99889	0.00780166
88	0.0140647	3.999	0.00777848
89	0.0140441	3.9991	0.00775772
90	0.0140259	3.99918	0.00773934
91	0.014009	3.99924	0.00772236
92	0.0139938	3.99933	0.00770697
93	0.0139802	3.99939	0.00769332
94	0.013968	3.99945	0.00768098
95	0.0139566	3.99951	0.00766949
96	0.0139464	3.99955	0.00765918
97	0.0139373	3.99959	0.00765001
98	0.0139292	3.99962	0.00764179
99	0.0139216	3.99966	0.00763414
100	0.0139147	3.99969	0.00762719
101	0.0139085	3.99972	0.00762096
102	0.0139029	3.99974	0.00761528
103	0.0138978	3.99978	0.00761017
104	0.0138933	3.9998	0.00760559
105	0.0138891	3.99982	0.00760134
106	0.0138853	3.99984	0.00759754
107	0.0138819	3.99985	0.00759414
108	0.0138789	3.99987	0.00759109
109	0.0138762	3.99988	0.00758831
110	0.0138737	3.99989	0.0075858
111	0.0138715	3.9999	0.00758357
112	0.0138694	3.99991	0.0075815
113	0.0138676	3.99993	0.00757963
114	0.0138659	3.99993	0.00757794
115	0.0138644	3.99994	0.00757641
116	0.013863	3.99995	0.00757503
117	0.0138618	3.99995	0.00757381
118	0.0138607	3.99996	0.00757268
119	0.0138597	3.99996	0.00757166
120	0.0138587	3.99997	0.0075707
121	0.0138579	3.99997	0.00756986
122	0.0138571	3.99997	0.00756909
123	0.0138564	3.99997	0.0075684
124	0.0138558	3.99998	0.00756778
125	0.0138553	3.99998	0.00756723
126	0.0138548	3.99998	0.00756673
127	0.0138543	3.99998	0.00756627
128	0.0138539	3.99999	0.00756585
129	0.0138535	3.99999	0.00756548
130	0.0138532	3.99999	0.00756513
131	0.0138529	3.99999	0.00756482
132	0.0138526	3.99999	0.00756455
133	0.0138524	3.99999	0.0075643
134	0.0138521	3.99999	0.00756407
135	0.0138519	3.99999	0.00756386
136	0.0138518	3.99999	0.00756368
137	0.0138516	3.99999	0.00756351
138	0.0138514	3.99999	0.00756336
139	0.0138513	4	0.00756322
140	0.0138512	4	0.0075631
141	0.0138511	4	0.00756299
142	0.013851	4	0.00756288
143	0.0138509	4	0.00756279
144	0.0138508	4	0.00756271
145	0.0138507	4	0.00756263
146	0.0138506	4	0.00756256
147	0.0138506	4	0.0075625
148	0.0138505	4	0.00756245
149	0.0138505	4	0.00756239
150	0.0138504	4	0.00756235
151	0.0138504	4	0.00756231
152	0.0138504	4	0.00756227
153	0.0138503	4	0.00756224
154	0.0138503	4	0.0075622
155	0.0138503	4	0.00756218
156	0.0138502	4	0.00756215
157	0.0138502	4	0.00756213
158	0.0138502	4	0.00756211
159	0.0138502	4	0.00756209
160	0.0138502	4	0.00756207
161	0.0138501	4	0.00756206
162	0.0138501	4	0.00756204
163	0.0138501	4	0.00756203
164	0.0138501	4	0.00756202
165	0.0138501	4	0.00756201
166	0.0138501	4	0.007562
167	0.0138501	4	0.00756199
168	0.0138501	4	0.00756198
169	0.0138501	4	0.00756198
170	0.0138501	4	0.00756197
171	0.0138501	4	0.00756196
172	0.01385	4	0.00756196
173	0.01385	4	0.00756195
174	0.01385	4	0.00756195
175	0.01385	4	0.00756195
176	0.01385	4	0.00756194
177	0.01385	4	0.00756194
178	0.01385	4	0.00756194
179	0.01385	4	0.00756193
180	0.01385	4	0.00756193
181	0.01385	4	0.00756193
182	0.01385	4	0.00756193
183	0.01385	4	0.00756193
184	0.01385	4	0.00756192
185	0.01385	4	0.00756192
186	0.01385	4	0.00756192
187	0.01385	4	0.00756192
188	0.01385	4	0.00756192
189	0.01385	4	0.00756192
190	0.01385	4	0.00756192
191	0.01385	4	0.00756192
192	0.01385	4	0.00756192
193	0.01385	4	0.00756192
194	0.01385	4	0.00756192
195	0.01385	4	0.00756191
196	0.01385	4	0.00756191
197	0.01385	4	0.00756191
198	0.01385	4	0.00756191
199	0.01385	4	0.00756191
200	0.01385	4	0.00756191
201	0.01385	4	0.00756191
202	0.01385	4	0.00756191
203	0.01385	4	0.00756191
204	0.01385	4	0.00756191
205	0.01385	4	0.00756191
206	0.01385	4	0.00756191
207	0.01385	4	0.00756191
208	0.01385	4	0.00756191
209	0.01385	4	0.00756191
210	0.01385	4	0.00756191
211	0.01385	4	0.00756191
212	0.01385	4	0.00756191
213	0.01385	4	0.00756191
214	0.01385	4	0.00756191
215	0.01385	4	0.00756191
216	0.01385	4	0.00756191
217	0.01385	4	0.00756191
218	0.01385	4	0.00756191
219	0.01385	4	0.00756191
220	0.01385	4	0.00756191
221	0.01385	4	0.00756191
222	0.01385	4	0.00756191
223	0.01385	4	0.00756191
224	0.01385	4	0.00756191
225	0.01385	4	0.00756191
226	0.01385	4	0.00756191
227	0.01385	4	0.00756191
228	0.01385	4	0.00756191
229	0.01385	4	0.00756191
230	0.01385	4	0.00756191
231	0.01385	4	0.00756191
232	0.01385	4	0.00756191
233	0.01385	4	0.00756191
234	0.01385	4	0.00756191
235	0.01385	4	0.00756191
236	0.01385	4	0.00756191
237	0.01385	4	0.00756191
238	0.01385	4	0.00756191
239	0.01385	4	0.00756191
240	0.01385	4	0.00756191
241	0.01385	4	0.00756191
242	0.01385	4	0.00756191
243	0.01385	4	0.00756191
244	0.01385	4	0.00756191
245	0.01385	4	0.00756191
246	0.01385	4	0.00756191
247	0.01385	4	0.00756191
248	0.01385	4	0.00756191
249	0.01385	4	0.00756191
250	0.01385	4	0.00756191
251	0.01385	4	0.00756191
252	0.01385	4	0.00756191
253	0.01385	4	0.00756191
254	0.01385	4	0.00756191
255	0.01385	4	0.00756191
256	0.01385	4	0.00756191
257	0.01385	4	0.00756191
258	0.01385	4	0.00756191
259	0.01385	4	0.00756191
260	0.01385	4	0.00756191
261	0.01385	4	0.00756191
262	0.01385	4	0.00756191
263	0.01385	4	0.00756191
264	0.01385	4	0.00756191
265	0.01385	4	0.00756191
266	0.01385	4	0.00756191
267	0.01385	4	0.00756191
268	0.01385	4	0.00756191
269	0.01385	4	0.00756191
270	0.01385	4	0.00756191
271	0.01385	4	0.00756191
272	0.01385	4	0.00756191
273	0.01385	4	0.00756191
274	0.01385	4	0.00756191
275	0.01385	4	0.00756191
276	0.01385	4	0.00756191
277	0.01385	4	0.00756191
278	0.01385	4	0.00756191
279	0.01385	4	0.00756191
280	0.01385	4	0.00756191
281	0.01385	4	0.00756191
282	0.01385	4	0.00756191
283	0.01385	4	0.00756191
284	0.01385	4	0.00756191
285	0.01385	4	0.00756191
286	0.01385	4	0.00756191
287	0.01385	4	0.00756191
288	0.01385	4	0.00756191
289	0.01385	4	0.00756191
290	0.01385	4	0.00756191
291	0.01385	4	0.00756191
292	0.01385	4	0.00756191
293	0.01385	4	0.00756191
294	0.01385	4	0.00756191
295	0.01385	4	0.00756191
296	0.01385	4	0.00756191
297	0.01385	4	0.00756191
298	0.01385	4	0.00756191
299	0.01385	4	0.00756191
300	0.01385	4	0.00756191
301	0.01385	4	0.00756191
302	0.01385	4	0.00756191
303	0.01385	4	0.00756191
304	0.01385	4	0.00756191
305	0.01385	4	0.00756191
306	0.01385	4	0.00756191
307	0.01385	4	0.00756191
308	0.01385	4	0.00756191
309	0.01385	4	0.00756191
310	0.01385	4	0.00756191
311	0.01385	4	0.00756191
312	0.01385	4	0.00756191
313	0.01385	4	0.00756191
314	0.01385	4	0.00756191
315	0.01385	4	0.00756191
316	0.01385	4	0.00756191
317	0.01385	4	0.00756191
318	0.01385	4	0.00756191
319	0.01385	4	0.00756191
320	0.01385	4	0.00756191
321	0.01385	4	0.00756191
322	0.01385	4	0.00756191
323	0.01385	4	0.00756191
324	0.01385	4	0.00756191
325	0.01385	4	0.00756191
326	0.01385	4	0.00756191
327	0.01385	4	0.00756191
328	0.01385	4	0.00756191
329	0.01385	4	0.00756191
330	0.01385	4	0.00756191
331	0.01385	4	0.00756191
332	0.01385	4	0.00756191
333	0.01385	4	0.00756191
334	0.01385	4	0.00756191
335	0.01385	4	0.00756191
336	0.01385	4	0.00756191
337	0.01385	4	0.00756191
338	0.01385	4	0.00756191
339	0.01385	4	0.00756191
340	0.01385	4	0.00756191
341	0.01385	4	0.00756191
342	0.01385	4	0.00756191
343	0.01385	4	0.00756191
344	0.01385	4	0.00756191
345	0.01385	4	0.00756191
346	0.01385	4	0.00756191
347	0.01385	4	0.00756191
348	0.01385	4	0.00756191
349	0.01385	4	0.00756191
350	0.01385	4	0.00756191
351	0.01385	4	0.00756191
352	0.01385	4	0.00756191
353	0.01385	4	0.00756191
354	0.01385	4	0.00756191
355	0.01385	4	0.00756191
356	0.01385	4	0.00756191
357	0.01385	4	0.00756191
358	0.01385	4	0.00756191
359	0.01385	4	0.00756191
360	0.01385	4	0.00756191
361	0.01385	4	0.00756191
362	0.01385	4	0.00756191
363	0.01385	4	0.00756191
364	0.01385	4	0.00756191
365	0.01385	4	0.00756191
366	0.01385	4	0.00756191
367	0.01385	4	0.00756191
368	0.01385	4	0.00756191
369	0.01385	4	0.00756191
370	0.01385	4	0.00756191
371	0.01385	4	0.00756191
372	0.01385	4	0.00756191
373	0.01385	4	0.00756191
374	0.01385	4	0.00756191
375	0.01385	4	0.00756191
376	0.01385	4	0.00756191
377	0.01385	4	0.00756191
378	0.01385	4	0.00756191
379	0.01385	4	0.00756191
380	0.01385	4	0.00756191
381	0.01385	4	0.00756191
382	0.01385	4	0.00756191
383	0.01385	4	0.00756191
384	0.01385	4	0.00756191
385	0.01385	4	0.00756191
386	0.01385	4	0.00756191
387	0.01385	4	0.00756191
388	0.01385	4	0.00756191
389	0.01385	4	0.00756191
390	0.01385	4	0.00756191
391	0.01385	4	0.00756191
392	0.01385	4	0.00756191
393	0.01385	4	0.00756191
394	0.01385	4	0.00756191
395	0.01385	4	0.00756191
396	0.01385	4	0.00756191
397	0.01385	4	0.00756191
398	0.01385	4	0.00756191
399	0.01385	4	0.00756191
400	0.01385	4	0.00756191
401	0.01385	4	0.00756191
402	0.01385	4	0.00756191
403	0.01385	4	0.00756191
404	0.01385	4	0.00756191
405	0.01385	4	0.00756191
406	0.01385	4	0.00756191
407	0.01385	4	0.00756191
408	0.01385	4	0.00756191
409	0.01385	4	0.00756191
410	0.01385	4	0.00756191
411	0.01385	4	0.00756191
412	0.01385	4	0.00756191
413	0.01385	4	0.00756191
414	0.01385	4	0.00756191
415	0.01385	4	0.00756191
416	0.01385	4	0.00756191
417	0.01385	4	0.00756191
418	0.01385	4	0.00756191
419	0.01385	4	0.00756191
420	0.01385	4	0.00756191
421	0.01385	4	0.00756191
422	0.01385	4	0.00756191
423	0.01385	4	0.00756191
424	0.01385	4	0.00756191
425	0.01385	4	0.00756191
426	0.01385	4	0.00756191
427	0.01385	4	0.00756191
428	0.01385	4	0.00756191
429	0.01385	4	0.00756191
430	0.01385	4	0.00756191
431	0.01385	4	0.00756191
432	0.01385	4	0.00756191
433	0.01385	4	0.00756191
434	0.01385	4	0.00756191
435	0.01385	4	0.00756191
436	0.01385	4	0.00756191
437	0.01385	4	0.00756191
438	0.01385	4	0.00756191
439	0.01385	4	0.00756191
440	0.01385	4	0.00756191
441	0.01385	4	0.00756191
442	0.01385	4	0.00756191
443	0.01385	4	0.00756191
444	0.01385	4	0.00756191
445	0.01385	4	0.00756191
446	0.01385	4	0.00756191
447	0.01385	4	0.00756191
448	0.01385	4	0.00756191
449	0.01385	4	0.00756191
450	0.01385	4	0.00756191
451	0.01385	4	0.00756191
452	0.01385	4	0.00756191
453	0.01385	4	0.00756191
454	0.01385	4	0.00756191
455	0.01385	4	0.00756191
456	0.01385	4	0.00756191
457	0.01385	4	0.00756191
458	0.01385	4	0.00756191
459	0.01385	4	0.00756191
460	0.01385	4	0.00756191
461	0.01385	4	0.00756191
462	0.01385	4	0.00756191
463	0.01385	4	0.00756191
464	0.01385	4	0.00756191
465	0.01385	4	0.00756191
466	0.01385	4	0.00756191
467	0.01385	4	0.00756191
468	0.01385	4	0.00756191
469	0.01385	4	0.00756191
470	0.01385	4	0.00756191
471	0.01385	4	0.00756191
472	0.01385	4	0.00756191
473	0.01385	4	0.00756191
474	0.01385	4	0.00756191
475	0.01385	4	0.00756191
476	0.01385	4	0.00756191
477	0.01385	4	0.00756191
478	0.01385	4	0.00756191
479	0.01385	4	0.00756191
480	0.01385	4	0.00756191
481	0.01385	4	0.00756191
482	0.01385	4	0.00756191
483	0.01385	4	0.00756191
484	0.01385	4	0.00756191
485	0.01385	4	0.00756191
486	0.01385	4	0.00756191
487	0.01385	4	0.00756191
488	0.01385	4	0.00756191
489	0.01385	4	0.00756191
490	0.01385	4	0.00756191
491	0.01385	4	0.00756191
492	0.01385	4	0.00756191
493	0.01385	4	0.00756191
494	0.01385	4	0.00756191
495	0.01385	4	0.00756191
496	0.01385	4	0.00756191
497	0.01385	4	0.00756191
498	0.01385	4	0.00756191
499	0.01385	4	0.00756191
500	0.01385	4	0.00756191
501	0.01385	4	0.00756191
502	0.01385	4	0.00756191
503	0.01385	4	0.00756191
504	0.01385	4	0.00756191
505	0.01385	4	0.00756191
506	0.01385	4	0.00756191
507	0.01385	4	0.00756191
508	0.01385	4	0.00756191
509	0.01385	4	0.00756191
510	0.01385	4	0.00756191
511	0.01385	4	0.00756191
512	0.01385	4	0.00756191
513	0.01385	4	0.00756191
514	0.01385	4	0.00756191
515	0.01385	4	0.00756191
516	0.01385	4	0.00756191
517	0.01385	4	0.00756191
518	0.01385	4	0.00756191
519	0.01385	4	0.00756191
520	0.01385	4	0.00756191
521	0.01385	4	0.00756191
522	0.01385	4	0.00756191
523	0.01385	4	0.00756191
524	0.01385	4	0.00756191
525	0.01385	4	0.00756191
526	0.01385	4	0.00756191
527	0.01385	4	0.00756191
528	0.01385	4	0.00756191
529	0.01385	4	0.00756191
530	0.01385	4	0.00756191
531	0.01385	4	0.00756191
532	0.01385	4	0.00756191
533	0.01385	4	0.00756191
534	0.01385	4	0.00756191
535	0.01385	4	0.00756191
536	0.01385	4	0.00756191
537	0.01385	4	0.00756191
538	0.01385	4	0.00756191
539	0.01385	4	0.00756191
540	0.01385	4	0.00756191
541	0.01385	4	0.00756191
542	0.01385	4	0.00756191
543	0.01385	4	0.00756191
544	0.01385	4	0.00756191
545	0.01385	4	0.00756191
546	0.01385	4	0.00756191
547	0.01385	4	0.00756191
548	0.01385	4	0.00756191
549	0.01385	4	0.00756191
550	0.01385	4	0.00756191
551	0.01385	4	0.00756191
552	0.01385	4	0.00756191
553	0.01385	4	0.00756191
554	0.01385	4	0.00756191
555	0.01385	4	0.00756191
556	0.01385	4	0.00756191
557	0.01385	4	0.00756191
558	0.01385	4	0.00756191
559	0.01385	4	0.00756191
560	0.01385	4	0.00756191
561	0.01385	4	0.00756191
562	0.01385	4	0.00756191
563	0.01385	4	0.00756191
564	0.01385	4	0.00756191
565	0.01385	4	0.00756191
566	0.01385	4	0.00756191
567	0.01385	4	0.00756191
568	0.01385	4	0.00756191
569	0.01385	4	0.00756191
570	0.01385	4	0.00756191
571	0.01385	4	0.00756191
572	0.01385	4	0.00756191
573	0.01385	4	0.00756191
574	0.01385	4	0.00756191
575	0.01385	4	0.00756191
576	0.01385	4	0.00756191
577	0.01385	4	0.00756191
578	0.01385	4	0.00756191
579	0.01385	4	0.00756191
580	0.01385	4	0.00756191
581	0.01385	4	0.00756191
582	0.01385	4	0.00756191
583	0.01385	4	0.00756191
584	0.01385	4	0.00756191
585	0.01385	4	0.00756191
586	0.01385	4	0.00756191
587	0.01385	4	0.00756191
588	0.01385	4	0.00756191
589	0.01385	4	0.00756191
590	0.01385	4	0.00756191
591	0.01385	4	0.00756191
592	0.01385	4	0.00756191
593	0.01385	4	0.00756191
594	0.01385	4	0.00756191
595	0.01385	4	0.00756191
596	0.01385	4	0.00756191
597	0.01385	4	0.00756191
598	0.01385	4	0.00756191
599	0.01385	4	0.00756191
600	0.01385	4	0.00756191
601	0.01385	4	0.00756191
602	0.01385	4	0.00756191
603	0.01385	4	0.00756191
604	0.01385	4	0.00756191
605	0.01385	4	0.00756191
606	0.01385	4	0.00756191
607	0.01385	4	0.00756191
608	0.01385	4	0.00756191
609	0.01385	4	0.00756191
610	0.01385	4	0.00756191
611	0.01385	4	0.00756191
612	0.01385	4	0.00756191
613	0.01385	4	0.00756191
614	0.01385	4	0.00756191
615	0.01385	4	0.00756191
616	0.01385	4	0.00756191
617	0.01385	4	0.00756191
618	0.01385	4	0.00756191
619	0.01385	4	0.00756191
620	0.01385	4	0.00756191
621	0.01385	4	0.00756191
622	0.01385	4	0.00756191
623	0.01385	4	0.00756191
624	0.01385	4	0.00756191
625	0.01385	4	0.00756191
626	0.01385	4	0.00756191
627	0.01385	4	0.00756191
628	0.01385	4	0.00756191
629	0.01385	4	0.00756191
630	0.01385	4	0.00756191
631	0.01385	4	0.00756191
632	0.01385	4	0.00756191
633	0.01385	4	0.00756191
634	0.01385	4	0.00756191
635	0.01385	4	0.00756191
636	0.01385	4	0.00756191
637	0.01385	4	0.00756191
638	0.01385	4	0.00756191
639	0.01385	4	0.00756191
640	0.01385	4	0.00756191
641	0.01385	4	0.00756191
642	0.01385	4	0.00756191
643	0.01385	4	0.00756191
644	0.01385	4	0.00756191
645	0.01385	4	0.00756191
646	0.01385	4	0.00756191
647	0.01385	4	0.00756191
648	0.01385	4	0.00756191
649	0.01385	4	0.00756191
650	0.01385	4	0.00756191
651	0.01385	4	0.00756191
652	0.01385	4	0.00756191
653	0.01385	4	0.00756191
654	0.01385	4	0.00756191
655	0.01385	4	0.00756191
656	0.01385	4	0.00756191
657	0.01385	4	0.00756191
658	0.01385	4	0.00756191
659	0.01385	4	0.00756191
660	0.01385	4	0.00756191
661	0.01385	4	0.00756191
662	0.01385	4	0.00756191
663	0.01385	4	0.00756191
664	0.01385	4	0.00756191
665	0.01385	4	0.00756191
666	0.01385	4	0.00756191
667	0.01385	4	0.00756191
668	0.01385	4	0.00756191
669	0.01385	4	0.00756191
670	0.01385	4	0.00756191
671	0.01385	4	0.00756191
672	0.01385	4	0.00756191
673	0.01385	4	0.00756191
674	0.01385	4	0.00756191
675	0.01385	4	0.00756191
676	0.01385	4	0.00756191
677	0.01385	4	0.00756191
678	0.01385	4	0.00756191
679	0.01385	4	0.00756191
680	0.01385	4	0.00756191
681	0.01385	4	0.00756191
682	0.01385	4	0.00756191
683	0.01385	4	0.00756191
684	0.01385	4	0.00756191
685	0.01385	4	0.00756191
686	0.01385	4	0.00756191
687	0.01385	4	0.00756191
688	0.01385	4	0.00756191
689	0.01385	4	0.00756191
690	0.01385	4	0.00756191
691	0.01385	4	0.00756191
692	0.01385	4	0.00756191
693	0.01385	4	0.00756191
694	0.01385	4	0.00756191
695	0.01385	4	0.00756191
696	0.01385	4	0.00756191
697	0.01385	4	0.00756191
698	0.01385	4	0.00756191
699	0.01385	4	0.00756191
700	0.01385	4	0.00756191
701	0.01385	4	0.00756191
702	0.01385	4	0.00756191
703	0.01385	4	0.00756191
704	0.01385	4	0.00756191
705	0.01385	4	0.00756191
706	0.01385	4	0.00756191
707	0.01385	4	0.00756191
708	0.01385	4	0.00756191
709	0.01385	4	0.00756191
710	0.01385	4	0.00756191
711	0.01385	4	0.00756191
712	0.01385	4	0.00756191
713	0.01385	4	0.00756191
714	0.01385	4	0.00756191
715	0.01385	4	0.00756191
716	0.01385	4	0.00756191
717	0.01385	4	0.00756191
718	0.01385	4	0.00756191
719	0.01385	4	0.00756191
720	0.01385	4	0.00756191
721	0.01385	4	0.00756191
722	0.01385	4	0.00756191
723	0.01385	4	0.00756191
724	0.01385	4	0.00756191
725	0.01385	4	0.00756191
726	0.01385	4	0.00756191
727	0.01385	4	0.00756191
728	0.01385	4	0.00756191
729	0.01385	4	0.00756191
730	0.01385	4	0.00756191
731	0.01385	4	0.00756191
732	0.01385	4	0.00756191
733	0.01385	4	0.00756191
734	0.01385	4	0.00756191
735	0.01385	4	0.00756191
736	0.01385	4	0.00756191
737	0.01385	4	0.00756191
738	0.01385	4	0.00756191
739	0.01385	4	0.00756191
740	0.01385	4	0.00756191
741	0.01385	4	0.00756191
742	0.01385	4	0.00756191
743	0.01385	4	0.00756191
744	0.01385	4	0.00756191
745	0.01385	4	0.00756191
746	0.01385	4	0.00756191
747	0.01385	4	0.00756191
748	0.01385	4	0.00756191
749	0.01385	4	0.00756191
750	0.01385	4	0.00756191
751	0.01385	4	0.00756191
752	0.01385	4	0.00756191
753	0.01385	4	0.00756191
754	0.01385	4	0.00756191
755	0.01385	4	0.00756191
756	0.01385	4	0.00756191
757	0.01385	4	0.00756191
758	0.01385	4	0.00756191
759	0.01385	4	0.00756191
760	0.01385	4	0.00756191
761	0.01385	4	0.00756191
762	0.01385	4	0.00756191
763	0.01385	4	0.00756191
764	0.01385	4	0.00756191
765	0.01385	4	0.00756191
766	0.01385	4	0.00756191
767	0.01385	4	0.00756191
768	0.01385	4	0.00756191
769	0.01385	4	0.00756191
770	0.01385	4	0.00756191
771	0.01385	4	0.00756191
772	0.01385	4	0.00756191
773	0.01385	4	0.00756191
774	0.01385	4	0.00756191
775	0.01385	4	0.00756191
776	0.01385	4	0.00756191
777	0.01385	4	0.00756191
778	0.01385	4	0.00756191
779	0.01385	4	0.00756191
780	0.01385	4	0.00756191
781	0.01385	4	0.00756191
782	0.01385	4	0.00756191
783	0.01385	4	0.00756191
784	0.01385	4	0.00756191
785	0.01385	4	0.00756191
786	0.01385	4	0.00756191
787	0.01385	4	0.00756191
788	0.01385	4	0.00756191
789	0.01385	4	0.00756191
790	0.01385	4	0.00756191
791	0.01385	4	0.00756191
792	0.01385	4	0.00756191
793	0.01385	4	0.00756191
794	0.01385	4	0.00756191
795	0.01385	4	0.00756191
796	0.01385	4	0.00756191
797	0.01385	4	0.00756191
798	0.01385	4	0.00756191
799	0.01385	4	0.00756191
800	0.01385	4	0.00756191
801	0.01385	4	0.00756191
802	0.01385	4	0.00756191
803	0.01385	4	0.00756191
804	0.01385	4	0.00756191
805	0.01385	4	0.00756191
806	0.01385	4	0.00756191
807	0.01385	4	0.00756191
808	0.01385	4	0.00756191
809	0.01385	4	0.00756191
810	0.01385	4	0.00756191
811	0.01385	4	0.00756191
812	0.01385	4	0.00756191
813	0.01385	4	0.00756191
814	0.01385	4	0.00756191
815	0.01385	4	0.00756191
816	0.01385	4	0.00756191
817	0.01385	4	0.00756191
818	0.01385	4	0.00756191
819	0.01385	4	0.00756191
820	0.01385	4	0.00756191
821	0.01385	4	0.00756191
822	0.01385	4	0.00756191
823	0.01385	4	0.00756191
824	0.01385	4	0.00756191
825	0.01385	4	0.00756191
826	0.01385	4	0.00756191
827	0.01385	4	0.00756191
828	0.01385	4	0.00756191
829	0.01385	4	0.00756191
830	0.01385	4	0.00756191
831	0.01385	4	0.00756191
832	0.01385	4	0.00756191
833	0.01385	4	0.00756191
834	0.01385	4	0.00756191
835	0.01385	4	0.00756191
836	0.01385	4	0.00756191
837	0.01385	4	0.00756191
838	0.01385	4	0.00756191
839	0.01385	4	0.00756191
840	0.01385	4	0.00756191
841	0.01385	4	0.00756191
842	0.01385	4	0.00756191
843	0.01385	4	0.00756191
844	0.01385	4	0.00756191
845	0.01385	4	0.00756191
846	0.01385	4	0.00756191
847	0.01385	4	0.00756191
848	0.01385	4	0.00756191
849	0.01385	4	0.00756191
850	0.01385	4	0.00756191
851	0.01385	4	0.00756191
852	0.01385	4	0.00756191
853	0.01385	4	0.00756191
854	0.01385	4	0.00756191
855	0.01385	4	0.00756191
856	0.01385	4	0.00756191
857	0.01385	4	0.00756191
858	0.01385	4	0.00756191
859	0.01385	4	0.00756191
860	0.01385	4	0.00756191
861	0.01385	4	0.00756191
862	0.01385	4	0.00756191
863	0.01385	4	0.00756191
864	0.01385	4	0.00756191
865	0.01385	4	0.00756191
866	0.01385	4	0.00756191
867	0.01385	4	0.00756191
868	0.01385	4	0.00756191
869	0.01385	4	0.00756191
870	0.01385	4	0.00756191
871	0.01385	4	0.00756191
872	0.01385	4	0.00756191
873	0.01385	4	0.00756191
874	0.01385	4	0.00756191
875	0.01385	4	0.00756191
876	0.01385	4	0.00756191
877	0.01385	4	0.00756191
878	0.01385	4	0.00756191
879	0.01385	4	0.00756191
880	0.01385	4	0.00756191
881	0.01385	4	0.00756191
882	0.01385	4	0.00756191
883	0.01385	4	0.00756191
884	0.01385	4	0.00756191
885	0.01385	4	0.00756191
886	0.01385	4	0.00756191
887	0.01385	4	0.00756191
888	0.01385	4	0.00756191
889	0.01385	4	0.00756191
890	0.01385	4	0.00756191
891	0.01385	4	0.00756191
892	0.01385	4	0.00756191
893	0.01385	4	0.00756191
894	0.01385	4	0.00756191
895	0.01385	4	0.00756191
896	0.01385	4	0.00756191
897	0.01385	4	0.00756191
898	0.01385	4	0.00756191
899	0.01385	4	0.00756191
900	0.01385	4	0.00756191
901	0.01385	4	0.00756191
902	0.01385	4	0.00756191
903	0.01385	4	0.00756191
904	0.01385	4	0.00756191
905	0.01385	4	0.00756191
906	0.01385	4	0.00756191
907	0.01385	4	0.00756191
908	0.01385	4	0.00756191
909	0.01385	4	0.00756191
910	0.01385	4	0.00756191
911	0.01385	4	0.00756191
912	0.01385	4	0.00756191
913	0.01385	4	0.00756191
914	0.01385	4	0.00756191
915	0.01385	4	0.00756191
916	0.01385	4	0.00756191
917	0.01385	4	0.00756191
918	0.01385	4	0.00756191
919	0.01385	4	0.00756191
920	0.01385	4	0.00756191
921	0.01385	4	0.00756191
922	0.01385	4	0.00756191
923	0.01385	4	0.00756191
924	0.01385	4	0.00756191
925	0.01385	4	0.00756191
926	0.01385	4	0.00756191
927	0.01385	4	0.00756191
928	0.01385	4	0.00756191
929	0.01385	4	0.00756191
930	0.01385	4	0.00756191
931	0.01385	4	0.00756191
932	0.01385	4	0.00756191
933	0.01385	4	0.00756191
934	0.01385	4	0.00756191
935	0.01385	4	0.00756191
936	0.01385	4	0.00756191
937	0.01385	4	0.00756191
938	0.01385	4	0.00756191
939	0.01385	4	0.00756191
940	0.01385	4	0.00756191
941	0.01385	4	0.00756191
942	0.01385	4	0.00756191
943	0.01385	4	0.00756191
944	0.01385	4	0.00756191
945	0.01385	4	0.00756191
946	0.01385	4	0.00756191
947	0.01385	4	0.00756191
948	0.01385	4	0.00756191
949	0.01385	4	0.00756191
950	0.01385	4	0.00756191
951	0.01385	4	0.00756191
952	0.01385	4	0.00756191
953	0.01385	4	0.00756191
954	0.01385	4	0.00756191
955	0.01385	4	0.00756191
956	0.01385	4	0.00756191
957	0.01385	4	0.00756191
958	0.01385	4	0.00756191
959	0.01385	4	0.00756191
960	0.01385	4	0.00756191
961	0.01385	4	0.00756191
962	0.01385	4	0.00756191
963	0.01385	4	0.00756191
964	0.01385	4	0.00756191
965	0.01385	4	0.00756191
966	0.01385	4	0.00756191
967	0.01385	4	0.00756191
968	0.01385	4	0.00756191
969	0.01385	4	0.00756191
970	0.01385	4	0.00756191
971	0.01385	4	0.00756191
972	0.01385	4	0.00756191
973	0.01385	4	0.00756191
974	0.01385	4	0.00756191
975	0.01385	4	0.00756191
976	0.01385	4	0.00756191
977	0.01385	4	0.00756191
978	0.01385	4	0.00756191
979	0.01385	4	0.00756191
980	0.01385	4	0.00756191
981	0.01385	4	0.00756191
982	0.01385	4	0.00756191
983	0.01385	4	0.00756191
984	0.01385	4	0.00756191
985	0.01385	4	0.00756191
986	0.01385	4	0.00756191
987	0.01385	4	0.00756191
988	0.01385	4	0.00756191
989	0.01385	4	0.00756191
990	0.01385	4	0.00756191
991	0.01385	4	0.00756191
992	0.01385	4	0.00756191
993	0.01385	4	0.00756191
994	0.01385	4	0.00756191
995	0.01385	4	0.00756191
996	0.01385	4	0.00756191
997	0.01385	4	0.00756191
998	0.01385	4	0.00756191
999	0.01385	4	0.00756191
1000	0.01385	4	0.00756191
1001	0.01385	4	0.00756191
1002	0.01385	4	0.00756191
1003	0.01385	4	0.00756191
1004	0.01385	4	0.00756191
1005	0.01385	4	0.00756191
1006	0.01385	4	0.00756191
1007	0.01385	4	0.00756191
1008	0.01385	4	0.00756191
1009	0.01385	4	0.00756191
1010	0.01385	4	0.00756191
1011	0.01385	4	0.00756191
1012	0.01385	4	0.00756191
1013	0.01385	4	0.00756191
1014	0.01385	4	0.00756191
1015	0.01385	4	0.00756191
1016	0.01385	4	0.00756191
1017	0.01385	4	0.00756191
1018	0.01385	4	0.00756191
1019	0.01385	4	0.00756191
1020	0.01385	4	0.00756191
1021	0.01385	4	0.00756191
1022	0.01385	4	0.00756191
1023	0.01385	4	0.00756191
1024	0.01385	4	0.00756191
1025	0.01385	4	0.00756191
1026	0.01385	4	0.00756191
1027	0.01385	4	0.00756191
1028	0.01385	4	0.00756191
1029	0.01385	4	0.00756191
1030	0.01385	4	0.00756191
1031	0.01385	4	0.00756191
1032	0.01385	4	0.00756191
1033	0.01385	4	0.00756191
1034	0.01385	4	0.00756191
1035	0.01385	4	0.00756191
1036	0.01385	4	0.00756191
1037	0.01385	4	0.00756191
1038	0.01385	4	0.00756191
1039	0.01385	4	0.00756191
1040	0.01385	4	0.00756191
1041	0.01385	4	0.00756191
1042	0.01385	4	0.00756191
1043	0.01385	4	0.00756191
1044	0.01385	4	0.00756191
1045	0.01385	4	0.00756191
1046	0.01385	4	0.00756191
1047	0.01385	4	0.00756191
1048	0.01385	4	0.00756191
1049	0.01385	4	0.00756191
1050	0.01385	4	0.00756191
1051	0.01385	4	0.00756191
1052	0.01385	4	0.00756191
1053	0.01385	4	0.00756191
1054	0.01385	4	0.00756191
1055	0.01385	4	0.00756191
1056	0.01385	4	0.00756191
1057	0.01385	4	0.00756191
1058	0.01385	4	0.00756191
1059	0.01385	4	0.00756191
1060	0.01385	4	0.00756191
1061	0.01385	4	0.00756191
1062	0.01385	4	0.00756191
1063	0.01385	4	0.00756191
1064	0.01385	4	0.00756191
1065	0.01385	4	0.00756191
1066	0.01385	4	0.00756191
1067	0.01385	4	0.00756191
1068	0.01385	4	0.00756191
1069	0.01385	4	0.00756191
1070	0.01385	4	0.00756191
1071	0.01385	4	0.00756191
1072	0.01385	4	0.00756191
1073	0.01385	4	0.00756191
1074	0.01385	4	0.00756191
1075	0.01385	4	0.00756191
1076	0.01385	4	0.00756191
1077	0.01385	4	0.00756191
1078	0.01385	4	0.00756191
1079	0.01385	4	0.00756191
1080	0.01385	4	0.00756191
1081	0.01385	4	0.00756191
1082	0.01385	4	0.00756191
1083	0.01385	4	0.00756191
1084	0.01385	4	0.00756191
1085	0.01385	4	0.00756191
1086	0.01385	4	0.00756191
1087	0.01385	4	0.00756191
1088	0.01385	4	0.00756191
1089	0.01385	4	0.00756191
1090	0.01385	4	0.00756191
1091	0.01385	4	0.00756191
1092	0.01385	4	0.00756191
1093	0.01385	4	0.00756191
1094	0.01385	4	0.00756191
1095	0.01385	4	0.00756191
1096	0.01385	4	0.00756191
1097	0.01385	4	0.00756191
1098	0.01385	4	0.00756191
1099	0.01385	4	0.00756191
1100	0.01385	4	0.00756191
1101	0.01385	4	0.00756191
1102	0.01385	4	0.00756191
1103	0.01385	4	0.00756191
1104	0.01385	4	0.00756191
1105	0.01385	4	0.00756191
1106	0.01385	4	0.00756191
1107	0.01385	4	0.00756191
1108	0.01385	4	0.00756191
1109	0.01385	4	0.00756191
1110	0.01385	4	0.00756191
1111	0.01385	4	0.00756191
1112	0.01385	4	0.00756191
1113	0.01385	4	0.00756191
1114	0.01385	4	0.00756191
1115	0.01385	4	0.00756191
1116	0.01385	4	0.00756191
1117	0.01385	4	0.00756191
1118	0.01385	4	0.00756191
1119	0.01385	4	0.00756191
1120	0.01385	4	0.00756191
1121	0.01385	4	0.00756191
1122	0.01385	4	0.00756191
1123	0.01385	4	0.00756191
1124	0.01385	4	0.00756191
1125	0.01385	4	0.00756191
1126	0.01385	4	0.00756191
1127	0.01385	4	0.00756191
1128	0.01385	4	0.00756191
1129	0.01385	4	0.00756191
1130	0.01385	4	0.00756191
1131	0.01385	4	0.00756191
1132	0.01385	4	0.00756191
1133	0.01385	4	0.00756191
1134	0.01385	4	0.00756191
1135	0.01385	4	0.00756191
1136	0.01385	4	0.00756191
1137	0.01385	4	0.00756191
1138	0.01385	4	0.00756191
1139	0.01385	4	0.00756191
1140	0.01385	4	0.00756191
1141	0.01385	4	0.00756191
1142	0.01385	4	0.00756191
1143	0.01385	4	0.00756191
1144	0.01385	4	0.00756191
1145	0.01385	4	0.00756191
1146	0.01385	4	0.00756191
1147	0.01385	4	0.00756191
1148	0.01385	4	0.00756191
1149	0.01385	4	0.00756191
1150	0.01385	4	0.00756191
1151	0.01385	4	0.00756191
1152	0.01385	4	0.00756191
1153	0.01385	4	0.00756191
1154	0.01385	4	0.00756191
1155	0.01385	4	0.00756191
1156	0.01385	4	0.00756191
1157	0.01385	4	0.00756191
1158	0.01385	4	0.00756191
1159	0.01385	4	0.00756191
1160	0.01385	4	0.00756191
1161	0.01385	4	0.00756191
1162	0.01385	4	0.00756191
1163	0.01385	4	0.00756191
1164	0.01385	4	0.00756191
1165	0.01385	4	0.00756191
1166	0.01385	4	0.00756191
1167	0.01385	4	0.00756191
1168	0.01385	4	0.00756191
1169	0.01385	4	0.00756191
1170	0.01385	4	0.00756191
1171	0.01385	4	0.00756191
1172	0.01385	4	0.00756191
1173	0.01385	4	0.00756191
1174	0.01385	4	0.00756191
1175	0.01385	4	0.00756191
1176	0.01385	4	0.00756191
1177	0.01385	4	0.00756191
1178	0.01385	4	0.00756191
1179	0.01385	4	0.00756191
1180	0.01385	4	0.00756191
1181	0.01385	4	0.00756191
1182	0.01385	4	0.00756191
1183	0.01385	4	0.00756191
1184	0.01385	4	0.00756191
1185	0.01385	4	0.00756191
1186	0.01385	4	0.00756191
1187	0.01385	4	0.00756191
1188	0.01385	4	0.00756191
1189	0.01385	4	0.00756191
1190	0.01385	4	0.00756191
1191	0.01385	4	0.00756191
1192	0.01385	4	0.00756191
1193	0.01385	4	0.00756191
1194	0.01385	4	0.00756191
1195	0.01385	4	0.00756191
1196	0.01385	4	0.00756191
1197	0.01385	4	0.00756191
1198	0.01385	4	0.00756191
1199	0.01385	4	0.00756191
1200	0.01385	4	0.00756191
1201	0.01385	4	0.00756191
1202	0.01385	4	0.00756191
1203	0.01385	4	0.00756191
1204	0.01385	4	0.00756191
1205	0.01385	4	0.00756191
1206	0.01385	4	0.00756191
1207	0.01385	4	0.00756191
1208	0.01385	4	0.00756191
1209	0.01385	4	0.00756191
1210	0.01385	4	0.00756191
1211	0.01385	4	0.00756191
1212	0.01385	4	0.00756191
1213	0.01385	4	0.00756191
1214	0.01385	4	0.00756191
1215	0.01385	4	0.00756191
1216	0.01385	4	0.00756191
1217	0.01385	4	0.00756191
1218	0.01385	4	0.00756191
1219	0.01385	4	0.00756191
1220	0.01385	4	0.00756191
1221	0.01385	4	0.00756191
1222	0.01385	4	0.00756191
1223	0.01385	4	0.00756191
1224	0.01385	4	0.00756191
1225	0.01385	4	0.00756191
1226	0.01385	4	0.00756191
1227	0.01385	4	0.00756191
1228	0.01385	4	0.00756191
1229	0.01385	4	0.00756191
1230	0.01385	4	0.00756191
1231	0.01385	4	0.00756191
1232	0.01385	4	0.00756191
1233	0.01385	4	0.00756191
1234	0.01385	4	0.00756191
1235	0.01385	4	0.00756191
1236	0.01385	4	0.00756191
1237	0.01385	4	0.00756191
1238	0.01385	4	0.00756191
1239	0.01385	4	0.00756191
1240	0.01385	4	0.00756191
1241	0.01385	4	0.00756191
1242	0.01385	4	0.00756191
1243	0.01385	4	0.00756191
1244	0.01385	4	0.00756191
1245	0.01385	4	0.00756191
1246	0.01385	4	0.00756191
1247	0.01385	4	0.00756191
1248	0.01385	4	0.00756191
1249	0.01385	4	0.00756191
1250	0.01385	4	0.00756191
1251	0.01385	4	0.00756191
1252	0.01385	4	0.00756191
1253	0.01385	4	0.00756191
1254	0.01385	4	0.00756191
1255	0.01385	4	0.00756191
1256	0.01385	4	0.00756191
1257	0.01385	4	0.00756191
1258	0.01385	4	0.00756191
1259	0.01385	4	0.00756191
1260	0.01385	4	0.00756191
1261	0.01385	4	0.00756191
1262	0.01385	4	0.00756191
1263	0.01385	4	0.00756191
1264	0.01385	4	0.00756191
1265	0.01385	4	0.00756191
1266	0.01385	4	0.00756191
1267	0.01385	4	0.00756191
1268	0.01385	4	0.00756191
1269	0.01385	4	0.00756191
1270	0.01385	4	0.00756191
1271	0.01385	4	0.00756191
1272	0.01385	4	0.00756191
1273	0.01385	4	0.00756191
1274	0.01385	4	0.00756191
1275	0.01385	4	0.00756191
1276	0.01385	4	0.00756191
1277	0.01385	4	0.00756191
1278	0.01385	4	0.00756191
1279	0.01385	4	0.00756191
1280	0.01385	4	0.00756191
1281	0.01385	4	0.00756191
1282	0.01385	4	0.00756191
1283	0.01385	4	0.00756191
1284	0.01385	4	0.00756191
1285	0.01385	4	0.00756191
1286	0.01385	4	0.00756191
1287	0.01385	4	0.00756191
1288	0.01385	4	0.00756191
1289	0.01385	4	0.00756191
1290	0.01385	4	0.00756191
1291	0.01385	4	0.00756191
1292	0.01385	4	0.00756191
1293	0.01385	4	0.00756191
1294	0.01385	4	0.00756191
1295	0.01385	4	0.00756191
1296	0.01385	4	0.00756191
1297	0.01385	4	0.00756191
1298	0.01385	4	0.00756191
1299	0.01385	4	0.00756191
1300	0.01385	4	0.00756191
1301	0.01385	4	0.00756191
1302	0.01385	4	0.00756191
1303	0.01385	4	0.00756191
1304	0.01385	4	0.00756191
1305	0.01385	4	0.00756191
1306	0.01385	4	0.00756191
1307	0.01385	4	0.00756191
1308	0.01385	4	0.00756191
1309	0.01385	4	0.00756191
1310	0.01385	4	0.00756191
1311	0.01385	4	0.00756191
1312	0.01385	4	0.00756191
1313	0.01385	4	0.00756191
1314	0.01385	4	0.00756191
1315	0.01385	4	0.00756191
1316	0.01385	4	0.00756191
1317	0.01385	4	0.00756191
1318	0.01385	4	0.00756191
1319	0.01385	4	0.00756191
1320	0.01385	4	0.00756191
1321	0.01385	4	0.00756191
1322	0.01385	4	0.00756191
1323	0.01385	4	0.00756191
1324	0.01385	4	0.00756191
1325	0.01385	4	0.00756191
1326	0.01385	4	0.00756191
1327	0.01385	4	0.00756191
1328	0.01385	4	0.00756191
1329	0.01385	4	0.00756191
1330	0.01385	4	0.00756191
1331	0.01385	4	0.00756191
1332	0.01385	4	0.00756191
1333	0.01385	4	0.00756191
1334	0.01385	4	0.00756191
1335	0.01385	4	0.00756191
1336	0.01385	4	0.00756191
1337	0.01385	4	0.00756191
1338	0.01385	4	0.00756191
1339	0.01385	4	0.00756191
1340	0.01385	4	0.00756191
1341	0.01385	4	0.00756191
1342	0.01385	4	0.00756191
1343	0.01385	4	0.00756191
1344	0.01385	4	0.00756191
1345	0.01385	4	0.00756191
1346	0.01385	4	0.00756191
1347	0.01385	4	0.00756191
1348	0.01385	4	0.00756191
1349	0.01385	4	0.00756191
1350	0.01385	4	0.00756191
1351	0.01385	4	0.00756191
1352	0.01385	4	0.00756191
1353	0.01385	4	0.00756191
1354	0.01385	4	0.00756191
1355	0.01385	4	0.00756191
1356	0.01385	4	0.00756191
1357	0.01385	4	0.00756191
1358	0.01385	4	0.00756191
1359	0.01385	4	0.00756191
1360	0.01385	4	0.00756191
1361	0.01385	4	0.00756191
1362	0.01385	4	0.00756191
1363	0.01385	4	0.00756191
1364	0.01385	4	0.00756191
1365	0.01385	4	0.00756191
1366	0.01385	4	0.00756191
1367	0.01385	4	0.00756191
1368	0.01385	4	0.00756191
1369	0.01385	4	0.00756191
1370	0.01385	4	0.00756191
1371	0.01385	4	0.00756191
1372	0.01385	4	0.00756191
1373	0.01385	4	0.00756191
1374	0.01385	4	0.00756191
1375	0.01385	4	0.00756191
1376	0.01385	4	0.00756191
1377	0.01385	4	0.00756191
1378	0.01385	4	0.00756191
1379	0.01385	4	0.00756191
1380	0.01385	4	0.00756191
1381	0.01385	4	0.00756191
1382	0.01385	4	0.00756191
1383	0.01385	4	0.00756191
1384	0.01385	4	0.00756191
1385	0.01385	4	0.00756191
1386	0.01385	4	0.00756191
1387	0.01385	4	0.00756191
1388	0.01385	4	0.00756191
1389	0.01385	4	0.00756191
1390	0.01385	4	0.00756191
1391	0.01385	4	0.00756191
1392	0.01385	4	0.00756191
1393	0.01385	4	0.00756191
1394	0.01385	4	0.00756191
1395	0.01385	4	0.00756191
1396	0.01385	4	0.00756191
1397	0.01385	4	0.00756191
1398	0.01385	4	0.00756191
1399	0.01385	4	0.00756191
1400	0.01385	4	0.00756191
1401	0.01385	4	0.00756191
1402	0.01385	4	0.00756191
1403	0.01385	4	0.00756191
1404	0.01385	4	0.00756191
1405	0.01385	4	0.00756191
1406	0.01385	4	0.00756191
1407	0.01385	4	0.00756191
1408	0.01385	4	0.00756191
1409	0.01385	4	0.00756191
1410	0.01385	4	0.00756191
1411	0.01385	4	0.00756191
1412	0.01385	4	0.00756191
1413	0.01385	4	0.00756191
1414	0.01385	4	0.00756191
1415	0.01385	4	0.00756191
1416	0.01385	4	0.00756191
1417	0.01385	4	0.00756191
1418	0.01385	4	0.00756191
1419	0.01385	4	0.00756191
1420	0.01385	4	0.00756191
1421	0.01385	4	0.00756191
1422	0.01385	4	0.00756191
1423	0.01385	4	0.00756191
1424	0.01385	4	0.00756191
1425	0.01385	4	0.00756191
1426	0.01385	4	0.00756191
1427	0.01385	4	0.00756191
1428	0.01385	4	0.00756191
1429	0.01385	4	0.00756191
1430	0.01385	4	0.00756191
1431	0.01385	4	0.00756191
1432	0.01385	4	0.00756191
1433	0.01385	4	0.00756191
1434	0.01385	4	0.00756191
1435	0.01385	4	0.00756191
1436	0.01385	4	0.00756191
1437	0.01385	4	0.00756191
1438	0.01385	4	0.00756191
1439	0.01385	4	0.00756191
1440	0.01385	4	0.00756191
1441	0.01385	4	0.00756191
1442	0.01385	4	0.00756191
1443	0.01385	4	0.00756191
1444	0.01385	4	0.00756191
1445	0.01385	4	0.00756191
1446	0.01385	4	0.00756191
1447	0.01385	4	0.00756191
1448	0.01385	4	0.00756191
1449	0.01385	4	0.00756191
1450	0.01385	4	0.00756191
1451	0.01385	4	0.00756191
1452	0.01385	4	0.00756191
1453	0.01385	4	0.00756191
1454	0.01385	4	0.00756191
1455	0.01385	4	0.00756191
1456	0.01385	4	0.00756191
1457	0.01385	4	0.00756191
1458	0.01385	4	0.00756191
1459	0.01385	4	0.00756191
1460	0.01385	4	0.00756191
1461	0.01385	4	0.00756191
1462	0.01385	4	0.00756191
1463	0.01385	4	0.00756191
1464	0.01385	4	0.00756191
1465	0.01385	4	0.00756191
1466	0.01385	4	0.00756191
1467	0.01385	4	0.00756191
1468	0.01385	4	0.00756191
1469	0.01385	4	0.00756191
1470	0.01385	4	0.00756191
1471	0.01385	4	0.00756191
1472	0.01385	4	0.00756191
1473	0.01385	4	0.00756191
1474	0.01385	4	0.00756191
1475	0.01385	4	0.00756191
1476	0.01385	4	0.00756191
1477	0.01385	4	0.00756191
1478	0.01385	4	0.00756191
1479	0.01385	4	0.00756191
1480	0.01385	4	0.00756191
1481	0.01385	4	0.00756191
1482	0.01385	4	0.00756191
1483	0.01385	4	0.00756191
1484	0.01385	4	0.00756191
1485	0.01385	4	0.00756191
1486	0.01385	4	0.00756191
1487	0.01385	4	0.00756191
1488	0.01385	4	0.00756191
1489	0.01385	4	0.00756191
1490	0.01385	4	0.00756191
1491	0.01385	4	0.00756191
1492	0.01385	4	0.00756191
1493	0.01385	4	0.00756191
1494	0.01385	4	0.00756191
1495	0.01385	4	0.00756191
1496	0.01385	4	0.00756191
1497	0.01385	4	0.00756191
1498	0.01385	4	0.00756191
1499	0.01385	4	0.00756191
1500	0.01385	4	0.00756191
1501	0.01385	4	0.00756191
1502	0.01385	4	0.00756191
1503	0.01385	4	0.00756191
1504	0.01385	4	0.00756191
1505	0.01385	4	0.00756191
1506	0.01385	4	0.00756191
1507	0.01385	4	0.00756191
1508	0.01385	4	0.00756191
1509	0.01385	4	0.00756191
1510	0.01385	4	0.00756191
1511	0.01385	4	0.00756191
1512	0.01385	4	0.00756191
1513	0.01385	4	0.00756191
1514	0.01385	4	0.00756191
1515	0.01385	4	0.00756191
1516	0.01385	4	0.00756191
1517	0.01385	4	0.00756191
1518	0.01385	4	0.00756191
1519	0.01385	4	0.00756191
1520	0.01385	4	0.00756191
1521	0.01385	4	0.00756191
1522	0.01385	4	0.00756191
1523	0.01385	4	0.00756191
1524	0.01385	4	0.00756191
1525	0.01385	4	0.00756191
1526	0.01385	4	0.00756191
1527	0.01385	4	0.00756191
1528	0.01385	4	0.00756191
1529	0.01385	4	0.00756191
1530	0.01385	4	0.00756191
1531	0.01385	4	0.00756191
1532	0.01385	4	0.00756191
1533	0.01385	4	0.00756191
1534	0.01385	4	0.00756191
1535	0.01385	4	0.00756191
1536	0.01385	4	0.00756191
1537	0.01385	4	0.00756191
1538	0.01385	4	0.00756191
1539	0.01385	4	0.00756191
1540	0.01385	4	0.00756191
1541	0.01385	4	0.00756191
1542	0.01385	4	0.00756191
1543	0.01385	4	0.00756191
1544	0.01385	4	0.00756191
1545	0.01385	4	0.00756191
1546	0.01385	4	0.00756191
1547	0.01385	4	0.00756191
1548	0.01385	4	0.00756191
1549	0.01385	4	0.00756191
1550	0.01385	4	0.00756191
1551	0.01385	4	0.00756191
1552	0.01385	4	0.00756191
1553	0.01385	4	0.00756191
1554	0.01385	4	0.00756191
1555	0.01385	4	0.00756191
1556	0.01385	4	0.00756191
1557	0.01385	4	0.00756191
1558	0.01385	4	0.00756191
1559	0.01385	4	0.00756191
1560	0.01385	4	0.00756191
1561	0.01385	4	0.00756191
1562	0.01385	4	0.00756191
1563	0.01385	4	0.00756191
1564	0.01385	4	0.00756191
1565	0.01385	4	0.00756191
1566	0.01385	4	0.00756191
1567	0.01385	4	0.00756191
1568	0.01385	4	0.00756191
1569	0.01385	4	0.00756191
1570	0.01385	4	0.00756191
1571	0.01385	4	0.00756191
1572	0.01385	4	0.00756191
1573	0.01385	4	0.00756191
1574	0.01385	4	0.00756191
1575	0.01385	4	0.00756191
1576	0.01385	4	0.00756191
1577	0.01385	4	0.00756191
1578	0.01385	4	0.00756191
1579	0.01385	4	0.00756191
1580	0.01385	4	0.00756191
1581	0.01385	4	0.00756191
1582	0.01385	4	0.00756191
1583	0.01385	4	0.00756191
1584	0.01385	4	0.00756191
1585	0.01385	4	0.00756191
1586	0.01385	4	0.00756191
1587	0.01385	4	0.00756191
1588	0.01385	4	0.00756191
1589	0.01385	4	0.00756191
1590	0.01385	4	0.00756191
1591	0.01385	4	0.00756191
1592	0.01385	4	0.00756191
1593	0.01385	4	0.00756191
1594	0.01385	4	0.00756191
1595	0.01385	4	0.00756191
1596	0.01385	4	0.00756191
1597	0.01385	4	0.00756191
1598	0.01385	4	0.00756191
1599	0.01385	4	0.00756191
1600	0.01385	4	0.00756191
1601	0.01385	4	0.00756191
1602	0.01385	4	0.00756191
1603	0.01385	4	0.00756191
1604	0.01385	4	0.00756191
1605	0.01385	4	0.00756191
1606	0.01385	4	0.00756191
1607	0.01385	4	0.00756191
1608	0.01385	4	0.00756191
1609	0.01385	4	0.00756191
1610	0.01385	4	0.00756191
1611	0.01385	4	0.00756191
1612	0.01385	4	0.00756191
1613	0.01385	4	0.00756191
1614	0.01385	4	0.00756191
1615	0.01385	4	0.00756191
1616	0.01385	4	0.00756191
1617	0.01385	4	0.00756191
1618	0.01385	4	0.00756191
1619	0.01385	4	0.00756191
1620	0.01385	4	0.00756191
1621	0.01385	4	0.00756191
1622	0.01385	4	0.00756191
1623	0.01385	4	0.00756191
1624	0.01385	4	0.00756191
1625	0.01385	4	0.00756191
1626	0.01385	4	0.00756191
1627	0.01385	4	0.00756191
1628	0.01385	4	0.00756191
1629	0.01385	4	0.00756191
1630	0.01385	4	0.00756191
1631	0.01385	4	0.00756191
1632	0.01385	4	0.00756191
1633	0.01385	4	0.00756191
1634	0.01385	4	0.00756191
1635	0.01385	4	0.00756191
1636	0.01385	4	0.00756191
1637	0.01385	4	0.00756191
1638	0.01385	4	0.00756191
1639	0.01385	4	0.00756191
1640	0.01385	4	0.00756191
1641	0.01385	4	0.00756191
1642	0.01385	4	0.00756191
1643	0.01385	4	0.00756191
1644	0.01385	4	0.00756191
1645	0.01385	4	0.00756191
1646	0.01385	4	0.00756191
1647	0.01385	4	0.00756191
1648	0.01385	4	0.00756191
1649	0.01385	4	0.00756191
1650	0.01385	4	0.00756191
1651	0.01385	4	0.00756191
1652	0.01385	4	0.00756191
1653	0.01385	4	0.00756191
1654	0.01385	4	0.00756191
1655	0.01385	4	0.00756191
1656	0.01385	4	0.00756191
1657	0.01385	4	0.00756191
1658	0.01385	4	0.00756191
1659	0.01385	4	0.00756191
1660	0.01385	4	0.00756191
1661	0.01385	4	0.00756191
1662	0.01385	4	0.00756191
1663	0.01385	4	0.00756191
1664	0.01385	4	0.00756191
1665	0.01385	4	0.00756191
1666	0.01385	4	0.00756191
1667	0.01385	4	0.00756191
1668	0.01385	4	0.00756191
1669	0.01385	4	0.00756191
1670	0.01385	4	0.00756191
1671	0.01385	4	0.00756191
1672	0.01385	4	0.00756191
1673	0.01385	4	0.00756191
1674	0.01385	4	0.00756191
1675	0.01385	4	0.00756191
1676	0.01385	4	0.00756191
1677	0.01385	4	0.00756191
1678	0.01385	4	0.00756191
1679	0.01385	4	0.00756191
1680	0.01385	4	0.00756191
1681	0.01385	4	0.00756191
1682	0.01385	4	0.00756191
1683	0.01385	4	0.00756191
1684	0.01385	4	0.00756191
1685	0.01385	4	0.00756191
1686	0.01385	4	0.00756191
1687	0.01385	4	0.00756191
1688	0.01385	4	0.00756191
1689	0.01385	4	0.00756191
1690	0.01385	4	0.00756191
1691	0.01385	4	0.00756191
1692	0.01385	4	0.00756191
1693	0.01385	4	0.00756191
1694	0.01385	4	0.00756191
1695	0.01385	4	0.00756191
1696	0.01385	4	0.00756191
1697	0.01385	4	0.00756191
1698	0.01385	4	0.00756191
1699	0.01385	4	0.00756191
1700	0.01385	4	0.00756191
1701	0.01385	4	0.00756191
1702	0.01385	4	0.00756191
1703	0.01385	4	0.00756191
1704	0.01385	4	0.00756191
1705	0.01385	4	0.00756191
1706	0.01385	4	0.00756191
1707	0.01385	4	0.00756191
1708	0.01385	4	0.00756191
1709	0.01385	4	0.00756191
1710	0.01385	4	0.00756191
1711	0.01385	4	0.00756191
1712	0.01385	4	0.00756191
1713	0.01385	4	0.00756191
1714	0.01385	4	0.00756191
1715	0.01385	4	0.00756191
1716	0.01385	4	0.00756191
1717	0.01385	4	0.00756191
1718	0.01385	4	0.00756191
1719	0.01385	4	0.00756191
1720	0.01385	4	0.00756191
1721	0.01385	4	0.00756191
1722	0.01385	4	0.00756191
1723	0.01385	4	0.00756191
1724	0.01385	4	0.00756191
1725	0.01385	4	0.00756191
1726	0.01385	4	0.00756191
1727	0.01385	4	0.00756191
1728	0.01385	4	0.00756191
1729	0.01385	4	0.00756191
1730	0.01385	4	0.00756191
1731	0.01385	4	0.00756191
1732	0.01385	4	0.00756191
1733	0.01385	4	0.00756191
1734	0.01385	4	0.00756191
1735	0.01385	4	0.00756191
1736	0.01385	4	0.00756191
1737	0.01385	4	0.00756191
1738	0.01385	4	0.00756191
1739	0.01385	4	0.00756191
1740	0.01385	4	0.00756191
1741	0.01385	4	0.00756191
1742	0.01385	4	0.00756191
1743	0.01385	4	0.00756191
1744	0.01385	4	0.00756191
1745	0.01385	4	0.00756191
1746	0.01385	4	0.00756191
1747	0.01385	4	0.00756191
1748	0.01385	4	0.00756191
1749	0.01385	4	0.00756191
1750	0.01385	4	0.00756191
1751	0.01385	4	0.00756191
1752	0.01385	4	0.00756191
1753	0.01385	4	0.00756191
1754	0.01385	4	0.00756191
1755	0.01385	4	0.00756191
1756	0.01385	4	0.00756191
1757	0.01385	4	0.00756191
1758	0.01385	4	0.00756191
1759	0.01385	4	0.00756191
1760	0.01385	4	0.00756191
1761	0.01385	4	0.00756191
1762	0.01385	4	0.00756191
1763	0.01385	4	0.00756191
1764	0.01385	4	0.00756191
1765	0.01385	4	0.00756191
1766	0.01385	4	0.00756191
1767	0.01385	4	0.00756191
1768	0.01385	4	0.00756191
1769	0.01385	4	0.00756191
1770	0.01385	4	0.00756191
1771	0.01385	4	0.00756191
1772	0.01385	4	0.00756191
1773	0.01385	4	0.00756191
1774	0.01385	4	0.00756191
1775	0.01385	4	0.00756191
1776	0.01385	4	0.00756191
1777	0.01385	4	0.00756191
1778	0.01385	4	0.00756191
1779	0.01385	4	0.00756191
1780	0.01385	4	0.00756191
1781	0.01385	4	0.00756191
1782	0.01385	4	0.00756191
1783	0.01385	4	0.00756191
1784	0.01385	4	0.00756191
1785	0.01385	4	0.00756191
1786	0.01385	4	0.00756191
1787	0.01385	4	0.00756191
1788	0.01385	4	0.00756191
1789	0.01385	4	0.00756191
1790	0.01385	4	0.00756191
1791	0.01385	4	0.00756191
1792	0.01385	4	0.00756191
1793	0.01385	4	0.00756191
1794	0.01385	4	0.00756191
1795	0.01385	4	0.00756191
1796	0.01385	4	0.00756191
1797	0.01385	4	0.00756191
1798	0.01385	4	0.00756191
1799	0.01385	4	0.00756191
1800	0.01385	4	0.00756191
1801	0.01385	4	0.00756191
1802	0.01385	4	0.00756191
1803	0.01385	4	0.00756191
1804	0.01385	4	0.00756191
1805	0.01385	4	0.00756191
1806	0.01385	4	0.00756191
1807	0.01385	4	0.00756191
1808	0.01385	4	0.00756191
1809	0.01385	4	0.00756191
1810	0.01385	4	0.00756191
1811	0.01385	4	0.00756191
1812	0.01385	4	0.00756191
1813	0.01385	4	0.00756191
1814	0.01385	4	0.00756191
1815	0.01385	4	0.00756191
1816	0.01385	4	0.00756191
1817	0.01385	4	0.00756191
1818	0.01385	4	0.00756191
1819	0.01385	4	0.00756191
1820	0.01385	4	0.00756191
1821	0.01385	4	0.00756191
1822	0.01385	4	0.00756191
1823	0.01385	4	0.00756191
1824	0.01385	4	0.00756191
1825	0.01385	4	0.00756191
1826	0.01385	4	0.00756191
1827	0.01385	4	0.00756191
1828	0.01385	4	0.00756191
1829	0.01385	4	0.00756191
1830	0.01385	4	0.00756191
1831	0.01385	4	0.00756191
1832	0.01385	4	0.00756191
1833	0.01385	4	0.00756191
1834	0.01385	4	0.00756191
1835	0.01385	4	0.00756191
1836	0.01385	4	0.00756191
1837	0.01385	4	0.00756191
1838	0.01385	4	0.00756191
1839	0.01385	4	0.00756191
1840	0.01385	4	0.00756191
1841	0.01385	4	0.00756191
1842	0.01385	4	0.00756191
1843	0.01385	4	0.00756191
1844	0.01385	4	0.00756191
1845	0.01385	4	0.00756191
1846	0.01385	4	0.00756191
1847	0.01385	4	0.00756191
1848	0.01385	4	0.00756191
1849	0.01385	4	0.00756191
1850	0.01385	4	0.00756191
1851	0.01385	4	0.00756191
1852	0.01385	4	0.00756191
1853	0.01385	4	0.00756191
1854	0.01385	4	0.00756191
1855	0.01385	4	0.00756191
1856	0.01385	4	0.00756191
1857	0.01385	4	0.00756191
1858	0.01385	4	0.00756191
1859	0.01385	4	0.00756191
1860	0.01385	4	0.00756191
1861	0.01385	4	0.00756191
1862	0.01385	4	0.00756191
1863	0.01385	4	0.00756191
1864	0.01385	4	0.00756191
1865	0.01385	4	0.00756191
1866	0.01385	4	0.00756191
1867	0.01385	4	0.00756191
1868	0.01385	4	0.00756191
1869	0.01385	4	0.00756191
1870	0.01385	4	0.00756191
1871	0.01385	4	0.00756191
1872	0.01385	4	0.00756191
1873	0.01385	4	0.00756191
1874	0.01385	4	0.00756191
1875	0.01385	4	0.00756191
1876	0.01385	4	0.00756191
1877	0.01385	4	0.00756191
1878	0.01385	4	0.00756191
1879	0.01385	4	0.00756191
1880	0.01385	4	0.00756191
1881	0.01385	4	0.00756191
1882	0.01385	4	0.00756191
1883	0.01385	4	0.00756191
1884	0.01385	4	0.00756191
1885	0.01385	4	0.00756191
1886	0.01385	4	0.00756191
1887	0.01385	4	0.00756191
1888	0.01385	4	0.00756191
1889	0.01385	4	0.00756191
1890	0.01385	4	0.00756191
1891	0.01385	4	0.00756191
1892	0.01385	4	0.00756191
1893	0.01385	4	0.00756191
1894	0.01385	4	0.00756191
1895	0.01385	4	0.00756191
1896	0.01385	4	0.00756191
1897	0.01385	4	0.00756191
1898	0.01385	4	0.00756191
1899	0.01385	4	0.00756191
1900	0.01385	4	0.00756191
1901	0.01385	4	0.00756191
1902	0.01385	4	0.00756191
1903	0.01385	4	0.00756191
1904	0.01385	4	0.00756191
1905	0.01385	4	0.00756191
1906	0.01385	4	0.00756191
1907	0.01385	4	0.00756191
1908	0.01385	4	0.00756191
1909	0.01385	4	0.00756191
1910	0.01385	4	0.00756191
1911	0.01385	4	0.00756191
1912	0.01385	4	0.00756191
1913	0.01385	4	0.00756191
1914	0.01385	4	0.00756191
1915	0.01385	4	0.00756191
1916	0.01385	4	0.00756191
1917	0.01385	4	0.00756191
1918	0.01385	4	0.00756191
1919	0.01385	4	0.00756191
1920	0.01385	4	0.00756191
1921	0.01385	4	0.00756191
1922	0.01385	4	0.00756191
1923	0.01385	4	0.00756191
1924	0.01385	4	0.00756191
1925	0.01385	4	0.00756191
1926	0.01385	4	0.00756191
1927	0.01385	4	0.00756191
1928	0.01385	4	0.00756191
1929	0.01385	4	0.00756191
1930	0.01385	4	0.00756191
1931	0.01385	4	0.00756191
1932	0.01385	4	0.00756191
1933	0.01385	4	0.00756191
1934	0.01385	4	0.00756191
1935	0.01385	4	0.00756191
1936	0.01385	4	0.00756191
1937	0.01385	4	0.00756191
1938	0.01385	4	0.00756191
1939	0.01385	4	0.00756191
1940	0.01385	4	0.00756191
1941	0.01385	4	0.00756191
1942	0.01385	4	0.00756191
1943	0.01385	4	0.00756191
1944	0.01385	4	0.00756191
1945	0.01385	4	0.00756191
1946	0.01385	4	0.00756191
1947	0.01385	4	0.00756191
1948	0.01385	4	0.00756191
1949	0.01385	4	0.00756191
1950	0.01385	4	0.00756191
1951	0.01385	4	0.00756191
1952	0.01385	4	0.00756191
1953	0.01385	4	0.00756191
1954	0.01385	4	0.00756191
1955	0.01385	4	0.00756191
1956	0.01385	4	0.00756191
1957	0.01385	4	0.00756191
1958	0.01385	4	0.00756191
1959	0.01385	4	0.00756191
1960	0.01385	4	0.00756191
1961	0.01385	4	0.00756191
1962	0.01385	4	0.00756191
1963	0.01385	4	0.00756191
1964	0.01385	4	0.00756191
1965	0.01385	4	0.00756191
1966	0.01385	4	0.00756191
1967	0.01385	4	0.00756191
1968	0.01385	4	0.00756191
1969	0.01385	4	0.00756191
1970	0.01385	4	0.00756191
1971	0.01385	4	0.00756191
1972	0.01385	4	0.00756191
1973	0.01385	4	0.00756191
1974	0.01385	4	0.00756191
1975	0.01385	4	0.00756191
1976	0.01385	4	0.00756191
1977	0.01385	4	0.00756191
1978	0.01385	4	0.00756191
1979	0.01385	4	0.00756191
1980	0.01385	4	0.00756191
1981	0.01385	4	0.00756191
1982	0.01385	4	0.00756191
1983	0.01385	4	0.00756191
1984	0.01385	4	0.00756191
1985	0.01385	4	0.00756191
1986	0.01385	4	0.00756191
1987	0.01385	4	0.00756191
1988	0.01385	4	0.00756191
1989	0.01385	4	0.00756191
1990	0.01385	4	0.00756191
1991	0.01385	4	0.00756191
1992	0.01385	4	0.00756191
1993	0.01385	4	0.00756191
1994	0.01385	4	0.00756191
1995	0.01385	4	0.00756191
1996	0.01385	4	0.00756191
1997	0.01385	4	0.00756191
1998	0.01385	4	0.00756191
1999	0.01385	4	0.00756191
2000	0.01385	4	0.00756191
[truncated: 3,001 more rows]
