# Supplementary material for: Aspiration-driven co-evolution of cooperation with individual behavioral diversity
Source: PLoS One. 2023 Sep 15;18(9):e0291134. doi: 10.1371/journal.pone.0291134 (PMC10503719; doi:10.1371/journal.pone.0291134)
Supplement: S1 Data — (ZIP) [file pone.0291134.s001.zip › M1/v2-L=200/data/aspiration_time,b=1.9_frequency.txt]

1	0.5	0.5	0
2	0.699288	0.722414	0.480063
3	0.791793	0.876981	0.554543
4	0.814333	0.987383	0.614732
5	0.794298	1.07219	0.641832
6	0.752666	1.14152	0.64286
7	0.701503	1.20785	0.622867
8	0.648012	1.26722	0.593141
9	0.596275	1.32954	0.556013
10	0.546854	1.39645	0.516724
11	0.501105	1.47646	0.476608
12	0.459078	1.56902	0.437667
13	0.420625	1.66509	0.401481
14	0.38556	1.72874	0.367352
15	0.353319	1.83731	0.33575
16	0.323984	1.97363	0.307152
17	0.297262	2.12107	0.281256
18	0.273216	2.26571	0.25735
19	0.251311	2.44757	0.235384
20	0.231294	2.56586	0.215251
21	0.213285	2.65159	0.197209
22	0.196893	2.71753	0.180721
23	0.181947	2.82468	0.165326
24	0.168509	2.93946	0.151712
25	0.156373	3.11074	0.139436
26	0.145317	3.1185	0.128122
27	0.135289	3.16933	0.117972
28	0.126248	3.24714	0.108672
29	0.118036	3.36721	0.100231
30	0.110501	3.47541	0.0926574
31	0.103662	3.57258	0.0857917
32	0.0974889	3.6329	0.0794552
33	0.0918915	3.65279	0.0736378
34	0.0868477	3.68967	0.0683792
35	0.0823062	3.71269	0.0636963
36	0.0782076	3.69862	0.0592831
37	0.0744733	3.68322	0.0554274
38	0.0711576	3.69121	0.0519606
39	0.0681341	3.65693	0.04874
40	0.0653886	3.68157	0.0459379
41	0.06296	3.67324	0.0434499
42	0.0607056	3.7232	0.0412835
43	0.0586282	3.79898	0.0391712
44	0.0567365	3.85358	0.0372733
45	0.0550141	3.90362	0.0355772
46	0.0534557	3.91169	0.0339702
47	0.0520374	3.91768	0.0324168
48	0.0507675	3.92572	0.0310997
49	0.0496215	3.93154	0.0299184
50	0.048599	3.93838	0.0288559
51	0.0476696	3.94374	0.0278946
52	0.0468164	3.9492	0.0270094
53	0.0460394	3.95463	0.0262008
54	0.0453404	3.95847	0.0254787
55	0.0447111	3.96221	0.0248273
56	0.0441436	3.96592	0.0242381
57	0.043629	3.96899	0.0237053
58	0.0431629	3.97226	0.0232202
59	0.0427429	3.97486	0.0227849
60	0.0423606	3.97721	0.0223887
61	0.0420178	3.97909	0.0220347
62	0.041709	3.98091	0.0217151
63	0.0414232	3.9829	0.0214177
64	0.0411735	3.98482	0.021157
65	0.0409412	3.98624	0.0209163
66	0.0407325	3.9875	0.0207001
67	0.0405434	3.98877	0.0205037
68	0.0403746	3.98991	0.0203282
69	0.0402198	3.99083	0.020168
70	0.0400797	3.9917	0.0200227
71	0.0399537	3.99256	0.0198918
72	0.0398367	3.99318	0.0197709
73	0.0397326	3.99372	0.0196636
74	0.039639	3.99428	0.0195667
75	0.0395539	3.99485	0.0194783
76	0.0394786	3.9954	0.0193997
77	0.0394095	3.99581	0.0193282
78	0.0393458	3.99621	0.0192622
79	0.0392901	3.99659	0.0192043
80	0.0392392	3.99693	0.0191514
81	0.0391928	3.99725	0.0191032
82	0.039151	3.99751	0.0190598
83	0.0391125	3.99775	0.0190199
84	0.0390775	3.99795	0.0189837
85	0.0390465	3.99818	0.0189514
86	0.0390185	3.99835	0.0189224
87	0.0389935	3.99848	0.0188966
88	0.0389703	3.99866	0.0188724
89	0.0389496	3.99879	0.0188509
90	0.0389302	3.99889	0.0188309
91	0.0389134	3.99902	0.0188134
92	0.0388979	3.99911	0.0187973
93	0.0388839	3.99918	0.0187828
94	0.0388712	3.99925	0.0187697
95	0.0388598	3.99933	0.0187579
96	0.0388493	3.9994	0.018747
97	0.0388399	3.99947	0.0187372
98	0.0388313	3.99952	0.0187283
99	0.0388237	3.99956	0.0187204
100	0.0388167	3.99961	0.0187132
101	0.0388104	3.99965	0.0187066
102	0.0388046	3.99968	0.0187006
103	0.0387994	3.99971	0.0186953
104	0.0387947	3.99974	0.0186904
105	0.0387904	3.99976	0.018686
106	0.0387867	3.99979	0.0186821
107	0.0387832	3.99981	0.0186785
108	0.03878	3.99983	0.0186752
109	0.0387771	3.99984	0.0186722
110	0.0387746	3.99986	0.0186696
111	0.0387722	3.99987	0.0186671
112	0.0387701	3.99988	0.018665
113	0.0387682	3.99989	0.018663
114	0.0387665	3.99991	0.0186612
115	0.0387649	3.99992	0.0186596
116	0.0387635	3.99992	0.0186581
117	0.0387622	3.99993	0.0186568
118	0.0387611	3.99994	0.0186556
119	0.03876	3.99994	0.0186545
120	0.038759	3.99995	0.0186535
121	0.0387582	3.99995	0.0186526
122	0.0387574	3.99996	0.0186518
123	0.0387567	3.99996	0.0186511
124	0.0387561	3.99996	0.0186504
125	0.0387555	3.99997	0.0186498
126	0.038755	3.99997	0.0186493
127	0.0387545	3.99997	0.0186488
128	0.0387541	3.99997	0.0186484
129	0.0387537	3.99998	0.018648
130	0.0387533	3.99998	0.0186476
131	0.038753	3.99998	0.0186473
132	0.0387527	3.99998	0.018647
133	0.0387525	3.99999	0.0186467
134	0.0387522	3.99999	0.0186465
135	0.038752	3.99999	0.0186462
136	0.0387518	3.99999	0.018646
137	0.0387517	3.99999	0.0186459
138	0.0387515	3.99999	0.0186457
139	0.0387514	3.99999	0.0186456
140	0.0387512	3.99999	0.0186454
141	0.0387511	3.99999	0.0186453
142	0.038751	3.99999	0.0186452
143	0.0387509	3.99999	0.0186451
144	0.0387508	4	0.018645
145	0.0387507	4	0.0186449
146	0.0387507	4	0.0186449
147	0.0387506	4	0.0186448
148	0.0387506	4	0.0186447
149	0.0387505	4	0.0186447
150	0.0387505	4	0.0186446
151	0.0387504	4	0.0186446
152	0.0387504	4	0.0186445
153	0.0387503	4	0.0186445
154	0.0387503	4	0.0186445
155	0.0387503	4	0.0186444
156	0.0387502	4	0.0186444
157	0.0387502	4	0.0186444
158	0.0387502	4	0.0186444
159	0.0387502	4	0.0186443
160	0.0387502	4	0.0186443
161	0.0387501	4	0.0186443
162	0.0387501	4	0.0186443
163	0.0387501	4	0.0186443
164	0.0387501	4	0.0186443
165	0.0387501	4	0.0186443
166	0.0387501	4	0.0186442
167	0.0387501	4	0.0186442
168	0.0387501	4	0.0186442
169	0.0387501	4	0.0186442
170	0.0387501	4	0.0186442
171	0.0387501	4	0.0186442
172	0.03875	4	0.0186442
173	0.03875	4	0.0186442
174	0.03875	4	0.0186442
175	0.03875	4	0.0186442
176	0.03875	4	0.0186442
177	0.03875	4	0.0186442
178	0.03875	4	0.0186442
179	0.03875	4	0.0186442
180	0.03875	4	0.0186442
181	0.03875	4	0.0186442
182	0.03875	4	0.0186442
183	0.03875	4	0.0186442
184	0.03875	4	0.0186442
185	0.03875	4	0.0186442
186	0.03875	4	0.0186442
187	0.03875	4	0.0186442
188	0.03875	4	0.0186442
189	0.03875	4	0.0186442
190	0.03875	4	0.0186442
191	0.03875	4	0.0186442
192	0.03875	4	0.0186442
193	0.03875	4	0.0186442
194	0.03875	4	0.0186442
195	0.03875	4	0.0186442
196	0.03875	4	0.0186442
197	0.03875	4	0.0186442
198	0.03875	4	0.0186442
199	0.03875	4	0.0186442
200	0.03875	4	0.0186442
201	0.03875	4	0.0186442
202	0.03875	4	0.0186442
203	0.03875	4	0.0186442
204	0.03875	4	0.0186442
205	0.03875	4	0.0186442
206	0.03875	4	0.0186442
207	0.03875	4	0.0186442
208	0.03875	4	0.0186442
209	0.03875	4	0.0186442
210	0.03875	4	0.0186442
211	0.03875	4	0.0186442
212	0.03875	4	0.0186442
213	0.03875	4	0.0186442
214	0.03875	4	0.0186442
215	0.03875	4	0.0186442
216	0.03875	4	0.0186442
217	0.03875	4	0.0186442
218	0.03875	4	0.0186442
219	0.03875	4	0.0186442
220	0.03875	4	0.0186442
221	0.03875	4	0.0186442
222	0.03875	4	0.0186442
223	0.03875	4	0.0186442
224	0.03875	4	0.0186442
225	0.03875	4	0.0186442
226	0.03875	4	0.0186442
227	0.03875	4	0.0186442
228	0.03875	4	0.0186442
229	0.03875	4	0.0186442
230	0.03875	4	0.0186442
231	0.03875	4	0.0186442
232	0.03875	4	0.0186442
233	0.03875	4	0.0186442
234	0.03875	4	0.0186442
235	0.03875	4	0.0186442
236	0.03875	4	0.0186442
237	0.03875	4	0.0186442
238	0.03875	4	0.0186442
239	0.03875	4	0.0186442
240	0.03875	4	0.0186442
241	0.03875	4	0.0186442
242	0.03875	4	0.0186442
243	0.03875	4	0.0186442
244	0.03875	4	0.0186442
245	0.03875	4	0.0186442
246	0.03875	4	0.0186442
247	0.03875	4	0.0186442
248	0.03875	4	0.0186442
249	0.03875	4	0.0186442
250	0.03875	4	0.0186442
251	0.03875	4	0.0186442
252	0.03875	4	0.0186442
253	0.03875	4	0.0186442
254	0.03875	4	0.0186442
255	0.03875	4	0.0186442
256	0.03875	4	0.0186442
257	0.03875	4	0.0186442
258	0.03875	4	0.0186442
259	0.03875	4	0.0186442
260	0.03875	4	0.0186442
261	0.03875	4	0.0186442
262	0.03875	4	0.0186442
263	0.03875	4	0.0186442
264	0.03875	4	0.0186442
265	0.03875	4	0.0186442
266	0.03875	4	0.0186442
267	0.03875	4	0.0186442
268	0.03875	4	0.0186442
269	0.03875	4	0.0186442
270	0.03875	4	0.0186442
271	0.03875	4	0.0186442
272	0.03875	4	0.0186442
273	0.03875	4	0.0186442
274	0.03875	4	0.0186442
275	0.03875	4	0.0186442
276	0.03875	4	0.0186442
277	0.03875	4	0.0186442
278	0.03875	4	0.0186442
279	0.03875	4	0.0186442
280	0.03875	4	0.0186442
281	0.03875	4	0.0186442
282	0.03875	4	0.0186442
283	0.03875	4	0.0186442
284	0.03875	4	0.0186442
285	0.03875	4	0.0186442
286	0.03875	4	0.0186442
287	0.03875	4	0.0186442
288	0.03875	4	0.0186442
289	0.03875	4	0.0186442
290	0.03875	4	0.0186442
291	0.03875	4	0.0186442
292	0.03875	4	0.0186442
293	0.03875	4	0.0186442
294	0.03875	4	0.0186442
295	0.03875	4	0.0186442
296	0.03875	4	0.0186442
297	0.03875	4	0.0186442
298	0.03875	4	0.0186442
299	0.03875	4	0.0186442
300	0.03875	4	0.0186442
301	0.03875	4	0.0186442
302	0.03875	4	0.0186442
303	0.03875	4	0.0186442
304	0.03875	4	0.0186442
305	0.03875	4	0.0186442
306	0.03875	4	0.0186442
307	0.03875	4	0.0186442
308	0.03875	4	0.0186442
309	0.03875	4	0.0186442
310	0.03875	4	0.0186442
311	0.03875	4	0.0186442
312	0.03875	4	0.0186442
313	0.03875	4	0.0186442
314	0.03875	4	0.0186442
315	0.03875	4	0.0186442
316	0.03875	4	0.0186442
317	0.03875	4	0.0186442
318	0.03875	4	0.0186442
319	0.03875	4	0.0186442
320	0.03875	4	0.0186442
321	0.03875	4	0.0186442
322	0.03875	4	0.0186442
323	0.03875	4	0.0186442
324	0.03875	4	0.0186442
325	0.03875	4	0.0186442
326	0.03875	4	0.0186442
327	0.03875	4	0.0186442
328	0.03875	4	0.0186442
329	0.03875	4	0.0186442
330	0.03875	4	0.0186442
331	0.03875	4	0.0186442
332	0.03875	4	0.0186442
333	0.03875	4	0.0186442
334	0.03875	4	0.0186442
335	0.03875	4	0.0186442
336	0.03875	4	0.0186442
337	0.03875	4	0.0186442
338	0.03875	4	0.0186442
339	0.03875	4	0.0186442
340	0.03875	4	0.0186442
341	0.03875	4	0.0186442
342	0.03875	4	0.0186442
343	0.03875	4	0.0186442
344	0.03875	4	0.0186442
345	0.03875	4	0.0186442
346	0.03875	4	0.0186442
347	0.03875	4	0.0186442
348	0.03875	4	0.0186442
349	0.03875	4	0.0186442
350	0.03875	4	0.0186442
351	0.03875	4	0.0186442
352	0.03875	4	0.0186442
353	0.03875	4	0.0186442
354	0.03875	4	0.0186442
355	0.03875	4	0.0186442
356	0.03875	4	0.0186442
357	0.03875	4	0.0186442
358	0.03875	4	0.0186442
359	0.03875	4	0.0186442
360	0.03875	4	0.0186442
361	0.03875	4	0.0186442
362	0.03875	4	0.0186442
363	0.03875	4	0.0186442
364	0.03875	4	0.0186442
365	0.03875	4	0.0186442
366	0.03875	4	0.0186442
367	0.03875	4	0.0186442
368	0.03875	4	0.0186442
369	0.03875	4	0.0186442
370	0.03875	4	0.0186442
371	0.03875	4	0.0186442
372	0.03875	4	0.0186442
373	0.03875	4	0.0186442
374	0.03875	4	0.0186442
375	0.03875	4	0.0186442
376	0.03875	4	0.0186442
377	0.03875	4	0.0186442
378	0.03875	4	0.0186442
379	0.03875	4	0.0186442
380	0.03875	4	0.0186442
381	0.03875	4	0.0186442
382	0.03875	4	0.0186442
383	0.03875	4	0.0186442
384	0.03875	4	0.0186442
385	0.03875	4	0.0186442
386	0.03875	4	0.0186442
387	0.03875	4	0.0186442
388	0.03875	4	0.0186442
389	0.03875	4	0.0186442
390	0.03875	4	0.0186442
391	0.03875	4	0.0186442
392	0.03875	4	0.0186442
393	0.03875	4	0.0186442
394	0.03875	4	0.0186442
395	0.03875	4	0.0186442
396	0.03875	4	0.0186442
397	0.03875	4	0.0186442
398	0.03875	4	0.0186442
399	0.03875	4	0.0186442
400	0.03875	4	0.0186442
401	0.03875	4	0.0186442
402	0.03875	4	0.0186442
403	0.03875	4	0.0186442
404	0.03875	4	0.0186442
405	0.03875	4	0.0186442
406	0.03875	4	0.0186442
407	0.03875	4	0.0186442
408	0.03875	4	0.0186442
409	0.03875	4	0.0186442
410	0.03875	4	0.0186442
411	0.03875	4	0.0186442
412	0.03875	4	0.0186442
413	0.03875	4	0.0186442
414	0.03875	4	0.0186442
415	0.03875	4	0.0186442
416	0.03875	4	0.0186442
417	0.03875	4	0.0186442
418	0.03875	4	0.0186442
419	0.03875	4	0.0186442
420	0.03875	4	0.0186442
421	0.03875	4	0.0186442
422	0.03875	4	0.0186442
423	0.03875	4	0.0186442
424	0.03875	4	0.0186442
425	0.03875	4	0.0186442
426	0.03875	4	0.0186442
427	0.03875	4	0.0186442
428	0.03875	4	0.0186442
429	0.03875	4	0.0186442
430	0.03875	4	0.0186442
431	0.03875	4	0.0186442
432	0.03875	4	0.0186442
433	0.03875	4	0.0186442
434	0.03875	4	0.0186442
435	0.03875	4	0.0186442
436	0.03875	4	0.0186442
437	0.03875	4	0.0186442
438	0.03875	4	0.0186442
439	0.03875	4	0.0186442
440	0.03875	4	0.0186442
441	0.03875	4	0.0186442
442	0.03875	4	0.0186442
443	0.03875	4	0.0186442
444	0.03875	4	0.0186442
445	0.03875	4	0.0186442
446	0.03875	4	0.0186442
447	0.03875	4	0.0186442
448	0.03875	4	0.0186442
449	0.03875	4	0.0186442
450	0.03875	4	0.0186442
451	0.03875	4	0.0186442
452	0.03875	4	0.0186442
453	0.03875	4	0.0186442
454	0.03875	4	0.0186442
455	0.03875	4	0.0186442
456	0.03875	4	0.0186442
457	0.03875	4	0.0186442
458	0.03875	4	0.0186442
459	0.03875	4	0.0186442
460	0.03875	4	0.0186442
461	0.03875	4	0.0186442
462	0.03875	4	0.0186442
463	0.03875	4	0.0186442
464	0.03875	4	0.0186442
465	0.03875	4	0.0186442
466	0.03875	4	0.0186442
467	0.03875	4	0.0186442
468	0.03875	4	0.0186442
469	0.03875	4	0.0186442
470	0.03875	4	0.0186442
471	0.03875	4	0.0186442
472	0.03875	4	0.0186442
473	0.03875	4	0.0186442
474	0.03875	4	0.0186442
475	0.03875	4	0.0186442
476	0.03875	4	0.0186442
477	0.03875	4	0.0186442
478	0.03875	4	0.0186442
479	0.03875	4	0.0186442
480	0.03875	4	0.0186442
481	0.03875	4	0.0186442
482	0.03875	4	0.0186442
483	0.03875	4	0.0186442
484	0.03875	4	0.0186442
485	0.03875	4	0.0186442
486	0.03875	4	0.0186442
487	0.03875	4	0.0186442
488	0.03875	4	0.0186442
489	0.03875	4	0.0186442
490	0.03875	4	0.0186442
491	0.03875	4	0.0186442
492	0.03875	4	0.0186442
493	0.03875	4	0.0186442
494	0.03875	4	0.0186442
495	0.03875	4	0.0186442
496	0.03875	4	0.0186442
497	0.03875	4	0.0186442
498	0.03875	4	0.0186442
499	0.03875	4	0.0186442
500	0.03875	4	0.0186442
501	0.03875	4	0.0186442
502	0.03875	4	0.0186442
503	0.03875	4	0.0186442
504	0.03875	4	0.0186442
505	0.03875	4	0.0186442
506	0.03875	4	0.0186442
507	0.03875	4	0.0186442
508	0.03875	4	0.0186442
509	0.03875	4	0.0186442
510	0.03875	4	0.0186442
511	0.03875	4	0.0186442
512	0.03875	4	0.0186442
513	0.03875	4	0.0186442
514	0.03875	4	0.0186442
515	0.03875	4	0.0186442
516	0.03875	4	0.0186442
517	0.03875	4	0.0186442
518	0.03875	4	0.0186442
519	0.03875	4	0.0186442
520	0.03875	4	0.0186442
521	0.03875	4	0.0186442
522	0.03875	4	0.0186442
523	0.03875	4	0.0186442
524	0.03875	4	0.0186442
525	0.03875	4	0.0186442
526	0.03875	4	0.0186442
527	0.03875	4	0.0186442
528	0.03875	4	0.0186442
529	0.03875	4	0.0186442
530	0.03875	4	0.0186442
531	0.03875	4	0.0186442
532	0.03875	4	0.0186442
533	0.03875	4	0.0186442
534	0.03875	4	0.0186442
535	0.03875	4	0.0186442
536	0.03875	4	0.0186442
537	0.03875	4	0.0186442
538	0.03875	4	0.0186442
539	0.03875	4	0.0186442
540	0.03875	4	0.0186442
541	0.03875	4	0.0186442
542	0.03875	4	0.0186442
543	0.03875	4	0.0186442
544	0.03875	4	0.0186442
545	0.03875	4	0.0186442
546	0.03875	4	0.0186442
547	0.03875	4	0.0186442
548	0.03875	4	0.0186442
549	0.03875	4	0.0186442
550	0.03875	4	0.0186442
551	0.03875	4	0.0186442
552	0.03875	4	0.0186442
553	0.03875	4	0.0186442
554	0.03875	4	0.0186442
555	0.03875	4	0.0186442
556	0.03875	4	0.0186442
557	0.03875	4	0.0186442
558	0.03875	4	0.0186442
559	0.03875	4	0.0186442
560	0.03875	4	0.0186442
561	0.03875	4	0.0186442
562	0.03875	4	0.0186442
563	0.03875	4	0.0186442
564	0.03875	4	0.0186442
565	0.03875	4	0.0186442
566	0.03875	4	0.0186442
567	0.03875	4	0.0186442
568	0.03875	4	0.0186442
569	0.03875	4	0.0186442
570	0.03875	4	0.0186442
571	0.03875	4	0.0186442
572	0.03875	4	0.0186442
573	0.03875	4	0.0186442
574	0.03875	4	0.0186442
575	0.03875	4	0.0186442
576	0.03875	4	0.0186442
577	0.03875	4	0.0186442
578	0.03875	4	0.0186442
579	0.03875	4	0.0186442
580	0.03875	4	0.0186442
581	0.03875	4	0.0186442
582	0.03875	4	0.0186442
583	0.03875	4	0.0186442
584	0.03875	4	0.0186442
585	0.03875	4	0.0186442
586	0.03875	4	0.0186442
587	0.03875	4	0.0186442
588	0.03875	4	0.0186442
589	0.03875	4	0.0186442
590	0.03875	4	0.0186442
591	0.03875	4	0.0186442
592	0.03875	4	0.0186442
593	0.03875	4	0.0186442
594	0.03875	4	0.0186442
595	0.03875	4	0.0186442
596	0.03875	4	0.0186442
597	0.03875	4	0.0186442
598	0.03875	4	0.0186442
599	0.03875	4	0.0186442
600	0.03875	4	0.0186442
601	0.03875	4	0.0186442
602	0.03875	4	0.0186442
603	0.03875	4	0.0186442
604	0.03875	4	0.0186442
605	0.03875	4	0.0186442
606	0.03875	4	0.0186442
607	0.03875	4	0.0186442
608	0.03875	4	0.0186442
609	0.03875	4	0.0186442
610	0.03875	4	0.0186442
611	0.03875	4	0.0186442
612	0.03875	4	0.0186442
613	0.03875	4	0.0186442
614	0.03875	4	0.0186442
615	0.03875	4	0.0186442
616	0.03875	4	0.0186442
617	0.03875	4	0.0186442
618	0.03875	4	0.0186442
619	0.03875	4	0.0186442
620	0.03875	4	0.0186442
621	0.03875	4	0.0186442
622	0.03875	4	0.0186442
623	0.03875	4	0.0186442
624	0.03875	4	0.0186442
625	0.03875	4	0.0186442
626	0.03875	4	0.0186442
627	0.03875	4	0.0186442
628	0.03875	4	0.0186442
629	0.03875	4	0.0186442
630	0.03875	4	0.0186442
631	0.03875	4	0.0186442
632	0.03875	4	0.0186442
633	0.03875	4	0.0186442
634	0.03875	4	0.0186442
635	0.03875	4	0.0186442
636	0.03875	4	0.0186442
637	0.03875	4	0.0186442
638	0.03875	4	0.0186442
639	0.03875	4	0.0186442
640	0.03875	4	0.0186442
641	0.03875	4	0.0186442
642	0.03875	4	0.0186442
643	0.03875	4	0.0186442
644	0.03875	4	0.0186442
645	0.03875	4	0.0186442
646	0.03875	4	0.0186442
647	0.03875	4	0.0186442
648	0.03875	4	0.0186442
649	0.03875	4	0.0186442
650	0.03875	4	0.0186442
651	0.03875	4	0.0186442
652	0.03875	4	0.0186442
653	0.03875	4	0.0186442
654	0.03875	4	0.0186442
655	0.03875	4	0.0186442
656	0.03875	4	0.0186442
657	0.03875	4	0.0186442
658	0.03875	4	0.0186442
659	0.03875	4	0.0186442
660	0.03875	4	0.0186442
661	0.03875	4	0.0186442
662	0.03875	4	0.0186442
663	0.03875	4	0.0186442
664	0.03875	4	0.0186442
665	0.03875	4	0.0186442
666	0.03875	4	0.0186442
667	0.03875	4	0.0186442
668	0.03875	4	0.0186442
669	0.03875	4	0.0186442
670	0.03875	4	0.0186442
671	0.03875	4	0.0186442
672	0.03875	4	0.0186442
673	0.03875	4	0.0186442
674	0.03875	4	0.0186442
675	0.03875	4	0.0186442
676	0.03875	4	0.0186442
677	0.03875	4	0.0186442
678	0.03875	4	0.0186442
679	0.03875	4	0.0186442
680	0.03875	4	0.0186442
681	0.03875	4	0.0186442
682	0.03875	4	0.0186442
683	0.03875	4	0.0186442
684	0.03875	4	0.0186442
685	0.03875	4	0.0186442
686	0.03875	4	0.0186442
687	0.03875	4	0.0186442
688	0.03875	4	0.0186442
689	0.03875	4	0.0186442
690	0.03875	4	0.0186442
691	0.03875	4	0.0186442
692	0.03875	4	0.0186442
693	0.03875	4	0.0186442
694	0.03875	4	0.0186442
695	0.03875	4	0.0186442
696	0.03875	4	0.0186442
697	0.03875	4	0.0186442
698	0.03875	4	0.0186442
699	0.03875	4	0.0186442
700	0.03875	4	0.0186442
701	0.03875	4	0.0186442
702	0.03875	4	0.0186442
703	0.03875	4	0.0186442
704	0.03875	4	0.0186442
705	0.03875	4	0.0186442
706	0.03875	4	0.0186442
707	0.03875	4	0.0186442
708	0.03875	4	0.0186442
709	0.03875	4	0.0186442
710	0.03875	4	0.0186442
711	0.03875	4	0.0186442
712	0.03875	4	0.0186442
713	0.03875	4	0.0186442
714	0.03875	4	0.0186442
715	0.03875	4	0.0186442
716	0.03875	4	0.0186442
717	0.03875	4	0.0186442
718	0.03875	4	0.0186442
719	0.03875	4	0.0186442
720	0.03875	4	0.0186442
721	0.03875	4	0.0186442
722	0.03875	4	0.0186442
723	0.03875	4	0.0186442
724	0.03875	4	0.0186442
725	0.03875	4	0.0186442
726	0.03875	4	0.0186442
727	0.03875	4	0.0186442
728	0.03875	4	0.0186442
729	0.03875	4	0.0186442
730	0.03875	4	0.0186442
731	0.03875	4	0.0186442
732	0.03875	4	0.0186442
733	0.03875	4	0.0186442
734	0.03875	4	0.0186442
735	0.03875	4	0.0186442
736	0.03875	4	0.0186442
737	0.03875	4	0.0186442
738	0.03875	4	0.0186442
739	0.03875	4	0.0186442
740	0.03875	4	0.0186442
741	0.03875	4	0.0186442
742	0.03875	4	0.0186442
743	0.03875	4	0.0186442
744	0.03875	4	0.0186442
745	0.03875	4	0.0186442
746	0.03875	4	0.0186442
747	0.03875	4	0.0186442
748	0.03875	4	0.0186442
749	0.03875	4	0.0186442
750	0.03875	4	0.0186442
751	0.03875	4	0.0186442
752	0.03875	4	0.0186442
753	0.03875	4	0.0186442
754	0.03875	4	0.0186442
755	0.03875	4	0.0186442
756	0.03875	4	0.0186442
757	0.03875	4	0.0186442
758	0.03875	4	0.0186442
759	0.03875	4	0.0186442
760	0.03875	4	0.0186442
761	0.03875	4	0.0186442
762	0.03875	4	0.0186442
763	0.03875	4	0.0186442
764	0.03875	4	0.0186442
765	0.03875	4	0.0186442
766	0.03875	4	0.0186442
767	0.03875	4	0.0186442
768	0.03875	4	0.0186442
769	0.03875	4	0.0186442
770	0.03875	4	0.0186442
771	0.03875	4	0.0186442
772	0.03875	4	0.0186442
773	0.03875	4	0.0186442
774	0.03875	4	0.0186442
775	0.03875	4	0.0186442
776	0.03875	4	0.0186442
777	0.03875	4	0.0186442
778	0.03875	4	0.0186442
779	0.03875	4	0.0186442
780	0.03875	4	0.0186442
781	0.03875	4	0.0186442
782	0.03875	4	0.0186442
783	0.03875	4	0.0186442
784	0.03875	4	0.0186442
785	0.03875	4	0.0186442
786	0.03875	4	0.0186442
787	0.03875	4	0.0186442
788	0.03875	4	0.0186442
789	0.03875	4	0.0186442
790	0.03875	4	0.0186442
791	0.03875	4	0.0186442
792	0.03875	4	0.0186442
793	0.03875	4	0.0186442
794	0.03875	4	0.0186442
795	0.03875	4	0.0186442
796	0.03875	4	0.0186442
797	0.03875	4	0.0186442
798	0.03875	4	0.0186442
799	0.03875	4	0.0186442
800	0.03875	4	0.0186442
801	0.03875	4	0.0186442
802	0.03875	4	0.0186442
803	0.03875	4	0.0186442
804	0.03875	4	0.0186442
805	0.03875	4	0.0186442
806	0.03875	4	0.0186442
807	0.03875	4	0.0186442
808	0.03875	4	0.0186442
809	0.03875	4	0.0186442
810	0.03875	4	0.0186442
811	0.03875	4	0.0186442
812	0.03875	4	0.0186442
813	0.03875	4	0.0186442
814	0.03875	4	0.0186442
815	0.03875	4	0.0186442
816	0.03875	4	0.0186442
817	0.03875	4	0.0186442
818	0.03875	4	0.0186442
819	0.03875	4	0.0186442
820	0.03875	4	0.0186442
821	0.03875	4	0.0186442
822	0.03875	4	0.0186442
823	0.03875	4	0.0186442
824	0.03875	4	0.0186442
825	0.03875	4	0.0186442
826	0.03875	4	0.0186442
827	0.03875	4	0.0186442
828	0.03875	4	0.0186442
829	0.03875	4	0.0186442
830	0.03875	4	0.0186442
831	0.03875	4	0.0186442
832	0.03875	4	0.0186442
833	0.03875	4	0.0186442
834	0.03875	4	0.0186442
835	0.03875	4	0.0186442
836	0.03875	4	0.0186442
837	0.03875	4	0.0186442
838	0.03875	4	0.0186442
839	0.03875	4	0.0186442
840	0.03875	4	0.0186442
841	0.03875	4	0.0186442
842	0.03875	4	0.0186442
843	0.03875	4	0.0186442
844	0.03875	4	0.0186442
845	0.03875	4	0.0186442
846	0.03875	4	0.0186442
847	0.03875	4	0.0186442
848	0.03875	4	0.0186442
849	0.03875	4	0.0186442
850	0.03875	4	0.0186442
851	0.03875	4	0.0186442
852	0.03875	4	0.0186442
853	0.03875	4	0.0186442
854	0.03875	4	0.0186442
855	0.03875	4	0.0186442
856	0.03875	4	0.0186442
857	0.03875	4	0.0186442
858	0.03875	4	0.0186442
859	0.03875	4	0.0186442
860	0.03875	4	0.0186442
861	0.03875	4	0.0186442
862	0.03875	4	0.0186442
863	0.03875	4	0.0186442
864	0.03875	4	0.0186442
865	0.03875	4	0.0186442
866	0.03875	4	0.0186442
867	0.03875	4	0.0186442
868	0.03875	4	0.0186442
869	0.03875	4	0.0186442
870	0.03875	4	0.0186442
871	0.03875	4	0.0186442
872	0.03875	4	0.0186442
873	0.03875	4	0.0186442
874	0.03875	4	0.0186442
875	0.03875	4	0.0186442
876	0.03875	4	0.0186442
877	0.03875	4	0.0186442
878	0.03875	4	0.0186442
879	0.03875	4	0.0186442
880	0.03875	4	0.0186442
881	0.03875	4	0.0186442
882	0.03875	4	0.0186442
883	0.03875	4	0.0186442
884	0.03875	4	0.0186442
885	0.03875	4	0.0186442
886	0.03875	4	0.0186442
887	0.03875	4	0.0186442
888	0.03875	4	0.0186442
889	0.03875	4	0.0186442
890	0.03875	4	0.0186442
891	0.03875	4	0.0186442
892	0.03875	4	0.0186442
893	0.03875	4	0.0186442
894	0.03875	4	0.0186442
895	0.03875	4	0.0186442
896	0.03875	4	0.0186442
897	0.03875	4	0.0186442
898	0.03875	4	0.0186442
899	0.03875	4	0.0186442
900	0.03875	4	0.0186442
901	0.03875	4	0.0186442
902	0.03875	4	0.0186442
903	0.03875	4	0.0186442
904	0.03875	4	0.0186442
905	0.03875	4	0.0186442
906	0.03875	4	0.0186442
907	0.03875	4	0.0186442
908	0.03875	4	0.0186442
909	0.03875	4	0.0186442
910	0.03875	4	0.0186442
911	0.03875	4	0.0186442
912	0.03875	4	0.0186442
913	0.03875	4	0.0186442
914	0.03875	4	0.0186442
915	0.03875	4	0.0186442
916	0.03875	4	0.0186442
917	0.03875	4	0.0186442
918	0.03875	4	0.0186442
919	0.03875	4	0.0186442
920	0.03875	4	0.0186442
921	0.03875	4	0.0186442
922	0.03875	4	0.0186442
923	0.03875	4	0.0186442
924	0.03875	4	0.0186442
925	0.03875	4	0.0186442
926	0.03875	4	0.0186442
927	0.03875	4	0.0186442
928	0.03875	4	0.0186442
929	0.03875	4	0.0186442
930	0.03875	4	0.0186442
931	0.03875	4	0.0186442
932	0.03875	4	0.0186442
933	0.03875	4	0.0186442
934	0.03875	4	0.0186442
935	0.03875	4	0.0186442
936	0.03875	4	0.0186442
937	0.03875	4	0.0186442
938	0.03875	4	0.0186442
939	0.03875	4	0.0186442
940	0.03875	4	0.0186442
941	0.03875	4	0.0186442
942	0.03875	4	0.0186442
943	0.03875	4	0.0186442
944	0.03875	4	0.0186442
945	0.03875	4	0.0186442
946	0.03875	4	0.0186442
947	0.03875	4	0.0186442
948	0.03875	4	0.0186442
949	0.03875	4	0.0186442
950	0.03875	4	0.0186442
951	0.03875	4	0.0186442
952	0.03875	4	0.0186442
953	0.03875	4	0.0186442
954	0.03875	4	0.0186442
955	0.03875	4	0.0186442
956	0.03875	4	0.0186442
957	0.03875	4	0.0186442
958	0.03875	4	0.0186442
959	0.03875	4	0.0186442
960	0.03875	4	0.0186442
961	0.03875	4	0.0186442
962	0.03875	4	0.0186442
963	0.03875	4	0.0186442
964	0.03875	4	0.0186442
965	0.03875	4	0.0186442
966	0.03875	4	0.0186442
967	0.03875	4	0.0186442
968	0.03875	4	0.0186442
969	0.03875	4	0.0186442
970	0.03875	4	0.0186442
971	0.03875	4	0.0186442
972	0.03875	4	0.0186442
973	0.03875	4	0.0186442
974	0.03875	4	0.0186442
975	0.03875	4	0.0186442
976	0.03875	4	0.0186442
977	0.03875	4	0.0186442
978	0.03875	4	0.0186442
979	0.03875	4	0.0186442
980	0.03875	4	0.0186442
981	0.03875	4	0.0186442
982	0.03875	4	0.0186442
983	0.03875	4	0.0186442
984	0.03875	4	0.0186442
985	0.03875	4	0.0186442
986	0.03875	4	0.0186442
987	0.03875	4	0.0186442
988	0.03875	4	0.0186442
989	0.03875	4	0.0186442
990	0.03875	4	0.0186442
991	0.03875	4	0.0186442
992	0.03875	4	0.0186442
993	0.03875	4	0.0186442
994	0.03875	4	0.0186442
995	0.03875	4	0.0186442
996	0.03875	4	0.0186442
997	0.03875	4	0.0186442
998	0.03875	4	0.0186442
999	0.03875	4	0.0186442
1000	0.03875	4	0.0186442
1001	0.03875	4	0.0186442
1002	0.03875	4	0.0186442
1003	0.03875	4	0.0186442
1004	0.03875	4	0.0186442
1005	0.03875	4	0.0186442
1006	0.03875	4	0.0186442
1007	0.03875	4	0.0186442
1008	0.03875	4	0.0186442
1009	0.03875	4	0.0186442
1010	0.03875	4	0.0186442
1011	0.03875	4	0.0186442
1012	0.03875	4	0.0186442
1013	0.03875	4	0.0186442
1014	0.03875	4	0.0186442
1015	0.03875	4	0.0186442
1016	0.03875	4	0.0186442
1017	0.03875	4	0.0186442
1018	0.03875	4	0.0186442
1019	0.03875	4	0.0186442
1020	0.03875	4	0.0186442
1021	0.03875	4	0.0186442
1022	0.03875	4	0.0186442
1023	0.03875	4	0.0186442
1024	0.03875	4	0.0186442
1025	0.03875	4	0.0186442
1026	0.03875	4	0.0186442
1027	0.03875	4	0.0186442
1028	0.03875	4	0.0186442
1029	0.03875	4	0.0186442
1030	0.03875	4	0.0186442
1031	0.03875	4	0.0186442
1032	0.03875	4	0.0186442
1033	0.03875	4	0.0186442
1034	0.03875	4	0.0186442
1035	0.03875	4	0.0186442
1036	0.03875	4	0.0186442
1037	0.03875	4	0.0186442
1038	0.03875	4	0.0186442
1039	0.03875	4	0.0186442
1040	0.03875	4	0.0186442
1041	0.03875	4	0.0186442
1042	0.03875	4	0.0186442
1043	0.03875	4	0.0186442
1044	0.03875	4	0.0186442
1045	0.03875	4	0.0186442
1046	0.03875	4	0.0186442
1047	0.03875	4	0.0186442
1048	0.03875	4	0.0186442
1049	0.03875	4	0.0186442
1050	0.03875	4	0.0186442
1051	0.03875	4	0.0186442
1052	0.03875	4	0.0186442
1053	0.03875	4	0.0186442
1054	0.03875	4	0.0186442
1055	0.03875	4	0.0186442
1056	0.03875	4	0.0186442
1057	0.03875	4	0.0186442
1058	0.03875	4	0.0186442
1059	0.03875	4	0.0186442
1060	0.03875	4	0.0186442
1061	0.03875	4	0.0186442
1062	0.03875	4	0.0186442
1063	0.03875	4	0.0186442
1064	0.03875	4	0.0186442
1065	0.03875	4	0.0186442
1066	0.03875	4	0.0186442
1067	0.03875	4	0.0186442
1068	0.03875	4	0.0186442
1069	0.03875	4	0.0186442
1070	0.03875	4	0.0186442
1071	0.03875	4	0.0186442
1072	0.03875	4	0.0186442
1073	0.03875	4	0.0186442
1074	0.03875	4	0.0186442
1075	0.03875	4	0.0186442
1076	0.03875	4	0.0186442
1077	0.03875	4	0.0186442
1078	0.03875	4	0.0186442
1079	0.03875	4	0.0186442
1080	0.03875	4	0.0186442
1081	0.03875	4	0.0186442
1082	0.03875	4	0.0186442
1083	0.03875	4	0.0186442
1084	0.03875	4	0.0186442
1085	0.03875	4	0.0186442
1086	0.03875	4	0.0186442
1087	0.03875	4	0.0186442
1088	0.03875	4	0.0186442
1089	0.03875	4	0.0186442
1090	0.03875	4	0.0186442
1091	0.03875	4	0.0186442
1092	0.03875	4	0.0186442
1093	0.03875	4	0.0186442
1094	0.03875	4	0.0186442
1095	0.03875	4	0.0186442
1096	0.03875	4	0.0186442
1097	0.03875	4	0.0186442
1098	0.03875	4	0.0186442
1099	0.03875	4	0.0186442
1100	0.03875	4	0.0186442
1101	0.03875	4	0.0186442
1102	0.03875	4	0.0186442
1103	0.03875	4	0.0186442
1104	0.03875	4	0.0186442
1105	0.03875	4	0.0186442
1106	0.03875	4	0.0186442
1107	0.03875	4	0.0186442
1108	0.03875	4	0.0186442
1109	0.03875	4	0.0186442
1110	0.03875	4	0.0186442
1111	0.03875	4	0.0186442
1112	0.03875	4	0.0186442
1113	0.03875	4	0.0186442
1114	0.03875	4	0.0186442
1115	0.03875	4	0.0186442
1116	0.03875	4	0.0186442
1117	0.03875	4	0.0186442
1118	0.03875	4	0.0186442
1119	0.03875	4	0.0186442
1120	0.03875	4	0.0186442
1121	0.03875	4	0.0186442
1122	0.03875	4	0.0186442
1123	0.03875	4	0.0186442
1124	0.03875	4	0.0186442
1125	0.03875	4	0.0186442
1126	0.03875	4	0.0186442
1127	0.03875	4	0.0186442
1128	0.03875	4	0.0186442
1129	0.03875	4	0.0186442
1130	0.03875	4	0.0186442
1131	0.03875	4	0.0186442
1132	0.03875	4	0.0186442
1133	0.03875	4	0.0186442
1134	0.03875	4	0.0186442
1135	0.03875	4	0.0186442
1136	0.03875	4	0.0186442
1137	0.03875	4	0.0186442
1138	0.03875	4	0.0186442
1139	0.03875	4	0.0186442
1140	0.03875	4	0.0186442
1141	0.03875	4	0.0186442
1142	0.03875	4	0.0186442
1143	0.03875	4	0.0186442
1144	0.03875	4	0.0186442
1145	0.03875	4	0.0186442
1146	0.03875	4	0.0186442
1147	0.03875	4	0.0186442
1148	0.03875	4	0.0186442
1149	0.03875	4	0.0186442
1150	0.03875	4	0.0186442
1151	0.03875	4	0.0186442
1152	0.03875	4	0.0186442
1153	0.03875	4	0.0186442
1154	0.03875	4	0.0186442
1155	0.03875	4	0.0186442
1156	0.03875	4	0.0186442
1157	0.03875	4	0.0186442
1158	0.03875	4	0.0186442
1159	0.03875	4	0.0186442
1160	0.03875	4	0.0186442
1161	0.03875	4	0.0186442
1162	0.03875	4	0.0186442
1163	0.03875	4	0.0186442
1164	0.03875	4	0.0186442
1165	0.03875	4	0.0186442
1166	0.03875	4	0.0186442
1167	0.03875	4	0.0186442
1168	0.03875	4	0.0186442
1169	0.03875	4	0.0186442
1170	0.03875	4	0.0186442
1171	0.03875	4	0.0186442
1172	0.03875	4	0.0186442
1173	0.03875	4	0.0186442
1174	0.03875	4	0.0186442
1175	0.03875	4	0.0186442
1176	0.03875	4	0.0186442
1177	0.03875	4	0.0186442
1178	0.03875	4	0.0186442
1179	0.03875	4	0.0186442
1180	0.03875	4	0.0186442
1181	0.03875	4	0.0186442
1182	0.03875	4	0.0186442
1183	0.03875	4	0.0186442
1184	0.03875	4	0.0186442
1185	0.03875	4	0.0186442
1186	0.03875	4	0.0186442
1187	0.03875	4	0.0186442
1188	0.03875	4	0.0186442
1189	0.03875	4	0.0186442
1190	0.03875	4	0.0186442
1191	0.03875	4	0.0186442
1192	0.03875	4	0.0186442
1193	0.03875	4	0.0186442
1194	0.03875	4	0.0186442
1195	0.03875	4	0.0186442
1196	0.03875	4	0.0186442
1197	0.03875	4	0.0186442
1198	0.03875	4	0.0186442
1199	0.03875	4	0.0186442
1200	0.03875	4	0.0186442
1201	0.03875	4	0.0186442
1202	0.03875	4	0.0186442
1203	0.03875	4	0.0186442
1204	0.03875	4	0.0186442
1205	0.03875	4	0.0186442
1206	0.03875	4	0.0186442
1207	0.03875	4	0.0186442
1208	0.03875	4	0.0186442
1209	0.03875	4	0.0186442
1210	0.03875	4	0.0186442
1211	0.03875	4	0.0186442
1212	0.03875	4	0.0186442
1213	0.03875	4	0.0186442
1214	0.03875	4	0.0186442
1215	0.03875	4	0.0186442
1216	0.03875	4	0.0186442
1217	0.03875	4	0.0186442
1218	0.03875	4	0.0186442
1219	0.03875	4	0.0186442
1220	0.03875	4	0.0186442
1221	0.03875	4	0.0186442
1222	0.03875	4	0.0186442
1223	0.03875	4	0.0186442
1224	0.03875	4	0.0186442
1225	0.03875	4	0.0186442
1226	0.03875	4	0.0186442
1227	0.03875	4	0.0186442
1228	0.03875	4	0.0186442
1229	0.03875	4	0.0186442
1230	0.03875	4	0.0186442
1231	0.03875	4	0.0186442
1232	0.03875	4	0.0186442
1233	0.03875	4	0.0186442
1234	0.03875	4	0.0186442
1235	0.03875	4	0.0186442
1236	0.03875	4	0.0186442
1237	0.03875	4	0.0186442
1238	0.03875	4	0.0186442
1239	0.03875	4	0.0186442
1240	0.03875	4	0.0186442
1241	0.03875	4	0.0186442
1242	0.03875	4	0.0186442
1243	0.03875	4	0.0186442
1244	0.03875	4	0.0186442
1245	0.03875	4	0.0186442
1246	0.03875	4	0.0186442
1247	0.03875	4	0.0186442
1248	0.03875	4	0.0186442
1249	0.03875	4	0.0186442
1250	0.03875	4	0.0186442
1251	0.03875	4	0.0186442
1252	0.03875	4	0.0186442
1253	0.03875	4	0.0186442
1254	0.03875	4	0.0186442
1255	0.03875	4	0.0186442
1256	0.03875	4	0.0186442
1257	0.03875	4	0.0186442
1258	0.03875	4	0.0186442
1259	0.03875	4	0.0186442
1260	0.03875	4	0.0186442
1261	0.03875	4	0.0186442
1262	0.03875	4	0.0186442
1263	0.03875	4	0.0186442
1264	0.03875	4	0.0186442
1265	0.03875	4	0.0186442
1266	0.03875	4	0.0186442
1267	0.03875	4	0.0186442
1268	0.03875	4	0.0186442
1269	0.03875	4	0.0186442
1270	0.03875	4	0.0186442
1271	0.03875	4	0.0186442
1272	0.03875	4	0.0186442
1273	0.03875	4	0.0186442
1274	0.03875	4	0.0186442
1275	0.03875	4	0.0186442
1276	0.03875	4	0.0186442
1277	0.03875	4	0.0186442
1278	0.03875	4	0.0186442
1279	0.03875	4	0.0186442
1280	0.03875	4	0.0186442
1281	0.03875	4	0.0186442
1282	0.03875	4	0.0186442
1283	0.03875	4	0.0186442
1284	0.03875	4	0.0186442
1285	0.03875	4	0.0186442
1286	0.03875	4	0.0186442
1287	0.03875	4	0.0186442
1288	0.03875	4	0.0186442
1289	0.03875	4	0.0186442
1290	0.03875	4	0.0186442
1291	0.03875	4	0.0186442
1292	0.03875	4	0.0186442
1293	0.03875	4	0.0186442
1294	0.03875	4	0.0186442
1295	0.03875	4	0.0186442
1296	0.03875	4	0.0186442
1297	0.03875	4	0.0186442
1298	0.03875	4	0.0186442
1299	0.03875	4	0.0186442
1300	0.03875	4	0.0186442
1301	0.03875	4	0.0186442
1302	0.03875	4	0.0186442
1303	0.03875	4	0.0186442
1304	0.03875	4	0.0186442
1305	0.03875	4	0.0186442
1306	0.03875	4	0.0186442
1307	0.03875	4	0.0186442
1308	0.03875	4	0.0186442
1309	0.03875	4	0.0186442
1310	0.03875	4	0.0186442
1311	0.03875	4	0.0186442
1312	0.03875	4	0.0186442
1313	0.03875	4	0.0186442
1314	0.03875	4	0.0186442
1315	0.03875	4	0.0186442
1316	0.03875	4	0.0186442
1317	0.03875	4	0.0186442
1318	0.03875	4	0.0186442
1319	0.03875	4	0.0186442
1320	0.03875	4	0.0186442
1321	0.03875	4	0.0186442
1322	0.03875	4	0.0186442
1323	0.03875	4	0.0186442
1324	0.03875	4	0.0186442
1325	0.03875	4	0.0186442
1326	0.03875	4	0.0186442
1327	0.03875	4	0.0186442
1328	0.03875	4	0.0186442
1329	0.03875	4	0.0186442
1330	0.03875	4	0.0186442
1331	0.03875	4	0.0186442
1332	0.03875	4	0.0186442
1333	0.03875	4	0.0186442
1334	0.03875	4	0.0186442
1335	0.03875	4	0.0186442
1336	0.03875	4	0.0186442
1337	0.03875	4	0.0186442
1338	0.03875	4	0.0186442
1339	0.03875	4	0.0186442
1340	0.03875	4	0.0186442
1341	0.03875	4	0.0186442
1342	0.03875	4	0.0186442
1343	0.03875	4	0.0186442
1344	0.03875	4	0.0186442
1345	0.03875	4	0.0186442
1346	0.03875	4	0.0186442
1347	0.03875	4	0.0186442
1348	0.03875	4	0.0186442
1349	0.03875	4	0.0186442
1350	0.03875	4	0.0186442
1351	0.03875	4	0.0186442
1352	0.03875	4	0.0186442
1353	0.03875	4	0.0186442
1354	0.03875	4	0.0186442
1355	0.03875	4	0.0186442
1356	0.03875	4	0.0186442
1357	0.03875	4	0.0186442
1358	0.03875	4	0.0186442
1359	0.03875	4	0.0186442
1360	0.03875	4	0.0186442
1361	0.03875	4	0.0186442
1362	0.03875	4	0.0186442
1363	0.03875	4	0.0186442
1364	0.03875	4	0.0186442
1365	0.03875	4	0.0186442
1366	0.03875	4	0.0186442
1367	0.03875	4	0.0186442
1368	0.03875	4	0.0186442
1369	0.03875	4	0.0186442
1370	0.03875	4	0.0186442
1371	0.03875	4	0.0186442
1372	0.03875	4	0.0186442
1373	0.03875	4	0.0186442
1374	0.03875	4	0.0186442
1375	0.03875	4	0.0186442
1376	0.03875	4	0.0186442
1377	0.03875	4	0.0186442
1378	0.03875	4	0.0186442
1379	0.03875	4	0.0186442
1380	0.03875	4	0.0186442
1381	0.03875	4	0.0186442
1382	0.03875	4	0.0186442
1383	0.03875	4	0.0186442
1384	0.03875	4	0.0186442
1385	0.03875	4	0.0186442
1386	0.03875	4	0.0186442
1387	0.03875	4	0.0186442
1388	0.03875	4	0.0186442
1389	0.03875	4	0.0186442
1390	0.03875	4	0.0186442
1391	0.03875	4	0.0186442
1392	0.03875	4	0.0186442
1393	0.03875	4	0.0186442
1394	0.03875	4	0.0186442
1395	0.03875	4	0.0186442
1396	0.03875	4	0.0186442
1397	0.03875	4	0.0186442
1398	0.03875	4	0.0186442
1399	0.03875	4	0.0186442
1400	0.03875	4	0.0186442
1401	0.03875	4	0.0186442
1402	0.03875	4	0.0186442
1403	0.03875	4	0.0186442
1404	0.03875	4	0.0186442
1405	0.03875	4	0.0186442
1406	0.03875	4	0.0186442
1407	0.03875	4	0.0186442
1408	0.03875	4	0.0186442
1409	0.03875	4	0.0186442
1410	0.03875	4	0.0186442
1411	0.03875	4	0.0186442
1412	0.03875	4	0.0186442
1413	0.03875	4	0.0186442
1414	0.03875	4	0.0186442
1415	0.03875	4	0.0186442
1416	0.03875	4	0.0186442
1417	0.03875	4	0.0186442
1418	0.03875	4	0.0186442
1419	0.03875	4	0.0186442
1420	0.03875	4	0.0186442
1421	0.03875	4	0.0186442
1422	0.03875	4	0.0186442
1423	0.03875	4	0.0186442
1424	0.03875	4	0.0186442
1425	0.03875	4	0.0186442
1426	0.03875	4	0.0186442
1427	0.03875	4	0.0186442
1428	0.03875	4	0.0186442
1429	0.03875	4	0.0186442
1430	0.03875	4	0.0186442
1431	0.03875	4	0.0186442
1432	0.03875	4	0.0186442
1433	0.03875	4	0.0186442
1434	0.03875	4	0.0186442
1435	0.03875	4	0.0186442
1436	0.03875	4	0.0186442
1437	0.03875	4	0.0186442
1438	0.03875	4	0.0186442
1439	0.03875	4	0.0186442
1440	0.03875	4	0.0186442
1441	0.03875	4	0.0186442
1442	0.03875	4	0.0186442
1443	0.03875	4	0.0186442
1444	0.03875	4	0.0186442
1445	0.03875	4	0.0186442
1446	0.03875	4	0.0186442
1447	0.03875	4	0.0186442
1448	0.03875	4	0.0186442
1449	0.03875	4	0.0186442
1450	0.03875	4	0.0186442
1451	0.03875	4	0.0186442
1452	0.03875	4	0.0186442
1453	0.03875	4	0.0186442
1454	0.03875	4	0.0186442
1455	0.03875	4	0.0186442
1456	0.03875	4	0.0186442
1457	0.03875	4	0.0186442
1458	0.03875	4	0.0186442
1459	0.03875	4	0.0186442
1460	0.03875	4	0.0186442
1461	0.03875	4	0.0186442
1462	0.03875	4	0.0186442
1463	0.03875	4	0.0186442
1464	0.03875	4	0.0186442
1465	0.03875	4	0.0186442
1466	0.03875	4	0.0186442
1467	0.03875	4	0.0186442
1468	0.03875	4	0.0186442
1469	0.03875	4	0.0186442
1470	0.03875	4	0.0186442
1471	0.03875	4	0.0186442
1472	0.03875	4	0.0186442
1473	0.03875	4	0.0186442
1474	0.03875	4	0.0186442
1475	0.03875	4	0.0186442
1476	0.03875	4	0.0186442
1477	0.03875	4	0.0186442
1478	0.03875	4	0.0186442
1479	0.03875	4	0.0186442
1480	0.03875	4	0.0186442
1481	0.03875	4	0.0186442
1482	0.03875	4	0.0186442
1483	0.03875	4	0.0186442
1484	0.03875	4	0.0186442
1485	0.03875	4	0.0186442
1486	0.03875	4	0.0186442
1487	0.03875	4	0.0186442
1488	0.03875	4	0.0186442
1489	0.03875	4	0.0186442
1490	0.03875	4	0.0186442
1491	0.03875	4	0.0186442
1492	0.03875	4	0.0186442
1493	0.03875	4	0.0186442
1494	0.03875	4	0.0186442
1495	0.03875	4	0.0186442
1496	0.03875	4	0.0186442
1497	0.03875	4	0.0186442
1498	0.03875	4	0.0186442
1499	0.03875	4	0.0186442
1500	0.03875	4	0.0186442
1501	0.03875	4	0.0186442
1502	0.03875	4	0.0186442
1503	0.03875	4	0.0186442
1504	0.03875	4	0.0186442
1505	0.03875	4	0.0186442
1506	0.03875	4	0.0186442
1507	0.03875	4	0.0186442
1508	0.03875	4	0.0186442
1509	0.03875	4	0.0186442
1510	0.03875	4	0.0186442
1511	0.03875	4	0.0186442
1512	0.03875	4	0.0186442
1513	0.03875	4	0.0186442
1514	0.03875	4	0.0186442
1515	0.03875	4	0.0186442
1516	0.03875	4	0.0186442
1517	0.03875	4	0.0186442
1518	0.03875	4	0.0186442
1519	0.03875	4	0.0186442
1520	0.03875	4	0.0186442
1521	0.03875	4	0.0186442
1522	0.03875	4	0.0186442
1523	0.03875	4	0.0186442
1524	0.03875	4	0.0186442
1525	0.03875	4	0.0186442
1526	0.03875	4	0.0186442
1527	0.03875	4	0.0186442
1528	0.03875	4	0.0186442
1529	0.03875	4	0.0186442
1530	0.03875	4	0.0186442
1531	0.03875	4	0.0186442
1532	0.03875	4	0.0186442
1533	0.03875	4	0.0186442
1534	0.03875	4	0.0186442
1535	0.03875	4	0.0186442
1536	0.03875	4	0.0186442
1537	0.03875	4	0.0186442
1538	0.03875	4	0.0186442
1539	0.03875	4	0.0186442
1540	0.03875	4	0.0186442
1541	0.03875	4	0.0186442
1542	0.03875	4	0.0186442
1543	0.03875	4	0.0186442
1544	0.03875	4	0.0186442
1545	0.03875	4	0.0186442
1546	0.03875	4	0.0186442
1547	0.03875	4	0.0186442
1548	0.03875	4	0.0186442
1549	0.03875	4	0.0186442
1550	0.03875	4	0.0186442
1551	0.03875	4	0.0186442
1552	0.03875	4	0.0186442
1553	0.03875	4	0.0186442
1554	0.03875	4	0.0186442
1555	0.03875	4	0.0186442
1556	0.03875	4	0.0186442
1557	0.03875	4	0.0186442
1558	0.03875	4	0.0186442
1559	0.03875	4	0.0186442
1560	0.03875	4	0.0186442
1561	0.03875	4	0.0186442
1562	0.03875	4	0.0186442
1563	0.03875	4	0.0186442
1564	0.03875	4	0.0186442
1565	0.03875	4	0.0186442
1566	0.03875	4	0.0186442
1567	0.03875	4	0.0186442
1568	0.03875	4	0.0186442
1569	0.03875	4	0.0186442
1570	0.03875	4	0.0186442
1571	0.03875	4	0.0186442
1572	0.03875	4	0.0186442
1573	0.03875	4	0.0186442
1574	0.03875	4	0.0186442
1575	0.03875	4	0.0186442
1576	0.03875	4	0.0186442
1577	0.03875	4	0.0186442
1578	0.03875	4	0.0186442
1579	0.03875	4	0.0186442
1580	0.03875	4	0.0186442
1581	0.03875	4	0.0186442
1582	0.03875	4	0.0186442
1583	0.03875	4	0.0186442
1584	0.03875	4	0.0186442
1585	0.03875	4	0.0186442
1586	0.03875	4	0.0186442
1587	0.03875	4	0.0186442
1588	0.03875	4	0.0186442
1589	0.03875	4	0.0186442
1590	0.03875	4	0.0186442
1591	0.03875	4	0.0186442
1592	0.03875	4	0.0186442
1593	0.03875	4	0.0186442
1594	0.03875	4	0.0186442
1595	0.03875	4	0.0186442
1596	0.03875	4	0.0186442
1597	0.03875	4	0.0186442
1598	0.03875	4	0.0186442
1599	0.03875	4	0.0186442
1600	0.03875	4	0.0186442
1601	0.03875	4	0.0186442
1602	0.03875	4	0.0186442
1603	0.03875	4	0.0186442
1604	0.03875	4	0.0186442
1605	0.03875	4	0.0186442
1606	0.03875	4	0.0186442
1607	0.03875	4	0.0186442
1608	0.03875	4	0.0186442
1609	0.03875	4	0.0186442
1610	0.03875	4	0.0186442
1611	0.03875	4	0.0186442
1612	0.03875	4	0.0186442
1613	0.03875	4	0.0186442
1614	0.03875	4	0.0186442
1615	0.03875	4	0.0186442
1616	0.03875	4	0.0186442
1617	0.03875	4	0.0186442
1618	0.03875	4	0.0186442
1619	0.03875	4	0.0186442
1620	0.03875	4	0.0186442
1621	0.03875	4	0.0186442
1622	0.03875	4	0.0186442
1623	0.03875	4	0.0186442
1624	0.03875	4	0.0186442
1625	0.03875	4	0.0186442
1626	0.03875	4	0.0186442
1627	0.03875	4	0.0186442
1628	0.03875	4	0.0186442
1629	0.03875	4	0.0186442
1630	0.03875	4	0.0186442
1631	0.03875	4	0.0186442
1632	0.03875	4	0.0186442
1633	0.03875	4	0.0186442
1634	0.03875	4	0.0186442
1635	0.03875	4	0.0186442
1636	0.03875	4	0.0186442
1637	0.03875	4	0.0186442
1638	0.03875	4	0.0186442
1639	0.03875	4	0.0186442
1640	0.03875	4	0.0186442
1641	0.03875	4	0.0186442
1642	0.03875	4	0.0186442
1643	0.03875	4	0.0186442
1644	0.03875	4	0.0186442
1645	0.03875	4	0.0186442
1646	0.03875	4	0.0186442
1647	0.03875	4	0.0186442
1648	0.03875	4	0.0186442
1649	0.03875	4	0.0186442
1650	0.03875	4	0.0186442
1651	0.03875	4	0.0186442
1652	0.03875	4	0.0186442
1653	0.03875	4	0.0186442
1654	0.03875	4	0.0186442
1655	0.03875	4	0.0186442
1656	0.03875	4	0.0186442
1657	0.03875	4	0.0186442
1658	0.03875	4	0.0186442
1659	0.03875	4	0.0186442
1660	0.03875	4	0.0186442
1661	0.03875	4	0.0186442
1662	0.03875	4	0.0186442
1663	0.03875	4	0.0186442
1664	0.03875	4	0.0186442
1665	0.03875	4	0.0186442
1666	0.03875	4	0.0186442
1667	0.03875	4	0.0186442
1668	0.03875	4	0.0186442
1669	0.03875	4	0.0186442
1670	0.03875	4	0.0186442
1671	0.03875	4	0.0186442
1672	0.03875	4	0.0186442
1673	0.03875	4	0.0186442
1674	0.03875	4	0.0186442
1675	0.03875	4	0.0186442
1676	0.03875	4	0.0186442
1677	0.03875	4	0.0186442
1678	0.03875	4	0.0186442
1679	0.03875	4	0.0186442
1680	0.03875	4	0.0186442
1681	0.03875	4	0.0186442
1682	0.03875	4	0.0186442
1683	0.03875	4	0.0186442
1684	0.03875	4	0.0186442
1685	0.03875	4	0.0186442
1686	0.03875	4	0.0186442
1687	0.03875	4	0.0186442
1688	0.03875	4	0.0186442
1689	0.03875	4	0.0186442
1690	0.03875	4	0.0186442
1691	0.03875	4	0.0186442
1692	0.03875	4	0.0186442
1693	0.03875	4	0.0186442
1694	0.03875	4	0.0186442
1695	0.03875	4	0.0186442
1696	0.03875	4	0.0186442
1697	0.03875	4	0.0186442
1698	0.03875	4	0.0186442
1699	0.03875	4	0.0186442
1700	0.03875	4	0.0186442
1701	0.03875	4	0.0186442
1702	0.03875	4	0.0186442
1703	0.03875	4	0.0186442
1704	0.03875	4	0.0186442
1705	0.03875	4	0.0186442
1706	0.03875	4	0.0186442
1707	0.03875	4	0.0186442
1708	0.03875	4	0.0186442
1709	0.03875	4	0.0186442
1710	0.03875	4	0.0186442
1711	0.03875	4	0.0186442
1712	0.03875	4	0.0186442
1713	0.03875	4	0.0186442
1714	0.03875	4	0.0186442
1715	0.03875	4	0.0186442
1716	0.03875	4	0.0186442
1717	0.03875	4	0.0186442
1718	0.03875	4	0.0186442
1719	0.03875	4	0.0186442
1720	0.03875	4	0.0186442
1721	0.03875	4	0.0186442
1722	0.03875	4	0.0186442
1723	0.03875	4	0.0186442
1724	0.03875	4	0.0186442
1725	0.03875	4	0.0186442
1726	0.03875	4	0.0186442
1727	0.03875	4	0.0186442
1728	0.03875	4	0.0186442
1729	0.03875	4	0.0186442
1730	0.03875	4	0.0186442
1731	0.03875	4	0.0186442
1732	0.03875	4	0.0186442
1733	0.03875	4	0.0186442
1734	0.03875	4	0.0186442
1735	0.03875	4	0.0186442
1736	0.03875	4	0.0186442
1737	0.03875	4	0.0186442
1738	0.03875	4	0.0186442
1739	0.03875	4	0.0186442
1740	0.03875	4	0.0186442
1741	0.03875	4	0.0186442
1742	0.03875	4	0.0186442
1743	0.03875	4	0.0186442
1744	0.03875	4	0.0186442
1745	0.03875	4	0.0186442
1746	0.03875	4	0.0186442
1747	0.03875	4	0.0186442
1748	0.03875	4	0.0186442
1749	0.03875	4	0.0186442
1750	0.03875	4	0.0186442
1751	0.03875	4	0.0186442
1752	0.03875	4	0.0186442
1753	0.03875	4	0.0186442
1754	0.03875	4	0.0186442
1755	0.03875	4	0.0186442
1756	0.03875	4	0.0186442
1757	0.03875	4	0.0186442
1758	0.03875	4	0.0186442
1759	0.03875	4	0.0186442
1760	0.03875	4	0.0186442
1761	0.03875	4	0.0186442
1762	0.03875	4	0.0186442
1763	0.03875	4	0.0186442
1764	0.03875	4	0.0186442
1765	0.03875	4	0.0186442
1766	0.03875	4	0.0186442
1767	0.03875	4	0.0186442
1768	0.03875	4	0.0186442
1769	0.03875	4	0.0186442
1770	0.03875	4	0.0186442
1771	0.03875	4	0.0186442
1772	0.03875	4	0.0186442
1773	0.03875	4	0.0186442
1774	0.03875	4	0.0186442
1775	0.03875	4	0.0186442
1776	0.03875	4	0.0186442
1777	0.03875	4	0.0186442
1778	0.03875	4	0.0186442
1779	0.03875	4	0.0186442
1780	0.03875	4	0.0186442
1781	0.03875	4	0.0186442
1782	0.03875	4	0.0186442
1783	0.03875	4	0.0186442
1784	0.03875	4	0.0186442
1785	0.03875	4	0.0186442
1786	0.03875	4	0.0186442
1787	0.03875	4	0.0186442
1788	0.03875	4	0.0186442
1789	0.03875	4	0.0186442
1790	0.03875	4	0.0186442
1791	0.03875	4	0.0186442
1792	0.03875	4	0.0186442
1793	0.03875	4	0.0186442
1794	0.03875	4	0.0186442
1795	0.03875	4	0.0186442
1796	0.03875	4	0.0186442
1797	0.03875	4	0.0186442
1798	0.03875	4	0.0186442
1799	0.03875	4	0.0186442
1800	0.03875	4	0.0186442
1801	0.03875	4	0.0186442
1802	0.03875	4	0.0186442
1803	0.03875	4	0.0186442
1804	0.03875	4	0.0186442
1805	0.03875	4	0.0186442
1806	0.03875	4	0.0186442
1807	0.03875	4	0.0186442
1808	0.03875	4	0.0186442
1809	0.03875	4	0.0186442
1810	0.03875	4	0.0186442
1811	0.03875	4	0.0186442
1812	0.03875	4	0.0186442
1813	0.03875	4	0.0186442
1814	0.03875	4	0.0186442
1815	0.03875	4	0.0186442
1816	0.03875	4	0.0186442
1817	0.03875	4	0.0186442
1818	0.03875	4	0.0186442
1819	0.03875	4	0.0186442
1820	0.03875	4	0.0186442
1821	0.03875	4	0.0186442
1822	0.03875	4	0.0186442
1823	0.03875	4	0.0186442
1824	0.03875	4	0.0186442
1825	0.03875	4	0.0186442
1826	0.03875	4	0.0186442
1827	0.03875	4	0.0186442
1828	0.03875	4	0.0186442
1829	0.03875	4	0.0186442
1830	0.03875	4	0.0186442
1831	0.03875	4	0.0186442
1832	0.03875	4	0.0186442
1833	0.03875	4	0.0186442
1834	0.03875	4	0.0186442
1835	0.03875	4	0.0186442
1836	0.03875	4	0.0186442
1837	0.03875	4	0.0186442
1838	0.03875	4	0.0186442
1839	0.03875	4	0.0186442
1840	0.03875	4	0.0186442
1841	0.03875	4	0.0186442
1842	0.03875	4	0.0186442
1843	0.03875	4	0.0186442
1844	0.03875	4	0.0186442
1845	0.03875	4	0.0186442
1846	0.03875	4	0.0186442
1847	0.03875	4	0.0186442
1848	0.03875	4	0.0186442
1849	0.03875	4	0.0186442
1850	0.03875	4	0.0186442
1851	0.03875	4	0.0186442
1852	0.03875	4	0.0186442
1853	0.03875	4	0.0186442
1854	0.03875	4	0.0186442
1855	0.03875	4	0.0186442
1856	0.03875	4	0.0186442
1857	0.03875	4	0.0186442
1858	0.03875	4	0.0186442
1859	0.03875	4	0.0186442
1860	0.03875	4	0.0186442
1861	0.03875	4	0.0186442
1862	0.03875	4	0.0186442
1863	0.03875	4	0.0186442
1864	0.03875	4	0.0186442
1865	0.03875	4	0.0186442
1866	0.03875	4	0.0186442
1867	0.03875	4	0.0186442
1868	0.03875	4	0.0186442
1869	0.03875	4	0.0186442
1870	0.03875	4	0.0186442
1871	0.03875	4	0.0186442
1872	0.03875	4	0.0186442
1873	0.03875	4	0.0186442
1874	0.03875	4	0.0186442
1875	0.03875	4	0.0186442
1876	0.03875	4	0.0186442
1877	0.03875	4	0.0186442
1878	0.03875	4	0.0186442
1879	0.03875	4	0.0186442
1880	0.03875	4	0.0186442
1881	0.03875	4	0.0186442
1882	0.03875	4	0.0186442
1883	0.03875	4	0.0186442
1884	0.03875	4	0.0186442
1885	0.03875	4	0.0186442
1886	0.03875	4	0.0186442
1887	0.03875	4	0.0186442
1888	0.03875	4	0.0186442
1889	0.03875	4	0.0186442
1890	0.03875	4	0.0186442
1891	0.03875	4	0.0186442
1892	0.03875	4	0.0186442
1893	0.03875	4	0.0186442
1894	0.03875	4	0.0186442
1895	0.03875	4	0.0186442
1896	0.03875	4	0.0186442
1897	0.03875	4	0.0186442
1898	0.03875	4	0.0186442
1899	0.03875	4	0.0186442
1900	0.03875	4	0.0186442
1901	0.03875	4	0.0186442
1902	0.03875	4	0.0186442
1903	0.03875	4	0.0186442
1904	0.03875	4	0.0186442
1905	0.03875	4	0.0186442
1906	0.03875	4	0.0186442
1907	0.03875	4	0.0186442
1908	0.03875	4	0.0186442
1909	0.03875	4	0.0186442
1910	0.03875	4	0.0186442
1911	0.03875	4	0.0186442
1912	0.03875	4	0.0186442
1913	0.03875	4	0.0186442
1914	0.03875	4	0.0186442
1915	0.03875	4	0.0186442
1916	0.03875	4	0.0186442
1917	0.03875	4	0.0186442
1918	0.03875	4	0.0186442
1919	0.03875	4	0.0186442
1920	0.03875	4	0.0186442
1921	0.03875	4	0.0186442
1922	0.03875	4	0.0186442
1923	0.03875	4	0.0186442
1924	0.03875	4	0.0186442
1925	0.03875	4	0.0186442
1926	0.03875	4	0.0186442
1927	0.03875	4	0.0186442
1928	0.03875	4	0.0186442
1929	0.03875	4	0.0186442
1930	0.03875	4	0.0186442
1931	0.03875	4	0.0186442
1932	0.03875	4	0.0186442
1933	0.03875	4	0.0186442
1934	0.03875	4	0.0186442
1935	0.03875	4	0.0186442
1936	0.03875	4	0.0186442
1937	0.03875	4	0.0186442
1938	0.03875	4	0.0186442
1939	0.03875	4	0.0186442
1940	0.03875	4	0.0186442
1941	0.03875	4	0.0186442
1942	0.03875	4	0.0186442
1943	0.03875	4	0.0186442
1944	0.03875	4	0.0186442
1945	0.03875	4	0.0186442
1946	0.03875	4	0.0186442
1947	0.03875	4	0.0186442
1948	0.03875	4	0.0186442
1949	0.03875	4	0.0186442
1950	0.03875	4	0.0186442
1951	0.03875	4	0.0186442
1952	0.03875	4	0.0186442
1953	0.03875	4	0.0186442
1954	0.03875	4	0.0186442
1955	0.03875	4	0.0186442
1956	0.03875	4	0.0186442
1957	0.03875	4	0.0186442
1958	0.03875	4	0.0186442
1959	0.03875	4	0.0186442
1960	0.03875	4	0.0186442
1961	0.03875	4	0.0186442
1962	0.03875	4	0.0186442
1963	0.03875	4	0.0186442
1964	0.03875	4	0.0186442
1965	0.03875	4	0.0186442
1966	0.03875	4	0.0186442
1967	0.03875	4	0.0186442
1968	0.03875	4	0.0186442
1969	0.03875	4	0.0186442
1970	0.03875	4	0.0186442
1971	0.03875	4	0.0186442
1972	0.03875	4	0.0186442
1973	0.03875	4	0.0186442
1974	0.03875	4	0.0186442
1975	0.03875	4	0.0186442
1976	0.03875	4	0.0186442
1977	0.03875	4	0.0186442
1978	0.03875	4	0.0186442
1979	0.03875	4	0.0186442
1980	0.03875	4	0.0186442
1981	0.03875	4	0.0186442
1982	0.03875	4	0.0186442
1983	0.03875	4	0.0186442
1984	0.03875	4	0.0186442
1985	0.03875	4	0.0186442
1986	0.03875	4	0.0186442
1987	0.03875	4	0.0186442
1988	0.03875	4	0.0186442
1989	0.03875	4	0.0186442
1990	0.03875	4	0.0186442
1991	0.03875	4	0.0186442
1992	0.03875	4	0.0186442
1993	0.03875	4	0.0186442
1994	0.03875	4	0.0186442
1995	0.03875	4	0.0186442
1996	0.03875	4	0.0186442
1997	0.03875	4	0.0186442
1998	0.03875	4	0.0186442
1999	0.03875	4	0.0186442
2000	0.03875	4	0.0186442
[truncated: 3,001 more rows]
