# Supplementary material for: Aspiration-driven co-evolution of cooperation with individual behavioral diversity
Source: PLoS One. 2023 Sep 15;18(9):e0291134. doi: 10.1371/journal.pone.0291134 (PMC10503719; doi:10.1371/journal.pone.0291134)
Supplement: S1 Data — (ZIP) [file pone.0291134.s001.zip › M1/v2-L=200/data/aspiration_time,b=1_frequency.txt]

1	0.5	0.5	0
2	0.622232	0.634735	0.445295
3	0.708083	0.745913	0.480531
4	0.77425	0.843734	0.518399
5	0.828905	0.932096	0.554798
6	0.877256	1.015	0.579489
7	0.921937	1.09139	0.605816
8	0.964648	1.16165	0.62857
9	1.00678	1.22889	0.645808
10	1.04962	1.29766	0.656769
11	1.09463	1.36047	0.664522
12	1.14102	1.41831	0.681517
13	1.1883	1.47824	0.696152
14	1.23761	1.53219	0.719965
15	1.2883	1.58878	0.742364
16	1.33933	1.63932	0.775671
17	1.39256	1.6892	0.811693
18	1.44622	1.73689	0.853799
19	1.50086	1.78307	0.908073
20	1.55543	1.82985	0.957166
21	1.61141	1.88092	1.00808
22	1.66608	1.93113	1.06375
23	1.72182	1.97995	1.11751
24	1.7776	2.025	1.17761
25	1.83352	2.06978	1.23868
26	1.89025	2.11794	1.29811
27	1.9465	2.16926	1.35188
28	2.00122	2.21798	1.41865
29	2.05506	2.27073	1.46853
30	2.10894	2.31913	1.52297
31	2.16257	2.36914	1.57336
32	2.21559	2.41529	1.6346
33	2.26767	2.46212	1.68982
34	2.3189	2.50978	1.74227
35	2.36916	2.55863	1.78896
36	2.41879	2.60571	1.83468
37	2.46647	2.65638	1.86597
38	2.51429	2.70057	1.9121
39	2.5607	2.75251	1.93632
40	2.6055	2.79753	1.97679
41	2.64986	2.84043	2.0192
42	2.6912	2.88448	2.05101
43	2.73182	2.92341	2.07959
44	2.77228	2.96782	2.09829
45	2.81119	3.00568	2.13048
46	2.84945	3.04743	2.15065
47	2.887	3.08106	2.19017
48	2.9239	3.12045	2.21461
49	2.95949	3.1588	2.23198
50	2.99371	3.19343	2.2582
51	3.02747	3.22722	2.27727
52	3.05939	3.26515	2.28252
53	3.08984	3.30115	2.29552
54	3.1186	3.33326	2.30133
55	3.14716	3.36355	2.31287
56	3.17473	3.39251	2.32512
57	3.20096	3.41913	2.34453
58	3.22617	3.44501	2.35477
59	3.25013	3.47116	2.35806
60	3.27333	3.4941	2.36683
61	3.29552	3.5173	2.36953
62	3.31697	3.53997	2.38077
63	3.33717	3.56383	2.38405
64	3.35738	3.58691	2.37276
65	3.37673	3.60657	2.37865
66	3.39494	3.62685	2.3807
67	3.41258	3.64474	2.3825
68	3.42923	3.66364	2.3792
69	3.44548	3.6793	2.38268
70	3.4611	3.69631	2.3821
71	3.47555	3.71197	2.37985
72	3.48985	3.72971	2.37358
73	3.50343	3.74307	2.37802
74	3.51624	3.75436	2.38704
75	3.52885	3.76664	2.38496
76	3.54044	3.77971	2.38151
77	3.5515	3.79184	2.38345
78	3.56225	3.80292	2.38302
79	3.57218	3.81407	2.3836
80	3.58184	3.82564	2.37505
81	3.59072	3.83482	2.37534
82	3.59921	3.84588	2.36879
83	3.60724	3.85341	2.36662
84	3.61503	3.86247	2.3569
85	3.62226	3.87131	2.34643
86	3.62911	3.87951	2.34777
87	3.63539	3.88735	2.34393
88	3.64144	3.89445	2.33766
89	3.64703	3.90147	2.32529
90	3.65225	3.90712	2.32283
91	3.6571	3.91312	2.31474
92	3.6617	3.91875	2.31071
93	3.66604	3.924	2.30819
94	3.67004	3.92898	2.30148
95	3.67387	3.93377	2.30024
96	3.67753	3.93824	2.29931
97	3.68074	3.94252	2.29432
98	3.6838	3.94595	2.28993
99	3.68677	3.94944	2.28486
100	3.6894	3.95261	2.28699
101	3.69203	3.95636	2.28283
102	3.69426	3.95849	2.2827
103	3.6962	3.96203	2.28089
104	3.69816	3.96461	2.27637
105	3.70017	3.96658	2.27132
106	3.702	3.9688	2.26839
107	3.70377	3.97056	2.26798
108	3.70539	3.97262	2.26645
109	3.70684	3.97473	2.26488
110	3.70825	3.97606	2.26402
111	3.70949	3.97783	2.26348
112	3.71069	3.97925	2.26155
113	3.71178	3.9809	2.26045
114	3.7127	3.98245	2.25882
115	3.71361	3.98377	2.25558
116	3.71448	3.98516	2.25473
117	3.71527	3.98628	2.25236
118	3.71602	3.98715	2.25026
119	3.71673	3.98808	2.24781
120	3.71735	3.98921	2.24571
121	3.71797	3.98998	2.24516
122	3.71854	3.99079	2.24504
123	3.71901	3.99119	2.24336
124	3.71952	3.99188	2.2432
125	3.71995	3.9924	2.24232
126	3.72034	3.99298	2.2419
127	3.72074	3.99324	2.24172
128	3.72108	3.99383	2.24261
129	3.72141	3.99419	2.24167
130	3.72172	3.99463	2.24127
131	3.72194	3.99508	2.24221
132	3.72216	3.99549	2.24202
133	3.72234	3.99596	2.24138
134	3.72251	3.99619	2.23928
135	3.72276	3.99647	2.2385
136	3.72293	3.99674	2.23787
137	3.72311	3.99695	2.23702
138	3.7233	3.9972	2.23634
139	3.72343	3.99744	2.23619
140	3.72357	3.99749	2.23595
141	3.7237	3.99757	2.23577
142	3.72387	3.99772	2.23547
143	3.72396	3.99791	2.23641
144	3.72406	3.99811	2.23574
145	3.72417	3.99829	2.23544
146	3.72426	3.99844	2.23492
147	3.72437	3.99856	2.23471
148	3.72443	3.99867	2.23507
149	3.72447	3.99882	2.23483
150	3.72454	3.99885	2.23448
151	3.7246	3.99895	2.23436
152	3.72466	3.99905	2.23423
153	3.72472	3.99915	2.23406
154	3.72477	3.99923	2.23396
155	3.72483	3.99931	2.23388
156	3.72485	3.99936	2.23377
157	3.72489	3.99942	2.23367
158	3.72492	3.99947	2.2336
159	3.72495	3.99951	2.23354
160	3.72498	3.99956	2.23346
161	3.725	3.9996	2.2334
162	3.72503	3.99964	2.23334
163	3.72505	3.99968	2.23328
164	3.72507	3.99971	2.23323
165	3.72508	3.99974	2.23319
166	3.7251	3.99976	2.23316
167	3.72511	3.99978	2.23313
168	3.72513	3.9998	2.23311
169	3.72514	3.99982	2.23308
170	3.72515	3.99984	2.23306
171	3.72516	3.99985	2.23304
172	3.72517	3.99986	2.23302
173	3.72517	3.99988	2.233
174	3.72518	3.99989	2.23299
175	3.72518	3.9999	2.23297
176	3.72519	3.99991	2.23297
177	3.7252	3.99992	2.23296
178	3.7252	3.99992	2.23295
179	3.72521	3.99993	2.23293
180	3.72521	3.99994	2.23292
181	3.72521	3.99994	2.23291
182	3.72522	3.99995	2.2329
183	3.72522	3.99995	2.2329
184	3.72522	3.99996	2.23289
185	3.72523	3.99996	2.23289
186	3.72523	3.99997	2.23288
187	3.72523	3.99997	2.23288
188	3.72523	3.99997	2.23288
189	3.72523	3.99997	2.23287
190	3.72524	3.99998	2.23287
191	3.72524	3.99998	2.23286
192	3.72524	3.99998	2.23286
193	3.72524	3.99998	2.23286
194	3.72524	3.99998	2.23286
195	3.72524	3.99999	2.23285
196	3.72524	3.99999	2.23285
197	3.72524	3.99999	2.23285
198	3.72524	3.99999	2.23285
199	3.72524	3.99999	2.23285
200	3.72524	3.99999	2.23285
201	3.72525	3.99999	2.23285
202	3.72525	3.99999	2.23284
203	3.72525	3.99999	2.23284
204	3.72525	3.99999	2.23284
205	3.72525	3.99999	2.23284
206	3.72525	4	2.23284
207	3.72525	4	2.23284
208	3.72525	4	2.23284
209	3.72525	4	2.23284
210	3.72525	4	2.23284
211	3.72525	4	2.23284
212	3.72525	4	2.23284
213	3.72525	4	2.23284
214	3.72525	4	2.23284
215	3.72525	4	2.23284
216	3.72525	4	2.23284
217	3.72525	4	2.23284
218	3.72525	4	2.23284
219	3.72525	4	2.23284
220	3.72525	4	2.23284
221	3.72525	4	2.23284
222	3.72525	4	2.23284
223	3.72525	4	2.23284
224	3.72525	4	2.23284
225	3.72525	4	2.23284
226	3.72525	4	2.23284
227	3.72525	4	2.23284
228	3.72525	4	2.23284
229	3.72525	4	2.23284
230	3.72525	4	2.23284
231	3.72525	4	2.23284
232	3.72525	4	2.23284
233	3.72525	4	2.23284
234	3.72525	4	2.23284
235	3.72525	4	2.23284
236	3.72525	4	2.23284
237	3.72525	4	2.23284
238	3.72525	4	2.23284
239	3.72525	4	2.23284
240	3.72525	4	2.23284
241	3.72525	4	2.23284
242	3.72525	4	2.23284
243	3.72525	4	2.23283
244	3.72525	4	2.23283
245	3.72525	4	2.23283
246	3.72525	4	2.23283
247	3.72525	4	2.23283
248	3.72525	4	2.23283
249	3.72525	4	2.23283
250	3.72525	4	2.23283
251	3.72525	4	2.23283
252	3.72525	4	2.23283
253	3.72525	4	2.23283
254	3.72525	4	2.23283
255	3.72525	4	2.23283
256	3.72525	4	2.23283
257	3.72525	4	2.23283
258	3.72525	4	2.23283
259	3.72525	4	2.23283
260	3.72525	4	2.23283
261	3.72525	4	2.23283
262	3.72525	4	2.23283
263	3.72525	4	2.23283
264	3.72525	4	2.23283
265	3.72525	4	2.23283
266	3.72525	4	2.23283
267	3.72525	4	2.23283
268	3.72525	4	2.23283
269	3.72525	4	2.23283
270	3.72525	4	2.23283
271	3.72525	4	2.23283
272	3.72525	4	2.23283
273	3.72525	4	2.23283
274	3.72525	4	2.23283
275	3.72525	4	2.23283
276	3.72525	4	2.23283
277	3.72525	4	2.23283
278	3.72525	4	2.23283
279	3.72525	4	2.23283
280	3.72525	4	2.23283
281	3.72525	4	2.23283
282	3.72525	4	2.23283
283	3.72525	4	2.23283
284	3.72525	4	2.23283
285	3.72525	4	2.23283
286	3.72525	4	2.23283
287	3.72525	4	2.23283
288	3.72525	4	2.23283
289	3.72525	4	2.23283
290	3.72525	4	2.23283
291	3.72525	4	2.23283
292	3.72525	4	2.23283
293	3.72525	4	2.23283
294	3.72525	4	2.23283
295	3.72525	4	2.23283
296	3.72525	4	2.23283
297	3.72525	4	2.23283
298	3.72525	4	2.23283
299	3.72525	4	2.23283
300	3.72525	4	2.23283
301	3.72525	4	2.23283
302	3.72525	4	2.23283
303	3.72525	4	2.23283
304	3.72525	4	2.23283
305	3.72525	4	2.23283
306	3.72525	4	2.23283
307	3.72525	4	2.23283
308	3.72525	4	2.23283
309	3.72525	4	2.23283
310	3.72525	4	2.23283
311	3.72525	4	2.23283
312	3.72525	4	2.23283
313	3.72525	4	2.23283
314	3.72525	4	2.23283
315	3.72525	4	2.23283
316	3.72525	4	2.23283
317	3.72525	4	2.23283
318	3.72525	4	2.23283
319	3.72525	4	2.23283
320	3.72525	4	2.23283
321	3.72525	4	2.23283
322	3.72525	4	2.23283
323	3.72525	4	2.23283
324	3.72525	4	2.23283
325	3.72525	4	2.23283
326	3.72525	4	2.23283
327	3.72525	4	2.23283
328	3.72525	4	2.23283
329	3.72525	4	2.23283
330	3.72525	4	2.23283
331	3.72525	4	2.23283
332	3.72525	4	2.23283
333	3.72525	4	2.23283
334	3.72525	4	2.23283
335	3.72525	4	2.23283
336	3.72525	4	2.23283
337	3.72525	4	2.23283
338	3.72525	4	2.23283
339	3.72525	4	2.23283
340	3.72525	4	2.23283
341	3.72525	4	2.23283
342	3.72525	4	2.23283
343	3.72525	4	2.23283
344	3.72525	4	2.23283
345	3.72525	4	2.23283
346	3.72525	4	2.23283
347	3.72525	4	2.23283
348	3.72525	4	2.23283
349	3.72525	4	2.23283
350	3.72525	4	2.23283
351	3.72525	4	2.23283
352	3.72525	4	2.23283
353	3.72525	4	2.23283
354	3.72525	4	2.23283
355	3.72525	4	2.23283
356	3.72525	4	2.23283
357	3.72525	4	2.23283
358	3.72525	4	2.23283
359	3.72525	4	2.23283
360	3.72525	4	2.23283
361	3.72525	4	2.23283
362	3.72525	4	2.23283
363	3.72525	4	2.23283
364	3.72525	4	2.23283
365	3.72525	4	2.23283
366	3.72525	4	2.23283
367	3.72525	4	2.23283
368	3.72525	4	2.23283
369	3.72525	4	2.23283
370	3.72525	4	2.23283
371	3.72525	4	2.23283
372	3.72525	4	2.23283
373	3.72525	4	2.23283
374	3.72525	4	2.23283
375	3.72525	4	2.23283
376	3.72525	4	2.23283
377	3.72525	4	2.23283
378	3.72525	4	2.23283
379	3.72525	4	2.23283
380	3.72525	4	2.23283
381	3.72525	4	2.23283
382	3.72525	4	2.23283
383	3.72525	4	2.23283
384	3.72525	4	2.23283
385	3.72525	4	2.23283
386	3.72525	4	2.23283
387	3.72525	4	2.23283
388	3.72525	4	2.23283
389	3.72525	4	2.23283
390	3.72525	4	2.23283
391	3.72525	4	2.23283
392	3.72525	4	2.23283
393	3.72525	4	2.23283
394	3.72525	4	2.23283
395	3.72525	4	2.23283
396	3.72525	4	2.23283
397	3.72525	4	2.23283
398	3.72525	4	2.23283
399	3.72525	4	2.23283
400	3.72525	4	2.23283
401	3.72525	4	2.23283
402	3.72525	4	2.23283
403	3.72525	4	2.23283
404	3.72525	4	2.23283
405	3.72525	4	2.23283
406	3.72525	4	2.23283
407	3.72525	4	2.23283
408	3.72525	4	2.23283
409	3.72525	4	2.23283
410	3.72525	4	2.23283
411	3.72525	4	2.23283
412	3.72525	4	2.23283
413	3.72525	4	2.23283
414	3.72525	4	2.23283
415	3.72525	4	2.23283
416	3.72525	4	2.23283
417	3.72525	4	2.23283
418	3.72525	4	2.23283
419	3.72525	4	2.23283
420	3.72525	4	2.23283
421	3.72525	4	2.23283
422	3.72525	4	2.23283
423	3.72525	4	2.23283
424	3.72525	4	2.23283
425	3.72525	4	2.23283
426	3.72525	4	2.23283
427	3.72525	4	2.23283
428	3.72525	4	2.23283
429	3.72525	4	2.23283
430	3.72525	4	2.23283
431	3.72525	4	2.23283
432	3.72525	4	2.23283
433	3.72525	4	2.23283
434	3.72525	4	2.23283
435	3.72525	4	2.23283
436	3.72525	4	2.23283
437	3.72525	4	2.23283
438	3.72525	4	2.23283
439	3.72525	4	2.23283
440	3.72525	4	2.23283
441	3.72525	4	2.23283
442	3.72525	4	2.23283
443	3.72525	4	2.23283
444	3.72525	4	2.23283
445	3.72525	4	2.23283
446	3.72525	4	2.23283
447	3.72525	4	2.23283
448	3.72525	4	2.23283
449	3.72525	4	2.23283
450	3.72525	4	2.23283
451	3.72525	4	2.23283
452	3.72525	4	2.23283
453	3.72525	4	2.23283
454	3.72525	4	2.23283
455	3.72525	4	2.23283
456	3.72525	4	2.23283
457	3.72525	4	2.23283
458	3.72525	4	2.23283
459	3.72525	4	2.23283
460	3.72525	4	2.23283
461	3.72525	4	2.23283
462	3.72525	4	2.23283
463	3.72525	4	2.23283
464	3.72525	4	2.23283
465	3.72525	4	2.23283
466	3.72525	4	2.23283
467	3.72525	4	2.23283
468	3.72525	4	2.23283
469	3.72525	4	2.23283
470	3.72525	4	2.23283
471	3.72525	4	2.23283
472	3.72525	4	2.23283
473	3.72525	4	2.23283
474	3.72525	4	2.23283
475	3.72525	4	2.23283
476	3.72525	4	2.23283
477	3.72525	4	2.23283
478	3.72525	4	2.23283
479	3.72525	4	2.23283
480	3.72525	4	2.23283
481	3.72525	4	2.23283
482	3.72525	4	2.23283
483	3.72525	4	2.23283
484	3.72525	4	2.23283
485	3.72525	4	2.23283
486	3.72525	4	2.23283
487	3.72525	4	2.23283
488	3.72525	4	2.23283
489	3.72525	4	2.23283
490	3.72525	4	2.23283
491	3.72525	4	2.23283
492	3.72525	4	2.23283
493	3.72525	4	2.23283
494	3.72525	4	2.23283
495	3.72525	4	2.23283
496	3.72525	4	2.23283
497	3.72525	4	2.23283
498	3.72525	4	2.23283
499	3.72525	4	2.23283
500	3.72525	4	2.23283
501	3.72525	4	2.23283
502	3.72525	4	2.23283
503	3.72525	4	2.23283
504	3.72525	4	2.23283
505	3.72525	4	2.23283
506	3.72525	4	2.23283
507	3.72525	4	2.23283
508	3.72525	4	2.23283
509	3.72525	4	2.23283
510	3.72525	4	2.23283
511	3.72525	4	2.23283
512	3.72525	4	2.23283
513	3.72525	4	2.23283
514	3.72525	4	2.23283
515	3.72525	4	2.23283
516	3.72525	4	2.23283
517	3.72525	4	2.23283
518	3.72525	4	2.23283
519	3.72525	4	2.23283
520	3.72525	4	2.23283
521	3.72525	4	2.23283
522	3.72525	4	2.23283
523	3.72525	4	2.23283
524	3.72525	4	2.23283
525	3.72525	4	2.23283
526	3.72525	4	2.23283
527	3.72525	4	2.23283
528	3.72525	4	2.23283
529	3.72525	4	2.23283
530	3.72525	4	2.23283
531	3.72525	4	2.23283
532	3.72525	4	2.23283
533	3.72525	4	2.23283
534	3.72525	4	2.23283
535	3.72525	4	2.23283
536	3.72525	4	2.23283
537	3.72525	4	2.23283
538	3.72525	4	2.23283
539	3.72525	4	2.23283
540	3.72525	4	2.23283
541	3.72525	4	2.23283
542	3.72525	4	2.23283
543	3.72525	4	2.23283
544	3.72525	4	2.23283
545	3.72525	4	2.23283
546	3.72525	4	2.23283
547	3.72525	4	2.23283
548	3.72525	4	2.23283
549	3.72525	4	2.23283
550	3.72525	4	2.23283
551	3.72525	4	2.23283
552	3.72525	4	2.23283
553	3.72525	4	2.23283
554	3.72525	4	2.23283
555	3.72525	4	2.23283
556	3.72525	4	2.23283
557	3.72525	4	2.23283
558	3.72525	4	2.23283
559	3.72525	4	2.23283
560	3.72525	4	2.23283
561	3.72525	4	2.23283
562	3.72525	4	2.23283
563	3.72525	4	2.23283
564	3.72525	4	2.23283
565	3.72525	4	2.23283
566	3.72525	4	2.23283
567	3.72525	4	2.23283
568	3.72525	4	2.23283
569	3.72525	4	2.23283
570	3.72525	4	2.23283
571	3.72525	4	2.23283
572	3.72525	4	2.23283
573	3.72525	4	2.23283
574	3.72525	4	2.23283
575	3.72525	4	2.23283
576	3.72525	4	2.23283
577	3.72525	4	2.23283
578	3.72525	4	2.23283
579	3.72525	4	2.23283
580	3.72525	4	2.23283
581	3.72525	4	2.23283
582	3.72525	4	2.23283
583	3.72525	4	2.23283
584	3.72525	4	2.23283
585	3.72525	4	2.23283
586	3.72525	4	2.23283
587	3.72525	4	2.23283
588	3.72525	4	2.23283
589	3.72525	4	2.23283
590	3.72525	4	2.23283
591	3.72525	4	2.23283
592	3.72525	4	2.23283
593	3.72525	4	2.23283
594	3.72525	4	2.23283
595	3.72525	4	2.23283
596	3.72525	4	2.23283
597	3.72525	4	2.23283
598	3.72525	4	2.23283
599	3.72525	4	2.23283
600	3.72525	4	2.23283
601	3.72525	4	2.23283
602	3.72525	4	2.23283
603	3.72525	4	2.23283
604	3.72525	4	2.23283
605	3.72525	4	2.23283
606	3.72525	4	2.23283
607	3.72525	4	2.23283
608	3.72525	4	2.23283
609	3.72525	4	2.23283
610	3.72525	4	2.23283
611	3.72525	4	2.23283
612	3.72525	4	2.23283
613	3.72525	4	2.23283
614	3.72525	4	2.23283
615	3.72525	4	2.23283
616	3.72525	4	2.23283
617	3.72525	4	2.23283
618	3.72525	4	2.23283
619	3.72525	4	2.23283
620	3.72525	4	2.23283
621	3.72525	4	2.23283
622	3.72525	4	2.23283
623	3.72525	4	2.23283
624	3.72525	4	2.23283
625	3.72525	4	2.23283
626	3.72525	4	2.23283
627	3.72525	4	2.23283
628	3.72525	4	2.23283
629	3.72525	4	2.23283
630	3.72525	4	2.23283
631	3.72525	4	2.23283
632	3.72525	4	2.23283
633	3.72525	4	2.23283
634	3.72525	4	2.23283
635	3.72525	4	2.23283
636	3.72525	4	2.23283
637	3.72525	4	2.23283
638	3.72525	4	2.23283
639	3.72525	4	2.23283
640	3.72525	4	2.23283
641	3.72525	4	2.23283
642	3.72525	4	2.23283
643	3.72525	4	2.23283
644	3.72525	4	2.23283
645	3.72525	4	2.23283
646	3.72525	4	2.23283
647	3.72525	4	2.23283
648	3.72525	4	2.23283
649	3.72525	4	2.23283
650	3.72525	4	2.23283
651	3.72525	4	2.23283
652	3.72525	4	2.23283
653	3.72525	4	2.23283
654	3.72525	4	2.23283
655	3.72525	4	2.23283
656	3.72525	4	2.23283
657	3.72525	4	2.23283
658	3.72525	4	2.23283
659	3.72525	4	2.23283
660	3.72525	4	2.23283
661	3.72525	4	2.23283
662	3.72525	4	2.23283
663	3.72525	4	2.23283
664	3.72525	4	2.23283
665	3.72525	4	2.23283
666	3.72525	4	2.23283
667	3.72525	4	2.23283
668	3.72525	4	2.23283
669	3.72525	4	2.23283
670	3.72525	4	2.23283
671	3.72525	4	2.23283
672	3.72525	4	2.23283
673	3.72525	4	2.23283
674	3.72525	4	2.23283
675	3.72525	4	2.23283
676	3.72525	4	2.23283
677	3.72525	4	2.23283
678	3.72525	4	2.23283
679	3.72525	4	2.23283
680	3.72525	4	2.23283
681	3.72525	4	2.23283
682	3.72525	4	2.23283
683	3.72525	4	2.23283
684	3.72525	4	2.23283
685	3.72525	4	2.23283
686	3.72525	4	2.23283
687	3.72525	4	2.23283
688	3.72525	4	2.23283
689	3.72525	4	2.23283
690	3.72525	4	2.23283
691	3.72525	4	2.23283
692	3.72525	4	2.23283
693	3.72525	4	2.23283
694	3.72525	4	2.23283
695	3.72525	4	2.23283
696	3.72525	4	2.23283
697	3.72525	4	2.23283
698	3.72525	4	2.23283
699	3.72525	4	2.23283
700	3.72525	4	2.23283
701	3.72525	4	2.23283
702	3.72525	4	2.23283
703	3.72525	4	2.23283
704	3.72525	4	2.23283
705	3.72525	4	2.23283
706	3.72525	4	2.23283
707	3.72525	4	2.23283
708	3.72525	4	2.23283
709	3.72525	4	2.23283
710	3.72525	4	2.23283
711	3.72525	4	2.23283
712	3.72525	4	2.23283
713	3.72525	4	2.23283
714	3.72525	4	2.23283
715	3.72525	4	2.23283
716	3.72525	4	2.23283
717	3.72525	4	2.23283
718	3.72525	4	2.23283
719	3.72525	4	2.23283
720	3.72525	4	2.23283
721	3.72525	4	2.23283
722	3.72525	4	2.23283
723	3.72525	4	2.23283
724	3.72525	4	2.23283
725	3.72525	4	2.23283
726	3.72525	4	2.23283
727	3.72525	4	2.23283
728	3.72525	4	2.23283
729	3.72525	4	2.23283
730	3.72525	4	2.23283
731	3.72525	4	2.23283
732	3.72525	4	2.23283
733	3.72525	4	2.23283
734	3.72525	4	2.23283
735	3.72525	4	2.23283
736	3.72525	4	2.23283
737	3.72525	4	2.23283
738	3.72525	4	2.23283
739	3.72525	4	2.23283
740	3.72525	4	2.23283
741	3.72525	4	2.23283
742	3.72525	4	2.23283
743	3.72525	4	2.23283
744	3.72525	4	2.23283
745	3.72525	4	2.23283
746	3.72525	4	2.23283
747	3.72525	4	2.23283
748	3.72525	4	2.23283
749	3.72525	4	2.23283
750	3.72525	4	2.23283
751	3.72525	4	2.23283
752	3.72525	4	2.23283
753	3.72525	4	2.23283
754	3.72525	4	2.23283
755	3.72525	4	2.23283
756	3.72525	4	2.23283
757	3.72525	4	2.23283
758	3.72525	4	2.23283
759	3.72525	4	2.23283
760	3.72525	4	2.23283
761	3.72525	4	2.23283
762	3.72525	4	2.23283
763	3.72525	4	2.23283
764	3.72525	4	2.23283
765	3.72525	4	2.23283
766	3.72525	4	2.23283
767	3.72525	4	2.23283
768	3.72525	4	2.23283
769	3.72525	4	2.23283
770	3.72525	4	2.23283
771	3.72525	4	2.23283
772	3.72525	4	2.23283
773	3.72525	4	2.23283
774	3.72525	4	2.23283
775	3.72525	4	2.23283
776	3.72525	4	2.23283
777	3.72525	4	2.23283
778	3.72525	4	2.23283
779	3.72525	4	2.23283
780	3.72525	4	2.23283
781	3.72525	4	2.23283
782	3.72525	4	2.23283
783	3.72525	4	2.23283
784	3.72525	4	2.23283
785	3.72525	4	2.23283
786	3.72525	4	2.23283
787	3.72525	4	2.23283
788	3.72525	4	2.23283
789	3.72525	4	2.23283
790	3.72525	4	2.23283
791	3.72525	4	2.23283
792	3.72525	4	2.23283
793	3.72525	4	2.23283
794	3.72525	4	2.23283
795	3.72525	4	2.23283
796	3.72525	4	2.23283
797	3.72525	4	2.23283
798	3.72525	4	2.23283
799	3.72525	4	2.23283
800	3.72525	4	2.23283
801	3.72525	4	2.23283
802	3.72525	4	2.23283
803	3.72525	4	2.23283
804	3.72525	4	2.23283
805	3.72525	4	2.23283
806	3.72525	4	2.23283
807	3.72525	4	2.23283
808	3.72525	4	2.23283
809	3.72525	4	2.23283
810	3.72525	4	2.23283
811	3.72525	4	2.23283
812	3.72525	4	2.23283
813	3.72525	4	2.23283
814	3.72525	4	2.23283
815	3.72525	4	2.23283
816	3.72525	4	2.23283
817	3.72525	4	2.23283
818	3.72525	4	2.23283
819	3.72525	4	2.23283
820	3.72525	4	2.23283
821	3.72525	4	2.23283
822	3.72525	4	2.23283
823	3.72525	4	2.23283
824	3.72525	4	2.23283
825	3.72525	4	2.23283
826	3.72525	4	2.23283
827	3.72525	4	2.23283
828	3.72525	4	2.23283
829	3.72525	4	2.23283
830	3.72525	4	2.23283
831	3.72525	4	2.23283
832	3.72525	4	2.23283
833	3.72525	4	2.23283
834	3.72525	4	2.23283
835	3.72525	4	2.23283
836	3.72525	4	2.23283
837	3.72525	4	2.23283
838	3.72525	4	2.23283
839	3.72525	4	2.23283
840	3.72525	4	2.23283
841	3.72525	4	2.23283
842	3.72525	4	2.23283
843	3.72525	4	2.23283
844	3.72525	4	2.23283
845	3.72525	4	2.23283
846	3.72525	4	2.23283
847	3.72525	4	2.23283
848	3.72525	4	2.23283
849	3.72525	4	2.23283
850	3.72525	4	2.23283
851	3.72525	4	2.23283
852	3.72525	4	2.23283
853	3.72525	4	2.23283
854	3.72525	4	2.23283
855	3.72525	4	2.23283
856	3.72525	4	2.23283
857	3.72525	4	2.23283
858	3.72525	4	2.23283
859	3.72525	4	2.23283
860	3.72525	4	2.23283
861	3.72525	4	2.23283
862	3.72525	4	2.23283
863	3.72525	4	2.23283
864	3.72525	4	2.23283
865	3.72525	4	2.23283
866	3.72525	4	2.23283
867	3.72525	4	2.23283
868	3.72525	4	2.23283
869	3.72525	4	2.23283
870	3.72525	4	2.23283
871	3.72525	4	2.23283
872	3.72525	4	2.23283
873	3.72525	4	2.23283
874	3.72525	4	2.23283
875	3.72525	4	2.23283
876	3.72525	4	2.23283
877	3.72525	4	2.23283
878	3.72525	4	2.23283
879	3.72525	4	2.23283
880	3.72525	4	2.23283
881	3.72525	4	2.23283
882	3.72525	4	2.23283
883	3.72525	4	2.23283
884	3.72525	4	2.23283
885	3.72525	4	2.23283
886	3.72525	4	2.23283
887	3.72525	4	2.23283
888	3.72525	4	2.23283
889	3.72525	4	2.23283
890	3.72525	4	2.23283
891	3.72525	4	2.23283
892	3.72525	4	2.23283
893	3.72525	4	2.23283
894	3.72525	4	2.23283
895	3.72525	4	2.23283
896	3.72525	4	2.23283
897	3.72525	4	2.23283
898	3.72525	4	2.23283
899	3.72525	4	2.23283
900	3.72525	4	2.23283
901	3.72525	4	2.23283
902	3.72525	4	2.23283
903	3.72525	4	2.23283
904	3.72525	4	2.23283
905	3.72525	4	2.23283
906	3.72525	4	2.23283
907	3.72525	4	2.23283
908	3.72525	4	2.23283
909	3.72525	4	2.23283
910	3.72525	4	2.23283
911	3.72525	4	2.23283
912	3.72525	4	2.23283
913	3.72525	4	2.23283
914	3.72525	4	2.23283
915	3.72525	4	2.23283
916	3.72525	4	2.23283
917	3.72525	4	2.23283
918	3.72525	4	2.23283
919	3.72525	4	2.23283
920	3.72525	4	2.23283
921	3.72525	4	2.23283
922	3.72525	4	2.23283
923	3.72525	4	2.23283
924	3.72525	4	2.23283
925	3.72525	4	2.23283
926	3.72525	4	2.23283
927	3.72525	4	2.23283
928	3.72525	4	2.23283
929	3.72525	4	2.23283
930	3.72525	4	2.23283
931	3.72525	4	2.23283
932	3.72525	4	2.23283
933	3.72525	4	2.23283
934	3.72525	4	2.23283
935	3.72525	4	2.23283
936	3.72525	4	2.23283
937	3.72525	4	2.23283
938	3.72525	4	2.23283
939	3.72525	4	2.23283
940	3.72525	4	2.23283
941	3.72525	4	2.23283
942	3.72525	4	2.23283
943	3.72525	4	2.23283
944	3.72525	4	2.23283
945	3.72525	4	2.23283
946	3.72525	4	2.23283
947	3.72525	4	2.23283
948	3.72525	4	2.23283
949	3.72525	4	2.23283
950	3.72525	4	2.23283
951	3.72525	4	2.23283
952	3.72525	4	2.23283
953	3.72525	4	2.23283
954	3.72525	4	2.23283
955	3.72525	4	2.23283
956	3.72525	4	2.23283
957	3.72525	4	2.23283
958	3.72525	4	2.23283
959	3.72525	4	2.23283
960	3.72525	4	2.23283
961	3.72525	4	2.23283
962	3.72525	4	2.23283
963	3.72525	4	2.23283
964	3.72525	4	2.23283
965	3.72525	4	2.23283
966	3.72525	4	2.23283
967	3.72525	4	2.23283
968	3.72525	4	2.23283
969	3.72525	4	2.23283
970	3.72525	4	2.23283
971	3.72525	4	2.23283
972	3.72525	4	2.23283
973	3.72525	4	2.23283
974	3.72525	4	2.23283
975	3.72525	4	2.23283
976	3.72525	4	2.23283
977	3.72525	4	2.23283
978	3.72525	4	2.23283
979	3.72525	4	2.23283
980	3.72525	4	2.23283
981	3.72525	4	2.23283
982	3.72525	4	2.23283
983	3.72525	4	2.23283
984	3.72525	4	2.23283
985	3.72525	4	2.23283
986	3.72525	4	2.23283
987	3.72525	4	2.23283
988	3.72525	4	2.23283
989	3.72525	4	2.23283
990	3.72525	4	2.23283
991	3.72525	4	2.23283
992	3.72525	4	2.23283
993	3.72525	4	2.23283
994	3.72525	4	2.23283
995	3.72525	4	2.23283
996	3.72525	4	2.23283
997	3.72525	4	2.23283
998	3.72525	4	2.23283
999	3.72525	4	2.23283
1000	3.72525	4	2.23283
1001	3.72525	4	2.23283
1002	3.72525	4	2.23283
1003	3.72525	4	2.23283
1004	3.72525	4	2.23283
1005	3.72525	4	2.23283
1006	3.72525	4	2.23283
1007	3.72525	4	2.23283
1008	3.72525	4	2.23283
1009	3.72525	4	2.23283
1010	3.72525	4	2.23283
1011	3.72525	4	2.23283
1012	3.72525	4	2.23283
1013	3.72525	4	2.23283
1014	3.72525	4	2.23283
1015	3.72525	4	2.23283
1016	3.72525	4	2.23283
1017	3.72525	4	2.23283
1018	3.72525	4	2.23283
1019	3.72525	4	2.23283
1020	3.72525	4	2.23283
1021	3.72525	4	2.23283
1022	3.72525	4	2.23283
1023	3.72525	4	2.23283
1024	3.72525	4	2.23283
1025	3.72525	4	2.23283
1026	3.72525	4	2.23283
1027	3.72525	4	2.23283
1028	3.72525	4	2.23283
1029	3.72525	4	2.23283
1030	3.72525	4	2.23283
1031	3.72525	4	2.23283
1032	3.72525	4	2.23283
1033	3.72525	4	2.23283
1034	3.72525	4	2.23283
1035	3.72525	4	2.23283
1036	3.72525	4	2.23283
1037	3.72525	4	2.23283
1038	3.72525	4	2.23283
1039	3.72525	4	2.23283
1040	3.72525	4	2.23283
1041	3.72525	4	2.23283
1042	3.72525	4	2.23283
1043	3.72525	4	2.23283
1044	3.72525	4	2.23283
1045	3.72525	4	2.23283
1046	3.72525	4	2.23283
1047	3.72525	4	2.23283
1048	3.72525	4	2.23283
1049	3.72525	4	2.23283
1050	3.72525	4	2.23283
1051	3.72525	4	2.23283
1052	3.72525	4	2.23283
1053	3.72525	4	2.23283
1054	3.72525	4	2.23283
1055	3.72525	4	2.23283
1056	3.72525	4	2.23283
1057	3.72525	4	2.23283
1058	3.72525	4	2.23283
1059	3.72525	4	2.23283
1060	3.72525	4	2.23283
1061	3.72525	4	2.23283
1062	3.72525	4	2.23283
1063	3.72525	4	2.23283
1064	3.72525	4	2.23283
1065	3.72525	4	2.23283
1066	3.72525	4	2.23283
1067	3.72525	4	2.23283
1068	3.72525	4	2.23283
1069	3.72525	4	2.23283
1070	3.72525	4	2.23283
1071	3.72525	4	2.23283
1072	3.72525	4	2.23283
1073	3.72525	4	2.23283
1074	3.72525	4	2.23283
1075	3.72525	4	2.23283
1076	3.72525	4	2.23283
1077	3.72525	4	2.23283
1078	3.72525	4	2.23283
1079	3.72525	4	2.23283
1080	3.72525	4	2.23283
1081	3.72525	4	2.23283
1082	3.72525	4	2.23283
1083	3.72525	4	2.23283
1084	3.72525	4	2.23283
1085	3.72525	4	2.23283
1086	3.72525	4	2.23283
1087	3.72525	4	2.23283
1088	3.72525	4	2.23283
1089	3.72525	4	2.23283
1090	3.72525	4	2.23283
1091	3.72525	4	2.23283
1092	3.72525	4	2.23283
1093	3.72525	4	2.23283
1094	3.72525	4	2.23283
1095	3.72525	4	2.23283
1096	3.72525	4	2.23283
1097	3.72525	4	2.23283
1098	3.72525	4	2.23283
1099	3.72525	4	2.23283
1100	3.72525	4	2.23283
1101	3.72525	4	2.23283
1102	3.72525	4	2.23283
1103	3.72525	4	2.23283
1104	3.72525	4	2.23283
1105	3.72525	4	2.23283
1106	3.72525	4	2.23283
1107	3.72525	4	2.23283
1108	3.72525	4	2.23283
1109	3.72525	4	2.23283
1110	3.72525	4	2.23283
1111	3.72525	4	2.23283
1112	3.72525	4	2.23283
1113	3.72525	4	2.23283
1114	3.72525	4	2.23283
1115	3.72525	4	2.23283
1116	3.72525	4	2.23283
1117	3.72525	4	2.23283
1118	3.72525	4	2.23283
1119	3.72525	4	2.23283
1120	3.72525	4	2.23283
1121	3.72525	4	2.23283
1122	3.72525	4	2.23283
1123	3.72525	4	2.23283
1124	3.72525	4	2.23283
1125	3.72525	4	2.23283
1126	3.72525	4	2.23283
1127	3.72525	4	2.23283
1128	3.72525	4	2.23283
1129	3.72525	4	2.23283
1130	3.72525	4	2.23283
1131	3.72525	4	2.23283
1132	3.72525	4	2.23283
1133	3.72525	4	2.23283
1134	3.72525	4	2.23283
1135	3.72525	4	2.23283
1136	3.72525	4	2.23283
1137	3.72525	4	2.23283
1138	3.72525	4	2.23283
1139	3.72525	4	2.23283
1140	3.72525	4	2.23283
1141	3.72525	4	2.23283
1142	3.72525	4	2.23283
1143	3.72525	4	2.23283
1144	3.72525	4	2.23283
1145	3.72525	4	2.23283
1146	3.72525	4	2.23283
1147	3.72525	4	2.23283
1148	3.72525	4	2.23283
1149	3.72525	4	2.23283
1150	3.72525	4	2.23283
1151	3.72525	4	2.23283
1152	3.72525	4	2.23283
1153	3.72525	4	2.23283
1154	3.72525	4	2.23283
1155	3.72525	4	2.23283
1156	3.72525	4	2.23283
1157	3.72525	4	2.23283
1158	3.72525	4	2.23283
1159	3.72525	4	2.23283
1160	3.72525	4	2.23283
1161	3.72525	4	2.23283
1162	3.72525	4	2.23283
1163	3.72525	4	2.23283
1164	3.72525	4	2.23283
1165	3.72525	4	2.23283
1166	3.72525	4	2.23283
1167	3.72525	4	2.23283
1168	3.72525	4	2.23283
1169	3.72525	4	2.23283
1170	3.72525	4	2.23283
1171	3.72525	4	2.23283
1172	3.72525	4	2.23283
1173	3.72525	4	2.23283
1174	3.72525	4	2.23283
1175	3.72525	4	2.23283
1176	3.72525	4	2.23283
1177	3.72525	4	2.23283
1178	3.72525	4	2.23283
1179	3.72525	4	2.23283
1180	3.72525	4	2.23283
1181	3.72525	4	2.23283
1182	3.72525	4	2.23283
1183	3.72525	4	2.23283
1184	3.72525	4	2.23283
1185	3.72525	4	2.23283
1186	3.72525	4	2.23283
1187	3.72525	4	2.23283
1188	3.72525	4	2.23283
1189	3.72525	4	2.23283
1190	3.72525	4	2.23283
1191	3.72525	4	2.23283
1192	3.72525	4	2.23283
1193	3.72525	4	2.23283
1194	3.72525	4	2.23283
1195	3.72525	4	2.23283
1196	3.72525	4	2.23283
1197	3.72525	4	2.23283
1198	3.72525	4	2.23283
1199	3.72525	4	2.23283
1200	3.72525	4	2.23283
1201	3.72525	4	2.23283
1202	3.72525	4	2.23283
1203	3.72525	4	2.23283
1204	3.72525	4	2.23283
1205	3.72525	4	2.23283
1206	3.72525	4	2.23283
1207	3.72525	4	2.23283
1208	3.72525	4	2.23283
1209	3.72525	4	2.23283
1210	3.72525	4	2.23283
1211	3.72525	4	2.23283
1212	3.72525	4	2.23283
1213	3.72525	4	2.23283
1214	3.72525	4	2.23283
1215	3.72525	4	2.23283
1216	3.72525	4	2.23283
1217	3.72525	4	2.23283
1218	3.72525	4	2.23283
1219	3.72525	4	2.23283
1220	3.72525	4	2.23283
1221	3.72525	4	2.23283
1222	3.72525	4	2.23283
1223	3.72525	4	2.23283
1224	3.72525	4	2.23283
1225	3.72525	4	2.23283
1226	3.72525	4	2.23283
1227	3.72525	4	2.23283
1228	3.72525	4	2.23283
1229	3.72525	4	2.23283
1230	3.72525	4	2.23283
1231	3.72525	4	2.23283
1232	3.72525	4	2.23283
1233	3.72525	4	2.23283
1234	3.72525	4	2.23283
1235	3.72525	4	2.23283
1236	3.72525	4	2.23283
1237	3.72525	4	2.23283
1238	3.72525	4	2.23283
1239	3.72525	4	2.23283
1240	3.72525	4	2.23283
1241	3.72525	4	2.23283
1242	3.72525	4	2.23283
1243	3.72525	4	2.23283
1244	3.72525	4	2.23283
1245	3.72525	4	2.23283
1246	3.72525	4	2.23283
1247	3.72525	4	2.23283
1248	3.72525	4	2.23283
1249	3.72525	4	2.23283
1250	3.72525	4	2.23283
1251	3.72525	4	2.23283
1252	3.72525	4	2.23283
1253	3.72525	4	2.23283
1254	3.72525	4	2.23283
1255	3.72525	4	2.23283
1256	3.72525	4	2.23283
1257	3.72525	4	2.23283
1258	3.72525	4	2.23283
1259	3.72525	4	2.23283
1260	3.72525	4	2.23283
1261	3.72525	4	2.23283
1262	3.72525	4	2.23283
1263	3.72525	4	2.23283
1264	3.72525	4	2.23283
1265	3.72525	4	2.23283
1266	3.72525	4	2.23283
1267	3.72525	4	2.23283
1268	3.72525	4	2.23283
1269	3.72525	4	2.23283
1270	3.72525	4	2.23283
1271	3.72525	4	2.23283
1272	3.72525	4	2.23283
1273	3.72525	4	2.23283
1274	3.72525	4	2.23283
1275	3.72525	4	2.23283
1276	3.72525	4	2.23283
1277	3.72525	4	2.23283
1278	3.72525	4	2.23283
1279	3.72525	4	2.23283
1280	3.72525	4	2.23283
1281	3.72525	4	2.23283
1282	3.72525	4	2.23283
1283	3.72525	4	2.23283
1284	3.72525	4	2.23283
1285	3.72525	4	2.23283
1286	3.72525	4	2.23283
1287	3.72525	4	2.23283
1288	3.72525	4	2.23283
1289	3.72525	4	2.23283
1290	3.72525	4	2.23283
1291	3.72525	4	2.23283
1292	3.72525	4	2.23283
1293	3.72525	4	2.23283
1294	3.72525	4	2.23283
1295	3.72525	4	2.23283
1296	3.72525	4	2.23283
1297	3.72525	4	2.23283
1298	3.72525	4	2.23283
1299	3.72525	4	2.23283
1300	3.72525	4	2.23283
1301	3.72525	4	2.23283
1302	3.72525	4	2.23283
1303	3.72525	4	2.23283
1304	3.72525	4	2.23283
1305	3.72525	4	2.23283
1306	3.72525	4	2.23283
1307	3.72525	4	2.23283
1308	3.72525	4	2.23283
1309	3.72525	4	2.23283
1310	3.72525	4	2.23283
1311	3.72525	4	2.23283
1312	3.72525	4	2.23283
1313	3.72525	4	2.23283
1314	3.72525	4	2.23283
1315	3.72525	4	2.23283
1316	3.72525	4	2.23283
1317	3.72525	4	2.23283
1318	3.72525	4	2.23283
1319	3.72525	4	2.23283
1320	3.72525	4	2.23283
1321	3.72525	4	2.23283
1322	3.72525	4	2.23283
1323	3.72525	4	2.23283
1324	3.72525	4	2.23283
1325	3.72525	4	2.23283
1326	3.72525	4	2.23283
1327	3.72525	4	2.23283
1328	3.72525	4	2.23283
1329	3.72525	4	2.23283
1330	3.72525	4	2.23283
1331	3.72525	4	2.23283
1332	3.72525	4	2.23283
1333	3.72525	4	2.23283
1334	3.72525	4	2.23283
1335	3.72525	4	2.23283
1336	3.72525	4	2.23283
1337	3.72525	4	2.23283
1338	3.72525	4	2.23283
1339	3.72525	4	2.23283
1340	3.72525	4	2.23283
1341	3.72525	4	2.23283
1342	3.72525	4	2.23283
1343	3.72525	4	2.23283
1344	3.72525	4	2.23283
1345	3.72525	4	2.23283
1346	3.72525	4	2.23283
1347	3.72525	4	2.23283
1348	3.72525	4	2.23283
1349	3.72525	4	2.23283
1350	3.72525	4	2.23283
1351	3.72525	4	2.23283
1352	3.72525	4	2.23283
1353	3.72525	4	2.23283
1354	3.72525	4	2.23283
1355	3.72525	4	2.23283
1356	3.72525	4	2.23283
1357	3.72525	4	2.23283
1358	3.72525	4	2.23283
1359	3.72525	4	2.23283
1360	3.72525	4	2.23283
1361	3.72525	4	2.23283
1362	3.72525	4	2.23283
1363	3.72525	4	2.23283
1364	3.72525	4	2.23283
1365	3.72525	4	2.23283
1366	3.72525	4	2.23283
1367	3.72525	4	2.23283
1368	3.72525	4	2.23283
1369	3.72525	4	2.23283
1370	3.72525	4	2.23283
1371	3.72525	4	2.23283
1372	3.72525	4	2.23283
1373	3.72525	4	2.23283
1374	3.72525	4	2.23283
1375	3.72525	4	2.23283
1376	3.72525	4	2.23283
1377	3.72525	4	2.23283
1378	3.72525	4	2.23283
1379	3.72525	4	2.23283
1380	3.72525	4	2.23283
1381	3.72525	4	2.23283
1382	3.72525	4	2.23283
1383	3.72525	4	2.23283
1384	3.72525	4	2.23283
1385	3.72525	4	2.23283
1386	3.72525	4	2.23283
1387	3.72525	4	2.23283
1388	3.72525	4	2.23283
1389	3.72525	4	2.23283
1390	3.72525	4	2.23283
1391	3.72525	4	2.23283
1392	3.72525	4	2.23283
1393	3.72525	4	2.23283
1394	3.72525	4	2.23283
1395	3.72525	4	2.23283
1396	3.72525	4	2.23283
1397	3.72525	4	2.23283
1398	3.72525	4	2.23283
1399	3.72525	4	2.23283
1400	3.72525	4	2.23283
1401	3.72525	4	2.23283
1402	3.72525	4	2.23283
1403	3.72525	4	2.23283
1404	3.72525	4	2.23283
1405	3.72525	4	2.23283
1406	3.72525	4	2.23283
1407	3.72525	4	2.23283
1408	3.72525	4	2.23283
1409	3.72525	4	2.23283
1410	3.72525	4	2.23283
1411	3.72525	4	2.23283
1412	3.72525	4	2.23283
1413	3.72525	4	2.23283
1414	3.72525	4	2.23283
1415	3.72525	4	2.23283
1416	3.72525	4	2.23283
1417	3.72525	4	2.23283
1418	3.72525	4	2.23283
1419	3.72525	4	2.23283
1420	3.72525	4	2.23283
1421	3.72525	4	2.23283
1422	3.72525	4	2.23283
1423	3.72525	4	2.23283
1424	3.72525	4	2.23283
1425	3.72525	4	2.23283
1426	3.72525	4	2.23283
1427	3.72525	4	2.23283
1428	3.72525	4	2.23283
1429	3.72525	4	2.23283
1430	3.72525	4	2.23283
1431	3.72525	4	2.23283
1432	3.72525	4	2.23283
1433	3.72525	4	2.23283
1434	3.72525	4	2.23283
1435	3.72525	4	2.23283
1436	3.72525	4	2.23283
1437	3.72525	4	2.23283
1438	3.72525	4	2.23283
1439	3.72525	4	2.23283
1440	3.72525	4	2.23283
1441	3.72525	4	2.23283
1442	3.72525	4	2.23283
1443	3.72525	4	2.23283
1444	3.72525	4	2.23283
1445	3.72525	4	2.23283
1446	3.72525	4	2.23283
1447	3.72525	4	2.23283
1448	3.72525	4	2.23283
1449	3.72525	4	2.23283
1450	3.72525	4	2.23283
1451	3.72525	4	2.23283
1452	3.72525	4	2.23283
1453	3.72525	4	2.23283
1454	3.72525	4	2.23283
1455	3.72525	4	2.23283
1456	3.72525	4	2.23283
1457	3.72525	4	2.23283
1458	3.72525	4	2.23283
1459	3.72525	4	2.23283
1460	3.72525	4	2.23283
1461	3.72525	4	2.23283
1462	3.72525	4	2.23283
1463	3.72525	4	2.23283
1464	3.72525	4	2.23283
1465	3.72525	4	2.23283
1466	3.72525	4	2.23283
1467	3.72525	4	2.23283
1468	3.72525	4	2.23283
1469	3.72525	4	2.23283
1470	3.72525	4	2.23283
1471	3.72525	4	2.23283
1472	3.72525	4	2.23283
1473	3.72525	4	2.23283
1474	3.72525	4	2.23283
1475	3.72525	4	2.23283
1476	3.72525	4	2.23283
1477	3.72525	4	2.23283
1478	3.72525	4	2.23283
1479	3.72525	4	2.23283
1480	3.72525	4	2.23283
1481	3.72525	4	2.23283
1482	3.72525	4	2.23283
1483	3.72525	4	2.23283
1484	3.72525	4	2.23283
1485	3.72525	4	2.23283
1486	3.72525	4	2.23283
1487	3.72525	4	2.23283
1488	3.72525	4	2.23283
1489	3.72525	4	2.23283
1490	3.72525	4	2.23283
1491	3.72525	4	2.23283
1492	3.72525	4	2.23283
1493	3.72525	4	2.23283
1494	3.72525	4	2.23283
1495	3.72525	4	2.23283
1496	3.72525	4	2.23283
1497	3.72525	4	2.23283
1498	3.72525	4	2.23283
1499	3.72525	4	2.23283
1500	3.72525	4	2.23283
1501	3.72525	4	2.23283
1502	3.72525	4	2.23283
1503	3.72525	4	2.23283
1504	3.72525	4	2.23283
1505	3.72525	4	2.23283
1506	3.72525	4	2.23283
1507	3.72525	4	2.23283
1508	3.72525	4	2.23283
1509	3.72525	4	2.23283
1510	3.72525	4	2.23283
1511	3.72525	4	2.23283
1512	3.72525	4	2.23283
1513	3.72525	4	2.23283
1514	3.72525	4	2.23283
1515	3.72525	4	2.23283
1516	3.72525	4	2.23283
1517	3.72525	4	2.23283
1518	3.72525	4	2.23283
1519	3.72525	4	2.23283
1520	3.72525	4	2.23283
1521	3.72525	4	2.23283
1522	3.72525	4	2.23283
1523	3.72525	4	2.23283
1524	3.72525	4	2.23283
1525	3.72525	4	2.23283
1526	3.72525	4	2.23283
1527	3.72525	4	2.23283
1528	3.72525	4	2.23283
1529	3.72525	4	2.23283
1530	3.72525	4	2.23283
1531	3.72525	4	2.23283
1532	3.72525	4	2.23283
1533	3.72525	4	2.23283
1534	3.72525	4	2.23283
1535	3.72525	4	2.23283
1536	3.72525	4	2.23283
1537	3.72525	4	2.23283
1538	3.72525	4	2.23283
1539	3.72525	4	2.23283
1540	3.72525	4	2.23283
1541	3.72525	4	2.23283
1542	3.72525	4	2.23283
1543	3.72525	4	2.23283
1544	3.72525	4	2.23283
1545	3.72525	4	2.23283
1546	3.72525	4	2.23283
1547	3.72525	4	2.23283
1548	3.72525	4	2.23283
1549	3.72525	4	2.23283
1550	3.72525	4	2.23283
1551	3.72525	4	2.23283
1552	3.72525	4	2.23283
1553	3.72525	4	2.23283
1554	3.72525	4	2.23283
1555	3.72525	4	2.23283
1556	3.72525	4	2.23283
1557	3.72525	4	2.23283
1558	3.72525	4	2.23283
1559	3.72525	4	2.23283
1560	3.72525	4	2.23283
1561	3.72525	4	2.23283
1562	3.72525	4	2.23283
1563	3.72525	4	2.23283
1564	3.72525	4	2.23283
1565	3.72525	4	2.23283
1566	3.72525	4	2.23283
1567	3.72525	4	2.23283
1568	3.72525	4	2.23283
1569	3.72525	4	2.23283
1570	3.72525	4	2.23283
1571	3.72525	4	2.23283
1572	3.72525	4	2.23283
1573	3.72525	4	2.23283
1574	3.72525	4	2.23283
1575	3.72525	4	2.23283
1576	3.72525	4	2.23283
1577	3.72525	4	2.23283
1578	3.72525	4	2.23283
1579	3.72525	4	2.23283
1580	3.72525	4	2.23283
1581	3.72525	4	2.23283
1582	3.72525	4	2.23283
1583	3.72525	4	2.23283
1584	3.72525	4	2.23283
1585	3.72525	4	2.23283
1586	3.72525	4	2.23283
1587	3.72525	4	2.23283
1588	3.72525	4	2.23283
1589	3.72525	4	2.23283
1590	3.72525	4	2.23283
1591	3.72525	4	2.23283
1592	3.72525	4	2.23283
1593	3.72525	4	2.23283
1594	3.72525	4	2.23283
1595	3.72525	4	2.23283
1596	3.72525	4	2.23283
1597	3.72525	4	2.23283
1598	3.72525	4	2.23283
1599	3.72525	4	2.23283
1600	3.72525	4	2.23283
1601	3.72525	4	2.23283
1602	3.72525	4	2.23283
1603	3.72525	4	2.23283
1604	3.72525	4	2.23283
1605	3.72525	4	2.23283
1606	3.72525	4	2.23283
1607	3.72525	4	2.23283
1608	3.72525	4	2.23283
1609	3.72525	4	2.23283
1610	3.72525	4	2.23283
1611	3.72525	4	2.23283
1612	3.72525	4	2.23283
1613	3.72525	4	2.23283
1614	3.72525	4	2.23283
1615	3.72525	4	2.23283
1616	3.72525	4	2.23283
1617	3.72525	4	2.23283
1618	3.72525	4	2.23283
1619	3.72525	4	2.23283
1620	3.72525	4	2.23283
1621	3.72525	4	2.23283
1622	3.72525	4	2.23283
1623	3.72525	4	2.23283
1624	3.72525	4	2.23283
1625	3.72525	4	2.23283
1626	3.72525	4	2.23283
1627	3.72525	4	2.23283
1628	3.72525	4	2.23283
1629	3.72525	4	2.23283
1630	3.72525	4	2.23283
1631	3.72525	4	2.23283
1632	3.72525	4	2.23283
1633	3.72525	4	2.23283
1634	3.72525	4	2.23283
1635	3.72525	4	2.23283
1636	3.72525	4	2.23283
1637	3.72525	4	2.23283
1638	3.72525	4	2.23283
1639	3.72525	4	2.23283
1640	3.72525	4	2.23283
1641	3.72525	4	2.23283
1642	3.72525	4	2.23283
1643	3.72525	4	2.23283
1644	3.72525	4	2.23283
1645	3.72525	4	2.23283
1646	3.72525	4	2.23283
1647	3.72525	4	2.23283
1648	3.72525	4	2.23283
1649	3.72525	4	2.23283
1650	3.72525	4	2.23283
1651	3.72525	4	2.23283
1652	3.72525	4	2.23283
1653	3.72525	4	2.23283
1654	3.72525	4	2.23283
1655	3.72525	4	2.23283
1656	3.72525	4	2.23283
1657	3.72525	4	2.23283
1658	3.72525	4	2.23283
1659	3.72525	4	2.23283
1660	3.72525	4	2.23283
1661	3.72525	4	2.23283
1662	3.72525	4	2.23283
1663	3.72525	4	2.23283
1664	3.72525	4	2.23283
1665	3.72525	4	2.23283
1666	3.72525	4	2.23283
1667	3.72525	4	2.23283
1668	3.72525	4	2.23283
1669	3.72525	4	2.23283
1670	3.72525	4	2.23283
1671	3.72525	4	2.23283
1672	3.72525	4	2.23283
1673	3.72525	4	2.23283
1674	3.72525	4	2.23283
1675	3.72525	4	2.23283
1676	3.72525	4	2.23283
1677	3.72525	4	2.23283
1678	3.72525	4	2.23283
1679	3.72525	4	2.23283
1680	3.72525	4	2.23283
1681	3.72525	4	2.23283
1682	3.72525	4	2.23283
1683	3.72525	4	2.23283
1684	3.72525	4	2.23283
1685	3.72525	4	2.23283
1686	3.72525	4	2.23283
1687	3.72525	4	2.23283
1688	3.72525	4	2.23283
1689	3.72525	4	2.23283
1690	3.72525	4	2.23283
1691	3.72525	4	2.23283
1692	3.72525	4	2.23283
1693	3.72525	4	2.23283
1694	3.72525	4	2.23283
1695	3.72525	4	2.23283
1696	3.72525	4	2.23283
1697	3.72525	4	2.23283
1698	3.72525	4	2.23283
1699	3.72525	4	2.23283
1700	3.72525	4	2.23283
1701	3.72525	4	2.23283
1702	3.72525	4	2.23283
1703	3.72525	4	2.23283
1704	3.72525	4	2.23283
1705	3.72525	4	2.23283
1706	3.72525	4	2.23283
1707	3.72525	4	2.23283
1708	3.72525	4	2.23283
1709	3.72525	4	2.23283
1710	3.72525	4	2.23283
1711	3.72525	4	2.23283
1712	3.72525	4	2.23283
1713	3.72525	4	2.23283
1714	3.72525	4	2.23283
1715	3.72525	4	2.23283
1716	3.72525	4	2.23283
1717	3.72525	4	2.23283
1718	3.72525	4	2.23283
1719	3.72525	4	2.23283
1720	3.72525	4	2.23283
1721	3.72525	4	2.23283
1722	3.72525	4	2.23283
1723	3.72525	4	2.23283
1724	3.72525	4	2.23283
1725	3.72525	4	2.23283
1726	3.72525	4	2.23283
1727	3.72525	4	2.23283
1728	3.72525	4	2.23283
1729	3.72525	4	2.23283
1730	3.72525	4	2.23283
1731	3.72525	4	2.23283
1732	3.72525	4	2.23283
1733	3.72525	4	2.23283
1734	3.72525	4	2.23283
1735	3.72525	4	2.23283
1736	3.72525	4	2.23283
1737	3.72525	4	2.23283
1738	3.72525	4	2.23283
1739	3.72525	4	2.23283
1740	3.72525	4	2.23283
1741	3.72525	4	2.23283
1742	3.72525	4	2.23283
1743	3.72525	4	2.23283
1744	3.72525	4	2.23283
1745	3.72525	4	2.23283
1746	3.72525	4	2.23283
1747	3.72525	4	2.23283
1748	3.72525	4	2.23283
1749	3.72525	4	2.23283
1750	3.72525	4	2.23283
1751	3.72525	4	2.23283
1752	3.72525	4	2.23283
1753	3.72525	4	2.23283
1754	3.72525	4	2.23283
1755	3.72525	4	2.23283
1756	3.72525	4	2.23283
1757	3.72525	4	2.23283
1758	3.72525	4	2.23283
1759	3.72525	4	2.23283
1760	3.72525	4	2.23283
1761	3.72525	4	2.23283
1762	3.72525	4	2.23283
1763	3.72525	4	2.23283
1764	3.72525	4	2.23283
1765	3.72525	4	2.23283
1766	3.72525	4	2.23283
1767	3.72525	4	2.23283
1768	3.72525	4	2.23283
1769	3.72525	4	2.23283
1770	3.72525	4	2.23283
1771	3.72525	4	2.23283
1772	3.72525	4	2.23283
1773	3.72525	4	2.23283
1774	3.72525	4	2.23283
1775	3.72525	4	2.23283
1776	3.72525	4	2.23283
1777	3.72525	4	2.23283
1778	3.72525	4	2.23283
1779	3.72525	4	2.23283
1780	3.72525	4	2.23283
1781	3.72525	4	2.23283
1782	3.72525	4	2.23283
1783	3.72525	4	2.23283
1784	3.72525	4	2.23283
1785	3.72525	4	2.23283
1786	3.72525	4	2.23283
1787	3.72525	4	2.23283
1788	3.72525	4	2.23283
1789	3.72525	4	2.23283
1790	3.72525	4	2.23283
1791	3.72525	4	2.23283
1792	3.72525	4	2.23283
1793	3.72525	4	2.23283
1794	3.72525	4	2.23283
1795	3.72525	4	2.23283
1796	3.72525	4	2.23283
1797	3.72525	4	2.23283
1798	3.72525	4	2.23283
1799	3.72525	4	2.23283
1800	3.72525	4	2.23283
1801	3.72525	4	2.23283
1802	3.72525	4	2.23283
1803	3.72525	4	2.23283
1804	3.72525	4	2.23283
1805	3.72525	4	2.23283
1806	3.72525	4	2.23283
1807	3.72525	4	2.23283
1808	3.72525	4	2.23283
1809	3.72525	4	2.23283
1810	3.72525	4	2.23283
1811	3.72525	4	2.23283
1812	3.72525	4	2.23283
1813	3.72525	4	2.23283
1814	3.72525	4	2.23283
1815	3.72525	4	2.23283
1816	3.72525	4	2.23283
1817	3.72525	4	2.23283
1818	3.72525	4	2.23283
1819	3.72525	4	2.23283
1820	3.72525	4	2.23283
1821	3.72525	4	2.23283
1822	3.72525	4	2.23283
1823	3.72525	4	2.23283
1824	3.72525	4	2.23283
1825	3.72525	4	2.23283
1826	3.72525	4	2.23283
1827	3.72525	4	2.23283
1828	3.72525	4	2.23283
1829	3.72525	4	2.23283
1830	3.72525	4	2.23283
1831	3.72525	4	2.23283
1832	3.72525	4	2.23283
1833	3.72525	4	2.23283
1834	3.72525	4	2.23283
1835	3.72525	4	2.23283
1836	3.72525	4	2.23283
1837	3.72525	4	2.23283
1838	3.72525	4	2.23283
1839	3.72525	4	2.23283
1840	3.72525	4	2.23283
1841	3.72525	4	2.23283
1842	3.72525	4	2.23283
1843	3.72525	4	2.23283
1844	3.72525	4	2.23283
1845	3.72525	4	2.23283
1846	3.72525	4	2.23283
1847	3.72525	4	2.23283
1848	3.72525	4	2.23283
1849	3.72525	4	2.23283
1850	3.72525	4	2.23283
1851	3.72525	4	2.23283
1852	3.72525	4	2.23283
1853	3.72525	4	2.23283
1854	3.72525	4	2.23283
1855	3.72525	4	2.23283
1856	3.72525	4	2.23283
1857	3.72525	4	2.23283
1858	3.72525	4	2.23283
1859	3.72525	4	2.23283
1860	3.72525	4	2.23283
1861	3.72525	4	2.23283
1862	3.72525	4	2.23283
1863	3.72525	4	2.23283
1864	3.72525	4	2.23283
1865	3.72525	4	2.23283
1866	3.72525	4	2.23283
1867	3.72525	4	2.23283
1868	3.72525	4	2.23283
1869	3.72525	4	2.23283
1870	3.72525	4	2.23283
1871	3.72525	4	2.23283
1872	3.72525	4	2.23283
1873	3.72525	4	2.23283
1874	3.72525	4	2.23283
1875	3.72525	4	2.23283
1876	3.72525	4	2.23283
1877	3.72525	4	2.23283
1878	3.72525	4	2.23283
1879	3.72525	4	2.23283
1880	3.72525	4	2.23283
1881	3.72525	4	2.23283
1882	3.72525	4	2.23283
1883	3.72525	4	2.23283
1884	3.72525	4	2.23283
1885	3.72525	4	2.23283
1886	3.72525	4	2.23283
1887	3.72525	4	2.23283
1888	3.72525	4	2.23283
1889	3.72525	4	2.23283
1890	3.72525	4	2.23283
1891	3.72525	4	2.23283
1892	3.72525	4	2.23283
1893	3.72525	4	2.23283
1894	3.72525	4	2.23283
1895	3.72525	4	2.23283
1896	3.72525	4	2.23283
1897	3.72525	4	2.23283
1898	3.72525	4	2.23283
1899	3.72525	4	2.23283
1900	3.72525	4	2.23283
1901	3.72525	4	2.23283
1902	3.72525	4	2.23283
1903	3.72525	4	2.23283
1904	3.72525	4	2.23283
1905	3.72525	4	2.23283
1906	3.72525	4	2.23283
1907	3.72525	4	2.23283
1908	3.72525	4	2.23283
1909	3.72525	4	2.23283
1910	3.72525	4	2.23283
1911	3.72525	4	2.23283
1912	3.72525	4	2.23283
1913	3.72525	4	2.23283
1914	3.72525	4	2.23283
1915	3.72525	4	2.23283
1916	3.72525	4	2.23283
1917	3.72525	4	2.23283
1918	3.72525	4	2.23283
1919	3.72525	4	2.23283
1920	3.72525	4	2.23283
1921	3.72525	4	2.23283
1922	3.72525	4	2.23283
1923	3.72525	4	2.23283
1924	3.72525	4	2.23283
1925	3.72525	4	2.23283
1926	3.72525	4	2.23283
1927	3.72525	4	2.23283
1928	3.72525	4	2.23283
1929	3.72525	4	2.23283
1930	3.72525	4	2.23283
1931	3.72525	4	2.23283
1932	3.72525	4	2.23283
1933	3.72525	4	2.23283
1934	3.72525	4	2.23283
1935	3.72525	4	2.23283
1936	3.72525	4	2.23283
1937	3.72525	4	2.23283
1938	3.72525	4	2.23283
1939	3.72525	4	2.23283
1940	3.72525	4	2.23283
1941	3.72525	4	2.23283
1942	3.72525	4	2.23283
1943	3.72525	4	2.23283
1944	3.72525	4	2.23283
1945	3.72525	4	2.23283
1946	3.72525	4	2.23283
1947	3.72525	4	2.23283
1948	3.72525	4	2.23283
1949	3.72525	4	2.23283
1950	3.72525	4	2.23283
1951	3.72525	4	2.23283
1952	3.72525	4	2.23283
1953	3.72525	4	2.23283
1954	3.72525	4	2.23283
1955	3.72525	4	2.23283
1956	3.72525	4	2.23283
1957	3.72525	4	2.23283
1958	3.72525	4	2.23283
1959	3.72525	4	2.23283
1960	3.72525	4	2.23283
1961	3.72525	4	2.23283
1962	3.72525	4	2.23283
1963	3.72525	4	2.23283
1964	3.72525	4	2.23283
1965	3.72525	4	2.23283
1966	3.72525	4	2.23283
1967	3.72525	4	2.23283
1968	3.72525	4	2.23283
1969	3.72525	4	2.23283
1970	3.72525	4	2.23283
1971	3.72525	4	2.23283
1972	3.72525	4	2.23283
1973	3.72525	4	2.23283
1974	3.72525	4	2.23283
1975	3.72525	4	2.23283
1976	3.72525	4	2.23283
1977	3.72525	4	2.23283
1978	3.72525	4	2.23283
1979	3.72525	4	2.23283
1980	3.72525	4	2.23283
1981	3.72525	4	2.23283
1982	3.72525	4	2.23283
1983	3.72525	4	2.23283
1984	3.72525	4	2.23283
1985	3.72525	4	2.23283
1986	3.72525	4	2.23283
1987	3.72525	4	2.23283
1988	3.72525	4	2.23283
1989	3.72525	4	2.23283
1990	3.72525	4	2.23283
1991	3.72525	4	2.23283
1992	3.72525	4	2.23283
1993	3.72525	4	2.23283
1994	3.72525	4	2.23283
1995	3.72525	4	2.23283
1996	3.72525	4	2.23283
1997	3.72525	4	2.23283
1998	3.72525	4	2.23283
1999	3.72525	4	2.23283
2000	3.72525	4	2.23283
[truncated: 3,001 more rows]
