# Supplementary material for: Aspiration-driven co-evolution of cooperation with individual behavioral diversity
Source: PLoS One. 2023 Sep 15;18(9):e0291134. doi: 10.1371/journal.pone.0291134 (PMC10503719; doi:10.1371/journal.pone.0291134)
Supplement: S1 Data — (ZIP) [file pone.0291134.s001.zip › M1/v2-L=200/data/aspiration_time,b=2_frequency.txt]

1	0.5	0.5	0
2	0.707556	0.732808	0.481671
3	0.798911	0.892	0.558378
4	0.814619	1.00828	0.617208
5	0.787935	1.0985	0.64098
6	0.741178	1.17572	0.63822
7	0.685897	1.23621	0.617829
8	0.629114	1.29732	0.586878
9	0.574748	1.35281	0.547154
10	0.523823	1.43502	0.505179
11	0.476617	1.49628	0.463553
12	0.433677	1.55766	0.423613
13	0.394364	1.66019	0.386179
14	0.358394	1.78924	0.351276
15	0.326245	1.93623	0.319617
16	0.296781	2.10934	0.290597
17	0.270183	2.27018	0.264467
18	0.245977	2.42468	0.240407
19	0.224021	2.4659	0.21829
20	0.204483	2.60351	0.198531
21	0.18659	2.66297	0.18057
22	0.170253	2.80549	0.164178
23	0.155551	3.00693	0.149479
24	0.142272	3.09328	0.13621
25	0.130162	3.14122	0.123976
26	0.119147	3.21873	0.112935
27	0.109249	3.37905	0.103024
28	0.100288	3.37425	0.0940552
29	0.092107	3.44328	0.0858117
30	0.0848064	3.48308	0.0784227
31	0.0781925	3.58344	0.0716957
32	0.0721811	3.66524	0.0656118
33	0.0667369	3.69205	0.0601086
34	0.0618204	3.7264	0.0551203
35	0.0573946	3.75143	0.0506407
36	0.053351	3.77413	0.0465482
37	0.0497207	3.79628	0.0428708
38	0.0463787	3.81224	0.0394935
39	0.0433982	3.82924	0.0364765
40	0.0407021	3.84114	0.0337536
41	0.0382763	3.85719	0.031294
42	0.0360606	3.86941	0.029052
43	0.0340797	3.88391	0.0270409
44	0.0322641	3.89341	0.0252046
45	0.0306372	3.90308	0.0235571
46	0.0291457	3.91098	0.0220484
47	0.0278198	3.92193	0.0207001
48	0.0266043	3.92793	0.0194714
49	0.0255171	3.93521	0.0183688
50	0.0245303	3.94285	0.0173663
51	0.0236324	3.94729	0.0164586
52	0.0228219	3.95174	0.0156385
53	0.0220892	3.95728	0.0148944
54	0.0214369	3.96176	0.0142326
55	0.0208382	3.96594	0.0136252
56	0.0202945	3.96947	0.0130741
57	0.0198025	3.97258	0.0125755
58	0.0193589	3.97519	0.0121263
59	0.0189596	3.9771	0.0117228
60	0.0185932	3.97989	0.0113506
61	0.0182663	3.98183	0.0110196
62	0.0179715	3.98383	0.0107206
63	0.0177013	3.98525	0.0104473
64	0.0174599	3.98666	0.0102029
65	0.0172399	3.98847	0.00997918
66	0.0170378	3.98911	0.00977552
67	0.0168594	3.99016	0.00959484
68	0.0166956	3.9911	0.00942903
69	0.0165497	3.99224	0.00928078
70	0.0164174	3.99282	0.00914717
71	0.0162956	3.99356	0.00902385
72	0.0161865	3.99395	0.00891383
73	0.0160872	3.99449	0.0088133
74	0.015999	3.99499	0.00872403
75	0.0159186	3.9954	0.00864273
76	0.0158456	3.99598	0.00856859
77	0.0157797	3.99642	0.00850176
78	0.0157197	3.99673	0.00844102
79	0.0156657	3.99705	0.00838634
80	0.0156171	3.99743	0.00833698
81	0.0155726	3.99764	0.00829204
82	0.0155325	3.99787	0.00825141
83	0.0154959	3.99805	0.0082145
84	0.0154629	3.99823	0.00818104
85	0.0154331	3.9984	0.00815086
86	0.0154062	3.99858	0.0081236
87	0.015382	3.99868	0.00809922
88	0.01536	3.9988	0.00807697
89	0.0153401	3.99891	0.0080568
90	0.0153221	3.99901	0.00803859
91	0.0153058	3.99911	0.00802202
92	0.015291	3.99921	0.00800702
93	0.0152774	3.99928	0.00799329
94	0.0152653	3.99935	0.00798106
95	0.0152543	3.99942	0.00796995
96	0.0152443	3.99949	0.00795979
97	0.0152353	3.99954	0.00795069
98	0.0152273	3.99959	0.00794251
99	0.0152199	3.99962	0.00793507
100	0.0152134	3.99966	0.00792847
101	0.0152073	3.99969	0.00792233
102	0.0152018	3.99973	0.00791678
103	0.0151969	3.99975	0.00791182
104	0.0151925	3.99977	0.00790733
105	0.0151885	3.99979	0.00790326
106	0.0151848	3.99982	0.00789957
107	0.0151815	3.99983	0.00789622
108	0.0151785	3.99984	0.00789323
109	0.0151758	3.99985	0.00789047
110	0.0151733	3.99987	0.00788796
111	0.0151711	3.99989	0.00788569
112	0.0151691	3.99989	0.00788366
113	0.0151672	3.9999	0.00788181
114	0.0151656	3.99991	0.00788016
115	0.0151641	3.99991	0.00787865
116	0.0151628	3.99992	0.00787728
117	0.0151615	3.99993	0.00787603
118	0.0151604	3.99994	0.00787491
119	0.0151594	3.99994	0.0078739
120	0.0151585	3.99995	0.00787299
121	0.0151577	3.99995	0.00787217
122	0.015157	3.99995	0.00787142
123	0.0151563	3.99996	0.00787074
124	0.0151557	3.99996	0.00787012
125	0.0151552	3.99997	0.00786957
126	0.0151547	3.99997	0.00786907
127	0.0151542	3.99997	0.00786862
128	0.0151538	3.99998	0.00786821
129	0.0151535	3.99998	0.00786785
130	0.0151531	3.99998	0.00786752
131	0.0151528	3.99998	0.00786723
132	0.0151526	3.99998	0.00786696
133	0.0151523	3.99999	0.00786671
134	0.0151521	3.99999	0.00786648
135	0.0151519	3.99999	0.00786628
136	0.0151517	3.99999	0.0078661
137	0.0151516	3.99999	0.00786593
138	0.0151514	3.99999	0.00786578
139	0.0151513	3.99999	0.00786565
140	0.0151512	3.99999	0.00786552
141	0.015151	3.99999	0.00786541
142	0.0151509	3.99999	0.00786531
143	0.0151509	3.99999	0.00786522
144	0.0151508	4	0.00786514
145	0.0151507	4	0.00786507
146	0.0151506	4	0.007865
147	0.0151506	4	0.00786494
148	0.0151505	4	0.00786488
149	0.0151505	4	0.00786483
150	0.0151504	4	0.00786479
151	0.0151504	4	0.00786475
152	0.0151504	4	0.00786471
153	0.0151503	4	0.00786468
154	0.0151503	4	0.00786464
155	0.0151503	4	0.00786462
156	0.0151502	4	0.00786459
157	0.0151502	4	0.00786457
158	0.0151502	4	0.00786455
159	0.0151502	4	0.00786453
160	0.0151502	4	0.00786451
161	0.0151501	4	0.0078645
162	0.0151501	4	0.00786448
163	0.0151501	4	0.00786447
164	0.0151501	4	0.00786446
165	0.0151501	4	0.00786445
166	0.0151501	4	0.00786444
167	0.0151501	4	0.00786443
168	0.0151501	4	0.00786442
169	0.0151501	4	0.00786442
170	0.0151501	4	0.00786441
171	0.0151501	4	0.00786441
172	0.01515	4	0.0078644
173	0.01515	4	0.0078644
174	0.01515	4	0.00786439
175	0.01515	4	0.00786439
176	0.01515	4	0.00786438
177	0.01515	4	0.00786438
178	0.01515	4	0.00786438
179	0.01515	4	0.00786438
180	0.01515	4	0.00786437
181	0.01515	4	0.00786437
182	0.01515	4	0.00786437
183	0.01515	4	0.00786437
184	0.01515	4	0.00786437
185	0.01515	4	0.00786437
186	0.01515	4	0.00786436
187	0.01515	4	0.00786436
188	0.01515	4	0.00786436
189	0.01515	4	0.00786436
190	0.01515	4	0.00786436
191	0.01515	4	0.00786436
192	0.01515	4	0.00786436
193	0.01515	4	0.00786436
194	0.01515	4	0.00786436
195	0.01515	4	0.00786436
196	0.01515	4	0.00786436
197	0.01515	4	0.00786436
198	0.01515	4	0.00786436
199	0.01515	4	0.00786436
200	0.01515	4	0.00786436
201	0.01515	4	0.00786436
202	0.01515	4	0.00786435
203	0.01515	4	0.00786435
204	0.01515	4	0.00786435
205	0.01515	4	0.00786435
206	0.01515	4	0.00786435
207	0.01515	4	0.00786435
208	0.01515	4	0.00786435
209	0.01515	4	0.00786435
210	0.01515	4	0.00786435
211	0.01515	4	0.00786435
212	0.01515	4	0.00786435
213	0.01515	4	0.00786435
214	0.01515	4	0.00786435
215	0.01515	4	0.00786435
216	0.01515	4	0.00786435
217	0.01515	4	0.00786435
218	0.01515	4	0.00786435
219	0.01515	4	0.00786435
220	0.01515	4	0.00786435
221	0.01515	4	0.00786435
222	0.01515	4	0.00786435
223	0.01515	4	0.00786435
224	0.01515	4	0.00786435
225	0.01515	4	0.00786435
226	0.01515	4	0.00786435
227	0.01515	4	0.00786435
228	0.01515	4	0.00786435
229	0.01515	4	0.00786435
230	0.01515	4	0.00786435
231	0.01515	4	0.00786435
232	0.01515	4	0.00786435
233	0.01515	4	0.00786435
234	0.01515	4	0.00786435
235	0.01515	4	0.00786435
236	0.01515	4	0.00786435
237	0.01515	4	0.00786435
238	0.01515	4	0.00786435
239	0.01515	4	0.00786435
240	0.01515	4	0.00786435
241	0.01515	4	0.00786435
242	0.01515	4	0.00786435
243	0.01515	4	0.00786435
244	0.01515	4	0.00786435
245	0.01515	4	0.00786435
246	0.01515	4	0.00786435
247	0.01515	4	0.00786435
248	0.01515	4	0.00786435
249	0.01515	4	0.00786435
250	0.01515	4	0.00786435
251	0.01515	4	0.00786435
252	0.01515	4	0.00786435
253	0.01515	4	0.00786435
254	0.01515	4	0.00786435
255	0.01515	4	0.00786435
256	0.01515	4	0.00786435
257	0.01515	4	0.00786435
258	0.01515	4	0.00786435
259	0.01515	4	0.00786435
260	0.01515	4	0.00786435
261	0.01515	4	0.00786435
262	0.01515	4	0.00786435
263	0.01515	4	0.00786435
264	0.01515	4	0.00786435
265	0.01515	4	0.00786435
266	0.01515	4	0.00786435
267	0.01515	4	0.00786435
268	0.01515	4	0.00786435
269	0.01515	4	0.00786435
270	0.01515	4	0.00786435
271	0.01515	4	0.00786435
272	0.01515	4	0.00786435
273	0.01515	4	0.00786435
274	0.01515	4	0.00786435
275	0.01515	4	0.00786435
276	0.01515	4	0.00786435
277	0.01515	4	0.00786435
278	0.01515	4	0.00786435
279	0.01515	4	0.00786435
280	0.01515	4	0.00786435
281	0.01515	4	0.00786435
282	0.01515	4	0.00786435
283	0.01515	4	0.00786435
284	0.01515	4	0.00786435
285	0.01515	4	0.00786435
286	0.01515	4	0.00786435
287	0.01515	4	0.00786435
288	0.01515	4	0.00786435
289	0.01515	4	0.00786435
290	0.01515	4	0.00786435
291	0.01515	4	0.00786435
292	0.01515	4	0.00786435
293	0.01515	4	0.00786435
294	0.01515	4	0.00786435
295	0.01515	4	0.00786435
296	0.01515	4	0.00786435
297	0.01515	4	0.00786435
298	0.01515	4	0.00786435
299	0.01515	4	0.00786435
300	0.01515	4	0.00786435
301	0.01515	4	0.00786435
302	0.01515	4	0.00786435
303	0.01515	4	0.00786435
304	0.01515	4	0.00786435
305	0.01515	4	0.00786435
306	0.01515	4	0.00786435
307	0.01515	4	0.00786435
308	0.01515	4	0.00786435
309	0.01515	4	0.00786435
310	0.01515	4	0.00786435
311	0.01515	4	0.00786435
312	0.01515	4	0.00786435
313	0.01515	4	0.00786435
314	0.01515	4	0.00786435
315	0.01515	4	0.00786435
316	0.01515	4	0.00786435
317	0.01515	4	0.00786435
318	0.01515	4	0.00786435
319	0.01515	4	0.00786435
320	0.01515	4	0.00786435
321	0.01515	4	0.00786435
322	0.01515	4	0.00786435
323	0.01515	4	0.00786435
324	0.01515	4	0.00786435
325	0.01515	4	0.00786435
326	0.01515	4	0.00786435
327	0.01515	4	0.00786435
328	0.01515	4	0.00786435
329	0.01515	4	0.00786435
330	0.01515	4	0.00786435
331	0.01515	4	0.00786435
332	0.01515	4	0.00786435
333	0.01515	4	0.00786435
334	0.01515	4	0.00786435
335	0.01515	4	0.00786435
336	0.01515	4	0.00786435
337	0.01515	4	0.00786435
338	0.01515	4	0.00786435
339	0.01515	4	0.00786435
340	0.01515	4	0.00786435
341	0.01515	4	0.00786435
342	0.01515	4	0.00786435
343	0.01515	4	0.00786435
344	0.01515	4	0.00786435
345	0.01515	4	0.00786435
346	0.01515	4	0.00786435
347	0.01515	4	0.00786435
348	0.01515	4	0.00786435
349	0.01515	4	0.00786435
350	0.01515	4	0.00786435
351	0.01515	4	0.00786435
352	0.01515	4	0.00786435
353	0.01515	4	0.00786435
354	0.01515	4	0.00786435
355	0.01515	4	0.00786435
356	0.01515	4	0.00786435
357	0.01515	4	0.00786435
358	0.01515	4	0.00786435
359	0.01515	4	0.00786435
360	0.01515	4	0.00786435
361	0.01515	4	0.00786435
362	0.01515	4	0.00786435
363	0.01515	4	0.00786435
364	0.01515	4	0.00786435
365	0.01515	4	0.00786435
366	0.01515	4	0.00786435
367	0.01515	4	0.00786435
368	0.01515	4	0.00786435
369	0.01515	4	0.00786435
370	0.01515	4	0.00786435
371	0.01515	4	0.00786435
372	0.01515	4	0.00786435
373	0.01515	4	0.00786435
374	0.01515	4	0.00786435
375	0.01515	4	0.00786435
376	0.01515	4	0.00786435
377	0.01515	4	0.00786435
378	0.01515	4	0.00786435
379	0.01515	4	0.00786435
380	0.01515	4	0.00786435
381	0.01515	4	0.00786435
382	0.01515	4	0.00786435
383	0.01515	4	0.00786435
384	0.01515	4	0.00786435
385	0.01515	4	0.00786435
386	0.01515	4	0.00786435
387	0.01515	4	0.00786435
388	0.01515	4	0.00786435
389	0.01515	4	0.00786435
390	0.01515	4	0.00786435
391	0.01515	4	0.00786435
392	0.01515	4	0.00786435
393	0.01515	4	0.00786435
394	0.01515	4	0.00786435
395	0.01515	4	0.00786435
396	0.01515	4	0.00786435
397	0.01515	4	0.00786435
398	0.01515	4	0.00786435
399	0.01515	4	0.00786435
400	0.01515	4	0.00786435
401	0.01515	4	0.00786435
402	0.01515	4	0.00786435
403	0.01515	4	0.00786435
404	0.01515	4	0.00786435
405	0.01515	4	0.00786435
406	0.01515	4	0.00786435
407	0.01515	4	0.00786435
408	0.01515	4	0.00786435
409	0.01515	4	0.00786435
410	0.01515	4	0.00786435
411	0.01515	4	0.00786435
412	0.01515	4	0.00786435
413	0.01515	4	0.00786435
414	0.01515	4	0.00786435
415	0.01515	4	0.00786435
416	0.01515	4	0.00786435
417	0.01515	4	0.00786435
418	0.01515	4	0.00786435
419	0.01515	4	0.00786435
420	0.01515	4	0.00786435
421	0.01515	4	0.00786435
422	0.01515	4	0.00786435
423	0.01515	4	0.00786435
424	0.01515	4	0.00786435
425	0.01515	4	0.00786435
426	0.01515	4	0.00786435
427	0.01515	4	0.00786435
428	0.01515	4	0.00786435
429	0.01515	4	0.00786435
430	0.01515	4	0.00786435
431	0.01515	4	0.00786435
432	0.01515	4	0.00786435
433	0.01515	4	0.00786435
434	0.01515	4	0.00786435
435	0.01515	4	0.00786435
436	0.01515	4	0.00786435
437	0.01515	4	0.00786435
438	0.01515	4	0.00786435
439	0.01515	4	0.00786435
440	0.01515	4	0.00786435
441	0.01515	4	0.00786435
442	0.01515	4	0.00786435
443	0.01515	4	0.00786435
444	0.01515	4	0.00786435
445	0.01515	4	0.00786435
446	0.01515	4	0.00786435
447	0.01515	4	0.00786435
448	0.01515	4	0.00786435
449	0.01515	4	0.00786435
450	0.01515	4	0.00786435
451	0.01515	4	0.00786435
452	0.01515	4	0.00786435
453	0.01515	4	0.00786435
454	0.01515	4	0.00786435
455	0.01515	4	0.00786435
456	0.01515	4	0.00786435
457	0.01515	4	0.00786435
458	0.01515	4	0.00786435
459	0.01515	4	0.00786435
460	0.01515	4	0.00786435
461	0.01515	4	0.00786435
462	0.01515	4	0.00786435
463	0.01515	4	0.00786435
464	0.01515	4	0.00786435
465	0.01515	4	0.00786435
466	0.01515	4	0.00786435
467	0.01515	4	0.00786435
468	0.01515	4	0.00786435
469	0.01515	4	0.00786435
470	0.01515	4	0.00786435
471	0.01515	4	0.00786435
472	0.01515	4	0.00786435
473	0.01515	4	0.00786435
474	0.01515	4	0.00786435
475	0.01515	4	0.00786435
476	0.01515	4	0.00786435
477	0.01515	4	0.00786435
478	0.01515	4	0.00786435
479	0.01515	4	0.00786435
480	0.01515	4	0.00786435
481	0.01515	4	0.00786435
482	0.01515	4	0.00786435
483	0.01515	4	0.00786435
484	0.01515	4	0.00786435
485	0.01515	4	0.00786435
486	0.01515	4	0.00786435
487	0.01515	4	0.00786435
488	0.01515	4	0.00786435
489	0.01515	4	0.00786435
490	0.01515	4	0.00786435
491	0.01515	4	0.00786435
492	0.01515	4	0.00786435
493	0.01515	4	0.00786435
494	0.01515	4	0.00786435
495	0.01515	4	0.00786435
496	0.01515	4	0.00786435
497	0.01515	4	0.00786435
498	0.01515	4	0.00786435
499	0.01515	4	0.00786435
500	0.01515	4	0.00786435
501	0.01515	4	0.00786435
502	0.01515	4	0.00786435
503	0.01515	4	0.00786435
504	0.01515	4	0.00786435
505	0.01515	4	0.00786435
506	0.01515	4	0.00786435
507	0.01515	4	0.00786435
508	0.01515	4	0.00786435
509	0.01515	4	0.00786435
510	0.01515	4	0.00786435
511	0.01515	4	0.00786435
512	0.01515	4	0.00786435
513	0.01515	4	0.00786435
514	0.01515	4	0.00786435
515	0.01515	4	0.00786435
516	0.01515	4	0.00786435
517	0.01515	4	0.00786435
518	0.01515	4	0.00786435
519	0.01515	4	0.00786435
520	0.01515	4	0.00786435
521	0.01515	4	0.00786435
522	0.01515	4	0.00786435
523	0.01515	4	0.00786435
524	0.01515	4	0.00786435
525	0.01515	4	0.00786435
526	0.01515	4	0.00786435
527	0.01515	4	0.00786435
528	0.01515	4	0.00786435
529	0.01515	4	0.00786435
530	0.01515	4	0.00786435
531	0.01515	4	0.00786435
532	0.01515	4	0.00786435
533	0.01515	4	0.00786435
534	0.01515	4	0.00786435
535	0.01515	4	0.00786435
536	0.01515	4	0.00786435
537	0.01515	4	0.00786435
538	0.01515	4	0.00786435
539	0.01515	4	0.00786435
540	0.01515	4	0.00786435
541	0.01515	4	0.00786435
542	0.01515	4	0.00786435
543	0.01515	4	0.00786435
544	0.01515	4	0.00786435
545	0.01515	4	0.00786435
546	0.01515	4	0.00786435
547	0.01515	4	0.00786435
548	0.01515	4	0.00786435
549	0.01515	4	0.00786435
550	0.01515	4	0.00786435
551	0.01515	4	0.00786435
552	0.01515	4	0.00786435
553	0.01515	4	0.00786435
554	0.01515	4	0.00786435
555	0.01515	4	0.00786435
556	0.01515	4	0.00786435
557	0.01515	4	0.00786435
558	0.01515	4	0.00786435
559	0.01515	4	0.00786435
560	0.01515	4	0.00786435
561	0.01515	4	0.00786435
562	0.01515	4	0.00786435
563	0.01515	4	0.00786435
564	0.01515	4	0.00786435
565	0.01515	4	0.00786435
566	0.01515	4	0.00786435
567	0.01515	4	0.00786435
568	0.01515	4	0.00786435
569	0.01515	4	0.00786435
570	0.01515	4	0.00786435
571	0.01515	4	0.00786435
572	0.01515	4	0.00786435
573	0.01515	4	0.00786435
574	0.01515	4	0.00786435
575	0.01515	4	0.00786435
576	0.01515	4	0.00786435
577	0.01515	4	0.00786435
578	0.01515	4	0.00786435
579	0.01515	4	0.00786435
580	0.01515	4	0.00786435
581	0.01515	4	0.00786435
582	0.01515	4	0.00786435
583	0.01515	4	0.00786435
584	0.01515	4	0.00786435
585	0.01515	4	0.00786435
586	0.01515	4	0.00786435
587	0.01515	4	0.00786435
588	0.01515	4	0.00786435
589	0.01515	4	0.00786435
590	0.01515	4	0.00786435
591	0.01515	4	0.00786435
592	0.01515	4	0.00786435
593	0.01515	4	0.00786435
594	0.01515	4	0.00786435
595	0.01515	4	0.00786435
596	0.01515	4	0.00786435
597	0.01515	4	0.00786435
598	0.01515	4	0.00786435
599	0.01515	4	0.00786435
600	0.01515	4	0.00786435
601	0.01515	4	0.00786435
602	0.01515	4	0.00786435
603	0.01515	4	0.00786435
604	0.01515	4	0.00786435
605	0.01515	4	0.00786435
606	0.01515	4	0.00786435
607	0.01515	4	0.00786435
608	0.01515	4	0.00786435
609	0.01515	4	0.00786435
610	0.01515	4	0.00786435
611	0.01515	4	0.00786435
612	0.01515	4	0.00786435
613	0.01515	4	0.00786435
614	0.01515	4	0.00786435
615	0.01515	4	0.00786435
616	0.01515	4	0.00786435
617	0.01515	4	0.00786435
618	0.01515	4	0.00786435
619	0.01515	4	0.00786435
620	0.01515	4	0.00786435
621	0.01515	4	0.00786435
622	0.01515	4	0.00786435
623	0.01515	4	0.00786435
624	0.01515	4	0.00786435
625	0.01515	4	0.00786435
626	0.01515	4	0.00786435
627	0.01515	4	0.00786435
628	0.01515	4	0.00786435
629	0.01515	4	0.00786435
630	0.01515	4	0.00786435
631	0.01515	4	0.00786435
632	0.01515	4	0.00786435
633	0.01515	4	0.00786435
634	0.01515	4	0.00786435
635	0.01515	4	0.00786435
636	0.01515	4	0.00786435
637	0.01515	4	0.00786435
638	0.01515	4	0.00786435
639	0.01515	4	0.00786435
640	0.01515	4	0.00786435
641	0.01515	4	0.00786435
642	0.01515	4	0.00786435
643	0.01515	4	0.00786435
644	0.01515	4	0.00786435
645	0.01515	4	0.00786435
646	0.01515	4	0.00786435
647	0.01515	4	0.00786435
648	0.01515	4	0.00786435
649	0.01515	4	0.00786435
650	0.01515	4	0.00786435
651	0.01515	4	0.00786435
652	0.01515	4	0.00786435
653	0.01515	4	0.00786435
654	0.01515	4	0.00786435
655	0.01515	4	0.00786435
656	0.01515	4	0.00786435
657	0.01515	4	0.00786435
658	0.01515	4	0.00786435
659	0.01515	4	0.00786435
660	0.01515	4	0.00786435
661	0.01515	4	0.00786435
662	0.01515	4	0.00786435
663	0.01515	4	0.00786435
664	0.01515	4	0.00786435
665	0.01515	4	0.00786435
666	0.01515	4	0.00786435
667	0.01515	4	0.00786435
668	0.01515	4	0.00786435
669	0.01515	4	0.00786435
670	0.01515	4	0.00786435
671	0.01515	4	0.00786435
672	0.01515	4	0.00786435
673	0.01515	4	0.00786435
674	0.01515	4	0.00786435
675	0.01515	4	0.00786435
676	0.01515	4	0.00786435
677	0.01515	4	0.00786435
678	0.01515	4	0.00786435
679	0.01515	4	0.00786435
680	0.01515	4	0.00786435
681	0.01515	4	0.00786435
682	0.01515	4	0.00786435
683	0.01515	4	0.00786435
684	0.01515	4	0.00786435
685	0.01515	4	0.00786435
686	0.01515	4	0.00786435
687	0.01515	4	0.00786435
688	0.01515	4	0.00786435
689	0.01515	4	0.00786435
690	0.01515	4	0.00786435
691	0.01515	4	0.00786435
692	0.01515	4	0.00786435
693	0.01515	4	0.00786435
694	0.01515	4	0.00786435
695	0.01515	4	0.00786435
696	0.01515	4	0.00786435
697	0.01515	4	0.00786435
698	0.01515	4	0.00786435
699	0.01515	4	0.00786435
700	0.01515	4	0.00786435
701	0.01515	4	0.00786435
702	0.01515	4	0.00786435
703	0.01515	4	0.00786435
704	0.01515	4	0.00786435
705	0.01515	4	0.00786435
706	0.01515	4	0.00786435
707	0.01515	4	0.00786435
708	0.01515	4	0.00786435
709	0.01515	4	0.00786435
710	0.01515	4	0.00786435
711	0.01515	4	0.00786435
712	0.01515	4	0.00786435
713	0.01515	4	0.00786435
714	0.01515	4	0.00786435
715	0.01515	4	0.00786435
716	0.01515	4	0.00786435
717	0.01515	4	0.00786435
718	0.01515	4	0.00786435
719	0.01515	4	0.00786435
720	0.01515	4	0.00786435
721	0.01515	4	0.00786435
722	0.01515	4	0.00786435
723	0.01515	4	0.00786435
724	0.01515	4	0.00786435
725	0.01515	4	0.00786435
726	0.01515	4	0.00786435
727	0.01515	4	0.00786435
728	0.01515	4	0.00786435
729	0.01515	4	0.00786435
730	0.01515	4	0.00786435
731	0.01515	4	0.00786435
732	0.01515	4	0.00786435
733	0.01515	4	0.00786435
734	0.01515	4	0.00786435
735	0.01515	4	0.00786435
736	0.01515	4	0.00786435
737	0.01515	4	0.00786435
738	0.01515	4	0.00786435
739	0.01515	4	0.00786435
740	0.01515	4	0.00786435
741	0.01515	4	0.00786435
742	0.01515	4	0.00786435
743	0.01515	4	0.00786435
744	0.01515	4	0.00786435
745	0.01515	4	0.00786435
746	0.01515	4	0.00786435
747	0.01515	4	0.00786435
748	0.01515	4	0.00786435
749	0.01515	4	0.00786435
750	0.01515	4	0.00786435
751	0.01515	4	0.00786435
752	0.01515	4	0.00786435
753	0.01515	4	0.00786435
754	0.01515	4	0.00786435
755	0.01515	4	0.00786435
756	0.01515	4	0.00786435
757	0.01515	4	0.00786435
758	0.01515	4	0.00786435
759	0.01515	4	0.00786435
760	0.01515	4	0.00786435
761	0.01515	4	0.00786435
762	0.01515	4	0.00786435
763	0.01515	4	0.00786435
764	0.01515	4	0.00786435
765	0.01515	4	0.00786435
766	0.01515	4	0.00786435
767	0.01515	4	0.00786435
768	0.01515	4	0.00786435
769	0.01515	4	0.00786435
770	0.01515	4	0.00786435
771	0.01515	4	0.00786435
772	0.01515	4	0.00786435
773	0.01515	4	0.00786435
774	0.01515	4	0.00786435
775	0.01515	4	0.00786435
776	0.01515	4	0.00786435
777	0.01515	4	0.00786435
778	0.01515	4	0.00786435
779	0.01515	4	0.00786435
780	0.01515	4	0.00786435
781	0.01515	4	0.00786435
782	0.01515	4	0.00786435
783	0.01515	4	0.00786435
784	0.01515	4	0.00786435
785	0.01515	4	0.00786435
786	0.01515	4	0.00786435
787	0.01515	4	0.00786435
788	0.01515	4	0.00786435
789	0.01515	4	0.00786435
790	0.01515	4	0.00786435
791	0.01515	4	0.00786435
792	0.01515	4	0.00786435
793	0.01515	4	0.00786435
794	0.01515	4	0.00786435
795	0.01515	4	0.00786435
796	0.01515	4	0.00786435
797	0.01515	4	0.00786435
798	0.01515	4	0.00786435
799	0.01515	4	0.00786435
800	0.01515	4	0.00786435
801	0.01515	4	0.00786435
802	0.01515	4	0.00786435
803	0.01515	4	0.00786435
804	0.01515	4	0.00786435
805	0.01515	4	0.00786435
806	0.01515	4	0.00786435
807	0.01515	4	0.00786435
808	0.01515	4	0.00786435
809	0.01515	4	0.00786435
810	0.01515	4	0.00786435
811	0.01515	4	0.00786435
812	0.01515	4	0.00786435
813	0.01515	4	0.00786435
814	0.01515	4	0.00786435
815	0.01515	4	0.00786435
816	0.01515	4	0.00786435
817	0.01515	4	0.00786435
818	0.01515	4	0.00786435
819	0.01515	4	0.00786435
820	0.01515	4	0.00786435
821	0.01515	4	0.00786435
822	0.01515	4	0.00786435
823	0.01515	4	0.00786435
824	0.01515	4	0.00786435
825	0.01515	4	0.00786435
826	0.01515	4	0.00786435
827	0.01515	4	0.00786435
828	0.01515	4	0.00786435
829	0.01515	4	0.00786435
830	0.01515	4	0.00786435
831	0.01515	4	0.00786435
832	0.01515	4	0.00786435
833	0.01515	4	0.00786435
834	0.01515	4	0.00786435
835	0.01515	4	0.00786435
836	0.01515	4	0.00786435
837	0.01515	4	0.00786435
838	0.01515	4	0.00786435
839	0.01515	4	0.00786435
840	0.01515	4	0.00786435
841	0.01515	4	0.00786435
842	0.01515	4	0.00786435
843	0.01515	4	0.00786435
844	0.01515	4	0.00786435
845	0.01515	4	0.00786435
846	0.01515	4	0.00786435
847	0.01515	4	0.00786435
848	0.01515	4	0.00786435
849	0.01515	4	0.00786435
850	0.01515	4	0.00786435
851	0.01515	4	0.00786435
852	0.01515	4	0.00786435
853	0.01515	4	0.00786435
854	0.01515	4	0.00786435
855	0.01515	4	0.00786435
856	0.01515	4	0.00786435
857	0.01515	4	0.00786435
858	0.01515	4	0.00786435
859	0.01515	4	0.00786435
860	0.01515	4	0.00786435
861	0.01515	4	0.00786435
862	0.01515	4	0.00786435
863	0.01515	4	0.00786435
864	0.01515	4	0.00786435
865	0.01515	4	0.00786435
866	0.01515	4	0.00786435
867	0.01515	4	0.00786435
868	0.01515	4	0.00786435
869	0.01515	4	0.00786435
870	0.01515	4	0.00786435
871	0.01515	4	0.00786435
872	0.01515	4	0.00786435
873	0.01515	4	0.00786435
874	0.01515	4	0.00786435
875	0.01515	4	0.00786435
876	0.01515	4	0.00786435
877	0.01515	4	0.00786435
878	0.01515	4	0.00786435
879	0.01515	4	0.00786435
880	0.01515	4	0.00786435
881	0.01515	4	0.00786435
882	0.01515	4	0.00786435
883	0.01515	4	0.00786435
884	0.01515	4	0.00786435
885	0.01515	4	0.00786435
886	0.01515	4	0.00786435
887	0.01515	4	0.00786435
888	0.01515	4	0.00786435
889	0.01515	4	0.00786435
890	0.01515	4	0.00786435
891	0.01515	4	0.00786435
892	0.01515	4	0.00786435
893	0.01515	4	0.00786435
894	0.01515	4	0.00786435
895	0.01515	4	0.00786435
896	0.01515	4	0.00786435
897	0.01515	4	0.00786435
898	0.01515	4	0.00786435
899	0.01515	4	0.00786435
900	0.01515	4	0.00786435
901	0.01515	4	0.00786435
902	0.01515	4	0.00786435
903	0.01515	4	0.00786435
904	0.01515	4	0.00786435
905	0.01515	4	0.00786435
906	0.01515	4	0.00786435
907	0.01515	4	0.00786435
908	0.01515	4	0.00786435
909	0.01515	4	0.00786435
910	0.01515	4	0.00786435
911	0.01515	4	0.00786435
912	0.01515	4	0.00786435
913	0.01515	4	0.00786435
914	0.01515	4	0.00786435
915	0.01515	4	0.00786435
916	0.01515	4	0.00786435
917	0.01515	4	0.00786435
918	0.01515	4	0.00786435
919	0.01515	4	0.00786435
920	0.01515	4	0.00786435
921	0.01515	4	0.00786435
922	0.01515	4	0.00786435
923	0.01515	4	0.00786435
924	0.01515	4	0.00786435
925	0.01515	4	0.00786435
926	0.01515	4	0.00786435
927	0.01515	4	0.00786435
928	0.01515	4	0.00786435
929	0.01515	4	0.00786435
930	0.01515	4	0.00786435
931	0.01515	4	0.00786435
932	0.01515	4	0.00786435
933	0.01515	4	0.00786435
934	0.01515	4	0.00786435
935	0.01515	4	0.00786435
936	0.01515	4	0.00786435
937	0.01515	4	0.00786435
938	0.01515	4	0.00786435
939	0.01515	4	0.00786435
940	0.01515	4	0.00786435
941	0.01515	4	0.00786435
942	0.01515	4	0.00786435
943	0.01515	4	0.00786435
944	0.01515	4	0.00786435
945	0.01515	4	0.00786435
946	0.01515	4	0.00786435
947	0.01515	4	0.00786435
948	0.01515	4	0.00786435
949	0.01515	4	0.00786435
950	0.01515	4	0.00786435
951	0.01515	4	0.00786435
952	0.01515	4	0.00786435
953	0.01515	4	0.00786435
954	0.01515	4	0.00786435
955	0.01515	4	0.00786435
956	0.01515	4	0.00786435
957	0.01515	4	0.00786435
958	0.01515	4	0.00786435
959	0.01515	4	0.00786435
960	0.01515	4	0.00786435
961	0.01515	4	0.00786435
962	0.01515	4	0.00786435
963	0.01515	4	0.00786435
964	0.01515	4	0.00786435
965	0.01515	4	0.00786435
966	0.01515	4	0.00786435
967	0.01515	4	0.00786435
968	0.01515	4	0.00786435
969	0.01515	4	0.00786435
970	0.01515	4	0.00786435
971	0.01515	4	0.00786435
972	0.01515	4	0.00786435
973	0.01515	4	0.00786435
974	0.01515	4	0.00786435
975	0.01515	4	0.00786435
976	0.01515	4	0.00786435
977	0.01515	4	0.00786435
978	0.01515	4	0.00786435
979	0.01515	4	0.00786435
980	0.01515	4	0.00786435
981	0.01515	4	0.00786435
982	0.01515	4	0.00786435
983	0.01515	4	0.00786435
984	0.01515	4	0.00786435
985	0.01515	4	0.00786435
986	0.01515	4	0.00786435
987	0.01515	4	0.00786435
988	0.01515	4	0.00786435
989	0.01515	4	0.00786435
990	0.01515	4	0.00786435
991	0.01515	4	0.00786435
992	0.01515	4	0.00786435
993	0.01515	4	0.00786435
994	0.01515	4	0.00786435
995	0.01515	4	0.00786435
996	0.01515	4	0.00786435
997	0.01515	4	0.00786435
998	0.01515	4	0.00786435
999	0.01515	4	0.00786435
1000	0.01515	4	0.00786435
1001	0.01515	4	0.00786435
1002	0.01515	4	0.00786435
1003	0.01515	4	0.00786435
1004	0.01515	4	0.00786435
1005	0.01515	4	0.00786435
1006	0.01515	4	0.00786435
1007	0.01515	4	0.00786435
1008	0.01515	4	0.00786435
1009	0.01515	4	0.00786435
1010	0.01515	4	0.00786435
1011	0.01515	4	0.00786435
1012	0.01515	4	0.00786435
1013	0.01515	4	0.00786435
1014	0.01515	4	0.00786435
1015	0.01515	4	0.00786435
1016	0.01515	4	0.00786435
1017	0.01515	4	0.00786435
1018	0.01515	4	0.00786435
1019	0.01515	4	0.00786435
1020	0.01515	4	0.00786435
1021	0.01515	4	0.00786435
1022	0.01515	4	0.00786435
1023	0.01515	4	0.00786435
1024	0.01515	4	0.00786435
1025	0.01515	4	0.00786435
1026	0.01515	4	0.00786435
1027	0.01515	4	0.00786435
1028	0.01515	4	0.00786435
1029	0.01515	4	0.00786435
1030	0.01515	4	0.00786435
1031	0.01515	4	0.00786435
1032	0.01515	4	0.00786435
1033	0.01515	4	0.00786435
1034	0.01515	4	0.00786435
1035	0.01515	4	0.00786435
1036	0.01515	4	0.00786435
1037	0.01515	4	0.00786435
1038	0.01515	4	0.00786435
1039	0.01515	4	0.00786435
1040	0.01515	4	0.00786435
1041	0.01515	4	0.00786435
1042	0.01515	4	0.00786435
1043	0.01515	4	0.00786435
1044	0.01515	4	0.00786435
1045	0.01515	4	0.00786435
1046	0.01515	4	0.00786435
1047	0.01515	4	0.00786435
1048	0.01515	4	0.00786435
1049	0.01515	4	0.00786435
1050	0.01515	4	0.00786435
1051	0.01515	4	0.00786435
1052	0.01515	4	0.00786435
1053	0.01515	4	0.00786435
1054	0.01515	4	0.00786435
1055	0.01515	4	0.00786435
1056	0.01515	4	0.00786435
1057	0.01515	4	0.00786435
1058	0.01515	4	0.00786435
1059	0.01515	4	0.00786435
1060	0.01515	4	0.00786435
1061	0.01515	4	0.00786435
1062	0.01515	4	0.00786435
1063	0.01515	4	0.00786435
1064	0.01515	4	0.00786435
1065	0.01515	4	0.00786435
1066	0.01515	4	0.00786435
1067	0.01515	4	0.00786435
1068	0.01515	4	0.00786435
1069	0.01515	4	0.00786435
1070	0.01515	4	0.00786435
1071	0.01515	4	0.00786435
1072	0.01515	4	0.00786435
1073	0.01515	4	0.00786435
1074	0.01515	4	0.00786435
1075	0.01515	4	0.00786435
1076	0.01515	4	0.00786435
1077	0.01515	4	0.00786435
1078	0.01515	4	0.00786435
1079	0.01515	4	0.00786435
1080	0.01515	4	0.00786435
1081	0.01515	4	0.00786435
1082	0.01515	4	0.00786435
1083	0.01515	4	0.00786435
1084	0.01515	4	0.00786435
1085	0.01515	4	0.00786435
1086	0.01515	4	0.00786435
1087	0.01515	4	0.00786435
1088	0.01515	4	0.00786435
1089	0.01515	4	0.00786435
1090	0.01515	4	0.00786435
1091	0.01515	4	0.00786435
1092	0.01515	4	0.00786435
1093	0.01515	4	0.00786435
1094	0.01515	4	0.00786435
1095	0.01515	4	0.00786435
1096	0.01515	4	0.00786435
1097	0.01515	4	0.00786435
1098	0.01515	4	0.00786435
1099	0.01515	4	0.00786435
1100	0.01515	4	0.00786435
1101	0.01515	4	0.00786435
1102	0.01515	4	0.00786435
1103	0.01515	4	0.00786435
1104	0.01515	4	0.00786435
1105	0.01515	4	0.00786435
1106	0.01515	4	0.00786435
1107	0.01515	4	0.00786435
1108	0.01515	4	0.00786435
1109	0.01515	4	0.00786435
1110	0.01515	4	0.00786435
1111	0.01515	4	0.00786435
1112	0.01515	4	0.00786435
1113	0.01515	4	0.00786435
1114	0.01515	4	0.00786435
1115	0.01515	4	0.00786435
1116	0.01515	4	0.00786435
1117	0.01515	4	0.00786435
1118	0.01515	4	0.00786435
1119	0.01515	4	0.00786435
1120	0.01515	4	0.00786435
1121	0.01515	4	0.00786435
1122	0.01515	4	0.00786435
1123	0.01515	4	0.00786435
1124	0.01515	4	0.00786435
1125	0.01515	4	0.00786435
1126	0.01515	4	0.00786435
1127	0.01515	4	0.00786435
1128	0.01515	4	0.00786435
1129	0.01515	4	0.00786435
1130	0.01515	4	0.00786435
1131	0.01515	4	0.00786435
1132	0.01515	4	0.00786435
1133	0.01515	4	0.00786435
1134	0.01515	4	0.00786435
1135	0.01515	4	0.00786435
1136	0.01515	4	0.00786435
1137	0.01515	4	0.00786435
1138	0.01515	4	0.00786435
1139	0.01515	4	0.00786435
1140	0.01515	4	0.00786435
1141	0.01515	4	0.00786435
1142	0.01515	4	0.00786435
1143	0.01515	4	0.00786435
1144	0.01515	4	0.00786435
1145	0.01515	4	0.00786435
1146	0.01515	4	0.00786435
1147	0.01515	4	0.00786435
1148	0.01515	4	0.00786435
1149	0.01515	4	0.00786435
1150	0.01515	4	0.00786435
1151	0.01515	4	0.00786435
1152	0.01515	4	0.00786435
1153	0.01515	4	0.00786435
1154	0.01515	4	0.00786435
1155	0.01515	4	0.00786435
1156	0.01515	4	0.00786435
1157	0.01515	4	0.00786435
1158	0.01515	4	0.00786435
1159	0.01515	4	0.00786435
1160	0.01515	4	0.00786435
1161	0.01515	4	0.00786435
1162	0.01515	4	0.00786435
1163	0.01515	4	0.00786435
1164	0.01515	4	0.00786435
1165	0.01515	4	0.00786435
1166	0.01515	4	0.00786435
1167	0.01515	4	0.00786435
1168	0.01515	4	0.00786435
1169	0.01515	4	0.00786435
1170	0.01515	4	0.00786435
1171	0.01515	4	0.00786435
1172	0.01515	4	0.00786435
1173	0.01515	4	0.00786435
1174	0.01515	4	0.00786435
1175	0.01515	4	0.00786435
1176	0.01515	4	0.00786435
1177	0.01515	4	0.00786435
1178	0.01515	4	0.00786435
1179	0.01515	4	0.00786435
1180	0.01515	4	0.00786435
1181	0.01515	4	0.00786435
1182	0.01515	4	0.00786435
1183	0.01515	4	0.00786435
1184	0.01515	4	0.00786435
1185	0.01515	4	0.00786435
1186	0.01515	4	0.00786435
1187	0.01515	4	0.00786435
1188	0.01515	4	0.00786435
1189	0.01515	4	0.00786435
1190	0.01515	4	0.00786435
1191	0.01515	4	0.00786435
1192	0.01515	4	0.00786435
1193	0.01515	4	0.00786435
1194	0.01515	4	0.00786435
1195	0.01515	4	0.00786435
1196	0.01515	4	0.00786435
1197	0.01515	4	0.00786435
1198	0.01515	4	0.00786435
1199	0.01515	4	0.00786435
1200	0.01515	4	0.00786435
1201	0.01515	4	0.00786435
1202	0.01515	4	0.00786435
1203	0.01515	4	0.00786435
1204	0.01515	4	0.00786435
1205	0.01515	4	0.00786435
1206	0.01515	4	0.00786435
1207	0.01515	4	0.00786435
1208	0.01515	4	0.00786435
1209	0.01515	4	0.00786435
1210	0.01515	4	0.00786435
1211	0.01515	4	0.00786435
1212	0.01515	4	0.00786435
1213	0.01515	4	0.00786435
1214	0.01515	4	0.00786435
1215	0.01515	4	0.00786435
1216	0.01515	4	0.00786435
1217	0.01515	4	0.00786435
1218	0.01515	4	0.00786435
1219	0.01515	4	0.00786435
1220	0.01515	4	0.00786435
1221	0.01515	4	0.00786435
1222	0.01515	4	0.00786435
1223	0.01515	4	0.00786435
1224	0.01515	4	0.00786435
1225	0.01515	4	0.00786435
1226	0.01515	4	0.00786435
1227	0.01515	4	0.00786435
1228	0.01515	4	0.00786435
1229	0.01515	4	0.00786435
1230	0.01515	4	0.00786435
1231	0.01515	4	0.00786435
1232	0.01515	4	0.00786435
1233	0.01515	4	0.00786435
1234	0.01515	4	0.00786435
1235	0.01515	4	0.00786435
1236	0.01515	4	0.00786435
1237	0.01515	4	0.00786435
1238	0.01515	4	0.00786435
1239	0.01515	4	0.00786435
1240	0.01515	4	0.00786435
1241	0.01515	4	0.00786435
1242	0.01515	4	0.00786435
1243	0.01515	4	0.00786435
1244	0.01515	4	0.00786435
1245	0.01515	4	0.00786435
1246	0.01515	4	0.00786435
1247	0.01515	4	0.00786435
1248	0.01515	4	0.00786435
1249	0.01515	4	0.00786435
1250	0.01515	4	0.00786435
1251	0.01515	4	0.00786435
1252	0.01515	4	0.00786435
1253	0.01515	4	0.00786435
1254	0.01515	4	0.00786435
1255	0.01515	4	0.00786435
1256	0.01515	4	0.00786435
1257	0.01515	4	0.00786435
1258	0.01515	4	0.00786435
1259	0.01515	4	0.00786435
1260	0.01515	4	0.00786435
1261	0.01515	4	0.00786435
1262	0.01515	4	0.00786435
1263	0.01515	4	0.00786435
1264	0.01515	4	0.00786435
1265	0.01515	4	0.00786435
1266	0.01515	4	0.00786435
1267	0.01515	4	0.00786435
1268	0.01515	4	0.00786435
1269	0.01515	4	0.00786435
1270	0.01515	4	0.00786435
1271	0.01515	4	0.00786435
1272	0.01515	4	0.00786435
1273	0.01515	4	0.00786435
1274	0.01515	4	0.00786435
1275	0.01515	4	0.00786435
1276	0.01515	4	0.00786435
1277	0.01515	4	0.00786435
1278	0.01515	4	0.00786435
1279	0.01515	4	0.00786435
1280	0.01515	4	0.00786435
1281	0.01515	4	0.00786435
1282	0.01515	4	0.00786435
1283	0.01515	4	0.00786435
1284	0.01515	4	0.00786435
1285	0.01515	4	0.00786435
1286	0.01515	4	0.00786435
1287	0.01515	4	0.00786435
1288	0.01515	4	0.00786435
1289	0.01515	4	0.00786435
1290	0.01515	4	0.00786435
1291	0.01515	4	0.00786435
1292	0.01515	4	0.00786435
1293	0.01515	4	0.00786435
1294	0.01515	4	0.00786435
1295	0.01515	4	0.00786435
1296	0.01515	4	0.00786435
1297	0.01515	4	0.00786435
1298	0.01515	4	0.00786435
1299	0.01515	4	0.00786435
1300	0.01515	4	0.00786435
1301	0.01515	4	0.00786435
1302	0.01515	4	0.00786435
1303	0.01515	4	0.00786435
1304	0.01515	4	0.00786435
1305	0.01515	4	0.00786435
1306	0.01515	4	0.00786435
1307	0.01515	4	0.00786435
1308	0.01515	4	0.00786435
1309	0.01515	4	0.00786435
1310	0.01515	4	0.00786435
1311	0.01515	4	0.00786435
1312	0.01515	4	0.00786435
1313	0.01515	4	0.00786435
1314	0.01515	4	0.00786435
1315	0.01515	4	0.00786435
1316	0.01515	4	0.00786435
1317	0.01515	4	0.00786435
1318	0.01515	4	0.00786435
1319	0.01515	4	0.00786435
1320	0.01515	4	0.00786435
1321	0.01515	4	0.00786435
1322	0.01515	4	0.00786435
1323	0.01515	4	0.00786435
1324	0.01515	4	0.00786435
1325	0.01515	4	0.00786435
1326	0.01515	4	0.00786435
1327	0.01515	4	0.00786435
1328	0.01515	4	0.00786435
1329	0.01515	4	0.00786435
1330	0.01515	4	0.00786435
1331	0.01515	4	0.00786435
1332	0.01515	4	0.00786435
1333	0.01515	4	0.00786435
1334	0.01515	4	0.00786435
1335	0.01515	4	0.00786435
1336	0.01515	4	0.00786435
1337	0.01515	4	0.00786435
1338	0.01515	4	0.00786435
1339	0.01515	4	0.00786435
1340	0.01515	4	0.00786435
1341	0.01515	4	0.00786435
1342	0.01515	4	0.00786435
1343	0.01515	4	0.00786435
1344	0.01515	4	0.00786435
1345	0.01515	4	0.00786435
1346	0.01515	4	0.00786435
1347	0.01515	4	0.00786435
1348	0.01515	4	0.00786435
1349	0.01515	4	0.00786435
1350	0.01515	4	0.00786435
1351	0.01515	4	0.00786435
1352	0.01515	4	0.00786435
1353	0.01515	4	0.00786435
1354	0.01515	4	0.00786435
1355	0.01515	4	0.00786435
1356	0.01515	4	0.00786435
1357	0.01515	4	0.00786435
1358	0.01515	4	0.00786435
1359	0.01515	4	0.00786435
1360	0.01515	4	0.00786435
1361	0.01515	4	0.00786435
1362	0.01515	4	0.00786435
1363	0.01515	4	0.00786435
1364	0.01515	4	0.00786435
1365	0.01515	4	0.00786435
1366	0.01515	4	0.00786435
1367	0.01515	4	0.00786435
1368	0.01515	4	0.00786435
1369	0.01515	4	0.00786435
1370	0.01515	4	0.00786435
1371	0.01515	4	0.00786435
1372	0.01515	4	0.00786435
1373	0.01515	4	0.00786435
1374	0.01515	4	0.00786435
1375	0.01515	4	0.00786435
1376	0.01515	4	0.00786435
1377	0.01515	4	0.00786435
1378	0.01515	4	0.00786435
1379	0.01515	4	0.00786435
1380	0.01515	4	0.00786435
1381	0.01515	4	0.00786435
1382	0.01515	4	0.00786435
1383	0.01515	4	0.00786435
1384	0.01515	4	0.00786435
1385	0.01515	4	0.00786435
1386	0.01515	4	0.00786435
1387	0.01515	4	0.00786435
1388	0.01515	4	0.00786435
1389	0.01515	4	0.00786435
1390	0.01515	4	0.00786435
1391	0.01515	4	0.00786435
1392	0.01515	4	0.00786435
1393	0.01515	4	0.00786435
1394	0.01515	4	0.00786435
1395	0.01515	4	0.00786435
1396	0.01515	4	0.00786435
1397	0.01515	4	0.00786435
1398	0.01515	4	0.00786435
1399	0.01515	4	0.00786435
1400	0.01515	4	0.00786435
1401	0.01515	4	0.00786435
1402	0.01515	4	0.00786435
1403	0.01515	4	0.00786435
1404	0.01515	4	0.00786435
1405	0.01515	4	0.00786435
1406	0.01515	4	0.00786435
1407	0.01515	4	0.00786435
1408	0.01515	4	0.00786435
1409	0.01515	4	0.00786435
1410	0.01515	4	0.00786435
1411	0.01515	4	0.00786435
1412	0.01515	4	0.00786435
1413	0.01515	4	0.00786435
1414	0.01515	4	0.00786435
1415	0.01515	4	0.00786435
1416	0.01515	4	0.00786435
1417	0.01515	4	0.00786435
1418	0.01515	4	0.00786435
1419	0.01515	4	0.00786435
1420	0.01515	4	0.00786435
1421	0.01515	4	0.00786435
1422	0.01515	4	0.00786435
1423	0.01515	4	0.00786435
1424	0.01515	4	0.00786435
1425	0.01515	4	0.00786435
1426	0.01515	4	0.00786435
1427	0.01515	4	0.00786435
1428	0.01515	4	0.00786435
1429	0.01515	4	0.00786435
1430	0.01515	4	0.00786435
1431	0.01515	4	0.00786435
1432	0.01515	4	0.00786435
1433	0.01515	4	0.00786435
1434	0.01515	4	0.00786435
1435	0.01515	4	0.00786435
1436	0.01515	4	0.00786435
1437	0.01515	4	0.00786435
1438	0.01515	4	0.00786435
1439	0.01515	4	0.00786435
1440	0.01515	4	0.00786435
1441	0.01515	4	0.00786435
1442	0.01515	4	0.00786435
1443	0.01515	4	0.00786435
1444	0.01515	4	0.00786435
1445	0.01515	4	0.00786435
1446	0.01515	4	0.00786435
1447	0.01515	4	0.00786435
1448	0.01515	4	0.00786435
1449	0.01515	4	0.00786435
1450	0.01515	4	0.00786435
1451	0.01515	4	0.00786435
1452	0.01515	4	0.00786435
1453	0.01515	4	0.00786435
1454	0.01515	4	0.00786435
1455	0.01515	4	0.00786435
1456	0.01515	4	0.00786435
1457	0.01515	4	0.00786435
1458	0.01515	4	0.00786435
1459	0.01515	4	0.00786435
1460	0.01515	4	0.00786435
1461	0.01515	4	0.00786435
1462	0.01515	4	0.00786435
1463	0.01515	4	0.00786435
1464	0.01515	4	0.00786435
1465	0.01515	4	0.00786435
1466	0.01515	4	0.00786435
1467	0.01515	4	0.00786435
1468	0.01515	4	0.00786435
1469	0.01515	4	0.00786435
1470	0.01515	4	0.00786435
1471	0.01515	4	0.00786435
1472	0.01515	4	0.00786435
1473	0.01515	4	0.00786435
1474	0.01515	4	0.00786435
1475	0.01515	4	0.00786435
1476	0.01515	4	0.00786435
1477	0.01515	4	0.00786435
1478	0.01515	4	0.00786435
1479	0.01515	4	0.00786435
1480	0.01515	4	0.00786435
1481	0.01515	4	0.00786435
1482	0.01515	4	0.00786435
1483	0.01515	4	0.00786435
1484	0.01515	4	0.00786435
1485	0.01515	4	0.00786435
1486	0.01515	4	0.00786435
1487	0.01515	4	0.00786435
1488	0.01515	4	0.00786435
1489	0.01515	4	0.00786435
1490	0.01515	4	0.00786435
1491	0.01515	4	0.00786435
1492	0.01515	4	0.00786435
1493	0.01515	4	0.00786435
1494	0.01515	4	0.00786435
1495	0.01515	4	0.00786435
1496	0.01515	4	0.00786435
1497	0.01515	4	0.00786435
1498	0.01515	4	0.00786435
1499	0.01515	4	0.00786435
1500	0.01515	4	0.00786435
1501	0.01515	4	0.00786435
1502	0.01515	4	0.00786435
1503	0.01515	4	0.00786435
1504	0.01515	4	0.00786435
1505	0.01515	4	0.00786435
1506	0.01515	4	0.00786435
1507	0.01515	4	0.00786435
1508	0.01515	4	0.00786435
1509	0.01515	4	0.00786435
1510	0.01515	4	0.00786435
1511	0.01515	4	0.00786435
1512	0.01515	4	0.00786435
1513	0.01515	4	0.00786435
1514	0.01515	4	0.00786435
1515	0.01515	4	0.00786435
1516	0.01515	4	0.00786435
1517	0.01515	4	0.00786435
1518	0.01515	4	0.00786435
1519	0.01515	4	0.00786435
1520	0.01515	4	0.00786435
1521	0.01515	4	0.00786435
1522	0.01515	4	0.00786435
1523	0.01515	4	0.00786435
1524	0.01515	4	0.00786435
1525	0.01515	4	0.00786435
1526	0.01515	4	0.00786435
1527	0.01515	4	0.00786435
1528	0.01515	4	0.00786435
1529	0.01515	4	0.00786435
1530	0.01515	4	0.00786435
1531	0.01515	4	0.00786435
1532	0.01515	4	0.00786435
1533	0.01515	4	0.00786435
1534	0.01515	4	0.00786435
1535	0.01515	4	0.00786435
1536	0.01515	4	0.00786435
1537	0.01515	4	0.00786435
1538	0.01515	4	0.00786435
1539	0.01515	4	0.00786435
1540	0.01515	4	0.00786435
1541	0.01515	4	0.00786435
1542	0.01515	4	0.00786435
1543	0.01515	4	0.00786435
1544	0.01515	4	0.00786435
1545	0.01515	4	0.00786435
1546	0.01515	4	0.00786435
1547	0.01515	4	0.00786435
1548	0.01515	4	0.00786435
1549	0.01515	4	0.00786435
1550	0.01515	4	0.00786435
1551	0.01515	4	0.00786435
1552	0.01515	4	0.00786435
1553	0.01515	4	0.00786435
1554	0.01515	4	0.00786435
1555	0.01515	4	0.00786435
1556	0.01515	4	0.00786435
1557	0.01515	4	0.00786435
1558	0.01515	4	0.00786435
1559	0.01515	4	0.00786435
1560	0.01515	4	0.00786435
1561	0.01515	4	0.00786435
1562	0.01515	4	0.00786435
1563	0.01515	4	0.00786435
1564	0.01515	4	0.00786435
1565	0.01515	4	0.00786435
1566	0.01515	4	0.00786435
1567	0.01515	4	0.00786435
1568	0.01515	4	0.00786435
1569	0.01515	4	0.00786435
1570	0.01515	4	0.00786435
1571	0.01515	4	0.00786435
1572	0.01515	4	0.00786435
1573	0.01515	4	0.00786435
1574	0.01515	4	0.00786435
1575	0.01515	4	0.00786435
1576	0.01515	4	0.00786435
1577	0.01515	4	0.00786435
1578	0.01515	4	0.00786435
1579	0.01515	4	0.00786435
1580	0.01515	4	0.00786435
1581	0.01515	4	0.00786435
1582	0.01515	4	0.00786435
1583	0.01515	4	0.00786435
1584	0.01515	4	0.00786435
1585	0.01515	4	0.00786435
1586	0.01515	4	0.00786435
1587	0.01515	4	0.00786435
1588	0.01515	4	0.00786435
1589	0.01515	4	0.00786435
1590	0.01515	4	0.00786435
1591	0.01515	4	0.00786435
1592	0.01515	4	0.00786435
1593	0.01515	4	0.00786435
1594	0.01515	4	0.00786435
1595	0.01515	4	0.00786435
1596	0.01515	4	0.00786435
1597	0.01515	4	0.00786435
1598	0.01515	4	0.00786435
1599	0.01515	4	0.00786435
1600	0.01515	4	0.00786435
1601	0.01515	4	0.00786435
1602	0.01515	4	0.00786435
1603	0.01515	4	0.00786435
1604	0.01515	4	0.00786435
1605	0.01515	4	0.00786435
1606	0.01515	4	0.00786435
1607	0.01515	4	0.00786435
1608	0.01515	4	0.00786435
1609	0.01515	4	0.00786435
1610	0.01515	4	0.00786435
1611	0.01515	4	0.00786435
1612	0.01515	4	0.00786435
1613	0.01515	4	0.00786435
1614	0.01515	4	0.00786435
1615	0.01515	4	0.00786435
1616	0.01515	4	0.00786435
1617	0.01515	4	0.00786435
1618	0.01515	4	0.00786435
1619	0.01515	4	0.00786435
1620	0.01515	4	0.00786435
1621	0.01515	4	0.00786435
1622	0.01515	4	0.00786435
1623	0.01515	4	0.00786435
1624	0.01515	4	0.00786435
1625	0.01515	4	0.00786435
1626	0.01515	4	0.00786435
1627	0.01515	4	0.00786435
1628	0.01515	4	0.00786435
1629	0.01515	4	0.00786435
1630	0.01515	4	0.00786435
1631	0.01515	4	0.00786435
1632	0.01515	4	0.00786435
1633	0.01515	4	0.00786435
1634	0.01515	4	0.00786435
1635	0.01515	4	0.00786435
1636	0.01515	4	0.00786435
1637	0.01515	4	0.00786435
1638	0.01515	4	0.00786435
1639	0.01515	4	0.00786435
1640	0.01515	4	0.00786435
1641	0.01515	4	0.00786435
1642	0.01515	4	0.00786435
1643	0.01515	4	0.00786435
1644	0.01515	4	0.00786435
1645	0.01515	4	0.00786435
1646	0.01515	4	0.00786435
1647	0.01515	4	0.00786435
1648	0.01515	4	0.00786435
1649	0.01515	4	0.00786435
1650	0.01515	4	0.00786435
1651	0.01515	4	0.00786435
1652	0.01515	4	0.00786435
1653	0.01515	4	0.00786435
1654	0.01515	4	0.00786435
1655	0.01515	4	0.00786435
1656	0.01515	4	0.00786435
1657	0.01515	4	0.00786435
1658	0.01515	4	0.00786435
1659	0.01515	4	0.00786435
1660	0.01515	4	0.00786435
1661	0.01515	4	0.00786435
1662	0.01515	4	0.00786435
1663	0.01515	4	0.00786435
1664	0.01515	4	0.00786435
1665	0.01515	4	0.00786435
1666	0.01515	4	0.00786435
1667	0.01515	4	0.00786435
1668	0.01515	4	0.00786435
1669	0.01515	4	0.00786435
1670	0.01515	4	0.00786435
1671	0.01515	4	0.00786435
1672	0.01515	4	0.00786435
1673	0.01515	4	0.00786435
1674	0.01515	4	0.00786435
1675	0.01515	4	0.00786435
1676	0.01515	4	0.00786435
1677	0.01515	4	0.00786435
1678	0.01515	4	0.00786435
1679	0.01515	4	0.00786435
1680	0.01515	4	0.00786435
1681	0.01515	4	0.00786435
1682	0.01515	4	0.00786435
1683	0.01515	4	0.00786435
1684	0.01515	4	0.00786435
1685	0.01515	4	0.00786435
1686	0.01515	4	0.00786435
1687	0.01515	4	0.00786435
1688	0.01515	4	0.00786435
1689	0.01515	4	0.00786435
1690	0.01515	4	0.00786435
1691	0.01515	4	0.00786435
1692	0.01515	4	0.00786435
1693	0.01515	4	0.00786435
1694	0.01515	4	0.00786435
1695	0.01515	4	0.00786435
1696	0.01515	4	0.00786435
1697	0.01515	4	0.00786435
1698	0.01515	4	0.00786435
1699	0.01515	4	0.00786435
1700	0.01515	4	0.00786435
1701	0.01515	4	0.00786435
1702	0.01515	4	0.00786435
1703	0.01515	4	0.00786435
1704	0.01515	4	0.00786435
1705	0.01515	4	0.00786435
1706	0.01515	4	0.00786435
1707	0.01515	4	0.00786435
1708	0.01515	4	0.00786435
1709	0.01515	4	0.00786435
1710	0.01515	4	0.00786435
1711	0.01515	4	0.00786435
1712	0.01515	4	0.00786435
1713	0.01515	4	0.00786435
1714	0.01515	4	0.00786435
1715	0.01515	4	0.00786435
1716	0.01515	4	0.00786435
1717	0.01515	4	0.00786435
1718	0.01515	4	0.00786435
1719	0.01515	4	0.00786435
1720	0.01515	4	0.00786435
1721	0.01515	4	0.00786435
1722	0.01515	4	0.00786435
1723	0.01515	4	0.00786435
1724	0.01515	4	0.00786435
1725	0.01515	4	0.00786435
1726	0.01515	4	0.00786435
1727	0.01515	4	0.00786435
1728	0.01515	4	0.00786435
1729	0.01515	4	0.00786435
1730	0.01515	4	0.00786435
1731	0.01515	4	0.00786435
1732	0.01515	4	0.00786435
1733	0.01515	4	0.00786435
1734	0.01515	4	0.00786435
1735	0.01515	4	0.00786435
1736	0.01515	4	0.00786435
1737	0.01515	4	0.00786435
1738	0.01515	4	0.00786435
1739	0.01515	4	0.00786435
1740	0.01515	4	0.00786435
1741	0.01515	4	0.00786435
1742	0.01515	4	0.00786435
1743	0.01515	4	0.00786435
1744	0.01515	4	0.00786435
1745	0.01515	4	0.00786435
1746	0.01515	4	0.00786435
1747	0.01515	4	0.00786435
1748	0.01515	4	0.00786435
1749	0.01515	4	0.00786435
1750	0.01515	4	0.00786435
1751	0.01515	4	0.00786435
1752	0.01515	4	0.00786435
1753	0.01515	4	0.00786435
1754	0.01515	4	0.00786435
1755	0.01515	4	0.00786435
1756	0.01515	4	0.00786435
1757	0.01515	4	0.00786435
1758	0.01515	4	0.00786435
1759	0.01515	4	0.00786435
1760	0.01515	4	0.00786435
1761	0.01515	4	0.00786435
1762	0.01515	4	0.00786435
1763	0.01515	4	0.00786435
1764	0.01515	4	0.00786435
1765	0.01515	4	0.00786435
1766	0.01515	4	0.00786435
1767	0.01515	4	0.00786435
1768	0.01515	4	0.00786435
1769	0.01515	4	0.00786435
1770	0.01515	4	0.00786435
1771	0.01515	4	0.00786435
1772	0.01515	4	0.00786435
1773	0.01515	4	0.00786435
1774	0.01515	4	0.00786435
1775	0.01515	4	0.00786435
1776	0.01515	4	0.00786435
1777	0.01515	4	0.00786435
1778	0.01515	4	0.00786435
1779	0.01515	4	0.00786435
1780	0.01515	4	0.00786435
1781	0.01515	4	0.00786435
1782	0.01515	4	0.00786435
1783	0.01515	4	0.00786435
1784	0.01515	4	0.00786435
1785	0.01515	4	0.00786435
1786	0.01515	4	0.00786435
1787	0.01515	4	0.00786435
1788	0.01515	4	0.00786435
1789	0.01515	4	0.00786435
1790	0.01515	4	0.00786435
1791	0.01515	4	0.00786435
1792	0.01515	4	0.00786435
1793	0.01515	4	0.00786435
1794	0.01515	4	0.00786435
1795	0.01515	4	0.00786435
1796	0.01515	4	0.00786435
1797	0.01515	4	0.00786435
1798	0.01515	4	0.00786435
1799	0.01515	4	0.00786435
1800	0.01515	4	0.00786435
1801	0.01515	4	0.00786435
1802	0.01515	4	0.00786435
1803	0.01515	4	0.00786435
1804	0.01515	4	0.00786435
1805	0.01515	4	0.00786435
1806	0.01515	4	0.00786435
1807	0.01515	4	0.00786435
1808	0.01515	4	0.00786435
1809	0.01515	4	0.00786435
1810	0.01515	4	0.00786435
1811	0.01515	4	0.00786435
1812	0.01515	4	0.00786435
1813	0.01515	4	0.00786435
1814	0.01515	4	0.00786435
1815	0.01515	4	0.00786435
1816	0.01515	4	0.00786435
1817	0.01515	4	0.00786435
1818	0.01515	4	0.00786435
1819	0.01515	4	0.00786435
1820	0.01515	4	0.00786435
1821	0.01515	4	0.00786435
1822	0.01515	4	0.00786435
1823	0.01515	4	0.00786435
1824	0.01515	4	0.00786435
1825	0.01515	4	0.00786435
1826	0.01515	4	0.00786435
1827	0.01515	4	0.00786435
1828	0.01515	4	0.00786435
1829	0.01515	4	0.00786435
1830	0.01515	4	0.00786435
1831	0.01515	4	0.00786435
1832	0.01515	4	0.00786435
1833	0.01515	4	0.00786435
1834	0.01515	4	0.00786435
1835	0.01515	4	0.00786435
1836	0.01515	4	0.00786435
1837	0.01515	4	0.00786435
1838	0.01515	4	0.00786435
1839	0.01515	4	0.00786435
1840	0.01515	4	0.00786435
1841	0.01515	4	0.00786435
1842	0.01515	4	0.00786435
1843	0.01515	4	0.00786435
1844	0.01515	4	0.00786435
1845	0.01515	4	0.00786435
1846	0.01515	4	0.00786435
1847	0.01515	4	0.00786435
1848	0.01515	4	0.00786435
1849	0.01515	4	0.00786435
1850	0.01515	4	0.00786435
1851	0.01515	4	0.00786435
1852	0.01515	4	0.00786435
1853	0.01515	4	0.00786435
1854	0.01515	4	0.00786435
1855	0.01515	4	0.00786435
1856	0.01515	4	0.00786435
1857	0.01515	4	0.00786435
1858	0.01515	4	0.00786435
1859	0.01515	4	0.00786435
1860	0.01515	4	0.00786435
1861	0.01515	4	0.00786435
1862	0.01515	4	0.00786435
1863	0.01515	4	0.00786435
1864	0.01515	4	0.00786435
1865	0.01515	4	0.00786435
1866	0.01515	4	0.00786435
1867	0.01515	4	0.00786435
1868	0.01515	4	0.00786435
1869	0.01515	4	0.00786435
1870	0.01515	4	0.00786435
1871	0.01515	4	0.00786435
1872	0.01515	4	0.00786435
1873	0.01515	4	0.00786435
1874	0.01515	4	0.00786435
1875	0.01515	4	0.00786435
1876	0.01515	4	0.00786435
1877	0.01515	4	0.00786435
1878	0.01515	4	0.00786435
1879	0.01515	4	0.00786435
1880	0.01515	4	0.00786435
1881	0.01515	4	0.00786435
1882	0.01515	4	0.00786435
1883	0.01515	4	0.00786435
1884	0.01515	4	0.00786435
1885	0.01515	4	0.00786435
1886	0.01515	4	0.00786435
1887	0.01515	4	0.00786435
1888	0.01515	4	0.00786435
1889	0.01515	4	0.00786435
1890	0.01515	4	0.00786435
1891	0.01515	4	0.00786435
1892	0.01515	4	0.00786435
1893	0.01515	4	0.00786435
1894	0.01515	4	0.00786435
1895	0.01515	4	0.00786435
1896	0.01515	4	0.00786435
1897	0.01515	4	0.00786435
1898	0.01515	4	0.00786435
1899	0.01515	4	0.00786435
1900	0.01515	4	0.00786435
1901	0.01515	4	0.00786435
1902	0.01515	4	0.00786435
1903	0.01515	4	0.00786435
1904	0.01515	4	0.00786435
1905	0.01515	4	0.00786435
1906	0.01515	4	0.00786435
1907	0.01515	4	0.00786435
1908	0.01515	4	0.00786435
1909	0.01515	4	0.00786435
1910	0.01515	4	0.00786435
1911	0.01515	4	0.00786435
1912	0.01515	4	0.00786435
1913	0.01515	4	0.00786435
1914	0.01515	4	0.00786435
1915	0.01515	4	0.00786435
1916	0.01515	4	0.00786435
1917	0.01515	4	0.00786435
1918	0.01515	4	0.00786435
1919	0.01515	4	0.00786435
1920	0.01515	4	0.00786435
1921	0.01515	4	0.00786435
1922	0.01515	4	0.00786435
1923	0.01515	4	0.00786435
1924	0.01515	4	0.00786435
1925	0.01515	4	0.00786435
1926	0.01515	4	0.00786435
1927	0.01515	4	0.00786435
1928	0.01515	4	0.00786435
1929	0.01515	4	0.00786435
1930	0.01515	4	0.00786435
1931	0.01515	4	0.00786435
1932	0.01515	4	0.00786435
1933	0.01515	4	0.00786435
1934	0.01515	4	0.00786435
1935	0.01515	4	0.00786435
1936	0.01515	4	0.00786435
1937	0.01515	4	0.00786435
1938	0.01515	4	0.00786435
1939	0.01515	4	0.00786435
1940	0.01515	4	0.00786435
1941	0.01515	4	0.00786435
1942	0.01515	4	0.00786435
1943	0.01515	4	0.00786435
1944	0.01515	4	0.00786435
1945	0.01515	4	0.00786435
1946	0.01515	4	0.00786435
1947	0.01515	4	0.00786435
1948	0.01515	4	0.00786435
1949	0.01515	4	0.00786435
1950	0.01515	4	0.00786435
1951	0.01515	4	0.00786435
1952	0.01515	4	0.00786435
1953	0.01515	4	0.00786435
1954	0.01515	4	0.00786435
1955	0.01515	4	0.00786435
1956	0.01515	4	0.00786435
1957	0.01515	4	0.00786435
1958	0.01515	4	0.00786435
1959	0.01515	4	0.00786435
1960	0.01515	4	0.00786435
1961	0.01515	4	0.00786435
1962	0.01515	4	0.00786435
1963	0.01515	4	0.00786435
1964	0.01515	4	0.00786435
1965	0.01515	4	0.00786435
1966	0.01515	4	0.00786435
1967	0.01515	4	0.00786435
1968	0.01515	4	0.00786435
1969	0.01515	4	0.00786435
1970	0.01515	4	0.00786435
1971	0.01515	4	0.00786435
1972	0.01515	4	0.00786435
1973	0.01515	4	0.00786435
1974	0.01515	4	0.00786435
1975	0.01515	4	0.00786435
1976	0.01515	4	0.00786435
1977	0.01515	4	0.00786435
1978	0.01515	4	0.00786435
1979	0.01515	4	0.00786435
1980	0.01515	4	0.00786435
1981	0.01515	4	0.00786435
1982	0.01515	4	0.00786435
1983	0.01515	4	0.00786435
1984	0.01515	4	0.00786435
1985	0.01515	4	0.00786435
1986	0.01515	4	0.00786435
1987	0.01515	4	0.00786435
1988	0.01515	4	0.00786435
1989	0.01515	4	0.00786435
1990	0.01515	4	0.00786435
1991	0.01515	4	0.00786435
1992	0.01515	4	0.00786435
1993	0.01515	4	0.00786435
1994	0.01515	4	0.00786435
1995	0.01515	4	0.00786435
1996	0.01515	4	0.00786435
1997	0.01515	4	0.00786435
1998	0.01515	4	0.00786435
1999	0.01515	4	0.00786435
2000	0.01515	4	0.00786435
[truncated: 3,001 more rows]
