# Supplementary material for: Aspiration-driven co-evolution of cooperation with individual behavioral diversity
Source: PLoS One. 2023 Sep 15;18(9):e0291134. doi: 10.1371/journal.pone.0291134 (PMC10503719; doi:10.1371/journal.pone.0291134)
Supplement: S1 Data — (ZIP) [file pone.0291134.s001.zip › M1/v2-L=200/data/tolerate=1_b=1.01_frequency.txt]

1	0.497525	1	0	0.497525	0
2	0.397731	0.9329	0.0671	0.3977	3.125e-005
3	0.345900	0.851175	0.148825	0.345025	0.000875
4	0.316063	0.7701	0.2299	0.31225	0.0038125
5	0.298406	0.69545	0.30455	0.289975	0.00843125
6	0.293644	0.635825	0.364175	0.2812	0.0124438
7	0.295019	0.594325	0.405675	0.27955	0.0154688
8	0.299494	0.567075	0.432925	0.2804	0.0190938
9	0.306650	0.551475	0.448525	0.284525	0.022125
10	0.314769	0.541425	0.458575	0.28995	0.0248188
11	0.330300	0.542475	0.457525	0.3039	0.0264
12	0.342556	0.5471	0.4529	0.314375	0.0281813
13	0.354494	0.5523	0.4477	0.3232	0.0312938
14	0.367331	0.5592	0.4408	0.334125	0.0332063
15	0.379006	0.564925	0.435075	0.34275	0.0362562
16	0.392644	0.573025	0.426975	0.354125	0.0385187
17	0.403531	0.576625	0.423375	0.361375	0.0421562
18	0.416481	0.58255	0.41745	0.3707	0.0457813
19	0.429656	0.588475	0.411525	0.382	0.0476562
20	0.441012	0.5963	0.4037	0.3911	0.0499125
21	0.453981	0.603275	0.396725	0.4008	0.0531812
22	0.467881	0.608875	0.391125	0.410925	0.0569563
23	0.481719	0.62015	0.37985	0.4232	0.0585188
24	0.496238	0.628275	0.371725	0.434675	0.0615625
25	0.508744	0.636575	0.363425	0.4454	0.0633438
26	0.522069	0.64605	0.35395	0.4568	0.0652688
27	0.534713	0.6547	0.3453	0.466775	0.0679375
28	0.547512	0.6622	0.3378	0.47735	0.0701625
29	0.562050	0.670325	0.329675	0.48835	0.0737
30	0.572750	0.677125	0.322875	0.49635	0.0764
31	0.581550	0.68345	0.31655	0.50365	0.0779
32	0.592800	0.683725	0.316275	0.5119	0.0809
33	0.605113	0.689075	0.310925	0.5214	0.0837125
34	0.616144	0.695325	0.304675	0.5304	0.0857437
35	0.625975	0.700375	0.299625	0.538775	0.0872
36	0.635956	0.70255	0.29745	0.545325	0.0906312
37	0.647212	0.706875	0.293125	0.554275	0.0929375
38	0.655325	0.706225	0.293775	0.559875	0.09545
39	0.666325	0.709575	0.290425	0.568525	0.0978
40	0.677175	0.71395	0.28605	0.57795	0.099225
41	0.687481	0.71815	0.28185	0.587725	0.0997563
42	0.696738	0.71975	0.28025	0.59385	0.102888
43	0.703562	0.72275	0.27725	0.599975	0.103588
44	0.713013	0.7221	0.2779	0.60585	0.107162
45	0.720181	0.72645	0.27355	0.612575	0.107606
46	0.726775	0.730175	0.269825	0.618725	0.10805
47	0.733756	0.732975	0.267025	0.624575	0.109181
48	0.742112	0.73335	0.26665	0.631225	0.110888
49	0.747487	0.73495	0.26505	0.636275	0.111213
50	0.755463	0.7369	0.2631	0.642675	0.112788
51	0.762781	0.739875	0.260125	0.650125	0.112656
52	0.768863	0.74225	0.25775	0.655075	0.113788
53	0.775338	0.744025	0.255975	0.661525	0.113813
54	0.780787	0.744775	0.255225	0.665925	0.114863
55	0.786338	0.74345	0.25655	0.669275	0.117063
56	0.791963	0.74435	0.25565	0.674375	0.117588
57	0.796694	0.74585	0.25415	0.6793	0.117394
58	0.801231	0.746975	0.253025	0.683375	0.117856
59	0.805425	0.74885	0.25115	0.68815	0.117275
60	0.810700	0.75035	0.24965	0.692725	0.117975
61	0.815200	0.7524	0.2476	0.696975	0.118225
62	0.819519	0.7551	0.2449	0.70175	0.117769
63	0.823963	0.756475	0.243525	0.705625	0.118338
64	0.827800	0.758475	0.241525	0.709375	0.118425
65	0.832525	0.760125	0.239875	0.714275	0.11825
66	0.838531	0.764	0.236	0.721875	0.116656
67	0.843050	0.768375	0.231625	0.72755	0.1155
68	0.845844	0.768625	0.231375	0.72955	0.116294
69	0.849056	0.769325	0.230675	0.7325	0.116556
70	0.851969	0.7707	0.2293	0.73525	0.116719
71	0.854500	0.772775	0.227225	0.73835	0.11615
72	0.858081	0.773525	0.226475	0.74125	0.116831
73	0.861225	0.775	0.225	0.74525	0.115975
74	0.863200	0.776025	0.223975	0.747325	0.115875
75	0.865031	0.776775	0.223225	0.749125	0.115906
76	0.867550	0.777075	0.222925	0.75175	0.1158
77	0.870550	0.77965	0.22035	0.7553	0.11525
78	0.873350	0.7836	0.2164	0.76025	0.1131
79	0.874619	0.782925	0.217075	0.7607	0.113919
80	0.876075	0.783625	0.216375	0.761925	0.11415
81	0.877381	0.7834	0.2166	0.7631	0.114281
82	0.879650	0.7833	0.2167	0.764725	0.114925
83	0.881262	0.785725	0.214275	0.767525	0.113738
84	0.883481	0.78705	0.21295	0.770375	0.113106
85	0.884656	0.788925	0.211075	0.772975	0.111681
86	0.885437	0.788925	0.211075	0.7737	0.111738
87	0.887356	0.789625	0.210375	0.775875	0.111481
88	0.889106	0.7914	0.2086	0.778525	0.110581
89	0.891225	0.7926	0.2074	0.781	0.110225
90	0.892463	0.793925	0.206075	0.782825	0.109638
91	0.893644	0.794825	0.205175	0.78455	0.109094
92	0.894244	0.795375	0.204625	0.7856	0.108644
93	0.894694	0.7949	0.2051	0.785425	0.109269
94	0.895950	0.795275	0.204725	0.786775	0.109175
95	0.896925	0.7956	0.2044	0.787425	0.1095
96	0.897913	0.797275	0.202725	0.7896	0.108313
97	0.898656	0.79785	0.20215	0.7908	0.107856
98	0.898913	0.79745	0.20255	0.79085	0.108063
99	0.899150	0.796975	0.203025	0.7907	0.10845
100	0.899894	0.797125	0.202875	0.79155	0.108344
101	0.900681	0.797675	0.202325	0.792625	0.108056
102	0.900675	0.797925	0.202075	0.792975	0.1077
103	0.901381	0.798125	0.201875	0.7937	0.107681
104	0.902019	0.798975	0.201025	0.79465	0.107369
105	0.902475	0.79935	0.20065	0.7954	0.107075
106	0.903281	0.800575	0.199425	0.7972	0.106081
107	0.903350	0.801325	0.198675	0.79775	0.1056
108	0.903619	0.800725	0.199275	0.7976	0.106019
109	0.903956	0.800375	0.199625	0.7978	0.106156
110	0.904400	0.8013	0.1987	0.798875	0.105525
111	0.904619	0.80185	0.19815	0.799325	0.105294
112	0.904975	0.802425	0.197575	0.8	0.104975
113	0.905294	0.802375	0.197625	0.800025	0.105269
114	0.905531	0.802775	0.197225	0.8008	0.104731
115	0.905431	0.8026	0.1974	0.800575	0.104856
116	0.905731	0.80215	0.19785	0.800625	0.105106
117	0.905900	0.8021	0.1979	0.800675	0.105225
118	0.905925	0.802425	0.197575	0.80095	0.104975
119	0.905975	0.802575	0.197425	0.801375	0.1046
120	0.905969	0.80255	0.19745	0.801225	0.104744
121	0.906256	0.8026	0.1974	0.801525	0.104731
122	0.906369	0.8032	0.1968	0.80205	0.104319
123	0.906631	0.803225	0.196775	0.80225	0.104381
124	0.906769	0.8034	0.1966	0.802475	0.104294
125	0.906850	0.80375	0.19625	0.802825	0.104025
126	0.906831	0.803725	0.196275	0.802925	0.103906
127	0.907013	0.803825	0.196175	0.803075	0.103938
128	0.907081	0.803925	0.196075	0.8032	0.103881
129	0.906994	0.80375	0.19625	0.80305	0.103944
130	0.907144	0.803725	0.196275	0.803125	0.104019
131	0.907225	0.803875	0.196125	0.80325	0.103975
132	0.907281	0.803975	0.196025	0.803425	0.103856
133	0.907119	0.8038	0.1962	0.803125	0.103994
134	0.907150	0.803775	0.196225	0.8032	0.10395
135	0.907262	0.80375	0.19625	0.8033	0.103963
136	0.907394	0.80385	0.19615	0.803475	0.103919
137	0.907294	0.80385	0.19615	0.80335	0.103944
138	0.907375	0.803925	0.196075	0.80345	0.103925
139	0.907550	0.804275	0.195725	0.803825	0.103725
140	0.907669	0.804375	0.195625	0.803975	0.103694
141	0.907725	0.804375	0.195625	0.803975	0.10375
142	0.907769	0.804425	0.195575	0.80405	0.103719
143	0.907719	0.804575	0.195425	0.804075	0.103644
144	0.907806	0.8046	0.1954	0.8042	0.103606
145	0.907663	0.8044	0.1956	0.803975	0.103688
146	0.907625	0.804175	0.195825	0.8038	0.103825
147	0.907594	0.804175	0.195825	0.8038	0.103794
148	0.907687	0.804125	0.195875	0.803825	0.103863
149	0.907800	0.8043	0.1957	0.804125	0.103675
150	0.907713	0.804325	0.195675	0.8041	0.103613
151	0.907725	0.8043	0.1957	0.804125	0.1036
152	0.907694	0.804225	0.195775	0.80405	0.103644
153	0.907713	0.804075	0.195925	0.803925	0.103788
154	0.907756	0.80415	0.19585	0.804	0.103756
155	0.907775	0.8042	0.1958	0.80405	0.103725
156	0.907831	0.8042	0.1958	0.804125	0.103706
157	0.907831	0.804275	0.195725	0.804175	0.103656
158	0.907806	0.80425	0.19575	0.80415	0.103656
159	0.907806	0.80425	0.19575	0.804125	0.103681
160	0.907787	0.804175	0.195825	0.804025	0.103762
161	0.907769	0.8042	0.1958	0.80405	0.103719
162	0.907813	0.804225	0.195775	0.804125	0.103688
163	0.907756	0.804225	0.195775	0.804125	0.103631
164	0.907719	0.8042	0.1958	0.8041	0.103619
165	0.907763	0.8042	0.1958	0.80415	0.103613
166	0.907781	0.804175	0.195825	0.80415	0.103631
167	0.907819	0.804275	0.195725	0.80425	0.103569
168	0.907775	0.8042	0.1958	0.8042	0.103575
169	0.907794	0.804175	0.195825	0.804175	0.103619
170	0.907787	0.804175	0.195825	0.804175	0.103613
171	0.907800	0.804175	0.195825	0.804175	0.103625
172	0.907800	0.8042	0.1958	0.8042	0.1036
173	0.907800	0.8042	0.1958	0.8042	0.1036
174	0.907800	0.8042	0.1958	0.8042	0.1036
175	0.907800	0.8042	0.1958	0.8042	0.1036
176	0.907800	0.8042	0.1958	0.8042	0.1036
177	0.907800	0.8042	0.1958	0.8042	0.1036
178	0.907800	0.8042	0.1958	0.8042	0.1036
179	0.907800	0.8042	0.1958	0.8042	0.1036
180	0.907800	0.8042	0.1958	0.8042	0.1036
181	0.907800	0.8042	0.1958	0.8042	0.1036
182	0.907800	0.8042	0.1958	0.8042	0.1036
183	0.907800	0.8042	0.1958	0.8042	0.1036
184	0.907800	0.8042	0.1958	0.8042	0.1036
185	0.907800	0.8042	0.1958	0.8042	0.1036
186	0.907800	0.8042	0.1958	0.8042	0.1036
187	0.907800	0.8042	0.1958	0.8042	0.1036
188	0.907800	0.8042	0.1958	0.8042	0.1036
189	0.907800	0.8042	0.1958	0.8042	0.1036
190	0.907800	0.8042	0.1958	0.8042	0.1036
191	0.907800	0.8042	0.1958	0.8042	0.1036
192	0.907800	0.8042	0.1958	0.8042	0.1036
193	0.907800	0.8042	0.1958	0.8042	0.1036
194	0.907800	0.8042	0.1958	0.8042	0.1036
195	0.907800	0.8042	0.1958	0.8042	0.1036
196	0.907800	0.8042	0.1958	0.8042	0.1036
197	0.907800	0.8042	0.1958	0.8042	0.1036
198	0.907800	0.8042	0.1958	0.8042	0.1036
199	0.907800	0.8042	0.1958	0.8042	0.1036
200	0.907800	0.8042	0.1958	0.8042	0.1036
201	0.907800	0.8042	0.1958	0.8042	0.1036
202	0.907800	0.8042	0.1958	0.8042	0.1036
203	0.907800	0.8042	0.1958	0.8042	0.1036
204	0.907800	0.8042	0.1958	0.8042	0.1036
205	0.907800	0.8042	0.1958	0.8042	0.1036
206	0.907800	0.8042	0.1958	0.8042	0.1036
207	0.907800	0.8042	0.1958	0.8042	0.1036
208	0.907800	0.8042	0.1958	0.8042	0.1036
209	0.907800	0.8042	0.1958	0.8042	0.1036
210	0.907800	0.8042	0.1958	0.8042	0.1036
211	0.907800	0.8042	0.1958	0.8042	0.1036
212	0.907800	0.8042	0.1958	0.8042	0.1036
213	0.907800	0.8042	0.1958	0.8042	0.1036
214	0.907800	0.8042	0.1958	0.8042	0.1036
215	0.907800	0.8042	0.1958	0.8042	0.1036
216	0.907800	0.8042	0.1958	0.8042	0.1036
217	0.907800	0.8042	0.1958	0.8042	0.1036
218	0.907800	0.8042	0.1958	0.8042	0.1036
219	0.907800	0.8042	0.1958	0.8042	0.1036
220	0.907800	0.8042	0.1958	0.8042	0.1036
221	0.907800	0.8042	0.1958	0.8042	0.1036
222	0.907800	0.8042	0.1958	0.8042	0.1036
223	0.907800	0.8042	0.1958	0.8042	0.1036
224	0.907800	0.8042	0.1958	0.8042	0.1036
225	0.907800	0.8042	0.1958	0.8042	0.1036
226	0.907800	0.8042	0.1958	0.8042	0.1036
227	0.907800	0.8042	0.1958	0.8042	0.1036
228	0.907800	0.8042	0.1958	0.8042	0.1036
229	0.907800	0.8042	0.1958	0.8042	0.1036
230	0.907800	0.8042	0.1958	0.8042	0.1036
231	0.907800	0.8042	0.1958	0.8042	0.1036
232	0.907800	0.8042	0.1958	0.8042	0.1036
233	0.907800	0.8042	0.1958	0.8042	0.1036
234	0.907800	0.8042	0.1958	0.8042	0.1036
235	0.907800	0.8042	0.1958	0.8042	0.1036
236	0.907800	0.8042	0.1958	0.8042	0.1036
237	0.907800	0.8042	0.1958	0.8042	0.1036
238	0.907800	0.8042	0.1958	0.8042	0.1036
239	0.907800	0.8042	0.1958	0.8042	0.1036
240	0.907800	0.8042	0.1958	0.8042	0.1036
241	0.907800	0.8042	0.1958	0.8042	0.1036
242	0.907800	0.8042	0.1958	0.8042	0.1036
243	0.907800	0.8042	0.1958	0.8042	0.1036
244	0.907800	0.8042	0.1958	0.8042	0.1036
245	0.907800	0.8042	0.1958	0.8042	0.1036
246	0.907800	0.8042	0.1958	0.8042	0.1036
247	0.907800	0.8042	0.1958	0.8042	0.1036
248	0.907800	0.8042	0.1958	0.8042	0.1036
249	0.907800	0.8042	0.1958	0.8042	0.1036
250	0.907800	0.8042	0.1958	0.8042	0.1036
251	0.907800	0.8042	0.1958	0.8042	0.1036
252	0.907800	0.8042	0.1958	0.8042	0.1036
253	0.907800	0.8042	0.1958	0.8042	0.1036
254	0.907800	0.8042	0.1958	0.8042	0.1036
255	0.907800	0.8042	0.1958	0.8042	0.1036
256	0.907800	0.8042	0.1958	0.8042	0.1036
257	0.907800	0.8042	0.1958	0.8042	0.1036
258	0.907800	0.8042	0.1958	0.8042	0.1036
259	0.907800	0.8042	0.1958	0.8042	0.1036
260	0.907800	0.8042	0.1958	0.8042	0.1036
261	0.907800	0.8042	0.1958	0.8042	0.1036
262	0.907800	0.8042	0.1958	0.8042	0.1036
263	0.907800	0.8042	0.1958	0.8042	0.1036
264	0.907800	0.8042	0.1958	0.8042	0.1036
265	0.907800	0.8042	0.1958	0.8042	0.1036
266	0.907800	0.8042	0.1958	0.8042	0.1036
267	0.907800	0.8042	0.1958	0.8042	0.1036
268	0.907800	0.8042	0.1958	0.8042	0.1036
269	0.907800	0.8042	0.1958	0.8042	0.1036
270	0.907800	0.8042	0.1958	0.8042	0.1036
271	0.907800	0.8042	0.1958	0.8042	0.1036
272	0.907800	0.8042	0.1958	0.8042	0.1036
273	0.907800	0.8042	0.1958	0.8042	0.1036
274	0.907800	0.8042	0.1958	0.8042	0.1036
275	0.907800	0.8042	0.1958	0.8042	0.1036
276	0.907800	0.8042	0.1958	0.8042	0.1036
277	0.907800	0.8042	0.1958	0.8042	0.1036
278	0.907800	0.8042	0.1958	0.8042	0.1036
279	0.907800	0.8042	0.1958	0.8042	0.1036
280	0.907800	0.8042	0.1958	0.8042	0.1036
281	0.907800	0.8042	0.1958	0.8042	0.1036
282	0.907800	0.8042	0.1958	0.8042	0.1036
283	0.907800	0.8042	0.1958	0.8042	0.1036
284	0.907800	0.8042	0.1958	0.8042	0.1036
285	0.907800	0.8042	0.1958	0.8042	0.1036
286	0.907800	0.8042	0.1958	0.8042	0.1036
287	0.907800	0.8042	0.1958	0.8042	0.1036
288	0.907800	0.8042	0.1958	0.8042	0.1036
289	0.907800	0.8042	0.1958	0.8042	0.1036
290	0.907800	0.8042	0.1958	0.8042	0.1036
291	0.907800	0.8042	0.1958	0.8042	0.1036
292	0.907800	0.8042	0.1958	0.8042	0.1036
293	0.907800	0.8042	0.1958	0.8042	0.1036
294	0.907800	0.8042	0.1958	0.8042	0.1036
295	0.907800	0.8042	0.1958	0.8042	0.1036
296	0.907800	0.8042	0.1958	0.8042	0.1036
297	0.907800	0.8042	0.1958	0.8042	0.1036
298	0.907800	0.8042	0.1958	0.8042	0.1036
299	0.907800	0.8042	0.1958	0.8042	0.1036
300	0.907800	0.8042	0.1958	0.8042	0.1036
301	0.907800	0.8042	0.1958	0.8042	0.1036
302	0.907800	0.8042	0.1958	0.8042	0.1036
303	0.907800	0.8042	0.1958	0.8042	0.1036
304	0.907800	0.8042	0.1958	0.8042	0.1036
305	0.907800	0.8042	0.1958	0.8042	0.1036
306	0.907800	0.8042	0.1958	0.8042	0.1036
307	0.907800	0.8042	0.1958	0.8042	0.1036
308	0.907800	0.8042	0.1958	0.8042	0.1036
309	0.907800	0.8042	0.1958	0.8042	0.1036
310	0.907800	0.8042	0.1958	0.8042	0.1036
311	0.907800	0.8042	0.1958	0.8042	0.1036
312	0.907800	0.8042	0.1958	0.8042	0.1036
313	0.907800	0.8042	0.1958	0.8042	0.1036
314	0.907800	0.8042	0.1958	0.8042	0.1036
315	0.907800	0.8042	0.1958	0.8042	0.1036
316	0.907800	0.8042	0.1958	0.8042	0.1036
317	0.907800	0.8042	0.1958	0.8042	0.1036
318	0.907800	0.8042	0.1958	0.8042	0.1036
319	0.907800	0.8042	0.1958	0.8042	0.1036
320	0.907800	0.8042	0.1958	0.8042	0.1036
321	0.907800	0.8042	0.1958	0.8042	0.1036
322	0.907800	0.8042	0.1958	0.8042	0.1036
323	0.907800	0.8042	0.1958	0.8042	0.1036
324	0.907800	0.8042	0.1958	0.8042	0.1036
325	0.907800	0.8042	0.1958	0.8042	0.1036
326	0.907800	0.8042	0.1958	0.8042	0.1036
327	0.907800	0.8042	0.1958	0.8042	0.1036
328	0.907800	0.8042	0.1958	0.8042	0.1036
329	0.907800	0.8042	0.1958	0.8042	0.1036
330	0.907800	0.8042	0.1958	0.8042	0.1036
331	0.907800	0.8042	0.1958	0.8042	0.1036
332	0.907800	0.8042	0.1958	0.8042	0.1036
333	0.907800	0.8042	0.1958	0.8042	0.1036
334	0.907800	0.8042	0.1958	0.8042	0.1036
335	0.907800	0.8042	0.1958	0.8042	0.1036
336	0.907800	0.8042	0.1958	0.8042	0.1036
337	0.907800	0.8042	0.1958	0.8042	0.1036
338	0.907800	0.8042	0.1958	0.8042	0.1036
339	0.907800	0.8042	0.1958	0.8042	0.1036
340	0.907800	0.8042	0.1958	0.8042	0.1036
341	0.907800	0.8042	0.1958	0.8042	0.1036
342	0.907800	0.8042	0.1958	0.8042	0.1036
343	0.907800	0.8042	0.1958	0.8042	0.1036
344	0.907800	0.8042	0.1958	0.8042	0.1036
345	0.907800	0.8042	0.1958	0.8042	0.1036
346	0.907800	0.8042	0.1958	0.8042	0.1036
347	0.907800	0.8042	0.1958	0.8042	0.1036
348	0.907800	0.8042	0.1958	0.8042	0.1036
349	0.907800	0.8042	0.1958	0.8042	0.1036
350	0.907800	0.8042	0.1958	0.8042	0.1036
351	0.907800	0.8042	0.1958	0.8042	0.1036
352	0.907800	0.8042	0.1958	0.8042	0.1036
353	0.907800	0.8042	0.1958	0.8042	0.1036
354	0.907800	0.8042	0.1958	0.8042	0.1036
355	0.907800	0.8042	0.1958	0.8042	0.1036
356	0.907800	0.8042	0.1958	0.8042	0.1036
357	0.907800	0.8042	0.1958	0.8042	0.1036
358	0.907800	0.8042	0.1958	0.8042	0.1036
359	0.907800	0.8042	0.1958	0.8042	0.1036
360	0.907800	0.8042	0.1958	0.8042	0.1036
361	0.907800	0.8042	0.1958	0.8042	0.1036
362	0.907800	0.8042	0.1958	0.8042	0.1036
363	0.907800	0.8042	0.1958	0.8042	0.1036
364	0.907800	0.8042	0.1958	0.8042	0.1036
365	0.907800	0.8042	0.1958	0.8042	0.1036
366	0.907800	0.8042	0.1958	0.8042	0.1036
367	0.907800	0.8042	0.1958	0.8042	0.1036
368	0.907800	0.8042	0.1958	0.8042	0.1036
369	0.907800	0.8042	0.1958	0.8042	0.1036
370	0.907800	0.8042	0.1958	0.8042	0.1036
371	0.907800	0.8042	0.1958	0.8042	0.1036
372	0.907800	0.8042	0.1958	0.8042	0.1036
373	0.907800	0.8042	0.1958	0.8042	0.1036
374	0.907800	0.8042	0.1958	0.8042	0.1036
375	0.907800	0.8042	0.1958	0.8042	0.1036
376	0.907800	0.8042	0.1958	0.8042	0.1036
377	0.907800	0.8042	0.1958	0.8042	0.1036
378	0.907800	0.8042	0.1958	0.8042	0.1036
379	0.907800	0.8042	0.1958	0.8042	0.1036
380	0.907800	0.8042	0.1958	0.8042	0.1036
381	0.907800	0.8042	0.1958	0.8042	0.1036
382	0.907800	0.8042	0.1958	0.8042	0.1036
383	0.907800	0.8042	0.1958	0.8042	0.1036
384	0.907800	0.8042	0.1958	0.8042	0.1036
385	0.907800	0.8042	0.1958	0.8042	0.1036
386	0.907800	0.8042	0.1958	0.8042	0.1036
387	0.907800	0.8042	0.1958	0.8042	0.1036
388	0.907800	0.8042	0.1958	0.8042	0.1036
389	0.907800	0.8042	0.1958	0.8042	0.1036
390	0.907800	0.8042	0.1958	0.8042	0.1036
391	0.907800	0.8042	0.1958	0.8042	0.1036
392	0.907800	0.8042	0.1958	0.8042	0.1036
393	0.907800	0.8042	0.1958	0.8042	0.1036
394	0.907800	0.8042	0.1958	0.8042	0.1036
395	0.907800	0.8042	0.1958	0.8042	0.1036
396	0.907800	0.8042	0.1958	0.8042	0.1036
397	0.907800	0.8042	0.1958	0.8042	0.1036
398	0.907800	0.8042	0.1958	0.8042	0.1036
399	0.907800	0.8042	0.1958	0.8042	0.1036
400	0.907800	0.8042	0.1958	0.8042	0.1036
401	0.907800	0.8042	0.1958	0.8042	0.1036
402	0.907800	0.8042	0.1958	0.8042	0.1036
403	0.907800	0.8042	0.1958	0.8042	0.1036
404	0.907800	0.8042	0.1958	0.8042	0.1036
405	0.907800	0.8042	0.1958	0.8042	0.1036
406	0.907800	0.8042	0.1958	0.8042	0.1036
407	0.907800	0.8042	0.1958	0.8042	0.1036
408	0.907800	0.8042	0.1958	0.8042	0.1036
409	0.907800	0.8042	0.1958	0.8042	0.1036
410	0.907800	0.8042	0.1958	0.8042	0.1036
411	0.907800	0.8042	0.1958	0.8042	0.1036
412	0.907800	0.8042	0.1958	0.8042	0.1036
413	0.907800	0.8042	0.1958	0.8042	0.1036
414	0.907800	0.8042	0.1958	0.8042	0.1036
415	0.907800	0.8042	0.1958	0.8042	0.1036
416	0.907800	0.8042	0.1958	0.8042	0.1036
417	0.907800	0.8042	0.1958	0.8042	0.1036
418	0.907800	0.8042	0.1958	0.8042	0.1036
419	0.907800	0.8042	0.1958	0.8042	0.1036
420	0.907800	0.8042	0.1958	0.8042	0.1036
421	0.907800	0.8042	0.1958	0.8042	0.1036
422	0.907800	0.8042	0.1958	0.8042	0.1036
423	0.907800	0.8042	0.1958	0.8042	0.1036
424	0.907800	0.8042	0.1958	0.8042	0.1036
425	0.907800	0.8042	0.1958	0.8042	0.1036
426	0.907800	0.8042	0.1958	0.8042	0.1036
427	0.907800	0.8042	0.1958	0.8042	0.1036
428	0.907800	0.8042	0.1958	0.8042	0.1036
429	0.907800	0.8042	0.1958	0.8042	0.1036
430	0.907800	0.8042	0.1958	0.8042	0.1036
431	0.907800	0.8042	0.1958	0.8042	0.1036
432	0.907800	0.8042	0.1958	0.8042	0.1036
433	0.907800	0.8042	0.1958	0.8042	0.1036
434	0.907800	0.8042	0.1958	0.8042	0.1036
435	0.907800	0.8042	0.1958	0.8042	0.1036
436	0.907800	0.8042	0.1958	0.8042	0.1036
437	0.907800	0.8042	0.1958	0.8042	0.1036
438	0.907800	0.8042	0.1958	0.8042	0.1036
439	0.907800	0.8042	0.1958	0.8042	0.1036
440	0.907800	0.8042	0.1958	0.8042	0.1036
441	0.907800	0.8042	0.1958	0.8042	0.1036
442	0.907800	0.8042	0.1958	0.8042	0.1036
443	0.907800	0.8042	0.1958	0.8042	0.1036
444	0.907800	0.8042	0.1958	0.8042	0.1036
445	0.907800	0.8042	0.1958	0.8042	0.1036
446	0.907800	0.8042	0.1958	0.8042	0.1036
447	0.907800	0.8042	0.1958	0.8042	0.1036
448	0.907800	0.8042	0.1958	0.8042	0.1036
449	0.907800	0.8042	0.1958	0.8042	0.1036
450	0.907800	0.8042	0.1958	0.8042	0.1036
451	0.907800	0.8042	0.1958	0.8042	0.1036
452	0.907800	0.8042	0.1958	0.8042	0.1036
453	0.907800	0.8042	0.1958	0.8042	0.1036
454	0.907800	0.8042	0.1958	0.8042	0.1036
455	0.907800	0.8042	0.1958	0.8042	0.1036
456	0.907800	0.8042	0.1958	0.8042	0.1036
457	0.907800	0.8042	0.1958	0.8042	0.1036
458	0.907800	0.8042	0.1958	0.8042	0.1036
459	0.907800	0.8042	0.1958	0.8042	0.1036
460	0.907800	0.8042	0.1958	0.8042	0.1036
461	0.907800	0.8042	0.1958	0.8042	0.1036
462	0.907800	0.8042	0.1958	0.8042	0.1036
463	0.907800	0.8042	0.1958	0.8042	0.1036
464	0.907800	0.8042	0.1958	0.8042	0.1036
465	0.907800	0.8042	0.1958	0.8042	0.1036
466	0.907800	0.8042	0.1958	0.8042	0.1036
467	0.907800	0.8042	0.1958	0.8042	0.1036
468	0.907800	0.8042	0.1958	0.8042	0.1036
469	0.907800	0.8042	0.1958	0.8042	0.1036
470	0.907800	0.8042	0.1958	0.8042	0.1036
471	0.907800	0.8042	0.1958	0.8042	0.1036
472	0.907800	0.8042	0.1958	0.8042	0.1036
473	0.907800	0.8042	0.1958	0.8042	0.1036
474	0.907800	0.8042	0.1958	0.8042	0.1036
475	0.907800	0.8042	0.1958	0.8042	0.1036
476	0.907800	0.8042	0.1958	0.8042	0.1036
477	0.907800	0.8042	0.1958	0.8042	0.1036
478	0.907800	0.8042	0.1958	0.8042	0.1036
479	0.907800	0.8042	0.1958	0.8042	0.1036
480	0.907800	0.8042	0.1958	0.8042	0.1036
481	0.907800	0.8042	0.1958	0.8042	0.1036
482	0.907800	0.8042	0.1958	0.8042	0.1036
483	0.907800	0.8042	0.1958	0.8042	0.1036
484	0.907800	0.8042	0.1958	0.8042	0.1036
485	0.907800	0.8042	0.1958	0.8042	0.1036
486	0.907800	0.8042	0.1958	0.8042	0.1036
487	0.907800	0.8042	0.1958	0.8042	0.1036
488	0.907800	0.8042	0.1958	0.8042	0.1036
489	0.907800	0.8042	0.1958	0.8042	0.1036
490	0.907800	0.8042	0.1958	0.8042	0.1036
491	0.907800	0.8042	0.1958	0.8042	0.1036
492	0.907800	0.8042	0.1958	0.8042	0.1036
493	0.907800	0.8042	0.1958	0.8042	0.1036
494	0.907800	0.8042	0.1958	0.8042	0.1036
495	0.907800	0.8042	0.1958	0.8042	0.1036
496	0.907800	0.8042	0.1958	0.8042	0.1036
497	0.907800	0.8042	0.1958	0.8042	0.1036
498	0.907800	0.8042	0.1958	0.8042	0.1036
499	0.907800	0.8042	0.1958	0.8042	0.1036
500	0.907800	0.8042	0.1958	0.8042	0.1036
501	0.907800	0.8042	0.1958	0.8042	0.1036
502	0.907800	0.8042	0.1958	0.8042	0.1036
503	0.907800	0.8042	0.1958	0.8042	0.1036
504	0.907800	0.8042	0.1958	0.8042	0.1036
505	0.907800	0.8042	0.1958	0.8042	0.1036
506	0.907800	0.8042	0.1958	0.8042	0.1036
507	0.907800	0.8042	0.1958	0.8042	0.1036
508	0.907800	0.8042	0.1958	0.8042	0.1036
509	0.907800	0.8042	0.1958	0.8042	0.1036
510	0.907800	0.8042	0.1958	0.8042	0.1036
511	0.907800	0.8042	0.1958	0.8042	0.1036
512	0.907800	0.8042	0.1958	0.8042	0.1036
513	0.907800	0.8042	0.1958	0.8042	0.1036
514	0.907800	0.8042	0.1958	0.8042	0.1036
515	0.907800	0.8042	0.1958	0.8042	0.1036
516	0.907800	0.8042	0.1958	0.8042	0.1036
517	0.907800	0.8042	0.1958	0.8042	0.1036
518	0.907800	0.8042	0.1958	0.8042	0.1036
519	0.907800	0.8042	0.1958	0.8042	0.1036
520	0.907800	0.8042	0.1958	0.8042	0.1036
521	0.907800	0.8042	0.1958	0.8042	0.1036
522	0.907800	0.8042	0.1958	0.8042	0.1036
523	0.907800	0.8042	0.1958	0.8042	0.1036
524	0.907800	0.8042	0.1958	0.8042	0.1036
525	0.907800	0.8042	0.1958	0.8042	0.1036
526	0.907800	0.8042	0.1958	0.8042	0.1036
527	0.907800	0.8042	0.1958	0.8042	0.1036
528	0.907800	0.8042	0.1958	0.8042	0.1036
529	0.907800	0.8042	0.1958	0.8042	0.1036
530	0.907800	0.8042	0.1958	0.8042	0.1036
531	0.907800	0.8042	0.1958	0.8042	0.1036
532	0.907800	0.8042	0.1958	0.8042	0.1036
533	0.907800	0.8042	0.1958	0.8042	0.1036
534	0.907800	0.8042	0.1958	0.8042	0.1036
535	0.907800	0.8042	0.1958	0.8042	0.1036
536	0.907800	0.8042	0.1958	0.8042	0.1036
537	0.907800	0.8042	0.1958	0.8042	0.1036
538	0.907800	0.8042	0.1958	0.8042	0.1036
539	0.907800	0.8042	0.1958	0.8042	0.1036
540	0.907800	0.8042	0.1958	0.8042	0.1036
541	0.907800	0.8042	0.1958	0.8042	0.1036
542	0.907800	0.8042	0.1958	0.8042	0.1036
543	0.907800	0.8042	0.1958	0.8042	0.1036
544	0.907800	0.8042	0.1958	0.8042	0.1036
545	0.907800	0.8042	0.1958	0.8042	0.1036
546	0.907800	0.8042	0.1958	0.8042	0.1036
547	0.907800	0.8042	0.1958	0.8042	0.1036
548	0.907800	0.8042	0.1958	0.8042	0.1036
549	0.907800	0.8042	0.1958	0.8042	0.1036
550	0.907800	0.8042	0.1958	0.8042	0.1036
551	0.907800	0.8042	0.1958	0.8042	0.1036
552	0.907800	0.8042	0.1958	0.8042	0.1036
553	0.907800	0.8042	0.1958	0.8042	0.1036
554	0.907800	0.8042	0.1958	0.8042	0.1036
555	0.907800	0.8042	0.1958	0.8042	0.1036
556	0.907800	0.8042	0.1958	0.8042	0.1036
557	0.907800	0.8042	0.1958	0.8042	0.1036
558	0.907800	0.8042	0.1958	0.8042	0.1036
559	0.907800	0.8042	0.1958	0.8042	0.1036
560	0.907800	0.8042	0.1958	0.8042	0.1036
561	0.907800	0.8042	0.1958	0.8042	0.1036
562	0.907800	0.8042	0.1958	0.8042	0.1036
563	0.907800	0.8042	0.1958	0.8042	0.1036
564	0.907800	0.8042	0.1958	0.8042	0.1036
565	0.907800	0.8042	0.1958	0.8042	0.1036
566	0.907800	0.8042	0.1958	0.8042	0.1036
567	0.907800	0.8042	0.1958	0.8042	0.1036
568	0.907800	0.8042	0.1958	0.8042	0.1036
569	0.907800	0.8042	0.1958	0.8042	0.1036
570	0.907800	0.8042	0.1958	0.8042	0.1036
571	0.907800	0.8042	0.1958	0.8042	0.1036
572	0.907800	0.8042	0.1958	0.8042	0.1036
573	0.907800	0.8042	0.1958	0.8042	0.1036
574	0.907800	0.8042	0.1958	0.8042	0.1036
575	0.907800	0.8042	0.1958	0.8042	0.1036
576	0.907800	0.8042	0.1958	0.8042	0.1036
577	0.907800	0.8042	0.1958	0.8042	0.1036
578	0.907800	0.8042	0.1958	0.8042	0.1036
579	0.907800	0.8042	0.1958	0.8042	0.1036
580	0.907800	0.8042	0.1958	0.8042	0.1036
581	0.907800	0.8042	0.1958	0.8042	0.1036
582	0.907800	0.8042	0.1958	0.8042	0.1036
583	0.907800	0.8042	0.1958	0.8042	0.1036
584	0.907800	0.8042	0.1958	0.8042	0.1036
585	0.907800	0.8042	0.1958	0.8042	0.1036
586	0.907800	0.8042	0.1958	0.8042	0.1036
587	0.907800	0.8042	0.1958	0.8042	0.1036
588	0.907800	0.8042	0.1958	0.8042	0.1036
589	0.907800	0.8042	0.1958	0.8042	0.1036
590	0.907800	0.8042	0.1958	0.8042	0.1036
591	0.907800	0.8042	0.1958	0.8042	0.1036
592	0.907800	0.8042	0.1958	0.8042	0.1036
593	0.907800	0.8042	0.1958	0.8042	0.1036
594	0.907800	0.8042	0.1958	0.8042	0.1036
595	0.907800	0.8042	0.1958	0.8042	0.1036
596	0.907800	0.8042	0.1958	0.8042	0.1036
597	0.907800	0.8042	0.1958	0.8042	0.1036
598	0.907800	0.8042	0.1958	0.8042	0.1036
599	0.907800	0.8042	0.1958	0.8042	0.1036
600	0.907800	0.8042	0.1958	0.8042	0.1036
601	0.907800	0.8042	0.1958	0.8042	0.1036
602	0.907800	0.8042	0.1958	0.8042	0.1036
603	0.907800	0.8042	0.1958	0.8042	0.1036
604	0.907800	0.8042	0.1958	0.8042	0.1036
605	0.907800	0.8042	0.1958	0.8042	0.1036
606	0.907800	0.8042	0.1958	0.8042	0.1036
607	0.907800	0.8042	0.1958	0.8042	0.1036
608	0.907800	0.8042	0.1958	0.8042	0.1036
609	0.907800	0.8042	0.1958	0.8042	0.1036
610	0.907800	0.8042	0.1958	0.8042	0.1036
611	0.907800	0.8042	0.1958	0.8042	0.1036
612	0.907800	0.8042	0.1958	0.8042	0.1036
613	0.907800	0.8042	0.1958	0.8042	0.1036
614	0.907800	0.8042	0.1958	0.8042	0.1036
615	0.907800	0.8042	0.1958	0.8042	0.1036
616	0.907800	0.8042	0.1958	0.8042	0.1036
617	0.907800	0.8042	0.1958	0.8042	0.1036
618	0.907800	0.8042	0.1958	0.8042	0.1036
619	0.907800	0.8042	0.1958	0.8042	0.1036
620	0.907800	0.8042	0.1958	0.8042	0.1036
621	0.907800	0.8042	0.1958	0.8042	0.1036
622	0.907800	0.8042	0.1958	0.8042	0.1036
623	0.907800	0.8042	0.1958	0.8042	0.1036
624	0.907800	0.8042	0.1958	0.8042	0.1036
625	0.907800	0.8042	0.1958	0.8042	0.1036
626	0.907800	0.8042	0.1958	0.8042	0.1036
627	0.907800	0.8042	0.1958	0.8042	0.1036
628	0.907800	0.8042	0.1958	0.8042	0.1036
629	0.907800	0.8042	0.1958	0.8042	0.1036
630	0.907800	0.8042	0.1958	0.8042	0.1036
631	0.907800	0.8042	0.1958	0.8042	0.1036
632	0.907800	0.8042	0.1958	0.8042	0.1036
633	0.907800	0.8042	0.1958	0.8042	0.1036
634	0.907800	0.8042	0.1958	0.8042	0.1036
635	0.907800	0.8042	0.1958	0.8042	0.1036
636	0.907800	0.8042	0.1958	0.8042	0.1036
637	0.907800	0.8042	0.1958	0.8042	0.1036
638	0.907800	0.8042	0.1958	0.8042	0.1036
639	0.907800	0.8042	0.1958	0.8042	0.1036
640	0.907800	0.8042	0.1958	0.8042	0.1036
641	0.907800	0.8042	0.1958	0.8042	0.1036
642	0.907800	0.8042	0.1958	0.8042	0.1036
643	0.907800	0.8042	0.1958	0.8042	0.1036
644	0.907800	0.8042	0.1958	0.8042	0.1036
645	0.907800	0.8042	0.1958	0.8042	0.1036
646	0.907800	0.8042	0.1958	0.8042	0.1036
647	0.907800	0.8042	0.1958	0.8042	0.1036
648	0.907800	0.8042	0.1958	0.8042	0.1036
649	0.907800	0.8042	0.1958	0.8042	0.1036
650	0.907800	0.8042	0.1958	0.8042	0.1036
651	0.907800	0.8042	0.1958	0.8042	0.1036
652	0.907800	0.8042	0.1958	0.8042	0.1036
653	0.907800	0.8042	0.1958	0.8042	0.1036
654	0.907800	0.8042	0.1958	0.8042	0.1036
655	0.907800	0.8042	0.1958	0.8042	0.1036
656	0.907800	0.8042	0.1958	0.8042	0.1036
657	0.907800	0.8042	0.1958	0.8042	0.1036
658	0.907800	0.8042	0.1958	0.8042	0.1036
659	0.907800	0.8042	0.1958	0.8042	0.1036
660	0.907800	0.8042	0.1958	0.8042	0.1036
661	0.907800	0.8042	0.1958	0.8042	0.1036
662	0.907800	0.8042	0.1958	0.8042	0.1036
663	0.907800	0.8042	0.1958	0.8042	0.1036
664	0.907800	0.8042	0.1958	0.8042	0.1036
665	0.907800	0.8042	0.1958	0.8042	0.1036
666	0.907800	0.8042	0.1958	0.8042	0.1036
667	0.907800	0.8042	0.1958	0.8042	0.1036
668	0.907800	0.8042	0.1958	0.8042	0.1036
669	0.907800	0.8042	0.1958	0.8042	0.1036
670	0.907800	0.8042	0.1958	0.8042	0.1036
671	0.907800	0.8042	0.1958	0.8042	0.1036
672	0.907800	0.8042	0.1958	0.8042	0.1036
673	0.907800	0.8042	0.1958	0.8042	0.1036
674	0.907800	0.8042	0.1958	0.8042	0.1036
675	0.907800	0.8042	0.1958	0.8042	0.1036
676	0.907800	0.8042	0.1958	0.8042	0.1036
677	0.907800	0.8042	0.1958	0.8042	0.1036
678	0.907800	0.8042	0.1958	0.8042	0.1036
679	0.907800	0.8042	0.1958	0.8042	0.1036
680	0.907800	0.8042	0.1958	0.8042	0.1036
681	0.907800	0.8042	0.1958	0.8042	0.1036
682	0.907800	0.8042	0.1958	0.8042	0.1036
683	0.907800	0.8042	0.1958	0.8042	0.1036
684	0.907800	0.8042	0.1958	0.8042	0.1036
685	0.907800	0.8042	0.1958	0.8042	0.1036
686	0.907800	0.8042	0.1958	0.8042	0.1036
687	0.907800	0.8042	0.1958	0.8042	0.1036
688	0.907800	0.8042	0.1958	0.8042	0.1036
689	0.907800	0.8042	0.1958	0.8042	0.1036
690	0.907800	0.8042	0.1958	0.8042	0.1036
691	0.907800	0.8042	0.1958	0.8042	0.1036
692	0.907800	0.8042	0.1958	0.8042	0.1036
693	0.907800	0.8042	0.1958	0.8042	0.1036
694	0.907800	0.8042	0.1958	0.8042	0.1036
695	0.907800	0.8042	0.1958	0.8042	0.1036
696	0.907800	0.8042	0.1958	0.8042	0.1036
697	0.907800	0.8042	0.1958	0.8042	0.1036
698	0.907800	0.8042	0.1958	0.8042	0.1036
699	0.907800	0.8042	0.1958	0.8042	0.1036
700	0.907800	0.8042	0.1958	0.8042	0.1036
701	0.907800	0.8042	0.1958	0.8042	0.1036
702	0.907800	0.8042	0.1958	0.8042	0.1036
703	0.907800	0.8042	0.1958	0.8042	0.1036
704	0.907800	0.8042	0.1958	0.8042	0.1036
705	0.907800	0.8042	0.1958	0.8042	0.1036
706	0.907800	0.8042	0.1958	0.8042	0.1036
707	0.907800	0.8042	0.1958	0.8042	0.1036
708	0.907800	0.8042	0.1958	0.8042	0.1036
709	0.907800	0.8042	0.1958	0.8042	0.1036
710	0.907800	0.8042	0.1958	0.8042	0.1036
711	0.907800	0.8042	0.1958	0.8042	0.1036
712	0.907800	0.8042	0.1958	0.8042	0.1036
713	0.907800	0.8042	0.1958	0.8042	0.1036
714	0.907800	0.8042	0.1958	0.8042	0.1036
715	0.907800	0.8042	0.1958	0.8042	0.1036
716	0.907800	0.8042	0.1958	0.8042	0.1036
717	0.907800	0.8042	0.1958	0.8042	0.1036
718	0.907800	0.8042	0.1958	0.8042	0.1036
719	0.907800	0.8042	0.1958	0.8042	0.1036
720	0.907800	0.8042	0.1958	0.8042	0.1036
721	0.907800	0.8042	0.1958	0.8042	0.1036
722	0.907800	0.8042	0.1958	0.8042	0.1036
723	0.907800	0.8042	0.1958	0.8042	0.1036
724	0.907800	0.8042	0.1958	0.8042	0.1036
725	0.907800	0.8042	0.1958	0.8042	0.1036
726	0.907800	0.8042	0.1958	0.8042	0.1036
727	0.907800	0.8042	0.1958	0.8042	0.1036
728	0.907800	0.8042	0.1958	0.8042	0.1036
729	0.907800	0.8042	0.1958	0.8042	0.1036
730	0.907800	0.8042	0.1958	0.8042	0.1036
731	0.907800	0.8042	0.1958	0.8042	0.1036
732	0.907800	0.8042	0.1958	0.8042	0.1036
733	0.907800	0.8042	0.1958	0.8042	0.1036
734	0.907800	0.8042	0.1958	0.8042	0.1036
735	0.907800	0.8042	0.1958	0.8042	0.1036
736	0.907800	0.8042	0.1958	0.8042	0.1036
737	0.907800	0.8042	0.1958	0.8042	0.1036
738	0.907800	0.8042	0.1958	0.8042	0.1036
739	0.907800	0.8042	0.1958	0.8042	0.1036
740	0.907800	0.8042	0.1958	0.8042	0.1036
741	0.907800	0.8042	0.1958	0.8042	0.1036
742	0.907800	0.8042	0.1958	0.8042	0.1036
743	0.907800	0.8042	0.1958	0.8042	0.1036
744	0.907800	0.8042	0.1958	0.8042	0.1036
745	0.907800	0.8042	0.1958	0.8042	0.1036
746	0.907800	0.8042	0.1958	0.8042	0.1036
747	0.907800	0.8042	0.1958	0.8042	0.1036
748	0.907800	0.8042	0.1958	0.8042	0.1036
749	0.907800	0.8042	0.1958	0.8042	0.1036
750	0.907800	0.8042	0.1958	0.8042	0.1036
751	0.907800	0.8042	0.1958	0.8042	0.1036
752	0.907800	0.8042	0.1958	0.8042	0.1036
753	0.907800	0.8042	0.1958	0.8042	0.1036
754	0.907800	0.8042	0.1958	0.8042	0.1036
755	0.907800	0.8042	0.1958	0.8042	0.1036
756	0.907800	0.8042	0.1958	0.8042	0.1036
757	0.907800	0.8042	0.1958	0.8042	0.1036
758	0.907800	0.8042	0.1958	0.8042	0.1036
759	0.907800	0.8042	0.1958	0.8042	0.1036
760	0.907800	0.8042	0.1958	0.8042	0.1036
761	0.907800	0.8042	0.1958	0.8042	0.1036
762	0.907800	0.8042	0.1958	0.8042	0.1036
763	0.907800	0.8042	0.1958	0.8042	0.1036
764	0.907800	0.8042	0.1958	0.8042	0.1036
765	0.907800	0.8042	0.1958	0.8042	0.1036
766	0.907800	0.8042	0.1958	0.8042	0.1036
767	0.907800	0.8042	0.1958	0.8042	0.1036
768	0.907800	0.8042	0.1958	0.8042	0.1036
769	0.907800	0.8042	0.1958	0.8042	0.1036
770	0.907800	0.8042	0.1958	0.8042	0.1036
771	0.907800	0.8042	0.1958	0.8042	0.1036
772	0.907800	0.8042	0.1958	0.8042	0.1036
773	0.907800	0.8042	0.1958	0.8042	0.1036
774	0.907800	0.8042	0.1958	0.8042	0.1036
775	0.907800	0.8042	0.1958	0.8042	0.1036
776	0.907800	0.8042	0.1958	0.8042	0.1036
777	0.907800	0.8042	0.1958	0.8042	0.1036
778	0.907800	0.8042	0.1958	0.8042	0.1036
779	0.907800	0.8042	0.1958	0.8042	0.1036
780	0.907800	0.8042	0.1958	0.8042	0.1036
781	0.907800	0.8042	0.1958	0.8042	0.1036
782	0.907800	0.8042	0.1958	0.8042	0.1036
783	0.907800	0.8042	0.1958	0.8042	0.1036
784	0.907800	0.8042	0.1958	0.8042	0.1036
785	0.907800	0.8042	0.1958	0.8042	0.1036
786	0.907800	0.8042	0.1958	0.8042	0.1036
787	0.907800	0.8042	0.1958	0.8042	0.1036
788	0.907800	0.8042	0.1958	0.8042	0.1036
789	0.907800	0.8042	0.1958	0.8042	0.1036
790	0.907800	0.8042	0.1958	0.8042	0.1036
791	0.907800	0.8042	0.1958	0.8042	0.1036
792	0.907800	0.8042	0.1958	0.8042	0.1036
793	0.907800	0.8042	0.1958	0.8042	0.1036
794	0.907800	0.8042	0.1958	0.8042	0.1036
795	0.907800	0.8042	0.1958	0.8042	0.1036
796	0.907800	0.8042	0.1958	0.8042	0.1036
797	0.907800	0.8042	0.1958	0.8042	0.1036
798	0.907800	0.8042	0.1958	0.8042	0.1036
799	0.907800	0.8042	0.1958	0.8042	0.1036
800	0.907800	0.8042	0.1958	0.8042	0.1036
801	0.907800	0.8042	0.1958	0.8042	0.1036
802	0.907800	0.8042	0.1958	0.8042	0.1036
803	0.907800	0.8042	0.1958	0.8042	0.1036
804	0.907800	0.8042	0.1958	0.8042	0.1036
805	0.907800	0.8042	0.1958	0.8042	0.1036
806	0.907800	0.8042	0.1958	0.8042	0.1036
807	0.907800	0.8042	0.1958	0.8042	0.1036
808	0.907800	0.8042	0.1958	0.8042	0.1036
809	0.907800	0.8042	0.1958	0.8042	0.1036
810	0.907800	0.8042	0.1958	0.8042	0.1036
811	0.907800	0.8042	0.1958	0.8042	0.1036
812	0.907800	0.8042	0.1958	0.8042	0.1036
813	0.907800	0.8042	0.1958	0.8042	0.1036
814	0.907800	0.8042	0.1958	0.8042	0.1036
815	0.907800	0.8042	0.1958	0.8042	0.1036
816	0.907800	0.8042	0.1958	0.8042	0.1036
817	0.907800	0.8042	0.1958	0.8042	0.1036
818	0.907800	0.8042	0.1958	0.8042	0.1036
819	0.907800	0.8042	0.1958	0.8042	0.1036
820	0.907800	0.8042	0.1958	0.8042	0.1036
821	0.907800	0.8042	0.1958	0.8042	0.1036
822	0.907800	0.8042	0.1958	0.8042	0.1036
823	0.907800	0.8042	0.1958	0.8042	0.1036
824	0.907800	0.8042	0.1958	0.8042	0.1036
825	0.907800	0.8042	0.1958	0.8042	0.1036
826	0.907800	0.8042	0.1958	0.8042	0.1036
827	0.907800	0.8042	0.1958	0.8042	0.1036
828	0.907800	0.8042	0.1958	0.8042	0.1036
829	0.907800	0.8042	0.1958	0.8042	0.1036
830	0.907800	0.8042	0.1958	0.8042	0.1036
831	0.907800	0.8042	0.1958	0.8042	0.1036
832	0.907800	0.8042	0.1958	0.8042	0.1036
833	0.907800	0.8042	0.1958	0.8042	0.1036
834	0.907800	0.8042	0.1958	0.8042	0.1036
835	0.907800	0.8042	0.1958	0.8042	0.1036
836	0.907800	0.8042	0.1958	0.8042	0.1036
837	0.907800	0.8042	0.1958	0.8042	0.1036
838	0.907800	0.8042	0.1958	0.8042	0.1036
839	0.907800	0.8042	0.1958	0.8042	0.1036
840	0.907800	0.8042	0.1958	0.8042	0.1036
841	0.907800	0.8042	0.1958	0.8042	0.1036
842	0.907800	0.8042	0.1958	0.8042	0.1036
843	0.907800	0.8042	0.1958	0.8042	0.1036
844	0.907800	0.8042	0.1958	0.8042	0.1036
845	0.907800	0.8042	0.1958	0.8042	0.1036
846	0.907800	0.8042	0.1958	0.8042	0.1036
847	0.907800	0.8042	0.1958	0.8042	0.1036
848	0.907800	0.8042	0.1958	0.8042	0.1036
849	0.907800	0.8042	0.1958	0.8042	0.1036
850	0.907800	0.8042	0.1958	0.8042	0.1036
851	0.907800	0.8042	0.1958	0.8042	0.1036
852	0.907800	0.8042	0.1958	0.8042	0.1036
853	0.907800	0.8042	0.1958	0.8042	0.1036
854	0.907800	0.8042	0.1958	0.8042	0.1036
855	0.907800	0.8042	0.1958	0.8042	0.1036
856	0.907800	0.8042	0.1958	0.8042	0.1036
857	0.907800	0.8042	0.1958	0.8042	0.1036
858	0.907800	0.8042	0.1958	0.8042	0.1036
859	0.907800	0.8042	0.1958	0.8042	0.1036
860	0.907800	0.8042	0.1958	0.8042	0.1036
861	0.907800	0.8042	0.1958	0.8042	0.1036
862	0.907800	0.8042	0.1958	0.8042	0.1036
863	0.907800	0.8042	0.1958	0.8042	0.1036
864	0.907800	0.8042	0.1958	0.8042	0.1036
865	0.907800	0.8042	0.1958	0.8042	0.1036
866	0.907800	0.8042	0.1958	0.8042	0.1036
867	0.907800	0.8042	0.1958	0.8042	0.1036
868	0.907800	0.8042	0.1958	0.8042	0.1036
869	0.907800	0.8042	0.1958	0.8042	0.1036
870	0.907800	0.8042	0.1958	0.8042	0.1036
871	0.907800	0.8042	0.1958	0.8042	0.1036
872	0.907800	0.8042	0.1958	0.8042	0.1036
873	0.907800	0.8042	0.1958	0.8042	0.1036
874	0.907800	0.8042	0.1958	0.8042	0.1036
875	0.907800	0.8042	0.1958	0.8042	0.1036
876	0.907800	0.8042	0.1958	0.8042	0.1036
877	0.907800	0.8042	0.1958	0.8042	0.1036
878	0.907800	0.8042	0.1958	0.8042	0.1036
879	0.907800	0.8042	0.1958	0.8042	0.1036
880	0.907800	0.8042	0.1958	0.8042	0.1036
881	0.907800	0.8042	0.1958	0.8042	0.1036
882	0.907800	0.8042	0.1958	0.8042	0.1036
883	0.907800	0.8042	0.1958	0.8042	0.1036
884	0.907800	0.8042	0.1958	0.8042	0.1036
885	0.907800	0.8042	0.1958	0.8042	0.1036
886	0.907800	0.8042	0.1958	0.8042	0.1036
887	0.907800	0.8042	0.1958	0.8042	0.1036
888	0.907800	0.8042	0.1958	0.8042	0.1036
889	0.907800	0.8042	0.1958	0.8042	0.1036
890	0.907800	0.8042	0.1958	0.8042	0.1036
891	0.907800	0.8042	0.1958	0.8042	0.1036
892	0.907800	0.8042	0.1958	0.8042	0.1036
893	0.907800	0.8042	0.1958	0.8042	0.1036
894	0.907800	0.8042	0.1958	0.8042	0.1036
895	0.907800	0.8042	0.1958	0.8042	0.1036
896	0.907800	0.8042	0.1958	0.8042	0.1036
897	0.907800	0.8042	0.1958	0.8042	0.1036
898	0.907800	0.8042	0.1958	0.8042	0.1036
899	0.907800	0.8042	0.1958	0.8042	0.1036
900	0.907800	0.8042	0.1958	0.8042	0.1036
901	0.907800	0.8042	0.1958	0.8042	0.1036
902	0.907800	0.8042	0.1958	0.8042	0.1036
903	0.907800	0.8042	0.1958	0.8042	0.1036
904	0.907800	0.8042	0.1958	0.8042	0.1036
905	0.907800	0.8042	0.1958	0.8042	0.1036
906	0.907800	0.8042	0.1958	0.8042	0.1036
907	0.907800	0.8042	0.1958	0.8042	0.1036
908	0.907800	0.8042	0.1958	0.8042	0.1036
909	0.907800	0.8042	0.1958	0.8042	0.1036
910	0.907800	0.8042	0.1958	0.8042	0.1036
911	0.907800	0.8042	0.1958	0.8042	0.1036
912	0.907800	0.8042	0.1958	0.8042	0.1036
913	0.907800	0.8042	0.1958	0.8042	0.1036
914	0.907800	0.8042	0.1958	0.8042	0.1036
915	0.907800	0.8042	0.1958	0.8042	0.1036
916	0.907800	0.8042	0.1958	0.8042	0.1036
917	0.907800	0.8042	0.1958	0.8042	0.1036
918	0.907800	0.8042	0.1958	0.8042	0.1036
919	0.907800	0.8042	0.1958	0.8042	0.1036
920	0.907800	0.8042	0.1958	0.8042	0.1036
921	0.907800	0.8042	0.1958	0.8042	0.1036
922	0.907800	0.8042	0.1958	0.8042	0.1036
923	0.907800	0.8042	0.1958	0.8042	0.1036
924	0.907800	0.8042	0.1958	0.8042	0.1036
925	0.907800	0.8042	0.1958	0.8042	0.1036
926	0.907800	0.8042	0.1958	0.8042	0.1036
927	0.907800	0.8042	0.1958	0.8042	0.1036
928	0.907800	0.8042	0.1958	0.8042	0.1036
929	0.907800	0.8042	0.1958	0.8042	0.1036
930	0.907800	0.8042	0.1958	0.8042	0.1036
931	0.907800	0.8042	0.1958	0.8042	0.1036
932	0.907800	0.8042	0.1958	0.8042	0.1036
933	0.907800	0.8042	0.1958	0.8042	0.1036
934	0.907800	0.8042	0.1958	0.8042	0.1036
935	0.907800	0.8042	0.1958	0.8042	0.1036
936	0.907800	0.8042	0.1958	0.8042	0.1036
937	0.907800	0.8042	0.1958	0.8042	0.1036
938	0.907800	0.8042	0.1958	0.8042	0.1036
939	0.907800	0.8042	0.1958	0.8042	0.1036
940	0.907800	0.8042	0.1958	0.8042	0.1036
941	0.907800	0.8042	0.1958	0.8042	0.1036
942	0.907800	0.8042	0.1958	0.8042	0.1036
943	0.907800	0.8042	0.1958	0.8042	0.1036
944	0.907800	0.8042	0.1958	0.8042	0.1036
945	0.907800	0.8042	0.1958	0.8042	0.1036
946	0.907800	0.8042	0.1958	0.8042	0.1036
947	0.907800	0.8042	0.1958	0.8042	0.1036
948	0.907800	0.8042	0.1958	0.8042	0.1036
949	0.907800	0.8042	0.1958	0.8042	0.1036
950	0.907800	0.8042	0.1958	0.8042	0.1036
951	0.907800	0.8042	0.1958	0.8042	0.1036
952	0.907800	0.8042	0.1958	0.8042	0.1036
953	0.907800	0.8042	0.1958	0.8042	0.1036
954	0.907800	0.8042	0.1958	0.8042	0.1036
955	0.907800	0.8042	0.1958	0.8042	0.1036
956	0.907800	0.8042	0.1958	0.8042	0.1036
957	0.907800	0.8042	0.1958	0.8042	0.1036
958	0.907800	0.8042	0.1958	0.8042	0.1036
959	0.907800	0.8042	0.1958	0.8042	0.1036
960	0.907800	0.8042	0.1958	0.8042	0.1036
961	0.907800	0.8042	0.1958	0.8042	0.1036
962	0.907800	0.8042	0.1958	0.8042	0.1036
963	0.907800	0.8042	0.1958	0.8042	0.1036
964	0.907800	0.8042	0.1958	0.8042	0.1036
965	0.907800	0.8042	0.1958	0.8042	0.1036
966	0.907800	0.8042	0.1958	0.8042	0.1036
967	0.907800	0.8042	0.1958	0.8042	0.1036
968	0.907800	0.8042	0.1958	0.8042	0.1036
969	0.907800	0.8042	0.1958	0.8042	0.1036
970	0.907800	0.8042	0.1958	0.8042	0.1036
971	0.907800	0.8042	0.1958	0.8042	0.1036
972	0.907800	0.8042	0.1958	0.8042	0.1036
973	0.907800	0.8042	0.1958	0.8042	0.1036
974	0.907800	0.8042	0.1958	0.8042	0.1036
975	0.907800	0.8042	0.1958	0.8042	0.1036
976	0.907800	0.8042	0.1958	0.8042	0.1036
977	0.907800	0.8042	0.1958	0.8042	0.1036
978	0.907800	0.8042	0.1958	0.8042	0.1036
979	0.907800	0.8042	0.1958	0.8042	0.1036
980	0.907800	0.8042	0.1958	0.8042	0.1036
981	0.907800	0.8042	0.1958	0.8042	0.1036
982	0.907800	0.8042	0.1958	0.8042	0.1036
983	0.907800	0.8042	0.1958	0.8042	0.1036
984	0.907800	0.8042	0.1958	0.8042	0.1036
985	0.907800	0.8042	0.1958	0.8042	0.1036
986	0.907800	0.8042	0.1958	0.8042	0.1036
987	0.907800	0.8042	0.1958	0.8042	0.1036
988	0.907800	0.8042	0.1958	0.8042	0.1036
989	0.907800	0.8042	0.1958	0.8042	0.1036
990	0.907800	0.8042	0.1958	0.8042	0.1036
991	0.907800	0.8042	0.1958	0.8042	0.1036
992	0.907800	0.8042	0.1958	0.8042	0.1036
993	0.907800	0.8042	0.1958	0.8042	0.1036
994	0.907800	0.8042	0.1958	0.8042	0.1036
995	0.907800	0.8042	0.1958	0.8042	0.1036
996	0.907800	0.8042	0.1958	0.8042	0.1036
997	0.907800	0.8042	0.1958	0.8042	0.1036
998	0.907800	0.8042	0.1958	0.8042	0.1036
999	0.907800	0.8042	0.1958	0.8042	0.1036
1000	0.907800	0.8042	0.1958	0.8042	0.1036
1001	0.907800	0.8042	0.1958	0.8042	0.1036
1002	0.907800	0.8042	0.1958	0.8042	0.1036
1003	0.907800	0.8042	0.1958	0.8042	0.1036
1004	0.907800	0.8042	0.1958	0.8042	0.1036
1005	0.907800	0.8042	0.1958	0.8042	0.1036
1006	0.907800	0.8042	0.1958	0.8042	0.1036
1007	0.907800	0.8042	0.1958	0.8042	0.1036
1008	0.907800	0.8042	0.1958	0.8042	0.1036
1009	0.907800	0.8042	0.1958	0.8042	0.1036
1010	0.907800	0.8042	0.1958	0.8042	0.1036
1011	0.907800	0.8042	0.1958	0.8042	0.1036
1012	0.907800	0.8042	0.1958	0.8042	0.1036
1013	0.907800	0.8042	0.1958	0.8042	0.1036
1014	0.907800	0.8042	0.1958	0.8042	0.1036
1015	0.907800	0.8042	0.1958	0.8042	0.1036
1016	0.907800	0.8042	0.1958	0.8042	0.1036
1017	0.907800	0.8042	0.1958	0.8042	0.1036
1018	0.907800	0.8042	0.1958	0.8042	0.1036
1019	0.907800	0.8042	0.1958	0.8042	0.1036
1020	0.907800	0.8042	0.1958	0.8042	0.1036
1021	0.907800	0.8042	0.1958	0.8042	0.1036
1022	0.907800	0.8042	0.1958	0.8042	0.1036
1023	0.907800	0.8042	0.1958	0.8042	0.1036
1024	0.907800	0.8042	0.1958	0.8042	0.1036
1025	0.907800	0.8042	0.1958	0.8042	0.1036
1026	0.907800	0.8042	0.1958	0.8042	0.1036
1027	0.907800	0.8042	0.1958	0.8042	0.1036
1028	0.907800	0.8042	0.1958	0.8042	0.1036
1029	0.907800	0.8042	0.1958	0.8042	0.1036
1030	0.907800	0.8042	0.1958	0.8042	0.1036
1031	0.907800	0.8042	0.1958	0.8042	0.1036
1032	0.907800	0.8042	0.1958	0.8042	0.1036
1033	0.907800	0.8042	0.1958	0.8042	0.1036
1034	0.907800	0.8042	0.1958	0.8042	0.1036
1035	0.907800	0.8042	0.1958	0.8042	0.1036
1036	0.907800	0.8042	0.1958	0.8042	0.1036
1037	0.907800	0.8042	0.1958	0.8042	0.1036
1038	0.907800	0.8042	0.1958	0.8042	0.1036
1039	0.907800	0.8042	0.1958	0.8042	0.1036
1040	0.907800	0.8042	0.1958	0.8042	0.1036
1041	0.907800	0.8042	0.1958	0.8042	0.1036
1042	0.907800	0.8042	0.1958	0.8042	0.1036
1043	0.907800	0.8042	0.1958	0.8042	0.1036
1044	0.907800	0.8042	0.1958	0.8042	0.1036
1045	0.907800	0.8042	0.1958	0.8042	0.1036
1046	0.907800	0.8042	0.1958	0.8042	0.1036
1047	0.907800	0.8042	0.1958	0.8042	0.1036
1048	0.907800	0.8042	0.1958	0.8042	0.1036
1049	0.907800	0.8042	0.1958	0.8042	0.1036
1050	0.907800	0.8042	0.1958	0.8042	0.1036
1051	0.907800	0.8042	0.1958	0.8042	0.1036
1052	0.907800	0.8042	0.1958	0.8042	0.1036
1053	0.907800	0.8042	0.1958	0.8042	0.1036
1054	0.907800	0.8042	0.1958	0.8042	0.1036
1055	0.907800	0.8042	0.1958	0.8042	0.1036
1056	0.907800	0.8042	0.1958	0.8042	0.1036
1057	0.907800	0.8042	0.1958	0.8042	0.1036
1058	0.907800	0.8042	0.1958	0.8042	0.1036
1059	0.907800	0.8042	0.1958	0.8042	0.1036
1060	0.907800	0.8042	0.1958	0.8042	0.1036
1061	0.907800	0.8042	0.1958	0.8042	0.1036
1062	0.907800	0.8042	0.1958	0.8042	0.1036
1063	0.907800	0.8042	0.1958	0.8042	0.1036
1064	0.907800	0.8042	0.1958	0.8042	0.1036
1065	0.907800	0.8042	0.1958	0.8042	0.1036
1066	0.907800	0.8042	0.1958	0.8042	0.1036
1067	0.907800	0.8042	0.1958	0.8042	0.1036
1068	0.907800	0.8042	0.1958	0.8042	0.1036
1069	0.907800	0.8042	0.1958	0.8042	0.1036
1070	0.907800	0.8042	0.1958	0.8042	0.1036
1071	0.907800	0.8042	0.1958	0.8042	0.1036
1072	0.907800	0.8042	0.1958	0.8042	0.1036
1073	0.907800	0.8042	0.1958	0.8042	0.1036
1074	0.907800	0.8042	0.1958	0.8042	0.1036
1075	0.907800	0.8042	0.1958	0.8042	0.1036
1076	0.907800	0.8042	0.1958	0.8042	0.1036
1077	0.907800	0.8042	0.1958	0.8042	0.1036
1078	0.907800	0.8042	0.1958	0.8042	0.1036
1079	0.907800	0.8042	0.1958	0.8042	0.1036
1080	0.907800	0.8042	0.1958	0.8042	0.1036
1081	0.907800	0.8042	0.1958	0.8042	0.1036
1082	0.907800	0.8042	0.1958	0.8042	0.1036
1083	0.907800	0.8042	0.1958	0.8042	0.1036
1084	0.907800	0.8042	0.1958	0.8042	0.1036
1085	0.907800	0.8042	0.1958	0.8042	0.1036
1086	0.907800	0.8042	0.1958	0.8042	0.1036
1087	0.907800	0.8042	0.1958	0.8042	0.1036
1088	0.907800	0.8042	0.1958	0.8042	0.1036
1089	0.907800	0.8042	0.1958	0.8042	0.1036
1090	0.907800	0.8042	0.1958	0.8042	0.1036
1091	0.907800	0.8042	0.1958	0.8042	0.1036
1092	0.907800	0.8042	0.1958	0.8042	0.1036
1093	0.907800	0.8042	0.1958	0.8042	0.1036
1094	0.907800	0.8042	0.1958	0.8042	0.1036
1095	0.907800	0.8042	0.1958	0.8042	0.1036
1096	0.907800	0.8042	0.1958	0.8042	0.1036
1097	0.907800	0.8042	0.1958	0.8042	0.1036
1098	0.907800	0.8042	0.1958	0.8042	0.1036
1099	0.907800	0.8042	0.1958	0.8042	0.1036
1100	0.907800	0.8042	0.1958	0.8042	0.1036
1101	0.907800	0.8042	0.1958	0.8042	0.1036
1102	0.907800	0.8042	0.1958	0.8042	0.1036
1103	0.907800	0.8042	0.1958	0.8042	0.1036
1104	0.907800	0.8042	0.1958	0.8042	0.1036
1105	0.907800	0.8042	0.1958	0.8042	0.1036
1106	0.907800	0.8042	0.1958	0.8042	0.1036
1107	0.907800	0.8042	0.1958	0.8042	0.1036
1108	0.907800	0.8042	0.1958	0.8042	0.1036
1109	0.907800	0.8042	0.1958	0.8042	0.1036
1110	0.907800	0.8042	0.1958	0.8042	0.1036
1111	0.907800	0.8042	0.1958	0.8042	0.1036
1112	0.907800	0.8042	0.1958	0.8042	0.1036
1113	0.907800	0.8042	0.1958	0.8042	0.1036
1114	0.907800	0.8042	0.1958	0.8042	0.1036
1115	0.907800	0.8042	0.1958	0.8042	0.1036
1116	0.907800	0.8042	0.1958	0.8042	0.1036
1117	0.907800	0.8042	0.1958	0.8042	0.1036
1118	0.907800	0.8042	0.1958	0.8042	0.1036
1119	0.907800	0.8042	0.1958	0.8042	0.1036
1120	0.907800	0.8042	0.1958	0.8042	0.1036
1121	0.907800	0.8042	0.1958	0.8042	0.1036
1122	0.907800	0.8042	0.1958	0.8042	0.1036
1123	0.907800	0.8042	0.1958	0.8042	0.1036
1124	0.907800	0.8042	0.1958	0.8042	0.1036
1125	0.907800	0.8042	0.1958	0.8042	0.1036
1126	0.907800	0.8042	0.1958	0.8042	0.1036
1127	0.907800	0.8042	0.1958	0.8042	0.1036
1128	0.907800	0.8042	0.1958	0.8042	0.1036
1129	0.907800	0.8042	0.1958	0.8042	0.1036
1130	0.907800	0.8042	0.1958	0.8042	0.1036
1131	0.907800	0.8042	0.1958	0.8042	0.1036
1132	0.907800	0.8042	0.1958	0.8042	0.1036
1133	0.907800	0.8042	0.1958	0.8042	0.1036
1134	0.907800	0.8042	0.1958	0.8042	0.1036
1135	0.907800	0.8042	0.1958	0.8042	0.1036
1136	0.907800	0.8042	0.1958	0.8042	0.1036
1137	0.907800	0.8042	0.1958	0.8042	0.1036
1138	0.907800	0.8042	0.1958	0.8042	0.1036
1139	0.907800	0.8042	0.1958	0.8042	0.1036
1140	0.907800	0.8042	0.1958	0.8042	0.1036
1141	0.907800	0.8042	0.1958	0.8042	0.1036
1142	0.907800	0.8042	0.1958	0.8042	0.1036
1143	0.907800	0.8042	0.1958	0.8042	0.1036
1144	0.907800	0.8042	0.1958	0.8042	0.1036
1145	0.907800	0.8042	0.1958	0.8042	0.1036
1146	0.907800	0.8042	0.1958	0.8042	0.1036
1147	0.907800	0.8042	0.1958	0.8042	0.1036
1148	0.907800	0.8042	0.1958	0.8042	0.1036
1149	0.907800	0.8042	0.1958	0.8042	0.1036
1150	0.907800	0.8042	0.1958	0.8042	0.1036
1151	0.907800	0.8042	0.1958	0.8042	0.1036
1152	0.907800	0.8042	0.1958	0.8042	0.1036
1153	0.907800	0.8042	0.1958	0.8042	0.1036
1154	0.907800	0.8042	0.1958	0.8042	0.1036
1155	0.907800	0.8042	0.1958	0.8042	0.1036
1156	0.907800	0.8042	0.1958	0.8042	0.1036
1157	0.907800	0.8042	0.1958	0.8042	0.1036
1158	0.907800	0.8042	0.1958	0.8042	0.1036
1159	0.907800	0.8042	0.1958	0.8042	0.1036
1160	0.907800	0.8042	0.1958	0.8042	0.1036
1161	0.907800	0.8042	0.1958	0.8042	0.1036
1162	0.907800	0.8042	0.1958	0.8042	0.1036
1163	0.907800	0.8042	0.1958	0.8042	0.1036
1164	0.907800	0.8042	0.1958	0.8042	0.1036
1165	0.907800	0.8042	0.1958	0.8042	0.1036
1166	0.907800	0.8042	0.1958	0.8042	0.1036
1167	0.907800	0.8042	0.1958	0.8042	0.1036
1168	0.907800	0.8042	0.1958	0.8042	0.1036
1169	0.907800	0.8042	0.1958	0.8042	0.1036
1170	0.907800	0.8042	0.1958	0.8042	0.1036
1171	0.907800	0.8042	0.1958	0.8042	0.1036
1172	0.907800	0.8042	0.1958	0.8042	0.1036
1173	0.907800	0.8042	0.1958	0.8042	0.1036
1174	0.907800	0.8042	0.1958	0.8042	0.1036
1175	0.907800	0.8042	0.1958	0.8042	0.1036
1176	0.907800	0.8042	0.1958	0.8042	0.1036
1177	0.907800	0.8042	0.1958	0.8042	0.1036
1178	0.907800	0.8042	0.1958	0.8042	0.1036
1179	0.907800	0.8042	0.1958	0.8042	0.1036
1180	0.907800	0.8042	0.1958	0.8042	0.1036
1181	0.907800	0.8042	0.1958	0.8042	0.1036
1182	0.907800	0.8042	0.1958	0.8042	0.1036
1183	0.907800	0.8042	0.1958	0.8042	0.1036
1184	0.907800	0.8042	0.1958	0.8042	0.1036
1185	0.907800	0.8042	0.1958	0.8042	0.1036
1186	0.907800	0.8042	0.1958	0.8042	0.1036
1187	0.907800	0.8042	0.1958	0.8042	0.1036
1188	0.907800	0.8042	0.1958	0.8042	0.1036
1189	0.907800	0.8042	0.1958	0.8042	0.1036
1190	0.907800	0.8042	0.1958	0.8042	0.1036
1191	0.907800	0.8042	0.1958	0.8042	0.1036
1192	0.907800	0.8042	0.1958	0.8042	0.1036
1193	0.907800	0.8042	0.1958	0.8042	0.1036
1194	0.907800	0.8042	0.1958	0.8042	0.1036
1195	0.907800	0.8042	0.1958	0.8042	0.1036
1196	0.907800	0.8042	0.1958	0.8042	0.1036
1197	0.907800	0.8042	0.1958	0.8042	0.1036
1198	0.907800	0.8042	0.1958	0.8042	0.1036
1199	0.907800	0.8042	0.1958	0.8042	0.1036
1200	0.907800	0.8042	0.1958	0.8042	0.1036
1201	0.907800	0.8042	0.1958	0.8042	0.1036
1202	0.907800	0.8042	0.1958	0.8042	0.1036
1203	0.907800	0.8042	0.1958	0.8042	0.1036
1204	0.907800	0.8042	0.1958	0.8042	0.1036
1205	0.907800	0.8042	0.1958	0.8042	0.1036
1206	0.907800	0.8042	0.1958	0.8042	0.1036
1207	0.907800	0.8042	0.1958	0.8042	0.1036
1208	0.907800	0.8042	0.1958	0.8042	0.1036
1209	0.907800	0.8042	0.1958	0.8042	0.1036
1210	0.907800	0.8042	0.1958	0.8042	0.1036
1211	0.907800	0.8042	0.1958	0.8042	0.1036
1212	0.907800	0.8042	0.1958	0.8042	0.1036
1213	0.907800	0.8042	0.1958	0.8042	0.1036
1214	0.907800	0.8042	0.1958	0.8042	0.1036
1215	0.907800	0.8042	0.1958	0.8042	0.1036
1216	0.907800	0.8042	0.1958	0.8042	0.1036
1217	0.907800	0.8042	0.1958	0.8042	0.1036
1218	0.907800	0.8042	0.1958	0.8042	0.1036
1219	0.907800	0.8042	0.1958	0.8042	0.1036
1220	0.907800	0.8042	0.1958	0.8042	0.1036
1221	0.907800	0.8042	0.1958	0.8042	0.1036
1222	0.907800	0.8042	0.1958	0.8042	0.1036
1223	0.907800	0.8042	0.1958	0.8042	0.1036
1224	0.907800	0.8042	0.1958	0.8042	0.1036
1225	0.907800	0.8042	0.1958	0.8042	0.1036
1226	0.907800	0.8042	0.1958	0.8042	0.1036
1227	0.907800	0.8042	0.1958	0.8042	0.1036
1228	0.907800	0.8042	0.1958	0.8042	0.1036
1229	0.907800	0.8042	0.1958	0.8042	0.1036
1230	0.907800	0.8042	0.1958	0.8042	0.1036
1231	0.907800	0.8042	0.1958	0.8042	0.1036
1232	0.907800	0.8042	0.1958	0.8042	0.1036
1233	0.907800	0.8042	0.1958	0.8042	0.1036
1234	0.907800	0.8042	0.1958	0.8042	0.1036
1235	0.907800	0.8042	0.1958	0.8042	0.1036
1236	0.907800	0.8042	0.1958	0.8042	0.1036
1237	0.907800	0.8042	0.1958	0.8042	0.1036
1238	0.907800	0.8042	0.1958	0.8042	0.1036
1239	0.907800	0.8042	0.1958	0.8042	0.1036
1240	0.907800	0.8042	0.1958	0.8042	0.1036
1241	0.907800	0.8042	0.1958	0.8042	0.1036
1242	0.907800	0.8042	0.1958	0.8042	0.1036
1243	0.907800	0.8042	0.1958	0.8042	0.1036
1244	0.907800	0.8042	0.1958	0.8042	0.1036
1245	0.907800	0.8042	0.1958	0.8042	0.1036
1246	0.907800	0.8042	0.1958	0.8042	0.1036
1247	0.907800	0.8042	0.1958	0.8042	0.1036
1248	0.907800	0.8042	0.1958	0.8042	0.1036
1249	0.907800	0.8042	0.1958	0.8042	0.1036
1250	0.907800	0.8042	0.1958	0.8042	0.1036
1251	0.907800	0.8042	0.1958	0.8042	0.1036
1252	0.907800	0.8042	0.1958	0.8042	0.1036
1253	0.907800	0.8042	0.1958	0.8042	0.1036
1254	0.907800	0.8042	0.1958	0.8042	0.1036
1255	0.907800	0.8042	0.1958	0.8042	0.1036
1256	0.907800	0.8042	0.1958	0.8042	0.1036
1257	0.907800	0.8042	0.1958	0.8042	0.1036
1258	0.907800	0.8042	0.1958	0.8042	0.1036
1259	0.907800	0.8042	0.1958	0.8042	0.1036
1260	0.907800	0.8042	0.1958	0.8042	0.1036
1261	0.907800	0.8042	0.1958	0.8042	0.1036
1262	0.907800	0.8042	0.1958	0.8042	0.1036
1263	0.907800	0.8042	0.1958	0.8042	0.1036
1264	0.907800	0.8042	0.1958	0.8042	0.1036
1265	0.907800	0.8042	0.1958	0.8042	0.1036
1266	0.907800	0.8042	0.1958	0.8042	0.1036
1267	0.907800	0.8042	0.1958	0.8042	0.1036
1268	0.907800	0.8042	0.1958	0.8042	0.1036
1269	0.907800	0.8042	0.1958	0.8042	0.1036
1270	0.907800	0.8042	0.1958	0.8042	0.1036
1271	0.907800	0.8042	0.1958	0.8042	0.1036
1272	0.907800	0.8042	0.1958	0.8042	0.1036
1273	0.907800	0.8042	0.1958	0.8042	0.1036
1274	0.907800	0.8042	0.1958	0.8042	0.1036
1275	0.907800	0.8042	0.1958	0.8042	0.1036
1276	0.907800	0.8042	0.1958	0.8042	0.1036
1277	0.907800	0.8042	0.1958	0.8042	0.1036
1278	0.907800	0.8042	0.1958	0.8042	0.1036
1279	0.907800	0.8042	0.1958	0.8042	0.1036
1280	0.907800	0.8042	0.1958	0.8042	0.1036
1281	0.907800	0.8042	0.1958	0.8042	0.1036
1282	0.907800	0.8042	0.1958	0.8042	0.1036
1283	0.907800	0.8042	0.1958	0.8042	0.1036
1284	0.907800	0.8042	0.1958	0.8042	0.1036
1285	0.907800	0.8042	0.1958	0.8042	0.1036
1286	0.907800	0.8042	0.1958	0.8042	0.1036
1287	0.907800	0.8042	0.1958	0.8042	0.1036
1288	0.907800	0.8042	0.1958	0.8042	0.1036
1289	0.907800	0.8042	0.1958	0.8042	0.1036
1290	0.907800	0.8042	0.1958	0.8042	0.1036
1291	0.907800	0.8042	0.1958	0.8042	0.1036
1292	0.907800	0.8042	0.1958	0.8042	0.1036
1293	0.907800	0.8042	0.1958	0.8042	0.1036
1294	0.907800	0.8042	0.1958	0.8042	0.1036
1295	0.907800	0.8042	0.1958	0.8042	0.1036
1296	0.907800	0.8042	0.1958	0.8042	0.1036
1297	0.907800	0.8042	0.1958	0.8042	0.1036
1298	0.907800	0.8042	0.1958	0.8042	0.1036
1299	0.907800	0.8042	0.1958	0.8042	0.1036
1300	0.907800	0.8042	0.1958	0.8042	0.1036
1301	0.907800	0.8042	0.1958	0.8042	0.1036
1302	0.907800	0.8042	0.1958	0.8042	0.1036
1303	0.907800	0.8042	0.1958	0.8042	0.1036
1304	0.907800	0.8042	0.1958	0.8042	0.1036
1305	0.907800	0.8042	0.1958	0.8042	0.1036
1306	0.907800	0.8042	0.1958	0.8042	0.1036
1307	0.907800	0.8042	0.1958	0.8042	0.1036
1308	0.907800	0.8042	0.1958	0.8042	0.1036
1309	0.907800	0.8042	0.1958	0.8042	0.1036
1310	0.907800	0.8042	0.1958	0.8042	0.1036
1311	0.907800	0.8042	0.1958	0.8042	0.1036
1312	0.907800	0.8042	0.1958	0.8042	0.1036
1313	0.907800	0.8042	0.1958	0.8042	0.1036
1314	0.907800	0.8042	0.1958	0.8042	0.1036
1315	0.907800	0.8042	0.1958	0.8042	0.1036
1316	0.907800	0.8042	0.1958	0.8042	0.1036
1317	0.907800	0.8042	0.1958	0.8042	0.1036
1318	0.907800	0.8042	0.1958	0.8042	0.1036
1319	0.907800	0.8042	0.1958	0.8042	0.1036
1320	0.907800	0.8042	0.1958	0.8042	0.1036
1321	0.907800	0.8042	0.1958	0.8042	0.1036
1322	0.907800	0.8042	0.1958	0.8042	0.1036
1323	0.907800	0.8042	0.1958	0.8042	0.1036
1324	0.907800	0.8042	0.1958	0.8042	0.1036
1325	0.907800	0.8042	0.1958	0.8042	0.1036
1326	0.907800	0.8042	0.1958	0.8042	0.1036
1327	0.907800	0.8042	0.1958	0.8042	0.1036
1328	0.907800	0.8042	0.1958	0.8042	0.1036
1329	0.907800	0.8042	0.1958	0.8042	0.1036
1330	0.907800	0.8042	0.1958	0.8042	0.1036
1331	0.907800	0.8042	0.1958	0.8042	0.1036
1332	0.907800	0.8042	0.1958	0.8042	0.1036
1333	0.907800	0.8042	0.1958	0.8042	0.1036
1334	0.907800	0.8042	0.1958	0.8042	0.1036
1335	0.907800	0.8042	0.1958	0.8042	0.1036
1336	0.907800	0.8042	0.1958	0.8042	0.1036
1337	0.907800	0.8042	0.1958	0.8042	0.1036
1338	0.907800	0.8042	0.1958	0.8042	0.1036
1339	0.907800	0.8042	0.1958	0.8042	0.1036
1340	0.907800	0.8042	0.1958	0.8042	0.1036
1341	0.907800	0.8042	0.1958	0.8042	0.1036
1342	0.907800	0.8042	0.1958	0.8042	0.1036
1343	0.907800	0.8042	0.1958	0.8042	0.1036
1344	0.907800	0.8042	0.1958	0.8042	0.1036
1345	0.907800	0.8042	0.1958	0.8042	0.1036
1346	0.907800	0.8042	0.1958	0.8042	0.1036
1347	0.907800	0.8042	0.1958	0.8042	0.1036
1348	0.907800	0.8042	0.1958	0.8042	0.1036
1349	0.907800	0.8042	0.1958	0.8042	0.1036
1350	0.907800	0.8042	0.1958	0.8042	0.1036
1351	0.907800	0.8042	0.1958	0.8042	0.1036
1352	0.907800	0.8042	0.1958	0.8042	0.1036
1353	0.907800	0.8042	0.1958	0.8042	0.1036
1354	0.907800	0.8042	0.1958	0.8042	0.1036
1355	0.907800	0.8042	0.1958	0.8042	0.1036
1356	0.907800	0.8042	0.1958	0.8042	0.1036
1357	0.907800	0.8042	0.1958	0.8042	0.1036
1358	0.907800	0.8042	0.1958	0.8042	0.1036
1359	0.907800	0.8042	0.1958	0.8042	0.1036
1360	0.907800	0.8042	0.1958	0.8042	0.1036
1361	0.907800	0.8042	0.1958	0.8042	0.1036
1362	0.907800	0.8042	0.1958	0.8042	0.1036
1363	0.907800	0.8042	0.1958	0.8042	0.1036
1364	0.907800	0.8042	0.1958	0.8042	0.1036
1365	0.907800	0.8042	0.1958	0.8042	0.1036
1366	0.907800	0.8042	0.1958	0.8042	0.1036
1367	0.907800	0.8042	0.1958	0.8042	0.1036
1368	0.907800	0.8042	0.1958	0.8042	0.1036
1369	0.907800	0.8042	0.1958	0.8042	0.1036
1370	0.907800	0.8042	0.1958	0.8042	0.1036
1371	0.907800	0.8042	0.1958	0.8042	0.1036
1372	0.907800	0.8042	0.1958	0.8042	0.1036
1373	0.907800	0.8042	0.1958	0.8042	0.1036
1374	0.907800	0.8042	0.1958	0.8042	0.1036
1375	0.907800	0.8042	0.1958	0.8042	0.1036
1376	0.907800	0.8042	0.1958	0.8042	0.1036
1377	0.907800	0.8042	0.1958	0.8042	0.1036
1378	0.907800	0.8042	0.1958	0.8042	0.1036
1379	0.907800	0.8042	0.1958	0.8042	0.1036
1380	0.907800	0.8042	0.1958	0.8042	0.1036
1381	0.907800	0.8042	0.1958	0.8042	0.1036
1382	0.907800	0.8042	0.1958	0.8042	0.1036
1383	0.907800	0.8042	0.1958	0.8042	0.1036
1384	0.907800	0.8042	0.1958	0.8042	0.1036
1385	0.907800	0.8042	0.1958	0.8042	0.1036
1386	0.907800	0.8042	0.1958	0.8042	0.1036
1387	0.907800	0.8042	0.1958	0.8042	0.1036
1388	0.907800	0.8042	0.1958	0.8042	0.1036
1389	0.907800	0.8042	0.1958	0.8042	0.1036
1390	0.907800	0.8042	0.1958	0.8042	0.1036
1391	0.907800	0.8042	0.1958	0.8042	0.1036
1392	0.907800	0.8042	0.1958	0.8042	0.1036
1393	0.907800	0.8042	0.1958	0.8042	0.1036
1394	0.907800	0.8042	0.1958	0.8042	0.1036
1395	0.907800	0.8042	0.1958	0.8042	0.1036
1396	0.907800	0.8042	0.1958	0.8042	0.1036
1397	0.907800	0.8042	0.1958	0.8042	0.1036
1398	0.907800	0.8042	0.1958	0.8042	0.1036
1399	0.907800	0.8042	0.1958	0.8042	0.1036
1400	0.907800	0.8042	0.1958	0.8042	0.1036
1401	0.907800	0.8042	0.1958	0.8042	0.1036
1402	0.907800	0.8042	0.1958	0.8042	0.1036
1403	0.907800	0.8042	0.1958	0.8042	0.1036
1404	0.907800	0.8042	0.1958	0.8042	0.1036
1405	0.907800	0.8042	0.1958	0.8042	0.1036
1406	0.907800	0.8042	0.1958	0.8042	0.1036
1407	0.907800	0.8042	0.1958	0.8042	0.1036
1408	0.907800	0.8042	0.1958	0.8042	0.1036
1409	0.907800	0.8042	0.1958	0.8042	0.1036
1410	0.907800	0.8042	0.1958	0.8042	0.1036
1411	0.907800	0.8042	0.1958	0.8042	0.1036
1412	0.907800	0.8042	0.1958	0.8042	0.1036
1413	0.907800	0.8042	0.1958	0.8042	0.1036
1414	0.907800	0.8042	0.1958	0.8042	0.1036
1415	0.907800	0.8042	0.1958	0.8042	0.1036
1416	0.907800	0.8042	0.1958	0.8042	0.1036
1417	0.907800	0.8042	0.1958	0.8042	0.1036
1418	0.907800	0.8042	0.1958	0.8042	0.1036
1419	0.907800	0.8042	0.1958	0.8042	0.1036
1420	0.907800	0.8042	0.1958	0.8042	0.1036
1421	0.907800	0.8042	0.1958	0.8042	0.1036
1422	0.907800	0.8042	0.1958	0.8042	0.1036
1423	0.907800	0.8042	0.1958	0.8042	0.1036
1424	0.907800	0.8042	0.1958	0.8042	0.1036
1425	0.907800	0.8042	0.1958	0.8042	0.1036
1426	0.907800	0.8042	0.1958	0.8042	0.1036
1427	0.907800	0.8042	0.1958	0.8042	0.1036
1428	0.907800	0.8042	0.1958	0.8042	0.1036
1429	0.907800	0.8042	0.1958	0.8042	0.1036
1430	0.907800	0.8042	0.1958	0.8042	0.1036
1431	0.907800	0.8042	0.1958	0.8042	0.1036
1432	0.907800	0.8042	0.1958	0.8042	0.1036
1433	0.907800	0.8042	0.1958	0.8042	0.1036
1434	0.907800	0.8042	0.1958	0.8042	0.1036
1435	0.907800	0.8042	0.1958	0.8042	0.1036
1436	0.907800	0.8042	0.1958	0.8042	0.1036
1437	0.907800	0.8042	0.1958	0.8042	0.1036
1438	0.907800	0.8042	0.1958	0.8042	0.1036
1439	0.907800	0.8042	0.1958	0.8042	0.1036
1440	0.907800	0.8042	0.1958	0.8042	0.1036
1441	0.907800	0.8042	0.1958	0.8042	0.1036
1442	0.907800	0.8042	0.1958	0.8042	0.1036
1443	0.907800	0.8042	0.1958	0.8042	0.1036
1444	0.907800	0.8042	0.1958	0.8042	0.1036
1445	0.907800	0.8042	0.1958	0.8042	0.1036
1446	0.907800	0.8042	0.1958	0.8042	0.1036
1447	0.907800	0.8042	0.1958	0.8042	0.1036
1448	0.907800	0.8042	0.1958	0.8042	0.1036
1449	0.907800	0.8042	0.1958	0.8042	0.1036
1450	0.907800	0.8042	0.1958	0.8042	0.1036
1451	0.907800	0.8042	0.1958	0.8042	0.1036
1452	0.907800	0.8042	0.1958	0.8042	0.1036
1453	0.907800	0.8042	0.1958	0.8042	0.1036
1454	0.907800	0.8042	0.1958	0.8042	0.1036
1455	0.907800	0.8042	0.1958	0.8042	0.1036
1456	0.907800	0.8042	0.1958	0.8042	0.1036
1457	0.907800	0.8042	0.1958	0.8042	0.1036
1458	0.907800	0.8042	0.1958	0.8042	0.1036
1459	0.907800	0.8042	0.1958	0.8042	0.1036
1460	0.907800	0.8042	0.1958	0.8042	0.1036
1461	0.907800	0.8042	0.1958	0.8042	0.1036
1462	0.907800	0.8042	0.1958	0.8042	0.1036
1463	0.907800	0.8042	0.1958	0.8042	0.1036
1464	0.907800	0.8042	0.1958	0.8042	0.1036
1465	0.907800	0.8042	0.1958	0.8042	0.1036
1466	0.907800	0.8042	0.1958	0.8042	0.1036
1467	0.907800	0.8042	0.1958	0.8042	0.1036
1468	0.907800	0.8042	0.1958	0.8042	0.1036
1469	0.907800	0.8042	0.1958	0.8042	0.1036
1470	0.907800	0.8042	0.1958	0.8042	0.1036
1471	0.907800	0.8042	0.1958	0.8042	0.1036
1472	0.907800	0.8042	0.1958	0.8042	0.1036
1473	0.907800	0.8042	0.1958	0.8042	0.1036
1474	0.907800	0.8042	0.1958	0.8042	0.1036
1475	0.907800	0.8042	0.1958	0.8042	0.1036
1476	0.907800	0.8042	0.1958	0.8042	0.1036
1477	0.907800	0.8042	0.1958	0.8042	0.1036
1478	0.907800	0.8042	0.1958	0.8042	0.1036
1479	0.907800	0.8042	0.1958	0.8042	0.1036
1480	0.907800	0.8042	0.1958	0.8042	0.1036
1481	0.907800	0.8042	0.1958	0.8042	0.1036
1482	0.907800	0.8042	0.1958	0.8042	0.1036
1483	0.907800	0.8042	0.1958	0.8042	0.1036
1484	0.907800	0.8042	0.1958	0.8042	0.1036
1485	0.907800	0.8042	0.1958	0.8042	0.1036
1486	0.907800	0.8042	0.1958	0.8042	0.1036
1487	0.907800	0.8042	0.1958	0.8042	0.1036
1488	0.907800	0.8042	0.1958	0.8042	0.1036
1489	0.907800	0.8042	0.1958	0.8042	0.1036
1490	0.907800	0.8042	0.1958	0.8042	0.1036
1491	0.907800	0.8042	0.1958	0.8042	0.1036
1492	0.907800	0.8042	0.1958	0.8042	0.1036
1493	0.907800	0.8042	0.1958	0.8042	0.1036
1494	0.907800	0.8042	0.1958	0.8042	0.1036
1495	0.907800	0.8042	0.1958	0.8042	0.1036
1496	0.907800	0.8042	0.1958	0.8042	0.1036
1497	0.907800	0.8042	0.1958	0.8042	0.1036
1498	0.907800	0.8042	0.1958	0.8042	0.1036
1499	0.907800	0.8042	0.1958	0.8042	0.1036
1500	0.907800	0.8042	0.1958	0.8042	0.1036
1501	0.907800	0.8042	0.1958	0.8042	0.1036
1502	0.907800	0.8042	0.1958	0.8042	0.1036
1503	0.907800	0.8042	0.1958	0.8042	0.1036
1504	0.907800	0.8042	0.1958	0.8042	0.1036
1505	0.907800	0.8042	0.1958	0.8042	0.1036
1506	0.907800	0.8042	0.1958	0.8042	0.1036
1507	0.907800	0.8042	0.1958	0.8042	0.1036
1508	0.907800	0.8042	0.1958	0.8042	0.1036
1509	0.907800	0.8042	0.1958	0.8042	0.1036
1510	0.907800	0.8042	0.1958	0.8042	0.1036
1511	0.907800	0.8042	0.1958	0.8042	0.1036
1512	0.907800	0.8042	0.1958	0.8042	0.1036
1513	0.907800	0.8042	0.1958	0.8042	0.1036
1514	0.907800	0.8042	0.1958	0.8042	0.1036
1515	0.907800	0.8042	0.1958	0.8042	0.1036
1516	0.907800	0.8042	0.1958	0.8042	0.1036
1517	0.907800	0.8042	0.1958	0.8042	0.1036
1518	0.907800	0.8042	0.1958	0.8042	0.1036
1519	0.907800	0.8042	0.1958	0.8042	0.1036
1520	0.907800	0.8042	0.1958	0.8042	0.1036
1521	0.907800	0.8042	0.1958	0.8042	0.1036
1522	0.907800	0.8042	0.1958	0.8042	0.1036
1523	0.907800	0.8042	0.1958	0.8042	0.1036
1524	0.907800	0.8042	0.1958	0.8042	0.1036
1525	0.907800	0.8042	0.1958	0.8042	0.1036
1526	0.907800	0.8042	0.1958	0.8042	0.1036
1527	0.907800	0.8042	0.1958	0.8042	0.1036
1528	0.907800	0.8042	0.1958	0.8042	0.1036
1529	0.907800	0.8042	0.1958	0.8042	0.1036
1530	0.907800	0.8042	0.1958	0.8042	0.1036
1531	0.907800	0.8042	0.1958	0.8042	0.1036
1532	0.907800	0.8042	0.1958	0.8042	0.1036
1533	0.907800	0.8042	0.1958	0.8042	0.1036
1534	0.907800	0.8042	0.1958	0.8042	0.1036
1535	0.907800	0.8042	0.1958	0.8042	0.1036
1536	0.907800	0.8042	0.1958	0.8042	0.1036
1537	0.907800	0.8042	0.1958	0.8042	0.1036
1538	0.907800	0.8042	0.1958	0.8042	0.1036
1539	0.907800	0.8042	0.1958	0.8042	0.1036
1540	0.907800	0.8042	0.1958	0.8042	0.1036
1541	0.907800	0.8042	0.1958	0.8042	0.1036
1542	0.907800	0.8042	0.1958	0.8042	0.1036
1543	0.907800	0.8042	0.1958	0.8042	0.1036
1544	0.907800	0.8042	0.1958	0.8042	0.1036
1545	0.907800	0.8042	0.1958	0.8042	0.1036
1546	0.907800	0.8042	0.1958	0.8042	0.1036
1547	0.907800	0.8042	0.1958	0.8042	0.1036
1548	0.907800	0.8042	0.1958	0.8042	0.1036
1549	0.907800	0.8042	0.1958	0.8042	0.1036
1550	0.907800	0.8042	0.1958	0.8042	0.1036
1551	0.907800	0.8042	0.1958	0.8042	0.1036
1552	0.907800	0.8042	0.1958	0.8042	0.1036
1553	0.907800	0.8042	0.1958	0.8042	0.1036
1554	0.907800	0.8042	0.1958	0.8042	0.1036
1555	0.907800	0.8042	0.1958	0.8042	0.1036
1556	0.907800	0.8042	0.1958	0.8042	0.1036
1557	0.907800	0.8042	0.1958	0.8042	0.1036
1558	0.907800	0.8042	0.1958	0.8042	0.1036
1559	0.907800	0.8042	0.1958	0.8042	0.1036
1560	0.907800	0.8042	0.1958	0.8042	0.1036
1561	0.907800	0.8042	0.1958	0.8042	0.1036
1562	0.907800	0.8042	0.1958	0.8042	0.1036
1563	0.907800	0.8042	0.1958	0.8042	0.1036
1564	0.907800	0.8042	0.1958	0.8042	0.1036
1565	0.907800	0.8042	0.1958	0.8042	0.1036
1566	0.907800	0.8042	0.1958	0.8042	0.1036
1567	0.907800	0.8042	0.1958	0.8042	0.1036
1568	0.907800	0.8042	0.1958	0.8042	0.1036
1569	0.907800	0.8042	0.1958	0.8042	0.1036
1570	0.907800	0.8042	0.1958	0.8042	0.1036
1571	0.907800	0.8042	0.1958	0.8042	0.1036
1572	0.907800	0.8042	0.1958	0.8042	0.1036
1573	0.907800	0.8042	0.1958	0.8042	0.1036
1574	0.907800	0.8042	0.1958	0.8042	0.1036
1575	0.907800	0.8042	0.1958	0.8042	0.1036
1576	0.907800	0.8042	0.1958	0.8042	0.1036
1577	0.907800	0.8042	0.1958	0.8042	0.1036
1578	0.907800	0.8042	0.1958	0.8042	0.1036
1579	0.907800	0.8042	0.1958	0.8042	0.1036
1580	0.907800	0.8042	0.1958	0.8042	0.1036
1581	0.907800	0.8042	0.1958	0.8042	0.1036
1582	0.907800	0.8042	0.1958	0.8042	0.1036
1583	0.907800	0.8042	0.1958	0.8042	0.1036
1584	0.907800	0.8042	0.1958	0.8042	0.1036
1585	0.907800	0.8042	0.1958	0.8042	0.1036
1586	0.907800	0.8042	0.1958	0.8042	0.1036
1587	0.907800	0.8042	0.1958	0.8042	0.1036
1588	0.907800	0.8042	0.1958	0.8042	0.1036
1589	0.907800	0.8042	0.1958	0.8042	0.1036
1590	0.907800	0.8042	0.1958	0.8042	0.1036
1591	0.907800	0.8042	0.1958	0.8042	0.1036
1592	0.907800	0.8042	0.1958	0.8042	0.1036
1593	0.907800	0.8042	0.1958	0.8042	0.1036
1594	0.907800	0.8042	0.1958	0.8042	0.1036
1595	0.907800	0.8042	0.1958	0.8042	0.1036
1596	0.907800	0.8042	0.1958	0.8042	0.1036
1597	0.907800	0.8042	0.1958	0.8042	0.1036
1598	0.907800	0.8042	0.1958	0.8042	0.1036
1599	0.907800	0.8042	0.1958	0.8042	0.1036
1600	0.907800	0.8042	0.1958	0.8042	0.1036
1601	0.907800	0.8042	0.1958	0.8042	0.1036
1602	0.907800	0.8042	0.1958	0.8042	0.1036
1603	0.907800	0.8042	0.1958	0.8042	0.1036
1604	0.907800	0.8042	0.1958	0.8042	0.1036
1605	0.907800	0.8042	0.1958	0.8042	0.1036
1606	0.907800	0.8042	0.1958	0.8042	0.1036
1607	0.907800	0.8042	0.1958	0.8042	0.1036
1608	0.907800	0.8042	0.1958	0.8042	0.1036
1609	0.907800	0.8042	0.1958	0.8042	0.1036
1610	0.907800	0.8042	0.1958	0.8042	0.1036
1611	0.907800	0.8042	0.1958	0.8042	0.1036
1612	0.907800	0.8042	0.1958	0.8042	0.1036
1613	0.907800	0.8042	0.1958	0.8042	0.1036
1614	0.907800	0.8042	0.1958	0.8042	0.1036
1615	0.907800	0.8042	0.1958	0.8042	0.1036
1616	0.907800	0.8042	0.1958	0.8042	0.1036
1617	0.907800	0.8042	0.1958	0.8042	0.1036
1618	0.907800	0.8042	0.1958	0.8042	0.1036
1619	0.907800	0.8042	0.1958	0.8042	0.1036
1620	0.907800	0.8042	0.1958	0.8042	0.1036
1621	0.907800	0.8042	0.1958	0.8042	0.1036
1622	0.907800	0.8042	0.1958	0.8042	0.1036
1623	0.907800	0.8042	0.1958	0.8042	0.1036
1624	0.907800	0.8042	0.1958	0.8042	0.1036
1625	0.907800	0.8042	0.1958	0.8042	0.1036
1626	0.907800	0.8042	0.1958	0.8042	0.1036
1627	0.907800	0.8042	0.1958	0.8042	0.1036
1628	0.907800	0.8042	0.1958	0.8042	0.1036
1629	0.907800	0.8042	0.1958	0.8042	0.1036
1630	0.907800	0.8042	0.1958	0.8042	0.1036
1631	0.907800	0.8042	0.1958	0.8042	0.1036
1632	0.907800	0.8042	0.1958	0.8042	0.1036
1633	0.907800	0.8042	0.1958	0.8042	0.1036
1634	0.907800	0.8042	0.1958	0.8042	0.1036
1635	0.907800	0.8042	0.1958	0.8042	0.1036
1636	0.907800	0.8042	0.1958	0.8042	0.1036
1637	0.907800	0.8042	0.1958	0.8042	0.1036
1638	0.907800	0.8042	0.1958	0.8042	0.1036
1639	0.907800	0.8042	0.1958	0.8042	0.1036
1640	0.907800	0.8042	0.1958	0.8042	0.1036
1641	0.907800	0.8042	0.1958	0.8042	0.1036
1642	0.907800	0.8042	0.1958	0.8042	0.1036
1643	0.907800	0.8042	0.1958	0.8042	0.1036
1644	0.907800	0.8042	0.1958	0.8042	0.1036
1645	0.907800	0.8042	0.1958	0.8042	0.1036
1646	0.907800	0.8042	0.1958	0.8042	0.1036
1647	0.907800	0.8042	0.1958	0.8042	0.1036
1648	0.907800	0.8042	0.1958	0.8042	0.1036
1649	0.907800	0.8042	0.1958	0.8042	0.1036
1650	0.907800	0.8042	0.1958	0.8042	0.1036
1651	0.907800	0.8042	0.1958	0.8042	0.1036
1652	0.907800	0.8042	0.1958	0.8042	0.1036
1653	0.907800	0.8042	0.1958	0.8042	0.1036
1654	0.907800	0.8042	0.1958	0.8042	0.1036
1655	0.907800	0.8042	0.1958	0.8042	0.1036
1656	0.907800	0.8042	0.1958	0.8042	0.1036
1657	0.907800	0.8042	0.1958	0.8042	0.1036
1658	0.907800	0.8042	0.1958	0.8042	0.1036
1659	0.907800	0.8042	0.1958	0.8042	0.1036
1660	0.907800	0.8042	0.1958	0.8042	0.1036
1661	0.907800	0.8042	0.1958	0.8042	0.1036
1662	0.907800	0.8042	0.1958	0.8042	0.1036
1663	0.907800	0.8042	0.1958	0.8042	0.1036
1664	0.907800	0.8042	0.1958	0.8042	0.1036
1665	0.907800	0.8042	0.1958	0.8042	0.1036
1666	0.907800	0.8042	0.1958	0.8042	0.1036
1667	0.907800	0.8042	0.1958	0.8042	0.1036
1668	0.907800	0.8042	0.1958	0.8042	0.1036
1669	0.907800	0.8042	0.1958	0.8042	0.1036
1670	0.907800	0.8042	0.1958	0.8042	0.1036
1671	0.907800	0.8042	0.1958	0.8042	0.1036
1672	0.907800	0.8042	0.1958	0.8042	0.1036
1673	0.907800	0.8042	0.1958	0.8042	0.1036
1674	0.907800	0.8042	0.1958	0.8042	0.1036
1675	0.907800	0.8042	0.1958	0.8042	0.1036
1676	0.907800	0.8042	0.1958	0.8042	0.1036
1677	0.907800	0.8042	0.1958	0.8042	0.1036
1678	0.907800	0.8042	0.1958	0.8042	0.1036
1679	0.907800	0.8042	0.1958	0.8042	0.1036
1680	0.907800	0.8042	0.1958	0.8042	0.1036
1681	0.907800	0.8042	0.1958	0.8042	0.1036
1682	0.907800	0.8042	0.1958	0.8042	0.1036
1683	0.907800	0.8042	0.1958	0.8042	0.1036
1684	0.907800	0.8042	0.1958	0.8042	0.1036
1685	0.907800	0.8042	0.1958	0.8042	0.1036
1686	0.907800	0.8042	0.1958	0.8042	0.1036
1687	0.907800	0.8042	0.1958	0.8042	0.1036
1688	0.907800	0.8042	0.1958	0.8042	0.1036
1689	0.907800	0.8042	0.1958	0.8042	0.1036
1690	0.907800	0.8042	0.1958	0.8042	0.1036
1691	0.907800	0.8042	0.1958	0.8042	0.1036
1692	0.907800	0.8042	0.1958	0.8042	0.1036
1693	0.907800	0.8042	0.1958	0.8042	0.1036
1694	0.907800	0.8042	0.1958	0.8042	0.1036
1695	0.907800	0.8042	0.1958	0.8042	0.1036
1696	0.907800	0.8042	0.1958	0.8042	0.1036
1697	0.907800	0.8042	0.1958	0.8042	0.1036
1698	0.907800	0.8042	0.1958	0.8042	0.1036
1699	0.907800	0.8042	0.1958	0.8042	0.1036
1700	0.907800	0.8042	0.1958	0.8042	0.1036
1701	0.907800	0.8042	0.1958	0.8042	0.1036
1702	0.907800	0.8042	0.1958	0.8042	0.1036
1703	0.907800	0.8042	0.1958	0.8042	0.1036
1704	0.907800	0.8042	0.1958	0.8042	0.1036
1705	0.907800	0.8042	0.1958	0.8042	0.1036
1706	0.907800	0.8042	0.1958	0.8042	0.1036
1707	0.907800	0.8042	0.1958	0.8042	0.1036
1708	0.907800	0.8042	0.1958	0.8042	0.1036
1709	0.907800	0.8042	0.1958	0.8042	0.1036
1710	0.907800	0.8042	0.1958	0.8042	0.1036
1711	0.907800	0.8042	0.1958	0.8042	0.1036
1712	0.907800	0.8042	0.1958	0.8042	0.1036
1713	0.907800	0.8042	0.1958	0.8042	0.1036
1714	0.907800	0.8042	0.1958	0.8042	0.1036
1715	0.907800	0.8042	0.1958	0.8042	0.1036
1716	0.907800	0.8042	0.1958	0.8042	0.1036
1717	0.907800	0.8042	0.1958	0.8042	0.1036
1718	0.907800	0.8042	0.1958	0.8042	0.1036
1719	0.907800	0.8042	0.1958	0.8042	0.1036
1720	0.907800	0.8042	0.1958	0.8042	0.1036
1721	0.907800	0.8042	0.1958	0.8042	0.1036
1722	0.907800	0.8042	0.1958	0.8042	0.1036
1723	0.907800	0.8042	0.1958	0.8042	0.1036
1724	0.907800	0.8042	0.1958	0.8042	0.1036
1725	0.907800	0.8042	0.1958	0.8042	0.1036
1726	0.907800	0.8042	0.1958	0.8042	0.1036
1727	0.907800	0.8042	0.1958	0.8042	0.1036
1728	0.907800	0.8042	0.1958	0.8042	0.1036
1729	0.907800	0.8042	0.1958	0.8042	0.1036
1730	0.907800	0.8042	0.1958	0.8042	0.1036
1731	0.907800	0.8042	0.1958	0.8042	0.1036
1732	0.907800	0.8042	0.1958	0.8042	0.1036
1733	0.907800	0.8042	0.1958	0.8042	0.1036
1734	0.907800	0.8042	0.1958	0.8042	0.1036
1735	0.907800	0.8042	0.1958	0.8042	0.1036
1736	0.907800	0.8042	0.1958	0.8042	0.1036
1737	0.907800	0.8042	0.1958	0.8042	0.1036
1738	0.907800	0.8042	0.1958	0.8042	0.1036
1739	0.907800	0.8042	0.1958	0.8042	0.1036
1740	0.907800	0.8042	0.1958	0.8042	0.1036
1741	0.907800	0.8042	0.1958	0.8042	0.1036
1742	0.907800	0.8042	0.1958	0.8042	0.1036
1743	0.907800	0.8042	0.1958	0.8042	0.1036
1744	0.907800	0.8042	0.1958	0.8042	0.1036
1745	0.907800	0.8042	0.1958	0.8042	0.1036
1746	0.907800	0.8042	0.1958	0.8042	0.1036
1747	0.907800	0.8042	0.1958	0.8042	0.1036
1748	0.907800	0.8042	0.1958	0.8042	0.1036
1749	0.907800	0.8042	0.1958	0.8042	0.1036
1750	0.907800	0.8042	0.1958	0.8042	0.1036
1751	0.907800	0.8042	0.1958	0.8042	0.1036
1752	0.907800	0.8042	0.1958	0.8042	0.1036
1753	0.907800	0.8042	0.1958	0.8042	0.1036
1754	0.907800	0.8042	0.1958	0.8042	0.1036
1755	0.907800	0.8042	0.1958	0.8042	0.1036
1756	0.907800	0.8042	0.1958	0.8042	0.1036
1757	0.907800	0.8042	0.1958	0.8042	0.1036
1758	0.907800	0.8042	0.1958	0.8042	0.1036
1759	0.907800	0.8042	0.1958	0.8042	0.1036
1760	0.907800	0.8042	0.1958	0.8042	0.1036
1761	0.907800	0.8042	0.1958	0.8042	0.1036
1762	0.907800	0.8042	0.1958	0.8042	0.1036
1763	0.907800	0.8042	0.1958	0.8042	0.1036
1764	0.907800	0.8042	0.1958	0.8042	0.1036
1765	0.907800	0.8042	0.1958	0.8042	0.1036
1766	0.907800	0.8042	0.1958	0.8042	0.1036
1767	0.907800	0.8042	0.1958	0.8042	0.1036
1768	0.907800	0.8042	0.1958	0.8042	0.1036
1769	0.907800	0.8042	0.1958	0.8042	0.1036
1770	0.907800	0.8042	0.1958	0.8042	0.1036
1771	0.907800	0.8042	0.1958	0.8042	0.1036
1772	0.907800	0.8042	0.1958	0.8042	0.1036
1773	0.907800	0.8042	0.1958	0.8042	0.1036
1774	0.907800	0.8042	0.1958	0.8042	0.1036
1775	0.907800	0.8042	0.1958	0.8042	0.1036
1776	0.907800	0.8042	0.1958	0.8042	0.1036
1777	0.907800	0.8042	0.1958	0.8042	0.1036
1778	0.907800	0.8042	0.1958	0.8042	0.1036
1779	0.907800	0.8042	0.1958	0.8042	0.1036
1780	0.907800	0.8042	0.1958	0.8042	0.1036
1781	0.907800	0.8042	0.1958	0.8042	0.1036
1782	0.907800	0.8042	0.1958	0.8042	0.1036
1783	0.907800	0.8042	0.1958	0.8042	0.1036
1784	0.907800	0.8042	0.1958	0.8042	0.1036
1785	0.907800	0.8042	0.1958	0.8042	0.1036
1786	0.907800	0.8042	0.1958	0.8042	0.1036
1787	0.907800	0.8042	0.1958	0.8042	0.1036
1788	0.907800	0.8042	0.1958	0.8042	0.1036
1789	0.907800	0.8042	0.1958	0.8042	0.1036
1790	0.907800	0.8042	0.1958	0.8042	0.1036
1791	0.907800	0.8042	0.1958	0.8042	0.1036
1792	0.907800	0.8042	0.1958	0.8042	0.1036
1793	0.907800	0.8042	0.1958	0.8042	0.1036
1794	0.907800	0.8042	0.1958	0.8042	0.1036
1795	0.907800	0.8042	0.1958	0.8042	0.1036
1796	0.907800	0.8042	0.1958	0.8042	0.1036
1797	0.907800	0.8042	0.1958	0.8042	0.1036
1798	0.907800	0.8042	0.1958	0.8042	0.1036
1799	0.907800	0.8042	0.1958	0.8042	0.1036
1800	0.907800	0.8042	0.1958	0.8042	0.1036
1801	0.907800	0.8042	0.1958	0.8042	0.1036
1802	0.907800	0.8042	0.1958	0.8042	0.1036
1803	0.907800	0.8042	0.1958	0.8042	0.1036
1804	0.907800	0.8042	0.1958	0.8042	0.1036
1805	0.907800	0.8042	0.1958	0.8042	0.1036
1806	0.907800	0.8042	0.1958	0.8042	0.1036
1807	0.907800	0.8042	0.1958	0.8042	0.1036
1808	0.907800	0.8042	0.1958	0.8042	0.1036
1809	0.907800	0.8042	0.1958	0.8042	0.1036
1810	0.907800	0.8042	0.1958	0.8042	0.1036
1811	0.907800	0.8042	0.1958	0.8042	0.1036
1812	0.907800	0.8042	0.1958	0.8042	0.1036
1813	0.907800	0.8042	0.1958	0.8042	0.1036
1814	0.907800	0.8042	0.1958	0.8042	0.1036
1815	0.907800	0.8042	0.1958	0.8042	0.1036
1816	0.907800	0.8042	0.1958	0.8042	0.1036
1817	0.907800	0.8042	0.1958	0.8042	0.1036
1818	0.907800	0.8042	0.1958	0.8042	0.1036
1819	0.907800	0.8042	0.1958	0.8042	0.1036
1820	0.907800	0.8042	0.1958	0.8042	0.1036
1821	0.907800	0.8042	0.1958	0.8042	0.1036
1822	0.907800	0.8042	0.1958	0.8042	0.1036
1823	0.907800	0.8042	0.1958	0.8042	0.1036
1824	0.907800	0.8042	0.1958	0.8042	0.1036
1825	0.907800	0.8042	0.1958	0.8042	0.1036
1826	0.907800	0.8042	0.1958	0.8042	0.1036
1827	0.907800	0.8042	0.1958	0.8042	0.1036
1828	0.907800	0.8042	0.1958	0.8042	0.1036
1829	0.907800	0.8042	0.1958	0.8042	0.1036
1830	0.907800	0.8042	0.1958	0.8042	0.1036
1831	0.907800	0.8042	0.1958	0.8042	0.1036
1832	0.907800	0.8042	0.1958	0.8042	0.1036
1833	0.907800	0.8042	0.1958	0.8042	0.1036
1834	0.907800	0.8042	0.1958	0.8042	0.1036
1835	0.907800	0.8042	0.1958	0.8042	0.1036
1836	0.907800	0.8042	0.1958	0.8042	0.1036
1837	0.907800	0.8042	0.1958	0.8042	0.1036
1838	0.907800	0.8042	0.1958	0.8042	0.1036
1839	0.907800	0.8042	0.1958	0.8042	0.1036
1840	0.907800	0.8042	0.1958	0.8042	0.1036
1841	0.907800	0.8042	0.1958	0.8042	0.1036
1842	0.907800	0.8042	0.1958	0.8042	0.1036
1843	0.907800	0.8042	0.1958	0.8042	0.1036
1844	0.907800	0.8042	0.1958	0.8042	0.1036
1845	0.907800	0.8042	0.1958	0.8042	0.1036
1846	0.907800	0.8042	0.1958	0.8042	0.1036
1847	0.907800	0.8042	0.1958	0.8042	0.1036
1848	0.907800	0.8042	0.1958	0.8042	0.1036
1849	0.907800	0.8042	0.1958	0.8042	0.1036
1850	0.907800	0.8042	0.1958	0.8042	0.1036
1851	0.907800	0.8042	0.1958	0.8042	0.1036
1852	0.907800	0.8042	0.1958	0.8042	0.1036
1853	0.907800	0.8042	0.1958	0.8042	0.1036
1854	0.907800	0.8042	0.1958	0.8042	0.1036
1855	0.907800	0.8042	0.1958	0.8042	0.1036
1856	0.907800	0.8042	0.1958	0.8042	0.1036
1857	0.907800	0.8042	0.1958	0.8042	0.1036
1858	0.907800	0.8042	0.1958	0.8042	0.1036
1859	0.907800	0.8042	0.1958	0.8042	0.1036
1860	0.907800	0.8042	0.1958	0.8042	0.1036
1861	0.907800	0.8042	0.1958	0.8042	0.1036
1862	0.907800	0.8042	0.1958	0.8042	0.1036
1863	0.907800	0.8042	0.1958	0.8042	0.1036
1864	0.907800	0.8042	0.1958	0.8042	0.1036
1865	0.907800	0.8042	0.1958	0.8042	0.1036
1866	0.907800	0.8042	0.1958	0.8042	0.1036
1867	0.907800	0.8042	0.1958	0.8042	0.1036
1868	0.907800	0.8042	0.1958	0.8042	0.1036
1869	0.907800	0.8042	0.1958	0.8042	0.1036
1870	0.907800	0.8042	0.1958	0.8042	0.1036
1871	0.907800	0.8042	0.1958	0.8042	0.1036
1872	0.907800	0.8042	0.1958	0.8042	0.1036
1873	0.907800	0.8042	0.1958	0.8042	0.1036
1874	0.907800	0.8042	0.1958	0.8042	0.1036
1875	0.907800	0.8042	0.1958	0.8042	0.1036
1876	0.907800	0.8042	0.1958	0.8042	0.1036
1877	0.907800	0.8042	0.1958	0.8042	0.1036
1878	0.907800	0.8042	0.1958	0.8042	0.1036
1879	0.907800	0.8042	0.1958	0.8042	0.1036
1880	0.907800	0.8042	0.1958	0.8042	0.1036
1881	0.907800	0.8042	0.1958	0.8042	0.1036
1882	0.907800	0.8042	0.1958	0.8042	0.1036
1883	0.907800	0.8042	0.1958	0.8042	0.1036
1884	0.907800	0.8042	0.1958	0.8042	0.1036
1885	0.907800	0.8042	0.1958	0.8042	0.1036
1886	0.907800	0.8042	0.1958	0.8042	0.1036
1887	0.907800	0.8042	0.1958	0.8042	0.1036
1888	0.907800	0.8042	0.1958	0.8042	0.1036
1889	0.907800	0.8042	0.1958	0.8042	0.1036
1890	0.907800	0.8042	0.1958	0.8042	0.1036
1891	0.907800	0.8042	0.1958	0.8042	0.1036
1892	0.907800	0.8042	0.1958	0.8042	0.1036
1893	0.907800	0.8042	0.1958	0.8042	0.1036
1894	0.907800	0.8042	0.1958	0.8042	0.1036
1895	0.907800	0.8042	0.1958	0.8042	0.1036
1896	0.907800	0.8042	0.1958	0.8042	0.1036
1897	0.907800	0.8042	0.1958	0.8042	0.1036
1898	0.907800	0.8042	0.1958	0.8042	0.1036
1899	0.907800	0.8042	0.1958	0.8042	0.1036
1900	0.907800	0.8042	0.1958	0.8042	0.1036
1901	0.907800	0.8042	0.1958	0.8042	0.1036
1902	0.907800	0.8042	0.1958	0.8042	0.1036
1903	0.907800	0.8042	0.1958	0.8042	0.1036
1904	0.907800	0.8042	0.1958	0.8042	0.1036
1905	0.907800	0.8042	0.1958	0.8042	0.1036
1906	0.907800	0.8042	0.1958	0.8042	0.1036
1907	0.907800	0.8042	0.1958	0.8042	0.1036
1908	0.907800	0.8042	0.1958	0.8042	0.1036
1909	0.907800	0.8042	0.1958	0.8042	0.1036
1910	0.907800	0.8042	0.1958	0.8042	0.1036
1911	0.907800	0.8042	0.1958	0.8042	0.1036
1912	0.907800	0.8042	0.1958	0.8042	0.1036
1913	0.907800	0.8042	0.1958	0.8042	0.1036
1914	0.907800	0.8042	0.1958	0.8042	0.1036
1915	0.907800	0.8042	0.1958	0.8042	0.1036
1916	0.907800	0.8042	0.1958	0.8042	0.1036
1917	0.907800	0.8042	0.1958	0.8042	0.1036
1918	0.907800	0.8042	0.1958	0.8042	0.1036
1919	0.907800	0.8042	0.1958	0.8042	0.1036
1920	0.907800	0.8042	0.1958	0.8042	0.1036
1921	0.907800	0.8042	0.1958	0.8042	0.1036
1922	0.907800	0.8042	0.1958	0.8042	0.1036
1923	0.907800	0.8042	0.1958	0.8042	0.1036
1924	0.907800	0.8042	0.1958	0.8042	0.1036
1925	0.907800	0.8042	0.1958	0.8042	0.1036
1926	0.907800	0.8042	0.1958	0.8042	0.1036
1927	0.907800	0.8042	0.1958	0.8042	0.1036
1928	0.907800	0.8042	0.1958	0.8042	0.1036
1929	0.907800	0.8042	0.1958	0.8042	0.1036
1930	0.907800	0.8042	0.1958	0.8042	0.1036
1931	0.907800	0.8042	0.1958	0.8042	0.1036
1932	0.907800	0.8042	0.1958	0.8042	0.1036
1933	0.907800	0.8042	0.1958	0.8042	0.1036
1934	0.907800	0.8042	0.1958	0.8042	0.1036
1935	0.907800	0.8042	0.1958	0.8042	0.1036
1936	0.907800	0.8042	0.1958	0.8042	0.1036
1937	0.907800	0.8042	0.1958	0.8042	0.1036
1938	0.907800	0.8042	0.1958	0.8042	0.1036
1939	0.907800	0.8042	0.1958	0.8042	0.1036
1940	0.907800	0.8042	0.1958	0.8042	0.1036
1941	0.907800	0.8042	0.1958	0.8042	0.1036
1942	0.907800	0.8042	0.1958	0.8042	0.1036
1943	0.907800	0.8042	0.1958	0.8042	0.1036
1944	0.907800	0.8042	0.1958	0.8042	0.1036
1945	0.907800	0.8042	0.1958	0.8042	0.1036
1946	0.907800	0.8042	0.1958	0.8042	0.1036
1947	0.907800	0.8042	0.1958	0.8042	0.1036
1948	0.907800	0.8042	0.1958	0.8042	0.1036
1949	0.907800	0.8042	0.1958	0.8042	0.1036
1950	0.907800	0.8042	0.1958	0.8042	0.1036
1951	0.907800	0.8042	0.1958	0.8042	0.1036
1952	0.907800	0.8042	0.1958	0.8042	0.1036
1953	0.907800	0.8042	0.1958	0.8042	0.1036
1954	0.907800	0.8042	0.1958	0.8042	0.1036
1955	0.907800	0.8042	0.1958	0.8042	0.1036
1956	0.907800	0.8042	0.1958	0.8042	0.1036
1957	0.907800	0.8042	0.1958	0.8042	0.1036
1958	0.907800	0.8042	0.1958	0.8042	0.1036
1959	0.907800	0.8042	0.1958	0.8042	0.1036
1960	0.907800	0.8042	0.1958	0.8042	0.1036
1961	0.907800	0.8042	0.1958	0.8042	0.1036
1962	0.907800	0.8042	0.1958	0.8042	0.1036
1963	0.907800	0.8042	0.1958	0.8042	0.1036
1964	0.907800	0.8042	0.1958	0.8042	0.1036
1965	0.907800	0.8042	0.1958	0.8042	0.1036
1966	0.907800	0.8042	0.1958	0.8042	0.1036
1967	0.907800	0.8042	0.1958	0.8042	0.1036
1968	0.907800	0.8042	0.1958	0.8042	0.1036
1969	0.907800	0.8042	0.1958	0.8042	0.1036
1970	0.907800	0.8042	0.1958	0.8042	0.1036
1971	0.907800	0.8042	0.1958	0.8042	0.1036
1972	0.907800	0.8042	0.1958	0.8042	0.1036
1973	0.907800	0.8042	0.1958	0.8042	0.1036
1974	0.907800	0.8042	0.1958	0.8042	0.1036
1975	0.907800	0.8042	0.1958	0.8042	0.1036
1976	0.907800	0.8042	0.1958	0.8042	0.1036
1977	0.907800	0.8042	0.1958	0.8042	0.1036
1978	0.907800	0.8042	0.1958	0.8042	0.1036
1979	0.907800	0.8042	0.1958	0.8042	0.1036
1980	0.907800	0.8042	0.1958	0.8042	0.1036
1981	0.907800	0.8042	0.1958	0.8042	0.1036
1982	0.907800	0.8042	0.1958	0.8042	0.1036
1983	0.907800	0.8042	0.1958	0.8042	0.1036
1984	0.907800	0.8042	0.1958	0.8042	0.1036
1985	0.907800	0.8042	0.1958	0.8042	0.1036
1986	0.907800	0.8042	0.1958	0.8042	0.1036
1987	0.907800	0.8042	0.1958	0.8042	0.1036
1988	0.907800	0.8042	0.1958	0.8042	0.1036
1989	0.907800	0.8042	0.1958	0.8042	0.1036
1990	0.907800	0.8042	0.1958	0.8042	0.1036
1991	0.907800	0.8042	0.1958	0.8042	0.1036
1992	0.907800	0.8042	0.1958	0.8042	0.1036
1993	0.907800	0.8042	0.1958	0.8042	0.1036
1994	0.907800	0.8042	0.1958	0.8042	0.1036
1995	0.907800	0.8042	0.1958	0.8042	0.1036
1996	0.907800	0.8042	0.1958	0.8042	0.1036
1997	0.907800	0.8042	0.1958	0.8042	0.1036
1998	0.907800	0.8042	0.1958	0.8042	0.1036
1999	0.907800	0.8042	0.1958	0.8042	0.1036
2000	0.907800	0.8042	0.1958	0.8042	0.1036
[truncated: 3,001 more rows]
