# Supplementary material for: Aspiration-driven co-evolution of cooperation with individual behavioral diversity
Source: PLoS One. 2023 Sep 15;18(9):e0291134. doi: 10.1371/journal.pone.0291134 (PMC10503719; doi:10.1371/journal.pone.0291134)
Supplement: S1 Data — (ZIP) [file pone.0291134.s001.zip › M1/v2-L=200/data/tolerate=1_b=1.02_frequency.txt]

1	0.502800	1	0	0.5028	0
2	0.394637	0.935925	0.064075	0.394575	6.25e-005
3	0.337488	0.85015	0.14985	0.336425	0.0010625
4	0.305063	0.758925	0.241075	0.30115	0.0039125
5	0.288294	0.681925	0.318075	0.2801	0.00819375
6	0.277344	0.62055	0.37945	0.2651	0.0122437
7	0.274294	0.572	0.428	0.25805	0.0162438
8	0.275869	0.54175	0.45825	0.25625	0.0196188
9	0.279219	0.51965	0.48035	0.2568	0.0224188
10	0.286838	0.506775	0.493225	0.261225	0.0256125
11	0.297025	0.504675	0.495325	0.268975	0.02805
12	0.306375	0.502675	0.497325	0.27585	0.030525
13	0.318425	0.5077	0.4923	0.285125	0.0333
14	0.328081	0.513525	0.486475	0.29245	0.0356313
15	0.337463	0.5134	0.4866	0.298825	0.0386375
16	0.349950	0.519225	0.480775	0.30915	0.0408
17	0.360163	0.5271	0.4729	0.31745	0.0427125
18	0.372113	0.531325	0.468675	0.3278	0.0443125
19	0.382375	0.539	0.461	0.336275	0.0461
20	0.393838	0.544125	0.455875	0.34395	0.0498875
21	0.404569	0.551525	0.448475	0.352625	0.0519437
22	0.413794	0.558525	0.441475	0.3592	0.0545938
23	0.426600	0.564725	0.435275	0.3681	0.0585
24	0.435719	0.57075	0.42925	0.37445	0.0612687
25	0.445531	0.5759	0.4241	0.3817	0.0638313
26	0.455475	0.57745	0.42255	0.387725	0.06775
27	0.466531	0.58415	0.41585	0.397625	0.0689063
28	0.478425	0.59005	0.40995	0.406725	0.0717
29	0.487862	0.59505	0.40495	0.4143	0.0735625
30	0.497331	0.599475	0.400525	0.42145	0.0758812
31	0.508081	0.6027	0.3973	0.429675	0.0784062
32	0.519188	0.609825	0.390175	0.43825	0.0809375
33	0.529531	0.6159	0.3841	0.44685	0.0826812
34	0.539175	0.620225	0.379775	0.453875	0.0853
35	0.549656	0.62725	0.37275	0.4631	0.0865563
36	0.559781	0.632775	0.367225	0.47135	0.0884313
37	0.567987	0.636825	0.363175	0.47725	0.0907375
38	0.576106	0.6384	0.3616	0.4826	0.0935062
39	0.586594	0.641475	0.358525	0.491325	0.0952687
40	0.594900	0.64795	0.35205	0.498025	0.096875
41	0.603588	0.650575	0.349425	0.504725	0.0988625
42	0.610788	0.651125	0.348875	0.5091	0.101688
43	0.621094	0.656075	0.343925	0.51835	0.102744
44	0.630763	0.66065	0.33935	0.526	0.104762
45	0.639731	0.667425	0.332575	0.534675	0.105056
46	0.647856	0.6721	0.3279	0.5421	0.105756
47	0.654088	0.674575	0.325425	0.5469	0.107188
48	0.661031	0.67435	0.32565	0.551625	0.109406
49	0.667150	0.676575	0.323425	0.556425	0.110725
50	0.674725	0.6801	0.3199	0.561725	0.113
51	0.682206	0.680375	0.319625	0.567025	0.115181
52	0.689150	0.682825	0.317175	0.572275	0.116875
53	0.694425	0.684125	0.315875	0.57745	0.116975
54	0.700819	0.68725	0.31275	0.58275	0.118069
55	0.707081	0.6891	0.3109	0.58845	0.118631
56	0.713569	0.690875	0.309125	0.594125	0.119444
57	0.720363	0.694075	0.305925	0.599525	0.120838
58	0.727219	0.69735	0.30265	0.6054	0.121819
59	0.732000	0.69915	0.30085	0.60985	0.12215
60	0.738056	0.703525	0.296475	0.61645	0.121606
61	0.742725	0.7048	0.2952	0.619625	0.1231
62	0.747231	0.7056	0.2944	0.6234	0.123831
63	0.752069	0.70485	0.29515	0.62625	0.125819
64	0.757338	0.70715	0.29285	0.6313	0.126038
65	0.763769	0.709275	0.290725	0.63785	0.125919
66	0.768188	0.713025	0.286975	0.64125	0.126938
67	0.772494	0.712575	0.287425	0.644275	0.128219
68	0.776169	0.71485	0.28515	0.648725	0.127444
69	0.779719	0.7161	0.2839	0.6516	0.128119
70	0.785212	0.7191	0.2809	0.65775	0.127463
71	0.788713	0.7191	0.2809	0.66085	0.127862
72	0.792419	0.720775	0.279225	0.66585	0.126569
73	0.795225	0.721375	0.278625	0.667375	0.12785
74	0.798969	0.7228	0.2772	0.67125	0.127719
75	0.803381	0.72465	0.27535	0.67515	0.128231
76	0.806238	0.726775	0.273225	0.67805	0.128188
77	0.809625	0.72905	0.27095	0.68245	0.127175
78	0.813156	0.730525	0.269475	0.685275	0.127881
79	0.816319	0.730975	0.269025	0.6877	0.128619
80	0.818113	0.7309	0.2691	0.688175	0.129938
81	0.822244	0.732275	0.267725	0.69235	0.129894
82	0.823600	0.7334	0.2666	0.694225	0.129375
83	0.826181	0.734475	0.265525	0.6973	0.128881
84	0.829313	0.736425	0.263575	0.7008	0.128513
85	0.832263	0.737725	0.262275	0.703425	0.128837
86	0.834694	0.738725	0.261275	0.706275	0.128419
87	0.836675	0.73975	0.26025	0.7081	0.128575
88	0.838950	0.741375	0.258625	0.7109	0.12805
89	0.841612	0.742775	0.257225	0.71355	0.128063
90	0.843925	0.7452	0.2548	0.716525	0.1274
91	0.845925	0.746525	0.253475	0.7184	0.127525
92	0.848494	0.747625	0.252375	0.720975	0.127519
93	0.850494	0.74965	0.25035	0.72375	0.126744
94	0.852531	0.75115	0.24885	0.726225	0.126306
95	0.854113	0.750925	0.249075	0.72735	0.126763
96	0.856356	0.75255	0.24745	0.730075	0.126281
97	0.857969	0.753475	0.246525	0.7319	0.126069
98	0.858831	0.753625	0.246375	0.73285	0.125981
99	0.861387	0.754575	0.245425	0.735875	0.125513
100	0.863381	0.75705	0.24295	0.739	0.124381
101	0.865694	0.7582	0.2418	0.741675	0.124019
102	0.868031	0.760475	0.239525	0.74455	0.123481
103	0.869050	0.7617	0.2383	0.74605	0.123
104	0.870125	0.76155	0.23845	0.746675	0.12345
105	0.871506	0.762025	0.237975	0.748125	0.123381
106	0.872300	0.762825	0.237175	0.749025	0.123275
107	0.873537	0.763525	0.236475	0.75045	0.123088
108	0.875731	0.76575	0.23425	0.753975	0.121756
109	0.876331	0.7671	0.2329	0.75545	0.120881
110	0.876587	0.766225	0.233775	0.755025	0.121563
111	0.877506	0.7672	0.2328	0.756675	0.120831
112	0.878100	0.767475	0.232525	0.757325	0.120775
113	0.878656	0.767075	0.232925	0.757625	0.121031
114	0.880006	0.768325	0.231675	0.7598	0.120206
115	0.880813	0.76925	0.23075	0.761075	0.119738
116	0.881894	0.7695	0.2305	0.7621	0.119794
117	0.882356	0.77025	0.22975	0.76305	0.119306
118	0.883088	0.770275	0.229725	0.763675	0.119413
119	0.883325	0.770825	0.229175	0.7643	0.119025
120	0.883894	0.77085	0.22915	0.76495	0.118944
121	0.884481	0.772	0.228	0.766	0.118481
122	0.885056	0.772625	0.227375	0.766675	0.118381
123	0.885481	0.773	0.227	0.767025	0.118456
124	0.885787	0.77305	0.22695	0.767425	0.118363
125	0.886225	0.77315	0.22685	0.767675	0.11855
126	0.886731	0.773125	0.226875	0.7679	0.118831
127	0.887500	0.773925	0.226075	0.769225	0.118275
128	0.887787	0.77465	0.22535	0.769825	0.117963
129	0.888425	0.774925	0.225075	0.770625	0.1178
130	0.889106	0.774975	0.225025	0.7713	0.117806
131	0.889463	0.7762	0.2238	0.771975	0.117487
132	0.890088	0.77665	0.22335	0.772725	0.117362
133	0.890506	0.7774	0.2226	0.773725	0.116781
134	0.890763	0.777625	0.222375	0.774125	0.116638
135	0.890619	0.7771	0.2229	0.773625	0.116994
136	0.891194	0.77665	0.22335	0.7739	0.117294
137	0.891444	0.7776	0.2224	0.774725	0.116719
138	0.891606	0.777525	0.222475	0.775	0.116606
139	0.892088	0.77795	0.22205	0.775675	0.116413
140	0.892388	0.77865	0.22135	0.77625	0.116138
141	0.892763	0.77925	0.22075	0.776975	0.115788
142	0.893044	0.779225	0.220775	0.777075	0.115969
143	0.893031	0.779675	0.220325	0.77735	0.115681
144	0.893162	0.7794	0.2206	0.777275	0.115888
145	0.893613	0.779925	0.220075	0.778	0.115613
146	0.893819	0.780325	0.219675	0.778475	0.115344
147	0.893900	0.78025	0.21975	0.778425	0.115475
148	0.893956	0.780175	0.219825	0.778475	0.115481
149	0.894125	0.78	0.22	0.778425	0.1157
150	0.894188	0.780125	0.219875	0.778475	0.115713
151	0.894288	0.779975	0.220025	0.778625	0.115663
152	0.894212	0.780175	0.219825	0.778825	0.115388
153	0.894537	0.7805	0.2195	0.77935	0.115188
154	0.894650	0.7807	0.2193	0.77955	0.1151
155	0.894887	0.781125	0.218875	0.780175	0.114713
156	0.894894	0.781125	0.218875	0.78015	0.114744
157	0.894906	0.781175	0.218825	0.780175	0.114731
158	0.895156	0.781325	0.218675	0.78045	0.114706
159	0.895212	0.7815	0.2185	0.78055	0.114663
160	0.895344	0.781625	0.218375	0.780675	0.114669
161	0.895487	0.78175	0.21825	0.78095	0.114538
162	0.895606	0.781925	0.218075	0.78115	0.114456
163	0.895637	0.782	0.218	0.7812	0.114438
164	0.895637	0.78195	0.21805	0.7813	0.114337
165	0.895787	0.78195	0.21805	0.7814	0.114388
166	0.895775	0.782075	0.217925	0.7815	0.114275
167	0.895769	0.78185	0.21815	0.7814	0.114369
168	0.895800	0.78185	0.21815	0.7815	0.1143
169	0.895894	0.7819	0.2181	0.78155	0.114344
170	0.895919	0.782175	0.217825	0.781775	0.114144
171	0.895931	0.782175	0.217825	0.781875	0.114056
172	0.896088	0.782475	0.217525	0.7822	0.113888
173	0.896144	0.7826	0.2174	0.782225	0.113919
174	0.896094	0.782625	0.217375	0.78215	0.113944
175	0.896200	0.782775	0.217225	0.782375	0.113825
176	0.896181	0.7828	0.2172	0.78235	0.113831
177	0.896225	0.7828	0.2172	0.78245	0.113775
178	0.896219	0.782825	0.217175	0.7825	0.113719
179	0.896275	0.782725	0.217275	0.782475	0.1138
180	0.896269	0.782675	0.217325	0.78245	0.113819
181	0.896181	0.78255	0.21745	0.782325	0.113856
182	0.896150	0.782375	0.217625	0.78215	0.114
183	0.896225	0.7824	0.2176	0.7822	0.114025
184	0.896300	0.782575	0.217425	0.7824	0.1139
185	0.896325	0.78265	0.21735	0.782525	0.1138
186	0.896275	0.782575	0.217425	0.78245	0.113825
187	0.896300	0.782525	0.217475	0.78245	0.11385
188	0.896306	0.782675	0.217325	0.7825	0.113806
189	0.896450	0.7828	0.2172	0.7827	0.11375
190	0.896537	0.78295	0.21705	0.782825	0.113712
191	0.896563	0.783025	0.216975	0.7828	0.113763
192	0.896575	0.7829	0.2171	0.7827	0.113875
193	0.896575	0.78295	0.21705	0.7827	0.113875
194	0.896487	0.782975	0.217025	0.7826	0.113888
195	0.896550	0.783	0.217	0.782675	0.113875
196	0.896631	0.78315	0.21685	0.782875	0.113756
197	0.896719	0.783225	0.216775	0.783	0.113719
198	0.896806	0.78325	0.21675	0.78305	0.113756
199	0.896794	0.783325	0.216675	0.783125	0.113669
200	0.896813	0.7832	0.2168	0.783025	0.113788
201	0.896813	0.783225	0.216775	0.783025	0.113788
202	0.896794	0.783275	0.216725	0.78305	0.113744
203	0.896856	0.783325	0.216675	0.78315	0.113706
204	0.896913	0.78335	0.21665	0.783225	0.113688
205	0.896837	0.78335	0.21665	0.783125	0.113712
206	0.896938	0.783375	0.216625	0.783175	0.113763
207	0.896963	0.78345	0.21655	0.783275	0.113688
208	0.896981	0.783375	0.216625	0.78325	0.113731
209	0.897006	0.783475	0.216525	0.78335	0.113656
210	0.896981	0.783525	0.216475	0.78335	0.113631
211	0.897025	0.78355	0.21645	0.783375	0.11365
212	0.897050	0.78355	0.21645	0.783425	0.113625
213	0.897081	0.783575	0.216425	0.78345	0.113631
214	0.897044	0.783625	0.216375	0.78345	0.113594
215	0.897075	0.783625	0.216375	0.78345	0.113625
216	0.897094	0.78365	0.21635	0.783475	0.113619
217	0.897106	0.783675	0.216325	0.7835	0.113606
218	0.897094	0.783625	0.216375	0.783475	0.113619
219	0.897162	0.783625	0.216375	0.783525	0.113638
220	0.897138	0.7836	0.2164	0.7835	0.113638
221	0.897162	0.7836	0.2164	0.783525	0.113638
222	0.897206	0.7837	0.2163	0.78365	0.113556
223	0.897200	0.78375	0.21625	0.78365	0.11355
224	0.897169	0.783625	0.216375	0.7835	0.113669
225	0.897144	0.783625	0.216375	0.783475	0.113669
226	0.897162	0.783625	0.216375	0.783475	0.113688
227	0.897244	0.783675	0.216325	0.7836	0.113644
228	0.897256	0.783725	0.216275	0.783625	0.113631
229	0.897262	0.7837	0.2163	0.783625	0.113638
230	0.897306	0.783775	0.216225	0.7837	0.113606
231	0.897331	0.783725	0.216275	0.78365	0.113681
232	0.897300	0.783675	0.216325	0.7836	0.1137
233	0.897294	0.783675	0.216325	0.7836	0.113694
234	0.897331	0.7837	0.2163	0.78365	0.113681
235	0.897350	0.783725	0.216275	0.783725	0.113625
236	0.897356	0.783775	0.216225	0.783725	0.113631
237	0.897319	0.783775	0.216225	0.783675	0.113644
238	0.897381	0.7838	0.2162	0.78375	0.113631
239	0.897331	0.7838	0.2162	0.7837	0.113631
240	0.897331	0.783775	0.216225	0.783675	0.113656
241	0.897325	0.783675	0.216325	0.7836	0.113725
242	0.897344	0.783675	0.216325	0.783625	0.113719
243	0.897350	0.7837	0.2163	0.78365	0.1137
244	0.897350	0.7837	0.2163	0.78365	0.1137
245	0.897350	0.783725	0.216275	0.783675	0.113675
246	0.897400	0.783725	0.216275	0.783725	0.113675
247	0.897394	0.783775	0.216225	0.78375	0.113644
248	0.897388	0.7838	0.2162	0.78375	0.113638
249	0.897394	0.78375	0.21625	0.783725	0.113669
250	0.897394	0.78375	0.21625	0.783725	0.113669
251	0.897425	0.783825	0.216175	0.783825	0.1136
252	0.897425	0.78385	0.21615	0.78385	0.113575
253	0.897425	0.78385	0.21615	0.78385	0.113575
254	0.897425	0.78385	0.21615	0.78385	0.113575
255	0.897425	0.78385	0.21615	0.78385	0.113575
256	0.897425	0.78385	0.21615	0.78385	0.113575
257	0.897425	0.78385	0.21615	0.78385	0.113575
258	0.897425	0.78385	0.21615	0.78385	0.113575
259	0.897425	0.78385	0.21615	0.78385	0.113575
260	0.897425	0.78385	0.21615	0.78385	0.113575
261	0.897425	0.78385	0.21615	0.78385	0.113575
262	0.897425	0.78385	0.21615	0.78385	0.113575
263	0.897425	0.78385	0.21615	0.78385	0.113575
264	0.897425	0.78385	0.21615	0.78385	0.113575
265	0.897425	0.78385	0.21615	0.78385	0.113575
266	0.897425	0.78385	0.21615	0.78385	0.113575
267	0.897425	0.78385	0.21615	0.78385	0.113575
268	0.897425	0.78385	0.21615	0.78385	0.113575
269	0.897425	0.78385	0.21615	0.78385	0.113575
270	0.897425	0.78385	0.21615	0.78385	0.113575
271	0.897425	0.78385	0.21615	0.78385	0.113575
272	0.897425	0.78385	0.21615	0.78385	0.113575
273	0.897425	0.78385	0.21615	0.78385	0.113575
274	0.897425	0.78385	0.21615	0.78385	0.113575
275	0.897425	0.78385	0.21615	0.78385	0.113575
276	0.897425	0.78385	0.21615	0.78385	0.113575
277	0.897425	0.78385	0.21615	0.78385	0.113575
278	0.897425	0.78385	0.21615	0.78385	0.113575
279	0.897425	0.78385	0.21615	0.78385	0.113575
280	0.897425	0.78385	0.21615	0.78385	0.113575
281	0.897425	0.78385	0.21615	0.78385	0.113575
282	0.897425	0.78385	0.21615	0.78385	0.113575
283	0.897425	0.78385	0.21615	0.78385	0.113575
284	0.897425	0.78385	0.21615	0.78385	0.113575
285	0.897425	0.78385	0.21615	0.78385	0.113575
286	0.897425	0.78385	0.21615	0.78385	0.113575
287	0.897425	0.78385	0.21615	0.78385	0.113575
288	0.897425	0.78385	0.21615	0.78385	0.113575
289	0.897425	0.78385	0.21615	0.78385	0.113575
290	0.897425	0.78385	0.21615	0.78385	0.113575
291	0.897425	0.78385	0.21615	0.78385	0.113575
292	0.897425	0.78385	0.21615	0.78385	0.113575
293	0.897425	0.78385	0.21615	0.78385	0.113575
294	0.897425	0.78385	0.21615	0.78385	0.113575
295	0.897425	0.78385	0.21615	0.78385	0.113575
296	0.897425	0.78385	0.21615	0.78385	0.113575
297	0.897425	0.78385	0.21615	0.78385	0.113575
298	0.897425	0.78385	0.21615	0.78385	0.113575
299	0.897425	0.78385	0.21615	0.78385	0.113575
300	0.897425	0.78385	0.21615	0.78385	0.113575
301	0.897425	0.78385	0.21615	0.78385	0.113575
302	0.897425	0.78385	0.21615	0.78385	0.113575
303	0.897425	0.78385	0.21615	0.78385	0.113575
304	0.897425	0.78385	0.21615	0.78385	0.113575
305	0.897425	0.78385	0.21615	0.78385	0.113575
306	0.897425	0.78385	0.21615	0.78385	0.113575
307	0.897425	0.78385	0.21615	0.78385	0.113575
308	0.897425	0.78385	0.21615	0.78385	0.113575
309	0.897425	0.78385	0.21615	0.78385	0.113575
310	0.897425	0.78385	0.21615	0.78385	0.113575
311	0.897425	0.78385	0.21615	0.78385	0.113575
312	0.897425	0.78385	0.21615	0.78385	0.113575
313	0.897425	0.78385	0.21615	0.78385	0.113575
314	0.897425	0.78385	0.21615	0.78385	0.113575
315	0.897425	0.78385	0.21615	0.78385	0.113575
316	0.897425	0.78385	0.21615	0.78385	0.113575
317	0.897425	0.78385	0.21615	0.78385	0.113575
318	0.897425	0.78385	0.21615	0.78385	0.113575
319	0.897425	0.78385	0.21615	0.78385	0.113575
320	0.897425	0.78385	0.21615	0.78385	0.113575
321	0.897425	0.78385	0.21615	0.78385	0.113575
322	0.897425	0.78385	0.21615	0.78385	0.113575
323	0.897425	0.78385	0.21615	0.78385	0.113575
324	0.897425	0.78385	0.21615	0.78385	0.113575
325	0.897425	0.78385	0.21615	0.78385	0.113575
326	0.897425	0.78385	0.21615	0.78385	0.113575
327	0.897425	0.78385	0.21615	0.78385	0.113575
328	0.897425	0.78385	0.21615	0.78385	0.113575
329	0.897425	0.78385	0.21615	0.78385	0.113575
330	0.897425	0.78385	0.21615	0.78385	0.113575
331	0.897425	0.78385	0.21615	0.78385	0.113575
332	0.897425	0.78385	0.21615	0.78385	0.113575
333	0.897425	0.78385	0.21615	0.78385	0.113575
334	0.897425	0.78385	0.21615	0.78385	0.113575
335	0.897425	0.78385	0.21615	0.78385	0.113575
336	0.897425	0.78385	0.21615	0.78385	0.113575
337	0.897425	0.78385	0.21615	0.78385	0.113575
338	0.897425	0.78385	0.21615	0.78385	0.113575
339	0.897425	0.78385	0.21615	0.78385	0.113575
340	0.897425	0.78385	0.21615	0.78385	0.113575
341	0.897425	0.78385	0.21615	0.78385	0.113575
342	0.897425	0.78385	0.21615	0.78385	0.113575
343	0.897425	0.78385	0.21615	0.78385	0.113575
344	0.897425	0.78385	0.21615	0.78385	0.113575
345	0.897425	0.78385	0.21615	0.78385	0.113575
346	0.897425	0.78385	0.21615	0.78385	0.113575
347	0.897425	0.78385	0.21615	0.78385	0.113575
348	0.897425	0.78385	0.21615	0.78385	0.113575
349	0.897425	0.78385	0.21615	0.78385	0.113575
350	0.897425	0.78385	0.21615	0.78385	0.113575
351	0.897425	0.78385	0.21615	0.78385	0.113575
352	0.897425	0.78385	0.21615	0.78385	0.113575
353	0.897425	0.78385	0.21615	0.78385	0.113575
354	0.897425	0.78385	0.21615	0.78385	0.113575
355	0.897425	0.78385	0.21615	0.78385	0.113575
356	0.897425	0.78385	0.21615	0.78385	0.113575
357	0.897425	0.78385	0.21615	0.78385	0.113575
358	0.897425	0.78385	0.21615	0.78385	0.113575
359	0.897425	0.78385	0.21615	0.78385	0.113575
360	0.897425	0.78385	0.21615	0.78385	0.113575
361	0.897425	0.78385	0.21615	0.78385	0.113575
362	0.897425	0.78385	0.21615	0.78385	0.113575
363	0.897425	0.78385	0.21615	0.78385	0.113575
364	0.897425	0.78385	0.21615	0.78385	0.113575
365	0.897425	0.78385	0.21615	0.78385	0.113575
366	0.897425	0.78385	0.21615	0.78385	0.113575
367	0.897425	0.78385	0.21615	0.78385	0.113575
368	0.897425	0.78385	0.21615	0.78385	0.113575
369	0.897425	0.78385	0.21615	0.78385	0.113575
370	0.897425	0.78385	0.21615	0.78385	0.113575
371	0.897425	0.78385	0.21615	0.78385	0.113575
372	0.897425	0.78385	0.21615	0.78385	0.113575
373	0.897425	0.78385	0.21615	0.78385	0.113575
374	0.897425	0.78385	0.21615	0.78385	0.113575
375	0.897425	0.78385	0.21615	0.78385	0.113575
376	0.897425	0.78385	0.21615	0.78385	0.113575
377	0.897425	0.78385	0.21615	0.78385	0.113575
378	0.897425	0.78385	0.21615	0.78385	0.113575
379	0.897425	0.78385	0.21615	0.78385	0.113575
380	0.897425	0.78385	0.21615	0.78385	0.113575
381	0.897425	0.78385	0.21615	0.78385	0.113575
382	0.897425	0.78385	0.21615	0.78385	0.113575
383	0.897425	0.78385	0.21615	0.78385	0.113575
384	0.897425	0.78385	0.21615	0.78385	0.113575
385	0.897425	0.78385	0.21615	0.78385	0.113575
386	0.897425	0.78385	0.21615	0.78385	0.113575
387	0.897425	0.78385	0.21615	0.78385	0.113575
388	0.897425	0.78385	0.21615	0.78385	0.113575
389	0.897425	0.78385	0.21615	0.78385	0.113575
390	0.897425	0.78385	0.21615	0.78385	0.113575
391	0.897425	0.78385	0.21615	0.78385	0.113575
392	0.897425	0.78385	0.21615	0.78385	0.113575
393	0.897425	0.78385	0.21615	0.78385	0.113575
394	0.897425	0.78385	0.21615	0.78385	0.113575
395	0.897425	0.78385	0.21615	0.78385	0.113575
396	0.897425	0.78385	0.21615	0.78385	0.113575
397	0.897425	0.78385	0.21615	0.78385	0.113575
398	0.897425	0.78385	0.21615	0.78385	0.113575
399	0.897425	0.78385	0.21615	0.78385	0.113575
400	0.897425	0.78385	0.21615	0.78385	0.113575
401	0.897425	0.78385	0.21615	0.78385	0.113575
402	0.897425	0.78385	0.21615	0.78385	0.113575
403	0.897425	0.78385	0.21615	0.78385	0.113575
404	0.897425	0.78385	0.21615	0.78385	0.113575
405	0.897425	0.78385	0.21615	0.78385	0.113575
406	0.897425	0.78385	0.21615	0.78385	0.113575
407	0.897425	0.78385	0.21615	0.78385	0.113575
408	0.897425	0.78385	0.21615	0.78385	0.113575
409	0.897425	0.78385	0.21615	0.78385	0.113575
410	0.897425	0.78385	0.21615	0.78385	0.113575
411	0.897425	0.78385	0.21615	0.78385	0.113575
412	0.897425	0.78385	0.21615	0.78385	0.113575
413	0.897425	0.78385	0.21615	0.78385	0.113575
414	0.897425	0.78385	0.21615	0.78385	0.113575
415	0.897425	0.78385	0.21615	0.78385	0.113575
416	0.897425	0.78385	0.21615	0.78385	0.113575
417	0.897425	0.78385	0.21615	0.78385	0.113575
418	0.897425	0.78385	0.21615	0.78385	0.113575
419	0.897425	0.78385	0.21615	0.78385	0.113575
420	0.897425	0.78385	0.21615	0.78385	0.113575
421	0.897425	0.78385	0.21615	0.78385	0.113575
422	0.897425	0.78385	0.21615	0.78385	0.113575
423	0.897425	0.78385	0.21615	0.78385	0.113575
424	0.897425	0.78385	0.21615	0.78385	0.113575
425	0.897425	0.78385	0.21615	0.78385	0.113575
426	0.897425	0.78385	0.21615	0.78385	0.113575
427	0.897425	0.78385	0.21615	0.78385	0.113575
428	0.897425	0.78385	0.21615	0.78385	0.113575
429	0.897425	0.78385	0.21615	0.78385	0.113575
430	0.897425	0.78385	0.21615	0.78385	0.113575
431	0.897425	0.78385	0.21615	0.78385	0.113575
432	0.897425	0.78385	0.21615	0.78385	0.113575
433	0.897425	0.78385	0.21615	0.78385	0.113575
434	0.897425	0.78385	0.21615	0.78385	0.113575
435	0.897425	0.78385	0.21615	0.78385	0.113575
436	0.897425	0.78385	0.21615	0.78385	0.113575
437	0.897425	0.78385	0.21615	0.78385	0.113575
438	0.897425	0.78385	0.21615	0.78385	0.113575
439	0.897425	0.78385	0.21615	0.78385	0.113575
440	0.897425	0.78385	0.21615	0.78385	0.113575
441	0.897425	0.78385	0.21615	0.78385	0.113575
442	0.897425	0.78385	0.21615	0.78385	0.113575
443	0.897425	0.78385	0.21615	0.78385	0.113575
444	0.897425	0.78385	0.21615	0.78385	0.113575
445	0.897425	0.78385	0.21615	0.78385	0.113575
446	0.897425	0.78385	0.21615	0.78385	0.113575
447	0.897425	0.78385	0.21615	0.78385	0.113575
448	0.897425	0.78385	0.21615	0.78385	0.113575
449	0.897425	0.78385	0.21615	0.78385	0.113575
450	0.897425	0.78385	0.21615	0.78385	0.113575
451	0.897425	0.78385	0.21615	0.78385	0.113575
452	0.897425	0.78385	0.21615	0.78385	0.113575
453	0.897425	0.78385	0.21615	0.78385	0.113575
454	0.897425	0.78385	0.21615	0.78385	0.113575
455	0.897425	0.78385	0.21615	0.78385	0.113575
456	0.897425	0.78385	0.21615	0.78385	0.113575
457	0.897425	0.78385	0.21615	0.78385	0.113575
458	0.897425	0.78385	0.21615	0.78385	0.113575
459	0.897425	0.78385	0.21615	0.78385	0.113575
460	0.897425	0.78385	0.21615	0.78385	0.113575
461	0.897425	0.78385	0.21615	0.78385	0.113575
462	0.897425	0.78385	0.21615	0.78385	0.113575
463	0.897425	0.78385	0.21615	0.78385	0.113575
464	0.897425	0.78385	0.21615	0.78385	0.113575
465	0.897425	0.78385	0.21615	0.78385	0.113575
466	0.897425	0.78385	0.21615	0.78385	0.113575
467	0.897425	0.78385	0.21615	0.78385	0.113575
468	0.897425	0.78385	0.21615	0.78385	0.113575
469	0.897425	0.78385	0.21615	0.78385	0.113575
470	0.897425	0.78385	0.21615	0.78385	0.113575
471	0.897425	0.78385	0.21615	0.78385	0.113575
472	0.897425	0.78385	0.21615	0.78385	0.113575
473	0.897425	0.78385	0.21615	0.78385	0.113575
474	0.897425	0.78385	0.21615	0.78385	0.113575
475	0.897425	0.78385	0.21615	0.78385	0.113575
476	0.897425	0.78385	0.21615	0.78385	0.113575
477	0.897425	0.78385	0.21615	0.78385	0.113575
478	0.897425	0.78385	0.21615	0.78385	0.113575
479	0.897425	0.78385	0.21615	0.78385	0.113575
480	0.897425	0.78385	0.21615	0.78385	0.113575
481	0.897425	0.78385	0.21615	0.78385	0.113575
482	0.897425	0.78385	0.21615	0.78385	0.113575
483	0.897425	0.78385	0.21615	0.78385	0.113575
484	0.897425	0.78385	0.21615	0.78385	0.113575
485	0.897425	0.78385	0.21615	0.78385	0.113575
486	0.897425	0.78385	0.21615	0.78385	0.113575
487	0.897425	0.78385	0.21615	0.78385	0.113575
488	0.897425	0.78385	0.21615	0.78385	0.113575
489	0.897425	0.78385	0.21615	0.78385	0.113575
490	0.897425	0.78385	0.21615	0.78385	0.113575
491	0.897425	0.78385	0.21615	0.78385	0.113575
492	0.897425	0.78385	0.21615	0.78385	0.113575
493	0.897425	0.78385	0.21615	0.78385	0.113575
494	0.897425	0.78385	0.21615	0.78385	0.113575
495	0.897425	0.78385	0.21615	0.78385	0.113575
496	0.897425	0.78385	0.21615	0.78385	0.113575
497	0.897425	0.78385	0.21615	0.78385	0.113575
498	0.897425	0.78385	0.21615	0.78385	0.113575
499	0.897425	0.78385	0.21615	0.78385	0.113575
500	0.897425	0.78385	0.21615	0.78385	0.113575
501	0.897425	0.78385	0.21615	0.78385	0.113575
502	0.897425	0.78385	0.21615	0.78385	0.113575
503	0.897425	0.78385	0.21615	0.78385	0.113575
504	0.897425	0.78385	0.21615	0.78385	0.113575
505	0.897425	0.78385	0.21615	0.78385	0.113575
506	0.897425	0.78385	0.21615	0.78385	0.113575
507	0.897425	0.78385	0.21615	0.78385	0.113575
508	0.897425	0.78385	0.21615	0.78385	0.113575
509	0.897425	0.78385	0.21615	0.78385	0.113575
510	0.897425	0.78385	0.21615	0.78385	0.113575
511	0.897425	0.78385	0.21615	0.78385	0.113575
512	0.897425	0.78385	0.21615	0.78385	0.113575
513	0.897425	0.78385	0.21615	0.78385	0.113575
514	0.897425	0.78385	0.21615	0.78385	0.113575
515	0.897425	0.78385	0.21615	0.78385	0.113575
516	0.897425	0.78385	0.21615	0.78385	0.113575
517	0.897425	0.78385	0.21615	0.78385	0.113575
518	0.897425	0.78385	0.21615	0.78385	0.113575
519	0.897425	0.78385	0.21615	0.78385	0.113575
520	0.897425	0.78385	0.21615	0.78385	0.113575
521	0.897425	0.78385	0.21615	0.78385	0.113575
522	0.897425	0.78385	0.21615	0.78385	0.113575
523	0.897425	0.78385	0.21615	0.78385	0.113575
524	0.897425	0.78385	0.21615	0.78385	0.113575
525	0.897425	0.78385	0.21615	0.78385	0.113575
526	0.897425	0.78385	0.21615	0.78385	0.113575
527	0.897425	0.78385	0.21615	0.78385	0.113575
528	0.897425	0.78385	0.21615	0.78385	0.113575
529	0.897425	0.78385	0.21615	0.78385	0.113575
530	0.897425	0.78385	0.21615	0.78385	0.113575
531	0.897425	0.78385	0.21615	0.78385	0.113575
532	0.897425	0.78385	0.21615	0.78385	0.113575
533	0.897425	0.78385	0.21615	0.78385	0.113575
534	0.897425	0.78385	0.21615	0.78385	0.113575
535	0.897425	0.78385	0.21615	0.78385	0.113575
536	0.897425	0.78385	0.21615	0.78385	0.113575
537	0.897425	0.78385	0.21615	0.78385	0.113575
538	0.897425	0.78385	0.21615	0.78385	0.113575
539	0.897425	0.78385	0.21615	0.78385	0.113575
540	0.897425	0.78385	0.21615	0.78385	0.113575
541	0.897425	0.78385	0.21615	0.78385	0.113575
542	0.897425	0.78385	0.21615	0.78385	0.113575
543	0.897425	0.78385	0.21615	0.78385	0.113575
544	0.897425	0.78385	0.21615	0.78385	0.113575
545	0.897425	0.78385	0.21615	0.78385	0.113575
546	0.897425	0.78385	0.21615	0.78385	0.113575
547	0.897425	0.78385	0.21615	0.78385	0.113575
548	0.897425	0.78385	0.21615	0.78385	0.113575
549	0.897425	0.78385	0.21615	0.78385	0.113575
550	0.897425	0.78385	0.21615	0.78385	0.113575
551	0.897425	0.78385	0.21615	0.78385	0.113575
552	0.897425	0.78385	0.21615	0.78385	0.113575
553	0.897425	0.78385	0.21615	0.78385	0.113575
554	0.897425	0.78385	0.21615	0.78385	0.113575
555	0.897425	0.78385	0.21615	0.78385	0.113575
556	0.897425	0.78385	0.21615	0.78385	0.113575
557	0.897425	0.78385	0.21615	0.78385	0.113575
558	0.897425	0.78385	0.21615	0.78385	0.113575
559	0.897425	0.78385	0.21615	0.78385	0.113575
560	0.897425	0.78385	0.21615	0.78385	0.113575
561	0.897425	0.78385	0.21615	0.78385	0.113575
562	0.897425	0.78385	0.21615	0.78385	0.113575
563	0.897425	0.78385	0.21615	0.78385	0.113575
564	0.897425	0.78385	0.21615	0.78385	0.113575
565	0.897425	0.78385	0.21615	0.78385	0.113575
566	0.897425	0.78385	0.21615	0.78385	0.113575
567	0.897425	0.78385	0.21615	0.78385	0.113575
568	0.897425	0.78385	0.21615	0.78385	0.113575
569	0.897425	0.78385	0.21615	0.78385	0.113575
570	0.897425	0.78385	0.21615	0.78385	0.113575
571	0.897425	0.78385	0.21615	0.78385	0.113575
572	0.897425	0.78385	0.21615	0.78385	0.113575
573	0.897425	0.78385	0.21615	0.78385	0.113575
574	0.897425	0.78385	0.21615	0.78385	0.113575
575	0.897425	0.78385	0.21615	0.78385	0.113575
576	0.897425	0.78385	0.21615	0.78385	0.113575
577	0.897425	0.78385	0.21615	0.78385	0.113575
578	0.897425	0.78385	0.21615	0.78385	0.113575
579	0.897425	0.78385	0.21615	0.78385	0.113575
580	0.897425	0.78385	0.21615	0.78385	0.113575
581	0.897425	0.78385	0.21615	0.78385	0.113575
582	0.897425	0.78385	0.21615	0.78385	0.113575
583	0.897425	0.78385	0.21615	0.78385	0.113575
584	0.897425	0.78385	0.21615	0.78385	0.113575
585	0.897425	0.78385	0.21615	0.78385	0.113575
586	0.897425	0.78385	0.21615	0.78385	0.113575
587	0.897425	0.78385	0.21615	0.78385	0.113575
588	0.897425	0.78385	0.21615	0.78385	0.113575
589	0.897425	0.78385	0.21615	0.78385	0.113575
590	0.897425	0.78385	0.21615	0.78385	0.113575
591	0.897425	0.78385	0.21615	0.78385	0.113575
592	0.897425	0.78385	0.21615	0.78385	0.113575
593	0.897425	0.78385	0.21615	0.78385	0.113575
594	0.897425	0.78385	0.21615	0.78385	0.113575
595	0.897425	0.78385	0.21615	0.78385	0.113575
596	0.897425	0.78385	0.21615	0.78385	0.113575
597	0.897425	0.78385	0.21615	0.78385	0.113575
598	0.897425	0.78385	0.21615	0.78385	0.113575
599	0.897425	0.78385	0.21615	0.78385	0.113575
600	0.897425	0.78385	0.21615	0.78385	0.113575
601	0.897425	0.78385	0.21615	0.78385	0.113575
602	0.897425	0.78385	0.21615	0.78385	0.113575
603	0.897425	0.78385	0.21615	0.78385	0.113575
604	0.897425	0.78385	0.21615	0.78385	0.113575
605	0.897425	0.78385	0.21615	0.78385	0.113575
606	0.897425	0.78385	0.21615	0.78385	0.113575
607	0.897425	0.78385	0.21615	0.78385	0.113575
608	0.897425	0.78385	0.21615	0.78385	0.113575
609	0.897425	0.78385	0.21615	0.78385	0.113575
610	0.897425	0.78385	0.21615	0.78385	0.113575
611	0.897425	0.78385	0.21615	0.78385	0.113575
612	0.897425	0.78385	0.21615	0.78385	0.113575
613	0.897425	0.78385	0.21615	0.78385	0.113575
614	0.897425	0.78385	0.21615	0.78385	0.113575
615	0.897425	0.78385	0.21615	0.78385	0.113575
616	0.897425	0.78385	0.21615	0.78385	0.113575
617	0.897425	0.78385	0.21615	0.78385	0.113575
618	0.897425	0.78385	0.21615	0.78385	0.113575
619	0.897425	0.78385	0.21615	0.78385	0.113575
620	0.897425	0.78385	0.21615	0.78385	0.113575
621	0.897425	0.78385	0.21615	0.78385	0.113575
622	0.897425	0.78385	0.21615	0.78385	0.113575
623	0.897425	0.78385	0.21615	0.78385	0.113575
624	0.897425	0.78385	0.21615	0.78385	0.113575
625	0.897425	0.78385	0.21615	0.78385	0.113575
626	0.897425	0.78385	0.21615	0.78385	0.113575
627	0.897425	0.78385	0.21615	0.78385	0.113575
628	0.897425	0.78385	0.21615	0.78385	0.113575
629	0.897425	0.78385	0.21615	0.78385	0.113575
630	0.897425	0.78385	0.21615	0.78385	0.113575
631	0.897425	0.78385	0.21615	0.78385	0.113575
632	0.897425	0.78385	0.21615	0.78385	0.113575
633	0.897425	0.78385	0.21615	0.78385	0.113575
634	0.897425	0.78385	0.21615	0.78385	0.113575
635	0.897425	0.78385	0.21615	0.78385	0.113575
636	0.897425	0.78385	0.21615	0.78385	0.113575
637	0.897425	0.78385	0.21615	0.78385	0.113575
638	0.897425	0.78385	0.21615	0.78385	0.113575
639	0.897425	0.78385	0.21615	0.78385	0.113575
640	0.897425	0.78385	0.21615	0.78385	0.113575
641	0.897425	0.78385	0.21615	0.78385	0.113575
642	0.897425	0.78385	0.21615	0.78385	0.113575
643	0.897425	0.78385	0.21615	0.78385	0.113575
644	0.897425	0.78385	0.21615	0.78385	0.113575
645	0.897425	0.78385	0.21615	0.78385	0.113575
646	0.897425	0.78385	0.21615	0.78385	0.113575
647	0.897425	0.78385	0.21615	0.78385	0.113575
648	0.897425	0.78385	0.21615	0.78385	0.113575
649	0.897425	0.78385	0.21615	0.78385	0.113575
650	0.897425	0.78385	0.21615	0.78385	0.113575
651	0.897425	0.78385	0.21615	0.78385	0.113575
652	0.897425	0.78385	0.21615	0.78385	0.113575
653	0.897425	0.78385	0.21615	0.78385	0.113575
654	0.897425	0.78385	0.21615	0.78385	0.113575
655	0.897425	0.78385	0.21615	0.78385	0.113575
656	0.897425	0.78385	0.21615	0.78385	0.113575
657	0.897425	0.78385	0.21615	0.78385	0.113575
658	0.897425	0.78385	0.21615	0.78385	0.113575
659	0.897425	0.78385	0.21615	0.78385	0.113575
660	0.897425	0.78385	0.21615	0.78385	0.113575
661	0.897425	0.78385	0.21615	0.78385	0.113575
662	0.897425	0.78385	0.21615	0.78385	0.113575
663	0.897425	0.78385	0.21615	0.78385	0.113575
664	0.897425	0.78385	0.21615	0.78385	0.113575
665	0.897425	0.78385	0.21615	0.78385	0.113575
666	0.897425	0.78385	0.21615	0.78385	0.113575
667	0.897425	0.78385	0.21615	0.78385	0.113575
668	0.897425	0.78385	0.21615	0.78385	0.113575
669	0.897425	0.78385	0.21615	0.78385	0.113575
670	0.897425	0.78385	0.21615	0.78385	0.113575
671	0.897425	0.78385	0.21615	0.78385	0.113575
672	0.897425	0.78385	0.21615	0.78385	0.113575
673	0.897425	0.78385	0.21615	0.78385	0.113575
674	0.897425	0.78385	0.21615	0.78385	0.113575
675	0.897425	0.78385	0.21615	0.78385	0.113575
676	0.897425	0.78385	0.21615	0.78385	0.113575
677	0.897425	0.78385	0.21615	0.78385	0.113575
678	0.897425	0.78385	0.21615	0.78385	0.113575
679	0.897425	0.78385	0.21615	0.78385	0.113575
680	0.897425	0.78385	0.21615	0.78385	0.113575
681	0.897425	0.78385	0.21615	0.78385	0.113575
682	0.897425	0.78385	0.21615	0.78385	0.113575
683	0.897425	0.78385	0.21615	0.78385	0.113575
684	0.897425	0.78385	0.21615	0.78385	0.113575
685	0.897425	0.78385	0.21615	0.78385	0.113575
686	0.897425	0.78385	0.21615	0.78385	0.113575
687	0.897425	0.78385	0.21615	0.78385	0.113575
688	0.897425	0.78385	0.21615	0.78385	0.113575
689	0.897425	0.78385	0.21615	0.78385	0.113575
690	0.897425	0.78385	0.21615	0.78385	0.113575
691	0.897425	0.78385	0.21615	0.78385	0.113575
692	0.897425	0.78385	0.21615	0.78385	0.113575
693	0.897425	0.78385	0.21615	0.78385	0.113575
694	0.897425	0.78385	0.21615	0.78385	0.113575
695	0.897425	0.78385	0.21615	0.78385	0.113575
696	0.897425	0.78385	0.21615	0.78385	0.113575
697	0.897425	0.78385	0.21615	0.78385	0.113575
698	0.897425	0.78385	0.21615	0.78385	0.113575
699	0.897425	0.78385	0.21615	0.78385	0.113575
700	0.897425	0.78385	0.21615	0.78385	0.113575
701	0.897425	0.78385	0.21615	0.78385	0.113575
702	0.897425	0.78385	0.21615	0.78385	0.113575
703	0.897425	0.78385	0.21615	0.78385	0.113575
704	0.897425	0.78385	0.21615	0.78385	0.113575
705	0.897425	0.78385	0.21615	0.78385	0.113575
706	0.897425	0.78385	0.21615	0.78385	0.113575
707	0.897425	0.78385	0.21615	0.78385	0.113575
708	0.897425	0.78385	0.21615	0.78385	0.113575
709	0.897425	0.78385	0.21615	0.78385	0.113575
710	0.897425	0.78385	0.21615	0.78385	0.113575
711	0.897425	0.78385	0.21615	0.78385	0.113575
712	0.897425	0.78385	0.21615	0.78385	0.113575
713	0.897425	0.78385	0.21615	0.78385	0.113575
714	0.897425	0.78385	0.21615	0.78385	0.113575
715	0.897425	0.78385	0.21615	0.78385	0.113575
716	0.897425	0.78385	0.21615	0.78385	0.113575
717	0.897425	0.78385	0.21615	0.78385	0.113575
718	0.897425	0.78385	0.21615	0.78385	0.113575
719	0.897425	0.78385	0.21615	0.78385	0.113575
720	0.897425	0.78385	0.21615	0.78385	0.113575
721	0.897425	0.78385	0.21615	0.78385	0.113575
722	0.897425	0.78385	0.21615	0.78385	0.113575
723	0.897425	0.78385	0.21615	0.78385	0.113575
724	0.897425	0.78385	0.21615	0.78385	0.113575
725	0.897425	0.78385	0.21615	0.78385	0.113575
726	0.897425	0.78385	0.21615	0.78385	0.113575
727	0.897425	0.78385	0.21615	0.78385	0.113575
728	0.897425	0.78385	0.21615	0.78385	0.113575
729	0.897425	0.78385	0.21615	0.78385	0.113575
730	0.897425	0.78385	0.21615	0.78385	0.113575
731	0.897425	0.78385	0.21615	0.78385	0.113575
732	0.897425	0.78385	0.21615	0.78385	0.113575
733	0.897425	0.78385	0.21615	0.78385	0.113575
734	0.897425	0.78385	0.21615	0.78385	0.113575
735	0.897425	0.78385	0.21615	0.78385	0.113575
736	0.897425	0.78385	0.21615	0.78385	0.113575
737	0.897425	0.78385	0.21615	0.78385	0.113575
738	0.897425	0.78385	0.21615	0.78385	0.113575
739	0.897425	0.78385	0.21615	0.78385	0.113575
740	0.897425	0.78385	0.21615	0.78385	0.113575
741	0.897425	0.78385	0.21615	0.78385	0.113575
742	0.897425	0.78385	0.21615	0.78385	0.113575
743	0.897425	0.78385	0.21615	0.78385	0.113575
744	0.897425	0.78385	0.21615	0.78385	0.113575
745	0.897425	0.78385	0.21615	0.78385	0.113575
746	0.897425	0.78385	0.21615	0.78385	0.113575
747	0.897425	0.78385	0.21615	0.78385	0.113575
748	0.897425	0.78385	0.21615	0.78385	0.113575
749	0.897425	0.78385	0.21615	0.78385	0.113575
750	0.897425	0.78385	0.21615	0.78385	0.113575
751	0.897425	0.78385	0.21615	0.78385	0.113575
752	0.897425	0.78385	0.21615	0.78385	0.113575
753	0.897425	0.78385	0.21615	0.78385	0.113575
754	0.897425	0.78385	0.21615	0.78385	0.113575
755	0.897425	0.78385	0.21615	0.78385	0.113575
756	0.897425	0.78385	0.21615	0.78385	0.113575
757	0.897425	0.78385	0.21615	0.78385	0.113575
758	0.897425	0.78385	0.21615	0.78385	0.113575
759	0.897425	0.78385	0.21615	0.78385	0.113575
760	0.897425	0.78385	0.21615	0.78385	0.113575
761	0.897425	0.78385	0.21615	0.78385	0.113575
762	0.897425	0.78385	0.21615	0.78385	0.113575
763	0.897425	0.78385	0.21615	0.78385	0.113575
764	0.897425	0.78385	0.21615	0.78385	0.113575
765	0.897425	0.78385	0.21615	0.78385	0.113575
766	0.897425	0.78385	0.21615	0.78385	0.113575
767	0.897425	0.78385	0.21615	0.78385	0.113575
768	0.897425	0.78385	0.21615	0.78385	0.113575
769	0.897425	0.78385	0.21615	0.78385	0.113575
770	0.897425	0.78385	0.21615	0.78385	0.113575
771	0.897425	0.78385	0.21615	0.78385	0.113575
772	0.897425	0.78385	0.21615	0.78385	0.113575
773	0.897425	0.78385	0.21615	0.78385	0.113575
774	0.897425	0.78385	0.21615	0.78385	0.113575
775	0.897425	0.78385	0.21615	0.78385	0.113575
776	0.897425	0.78385	0.21615	0.78385	0.113575
777	0.897425	0.78385	0.21615	0.78385	0.113575
778	0.897425	0.78385	0.21615	0.78385	0.113575
779	0.897425	0.78385	0.21615	0.78385	0.113575
780	0.897425	0.78385	0.21615	0.78385	0.113575
781	0.897425	0.78385	0.21615	0.78385	0.113575
782	0.897425	0.78385	0.21615	0.78385	0.113575
783	0.897425	0.78385	0.21615	0.78385	0.113575
784	0.897425	0.78385	0.21615	0.78385	0.113575
785	0.897425	0.78385	0.21615	0.78385	0.113575
786	0.897425	0.78385	0.21615	0.78385	0.113575
787	0.897425	0.78385	0.21615	0.78385	0.113575
788	0.897425	0.78385	0.21615	0.78385	0.113575
789	0.897425	0.78385	0.21615	0.78385	0.113575
790	0.897425	0.78385	0.21615	0.78385	0.113575
791	0.897425	0.78385	0.21615	0.78385	0.113575
792	0.897425	0.78385	0.21615	0.78385	0.113575
793	0.897425	0.78385	0.21615	0.78385	0.113575
794	0.897425	0.78385	0.21615	0.78385	0.113575
795	0.897425	0.78385	0.21615	0.78385	0.113575
796	0.897425	0.78385	0.21615	0.78385	0.113575
797	0.897425	0.78385	0.21615	0.78385	0.113575
798	0.897425	0.78385	0.21615	0.78385	0.113575
799	0.897425	0.78385	0.21615	0.78385	0.113575
800	0.897425	0.78385	0.21615	0.78385	0.113575
801	0.897425	0.78385	0.21615	0.78385	0.113575
802	0.897425	0.78385	0.21615	0.78385	0.113575
803	0.897425	0.78385	0.21615	0.78385	0.113575
804	0.897425	0.78385	0.21615	0.78385	0.113575
805	0.897425	0.78385	0.21615	0.78385	0.113575
806	0.897425	0.78385	0.21615	0.78385	0.113575
807	0.897425	0.78385	0.21615	0.78385	0.113575
808	0.897425	0.78385	0.21615	0.78385	0.113575
809	0.897425	0.78385	0.21615	0.78385	0.113575
810	0.897425	0.78385	0.21615	0.78385	0.113575
811	0.897425	0.78385	0.21615	0.78385	0.113575
812	0.897425	0.78385	0.21615	0.78385	0.113575
813	0.897425	0.78385	0.21615	0.78385	0.113575
814	0.897425	0.78385	0.21615	0.78385	0.113575
815	0.897425	0.78385	0.21615	0.78385	0.113575
816	0.897425	0.78385	0.21615	0.78385	0.113575
817	0.897425	0.78385	0.21615	0.78385	0.113575
818	0.897425	0.78385	0.21615	0.78385	0.113575
819	0.897425	0.78385	0.21615	0.78385	0.113575
820	0.897425	0.78385	0.21615	0.78385	0.113575
821	0.897425	0.78385	0.21615	0.78385	0.113575
822	0.897425	0.78385	0.21615	0.78385	0.113575
823	0.897425	0.78385	0.21615	0.78385	0.113575
824	0.897425	0.78385	0.21615	0.78385	0.113575
825	0.897425	0.78385	0.21615	0.78385	0.113575
826	0.897425	0.78385	0.21615	0.78385	0.113575
827	0.897425	0.78385	0.21615	0.78385	0.113575
828	0.897425	0.78385	0.21615	0.78385	0.113575
829	0.897425	0.78385	0.21615	0.78385	0.113575
830	0.897425	0.78385	0.21615	0.78385	0.113575
831	0.897425	0.78385	0.21615	0.78385	0.113575
832	0.897425	0.78385	0.21615	0.78385	0.113575
833	0.897425	0.78385	0.21615	0.78385	0.113575
834	0.897425	0.78385	0.21615	0.78385	0.113575
835	0.897425	0.78385	0.21615	0.78385	0.113575
836	0.897425	0.78385	0.21615	0.78385	0.113575
837	0.897425	0.78385	0.21615	0.78385	0.113575
838	0.897425	0.78385	0.21615	0.78385	0.113575
839	0.897425	0.78385	0.21615	0.78385	0.113575
840	0.897425	0.78385	0.21615	0.78385	0.113575
841	0.897425	0.78385	0.21615	0.78385	0.113575
842	0.897425	0.78385	0.21615	0.78385	0.113575
843	0.897425	0.78385	0.21615	0.78385	0.113575
844	0.897425	0.78385	0.21615	0.78385	0.113575
845	0.897425	0.78385	0.21615	0.78385	0.113575
846	0.897425	0.78385	0.21615	0.78385	0.113575
847	0.897425	0.78385	0.21615	0.78385	0.113575
848	0.897425	0.78385	0.21615	0.78385	0.113575
849	0.897425	0.78385	0.21615	0.78385	0.113575
850	0.897425	0.78385	0.21615	0.78385	0.113575
851	0.897425	0.78385	0.21615	0.78385	0.113575
852	0.897425	0.78385	0.21615	0.78385	0.113575
853	0.897425	0.78385	0.21615	0.78385	0.113575
854	0.897425	0.78385	0.21615	0.78385	0.113575
855	0.897425	0.78385	0.21615	0.78385	0.113575
856	0.897425	0.78385	0.21615	0.78385	0.113575
857	0.897425	0.78385	0.21615	0.78385	0.113575
858	0.897425	0.78385	0.21615	0.78385	0.113575
859	0.897425	0.78385	0.21615	0.78385	0.113575
860	0.897425	0.78385	0.21615	0.78385	0.113575
861	0.897425	0.78385	0.21615	0.78385	0.113575
862	0.897425	0.78385	0.21615	0.78385	0.113575
863	0.897425	0.78385	0.21615	0.78385	0.113575
864	0.897425	0.78385	0.21615	0.78385	0.113575
865	0.897425	0.78385	0.21615	0.78385	0.113575
866	0.897425	0.78385	0.21615	0.78385	0.113575
867	0.897425	0.78385	0.21615	0.78385	0.113575
868	0.897425	0.78385	0.21615	0.78385	0.113575
869	0.897425	0.78385	0.21615	0.78385	0.113575
870	0.897425	0.78385	0.21615	0.78385	0.113575
871	0.897425	0.78385	0.21615	0.78385	0.113575
872	0.897425	0.78385	0.21615	0.78385	0.113575
873	0.897425	0.78385	0.21615	0.78385	0.113575
874	0.897425	0.78385	0.21615	0.78385	0.113575
875	0.897425	0.78385	0.21615	0.78385	0.113575
876	0.897425	0.78385	0.21615	0.78385	0.113575
877	0.897425	0.78385	0.21615	0.78385	0.113575
878	0.897425	0.78385	0.21615	0.78385	0.113575
879	0.897425	0.78385	0.21615	0.78385	0.113575
880	0.897425	0.78385	0.21615	0.78385	0.113575
881	0.897425	0.78385	0.21615	0.78385	0.113575
882	0.897425	0.78385	0.21615	0.78385	0.113575
883	0.897425	0.78385	0.21615	0.78385	0.113575
884	0.897425	0.78385	0.21615	0.78385	0.113575
885	0.897425	0.78385	0.21615	0.78385	0.113575
886	0.897425	0.78385	0.21615	0.78385	0.113575
887	0.897425	0.78385	0.21615	0.78385	0.113575
888	0.897425	0.78385	0.21615	0.78385	0.113575
889	0.897425	0.78385	0.21615	0.78385	0.113575
890	0.897425	0.78385	0.21615	0.78385	0.113575
891	0.897425	0.78385	0.21615	0.78385	0.113575
892	0.897425	0.78385	0.21615	0.78385	0.113575
893	0.897425	0.78385	0.21615	0.78385	0.113575
894	0.897425	0.78385	0.21615	0.78385	0.113575
895	0.897425	0.78385	0.21615	0.78385	0.113575
896	0.897425	0.78385	0.21615	0.78385	0.113575
897	0.897425	0.78385	0.21615	0.78385	0.113575
898	0.897425	0.78385	0.21615	0.78385	0.113575
899	0.897425	0.78385	0.21615	0.78385	0.113575
900	0.897425	0.78385	0.21615	0.78385	0.113575
901	0.897425	0.78385	0.21615	0.78385	0.113575
902	0.897425	0.78385	0.21615	0.78385	0.113575
903	0.897425	0.78385	0.21615	0.78385	0.113575
904	0.897425	0.78385	0.21615	0.78385	0.113575
905	0.897425	0.78385	0.21615	0.78385	0.113575
906	0.897425	0.78385	0.21615	0.78385	0.113575
907	0.897425	0.78385	0.21615	0.78385	0.113575
908	0.897425	0.78385	0.21615	0.78385	0.113575
909	0.897425	0.78385	0.21615	0.78385	0.113575
910	0.897425	0.78385	0.21615	0.78385	0.113575
911	0.897425	0.78385	0.21615	0.78385	0.113575
912	0.897425	0.78385	0.21615	0.78385	0.113575
913	0.897425	0.78385	0.21615	0.78385	0.113575
914	0.897425	0.78385	0.21615	0.78385	0.113575
915	0.897425	0.78385	0.21615	0.78385	0.113575
916	0.897425	0.78385	0.21615	0.78385	0.113575
917	0.897425	0.78385	0.21615	0.78385	0.113575
918	0.897425	0.78385	0.21615	0.78385	0.113575
919	0.897425	0.78385	0.21615	0.78385	0.113575
920	0.897425	0.78385	0.21615	0.78385	0.113575
921	0.897425	0.78385	0.21615	0.78385	0.113575
922	0.897425	0.78385	0.21615	0.78385	0.113575
923	0.897425	0.78385	0.21615	0.78385	0.113575
924	0.897425	0.78385	0.21615	0.78385	0.113575
925	0.897425	0.78385	0.21615	0.78385	0.113575
926	0.897425	0.78385	0.21615	0.78385	0.113575
927	0.897425	0.78385	0.21615	0.78385	0.113575
928	0.897425	0.78385	0.21615	0.78385	0.113575
929	0.897425	0.78385	0.21615	0.78385	0.113575
930	0.897425	0.78385	0.21615	0.78385	0.113575
931	0.897425	0.78385	0.21615	0.78385	0.113575
932	0.897425	0.78385	0.21615	0.78385	0.113575
933	0.897425	0.78385	0.21615	0.78385	0.113575
934	0.897425	0.78385	0.21615	0.78385	0.113575
935	0.897425	0.78385	0.21615	0.78385	0.113575
936	0.897425	0.78385	0.21615	0.78385	0.113575
937	0.897425	0.78385	0.21615	0.78385	0.113575
938	0.897425	0.78385	0.21615	0.78385	0.113575
939	0.897425	0.78385	0.21615	0.78385	0.113575
940	0.897425	0.78385	0.21615	0.78385	0.113575
941	0.897425	0.78385	0.21615	0.78385	0.113575
942	0.897425	0.78385	0.21615	0.78385	0.113575
943	0.897425	0.78385	0.21615	0.78385	0.113575
944	0.897425	0.78385	0.21615	0.78385	0.113575
945	0.897425	0.78385	0.21615	0.78385	0.113575
946	0.897425	0.78385	0.21615	0.78385	0.113575
947	0.897425	0.78385	0.21615	0.78385	0.113575
948	0.897425	0.78385	0.21615	0.78385	0.113575
949	0.897425	0.78385	0.21615	0.78385	0.113575
950	0.897425	0.78385	0.21615	0.78385	0.113575
951	0.897425	0.78385	0.21615	0.78385	0.113575
952	0.897425	0.78385	0.21615	0.78385	0.113575
953	0.897425	0.78385	0.21615	0.78385	0.113575
954	0.897425	0.78385	0.21615	0.78385	0.113575
955	0.897425	0.78385	0.21615	0.78385	0.113575
956	0.897425	0.78385	0.21615	0.78385	0.113575
957	0.897425	0.78385	0.21615	0.78385	0.113575
958	0.897425	0.78385	0.21615	0.78385	0.113575
959	0.897425	0.78385	0.21615	0.78385	0.113575
960	0.897425	0.78385	0.21615	0.78385	0.113575
961	0.897425	0.78385	0.21615	0.78385	0.113575
962	0.897425	0.78385	0.21615	0.78385	0.113575
963	0.897425	0.78385	0.21615	0.78385	0.113575
964	0.897425	0.78385	0.21615	0.78385	0.113575
965	0.897425	0.78385	0.21615	0.78385	0.113575
966	0.897425	0.78385	0.21615	0.78385	0.113575
967	0.897425	0.78385	0.21615	0.78385	0.113575
968	0.897425	0.78385	0.21615	0.78385	0.113575
969	0.897425	0.78385	0.21615	0.78385	0.113575
970	0.897425	0.78385	0.21615	0.78385	0.113575
971	0.897425	0.78385	0.21615	0.78385	0.113575
972	0.897425	0.78385	0.21615	0.78385	0.113575
973	0.897425	0.78385	0.21615	0.78385	0.113575
974	0.897425	0.78385	0.21615	0.78385	0.113575
975	0.897425	0.78385	0.21615	0.78385	0.113575
976	0.897425	0.78385	0.21615	0.78385	0.113575
977	0.897425	0.78385	0.21615	0.78385	0.113575
978	0.897425	0.78385	0.21615	0.78385	0.113575
979	0.897425	0.78385	0.21615	0.78385	0.113575
980	0.897425	0.78385	0.21615	0.78385	0.113575
981	0.897425	0.78385	0.21615	0.78385	0.113575
982	0.897425	0.78385	0.21615	0.78385	0.113575
983	0.897425	0.78385	0.21615	0.78385	0.113575
984	0.897425	0.78385	0.21615	0.78385	0.113575
985	0.897425	0.78385	0.21615	0.78385	0.113575
986	0.897425	0.78385	0.21615	0.78385	0.113575
987	0.897425	0.78385	0.21615	0.78385	0.113575
988	0.897425	0.78385	0.21615	0.78385	0.113575
989	0.897425	0.78385	0.21615	0.78385	0.113575
990	0.897425	0.78385	0.21615	0.78385	0.113575
991	0.897425	0.78385	0.21615	0.78385	0.113575
992	0.897425	0.78385	0.21615	0.78385	0.113575
993	0.897425	0.78385	0.21615	0.78385	0.113575
994	0.897425	0.78385	0.21615	0.78385	0.113575
995	0.897425	0.78385	0.21615	0.78385	0.113575
996	0.897425	0.78385	0.21615	0.78385	0.113575
997	0.897425	0.78385	0.21615	0.78385	0.113575
998	0.897425	0.78385	0.21615	0.78385	0.113575
999	0.897425	0.78385	0.21615	0.78385	0.113575
1000	0.897425	0.78385	0.21615	0.78385	0.113575
1001	0.897425	0.78385	0.21615	0.78385	0.113575
1002	0.897425	0.78385	0.21615	0.78385	0.113575
1003	0.897425	0.78385	0.21615	0.78385	0.113575
1004	0.897425	0.78385	0.21615	0.78385	0.113575
1005	0.897425	0.78385	0.21615	0.78385	0.113575
1006	0.897425	0.78385	0.21615	0.78385	0.113575
1007	0.897425	0.78385	0.21615	0.78385	0.113575
1008	0.897425	0.78385	0.21615	0.78385	0.113575
1009	0.897425	0.78385	0.21615	0.78385	0.113575
1010	0.897425	0.78385	0.21615	0.78385	0.113575
1011	0.897425	0.78385	0.21615	0.78385	0.113575
1012	0.897425	0.78385	0.21615	0.78385	0.113575
1013	0.897425	0.78385	0.21615	0.78385	0.113575
1014	0.897425	0.78385	0.21615	0.78385	0.113575
1015	0.897425	0.78385	0.21615	0.78385	0.113575
1016	0.897425	0.78385	0.21615	0.78385	0.113575
1017	0.897425	0.78385	0.21615	0.78385	0.113575
1018	0.897425	0.78385	0.21615	0.78385	0.113575
1019	0.897425	0.78385	0.21615	0.78385	0.113575
1020	0.897425	0.78385	0.21615	0.78385	0.113575
1021	0.897425	0.78385	0.21615	0.78385	0.113575
1022	0.897425	0.78385	0.21615	0.78385	0.113575
1023	0.897425	0.78385	0.21615	0.78385	0.113575
1024	0.897425	0.78385	0.21615	0.78385	0.113575
1025	0.897425	0.78385	0.21615	0.78385	0.113575
1026	0.897425	0.78385	0.21615	0.78385	0.113575
1027	0.897425	0.78385	0.21615	0.78385	0.113575
1028	0.897425	0.78385	0.21615	0.78385	0.113575
1029	0.897425	0.78385	0.21615	0.78385	0.113575
1030	0.897425	0.78385	0.21615	0.78385	0.113575
1031	0.897425	0.78385	0.21615	0.78385	0.113575
1032	0.897425	0.78385	0.21615	0.78385	0.113575
1033	0.897425	0.78385	0.21615	0.78385	0.113575
1034	0.897425	0.78385	0.21615	0.78385	0.113575
1035	0.897425	0.78385	0.21615	0.78385	0.113575
1036	0.897425	0.78385	0.21615	0.78385	0.113575
1037	0.897425	0.78385	0.21615	0.78385	0.113575
1038	0.897425	0.78385	0.21615	0.78385	0.113575
1039	0.897425	0.78385	0.21615	0.78385	0.113575
1040	0.897425	0.78385	0.21615	0.78385	0.113575
1041	0.897425	0.78385	0.21615	0.78385	0.113575
1042	0.897425	0.78385	0.21615	0.78385	0.113575
1043	0.897425	0.78385	0.21615	0.78385	0.113575
1044	0.897425	0.78385	0.21615	0.78385	0.113575
1045	0.897425	0.78385	0.21615	0.78385	0.113575
1046	0.897425	0.78385	0.21615	0.78385	0.113575
1047	0.897425	0.78385	0.21615	0.78385	0.113575
1048	0.897425	0.78385	0.21615	0.78385	0.113575
1049	0.897425	0.78385	0.21615	0.78385	0.113575
1050	0.897425	0.78385	0.21615	0.78385	0.113575
1051	0.897425	0.78385	0.21615	0.78385	0.113575
1052	0.897425	0.78385	0.21615	0.78385	0.113575
1053	0.897425	0.78385	0.21615	0.78385	0.113575
1054	0.897425	0.78385	0.21615	0.78385	0.113575
1055	0.897425	0.78385	0.21615	0.78385	0.113575
1056	0.897425	0.78385	0.21615	0.78385	0.113575
1057	0.897425	0.78385	0.21615	0.78385	0.113575
1058	0.897425	0.78385	0.21615	0.78385	0.113575
1059	0.897425	0.78385	0.21615	0.78385	0.113575
1060	0.897425	0.78385	0.21615	0.78385	0.113575
1061	0.897425	0.78385	0.21615	0.78385	0.113575
1062	0.897425	0.78385	0.21615	0.78385	0.113575
1063	0.897425	0.78385	0.21615	0.78385	0.113575
1064	0.897425	0.78385	0.21615	0.78385	0.113575
1065	0.897425	0.78385	0.21615	0.78385	0.113575
1066	0.897425	0.78385	0.21615	0.78385	0.113575
1067	0.897425	0.78385	0.21615	0.78385	0.113575
1068	0.897425	0.78385	0.21615	0.78385	0.113575
1069	0.897425	0.78385	0.21615	0.78385	0.113575
1070	0.897425	0.78385	0.21615	0.78385	0.113575
1071	0.897425	0.78385	0.21615	0.78385	0.113575
1072	0.897425	0.78385	0.21615	0.78385	0.113575
1073	0.897425	0.78385	0.21615	0.78385	0.113575
1074	0.897425	0.78385	0.21615	0.78385	0.113575
1075	0.897425	0.78385	0.21615	0.78385	0.113575
1076	0.897425	0.78385	0.21615	0.78385	0.113575
1077	0.897425	0.78385	0.21615	0.78385	0.113575
1078	0.897425	0.78385	0.21615	0.78385	0.113575
1079	0.897425	0.78385	0.21615	0.78385	0.113575
1080	0.897425	0.78385	0.21615	0.78385	0.113575
1081	0.897425	0.78385	0.21615	0.78385	0.113575
1082	0.897425	0.78385	0.21615	0.78385	0.113575
1083	0.897425	0.78385	0.21615	0.78385	0.113575
1084	0.897425	0.78385	0.21615	0.78385	0.113575
1085	0.897425	0.78385	0.21615	0.78385	0.113575
1086	0.897425	0.78385	0.21615	0.78385	0.113575
1087	0.897425	0.78385	0.21615	0.78385	0.113575
1088	0.897425	0.78385	0.21615	0.78385	0.113575
1089	0.897425	0.78385	0.21615	0.78385	0.113575
1090	0.897425	0.78385	0.21615	0.78385	0.113575
1091	0.897425	0.78385	0.21615	0.78385	0.113575
1092	0.897425	0.78385	0.21615	0.78385	0.113575
1093	0.897425	0.78385	0.21615	0.78385	0.113575
1094	0.897425	0.78385	0.21615	0.78385	0.113575
1095	0.897425	0.78385	0.21615	0.78385	0.113575
1096	0.897425	0.78385	0.21615	0.78385	0.113575
1097	0.897425	0.78385	0.21615	0.78385	0.113575
1098	0.897425	0.78385	0.21615	0.78385	0.113575
1099	0.897425	0.78385	0.21615	0.78385	0.113575
1100	0.897425	0.78385	0.21615	0.78385	0.113575
1101	0.897425	0.78385	0.21615	0.78385	0.113575
1102	0.897425	0.78385	0.21615	0.78385	0.113575
1103	0.897425	0.78385	0.21615	0.78385	0.113575
1104	0.897425	0.78385	0.21615	0.78385	0.113575
1105	0.897425	0.78385	0.21615	0.78385	0.113575
1106	0.897425	0.78385	0.21615	0.78385	0.113575
1107	0.897425	0.78385	0.21615	0.78385	0.113575
1108	0.897425	0.78385	0.21615	0.78385	0.113575
1109	0.897425	0.78385	0.21615	0.78385	0.113575
1110	0.897425	0.78385	0.21615	0.78385	0.113575
1111	0.897425	0.78385	0.21615	0.78385	0.113575
1112	0.897425	0.78385	0.21615	0.78385	0.113575
1113	0.897425	0.78385	0.21615	0.78385	0.113575
1114	0.897425	0.78385	0.21615	0.78385	0.113575
1115	0.897425	0.78385	0.21615	0.78385	0.113575
1116	0.897425	0.78385	0.21615	0.78385	0.113575
1117	0.897425	0.78385	0.21615	0.78385	0.113575
1118	0.897425	0.78385	0.21615	0.78385	0.113575
1119	0.897425	0.78385	0.21615	0.78385	0.113575
1120	0.897425	0.78385	0.21615	0.78385	0.113575
1121	0.897425	0.78385	0.21615	0.78385	0.113575
1122	0.897425	0.78385	0.21615	0.78385	0.113575
1123	0.897425	0.78385	0.21615	0.78385	0.113575
1124	0.897425	0.78385	0.21615	0.78385	0.113575
1125	0.897425	0.78385	0.21615	0.78385	0.113575
1126	0.897425	0.78385	0.21615	0.78385	0.113575
1127	0.897425	0.78385	0.21615	0.78385	0.113575
1128	0.897425	0.78385	0.21615	0.78385	0.113575
1129	0.897425	0.78385	0.21615	0.78385	0.113575
1130	0.897425	0.78385	0.21615	0.78385	0.113575
1131	0.897425	0.78385	0.21615	0.78385	0.113575
1132	0.897425	0.78385	0.21615	0.78385	0.113575
1133	0.897425	0.78385	0.21615	0.78385	0.113575
1134	0.897425	0.78385	0.21615	0.78385	0.113575
1135	0.897425	0.78385	0.21615	0.78385	0.113575
1136	0.897425	0.78385	0.21615	0.78385	0.113575
1137	0.897425	0.78385	0.21615	0.78385	0.113575
1138	0.897425	0.78385	0.21615	0.78385	0.113575
1139	0.897425	0.78385	0.21615	0.78385	0.113575
1140	0.897425	0.78385	0.21615	0.78385	0.113575
1141	0.897425	0.78385	0.21615	0.78385	0.113575
1142	0.897425	0.78385	0.21615	0.78385	0.113575
1143	0.897425	0.78385	0.21615	0.78385	0.113575
1144	0.897425	0.78385	0.21615	0.78385	0.113575
1145	0.897425	0.78385	0.21615	0.78385	0.113575
1146	0.897425	0.78385	0.21615	0.78385	0.113575
1147	0.897425	0.78385	0.21615	0.78385	0.113575
1148	0.897425	0.78385	0.21615	0.78385	0.113575
1149	0.897425	0.78385	0.21615	0.78385	0.113575
1150	0.897425	0.78385	0.21615	0.78385	0.113575
1151	0.897425	0.78385	0.21615	0.78385	0.113575
1152	0.897425	0.78385	0.21615	0.78385	0.113575
1153	0.897425	0.78385	0.21615	0.78385	0.113575
1154	0.897425	0.78385	0.21615	0.78385	0.113575
1155	0.897425	0.78385	0.21615	0.78385	0.113575
1156	0.897425	0.78385	0.21615	0.78385	0.113575
1157	0.897425	0.78385	0.21615	0.78385	0.113575
1158	0.897425	0.78385	0.21615	0.78385	0.113575
1159	0.897425	0.78385	0.21615	0.78385	0.113575
1160	0.897425	0.78385	0.21615	0.78385	0.113575
1161	0.897425	0.78385	0.21615	0.78385	0.113575
1162	0.897425	0.78385	0.21615	0.78385	0.113575
1163	0.897425	0.78385	0.21615	0.78385	0.113575
1164	0.897425	0.78385	0.21615	0.78385	0.113575
1165	0.897425	0.78385	0.21615	0.78385	0.113575
1166	0.897425	0.78385	0.21615	0.78385	0.113575
1167	0.897425	0.78385	0.21615	0.78385	0.113575
1168	0.897425	0.78385	0.21615	0.78385	0.113575
1169	0.897425	0.78385	0.21615	0.78385	0.113575
1170	0.897425	0.78385	0.21615	0.78385	0.113575
1171	0.897425	0.78385	0.21615	0.78385	0.113575
1172	0.897425	0.78385	0.21615	0.78385	0.113575
1173	0.897425	0.78385	0.21615	0.78385	0.113575
1174	0.897425	0.78385	0.21615	0.78385	0.113575
1175	0.897425	0.78385	0.21615	0.78385	0.113575
1176	0.897425	0.78385	0.21615	0.78385	0.113575
1177	0.897425	0.78385	0.21615	0.78385	0.113575
1178	0.897425	0.78385	0.21615	0.78385	0.113575
1179	0.897425	0.78385	0.21615	0.78385	0.113575
1180	0.897425	0.78385	0.21615	0.78385	0.113575
1181	0.897425	0.78385	0.21615	0.78385	0.113575
1182	0.897425	0.78385	0.21615	0.78385	0.113575
1183	0.897425	0.78385	0.21615	0.78385	0.113575
1184	0.897425	0.78385	0.21615	0.78385	0.113575
1185	0.897425	0.78385	0.21615	0.78385	0.113575
1186	0.897425	0.78385	0.21615	0.78385	0.113575
1187	0.897425	0.78385	0.21615	0.78385	0.113575
1188	0.897425	0.78385	0.21615	0.78385	0.113575
1189	0.897425	0.78385	0.21615	0.78385	0.113575
1190	0.897425	0.78385	0.21615	0.78385	0.113575
1191	0.897425	0.78385	0.21615	0.78385	0.113575
1192	0.897425	0.78385	0.21615	0.78385	0.113575
1193	0.897425	0.78385	0.21615	0.78385	0.113575
1194	0.897425	0.78385	0.21615	0.78385	0.113575
1195	0.897425	0.78385	0.21615	0.78385	0.113575
1196	0.897425	0.78385	0.21615	0.78385	0.113575
1197	0.897425	0.78385	0.21615	0.78385	0.113575
1198	0.897425	0.78385	0.21615	0.78385	0.113575
1199	0.897425	0.78385	0.21615	0.78385	0.113575
1200	0.897425	0.78385	0.21615	0.78385	0.113575
1201	0.897425	0.78385	0.21615	0.78385	0.113575
1202	0.897425	0.78385	0.21615	0.78385	0.113575
1203	0.897425	0.78385	0.21615	0.78385	0.113575
1204	0.897425	0.78385	0.21615	0.78385	0.113575
1205	0.897425	0.78385	0.21615	0.78385	0.113575
1206	0.897425	0.78385	0.21615	0.78385	0.113575
1207	0.897425	0.78385	0.21615	0.78385	0.113575
1208	0.897425	0.78385	0.21615	0.78385	0.113575
1209	0.897425	0.78385	0.21615	0.78385	0.113575
1210	0.897425	0.78385	0.21615	0.78385	0.113575
1211	0.897425	0.78385	0.21615	0.78385	0.113575
1212	0.897425	0.78385	0.21615	0.78385	0.113575
1213	0.897425	0.78385	0.21615	0.78385	0.113575
1214	0.897425	0.78385	0.21615	0.78385	0.113575
1215	0.897425	0.78385	0.21615	0.78385	0.113575
1216	0.897425	0.78385	0.21615	0.78385	0.113575
1217	0.897425	0.78385	0.21615	0.78385	0.113575
1218	0.897425	0.78385	0.21615	0.78385	0.113575
1219	0.897425	0.78385	0.21615	0.78385	0.113575
1220	0.897425	0.78385	0.21615	0.78385	0.113575
1221	0.897425	0.78385	0.21615	0.78385	0.113575
1222	0.897425	0.78385	0.21615	0.78385	0.113575
1223	0.897425	0.78385	0.21615	0.78385	0.113575
1224	0.897425	0.78385	0.21615	0.78385	0.113575
1225	0.897425	0.78385	0.21615	0.78385	0.113575
1226	0.897425	0.78385	0.21615	0.78385	0.113575
1227	0.897425	0.78385	0.21615	0.78385	0.113575
1228	0.897425	0.78385	0.21615	0.78385	0.113575
1229	0.897425	0.78385	0.21615	0.78385	0.113575
1230	0.897425	0.78385	0.21615	0.78385	0.113575
1231	0.897425	0.78385	0.21615	0.78385	0.113575
1232	0.897425	0.78385	0.21615	0.78385	0.113575
1233	0.897425	0.78385	0.21615	0.78385	0.113575
1234	0.897425	0.78385	0.21615	0.78385	0.113575
1235	0.897425	0.78385	0.21615	0.78385	0.113575
1236	0.897425	0.78385	0.21615	0.78385	0.113575
1237	0.897425	0.78385	0.21615	0.78385	0.113575
1238	0.897425	0.78385	0.21615	0.78385	0.113575
1239	0.897425	0.78385	0.21615	0.78385	0.113575
1240	0.897425	0.78385	0.21615	0.78385	0.113575
1241	0.897425	0.78385	0.21615	0.78385	0.113575
1242	0.897425	0.78385	0.21615	0.78385	0.113575
1243	0.897425	0.78385	0.21615	0.78385	0.113575
1244	0.897425	0.78385	0.21615	0.78385	0.113575
1245	0.897425	0.78385	0.21615	0.78385	0.113575
1246	0.897425	0.78385	0.21615	0.78385	0.113575
1247	0.897425	0.78385	0.21615	0.78385	0.113575
1248	0.897425	0.78385	0.21615	0.78385	0.113575
1249	0.897425	0.78385	0.21615	0.78385	0.113575
1250	0.897425	0.78385	0.21615	0.78385	0.113575
1251	0.897425	0.78385	0.21615	0.78385	0.113575
1252	0.897425	0.78385	0.21615	0.78385	0.113575
1253	0.897425	0.78385	0.21615	0.78385	0.113575
1254	0.897425	0.78385	0.21615	0.78385	0.113575
1255	0.897425	0.78385	0.21615	0.78385	0.113575
1256	0.897425	0.78385	0.21615	0.78385	0.113575
1257	0.897425	0.78385	0.21615	0.78385	0.113575
1258	0.897425	0.78385	0.21615	0.78385	0.113575
1259	0.897425	0.78385	0.21615	0.78385	0.113575
1260	0.897425	0.78385	0.21615	0.78385	0.113575
1261	0.897425	0.78385	0.21615	0.78385	0.113575
1262	0.897425	0.78385	0.21615	0.78385	0.113575
1263	0.897425	0.78385	0.21615	0.78385	0.113575
1264	0.897425	0.78385	0.21615	0.78385	0.113575
1265	0.897425	0.78385	0.21615	0.78385	0.113575
1266	0.897425	0.78385	0.21615	0.78385	0.113575
1267	0.897425	0.78385	0.21615	0.78385	0.113575
1268	0.897425	0.78385	0.21615	0.78385	0.113575
1269	0.897425	0.78385	0.21615	0.78385	0.113575
1270	0.897425	0.78385	0.21615	0.78385	0.113575
1271	0.897425	0.78385	0.21615	0.78385	0.113575
1272	0.897425	0.78385	0.21615	0.78385	0.113575
1273	0.897425	0.78385	0.21615	0.78385	0.113575
1274	0.897425	0.78385	0.21615	0.78385	0.113575
1275	0.897425	0.78385	0.21615	0.78385	0.113575
1276	0.897425	0.78385	0.21615	0.78385	0.113575
1277	0.897425	0.78385	0.21615	0.78385	0.113575
1278	0.897425	0.78385	0.21615	0.78385	0.113575
1279	0.897425	0.78385	0.21615	0.78385	0.113575
1280	0.897425	0.78385	0.21615	0.78385	0.113575
1281	0.897425	0.78385	0.21615	0.78385	0.113575
1282	0.897425	0.78385	0.21615	0.78385	0.113575
1283	0.897425	0.78385	0.21615	0.78385	0.113575
1284	0.897425	0.78385	0.21615	0.78385	0.113575
1285	0.897425	0.78385	0.21615	0.78385	0.113575
1286	0.897425	0.78385	0.21615	0.78385	0.113575
1287	0.897425	0.78385	0.21615	0.78385	0.113575
1288	0.897425	0.78385	0.21615	0.78385	0.113575
1289	0.897425	0.78385	0.21615	0.78385	0.113575
1290	0.897425	0.78385	0.21615	0.78385	0.113575
1291	0.897425	0.78385	0.21615	0.78385	0.113575
1292	0.897425	0.78385	0.21615	0.78385	0.113575
1293	0.897425	0.78385	0.21615	0.78385	0.113575
1294	0.897425	0.78385	0.21615	0.78385	0.113575
1295	0.897425	0.78385	0.21615	0.78385	0.113575
1296	0.897425	0.78385	0.21615	0.78385	0.113575
1297	0.897425	0.78385	0.21615	0.78385	0.113575
1298	0.897425	0.78385	0.21615	0.78385	0.113575
1299	0.897425	0.78385	0.21615	0.78385	0.113575
1300	0.897425	0.78385	0.21615	0.78385	0.113575
1301	0.897425	0.78385	0.21615	0.78385	0.113575
1302	0.897425	0.78385	0.21615	0.78385	0.113575
1303	0.897425	0.78385	0.21615	0.78385	0.113575
1304	0.897425	0.78385	0.21615	0.78385	0.113575
1305	0.897425	0.78385	0.21615	0.78385	0.113575
1306	0.897425	0.78385	0.21615	0.78385	0.113575
1307	0.897425	0.78385	0.21615	0.78385	0.113575
1308	0.897425	0.78385	0.21615	0.78385	0.113575
1309	0.897425	0.78385	0.21615	0.78385	0.113575
1310	0.897425	0.78385	0.21615	0.78385	0.113575
1311	0.897425	0.78385	0.21615	0.78385	0.113575
1312	0.897425	0.78385	0.21615	0.78385	0.113575
1313	0.897425	0.78385	0.21615	0.78385	0.113575
1314	0.897425	0.78385	0.21615	0.78385	0.113575
1315	0.897425	0.78385	0.21615	0.78385	0.113575
1316	0.897425	0.78385	0.21615	0.78385	0.113575
1317	0.897425	0.78385	0.21615	0.78385	0.113575
1318	0.897425	0.78385	0.21615	0.78385	0.113575
1319	0.897425	0.78385	0.21615	0.78385	0.113575
1320	0.897425	0.78385	0.21615	0.78385	0.113575
1321	0.897425	0.78385	0.21615	0.78385	0.113575
1322	0.897425	0.78385	0.21615	0.78385	0.113575
1323	0.897425	0.78385	0.21615	0.78385	0.113575
1324	0.897425	0.78385	0.21615	0.78385	0.113575
1325	0.897425	0.78385	0.21615	0.78385	0.113575
1326	0.897425	0.78385	0.21615	0.78385	0.113575
1327	0.897425	0.78385	0.21615	0.78385	0.113575
1328	0.897425	0.78385	0.21615	0.78385	0.113575
1329	0.897425	0.78385	0.21615	0.78385	0.113575
1330	0.897425	0.78385	0.21615	0.78385	0.113575
1331	0.897425	0.78385	0.21615	0.78385	0.113575
1332	0.897425	0.78385	0.21615	0.78385	0.113575
1333	0.897425	0.78385	0.21615	0.78385	0.113575
1334	0.897425	0.78385	0.21615	0.78385	0.113575
1335	0.897425	0.78385	0.21615	0.78385	0.113575
1336	0.897425	0.78385	0.21615	0.78385	0.113575
1337	0.897425	0.78385	0.21615	0.78385	0.113575
1338	0.897425	0.78385	0.21615	0.78385	0.113575
1339	0.897425	0.78385	0.21615	0.78385	0.113575
1340	0.897425	0.78385	0.21615	0.78385	0.113575
1341	0.897425	0.78385	0.21615	0.78385	0.113575
1342	0.897425	0.78385	0.21615	0.78385	0.113575
1343	0.897425	0.78385	0.21615	0.78385	0.113575
1344	0.897425	0.78385	0.21615	0.78385	0.113575
1345	0.897425	0.78385	0.21615	0.78385	0.113575
1346	0.897425	0.78385	0.21615	0.78385	0.113575
1347	0.897425	0.78385	0.21615	0.78385	0.113575
1348	0.897425	0.78385	0.21615	0.78385	0.113575
1349	0.897425	0.78385	0.21615	0.78385	0.113575
1350	0.897425	0.78385	0.21615	0.78385	0.113575
1351	0.897425	0.78385	0.21615	0.78385	0.113575
1352	0.897425	0.78385	0.21615	0.78385	0.113575
1353	0.897425	0.78385	0.21615	0.78385	0.113575
1354	0.897425	0.78385	0.21615	0.78385	0.113575
1355	0.897425	0.78385	0.21615	0.78385	0.113575
1356	0.897425	0.78385	0.21615	0.78385	0.113575
1357	0.897425	0.78385	0.21615	0.78385	0.113575
1358	0.897425	0.78385	0.21615	0.78385	0.113575
1359	0.897425	0.78385	0.21615	0.78385	0.113575
1360	0.897425	0.78385	0.21615	0.78385	0.113575
1361	0.897425	0.78385	0.21615	0.78385	0.113575
1362	0.897425	0.78385	0.21615	0.78385	0.113575
1363	0.897425	0.78385	0.21615	0.78385	0.113575
1364	0.897425	0.78385	0.21615	0.78385	0.113575
1365	0.897425	0.78385	0.21615	0.78385	0.113575
1366	0.897425	0.78385	0.21615	0.78385	0.113575
1367	0.897425	0.78385	0.21615	0.78385	0.113575
1368	0.897425	0.78385	0.21615	0.78385	0.113575
1369	0.897425	0.78385	0.21615	0.78385	0.113575
1370	0.897425	0.78385	0.21615	0.78385	0.113575
1371	0.897425	0.78385	0.21615	0.78385	0.113575
1372	0.897425	0.78385	0.21615	0.78385	0.113575
1373	0.897425	0.78385	0.21615	0.78385	0.113575
1374	0.897425	0.78385	0.21615	0.78385	0.113575
1375	0.897425	0.78385	0.21615	0.78385	0.113575
1376	0.897425	0.78385	0.21615	0.78385	0.113575
1377	0.897425	0.78385	0.21615	0.78385	0.113575
1378	0.897425	0.78385	0.21615	0.78385	0.113575
1379	0.897425	0.78385	0.21615	0.78385	0.113575
1380	0.897425	0.78385	0.21615	0.78385	0.113575
1381	0.897425	0.78385	0.21615	0.78385	0.113575
1382	0.897425	0.78385	0.21615	0.78385	0.113575
1383	0.897425	0.78385	0.21615	0.78385	0.113575
1384	0.897425	0.78385	0.21615	0.78385	0.113575
1385	0.897425	0.78385	0.21615	0.78385	0.113575
1386	0.897425	0.78385	0.21615	0.78385	0.113575
1387	0.897425	0.78385	0.21615	0.78385	0.113575
1388	0.897425	0.78385	0.21615	0.78385	0.113575
1389	0.897425	0.78385	0.21615	0.78385	0.113575
1390	0.897425	0.78385	0.21615	0.78385	0.113575
1391	0.897425	0.78385	0.21615	0.78385	0.113575
1392	0.897425	0.78385	0.21615	0.78385	0.113575
1393	0.897425	0.78385	0.21615	0.78385	0.113575
1394	0.897425	0.78385	0.21615	0.78385	0.113575
1395	0.897425	0.78385	0.21615	0.78385	0.113575
1396	0.897425	0.78385	0.21615	0.78385	0.113575
1397	0.897425	0.78385	0.21615	0.78385	0.113575
1398	0.897425	0.78385	0.21615	0.78385	0.113575
1399	0.897425	0.78385	0.21615	0.78385	0.113575
1400	0.897425	0.78385	0.21615	0.78385	0.113575
1401	0.897425	0.78385	0.21615	0.78385	0.113575
1402	0.897425	0.78385	0.21615	0.78385	0.113575
1403	0.897425	0.78385	0.21615	0.78385	0.113575
1404	0.897425	0.78385	0.21615	0.78385	0.113575
1405	0.897425	0.78385	0.21615	0.78385	0.113575
1406	0.897425	0.78385	0.21615	0.78385	0.113575
1407	0.897425	0.78385	0.21615	0.78385	0.113575
1408	0.897425	0.78385	0.21615	0.78385	0.113575
1409	0.897425	0.78385	0.21615	0.78385	0.113575
1410	0.897425	0.78385	0.21615	0.78385	0.113575
1411	0.897425	0.78385	0.21615	0.78385	0.113575
1412	0.897425	0.78385	0.21615	0.78385	0.113575
1413	0.897425	0.78385	0.21615	0.78385	0.113575
1414	0.897425	0.78385	0.21615	0.78385	0.113575
1415	0.897425	0.78385	0.21615	0.78385	0.113575
1416	0.897425	0.78385	0.21615	0.78385	0.113575
1417	0.897425	0.78385	0.21615	0.78385	0.113575
1418	0.897425	0.78385	0.21615	0.78385	0.113575
1419	0.897425	0.78385	0.21615	0.78385	0.113575
1420	0.897425	0.78385	0.21615	0.78385	0.113575
1421	0.897425	0.78385	0.21615	0.78385	0.113575
1422	0.897425	0.78385	0.21615	0.78385	0.113575
1423	0.897425	0.78385	0.21615	0.78385	0.113575
1424	0.897425	0.78385	0.21615	0.78385	0.113575
1425	0.897425	0.78385	0.21615	0.78385	0.113575
1426	0.897425	0.78385	0.21615	0.78385	0.113575
1427	0.897425	0.78385	0.21615	0.78385	0.113575
1428	0.897425	0.78385	0.21615	0.78385	0.113575
1429	0.897425	0.78385	0.21615	0.78385	0.113575
1430	0.897425	0.78385	0.21615	0.78385	0.113575
1431	0.897425	0.78385	0.21615	0.78385	0.113575
1432	0.897425	0.78385	0.21615	0.78385	0.113575
1433	0.897425	0.78385	0.21615	0.78385	0.113575
1434	0.897425	0.78385	0.21615	0.78385	0.113575
1435	0.897425	0.78385	0.21615	0.78385	0.113575
1436	0.897425	0.78385	0.21615	0.78385	0.113575
1437	0.897425	0.78385	0.21615	0.78385	0.113575
1438	0.897425	0.78385	0.21615	0.78385	0.113575
1439	0.897425	0.78385	0.21615	0.78385	0.113575
1440	0.897425	0.78385	0.21615	0.78385	0.113575
1441	0.897425	0.78385	0.21615	0.78385	0.113575
1442	0.897425	0.78385	0.21615	0.78385	0.113575
1443	0.897425	0.78385	0.21615	0.78385	0.113575
1444	0.897425	0.78385	0.21615	0.78385	0.113575
1445	0.897425	0.78385	0.21615	0.78385	0.113575
1446	0.897425	0.78385	0.21615	0.78385	0.113575
1447	0.897425	0.78385	0.21615	0.78385	0.113575
1448	0.897425	0.78385	0.21615	0.78385	0.113575
1449	0.897425	0.78385	0.21615	0.78385	0.113575
1450	0.897425	0.78385	0.21615	0.78385	0.113575
1451	0.897425	0.78385	0.21615	0.78385	0.113575
1452	0.897425	0.78385	0.21615	0.78385	0.113575
1453	0.897425	0.78385	0.21615	0.78385	0.113575
1454	0.897425	0.78385	0.21615	0.78385	0.113575
1455	0.897425	0.78385	0.21615	0.78385	0.113575
1456	0.897425	0.78385	0.21615	0.78385	0.113575
1457	0.897425	0.78385	0.21615	0.78385	0.113575
1458	0.897425	0.78385	0.21615	0.78385	0.113575
1459	0.897425	0.78385	0.21615	0.78385	0.113575
1460	0.897425	0.78385	0.21615	0.78385	0.113575
1461	0.897425	0.78385	0.21615	0.78385	0.113575
1462	0.897425	0.78385	0.21615	0.78385	0.113575
1463	0.897425	0.78385	0.21615	0.78385	0.113575
1464	0.897425	0.78385	0.21615	0.78385	0.113575
1465	0.897425	0.78385	0.21615	0.78385	0.113575
1466	0.897425	0.78385	0.21615	0.78385	0.113575
1467	0.897425	0.78385	0.21615	0.78385	0.113575
1468	0.897425	0.78385	0.21615	0.78385	0.113575
1469	0.897425	0.78385	0.21615	0.78385	0.113575
1470	0.897425	0.78385	0.21615	0.78385	0.113575
1471	0.897425	0.78385	0.21615	0.78385	0.113575
1472	0.897425	0.78385	0.21615	0.78385	0.113575
1473	0.897425	0.78385	0.21615	0.78385	0.113575
1474	0.897425	0.78385	0.21615	0.78385	0.113575
1475	0.897425	0.78385	0.21615	0.78385	0.113575
1476	0.897425	0.78385	0.21615	0.78385	0.113575
1477	0.897425	0.78385	0.21615	0.78385	0.113575
1478	0.897425	0.78385	0.21615	0.78385	0.113575
1479	0.897425	0.78385	0.21615	0.78385	0.113575
1480	0.897425	0.78385	0.21615	0.78385	0.113575
1481	0.897425	0.78385	0.21615	0.78385	0.113575
1482	0.897425	0.78385	0.21615	0.78385	0.113575
1483	0.897425	0.78385	0.21615	0.78385	0.113575
1484	0.897425	0.78385	0.21615	0.78385	0.113575
1485	0.897425	0.78385	0.21615	0.78385	0.113575
1486	0.897425	0.78385	0.21615	0.78385	0.113575
1487	0.897425	0.78385	0.21615	0.78385	0.113575
1488	0.897425	0.78385	0.21615	0.78385	0.113575
1489	0.897425	0.78385	0.21615	0.78385	0.113575
1490	0.897425	0.78385	0.21615	0.78385	0.113575
1491	0.897425	0.78385	0.21615	0.78385	0.113575
1492	0.897425	0.78385	0.21615	0.78385	0.113575
1493	0.897425	0.78385	0.21615	0.78385	0.113575
1494	0.897425	0.78385	0.21615	0.78385	0.113575
1495	0.897425	0.78385	0.21615	0.78385	0.113575
1496	0.897425	0.78385	0.21615	0.78385	0.113575
1497	0.897425	0.78385	0.21615	0.78385	0.113575
1498	0.897425	0.78385	0.21615	0.78385	0.113575
1499	0.897425	0.78385	0.21615	0.78385	0.113575
1500	0.897425	0.78385	0.21615	0.78385	0.113575
1501	0.897425	0.78385	0.21615	0.78385	0.113575
1502	0.897425	0.78385	0.21615	0.78385	0.113575
1503	0.897425	0.78385	0.21615	0.78385	0.113575
1504	0.897425	0.78385	0.21615	0.78385	0.113575
1505	0.897425	0.78385	0.21615	0.78385	0.113575
1506	0.897425	0.78385	0.21615	0.78385	0.113575
1507	0.897425	0.78385	0.21615	0.78385	0.113575
1508	0.897425	0.78385	0.21615	0.78385	0.113575
1509	0.897425	0.78385	0.21615	0.78385	0.113575
1510	0.897425	0.78385	0.21615	0.78385	0.113575
1511	0.897425	0.78385	0.21615	0.78385	0.113575
1512	0.897425	0.78385	0.21615	0.78385	0.113575
1513	0.897425	0.78385	0.21615	0.78385	0.113575
1514	0.897425	0.78385	0.21615	0.78385	0.113575
1515	0.897425	0.78385	0.21615	0.78385	0.113575
1516	0.897425	0.78385	0.21615	0.78385	0.113575
1517	0.897425	0.78385	0.21615	0.78385	0.113575
1518	0.897425	0.78385	0.21615	0.78385	0.113575
1519	0.897425	0.78385	0.21615	0.78385	0.113575
1520	0.897425	0.78385	0.21615	0.78385	0.113575
1521	0.897425	0.78385	0.21615	0.78385	0.113575
1522	0.897425	0.78385	0.21615	0.78385	0.113575
1523	0.897425	0.78385	0.21615	0.78385	0.113575
1524	0.897425	0.78385	0.21615	0.78385	0.113575
1525	0.897425	0.78385	0.21615	0.78385	0.113575
1526	0.897425	0.78385	0.21615	0.78385	0.113575
1527	0.897425	0.78385	0.21615	0.78385	0.113575
1528	0.897425	0.78385	0.21615	0.78385	0.113575
1529	0.897425	0.78385	0.21615	0.78385	0.113575
1530	0.897425	0.78385	0.21615	0.78385	0.113575
1531	0.897425	0.78385	0.21615	0.78385	0.113575
1532	0.897425	0.78385	0.21615	0.78385	0.113575
1533	0.897425	0.78385	0.21615	0.78385	0.113575
1534	0.897425	0.78385	0.21615	0.78385	0.113575
1535	0.897425	0.78385	0.21615	0.78385	0.113575
1536	0.897425	0.78385	0.21615	0.78385	0.113575
1537	0.897425	0.78385	0.21615	0.78385	0.113575
1538	0.897425	0.78385	0.21615	0.78385	0.113575
1539	0.897425	0.78385	0.21615	0.78385	0.113575
1540	0.897425	0.78385	0.21615	0.78385	0.113575
1541	0.897425	0.78385	0.21615	0.78385	0.113575
1542	0.897425	0.78385	0.21615	0.78385	0.113575
1543	0.897425	0.78385	0.21615	0.78385	0.113575
1544	0.897425	0.78385	0.21615	0.78385	0.113575
1545	0.897425	0.78385	0.21615	0.78385	0.113575
1546	0.897425	0.78385	0.21615	0.78385	0.113575
1547	0.897425	0.78385	0.21615	0.78385	0.113575
1548	0.897425	0.78385	0.21615	0.78385	0.113575
1549	0.897425	0.78385	0.21615	0.78385	0.113575
1550	0.897425	0.78385	0.21615	0.78385	0.113575
1551	0.897425	0.78385	0.21615	0.78385	0.113575
1552	0.897425	0.78385	0.21615	0.78385	0.113575
1553	0.897425	0.78385	0.21615	0.78385	0.113575
1554	0.897425	0.78385	0.21615	0.78385	0.113575
1555	0.897425	0.78385	0.21615	0.78385	0.113575
1556	0.897425	0.78385	0.21615	0.78385	0.113575
1557	0.897425	0.78385	0.21615	0.78385	0.113575
1558	0.897425	0.78385	0.21615	0.78385	0.113575
1559	0.897425	0.78385	0.21615	0.78385	0.113575
1560	0.897425	0.78385	0.21615	0.78385	0.113575
1561	0.897425	0.78385	0.21615	0.78385	0.113575
1562	0.897425	0.78385	0.21615	0.78385	0.113575
1563	0.897425	0.78385	0.21615	0.78385	0.113575
1564	0.897425	0.78385	0.21615	0.78385	0.113575
1565	0.897425	0.78385	0.21615	0.78385	0.113575
1566	0.897425	0.78385	0.21615	0.78385	0.113575
1567	0.897425	0.78385	0.21615	0.78385	0.113575
1568	0.897425	0.78385	0.21615	0.78385	0.113575
1569	0.897425	0.78385	0.21615	0.78385	0.113575
1570	0.897425	0.78385	0.21615	0.78385	0.113575
1571	0.897425	0.78385	0.21615	0.78385	0.113575
1572	0.897425	0.78385	0.21615	0.78385	0.113575
1573	0.897425	0.78385	0.21615	0.78385	0.113575
1574	0.897425	0.78385	0.21615	0.78385	0.113575
1575	0.897425	0.78385	0.21615	0.78385	0.113575
1576	0.897425	0.78385	0.21615	0.78385	0.113575
1577	0.897425	0.78385	0.21615	0.78385	0.113575
1578	0.897425	0.78385	0.21615	0.78385	0.113575
1579	0.897425	0.78385	0.21615	0.78385	0.113575
1580	0.897425	0.78385	0.21615	0.78385	0.113575
1581	0.897425	0.78385	0.21615	0.78385	0.113575
1582	0.897425	0.78385	0.21615	0.78385	0.113575
1583	0.897425	0.78385	0.21615	0.78385	0.113575
1584	0.897425	0.78385	0.21615	0.78385	0.113575
1585	0.897425	0.78385	0.21615	0.78385	0.113575
1586	0.897425	0.78385	0.21615	0.78385	0.113575
1587	0.897425	0.78385	0.21615	0.78385	0.113575
1588	0.897425	0.78385	0.21615	0.78385	0.113575
1589	0.897425	0.78385	0.21615	0.78385	0.113575
1590	0.897425	0.78385	0.21615	0.78385	0.113575
1591	0.897425	0.78385	0.21615	0.78385	0.113575
1592	0.897425	0.78385	0.21615	0.78385	0.113575
1593	0.897425	0.78385	0.21615	0.78385	0.113575
1594	0.897425	0.78385	0.21615	0.78385	0.113575
1595	0.897425	0.78385	0.21615	0.78385	0.113575
1596	0.897425	0.78385	0.21615	0.78385	0.113575
1597	0.897425	0.78385	0.21615	0.78385	0.113575
1598	0.897425	0.78385	0.21615	0.78385	0.113575
1599	0.897425	0.78385	0.21615	0.78385	0.113575
1600	0.897425	0.78385	0.21615	0.78385	0.113575
1601	0.897425	0.78385	0.21615	0.78385	0.113575
1602	0.897425	0.78385	0.21615	0.78385	0.113575
1603	0.897425	0.78385	0.21615	0.78385	0.113575
1604	0.897425	0.78385	0.21615	0.78385	0.113575
1605	0.897425	0.78385	0.21615	0.78385	0.113575
1606	0.897425	0.78385	0.21615	0.78385	0.113575
1607	0.897425	0.78385	0.21615	0.78385	0.113575
1608	0.897425	0.78385	0.21615	0.78385	0.113575
1609	0.897425	0.78385	0.21615	0.78385	0.113575
1610	0.897425	0.78385	0.21615	0.78385	0.113575
1611	0.897425	0.78385	0.21615	0.78385	0.113575
1612	0.897425	0.78385	0.21615	0.78385	0.113575
1613	0.897425	0.78385	0.21615	0.78385	0.113575
1614	0.897425	0.78385	0.21615	0.78385	0.113575
1615	0.897425	0.78385	0.21615	0.78385	0.113575
1616	0.897425	0.78385	0.21615	0.78385	0.113575
1617	0.897425	0.78385	0.21615	0.78385	0.113575
1618	0.897425	0.78385	0.21615	0.78385	0.113575
1619	0.897425	0.78385	0.21615	0.78385	0.113575
1620	0.897425	0.78385	0.21615	0.78385	0.113575
1621	0.897425	0.78385	0.21615	0.78385	0.113575
1622	0.897425	0.78385	0.21615	0.78385	0.113575
1623	0.897425	0.78385	0.21615	0.78385	0.113575
1624	0.897425	0.78385	0.21615	0.78385	0.113575
1625	0.897425	0.78385	0.21615	0.78385	0.113575
1626	0.897425	0.78385	0.21615	0.78385	0.113575
1627	0.897425	0.78385	0.21615	0.78385	0.113575
1628	0.897425	0.78385	0.21615	0.78385	0.113575
1629	0.897425	0.78385	0.21615	0.78385	0.113575
1630	0.897425	0.78385	0.21615	0.78385	0.113575
1631	0.897425	0.78385	0.21615	0.78385	0.113575
1632	0.897425	0.78385	0.21615	0.78385	0.113575
1633	0.897425	0.78385	0.21615	0.78385	0.113575
1634	0.897425	0.78385	0.21615	0.78385	0.113575
1635	0.897425	0.78385	0.21615	0.78385	0.113575
1636	0.897425	0.78385	0.21615	0.78385	0.113575
1637	0.897425	0.78385	0.21615	0.78385	0.113575
1638	0.897425	0.78385	0.21615	0.78385	0.113575
1639	0.897425	0.78385	0.21615	0.78385	0.113575
1640	0.897425	0.78385	0.21615	0.78385	0.113575
1641	0.897425	0.78385	0.21615	0.78385	0.113575
1642	0.897425	0.78385	0.21615	0.78385	0.113575
1643	0.897425	0.78385	0.21615	0.78385	0.113575
1644	0.897425	0.78385	0.21615	0.78385	0.113575
1645	0.897425	0.78385	0.21615	0.78385	0.113575
1646	0.897425	0.78385	0.21615	0.78385	0.113575
1647	0.897425	0.78385	0.21615	0.78385	0.113575
1648	0.897425	0.78385	0.21615	0.78385	0.113575
1649	0.897425	0.78385	0.21615	0.78385	0.113575
1650	0.897425	0.78385	0.21615	0.78385	0.113575
1651	0.897425	0.78385	0.21615	0.78385	0.113575
1652	0.897425	0.78385	0.21615	0.78385	0.113575
1653	0.897425	0.78385	0.21615	0.78385	0.113575
1654	0.897425	0.78385	0.21615	0.78385	0.113575
1655	0.897425	0.78385	0.21615	0.78385	0.113575
1656	0.897425	0.78385	0.21615	0.78385	0.113575
1657	0.897425	0.78385	0.21615	0.78385	0.113575
1658	0.897425	0.78385	0.21615	0.78385	0.113575
1659	0.897425	0.78385	0.21615	0.78385	0.113575
1660	0.897425	0.78385	0.21615	0.78385	0.113575
1661	0.897425	0.78385	0.21615	0.78385	0.113575
1662	0.897425	0.78385	0.21615	0.78385	0.113575
1663	0.897425	0.78385	0.21615	0.78385	0.113575
1664	0.897425	0.78385	0.21615	0.78385	0.113575
1665	0.897425	0.78385	0.21615	0.78385	0.113575
1666	0.897425	0.78385	0.21615	0.78385	0.113575
1667	0.897425	0.78385	0.21615	0.78385	0.113575
1668	0.897425	0.78385	0.21615	0.78385	0.113575
1669	0.897425	0.78385	0.21615	0.78385	0.113575
1670	0.897425	0.78385	0.21615	0.78385	0.113575
1671	0.897425	0.78385	0.21615	0.78385	0.113575
1672	0.897425	0.78385	0.21615	0.78385	0.113575
1673	0.897425	0.78385	0.21615	0.78385	0.113575
1674	0.897425	0.78385	0.21615	0.78385	0.113575
1675	0.897425	0.78385	0.21615	0.78385	0.113575
1676	0.897425	0.78385	0.21615	0.78385	0.113575
1677	0.897425	0.78385	0.21615	0.78385	0.113575
1678	0.897425	0.78385	0.21615	0.78385	0.113575
1679	0.897425	0.78385	0.21615	0.78385	0.113575
1680	0.897425	0.78385	0.21615	0.78385	0.113575
1681	0.897425	0.78385	0.21615	0.78385	0.113575
1682	0.897425	0.78385	0.21615	0.78385	0.113575
1683	0.897425	0.78385	0.21615	0.78385	0.113575
1684	0.897425	0.78385	0.21615	0.78385	0.113575
1685	0.897425	0.78385	0.21615	0.78385	0.113575
1686	0.897425	0.78385	0.21615	0.78385	0.113575
1687	0.897425	0.78385	0.21615	0.78385	0.113575
1688	0.897425	0.78385	0.21615	0.78385	0.113575
1689	0.897425	0.78385	0.21615	0.78385	0.113575
1690	0.897425	0.78385	0.21615	0.78385	0.113575
1691	0.897425	0.78385	0.21615	0.78385	0.113575
1692	0.897425	0.78385	0.21615	0.78385	0.113575
1693	0.897425	0.78385	0.21615	0.78385	0.113575
1694	0.897425	0.78385	0.21615	0.78385	0.113575
1695	0.897425	0.78385	0.21615	0.78385	0.113575
1696	0.897425	0.78385	0.21615	0.78385	0.113575
1697	0.897425	0.78385	0.21615	0.78385	0.113575
1698	0.897425	0.78385	0.21615	0.78385	0.113575
1699	0.897425	0.78385	0.21615	0.78385	0.113575
1700	0.897425	0.78385	0.21615	0.78385	0.113575
1701	0.897425	0.78385	0.21615	0.78385	0.113575
1702	0.897425	0.78385	0.21615	0.78385	0.113575
1703	0.897425	0.78385	0.21615	0.78385	0.113575
1704	0.897425	0.78385	0.21615	0.78385	0.113575
1705	0.897425	0.78385	0.21615	0.78385	0.113575
1706	0.897425	0.78385	0.21615	0.78385	0.113575
1707	0.897425	0.78385	0.21615	0.78385	0.113575
1708	0.897425	0.78385	0.21615	0.78385	0.113575
1709	0.897425	0.78385	0.21615	0.78385	0.113575
1710	0.897425	0.78385	0.21615	0.78385	0.113575
1711	0.897425	0.78385	0.21615	0.78385	0.113575
1712	0.897425	0.78385	0.21615	0.78385	0.113575
1713	0.897425	0.78385	0.21615	0.78385	0.113575
1714	0.897425	0.78385	0.21615	0.78385	0.113575
1715	0.897425	0.78385	0.21615	0.78385	0.113575
1716	0.897425	0.78385	0.21615	0.78385	0.113575
1717	0.897425	0.78385	0.21615	0.78385	0.113575
1718	0.897425	0.78385	0.21615	0.78385	0.113575
1719	0.897425	0.78385	0.21615	0.78385	0.113575
1720	0.897425	0.78385	0.21615	0.78385	0.113575
1721	0.897425	0.78385	0.21615	0.78385	0.113575
1722	0.897425	0.78385	0.21615	0.78385	0.113575
1723	0.897425	0.78385	0.21615	0.78385	0.113575
1724	0.897425	0.78385	0.21615	0.78385	0.113575
1725	0.897425	0.78385	0.21615	0.78385	0.113575
1726	0.897425	0.78385	0.21615	0.78385	0.113575
1727	0.897425	0.78385	0.21615	0.78385	0.113575
1728	0.897425	0.78385	0.21615	0.78385	0.113575
1729	0.897425	0.78385	0.21615	0.78385	0.113575
1730	0.897425	0.78385	0.21615	0.78385	0.113575
1731	0.897425	0.78385	0.21615	0.78385	0.113575
1732	0.897425	0.78385	0.21615	0.78385	0.113575
1733	0.897425	0.78385	0.21615	0.78385	0.113575
1734	0.897425	0.78385	0.21615	0.78385	0.113575
1735	0.897425	0.78385	0.21615	0.78385	0.113575
1736	0.897425	0.78385	0.21615	0.78385	0.113575
1737	0.897425	0.78385	0.21615	0.78385	0.113575
1738	0.897425	0.78385	0.21615	0.78385	0.113575
1739	0.897425	0.78385	0.21615	0.78385	0.113575
1740	0.897425	0.78385	0.21615	0.78385	0.113575
1741	0.897425	0.78385	0.21615	0.78385	0.113575
1742	0.897425	0.78385	0.21615	0.78385	0.113575
1743	0.897425	0.78385	0.21615	0.78385	0.113575
1744	0.897425	0.78385	0.21615	0.78385	0.113575
1745	0.897425	0.78385	0.21615	0.78385	0.113575
1746	0.897425	0.78385	0.21615	0.78385	0.113575
1747	0.897425	0.78385	0.21615	0.78385	0.113575
1748	0.897425	0.78385	0.21615	0.78385	0.113575
1749	0.897425	0.78385	0.21615	0.78385	0.113575
1750	0.897425	0.78385	0.21615	0.78385	0.113575
1751	0.897425	0.78385	0.21615	0.78385	0.113575
1752	0.897425	0.78385	0.21615	0.78385	0.113575
1753	0.897425	0.78385	0.21615	0.78385	0.113575
1754	0.897425	0.78385	0.21615	0.78385	0.113575
1755	0.897425	0.78385	0.21615	0.78385	0.113575
1756	0.897425	0.78385	0.21615	0.78385	0.113575
1757	0.897425	0.78385	0.21615	0.78385	0.113575
1758	0.897425	0.78385	0.21615	0.78385	0.113575
1759	0.897425	0.78385	0.21615	0.78385	0.113575
1760	0.897425	0.78385	0.21615	0.78385	0.113575
1761	0.897425	0.78385	0.21615	0.78385	0.113575
1762	0.897425	0.78385	0.21615	0.78385	0.113575
1763	0.897425	0.78385	0.21615	0.78385	0.113575
1764	0.897425	0.78385	0.21615	0.78385	0.113575
1765	0.897425	0.78385	0.21615	0.78385	0.113575
1766	0.897425	0.78385	0.21615	0.78385	0.113575
1767	0.897425	0.78385	0.21615	0.78385	0.113575
1768	0.897425	0.78385	0.21615	0.78385	0.113575
1769	0.897425	0.78385	0.21615	0.78385	0.113575
1770	0.897425	0.78385	0.21615	0.78385	0.113575
1771	0.897425	0.78385	0.21615	0.78385	0.113575
1772	0.897425	0.78385	0.21615	0.78385	0.113575
1773	0.897425	0.78385	0.21615	0.78385	0.113575
1774	0.897425	0.78385	0.21615	0.78385	0.113575
1775	0.897425	0.78385	0.21615	0.78385	0.113575
1776	0.897425	0.78385	0.21615	0.78385	0.113575
1777	0.897425	0.78385	0.21615	0.78385	0.113575
1778	0.897425	0.78385	0.21615	0.78385	0.113575
1779	0.897425	0.78385	0.21615	0.78385	0.113575
1780	0.897425	0.78385	0.21615	0.78385	0.113575
1781	0.897425	0.78385	0.21615	0.78385	0.113575
1782	0.897425	0.78385	0.21615	0.78385	0.113575
1783	0.897425	0.78385	0.21615	0.78385	0.113575
1784	0.897425	0.78385	0.21615	0.78385	0.113575
1785	0.897425	0.78385	0.21615	0.78385	0.113575
1786	0.897425	0.78385	0.21615	0.78385	0.113575
1787	0.897425	0.78385	0.21615	0.78385	0.113575
1788	0.897425	0.78385	0.21615	0.78385	0.113575
1789	0.897425	0.78385	0.21615	0.78385	0.113575
1790	0.897425	0.78385	0.21615	0.78385	0.113575
1791	0.897425	0.78385	0.21615	0.78385	0.113575
1792	0.897425	0.78385	0.21615	0.78385	0.113575
1793	0.897425	0.78385	0.21615	0.78385	0.113575
1794	0.897425	0.78385	0.21615	0.78385	0.113575
1795	0.897425	0.78385	0.21615	0.78385	0.113575
1796	0.897425	0.78385	0.21615	0.78385	0.113575
1797	0.897425	0.78385	0.21615	0.78385	0.113575
1798	0.897425	0.78385	0.21615	0.78385	0.113575
1799	0.897425	0.78385	0.21615	0.78385	0.113575
1800	0.897425	0.78385	0.21615	0.78385	0.113575
1801	0.897425	0.78385	0.21615	0.78385	0.113575
1802	0.897425	0.78385	0.21615	0.78385	0.113575
1803	0.897425	0.78385	0.21615	0.78385	0.113575
1804	0.897425	0.78385	0.21615	0.78385	0.113575
1805	0.897425	0.78385	0.21615	0.78385	0.113575
1806	0.897425	0.78385	0.21615	0.78385	0.113575
1807	0.897425	0.78385	0.21615	0.78385	0.113575
1808	0.897425	0.78385	0.21615	0.78385	0.113575
1809	0.897425	0.78385	0.21615	0.78385	0.113575
1810	0.897425	0.78385	0.21615	0.78385	0.113575
1811	0.897425	0.78385	0.21615	0.78385	0.113575
1812	0.897425	0.78385	0.21615	0.78385	0.113575
1813	0.897425	0.78385	0.21615	0.78385	0.113575
1814	0.897425	0.78385	0.21615	0.78385	0.113575
1815	0.897425	0.78385	0.21615	0.78385	0.113575
1816	0.897425	0.78385	0.21615	0.78385	0.113575
1817	0.897425	0.78385	0.21615	0.78385	0.113575
1818	0.897425	0.78385	0.21615	0.78385	0.113575
1819	0.897425	0.78385	0.21615	0.78385	0.113575
1820	0.897425	0.78385	0.21615	0.78385	0.113575
1821	0.897425	0.78385	0.21615	0.78385	0.113575
1822	0.897425	0.78385	0.21615	0.78385	0.113575
1823	0.897425	0.78385	0.21615	0.78385	0.113575
1824	0.897425	0.78385	0.21615	0.78385	0.113575
1825	0.897425	0.78385	0.21615	0.78385	0.113575
1826	0.897425	0.78385	0.21615	0.78385	0.113575
1827	0.897425	0.78385	0.21615	0.78385	0.113575
1828	0.897425	0.78385	0.21615	0.78385	0.113575
1829	0.897425	0.78385	0.21615	0.78385	0.113575
1830	0.897425	0.78385	0.21615	0.78385	0.113575
1831	0.897425	0.78385	0.21615	0.78385	0.113575
1832	0.897425	0.78385	0.21615	0.78385	0.113575
1833	0.897425	0.78385	0.21615	0.78385	0.113575
1834	0.897425	0.78385	0.21615	0.78385	0.113575
1835	0.897425	0.78385	0.21615	0.78385	0.113575
1836	0.897425	0.78385	0.21615	0.78385	0.113575
1837	0.897425	0.78385	0.21615	0.78385	0.113575
1838	0.897425	0.78385	0.21615	0.78385	0.113575
1839	0.897425	0.78385	0.21615	0.78385	0.113575
1840	0.897425	0.78385	0.21615	0.78385	0.113575
1841	0.897425	0.78385	0.21615	0.78385	0.113575
1842	0.897425	0.78385	0.21615	0.78385	0.113575
1843	0.897425	0.78385	0.21615	0.78385	0.113575
1844	0.897425	0.78385	0.21615	0.78385	0.113575
1845	0.897425	0.78385	0.21615	0.78385	0.113575
1846	0.897425	0.78385	0.21615	0.78385	0.113575
1847	0.897425	0.78385	0.21615	0.78385	0.113575
1848	0.897425	0.78385	0.21615	0.78385	0.113575
1849	0.897425	0.78385	0.21615	0.78385	0.113575
1850	0.897425	0.78385	0.21615	0.78385	0.113575
1851	0.897425	0.78385	0.21615	0.78385	0.113575
1852	0.897425	0.78385	0.21615	0.78385	0.113575
1853	0.897425	0.78385	0.21615	0.78385	0.113575
1854	0.897425	0.78385	0.21615	0.78385	0.113575
1855	0.897425	0.78385	0.21615	0.78385	0.113575
1856	0.897425	0.78385	0.21615	0.78385	0.113575
1857	0.897425	0.78385	0.21615	0.78385	0.113575
1858	0.897425	0.78385	0.21615	0.78385	0.113575
1859	0.897425	0.78385	0.21615	0.78385	0.113575
1860	0.897425	0.78385	0.21615	0.78385	0.113575
1861	0.897425	0.78385	0.21615	0.78385	0.113575
1862	0.897425	0.78385	0.21615	0.78385	0.113575
1863	0.897425	0.78385	0.21615	0.78385	0.113575
1864	0.897425	0.78385	0.21615	0.78385	0.113575
1865	0.897425	0.78385	0.21615	0.78385	0.113575
1866	0.897425	0.78385	0.21615	0.78385	0.113575
1867	0.897425	0.78385	0.21615	0.78385	0.113575
1868	0.897425	0.78385	0.21615	0.78385	0.113575
1869	0.897425	0.78385	0.21615	0.78385	0.113575
1870	0.897425	0.78385	0.21615	0.78385	0.113575
1871	0.897425	0.78385	0.21615	0.78385	0.113575
1872	0.897425	0.78385	0.21615	0.78385	0.113575
1873	0.897425	0.78385	0.21615	0.78385	0.113575
1874	0.897425	0.78385	0.21615	0.78385	0.113575
1875	0.897425	0.78385	0.21615	0.78385	0.113575
1876	0.897425	0.78385	0.21615	0.78385	0.113575
1877	0.897425	0.78385	0.21615	0.78385	0.113575
1878	0.897425	0.78385	0.21615	0.78385	0.113575
1879	0.897425	0.78385	0.21615	0.78385	0.113575
1880	0.897425	0.78385	0.21615	0.78385	0.113575
1881	0.897425	0.78385	0.21615	0.78385	0.113575
1882	0.897425	0.78385	0.21615	0.78385	0.113575
1883	0.897425	0.78385	0.21615	0.78385	0.113575
1884	0.897425	0.78385	0.21615	0.78385	0.113575
1885	0.897425	0.78385	0.21615	0.78385	0.113575
1886	0.897425	0.78385	0.21615	0.78385	0.113575
1887	0.897425	0.78385	0.21615	0.78385	0.113575
1888	0.897425	0.78385	0.21615	0.78385	0.113575
1889	0.897425	0.78385	0.21615	0.78385	0.113575
1890	0.897425	0.78385	0.21615	0.78385	0.113575
1891	0.897425	0.78385	0.21615	0.78385	0.113575
1892	0.897425	0.78385	0.21615	0.78385	0.113575
1893	0.897425	0.78385	0.21615	0.78385	0.113575
1894	0.897425	0.78385	0.21615	0.78385	0.113575
1895	0.897425	0.78385	0.21615	0.78385	0.113575
1896	0.897425	0.78385	0.21615	0.78385	0.113575
1897	0.897425	0.78385	0.21615	0.78385	0.113575
1898	0.897425	0.78385	0.21615	0.78385	0.113575
1899	0.897425	0.78385	0.21615	0.78385	0.113575
1900	0.897425	0.78385	0.21615	0.78385	0.113575
1901	0.897425	0.78385	0.21615	0.78385	0.113575
1902	0.897425	0.78385	0.21615	0.78385	0.113575
1903	0.897425	0.78385	0.21615	0.78385	0.113575
1904	0.897425	0.78385	0.21615	0.78385	0.113575
1905	0.897425	0.78385	0.21615	0.78385	0.113575
1906	0.897425	0.78385	0.21615	0.78385	0.113575
1907	0.897425	0.78385	0.21615	0.78385	0.113575
1908	0.897425	0.78385	0.21615	0.78385	0.113575
1909	0.897425	0.78385	0.21615	0.78385	0.113575
1910	0.897425	0.78385	0.21615	0.78385	0.113575
1911	0.897425	0.78385	0.21615	0.78385	0.113575
1912	0.897425	0.78385	0.21615	0.78385	0.113575
1913	0.897425	0.78385	0.21615	0.78385	0.113575
1914	0.897425	0.78385	0.21615	0.78385	0.113575
1915	0.897425	0.78385	0.21615	0.78385	0.113575
1916	0.897425	0.78385	0.21615	0.78385	0.113575
1917	0.897425	0.78385	0.21615	0.78385	0.113575
1918	0.897425	0.78385	0.21615	0.78385	0.113575
1919	0.897425	0.78385	0.21615	0.78385	0.113575
1920	0.897425	0.78385	0.21615	0.78385	0.113575
1921	0.897425	0.78385	0.21615	0.78385	0.113575
1922	0.897425	0.78385	0.21615	0.78385	0.113575
1923	0.897425	0.78385	0.21615	0.78385	0.113575
1924	0.897425	0.78385	0.21615	0.78385	0.113575
1925	0.897425	0.78385	0.21615	0.78385	0.113575
1926	0.897425	0.78385	0.21615	0.78385	0.113575
1927	0.897425	0.78385	0.21615	0.78385	0.113575
1928	0.897425	0.78385	0.21615	0.78385	0.113575
1929	0.897425	0.78385	0.21615	0.78385	0.113575
1930	0.897425	0.78385	0.21615	0.78385	0.113575
1931	0.897425	0.78385	0.21615	0.78385	0.113575
1932	0.897425	0.78385	0.21615	0.78385	0.113575
1933	0.897425	0.78385	0.21615	0.78385	0.113575
1934	0.897425	0.78385	0.21615	0.78385	0.113575
1935	0.897425	0.78385	0.21615	0.78385	0.113575
1936	0.897425	0.78385	0.21615	0.78385	0.113575
1937	0.897425	0.78385	0.21615	0.78385	0.113575
1938	0.897425	0.78385	0.21615	0.78385	0.113575
1939	0.897425	0.78385	0.21615	0.78385	0.113575
1940	0.897425	0.78385	0.21615	0.78385	0.113575
1941	0.897425	0.78385	0.21615	0.78385	0.113575
1942	0.897425	0.78385	0.21615	0.78385	0.113575
1943	0.897425	0.78385	0.21615	0.78385	0.113575
1944	0.897425	0.78385	0.21615	0.78385	0.113575
1945	0.897425	0.78385	0.21615	0.78385	0.113575
1946	0.897425	0.78385	0.21615	0.78385	0.113575
1947	0.897425	0.78385	0.21615	0.78385	0.113575
1948	0.897425	0.78385	0.21615	0.78385	0.113575
1949	0.897425	0.78385	0.21615	0.78385	0.113575
1950	0.897425	0.78385	0.21615	0.78385	0.113575
1951	0.897425	0.78385	0.21615	0.78385	0.113575
1952	0.897425	0.78385	0.21615	0.78385	0.113575
1953	0.897425	0.78385	0.21615	0.78385	0.113575
1954	0.897425	0.78385	0.21615	0.78385	0.113575
1955	0.897425	0.78385	0.21615	0.78385	0.113575
1956	0.897425	0.78385	0.21615	0.78385	0.113575
1957	0.897425	0.78385	0.21615	0.78385	0.113575
1958	0.897425	0.78385	0.21615	0.78385	0.113575
1959	0.897425	0.78385	0.21615	0.78385	0.113575
1960	0.897425	0.78385	0.21615	0.78385	0.113575
1961	0.897425	0.78385	0.21615	0.78385	0.113575
1962	0.897425	0.78385	0.21615	0.78385	0.113575
1963	0.897425	0.78385	0.21615	0.78385	0.113575
1964	0.897425	0.78385	0.21615	0.78385	0.113575
1965	0.897425	0.78385	0.21615	0.78385	0.113575
1966	0.897425	0.78385	0.21615	0.78385	0.113575
1967	0.897425	0.78385	0.21615	0.78385	0.113575
1968	0.897425	0.78385	0.21615	0.78385	0.113575
1969	0.897425	0.78385	0.21615	0.78385	0.113575
1970	0.897425	0.78385	0.21615	0.78385	0.113575
1971	0.897425	0.78385	0.21615	0.78385	0.113575
1972	0.897425	0.78385	0.21615	0.78385	0.113575
1973	0.897425	0.78385	0.21615	0.78385	0.113575
1974	0.897425	0.78385	0.21615	0.78385	0.113575
1975	0.897425	0.78385	0.21615	0.78385	0.113575
1976	0.897425	0.78385	0.21615	0.78385	0.113575
1977	0.897425	0.78385	0.21615	0.78385	0.113575
1978	0.897425	0.78385	0.21615	0.78385	0.113575
1979	0.897425	0.78385	0.21615	0.78385	0.113575
1980	0.897425	0.78385	0.21615	0.78385	0.113575
1981	0.897425	0.78385	0.21615	0.78385	0.113575
1982	0.897425	0.78385	0.21615	0.78385	0.113575
1983	0.897425	0.78385	0.21615	0.78385	0.113575
1984	0.897425	0.78385	0.21615	0.78385	0.113575
1985	0.897425	0.78385	0.21615	0.78385	0.113575
1986	0.897425	0.78385	0.21615	0.78385	0.113575
1987	0.897425	0.78385	0.21615	0.78385	0.113575
1988	0.897425	0.78385	0.21615	0.78385	0.113575
1989	0.897425	0.78385	0.21615	0.78385	0.113575
1990	0.897425	0.78385	0.21615	0.78385	0.113575
1991	0.897425	0.78385	0.21615	0.78385	0.113575
1992	0.897425	0.78385	0.21615	0.78385	0.113575
1993	0.897425	0.78385	0.21615	0.78385	0.113575
1994	0.897425	0.78385	0.21615	0.78385	0.113575
1995	0.897425	0.78385	0.21615	0.78385	0.113575
1996	0.897425	0.78385	0.21615	0.78385	0.113575
1997	0.897425	0.78385	0.21615	0.78385	0.113575
1998	0.897425	0.78385	0.21615	0.78385	0.113575
1999	0.897425	0.78385	0.21615	0.78385	0.113575
2000	0.897425	0.78385	0.21615	0.78385	0.113575
[truncated: 3,001 more rows]
