# Supplementary material for: Aspiration-driven co-evolution of cooperation with individual behavioral diversity
Source: PLoS One. 2023 Sep 15;18(9):e0291134. doi: 10.1371/journal.pone.0291134 (PMC10503719; doi:10.1371/journal.pone.0291134)
Supplement: S1 Data — (ZIP) [file pone.0291134.s001.zip › M1/v2-L=200/data/tolerate=1_b=1.03_frequency.txt]

1	0.497000	1	0	0.497	0
2	0.386425	0.927225	0.072775	0.386375	5e-005
3	0.324213	0.84	0.16	0.3229	0.0013125
4	0.289706	0.742075	0.257925	0.285425	0.00428125
5	0.264719	0.65855	0.34145	0.25695	0.00776875
6	0.250412	0.584425	0.415575	0.238225	0.0121875
7	0.242769	0.52815	0.47185	0.22675	0.0160187
8	0.242881	0.489275	0.510725	0.2233	0.0195813
9	0.246413	0.4675	0.5325	0.224225	0.0221875
10	0.251594	0.455075	0.544925	0.227275	0.0243188
11	0.257981	0.447025	0.552975	0.23085	0.0271312
12	0.265813	0.4439	0.5561	0.2365	0.0293125
13	0.272944	0.4448	0.5552	0.242	0.0309437
14	0.280687	0.446825	0.553175	0.2473	0.0333875
15	0.290119	0.44835	0.55165	0.2543	0.0358188
16	0.297563	0.450475	0.549525	0.2602	0.0373625
17	0.305862	0.453575	0.546425	0.265875	0.0399875
18	0.313719	0.4588	0.5412	0.272325	0.0413938
19	0.322100	0.46235	0.53765	0.27825	0.04385
20	0.329294	0.46635	0.53365	0.282525	0.0467687
21	0.340669	0.46975	0.53025	0.2905	0.0501687
22	0.351669	0.48025	0.51975	0.299725	0.0519437
23	0.361744	0.4869	0.5131	0.307075	0.0546688
24	0.373437	0.496525	0.503475	0.3169	0.0565375
25	0.381481	0.504775	0.495225	0.3235	0.0579812
26	0.391281	0.51	0.49	0.331575	0.0597063
27	0.399338	0.515525	0.484475	0.336825	0.0625125
28	0.408506	0.522175	0.477825	0.34455	0.0639563
29	0.417925	0.525825	0.474175	0.34945	0.068475
30	0.427681	0.533375	0.466625	0.35755	0.0701313
31	0.434163	0.536625	0.463375	0.36145	0.0727125
32	0.444050	0.542975	0.457025	0.370575	0.073475
33	0.451663	0.54675	0.45325	0.37625	0.0754125
34	0.460094	0.55175	0.44825	0.382725	0.0773688
35	0.469550	0.5569	0.4431	0.3895	0.08005
36	0.478137	0.563725	0.436275	0.396025	0.0821125
37	0.486113	0.565725	0.434275	0.40055	0.0855625
38	0.495494	0.571825	0.428175	0.4095	0.0859937
39	0.503981	0.57855	0.42145	0.416775	0.0872062
40	0.510144	0.582025	0.417975	0.421525	0.0886187
41	0.519606	0.586825	0.413175	0.42895	0.0906562
42	0.527075	0.588075	0.411925	0.432825	0.09425
43	0.535150	0.591525	0.408475	0.438625	0.096525
44	0.543375	0.596425	0.403575	0.44475	0.098625
45	0.552456	0.6007	0.3993	0.45125	0.101206
46	0.558688	0.605125	0.394875	0.457475	0.101213
47	0.564775	0.608675	0.391325	0.4615	0.103275
48	0.571381	0.609325	0.390675	0.46615	0.105231
49	0.578250	0.609225	0.390775	0.47065	0.1076
50	0.586081	0.61345	0.38655	0.477975	0.108106
51	0.590888	0.615575	0.384425	0.481825	0.109063
52	0.597394	0.616575	0.383425	0.486375	0.111019
53	0.604088	0.618775	0.381225	0.4916	0.112488
54	0.611788	0.62185	0.37815	0.4989	0.112888
55	0.618181	0.623675	0.376325	0.50435	0.113831
56	0.624619	0.629725	0.370275	0.5109	0.113719
57	0.631775	0.6325	0.3675	0.51595	0.115825
58	0.638881	0.636925	0.363075	0.5217	0.117181
59	0.644119	0.639175	0.360825	0.526775	0.117344
60	0.649344	0.6397	0.3603	0.530225	0.119119
61	0.657650	0.6447	0.3553	0.5377	0.11995
62	0.664006	0.6484	0.3516	0.542525	0.121481
63	0.669669	0.651825	0.348175	0.5482	0.121469
64	0.676212	0.65565	0.34435	0.553225	0.122988
65	0.681137	0.657	0.343	0.5566	0.124538
66	0.685631	0.65795	0.34205	0.56015	0.125481
67	0.692225	0.659325	0.340675	0.56465	0.127575
68	0.696381	0.66285	0.33715	0.570075	0.126306
69	0.700963	0.663925	0.336075	0.5732	0.127763
70	0.706706	0.663675	0.336325	0.57785	0.128856
71	0.710612	0.665625	0.334375	0.581	0.129612
72	0.714556	0.66755	0.33245	0.583675	0.130881
73	0.719475	0.668975	0.331025	0.58835	0.131125
74	0.725150	0.670875	0.329125	0.593275	0.131875
75	0.729975	0.677675	0.322325	0.6004	0.129575
76	0.733638	0.678525	0.321475	0.603425	0.130213
77	0.739244	0.6791	0.3209	0.6065	0.132744
78	0.743513	0.680575	0.319425	0.60995	0.133563
79	0.746912	0.684175	0.315825	0.61375	0.133162
80	0.751469	0.683475	0.316525	0.615925	0.135544
81	0.754925	0.68315	0.31685	0.61845	0.136475
82	0.759775	0.687125	0.312875	0.62425	0.135525
83	0.765112	0.690425	0.309575	0.63	0.135113
84	0.767675	0.6934	0.3066	0.6338	0.133875
85	0.772663	0.696375	0.303625	0.6393	0.133362
86	0.775212	0.6979	0.3021	0.641075	0.134137
87	0.778731	0.700425	0.299575	0.644725	0.134006
88	0.782469	0.7003	0.2997	0.64745	0.135019
89	0.784125	0.6995	0.3005	0.64885	0.135275
90	0.785881	0.700725	0.299275	0.65055	0.135331
91	0.790225	0.7017	0.2983	0.65465	0.135575
92	0.793381	0.703575	0.296425	0.65815	0.135231
93	0.796506	0.70625	0.29375	0.662225	0.134281
94	0.800462	0.708225	0.291775	0.666625	0.133838
95	0.802887	0.70985	0.29015	0.668375	0.134513
96	0.805019	0.71085	0.28915	0.670925	0.134094
97	0.809056	0.712925	0.287075	0.675375	0.133681
98	0.811594	0.716075	0.283925	0.67895	0.132644
99	0.814856	0.718975	0.281025	0.6829	0.131956
100	0.817213	0.721075	0.278925	0.685575	0.131637
101	0.819350	0.722675	0.277325	0.686975	0.132375
102	0.821206	0.722925	0.277075	0.688675	0.132531
103	0.824544	0.723875	0.276125	0.691625	0.132919
104	0.825900	0.724925	0.275075	0.693425	0.132475
105	0.826706	0.724025	0.275975	0.693175	0.133531
106	0.828237	0.7237	0.2763	0.69505	0.133187
107	0.831469	0.725775	0.274225	0.698425	0.133044
108	0.834000	0.726225	0.273775	0.70055	0.13345
109	0.835706	0.72895	0.27105	0.7031	0.132606
110	0.837081	0.72905	0.27095	0.7041	0.132981
111	0.839063	0.7302	0.2698	0.70645	0.132612
112	0.841087	0.7323	0.2677	0.709525	0.131563
113	0.842531	0.732625	0.267375	0.71	0.132531
114	0.843231	0.7344	0.2656	0.711375	0.131856
115	0.844869	0.733925	0.266075	0.71265	0.132219
116	0.846325	0.735075	0.264925	0.71475	0.131575
117	0.847938	0.73625	0.26375	0.7172	0.130738
118	0.850100	0.73765	0.26235	0.719125	0.130975
119	0.852119	0.73955	0.26045	0.7218	0.130319
120	0.852287	0.740475	0.259525	0.722225	0.130063
121	0.853575	0.73915	0.26085	0.722525	0.13105
122	0.854650	0.740875	0.259125	0.72445	0.1302
123	0.855469	0.741075	0.258925	0.72535	0.130119
124	0.856731	0.740725	0.259275	0.72595	0.130781
125	0.858531	0.74275	0.25725	0.728625	0.129906
126	0.859150	0.743475	0.256525	0.729675	0.129475
127	0.860100	0.7446	0.2554	0.730675	0.129425
128	0.860869	0.744225	0.255775	0.73105	0.129819
129	0.861975	0.744775	0.255225	0.7324	0.129575
130	0.863406	0.7457	0.2543	0.734225	0.129181
131	0.864356	0.7467	0.2533	0.735775	0.128581
132	0.864844	0.747675	0.252325	0.73695	0.127894
133	0.865888	0.749275	0.250725	0.738575	0.127313
134	0.866838	0.749275	0.250725	0.73975	0.127087
135	0.867494	0.749625	0.250375	0.740175	0.127319
136	0.867500	0.749575	0.250425	0.740425	0.127075
137	0.868812	0.7502	0.2498	0.741925	0.126887
138	0.869406	0.7505	0.2495	0.74235	0.127056
139	0.870106	0.75145	0.24855	0.743475	0.126631
140	0.870125	0.751475	0.248525	0.743775	0.12635
141	0.870444	0.75065	0.24935	0.7432	0.127244
142	0.870769	0.75025	0.24975	0.743275	0.127494
143	0.871487	0.751075	0.248925	0.744825	0.126663
144	0.871881	0.751525	0.248475	0.745425	0.126456
145	0.872713	0.75225	0.24775	0.746475	0.126238
146	0.872931	0.7531	0.2469	0.747275	0.125656
147	0.872644	0.7518	0.2482	0.7461	0.126544
148	0.873475	0.7518	0.2482	0.746925	0.12655
149	0.873981	0.75285	0.24715	0.748375	0.125606
150	0.874044	0.753125	0.246875	0.748775	0.125269
151	0.874431	0.75345	0.24655	0.7495	0.124931
152	0.874706	0.753125	0.246875	0.749575	0.125131
153	0.875019	0.7535	0.2465	0.749875	0.125144
154	0.875150	0.753175	0.246825	0.74995	0.1252
155	0.875513	0.753125	0.246875	0.750275	0.125238
156	0.875850	0.7536	0.2464	0.751075	0.124775
157	0.876056	0.754	0.246	0.751475	0.124581
158	0.876306	0.7544	0.2456	0.75185	0.124456
159	0.876431	0.75475	0.24525	0.752025	0.124406
160	0.876794	0.7553	0.2447	0.75275	0.124044
161	0.876881	0.75555	0.24445	0.75295	0.123931
162	0.877156	0.7552	0.2448	0.752925	0.124231
163	0.877363	0.75565	0.24435	0.7535	0.123863
164	0.877456	0.75575	0.24425	0.753725	0.123731
165	0.877819	0.755975	0.244025	0.7541	0.123719
166	0.877763	0.756125	0.243875	0.75425	0.123513
167	0.877975	0.75615	0.24385	0.75445	0.123525
168	0.877912	0.756325	0.243675	0.754475	0.123438
169	0.878106	0.7567	0.2433	0.75465	0.123456
170	0.878112	0.7559	0.2441	0.754225	0.123888
171	0.878319	0.755975	0.244025	0.75435	0.123969
172	0.878431	0.756125	0.243875	0.7546	0.123831
173	0.878375	0.7562	0.2438	0.7547	0.123675
174	0.878619	0.756075	0.243925	0.754875	0.123744
175	0.878706	0.7564	0.2436	0.755225	0.123481
176	0.878725	0.756725	0.243275	0.755475	0.12325
177	0.879006	0.757025	0.242975	0.755875	0.123131
178	0.879075	0.7572	0.2428	0.756075	0.123
179	0.879131	0.7571	0.2429	0.75605	0.123081
180	0.879175	0.7572	0.2428	0.756075	0.1231
181	0.879425	0.757275	0.242725	0.7563	0.123125
182	0.879637	0.757675	0.242325	0.75675	0.122888
183	0.879875	0.7578	0.2422	0.75695	0.122925
184	0.879988	0.75815	0.24185	0.7572	0.122787
185	0.880075	0.75805	0.24195	0.757225	0.12285
186	0.880169	0.758175	0.241825	0.7574	0.122769
187	0.880069	0.758125	0.241875	0.757325	0.122744
188	0.880050	0.7579	0.2421	0.757125	0.122925
189	0.880131	0.758	0.242	0.757275	0.122856
190	0.880262	0.7579	0.2421	0.75735	0.122912
191	0.880338	0.758175	0.241825	0.75765	0.122688
192	0.880531	0.758325	0.241675	0.757875	0.122656
193	0.880475	0.75835	0.24165	0.7578	0.122675
194	0.880437	0.758525	0.241475	0.75785	0.122588
195	0.880425	0.758525	0.241475	0.75785	0.122575
196	0.880456	0.758275	0.241725	0.75765	0.122806
197	0.880550	0.75825	0.24175	0.757675	0.122875
198	0.880694	0.758525	0.241475	0.757875	0.122819
199	0.880775	0.758575	0.241425	0.757975	0.1228
200	0.880713	0.758575	0.241425	0.7579	0.122813
201	0.880725	0.75835	0.24165	0.757875	0.12285
202	0.880719	0.758425	0.241575	0.757975	0.122744
203	0.880775	0.758525	0.241475	0.758075	0.1227
204	0.880806	0.758425	0.241575	0.7581	0.122706
205	0.880763	0.758425	0.241575	0.75805	0.122713
206	0.880781	0.758325	0.241675	0.757975	0.122806
207	0.880844	0.758375	0.241625	0.75805	0.122794
208	0.880900	0.758525	0.241475	0.758175	0.122725
209	0.880950	0.75865	0.24135	0.758275	0.122675
210	0.880938	0.758675	0.241325	0.7583	0.122638
211	0.880794	0.75845	0.24155	0.758075	0.122719
212	0.880900	0.7584	0.2416	0.758125	0.122775
213	0.880856	0.758475	0.241525	0.75815	0.122706
214	0.880894	0.7585	0.2415	0.7582	0.122694
215	0.880950	0.75845	0.24155	0.758225	0.122725
216	0.881019	0.758575	0.241425	0.75835	0.122669
217	0.881056	0.7587	0.2413	0.758425	0.122631
218	0.881106	0.758875	0.241125	0.758575	0.122531
219	0.881075	0.758875	0.241125	0.758525	0.12255
220	0.880994	0.75885	0.24115	0.758425	0.122569
221	0.881088	0.758675	0.241325	0.7584	0.122688
222	0.881075	0.75875	0.24125	0.758425	0.12265
223	0.881181	0.758875	0.241125	0.75865	0.122531
224	0.881188	0.758825	0.241175	0.7586	0.122588
225	0.881206	0.75885	0.24115	0.758625	0.122581
226	0.881325	0.759025	0.240975	0.758875	0.12245
227	0.881262	0.7591	0.2409	0.75885	0.122412
228	0.881275	0.759	0.241	0.7588	0.122475
229	0.881363	0.75905	0.24095	0.7589	0.122463
230	0.881400	0.75915	0.24085	0.758975	0.122425
231	0.881425	0.7592	0.2408	0.759	0.122425
232	0.881475	0.759275	0.240725	0.7591	0.122375
233	0.881550	0.759375	0.240625	0.759225	0.122325
234	0.881487	0.75945	0.24055	0.759225	0.122263
235	0.881531	0.7593	0.2407	0.75915	0.122381
236	0.881575	0.759425	0.240575	0.759275	0.1223
237	0.881606	0.759375	0.240625	0.75925	0.122356
238	0.881600	0.7593	0.2407	0.759175	0.122425
239	0.881644	0.759575	0.240425	0.759375	0.122269
240	0.881513	0.759475	0.240525	0.759225	0.122287
241	0.881413	0.759275	0.240725	0.759	0.122412
242	0.881406	0.75905	0.24095	0.758875	0.122531
243	0.881425	0.75905	0.24095	0.7589	0.122525
244	0.881481	0.7591	0.2409	0.759	0.122481
245	0.881519	0.75925	0.24075	0.75915	0.122369
246	0.881537	0.7593	0.2407	0.7592	0.122338
247	0.881556	0.75935	0.24065	0.75925	0.122306
248	0.881656	0.759525	0.240475	0.759425	0.122231
249	0.881613	0.75945	0.24055	0.7593	0.122313
250	0.881581	0.75925	0.24075	0.75915	0.122431
251	0.881600	0.759225	0.240775	0.759175	0.122425
252	0.881563	0.7592	0.2408	0.75915	0.122412
253	0.881569	0.7592	0.2408	0.75915	0.122419
254	0.881637	0.7594	0.2406	0.759325	0.122313
255	0.881681	0.7594	0.2406	0.759375	0.122306
256	0.881663	0.75945	0.24055	0.7594	0.122263
257	0.881656	0.75945	0.24055	0.7594	0.122256
258	0.881687	0.759475	0.240525	0.759425	0.122263
259	0.881663	0.759475	0.240525	0.7594	0.122263
260	0.881613	0.759425	0.240575	0.7593	0.122313
261	0.881694	0.75935	0.24065	0.759325	0.122369
262	0.881706	0.759375	0.240625	0.75935	0.122356
263	0.881694	0.759375	0.240625	0.759325	0.122369
264	0.881656	0.759325	0.240675	0.759275	0.122381
265	0.881500	0.75905	0.24095	0.759	0.1225
266	0.881519	0.759075	0.240925	0.75905	0.122469
267	0.881519	0.75905	0.24095	0.75905	0.122469
268	0.881525	0.7591	0.2409	0.7591	0.122425
269	0.881525	0.7591	0.2409	0.7591	0.122425
270	0.881537	0.75915	0.24085	0.75915	0.122388
271	0.881537	0.75915	0.24085	0.75915	0.122388
272	0.881537	0.75915	0.24085	0.75915	0.122388
273	0.881537	0.75915	0.24085	0.75915	0.122388
274	0.881537	0.75915	0.24085	0.75915	0.122388
275	0.881537	0.75915	0.24085	0.75915	0.122388
276	0.881537	0.75915	0.24085	0.75915	0.122388
277	0.881537	0.75915	0.24085	0.75915	0.122388
278	0.881537	0.75915	0.24085	0.75915	0.122388
279	0.881537	0.75915	0.24085	0.75915	0.122388
280	0.881537	0.75915	0.24085	0.75915	0.122388
281	0.881537	0.75915	0.24085	0.75915	0.122388
282	0.881537	0.75915	0.24085	0.75915	0.122388
283	0.881537	0.75915	0.24085	0.75915	0.122388
284	0.881537	0.75915	0.24085	0.75915	0.122388
285	0.881537	0.75915	0.24085	0.75915	0.122388
286	0.881537	0.75915	0.24085	0.75915	0.122388
287	0.881537	0.75915	0.24085	0.75915	0.122388
288	0.881537	0.75915	0.24085	0.75915	0.122388
289	0.881537	0.75915	0.24085	0.75915	0.122388
290	0.881537	0.75915	0.24085	0.75915	0.122388
291	0.881537	0.75915	0.24085	0.75915	0.122388
292	0.881537	0.75915	0.24085	0.75915	0.122388
293	0.881537	0.75915	0.24085	0.75915	0.122388
294	0.881537	0.75915	0.24085	0.75915	0.122388
295	0.881537	0.75915	0.24085	0.75915	0.122388
296	0.881537	0.75915	0.24085	0.75915	0.122388
297	0.881537	0.75915	0.24085	0.75915	0.122388
298	0.881537	0.75915	0.24085	0.75915	0.122388
299	0.881537	0.75915	0.24085	0.75915	0.122388
300	0.881537	0.75915	0.24085	0.75915	0.122388
301	0.881537	0.75915	0.24085	0.75915	0.122388
302	0.881537	0.75915	0.24085	0.75915	0.122388
303	0.881537	0.75915	0.24085	0.75915	0.122388
304	0.881537	0.75915	0.24085	0.75915	0.122388
305	0.881537	0.75915	0.24085	0.75915	0.122388
306	0.881537	0.75915	0.24085	0.75915	0.122388
307	0.881537	0.75915	0.24085	0.75915	0.122388
308	0.881537	0.75915	0.24085	0.75915	0.122388
309	0.881537	0.75915	0.24085	0.75915	0.122388
310	0.881537	0.75915	0.24085	0.75915	0.122388
311	0.881537	0.75915	0.24085	0.75915	0.122388
312	0.881537	0.75915	0.24085	0.75915	0.122388
313	0.881537	0.75915	0.24085	0.75915	0.122388
314	0.881537	0.75915	0.24085	0.75915	0.122388
315	0.881537	0.75915	0.24085	0.75915	0.122388
316	0.881537	0.75915	0.24085	0.75915	0.122388
317	0.881537	0.75915	0.24085	0.75915	0.122388
318	0.881537	0.75915	0.24085	0.75915	0.122388
319	0.881537	0.75915	0.24085	0.75915	0.122388
320	0.881537	0.75915	0.24085	0.75915	0.122388
321	0.881537	0.75915	0.24085	0.75915	0.122388
322	0.881537	0.75915	0.24085	0.75915	0.122388
323	0.881537	0.75915	0.24085	0.75915	0.122388
324	0.881537	0.75915	0.24085	0.75915	0.122388
325	0.881537	0.75915	0.24085	0.75915	0.122388
326	0.881537	0.75915	0.24085	0.75915	0.122388
327	0.881537	0.75915	0.24085	0.75915	0.122388
328	0.881537	0.75915	0.24085	0.75915	0.122388
329	0.881537	0.75915	0.24085	0.75915	0.122388
330	0.881537	0.75915	0.24085	0.75915	0.122388
331	0.881537	0.75915	0.24085	0.75915	0.122388
332	0.881537	0.75915	0.24085	0.75915	0.122388
333	0.881537	0.75915	0.24085	0.75915	0.122388
334	0.881537	0.75915	0.24085	0.75915	0.122388
335	0.881537	0.75915	0.24085	0.75915	0.122388
336	0.881537	0.75915	0.24085	0.75915	0.122388
337	0.881537	0.75915	0.24085	0.75915	0.122388
338	0.881537	0.75915	0.24085	0.75915	0.122388
339	0.881537	0.75915	0.24085	0.75915	0.122388
340	0.881537	0.75915	0.24085	0.75915	0.122388
341	0.881537	0.75915	0.24085	0.75915	0.122388
342	0.881537	0.75915	0.24085	0.75915	0.122388
343	0.881537	0.75915	0.24085	0.75915	0.122388
344	0.881537	0.75915	0.24085	0.75915	0.122388
345	0.881537	0.75915	0.24085	0.75915	0.122388
346	0.881537	0.75915	0.24085	0.75915	0.122388
347	0.881537	0.75915	0.24085	0.75915	0.122388
348	0.881537	0.75915	0.24085	0.75915	0.122388
349	0.881537	0.75915	0.24085	0.75915	0.122388
350	0.881537	0.75915	0.24085	0.75915	0.122388
351	0.881537	0.75915	0.24085	0.75915	0.122388
352	0.881537	0.75915	0.24085	0.75915	0.122388
353	0.881537	0.75915	0.24085	0.75915	0.122388
354	0.881537	0.75915	0.24085	0.75915	0.122388
355	0.881537	0.75915	0.24085	0.75915	0.122388
356	0.881537	0.75915	0.24085	0.75915	0.122388
357	0.881537	0.75915	0.24085	0.75915	0.122388
358	0.881537	0.75915	0.24085	0.75915	0.122388
359	0.881537	0.75915	0.24085	0.75915	0.122388
360	0.881537	0.75915	0.24085	0.75915	0.122388
361	0.881537	0.75915	0.24085	0.75915	0.122388
362	0.881537	0.75915	0.24085	0.75915	0.122388
363	0.881537	0.75915	0.24085	0.75915	0.122388
364	0.881537	0.75915	0.24085	0.75915	0.122388
365	0.881537	0.75915	0.24085	0.75915	0.122388
366	0.881537	0.75915	0.24085	0.75915	0.122388
367	0.881537	0.75915	0.24085	0.75915	0.122388
368	0.881537	0.75915	0.24085	0.75915	0.122388
369	0.881537	0.75915	0.24085	0.75915	0.122388
370	0.881537	0.75915	0.24085	0.75915	0.122388
371	0.881537	0.75915	0.24085	0.75915	0.122388
372	0.881537	0.75915	0.24085	0.75915	0.122388
373	0.881537	0.75915	0.24085	0.75915	0.122388
374	0.881537	0.75915	0.24085	0.75915	0.122388
375	0.881537	0.75915	0.24085	0.75915	0.122388
376	0.881537	0.75915	0.24085	0.75915	0.122388
377	0.881537	0.75915	0.24085	0.75915	0.122388
378	0.881537	0.75915	0.24085	0.75915	0.122388
379	0.881537	0.75915	0.24085	0.75915	0.122388
380	0.881537	0.75915	0.24085	0.75915	0.122388
381	0.881537	0.75915	0.24085	0.75915	0.122388
382	0.881537	0.75915	0.24085	0.75915	0.122388
383	0.881537	0.75915	0.24085	0.75915	0.122388
384	0.881537	0.75915	0.24085	0.75915	0.122388
385	0.881537	0.75915	0.24085	0.75915	0.122388
386	0.881537	0.75915	0.24085	0.75915	0.122388
387	0.881537	0.75915	0.24085	0.75915	0.122388
388	0.881537	0.75915	0.24085	0.75915	0.122388
389	0.881537	0.75915	0.24085	0.75915	0.122388
390	0.881537	0.75915	0.24085	0.75915	0.122388
391	0.881537	0.75915	0.24085	0.75915	0.122388
392	0.881537	0.75915	0.24085	0.75915	0.122388
393	0.881537	0.75915	0.24085	0.75915	0.122388
394	0.881537	0.75915	0.24085	0.75915	0.122388
395	0.881537	0.75915	0.24085	0.75915	0.122388
396	0.881537	0.75915	0.24085	0.75915	0.122388
397	0.881537	0.75915	0.24085	0.75915	0.122388
398	0.881537	0.75915	0.24085	0.75915	0.122388
399	0.881537	0.75915	0.24085	0.75915	0.122388
400	0.881537	0.75915	0.24085	0.75915	0.122388
401	0.881537	0.75915	0.24085	0.75915	0.122388
402	0.881537	0.75915	0.24085	0.75915	0.122388
403	0.881537	0.75915	0.24085	0.75915	0.122388
404	0.881537	0.75915	0.24085	0.75915	0.122388
405	0.881537	0.75915	0.24085	0.75915	0.122388
406	0.881537	0.75915	0.24085	0.75915	0.122388
407	0.881537	0.75915	0.24085	0.75915	0.122388
408	0.881537	0.75915	0.24085	0.75915	0.122388
409	0.881537	0.75915	0.24085	0.75915	0.122388
410	0.881537	0.75915	0.24085	0.75915	0.122388
411	0.881537	0.75915	0.24085	0.75915	0.122388
412	0.881537	0.75915	0.24085	0.75915	0.122388
413	0.881537	0.75915	0.24085	0.75915	0.122388
414	0.881537	0.75915	0.24085	0.75915	0.122388
415	0.881537	0.75915	0.24085	0.75915	0.122388
416	0.881537	0.75915	0.24085	0.75915	0.122388
417	0.881537	0.75915	0.24085	0.75915	0.122388
418	0.881537	0.75915	0.24085	0.75915	0.122388
419	0.881537	0.75915	0.24085	0.75915	0.122388
420	0.881537	0.75915	0.24085	0.75915	0.122388
421	0.881537	0.75915	0.24085	0.75915	0.122388
422	0.881537	0.75915	0.24085	0.75915	0.122388
423	0.881537	0.75915	0.24085	0.75915	0.122388
424	0.881537	0.75915	0.24085	0.75915	0.122388
425	0.881537	0.75915	0.24085	0.75915	0.122388
426	0.881537	0.75915	0.24085	0.75915	0.122388
427	0.881537	0.75915	0.24085	0.75915	0.122388
428	0.881537	0.75915	0.24085	0.75915	0.122388
429	0.881537	0.75915	0.24085	0.75915	0.122388
430	0.881537	0.75915	0.24085	0.75915	0.122388
431	0.881537	0.75915	0.24085	0.75915	0.122388
432	0.881537	0.75915	0.24085	0.75915	0.122388
433	0.881537	0.75915	0.24085	0.75915	0.122388
434	0.881537	0.75915	0.24085	0.75915	0.122388
435	0.881537	0.75915	0.24085	0.75915	0.122388
436	0.881537	0.75915	0.24085	0.75915	0.122388
437	0.881537	0.75915	0.24085	0.75915	0.122388
438	0.881537	0.75915	0.24085	0.75915	0.122388
439	0.881537	0.75915	0.24085	0.75915	0.122388
440	0.881537	0.75915	0.24085	0.75915	0.122388
441	0.881537	0.75915	0.24085	0.75915	0.122388
442	0.881537	0.75915	0.24085	0.75915	0.122388
443	0.881537	0.75915	0.24085	0.75915	0.122388
444	0.881537	0.75915	0.24085	0.75915	0.122388
445	0.881537	0.75915	0.24085	0.75915	0.122388
446	0.881537	0.75915	0.24085	0.75915	0.122388
447	0.881537	0.75915	0.24085	0.75915	0.122388
448	0.881537	0.75915	0.24085	0.75915	0.122388
449	0.881537	0.75915	0.24085	0.75915	0.122388
450	0.881537	0.75915	0.24085	0.75915	0.122388
451	0.881537	0.75915	0.24085	0.75915	0.122388
452	0.881537	0.75915	0.24085	0.75915	0.122388
453	0.881537	0.75915	0.24085	0.75915	0.122388
454	0.881537	0.75915	0.24085	0.75915	0.122388
455	0.881537	0.75915	0.24085	0.75915	0.122388
456	0.881537	0.75915	0.24085	0.75915	0.122388
457	0.881537	0.75915	0.24085	0.75915	0.122388
458	0.881537	0.75915	0.24085	0.75915	0.122388
459	0.881537	0.75915	0.24085	0.75915	0.122388
460	0.881537	0.75915	0.24085	0.75915	0.122388
461	0.881537	0.75915	0.24085	0.75915	0.122388
462	0.881537	0.75915	0.24085	0.75915	0.122388
463	0.881537	0.75915	0.24085	0.75915	0.122388
464	0.881537	0.75915	0.24085	0.75915	0.122388
465	0.881537	0.75915	0.24085	0.75915	0.122388
466	0.881537	0.75915	0.24085	0.75915	0.122388
467	0.881537	0.75915	0.24085	0.75915	0.122388
468	0.881537	0.75915	0.24085	0.75915	0.122388
469	0.881537	0.75915	0.24085	0.75915	0.122388
470	0.881537	0.75915	0.24085	0.75915	0.122388
471	0.881537	0.75915	0.24085	0.75915	0.122388
472	0.881537	0.75915	0.24085	0.75915	0.122388
473	0.881537	0.75915	0.24085	0.75915	0.122388
474	0.881537	0.75915	0.24085	0.75915	0.122388
475	0.881537	0.75915	0.24085	0.75915	0.122388
476	0.881537	0.75915	0.24085	0.75915	0.122388
477	0.881537	0.75915	0.24085	0.75915	0.122388
478	0.881537	0.75915	0.24085	0.75915	0.122388
479	0.881537	0.75915	0.24085	0.75915	0.122388
480	0.881537	0.75915	0.24085	0.75915	0.122388
481	0.881537	0.75915	0.24085	0.75915	0.122388
482	0.881537	0.75915	0.24085	0.75915	0.122388
483	0.881537	0.75915	0.24085	0.75915	0.122388
484	0.881537	0.75915	0.24085	0.75915	0.122388
485	0.881537	0.75915	0.24085	0.75915	0.122388
486	0.881537	0.75915	0.24085	0.75915	0.122388
487	0.881537	0.75915	0.24085	0.75915	0.122388
488	0.881537	0.75915	0.24085	0.75915	0.122388
489	0.881537	0.75915	0.24085	0.75915	0.122388
490	0.881537	0.75915	0.24085	0.75915	0.122388
491	0.881537	0.75915	0.24085	0.75915	0.122388
492	0.881537	0.75915	0.24085	0.75915	0.122388
493	0.881537	0.75915	0.24085	0.75915	0.122388
494	0.881537	0.75915	0.24085	0.75915	0.122388
495	0.881537	0.75915	0.24085	0.75915	0.122388
496	0.881537	0.75915	0.24085	0.75915	0.122388
497	0.881537	0.75915	0.24085	0.75915	0.122388
498	0.881537	0.75915	0.24085	0.75915	0.122388
499	0.881537	0.75915	0.24085	0.75915	0.122388
500	0.881537	0.75915	0.24085	0.75915	0.122388
501	0.881537	0.75915	0.24085	0.75915	0.122388
502	0.881537	0.75915	0.24085	0.75915	0.122388
503	0.881537	0.75915	0.24085	0.75915	0.122388
504	0.881537	0.75915	0.24085	0.75915	0.122388
505	0.881537	0.75915	0.24085	0.75915	0.122388
506	0.881537	0.75915	0.24085	0.75915	0.122388
507	0.881537	0.75915	0.24085	0.75915	0.122388
508	0.881537	0.75915	0.24085	0.75915	0.122388
509	0.881537	0.75915	0.24085	0.75915	0.122388
510	0.881537	0.75915	0.24085	0.75915	0.122388
511	0.881537	0.75915	0.24085	0.75915	0.122388
512	0.881537	0.75915	0.24085	0.75915	0.122388
513	0.881537	0.75915	0.24085	0.75915	0.122388
514	0.881537	0.75915	0.24085	0.75915	0.122388
515	0.881537	0.75915	0.24085	0.75915	0.122388
516	0.881537	0.75915	0.24085	0.75915	0.122388
517	0.881537	0.75915	0.24085	0.75915	0.122388
518	0.881537	0.75915	0.24085	0.75915	0.122388
519	0.881537	0.75915	0.24085	0.75915	0.122388
520	0.881537	0.75915	0.24085	0.75915	0.122388
521	0.881537	0.75915	0.24085	0.75915	0.122388
522	0.881537	0.75915	0.24085	0.75915	0.122388
523	0.881537	0.75915	0.24085	0.75915	0.122388
524	0.881537	0.75915	0.24085	0.75915	0.122388
525	0.881537	0.75915	0.24085	0.75915	0.122388
526	0.881537	0.75915	0.24085	0.75915	0.122388
527	0.881537	0.75915	0.24085	0.75915	0.122388
528	0.881537	0.75915	0.24085	0.75915	0.122388
529	0.881537	0.75915	0.24085	0.75915	0.122388
530	0.881537	0.75915	0.24085	0.75915	0.122388
531	0.881537	0.75915	0.24085	0.75915	0.122388
532	0.881537	0.75915	0.24085	0.75915	0.122388
533	0.881537	0.75915	0.24085	0.75915	0.122388
534	0.881537	0.75915	0.24085	0.75915	0.122388
535	0.881537	0.75915	0.24085	0.75915	0.122388
536	0.881537	0.75915	0.24085	0.75915	0.122388
537	0.881537	0.75915	0.24085	0.75915	0.122388
538	0.881537	0.75915	0.24085	0.75915	0.122388
539	0.881537	0.75915	0.24085	0.75915	0.122388
540	0.881537	0.75915	0.24085	0.75915	0.122388
541	0.881537	0.75915	0.24085	0.75915	0.122388
542	0.881537	0.75915	0.24085	0.75915	0.122388
543	0.881537	0.75915	0.24085	0.75915	0.122388
544	0.881537	0.75915	0.24085	0.75915	0.122388
545	0.881537	0.75915	0.24085	0.75915	0.122388
546	0.881537	0.75915	0.24085	0.75915	0.122388
547	0.881537	0.75915	0.24085	0.75915	0.122388
548	0.881537	0.75915	0.24085	0.75915	0.122388
549	0.881537	0.75915	0.24085	0.75915	0.122388
550	0.881537	0.75915	0.24085	0.75915	0.122388
551	0.881537	0.75915	0.24085	0.75915	0.122388
552	0.881537	0.75915	0.24085	0.75915	0.122388
553	0.881537	0.75915	0.24085	0.75915	0.122388
554	0.881537	0.75915	0.24085	0.75915	0.122388
555	0.881537	0.75915	0.24085	0.75915	0.122388
556	0.881537	0.75915	0.24085	0.75915	0.122388
557	0.881537	0.75915	0.24085	0.75915	0.122388
558	0.881537	0.75915	0.24085	0.75915	0.122388
559	0.881537	0.75915	0.24085	0.75915	0.122388
560	0.881537	0.75915	0.24085	0.75915	0.122388
561	0.881537	0.75915	0.24085	0.75915	0.122388
562	0.881537	0.75915	0.24085	0.75915	0.122388
563	0.881537	0.75915	0.24085	0.75915	0.122388
564	0.881537	0.75915	0.24085	0.75915	0.122388
565	0.881537	0.75915	0.24085	0.75915	0.122388
566	0.881537	0.75915	0.24085	0.75915	0.122388
567	0.881537	0.75915	0.24085	0.75915	0.122388
568	0.881537	0.75915	0.24085	0.75915	0.122388
569	0.881537	0.75915	0.24085	0.75915	0.122388
570	0.881537	0.75915	0.24085	0.75915	0.122388
571	0.881537	0.75915	0.24085	0.75915	0.122388
572	0.881537	0.75915	0.24085	0.75915	0.122388
573	0.881537	0.75915	0.24085	0.75915	0.122388
574	0.881537	0.75915	0.24085	0.75915	0.122388
575	0.881537	0.75915	0.24085	0.75915	0.122388
576	0.881537	0.75915	0.24085	0.75915	0.122388
577	0.881537	0.75915	0.24085	0.75915	0.122388
578	0.881537	0.75915	0.24085	0.75915	0.122388
579	0.881537	0.75915	0.24085	0.75915	0.122388
580	0.881537	0.75915	0.24085	0.75915	0.122388
581	0.881537	0.75915	0.24085	0.75915	0.122388
582	0.881537	0.75915	0.24085	0.75915	0.122388
583	0.881537	0.75915	0.24085	0.75915	0.122388
584	0.881537	0.75915	0.24085	0.75915	0.122388
585	0.881537	0.75915	0.24085	0.75915	0.122388
586	0.881537	0.75915	0.24085	0.75915	0.122388
587	0.881537	0.75915	0.24085	0.75915	0.122388
588	0.881537	0.75915	0.24085	0.75915	0.122388
589	0.881537	0.75915	0.24085	0.75915	0.122388
590	0.881537	0.75915	0.24085	0.75915	0.122388
591	0.881537	0.75915	0.24085	0.75915	0.122388
592	0.881537	0.75915	0.24085	0.75915	0.122388
593	0.881537	0.75915	0.24085	0.75915	0.122388
594	0.881537	0.75915	0.24085	0.75915	0.122388
595	0.881537	0.75915	0.24085	0.75915	0.122388
596	0.881537	0.75915	0.24085	0.75915	0.122388
597	0.881537	0.75915	0.24085	0.75915	0.122388
598	0.881537	0.75915	0.24085	0.75915	0.122388
599	0.881537	0.75915	0.24085	0.75915	0.122388
600	0.881537	0.75915	0.24085	0.75915	0.122388
601	0.881537	0.75915	0.24085	0.75915	0.122388
602	0.881537	0.75915	0.24085	0.75915	0.122388
603	0.881537	0.75915	0.24085	0.75915	0.122388
604	0.881537	0.75915	0.24085	0.75915	0.122388
605	0.881537	0.75915	0.24085	0.75915	0.122388
606	0.881537	0.75915	0.24085	0.75915	0.122388
607	0.881537	0.75915	0.24085	0.75915	0.122388
608	0.881537	0.75915	0.24085	0.75915	0.122388
609	0.881537	0.75915	0.24085	0.75915	0.122388
610	0.881537	0.75915	0.24085	0.75915	0.122388
611	0.881537	0.75915	0.24085	0.75915	0.122388
612	0.881537	0.75915	0.24085	0.75915	0.122388
613	0.881537	0.75915	0.24085	0.75915	0.122388
614	0.881537	0.75915	0.24085	0.75915	0.122388
615	0.881537	0.75915	0.24085	0.75915	0.122388
616	0.881537	0.75915	0.24085	0.75915	0.122388
617	0.881537	0.75915	0.24085	0.75915	0.122388
618	0.881537	0.75915	0.24085	0.75915	0.122388
619	0.881537	0.75915	0.24085	0.75915	0.122388
620	0.881537	0.75915	0.24085	0.75915	0.122388
621	0.881537	0.75915	0.24085	0.75915	0.122388
622	0.881537	0.75915	0.24085	0.75915	0.122388
623	0.881537	0.75915	0.24085	0.75915	0.122388
624	0.881537	0.75915	0.24085	0.75915	0.122388
625	0.881537	0.75915	0.24085	0.75915	0.122388
626	0.881537	0.75915	0.24085	0.75915	0.122388
627	0.881537	0.75915	0.24085	0.75915	0.122388
628	0.881537	0.75915	0.24085	0.75915	0.122388
629	0.881537	0.75915	0.24085	0.75915	0.122388
630	0.881537	0.75915	0.24085	0.75915	0.122388
631	0.881537	0.75915	0.24085	0.75915	0.122388
632	0.881537	0.75915	0.24085	0.75915	0.122388
633	0.881537	0.75915	0.24085	0.75915	0.122388
634	0.881537	0.75915	0.24085	0.75915	0.122388
635	0.881537	0.75915	0.24085	0.75915	0.122388
636	0.881537	0.75915	0.24085	0.75915	0.122388
637	0.881537	0.75915	0.24085	0.75915	0.122388
638	0.881537	0.75915	0.24085	0.75915	0.122388
639	0.881537	0.75915	0.24085	0.75915	0.122388
640	0.881537	0.75915	0.24085	0.75915	0.122388
641	0.881537	0.75915	0.24085	0.75915	0.122388
642	0.881537	0.75915	0.24085	0.75915	0.122388
643	0.881537	0.75915	0.24085	0.75915	0.122388
644	0.881537	0.75915	0.24085	0.75915	0.122388
645	0.881537	0.75915	0.24085	0.75915	0.122388
646	0.881537	0.75915	0.24085	0.75915	0.122388
647	0.881537	0.75915	0.24085	0.75915	0.122388
648	0.881537	0.75915	0.24085	0.75915	0.122388
649	0.881537	0.75915	0.24085	0.75915	0.122388
650	0.881537	0.75915	0.24085	0.75915	0.122388
651	0.881537	0.75915	0.24085	0.75915	0.122388
652	0.881537	0.75915	0.24085	0.75915	0.122388
653	0.881537	0.75915	0.24085	0.75915	0.122388
654	0.881537	0.75915	0.24085	0.75915	0.122388
655	0.881537	0.75915	0.24085	0.75915	0.122388
656	0.881537	0.75915	0.24085	0.75915	0.122388
657	0.881537	0.75915	0.24085	0.75915	0.122388
658	0.881537	0.75915	0.24085	0.75915	0.122388
659	0.881537	0.75915	0.24085	0.75915	0.122388
660	0.881537	0.75915	0.24085	0.75915	0.122388
661	0.881537	0.75915	0.24085	0.75915	0.122388
662	0.881537	0.75915	0.24085	0.75915	0.122388
663	0.881537	0.75915	0.24085	0.75915	0.122388
664	0.881537	0.75915	0.24085	0.75915	0.122388
665	0.881537	0.75915	0.24085	0.75915	0.122388
666	0.881537	0.75915	0.24085	0.75915	0.122388
667	0.881537	0.75915	0.24085	0.75915	0.122388
668	0.881537	0.75915	0.24085	0.75915	0.122388
669	0.881537	0.75915	0.24085	0.75915	0.122388
670	0.881537	0.75915	0.24085	0.75915	0.122388
671	0.881537	0.75915	0.24085	0.75915	0.122388
672	0.881537	0.75915	0.24085	0.75915	0.122388
673	0.881537	0.75915	0.24085	0.75915	0.122388
674	0.881537	0.75915	0.24085	0.75915	0.122388
675	0.881537	0.75915	0.24085	0.75915	0.122388
676	0.881537	0.75915	0.24085	0.75915	0.122388
677	0.881537	0.75915	0.24085	0.75915	0.122388
678	0.881537	0.75915	0.24085	0.75915	0.122388
679	0.881537	0.75915	0.24085	0.75915	0.122388
680	0.881537	0.75915	0.24085	0.75915	0.122388
681	0.881537	0.75915	0.24085	0.75915	0.122388
682	0.881537	0.75915	0.24085	0.75915	0.122388
683	0.881537	0.75915	0.24085	0.75915	0.122388
684	0.881537	0.75915	0.24085	0.75915	0.122388
685	0.881537	0.75915	0.24085	0.75915	0.122388
686	0.881537	0.75915	0.24085	0.75915	0.122388
687	0.881537	0.75915	0.24085	0.75915	0.122388
688	0.881537	0.75915	0.24085	0.75915	0.122388
689	0.881537	0.75915	0.24085	0.75915	0.122388
690	0.881537	0.75915	0.24085	0.75915	0.122388
691	0.881537	0.75915	0.24085	0.75915	0.122388
692	0.881537	0.75915	0.24085	0.75915	0.122388
693	0.881537	0.75915	0.24085	0.75915	0.122388
694	0.881537	0.75915	0.24085	0.75915	0.122388
695	0.881537	0.75915	0.24085	0.75915	0.122388
696	0.881537	0.75915	0.24085	0.75915	0.122388
697	0.881537	0.75915	0.24085	0.75915	0.122388
698	0.881537	0.75915	0.24085	0.75915	0.122388
699	0.881537	0.75915	0.24085	0.75915	0.122388
700	0.881537	0.75915	0.24085	0.75915	0.122388
701	0.881537	0.75915	0.24085	0.75915	0.122388
702	0.881537	0.75915	0.24085	0.75915	0.122388
703	0.881537	0.75915	0.24085	0.75915	0.122388
704	0.881537	0.75915	0.24085	0.75915	0.122388
705	0.881537	0.75915	0.24085	0.75915	0.122388
706	0.881537	0.75915	0.24085	0.75915	0.122388
707	0.881537	0.75915	0.24085	0.75915	0.122388
708	0.881537	0.75915	0.24085	0.75915	0.122388
709	0.881537	0.75915	0.24085	0.75915	0.122388
710	0.881537	0.75915	0.24085	0.75915	0.122388
711	0.881537	0.75915	0.24085	0.75915	0.122388
712	0.881537	0.75915	0.24085	0.75915	0.122388
713	0.881537	0.75915	0.24085	0.75915	0.122388
714	0.881537	0.75915	0.24085	0.75915	0.122388
715	0.881537	0.75915	0.24085	0.75915	0.122388
716	0.881537	0.75915	0.24085	0.75915	0.122388
717	0.881537	0.75915	0.24085	0.75915	0.122388
718	0.881537	0.75915	0.24085	0.75915	0.122388
719	0.881537	0.75915	0.24085	0.75915	0.122388
720	0.881537	0.75915	0.24085	0.75915	0.122388
721	0.881537	0.75915	0.24085	0.75915	0.122388
722	0.881537	0.75915	0.24085	0.75915	0.122388
723	0.881537	0.75915	0.24085	0.75915	0.122388
724	0.881537	0.75915	0.24085	0.75915	0.122388
725	0.881537	0.75915	0.24085	0.75915	0.122388
726	0.881537	0.75915	0.24085	0.75915	0.122388
727	0.881537	0.75915	0.24085	0.75915	0.122388
728	0.881537	0.75915	0.24085	0.75915	0.122388
729	0.881537	0.75915	0.24085	0.75915	0.122388
730	0.881537	0.75915	0.24085	0.75915	0.122388
731	0.881537	0.75915	0.24085	0.75915	0.122388
732	0.881537	0.75915	0.24085	0.75915	0.122388
733	0.881537	0.75915	0.24085	0.75915	0.122388
734	0.881537	0.75915	0.24085	0.75915	0.122388
735	0.881537	0.75915	0.24085	0.75915	0.122388
736	0.881537	0.75915	0.24085	0.75915	0.122388
737	0.881537	0.75915	0.24085	0.75915	0.122388
738	0.881537	0.75915	0.24085	0.75915	0.122388
739	0.881537	0.75915	0.24085	0.75915	0.122388
740	0.881537	0.75915	0.24085	0.75915	0.122388
741	0.881537	0.75915	0.24085	0.75915	0.122388
742	0.881537	0.75915	0.24085	0.75915	0.122388
743	0.881537	0.75915	0.24085	0.75915	0.122388
744	0.881537	0.75915	0.24085	0.75915	0.122388
745	0.881537	0.75915	0.24085	0.75915	0.122388
746	0.881537	0.75915	0.24085	0.75915	0.122388
747	0.881537	0.75915	0.24085	0.75915	0.122388
748	0.881537	0.75915	0.24085	0.75915	0.122388
749	0.881537	0.75915	0.24085	0.75915	0.122388
750	0.881537	0.75915	0.24085	0.75915	0.122388
751	0.881537	0.75915	0.24085	0.75915	0.122388
752	0.881537	0.75915	0.24085	0.75915	0.122388
753	0.881537	0.75915	0.24085	0.75915	0.122388
754	0.881537	0.75915	0.24085	0.75915	0.122388
755	0.881537	0.75915	0.24085	0.75915	0.122388
756	0.881537	0.75915	0.24085	0.75915	0.122388
757	0.881537	0.75915	0.24085	0.75915	0.122388
758	0.881537	0.75915	0.24085	0.75915	0.122388
759	0.881537	0.75915	0.24085	0.75915	0.122388
760	0.881537	0.75915	0.24085	0.75915	0.122388
761	0.881537	0.75915	0.24085	0.75915	0.122388
762	0.881537	0.75915	0.24085	0.75915	0.122388
763	0.881537	0.75915	0.24085	0.75915	0.122388
764	0.881537	0.75915	0.24085	0.75915	0.122388
765	0.881537	0.75915	0.24085	0.75915	0.122388
766	0.881537	0.75915	0.24085	0.75915	0.122388
767	0.881537	0.75915	0.24085	0.75915	0.122388
768	0.881537	0.75915	0.24085	0.75915	0.122388
769	0.881537	0.75915	0.24085	0.75915	0.122388
770	0.881537	0.75915	0.24085	0.75915	0.122388
771	0.881537	0.75915	0.24085	0.75915	0.122388
772	0.881537	0.75915	0.24085	0.75915	0.122388
773	0.881537	0.75915	0.24085	0.75915	0.122388
774	0.881537	0.75915	0.24085	0.75915	0.122388
775	0.881537	0.75915	0.24085	0.75915	0.122388
776	0.881537	0.75915	0.24085	0.75915	0.122388
777	0.881537	0.75915	0.24085	0.75915	0.122388
778	0.881537	0.75915	0.24085	0.75915	0.122388
779	0.881537	0.75915	0.24085	0.75915	0.122388
780	0.881537	0.75915	0.24085	0.75915	0.122388
781	0.881537	0.75915	0.24085	0.75915	0.122388
782	0.881537	0.75915	0.24085	0.75915	0.122388
783	0.881537	0.75915	0.24085	0.75915	0.122388
784	0.881537	0.75915	0.24085	0.75915	0.122388
785	0.881537	0.75915	0.24085	0.75915	0.122388
786	0.881537	0.75915	0.24085	0.75915	0.122388
787	0.881537	0.75915	0.24085	0.75915	0.122388
788	0.881537	0.75915	0.24085	0.75915	0.122388
789	0.881537	0.75915	0.24085	0.75915	0.122388
790	0.881537	0.75915	0.24085	0.75915	0.122388
791	0.881537	0.75915	0.24085	0.75915	0.122388
792	0.881537	0.75915	0.24085	0.75915	0.122388
793	0.881537	0.75915	0.24085	0.75915	0.122388
794	0.881537	0.75915	0.24085	0.75915	0.122388
795	0.881537	0.75915	0.24085	0.75915	0.122388
796	0.881537	0.75915	0.24085	0.75915	0.122388
797	0.881537	0.75915	0.24085	0.75915	0.122388
798	0.881537	0.75915	0.24085	0.75915	0.122388
799	0.881537	0.75915	0.24085	0.75915	0.122388
800	0.881537	0.75915	0.24085	0.75915	0.122388
801	0.881537	0.75915	0.24085	0.75915	0.122388
802	0.881537	0.75915	0.24085	0.75915	0.122388
803	0.881537	0.75915	0.24085	0.75915	0.122388
804	0.881537	0.75915	0.24085	0.75915	0.122388
805	0.881537	0.75915	0.24085	0.75915	0.122388
806	0.881537	0.75915	0.24085	0.75915	0.122388
807	0.881537	0.75915	0.24085	0.75915	0.122388
808	0.881537	0.75915	0.24085	0.75915	0.122388
809	0.881537	0.75915	0.24085	0.75915	0.122388
810	0.881537	0.75915	0.24085	0.75915	0.122388
811	0.881537	0.75915	0.24085	0.75915	0.122388
812	0.881537	0.75915	0.24085	0.75915	0.122388
813	0.881537	0.75915	0.24085	0.75915	0.122388
814	0.881537	0.75915	0.24085	0.75915	0.122388
815	0.881537	0.75915	0.24085	0.75915	0.122388
816	0.881537	0.75915	0.24085	0.75915	0.122388
817	0.881537	0.75915	0.24085	0.75915	0.122388
818	0.881537	0.75915	0.24085	0.75915	0.122388
819	0.881537	0.75915	0.24085	0.75915	0.122388
820	0.881537	0.75915	0.24085	0.75915	0.122388
821	0.881537	0.75915	0.24085	0.75915	0.122388
822	0.881537	0.75915	0.24085	0.75915	0.122388
823	0.881537	0.75915	0.24085	0.75915	0.122388
824	0.881537	0.75915	0.24085	0.75915	0.122388
825	0.881537	0.75915	0.24085	0.75915	0.122388
826	0.881537	0.75915	0.24085	0.75915	0.122388
827	0.881537	0.75915	0.24085	0.75915	0.122388
828	0.881537	0.75915	0.24085	0.75915	0.122388
829	0.881537	0.75915	0.24085	0.75915	0.122388
830	0.881537	0.75915	0.24085	0.75915	0.122388
831	0.881537	0.75915	0.24085	0.75915	0.122388
832	0.881537	0.75915	0.24085	0.75915	0.122388
833	0.881537	0.75915	0.24085	0.75915	0.122388
834	0.881537	0.75915	0.24085	0.75915	0.122388
835	0.881537	0.75915	0.24085	0.75915	0.122388
836	0.881537	0.75915	0.24085	0.75915	0.122388
837	0.881537	0.75915	0.24085	0.75915	0.122388
838	0.881537	0.75915	0.24085	0.75915	0.122388
839	0.881537	0.75915	0.24085	0.75915	0.122388
840	0.881537	0.75915	0.24085	0.75915	0.122388
841	0.881537	0.75915	0.24085	0.75915	0.122388
842	0.881537	0.75915	0.24085	0.75915	0.122388
843	0.881537	0.75915	0.24085	0.75915	0.122388
844	0.881537	0.75915	0.24085	0.75915	0.122388
845	0.881537	0.75915	0.24085	0.75915	0.122388
846	0.881537	0.75915	0.24085	0.75915	0.122388
847	0.881537	0.75915	0.24085	0.75915	0.122388
848	0.881537	0.75915	0.24085	0.75915	0.122388
849	0.881537	0.75915	0.24085	0.75915	0.122388
850	0.881537	0.75915	0.24085	0.75915	0.122388
851	0.881537	0.75915	0.24085	0.75915	0.122388
852	0.881537	0.75915	0.24085	0.75915	0.122388
853	0.881537	0.75915	0.24085	0.75915	0.122388
854	0.881537	0.75915	0.24085	0.75915	0.122388
855	0.881537	0.75915	0.24085	0.75915	0.122388
856	0.881537	0.75915	0.24085	0.75915	0.122388
857	0.881537	0.75915	0.24085	0.75915	0.122388
858	0.881537	0.75915	0.24085	0.75915	0.122388
859	0.881537	0.75915	0.24085	0.75915	0.122388
860	0.881537	0.75915	0.24085	0.75915	0.122388
861	0.881537	0.75915	0.24085	0.75915	0.122388
862	0.881537	0.75915	0.24085	0.75915	0.122388
863	0.881537	0.75915	0.24085	0.75915	0.122388
864	0.881537	0.75915	0.24085	0.75915	0.122388
865	0.881537	0.75915	0.24085	0.75915	0.122388
866	0.881537	0.75915	0.24085	0.75915	0.122388
867	0.881537	0.75915	0.24085	0.75915	0.122388
868	0.881537	0.75915	0.24085	0.75915	0.122388
869	0.881537	0.75915	0.24085	0.75915	0.122388
870	0.881537	0.75915	0.24085	0.75915	0.122388
871	0.881537	0.75915	0.24085	0.75915	0.122388
872	0.881537	0.75915	0.24085	0.75915	0.122388
873	0.881537	0.75915	0.24085	0.75915	0.122388
874	0.881537	0.75915	0.24085	0.75915	0.122388
875	0.881537	0.75915	0.24085	0.75915	0.122388
876	0.881537	0.75915	0.24085	0.75915	0.122388
877	0.881537	0.75915	0.24085	0.75915	0.122388
878	0.881537	0.75915	0.24085	0.75915	0.122388
879	0.881537	0.75915	0.24085	0.75915	0.122388
880	0.881537	0.75915	0.24085	0.75915	0.122388
881	0.881537	0.75915	0.24085	0.75915	0.122388
882	0.881537	0.75915	0.24085	0.75915	0.122388
883	0.881537	0.75915	0.24085	0.75915	0.122388
884	0.881537	0.75915	0.24085	0.75915	0.122388
885	0.881537	0.75915	0.24085	0.75915	0.122388
886	0.881537	0.75915	0.24085	0.75915	0.122388
887	0.881537	0.75915	0.24085	0.75915	0.122388
888	0.881537	0.75915	0.24085	0.75915	0.122388
889	0.881537	0.75915	0.24085	0.75915	0.122388
890	0.881537	0.75915	0.24085	0.75915	0.122388
891	0.881537	0.75915	0.24085	0.75915	0.122388
892	0.881537	0.75915	0.24085	0.75915	0.122388
893	0.881537	0.75915	0.24085	0.75915	0.122388
894	0.881537	0.75915	0.24085	0.75915	0.122388
895	0.881537	0.75915	0.24085	0.75915	0.122388
896	0.881537	0.75915	0.24085	0.75915	0.122388
897	0.881537	0.75915	0.24085	0.75915	0.122388
898	0.881537	0.75915	0.24085	0.75915	0.122388
899	0.881537	0.75915	0.24085	0.75915	0.122388
900	0.881537	0.75915	0.24085	0.75915	0.122388
901	0.881537	0.75915	0.24085	0.75915	0.122388
902	0.881537	0.75915	0.24085	0.75915	0.122388
903	0.881537	0.75915	0.24085	0.75915	0.122388
904	0.881537	0.75915	0.24085	0.75915	0.122388
905	0.881537	0.75915	0.24085	0.75915	0.122388
906	0.881537	0.75915	0.24085	0.75915	0.122388
907	0.881537	0.75915	0.24085	0.75915	0.122388
908	0.881537	0.75915	0.24085	0.75915	0.122388
909	0.881537	0.75915	0.24085	0.75915	0.122388
910	0.881537	0.75915	0.24085	0.75915	0.122388
911	0.881537	0.75915	0.24085	0.75915	0.122388
912	0.881537	0.75915	0.24085	0.75915	0.122388
913	0.881537	0.75915	0.24085	0.75915	0.122388
914	0.881537	0.75915	0.24085	0.75915	0.122388
915	0.881537	0.75915	0.24085	0.75915	0.122388
916	0.881537	0.75915	0.24085	0.75915	0.122388
917	0.881537	0.75915	0.24085	0.75915	0.122388
918	0.881537	0.75915	0.24085	0.75915	0.122388
919	0.881537	0.75915	0.24085	0.75915	0.122388
920	0.881537	0.75915	0.24085	0.75915	0.122388
921	0.881537	0.75915	0.24085	0.75915	0.122388
922	0.881537	0.75915	0.24085	0.75915	0.122388
923	0.881537	0.75915	0.24085	0.75915	0.122388
924	0.881537	0.75915	0.24085	0.75915	0.122388
925	0.881537	0.75915	0.24085	0.75915	0.122388
926	0.881537	0.75915	0.24085	0.75915	0.122388
927	0.881537	0.75915	0.24085	0.75915	0.122388
928	0.881537	0.75915	0.24085	0.75915	0.122388
929	0.881537	0.75915	0.24085	0.75915	0.122388
930	0.881537	0.75915	0.24085	0.75915	0.122388
931	0.881537	0.75915	0.24085	0.75915	0.122388
932	0.881537	0.75915	0.24085	0.75915	0.122388
933	0.881537	0.75915	0.24085	0.75915	0.122388
934	0.881537	0.75915	0.24085	0.75915	0.122388
935	0.881537	0.75915	0.24085	0.75915	0.122388
936	0.881537	0.75915	0.24085	0.75915	0.122388
937	0.881537	0.75915	0.24085	0.75915	0.122388
938	0.881537	0.75915	0.24085	0.75915	0.122388
939	0.881537	0.75915	0.24085	0.75915	0.122388
940	0.881537	0.75915	0.24085	0.75915	0.122388
941	0.881537	0.75915	0.24085	0.75915	0.122388
942	0.881537	0.75915	0.24085	0.75915	0.122388
943	0.881537	0.75915	0.24085	0.75915	0.122388
944	0.881537	0.75915	0.24085	0.75915	0.122388
945	0.881537	0.75915	0.24085	0.75915	0.122388
946	0.881537	0.75915	0.24085	0.75915	0.122388
947	0.881537	0.75915	0.24085	0.75915	0.122388
948	0.881537	0.75915	0.24085	0.75915	0.122388
949	0.881537	0.75915	0.24085	0.75915	0.122388
950	0.881537	0.75915	0.24085	0.75915	0.122388
951	0.881537	0.75915	0.24085	0.75915	0.122388
952	0.881537	0.75915	0.24085	0.75915	0.122388
953	0.881537	0.75915	0.24085	0.75915	0.122388
954	0.881537	0.75915	0.24085	0.75915	0.122388
955	0.881537	0.75915	0.24085	0.75915	0.122388
956	0.881537	0.75915	0.24085	0.75915	0.122388
957	0.881537	0.75915	0.24085	0.75915	0.122388
958	0.881537	0.75915	0.24085	0.75915	0.122388
959	0.881537	0.75915	0.24085	0.75915	0.122388
960	0.881537	0.75915	0.24085	0.75915	0.122388
961	0.881537	0.75915	0.24085	0.75915	0.122388
962	0.881537	0.75915	0.24085	0.75915	0.122388
963	0.881537	0.75915	0.24085	0.75915	0.122388
964	0.881537	0.75915	0.24085	0.75915	0.122388
965	0.881537	0.75915	0.24085	0.75915	0.122388
966	0.881537	0.75915	0.24085	0.75915	0.122388
967	0.881537	0.75915	0.24085	0.75915	0.122388
968	0.881537	0.75915	0.24085	0.75915	0.122388
969	0.881537	0.75915	0.24085	0.75915	0.122388
970	0.881537	0.75915	0.24085	0.75915	0.122388
971	0.881537	0.75915	0.24085	0.75915	0.122388
972	0.881537	0.75915	0.24085	0.75915	0.122388
973	0.881537	0.75915	0.24085	0.75915	0.122388
974	0.881537	0.75915	0.24085	0.75915	0.122388
975	0.881537	0.75915	0.24085	0.75915	0.122388
976	0.881537	0.75915	0.24085	0.75915	0.122388
977	0.881537	0.75915	0.24085	0.75915	0.122388
978	0.881537	0.75915	0.24085	0.75915	0.122388
979	0.881537	0.75915	0.24085	0.75915	0.122388
980	0.881537	0.75915	0.24085	0.75915	0.122388
981	0.881537	0.75915	0.24085	0.75915	0.122388
982	0.881537	0.75915	0.24085	0.75915	0.122388
983	0.881537	0.75915	0.24085	0.75915	0.122388
984	0.881537	0.75915	0.24085	0.75915	0.122388
985	0.881537	0.75915	0.24085	0.75915	0.122388
986	0.881537	0.75915	0.24085	0.75915	0.122388
987	0.881537	0.75915	0.24085	0.75915	0.122388
988	0.881537	0.75915	0.24085	0.75915	0.122388
989	0.881537	0.75915	0.24085	0.75915	0.122388
990	0.881537	0.75915	0.24085	0.75915	0.122388
991	0.881537	0.75915	0.24085	0.75915	0.122388
992	0.881537	0.75915	0.24085	0.75915	0.122388
993	0.881537	0.75915	0.24085	0.75915	0.122388
994	0.881537	0.75915	0.24085	0.75915	0.122388
995	0.881537	0.75915	0.24085	0.75915	0.122388
996	0.881537	0.75915	0.24085	0.75915	0.122388
997	0.881537	0.75915	0.24085	0.75915	0.122388
998	0.881537	0.75915	0.24085	0.75915	0.122388
999	0.881537	0.75915	0.24085	0.75915	0.122388
1000	0.881537	0.75915	0.24085	0.75915	0.122388
1001	0.881537	0.75915	0.24085	0.75915	0.122388
1002	0.881537	0.75915	0.24085	0.75915	0.122388
1003	0.881537	0.75915	0.24085	0.75915	0.122388
1004	0.881537	0.75915	0.24085	0.75915	0.122388
1005	0.881537	0.75915	0.24085	0.75915	0.122388
1006	0.881537	0.75915	0.24085	0.75915	0.122388
1007	0.881537	0.75915	0.24085	0.75915	0.122388
1008	0.881537	0.75915	0.24085	0.75915	0.122388
1009	0.881537	0.75915	0.24085	0.75915	0.122388
1010	0.881537	0.75915	0.24085	0.75915	0.122388
1011	0.881537	0.75915	0.24085	0.75915	0.122388
1012	0.881537	0.75915	0.24085	0.75915	0.122388
1013	0.881537	0.75915	0.24085	0.75915	0.122388
1014	0.881537	0.75915	0.24085	0.75915	0.122388
1015	0.881537	0.75915	0.24085	0.75915	0.122388
1016	0.881537	0.75915	0.24085	0.75915	0.122388
1017	0.881537	0.75915	0.24085	0.75915	0.122388
1018	0.881537	0.75915	0.24085	0.75915	0.122388
1019	0.881537	0.75915	0.24085	0.75915	0.122388
1020	0.881537	0.75915	0.24085	0.75915	0.122388
1021	0.881537	0.75915	0.24085	0.75915	0.122388
1022	0.881537	0.75915	0.24085	0.75915	0.122388
1023	0.881537	0.75915	0.24085	0.75915	0.122388
1024	0.881537	0.75915	0.24085	0.75915	0.122388
1025	0.881537	0.75915	0.24085	0.75915	0.122388
1026	0.881537	0.75915	0.24085	0.75915	0.122388
1027	0.881537	0.75915	0.24085	0.75915	0.122388
1028	0.881537	0.75915	0.24085	0.75915	0.122388
1029	0.881537	0.75915	0.24085	0.75915	0.122388
1030	0.881537	0.75915	0.24085	0.75915	0.122388
1031	0.881537	0.75915	0.24085	0.75915	0.122388
1032	0.881537	0.75915	0.24085	0.75915	0.122388
1033	0.881537	0.75915	0.24085	0.75915	0.122388
1034	0.881537	0.75915	0.24085	0.75915	0.122388
1035	0.881537	0.75915	0.24085	0.75915	0.122388
1036	0.881537	0.75915	0.24085	0.75915	0.122388
1037	0.881537	0.75915	0.24085	0.75915	0.122388
1038	0.881537	0.75915	0.24085	0.75915	0.122388
1039	0.881537	0.75915	0.24085	0.75915	0.122388
1040	0.881537	0.75915	0.24085	0.75915	0.122388
1041	0.881537	0.75915	0.24085	0.75915	0.122388
1042	0.881537	0.75915	0.24085	0.75915	0.122388
1043	0.881537	0.75915	0.24085	0.75915	0.122388
1044	0.881537	0.75915	0.24085	0.75915	0.122388
1045	0.881537	0.75915	0.24085	0.75915	0.122388
1046	0.881537	0.75915	0.24085	0.75915	0.122388
1047	0.881537	0.75915	0.24085	0.75915	0.122388
1048	0.881537	0.75915	0.24085	0.75915	0.122388
1049	0.881537	0.75915	0.24085	0.75915	0.122388
1050	0.881537	0.75915	0.24085	0.75915	0.122388
1051	0.881537	0.75915	0.24085	0.75915	0.122388
1052	0.881537	0.75915	0.24085	0.75915	0.122388
1053	0.881537	0.75915	0.24085	0.75915	0.122388
1054	0.881537	0.75915	0.24085	0.75915	0.122388
1055	0.881537	0.75915	0.24085	0.75915	0.122388
1056	0.881537	0.75915	0.24085	0.75915	0.122388
1057	0.881537	0.75915	0.24085	0.75915	0.122388
1058	0.881537	0.75915	0.24085	0.75915	0.122388
1059	0.881537	0.75915	0.24085	0.75915	0.122388
1060	0.881537	0.75915	0.24085	0.75915	0.122388
1061	0.881537	0.75915	0.24085	0.75915	0.122388
1062	0.881537	0.75915	0.24085	0.75915	0.122388
1063	0.881537	0.75915	0.24085	0.75915	0.122388
1064	0.881537	0.75915	0.24085	0.75915	0.122388
1065	0.881537	0.75915	0.24085	0.75915	0.122388
1066	0.881537	0.75915	0.24085	0.75915	0.122388
1067	0.881537	0.75915	0.24085	0.75915	0.122388
1068	0.881537	0.75915	0.24085	0.75915	0.122388
1069	0.881537	0.75915	0.24085	0.75915	0.122388
1070	0.881537	0.75915	0.24085	0.75915	0.122388
1071	0.881537	0.75915	0.24085	0.75915	0.122388
1072	0.881537	0.75915	0.24085	0.75915	0.122388
1073	0.881537	0.75915	0.24085	0.75915	0.122388
1074	0.881537	0.75915	0.24085	0.75915	0.122388
1075	0.881537	0.75915	0.24085	0.75915	0.122388
1076	0.881537	0.75915	0.24085	0.75915	0.122388
1077	0.881537	0.75915	0.24085	0.75915	0.122388
1078	0.881537	0.75915	0.24085	0.75915	0.122388
1079	0.881537	0.75915	0.24085	0.75915	0.122388
1080	0.881537	0.75915	0.24085	0.75915	0.122388
1081	0.881537	0.75915	0.24085	0.75915	0.122388
1082	0.881537	0.75915	0.24085	0.75915	0.122388
1083	0.881537	0.75915	0.24085	0.75915	0.122388
1084	0.881537	0.75915	0.24085	0.75915	0.122388
1085	0.881537	0.75915	0.24085	0.75915	0.122388
1086	0.881537	0.75915	0.24085	0.75915	0.122388
1087	0.881537	0.75915	0.24085	0.75915	0.122388
1088	0.881537	0.75915	0.24085	0.75915	0.122388
1089	0.881537	0.75915	0.24085	0.75915	0.122388
1090	0.881537	0.75915	0.24085	0.75915	0.122388
1091	0.881537	0.75915	0.24085	0.75915	0.122388
1092	0.881537	0.75915	0.24085	0.75915	0.122388
1093	0.881537	0.75915	0.24085	0.75915	0.122388
1094	0.881537	0.75915	0.24085	0.75915	0.122388
1095	0.881537	0.75915	0.24085	0.75915	0.122388
1096	0.881537	0.75915	0.24085	0.75915	0.122388
1097	0.881537	0.75915	0.24085	0.75915	0.122388
1098	0.881537	0.75915	0.24085	0.75915	0.122388
1099	0.881537	0.75915	0.24085	0.75915	0.122388
1100	0.881537	0.75915	0.24085	0.75915	0.122388
1101	0.881537	0.75915	0.24085	0.75915	0.122388
1102	0.881537	0.75915	0.24085	0.75915	0.122388
1103	0.881537	0.75915	0.24085	0.75915	0.122388
1104	0.881537	0.75915	0.24085	0.75915	0.122388
1105	0.881537	0.75915	0.24085	0.75915	0.122388
1106	0.881537	0.75915	0.24085	0.75915	0.122388
1107	0.881537	0.75915	0.24085	0.75915	0.122388
1108	0.881537	0.75915	0.24085	0.75915	0.122388
1109	0.881537	0.75915	0.24085	0.75915	0.122388
1110	0.881537	0.75915	0.24085	0.75915	0.122388
1111	0.881537	0.75915	0.24085	0.75915	0.122388
1112	0.881537	0.75915	0.24085	0.75915	0.122388
1113	0.881537	0.75915	0.24085	0.75915	0.122388
1114	0.881537	0.75915	0.24085	0.75915	0.122388
1115	0.881537	0.75915	0.24085	0.75915	0.122388
1116	0.881537	0.75915	0.24085	0.75915	0.122388
1117	0.881537	0.75915	0.24085	0.75915	0.122388
1118	0.881537	0.75915	0.24085	0.75915	0.122388
1119	0.881537	0.75915	0.24085	0.75915	0.122388
1120	0.881537	0.75915	0.24085	0.75915	0.122388
1121	0.881537	0.75915	0.24085	0.75915	0.122388
1122	0.881537	0.75915	0.24085	0.75915	0.122388
1123	0.881537	0.75915	0.24085	0.75915	0.122388
1124	0.881537	0.75915	0.24085	0.75915	0.122388
1125	0.881537	0.75915	0.24085	0.75915	0.122388
1126	0.881537	0.75915	0.24085	0.75915	0.122388
1127	0.881537	0.75915	0.24085	0.75915	0.122388
1128	0.881537	0.75915	0.24085	0.75915	0.122388
1129	0.881537	0.75915	0.24085	0.75915	0.122388
1130	0.881537	0.75915	0.24085	0.75915	0.122388
1131	0.881537	0.75915	0.24085	0.75915	0.122388
1132	0.881537	0.75915	0.24085	0.75915	0.122388
1133	0.881537	0.75915	0.24085	0.75915	0.122388
1134	0.881537	0.75915	0.24085	0.75915	0.122388
1135	0.881537	0.75915	0.24085	0.75915	0.122388
1136	0.881537	0.75915	0.24085	0.75915	0.122388
1137	0.881537	0.75915	0.24085	0.75915	0.122388
1138	0.881537	0.75915	0.24085	0.75915	0.122388
1139	0.881537	0.75915	0.24085	0.75915	0.122388
1140	0.881537	0.75915	0.24085	0.75915	0.122388
1141	0.881537	0.75915	0.24085	0.75915	0.122388
1142	0.881537	0.75915	0.24085	0.75915	0.122388
1143	0.881537	0.75915	0.24085	0.75915	0.122388
1144	0.881537	0.75915	0.24085	0.75915	0.122388
1145	0.881537	0.75915	0.24085	0.75915	0.122388
1146	0.881537	0.75915	0.24085	0.75915	0.122388
1147	0.881537	0.75915	0.24085	0.75915	0.122388
1148	0.881537	0.75915	0.24085	0.75915	0.122388
1149	0.881537	0.75915	0.24085	0.75915	0.122388
1150	0.881537	0.75915	0.24085	0.75915	0.122388
1151	0.881537	0.75915	0.24085	0.75915	0.122388
1152	0.881537	0.75915	0.24085	0.75915	0.122388
1153	0.881537	0.75915	0.24085	0.75915	0.122388
1154	0.881537	0.75915	0.24085	0.75915	0.122388
1155	0.881537	0.75915	0.24085	0.75915	0.122388
1156	0.881537	0.75915	0.24085	0.75915	0.122388
1157	0.881537	0.75915	0.24085	0.75915	0.122388
1158	0.881537	0.75915	0.24085	0.75915	0.122388
1159	0.881537	0.75915	0.24085	0.75915	0.122388
1160	0.881537	0.75915	0.24085	0.75915	0.122388
1161	0.881537	0.75915	0.24085	0.75915	0.122388
1162	0.881537	0.75915	0.24085	0.75915	0.122388
1163	0.881537	0.75915	0.24085	0.75915	0.122388
1164	0.881537	0.75915	0.24085	0.75915	0.122388
1165	0.881537	0.75915	0.24085	0.75915	0.122388
1166	0.881537	0.75915	0.24085	0.75915	0.122388
1167	0.881537	0.75915	0.24085	0.75915	0.122388
1168	0.881537	0.75915	0.24085	0.75915	0.122388
1169	0.881537	0.75915	0.24085	0.75915	0.122388
1170	0.881537	0.75915	0.24085	0.75915	0.122388
1171	0.881537	0.75915	0.24085	0.75915	0.122388
1172	0.881537	0.75915	0.24085	0.75915	0.122388
1173	0.881537	0.75915	0.24085	0.75915	0.122388
1174	0.881537	0.75915	0.24085	0.75915	0.122388
1175	0.881537	0.75915	0.24085	0.75915	0.122388
1176	0.881537	0.75915	0.24085	0.75915	0.122388
1177	0.881537	0.75915	0.24085	0.75915	0.122388
1178	0.881537	0.75915	0.24085	0.75915	0.122388
1179	0.881537	0.75915	0.24085	0.75915	0.122388
1180	0.881537	0.75915	0.24085	0.75915	0.122388
1181	0.881537	0.75915	0.24085	0.75915	0.122388
1182	0.881537	0.75915	0.24085	0.75915	0.122388
1183	0.881537	0.75915	0.24085	0.75915	0.122388
1184	0.881537	0.75915	0.24085	0.75915	0.122388
1185	0.881537	0.75915	0.24085	0.75915	0.122388
1186	0.881537	0.75915	0.24085	0.75915	0.122388
1187	0.881537	0.75915	0.24085	0.75915	0.122388
1188	0.881537	0.75915	0.24085	0.75915	0.122388
1189	0.881537	0.75915	0.24085	0.75915	0.122388
1190	0.881537	0.75915	0.24085	0.75915	0.122388
1191	0.881537	0.75915	0.24085	0.75915	0.122388
1192	0.881537	0.75915	0.24085	0.75915	0.122388
1193	0.881537	0.75915	0.24085	0.75915	0.122388
1194	0.881537	0.75915	0.24085	0.75915	0.122388
1195	0.881537	0.75915	0.24085	0.75915	0.122388
1196	0.881537	0.75915	0.24085	0.75915	0.122388
1197	0.881537	0.75915	0.24085	0.75915	0.122388
1198	0.881537	0.75915	0.24085	0.75915	0.122388
1199	0.881537	0.75915	0.24085	0.75915	0.122388
1200	0.881537	0.75915	0.24085	0.75915	0.122388
1201	0.881537	0.75915	0.24085	0.75915	0.122388
1202	0.881537	0.75915	0.24085	0.75915	0.122388
1203	0.881537	0.75915	0.24085	0.75915	0.122388
1204	0.881537	0.75915	0.24085	0.75915	0.122388
1205	0.881537	0.75915	0.24085	0.75915	0.122388
1206	0.881537	0.75915	0.24085	0.75915	0.122388
1207	0.881537	0.75915	0.24085	0.75915	0.122388
1208	0.881537	0.75915	0.24085	0.75915	0.122388
1209	0.881537	0.75915	0.24085	0.75915	0.122388
1210	0.881537	0.75915	0.24085	0.75915	0.122388
1211	0.881537	0.75915	0.24085	0.75915	0.122388
1212	0.881537	0.75915	0.24085	0.75915	0.122388
1213	0.881537	0.75915	0.24085	0.75915	0.122388
1214	0.881537	0.75915	0.24085	0.75915	0.122388
1215	0.881537	0.75915	0.24085	0.75915	0.122388
1216	0.881537	0.75915	0.24085	0.75915	0.122388
1217	0.881537	0.75915	0.24085	0.75915	0.122388
1218	0.881537	0.75915	0.24085	0.75915	0.122388
1219	0.881537	0.75915	0.24085	0.75915	0.122388
1220	0.881537	0.75915	0.24085	0.75915	0.122388
1221	0.881537	0.75915	0.24085	0.75915	0.122388
1222	0.881537	0.75915	0.24085	0.75915	0.122388
1223	0.881537	0.75915	0.24085	0.75915	0.122388
1224	0.881537	0.75915	0.24085	0.75915	0.122388
1225	0.881537	0.75915	0.24085	0.75915	0.122388
1226	0.881537	0.75915	0.24085	0.75915	0.122388
1227	0.881537	0.75915	0.24085	0.75915	0.122388
1228	0.881537	0.75915	0.24085	0.75915	0.122388
1229	0.881537	0.75915	0.24085	0.75915	0.122388
1230	0.881537	0.75915	0.24085	0.75915	0.122388
1231	0.881537	0.75915	0.24085	0.75915	0.122388
1232	0.881537	0.75915	0.24085	0.75915	0.122388
1233	0.881537	0.75915	0.24085	0.75915	0.122388
1234	0.881537	0.75915	0.24085	0.75915	0.122388
1235	0.881537	0.75915	0.24085	0.75915	0.122388
1236	0.881537	0.75915	0.24085	0.75915	0.122388
1237	0.881537	0.75915	0.24085	0.75915	0.122388
1238	0.881537	0.75915	0.24085	0.75915	0.122388
1239	0.881537	0.75915	0.24085	0.75915	0.122388
1240	0.881537	0.75915	0.24085	0.75915	0.122388
1241	0.881537	0.75915	0.24085	0.75915	0.122388
1242	0.881537	0.75915	0.24085	0.75915	0.122388
1243	0.881537	0.75915	0.24085	0.75915	0.122388
1244	0.881537	0.75915	0.24085	0.75915	0.122388
1245	0.881537	0.75915	0.24085	0.75915	0.122388
1246	0.881537	0.75915	0.24085	0.75915	0.122388
1247	0.881537	0.75915	0.24085	0.75915	0.122388
1248	0.881537	0.75915	0.24085	0.75915	0.122388
1249	0.881537	0.75915	0.24085	0.75915	0.122388
1250	0.881537	0.75915	0.24085	0.75915	0.122388
1251	0.881537	0.75915	0.24085	0.75915	0.122388
1252	0.881537	0.75915	0.24085	0.75915	0.122388
1253	0.881537	0.75915	0.24085	0.75915	0.122388
1254	0.881537	0.75915	0.24085	0.75915	0.122388
1255	0.881537	0.75915	0.24085	0.75915	0.122388
1256	0.881537	0.75915	0.24085	0.75915	0.122388
1257	0.881537	0.75915	0.24085	0.75915	0.122388
1258	0.881537	0.75915	0.24085	0.75915	0.122388
1259	0.881537	0.75915	0.24085	0.75915	0.122388
1260	0.881537	0.75915	0.24085	0.75915	0.122388
1261	0.881537	0.75915	0.24085	0.75915	0.122388
1262	0.881537	0.75915	0.24085	0.75915	0.122388
1263	0.881537	0.75915	0.24085	0.75915	0.122388
1264	0.881537	0.75915	0.24085	0.75915	0.122388
1265	0.881537	0.75915	0.24085	0.75915	0.122388
1266	0.881537	0.75915	0.24085	0.75915	0.122388
1267	0.881537	0.75915	0.24085	0.75915	0.122388
1268	0.881537	0.75915	0.24085	0.75915	0.122388
1269	0.881537	0.75915	0.24085	0.75915	0.122388
1270	0.881537	0.75915	0.24085	0.75915	0.122388
1271	0.881537	0.75915	0.24085	0.75915	0.122388
1272	0.881537	0.75915	0.24085	0.75915	0.122388
1273	0.881537	0.75915	0.24085	0.75915	0.122388
1274	0.881537	0.75915	0.24085	0.75915	0.122388
1275	0.881537	0.75915	0.24085	0.75915	0.122388
1276	0.881537	0.75915	0.24085	0.75915	0.122388
1277	0.881537	0.75915	0.24085	0.75915	0.122388
1278	0.881537	0.75915	0.24085	0.75915	0.122388
1279	0.881537	0.75915	0.24085	0.75915	0.122388
1280	0.881537	0.75915	0.24085	0.75915	0.122388
1281	0.881537	0.75915	0.24085	0.75915	0.122388
1282	0.881537	0.75915	0.24085	0.75915	0.122388
1283	0.881537	0.75915	0.24085	0.75915	0.122388
1284	0.881537	0.75915	0.24085	0.75915	0.122388
1285	0.881537	0.75915	0.24085	0.75915	0.122388
1286	0.881537	0.75915	0.24085	0.75915	0.122388
1287	0.881537	0.75915	0.24085	0.75915	0.122388
1288	0.881537	0.75915	0.24085	0.75915	0.122388
1289	0.881537	0.75915	0.24085	0.75915	0.122388
1290	0.881537	0.75915	0.24085	0.75915	0.122388
1291	0.881537	0.75915	0.24085	0.75915	0.122388
1292	0.881537	0.75915	0.24085	0.75915	0.122388
1293	0.881537	0.75915	0.24085	0.75915	0.122388
1294	0.881537	0.75915	0.24085	0.75915	0.122388
1295	0.881537	0.75915	0.24085	0.75915	0.122388
1296	0.881537	0.75915	0.24085	0.75915	0.122388
1297	0.881537	0.75915	0.24085	0.75915	0.122388
1298	0.881537	0.75915	0.24085	0.75915	0.122388
1299	0.881537	0.75915	0.24085	0.75915	0.122388
1300	0.881537	0.75915	0.24085	0.75915	0.122388
1301	0.881537	0.75915	0.24085	0.75915	0.122388
1302	0.881537	0.75915	0.24085	0.75915	0.122388
1303	0.881537	0.75915	0.24085	0.75915	0.122388
1304	0.881537	0.75915	0.24085	0.75915	0.122388
1305	0.881537	0.75915	0.24085	0.75915	0.122388
1306	0.881537	0.75915	0.24085	0.75915	0.122388
1307	0.881537	0.75915	0.24085	0.75915	0.122388
1308	0.881537	0.75915	0.24085	0.75915	0.122388
1309	0.881537	0.75915	0.24085	0.75915	0.122388
1310	0.881537	0.75915	0.24085	0.75915	0.122388
1311	0.881537	0.75915	0.24085	0.75915	0.122388
1312	0.881537	0.75915	0.24085	0.75915	0.122388
1313	0.881537	0.75915	0.24085	0.75915	0.122388
1314	0.881537	0.75915	0.24085	0.75915	0.122388
1315	0.881537	0.75915	0.24085	0.75915	0.122388
1316	0.881537	0.75915	0.24085	0.75915	0.122388
1317	0.881537	0.75915	0.24085	0.75915	0.122388
1318	0.881537	0.75915	0.24085	0.75915	0.122388
1319	0.881537	0.75915	0.24085	0.75915	0.122388
1320	0.881537	0.75915	0.24085	0.75915	0.122388
1321	0.881537	0.75915	0.24085	0.75915	0.122388
1322	0.881537	0.75915	0.24085	0.75915	0.122388
1323	0.881537	0.75915	0.24085	0.75915	0.122388
1324	0.881537	0.75915	0.24085	0.75915	0.122388
1325	0.881537	0.75915	0.24085	0.75915	0.122388
1326	0.881537	0.75915	0.24085	0.75915	0.122388
1327	0.881537	0.75915	0.24085	0.75915	0.122388
1328	0.881537	0.75915	0.24085	0.75915	0.122388
1329	0.881537	0.75915	0.24085	0.75915	0.122388
1330	0.881537	0.75915	0.24085	0.75915	0.122388
1331	0.881537	0.75915	0.24085	0.75915	0.122388
1332	0.881537	0.75915	0.24085	0.75915	0.122388
1333	0.881537	0.75915	0.24085	0.75915	0.122388
1334	0.881537	0.75915	0.24085	0.75915	0.122388
1335	0.881537	0.75915	0.24085	0.75915	0.122388
1336	0.881537	0.75915	0.24085	0.75915	0.122388
1337	0.881537	0.75915	0.24085	0.75915	0.122388
1338	0.881537	0.75915	0.24085	0.75915	0.122388
1339	0.881537	0.75915	0.24085	0.75915	0.122388
1340	0.881537	0.75915	0.24085	0.75915	0.122388
1341	0.881537	0.75915	0.24085	0.75915	0.122388
1342	0.881537	0.75915	0.24085	0.75915	0.122388
1343	0.881537	0.75915	0.24085	0.75915	0.122388
1344	0.881537	0.75915	0.24085	0.75915	0.122388
1345	0.881537	0.75915	0.24085	0.75915	0.122388
1346	0.881537	0.75915	0.24085	0.75915	0.122388
1347	0.881537	0.75915	0.24085	0.75915	0.122388
1348	0.881537	0.75915	0.24085	0.75915	0.122388
1349	0.881537	0.75915	0.24085	0.75915	0.122388
1350	0.881537	0.75915	0.24085	0.75915	0.122388
1351	0.881537	0.75915	0.24085	0.75915	0.122388
1352	0.881537	0.75915	0.24085	0.75915	0.122388
1353	0.881537	0.75915	0.24085	0.75915	0.122388
1354	0.881537	0.75915	0.24085	0.75915	0.122388
1355	0.881537	0.75915	0.24085	0.75915	0.122388
1356	0.881537	0.75915	0.24085	0.75915	0.122388
1357	0.881537	0.75915	0.24085	0.75915	0.122388
1358	0.881537	0.75915	0.24085	0.75915	0.122388
1359	0.881537	0.75915	0.24085	0.75915	0.122388
1360	0.881537	0.75915	0.24085	0.75915	0.122388
1361	0.881537	0.75915	0.24085	0.75915	0.122388
1362	0.881537	0.75915	0.24085	0.75915	0.122388
1363	0.881537	0.75915	0.24085	0.75915	0.122388
1364	0.881537	0.75915	0.24085	0.75915	0.122388
1365	0.881537	0.75915	0.24085	0.75915	0.122388
1366	0.881537	0.75915	0.24085	0.75915	0.122388
1367	0.881537	0.75915	0.24085	0.75915	0.122388
1368	0.881537	0.75915	0.24085	0.75915	0.122388
1369	0.881537	0.75915	0.24085	0.75915	0.122388
1370	0.881537	0.75915	0.24085	0.75915	0.122388
1371	0.881537	0.75915	0.24085	0.75915	0.122388
1372	0.881537	0.75915	0.24085	0.75915	0.122388
1373	0.881537	0.75915	0.24085	0.75915	0.122388
1374	0.881537	0.75915	0.24085	0.75915	0.122388
1375	0.881537	0.75915	0.24085	0.75915	0.122388
1376	0.881537	0.75915	0.24085	0.75915	0.122388
1377	0.881537	0.75915	0.24085	0.75915	0.122388
1378	0.881537	0.75915	0.24085	0.75915	0.122388
1379	0.881537	0.75915	0.24085	0.75915	0.122388
1380	0.881537	0.75915	0.24085	0.75915	0.122388
1381	0.881537	0.75915	0.24085	0.75915	0.122388
1382	0.881537	0.75915	0.24085	0.75915	0.122388
1383	0.881537	0.75915	0.24085	0.75915	0.122388
1384	0.881537	0.75915	0.24085	0.75915	0.122388
1385	0.881537	0.75915	0.24085	0.75915	0.122388
1386	0.881537	0.75915	0.24085	0.75915	0.122388
1387	0.881537	0.75915	0.24085	0.75915	0.122388
1388	0.881537	0.75915	0.24085	0.75915	0.122388
1389	0.881537	0.75915	0.24085	0.75915	0.122388
1390	0.881537	0.75915	0.24085	0.75915	0.122388
1391	0.881537	0.75915	0.24085	0.75915	0.122388
1392	0.881537	0.75915	0.24085	0.75915	0.122388
1393	0.881537	0.75915	0.24085	0.75915	0.122388
1394	0.881537	0.75915	0.24085	0.75915	0.122388
1395	0.881537	0.75915	0.24085	0.75915	0.122388
1396	0.881537	0.75915	0.24085	0.75915	0.122388
1397	0.881537	0.75915	0.24085	0.75915	0.122388
1398	0.881537	0.75915	0.24085	0.75915	0.122388
1399	0.881537	0.75915	0.24085	0.75915	0.122388
1400	0.881537	0.75915	0.24085	0.75915	0.122388
1401	0.881537	0.75915	0.24085	0.75915	0.122388
1402	0.881537	0.75915	0.24085	0.75915	0.122388
1403	0.881537	0.75915	0.24085	0.75915	0.122388
1404	0.881537	0.75915	0.24085	0.75915	0.122388
1405	0.881537	0.75915	0.24085	0.75915	0.122388
1406	0.881537	0.75915	0.24085	0.75915	0.122388
1407	0.881537	0.75915	0.24085	0.75915	0.122388
1408	0.881537	0.75915	0.24085	0.75915	0.122388
1409	0.881537	0.75915	0.24085	0.75915	0.122388
1410	0.881537	0.75915	0.24085	0.75915	0.122388
1411	0.881537	0.75915	0.24085	0.75915	0.122388
1412	0.881537	0.75915	0.24085	0.75915	0.122388
1413	0.881537	0.75915	0.24085	0.75915	0.122388
1414	0.881537	0.75915	0.24085	0.75915	0.122388
1415	0.881537	0.75915	0.24085	0.75915	0.122388
1416	0.881537	0.75915	0.24085	0.75915	0.122388
1417	0.881537	0.75915	0.24085	0.75915	0.122388
1418	0.881537	0.75915	0.24085	0.75915	0.122388
1419	0.881537	0.75915	0.24085	0.75915	0.122388
1420	0.881537	0.75915	0.24085	0.75915	0.122388
1421	0.881537	0.75915	0.24085	0.75915	0.122388
1422	0.881537	0.75915	0.24085	0.75915	0.122388
1423	0.881537	0.75915	0.24085	0.75915	0.122388
1424	0.881537	0.75915	0.24085	0.75915	0.122388
1425	0.881537	0.75915	0.24085	0.75915	0.122388
1426	0.881537	0.75915	0.24085	0.75915	0.122388
1427	0.881537	0.75915	0.24085	0.75915	0.122388
1428	0.881537	0.75915	0.24085	0.75915	0.122388
1429	0.881537	0.75915	0.24085	0.75915	0.122388
1430	0.881537	0.75915	0.24085	0.75915	0.122388
1431	0.881537	0.75915	0.24085	0.75915	0.122388
1432	0.881537	0.75915	0.24085	0.75915	0.122388
1433	0.881537	0.75915	0.24085	0.75915	0.122388
1434	0.881537	0.75915	0.24085	0.75915	0.122388
1435	0.881537	0.75915	0.24085	0.75915	0.122388
1436	0.881537	0.75915	0.24085	0.75915	0.122388
1437	0.881537	0.75915	0.24085	0.75915	0.122388
1438	0.881537	0.75915	0.24085	0.75915	0.122388
1439	0.881537	0.75915	0.24085	0.75915	0.122388
1440	0.881537	0.75915	0.24085	0.75915	0.122388
1441	0.881537	0.75915	0.24085	0.75915	0.122388
1442	0.881537	0.75915	0.24085	0.75915	0.122388
1443	0.881537	0.75915	0.24085	0.75915	0.122388
1444	0.881537	0.75915	0.24085	0.75915	0.122388
1445	0.881537	0.75915	0.24085	0.75915	0.122388
1446	0.881537	0.75915	0.24085	0.75915	0.122388
1447	0.881537	0.75915	0.24085	0.75915	0.122388
1448	0.881537	0.75915	0.24085	0.75915	0.122388
1449	0.881537	0.75915	0.24085	0.75915	0.122388
1450	0.881537	0.75915	0.24085	0.75915	0.122388
1451	0.881537	0.75915	0.24085	0.75915	0.122388
1452	0.881537	0.75915	0.24085	0.75915	0.122388
1453	0.881537	0.75915	0.24085	0.75915	0.122388
1454	0.881537	0.75915	0.24085	0.75915	0.122388
1455	0.881537	0.75915	0.24085	0.75915	0.122388
1456	0.881537	0.75915	0.24085	0.75915	0.122388
1457	0.881537	0.75915	0.24085	0.75915	0.122388
1458	0.881537	0.75915	0.24085	0.75915	0.122388
1459	0.881537	0.75915	0.24085	0.75915	0.122388
1460	0.881537	0.75915	0.24085	0.75915	0.122388
1461	0.881537	0.75915	0.24085	0.75915	0.122388
1462	0.881537	0.75915	0.24085	0.75915	0.122388
1463	0.881537	0.75915	0.24085	0.75915	0.122388
1464	0.881537	0.75915	0.24085	0.75915	0.122388
1465	0.881537	0.75915	0.24085	0.75915	0.122388
1466	0.881537	0.75915	0.24085	0.75915	0.122388
1467	0.881537	0.75915	0.24085	0.75915	0.122388
1468	0.881537	0.75915	0.24085	0.75915	0.122388
1469	0.881537	0.75915	0.24085	0.75915	0.122388
1470	0.881537	0.75915	0.24085	0.75915	0.122388
1471	0.881537	0.75915	0.24085	0.75915	0.122388
1472	0.881537	0.75915	0.24085	0.75915	0.122388
1473	0.881537	0.75915	0.24085	0.75915	0.122388
1474	0.881537	0.75915	0.24085	0.75915	0.122388
1475	0.881537	0.75915	0.24085	0.75915	0.122388
1476	0.881537	0.75915	0.24085	0.75915	0.122388
1477	0.881537	0.75915	0.24085	0.75915	0.122388
1478	0.881537	0.75915	0.24085	0.75915	0.122388
1479	0.881537	0.75915	0.24085	0.75915	0.122388
1480	0.881537	0.75915	0.24085	0.75915	0.122388
1481	0.881537	0.75915	0.24085	0.75915	0.122388
1482	0.881537	0.75915	0.24085	0.75915	0.122388
1483	0.881537	0.75915	0.24085	0.75915	0.122388
1484	0.881537	0.75915	0.24085	0.75915	0.122388
1485	0.881537	0.75915	0.24085	0.75915	0.122388
1486	0.881537	0.75915	0.24085	0.75915	0.122388
1487	0.881537	0.75915	0.24085	0.75915	0.122388
1488	0.881537	0.75915	0.24085	0.75915	0.122388
1489	0.881537	0.75915	0.24085	0.75915	0.122388
1490	0.881537	0.75915	0.24085	0.75915	0.122388
1491	0.881537	0.75915	0.24085	0.75915	0.122388
1492	0.881537	0.75915	0.24085	0.75915	0.122388
1493	0.881537	0.75915	0.24085	0.75915	0.122388
1494	0.881537	0.75915	0.24085	0.75915	0.122388
1495	0.881537	0.75915	0.24085	0.75915	0.122388
1496	0.881537	0.75915	0.24085	0.75915	0.122388
1497	0.881537	0.75915	0.24085	0.75915	0.122388
1498	0.881537	0.75915	0.24085	0.75915	0.122388
1499	0.881537	0.75915	0.24085	0.75915	0.122388
1500	0.881537	0.75915	0.24085	0.75915	0.122388
1501	0.881537	0.75915	0.24085	0.75915	0.122388
1502	0.881537	0.75915	0.24085	0.75915	0.122388
1503	0.881537	0.75915	0.24085	0.75915	0.122388
1504	0.881537	0.75915	0.24085	0.75915	0.122388
1505	0.881537	0.75915	0.24085	0.75915	0.122388
1506	0.881537	0.75915	0.24085	0.75915	0.122388
1507	0.881537	0.75915	0.24085	0.75915	0.122388
1508	0.881537	0.75915	0.24085	0.75915	0.122388
1509	0.881537	0.75915	0.24085	0.75915	0.122388
1510	0.881537	0.75915	0.24085	0.75915	0.122388
1511	0.881537	0.75915	0.24085	0.75915	0.122388
1512	0.881537	0.75915	0.24085	0.75915	0.122388
1513	0.881537	0.75915	0.24085	0.75915	0.122388
1514	0.881537	0.75915	0.24085	0.75915	0.122388
1515	0.881537	0.75915	0.24085	0.75915	0.122388
1516	0.881537	0.75915	0.24085	0.75915	0.122388
1517	0.881537	0.75915	0.24085	0.75915	0.122388
1518	0.881537	0.75915	0.24085	0.75915	0.122388
1519	0.881537	0.75915	0.24085	0.75915	0.122388
1520	0.881537	0.75915	0.24085	0.75915	0.122388
1521	0.881537	0.75915	0.24085	0.75915	0.122388
1522	0.881537	0.75915	0.24085	0.75915	0.122388
1523	0.881537	0.75915	0.24085	0.75915	0.122388
1524	0.881537	0.75915	0.24085	0.75915	0.122388
1525	0.881537	0.75915	0.24085	0.75915	0.122388
1526	0.881537	0.75915	0.24085	0.75915	0.122388
1527	0.881537	0.75915	0.24085	0.75915	0.122388
1528	0.881537	0.75915	0.24085	0.75915	0.122388
1529	0.881537	0.75915	0.24085	0.75915	0.122388
1530	0.881537	0.75915	0.24085	0.75915	0.122388
1531	0.881537	0.75915	0.24085	0.75915	0.122388
1532	0.881537	0.75915	0.24085	0.75915	0.122388
1533	0.881537	0.75915	0.24085	0.75915	0.122388
1534	0.881537	0.75915	0.24085	0.75915	0.122388
1535	0.881537	0.75915	0.24085	0.75915	0.122388
1536	0.881537	0.75915	0.24085	0.75915	0.122388
1537	0.881537	0.75915	0.24085	0.75915	0.122388
1538	0.881537	0.75915	0.24085	0.75915	0.122388
1539	0.881537	0.75915	0.24085	0.75915	0.122388
1540	0.881537	0.75915	0.24085	0.75915	0.122388
1541	0.881537	0.75915	0.24085	0.75915	0.122388
1542	0.881537	0.75915	0.24085	0.75915	0.122388
1543	0.881537	0.75915	0.24085	0.75915	0.122388
1544	0.881537	0.75915	0.24085	0.75915	0.122388
1545	0.881537	0.75915	0.24085	0.75915	0.122388
1546	0.881537	0.75915	0.24085	0.75915	0.122388
1547	0.881537	0.75915	0.24085	0.75915	0.122388
1548	0.881537	0.75915	0.24085	0.75915	0.122388
1549	0.881537	0.75915	0.24085	0.75915	0.122388
1550	0.881537	0.75915	0.24085	0.75915	0.122388
1551	0.881537	0.75915	0.24085	0.75915	0.122388
1552	0.881537	0.75915	0.24085	0.75915	0.122388
1553	0.881537	0.75915	0.24085	0.75915	0.122388
1554	0.881537	0.75915	0.24085	0.75915	0.122388
1555	0.881537	0.75915	0.24085	0.75915	0.122388
1556	0.881537	0.75915	0.24085	0.75915	0.122388
1557	0.881537	0.75915	0.24085	0.75915	0.122388
1558	0.881537	0.75915	0.24085	0.75915	0.122388
1559	0.881537	0.75915	0.24085	0.75915	0.122388
1560	0.881537	0.75915	0.24085	0.75915	0.122388
1561	0.881537	0.75915	0.24085	0.75915	0.122388
1562	0.881537	0.75915	0.24085	0.75915	0.122388
1563	0.881537	0.75915	0.24085	0.75915	0.122388
1564	0.881537	0.75915	0.24085	0.75915	0.122388
1565	0.881537	0.75915	0.24085	0.75915	0.122388
1566	0.881537	0.75915	0.24085	0.75915	0.122388
1567	0.881537	0.75915	0.24085	0.75915	0.122388
1568	0.881537	0.75915	0.24085	0.75915	0.122388
1569	0.881537	0.75915	0.24085	0.75915	0.122388
1570	0.881537	0.75915	0.24085	0.75915	0.122388
1571	0.881537	0.75915	0.24085	0.75915	0.122388
1572	0.881537	0.75915	0.24085	0.75915	0.122388
1573	0.881537	0.75915	0.24085	0.75915	0.122388
1574	0.881537	0.75915	0.24085	0.75915	0.122388
1575	0.881537	0.75915	0.24085	0.75915	0.122388
1576	0.881537	0.75915	0.24085	0.75915	0.122388
1577	0.881537	0.75915	0.24085	0.75915	0.122388
1578	0.881537	0.75915	0.24085	0.75915	0.122388
1579	0.881537	0.75915	0.24085	0.75915	0.122388
1580	0.881537	0.75915	0.24085	0.75915	0.122388
1581	0.881537	0.75915	0.24085	0.75915	0.122388
1582	0.881537	0.75915	0.24085	0.75915	0.122388
1583	0.881537	0.75915	0.24085	0.75915	0.122388
1584	0.881537	0.75915	0.24085	0.75915	0.122388
1585	0.881537	0.75915	0.24085	0.75915	0.122388
1586	0.881537	0.75915	0.24085	0.75915	0.122388
1587	0.881537	0.75915	0.24085	0.75915	0.122388
1588	0.881537	0.75915	0.24085	0.75915	0.122388
1589	0.881537	0.75915	0.24085	0.75915	0.122388
1590	0.881537	0.75915	0.24085	0.75915	0.122388
1591	0.881537	0.75915	0.24085	0.75915	0.122388
1592	0.881537	0.75915	0.24085	0.75915	0.122388
1593	0.881537	0.75915	0.24085	0.75915	0.122388
1594	0.881537	0.75915	0.24085	0.75915	0.122388
1595	0.881537	0.75915	0.24085	0.75915	0.122388
1596	0.881537	0.75915	0.24085	0.75915	0.122388
1597	0.881537	0.75915	0.24085	0.75915	0.122388
1598	0.881537	0.75915	0.24085	0.75915	0.122388
1599	0.881537	0.75915	0.24085	0.75915	0.122388
1600	0.881537	0.75915	0.24085	0.75915	0.122388
1601	0.881537	0.75915	0.24085	0.75915	0.122388
1602	0.881537	0.75915	0.24085	0.75915	0.122388
1603	0.881537	0.75915	0.24085	0.75915	0.122388
1604	0.881537	0.75915	0.24085	0.75915	0.122388
1605	0.881537	0.75915	0.24085	0.75915	0.122388
1606	0.881537	0.75915	0.24085	0.75915	0.122388
1607	0.881537	0.75915	0.24085	0.75915	0.122388
1608	0.881537	0.75915	0.24085	0.75915	0.122388
1609	0.881537	0.75915	0.24085	0.75915	0.122388
1610	0.881537	0.75915	0.24085	0.75915	0.122388
1611	0.881537	0.75915	0.24085	0.75915	0.122388
1612	0.881537	0.75915	0.24085	0.75915	0.122388
1613	0.881537	0.75915	0.24085	0.75915	0.122388
1614	0.881537	0.75915	0.24085	0.75915	0.122388
1615	0.881537	0.75915	0.24085	0.75915	0.122388
1616	0.881537	0.75915	0.24085	0.75915	0.122388
1617	0.881537	0.75915	0.24085	0.75915	0.122388
1618	0.881537	0.75915	0.24085	0.75915	0.122388
1619	0.881537	0.75915	0.24085	0.75915	0.122388
1620	0.881537	0.75915	0.24085	0.75915	0.122388
1621	0.881537	0.75915	0.24085	0.75915	0.122388
1622	0.881537	0.75915	0.24085	0.75915	0.122388
1623	0.881537	0.75915	0.24085	0.75915	0.122388
1624	0.881537	0.75915	0.24085	0.75915	0.122388
1625	0.881537	0.75915	0.24085	0.75915	0.122388
1626	0.881537	0.75915	0.24085	0.75915	0.122388
1627	0.881537	0.75915	0.24085	0.75915	0.122388
1628	0.881537	0.75915	0.24085	0.75915	0.122388
1629	0.881537	0.75915	0.24085	0.75915	0.122388
1630	0.881537	0.75915	0.24085	0.75915	0.122388
1631	0.881537	0.75915	0.24085	0.75915	0.122388
1632	0.881537	0.75915	0.24085	0.75915	0.122388
1633	0.881537	0.75915	0.24085	0.75915	0.122388
1634	0.881537	0.75915	0.24085	0.75915	0.122388
1635	0.881537	0.75915	0.24085	0.75915	0.122388
1636	0.881537	0.75915	0.24085	0.75915	0.122388
1637	0.881537	0.75915	0.24085	0.75915	0.122388
1638	0.881537	0.75915	0.24085	0.75915	0.122388
1639	0.881537	0.75915	0.24085	0.75915	0.122388
1640	0.881537	0.75915	0.24085	0.75915	0.122388
1641	0.881537	0.75915	0.24085	0.75915	0.122388
1642	0.881537	0.75915	0.24085	0.75915	0.122388
1643	0.881537	0.75915	0.24085	0.75915	0.122388
1644	0.881537	0.75915	0.24085	0.75915	0.122388
1645	0.881537	0.75915	0.24085	0.75915	0.122388
1646	0.881537	0.75915	0.24085	0.75915	0.122388
1647	0.881537	0.75915	0.24085	0.75915	0.122388
1648	0.881537	0.75915	0.24085	0.75915	0.122388
1649	0.881537	0.75915	0.24085	0.75915	0.122388
1650	0.881537	0.75915	0.24085	0.75915	0.122388
1651	0.881537	0.75915	0.24085	0.75915	0.122388
1652	0.881537	0.75915	0.24085	0.75915	0.122388
1653	0.881537	0.75915	0.24085	0.75915	0.122388
1654	0.881537	0.75915	0.24085	0.75915	0.122388
1655	0.881537	0.75915	0.24085	0.75915	0.122388
1656	0.881537	0.75915	0.24085	0.75915	0.122388
1657	0.881537	0.75915	0.24085	0.75915	0.122388
1658	0.881537	0.75915	0.24085	0.75915	0.122388
1659	0.881537	0.75915	0.24085	0.75915	0.122388
1660	0.881537	0.75915	0.24085	0.75915	0.122388
1661	0.881537	0.75915	0.24085	0.75915	0.122388
1662	0.881537	0.75915	0.24085	0.75915	0.122388
1663	0.881537	0.75915	0.24085	0.75915	0.122388
1664	0.881537	0.75915	0.24085	0.75915	0.122388
1665	0.881537	0.75915	0.24085	0.75915	0.122388
1666	0.881537	0.75915	0.24085	0.75915	0.122388
1667	0.881537	0.75915	0.24085	0.75915	0.122388
1668	0.881537	0.75915	0.24085	0.75915	0.122388
1669	0.881537	0.75915	0.24085	0.75915	0.122388
1670	0.881537	0.75915	0.24085	0.75915	0.122388
1671	0.881537	0.75915	0.24085	0.75915	0.122388
1672	0.881537	0.75915	0.24085	0.75915	0.122388
1673	0.881537	0.75915	0.24085	0.75915	0.122388
1674	0.881537	0.75915	0.24085	0.75915	0.122388
1675	0.881537	0.75915	0.24085	0.75915	0.122388
1676	0.881537	0.75915	0.24085	0.75915	0.122388
1677	0.881537	0.75915	0.24085	0.75915	0.122388
1678	0.881537	0.75915	0.24085	0.75915	0.122388
1679	0.881537	0.75915	0.24085	0.75915	0.122388
1680	0.881537	0.75915	0.24085	0.75915	0.122388
1681	0.881537	0.75915	0.24085	0.75915	0.122388
1682	0.881537	0.75915	0.24085	0.75915	0.122388
1683	0.881537	0.75915	0.24085	0.75915	0.122388
1684	0.881537	0.75915	0.24085	0.75915	0.122388
1685	0.881537	0.75915	0.24085	0.75915	0.122388
1686	0.881537	0.75915	0.24085	0.75915	0.122388
1687	0.881537	0.75915	0.24085	0.75915	0.122388
1688	0.881537	0.75915	0.24085	0.75915	0.122388
1689	0.881537	0.75915	0.24085	0.75915	0.122388
1690	0.881537	0.75915	0.24085	0.75915	0.122388
1691	0.881537	0.75915	0.24085	0.75915	0.122388
1692	0.881537	0.75915	0.24085	0.75915	0.122388
1693	0.881537	0.75915	0.24085	0.75915	0.122388
1694	0.881537	0.75915	0.24085	0.75915	0.122388
1695	0.881537	0.75915	0.24085	0.75915	0.122388
1696	0.881537	0.75915	0.24085	0.75915	0.122388
1697	0.881537	0.75915	0.24085	0.75915	0.122388
1698	0.881537	0.75915	0.24085	0.75915	0.122388
1699	0.881537	0.75915	0.24085	0.75915	0.122388
1700	0.881537	0.75915	0.24085	0.75915	0.122388
1701	0.881537	0.75915	0.24085	0.75915	0.122388
1702	0.881537	0.75915	0.24085	0.75915	0.122388
1703	0.881537	0.75915	0.24085	0.75915	0.122388
1704	0.881537	0.75915	0.24085	0.75915	0.122388
1705	0.881537	0.75915	0.24085	0.75915	0.122388
1706	0.881537	0.75915	0.24085	0.75915	0.122388
1707	0.881537	0.75915	0.24085	0.75915	0.122388
1708	0.881537	0.75915	0.24085	0.75915	0.122388
1709	0.881537	0.75915	0.24085	0.75915	0.122388
1710	0.881537	0.75915	0.24085	0.75915	0.122388
1711	0.881537	0.75915	0.24085	0.75915	0.122388
1712	0.881537	0.75915	0.24085	0.75915	0.122388
1713	0.881537	0.75915	0.24085	0.75915	0.122388
1714	0.881537	0.75915	0.24085	0.75915	0.122388
1715	0.881537	0.75915	0.24085	0.75915	0.122388
1716	0.881537	0.75915	0.24085	0.75915	0.122388
1717	0.881537	0.75915	0.24085	0.75915	0.122388
1718	0.881537	0.75915	0.24085	0.75915	0.122388
1719	0.881537	0.75915	0.24085	0.75915	0.122388
1720	0.881537	0.75915	0.24085	0.75915	0.122388
1721	0.881537	0.75915	0.24085	0.75915	0.122388
1722	0.881537	0.75915	0.24085	0.75915	0.122388
1723	0.881537	0.75915	0.24085	0.75915	0.122388
1724	0.881537	0.75915	0.24085	0.75915	0.122388
1725	0.881537	0.75915	0.24085	0.75915	0.122388
1726	0.881537	0.75915	0.24085	0.75915	0.122388
1727	0.881537	0.75915	0.24085	0.75915	0.122388
1728	0.881537	0.75915	0.24085	0.75915	0.122388
1729	0.881537	0.75915	0.24085	0.75915	0.122388
1730	0.881537	0.75915	0.24085	0.75915	0.122388
1731	0.881537	0.75915	0.24085	0.75915	0.122388
1732	0.881537	0.75915	0.24085	0.75915	0.122388
1733	0.881537	0.75915	0.24085	0.75915	0.122388
1734	0.881537	0.75915	0.24085	0.75915	0.122388
1735	0.881537	0.75915	0.24085	0.75915	0.122388
1736	0.881537	0.75915	0.24085	0.75915	0.122388
1737	0.881537	0.75915	0.24085	0.75915	0.122388
1738	0.881537	0.75915	0.24085	0.75915	0.122388
1739	0.881537	0.75915	0.24085	0.75915	0.122388
1740	0.881537	0.75915	0.24085	0.75915	0.122388
1741	0.881537	0.75915	0.24085	0.75915	0.122388
1742	0.881537	0.75915	0.24085	0.75915	0.122388
1743	0.881537	0.75915	0.24085	0.75915	0.122388
1744	0.881537	0.75915	0.24085	0.75915	0.122388
1745	0.881537	0.75915	0.24085	0.75915	0.122388
1746	0.881537	0.75915	0.24085	0.75915	0.122388
1747	0.881537	0.75915	0.24085	0.75915	0.122388
1748	0.881537	0.75915	0.24085	0.75915	0.122388
1749	0.881537	0.75915	0.24085	0.75915	0.122388
1750	0.881537	0.75915	0.24085	0.75915	0.122388
1751	0.881537	0.75915	0.24085	0.75915	0.122388
1752	0.881537	0.75915	0.24085	0.75915	0.122388
1753	0.881537	0.75915	0.24085	0.75915	0.122388
1754	0.881537	0.75915	0.24085	0.75915	0.122388
1755	0.881537	0.75915	0.24085	0.75915	0.122388
1756	0.881537	0.75915	0.24085	0.75915	0.122388
1757	0.881537	0.75915	0.24085	0.75915	0.122388
1758	0.881537	0.75915	0.24085	0.75915	0.122388
1759	0.881537	0.75915	0.24085	0.75915	0.122388
1760	0.881537	0.75915	0.24085	0.75915	0.122388
1761	0.881537	0.75915	0.24085	0.75915	0.122388
1762	0.881537	0.75915	0.24085	0.75915	0.122388
1763	0.881537	0.75915	0.24085	0.75915	0.122388
1764	0.881537	0.75915	0.24085	0.75915	0.122388
1765	0.881537	0.75915	0.24085	0.75915	0.122388
1766	0.881537	0.75915	0.24085	0.75915	0.122388
1767	0.881537	0.75915	0.24085	0.75915	0.122388
1768	0.881537	0.75915	0.24085	0.75915	0.122388
1769	0.881537	0.75915	0.24085	0.75915	0.122388
1770	0.881537	0.75915	0.24085	0.75915	0.122388
1771	0.881537	0.75915	0.24085	0.75915	0.122388
1772	0.881537	0.75915	0.24085	0.75915	0.122388
1773	0.881537	0.75915	0.24085	0.75915	0.122388
1774	0.881537	0.75915	0.24085	0.75915	0.122388
1775	0.881537	0.75915	0.24085	0.75915	0.122388
1776	0.881537	0.75915	0.24085	0.75915	0.122388
1777	0.881537	0.75915	0.24085	0.75915	0.122388
1778	0.881537	0.75915	0.24085	0.75915	0.122388
1779	0.881537	0.75915	0.24085	0.75915	0.122388
1780	0.881537	0.75915	0.24085	0.75915	0.122388
1781	0.881537	0.75915	0.24085	0.75915	0.122388
1782	0.881537	0.75915	0.24085	0.75915	0.122388
1783	0.881537	0.75915	0.24085	0.75915	0.122388
1784	0.881537	0.75915	0.24085	0.75915	0.122388
1785	0.881537	0.75915	0.24085	0.75915	0.122388
1786	0.881537	0.75915	0.24085	0.75915	0.122388
1787	0.881537	0.75915	0.24085	0.75915	0.122388
1788	0.881537	0.75915	0.24085	0.75915	0.122388
1789	0.881537	0.75915	0.24085	0.75915	0.122388
1790	0.881537	0.75915	0.24085	0.75915	0.122388
1791	0.881537	0.75915	0.24085	0.75915	0.122388
1792	0.881537	0.75915	0.24085	0.75915	0.122388
1793	0.881537	0.75915	0.24085	0.75915	0.122388
1794	0.881537	0.75915	0.24085	0.75915	0.122388
1795	0.881537	0.75915	0.24085	0.75915	0.122388
1796	0.881537	0.75915	0.24085	0.75915	0.122388
1797	0.881537	0.75915	0.24085	0.75915	0.122388
1798	0.881537	0.75915	0.24085	0.75915	0.122388
1799	0.881537	0.75915	0.24085	0.75915	0.122388
1800	0.881537	0.75915	0.24085	0.75915	0.122388
1801	0.881537	0.75915	0.24085	0.75915	0.122388
1802	0.881537	0.75915	0.24085	0.75915	0.122388
1803	0.881537	0.75915	0.24085	0.75915	0.122388
1804	0.881537	0.75915	0.24085	0.75915	0.122388
1805	0.881537	0.75915	0.24085	0.75915	0.122388
1806	0.881537	0.75915	0.24085	0.75915	0.122388
1807	0.881537	0.75915	0.24085	0.75915	0.122388
1808	0.881537	0.75915	0.24085	0.75915	0.122388
1809	0.881537	0.75915	0.24085	0.75915	0.122388
1810	0.881537	0.75915	0.24085	0.75915	0.122388
1811	0.881537	0.75915	0.24085	0.75915	0.122388
1812	0.881537	0.75915	0.24085	0.75915	0.122388
1813	0.881537	0.75915	0.24085	0.75915	0.122388
1814	0.881537	0.75915	0.24085	0.75915	0.122388
1815	0.881537	0.75915	0.24085	0.75915	0.122388
1816	0.881537	0.75915	0.24085	0.75915	0.122388
1817	0.881537	0.75915	0.24085	0.75915	0.122388
1818	0.881537	0.75915	0.24085	0.75915	0.122388
1819	0.881537	0.75915	0.24085	0.75915	0.122388
1820	0.881537	0.75915	0.24085	0.75915	0.122388
1821	0.881537	0.75915	0.24085	0.75915	0.122388
1822	0.881537	0.75915	0.24085	0.75915	0.122388
1823	0.881537	0.75915	0.24085	0.75915	0.122388
1824	0.881537	0.75915	0.24085	0.75915	0.122388
1825	0.881537	0.75915	0.24085	0.75915	0.122388
1826	0.881537	0.75915	0.24085	0.75915	0.122388
1827	0.881537	0.75915	0.24085	0.75915	0.122388
1828	0.881537	0.75915	0.24085	0.75915	0.122388
1829	0.881537	0.75915	0.24085	0.75915	0.122388
1830	0.881537	0.75915	0.24085	0.75915	0.122388
1831	0.881537	0.75915	0.24085	0.75915	0.122388
1832	0.881537	0.75915	0.24085	0.75915	0.122388
1833	0.881537	0.75915	0.24085	0.75915	0.122388
1834	0.881537	0.75915	0.24085	0.75915	0.122388
1835	0.881537	0.75915	0.24085	0.75915	0.122388
1836	0.881537	0.75915	0.24085	0.75915	0.122388
1837	0.881537	0.75915	0.24085	0.75915	0.122388
1838	0.881537	0.75915	0.24085	0.75915	0.122388
1839	0.881537	0.75915	0.24085	0.75915	0.122388
1840	0.881537	0.75915	0.24085	0.75915	0.122388
1841	0.881537	0.75915	0.24085	0.75915	0.122388
1842	0.881537	0.75915	0.24085	0.75915	0.122388
1843	0.881537	0.75915	0.24085	0.75915	0.122388
1844	0.881537	0.75915	0.24085	0.75915	0.122388
1845	0.881537	0.75915	0.24085	0.75915	0.122388
1846	0.881537	0.75915	0.24085	0.75915	0.122388
1847	0.881537	0.75915	0.24085	0.75915	0.122388
1848	0.881537	0.75915	0.24085	0.75915	0.122388
1849	0.881537	0.75915	0.24085	0.75915	0.122388
1850	0.881537	0.75915	0.24085	0.75915	0.122388
1851	0.881537	0.75915	0.24085	0.75915	0.122388
1852	0.881537	0.75915	0.24085	0.75915	0.122388
1853	0.881537	0.75915	0.24085	0.75915	0.122388
1854	0.881537	0.75915	0.24085	0.75915	0.122388
1855	0.881537	0.75915	0.24085	0.75915	0.122388
1856	0.881537	0.75915	0.24085	0.75915	0.122388
1857	0.881537	0.75915	0.24085	0.75915	0.122388
1858	0.881537	0.75915	0.24085	0.75915	0.122388
1859	0.881537	0.75915	0.24085	0.75915	0.122388
1860	0.881537	0.75915	0.24085	0.75915	0.122388
1861	0.881537	0.75915	0.24085	0.75915	0.122388
1862	0.881537	0.75915	0.24085	0.75915	0.122388
1863	0.881537	0.75915	0.24085	0.75915	0.122388
1864	0.881537	0.75915	0.24085	0.75915	0.122388
1865	0.881537	0.75915	0.24085	0.75915	0.122388
1866	0.881537	0.75915	0.24085	0.75915	0.122388
1867	0.881537	0.75915	0.24085	0.75915	0.122388
1868	0.881537	0.75915	0.24085	0.75915	0.122388
1869	0.881537	0.75915	0.24085	0.75915	0.122388
1870	0.881537	0.75915	0.24085	0.75915	0.122388
1871	0.881537	0.75915	0.24085	0.75915	0.122388
1872	0.881537	0.75915	0.24085	0.75915	0.122388
1873	0.881537	0.75915	0.24085	0.75915	0.122388
1874	0.881537	0.75915	0.24085	0.75915	0.122388
1875	0.881537	0.75915	0.24085	0.75915	0.122388
1876	0.881537	0.75915	0.24085	0.75915	0.122388
1877	0.881537	0.75915	0.24085	0.75915	0.122388
1878	0.881537	0.75915	0.24085	0.75915	0.122388
1879	0.881537	0.75915	0.24085	0.75915	0.122388
1880	0.881537	0.75915	0.24085	0.75915	0.122388
1881	0.881537	0.75915	0.24085	0.75915	0.122388
1882	0.881537	0.75915	0.24085	0.75915	0.122388
1883	0.881537	0.75915	0.24085	0.75915	0.122388
1884	0.881537	0.75915	0.24085	0.75915	0.122388
1885	0.881537	0.75915	0.24085	0.75915	0.122388
1886	0.881537	0.75915	0.24085	0.75915	0.122388
1887	0.881537	0.75915	0.24085	0.75915	0.122388
1888	0.881537	0.75915	0.24085	0.75915	0.122388
1889	0.881537	0.75915	0.24085	0.75915	0.122388
1890	0.881537	0.75915	0.24085	0.75915	0.122388
1891	0.881537	0.75915	0.24085	0.75915	0.122388
1892	0.881537	0.75915	0.24085	0.75915	0.122388
1893	0.881537	0.75915	0.24085	0.75915	0.122388
1894	0.881537	0.75915	0.24085	0.75915	0.122388
1895	0.881537	0.75915	0.24085	0.75915	0.122388
1896	0.881537	0.75915	0.24085	0.75915	0.122388
1897	0.881537	0.75915	0.24085	0.75915	0.122388
1898	0.881537	0.75915	0.24085	0.75915	0.122388
1899	0.881537	0.75915	0.24085	0.75915	0.122388
1900	0.881537	0.75915	0.24085	0.75915	0.122388
1901	0.881537	0.75915	0.24085	0.75915	0.122388
1902	0.881537	0.75915	0.24085	0.75915	0.122388
1903	0.881537	0.75915	0.24085	0.75915	0.122388
1904	0.881537	0.75915	0.24085	0.75915	0.122388
1905	0.881537	0.75915	0.24085	0.75915	0.122388
1906	0.881537	0.75915	0.24085	0.75915	0.122388
1907	0.881537	0.75915	0.24085	0.75915	0.122388
1908	0.881537	0.75915	0.24085	0.75915	0.122388
1909	0.881537	0.75915	0.24085	0.75915	0.122388
1910	0.881537	0.75915	0.24085	0.75915	0.122388
1911	0.881537	0.75915	0.24085	0.75915	0.122388
1912	0.881537	0.75915	0.24085	0.75915	0.122388
1913	0.881537	0.75915	0.24085	0.75915	0.122388
1914	0.881537	0.75915	0.24085	0.75915	0.122388
1915	0.881537	0.75915	0.24085	0.75915	0.122388
1916	0.881537	0.75915	0.24085	0.75915	0.122388
1917	0.881537	0.75915	0.24085	0.75915	0.122388
1918	0.881537	0.75915	0.24085	0.75915	0.122388
1919	0.881537	0.75915	0.24085	0.75915	0.122388
1920	0.881537	0.75915	0.24085	0.75915	0.122388
1921	0.881537	0.75915	0.24085	0.75915	0.122388
1922	0.881537	0.75915	0.24085	0.75915	0.122388
1923	0.881537	0.75915	0.24085	0.75915	0.122388
1924	0.881537	0.75915	0.24085	0.75915	0.122388
1925	0.881537	0.75915	0.24085	0.75915	0.122388
1926	0.881537	0.75915	0.24085	0.75915	0.122388
1927	0.881537	0.75915	0.24085	0.75915	0.122388
1928	0.881537	0.75915	0.24085	0.75915	0.122388
1929	0.881537	0.75915	0.24085	0.75915	0.122388
1930	0.881537	0.75915	0.24085	0.75915	0.122388
1931	0.881537	0.75915	0.24085	0.75915	0.122388
1932	0.881537	0.75915	0.24085	0.75915	0.122388
1933	0.881537	0.75915	0.24085	0.75915	0.122388
1934	0.881537	0.75915	0.24085	0.75915	0.122388
1935	0.881537	0.75915	0.24085	0.75915	0.122388
1936	0.881537	0.75915	0.24085	0.75915	0.122388
1937	0.881537	0.75915	0.24085	0.75915	0.122388
1938	0.881537	0.75915	0.24085	0.75915	0.122388
1939	0.881537	0.75915	0.24085	0.75915	0.122388
1940	0.881537	0.75915	0.24085	0.75915	0.122388
1941	0.881537	0.75915	0.24085	0.75915	0.122388
1942	0.881537	0.75915	0.24085	0.75915	0.122388
1943	0.881537	0.75915	0.24085	0.75915	0.122388
1944	0.881537	0.75915	0.24085	0.75915	0.122388
1945	0.881537	0.75915	0.24085	0.75915	0.122388
1946	0.881537	0.75915	0.24085	0.75915	0.122388
1947	0.881537	0.75915	0.24085	0.75915	0.122388
1948	0.881537	0.75915	0.24085	0.75915	0.122388
1949	0.881537	0.75915	0.24085	0.75915	0.122388
1950	0.881537	0.75915	0.24085	0.75915	0.122388
1951	0.881537	0.75915	0.24085	0.75915	0.122388
1952	0.881537	0.75915	0.24085	0.75915	0.122388
1953	0.881537	0.75915	0.24085	0.75915	0.122388
1954	0.881537	0.75915	0.24085	0.75915	0.122388
1955	0.881537	0.75915	0.24085	0.75915	0.122388
1956	0.881537	0.75915	0.24085	0.75915	0.122388
1957	0.881537	0.75915	0.24085	0.75915	0.122388
1958	0.881537	0.75915	0.24085	0.75915	0.122388
1959	0.881537	0.75915	0.24085	0.75915	0.122388
1960	0.881537	0.75915	0.24085	0.75915	0.122388
1961	0.881537	0.75915	0.24085	0.75915	0.122388
1962	0.881537	0.75915	0.24085	0.75915	0.122388
1963	0.881537	0.75915	0.24085	0.75915	0.122388
1964	0.881537	0.75915	0.24085	0.75915	0.122388
1965	0.881537	0.75915	0.24085	0.75915	0.122388
1966	0.881537	0.75915	0.24085	0.75915	0.122388
1967	0.881537	0.75915	0.24085	0.75915	0.122388
1968	0.881537	0.75915	0.24085	0.75915	0.122388
1969	0.881537	0.75915	0.24085	0.75915	0.122388
1970	0.881537	0.75915	0.24085	0.75915	0.122388
1971	0.881537	0.75915	0.24085	0.75915	0.122388
1972	0.881537	0.75915	0.24085	0.75915	0.122388
1973	0.881537	0.75915	0.24085	0.75915	0.122388
1974	0.881537	0.75915	0.24085	0.75915	0.122388
1975	0.881537	0.75915	0.24085	0.75915	0.122388
1976	0.881537	0.75915	0.24085	0.75915	0.122388
1977	0.881537	0.75915	0.24085	0.75915	0.122388
1978	0.881537	0.75915	0.24085	0.75915	0.122388
1979	0.881537	0.75915	0.24085	0.75915	0.122388
1980	0.881537	0.75915	0.24085	0.75915	0.122388
1981	0.881537	0.75915	0.24085	0.75915	0.122388
1982	0.881537	0.75915	0.24085	0.75915	0.122388
1983	0.881537	0.75915	0.24085	0.75915	0.122388
1984	0.881537	0.75915	0.24085	0.75915	0.122388
1985	0.881537	0.75915	0.24085	0.75915	0.122388
1986	0.881537	0.75915	0.24085	0.75915	0.122388
1987	0.881537	0.75915	0.24085	0.75915	0.122388
1988	0.881537	0.75915	0.24085	0.75915	0.122388
1989	0.881537	0.75915	0.24085	0.75915	0.122388
1990	0.881537	0.75915	0.24085	0.75915	0.122388
1991	0.881537	0.75915	0.24085	0.75915	0.122388
1992	0.881537	0.75915	0.24085	0.75915	0.122388
1993	0.881537	0.75915	0.24085	0.75915	0.122388
1994	0.881537	0.75915	0.24085	0.75915	0.122388
1995	0.881537	0.75915	0.24085	0.75915	0.122388
1996	0.881537	0.75915	0.24085	0.75915	0.122388
1997	0.881537	0.75915	0.24085	0.75915	0.122388
1998	0.881537	0.75915	0.24085	0.75915	0.122388
1999	0.881537	0.75915	0.24085	0.75915	0.122388
2000	0.881537	0.75915	0.24085	0.75915	0.122388
[truncated: 3,001 more rows]
