# Supplementary material for: Aspiration-driven co-evolution of cooperation with individual behavioral diversity
Source: PLoS One. 2023 Sep 15;18(9):e0291134. doi: 10.1371/journal.pone.0291134 (PMC10503719; doi:10.1371/journal.pone.0291134)
Supplement: S1 Data — (ZIP) [file pone.0291134.s001.zip › M1/v2-L=200/data/tolerate=1_b=1.04_frequency.txt]

1	0.505350	1	0	0.50535	0
2	0.389625	0.93465	0.06535	0.389575	5e-005
3	0.323619	0.84315	0.15685	0.322325	0.00129375
4	0.281781	0.740725	0.259275	0.2777	0.00408125
5	0.253725	0.6464	0.3536	0.24495	0.008775
6	0.238019	0.56535	0.43465	0.22455	0.0134688
7	0.232694	0.5102	0.4898	0.21575	0.0169438
8	0.229538	0.4704	0.5296	0.209775	0.0197625
9	0.230256	0.444875	0.555125	0.207725	0.0225312
10	0.233469	0.42855	0.57145	0.208525	0.0249438
11	0.236644	0.418325	0.581675	0.21015	0.0264938
12	0.242906	0.41325	0.58675	0.214075	0.0288312
13	0.248713	0.410425	0.589575	0.217425	0.0312875
14	0.256313	0.41345	0.58655	0.222275	0.0340375
15	0.260956	0.4107	0.5893	0.225025	0.0359312
16	0.269419	0.4126	0.5874	0.2324	0.0370188
17	0.274525	0.41185	0.58815	0.235925	0.0386
18	0.282850	0.415875	0.584125	0.241175	0.041675
19	0.291681	0.422675	0.577325	0.2478	0.0438812
20	0.299600	0.429275	0.570725	0.2544	0.0452
21	0.307906	0.43365	0.56635	0.260725	0.0471813
22	0.314837	0.438475	0.561525	0.265625	0.0492125
23	0.322706	0.44355	0.55645	0.2712	0.0515063
24	0.332900	0.451275	0.548725	0.279525	0.053375
25	0.341037	0.4599	0.5401	0.286	0.0550375
26	0.347700	0.465675	0.534325	0.2906	0.0571
27	0.355794	0.469975	0.530025	0.29595	0.0598438
28	0.364862	0.476725	0.523275	0.302875	0.0619875
29	0.373219	0.481325	0.518675	0.308575	0.0646438
30	0.380294	0.486125	0.513875	0.31465	0.0656438
31	0.389819	0.490875	0.509125	0.32165	0.0681688
32	0.396625	0.497125	0.502875	0.32665	0.069975
33	0.403300	0.500875	0.499125	0.330875	0.072425
34	0.410269	0.50365	0.49635	0.33615	0.0741187
35	0.416475	0.5073	0.4927	0.341075	0.0754
36	0.424619	0.51105	0.48895	0.347375	0.0772438
37	0.433306	0.514775	0.485225	0.353275	0.0800312
38	0.441313	0.521125	0.478875	0.3607	0.0806125
39	0.450275	0.527075	0.472925	0.36735	0.082925
40	0.459438	0.534675	0.465325	0.37595	0.0834875
41	0.466738	0.542575	0.457425	0.383025	0.0837125
42	0.473094	0.546975	0.453025	0.38845	0.0846438
43	0.479869	0.549275	0.450725	0.392	0.0878687
44	0.485394	0.55225	0.44775	0.395025	0.0903687
45	0.493675	0.555675	0.444325	0.40235	0.091325
46	0.500244	0.558675	0.441325	0.4067	0.0935437
47	0.506231	0.561875	0.438125	0.4117	0.0945312
48	0.514413	0.56455	0.43545	0.41745	0.0969625
49	0.522044	0.568525	0.431475	0.42335	0.0986937
50	0.525881	0.5721	0.4279	0.426925	0.0989562
51	0.532744	0.575675	0.424325	0.432725	0.100019
52	0.539013	0.575075	0.424925	0.43565	0.103363
53	0.546750	0.579225	0.420775	0.4414	0.10535
54	0.552425	0.584125	0.415875	0.4461	0.106325
55	0.558369	0.585475	0.414525	0.4496	0.108769
56	0.566031	0.589425	0.410575	0.456775	0.109256
57	0.571531	0.592225	0.407775	0.461375	0.110156
58	0.577844	0.593925	0.406075	0.46685	0.110994
59	0.582612	0.59655	0.40345	0.47055	0.112063
60	0.588656	0.5978	0.4022	0.47485	0.113806
61	0.593675	0.599275	0.400725	0.47855	0.115125
62	0.599594	0.6002	0.3998	0.482325	0.117269
63	0.605425	0.602325	0.397675	0.4871	0.118325
64	0.610469	0.6055	0.3945	0.492475	0.117994
65	0.617606	0.61035	0.38965	0.49805	0.119556
66	0.621756	0.61355	0.38645	0.50095	0.120806
67	0.626656	0.6149	0.3851	0.504775	0.121881
68	0.631825	0.618	0.382	0.509375	0.12245
69	0.636969	0.61955	0.38045	0.512825	0.124144
70	0.641131	0.619525	0.380475	0.515575	0.125556
71	0.646600	0.61855	0.38145	0.52	0.1266
72	0.651656	0.6225	0.3775	0.526175	0.125481
73	0.653663	0.624	0.376	0.527025	0.126637
74	0.656131	0.62235	0.37765	0.528175	0.127956
75	0.660563	0.62245	0.37755	0.53155	0.129013
76	0.666656	0.62625	0.37375	0.537025	0.129631
77	0.671394	0.630525	0.369475	0.5421	0.129294
78	0.675175	0.631975	0.368025	0.54475	0.130425
79	0.680325	0.633825	0.366175	0.5493	0.131025
80	0.685063	0.635875	0.364125	0.553125	0.131938
81	0.688756	0.63625	0.36375	0.554725	0.134031
82	0.693494	0.638825	0.361175	0.559675	0.133819
83	0.698106	0.642325	0.357675	0.564525	0.133581
84	0.702006	0.644	0.356	0.5676	0.134406
85	0.704706	0.645325	0.354675	0.569625	0.135081
86	0.708612	0.64825	0.35175	0.573525	0.135088
87	0.712762	0.649525	0.350475	0.5771	0.135662
88	0.717762	0.652525	0.347475	0.582575	0.135187
89	0.722750	0.65645	0.34355	0.5879	0.13485
90	0.726137	0.65885	0.34115	0.590825	0.135313
91	0.729019	0.659725	0.340275	0.592175	0.136844
92	0.732231	0.662725	0.337275	0.596125	0.136106
93	0.735213	0.6617	0.3383	0.598575	0.136638
94	0.737106	0.66225	0.33775	0.599225	0.137881
95	0.740688	0.6645	0.3355	0.602975	0.137712
96	0.743469	0.664075	0.335925	0.604475	0.138994
97	0.747687	0.666075	0.333925	0.608925	0.138763
98	0.752194	0.670375	0.329625	0.614525	0.137669
99	0.755731	0.6724	0.3276	0.61805	0.137681
100	0.758606	0.674925	0.325075	0.621025	0.137581
101	0.760506	0.67475	0.32525	0.622475	0.138031
102	0.764413	0.677075	0.322925	0.62595	0.138462
103	0.766956	0.678375	0.321625	0.628975	0.137981
104	0.769019	0.680075	0.319925	0.630375	0.138644
105	0.771012	0.67975	0.32025	0.632075	0.138937
106	0.772563	0.6802	0.3198	0.633375	0.139187
107	0.775837	0.679875	0.320125	0.63545	0.140388
108	0.778306	0.680175	0.319825	0.6376	0.140706
109	0.780100	0.681925	0.318075	0.63995	0.14015
110	0.782212	0.682975	0.317025	0.641725	0.140487
111	0.783619	0.6839	0.3161	0.6424	0.141219
112	0.785394	0.68315	0.31685	0.64335	0.142044
113	0.787963	0.68255	0.31745	0.6448	0.143163
114	0.790894	0.68545	0.31455	0.648425	0.142469
115	0.793312	0.6887	0.3113	0.6521	0.141212
116	0.795944	0.6906	0.3094	0.655225	0.140719
117	0.797181	0.690425	0.309575	0.65605	0.141131
118	0.800094	0.691425	0.308575	0.658725	0.141369
119	0.801681	0.69315	0.30685	0.660325	0.141356
120	0.802919	0.69455	0.30545	0.6618	0.141119
121	0.805787	0.6961	0.3039	0.664675	0.141113
122	0.806863	0.697	0.303	0.665675	0.141187
123	0.808431	0.697075	0.302925	0.667075	0.141356
124	0.810325	0.698475	0.301525	0.66945	0.140875
125	0.811063	0.69725	0.30275	0.6695	0.141563
126	0.812731	0.697725	0.302275	0.671375	0.141356
127	0.814037	0.698425	0.301575	0.6728	0.141237
128	0.814556	0.6985	0.3015	0.673075	0.141481
129	0.815650	0.697575	0.302425	0.674	0.14165
130	0.816144	0.697175	0.302825	0.6742	0.141944
131	0.817769	0.697625	0.302375	0.676175	0.141594
132	0.819213	0.6983	0.3017	0.67755	0.141663
133	0.820163	0.698975	0.301025	0.6791	0.141063
134	0.821725	0.70015	0.29985	0.681375	0.14035
135	0.822506	0.7006	0.2994	0.682325	0.140181
136	0.823812	0.702325	0.297675	0.6839	0.139913
137	0.824375	0.701975	0.298025	0.684125	0.14025
138	0.825263	0.701975	0.298025	0.68425	0.141013
139	0.826056	0.703425	0.296575	0.685825	0.140231
140	0.826806	0.702425	0.297575	0.68645	0.140356
141	0.828187	0.7024	0.2976	0.687775	0.140413
142	0.830200	0.704325	0.295675	0.6902	0.14
143	0.830856	0.706475	0.293525	0.691375	0.139481
144	0.831256	0.70645	0.29355	0.691575	0.139681
145	0.831562	0.70585	0.29415	0.691225	0.140338
146	0.832775	0.706425	0.293575	0.69235	0.140425
147	0.833781	0.70695	0.29305	0.6933	0.140481
148	0.835163	0.707875	0.292125	0.6953	0.139863
149	0.835862	0.709725	0.290275	0.696825	0.139038
150	0.837213	0.710475	0.289525	0.69835	0.138863
151	0.838269	0.712175	0.287825	0.7001	0.138169
152	0.838794	0.713025	0.286975	0.700925	0.137869
153	0.839825	0.71395	0.28605	0.7019	0.137925
154	0.840750	0.713275	0.286725	0.70225	0.1385
155	0.841119	0.713675	0.286325	0.702325	0.138794
156	0.841712	0.71415	0.28585	0.703075	0.138638
157	0.842206	0.71385	0.28615	0.7034	0.138806
158	0.842562	0.71335	0.28665	0.703825	0.138738
159	0.843206	0.71375	0.28625	0.7045	0.138706
160	0.843463	0.713175	0.286825	0.70475	0.138712
161	0.843894	0.71405	0.28595	0.705775	0.138119
162	0.844331	0.713575	0.286425	0.705825	0.138506
163	0.844962	0.714225	0.285775	0.706925	0.138038
164	0.845544	0.7139	0.2861	0.70745	0.138094
165	0.846069	0.7141	0.2859	0.70805	0.138019
166	0.845931	0.71475	0.28525	0.708475	0.137456
167	0.846469	0.71445	0.28555	0.70865	0.137819
168	0.846950	0.715075	0.284925	0.70955	0.1374
169	0.847463	0.7155	0.2845	0.710075	0.137388
170	0.847931	0.71635	0.28365	0.711125	0.136806
171	0.847825	0.715875	0.284125	0.711025	0.1368
172	0.847925	0.715125	0.284875	0.710675	0.13725
173	0.848119	0.71565	0.28435	0.711125	0.136994
174	0.848131	0.715375	0.284625	0.711075	0.137056
175	0.848631	0.71595	0.28405	0.7119	0.136731
176	0.848788	0.71585	0.28415	0.71185	0.136937
177	0.849012	0.7165	0.2835	0.7124	0.136613
178	0.849319	0.7167	0.2833	0.71275	0.136569
179	0.849675	0.71705	0.28295	0.713325	0.13635
180	0.850106	0.717525	0.282475	0.713925	0.136181
181	0.850588	0.717875	0.282125	0.71435	0.136238
182	0.850688	0.718625	0.281375	0.71485	0.135838
183	0.850812	0.718275	0.281725	0.714625	0.136187
184	0.850962	0.71815	0.28185	0.7145	0.136462
185	0.850994	0.718025	0.281975	0.71455	0.136444
186	0.851581	0.71825	0.28175	0.714975	0.136606
187	0.851594	0.7185	0.2815	0.715075	0.136519
188	0.851794	0.718475	0.281525	0.71515	0.136644
189	0.851800	0.7186	0.2814	0.71545	0.13635
190	0.851956	0.718475	0.281525	0.7156	0.136356
191	0.852269	0.71915	0.28085	0.716075	0.136194
192	0.852619	0.719075	0.280925	0.716275	0.136344
193	0.852931	0.719525	0.280475	0.7168	0.136131
194	0.853031	0.719525	0.280475	0.7168	0.136231
195	0.852894	0.7192	0.2808	0.71655	0.136344
196	0.852856	0.719025	0.280975	0.71625	0.136606
197	0.853031	0.719225	0.280775	0.7167	0.136331
198	0.853200	0.71945	0.28055	0.7169	0.1363
199	0.853744	0.719625	0.280375	0.717375	0.136369
200	0.853419	0.719275	0.280725	0.716925	0.136494
201	0.854200	0.720225	0.279775	0.718275	0.135925
202	0.854588	0.720825	0.279175	0.718925	0.135662
203	0.854563	0.721025	0.278975	0.71895	0.135613
204	0.854944	0.7213	0.2787	0.719325	0.135619
205	0.854956	0.721425	0.278575	0.71935	0.135606
206	0.854988	0.721275	0.278725	0.71925	0.135738
207	0.854875	0.72125	0.27875	0.719175	0.1357
208	0.855125	0.721	0.279	0.7193	0.135825
209	0.855269	0.721175	0.278825	0.719575	0.135694
210	0.855056	0.72105	0.27895	0.719375	0.135681
211	0.855088	0.72095	0.27905	0.71935	0.135738
212	0.854788	0.720475	0.279525	0.7189	0.135887
213	0.855044	0.720225	0.279775	0.71915	0.135894
214	0.855163	0.7205	0.2795	0.719275	0.135887
215	0.854994	0.720375	0.279625	0.71925	0.135744
216	0.855181	0.72045	0.27955	0.719475	0.135706
217	0.855356	0.7207	0.2793	0.719725	0.135631
218	0.855513	0.720925	0.279075	0.720075	0.135437
219	0.855500	0.721075	0.278925	0.7201	0.1354
220	0.855625	0.720975	0.279025	0.720075	0.13555
221	0.855856	0.7213	0.2787	0.7204	0.135456
222	0.856012	0.721375	0.278625	0.720575	0.135437
223	0.855944	0.721375	0.278625	0.720525	0.135419
224	0.855900	0.7212	0.2788	0.720425	0.135475
225	0.856000	0.7213	0.2787	0.720475	0.135525
226	0.855938	0.72135	0.27865	0.72055	0.135387
227	0.855919	0.7213	0.2787	0.72055	0.135369
228	0.855888	0.721125	0.278875	0.720375	0.135513
229	0.855912	0.721075	0.278925	0.720375	0.135538
230	0.855931	0.721	0.279	0.720225	0.135706
231	0.855800	0.72065	0.27935	0.7199	0.1359
232	0.855806	0.720825	0.279175	0.720125	0.135681
233	0.855819	0.720625	0.279375	0.720075	0.135744
234	0.855919	0.7206	0.2794	0.720225	0.135694
235	0.856062	0.720875	0.279125	0.72055	0.135513
236	0.855981	0.72095	0.27905	0.720525	0.135456
237	0.856050	0.720875	0.279125	0.720575	0.135475
238	0.856069	0.720875	0.279125	0.720575	0.135494
239	0.856219	0.721	0.279	0.7208	0.135419
240	0.856244	0.72125	0.27875	0.72085	0.135394
241	0.856281	0.72125	0.27875	0.720925	0.135356
242	0.856306	0.721275	0.278725	0.720875	0.135431
243	0.856231	0.7213	0.2787	0.7208	0.135431
244	0.856300	0.721125	0.278875	0.72085	0.13545
245	0.856250	0.7211	0.2789	0.720725	0.135525
246	0.856244	0.7211	0.2789	0.7208	0.135444
247	0.856250	0.721175	0.278825	0.72085	0.1354
248	0.856306	0.7212	0.2788	0.720925	0.135381
249	0.856300	0.7213	0.2787	0.720975	0.135325
250	0.856350	0.7212	0.2788	0.720925	0.135425
251	0.856400	0.7213	0.2787	0.72095	0.13545
252	0.856375	0.721325	0.278675	0.721	0.135375
253	0.856400	0.7214	0.2786	0.7211	0.1353
254	0.856306	0.721375	0.278625	0.721025	0.135281
255	0.856419	0.721475	0.278525	0.721225	0.135194
256	0.856444	0.7214	0.2786	0.7212	0.135244
257	0.856513	0.7214	0.2786	0.7213	0.135213
258	0.856506	0.7214	0.2786	0.721275	0.135231
259	0.856519	0.7215	0.2785	0.72135	0.135169
260	0.856494	0.721525	0.278475	0.721375	0.135119
261	0.856469	0.721375	0.278625	0.72125	0.135219
262	0.856513	0.72135	0.27865	0.721225	0.135288
263	0.856575	0.721475	0.278525	0.721425	0.13515
264	0.856600	0.721575	0.278425	0.721525	0.135075
265	0.856606	0.721625	0.278375	0.721575	0.135031
266	0.856569	0.7216	0.2784	0.7215	0.135069
267	0.856550	0.721575	0.278425	0.7215	0.13505
268	0.856556	0.72155	0.27845	0.7215	0.135056
269	0.856575	0.72155	0.27845	0.7215	0.135075
270	0.856556	0.7215	0.2785	0.721475	0.135081
271	0.856575	0.7215	0.2785	0.7215	0.135075
272	0.856569	0.721525	0.278475	0.721525	0.135044
273	0.856569	0.721525	0.278475	0.721525	0.135044
274	0.856569	0.721525	0.278475	0.721525	0.135044
275	0.856575	0.721525	0.278475	0.721525	0.13505
276	0.856587	0.721575	0.278425	0.721575	0.135013
277	0.856587	0.721575	0.278425	0.721575	0.135013
278	0.856587	0.721575	0.278425	0.721575	0.135013
279	0.856587	0.721575	0.278425	0.721575	0.135013
280	0.856587	0.721575	0.278425	0.721575	0.135013
281	0.856587	0.721575	0.278425	0.721575	0.135013
282	0.856587	0.721575	0.278425	0.721575	0.135013
283	0.856587	0.721575	0.278425	0.721575	0.135013
284	0.856587	0.721575	0.278425	0.721575	0.135013
285	0.856587	0.721575	0.278425	0.721575	0.135013
286	0.856587	0.721575	0.278425	0.721575	0.135013
287	0.856587	0.721575	0.278425	0.721575	0.135013
288	0.856587	0.721575	0.278425	0.721575	0.135013
289	0.856587	0.721575	0.278425	0.721575	0.135013
290	0.856587	0.721575	0.278425	0.721575	0.135013
291	0.856587	0.721575	0.278425	0.721575	0.135013
292	0.856587	0.721575	0.278425	0.721575	0.135013
293	0.856587	0.721575	0.278425	0.721575	0.135013
294	0.856587	0.721575	0.278425	0.721575	0.135013
295	0.856587	0.721575	0.278425	0.721575	0.135013
296	0.856587	0.721575	0.278425	0.721575	0.135013
297	0.856587	0.721575	0.278425	0.721575	0.135013
298	0.856587	0.721575	0.278425	0.721575	0.135013
299	0.856587	0.721575	0.278425	0.721575	0.135013
300	0.856587	0.721575	0.278425	0.721575	0.135013
301	0.856587	0.721575	0.278425	0.721575	0.135013
302	0.856587	0.721575	0.278425	0.721575	0.135013
303	0.856587	0.721575	0.278425	0.721575	0.135013
304	0.856587	0.721575	0.278425	0.721575	0.135013
305	0.856587	0.721575	0.278425	0.721575	0.135013
306	0.856587	0.721575	0.278425	0.721575	0.135013
307	0.856587	0.721575	0.278425	0.721575	0.135013
308	0.856587	0.721575	0.278425	0.721575	0.135013
309	0.856587	0.721575	0.278425	0.721575	0.135013
310	0.856587	0.721575	0.278425	0.721575	0.135013
311	0.856587	0.721575	0.278425	0.721575	0.135013
312	0.856587	0.721575	0.278425	0.721575	0.135013
313	0.856587	0.721575	0.278425	0.721575	0.135013
314	0.856587	0.721575	0.278425	0.721575	0.135013
315	0.856587	0.721575	0.278425	0.721575	0.135013
316	0.856587	0.721575	0.278425	0.721575	0.135013
317	0.856587	0.721575	0.278425	0.721575	0.135013
318	0.856587	0.721575	0.278425	0.721575	0.135013
319	0.856587	0.721575	0.278425	0.721575	0.135013
320	0.856587	0.721575	0.278425	0.721575	0.135013
321	0.856587	0.721575	0.278425	0.721575	0.135013
322	0.856587	0.721575	0.278425	0.721575	0.135013
323	0.856587	0.721575	0.278425	0.721575	0.135013
324	0.856587	0.721575	0.278425	0.721575	0.135013
325	0.856587	0.721575	0.278425	0.721575	0.135013
326	0.856587	0.721575	0.278425	0.721575	0.135013
327	0.856587	0.721575	0.278425	0.721575	0.135013
328	0.856587	0.721575	0.278425	0.721575	0.135013
329	0.856587	0.721575	0.278425	0.721575	0.135013
330	0.856587	0.721575	0.278425	0.721575	0.135013
331	0.856587	0.721575	0.278425	0.721575	0.135013
332	0.856587	0.721575	0.278425	0.721575	0.135013
333	0.856587	0.721575	0.278425	0.721575	0.135013
334	0.856587	0.721575	0.278425	0.721575	0.135013
335	0.856587	0.721575	0.278425	0.721575	0.135013
336	0.856587	0.721575	0.278425	0.721575	0.135013
337	0.856587	0.721575	0.278425	0.721575	0.135013
338	0.856587	0.721575	0.278425	0.721575	0.135013
339	0.856587	0.721575	0.278425	0.721575	0.135013
340	0.856587	0.721575	0.278425	0.721575	0.135013
341	0.856587	0.721575	0.278425	0.721575	0.135013
342	0.856587	0.721575	0.278425	0.721575	0.135013
343	0.856587	0.721575	0.278425	0.721575	0.135013
344	0.856587	0.721575	0.278425	0.721575	0.135013
345	0.856587	0.721575	0.278425	0.721575	0.135013
346	0.856587	0.721575	0.278425	0.721575	0.135013
347	0.856587	0.721575	0.278425	0.721575	0.135013
348	0.856587	0.721575	0.278425	0.721575	0.135013
349	0.856587	0.721575	0.278425	0.721575	0.135013
350	0.856587	0.721575	0.278425	0.721575	0.135013
351	0.856587	0.721575	0.278425	0.721575	0.135013
352	0.856587	0.721575	0.278425	0.721575	0.135013
353	0.856587	0.721575	0.278425	0.721575	0.135013
354	0.856587	0.721575	0.278425	0.721575	0.135013
355	0.856587	0.721575	0.278425	0.721575	0.135013
356	0.856587	0.721575	0.278425	0.721575	0.135013
357	0.856587	0.721575	0.278425	0.721575	0.135013
358	0.856587	0.721575	0.278425	0.721575	0.135013
359	0.856587	0.721575	0.278425	0.721575	0.135013
360	0.856587	0.721575	0.278425	0.721575	0.135013
361	0.856587	0.721575	0.278425	0.721575	0.135013
362	0.856587	0.721575	0.278425	0.721575	0.135013
363	0.856587	0.721575	0.278425	0.721575	0.135013
364	0.856587	0.721575	0.278425	0.721575	0.135013
365	0.856587	0.721575	0.278425	0.721575	0.135013
366	0.856587	0.721575	0.278425	0.721575	0.135013
367	0.856587	0.721575	0.278425	0.721575	0.135013
368	0.856587	0.721575	0.278425	0.721575	0.135013
369	0.856587	0.721575	0.278425	0.721575	0.135013
370	0.856587	0.721575	0.278425	0.721575	0.135013
371	0.856587	0.721575	0.278425	0.721575	0.135013
372	0.856587	0.721575	0.278425	0.721575	0.135013
373	0.856587	0.721575	0.278425	0.721575	0.135013
374	0.856587	0.721575	0.278425	0.721575	0.135013
375	0.856587	0.721575	0.278425	0.721575	0.135013
376	0.856587	0.721575	0.278425	0.721575	0.135013
377	0.856587	0.721575	0.278425	0.721575	0.135013
378	0.856587	0.721575	0.278425	0.721575	0.135013
379	0.856587	0.721575	0.278425	0.721575	0.135013
380	0.856587	0.721575	0.278425	0.721575	0.135013
381	0.856587	0.721575	0.278425	0.721575	0.135013
382	0.856587	0.721575	0.278425	0.721575	0.135013
383	0.856587	0.721575	0.278425	0.721575	0.135013
384	0.856587	0.721575	0.278425	0.721575	0.135013
385	0.856587	0.721575	0.278425	0.721575	0.135013
386	0.856587	0.721575	0.278425	0.721575	0.135013
387	0.856587	0.721575	0.278425	0.721575	0.135013
388	0.856587	0.721575	0.278425	0.721575	0.135013
389	0.856587	0.721575	0.278425	0.721575	0.135013
390	0.856587	0.721575	0.278425	0.721575	0.135013
391	0.856587	0.721575	0.278425	0.721575	0.135013
392	0.856587	0.721575	0.278425	0.721575	0.135013
393	0.856587	0.721575	0.278425	0.721575	0.135013
394	0.856587	0.721575	0.278425	0.721575	0.135013
395	0.856587	0.721575	0.278425	0.721575	0.135013
396	0.856587	0.721575	0.278425	0.721575	0.135013
397	0.856587	0.721575	0.278425	0.721575	0.135013
398	0.856587	0.721575	0.278425	0.721575	0.135013
399	0.856587	0.721575	0.278425	0.721575	0.135013
400	0.856587	0.721575	0.278425	0.721575	0.135013
401	0.856587	0.721575	0.278425	0.721575	0.135013
402	0.856587	0.721575	0.278425	0.721575	0.135013
403	0.856587	0.721575	0.278425	0.721575	0.135013
404	0.856587	0.721575	0.278425	0.721575	0.135013
405	0.856587	0.721575	0.278425	0.721575	0.135013
406	0.856587	0.721575	0.278425	0.721575	0.135013
407	0.856587	0.721575	0.278425	0.721575	0.135013
408	0.856587	0.721575	0.278425	0.721575	0.135013
409	0.856587	0.721575	0.278425	0.721575	0.135013
410	0.856587	0.721575	0.278425	0.721575	0.135013
411	0.856587	0.721575	0.278425	0.721575	0.135013
412	0.856587	0.721575	0.278425	0.721575	0.135013
413	0.856587	0.721575	0.278425	0.721575	0.135013
414	0.856587	0.721575	0.278425	0.721575	0.135013
415	0.856587	0.721575	0.278425	0.721575	0.135013
416	0.856587	0.721575	0.278425	0.721575	0.135013
417	0.856587	0.721575	0.278425	0.721575	0.135013
418	0.856587	0.721575	0.278425	0.721575	0.135013
419	0.856587	0.721575	0.278425	0.721575	0.135013
420	0.856587	0.721575	0.278425	0.721575	0.135013
421	0.856587	0.721575	0.278425	0.721575	0.135013
422	0.856587	0.721575	0.278425	0.721575	0.135013
423	0.856587	0.721575	0.278425	0.721575	0.135013
424	0.856587	0.721575	0.278425	0.721575	0.135013
425	0.856587	0.721575	0.278425	0.721575	0.135013
426	0.856587	0.721575	0.278425	0.721575	0.135013
427	0.856587	0.721575	0.278425	0.721575	0.135013
428	0.856587	0.721575	0.278425	0.721575	0.135013
429	0.856587	0.721575	0.278425	0.721575	0.135013
430	0.856587	0.721575	0.278425	0.721575	0.135013
431	0.856587	0.721575	0.278425	0.721575	0.135013
432	0.856587	0.721575	0.278425	0.721575	0.135013
433	0.856587	0.721575	0.278425	0.721575	0.135013
434	0.856587	0.721575	0.278425	0.721575	0.135013
435	0.856587	0.721575	0.278425	0.721575	0.135013
436	0.856587	0.721575	0.278425	0.721575	0.135013
437	0.856587	0.721575	0.278425	0.721575	0.135013
438	0.856587	0.721575	0.278425	0.721575	0.135013
439	0.856587	0.721575	0.278425	0.721575	0.135013
440	0.856587	0.721575	0.278425	0.721575	0.135013
441	0.856587	0.721575	0.278425	0.721575	0.135013
442	0.856587	0.721575	0.278425	0.721575	0.135013
443	0.856587	0.721575	0.278425	0.721575	0.135013
444	0.856587	0.721575	0.278425	0.721575	0.135013
445	0.856587	0.721575	0.278425	0.721575	0.135013
446	0.856587	0.721575	0.278425	0.721575	0.135013
447	0.856587	0.721575	0.278425	0.721575	0.135013
448	0.856587	0.721575	0.278425	0.721575	0.135013
449	0.856587	0.721575	0.278425	0.721575	0.135013
450	0.856587	0.721575	0.278425	0.721575	0.135013
451	0.856587	0.721575	0.278425	0.721575	0.135013
452	0.856587	0.721575	0.278425	0.721575	0.135013
453	0.856587	0.721575	0.278425	0.721575	0.135013
454	0.856587	0.721575	0.278425	0.721575	0.135013
455	0.856587	0.721575	0.278425	0.721575	0.135013
456	0.856587	0.721575	0.278425	0.721575	0.135013
457	0.856587	0.721575	0.278425	0.721575	0.135013
458	0.856587	0.721575	0.278425	0.721575	0.135013
459	0.856587	0.721575	0.278425	0.721575	0.135013
460	0.856587	0.721575	0.278425	0.721575	0.135013
461	0.856587	0.721575	0.278425	0.721575	0.135013
462	0.856587	0.721575	0.278425	0.721575	0.135013
463	0.856587	0.721575	0.278425	0.721575	0.135013
464	0.856587	0.721575	0.278425	0.721575	0.135013
465	0.856587	0.721575	0.278425	0.721575	0.135013
466	0.856587	0.721575	0.278425	0.721575	0.135013
467	0.856587	0.721575	0.278425	0.721575	0.135013
468	0.856587	0.721575	0.278425	0.721575	0.135013
469	0.856587	0.721575	0.278425	0.721575	0.135013
470	0.856587	0.721575	0.278425	0.721575	0.135013
471	0.856587	0.721575	0.278425	0.721575	0.135013
472	0.856587	0.721575	0.278425	0.721575	0.135013
473	0.856587	0.721575	0.278425	0.721575	0.135013
474	0.856587	0.721575	0.278425	0.721575	0.135013
475	0.856587	0.721575	0.278425	0.721575	0.135013
476	0.856587	0.721575	0.278425	0.721575	0.135013
477	0.856587	0.721575	0.278425	0.721575	0.135013
478	0.856587	0.721575	0.278425	0.721575	0.135013
479	0.856587	0.721575	0.278425	0.721575	0.135013
480	0.856587	0.721575	0.278425	0.721575	0.135013
481	0.856587	0.721575	0.278425	0.721575	0.135013
482	0.856587	0.721575	0.278425	0.721575	0.135013
483	0.856587	0.721575	0.278425	0.721575	0.135013
484	0.856587	0.721575	0.278425	0.721575	0.135013
485	0.856587	0.721575	0.278425	0.721575	0.135013
486	0.856587	0.721575	0.278425	0.721575	0.135013
487	0.856587	0.721575	0.278425	0.721575	0.135013
488	0.856587	0.721575	0.278425	0.721575	0.135013
489	0.856587	0.721575	0.278425	0.721575	0.135013
490	0.856587	0.721575	0.278425	0.721575	0.135013
491	0.856587	0.721575	0.278425	0.721575	0.135013
492	0.856587	0.721575	0.278425	0.721575	0.135013
493	0.856587	0.721575	0.278425	0.721575	0.135013
494	0.856587	0.721575	0.278425	0.721575	0.135013
495	0.856587	0.721575	0.278425	0.721575	0.135013
496	0.856587	0.721575	0.278425	0.721575	0.135013
497	0.856587	0.721575	0.278425	0.721575	0.135013
498	0.856587	0.721575	0.278425	0.721575	0.135013
499	0.856587	0.721575	0.278425	0.721575	0.135013
500	0.856587	0.721575	0.278425	0.721575	0.135013
501	0.856587	0.721575	0.278425	0.721575	0.135013
502	0.856587	0.721575	0.278425	0.721575	0.135013
503	0.856587	0.721575	0.278425	0.721575	0.135013
504	0.856587	0.721575	0.278425	0.721575	0.135013
505	0.856587	0.721575	0.278425	0.721575	0.135013
506	0.856587	0.721575	0.278425	0.721575	0.135013
507	0.856587	0.721575	0.278425	0.721575	0.135013
508	0.856587	0.721575	0.278425	0.721575	0.135013
509	0.856587	0.721575	0.278425	0.721575	0.135013
510	0.856587	0.721575	0.278425	0.721575	0.135013
511	0.856587	0.721575	0.278425	0.721575	0.135013
512	0.856587	0.721575	0.278425	0.721575	0.135013
513	0.856587	0.721575	0.278425	0.721575	0.135013
514	0.856587	0.721575	0.278425	0.721575	0.135013
515	0.856587	0.721575	0.278425	0.721575	0.135013
516	0.856587	0.721575	0.278425	0.721575	0.135013
517	0.856587	0.721575	0.278425	0.721575	0.135013
518	0.856587	0.721575	0.278425	0.721575	0.135013
519	0.856587	0.721575	0.278425	0.721575	0.135013
520	0.856587	0.721575	0.278425	0.721575	0.135013
521	0.856587	0.721575	0.278425	0.721575	0.135013
522	0.856587	0.721575	0.278425	0.721575	0.135013
523	0.856587	0.721575	0.278425	0.721575	0.135013
524	0.856587	0.721575	0.278425	0.721575	0.135013
525	0.856587	0.721575	0.278425	0.721575	0.135013
526	0.856587	0.721575	0.278425	0.721575	0.135013
527	0.856587	0.721575	0.278425	0.721575	0.135013
528	0.856587	0.721575	0.278425	0.721575	0.135013
529	0.856587	0.721575	0.278425	0.721575	0.135013
530	0.856587	0.721575	0.278425	0.721575	0.135013
531	0.856587	0.721575	0.278425	0.721575	0.135013
532	0.856587	0.721575	0.278425	0.721575	0.135013
533	0.856587	0.721575	0.278425	0.721575	0.135013
534	0.856587	0.721575	0.278425	0.721575	0.135013
535	0.856587	0.721575	0.278425	0.721575	0.135013
536	0.856587	0.721575	0.278425	0.721575	0.135013
537	0.856587	0.721575	0.278425	0.721575	0.135013
538	0.856587	0.721575	0.278425	0.721575	0.135013
539	0.856587	0.721575	0.278425	0.721575	0.135013
540	0.856587	0.721575	0.278425	0.721575	0.135013
541	0.856587	0.721575	0.278425	0.721575	0.135013
542	0.856587	0.721575	0.278425	0.721575	0.135013
543	0.856587	0.721575	0.278425	0.721575	0.135013
544	0.856587	0.721575	0.278425	0.721575	0.135013
545	0.856587	0.721575	0.278425	0.721575	0.135013
546	0.856587	0.721575	0.278425	0.721575	0.135013
547	0.856587	0.721575	0.278425	0.721575	0.135013
548	0.856587	0.721575	0.278425	0.721575	0.135013
549	0.856587	0.721575	0.278425	0.721575	0.135013
550	0.856587	0.721575	0.278425	0.721575	0.135013
551	0.856587	0.721575	0.278425	0.721575	0.135013
552	0.856587	0.721575	0.278425	0.721575	0.135013
553	0.856587	0.721575	0.278425	0.721575	0.135013
554	0.856587	0.721575	0.278425	0.721575	0.135013
555	0.856587	0.721575	0.278425	0.721575	0.135013
556	0.856587	0.721575	0.278425	0.721575	0.135013
557	0.856587	0.721575	0.278425	0.721575	0.135013
558	0.856587	0.721575	0.278425	0.721575	0.135013
559	0.856587	0.721575	0.278425	0.721575	0.135013
560	0.856587	0.721575	0.278425	0.721575	0.135013
561	0.856587	0.721575	0.278425	0.721575	0.135013
562	0.856587	0.721575	0.278425	0.721575	0.135013
563	0.856587	0.721575	0.278425	0.721575	0.135013
564	0.856587	0.721575	0.278425	0.721575	0.135013
565	0.856587	0.721575	0.278425	0.721575	0.135013
566	0.856587	0.721575	0.278425	0.721575	0.135013
567	0.856587	0.721575	0.278425	0.721575	0.135013
568	0.856587	0.721575	0.278425	0.721575	0.135013
569	0.856587	0.721575	0.278425	0.721575	0.135013
570	0.856587	0.721575	0.278425	0.721575	0.135013
571	0.856587	0.721575	0.278425	0.721575	0.135013
572	0.856587	0.721575	0.278425	0.721575	0.135013
573	0.856587	0.721575	0.278425	0.721575	0.135013
574	0.856587	0.721575	0.278425	0.721575	0.135013
575	0.856587	0.721575	0.278425	0.721575	0.135013
576	0.856587	0.721575	0.278425	0.721575	0.135013
577	0.856587	0.721575	0.278425	0.721575	0.135013
578	0.856587	0.721575	0.278425	0.721575	0.135013
579	0.856587	0.721575	0.278425	0.721575	0.135013
580	0.856587	0.721575	0.278425	0.721575	0.135013
581	0.856587	0.721575	0.278425	0.721575	0.135013
582	0.856587	0.721575	0.278425	0.721575	0.135013
583	0.856587	0.721575	0.278425	0.721575	0.135013
584	0.856587	0.721575	0.278425	0.721575	0.135013
585	0.856587	0.721575	0.278425	0.721575	0.135013
586	0.856587	0.721575	0.278425	0.721575	0.135013
587	0.856587	0.721575	0.278425	0.721575	0.135013
588	0.856587	0.721575	0.278425	0.721575	0.135013
589	0.856587	0.721575	0.278425	0.721575	0.135013
590	0.856587	0.721575	0.278425	0.721575	0.135013
591	0.856587	0.721575	0.278425	0.721575	0.135013
592	0.856587	0.721575	0.278425	0.721575	0.135013
593	0.856587	0.721575	0.278425	0.721575	0.135013
594	0.856587	0.721575	0.278425	0.721575	0.135013
595	0.856587	0.721575	0.278425	0.721575	0.135013
596	0.856587	0.721575	0.278425	0.721575	0.135013
597	0.856587	0.721575	0.278425	0.721575	0.135013
598	0.856587	0.721575	0.278425	0.721575	0.135013
599	0.856587	0.721575	0.278425	0.721575	0.135013
600	0.856587	0.721575	0.278425	0.721575	0.135013
601	0.856587	0.721575	0.278425	0.721575	0.135013
602	0.856587	0.721575	0.278425	0.721575	0.135013
603	0.856587	0.721575	0.278425	0.721575	0.135013
604	0.856587	0.721575	0.278425	0.721575	0.135013
605	0.856587	0.721575	0.278425	0.721575	0.135013
606	0.856587	0.721575	0.278425	0.721575	0.135013
607	0.856587	0.721575	0.278425	0.721575	0.135013
608	0.856587	0.721575	0.278425	0.721575	0.135013
609	0.856587	0.721575	0.278425	0.721575	0.135013
610	0.856587	0.721575	0.278425	0.721575	0.135013
611	0.856587	0.721575	0.278425	0.721575	0.135013
612	0.856587	0.721575	0.278425	0.721575	0.135013
613	0.856587	0.721575	0.278425	0.721575	0.135013
614	0.856587	0.721575	0.278425	0.721575	0.135013
615	0.856587	0.721575	0.278425	0.721575	0.135013
616	0.856587	0.721575	0.278425	0.721575	0.135013
617	0.856587	0.721575	0.278425	0.721575	0.135013
618	0.856587	0.721575	0.278425	0.721575	0.135013
619	0.856587	0.721575	0.278425	0.721575	0.135013
620	0.856587	0.721575	0.278425	0.721575	0.135013
621	0.856587	0.721575	0.278425	0.721575	0.135013
622	0.856587	0.721575	0.278425	0.721575	0.135013
623	0.856587	0.721575	0.278425	0.721575	0.135013
624	0.856587	0.721575	0.278425	0.721575	0.135013
625	0.856587	0.721575	0.278425	0.721575	0.135013
626	0.856587	0.721575	0.278425	0.721575	0.135013
627	0.856587	0.721575	0.278425	0.721575	0.135013
628	0.856587	0.721575	0.278425	0.721575	0.135013
629	0.856587	0.721575	0.278425	0.721575	0.135013
630	0.856587	0.721575	0.278425	0.721575	0.135013
631	0.856587	0.721575	0.278425	0.721575	0.135013
632	0.856587	0.721575	0.278425	0.721575	0.135013
633	0.856587	0.721575	0.278425	0.721575	0.135013
634	0.856587	0.721575	0.278425	0.721575	0.135013
635	0.856587	0.721575	0.278425	0.721575	0.135013
636	0.856587	0.721575	0.278425	0.721575	0.135013
637	0.856587	0.721575	0.278425	0.721575	0.135013
638	0.856587	0.721575	0.278425	0.721575	0.135013
639	0.856587	0.721575	0.278425	0.721575	0.135013
640	0.856587	0.721575	0.278425	0.721575	0.135013
641	0.856587	0.721575	0.278425	0.721575	0.135013
642	0.856587	0.721575	0.278425	0.721575	0.135013
643	0.856587	0.721575	0.278425	0.721575	0.135013
644	0.856587	0.721575	0.278425	0.721575	0.135013
645	0.856587	0.721575	0.278425	0.721575	0.135013
646	0.856587	0.721575	0.278425	0.721575	0.135013
647	0.856587	0.721575	0.278425	0.721575	0.135013
648	0.856587	0.721575	0.278425	0.721575	0.135013
649	0.856587	0.721575	0.278425	0.721575	0.135013
650	0.856587	0.721575	0.278425	0.721575	0.135013
651	0.856587	0.721575	0.278425	0.721575	0.135013
652	0.856587	0.721575	0.278425	0.721575	0.135013
653	0.856587	0.721575	0.278425	0.721575	0.135013
654	0.856587	0.721575	0.278425	0.721575	0.135013
655	0.856587	0.721575	0.278425	0.721575	0.135013
656	0.856587	0.721575	0.278425	0.721575	0.135013
657	0.856587	0.721575	0.278425	0.721575	0.135013
658	0.856587	0.721575	0.278425	0.721575	0.135013
659	0.856587	0.721575	0.278425	0.721575	0.135013
660	0.856587	0.721575	0.278425	0.721575	0.135013
661	0.856587	0.721575	0.278425	0.721575	0.135013
662	0.856587	0.721575	0.278425	0.721575	0.135013
663	0.856587	0.721575	0.278425	0.721575	0.135013
664	0.856587	0.721575	0.278425	0.721575	0.135013
665	0.856587	0.721575	0.278425	0.721575	0.135013
666	0.856587	0.721575	0.278425	0.721575	0.135013
667	0.856587	0.721575	0.278425	0.721575	0.135013
668	0.856587	0.721575	0.278425	0.721575	0.135013
669	0.856587	0.721575	0.278425	0.721575	0.135013
670	0.856587	0.721575	0.278425	0.721575	0.135013
671	0.856587	0.721575	0.278425	0.721575	0.135013
672	0.856587	0.721575	0.278425	0.721575	0.135013
673	0.856587	0.721575	0.278425	0.721575	0.135013
674	0.856587	0.721575	0.278425	0.721575	0.135013
675	0.856587	0.721575	0.278425	0.721575	0.135013
676	0.856587	0.721575	0.278425	0.721575	0.135013
677	0.856587	0.721575	0.278425	0.721575	0.135013
678	0.856587	0.721575	0.278425	0.721575	0.135013
679	0.856587	0.721575	0.278425	0.721575	0.135013
680	0.856587	0.721575	0.278425	0.721575	0.135013
681	0.856587	0.721575	0.278425	0.721575	0.135013
682	0.856587	0.721575	0.278425	0.721575	0.135013
683	0.856587	0.721575	0.278425	0.721575	0.135013
684	0.856587	0.721575	0.278425	0.721575	0.135013
685	0.856587	0.721575	0.278425	0.721575	0.135013
686	0.856587	0.721575	0.278425	0.721575	0.135013
687	0.856587	0.721575	0.278425	0.721575	0.135013
688	0.856587	0.721575	0.278425	0.721575	0.135013
689	0.856587	0.721575	0.278425	0.721575	0.135013
690	0.856587	0.721575	0.278425	0.721575	0.135013
691	0.856587	0.721575	0.278425	0.721575	0.135013
692	0.856587	0.721575	0.278425	0.721575	0.135013
693	0.856587	0.721575	0.278425	0.721575	0.135013
694	0.856587	0.721575	0.278425	0.721575	0.135013
695	0.856587	0.721575	0.278425	0.721575	0.135013
696	0.856587	0.721575	0.278425	0.721575	0.135013
697	0.856587	0.721575	0.278425	0.721575	0.135013
698	0.856587	0.721575	0.278425	0.721575	0.135013
699	0.856587	0.721575	0.278425	0.721575	0.135013
700	0.856587	0.721575	0.278425	0.721575	0.135013
701	0.856587	0.721575	0.278425	0.721575	0.135013
702	0.856587	0.721575	0.278425	0.721575	0.135013
703	0.856587	0.721575	0.278425	0.721575	0.135013
704	0.856587	0.721575	0.278425	0.721575	0.135013
705	0.856587	0.721575	0.278425	0.721575	0.135013
706	0.856587	0.721575	0.278425	0.721575	0.135013
707	0.856587	0.721575	0.278425	0.721575	0.135013
708	0.856587	0.721575	0.278425	0.721575	0.135013
709	0.856587	0.721575	0.278425	0.721575	0.135013
710	0.856587	0.721575	0.278425	0.721575	0.135013
711	0.856587	0.721575	0.278425	0.721575	0.135013
712	0.856587	0.721575	0.278425	0.721575	0.135013
713	0.856587	0.721575	0.278425	0.721575	0.135013
714	0.856587	0.721575	0.278425	0.721575	0.135013
715	0.856587	0.721575	0.278425	0.721575	0.135013
716	0.856587	0.721575	0.278425	0.721575	0.135013
717	0.856587	0.721575	0.278425	0.721575	0.135013
718	0.856587	0.721575	0.278425	0.721575	0.135013
719	0.856587	0.721575	0.278425	0.721575	0.135013
720	0.856587	0.721575	0.278425	0.721575	0.135013
721	0.856587	0.721575	0.278425	0.721575	0.135013
722	0.856587	0.721575	0.278425	0.721575	0.135013
723	0.856587	0.721575	0.278425	0.721575	0.135013
724	0.856587	0.721575	0.278425	0.721575	0.135013
725	0.856587	0.721575	0.278425	0.721575	0.135013
726	0.856587	0.721575	0.278425	0.721575	0.135013
727	0.856587	0.721575	0.278425	0.721575	0.135013
728	0.856587	0.721575	0.278425	0.721575	0.135013
729	0.856587	0.721575	0.278425	0.721575	0.135013
730	0.856587	0.721575	0.278425	0.721575	0.135013
731	0.856587	0.721575	0.278425	0.721575	0.135013
732	0.856587	0.721575	0.278425	0.721575	0.135013
733	0.856587	0.721575	0.278425	0.721575	0.135013
734	0.856587	0.721575	0.278425	0.721575	0.135013
735	0.856587	0.721575	0.278425	0.721575	0.135013
736	0.856587	0.721575	0.278425	0.721575	0.135013
737	0.856587	0.721575	0.278425	0.721575	0.135013
738	0.856587	0.721575	0.278425	0.721575	0.135013
739	0.856587	0.721575	0.278425	0.721575	0.135013
740	0.856587	0.721575	0.278425	0.721575	0.135013
741	0.856587	0.721575	0.278425	0.721575	0.135013
742	0.856587	0.721575	0.278425	0.721575	0.135013
743	0.856587	0.721575	0.278425	0.721575	0.135013
744	0.856587	0.721575	0.278425	0.721575	0.135013
745	0.856587	0.721575	0.278425	0.721575	0.135013
746	0.856587	0.721575	0.278425	0.721575	0.135013
747	0.856587	0.721575	0.278425	0.721575	0.135013
748	0.856587	0.721575	0.278425	0.721575	0.135013
749	0.856587	0.721575	0.278425	0.721575	0.135013
750	0.856587	0.721575	0.278425	0.721575	0.135013
751	0.856587	0.721575	0.278425	0.721575	0.135013
752	0.856587	0.721575	0.278425	0.721575	0.135013
753	0.856587	0.721575	0.278425	0.721575	0.135013
754	0.856587	0.721575	0.278425	0.721575	0.135013
755	0.856587	0.721575	0.278425	0.721575	0.135013
756	0.856587	0.721575	0.278425	0.721575	0.135013
757	0.856587	0.721575	0.278425	0.721575	0.135013
758	0.856587	0.721575	0.278425	0.721575	0.135013
759	0.856587	0.721575	0.278425	0.721575	0.135013
760	0.856587	0.721575	0.278425	0.721575	0.135013
761	0.856587	0.721575	0.278425	0.721575	0.135013
762	0.856587	0.721575	0.278425	0.721575	0.135013
763	0.856587	0.721575	0.278425	0.721575	0.135013
764	0.856587	0.721575	0.278425	0.721575	0.135013
765	0.856587	0.721575	0.278425	0.721575	0.135013
766	0.856587	0.721575	0.278425	0.721575	0.135013
767	0.856587	0.721575	0.278425	0.721575	0.135013
768	0.856587	0.721575	0.278425	0.721575	0.135013
769	0.856587	0.721575	0.278425	0.721575	0.135013
770	0.856587	0.721575	0.278425	0.721575	0.135013
771	0.856587	0.721575	0.278425	0.721575	0.135013
772	0.856587	0.721575	0.278425	0.721575	0.135013
773	0.856587	0.721575	0.278425	0.721575	0.135013
774	0.856587	0.721575	0.278425	0.721575	0.135013
775	0.856587	0.721575	0.278425	0.721575	0.135013
776	0.856587	0.721575	0.278425	0.721575	0.135013
777	0.856587	0.721575	0.278425	0.721575	0.135013
778	0.856587	0.721575	0.278425	0.721575	0.135013
779	0.856587	0.721575	0.278425	0.721575	0.135013
780	0.856587	0.721575	0.278425	0.721575	0.135013
781	0.856587	0.721575	0.278425	0.721575	0.135013
782	0.856587	0.721575	0.278425	0.721575	0.135013
783	0.856587	0.721575	0.278425	0.721575	0.135013
784	0.856587	0.721575	0.278425	0.721575	0.135013
785	0.856587	0.721575	0.278425	0.721575	0.135013
786	0.856587	0.721575	0.278425	0.721575	0.135013
787	0.856587	0.721575	0.278425	0.721575	0.135013
788	0.856587	0.721575	0.278425	0.721575	0.135013
789	0.856587	0.721575	0.278425	0.721575	0.135013
790	0.856587	0.721575	0.278425	0.721575	0.135013
791	0.856587	0.721575	0.278425	0.721575	0.135013
792	0.856587	0.721575	0.278425	0.721575	0.135013
793	0.856587	0.721575	0.278425	0.721575	0.135013
794	0.856587	0.721575	0.278425	0.721575	0.135013
795	0.856587	0.721575	0.278425	0.721575	0.135013
796	0.856587	0.721575	0.278425	0.721575	0.135013
797	0.856587	0.721575	0.278425	0.721575	0.135013
798	0.856587	0.721575	0.278425	0.721575	0.135013
799	0.856587	0.721575	0.278425	0.721575	0.135013
800	0.856587	0.721575	0.278425	0.721575	0.135013
801	0.856587	0.721575	0.278425	0.721575	0.135013
802	0.856587	0.721575	0.278425	0.721575	0.135013
803	0.856587	0.721575	0.278425	0.721575	0.135013
804	0.856587	0.721575	0.278425	0.721575	0.135013
805	0.856587	0.721575	0.278425	0.721575	0.135013
806	0.856587	0.721575	0.278425	0.721575	0.135013
807	0.856587	0.721575	0.278425	0.721575	0.135013
808	0.856587	0.721575	0.278425	0.721575	0.135013
809	0.856587	0.721575	0.278425	0.721575	0.135013
810	0.856587	0.721575	0.278425	0.721575	0.135013
811	0.856587	0.721575	0.278425	0.721575	0.135013
812	0.856587	0.721575	0.278425	0.721575	0.135013
813	0.856587	0.721575	0.278425	0.721575	0.135013
814	0.856587	0.721575	0.278425	0.721575	0.135013
815	0.856587	0.721575	0.278425	0.721575	0.135013
816	0.856587	0.721575	0.278425	0.721575	0.135013
817	0.856587	0.721575	0.278425	0.721575	0.135013
818	0.856587	0.721575	0.278425	0.721575	0.135013
819	0.856587	0.721575	0.278425	0.721575	0.135013
820	0.856587	0.721575	0.278425	0.721575	0.135013
821	0.856587	0.721575	0.278425	0.721575	0.135013
822	0.856587	0.721575	0.278425	0.721575	0.135013
823	0.856587	0.721575	0.278425	0.721575	0.135013
824	0.856587	0.721575	0.278425	0.721575	0.135013
825	0.856587	0.721575	0.278425	0.721575	0.135013
826	0.856587	0.721575	0.278425	0.721575	0.135013
827	0.856587	0.721575	0.278425	0.721575	0.135013
828	0.856587	0.721575	0.278425	0.721575	0.135013
829	0.856587	0.721575	0.278425	0.721575	0.135013
830	0.856587	0.721575	0.278425	0.721575	0.135013
831	0.856587	0.721575	0.278425	0.721575	0.135013
832	0.856587	0.721575	0.278425	0.721575	0.135013
833	0.856587	0.721575	0.278425	0.721575	0.135013
834	0.856587	0.721575	0.278425	0.721575	0.135013
835	0.856587	0.721575	0.278425	0.721575	0.135013
836	0.856587	0.721575	0.278425	0.721575	0.135013
837	0.856587	0.721575	0.278425	0.721575	0.135013
838	0.856587	0.721575	0.278425	0.721575	0.135013
839	0.856587	0.721575	0.278425	0.721575	0.135013
840	0.856587	0.721575	0.278425	0.721575	0.135013
841	0.856587	0.721575	0.278425	0.721575	0.135013
842	0.856587	0.721575	0.278425	0.721575	0.135013
843	0.856587	0.721575	0.278425	0.721575	0.135013
844	0.856587	0.721575	0.278425	0.721575	0.135013
845	0.856587	0.721575	0.278425	0.721575	0.135013
846	0.856587	0.721575	0.278425	0.721575	0.135013
847	0.856587	0.721575	0.278425	0.721575	0.135013
848	0.856587	0.721575	0.278425	0.721575	0.135013
849	0.856587	0.721575	0.278425	0.721575	0.135013
850	0.856587	0.721575	0.278425	0.721575	0.135013
851	0.856587	0.721575	0.278425	0.721575	0.135013
852	0.856587	0.721575	0.278425	0.721575	0.135013
853	0.856587	0.721575	0.278425	0.721575	0.135013
854	0.856587	0.721575	0.278425	0.721575	0.135013
855	0.856587	0.721575	0.278425	0.721575	0.135013
856	0.856587	0.721575	0.278425	0.721575	0.135013
857	0.856587	0.721575	0.278425	0.721575	0.135013
858	0.856587	0.721575	0.278425	0.721575	0.135013
859	0.856587	0.721575	0.278425	0.721575	0.135013
860	0.856587	0.721575	0.278425	0.721575	0.135013
861	0.856587	0.721575	0.278425	0.721575	0.135013
862	0.856587	0.721575	0.278425	0.721575	0.135013
863	0.856587	0.721575	0.278425	0.721575	0.135013
864	0.856587	0.721575	0.278425	0.721575	0.135013
865	0.856587	0.721575	0.278425	0.721575	0.135013
866	0.856587	0.721575	0.278425	0.721575	0.135013
867	0.856587	0.721575	0.278425	0.721575	0.135013
868	0.856587	0.721575	0.278425	0.721575	0.135013
869	0.856587	0.721575	0.278425	0.721575	0.135013
870	0.856587	0.721575	0.278425	0.721575	0.135013
871	0.856587	0.721575	0.278425	0.721575	0.135013
872	0.856587	0.721575	0.278425	0.721575	0.135013
873	0.856587	0.721575	0.278425	0.721575	0.135013
874	0.856587	0.721575	0.278425	0.721575	0.135013
875	0.856587	0.721575	0.278425	0.721575	0.135013
876	0.856587	0.721575	0.278425	0.721575	0.135013
877	0.856587	0.721575	0.278425	0.721575	0.135013
878	0.856587	0.721575	0.278425	0.721575	0.135013
879	0.856587	0.721575	0.278425	0.721575	0.135013
880	0.856587	0.721575	0.278425	0.721575	0.135013
881	0.856587	0.721575	0.278425	0.721575	0.135013
882	0.856587	0.721575	0.278425	0.721575	0.135013
883	0.856587	0.721575	0.278425	0.721575	0.135013
884	0.856587	0.721575	0.278425	0.721575	0.135013
885	0.856587	0.721575	0.278425	0.721575	0.135013
886	0.856587	0.721575	0.278425	0.721575	0.135013
887	0.856587	0.721575	0.278425	0.721575	0.135013
888	0.856587	0.721575	0.278425	0.721575	0.135013
889	0.856587	0.721575	0.278425	0.721575	0.135013
890	0.856587	0.721575	0.278425	0.721575	0.135013
891	0.856587	0.721575	0.278425	0.721575	0.135013
892	0.856587	0.721575	0.278425	0.721575	0.135013
893	0.856587	0.721575	0.278425	0.721575	0.135013
894	0.856587	0.721575	0.278425	0.721575	0.135013
895	0.856587	0.721575	0.278425	0.721575	0.135013
896	0.856587	0.721575	0.278425	0.721575	0.135013
897	0.856587	0.721575	0.278425	0.721575	0.135013
898	0.856587	0.721575	0.278425	0.721575	0.135013
899	0.856587	0.721575	0.278425	0.721575	0.135013
900	0.856587	0.721575	0.278425	0.721575	0.135013
901	0.856587	0.721575	0.278425	0.721575	0.135013
902	0.856587	0.721575	0.278425	0.721575	0.135013
903	0.856587	0.721575	0.278425	0.721575	0.135013
904	0.856587	0.721575	0.278425	0.721575	0.135013
905	0.856587	0.721575	0.278425	0.721575	0.135013
906	0.856587	0.721575	0.278425	0.721575	0.135013
907	0.856587	0.721575	0.278425	0.721575	0.135013
908	0.856587	0.721575	0.278425	0.721575	0.135013
909	0.856587	0.721575	0.278425	0.721575	0.135013
910	0.856587	0.721575	0.278425	0.721575	0.135013
911	0.856587	0.721575	0.278425	0.721575	0.135013
912	0.856587	0.721575	0.278425	0.721575	0.135013
913	0.856587	0.721575	0.278425	0.721575	0.135013
914	0.856587	0.721575	0.278425	0.721575	0.135013
915	0.856587	0.721575	0.278425	0.721575	0.135013
916	0.856587	0.721575	0.278425	0.721575	0.135013
917	0.856587	0.721575	0.278425	0.721575	0.135013
918	0.856587	0.721575	0.278425	0.721575	0.135013
919	0.856587	0.721575	0.278425	0.721575	0.135013
920	0.856587	0.721575	0.278425	0.721575	0.135013
921	0.856587	0.721575	0.278425	0.721575	0.135013
922	0.856587	0.721575	0.278425	0.721575	0.135013
923	0.856587	0.721575	0.278425	0.721575	0.135013
924	0.856587	0.721575	0.278425	0.721575	0.135013
925	0.856587	0.721575	0.278425	0.721575	0.135013
926	0.856587	0.721575	0.278425	0.721575	0.135013
927	0.856587	0.721575	0.278425	0.721575	0.135013
928	0.856587	0.721575	0.278425	0.721575	0.135013
929	0.856587	0.721575	0.278425	0.721575	0.135013
930	0.856587	0.721575	0.278425	0.721575	0.135013
931	0.856587	0.721575	0.278425	0.721575	0.135013
932	0.856587	0.721575	0.278425	0.721575	0.135013
933	0.856587	0.721575	0.278425	0.721575	0.135013
934	0.856587	0.721575	0.278425	0.721575	0.135013
935	0.856587	0.721575	0.278425	0.721575	0.135013
936	0.856587	0.721575	0.278425	0.721575	0.135013
937	0.856587	0.721575	0.278425	0.721575	0.135013
938	0.856587	0.721575	0.278425	0.721575	0.135013
939	0.856587	0.721575	0.278425	0.721575	0.135013
940	0.856587	0.721575	0.278425	0.721575	0.135013
941	0.856587	0.721575	0.278425	0.721575	0.135013
942	0.856587	0.721575	0.278425	0.721575	0.135013
943	0.856587	0.721575	0.278425	0.721575	0.135013
944	0.856587	0.721575	0.278425	0.721575	0.135013
945	0.856587	0.721575	0.278425	0.721575	0.135013
946	0.856587	0.721575	0.278425	0.721575	0.135013
947	0.856587	0.721575	0.278425	0.721575	0.135013
948	0.856587	0.721575	0.278425	0.721575	0.135013
949	0.856587	0.721575	0.278425	0.721575	0.135013
950	0.856587	0.721575	0.278425	0.721575	0.135013
951	0.856587	0.721575	0.278425	0.721575	0.135013
952	0.856587	0.721575	0.278425	0.721575	0.135013
953	0.856587	0.721575	0.278425	0.721575	0.135013
954	0.856587	0.721575	0.278425	0.721575	0.135013
955	0.856587	0.721575	0.278425	0.721575	0.135013
956	0.856587	0.721575	0.278425	0.721575	0.135013
957	0.856587	0.721575	0.278425	0.721575	0.135013
958	0.856587	0.721575	0.278425	0.721575	0.135013
959	0.856587	0.721575	0.278425	0.721575	0.135013
960	0.856587	0.721575	0.278425	0.721575	0.135013
961	0.856587	0.721575	0.278425	0.721575	0.135013
962	0.856587	0.721575	0.278425	0.721575	0.135013
963	0.856587	0.721575	0.278425	0.721575	0.135013
964	0.856587	0.721575	0.278425	0.721575	0.135013
965	0.856587	0.721575	0.278425	0.721575	0.135013
966	0.856587	0.721575	0.278425	0.721575	0.135013
967	0.856587	0.721575	0.278425	0.721575	0.135013
968	0.856587	0.721575	0.278425	0.721575	0.135013
969	0.856587	0.721575	0.278425	0.721575	0.135013
970	0.856587	0.721575	0.278425	0.721575	0.135013
971	0.856587	0.721575	0.278425	0.721575	0.135013
972	0.856587	0.721575	0.278425	0.721575	0.135013
973	0.856587	0.721575	0.278425	0.721575	0.135013
974	0.856587	0.721575	0.278425	0.721575	0.135013
975	0.856587	0.721575	0.278425	0.721575	0.135013
976	0.856587	0.721575	0.278425	0.721575	0.135013
977	0.856587	0.721575	0.278425	0.721575	0.135013
978	0.856587	0.721575	0.278425	0.721575	0.135013
979	0.856587	0.721575	0.278425	0.721575	0.135013
980	0.856587	0.721575	0.278425	0.721575	0.135013
981	0.856587	0.721575	0.278425	0.721575	0.135013
982	0.856587	0.721575	0.278425	0.721575	0.135013
983	0.856587	0.721575	0.278425	0.721575	0.135013
984	0.856587	0.721575	0.278425	0.721575	0.135013
985	0.856587	0.721575	0.278425	0.721575	0.135013
986	0.856587	0.721575	0.278425	0.721575	0.135013
987	0.856587	0.721575	0.278425	0.721575	0.135013
988	0.856587	0.721575	0.278425	0.721575	0.135013
989	0.856587	0.721575	0.278425	0.721575	0.135013
990	0.856587	0.721575	0.278425	0.721575	0.135013
991	0.856587	0.721575	0.278425	0.721575	0.135013
992	0.856587	0.721575	0.278425	0.721575	0.135013
993	0.856587	0.721575	0.278425	0.721575	0.135013
994	0.856587	0.721575	0.278425	0.721575	0.135013
995	0.856587	0.721575	0.278425	0.721575	0.135013
996	0.856587	0.721575	0.278425	0.721575	0.135013
997	0.856587	0.721575	0.278425	0.721575	0.135013
998	0.856587	0.721575	0.278425	0.721575	0.135013
999	0.856587	0.721575	0.278425	0.721575	0.135013
1000	0.856587	0.721575	0.278425	0.721575	0.135013
1001	0.856587	0.721575	0.278425	0.721575	0.135013
1002	0.856587	0.721575	0.278425	0.721575	0.135013
1003	0.856587	0.721575	0.278425	0.721575	0.135013
1004	0.856587	0.721575	0.278425	0.721575	0.135013
1005	0.856587	0.721575	0.278425	0.721575	0.135013
1006	0.856587	0.721575	0.278425	0.721575	0.135013
1007	0.856587	0.721575	0.278425	0.721575	0.135013
1008	0.856587	0.721575	0.278425	0.721575	0.135013
1009	0.856587	0.721575	0.278425	0.721575	0.135013
1010	0.856587	0.721575	0.278425	0.721575	0.135013
1011	0.856587	0.721575	0.278425	0.721575	0.135013
1012	0.856587	0.721575	0.278425	0.721575	0.135013
1013	0.856587	0.721575	0.278425	0.721575	0.135013
1014	0.856587	0.721575	0.278425	0.721575	0.135013
1015	0.856587	0.721575	0.278425	0.721575	0.135013
1016	0.856587	0.721575	0.278425	0.721575	0.135013
1017	0.856587	0.721575	0.278425	0.721575	0.135013
1018	0.856587	0.721575	0.278425	0.721575	0.135013
1019	0.856587	0.721575	0.278425	0.721575	0.135013
1020	0.856587	0.721575	0.278425	0.721575	0.135013
1021	0.856587	0.721575	0.278425	0.721575	0.135013
1022	0.856587	0.721575	0.278425	0.721575	0.135013
1023	0.856587	0.721575	0.278425	0.721575	0.135013
1024	0.856587	0.721575	0.278425	0.721575	0.135013
1025	0.856587	0.721575	0.278425	0.721575	0.135013
1026	0.856587	0.721575	0.278425	0.721575	0.135013
1027	0.856587	0.721575	0.278425	0.721575	0.135013
1028	0.856587	0.721575	0.278425	0.721575	0.135013
1029	0.856587	0.721575	0.278425	0.721575	0.135013
1030	0.856587	0.721575	0.278425	0.721575	0.135013
1031	0.856587	0.721575	0.278425	0.721575	0.135013
1032	0.856587	0.721575	0.278425	0.721575	0.135013
1033	0.856587	0.721575	0.278425	0.721575	0.135013
1034	0.856587	0.721575	0.278425	0.721575	0.135013
1035	0.856587	0.721575	0.278425	0.721575	0.135013
1036	0.856587	0.721575	0.278425	0.721575	0.135013
1037	0.856587	0.721575	0.278425	0.721575	0.135013
1038	0.856587	0.721575	0.278425	0.721575	0.135013
1039	0.856587	0.721575	0.278425	0.721575	0.135013
1040	0.856587	0.721575	0.278425	0.721575	0.135013
1041	0.856587	0.721575	0.278425	0.721575	0.135013
1042	0.856587	0.721575	0.278425	0.721575	0.135013
1043	0.856587	0.721575	0.278425	0.721575	0.135013
1044	0.856587	0.721575	0.278425	0.721575	0.135013
1045	0.856587	0.721575	0.278425	0.721575	0.135013
1046	0.856587	0.721575	0.278425	0.721575	0.135013
1047	0.856587	0.721575	0.278425	0.721575	0.135013
1048	0.856587	0.721575	0.278425	0.721575	0.135013
1049	0.856587	0.721575	0.278425	0.721575	0.135013
1050	0.856587	0.721575	0.278425	0.721575	0.135013
1051	0.856587	0.721575	0.278425	0.721575	0.135013
1052	0.856587	0.721575	0.278425	0.721575	0.135013
1053	0.856587	0.721575	0.278425	0.721575	0.135013
1054	0.856587	0.721575	0.278425	0.721575	0.135013
1055	0.856587	0.721575	0.278425	0.721575	0.135013
1056	0.856587	0.721575	0.278425	0.721575	0.135013
1057	0.856587	0.721575	0.278425	0.721575	0.135013
1058	0.856587	0.721575	0.278425	0.721575	0.135013
1059	0.856587	0.721575	0.278425	0.721575	0.135013
1060	0.856587	0.721575	0.278425	0.721575	0.135013
1061	0.856587	0.721575	0.278425	0.721575	0.135013
1062	0.856587	0.721575	0.278425	0.721575	0.135013
1063	0.856587	0.721575	0.278425	0.721575	0.135013
1064	0.856587	0.721575	0.278425	0.721575	0.135013
1065	0.856587	0.721575	0.278425	0.721575	0.135013
1066	0.856587	0.721575	0.278425	0.721575	0.135013
1067	0.856587	0.721575	0.278425	0.721575	0.135013
1068	0.856587	0.721575	0.278425	0.721575	0.135013
1069	0.856587	0.721575	0.278425	0.721575	0.135013
1070	0.856587	0.721575	0.278425	0.721575	0.135013
1071	0.856587	0.721575	0.278425	0.721575	0.135013
1072	0.856587	0.721575	0.278425	0.721575	0.135013
1073	0.856587	0.721575	0.278425	0.721575	0.135013
1074	0.856587	0.721575	0.278425	0.721575	0.135013
1075	0.856587	0.721575	0.278425	0.721575	0.135013
1076	0.856587	0.721575	0.278425	0.721575	0.135013
1077	0.856587	0.721575	0.278425	0.721575	0.135013
1078	0.856587	0.721575	0.278425	0.721575	0.135013
1079	0.856587	0.721575	0.278425	0.721575	0.135013
1080	0.856587	0.721575	0.278425	0.721575	0.135013
1081	0.856587	0.721575	0.278425	0.721575	0.135013
1082	0.856587	0.721575	0.278425	0.721575	0.135013
1083	0.856587	0.721575	0.278425	0.721575	0.135013
1084	0.856587	0.721575	0.278425	0.721575	0.135013
1085	0.856587	0.721575	0.278425	0.721575	0.135013
1086	0.856587	0.721575	0.278425	0.721575	0.135013
1087	0.856587	0.721575	0.278425	0.721575	0.135013
1088	0.856587	0.721575	0.278425	0.721575	0.135013
1089	0.856587	0.721575	0.278425	0.721575	0.135013
1090	0.856587	0.721575	0.278425	0.721575	0.135013
1091	0.856587	0.721575	0.278425	0.721575	0.135013
1092	0.856587	0.721575	0.278425	0.721575	0.135013
1093	0.856587	0.721575	0.278425	0.721575	0.135013
1094	0.856587	0.721575	0.278425	0.721575	0.135013
1095	0.856587	0.721575	0.278425	0.721575	0.135013
1096	0.856587	0.721575	0.278425	0.721575	0.135013
1097	0.856587	0.721575	0.278425	0.721575	0.135013
1098	0.856587	0.721575	0.278425	0.721575	0.135013
1099	0.856587	0.721575	0.278425	0.721575	0.135013
1100	0.856587	0.721575	0.278425	0.721575	0.135013
1101	0.856587	0.721575	0.278425	0.721575	0.135013
1102	0.856587	0.721575	0.278425	0.721575	0.135013
1103	0.856587	0.721575	0.278425	0.721575	0.135013
1104	0.856587	0.721575	0.278425	0.721575	0.135013
1105	0.856587	0.721575	0.278425	0.721575	0.135013
1106	0.856587	0.721575	0.278425	0.721575	0.135013
1107	0.856587	0.721575	0.278425	0.721575	0.135013
1108	0.856587	0.721575	0.278425	0.721575	0.135013
1109	0.856587	0.721575	0.278425	0.721575	0.135013
1110	0.856587	0.721575	0.278425	0.721575	0.135013
1111	0.856587	0.721575	0.278425	0.721575	0.135013
1112	0.856587	0.721575	0.278425	0.721575	0.135013
1113	0.856587	0.721575	0.278425	0.721575	0.135013
1114	0.856587	0.721575	0.278425	0.721575	0.135013
1115	0.856587	0.721575	0.278425	0.721575	0.135013
1116	0.856587	0.721575	0.278425	0.721575	0.135013
1117	0.856587	0.721575	0.278425	0.721575	0.135013
1118	0.856587	0.721575	0.278425	0.721575	0.135013
1119	0.856587	0.721575	0.278425	0.721575	0.135013
1120	0.856587	0.721575	0.278425	0.721575	0.135013
1121	0.856587	0.721575	0.278425	0.721575	0.135013
1122	0.856587	0.721575	0.278425	0.721575	0.135013
1123	0.856587	0.721575	0.278425	0.721575	0.135013
1124	0.856587	0.721575	0.278425	0.721575	0.135013
1125	0.856587	0.721575	0.278425	0.721575	0.135013
1126	0.856587	0.721575	0.278425	0.721575	0.135013
1127	0.856587	0.721575	0.278425	0.721575	0.135013
1128	0.856587	0.721575	0.278425	0.721575	0.135013
1129	0.856587	0.721575	0.278425	0.721575	0.135013
1130	0.856587	0.721575	0.278425	0.721575	0.135013
1131	0.856587	0.721575	0.278425	0.721575	0.135013
1132	0.856587	0.721575	0.278425	0.721575	0.135013
1133	0.856587	0.721575	0.278425	0.721575	0.135013
1134	0.856587	0.721575	0.278425	0.721575	0.135013
1135	0.856587	0.721575	0.278425	0.721575	0.135013
1136	0.856587	0.721575	0.278425	0.721575	0.135013
1137	0.856587	0.721575	0.278425	0.721575	0.135013
1138	0.856587	0.721575	0.278425	0.721575	0.135013
1139	0.856587	0.721575	0.278425	0.721575	0.135013
1140	0.856587	0.721575	0.278425	0.721575	0.135013
1141	0.856587	0.721575	0.278425	0.721575	0.135013
1142	0.856587	0.721575	0.278425	0.721575	0.135013
1143	0.856587	0.721575	0.278425	0.721575	0.135013
1144	0.856587	0.721575	0.278425	0.721575	0.135013
1145	0.856587	0.721575	0.278425	0.721575	0.135013
1146	0.856587	0.721575	0.278425	0.721575	0.135013
1147	0.856587	0.721575	0.278425	0.721575	0.135013
1148	0.856587	0.721575	0.278425	0.721575	0.135013
1149	0.856587	0.721575	0.278425	0.721575	0.135013
1150	0.856587	0.721575	0.278425	0.721575	0.135013
1151	0.856587	0.721575	0.278425	0.721575	0.135013
1152	0.856587	0.721575	0.278425	0.721575	0.135013
1153	0.856587	0.721575	0.278425	0.721575	0.135013
1154	0.856587	0.721575	0.278425	0.721575	0.135013
1155	0.856587	0.721575	0.278425	0.721575	0.135013
1156	0.856587	0.721575	0.278425	0.721575	0.135013
1157	0.856587	0.721575	0.278425	0.721575	0.135013
1158	0.856587	0.721575	0.278425	0.721575	0.135013
1159	0.856587	0.721575	0.278425	0.721575	0.135013
1160	0.856587	0.721575	0.278425	0.721575	0.135013
1161	0.856587	0.721575	0.278425	0.721575	0.135013
1162	0.856587	0.721575	0.278425	0.721575	0.135013
1163	0.856587	0.721575	0.278425	0.721575	0.135013
1164	0.856587	0.721575	0.278425	0.721575	0.135013
1165	0.856587	0.721575	0.278425	0.721575	0.135013
1166	0.856587	0.721575	0.278425	0.721575	0.135013
1167	0.856587	0.721575	0.278425	0.721575	0.135013
1168	0.856587	0.721575	0.278425	0.721575	0.135013
1169	0.856587	0.721575	0.278425	0.721575	0.135013
1170	0.856587	0.721575	0.278425	0.721575	0.135013
1171	0.856587	0.721575	0.278425	0.721575	0.135013
1172	0.856587	0.721575	0.278425	0.721575	0.135013
1173	0.856587	0.721575	0.278425	0.721575	0.135013
1174	0.856587	0.721575	0.278425	0.721575	0.135013
1175	0.856587	0.721575	0.278425	0.721575	0.135013
1176	0.856587	0.721575	0.278425	0.721575	0.135013
1177	0.856587	0.721575	0.278425	0.721575	0.135013
1178	0.856587	0.721575	0.278425	0.721575	0.135013
1179	0.856587	0.721575	0.278425	0.721575	0.135013
1180	0.856587	0.721575	0.278425	0.721575	0.135013
1181	0.856587	0.721575	0.278425	0.721575	0.135013
1182	0.856587	0.721575	0.278425	0.721575	0.135013
1183	0.856587	0.721575	0.278425	0.721575	0.135013
1184	0.856587	0.721575	0.278425	0.721575	0.135013
1185	0.856587	0.721575	0.278425	0.721575	0.135013
1186	0.856587	0.721575	0.278425	0.721575	0.135013
1187	0.856587	0.721575	0.278425	0.721575	0.135013
1188	0.856587	0.721575	0.278425	0.721575	0.135013
1189	0.856587	0.721575	0.278425	0.721575	0.135013
1190	0.856587	0.721575	0.278425	0.721575	0.135013
1191	0.856587	0.721575	0.278425	0.721575	0.135013
1192	0.856587	0.721575	0.278425	0.721575	0.135013
1193	0.856587	0.721575	0.278425	0.721575	0.135013
1194	0.856587	0.721575	0.278425	0.721575	0.135013
1195	0.856587	0.721575	0.278425	0.721575	0.135013
1196	0.856587	0.721575	0.278425	0.721575	0.135013
1197	0.856587	0.721575	0.278425	0.721575	0.135013
1198	0.856587	0.721575	0.278425	0.721575	0.135013
1199	0.856587	0.721575	0.278425	0.721575	0.135013
1200	0.856587	0.721575	0.278425	0.721575	0.135013
1201	0.856587	0.721575	0.278425	0.721575	0.135013
1202	0.856587	0.721575	0.278425	0.721575	0.135013
1203	0.856587	0.721575	0.278425	0.721575	0.135013
1204	0.856587	0.721575	0.278425	0.721575	0.135013
1205	0.856587	0.721575	0.278425	0.721575	0.135013
1206	0.856587	0.721575	0.278425	0.721575	0.135013
1207	0.856587	0.721575	0.278425	0.721575	0.135013
1208	0.856587	0.721575	0.278425	0.721575	0.135013
1209	0.856587	0.721575	0.278425	0.721575	0.135013
1210	0.856587	0.721575	0.278425	0.721575	0.135013
1211	0.856587	0.721575	0.278425	0.721575	0.135013
1212	0.856587	0.721575	0.278425	0.721575	0.135013
1213	0.856587	0.721575	0.278425	0.721575	0.135013
1214	0.856587	0.721575	0.278425	0.721575	0.135013
1215	0.856587	0.721575	0.278425	0.721575	0.135013
1216	0.856587	0.721575	0.278425	0.721575	0.135013
1217	0.856587	0.721575	0.278425	0.721575	0.135013
1218	0.856587	0.721575	0.278425	0.721575	0.135013
1219	0.856587	0.721575	0.278425	0.721575	0.135013
1220	0.856587	0.721575	0.278425	0.721575	0.135013
1221	0.856587	0.721575	0.278425	0.721575	0.135013
1222	0.856587	0.721575	0.278425	0.721575	0.135013
1223	0.856587	0.721575	0.278425	0.721575	0.135013
1224	0.856587	0.721575	0.278425	0.721575	0.135013
1225	0.856587	0.721575	0.278425	0.721575	0.135013
1226	0.856587	0.721575	0.278425	0.721575	0.135013
1227	0.856587	0.721575	0.278425	0.721575	0.135013
1228	0.856587	0.721575	0.278425	0.721575	0.135013
1229	0.856587	0.721575	0.278425	0.721575	0.135013
1230	0.856587	0.721575	0.278425	0.721575	0.135013
1231	0.856587	0.721575	0.278425	0.721575	0.135013
1232	0.856587	0.721575	0.278425	0.721575	0.135013
1233	0.856587	0.721575	0.278425	0.721575	0.135013
1234	0.856587	0.721575	0.278425	0.721575	0.135013
1235	0.856587	0.721575	0.278425	0.721575	0.135013
1236	0.856587	0.721575	0.278425	0.721575	0.135013
1237	0.856587	0.721575	0.278425	0.721575	0.135013
1238	0.856587	0.721575	0.278425	0.721575	0.135013
1239	0.856587	0.721575	0.278425	0.721575	0.135013
1240	0.856587	0.721575	0.278425	0.721575	0.135013
1241	0.856587	0.721575	0.278425	0.721575	0.135013
1242	0.856587	0.721575	0.278425	0.721575	0.135013
1243	0.856587	0.721575	0.278425	0.721575	0.135013
1244	0.856587	0.721575	0.278425	0.721575	0.135013
1245	0.856587	0.721575	0.278425	0.721575	0.135013
1246	0.856587	0.721575	0.278425	0.721575	0.135013
1247	0.856587	0.721575	0.278425	0.721575	0.135013
1248	0.856587	0.721575	0.278425	0.721575	0.135013
1249	0.856587	0.721575	0.278425	0.721575	0.135013
1250	0.856587	0.721575	0.278425	0.721575	0.135013
1251	0.856587	0.721575	0.278425	0.721575	0.135013
1252	0.856587	0.721575	0.278425	0.721575	0.135013
1253	0.856587	0.721575	0.278425	0.721575	0.135013
1254	0.856587	0.721575	0.278425	0.721575	0.135013
1255	0.856587	0.721575	0.278425	0.721575	0.135013
1256	0.856587	0.721575	0.278425	0.721575	0.135013
1257	0.856587	0.721575	0.278425	0.721575	0.135013
1258	0.856587	0.721575	0.278425	0.721575	0.135013
1259	0.856587	0.721575	0.278425	0.721575	0.135013
1260	0.856587	0.721575	0.278425	0.721575	0.135013
1261	0.856587	0.721575	0.278425	0.721575	0.135013
1262	0.856587	0.721575	0.278425	0.721575	0.135013
1263	0.856587	0.721575	0.278425	0.721575	0.135013
1264	0.856587	0.721575	0.278425	0.721575	0.135013
1265	0.856587	0.721575	0.278425	0.721575	0.135013
1266	0.856587	0.721575	0.278425	0.721575	0.135013
1267	0.856587	0.721575	0.278425	0.721575	0.135013
1268	0.856587	0.721575	0.278425	0.721575	0.135013
1269	0.856587	0.721575	0.278425	0.721575	0.135013
1270	0.856587	0.721575	0.278425	0.721575	0.135013
1271	0.856587	0.721575	0.278425	0.721575	0.135013
1272	0.856587	0.721575	0.278425	0.721575	0.135013
1273	0.856587	0.721575	0.278425	0.721575	0.135013
1274	0.856587	0.721575	0.278425	0.721575	0.135013
1275	0.856587	0.721575	0.278425	0.721575	0.135013
1276	0.856587	0.721575	0.278425	0.721575	0.135013
1277	0.856587	0.721575	0.278425	0.721575	0.135013
1278	0.856587	0.721575	0.278425	0.721575	0.135013
1279	0.856587	0.721575	0.278425	0.721575	0.135013
1280	0.856587	0.721575	0.278425	0.721575	0.135013
1281	0.856587	0.721575	0.278425	0.721575	0.135013
1282	0.856587	0.721575	0.278425	0.721575	0.135013
1283	0.856587	0.721575	0.278425	0.721575	0.135013
1284	0.856587	0.721575	0.278425	0.721575	0.135013
1285	0.856587	0.721575	0.278425	0.721575	0.135013
1286	0.856587	0.721575	0.278425	0.721575	0.135013
1287	0.856587	0.721575	0.278425	0.721575	0.135013
1288	0.856587	0.721575	0.278425	0.721575	0.135013
1289	0.856587	0.721575	0.278425	0.721575	0.135013
1290	0.856587	0.721575	0.278425	0.721575	0.135013
1291	0.856587	0.721575	0.278425	0.721575	0.135013
1292	0.856587	0.721575	0.278425	0.721575	0.135013
1293	0.856587	0.721575	0.278425	0.721575	0.135013
1294	0.856587	0.721575	0.278425	0.721575	0.135013
1295	0.856587	0.721575	0.278425	0.721575	0.135013
1296	0.856587	0.721575	0.278425	0.721575	0.135013
1297	0.856587	0.721575	0.278425	0.721575	0.135013
1298	0.856587	0.721575	0.278425	0.721575	0.135013
1299	0.856587	0.721575	0.278425	0.721575	0.135013
1300	0.856587	0.721575	0.278425	0.721575	0.135013
1301	0.856587	0.721575	0.278425	0.721575	0.135013
1302	0.856587	0.721575	0.278425	0.721575	0.135013
1303	0.856587	0.721575	0.278425	0.721575	0.135013
1304	0.856587	0.721575	0.278425	0.721575	0.135013
1305	0.856587	0.721575	0.278425	0.721575	0.135013
1306	0.856587	0.721575	0.278425	0.721575	0.135013
1307	0.856587	0.721575	0.278425	0.721575	0.135013
1308	0.856587	0.721575	0.278425	0.721575	0.135013
1309	0.856587	0.721575	0.278425	0.721575	0.135013
1310	0.856587	0.721575	0.278425	0.721575	0.135013
1311	0.856587	0.721575	0.278425	0.721575	0.135013
1312	0.856587	0.721575	0.278425	0.721575	0.135013
1313	0.856587	0.721575	0.278425	0.721575	0.135013
1314	0.856587	0.721575	0.278425	0.721575	0.135013
1315	0.856587	0.721575	0.278425	0.721575	0.135013
1316	0.856587	0.721575	0.278425	0.721575	0.135013
1317	0.856587	0.721575	0.278425	0.721575	0.135013
1318	0.856587	0.721575	0.278425	0.721575	0.135013
1319	0.856587	0.721575	0.278425	0.721575	0.135013
1320	0.856587	0.721575	0.278425	0.721575	0.135013
1321	0.856587	0.721575	0.278425	0.721575	0.135013
1322	0.856587	0.721575	0.278425	0.721575	0.135013
1323	0.856587	0.721575	0.278425	0.721575	0.135013
1324	0.856587	0.721575	0.278425	0.721575	0.135013
1325	0.856587	0.721575	0.278425	0.721575	0.135013
1326	0.856587	0.721575	0.278425	0.721575	0.135013
1327	0.856587	0.721575	0.278425	0.721575	0.135013
1328	0.856587	0.721575	0.278425	0.721575	0.135013
1329	0.856587	0.721575	0.278425	0.721575	0.135013
1330	0.856587	0.721575	0.278425	0.721575	0.135013
1331	0.856587	0.721575	0.278425	0.721575	0.135013
1332	0.856587	0.721575	0.278425	0.721575	0.135013
1333	0.856587	0.721575	0.278425	0.721575	0.135013
1334	0.856587	0.721575	0.278425	0.721575	0.135013
1335	0.856587	0.721575	0.278425	0.721575	0.135013
1336	0.856587	0.721575	0.278425	0.721575	0.135013
1337	0.856587	0.721575	0.278425	0.721575	0.135013
1338	0.856587	0.721575	0.278425	0.721575	0.135013
1339	0.856587	0.721575	0.278425	0.721575	0.135013
1340	0.856587	0.721575	0.278425	0.721575	0.135013
1341	0.856587	0.721575	0.278425	0.721575	0.135013
1342	0.856587	0.721575	0.278425	0.721575	0.135013
1343	0.856587	0.721575	0.278425	0.721575	0.135013
1344	0.856587	0.721575	0.278425	0.721575	0.135013
1345	0.856587	0.721575	0.278425	0.721575	0.135013
1346	0.856587	0.721575	0.278425	0.721575	0.135013
1347	0.856587	0.721575	0.278425	0.721575	0.135013
1348	0.856587	0.721575	0.278425	0.721575	0.135013
1349	0.856587	0.721575	0.278425	0.721575	0.135013
1350	0.856587	0.721575	0.278425	0.721575	0.135013
1351	0.856587	0.721575	0.278425	0.721575	0.135013
1352	0.856587	0.721575	0.278425	0.721575	0.135013
1353	0.856587	0.721575	0.278425	0.721575	0.135013
1354	0.856587	0.721575	0.278425	0.721575	0.135013
1355	0.856587	0.721575	0.278425	0.721575	0.135013
1356	0.856587	0.721575	0.278425	0.721575	0.135013
1357	0.856587	0.721575	0.278425	0.721575	0.135013
1358	0.856587	0.721575	0.278425	0.721575	0.135013
1359	0.856587	0.721575	0.278425	0.721575	0.135013
1360	0.856587	0.721575	0.278425	0.721575	0.135013
1361	0.856587	0.721575	0.278425	0.721575	0.135013
1362	0.856587	0.721575	0.278425	0.721575	0.135013
1363	0.856587	0.721575	0.278425	0.721575	0.135013
1364	0.856587	0.721575	0.278425	0.721575	0.135013
1365	0.856587	0.721575	0.278425	0.721575	0.135013
1366	0.856587	0.721575	0.278425	0.721575	0.135013
1367	0.856587	0.721575	0.278425	0.721575	0.135013
1368	0.856587	0.721575	0.278425	0.721575	0.135013
1369	0.856587	0.721575	0.278425	0.721575	0.135013
1370	0.856587	0.721575	0.278425	0.721575	0.135013
1371	0.856587	0.721575	0.278425	0.721575	0.135013
1372	0.856587	0.721575	0.278425	0.721575	0.135013
1373	0.856587	0.721575	0.278425	0.721575	0.135013
1374	0.856587	0.721575	0.278425	0.721575	0.135013
1375	0.856587	0.721575	0.278425	0.721575	0.135013
1376	0.856587	0.721575	0.278425	0.721575	0.135013
1377	0.856587	0.721575	0.278425	0.721575	0.135013
1378	0.856587	0.721575	0.278425	0.721575	0.135013
1379	0.856587	0.721575	0.278425	0.721575	0.135013
1380	0.856587	0.721575	0.278425	0.721575	0.135013
1381	0.856587	0.721575	0.278425	0.721575	0.135013
1382	0.856587	0.721575	0.278425	0.721575	0.135013
1383	0.856587	0.721575	0.278425	0.721575	0.135013
1384	0.856587	0.721575	0.278425	0.721575	0.135013
1385	0.856587	0.721575	0.278425	0.721575	0.135013
1386	0.856587	0.721575	0.278425	0.721575	0.135013
1387	0.856587	0.721575	0.278425	0.721575	0.135013
1388	0.856587	0.721575	0.278425	0.721575	0.135013
1389	0.856587	0.721575	0.278425	0.721575	0.135013
1390	0.856587	0.721575	0.278425	0.721575	0.135013
1391	0.856587	0.721575	0.278425	0.721575	0.135013
1392	0.856587	0.721575	0.278425	0.721575	0.135013
1393	0.856587	0.721575	0.278425	0.721575	0.135013
1394	0.856587	0.721575	0.278425	0.721575	0.135013
1395	0.856587	0.721575	0.278425	0.721575	0.135013
1396	0.856587	0.721575	0.278425	0.721575	0.135013
1397	0.856587	0.721575	0.278425	0.721575	0.135013
1398	0.856587	0.721575	0.278425	0.721575	0.135013
1399	0.856587	0.721575	0.278425	0.721575	0.135013
1400	0.856587	0.721575	0.278425	0.721575	0.135013
1401	0.856587	0.721575	0.278425	0.721575	0.135013
1402	0.856587	0.721575	0.278425	0.721575	0.135013
1403	0.856587	0.721575	0.278425	0.721575	0.135013
1404	0.856587	0.721575	0.278425	0.721575	0.135013
1405	0.856587	0.721575	0.278425	0.721575	0.135013
1406	0.856587	0.721575	0.278425	0.721575	0.135013
1407	0.856587	0.721575	0.278425	0.721575	0.135013
1408	0.856587	0.721575	0.278425	0.721575	0.135013
1409	0.856587	0.721575	0.278425	0.721575	0.135013
1410	0.856587	0.721575	0.278425	0.721575	0.135013
1411	0.856587	0.721575	0.278425	0.721575	0.135013
1412	0.856587	0.721575	0.278425	0.721575	0.135013
1413	0.856587	0.721575	0.278425	0.721575	0.135013
1414	0.856587	0.721575	0.278425	0.721575	0.135013
1415	0.856587	0.721575	0.278425	0.721575	0.135013
1416	0.856587	0.721575	0.278425	0.721575	0.135013
1417	0.856587	0.721575	0.278425	0.721575	0.135013
1418	0.856587	0.721575	0.278425	0.721575	0.135013
1419	0.856587	0.721575	0.278425	0.721575	0.135013
1420	0.856587	0.721575	0.278425	0.721575	0.135013
1421	0.856587	0.721575	0.278425	0.721575	0.135013
1422	0.856587	0.721575	0.278425	0.721575	0.135013
1423	0.856587	0.721575	0.278425	0.721575	0.135013
1424	0.856587	0.721575	0.278425	0.721575	0.135013
1425	0.856587	0.721575	0.278425	0.721575	0.135013
1426	0.856587	0.721575	0.278425	0.721575	0.135013
1427	0.856587	0.721575	0.278425	0.721575	0.135013
1428	0.856587	0.721575	0.278425	0.721575	0.135013
1429	0.856587	0.721575	0.278425	0.721575	0.135013
1430	0.856587	0.721575	0.278425	0.721575	0.135013
1431	0.856587	0.721575	0.278425	0.721575	0.135013
1432	0.856587	0.721575	0.278425	0.721575	0.135013
1433	0.856587	0.721575	0.278425	0.721575	0.135013
1434	0.856587	0.721575	0.278425	0.721575	0.135013
1435	0.856587	0.721575	0.278425	0.721575	0.135013
1436	0.856587	0.721575	0.278425	0.721575	0.135013
1437	0.856587	0.721575	0.278425	0.721575	0.135013
1438	0.856587	0.721575	0.278425	0.721575	0.135013
1439	0.856587	0.721575	0.278425	0.721575	0.135013
1440	0.856587	0.721575	0.278425	0.721575	0.135013
1441	0.856587	0.721575	0.278425	0.721575	0.135013
1442	0.856587	0.721575	0.278425	0.721575	0.135013
1443	0.856587	0.721575	0.278425	0.721575	0.135013
1444	0.856587	0.721575	0.278425	0.721575	0.135013
1445	0.856587	0.721575	0.278425	0.721575	0.135013
1446	0.856587	0.721575	0.278425	0.721575	0.135013
1447	0.856587	0.721575	0.278425	0.721575	0.135013
1448	0.856587	0.721575	0.278425	0.721575	0.135013
1449	0.856587	0.721575	0.278425	0.721575	0.135013
1450	0.856587	0.721575	0.278425	0.721575	0.135013
1451	0.856587	0.721575	0.278425	0.721575	0.135013
1452	0.856587	0.721575	0.278425	0.721575	0.135013
1453	0.856587	0.721575	0.278425	0.721575	0.135013
1454	0.856587	0.721575	0.278425	0.721575	0.135013
1455	0.856587	0.721575	0.278425	0.721575	0.135013
1456	0.856587	0.721575	0.278425	0.721575	0.135013
1457	0.856587	0.721575	0.278425	0.721575	0.135013
1458	0.856587	0.721575	0.278425	0.721575	0.135013
1459	0.856587	0.721575	0.278425	0.721575	0.135013
1460	0.856587	0.721575	0.278425	0.721575	0.135013
1461	0.856587	0.721575	0.278425	0.721575	0.135013
1462	0.856587	0.721575	0.278425	0.721575	0.135013
1463	0.856587	0.721575	0.278425	0.721575	0.135013
1464	0.856587	0.721575	0.278425	0.721575	0.135013
1465	0.856587	0.721575	0.278425	0.721575	0.135013
1466	0.856587	0.721575	0.278425	0.721575	0.135013
1467	0.856587	0.721575	0.278425	0.721575	0.135013
1468	0.856587	0.721575	0.278425	0.721575	0.135013
1469	0.856587	0.721575	0.278425	0.721575	0.135013
1470	0.856587	0.721575	0.278425	0.721575	0.135013
1471	0.856587	0.721575	0.278425	0.721575	0.135013
1472	0.856587	0.721575	0.278425	0.721575	0.135013
1473	0.856587	0.721575	0.278425	0.721575	0.135013
1474	0.856587	0.721575	0.278425	0.721575	0.135013
1475	0.856587	0.721575	0.278425	0.721575	0.135013
1476	0.856587	0.721575	0.278425	0.721575	0.135013
1477	0.856587	0.721575	0.278425	0.721575	0.135013
1478	0.856587	0.721575	0.278425	0.721575	0.135013
1479	0.856587	0.721575	0.278425	0.721575	0.135013
1480	0.856587	0.721575	0.278425	0.721575	0.135013
1481	0.856587	0.721575	0.278425	0.721575	0.135013
1482	0.856587	0.721575	0.278425	0.721575	0.135013
1483	0.856587	0.721575	0.278425	0.721575	0.135013
1484	0.856587	0.721575	0.278425	0.721575	0.135013
1485	0.856587	0.721575	0.278425	0.721575	0.135013
1486	0.856587	0.721575	0.278425	0.721575	0.135013
1487	0.856587	0.721575	0.278425	0.721575	0.135013
1488	0.856587	0.721575	0.278425	0.721575	0.135013
1489	0.856587	0.721575	0.278425	0.721575	0.135013
1490	0.856587	0.721575	0.278425	0.721575	0.135013
1491	0.856587	0.721575	0.278425	0.721575	0.135013
1492	0.856587	0.721575	0.278425	0.721575	0.135013
1493	0.856587	0.721575	0.278425	0.721575	0.135013
1494	0.856587	0.721575	0.278425	0.721575	0.135013
1495	0.856587	0.721575	0.278425	0.721575	0.135013
1496	0.856587	0.721575	0.278425	0.721575	0.135013
1497	0.856587	0.721575	0.278425	0.721575	0.135013
1498	0.856587	0.721575	0.278425	0.721575	0.135013
1499	0.856587	0.721575	0.278425	0.721575	0.135013
1500	0.856587	0.721575	0.278425	0.721575	0.135013
1501	0.856587	0.721575	0.278425	0.721575	0.135013
1502	0.856587	0.721575	0.278425	0.721575	0.135013
1503	0.856587	0.721575	0.278425	0.721575	0.135013
1504	0.856587	0.721575	0.278425	0.721575	0.135013
1505	0.856587	0.721575	0.278425	0.721575	0.135013
1506	0.856587	0.721575	0.278425	0.721575	0.135013
1507	0.856587	0.721575	0.278425	0.721575	0.135013
1508	0.856587	0.721575	0.278425	0.721575	0.135013
1509	0.856587	0.721575	0.278425	0.721575	0.135013
1510	0.856587	0.721575	0.278425	0.721575	0.135013
1511	0.856587	0.721575	0.278425	0.721575	0.135013
1512	0.856587	0.721575	0.278425	0.721575	0.135013
1513	0.856587	0.721575	0.278425	0.721575	0.135013
1514	0.856587	0.721575	0.278425	0.721575	0.135013
1515	0.856587	0.721575	0.278425	0.721575	0.135013
1516	0.856587	0.721575	0.278425	0.721575	0.135013
1517	0.856587	0.721575	0.278425	0.721575	0.135013
1518	0.856587	0.721575	0.278425	0.721575	0.135013
1519	0.856587	0.721575	0.278425	0.721575	0.135013
1520	0.856587	0.721575	0.278425	0.721575	0.135013
1521	0.856587	0.721575	0.278425	0.721575	0.135013
1522	0.856587	0.721575	0.278425	0.721575	0.135013
1523	0.856587	0.721575	0.278425	0.721575	0.135013
1524	0.856587	0.721575	0.278425	0.721575	0.135013
1525	0.856587	0.721575	0.278425	0.721575	0.135013
1526	0.856587	0.721575	0.278425	0.721575	0.135013
1527	0.856587	0.721575	0.278425	0.721575	0.135013
1528	0.856587	0.721575	0.278425	0.721575	0.135013
1529	0.856587	0.721575	0.278425	0.721575	0.135013
1530	0.856587	0.721575	0.278425	0.721575	0.135013
1531	0.856587	0.721575	0.278425	0.721575	0.135013
1532	0.856587	0.721575	0.278425	0.721575	0.135013
1533	0.856587	0.721575	0.278425	0.721575	0.135013
1534	0.856587	0.721575	0.278425	0.721575	0.135013
1535	0.856587	0.721575	0.278425	0.721575	0.135013
1536	0.856587	0.721575	0.278425	0.721575	0.135013
1537	0.856587	0.721575	0.278425	0.721575	0.135013
1538	0.856587	0.721575	0.278425	0.721575	0.135013
1539	0.856587	0.721575	0.278425	0.721575	0.135013
1540	0.856587	0.721575	0.278425	0.721575	0.135013
1541	0.856587	0.721575	0.278425	0.721575	0.135013
1542	0.856587	0.721575	0.278425	0.721575	0.135013
1543	0.856587	0.721575	0.278425	0.721575	0.135013
1544	0.856587	0.721575	0.278425	0.721575	0.135013
1545	0.856587	0.721575	0.278425	0.721575	0.135013
1546	0.856587	0.721575	0.278425	0.721575	0.135013
1547	0.856587	0.721575	0.278425	0.721575	0.135013
1548	0.856587	0.721575	0.278425	0.721575	0.135013
1549	0.856587	0.721575	0.278425	0.721575	0.135013
1550	0.856587	0.721575	0.278425	0.721575	0.135013
1551	0.856587	0.721575	0.278425	0.721575	0.135013
1552	0.856587	0.721575	0.278425	0.721575	0.135013
1553	0.856587	0.721575	0.278425	0.721575	0.135013
1554	0.856587	0.721575	0.278425	0.721575	0.135013
1555	0.856587	0.721575	0.278425	0.721575	0.135013
1556	0.856587	0.721575	0.278425	0.721575	0.135013
1557	0.856587	0.721575	0.278425	0.721575	0.135013
1558	0.856587	0.721575	0.278425	0.721575	0.135013
1559	0.856587	0.721575	0.278425	0.721575	0.135013
1560	0.856587	0.721575	0.278425	0.721575	0.135013
1561	0.856587	0.721575	0.278425	0.721575	0.135013
1562	0.856587	0.721575	0.278425	0.721575	0.135013
1563	0.856587	0.721575	0.278425	0.721575	0.135013
1564	0.856587	0.721575	0.278425	0.721575	0.135013
1565	0.856587	0.721575	0.278425	0.721575	0.135013
1566	0.856587	0.721575	0.278425	0.721575	0.135013
1567	0.856587	0.721575	0.278425	0.721575	0.135013
1568	0.856587	0.721575	0.278425	0.721575	0.135013
1569	0.856587	0.721575	0.278425	0.721575	0.135013
1570	0.856587	0.721575	0.278425	0.721575	0.135013
1571	0.856587	0.721575	0.278425	0.721575	0.135013
1572	0.856587	0.721575	0.278425	0.721575	0.135013
1573	0.856587	0.721575	0.278425	0.721575	0.135013
1574	0.856587	0.721575	0.278425	0.721575	0.135013
1575	0.856587	0.721575	0.278425	0.721575	0.135013
1576	0.856587	0.721575	0.278425	0.721575	0.135013
1577	0.856587	0.721575	0.278425	0.721575	0.135013
1578	0.856587	0.721575	0.278425	0.721575	0.135013
1579	0.856587	0.721575	0.278425	0.721575	0.135013
1580	0.856587	0.721575	0.278425	0.721575	0.135013
1581	0.856587	0.721575	0.278425	0.721575	0.135013
1582	0.856587	0.721575	0.278425	0.721575	0.135013
1583	0.856587	0.721575	0.278425	0.721575	0.135013
1584	0.856587	0.721575	0.278425	0.721575	0.135013
1585	0.856587	0.721575	0.278425	0.721575	0.135013
1586	0.856587	0.721575	0.278425	0.721575	0.135013
1587	0.856587	0.721575	0.278425	0.721575	0.135013
1588	0.856587	0.721575	0.278425	0.721575	0.135013
1589	0.856587	0.721575	0.278425	0.721575	0.135013
1590	0.856587	0.721575	0.278425	0.721575	0.135013
1591	0.856587	0.721575	0.278425	0.721575	0.135013
1592	0.856587	0.721575	0.278425	0.721575	0.135013
1593	0.856587	0.721575	0.278425	0.721575	0.135013
1594	0.856587	0.721575	0.278425	0.721575	0.135013
1595	0.856587	0.721575	0.278425	0.721575	0.135013
1596	0.856587	0.721575	0.278425	0.721575	0.135013
1597	0.856587	0.721575	0.278425	0.721575	0.135013
1598	0.856587	0.721575	0.278425	0.721575	0.135013
1599	0.856587	0.721575	0.278425	0.721575	0.135013
1600	0.856587	0.721575	0.278425	0.721575	0.135013
1601	0.856587	0.721575	0.278425	0.721575	0.135013
1602	0.856587	0.721575	0.278425	0.721575	0.135013
1603	0.856587	0.721575	0.278425	0.721575	0.135013
1604	0.856587	0.721575	0.278425	0.721575	0.135013
1605	0.856587	0.721575	0.278425	0.721575	0.135013
1606	0.856587	0.721575	0.278425	0.721575	0.135013
1607	0.856587	0.721575	0.278425	0.721575	0.135013
1608	0.856587	0.721575	0.278425	0.721575	0.135013
1609	0.856587	0.721575	0.278425	0.721575	0.135013
1610	0.856587	0.721575	0.278425	0.721575	0.135013
1611	0.856587	0.721575	0.278425	0.721575	0.135013
1612	0.856587	0.721575	0.278425	0.721575	0.135013
1613	0.856587	0.721575	0.278425	0.721575	0.135013
1614	0.856587	0.721575	0.278425	0.721575	0.135013
1615	0.856587	0.721575	0.278425	0.721575	0.135013
1616	0.856587	0.721575	0.278425	0.721575	0.135013
1617	0.856587	0.721575	0.278425	0.721575	0.135013
1618	0.856587	0.721575	0.278425	0.721575	0.135013
1619	0.856587	0.721575	0.278425	0.721575	0.135013
1620	0.856587	0.721575	0.278425	0.721575	0.135013
1621	0.856587	0.721575	0.278425	0.721575	0.135013
1622	0.856587	0.721575	0.278425	0.721575	0.135013
1623	0.856587	0.721575	0.278425	0.721575	0.135013
1624	0.856587	0.721575	0.278425	0.721575	0.135013
1625	0.856587	0.721575	0.278425	0.721575	0.135013
1626	0.856587	0.721575	0.278425	0.721575	0.135013
1627	0.856587	0.721575	0.278425	0.721575	0.135013
1628	0.856587	0.721575	0.278425	0.721575	0.135013
1629	0.856587	0.721575	0.278425	0.721575	0.135013
1630	0.856587	0.721575	0.278425	0.721575	0.135013
1631	0.856587	0.721575	0.278425	0.721575	0.135013
1632	0.856587	0.721575	0.278425	0.721575	0.135013
1633	0.856587	0.721575	0.278425	0.721575	0.135013
1634	0.856587	0.721575	0.278425	0.721575	0.135013
1635	0.856587	0.721575	0.278425	0.721575	0.135013
1636	0.856587	0.721575	0.278425	0.721575	0.135013
1637	0.856587	0.721575	0.278425	0.721575	0.135013
1638	0.856587	0.721575	0.278425	0.721575	0.135013
1639	0.856587	0.721575	0.278425	0.721575	0.135013
1640	0.856587	0.721575	0.278425	0.721575	0.135013
1641	0.856587	0.721575	0.278425	0.721575	0.135013
1642	0.856587	0.721575	0.278425	0.721575	0.135013
1643	0.856587	0.721575	0.278425	0.721575	0.135013
1644	0.856587	0.721575	0.278425	0.721575	0.135013
1645	0.856587	0.721575	0.278425	0.721575	0.135013
1646	0.856587	0.721575	0.278425	0.721575	0.135013
1647	0.856587	0.721575	0.278425	0.721575	0.135013
1648	0.856587	0.721575	0.278425	0.721575	0.135013
1649	0.856587	0.721575	0.278425	0.721575	0.135013
1650	0.856587	0.721575	0.278425	0.721575	0.135013
1651	0.856587	0.721575	0.278425	0.721575	0.135013
1652	0.856587	0.721575	0.278425	0.721575	0.135013
1653	0.856587	0.721575	0.278425	0.721575	0.135013
1654	0.856587	0.721575	0.278425	0.721575	0.135013
1655	0.856587	0.721575	0.278425	0.721575	0.135013
1656	0.856587	0.721575	0.278425	0.721575	0.135013
1657	0.856587	0.721575	0.278425	0.721575	0.135013
1658	0.856587	0.721575	0.278425	0.721575	0.135013
1659	0.856587	0.721575	0.278425	0.721575	0.135013
1660	0.856587	0.721575	0.278425	0.721575	0.135013
1661	0.856587	0.721575	0.278425	0.721575	0.135013
1662	0.856587	0.721575	0.278425	0.721575	0.135013
1663	0.856587	0.721575	0.278425	0.721575	0.135013
1664	0.856587	0.721575	0.278425	0.721575	0.135013
1665	0.856587	0.721575	0.278425	0.721575	0.135013
1666	0.856587	0.721575	0.278425	0.721575	0.135013
1667	0.856587	0.721575	0.278425	0.721575	0.135013
1668	0.856587	0.721575	0.278425	0.721575	0.135013
1669	0.856587	0.721575	0.278425	0.721575	0.135013
1670	0.856587	0.721575	0.278425	0.721575	0.135013
1671	0.856587	0.721575	0.278425	0.721575	0.135013
1672	0.856587	0.721575	0.278425	0.721575	0.135013
1673	0.856587	0.721575	0.278425	0.721575	0.135013
1674	0.856587	0.721575	0.278425	0.721575	0.135013
1675	0.856587	0.721575	0.278425	0.721575	0.135013
1676	0.856587	0.721575	0.278425	0.721575	0.135013
1677	0.856587	0.721575	0.278425	0.721575	0.135013
1678	0.856587	0.721575	0.278425	0.721575	0.135013
1679	0.856587	0.721575	0.278425	0.721575	0.135013
1680	0.856587	0.721575	0.278425	0.721575	0.135013
1681	0.856587	0.721575	0.278425	0.721575	0.135013
1682	0.856587	0.721575	0.278425	0.721575	0.135013
1683	0.856587	0.721575	0.278425	0.721575	0.135013
1684	0.856587	0.721575	0.278425	0.721575	0.135013
1685	0.856587	0.721575	0.278425	0.721575	0.135013
1686	0.856587	0.721575	0.278425	0.721575	0.135013
1687	0.856587	0.721575	0.278425	0.721575	0.135013
1688	0.856587	0.721575	0.278425	0.721575	0.135013
1689	0.856587	0.721575	0.278425	0.721575	0.135013
1690	0.856587	0.721575	0.278425	0.721575	0.135013
1691	0.856587	0.721575	0.278425	0.721575	0.135013
1692	0.856587	0.721575	0.278425	0.721575	0.135013
1693	0.856587	0.721575	0.278425	0.721575	0.135013
1694	0.856587	0.721575	0.278425	0.721575	0.135013
1695	0.856587	0.721575	0.278425	0.721575	0.135013
1696	0.856587	0.721575	0.278425	0.721575	0.135013
1697	0.856587	0.721575	0.278425	0.721575	0.135013
1698	0.856587	0.721575	0.278425	0.721575	0.135013
1699	0.856587	0.721575	0.278425	0.721575	0.135013
1700	0.856587	0.721575	0.278425	0.721575	0.135013
1701	0.856587	0.721575	0.278425	0.721575	0.135013
1702	0.856587	0.721575	0.278425	0.721575	0.135013
1703	0.856587	0.721575	0.278425	0.721575	0.135013
1704	0.856587	0.721575	0.278425	0.721575	0.135013
1705	0.856587	0.721575	0.278425	0.721575	0.135013
1706	0.856587	0.721575	0.278425	0.721575	0.135013
1707	0.856587	0.721575	0.278425	0.721575	0.135013
1708	0.856587	0.721575	0.278425	0.721575	0.135013
1709	0.856587	0.721575	0.278425	0.721575	0.135013
1710	0.856587	0.721575	0.278425	0.721575	0.135013
1711	0.856587	0.721575	0.278425	0.721575	0.135013
1712	0.856587	0.721575	0.278425	0.721575	0.135013
1713	0.856587	0.721575	0.278425	0.721575	0.135013
1714	0.856587	0.721575	0.278425	0.721575	0.135013
1715	0.856587	0.721575	0.278425	0.721575	0.135013
1716	0.856587	0.721575	0.278425	0.721575	0.135013
1717	0.856587	0.721575	0.278425	0.721575	0.135013
1718	0.856587	0.721575	0.278425	0.721575	0.135013
1719	0.856587	0.721575	0.278425	0.721575	0.135013
1720	0.856587	0.721575	0.278425	0.721575	0.135013
1721	0.856587	0.721575	0.278425	0.721575	0.135013
1722	0.856587	0.721575	0.278425	0.721575	0.135013
1723	0.856587	0.721575	0.278425	0.721575	0.135013
1724	0.856587	0.721575	0.278425	0.721575	0.135013
1725	0.856587	0.721575	0.278425	0.721575	0.135013
1726	0.856587	0.721575	0.278425	0.721575	0.135013
1727	0.856587	0.721575	0.278425	0.721575	0.135013
1728	0.856587	0.721575	0.278425	0.721575	0.135013
1729	0.856587	0.721575	0.278425	0.721575	0.135013
1730	0.856587	0.721575	0.278425	0.721575	0.135013
1731	0.856587	0.721575	0.278425	0.721575	0.135013
1732	0.856587	0.721575	0.278425	0.721575	0.135013
1733	0.856587	0.721575	0.278425	0.721575	0.135013
1734	0.856587	0.721575	0.278425	0.721575	0.135013
1735	0.856587	0.721575	0.278425	0.721575	0.135013
1736	0.856587	0.721575	0.278425	0.721575	0.135013
1737	0.856587	0.721575	0.278425	0.721575	0.135013
1738	0.856587	0.721575	0.278425	0.721575	0.135013
1739	0.856587	0.721575	0.278425	0.721575	0.135013
1740	0.856587	0.721575	0.278425	0.721575	0.135013
1741	0.856587	0.721575	0.278425	0.721575	0.135013
1742	0.856587	0.721575	0.278425	0.721575	0.135013
1743	0.856587	0.721575	0.278425	0.721575	0.135013
1744	0.856587	0.721575	0.278425	0.721575	0.135013
1745	0.856587	0.721575	0.278425	0.721575	0.135013
1746	0.856587	0.721575	0.278425	0.721575	0.135013
1747	0.856587	0.721575	0.278425	0.721575	0.135013
1748	0.856587	0.721575	0.278425	0.721575	0.135013
1749	0.856587	0.721575	0.278425	0.721575	0.135013
1750	0.856587	0.721575	0.278425	0.721575	0.135013
1751	0.856587	0.721575	0.278425	0.721575	0.135013
1752	0.856587	0.721575	0.278425	0.721575	0.135013
1753	0.856587	0.721575	0.278425	0.721575	0.135013
1754	0.856587	0.721575	0.278425	0.721575	0.135013
1755	0.856587	0.721575	0.278425	0.721575	0.135013
1756	0.856587	0.721575	0.278425	0.721575	0.135013
1757	0.856587	0.721575	0.278425	0.721575	0.135013
1758	0.856587	0.721575	0.278425	0.721575	0.135013
1759	0.856587	0.721575	0.278425	0.721575	0.135013
1760	0.856587	0.721575	0.278425	0.721575	0.135013
1761	0.856587	0.721575	0.278425	0.721575	0.135013
1762	0.856587	0.721575	0.278425	0.721575	0.135013
1763	0.856587	0.721575	0.278425	0.721575	0.135013
1764	0.856587	0.721575	0.278425	0.721575	0.135013
1765	0.856587	0.721575	0.278425	0.721575	0.135013
1766	0.856587	0.721575	0.278425	0.721575	0.135013
1767	0.856587	0.721575	0.278425	0.721575	0.135013
1768	0.856587	0.721575	0.278425	0.721575	0.135013
1769	0.856587	0.721575	0.278425	0.721575	0.135013
1770	0.856587	0.721575	0.278425	0.721575	0.135013
1771	0.856587	0.721575	0.278425	0.721575	0.135013
1772	0.856587	0.721575	0.278425	0.721575	0.135013
1773	0.856587	0.721575	0.278425	0.721575	0.135013
1774	0.856587	0.721575	0.278425	0.721575	0.135013
1775	0.856587	0.721575	0.278425	0.721575	0.135013
1776	0.856587	0.721575	0.278425	0.721575	0.135013
1777	0.856587	0.721575	0.278425	0.721575	0.135013
1778	0.856587	0.721575	0.278425	0.721575	0.135013
1779	0.856587	0.721575	0.278425	0.721575	0.135013
1780	0.856587	0.721575	0.278425	0.721575	0.135013
1781	0.856587	0.721575	0.278425	0.721575	0.135013
1782	0.856587	0.721575	0.278425	0.721575	0.135013
1783	0.856587	0.721575	0.278425	0.721575	0.135013
1784	0.856587	0.721575	0.278425	0.721575	0.135013
1785	0.856587	0.721575	0.278425	0.721575	0.135013
1786	0.856587	0.721575	0.278425	0.721575	0.135013
1787	0.856587	0.721575	0.278425	0.721575	0.135013
1788	0.856587	0.721575	0.278425	0.721575	0.135013
1789	0.856587	0.721575	0.278425	0.721575	0.135013
1790	0.856587	0.721575	0.278425	0.721575	0.135013
1791	0.856587	0.721575	0.278425	0.721575	0.135013
1792	0.856587	0.721575	0.278425	0.721575	0.135013
1793	0.856587	0.721575	0.278425	0.721575	0.135013
1794	0.856587	0.721575	0.278425	0.721575	0.135013
1795	0.856587	0.721575	0.278425	0.721575	0.135013
1796	0.856587	0.721575	0.278425	0.721575	0.135013
1797	0.856587	0.721575	0.278425	0.721575	0.135013
1798	0.856587	0.721575	0.278425	0.721575	0.135013
1799	0.856587	0.721575	0.278425	0.721575	0.135013
1800	0.856587	0.721575	0.278425	0.721575	0.135013
1801	0.856587	0.721575	0.278425	0.721575	0.135013
1802	0.856587	0.721575	0.278425	0.721575	0.135013
1803	0.856587	0.721575	0.278425	0.721575	0.135013
1804	0.856587	0.721575	0.278425	0.721575	0.135013
1805	0.856587	0.721575	0.278425	0.721575	0.135013
1806	0.856587	0.721575	0.278425	0.721575	0.135013
1807	0.856587	0.721575	0.278425	0.721575	0.135013
1808	0.856587	0.721575	0.278425	0.721575	0.135013
1809	0.856587	0.721575	0.278425	0.721575	0.135013
1810	0.856587	0.721575	0.278425	0.721575	0.135013
1811	0.856587	0.721575	0.278425	0.721575	0.135013
1812	0.856587	0.721575	0.278425	0.721575	0.135013
1813	0.856587	0.721575	0.278425	0.721575	0.135013
1814	0.856587	0.721575	0.278425	0.721575	0.135013
1815	0.856587	0.721575	0.278425	0.721575	0.135013
1816	0.856587	0.721575	0.278425	0.721575	0.135013
1817	0.856587	0.721575	0.278425	0.721575	0.135013
1818	0.856587	0.721575	0.278425	0.721575	0.135013
1819	0.856587	0.721575	0.278425	0.721575	0.135013
1820	0.856587	0.721575	0.278425	0.721575	0.135013
1821	0.856587	0.721575	0.278425	0.721575	0.135013
1822	0.856587	0.721575	0.278425	0.721575	0.135013
1823	0.856587	0.721575	0.278425	0.721575	0.135013
1824	0.856587	0.721575	0.278425	0.721575	0.135013
1825	0.856587	0.721575	0.278425	0.721575	0.135013
1826	0.856587	0.721575	0.278425	0.721575	0.135013
1827	0.856587	0.721575	0.278425	0.721575	0.135013
1828	0.856587	0.721575	0.278425	0.721575	0.135013
1829	0.856587	0.721575	0.278425	0.721575	0.135013
1830	0.856587	0.721575	0.278425	0.721575	0.135013
1831	0.856587	0.721575	0.278425	0.721575	0.135013
1832	0.856587	0.721575	0.278425	0.721575	0.135013
1833	0.856587	0.721575	0.278425	0.721575	0.135013
1834	0.856587	0.721575	0.278425	0.721575	0.135013
1835	0.856587	0.721575	0.278425	0.721575	0.135013
1836	0.856587	0.721575	0.278425	0.721575	0.135013
1837	0.856587	0.721575	0.278425	0.721575	0.135013
1838	0.856587	0.721575	0.278425	0.721575	0.135013
1839	0.856587	0.721575	0.278425	0.721575	0.135013
1840	0.856587	0.721575	0.278425	0.721575	0.135013
1841	0.856587	0.721575	0.278425	0.721575	0.135013
1842	0.856587	0.721575	0.278425	0.721575	0.135013
1843	0.856587	0.721575	0.278425	0.721575	0.135013
1844	0.856587	0.721575	0.278425	0.721575	0.135013
1845	0.856587	0.721575	0.278425	0.721575	0.135013
1846	0.856587	0.721575	0.278425	0.721575	0.135013
1847	0.856587	0.721575	0.278425	0.721575	0.135013
1848	0.856587	0.721575	0.278425	0.721575	0.135013
1849	0.856587	0.721575	0.278425	0.721575	0.135013
1850	0.856587	0.721575	0.278425	0.721575	0.135013
1851	0.856587	0.721575	0.278425	0.721575	0.135013
1852	0.856587	0.721575	0.278425	0.721575	0.135013
1853	0.856587	0.721575	0.278425	0.721575	0.135013
1854	0.856587	0.721575	0.278425	0.721575	0.135013
1855	0.856587	0.721575	0.278425	0.721575	0.135013
1856	0.856587	0.721575	0.278425	0.721575	0.135013
1857	0.856587	0.721575	0.278425	0.721575	0.135013
1858	0.856587	0.721575	0.278425	0.721575	0.135013
1859	0.856587	0.721575	0.278425	0.721575	0.135013
1860	0.856587	0.721575	0.278425	0.721575	0.135013
1861	0.856587	0.721575	0.278425	0.721575	0.135013
1862	0.856587	0.721575	0.278425	0.721575	0.135013
1863	0.856587	0.721575	0.278425	0.721575	0.135013
1864	0.856587	0.721575	0.278425	0.721575	0.135013
1865	0.856587	0.721575	0.278425	0.721575	0.135013
1866	0.856587	0.721575	0.278425	0.721575	0.135013
1867	0.856587	0.721575	0.278425	0.721575	0.135013
1868	0.856587	0.721575	0.278425	0.721575	0.135013
1869	0.856587	0.721575	0.278425	0.721575	0.135013
1870	0.856587	0.721575	0.278425	0.721575	0.135013
1871	0.856587	0.721575	0.278425	0.721575	0.135013
1872	0.856587	0.721575	0.278425	0.721575	0.135013
1873	0.856587	0.721575	0.278425	0.721575	0.135013
1874	0.856587	0.721575	0.278425	0.721575	0.135013
1875	0.856587	0.721575	0.278425	0.721575	0.135013
1876	0.856587	0.721575	0.278425	0.721575	0.135013
1877	0.856587	0.721575	0.278425	0.721575	0.135013
1878	0.856587	0.721575	0.278425	0.721575	0.135013
1879	0.856587	0.721575	0.278425	0.721575	0.135013
1880	0.856587	0.721575	0.278425	0.721575	0.135013
1881	0.856587	0.721575	0.278425	0.721575	0.135013
1882	0.856587	0.721575	0.278425	0.721575	0.135013
1883	0.856587	0.721575	0.278425	0.721575	0.135013
1884	0.856587	0.721575	0.278425	0.721575	0.135013
1885	0.856587	0.721575	0.278425	0.721575	0.135013
1886	0.856587	0.721575	0.278425	0.721575	0.135013
1887	0.856587	0.721575	0.278425	0.721575	0.135013
1888	0.856587	0.721575	0.278425	0.721575	0.135013
1889	0.856587	0.721575	0.278425	0.721575	0.135013
1890	0.856587	0.721575	0.278425	0.721575	0.135013
1891	0.856587	0.721575	0.278425	0.721575	0.135013
1892	0.856587	0.721575	0.278425	0.721575	0.135013
1893	0.856587	0.721575	0.278425	0.721575	0.135013
1894	0.856587	0.721575	0.278425	0.721575	0.135013
1895	0.856587	0.721575	0.278425	0.721575	0.135013
1896	0.856587	0.721575	0.278425	0.721575	0.135013
1897	0.856587	0.721575	0.278425	0.721575	0.135013
1898	0.856587	0.721575	0.278425	0.721575	0.135013
1899	0.856587	0.721575	0.278425	0.721575	0.135013
1900	0.856587	0.721575	0.278425	0.721575	0.135013
1901	0.856587	0.721575	0.278425	0.721575	0.135013
1902	0.856587	0.721575	0.278425	0.721575	0.135013
1903	0.856587	0.721575	0.278425	0.721575	0.135013
1904	0.856587	0.721575	0.278425	0.721575	0.135013
1905	0.856587	0.721575	0.278425	0.721575	0.135013
1906	0.856587	0.721575	0.278425	0.721575	0.135013
1907	0.856587	0.721575	0.278425	0.721575	0.135013
1908	0.856587	0.721575	0.278425	0.721575	0.135013
1909	0.856587	0.721575	0.278425	0.721575	0.135013
1910	0.856587	0.721575	0.278425	0.721575	0.135013
1911	0.856587	0.721575	0.278425	0.721575	0.135013
1912	0.856587	0.721575	0.278425	0.721575	0.135013
1913	0.856587	0.721575	0.278425	0.721575	0.135013
1914	0.856587	0.721575	0.278425	0.721575	0.135013
1915	0.856587	0.721575	0.278425	0.721575	0.135013
1916	0.856587	0.721575	0.278425	0.721575	0.135013
1917	0.856587	0.721575	0.278425	0.721575	0.135013
1918	0.856587	0.721575	0.278425	0.721575	0.135013
1919	0.856587	0.721575	0.278425	0.721575	0.135013
1920	0.856587	0.721575	0.278425	0.721575	0.135013
1921	0.856587	0.721575	0.278425	0.721575	0.135013
1922	0.856587	0.721575	0.278425	0.721575	0.135013
1923	0.856587	0.721575	0.278425	0.721575	0.135013
1924	0.856587	0.721575	0.278425	0.721575	0.135013
1925	0.856587	0.721575	0.278425	0.721575	0.135013
1926	0.856587	0.721575	0.278425	0.721575	0.135013
1927	0.856587	0.721575	0.278425	0.721575	0.135013
1928	0.856587	0.721575	0.278425	0.721575	0.135013
1929	0.856587	0.721575	0.278425	0.721575	0.135013
1930	0.856587	0.721575	0.278425	0.721575	0.135013
1931	0.856587	0.721575	0.278425	0.721575	0.135013
1932	0.856587	0.721575	0.278425	0.721575	0.135013
1933	0.856587	0.721575	0.278425	0.721575	0.135013
1934	0.856587	0.721575	0.278425	0.721575	0.135013
1935	0.856587	0.721575	0.278425	0.721575	0.135013
1936	0.856587	0.721575	0.278425	0.721575	0.135013
1937	0.856587	0.721575	0.278425	0.721575	0.135013
1938	0.856587	0.721575	0.278425	0.721575	0.135013
1939	0.856587	0.721575	0.278425	0.721575	0.135013
1940	0.856587	0.721575	0.278425	0.721575	0.135013
1941	0.856587	0.721575	0.278425	0.721575	0.135013
1942	0.856587	0.721575	0.278425	0.721575	0.135013
1943	0.856587	0.721575	0.278425	0.721575	0.135013
1944	0.856587	0.721575	0.278425	0.721575	0.135013
1945	0.856587	0.721575	0.278425	0.721575	0.135013
1946	0.856587	0.721575	0.278425	0.721575	0.135013
1947	0.856587	0.721575	0.278425	0.721575	0.135013
1948	0.856587	0.721575	0.278425	0.721575	0.135013
1949	0.856587	0.721575	0.278425	0.721575	0.135013
1950	0.856587	0.721575	0.278425	0.721575	0.135013
1951	0.856587	0.721575	0.278425	0.721575	0.135013
1952	0.856587	0.721575	0.278425	0.721575	0.135013
1953	0.856587	0.721575	0.278425	0.721575	0.135013
1954	0.856587	0.721575	0.278425	0.721575	0.135013
1955	0.856587	0.721575	0.278425	0.721575	0.135013
1956	0.856587	0.721575	0.278425	0.721575	0.135013
1957	0.856587	0.721575	0.278425	0.721575	0.135013
1958	0.856587	0.721575	0.278425	0.721575	0.135013
1959	0.856587	0.721575	0.278425	0.721575	0.135013
1960	0.856587	0.721575	0.278425	0.721575	0.135013
1961	0.856587	0.721575	0.278425	0.721575	0.135013
1962	0.856587	0.721575	0.278425	0.721575	0.135013
1963	0.856587	0.721575	0.278425	0.721575	0.135013
1964	0.856587	0.721575	0.278425	0.721575	0.135013
1965	0.856587	0.721575	0.278425	0.721575	0.135013
1966	0.856587	0.721575	0.278425	0.721575	0.135013
1967	0.856587	0.721575	0.278425	0.721575	0.135013
1968	0.856587	0.721575	0.278425	0.721575	0.135013
1969	0.856587	0.721575	0.278425	0.721575	0.135013
1970	0.856587	0.721575	0.278425	0.721575	0.135013
1971	0.856587	0.721575	0.278425	0.721575	0.135013
1972	0.856587	0.721575	0.278425	0.721575	0.135013
1973	0.856587	0.721575	0.278425	0.721575	0.135013
1974	0.856587	0.721575	0.278425	0.721575	0.135013
1975	0.856587	0.721575	0.278425	0.721575	0.135013
1976	0.856587	0.721575	0.278425	0.721575	0.135013
1977	0.856587	0.721575	0.278425	0.721575	0.135013
1978	0.856587	0.721575	0.278425	0.721575	0.135013
1979	0.856587	0.721575	0.278425	0.721575	0.135013
1980	0.856587	0.721575	0.278425	0.721575	0.135013
1981	0.856587	0.721575	0.278425	0.721575	0.135013
1982	0.856587	0.721575	0.278425	0.721575	0.135013
1983	0.856587	0.721575	0.278425	0.721575	0.135013
1984	0.856587	0.721575	0.278425	0.721575	0.135013
1985	0.856587	0.721575	0.278425	0.721575	0.135013
1986	0.856587	0.721575	0.278425	0.721575	0.135013
1987	0.856587	0.721575	0.278425	0.721575	0.135013
1988	0.856587	0.721575	0.278425	0.721575	0.135013
1989	0.856587	0.721575	0.278425	0.721575	0.135013
1990	0.856587	0.721575	0.278425	0.721575	0.135013
1991	0.856587	0.721575	0.278425	0.721575	0.135013
1992	0.856587	0.721575	0.278425	0.721575	0.135013
1993	0.856587	0.721575	0.278425	0.721575	0.135013
1994	0.856587	0.721575	0.278425	0.721575	0.135013
1995	0.856587	0.721575	0.278425	0.721575	0.135013
1996	0.856587	0.721575	0.278425	0.721575	0.135013
1997	0.856587	0.721575	0.278425	0.721575	0.135013
1998	0.856587	0.721575	0.278425	0.721575	0.135013
1999	0.856587	0.721575	0.278425	0.721575	0.135013
2000	0.856587	0.721575	0.278425	0.721575	0.135013
[truncated: 3,001 more rows]
