# Supplementary material for: Aspiration-driven co-evolution of cooperation with individual behavioral diversity
Source: PLoS One. 2023 Sep 15;18(9):e0291134. doi: 10.1371/journal.pone.0291134 (PMC10503719; doi:10.1371/journal.pone.0291134)
Supplement: S1 Data — (ZIP) [file pone.0291134.s001.zip › M1/v2-L=200/data/tolerate=1_b=1.05_frequency.txt]

1	0.499300	1	0	0.4993	0
2	0.377569	0.92635	0.07365	0.37735	0.00021875
3	0.307400	0.827025	0.172975	0.306	0.0014
4	0.265763	0.7205	0.2795	0.2607	0.0050625
5	0.237931	0.622375	0.377625	0.22845	0.00948125
6	0.219150	0.54245	0.45755	0.206225	0.012925
7	0.207619	0.476275	0.523725	0.1919	0.0157188
8	0.203244	0.43175	0.56825	0.18425	0.0189938
9	0.202531	0.404	0.596	0.181175	0.0213563
10	0.205975	0.384925	0.615075	0.182325	0.02365
11	0.209531	0.375725	0.624275	0.1842	0.0253313
12	0.213394	0.3685	0.6315	0.18635	0.0270437
13	0.218025	0.365825	0.634175	0.189625	0.0284
14	0.222938	0.363375	0.636625	0.1922	0.0307375
15	0.231431	0.36505	0.63495	0.199075	0.0323563
16	0.236556	0.3662	0.6338	0.2025	0.0340563
17	0.242588	0.370125	0.629875	0.206975	0.0356125
18	0.248037	0.37275	0.62725	0.2099	0.0381375
19	0.253356	0.373025	0.626975	0.21285	0.0405063
20	0.260962	0.3784	0.6216	0.218875	0.0420875
21	0.265319	0.380475	0.619525	0.2215	0.0438187
22	0.272206	0.384275	0.615725	0.226575	0.0456312
23	0.279875	0.38965	0.61035	0.23235	0.047525
24	0.285100	0.39435	0.60565	0.2359	0.0492
25	0.291919	0.397625	0.602375	0.240575	0.0513438
26	0.296700	0.398325	0.601675	0.2424	0.0543
27	0.303362	0.40145	0.59855	0.24645	0.0569125
28	0.308962	0.404925	0.595075	0.25125	0.0577125
29	0.314850	0.407225	0.592775	0.255775	0.059075
30	0.323138	0.41295	0.58705	0.263275	0.0598625
31	0.330350	0.421075	0.578925	0.26935	0.061
32	0.336369	0.42605	0.57395	0.27255	0.0638187
33	0.343569	0.43235	0.56765	0.279125	0.0644437
34	0.349031	0.435525	0.564475	0.2817	0.0673312
35	0.354744	0.437725	0.562275	0.2864	0.0683437
36	0.360613	0.439375	0.560625	0.290275	0.0703375
37	0.367113	0.445825	0.554175	0.295725	0.0713875
38	0.373706	0.44765	0.55235	0.300075	0.0736312
39	0.378900	0.453375	0.546625	0.30475	0.07415
40	0.383394	0.4561	0.5439	0.3074	0.0759937
41	0.386744	0.4565	0.5435	0.308525	0.0782188
42	0.392631	0.456225	0.543775	0.312775	0.0798563
43	0.399587	0.45895	0.54105	0.318075	0.0815125
44	0.407081	0.463775	0.536225	0.324	0.0830812
45	0.410475	0.467	0.533	0.32645	0.084025
46	0.415187	0.4697	0.5303	0.32975	0.0854375
47	0.421563	0.4714	0.5286	0.33495	0.0866125
48	0.427275	0.477475	0.522525	0.339975	0.0873
49	0.434188	0.479875	0.520125	0.3457	0.0884875
50	0.440919	0.48705	0.51295	0.35225	0.0886688
51	0.444544	0.490675	0.509325	0.35455	0.0899937
52	0.450037	0.491825	0.508175	0.35735	0.0926875
53	0.455125	0.495225	0.504775	0.360675	0.09445
54	0.460238	0.498675	0.501325	0.364875	0.0953625
55	0.466681	0.5022	0.4978	0.37035	0.0963312
56	0.473225	0.5073	0.4927	0.37605	0.097175
57	0.477237	0.51015	0.48985	0.378475	0.0987625
58	0.482712	0.51175	0.48825	0.38265	0.100063
59	0.488294	0.51495	0.48505	0.387575	0.100719
60	0.493581	0.5169	0.4831	0.3922	0.101381
61	0.499025	0.518975	0.481025	0.39575	0.103275
62	0.504675	0.5202	0.4798	0.399375	0.1053
63	0.510369	0.5261	0.4739	0.40575	0.104619
64	0.515819	0.528575	0.471425	0.408475	0.107344
65	0.521669	0.5331	0.4669	0.414025	0.107644
66	0.526613	0.537825	0.462175	0.4187	0.107912
67	0.530200	0.540925	0.459075	0.420575	0.109625
68	0.535950	0.54335	0.45665	0.4255	0.11045
69	0.539769	0.544525	0.455475	0.42845	0.111319
70	0.545175	0.545825	0.454175	0.432525	0.11265
71	0.549456	0.5475	0.4525	0.435025	0.114431
72	0.554419	0.5486	0.4514	0.43915	0.115269
73	0.559238	0.553025	0.446975	0.443475	0.115763
74	0.564744	0.557125	0.442875	0.448675	0.116069
75	0.570900	0.55915	0.44085	0.45375	0.11715
76	0.574712	0.561625	0.438375	0.455025	0.119688
77	0.580363	0.567	0.433	0.460175	0.120188
78	0.585612	0.568925	0.431075	0.46495	0.120663
79	0.588631	0.572025	0.427975	0.466975	0.121656
80	0.593113	0.57375	0.42625	0.47025	0.122863
81	0.598513	0.576275	0.423725	0.47445	0.124063
82	0.602219	0.5793	0.4207	0.4774	0.124819
83	0.608950	0.581625	0.418375	0.4834	0.12555
84	0.612263	0.585025	0.414975	0.487125	0.125138
85	0.615969	0.586825	0.413175	0.489475	0.126494
86	0.620144	0.587525	0.412475	0.4923	0.127844
87	0.623587	0.58825	0.41175	0.49415	0.129438
88	0.628000	0.592575	0.407425	0.5009	0.1271
89	0.631944	0.59375	0.40625	0.503575	0.128369
90	0.634394	0.594775	0.405225	0.50555	0.128844
91	0.638669	0.597225	0.402775	0.508825	0.129844
92	0.642856	0.598725	0.401275	0.5128	0.130056
93	0.646281	0.599575	0.400425	0.5146	0.131681
94	0.649787	0.600725	0.399275	0.517025	0.132763
95	0.653156	0.600725	0.399275	0.518975	0.134181
96	0.657394	0.604625	0.395375	0.524425	0.132969
97	0.661225	0.607575	0.392425	0.52885	0.132375
98	0.664819	0.608625	0.391375	0.53125	0.133569
99	0.669544	0.610475	0.389525	0.535625	0.133919
100	0.671331	0.61295	0.38705	0.538275	0.133056
101	0.675713	0.6147	0.3853	0.541125	0.134588
102	0.678994	0.6164	0.3836	0.542975	0.136019
103	0.680669	0.6171	0.3829	0.5438	0.136869
104	0.684381	0.616825	0.383175	0.546	0.138381
105	0.688825	0.621875	0.378125	0.55155	0.137275
106	0.692244	0.62315	0.37685	0.553775	0.138469
107	0.694650	0.6246	0.3754	0.556475	0.138175
108	0.697131	0.6262	0.3738	0.559025	0.138106
109	0.699556	0.62545	0.37455	0.56065	0.138906
110	0.703856	0.627375	0.372625	0.564775	0.139081
111	0.707856	0.6296	0.3704	0.56785	0.140006
112	0.711538	0.632025	0.367975	0.57115	0.140388
113	0.714762	0.63415	0.36585	0.57475	0.140013
114	0.717631	0.63615	0.36385	0.57635	0.141281
115	0.720844	0.637875	0.362125	0.579625	0.141219
116	0.723175	0.639175	0.360825	0.581275	0.1419
117	0.726662	0.640525	0.359475	0.58535	0.141313
118	0.728969	0.64285	0.35715	0.588425	0.140544
119	0.731994	0.643725	0.356275	0.591	0.140994
120	0.734175	0.644275	0.355725	0.591775	0.1424
121	0.736694	0.6461	0.3539	0.594225	0.142469
122	0.738831	0.645625	0.354375	0.595375	0.143456
123	0.743194	0.6482	0.3518	0.59995	0.143244
124	0.745844	0.65195	0.34805	0.60345	0.142394
125	0.747156	0.652825	0.347175	0.604625	0.142531
126	0.749631	0.65345	0.34655	0.607125	0.142506
127	0.750581	0.654475	0.345525	0.60765	0.142931
128	0.753437	0.65515	0.34485	0.609975	0.143462
129	0.756056	0.656575	0.343425	0.613025	0.143031
130	0.758369	0.65645	0.34355	0.613575	0.144794
131	0.760912	0.657075	0.342925	0.615875	0.145038
132	0.762019	0.659025	0.340975	0.618375	0.143644
133	0.763906	0.6593	0.3407	0.620325	0.143581
134	0.765962	0.65975	0.34025	0.62215	0.143813
135	0.769188	0.6629	0.3371	0.6266	0.142588
136	0.770513	0.664325	0.335675	0.627575	0.142938
137	0.772569	0.66515	0.33485	0.63	0.142569
138	0.775344	0.66725	0.33275	0.6329	0.142444
139	0.776819	0.6687	0.3313	0.633425	0.143394
140	0.778581	0.669875	0.330125	0.6355	0.143081
141	0.778794	0.669925	0.330075	0.6353	0.143494
142	0.781031	0.6688	0.3312	0.636675	0.144356
143	0.783100	0.66935	0.33065	0.638475	0.144625
144	0.784756	0.6708	0.3292	0.640325	0.144431
145	0.785456	0.6729	0.3271	0.642025	0.143431
146	0.786744	0.67255	0.32745	0.6427	0.144044
147	0.787625	0.672475	0.327525	0.64395	0.143675
148	0.788013	0.671325	0.328675	0.643075	0.144938
149	0.790250	0.671875	0.328125	0.645725	0.144525
150	0.791450	0.673025	0.326975	0.646725	0.144725
151	0.793419	0.673425	0.326575	0.648675	0.144744
152	0.793975	0.6749	0.3251	0.64965	0.144325
153	0.795669	0.674525	0.325475	0.650925	0.144744
154	0.795775	0.67635	0.32365	0.651825	0.14395
155	0.797388	0.67575	0.32425	0.653075	0.144313
156	0.798744	0.6762	0.3238	0.65425	0.144494
157	0.799813	0.67725	0.32275	0.6558	0.144012
158	0.800769	0.6771	0.3229	0.656375	0.144394
159	0.800900	0.67755	0.32245	0.656475	0.144425
160	0.802150	0.677725	0.322275	0.657375	0.144775
161	0.802650	0.67775	0.32225	0.658075	0.144575
162	0.804381	0.678425	0.321575	0.6593	0.145081
163	0.806450	0.679875	0.320125	0.661675	0.144775
164	0.807294	0.680575	0.319425	0.662275	0.145019
165	0.807356	0.6817	0.3183	0.663025	0.144331
166	0.807700	0.681	0.319	0.6625	0.1452
167	0.808662	0.6803	0.3197	0.66305	0.145613
168	0.809738	0.681575	0.318425	0.66445	0.145288
169	0.811394	0.682525	0.317475	0.666875	0.144519
170	0.812275	0.684	0.316	0.66815	0.144125
171	0.812688	0.68495	0.31505	0.669025	0.143663
172	0.814125	0.6853	0.3147	0.67035	0.143775
173	0.814750	0.685625	0.314375	0.67095	0.1438
174	0.815512	0.68615	0.31385	0.67205	0.143462
175	0.816006	0.686175	0.313825	0.67245	0.143556
176	0.816369	0.6859	0.3141	0.6727	0.143669
177	0.816837	0.6853	0.3147	0.67285	0.143987
178	0.818056	0.686175	0.313825	0.674225	0.143831
179	0.819269	0.687175	0.312825	0.675225	0.144044
180	0.820137	0.687825	0.312175	0.676475	0.143663
181	0.820856	0.688125	0.311875	0.6773	0.143556
182	0.821819	0.688775	0.311225	0.67815	0.143669
183	0.822994	0.6891	0.3109	0.678975	0.144019
184	0.823056	0.6903	0.3097	0.680075	0.142981
185	0.823350	0.69005	0.30995	0.67995	0.1434
186	0.823456	0.6901	0.3099	0.680125	0.143331
187	0.824063	0.690625	0.309375	0.68075	0.143313
188	0.824950	0.6906	0.3094	0.68145	0.1435
189	0.825937	0.69125	0.30875	0.6828	0.143138
190	0.826744	0.692575	0.307425	0.6842	0.142544
191	0.826719	0.693125	0.306875	0.684025	0.142694
192	0.827719	0.69395	0.30605	0.6851	0.142619
193	0.828244	0.694375	0.305625	0.6858	0.142444
194	0.828888	0.6954	0.3046	0.687	0.141888
195	0.829819	0.695825	0.304175	0.687775	0.142044
196	0.829963	0.695625	0.304375	0.687425	0.142538
197	0.830738	0.69665	0.30335	0.6886	0.142138
198	0.830500	0.696675	0.303325	0.688575	0.141925
199	0.830300	0.696275	0.303725	0.688425	0.141875
200	0.831081	0.6955	0.3045	0.6884	0.142681
201	0.831500	0.69605	0.30395	0.689375	0.142125
202	0.831987	0.6966	0.3034	0.690475	0.141513
203	0.831969	0.69705	0.30295	0.6907	0.141269
204	0.832581	0.6968	0.3032	0.69105	0.141531
205	0.832875	0.6973	0.3027	0.691625	0.14125
206	0.833087	0.697875	0.302125	0.691875	0.141212
207	0.833456	0.69805	0.30195	0.6922	0.141256
208	0.833925	0.697775	0.302225	0.692225	0.1417
209	0.834025	0.69795	0.30205	0.6927	0.141325
210	0.834287	0.6981	0.3019	0.6929	0.141388
211	0.834494	0.698025	0.301975	0.69295	0.141544
212	0.834619	0.698325	0.301675	0.69345	0.141169
213	0.834725	0.698175	0.301825	0.69315	0.141575
214	0.835231	0.69845	0.30155	0.693625	0.141606
215	0.835494	0.698525	0.301475	0.693925	0.141569
216	0.835888	0.698675	0.301325	0.694425	0.141462
217	0.836269	0.699025	0.300975	0.69505	0.141219
218	0.836506	0.699275	0.300725	0.69525	0.141256
219	0.836569	0.699475	0.300525	0.6955	0.141069
220	0.836650	0.6993	0.3007	0.695475	0.141175
221	0.836556	0.6995	0.3005	0.69585	0.140706
222	0.836806	0.698825	0.301175	0.695525	0.141281
223	0.837463	0.69905	0.30095	0.6961	0.141363
224	0.837931	0.700075	0.299925	0.69715	0.140781
225	0.837850	0.7004	0.2996	0.6972	0.14065
226	0.838044	0.700025	0.299975	0.697125	0.140919
227	0.838269	0.7001	0.2999	0.69745	0.140819
228	0.838762	0.70065	0.29935	0.69825	0.140513
229	0.839100	0.701375	0.298625	0.6989	0.1402
230	0.839419	0.701825	0.298175	0.699525	0.139894
231	0.839056	0.701725	0.298275	0.698975	0.140081
232	0.839263	0.701525	0.298475	0.698825	0.140437
233	0.839194	0.7014	0.2986	0.6988	0.140394
234	0.839556	0.7013	0.2987	0.6989	0.140656
235	0.839738	0.7018	0.2982	0.69955	0.140187
236	0.839762	0.70175	0.29825	0.699475	0.140288
237	0.839938	0.702225	0.297775	0.699825	0.140113
238	0.839819	0.702125	0.297875	0.6998	0.140019
239	0.839969	0.702	0.298	0.699875	0.140094
240	0.840344	0.702425	0.297575	0.7004	0.139944
241	0.840363	0.7027	0.2973	0.70065	0.139712
242	0.840538	0.702525	0.297475	0.7007	0.139838
243	0.840669	0.702625	0.297375	0.701	0.139669
244	0.840919	0.7027	0.2973	0.701125	0.139794
245	0.841156	0.703275	0.296725	0.70165	0.139506
246	0.841263	0.703625	0.296375	0.70185	0.139412
247	0.841231	0.703625	0.296375	0.70185	0.139381
248	0.841294	0.703425	0.296575	0.70185	0.139444
249	0.841431	0.703575	0.296425	0.70195	0.139481
250	0.841363	0.7038	0.2962	0.70195	0.139412
251	0.841381	0.703375	0.296625	0.70185	0.139531
252	0.841575	0.703325	0.296675	0.702025	0.13955
253	0.841619	0.703525	0.296475	0.702075	0.139544
254	0.841706	0.703975	0.296025	0.70235	0.139356
255	0.841494	0.703875	0.296125	0.70215	0.139344
256	0.841481	0.703625	0.296375	0.702125	0.139356
257	0.841581	0.7039	0.2961	0.7024	0.139181
258	0.841850	0.7036	0.2964	0.70245	0.1394
259	0.841912	0.70385	0.29615	0.70265	0.139263
260	0.841975	0.7037	0.2963	0.702625	0.13935
261	0.842087	0.703725	0.296275	0.702725	0.139363
262	0.842156	0.7041	0.2959	0.70295	0.139206
263	0.842025	0.704125	0.295875	0.70285	0.139175
264	0.841925	0.703675	0.296325	0.702575	0.13935
265	0.842087	0.7036	0.2964	0.702725	0.139363
266	0.842037	0.703575	0.296425	0.7026	0.139437
267	0.842106	0.703625	0.296375	0.702825	0.139281
268	0.842150	0.70365	0.29635	0.702875	0.139275
269	0.842163	0.7036	0.2964	0.702975	0.139187
270	0.842375	0.7038	0.2962	0.7032	0.139175
271	0.842394	0.70375	0.29625	0.703125	0.139269
272	0.842444	0.7036	0.2964	0.703	0.139444
273	0.842550	0.7038	0.2962	0.703175	0.139375
274	0.842725	0.704	0.296	0.703375	0.13935
275	0.842606	0.703725	0.296275	0.70315	0.139456
276	0.842569	0.703825	0.296175	0.703225	0.139344
277	0.842744	0.704125	0.295875	0.7035	0.139244
278	0.842900	0.70435	0.29565	0.70375	0.13915
279	0.842850	0.70425	0.29575	0.703625	0.139225
280	0.842912	0.7043	0.2957	0.703675	0.139237
281	0.842919	0.704375	0.295625	0.70375	0.139169
282	0.842988	0.70435	0.29565	0.703825	0.139162
283	0.843006	0.7043	0.2957	0.703725	0.139281
284	0.842906	0.704375	0.295625	0.703725	0.139181
285	0.842975	0.7043	0.2957	0.703675	0.1393
286	0.843069	0.704425	0.295575	0.703925	0.139144
287	0.843119	0.704475	0.295525	0.703925	0.139194
288	0.843063	0.704475	0.295525	0.704	0.139063
289	0.843056	0.70435	0.29565	0.70385	0.139206
290	0.843087	0.704275	0.295725	0.703825	0.139263
291	0.843175	0.704275	0.295725	0.7039	0.139275
292	0.843150	0.704475	0.295525	0.704	0.13915
293	0.843044	0.7043	0.2957	0.703775	0.139269
294	0.843144	0.70435	0.29565	0.7039	0.139244
295	0.843213	0.7043	0.2957	0.704	0.139212
296	0.843244	0.70435	0.29565	0.704075	0.139169
297	0.843356	0.70445	0.29555	0.70425	0.139106
298	0.843300	0.704425	0.295575	0.704175	0.139125
299	0.843244	0.704375	0.295625	0.704125	0.139119
300	0.843381	0.704475	0.295525	0.704275	0.139106
301	0.843369	0.704475	0.295525	0.704325	0.139044
302	0.843369	0.704475	0.295525	0.704275	0.139094
303	0.843513	0.7046	0.2954	0.704425	0.139088
304	0.843450	0.704575	0.295425	0.70435	0.1391
305	0.843581	0.704725	0.295275	0.704525	0.139056
306	0.843562	0.704825	0.295175	0.7045	0.139063
307	0.843606	0.7048	0.2952	0.7045	0.139106
308	0.843650	0.705025	0.294975	0.7047	0.13895
309	0.843594	0.704925	0.295075	0.70465	0.138944
310	0.843694	0.70495	0.29505	0.70475	0.138944
311	0.843781	0.7051	0.2949	0.7049	0.138881
312	0.843769	0.70505	0.29495	0.70485	0.138919
313	0.843831	0.70515	0.29485	0.704875	0.138956
314	0.843700	0.7052	0.2948	0.70475	0.13895
315	0.843794	0.7052	0.2948	0.70475	0.139044
316	0.843806	0.705125	0.294875	0.704775	0.139031
317	0.843956	0.705425	0.294575	0.705025	0.138931
318	0.844013	0.705475	0.294525	0.705125	0.138888
319	0.844106	0.705525	0.294475	0.705275	0.138831
320	0.844119	0.70565	0.29435	0.7053	0.138819
321	0.844169	0.705725	0.294275	0.70535	0.138819
322	0.844100	0.705575	0.294425	0.7052	0.1389
323	0.844144	0.7056	0.2944	0.705225	0.138919
324	0.844194	0.705675	0.294325	0.705375	0.138819
325	0.844269	0.7056	0.2944	0.705325	0.138944
326	0.844194	0.7055	0.2945	0.705325	0.138869
327	0.844244	0.7057	0.2943	0.705525	0.138719
328	0.844281	0.7057	0.2943	0.705475	0.138806
329	0.844337	0.705725	0.294275	0.7055	0.138838
330	0.844313	0.7057	0.2943	0.7055	0.138813
331	0.844356	0.7057	0.2943	0.705575	0.138781
332	0.844394	0.705725	0.294275	0.705625	0.138769
333	0.844394	0.70585	0.29415	0.705725	0.138669
334	0.844406	0.70575	0.29425	0.70565	0.138756
335	0.844463	0.70575	0.29425	0.705675	0.138788
336	0.844506	0.705875	0.294125	0.705775	0.138731
337	0.844594	0.705975	0.294025	0.705875	0.138719
338	0.844631	0.706025	0.293975	0.705925	0.138706
339	0.844612	0.706075	0.293925	0.705925	0.138687
340	0.844556	0.7062	0.2938	0.70595	0.138606
341	0.844562	0.706075	0.293925	0.7059	0.138662
342	0.844562	0.7058	0.2942	0.705675	0.138888
343	0.844588	0.705925	0.294075	0.705775	0.138813
344	0.844625	0.705875	0.294125	0.7058	0.138825
345	0.844712	0.7061	0.2939	0.706025	0.138687
346	0.844675	0.706125	0.293875	0.706	0.138675
347	0.844700	0.706025	0.293975	0.70595	0.13875
348	0.844781	0.706125	0.293875	0.706075	0.138706
349	0.844744	0.706125	0.293875	0.70605	0.138694
350	0.844706	0.7062	0.2938	0.70605	0.138656
351	0.844706	0.706125	0.293875	0.706	0.138706
352	0.844719	0.70605	0.29395	0.70595	0.138769
353	0.844750	0.70605	0.29395	0.705975	0.138775
354	0.844712	0.706125	0.293875	0.706	0.138712
355	0.844662	0.706075	0.293925	0.705925	0.138738
356	0.844694	0.706025	0.293975	0.705925	0.138769
357	0.844694	0.705925	0.294075	0.705875	0.138819
358	0.844712	0.705975	0.294025	0.705925	0.138788
359	0.844762	0.706025	0.293975	0.706025	0.138738
360	0.844744	0.706025	0.293975	0.706	0.138744
361	0.844800	0.706125	0.293875	0.706125	0.138675
362	0.844812	0.706175	0.293825	0.706175	0.138638
363	0.844825	0.7062	0.2938	0.7062	0.138625
364	0.844806	0.7062	0.2938	0.706175	0.138631
365	0.844831	0.706225	0.293775	0.7062	0.138631
366	0.844800	0.706175	0.293825	0.70615	0.13865
367	0.844800	0.706175	0.293825	0.70615	0.13865
368	0.844800	0.706125	0.293875	0.706125	0.138675
369	0.844800	0.706125	0.293875	0.706125	0.138675
370	0.844812	0.70615	0.29385	0.70615	0.138662
371	0.844812	0.70615	0.29385	0.70615	0.138662
372	0.844812	0.706175	0.293825	0.706175	0.138638
373	0.844812	0.706175	0.293825	0.706175	0.138638
374	0.844812	0.706175	0.293825	0.706175	0.138638
375	0.844812	0.706175	0.293825	0.706175	0.138638
376	0.844812	0.706175	0.293825	0.706175	0.138638
377	0.844812	0.706175	0.293825	0.706175	0.138638
378	0.844812	0.706175	0.293825	0.706175	0.138638
379	0.844812	0.706175	0.293825	0.706175	0.138638
380	0.844812	0.706175	0.293825	0.706175	0.138638
381	0.844812	0.706175	0.293825	0.706175	0.138638
382	0.844812	0.706175	0.293825	0.706175	0.138638
383	0.844812	0.706175	0.293825	0.706175	0.138638
384	0.844812	0.706175	0.293825	0.706175	0.138638
385	0.844812	0.706175	0.293825	0.706175	0.138638
386	0.844812	0.706175	0.293825	0.706175	0.138638
387	0.844812	0.706175	0.293825	0.706175	0.138638
388	0.844812	0.706175	0.293825	0.706175	0.138638
389	0.844812	0.706175	0.293825	0.706175	0.138638
390	0.844812	0.706175	0.293825	0.706175	0.138638
391	0.844812	0.706175	0.293825	0.706175	0.138638
392	0.844812	0.706175	0.293825	0.706175	0.138638
393	0.844812	0.706175	0.293825	0.706175	0.138638
394	0.844812	0.706175	0.293825	0.706175	0.138638
395	0.844812	0.706175	0.293825	0.706175	0.138638
396	0.844812	0.706175	0.293825	0.706175	0.138638
397	0.844812	0.706175	0.293825	0.706175	0.138638
398	0.844812	0.706175	0.293825	0.706175	0.138638
399	0.844812	0.706175	0.293825	0.706175	0.138638
400	0.844812	0.706175	0.293825	0.706175	0.138638
401	0.844812	0.706175	0.293825	0.706175	0.138638
402	0.844812	0.706175	0.293825	0.706175	0.138638
403	0.844812	0.706175	0.293825	0.706175	0.138638
404	0.844812	0.706175	0.293825	0.706175	0.138638
405	0.844812	0.706175	0.293825	0.706175	0.138638
406	0.844812	0.706175	0.293825	0.706175	0.138638
407	0.844812	0.706175	0.293825	0.706175	0.138638
408	0.844812	0.706175	0.293825	0.706175	0.138638
409	0.844812	0.706175	0.293825	0.706175	0.138638
410	0.844812	0.706175	0.293825	0.706175	0.138638
411	0.844812	0.706175	0.293825	0.706175	0.138638
412	0.844812	0.706175	0.293825	0.706175	0.138638
413	0.844812	0.706175	0.293825	0.706175	0.138638
414	0.844812	0.706175	0.293825	0.706175	0.138638
415	0.844812	0.706175	0.293825	0.706175	0.138638
416	0.844812	0.706175	0.293825	0.706175	0.138638
417	0.844812	0.706175	0.293825	0.706175	0.138638
418	0.844812	0.706175	0.293825	0.706175	0.138638
419	0.844812	0.706175	0.293825	0.706175	0.138638
420	0.844812	0.706175	0.293825	0.706175	0.138638
421	0.844812	0.706175	0.293825	0.706175	0.138638
422	0.844812	0.706175	0.293825	0.706175	0.138638
423	0.844812	0.706175	0.293825	0.706175	0.138638
424	0.844812	0.706175	0.293825	0.706175	0.138638
425	0.844812	0.706175	0.293825	0.706175	0.138638
426	0.844812	0.706175	0.293825	0.706175	0.138638
427	0.844812	0.706175	0.293825	0.706175	0.138638
428	0.844812	0.706175	0.293825	0.706175	0.138638
429	0.844812	0.706175	0.293825	0.706175	0.138638
430	0.844812	0.706175	0.293825	0.706175	0.138638
431	0.844812	0.706175	0.293825	0.706175	0.138638
432	0.844812	0.706175	0.293825	0.706175	0.138638
433	0.844812	0.706175	0.293825	0.706175	0.138638
434	0.844812	0.706175	0.293825	0.706175	0.138638
435	0.844812	0.706175	0.293825	0.706175	0.138638
436	0.844812	0.706175	0.293825	0.706175	0.138638
437	0.844812	0.706175	0.293825	0.706175	0.138638
438	0.844812	0.706175	0.293825	0.706175	0.138638
439	0.844812	0.706175	0.293825	0.706175	0.138638
440	0.844812	0.706175	0.293825	0.706175	0.138638
441	0.844812	0.706175	0.293825	0.706175	0.138638
442	0.844812	0.706175	0.293825	0.706175	0.138638
443	0.844812	0.706175	0.293825	0.706175	0.138638
444	0.844812	0.706175	0.293825	0.706175	0.138638
445	0.844812	0.706175	0.293825	0.706175	0.138638
446	0.844812	0.706175	0.293825	0.706175	0.138638
447	0.844812	0.706175	0.293825	0.706175	0.138638
448	0.844812	0.706175	0.293825	0.706175	0.138638
449	0.844812	0.706175	0.293825	0.706175	0.138638
450	0.844812	0.706175	0.293825	0.706175	0.138638
451	0.844812	0.706175	0.293825	0.706175	0.138638
452	0.844812	0.706175	0.293825	0.706175	0.138638
453	0.844812	0.706175	0.293825	0.706175	0.138638
454	0.844812	0.706175	0.293825	0.706175	0.138638
455	0.844812	0.706175	0.293825	0.706175	0.138638
456	0.844812	0.706175	0.293825	0.706175	0.138638
457	0.844812	0.706175	0.293825	0.706175	0.138638
458	0.844812	0.706175	0.293825	0.706175	0.138638
459	0.844812	0.706175	0.293825	0.706175	0.138638
460	0.844812	0.706175	0.293825	0.706175	0.138638
461	0.844812	0.706175	0.293825	0.706175	0.138638
462	0.844812	0.706175	0.293825	0.706175	0.138638
463	0.844812	0.706175	0.293825	0.706175	0.138638
464	0.844812	0.706175	0.293825	0.706175	0.138638
465	0.844812	0.706175	0.293825	0.706175	0.138638
466	0.844812	0.706175	0.293825	0.706175	0.138638
467	0.844812	0.706175	0.293825	0.706175	0.138638
468	0.844812	0.706175	0.293825	0.706175	0.138638
469	0.844812	0.706175	0.293825	0.706175	0.138638
470	0.844812	0.706175	0.293825	0.706175	0.138638
471	0.844812	0.706175	0.293825	0.706175	0.138638
472	0.844812	0.706175	0.293825	0.706175	0.138638
473	0.844812	0.706175	0.293825	0.706175	0.138638
474	0.844812	0.706175	0.293825	0.706175	0.138638
475	0.844812	0.706175	0.293825	0.706175	0.138638
476	0.844812	0.706175	0.293825	0.706175	0.138638
477	0.844812	0.706175	0.293825	0.706175	0.138638
478	0.844812	0.706175	0.293825	0.706175	0.138638
479	0.844812	0.706175	0.293825	0.706175	0.138638
480	0.844812	0.706175	0.293825	0.706175	0.138638
481	0.844812	0.706175	0.293825	0.706175	0.138638
482	0.844812	0.706175	0.293825	0.706175	0.138638
483	0.844812	0.706175	0.293825	0.706175	0.138638
484	0.844812	0.706175	0.293825	0.706175	0.138638
485	0.844812	0.706175	0.293825	0.706175	0.138638
486	0.844812	0.706175	0.293825	0.706175	0.138638
487	0.844812	0.706175	0.293825	0.706175	0.138638
488	0.844812	0.706175	0.293825	0.706175	0.138638
489	0.844812	0.706175	0.293825	0.706175	0.138638
490	0.844812	0.706175	0.293825	0.706175	0.138638
491	0.844812	0.706175	0.293825	0.706175	0.138638
492	0.844812	0.706175	0.293825	0.706175	0.138638
493	0.844812	0.706175	0.293825	0.706175	0.138638
494	0.844812	0.706175	0.293825	0.706175	0.138638
495	0.844812	0.706175	0.293825	0.706175	0.138638
496	0.844812	0.706175	0.293825	0.706175	0.138638
497	0.844812	0.706175	0.293825	0.706175	0.138638
498	0.844812	0.706175	0.293825	0.706175	0.138638
499	0.844812	0.706175	0.293825	0.706175	0.138638
500	0.844812	0.706175	0.293825	0.706175	0.138638
501	0.844812	0.706175	0.293825	0.706175	0.138638
502	0.844812	0.706175	0.293825	0.706175	0.138638
503	0.844812	0.706175	0.293825	0.706175	0.138638
504	0.844812	0.706175	0.293825	0.706175	0.138638
505	0.844812	0.706175	0.293825	0.706175	0.138638
506	0.844812	0.706175	0.293825	0.706175	0.138638
507	0.844812	0.706175	0.293825	0.706175	0.138638
508	0.844812	0.706175	0.293825	0.706175	0.138638
509	0.844812	0.706175	0.293825	0.706175	0.138638
510	0.844812	0.706175	0.293825	0.706175	0.138638
511	0.844812	0.706175	0.293825	0.706175	0.138638
512	0.844812	0.706175	0.293825	0.706175	0.138638
513	0.844812	0.706175	0.293825	0.706175	0.138638
514	0.844812	0.706175	0.293825	0.706175	0.138638
515	0.844812	0.706175	0.293825	0.706175	0.138638
516	0.844812	0.706175	0.293825	0.706175	0.138638
517	0.844812	0.706175	0.293825	0.706175	0.138638
518	0.844812	0.706175	0.293825	0.706175	0.138638
519	0.844812	0.706175	0.293825	0.706175	0.138638
520	0.844812	0.706175	0.293825	0.706175	0.138638
521	0.844812	0.706175	0.293825	0.706175	0.138638
522	0.844812	0.706175	0.293825	0.706175	0.138638
523	0.844812	0.706175	0.293825	0.706175	0.138638
524	0.844812	0.706175	0.293825	0.706175	0.138638
525	0.844812	0.706175	0.293825	0.706175	0.138638
526	0.844812	0.706175	0.293825	0.706175	0.138638
527	0.844812	0.706175	0.293825	0.706175	0.138638
528	0.844812	0.706175	0.293825	0.706175	0.138638
529	0.844812	0.706175	0.293825	0.706175	0.138638
530	0.844812	0.706175	0.293825	0.706175	0.138638
531	0.844812	0.706175	0.293825	0.706175	0.138638
532	0.844812	0.706175	0.293825	0.706175	0.138638
533	0.844812	0.706175	0.293825	0.706175	0.138638
534	0.844812	0.706175	0.293825	0.706175	0.138638
535	0.844812	0.706175	0.293825	0.706175	0.138638
536	0.844812	0.706175	0.293825	0.706175	0.138638
537	0.844812	0.706175	0.293825	0.706175	0.138638
538	0.844812	0.706175	0.293825	0.706175	0.138638
539	0.844812	0.706175	0.293825	0.706175	0.138638
540	0.844812	0.706175	0.293825	0.706175	0.138638
541	0.844812	0.706175	0.293825	0.706175	0.138638
542	0.844812	0.706175	0.293825	0.706175	0.138638
543	0.844812	0.706175	0.293825	0.706175	0.138638
544	0.844812	0.706175	0.293825	0.706175	0.138638
545	0.844812	0.706175	0.293825	0.706175	0.138638
546	0.844812	0.706175	0.293825	0.706175	0.138638
547	0.844812	0.706175	0.293825	0.706175	0.138638
548	0.844812	0.706175	0.293825	0.706175	0.138638
549	0.844812	0.706175	0.293825	0.706175	0.138638
550	0.844812	0.706175	0.293825	0.706175	0.138638
551	0.844812	0.706175	0.293825	0.706175	0.138638
552	0.844812	0.706175	0.293825	0.706175	0.138638
553	0.844812	0.706175	0.293825	0.706175	0.138638
554	0.844812	0.706175	0.293825	0.706175	0.138638
555	0.844812	0.706175	0.293825	0.706175	0.138638
556	0.844812	0.706175	0.293825	0.706175	0.138638
557	0.844812	0.706175	0.293825	0.706175	0.138638
558	0.844812	0.706175	0.293825	0.706175	0.138638
559	0.844812	0.706175	0.293825	0.706175	0.138638
560	0.844812	0.706175	0.293825	0.706175	0.138638
561	0.844812	0.706175	0.293825	0.706175	0.138638
562	0.844812	0.706175	0.293825	0.706175	0.138638
563	0.844812	0.706175	0.293825	0.706175	0.138638
564	0.844812	0.706175	0.293825	0.706175	0.138638
565	0.844812	0.706175	0.293825	0.706175	0.138638
566	0.844812	0.706175	0.293825	0.706175	0.138638
567	0.844812	0.706175	0.293825	0.706175	0.138638
568	0.844812	0.706175	0.293825	0.706175	0.138638
569	0.844812	0.706175	0.293825	0.706175	0.138638
570	0.844812	0.706175	0.293825	0.706175	0.138638
571	0.844812	0.706175	0.293825	0.706175	0.138638
572	0.844812	0.706175	0.293825	0.706175	0.138638
573	0.844812	0.706175	0.293825	0.706175	0.138638
574	0.844812	0.706175	0.293825	0.706175	0.138638
575	0.844812	0.706175	0.293825	0.706175	0.138638
576	0.844812	0.706175	0.293825	0.706175	0.138638
577	0.844812	0.706175	0.293825	0.706175	0.138638
578	0.844812	0.706175	0.293825	0.706175	0.138638
579	0.844812	0.706175	0.293825	0.706175	0.138638
580	0.844812	0.706175	0.293825	0.706175	0.138638
581	0.844812	0.706175	0.293825	0.706175	0.138638
582	0.844812	0.706175	0.293825	0.706175	0.138638
583	0.844812	0.706175	0.293825	0.706175	0.138638
584	0.844812	0.706175	0.293825	0.706175	0.138638
585	0.844812	0.706175	0.293825	0.706175	0.138638
586	0.844812	0.706175	0.293825	0.706175	0.138638
587	0.844812	0.706175	0.293825	0.706175	0.138638
588	0.844812	0.706175	0.293825	0.706175	0.138638
589	0.844812	0.706175	0.293825	0.706175	0.138638
590	0.844812	0.706175	0.293825	0.706175	0.138638
591	0.844812	0.706175	0.293825	0.706175	0.138638
592	0.844812	0.706175	0.293825	0.706175	0.138638
593	0.844812	0.706175	0.293825	0.706175	0.138638
594	0.844812	0.706175	0.293825	0.706175	0.138638
595	0.844812	0.706175	0.293825	0.706175	0.138638
596	0.844812	0.706175	0.293825	0.706175	0.138638
597	0.844812	0.706175	0.293825	0.706175	0.138638
598	0.844812	0.706175	0.293825	0.706175	0.138638
599	0.844812	0.706175	0.293825	0.706175	0.138638
600	0.844812	0.706175	0.293825	0.706175	0.138638
601	0.844812	0.706175	0.293825	0.706175	0.138638
602	0.844812	0.706175	0.293825	0.706175	0.138638
603	0.844812	0.706175	0.293825	0.706175	0.138638
604	0.844812	0.706175	0.293825	0.706175	0.138638
605	0.844812	0.706175	0.293825	0.706175	0.138638
606	0.844812	0.706175	0.293825	0.706175	0.138638
607	0.844812	0.706175	0.293825	0.706175	0.138638
608	0.844812	0.706175	0.293825	0.706175	0.138638
609	0.844812	0.706175	0.293825	0.706175	0.138638
610	0.844812	0.706175	0.293825	0.706175	0.138638
611	0.844812	0.706175	0.293825	0.706175	0.138638
612	0.844812	0.706175	0.293825	0.706175	0.138638
613	0.844812	0.706175	0.293825	0.706175	0.138638
614	0.844812	0.706175	0.293825	0.706175	0.138638
615	0.844812	0.706175	0.293825	0.706175	0.138638
616	0.844812	0.706175	0.293825	0.706175	0.138638
617	0.844812	0.706175	0.293825	0.706175	0.138638
618	0.844812	0.706175	0.293825	0.706175	0.138638
619	0.844812	0.706175	0.293825	0.706175	0.138638
620	0.844812	0.706175	0.293825	0.706175	0.138638
621	0.844812	0.706175	0.293825	0.706175	0.138638
622	0.844812	0.706175	0.293825	0.706175	0.138638
623	0.844812	0.706175	0.293825	0.706175	0.138638
624	0.844812	0.706175	0.293825	0.706175	0.138638
625	0.844812	0.706175	0.293825	0.706175	0.138638
626	0.844812	0.706175	0.293825	0.706175	0.138638
627	0.844812	0.706175	0.293825	0.706175	0.138638
628	0.844812	0.706175	0.293825	0.706175	0.138638
629	0.844812	0.706175	0.293825	0.706175	0.138638
630	0.844812	0.706175	0.293825	0.706175	0.138638
631	0.844812	0.706175	0.293825	0.706175	0.138638
632	0.844812	0.706175	0.293825	0.706175	0.138638
633	0.844812	0.706175	0.293825	0.706175	0.138638
634	0.844812	0.706175	0.293825	0.706175	0.138638
635	0.844812	0.706175	0.293825	0.706175	0.138638
636	0.844812	0.706175	0.293825	0.706175	0.138638
637	0.844812	0.706175	0.293825	0.706175	0.138638
638	0.844812	0.706175	0.293825	0.706175	0.138638
639	0.844812	0.706175	0.293825	0.706175	0.138638
640	0.844812	0.706175	0.293825	0.706175	0.138638
641	0.844812	0.706175	0.293825	0.706175	0.138638
642	0.844812	0.706175	0.293825	0.706175	0.138638
643	0.844812	0.706175	0.293825	0.706175	0.138638
644	0.844812	0.706175	0.293825	0.706175	0.138638
645	0.844812	0.706175	0.293825	0.706175	0.138638
646	0.844812	0.706175	0.293825	0.706175	0.138638
647	0.844812	0.706175	0.293825	0.706175	0.138638
648	0.844812	0.706175	0.293825	0.706175	0.138638
649	0.844812	0.706175	0.293825	0.706175	0.138638
650	0.844812	0.706175	0.293825	0.706175	0.138638
651	0.844812	0.706175	0.293825	0.706175	0.138638
652	0.844812	0.706175	0.293825	0.706175	0.138638
653	0.844812	0.706175	0.293825	0.706175	0.138638
654	0.844812	0.706175	0.293825	0.706175	0.138638
655	0.844812	0.706175	0.293825	0.706175	0.138638
656	0.844812	0.706175	0.293825	0.706175	0.138638
657	0.844812	0.706175	0.293825	0.706175	0.138638
658	0.844812	0.706175	0.293825	0.706175	0.138638
659	0.844812	0.706175	0.293825	0.706175	0.138638
660	0.844812	0.706175	0.293825	0.706175	0.138638
661	0.844812	0.706175	0.293825	0.706175	0.138638
662	0.844812	0.706175	0.293825	0.706175	0.138638
663	0.844812	0.706175	0.293825	0.706175	0.138638
664	0.844812	0.706175	0.293825	0.706175	0.138638
665	0.844812	0.706175	0.293825	0.706175	0.138638
666	0.844812	0.706175	0.293825	0.706175	0.138638
667	0.844812	0.706175	0.293825	0.706175	0.138638
668	0.844812	0.706175	0.293825	0.706175	0.138638
669	0.844812	0.706175	0.293825	0.706175	0.138638
670	0.844812	0.706175	0.293825	0.706175	0.138638
671	0.844812	0.706175	0.293825	0.706175	0.138638
672	0.844812	0.706175	0.293825	0.706175	0.138638
673	0.844812	0.706175	0.293825	0.706175	0.138638
674	0.844812	0.706175	0.293825	0.706175	0.138638
675	0.844812	0.706175	0.293825	0.706175	0.138638
676	0.844812	0.706175	0.293825	0.706175	0.138638
677	0.844812	0.706175	0.293825	0.706175	0.138638
678	0.844812	0.706175	0.293825	0.706175	0.138638
679	0.844812	0.706175	0.293825	0.706175	0.138638
680	0.844812	0.706175	0.293825	0.706175	0.138638
681	0.844812	0.706175	0.293825	0.706175	0.138638
682	0.844812	0.706175	0.293825	0.706175	0.138638
683	0.844812	0.706175	0.293825	0.706175	0.138638
684	0.844812	0.706175	0.293825	0.706175	0.138638
685	0.844812	0.706175	0.293825	0.706175	0.138638
686	0.844812	0.706175	0.293825	0.706175	0.138638
687	0.844812	0.706175	0.293825	0.706175	0.138638
688	0.844812	0.706175	0.293825	0.706175	0.138638
689	0.844812	0.706175	0.293825	0.706175	0.138638
690	0.844812	0.706175	0.293825	0.706175	0.138638
691	0.844812	0.706175	0.293825	0.706175	0.138638
692	0.844812	0.706175	0.293825	0.706175	0.138638
693	0.844812	0.706175	0.293825	0.706175	0.138638
694	0.844812	0.706175	0.293825	0.706175	0.138638
695	0.844812	0.706175	0.293825	0.706175	0.138638
696	0.844812	0.706175	0.293825	0.706175	0.138638
697	0.844812	0.706175	0.293825	0.706175	0.138638
698	0.844812	0.706175	0.293825	0.706175	0.138638
699	0.844812	0.706175	0.293825	0.706175	0.138638
700	0.844812	0.706175	0.293825	0.706175	0.138638
701	0.844812	0.706175	0.293825	0.706175	0.138638
702	0.844812	0.706175	0.293825	0.706175	0.138638
703	0.844812	0.706175	0.293825	0.706175	0.138638
704	0.844812	0.706175	0.293825	0.706175	0.138638
705	0.844812	0.706175	0.293825	0.706175	0.138638
706	0.844812	0.706175	0.293825	0.706175	0.138638
707	0.844812	0.706175	0.293825	0.706175	0.138638
708	0.844812	0.706175	0.293825	0.706175	0.138638
709	0.844812	0.706175	0.293825	0.706175	0.138638
710	0.844812	0.706175	0.293825	0.706175	0.138638
711	0.844812	0.706175	0.293825	0.706175	0.138638
712	0.844812	0.706175	0.293825	0.706175	0.138638
713	0.844812	0.706175	0.293825	0.706175	0.138638
714	0.844812	0.706175	0.293825	0.706175	0.138638
715	0.844812	0.706175	0.293825	0.706175	0.138638
716	0.844812	0.706175	0.293825	0.706175	0.138638
717	0.844812	0.706175	0.293825	0.706175	0.138638
718	0.844812	0.706175	0.293825	0.706175	0.138638
719	0.844812	0.706175	0.293825	0.706175	0.138638
720	0.844812	0.706175	0.293825	0.706175	0.138638
721	0.844812	0.706175	0.293825	0.706175	0.138638
722	0.844812	0.706175	0.293825	0.706175	0.138638
723	0.844812	0.706175	0.293825	0.706175	0.138638
724	0.844812	0.706175	0.293825	0.706175	0.138638
725	0.844812	0.706175	0.293825	0.706175	0.138638
726	0.844812	0.706175	0.293825	0.706175	0.138638
727	0.844812	0.706175	0.293825	0.706175	0.138638
728	0.844812	0.706175	0.293825	0.706175	0.138638
729	0.844812	0.706175	0.293825	0.706175	0.138638
730	0.844812	0.706175	0.293825	0.706175	0.138638
731	0.844812	0.706175	0.293825	0.706175	0.138638
732	0.844812	0.706175	0.293825	0.706175	0.138638
733	0.844812	0.706175	0.293825	0.706175	0.138638
734	0.844812	0.706175	0.293825	0.706175	0.138638
735	0.844812	0.706175	0.293825	0.706175	0.138638
736	0.844812	0.706175	0.293825	0.706175	0.138638
737	0.844812	0.706175	0.293825	0.706175	0.138638
738	0.844812	0.706175	0.293825	0.706175	0.138638
739	0.844812	0.706175	0.293825	0.706175	0.138638
740	0.844812	0.706175	0.293825	0.706175	0.138638
741	0.844812	0.706175	0.293825	0.706175	0.138638
742	0.844812	0.706175	0.293825	0.706175	0.138638
743	0.844812	0.706175	0.293825	0.706175	0.138638
744	0.844812	0.706175	0.293825	0.706175	0.138638
745	0.844812	0.706175	0.293825	0.706175	0.138638
746	0.844812	0.706175	0.293825	0.706175	0.138638
747	0.844812	0.706175	0.293825	0.706175	0.138638
748	0.844812	0.706175	0.293825	0.706175	0.138638
749	0.844812	0.706175	0.293825	0.706175	0.138638
750	0.844812	0.706175	0.293825	0.706175	0.138638
751	0.844812	0.706175	0.293825	0.706175	0.138638
752	0.844812	0.706175	0.293825	0.706175	0.138638
753	0.844812	0.706175	0.293825	0.706175	0.138638
754	0.844812	0.706175	0.293825	0.706175	0.138638
755	0.844812	0.706175	0.293825	0.706175	0.138638
756	0.844812	0.706175	0.293825	0.706175	0.138638
757	0.844812	0.706175	0.293825	0.706175	0.138638
758	0.844812	0.706175	0.293825	0.706175	0.138638
759	0.844812	0.706175	0.293825	0.706175	0.138638
760	0.844812	0.706175	0.293825	0.706175	0.138638
761	0.844812	0.706175	0.293825	0.706175	0.138638
762	0.844812	0.706175	0.293825	0.706175	0.138638
763	0.844812	0.706175	0.293825	0.706175	0.138638
764	0.844812	0.706175	0.293825	0.706175	0.138638
765	0.844812	0.706175	0.293825	0.706175	0.138638
766	0.844812	0.706175	0.293825	0.706175	0.138638
767	0.844812	0.706175	0.293825	0.706175	0.138638
768	0.844812	0.706175	0.293825	0.706175	0.138638
769	0.844812	0.706175	0.293825	0.706175	0.138638
770	0.844812	0.706175	0.293825	0.706175	0.138638
771	0.844812	0.706175	0.293825	0.706175	0.138638
772	0.844812	0.706175	0.293825	0.706175	0.138638
773	0.844812	0.706175	0.293825	0.706175	0.138638
774	0.844812	0.706175	0.293825	0.706175	0.138638
775	0.844812	0.706175	0.293825	0.706175	0.138638
776	0.844812	0.706175	0.293825	0.706175	0.138638
777	0.844812	0.706175	0.293825	0.706175	0.138638
778	0.844812	0.706175	0.293825	0.706175	0.138638
779	0.844812	0.706175	0.293825	0.706175	0.138638
780	0.844812	0.706175	0.293825	0.706175	0.138638
781	0.844812	0.706175	0.293825	0.706175	0.138638
782	0.844812	0.706175	0.293825	0.706175	0.138638
783	0.844812	0.706175	0.293825	0.706175	0.138638
784	0.844812	0.706175	0.293825	0.706175	0.138638
785	0.844812	0.706175	0.293825	0.706175	0.138638
786	0.844812	0.706175	0.293825	0.706175	0.138638
787	0.844812	0.706175	0.293825	0.706175	0.138638
788	0.844812	0.706175	0.293825	0.706175	0.138638
789	0.844812	0.706175	0.293825	0.706175	0.138638
790	0.844812	0.706175	0.293825	0.706175	0.138638
791	0.844812	0.706175	0.293825	0.706175	0.138638
792	0.844812	0.706175	0.293825	0.706175	0.138638
793	0.844812	0.706175	0.293825	0.706175	0.138638
794	0.844812	0.706175	0.293825	0.706175	0.138638
795	0.844812	0.706175	0.293825	0.706175	0.138638
796	0.844812	0.706175	0.293825	0.706175	0.138638
797	0.844812	0.706175	0.293825	0.706175	0.138638
798	0.844812	0.706175	0.293825	0.706175	0.138638
799	0.844812	0.706175	0.293825	0.706175	0.138638
800	0.844812	0.706175	0.293825	0.706175	0.138638
801	0.844812	0.706175	0.293825	0.706175	0.138638
802	0.844812	0.706175	0.293825	0.706175	0.138638
803	0.844812	0.706175	0.293825	0.706175	0.138638
804	0.844812	0.706175	0.293825	0.706175	0.138638
805	0.844812	0.706175	0.293825	0.706175	0.138638
806	0.844812	0.706175	0.293825	0.706175	0.138638
807	0.844812	0.706175	0.293825	0.706175	0.138638
808	0.844812	0.706175	0.293825	0.706175	0.138638
809	0.844812	0.706175	0.293825	0.706175	0.138638
810	0.844812	0.706175	0.293825	0.706175	0.138638
811	0.844812	0.706175	0.293825	0.706175	0.138638
812	0.844812	0.706175	0.293825	0.706175	0.138638
813	0.844812	0.706175	0.293825	0.706175	0.138638
814	0.844812	0.706175	0.293825	0.706175	0.138638
815	0.844812	0.706175	0.293825	0.706175	0.138638
816	0.844812	0.706175	0.293825	0.706175	0.138638
817	0.844812	0.706175	0.293825	0.706175	0.138638
818	0.844812	0.706175	0.293825	0.706175	0.138638
819	0.844812	0.706175	0.293825	0.706175	0.138638
820	0.844812	0.706175	0.293825	0.706175	0.138638
821	0.844812	0.706175	0.293825	0.706175	0.138638
822	0.844812	0.706175	0.293825	0.706175	0.138638
823	0.844812	0.706175	0.293825	0.706175	0.138638
824	0.844812	0.706175	0.293825	0.706175	0.138638
825	0.844812	0.706175	0.293825	0.706175	0.138638
826	0.844812	0.706175	0.293825	0.706175	0.138638
827	0.844812	0.706175	0.293825	0.706175	0.138638
828	0.844812	0.706175	0.293825	0.706175	0.138638
829	0.844812	0.706175	0.293825	0.706175	0.138638
830	0.844812	0.706175	0.293825	0.706175	0.138638
831	0.844812	0.706175	0.293825	0.706175	0.138638
832	0.844812	0.706175	0.293825	0.706175	0.138638
833	0.844812	0.706175	0.293825	0.706175	0.138638
834	0.844812	0.706175	0.293825	0.706175	0.138638
835	0.844812	0.706175	0.293825	0.706175	0.138638
836	0.844812	0.706175	0.293825	0.706175	0.138638
837	0.844812	0.706175	0.293825	0.706175	0.138638
838	0.844812	0.706175	0.293825	0.706175	0.138638
839	0.844812	0.706175	0.293825	0.706175	0.138638
840	0.844812	0.706175	0.293825	0.706175	0.138638
841	0.844812	0.706175	0.293825	0.706175	0.138638
842	0.844812	0.706175	0.293825	0.706175	0.138638
843	0.844812	0.706175	0.293825	0.706175	0.138638
844	0.844812	0.706175	0.293825	0.706175	0.138638
845	0.844812	0.706175	0.293825	0.706175	0.138638
846	0.844812	0.706175	0.293825	0.706175	0.138638
847	0.844812	0.706175	0.293825	0.706175	0.138638
848	0.844812	0.706175	0.293825	0.706175	0.138638
849	0.844812	0.706175	0.293825	0.706175	0.138638
850	0.844812	0.706175	0.293825	0.706175	0.138638
851	0.844812	0.706175	0.293825	0.706175	0.138638
852	0.844812	0.706175	0.293825	0.706175	0.138638
853	0.844812	0.706175	0.293825	0.706175	0.138638
854	0.844812	0.706175	0.293825	0.706175	0.138638
855	0.844812	0.706175	0.293825	0.706175	0.138638
856	0.844812	0.706175	0.293825	0.706175	0.138638
857	0.844812	0.706175	0.293825	0.706175	0.138638
858	0.844812	0.706175	0.293825	0.706175	0.138638
859	0.844812	0.706175	0.293825	0.706175	0.138638
860	0.844812	0.706175	0.293825	0.706175	0.138638
861	0.844812	0.706175	0.293825	0.706175	0.138638
862	0.844812	0.706175	0.293825	0.706175	0.138638
863	0.844812	0.706175	0.293825	0.706175	0.138638
864	0.844812	0.706175	0.293825	0.706175	0.138638
865	0.844812	0.706175	0.293825	0.706175	0.138638
866	0.844812	0.706175	0.293825	0.706175	0.138638
867	0.844812	0.706175	0.293825	0.706175	0.138638
868	0.844812	0.706175	0.293825	0.706175	0.138638
869	0.844812	0.706175	0.293825	0.706175	0.138638
870	0.844812	0.706175	0.293825	0.706175	0.138638
871	0.844812	0.706175	0.293825	0.706175	0.138638
872	0.844812	0.706175	0.293825	0.706175	0.138638
873	0.844812	0.706175	0.293825	0.706175	0.138638
874	0.844812	0.706175	0.293825	0.706175	0.138638
875	0.844812	0.706175	0.293825	0.706175	0.138638
876	0.844812	0.706175	0.293825	0.706175	0.138638
877	0.844812	0.706175	0.293825	0.706175	0.138638
878	0.844812	0.706175	0.293825	0.706175	0.138638
879	0.844812	0.706175	0.293825	0.706175	0.138638
880	0.844812	0.706175	0.293825	0.706175	0.138638
881	0.844812	0.706175	0.293825	0.706175	0.138638
882	0.844812	0.706175	0.293825	0.706175	0.138638
883	0.844812	0.706175	0.293825	0.706175	0.138638
884	0.844812	0.706175	0.293825	0.706175	0.138638
885	0.844812	0.706175	0.293825	0.706175	0.138638
886	0.844812	0.706175	0.293825	0.706175	0.138638
887	0.844812	0.706175	0.293825	0.706175	0.138638
888	0.844812	0.706175	0.293825	0.706175	0.138638
889	0.844812	0.706175	0.293825	0.706175	0.138638
890	0.844812	0.706175	0.293825	0.706175	0.138638
891	0.844812	0.706175	0.293825	0.706175	0.138638
892	0.844812	0.706175	0.293825	0.706175	0.138638
893	0.844812	0.706175	0.293825	0.706175	0.138638
894	0.844812	0.706175	0.293825	0.706175	0.138638
895	0.844812	0.706175	0.293825	0.706175	0.138638
896	0.844812	0.706175	0.293825	0.706175	0.138638
897	0.844812	0.706175	0.293825	0.706175	0.138638
898	0.844812	0.706175	0.293825	0.706175	0.138638
899	0.844812	0.706175	0.293825	0.706175	0.138638
900	0.844812	0.706175	0.293825	0.706175	0.138638
901	0.844812	0.706175	0.293825	0.706175	0.138638
902	0.844812	0.706175	0.293825	0.706175	0.138638
903	0.844812	0.706175	0.293825	0.706175	0.138638
904	0.844812	0.706175	0.293825	0.706175	0.138638
905	0.844812	0.706175	0.293825	0.706175	0.138638
906	0.844812	0.706175	0.293825	0.706175	0.138638
907	0.844812	0.706175	0.293825	0.706175	0.138638
908	0.844812	0.706175	0.293825	0.706175	0.138638
909	0.844812	0.706175	0.293825	0.706175	0.138638
910	0.844812	0.706175	0.293825	0.706175	0.138638
911	0.844812	0.706175	0.293825	0.706175	0.138638
912	0.844812	0.706175	0.293825	0.706175	0.138638
913	0.844812	0.706175	0.293825	0.706175	0.138638
914	0.844812	0.706175	0.293825	0.706175	0.138638
915	0.844812	0.706175	0.293825	0.706175	0.138638
916	0.844812	0.706175	0.293825	0.706175	0.138638
917	0.844812	0.706175	0.293825	0.706175	0.138638
918	0.844812	0.706175	0.293825	0.706175	0.138638
919	0.844812	0.706175	0.293825	0.706175	0.138638
920	0.844812	0.706175	0.293825	0.706175	0.138638
921	0.844812	0.706175	0.293825	0.706175	0.138638
922	0.844812	0.706175	0.293825	0.706175	0.138638
923	0.844812	0.706175	0.293825	0.706175	0.138638
924	0.844812	0.706175	0.293825	0.706175	0.138638
925	0.844812	0.706175	0.293825	0.706175	0.138638
926	0.844812	0.706175	0.293825	0.706175	0.138638
927	0.844812	0.706175	0.293825	0.706175	0.138638
928	0.844812	0.706175	0.293825	0.706175	0.138638
929	0.844812	0.706175	0.293825	0.706175	0.138638
930	0.844812	0.706175	0.293825	0.706175	0.138638
931	0.844812	0.706175	0.293825	0.706175	0.138638
932	0.844812	0.706175	0.293825	0.706175	0.138638
933	0.844812	0.706175	0.293825	0.706175	0.138638
934	0.844812	0.706175	0.293825	0.706175	0.138638
935	0.844812	0.706175	0.293825	0.706175	0.138638
936	0.844812	0.706175	0.293825	0.706175	0.138638
937	0.844812	0.706175	0.293825	0.706175	0.138638
938	0.844812	0.706175	0.293825	0.706175	0.138638
939	0.844812	0.706175	0.293825	0.706175	0.138638
940	0.844812	0.706175	0.293825	0.706175	0.138638
941	0.844812	0.706175	0.293825	0.706175	0.138638
942	0.844812	0.706175	0.293825	0.706175	0.138638
943	0.844812	0.706175	0.293825	0.706175	0.138638
944	0.844812	0.706175	0.293825	0.706175	0.138638
945	0.844812	0.706175	0.293825	0.706175	0.138638
946	0.844812	0.706175	0.293825	0.706175	0.138638
947	0.844812	0.706175	0.293825	0.706175	0.138638
948	0.844812	0.706175	0.293825	0.706175	0.138638
949	0.844812	0.706175	0.293825	0.706175	0.138638
950	0.844812	0.706175	0.293825	0.706175	0.138638
951	0.844812	0.706175	0.293825	0.706175	0.138638
952	0.844812	0.706175	0.293825	0.706175	0.138638
953	0.844812	0.706175	0.293825	0.706175	0.138638
954	0.844812	0.706175	0.293825	0.706175	0.138638
955	0.844812	0.706175	0.293825	0.706175	0.138638
956	0.844812	0.706175	0.293825	0.706175	0.138638
957	0.844812	0.706175	0.293825	0.706175	0.138638
958	0.844812	0.706175	0.293825	0.706175	0.138638
959	0.844812	0.706175	0.293825	0.706175	0.138638
960	0.844812	0.706175	0.293825	0.706175	0.138638
961	0.844812	0.706175	0.293825	0.706175	0.138638
962	0.844812	0.706175	0.293825	0.706175	0.138638
963	0.844812	0.706175	0.293825	0.706175	0.138638
964	0.844812	0.706175	0.293825	0.706175	0.138638
965	0.844812	0.706175	0.293825	0.706175	0.138638
966	0.844812	0.706175	0.293825	0.706175	0.138638
967	0.844812	0.706175	0.293825	0.706175	0.138638
968	0.844812	0.706175	0.293825	0.706175	0.138638
969	0.844812	0.706175	0.293825	0.706175	0.138638
970	0.844812	0.706175	0.293825	0.706175	0.138638
971	0.844812	0.706175	0.293825	0.706175	0.138638
972	0.844812	0.706175	0.293825	0.706175	0.138638
973	0.844812	0.706175	0.293825	0.706175	0.138638
974	0.844812	0.706175	0.293825	0.706175	0.138638
975	0.844812	0.706175	0.293825	0.706175	0.138638
976	0.844812	0.706175	0.293825	0.706175	0.138638
977	0.844812	0.706175	0.293825	0.706175	0.138638
978	0.844812	0.706175	0.293825	0.706175	0.138638
979	0.844812	0.706175	0.293825	0.706175	0.138638
980	0.844812	0.706175	0.293825	0.706175	0.138638
981	0.844812	0.706175	0.293825	0.706175	0.138638
982	0.844812	0.706175	0.293825	0.706175	0.138638
983	0.844812	0.706175	0.293825	0.706175	0.138638
984	0.844812	0.706175	0.293825	0.706175	0.138638
985	0.844812	0.706175	0.293825	0.706175	0.138638
986	0.844812	0.706175	0.293825	0.706175	0.138638
987	0.844812	0.706175	0.293825	0.706175	0.138638
988	0.844812	0.706175	0.293825	0.706175	0.138638
989	0.844812	0.706175	0.293825	0.706175	0.138638
990	0.844812	0.706175	0.293825	0.706175	0.138638
991	0.844812	0.706175	0.293825	0.706175	0.138638
992	0.844812	0.706175	0.293825	0.706175	0.138638
993	0.844812	0.706175	0.293825	0.706175	0.138638
994	0.844812	0.706175	0.293825	0.706175	0.138638
995	0.844812	0.706175	0.293825	0.706175	0.138638
996	0.844812	0.706175	0.293825	0.706175	0.138638
997	0.844812	0.706175	0.293825	0.706175	0.138638
998	0.844812	0.706175	0.293825	0.706175	0.138638
999	0.844812	0.706175	0.293825	0.706175	0.138638
1000	0.844812	0.706175	0.293825	0.706175	0.138638
1001	0.844812	0.706175	0.293825	0.706175	0.138638
1002	0.844812	0.706175	0.293825	0.706175	0.138638
1003	0.844812	0.706175	0.293825	0.706175	0.138638
1004	0.844812	0.706175	0.293825	0.706175	0.138638
1005	0.844812	0.706175	0.293825	0.706175	0.138638
1006	0.844812	0.706175	0.293825	0.706175	0.138638
1007	0.844812	0.706175	0.293825	0.706175	0.138638
1008	0.844812	0.706175	0.293825	0.706175	0.138638
1009	0.844812	0.706175	0.293825	0.706175	0.138638
1010	0.844812	0.706175	0.293825	0.706175	0.138638
1011	0.844812	0.706175	0.293825	0.706175	0.138638
1012	0.844812	0.706175	0.293825	0.706175	0.138638
1013	0.844812	0.706175	0.293825	0.706175	0.138638
1014	0.844812	0.706175	0.293825	0.706175	0.138638
1015	0.844812	0.706175	0.293825	0.706175	0.138638
1016	0.844812	0.706175	0.293825	0.706175	0.138638
1017	0.844812	0.706175	0.293825	0.706175	0.138638
1018	0.844812	0.706175	0.293825	0.706175	0.138638
1019	0.844812	0.706175	0.293825	0.706175	0.138638
1020	0.844812	0.706175	0.293825	0.706175	0.138638
1021	0.844812	0.706175	0.293825	0.706175	0.138638
1022	0.844812	0.706175	0.293825	0.706175	0.138638
1023	0.844812	0.706175	0.293825	0.706175	0.138638
1024	0.844812	0.706175	0.293825	0.706175	0.138638
1025	0.844812	0.706175	0.293825	0.706175	0.138638
1026	0.844812	0.706175	0.293825	0.706175	0.138638
1027	0.844812	0.706175	0.293825	0.706175	0.138638
1028	0.844812	0.706175	0.293825	0.706175	0.138638
1029	0.844812	0.706175	0.293825	0.706175	0.138638
1030	0.844812	0.706175	0.293825	0.706175	0.138638
1031	0.844812	0.706175	0.293825	0.706175	0.138638
1032	0.844812	0.706175	0.293825	0.706175	0.138638
1033	0.844812	0.706175	0.293825	0.706175	0.138638
1034	0.844812	0.706175	0.293825	0.706175	0.138638
1035	0.844812	0.706175	0.293825	0.706175	0.138638
1036	0.844812	0.706175	0.293825	0.706175	0.138638
1037	0.844812	0.706175	0.293825	0.706175	0.138638
1038	0.844812	0.706175	0.293825	0.706175	0.138638
1039	0.844812	0.706175	0.293825	0.706175	0.138638
1040	0.844812	0.706175	0.293825	0.706175	0.138638
1041	0.844812	0.706175	0.293825	0.706175	0.138638
1042	0.844812	0.706175	0.293825	0.706175	0.138638
1043	0.844812	0.706175	0.293825	0.706175	0.138638
1044	0.844812	0.706175	0.293825	0.706175	0.138638
1045	0.844812	0.706175	0.293825	0.706175	0.138638
1046	0.844812	0.706175	0.293825	0.706175	0.138638
1047	0.844812	0.706175	0.293825	0.706175	0.138638
1048	0.844812	0.706175	0.293825	0.706175	0.138638
1049	0.844812	0.706175	0.293825	0.706175	0.138638
1050	0.844812	0.706175	0.293825	0.706175	0.138638
1051	0.844812	0.706175	0.293825	0.706175	0.138638
1052	0.844812	0.706175	0.293825	0.706175	0.138638
1053	0.844812	0.706175	0.293825	0.706175	0.138638
1054	0.844812	0.706175	0.293825	0.706175	0.138638
1055	0.844812	0.706175	0.293825	0.706175	0.138638
1056	0.844812	0.706175	0.293825	0.706175	0.138638
1057	0.844812	0.706175	0.293825	0.706175	0.138638
1058	0.844812	0.706175	0.293825	0.706175	0.138638
1059	0.844812	0.706175	0.293825	0.706175	0.138638
1060	0.844812	0.706175	0.293825	0.706175	0.138638
1061	0.844812	0.706175	0.293825	0.706175	0.138638
1062	0.844812	0.706175	0.293825	0.706175	0.138638
1063	0.844812	0.706175	0.293825	0.706175	0.138638
1064	0.844812	0.706175	0.293825	0.706175	0.138638
1065	0.844812	0.706175	0.293825	0.706175	0.138638
1066	0.844812	0.706175	0.293825	0.706175	0.138638
1067	0.844812	0.706175	0.293825	0.706175	0.138638
1068	0.844812	0.706175	0.293825	0.706175	0.138638
1069	0.844812	0.706175	0.293825	0.706175	0.138638
1070	0.844812	0.706175	0.293825	0.706175	0.138638
1071	0.844812	0.706175	0.293825	0.706175	0.138638
1072	0.844812	0.706175	0.293825	0.706175	0.138638
1073	0.844812	0.706175	0.293825	0.706175	0.138638
1074	0.844812	0.706175	0.293825	0.706175	0.138638
1075	0.844812	0.706175	0.293825	0.706175	0.138638
1076	0.844812	0.706175	0.293825	0.706175	0.138638
1077	0.844812	0.706175	0.293825	0.706175	0.138638
1078	0.844812	0.706175	0.293825	0.706175	0.138638
1079	0.844812	0.706175	0.293825	0.706175	0.138638
1080	0.844812	0.706175	0.293825	0.706175	0.138638
1081	0.844812	0.706175	0.293825	0.706175	0.138638
1082	0.844812	0.706175	0.293825	0.706175	0.138638
1083	0.844812	0.706175	0.293825	0.706175	0.138638
1084	0.844812	0.706175	0.293825	0.706175	0.138638
1085	0.844812	0.706175	0.293825	0.706175	0.138638
1086	0.844812	0.706175	0.293825	0.706175	0.138638
1087	0.844812	0.706175	0.293825	0.706175	0.138638
1088	0.844812	0.706175	0.293825	0.706175	0.138638
1089	0.844812	0.706175	0.293825	0.706175	0.138638
1090	0.844812	0.706175	0.293825	0.706175	0.138638
1091	0.844812	0.706175	0.293825	0.706175	0.138638
1092	0.844812	0.706175	0.293825	0.706175	0.138638
1093	0.844812	0.706175	0.293825	0.706175	0.138638
1094	0.844812	0.706175	0.293825	0.706175	0.138638
1095	0.844812	0.706175	0.293825	0.706175	0.138638
1096	0.844812	0.706175	0.293825	0.706175	0.138638
1097	0.844812	0.706175	0.293825	0.706175	0.138638
1098	0.844812	0.706175	0.293825	0.706175	0.138638
1099	0.844812	0.706175	0.293825	0.706175	0.138638
1100	0.844812	0.706175	0.293825	0.706175	0.138638
1101	0.844812	0.706175	0.293825	0.706175	0.138638
1102	0.844812	0.706175	0.293825	0.706175	0.138638
1103	0.844812	0.706175	0.293825	0.706175	0.138638
1104	0.844812	0.706175	0.293825	0.706175	0.138638
1105	0.844812	0.706175	0.293825	0.706175	0.138638
1106	0.844812	0.706175	0.293825	0.706175	0.138638
1107	0.844812	0.706175	0.293825	0.706175	0.138638
1108	0.844812	0.706175	0.293825	0.706175	0.138638
1109	0.844812	0.706175	0.293825	0.706175	0.138638
1110	0.844812	0.706175	0.293825	0.706175	0.138638
1111	0.844812	0.706175	0.293825	0.706175	0.138638
1112	0.844812	0.706175	0.293825	0.706175	0.138638
1113	0.844812	0.706175	0.293825	0.706175	0.138638
1114	0.844812	0.706175	0.293825	0.706175	0.138638
1115	0.844812	0.706175	0.293825	0.706175	0.138638
1116	0.844812	0.706175	0.293825	0.706175	0.138638
1117	0.844812	0.706175	0.293825	0.706175	0.138638
1118	0.844812	0.706175	0.293825	0.706175	0.138638
1119	0.844812	0.706175	0.293825	0.706175	0.138638
1120	0.844812	0.706175	0.293825	0.706175	0.138638
1121	0.844812	0.706175	0.293825	0.706175	0.138638
1122	0.844812	0.706175	0.293825	0.706175	0.138638
1123	0.844812	0.706175	0.293825	0.706175	0.138638
1124	0.844812	0.706175	0.293825	0.706175	0.138638
1125	0.844812	0.706175	0.293825	0.706175	0.138638
1126	0.844812	0.706175	0.293825	0.706175	0.138638
1127	0.844812	0.706175	0.293825	0.706175	0.138638
1128	0.844812	0.706175	0.293825	0.706175	0.138638
1129	0.844812	0.706175	0.293825	0.706175	0.138638
1130	0.844812	0.706175	0.293825	0.706175	0.138638
1131	0.844812	0.706175	0.293825	0.706175	0.138638
1132	0.844812	0.706175	0.293825	0.706175	0.138638
1133	0.844812	0.706175	0.293825	0.706175	0.138638
1134	0.844812	0.706175	0.293825	0.706175	0.138638
1135	0.844812	0.706175	0.293825	0.706175	0.138638
1136	0.844812	0.706175	0.293825	0.706175	0.138638
1137	0.844812	0.706175	0.293825	0.706175	0.138638
1138	0.844812	0.706175	0.293825	0.706175	0.138638
1139	0.844812	0.706175	0.293825	0.706175	0.138638
1140	0.844812	0.706175	0.293825	0.706175	0.138638
1141	0.844812	0.706175	0.293825	0.706175	0.138638
1142	0.844812	0.706175	0.293825	0.706175	0.138638
1143	0.844812	0.706175	0.293825	0.706175	0.138638
1144	0.844812	0.706175	0.293825	0.706175	0.138638
1145	0.844812	0.706175	0.293825	0.706175	0.138638
1146	0.844812	0.706175	0.293825	0.706175	0.138638
1147	0.844812	0.706175	0.293825	0.706175	0.138638
1148	0.844812	0.706175	0.293825	0.706175	0.138638
1149	0.844812	0.706175	0.293825	0.706175	0.138638
1150	0.844812	0.706175	0.293825	0.706175	0.138638
1151	0.844812	0.706175	0.293825	0.706175	0.138638
1152	0.844812	0.706175	0.293825	0.706175	0.138638
1153	0.844812	0.706175	0.293825	0.706175	0.138638
1154	0.844812	0.706175	0.293825	0.706175	0.138638
1155	0.844812	0.706175	0.293825	0.706175	0.138638
1156	0.844812	0.706175	0.293825	0.706175	0.138638
1157	0.844812	0.706175	0.293825	0.706175	0.138638
1158	0.844812	0.706175	0.293825	0.706175	0.138638
1159	0.844812	0.706175	0.293825	0.706175	0.138638
1160	0.844812	0.706175	0.293825	0.706175	0.138638
1161	0.844812	0.706175	0.293825	0.706175	0.138638
1162	0.844812	0.706175	0.293825	0.706175	0.138638
1163	0.844812	0.706175	0.293825	0.706175	0.138638
1164	0.844812	0.706175	0.293825	0.706175	0.138638
1165	0.844812	0.706175	0.293825	0.706175	0.138638
1166	0.844812	0.706175	0.293825	0.706175	0.138638
1167	0.844812	0.706175	0.293825	0.706175	0.138638
1168	0.844812	0.706175	0.293825	0.706175	0.138638
1169	0.844812	0.706175	0.293825	0.706175	0.138638
1170	0.844812	0.706175	0.293825	0.706175	0.138638
1171	0.844812	0.706175	0.293825	0.706175	0.138638
1172	0.844812	0.706175	0.293825	0.706175	0.138638
1173	0.844812	0.706175	0.293825	0.706175	0.138638
1174	0.844812	0.706175	0.293825	0.706175	0.138638
1175	0.844812	0.706175	0.293825	0.706175	0.138638
1176	0.844812	0.706175	0.293825	0.706175	0.138638
1177	0.844812	0.706175	0.293825	0.706175	0.138638
1178	0.844812	0.706175	0.293825	0.706175	0.138638
1179	0.844812	0.706175	0.293825	0.706175	0.138638
1180	0.844812	0.706175	0.293825	0.706175	0.138638
1181	0.844812	0.706175	0.293825	0.706175	0.138638
1182	0.844812	0.706175	0.293825	0.706175	0.138638
1183	0.844812	0.706175	0.293825	0.706175	0.138638
1184	0.844812	0.706175	0.293825	0.706175	0.138638
1185	0.844812	0.706175	0.293825	0.706175	0.138638
1186	0.844812	0.706175	0.293825	0.706175	0.138638
1187	0.844812	0.706175	0.293825	0.706175	0.138638
1188	0.844812	0.706175	0.293825	0.706175	0.138638
1189	0.844812	0.706175	0.293825	0.706175	0.138638
1190	0.844812	0.706175	0.293825	0.706175	0.138638
1191	0.844812	0.706175	0.293825	0.706175	0.138638
1192	0.844812	0.706175	0.293825	0.706175	0.138638
1193	0.844812	0.706175	0.293825	0.706175	0.138638
1194	0.844812	0.706175	0.293825	0.706175	0.138638
1195	0.844812	0.706175	0.293825	0.706175	0.138638
1196	0.844812	0.706175	0.293825	0.706175	0.138638
1197	0.844812	0.706175	0.293825	0.706175	0.138638
1198	0.844812	0.706175	0.293825	0.706175	0.138638
1199	0.844812	0.706175	0.293825	0.706175	0.138638
1200	0.844812	0.706175	0.293825	0.706175	0.138638
1201	0.844812	0.706175	0.293825	0.706175	0.138638
1202	0.844812	0.706175	0.293825	0.706175	0.138638
1203	0.844812	0.706175	0.293825	0.706175	0.138638
1204	0.844812	0.706175	0.293825	0.706175	0.138638
1205	0.844812	0.706175	0.293825	0.706175	0.138638
1206	0.844812	0.706175	0.293825	0.706175	0.138638
1207	0.844812	0.706175	0.293825	0.706175	0.138638
1208	0.844812	0.706175	0.293825	0.706175	0.138638
1209	0.844812	0.706175	0.293825	0.706175	0.138638
1210	0.844812	0.706175	0.293825	0.706175	0.138638
1211	0.844812	0.706175	0.293825	0.706175	0.138638
1212	0.844812	0.706175	0.293825	0.706175	0.138638
1213	0.844812	0.706175	0.293825	0.706175	0.138638
1214	0.844812	0.706175	0.293825	0.706175	0.138638
1215	0.844812	0.706175	0.293825	0.706175	0.138638
1216	0.844812	0.706175	0.293825	0.706175	0.138638
1217	0.844812	0.706175	0.293825	0.706175	0.138638
1218	0.844812	0.706175	0.293825	0.706175	0.138638
1219	0.844812	0.706175	0.293825	0.706175	0.138638
1220	0.844812	0.706175	0.293825	0.706175	0.138638
1221	0.844812	0.706175	0.293825	0.706175	0.138638
1222	0.844812	0.706175	0.293825	0.706175	0.138638
1223	0.844812	0.706175	0.293825	0.706175	0.138638
1224	0.844812	0.706175	0.293825	0.706175	0.138638
1225	0.844812	0.706175	0.293825	0.706175	0.138638
1226	0.844812	0.706175	0.293825	0.706175	0.138638
1227	0.844812	0.706175	0.293825	0.706175	0.138638
1228	0.844812	0.706175	0.293825	0.706175	0.138638
1229	0.844812	0.706175	0.293825	0.706175	0.138638
1230	0.844812	0.706175	0.293825	0.706175	0.138638
1231	0.844812	0.706175	0.293825	0.706175	0.138638
1232	0.844812	0.706175	0.293825	0.706175	0.138638
1233	0.844812	0.706175	0.293825	0.706175	0.138638
1234	0.844812	0.706175	0.293825	0.706175	0.138638
1235	0.844812	0.706175	0.293825	0.706175	0.138638
1236	0.844812	0.706175	0.293825	0.706175	0.138638
1237	0.844812	0.706175	0.293825	0.706175	0.138638
1238	0.844812	0.706175	0.293825	0.706175	0.138638
1239	0.844812	0.706175	0.293825	0.706175	0.138638
1240	0.844812	0.706175	0.293825	0.706175	0.138638
1241	0.844812	0.706175	0.293825	0.706175	0.138638
1242	0.844812	0.706175	0.293825	0.706175	0.138638
1243	0.844812	0.706175	0.293825	0.706175	0.138638
1244	0.844812	0.706175	0.293825	0.706175	0.138638
1245	0.844812	0.706175	0.293825	0.706175	0.138638
1246	0.844812	0.706175	0.293825	0.706175	0.138638
1247	0.844812	0.706175	0.293825	0.706175	0.138638
1248	0.844812	0.706175	0.293825	0.706175	0.138638
1249	0.844812	0.706175	0.293825	0.706175	0.138638
1250	0.844812	0.706175	0.293825	0.706175	0.138638
1251	0.844812	0.706175	0.293825	0.706175	0.138638
1252	0.844812	0.706175	0.293825	0.706175	0.138638
1253	0.844812	0.706175	0.293825	0.706175	0.138638
1254	0.844812	0.706175	0.293825	0.706175	0.138638
1255	0.844812	0.706175	0.293825	0.706175	0.138638
1256	0.844812	0.706175	0.293825	0.706175	0.138638
1257	0.844812	0.706175	0.293825	0.706175	0.138638
1258	0.844812	0.706175	0.293825	0.706175	0.138638
1259	0.844812	0.706175	0.293825	0.706175	0.138638
1260	0.844812	0.706175	0.293825	0.706175	0.138638
1261	0.844812	0.706175	0.293825	0.706175	0.138638
1262	0.844812	0.706175	0.293825	0.706175	0.138638
1263	0.844812	0.706175	0.293825	0.706175	0.138638
1264	0.844812	0.706175	0.293825	0.706175	0.138638
1265	0.844812	0.706175	0.293825	0.706175	0.138638
1266	0.844812	0.706175	0.293825	0.706175	0.138638
1267	0.844812	0.706175	0.293825	0.706175	0.138638
1268	0.844812	0.706175	0.293825	0.706175	0.138638
1269	0.844812	0.706175	0.293825	0.706175	0.138638
1270	0.844812	0.706175	0.293825	0.706175	0.138638
1271	0.844812	0.706175	0.293825	0.706175	0.138638
1272	0.844812	0.706175	0.293825	0.706175	0.138638
1273	0.844812	0.706175	0.293825	0.706175	0.138638
1274	0.844812	0.706175	0.293825	0.706175	0.138638
1275	0.844812	0.706175	0.293825	0.706175	0.138638
1276	0.844812	0.706175	0.293825	0.706175	0.138638
1277	0.844812	0.706175	0.293825	0.706175	0.138638
1278	0.844812	0.706175	0.293825	0.706175	0.138638
1279	0.844812	0.706175	0.293825	0.706175	0.138638
1280	0.844812	0.706175	0.293825	0.706175	0.138638
1281	0.844812	0.706175	0.293825	0.706175	0.138638
1282	0.844812	0.706175	0.293825	0.706175	0.138638
1283	0.844812	0.706175	0.293825	0.706175	0.138638
1284	0.844812	0.706175	0.293825	0.706175	0.138638
1285	0.844812	0.706175	0.293825	0.706175	0.138638
1286	0.844812	0.706175	0.293825	0.706175	0.138638
1287	0.844812	0.706175	0.293825	0.706175	0.138638
1288	0.844812	0.706175	0.293825	0.706175	0.138638
1289	0.844812	0.706175	0.293825	0.706175	0.138638
1290	0.844812	0.706175	0.293825	0.706175	0.138638
1291	0.844812	0.706175	0.293825	0.706175	0.138638
1292	0.844812	0.706175	0.293825	0.706175	0.138638
1293	0.844812	0.706175	0.293825	0.706175	0.138638
1294	0.844812	0.706175	0.293825	0.706175	0.138638
1295	0.844812	0.706175	0.293825	0.706175	0.138638
1296	0.844812	0.706175	0.293825	0.706175	0.138638
1297	0.844812	0.706175	0.293825	0.706175	0.138638
1298	0.844812	0.706175	0.293825	0.706175	0.138638
1299	0.844812	0.706175	0.293825	0.706175	0.138638
1300	0.844812	0.706175	0.293825	0.706175	0.138638
1301	0.844812	0.706175	0.293825	0.706175	0.138638
1302	0.844812	0.706175	0.293825	0.706175	0.138638
1303	0.844812	0.706175	0.293825	0.706175	0.138638
1304	0.844812	0.706175	0.293825	0.706175	0.138638
1305	0.844812	0.706175	0.293825	0.706175	0.138638
1306	0.844812	0.706175	0.293825	0.706175	0.138638
1307	0.844812	0.706175	0.293825	0.706175	0.138638
1308	0.844812	0.706175	0.293825	0.706175	0.138638
1309	0.844812	0.706175	0.293825	0.706175	0.138638
1310	0.844812	0.706175	0.293825	0.706175	0.138638
1311	0.844812	0.706175	0.293825	0.706175	0.138638
1312	0.844812	0.706175	0.293825	0.706175	0.138638
1313	0.844812	0.706175	0.293825	0.706175	0.138638
1314	0.844812	0.706175	0.293825	0.706175	0.138638
1315	0.844812	0.706175	0.293825	0.706175	0.138638
1316	0.844812	0.706175	0.293825	0.706175	0.138638
1317	0.844812	0.706175	0.293825	0.706175	0.138638
1318	0.844812	0.706175	0.293825	0.706175	0.138638
1319	0.844812	0.706175	0.293825	0.706175	0.138638
1320	0.844812	0.706175	0.293825	0.706175	0.138638
1321	0.844812	0.706175	0.293825	0.706175	0.138638
1322	0.844812	0.706175	0.293825	0.706175	0.138638
1323	0.844812	0.706175	0.293825	0.706175	0.138638
1324	0.844812	0.706175	0.293825	0.706175	0.138638
1325	0.844812	0.706175	0.293825	0.706175	0.138638
1326	0.844812	0.706175	0.293825	0.706175	0.138638
1327	0.844812	0.706175	0.293825	0.706175	0.138638
1328	0.844812	0.706175	0.293825	0.706175	0.138638
1329	0.844812	0.706175	0.293825	0.706175	0.138638
1330	0.844812	0.706175	0.293825	0.706175	0.138638
1331	0.844812	0.706175	0.293825	0.706175	0.138638
1332	0.844812	0.706175	0.293825	0.706175	0.138638
1333	0.844812	0.706175	0.293825	0.706175	0.138638
1334	0.844812	0.706175	0.293825	0.706175	0.138638
1335	0.844812	0.706175	0.293825	0.706175	0.138638
1336	0.844812	0.706175	0.293825	0.706175	0.138638
1337	0.844812	0.706175	0.293825	0.706175	0.138638
1338	0.844812	0.706175	0.293825	0.706175	0.138638
1339	0.844812	0.706175	0.293825	0.706175	0.138638
1340	0.844812	0.706175	0.293825	0.706175	0.138638
1341	0.844812	0.706175	0.293825	0.706175	0.138638
1342	0.844812	0.706175	0.293825	0.706175	0.138638
1343	0.844812	0.706175	0.293825	0.706175	0.138638
1344	0.844812	0.706175	0.293825	0.706175	0.138638
1345	0.844812	0.706175	0.293825	0.706175	0.138638
1346	0.844812	0.706175	0.293825	0.706175	0.138638
1347	0.844812	0.706175	0.293825	0.706175	0.138638
1348	0.844812	0.706175	0.293825	0.706175	0.138638
1349	0.844812	0.706175	0.293825	0.706175	0.138638
1350	0.844812	0.706175	0.293825	0.706175	0.138638
1351	0.844812	0.706175	0.293825	0.706175	0.138638
1352	0.844812	0.706175	0.293825	0.706175	0.138638
1353	0.844812	0.706175	0.293825	0.706175	0.138638
1354	0.844812	0.706175	0.293825	0.706175	0.138638
1355	0.844812	0.706175	0.293825	0.706175	0.138638
1356	0.844812	0.706175	0.293825	0.706175	0.138638
1357	0.844812	0.706175	0.293825	0.706175	0.138638
1358	0.844812	0.706175	0.293825	0.706175	0.138638
1359	0.844812	0.706175	0.293825	0.706175	0.138638
1360	0.844812	0.706175	0.293825	0.706175	0.138638
1361	0.844812	0.706175	0.293825	0.706175	0.138638
1362	0.844812	0.706175	0.293825	0.706175	0.138638
1363	0.844812	0.706175	0.293825	0.706175	0.138638
1364	0.844812	0.706175	0.293825	0.706175	0.138638
1365	0.844812	0.706175	0.293825	0.706175	0.138638
1366	0.844812	0.706175	0.293825	0.706175	0.138638
1367	0.844812	0.706175	0.293825	0.706175	0.138638
1368	0.844812	0.706175	0.293825	0.706175	0.138638
1369	0.844812	0.706175	0.293825	0.706175	0.138638
1370	0.844812	0.706175	0.293825	0.706175	0.138638
1371	0.844812	0.706175	0.293825	0.706175	0.138638
1372	0.844812	0.706175	0.293825	0.706175	0.138638
1373	0.844812	0.706175	0.293825	0.706175	0.138638
1374	0.844812	0.706175	0.293825	0.706175	0.138638
1375	0.844812	0.706175	0.293825	0.706175	0.138638
1376	0.844812	0.706175	0.293825	0.706175	0.138638
1377	0.844812	0.706175	0.293825	0.706175	0.138638
1378	0.844812	0.706175	0.293825	0.706175	0.138638
1379	0.844812	0.706175	0.293825	0.706175	0.138638
1380	0.844812	0.706175	0.293825	0.706175	0.138638
1381	0.844812	0.706175	0.293825	0.706175	0.138638
1382	0.844812	0.706175	0.293825	0.706175	0.138638
1383	0.844812	0.706175	0.293825	0.706175	0.138638
1384	0.844812	0.706175	0.293825	0.706175	0.138638
1385	0.844812	0.706175	0.293825	0.706175	0.138638
1386	0.844812	0.706175	0.293825	0.706175	0.138638
1387	0.844812	0.706175	0.293825	0.706175	0.138638
1388	0.844812	0.706175	0.293825	0.706175	0.138638
1389	0.844812	0.706175	0.293825	0.706175	0.138638
1390	0.844812	0.706175	0.293825	0.706175	0.138638
1391	0.844812	0.706175	0.293825	0.706175	0.138638
1392	0.844812	0.706175	0.293825	0.706175	0.138638
1393	0.844812	0.706175	0.293825	0.706175	0.138638
1394	0.844812	0.706175	0.293825	0.706175	0.138638
1395	0.844812	0.706175	0.293825	0.706175	0.138638
1396	0.844812	0.706175	0.293825	0.706175	0.138638
1397	0.844812	0.706175	0.293825	0.706175	0.138638
1398	0.844812	0.706175	0.293825	0.706175	0.138638
1399	0.844812	0.706175	0.293825	0.706175	0.138638
1400	0.844812	0.706175	0.293825	0.706175	0.138638
1401	0.844812	0.706175	0.293825	0.706175	0.138638
1402	0.844812	0.706175	0.293825	0.706175	0.138638
1403	0.844812	0.706175	0.293825	0.706175	0.138638
1404	0.844812	0.706175	0.293825	0.706175	0.138638
1405	0.844812	0.706175	0.293825	0.706175	0.138638
1406	0.844812	0.706175	0.293825	0.706175	0.138638
1407	0.844812	0.706175	0.293825	0.706175	0.138638
1408	0.844812	0.706175	0.293825	0.706175	0.138638
1409	0.844812	0.706175	0.293825	0.706175	0.138638
1410	0.844812	0.706175	0.293825	0.706175	0.138638
1411	0.844812	0.706175	0.293825	0.706175	0.138638
1412	0.844812	0.706175	0.293825	0.706175	0.138638
1413	0.844812	0.706175	0.293825	0.706175	0.138638
1414	0.844812	0.706175	0.293825	0.706175	0.138638
1415	0.844812	0.706175	0.293825	0.706175	0.138638
1416	0.844812	0.706175	0.293825	0.706175	0.138638
1417	0.844812	0.706175	0.293825	0.706175	0.138638
1418	0.844812	0.706175	0.293825	0.706175	0.138638
1419	0.844812	0.706175	0.293825	0.706175	0.138638
1420	0.844812	0.706175	0.293825	0.706175	0.138638
1421	0.844812	0.706175	0.293825	0.706175	0.138638
1422	0.844812	0.706175	0.293825	0.706175	0.138638
1423	0.844812	0.706175	0.293825	0.706175	0.138638
1424	0.844812	0.706175	0.293825	0.706175	0.138638
1425	0.844812	0.706175	0.293825	0.706175	0.138638
1426	0.844812	0.706175	0.293825	0.706175	0.138638
1427	0.844812	0.706175	0.293825	0.706175	0.138638
1428	0.844812	0.706175	0.293825	0.706175	0.138638
1429	0.844812	0.706175	0.293825	0.706175	0.138638
1430	0.844812	0.706175	0.293825	0.706175	0.138638
1431	0.844812	0.706175	0.293825	0.706175	0.138638
1432	0.844812	0.706175	0.293825	0.706175	0.138638
1433	0.844812	0.706175	0.293825	0.706175	0.138638
1434	0.844812	0.706175	0.293825	0.706175	0.138638
1435	0.844812	0.706175	0.293825	0.706175	0.138638
1436	0.844812	0.706175	0.293825	0.706175	0.138638
1437	0.844812	0.706175	0.293825	0.706175	0.138638
1438	0.844812	0.706175	0.293825	0.706175	0.138638
1439	0.844812	0.706175	0.293825	0.706175	0.138638
1440	0.844812	0.706175	0.293825	0.706175	0.138638
1441	0.844812	0.706175	0.293825	0.706175	0.138638
1442	0.844812	0.706175	0.293825	0.706175	0.138638
1443	0.844812	0.706175	0.293825	0.706175	0.138638
1444	0.844812	0.706175	0.293825	0.706175	0.138638
1445	0.844812	0.706175	0.293825	0.706175	0.138638
1446	0.844812	0.706175	0.293825	0.706175	0.138638
1447	0.844812	0.706175	0.293825	0.706175	0.138638
1448	0.844812	0.706175	0.293825	0.706175	0.138638
1449	0.844812	0.706175	0.293825	0.706175	0.138638
1450	0.844812	0.706175	0.293825	0.706175	0.138638
1451	0.844812	0.706175	0.293825	0.706175	0.138638
1452	0.844812	0.706175	0.293825	0.706175	0.138638
1453	0.844812	0.706175	0.293825	0.706175	0.138638
1454	0.844812	0.706175	0.293825	0.706175	0.138638
1455	0.844812	0.706175	0.293825	0.706175	0.138638
1456	0.844812	0.706175	0.293825	0.706175	0.138638
1457	0.844812	0.706175	0.293825	0.706175	0.138638
1458	0.844812	0.706175	0.293825	0.706175	0.138638
1459	0.844812	0.706175	0.293825	0.706175	0.138638
1460	0.844812	0.706175	0.293825	0.706175	0.138638
1461	0.844812	0.706175	0.293825	0.706175	0.138638
1462	0.844812	0.706175	0.293825	0.706175	0.138638
1463	0.844812	0.706175	0.293825	0.706175	0.138638
1464	0.844812	0.706175	0.293825	0.706175	0.138638
1465	0.844812	0.706175	0.293825	0.706175	0.138638
1466	0.844812	0.706175	0.293825	0.706175	0.138638
1467	0.844812	0.706175	0.293825	0.706175	0.138638
1468	0.844812	0.706175	0.293825	0.706175	0.138638
1469	0.844812	0.706175	0.293825	0.706175	0.138638
1470	0.844812	0.706175	0.293825	0.706175	0.138638
1471	0.844812	0.706175	0.293825	0.706175	0.138638
1472	0.844812	0.706175	0.293825	0.706175	0.138638
1473	0.844812	0.706175	0.293825	0.706175	0.138638
1474	0.844812	0.706175	0.293825	0.706175	0.138638
1475	0.844812	0.706175	0.293825	0.706175	0.138638
1476	0.844812	0.706175	0.293825	0.706175	0.138638
1477	0.844812	0.706175	0.293825	0.706175	0.138638
1478	0.844812	0.706175	0.293825	0.706175	0.138638
1479	0.844812	0.706175	0.293825	0.706175	0.138638
1480	0.844812	0.706175	0.293825	0.706175	0.138638
1481	0.844812	0.706175	0.293825	0.706175	0.138638
1482	0.844812	0.706175	0.293825	0.706175	0.138638
1483	0.844812	0.706175	0.293825	0.706175	0.138638
1484	0.844812	0.706175	0.293825	0.706175	0.138638
1485	0.844812	0.706175	0.293825	0.706175	0.138638
1486	0.844812	0.706175	0.293825	0.706175	0.138638
1487	0.844812	0.706175	0.293825	0.706175	0.138638
1488	0.844812	0.706175	0.293825	0.706175	0.138638
1489	0.844812	0.706175	0.293825	0.706175	0.138638
1490	0.844812	0.706175	0.293825	0.706175	0.138638
1491	0.844812	0.706175	0.293825	0.706175	0.138638
1492	0.844812	0.706175	0.293825	0.706175	0.138638
1493	0.844812	0.706175	0.293825	0.706175	0.138638
1494	0.844812	0.706175	0.293825	0.706175	0.138638
1495	0.844812	0.706175	0.293825	0.706175	0.138638
1496	0.844812	0.706175	0.293825	0.706175	0.138638
1497	0.844812	0.706175	0.293825	0.706175	0.138638
1498	0.844812	0.706175	0.293825	0.706175	0.138638
1499	0.844812	0.706175	0.293825	0.706175	0.138638
1500	0.844812	0.706175	0.293825	0.706175	0.138638
1501	0.844812	0.706175	0.293825	0.706175	0.138638
1502	0.844812	0.706175	0.293825	0.706175	0.138638
1503	0.844812	0.706175	0.293825	0.706175	0.138638
1504	0.844812	0.706175	0.293825	0.706175	0.138638
1505	0.844812	0.706175	0.293825	0.706175	0.138638
1506	0.844812	0.706175	0.293825	0.706175	0.138638
1507	0.844812	0.706175	0.293825	0.706175	0.138638
1508	0.844812	0.706175	0.293825	0.706175	0.138638
1509	0.844812	0.706175	0.293825	0.706175	0.138638
1510	0.844812	0.706175	0.293825	0.706175	0.138638
1511	0.844812	0.706175	0.293825	0.706175	0.138638
1512	0.844812	0.706175	0.293825	0.706175	0.138638
1513	0.844812	0.706175	0.293825	0.706175	0.138638
1514	0.844812	0.706175	0.293825	0.706175	0.138638
1515	0.844812	0.706175	0.293825	0.706175	0.138638
1516	0.844812	0.706175	0.293825	0.706175	0.138638
1517	0.844812	0.706175	0.293825	0.706175	0.138638
1518	0.844812	0.706175	0.293825	0.706175	0.138638
1519	0.844812	0.706175	0.293825	0.706175	0.138638
1520	0.844812	0.706175	0.293825	0.706175	0.138638
1521	0.844812	0.706175	0.293825	0.706175	0.138638
1522	0.844812	0.706175	0.293825	0.706175	0.138638
1523	0.844812	0.706175	0.293825	0.706175	0.138638
1524	0.844812	0.706175	0.293825	0.706175	0.138638
1525	0.844812	0.706175	0.293825	0.706175	0.138638
1526	0.844812	0.706175	0.293825	0.706175	0.138638
1527	0.844812	0.706175	0.293825	0.706175	0.138638
1528	0.844812	0.706175	0.293825	0.706175	0.138638
1529	0.844812	0.706175	0.293825	0.706175	0.138638
1530	0.844812	0.706175	0.293825	0.706175	0.138638
1531	0.844812	0.706175	0.293825	0.706175	0.138638
1532	0.844812	0.706175	0.293825	0.706175	0.138638
1533	0.844812	0.706175	0.293825	0.706175	0.138638
1534	0.844812	0.706175	0.293825	0.706175	0.138638
1535	0.844812	0.706175	0.293825	0.706175	0.138638
1536	0.844812	0.706175	0.293825	0.706175	0.138638
1537	0.844812	0.706175	0.293825	0.706175	0.138638
1538	0.844812	0.706175	0.293825	0.706175	0.138638
1539	0.844812	0.706175	0.293825	0.706175	0.138638
1540	0.844812	0.706175	0.293825	0.706175	0.138638
1541	0.844812	0.706175	0.293825	0.706175	0.138638
1542	0.844812	0.706175	0.293825	0.706175	0.138638
1543	0.844812	0.706175	0.293825	0.706175	0.138638
1544	0.844812	0.706175	0.293825	0.706175	0.138638
1545	0.844812	0.706175	0.293825	0.706175	0.138638
1546	0.844812	0.706175	0.293825	0.706175	0.138638
1547	0.844812	0.706175	0.293825	0.706175	0.138638
1548	0.844812	0.706175	0.293825	0.706175	0.138638
1549	0.844812	0.706175	0.293825	0.706175	0.138638
1550	0.844812	0.706175	0.293825	0.706175	0.138638
1551	0.844812	0.706175	0.293825	0.706175	0.138638
1552	0.844812	0.706175	0.293825	0.706175	0.138638
1553	0.844812	0.706175	0.293825	0.706175	0.138638
1554	0.844812	0.706175	0.293825	0.706175	0.138638
1555	0.844812	0.706175	0.293825	0.706175	0.138638
1556	0.844812	0.706175	0.293825	0.706175	0.138638
1557	0.844812	0.706175	0.293825	0.706175	0.138638
1558	0.844812	0.706175	0.293825	0.706175	0.138638
1559	0.844812	0.706175	0.293825	0.706175	0.138638
1560	0.844812	0.706175	0.293825	0.706175	0.138638
1561	0.844812	0.706175	0.293825	0.706175	0.138638
1562	0.844812	0.706175	0.293825	0.706175	0.138638
1563	0.844812	0.706175	0.293825	0.706175	0.138638
1564	0.844812	0.706175	0.293825	0.706175	0.138638
1565	0.844812	0.706175	0.293825	0.706175	0.138638
1566	0.844812	0.706175	0.293825	0.706175	0.138638
1567	0.844812	0.706175	0.293825	0.706175	0.138638
1568	0.844812	0.706175	0.293825	0.706175	0.138638
1569	0.844812	0.706175	0.293825	0.706175	0.138638
1570	0.844812	0.706175	0.293825	0.706175	0.138638
1571	0.844812	0.706175	0.293825	0.706175	0.138638
1572	0.844812	0.706175	0.293825	0.706175	0.138638
1573	0.844812	0.706175	0.293825	0.706175	0.138638
1574	0.844812	0.706175	0.293825	0.706175	0.138638
1575	0.844812	0.706175	0.293825	0.706175	0.138638
1576	0.844812	0.706175	0.293825	0.706175	0.138638
1577	0.844812	0.706175	0.293825	0.706175	0.138638
1578	0.844812	0.706175	0.293825	0.706175	0.138638
1579	0.844812	0.706175	0.293825	0.706175	0.138638
1580	0.844812	0.706175	0.293825	0.706175	0.138638
1581	0.844812	0.706175	0.293825	0.706175	0.138638
1582	0.844812	0.706175	0.293825	0.706175	0.138638
1583	0.844812	0.706175	0.293825	0.706175	0.138638
1584	0.844812	0.706175	0.293825	0.706175	0.138638
1585	0.844812	0.706175	0.293825	0.706175	0.138638
1586	0.844812	0.706175	0.293825	0.706175	0.138638
1587	0.844812	0.706175	0.293825	0.706175	0.138638
1588	0.844812	0.706175	0.293825	0.706175	0.138638
1589	0.844812	0.706175	0.293825	0.706175	0.138638
1590	0.844812	0.706175	0.293825	0.706175	0.138638
1591	0.844812	0.706175	0.293825	0.706175	0.138638
1592	0.844812	0.706175	0.293825	0.706175	0.138638
1593	0.844812	0.706175	0.293825	0.706175	0.138638
1594	0.844812	0.706175	0.293825	0.706175	0.138638
1595	0.844812	0.706175	0.293825	0.706175	0.138638
1596	0.844812	0.706175	0.293825	0.706175	0.138638
1597	0.844812	0.706175	0.293825	0.706175	0.138638
1598	0.844812	0.706175	0.293825	0.706175	0.138638
1599	0.844812	0.706175	0.293825	0.706175	0.138638
1600	0.844812	0.706175	0.293825	0.706175	0.138638
1601	0.844812	0.706175	0.293825	0.706175	0.138638
1602	0.844812	0.706175	0.293825	0.706175	0.138638
1603	0.844812	0.706175	0.293825	0.706175	0.138638
1604	0.844812	0.706175	0.293825	0.706175	0.138638
1605	0.844812	0.706175	0.293825	0.706175	0.138638
1606	0.844812	0.706175	0.293825	0.706175	0.138638
1607	0.844812	0.706175	0.293825	0.706175	0.138638
1608	0.844812	0.706175	0.293825	0.706175	0.138638
1609	0.844812	0.706175	0.293825	0.706175	0.138638
1610	0.844812	0.706175	0.293825	0.706175	0.138638
1611	0.844812	0.706175	0.293825	0.706175	0.138638
1612	0.844812	0.706175	0.293825	0.706175	0.138638
1613	0.844812	0.706175	0.293825	0.706175	0.138638
1614	0.844812	0.706175	0.293825	0.706175	0.138638
1615	0.844812	0.706175	0.293825	0.706175	0.138638
1616	0.844812	0.706175	0.293825	0.706175	0.138638
1617	0.844812	0.706175	0.293825	0.706175	0.138638
1618	0.844812	0.706175	0.293825	0.706175	0.138638
1619	0.844812	0.706175	0.293825	0.706175	0.138638
1620	0.844812	0.706175	0.293825	0.706175	0.138638
1621	0.844812	0.706175	0.293825	0.706175	0.138638
1622	0.844812	0.706175	0.293825	0.706175	0.138638
1623	0.844812	0.706175	0.293825	0.706175	0.138638
1624	0.844812	0.706175	0.293825	0.706175	0.138638
1625	0.844812	0.706175	0.293825	0.706175	0.138638
1626	0.844812	0.706175	0.293825	0.706175	0.138638
1627	0.844812	0.706175	0.293825	0.706175	0.138638
1628	0.844812	0.706175	0.293825	0.706175	0.138638
1629	0.844812	0.706175	0.293825	0.706175	0.138638
1630	0.844812	0.706175	0.293825	0.706175	0.138638
1631	0.844812	0.706175	0.293825	0.706175	0.138638
1632	0.844812	0.706175	0.293825	0.706175	0.138638
1633	0.844812	0.706175	0.293825	0.706175	0.138638
1634	0.844812	0.706175	0.293825	0.706175	0.138638
1635	0.844812	0.706175	0.293825	0.706175	0.138638
1636	0.844812	0.706175	0.293825	0.706175	0.138638
1637	0.844812	0.706175	0.293825	0.706175	0.138638
1638	0.844812	0.706175	0.293825	0.706175	0.138638
1639	0.844812	0.706175	0.293825	0.706175	0.138638
1640	0.844812	0.706175	0.293825	0.706175	0.138638
1641	0.844812	0.706175	0.293825	0.706175	0.138638
1642	0.844812	0.706175	0.293825	0.706175	0.138638
1643	0.844812	0.706175	0.293825	0.706175	0.138638
1644	0.844812	0.706175	0.293825	0.706175	0.138638
1645	0.844812	0.706175	0.293825	0.706175	0.138638
1646	0.844812	0.706175	0.293825	0.706175	0.138638
1647	0.844812	0.706175	0.293825	0.706175	0.138638
1648	0.844812	0.706175	0.293825	0.706175	0.138638
1649	0.844812	0.706175	0.293825	0.706175	0.138638
1650	0.844812	0.706175	0.293825	0.706175	0.138638
1651	0.844812	0.706175	0.293825	0.706175	0.138638
1652	0.844812	0.706175	0.293825	0.706175	0.138638
1653	0.844812	0.706175	0.293825	0.706175	0.138638
1654	0.844812	0.706175	0.293825	0.706175	0.138638
1655	0.844812	0.706175	0.293825	0.706175	0.138638
1656	0.844812	0.706175	0.293825	0.706175	0.138638
1657	0.844812	0.706175	0.293825	0.706175	0.138638
1658	0.844812	0.706175	0.293825	0.706175	0.138638
1659	0.844812	0.706175	0.293825	0.706175	0.138638
1660	0.844812	0.706175	0.293825	0.706175	0.138638
1661	0.844812	0.706175	0.293825	0.706175	0.138638
1662	0.844812	0.706175	0.293825	0.706175	0.138638
1663	0.844812	0.706175	0.293825	0.706175	0.138638
1664	0.844812	0.706175	0.293825	0.706175	0.138638
1665	0.844812	0.706175	0.293825	0.706175	0.138638
1666	0.844812	0.706175	0.293825	0.706175	0.138638
1667	0.844812	0.706175	0.293825	0.706175	0.138638
1668	0.844812	0.706175	0.293825	0.706175	0.138638
1669	0.844812	0.706175	0.293825	0.706175	0.138638
1670	0.844812	0.706175	0.293825	0.706175	0.138638
1671	0.844812	0.706175	0.293825	0.706175	0.138638
1672	0.844812	0.706175	0.293825	0.706175	0.138638
1673	0.844812	0.706175	0.293825	0.706175	0.138638
1674	0.844812	0.706175	0.293825	0.706175	0.138638
1675	0.844812	0.706175	0.293825	0.706175	0.138638
1676	0.844812	0.706175	0.293825	0.706175	0.138638
1677	0.844812	0.706175	0.293825	0.706175	0.138638
1678	0.844812	0.706175	0.293825	0.706175	0.138638
1679	0.844812	0.706175	0.293825	0.706175	0.138638
1680	0.844812	0.706175	0.293825	0.706175	0.138638
1681	0.844812	0.706175	0.293825	0.706175	0.138638
1682	0.844812	0.706175	0.293825	0.706175	0.138638
1683	0.844812	0.706175	0.293825	0.706175	0.138638
1684	0.844812	0.706175	0.293825	0.706175	0.138638
1685	0.844812	0.706175	0.293825	0.706175	0.138638
1686	0.844812	0.706175	0.293825	0.706175	0.138638
1687	0.844812	0.706175	0.293825	0.706175	0.138638
1688	0.844812	0.706175	0.293825	0.706175	0.138638
1689	0.844812	0.706175	0.293825	0.706175	0.138638
1690	0.844812	0.706175	0.293825	0.706175	0.138638
1691	0.844812	0.706175	0.293825	0.706175	0.138638
1692	0.844812	0.706175	0.293825	0.706175	0.138638
1693	0.844812	0.706175	0.293825	0.706175	0.138638
1694	0.844812	0.706175	0.293825	0.706175	0.138638
1695	0.844812	0.706175	0.293825	0.706175	0.138638
1696	0.844812	0.706175	0.293825	0.706175	0.138638
1697	0.844812	0.706175	0.293825	0.706175	0.138638
1698	0.844812	0.706175	0.293825	0.706175	0.138638
1699	0.844812	0.706175	0.293825	0.706175	0.138638
1700	0.844812	0.706175	0.293825	0.706175	0.138638
1701	0.844812	0.706175	0.293825	0.706175	0.138638
1702	0.844812	0.706175	0.293825	0.706175	0.138638
1703	0.844812	0.706175	0.293825	0.706175	0.138638
1704	0.844812	0.706175	0.293825	0.706175	0.138638
1705	0.844812	0.706175	0.293825	0.706175	0.138638
1706	0.844812	0.706175	0.293825	0.706175	0.138638
1707	0.844812	0.706175	0.293825	0.706175	0.138638
1708	0.844812	0.706175	0.293825	0.706175	0.138638
1709	0.844812	0.706175	0.293825	0.706175	0.138638
1710	0.844812	0.706175	0.293825	0.706175	0.138638
1711	0.844812	0.706175	0.293825	0.706175	0.138638
1712	0.844812	0.706175	0.293825	0.706175	0.138638
1713	0.844812	0.706175	0.293825	0.706175	0.138638
1714	0.844812	0.706175	0.293825	0.706175	0.138638
1715	0.844812	0.706175	0.293825	0.706175	0.138638
1716	0.844812	0.706175	0.293825	0.706175	0.138638
1717	0.844812	0.706175	0.293825	0.706175	0.138638
1718	0.844812	0.706175	0.293825	0.706175	0.138638
1719	0.844812	0.706175	0.293825	0.706175	0.138638
1720	0.844812	0.706175	0.293825	0.706175	0.138638
1721	0.844812	0.706175	0.293825	0.706175	0.138638
1722	0.844812	0.706175	0.293825	0.706175	0.138638
1723	0.844812	0.706175	0.293825	0.706175	0.138638
1724	0.844812	0.706175	0.293825	0.706175	0.138638
1725	0.844812	0.706175	0.293825	0.706175	0.138638
1726	0.844812	0.706175	0.293825	0.706175	0.138638
1727	0.844812	0.706175	0.293825	0.706175	0.138638
1728	0.844812	0.706175	0.293825	0.706175	0.138638
1729	0.844812	0.706175	0.293825	0.706175	0.138638
1730	0.844812	0.706175	0.293825	0.706175	0.138638
1731	0.844812	0.706175	0.293825	0.706175	0.138638
1732	0.844812	0.706175	0.293825	0.706175	0.138638
1733	0.844812	0.706175	0.293825	0.706175	0.138638
1734	0.844812	0.706175	0.293825	0.706175	0.138638
1735	0.844812	0.706175	0.293825	0.706175	0.138638
1736	0.844812	0.706175	0.293825	0.706175	0.138638
1737	0.844812	0.706175	0.293825	0.706175	0.138638
1738	0.844812	0.706175	0.293825	0.706175	0.138638
1739	0.844812	0.706175	0.293825	0.706175	0.138638
1740	0.844812	0.706175	0.293825	0.706175	0.138638
1741	0.844812	0.706175	0.293825	0.706175	0.138638
1742	0.844812	0.706175	0.293825	0.706175	0.138638
1743	0.844812	0.706175	0.293825	0.706175	0.138638
1744	0.844812	0.706175	0.293825	0.706175	0.138638
1745	0.844812	0.706175	0.293825	0.706175	0.138638
1746	0.844812	0.706175	0.293825	0.706175	0.138638
1747	0.844812	0.706175	0.293825	0.706175	0.138638
1748	0.844812	0.706175	0.293825	0.706175	0.138638
1749	0.844812	0.706175	0.293825	0.706175	0.138638
1750	0.844812	0.706175	0.293825	0.706175	0.138638
1751	0.844812	0.706175	0.293825	0.706175	0.138638
1752	0.844812	0.706175	0.293825	0.706175	0.138638
1753	0.844812	0.706175	0.293825	0.706175	0.138638
1754	0.844812	0.706175	0.293825	0.706175	0.138638
1755	0.844812	0.706175	0.293825	0.706175	0.138638
1756	0.844812	0.706175	0.293825	0.706175	0.138638
1757	0.844812	0.706175	0.293825	0.706175	0.138638
1758	0.844812	0.706175	0.293825	0.706175	0.138638
1759	0.844812	0.706175	0.293825	0.706175	0.138638
1760	0.844812	0.706175	0.293825	0.706175	0.138638
1761	0.844812	0.706175	0.293825	0.706175	0.138638
1762	0.844812	0.706175	0.293825	0.706175	0.138638
1763	0.844812	0.706175	0.293825	0.706175	0.138638
1764	0.844812	0.706175	0.293825	0.706175	0.138638
1765	0.844812	0.706175	0.293825	0.706175	0.138638
1766	0.844812	0.706175	0.293825	0.706175	0.138638
1767	0.844812	0.706175	0.293825	0.706175	0.138638
1768	0.844812	0.706175	0.293825	0.706175	0.138638
1769	0.844812	0.706175	0.293825	0.706175	0.138638
1770	0.844812	0.706175	0.293825	0.706175	0.138638
1771	0.844812	0.706175	0.293825	0.706175	0.138638
1772	0.844812	0.706175	0.293825	0.706175	0.138638
1773	0.844812	0.706175	0.293825	0.706175	0.138638
1774	0.844812	0.706175	0.293825	0.706175	0.138638
1775	0.844812	0.706175	0.293825	0.706175	0.138638
1776	0.844812	0.706175	0.293825	0.706175	0.138638
1777	0.844812	0.706175	0.293825	0.706175	0.138638
1778	0.844812	0.706175	0.293825	0.706175	0.138638
1779	0.844812	0.706175	0.293825	0.706175	0.138638
1780	0.844812	0.706175	0.293825	0.706175	0.138638
1781	0.844812	0.706175	0.293825	0.706175	0.138638
1782	0.844812	0.706175	0.293825	0.706175	0.138638
1783	0.844812	0.706175	0.293825	0.706175	0.138638
1784	0.844812	0.706175	0.293825	0.706175	0.138638
1785	0.844812	0.706175	0.293825	0.706175	0.138638
1786	0.844812	0.706175	0.293825	0.706175	0.138638
1787	0.844812	0.706175	0.293825	0.706175	0.138638
1788	0.844812	0.706175	0.293825	0.706175	0.138638
1789	0.844812	0.706175	0.293825	0.706175	0.138638
1790	0.844812	0.706175	0.293825	0.706175	0.138638
1791	0.844812	0.706175	0.293825	0.706175	0.138638
1792	0.844812	0.706175	0.293825	0.706175	0.138638
1793	0.844812	0.706175	0.293825	0.706175	0.138638
1794	0.844812	0.706175	0.293825	0.706175	0.138638
1795	0.844812	0.706175	0.293825	0.706175	0.138638
1796	0.844812	0.706175	0.293825	0.706175	0.138638
1797	0.844812	0.706175	0.293825	0.706175	0.138638
1798	0.844812	0.706175	0.293825	0.706175	0.138638
1799	0.844812	0.706175	0.293825	0.706175	0.138638
1800	0.844812	0.706175	0.293825	0.706175	0.138638
1801	0.844812	0.706175	0.293825	0.706175	0.138638
1802	0.844812	0.706175	0.293825	0.706175	0.138638
1803	0.844812	0.706175	0.293825	0.706175	0.138638
1804	0.844812	0.706175	0.293825	0.706175	0.138638
1805	0.844812	0.706175	0.293825	0.706175	0.138638
1806	0.844812	0.706175	0.293825	0.706175	0.138638
1807	0.844812	0.706175	0.293825	0.706175	0.138638
1808	0.844812	0.706175	0.293825	0.706175	0.138638
1809	0.844812	0.706175	0.293825	0.706175	0.138638
1810	0.844812	0.706175	0.293825	0.706175	0.138638
1811	0.844812	0.706175	0.293825	0.706175	0.138638
1812	0.844812	0.706175	0.293825	0.706175	0.138638
1813	0.844812	0.706175	0.293825	0.706175	0.138638
1814	0.844812	0.706175	0.293825	0.706175	0.138638
1815	0.844812	0.706175	0.293825	0.706175	0.138638
1816	0.844812	0.706175	0.293825	0.706175	0.138638
1817	0.844812	0.706175	0.293825	0.706175	0.138638
1818	0.844812	0.706175	0.293825	0.706175	0.138638
1819	0.844812	0.706175	0.293825	0.706175	0.138638
1820	0.844812	0.706175	0.293825	0.706175	0.138638
1821	0.844812	0.706175	0.293825	0.706175	0.138638
1822	0.844812	0.706175	0.293825	0.706175	0.138638
1823	0.844812	0.706175	0.293825	0.706175	0.138638
1824	0.844812	0.706175	0.293825	0.706175	0.138638
1825	0.844812	0.706175	0.293825	0.706175	0.138638
1826	0.844812	0.706175	0.293825	0.706175	0.138638
1827	0.844812	0.706175	0.293825	0.706175	0.138638
1828	0.844812	0.706175	0.293825	0.706175	0.138638
1829	0.844812	0.706175	0.293825	0.706175	0.138638
1830	0.844812	0.706175	0.293825	0.706175	0.138638
1831	0.844812	0.706175	0.293825	0.706175	0.138638
1832	0.844812	0.706175	0.293825	0.706175	0.138638
1833	0.844812	0.706175	0.293825	0.706175	0.138638
1834	0.844812	0.706175	0.293825	0.706175	0.138638
1835	0.844812	0.706175	0.293825	0.706175	0.138638
1836	0.844812	0.706175	0.293825	0.706175	0.138638
1837	0.844812	0.706175	0.293825	0.706175	0.138638
1838	0.844812	0.706175	0.293825	0.706175	0.138638
1839	0.844812	0.706175	0.293825	0.706175	0.138638
1840	0.844812	0.706175	0.293825	0.706175	0.138638
1841	0.844812	0.706175	0.293825	0.706175	0.138638
1842	0.844812	0.706175	0.293825	0.706175	0.138638
1843	0.844812	0.706175	0.293825	0.706175	0.138638
1844	0.844812	0.706175	0.293825	0.706175	0.138638
1845	0.844812	0.706175	0.293825	0.706175	0.138638
1846	0.844812	0.706175	0.293825	0.706175	0.138638
1847	0.844812	0.706175	0.293825	0.706175	0.138638
1848	0.844812	0.706175	0.293825	0.706175	0.138638
1849	0.844812	0.706175	0.293825	0.706175	0.138638
1850	0.844812	0.706175	0.293825	0.706175	0.138638
1851	0.844812	0.706175	0.293825	0.706175	0.138638
1852	0.844812	0.706175	0.293825	0.706175	0.138638
1853	0.844812	0.706175	0.293825	0.706175	0.138638
1854	0.844812	0.706175	0.293825	0.706175	0.138638
1855	0.844812	0.706175	0.293825	0.706175	0.138638
1856	0.844812	0.706175	0.293825	0.706175	0.138638
1857	0.844812	0.706175	0.293825	0.706175	0.138638
1858	0.844812	0.706175	0.293825	0.706175	0.138638
1859	0.844812	0.706175	0.293825	0.706175	0.138638
1860	0.844812	0.706175	0.293825	0.706175	0.138638
1861	0.844812	0.706175	0.293825	0.706175	0.138638
1862	0.844812	0.706175	0.293825	0.706175	0.138638
1863	0.844812	0.706175	0.293825	0.706175	0.138638
1864	0.844812	0.706175	0.293825	0.706175	0.138638
1865	0.844812	0.706175	0.293825	0.706175	0.138638
1866	0.844812	0.706175	0.293825	0.706175	0.138638
1867	0.844812	0.706175	0.293825	0.706175	0.138638
1868	0.844812	0.706175	0.293825	0.706175	0.138638
1869	0.844812	0.706175	0.293825	0.706175	0.138638
1870	0.844812	0.706175	0.293825	0.706175	0.138638
1871	0.844812	0.706175	0.293825	0.706175	0.138638
1872	0.844812	0.706175	0.293825	0.706175	0.138638
1873	0.844812	0.706175	0.293825	0.706175	0.138638
1874	0.844812	0.706175	0.293825	0.706175	0.138638
1875	0.844812	0.706175	0.293825	0.706175	0.138638
1876	0.844812	0.706175	0.293825	0.706175	0.138638
1877	0.844812	0.706175	0.293825	0.706175	0.138638
1878	0.844812	0.706175	0.293825	0.706175	0.138638
1879	0.844812	0.706175	0.293825	0.706175	0.138638
1880	0.844812	0.706175	0.293825	0.706175	0.138638
1881	0.844812	0.706175	0.293825	0.706175	0.138638
1882	0.844812	0.706175	0.293825	0.706175	0.138638
1883	0.844812	0.706175	0.293825	0.706175	0.138638
1884	0.844812	0.706175	0.293825	0.706175	0.138638
1885	0.844812	0.706175	0.293825	0.706175	0.138638
1886	0.844812	0.706175	0.293825	0.706175	0.138638
1887	0.844812	0.706175	0.293825	0.706175	0.138638
1888	0.844812	0.706175	0.293825	0.706175	0.138638
1889	0.844812	0.706175	0.293825	0.706175	0.138638
1890	0.844812	0.706175	0.293825	0.706175	0.138638
1891	0.844812	0.706175	0.293825	0.706175	0.138638
1892	0.844812	0.706175	0.293825	0.706175	0.138638
1893	0.844812	0.706175	0.293825	0.706175	0.138638
1894	0.844812	0.706175	0.293825	0.706175	0.138638
1895	0.844812	0.706175	0.293825	0.706175	0.138638
1896	0.844812	0.706175	0.293825	0.706175	0.138638
1897	0.844812	0.706175	0.293825	0.706175	0.138638
1898	0.844812	0.706175	0.293825	0.706175	0.138638
1899	0.844812	0.706175	0.293825	0.706175	0.138638
1900	0.844812	0.706175	0.293825	0.706175	0.138638
1901	0.844812	0.706175	0.293825	0.706175	0.138638
1902	0.844812	0.706175	0.293825	0.706175	0.138638
1903	0.844812	0.706175	0.293825	0.706175	0.138638
1904	0.844812	0.706175	0.293825	0.706175	0.138638
1905	0.844812	0.706175	0.293825	0.706175	0.138638
1906	0.844812	0.706175	0.293825	0.706175	0.138638
1907	0.844812	0.706175	0.293825	0.706175	0.138638
1908	0.844812	0.706175	0.293825	0.706175	0.138638
1909	0.844812	0.706175	0.293825	0.706175	0.138638
1910	0.844812	0.706175	0.293825	0.706175	0.138638
1911	0.844812	0.706175	0.293825	0.706175	0.138638
1912	0.844812	0.706175	0.293825	0.706175	0.138638
1913	0.844812	0.706175	0.293825	0.706175	0.138638
1914	0.844812	0.706175	0.293825	0.706175	0.138638
1915	0.844812	0.706175	0.293825	0.706175	0.138638
1916	0.844812	0.706175	0.293825	0.706175	0.138638
1917	0.844812	0.706175	0.293825	0.706175	0.138638
1918	0.844812	0.706175	0.293825	0.706175	0.138638
1919	0.844812	0.706175	0.293825	0.706175	0.138638
1920	0.844812	0.706175	0.293825	0.706175	0.138638
1921	0.844812	0.706175	0.293825	0.706175	0.138638
1922	0.844812	0.706175	0.293825	0.706175	0.138638
1923	0.844812	0.706175	0.293825	0.706175	0.138638
1924	0.844812	0.706175	0.293825	0.706175	0.138638
1925	0.844812	0.706175	0.293825	0.706175	0.138638
1926	0.844812	0.706175	0.293825	0.706175	0.138638
1927	0.844812	0.706175	0.293825	0.706175	0.138638
1928	0.844812	0.706175	0.293825	0.706175	0.138638
1929	0.844812	0.706175	0.293825	0.706175	0.138638
1930	0.844812	0.706175	0.293825	0.706175	0.138638
1931	0.844812	0.706175	0.293825	0.706175	0.138638
1932	0.844812	0.706175	0.293825	0.706175	0.138638
1933	0.844812	0.706175	0.293825	0.706175	0.138638
1934	0.844812	0.706175	0.293825	0.706175	0.138638
1935	0.844812	0.706175	0.293825	0.706175	0.138638
1936	0.844812	0.706175	0.293825	0.706175	0.138638
1937	0.844812	0.706175	0.293825	0.706175	0.138638
1938	0.844812	0.706175	0.293825	0.706175	0.138638
1939	0.844812	0.706175	0.293825	0.706175	0.138638
1940	0.844812	0.706175	0.293825	0.706175	0.138638
1941	0.844812	0.706175	0.293825	0.706175	0.138638
1942	0.844812	0.706175	0.293825	0.706175	0.138638
1943	0.844812	0.706175	0.293825	0.706175	0.138638
1944	0.844812	0.706175	0.293825	0.706175	0.138638
1945	0.844812	0.706175	0.293825	0.706175	0.138638
1946	0.844812	0.706175	0.293825	0.706175	0.138638
1947	0.844812	0.706175	0.293825	0.706175	0.138638
1948	0.844812	0.706175	0.293825	0.706175	0.138638
1949	0.844812	0.706175	0.293825	0.706175	0.138638
1950	0.844812	0.706175	0.293825	0.706175	0.138638
1951	0.844812	0.706175	0.293825	0.706175	0.138638
1952	0.844812	0.706175	0.293825	0.706175	0.138638
1953	0.844812	0.706175	0.293825	0.706175	0.138638
1954	0.844812	0.706175	0.293825	0.706175	0.138638
1955	0.844812	0.706175	0.293825	0.706175	0.138638
1956	0.844812	0.706175	0.293825	0.706175	0.138638
1957	0.844812	0.706175	0.293825	0.706175	0.138638
1958	0.844812	0.706175	0.293825	0.706175	0.138638
1959	0.844812	0.706175	0.293825	0.706175	0.138638
1960	0.844812	0.706175	0.293825	0.706175	0.138638
1961	0.844812	0.706175	0.293825	0.706175	0.138638
1962	0.844812	0.706175	0.293825	0.706175	0.138638
1963	0.844812	0.706175	0.293825	0.706175	0.138638
1964	0.844812	0.706175	0.293825	0.706175	0.138638
1965	0.844812	0.706175	0.293825	0.706175	0.138638
1966	0.844812	0.706175	0.293825	0.706175	0.138638
1967	0.844812	0.706175	0.293825	0.706175	0.138638
1968	0.844812	0.706175	0.293825	0.706175	0.138638
1969	0.844812	0.706175	0.293825	0.706175	0.138638
1970	0.844812	0.706175	0.293825	0.706175	0.138638
1971	0.844812	0.706175	0.293825	0.706175	0.138638
1972	0.844812	0.706175	0.293825	0.706175	0.138638
1973	0.844812	0.706175	0.293825	0.706175	0.138638
1974	0.844812	0.706175	0.293825	0.706175	0.138638
1975	0.844812	0.706175	0.293825	0.706175	0.138638
1976	0.844812	0.706175	0.293825	0.706175	0.138638
1977	0.844812	0.706175	0.293825	0.706175	0.138638
1978	0.844812	0.706175	0.293825	0.706175	0.138638
1979	0.844812	0.706175	0.293825	0.706175	0.138638
1980	0.844812	0.706175	0.293825	0.706175	0.138638
1981	0.844812	0.706175	0.293825	0.706175	0.138638
1982	0.844812	0.706175	0.293825	0.706175	0.138638
1983	0.844812	0.706175	0.293825	0.706175	0.138638
1984	0.844812	0.706175	0.293825	0.706175	0.138638
1985	0.844812	0.706175	0.293825	0.706175	0.138638
1986	0.844812	0.706175	0.293825	0.706175	0.138638
1987	0.844812	0.706175	0.293825	0.706175	0.138638
1988	0.844812	0.706175	0.293825	0.706175	0.138638
1989	0.844812	0.706175	0.293825	0.706175	0.138638
1990	0.844812	0.706175	0.293825	0.706175	0.138638
1991	0.844812	0.706175	0.293825	0.706175	0.138638
1992	0.844812	0.706175	0.293825	0.706175	0.138638
1993	0.844812	0.706175	0.293825	0.706175	0.138638
1994	0.844812	0.706175	0.293825	0.706175	0.138638
1995	0.844812	0.706175	0.293825	0.706175	0.138638
1996	0.844812	0.706175	0.293825	0.706175	0.138638
1997	0.844812	0.706175	0.293825	0.706175	0.138638
1998	0.844812	0.706175	0.293825	0.706175	0.138638
1999	0.844812	0.706175	0.293825	0.706175	0.138638
2000	0.844812	0.706175	0.293825	0.706175	0.138638
[truncated: 3,001 more rows]
