# Supplementary material for: Aspiration-driven co-evolution of cooperation with individual behavioral diversity
Source: PLoS One. 2023 Sep 15;18(9):e0291134. doi: 10.1371/journal.pone.0291134 (PMC10503719; doi:10.1371/journal.pone.0291134)
Supplement: S1 Data — (ZIP) [file pone.0291134.s001.zip › M1/v2-L=200/data/tolerate=1_b=1.06_frequency.txt]

1	0.503775	1	0	0.503775	0
2	0.379550	0.927375	0.072625	0.3794	0.00015
3	0.302069	0.824275	0.175725	0.300525	0.00154375
4	0.255275	0.709025	0.290975	0.250425	0.00485
5	0.224506	0.60485	0.39515	0.21505	0.00945625
6	0.205563	0.518675	0.481325	0.19225	0.0133125
7	0.193588	0.455475	0.544525	0.1778	0.0157875
8	0.189944	0.40955	0.59045	0.17115	0.0187938
9	0.188756	0.378975	0.621025	0.167625	0.0211313
10	0.189506	0.35825	0.64175	0.166625	0.0228812
11	0.191125	0.34485	0.65515	0.16675	0.024375
12	0.194681	0.339	0.661	0.16885	0.0258313
13	0.197937	0.3338	0.6662	0.16965	0.0282875
14	0.201763	0.32865	0.67135	0.171575	0.0301875
15	0.205006	0.32825	0.67175	0.1734	0.0316063
16	0.209875	0.3269	0.6731	0.176	0.033875
17	0.215363	0.329125	0.670875	0.1802	0.0351625
18	0.219719	0.3305	0.6695	0.1831	0.0366187
19	0.224656	0.331725	0.668275	0.1865	0.0381563
20	0.230912	0.334675	0.665325	0.191175	0.0397375
21	0.235144	0.3364	0.6636	0.1936	0.0415437
22	0.241469	0.3405	0.6595	0.198225	0.0432437
23	0.247694	0.3452	0.6548	0.203875	0.0438187
24	0.255188	0.35035	0.64965	0.20955	0.0456375
25	0.258931	0.353925	0.646075	0.21115	0.0477812
26	0.261412	0.354	0.646	0.211175	0.0502375
27	0.267700	0.3569	0.6431	0.215975	0.051725
28	0.271662	0.358775	0.641225	0.21895	0.0527125
29	0.275863	0.359125	0.640875	0.219875	0.0559875
30	0.281275	0.360775	0.639225	0.22255	0.058725
31	0.284925	0.365525	0.634475	0.226125	0.0588
32	0.289600	0.36785	0.63215	0.228825	0.060775
33	0.294294	0.36835	0.63165	0.232375	0.0619188
34	0.299294	0.370275	0.629725	0.23665	0.0626437
35	0.306613	0.3768	0.6232	0.24375	0.0628625
36	0.311131	0.38095	0.61905	0.245925	0.0652062
37	0.316412	0.385775	0.614225	0.2502	0.0662125
38	0.322613	0.390875	0.609125	0.255325	0.0672875
39	0.329625	0.396375	0.603625	0.2613	0.068325
40	0.335863	0.402725	0.597275	0.266925	0.0689375
41	0.337537	0.405125	0.594875	0.266	0.0715375
42	0.341863	0.404425	0.595575	0.2685	0.0733625
43	0.347025	0.405325	0.594675	0.272425	0.0746
44	0.351944	0.4075	0.5925	0.275575	0.0763687
45	0.357931	0.41215	0.58785	0.280475	0.0774563
46	0.364613	0.417875	0.582125	0.28605	0.0785625
47	0.370925	0.42295	0.57705	0.291875	0.07905
48	0.374688	0.4277	0.5723	0.294675	0.0800125
49	0.378025	0.429825	0.570175	0.297725	0.0803
50	0.384550	0.4313	0.5687	0.30325	0.0813
51	0.391006	0.436425	0.563575	0.308	0.0830063
52	0.396500	0.441375	0.558625	0.31225	0.08425
53	0.401200	0.4472	0.5528	0.3169	0.0843
54	0.405181	0.449475	0.550525	0.31915	0.0860313
55	0.409863	0.451175	0.548825	0.322425	0.0874375
56	0.414344	0.4519	0.5481	0.3248	0.0895438
57	0.417794	0.453975	0.546025	0.327725	0.0900688
58	0.423325	0.454175	0.545825	0.331575	0.09175
59	0.427713	0.456225	0.543775	0.3347	0.0930125
60	0.432937	0.460175	0.539825	0.3391	0.0938375
61	0.437738	0.464325	0.535675	0.3439	0.0938375
62	0.443313	0.468725	0.531275	0.34745	0.0958625
63	0.447537	0.4732	0.5268	0.350925	0.0966125
64	0.451106	0.4744	0.5256	0.35285	0.0982563
65	0.455006	0.47565	0.52435	0.3555	0.0995063
66	0.458856	0.476775	0.523225	0.358425	0.100431
67	0.462481	0.474	0.526	0.359275	0.103206
68	0.467531	0.47725	0.52275	0.3643	0.103231
69	0.475144	0.4837	0.5163	0.37125	0.103894
70	0.478000	0.48745	0.51255	0.37415	0.10385
71	0.482600	0.493425	0.506575	0.379425	0.103175
72	0.487656	0.4954	0.5046	0.382825	0.104831
73	0.492156	0.49835	0.50165	0.385975	0.106181
74	0.496119	0.5033	0.4967	0.390575	0.105544
75	0.498769	0.502125	0.497875	0.39055	0.108219
76	0.502169	0.50285	0.49715	0.3937	0.108469
77	0.507431	0.502275	0.497725	0.396725	0.110706
78	0.511656	0.5062	0.4938	0.400925	0.110731
79	0.516056	0.50805	0.49195	0.40395	0.112106
80	0.521081	0.5107	0.4893	0.4078	0.113281
81	0.524062	0.5138	0.4862	0.411	0.113063
82	0.528306	0.516075	0.483925	0.414125	0.114181
83	0.532231	0.5181	0.4819	0.417875	0.114356
84	0.537156	0.522675	0.477325	0.423225	0.113931
85	0.540431	0.52645	0.47355	0.425075	0.115356
86	0.544894	0.526575	0.473425	0.428275	0.116619
87	0.549412	0.53015	0.46985	0.432275	0.117138
88	0.551800	0.531725	0.468275	0.432825	0.118975
89	0.556306	0.53395	0.46605	0.4374	0.118906
90	0.562225	0.538025	0.461975	0.44275	0.119475
91	0.566844	0.54235	0.45765	0.446525	0.120319
92	0.571144	0.54585	0.45415	0.4497	0.121444
93	0.574431	0.550275	0.449725	0.453725	0.120706
94	0.577650	0.550125	0.449875	0.45525	0.1224
95	0.581894	0.554	0.446	0.459975	0.121919
96	0.587281	0.55795	0.44205	0.46515	0.122131
97	0.592131	0.56105	0.43895	0.46925	0.122881
98	0.595000	0.563525	0.436475	0.471525	0.123475
99	0.598731	0.563675	0.436325	0.47355	0.125181
100	0.601981	0.563675	0.436325	0.47515	0.126831
101	0.605369	0.566125	0.433875	0.4779	0.127469
102	0.609487	0.56915	0.43085	0.4813	0.128188
103	0.611581	0.5686	0.4314	0.482825	0.128756
104	0.614819	0.569775	0.430225	0.486075	0.128744
105	0.619481	0.5729	0.4271	0.49145	0.128031
106	0.623206	0.575775	0.424225	0.494475	0.128731
107	0.627456	0.5793	0.4207	0.4981	0.129356
108	0.630138	0.580775	0.419225	0.50005	0.130087
109	0.633912	0.584125	0.415875	0.503325	0.130588
110	0.637437	0.585425	0.414575	0.5057	0.131738
111	0.640444	0.587325	0.412675	0.50855	0.131894
112	0.643406	0.587625	0.412375	0.51015	0.133256
113	0.645188	0.58925	0.41075	0.511375	0.133813
114	0.648819	0.5906	0.4094	0.515	0.133819
115	0.651475	0.591775	0.408225	0.51795	0.133525
116	0.654225	0.592525	0.407475	0.51985	0.134375
117	0.656013	0.593125	0.406875	0.521175	0.134838
118	0.658556	0.592675	0.407325	0.521975	0.136581
119	0.661900	0.59355	0.40645	0.524675	0.137225
120	0.664606	0.593775	0.406225	0.52625	0.138356
121	0.667781	0.597425	0.402575	0.530375	0.137406
122	0.668706	0.5962	0.4038	0.53055	0.138156
123	0.671150	0.597325	0.402675	0.53325	0.1379
124	0.673456	0.59695	0.40305	0.534575	0.138881
125	0.676619	0.59795	0.40205	0.537225	0.139394
126	0.680288	0.60145	0.39855	0.541375	0.138912
127	0.682469	0.6035	0.3965	0.543975	0.138494
128	0.684787	0.6037	0.3963	0.5448	0.139987
129	0.687269	0.605425	0.394575	0.5464	0.140869
130	0.690113	0.606325	0.393675	0.5489	0.141212
131	0.691662	0.60865	0.39135	0.55055	0.141113
132	0.694462	0.608375	0.391625	0.552225	0.142237
133	0.698406	0.611125	0.388875	0.556675	0.141731
134	0.700275	0.612625	0.387375	0.55835	0.141925
135	0.703287	0.616075	0.383925	0.5616	0.141687
136	0.704419	0.616675	0.383325	0.562	0.142419
137	0.706444	0.6168	0.3832	0.5636	0.142844
138	0.708087	0.61465	0.38535	0.563775	0.144313
139	0.709056	0.616225	0.383775	0.56525	0.143806
140	0.710306	0.6154	0.3846	0.5658	0.144506
141	0.713769	0.6168	0.3832	0.569	0.144769
142	0.714706	0.6182	0.3818	0.570675	0.144031
143	0.718113	0.6186	0.3814	0.573925	0.144188
144	0.719581	0.619725	0.380275	0.5752	0.144381
145	0.721225	0.622725	0.377275	0.57775	0.143475
146	0.723319	0.6239	0.3761	0.5796	0.143719
147	0.726806	0.62535	0.37465	0.582975	0.143831
148	0.728531	0.626725	0.373275	0.5841	0.144431
149	0.730294	0.6295	0.3705	0.58575	0.144544
150	0.732006	0.6297	0.3703	0.58635	0.145656
151	0.733969	0.63045	0.36955	0.58885	0.145119
152	0.736381	0.63175	0.36825	0.5911	0.145281
153	0.737856	0.631975	0.368025	0.5925	0.145356
154	0.739919	0.63345	0.36655	0.594575	0.145344
155	0.741594	0.63625	0.36375	0.59705	0.144544
156	0.743319	0.638175	0.361825	0.59895	0.144369
157	0.745287	0.63855	0.36145	0.6005	0.144788
158	0.746162	0.6393	0.3607	0.601175	0.144987
159	0.748031	0.6393	0.3607	0.60295	0.145081
160	0.749681	0.64	0.36	0.60455	0.145131
161	0.751681	0.641225	0.358775	0.606875	0.144806
162	0.753062	0.643075	0.356925	0.60855	0.144512
163	0.755619	0.64525	0.35475	0.6113	0.144319
164	0.756325	0.646775	0.353225	0.612375	0.14395
165	0.756962	0.646425	0.353575	0.612475	0.144487
166	0.758650	0.64615	0.35385	0.613275	0.145375
167	0.760881	0.647525	0.352475	0.6154	0.145481
168	0.761881	0.6487	0.3513	0.617125	0.144756
169	0.763231	0.648625	0.351375	0.618025	0.145206
170	0.765637	0.65195	0.34805	0.621525	0.144113
171	0.767456	0.652475	0.347525	0.6222	0.145256
172	0.768769	0.652975	0.347025	0.6235	0.145269
173	0.770631	0.654275	0.345725	0.625225	0.145406
174	0.771681	0.6555	0.3445	0.626575	0.145106
175	0.772781	0.656225	0.343775	0.627575	0.145206
176	0.773481	0.655475	0.344525	0.62785	0.145631
177	0.775669	0.657225	0.342775	0.6302	0.145469
178	0.776975	0.658	0.342	0.63185	0.145125
179	0.778800	0.658975	0.341025	0.633425	0.145375
180	0.779256	0.65905	0.34095	0.6337	0.145556
181	0.780450	0.65835	0.34165	0.634675	0.145775
182	0.781694	0.65815	0.34185	0.6354	0.146294
183	0.783081	0.6601	0.3399	0.637075	0.146006
184	0.784637	0.662325	0.337675	0.639325	0.145313
185	0.786063	0.66525	0.33475	0.6411	0.144962
186	0.785881	0.663475	0.336525	0.639575	0.146306
187	0.786175	0.662625	0.337375	0.6396	0.146575
188	0.786512	0.662475	0.337525	0.63995	0.146563
189	0.787019	0.660625	0.339375	0.639525	0.147494
190	0.788469	0.660525	0.339475	0.6406	0.147869
191	0.788412	0.661675	0.338325	0.6411	0.147313
192	0.788969	0.661275	0.338725	0.6414	0.147569
193	0.790088	0.662025	0.337975	0.6425	0.147588
194	0.790681	0.66165	0.33835	0.64305	0.147631
195	0.791813	0.66155	0.33845	0.644175	0.147638
196	0.792200	0.66245	0.33755	0.64485	0.14735
197	0.793069	0.66235	0.33765	0.645925	0.147144
198	0.793506	0.6614	0.3386	0.645725	0.147781
199	0.794100	0.661775	0.338225	0.646875	0.147225
200	0.794469	0.661925	0.338075	0.64765	0.146819
201	0.795100	0.66245	0.33755	0.648225	0.146875
202	0.795350	0.66175	0.33825	0.647925	0.147425
203	0.796794	0.663075	0.336925	0.650025	0.146769
204	0.798056	0.66465	0.33535	0.65145	0.146606
205	0.798644	0.66635	0.33365	0.651925	0.146719
206	0.799025	0.6666	0.3334	0.65245	0.146575
207	0.799087	0.66675	0.33325	0.652525	0.146563
208	0.800100	0.66735	0.33265	0.65365	0.14645
209	0.800300	0.668125	0.331875	0.654225	0.146075
210	0.800562	0.668225	0.331775	0.654725	0.145838
211	0.800894	0.66865	0.33135	0.654675	0.146219
212	0.800894	0.666575	0.333425	0.6533	0.147594
213	0.801894	0.6668	0.3332	0.65465	0.147244
214	0.802906	0.668175	0.331825	0.6562	0.146706
215	0.803381	0.6687	0.3313	0.6567	0.146681
216	0.804075	0.669775	0.330225	0.6577	0.146375
217	0.804800	0.6703	0.3297	0.658275	0.146525
218	0.805269	0.670725	0.329275	0.6589	0.146369
219	0.806319	0.671475	0.328525	0.660125	0.146194
220	0.807019	0.672275	0.327725	0.6611	0.145919
221	0.807794	0.672975	0.327025	0.66255	0.145244
222	0.808606	0.67415	0.32585	0.6635	0.145106
223	0.809825	0.674975	0.325025	0.66465	0.145175
224	0.809738	0.6752	0.3248	0.6641	0.145638
225	0.810606	0.675925	0.324075	0.665275	0.145331
226	0.810594	0.67595	0.32405	0.66515	0.145444
227	0.811094	0.676125	0.323875	0.665975	0.145119
228	0.811588	0.676325	0.323675	0.666325	0.145262
229	0.812362	0.67715	0.32285	0.66755	0.144813
230	0.812731	0.677275	0.322725	0.668025	0.144706
231	0.813256	0.678275	0.321725	0.668875	0.144381
232	0.814250	0.678625	0.321375	0.669925	0.144325
233	0.814425	0.679525	0.320475	0.670475	0.14395
234	0.814781	0.678875	0.321125	0.669975	0.144806
235	0.815525	0.67905	0.32095	0.67095	0.144575
236	0.815844	0.679125	0.320875	0.671475	0.144369
237	0.816512	0.68	0.32	0.672525	0.143987
238	0.817287	0.680725	0.319275	0.67345	0.143838
239	0.817656	0.681375	0.318625	0.674025	0.143631
240	0.818213	0.68235	0.31765	0.675	0.143212
241	0.817937	0.682675	0.317325	0.674675	0.143262
242	0.818669	0.682175	0.317825	0.674975	0.143694
243	0.819287	0.6822	0.3178	0.675175	0.144113
244	0.819688	0.682425	0.317575	0.675475	0.144212
245	0.820231	0.682575	0.317425	0.675775	0.144456
246	0.820225	0.682825	0.317175	0.675625	0.1446
247	0.820588	0.68295	0.31705	0.67635	0.144237
248	0.820325	0.6828	0.3172	0.676125	0.1442
249	0.820706	0.682775	0.317225	0.67615	0.144556
250	0.820975	0.6826	0.3174	0.6763	0.144675
251	0.821056	0.68285	0.31715	0.6771	0.143956
252	0.821300	0.682525	0.317475	0.6772	0.1441
253	0.821025	0.682025	0.317975	0.676675	0.14435
254	0.821538	0.682625	0.317375	0.6777	0.143838
255	0.821419	0.682325	0.317675	0.6774	0.144019
256	0.822281	0.682375	0.317625	0.678275	0.144006
257	0.822606	0.6838	0.3162	0.679075	0.143531
258	0.822881	0.68415	0.31585	0.67935	0.143531
259	0.823106	0.6842	0.3158	0.6794	0.143706
260	0.823738	0.68475	0.31525	0.679975	0.143762
261	0.823681	0.685025	0.314975	0.67995	0.143731
262	0.823750	0.684875	0.315125	0.679925	0.143825
263	0.824356	0.68555	0.31445	0.681075	0.143281
264	0.824431	0.68595	0.31405	0.6811	0.143331
265	0.824412	0.68575	0.31425	0.68095	0.143462
266	0.825119	0.6856	0.3144	0.68165	0.143469
267	0.824913	0.685875	0.314125	0.68155	0.143363
268	0.825237	0.68605	0.31395	0.68185	0.143388
269	0.825481	0.686225	0.313775	0.68215	0.143331
270	0.825931	0.6865	0.3135	0.683025	0.142906
271	0.826206	0.687325	0.312675	0.6836	0.142606
272	0.826488	0.68765	0.31235	0.683875	0.142613
273	0.826219	0.687225	0.312775	0.683325	0.142894
274	0.826550	0.686875	0.313125	0.6833	0.14325
275	0.827131	0.687575	0.312425	0.68405	0.143081
276	0.827287	0.688025	0.311975	0.68455	0.142737
277	0.827588	0.688075	0.311925	0.6845	0.143088
278	0.827562	0.68835	0.31165	0.6847	0.142863
279	0.827769	0.688425	0.311575	0.6849	0.142869
280	0.827981	0.688325	0.311675	0.68475	0.143231
281	0.827869	0.688275	0.311725	0.684825	0.143044
282	0.828006	0.688175	0.311825	0.68495	0.143056
283	0.827888	0.687825	0.312175	0.684725	0.143163
284	0.828100	0.687725	0.312275	0.684825	0.143275
285	0.828344	0.687925	0.312075	0.685125	0.143219
286	0.828788	0.688575	0.311425	0.685825	0.142962
287	0.828712	0.68915	0.31085	0.686225	0.142487
288	0.828869	0.689075	0.310925	0.68635	0.142519
289	0.828937	0.68885	0.31115	0.6862	0.142737
290	0.829125	0.688875	0.311125	0.68635	0.142775
291	0.829444	0.6889	0.3111	0.6866	0.142844
292	0.829725	0.6892	0.3108	0.6868	0.142925
293	0.829850	0.689725	0.310275	0.687125	0.142725
294	0.830031	0.6903	0.3097	0.6875	0.142531
295	0.830450	0.6906	0.3094	0.687925	0.142525
296	0.830269	0.690425	0.309575	0.687775	0.142494
297	0.830325	0.690175	0.309825	0.68755	0.142775
298	0.830669	0.6904	0.3096	0.687825	0.142844
299	0.830694	0.690375	0.309625	0.68785	0.142844
300	0.830650	0.690375	0.309625	0.687725	0.142925
301	0.830762	0.690175	0.309825	0.68765	0.143113
302	0.830419	0.69	0.31	0.687475	0.142944
303	0.830456	0.689525	0.310475	0.687275	0.143181
304	0.830694	0.689275	0.310725	0.68745	0.143244
305	0.830400	0.689325	0.310675	0.687225	0.143175
306	0.830488	0.689075	0.310925	0.68725	0.143237
307	0.830531	0.68925	0.31075	0.6875	0.143031
308	0.830775	0.6897	0.3103	0.687925	0.14285
309	0.831031	0.68975	0.31025	0.688	0.143031
310	0.831094	0.689825	0.310175	0.6881	0.142994
311	0.831050	0.689725	0.310275	0.687975	0.143075
312	0.831300	0.68995	0.31005	0.688275	0.143025
313	0.831263	0.689825	0.310175	0.68835	0.142913
314	0.831369	0.689925	0.310075	0.688575	0.142794
315	0.831444	0.690375	0.309625	0.6889	0.142544
316	0.831800	0.69045	0.30955	0.689225	0.142575
317	0.831987	0.690575	0.309425	0.689325	0.142663
318	0.832019	0.690775	0.309225	0.689425	0.142594
319	0.832181	0.690875	0.309125	0.689575	0.142606
320	0.832094	0.690825	0.309175	0.68935	0.142744
321	0.832031	0.690725	0.309275	0.6893	0.142731
322	0.832269	0.6908	0.3092	0.68955	0.142719
323	0.832500	0.690875	0.309125	0.6898	0.1427
324	0.832475	0.691025	0.308975	0.6898	0.142675
325	0.832544	0.6912	0.3088	0.690025	0.142519
326	0.832588	0.69125	0.30875	0.6901	0.142487
327	0.832712	0.690975	0.309025	0.689875	0.142838
328	0.832462	0.6908	0.3092	0.689675	0.142788
329	0.832344	0.690725	0.309275	0.689575	0.142769
330	0.832425	0.690875	0.309125	0.68965	0.142775
331	0.832300	0.69045	0.30955	0.68945	0.14285
332	0.832444	0.6905	0.3095	0.68965	0.142794
333	0.832594	0.690625	0.309375	0.689825	0.142769
334	0.832581	0.6908	0.3092	0.689925	0.142656
335	0.832644	0.69065	0.30935	0.68985	0.142794
336	0.832650	0.6905	0.3095	0.6898	0.14285
337	0.832744	0.690575	0.309425	0.689925	0.142819
338	0.832969	0.6909	0.3091	0.690325	0.142644
339	0.833031	0.6912	0.3088	0.69055	0.142481
340	0.833056	0.691275	0.308725	0.69045	0.142606
341	0.833169	0.69125	0.30875	0.6905	0.142669
342	0.833106	0.691275	0.308725	0.6905	0.142606
343	0.833175	0.691325	0.308675	0.690625	0.14255
344	0.833331	0.691225	0.308775	0.690675	0.142656
345	0.833575	0.691475	0.308525	0.691	0.142575
346	0.833619	0.69195	0.30805	0.691175	0.142444
347	0.833538	0.69185	0.30815	0.6911	0.142437
348	0.833638	0.6918	0.3082	0.691125	0.142512
349	0.833700	0.69165	0.30835	0.69115	0.14255
350	0.833806	0.691825	0.308175	0.691325	0.142481
351	0.833769	0.69175	0.30825	0.691175	0.142594
352	0.833912	0.691975	0.308025	0.6915	0.142413
353	0.833969	0.69205	0.30795	0.691625	0.142344
354	0.833862	0.692025	0.307975	0.691475	0.142388
355	0.833975	0.691975	0.308025	0.6915	0.142475
356	0.833856	0.69175	0.30825	0.69125	0.142606
357	0.833900	0.691625	0.308375	0.69125	0.14265
358	0.833869	0.691575	0.308425	0.6913	0.142569
359	0.833919	0.6917	0.3083	0.69145	0.142469
360	0.833975	0.691725	0.308275	0.6915	0.142475
361	0.833869	0.691725	0.308275	0.69135	0.142519
362	0.833825	0.69165	0.30835	0.691275	0.14255
363	0.833831	0.691575	0.308425	0.691275	0.142556
364	0.833925	0.69175	0.30825	0.691475	0.14245
365	0.833969	0.69185	0.30815	0.691575	0.142394
366	0.833888	0.691725	0.308275	0.691475	0.142413
367	0.833900	0.691525	0.308475	0.691425	0.142475
368	0.834000	0.6916	0.3084	0.691525	0.142475
369	0.834006	0.691875	0.308125	0.691725	0.142281
370	0.834050	0.691875	0.308125	0.691725	0.142325
371	0.833956	0.6917	0.3083	0.691575	0.142381
372	0.833981	0.691675	0.308325	0.6916	0.142381
373	0.833981	0.691625	0.308375	0.6916	0.142381
374	0.834031	0.691625	0.308375	0.691625	0.142406
375	0.834037	0.6917	0.3083	0.6917	0.142338
376	0.834037	0.6917	0.3083	0.6917	0.142338
377	0.834037	0.6917	0.3083	0.6917	0.142338
378	0.834037	0.6917	0.3083	0.6917	0.142338
379	0.834037	0.6917	0.3083	0.6917	0.142338
380	0.834037	0.6917	0.3083	0.6917	0.142338
381	0.834037	0.6917	0.3083	0.6917	0.142338
382	0.834037	0.6917	0.3083	0.6917	0.142338
383	0.834037	0.6917	0.3083	0.6917	0.142338
384	0.834037	0.6917	0.3083	0.6917	0.142338
385	0.834037	0.6917	0.3083	0.6917	0.142338
386	0.834037	0.6917	0.3083	0.6917	0.142338
387	0.834037	0.6917	0.3083	0.6917	0.142338
388	0.834037	0.6917	0.3083	0.6917	0.142338
389	0.834037	0.6917	0.3083	0.6917	0.142338
390	0.834037	0.6917	0.3083	0.6917	0.142338
391	0.834037	0.6917	0.3083	0.6917	0.142338
392	0.834037	0.6917	0.3083	0.6917	0.142338
393	0.834037	0.6917	0.3083	0.6917	0.142338
394	0.834037	0.6917	0.3083	0.6917	0.142338
395	0.834037	0.6917	0.3083	0.6917	0.142338
396	0.834037	0.6917	0.3083	0.6917	0.142338
397	0.834037	0.6917	0.3083	0.6917	0.142338
398	0.834037	0.6917	0.3083	0.6917	0.142338
399	0.834037	0.6917	0.3083	0.6917	0.142338
400	0.834037	0.6917	0.3083	0.6917	0.142338
401	0.834037	0.6917	0.3083	0.6917	0.142338
402	0.834037	0.6917	0.3083	0.6917	0.142338
403	0.834037	0.6917	0.3083	0.6917	0.142338
404	0.834037	0.6917	0.3083	0.6917	0.142338
405	0.834037	0.6917	0.3083	0.6917	0.142338
406	0.834037	0.6917	0.3083	0.6917	0.142338
407	0.834037	0.6917	0.3083	0.6917	0.142338
408	0.834037	0.6917	0.3083	0.6917	0.142338
409	0.834037	0.6917	0.3083	0.6917	0.142338
410	0.834037	0.6917	0.3083	0.6917	0.142338
411	0.834037	0.6917	0.3083	0.6917	0.142338
412	0.834037	0.6917	0.3083	0.6917	0.142338
413	0.834037	0.6917	0.3083	0.6917	0.142338
414	0.834037	0.6917	0.3083	0.6917	0.142338
415	0.834037	0.6917	0.3083	0.6917	0.142338
416	0.834037	0.6917	0.3083	0.6917	0.142338
417	0.834037	0.6917	0.3083	0.6917	0.142338
418	0.834037	0.6917	0.3083	0.6917	0.142338
419	0.834037	0.6917	0.3083	0.6917	0.142338
420	0.834037	0.6917	0.3083	0.6917	0.142338
421	0.834037	0.6917	0.3083	0.6917	0.142338
422	0.834037	0.6917	0.3083	0.6917	0.142338
423	0.834037	0.6917	0.3083	0.6917	0.142338
424	0.834037	0.6917	0.3083	0.6917	0.142338
425	0.834037	0.6917	0.3083	0.6917	0.142338
426	0.834037	0.6917	0.3083	0.6917	0.142338
427	0.834037	0.6917	0.3083	0.6917	0.142338
428	0.834037	0.6917	0.3083	0.6917	0.142338
429	0.834037	0.6917	0.3083	0.6917	0.142338
430	0.834037	0.6917	0.3083	0.6917	0.142338
431	0.834037	0.6917	0.3083	0.6917	0.142338
432	0.834037	0.6917	0.3083	0.6917	0.142338
433	0.834037	0.6917	0.3083	0.6917	0.142338
434	0.834037	0.6917	0.3083	0.6917	0.142338
435	0.834037	0.6917	0.3083	0.6917	0.142338
436	0.834037	0.6917	0.3083	0.6917	0.142338
437	0.834037	0.6917	0.3083	0.6917	0.142338
438	0.834037	0.6917	0.3083	0.6917	0.142338
439	0.834037	0.6917	0.3083	0.6917	0.142338
440	0.834037	0.6917	0.3083	0.6917	0.142338
441	0.834037	0.6917	0.3083	0.6917	0.142338
442	0.834037	0.6917	0.3083	0.6917	0.142338
443	0.834037	0.6917	0.3083	0.6917	0.142338
444	0.834037	0.6917	0.3083	0.6917	0.142338
445	0.834037	0.6917	0.3083	0.6917	0.142338
446	0.834037	0.6917	0.3083	0.6917	0.142338
447	0.834037	0.6917	0.3083	0.6917	0.142338
448	0.834037	0.6917	0.3083	0.6917	0.142338
449	0.834037	0.6917	0.3083	0.6917	0.142338
450	0.834037	0.6917	0.3083	0.6917	0.142338
451	0.834037	0.6917	0.3083	0.6917	0.142338
452	0.834037	0.6917	0.3083	0.6917	0.142338
453	0.834037	0.6917	0.3083	0.6917	0.142338
454	0.834037	0.6917	0.3083	0.6917	0.142338
455	0.834037	0.6917	0.3083	0.6917	0.142338
456	0.834037	0.6917	0.3083	0.6917	0.142338
457	0.834037	0.6917	0.3083	0.6917	0.142338
458	0.834037	0.6917	0.3083	0.6917	0.142338
459	0.834037	0.6917	0.3083	0.6917	0.142338
460	0.834037	0.6917	0.3083	0.6917	0.142338
461	0.834037	0.6917	0.3083	0.6917	0.142338
462	0.834037	0.6917	0.3083	0.6917	0.142338
463	0.834037	0.6917	0.3083	0.6917	0.142338
464	0.834037	0.6917	0.3083	0.6917	0.142338
465	0.834037	0.6917	0.3083	0.6917	0.142338
466	0.834037	0.6917	0.3083	0.6917	0.142338
467	0.834037	0.6917	0.3083	0.6917	0.142338
468	0.834037	0.6917	0.3083	0.6917	0.142338
469	0.834037	0.6917	0.3083	0.6917	0.142338
470	0.834037	0.6917	0.3083	0.6917	0.142338
471	0.834037	0.6917	0.3083	0.6917	0.142338
472	0.834037	0.6917	0.3083	0.6917	0.142338
473	0.834037	0.6917	0.3083	0.6917	0.142338
474	0.834037	0.6917	0.3083	0.6917	0.142338
475	0.834037	0.6917	0.3083	0.6917	0.142338
476	0.834037	0.6917	0.3083	0.6917	0.142338
477	0.834037	0.6917	0.3083	0.6917	0.142338
478	0.834037	0.6917	0.3083	0.6917	0.142338
479	0.834037	0.6917	0.3083	0.6917	0.142338
480	0.834037	0.6917	0.3083	0.6917	0.142338
481	0.834037	0.6917	0.3083	0.6917	0.142338
482	0.834037	0.6917	0.3083	0.6917	0.142338
483	0.834037	0.6917	0.3083	0.6917	0.142338
484	0.834037	0.6917	0.3083	0.6917	0.142338
485	0.834037	0.6917	0.3083	0.6917	0.142338
486	0.834037	0.6917	0.3083	0.6917	0.142338
487	0.834037	0.6917	0.3083	0.6917	0.142338
488	0.834037	0.6917	0.3083	0.6917	0.142338
489	0.834037	0.6917	0.3083	0.6917	0.142338
490	0.834037	0.6917	0.3083	0.6917	0.142338
491	0.834037	0.6917	0.3083	0.6917	0.142338
492	0.834037	0.6917	0.3083	0.6917	0.142338
493	0.834037	0.6917	0.3083	0.6917	0.142338
494	0.834037	0.6917	0.3083	0.6917	0.142338
495	0.834037	0.6917	0.3083	0.6917	0.142338
496	0.834037	0.6917	0.3083	0.6917	0.142338
497	0.834037	0.6917	0.3083	0.6917	0.142338
498	0.834037	0.6917	0.3083	0.6917	0.142338
499	0.834037	0.6917	0.3083	0.6917	0.142338
500	0.834037	0.6917	0.3083	0.6917	0.142338
501	0.834037	0.6917	0.3083	0.6917	0.142338
502	0.834037	0.6917	0.3083	0.6917	0.142338
503	0.834037	0.6917	0.3083	0.6917	0.142338
504	0.834037	0.6917	0.3083	0.6917	0.142338
505	0.834037	0.6917	0.3083	0.6917	0.142338
506	0.834037	0.6917	0.3083	0.6917	0.142338
507	0.834037	0.6917	0.3083	0.6917	0.142338
508	0.834037	0.6917	0.3083	0.6917	0.142338
509	0.834037	0.6917	0.3083	0.6917	0.142338
510	0.834037	0.6917	0.3083	0.6917	0.142338
511	0.834037	0.6917	0.3083	0.6917	0.142338
512	0.834037	0.6917	0.3083	0.6917	0.142338
513	0.834037	0.6917	0.3083	0.6917	0.142338
514	0.834037	0.6917	0.3083	0.6917	0.142338
515	0.834037	0.6917	0.3083	0.6917	0.142338
516	0.834037	0.6917	0.3083	0.6917	0.142338
517	0.834037	0.6917	0.3083	0.6917	0.142338
518	0.834037	0.6917	0.3083	0.6917	0.142338
519	0.834037	0.6917	0.3083	0.6917	0.142338
520	0.834037	0.6917	0.3083	0.6917	0.142338
521	0.834037	0.6917	0.3083	0.6917	0.142338
522	0.834037	0.6917	0.3083	0.6917	0.142338
523	0.834037	0.6917	0.3083	0.6917	0.142338
524	0.834037	0.6917	0.3083	0.6917	0.142338
525	0.834037	0.6917	0.3083	0.6917	0.142338
526	0.834037	0.6917	0.3083	0.6917	0.142338
527	0.834037	0.6917	0.3083	0.6917	0.142338
528	0.834037	0.6917	0.3083	0.6917	0.142338
529	0.834037	0.6917	0.3083	0.6917	0.142338
530	0.834037	0.6917	0.3083	0.6917	0.142338
531	0.834037	0.6917	0.3083	0.6917	0.142338
532	0.834037	0.6917	0.3083	0.6917	0.142338
533	0.834037	0.6917	0.3083	0.6917	0.142338
534	0.834037	0.6917	0.3083	0.6917	0.142338
535	0.834037	0.6917	0.3083	0.6917	0.142338
536	0.834037	0.6917	0.3083	0.6917	0.142338
537	0.834037	0.6917	0.3083	0.6917	0.142338
538	0.834037	0.6917	0.3083	0.6917	0.142338
539	0.834037	0.6917	0.3083	0.6917	0.142338
540	0.834037	0.6917	0.3083	0.6917	0.142338
541	0.834037	0.6917	0.3083	0.6917	0.142338
542	0.834037	0.6917	0.3083	0.6917	0.142338
543	0.834037	0.6917	0.3083	0.6917	0.142338
544	0.834037	0.6917	0.3083	0.6917	0.142338
545	0.834037	0.6917	0.3083	0.6917	0.142338
546	0.834037	0.6917	0.3083	0.6917	0.142338
547	0.834037	0.6917	0.3083	0.6917	0.142338
548	0.834037	0.6917	0.3083	0.6917	0.142338
549	0.834037	0.6917	0.3083	0.6917	0.142338
550	0.834037	0.6917	0.3083	0.6917	0.142338
551	0.834037	0.6917	0.3083	0.6917	0.142338
552	0.834037	0.6917	0.3083	0.6917	0.142338
553	0.834037	0.6917	0.3083	0.6917	0.142338
554	0.834037	0.6917	0.3083	0.6917	0.142338
555	0.834037	0.6917	0.3083	0.6917	0.142338
556	0.834037	0.6917	0.3083	0.6917	0.142338
557	0.834037	0.6917	0.3083	0.6917	0.142338
558	0.834037	0.6917	0.3083	0.6917	0.142338
559	0.834037	0.6917	0.3083	0.6917	0.142338
560	0.834037	0.6917	0.3083	0.6917	0.142338
561	0.834037	0.6917	0.3083	0.6917	0.142338
562	0.834037	0.6917	0.3083	0.6917	0.142338
563	0.834037	0.6917	0.3083	0.6917	0.142338
564	0.834037	0.6917	0.3083	0.6917	0.142338
565	0.834037	0.6917	0.3083	0.6917	0.142338
566	0.834037	0.6917	0.3083	0.6917	0.142338
567	0.834037	0.6917	0.3083	0.6917	0.142338
568	0.834037	0.6917	0.3083	0.6917	0.142338
569	0.834037	0.6917	0.3083	0.6917	0.142338
570	0.834037	0.6917	0.3083	0.6917	0.142338
571	0.834037	0.6917	0.3083	0.6917	0.142338
572	0.834037	0.6917	0.3083	0.6917	0.142338
573	0.834037	0.6917	0.3083	0.6917	0.142338
574	0.834037	0.6917	0.3083	0.6917	0.142338
575	0.834037	0.6917	0.3083	0.6917	0.142338
576	0.834037	0.6917	0.3083	0.6917	0.142338
577	0.834037	0.6917	0.3083	0.6917	0.142338
578	0.834037	0.6917	0.3083	0.6917	0.142338
579	0.834037	0.6917	0.3083	0.6917	0.142338
580	0.834037	0.6917	0.3083	0.6917	0.142338
581	0.834037	0.6917	0.3083	0.6917	0.142338
582	0.834037	0.6917	0.3083	0.6917	0.142338
583	0.834037	0.6917	0.3083	0.6917	0.142338
584	0.834037	0.6917	0.3083	0.6917	0.142338
585	0.834037	0.6917	0.3083	0.6917	0.142338
586	0.834037	0.6917	0.3083	0.6917	0.142338
587	0.834037	0.6917	0.3083	0.6917	0.142338
588	0.834037	0.6917	0.3083	0.6917	0.142338
589	0.834037	0.6917	0.3083	0.6917	0.142338
590	0.834037	0.6917	0.3083	0.6917	0.142338
591	0.834037	0.6917	0.3083	0.6917	0.142338
592	0.834037	0.6917	0.3083	0.6917	0.142338
593	0.834037	0.6917	0.3083	0.6917	0.142338
594	0.834037	0.6917	0.3083	0.6917	0.142338
595	0.834037	0.6917	0.3083	0.6917	0.142338
596	0.834037	0.6917	0.3083	0.6917	0.142338
597	0.834037	0.6917	0.3083	0.6917	0.142338
598	0.834037	0.6917	0.3083	0.6917	0.142338
599	0.834037	0.6917	0.3083	0.6917	0.142338
600	0.834037	0.6917	0.3083	0.6917	0.142338
601	0.834037	0.6917	0.3083	0.6917	0.142338
602	0.834037	0.6917	0.3083	0.6917	0.142338
603	0.834037	0.6917	0.3083	0.6917	0.142338
604	0.834037	0.6917	0.3083	0.6917	0.142338
605	0.834037	0.6917	0.3083	0.6917	0.142338
606	0.834037	0.6917	0.3083	0.6917	0.142338
607	0.834037	0.6917	0.3083	0.6917	0.142338
608	0.834037	0.6917	0.3083	0.6917	0.142338
609	0.834037	0.6917	0.3083	0.6917	0.142338
610	0.834037	0.6917	0.3083	0.6917	0.142338
611	0.834037	0.6917	0.3083	0.6917	0.142338
612	0.834037	0.6917	0.3083	0.6917	0.142338
613	0.834037	0.6917	0.3083	0.6917	0.142338
614	0.834037	0.6917	0.3083	0.6917	0.142338
615	0.834037	0.6917	0.3083	0.6917	0.142338
616	0.834037	0.6917	0.3083	0.6917	0.142338
617	0.834037	0.6917	0.3083	0.6917	0.142338
618	0.834037	0.6917	0.3083	0.6917	0.142338
619	0.834037	0.6917	0.3083	0.6917	0.142338
620	0.834037	0.6917	0.3083	0.6917	0.142338
621	0.834037	0.6917	0.3083	0.6917	0.142338
622	0.834037	0.6917	0.3083	0.6917	0.142338
623	0.834037	0.6917	0.3083	0.6917	0.142338
624	0.834037	0.6917	0.3083	0.6917	0.142338
625	0.834037	0.6917	0.3083	0.6917	0.142338
626	0.834037	0.6917	0.3083	0.6917	0.142338
627	0.834037	0.6917	0.3083	0.6917	0.142338
628	0.834037	0.6917	0.3083	0.6917	0.142338
629	0.834037	0.6917	0.3083	0.6917	0.142338
630	0.834037	0.6917	0.3083	0.6917	0.142338
631	0.834037	0.6917	0.3083	0.6917	0.142338
632	0.834037	0.6917	0.3083	0.6917	0.142338
633	0.834037	0.6917	0.3083	0.6917	0.142338
634	0.834037	0.6917	0.3083	0.6917	0.142338
635	0.834037	0.6917	0.3083	0.6917	0.142338
636	0.834037	0.6917	0.3083	0.6917	0.142338
637	0.834037	0.6917	0.3083	0.6917	0.142338
638	0.834037	0.6917	0.3083	0.6917	0.142338
639	0.834037	0.6917	0.3083	0.6917	0.142338
640	0.834037	0.6917	0.3083	0.6917	0.142338
641	0.834037	0.6917	0.3083	0.6917	0.142338
642	0.834037	0.6917	0.3083	0.6917	0.142338
643	0.834037	0.6917	0.3083	0.6917	0.142338
644	0.834037	0.6917	0.3083	0.6917	0.142338
645	0.834037	0.6917	0.3083	0.6917	0.142338
646	0.834037	0.6917	0.3083	0.6917	0.142338
647	0.834037	0.6917	0.3083	0.6917	0.142338
648	0.834037	0.6917	0.3083	0.6917	0.142338
649	0.834037	0.6917	0.3083	0.6917	0.142338
650	0.834037	0.6917	0.3083	0.6917	0.142338
651	0.834037	0.6917	0.3083	0.6917	0.142338
652	0.834037	0.6917	0.3083	0.6917	0.142338
653	0.834037	0.6917	0.3083	0.6917	0.142338
654	0.834037	0.6917	0.3083	0.6917	0.142338
655	0.834037	0.6917	0.3083	0.6917	0.142338
656	0.834037	0.6917	0.3083	0.6917	0.142338
657	0.834037	0.6917	0.3083	0.6917	0.142338
658	0.834037	0.6917	0.3083	0.6917	0.142338
659	0.834037	0.6917	0.3083	0.6917	0.142338
660	0.834037	0.6917	0.3083	0.6917	0.142338
661	0.834037	0.6917	0.3083	0.6917	0.142338
662	0.834037	0.6917	0.3083	0.6917	0.142338
663	0.834037	0.6917	0.3083	0.6917	0.142338
664	0.834037	0.6917	0.3083	0.6917	0.142338
665	0.834037	0.6917	0.3083	0.6917	0.142338
666	0.834037	0.6917	0.3083	0.6917	0.142338
667	0.834037	0.6917	0.3083	0.6917	0.142338
668	0.834037	0.6917	0.3083	0.6917	0.142338
669	0.834037	0.6917	0.3083	0.6917	0.142338
670	0.834037	0.6917	0.3083	0.6917	0.142338
671	0.834037	0.6917	0.3083	0.6917	0.142338
672	0.834037	0.6917	0.3083	0.6917	0.142338
673	0.834037	0.6917	0.3083	0.6917	0.142338
674	0.834037	0.6917	0.3083	0.6917	0.142338
675	0.834037	0.6917	0.3083	0.6917	0.142338
676	0.834037	0.6917	0.3083	0.6917	0.142338
677	0.834037	0.6917	0.3083	0.6917	0.142338
678	0.834037	0.6917	0.3083	0.6917	0.142338
679	0.834037	0.6917	0.3083	0.6917	0.142338
680	0.834037	0.6917	0.3083	0.6917	0.142338
681	0.834037	0.6917	0.3083	0.6917	0.142338
682	0.834037	0.6917	0.3083	0.6917	0.142338
683	0.834037	0.6917	0.3083	0.6917	0.142338
684	0.834037	0.6917	0.3083	0.6917	0.142338
685	0.834037	0.6917	0.3083	0.6917	0.142338
686	0.834037	0.6917	0.3083	0.6917	0.142338
687	0.834037	0.6917	0.3083	0.6917	0.142338
688	0.834037	0.6917	0.3083	0.6917	0.142338
689	0.834037	0.6917	0.3083	0.6917	0.142338
690	0.834037	0.6917	0.3083	0.6917	0.142338
691	0.834037	0.6917	0.3083	0.6917	0.142338
692	0.834037	0.6917	0.3083	0.6917	0.142338
693	0.834037	0.6917	0.3083	0.6917	0.142338
694	0.834037	0.6917	0.3083	0.6917	0.142338
695	0.834037	0.6917	0.3083	0.6917	0.142338
696	0.834037	0.6917	0.3083	0.6917	0.142338
697	0.834037	0.6917	0.3083	0.6917	0.142338
698	0.834037	0.6917	0.3083	0.6917	0.142338
699	0.834037	0.6917	0.3083	0.6917	0.142338
700	0.834037	0.6917	0.3083	0.6917	0.142338
701	0.834037	0.6917	0.3083	0.6917	0.142338
702	0.834037	0.6917	0.3083	0.6917	0.142338
703	0.834037	0.6917	0.3083	0.6917	0.142338
704	0.834037	0.6917	0.3083	0.6917	0.142338
705	0.834037	0.6917	0.3083	0.6917	0.142338
706	0.834037	0.6917	0.3083	0.6917	0.142338
707	0.834037	0.6917	0.3083	0.6917	0.142338
708	0.834037	0.6917	0.3083	0.6917	0.142338
709	0.834037	0.6917	0.3083	0.6917	0.142338
710	0.834037	0.6917	0.3083	0.6917	0.142338
711	0.834037	0.6917	0.3083	0.6917	0.142338
712	0.834037	0.6917	0.3083	0.6917	0.142338
713	0.834037	0.6917	0.3083	0.6917	0.142338
714	0.834037	0.6917	0.3083	0.6917	0.142338
715	0.834037	0.6917	0.3083	0.6917	0.142338
716	0.834037	0.6917	0.3083	0.6917	0.142338
717	0.834037	0.6917	0.3083	0.6917	0.142338
718	0.834037	0.6917	0.3083	0.6917	0.142338
719	0.834037	0.6917	0.3083	0.6917	0.142338
720	0.834037	0.6917	0.3083	0.6917	0.142338
721	0.834037	0.6917	0.3083	0.6917	0.142338
722	0.834037	0.6917	0.3083	0.6917	0.142338
723	0.834037	0.6917	0.3083	0.6917	0.142338
724	0.834037	0.6917	0.3083	0.6917	0.142338
725	0.834037	0.6917	0.3083	0.6917	0.142338
726	0.834037	0.6917	0.3083	0.6917	0.142338
727	0.834037	0.6917	0.3083	0.6917	0.142338
728	0.834037	0.6917	0.3083	0.6917	0.142338
729	0.834037	0.6917	0.3083	0.6917	0.142338
730	0.834037	0.6917	0.3083	0.6917	0.142338
731	0.834037	0.6917	0.3083	0.6917	0.142338
732	0.834037	0.6917	0.3083	0.6917	0.142338
733	0.834037	0.6917	0.3083	0.6917	0.142338
734	0.834037	0.6917	0.3083	0.6917	0.142338
735	0.834037	0.6917	0.3083	0.6917	0.142338
736	0.834037	0.6917	0.3083	0.6917	0.142338
737	0.834037	0.6917	0.3083	0.6917	0.142338
738	0.834037	0.6917	0.3083	0.6917	0.142338
739	0.834037	0.6917	0.3083	0.6917	0.142338
740	0.834037	0.6917	0.3083	0.6917	0.142338
741	0.834037	0.6917	0.3083	0.6917	0.142338
742	0.834037	0.6917	0.3083	0.6917	0.142338
743	0.834037	0.6917	0.3083	0.6917	0.142338
744	0.834037	0.6917	0.3083	0.6917	0.142338
745	0.834037	0.6917	0.3083	0.6917	0.142338
746	0.834037	0.6917	0.3083	0.6917	0.142338
747	0.834037	0.6917	0.3083	0.6917	0.142338
748	0.834037	0.6917	0.3083	0.6917	0.142338
749	0.834037	0.6917	0.3083	0.6917	0.142338
750	0.834037	0.6917	0.3083	0.6917	0.142338
751	0.834037	0.6917	0.3083	0.6917	0.142338
752	0.834037	0.6917	0.3083	0.6917	0.142338
753	0.834037	0.6917	0.3083	0.6917	0.142338
754	0.834037	0.6917	0.3083	0.6917	0.142338
755	0.834037	0.6917	0.3083	0.6917	0.142338
756	0.834037	0.6917	0.3083	0.6917	0.142338
757	0.834037	0.6917	0.3083	0.6917	0.142338
758	0.834037	0.6917	0.3083	0.6917	0.142338
759	0.834037	0.6917	0.3083	0.6917	0.142338
760	0.834037	0.6917	0.3083	0.6917	0.142338
761	0.834037	0.6917	0.3083	0.6917	0.142338
762	0.834037	0.6917	0.3083	0.6917	0.142338
763	0.834037	0.6917	0.3083	0.6917	0.142338
764	0.834037	0.6917	0.3083	0.6917	0.142338
765	0.834037	0.6917	0.3083	0.6917	0.142338
766	0.834037	0.6917	0.3083	0.6917	0.142338
767	0.834037	0.6917	0.3083	0.6917	0.142338
768	0.834037	0.6917	0.3083	0.6917	0.142338
769	0.834037	0.6917	0.3083	0.6917	0.142338
770	0.834037	0.6917	0.3083	0.6917	0.142338
771	0.834037	0.6917	0.3083	0.6917	0.142338
772	0.834037	0.6917	0.3083	0.6917	0.142338
773	0.834037	0.6917	0.3083	0.6917	0.142338
774	0.834037	0.6917	0.3083	0.6917	0.142338
775	0.834037	0.6917	0.3083	0.6917	0.142338
776	0.834037	0.6917	0.3083	0.6917	0.142338
777	0.834037	0.6917	0.3083	0.6917	0.142338
778	0.834037	0.6917	0.3083	0.6917	0.142338
779	0.834037	0.6917	0.3083	0.6917	0.142338
780	0.834037	0.6917	0.3083	0.6917	0.142338
781	0.834037	0.6917	0.3083	0.6917	0.142338
782	0.834037	0.6917	0.3083	0.6917	0.142338
783	0.834037	0.6917	0.3083	0.6917	0.142338
784	0.834037	0.6917	0.3083	0.6917	0.142338
785	0.834037	0.6917	0.3083	0.6917	0.142338
786	0.834037	0.6917	0.3083	0.6917	0.142338
787	0.834037	0.6917	0.3083	0.6917	0.142338
788	0.834037	0.6917	0.3083	0.6917	0.142338
789	0.834037	0.6917	0.3083	0.6917	0.142338
790	0.834037	0.6917	0.3083	0.6917	0.142338
791	0.834037	0.6917	0.3083	0.6917	0.142338
792	0.834037	0.6917	0.3083	0.6917	0.142338
793	0.834037	0.6917	0.3083	0.6917	0.142338
794	0.834037	0.6917	0.3083	0.6917	0.142338
795	0.834037	0.6917	0.3083	0.6917	0.142338
796	0.834037	0.6917	0.3083	0.6917	0.142338
797	0.834037	0.6917	0.3083	0.6917	0.142338
798	0.834037	0.6917	0.3083	0.6917	0.142338
799	0.834037	0.6917	0.3083	0.6917	0.142338
800	0.834037	0.6917	0.3083	0.6917	0.142338
801	0.834037	0.6917	0.3083	0.6917	0.142338
802	0.834037	0.6917	0.3083	0.6917	0.142338
803	0.834037	0.6917	0.3083	0.6917	0.142338
804	0.834037	0.6917	0.3083	0.6917	0.142338
805	0.834037	0.6917	0.3083	0.6917	0.142338
806	0.834037	0.6917	0.3083	0.6917	0.142338
807	0.834037	0.6917	0.3083	0.6917	0.142338
808	0.834037	0.6917	0.3083	0.6917	0.142338
809	0.834037	0.6917	0.3083	0.6917	0.142338
810	0.834037	0.6917	0.3083	0.6917	0.142338
811	0.834037	0.6917	0.3083	0.6917	0.142338
812	0.834037	0.6917	0.3083	0.6917	0.142338
813	0.834037	0.6917	0.3083	0.6917	0.142338
814	0.834037	0.6917	0.3083	0.6917	0.142338
815	0.834037	0.6917	0.3083	0.6917	0.142338
816	0.834037	0.6917	0.3083	0.6917	0.142338
817	0.834037	0.6917	0.3083	0.6917	0.142338
818	0.834037	0.6917	0.3083	0.6917	0.142338
819	0.834037	0.6917	0.3083	0.6917	0.142338
820	0.834037	0.6917	0.3083	0.6917	0.142338
821	0.834037	0.6917	0.3083	0.6917	0.142338
822	0.834037	0.6917	0.3083	0.6917	0.142338
823	0.834037	0.6917	0.3083	0.6917	0.142338
824	0.834037	0.6917	0.3083	0.6917	0.142338
825	0.834037	0.6917	0.3083	0.6917	0.142338
826	0.834037	0.6917	0.3083	0.6917	0.142338
827	0.834037	0.6917	0.3083	0.6917	0.142338
828	0.834037	0.6917	0.3083	0.6917	0.142338
829	0.834037	0.6917	0.3083	0.6917	0.142338
830	0.834037	0.6917	0.3083	0.6917	0.142338
831	0.834037	0.6917	0.3083	0.6917	0.142338
832	0.834037	0.6917	0.3083	0.6917	0.142338
833	0.834037	0.6917	0.3083	0.6917	0.142338
834	0.834037	0.6917	0.3083	0.6917	0.142338
835	0.834037	0.6917	0.3083	0.6917	0.142338
836	0.834037	0.6917	0.3083	0.6917	0.142338
837	0.834037	0.6917	0.3083	0.6917	0.142338
838	0.834037	0.6917	0.3083	0.6917	0.142338
839	0.834037	0.6917	0.3083	0.6917	0.142338
840	0.834037	0.6917	0.3083	0.6917	0.142338
841	0.834037	0.6917	0.3083	0.6917	0.142338
842	0.834037	0.6917	0.3083	0.6917	0.142338
843	0.834037	0.6917	0.3083	0.6917	0.142338
844	0.834037	0.6917	0.3083	0.6917	0.142338
845	0.834037	0.6917	0.3083	0.6917	0.142338
846	0.834037	0.6917	0.3083	0.6917	0.142338
847	0.834037	0.6917	0.3083	0.6917	0.142338
848	0.834037	0.6917	0.3083	0.6917	0.142338
849	0.834037	0.6917	0.3083	0.6917	0.142338
850	0.834037	0.6917	0.3083	0.6917	0.142338
851	0.834037	0.6917	0.3083	0.6917	0.142338
852	0.834037	0.6917	0.3083	0.6917	0.142338
853	0.834037	0.6917	0.3083	0.6917	0.142338
854	0.834037	0.6917	0.3083	0.6917	0.142338
855	0.834037	0.6917	0.3083	0.6917	0.142338
856	0.834037	0.6917	0.3083	0.6917	0.142338
857	0.834037	0.6917	0.3083	0.6917	0.142338
858	0.834037	0.6917	0.3083	0.6917	0.142338
859	0.834037	0.6917	0.3083	0.6917	0.142338
860	0.834037	0.6917	0.3083	0.6917	0.142338
861	0.834037	0.6917	0.3083	0.6917	0.142338
862	0.834037	0.6917	0.3083	0.6917	0.142338
863	0.834037	0.6917	0.3083	0.6917	0.142338
864	0.834037	0.6917	0.3083	0.6917	0.142338
865	0.834037	0.6917	0.3083	0.6917	0.142338
866	0.834037	0.6917	0.3083	0.6917	0.142338
867	0.834037	0.6917	0.3083	0.6917	0.142338
868	0.834037	0.6917	0.3083	0.6917	0.142338
869	0.834037	0.6917	0.3083	0.6917	0.142338
870	0.834037	0.6917	0.3083	0.6917	0.142338
871	0.834037	0.6917	0.3083	0.6917	0.142338
872	0.834037	0.6917	0.3083	0.6917	0.142338
873	0.834037	0.6917	0.3083	0.6917	0.142338
874	0.834037	0.6917	0.3083	0.6917	0.142338
875	0.834037	0.6917	0.3083	0.6917	0.142338
876	0.834037	0.6917	0.3083	0.6917	0.142338
877	0.834037	0.6917	0.3083	0.6917	0.142338
878	0.834037	0.6917	0.3083	0.6917	0.142338
879	0.834037	0.6917	0.3083	0.6917	0.142338
880	0.834037	0.6917	0.3083	0.6917	0.142338
881	0.834037	0.6917	0.3083	0.6917	0.142338
882	0.834037	0.6917	0.3083	0.6917	0.142338
883	0.834037	0.6917	0.3083	0.6917	0.142338
884	0.834037	0.6917	0.3083	0.6917	0.142338
885	0.834037	0.6917	0.3083	0.6917	0.142338
886	0.834037	0.6917	0.3083	0.6917	0.142338
887	0.834037	0.6917	0.3083	0.6917	0.142338
888	0.834037	0.6917	0.3083	0.6917	0.142338
889	0.834037	0.6917	0.3083	0.6917	0.142338
890	0.834037	0.6917	0.3083	0.6917	0.142338
891	0.834037	0.6917	0.3083	0.6917	0.142338
892	0.834037	0.6917	0.3083	0.6917	0.142338
893	0.834037	0.6917	0.3083	0.6917	0.142338
894	0.834037	0.6917	0.3083	0.6917	0.142338
895	0.834037	0.6917	0.3083	0.6917	0.142338
896	0.834037	0.6917	0.3083	0.6917	0.142338
897	0.834037	0.6917	0.3083	0.6917	0.142338
898	0.834037	0.6917	0.3083	0.6917	0.142338
899	0.834037	0.6917	0.3083	0.6917	0.142338
900	0.834037	0.6917	0.3083	0.6917	0.142338
901	0.834037	0.6917	0.3083	0.6917	0.142338
902	0.834037	0.6917	0.3083	0.6917	0.142338
903	0.834037	0.6917	0.3083	0.6917	0.142338
904	0.834037	0.6917	0.3083	0.6917	0.142338
905	0.834037	0.6917	0.3083	0.6917	0.142338
906	0.834037	0.6917	0.3083	0.6917	0.142338
907	0.834037	0.6917	0.3083	0.6917	0.142338
908	0.834037	0.6917	0.3083	0.6917	0.142338
909	0.834037	0.6917	0.3083	0.6917	0.142338
910	0.834037	0.6917	0.3083	0.6917	0.142338
911	0.834037	0.6917	0.3083	0.6917	0.142338
912	0.834037	0.6917	0.3083	0.6917	0.142338
913	0.834037	0.6917	0.3083	0.6917	0.142338
914	0.834037	0.6917	0.3083	0.6917	0.142338
915	0.834037	0.6917	0.3083	0.6917	0.142338
916	0.834037	0.6917	0.3083	0.6917	0.142338
917	0.834037	0.6917	0.3083	0.6917	0.142338
918	0.834037	0.6917	0.3083	0.6917	0.142338
919	0.834037	0.6917	0.3083	0.6917	0.142338
920	0.834037	0.6917	0.3083	0.6917	0.142338
921	0.834037	0.6917	0.3083	0.6917	0.142338
922	0.834037	0.6917	0.3083	0.6917	0.142338
923	0.834037	0.6917	0.3083	0.6917	0.142338
924	0.834037	0.6917	0.3083	0.6917	0.142338
925	0.834037	0.6917	0.3083	0.6917	0.142338
926	0.834037	0.6917	0.3083	0.6917	0.142338
927	0.834037	0.6917	0.3083	0.6917	0.142338
928	0.834037	0.6917	0.3083	0.6917	0.142338
929	0.834037	0.6917	0.3083	0.6917	0.142338
930	0.834037	0.6917	0.3083	0.6917	0.142338
931	0.834037	0.6917	0.3083	0.6917	0.142338
932	0.834037	0.6917	0.3083	0.6917	0.142338
933	0.834037	0.6917	0.3083	0.6917	0.142338
934	0.834037	0.6917	0.3083	0.6917	0.142338
935	0.834037	0.6917	0.3083	0.6917	0.142338
936	0.834037	0.6917	0.3083	0.6917	0.142338
937	0.834037	0.6917	0.3083	0.6917	0.142338
938	0.834037	0.6917	0.3083	0.6917	0.142338
939	0.834037	0.6917	0.3083	0.6917	0.142338
940	0.834037	0.6917	0.3083	0.6917	0.142338
941	0.834037	0.6917	0.3083	0.6917	0.142338
942	0.834037	0.6917	0.3083	0.6917	0.142338
943	0.834037	0.6917	0.3083	0.6917	0.142338
944	0.834037	0.6917	0.3083	0.6917	0.142338
945	0.834037	0.6917	0.3083	0.6917	0.142338
946	0.834037	0.6917	0.3083	0.6917	0.142338
947	0.834037	0.6917	0.3083	0.6917	0.142338
948	0.834037	0.6917	0.3083	0.6917	0.142338
949	0.834037	0.6917	0.3083	0.6917	0.142338
950	0.834037	0.6917	0.3083	0.6917	0.142338
951	0.834037	0.6917	0.3083	0.6917	0.142338
952	0.834037	0.6917	0.3083	0.6917	0.142338
953	0.834037	0.6917	0.3083	0.6917	0.142338
954	0.834037	0.6917	0.3083	0.6917	0.142338
955	0.834037	0.6917	0.3083	0.6917	0.142338
956	0.834037	0.6917	0.3083	0.6917	0.142338
957	0.834037	0.6917	0.3083	0.6917	0.142338
958	0.834037	0.6917	0.3083	0.6917	0.142338
959	0.834037	0.6917	0.3083	0.6917	0.142338
960	0.834037	0.6917	0.3083	0.6917	0.142338
961	0.834037	0.6917	0.3083	0.6917	0.142338
962	0.834037	0.6917	0.3083	0.6917	0.142338
963	0.834037	0.6917	0.3083	0.6917	0.142338
964	0.834037	0.6917	0.3083	0.6917	0.142338
965	0.834037	0.6917	0.3083	0.6917	0.142338
966	0.834037	0.6917	0.3083	0.6917	0.142338
967	0.834037	0.6917	0.3083	0.6917	0.142338
968	0.834037	0.6917	0.3083	0.6917	0.142338
969	0.834037	0.6917	0.3083	0.6917	0.142338
970	0.834037	0.6917	0.3083	0.6917	0.142338
971	0.834037	0.6917	0.3083	0.6917	0.142338
972	0.834037	0.6917	0.3083	0.6917	0.142338
973	0.834037	0.6917	0.3083	0.6917	0.142338
974	0.834037	0.6917	0.3083	0.6917	0.142338
975	0.834037	0.6917	0.3083	0.6917	0.142338
976	0.834037	0.6917	0.3083	0.6917	0.142338
977	0.834037	0.6917	0.3083	0.6917	0.142338
978	0.834037	0.6917	0.3083	0.6917	0.142338
979	0.834037	0.6917	0.3083	0.6917	0.142338
980	0.834037	0.6917	0.3083	0.6917	0.142338
981	0.834037	0.6917	0.3083	0.6917	0.142338
982	0.834037	0.6917	0.3083	0.6917	0.142338
983	0.834037	0.6917	0.3083	0.6917	0.142338
984	0.834037	0.6917	0.3083	0.6917	0.142338
985	0.834037	0.6917	0.3083	0.6917	0.142338
986	0.834037	0.6917	0.3083	0.6917	0.142338
987	0.834037	0.6917	0.3083	0.6917	0.142338
988	0.834037	0.6917	0.3083	0.6917	0.142338
989	0.834037	0.6917	0.3083	0.6917	0.142338
990	0.834037	0.6917	0.3083	0.6917	0.142338
991	0.834037	0.6917	0.3083	0.6917	0.142338
992	0.834037	0.6917	0.3083	0.6917	0.142338
993	0.834037	0.6917	0.3083	0.6917	0.142338
994	0.834037	0.6917	0.3083	0.6917	0.142338
995	0.834037	0.6917	0.3083	0.6917	0.142338
996	0.834037	0.6917	0.3083	0.6917	0.142338
997	0.834037	0.6917	0.3083	0.6917	0.142338
998	0.834037	0.6917	0.3083	0.6917	0.142338
999	0.834037	0.6917	0.3083	0.6917	0.142338
1000	0.834037	0.6917	0.3083	0.6917	0.142338
1001	0.834037	0.6917	0.3083	0.6917	0.142338
1002	0.834037	0.6917	0.3083	0.6917	0.142338
1003	0.834037	0.6917	0.3083	0.6917	0.142338
1004	0.834037	0.6917	0.3083	0.6917	0.142338
1005	0.834037	0.6917	0.3083	0.6917	0.142338
1006	0.834037	0.6917	0.3083	0.6917	0.142338
1007	0.834037	0.6917	0.3083	0.6917	0.142338
1008	0.834037	0.6917	0.3083	0.6917	0.142338
1009	0.834037	0.6917	0.3083	0.6917	0.142338
1010	0.834037	0.6917	0.3083	0.6917	0.142338
1011	0.834037	0.6917	0.3083	0.6917	0.142338
1012	0.834037	0.6917	0.3083	0.6917	0.142338
1013	0.834037	0.6917	0.3083	0.6917	0.142338
1014	0.834037	0.6917	0.3083	0.6917	0.142338
1015	0.834037	0.6917	0.3083	0.6917	0.142338
1016	0.834037	0.6917	0.3083	0.6917	0.142338
1017	0.834037	0.6917	0.3083	0.6917	0.142338
1018	0.834037	0.6917	0.3083	0.6917	0.142338
1019	0.834037	0.6917	0.3083	0.6917	0.142338
1020	0.834037	0.6917	0.3083	0.6917	0.142338
1021	0.834037	0.6917	0.3083	0.6917	0.142338
1022	0.834037	0.6917	0.3083	0.6917	0.142338
1023	0.834037	0.6917	0.3083	0.6917	0.142338
1024	0.834037	0.6917	0.3083	0.6917	0.142338
1025	0.834037	0.6917	0.3083	0.6917	0.142338
1026	0.834037	0.6917	0.3083	0.6917	0.142338
1027	0.834037	0.6917	0.3083	0.6917	0.142338
1028	0.834037	0.6917	0.3083	0.6917	0.142338
1029	0.834037	0.6917	0.3083	0.6917	0.142338
1030	0.834037	0.6917	0.3083	0.6917	0.142338
1031	0.834037	0.6917	0.3083	0.6917	0.142338
1032	0.834037	0.6917	0.3083	0.6917	0.142338
1033	0.834037	0.6917	0.3083	0.6917	0.142338
1034	0.834037	0.6917	0.3083	0.6917	0.142338
1035	0.834037	0.6917	0.3083	0.6917	0.142338
1036	0.834037	0.6917	0.3083	0.6917	0.142338
1037	0.834037	0.6917	0.3083	0.6917	0.142338
1038	0.834037	0.6917	0.3083	0.6917	0.142338
1039	0.834037	0.6917	0.3083	0.6917	0.142338
1040	0.834037	0.6917	0.3083	0.6917	0.142338
1041	0.834037	0.6917	0.3083	0.6917	0.142338
1042	0.834037	0.6917	0.3083	0.6917	0.142338
1043	0.834037	0.6917	0.3083	0.6917	0.142338
1044	0.834037	0.6917	0.3083	0.6917	0.142338
1045	0.834037	0.6917	0.3083	0.6917	0.142338
1046	0.834037	0.6917	0.3083	0.6917	0.142338
1047	0.834037	0.6917	0.3083	0.6917	0.142338
1048	0.834037	0.6917	0.3083	0.6917	0.142338
1049	0.834037	0.6917	0.3083	0.6917	0.142338
1050	0.834037	0.6917	0.3083	0.6917	0.142338
1051	0.834037	0.6917	0.3083	0.6917	0.142338
1052	0.834037	0.6917	0.3083	0.6917	0.142338
1053	0.834037	0.6917	0.3083	0.6917	0.142338
1054	0.834037	0.6917	0.3083	0.6917	0.142338
1055	0.834037	0.6917	0.3083	0.6917	0.142338
1056	0.834037	0.6917	0.3083	0.6917	0.142338
1057	0.834037	0.6917	0.3083	0.6917	0.142338
1058	0.834037	0.6917	0.3083	0.6917	0.142338
1059	0.834037	0.6917	0.3083	0.6917	0.142338
1060	0.834037	0.6917	0.3083	0.6917	0.142338
1061	0.834037	0.6917	0.3083	0.6917	0.142338
1062	0.834037	0.6917	0.3083	0.6917	0.142338
1063	0.834037	0.6917	0.3083	0.6917	0.142338
1064	0.834037	0.6917	0.3083	0.6917	0.142338
1065	0.834037	0.6917	0.3083	0.6917	0.142338
1066	0.834037	0.6917	0.3083	0.6917	0.142338
1067	0.834037	0.6917	0.3083	0.6917	0.142338
1068	0.834037	0.6917	0.3083	0.6917	0.142338
1069	0.834037	0.6917	0.3083	0.6917	0.142338
1070	0.834037	0.6917	0.3083	0.6917	0.142338
1071	0.834037	0.6917	0.3083	0.6917	0.142338
1072	0.834037	0.6917	0.3083	0.6917	0.142338
1073	0.834037	0.6917	0.3083	0.6917	0.142338
1074	0.834037	0.6917	0.3083	0.6917	0.142338
1075	0.834037	0.6917	0.3083	0.6917	0.142338
1076	0.834037	0.6917	0.3083	0.6917	0.142338
1077	0.834037	0.6917	0.3083	0.6917	0.142338
1078	0.834037	0.6917	0.3083	0.6917	0.142338
1079	0.834037	0.6917	0.3083	0.6917	0.142338
1080	0.834037	0.6917	0.3083	0.6917	0.142338
1081	0.834037	0.6917	0.3083	0.6917	0.142338
1082	0.834037	0.6917	0.3083	0.6917	0.142338
1083	0.834037	0.6917	0.3083	0.6917	0.142338
1084	0.834037	0.6917	0.3083	0.6917	0.142338
1085	0.834037	0.6917	0.3083	0.6917	0.142338
1086	0.834037	0.6917	0.3083	0.6917	0.142338
1087	0.834037	0.6917	0.3083	0.6917	0.142338
1088	0.834037	0.6917	0.3083	0.6917	0.142338
1089	0.834037	0.6917	0.3083	0.6917	0.142338
1090	0.834037	0.6917	0.3083	0.6917	0.142338
1091	0.834037	0.6917	0.3083	0.6917	0.142338
1092	0.834037	0.6917	0.3083	0.6917	0.142338
1093	0.834037	0.6917	0.3083	0.6917	0.142338
1094	0.834037	0.6917	0.3083	0.6917	0.142338
1095	0.834037	0.6917	0.3083	0.6917	0.142338
1096	0.834037	0.6917	0.3083	0.6917	0.142338
1097	0.834037	0.6917	0.3083	0.6917	0.142338
1098	0.834037	0.6917	0.3083	0.6917	0.142338
1099	0.834037	0.6917	0.3083	0.6917	0.142338
1100	0.834037	0.6917	0.3083	0.6917	0.142338
1101	0.834037	0.6917	0.3083	0.6917	0.142338
1102	0.834037	0.6917	0.3083	0.6917	0.142338
1103	0.834037	0.6917	0.3083	0.6917	0.142338
1104	0.834037	0.6917	0.3083	0.6917	0.142338
1105	0.834037	0.6917	0.3083	0.6917	0.142338
1106	0.834037	0.6917	0.3083	0.6917	0.142338
1107	0.834037	0.6917	0.3083	0.6917	0.142338
1108	0.834037	0.6917	0.3083	0.6917	0.142338
1109	0.834037	0.6917	0.3083	0.6917	0.142338
1110	0.834037	0.6917	0.3083	0.6917	0.142338
1111	0.834037	0.6917	0.3083	0.6917	0.142338
1112	0.834037	0.6917	0.3083	0.6917	0.142338
1113	0.834037	0.6917	0.3083	0.6917	0.142338
1114	0.834037	0.6917	0.3083	0.6917	0.142338
1115	0.834037	0.6917	0.3083	0.6917	0.142338
1116	0.834037	0.6917	0.3083	0.6917	0.142338
1117	0.834037	0.6917	0.3083	0.6917	0.142338
1118	0.834037	0.6917	0.3083	0.6917	0.142338
1119	0.834037	0.6917	0.3083	0.6917	0.142338
1120	0.834037	0.6917	0.3083	0.6917	0.142338
1121	0.834037	0.6917	0.3083	0.6917	0.142338
1122	0.834037	0.6917	0.3083	0.6917	0.142338
1123	0.834037	0.6917	0.3083	0.6917	0.142338
1124	0.834037	0.6917	0.3083	0.6917	0.142338
1125	0.834037	0.6917	0.3083	0.6917	0.142338
1126	0.834037	0.6917	0.3083	0.6917	0.142338
1127	0.834037	0.6917	0.3083	0.6917	0.142338
1128	0.834037	0.6917	0.3083	0.6917	0.142338
1129	0.834037	0.6917	0.3083	0.6917	0.142338
1130	0.834037	0.6917	0.3083	0.6917	0.142338
1131	0.834037	0.6917	0.3083	0.6917	0.142338
1132	0.834037	0.6917	0.3083	0.6917	0.142338
1133	0.834037	0.6917	0.3083	0.6917	0.142338
1134	0.834037	0.6917	0.3083	0.6917	0.142338
1135	0.834037	0.6917	0.3083	0.6917	0.142338
1136	0.834037	0.6917	0.3083	0.6917	0.142338
1137	0.834037	0.6917	0.3083	0.6917	0.142338
1138	0.834037	0.6917	0.3083	0.6917	0.142338
1139	0.834037	0.6917	0.3083	0.6917	0.142338
1140	0.834037	0.6917	0.3083	0.6917	0.142338
1141	0.834037	0.6917	0.3083	0.6917	0.142338
1142	0.834037	0.6917	0.3083	0.6917	0.142338
1143	0.834037	0.6917	0.3083	0.6917	0.142338
1144	0.834037	0.6917	0.3083	0.6917	0.142338
1145	0.834037	0.6917	0.3083	0.6917	0.142338
1146	0.834037	0.6917	0.3083	0.6917	0.142338
1147	0.834037	0.6917	0.3083	0.6917	0.142338
1148	0.834037	0.6917	0.3083	0.6917	0.142338
1149	0.834037	0.6917	0.3083	0.6917	0.142338
1150	0.834037	0.6917	0.3083	0.6917	0.142338
1151	0.834037	0.6917	0.3083	0.6917	0.142338
1152	0.834037	0.6917	0.3083	0.6917	0.142338
1153	0.834037	0.6917	0.3083	0.6917	0.142338
1154	0.834037	0.6917	0.3083	0.6917	0.142338
1155	0.834037	0.6917	0.3083	0.6917	0.142338
1156	0.834037	0.6917	0.3083	0.6917	0.142338
1157	0.834037	0.6917	0.3083	0.6917	0.142338
1158	0.834037	0.6917	0.3083	0.6917	0.142338
1159	0.834037	0.6917	0.3083	0.6917	0.142338
1160	0.834037	0.6917	0.3083	0.6917	0.142338
1161	0.834037	0.6917	0.3083	0.6917	0.142338
1162	0.834037	0.6917	0.3083	0.6917	0.142338
1163	0.834037	0.6917	0.3083	0.6917	0.142338
1164	0.834037	0.6917	0.3083	0.6917	0.142338
1165	0.834037	0.6917	0.3083	0.6917	0.142338
1166	0.834037	0.6917	0.3083	0.6917	0.142338
1167	0.834037	0.6917	0.3083	0.6917	0.142338
1168	0.834037	0.6917	0.3083	0.6917	0.142338
1169	0.834037	0.6917	0.3083	0.6917	0.142338
1170	0.834037	0.6917	0.3083	0.6917	0.142338
1171	0.834037	0.6917	0.3083	0.6917	0.142338
1172	0.834037	0.6917	0.3083	0.6917	0.142338
1173	0.834037	0.6917	0.3083	0.6917	0.142338
1174	0.834037	0.6917	0.3083	0.6917	0.142338
1175	0.834037	0.6917	0.3083	0.6917	0.142338
1176	0.834037	0.6917	0.3083	0.6917	0.142338
1177	0.834037	0.6917	0.3083	0.6917	0.142338
1178	0.834037	0.6917	0.3083	0.6917	0.142338
1179	0.834037	0.6917	0.3083	0.6917	0.142338
1180	0.834037	0.6917	0.3083	0.6917	0.142338
1181	0.834037	0.6917	0.3083	0.6917	0.142338
1182	0.834037	0.6917	0.3083	0.6917	0.142338
1183	0.834037	0.6917	0.3083	0.6917	0.142338
1184	0.834037	0.6917	0.3083	0.6917	0.142338
1185	0.834037	0.6917	0.3083	0.6917	0.142338
1186	0.834037	0.6917	0.3083	0.6917	0.142338
1187	0.834037	0.6917	0.3083	0.6917	0.142338
1188	0.834037	0.6917	0.3083	0.6917	0.142338
1189	0.834037	0.6917	0.3083	0.6917	0.142338
1190	0.834037	0.6917	0.3083	0.6917	0.142338
1191	0.834037	0.6917	0.3083	0.6917	0.142338
1192	0.834037	0.6917	0.3083	0.6917	0.142338
1193	0.834037	0.6917	0.3083	0.6917	0.142338
1194	0.834037	0.6917	0.3083	0.6917	0.142338
1195	0.834037	0.6917	0.3083	0.6917	0.142338
1196	0.834037	0.6917	0.3083	0.6917	0.142338
1197	0.834037	0.6917	0.3083	0.6917	0.142338
1198	0.834037	0.6917	0.3083	0.6917	0.142338
1199	0.834037	0.6917	0.3083	0.6917	0.142338
1200	0.834037	0.6917	0.3083	0.6917	0.142338
1201	0.834037	0.6917	0.3083	0.6917	0.142338
1202	0.834037	0.6917	0.3083	0.6917	0.142338
1203	0.834037	0.6917	0.3083	0.6917	0.142338
1204	0.834037	0.6917	0.3083	0.6917	0.142338
1205	0.834037	0.6917	0.3083	0.6917	0.142338
1206	0.834037	0.6917	0.3083	0.6917	0.142338
1207	0.834037	0.6917	0.3083	0.6917	0.142338
1208	0.834037	0.6917	0.3083	0.6917	0.142338
1209	0.834037	0.6917	0.3083	0.6917	0.142338
1210	0.834037	0.6917	0.3083	0.6917	0.142338
1211	0.834037	0.6917	0.3083	0.6917	0.142338
1212	0.834037	0.6917	0.3083	0.6917	0.142338
1213	0.834037	0.6917	0.3083	0.6917	0.142338
1214	0.834037	0.6917	0.3083	0.6917	0.142338
1215	0.834037	0.6917	0.3083	0.6917	0.142338
1216	0.834037	0.6917	0.3083	0.6917	0.142338
1217	0.834037	0.6917	0.3083	0.6917	0.142338
1218	0.834037	0.6917	0.3083	0.6917	0.142338
1219	0.834037	0.6917	0.3083	0.6917	0.142338
1220	0.834037	0.6917	0.3083	0.6917	0.142338
1221	0.834037	0.6917	0.3083	0.6917	0.142338
1222	0.834037	0.6917	0.3083	0.6917	0.142338
1223	0.834037	0.6917	0.3083	0.6917	0.142338
1224	0.834037	0.6917	0.3083	0.6917	0.142338
1225	0.834037	0.6917	0.3083	0.6917	0.142338
1226	0.834037	0.6917	0.3083	0.6917	0.142338
1227	0.834037	0.6917	0.3083	0.6917	0.142338
1228	0.834037	0.6917	0.3083	0.6917	0.142338
1229	0.834037	0.6917	0.3083	0.6917	0.142338
1230	0.834037	0.6917	0.3083	0.6917	0.142338
1231	0.834037	0.6917	0.3083	0.6917	0.142338
1232	0.834037	0.6917	0.3083	0.6917	0.142338
1233	0.834037	0.6917	0.3083	0.6917	0.142338
1234	0.834037	0.6917	0.3083	0.6917	0.142338
1235	0.834037	0.6917	0.3083	0.6917	0.142338
1236	0.834037	0.6917	0.3083	0.6917	0.142338
1237	0.834037	0.6917	0.3083	0.6917	0.142338
1238	0.834037	0.6917	0.3083	0.6917	0.142338
1239	0.834037	0.6917	0.3083	0.6917	0.142338
1240	0.834037	0.6917	0.3083	0.6917	0.142338
1241	0.834037	0.6917	0.3083	0.6917	0.142338
1242	0.834037	0.6917	0.3083	0.6917	0.142338
1243	0.834037	0.6917	0.3083	0.6917	0.142338
1244	0.834037	0.6917	0.3083	0.6917	0.142338
1245	0.834037	0.6917	0.3083	0.6917	0.142338
1246	0.834037	0.6917	0.3083	0.6917	0.142338
1247	0.834037	0.6917	0.3083	0.6917	0.142338
1248	0.834037	0.6917	0.3083	0.6917	0.142338
1249	0.834037	0.6917	0.3083	0.6917	0.142338
1250	0.834037	0.6917	0.3083	0.6917	0.142338
1251	0.834037	0.6917	0.3083	0.6917	0.142338
1252	0.834037	0.6917	0.3083	0.6917	0.142338
1253	0.834037	0.6917	0.3083	0.6917	0.142338
1254	0.834037	0.6917	0.3083	0.6917	0.142338
1255	0.834037	0.6917	0.3083	0.6917	0.142338
1256	0.834037	0.6917	0.3083	0.6917	0.142338
1257	0.834037	0.6917	0.3083	0.6917	0.142338
1258	0.834037	0.6917	0.3083	0.6917	0.142338
1259	0.834037	0.6917	0.3083	0.6917	0.142338
1260	0.834037	0.6917	0.3083	0.6917	0.142338
1261	0.834037	0.6917	0.3083	0.6917	0.142338
1262	0.834037	0.6917	0.3083	0.6917	0.142338
1263	0.834037	0.6917	0.3083	0.6917	0.142338
1264	0.834037	0.6917	0.3083	0.6917	0.142338
1265	0.834037	0.6917	0.3083	0.6917	0.142338
1266	0.834037	0.6917	0.3083	0.6917	0.142338
1267	0.834037	0.6917	0.3083	0.6917	0.142338
1268	0.834037	0.6917	0.3083	0.6917	0.142338
1269	0.834037	0.6917	0.3083	0.6917	0.142338
1270	0.834037	0.6917	0.3083	0.6917	0.142338
1271	0.834037	0.6917	0.3083	0.6917	0.142338
1272	0.834037	0.6917	0.3083	0.6917	0.142338
1273	0.834037	0.6917	0.3083	0.6917	0.142338
1274	0.834037	0.6917	0.3083	0.6917	0.142338
1275	0.834037	0.6917	0.3083	0.6917	0.142338
1276	0.834037	0.6917	0.3083	0.6917	0.142338
1277	0.834037	0.6917	0.3083	0.6917	0.142338
1278	0.834037	0.6917	0.3083	0.6917	0.142338
1279	0.834037	0.6917	0.3083	0.6917	0.142338
1280	0.834037	0.6917	0.3083	0.6917	0.142338
1281	0.834037	0.6917	0.3083	0.6917	0.142338
1282	0.834037	0.6917	0.3083	0.6917	0.142338
1283	0.834037	0.6917	0.3083	0.6917	0.142338
1284	0.834037	0.6917	0.3083	0.6917	0.142338
1285	0.834037	0.6917	0.3083	0.6917	0.142338
1286	0.834037	0.6917	0.3083	0.6917	0.142338
1287	0.834037	0.6917	0.3083	0.6917	0.142338
1288	0.834037	0.6917	0.3083	0.6917	0.142338
1289	0.834037	0.6917	0.3083	0.6917	0.142338
1290	0.834037	0.6917	0.3083	0.6917	0.142338
1291	0.834037	0.6917	0.3083	0.6917	0.142338
1292	0.834037	0.6917	0.3083	0.6917	0.142338
1293	0.834037	0.6917	0.3083	0.6917	0.142338
1294	0.834037	0.6917	0.3083	0.6917	0.142338
1295	0.834037	0.6917	0.3083	0.6917	0.142338
1296	0.834037	0.6917	0.3083	0.6917	0.142338
1297	0.834037	0.6917	0.3083	0.6917	0.142338
1298	0.834037	0.6917	0.3083	0.6917	0.142338
1299	0.834037	0.6917	0.3083	0.6917	0.142338
1300	0.834037	0.6917	0.3083	0.6917	0.142338
1301	0.834037	0.6917	0.3083	0.6917	0.142338
1302	0.834037	0.6917	0.3083	0.6917	0.142338
1303	0.834037	0.6917	0.3083	0.6917	0.142338
1304	0.834037	0.6917	0.3083	0.6917	0.142338
1305	0.834037	0.6917	0.3083	0.6917	0.142338
1306	0.834037	0.6917	0.3083	0.6917	0.142338
1307	0.834037	0.6917	0.3083	0.6917	0.142338
1308	0.834037	0.6917	0.3083	0.6917	0.142338
1309	0.834037	0.6917	0.3083	0.6917	0.142338
1310	0.834037	0.6917	0.3083	0.6917	0.142338
1311	0.834037	0.6917	0.3083	0.6917	0.142338
1312	0.834037	0.6917	0.3083	0.6917	0.142338
1313	0.834037	0.6917	0.3083	0.6917	0.142338
1314	0.834037	0.6917	0.3083	0.6917	0.142338
1315	0.834037	0.6917	0.3083	0.6917	0.142338
1316	0.834037	0.6917	0.3083	0.6917	0.142338
1317	0.834037	0.6917	0.3083	0.6917	0.142338
1318	0.834037	0.6917	0.3083	0.6917	0.142338
1319	0.834037	0.6917	0.3083	0.6917	0.142338
1320	0.834037	0.6917	0.3083	0.6917	0.142338
1321	0.834037	0.6917	0.3083	0.6917	0.142338
1322	0.834037	0.6917	0.3083	0.6917	0.142338
1323	0.834037	0.6917	0.3083	0.6917	0.142338
1324	0.834037	0.6917	0.3083	0.6917	0.142338
1325	0.834037	0.6917	0.3083	0.6917	0.142338
1326	0.834037	0.6917	0.3083	0.6917	0.142338
1327	0.834037	0.6917	0.3083	0.6917	0.142338
1328	0.834037	0.6917	0.3083	0.6917	0.142338
1329	0.834037	0.6917	0.3083	0.6917	0.142338
1330	0.834037	0.6917	0.3083	0.6917	0.142338
1331	0.834037	0.6917	0.3083	0.6917	0.142338
1332	0.834037	0.6917	0.3083	0.6917	0.142338
1333	0.834037	0.6917	0.3083	0.6917	0.142338
1334	0.834037	0.6917	0.3083	0.6917	0.142338
1335	0.834037	0.6917	0.3083	0.6917	0.142338
1336	0.834037	0.6917	0.3083	0.6917	0.142338
1337	0.834037	0.6917	0.3083	0.6917	0.142338
1338	0.834037	0.6917	0.3083	0.6917	0.142338
1339	0.834037	0.6917	0.3083	0.6917	0.142338
1340	0.834037	0.6917	0.3083	0.6917	0.142338
1341	0.834037	0.6917	0.3083	0.6917	0.142338
1342	0.834037	0.6917	0.3083	0.6917	0.142338
1343	0.834037	0.6917	0.3083	0.6917	0.142338
1344	0.834037	0.6917	0.3083	0.6917	0.142338
1345	0.834037	0.6917	0.3083	0.6917	0.142338
1346	0.834037	0.6917	0.3083	0.6917	0.142338
1347	0.834037	0.6917	0.3083	0.6917	0.142338
1348	0.834037	0.6917	0.3083	0.6917	0.142338
1349	0.834037	0.6917	0.3083	0.6917	0.142338
1350	0.834037	0.6917	0.3083	0.6917	0.142338
1351	0.834037	0.6917	0.3083	0.6917	0.142338
1352	0.834037	0.6917	0.3083	0.6917	0.142338
1353	0.834037	0.6917	0.3083	0.6917	0.142338
1354	0.834037	0.6917	0.3083	0.6917	0.142338
1355	0.834037	0.6917	0.3083	0.6917	0.142338
1356	0.834037	0.6917	0.3083	0.6917	0.142338
1357	0.834037	0.6917	0.3083	0.6917	0.142338
1358	0.834037	0.6917	0.3083	0.6917	0.142338
1359	0.834037	0.6917	0.3083	0.6917	0.142338
1360	0.834037	0.6917	0.3083	0.6917	0.142338
1361	0.834037	0.6917	0.3083	0.6917	0.142338
1362	0.834037	0.6917	0.3083	0.6917	0.142338
1363	0.834037	0.6917	0.3083	0.6917	0.142338
1364	0.834037	0.6917	0.3083	0.6917	0.142338
1365	0.834037	0.6917	0.3083	0.6917	0.142338
1366	0.834037	0.6917	0.3083	0.6917	0.142338
1367	0.834037	0.6917	0.3083	0.6917	0.142338
1368	0.834037	0.6917	0.3083	0.6917	0.142338
1369	0.834037	0.6917	0.3083	0.6917	0.142338
1370	0.834037	0.6917	0.3083	0.6917	0.142338
1371	0.834037	0.6917	0.3083	0.6917	0.142338
1372	0.834037	0.6917	0.3083	0.6917	0.142338
1373	0.834037	0.6917	0.3083	0.6917	0.142338
1374	0.834037	0.6917	0.3083	0.6917	0.142338
1375	0.834037	0.6917	0.3083	0.6917	0.142338
1376	0.834037	0.6917	0.3083	0.6917	0.142338
1377	0.834037	0.6917	0.3083	0.6917	0.142338
1378	0.834037	0.6917	0.3083	0.6917	0.142338
1379	0.834037	0.6917	0.3083	0.6917	0.142338
1380	0.834037	0.6917	0.3083	0.6917	0.142338
1381	0.834037	0.6917	0.3083	0.6917	0.142338
1382	0.834037	0.6917	0.3083	0.6917	0.142338
1383	0.834037	0.6917	0.3083	0.6917	0.142338
1384	0.834037	0.6917	0.3083	0.6917	0.142338
1385	0.834037	0.6917	0.3083	0.6917	0.142338
1386	0.834037	0.6917	0.3083	0.6917	0.142338
1387	0.834037	0.6917	0.3083	0.6917	0.142338
1388	0.834037	0.6917	0.3083	0.6917	0.142338
1389	0.834037	0.6917	0.3083	0.6917	0.142338
1390	0.834037	0.6917	0.3083	0.6917	0.142338
1391	0.834037	0.6917	0.3083	0.6917	0.142338
1392	0.834037	0.6917	0.3083	0.6917	0.142338
1393	0.834037	0.6917	0.3083	0.6917	0.142338
1394	0.834037	0.6917	0.3083	0.6917	0.142338
1395	0.834037	0.6917	0.3083	0.6917	0.142338
1396	0.834037	0.6917	0.3083	0.6917	0.142338
1397	0.834037	0.6917	0.3083	0.6917	0.142338
1398	0.834037	0.6917	0.3083	0.6917	0.142338
1399	0.834037	0.6917	0.3083	0.6917	0.142338
1400	0.834037	0.6917	0.3083	0.6917	0.142338
1401	0.834037	0.6917	0.3083	0.6917	0.142338
1402	0.834037	0.6917	0.3083	0.6917	0.142338
1403	0.834037	0.6917	0.3083	0.6917	0.142338
1404	0.834037	0.6917	0.3083	0.6917	0.142338
1405	0.834037	0.6917	0.3083	0.6917	0.142338
1406	0.834037	0.6917	0.3083	0.6917	0.142338
1407	0.834037	0.6917	0.3083	0.6917	0.142338
1408	0.834037	0.6917	0.3083	0.6917	0.142338
1409	0.834037	0.6917	0.3083	0.6917	0.142338
1410	0.834037	0.6917	0.3083	0.6917	0.142338
1411	0.834037	0.6917	0.3083	0.6917	0.142338
1412	0.834037	0.6917	0.3083	0.6917	0.142338
1413	0.834037	0.6917	0.3083	0.6917	0.142338
1414	0.834037	0.6917	0.3083	0.6917	0.142338
1415	0.834037	0.6917	0.3083	0.6917	0.142338
1416	0.834037	0.6917	0.3083	0.6917	0.142338
1417	0.834037	0.6917	0.3083	0.6917	0.142338
1418	0.834037	0.6917	0.3083	0.6917	0.142338
1419	0.834037	0.6917	0.3083	0.6917	0.142338
1420	0.834037	0.6917	0.3083	0.6917	0.142338
1421	0.834037	0.6917	0.3083	0.6917	0.142338
1422	0.834037	0.6917	0.3083	0.6917	0.142338
1423	0.834037	0.6917	0.3083	0.6917	0.142338
1424	0.834037	0.6917	0.3083	0.6917	0.142338
1425	0.834037	0.6917	0.3083	0.6917	0.142338
1426	0.834037	0.6917	0.3083	0.6917	0.142338
1427	0.834037	0.6917	0.3083	0.6917	0.142338
1428	0.834037	0.6917	0.3083	0.6917	0.142338
1429	0.834037	0.6917	0.3083	0.6917	0.142338
1430	0.834037	0.6917	0.3083	0.6917	0.142338
1431	0.834037	0.6917	0.3083	0.6917	0.142338
1432	0.834037	0.6917	0.3083	0.6917	0.142338
1433	0.834037	0.6917	0.3083	0.6917	0.142338
1434	0.834037	0.6917	0.3083	0.6917	0.142338
1435	0.834037	0.6917	0.3083	0.6917	0.142338
1436	0.834037	0.6917	0.3083	0.6917	0.142338
1437	0.834037	0.6917	0.3083	0.6917	0.142338
1438	0.834037	0.6917	0.3083	0.6917	0.142338
1439	0.834037	0.6917	0.3083	0.6917	0.142338
1440	0.834037	0.6917	0.3083	0.6917	0.142338
1441	0.834037	0.6917	0.3083	0.6917	0.142338
1442	0.834037	0.6917	0.3083	0.6917	0.142338
1443	0.834037	0.6917	0.3083	0.6917	0.142338
1444	0.834037	0.6917	0.3083	0.6917	0.142338
1445	0.834037	0.6917	0.3083	0.6917	0.142338
1446	0.834037	0.6917	0.3083	0.6917	0.142338
1447	0.834037	0.6917	0.3083	0.6917	0.142338
1448	0.834037	0.6917	0.3083	0.6917	0.142338
1449	0.834037	0.6917	0.3083	0.6917	0.142338
1450	0.834037	0.6917	0.3083	0.6917	0.142338
1451	0.834037	0.6917	0.3083	0.6917	0.142338
1452	0.834037	0.6917	0.3083	0.6917	0.142338
1453	0.834037	0.6917	0.3083	0.6917	0.142338
1454	0.834037	0.6917	0.3083	0.6917	0.142338
1455	0.834037	0.6917	0.3083	0.6917	0.142338
1456	0.834037	0.6917	0.3083	0.6917	0.142338
1457	0.834037	0.6917	0.3083	0.6917	0.142338
1458	0.834037	0.6917	0.3083	0.6917	0.142338
1459	0.834037	0.6917	0.3083	0.6917	0.142338
1460	0.834037	0.6917	0.3083	0.6917	0.142338
1461	0.834037	0.6917	0.3083	0.6917	0.142338
1462	0.834037	0.6917	0.3083	0.6917	0.142338
1463	0.834037	0.6917	0.3083	0.6917	0.142338
1464	0.834037	0.6917	0.3083	0.6917	0.142338
1465	0.834037	0.6917	0.3083	0.6917	0.142338
1466	0.834037	0.6917	0.3083	0.6917	0.142338
1467	0.834037	0.6917	0.3083	0.6917	0.142338
1468	0.834037	0.6917	0.3083	0.6917	0.142338
1469	0.834037	0.6917	0.3083	0.6917	0.142338
1470	0.834037	0.6917	0.3083	0.6917	0.142338
1471	0.834037	0.6917	0.3083	0.6917	0.142338
1472	0.834037	0.6917	0.3083	0.6917	0.142338
1473	0.834037	0.6917	0.3083	0.6917	0.142338
1474	0.834037	0.6917	0.3083	0.6917	0.142338
1475	0.834037	0.6917	0.3083	0.6917	0.142338
1476	0.834037	0.6917	0.3083	0.6917	0.142338
1477	0.834037	0.6917	0.3083	0.6917	0.142338
1478	0.834037	0.6917	0.3083	0.6917	0.142338
1479	0.834037	0.6917	0.3083	0.6917	0.142338
1480	0.834037	0.6917	0.3083	0.6917	0.142338
1481	0.834037	0.6917	0.3083	0.6917	0.142338
1482	0.834037	0.6917	0.3083	0.6917	0.142338
1483	0.834037	0.6917	0.3083	0.6917	0.142338
1484	0.834037	0.6917	0.3083	0.6917	0.142338
1485	0.834037	0.6917	0.3083	0.6917	0.142338
1486	0.834037	0.6917	0.3083	0.6917	0.142338
1487	0.834037	0.6917	0.3083	0.6917	0.142338
1488	0.834037	0.6917	0.3083	0.6917	0.142338
1489	0.834037	0.6917	0.3083	0.6917	0.142338
1490	0.834037	0.6917	0.3083	0.6917	0.142338
1491	0.834037	0.6917	0.3083	0.6917	0.142338
1492	0.834037	0.6917	0.3083	0.6917	0.142338
1493	0.834037	0.6917	0.3083	0.6917	0.142338
1494	0.834037	0.6917	0.3083	0.6917	0.142338
1495	0.834037	0.6917	0.3083	0.6917	0.142338
1496	0.834037	0.6917	0.3083	0.6917	0.142338
1497	0.834037	0.6917	0.3083	0.6917	0.142338
1498	0.834037	0.6917	0.3083	0.6917	0.142338
1499	0.834037	0.6917	0.3083	0.6917	0.142338
1500	0.834037	0.6917	0.3083	0.6917	0.142338
1501	0.834037	0.6917	0.3083	0.6917	0.142338
1502	0.834037	0.6917	0.3083	0.6917	0.142338
1503	0.834037	0.6917	0.3083	0.6917	0.142338
1504	0.834037	0.6917	0.3083	0.6917	0.142338
1505	0.834037	0.6917	0.3083	0.6917	0.142338
1506	0.834037	0.6917	0.3083	0.6917	0.142338
1507	0.834037	0.6917	0.3083	0.6917	0.142338
1508	0.834037	0.6917	0.3083	0.6917	0.142338
1509	0.834037	0.6917	0.3083	0.6917	0.142338
1510	0.834037	0.6917	0.3083	0.6917	0.142338
1511	0.834037	0.6917	0.3083	0.6917	0.142338
1512	0.834037	0.6917	0.3083	0.6917	0.142338
1513	0.834037	0.6917	0.3083	0.6917	0.142338
1514	0.834037	0.6917	0.3083	0.6917	0.142338
1515	0.834037	0.6917	0.3083	0.6917	0.142338
1516	0.834037	0.6917	0.3083	0.6917	0.142338
1517	0.834037	0.6917	0.3083	0.6917	0.142338
1518	0.834037	0.6917	0.3083	0.6917	0.142338
1519	0.834037	0.6917	0.3083	0.6917	0.142338
1520	0.834037	0.6917	0.3083	0.6917	0.142338
1521	0.834037	0.6917	0.3083	0.6917	0.142338
1522	0.834037	0.6917	0.3083	0.6917	0.142338
1523	0.834037	0.6917	0.3083	0.6917	0.142338
1524	0.834037	0.6917	0.3083	0.6917	0.142338
1525	0.834037	0.6917	0.3083	0.6917	0.142338
1526	0.834037	0.6917	0.3083	0.6917	0.142338
1527	0.834037	0.6917	0.3083	0.6917	0.142338
1528	0.834037	0.6917	0.3083	0.6917	0.142338
1529	0.834037	0.6917	0.3083	0.6917	0.142338
1530	0.834037	0.6917	0.3083	0.6917	0.142338
1531	0.834037	0.6917	0.3083	0.6917	0.142338
1532	0.834037	0.6917	0.3083	0.6917	0.142338
1533	0.834037	0.6917	0.3083	0.6917	0.142338
1534	0.834037	0.6917	0.3083	0.6917	0.142338
1535	0.834037	0.6917	0.3083	0.6917	0.142338
1536	0.834037	0.6917	0.3083	0.6917	0.142338
1537	0.834037	0.6917	0.3083	0.6917	0.142338
1538	0.834037	0.6917	0.3083	0.6917	0.142338
1539	0.834037	0.6917	0.3083	0.6917	0.142338
1540	0.834037	0.6917	0.3083	0.6917	0.142338
1541	0.834037	0.6917	0.3083	0.6917	0.142338
1542	0.834037	0.6917	0.3083	0.6917	0.142338
1543	0.834037	0.6917	0.3083	0.6917	0.142338
1544	0.834037	0.6917	0.3083	0.6917	0.142338
1545	0.834037	0.6917	0.3083	0.6917	0.142338
1546	0.834037	0.6917	0.3083	0.6917	0.142338
1547	0.834037	0.6917	0.3083	0.6917	0.142338
1548	0.834037	0.6917	0.3083	0.6917	0.142338
1549	0.834037	0.6917	0.3083	0.6917	0.142338
1550	0.834037	0.6917	0.3083	0.6917	0.142338
1551	0.834037	0.6917	0.3083	0.6917	0.142338
1552	0.834037	0.6917	0.3083	0.6917	0.142338
1553	0.834037	0.6917	0.3083	0.6917	0.142338
1554	0.834037	0.6917	0.3083	0.6917	0.142338
1555	0.834037	0.6917	0.3083	0.6917	0.142338
1556	0.834037	0.6917	0.3083	0.6917	0.142338
1557	0.834037	0.6917	0.3083	0.6917	0.142338
1558	0.834037	0.6917	0.3083	0.6917	0.142338
1559	0.834037	0.6917	0.3083	0.6917	0.142338
1560	0.834037	0.6917	0.3083	0.6917	0.142338
1561	0.834037	0.6917	0.3083	0.6917	0.142338
1562	0.834037	0.6917	0.3083	0.6917	0.142338
1563	0.834037	0.6917	0.3083	0.6917	0.142338
1564	0.834037	0.6917	0.3083	0.6917	0.142338
1565	0.834037	0.6917	0.3083	0.6917	0.142338
1566	0.834037	0.6917	0.3083	0.6917	0.142338
1567	0.834037	0.6917	0.3083	0.6917	0.142338
1568	0.834037	0.6917	0.3083	0.6917	0.142338
1569	0.834037	0.6917	0.3083	0.6917	0.142338
1570	0.834037	0.6917	0.3083	0.6917	0.142338
1571	0.834037	0.6917	0.3083	0.6917	0.142338
1572	0.834037	0.6917	0.3083	0.6917	0.142338
1573	0.834037	0.6917	0.3083	0.6917	0.142338
1574	0.834037	0.6917	0.3083	0.6917	0.142338
1575	0.834037	0.6917	0.3083	0.6917	0.142338
1576	0.834037	0.6917	0.3083	0.6917	0.142338
1577	0.834037	0.6917	0.3083	0.6917	0.142338
1578	0.834037	0.6917	0.3083	0.6917	0.142338
1579	0.834037	0.6917	0.3083	0.6917	0.142338
1580	0.834037	0.6917	0.3083	0.6917	0.142338
1581	0.834037	0.6917	0.3083	0.6917	0.142338
1582	0.834037	0.6917	0.3083	0.6917	0.142338
1583	0.834037	0.6917	0.3083	0.6917	0.142338
1584	0.834037	0.6917	0.3083	0.6917	0.142338
1585	0.834037	0.6917	0.3083	0.6917	0.142338
1586	0.834037	0.6917	0.3083	0.6917	0.142338
1587	0.834037	0.6917	0.3083	0.6917	0.142338
1588	0.834037	0.6917	0.3083	0.6917	0.142338
1589	0.834037	0.6917	0.3083	0.6917	0.142338
1590	0.834037	0.6917	0.3083	0.6917	0.142338
1591	0.834037	0.6917	0.3083	0.6917	0.142338
1592	0.834037	0.6917	0.3083	0.6917	0.142338
1593	0.834037	0.6917	0.3083	0.6917	0.142338
1594	0.834037	0.6917	0.3083	0.6917	0.142338
1595	0.834037	0.6917	0.3083	0.6917	0.142338
1596	0.834037	0.6917	0.3083	0.6917	0.142338
1597	0.834037	0.6917	0.3083	0.6917	0.142338
1598	0.834037	0.6917	0.3083	0.6917	0.142338
1599	0.834037	0.6917	0.3083	0.6917	0.142338
1600	0.834037	0.6917	0.3083	0.6917	0.142338
1601	0.834037	0.6917	0.3083	0.6917	0.142338
1602	0.834037	0.6917	0.3083	0.6917	0.142338
1603	0.834037	0.6917	0.3083	0.6917	0.142338
1604	0.834037	0.6917	0.3083	0.6917	0.142338
1605	0.834037	0.6917	0.3083	0.6917	0.142338
1606	0.834037	0.6917	0.3083	0.6917	0.142338
1607	0.834037	0.6917	0.3083	0.6917	0.142338
1608	0.834037	0.6917	0.3083	0.6917	0.142338
1609	0.834037	0.6917	0.3083	0.6917	0.142338
1610	0.834037	0.6917	0.3083	0.6917	0.142338
1611	0.834037	0.6917	0.3083	0.6917	0.142338
1612	0.834037	0.6917	0.3083	0.6917	0.142338
1613	0.834037	0.6917	0.3083	0.6917	0.142338
1614	0.834037	0.6917	0.3083	0.6917	0.142338
1615	0.834037	0.6917	0.3083	0.6917	0.142338
1616	0.834037	0.6917	0.3083	0.6917	0.142338
1617	0.834037	0.6917	0.3083	0.6917	0.142338
1618	0.834037	0.6917	0.3083	0.6917	0.142338
1619	0.834037	0.6917	0.3083	0.6917	0.142338
1620	0.834037	0.6917	0.3083	0.6917	0.142338
1621	0.834037	0.6917	0.3083	0.6917	0.142338
1622	0.834037	0.6917	0.3083	0.6917	0.142338
1623	0.834037	0.6917	0.3083	0.6917	0.142338
1624	0.834037	0.6917	0.3083	0.6917	0.142338
1625	0.834037	0.6917	0.3083	0.6917	0.142338
1626	0.834037	0.6917	0.3083	0.6917	0.142338
1627	0.834037	0.6917	0.3083	0.6917	0.142338
1628	0.834037	0.6917	0.3083	0.6917	0.142338
1629	0.834037	0.6917	0.3083	0.6917	0.142338
1630	0.834037	0.6917	0.3083	0.6917	0.142338
1631	0.834037	0.6917	0.3083	0.6917	0.142338
1632	0.834037	0.6917	0.3083	0.6917	0.142338
1633	0.834037	0.6917	0.3083	0.6917	0.142338
1634	0.834037	0.6917	0.3083	0.6917	0.142338
1635	0.834037	0.6917	0.3083	0.6917	0.142338
1636	0.834037	0.6917	0.3083	0.6917	0.142338
1637	0.834037	0.6917	0.3083	0.6917	0.142338
1638	0.834037	0.6917	0.3083	0.6917	0.142338
1639	0.834037	0.6917	0.3083	0.6917	0.142338
1640	0.834037	0.6917	0.3083	0.6917	0.142338
1641	0.834037	0.6917	0.3083	0.6917	0.142338
1642	0.834037	0.6917	0.3083	0.6917	0.142338
1643	0.834037	0.6917	0.3083	0.6917	0.142338
1644	0.834037	0.6917	0.3083	0.6917	0.142338
1645	0.834037	0.6917	0.3083	0.6917	0.142338
1646	0.834037	0.6917	0.3083	0.6917	0.142338
1647	0.834037	0.6917	0.3083	0.6917	0.142338
1648	0.834037	0.6917	0.3083	0.6917	0.142338
1649	0.834037	0.6917	0.3083	0.6917	0.142338
1650	0.834037	0.6917	0.3083	0.6917	0.142338
1651	0.834037	0.6917	0.3083	0.6917	0.142338
1652	0.834037	0.6917	0.3083	0.6917	0.142338
1653	0.834037	0.6917	0.3083	0.6917	0.142338
1654	0.834037	0.6917	0.3083	0.6917	0.142338
1655	0.834037	0.6917	0.3083	0.6917	0.142338
1656	0.834037	0.6917	0.3083	0.6917	0.142338
1657	0.834037	0.6917	0.3083	0.6917	0.142338
1658	0.834037	0.6917	0.3083	0.6917	0.142338
1659	0.834037	0.6917	0.3083	0.6917	0.142338
1660	0.834037	0.6917	0.3083	0.6917	0.142338
1661	0.834037	0.6917	0.3083	0.6917	0.142338
1662	0.834037	0.6917	0.3083	0.6917	0.142338
1663	0.834037	0.6917	0.3083	0.6917	0.142338
1664	0.834037	0.6917	0.3083	0.6917	0.142338
1665	0.834037	0.6917	0.3083	0.6917	0.142338
1666	0.834037	0.6917	0.3083	0.6917	0.142338
1667	0.834037	0.6917	0.3083	0.6917	0.142338
1668	0.834037	0.6917	0.3083	0.6917	0.142338
1669	0.834037	0.6917	0.3083	0.6917	0.142338
1670	0.834037	0.6917	0.3083	0.6917	0.142338
1671	0.834037	0.6917	0.3083	0.6917	0.142338
1672	0.834037	0.6917	0.3083	0.6917	0.142338
1673	0.834037	0.6917	0.3083	0.6917	0.142338
1674	0.834037	0.6917	0.3083	0.6917	0.142338
1675	0.834037	0.6917	0.3083	0.6917	0.142338
1676	0.834037	0.6917	0.3083	0.6917	0.142338
1677	0.834037	0.6917	0.3083	0.6917	0.142338
1678	0.834037	0.6917	0.3083	0.6917	0.142338
1679	0.834037	0.6917	0.3083	0.6917	0.142338
1680	0.834037	0.6917	0.3083	0.6917	0.142338
1681	0.834037	0.6917	0.3083	0.6917	0.142338
1682	0.834037	0.6917	0.3083	0.6917	0.142338
1683	0.834037	0.6917	0.3083	0.6917	0.142338
1684	0.834037	0.6917	0.3083	0.6917	0.142338
1685	0.834037	0.6917	0.3083	0.6917	0.142338
1686	0.834037	0.6917	0.3083	0.6917	0.142338
1687	0.834037	0.6917	0.3083	0.6917	0.142338
1688	0.834037	0.6917	0.3083	0.6917	0.142338
1689	0.834037	0.6917	0.3083	0.6917	0.142338
1690	0.834037	0.6917	0.3083	0.6917	0.142338
1691	0.834037	0.6917	0.3083	0.6917	0.142338
1692	0.834037	0.6917	0.3083	0.6917	0.142338
1693	0.834037	0.6917	0.3083	0.6917	0.142338
1694	0.834037	0.6917	0.3083	0.6917	0.142338
1695	0.834037	0.6917	0.3083	0.6917	0.142338
1696	0.834037	0.6917	0.3083	0.6917	0.142338
1697	0.834037	0.6917	0.3083	0.6917	0.142338
1698	0.834037	0.6917	0.3083	0.6917	0.142338
1699	0.834037	0.6917	0.3083	0.6917	0.142338
1700	0.834037	0.6917	0.3083	0.6917	0.142338
1701	0.834037	0.6917	0.3083	0.6917	0.142338
1702	0.834037	0.6917	0.3083	0.6917	0.142338
1703	0.834037	0.6917	0.3083	0.6917	0.142338
1704	0.834037	0.6917	0.3083	0.6917	0.142338
1705	0.834037	0.6917	0.3083	0.6917	0.142338
1706	0.834037	0.6917	0.3083	0.6917	0.142338
1707	0.834037	0.6917	0.3083	0.6917	0.142338
1708	0.834037	0.6917	0.3083	0.6917	0.142338
1709	0.834037	0.6917	0.3083	0.6917	0.142338
1710	0.834037	0.6917	0.3083	0.6917	0.142338
1711	0.834037	0.6917	0.3083	0.6917	0.142338
1712	0.834037	0.6917	0.3083	0.6917	0.142338
1713	0.834037	0.6917	0.3083	0.6917	0.142338
1714	0.834037	0.6917	0.3083	0.6917	0.142338
1715	0.834037	0.6917	0.3083	0.6917	0.142338
1716	0.834037	0.6917	0.3083	0.6917	0.142338
1717	0.834037	0.6917	0.3083	0.6917	0.142338
1718	0.834037	0.6917	0.3083	0.6917	0.142338
1719	0.834037	0.6917	0.3083	0.6917	0.142338
1720	0.834037	0.6917	0.3083	0.6917	0.142338
1721	0.834037	0.6917	0.3083	0.6917	0.142338
1722	0.834037	0.6917	0.3083	0.6917	0.142338
1723	0.834037	0.6917	0.3083	0.6917	0.142338
1724	0.834037	0.6917	0.3083	0.6917	0.142338
1725	0.834037	0.6917	0.3083	0.6917	0.142338
1726	0.834037	0.6917	0.3083	0.6917	0.142338
1727	0.834037	0.6917	0.3083	0.6917	0.142338
1728	0.834037	0.6917	0.3083	0.6917	0.142338
1729	0.834037	0.6917	0.3083	0.6917	0.142338
1730	0.834037	0.6917	0.3083	0.6917	0.142338
1731	0.834037	0.6917	0.3083	0.6917	0.142338
1732	0.834037	0.6917	0.3083	0.6917	0.142338
1733	0.834037	0.6917	0.3083	0.6917	0.142338
1734	0.834037	0.6917	0.3083	0.6917	0.142338
1735	0.834037	0.6917	0.3083	0.6917	0.142338
1736	0.834037	0.6917	0.3083	0.6917	0.142338
1737	0.834037	0.6917	0.3083	0.6917	0.142338
1738	0.834037	0.6917	0.3083	0.6917	0.142338
1739	0.834037	0.6917	0.3083	0.6917	0.142338
1740	0.834037	0.6917	0.3083	0.6917	0.142338
1741	0.834037	0.6917	0.3083	0.6917	0.142338
1742	0.834037	0.6917	0.3083	0.6917	0.142338
1743	0.834037	0.6917	0.3083	0.6917	0.142338
1744	0.834037	0.6917	0.3083	0.6917	0.142338
1745	0.834037	0.6917	0.3083	0.6917	0.142338
1746	0.834037	0.6917	0.3083	0.6917	0.142338
1747	0.834037	0.6917	0.3083	0.6917	0.142338
1748	0.834037	0.6917	0.3083	0.6917	0.142338
1749	0.834037	0.6917	0.3083	0.6917	0.142338
1750	0.834037	0.6917	0.3083	0.6917	0.142338
1751	0.834037	0.6917	0.3083	0.6917	0.142338
1752	0.834037	0.6917	0.3083	0.6917	0.142338
1753	0.834037	0.6917	0.3083	0.6917	0.142338
1754	0.834037	0.6917	0.3083	0.6917	0.142338
1755	0.834037	0.6917	0.3083	0.6917	0.142338
1756	0.834037	0.6917	0.3083	0.6917	0.142338
1757	0.834037	0.6917	0.3083	0.6917	0.142338
1758	0.834037	0.6917	0.3083	0.6917	0.142338
1759	0.834037	0.6917	0.3083	0.6917	0.142338
1760	0.834037	0.6917	0.3083	0.6917	0.142338
1761	0.834037	0.6917	0.3083	0.6917	0.142338
1762	0.834037	0.6917	0.3083	0.6917	0.142338
1763	0.834037	0.6917	0.3083	0.6917	0.142338
1764	0.834037	0.6917	0.3083	0.6917	0.142338
1765	0.834037	0.6917	0.3083	0.6917	0.142338
1766	0.834037	0.6917	0.3083	0.6917	0.142338
1767	0.834037	0.6917	0.3083	0.6917	0.142338
1768	0.834037	0.6917	0.3083	0.6917	0.142338
1769	0.834037	0.6917	0.3083	0.6917	0.142338
1770	0.834037	0.6917	0.3083	0.6917	0.142338
1771	0.834037	0.6917	0.3083	0.6917	0.142338
1772	0.834037	0.6917	0.3083	0.6917	0.142338
1773	0.834037	0.6917	0.3083	0.6917	0.142338
1774	0.834037	0.6917	0.3083	0.6917	0.142338
1775	0.834037	0.6917	0.3083	0.6917	0.142338
1776	0.834037	0.6917	0.3083	0.6917	0.142338
1777	0.834037	0.6917	0.3083	0.6917	0.142338
1778	0.834037	0.6917	0.3083	0.6917	0.142338
1779	0.834037	0.6917	0.3083	0.6917	0.142338
1780	0.834037	0.6917	0.3083	0.6917	0.142338
1781	0.834037	0.6917	0.3083	0.6917	0.142338
1782	0.834037	0.6917	0.3083	0.6917	0.142338
1783	0.834037	0.6917	0.3083	0.6917	0.142338
1784	0.834037	0.6917	0.3083	0.6917	0.142338
1785	0.834037	0.6917	0.3083	0.6917	0.142338
1786	0.834037	0.6917	0.3083	0.6917	0.142338
1787	0.834037	0.6917	0.3083	0.6917	0.142338
1788	0.834037	0.6917	0.3083	0.6917	0.142338
1789	0.834037	0.6917	0.3083	0.6917	0.142338
1790	0.834037	0.6917	0.3083	0.6917	0.142338
1791	0.834037	0.6917	0.3083	0.6917	0.142338
1792	0.834037	0.6917	0.3083	0.6917	0.142338
1793	0.834037	0.6917	0.3083	0.6917	0.142338
1794	0.834037	0.6917	0.3083	0.6917	0.142338
1795	0.834037	0.6917	0.3083	0.6917	0.142338
1796	0.834037	0.6917	0.3083	0.6917	0.142338
1797	0.834037	0.6917	0.3083	0.6917	0.142338
1798	0.834037	0.6917	0.3083	0.6917	0.142338
1799	0.834037	0.6917	0.3083	0.6917	0.142338
1800	0.834037	0.6917	0.3083	0.6917	0.142338
1801	0.834037	0.6917	0.3083	0.6917	0.142338
1802	0.834037	0.6917	0.3083	0.6917	0.142338
1803	0.834037	0.6917	0.3083	0.6917	0.142338
1804	0.834037	0.6917	0.3083	0.6917	0.142338
1805	0.834037	0.6917	0.3083	0.6917	0.142338
1806	0.834037	0.6917	0.3083	0.6917	0.142338
1807	0.834037	0.6917	0.3083	0.6917	0.142338
1808	0.834037	0.6917	0.3083	0.6917	0.142338
1809	0.834037	0.6917	0.3083	0.6917	0.142338
1810	0.834037	0.6917	0.3083	0.6917	0.142338
1811	0.834037	0.6917	0.3083	0.6917	0.142338
1812	0.834037	0.6917	0.3083	0.6917	0.142338
1813	0.834037	0.6917	0.3083	0.6917	0.142338
1814	0.834037	0.6917	0.3083	0.6917	0.142338
1815	0.834037	0.6917	0.3083	0.6917	0.142338
1816	0.834037	0.6917	0.3083	0.6917	0.142338
1817	0.834037	0.6917	0.3083	0.6917	0.142338
1818	0.834037	0.6917	0.3083	0.6917	0.142338
1819	0.834037	0.6917	0.3083	0.6917	0.142338
1820	0.834037	0.6917	0.3083	0.6917	0.142338
1821	0.834037	0.6917	0.3083	0.6917	0.142338
1822	0.834037	0.6917	0.3083	0.6917	0.142338
1823	0.834037	0.6917	0.3083	0.6917	0.142338
1824	0.834037	0.6917	0.3083	0.6917	0.142338
1825	0.834037	0.6917	0.3083	0.6917	0.142338
1826	0.834037	0.6917	0.3083	0.6917	0.142338
1827	0.834037	0.6917	0.3083	0.6917	0.142338
1828	0.834037	0.6917	0.3083	0.6917	0.142338
1829	0.834037	0.6917	0.3083	0.6917	0.142338
1830	0.834037	0.6917	0.3083	0.6917	0.142338
1831	0.834037	0.6917	0.3083	0.6917	0.142338
1832	0.834037	0.6917	0.3083	0.6917	0.142338
1833	0.834037	0.6917	0.3083	0.6917	0.142338
1834	0.834037	0.6917	0.3083	0.6917	0.142338
1835	0.834037	0.6917	0.3083	0.6917	0.142338
1836	0.834037	0.6917	0.3083	0.6917	0.142338
1837	0.834037	0.6917	0.3083	0.6917	0.142338
1838	0.834037	0.6917	0.3083	0.6917	0.142338
1839	0.834037	0.6917	0.3083	0.6917	0.142338
1840	0.834037	0.6917	0.3083	0.6917	0.142338
1841	0.834037	0.6917	0.3083	0.6917	0.142338
1842	0.834037	0.6917	0.3083	0.6917	0.142338
1843	0.834037	0.6917	0.3083	0.6917	0.142338
1844	0.834037	0.6917	0.3083	0.6917	0.142338
1845	0.834037	0.6917	0.3083	0.6917	0.142338
1846	0.834037	0.6917	0.3083	0.6917	0.142338
1847	0.834037	0.6917	0.3083	0.6917	0.142338
1848	0.834037	0.6917	0.3083	0.6917	0.142338
1849	0.834037	0.6917	0.3083	0.6917	0.142338
1850	0.834037	0.6917	0.3083	0.6917	0.142338
1851	0.834037	0.6917	0.3083	0.6917	0.142338
1852	0.834037	0.6917	0.3083	0.6917	0.142338
1853	0.834037	0.6917	0.3083	0.6917	0.142338
1854	0.834037	0.6917	0.3083	0.6917	0.142338
1855	0.834037	0.6917	0.3083	0.6917	0.142338
1856	0.834037	0.6917	0.3083	0.6917	0.142338
1857	0.834037	0.6917	0.3083	0.6917	0.142338
1858	0.834037	0.6917	0.3083	0.6917	0.142338
1859	0.834037	0.6917	0.3083	0.6917	0.142338
1860	0.834037	0.6917	0.3083	0.6917	0.142338
1861	0.834037	0.6917	0.3083	0.6917	0.142338
1862	0.834037	0.6917	0.3083	0.6917	0.142338
1863	0.834037	0.6917	0.3083	0.6917	0.142338
1864	0.834037	0.6917	0.3083	0.6917	0.142338
1865	0.834037	0.6917	0.3083	0.6917	0.142338
1866	0.834037	0.6917	0.3083	0.6917	0.142338
1867	0.834037	0.6917	0.3083	0.6917	0.142338
1868	0.834037	0.6917	0.3083	0.6917	0.142338
1869	0.834037	0.6917	0.3083	0.6917	0.142338
1870	0.834037	0.6917	0.3083	0.6917	0.142338
1871	0.834037	0.6917	0.3083	0.6917	0.142338
1872	0.834037	0.6917	0.3083	0.6917	0.142338
1873	0.834037	0.6917	0.3083	0.6917	0.142338
1874	0.834037	0.6917	0.3083	0.6917	0.142338
1875	0.834037	0.6917	0.3083	0.6917	0.142338
1876	0.834037	0.6917	0.3083	0.6917	0.142338
1877	0.834037	0.6917	0.3083	0.6917	0.142338
1878	0.834037	0.6917	0.3083	0.6917	0.142338
1879	0.834037	0.6917	0.3083	0.6917	0.142338
1880	0.834037	0.6917	0.3083	0.6917	0.142338
1881	0.834037	0.6917	0.3083	0.6917	0.142338
1882	0.834037	0.6917	0.3083	0.6917	0.142338
1883	0.834037	0.6917	0.3083	0.6917	0.142338
1884	0.834037	0.6917	0.3083	0.6917	0.142338
1885	0.834037	0.6917	0.3083	0.6917	0.142338
1886	0.834037	0.6917	0.3083	0.6917	0.142338
1887	0.834037	0.6917	0.3083	0.6917	0.142338
1888	0.834037	0.6917	0.3083	0.6917	0.142338
1889	0.834037	0.6917	0.3083	0.6917	0.142338
1890	0.834037	0.6917	0.3083	0.6917	0.142338
1891	0.834037	0.6917	0.3083	0.6917	0.142338
1892	0.834037	0.6917	0.3083	0.6917	0.142338
1893	0.834037	0.6917	0.3083	0.6917	0.142338
1894	0.834037	0.6917	0.3083	0.6917	0.142338
1895	0.834037	0.6917	0.3083	0.6917	0.142338
1896	0.834037	0.6917	0.3083	0.6917	0.142338
1897	0.834037	0.6917	0.3083	0.6917	0.142338
1898	0.834037	0.6917	0.3083	0.6917	0.142338
1899	0.834037	0.6917	0.3083	0.6917	0.142338
1900	0.834037	0.6917	0.3083	0.6917	0.142338
1901	0.834037	0.6917	0.3083	0.6917	0.142338
1902	0.834037	0.6917	0.3083	0.6917	0.142338
1903	0.834037	0.6917	0.3083	0.6917	0.142338
1904	0.834037	0.6917	0.3083	0.6917	0.142338
1905	0.834037	0.6917	0.3083	0.6917	0.142338
1906	0.834037	0.6917	0.3083	0.6917	0.142338
1907	0.834037	0.6917	0.3083	0.6917	0.142338
1908	0.834037	0.6917	0.3083	0.6917	0.142338
1909	0.834037	0.6917	0.3083	0.6917	0.142338
1910	0.834037	0.6917	0.3083	0.6917	0.142338
1911	0.834037	0.6917	0.3083	0.6917	0.142338
1912	0.834037	0.6917	0.3083	0.6917	0.142338
1913	0.834037	0.6917	0.3083	0.6917	0.142338
1914	0.834037	0.6917	0.3083	0.6917	0.142338
1915	0.834037	0.6917	0.3083	0.6917	0.142338
1916	0.834037	0.6917	0.3083	0.6917	0.142338
1917	0.834037	0.6917	0.3083	0.6917	0.142338
1918	0.834037	0.6917	0.3083	0.6917	0.142338
1919	0.834037	0.6917	0.3083	0.6917	0.142338
1920	0.834037	0.6917	0.3083	0.6917	0.142338
1921	0.834037	0.6917	0.3083	0.6917	0.142338
1922	0.834037	0.6917	0.3083	0.6917	0.142338
1923	0.834037	0.6917	0.3083	0.6917	0.142338
1924	0.834037	0.6917	0.3083	0.6917	0.142338
1925	0.834037	0.6917	0.3083	0.6917	0.142338
1926	0.834037	0.6917	0.3083	0.6917	0.142338
1927	0.834037	0.6917	0.3083	0.6917	0.142338
1928	0.834037	0.6917	0.3083	0.6917	0.142338
1929	0.834037	0.6917	0.3083	0.6917	0.142338
1930	0.834037	0.6917	0.3083	0.6917	0.142338
1931	0.834037	0.6917	0.3083	0.6917	0.142338
1932	0.834037	0.6917	0.3083	0.6917	0.142338
1933	0.834037	0.6917	0.3083	0.6917	0.142338
1934	0.834037	0.6917	0.3083	0.6917	0.142338
1935	0.834037	0.6917	0.3083	0.6917	0.142338
1936	0.834037	0.6917	0.3083	0.6917	0.142338
1937	0.834037	0.6917	0.3083	0.6917	0.142338
1938	0.834037	0.6917	0.3083	0.6917	0.142338
1939	0.834037	0.6917	0.3083	0.6917	0.142338
1940	0.834037	0.6917	0.3083	0.6917	0.142338
1941	0.834037	0.6917	0.3083	0.6917	0.142338
1942	0.834037	0.6917	0.3083	0.6917	0.142338
1943	0.834037	0.6917	0.3083	0.6917	0.142338
1944	0.834037	0.6917	0.3083	0.6917	0.142338
1945	0.834037	0.6917	0.3083	0.6917	0.142338
1946	0.834037	0.6917	0.3083	0.6917	0.142338
1947	0.834037	0.6917	0.3083	0.6917	0.142338
1948	0.834037	0.6917	0.3083	0.6917	0.142338
1949	0.834037	0.6917	0.3083	0.6917	0.142338
1950	0.834037	0.6917	0.3083	0.6917	0.142338
1951	0.834037	0.6917	0.3083	0.6917	0.142338
1952	0.834037	0.6917	0.3083	0.6917	0.142338
1953	0.834037	0.6917	0.3083	0.6917	0.142338
1954	0.834037	0.6917	0.3083	0.6917	0.142338
1955	0.834037	0.6917	0.3083	0.6917	0.142338
1956	0.834037	0.6917	0.3083	0.6917	0.142338
1957	0.834037	0.6917	0.3083	0.6917	0.142338
1958	0.834037	0.6917	0.3083	0.6917	0.142338
1959	0.834037	0.6917	0.3083	0.6917	0.142338
1960	0.834037	0.6917	0.3083	0.6917	0.142338
1961	0.834037	0.6917	0.3083	0.6917	0.142338
1962	0.834037	0.6917	0.3083	0.6917	0.142338
1963	0.834037	0.6917	0.3083	0.6917	0.142338
1964	0.834037	0.6917	0.3083	0.6917	0.142338
1965	0.834037	0.6917	0.3083	0.6917	0.142338
1966	0.834037	0.6917	0.3083	0.6917	0.142338
1967	0.834037	0.6917	0.3083	0.6917	0.142338
1968	0.834037	0.6917	0.3083	0.6917	0.142338
1969	0.834037	0.6917	0.3083	0.6917	0.142338
1970	0.834037	0.6917	0.3083	0.6917	0.142338
1971	0.834037	0.6917	0.3083	0.6917	0.142338
1972	0.834037	0.6917	0.3083	0.6917	0.142338
1973	0.834037	0.6917	0.3083	0.6917	0.142338
1974	0.834037	0.6917	0.3083	0.6917	0.142338
1975	0.834037	0.6917	0.3083	0.6917	0.142338
1976	0.834037	0.6917	0.3083	0.6917	0.142338
1977	0.834037	0.6917	0.3083	0.6917	0.142338
1978	0.834037	0.6917	0.3083	0.6917	0.142338
1979	0.834037	0.6917	0.3083	0.6917	0.142338
1980	0.834037	0.6917	0.3083	0.6917	0.142338
1981	0.834037	0.6917	0.3083	0.6917	0.142338
1982	0.834037	0.6917	0.3083	0.6917	0.142338
1983	0.834037	0.6917	0.3083	0.6917	0.142338
1984	0.834037	0.6917	0.3083	0.6917	0.142338
1985	0.834037	0.6917	0.3083	0.6917	0.142338
1986	0.834037	0.6917	0.3083	0.6917	0.142338
1987	0.834037	0.6917	0.3083	0.6917	0.142338
1988	0.834037	0.6917	0.3083	0.6917	0.142338
1989	0.834037	0.6917	0.3083	0.6917	0.142338
1990	0.834037	0.6917	0.3083	0.6917	0.142338
1991	0.834037	0.6917	0.3083	0.6917	0.142338
1992	0.834037	0.6917	0.3083	0.6917	0.142338
1993	0.834037	0.6917	0.3083	0.6917	0.142338
1994	0.834037	0.6917	0.3083	0.6917	0.142338
1995	0.834037	0.6917	0.3083	0.6917	0.142338
1996	0.834037	0.6917	0.3083	0.6917	0.142338
1997	0.834037	0.6917	0.3083	0.6917	0.142338
1998	0.834037	0.6917	0.3083	0.6917	0.142338
1999	0.834037	0.6917	0.3083	0.6917	0.142338
2000	0.834037	0.6917	0.3083	0.6917	0.142338
[truncated: 3,001 more rows]
