# Supplementary material for: Aspiration-driven co-evolution of cooperation with individual behavioral diversity
Source: PLoS One. 2023 Sep 15;18(9):e0291134. doi: 10.1371/journal.pone.0291134 (PMC10503719; doi:10.1371/journal.pone.0291134)
Supplement: S1 Data — (ZIP) [file pone.0291134.s001.zip › M1/v2-L=200/data/tolerate=1_b=1.07_frequency.txt]

1	0.498075	1	0	0.498075	0
2	0.373225	0.9263	0.0737	0.3731	0.000125
3	0.296556	0.823725	0.176275	0.295025	0.00153125
4	0.247638	0.70645	0.29355	0.2429	0.0047375
5	0.216869	0.5983	0.4017	0.20795	0.00891875
6	0.195800	0.508525	0.491475	0.1833	0.0125
7	0.180531	0.436575	0.563425	0.165425	0.0151063
8	0.175150	0.385175	0.614825	0.157025	0.018125
9	0.174012	0.356625	0.643375	0.153575	0.0204375
10	0.174475	0.337625	0.662375	0.1522	0.022275
11	0.175150	0.321725	0.678275	0.15145	0.0237
12	0.175987	0.31175	0.68825	0.1503	0.0256875
13	0.178613	0.30605	0.69395	0.1513	0.0273125
14	0.182444	0.3006	0.6994	0.15345	0.0289937
15	0.187444	0.297525	0.702475	0.15665	0.0307938
16	0.190075	0.298825	0.701175	0.158125	0.03195
17	0.194075	0.2988	0.7012	0.161125	0.03295
18	0.199150	0.29945	0.70055	0.1644	0.03475
19	0.202981	0.301025	0.698975	0.1667	0.0362813
20	0.207044	0.30125	0.69875	0.169425	0.0376187
21	0.212544	0.302225	0.697775	0.173975	0.0385687
22	0.216281	0.30555	0.69445	0.177525	0.0387562
23	0.219706	0.304975	0.695025	0.1782	0.0415063
24	0.223381	0.30545	0.69455	0.180375	0.0430063
25	0.229063	0.305675	0.694325	0.18455	0.0445125
26	0.232662	0.3105	0.6895	0.1871	0.0455625
27	0.236888	0.312525	0.687475	0.189675	0.0472125
28	0.240563	0.31445	0.68555	0.191825	0.0487375
29	0.246537	0.315575	0.684425	0.196	0.0505375
30	0.249475	0.321475	0.678525	0.198275	0.0512
31	0.253563	0.32345	0.67655	0.2004	0.0531625
32	0.257269	0.324275	0.675725	0.20255	0.0547187
33	0.259750	0.32585	0.67415	0.20375	0.056
34	0.263925	0.329075	0.670925	0.20735	0.056575
35	0.267819	0.3293	0.6707	0.209275	0.0585437
36	0.272688	0.3327	0.6673	0.2139	0.0587875
37	0.276594	0.335125	0.664875	0.2166	0.0599937
38	0.279737	0.33665	0.66335	0.218225	0.0615125
39	0.282825	0.336975	0.663025	0.2202	0.062625
40	0.287394	0.33845	0.66155	0.2226	0.0647937
41	0.290212	0.3415	0.6585	0.224925	0.0652875
42	0.294325	0.344725	0.655275	0.22845	0.065875
43	0.298644	0.3452	0.6548	0.230475	0.0681688
44	0.302656	0.35065	0.64935	0.2341	0.0685562
45	0.306719	0.352675	0.647325	0.237475	0.0692438
46	0.310875	0.354275	0.645725	0.240025	0.07085
47	0.316937	0.359825	0.640175	0.2448	0.0721375
48	0.321594	0.3646	0.6354	0.248775	0.0728188
49	0.326156	0.369025	0.630975	0.25255	0.0736062
50	0.329831	0.3744	0.6256	0.25625	0.0735813
51	0.332550	0.3754	0.6246	0.257975	0.074575
52	0.336587	0.377525	0.622475	0.26055	0.0760375
53	0.339338	0.37695	0.62305	0.26155	0.0777875
54	0.341844	0.375725	0.624275	0.2629	0.0789437
55	0.346938	0.37935	0.62065	0.267975	0.0789625
56	0.350744	0.3819	0.6181	0.271325	0.0794187
57	0.353394	0.3838	0.6162	0.272625	0.0807688
58	0.359531	0.3883	0.6117	0.278525	0.0810063
59	0.362800	0.3914	0.6086	0.280775	0.082025
60	0.367394	0.3945	0.6055	0.285	0.0823938
61	0.371669	0.397625	0.602375	0.28795	0.0837187
62	0.374575	0.39825	0.60175	0.2892	0.085375
63	0.378613	0.401075	0.598925	0.29235	0.0862625
64	0.381406	0.401875	0.598125	0.293275	0.0881312
65	0.385188	0.4043	0.5957	0.2955	0.0896875
66	0.390494	0.40885	0.59115	0.3005	0.0899937
67	0.393775	0.41335	0.58665	0.303175	0.0906
68	0.397856	0.4156	0.5844	0.3069	0.0909563
69	0.402181	0.4189	0.5811	0.31035	0.0918313
70	0.406294	0.420425	0.579575	0.314	0.0922937
71	0.409525	0.4232	0.5768	0.315825	0.0937
72	0.413531	0.425025	0.574975	0.319475	0.0940562
73	0.417131	0.427	0.573	0.321675	0.0954563
74	0.420337	0.42855	0.57145	0.32355	0.0967875
75	0.422894	0.42805	0.57195	0.324025	0.0988688
76	0.426688	0.43115	0.56885	0.328025	0.0986625
77	0.429906	0.4316	0.5684	0.330425	0.0994812
78	0.432463	0.4335	0.5665	0.332525	0.0999375
79	0.434837	0.43345	0.56655	0.334275	0.100563
80	0.437344	0.434	0.566	0.336075	0.101269
81	0.440450	0.435525	0.564475	0.338225	0.102225
82	0.445775	0.437775	0.562225	0.3419	0.103875
83	0.449138	0.43905	0.56095	0.343375	0.105763
84	0.453612	0.44355	0.55645	0.3478	0.105813
85	0.456856	0.44835	0.55165	0.351225	0.105631
86	0.460269	0.44845	0.55155	0.35315	0.107119
87	0.463056	0.451525	0.548475	0.356475	0.106581
88	0.465125	0.45055	0.54945	0.3567	0.108425
89	0.467888	0.450925	0.549075	0.358925	0.108963
90	0.470825	0.4519	0.5481	0.36095	0.109875
91	0.473319	0.452675	0.547325	0.36285	0.110469
92	0.477588	0.456175	0.543825	0.3677	0.109888
93	0.481406	0.458175	0.541825	0.37085	0.110556
94	0.485900	0.46155	0.53845	0.3746	0.1113
95	0.489275	0.466275	0.533725	0.37875	0.110525
96	0.490969	0.467725	0.532275	0.3798	0.111169
97	0.494362	0.4685	0.5315	0.380925	0.113438
98	0.497181	0.470975	0.529025	0.3838	0.113381
99	0.499163	0.47125	0.52875	0.384475	0.114688
100	0.503269	0.471925	0.528075	0.387575	0.115694
101	0.505925	0.4737	0.5263	0.38975	0.116175
102	0.507587	0.474825	0.525175	0.39165	0.115938
103	0.511912	0.475575	0.524425	0.39405	0.117863
104	0.515944	0.479775	0.520225	0.398925	0.117019
105	0.520381	0.484025	0.515975	0.4029	0.117481
106	0.522469	0.4878	0.5122	0.40525	0.117219
107	0.524756	0.48995	0.51005	0.40655	0.118206
108	0.526231	0.490075	0.509925	0.406975	0.119256
109	0.529175	0.490975	0.509025	0.409075	0.1201
110	0.533275	0.4937	0.5063	0.412775	0.1205
111	0.536869	0.496475	0.503525	0.414825	0.122044
112	0.538919	0.497775	0.502225	0.4163	0.122619
113	0.541681	0.497825	0.502175	0.418325	0.123356
114	0.545894	0.502125	0.497875	0.422675	0.123219
115	0.549356	0.504075	0.495925	0.4255	0.123856
116	0.553625	0.508475	0.491525	0.430925	0.1227
117	0.556450	0.51195	0.48805	0.433325	0.123125
118	0.559556	0.51445	0.48555	0.43565	0.123906
119	0.560800	0.514625	0.485375	0.436025	0.124775
120	0.563969	0.515	0.485	0.4386	0.125369
121	0.567394	0.5164	0.4836	0.4415	0.125894
122	0.570200	0.5175	0.4825	0.4442	0.126
123	0.573187	0.5201	0.4799	0.4463	0.126887
124	0.575987	0.52285	0.47715	0.448175	0.127813
125	0.577375	0.524325	0.475675	0.44925	0.128125
126	0.579406	0.523925	0.476075	0.45	0.129406
127	0.584231	0.524725	0.475275	0.454	0.130231
128	0.586744	0.528075	0.471925	0.45645	0.130294
129	0.589313	0.5307	0.4693	0.45925	0.130063
130	0.592137	0.531925	0.468075	0.462475	0.129663
131	0.594912	0.535325	0.464675	0.465625	0.129288
132	0.598181	0.53635	0.46365	0.46735	0.130831
133	0.599550	0.536925	0.463075	0.4682	0.13135
134	0.601150	0.537075	0.462925	0.468125	0.133025
135	0.602287	0.534875	0.465125	0.46785	0.134437
136	0.604225	0.536525	0.463475	0.469975	0.13425
137	0.606406	0.53505	0.46495	0.470425	0.135981
138	0.608613	0.536	0.464	0.472775	0.135838
139	0.612250	0.540025	0.459975	0.4771	0.13515
140	0.614344	0.540775	0.459225	0.479	0.135344
141	0.616888	0.544975	0.455025	0.481275	0.135613
142	0.620300	0.5479	0.4521	0.4851	0.1352
143	0.622375	0.54955	0.45045	0.4865	0.135875
144	0.625350	0.55125	0.44875	0.4892	0.13615
145	0.627513	0.553625	0.446375	0.491125	0.136387
146	0.629875	0.55455	0.44545	0.492975	0.1369
147	0.632450	0.5545	0.4455	0.4945	0.13795
148	0.635425	0.555825	0.444175	0.497525	0.1379
149	0.637819	0.55855	0.44145	0.500925	0.136894
150	0.640088	0.5606	0.4394	0.502675	0.137412
151	0.643275	0.561225	0.438775	0.504225	0.13905
152	0.644875	0.562375	0.437625	0.50615	0.138725
153	0.646569	0.5638	0.4362	0.507575	0.138994
154	0.648500	0.56535	0.43465	0.5096	0.1389
155	0.651694	0.5658	0.4342	0.511375	0.140319
156	0.654256	0.568725	0.431275	0.514825	0.139431
157	0.656519	0.570875	0.429125	0.517075	0.139444
158	0.657438	0.57035	0.42965	0.517825	0.139613
159	0.659763	0.57115	0.42885	0.519125	0.140638
160	0.661013	0.571575	0.428425	0.519625	0.141388
161	0.662900	0.572575	0.427425	0.521125	0.141775
162	0.664438	0.573325	0.426675	0.52275	0.141687
163	0.667294	0.573875	0.426125	0.525225	0.142069
164	0.668994	0.573125	0.426875	0.5255	0.143494
165	0.670519	0.575625	0.424375	0.527725	0.142794
166	0.673163	0.5762	0.4238	0.529925	0.143237
167	0.674837	0.577625	0.422375	0.531375	0.143462
168	0.677350	0.577425	0.422575	0.532925	0.144425
169	0.679175	0.5796	0.4204	0.535325	0.14385
170	0.680175	0.5797	0.4203	0.536325	0.14385
171	0.681819	0.581275	0.418725	0.5384	0.143419
172	0.683600	0.58195	0.41805	0.538975	0.144625
173	0.685187	0.58435	0.41565	0.540825	0.144363
174	0.686462	0.583875	0.416125	0.541375	0.145088
175	0.687950	0.583775	0.416225	0.54245	0.1455
176	0.690631	0.5835	0.4165	0.5439	0.146731
177	0.691056	0.585125	0.414875	0.5448	0.146256
178	0.693000	0.5854	0.4146	0.5465	0.1465
179	0.694794	0.587175	0.412825	0.547575	0.147219
180	0.696812	0.589075	0.410925	0.551075	0.145737
181	0.697775	0.590175	0.409825	0.55245	0.145325
182	0.698694	0.591	0.409	0.55315	0.145544
183	0.699819	0.590375	0.409625	0.55305	0.146769
184	0.701644	0.58995	0.41005	0.55425	0.147394
185	0.703300	0.5914	0.4086	0.556675	0.146625
186	0.705562	0.5931	0.4069	0.5588	0.146762
187	0.706819	0.5945	0.4055	0.560925	0.145894
188	0.708381	0.59645	0.40355	0.5636	0.144781
189	0.709287	0.59615	0.40385	0.563475	0.145813
190	0.709938	0.5952	0.4048	0.5634	0.146537
191	0.711331	0.5958	0.4042	0.5649	0.146431
192	0.713169	0.59685	0.40315	0.566325	0.146844
193	0.713731	0.59735	0.40265	0.56735	0.146381
194	0.714819	0.597125	0.402875	0.5676	0.147219
195	0.715506	0.597125	0.402875	0.56815	0.147356
196	0.717175	0.598825	0.401175	0.570075	0.1471
197	0.717650	0.598475	0.401525	0.57035	0.1473
198	0.718456	0.60095	0.39905	0.571725	0.146731
199	0.719487	0.60005	0.39995	0.5712	0.148287
200	0.720325	0.5999	0.4001	0.57185	0.148475
201	0.722200	0.600825	0.399175	0.573325	0.148875
202	0.723638	0.603175	0.396825	0.57595	0.147688
203	0.724744	0.603	0.397	0.57615	0.148594
204	0.725619	0.603425	0.396575	0.577075	0.148544
205	0.726862	0.604275	0.395725	0.57765	0.149213
206	0.727631	0.6054	0.3946	0.578925	0.148706
207	0.728556	0.605825	0.394175	0.58005	0.148506
208	0.730487	0.6074	0.3926	0.5826	0.147888
209	0.730631	0.607575	0.392425	0.582525	0.148106
210	0.732038	0.60835	0.39165	0.58385	0.148188
211	0.732656	0.608475	0.391525	0.5844	0.148256
212	0.733244	0.6085	0.3915	0.585275	0.147969
213	0.734225	0.608575	0.391425	0.5866	0.147625
214	0.735056	0.610075	0.389925	0.587775	0.147281
215	0.736300	0.6117	0.3883	0.589725	0.146575
216	0.737444	0.612075	0.387925	0.590525	0.146919
217	0.738363	0.613425	0.386575	0.59165	0.146713
218	0.739663	0.6136	0.3864	0.59215	0.147512
219	0.739862	0.61355	0.38645	0.591975	0.147888
220	0.740619	0.6139	0.3861	0.592975	0.147644
221	0.741637	0.61465	0.38535	0.59455	0.147088
222	0.742381	0.615	0.385	0.594975	0.147406
223	0.743425	0.61545	0.38455	0.59575	0.147675
224	0.744350	0.616525	0.383475	0.59705	0.1473
225	0.745500	0.617375	0.382625	0.5983	0.1472
226	0.745644	0.618275	0.381725	0.5987	0.146944
227	0.746406	0.618175	0.381825	0.599375	0.147031
228	0.746594	0.618025	0.381975	0.599225	0.147369
229	0.747862	0.61865	0.38135	0.60075	0.147113
230	0.748044	0.619075	0.380925	0.6012	0.146844
231	0.748131	0.619075	0.380925	0.6008	0.147331
232	0.748950	0.618725	0.381275	0.601375	0.147575
233	0.749850	0.619025	0.380975	0.6026	0.14725
234	0.750481	0.620075	0.379925	0.60335	0.147131
235	0.751931	0.62165	0.37835	0.605525	0.146406
236	0.752238	0.62245	0.37755	0.605325	0.146913
237	0.752862	0.621725	0.378275	0.6055	0.147363
238	0.752881	0.621275	0.378725	0.604925	0.147956
239	0.753400	0.620975	0.379025	0.60485	0.14855
240	0.753888	0.62155	0.37845	0.605475	0.148413
241	0.754531	0.62275	0.37725	0.607125	0.147406
242	0.755050	0.62285	0.37715	0.607625	0.147425
243	0.756437	0.6243	0.3757	0.609375	0.147063
244	0.756875	0.6253	0.3747	0.61015	0.146725
245	0.757906	0.625775	0.374225	0.61115	0.146756
246	0.758156	0.6266	0.3734	0.611675	0.146481
247	0.758856	0.626725	0.373275	0.612	0.146856
248	0.759319	0.626875	0.373125	0.612525	0.146794
249	0.760088	0.627375	0.372625	0.613375	0.146713
250	0.760194	0.62695	0.37305	0.6129	0.147294
251	0.760663	0.6266	0.3734	0.613525	0.147138
252	0.761413	0.6278	0.3722	0.614375	0.147037
253	0.762300	0.6283	0.3717	0.6155	0.1468
254	0.762431	0.629125	0.370875	0.615675	0.146756
255	0.763444	0.630225	0.369775	0.616825	0.146619
256	0.763713	0.62995	0.37005	0.6168	0.146913
257	0.763525	0.629275	0.370725	0.616325	0.1472
258	0.764475	0.6294	0.3706	0.617325	0.14715
259	0.765075	0.6299	0.3701	0.61775	0.147325
260	0.765581	0.631125	0.368875	0.618875	0.146706
261	0.765850	0.6318	0.3682	0.6195	0.14635
262	0.766331	0.630875	0.369125	0.619375	0.146956
263	0.766719	0.6309	0.3691	0.620175	0.146544
264	0.767069	0.631875	0.368125	0.62075	0.146319
265	0.767162	0.6311	0.3689	0.6201	0.147063
266	0.768144	0.6315	0.3685	0.621175	0.146969
267	0.768188	0.632425	0.367575	0.62145	0.146737
268	0.768737	0.632225	0.367775	0.62165	0.147088
269	0.769131	0.632325	0.367675	0.6219	0.147231
270	0.769887	0.632825	0.367175	0.6226	0.147287
271	0.770244	0.633675	0.366325	0.62335	0.146894
272	0.770787	0.633875	0.366125	0.6238	0.146987
273	0.770900	0.634475	0.365525	0.62395	0.14695
274	0.771144	0.634575	0.365425	0.624125	0.147019
275	0.771813	0.633975	0.366025	0.624625	0.147188
276	0.771856	0.63365	0.36635	0.6245	0.147356
277	0.773138	0.635125	0.364875	0.6262	0.146938
278	0.773513	0.6361	0.3639	0.626775	0.146737
279	0.773869	0.636325	0.363675	0.626925	0.146944
280	0.773900	0.63625	0.36375	0.62675	0.14715
281	0.774513	0.636375	0.363625	0.6275	0.147012
282	0.774331	0.636325	0.363675	0.626975	0.147356
283	0.774131	0.635825	0.364175	0.62665	0.147481
284	0.773644	0.63515	0.36485	0.626125	0.147519
285	0.773813	0.634175	0.365825	0.625875	0.147938
286	0.774262	0.63405	0.36595	0.62575	0.148512
287	0.774669	0.63465	0.36535	0.6262	0.148469
288	0.775138	0.635725	0.364275	0.62745	0.147688
289	0.775650	0.635225	0.364775	0.62765	0.148
290	0.776656	0.636675	0.363325	0.629475	0.147181
291	0.776956	0.63755	0.36245	0.629875	0.147081
292	0.777131	0.63695	0.36305	0.629525	0.147606
293	0.777575	0.6377	0.3623	0.63035	0.147225
294	0.777644	0.6382	0.3618	0.630625	0.147019
295	0.777819	0.6382	0.3618	0.6306	0.147219
296	0.778225	0.638175	0.361825	0.63095	0.147275
297	0.778281	0.63755	0.36245	0.63085	0.147431
298	0.778631	0.637825	0.362175	0.631325	0.147306
299	0.779169	0.638475	0.361525	0.6318	0.147369
300	0.779669	0.638475	0.361525	0.631975	0.147694
301	0.780112	0.63915	0.36085	0.632475	0.147638
302	0.780050	0.6394	0.3606	0.6325	0.14755
303	0.780294	0.639775	0.360225	0.63275	0.147544
304	0.780569	0.6401	0.3599	0.633025	0.147544
305	0.781669	0.640475	0.359525	0.634325	0.147344
306	0.781963	0.641725	0.358275	0.635075	0.146888
307	0.782244	0.641925	0.358075	0.635125	0.147119
308	0.781931	0.64205	0.35795	0.63495	0.146981
309	0.782156	0.6414	0.3586	0.634475	0.147681
310	0.782338	0.64145	0.35855	0.6345	0.147838
311	0.782587	0.641375	0.358625	0.6348	0.147787
312	0.782456	0.64115	0.35885	0.634775	0.147681
313	0.782863	0.6416	0.3584	0.6354	0.147463
314	0.783631	0.641825	0.358175	0.63615	0.147481
315	0.783744	0.64195	0.35805	0.636075	0.147669
316	0.784125	0.642175	0.357825	0.63655	0.147575
317	0.784294	0.6424	0.3576	0.63665	0.147644
318	0.784494	0.6423	0.3577	0.636725	0.147769
319	0.784544	0.64255	0.35745	0.637025	0.147519
320	0.785125	0.6433	0.3567	0.63775	0.147375
321	0.785256	0.64355	0.35645	0.638225	0.147031
322	0.785969	0.643925	0.356075	0.639025	0.146944
323	0.786212	0.644475	0.355525	0.6394	0.146813
324	0.786525	0.64525	0.35475	0.640025	0.1465
325	0.786837	0.645425	0.354575	0.64025	0.146588
326	0.787006	0.645525	0.354475	0.6402	0.146806
327	0.787644	0.646025	0.353975	0.640925	0.146719
328	0.788000	0.646625	0.353375	0.64145	0.14655
329	0.788462	0.647575	0.352425	0.642175	0.146287
330	0.788400	0.64725	0.35275	0.641925	0.146475
331	0.788325	0.6476	0.3524	0.641975	0.14635
332	0.788512	0.647225	0.352775	0.642	0.146512
333	0.788850	0.647425	0.352575	0.642625	0.146225
334	0.789094	0.647975	0.352025	0.643025	0.146069
335	0.789231	0.647525	0.352475	0.64285	0.146381
336	0.789312	0.64805	0.35195	0.6428	0.146512
337	0.789450	0.647325	0.352675	0.64255	0.1469
338	0.789644	0.647175	0.352825	0.64265	0.146994
339	0.789637	0.647125	0.352875	0.642825	0.146813
340	0.790369	0.6477	0.3523	0.643925	0.146444
341	0.790544	0.64845	0.35155	0.64425	0.146294
342	0.790800	0.64895	0.35105	0.6445	0.1463
343	0.791325	0.649075	0.350925	0.644775	0.14655
344	0.791244	0.64955	0.35045	0.64495	0.146294
345	0.791350	0.649675	0.350325	0.6451	0.14625
346	0.791469	0.6493	0.3507	0.645	0.146469
347	0.791794	0.64915	0.35085	0.64495	0.146844
348	0.792262	0.649675	0.350325	0.645475	0.146787
349	0.792056	0.6498	0.3502	0.645375	0.146681
350	0.792369	0.650075	0.349925	0.645725	0.146644
351	0.792306	0.64985	0.35015	0.645675	0.146631
352	0.792156	0.64955	0.35045	0.645375	0.146781
353	0.791844	0.649225	0.350775	0.645175	0.146669
354	0.792162	0.648825	0.351175	0.645475	0.146688
355	0.792412	0.649275	0.350725	0.6457	0.146713
356	0.792687	0.6499	0.3501	0.646325	0.146363
357	0.792969	0.650225	0.349775	0.64655	0.146419
358	0.793162	0.650375	0.349625	0.6464	0.146762
359	0.793538	0.65035	0.34965	0.646675	0.146863
360	0.793819	0.650825	0.349175	0.647025	0.146794
361	0.793800	0.65115	0.34885	0.647325	0.146475
362	0.793906	0.65095	0.34905	0.647175	0.146731
363	0.793700	0.65055	0.34945	0.64685	0.14685
364	0.793650	0.65025	0.34975	0.6466	0.14705
365	0.793713	0.64995	0.35005	0.6465	0.147213
366	0.793975	0.649775	0.350225	0.646875	0.1471
367	0.794562	0.650625	0.349375	0.64805	0.146512
368	0.794663	0.65115	0.34885	0.64825	0.146413
369	0.794431	0.650725	0.349275	0.647775	0.146656
370	0.794681	0.65115	0.34885	0.6482	0.146481
371	0.794819	0.651125	0.348875	0.648075	0.146744
372	0.795019	0.651225	0.348775	0.648375	0.146644
373	0.795025	0.6514	0.3486	0.648525	0.1465
374	0.795294	0.651725	0.348275	0.648825	0.146469
375	0.795319	0.651975	0.348025	0.6492	0.146119
376	0.795350	0.651825	0.348175	0.6491	0.14625
377	0.795394	0.6517	0.3483	0.649025	0.146369
378	0.795631	0.651675	0.348325	0.649225	0.146406
379	0.795813	0.651475	0.348525	0.649275	0.146537
380	0.795919	0.6519	0.3481	0.64975	0.146169
381	0.795837	0.652	0.348	0.64955	0.146287
382	0.796250	0.65255	0.34745	0.65025	0.146
383	0.796325	0.652575	0.347425	0.6502	0.146125
384	0.796456	0.6527	0.3473	0.650525	0.145931
385	0.796750	0.653225	0.346775	0.650975	0.145775
386	0.796875	0.652975	0.347025	0.65085	0.146025
387	0.797256	0.6534	0.3466	0.65145	0.145806
388	0.797188	0.6539	0.3461	0.651475	0.145712
389	0.797225	0.65395	0.34605	0.6514	0.145825
390	0.797556	0.65425	0.34575	0.651825	0.145731
391	0.797887	0.654525	0.345475	0.6522	0.145688
392	0.797731	0.65475	0.34525	0.652075	0.145656
393	0.797931	0.6544	0.3456	0.651975	0.145956
394	0.798000	0.654125	0.345875	0.651975	0.146025
395	0.798087	0.654625	0.345375	0.652375	0.145712
396	0.797981	0.654475	0.345525	0.65215	0.145831
397	0.797963	0.65455	0.34545	0.652075	0.145888
398	0.797969	0.65415	0.34585	0.652075	0.145894
399	0.798100	0.654225	0.345775	0.65225	0.14585
400	0.798394	0.65445	0.34555	0.65255	0.145844
401	0.798600	0.654725	0.345275	0.653	0.1456
402	0.798731	0.654775	0.345225	0.653025	0.145706
403	0.798638	0.654875	0.345125	0.652875	0.145762
404	0.798756	0.654775	0.345225	0.6528	0.145956
405	0.798619	0.654925	0.345075	0.65285	0.145769
406	0.798381	0.6544	0.3456	0.652325	0.146056
407	0.798687	0.654175	0.345825	0.65255	0.146138
408	0.798694	0.654425	0.345575	0.652775	0.145919
409	0.798675	0.654275	0.345725	0.652725	0.14595
410	0.798931	0.654625	0.345375	0.65315	0.145781
411	0.799019	0.655025	0.344975	0.6534	0.145619
412	0.798950	0.65495	0.34505	0.65335	0.1456
413	0.798800	0.654725	0.345275	0.653025	0.145775
414	0.798950	0.654325	0.345675	0.652925	0.146025
415	0.799075	0.654775	0.345225	0.653325	0.14575
416	0.799206	0.655075	0.344925	0.65365	0.145556
417	0.799188	0.655	0.345	0.653525	0.145663
418	0.799406	0.65525	0.34475	0.6538	0.145606
419	0.799406	0.65545	0.34455	0.653925	0.145481
420	0.799194	0.65485	0.34515	0.6533	0.145894
421	0.799256	0.6549	0.3451	0.65355	0.145706
422	0.799412	0.65495	0.34505	0.653825	0.145588
423	0.799431	0.65485	0.34515	0.6537	0.145731
424	0.799481	0.654925	0.345075	0.65385	0.145631
425	0.799600	0.654975	0.345025	0.653975	0.145625
426	0.799787	0.655025	0.344975	0.654125	0.145663
427	0.799919	0.65545	0.34455	0.6545	0.145419
428	0.799731	0.655575	0.344425	0.65435	0.145381
429	0.799813	0.65525	0.34475	0.6543	0.145512
430	0.799906	0.65535	0.34465	0.65445	0.145456
431	0.799881	0.655325	0.344675	0.654275	0.145606
432	0.800013	0.65545	0.34455	0.6546	0.145413
433	0.799894	0.65535	0.34465	0.65435	0.145544
434	0.799931	0.65545	0.34455	0.654475	0.145456
435	0.800131	0.655725	0.344275	0.65475	0.145381
436	0.800044	0.655625	0.344375	0.65455	0.145494
437	0.800006	0.655375	0.344625	0.654525	0.145481
438	0.799956	0.6552	0.3448	0.654375	0.145581
439	0.799881	0.65525	0.34475	0.65425	0.145631
440	0.799913	0.655125	0.344875	0.654175	0.145737
441	0.799769	0.6548	0.3452	0.65385	0.145919
442	0.799875	0.654675	0.345325	0.654025	0.14585
443	0.800044	0.655025	0.344975	0.65445	0.145594
444	0.800175	0.65515	0.34485	0.654575	0.1456
445	0.800262	0.655475	0.344525	0.65475	0.145512
446	0.800312	0.655525	0.344475	0.65485	0.145462
447	0.800163	0.6554	0.3446	0.65465	0.145512
448	0.800250	0.655325	0.344675	0.654675	0.145575
449	0.800356	0.65545	0.34455	0.65485	0.145506
450	0.800181	0.65525	0.34475	0.654575	0.145606
451	0.800406	0.6554	0.3446	0.654875	0.145531
452	0.800388	0.6556	0.3444	0.654925	0.145462
453	0.800444	0.6556	0.3444	0.654975	0.145469
454	0.800350	0.655625	0.344375	0.6549	0.14545
455	0.800388	0.655475	0.344525	0.654825	0.145563
456	0.800506	0.655575	0.344425	0.655	0.145506
457	0.800481	0.6558	0.3442	0.655125	0.145356
458	0.800488	0.655725	0.344275	0.655175	0.145313
459	0.800394	0.65565	0.34435	0.655075	0.145319
460	0.800431	0.65565	0.34435	0.65515	0.145281
461	0.800494	0.65555	0.34445	0.6551	0.145394
462	0.800406	0.655425	0.344575	0.65495	0.145456
463	0.800456	0.6554	0.3446	0.654975	0.145481
464	0.800512	0.6555	0.3445	0.655125	0.145388
465	0.800456	0.655525	0.344475	0.655125	0.145331
466	0.800450	0.655525	0.344475	0.655175	0.145275
467	0.800544	0.6556	0.3444	0.655275	0.145269
468	0.800581	0.65575	0.34425	0.6554	0.145181
469	0.800481	0.655775	0.344225	0.655325	0.145156
470	0.800525	0.65555	0.34445	0.65525	0.145275
471	0.800656	0.6557	0.3443	0.655425	0.145231
472	0.800581	0.655725	0.344275	0.655425	0.145156
473	0.800600	0.655675	0.344325	0.655475	0.145125
474	0.800681	0.655725	0.344275	0.655575	0.145106
475	0.800663	0.6558	0.3442	0.65545	0.145212
476	0.800663	0.655775	0.344225	0.655425	0.145237
477	0.800725	0.6559	0.3441	0.655525	0.1452
478	0.800581	0.655725	0.344275	0.655275	0.145306
479	0.800594	0.65565	0.34435	0.6553	0.145294
480	0.800713	0.655625	0.344375	0.65535	0.145363
481	0.800725	0.65575	0.34425	0.655475	0.14525
482	0.800756	0.65585	0.34415	0.65555	0.145206
483	0.800750	0.65585	0.34415	0.65555	0.1452
484	0.800781	0.65575	0.34425	0.6555	0.145281
485	0.800750	0.655775	0.344225	0.655475	0.145275
486	0.800887	0.6559	0.3441	0.655575	0.145313
487	0.800850	0.65595	0.34405	0.6556	0.14525
488	0.800944	0.656025	0.343975	0.6557	0.145244
489	0.801019	0.656175	0.343825	0.65585	0.145169
490	0.801000	0.65625	0.34375	0.655875	0.145125
491	0.801031	0.656225	0.343775	0.655875	0.145156
492	0.801069	0.656275	0.343725	0.65595	0.145119
493	0.801169	0.65625	0.34375	0.656	0.145169
494	0.801050	0.6562	0.3438	0.655875	0.145175
495	0.801013	0.65615	0.34385	0.655825	0.145188
496	0.800925	0.6561	0.3439	0.655725	0.1452
497	0.801019	0.6561	0.3439	0.6558	0.145219
498	0.801056	0.6561	0.3439	0.655825	0.145231
499	0.801081	0.6561	0.3439	0.65585	0.145231
500	0.801125	0.656125	0.343875	0.655875	0.14525
501	0.801225	0.6563	0.3437	0.6561	0.145125
502	0.801100	0.65635	0.34365	0.656025	0.145075
503	0.801087	0.65615	0.34385	0.655875	0.145212
504	0.801075	0.65615	0.34385	0.6559	0.145175
505	0.801063	0.65605	0.34395	0.655825	0.145237
506	0.801106	0.656025	0.343975	0.655925	0.145181
507	0.801119	0.656175	0.343825	0.656025	0.145094
508	0.801175	0.656225	0.343775	0.6561	0.145075
509	0.801181	0.65625	0.34375	0.6561	0.145081
510	0.801156	0.6562	0.3438	0.656	0.145156
511	0.801194	0.656125	0.343875	0.656	0.145194
512	0.801181	0.6562	0.3438	0.65605	0.145131
513	0.801156	0.656125	0.343875	0.656	0.145156
514	0.801219	0.6562	0.3438	0.6561	0.145119
515	0.801150	0.656175	0.343825	0.656	0.14515
516	0.801113	0.6561	0.3439	0.655975	0.145138
517	0.801144	0.656125	0.343875	0.655975	0.145169
518	0.801144	0.656125	0.343875	0.655975	0.145169
519	0.801131	0.6561	0.3439	0.655975	0.145156
520	0.801113	0.65605	0.34395	0.65595	0.145163
521	0.801131	0.656	0.344	0.655925	0.145206
522	0.801150	0.656	0.344	0.65595	0.1452
523	0.801125	0.655975	0.344025	0.65595	0.145175
524	0.801144	0.656025	0.343975	0.656025	0.145119
525	0.801144	0.656025	0.343975	0.656025	0.145119
526	0.801144	0.656025	0.343975	0.656025	0.145119
527	0.801144	0.656025	0.343975	0.656025	0.145119
528	0.801144	0.656025	0.343975	0.656025	0.145119
529	0.801163	0.65605	0.34395	0.65605	0.145113
530	0.801144	0.65605	0.34395	0.656025	0.145119
531	0.801137	0.65605	0.34395	0.656025	0.145113
532	0.801131	0.656075	0.343925	0.656025	0.145106
533	0.801131	0.655925	0.344075	0.655875	0.145256
534	0.801131	0.6559	0.3441	0.6559	0.145231
535	0.801163	0.656	0.344	0.656	0.145163
536	0.801163	0.65605	0.34395	0.656025	0.145138
537	0.801163	0.656075	0.343925	0.65605	0.145113
538	0.801188	0.6561	0.3439	0.6561	0.145088
539	0.801163	0.656125	0.343875	0.656075	0.145088
540	0.801188	0.656075	0.343925	0.656075	0.145113
541	0.801206	0.65615	0.34385	0.656125	0.145081
542	0.801181	0.656175	0.343825	0.6561	0.145081
543	0.801188	0.656125	0.343875	0.656075	0.145113
544	0.801219	0.656175	0.343825	0.656125	0.145094
545	0.801244	0.656175	0.343825	0.65615	0.145094
546	0.801238	0.656275	0.343725	0.656175	0.145063
547	0.801206	0.656225	0.343775	0.6561	0.145106
548	0.801212	0.656175	0.343825	0.656075	0.145138
549	0.801219	0.65615	0.34385	0.656075	0.145144
550	0.801206	0.65605	0.34395	0.656025	0.145181
551	0.801200	0.656025	0.343975	0.656	0.1452
552	0.801188	0.656	0.344	0.656	0.145188
553	0.801200	0.656025	0.343975	0.656025	0.145175
554	0.801212	0.65605	0.34395	0.65605	0.145163
555	0.801225	0.65605	0.34395	0.65605	0.145175
556	0.801225	0.656075	0.343925	0.656075	0.14515
557	0.801225	0.656075	0.343925	0.656075	0.14515
558	0.801225	0.656075	0.343925	0.656075	0.14515
559	0.801225	0.656075	0.343925	0.656075	0.14515
560	0.801225	0.656075	0.343925	0.656075	0.14515
561	0.801225	0.656075	0.343925	0.656075	0.14515
562	0.801225	0.656075	0.343925	0.656075	0.14515
563	0.801225	0.656075	0.343925	0.656075	0.14515
564	0.801225	0.656075	0.343925	0.656075	0.14515
565	0.801225	0.656075	0.343925	0.656075	0.14515
566	0.801225	0.656075	0.343925	0.656075	0.14515
567	0.801225	0.656075	0.343925	0.656075	0.14515
568	0.801225	0.656075	0.343925	0.656075	0.14515
569	0.801225	0.656075	0.343925	0.656075	0.14515
570	0.801225	0.656075	0.343925	0.656075	0.14515
571	0.801225	0.656075	0.343925	0.656075	0.14515
572	0.801225	0.656075	0.343925	0.656075	0.14515
573	0.801225	0.656075	0.343925	0.656075	0.14515
574	0.801225	0.656075	0.343925	0.656075	0.14515
575	0.801225	0.656075	0.343925	0.656075	0.14515
576	0.801225	0.656075	0.343925	0.656075	0.14515
577	0.801225	0.656075	0.343925	0.656075	0.14515
578	0.801225	0.656075	0.343925	0.656075	0.14515
579	0.801225	0.656075	0.343925	0.656075	0.14515
580	0.801225	0.656075	0.343925	0.656075	0.14515
581	0.801225	0.656075	0.343925	0.656075	0.14515
582	0.801225	0.656075	0.343925	0.656075	0.14515
583	0.801225	0.656075	0.343925	0.656075	0.14515
584	0.801225	0.656075	0.343925	0.656075	0.14515
585	0.801225	0.656075	0.343925	0.656075	0.14515
586	0.801225	0.656075	0.343925	0.656075	0.14515
587	0.801225	0.656075	0.343925	0.656075	0.14515
588	0.801225	0.656075	0.343925	0.656075	0.14515
589	0.801225	0.656075	0.343925	0.656075	0.14515
590	0.801225	0.656075	0.343925	0.656075	0.14515
591	0.801225	0.656075	0.343925	0.656075	0.14515
592	0.801225	0.656075	0.343925	0.656075	0.14515
593	0.801225	0.656075	0.343925	0.656075	0.14515
594	0.801225	0.656075	0.343925	0.656075	0.14515
595	0.801225	0.656075	0.343925	0.656075	0.14515
596	0.801225	0.656075	0.343925	0.656075	0.14515
597	0.801225	0.656075	0.343925	0.656075	0.14515
598	0.801225	0.656075	0.343925	0.656075	0.14515
599	0.801225	0.656075	0.343925	0.656075	0.14515
600	0.801225	0.656075	0.343925	0.656075	0.14515
601	0.801225	0.656075	0.343925	0.656075	0.14515
602	0.801225	0.656075	0.343925	0.656075	0.14515
603	0.801225	0.656075	0.343925	0.656075	0.14515
604	0.801225	0.656075	0.343925	0.656075	0.14515
605	0.801225	0.656075	0.343925	0.656075	0.14515
606	0.801225	0.656075	0.343925	0.656075	0.14515
607	0.801225	0.656075	0.343925	0.656075	0.14515
608	0.801225	0.656075	0.343925	0.656075	0.14515
609	0.801225	0.656075	0.343925	0.656075	0.14515
610	0.801225	0.656075	0.343925	0.656075	0.14515
611	0.801225	0.656075	0.343925	0.656075	0.14515
612	0.801225	0.656075	0.343925	0.656075	0.14515
613	0.801225	0.656075	0.343925	0.656075	0.14515
614	0.801225	0.656075	0.343925	0.656075	0.14515
615	0.801225	0.656075	0.343925	0.656075	0.14515
616	0.801225	0.656075	0.343925	0.656075	0.14515
617	0.801225	0.656075	0.343925	0.656075	0.14515
618	0.801225	0.656075	0.343925	0.656075	0.14515
619	0.801225	0.656075	0.343925	0.656075	0.14515
620	0.801225	0.656075	0.343925	0.656075	0.14515
621	0.801225	0.656075	0.343925	0.656075	0.14515
622	0.801225	0.656075	0.343925	0.656075	0.14515
623	0.801225	0.656075	0.343925	0.656075	0.14515
624	0.801225	0.656075	0.343925	0.656075	0.14515
625	0.801225	0.656075	0.343925	0.656075	0.14515
626	0.801225	0.656075	0.343925	0.656075	0.14515
627	0.801225	0.656075	0.343925	0.656075	0.14515
628	0.801225	0.656075	0.343925	0.656075	0.14515
629	0.801225	0.656075	0.343925	0.656075	0.14515
630	0.801225	0.656075	0.343925	0.656075	0.14515
631	0.801225	0.656075	0.343925	0.656075	0.14515
632	0.801225	0.656075	0.343925	0.656075	0.14515
633	0.801225	0.656075	0.343925	0.656075	0.14515
634	0.801225	0.656075	0.343925	0.656075	0.14515
635	0.801225	0.656075	0.343925	0.656075	0.14515
636	0.801225	0.656075	0.343925	0.656075	0.14515
637	0.801225	0.656075	0.343925	0.656075	0.14515
638	0.801225	0.656075	0.343925	0.656075	0.14515
639	0.801225	0.656075	0.343925	0.656075	0.14515
640	0.801225	0.656075	0.343925	0.656075	0.14515
641	0.801225	0.656075	0.343925	0.656075	0.14515
642	0.801225	0.656075	0.343925	0.656075	0.14515
643	0.801225	0.656075	0.343925	0.656075	0.14515
644	0.801225	0.656075	0.343925	0.656075	0.14515
645	0.801225	0.656075	0.343925	0.656075	0.14515
646	0.801225	0.656075	0.343925	0.656075	0.14515
647	0.801225	0.656075	0.343925	0.656075	0.14515
648	0.801225	0.656075	0.343925	0.656075	0.14515
649	0.801225	0.656075	0.343925	0.656075	0.14515
650	0.801225	0.656075	0.343925	0.656075	0.14515
651	0.801225	0.656075	0.343925	0.656075	0.14515
652	0.801225	0.656075	0.343925	0.656075	0.14515
653	0.801225	0.656075	0.343925	0.656075	0.14515
654	0.801225	0.656075	0.343925	0.656075	0.14515
655	0.801225	0.656075	0.343925	0.656075	0.14515
656	0.801225	0.656075	0.343925	0.656075	0.14515
657	0.801225	0.656075	0.343925	0.656075	0.14515
658	0.801225	0.656075	0.343925	0.656075	0.14515
659	0.801225	0.656075	0.343925	0.656075	0.14515
660	0.801225	0.656075	0.343925	0.656075	0.14515
661	0.801225	0.656075	0.343925	0.656075	0.14515
662	0.801225	0.656075	0.343925	0.656075	0.14515
663	0.801225	0.656075	0.343925	0.656075	0.14515
664	0.801225	0.656075	0.343925	0.656075	0.14515
665	0.801225	0.656075	0.343925	0.656075	0.14515
666	0.801225	0.656075	0.343925	0.656075	0.14515
667	0.801225	0.656075	0.343925	0.656075	0.14515
668	0.801225	0.656075	0.343925	0.656075	0.14515
669	0.801225	0.656075	0.343925	0.656075	0.14515
670	0.801225	0.656075	0.343925	0.656075	0.14515
671	0.801225	0.656075	0.343925	0.656075	0.14515
672	0.801225	0.656075	0.343925	0.656075	0.14515
673	0.801225	0.656075	0.343925	0.656075	0.14515
674	0.801225	0.656075	0.343925	0.656075	0.14515
675	0.801225	0.656075	0.343925	0.656075	0.14515
676	0.801225	0.656075	0.343925	0.656075	0.14515
677	0.801225	0.656075	0.343925	0.656075	0.14515
678	0.801225	0.656075	0.343925	0.656075	0.14515
679	0.801225	0.656075	0.343925	0.656075	0.14515
680	0.801225	0.656075	0.343925	0.656075	0.14515
681	0.801225	0.656075	0.343925	0.656075	0.14515
682	0.801225	0.656075	0.343925	0.656075	0.14515
683	0.801225	0.656075	0.343925	0.656075	0.14515
684	0.801225	0.656075	0.343925	0.656075	0.14515
685	0.801225	0.656075	0.343925	0.656075	0.14515
686	0.801225	0.656075	0.343925	0.656075	0.14515
687	0.801225	0.656075	0.343925	0.656075	0.14515
688	0.801225	0.656075	0.343925	0.656075	0.14515
689	0.801225	0.656075	0.343925	0.656075	0.14515
690	0.801225	0.656075	0.343925	0.656075	0.14515
691	0.801225	0.656075	0.343925	0.656075	0.14515
692	0.801225	0.656075	0.343925	0.656075	0.14515
693	0.801225	0.656075	0.343925	0.656075	0.14515
694	0.801225	0.656075	0.343925	0.656075	0.14515
695	0.801225	0.656075	0.343925	0.656075	0.14515
696	0.801225	0.656075	0.343925	0.656075	0.14515
697	0.801225	0.656075	0.343925	0.656075	0.14515
698	0.801225	0.656075	0.343925	0.656075	0.14515
699	0.801225	0.656075	0.343925	0.656075	0.14515
700	0.801225	0.656075	0.343925	0.656075	0.14515
701	0.801225	0.656075	0.343925	0.656075	0.14515
702	0.801225	0.656075	0.343925	0.656075	0.14515
703	0.801225	0.656075	0.343925	0.656075	0.14515
704	0.801225	0.656075	0.343925	0.656075	0.14515
705	0.801225	0.656075	0.343925	0.656075	0.14515
706	0.801225	0.656075	0.343925	0.656075	0.14515
707	0.801225	0.656075	0.343925	0.656075	0.14515
708	0.801225	0.656075	0.343925	0.656075	0.14515
709	0.801225	0.656075	0.343925	0.656075	0.14515
710	0.801225	0.656075	0.343925	0.656075	0.14515
711	0.801225	0.656075	0.343925	0.656075	0.14515
712	0.801225	0.656075	0.343925	0.656075	0.14515
713	0.801225	0.656075	0.343925	0.656075	0.14515
714	0.801225	0.656075	0.343925	0.656075	0.14515
715	0.801225	0.656075	0.343925	0.656075	0.14515
716	0.801225	0.656075	0.343925	0.656075	0.14515
717	0.801225	0.656075	0.343925	0.656075	0.14515
718	0.801225	0.656075	0.343925	0.656075	0.14515
719	0.801225	0.656075	0.343925	0.656075	0.14515
720	0.801225	0.656075	0.343925	0.656075	0.14515
721	0.801225	0.656075	0.343925	0.656075	0.14515
722	0.801225	0.656075	0.343925	0.656075	0.14515
723	0.801225	0.656075	0.343925	0.656075	0.14515
724	0.801225	0.656075	0.343925	0.656075	0.14515
725	0.801225	0.656075	0.343925	0.656075	0.14515
726	0.801225	0.656075	0.343925	0.656075	0.14515
727	0.801225	0.656075	0.343925	0.656075	0.14515
728	0.801225	0.656075	0.343925	0.656075	0.14515
729	0.801225	0.656075	0.343925	0.656075	0.14515
730	0.801225	0.656075	0.343925	0.656075	0.14515
731	0.801225	0.656075	0.343925	0.656075	0.14515
732	0.801225	0.656075	0.343925	0.656075	0.14515
733	0.801225	0.656075	0.343925	0.656075	0.14515
734	0.801225	0.656075	0.343925	0.656075	0.14515
735	0.801225	0.656075	0.343925	0.656075	0.14515
736	0.801225	0.656075	0.343925	0.656075	0.14515
737	0.801225	0.656075	0.343925	0.656075	0.14515
738	0.801225	0.656075	0.343925	0.656075	0.14515
739	0.801225	0.656075	0.343925	0.656075	0.14515
740	0.801225	0.656075	0.343925	0.656075	0.14515
741	0.801225	0.656075	0.343925	0.656075	0.14515
742	0.801225	0.656075	0.343925	0.656075	0.14515
743	0.801225	0.656075	0.343925	0.656075	0.14515
744	0.801225	0.656075	0.343925	0.656075	0.14515
745	0.801225	0.656075	0.343925	0.656075	0.14515
746	0.801225	0.656075	0.343925	0.656075	0.14515
747	0.801225	0.656075	0.343925	0.656075	0.14515
748	0.801225	0.656075	0.343925	0.656075	0.14515
749	0.801225	0.656075	0.343925	0.656075	0.14515
750	0.801225	0.656075	0.343925	0.656075	0.14515
751	0.801225	0.656075	0.343925	0.656075	0.14515
752	0.801225	0.656075	0.343925	0.656075	0.14515
753	0.801225	0.656075	0.343925	0.656075	0.14515
754	0.801225	0.656075	0.343925	0.656075	0.14515
755	0.801225	0.656075	0.343925	0.656075	0.14515
756	0.801225	0.656075	0.343925	0.656075	0.14515
757	0.801225	0.656075	0.343925	0.656075	0.14515
758	0.801225	0.656075	0.343925	0.656075	0.14515
759	0.801225	0.656075	0.343925	0.656075	0.14515
760	0.801225	0.656075	0.343925	0.656075	0.14515
761	0.801225	0.656075	0.343925	0.656075	0.14515
762	0.801225	0.656075	0.343925	0.656075	0.14515
763	0.801225	0.656075	0.343925	0.656075	0.14515
764	0.801225	0.656075	0.343925	0.656075	0.14515
765	0.801225	0.656075	0.343925	0.656075	0.14515
766	0.801225	0.656075	0.343925	0.656075	0.14515
767	0.801225	0.656075	0.343925	0.656075	0.14515
768	0.801225	0.656075	0.343925	0.656075	0.14515
769	0.801225	0.656075	0.343925	0.656075	0.14515
770	0.801225	0.656075	0.343925	0.656075	0.14515
771	0.801225	0.656075	0.343925	0.656075	0.14515
772	0.801225	0.656075	0.343925	0.656075	0.14515
773	0.801225	0.656075	0.343925	0.656075	0.14515
774	0.801225	0.656075	0.343925	0.656075	0.14515
775	0.801225	0.656075	0.343925	0.656075	0.14515
776	0.801225	0.656075	0.343925	0.656075	0.14515
777	0.801225	0.656075	0.343925	0.656075	0.14515
778	0.801225	0.656075	0.343925	0.656075	0.14515
779	0.801225	0.656075	0.343925	0.656075	0.14515
780	0.801225	0.656075	0.343925	0.656075	0.14515
781	0.801225	0.656075	0.343925	0.656075	0.14515
782	0.801225	0.656075	0.343925	0.656075	0.14515
783	0.801225	0.656075	0.343925	0.656075	0.14515
784	0.801225	0.656075	0.343925	0.656075	0.14515
785	0.801225	0.656075	0.343925	0.656075	0.14515
786	0.801225	0.656075	0.343925	0.656075	0.14515
787	0.801225	0.656075	0.343925	0.656075	0.14515
788	0.801225	0.656075	0.343925	0.656075	0.14515
789	0.801225	0.656075	0.343925	0.656075	0.14515
790	0.801225	0.656075	0.343925	0.656075	0.14515
791	0.801225	0.656075	0.343925	0.656075	0.14515
792	0.801225	0.656075	0.343925	0.656075	0.14515
793	0.801225	0.656075	0.343925	0.656075	0.14515
794	0.801225	0.656075	0.343925	0.656075	0.14515
795	0.801225	0.656075	0.343925	0.656075	0.14515
796	0.801225	0.656075	0.343925	0.656075	0.14515
797	0.801225	0.656075	0.343925	0.656075	0.14515
798	0.801225	0.656075	0.343925	0.656075	0.14515
799	0.801225	0.656075	0.343925	0.656075	0.14515
800	0.801225	0.656075	0.343925	0.656075	0.14515
801	0.801225	0.656075	0.343925	0.656075	0.14515
802	0.801225	0.656075	0.343925	0.656075	0.14515
803	0.801225	0.656075	0.343925	0.656075	0.14515
804	0.801225	0.656075	0.343925	0.656075	0.14515
805	0.801225	0.656075	0.343925	0.656075	0.14515
806	0.801225	0.656075	0.343925	0.656075	0.14515
807	0.801225	0.656075	0.343925	0.656075	0.14515
808	0.801225	0.656075	0.343925	0.656075	0.14515
809	0.801225	0.656075	0.343925	0.656075	0.14515
810	0.801225	0.656075	0.343925	0.656075	0.14515
811	0.801225	0.656075	0.343925	0.656075	0.14515
812	0.801225	0.656075	0.343925	0.656075	0.14515
813	0.801225	0.656075	0.343925	0.656075	0.14515
814	0.801225	0.656075	0.343925	0.656075	0.14515
815	0.801225	0.656075	0.343925	0.656075	0.14515
816	0.801225	0.656075	0.343925	0.656075	0.14515
817	0.801225	0.656075	0.343925	0.656075	0.14515
818	0.801225	0.656075	0.343925	0.656075	0.14515
819	0.801225	0.656075	0.343925	0.656075	0.14515
820	0.801225	0.656075	0.343925	0.656075	0.14515
821	0.801225	0.656075	0.343925	0.656075	0.14515
822	0.801225	0.656075	0.343925	0.656075	0.14515
823	0.801225	0.656075	0.343925	0.656075	0.14515
824	0.801225	0.656075	0.343925	0.656075	0.14515
825	0.801225	0.656075	0.343925	0.656075	0.14515
826	0.801225	0.656075	0.343925	0.656075	0.14515
827	0.801225	0.656075	0.343925	0.656075	0.14515
828	0.801225	0.656075	0.343925	0.656075	0.14515
829	0.801225	0.656075	0.343925	0.656075	0.14515
830	0.801225	0.656075	0.343925	0.656075	0.14515
831	0.801225	0.656075	0.343925	0.656075	0.14515
832	0.801225	0.656075	0.343925	0.656075	0.14515
833	0.801225	0.656075	0.343925	0.656075	0.14515
834	0.801225	0.656075	0.343925	0.656075	0.14515
835	0.801225	0.656075	0.343925	0.656075	0.14515
836	0.801225	0.656075	0.343925	0.656075	0.14515
837	0.801225	0.656075	0.343925	0.656075	0.14515
838	0.801225	0.656075	0.343925	0.656075	0.14515
839	0.801225	0.656075	0.343925	0.656075	0.14515
840	0.801225	0.656075	0.343925	0.656075	0.14515
841	0.801225	0.656075	0.343925	0.656075	0.14515
842	0.801225	0.656075	0.343925	0.656075	0.14515
843	0.801225	0.656075	0.343925	0.656075	0.14515
844	0.801225	0.656075	0.343925	0.656075	0.14515
845	0.801225	0.656075	0.343925	0.656075	0.14515
846	0.801225	0.656075	0.343925	0.656075	0.14515
847	0.801225	0.656075	0.343925	0.656075	0.14515
848	0.801225	0.656075	0.343925	0.656075	0.14515
849	0.801225	0.656075	0.343925	0.656075	0.14515
850	0.801225	0.656075	0.343925	0.656075	0.14515
851	0.801225	0.656075	0.343925	0.656075	0.14515
852	0.801225	0.656075	0.343925	0.656075	0.14515
853	0.801225	0.656075	0.343925	0.656075	0.14515
854	0.801225	0.656075	0.343925	0.656075	0.14515
855	0.801225	0.656075	0.343925	0.656075	0.14515
856	0.801225	0.656075	0.343925	0.656075	0.14515
857	0.801225	0.656075	0.343925	0.656075	0.14515
858	0.801225	0.656075	0.343925	0.656075	0.14515
859	0.801225	0.656075	0.343925	0.656075	0.14515
860	0.801225	0.656075	0.343925	0.656075	0.14515
861	0.801225	0.656075	0.343925	0.656075	0.14515
862	0.801225	0.656075	0.343925	0.656075	0.14515
863	0.801225	0.656075	0.343925	0.656075	0.14515
864	0.801225	0.656075	0.343925	0.656075	0.14515
865	0.801225	0.656075	0.343925	0.656075	0.14515
866	0.801225	0.656075	0.343925	0.656075	0.14515
867	0.801225	0.656075	0.343925	0.656075	0.14515
868	0.801225	0.656075	0.343925	0.656075	0.14515
869	0.801225	0.656075	0.343925	0.656075	0.14515
870	0.801225	0.656075	0.343925	0.656075	0.14515
871	0.801225	0.656075	0.343925	0.656075	0.14515
872	0.801225	0.656075	0.343925	0.656075	0.14515
873	0.801225	0.656075	0.343925	0.656075	0.14515
874	0.801225	0.656075	0.343925	0.656075	0.14515
875	0.801225	0.656075	0.343925	0.656075	0.14515
876	0.801225	0.656075	0.343925	0.656075	0.14515
877	0.801225	0.656075	0.343925	0.656075	0.14515
878	0.801225	0.656075	0.343925	0.656075	0.14515
879	0.801225	0.656075	0.343925	0.656075	0.14515
880	0.801225	0.656075	0.343925	0.656075	0.14515
881	0.801225	0.656075	0.343925	0.656075	0.14515
882	0.801225	0.656075	0.343925	0.656075	0.14515
883	0.801225	0.656075	0.343925	0.656075	0.14515
884	0.801225	0.656075	0.343925	0.656075	0.14515
885	0.801225	0.656075	0.343925	0.656075	0.14515
886	0.801225	0.656075	0.343925	0.656075	0.14515
887	0.801225	0.656075	0.343925	0.656075	0.14515
888	0.801225	0.656075	0.343925	0.656075	0.14515
889	0.801225	0.656075	0.343925	0.656075	0.14515
890	0.801225	0.656075	0.343925	0.656075	0.14515
891	0.801225	0.656075	0.343925	0.656075	0.14515
892	0.801225	0.656075	0.343925	0.656075	0.14515
893	0.801225	0.656075	0.343925	0.656075	0.14515
894	0.801225	0.656075	0.343925	0.656075	0.14515
895	0.801225	0.656075	0.343925	0.656075	0.14515
896	0.801225	0.656075	0.343925	0.656075	0.14515
897	0.801225	0.656075	0.343925	0.656075	0.14515
898	0.801225	0.656075	0.343925	0.656075	0.14515
899	0.801225	0.656075	0.343925	0.656075	0.14515
900	0.801225	0.656075	0.343925	0.656075	0.14515
901	0.801225	0.656075	0.343925	0.656075	0.14515
902	0.801225	0.656075	0.343925	0.656075	0.14515
903	0.801225	0.656075	0.343925	0.656075	0.14515
904	0.801225	0.656075	0.343925	0.656075	0.14515
905	0.801225	0.656075	0.343925	0.656075	0.14515
906	0.801225	0.656075	0.343925	0.656075	0.14515
907	0.801225	0.656075	0.343925	0.656075	0.14515
908	0.801225	0.656075	0.343925	0.656075	0.14515
909	0.801225	0.656075	0.343925	0.656075	0.14515
910	0.801225	0.656075	0.343925	0.656075	0.14515
911	0.801225	0.656075	0.343925	0.656075	0.14515
912	0.801225	0.656075	0.343925	0.656075	0.14515
913	0.801225	0.656075	0.343925	0.656075	0.14515
914	0.801225	0.656075	0.343925	0.656075	0.14515
915	0.801225	0.656075	0.343925	0.656075	0.14515
916	0.801225	0.656075	0.343925	0.656075	0.14515
917	0.801225	0.656075	0.343925	0.656075	0.14515
918	0.801225	0.656075	0.343925	0.656075	0.14515
919	0.801225	0.656075	0.343925	0.656075	0.14515
920	0.801225	0.656075	0.343925	0.656075	0.14515
921	0.801225	0.656075	0.343925	0.656075	0.14515
922	0.801225	0.656075	0.343925	0.656075	0.14515
923	0.801225	0.656075	0.343925	0.656075	0.14515
924	0.801225	0.656075	0.343925	0.656075	0.14515
925	0.801225	0.656075	0.343925	0.656075	0.14515
926	0.801225	0.656075	0.343925	0.656075	0.14515
927	0.801225	0.656075	0.343925	0.656075	0.14515
928	0.801225	0.656075	0.343925	0.656075	0.14515
929	0.801225	0.656075	0.343925	0.656075	0.14515
930	0.801225	0.656075	0.343925	0.656075	0.14515
931	0.801225	0.656075	0.343925	0.656075	0.14515
932	0.801225	0.656075	0.343925	0.656075	0.14515
933	0.801225	0.656075	0.343925	0.656075	0.14515
934	0.801225	0.656075	0.343925	0.656075	0.14515
935	0.801225	0.656075	0.343925	0.656075	0.14515
936	0.801225	0.656075	0.343925	0.656075	0.14515
937	0.801225	0.656075	0.343925	0.656075	0.14515
938	0.801225	0.656075	0.343925	0.656075	0.14515
939	0.801225	0.656075	0.343925	0.656075	0.14515
940	0.801225	0.656075	0.343925	0.656075	0.14515
941	0.801225	0.656075	0.343925	0.656075	0.14515
942	0.801225	0.656075	0.343925	0.656075	0.14515
943	0.801225	0.656075	0.343925	0.656075	0.14515
944	0.801225	0.656075	0.343925	0.656075	0.14515
945	0.801225	0.656075	0.343925	0.656075	0.14515
946	0.801225	0.656075	0.343925	0.656075	0.14515
947	0.801225	0.656075	0.343925	0.656075	0.14515
948	0.801225	0.656075	0.343925	0.656075	0.14515
949	0.801225	0.656075	0.343925	0.656075	0.14515
950	0.801225	0.656075	0.343925	0.656075	0.14515
951	0.801225	0.656075	0.343925	0.656075	0.14515
952	0.801225	0.656075	0.343925	0.656075	0.14515
953	0.801225	0.656075	0.343925	0.656075	0.14515
954	0.801225	0.656075	0.343925	0.656075	0.14515
955	0.801225	0.656075	0.343925	0.656075	0.14515
956	0.801225	0.656075	0.343925	0.656075	0.14515
957	0.801225	0.656075	0.343925	0.656075	0.14515
958	0.801225	0.656075	0.343925	0.656075	0.14515
959	0.801225	0.656075	0.343925	0.656075	0.14515
960	0.801225	0.656075	0.343925	0.656075	0.14515
961	0.801225	0.656075	0.343925	0.656075	0.14515
962	0.801225	0.656075	0.343925	0.656075	0.14515
963	0.801225	0.656075	0.343925	0.656075	0.14515
964	0.801225	0.656075	0.343925	0.656075	0.14515
965	0.801225	0.656075	0.343925	0.656075	0.14515
966	0.801225	0.656075	0.343925	0.656075	0.14515
967	0.801225	0.656075	0.343925	0.656075	0.14515
968	0.801225	0.656075	0.343925	0.656075	0.14515
969	0.801225	0.656075	0.343925	0.656075	0.14515
970	0.801225	0.656075	0.343925	0.656075	0.14515
971	0.801225	0.656075	0.343925	0.656075	0.14515
972	0.801225	0.656075	0.343925	0.656075	0.14515
973	0.801225	0.656075	0.343925	0.656075	0.14515
974	0.801225	0.656075	0.343925	0.656075	0.14515
975	0.801225	0.656075	0.343925	0.656075	0.14515
976	0.801225	0.656075	0.343925	0.656075	0.14515
977	0.801225	0.656075	0.343925	0.656075	0.14515
978	0.801225	0.656075	0.343925	0.656075	0.14515
979	0.801225	0.656075	0.343925	0.656075	0.14515
980	0.801225	0.656075	0.343925	0.656075	0.14515
981	0.801225	0.656075	0.343925	0.656075	0.14515
982	0.801225	0.656075	0.343925	0.656075	0.14515
983	0.801225	0.656075	0.343925	0.656075	0.14515
984	0.801225	0.656075	0.343925	0.656075	0.14515
985	0.801225	0.656075	0.343925	0.656075	0.14515
986	0.801225	0.656075	0.343925	0.656075	0.14515
987	0.801225	0.656075	0.343925	0.656075	0.14515
988	0.801225	0.656075	0.343925	0.656075	0.14515
989	0.801225	0.656075	0.343925	0.656075	0.14515
990	0.801225	0.656075	0.343925	0.656075	0.14515
991	0.801225	0.656075	0.343925	0.656075	0.14515
992	0.801225	0.656075	0.343925	0.656075	0.14515
993	0.801225	0.656075	0.343925	0.656075	0.14515
994	0.801225	0.656075	0.343925	0.656075	0.14515
995	0.801225	0.656075	0.343925	0.656075	0.14515
996	0.801225	0.656075	0.343925	0.656075	0.14515
997	0.801225	0.656075	0.343925	0.656075	0.14515
998	0.801225	0.656075	0.343925	0.656075	0.14515
999	0.801225	0.656075	0.343925	0.656075	0.14515
1000	0.801225	0.656075	0.343925	0.656075	0.14515
1001	0.801225	0.656075	0.343925	0.656075	0.14515
1002	0.801225	0.656075	0.343925	0.656075	0.14515
1003	0.801225	0.656075	0.343925	0.656075	0.14515
1004	0.801225	0.656075	0.343925	0.656075	0.14515
1005	0.801225	0.656075	0.343925	0.656075	0.14515
1006	0.801225	0.656075	0.343925	0.656075	0.14515
1007	0.801225	0.656075	0.343925	0.656075	0.14515
1008	0.801225	0.656075	0.343925	0.656075	0.14515
1009	0.801225	0.656075	0.343925	0.656075	0.14515
1010	0.801225	0.656075	0.343925	0.656075	0.14515
1011	0.801225	0.656075	0.343925	0.656075	0.14515
1012	0.801225	0.656075	0.343925	0.656075	0.14515
1013	0.801225	0.656075	0.343925	0.656075	0.14515
1014	0.801225	0.656075	0.343925	0.656075	0.14515
1015	0.801225	0.656075	0.343925	0.656075	0.14515
1016	0.801225	0.656075	0.343925	0.656075	0.14515
1017	0.801225	0.656075	0.343925	0.656075	0.14515
1018	0.801225	0.656075	0.343925	0.656075	0.14515
1019	0.801225	0.656075	0.343925	0.656075	0.14515
1020	0.801225	0.656075	0.343925	0.656075	0.14515
1021	0.801225	0.656075	0.343925	0.656075	0.14515
1022	0.801225	0.656075	0.343925	0.656075	0.14515
1023	0.801225	0.656075	0.343925	0.656075	0.14515
1024	0.801225	0.656075	0.343925	0.656075	0.14515
1025	0.801225	0.656075	0.343925	0.656075	0.14515
1026	0.801225	0.656075	0.343925	0.656075	0.14515
1027	0.801225	0.656075	0.343925	0.656075	0.14515
1028	0.801225	0.656075	0.343925	0.656075	0.14515
1029	0.801225	0.656075	0.343925	0.656075	0.14515
1030	0.801225	0.656075	0.343925	0.656075	0.14515
1031	0.801225	0.656075	0.343925	0.656075	0.14515
1032	0.801225	0.656075	0.343925	0.656075	0.14515
1033	0.801225	0.656075	0.343925	0.656075	0.14515
1034	0.801225	0.656075	0.343925	0.656075	0.14515
1035	0.801225	0.656075	0.343925	0.656075	0.14515
1036	0.801225	0.656075	0.343925	0.656075	0.14515
1037	0.801225	0.656075	0.343925	0.656075	0.14515
1038	0.801225	0.656075	0.343925	0.656075	0.14515
1039	0.801225	0.656075	0.343925	0.656075	0.14515
1040	0.801225	0.656075	0.343925	0.656075	0.14515
1041	0.801225	0.656075	0.343925	0.656075	0.14515
1042	0.801225	0.656075	0.343925	0.656075	0.14515
1043	0.801225	0.656075	0.343925	0.656075	0.14515
1044	0.801225	0.656075	0.343925	0.656075	0.14515
1045	0.801225	0.656075	0.343925	0.656075	0.14515
1046	0.801225	0.656075	0.343925	0.656075	0.14515
1047	0.801225	0.656075	0.343925	0.656075	0.14515
1048	0.801225	0.656075	0.343925	0.656075	0.14515
1049	0.801225	0.656075	0.343925	0.656075	0.14515
1050	0.801225	0.656075	0.343925	0.656075	0.14515
1051	0.801225	0.656075	0.343925	0.656075	0.14515
1052	0.801225	0.656075	0.343925	0.656075	0.14515
1053	0.801225	0.656075	0.343925	0.656075	0.14515
1054	0.801225	0.656075	0.343925	0.656075	0.14515
1055	0.801225	0.656075	0.343925	0.656075	0.14515
1056	0.801225	0.656075	0.343925	0.656075	0.14515
1057	0.801225	0.656075	0.343925	0.656075	0.14515
1058	0.801225	0.656075	0.343925	0.656075	0.14515
1059	0.801225	0.656075	0.343925	0.656075	0.14515
1060	0.801225	0.656075	0.343925	0.656075	0.14515
1061	0.801225	0.656075	0.343925	0.656075	0.14515
1062	0.801225	0.656075	0.343925	0.656075	0.14515
1063	0.801225	0.656075	0.343925	0.656075	0.14515
1064	0.801225	0.656075	0.343925	0.656075	0.14515
1065	0.801225	0.656075	0.343925	0.656075	0.14515
1066	0.801225	0.656075	0.343925	0.656075	0.14515
1067	0.801225	0.656075	0.343925	0.656075	0.14515
1068	0.801225	0.656075	0.343925	0.656075	0.14515
1069	0.801225	0.656075	0.343925	0.656075	0.14515
1070	0.801225	0.656075	0.343925	0.656075	0.14515
1071	0.801225	0.656075	0.343925	0.656075	0.14515
1072	0.801225	0.656075	0.343925	0.656075	0.14515
1073	0.801225	0.656075	0.343925	0.656075	0.14515
1074	0.801225	0.656075	0.343925	0.656075	0.14515
1075	0.801225	0.656075	0.343925	0.656075	0.14515
1076	0.801225	0.656075	0.343925	0.656075	0.14515
1077	0.801225	0.656075	0.343925	0.656075	0.14515
1078	0.801225	0.656075	0.343925	0.656075	0.14515
1079	0.801225	0.656075	0.343925	0.656075	0.14515
1080	0.801225	0.656075	0.343925	0.656075	0.14515
1081	0.801225	0.656075	0.343925	0.656075	0.14515
1082	0.801225	0.656075	0.343925	0.656075	0.14515
1083	0.801225	0.656075	0.343925	0.656075	0.14515
1084	0.801225	0.656075	0.343925	0.656075	0.14515
1085	0.801225	0.656075	0.343925	0.656075	0.14515
1086	0.801225	0.656075	0.343925	0.656075	0.14515
1087	0.801225	0.656075	0.343925	0.656075	0.14515
1088	0.801225	0.656075	0.343925	0.656075	0.14515
1089	0.801225	0.656075	0.343925	0.656075	0.14515
1090	0.801225	0.656075	0.343925	0.656075	0.14515
1091	0.801225	0.656075	0.343925	0.656075	0.14515
1092	0.801225	0.656075	0.343925	0.656075	0.14515
1093	0.801225	0.656075	0.343925	0.656075	0.14515
1094	0.801225	0.656075	0.343925	0.656075	0.14515
1095	0.801225	0.656075	0.343925	0.656075	0.14515
1096	0.801225	0.656075	0.343925	0.656075	0.14515
1097	0.801225	0.656075	0.343925	0.656075	0.14515
1098	0.801225	0.656075	0.343925	0.656075	0.14515
1099	0.801225	0.656075	0.343925	0.656075	0.14515
1100	0.801225	0.656075	0.343925	0.656075	0.14515
1101	0.801225	0.656075	0.343925	0.656075	0.14515
1102	0.801225	0.656075	0.343925	0.656075	0.14515
1103	0.801225	0.656075	0.343925	0.656075	0.14515
1104	0.801225	0.656075	0.343925	0.656075	0.14515
1105	0.801225	0.656075	0.343925	0.656075	0.14515
1106	0.801225	0.656075	0.343925	0.656075	0.14515
1107	0.801225	0.656075	0.343925	0.656075	0.14515
1108	0.801225	0.656075	0.343925	0.656075	0.14515
1109	0.801225	0.656075	0.343925	0.656075	0.14515
1110	0.801225	0.656075	0.343925	0.656075	0.14515
1111	0.801225	0.656075	0.343925	0.656075	0.14515
1112	0.801225	0.656075	0.343925	0.656075	0.14515
1113	0.801225	0.656075	0.343925	0.656075	0.14515
1114	0.801225	0.656075	0.343925	0.656075	0.14515
1115	0.801225	0.656075	0.343925	0.656075	0.14515
1116	0.801225	0.656075	0.343925	0.656075	0.14515
1117	0.801225	0.656075	0.343925	0.656075	0.14515
1118	0.801225	0.656075	0.343925	0.656075	0.14515
1119	0.801225	0.656075	0.343925	0.656075	0.14515
1120	0.801225	0.656075	0.343925	0.656075	0.14515
1121	0.801225	0.656075	0.343925	0.656075	0.14515
1122	0.801225	0.656075	0.343925	0.656075	0.14515
1123	0.801225	0.656075	0.343925	0.656075	0.14515
1124	0.801225	0.656075	0.343925	0.656075	0.14515
1125	0.801225	0.656075	0.343925	0.656075	0.14515
1126	0.801225	0.656075	0.343925	0.656075	0.14515
1127	0.801225	0.656075	0.343925	0.656075	0.14515
1128	0.801225	0.656075	0.343925	0.656075	0.14515
1129	0.801225	0.656075	0.343925	0.656075	0.14515
1130	0.801225	0.656075	0.343925	0.656075	0.14515
1131	0.801225	0.656075	0.343925	0.656075	0.14515
1132	0.801225	0.656075	0.343925	0.656075	0.14515
1133	0.801225	0.656075	0.343925	0.656075	0.14515
1134	0.801225	0.656075	0.343925	0.656075	0.14515
1135	0.801225	0.656075	0.343925	0.656075	0.14515
1136	0.801225	0.656075	0.343925	0.656075	0.14515
1137	0.801225	0.656075	0.343925	0.656075	0.14515
1138	0.801225	0.656075	0.343925	0.656075	0.14515
1139	0.801225	0.656075	0.343925	0.656075	0.14515
1140	0.801225	0.656075	0.343925	0.656075	0.14515
1141	0.801225	0.656075	0.343925	0.656075	0.14515
1142	0.801225	0.656075	0.343925	0.656075	0.14515
1143	0.801225	0.656075	0.343925	0.656075	0.14515
1144	0.801225	0.656075	0.343925	0.656075	0.14515
1145	0.801225	0.656075	0.343925	0.656075	0.14515
1146	0.801225	0.656075	0.343925	0.656075	0.14515
1147	0.801225	0.656075	0.343925	0.656075	0.14515
1148	0.801225	0.656075	0.343925	0.656075	0.14515
1149	0.801225	0.656075	0.343925	0.656075	0.14515
1150	0.801225	0.656075	0.343925	0.656075	0.14515
1151	0.801225	0.656075	0.343925	0.656075	0.14515
1152	0.801225	0.656075	0.343925	0.656075	0.14515
1153	0.801225	0.656075	0.343925	0.656075	0.14515
1154	0.801225	0.656075	0.343925	0.656075	0.14515
1155	0.801225	0.656075	0.343925	0.656075	0.14515
1156	0.801225	0.656075	0.343925	0.656075	0.14515
1157	0.801225	0.656075	0.343925	0.656075	0.14515
1158	0.801225	0.656075	0.343925	0.656075	0.14515
1159	0.801225	0.656075	0.343925	0.656075	0.14515
1160	0.801225	0.656075	0.343925	0.656075	0.14515
1161	0.801225	0.656075	0.343925	0.656075	0.14515
1162	0.801225	0.656075	0.343925	0.656075	0.14515
1163	0.801225	0.656075	0.343925	0.656075	0.14515
1164	0.801225	0.656075	0.343925	0.656075	0.14515
1165	0.801225	0.656075	0.343925	0.656075	0.14515
1166	0.801225	0.656075	0.343925	0.656075	0.14515
1167	0.801225	0.656075	0.343925	0.656075	0.14515
1168	0.801225	0.656075	0.343925	0.656075	0.14515
1169	0.801225	0.656075	0.343925	0.656075	0.14515
1170	0.801225	0.656075	0.343925	0.656075	0.14515
1171	0.801225	0.656075	0.343925	0.656075	0.14515
1172	0.801225	0.656075	0.343925	0.656075	0.14515
1173	0.801225	0.656075	0.343925	0.656075	0.14515
1174	0.801225	0.656075	0.343925	0.656075	0.14515
1175	0.801225	0.656075	0.343925	0.656075	0.14515
1176	0.801225	0.656075	0.343925	0.656075	0.14515
1177	0.801225	0.656075	0.343925	0.656075	0.14515
1178	0.801225	0.656075	0.343925	0.656075	0.14515
1179	0.801225	0.656075	0.343925	0.656075	0.14515
1180	0.801225	0.656075	0.343925	0.656075	0.14515
1181	0.801225	0.656075	0.343925	0.656075	0.14515
1182	0.801225	0.656075	0.343925	0.656075	0.14515
1183	0.801225	0.656075	0.343925	0.656075	0.14515
1184	0.801225	0.656075	0.343925	0.656075	0.14515
1185	0.801225	0.656075	0.343925	0.656075	0.14515
1186	0.801225	0.656075	0.343925	0.656075	0.14515
1187	0.801225	0.656075	0.343925	0.656075	0.14515
1188	0.801225	0.656075	0.343925	0.656075	0.14515
1189	0.801225	0.656075	0.343925	0.656075	0.14515
1190	0.801225	0.656075	0.343925	0.656075	0.14515
1191	0.801225	0.656075	0.343925	0.656075	0.14515
1192	0.801225	0.656075	0.343925	0.656075	0.14515
1193	0.801225	0.656075	0.343925	0.656075	0.14515
1194	0.801225	0.656075	0.343925	0.656075	0.14515
1195	0.801225	0.656075	0.343925	0.656075	0.14515
1196	0.801225	0.656075	0.343925	0.656075	0.14515
1197	0.801225	0.656075	0.343925	0.656075	0.14515
1198	0.801225	0.656075	0.343925	0.656075	0.14515
1199	0.801225	0.656075	0.343925	0.656075	0.14515
1200	0.801225	0.656075	0.343925	0.656075	0.14515
1201	0.801225	0.656075	0.343925	0.656075	0.14515
1202	0.801225	0.656075	0.343925	0.656075	0.14515
1203	0.801225	0.656075	0.343925	0.656075	0.14515
1204	0.801225	0.656075	0.343925	0.656075	0.14515
1205	0.801225	0.656075	0.343925	0.656075	0.14515
1206	0.801225	0.656075	0.343925	0.656075	0.14515
1207	0.801225	0.656075	0.343925	0.656075	0.14515
1208	0.801225	0.656075	0.343925	0.656075	0.14515
1209	0.801225	0.656075	0.343925	0.656075	0.14515
1210	0.801225	0.656075	0.343925	0.656075	0.14515
1211	0.801225	0.656075	0.343925	0.656075	0.14515
1212	0.801225	0.656075	0.343925	0.656075	0.14515
1213	0.801225	0.656075	0.343925	0.656075	0.14515
1214	0.801225	0.656075	0.343925	0.656075	0.14515
1215	0.801225	0.656075	0.343925	0.656075	0.14515
1216	0.801225	0.656075	0.343925	0.656075	0.14515
1217	0.801225	0.656075	0.343925	0.656075	0.14515
1218	0.801225	0.656075	0.343925	0.656075	0.14515
1219	0.801225	0.656075	0.343925	0.656075	0.14515
1220	0.801225	0.656075	0.343925	0.656075	0.14515
1221	0.801225	0.656075	0.343925	0.656075	0.14515
1222	0.801225	0.656075	0.343925	0.656075	0.14515
1223	0.801225	0.656075	0.343925	0.656075	0.14515
1224	0.801225	0.656075	0.343925	0.656075	0.14515
1225	0.801225	0.656075	0.343925	0.656075	0.14515
1226	0.801225	0.656075	0.343925	0.656075	0.14515
1227	0.801225	0.656075	0.343925	0.656075	0.14515
1228	0.801225	0.656075	0.343925	0.656075	0.14515
1229	0.801225	0.656075	0.343925	0.656075	0.14515
1230	0.801225	0.656075	0.343925	0.656075	0.14515
1231	0.801225	0.656075	0.343925	0.656075	0.14515
1232	0.801225	0.656075	0.343925	0.656075	0.14515
1233	0.801225	0.656075	0.343925	0.656075	0.14515
1234	0.801225	0.656075	0.343925	0.656075	0.14515
1235	0.801225	0.656075	0.343925	0.656075	0.14515
1236	0.801225	0.656075	0.343925	0.656075	0.14515
1237	0.801225	0.656075	0.343925	0.656075	0.14515
1238	0.801225	0.656075	0.343925	0.656075	0.14515
1239	0.801225	0.656075	0.343925	0.656075	0.14515
1240	0.801225	0.656075	0.343925	0.656075	0.14515
1241	0.801225	0.656075	0.343925	0.656075	0.14515
1242	0.801225	0.656075	0.343925	0.656075	0.14515
1243	0.801225	0.656075	0.343925	0.656075	0.14515
1244	0.801225	0.656075	0.343925	0.656075	0.14515
1245	0.801225	0.656075	0.343925	0.656075	0.14515
1246	0.801225	0.656075	0.343925	0.656075	0.14515
1247	0.801225	0.656075	0.343925	0.656075	0.14515
1248	0.801225	0.656075	0.343925	0.656075	0.14515
1249	0.801225	0.656075	0.343925	0.656075	0.14515
1250	0.801225	0.656075	0.343925	0.656075	0.14515
1251	0.801225	0.656075	0.343925	0.656075	0.14515
1252	0.801225	0.656075	0.343925	0.656075	0.14515
1253	0.801225	0.656075	0.343925	0.656075	0.14515
1254	0.801225	0.656075	0.343925	0.656075	0.14515
1255	0.801225	0.656075	0.343925	0.656075	0.14515
1256	0.801225	0.656075	0.343925	0.656075	0.14515
1257	0.801225	0.656075	0.343925	0.656075	0.14515
1258	0.801225	0.656075	0.343925	0.656075	0.14515
1259	0.801225	0.656075	0.343925	0.656075	0.14515
1260	0.801225	0.656075	0.343925	0.656075	0.14515
1261	0.801225	0.656075	0.343925	0.656075	0.14515
1262	0.801225	0.656075	0.343925	0.656075	0.14515
1263	0.801225	0.656075	0.343925	0.656075	0.14515
1264	0.801225	0.656075	0.343925	0.656075	0.14515
1265	0.801225	0.656075	0.343925	0.656075	0.14515
1266	0.801225	0.656075	0.343925	0.656075	0.14515
1267	0.801225	0.656075	0.343925	0.656075	0.14515
1268	0.801225	0.656075	0.343925	0.656075	0.14515
1269	0.801225	0.656075	0.343925	0.656075	0.14515
1270	0.801225	0.656075	0.343925	0.656075	0.14515
1271	0.801225	0.656075	0.343925	0.656075	0.14515
1272	0.801225	0.656075	0.343925	0.656075	0.14515
1273	0.801225	0.656075	0.343925	0.656075	0.14515
1274	0.801225	0.656075	0.343925	0.656075	0.14515
1275	0.801225	0.656075	0.343925	0.656075	0.14515
1276	0.801225	0.656075	0.343925	0.656075	0.14515
1277	0.801225	0.656075	0.343925	0.656075	0.14515
1278	0.801225	0.656075	0.343925	0.656075	0.14515
1279	0.801225	0.656075	0.343925	0.656075	0.14515
1280	0.801225	0.656075	0.343925	0.656075	0.14515
1281	0.801225	0.656075	0.343925	0.656075	0.14515
1282	0.801225	0.656075	0.343925	0.656075	0.14515
1283	0.801225	0.656075	0.343925	0.656075	0.14515
1284	0.801225	0.656075	0.343925	0.656075	0.14515
1285	0.801225	0.656075	0.343925	0.656075	0.14515
1286	0.801225	0.656075	0.343925	0.656075	0.14515
1287	0.801225	0.656075	0.343925	0.656075	0.14515
1288	0.801225	0.656075	0.343925	0.656075	0.14515
1289	0.801225	0.656075	0.343925	0.656075	0.14515
1290	0.801225	0.656075	0.343925	0.656075	0.14515
1291	0.801225	0.656075	0.343925	0.656075	0.14515
1292	0.801225	0.656075	0.343925	0.656075	0.14515
1293	0.801225	0.656075	0.343925	0.656075	0.14515
1294	0.801225	0.656075	0.343925	0.656075	0.14515
1295	0.801225	0.656075	0.343925	0.656075	0.14515
1296	0.801225	0.656075	0.343925	0.656075	0.14515
1297	0.801225	0.656075	0.343925	0.656075	0.14515
1298	0.801225	0.656075	0.343925	0.656075	0.14515
1299	0.801225	0.656075	0.343925	0.656075	0.14515
1300	0.801225	0.656075	0.343925	0.656075	0.14515
1301	0.801225	0.656075	0.343925	0.656075	0.14515
1302	0.801225	0.656075	0.343925	0.656075	0.14515
1303	0.801225	0.656075	0.343925	0.656075	0.14515
1304	0.801225	0.656075	0.343925	0.656075	0.14515
1305	0.801225	0.656075	0.343925	0.656075	0.14515
1306	0.801225	0.656075	0.343925	0.656075	0.14515
1307	0.801225	0.656075	0.343925	0.656075	0.14515
1308	0.801225	0.656075	0.343925	0.656075	0.14515
1309	0.801225	0.656075	0.343925	0.656075	0.14515
1310	0.801225	0.656075	0.343925	0.656075	0.14515
1311	0.801225	0.656075	0.343925	0.656075	0.14515
1312	0.801225	0.656075	0.343925	0.656075	0.14515
1313	0.801225	0.656075	0.343925	0.656075	0.14515
1314	0.801225	0.656075	0.343925	0.656075	0.14515
1315	0.801225	0.656075	0.343925	0.656075	0.14515
1316	0.801225	0.656075	0.343925	0.656075	0.14515
1317	0.801225	0.656075	0.343925	0.656075	0.14515
1318	0.801225	0.656075	0.343925	0.656075	0.14515
1319	0.801225	0.656075	0.343925	0.656075	0.14515
1320	0.801225	0.656075	0.343925	0.656075	0.14515
1321	0.801225	0.656075	0.343925	0.656075	0.14515
1322	0.801225	0.656075	0.343925	0.656075	0.14515
1323	0.801225	0.656075	0.343925	0.656075	0.14515
1324	0.801225	0.656075	0.343925	0.656075	0.14515
1325	0.801225	0.656075	0.343925	0.656075	0.14515
1326	0.801225	0.656075	0.343925	0.656075	0.14515
1327	0.801225	0.656075	0.343925	0.656075	0.14515
1328	0.801225	0.656075	0.343925	0.656075	0.14515
1329	0.801225	0.656075	0.343925	0.656075	0.14515
1330	0.801225	0.656075	0.343925	0.656075	0.14515
1331	0.801225	0.656075	0.343925	0.656075	0.14515
1332	0.801225	0.656075	0.343925	0.656075	0.14515
1333	0.801225	0.656075	0.343925	0.656075	0.14515
1334	0.801225	0.656075	0.343925	0.656075	0.14515
1335	0.801225	0.656075	0.343925	0.656075	0.14515
1336	0.801225	0.656075	0.343925	0.656075	0.14515
1337	0.801225	0.656075	0.343925	0.656075	0.14515
1338	0.801225	0.656075	0.343925	0.656075	0.14515
1339	0.801225	0.656075	0.343925	0.656075	0.14515
1340	0.801225	0.656075	0.343925	0.656075	0.14515
1341	0.801225	0.656075	0.343925	0.656075	0.14515
1342	0.801225	0.656075	0.343925	0.656075	0.14515
1343	0.801225	0.656075	0.343925	0.656075	0.14515
1344	0.801225	0.656075	0.343925	0.656075	0.14515
1345	0.801225	0.656075	0.343925	0.656075	0.14515
1346	0.801225	0.656075	0.343925	0.656075	0.14515
1347	0.801225	0.656075	0.343925	0.656075	0.14515
1348	0.801225	0.656075	0.343925	0.656075	0.14515
1349	0.801225	0.656075	0.343925	0.656075	0.14515
1350	0.801225	0.656075	0.343925	0.656075	0.14515
1351	0.801225	0.656075	0.343925	0.656075	0.14515
1352	0.801225	0.656075	0.343925	0.656075	0.14515
1353	0.801225	0.656075	0.343925	0.656075	0.14515
1354	0.801225	0.656075	0.343925	0.656075	0.14515
1355	0.801225	0.656075	0.343925	0.656075	0.14515
1356	0.801225	0.656075	0.343925	0.656075	0.14515
1357	0.801225	0.656075	0.343925	0.656075	0.14515
1358	0.801225	0.656075	0.343925	0.656075	0.14515
1359	0.801225	0.656075	0.343925	0.656075	0.14515
1360	0.801225	0.656075	0.343925	0.656075	0.14515
1361	0.801225	0.656075	0.343925	0.656075	0.14515
1362	0.801225	0.656075	0.343925	0.656075	0.14515
1363	0.801225	0.656075	0.343925	0.656075	0.14515
1364	0.801225	0.656075	0.343925	0.656075	0.14515
1365	0.801225	0.656075	0.343925	0.656075	0.14515
1366	0.801225	0.656075	0.343925	0.656075	0.14515
1367	0.801225	0.656075	0.343925	0.656075	0.14515
1368	0.801225	0.656075	0.343925	0.656075	0.14515
1369	0.801225	0.656075	0.343925	0.656075	0.14515
1370	0.801225	0.656075	0.343925	0.656075	0.14515
1371	0.801225	0.656075	0.343925	0.656075	0.14515
1372	0.801225	0.656075	0.343925	0.656075	0.14515
1373	0.801225	0.656075	0.343925	0.656075	0.14515
1374	0.801225	0.656075	0.343925	0.656075	0.14515
1375	0.801225	0.656075	0.343925	0.656075	0.14515
1376	0.801225	0.656075	0.343925	0.656075	0.14515
1377	0.801225	0.656075	0.343925	0.656075	0.14515
1378	0.801225	0.656075	0.343925	0.656075	0.14515
1379	0.801225	0.656075	0.343925	0.656075	0.14515
1380	0.801225	0.656075	0.343925	0.656075	0.14515
1381	0.801225	0.656075	0.343925	0.656075	0.14515
1382	0.801225	0.656075	0.343925	0.656075	0.14515
1383	0.801225	0.656075	0.343925	0.656075	0.14515
1384	0.801225	0.656075	0.343925	0.656075	0.14515
1385	0.801225	0.656075	0.343925	0.656075	0.14515
1386	0.801225	0.656075	0.343925	0.656075	0.14515
1387	0.801225	0.656075	0.343925	0.656075	0.14515
1388	0.801225	0.656075	0.343925	0.656075	0.14515
1389	0.801225	0.656075	0.343925	0.656075	0.14515
1390	0.801225	0.656075	0.343925	0.656075	0.14515
1391	0.801225	0.656075	0.343925	0.656075	0.14515
1392	0.801225	0.656075	0.343925	0.656075	0.14515
1393	0.801225	0.656075	0.343925	0.656075	0.14515
1394	0.801225	0.656075	0.343925	0.656075	0.14515
1395	0.801225	0.656075	0.343925	0.656075	0.14515
1396	0.801225	0.656075	0.343925	0.656075	0.14515
1397	0.801225	0.656075	0.343925	0.656075	0.14515
1398	0.801225	0.656075	0.343925	0.656075	0.14515
1399	0.801225	0.656075	0.343925	0.656075	0.14515
1400	0.801225	0.656075	0.343925	0.656075	0.14515
1401	0.801225	0.656075	0.343925	0.656075	0.14515
1402	0.801225	0.656075	0.343925	0.656075	0.14515
1403	0.801225	0.656075	0.343925	0.656075	0.14515
1404	0.801225	0.656075	0.343925	0.656075	0.14515
1405	0.801225	0.656075	0.343925	0.656075	0.14515
1406	0.801225	0.656075	0.343925	0.656075	0.14515
1407	0.801225	0.656075	0.343925	0.656075	0.14515
1408	0.801225	0.656075	0.343925	0.656075	0.14515
1409	0.801225	0.656075	0.343925	0.656075	0.14515
1410	0.801225	0.656075	0.343925	0.656075	0.14515
1411	0.801225	0.656075	0.343925	0.656075	0.14515
1412	0.801225	0.656075	0.343925	0.656075	0.14515
1413	0.801225	0.656075	0.343925	0.656075	0.14515
1414	0.801225	0.656075	0.343925	0.656075	0.14515
1415	0.801225	0.656075	0.343925	0.656075	0.14515
1416	0.801225	0.656075	0.343925	0.656075	0.14515
1417	0.801225	0.656075	0.343925	0.656075	0.14515
1418	0.801225	0.656075	0.343925	0.656075	0.14515
1419	0.801225	0.656075	0.343925	0.656075	0.14515
1420	0.801225	0.656075	0.343925	0.656075	0.14515
1421	0.801225	0.656075	0.343925	0.656075	0.14515
1422	0.801225	0.656075	0.343925	0.656075	0.14515
1423	0.801225	0.656075	0.343925	0.656075	0.14515
1424	0.801225	0.656075	0.343925	0.656075	0.14515
1425	0.801225	0.656075	0.343925	0.656075	0.14515
1426	0.801225	0.656075	0.343925	0.656075	0.14515
1427	0.801225	0.656075	0.343925	0.656075	0.14515
1428	0.801225	0.656075	0.343925	0.656075	0.14515
1429	0.801225	0.656075	0.343925	0.656075	0.14515
1430	0.801225	0.656075	0.343925	0.656075	0.14515
1431	0.801225	0.656075	0.343925	0.656075	0.14515
1432	0.801225	0.656075	0.343925	0.656075	0.14515
1433	0.801225	0.656075	0.343925	0.656075	0.14515
1434	0.801225	0.656075	0.343925	0.656075	0.14515
1435	0.801225	0.656075	0.343925	0.656075	0.14515
1436	0.801225	0.656075	0.343925	0.656075	0.14515
1437	0.801225	0.656075	0.343925	0.656075	0.14515
1438	0.801225	0.656075	0.343925	0.656075	0.14515
1439	0.801225	0.656075	0.343925	0.656075	0.14515
1440	0.801225	0.656075	0.343925	0.656075	0.14515
1441	0.801225	0.656075	0.343925	0.656075	0.14515
1442	0.801225	0.656075	0.343925	0.656075	0.14515
1443	0.801225	0.656075	0.343925	0.656075	0.14515
1444	0.801225	0.656075	0.343925	0.656075	0.14515
1445	0.801225	0.656075	0.343925	0.656075	0.14515
1446	0.801225	0.656075	0.343925	0.656075	0.14515
1447	0.801225	0.656075	0.343925	0.656075	0.14515
1448	0.801225	0.656075	0.343925	0.656075	0.14515
1449	0.801225	0.656075	0.343925	0.656075	0.14515
1450	0.801225	0.656075	0.343925	0.656075	0.14515
1451	0.801225	0.656075	0.343925	0.656075	0.14515
1452	0.801225	0.656075	0.343925	0.656075	0.14515
1453	0.801225	0.656075	0.343925	0.656075	0.14515
1454	0.801225	0.656075	0.343925	0.656075	0.14515
1455	0.801225	0.656075	0.343925	0.656075	0.14515
1456	0.801225	0.656075	0.343925	0.656075	0.14515
1457	0.801225	0.656075	0.343925	0.656075	0.14515
1458	0.801225	0.656075	0.343925	0.656075	0.14515
1459	0.801225	0.656075	0.343925	0.656075	0.14515
1460	0.801225	0.656075	0.343925	0.656075	0.14515
1461	0.801225	0.656075	0.343925	0.656075	0.14515
1462	0.801225	0.656075	0.343925	0.656075	0.14515
1463	0.801225	0.656075	0.343925	0.656075	0.14515
1464	0.801225	0.656075	0.343925	0.656075	0.14515
1465	0.801225	0.656075	0.343925	0.656075	0.14515
1466	0.801225	0.656075	0.343925	0.656075	0.14515
1467	0.801225	0.656075	0.343925	0.656075	0.14515
1468	0.801225	0.656075	0.343925	0.656075	0.14515
1469	0.801225	0.656075	0.343925	0.656075	0.14515
1470	0.801225	0.656075	0.343925	0.656075	0.14515
1471	0.801225	0.656075	0.343925	0.656075	0.14515
1472	0.801225	0.656075	0.343925	0.656075	0.14515
1473	0.801225	0.656075	0.343925	0.656075	0.14515
1474	0.801225	0.656075	0.343925	0.656075	0.14515
1475	0.801225	0.656075	0.343925	0.656075	0.14515
1476	0.801225	0.656075	0.343925	0.656075	0.14515
1477	0.801225	0.656075	0.343925	0.656075	0.14515
1478	0.801225	0.656075	0.343925	0.656075	0.14515
1479	0.801225	0.656075	0.343925	0.656075	0.14515
1480	0.801225	0.656075	0.343925	0.656075	0.14515
1481	0.801225	0.656075	0.343925	0.656075	0.14515
1482	0.801225	0.656075	0.343925	0.656075	0.14515
1483	0.801225	0.656075	0.343925	0.656075	0.14515
1484	0.801225	0.656075	0.343925	0.656075	0.14515
1485	0.801225	0.656075	0.343925	0.656075	0.14515
1486	0.801225	0.656075	0.343925	0.656075	0.14515
1487	0.801225	0.656075	0.343925	0.656075	0.14515
1488	0.801225	0.656075	0.343925	0.656075	0.14515
1489	0.801225	0.656075	0.343925	0.656075	0.14515
1490	0.801225	0.656075	0.343925	0.656075	0.14515
1491	0.801225	0.656075	0.343925	0.656075	0.14515
1492	0.801225	0.656075	0.343925	0.656075	0.14515
1493	0.801225	0.656075	0.343925	0.656075	0.14515
1494	0.801225	0.656075	0.343925	0.656075	0.14515
1495	0.801225	0.656075	0.343925	0.656075	0.14515
1496	0.801225	0.656075	0.343925	0.656075	0.14515
1497	0.801225	0.656075	0.343925	0.656075	0.14515
1498	0.801225	0.656075	0.343925	0.656075	0.14515
1499	0.801225	0.656075	0.343925	0.656075	0.14515
1500	0.801225	0.656075	0.343925	0.656075	0.14515
1501	0.801225	0.656075	0.343925	0.656075	0.14515
1502	0.801225	0.656075	0.343925	0.656075	0.14515
1503	0.801225	0.656075	0.343925	0.656075	0.14515
1504	0.801225	0.656075	0.343925	0.656075	0.14515
1505	0.801225	0.656075	0.343925	0.656075	0.14515
1506	0.801225	0.656075	0.343925	0.656075	0.14515
1507	0.801225	0.656075	0.343925	0.656075	0.14515
1508	0.801225	0.656075	0.343925	0.656075	0.14515
1509	0.801225	0.656075	0.343925	0.656075	0.14515
1510	0.801225	0.656075	0.343925	0.656075	0.14515
1511	0.801225	0.656075	0.343925	0.656075	0.14515
1512	0.801225	0.656075	0.343925	0.656075	0.14515
1513	0.801225	0.656075	0.343925	0.656075	0.14515
1514	0.801225	0.656075	0.343925	0.656075	0.14515
1515	0.801225	0.656075	0.343925	0.656075	0.14515
1516	0.801225	0.656075	0.343925	0.656075	0.14515
1517	0.801225	0.656075	0.343925	0.656075	0.14515
1518	0.801225	0.656075	0.343925	0.656075	0.14515
1519	0.801225	0.656075	0.343925	0.656075	0.14515
1520	0.801225	0.656075	0.343925	0.656075	0.14515
1521	0.801225	0.656075	0.343925	0.656075	0.14515
1522	0.801225	0.656075	0.343925	0.656075	0.14515
1523	0.801225	0.656075	0.343925	0.656075	0.14515
1524	0.801225	0.656075	0.343925	0.656075	0.14515
1525	0.801225	0.656075	0.343925	0.656075	0.14515
1526	0.801225	0.656075	0.343925	0.656075	0.14515
1527	0.801225	0.656075	0.343925	0.656075	0.14515
1528	0.801225	0.656075	0.343925	0.656075	0.14515
1529	0.801225	0.656075	0.343925	0.656075	0.14515
1530	0.801225	0.656075	0.343925	0.656075	0.14515
1531	0.801225	0.656075	0.343925	0.656075	0.14515
1532	0.801225	0.656075	0.343925	0.656075	0.14515
1533	0.801225	0.656075	0.343925	0.656075	0.14515
1534	0.801225	0.656075	0.343925	0.656075	0.14515
1535	0.801225	0.656075	0.343925	0.656075	0.14515
1536	0.801225	0.656075	0.343925	0.656075	0.14515
1537	0.801225	0.656075	0.343925	0.656075	0.14515
1538	0.801225	0.656075	0.343925	0.656075	0.14515
1539	0.801225	0.656075	0.343925	0.656075	0.14515
1540	0.801225	0.656075	0.343925	0.656075	0.14515
1541	0.801225	0.656075	0.343925	0.656075	0.14515
1542	0.801225	0.656075	0.343925	0.656075	0.14515
1543	0.801225	0.656075	0.343925	0.656075	0.14515
1544	0.801225	0.656075	0.343925	0.656075	0.14515
1545	0.801225	0.656075	0.343925	0.656075	0.14515
1546	0.801225	0.656075	0.343925	0.656075	0.14515
1547	0.801225	0.656075	0.343925	0.656075	0.14515
1548	0.801225	0.656075	0.343925	0.656075	0.14515
1549	0.801225	0.656075	0.343925	0.656075	0.14515
1550	0.801225	0.656075	0.343925	0.656075	0.14515
1551	0.801225	0.656075	0.343925	0.656075	0.14515
1552	0.801225	0.656075	0.343925	0.656075	0.14515
1553	0.801225	0.656075	0.343925	0.656075	0.14515
1554	0.801225	0.656075	0.343925	0.656075	0.14515
1555	0.801225	0.656075	0.343925	0.656075	0.14515
1556	0.801225	0.656075	0.343925	0.656075	0.14515
1557	0.801225	0.656075	0.343925	0.656075	0.14515
1558	0.801225	0.656075	0.343925	0.656075	0.14515
1559	0.801225	0.656075	0.343925	0.656075	0.14515
1560	0.801225	0.656075	0.343925	0.656075	0.14515
1561	0.801225	0.656075	0.343925	0.656075	0.14515
1562	0.801225	0.656075	0.343925	0.656075	0.14515
1563	0.801225	0.656075	0.343925	0.656075	0.14515
1564	0.801225	0.656075	0.343925	0.656075	0.14515
1565	0.801225	0.656075	0.343925	0.656075	0.14515
1566	0.801225	0.656075	0.343925	0.656075	0.14515
1567	0.801225	0.656075	0.343925	0.656075	0.14515
1568	0.801225	0.656075	0.343925	0.656075	0.14515
1569	0.801225	0.656075	0.343925	0.656075	0.14515
1570	0.801225	0.656075	0.343925	0.656075	0.14515
1571	0.801225	0.656075	0.343925	0.656075	0.14515
1572	0.801225	0.656075	0.343925	0.656075	0.14515
1573	0.801225	0.656075	0.343925	0.656075	0.14515
1574	0.801225	0.656075	0.343925	0.656075	0.14515
1575	0.801225	0.656075	0.343925	0.656075	0.14515
1576	0.801225	0.656075	0.343925	0.656075	0.14515
1577	0.801225	0.656075	0.343925	0.656075	0.14515
1578	0.801225	0.656075	0.343925	0.656075	0.14515
1579	0.801225	0.656075	0.343925	0.656075	0.14515
1580	0.801225	0.656075	0.343925	0.656075	0.14515
1581	0.801225	0.656075	0.343925	0.656075	0.14515
1582	0.801225	0.656075	0.343925	0.656075	0.14515
1583	0.801225	0.656075	0.343925	0.656075	0.14515
1584	0.801225	0.656075	0.343925	0.656075	0.14515
1585	0.801225	0.656075	0.343925	0.656075	0.14515
1586	0.801225	0.656075	0.343925	0.656075	0.14515
1587	0.801225	0.656075	0.343925	0.656075	0.14515
1588	0.801225	0.656075	0.343925	0.656075	0.14515
1589	0.801225	0.656075	0.343925	0.656075	0.14515
1590	0.801225	0.656075	0.343925	0.656075	0.14515
1591	0.801225	0.656075	0.343925	0.656075	0.14515
1592	0.801225	0.656075	0.343925	0.656075	0.14515
1593	0.801225	0.656075	0.343925	0.656075	0.14515
1594	0.801225	0.656075	0.343925	0.656075	0.14515
1595	0.801225	0.656075	0.343925	0.656075	0.14515
1596	0.801225	0.656075	0.343925	0.656075	0.14515
1597	0.801225	0.656075	0.343925	0.656075	0.14515
1598	0.801225	0.656075	0.343925	0.656075	0.14515
1599	0.801225	0.656075	0.343925	0.656075	0.14515
1600	0.801225	0.656075	0.343925	0.656075	0.14515
1601	0.801225	0.656075	0.343925	0.656075	0.14515
1602	0.801225	0.656075	0.343925	0.656075	0.14515
1603	0.801225	0.656075	0.343925	0.656075	0.14515
1604	0.801225	0.656075	0.343925	0.656075	0.14515
1605	0.801225	0.656075	0.343925	0.656075	0.14515
1606	0.801225	0.656075	0.343925	0.656075	0.14515
1607	0.801225	0.656075	0.343925	0.656075	0.14515
1608	0.801225	0.656075	0.343925	0.656075	0.14515
1609	0.801225	0.656075	0.343925	0.656075	0.14515
1610	0.801225	0.656075	0.343925	0.656075	0.14515
1611	0.801225	0.656075	0.343925	0.656075	0.14515
1612	0.801225	0.656075	0.343925	0.656075	0.14515
1613	0.801225	0.656075	0.343925	0.656075	0.14515
1614	0.801225	0.656075	0.343925	0.656075	0.14515
1615	0.801225	0.656075	0.343925	0.656075	0.14515
1616	0.801225	0.656075	0.343925	0.656075	0.14515
1617	0.801225	0.656075	0.343925	0.656075	0.14515
1618	0.801225	0.656075	0.343925	0.656075	0.14515
1619	0.801225	0.656075	0.343925	0.656075	0.14515
1620	0.801225	0.656075	0.343925	0.656075	0.14515
1621	0.801225	0.656075	0.343925	0.656075	0.14515
1622	0.801225	0.656075	0.343925	0.656075	0.14515
1623	0.801225	0.656075	0.343925	0.656075	0.14515
1624	0.801225	0.656075	0.343925	0.656075	0.14515
1625	0.801225	0.656075	0.343925	0.656075	0.14515
1626	0.801225	0.656075	0.343925	0.656075	0.14515
1627	0.801225	0.656075	0.343925	0.656075	0.14515
1628	0.801225	0.656075	0.343925	0.656075	0.14515
1629	0.801225	0.656075	0.343925	0.656075	0.14515
1630	0.801225	0.656075	0.343925	0.656075	0.14515
1631	0.801225	0.656075	0.343925	0.656075	0.14515
1632	0.801225	0.656075	0.343925	0.656075	0.14515
1633	0.801225	0.656075	0.343925	0.656075	0.14515
1634	0.801225	0.656075	0.343925	0.656075	0.14515
1635	0.801225	0.656075	0.343925	0.656075	0.14515
1636	0.801225	0.656075	0.343925	0.656075	0.14515
1637	0.801225	0.656075	0.343925	0.656075	0.14515
1638	0.801225	0.656075	0.343925	0.656075	0.14515
1639	0.801225	0.656075	0.343925	0.656075	0.14515
1640	0.801225	0.656075	0.343925	0.656075	0.14515
1641	0.801225	0.656075	0.343925	0.656075	0.14515
1642	0.801225	0.656075	0.343925	0.656075	0.14515
1643	0.801225	0.656075	0.343925	0.656075	0.14515
1644	0.801225	0.656075	0.343925	0.656075	0.14515
1645	0.801225	0.656075	0.343925	0.656075	0.14515
1646	0.801225	0.656075	0.343925	0.656075	0.14515
1647	0.801225	0.656075	0.343925	0.656075	0.14515
1648	0.801225	0.656075	0.343925	0.656075	0.14515
1649	0.801225	0.656075	0.343925	0.656075	0.14515
1650	0.801225	0.656075	0.343925	0.656075	0.14515
1651	0.801225	0.656075	0.343925	0.656075	0.14515
1652	0.801225	0.656075	0.343925	0.656075	0.14515
1653	0.801225	0.656075	0.343925	0.656075	0.14515
1654	0.801225	0.656075	0.343925	0.656075	0.14515
1655	0.801225	0.656075	0.343925	0.656075	0.14515
1656	0.801225	0.656075	0.343925	0.656075	0.14515
1657	0.801225	0.656075	0.343925	0.656075	0.14515
1658	0.801225	0.656075	0.343925	0.656075	0.14515
1659	0.801225	0.656075	0.343925	0.656075	0.14515
1660	0.801225	0.656075	0.343925	0.656075	0.14515
1661	0.801225	0.656075	0.343925	0.656075	0.14515
1662	0.801225	0.656075	0.343925	0.656075	0.14515
1663	0.801225	0.656075	0.343925	0.656075	0.14515
1664	0.801225	0.656075	0.343925	0.656075	0.14515
1665	0.801225	0.656075	0.343925	0.656075	0.14515
1666	0.801225	0.656075	0.343925	0.656075	0.14515
1667	0.801225	0.656075	0.343925	0.656075	0.14515
1668	0.801225	0.656075	0.343925	0.656075	0.14515
1669	0.801225	0.656075	0.343925	0.656075	0.14515
1670	0.801225	0.656075	0.343925	0.656075	0.14515
1671	0.801225	0.656075	0.343925	0.656075	0.14515
1672	0.801225	0.656075	0.343925	0.656075	0.14515
1673	0.801225	0.656075	0.343925	0.656075	0.14515
1674	0.801225	0.656075	0.343925	0.656075	0.14515
1675	0.801225	0.656075	0.343925	0.656075	0.14515
1676	0.801225	0.656075	0.343925	0.656075	0.14515
1677	0.801225	0.656075	0.343925	0.656075	0.14515
1678	0.801225	0.656075	0.343925	0.656075	0.14515
1679	0.801225	0.656075	0.343925	0.656075	0.14515
1680	0.801225	0.656075	0.343925	0.656075	0.14515
1681	0.801225	0.656075	0.343925	0.656075	0.14515
1682	0.801225	0.656075	0.343925	0.656075	0.14515
1683	0.801225	0.656075	0.343925	0.656075	0.14515
1684	0.801225	0.656075	0.343925	0.656075	0.14515
1685	0.801225	0.656075	0.343925	0.656075	0.14515
1686	0.801225	0.656075	0.343925	0.656075	0.14515
1687	0.801225	0.656075	0.343925	0.656075	0.14515
1688	0.801225	0.656075	0.343925	0.656075	0.14515
1689	0.801225	0.656075	0.343925	0.656075	0.14515
1690	0.801225	0.656075	0.343925	0.656075	0.14515
1691	0.801225	0.656075	0.343925	0.656075	0.14515
1692	0.801225	0.656075	0.343925	0.656075	0.14515
1693	0.801225	0.656075	0.343925	0.656075	0.14515
1694	0.801225	0.656075	0.343925	0.656075	0.14515
1695	0.801225	0.656075	0.343925	0.656075	0.14515
1696	0.801225	0.656075	0.343925	0.656075	0.14515
1697	0.801225	0.656075	0.343925	0.656075	0.14515
1698	0.801225	0.656075	0.343925	0.656075	0.14515
1699	0.801225	0.656075	0.343925	0.656075	0.14515
1700	0.801225	0.656075	0.343925	0.656075	0.14515
1701	0.801225	0.656075	0.343925	0.656075	0.14515
1702	0.801225	0.656075	0.343925	0.656075	0.14515
1703	0.801225	0.656075	0.343925	0.656075	0.14515
1704	0.801225	0.656075	0.343925	0.656075	0.14515
1705	0.801225	0.656075	0.343925	0.656075	0.14515
1706	0.801225	0.656075	0.343925	0.656075	0.14515
1707	0.801225	0.656075	0.343925	0.656075	0.14515
1708	0.801225	0.656075	0.343925	0.656075	0.14515
1709	0.801225	0.656075	0.343925	0.656075	0.14515
1710	0.801225	0.656075	0.343925	0.656075	0.14515
1711	0.801225	0.656075	0.343925	0.656075	0.14515
1712	0.801225	0.656075	0.343925	0.656075	0.14515
1713	0.801225	0.656075	0.343925	0.656075	0.14515
1714	0.801225	0.656075	0.343925	0.656075	0.14515
1715	0.801225	0.656075	0.343925	0.656075	0.14515
1716	0.801225	0.656075	0.343925	0.656075	0.14515
1717	0.801225	0.656075	0.343925	0.656075	0.14515
1718	0.801225	0.656075	0.343925	0.656075	0.14515
1719	0.801225	0.656075	0.343925	0.656075	0.14515
1720	0.801225	0.656075	0.343925	0.656075	0.14515
1721	0.801225	0.656075	0.343925	0.656075	0.14515
1722	0.801225	0.656075	0.343925	0.656075	0.14515
1723	0.801225	0.656075	0.343925	0.656075	0.14515
1724	0.801225	0.656075	0.343925	0.656075	0.14515
1725	0.801225	0.656075	0.343925	0.656075	0.14515
1726	0.801225	0.656075	0.343925	0.656075	0.14515
1727	0.801225	0.656075	0.343925	0.656075	0.14515
1728	0.801225	0.656075	0.343925	0.656075	0.14515
1729	0.801225	0.656075	0.343925	0.656075	0.14515
1730	0.801225	0.656075	0.343925	0.656075	0.14515
1731	0.801225	0.656075	0.343925	0.656075	0.14515
1732	0.801225	0.656075	0.343925	0.656075	0.14515
1733	0.801225	0.656075	0.343925	0.656075	0.14515
1734	0.801225	0.656075	0.343925	0.656075	0.14515
1735	0.801225	0.656075	0.343925	0.656075	0.14515
1736	0.801225	0.656075	0.343925	0.656075	0.14515
1737	0.801225	0.656075	0.343925	0.656075	0.14515
1738	0.801225	0.656075	0.343925	0.656075	0.14515
1739	0.801225	0.656075	0.343925	0.656075	0.14515
1740	0.801225	0.656075	0.343925	0.656075	0.14515
1741	0.801225	0.656075	0.343925	0.656075	0.14515
1742	0.801225	0.656075	0.343925	0.656075	0.14515
1743	0.801225	0.656075	0.343925	0.656075	0.14515
1744	0.801225	0.656075	0.343925	0.656075	0.14515
1745	0.801225	0.656075	0.343925	0.656075	0.14515
1746	0.801225	0.656075	0.343925	0.656075	0.14515
1747	0.801225	0.656075	0.343925	0.656075	0.14515
1748	0.801225	0.656075	0.343925	0.656075	0.14515
1749	0.801225	0.656075	0.343925	0.656075	0.14515
1750	0.801225	0.656075	0.343925	0.656075	0.14515
1751	0.801225	0.656075	0.343925	0.656075	0.14515
1752	0.801225	0.656075	0.343925	0.656075	0.14515
1753	0.801225	0.656075	0.343925	0.656075	0.14515
1754	0.801225	0.656075	0.343925	0.656075	0.14515
1755	0.801225	0.656075	0.343925	0.656075	0.14515
1756	0.801225	0.656075	0.343925	0.656075	0.14515
1757	0.801225	0.656075	0.343925	0.656075	0.14515
1758	0.801225	0.656075	0.343925	0.656075	0.14515
1759	0.801225	0.656075	0.343925	0.656075	0.14515
1760	0.801225	0.656075	0.343925	0.656075	0.14515
1761	0.801225	0.656075	0.343925	0.656075	0.14515
1762	0.801225	0.656075	0.343925	0.656075	0.14515
1763	0.801225	0.656075	0.343925	0.656075	0.14515
1764	0.801225	0.656075	0.343925	0.656075	0.14515
1765	0.801225	0.656075	0.343925	0.656075	0.14515
1766	0.801225	0.656075	0.343925	0.656075	0.14515
1767	0.801225	0.656075	0.343925	0.656075	0.14515
1768	0.801225	0.656075	0.343925	0.656075	0.14515
1769	0.801225	0.656075	0.343925	0.656075	0.14515
1770	0.801225	0.656075	0.343925	0.656075	0.14515
1771	0.801225	0.656075	0.343925	0.656075	0.14515
1772	0.801225	0.656075	0.343925	0.656075	0.14515
1773	0.801225	0.656075	0.343925	0.656075	0.14515
1774	0.801225	0.656075	0.343925	0.656075	0.14515
1775	0.801225	0.656075	0.343925	0.656075	0.14515
1776	0.801225	0.656075	0.343925	0.656075	0.14515
1777	0.801225	0.656075	0.343925	0.656075	0.14515
1778	0.801225	0.656075	0.343925	0.656075	0.14515
1779	0.801225	0.656075	0.343925	0.656075	0.14515
1780	0.801225	0.656075	0.343925	0.656075	0.14515
1781	0.801225	0.656075	0.343925	0.656075	0.14515
1782	0.801225	0.656075	0.343925	0.656075	0.14515
1783	0.801225	0.656075	0.343925	0.656075	0.14515
1784	0.801225	0.656075	0.343925	0.656075	0.14515
1785	0.801225	0.656075	0.343925	0.656075	0.14515
1786	0.801225	0.656075	0.343925	0.656075	0.14515
1787	0.801225	0.656075	0.343925	0.656075	0.14515
1788	0.801225	0.656075	0.343925	0.656075	0.14515
1789	0.801225	0.656075	0.343925	0.656075	0.14515
1790	0.801225	0.656075	0.343925	0.656075	0.14515
1791	0.801225	0.656075	0.343925	0.656075	0.14515
1792	0.801225	0.656075	0.343925	0.656075	0.14515
1793	0.801225	0.656075	0.343925	0.656075	0.14515
1794	0.801225	0.656075	0.343925	0.656075	0.14515
1795	0.801225	0.656075	0.343925	0.656075	0.14515
1796	0.801225	0.656075	0.343925	0.656075	0.14515
1797	0.801225	0.656075	0.343925	0.656075	0.14515
1798	0.801225	0.656075	0.343925	0.656075	0.14515
1799	0.801225	0.656075	0.343925	0.656075	0.14515
1800	0.801225	0.656075	0.343925	0.656075	0.14515
1801	0.801225	0.656075	0.343925	0.656075	0.14515
1802	0.801225	0.656075	0.343925	0.656075	0.14515
1803	0.801225	0.656075	0.343925	0.656075	0.14515
1804	0.801225	0.656075	0.343925	0.656075	0.14515
1805	0.801225	0.656075	0.343925	0.656075	0.14515
1806	0.801225	0.656075	0.343925	0.656075	0.14515
1807	0.801225	0.656075	0.343925	0.656075	0.14515
1808	0.801225	0.656075	0.343925	0.656075	0.14515
1809	0.801225	0.656075	0.343925	0.656075	0.14515
1810	0.801225	0.656075	0.343925	0.656075	0.14515
1811	0.801225	0.656075	0.343925	0.656075	0.14515
1812	0.801225	0.656075	0.343925	0.656075	0.14515
1813	0.801225	0.656075	0.343925	0.656075	0.14515
1814	0.801225	0.656075	0.343925	0.656075	0.14515
1815	0.801225	0.656075	0.343925	0.656075	0.14515
1816	0.801225	0.656075	0.343925	0.656075	0.14515
1817	0.801225	0.656075	0.343925	0.656075	0.14515
1818	0.801225	0.656075	0.343925	0.656075	0.14515
1819	0.801225	0.656075	0.343925	0.656075	0.14515
1820	0.801225	0.656075	0.343925	0.656075	0.14515
1821	0.801225	0.656075	0.343925	0.656075	0.14515
1822	0.801225	0.656075	0.343925	0.656075	0.14515
1823	0.801225	0.656075	0.343925	0.656075	0.14515
1824	0.801225	0.656075	0.343925	0.656075	0.14515
1825	0.801225	0.656075	0.343925	0.656075	0.14515
1826	0.801225	0.656075	0.343925	0.656075	0.14515
1827	0.801225	0.656075	0.343925	0.656075	0.14515
1828	0.801225	0.656075	0.343925	0.656075	0.14515
1829	0.801225	0.656075	0.343925	0.656075	0.14515
1830	0.801225	0.656075	0.343925	0.656075	0.14515
1831	0.801225	0.656075	0.343925	0.656075	0.14515
1832	0.801225	0.656075	0.343925	0.656075	0.14515
1833	0.801225	0.656075	0.343925	0.656075	0.14515
1834	0.801225	0.656075	0.343925	0.656075	0.14515
1835	0.801225	0.656075	0.343925	0.656075	0.14515
1836	0.801225	0.656075	0.343925	0.656075	0.14515
1837	0.801225	0.656075	0.343925	0.656075	0.14515
1838	0.801225	0.656075	0.343925	0.656075	0.14515
1839	0.801225	0.656075	0.343925	0.656075	0.14515
1840	0.801225	0.656075	0.343925	0.656075	0.14515
1841	0.801225	0.656075	0.343925	0.656075	0.14515
1842	0.801225	0.656075	0.343925	0.656075	0.14515
1843	0.801225	0.656075	0.343925	0.656075	0.14515
1844	0.801225	0.656075	0.343925	0.656075	0.14515
1845	0.801225	0.656075	0.343925	0.656075	0.14515
1846	0.801225	0.656075	0.343925	0.656075	0.14515
1847	0.801225	0.656075	0.343925	0.656075	0.14515
1848	0.801225	0.656075	0.343925	0.656075	0.14515
1849	0.801225	0.656075	0.343925	0.656075	0.14515
1850	0.801225	0.656075	0.343925	0.656075	0.14515
1851	0.801225	0.656075	0.343925	0.656075	0.14515
1852	0.801225	0.656075	0.343925	0.656075	0.14515
1853	0.801225	0.656075	0.343925	0.656075	0.14515
1854	0.801225	0.656075	0.343925	0.656075	0.14515
1855	0.801225	0.656075	0.343925	0.656075	0.14515
1856	0.801225	0.656075	0.343925	0.656075	0.14515
1857	0.801225	0.656075	0.343925	0.656075	0.14515
1858	0.801225	0.656075	0.343925	0.656075	0.14515
1859	0.801225	0.656075	0.343925	0.656075	0.14515
1860	0.801225	0.656075	0.343925	0.656075	0.14515
1861	0.801225	0.656075	0.343925	0.656075	0.14515
1862	0.801225	0.656075	0.343925	0.656075	0.14515
1863	0.801225	0.656075	0.343925	0.656075	0.14515
1864	0.801225	0.656075	0.343925	0.656075	0.14515
1865	0.801225	0.656075	0.343925	0.656075	0.14515
1866	0.801225	0.656075	0.343925	0.656075	0.14515
1867	0.801225	0.656075	0.343925	0.656075	0.14515
1868	0.801225	0.656075	0.343925	0.656075	0.14515
1869	0.801225	0.656075	0.343925	0.656075	0.14515
1870	0.801225	0.656075	0.343925	0.656075	0.14515
1871	0.801225	0.656075	0.343925	0.656075	0.14515
1872	0.801225	0.656075	0.343925	0.656075	0.14515
1873	0.801225	0.656075	0.343925	0.656075	0.14515
1874	0.801225	0.656075	0.343925	0.656075	0.14515
1875	0.801225	0.656075	0.343925	0.656075	0.14515
1876	0.801225	0.656075	0.343925	0.656075	0.14515
1877	0.801225	0.656075	0.343925	0.656075	0.14515
1878	0.801225	0.656075	0.343925	0.656075	0.14515
1879	0.801225	0.656075	0.343925	0.656075	0.14515
1880	0.801225	0.656075	0.343925	0.656075	0.14515
1881	0.801225	0.656075	0.343925	0.656075	0.14515
1882	0.801225	0.656075	0.343925	0.656075	0.14515
1883	0.801225	0.656075	0.343925	0.656075	0.14515
1884	0.801225	0.656075	0.343925	0.656075	0.14515
1885	0.801225	0.656075	0.343925	0.656075	0.14515
1886	0.801225	0.656075	0.343925	0.656075	0.14515
1887	0.801225	0.656075	0.343925	0.656075	0.14515
1888	0.801225	0.656075	0.343925	0.656075	0.14515
1889	0.801225	0.656075	0.343925	0.656075	0.14515
1890	0.801225	0.656075	0.343925	0.656075	0.14515
1891	0.801225	0.656075	0.343925	0.656075	0.14515
1892	0.801225	0.656075	0.343925	0.656075	0.14515
1893	0.801225	0.656075	0.343925	0.656075	0.14515
1894	0.801225	0.656075	0.343925	0.656075	0.14515
1895	0.801225	0.656075	0.343925	0.656075	0.14515
1896	0.801225	0.656075	0.343925	0.656075	0.14515
1897	0.801225	0.656075	0.343925	0.656075	0.14515
1898	0.801225	0.656075	0.343925	0.656075	0.14515
1899	0.801225	0.656075	0.343925	0.656075	0.14515
1900	0.801225	0.656075	0.343925	0.656075	0.14515
1901	0.801225	0.656075	0.343925	0.656075	0.14515
1902	0.801225	0.656075	0.343925	0.656075	0.14515
1903	0.801225	0.656075	0.343925	0.656075	0.14515
1904	0.801225	0.656075	0.343925	0.656075	0.14515
1905	0.801225	0.656075	0.343925	0.656075	0.14515
1906	0.801225	0.656075	0.343925	0.656075	0.14515
1907	0.801225	0.656075	0.343925	0.656075	0.14515
1908	0.801225	0.656075	0.343925	0.656075	0.14515
1909	0.801225	0.656075	0.343925	0.656075	0.14515
1910	0.801225	0.656075	0.343925	0.656075	0.14515
1911	0.801225	0.656075	0.343925	0.656075	0.14515
1912	0.801225	0.656075	0.343925	0.656075	0.14515
1913	0.801225	0.656075	0.343925	0.656075	0.14515
1914	0.801225	0.656075	0.343925	0.656075	0.14515
1915	0.801225	0.656075	0.343925	0.656075	0.14515
1916	0.801225	0.656075	0.343925	0.656075	0.14515
1917	0.801225	0.656075	0.343925	0.656075	0.14515
1918	0.801225	0.656075	0.343925	0.656075	0.14515
1919	0.801225	0.656075	0.343925	0.656075	0.14515
1920	0.801225	0.656075	0.343925	0.656075	0.14515
1921	0.801225	0.656075	0.343925	0.656075	0.14515
1922	0.801225	0.656075	0.343925	0.656075	0.14515
1923	0.801225	0.656075	0.343925	0.656075	0.14515
1924	0.801225	0.656075	0.343925	0.656075	0.14515
1925	0.801225	0.656075	0.343925	0.656075	0.14515
1926	0.801225	0.656075	0.343925	0.656075	0.14515
1927	0.801225	0.656075	0.343925	0.656075	0.14515
1928	0.801225	0.656075	0.343925	0.656075	0.14515
1929	0.801225	0.656075	0.343925	0.656075	0.14515
1930	0.801225	0.656075	0.343925	0.656075	0.14515
1931	0.801225	0.656075	0.343925	0.656075	0.14515
1932	0.801225	0.656075	0.343925	0.656075	0.14515
1933	0.801225	0.656075	0.343925	0.656075	0.14515
1934	0.801225	0.656075	0.343925	0.656075	0.14515
1935	0.801225	0.656075	0.343925	0.656075	0.14515
1936	0.801225	0.656075	0.343925	0.656075	0.14515
1937	0.801225	0.656075	0.343925	0.656075	0.14515
1938	0.801225	0.656075	0.343925	0.656075	0.14515
1939	0.801225	0.656075	0.343925	0.656075	0.14515
1940	0.801225	0.656075	0.343925	0.656075	0.14515
1941	0.801225	0.656075	0.343925	0.656075	0.14515
1942	0.801225	0.656075	0.343925	0.656075	0.14515
1943	0.801225	0.656075	0.343925	0.656075	0.14515
1944	0.801225	0.656075	0.343925	0.656075	0.14515
1945	0.801225	0.656075	0.343925	0.656075	0.14515
1946	0.801225	0.656075	0.343925	0.656075	0.14515
1947	0.801225	0.656075	0.343925	0.656075	0.14515
1948	0.801225	0.656075	0.343925	0.656075	0.14515
1949	0.801225	0.656075	0.343925	0.656075	0.14515
1950	0.801225	0.656075	0.343925	0.656075	0.14515
1951	0.801225	0.656075	0.343925	0.656075	0.14515
1952	0.801225	0.656075	0.343925	0.656075	0.14515
1953	0.801225	0.656075	0.343925	0.656075	0.14515
1954	0.801225	0.656075	0.343925	0.656075	0.14515
1955	0.801225	0.656075	0.343925	0.656075	0.14515
1956	0.801225	0.656075	0.343925	0.656075	0.14515
1957	0.801225	0.656075	0.343925	0.656075	0.14515
1958	0.801225	0.656075	0.343925	0.656075	0.14515
1959	0.801225	0.656075	0.343925	0.656075	0.14515
1960	0.801225	0.656075	0.343925	0.656075	0.14515
1961	0.801225	0.656075	0.343925	0.656075	0.14515
1962	0.801225	0.656075	0.343925	0.656075	0.14515
1963	0.801225	0.656075	0.343925	0.656075	0.14515
1964	0.801225	0.656075	0.343925	0.656075	0.14515
1965	0.801225	0.656075	0.343925	0.656075	0.14515
1966	0.801225	0.656075	0.343925	0.656075	0.14515
1967	0.801225	0.656075	0.343925	0.656075	0.14515
1968	0.801225	0.656075	0.343925	0.656075	0.14515
1969	0.801225	0.656075	0.343925	0.656075	0.14515
1970	0.801225	0.656075	0.343925	0.656075	0.14515
1971	0.801225	0.656075	0.343925	0.656075	0.14515
1972	0.801225	0.656075	0.343925	0.656075	0.14515
1973	0.801225	0.656075	0.343925	0.656075	0.14515
1974	0.801225	0.656075	0.343925	0.656075	0.14515
1975	0.801225	0.656075	0.343925	0.656075	0.14515
1976	0.801225	0.656075	0.343925	0.656075	0.14515
1977	0.801225	0.656075	0.343925	0.656075	0.14515
1978	0.801225	0.656075	0.343925	0.656075	0.14515
1979	0.801225	0.656075	0.343925	0.656075	0.14515
1980	0.801225	0.656075	0.343925	0.656075	0.14515
1981	0.801225	0.656075	0.343925	0.656075	0.14515
1982	0.801225	0.656075	0.343925	0.656075	0.14515
1983	0.801225	0.656075	0.343925	0.656075	0.14515
1984	0.801225	0.656075	0.343925	0.656075	0.14515
1985	0.801225	0.656075	0.343925	0.656075	0.14515
1986	0.801225	0.656075	0.343925	0.656075	0.14515
1987	0.801225	0.656075	0.343925	0.656075	0.14515
1988	0.801225	0.656075	0.343925	0.656075	0.14515
1989	0.801225	0.656075	0.343925	0.656075	0.14515
1990	0.801225	0.656075	0.343925	0.656075	0.14515
1991	0.801225	0.656075	0.343925	0.656075	0.14515
1992	0.801225	0.656075	0.343925	0.656075	0.14515
1993	0.801225	0.656075	0.343925	0.656075	0.14515
1994	0.801225	0.656075	0.343925	0.656075	0.14515
1995	0.801225	0.656075	0.343925	0.656075	0.14515
1996	0.801225	0.656075	0.343925	0.656075	0.14515
1997	0.801225	0.656075	0.343925	0.656075	0.14515
1998	0.801225	0.656075	0.343925	0.656075	0.14515
1999	0.801225	0.656075	0.343925	0.656075	0.14515
2000	0.801225	0.656075	0.343925	0.656075	0.14515
[truncated: 3,001 more rows]
