# Supplementary material for: Aspiration-driven co-evolution of cooperation with individual behavioral diversity
Source: PLoS One. 2023 Sep 15;18(9):e0291134. doi: 10.1371/journal.pone.0291134 (PMC10503719; doi:10.1371/journal.pone.0291134)
Supplement: S1 Data — (ZIP) [file pone.0291134.s001.zip › M1/v2-L=200/data/tolerate=1_b=1.08_frequency.txt]

1	0.499475	1	0	0.499475	0
2	0.367269	0.92335	0.07665	0.3672	6.875e-005
3	0.291312	0.818575	0.181425	0.2899	0.0014125
4	0.239081	0.697	0.303	0.234275	0.00480625
5	0.205737	0.58495	0.41505	0.197725	0.0080125
6	0.184625	0.49155	0.50845	0.1729	0.011725
7	0.172469	0.41955	0.58045	0.15695	0.0155188
8	0.161900	0.367725	0.632275	0.144675	0.017225
9	0.158950	0.331	0.669	0.138975	0.019975
10	0.157300	0.304975	0.695025	0.135875	0.021425
11	0.158869	0.291075	0.708925	0.136	0.0228688
12	0.163362	0.283975	0.716025	0.138675	0.0246875
13	0.164588	0.278275	0.721725	0.1383	0.0262875
14	0.167594	0.27635	0.72365	0.14005	0.0275437
15	0.168937	0.2716	0.7284	0.140275	0.0286625
16	0.171894	0.269925	0.730075	0.142075	0.0298188
17	0.174331	0.268175	0.731825	0.143075	0.0312562
18	0.177344	0.265275	0.734725	0.14515	0.0321938
19	0.178319	0.26365	0.73635	0.145125	0.0331938
20	0.182031	0.2624	0.7376	0.148125	0.0339062
21	0.186806	0.26395	0.73605	0.15185	0.0349563
22	0.191550	0.267375	0.732625	0.15475	0.0368
23	0.195069	0.270125	0.729875	0.15645	0.0386188
24	0.198131	0.271	0.729	0.157525	0.0406063
25	0.202575	0.2738	0.7262	0.16085	0.041725
26	0.206212	0.27625	0.72375	0.1634	0.0428125
27	0.208500	0.278175	0.721825	0.16485	0.04365
28	0.211988	0.279075	0.720925	0.167175	0.0448125
29	0.214787	0.279575	0.720425	0.168475	0.0463125
30	0.218325	0.280775	0.719225	0.171	0.047325
31	0.221781	0.28235	0.71765	0.173525	0.0482563
32	0.223100	0.2827	0.7173	0.173325	0.049775
33	0.227225	0.282275	0.717725	0.1757	0.051525
34	0.230825	0.282875	0.717125	0.17835	0.052475
35	0.235369	0.286475	0.713525	0.182425	0.0529437
36	0.240181	0.29035	0.70965	0.1865	0.0536813
37	0.242737	0.293025	0.706975	0.1885	0.0542375
38	0.247087	0.2956	0.7044	0.1919	0.0551875
39	0.249069	0.29845	0.70155	0.1935	0.0555688
40	0.252931	0.298825	0.701175	0.1953	0.0576313
41	0.255181	0.300775	0.699225	0.1967	0.0584812
42	0.258481	0.30235	0.69765	0.199375	0.0591062
43	0.261838	0.303375	0.696625	0.201225	0.0606125
44	0.266319	0.3062	0.6938	0.204975	0.0613438
45	0.270087	0.3099	0.6901	0.207575	0.0625125
46	0.273681	0.311575	0.688425	0.210475	0.0632063
47	0.275306	0.312275	0.687725	0.21085	0.0644563
48	0.278662	0.311775	0.688225	0.21335	0.0653125
49	0.282400	0.31705	0.68295	0.217325	0.065075
50	0.284131	0.319425	0.680575	0.21855	0.0655812
51	0.286563	0.32035	0.67965	0.21935	0.0672125
52	0.289650	0.3211	0.6789	0.22125	0.0684
53	0.293056	0.32135	0.67865	0.223575	0.0694812
54	0.296719	0.32285	0.67715	0.226075	0.0706438
55	0.299588	0.324975	0.675025	0.22875	0.0708375
56	0.303113	0.328475	0.671525	0.231775	0.0713375
57	0.305519	0.3298	0.6702	0.233325	0.0721938
58	0.310906	0.335025	0.664975	0.238175	0.0727312
59	0.312856	0.33695	0.66305	0.2397	0.0731563
60	0.315256	0.33755	0.66245	0.2412	0.0740563
61	0.319425	0.34015	0.65985	0.24455	0.074875
62	0.322306	0.34215	0.65785	0.24635	0.0759563
63	0.326056	0.3444	0.6556	0.2487	0.0773563
64	0.328756	0.346225	0.653775	0.250925	0.0778313
65	0.330219	0.346125	0.653875	0.251075	0.0791437
66	0.334075	0.34845	0.65155	0.2546	0.079475
67	0.338650	0.351875	0.648125	0.25815	0.0805
68	0.341931	0.3542	0.6458	0.260825	0.0811063
69	0.343781	0.35445	0.64555	0.26225	0.0815313
70	0.344844	0.354575	0.645425	0.262725	0.0821188
71	0.350413	0.357325	0.642675	0.2672	0.0832125
72	0.354556	0.362875	0.637125	0.2717	0.0828563
73	0.357662	0.366175	0.633825	0.273875	0.0837875
74	0.360594	0.368675	0.631325	0.2762	0.0843938
75	0.361837	0.3696	0.6304	0.276525	0.0853125
76	0.364500	0.369	0.631	0.2774	0.0871
77	0.367287	0.370825	0.629175	0.279775	0.0875125
78	0.370931	0.37375	0.62625	0.282775	0.0881563
79	0.373975	0.3785	0.6215	0.286225	0.08775
80	0.375881	0.37955	0.62045	0.28685	0.0890313
81	0.377325	0.377	0.623	0.28595	0.091375
82	0.381456	0.37805	0.62195	0.289375	0.0920813
83	0.385175	0.380825	0.619175	0.292225	0.09295
84	0.387225	0.38325	0.61675	0.2941	0.093125
85	0.389719	0.384475	0.615525	0.296525	0.0931938
86	0.392469	0.3851	0.6149	0.298875	0.0935938
87	0.397050	0.38685	0.61315	0.303125	0.093925
88	0.399325	0.388675	0.611325	0.305325	0.094
89	0.403137	0.3914	0.6086	0.3086	0.0945375
90	0.405650	0.395325	0.604675	0.311575	0.094075
91	0.409125	0.39895	0.60105	0.3148	0.094325
92	0.412237	0.401775	0.598225	0.3165	0.0957375
93	0.414756	0.402	0.598	0.317525	0.0972313
94	0.418075	0.402625	0.597375	0.3191	0.098975
95	0.419662	0.40535	0.59465	0.321475	0.0981875
96	0.422200	0.4061	0.5939	0.322775	0.099425
97	0.424344	0.407	0.593	0.324775	0.0995687
98	0.427588	0.4081	0.5919	0.32775	0.0998375
99	0.430581	0.409725	0.590275	0.33105	0.0995313
100	0.433075	0.4119	0.5881	0.33175	0.101325
101	0.435356	0.412075	0.587925	0.33335	0.102006
102	0.436806	0.4129	0.5871	0.333225	0.103581
103	0.439825	0.41415	0.58585	0.335325	0.1045
104	0.442781	0.4168	0.5832	0.338625	0.104156
105	0.446713	0.4193	0.5807	0.341875	0.104838
106	0.450537	0.4234	0.5766	0.346475	0.104063
107	0.452937	0.426025	0.573975	0.349375	0.103563
108	0.455494	0.429575	0.570425	0.35155	0.103944
109	0.458813	0.43275	0.56725	0.354675	0.104137
110	0.461919	0.435075	0.564925	0.356125	0.105794
111	0.462719	0.436	0.564	0.35595	0.106769
112	0.464456	0.434425	0.565575	0.35575	0.108706
113	0.466325	0.43365	0.56635	0.3571	0.109225
114	0.467562	0.432775	0.567225	0.3567	0.110863
115	0.469662	0.43255	0.56745	0.358725	0.110937
116	0.474050	0.4353	0.5647	0.364325	0.109725
117	0.478269	0.43965	0.56035	0.368025	0.110244
118	0.480638	0.442975	0.557025	0.370825	0.109812
119	0.482644	0.445325	0.554675	0.37215	0.110494
120	0.484787	0.4451	0.5549	0.37375	0.111038
121	0.486781	0.445825	0.554175	0.375475	0.111306
122	0.489013	0.446925	0.553075	0.3763	0.112712
123	0.493044	0.452175	0.547825	0.3816	0.111444
124	0.495094	0.453275	0.546725	0.383775	0.111319
125	0.497381	0.453225	0.546775	0.384925	0.112456
126	0.499956	0.456525	0.543475	0.3876	0.112356
127	0.503637	0.459525	0.540475	0.39055	0.113087
128	0.505381	0.460875	0.539125	0.392475	0.112906
129	0.509069	0.4642	0.5358	0.3965	0.112569
130	0.511169	0.464175	0.535825	0.396425	0.114744
131	0.513844	0.46675	0.53325	0.399275	0.114569
132	0.516344	0.468575	0.531425	0.401625	0.114719
133	0.518962	0.470175	0.529825	0.40325	0.115713
134	0.522056	0.472475	0.527525	0.405525	0.116531
135	0.524175	0.47505	0.52495	0.4067	0.117475
136	0.526425	0.47455	0.52545	0.407775	0.11865
137	0.529737	0.4779	0.5221	0.411025	0.118713
138	0.531256	0.479225	0.520775	0.4129	0.118356
139	0.533131	0.481425	0.518575	0.4146	0.118531
140	0.536362	0.482875	0.517125	0.41755	0.118813
141	0.537819	0.4844	0.5156	0.417925	0.119894
142	0.540075	0.48465	0.51535	0.41925	0.120825
143	0.541919	0.483525	0.516475	0.42045	0.121469
144	0.544931	0.484375	0.515625	0.42335	0.121581
145	0.545744	0.486225	0.513775	0.4236	0.122144
146	0.548294	0.487175	0.512825	0.425725	0.122569
147	0.551219	0.48855	0.51145	0.428775	0.122444
148	0.554050	0.4909	0.5091	0.431325	0.122725
149	0.556338	0.4931	0.5069	0.433175	0.123162
150	0.557881	0.494875	0.505125	0.43535	0.122531
151	0.559581	0.493675	0.506325	0.43505	0.124531
152	0.562263	0.496175	0.503825	0.437425	0.124838
153	0.564063	0.497975	0.502025	0.438875	0.125188
154	0.566650	0.500325	0.499675	0.441325	0.125325
155	0.569600	0.502975	0.497025	0.44395	0.12565
156	0.570881	0.5055	0.4945	0.44525	0.125631
157	0.572237	0.50595	0.49405	0.446675	0.125562
158	0.573788	0.505025	0.494975	0.4472	0.126587
159	0.575731	0.505475	0.494525	0.44785	0.127881
160	0.578688	0.5063	0.4937	0.45025	0.128438
161	0.580462	0.5095	0.4905	0.4525	0.127963
162	0.583463	0.51085	0.48915	0.45555	0.127913
163	0.585994	0.51155	0.48845	0.4571	0.128894
164	0.587538	0.514575	0.485425	0.45875	0.128788
165	0.588481	0.515	0.485	0.4594	0.129081
166	0.589875	0.5159	0.4841	0.46075	0.129125
167	0.591725	0.516025	0.483975	0.46175	0.129975
168	0.593413	0.515975	0.484025	0.462325	0.131088
169	0.594200	0.51615	0.48385	0.463225	0.130975
170	0.596200	0.51765	0.48235	0.4656	0.1306
171	0.598075	0.51845	0.48155	0.466925	0.13115
172	0.600131	0.519125	0.480875	0.46815	0.131981
173	0.601912	0.52105	0.47895	0.46965	0.132263
174	0.604938	0.52405	0.47595	0.472675	0.132263
175	0.607275	0.527025	0.472975	0.47535	0.131925
176	0.609081	0.5298	0.4702	0.477075	0.132006
177	0.611038	0.531375	0.468625	0.47885	0.132188
178	0.612656	0.5324	0.4676	0.479675	0.132981
179	0.614506	0.53285	0.46715	0.4815	0.133006
180	0.616125	0.533425	0.466575	0.482525	0.1336
181	0.617994	0.535025	0.464975	0.48405	0.133944
182	0.619569	0.536075	0.463925	0.484975	0.134594
183	0.620756	0.53555	0.46445	0.485875	0.134881
184	0.622656	0.536025	0.463975	0.4881	0.134556
185	0.624194	0.53675	0.46325	0.4887	0.135494
186	0.625031	0.53715	0.46285	0.488675	0.136356
187	0.625856	0.53715	0.46285	0.489975	0.135881
188	0.628325	0.5376	0.4624	0.491875	0.13645
189	0.630387	0.53985	0.46015	0.494125	0.136263
190	0.632244	0.5416	0.4584	0.496425	0.135819
191	0.634288	0.542	0.458	0.4977	0.136588
192	0.635650	0.54285	0.45715	0.499	0.13665
193	0.637969	0.545575	0.454425	0.50165	0.136319
194	0.638850	0.546375	0.453625	0.50195	0.1369
195	0.639787	0.5455	0.4545	0.5022	0.137588
196	0.640856	0.5469	0.4531	0.5027	0.138156
197	0.642156	0.545525	0.454475	0.502625	0.139531
198	0.643531	0.546475	0.453525	0.503625	0.139906
199	0.646275	0.549075	0.450925	0.507325	0.13895
200	0.647356	0.551675	0.448325	0.5089	0.138456
201	0.649513	0.554125	0.445875	0.511675	0.137838
202	0.650994	0.554475	0.445525	0.51235	0.138644
203	0.651913	0.55355	0.44645	0.511925	0.139987
204	0.652794	0.5546	0.4454	0.512875	0.139919
205	0.654025	0.555975	0.444025	0.514775	0.13925
206	0.656206	0.5571	0.4429	0.517325	0.138881
207	0.657469	0.5576	0.4424	0.51885	0.138619
208	0.659175	0.558525	0.441475	0.51965	0.139525
209	0.661044	0.559425	0.440575	0.520975	0.140069
210	0.662650	0.561925	0.438075	0.52395	0.1387
211	0.663588	0.561975	0.438025	0.523775	0.139813
212	0.664744	0.5632	0.4368	0.52495	0.139794
213	0.666650	0.56435	0.43565	0.5267	0.13995
214	0.667669	0.56555	0.43445	0.5278	0.139869
215	0.669388	0.565675	0.434325	0.52865	0.140737
216	0.670787	0.5659	0.4341	0.5296	0.141187
217	0.670900	0.567175	0.432825	0.529975	0.140925
218	0.671850	0.56605	0.43395	0.5303	0.14155
219	0.673450	0.5671	0.4329	0.53195	0.1415
220	0.675581	0.56875	0.43125	0.53455	0.141031
221	0.676094	0.570325	0.429675	0.535625	0.140469
222	0.676937	0.571375	0.428625	0.536375	0.140563
223	0.678631	0.571325	0.428675	0.537525	0.141106
224	0.679481	0.5717	0.4283	0.538425	0.141056
225	0.680937	0.571925	0.428075	0.53965	0.141288
226	0.681756	0.571975	0.428025	0.5399	0.141856
227	0.682863	0.57185	0.42815	0.539925	0.142938
228	0.683825	0.573375	0.426625	0.541475	0.14235
229	0.685156	0.57465	0.42535	0.5426	0.142556
230	0.685769	0.574025	0.425975	0.54245	0.143319
231	0.688263	0.5752	0.4248	0.545725	0.142538
232	0.687931	0.575925	0.424075	0.54575	0.142181
233	0.689269	0.57595	0.42405	0.546025	0.143244
234	0.689450	0.575325	0.424675	0.5458	0.14365
235	0.690981	0.57605	0.42395	0.547425	0.143556
236	0.692688	0.57705	0.42295	0.54925	0.143438
237	0.692275	0.57825	0.42175	0.54885	0.143425
238	0.694438	0.57825	0.42175	0.551075	0.143363
239	0.694569	0.57865	0.42135	0.550875	0.143694
240	0.695087	0.576575	0.423425	0.55075	0.144338
241	0.695494	0.576775	0.423225	0.5514	0.144094
242	0.697856	0.578125	0.421875	0.554	0.143856
243	0.699213	0.5805	0.4195	0.55565	0.143563
244	0.700394	0.5806	0.4194	0.555825	0.144569
245	0.702000	0.58175	0.41825	0.557125	0.144875
246	0.701612	0.58295	0.41705	0.5569	0.144712
247	0.703150	0.58385	0.41615	0.558575	0.144575
248	0.704275	0.5859	0.4141	0.5601	0.144175
249	0.705650	0.58665	0.41335	0.56115	0.1445
250	0.706700	0.58755	0.41245	0.5622	0.1445
251	0.707600	0.5878	0.4122	0.562825	0.144775
252	0.708256	0.5892	0.4108	0.5639	0.144356
253	0.708237	0.588425	0.411575	0.5632	0.145038
254	0.708706	0.587575	0.412425	0.5631	0.145606
255	0.709275	0.586925	0.413075	0.5636	0.145675
256	0.710125	0.5872	0.4128	0.5644	0.145725
257	0.710725	0.58765	0.41235	0.56465	0.146075
258	0.712744	0.5887	0.4113	0.566475	0.146269
259	0.713119	0.58945	0.41055	0.566825	0.146294
260	0.714263	0.589925	0.410075	0.56795	0.146313
261	0.714575	0.591375	0.408625	0.569175	0.1454
262	0.715812	0.59145	0.40855	0.569725	0.146088
263	0.717569	0.592975	0.407025	0.57165	0.145919
264	0.717456	0.593775	0.406225	0.57205	0.145406
265	0.718319	0.5931	0.4069	0.57245	0.145869
266	0.719519	0.594725	0.405275	0.573975	0.145544
267	0.720800	0.5952	0.4048	0.574775	0.146025
268	0.720856	0.59555	0.40445	0.5747	0.146156
269	0.721337	0.594725	0.405275	0.574625	0.146713
270	0.722781	0.59595	0.40405	0.576325	0.146456
271	0.723344	0.597975	0.402025	0.577875	0.145469
272	0.724487	0.597375	0.402625	0.5783	0.146188
273	0.724356	0.597725	0.402275	0.577825	0.146531
274	0.725350	0.598175	0.401825	0.57885	0.1465
275	0.726537	0.598725	0.401275	0.580125	0.146413
276	0.726487	0.599425	0.400575	0.580225	0.146262
277	0.727463	0.6001	0.3999	0.581	0.146463
278	0.728187	0.600625	0.399375	0.58125	0.146938
279	0.728956	0.60025	0.39975	0.58195	0.147006
280	0.729806	0.6014	0.3986	0.583525	0.146281
281	0.730394	0.6012	0.3988	0.58385	0.146544
282	0.731169	0.601975	0.398025	0.584625	0.146544
283	0.731700	0.602125	0.397875	0.584875	0.146825
284	0.731931	0.60145	0.39855	0.585	0.146931
285	0.732531	0.602125	0.397875	0.585575	0.146956
286	0.733556	0.602425	0.397575	0.5865	0.147056
287	0.733762	0.603525	0.396475	0.586975	0.146787
288	0.734200	0.60255	0.39745	0.5869	0.1473
289	0.735069	0.60355	0.39645	0.58805	0.147019
290	0.735638	0.604025	0.395975	0.588775	0.146863
291	0.736544	0.6047	0.3953	0.58955	0.146994
292	0.736888	0.6051	0.3949	0.589775	0.147113
293	0.737931	0.6053	0.3947	0.5905	0.147431
294	0.739138	0.6066	0.3934	0.59175	0.147388
295	0.739325	0.60835	0.39165	0.592625	0.1467
296	0.739606	0.608225	0.391775	0.592475	0.147131
297	0.739938	0.607875	0.392125	0.592625	0.147313
298	0.740663	0.60785	0.39215	0.59325	0.147413
299	0.740981	0.6087	0.3913	0.593875	0.147106
300	0.741644	0.60845	0.39155	0.59445	0.147194
301	0.742275	0.609075	0.390925	0.5954	0.146875
302	0.743181	0.60935	0.39065	0.596125	0.147056
303	0.744050	0.610575	0.389425	0.59735	0.1467
304	0.744663	0.611075	0.388925	0.59775	0.146913
305	0.745319	0.612125	0.387875	0.5988	0.146519
306	0.746231	0.6132	0.3868	0.599775	0.146456
307	0.746988	0.61425	0.38575	0.6006	0.146388
308	0.747044	0.6145	0.3855	0.6005	0.146544
309	0.747831	0.61475	0.38525	0.601125	0.146706
310	0.748494	0.61515	0.38485	0.601825	0.146669
311	0.748888	0.615625	0.384375	0.602325	0.146563
312	0.749138	0.61495	0.38505	0.601975	0.147163
313	0.749544	0.6154	0.3846	0.602575	0.146969
314	0.749737	0.615075	0.384925	0.6025	0.147237
315	0.750650	0.6156	0.3844	0.603275	0.147375
316	0.751325	0.6164	0.3836	0.604425	0.1469
317	0.751794	0.61675	0.38325	0.604975	0.146819
318	0.752219	0.6173	0.3827	0.605425	0.146794
319	0.751775	0.61645	0.38355	0.604625	0.14715
320	0.752725	0.61605	0.38395	0.6051	0.147625
321	0.753006	0.61685	0.38315	0.60575	0.147256
322	0.753637	0.616975	0.383025	0.606075	0.147563
323	0.753700	0.617425	0.382575	0.606125	0.147575
324	0.753962	0.617225	0.382775	0.606425	0.147537
325	0.754144	0.6168	0.3832	0.606275	0.147869
326	0.755581	0.617975	0.382025	0.60785	0.147731
327	0.755125	0.618875	0.381125	0.607725	0.1474
328	0.755825	0.619475	0.380525	0.608325	0.1475
329	0.756506	0.6193	0.3807	0.60875	0.147756
330	0.756881	0.619725	0.380275	0.609275	0.147606
331	0.757156	0.619525	0.380475	0.609525	0.147631
332	0.757550	0.62025	0.37975	0.6098	0.14775
333	0.758506	0.62105	0.37895	0.610875	0.147631
334	0.758844	0.621475	0.378525	0.610975	0.147869
335	0.759575	0.621975	0.378025	0.612175	0.1474
336	0.759369	0.622275	0.377725	0.611775	0.147594
337	0.759288	0.62205	0.37795	0.61145	0.147838
338	0.759581	0.6218	0.3782	0.6116	0.147981
339	0.760200	0.62135	0.37865	0.61165	0.14855
340	0.760387	0.621875	0.378125	0.6119	0.148487
341	0.761069	0.6218	0.3782	0.612725	0.148344
342	0.761888	0.623075	0.376925	0.614325	0.147563
343	0.762019	0.6235	0.3765	0.614475	0.147544
344	0.763031	0.624775	0.375225	0.615875	0.147156
345	0.763312	0.625075	0.374925	0.61595	0.147363
346	0.763956	0.626075	0.373925	0.616675	0.147281
347	0.764200	0.626025	0.373975	0.616675	0.147525
348	0.763962	0.62615	0.37385	0.616225	0.147737
349	0.764188	0.6251	0.3749	0.615975	0.148213
350	0.764162	0.6248	0.3752	0.615925	0.148237
351	0.764594	0.6251	0.3749	0.616325	0.148269
352	0.764606	0.624725	0.375275	0.616075	0.148531
353	0.764575	0.624525	0.375475	0.6159	0.148675
354	0.765081	0.62505	0.37495	0.6166	0.148481
355	0.765525	0.62535	0.37465	0.617475	0.14805
356	0.765587	0.625275	0.374725	0.617475	0.148113
357	0.766569	0.626025	0.373975	0.618525	0.148044
358	0.767031	0.626525	0.373475	0.619	0.148031
359	0.767350	0.6272	0.3728	0.619425	0.147925
360	0.767625	0.627475	0.372525	0.619575	0.14805
361	0.767669	0.626925	0.373075	0.6192	0.148469
362	0.768231	0.627925	0.372075	0.6201	0.148131
363	0.768356	0.62745	0.37255	0.61945	0.148906
364	0.768306	0.62745	0.37255	0.619475	0.148831
365	0.768606	0.6272	0.3728	0.619575	0.149031
366	0.768769	0.62755	0.37245	0.619875	0.148894
367	0.769869	0.627975	0.372025	0.62125	0.148619
368	0.770206	0.629225	0.370775	0.62195	0.148256
369	0.770975	0.62965	0.37035	0.62255	0.148425
370	0.770431	0.6291	0.3709	0.62145	0.148981
371	0.770663	0.629425	0.370575	0.622125	0.148537
372	0.770631	0.629025	0.370975	0.6221	0.148531
373	0.771094	0.628925	0.371075	0.6224	0.148694
374	0.771375	0.62945	0.37055	0.62285	0.148525
375	0.771269	0.629525	0.370475	0.622825	0.148444
376	0.771219	0.629	0.371	0.622575	0.148644
377	0.771425	0.62825	0.37175	0.6223	0.149125
378	0.771919	0.62835	0.37165	0.622925	0.148994
379	0.772581	0.629225	0.370775	0.623825	0.148756
380	0.773050	0.629975	0.370025	0.6244	0.14865
381	0.773000	0.630575	0.369425	0.624475	0.148525
382	0.772613	0.6297	0.3703	0.623675	0.148938
383	0.772663	0.629775	0.370225	0.623775	0.148888
384	0.773156	0.6294	0.3706	0.624025	0.149131
385	0.773663	0.6307	0.3693	0.625325	0.148338
386	0.773975	0.630875	0.369125	0.62585	0.148125
387	0.774144	0.631075	0.368925	0.62575	0.148394
388	0.774369	0.6313	0.3687	0.6257	0.148669
389	0.774494	0.63125	0.36875	0.625675	0.148819
390	0.774950	0.63145	0.36855	0.6263	0.14865
391	0.774906	0.6318	0.3682	0.626275	0.148631
392	0.775319	0.632	0.368	0.6268	0.148519
393	0.775831	0.63235	0.36765	0.627225	0.148606
394	0.775969	0.63275	0.36725	0.62755	0.148419
395	0.776044	0.632925	0.367075	0.62765	0.148394
396	0.776319	0.63305	0.36695	0.6282	0.148119
397	0.776663	0.633075	0.366925	0.6283	0.148363
398	0.776756	0.63325	0.36675	0.628475	0.148281
399	0.777106	0.63325	0.36675	0.6285	0.148606
400	0.777456	0.6336	0.3664	0.628775	0.148681
401	0.777906	0.634675	0.365325	0.629625	0.148281
402	0.777819	0.63515	0.36485	0.62975	0.148069
403	0.778156	0.634575	0.365425	0.629575	0.148581
404	0.778419	0.6351	0.3649	0.63015	0.148269
405	0.778625	0.63465	0.36535	0.629975	0.14865
406	0.778825	0.634725	0.365275	0.63015	0.148675
407	0.778894	0.635475	0.364525	0.630425	0.148469
408	0.779238	0.635575	0.364425	0.63095	0.148287
409	0.779394	0.63525	0.36475	0.63085	0.148544
410	0.779225	0.635075	0.364925	0.630725	0.1485
411	0.779537	0.635525	0.364475	0.631275	0.148262
412	0.779725	0.6354	0.3646	0.631375	0.14835
413	0.779800	0.635775	0.364225	0.63145	0.14835
414	0.779975	0.6356	0.3644	0.63165	0.148325
415	0.780269	0.635275	0.364725	0.63175	0.148519
416	0.780369	0.635525	0.364475	0.6321	0.148269
417	0.780650	0.636175	0.363825	0.632575	0.148075
418	0.780631	0.63595	0.36405	0.632575	0.148056
419	0.780825	0.635425	0.364575	0.6324	0.148425
420	0.780850	0.63585	0.36415	0.632675	0.148175
421	0.781125	0.6363	0.3637	0.633125	0.148
422	0.781500	0.636575	0.363425	0.6335	0.148
423	0.781556	0.636825	0.363175	0.63365	0.147906
424	0.781563	0.636575	0.363425	0.633525	0.148037
425	0.781844	0.636675	0.363325	0.633825	0.148019
426	0.781925	0.6369	0.3631	0.634025	0.1479
427	0.782013	0.6372	0.3628	0.63415	0.147863
428	0.782025	0.6371	0.3629	0.63415	0.147875
429	0.782394	0.637425	0.362575	0.634675	0.147719
430	0.782513	0.637875	0.362125	0.6348	0.147713
431	0.782062	0.637075	0.362925	0.63425	0.147813
432	0.782094	0.6366	0.3634	0.63415	0.147944
433	0.782375	0.636675	0.363325	0.63445	0.147925
434	0.782106	0.6367	0.3633	0.634175	0.147931
435	0.782112	0.636575	0.363425	0.634075	0.148037
436	0.782244	0.636175	0.363825	0.63375	0.148494
437	0.782706	0.6365	0.3635	0.634475	0.148231
438	0.783212	0.637425	0.362575	0.635375	0.147838
439	0.783050	0.637625	0.362375	0.635275	0.147775
440	0.783238	0.63775	0.36225	0.6354	0.147838
441	0.783394	0.637975	0.362025	0.635575	0.147819
442	0.783331	0.6383	0.3617	0.6357	0.147631
443	0.783488	0.6382	0.3618	0.63575	0.147737
444	0.783438	0.638275	0.361725	0.635775	0.147663
445	0.783538	0.638025	0.361975	0.63565	0.147888
446	0.783856	0.638375	0.361625	0.636275	0.147581
447	0.783900	0.638475	0.361525	0.63625	0.14765
448	0.784081	0.6386	0.3614	0.636425	0.147656
449	0.783975	0.638425	0.361575	0.6363	0.147675
450	0.784038	0.63835	0.36165	0.63635	0.147688
451	0.784112	0.638125	0.361875	0.6363	0.147813
452	0.784325	0.6385	0.3615	0.6366	0.147725
453	0.784362	0.63835	0.36165	0.6365	0.147863
454	0.784325	0.63825	0.36175	0.636475	0.14785
455	0.784294	0.638375	0.361625	0.63675	0.147544
456	0.784506	0.638425	0.361575	0.636975	0.147531
457	0.784462	0.6383	0.3617	0.636875	0.147588
458	0.784312	0.6382	0.3618	0.636725	0.147588
459	0.784200	0.637875	0.362125	0.63655	0.14765
460	0.784094	0.637675	0.362325	0.636325	0.147769
461	0.784262	0.63755	0.36245	0.63645	0.147813
462	0.784331	0.6378	0.3622	0.6367	0.147631
463	0.784450	0.637875	0.362125	0.6369	0.14755
464	0.784219	0.6378	0.3622	0.6367	0.147519
465	0.784269	0.63785	0.36215	0.636825	0.147444
466	0.784469	0.63795	0.36205	0.636975	0.147494
467	0.784619	0.638025	0.361975	0.637125	0.147494
468	0.784625	0.638075	0.361925	0.6371	0.147525
469	0.784731	0.638125	0.361875	0.637225	0.147506
470	0.784825	0.638275	0.361725	0.637325	0.1475
471	0.785044	0.638425	0.361575	0.637525	0.147519
472	0.784950	0.6385	0.3615	0.6374	0.14755
473	0.784956	0.6382	0.3618	0.637325	0.147631
474	0.784931	0.6385	0.3615	0.637525	0.147406
475	0.785063	0.638575	0.361425	0.637625	0.147438
476	0.785225	0.63865	0.36135	0.63765	0.147575
477	0.785244	0.638875	0.361125	0.63775	0.147494
478	0.785231	0.6389	0.3611	0.637825	0.147406
479	0.785375	0.63905	0.36095	0.638125	0.14725
480	0.785431	0.639175	0.360825	0.638125	0.147306
481	0.785512	0.63945	0.36055	0.638425	0.147088
482	0.785631	0.6394	0.3606	0.63845	0.147181
483	0.785806	0.639675	0.360325	0.638725	0.147081
484	0.785881	0.63975	0.36025	0.6387	0.147181
485	0.785887	0.6399	0.3601	0.6387	0.147188
486	0.785875	0.639725	0.360275	0.6386	0.147275
487	0.785925	0.639575	0.360425	0.6385	0.147425
488	0.785987	0.639325	0.360675	0.638425	0.147563
489	0.786044	0.639425	0.360575	0.63855	0.147494
490	0.786181	0.639625	0.360375	0.638775	0.147406
491	0.786281	0.639875	0.360125	0.6389	0.147381
492	0.786306	0.639825	0.360175	0.63895	0.147356
493	0.786400	0.639975	0.360025	0.6391	0.1473
494	0.786512	0.640275	0.359725	0.6393	0.147213
495	0.786381	0.6403	0.3597	0.63915	0.147231
496	0.786488	0.640225	0.359775	0.6391	0.147388
497	0.786694	0.64015	0.35985	0.639225	0.147469
498	0.786650	0.640075	0.359925	0.63915	0.1475
499	0.786625	0.6401	0.3599	0.6392	0.147425
500	0.786631	0.640025	0.359975	0.6393	0.147331
501	0.786650	0.6401	0.3599	0.6394	0.14725
502	0.786606	0.640075	0.359925	0.6393	0.147306
503	0.786706	0.64005	0.35995	0.639375	0.147331
504	0.786750	0.63995	0.36005	0.63925	0.1475
505	0.786837	0.64015	0.35985	0.639425	0.147413
506	0.786937	0.640275	0.359725	0.63955	0.147388
507	0.786937	0.640225	0.359775	0.63955	0.147388
508	0.786987	0.640425	0.359575	0.639675	0.147313
509	0.786925	0.640475	0.359525	0.639625	0.1473
510	0.786925	0.640425	0.359575	0.6395	0.147425
511	0.786837	0.640175	0.359825	0.639325	0.147512
512	0.786813	0.639825	0.360175	0.639025	0.147787
513	0.786781	0.639875	0.360125	0.6391	0.147681
514	0.786813	0.6401	0.3599	0.639275	0.147537
515	0.786756	0.639925	0.360075	0.639175	0.147581
516	0.786875	0.639925	0.360075	0.63935	0.147525
517	0.786887	0.64	0.36	0.6394	0.147487
518	0.786925	0.64005	0.35995	0.63945	0.147475
519	0.787031	0.6401	0.3599	0.6396	0.147431
520	0.787088	0.64015	0.35985	0.6397	0.147388
521	0.787131	0.640225	0.359775	0.639825	0.147306
522	0.787144	0.6402	0.3598	0.639825	0.147319
523	0.787400	0.6403	0.3597	0.64005	0.14735
524	0.787375	0.640525	0.359475	0.640125	0.14725
525	0.787388	0.640575	0.359425	0.64015	0.147237
526	0.787300	0.64055	0.35945	0.640075	0.147225
527	0.787406	0.640575	0.359425	0.64015	0.147256
528	0.787394	0.6406	0.3594	0.64015	0.147244
529	0.787462	0.6407	0.3593	0.640275	0.147188
530	0.787419	0.6407	0.3593	0.64025	0.147169
531	0.787388	0.640675	0.359325	0.640175	0.147213
532	0.787406	0.640475	0.359525	0.640075	0.147331
533	0.787469	0.64035	0.35965	0.64	0.147469
534	0.787475	0.640325	0.359675	0.640025	0.14745
535	0.787512	0.640475	0.359525	0.64015	0.147363
536	0.787625	0.64065	0.35935	0.64035	0.147275
537	0.787644	0.640675	0.359325	0.640375	0.147269
538	0.787594	0.64065	0.35935	0.6403	0.147294
539	0.787500	0.64065	0.35935	0.64025	0.14725
540	0.787488	0.64055	0.35945	0.64015	0.147338
541	0.787431	0.640475	0.359525	0.640175	0.147256
542	0.787462	0.64025	0.35975	0.6401	0.147363
543	0.787462	0.640325	0.359675	0.64015	0.147313
544	0.787488	0.64025	0.35975	0.6401	0.147388
545	0.787431	0.6403	0.3597	0.6401	0.147331
546	0.787388	0.640225	0.359775	0.640075	0.147313
547	0.787438	0.6403	0.3597	0.6402	0.147237
548	0.787444	0.6403	0.3597	0.640175	0.147269
549	0.787500	0.64035	0.35965	0.64025	0.14725
550	0.787556	0.640625	0.359375	0.640425	0.147131
551	0.787650	0.6406	0.3594	0.640425	0.147225
552	0.787606	0.640625	0.359375	0.640375	0.147231
553	0.787512	0.640675	0.359325	0.6403	0.147213
554	0.787531	0.64065	0.35935	0.64025	0.147281
555	0.787494	0.640625	0.359375	0.640225	0.147269
556	0.787431	0.64045	0.35955	0.64015	0.147281
557	0.787394	0.6403	0.3597	0.640075	0.147319
558	0.787419	0.640375	0.359625	0.6402	0.147219
559	0.787444	0.640425	0.359575	0.64025	0.147194
560	0.787500	0.640475	0.359525	0.6403	0.1472
561	0.787469	0.64045	0.35955	0.640275	0.147194
562	0.787519	0.6405	0.3595	0.6404	0.147119
563	0.787519	0.640625	0.359375	0.640425	0.147094
564	0.787494	0.640475	0.359525	0.64025	0.147244
565	0.787512	0.64055	0.35945	0.64035	0.147163
566	0.787525	0.640575	0.359425	0.640375	0.14715
567	0.787475	0.64045	0.35955	0.640225	0.14725
568	0.787506	0.6403	0.3597	0.640225	0.147281
569	0.787519	0.640325	0.359675	0.64025	0.147269
570	0.787494	0.640275	0.359725	0.640175	0.147319
571	0.787438	0.640375	0.359625	0.6402	0.147237
572	0.787412	0.64025	0.35975	0.640175	0.147237
573	0.787456	0.6403	0.3597	0.64025	0.147206
574	0.787488	0.6404	0.3596	0.6403	0.147188
575	0.787512	0.6404	0.3596	0.640325	0.147188
576	0.787512	0.6404	0.3596	0.640325	0.147188
577	0.787475	0.640425	0.359575	0.6403	0.147175
578	0.787450	0.6403	0.3597	0.640175	0.147275
579	0.787469	0.6402	0.3598	0.64015	0.147319
580	0.787525	0.6403	0.3597	0.640275	0.14725
581	0.787600	0.64045	0.35955	0.6404	0.1472
582	0.787581	0.640525	0.359475	0.640425	0.147156
583	0.787556	0.640525	0.359475	0.640425	0.147131
584	0.787550	0.640475	0.359525	0.640375	0.147175
585	0.787500	0.64035	0.35965	0.64025	0.14725
586	0.787512	0.640275	0.359725	0.640225	0.147287
587	0.787512	0.6403	0.3597	0.64025	0.147262
588	0.787500	0.6403	0.3597	0.64025	0.14725
589	0.787531	0.6403	0.3597	0.640275	0.147256
590	0.787538	0.640375	0.359625	0.64035	0.147188
591	0.787500	0.6404	0.3596	0.640325	0.147175
592	0.787475	0.6404	0.3596	0.6403	0.147175
593	0.787462	0.6403	0.3597	0.64025	0.147213
594	0.787462	0.6403	0.3597	0.64025	0.147213
595	0.787475	0.6403	0.3597	0.640275	0.1472
596	0.787475	0.640325	0.359675	0.6403	0.147175
597	0.787475	0.640325	0.359675	0.6403	0.147175
598	0.787475	0.640325	0.359675	0.6403	0.147175
599	0.787475	0.640325	0.359675	0.6403	0.147175
600	0.787475	0.640325	0.359675	0.6403	0.147175
601	0.787475	0.640325	0.359675	0.6403	0.147175
602	0.787500	0.6403	0.3597	0.6403	0.1472
603	0.787488	0.640275	0.359725	0.64025	0.147237
604	0.787475	0.640325	0.359675	0.640275	0.1472
605	0.787481	0.6403	0.3597	0.640225	0.147256
606	0.787450	0.640275	0.359725	0.640225	0.147225
607	0.787456	0.640225	0.359775	0.640225	0.147231
608	0.787456	0.64025	0.35975	0.64025	0.147206
609	0.787456	0.64025	0.35975	0.64025	0.147206
610	0.787462	0.64025	0.35975	0.64025	0.147213
611	0.787462	0.640275	0.359725	0.640275	0.147188
612	0.787462	0.640275	0.359725	0.640275	0.147188
613	0.787462	0.640275	0.359725	0.640275	0.147188
614	0.787462	0.640275	0.359725	0.640275	0.147188
615	0.787462	0.640275	0.359725	0.640275	0.147188
616	0.787462	0.640275	0.359725	0.640275	0.147188
617	0.787462	0.640275	0.359725	0.640275	0.147188
618	0.787462	0.640275	0.359725	0.640275	0.147188
619	0.787462	0.640275	0.359725	0.640275	0.147188
620	0.787462	0.640275	0.359725	0.640275	0.147188
621	0.787462	0.640275	0.359725	0.640275	0.147188
622	0.787462	0.640275	0.359725	0.640275	0.147188
623	0.787462	0.640275	0.359725	0.640275	0.147188
624	0.787462	0.640275	0.359725	0.640275	0.147188
625	0.787462	0.640275	0.359725	0.640275	0.147188
626	0.787462	0.640275	0.359725	0.640275	0.147188
627	0.787462	0.640275	0.359725	0.640275	0.147188
628	0.787462	0.640275	0.359725	0.640275	0.147188
629	0.787462	0.640275	0.359725	0.640275	0.147188
630	0.787462	0.640275	0.359725	0.640275	0.147188
631	0.787462	0.640275	0.359725	0.640275	0.147188
632	0.787462	0.640275	0.359725	0.640275	0.147188
633	0.787462	0.640275	0.359725	0.640275	0.147188
634	0.787462	0.640275	0.359725	0.640275	0.147188
635	0.787462	0.640275	0.359725	0.640275	0.147188
636	0.787462	0.640275	0.359725	0.640275	0.147188
637	0.787462	0.640275	0.359725	0.640275	0.147188
638	0.787462	0.640275	0.359725	0.640275	0.147188
639	0.787462	0.640275	0.359725	0.640275	0.147188
640	0.787462	0.640275	0.359725	0.640275	0.147188
641	0.787462	0.640275	0.359725	0.640275	0.147188
642	0.787462	0.640275	0.359725	0.640275	0.147188
643	0.787462	0.640275	0.359725	0.640275	0.147188
644	0.787462	0.640275	0.359725	0.640275	0.147188
645	0.787462	0.640275	0.359725	0.640275	0.147188
646	0.787462	0.640275	0.359725	0.640275	0.147188
647	0.787462	0.640275	0.359725	0.640275	0.147188
648	0.787462	0.640275	0.359725	0.640275	0.147188
649	0.787462	0.640275	0.359725	0.640275	0.147188
650	0.787462	0.640275	0.359725	0.640275	0.147188
651	0.787462	0.640275	0.359725	0.640275	0.147188
652	0.787462	0.640275	0.359725	0.640275	0.147188
653	0.787462	0.640275	0.359725	0.640275	0.147188
654	0.787462	0.640275	0.359725	0.640275	0.147188
655	0.787462	0.640275	0.359725	0.640275	0.147188
656	0.787462	0.640275	0.359725	0.640275	0.147188
657	0.787462	0.640275	0.359725	0.640275	0.147188
658	0.787462	0.640275	0.359725	0.640275	0.147188
659	0.787462	0.640275	0.359725	0.640275	0.147188
660	0.787462	0.640275	0.359725	0.640275	0.147188
661	0.787462	0.640275	0.359725	0.640275	0.147188
662	0.787462	0.640275	0.359725	0.640275	0.147188
663	0.787462	0.640275	0.359725	0.640275	0.147188
664	0.787462	0.640275	0.359725	0.640275	0.147188
665	0.787462	0.640275	0.359725	0.640275	0.147188
666	0.787462	0.640275	0.359725	0.640275	0.147188
667	0.787462	0.640275	0.359725	0.640275	0.147188
668	0.787462	0.640275	0.359725	0.640275	0.147188
669	0.787462	0.640275	0.359725	0.640275	0.147188
670	0.787462	0.640275	0.359725	0.640275	0.147188
671	0.787462	0.640275	0.359725	0.640275	0.147188
672	0.787462	0.640275	0.359725	0.640275	0.147188
673	0.787462	0.640275	0.359725	0.640275	0.147188
674	0.787462	0.640275	0.359725	0.640275	0.147188
675	0.787462	0.640275	0.359725	0.640275	0.147188
676	0.787462	0.640275	0.359725	0.640275	0.147188
677	0.787462	0.640275	0.359725	0.640275	0.147188
678	0.787462	0.640275	0.359725	0.640275	0.147188
679	0.787462	0.640275	0.359725	0.640275	0.147188
680	0.787462	0.640275	0.359725	0.640275	0.147188
681	0.787462	0.640275	0.359725	0.640275	0.147188
682	0.787462	0.640275	0.359725	0.640275	0.147188
683	0.787462	0.640275	0.359725	0.640275	0.147188
684	0.787462	0.640275	0.359725	0.640275	0.147188
685	0.787462	0.640275	0.359725	0.640275	0.147188
686	0.787462	0.640275	0.359725	0.640275	0.147188
687	0.787462	0.640275	0.359725	0.640275	0.147188
688	0.787462	0.640275	0.359725	0.640275	0.147188
689	0.787462	0.640275	0.359725	0.640275	0.147188
690	0.787462	0.640275	0.359725	0.640275	0.147188
691	0.787462	0.640275	0.359725	0.640275	0.147188
692	0.787462	0.640275	0.359725	0.640275	0.147188
693	0.787462	0.640275	0.359725	0.640275	0.147188
694	0.787462	0.640275	0.359725	0.640275	0.147188
695	0.787462	0.640275	0.359725	0.640275	0.147188
696	0.787462	0.640275	0.359725	0.640275	0.147188
697	0.787462	0.640275	0.359725	0.640275	0.147188
698	0.787462	0.640275	0.359725	0.640275	0.147188
699	0.787462	0.640275	0.359725	0.640275	0.147188
700	0.787462	0.640275	0.359725	0.640275	0.147188
701	0.787462	0.640275	0.359725	0.640275	0.147188
702	0.787462	0.640275	0.359725	0.640275	0.147188
703	0.787462	0.640275	0.359725	0.640275	0.147188
704	0.787462	0.640275	0.359725	0.640275	0.147188
705	0.787462	0.640275	0.359725	0.640275	0.147188
706	0.787462	0.640275	0.359725	0.640275	0.147188
707	0.787462	0.640275	0.359725	0.640275	0.147188
708	0.787462	0.640275	0.359725	0.640275	0.147188
709	0.787462	0.640275	0.359725	0.640275	0.147188
710	0.787462	0.640275	0.359725	0.640275	0.147188
711	0.787462	0.640275	0.359725	0.640275	0.147188
712	0.787462	0.640275	0.359725	0.640275	0.147188
713	0.787462	0.640275	0.359725	0.640275	0.147188
714	0.787462	0.640275	0.359725	0.640275	0.147188
715	0.787462	0.640275	0.359725	0.640275	0.147188
716	0.787462	0.640275	0.359725	0.640275	0.147188
717	0.787462	0.640275	0.359725	0.640275	0.147188
718	0.787462	0.640275	0.359725	0.640275	0.147188
719	0.787462	0.640275	0.359725	0.640275	0.147188
720	0.787462	0.640275	0.359725	0.640275	0.147188
721	0.787462	0.640275	0.359725	0.640275	0.147188
722	0.787462	0.640275	0.359725	0.640275	0.147188
723	0.787462	0.640275	0.359725	0.640275	0.147188
724	0.787462	0.640275	0.359725	0.640275	0.147188
725	0.787462	0.640275	0.359725	0.640275	0.147188
726	0.787462	0.640275	0.359725	0.640275	0.147188
727	0.787462	0.640275	0.359725	0.640275	0.147188
728	0.787462	0.640275	0.359725	0.640275	0.147188
729	0.787462	0.640275	0.359725	0.640275	0.147188
730	0.787462	0.640275	0.359725	0.640275	0.147188
731	0.787462	0.640275	0.359725	0.640275	0.147188
732	0.787462	0.640275	0.359725	0.640275	0.147188
733	0.787462	0.640275	0.359725	0.640275	0.147188
734	0.787462	0.640275	0.359725	0.640275	0.147188
735	0.787462	0.640275	0.359725	0.640275	0.147188
736	0.787462	0.640275	0.359725	0.640275	0.147188
737	0.787462	0.640275	0.359725	0.640275	0.147188
738	0.787462	0.640275	0.359725	0.640275	0.147188
739	0.787462	0.640275	0.359725	0.640275	0.147188
740	0.787462	0.640275	0.359725	0.640275	0.147188
741	0.787462	0.640275	0.359725	0.640275	0.147188
742	0.787462	0.640275	0.359725	0.640275	0.147188
743	0.787462	0.640275	0.359725	0.640275	0.147188
744	0.787462	0.640275	0.359725	0.640275	0.147188
745	0.787462	0.640275	0.359725	0.640275	0.147188
746	0.787462	0.640275	0.359725	0.640275	0.147188
747	0.787462	0.640275	0.359725	0.640275	0.147188
748	0.787462	0.640275	0.359725	0.640275	0.147188
749	0.787462	0.640275	0.359725	0.640275	0.147188
750	0.787462	0.640275	0.359725	0.640275	0.147188
751	0.787462	0.640275	0.359725	0.640275	0.147188
752	0.787462	0.640275	0.359725	0.640275	0.147188
753	0.787462	0.640275	0.359725	0.640275	0.147188
754	0.787462	0.640275	0.359725	0.640275	0.147188
755	0.787462	0.640275	0.359725	0.640275	0.147188
756	0.787462	0.640275	0.359725	0.640275	0.147188
757	0.787462	0.640275	0.359725	0.640275	0.147188
758	0.787462	0.640275	0.359725	0.640275	0.147188
759	0.787462	0.640275	0.359725	0.640275	0.147188
760	0.787462	0.640275	0.359725	0.640275	0.147188
761	0.787462	0.640275	0.359725	0.640275	0.147188
762	0.787462	0.640275	0.359725	0.640275	0.147188
763	0.787462	0.640275	0.359725	0.640275	0.147188
764	0.787462	0.640275	0.359725	0.640275	0.147188
765	0.787462	0.640275	0.359725	0.640275	0.147188
766	0.787462	0.640275	0.359725	0.640275	0.147188
767	0.787462	0.640275	0.359725	0.640275	0.147188
768	0.787462	0.640275	0.359725	0.640275	0.147188
769	0.787462	0.640275	0.359725	0.640275	0.147188
770	0.787462	0.640275	0.359725	0.640275	0.147188
771	0.787462	0.640275	0.359725	0.640275	0.147188
772	0.787462	0.640275	0.359725	0.640275	0.147188
773	0.787462	0.640275	0.359725	0.640275	0.147188
774	0.787462	0.640275	0.359725	0.640275	0.147188
775	0.787462	0.640275	0.359725	0.640275	0.147188
776	0.787462	0.640275	0.359725	0.640275	0.147188
777	0.787462	0.640275	0.359725	0.640275	0.147188
778	0.787462	0.640275	0.359725	0.640275	0.147188
779	0.787462	0.640275	0.359725	0.640275	0.147188
780	0.787462	0.640275	0.359725	0.640275	0.147188
781	0.787462	0.640275	0.359725	0.640275	0.147188
782	0.787462	0.640275	0.359725	0.640275	0.147188
783	0.787462	0.640275	0.359725	0.640275	0.147188
784	0.787462	0.640275	0.359725	0.640275	0.147188
785	0.787462	0.640275	0.359725	0.640275	0.147188
786	0.787462	0.640275	0.359725	0.640275	0.147188
787	0.787462	0.640275	0.359725	0.640275	0.147188
788	0.787462	0.640275	0.359725	0.640275	0.147188
789	0.787462	0.640275	0.359725	0.640275	0.147188
790	0.787462	0.640275	0.359725	0.640275	0.147188
791	0.787462	0.640275	0.359725	0.640275	0.147188
792	0.787462	0.640275	0.359725	0.640275	0.147188
793	0.787462	0.640275	0.359725	0.640275	0.147188
794	0.787462	0.640275	0.359725	0.640275	0.147188
795	0.787462	0.640275	0.359725	0.640275	0.147188
796	0.787462	0.640275	0.359725	0.640275	0.147188
797	0.787462	0.640275	0.359725	0.640275	0.147188
798	0.787462	0.640275	0.359725	0.640275	0.147188
799	0.787462	0.640275	0.359725	0.640275	0.147188
800	0.787462	0.640275	0.359725	0.640275	0.147188
801	0.787462	0.640275	0.359725	0.640275	0.147188
802	0.787462	0.640275	0.359725	0.640275	0.147188
803	0.787462	0.640275	0.359725	0.640275	0.147188
804	0.787462	0.640275	0.359725	0.640275	0.147188
805	0.787462	0.640275	0.359725	0.640275	0.147188
806	0.787462	0.640275	0.359725	0.640275	0.147188
807	0.787462	0.640275	0.359725	0.640275	0.147188
808	0.787462	0.640275	0.359725	0.640275	0.147188
809	0.787462	0.640275	0.359725	0.640275	0.147188
810	0.787462	0.640275	0.359725	0.640275	0.147188
811	0.787462	0.640275	0.359725	0.640275	0.147188
812	0.787462	0.640275	0.359725	0.640275	0.147188
813	0.787462	0.640275	0.359725	0.640275	0.147188
814	0.787462	0.640275	0.359725	0.640275	0.147188
815	0.787462	0.640275	0.359725	0.640275	0.147188
816	0.787462	0.640275	0.359725	0.640275	0.147188
817	0.787462	0.640275	0.359725	0.640275	0.147188
818	0.787462	0.640275	0.359725	0.640275	0.147188
819	0.787462	0.640275	0.359725	0.640275	0.147188
820	0.787462	0.640275	0.359725	0.640275	0.147188
821	0.787462	0.640275	0.359725	0.640275	0.147188
822	0.787462	0.640275	0.359725	0.640275	0.147188
823	0.787462	0.640275	0.359725	0.640275	0.147188
824	0.787462	0.640275	0.359725	0.640275	0.147188
825	0.787462	0.640275	0.359725	0.640275	0.147188
826	0.787462	0.640275	0.359725	0.640275	0.147188
827	0.787462	0.640275	0.359725	0.640275	0.147188
828	0.787462	0.640275	0.359725	0.640275	0.147188
829	0.787462	0.640275	0.359725	0.640275	0.147188
830	0.787462	0.640275	0.359725	0.640275	0.147188
831	0.787462	0.640275	0.359725	0.640275	0.147188
832	0.787462	0.640275	0.359725	0.640275	0.147188
833	0.787462	0.640275	0.359725	0.640275	0.147188
834	0.787462	0.640275	0.359725	0.640275	0.147188
835	0.787462	0.640275	0.359725	0.640275	0.147188
836	0.787462	0.640275	0.359725	0.640275	0.147188
837	0.787462	0.640275	0.359725	0.640275	0.147188
838	0.787462	0.640275	0.359725	0.640275	0.147188
839	0.787462	0.640275	0.359725	0.640275	0.147188
840	0.787462	0.640275	0.359725	0.640275	0.147188
841	0.787462	0.640275	0.359725	0.640275	0.147188
842	0.787462	0.640275	0.359725	0.640275	0.147188
843	0.787462	0.640275	0.359725	0.640275	0.147188
844	0.787462	0.640275	0.359725	0.640275	0.147188
845	0.787462	0.640275	0.359725	0.640275	0.147188
846	0.787462	0.640275	0.359725	0.640275	0.147188
847	0.787462	0.640275	0.359725	0.640275	0.147188
848	0.787462	0.640275	0.359725	0.640275	0.147188
849	0.787462	0.640275	0.359725	0.640275	0.147188
850	0.787462	0.640275	0.359725	0.640275	0.147188
851	0.787462	0.640275	0.359725	0.640275	0.147188
852	0.787462	0.640275	0.359725	0.640275	0.147188
853	0.787462	0.640275	0.359725	0.640275	0.147188
854	0.787462	0.640275	0.359725	0.640275	0.147188
855	0.787462	0.640275	0.359725	0.640275	0.147188
856	0.787462	0.640275	0.359725	0.640275	0.147188
857	0.787462	0.640275	0.359725	0.640275	0.147188
858	0.787462	0.640275	0.359725	0.640275	0.147188
859	0.787462	0.640275	0.359725	0.640275	0.147188
860	0.787462	0.640275	0.359725	0.640275	0.147188
861	0.787462	0.640275	0.359725	0.640275	0.147188
862	0.787462	0.640275	0.359725	0.640275	0.147188
863	0.787462	0.640275	0.359725	0.640275	0.147188
864	0.787462	0.640275	0.359725	0.640275	0.147188
865	0.787462	0.640275	0.359725	0.640275	0.147188
866	0.787462	0.640275	0.359725	0.640275	0.147188
867	0.787462	0.640275	0.359725	0.640275	0.147188
868	0.787462	0.640275	0.359725	0.640275	0.147188
869	0.787462	0.640275	0.359725	0.640275	0.147188
870	0.787462	0.640275	0.359725	0.640275	0.147188
871	0.787462	0.640275	0.359725	0.640275	0.147188
872	0.787462	0.640275	0.359725	0.640275	0.147188
873	0.787462	0.640275	0.359725	0.640275	0.147188
874	0.787462	0.640275	0.359725	0.640275	0.147188
875	0.787462	0.640275	0.359725	0.640275	0.147188
876	0.787462	0.640275	0.359725	0.640275	0.147188
877	0.787462	0.640275	0.359725	0.640275	0.147188
878	0.787462	0.640275	0.359725	0.640275	0.147188
879	0.787462	0.640275	0.359725	0.640275	0.147188
880	0.787462	0.640275	0.359725	0.640275	0.147188
881	0.787462	0.640275	0.359725	0.640275	0.147188
882	0.787462	0.640275	0.359725	0.640275	0.147188
883	0.787462	0.640275	0.359725	0.640275	0.147188
884	0.787462	0.640275	0.359725	0.640275	0.147188
885	0.787462	0.640275	0.359725	0.640275	0.147188
886	0.787462	0.640275	0.359725	0.640275	0.147188
887	0.787462	0.640275	0.359725	0.640275	0.147188
888	0.787462	0.640275	0.359725	0.640275	0.147188
889	0.787462	0.640275	0.359725	0.640275	0.147188
890	0.787462	0.640275	0.359725	0.640275	0.147188
891	0.787462	0.640275	0.359725	0.640275	0.147188
892	0.787462	0.640275	0.359725	0.640275	0.147188
893	0.787462	0.640275	0.359725	0.640275	0.147188
894	0.787462	0.640275	0.359725	0.640275	0.147188
895	0.787462	0.640275	0.359725	0.640275	0.147188
896	0.787462	0.640275	0.359725	0.640275	0.147188
897	0.787462	0.640275	0.359725	0.640275	0.147188
898	0.787462	0.640275	0.359725	0.640275	0.147188
899	0.787462	0.640275	0.359725	0.640275	0.147188
900	0.787462	0.640275	0.359725	0.640275	0.147188
901	0.787462	0.640275	0.359725	0.640275	0.147188
902	0.787462	0.640275	0.359725	0.640275	0.147188
903	0.787462	0.640275	0.359725	0.640275	0.147188
904	0.787462	0.640275	0.359725	0.640275	0.147188
905	0.787462	0.640275	0.359725	0.640275	0.147188
906	0.787462	0.640275	0.359725	0.640275	0.147188
907	0.787462	0.640275	0.359725	0.640275	0.147188
908	0.787462	0.640275	0.359725	0.640275	0.147188
909	0.787462	0.640275	0.359725	0.640275	0.147188
910	0.787462	0.640275	0.359725	0.640275	0.147188
911	0.787462	0.640275	0.359725	0.640275	0.147188
912	0.787462	0.640275	0.359725	0.640275	0.147188
913	0.787462	0.640275	0.359725	0.640275	0.147188
914	0.787462	0.640275	0.359725	0.640275	0.147188
915	0.787462	0.640275	0.359725	0.640275	0.147188
916	0.787462	0.640275	0.359725	0.640275	0.147188
917	0.787462	0.640275	0.359725	0.640275	0.147188
918	0.787462	0.640275	0.359725	0.640275	0.147188
919	0.787462	0.640275	0.359725	0.640275	0.147188
920	0.787462	0.640275	0.359725	0.640275	0.147188
921	0.787462	0.640275	0.359725	0.640275	0.147188
922	0.787462	0.640275	0.359725	0.640275	0.147188
923	0.787462	0.640275	0.359725	0.640275	0.147188
924	0.787462	0.640275	0.359725	0.640275	0.147188
925	0.787462	0.640275	0.359725	0.640275	0.147188
926	0.787462	0.640275	0.359725	0.640275	0.147188
927	0.787462	0.640275	0.359725	0.640275	0.147188
928	0.787462	0.640275	0.359725	0.640275	0.147188
929	0.787462	0.640275	0.359725	0.640275	0.147188
930	0.787462	0.640275	0.359725	0.640275	0.147188
931	0.787462	0.640275	0.359725	0.640275	0.147188
932	0.787462	0.640275	0.359725	0.640275	0.147188
933	0.787462	0.640275	0.359725	0.640275	0.147188
934	0.787462	0.640275	0.359725	0.640275	0.147188
935	0.787462	0.640275	0.359725	0.640275	0.147188
936	0.787462	0.640275	0.359725	0.640275	0.147188
937	0.787462	0.640275	0.359725	0.640275	0.147188
938	0.787462	0.640275	0.359725	0.640275	0.147188
939	0.787462	0.640275	0.359725	0.640275	0.147188
940	0.787462	0.640275	0.359725	0.640275	0.147188
941	0.787462	0.640275	0.359725	0.640275	0.147188
942	0.787462	0.640275	0.359725	0.640275	0.147188
943	0.787462	0.640275	0.359725	0.640275	0.147188
944	0.787462	0.640275	0.359725	0.640275	0.147188
945	0.787462	0.640275	0.359725	0.640275	0.147188
946	0.787462	0.640275	0.359725	0.640275	0.147188
947	0.787462	0.640275	0.359725	0.640275	0.147188
948	0.787462	0.640275	0.359725	0.640275	0.147188
949	0.787462	0.640275	0.359725	0.640275	0.147188
950	0.787462	0.640275	0.359725	0.640275	0.147188
951	0.787462	0.640275	0.359725	0.640275	0.147188
952	0.787462	0.640275	0.359725	0.640275	0.147188
953	0.787462	0.640275	0.359725	0.640275	0.147188
954	0.787462	0.640275	0.359725	0.640275	0.147188
955	0.787462	0.640275	0.359725	0.640275	0.147188
956	0.787462	0.640275	0.359725	0.640275	0.147188
957	0.787462	0.640275	0.359725	0.640275	0.147188
958	0.787462	0.640275	0.359725	0.640275	0.147188
959	0.787462	0.640275	0.359725	0.640275	0.147188
960	0.787462	0.640275	0.359725	0.640275	0.147188
961	0.787462	0.640275	0.359725	0.640275	0.147188
962	0.787462	0.640275	0.359725	0.640275	0.147188
963	0.787462	0.640275	0.359725	0.640275	0.147188
964	0.787462	0.640275	0.359725	0.640275	0.147188
965	0.787462	0.640275	0.359725	0.640275	0.147188
966	0.787462	0.640275	0.359725	0.640275	0.147188
967	0.787462	0.640275	0.359725	0.640275	0.147188
968	0.787462	0.640275	0.359725	0.640275	0.147188
969	0.787462	0.640275	0.359725	0.640275	0.147188
970	0.787462	0.640275	0.359725	0.640275	0.147188
971	0.787462	0.640275	0.359725	0.640275	0.147188
972	0.787462	0.640275	0.359725	0.640275	0.147188
973	0.787462	0.640275	0.359725	0.640275	0.147188
974	0.787462	0.640275	0.359725	0.640275	0.147188
975	0.787462	0.640275	0.359725	0.640275	0.147188
976	0.787462	0.640275	0.359725	0.640275	0.147188
977	0.787462	0.640275	0.359725	0.640275	0.147188
978	0.787462	0.640275	0.359725	0.640275	0.147188
979	0.787462	0.640275	0.359725	0.640275	0.147188
980	0.787462	0.640275	0.359725	0.640275	0.147188
981	0.787462	0.640275	0.359725	0.640275	0.147188
982	0.787462	0.640275	0.359725	0.640275	0.147188
983	0.787462	0.640275	0.359725	0.640275	0.147188
984	0.787462	0.640275	0.359725	0.640275	0.147188
985	0.787462	0.640275	0.359725	0.640275	0.147188
986	0.787462	0.640275	0.359725	0.640275	0.147188
987	0.787462	0.640275	0.359725	0.640275	0.147188
988	0.787462	0.640275	0.359725	0.640275	0.147188
989	0.787462	0.640275	0.359725	0.640275	0.147188
990	0.787462	0.640275	0.359725	0.640275	0.147188
991	0.787462	0.640275	0.359725	0.640275	0.147188
992	0.787462	0.640275	0.359725	0.640275	0.147188
993	0.787462	0.640275	0.359725	0.640275	0.147188
994	0.787462	0.640275	0.359725	0.640275	0.147188
995	0.787462	0.640275	0.359725	0.640275	0.147188
996	0.787462	0.640275	0.359725	0.640275	0.147188
997	0.787462	0.640275	0.359725	0.640275	0.147188
998	0.787462	0.640275	0.359725	0.640275	0.147188
999	0.787462	0.640275	0.359725	0.640275	0.147188
1000	0.787462	0.640275	0.359725	0.640275	0.147188
1001	0.787462	0.640275	0.359725	0.640275	0.147188
1002	0.787462	0.640275	0.359725	0.640275	0.147188
1003	0.787462	0.640275	0.359725	0.640275	0.147188
1004	0.787462	0.640275	0.359725	0.640275	0.147188
1005	0.787462	0.640275	0.359725	0.640275	0.147188
1006	0.787462	0.640275	0.359725	0.640275	0.147188
1007	0.787462	0.640275	0.359725	0.640275	0.147188
1008	0.787462	0.640275	0.359725	0.640275	0.147188
1009	0.787462	0.640275	0.359725	0.640275	0.147188
1010	0.787462	0.640275	0.359725	0.640275	0.147188
1011	0.787462	0.640275	0.359725	0.640275	0.147188
1012	0.787462	0.640275	0.359725	0.640275	0.147188
1013	0.787462	0.640275	0.359725	0.640275	0.147188
1014	0.787462	0.640275	0.359725	0.640275	0.147188
1015	0.787462	0.640275	0.359725	0.640275	0.147188
1016	0.787462	0.640275	0.359725	0.640275	0.147188
1017	0.787462	0.640275	0.359725	0.640275	0.147188
1018	0.787462	0.640275	0.359725	0.640275	0.147188
1019	0.787462	0.640275	0.359725	0.640275	0.147188
1020	0.787462	0.640275	0.359725	0.640275	0.147188
1021	0.787462	0.640275	0.359725	0.640275	0.147188
1022	0.787462	0.640275	0.359725	0.640275	0.147188
1023	0.787462	0.640275	0.359725	0.640275	0.147188
1024	0.787462	0.640275	0.359725	0.640275	0.147188
1025	0.787462	0.640275	0.359725	0.640275	0.147188
1026	0.787462	0.640275	0.359725	0.640275	0.147188
1027	0.787462	0.640275	0.359725	0.640275	0.147188
1028	0.787462	0.640275	0.359725	0.640275	0.147188
1029	0.787462	0.640275	0.359725	0.640275	0.147188
1030	0.787462	0.640275	0.359725	0.640275	0.147188
1031	0.787462	0.640275	0.359725	0.640275	0.147188
1032	0.787462	0.640275	0.359725	0.640275	0.147188
1033	0.787462	0.640275	0.359725	0.640275	0.147188
1034	0.787462	0.640275	0.359725	0.640275	0.147188
1035	0.787462	0.640275	0.359725	0.640275	0.147188
1036	0.787462	0.640275	0.359725	0.640275	0.147188
1037	0.787462	0.640275	0.359725	0.640275	0.147188
1038	0.787462	0.640275	0.359725	0.640275	0.147188
1039	0.787462	0.640275	0.359725	0.640275	0.147188
1040	0.787462	0.640275	0.359725	0.640275	0.147188
1041	0.787462	0.640275	0.359725	0.640275	0.147188
1042	0.787462	0.640275	0.359725	0.640275	0.147188
1043	0.787462	0.640275	0.359725	0.640275	0.147188
1044	0.787462	0.640275	0.359725	0.640275	0.147188
1045	0.787462	0.640275	0.359725	0.640275	0.147188
1046	0.787462	0.640275	0.359725	0.640275	0.147188
1047	0.787462	0.640275	0.359725	0.640275	0.147188
1048	0.787462	0.640275	0.359725	0.640275	0.147188
1049	0.787462	0.640275	0.359725	0.640275	0.147188
1050	0.787462	0.640275	0.359725	0.640275	0.147188
1051	0.787462	0.640275	0.359725	0.640275	0.147188
1052	0.787462	0.640275	0.359725	0.640275	0.147188
1053	0.787462	0.640275	0.359725	0.640275	0.147188
1054	0.787462	0.640275	0.359725	0.640275	0.147188
1055	0.787462	0.640275	0.359725	0.640275	0.147188
1056	0.787462	0.640275	0.359725	0.640275	0.147188
1057	0.787462	0.640275	0.359725	0.640275	0.147188
1058	0.787462	0.640275	0.359725	0.640275	0.147188
1059	0.787462	0.640275	0.359725	0.640275	0.147188
1060	0.787462	0.640275	0.359725	0.640275	0.147188
1061	0.787462	0.640275	0.359725	0.640275	0.147188
1062	0.787462	0.640275	0.359725	0.640275	0.147188
1063	0.787462	0.640275	0.359725	0.640275	0.147188
1064	0.787462	0.640275	0.359725	0.640275	0.147188
1065	0.787462	0.640275	0.359725	0.640275	0.147188
1066	0.787462	0.640275	0.359725	0.640275	0.147188
1067	0.787462	0.640275	0.359725	0.640275	0.147188
1068	0.787462	0.640275	0.359725	0.640275	0.147188
1069	0.787462	0.640275	0.359725	0.640275	0.147188
1070	0.787462	0.640275	0.359725	0.640275	0.147188
1071	0.787462	0.640275	0.359725	0.640275	0.147188
1072	0.787462	0.640275	0.359725	0.640275	0.147188
1073	0.787462	0.640275	0.359725	0.640275	0.147188
1074	0.787462	0.640275	0.359725	0.640275	0.147188
1075	0.787462	0.640275	0.359725	0.640275	0.147188
1076	0.787462	0.640275	0.359725	0.640275	0.147188
1077	0.787462	0.640275	0.359725	0.640275	0.147188
1078	0.787462	0.640275	0.359725	0.640275	0.147188
1079	0.787462	0.640275	0.359725	0.640275	0.147188
1080	0.787462	0.640275	0.359725	0.640275	0.147188
1081	0.787462	0.640275	0.359725	0.640275	0.147188
1082	0.787462	0.640275	0.359725	0.640275	0.147188
1083	0.787462	0.640275	0.359725	0.640275	0.147188
1084	0.787462	0.640275	0.359725	0.640275	0.147188
1085	0.787462	0.640275	0.359725	0.640275	0.147188
1086	0.787462	0.640275	0.359725	0.640275	0.147188
1087	0.787462	0.640275	0.359725	0.640275	0.147188
1088	0.787462	0.640275	0.359725	0.640275	0.147188
1089	0.787462	0.640275	0.359725	0.640275	0.147188
1090	0.787462	0.640275	0.359725	0.640275	0.147188
1091	0.787462	0.640275	0.359725	0.640275	0.147188
1092	0.787462	0.640275	0.359725	0.640275	0.147188
1093	0.787462	0.640275	0.359725	0.640275	0.147188
1094	0.787462	0.640275	0.359725	0.640275	0.147188
1095	0.787462	0.640275	0.359725	0.640275	0.147188
1096	0.787462	0.640275	0.359725	0.640275	0.147188
1097	0.787462	0.640275	0.359725	0.640275	0.147188
1098	0.787462	0.640275	0.359725	0.640275	0.147188
1099	0.787462	0.640275	0.359725	0.640275	0.147188
1100	0.787462	0.640275	0.359725	0.640275	0.147188
1101	0.787462	0.640275	0.359725	0.640275	0.147188
1102	0.787462	0.640275	0.359725	0.640275	0.147188
1103	0.787462	0.640275	0.359725	0.640275	0.147188
1104	0.787462	0.640275	0.359725	0.640275	0.147188
1105	0.787462	0.640275	0.359725	0.640275	0.147188
1106	0.787462	0.640275	0.359725	0.640275	0.147188
1107	0.787462	0.640275	0.359725	0.640275	0.147188
1108	0.787462	0.640275	0.359725	0.640275	0.147188
1109	0.787462	0.640275	0.359725	0.640275	0.147188
1110	0.787462	0.640275	0.359725	0.640275	0.147188
1111	0.787462	0.640275	0.359725	0.640275	0.147188
1112	0.787462	0.640275	0.359725	0.640275	0.147188
1113	0.787462	0.640275	0.359725	0.640275	0.147188
1114	0.787462	0.640275	0.359725	0.640275	0.147188
1115	0.787462	0.640275	0.359725	0.640275	0.147188
1116	0.787462	0.640275	0.359725	0.640275	0.147188
1117	0.787462	0.640275	0.359725	0.640275	0.147188
1118	0.787462	0.640275	0.359725	0.640275	0.147188
1119	0.787462	0.640275	0.359725	0.640275	0.147188
1120	0.787462	0.640275	0.359725	0.640275	0.147188
1121	0.787462	0.640275	0.359725	0.640275	0.147188
1122	0.787462	0.640275	0.359725	0.640275	0.147188
1123	0.787462	0.640275	0.359725	0.640275	0.147188
1124	0.787462	0.640275	0.359725	0.640275	0.147188
1125	0.787462	0.640275	0.359725	0.640275	0.147188
1126	0.787462	0.640275	0.359725	0.640275	0.147188
1127	0.787462	0.640275	0.359725	0.640275	0.147188
1128	0.787462	0.640275	0.359725	0.640275	0.147188
1129	0.787462	0.640275	0.359725	0.640275	0.147188
1130	0.787462	0.640275	0.359725	0.640275	0.147188
1131	0.787462	0.640275	0.359725	0.640275	0.147188
1132	0.787462	0.640275	0.359725	0.640275	0.147188
1133	0.787462	0.640275	0.359725	0.640275	0.147188
1134	0.787462	0.640275	0.359725	0.640275	0.147188
1135	0.787462	0.640275	0.359725	0.640275	0.147188
1136	0.787462	0.640275	0.359725	0.640275	0.147188
1137	0.787462	0.640275	0.359725	0.640275	0.147188
1138	0.787462	0.640275	0.359725	0.640275	0.147188
1139	0.787462	0.640275	0.359725	0.640275	0.147188
1140	0.787462	0.640275	0.359725	0.640275	0.147188
1141	0.787462	0.640275	0.359725	0.640275	0.147188
1142	0.787462	0.640275	0.359725	0.640275	0.147188
1143	0.787462	0.640275	0.359725	0.640275	0.147188
1144	0.787462	0.640275	0.359725	0.640275	0.147188
1145	0.787462	0.640275	0.359725	0.640275	0.147188
1146	0.787462	0.640275	0.359725	0.640275	0.147188
1147	0.787462	0.640275	0.359725	0.640275	0.147188
1148	0.787462	0.640275	0.359725	0.640275	0.147188
1149	0.787462	0.640275	0.359725	0.640275	0.147188
1150	0.787462	0.640275	0.359725	0.640275	0.147188
1151	0.787462	0.640275	0.359725	0.640275	0.147188
1152	0.787462	0.640275	0.359725	0.640275	0.147188
1153	0.787462	0.640275	0.359725	0.640275	0.147188
1154	0.787462	0.640275	0.359725	0.640275	0.147188
1155	0.787462	0.640275	0.359725	0.640275	0.147188
1156	0.787462	0.640275	0.359725	0.640275	0.147188
1157	0.787462	0.640275	0.359725	0.640275	0.147188
1158	0.787462	0.640275	0.359725	0.640275	0.147188
1159	0.787462	0.640275	0.359725	0.640275	0.147188
1160	0.787462	0.640275	0.359725	0.640275	0.147188
1161	0.787462	0.640275	0.359725	0.640275	0.147188
1162	0.787462	0.640275	0.359725	0.640275	0.147188
1163	0.787462	0.640275	0.359725	0.640275	0.147188
1164	0.787462	0.640275	0.359725	0.640275	0.147188
1165	0.787462	0.640275	0.359725	0.640275	0.147188
1166	0.787462	0.640275	0.359725	0.640275	0.147188
1167	0.787462	0.640275	0.359725	0.640275	0.147188
1168	0.787462	0.640275	0.359725	0.640275	0.147188
1169	0.787462	0.640275	0.359725	0.640275	0.147188
1170	0.787462	0.640275	0.359725	0.640275	0.147188
1171	0.787462	0.640275	0.359725	0.640275	0.147188
1172	0.787462	0.640275	0.359725	0.640275	0.147188
1173	0.787462	0.640275	0.359725	0.640275	0.147188
1174	0.787462	0.640275	0.359725	0.640275	0.147188
1175	0.787462	0.640275	0.359725	0.640275	0.147188
1176	0.787462	0.640275	0.359725	0.640275	0.147188
1177	0.787462	0.640275	0.359725	0.640275	0.147188
1178	0.787462	0.640275	0.359725	0.640275	0.147188
1179	0.787462	0.640275	0.359725	0.640275	0.147188
1180	0.787462	0.640275	0.359725	0.640275	0.147188
1181	0.787462	0.640275	0.359725	0.640275	0.147188
1182	0.787462	0.640275	0.359725	0.640275	0.147188
1183	0.787462	0.640275	0.359725	0.640275	0.147188
1184	0.787462	0.640275	0.359725	0.640275	0.147188
1185	0.787462	0.640275	0.359725	0.640275	0.147188
1186	0.787462	0.640275	0.359725	0.640275	0.147188
1187	0.787462	0.640275	0.359725	0.640275	0.147188
1188	0.787462	0.640275	0.359725	0.640275	0.147188
1189	0.787462	0.640275	0.359725	0.640275	0.147188
1190	0.787462	0.640275	0.359725	0.640275	0.147188
1191	0.787462	0.640275	0.359725	0.640275	0.147188
1192	0.787462	0.640275	0.359725	0.640275	0.147188
1193	0.787462	0.640275	0.359725	0.640275	0.147188
1194	0.787462	0.640275	0.359725	0.640275	0.147188
1195	0.787462	0.640275	0.359725	0.640275	0.147188
1196	0.787462	0.640275	0.359725	0.640275	0.147188
1197	0.787462	0.640275	0.359725	0.640275	0.147188
1198	0.787462	0.640275	0.359725	0.640275	0.147188
1199	0.787462	0.640275	0.359725	0.640275	0.147188
1200	0.787462	0.640275	0.359725	0.640275	0.147188
1201	0.787462	0.640275	0.359725	0.640275	0.147188
1202	0.787462	0.640275	0.359725	0.640275	0.147188
1203	0.787462	0.640275	0.359725	0.640275	0.147188
1204	0.787462	0.640275	0.359725	0.640275	0.147188
1205	0.787462	0.640275	0.359725	0.640275	0.147188
1206	0.787462	0.640275	0.359725	0.640275	0.147188
1207	0.787462	0.640275	0.359725	0.640275	0.147188
1208	0.787462	0.640275	0.359725	0.640275	0.147188
1209	0.787462	0.640275	0.359725	0.640275	0.147188
1210	0.787462	0.640275	0.359725	0.640275	0.147188
1211	0.787462	0.640275	0.359725	0.640275	0.147188
1212	0.787462	0.640275	0.359725	0.640275	0.147188
1213	0.787462	0.640275	0.359725	0.640275	0.147188
1214	0.787462	0.640275	0.359725	0.640275	0.147188
1215	0.787462	0.640275	0.359725	0.640275	0.147188
1216	0.787462	0.640275	0.359725	0.640275	0.147188
1217	0.787462	0.640275	0.359725	0.640275	0.147188
1218	0.787462	0.640275	0.359725	0.640275	0.147188
1219	0.787462	0.640275	0.359725	0.640275	0.147188
1220	0.787462	0.640275	0.359725	0.640275	0.147188
1221	0.787462	0.640275	0.359725	0.640275	0.147188
1222	0.787462	0.640275	0.359725	0.640275	0.147188
1223	0.787462	0.640275	0.359725	0.640275	0.147188
1224	0.787462	0.640275	0.359725	0.640275	0.147188
1225	0.787462	0.640275	0.359725	0.640275	0.147188
1226	0.787462	0.640275	0.359725	0.640275	0.147188
1227	0.787462	0.640275	0.359725	0.640275	0.147188
1228	0.787462	0.640275	0.359725	0.640275	0.147188
1229	0.787462	0.640275	0.359725	0.640275	0.147188
1230	0.787462	0.640275	0.359725	0.640275	0.147188
1231	0.787462	0.640275	0.359725	0.640275	0.147188
1232	0.787462	0.640275	0.359725	0.640275	0.147188
1233	0.787462	0.640275	0.359725	0.640275	0.147188
1234	0.787462	0.640275	0.359725	0.640275	0.147188
1235	0.787462	0.640275	0.359725	0.640275	0.147188
1236	0.787462	0.640275	0.359725	0.640275	0.147188
1237	0.787462	0.640275	0.359725	0.640275	0.147188
1238	0.787462	0.640275	0.359725	0.640275	0.147188
1239	0.787462	0.640275	0.359725	0.640275	0.147188
1240	0.787462	0.640275	0.359725	0.640275	0.147188
1241	0.787462	0.640275	0.359725	0.640275	0.147188
1242	0.787462	0.640275	0.359725	0.640275	0.147188
1243	0.787462	0.640275	0.359725	0.640275	0.147188
1244	0.787462	0.640275	0.359725	0.640275	0.147188
1245	0.787462	0.640275	0.359725	0.640275	0.147188
1246	0.787462	0.640275	0.359725	0.640275	0.147188
1247	0.787462	0.640275	0.359725	0.640275	0.147188
1248	0.787462	0.640275	0.359725	0.640275	0.147188
1249	0.787462	0.640275	0.359725	0.640275	0.147188
1250	0.787462	0.640275	0.359725	0.640275	0.147188
1251	0.787462	0.640275	0.359725	0.640275	0.147188
1252	0.787462	0.640275	0.359725	0.640275	0.147188
1253	0.787462	0.640275	0.359725	0.640275	0.147188
1254	0.787462	0.640275	0.359725	0.640275	0.147188
1255	0.787462	0.640275	0.359725	0.640275	0.147188
1256	0.787462	0.640275	0.359725	0.640275	0.147188
1257	0.787462	0.640275	0.359725	0.640275	0.147188
1258	0.787462	0.640275	0.359725	0.640275	0.147188
1259	0.787462	0.640275	0.359725	0.640275	0.147188
1260	0.787462	0.640275	0.359725	0.640275	0.147188
1261	0.787462	0.640275	0.359725	0.640275	0.147188
1262	0.787462	0.640275	0.359725	0.640275	0.147188
1263	0.787462	0.640275	0.359725	0.640275	0.147188
1264	0.787462	0.640275	0.359725	0.640275	0.147188
1265	0.787462	0.640275	0.359725	0.640275	0.147188
1266	0.787462	0.640275	0.359725	0.640275	0.147188
1267	0.787462	0.640275	0.359725	0.640275	0.147188
1268	0.787462	0.640275	0.359725	0.640275	0.147188
1269	0.787462	0.640275	0.359725	0.640275	0.147188
1270	0.787462	0.640275	0.359725	0.640275	0.147188
1271	0.787462	0.640275	0.359725	0.640275	0.147188
1272	0.787462	0.640275	0.359725	0.640275	0.147188
1273	0.787462	0.640275	0.359725	0.640275	0.147188
1274	0.787462	0.640275	0.359725	0.640275	0.147188
1275	0.787462	0.640275	0.359725	0.640275	0.147188
1276	0.787462	0.640275	0.359725	0.640275	0.147188
1277	0.787462	0.640275	0.359725	0.640275	0.147188
1278	0.787462	0.640275	0.359725	0.640275	0.147188
1279	0.787462	0.640275	0.359725	0.640275	0.147188
1280	0.787462	0.640275	0.359725	0.640275	0.147188
1281	0.787462	0.640275	0.359725	0.640275	0.147188
1282	0.787462	0.640275	0.359725	0.640275	0.147188
1283	0.787462	0.640275	0.359725	0.640275	0.147188
1284	0.787462	0.640275	0.359725	0.640275	0.147188
1285	0.787462	0.640275	0.359725	0.640275	0.147188
1286	0.787462	0.640275	0.359725	0.640275	0.147188
1287	0.787462	0.640275	0.359725	0.640275	0.147188
1288	0.787462	0.640275	0.359725	0.640275	0.147188
1289	0.787462	0.640275	0.359725	0.640275	0.147188
1290	0.787462	0.640275	0.359725	0.640275	0.147188
1291	0.787462	0.640275	0.359725	0.640275	0.147188
1292	0.787462	0.640275	0.359725	0.640275	0.147188
1293	0.787462	0.640275	0.359725	0.640275	0.147188
1294	0.787462	0.640275	0.359725	0.640275	0.147188
1295	0.787462	0.640275	0.359725	0.640275	0.147188
1296	0.787462	0.640275	0.359725	0.640275	0.147188
1297	0.787462	0.640275	0.359725	0.640275	0.147188
1298	0.787462	0.640275	0.359725	0.640275	0.147188
1299	0.787462	0.640275	0.359725	0.640275	0.147188
1300	0.787462	0.640275	0.359725	0.640275	0.147188
1301	0.787462	0.640275	0.359725	0.640275	0.147188
1302	0.787462	0.640275	0.359725	0.640275	0.147188
1303	0.787462	0.640275	0.359725	0.640275	0.147188
1304	0.787462	0.640275	0.359725	0.640275	0.147188
1305	0.787462	0.640275	0.359725	0.640275	0.147188
1306	0.787462	0.640275	0.359725	0.640275	0.147188
1307	0.787462	0.640275	0.359725	0.640275	0.147188
1308	0.787462	0.640275	0.359725	0.640275	0.147188
1309	0.787462	0.640275	0.359725	0.640275	0.147188
1310	0.787462	0.640275	0.359725	0.640275	0.147188
1311	0.787462	0.640275	0.359725	0.640275	0.147188
1312	0.787462	0.640275	0.359725	0.640275	0.147188
1313	0.787462	0.640275	0.359725	0.640275	0.147188
1314	0.787462	0.640275	0.359725	0.640275	0.147188
1315	0.787462	0.640275	0.359725	0.640275	0.147188
1316	0.787462	0.640275	0.359725	0.640275	0.147188
1317	0.787462	0.640275	0.359725	0.640275	0.147188
1318	0.787462	0.640275	0.359725	0.640275	0.147188
1319	0.787462	0.640275	0.359725	0.640275	0.147188
1320	0.787462	0.640275	0.359725	0.640275	0.147188
1321	0.787462	0.640275	0.359725	0.640275	0.147188
1322	0.787462	0.640275	0.359725	0.640275	0.147188
1323	0.787462	0.640275	0.359725	0.640275	0.147188
1324	0.787462	0.640275	0.359725	0.640275	0.147188
1325	0.787462	0.640275	0.359725	0.640275	0.147188
1326	0.787462	0.640275	0.359725	0.640275	0.147188
1327	0.787462	0.640275	0.359725	0.640275	0.147188
1328	0.787462	0.640275	0.359725	0.640275	0.147188
1329	0.787462	0.640275	0.359725	0.640275	0.147188
1330	0.787462	0.640275	0.359725	0.640275	0.147188
1331	0.787462	0.640275	0.359725	0.640275	0.147188
1332	0.787462	0.640275	0.359725	0.640275	0.147188
1333	0.787462	0.640275	0.359725	0.640275	0.147188
1334	0.787462	0.640275	0.359725	0.640275	0.147188
1335	0.787462	0.640275	0.359725	0.640275	0.147188
1336	0.787462	0.640275	0.359725	0.640275	0.147188
1337	0.787462	0.640275	0.359725	0.640275	0.147188
1338	0.787462	0.640275	0.359725	0.640275	0.147188
1339	0.787462	0.640275	0.359725	0.640275	0.147188
1340	0.787462	0.640275	0.359725	0.640275	0.147188
1341	0.787462	0.640275	0.359725	0.640275	0.147188
1342	0.787462	0.640275	0.359725	0.640275	0.147188
1343	0.787462	0.640275	0.359725	0.640275	0.147188
1344	0.787462	0.640275	0.359725	0.640275	0.147188
1345	0.787462	0.640275	0.359725	0.640275	0.147188
1346	0.787462	0.640275	0.359725	0.640275	0.147188
1347	0.787462	0.640275	0.359725	0.640275	0.147188
1348	0.787462	0.640275	0.359725	0.640275	0.147188
1349	0.787462	0.640275	0.359725	0.640275	0.147188
1350	0.787462	0.640275	0.359725	0.640275	0.147188
1351	0.787462	0.640275	0.359725	0.640275	0.147188
1352	0.787462	0.640275	0.359725	0.640275	0.147188
1353	0.787462	0.640275	0.359725	0.640275	0.147188
1354	0.787462	0.640275	0.359725	0.640275	0.147188
1355	0.787462	0.640275	0.359725	0.640275	0.147188
1356	0.787462	0.640275	0.359725	0.640275	0.147188
1357	0.787462	0.640275	0.359725	0.640275	0.147188
1358	0.787462	0.640275	0.359725	0.640275	0.147188
1359	0.787462	0.640275	0.359725	0.640275	0.147188
1360	0.787462	0.640275	0.359725	0.640275	0.147188
1361	0.787462	0.640275	0.359725	0.640275	0.147188
1362	0.787462	0.640275	0.359725	0.640275	0.147188
1363	0.787462	0.640275	0.359725	0.640275	0.147188
1364	0.787462	0.640275	0.359725	0.640275	0.147188
1365	0.787462	0.640275	0.359725	0.640275	0.147188
1366	0.787462	0.640275	0.359725	0.640275	0.147188
1367	0.787462	0.640275	0.359725	0.640275	0.147188
1368	0.787462	0.640275	0.359725	0.640275	0.147188
1369	0.787462	0.640275	0.359725	0.640275	0.147188
1370	0.787462	0.640275	0.359725	0.640275	0.147188
1371	0.787462	0.640275	0.359725	0.640275	0.147188
1372	0.787462	0.640275	0.359725	0.640275	0.147188
1373	0.787462	0.640275	0.359725	0.640275	0.147188
1374	0.787462	0.640275	0.359725	0.640275	0.147188
1375	0.787462	0.640275	0.359725	0.640275	0.147188
1376	0.787462	0.640275	0.359725	0.640275	0.147188
1377	0.787462	0.640275	0.359725	0.640275	0.147188
1378	0.787462	0.640275	0.359725	0.640275	0.147188
1379	0.787462	0.640275	0.359725	0.640275	0.147188
1380	0.787462	0.640275	0.359725	0.640275	0.147188
1381	0.787462	0.640275	0.359725	0.640275	0.147188
1382	0.787462	0.640275	0.359725	0.640275	0.147188
1383	0.787462	0.640275	0.359725	0.640275	0.147188
1384	0.787462	0.640275	0.359725	0.640275	0.147188
1385	0.787462	0.640275	0.359725	0.640275	0.147188
1386	0.787462	0.640275	0.359725	0.640275	0.147188
1387	0.787462	0.640275	0.359725	0.640275	0.147188
1388	0.787462	0.640275	0.359725	0.640275	0.147188
1389	0.787462	0.640275	0.359725	0.640275	0.147188
1390	0.787462	0.640275	0.359725	0.640275	0.147188
1391	0.787462	0.640275	0.359725	0.640275	0.147188
1392	0.787462	0.640275	0.359725	0.640275	0.147188
1393	0.787462	0.640275	0.359725	0.640275	0.147188
1394	0.787462	0.640275	0.359725	0.640275	0.147188
1395	0.787462	0.640275	0.359725	0.640275	0.147188
1396	0.787462	0.640275	0.359725	0.640275	0.147188
1397	0.787462	0.640275	0.359725	0.640275	0.147188
1398	0.787462	0.640275	0.359725	0.640275	0.147188
1399	0.787462	0.640275	0.359725	0.640275	0.147188
1400	0.787462	0.640275	0.359725	0.640275	0.147188
1401	0.787462	0.640275	0.359725	0.640275	0.147188
1402	0.787462	0.640275	0.359725	0.640275	0.147188
1403	0.787462	0.640275	0.359725	0.640275	0.147188
1404	0.787462	0.640275	0.359725	0.640275	0.147188
1405	0.787462	0.640275	0.359725	0.640275	0.147188
1406	0.787462	0.640275	0.359725	0.640275	0.147188
1407	0.787462	0.640275	0.359725	0.640275	0.147188
1408	0.787462	0.640275	0.359725	0.640275	0.147188
1409	0.787462	0.640275	0.359725	0.640275	0.147188
1410	0.787462	0.640275	0.359725	0.640275	0.147188
1411	0.787462	0.640275	0.359725	0.640275	0.147188
1412	0.787462	0.640275	0.359725	0.640275	0.147188
1413	0.787462	0.640275	0.359725	0.640275	0.147188
1414	0.787462	0.640275	0.359725	0.640275	0.147188
1415	0.787462	0.640275	0.359725	0.640275	0.147188
1416	0.787462	0.640275	0.359725	0.640275	0.147188
1417	0.787462	0.640275	0.359725	0.640275	0.147188
1418	0.787462	0.640275	0.359725	0.640275	0.147188
1419	0.787462	0.640275	0.359725	0.640275	0.147188
1420	0.787462	0.640275	0.359725	0.640275	0.147188
1421	0.787462	0.640275	0.359725	0.640275	0.147188
1422	0.787462	0.640275	0.359725	0.640275	0.147188
1423	0.787462	0.640275	0.359725	0.640275	0.147188
1424	0.787462	0.640275	0.359725	0.640275	0.147188
1425	0.787462	0.640275	0.359725	0.640275	0.147188
1426	0.787462	0.640275	0.359725	0.640275	0.147188
1427	0.787462	0.640275	0.359725	0.640275	0.147188
1428	0.787462	0.640275	0.359725	0.640275	0.147188
1429	0.787462	0.640275	0.359725	0.640275	0.147188
1430	0.787462	0.640275	0.359725	0.640275	0.147188
1431	0.787462	0.640275	0.359725	0.640275	0.147188
1432	0.787462	0.640275	0.359725	0.640275	0.147188
1433	0.787462	0.640275	0.359725	0.640275	0.147188
1434	0.787462	0.640275	0.359725	0.640275	0.147188
1435	0.787462	0.640275	0.359725	0.640275	0.147188
1436	0.787462	0.640275	0.359725	0.640275	0.147188
1437	0.787462	0.640275	0.359725	0.640275	0.147188
1438	0.787462	0.640275	0.359725	0.640275	0.147188
1439	0.787462	0.640275	0.359725	0.640275	0.147188
1440	0.787462	0.640275	0.359725	0.640275	0.147188
1441	0.787462	0.640275	0.359725	0.640275	0.147188
1442	0.787462	0.640275	0.359725	0.640275	0.147188
1443	0.787462	0.640275	0.359725	0.640275	0.147188
1444	0.787462	0.640275	0.359725	0.640275	0.147188
1445	0.787462	0.640275	0.359725	0.640275	0.147188
1446	0.787462	0.640275	0.359725	0.640275	0.147188
1447	0.787462	0.640275	0.359725	0.640275	0.147188
1448	0.787462	0.640275	0.359725	0.640275	0.147188
1449	0.787462	0.640275	0.359725	0.640275	0.147188
1450	0.787462	0.640275	0.359725	0.640275	0.147188
1451	0.787462	0.640275	0.359725	0.640275	0.147188
1452	0.787462	0.640275	0.359725	0.640275	0.147188
1453	0.787462	0.640275	0.359725	0.640275	0.147188
1454	0.787462	0.640275	0.359725	0.640275	0.147188
1455	0.787462	0.640275	0.359725	0.640275	0.147188
1456	0.787462	0.640275	0.359725	0.640275	0.147188
1457	0.787462	0.640275	0.359725	0.640275	0.147188
1458	0.787462	0.640275	0.359725	0.640275	0.147188
1459	0.787462	0.640275	0.359725	0.640275	0.147188
1460	0.787462	0.640275	0.359725	0.640275	0.147188
1461	0.787462	0.640275	0.359725	0.640275	0.147188
1462	0.787462	0.640275	0.359725	0.640275	0.147188
1463	0.787462	0.640275	0.359725	0.640275	0.147188
1464	0.787462	0.640275	0.359725	0.640275	0.147188
1465	0.787462	0.640275	0.359725	0.640275	0.147188
1466	0.787462	0.640275	0.359725	0.640275	0.147188
1467	0.787462	0.640275	0.359725	0.640275	0.147188
1468	0.787462	0.640275	0.359725	0.640275	0.147188
1469	0.787462	0.640275	0.359725	0.640275	0.147188
1470	0.787462	0.640275	0.359725	0.640275	0.147188
1471	0.787462	0.640275	0.359725	0.640275	0.147188
1472	0.787462	0.640275	0.359725	0.640275	0.147188
1473	0.787462	0.640275	0.359725	0.640275	0.147188
1474	0.787462	0.640275	0.359725	0.640275	0.147188
1475	0.787462	0.640275	0.359725	0.640275	0.147188
1476	0.787462	0.640275	0.359725	0.640275	0.147188
1477	0.787462	0.640275	0.359725	0.640275	0.147188
1478	0.787462	0.640275	0.359725	0.640275	0.147188
1479	0.787462	0.640275	0.359725	0.640275	0.147188
1480	0.787462	0.640275	0.359725	0.640275	0.147188
1481	0.787462	0.640275	0.359725	0.640275	0.147188
1482	0.787462	0.640275	0.359725	0.640275	0.147188
1483	0.787462	0.640275	0.359725	0.640275	0.147188
1484	0.787462	0.640275	0.359725	0.640275	0.147188
1485	0.787462	0.640275	0.359725	0.640275	0.147188
1486	0.787462	0.640275	0.359725	0.640275	0.147188
1487	0.787462	0.640275	0.359725	0.640275	0.147188
1488	0.787462	0.640275	0.359725	0.640275	0.147188
1489	0.787462	0.640275	0.359725	0.640275	0.147188
1490	0.787462	0.640275	0.359725	0.640275	0.147188
1491	0.787462	0.640275	0.359725	0.640275	0.147188
1492	0.787462	0.640275	0.359725	0.640275	0.147188
1493	0.787462	0.640275	0.359725	0.640275	0.147188
1494	0.787462	0.640275	0.359725	0.640275	0.147188
1495	0.787462	0.640275	0.359725	0.640275	0.147188
1496	0.787462	0.640275	0.359725	0.640275	0.147188
1497	0.787462	0.640275	0.359725	0.640275	0.147188
1498	0.787462	0.640275	0.359725	0.640275	0.147188
1499	0.787462	0.640275	0.359725	0.640275	0.147188
1500	0.787462	0.640275	0.359725	0.640275	0.147188
1501	0.787462	0.640275	0.359725	0.640275	0.147188
1502	0.787462	0.640275	0.359725	0.640275	0.147188
1503	0.787462	0.640275	0.359725	0.640275	0.147188
1504	0.787462	0.640275	0.359725	0.640275	0.147188
1505	0.787462	0.640275	0.359725	0.640275	0.147188
1506	0.787462	0.640275	0.359725	0.640275	0.147188
1507	0.787462	0.640275	0.359725	0.640275	0.147188
1508	0.787462	0.640275	0.359725	0.640275	0.147188
1509	0.787462	0.640275	0.359725	0.640275	0.147188
1510	0.787462	0.640275	0.359725	0.640275	0.147188
1511	0.787462	0.640275	0.359725	0.640275	0.147188
1512	0.787462	0.640275	0.359725	0.640275	0.147188
1513	0.787462	0.640275	0.359725	0.640275	0.147188
1514	0.787462	0.640275	0.359725	0.640275	0.147188
1515	0.787462	0.640275	0.359725	0.640275	0.147188
1516	0.787462	0.640275	0.359725	0.640275	0.147188
1517	0.787462	0.640275	0.359725	0.640275	0.147188
1518	0.787462	0.640275	0.359725	0.640275	0.147188
1519	0.787462	0.640275	0.359725	0.640275	0.147188
1520	0.787462	0.640275	0.359725	0.640275	0.147188
1521	0.787462	0.640275	0.359725	0.640275	0.147188
1522	0.787462	0.640275	0.359725	0.640275	0.147188
1523	0.787462	0.640275	0.359725	0.640275	0.147188
1524	0.787462	0.640275	0.359725	0.640275	0.147188
1525	0.787462	0.640275	0.359725	0.640275	0.147188
1526	0.787462	0.640275	0.359725	0.640275	0.147188
1527	0.787462	0.640275	0.359725	0.640275	0.147188
1528	0.787462	0.640275	0.359725	0.640275	0.147188
1529	0.787462	0.640275	0.359725	0.640275	0.147188
1530	0.787462	0.640275	0.359725	0.640275	0.147188
1531	0.787462	0.640275	0.359725	0.640275	0.147188
1532	0.787462	0.640275	0.359725	0.640275	0.147188
1533	0.787462	0.640275	0.359725	0.640275	0.147188
1534	0.787462	0.640275	0.359725	0.640275	0.147188
1535	0.787462	0.640275	0.359725	0.640275	0.147188
1536	0.787462	0.640275	0.359725	0.640275	0.147188
1537	0.787462	0.640275	0.359725	0.640275	0.147188
1538	0.787462	0.640275	0.359725	0.640275	0.147188
1539	0.787462	0.640275	0.359725	0.640275	0.147188
1540	0.787462	0.640275	0.359725	0.640275	0.147188
1541	0.787462	0.640275	0.359725	0.640275	0.147188
1542	0.787462	0.640275	0.359725	0.640275	0.147188
1543	0.787462	0.640275	0.359725	0.640275	0.147188
1544	0.787462	0.640275	0.359725	0.640275	0.147188
1545	0.787462	0.640275	0.359725	0.640275	0.147188
1546	0.787462	0.640275	0.359725	0.640275	0.147188
1547	0.787462	0.640275	0.359725	0.640275	0.147188
1548	0.787462	0.640275	0.359725	0.640275	0.147188
1549	0.787462	0.640275	0.359725	0.640275	0.147188
1550	0.787462	0.640275	0.359725	0.640275	0.147188
1551	0.787462	0.640275	0.359725	0.640275	0.147188
1552	0.787462	0.640275	0.359725	0.640275	0.147188
1553	0.787462	0.640275	0.359725	0.640275	0.147188
1554	0.787462	0.640275	0.359725	0.640275	0.147188
1555	0.787462	0.640275	0.359725	0.640275	0.147188
1556	0.787462	0.640275	0.359725	0.640275	0.147188
1557	0.787462	0.640275	0.359725	0.640275	0.147188
1558	0.787462	0.640275	0.359725	0.640275	0.147188
1559	0.787462	0.640275	0.359725	0.640275	0.147188
1560	0.787462	0.640275	0.359725	0.640275	0.147188
1561	0.787462	0.640275	0.359725	0.640275	0.147188
1562	0.787462	0.640275	0.359725	0.640275	0.147188
1563	0.787462	0.640275	0.359725	0.640275	0.147188
1564	0.787462	0.640275	0.359725	0.640275	0.147188
1565	0.787462	0.640275	0.359725	0.640275	0.147188
1566	0.787462	0.640275	0.359725	0.640275	0.147188
1567	0.787462	0.640275	0.359725	0.640275	0.147188
1568	0.787462	0.640275	0.359725	0.640275	0.147188
1569	0.787462	0.640275	0.359725	0.640275	0.147188
1570	0.787462	0.640275	0.359725	0.640275	0.147188
1571	0.787462	0.640275	0.359725	0.640275	0.147188
1572	0.787462	0.640275	0.359725	0.640275	0.147188
1573	0.787462	0.640275	0.359725	0.640275	0.147188
1574	0.787462	0.640275	0.359725	0.640275	0.147188
1575	0.787462	0.640275	0.359725	0.640275	0.147188
1576	0.787462	0.640275	0.359725	0.640275	0.147188
1577	0.787462	0.640275	0.359725	0.640275	0.147188
1578	0.787462	0.640275	0.359725	0.640275	0.147188
1579	0.787462	0.640275	0.359725	0.640275	0.147188
1580	0.787462	0.640275	0.359725	0.640275	0.147188
1581	0.787462	0.640275	0.359725	0.640275	0.147188
1582	0.787462	0.640275	0.359725	0.640275	0.147188
1583	0.787462	0.640275	0.359725	0.640275	0.147188
1584	0.787462	0.640275	0.359725	0.640275	0.147188
1585	0.787462	0.640275	0.359725	0.640275	0.147188
1586	0.787462	0.640275	0.359725	0.640275	0.147188
1587	0.787462	0.640275	0.359725	0.640275	0.147188
1588	0.787462	0.640275	0.359725	0.640275	0.147188
1589	0.787462	0.640275	0.359725	0.640275	0.147188
1590	0.787462	0.640275	0.359725	0.640275	0.147188
1591	0.787462	0.640275	0.359725	0.640275	0.147188
1592	0.787462	0.640275	0.359725	0.640275	0.147188
1593	0.787462	0.640275	0.359725	0.640275	0.147188
1594	0.787462	0.640275	0.359725	0.640275	0.147188
1595	0.787462	0.640275	0.359725	0.640275	0.147188
1596	0.787462	0.640275	0.359725	0.640275	0.147188
1597	0.787462	0.640275	0.359725	0.640275	0.147188
1598	0.787462	0.640275	0.359725	0.640275	0.147188
1599	0.787462	0.640275	0.359725	0.640275	0.147188
1600	0.787462	0.640275	0.359725	0.640275	0.147188
1601	0.787462	0.640275	0.359725	0.640275	0.147188
1602	0.787462	0.640275	0.359725	0.640275	0.147188
1603	0.787462	0.640275	0.359725	0.640275	0.147188
1604	0.787462	0.640275	0.359725	0.640275	0.147188
1605	0.787462	0.640275	0.359725	0.640275	0.147188
1606	0.787462	0.640275	0.359725	0.640275	0.147188
1607	0.787462	0.640275	0.359725	0.640275	0.147188
1608	0.787462	0.640275	0.359725	0.640275	0.147188
1609	0.787462	0.640275	0.359725	0.640275	0.147188
1610	0.787462	0.640275	0.359725	0.640275	0.147188
1611	0.787462	0.640275	0.359725	0.640275	0.147188
1612	0.787462	0.640275	0.359725	0.640275	0.147188
1613	0.787462	0.640275	0.359725	0.640275	0.147188
1614	0.787462	0.640275	0.359725	0.640275	0.147188
1615	0.787462	0.640275	0.359725	0.640275	0.147188
1616	0.787462	0.640275	0.359725	0.640275	0.147188
1617	0.787462	0.640275	0.359725	0.640275	0.147188
1618	0.787462	0.640275	0.359725	0.640275	0.147188
1619	0.787462	0.640275	0.359725	0.640275	0.147188
1620	0.787462	0.640275	0.359725	0.640275	0.147188
1621	0.787462	0.640275	0.359725	0.640275	0.147188
1622	0.787462	0.640275	0.359725	0.640275	0.147188
1623	0.787462	0.640275	0.359725	0.640275	0.147188
1624	0.787462	0.640275	0.359725	0.640275	0.147188
1625	0.787462	0.640275	0.359725	0.640275	0.147188
1626	0.787462	0.640275	0.359725	0.640275	0.147188
1627	0.787462	0.640275	0.359725	0.640275	0.147188
1628	0.787462	0.640275	0.359725	0.640275	0.147188
1629	0.787462	0.640275	0.359725	0.640275	0.147188
1630	0.787462	0.640275	0.359725	0.640275	0.147188
1631	0.787462	0.640275	0.359725	0.640275	0.147188
1632	0.787462	0.640275	0.359725	0.640275	0.147188
1633	0.787462	0.640275	0.359725	0.640275	0.147188
1634	0.787462	0.640275	0.359725	0.640275	0.147188
1635	0.787462	0.640275	0.359725	0.640275	0.147188
1636	0.787462	0.640275	0.359725	0.640275	0.147188
1637	0.787462	0.640275	0.359725	0.640275	0.147188
1638	0.787462	0.640275	0.359725	0.640275	0.147188
1639	0.787462	0.640275	0.359725	0.640275	0.147188
1640	0.787462	0.640275	0.359725	0.640275	0.147188
1641	0.787462	0.640275	0.359725	0.640275	0.147188
1642	0.787462	0.640275	0.359725	0.640275	0.147188
1643	0.787462	0.640275	0.359725	0.640275	0.147188
1644	0.787462	0.640275	0.359725	0.640275	0.147188
1645	0.787462	0.640275	0.359725	0.640275	0.147188
1646	0.787462	0.640275	0.359725	0.640275	0.147188
1647	0.787462	0.640275	0.359725	0.640275	0.147188
1648	0.787462	0.640275	0.359725	0.640275	0.147188
1649	0.787462	0.640275	0.359725	0.640275	0.147188
1650	0.787462	0.640275	0.359725	0.640275	0.147188
1651	0.787462	0.640275	0.359725	0.640275	0.147188
1652	0.787462	0.640275	0.359725	0.640275	0.147188
1653	0.787462	0.640275	0.359725	0.640275	0.147188
1654	0.787462	0.640275	0.359725	0.640275	0.147188
1655	0.787462	0.640275	0.359725	0.640275	0.147188
1656	0.787462	0.640275	0.359725	0.640275	0.147188
1657	0.787462	0.640275	0.359725	0.640275	0.147188
1658	0.787462	0.640275	0.359725	0.640275	0.147188
1659	0.787462	0.640275	0.359725	0.640275	0.147188
1660	0.787462	0.640275	0.359725	0.640275	0.147188
1661	0.787462	0.640275	0.359725	0.640275	0.147188
1662	0.787462	0.640275	0.359725	0.640275	0.147188
1663	0.787462	0.640275	0.359725	0.640275	0.147188
1664	0.787462	0.640275	0.359725	0.640275	0.147188
1665	0.787462	0.640275	0.359725	0.640275	0.147188
1666	0.787462	0.640275	0.359725	0.640275	0.147188
1667	0.787462	0.640275	0.359725	0.640275	0.147188
1668	0.787462	0.640275	0.359725	0.640275	0.147188
1669	0.787462	0.640275	0.359725	0.640275	0.147188
1670	0.787462	0.640275	0.359725	0.640275	0.147188
1671	0.787462	0.640275	0.359725	0.640275	0.147188
1672	0.787462	0.640275	0.359725	0.640275	0.147188
1673	0.787462	0.640275	0.359725	0.640275	0.147188
1674	0.787462	0.640275	0.359725	0.640275	0.147188
1675	0.787462	0.640275	0.359725	0.640275	0.147188
1676	0.787462	0.640275	0.359725	0.640275	0.147188
1677	0.787462	0.640275	0.359725	0.640275	0.147188
1678	0.787462	0.640275	0.359725	0.640275	0.147188
1679	0.787462	0.640275	0.359725	0.640275	0.147188
1680	0.787462	0.640275	0.359725	0.640275	0.147188
1681	0.787462	0.640275	0.359725	0.640275	0.147188
1682	0.787462	0.640275	0.359725	0.640275	0.147188
1683	0.787462	0.640275	0.359725	0.640275	0.147188
1684	0.787462	0.640275	0.359725	0.640275	0.147188
1685	0.787462	0.640275	0.359725	0.640275	0.147188
1686	0.787462	0.640275	0.359725	0.640275	0.147188
1687	0.787462	0.640275	0.359725	0.640275	0.147188
1688	0.787462	0.640275	0.359725	0.640275	0.147188
1689	0.787462	0.640275	0.359725	0.640275	0.147188
1690	0.787462	0.640275	0.359725	0.640275	0.147188
1691	0.787462	0.640275	0.359725	0.640275	0.147188
1692	0.787462	0.640275	0.359725	0.640275	0.147188
1693	0.787462	0.640275	0.359725	0.640275	0.147188
1694	0.787462	0.640275	0.359725	0.640275	0.147188
1695	0.787462	0.640275	0.359725	0.640275	0.147188
1696	0.787462	0.640275	0.359725	0.640275	0.147188
1697	0.787462	0.640275	0.359725	0.640275	0.147188
1698	0.787462	0.640275	0.359725	0.640275	0.147188
1699	0.787462	0.640275	0.359725	0.640275	0.147188
1700	0.787462	0.640275	0.359725	0.640275	0.147188
1701	0.787462	0.640275	0.359725	0.640275	0.147188
1702	0.787462	0.640275	0.359725	0.640275	0.147188
1703	0.787462	0.640275	0.359725	0.640275	0.147188
1704	0.787462	0.640275	0.359725	0.640275	0.147188
1705	0.787462	0.640275	0.359725	0.640275	0.147188
1706	0.787462	0.640275	0.359725	0.640275	0.147188
1707	0.787462	0.640275	0.359725	0.640275	0.147188
1708	0.787462	0.640275	0.359725	0.640275	0.147188
1709	0.787462	0.640275	0.359725	0.640275	0.147188
1710	0.787462	0.640275	0.359725	0.640275	0.147188
1711	0.787462	0.640275	0.359725	0.640275	0.147188
1712	0.787462	0.640275	0.359725	0.640275	0.147188
1713	0.787462	0.640275	0.359725	0.640275	0.147188
1714	0.787462	0.640275	0.359725	0.640275	0.147188
1715	0.787462	0.640275	0.359725	0.640275	0.147188
1716	0.787462	0.640275	0.359725	0.640275	0.147188
1717	0.787462	0.640275	0.359725	0.640275	0.147188
1718	0.787462	0.640275	0.359725	0.640275	0.147188
1719	0.787462	0.640275	0.359725	0.640275	0.147188
1720	0.787462	0.640275	0.359725	0.640275	0.147188
1721	0.787462	0.640275	0.359725	0.640275	0.147188
1722	0.787462	0.640275	0.359725	0.640275	0.147188
1723	0.787462	0.640275	0.359725	0.640275	0.147188
1724	0.787462	0.640275	0.359725	0.640275	0.147188
1725	0.787462	0.640275	0.359725	0.640275	0.147188
1726	0.787462	0.640275	0.359725	0.640275	0.147188
1727	0.787462	0.640275	0.359725	0.640275	0.147188
1728	0.787462	0.640275	0.359725	0.640275	0.147188
1729	0.787462	0.640275	0.359725	0.640275	0.147188
1730	0.787462	0.640275	0.359725	0.640275	0.147188
1731	0.787462	0.640275	0.359725	0.640275	0.147188
1732	0.787462	0.640275	0.359725	0.640275	0.147188
1733	0.787462	0.640275	0.359725	0.640275	0.147188
1734	0.787462	0.640275	0.359725	0.640275	0.147188
1735	0.787462	0.640275	0.359725	0.640275	0.147188
1736	0.787462	0.640275	0.359725	0.640275	0.147188
1737	0.787462	0.640275	0.359725	0.640275	0.147188
1738	0.787462	0.640275	0.359725	0.640275	0.147188
1739	0.787462	0.640275	0.359725	0.640275	0.147188
1740	0.787462	0.640275	0.359725	0.640275	0.147188
1741	0.787462	0.640275	0.359725	0.640275	0.147188
1742	0.787462	0.640275	0.359725	0.640275	0.147188
1743	0.787462	0.640275	0.359725	0.640275	0.147188
1744	0.787462	0.640275	0.359725	0.640275	0.147188
1745	0.787462	0.640275	0.359725	0.640275	0.147188
1746	0.787462	0.640275	0.359725	0.640275	0.147188
1747	0.787462	0.640275	0.359725	0.640275	0.147188
1748	0.787462	0.640275	0.359725	0.640275	0.147188
1749	0.787462	0.640275	0.359725	0.640275	0.147188
1750	0.787462	0.640275	0.359725	0.640275	0.147188
1751	0.787462	0.640275	0.359725	0.640275	0.147188
1752	0.787462	0.640275	0.359725	0.640275	0.147188
1753	0.787462	0.640275	0.359725	0.640275	0.147188
1754	0.787462	0.640275	0.359725	0.640275	0.147188
1755	0.787462	0.640275	0.359725	0.640275	0.147188
1756	0.787462	0.640275	0.359725	0.640275	0.147188
1757	0.787462	0.640275	0.359725	0.640275	0.147188
1758	0.787462	0.640275	0.359725	0.640275	0.147188
1759	0.787462	0.640275	0.359725	0.640275	0.147188
1760	0.787462	0.640275	0.359725	0.640275	0.147188
1761	0.787462	0.640275	0.359725	0.640275	0.147188
1762	0.787462	0.640275	0.359725	0.640275	0.147188
1763	0.787462	0.640275	0.359725	0.640275	0.147188
1764	0.787462	0.640275	0.359725	0.640275	0.147188
1765	0.787462	0.640275	0.359725	0.640275	0.147188
1766	0.787462	0.640275	0.359725	0.640275	0.147188
1767	0.787462	0.640275	0.359725	0.640275	0.147188
1768	0.787462	0.640275	0.359725	0.640275	0.147188
1769	0.787462	0.640275	0.359725	0.640275	0.147188
1770	0.787462	0.640275	0.359725	0.640275	0.147188
1771	0.787462	0.640275	0.359725	0.640275	0.147188
1772	0.787462	0.640275	0.359725	0.640275	0.147188
1773	0.787462	0.640275	0.359725	0.640275	0.147188
1774	0.787462	0.640275	0.359725	0.640275	0.147188
1775	0.787462	0.640275	0.359725	0.640275	0.147188
1776	0.787462	0.640275	0.359725	0.640275	0.147188
1777	0.787462	0.640275	0.359725	0.640275	0.147188
1778	0.787462	0.640275	0.359725	0.640275	0.147188
1779	0.787462	0.640275	0.359725	0.640275	0.147188
1780	0.787462	0.640275	0.359725	0.640275	0.147188
1781	0.787462	0.640275	0.359725	0.640275	0.147188
1782	0.787462	0.640275	0.359725	0.640275	0.147188
1783	0.787462	0.640275	0.359725	0.640275	0.147188
1784	0.787462	0.640275	0.359725	0.640275	0.147188
1785	0.787462	0.640275	0.359725	0.640275	0.147188
1786	0.787462	0.640275	0.359725	0.640275	0.147188
1787	0.787462	0.640275	0.359725	0.640275	0.147188
1788	0.787462	0.640275	0.359725	0.640275	0.147188
1789	0.787462	0.640275	0.359725	0.640275	0.147188
1790	0.787462	0.640275	0.359725	0.640275	0.147188
1791	0.787462	0.640275	0.359725	0.640275	0.147188
1792	0.787462	0.640275	0.359725	0.640275	0.147188
1793	0.787462	0.640275	0.359725	0.640275	0.147188
1794	0.787462	0.640275	0.359725	0.640275	0.147188
1795	0.787462	0.640275	0.359725	0.640275	0.147188
1796	0.787462	0.640275	0.359725	0.640275	0.147188
1797	0.787462	0.640275	0.359725	0.640275	0.147188
1798	0.787462	0.640275	0.359725	0.640275	0.147188
1799	0.787462	0.640275	0.359725	0.640275	0.147188
1800	0.787462	0.640275	0.359725	0.640275	0.147188
1801	0.787462	0.640275	0.359725	0.640275	0.147188
1802	0.787462	0.640275	0.359725	0.640275	0.147188
1803	0.787462	0.640275	0.359725	0.640275	0.147188
1804	0.787462	0.640275	0.359725	0.640275	0.147188
1805	0.787462	0.640275	0.359725	0.640275	0.147188
1806	0.787462	0.640275	0.359725	0.640275	0.147188
1807	0.787462	0.640275	0.359725	0.640275	0.147188
1808	0.787462	0.640275	0.359725	0.640275	0.147188
1809	0.787462	0.640275	0.359725	0.640275	0.147188
1810	0.787462	0.640275	0.359725	0.640275	0.147188
1811	0.787462	0.640275	0.359725	0.640275	0.147188
1812	0.787462	0.640275	0.359725	0.640275	0.147188
1813	0.787462	0.640275	0.359725	0.640275	0.147188
1814	0.787462	0.640275	0.359725	0.640275	0.147188
1815	0.787462	0.640275	0.359725	0.640275	0.147188
1816	0.787462	0.640275	0.359725	0.640275	0.147188
1817	0.787462	0.640275	0.359725	0.640275	0.147188
1818	0.787462	0.640275	0.359725	0.640275	0.147188
1819	0.787462	0.640275	0.359725	0.640275	0.147188
1820	0.787462	0.640275	0.359725	0.640275	0.147188
1821	0.787462	0.640275	0.359725	0.640275	0.147188
1822	0.787462	0.640275	0.359725	0.640275	0.147188
1823	0.787462	0.640275	0.359725	0.640275	0.147188
1824	0.787462	0.640275	0.359725	0.640275	0.147188
1825	0.787462	0.640275	0.359725	0.640275	0.147188
1826	0.787462	0.640275	0.359725	0.640275	0.147188
1827	0.787462	0.640275	0.359725	0.640275	0.147188
1828	0.787462	0.640275	0.359725	0.640275	0.147188
1829	0.787462	0.640275	0.359725	0.640275	0.147188
1830	0.787462	0.640275	0.359725	0.640275	0.147188
1831	0.787462	0.640275	0.359725	0.640275	0.147188
1832	0.787462	0.640275	0.359725	0.640275	0.147188
1833	0.787462	0.640275	0.359725	0.640275	0.147188
1834	0.787462	0.640275	0.359725	0.640275	0.147188
1835	0.787462	0.640275	0.359725	0.640275	0.147188
1836	0.787462	0.640275	0.359725	0.640275	0.147188
1837	0.787462	0.640275	0.359725	0.640275	0.147188
1838	0.787462	0.640275	0.359725	0.640275	0.147188
1839	0.787462	0.640275	0.359725	0.640275	0.147188
1840	0.787462	0.640275	0.359725	0.640275	0.147188
1841	0.787462	0.640275	0.359725	0.640275	0.147188
1842	0.787462	0.640275	0.359725	0.640275	0.147188
1843	0.787462	0.640275	0.359725	0.640275	0.147188
1844	0.787462	0.640275	0.359725	0.640275	0.147188
1845	0.787462	0.640275	0.359725	0.640275	0.147188
1846	0.787462	0.640275	0.359725	0.640275	0.147188
1847	0.787462	0.640275	0.359725	0.640275	0.147188
1848	0.787462	0.640275	0.359725	0.640275	0.147188
1849	0.787462	0.640275	0.359725	0.640275	0.147188
1850	0.787462	0.640275	0.359725	0.640275	0.147188
1851	0.787462	0.640275	0.359725	0.640275	0.147188
1852	0.787462	0.640275	0.359725	0.640275	0.147188
1853	0.787462	0.640275	0.359725	0.640275	0.147188
1854	0.787462	0.640275	0.359725	0.640275	0.147188
1855	0.787462	0.640275	0.359725	0.640275	0.147188
1856	0.787462	0.640275	0.359725	0.640275	0.147188
1857	0.787462	0.640275	0.359725	0.640275	0.147188
1858	0.787462	0.640275	0.359725	0.640275	0.147188
1859	0.787462	0.640275	0.359725	0.640275	0.147188
1860	0.787462	0.640275	0.359725	0.640275	0.147188
1861	0.787462	0.640275	0.359725	0.640275	0.147188
1862	0.787462	0.640275	0.359725	0.640275	0.147188
1863	0.787462	0.640275	0.359725	0.640275	0.147188
1864	0.787462	0.640275	0.359725	0.640275	0.147188
1865	0.787462	0.640275	0.359725	0.640275	0.147188
1866	0.787462	0.640275	0.359725	0.640275	0.147188
1867	0.787462	0.640275	0.359725	0.640275	0.147188
1868	0.787462	0.640275	0.359725	0.640275	0.147188
1869	0.787462	0.640275	0.359725	0.640275	0.147188
1870	0.787462	0.640275	0.359725	0.640275	0.147188
1871	0.787462	0.640275	0.359725	0.640275	0.147188
1872	0.787462	0.640275	0.359725	0.640275	0.147188
1873	0.787462	0.640275	0.359725	0.640275	0.147188
1874	0.787462	0.640275	0.359725	0.640275	0.147188
1875	0.787462	0.640275	0.359725	0.640275	0.147188
1876	0.787462	0.640275	0.359725	0.640275	0.147188
1877	0.787462	0.640275	0.359725	0.640275	0.147188
1878	0.787462	0.640275	0.359725	0.640275	0.147188
1879	0.787462	0.640275	0.359725	0.640275	0.147188
1880	0.787462	0.640275	0.359725	0.640275	0.147188
1881	0.787462	0.640275	0.359725	0.640275	0.147188
1882	0.787462	0.640275	0.359725	0.640275	0.147188
1883	0.787462	0.640275	0.359725	0.640275	0.147188
1884	0.787462	0.640275	0.359725	0.640275	0.147188
1885	0.787462	0.640275	0.359725	0.640275	0.147188
1886	0.787462	0.640275	0.359725	0.640275	0.147188
1887	0.787462	0.640275	0.359725	0.640275	0.147188
1888	0.787462	0.640275	0.359725	0.640275	0.147188
1889	0.787462	0.640275	0.359725	0.640275	0.147188
1890	0.787462	0.640275	0.359725	0.640275	0.147188
1891	0.787462	0.640275	0.359725	0.640275	0.147188
1892	0.787462	0.640275	0.359725	0.640275	0.147188
1893	0.787462	0.640275	0.359725	0.640275	0.147188
1894	0.787462	0.640275	0.359725	0.640275	0.147188
1895	0.787462	0.640275	0.359725	0.640275	0.147188
1896	0.787462	0.640275	0.359725	0.640275	0.147188
1897	0.787462	0.640275	0.359725	0.640275	0.147188
1898	0.787462	0.640275	0.359725	0.640275	0.147188
1899	0.787462	0.640275	0.359725	0.640275	0.147188
1900	0.787462	0.640275	0.359725	0.640275	0.147188
1901	0.787462	0.640275	0.359725	0.640275	0.147188
1902	0.787462	0.640275	0.359725	0.640275	0.147188
1903	0.787462	0.640275	0.359725	0.640275	0.147188
1904	0.787462	0.640275	0.359725	0.640275	0.147188
1905	0.787462	0.640275	0.359725	0.640275	0.147188
1906	0.787462	0.640275	0.359725	0.640275	0.147188
1907	0.787462	0.640275	0.359725	0.640275	0.147188
1908	0.787462	0.640275	0.359725	0.640275	0.147188
1909	0.787462	0.640275	0.359725	0.640275	0.147188
1910	0.787462	0.640275	0.359725	0.640275	0.147188
1911	0.787462	0.640275	0.359725	0.640275	0.147188
1912	0.787462	0.640275	0.359725	0.640275	0.147188
1913	0.787462	0.640275	0.359725	0.640275	0.147188
1914	0.787462	0.640275	0.359725	0.640275	0.147188
1915	0.787462	0.640275	0.359725	0.640275	0.147188
1916	0.787462	0.640275	0.359725	0.640275	0.147188
1917	0.787462	0.640275	0.359725	0.640275	0.147188
1918	0.787462	0.640275	0.359725	0.640275	0.147188
1919	0.787462	0.640275	0.359725	0.640275	0.147188
1920	0.787462	0.640275	0.359725	0.640275	0.147188
1921	0.787462	0.640275	0.359725	0.640275	0.147188
1922	0.787462	0.640275	0.359725	0.640275	0.147188
1923	0.787462	0.640275	0.359725	0.640275	0.147188
1924	0.787462	0.640275	0.359725	0.640275	0.147188
1925	0.787462	0.640275	0.359725	0.640275	0.147188
1926	0.787462	0.640275	0.359725	0.640275	0.147188
1927	0.787462	0.640275	0.359725	0.640275	0.147188
1928	0.787462	0.640275	0.359725	0.640275	0.147188
1929	0.787462	0.640275	0.359725	0.640275	0.147188
1930	0.787462	0.640275	0.359725	0.640275	0.147188
1931	0.787462	0.640275	0.359725	0.640275	0.147188
1932	0.787462	0.640275	0.359725	0.640275	0.147188
1933	0.787462	0.640275	0.359725	0.640275	0.147188
1934	0.787462	0.640275	0.359725	0.640275	0.147188
1935	0.787462	0.640275	0.359725	0.640275	0.147188
1936	0.787462	0.640275	0.359725	0.640275	0.147188
1937	0.787462	0.640275	0.359725	0.640275	0.147188
1938	0.787462	0.640275	0.359725	0.640275	0.147188
1939	0.787462	0.640275	0.359725	0.640275	0.147188
1940	0.787462	0.640275	0.359725	0.640275	0.147188
1941	0.787462	0.640275	0.359725	0.640275	0.147188
1942	0.787462	0.640275	0.359725	0.640275	0.147188
1943	0.787462	0.640275	0.359725	0.640275	0.147188
1944	0.787462	0.640275	0.359725	0.640275	0.147188
1945	0.787462	0.640275	0.359725	0.640275	0.147188
1946	0.787462	0.640275	0.359725	0.640275	0.147188
1947	0.787462	0.640275	0.359725	0.640275	0.147188
1948	0.787462	0.640275	0.359725	0.640275	0.147188
1949	0.787462	0.640275	0.359725	0.640275	0.147188
1950	0.787462	0.640275	0.359725	0.640275	0.147188
1951	0.787462	0.640275	0.359725	0.640275	0.147188
1952	0.787462	0.640275	0.359725	0.640275	0.147188
1953	0.787462	0.640275	0.359725	0.640275	0.147188
1954	0.787462	0.640275	0.359725	0.640275	0.147188
1955	0.787462	0.640275	0.359725	0.640275	0.147188
1956	0.787462	0.640275	0.359725	0.640275	0.147188
1957	0.787462	0.640275	0.359725	0.640275	0.147188
1958	0.787462	0.640275	0.359725	0.640275	0.147188
1959	0.787462	0.640275	0.359725	0.640275	0.147188
1960	0.787462	0.640275	0.359725	0.640275	0.147188
1961	0.787462	0.640275	0.359725	0.640275	0.147188
1962	0.787462	0.640275	0.359725	0.640275	0.147188
1963	0.787462	0.640275	0.359725	0.640275	0.147188
1964	0.787462	0.640275	0.359725	0.640275	0.147188
1965	0.787462	0.640275	0.359725	0.640275	0.147188
1966	0.787462	0.640275	0.359725	0.640275	0.147188
1967	0.787462	0.640275	0.359725	0.640275	0.147188
1968	0.787462	0.640275	0.359725	0.640275	0.147188
1969	0.787462	0.640275	0.359725	0.640275	0.147188
1970	0.787462	0.640275	0.359725	0.640275	0.147188
1971	0.787462	0.640275	0.359725	0.640275	0.147188
1972	0.787462	0.640275	0.359725	0.640275	0.147188
1973	0.787462	0.640275	0.359725	0.640275	0.147188
1974	0.787462	0.640275	0.359725	0.640275	0.147188
1975	0.787462	0.640275	0.359725	0.640275	0.147188
1976	0.787462	0.640275	0.359725	0.640275	0.147188
1977	0.787462	0.640275	0.359725	0.640275	0.147188
1978	0.787462	0.640275	0.359725	0.640275	0.147188
1979	0.787462	0.640275	0.359725	0.640275	0.147188
1980	0.787462	0.640275	0.359725	0.640275	0.147188
1981	0.787462	0.640275	0.359725	0.640275	0.147188
1982	0.787462	0.640275	0.359725	0.640275	0.147188
1983	0.787462	0.640275	0.359725	0.640275	0.147188
1984	0.787462	0.640275	0.359725	0.640275	0.147188
1985	0.787462	0.640275	0.359725	0.640275	0.147188
1986	0.787462	0.640275	0.359725	0.640275	0.147188
1987	0.787462	0.640275	0.359725	0.640275	0.147188
1988	0.787462	0.640275	0.359725	0.640275	0.147188
1989	0.787462	0.640275	0.359725	0.640275	0.147188
1990	0.787462	0.640275	0.359725	0.640275	0.147188
1991	0.787462	0.640275	0.359725	0.640275	0.147188
1992	0.787462	0.640275	0.359725	0.640275	0.147188
1993	0.787462	0.640275	0.359725	0.640275	0.147188
1994	0.787462	0.640275	0.359725	0.640275	0.147188
1995	0.787462	0.640275	0.359725	0.640275	0.147188
1996	0.787462	0.640275	0.359725	0.640275	0.147188
1997	0.787462	0.640275	0.359725	0.640275	0.147188
1998	0.787462	0.640275	0.359725	0.640275	0.147188
1999	0.787462	0.640275	0.359725	0.640275	0.147188
2000	0.787462	0.640275	0.359725	0.640275	0.147188
[truncated: 3,001 more rows]
