# Supplementary material for: Aspiration-driven co-evolution of cooperation with individual behavioral diversity
Source: PLoS One. 2023 Sep 15;18(9):e0291134. doi: 10.1371/journal.pone.0291134 (PMC10503719; doi:10.1371/journal.pone.0291134)
Supplement: S1 Data — (ZIP) [file pone.0291134.s001.zip › M1/v2-L=200/data/tolerate=1_b=1.09_frequency.txt]

1	0.503275	1	0	0.503275	0
2	0.368475	0.9263	0.0737	0.368425	5e-005
3	0.286281	0.8143	0.1857	0.284775	0.00150625
4	0.230856	0.6889	0.3111	0.226425	0.00443125
5	0.193900	0.56905	0.43095	0.18585	0.00805
6	0.169500	0.4673	0.5327	0.157525	0.011975
7	0.154756	0.391	0.609	0.1398	0.0149563
8	0.143262	0.334525	0.665475	0.1263	0.0169625
9	0.137550	0.29395	0.70605	0.11805	0.0195
10	0.136738	0.267975	0.732025	0.1164	0.0203375
11	0.136681	0.2511	0.7489	0.1152	0.0214813
12	0.137656	0.2411	0.7589	0.11485	0.0228063
13	0.139937	0.235925	0.764075	0.115925	0.0240125
14	0.140625	0.23365	0.76635	0.1158	0.024825
15	0.143288	0.230075	0.769925	0.1176	0.0256875
16	0.145975	0.2289	0.7711	0.118775	0.0272
17	0.148800	0.22685	0.77315	0.120275	0.028525
18	0.151175	0.22545	0.77455	0.1214	0.029775
19	0.154800	0.227075	0.772925	0.12415	0.03065
20	0.158894	0.229425	0.770575	0.127225	0.0316688
21	0.161106	0.229425	0.770575	0.128075	0.0330312
22	0.164556	0.233225	0.766775	0.130675	0.0338813
23	0.166569	0.233	0.767	0.13125	0.0353188
24	0.170675	0.23585	0.76415	0.1339	0.036775
25	0.174950	0.2381	0.7619	0.137125	0.037825
26	0.177856	0.241825	0.758175	0.140125	0.0377313
27	0.181225	0.241475	0.758525	0.142025	0.0392
28	0.184450	0.243825	0.756175	0.143975	0.040475
29	0.187150	0.24565	0.75435	0.1453	0.04185
30	0.189881	0.24855	0.75145	0.147175	0.0427063
31	0.191800	0.24885	0.75115	0.14795	0.04385
32	0.194938	0.2499	0.7501	0.150225	0.0447125
33	0.196425	0.250975	0.749025	0.150975	0.04545
34	0.199975	0.250975	0.749025	0.153025	0.04695
35	0.202900	0.253075	0.746925	0.15585	0.04705
36	0.204975	0.253675	0.746325	0.156725	0.04825
37	0.208319	0.253925	0.746075	0.15885	0.0494687
38	0.210969	0.255775	0.744225	0.16085	0.0501187
39	0.214625	0.2581	0.7419	0.1641	0.050525
40	0.216850	0.26195	0.73805	0.1663	0.05055
41	0.219394	0.2616	0.7384	0.167925	0.0514688
42	0.223081	0.265075	0.734925	0.17085	0.0522313
43	0.225356	0.2662	0.7338	0.1722	0.0531563
44	0.229044	0.2673	0.7327	0.1742	0.0548437
45	0.229250	0.2682	0.7318	0.1742	0.05505
46	0.232113	0.26705	0.73295	0.17605	0.0560625
47	0.234606	0.2695	0.7305	0.1784	0.0562062
48	0.236981	0.272875	0.727125	0.1805	0.0564812
49	0.239737	0.272125	0.727875	0.181075	0.0586625
50	0.243062	0.2737	0.7263	0.18415	0.0589125
51	0.244950	0.275375	0.724625	0.185625	0.059325
52	0.248144	0.27595	0.72405	0.18725	0.0608938
53	0.250431	0.278275	0.721725	0.18805	0.0623812
54	0.253962	0.280525	0.719475	0.191875	0.0620875
55	0.257675	0.285125	0.714875	0.19485	0.062825
56	0.259881	0.2884	0.7116	0.196775	0.0631063
57	0.263450	0.290375	0.709625	0.19975	0.0637
58	0.266725	0.293	0.707	0.20195	0.064775
59	0.268925	0.2941	0.7059	0.203275	0.06565
60	0.272662	0.2948	0.7052	0.206825	0.0658375
61	0.275494	0.298725	0.701275	0.209075	0.0664187
62	0.277756	0.300175	0.699825	0.2101	0.0676563
63	0.278781	0.301375	0.698625	0.21065	0.0681313
64	0.281000	0.301	0.699	0.21155	0.06945
65	0.285200	0.30215	0.69785	0.2145	0.0707
66	0.288631	0.30395	0.69605	0.217875	0.0707563
67	0.290944	0.308175	0.691825	0.22035	0.0705937
68	0.293138	0.308125	0.691875	0.221525	0.0716125
69	0.295875	0.31075	0.68925	0.224075	0.0718
70	0.300156	0.312425	0.687575	0.227475	0.0726813
71	0.304063	0.31635	0.68365	0.231125	0.0729375
72	0.306756	0.320525	0.679475	0.23365	0.0731062
73	0.309244	0.32265	0.67735	0.234875	0.0743687
74	0.311456	0.32265	0.67735	0.236525	0.0749313
75	0.314156	0.3235	0.6765	0.23875	0.0754062
76	0.317425	0.325825	0.674175	0.24125	0.076175
77	0.318006	0.3246	0.6754	0.24035	0.0776562
78	0.321794	0.3277	0.6723	0.243625	0.0781687
79	0.322731	0.327975	0.672025	0.243825	0.0789062
80	0.323975	0.327075	0.672925	0.244	0.079975
81	0.325531	0.32695	0.67305	0.2446	0.0809312
82	0.327713	0.3275	0.6725	0.247625	0.0800875
83	0.329131	0.326675	0.673325	0.247475	0.0816563
84	0.332525	0.3291	0.6709	0.250825	0.0817
85	0.335831	0.331175	0.668825	0.254475	0.0813563
86	0.337275	0.330975	0.669025	0.2545	0.082775
87	0.340156	0.335	0.665	0.257675	0.0824813
88	0.343506	0.336775	0.663225	0.260575	0.0829312
89	0.345062	0.339275	0.660725	0.26175	0.0833125
90	0.347288	0.33915	0.66085	0.262875	0.0844125
91	0.349319	0.339725	0.660275	0.26485	0.0844687
92	0.352494	0.34225	0.65775	0.267675	0.0848187
93	0.355531	0.34395	0.65605	0.269825	0.0857062
94	0.359138	0.34925	0.65075	0.274675	0.0844625
95	0.361463	0.35265	0.64735	0.276475	0.0849875
96	0.364419	0.353175	0.646825	0.278375	0.0860438
97	0.367188	0.354275	0.645725	0.27995	0.0872375
98	0.368569	0.3559	0.6441	0.280775	0.0877938
99	0.371219	0.356575	0.643425	0.282325	0.0888937
100	0.373775	0.35955	0.64045	0.284525	0.08925
101	0.375994	0.3614	0.6386	0.286425	0.0895688
102	0.378025	0.362025	0.637975	0.2874	0.090625
103	0.379288	0.362875	0.637125	0.288525	0.0907625
104	0.382106	0.362	0.638	0.28935	0.0927562
105	0.383919	0.363875	0.636125	0.29075	0.0931687
106	0.385450	0.364175	0.635825	0.292075	0.093375
107	0.389225	0.3644	0.6356	0.294825	0.0944
108	0.391200	0.366575	0.633425	0.2967	0.0945
109	0.394562	0.36995	0.63005	0.299575	0.0949875
110	0.395512	0.370725	0.629275	0.299825	0.0956875
111	0.399081	0.373725	0.626275	0.30325	0.0958313
112	0.401606	0.3775	0.6225	0.3061	0.0955063
113	0.404025	0.37975	0.62025	0.308	0.096025
114	0.406000	0.3816	0.6184	0.3095	0.0965
115	0.408044	0.383325	0.616675	0.310875	0.0971687
116	0.410769	0.384625	0.615375	0.311975	0.0987938
117	0.413300	0.3845	0.6155	0.314	0.0993
118	0.416325	0.38685	0.61315	0.315925	0.1004
119	0.419625	0.391	0.609	0.3198	0.099825
120	0.421725	0.39145	0.60855	0.321275	0.10045
121	0.423381	0.39325	0.60675	0.323175	0.100206
122	0.426344	0.393625	0.606375	0.325325	0.101019
123	0.428650	0.396175	0.603825	0.3275	0.10115
124	0.431456	0.3982	0.6018	0.329275	0.102181
125	0.434344	0.4012	0.5988	0.332025	0.102319
126	0.437350	0.405375	0.594625	0.334925	0.102425
127	0.439069	0.40715	0.59285	0.336525	0.102544
128	0.441012	0.40765	0.59235	0.337675	0.103338
129	0.443037	0.408275	0.591725	0.3394	0.103637
130	0.445500	0.4091	0.5909	0.34145	0.10405
131	0.447831	0.410575	0.589425	0.3432	0.104631
132	0.449356	0.411	0.589	0.34425	0.105106
133	0.451838	0.4123	0.5877	0.346575	0.105262
134	0.452744	0.4133	0.5867	0.3468	0.105944
135	0.452869	0.41235	0.58765	0.346325	0.106544
136	0.456219	0.411675	0.588325	0.348275	0.107944
137	0.457744	0.4131	0.5869	0.349975	0.107769
138	0.460250	0.41505	0.58495	0.35195	0.1083
139	0.463300	0.41795	0.58205	0.35525	0.10805
140	0.465100	0.41925	0.58075	0.356325	0.108775
141	0.466519	0.422225	0.577775	0.358	0.108519
142	0.468137	0.421975	0.578025	0.35895	0.109188
143	0.471319	0.423125	0.576875	0.361225	0.110094
144	0.471963	0.424275	0.575725	0.36155	0.110413
145	0.474237	0.425	0.575	0.36375	0.110488
146	0.477187	0.424925	0.575075	0.36665	0.110538
147	0.478875	0.42745	0.57255	0.368	0.110875
148	0.480337	0.427775	0.572225	0.3686	0.111738
149	0.483081	0.430175	0.569825	0.3719	0.111181
150	0.485069	0.432125	0.567875	0.372975	0.112094
151	0.486906	0.433775	0.566225	0.373975	0.112931
152	0.488244	0.434775	0.565225	0.375225	0.113019
153	0.489163	0.435625	0.564375	0.376	0.113163
154	0.491369	0.43705	0.56295	0.3779	0.113469
155	0.494869	0.439125	0.560875	0.38085	0.114019
156	0.497713	0.443	0.557	0.384075	0.113638
157	0.500281	0.4459	0.5541	0.386775	0.113506
158	0.501500	0.4458	0.5542	0.386775	0.114725
159	0.504006	0.447075	0.552925	0.388375	0.115631
160	0.505569	0.44865	0.55135	0.39	0.115569
161	0.508394	0.44985	0.55015	0.391925	0.116469
162	0.509169	0.449425	0.550575	0.391975	0.117194
163	0.511894	0.452225	0.547775	0.395575	0.116319
164	0.513981	0.4531	0.5469	0.397075	0.116906
165	0.514875	0.4545	0.5455	0.397975	0.1169
166	0.516944	0.45685	0.54315	0.39985	0.117094
167	0.518887	0.457925	0.542075	0.400875	0.118013
168	0.519906	0.457925	0.542075	0.40035	0.119556
169	0.522219	0.458775	0.541225	0.403125	0.119094
170	0.524275	0.459225	0.540775	0.404325	0.11995
171	0.525475	0.45945	0.54055	0.40515	0.120325
172	0.526219	0.459625	0.540375	0.405325	0.120894
173	0.527587	0.461075	0.538925	0.406625	0.120963
174	0.528763	0.46245	0.53755	0.40795	0.120813
175	0.531088	0.463525	0.536475	0.409175	0.121912
176	0.533275	0.46475	0.53525	0.41145	0.121825
177	0.535719	0.4665	0.5335	0.413925	0.121794
178	0.537069	0.468725	0.531275	0.415125	0.121944
179	0.538031	0.467525	0.532475	0.415225	0.122806
180	0.539944	0.468	0.532	0.41715	0.122794
181	0.542306	0.4703	0.5297	0.4196	0.122706
182	0.543175	0.47005	0.52995	0.419675	0.1235
183	0.544825	0.470525	0.529475	0.420575	0.12425
184	0.545794	0.471125	0.528875	0.42135	0.124444
185	0.546719	0.471625	0.528375	0.422375	0.124344
186	0.548588	0.471975	0.528025	0.423775	0.124813
187	0.550219	0.472325	0.527675	0.425325	0.124894
188	0.551550	0.47315	0.52685	0.42605	0.1255
189	0.552444	0.472975	0.527025	0.4273	0.125144
190	0.553969	0.47235	0.52765	0.42775	0.126219
191	0.555325	0.47345	0.52655	0.428925	0.1264
192	0.556256	0.473975	0.526025	0.429275	0.126981
193	0.558213	0.4734	0.5266	0.4305	0.127713
194	0.559781	0.4752	0.5248	0.43245	0.127331
195	0.562081	0.4759	0.5241	0.434	0.128081
196	0.565050	0.48045	0.51955	0.43805	0.127
197	0.565488	0.481625	0.518375	0.438025	0.127463
198	0.567381	0.4831	0.5169	0.4399	0.127481
199	0.568800	0.4838	0.5162	0.4403	0.1285
200	0.570125	0.4855	0.5145	0.442325	0.1278
201	0.572150	0.486925	0.513075	0.44445	0.1277
202	0.574525	0.48805	0.51195	0.44575	0.128775
203	0.575187	0.489775	0.510225	0.44635	0.128837
204	0.577175	0.4895	0.5105	0.4479	0.129275
205	0.578263	0.49155	0.50845	0.449375	0.128887
206	0.579425	0.491825	0.508175	0.44925	0.130175
207	0.581475	0.4934	0.5066	0.451075	0.1304
208	0.582425	0.4936	0.5064	0.452	0.130425
209	0.584250	0.494425	0.505575	0.453075	0.131175
210	0.584538	0.494625	0.505375	0.4532	0.131338
211	0.585794	0.496275	0.503725	0.4546	0.131194
212	0.587131	0.4961	0.5039	0.456	0.131131
213	0.588806	0.497475	0.502525	0.458375	0.130431
214	0.589619	0.49845	0.50155	0.4591	0.130519
215	0.590994	0.4986	0.5014	0.460025	0.130969
216	0.592363	0.499875	0.500125	0.461025	0.131338
217	0.594325	0.5018	0.4982	0.463575	0.13075
218	0.596069	0.503825	0.496175	0.465775	0.130294
219	0.596900	0.504825	0.495175	0.4656	0.1313
220	0.597469	0.50445	0.49555	0.46545	0.132019
221	0.598125	0.503475	0.496525	0.465525	0.1326
222	0.599269	0.502625	0.497375	0.4663	0.132969
223	0.601731	0.504475	0.495525	0.469275	0.132456
224	0.602706	0.5063	0.4937	0.47025	0.132456
225	0.604237	0.507925	0.492075	0.471525	0.132713
226	0.605431	0.509425	0.490575	0.47285	0.132581
227	0.605712	0.50835	0.49165	0.471625	0.134088
228	0.607213	0.508375	0.491625	0.472675	0.134538
229	0.609094	0.50915	0.49085	0.474	0.135094
230	0.610575	0.512225	0.487775	0.47695	0.133625
231	0.611725	0.5131	0.4869	0.4779	0.133825
232	0.613075	0.51425	0.48575	0.479325	0.13375
233	0.614213	0.5145	0.4855	0.480175	0.134038
234	0.615131	0.515125	0.484875	0.480875	0.134256
235	0.616300	0.516525	0.483475	0.482075	0.134225
236	0.617475	0.516625	0.483375	0.483225	0.13425
237	0.619269	0.51795	0.48205	0.485075	0.134194
238	0.620962	0.519075	0.480925	0.486275	0.134687
239	0.621181	0.518525	0.481475	0.48525	0.135931
240	0.621644	0.51905	0.48095	0.4861	0.135544
241	0.622675	0.518625	0.481375	0.4867	0.135975
242	0.624062	0.520275	0.479725	0.48835	0.135713
243	0.625938	0.521775	0.478225	0.48975	0.136187
244	0.626244	0.522625	0.477375	0.4901	0.136144
245	0.628094	0.523125	0.476875	0.49145	0.136644
246	0.629481	0.523625	0.476375	0.49265	0.136831
247	0.630875	0.524925	0.475075	0.493975	0.1369
248	0.632181	0.5274	0.4726	0.495925	0.136256
249	0.633450	0.5281	0.4719	0.497275	0.136175
250	0.634012	0.52685	0.47315	0.4967	0.137313
251	0.634962	0.52795	0.47205	0.498125	0.136838
252	0.635069	0.52885	0.47115	0.4981	0.136969
253	0.635619	0.529125	0.470875	0.4988	0.136819
254	0.636844	0.528825	0.471175	0.499525	0.137319
255	0.638369	0.5291	0.4709	0.50105	0.137319
256	0.639256	0.5295	0.4705	0.50185	0.137406
257	0.640219	0.53145	0.46855	0.503075	0.137144
258	0.641344	0.5318	0.4682	0.503625	0.137719
259	0.642200	0.532575	0.467425	0.50375	0.13845
260	0.643394	0.53215	0.46785	0.504625	0.138769
261	0.644375	0.5336	0.4664	0.5056	0.138775
262	0.645519	0.534375	0.465625	0.506575	0.138944
263	0.646863	0.5345	0.4655	0.5079	0.138962
264	0.647856	0.536325	0.463675	0.509475	0.138381
265	0.648406	0.537275	0.462725	0.510025	0.138381
266	0.649350	0.536825	0.463175	0.510175	0.139175
267	0.649856	0.536875	0.463125	0.51065	0.139206
268	0.651019	0.538525	0.461475	0.512575	0.138444
269	0.652050	0.540325	0.459675	0.51365	0.1384
270	0.653687	0.5413	0.4587	0.514775	0.138912
271	0.653338	0.541375	0.458625	0.51415	0.139187
272	0.654450	0.541475	0.458525	0.5149	0.13955
273	0.655644	0.543075	0.456925	0.5165	0.139144
274	0.656969	0.54425	0.45575	0.517825	0.139144
275	0.657481	0.5449	0.4551	0.51785	0.139631
276	0.657144	0.544325	0.455675	0.51775	0.139394
277	0.658400	0.5439	0.4561	0.51845	0.13995
278	0.659763	0.544825	0.455175	0.519925	0.139838
279	0.661150	0.546175	0.453825	0.521325	0.139825
280	0.660563	0.545175	0.454825	0.52005	0.140513
281	0.661469	0.545375	0.454625	0.521125	0.140344
282	0.662256	0.545875	0.454125	0.521975	0.140281
283	0.663300	0.546375	0.453625	0.523025	0.140275
284	0.663737	0.54775	0.45225	0.52385	0.139888
285	0.664144	0.546475	0.453525	0.523625	0.140519
286	0.665544	0.54715	0.45285	0.52485	0.140694
287	0.666431	0.548875	0.451125	0.526575	0.139856
288	0.668037	0.5502	0.4498	0.528425	0.139613
289	0.668887	0.551	0.449	0.529375	0.139513
290	0.670200	0.5531	0.4469	0.53085	0.13935
291	0.671300	0.554525	0.445475	0.5324	0.1389
292	0.672794	0.5545	0.4455	0.533375	0.139419
293	0.673400	0.55565	0.44435	0.533825	0.139575
294	0.674037	0.556225	0.443775	0.534	0.140038
295	0.674425	0.55665	0.44335	0.534475	0.13995
296	0.675319	0.55625	0.44375	0.535325	0.139994
297	0.675569	0.554875	0.445125	0.534525	0.141044
298	0.676356	0.556675	0.443325	0.5362	0.140156
299	0.677388	0.55825	0.44175	0.53725	0.140138
300	0.678181	0.5583	0.4417	0.5378	0.140381
301	0.678144	0.557975	0.442025	0.537875	0.140269
302	0.678288	0.55745	0.44255	0.53785	0.140437
303	0.678438	0.5572	0.4428	0.5377	0.140737
304	0.679981	0.558325	0.441675	0.5392	0.140781
305	0.680419	0.558675	0.441325	0.539	0.141419
306	0.680981	0.55915	0.44085	0.539925	0.141056
307	0.681831	0.558575	0.441425	0.540475	0.141356
308	0.682594	0.560025	0.439975	0.54155	0.141044
309	0.682675	0.5595	0.4405	0.540775	0.1419
310	0.682881	0.56	0.44	0.541375	0.141506
311	0.683156	0.56015	0.43985	0.54175	0.141406
312	0.684312	0.56	0.44	0.54315	0.141163
313	0.685025	0.56085	0.43915	0.54375	0.141275
314	0.685425	0.5618	0.4382	0.544225	0.1412
315	0.686187	0.562525	0.437475	0.544675	0.141513
316	0.686325	0.5632	0.4368	0.54475	0.141575
317	0.686931	0.563375	0.436625	0.544925	0.142006
318	0.687963	0.562925	0.437075	0.545275	0.142687
319	0.688100	0.56305	0.43695	0.545175	0.142925
320	0.689319	0.564325	0.435675	0.54675	0.142569
321	0.689538	0.565525	0.434475	0.547025	0.142512
322	0.689969	0.565175	0.434825	0.546825	0.143144
323	0.690375	0.565275	0.434725	0.547075	0.1433
324	0.691600	0.56605	0.43395	0.548625	0.142975
325	0.692919	0.5683	0.4317	0.55055	0.142369
326	0.693462	0.56905	0.43095	0.551525	0.141937
327	0.693550	0.56945	0.43055	0.551425	0.142125
328	0.694094	0.5691	0.4309	0.55145	0.142644
329	0.694150	0.568325	0.431675	0.551475	0.142675
330	0.694050	0.5674	0.4326	0.5504	0.14365
331	0.694900	0.567225	0.432775	0.550975	0.143925
332	0.695481	0.568275	0.431725	0.552225	0.143256
333	0.695944	0.56885	0.43115	0.552775	0.143169
334	0.696662	0.569325	0.430675	0.55345	0.143212
335	0.697087	0.57025	0.42975	0.553825	0.143262
336	0.697650	0.57005	0.42995	0.554125	0.143525
337	0.697831	0.570825	0.429175	0.55465	0.143181
338	0.698531	0.571325	0.428675	0.555375	0.143156
339	0.698963	0.571575	0.428425	0.5554	0.143563
340	0.699606	0.5711	0.4289	0.55595	0.143656
341	0.700388	0.572025	0.427975	0.557025	0.143363
342	0.700994	0.572025	0.427975	0.55745	0.143544
343	0.701031	0.572925	0.427075	0.557425	0.143606
344	0.701775	0.573475	0.426525	0.5581	0.143675
345	0.702400	0.57355	0.42645	0.5586	0.1438
346	0.702756	0.5733	0.4267	0.5587	0.144056
347	0.703313	0.5738	0.4262	0.559625	0.143688
348	0.703550	0.574	0.426	0.560025	0.143525
349	0.704594	0.57475	0.42525	0.560975	0.143619
350	0.705094	0.57605	0.42395	0.56155	0.143544
351	0.705200	0.575325	0.424675	0.56095	0.14425
352	0.706175	0.57615	0.42385	0.562175	0.144
353	0.706638	0.57685	0.42315	0.56245	0.144188
354	0.706762	0.5776	0.4224	0.5628	0.143962
355	0.707031	0.5772	0.4228	0.5625	0.144531
356	0.707975	0.5778	0.4222	0.563675	0.1443
357	0.708556	0.5787	0.4213	0.56415	0.144406
358	0.709306	0.57845	0.42155	0.56485	0.144456
359	0.709719	0.57825	0.42175	0.564925	0.144794
360	0.710406	0.57935	0.42065	0.566225	0.144181
361	0.711594	0.581125	0.418875	0.5676	0.143994
362	0.712650	0.582525	0.417475	0.569	0.14365
363	0.713206	0.583325	0.416675	0.569075	0.144131
364	0.713531	0.5842	0.4158	0.57005	0.143481
365	0.714019	0.585	0.415	0.570725	0.143294
366	0.714606	0.584825	0.415175	0.5709	0.143706
367	0.715037	0.585075	0.414925	0.571575	0.143462
368	0.715244	0.585375	0.414625	0.571475	0.143769
369	0.715325	0.58535	0.41465	0.57125	0.144075
370	0.715225	0.584725	0.415275	0.570825	0.1444
371	0.716019	0.5843	0.4157	0.5715	0.144519
372	0.716506	0.585425	0.414575	0.57245	0.144056
373	0.716456	0.5854	0.4146	0.5722	0.144256
374	0.716888	0.584725	0.415275	0.57235	0.144538
375	0.718013	0.58515	0.41485	0.573225	0.144788
376	0.718506	0.586725	0.413275	0.5746	0.143906
377	0.718838	0.587425	0.412575	0.574825	0.144012
378	0.719531	0.5877	0.4123	0.5753	0.144231
379	0.719881	0.58795	0.41205	0.5754	0.144481
380	0.721356	0.58895	0.41105	0.57675	0.144606
381	0.721581	0.58935	0.41065	0.577	0.144581
382	0.721538	0.589675	0.410325	0.576825	0.144712
383	0.721688	0.5893	0.4107	0.5767	0.144987
384	0.722638	0.590325	0.409675	0.577775	0.144863
385	0.723300	0.5915	0.4085	0.57905	0.14425
386	0.723425	0.5912	0.4088	0.578975	0.14445
387	0.723581	0.590925	0.409075	0.579	0.144581
388	0.723762	0.59205	0.40795	0.57955	0.144212
389	0.724550	0.5925	0.4075	0.580325	0.144225
390	0.724788	0.59215	0.40785	0.580425	0.144363
391	0.725263	0.591875	0.408125	0.580475	0.144788
392	0.725413	0.5922	0.4078	0.581075	0.144338
393	0.725581	0.59115	0.40885	0.58025	0.145331
394	0.725731	0.59045	0.40955	0.580125	0.145606
395	0.727006	0.592225	0.407775	0.582375	0.144631
396	0.727062	0.592875	0.407125	0.582775	0.144288
397	0.726838	0.59295	0.40705	0.58205	0.144788
398	0.727025	0.5929	0.4071	0.582275	0.14475
399	0.727812	0.593075	0.406925	0.583125	0.144688
400	0.728125	0.5934	0.4066	0.5834	0.144725
401	0.728463	0.59425	0.40575	0.584075	0.144388
402	0.728869	0.595175	0.404825	0.58445	0.144419
403	0.728981	0.594575	0.405425	0.584275	0.144706
404	0.729137	0.593875	0.406125	0.584075	0.145063
405	0.729500	0.59445	0.40555	0.5845	0.145
406	0.729544	0.5946	0.4054	0.5847	0.144844
407	0.729706	0.5945	0.4055	0.584975	0.144731
408	0.730000	0.5939	0.4061	0.58485	0.14515
409	0.730394	0.5932	0.4068	0.584625	0.145769
410	0.730537	0.5939	0.4061	0.58505	0.145487
411	0.730581	0.5946	0.4054	0.5857	0.144881
412	0.730988	0.5949	0.4051	0.5864	0.144588
413	0.730925	0.59495	0.40505	0.586875	0.14405
414	0.731613	0.59555	0.40445	0.58765	0.143962
415	0.732275	0.596475	0.403525	0.588175	0.1441
416	0.732144	0.595975	0.404025	0.5875	0.144644
417	0.732237	0.5961	0.4039	0.5878	0.144438
418	0.732962	0.59615	0.40385	0.588425	0.144538
419	0.733469	0.5972	0.4028	0.589375	0.144094
420	0.733731	0.597475	0.402525	0.589525	0.144206
421	0.734313	0.597875	0.402125	0.589975	0.144338
422	0.734638	0.598675	0.401325	0.5906	0.144038
423	0.734375	0.598525	0.401475	0.590075	0.1443
424	0.734481	0.597975	0.402025	0.58995	0.144531
425	0.734650	0.597725	0.402275	0.59025	0.1444
426	0.735144	0.59755	0.40245	0.590525	0.144619
427	0.735056	0.5978	0.4022	0.5907	0.144356
428	0.735731	0.597725	0.402275	0.59135	0.144381
429	0.735906	0.59825	0.40175	0.591775	0.144131
430	0.735825	0.597825	0.402175	0.5916	0.144225
431	0.736656	0.59875	0.40125	0.5927	0.143956
432	0.737106	0.5995	0.4005	0.593275	0.143831
433	0.737094	0.599975	0.400025	0.593225	0.143869
434	0.736862	0.599425	0.400575	0.592425	0.144438
435	0.737306	0.5996	0.4004	0.5928	0.144506
436	0.737719	0.6	0.4	0.59305	0.144669
437	0.738112	0.600325	0.399675	0.59345	0.144663
438	0.738069	0.5996	0.4004	0.592725	0.145344
439	0.738188	0.5999	0.4001	0.593425	0.144762
440	0.738812	0.600575	0.399425	0.594425	0.144388
441	0.739206	0.601375	0.398625	0.595075	0.144131
442	0.739656	0.601975	0.398025	0.595725	0.143931
443	0.739812	0.601975	0.398025	0.5959	0.143913
444	0.739875	0.60225	0.39775	0.595775	0.1441
445	0.739950	0.602225	0.397775	0.5957	0.14425
446	0.740494	0.602525	0.397475	0.596225	0.144269
447	0.740450	0.602725	0.397275	0.596625	0.143825
448	0.740706	0.602575	0.397425	0.596875	0.143831
449	0.741038	0.602725	0.397275	0.597225	0.143813
450	0.741175	0.603175	0.396825	0.597375	0.1438
451	0.741481	0.603875	0.396125	0.597775	0.143706
452	0.741413	0.604325	0.395675	0.5979	0.143512
453	0.742062	0.60445	0.39555	0.5986	0.143462
454	0.742537	0.604975	0.395025	0.599025	0.143512
455	0.742188	0.604875	0.395125	0.5984	0.143788
456	0.742306	0.60395	0.39605	0.597875	0.144431
457	0.742437	0.6042	0.3958	0.59835	0.144088
458	0.742744	0.60425	0.39575	0.598475	0.144269
459	0.743156	0.604475	0.395525	0.5989	0.144256
460	0.742994	0.604375	0.395625	0.598625	0.144369
461	0.743088	0.604225	0.395775	0.598725	0.144363
462	0.743431	0.60385	0.39615	0.59875	0.144681
463	0.743788	0.604475	0.395525	0.599375	0.144413
464	0.743875	0.604675	0.395325	0.59955	0.144325
465	0.743700	0.604425	0.395575	0.5994	0.1443
466	0.743781	0.604275	0.395725	0.599575	0.144206
467	0.744306	0.604675	0.395325	0.60015	0.144156
468	0.744556	0.604825	0.395175	0.600325	0.144231
469	0.745012	0.6062	0.3938	0.601125	0.143888
470	0.745337	0.606675	0.393325	0.6016	0.143737
471	0.745419	0.607275	0.392725	0.601575	0.143844
472	0.745656	0.60685	0.39315	0.6015	0.144156
473	0.745194	0.60655	0.39345	0.601125	0.144069
474	0.745731	0.6063	0.3937	0.6015	0.144231
475	0.746050	0.606575	0.393425	0.6019	0.14415
476	0.746131	0.607075	0.392925	0.602175	0.143956
477	0.746194	0.606275	0.393725	0.601625	0.144569
478	0.745906	0.60595	0.39405	0.601125	0.144781
479	0.746081	0.605475	0.394525	0.6009	0.145181
480	0.746425	0.605875	0.394125	0.601225	0.1452
481	0.746469	0.606225	0.393775	0.60155	0.144919
482	0.746456	0.606025	0.393975	0.601375	0.145081
483	0.746644	0.605675	0.394325	0.6014	0.145244
484	0.746825	0.605975	0.394025	0.60195	0.144875
485	0.746825	0.606175	0.393825	0.602075	0.14475
486	0.746869	0.60635	0.39365	0.602175	0.144694
487	0.746981	0.60635	0.39365	0.60225	0.144731
488	0.746725	0.605575	0.394425	0.601575	0.14515
489	0.747088	0.605525	0.394475	0.602	0.145088
490	0.747212	0.60595	0.39405	0.602025	0.145188
491	0.747306	0.6062	0.3938	0.602275	0.145031
492	0.747300	0.6062	0.3938	0.6023	0.145
493	0.747450	0.606475	0.393525	0.6025	0.14495
494	0.747956	0.60695	0.39305	0.602975	0.144981
495	0.747956	0.606925	0.393075	0.60285	0.145106
496	0.748056	0.606725	0.393275	0.6027	0.145356
497	0.747856	0.60625	0.39375	0.6022	0.145656
498	0.747756	0.60615	0.39385	0.602275	0.145481
499	0.747962	0.605925	0.394075	0.60235	0.145613
500	0.747763	0.6058	0.3942	0.602275	0.145487
501	0.748125	0.605925	0.394075	0.602625	0.1455
502	0.748156	0.605775	0.394225	0.6025	0.145656
503	0.748294	0.605875	0.394125	0.6027	0.145594
504	0.748500	0.6059	0.3941	0.60295	0.14555
505	0.748656	0.605725	0.394275	0.603125	0.145531
506	0.748856	0.606075	0.393925	0.60335	0.145506
507	0.749106	0.606325	0.393675	0.603525	0.145581
508	0.749112	0.606375	0.393625	0.6035	0.145613
509	0.749131	0.606475	0.393525	0.603575	0.145556
510	0.749188	0.60685	0.39315	0.60365	0.145537
511	0.749119	0.60665	0.39335	0.603525	0.145594
512	0.749138	0.606075	0.393925	0.603375	0.145762
513	0.749513	0.606125	0.393875	0.6036	0.145913
514	0.749663	0.606675	0.393325	0.60395	0.145712
515	0.749769	0.606875	0.393125	0.604175	0.145594
516	0.749656	0.606775	0.393225	0.604	0.145656
517	0.749600	0.606575	0.393425	0.603825	0.145775
518	0.749888	0.60665	0.39335	0.60415	0.145737
519	0.749906	0.60685	0.39315	0.6042	0.145706
520	0.749931	0.60695	0.39305	0.604225	0.145706
521	0.749912	0.6067	0.3933	0.604	0.145913
522	0.750044	0.6066	0.3934	0.60415	0.145894
523	0.749894	0.606375	0.393625	0.603975	0.145919
524	0.749800	0.606	0.394	0.6039	0.1459
525	0.750069	0.606075	0.393925	0.604125	0.145944
526	0.750200	0.6069	0.3931	0.604725	0.145475
527	0.750244	0.60685	0.39315	0.6045	0.145744
528	0.750544	0.607425	0.392575	0.604975	0.145569
529	0.750544	0.607575	0.392425	0.6051	0.145444
530	0.750788	0.607625	0.392375	0.6051	0.145688
531	0.750756	0.6079	0.3921	0.60525	0.145506
532	0.750706	0.607525	0.392475	0.605	0.145706
533	0.750850	0.60715	0.39285	0.604975	0.145875
534	0.750919	0.607625	0.392375	0.605275	0.145644
535	0.750850	0.607525	0.392475	0.6052	0.14565
536	0.751094	0.6075	0.3925	0.605375	0.145719
537	0.751250	0.60765	0.39235	0.605475	0.145775
538	0.751525	0.60795	0.39205	0.6059	0.145625
539	0.751550	0.6083	0.3917	0.606025	0.145525
540	0.751600	0.60835	0.39165	0.605975	0.145625
541	0.751812	0.60865	0.39135	0.6063	0.145512
542	0.751831	0.6083	0.3917	0.606125	0.145706
543	0.751894	0.6084	0.3916	0.6062	0.145694
544	0.751894	0.6085	0.3915	0.606275	0.145619
545	0.752150	0.60865	0.39135	0.606625	0.145525
546	0.751925	0.6086	0.3914	0.606425	0.1455
547	0.751862	0.608275	0.391725	0.606025	0.145838
548	0.752125	0.60835	0.39165	0.606375	0.14575
549	0.752369	0.6089	0.3911	0.60665	0.145719
550	0.752550	0.60905	0.39095	0.607075	0.145475
551	0.752550	0.608925	0.391075	0.606875	0.145675
552	0.752713	0.60905	0.39095	0.60705	0.145663
553	0.752700	0.60925	0.39075	0.607175	0.145525
554	0.752844	0.6091	0.3909	0.6073	0.145544
555	0.752788	0.609125	0.390875	0.6073	0.145487
556	0.752788	0.6091	0.3909	0.607375	0.145413
557	0.752950	0.6093	0.3907	0.607475	0.145475
558	0.752881	0.609175	0.390825	0.607425	0.145456
559	0.752731	0.608975	0.391025	0.6072	0.145531
560	0.752763	0.608825	0.391175	0.60715	0.145613
561	0.752763	0.608475	0.391525	0.60715	0.145613
562	0.752763	0.608275	0.391725	0.60715	0.145613
563	0.752931	0.60855	0.39145	0.6073	0.145631
564	0.753031	0.608775	0.391225	0.6075	0.145531
565	0.753112	0.60905	0.39095	0.607775	0.145338
566	0.753175	0.609125	0.390875	0.6078	0.145375
567	0.753188	0.609025	0.390975	0.607775	0.145413
568	0.753181	0.609025	0.390975	0.607875	0.145306
569	0.753231	0.6089	0.3911	0.60785	0.145381
570	0.753200	0.608925	0.391075	0.60785	0.14535
571	0.753294	0.609025	0.390975	0.607875	0.145419
572	0.753313	0.609175	0.390825	0.6079	0.145413
573	0.753556	0.609125	0.390875	0.608125	0.145431
574	0.753775	0.609425	0.390575	0.6084	0.145375
575	0.753619	0.6095	0.3905	0.608175	0.145444
576	0.753581	0.609325	0.390675	0.608	0.145581
577	0.753500	0.608875	0.391125	0.6078	0.1457
578	0.753494	0.608975	0.391025	0.60795	0.145544
579	0.753519	0.608975	0.391025	0.60795	0.145569
580	0.753525	0.608925	0.391075	0.608	0.145525
581	0.753631	0.60895	0.39105	0.6081	0.145531
582	0.753681	0.6092	0.3908	0.6082	0.145481
583	0.753788	0.60945	0.39055	0.608375	0.145413
584	0.753819	0.6096	0.3904	0.60845	0.145369
585	0.753944	0.609725	0.390275	0.6086	0.145344
586	0.754025	0.609775	0.390225	0.608675	0.14535
587	0.754012	0.609725	0.390275	0.6086	0.145413
588	0.753938	0.6095	0.3905	0.608425	0.145512
589	0.753944	0.6095	0.3905	0.60845	0.145494
590	0.753962	0.60965	0.39035	0.608375	0.145588
591	0.753663	0.609025	0.390975	0.6079	0.145762
592	0.753731	0.6088	0.3912	0.607975	0.145756
593	0.753969	0.60915	0.39085	0.60835	0.145619
594	0.754131	0.60945	0.39055	0.608625	0.145506
595	0.754200	0.609575	0.390425	0.608725	0.145475
596	0.754169	0.60945	0.39055	0.60865	0.145519
597	0.754094	0.609525	0.390475	0.6085	0.145594
598	0.754250	0.6095	0.3905	0.608675	0.145575
599	0.754394	0.609725	0.390275	0.60885	0.145544
600	0.754419	0.60985	0.39015	0.608875	0.145544
601	0.754550	0.610225	0.389775	0.6091	0.14545
602	0.754700	0.610425	0.389575	0.6093	0.1454
603	0.754750	0.610425	0.389575	0.60925	0.1455
604	0.754850	0.6105	0.3895	0.60935	0.1455
605	0.754806	0.61035	0.38965	0.6093	0.145506
606	0.754956	0.61055	0.38945	0.609325	0.145631
607	0.754813	0.610625	0.389375	0.60925	0.145563
608	0.754737	0.61035	0.38965	0.609225	0.145512
609	0.754725	0.6101	0.3899	0.60905	0.145675
610	0.754744	0.61015	0.38985	0.609125	0.145619
611	0.754700	0.6102	0.3898	0.6091	0.1456
612	0.754663	0.609975	0.390025	0.60895	0.145712
613	0.754631	0.60985	0.39015	0.608925	0.145706
614	0.754781	0.6097	0.3903	0.60895	0.145831
615	0.754938	0.6099	0.3901	0.60915	0.145787
616	0.754962	0.60995	0.39005	0.60915	0.145813
617	0.754900	0.60995	0.39005	0.60905	0.14585
618	0.754831	0.6098	0.3902	0.608975	0.145856
619	0.754856	0.6099	0.3901	0.609125	0.145731
620	0.754956	0.610025	0.389975	0.609275	0.145681
621	0.754894	0.6101	0.3899	0.6093	0.145594
622	0.754869	0.6099	0.3901	0.6092	0.145669
623	0.754894	0.610075	0.389925	0.60935	0.145544
624	0.754994	0.60995	0.39005	0.60945	0.145544
625	0.755062	0.610025	0.389975	0.609475	0.145588
626	0.755094	0.6101	0.3899	0.6096	0.145494
627	0.755225	0.6103	0.3897	0.609775	0.14545
628	0.755188	0.61035	0.38965	0.6098	0.145388
629	0.755181	0.6103	0.3897	0.609775	0.145406
630	0.755194	0.61025	0.38975	0.609725	0.145469
631	0.755075	0.610125	0.389875	0.609575	0.1455
632	0.755088	0.610125	0.389875	0.60955	0.145537
633	0.755150	0.6102	0.3898	0.609725	0.145425
634	0.755150	0.610325	0.389675	0.609675	0.145475
635	0.755044	0.6102	0.3898	0.609525	0.145519
636	0.755062	0.61005	0.38995	0.609425	0.145638
637	0.755088	0.60985	0.39015	0.60945	0.145638
638	0.755119	0.609925	0.390075	0.60955	0.145569
639	0.755156	0.609875	0.390125	0.609625	0.145531
640	0.755206	0.6099	0.3901	0.60965	0.145556
641	0.755294	0.610025	0.389975	0.6098	0.145494
642	0.755331	0.61015	0.38985	0.609875	0.145456
643	0.755331	0.610275	0.389725	0.609825	0.145506
644	0.755356	0.6102	0.3898	0.609825	0.145531
645	0.755369	0.610225	0.389775	0.609825	0.145544
646	0.755387	0.610125	0.389875	0.609775	0.145613
647	0.755344	0.610075	0.389925	0.609675	0.145669
648	0.755463	0.610075	0.389925	0.609775	0.145688
649	0.755406	0.61015	0.38985	0.609825	0.145581
650	0.755431	0.610225	0.389775	0.609925	0.145506
651	0.755437	0.61015	0.38985	0.6099	0.145537
652	0.755475	0.610125	0.389875	0.609925	0.14555
653	0.755475	0.610175	0.389825	0.6099	0.145575
654	0.755463	0.610075	0.389925	0.609825	0.145638
655	0.755556	0.610175	0.389825	0.60995	0.145606
656	0.755631	0.610275	0.389725	0.610075	0.145556
657	0.755556	0.610225	0.389775	0.609975	0.145581
658	0.755650	0.610325	0.389675	0.61005	0.1456
659	0.755669	0.6105	0.3895	0.610075	0.145594
660	0.755575	0.6104	0.3896	0.60995	0.145625
661	0.755556	0.610425	0.389575	0.609925	0.145631
662	0.755600	0.6104	0.3896	0.609975	0.145625
663	0.755587	0.61045	0.38955	0.610025	0.145563
664	0.755663	0.610425	0.389575	0.610075	0.145588
665	0.755744	0.610475	0.389525	0.610125	0.145619
666	0.755763	0.610475	0.389525	0.610175	0.145588
667	0.755669	0.6104	0.3896	0.610025	0.145644
668	0.755744	0.6104	0.3896	0.610075	0.145669
669	0.755700	0.61035	0.38965	0.609975	0.145725
670	0.755644	0.6104	0.3896	0.60995	0.145694
671	0.755644	0.610325	0.389675	0.61	0.145644
672	0.755600	0.610275	0.389725	0.61	0.1456
673	0.755600	0.61025	0.38975	0.610025	0.145575
674	0.755631	0.61025	0.38975	0.610075	0.145556
675	0.755644	0.6102	0.3898	0.610075	0.145569
676	0.755613	0.6102	0.3898	0.61005	0.145563
677	0.755575	0.6101	0.3899	0.609975	0.1456
678	0.755594	0.609975	0.390025	0.60995	0.145644
679	0.755631	0.61005	0.38995	0.61	0.145631
680	0.755669	0.61015	0.38985	0.6101	0.145569
681	0.755669	0.610125	0.389875	0.6101	0.145569
682	0.755675	0.610225	0.389775	0.610175	0.1455
683	0.755675	0.610225	0.389775	0.610175	0.1455
684	0.755687	0.610225	0.389775	0.610175	0.145512
685	0.755687	0.610225	0.389775	0.610175	0.145512
686	0.755687	0.610225	0.389775	0.610175	0.145512
687	0.755687	0.610225	0.389775	0.610175	0.145512
688	0.755687	0.610225	0.389775	0.610175	0.145512
689	0.755687	0.610225	0.389775	0.610175	0.145512
690	0.755687	0.610225	0.389775	0.610175	0.145512
691	0.755687	0.610225	0.389775	0.610175	0.145512
692	0.755713	0.610225	0.389775	0.6102	0.145512
693	0.755713	0.610225	0.389775	0.6102	0.145512
694	0.755669	0.61015	0.38985	0.6101	0.145569
695	0.755700	0.61015	0.38985	0.61015	0.14555
696	0.755656	0.61015	0.38985	0.6101	0.145556
697	0.755675	0.610075	0.389925	0.610075	0.1456
698	0.755663	0.610075	0.389925	0.61005	0.145613
699	0.755669	0.610075	0.389925	0.61005	0.145619
700	0.755675	0.610075	0.389925	0.610075	0.1456
701	0.755687	0.6101	0.3899	0.6101	0.145588
702	0.755694	0.61015	0.38985	0.61015	0.145544
703	0.755700	0.61015	0.38985	0.61015	0.14555
704	0.755700	0.61015	0.38985	0.61015	0.14555
705	0.755700	0.61015	0.38985	0.61015	0.14555
706	0.755700	0.61015	0.38985	0.61015	0.14555
707	0.755700	0.61015	0.38985	0.61015	0.14555
708	0.755700	0.61015	0.38985	0.61015	0.14555
709	0.755700	0.61015	0.38985	0.61015	0.14555
710	0.755700	0.61015	0.38985	0.61015	0.14555
711	0.755700	0.61015	0.38985	0.61015	0.14555
712	0.755700	0.61015	0.38985	0.61015	0.14555
713	0.755700	0.61015	0.38985	0.61015	0.14555
714	0.755700	0.61015	0.38985	0.61015	0.14555
715	0.755700	0.61015	0.38985	0.61015	0.14555
716	0.755700	0.61015	0.38985	0.61015	0.14555
717	0.755700	0.61015	0.38985	0.61015	0.14555
718	0.755700	0.61015	0.38985	0.61015	0.14555
719	0.755700	0.61015	0.38985	0.61015	0.14555
720	0.755700	0.61015	0.38985	0.61015	0.14555
721	0.755700	0.61015	0.38985	0.61015	0.14555
722	0.755700	0.61015	0.38985	0.61015	0.14555
723	0.755700	0.61015	0.38985	0.61015	0.14555
724	0.755700	0.61015	0.38985	0.61015	0.14555
725	0.755700	0.61015	0.38985	0.61015	0.14555
726	0.755700	0.61015	0.38985	0.61015	0.14555
727	0.755700	0.61015	0.38985	0.61015	0.14555
728	0.755700	0.61015	0.38985	0.61015	0.14555
729	0.755700	0.61015	0.38985	0.61015	0.14555
730	0.755700	0.61015	0.38985	0.61015	0.14555
731	0.755700	0.61015	0.38985	0.61015	0.14555
732	0.755700	0.61015	0.38985	0.61015	0.14555
733	0.755700	0.61015	0.38985	0.61015	0.14555
734	0.755700	0.61015	0.38985	0.61015	0.14555
735	0.755700	0.61015	0.38985	0.61015	0.14555
736	0.755700	0.61015	0.38985	0.61015	0.14555
737	0.755700	0.61015	0.38985	0.61015	0.14555
738	0.755700	0.61015	0.38985	0.61015	0.14555
739	0.755700	0.61015	0.38985	0.61015	0.14555
740	0.755700	0.61015	0.38985	0.61015	0.14555
741	0.755700	0.61015	0.38985	0.61015	0.14555
742	0.755700	0.61015	0.38985	0.61015	0.14555
743	0.755700	0.61015	0.38985	0.61015	0.14555
744	0.755700	0.61015	0.38985	0.61015	0.14555
745	0.755700	0.61015	0.38985	0.61015	0.14555
746	0.755700	0.61015	0.38985	0.61015	0.14555
747	0.755700	0.61015	0.38985	0.61015	0.14555
748	0.755700	0.61015	0.38985	0.61015	0.14555
749	0.755700	0.61015	0.38985	0.61015	0.14555
750	0.755700	0.61015	0.38985	0.61015	0.14555
751	0.755700	0.61015	0.38985	0.61015	0.14555
752	0.755700	0.61015	0.38985	0.61015	0.14555
753	0.755700	0.61015	0.38985	0.61015	0.14555
754	0.755700	0.61015	0.38985	0.61015	0.14555
755	0.755700	0.61015	0.38985	0.61015	0.14555
756	0.755700	0.61015	0.38985	0.61015	0.14555
757	0.755700	0.61015	0.38985	0.61015	0.14555
758	0.755700	0.61015	0.38985	0.61015	0.14555
759	0.755700	0.61015	0.38985	0.61015	0.14555
760	0.755700	0.61015	0.38985	0.61015	0.14555
761	0.755700	0.61015	0.38985	0.61015	0.14555
762	0.755700	0.61015	0.38985	0.61015	0.14555
763	0.755700	0.61015	0.38985	0.61015	0.14555
764	0.755700	0.61015	0.38985	0.61015	0.14555
765	0.755700	0.61015	0.38985	0.61015	0.14555
766	0.755700	0.61015	0.38985	0.61015	0.14555
767	0.755700	0.61015	0.38985	0.61015	0.14555
768	0.755700	0.61015	0.38985	0.61015	0.14555
769	0.755700	0.61015	0.38985	0.61015	0.14555
770	0.755700	0.61015	0.38985	0.61015	0.14555
771	0.755700	0.61015	0.38985	0.61015	0.14555
772	0.755700	0.61015	0.38985	0.61015	0.14555
773	0.755700	0.61015	0.38985	0.61015	0.14555
774	0.755700	0.61015	0.38985	0.61015	0.14555
775	0.755700	0.61015	0.38985	0.61015	0.14555
776	0.755700	0.61015	0.38985	0.61015	0.14555
777	0.755700	0.61015	0.38985	0.61015	0.14555
778	0.755700	0.61015	0.38985	0.61015	0.14555
779	0.755700	0.61015	0.38985	0.61015	0.14555
780	0.755700	0.61015	0.38985	0.61015	0.14555
781	0.755700	0.61015	0.38985	0.61015	0.14555
782	0.755700	0.61015	0.38985	0.61015	0.14555
783	0.755700	0.61015	0.38985	0.61015	0.14555
784	0.755700	0.61015	0.38985	0.61015	0.14555
785	0.755700	0.61015	0.38985	0.61015	0.14555
786	0.755700	0.61015	0.38985	0.61015	0.14555
787	0.755700	0.61015	0.38985	0.61015	0.14555
788	0.755700	0.61015	0.38985	0.61015	0.14555
789	0.755700	0.61015	0.38985	0.61015	0.14555
790	0.755700	0.61015	0.38985	0.61015	0.14555
791	0.755700	0.61015	0.38985	0.61015	0.14555
792	0.755700	0.61015	0.38985	0.61015	0.14555
793	0.755700	0.61015	0.38985	0.61015	0.14555
794	0.755700	0.61015	0.38985	0.61015	0.14555
795	0.755700	0.61015	0.38985	0.61015	0.14555
796	0.755700	0.61015	0.38985	0.61015	0.14555
797	0.755700	0.61015	0.38985	0.61015	0.14555
798	0.755700	0.61015	0.38985	0.61015	0.14555
799	0.755700	0.61015	0.38985	0.61015	0.14555
800	0.755700	0.61015	0.38985	0.61015	0.14555
801	0.755700	0.61015	0.38985	0.61015	0.14555
802	0.755700	0.61015	0.38985	0.61015	0.14555
803	0.755700	0.61015	0.38985	0.61015	0.14555
804	0.755700	0.61015	0.38985	0.61015	0.14555
805	0.755700	0.61015	0.38985	0.61015	0.14555
806	0.755700	0.61015	0.38985	0.61015	0.14555
807	0.755700	0.61015	0.38985	0.61015	0.14555
808	0.755700	0.61015	0.38985	0.61015	0.14555
809	0.755700	0.61015	0.38985	0.61015	0.14555
810	0.755700	0.61015	0.38985	0.61015	0.14555
811	0.755700	0.61015	0.38985	0.61015	0.14555
812	0.755700	0.61015	0.38985	0.61015	0.14555
813	0.755700	0.61015	0.38985	0.61015	0.14555
814	0.755700	0.61015	0.38985	0.61015	0.14555
815	0.755700	0.61015	0.38985	0.61015	0.14555
816	0.755700	0.61015	0.38985	0.61015	0.14555
817	0.755700	0.61015	0.38985	0.61015	0.14555
818	0.755700	0.61015	0.38985	0.61015	0.14555
819	0.755700	0.61015	0.38985	0.61015	0.14555
820	0.755700	0.61015	0.38985	0.61015	0.14555
821	0.755700	0.61015	0.38985	0.61015	0.14555
822	0.755700	0.61015	0.38985	0.61015	0.14555
823	0.755700	0.61015	0.38985	0.61015	0.14555
824	0.755700	0.61015	0.38985	0.61015	0.14555
825	0.755700	0.61015	0.38985	0.61015	0.14555
826	0.755700	0.61015	0.38985	0.61015	0.14555
827	0.755700	0.61015	0.38985	0.61015	0.14555
828	0.755700	0.61015	0.38985	0.61015	0.14555
829	0.755700	0.61015	0.38985	0.61015	0.14555
830	0.755700	0.61015	0.38985	0.61015	0.14555
831	0.755700	0.61015	0.38985	0.61015	0.14555
832	0.755700	0.61015	0.38985	0.61015	0.14555
833	0.755700	0.61015	0.38985	0.61015	0.14555
834	0.755700	0.61015	0.38985	0.61015	0.14555
835	0.755700	0.61015	0.38985	0.61015	0.14555
836	0.755700	0.61015	0.38985	0.61015	0.14555
837	0.755700	0.61015	0.38985	0.61015	0.14555
838	0.755700	0.61015	0.38985	0.61015	0.14555
839	0.755700	0.61015	0.38985	0.61015	0.14555
840	0.755700	0.61015	0.38985	0.61015	0.14555
841	0.755700	0.61015	0.38985	0.61015	0.14555
842	0.755700	0.61015	0.38985	0.61015	0.14555
843	0.755700	0.61015	0.38985	0.61015	0.14555
844	0.755700	0.61015	0.38985	0.61015	0.14555
845	0.755700	0.61015	0.38985	0.61015	0.14555
846	0.755700	0.61015	0.38985	0.61015	0.14555
847	0.755700	0.61015	0.38985	0.61015	0.14555
848	0.755700	0.61015	0.38985	0.61015	0.14555
849	0.755700	0.61015	0.38985	0.61015	0.14555
850	0.755700	0.61015	0.38985	0.61015	0.14555
851	0.755700	0.61015	0.38985	0.61015	0.14555
852	0.755700	0.61015	0.38985	0.61015	0.14555
853	0.755700	0.61015	0.38985	0.61015	0.14555
854	0.755700	0.61015	0.38985	0.61015	0.14555
855	0.755700	0.61015	0.38985	0.61015	0.14555
856	0.755700	0.61015	0.38985	0.61015	0.14555
857	0.755700	0.61015	0.38985	0.61015	0.14555
858	0.755700	0.61015	0.38985	0.61015	0.14555
859	0.755700	0.61015	0.38985	0.61015	0.14555
860	0.755700	0.61015	0.38985	0.61015	0.14555
861	0.755700	0.61015	0.38985	0.61015	0.14555
862	0.755700	0.61015	0.38985	0.61015	0.14555
863	0.755700	0.61015	0.38985	0.61015	0.14555
864	0.755700	0.61015	0.38985	0.61015	0.14555
865	0.755700	0.61015	0.38985	0.61015	0.14555
866	0.755700	0.61015	0.38985	0.61015	0.14555
867	0.755700	0.61015	0.38985	0.61015	0.14555
868	0.755700	0.61015	0.38985	0.61015	0.14555
869	0.755700	0.61015	0.38985	0.61015	0.14555
870	0.755700	0.61015	0.38985	0.61015	0.14555
871	0.755700	0.61015	0.38985	0.61015	0.14555
872	0.755700	0.61015	0.38985	0.61015	0.14555
873	0.755700	0.61015	0.38985	0.61015	0.14555
874	0.755700	0.61015	0.38985	0.61015	0.14555
875	0.755700	0.61015	0.38985	0.61015	0.14555
876	0.755700	0.61015	0.38985	0.61015	0.14555
877	0.755700	0.61015	0.38985	0.61015	0.14555
878	0.755700	0.61015	0.38985	0.61015	0.14555
879	0.755700	0.61015	0.38985	0.61015	0.14555
880	0.755700	0.61015	0.38985	0.61015	0.14555
881	0.755700	0.61015	0.38985	0.61015	0.14555
882	0.755700	0.61015	0.38985	0.61015	0.14555
883	0.755700	0.61015	0.38985	0.61015	0.14555
884	0.755700	0.61015	0.38985	0.61015	0.14555
885	0.755700	0.61015	0.38985	0.61015	0.14555
886	0.755700	0.61015	0.38985	0.61015	0.14555
887	0.755700	0.61015	0.38985	0.61015	0.14555
888	0.755700	0.61015	0.38985	0.61015	0.14555
889	0.755700	0.61015	0.38985	0.61015	0.14555
890	0.755700	0.61015	0.38985	0.61015	0.14555
891	0.755700	0.61015	0.38985	0.61015	0.14555
892	0.755700	0.61015	0.38985	0.61015	0.14555
893	0.755700	0.61015	0.38985	0.61015	0.14555
894	0.755700	0.61015	0.38985	0.61015	0.14555
895	0.755700	0.61015	0.38985	0.61015	0.14555
896	0.755700	0.61015	0.38985	0.61015	0.14555
897	0.755700	0.61015	0.38985	0.61015	0.14555
898	0.755700	0.61015	0.38985	0.61015	0.14555
899	0.755700	0.61015	0.38985	0.61015	0.14555
900	0.755700	0.61015	0.38985	0.61015	0.14555
901	0.755700	0.61015	0.38985	0.61015	0.14555
902	0.755700	0.61015	0.38985	0.61015	0.14555
903	0.755700	0.61015	0.38985	0.61015	0.14555
904	0.755700	0.61015	0.38985	0.61015	0.14555
905	0.755700	0.61015	0.38985	0.61015	0.14555
906	0.755700	0.61015	0.38985	0.61015	0.14555
907	0.755700	0.61015	0.38985	0.61015	0.14555
908	0.755700	0.61015	0.38985	0.61015	0.14555
909	0.755700	0.61015	0.38985	0.61015	0.14555
910	0.755700	0.61015	0.38985	0.61015	0.14555
911	0.755700	0.61015	0.38985	0.61015	0.14555
912	0.755700	0.61015	0.38985	0.61015	0.14555
913	0.755700	0.61015	0.38985	0.61015	0.14555
914	0.755700	0.61015	0.38985	0.61015	0.14555
915	0.755700	0.61015	0.38985	0.61015	0.14555
916	0.755700	0.61015	0.38985	0.61015	0.14555
917	0.755700	0.61015	0.38985	0.61015	0.14555
918	0.755700	0.61015	0.38985	0.61015	0.14555
919	0.755700	0.61015	0.38985	0.61015	0.14555
920	0.755700	0.61015	0.38985	0.61015	0.14555
921	0.755700	0.61015	0.38985	0.61015	0.14555
922	0.755700	0.61015	0.38985	0.61015	0.14555
923	0.755700	0.61015	0.38985	0.61015	0.14555
924	0.755700	0.61015	0.38985	0.61015	0.14555
925	0.755700	0.61015	0.38985	0.61015	0.14555
926	0.755700	0.61015	0.38985	0.61015	0.14555
927	0.755700	0.61015	0.38985	0.61015	0.14555
928	0.755700	0.61015	0.38985	0.61015	0.14555
929	0.755700	0.61015	0.38985	0.61015	0.14555
930	0.755700	0.61015	0.38985	0.61015	0.14555
931	0.755700	0.61015	0.38985	0.61015	0.14555
932	0.755700	0.61015	0.38985	0.61015	0.14555
933	0.755700	0.61015	0.38985	0.61015	0.14555
934	0.755700	0.61015	0.38985	0.61015	0.14555
935	0.755700	0.61015	0.38985	0.61015	0.14555
936	0.755700	0.61015	0.38985	0.61015	0.14555
937	0.755700	0.61015	0.38985	0.61015	0.14555
938	0.755700	0.61015	0.38985	0.61015	0.14555
939	0.755700	0.61015	0.38985	0.61015	0.14555
940	0.755700	0.61015	0.38985	0.61015	0.14555
941	0.755700	0.61015	0.38985	0.61015	0.14555
942	0.755700	0.61015	0.38985	0.61015	0.14555
943	0.755700	0.61015	0.38985	0.61015	0.14555
944	0.755700	0.61015	0.38985	0.61015	0.14555
945	0.755700	0.61015	0.38985	0.61015	0.14555
946	0.755700	0.61015	0.38985	0.61015	0.14555
947	0.755700	0.61015	0.38985	0.61015	0.14555
948	0.755700	0.61015	0.38985	0.61015	0.14555
949	0.755700	0.61015	0.38985	0.61015	0.14555
950	0.755700	0.61015	0.38985	0.61015	0.14555
951	0.755700	0.61015	0.38985	0.61015	0.14555
952	0.755700	0.61015	0.38985	0.61015	0.14555
953	0.755700	0.61015	0.38985	0.61015	0.14555
954	0.755700	0.61015	0.38985	0.61015	0.14555
955	0.755700	0.61015	0.38985	0.61015	0.14555
956	0.755700	0.61015	0.38985	0.61015	0.14555
957	0.755700	0.61015	0.38985	0.61015	0.14555
958	0.755700	0.61015	0.38985	0.61015	0.14555
959	0.755700	0.61015	0.38985	0.61015	0.14555
960	0.755700	0.61015	0.38985	0.61015	0.14555
961	0.755700	0.61015	0.38985	0.61015	0.14555
962	0.755700	0.61015	0.38985	0.61015	0.14555
963	0.755700	0.61015	0.38985	0.61015	0.14555
964	0.755700	0.61015	0.38985	0.61015	0.14555
965	0.755700	0.61015	0.38985	0.61015	0.14555
966	0.755700	0.61015	0.38985	0.61015	0.14555
967	0.755700	0.61015	0.38985	0.61015	0.14555
968	0.755700	0.61015	0.38985	0.61015	0.14555
969	0.755700	0.61015	0.38985	0.61015	0.14555
970	0.755700	0.61015	0.38985	0.61015	0.14555
971	0.755700	0.61015	0.38985	0.61015	0.14555
972	0.755700	0.61015	0.38985	0.61015	0.14555
973	0.755700	0.61015	0.38985	0.61015	0.14555
974	0.755700	0.61015	0.38985	0.61015	0.14555
975	0.755700	0.61015	0.38985	0.61015	0.14555
976	0.755700	0.61015	0.38985	0.61015	0.14555
977	0.755700	0.61015	0.38985	0.61015	0.14555
978	0.755700	0.61015	0.38985	0.61015	0.14555
979	0.755700	0.61015	0.38985	0.61015	0.14555
980	0.755700	0.61015	0.38985	0.61015	0.14555
981	0.755700	0.61015	0.38985	0.61015	0.14555
982	0.755700	0.61015	0.38985	0.61015	0.14555
983	0.755700	0.61015	0.38985	0.61015	0.14555
984	0.755700	0.61015	0.38985	0.61015	0.14555
985	0.755700	0.61015	0.38985	0.61015	0.14555
986	0.755700	0.61015	0.38985	0.61015	0.14555
987	0.755700	0.61015	0.38985	0.61015	0.14555
988	0.755700	0.61015	0.38985	0.61015	0.14555
989	0.755700	0.61015	0.38985	0.61015	0.14555
990	0.755700	0.61015	0.38985	0.61015	0.14555
991	0.755700	0.61015	0.38985	0.61015	0.14555
992	0.755700	0.61015	0.38985	0.61015	0.14555
993	0.755700	0.61015	0.38985	0.61015	0.14555
994	0.755700	0.61015	0.38985	0.61015	0.14555
995	0.755700	0.61015	0.38985	0.61015	0.14555
996	0.755700	0.61015	0.38985	0.61015	0.14555
997	0.755700	0.61015	0.38985	0.61015	0.14555
998	0.755700	0.61015	0.38985	0.61015	0.14555
999	0.755700	0.61015	0.38985	0.61015	0.14555
1000	0.755700	0.61015	0.38985	0.61015	0.14555
1001	0.755700	0.61015	0.38985	0.61015	0.14555
1002	0.755700	0.61015	0.38985	0.61015	0.14555
1003	0.755700	0.61015	0.38985	0.61015	0.14555
1004	0.755700	0.61015	0.38985	0.61015	0.14555
1005	0.755700	0.61015	0.38985	0.61015	0.14555
1006	0.755700	0.61015	0.38985	0.61015	0.14555
1007	0.755700	0.61015	0.38985	0.61015	0.14555
1008	0.755700	0.61015	0.38985	0.61015	0.14555
1009	0.755700	0.61015	0.38985	0.61015	0.14555
1010	0.755700	0.61015	0.38985	0.61015	0.14555
1011	0.755700	0.61015	0.38985	0.61015	0.14555
1012	0.755700	0.61015	0.38985	0.61015	0.14555
1013	0.755700	0.61015	0.38985	0.61015	0.14555
1014	0.755700	0.61015	0.38985	0.61015	0.14555
1015	0.755700	0.61015	0.38985	0.61015	0.14555
1016	0.755700	0.61015	0.38985	0.61015	0.14555
1017	0.755700	0.61015	0.38985	0.61015	0.14555
1018	0.755700	0.61015	0.38985	0.61015	0.14555
1019	0.755700	0.61015	0.38985	0.61015	0.14555
1020	0.755700	0.61015	0.38985	0.61015	0.14555
1021	0.755700	0.61015	0.38985	0.61015	0.14555
1022	0.755700	0.61015	0.38985	0.61015	0.14555
1023	0.755700	0.61015	0.38985	0.61015	0.14555
1024	0.755700	0.61015	0.38985	0.61015	0.14555
1025	0.755700	0.61015	0.38985	0.61015	0.14555
1026	0.755700	0.61015	0.38985	0.61015	0.14555
1027	0.755700	0.61015	0.38985	0.61015	0.14555
1028	0.755700	0.61015	0.38985	0.61015	0.14555
1029	0.755700	0.61015	0.38985	0.61015	0.14555
1030	0.755700	0.61015	0.38985	0.61015	0.14555
1031	0.755700	0.61015	0.38985	0.61015	0.14555
1032	0.755700	0.61015	0.38985	0.61015	0.14555
1033	0.755700	0.61015	0.38985	0.61015	0.14555
1034	0.755700	0.61015	0.38985	0.61015	0.14555
1035	0.755700	0.61015	0.38985	0.61015	0.14555
1036	0.755700	0.61015	0.38985	0.61015	0.14555
1037	0.755700	0.61015	0.38985	0.61015	0.14555
1038	0.755700	0.61015	0.38985	0.61015	0.14555
1039	0.755700	0.61015	0.38985	0.61015	0.14555
1040	0.755700	0.61015	0.38985	0.61015	0.14555
1041	0.755700	0.61015	0.38985	0.61015	0.14555
1042	0.755700	0.61015	0.38985	0.61015	0.14555
1043	0.755700	0.61015	0.38985	0.61015	0.14555
1044	0.755700	0.61015	0.38985	0.61015	0.14555
1045	0.755700	0.61015	0.38985	0.61015	0.14555
1046	0.755700	0.61015	0.38985	0.61015	0.14555
1047	0.755700	0.61015	0.38985	0.61015	0.14555
1048	0.755700	0.61015	0.38985	0.61015	0.14555
1049	0.755700	0.61015	0.38985	0.61015	0.14555
1050	0.755700	0.61015	0.38985	0.61015	0.14555
1051	0.755700	0.61015	0.38985	0.61015	0.14555
1052	0.755700	0.61015	0.38985	0.61015	0.14555
1053	0.755700	0.61015	0.38985	0.61015	0.14555
1054	0.755700	0.61015	0.38985	0.61015	0.14555
1055	0.755700	0.61015	0.38985	0.61015	0.14555
1056	0.755700	0.61015	0.38985	0.61015	0.14555
1057	0.755700	0.61015	0.38985	0.61015	0.14555
1058	0.755700	0.61015	0.38985	0.61015	0.14555
1059	0.755700	0.61015	0.38985	0.61015	0.14555
1060	0.755700	0.61015	0.38985	0.61015	0.14555
1061	0.755700	0.61015	0.38985	0.61015	0.14555
1062	0.755700	0.61015	0.38985	0.61015	0.14555
1063	0.755700	0.61015	0.38985	0.61015	0.14555
1064	0.755700	0.61015	0.38985	0.61015	0.14555
1065	0.755700	0.61015	0.38985	0.61015	0.14555
1066	0.755700	0.61015	0.38985	0.61015	0.14555
1067	0.755700	0.61015	0.38985	0.61015	0.14555
1068	0.755700	0.61015	0.38985	0.61015	0.14555
1069	0.755700	0.61015	0.38985	0.61015	0.14555
1070	0.755700	0.61015	0.38985	0.61015	0.14555
1071	0.755700	0.61015	0.38985	0.61015	0.14555
1072	0.755700	0.61015	0.38985	0.61015	0.14555
1073	0.755700	0.61015	0.38985	0.61015	0.14555
1074	0.755700	0.61015	0.38985	0.61015	0.14555
1075	0.755700	0.61015	0.38985	0.61015	0.14555
1076	0.755700	0.61015	0.38985	0.61015	0.14555
1077	0.755700	0.61015	0.38985	0.61015	0.14555
1078	0.755700	0.61015	0.38985	0.61015	0.14555
1079	0.755700	0.61015	0.38985	0.61015	0.14555
1080	0.755700	0.61015	0.38985	0.61015	0.14555
1081	0.755700	0.61015	0.38985	0.61015	0.14555
1082	0.755700	0.61015	0.38985	0.61015	0.14555
1083	0.755700	0.61015	0.38985	0.61015	0.14555
1084	0.755700	0.61015	0.38985	0.61015	0.14555
1085	0.755700	0.61015	0.38985	0.61015	0.14555
1086	0.755700	0.61015	0.38985	0.61015	0.14555
1087	0.755700	0.61015	0.38985	0.61015	0.14555
1088	0.755700	0.61015	0.38985	0.61015	0.14555
1089	0.755700	0.61015	0.38985	0.61015	0.14555
1090	0.755700	0.61015	0.38985	0.61015	0.14555
1091	0.755700	0.61015	0.38985	0.61015	0.14555
1092	0.755700	0.61015	0.38985	0.61015	0.14555
1093	0.755700	0.61015	0.38985	0.61015	0.14555
1094	0.755700	0.61015	0.38985	0.61015	0.14555
1095	0.755700	0.61015	0.38985	0.61015	0.14555
1096	0.755700	0.61015	0.38985	0.61015	0.14555
1097	0.755700	0.61015	0.38985	0.61015	0.14555
1098	0.755700	0.61015	0.38985	0.61015	0.14555
1099	0.755700	0.61015	0.38985	0.61015	0.14555
1100	0.755700	0.61015	0.38985	0.61015	0.14555
1101	0.755700	0.61015	0.38985	0.61015	0.14555
1102	0.755700	0.61015	0.38985	0.61015	0.14555
1103	0.755700	0.61015	0.38985	0.61015	0.14555
1104	0.755700	0.61015	0.38985	0.61015	0.14555
1105	0.755700	0.61015	0.38985	0.61015	0.14555
1106	0.755700	0.61015	0.38985	0.61015	0.14555
1107	0.755700	0.61015	0.38985	0.61015	0.14555
1108	0.755700	0.61015	0.38985	0.61015	0.14555
1109	0.755700	0.61015	0.38985	0.61015	0.14555
1110	0.755700	0.61015	0.38985	0.61015	0.14555
1111	0.755700	0.61015	0.38985	0.61015	0.14555
1112	0.755700	0.61015	0.38985	0.61015	0.14555
1113	0.755700	0.61015	0.38985	0.61015	0.14555
1114	0.755700	0.61015	0.38985	0.61015	0.14555
1115	0.755700	0.61015	0.38985	0.61015	0.14555
1116	0.755700	0.61015	0.38985	0.61015	0.14555
1117	0.755700	0.61015	0.38985	0.61015	0.14555
1118	0.755700	0.61015	0.38985	0.61015	0.14555
1119	0.755700	0.61015	0.38985	0.61015	0.14555
1120	0.755700	0.61015	0.38985	0.61015	0.14555
1121	0.755700	0.61015	0.38985	0.61015	0.14555
1122	0.755700	0.61015	0.38985	0.61015	0.14555
1123	0.755700	0.61015	0.38985	0.61015	0.14555
1124	0.755700	0.61015	0.38985	0.61015	0.14555
1125	0.755700	0.61015	0.38985	0.61015	0.14555
1126	0.755700	0.61015	0.38985	0.61015	0.14555
1127	0.755700	0.61015	0.38985	0.61015	0.14555
1128	0.755700	0.61015	0.38985	0.61015	0.14555
1129	0.755700	0.61015	0.38985	0.61015	0.14555
1130	0.755700	0.61015	0.38985	0.61015	0.14555
1131	0.755700	0.61015	0.38985	0.61015	0.14555
1132	0.755700	0.61015	0.38985	0.61015	0.14555
1133	0.755700	0.61015	0.38985	0.61015	0.14555
1134	0.755700	0.61015	0.38985	0.61015	0.14555
1135	0.755700	0.61015	0.38985	0.61015	0.14555
1136	0.755700	0.61015	0.38985	0.61015	0.14555
1137	0.755700	0.61015	0.38985	0.61015	0.14555
1138	0.755700	0.61015	0.38985	0.61015	0.14555
1139	0.755700	0.61015	0.38985	0.61015	0.14555
1140	0.755700	0.61015	0.38985	0.61015	0.14555
1141	0.755700	0.61015	0.38985	0.61015	0.14555
1142	0.755700	0.61015	0.38985	0.61015	0.14555
1143	0.755700	0.61015	0.38985	0.61015	0.14555
1144	0.755700	0.61015	0.38985	0.61015	0.14555
1145	0.755700	0.61015	0.38985	0.61015	0.14555
1146	0.755700	0.61015	0.38985	0.61015	0.14555
1147	0.755700	0.61015	0.38985	0.61015	0.14555
1148	0.755700	0.61015	0.38985	0.61015	0.14555
1149	0.755700	0.61015	0.38985	0.61015	0.14555
1150	0.755700	0.61015	0.38985	0.61015	0.14555
1151	0.755700	0.61015	0.38985	0.61015	0.14555
1152	0.755700	0.61015	0.38985	0.61015	0.14555
1153	0.755700	0.61015	0.38985	0.61015	0.14555
1154	0.755700	0.61015	0.38985	0.61015	0.14555
1155	0.755700	0.61015	0.38985	0.61015	0.14555
1156	0.755700	0.61015	0.38985	0.61015	0.14555
1157	0.755700	0.61015	0.38985	0.61015	0.14555
1158	0.755700	0.61015	0.38985	0.61015	0.14555
1159	0.755700	0.61015	0.38985	0.61015	0.14555
1160	0.755700	0.61015	0.38985	0.61015	0.14555
1161	0.755700	0.61015	0.38985	0.61015	0.14555
1162	0.755700	0.61015	0.38985	0.61015	0.14555
1163	0.755700	0.61015	0.38985	0.61015	0.14555
1164	0.755700	0.61015	0.38985	0.61015	0.14555
1165	0.755700	0.61015	0.38985	0.61015	0.14555
1166	0.755700	0.61015	0.38985	0.61015	0.14555
1167	0.755700	0.61015	0.38985	0.61015	0.14555
1168	0.755700	0.61015	0.38985	0.61015	0.14555
1169	0.755700	0.61015	0.38985	0.61015	0.14555
1170	0.755700	0.61015	0.38985	0.61015	0.14555
1171	0.755700	0.61015	0.38985	0.61015	0.14555
1172	0.755700	0.61015	0.38985	0.61015	0.14555
1173	0.755700	0.61015	0.38985	0.61015	0.14555
1174	0.755700	0.61015	0.38985	0.61015	0.14555
1175	0.755700	0.61015	0.38985	0.61015	0.14555
1176	0.755700	0.61015	0.38985	0.61015	0.14555
1177	0.755700	0.61015	0.38985	0.61015	0.14555
1178	0.755700	0.61015	0.38985	0.61015	0.14555
1179	0.755700	0.61015	0.38985	0.61015	0.14555
1180	0.755700	0.61015	0.38985	0.61015	0.14555
1181	0.755700	0.61015	0.38985	0.61015	0.14555
1182	0.755700	0.61015	0.38985	0.61015	0.14555
1183	0.755700	0.61015	0.38985	0.61015	0.14555
1184	0.755700	0.61015	0.38985	0.61015	0.14555
1185	0.755700	0.61015	0.38985	0.61015	0.14555
1186	0.755700	0.61015	0.38985	0.61015	0.14555
1187	0.755700	0.61015	0.38985	0.61015	0.14555
1188	0.755700	0.61015	0.38985	0.61015	0.14555
1189	0.755700	0.61015	0.38985	0.61015	0.14555
1190	0.755700	0.61015	0.38985	0.61015	0.14555
1191	0.755700	0.61015	0.38985	0.61015	0.14555
1192	0.755700	0.61015	0.38985	0.61015	0.14555
1193	0.755700	0.61015	0.38985	0.61015	0.14555
1194	0.755700	0.61015	0.38985	0.61015	0.14555
1195	0.755700	0.61015	0.38985	0.61015	0.14555
1196	0.755700	0.61015	0.38985	0.61015	0.14555
1197	0.755700	0.61015	0.38985	0.61015	0.14555
1198	0.755700	0.61015	0.38985	0.61015	0.14555
1199	0.755700	0.61015	0.38985	0.61015	0.14555
1200	0.755700	0.61015	0.38985	0.61015	0.14555
1201	0.755700	0.61015	0.38985	0.61015	0.14555
1202	0.755700	0.61015	0.38985	0.61015	0.14555
1203	0.755700	0.61015	0.38985	0.61015	0.14555
1204	0.755700	0.61015	0.38985	0.61015	0.14555
1205	0.755700	0.61015	0.38985	0.61015	0.14555
1206	0.755700	0.61015	0.38985	0.61015	0.14555
1207	0.755700	0.61015	0.38985	0.61015	0.14555
1208	0.755700	0.61015	0.38985	0.61015	0.14555
1209	0.755700	0.61015	0.38985	0.61015	0.14555
1210	0.755700	0.61015	0.38985	0.61015	0.14555
1211	0.755700	0.61015	0.38985	0.61015	0.14555
1212	0.755700	0.61015	0.38985	0.61015	0.14555
1213	0.755700	0.61015	0.38985	0.61015	0.14555
1214	0.755700	0.61015	0.38985	0.61015	0.14555
1215	0.755700	0.61015	0.38985	0.61015	0.14555
1216	0.755700	0.61015	0.38985	0.61015	0.14555
1217	0.755700	0.61015	0.38985	0.61015	0.14555
1218	0.755700	0.61015	0.38985	0.61015	0.14555
1219	0.755700	0.61015	0.38985	0.61015	0.14555
1220	0.755700	0.61015	0.38985	0.61015	0.14555
1221	0.755700	0.61015	0.38985	0.61015	0.14555
1222	0.755700	0.61015	0.38985	0.61015	0.14555
1223	0.755700	0.61015	0.38985	0.61015	0.14555
1224	0.755700	0.61015	0.38985	0.61015	0.14555
1225	0.755700	0.61015	0.38985	0.61015	0.14555
1226	0.755700	0.61015	0.38985	0.61015	0.14555
1227	0.755700	0.61015	0.38985	0.61015	0.14555
1228	0.755700	0.61015	0.38985	0.61015	0.14555
1229	0.755700	0.61015	0.38985	0.61015	0.14555
1230	0.755700	0.61015	0.38985	0.61015	0.14555
1231	0.755700	0.61015	0.38985	0.61015	0.14555
1232	0.755700	0.61015	0.38985	0.61015	0.14555
1233	0.755700	0.61015	0.38985	0.61015	0.14555
1234	0.755700	0.61015	0.38985	0.61015	0.14555
1235	0.755700	0.61015	0.38985	0.61015	0.14555
1236	0.755700	0.61015	0.38985	0.61015	0.14555
1237	0.755700	0.61015	0.38985	0.61015	0.14555
1238	0.755700	0.61015	0.38985	0.61015	0.14555
1239	0.755700	0.61015	0.38985	0.61015	0.14555
1240	0.755700	0.61015	0.38985	0.61015	0.14555
1241	0.755700	0.61015	0.38985	0.61015	0.14555
1242	0.755700	0.61015	0.38985	0.61015	0.14555
1243	0.755700	0.61015	0.38985	0.61015	0.14555
1244	0.755700	0.61015	0.38985	0.61015	0.14555
1245	0.755700	0.61015	0.38985	0.61015	0.14555
1246	0.755700	0.61015	0.38985	0.61015	0.14555
1247	0.755700	0.61015	0.38985	0.61015	0.14555
1248	0.755700	0.61015	0.38985	0.61015	0.14555
1249	0.755700	0.61015	0.38985	0.61015	0.14555
1250	0.755700	0.61015	0.38985	0.61015	0.14555
1251	0.755700	0.61015	0.38985	0.61015	0.14555
1252	0.755700	0.61015	0.38985	0.61015	0.14555
1253	0.755700	0.61015	0.38985	0.61015	0.14555
1254	0.755700	0.61015	0.38985	0.61015	0.14555
1255	0.755700	0.61015	0.38985	0.61015	0.14555
1256	0.755700	0.61015	0.38985	0.61015	0.14555
1257	0.755700	0.61015	0.38985	0.61015	0.14555
1258	0.755700	0.61015	0.38985	0.61015	0.14555
1259	0.755700	0.61015	0.38985	0.61015	0.14555
1260	0.755700	0.61015	0.38985	0.61015	0.14555
1261	0.755700	0.61015	0.38985	0.61015	0.14555
1262	0.755700	0.61015	0.38985	0.61015	0.14555
1263	0.755700	0.61015	0.38985	0.61015	0.14555
1264	0.755700	0.61015	0.38985	0.61015	0.14555
1265	0.755700	0.61015	0.38985	0.61015	0.14555
1266	0.755700	0.61015	0.38985	0.61015	0.14555
1267	0.755700	0.61015	0.38985	0.61015	0.14555
1268	0.755700	0.61015	0.38985	0.61015	0.14555
1269	0.755700	0.61015	0.38985	0.61015	0.14555
1270	0.755700	0.61015	0.38985	0.61015	0.14555
1271	0.755700	0.61015	0.38985	0.61015	0.14555
1272	0.755700	0.61015	0.38985	0.61015	0.14555
1273	0.755700	0.61015	0.38985	0.61015	0.14555
1274	0.755700	0.61015	0.38985	0.61015	0.14555
1275	0.755700	0.61015	0.38985	0.61015	0.14555
1276	0.755700	0.61015	0.38985	0.61015	0.14555
1277	0.755700	0.61015	0.38985	0.61015	0.14555
1278	0.755700	0.61015	0.38985	0.61015	0.14555
1279	0.755700	0.61015	0.38985	0.61015	0.14555
1280	0.755700	0.61015	0.38985	0.61015	0.14555
1281	0.755700	0.61015	0.38985	0.61015	0.14555
1282	0.755700	0.61015	0.38985	0.61015	0.14555
1283	0.755700	0.61015	0.38985	0.61015	0.14555
1284	0.755700	0.61015	0.38985	0.61015	0.14555
1285	0.755700	0.61015	0.38985	0.61015	0.14555
1286	0.755700	0.61015	0.38985	0.61015	0.14555
1287	0.755700	0.61015	0.38985	0.61015	0.14555
1288	0.755700	0.61015	0.38985	0.61015	0.14555
1289	0.755700	0.61015	0.38985	0.61015	0.14555
1290	0.755700	0.61015	0.38985	0.61015	0.14555
1291	0.755700	0.61015	0.38985	0.61015	0.14555
1292	0.755700	0.61015	0.38985	0.61015	0.14555
1293	0.755700	0.61015	0.38985	0.61015	0.14555
1294	0.755700	0.61015	0.38985	0.61015	0.14555
1295	0.755700	0.61015	0.38985	0.61015	0.14555
1296	0.755700	0.61015	0.38985	0.61015	0.14555
1297	0.755700	0.61015	0.38985	0.61015	0.14555
1298	0.755700	0.61015	0.38985	0.61015	0.14555
1299	0.755700	0.61015	0.38985	0.61015	0.14555
1300	0.755700	0.61015	0.38985	0.61015	0.14555
1301	0.755700	0.61015	0.38985	0.61015	0.14555
1302	0.755700	0.61015	0.38985	0.61015	0.14555
1303	0.755700	0.61015	0.38985	0.61015	0.14555
1304	0.755700	0.61015	0.38985	0.61015	0.14555
1305	0.755700	0.61015	0.38985	0.61015	0.14555
1306	0.755700	0.61015	0.38985	0.61015	0.14555
1307	0.755700	0.61015	0.38985	0.61015	0.14555
1308	0.755700	0.61015	0.38985	0.61015	0.14555
1309	0.755700	0.61015	0.38985	0.61015	0.14555
1310	0.755700	0.61015	0.38985	0.61015	0.14555
1311	0.755700	0.61015	0.38985	0.61015	0.14555
1312	0.755700	0.61015	0.38985	0.61015	0.14555
1313	0.755700	0.61015	0.38985	0.61015	0.14555
1314	0.755700	0.61015	0.38985	0.61015	0.14555
1315	0.755700	0.61015	0.38985	0.61015	0.14555
1316	0.755700	0.61015	0.38985	0.61015	0.14555
1317	0.755700	0.61015	0.38985	0.61015	0.14555
1318	0.755700	0.61015	0.38985	0.61015	0.14555
1319	0.755700	0.61015	0.38985	0.61015	0.14555
1320	0.755700	0.61015	0.38985	0.61015	0.14555
1321	0.755700	0.61015	0.38985	0.61015	0.14555
1322	0.755700	0.61015	0.38985	0.61015	0.14555
1323	0.755700	0.61015	0.38985	0.61015	0.14555
1324	0.755700	0.61015	0.38985	0.61015	0.14555
1325	0.755700	0.61015	0.38985	0.61015	0.14555
1326	0.755700	0.61015	0.38985	0.61015	0.14555
1327	0.755700	0.61015	0.38985	0.61015	0.14555
1328	0.755700	0.61015	0.38985	0.61015	0.14555
1329	0.755700	0.61015	0.38985	0.61015	0.14555
1330	0.755700	0.61015	0.38985	0.61015	0.14555
1331	0.755700	0.61015	0.38985	0.61015	0.14555
1332	0.755700	0.61015	0.38985	0.61015	0.14555
1333	0.755700	0.61015	0.38985	0.61015	0.14555
1334	0.755700	0.61015	0.38985	0.61015	0.14555
1335	0.755700	0.61015	0.38985	0.61015	0.14555
1336	0.755700	0.61015	0.38985	0.61015	0.14555
1337	0.755700	0.61015	0.38985	0.61015	0.14555
1338	0.755700	0.61015	0.38985	0.61015	0.14555
1339	0.755700	0.61015	0.38985	0.61015	0.14555
1340	0.755700	0.61015	0.38985	0.61015	0.14555
1341	0.755700	0.61015	0.38985	0.61015	0.14555
1342	0.755700	0.61015	0.38985	0.61015	0.14555
1343	0.755700	0.61015	0.38985	0.61015	0.14555
1344	0.755700	0.61015	0.38985	0.61015	0.14555
1345	0.755700	0.61015	0.38985	0.61015	0.14555
1346	0.755700	0.61015	0.38985	0.61015	0.14555
1347	0.755700	0.61015	0.38985	0.61015	0.14555
1348	0.755700	0.61015	0.38985	0.61015	0.14555
1349	0.755700	0.61015	0.38985	0.61015	0.14555
1350	0.755700	0.61015	0.38985	0.61015	0.14555
1351	0.755700	0.61015	0.38985	0.61015	0.14555
1352	0.755700	0.61015	0.38985	0.61015	0.14555
1353	0.755700	0.61015	0.38985	0.61015	0.14555
1354	0.755700	0.61015	0.38985	0.61015	0.14555
1355	0.755700	0.61015	0.38985	0.61015	0.14555
1356	0.755700	0.61015	0.38985	0.61015	0.14555
1357	0.755700	0.61015	0.38985	0.61015	0.14555
1358	0.755700	0.61015	0.38985	0.61015	0.14555
1359	0.755700	0.61015	0.38985	0.61015	0.14555
1360	0.755700	0.61015	0.38985	0.61015	0.14555
1361	0.755700	0.61015	0.38985	0.61015	0.14555
1362	0.755700	0.61015	0.38985	0.61015	0.14555
1363	0.755700	0.61015	0.38985	0.61015	0.14555
1364	0.755700	0.61015	0.38985	0.61015	0.14555
1365	0.755700	0.61015	0.38985	0.61015	0.14555
1366	0.755700	0.61015	0.38985	0.61015	0.14555
1367	0.755700	0.61015	0.38985	0.61015	0.14555
1368	0.755700	0.61015	0.38985	0.61015	0.14555
1369	0.755700	0.61015	0.38985	0.61015	0.14555
1370	0.755700	0.61015	0.38985	0.61015	0.14555
1371	0.755700	0.61015	0.38985	0.61015	0.14555
1372	0.755700	0.61015	0.38985	0.61015	0.14555
1373	0.755700	0.61015	0.38985	0.61015	0.14555
1374	0.755700	0.61015	0.38985	0.61015	0.14555
1375	0.755700	0.61015	0.38985	0.61015	0.14555
1376	0.755700	0.61015	0.38985	0.61015	0.14555
1377	0.755700	0.61015	0.38985	0.61015	0.14555
1378	0.755700	0.61015	0.38985	0.61015	0.14555
1379	0.755700	0.61015	0.38985	0.61015	0.14555
1380	0.755700	0.61015	0.38985	0.61015	0.14555
1381	0.755700	0.61015	0.38985	0.61015	0.14555
1382	0.755700	0.61015	0.38985	0.61015	0.14555
1383	0.755700	0.61015	0.38985	0.61015	0.14555
1384	0.755700	0.61015	0.38985	0.61015	0.14555
1385	0.755700	0.61015	0.38985	0.61015	0.14555
1386	0.755700	0.61015	0.38985	0.61015	0.14555
1387	0.755700	0.61015	0.38985	0.61015	0.14555
1388	0.755700	0.61015	0.38985	0.61015	0.14555
1389	0.755700	0.61015	0.38985	0.61015	0.14555
1390	0.755700	0.61015	0.38985	0.61015	0.14555
1391	0.755700	0.61015	0.38985	0.61015	0.14555
1392	0.755700	0.61015	0.38985	0.61015	0.14555
1393	0.755700	0.61015	0.38985	0.61015	0.14555
1394	0.755700	0.61015	0.38985	0.61015	0.14555
1395	0.755700	0.61015	0.38985	0.61015	0.14555
1396	0.755700	0.61015	0.38985	0.61015	0.14555
1397	0.755700	0.61015	0.38985	0.61015	0.14555
1398	0.755700	0.61015	0.38985	0.61015	0.14555
1399	0.755700	0.61015	0.38985	0.61015	0.14555
1400	0.755700	0.61015	0.38985	0.61015	0.14555
1401	0.755700	0.61015	0.38985	0.61015	0.14555
1402	0.755700	0.61015	0.38985	0.61015	0.14555
1403	0.755700	0.61015	0.38985	0.61015	0.14555
1404	0.755700	0.61015	0.38985	0.61015	0.14555
1405	0.755700	0.61015	0.38985	0.61015	0.14555
1406	0.755700	0.61015	0.38985	0.61015	0.14555
1407	0.755700	0.61015	0.38985	0.61015	0.14555
1408	0.755700	0.61015	0.38985	0.61015	0.14555
1409	0.755700	0.61015	0.38985	0.61015	0.14555
1410	0.755700	0.61015	0.38985	0.61015	0.14555
1411	0.755700	0.61015	0.38985	0.61015	0.14555
1412	0.755700	0.61015	0.38985	0.61015	0.14555
1413	0.755700	0.61015	0.38985	0.61015	0.14555
1414	0.755700	0.61015	0.38985	0.61015	0.14555
1415	0.755700	0.61015	0.38985	0.61015	0.14555
1416	0.755700	0.61015	0.38985	0.61015	0.14555
1417	0.755700	0.61015	0.38985	0.61015	0.14555
1418	0.755700	0.61015	0.38985	0.61015	0.14555
1419	0.755700	0.61015	0.38985	0.61015	0.14555
1420	0.755700	0.61015	0.38985	0.61015	0.14555
1421	0.755700	0.61015	0.38985	0.61015	0.14555
1422	0.755700	0.61015	0.38985	0.61015	0.14555
1423	0.755700	0.61015	0.38985	0.61015	0.14555
1424	0.755700	0.61015	0.38985	0.61015	0.14555
1425	0.755700	0.61015	0.38985	0.61015	0.14555
1426	0.755700	0.61015	0.38985	0.61015	0.14555
1427	0.755700	0.61015	0.38985	0.61015	0.14555
1428	0.755700	0.61015	0.38985	0.61015	0.14555
1429	0.755700	0.61015	0.38985	0.61015	0.14555
1430	0.755700	0.61015	0.38985	0.61015	0.14555
1431	0.755700	0.61015	0.38985	0.61015	0.14555
1432	0.755700	0.61015	0.38985	0.61015	0.14555
1433	0.755700	0.61015	0.38985	0.61015	0.14555
1434	0.755700	0.61015	0.38985	0.61015	0.14555
1435	0.755700	0.61015	0.38985	0.61015	0.14555
1436	0.755700	0.61015	0.38985	0.61015	0.14555
1437	0.755700	0.61015	0.38985	0.61015	0.14555
1438	0.755700	0.61015	0.38985	0.61015	0.14555
1439	0.755700	0.61015	0.38985	0.61015	0.14555
1440	0.755700	0.61015	0.38985	0.61015	0.14555
1441	0.755700	0.61015	0.38985	0.61015	0.14555
1442	0.755700	0.61015	0.38985	0.61015	0.14555
1443	0.755700	0.61015	0.38985	0.61015	0.14555
1444	0.755700	0.61015	0.38985	0.61015	0.14555
1445	0.755700	0.61015	0.38985	0.61015	0.14555
1446	0.755700	0.61015	0.38985	0.61015	0.14555
1447	0.755700	0.61015	0.38985	0.61015	0.14555
1448	0.755700	0.61015	0.38985	0.61015	0.14555
1449	0.755700	0.61015	0.38985	0.61015	0.14555
1450	0.755700	0.61015	0.38985	0.61015	0.14555
1451	0.755700	0.61015	0.38985	0.61015	0.14555
1452	0.755700	0.61015	0.38985	0.61015	0.14555
1453	0.755700	0.61015	0.38985	0.61015	0.14555
1454	0.755700	0.61015	0.38985	0.61015	0.14555
1455	0.755700	0.61015	0.38985	0.61015	0.14555
1456	0.755700	0.61015	0.38985	0.61015	0.14555
1457	0.755700	0.61015	0.38985	0.61015	0.14555
1458	0.755700	0.61015	0.38985	0.61015	0.14555
1459	0.755700	0.61015	0.38985	0.61015	0.14555
1460	0.755700	0.61015	0.38985	0.61015	0.14555
1461	0.755700	0.61015	0.38985	0.61015	0.14555
1462	0.755700	0.61015	0.38985	0.61015	0.14555
1463	0.755700	0.61015	0.38985	0.61015	0.14555
1464	0.755700	0.61015	0.38985	0.61015	0.14555
1465	0.755700	0.61015	0.38985	0.61015	0.14555
1466	0.755700	0.61015	0.38985	0.61015	0.14555
1467	0.755700	0.61015	0.38985	0.61015	0.14555
1468	0.755700	0.61015	0.38985	0.61015	0.14555
1469	0.755700	0.61015	0.38985	0.61015	0.14555
1470	0.755700	0.61015	0.38985	0.61015	0.14555
1471	0.755700	0.61015	0.38985	0.61015	0.14555
1472	0.755700	0.61015	0.38985	0.61015	0.14555
1473	0.755700	0.61015	0.38985	0.61015	0.14555
1474	0.755700	0.61015	0.38985	0.61015	0.14555
1475	0.755700	0.61015	0.38985	0.61015	0.14555
1476	0.755700	0.61015	0.38985	0.61015	0.14555
1477	0.755700	0.61015	0.38985	0.61015	0.14555
1478	0.755700	0.61015	0.38985	0.61015	0.14555
1479	0.755700	0.61015	0.38985	0.61015	0.14555
1480	0.755700	0.61015	0.38985	0.61015	0.14555
1481	0.755700	0.61015	0.38985	0.61015	0.14555
1482	0.755700	0.61015	0.38985	0.61015	0.14555
1483	0.755700	0.61015	0.38985	0.61015	0.14555
1484	0.755700	0.61015	0.38985	0.61015	0.14555
1485	0.755700	0.61015	0.38985	0.61015	0.14555
1486	0.755700	0.61015	0.38985	0.61015	0.14555
1487	0.755700	0.61015	0.38985	0.61015	0.14555
1488	0.755700	0.61015	0.38985	0.61015	0.14555
1489	0.755700	0.61015	0.38985	0.61015	0.14555
1490	0.755700	0.61015	0.38985	0.61015	0.14555
1491	0.755700	0.61015	0.38985	0.61015	0.14555
1492	0.755700	0.61015	0.38985	0.61015	0.14555
1493	0.755700	0.61015	0.38985	0.61015	0.14555
1494	0.755700	0.61015	0.38985	0.61015	0.14555
1495	0.755700	0.61015	0.38985	0.61015	0.14555
1496	0.755700	0.61015	0.38985	0.61015	0.14555
1497	0.755700	0.61015	0.38985	0.61015	0.14555
1498	0.755700	0.61015	0.38985	0.61015	0.14555
1499	0.755700	0.61015	0.38985	0.61015	0.14555
1500	0.755700	0.61015	0.38985	0.61015	0.14555
1501	0.755700	0.61015	0.38985	0.61015	0.14555
1502	0.755700	0.61015	0.38985	0.61015	0.14555
1503	0.755700	0.61015	0.38985	0.61015	0.14555
1504	0.755700	0.61015	0.38985	0.61015	0.14555
1505	0.755700	0.61015	0.38985	0.61015	0.14555
1506	0.755700	0.61015	0.38985	0.61015	0.14555
1507	0.755700	0.61015	0.38985	0.61015	0.14555
1508	0.755700	0.61015	0.38985	0.61015	0.14555
1509	0.755700	0.61015	0.38985	0.61015	0.14555
1510	0.755700	0.61015	0.38985	0.61015	0.14555
1511	0.755700	0.61015	0.38985	0.61015	0.14555
1512	0.755700	0.61015	0.38985	0.61015	0.14555
1513	0.755700	0.61015	0.38985	0.61015	0.14555
1514	0.755700	0.61015	0.38985	0.61015	0.14555
1515	0.755700	0.61015	0.38985	0.61015	0.14555
1516	0.755700	0.61015	0.38985	0.61015	0.14555
1517	0.755700	0.61015	0.38985	0.61015	0.14555
1518	0.755700	0.61015	0.38985	0.61015	0.14555
1519	0.755700	0.61015	0.38985	0.61015	0.14555
1520	0.755700	0.61015	0.38985	0.61015	0.14555
1521	0.755700	0.61015	0.38985	0.61015	0.14555
1522	0.755700	0.61015	0.38985	0.61015	0.14555
1523	0.755700	0.61015	0.38985	0.61015	0.14555
1524	0.755700	0.61015	0.38985	0.61015	0.14555
1525	0.755700	0.61015	0.38985	0.61015	0.14555
1526	0.755700	0.61015	0.38985	0.61015	0.14555
1527	0.755700	0.61015	0.38985	0.61015	0.14555
1528	0.755700	0.61015	0.38985	0.61015	0.14555
1529	0.755700	0.61015	0.38985	0.61015	0.14555
1530	0.755700	0.61015	0.38985	0.61015	0.14555
1531	0.755700	0.61015	0.38985	0.61015	0.14555
1532	0.755700	0.61015	0.38985	0.61015	0.14555
1533	0.755700	0.61015	0.38985	0.61015	0.14555
1534	0.755700	0.61015	0.38985	0.61015	0.14555
1535	0.755700	0.61015	0.38985	0.61015	0.14555
1536	0.755700	0.61015	0.38985	0.61015	0.14555
1537	0.755700	0.61015	0.38985	0.61015	0.14555
1538	0.755700	0.61015	0.38985	0.61015	0.14555
1539	0.755700	0.61015	0.38985	0.61015	0.14555
1540	0.755700	0.61015	0.38985	0.61015	0.14555
1541	0.755700	0.61015	0.38985	0.61015	0.14555
1542	0.755700	0.61015	0.38985	0.61015	0.14555
1543	0.755700	0.61015	0.38985	0.61015	0.14555
1544	0.755700	0.61015	0.38985	0.61015	0.14555
1545	0.755700	0.61015	0.38985	0.61015	0.14555
1546	0.755700	0.61015	0.38985	0.61015	0.14555
1547	0.755700	0.61015	0.38985	0.61015	0.14555
1548	0.755700	0.61015	0.38985	0.61015	0.14555
1549	0.755700	0.61015	0.38985	0.61015	0.14555
1550	0.755700	0.61015	0.38985	0.61015	0.14555
1551	0.755700	0.61015	0.38985	0.61015	0.14555
1552	0.755700	0.61015	0.38985	0.61015	0.14555
1553	0.755700	0.61015	0.38985	0.61015	0.14555
1554	0.755700	0.61015	0.38985	0.61015	0.14555
1555	0.755700	0.61015	0.38985	0.61015	0.14555
1556	0.755700	0.61015	0.38985	0.61015	0.14555
1557	0.755700	0.61015	0.38985	0.61015	0.14555
1558	0.755700	0.61015	0.38985	0.61015	0.14555
1559	0.755700	0.61015	0.38985	0.61015	0.14555
1560	0.755700	0.61015	0.38985	0.61015	0.14555
1561	0.755700	0.61015	0.38985	0.61015	0.14555
1562	0.755700	0.61015	0.38985	0.61015	0.14555
1563	0.755700	0.61015	0.38985	0.61015	0.14555
1564	0.755700	0.61015	0.38985	0.61015	0.14555
1565	0.755700	0.61015	0.38985	0.61015	0.14555
1566	0.755700	0.61015	0.38985	0.61015	0.14555
1567	0.755700	0.61015	0.38985	0.61015	0.14555
1568	0.755700	0.61015	0.38985	0.61015	0.14555
1569	0.755700	0.61015	0.38985	0.61015	0.14555
1570	0.755700	0.61015	0.38985	0.61015	0.14555
1571	0.755700	0.61015	0.38985	0.61015	0.14555
1572	0.755700	0.61015	0.38985	0.61015	0.14555
1573	0.755700	0.61015	0.38985	0.61015	0.14555
1574	0.755700	0.61015	0.38985	0.61015	0.14555
1575	0.755700	0.61015	0.38985	0.61015	0.14555
1576	0.755700	0.61015	0.38985	0.61015	0.14555
1577	0.755700	0.61015	0.38985	0.61015	0.14555
1578	0.755700	0.61015	0.38985	0.61015	0.14555
1579	0.755700	0.61015	0.38985	0.61015	0.14555
1580	0.755700	0.61015	0.38985	0.61015	0.14555
1581	0.755700	0.61015	0.38985	0.61015	0.14555
1582	0.755700	0.61015	0.38985	0.61015	0.14555
1583	0.755700	0.61015	0.38985	0.61015	0.14555
1584	0.755700	0.61015	0.38985	0.61015	0.14555
1585	0.755700	0.61015	0.38985	0.61015	0.14555
1586	0.755700	0.61015	0.38985	0.61015	0.14555
1587	0.755700	0.61015	0.38985	0.61015	0.14555
1588	0.755700	0.61015	0.38985	0.61015	0.14555
1589	0.755700	0.61015	0.38985	0.61015	0.14555
1590	0.755700	0.61015	0.38985	0.61015	0.14555
1591	0.755700	0.61015	0.38985	0.61015	0.14555
1592	0.755700	0.61015	0.38985	0.61015	0.14555
1593	0.755700	0.61015	0.38985	0.61015	0.14555
1594	0.755700	0.61015	0.38985	0.61015	0.14555
1595	0.755700	0.61015	0.38985	0.61015	0.14555
1596	0.755700	0.61015	0.38985	0.61015	0.14555
1597	0.755700	0.61015	0.38985	0.61015	0.14555
1598	0.755700	0.61015	0.38985	0.61015	0.14555
1599	0.755700	0.61015	0.38985	0.61015	0.14555
1600	0.755700	0.61015	0.38985	0.61015	0.14555
1601	0.755700	0.61015	0.38985	0.61015	0.14555
1602	0.755700	0.61015	0.38985	0.61015	0.14555
1603	0.755700	0.61015	0.38985	0.61015	0.14555
1604	0.755700	0.61015	0.38985	0.61015	0.14555
1605	0.755700	0.61015	0.38985	0.61015	0.14555
1606	0.755700	0.61015	0.38985	0.61015	0.14555
1607	0.755700	0.61015	0.38985	0.61015	0.14555
1608	0.755700	0.61015	0.38985	0.61015	0.14555
1609	0.755700	0.61015	0.38985	0.61015	0.14555
1610	0.755700	0.61015	0.38985	0.61015	0.14555
1611	0.755700	0.61015	0.38985	0.61015	0.14555
1612	0.755700	0.61015	0.38985	0.61015	0.14555
1613	0.755700	0.61015	0.38985	0.61015	0.14555
1614	0.755700	0.61015	0.38985	0.61015	0.14555
1615	0.755700	0.61015	0.38985	0.61015	0.14555
1616	0.755700	0.61015	0.38985	0.61015	0.14555
1617	0.755700	0.61015	0.38985	0.61015	0.14555
1618	0.755700	0.61015	0.38985	0.61015	0.14555
1619	0.755700	0.61015	0.38985	0.61015	0.14555
1620	0.755700	0.61015	0.38985	0.61015	0.14555
1621	0.755700	0.61015	0.38985	0.61015	0.14555
1622	0.755700	0.61015	0.38985	0.61015	0.14555
1623	0.755700	0.61015	0.38985	0.61015	0.14555
1624	0.755700	0.61015	0.38985	0.61015	0.14555
1625	0.755700	0.61015	0.38985	0.61015	0.14555
1626	0.755700	0.61015	0.38985	0.61015	0.14555
1627	0.755700	0.61015	0.38985	0.61015	0.14555
1628	0.755700	0.61015	0.38985	0.61015	0.14555
1629	0.755700	0.61015	0.38985	0.61015	0.14555
1630	0.755700	0.61015	0.38985	0.61015	0.14555
1631	0.755700	0.61015	0.38985	0.61015	0.14555
1632	0.755700	0.61015	0.38985	0.61015	0.14555
1633	0.755700	0.61015	0.38985	0.61015	0.14555
1634	0.755700	0.61015	0.38985	0.61015	0.14555
1635	0.755700	0.61015	0.38985	0.61015	0.14555
1636	0.755700	0.61015	0.38985	0.61015	0.14555
1637	0.755700	0.61015	0.38985	0.61015	0.14555
1638	0.755700	0.61015	0.38985	0.61015	0.14555
1639	0.755700	0.61015	0.38985	0.61015	0.14555
1640	0.755700	0.61015	0.38985	0.61015	0.14555
1641	0.755700	0.61015	0.38985	0.61015	0.14555
1642	0.755700	0.61015	0.38985	0.61015	0.14555
1643	0.755700	0.61015	0.38985	0.61015	0.14555
1644	0.755700	0.61015	0.38985	0.61015	0.14555
1645	0.755700	0.61015	0.38985	0.61015	0.14555
1646	0.755700	0.61015	0.38985	0.61015	0.14555
1647	0.755700	0.61015	0.38985	0.61015	0.14555
1648	0.755700	0.61015	0.38985	0.61015	0.14555
1649	0.755700	0.61015	0.38985	0.61015	0.14555
1650	0.755700	0.61015	0.38985	0.61015	0.14555
1651	0.755700	0.61015	0.38985	0.61015	0.14555
1652	0.755700	0.61015	0.38985	0.61015	0.14555
1653	0.755700	0.61015	0.38985	0.61015	0.14555
1654	0.755700	0.61015	0.38985	0.61015	0.14555
1655	0.755700	0.61015	0.38985	0.61015	0.14555
1656	0.755700	0.61015	0.38985	0.61015	0.14555
1657	0.755700	0.61015	0.38985	0.61015	0.14555
1658	0.755700	0.61015	0.38985	0.61015	0.14555
1659	0.755700	0.61015	0.38985	0.61015	0.14555
1660	0.755700	0.61015	0.38985	0.61015	0.14555
1661	0.755700	0.61015	0.38985	0.61015	0.14555
1662	0.755700	0.61015	0.38985	0.61015	0.14555
1663	0.755700	0.61015	0.38985	0.61015	0.14555
1664	0.755700	0.61015	0.38985	0.61015	0.14555
1665	0.755700	0.61015	0.38985	0.61015	0.14555
1666	0.755700	0.61015	0.38985	0.61015	0.14555
1667	0.755700	0.61015	0.38985	0.61015	0.14555
1668	0.755700	0.61015	0.38985	0.61015	0.14555
1669	0.755700	0.61015	0.38985	0.61015	0.14555
1670	0.755700	0.61015	0.38985	0.61015	0.14555
1671	0.755700	0.61015	0.38985	0.61015	0.14555
1672	0.755700	0.61015	0.38985	0.61015	0.14555
1673	0.755700	0.61015	0.38985	0.61015	0.14555
1674	0.755700	0.61015	0.38985	0.61015	0.14555
1675	0.755700	0.61015	0.38985	0.61015	0.14555
1676	0.755700	0.61015	0.38985	0.61015	0.14555
1677	0.755700	0.61015	0.38985	0.61015	0.14555
1678	0.755700	0.61015	0.38985	0.61015	0.14555
1679	0.755700	0.61015	0.38985	0.61015	0.14555
1680	0.755700	0.61015	0.38985	0.61015	0.14555
1681	0.755700	0.61015	0.38985	0.61015	0.14555
1682	0.755700	0.61015	0.38985	0.61015	0.14555
1683	0.755700	0.61015	0.38985	0.61015	0.14555
1684	0.755700	0.61015	0.38985	0.61015	0.14555
1685	0.755700	0.61015	0.38985	0.61015	0.14555
1686	0.755700	0.61015	0.38985	0.61015	0.14555
1687	0.755700	0.61015	0.38985	0.61015	0.14555
1688	0.755700	0.61015	0.38985	0.61015	0.14555
1689	0.755700	0.61015	0.38985	0.61015	0.14555
1690	0.755700	0.61015	0.38985	0.61015	0.14555
1691	0.755700	0.61015	0.38985	0.61015	0.14555
1692	0.755700	0.61015	0.38985	0.61015	0.14555
1693	0.755700	0.61015	0.38985	0.61015	0.14555
1694	0.755700	0.61015	0.38985	0.61015	0.14555
1695	0.755700	0.61015	0.38985	0.61015	0.14555
1696	0.755700	0.61015	0.38985	0.61015	0.14555
1697	0.755700	0.61015	0.38985	0.61015	0.14555
1698	0.755700	0.61015	0.38985	0.61015	0.14555
1699	0.755700	0.61015	0.38985	0.61015	0.14555
1700	0.755700	0.61015	0.38985	0.61015	0.14555
1701	0.755700	0.61015	0.38985	0.61015	0.14555
1702	0.755700	0.61015	0.38985	0.61015	0.14555
1703	0.755700	0.61015	0.38985	0.61015	0.14555
1704	0.755700	0.61015	0.38985	0.61015	0.14555
1705	0.755700	0.61015	0.38985	0.61015	0.14555
1706	0.755700	0.61015	0.38985	0.61015	0.14555
1707	0.755700	0.61015	0.38985	0.61015	0.14555
1708	0.755700	0.61015	0.38985	0.61015	0.14555
1709	0.755700	0.61015	0.38985	0.61015	0.14555
1710	0.755700	0.61015	0.38985	0.61015	0.14555
1711	0.755700	0.61015	0.38985	0.61015	0.14555
1712	0.755700	0.61015	0.38985	0.61015	0.14555
1713	0.755700	0.61015	0.38985	0.61015	0.14555
1714	0.755700	0.61015	0.38985	0.61015	0.14555
1715	0.755700	0.61015	0.38985	0.61015	0.14555
1716	0.755700	0.61015	0.38985	0.61015	0.14555
1717	0.755700	0.61015	0.38985	0.61015	0.14555
1718	0.755700	0.61015	0.38985	0.61015	0.14555
1719	0.755700	0.61015	0.38985	0.61015	0.14555
1720	0.755700	0.61015	0.38985	0.61015	0.14555
1721	0.755700	0.61015	0.38985	0.61015	0.14555
1722	0.755700	0.61015	0.38985	0.61015	0.14555
1723	0.755700	0.61015	0.38985	0.61015	0.14555
1724	0.755700	0.61015	0.38985	0.61015	0.14555
1725	0.755700	0.61015	0.38985	0.61015	0.14555
1726	0.755700	0.61015	0.38985	0.61015	0.14555
1727	0.755700	0.61015	0.38985	0.61015	0.14555
1728	0.755700	0.61015	0.38985	0.61015	0.14555
1729	0.755700	0.61015	0.38985	0.61015	0.14555
1730	0.755700	0.61015	0.38985	0.61015	0.14555
1731	0.755700	0.61015	0.38985	0.61015	0.14555
1732	0.755700	0.61015	0.38985	0.61015	0.14555
1733	0.755700	0.61015	0.38985	0.61015	0.14555
1734	0.755700	0.61015	0.38985	0.61015	0.14555
1735	0.755700	0.61015	0.38985	0.61015	0.14555
1736	0.755700	0.61015	0.38985	0.61015	0.14555
1737	0.755700	0.61015	0.38985	0.61015	0.14555
1738	0.755700	0.61015	0.38985	0.61015	0.14555
1739	0.755700	0.61015	0.38985	0.61015	0.14555
1740	0.755700	0.61015	0.38985	0.61015	0.14555
1741	0.755700	0.61015	0.38985	0.61015	0.14555
1742	0.755700	0.61015	0.38985	0.61015	0.14555
1743	0.755700	0.61015	0.38985	0.61015	0.14555
1744	0.755700	0.61015	0.38985	0.61015	0.14555
1745	0.755700	0.61015	0.38985	0.61015	0.14555
1746	0.755700	0.61015	0.38985	0.61015	0.14555
1747	0.755700	0.61015	0.38985	0.61015	0.14555
1748	0.755700	0.61015	0.38985	0.61015	0.14555
1749	0.755700	0.61015	0.38985	0.61015	0.14555
1750	0.755700	0.61015	0.38985	0.61015	0.14555
1751	0.755700	0.61015	0.38985	0.61015	0.14555
1752	0.755700	0.61015	0.38985	0.61015	0.14555
1753	0.755700	0.61015	0.38985	0.61015	0.14555
1754	0.755700	0.61015	0.38985	0.61015	0.14555
1755	0.755700	0.61015	0.38985	0.61015	0.14555
1756	0.755700	0.61015	0.38985	0.61015	0.14555
1757	0.755700	0.61015	0.38985	0.61015	0.14555
1758	0.755700	0.61015	0.38985	0.61015	0.14555
1759	0.755700	0.61015	0.38985	0.61015	0.14555
1760	0.755700	0.61015	0.38985	0.61015	0.14555
1761	0.755700	0.61015	0.38985	0.61015	0.14555
1762	0.755700	0.61015	0.38985	0.61015	0.14555
1763	0.755700	0.61015	0.38985	0.61015	0.14555
1764	0.755700	0.61015	0.38985	0.61015	0.14555
1765	0.755700	0.61015	0.38985	0.61015	0.14555
1766	0.755700	0.61015	0.38985	0.61015	0.14555
1767	0.755700	0.61015	0.38985	0.61015	0.14555
1768	0.755700	0.61015	0.38985	0.61015	0.14555
1769	0.755700	0.61015	0.38985	0.61015	0.14555
1770	0.755700	0.61015	0.38985	0.61015	0.14555
1771	0.755700	0.61015	0.38985	0.61015	0.14555
1772	0.755700	0.61015	0.38985	0.61015	0.14555
1773	0.755700	0.61015	0.38985	0.61015	0.14555
1774	0.755700	0.61015	0.38985	0.61015	0.14555
1775	0.755700	0.61015	0.38985	0.61015	0.14555
1776	0.755700	0.61015	0.38985	0.61015	0.14555
1777	0.755700	0.61015	0.38985	0.61015	0.14555
1778	0.755700	0.61015	0.38985	0.61015	0.14555
1779	0.755700	0.61015	0.38985	0.61015	0.14555
1780	0.755700	0.61015	0.38985	0.61015	0.14555
1781	0.755700	0.61015	0.38985	0.61015	0.14555
1782	0.755700	0.61015	0.38985	0.61015	0.14555
1783	0.755700	0.61015	0.38985	0.61015	0.14555
1784	0.755700	0.61015	0.38985	0.61015	0.14555
1785	0.755700	0.61015	0.38985	0.61015	0.14555
1786	0.755700	0.61015	0.38985	0.61015	0.14555
1787	0.755700	0.61015	0.38985	0.61015	0.14555
1788	0.755700	0.61015	0.38985	0.61015	0.14555
1789	0.755700	0.61015	0.38985	0.61015	0.14555
1790	0.755700	0.61015	0.38985	0.61015	0.14555
1791	0.755700	0.61015	0.38985	0.61015	0.14555
1792	0.755700	0.61015	0.38985	0.61015	0.14555
1793	0.755700	0.61015	0.38985	0.61015	0.14555
1794	0.755700	0.61015	0.38985	0.61015	0.14555
1795	0.755700	0.61015	0.38985	0.61015	0.14555
1796	0.755700	0.61015	0.38985	0.61015	0.14555
1797	0.755700	0.61015	0.38985	0.61015	0.14555
1798	0.755700	0.61015	0.38985	0.61015	0.14555
1799	0.755700	0.61015	0.38985	0.61015	0.14555
1800	0.755700	0.61015	0.38985	0.61015	0.14555
1801	0.755700	0.61015	0.38985	0.61015	0.14555
1802	0.755700	0.61015	0.38985	0.61015	0.14555
1803	0.755700	0.61015	0.38985	0.61015	0.14555
1804	0.755700	0.61015	0.38985	0.61015	0.14555
1805	0.755700	0.61015	0.38985	0.61015	0.14555
1806	0.755700	0.61015	0.38985	0.61015	0.14555
1807	0.755700	0.61015	0.38985	0.61015	0.14555
1808	0.755700	0.61015	0.38985	0.61015	0.14555
1809	0.755700	0.61015	0.38985	0.61015	0.14555
1810	0.755700	0.61015	0.38985	0.61015	0.14555
1811	0.755700	0.61015	0.38985	0.61015	0.14555
1812	0.755700	0.61015	0.38985	0.61015	0.14555
1813	0.755700	0.61015	0.38985	0.61015	0.14555
1814	0.755700	0.61015	0.38985	0.61015	0.14555
1815	0.755700	0.61015	0.38985	0.61015	0.14555
1816	0.755700	0.61015	0.38985	0.61015	0.14555
1817	0.755700	0.61015	0.38985	0.61015	0.14555
1818	0.755700	0.61015	0.38985	0.61015	0.14555
1819	0.755700	0.61015	0.38985	0.61015	0.14555
1820	0.755700	0.61015	0.38985	0.61015	0.14555
1821	0.755700	0.61015	0.38985	0.61015	0.14555
1822	0.755700	0.61015	0.38985	0.61015	0.14555
1823	0.755700	0.61015	0.38985	0.61015	0.14555
1824	0.755700	0.61015	0.38985	0.61015	0.14555
1825	0.755700	0.61015	0.38985	0.61015	0.14555
1826	0.755700	0.61015	0.38985	0.61015	0.14555
1827	0.755700	0.61015	0.38985	0.61015	0.14555
1828	0.755700	0.61015	0.38985	0.61015	0.14555
1829	0.755700	0.61015	0.38985	0.61015	0.14555
1830	0.755700	0.61015	0.38985	0.61015	0.14555
1831	0.755700	0.61015	0.38985	0.61015	0.14555
1832	0.755700	0.61015	0.38985	0.61015	0.14555
1833	0.755700	0.61015	0.38985	0.61015	0.14555
1834	0.755700	0.61015	0.38985	0.61015	0.14555
1835	0.755700	0.61015	0.38985	0.61015	0.14555
1836	0.755700	0.61015	0.38985	0.61015	0.14555
1837	0.755700	0.61015	0.38985	0.61015	0.14555
1838	0.755700	0.61015	0.38985	0.61015	0.14555
1839	0.755700	0.61015	0.38985	0.61015	0.14555
1840	0.755700	0.61015	0.38985	0.61015	0.14555
1841	0.755700	0.61015	0.38985	0.61015	0.14555
1842	0.755700	0.61015	0.38985	0.61015	0.14555
1843	0.755700	0.61015	0.38985	0.61015	0.14555
1844	0.755700	0.61015	0.38985	0.61015	0.14555
1845	0.755700	0.61015	0.38985	0.61015	0.14555
1846	0.755700	0.61015	0.38985	0.61015	0.14555
1847	0.755700	0.61015	0.38985	0.61015	0.14555
1848	0.755700	0.61015	0.38985	0.61015	0.14555
1849	0.755700	0.61015	0.38985	0.61015	0.14555
1850	0.755700	0.61015	0.38985	0.61015	0.14555
1851	0.755700	0.61015	0.38985	0.61015	0.14555
1852	0.755700	0.61015	0.38985	0.61015	0.14555
1853	0.755700	0.61015	0.38985	0.61015	0.14555
1854	0.755700	0.61015	0.38985	0.61015	0.14555
1855	0.755700	0.61015	0.38985	0.61015	0.14555
1856	0.755700	0.61015	0.38985	0.61015	0.14555
1857	0.755700	0.61015	0.38985	0.61015	0.14555
1858	0.755700	0.61015	0.38985	0.61015	0.14555
1859	0.755700	0.61015	0.38985	0.61015	0.14555
1860	0.755700	0.61015	0.38985	0.61015	0.14555
1861	0.755700	0.61015	0.38985	0.61015	0.14555
1862	0.755700	0.61015	0.38985	0.61015	0.14555
1863	0.755700	0.61015	0.38985	0.61015	0.14555
1864	0.755700	0.61015	0.38985	0.61015	0.14555
1865	0.755700	0.61015	0.38985	0.61015	0.14555
1866	0.755700	0.61015	0.38985	0.61015	0.14555
1867	0.755700	0.61015	0.38985	0.61015	0.14555
1868	0.755700	0.61015	0.38985	0.61015	0.14555
1869	0.755700	0.61015	0.38985	0.61015	0.14555
1870	0.755700	0.61015	0.38985	0.61015	0.14555
1871	0.755700	0.61015	0.38985	0.61015	0.14555
1872	0.755700	0.61015	0.38985	0.61015	0.14555
1873	0.755700	0.61015	0.38985	0.61015	0.14555
1874	0.755700	0.61015	0.38985	0.61015	0.14555
1875	0.755700	0.61015	0.38985	0.61015	0.14555
1876	0.755700	0.61015	0.38985	0.61015	0.14555
1877	0.755700	0.61015	0.38985	0.61015	0.14555
1878	0.755700	0.61015	0.38985	0.61015	0.14555
1879	0.755700	0.61015	0.38985	0.61015	0.14555
1880	0.755700	0.61015	0.38985	0.61015	0.14555
1881	0.755700	0.61015	0.38985	0.61015	0.14555
1882	0.755700	0.61015	0.38985	0.61015	0.14555
1883	0.755700	0.61015	0.38985	0.61015	0.14555
1884	0.755700	0.61015	0.38985	0.61015	0.14555
1885	0.755700	0.61015	0.38985	0.61015	0.14555
1886	0.755700	0.61015	0.38985	0.61015	0.14555
1887	0.755700	0.61015	0.38985	0.61015	0.14555
1888	0.755700	0.61015	0.38985	0.61015	0.14555
1889	0.755700	0.61015	0.38985	0.61015	0.14555
1890	0.755700	0.61015	0.38985	0.61015	0.14555
1891	0.755700	0.61015	0.38985	0.61015	0.14555
1892	0.755700	0.61015	0.38985	0.61015	0.14555
1893	0.755700	0.61015	0.38985	0.61015	0.14555
1894	0.755700	0.61015	0.38985	0.61015	0.14555
1895	0.755700	0.61015	0.38985	0.61015	0.14555
1896	0.755700	0.61015	0.38985	0.61015	0.14555
1897	0.755700	0.61015	0.38985	0.61015	0.14555
1898	0.755700	0.61015	0.38985	0.61015	0.14555
1899	0.755700	0.61015	0.38985	0.61015	0.14555
1900	0.755700	0.61015	0.38985	0.61015	0.14555
1901	0.755700	0.61015	0.38985	0.61015	0.14555
1902	0.755700	0.61015	0.38985	0.61015	0.14555
1903	0.755700	0.61015	0.38985	0.61015	0.14555
1904	0.755700	0.61015	0.38985	0.61015	0.14555
1905	0.755700	0.61015	0.38985	0.61015	0.14555
1906	0.755700	0.61015	0.38985	0.61015	0.14555
1907	0.755700	0.61015	0.38985	0.61015	0.14555
1908	0.755700	0.61015	0.38985	0.61015	0.14555
1909	0.755700	0.61015	0.38985	0.61015	0.14555
1910	0.755700	0.61015	0.38985	0.61015	0.14555
1911	0.755700	0.61015	0.38985	0.61015	0.14555
1912	0.755700	0.61015	0.38985	0.61015	0.14555
1913	0.755700	0.61015	0.38985	0.61015	0.14555
1914	0.755700	0.61015	0.38985	0.61015	0.14555
1915	0.755700	0.61015	0.38985	0.61015	0.14555
1916	0.755700	0.61015	0.38985	0.61015	0.14555
1917	0.755700	0.61015	0.38985	0.61015	0.14555
1918	0.755700	0.61015	0.38985	0.61015	0.14555
1919	0.755700	0.61015	0.38985	0.61015	0.14555
1920	0.755700	0.61015	0.38985	0.61015	0.14555
1921	0.755700	0.61015	0.38985	0.61015	0.14555
1922	0.755700	0.61015	0.38985	0.61015	0.14555
1923	0.755700	0.61015	0.38985	0.61015	0.14555
1924	0.755700	0.61015	0.38985	0.61015	0.14555
1925	0.755700	0.61015	0.38985	0.61015	0.14555
1926	0.755700	0.61015	0.38985	0.61015	0.14555
1927	0.755700	0.61015	0.38985	0.61015	0.14555
1928	0.755700	0.61015	0.38985	0.61015	0.14555
1929	0.755700	0.61015	0.38985	0.61015	0.14555
1930	0.755700	0.61015	0.38985	0.61015	0.14555
1931	0.755700	0.61015	0.38985	0.61015	0.14555
1932	0.755700	0.61015	0.38985	0.61015	0.14555
1933	0.755700	0.61015	0.38985	0.61015	0.14555
1934	0.755700	0.61015	0.38985	0.61015	0.14555
1935	0.755700	0.61015	0.38985	0.61015	0.14555
1936	0.755700	0.61015	0.38985	0.61015	0.14555
1937	0.755700	0.61015	0.38985	0.61015	0.14555
1938	0.755700	0.61015	0.38985	0.61015	0.14555
1939	0.755700	0.61015	0.38985	0.61015	0.14555
1940	0.755700	0.61015	0.38985	0.61015	0.14555
1941	0.755700	0.61015	0.38985	0.61015	0.14555
1942	0.755700	0.61015	0.38985	0.61015	0.14555
1943	0.755700	0.61015	0.38985	0.61015	0.14555
1944	0.755700	0.61015	0.38985	0.61015	0.14555
1945	0.755700	0.61015	0.38985	0.61015	0.14555
1946	0.755700	0.61015	0.38985	0.61015	0.14555
1947	0.755700	0.61015	0.38985	0.61015	0.14555
1948	0.755700	0.61015	0.38985	0.61015	0.14555
1949	0.755700	0.61015	0.38985	0.61015	0.14555
1950	0.755700	0.61015	0.38985	0.61015	0.14555
1951	0.755700	0.61015	0.38985	0.61015	0.14555
1952	0.755700	0.61015	0.38985	0.61015	0.14555
1953	0.755700	0.61015	0.38985	0.61015	0.14555
1954	0.755700	0.61015	0.38985	0.61015	0.14555
1955	0.755700	0.61015	0.38985	0.61015	0.14555
1956	0.755700	0.61015	0.38985	0.61015	0.14555
1957	0.755700	0.61015	0.38985	0.61015	0.14555
1958	0.755700	0.61015	0.38985	0.61015	0.14555
1959	0.755700	0.61015	0.38985	0.61015	0.14555
1960	0.755700	0.61015	0.38985	0.61015	0.14555
1961	0.755700	0.61015	0.38985	0.61015	0.14555
1962	0.755700	0.61015	0.38985	0.61015	0.14555
1963	0.755700	0.61015	0.38985	0.61015	0.14555
1964	0.755700	0.61015	0.38985	0.61015	0.14555
1965	0.755700	0.61015	0.38985	0.61015	0.14555
1966	0.755700	0.61015	0.38985	0.61015	0.14555
1967	0.755700	0.61015	0.38985	0.61015	0.14555
1968	0.755700	0.61015	0.38985	0.61015	0.14555
1969	0.755700	0.61015	0.38985	0.61015	0.14555
1970	0.755700	0.61015	0.38985	0.61015	0.14555
1971	0.755700	0.61015	0.38985	0.61015	0.14555
1972	0.755700	0.61015	0.38985	0.61015	0.14555
1973	0.755700	0.61015	0.38985	0.61015	0.14555
1974	0.755700	0.61015	0.38985	0.61015	0.14555
1975	0.755700	0.61015	0.38985	0.61015	0.14555
1976	0.755700	0.61015	0.38985	0.61015	0.14555
1977	0.755700	0.61015	0.38985	0.61015	0.14555
1978	0.755700	0.61015	0.38985	0.61015	0.14555
1979	0.755700	0.61015	0.38985	0.61015	0.14555
1980	0.755700	0.61015	0.38985	0.61015	0.14555
1981	0.755700	0.61015	0.38985	0.61015	0.14555
1982	0.755700	0.61015	0.38985	0.61015	0.14555
1983	0.755700	0.61015	0.38985	0.61015	0.14555
1984	0.755700	0.61015	0.38985	0.61015	0.14555
1985	0.755700	0.61015	0.38985	0.61015	0.14555
1986	0.755700	0.61015	0.38985	0.61015	0.14555
1987	0.755700	0.61015	0.38985	0.61015	0.14555
1988	0.755700	0.61015	0.38985	0.61015	0.14555
1989	0.755700	0.61015	0.38985	0.61015	0.14555
1990	0.755700	0.61015	0.38985	0.61015	0.14555
1991	0.755700	0.61015	0.38985	0.61015	0.14555
1992	0.755700	0.61015	0.38985	0.61015	0.14555
1993	0.755700	0.61015	0.38985	0.61015	0.14555
1994	0.755700	0.61015	0.38985	0.61015	0.14555
1995	0.755700	0.61015	0.38985	0.61015	0.14555
1996	0.755700	0.61015	0.38985	0.61015	0.14555
1997	0.755700	0.61015	0.38985	0.61015	0.14555
1998	0.755700	0.61015	0.38985	0.61015	0.14555
1999	0.755700	0.61015	0.38985	0.61015	0.14555
2000	0.755700	0.61015	0.38985	0.61015	0.14555
[truncated: 3,001 more rows]
