# Supplementary material for: Aspiration-driven co-evolution of cooperation with individual behavioral diversity
Source: PLoS One. 2023 Sep 15;18(9):e0291134. doi: 10.1371/journal.pone.0291134 (PMC10503719; doi:10.1371/journal.pone.0291134)
Supplement: S1 Data — (ZIP) [file pone.0291134.s001.zip › M1/v2-L=200/data/tolerate=1_b=1.11_frequency.txt]

1	0.498625	1	0	0.498625	0
2	0.353500	0.917425	0.082575	0.3534	0.0001
3	0.267056	0.797875	0.202125	0.2652	0.00185625
4	0.210881	0.664675	0.335325	0.2067	0.00418125
5	0.172256	0.537425	0.462575	0.165225	0.00703125
6	0.147100	0.431575	0.568425	0.1367	0.0104
7	0.130506	0.3516	0.6484	0.11745	0.0130563
8	0.119975	0.292275	0.707725	0.105325	0.01465
9	0.113050	0.25045	0.74955	0.0967	0.01635
10	0.111400	0.2254	0.7746	0.09415	0.01725
11	0.109687	0.208375	0.791625	0.09095	0.0187375
12	0.110400	0.196625	0.803375	0.0909	0.0195
13	0.111363	0.190725	0.809275	0.091025	0.0203375
14	0.112200	0.186625	0.813375	0.09105	0.02115
15	0.114238	0.182975	0.817025	0.0921	0.0221375
16	0.116381	0.18215	0.81785	0.0936	0.0227812
17	0.118869	0.182775	0.817225	0.095075	0.0237937
18	0.120450	0.18095	0.81905	0.096075	0.024375
19	0.122537	0.179675	0.820325	0.0965	0.0260375
20	0.123081	0.177775	0.822225	0.09595	0.0271312
21	0.125900	0.17695	0.82305	0.0974	0.0285
22	0.127750	0.1774	0.8226	0.09855	0.0292
23	0.132563	0.179575	0.820425	0.10285	0.0297125
24	0.134838	0.1808	0.8192	0.104475	0.0303625
25	0.136469	0.18305	0.81695	0.105225	0.0312438
26	0.139106	0.185725	0.814275	0.1071	0.0320063
27	0.140206	0.18485	0.81515	0.1071	0.0331062
28	0.143363	0.1847	0.8153	0.109925	0.0334375
29	0.144462	0.184575	0.815425	0.109175	0.0352875
30	0.146944	0.18445	0.81555	0.11065	0.0362938
31	0.148731	0.18655	0.81345	0.111575	0.0371563
32	0.151275	0.188425	0.811575	0.114425	0.03685
33	0.153100	0.190025	0.809975	0.115925	0.037175
34	0.155200	0.18935	0.81065	0.116875	0.038325
35	0.156475	0.189	0.811	0.117525	0.03895
36	0.157975	0.18865	0.81135	0.11815	0.039825
37	0.159288	0.188425	0.811575	0.119375	0.0399125
38	0.161425	0.189025	0.810975	0.12115	0.040275
39	0.162344	0.188225	0.811775	0.121475	0.0408688
40	0.165306	0.1909	0.8091	0.1244	0.0409062
41	0.166050	0.19105	0.80895	0.12415	0.0419
42	0.168088	0.192525	0.807475	0.1257	0.0423875
43	0.169981	0.193775	0.806225	0.12745	0.0425313
44	0.172831	0.196	0.804	0.129325	0.0435063
45	0.173631	0.196975	0.803025	0.130175	0.0434563
46	0.175519	0.1981	0.8019	0.130325	0.0451937
47	0.178606	0.198625	0.801375	0.13285	0.0457562
48	0.180456	0.200125	0.799875	0.135	0.0454562
49	0.183056	0.202575	0.797425	0.1373	0.0457562
50	0.185438	0.204175	0.795825	0.139475	0.0459625
51	0.187506	0.2088	0.7912	0.141275	0.0462313
52	0.188963	0.20925	0.79075	0.1423	0.0466625
53	0.192919	0.2117	0.7883	0.145425	0.0474938
54	0.194100	0.214325	0.785675	0.146675	0.047425
55	0.194500	0.2148	0.7852	0.1464	0.0481
56	0.195094	0.212175	0.787825	0.145875	0.0492187
57	0.197162	0.211475	0.788525	0.14675	0.0504125
58	0.198381	0.2122	0.7878	0.147275	0.0511062
59	0.200069	0.212275	0.787725	0.147675	0.0523938
60	0.202344	0.213725	0.786275	0.1497	0.0526438
61	0.203550	0.215425	0.784575	0.1515	0.05205
62	0.202838	0.213625	0.786375	0.150475	0.0523625
63	0.204550	0.2128	0.7872	0.151325	0.053225
64	0.206794	0.2133	0.7867	0.1527	0.0540938
65	0.207050	0.2139	0.7861	0.15305	0.054
66	0.208819	0.212875	0.787125	0.154425	0.0543937
67	0.210844	0.2135	0.7865	0.155425	0.0554188
68	0.212256	0.215375	0.784625	0.156425	0.0558312
69	0.214537	0.217775	0.782225	0.159175	0.0553625
70	0.217113	0.21835	0.78165	0.16065	0.0564625
71	0.218488	0.22015	0.77985	0.1623	0.0561875
72	0.219675	0.22025	0.77975	0.16225	0.057425
73	0.221281	0.221075	0.778925	0.16345	0.0578313
74	0.221994	0.222075	0.777925	0.16425	0.0577438
75	0.223581	0.222275	0.777725	0.165625	0.0579563
76	0.224544	0.222225	0.777775	0.165775	0.0587688
77	0.226469	0.2216	0.7784	0.167075	0.0593938
78	0.227175	0.223025	0.776975	0.168	0.059175
79	0.228588	0.2242	0.7758	0.16895	0.0596375
80	0.229819	0.224425	0.775575	0.1693	0.0605188
81	0.230606	0.223925	0.776075	0.169425	0.0611813
82	0.232038	0.224325	0.775675	0.170075	0.0619625
83	0.233775	0.225075	0.774925	0.171525	0.06225
84	0.234994	0.2265	0.7735	0.172425	0.0625688
85	0.236044	0.226325	0.773675	0.17335	0.0626938
86	0.237600	0.226425	0.773575	0.174225	0.063375
87	0.239069	0.2271	0.7729	0.175475	0.0635938
88	0.240088	0.229275	0.770725	0.177325	0.0627625
89	0.241463	0.2302	0.7698	0.177975	0.0634875
90	0.243469	0.2321	0.7679	0.180275	0.0631938
91	0.245631	0.232425	0.767575	0.1817	0.0639312
92	0.247388	0.234725	0.765275	0.183025	0.0643625
93	0.250362	0.237875	0.762125	0.185725	0.0646375
94	0.251038	0.2386	0.7614	0.186125	0.0649125
95	0.253088	0.239775	0.760225	0.187275	0.0658125
96	0.254994	0.240475	0.759525	0.188725	0.0662688
97	0.257606	0.2433	0.7567	0.191675	0.0659312
98	0.258175	0.24435	0.75565	0.191825	0.06635
99	0.260469	0.24715	0.75285	0.193775	0.0666937
100	0.261369	0.247325	0.752675	0.1941	0.0672688
101	0.262294	0.2483	0.7517	0.19505	0.0672438
102	0.265100	0.248	0.752	0.197175	0.067925
103	0.266444	0.249625	0.750375	0.19875	0.0676937
104	0.268075	0.251375	0.748625	0.199875	0.0682
105	0.269756	0.2522	0.7478	0.2014	0.0683562
106	0.271763	0.2548	0.7452	0.20285	0.0689125
107	0.273019	0.255025	0.744975	0.203675	0.0693437
108	0.274075	0.2546	0.7454	0.2049	0.069175
109	0.275825	0.255925	0.744075	0.20575	0.070075
110	0.277738	0.2561	0.7439	0.2069	0.0708375
111	0.277675	0.257925	0.742075	0.20715	0.070525
112	0.279319	0.258425	0.741575	0.208575	0.0707437
113	0.281013	0.2581	0.7419	0.20945	0.0715625
114	0.281737	0.259075	0.740925	0.21	0.0717375
115	0.283069	0.2586	0.7414	0.21015	0.0729188
116	0.284156	0.25985	0.74015	0.2114	0.0727562
117	0.286450	0.26105	0.73895	0.213775	0.072675
118	0.287800	0.261825	0.738175	0.214675	0.073125
119	0.290525	0.2642	0.7358	0.217525	0.073
120	0.293156	0.266225	0.733775	0.219575	0.0735813
121	0.295475	0.270575	0.729425	0.22215	0.073325
122	0.296388	0.271275	0.728725	0.222375	0.0740125
123	0.298275	0.273275	0.726725	0.22385	0.074425
124	0.298400	0.275775	0.724225	0.223975	0.074425
125	0.299881	0.275125	0.724875	0.224425	0.0754563
126	0.302138	0.27465	0.72535	0.22555	0.0765875
127	0.303925	0.27645	0.72355	0.227625	0.0763
128	0.305831	0.27855	0.72145	0.22915	0.0766813
129	0.306119	0.2793	0.7207	0.229425	0.0766938
130	0.307856	0.2811	0.7189	0.230575	0.0772812
131	0.309250	0.28085	0.71915	0.23175	0.0775
132	0.312600	0.282675	0.717325	0.235125	0.077475
133	0.312494	0.284125	0.715875	0.23495	0.0775437
134	0.314069	0.285375	0.714625	0.236575	0.0774938
135	0.315269	0.285875	0.714125	0.2365	0.0787687
136	0.317456	0.286625	0.713375	0.238225	0.0792313
137	0.319163	0.28755	0.71245	0.239525	0.0796375
138	0.320619	0.2897	0.7103	0.24135	0.0792687
139	0.323200	0.291525	0.708475	0.243525	0.079675
140	0.324694	0.29325	0.70675	0.2443	0.0803938
141	0.325481	0.294575	0.705425	0.2453	0.0801812
142	0.326769	0.294525	0.705475	0.246	0.0807688
143	0.328087	0.294975	0.705025	0.247075	0.0810125
144	0.329431	0.294725	0.705275	0.247675	0.0817563
145	0.331544	0.296275	0.703725	0.249925	0.0816188
146	0.333275	0.2981	0.7019	0.251075	0.0822
147	0.334688	0.2998	0.7002	0.252575	0.0821125
148	0.336087	0.3004	0.6996	0.25385	0.0822375
149	0.337087	0.300875	0.699125	0.254325	0.0827625
150	0.337625	0.3004	0.6996	0.25425	0.083375
151	0.338169	0.299625	0.700375	0.254525	0.0836438
152	0.339519	0.30085	0.69915	0.25615	0.0833688
153	0.341600	0.301025	0.698975	0.257875	0.083725
154	0.342569	0.301425	0.698575	0.258175	0.0843938
155	0.343938	0.30325	0.69675	0.2598	0.0841375
156	0.345156	0.30395	0.69605	0.260675	0.0844812
157	0.347206	0.303925	0.696075	0.262325	0.0848813
158	0.348719	0.3051	0.6949	0.263225	0.0854937
159	0.350400	0.30755	0.69245	0.26455	0.08585
160	0.351669	0.308825	0.691175	0.265475	0.0861938
161	0.352731	0.308325	0.691675	0.2664	0.0863312
162	0.354156	0.3095	0.6905	0.2683	0.0858562
163	0.356206	0.311725	0.688275	0.2706	0.0856062
164	0.356869	0.312925	0.687075	0.270425	0.0864438
165	0.357756	0.312575	0.687425	0.270725	0.0870313
166	0.360588	0.31465	0.68535	0.273025	0.0875625
167	0.360988	0.315875	0.684125	0.273825	0.0871625
168	0.363075	0.31745	0.68255	0.275525	0.08755
169	0.363375	0.31745	0.68255	0.2754	0.087975
170	0.365075	0.3199	0.6801	0.2774	0.087675
171	0.366169	0.32105	0.67895	0.2783	0.0878687
172	0.366719	0.321325	0.678675	0.27845	0.0882688
173	0.368250	0.321775	0.678225	0.27945	0.0888
174	0.368450	0.320675	0.679325	0.279025	0.089425
175	0.369219	0.319675	0.680325	0.27795	0.0912687
176	0.370519	0.321025	0.678975	0.279525	0.0909937
177	0.370906	0.320175	0.679825	0.27985	0.0910563
178	0.371306	0.319425	0.680575	0.28065	0.0906562
179	0.372581	0.318625	0.681375	0.281375	0.0912063
180	0.374175	0.319	0.681	0.28295	0.091225
181	0.375481	0.320825	0.679175	0.2842	0.0912812
182	0.377494	0.323075	0.676925	0.28605	0.0914438
183	0.378425	0.324975	0.675025	0.286975	0.09145
184	0.379675	0.324825	0.675175	0.287425	0.09225
185	0.381300	0.325975	0.674025	0.28925	0.09205
186	0.382906	0.326475	0.673525	0.289825	0.0930813
187	0.382656	0.326625	0.673375	0.28935	0.0933062
188	0.383606	0.327375	0.672625	0.290125	0.0934813
189	0.384869	0.3282	0.6718	0.29115	0.0937188
190	0.386394	0.328	0.672	0.292475	0.0939187
191	0.387056	0.328875	0.671125	0.2935	0.0935562
192	0.388119	0.32945	0.67055	0.294	0.0941188
193	0.389125	0.3306	0.6694	0.29525	0.093875
194	0.390512	0.33275	0.66725	0.2971	0.0934125
195	0.391281	0.33305	0.66695	0.29745	0.0938313
196	0.392663	0.333275	0.666725	0.29845	0.0942125
197	0.393388	0.3338	0.6662	0.29895	0.0944375
198	0.393981	0.334925	0.665075	0.29935	0.0946313
199	0.395881	0.33425	0.66575	0.300425	0.0954563
200	0.394794	0.333575	0.666425	0.299075	0.0957188
201	0.395694	0.333275	0.666725	0.29945	0.0962438
202	0.396688	0.333775	0.666225	0.30075	0.0959375
203	0.398294	0.3336	0.6664	0.30215	0.0961438
204	0.398669	0.33515	0.66485	0.30295	0.0957188
205	0.400181	0.3364	0.6636	0.30415	0.0960312
206	0.401913	0.337875	0.662125	0.30595	0.0959625
207	0.403550	0.33935	0.66065	0.3073	0.09625
208	0.404050	0.3408	0.6592	0.308025	0.096025
209	0.404525	0.340475	0.659525	0.3078	0.096725
210	0.405194	0.339925	0.660075	0.3081	0.0970938
211	0.406225	0.3401	0.6599	0.3089	0.097325
212	0.407094	0.33905	0.66095	0.30895	0.0981438
213	0.407750	0.340375	0.659625	0.31	0.09775
214	0.408044	0.340775	0.659225	0.309875	0.0981687
215	0.408631	0.3404	0.6596	0.3104	0.0982313
216	0.409831	0.341125	0.658875	0.310975	0.0988563
217	0.411631	0.34235	0.65765	0.313125	0.0985063
218	0.412519	0.34345	0.65655	0.313775	0.0987438
219	0.412950	0.343975	0.656025	0.313925	0.099025
220	0.414056	0.344775	0.655225	0.315125	0.0989312
221	0.415363	0.345425	0.654575	0.316075	0.0992875
222	0.416094	0.347025	0.652975	0.316875	0.0992187
223	0.416850	0.34805	0.65195	0.3179	0.09895
224	0.417475	0.3486	0.6514	0.31835	0.099125
225	0.418294	0.3482	0.6518	0.319025	0.0992688
226	0.418600	0.3481	0.6519	0.318775	0.099825
227	0.420056	0.3483	0.6517	0.320125	0.0999312
228	0.420913	0.349475	0.650525	0.32135	0.0995625
229	0.423312	0.352175	0.647825	0.32425	0.0990625
230	0.424312	0.353825	0.646175	0.3253	0.0990125
231	0.425444	0.355025	0.644975	0.325725	0.0997187
232	0.426362	0.355925	0.644075	0.3266	0.0997625
233	0.427006	0.356675	0.643325	0.32705	0.0999562
234	0.427769	0.35615	0.64385	0.327225	0.100544
235	0.428600	0.356225	0.643775	0.328025	0.100575
236	0.429381	0.35695	0.64305	0.3285	0.100881
237	0.430644	0.35815	0.64185	0.329875	0.100769
238	0.431963	0.3591	0.6409	0.33085	0.101112
239	0.433050	0.359875	0.640125	0.331625	0.101425
240	0.434244	0.3604	0.6396	0.332525	0.101719
241	0.435081	0.361275	0.638725	0.33345	0.101631
242	0.436019	0.36235	0.63765	0.334975	0.101044
243	0.437487	0.3643	0.6357	0.336325	0.101163
244	0.438163	0.366075	0.633925	0.337075	0.101088
245	0.437956	0.36465	0.63535	0.33585	0.102106
246	0.439050	0.36435	0.63565	0.336125	0.102925
247	0.439850	0.365	0.635	0.3364	0.10345
248	0.441294	0.3663	0.6337	0.33835	0.102944
249	0.442844	0.3673	0.6327	0.339725	0.103119
250	0.443987	0.369125	0.630875	0.340975	0.103013
251	0.444069	0.37055	0.62945	0.34135	0.102719
252	0.444887	0.371	0.629	0.3418	0.103088
253	0.445231	0.370825	0.629175	0.341625	0.103606
254	0.446125	0.36975	0.63025	0.342175	0.10395
255	0.446831	0.370275	0.629725	0.343	0.103831
256	0.448525	0.3712	0.6288	0.344875	0.10365
257	0.450281	0.3736	0.6264	0.3467	0.103581
258	0.450575	0.3743	0.6257	0.346475	0.1041
259	0.451369	0.374825	0.625175	0.3471	0.104269
260	0.451600	0.37465	0.62535	0.34755	0.10405
261	0.452400	0.374875	0.625125	0.348125	0.104275
262	0.453288	0.3765	0.6235	0.348775	0.104512
263	0.454200	0.37755	0.62245	0.3499	0.1043
264	0.453587	0.3766	0.6234	0.348675	0.104913
265	0.454094	0.3749	0.6251	0.3485	0.105594
266	0.455338	0.3746	0.6254	0.34905	0.106287
267	0.456531	0.376175	0.623825	0.3507	0.105831
268	0.457888	0.376225	0.623775	0.3518	0.106088
269	0.459019	0.379175	0.620825	0.353325	0.105694
270	0.459094	0.3803	0.6197	0.353325	0.105769
271	0.459794	0.379725	0.620275	0.3533	0.106494
272	0.461319	0.380025	0.619975	0.35475	0.106569
273	0.462213	0.3818	0.6182	0.356175	0.106038
274	0.462344	0.3816	0.6184	0.3556	0.106744
275	0.462575	0.381675	0.618325	0.355875	0.1067
276	0.463388	0.380375	0.619625	0.3558	0.107588
277	0.464162	0.381475	0.618525	0.35705	0.107113
278	0.464963	0.382	0.618	0.35815	0.106813
279	0.465625	0.3828	0.6172	0.359	0.106625
280	0.466644	0.38325	0.61675	0.359925	0.106719
281	0.467637	0.3844	0.6156	0.361025	0.106613
282	0.468600	0.385	0.615	0.361975	0.106625
283	0.469325	0.3853	0.6147	0.361975	0.10735
284	0.470338	0.386375	0.613625	0.362875	0.107463
285	0.470612	0.38695	0.61305	0.363075	0.107537
286	0.472162	0.3872	0.6128	0.36425	0.107912
287	0.473825	0.38975	0.61025	0.366175	0.10765
288	0.474275	0.3897	0.6103	0.366325	0.10795
289	0.474262	0.39	0.61	0.366025	0.108238
290	0.475687	0.390475	0.609525	0.367675	0.108013
291	0.476262	0.392275	0.607725	0.36875	0.107513
292	0.477450	0.392275	0.607725	0.369675	0.107775
293	0.478025	0.392275	0.607725	0.370225	0.1078
294	0.478481	0.39245	0.60755	0.37045	0.108031
295	0.480137	0.39405	0.60595	0.372275	0.107863
296	0.480644	0.39475	0.60525	0.37265	0.107994
297	0.481000	0.3955	0.6045	0.372675	0.108325
298	0.481712	0.395375	0.604625	0.37325	0.108463
299	0.481675	0.395175	0.604825	0.3731	0.108575
300	0.481706	0.395	0.605	0.3733	0.108406
301	0.482656	0.394525	0.605475	0.3737	0.108956
302	0.482588	0.39415	0.60585	0.373775	0.108813
303	0.483463	0.3937	0.6063	0.374075	0.109388
304	0.484187	0.394725	0.605275	0.375	0.109188
305	0.484362	0.394975	0.605025	0.3752	0.109163
306	0.485556	0.395625	0.604375	0.376325	0.109231
307	0.484931	0.395475	0.604525	0.375325	0.109606
308	0.485456	0.394225	0.605775	0.374975	0.110481
309	0.486000	0.39415	0.60585	0.3757	0.1103
310	0.486787	0.395	0.605	0.376725	0.110062
311	0.487663	0.39545	0.60455	0.3778	0.109863
312	0.487656	0.3963	0.6037	0.37795	0.109706
313	0.488663	0.396975	0.603025	0.378675	0.109988
314	0.489219	0.3978	0.6022	0.3785	0.110719
315	0.490025	0.39845	0.60155	0.379425	0.1106
316	0.490287	0.398475	0.601525	0.37945	0.110838
317	0.490194	0.397975	0.602025	0.3792	0.110994
318	0.491100	0.3979	0.6021	0.3798	0.1113
319	0.491806	0.398825	0.601175	0.3802	0.111606
320	0.492856	0.399025	0.600975	0.381	0.111856
321	0.493931	0.4002	0.5998	0.382375	0.111556
322	0.494963	0.40165	0.59835	0.383375	0.111588
323	0.495544	0.40235	0.59765	0.384125	0.111419
324	0.496200	0.403375	0.596625	0.384475	0.111725
325	0.496631	0.40415	0.59585	0.384975	0.111656
326	0.496369	0.403775	0.596225	0.384075	0.112294
327	0.496906	0.402675	0.597325	0.3839	0.113006
328	0.497287	0.40265	0.59735	0.38445	0.112837
329	0.498075	0.403575	0.596425	0.3861	0.111975
330	0.498725	0.404275	0.595725	0.38695	0.111775
331	0.498925	0.404175	0.595825	0.38675	0.112175
332	0.499987	0.405275	0.594725	0.3875	0.112488
333	0.500763	0.406025	0.593975	0.388425	0.112338
334	0.501106	0.40655	0.59345	0.38855	0.112556
335	0.502000	0.4075	0.5925	0.389675	0.112325
336	0.502387	0.40715	0.59285	0.389725	0.112663
337	0.502962	0.407475	0.592525	0.38995	0.113013
338	0.503600	0.40745	0.59255	0.39035	0.11325
339	0.504275	0.407475	0.592525	0.39085	0.113425
340	0.505194	0.409125	0.590875	0.3923	0.112894
341	0.505569	0.409925	0.590075	0.39275	0.112819
342	0.507056	0.41135	0.58865	0.39485	0.112206
343	0.508025	0.412375	0.587625	0.395775	0.11225
344	0.508131	0.412425	0.587575	0.395375	0.112756
345	0.508737	0.4126	0.5874	0.395725	0.113013
346	0.508475	0.41285	0.58715	0.39485	0.113625
347	0.509444	0.413025	0.586975	0.3954	0.114044
348	0.510156	0.41355	0.58645	0.395925	0.114231
349	0.510875	0.4132	0.5868	0.396725	0.11415
350	0.510663	0.413025	0.586975	0.396625	0.114038
351	0.511269	0.413325	0.586675	0.3971	0.114169
352	0.511894	0.4131	0.5869	0.397525	0.114369
353	0.512681	0.41365	0.58635	0.39815	0.114531
354	0.513606	0.414175	0.585825	0.398775	0.114831
355	0.513744	0.415025	0.584975	0.399325	0.114419
356	0.514331	0.4154	0.5846	0.3997	0.114631
357	0.514919	0.41635	0.58365	0.400325	0.114594
358	0.515637	0.4173	0.5827	0.4016	0.114038
359	0.516025	0.4173	0.5827	0.401575	0.11445
360	0.516106	0.417475	0.582525	0.401675	0.114431
361	0.516319	0.4174	0.5826	0.402	0.114319
362	0.516706	0.416825	0.583175	0.402	0.114706
363	0.517150	0.417875	0.582125	0.4028	0.11435
364	0.517719	0.41855	0.58145	0.403125	0.114594
365	0.518850	0.4193	0.5807	0.4043	0.11455
366	0.518944	0.419375	0.580625	0.403925	0.115019
367	0.519800	0.42015	0.57985	0.404775	0.115025
368	0.521012	0.4208	0.5792	0.40625	0.114763
369	0.520719	0.420075	0.579925	0.4055	0.115219
370	0.520881	0.41995	0.58005	0.405675	0.115206
371	0.521719	0.421525	0.578475	0.406925	0.114794
372	0.522000	0.42115	0.57885	0.4068	0.1152
373	0.522288	0.420725	0.579275	0.40645	0.115838
374	0.522362	0.421025	0.578975	0.407	0.115363
375	0.523088	0.42155	0.57845	0.407325	0.115763
376	0.523256	0.42215	0.57785	0.4075	0.115756
377	0.523906	0.423275	0.576725	0.408375	0.115531
378	0.523981	0.42235	0.57765	0.408125	0.115856
379	0.524112	0.422025	0.577975	0.40805	0.116063
380	0.524575	0.422175	0.577825	0.408625	0.11595
381	0.525062	0.423	0.577	0.4094	0.115663
382	0.525481	0.4222	0.5778	0.409375	0.116106
383	0.526150	0.42355	0.57645	0.41045	0.1157
384	0.526306	0.4235	0.5765	0.410175	0.116131
385	0.527225	0.42385	0.57615	0.410925	0.1163
386	0.527075	0.42385	0.57615	0.410875	0.1162
387	0.527600	0.423725	0.576275	0.41135	0.11625
388	0.527944	0.4249	0.5751	0.41215	0.115794
389	0.529306	0.425775	0.574225	0.413475	0.115831
390	0.529481	0.42685	0.57315	0.414025	0.115456
391	0.529875	0.42675	0.57325	0.413975	0.1159
392	0.530088	0.42635	0.57365	0.413775	0.116313
393	0.530781	0.42735	0.57265	0.4145	0.116281
394	0.530844	0.42755	0.57245	0.41465	0.116194
395	0.530925	0.4279	0.5721	0.414425	0.1165
396	0.531044	0.427425	0.572575	0.4143	0.116744
397	0.531681	0.427375	0.572625	0.41485	0.116831
398	0.531744	0.427175	0.572825	0.4149	0.116844
399	0.532150	0.4273	0.5727	0.4153	0.11685
400	0.532850	0.428275	0.571725	0.41625	0.1166
401	0.532737	0.427925	0.572075	0.415825	0.116913
402	0.533475	0.4286	0.5714	0.41685	0.116625
403	0.534050	0.42925	0.57075	0.417325	0.116725
404	0.535063	0.4302	0.5698	0.418325	0.116737
405	0.535625	0.431225	0.568775	0.4189	0.116725
406	0.535075	0.431225	0.568775	0.418325	0.11675
407	0.535756	0.4311	0.5689	0.4182	0.117556
408	0.536262	0.431325	0.568675	0.41875	0.117513
409	0.537025	0.432	0.568	0.419425	0.1176
410	0.537419	0.4328	0.5672	0.420075	0.117344
411	0.538181	0.433725	0.566275	0.4209	0.117281
412	0.537769	0.432875	0.567125	0.420475	0.117294
413	0.538669	0.4336	0.5664	0.4216	0.117069
414	0.539506	0.433625	0.566375	0.422125	0.117381
415	0.539569	0.434325	0.565675	0.422075	0.117494
416	0.540069	0.434875	0.565125	0.422825	0.117244
417	0.540562	0.43425	0.56575	0.422425	0.118138
418	0.541150	0.43515	0.56485	0.423225	0.117925
419	0.541188	0.43595	0.56405	0.423625	0.117563
420	0.541781	0.43625	0.56375	0.4241	0.117681
421	0.542681	0.436825	0.563175	0.425025	0.117656
422	0.543294	0.437525	0.562475	0.4254	0.117894
423	0.543625	0.43765	0.56235	0.4257	0.117925
424	0.544063	0.438375	0.561625	0.42635	0.117713
425	0.543731	0.43745	0.56255	0.42565	0.118081
426	0.544162	0.4372	0.5628	0.4259	0.118263
427	0.544275	0.4369	0.5631	0.425825	0.11845
428	0.544300	0.437175	0.562825	0.426225	0.118075
429	0.544625	0.4369	0.5631	0.4264	0.118225
430	0.544987	0.4367	0.5633	0.426475	0.118513
431	0.545956	0.4373	0.5627	0.4274	0.118556
432	0.546400	0.438375	0.561625	0.428	0.1184
433	0.546512	0.438175	0.561825	0.42785	0.118663
434	0.546806	0.438475	0.561525	0.428225	0.118581
435	0.547144	0.4387	0.5613	0.428775	0.118369
436	0.547775	0.4397	0.5603	0.42965	0.118125
437	0.548181	0.44	0.56	0.4299	0.118281
438	0.548981	0.4413	0.5587	0.4309	0.118081
439	0.548581	0.441375	0.558625	0.430325	0.118256
440	0.548562	0.4408	0.5592	0.430275	0.118288
441	0.548863	0.44035	0.55965	0.430425	0.118438
442	0.549063	0.440275	0.559725	0.43065	0.118413
443	0.549700	0.441	0.559	0.4311	0.1186
444	0.550238	0.441575	0.558425	0.431475	0.118762
445	0.549956	0.44175	0.55825	0.431425	0.118531
446	0.550488	0.4415	0.5585	0.431625	0.118863
447	0.550831	0.4418	0.5582	0.43205	0.118781
448	0.551200	0.4424	0.5576	0.432825	0.118375
449	0.551462	0.4431	0.5569	0.43305	0.118413
450	0.551969	0.443025	0.556975	0.433175	0.118794
451	0.552338	0.4435	0.5565	0.43375	0.118588
452	0.552556	0.443575	0.556425	0.43395	0.118606
453	0.553288	0.44455	0.55545	0.43485	0.118438
454	0.553681	0.44495	0.55505	0.4349	0.118781
455	0.553794	0.445325	0.554675	0.435025	0.118769
456	0.553869	0.445575	0.554425	0.4352	0.118669
457	0.554181	0.445425	0.554575	0.43515	0.119031
458	0.554731	0.4455	0.5545	0.43575	0.118981
459	0.554113	0.445225	0.554775	0.435075	0.119038
460	0.554094	0.4445	0.5555	0.434525	0.119569
461	0.554294	0.444075	0.555925	0.4348	0.119494
462	0.554506	0.444225	0.555775	0.435225	0.119281
463	0.555169	0.44465	0.55535	0.435975	0.119194
464	0.555400	0.444625	0.555375	0.435675	0.119725
465	0.555650	0.444925	0.555075	0.436225	0.119425
466	0.555719	0.445125	0.554875	0.43625	0.119469
467	0.556225	0.445275	0.554725	0.4365	0.119725
468	0.556113	0.4452	0.5548	0.43645	0.119663
469	0.556219	0.44525	0.55475	0.436375	0.119844
470	0.556763	0.445475	0.554525	0.437075	0.119688
471	0.557388	0.445475	0.554525	0.43755	0.119838
472	0.557931	0.4466	0.5534	0.43835	0.119581
473	0.557944	0.447025	0.552975	0.4386	0.119344
474	0.558438	0.447375	0.552625	0.439075	0.119363
475	0.558431	0.44745	0.55255	0.438975	0.119456
476	0.559300	0.44765	0.55235	0.439875	0.119425
477	0.559325	0.4477	0.5523	0.439525	0.1198
478	0.559400	0.44775	0.55225	0.439575	0.119825
479	0.560275	0.44805	0.55195	0.44045	0.119825
480	0.560412	0.449	0.551	0.4407	0.119713
481	0.560700	0.448975	0.551025	0.440875	0.119825
482	0.560800	0.449475	0.550525	0.44075	0.12005
483	0.561369	0.449375	0.550625	0.4409	0.120469
484	0.561338	0.4494	0.5506	0.440775	0.120563
485	0.561712	0.449075	0.550925	0.4412	0.120512
486	0.561481	0.44925	0.55075	0.44105	0.120431
487	0.561731	0.449125	0.550875	0.4414	0.120331
488	0.561969	0.449275	0.550725	0.44155	0.120419
489	0.562500	0.44935	0.55065	0.442075	0.120425
490	0.562688	0.4499	0.5501	0.44245	0.120238
491	0.562794	0.44995	0.55005	0.442225	0.120569
492	0.563175	0.4502	0.5498	0.4425	0.120675
493	0.563469	0.450475	0.549525	0.44285	0.120619
494	0.563725	0.449875	0.550125	0.442825	0.1209
495	0.564081	0.44975	0.55025	0.443125	0.120956
496	0.564400	0.4506	0.5494	0.443625	0.120775
497	0.564562	0.451275	0.548725	0.44385	0.120713
498	0.564969	0.451675	0.548325	0.44465	0.120319
499	0.565044	0.451675	0.548325	0.44455	0.120494
500	0.565819	0.452025	0.547975	0.445275	0.120544
501	0.566100	0.45305	0.54695	0.44555	0.12055
502	0.565744	0.4523	0.5477	0.445075	0.120669
503	0.566056	0.45235	0.54765	0.4454	0.120656
504	0.566519	0.452775	0.547225	0.446	0.120519
505	0.567163	0.45345	0.54655	0.44665	0.120512
506	0.567119	0.4533	0.5467	0.44645	0.120669
507	0.567369	0.453825	0.546175	0.446725	0.120644
508	0.567731	0.45415	0.54585	0.4471	0.120631
509	0.567294	0.45455	0.54545	0.446325	0.120969
510	0.567588	0.4538	0.5462	0.445925	0.121663
511	0.567506	0.4533	0.5467	0.446025	0.121481
512	0.567750	0.4533	0.5467	0.446425	0.121325
513	0.567856	0.45335	0.54665	0.446725	0.121131
514	0.568094	0.45335	0.54665	0.447025	0.121069
515	0.568137	0.453275	0.546725	0.447175	0.120963
516	0.568562	0.45335	0.54665	0.447525	0.121038
517	0.569200	0.45355	0.54645	0.448	0.1212
518	0.569794	0.454975	0.545025	0.449025	0.120769
519	0.569937	0.455775	0.544225	0.44935	0.120588
520	0.570150	0.45585	0.54415	0.44955	0.1206
521	0.570250	0.456525	0.543475	0.449525	0.120725
522	0.570006	0.45575	0.54425	0.448925	0.121081
523	0.570469	0.4553	0.5447	0.44905	0.121419
524	0.570975	0.455875	0.544125	0.449825	0.12115
525	0.570887	0.456275	0.543725	0.449725	0.121163
526	0.571550	0.45665	0.54335	0.4504	0.12115
527	0.571294	0.457075	0.542925	0.450125	0.121169
528	0.571400	0.45705	0.54295	0.450425	0.120975
529	0.571531	0.4564	0.5436	0.45015	0.121381
530	0.571781	0.456275	0.543725	0.45015	0.121631
531	0.571925	0.45615	0.54385	0.450075	0.12185
532	0.572400	0.456625	0.543375	0.450875	0.121525
533	0.572625	0.456625	0.543375	0.45105	0.121575
534	0.572681	0.456775	0.543225	0.450975	0.121706
535	0.572800	0.456475	0.543525	0.450925	0.121875
536	0.572669	0.456775	0.543225	0.451325	0.121344
537	0.572919	0.4571	0.5429	0.4517	0.121219
538	0.573369	0.45735	0.54265	0.45215	0.121219
539	0.573469	0.4574	0.5426	0.452075	0.121394
540	0.573612	0.45765	0.54235	0.451925	0.121688
541	0.573550	0.458	0.542	0.451725	0.121825
542	0.573356	0.45745	0.54255	0.451375	0.121981
543	0.573481	0.457275	0.542725	0.45155	0.121931
544	0.573981	0.457625	0.542375	0.4522	0.121781
545	0.574375	0.4579	0.5421	0.45245	0.121925
546	0.574381	0.458275	0.541725	0.452625	0.121756
547	0.574656	0.458725	0.541275	0.452775	0.121881
548	0.575281	0.45925	0.54075	0.45335	0.121931
549	0.575056	0.4594	0.5406	0.45295	0.122106
550	0.574950	0.45915	0.54085	0.452725	0.122225
551	0.574931	0.45875	0.54125	0.4525	0.122431
552	0.575150	0.458575	0.541425	0.4528	0.12235
553	0.575231	0.4587	0.5413	0.4531	0.122131
554	0.575544	0.459	0.541	0.45345	0.122094
555	0.575712	0.45885	0.54115	0.453325	0.122388
556	0.576131	0.45895	0.54105	0.45345	0.122681
557	0.576250	0.459225	0.540775	0.453625	0.122625
558	0.576900	0.460275	0.539725	0.454725	0.122175
559	0.577169	0.4606	0.5394	0.4548	0.122369
560	0.577363	0.46065	0.53935	0.454625	0.122738
561	0.577025	0.461025	0.538975	0.4544	0.122625
562	0.577019	0.460575	0.539425	0.454225	0.122794
563	0.577550	0.46035	0.53965	0.454675	0.122875
564	0.577650	0.460975	0.539025	0.455175	0.122475
565	0.577838	0.460875	0.539125	0.455	0.122838
566	0.577913	0.461	0.539	0.45505	0.122863
567	0.578137	0.460925	0.539075	0.4553	0.122838
568	0.578562	0.4618	0.5382	0.455675	0.122888
569	0.578719	0.462125	0.537875	0.455925	0.122794
570	0.578400	0.46145	0.53855	0.455325	0.123075
571	0.578594	0.46145	0.53855	0.455525	0.123069
572	0.578881	0.461575	0.538425	0.4557	0.123181
573	0.579131	0.4616	0.5384	0.456	0.123131
574	0.578987	0.461375	0.538625	0.455775	0.123213
575	0.579344	0.4615	0.5385	0.456225	0.123119
576	0.579594	0.461225	0.538775	0.4564	0.123194
577	0.579700	0.46145	0.53855	0.456425	0.123275
578	0.579612	0.46095	0.53905	0.456225	0.123388
579	0.580044	0.46145	0.53855	0.45685	0.123194
580	0.580081	0.4617	0.5383	0.4571	0.122981
581	0.580081	0.4615	0.5385	0.4571	0.122981
582	0.580150	0.46125	0.53875	0.457025	0.123125
583	0.580281	0.46125	0.53875	0.457275	0.123006
584	0.580794	0.462	0.538	0.457725	0.123069
585	0.580788	0.462025	0.537975	0.4575	0.123287
586	0.580800	0.461825	0.538175	0.457325	0.123475
587	0.580981	0.461775	0.538225	0.457425	0.123556
588	0.581006	0.4618	0.5382	0.45745	0.123556
589	0.581581	0.46215	0.53785	0.458125	0.123456
590	0.581612	0.462525	0.537475	0.458225	0.123388
591	0.581700	0.463075	0.536925	0.458575	0.123125
592	0.582037	0.46315	0.53685	0.45855	0.123488
593	0.581875	0.463	0.537	0.4584	0.123475
594	0.582094	0.4628	0.5372	0.458425	0.123669
595	0.582344	0.462775	0.537225	0.45865	0.123694
596	0.582400	0.463225	0.536775	0.458875	0.123525
597	0.582475	0.463	0.537	0.4586	0.123875
598	0.582619	0.46325	0.53675	0.4586	0.124019
599	0.582694	0.4631	0.5369	0.458925	0.123769
600	0.582856	0.46325	0.53675	0.459	0.123856
601	0.582881	0.4629	0.5371	0.459	0.123881
602	0.583350	0.463175	0.536825	0.45935	0.124
603	0.583669	0.464225	0.535775	0.459875	0.123794
604	0.584287	0.465225	0.534775	0.461025	0.123263
605	0.584431	0.465675	0.534325	0.461	0.123431
606	0.584087	0.4653	0.5347	0.460275	0.123813
607	0.583938	0.4649	0.5351	0.4602	0.123738
608	0.584263	0.464725	0.535275	0.4603	0.123963
609	0.584163	0.464775	0.535225	0.460375	0.123787
610	0.584581	0.46495	0.53505	0.4609	0.123681
611	0.584706	0.4651	0.5349	0.461075	0.123631
612	0.584906	0.46515	0.53485	0.460975	0.123931
613	0.585056	0.464975	0.535025	0.461375	0.123681
614	0.585381	0.46535	0.53465	0.461875	0.123506
615	0.585375	0.4654	0.5346	0.4619	0.123475
616	0.585431	0.46525	0.53475	0.4618	0.123631
617	0.585812	0.465525	0.534475	0.4621	0.123713
618	0.585750	0.465825	0.534175	0.462125	0.123625
619	0.585469	0.465425	0.534575	0.4618	0.123669
620	0.585662	0.46545	0.53455	0.461875	0.123787
621	0.585794	0.465325	0.534675	0.46205	0.123744
622	0.585656	0.465075	0.534925	0.461925	0.123731
623	0.585762	0.4647	0.5353	0.461975	0.123787
624	0.585912	0.464825	0.535175	0.46215	0.123763
625	0.586150	0.464875	0.535125	0.4622	0.12395
626	0.586456	0.46535	0.53465	0.4627	0.123756
627	0.586325	0.465075	0.534925	0.462325	0.124
628	0.586387	0.46525	0.53475	0.4623	0.124088
629	0.586469	0.465475	0.534525	0.462475	0.123994
630	0.586688	0.465725	0.534275	0.4628	0.123888
631	0.586581	0.465725	0.534275	0.4628	0.123781
632	0.586806	0.4658	0.5342	0.462925	0.123881
633	0.586744	0.465975	0.534025	0.462875	0.123869
634	0.587144	0.4662	0.5338	0.463225	0.123919
635	0.587256	0.466275	0.533725	0.463325	0.123931
636	0.587256	0.46655	0.53345	0.463375	0.123881
637	0.587344	0.46665	0.53335	0.46345	0.123894
638	0.587369	0.4666	0.5334	0.463375	0.123994
639	0.587413	0.46665	0.53335	0.463425	0.123988
640	0.587469	0.466625	0.533375	0.4634	0.124069
641	0.587475	0.46645	0.53355	0.463375	0.1241
642	0.587656	0.46665	0.53335	0.4637	0.123956
643	0.587712	0.467	0.533	0.463775	0.123938
644	0.587706	0.466975	0.533025	0.46375	0.123956
645	0.587963	0.46695	0.53305	0.463975	0.123988
646	0.588037	0.467025	0.532975	0.4638	0.124238
647	0.588113	0.467025	0.532975	0.4637	0.124413
648	0.588425	0.46715	0.53285	0.464025	0.1244
649	0.588394	0.467275	0.532725	0.4641	0.124294
650	0.588806	0.467925	0.532075	0.464525	0.124281
651	0.588800	0.468125	0.531875	0.46465	0.12415
652	0.588912	0.467975	0.532025	0.46465	0.124263
653	0.588944	0.4679	0.5321	0.464675	0.124269
654	0.589137	0.4681	0.5319	0.46485	0.124288
655	0.589275	0.468025	0.531975	0.4651	0.124175
656	0.589150	0.4678	0.5322	0.46475	0.1244
657	0.589231	0.46775	0.53225	0.46455	0.124681
658	0.589269	0.467725	0.532275	0.464575	0.124694
659	0.589294	0.468	0.532	0.46485	0.124444
660	0.589381	0.468225	0.531775	0.4649	0.124481
661	0.589256	0.467675	0.532325	0.464625	0.124631
662	0.589525	0.467425	0.532575	0.464775	0.12475
663	0.589463	0.467275	0.532725	0.46475	0.124713
664	0.589612	0.467525	0.532475	0.465025	0.124588
665	0.589756	0.467625	0.532375	0.46515	0.124606
666	0.589588	0.4675	0.5325	0.465	0.124588
667	0.589975	0.46755	0.53245	0.465225	0.12475
668	0.589862	0.467775	0.532225	0.465175	0.124688
669	0.589988	0.468	0.532	0.465275	0.124713
670	0.590100	0.468025	0.531975	0.4654	0.1247
671	0.590237	0.46785	0.53215	0.465375	0.124863
672	0.590556	0.46815	0.53185	0.46565	0.124906
673	0.590969	0.46885	0.53115	0.466175	0.124794
674	0.591194	0.469275	0.530725	0.466375	0.124819
675	0.591556	0.4695	0.5305	0.466825	0.124731
676	0.592019	0.47035	0.52965	0.467525	0.124494
677	0.592281	0.470775	0.529225	0.467525	0.124756
678	0.592194	0.471125	0.528875	0.467425	0.124769
679	0.592000	0.47115	0.52885	0.467375	0.124625
680	0.592163	0.47105	0.52895	0.467525	0.124638
681	0.592494	0.4713	0.5287	0.4679	0.124594
682	0.592506	0.471425	0.528575	0.468	0.124506
683	0.592562	0.471525	0.528475	0.468	0.124563
684	0.592669	0.47165	0.52835	0.467925	0.124744
685	0.592869	0.47115	0.52885	0.467875	0.124994
686	0.593175	0.471675	0.528325	0.46845	0.124725
687	0.592931	0.47175	0.52825	0.4682	0.124731
688	0.593019	0.47135	0.52865	0.468125	0.124894
689	0.593106	0.471325	0.528675	0.46815	0.124956
690	0.593313	0.47125	0.52875	0.46835	0.124963
691	0.593387	0.471175	0.528825	0.4683	0.125087
692	0.593337	0.471475	0.528525	0.468325	0.125013
693	0.593425	0.471425	0.528575	0.468325	0.1251
694	0.593050	0.47105	0.52895	0.46785	0.1252
695	0.593350	0.471	0.529	0.46805	0.1253
696	0.593287	0.47115	0.52885	0.468	0.125288
697	0.593256	0.470775	0.529225	0.46785	0.125406
698	0.593406	0.4705	0.5295	0.46805	0.125356
699	0.593725	0.470825	0.529175	0.468375	0.12535
700	0.593569	0.470925	0.529075	0.468375	0.125194
701	0.593606	0.470425	0.529575	0.46815	0.125456
702	0.593812	0.470175	0.529825	0.468275	0.125538
703	0.593988	0.4705	0.5295	0.468625	0.125362
704	0.593950	0.470475	0.529525	0.468425	0.125525
705	0.593756	0.47065	0.52935	0.468375	0.125381
706	0.594075	0.470975	0.529025	0.468675	0.1254
707	0.594281	0.4709	0.5291	0.468825	0.125456
708	0.594400	0.47125	0.52875	0.46915	0.12525
709	0.594525	0.471425	0.528575	0.4694	0.125125
710	0.594381	0.4714	0.5286	0.46925	0.125131
711	0.594481	0.471225	0.528775	0.4692	0.125281
712	0.594581	0.471325	0.528675	0.4694	0.125181
713	0.594800	0.47155	0.52845	0.469675	0.125125
714	0.594769	0.472075	0.527925	0.4698	0.124969
715	0.594788	0.471875	0.528125	0.469725	0.125062
716	0.595019	0.472125	0.527875	0.4699	0.125119
717	0.595281	0.4721	0.5279	0.4699	0.125381
718	0.595206	0.472	0.528	0.469825	0.125381
719	0.595294	0.47215	0.52785	0.469975	0.125319
720	0.595150	0.4724	0.5276	0.469975	0.125175
721	0.594919	0.472025	0.527975	0.4696	0.125319
722	0.595050	0.471425	0.528575	0.46955	0.1255
723	0.595244	0.471675	0.528325	0.469925	0.125319
724	0.595356	0.471825	0.528175	0.47	0.125356
725	0.595256	0.471875	0.528125	0.469825	0.125431
726	0.595350	0.472175	0.527825	0.47	0.12535
727	0.595313	0.471875	0.528125	0.469825	0.125488
728	0.595313	0.47165	0.52835	0.4698	0.125513
729	0.595206	0.4715	0.5285	0.46965	0.125556
730	0.595163	0.4714	0.5286	0.469675	0.125488
731	0.595294	0.471475	0.528525	0.469725	0.125569
732	0.595287	0.471375	0.528625	0.46965	0.125638
733	0.595381	0.471325	0.528675	0.469775	0.125606
734	0.595156	0.471275	0.528725	0.46945	0.125706
735	0.595375	0.4714	0.5286	0.469725	0.12565
736	0.595287	0.471325	0.528675	0.469575	0.125713
737	0.595331	0.47155	0.52845	0.46975	0.125581
738	0.595038	0.471025	0.528975	0.4694	0.125638
739	0.595075	0.470725	0.529275	0.46935	0.125725
740	0.595206	0.47065	0.52935	0.469525	0.125681
741	0.595381	0.47095	0.52905	0.4698	0.125581
742	0.595387	0.47125	0.52875	0.4699	0.125488
743	0.595575	0.471125	0.528875	0.470075	0.1255
744	0.595600	0.471425	0.528575	0.47015	0.12545
745	0.595606	0.471475	0.528525	0.47015	0.125456
746	0.595694	0.471425	0.528575	0.470175	0.125519
747	0.595556	0.4711	0.5289	0.469925	0.125631
748	0.595669	0.471025	0.528975	0.470025	0.125644
749	0.595800	0.471275	0.528725	0.47025	0.12555
750	0.595812	0.4714	0.5286	0.470275	0.125538
751	0.596087	0.47185	0.52815	0.470575	0.125513
752	0.595919	0.4719	0.5281	0.4704	0.125519
753	0.596000	0.471975	0.528025	0.470475	0.125525
754	0.596169	0.472025	0.527975	0.470575	0.125594
755	0.596463	0.472275	0.527725	0.47095	0.125513
756	0.596669	0.47305	0.52695	0.471325	0.125344
757	0.596950	0.4733	0.5267	0.4715	0.12545
758	0.596931	0.47345	0.52655	0.47145	0.125481
759	0.597050	0.473675	0.526325	0.47155	0.1255
760	0.597113	0.4738	0.5262	0.471525	0.125587
761	0.597219	0.473875	0.526125	0.471625	0.125594
762	0.597075	0.4739	0.5261	0.47145	0.125625
763	0.597113	0.47345	0.52655	0.47145	0.125663
764	0.597269	0.4736	0.5264	0.4717	0.125569
765	0.597494	0.474075	0.525925	0.4721	0.125394
766	0.597738	0.474125	0.525875	0.472275	0.125463
767	0.597788	0.47435	0.52565	0.472325	0.125463
768	0.597919	0.47435	0.52565	0.4724	0.125519
769	0.598125	0.474525	0.525475	0.472725	0.1254
770	0.598206	0.474525	0.525475	0.4727	0.125506
771	0.598294	0.474775	0.525225	0.472725	0.125569
772	0.598556	0.474975	0.525025	0.472975	0.125581
773	0.598775	0.475175	0.524825	0.473175	0.1256
774	0.598806	0.475625	0.524375	0.473175	0.125631
775	0.598762	0.4755	0.5245	0.47305	0.125713
776	0.598656	0.475175	0.524825	0.4727	0.125956
777	0.598844	0.47505	0.52495	0.4728	0.126044
778	0.598788	0.47505	0.52495	0.472675	0.126112
779	0.598544	0.475	0.525	0.47255	0.125994
780	0.598594	0.4752	0.5248	0.472525	0.126069
781	0.598619	0.4749	0.5251	0.472375	0.126244
782	0.598644	0.47475	0.52525	0.472375	0.126269
783	0.598669	0.474775	0.525225	0.47255	0.126119
784	0.598625	0.47455	0.52545	0.4724	0.126225
785	0.598706	0.47455	0.52545	0.472475	0.126231
786	0.598750	0.474575	0.525425	0.472625	0.126125
787	0.599044	0.4749	0.5251	0.473	0.126044
788	0.599063	0.475075	0.524925	0.473025	0.126038
789	0.599025	0.475175	0.524825	0.47295	0.126075
790	0.598962	0.4751	0.5249	0.47285	0.126112
791	0.599131	0.475125	0.524875	0.4731	0.126031
792	0.599137	0.474875	0.525125	0.473025	0.126112
793	0.599244	0.474825	0.525175	0.4731	0.126144
794	0.599237	0.475075	0.524925	0.473125	0.126112
795	0.599294	0.4748	0.5252	0.472975	0.126319
796	0.599600	0.475125	0.524875	0.4732	0.1264
797	0.599594	0.475425	0.524575	0.47325	0.126344
798	0.599612	0.47545	0.52455	0.473275	0.126337
799	0.599681	0.4755	0.5245	0.4732	0.126481
800	0.599894	0.475875	0.524125	0.4736	0.126294
801	0.600019	0.47595	0.52405	0.47375	0.126269
802	0.599969	0.475875	0.524125	0.473525	0.126444
803	0.600069	0.47585	0.52415	0.473525	0.126544
804	0.600125	0.476125	0.523875	0.47375	0.126375
805	0.600163	0.475875	0.524125	0.473825	0.126337
806	0.600113	0.4759	0.5241	0.473825	0.126288
807	0.600131	0.4757	0.5243	0.473625	0.126506
808	0.600181	0.4756	0.5244	0.4736	0.126581
809	0.600313	0.476	0.524	0.4739	0.126413
810	0.600469	0.47615	0.52385	0.474025	0.126444
811	0.600588	0.47615	0.52385	0.474025	0.126562
812	0.600838	0.4765	0.5235	0.474375	0.126463
813	0.600694	0.47655	0.52345	0.47425	0.126444
814	0.600988	0.47675	0.52325	0.474475	0.126513
815	0.600962	0.477	0.523	0.47455	0.126413
816	0.601038	0.476875	0.523125	0.474625	0.126413
817	0.601119	0.4769	0.5231	0.47475	0.126369
818	0.601337	0.4772	0.5228	0.47495	0.126388
819	0.601200	0.4771	0.5229	0.474775	0.126425
820	0.601294	0.477125	0.522875	0.4748	0.126494
821	0.601513	0.47715	0.52285	0.47495	0.126562
822	0.601363	0.47715	0.52285	0.47485	0.126513
823	0.601475	0.4772	0.5228	0.47495	0.126525
824	0.601287	0.477075	0.522925	0.474825	0.126463
825	0.601606	0.477025	0.522975	0.4752	0.126406
826	0.601575	0.47685	0.52315	0.4751	0.126475
827	0.601619	0.476725	0.523275	0.475175	0.126444
828	0.601675	0.47685	0.52315	0.47535	0.126325
829	0.601781	0.47705	0.52295	0.475475	0.126306
830	0.601662	0.476975	0.523025	0.4753	0.126362
831	0.601856	0.47685	0.52315	0.4754	0.126456
832	0.601862	0.476775	0.523225	0.475325	0.126538
833	0.601838	0.47695	0.52305	0.4754	0.126438
834	0.601850	0.476875	0.523125	0.475525	0.126325
835	0.601950	0.477	0.523	0.4756	0.12635
836	0.602025	0.47695	0.52305	0.4755	0.126525
837	0.602131	0.4772	0.5228	0.4756	0.126531
838	0.602025	0.476925	0.523075	0.475275	0.12675
839	0.601956	0.476775	0.523225	0.47515	0.126806
840	0.602106	0.47695	0.52305	0.47545	0.126656
841	0.602069	0.477025	0.522975	0.475525	0.126544
842	0.602294	0.477075	0.522925	0.47565	0.126644
843	0.602381	0.47735	0.52265	0.4759	0.126481
844	0.602269	0.47715	0.52285	0.475675	0.126594
845	0.602250	0.476825	0.523175	0.47555	0.1267
846	0.602194	0.4767	0.5233	0.475525	0.126669
847	0.602069	0.4767	0.5233	0.47545	0.126619
848	0.602094	0.47665	0.52335	0.47545	0.126644
849	0.602156	0.476675	0.523325	0.4755	0.126656
850	0.602144	0.4767	0.5233	0.475525	0.126619
851	0.602250	0.47665	0.52335	0.47565	0.1266
852	0.602375	0.476875	0.523125	0.475825	0.12655
853	0.602413	0.47705	0.52295	0.475875	0.126538
854	0.602331	0.477075	0.522925	0.475675	0.126656
855	0.602419	0.47705	0.52295	0.475725	0.126694
856	0.602487	0.476975	0.523025	0.4757	0.126788
857	0.602244	0.47685	0.52315	0.475575	0.126669
858	0.602163	0.476525	0.523475	0.47535	0.126812
859	0.602213	0.47645	0.52355	0.475375	0.126837
860	0.602237	0.476425	0.523575	0.475525	0.126713
861	0.602431	0.476675	0.523325	0.4757	0.126731
862	0.602475	0.476825	0.523175	0.4758	0.126675
863	0.602419	0.476825	0.523175	0.475825	0.126594
864	0.602475	0.476975	0.523025	0.4759	0.126575
865	0.602413	0.476925	0.523075	0.4757	0.126713
866	0.602475	0.47695	0.52305	0.47575	0.126725
867	0.602537	0.47695	0.52305	0.4757	0.126837
868	0.602712	0.476875	0.523125	0.475825	0.126887
869	0.602644	0.476825	0.523175	0.475825	0.126819
870	0.602719	0.476925	0.523075	0.475925	0.126794
871	0.602638	0.47715	0.52285	0.47595	0.126688
872	0.602575	0.477025	0.522975	0.475825	0.12675
873	0.602550	0.476875	0.523125	0.4756	0.12695
874	0.602662	0.47685	0.52315	0.47575	0.126913
875	0.602738	0.4769	0.5231	0.475775	0.126963
876	0.602688	0.476725	0.523275	0.4757	0.126988
877	0.602706	0.476775	0.523225	0.4758	0.126906
878	0.603019	0.477275	0.522725	0.47625	0.126769
879	0.603012	0.477275	0.522725	0.476225	0.126788
880	0.603031	0.477525	0.522475	0.476275	0.126756
881	0.602781	0.47745	0.52255	0.476025	0.126756
882	0.602800	0.477425	0.522575	0.476025	0.126775
883	0.602750	0.4774	0.5226	0.4761	0.12665
884	0.602900	0.4774	0.5226	0.476225	0.126675
885	0.602969	0.4773	0.5227	0.4763	0.126669
886	0.602988	0.47725	0.52275	0.476275	0.126713
887	0.602931	0.477225	0.522775	0.476175	0.126756
888	0.602931	0.47715	0.52285	0.476075	0.126856
889	0.602919	0.477	0.523	0.476075	0.126844
890	0.602900	0.4768	0.5232	0.475925	0.126975
891	0.602838	0.4767	0.5233	0.47585	0.126988
892	0.602725	0.476475	0.523525	0.47585	0.126875
893	0.602800	0.4765	0.5235	0.475925	0.126875
894	0.602900	0.47645	0.52355	0.475975	0.126925
895	0.603025	0.47675	0.52325	0.476175	0.12685
896	0.603194	0.477225	0.522775	0.476425	0.126769
897	0.603169	0.47725	0.52275	0.476325	0.126844
898	0.603350	0.4776	0.5224	0.47665	0.1267
899	0.603256	0.477575	0.522425	0.476525	0.126731
900	0.603294	0.477475	0.522525	0.4765	0.126794
901	0.603294	0.47745	0.52255	0.4764	0.126894
902	0.603256	0.477325	0.522675	0.4764	0.126856
903	0.603231	0.477175	0.522825	0.476325	0.126906
904	0.603263	0.477075	0.522925	0.47635	0.126913
905	0.603419	0.477425	0.522575	0.476625	0.126794
906	0.603331	0.477525	0.522475	0.47655	0.126781
907	0.603331	0.477375	0.522625	0.4765	0.126831
908	0.603313	0.477225	0.522775	0.476425	0.126887
909	0.603175	0.477175	0.522825	0.4762	0.126975
910	0.603131	0.476975	0.523025	0.476075	0.127056
911	0.603000	0.476725	0.523275	0.475925	0.127075
912	0.603012	0.476625	0.523375	0.47595	0.127062
913	0.603038	0.476525	0.523475	0.476025	0.127013
914	0.602981	0.4764	0.5236	0.475925	0.127056
915	0.602956	0.47625	0.52375	0.4759	0.127056
916	0.603031	0.4764	0.5236	0.476075	0.126956
917	0.603081	0.47645	0.52355	0.4762	0.126881
918	0.603062	0.476475	0.523525	0.476225	0.126837
919	0.603069	0.4764	0.5236	0.47615	0.126919
920	0.603050	0.476325	0.523675	0.476125	0.126925
921	0.603075	0.4764	0.5236	0.476125	0.12695
922	0.603075	0.476425	0.523575	0.47615	0.126925
923	0.603125	0.476475	0.523525	0.476175	0.12695
924	0.603125	0.47665	0.52335	0.47625	0.126875
925	0.603088	0.476625	0.523375	0.476175	0.126913
926	0.603081	0.4766	0.5234	0.476175	0.126906
927	0.603150	0.476625	0.523375	0.476275	0.126875
928	0.603094	0.47655	0.52345	0.4762	0.126894
929	0.603256	0.4767	0.5233	0.476375	0.126881
930	0.603256	0.476925	0.523075	0.476425	0.126831
931	0.603206	0.476775	0.523225	0.47635	0.126856
932	0.603231	0.47675	0.52325	0.476425	0.126806
933	0.603275	0.4768	0.5232	0.4764	0.126875
934	0.603456	0.47695	0.52305	0.476625	0.126831
935	0.603294	0.477	0.523	0.4765	0.126794
936	0.603256	0.4769	0.5231	0.4764	0.126856
937	0.603306	0.47675	0.52325	0.476375	0.126931
938	0.603325	0.47675	0.52325	0.476375	0.12695
939	0.603331	0.476775	0.523225	0.47645	0.126881
940	0.603306	0.476725	0.523275	0.4764	0.126906
941	0.603256	0.476575	0.523425	0.4763	0.126956
942	0.603306	0.476725	0.523275	0.476425	0.126881
943	0.603356	0.476825	0.523175	0.47645	0.126906
944	0.603494	0.477	0.523	0.476625	0.126869
945	0.603500	0.476975	0.523025	0.476625	0.126875
946	0.603406	0.476975	0.523025	0.47655	0.126856
947	0.603387	0.476975	0.523025	0.476525	0.126862
948	0.603369	0.47695	0.52305	0.4765	0.126869
949	0.603350	0.476875	0.523125	0.4765	0.12685
950	0.603394	0.4769	0.5231	0.47655	0.126844
951	0.603394	0.476925	0.523075	0.47655	0.126844
952	0.603387	0.47695	0.52305	0.476525	0.126862
953	0.603400	0.47695	0.52305	0.476475	0.126925
954	0.603463	0.4771	0.5229	0.47655	0.126913
955	0.603537	0.477075	0.522925	0.47665	0.126887
956	0.603563	0.477075	0.522925	0.476625	0.126938
957	0.603519	0.477075	0.522925	0.476575	0.126944
958	0.603475	0.477025	0.522975	0.476525	0.12695
959	0.603531	0.476875	0.523125	0.4765	0.127031
960	0.603481	0.476875	0.523125	0.47645	0.127031
961	0.603494	0.47685	0.52315	0.476475	0.127019
962	0.603588	0.476975	0.523025	0.476625	0.126963
963	0.603506	0.477	0.523	0.476575	0.126931
964	0.603500	0.476925	0.523075	0.476525	0.126975
965	0.603456	0.47685	0.52315	0.476425	0.127031
966	0.603487	0.476775	0.523225	0.476475	0.127013
967	0.603475	0.4768	0.5232	0.4765	0.126975
968	0.603513	0.476925	0.523075	0.47665	0.126862
969	0.603563	0.47695	0.52305	0.476675	0.126887
970	0.603537	0.476875	0.523125	0.47665	0.126887
971	0.603569	0.47685	0.52315	0.47665	0.126919
972	0.603606	0.476925	0.523075	0.476725	0.126881
973	0.603712	0.477	0.523	0.47685	0.126862
974	0.603775	0.477125	0.522875	0.476925	0.12685
975	0.603706	0.47715	0.52285	0.47685	0.126856
976	0.603756	0.477275	0.522725	0.476875	0.126881
977	0.603762	0.47735	0.52265	0.4769	0.126862
978	0.603681	0.47735	0.52265	0.4768	0.126881
979	0.603694	0.47715	0.52285	0.476725	0.126969
980	0.603706	0.477175	0.522825	0.47675	0.126956
981	0.603694	0.4772	0.5228	0.476775	0.126919
982	0.603712	0.4772	0.5228	0.4768	0.126913
983	0.603731	0.47715	0.52285	0.47685	0.126881
984	0.603694	0.4771	0.5229	0.476825	0.126869
985	0.603694	0.47715	0.52285	0.4768	0.126894
986	0.603644	0.477075	0.522925	0.47675	0.126894
987	0.603606	0.477	0.523	0.4767	0.126906
988	0.603675	0.4769	0.5231	0.4767	0.126975
989	0.603669	0.476975	0.523025	0.476725	0.126944
990	0.603681	0.477025	0.522975	0.476775	0.126906
991	0.603719	0.477	0.523	0.47675	0.126969
992	0.603788	0.4772	0.5228	0.476925	0.126862
993	0.603688	0.47715	0.52285	0.4768	0.126887
994	0.603662	0.4769	0.5231	0.47665	0.127013
995	0.603525	0.476775	0.523225	0.476475	0.12705
996	0.603581	0.4766	0.5234	0.476425	0.127156
997	0.603619	0.47675	0.52325	0.476525	0.127094
998	0.603500	0.476675	0.523325	0.476475	0.127025
999	0.603581	0.47665	0.52335	0.4765	0.127081
1000	0.603487	0.476725	0.523275	0.4765	0.126988
1001	0.603463	0.476575	0.523425	0.47645	0.127013
1002	0.603469	0.476575	0.523425	0.4765	0.126969
1003	0.603506	0.476675	0.523325	0.476575	0.126931
1004	0.603531	0.476675	0.523325	0.4766	0.126931
1005	0.603569	0.47675	0.52325	0.476625	0.126944
1006	0.603563	0.476775	0.523225	0.476625	0.126938
1007	0.603625	0.476825	0.523175	0.4767	0.126925
1008	0.603588	0.476875	0.523125	0.4767	0.126887
1009	0.603569	0.4769	0.5231	0.476675	0.126894
1010	0.603613	0.47695	0.52305	0.476725	0.126887
1011	0.603625	0.47705	0.52295	0.47675	0.126875
1012	0.603662	0.4771	0.5229	0.476775	0.126887
1013	0.603688	0.477075	0.522925	0.476775	0.126913
1014	0.603712	0.4771	0.5229	0.476825	0.126887
1015	0.603731	0.477175	0.522825	0.476825	0.126906
1016	0.603775	0.477225	0.522775	0.4769	0.126875
1017	0.603869	0.477225	0.522775	0.476975	0.126894
1018	0.603738	0.4773	0.5227	0.47685	0.126887
1019	0.603650	0.4772	0.5228	0.47675	0.1269
1020	0.603613	0.47705	0.52295	0.47665	0.126963
1021	0.603600	0.4769	0.5231	0.4766	0.127
1022	0.603594	0.47675	0.52325	0.476475	0.127119
1023	0.603600	0.476775	0.523225	0.47655	0.12705
1024	0.603675	0.4768	0.5232	0.476625	0.12705
1025	0.603675	0.476875	0.523125	0.47665	0.127025
1026	0.603712	0.477	0.523	0.4767	0.127013
1027	0.603762	0.47695	0.52305	0.4767	0.127062
1028	0.603788	0.477125	0.522875	0.476775	0.127013
1029	0.603862	0.47725	0.52275	0.476825	0.127038
1030	0.603781	0.47705	0.52295	0.476625	0.127156
1031	0.603825	0.477025	0.522975	0.47665	0.127175
1032	0.603794	0.477	0.523	0.476675	0.127119
1033	0.603800	0.477225	0.522775	0.47675	0.12705
1034	0.603769	0.477075	0.522925	0.476725	0.127044
1035	0.603756	0.477075	0.522925	0.4767	0.127056
1036	0.603838	0.47715	0.52285	0.476825	0.127013
1037	0.603788	0.47715	0.52285	0.4768	0.126988
1038	0.603700	0.477025	0.522975	0.4767	0.127
1039	0.603706	0.476925	0.523075	0.476575	0.127131
1040	0.603750	0.47685	0.52315	0.4766	0.12715
1041	0.603756	0.477	0.523	0.47665	0.127106
1042	0.603700	0.476925	0.523075	0.47665	0.12705
1043	0.603725	0.476925	0.523075	0.47665	0.127075
1044	0.603738	0.47695	0.52305	0.47665	0.127087
1045	0.603731	0.476825	0.523175	0.476575	0.127156
1046	0.603769	0.476975	0.523025	0.47665	0.127119
1047	0.603775	0.4771	0.5229	0.4767	0.127075
1048	0.603812	0.477175	0.522825	0.476725	0.127087
1049	0.603806	0.47715	0.52285	0.476675	0.127131
1050	0.603725	0.477075	0.522925	0.47665	0.127075
1051	0.603831	0.4769	0.5231	0.47665	0.127181
1052	0.603794	0.477025	0.522975	0.476675	0.127119
1053	0.603738	0.476925	0.523075	0.47655	0.127188
1054	0.603675	0.4768	0.5232	0.476475	0.1272
1055	0.603731	0.47675	0.52325	0.47655	0.127181
1056	0.603694	0.476825	0.523175	0.4766	0.127094
1057	0.603662	0.476775	0.523225	0.476575	0.127087
1058	0.603619	0.476625	0.523375	0.4765	0.127119
1059	0.603694	0.476725	0.523275	0.47665	0.127044
1060	0.603775	0.476775	0.523225	0.476725	0.12705
1061	0.603719	0.4768	0.5232	0.47665	0.127069
1062	0.603781	0.476775	0.523225	0.476675	0.127106
1063	0.603775	0.476975	0.523025	0.476725	0.12705
1064	0.603762	0.47705	0.52295	0.476675	0.127087
1065	0.603706	0.476875	0.523125	0.4766	0.127106
1066	0.603788	0.4769	0.5231	0.476625	0.127163
1067	0.603869	0.476925	0.523075	0.476725	0.127144
1068	0.603906	0.477075	0.522925	0.4768	0.127106
1069	0.603894	0.477125	0.522875	0.4768	0.127094
1070	0.603850	0.477075	0.522925	0.47675	0.1271
1071	0.603856	0.47705	0.52295	0.47675	0.127106
1072	0.603938	0.47705	0.52295	0.4768	0.127137
1073	0.604025	0.477225	0.522775	0.4769	0.127125
1074	0.603981	0.4772	0.5228	0.4769	0.127081
1075	0.604019	0.4773	0.5227	0.477025	0.126994
1076	0.603938	0.477325	0.522675	0.47685	0.127087
1077	0.604012	0.477225	0.522775	0.476825	0.127188
1078	0.604031	0.4772	0.5228	0.476825	0.127206
1079	0.604094	0.477475	0.522525	0.4771	0.126994
1080	0.604056	0.4774	0.5226	0.476975	0.127081
1081	0.604144	0.47735	0.52265	0.47705	0.127094
1082	0.604144	0.47745	0.52255	0.4771	0.127044
1083	0.604175	0.4776	0.5224	0.477125	0.12705
1084	0.604131	0.477525	0.522475	0.477025	0.127106
1085	0.604094	0.4774	0.5226	0.47695	0.127144
1086	0.604181	0.477325	0.522675	0.476925	0.127256
1087	0.604100	0.477275	0.522725	0.47685	0.12725
1088	0.604163	0.477275	0.522725	0.47695	0.127213
1089	0.604187	0.4774	0.5226	0.477	0.127188
1090	0.604194	0.4774	0.5226	0.477025	0.127169
1091	0.604094	0.477375	0.522625	0.47695	0.127144
1092	0.604106	0.477275	0.522725	0.476925	0.127181
1093	0.604088	0.4772	0.5228	0.476875	0.127213
1094	0.604181	0.477175	0.522825	0.476925	0.127256
1095	0.604313	0.4773	0.5227	0.47705	0.127263
1096	0.604300	0.477475	0.522525	0.477075	0.127225
1097	0.604250	0.477625	0.522375	0.477025	0.127225
1098	0.604337	0.477575	0.522425	0.47705	0.127288
1099	0.604281	0.47755	0.52245	0.47705	0.127231
1100	0.604294	0.477525	0.522475	0.477025	0.127269
1101	0.604406	0.477675	0.522325	0.477175	0.127231
1102	0.604387	0.477675	0.522325	0.47715	0.127238
1103	0.604437	0.477725	0.522275	0.477225	0.127213
1104	0.604450	0.477675	0.522325	0.47725	0.1272
1105	0.604444	0.477625	0.522375	0.4772	0.127244
1106	0.604481	0.47775	0.52225	0.47725	0.127231
1107	0.604519	0.47775	0.52225	0.477225	0.127294
1108	0.604537	0.477775	0.522225	0.47725	0.127288
1109	0.604513	0.477725	0.522275	0.477175	0.127337
1110	0.604450	0.47755	0.52245	0.47705	0.1274
1111	0.604369	0.4776	0.5224	0.476975	0.127394
1112	0.604313	0.477325	0.522675	0.4768	0.127513
1113	0.604500	0.47735	0.52265	0.477025	0.127475
1114	0.604469	0.477525	0.522475	0.4771	0.127369
1115	0.604437	0.4774	0.5226	0.47705	0.127387
1116	0.604425	0.477425	0.522575	0.47705	0.127375
1117	0.604463	0.4774	0.5226	0.477	0.127463
1118	0.604494	0.477375	0.522625	0.477	0.127494
1119	0.604500	0.47745	0.52255	0.47705	0.12745
1120	0.604487	0.4774	0.5226	0.477025	0.127463
1121	0.604506	0.477425	0.522575	0.477075	0.127431
1122	0.604487	0.477525	0.522475	0.477175	0.127313
1123	0.604525	0.477675	0.522325	0.47725	0.127275
1124	0.604544	0.477425	0.522575	0.47715	0.127394
1125	0.604588	0.477425	0.522575	0.477225	0.127362
1126	0.604575	0.477425	0.522575	0.47725	0.127325
1127	0.604550	0.47745	0.52255	0.4773	0.12725
1128	0.604487	0.477475	0.522525	0.4772	0.127288
1129	0.604525	0.477475	0.522525	0.4773	0.127225
1130	0.604513	0.4775	0.5225	0.4773	0.127213
1131	0.604625	0.47765	0.52235	0.47745	0.127175
1132	0.604644	0.477775	0.522225	0.4775	0.127144
1133	0.604650	0.477725	0.522275	0.477425	0.127225
1134	0.604706	0.477675	0.522325	0.477425	0.127281
1135	0.604700	0.477725	0.522275	0.477475	0.127225
1136	0.604656	0.4777	0.5223	0.47745	0.127206
1137	0.604625	0.477575	0.522425	0.4774	0.127225
1138	0.604650	0.477475	0.522525	0.477425	0.127225
1139	0.604581	0.477425	0.522575	0.4773	0.127281
1140	0.604650	0.477425	0.522575	0.47735	0.1273
1141	0.604669	0.477525	0.522475	0.4774	0.127269
1142	0.604694	0.4776	0.5224	0.47745	0.127244
1143	0.604706	0.47765	0.52235	0.477475	0.127231
1144	0.604775	0.477775	0.522225	0.477575	0.1272
1145	0.604819	0.4778	0.5222	0.477575	0.127244
1146	0.604744	0.477775	0.522225	0.477525	0.127219
1147	0.604806	0.477725	0.522275	0.47755	0.127256
1148	0.604831	0.477775	0.522225	0.4776	0.127231
1149	0.604856	0.47785	0.52215	0.477625	0.127231
1150	0.604850	0.4778	0.5222	0.4776	0.12725
1151	0.604881	0.47795	0.52205	0.477675	0.127206
1152	0.604869	0.4779	0.5221	0.477675	0.127194
1153	0.604781	0.47785	0.52215	0.477525	0.127256
1154	0.604788	0.477725	0.522275	0.4775	0.127288
1155	0.604769	0.477675	0.522325	0.47745	0.127319
1156	0.604781	0.477625	0.522375	0.477425	0.127356
1157	0.604825	0.477675	0.522325	0.477525	0.1273
1158	0.604819	0.47765	0.52235	0.4775	0.127319
1159	0.604819	0.477675	0.522325	0.47755	0.127269
1160	0.604869	0.4777	0.5223	0.477575	0.127294
1161	0.604850	0.477725	0.522275	0.477575	0.127275
1162	0.604869	0.477825	0.522175	0.477625	0.127244
1163	0.604825	0.477875	0.522125	0.477575	0.12725
1164	0.604800	0.4778	0.5222	0.4775	0.1273
1165	0.604819	0.477775	0.522225	0.477525	0.127294
1166	0.604869	0.477825	0.522175	0.4776	0.127269
1167	0.604844	0.477825	0.522175	0.4776	0.127244
1168	0.604844	0.4778	0.5222	0.4776	0.127244
1169	0.604844	0.47775	0.52225	0.477575	0.127269
1170	0.604844	0.477725	0.522275	0.47755	0.127294
1171	0.604894	0.47775	0.52225	0.4776	0.127294
1172	0.604944	0.477925	0.522075	0.477675	0.127269
1173	0.604838	0.477925	0.522075	0.477575	0.127263
1174	0.604812	0.477825	0.522175	0.477525	0.127288
1175	0.604812	0.4777	0.5223	0.477525	0.127288
1176	0.604794	0.4777	0.5223	0.4775	0.127294
1177	0.604812	0.477675	0.522325	0.477525	0.127288
1178	0.604819	0.477675	0.522325	0.477525	0.127294
1179	0.604869	0.47775	0.52225	0.477625	0.127244
1180	0.604894	0.477825	0.522175	0.47765	0.127244
1181	0.604875	0.4778	0.5222	0.477625	0.12725
1182	0.605000	0.477925	0.522075	0.477775	0.127225
1183	0.605050	0.478025	0.521975	0.47775	0.1273
1184	0.604912	0.478175	0.521825	0.47765	0.127263
1185	0.604894	0.478125	0.521875	0.477625	0.127269
1186	0.604925	0.477975	0.522025	0.47765	0.127275
1187	0.604931	0.478075	0.521925	0.477675	0.127256
1188	0.604988	0.478	0.522	0.4777	0.127288
1189	0.604938	0.478	0.522	0.47765	0.127288
1190	0.604962	0.47795	0.52205	0.477675	0.127288
1191	0.604988	0.477975	0.522025	0.477675	0.127313
1192	0.605006	0.477975	0.522025	0.477725	0.127281
1193	0.605031	0.478	0.522	0.477725	0.127306
1194	0.605106	0.47815	0.52185	0.4778	0.127306
1195	0.605088	0.478225	0.521775	0.4778	0.127288
1196	0.605163	0.4782	0.5218	0.477825	0.127337
1197	0.605119	0.4782	0.5218	0.477775	0.127344
1198	0.605131	0.47825	0.52175	0.477775	0.127356
1199	0.605169	0.4784	0.5216	0.477825	0.127344
1200	0.605088	0.47815	0.52185	0.4777	0.127387
1201	0.605062	0.4781	0.5219	0.477625	0.127438
1202	0.605125	0.478025	0.521975	0.477675	0.12745
1203	0.605131	0.4779	0.5221	0.477625	0.127506
1204	0.605213	0.478075	0.521925	0.47785	0.127362
1205	0.605225	0.478075	0.521925	0.47785	0.127375
1206	0.605237	0.47805	0.52195	0.477825	0.127413
1207	0.605231	0.4781	0.5219	0.47785	0.127381
1208	0.605219	0.47815	0.52185	0.47785	0.127369
1209	0.605219	0.47815	0.52185	0.47785	0.127369
1210	0.605344	0.4782	0.5218	0.477975	0.127369
1211	0.605337	0.4783	0.5217	0.477975	0.127362
1212	0.605344	0.47835	0.52165	0.478	0.127344
1213	0.605363	0.478425	0.521575	0.47805	0.127313
1214	0.605375	0.478375	0.521625	0.478	0.127375
1215	0.605313	0.4783	0.5217	0.477875	0.127438
1216	0.605213	0.47815	0.52185	0.477725	0.127488
1217	0.605263	0.478175	0.521825	0.477825	0.127438
1218	0.605269	0.4783	0.5217	0.477875	0.127394
1219	0.605237	0.478175	0.521825	0.477825	0.127413
1220	0.605294	0.47805	0.52195	0.477875	0.127419
1221	0.605331	0.478125	0.521875	0.477925	0.127406
1222	0.605331	0.478175	0.521825	0.477925	0.127406
1223	0.605319	0.478175	0.521825	0.477925	0.127394
1224	0.605313	0.478075	0.521925	0.477925	0.127387
1225	0.605300	0.4781	0.5219	0.47795	0.12735
1226	0.605306	0.4781	0.5219	0.47795	0.127356
1227	0.605306	0.4781	0.5219	0.47795	0.127356
1228	0.605325	0.4781	0.5219	0.47795	0.127375
1229	0.605319	0.47815	0.52185	0.47795	0.127369
1230	0.605325	0.478175	0.521825	0.477975	0.12735
1231	0.605306	0.47815	0.52185	0.4779	0.127406
1232	0.605356	0.478225	0.521775	0.478025	0.127331
1233	0.605369	0.47815	0.52185	0.47795	0.127419
1234	0.605406	0.47815	0.52185	0.478	0.127406
1235	0.605450	0.4782	0.5218	0.47805	0.1274
1236	0.605531	0.478425	0.521575	0.478225	0.127306
1237	0.605606	0.4785	0.5215	0.478275	0.127331
1238	0.605613	0.478525	0.521475	0.478225	0.127387
1239	0.605606	0.47855	0.52145	0.4782	0.127406
1240	0.605606	0.4786	0.5214	0.478175	0.127431
1241	0.605581	0.4786	0.5214	0.4781	0.127481
1242	0.605662	0.478625	0.521375	0.478175	0.127488
1243	0.605694	0.47865	0.52135	0.47825	0.127444
1244	0.605812	0.478775	0.521225	0.4785	0.127313
1245	0.605900	0.478975	0.521025	0.478675	0.127225
1246	0.606019	0.4791	0.5209	0.47875	0.127269
1247	0.606138	0.4794	0.5206	0.478975	0.127163
1248	0.606144	0.479475	0.520525	0.478975	0.127169
1249	0.606144	0.479475	0.520525	0.478875	0.127269
1250	0.606025	0.4793	0.5207	0.478725	0.1273
1251	0.606044	0.479175	0.520825	0.478725	0.127319
1252	0.606075	0.4792	0.5208	0.478725	0.12735
1253	0.606213	0.47935	0.52065	0.4789	0.127313
1254	0.606094	0.4794	0.5206	0.478825	0.127269
1255	0.606169	0.4793	0.5207	0.478775	0.127394
1256	0.606206	0.47925	0.52075	0.478775	0.127431
1257	0.606225	0.47945	0.52055	0.47895	0.127275
1258	0.606175	0.479525	0.520475	0.47895	0.127225
1259	0.606181	0.4794	0.5206	0.478825	0.127356
1260	0.606213	0.4794	0.5206	0.4789	0.127313
1261	0.606213	0.4794	0.5206	0.478875	0.127337
1262	0.606206	0.479375	0.520625	0.4789	0.127306
1263	0.606319	0.479375	0.520625	0.478925	0.127394
1264	0.606350	0.479475	0.520525	0.47895	0.1274
1265	0.606350	0.479625	0.520375	0.47905	0.1273
1266	0.606375	0.479575	0.520425	0.47905	0.127325
1267	0.606319	0.479575	0.520425	0.478975	0.127344
1268	0.606344	0.47945	0.52055	0.479	0.127344
1269	0.606144	0.47915	0.52085	0.47865	0.127494
1270	0.606169	0.479025	0.520975	0.478675	0.127494
1271	0.606144	0.478925	0.521075	0.47865	0.127494
1272	0.606175	0.47905	0.52095	0.47875	0.127425
1273	0.606194	0.479075	0.520925	0.478775	0.127419
1274	0.606125	0.47905	0.52095	0.47875	0.127375
1275	0.606062	0.478925	0.521075	0.478675	0.127387
1276	0.606113	0.4789	0.5211	0.4787	0.127413
1277	0.606119	0.47895	0.52105	0.478725	0.127394
1278	0.606144	0.47895	0.52105	0.478775	0.127369
1279	0.606225	0.47915	0.52085	0.478925	0.1273
1280	0.606194	0.479125	0.520875	0.4789	0.127294
1281	0.606275	0.4792	0.5208	0.479	0.127275
1282	0.606181	0.47905	0.52095	0.4788	0.127381
1283	0.606156	0.4791	0.5209	0.47875	0.127406
1284	0.606213	0.479125	0.520875	0.478825	0.127387
1285	0.606287	0.47935	0.52065	0.4789	0.127387
1286	0.606300	0.4793	0.5207	0.478875	0.127425
1287	0.606250	0.479275	0.520725	0.478775	0.127475
1288	0.606250	0.4793	0.5207	0.47875	0.1275
1289	0.606156	0.47915	0.52085	0.478575	0.127581
1290	0.606244	0.479175	0.520825	0.47875	0.127494
1291	0.606263	0.47935	0.52065	0.4789	0.127362
1292	0.606187	0.4792	0.5208	0.47875	0.127438
1293	0.606281	0.47925	0.52075	0.478875	0.127406
1294	0.606213	0.479175	0.520825	0.4788	0.127413
1295	0.606206	0.479075	0.520925	0.4787	0.127506
1296	0.606319	0.47915	0.52085	0.478825	0.127494
1297	0.606269	0.4793	0.5207	0.4788	0.127469
1298	0.606375	0.479375	0.520625	0.478925	0.12745
1299	0.606450	0.479475	0.520525	0.478975	0.127475
1300	0.606387	0.479425	0.520575	0.478975	0.127413
1301	0.606406	0.479325	0.520675	0.478925	0.127481
1302	0.606475	0.47935	0.52065	0.478975	0.1275
1303	0.606556	0.47945	0.52055	0.47905	0.127506
1304	0.606581	0.47945	0.52055	0.479	0.127581
1305	0.606563	0.479625	0.520375	0.47905	0.127513
1306	0.606569	0.479575	0.520425	0.4791	0.127469
1307	0.606569	0.479675	0.520325	0.479125	0.127444
1308	0.606519	0.479525	0.520475	0.479	0.127519
1309	0.606469	0.479475	0.520525	0.479025	0.127444
1310	0.606475	0.479375	0.520625	0.478975	0.1275
1311	0.606487	0.479425	0.520575	0.478975	0.127513
1312	0.606475	0.47935	0.52065	0.47895	0.127525
1313	0.606638	0.47935	0.52065	0.479025	0.127612
1314	0.606600	0.479525	0.520475	0.479025	0.127575
1315	0.606656	0.479425	0.520575	0.479025	0.127631
1316	0.606556	0.479425	0.520575	0.478925	0.127631
1317	0.606556	0.479375	0.520625	0.47895	0.127606
1318	0.606631	0.4794	0.5206	0.478925	0.127706
1319	0.606625	0.47965	0.52035	0.479025	0.1276
1320	0.606631	0.4797	0.5203	0.4791	0.127531
1321	0.606606	0.4796	0.5204	0.4791	0.127506
1322	0.606594	0.479425	0.520575	0.47905	0.127544
1323	0.606675	0.4794	0.5206	0.479125	0.12755
1324	0.606750	0.4795	0.5205	0.479225	0.127525
1325	0.606744	0.479475	0.520525	0.4792	0.127544
1326	0.606694	0.4796	0.5204	0.4792	0.127494
1327	0.606650	0.4794	0.5206	0.479125	0.127525
1328	0.606625	0.47945	0.52055	0.4791	0.127525
1329	0.606794	0.47955	0.52045	0.479325	0.127469
1330	0.606788	0.4797	0.5203	0.479325	0.127463
1331	0.606812	0.4798	0.5202	0.47935	0.127463
1332	0.606788	0.479775	0.520225	0.4793	0.127488
1333	0.606844	0.4801	0.5199	0.479375	0.127469
1334	0.606831	0.480025	0.519975	0.4793	0.127531
1335	0.606800	0.479875	0.520125	0.4792	0.1276
1336	0.606806	0.47975	0.52025	0.479175	0.127631
1337	0.606812	0.479775	0.520225	0.47925	0.127563
1338	0.606912	0.4799	0.5201	0.4794	0.127513
1339	0.606912	0.479925	0.520075	0.479425	0.127488
1340	0.606925	0.479875	0.520125	0.479425	0.1275
1341	0.606962	0.47985	0.52015	0.479425	0.127538
1342	0.607138	0.4801	0.5199	0.47965	0.127488
1343	0.607062	0.4802	0.5198	0.479625	0.127438
1344	0.607012	0.48005	0.51995	0.4795	0.127513
1345	0.606956	0.480125	0.519875	0.47945	0.127506
1346	0.606888	0.479925	0.520075	0.47935	0.127538
1347	0.607031	0.47995	0.52005	0.479475	0.127556
1348	0.607088	0.480275	0.519725	0.479625	0.127463
1349	0.607081	0.480225	0.519775	0.47955	0.127531
1350	0.607106	0.48035	0.51965	0.479575	0.127531
1351	0.607144	0.48035	0.51965	0.479525	0.127619
1352	0.607206	0.480425	0.519575	0.47965	0.127556
1353	0.607144	0.4803	0.5197	0.47955	0.127594
1354	0.607131	0.4802	0.5198	0.479525	0.127606
1355	0.607175	0.480125	0.519875	0.47965	0.127525
1356	0.607056	0.48	0.52	0.479475	0.127581
1357	0.607006	0.47985	0.52015	0.4794	0.127606
1358	0.607019	0.4797	0.5203	0.479375	0.127644
1359	0.607019	0.479675	0.520325	0.479325	0.127694
1360	0.607000	0.479725	0.520275	0.47935	0.12765
1361	0.607050	0.479875	0.520125	0.479475	0.127575
1362	0.607075	0.479875	0.520125	0.4795	0.127575
1363	0.607038	0.479825	0.520175	0.479425	0.127612
1364	0.607044	0.479825	0.520175	0.479475	0.127569
1365	0.606975	0.4797	0.5203	0.479375	0.1276
1366	0.606988	0.479675	0.520325	0.4794	0.127587
1367	0.607012	0.479675	0.520325	0.479425	0.127587
1368	0.607006	0.479675	0.520325	0.479425	0.127581
1369	0.606975	0.4796	0.5204	0.479375	0.1276
1370	0.606969	0.479525	0.520475	0.47935	0.127619
1371	0.606975	0.479475	0.520525	0.479375	0.1276
1372	0.606912	0.4794	0.5206	0.479275	0.127637
1373	0.606912	0.479325	0.520675	0.4792	0.127713
1374	0.606988	0.4794	0.5206	0.479275	0.127713
1375	0.607019	0.479575	0.520425	0.479375	0.127644
1376	0.606975	0.47945	0.52055	0.4793	0.127675
1377	0.607006	0.479425	0.520575	0.4793	0.127706
1378	0.607031	0.47945	0.52055	0.47935	0.127681
1379	0.607025	0.4794	0.5206	0.479325	0.1277
1380	0.607000	0.479375	0.520625	0.4793	0.1277
1381	0.607006	0.479375	0.520625	0.479325	0.127681
1382	0.607012	0.4794	0.5206	0.47935	0.127663
1383	0.607038	0.4794	0.5206	0.479375	0.127663
1384	0.607038	0.4794	0.5206	0.479375	0.127663
1385	0.607012	0.4794	0.5206	0.47935	0.127663
1386	0.607012	0.4794	0.5206	0.47935	0.127663
1387	0.607012	0.4794	0.5206	0.47935	0.127663
1388	0.607012	0.479375	0.520625	0.47935	0.127663
1389	0.607019	0.479375	0.520625	0.47935	0.127669
1390	0.607019	0.4794	0.5206	0.479375	0.127644
1391	0.607019	0.4794	0.5206	0.479375	0.127644
1392	0.607062	0.4795	0.5205	0.47945	0.127612
1393	0.607062	0.479475	0.520525	0.47945	0.127612
1394	0.607125	0.479575	0.520425	0.479525	0.1276
1395	0.607125	0.4796	0.5204	0.4795	0.127625
1396	0.607106	0.479625	0.520375	0.479475	0.127631
1397	0.607100	0.4796	0.5204	0.47945	0.12765
1398	0.607088	0.4797	0.5203	0.479475	0.127612
1399	0.607131	0.479625	0.520375	0.4795	0.127631
1400	0.607050	0.479575	0.520425	0.479425	0.127625
1401	0.607069	0.4796	0.5204	0.479425	0.127644
1402	0.607075	0.479625	0.520375	0.47945	0.127625
1403	0.607050	0.47955	0.52045	0.4794	0.12765
1404	0.607131	0.479525	0.520475	0.47945	0.127681
1405	0.607144	0.479625	0.520375	0.479525	0.127619
1406	0.607194	0.479775	0.520225	0.4796	0.127594
1407	0.607144	0.479725	0.520275	0.4795	0.127644
1408	0.607094	0.4796	0.5204	0.4794	0.127694
1409	0.607113	0.479625	0.520375	0.47945	0.127663
1410	0.607094	0.479625	0.520375	0.47945	0.127644
1411	0.607088	0.47955	0.52045	0.479425	0.127663
1412	0.607119	0.479575	0.520425	0.479475	0.127644
1413	0.607081	0.479575	0.520425	0.4794	0.127681
1414	0.607106	0.479575	0.520425	0.479425	0.127681
1415	0.607088	0.47955	0.52045	0.479425	0.127663
1416	0.607088	0.479525	0.520475	0.479425	0.127663
1417	0.607113	0.479525	0.520475	0.47945	0.127663
1418	0.607138	0.479625	0.520375	0.479525	0.127612
1419	0.607138	0.47965	0.52035	0.479525	0.127612
1420	0.607156	0.47965	0.52035	0.479525	0.127631
1421	0.607131	0.47965	0.52035	0.4795	0.127631
1422	0.607131	0.479625	0.520375	0.4795	0.127631
1423	0.607181	0.479625	0.520375	0.47955	0.127631
1424	0.607206	0.47965	0.52035	0.479575	0.127631
1425	0.607175	0.47965	0.52035	0.4795	0.127675
1426	0.607200	0.47965	0.52035	0.479525	0.127675
1427	0.607175	0.479625	0.520375	0.4795	0.127675
1428	0.607200	0.479625	0.520375	0.479525	0.127675
1429	0.607150	0.479675	0.520325	0.479475	0.127675
1430	0.607150	0.4796	0.5204	0.479425	0.127725
1431	0.607144	0.479575	0.520425	0.479425	0.127719
1432	0.607138	0.47955	0.52045	0.479475	0.127663
1433	0.607131	0.4795	0.5205	0.479425	0.127706
1434	0.607169	0.4795	0.5205	0.47945	0.127719
1435	0.607150	0.4795	0.5205	0.47945	0.1277
1436	0.607150	0.4795	0.5205	0.47945	0.1277
1437	0.607150	0.479475	0.520525	0.47945	0.1277
1438	0.607169	0.4795	0.5205	0.47945	0.127719
1439	0.607200	0.47955	0.52045	0.4795	0.1277
1440	0.607219	0.479575	0.520425	0.479525	0.127694
1441	0.607225	0.47965	0.52035	0.47955	0.127675
1442	0.607256	0.47965	0.52035	0.479575	0.127681
1443	0.607213	0.4796	0.5204	0.4795	0.127713
1444	0.607231	0.479625	0.520375	0.47955	0.127681
1445	0.607213	0.4796	0.5204	0.47945	0.127763
1446	0.607250	0.4796	0.5204	0.4795	0.12775
1447	0.607237	0.47955	0.52045	0.479425	0.127813
1448	0.607231	0.4796	0.5204	0.479475	0.127756
1449	0.607194	0.47955	0.52045	0.47945	0.127744
1450	0.607163	0.479525	0.520475	0.47945	0.127713
1451	0.607163	0.4795	0.5205	0.47945	0.127713
1452	0.607144	0.479475	0.520525	0.479425	0.127719
1453	0.607150	0.47945	0.52055	0.479425	0.127725
1454	0.607150	0.479425	0.520575	0.4794	0.12775
1455	0.607150	0.479425	0.520575	0.4794	0.12775
1456	0.607150	0.4794	0.5206	0.479375	0.127775
1457	0.607150	0.4794	0.5206	0.479375	0.127775
1458	0.607175	0.4794	0.5206	0.4794	0.127775
1459	0.607181	0.47945	0.52055	0.47945	0.127731
1460	0.607175	0.479475	0.520525	0.47945	0.127725
1461	0.607156	0.4794	0.5206	0.479375	0.127781
1462	0.607125	0.479375	0.520625	0.47935	0.127775
1463	0.607125	0.47935	0.52065	0.479325	0.1278
1464	0.607131	0.479375	0.520625	0.47935	0.127781
1465	0.607131	0.479375	0.520625	0.47935	0.127781
1466	0.607163	0.479375	0.520625	0.479375	0.127788
1467	0.607175	0.479375	0.520625	0.479375	0.1278
1468	0.607175	0.4794	0.5206	0.4794	0.127775
1469	0.607175	0.47945	0.52055	0.47945	0.127725
1470	0.607175	0.47945	0.52055	0.47945	0.127725
1471	0.607175	0.47945	0.52055	0.47945	0.127725
1472	0.607175	0.47945	0.52055	0.47945	0.127725
1473	0.607175	0.47945	0.52055	0.47945	0.127725
1474	0.607175	0.47945	0.52055	0.47945	0.127725
1475	0.607175	0.47945	0.52055	0.47945	0.127725
1476	0.607175	0.47945	0.52055	0.47945	0.127725
1477	0.607175	0.47945	0.52055	0.47945	0.127725
1478	0.607175	0.47945	0.52055	0.47945	0.127725
1479	0.607175	0.47945	0.52055	0.47945	0.127725
1480	0.607175	0.47945	0.52055	0.47945	0.127725
1481	0.607175	0.47945	0.52055	0.47945	0.127725
1482	0.607175	0.47945	0.52055	0.47945	0.127725
1483	0.607175	0.47945	0.52055	0.47945	0.127725
1484	0.607175	0.47945	0.52055	0.47945	0.127725
1485	0.607175	0.47945	0.52055	0.47945	0.127725
1486	0.607175	0.47945	0.52055	0.47945	0.127725
1487	0.607175	0.47945	0.52055	0.47945	0.127725
1488	0.607175	0.47945	0.52055	0.47945	0.127725
1489	0.607175	0.47945	0.52055	0.47945	0.127725
1490	0.607175	0.47945	0.52055	0.47945	0.127725
1491	0.607175	0.47945	0.52055	0.47945	0.127725
1492	0.607175	0.47945	0.52055	0.47945	0.127725
1493	0.607175	0.47945	0.52055	0.47945	0.127725
1494	0.607175	0.47945	0.52055	0.47945	0.127725
1495	0.607175	0.47945	0.52055	0.47945	0.127725
1496	0.607175	0.47945	0.52055	0.47945	0.127725
1497	0.607175	0.47945	0.52055	0.47945	0.127725
1498	0.607175	0.47945	0.52055	0.47945	0.127725
1499	0.607175	0.47945	0.52055	0.47945	0.127725
1500	0.607175	0.47945	0.52055	0.47945	0.127725
1501	0.607175	0.47945	0.52055	0.47945	0.127725
1502	0.607175	0.47945	0.52055	0.47945	0.127725
1503	0.607175	0.47945	0.52055	0.47945	0.127725
1504	0.607175	0.47945	0.52055	0.47945	0.127725
1505	0.607175	0.47945	0.52055	0.47945	0.127725
1506	0.607175	0.47945	0.52055	0.47945	0.127725
1507	0.607175	0.47945	0.52055	0.47945	0.127725
1508	0.607175	0.47945	0.52055	0.47945	0.127725
1509	0.607175	0.47945	0.52055	0.47945	0.127725
1510	0.607175	0.47945	0.52055	0.47945	0.127725
1511	0.607175	0.47945	0.52055	0.47945	0.127725
1512	0.607175	0.47945	0.52055	0.47945	0.127725
1513	0.607175	0.47945	0.52055	0.47945	0.127725
1514	0.607175	0.47945	0.52055	0.47945	0.127725
1515	0.607175	0.47945	0.52055	0.47945	0.127725
1516	0.607175	0.47945	0.52055	0.47945	0.127725
1517	0.607175	0.47945	0.52055	0.47945	0.127725
1518	0.607175	0.47945	0.52055	0.47945	0.127725
1519	0.607175	0.47945	0.52055	0.47945	0.127725
1520	0.607175	0.47945	0.52055	0.47945	0.127725
1521	0.607175	0.47945	0.52055	0.47945	0.127725
1522	0.607175	0.47945	0.52055	0.47945	0.127725
1523	0.607175	0.47945	0.52055	0.47945	0.127725
1524	0.607175	0.47945	0.52055	0.47945	0.127725
1525	0.607175	0.47945	0.52055	0.47945	0.127725
1526	0.607175	0.47945	0.52055	0.47945	0.127725
1527	0.607175	0.47945	0.52055	0.47945	0.127725
1528	0.607175	0.47945	0.52055	0.47945	0.127725
1529	0.607175	0.47945	0.52055	0.47945	0.127725
1530	0.607175	0.47945	0.52055	0.47945	0.127725
1531	0.607175	0.47945	0.52055	0.47945	0.127725
1532	0.607175	0.47945	0.52055	0.47945	0.127725
1533	0.607175	0.47945	0.52055	0.47945	0.127725
1534	0.607175	0.47945	0.52055	0.47945	0.127725
1535	0.607175	0.47945	0.52055	0.47945	0.127725
1536	0.607175	0.47945	0.52055	0.47945	0.127725
1537	0.607175	0.47945	0.52055	0.47945	0.127725
1538	0.607175	0.47945	0.52055	0.47945	0.127725
1539	0.607175	0.47945	0.52055	0.47945	0.127725
1540	0.607175	0.47945	0.52055	0.47945	0.127725
1541	0.607175	0.47945	0.52055	0.47945	0.127725
1542	0.607175	0.47945	0.52055	0.47945	0.127725
1543	0.607175	0.47945	0.52055	0.47945	0.127725
1544	0.607175	0.47945	0.52055	0.47945	0.127725
1545	0.607175	0.47945	0.52055	0.47945	0.127725
1546	0.607175	0.47945	0.52055	0.47945	0.127725
1547	0.607175	0.47945	0.52055	0.47945	0.127725
1548	0.607175	0.47945	0.52055	0.47945	0.127725
1549	0.607175	0.47945	0.52055	0.47945	0.127725
1550	0.607175	0.47945	0.52055	0.47945	0.127725
1551	0.607175	0.47945	0.52055	0.47945	0.127725
1552	0.607175	0.47945	0.52055	0.47945	0.127725
1553	0.607175	0.47945	0.52055	0.47945	0.127725
1554	0.607175	0.47945	0.52055	0.47945	0.127725
1555	0.607175	0.47945	0.52055	0.47945	0.127725
1556	0.607175	0.47945	0.52055	0.47945	0.127725
1557	0.607175	0.47945	0.52055	0.47945	0.127725
1558	0.607175	0.47945	0.52055	0.47945	0.127725
1559	0.607175	0.47945	0.52055	0.47945	0.127725
1560	0.607175	0.47945	0.52055	0.47945	0.127725
1561	0.607175	0.47945	0.52055	0.47945	0.127725
1562	0.607175	0.47945	0.52055	0.47945	0.127725
1563	0.607175	0.47945	0.52055	0.47945	0.127725
1564	0.607175	0.47945	0.52055	0.47945	0.127725
1565	0.607175	0.47945	0.52055	0.47945	0.127725
1566	0.607175	0.47945	0.52055	0.47945	0.127725
1567	0.607175	0.47945	0.52055	0.47945	0.127725
1568	0.607175	0.47945	0.52055	0.47945	0.127725
1569	0.607175	0.47945	0.52055	0.47945	0.127725
1570	0.607175	0.47945	0.52055	0.47945	0.127725
1571	0.607175	0.47945	0.52055	0.47945	0.127725
1572	0.607175	0.47945	0.52055	0.47945	0.127725
1573	0.607175	0.47945	0.52055	0.47945	0.127725
1574	0.607175	0.47945	0.52055	0.47945	0.127725
1575	0.607175	0.47945	0.52055	0.47945	0.127725
1576	0.607175	0.47945	0.52055	0.47945	0.127725
1577	0.607175	0.47945	0.52055	0.47945	0.127725
1578	0.607175	0.47945	0.52055	0.47945	0.127725
1579	0.607175	0.47945	0.52055	0.47945	0.127725
1580	0.607175	0.47945	0.52055	0.47945	0.127725
1581	0.607175	0.47945	0.52055	0.47945	0.127725
1582	0.607175	0.47945	0.52055	0.47945	0.127725
1583	0.607175	0.47945	0.52055	0.47945	0.127725
1584	0.607175	0.47945	0.52055	0.47945	0.127725
1585	0.607175	0.47945	0.52055	0.47945	0.127725
1586	0.607175	0.47945	0.52055	0.47945	0.127725
1587	0.607175	0.47945	0.52055	0.47945	0.127725
1588	0.607175	0.47945	0.52055	0.47945	0.127725
1589	0.607175	0.47945	0.52055	0.47945	0.127725
1590	0.607175	0.47945	0.52055	0.47945	0.127725
1591	0.607175	0.47945	0.52055	0.47945	0.127725
1592	0.607175	0.47945	0.52055	0.47945	0.127725
1593	0.607175	0.47945	0.52055	0.47945	0.127725
1594	0.607175	0.47945	0.52055	0.47945	0.127725
1595	0.607175	0.47945	0.52055	0.47945	0.127725
1596	0.607175	0.47945	0.52055	0.47945	0.127725
1597	0.607175	0.47945	0.52055	0.47945	0.127725
1598	0.607175	0.47945	0.52055	0.47945	0.127725
1599	0.607175	0.47945	0.52055	0.47945	0.127725
1600	0.607175	0.47945	0.52055	0.47945	0.127725
1601	0.607175	0.47945	0.52055	0.47945	0.127725
1602	0.607175	0.47945	0.52055	0.47945	0.127725
1603	0.607175	0.47945	0.52055	0.47945	0.127725
1604	0.607175	0.47945	0.52055	0.47945	0.127725
1605	0.607175	0.47945	0.52055	0.47945	0.127725
1606	0.607175	0.47945	0.52055	0.47945	0.127725
1607	0.607175	0.47945	0.52055	0.47945	0.127725
1608	0.607175	0.47945	0.52055	0.47945	0.127725
1609	0.607175	0.47945	0.52055	0.47945	0.127725
1610	0.607175	0.47945	0.52055	0.47945	0.127725
1611	0.607175	0.47945	0.52055	0.47945	0.127725
1612	0.607175	0.47945	0.52055	0.47945	0.127725
1613	0.607175	0.47945	0.52055	0.47945	0.127725
1614	0.607175	0.47945	0.52055	0.47945	0.127725
1615	0.607175	0.47945	0.52055	0.47945	0.127725
1616	0.607175	0.47945	0.52055	0.47945	0.127725
1617	0.607175	0.47945	0.52055	0.47945	0.127725
1618	0.607175	0.47945	0.52055	0.47945	0.127725
1619	0.607175	0.47945	0.52055	0.47945	0.127725
1620	0.607175	0.47945	0.52055	0.47945	0.127725
1621	0.607175	0.47945	0.52055	0.47945	0.127725
1622	0.607175	0.47945	0.52055	0.47945	0.127725
1623	0.607175	0.47945	0.52055	0.47945	0.127725
1624	0.607175	0.47945	0.52055	0.47945	0.127725
1625	0.607175	0.47945	0.52055	0.47945	0.127725
1626	0.607175	0.47945	0.52055	0.47945	0.127725
1627	0.607175	0.47945	0.52055	0.47945	0.127725
1628	0.607175	0.47945	0.52055	0.47945	0.127725
1629	0.607175	0.47945	0.52055	0.47945	0.127725
1630	0.607175	0.47945	0.52055	0.47945	0.127725
1631	0.607175	0.47945	0.52055	0.47945	0.127725
1632	0.607175	0.47945	0.52055	0.47945	0.127725
1633	0.607175	0.47945	0.52055	0.47945	0.127725
1634	0.607175	0.47945	0.52055	0.47945	0.127725
1635	0.607175	0.47945	0.52055	0.47945	0.127725
1636	0.607175	0.47945	0.52055	0.47945	0.127725
1637	0.607175	0.47945	0.52055	0.47945	0.127725
1638	0.607175	0.47945	0.52055	0.47945	0.127725
1639	0.607175	0.47945	0.52055	0.47945	0.127725
1640	0.607175	0.47945	0.52055	0.47945	0.127725
1641	0.607175	0.47945	0.52055	0.47945	0.127725
1642	0.607175	0.47945	0.52055	0.47945	0.127725
1643	0.607175	0.47945	0.52055	0.47945	0.127725
1644	0.607175	0.47945	0.52055	0.47945	0.127725
1645	0.607175	0.47945	0.52055	0.47945	0.127725
1646	0.607175	0.47945	0.52055	0.47945	0.127725
1647	0.607175	0.47945	0.52055	0.47945	0.127725
1648	0.607175	0.47945	0.52055	0.47945	0.127725
1649	0.607175	0.47945	0.52055	0.47945	0.127725
1650	0.607175	0.47945	0.52055	0.47945	0.127725
1651	0.607175	0.47945	0.52055	0.47945	0.127725
1652	0.607175	0.47945	0.52055	0.47945	0.127725
1653	0.607175	0.47945	0.52055	0.47945	0.127725
1654	0.607175	0.47945	0.52055	0.47945	0.127725
1655	0.607175	0.47945	0.52055	0.47945	0.127725
1656	0.607175	0.47945	0.52055	0.47945	0.127725
1657	0.607175	0.47945	0.52055	0.47945	0.127725
1658	0.607175	0.47945	0.52055	0.47945	0.127725
1659	0.607175	0.47945	0.52055	0.47945	0.127725
1660	0.607175	0.47945	0.52055	0.47945	0.127725
1661	0.607175	0.47945	0.52055	0.47945	0.127725
1662	0.607175	0.47945	0.52055	0.47945	0.127725
1663	0.607175	0.47945	0.52055	0.47945	0.127725
1664	0.607175	0.47945	0.52055	0.47945	0.127725
1665	0.607175	0.47945	0.52055	0.47945	0.127725
1666	0.607175	0.47945	0.52055	0.47945	0.127725
1667	0.607175	0.47945	0.52055	0.47945	0.127725
1668	0.607175	0.47945	0.52055	0.47945	0.127725
1669	0.607175	0.47945	0.52055	0.47945	0.127725
1670	0.607175	0.47945	0.52055	0.47945	0.127725
1671	0.607175	0.47945	0.52055	0.47945	0.127725
1672	0.607175	0.47945	0.52055	0.47945	0.127725
1673	0.607175	0.47945	0.52055	0.47945	0.127725
1674	0.607175	0.47945	0.52055	0.47945	0.127725
1675	0.607175	0.47945	0.52055	0.47945	0.127725
1676	0.607175	0.47945	0.52055	0.47945	0.127725
1677	0.607175	0.47945	0.52055	0.47945	0.127725
1678	0.607175	0.47945	0.52055	0.47945	0.127725
1679	0.607175	0.47945	0.52055	0.47945	0.127725
1680	0.607175	0.47945	0.52055	0.47945	0.127725
1681	0.607175	0.47945	0.52055	0.47945	0.127725
1682	0.607175	0.47945	0.52055	0.47945	0.127725
1683	0.607175	0.47945	0.52055	0.47945	0.127725
1684	0.607175	0.47945	0.52055	0.47945	0.127725
1685	0.607175	0.47945	0.52055	0.47945	0.127725
1686	0.607175	0.47945	0.52055	0.47945	0.127725
1687	0.607175	0.47945	0.52055	0.47945	0.127725
1688	0.607175	0.47945	0.52055	0.47945	0.127725
1689	0.607175	0.47945	0.52055	0.47945	0.127725
1690	0.607175	0.47945	0.52055	0.47945	0.127725
1691	0.607175	0.47945	0.52055	0.47945	0.127725
1692	0.607175	0.47945	0.52055	0.47945	0.127725
1693	0.607175	0.47945	0.52055	0.47945	0.127725
1694	0.607175	0.47945	0.52055	0.47945	0.127725
1695	0.607175	0.47945	0.52055	0.47945	0.127725
1696	0.607175	0.47945	0.52055	0.47945	0.127725
1697	0.607175	0.47945	0.52055	0.47945	0.127725
1698	0.607175	0.47945	0.52055	0.47945	0.127725
1699	0.607175	0.47945	0.52055	0.47945	0.127725
1700	0.607175	0.47945	0.52055	0.47945	0.127725
1701	0.607175	0.47945	0.52055	0.47945	0.127725
1702	0.607175	0.47945	0.52055	0.47945	0.127725
1703	0.607175	0.47945	0.52055	0.47945	0.127725
1704	0.607175	0.47945	0.52055	0.47945	0.127725
1705	0.607175	0.47945	0.52055	0.47945	0.127725
1706	0.607175	0.47945	0.52055	0.47945	0.127725
1707	0.607175	0.47945	0.52055	0.47945	0.127725
1708	0.607175	0.47945	0.52055	0.47945	0.127725
1709	0.607175	0.47945	0.52055	0.47945	0.127725
1710	0.607175	0.47945	0.52055	0.47945	0.127725
1711	0.607175	0.47945	0.52055	0.47945	0.127725
1712	0.607175	0.47945	0.52055	0.47945	0.127725
1713	0.607175	0.47945	0.52055	0.47945	0.127725
1714	0.607175	0.47945	0.52055	0.47945	0.127725
1715	0.607175	0.47945	0.52055	0.47945	0.127725
1716	0.607175	0.47945	0.52055	0.47945	0.127725
1717	0.607175	0.47945	0.52055	0.47945	0.127725
1718	0.607175	0.47945	0.52055	0.47945	0.127725
1719	0.607175	0.47945	0.52055	0.47945	0.127725
1720	0.607175	0.47945	0.52055	0.47945	0.127725
1721	0.607175	0.47945	0.52055	0.47945	0.127725
1722	0.607175	0.47945	0.52055	0.47945	0.127725
1723	0.607175	0.47945	0.52055	0.47945	0.127725
1724	0.607175	0.47945	0.52055	0.47945	0.127725
1725	0.607175	0.47945	0.52055	0.47945	0.127725
1726	0.607175	0.47945	0.52055	0.47945	0.127725
1727	0.607175	0.47945	0.52055	0.47945	0.127725
1728	0.607175	0.47945	0.52055	0.47945	0.127725
1729	0.607175	0.47945	0.52055	0.47945	0.127725
1730	0.607175	0.47945	0.52055	0.47945	0.127725
1731	0.607175	0.47945	0.52055	0.47945	0.127725
1732	0.607175	0.47945	0.52055	0.47945	0.127725
1733	0.607175	0.47945	0.52055	0.47945	0.127725
1734	0.607175	0.47945	0.52055	0.47945	0.127725
1735	0.607175	0.47945	0.52055	0.47945	0.127725
1736	0.607175	0.47945	0.52055	0.47945	0.127725
1737	0.607175	0.47945	0.52055	0.47945	0.127725
1738	0.607175	0.47945	0.52055	0.47945	0.127725
1739	0.607175	0.47945	0.52055	0.47945	0.127725
1740	0.607175	0.47945	0.52055	0.47945	0.127725
1741	0.607175	0.47945	0.52055	0.47945	0.127725
1742	0.607175	0.47945	0.52055	0.47945	0.127725
1743	0.607175	0.47945	0.52055	0.47945	0.127725
1744	0.607175	0.47945	0.52055	0.47945	0.127725
1745	0.607175	0.47945	0.52055	0.47945	0.127725
1746	0.607175	0.47945	0.52055	0.47945	0.127725
1747	0.607175	0.47945	0.52055	0.47945	0.127725
1748	0.607175	0.47945	0.52055	0.47945	0.127725
1749	0.607175	0.47945	0.52055	0.47945	0.127725
1750	0.607175	0.47945	0.52055	0.47945	0.127725
1751	0.607175	0.47945	0.52055	0.47945	0.127725
1752	0.607175	0.47945	0.52055	0.47945	0.127725
1753	0.607175	0.47945	0.52055	0.47945	0.127725
1754	0.607175	0.47945	0.52055	0.47945	0.127725
1755	0.607175	0.47945	0.52055	0.47945	0.127725
1756	0.607175	0.47945	0.52055	0.47945	0.127725
1757	0.607175	0.47945	0.52055	0.47945	0.127725
1758	0.607175	0.47945	0.52055	0.47945	0.127725
1759	0.607175	0.47945	0.52055	0.47945	0.127725
1760	0.607175	0.47945	0.52055	0.47945	0.127725
1761	0.607175	0.47945	0.52055	0.47945	0.127725
1762	0.607175	0.47945	0.52055	0.47945	0.127725
1763	0.607175	0.47945	0.52055	0.47945	0.127725
1764	0.607175	0.47945	0.52055	0.47945	0.127725
1765	0.607175	0.47945	0.52055	0.47945	0.127725
1766	0.607175	0.47945	0.52055	0.47945	0.127725
1767	0.607175	0.47945	0.52055	0.47945	0.127725
1768	0.607175	0.47945	0.52055	0.47945	0.127725
1769	0.607175	0.47945	0.52055	0.47945	0.127725
1770	0.607175	0.47945	0.52055	0.47945	0.127725
1771	0.607175	0.47945	0.52055	0.47945	0.127725
1772	0.607175	0.47945	0.52055	0.47945	0.127725
1773	0.607175	0.47945	0.52055	0.47945	0.127725
1774	0.607175	0.47945	0.52055	0.47945	0.127725
1775	0.607175	0.47945	0.52055	0.47945	0.127725
1776	0.607175	0.47945	0.52055	0.47945	0.127725
1777	0.607175	0.47945	0.52055	0.47945	0.127725
1778	0.607175	0.47945	0.52055	0.47945	0.127725
1779	0.607175	0.47945	0.52055	0.47945	0.127725
1780	0.607175	0.47945	0.52055	0.47945	0.127725
1781	0.607175	0.47945	0.52055	0.47945	0.127725
1782	0.607175	0.47945	0.52055	0.47945	0.127725
1783	0.607175	0.47945	0.52055	0.47945	0.127725
1784	0.607175	0.47945	0.52055	0.47945	0.127725
1785	0.607175	0.47945	0.52055	0.47945	0.127725
1786	0.607175	0.47945	0.52055	0.47945	0.127725
1787	0.607175	0.47945	0.52055	0.47945	0.127725
1788	0.607175	0.47945	0.52055	0.47945	0.127725
1789	0.607175	0.47945	0.52055	0.47945	0.127725
1790	0.607175	0.47945	0.52055	0.47945	0.127725
1791	0.607175	0.47945	0.52055	0.47945	0.127725
1792	0.607175	0.47945	0.52055	0.47945	0.127725
1793	0.607175	0.47945	0.52055	0.47945	0.127725
1794	0.607175	0.47945	0.52055	0.47945	0.127725
1795	0.607175	0.47945	0.52055	0.47945	0.127725
1796	0.607175	0.47945	0.52055	0.47945	0.127725
1797	0.607175	0.47945	0.52055	0.47945	0.127725
1798	0.607175	0.47945	0.52055	0.47945	0.127725
1799	0.607175	0.47945	0.52055	0.47945	0.127725
1800	0.607175	0.47945	0.52055	0.47945	0.127725
1801	0.607175	0.47945	0.52055	0.47945	0.127725
1802	0.607175	0.47945	0.52055	0.47945	0.127725
1803	0.607175	0.47945	0.52055	0.47945	0.127725
1804	0.607175	0.47945	0.52055	0.47945	0.127725
1805	0.607175	0.47945	0.52055	0.47945	0.127725
1806	0.607175	0.47945	0.52055	0.47945	0.127725
1807	0.607175	0.47945	0.52055	0.47945	0.127725
1808	0.607175	0.47945	0.52055	0.47945	0.127725
1809	0.607175	0.47945	0.52055	0.47945	0.127725
1810	0.607175	0.47945	0.52055	0.47945	0.127725
1811	0.607175	0.47945	0.52055	0.47945	0.127725
1812	0.607175	0.47945	0.52055	0.47945	0.127725
1813	0.607175	0.47945	0.52055	0.47945	0.127725
1814	0.607175	0.47945	0.52055	0.47945	0.127725
1815	0.607175	0.47945	0.52055	0.47945	0.127725
1816	0.607175	0.47945	0.52055	0.47945	0.127725
1817	0.607175	0.47945	0.52055	0.47945	0.127725
1818	0.607175	0.47945	0.52055	0.47945	0.127725
1819	0.607175	0.47945	0.52055	0.47945	0.127725
1820	0.607175	0.47945	0.52055	0.47945	0.127725
1821	0.607175	0.47945	0.52055	0.47945	0.127725
1822	0.607175	0.47945	0.52055	0.47945	0.127725
1823	0.607175	0.47945	0.52055	0.47945	0.127725
1824	0.607175	0.47945	0.52055	0.47945	0.127725
1825	0.607175	0.47945	0.52055	0.47945	0.127725
1826	0.607175	0.47945	0.52055	0.47945	0.127725
1827	0.607175	0.47945	0.52055	0.47945	0.127725
1828	0.607175	0.47945	0.52055	0.47945	0.127725
1829	0.607175	0.47945	0.52055	0.47945	0.127725
1830	0.607175	0.47945	0.52055	0.47945	0.127725
1831	0.607175	0.47945	0.52055	0.47945	0.127725
1832	0.607175	0.47945	0.52055	0.47945	0.127725
1833	0.607175	0.47945	0.52055	0.47945	0.127725
1834	0.607175	0.47945	0.52055	0.47945	0.127725
1835	0.607175	0.47945	0.52055	0.47945	0.127725
1836	0.607175	0.47945	0.52055	0.47945	0.127725
1837	0.607175	0.47945	0.52055	0.47945	0.127725
1838	0.607175	0.47945	0.52055	0.47945	0.127725
1839	0.607175	0.47945	0.52055	0.47945	0.127725
1840	0.607175	0.47945	0.52055	0.47945	0.127725
1841	0.607175	0.47945	0.52055	0.47945	0.127725
1842	0.607175	0.47945	0.52055	0.47945	0.127725
1843	0.607175	0.47945	0.52055	0.47945	0.127725
1844	0.607175	0.47945	0.52055	0.47945	0.127725
1845	0.607175	0.47945	0.52055	0.47945	0.127725
1846	0.607175	0.47945	0.52055	0.47945	0.127725
1847	0.607175	0.47945	0.52055	0.47945	0.127725
1848	0.607175	0.47945	0.52055	0.47945	0.127725
1849	0.607175	0.47945	0.52055	0.47945	0.127725
1850	0.607175	0.47945	0.52055	0.47945	0.127725
1851	0.607175	0.47945	0.52055	0.47945	0.127725
1852	0.607175	0.47945	0.52055	0.47945	0.127725
1853	0.607175	0.47945	0.52055	0.47945	0.127725
1854	0.607175	0.47945	0.52055	0.47945	0.127725
1855	0.607175	0.47945	0.52055	0.47945	0.127725
1856	0.607175	0.47945	0.52055	0.47945	0.127725
1857	0.607175	0.47945	0.52055	0.47945	0.127725
1858	0.607175	0.47945	0.52055	0.47945	0.127725
1859	0.607175	0.47945	0.52055	0.47945	0.127725
1860	0.607175	0.47945	0.52055	0.47945	0.127725
1861	0.607175	0.47945	0.52055	0.47945	0.127725
1862	0.607175	0.47945	0.52055	0.47945	0.127725
1863	0.607175	0.47945	0.52055	0.47945	0.127725
1864	0.607175	0.47945	0.52055	0.47945	0.127725
1865	0.607175	0.47945	0.52055	0.47945	0.127725
1866	0.607175	0.47945	0.52055	0.47945	0.127725
1867	0.607175	0.47945	0.52055	0.47945	0.127725
1868	0.607175	0.47945	0.52055	0.47945	0.127725
1869	0.607175	0.47945	0.52055	0.47945	0.127725
1870	0.607175	0.47945	0.52055	0.47945	0.127725
1871	0.607175	0.47945	0.52055	0.47945	0.127725
1872	0.607175	0.47945	0.52055	0.47945	0.127725
1873	0.607175	0.47945	0.52055	0.47945	0.127725
1874	0.607175	0.47945	0.52055	0.47945	0.127725
1875	0.607175	0.47945	0.52055	0.47945	0.127725
1876	0.607175	0.47945	0.52055	0.47945	0.127725
1877	0.607175	0.47945	0.52055	0.47945	0.127725
1878	0.607175	0.47945	0.52055	0.47945	0.127725
1879	0.607175	0.47945	0.52055	0.47945	0.127725
1880	0.607175	0.47945	0.52055	0.47945	0.127725
1881	0.607175	0.47945	0.52055	0.47945	0.127725
1882	0.607175	0.47945	0.52055	0.47945	0.127725
1883	0.607175	0.47945	0.52055	0.47945	0.127725
1884	0.607175	0.47945	0.52055	0.47945	0.127725
1885	0.607175	0.47945	0.52055	0.47945	0.127725
1886	0.607175	0.47945	0.52055	0.47945	0.127725
1887	0.607175	0.47945	0.52055	0.47945	0.127725
1888	0.607175	0.47945	0.52055	0.47945	0.127725
1889	0.607175	0.47945	0.52055	0.47945	0.127725
1890	0.607175	0.47945	0.52055	0.47945	0.127725
1891	0.607175	0.47945	0.52055	0.47945	0.127725
1892	0.607175	0.47945	0.52055	0.47945	0.127725
1893	0.607175	0.47945	0.52055	0.47945	0.127725
1894	0.607175	0.47945	0.52055	0.47945	0.127725
1895	0.607175	0.47945	0.52055	0.47945	0.127725
1896	0.607175	0.47945	0.52055	0.47945	0.127725
1897	0.607175	0.47945	0.52055	0.47945	0.127725
1898	0.607175	0.47945	0.52055	0.47945	0.127725
1899	0.607175	0.47945	0.52055	0.47945	0.127725
1900	0.607175	0.47945	0.52055	0.47945	0.127725
1901	0.607175	0.47945	0.52055	0.47945	0.127725
1902	0.607175	0.47945	0.52055	0.47945	0.127725
1903	0.607175	0.47945	0.52055	0.47945	0.127725
1904	0.607175	0.47945	0.52055	0.47945	0.127725
1905	0.607175	0.47945	0.52055	0.47945	0.127725
1906	0.607175	0.47945	0.52055	0.47945	0.127725
1907	0.607175	0.47945	0.52055	0.47945	0.127725
1908	0.607175	0.47945	0.52055	0.47945	0.127725
1909	0.607175	0.47945	0.52055	0.47945	0.127725
1910	0.607175	0.47945	0.52055	0.47945	0.127725
1911	0.607175	0.47945	0.52055	0.47945	0.127725
1912	0.607175	0.47945	0.52055	0.47945	0.127725
1913	0.607175	0.47945	0.52055	0.47945	0.127725
1914	0.607175	0.47945	0.52055	0.47945	0.127725
1915	0.607175	0.47945	0.52055	0.47945	0.127725
1916	0.607175	0.47945	0.52055	0.47945	0.127725
1917	0.607175	0.47945	0.52055	0.47945	0.127725
1918	0.607175	0.47945	0.52055	0.47945	0.127725
1919	0.607175	0.47945	0.52055	0.47945	0.127725
1920	0.607175	0.47945	0.52055	0.47945	0.127725
1921	0.607175	0.47945	0.52055	0.47945	0.127725
1922	0.607175	0.47945	0.52055	0.47945	0.127725
1923	0.607175	0.47945	0.52055	0.47945	0.127725
1924	0.607175	0.47945	0.52055	0.47945	0.127725
1925	0.607175	0.47945	0.52055	0.47945	0.127725
1926	0.607175	0.47945	0.52055	0.47945	0.127725
1927	0.607175	0.47945	0.52055	0.47945	0.127725
1928	0.607175	0.47945	0.52055	0.47945	0.127725
1929	0.607175	0.47945	0.52055	0.47945	0.127725
1930	0.607175	0.47945	0.52055	0.47945	0.127725
1931	0.607175	0.47945	0.52055	0.47945	0.127725
1932	0.607175	0.47945	0.52055	0.47945	0.127725
1933	0.607175	0.47945	0.52055	0.47945	0.127725
1934	0.607175	0.47945	0.52055	0.47945	0.127725
1935	0.607175	0.47945	0.52055	0.47945	0.127725
1936	0.607175	0.47945	0.52055	0.47945	0.127725
1937	0.607175	0.47945	0.52055	0.47945	0.127725
1938	0.607175	0.47945	0.52055	0.47945	0.127725
1939	0.607175	0.47945	0.52055	0.47945	0.127725
1940	0.607175	0.47945	0.52055	0.47945	0.127725
1941	0.607175	0.47945	0.52055	0.47945	0.127725
1942	0.607175	0.47945	0.52055	0.47945	0.127725
1943	0.607175	0.47945	0.52055	0.47945	0.127725
1944	0.607175	0.47945	0.52055	0.47945	0.127725
1945	0.607175	0.47945	0.52055	0.47945	0.127725
1946	0.607175	0.47945	0.52055	0.47945	0.127725
1947	0.607175	0.47945	0.52055	0.47945	0.127725
1948	0.607175	0.47945	0.52055	0.47945	0.127725
1949	0.607175	0.47945	0.52055	0.47945	0.127725
1950	0.607175	0.47945	0.52055	0.47945	0.127725
1951	0.607175	0.47945	0.52055	0.47945	0.127725
1952	0.607175	0.47945	0.52055	0.47945	0.127725
1953	0.607175	0.47945	0.52055	0.47945	0.127725
1954	0.607175	0.47945	0.52055	0.47945	0.127725
1955	0.607175	0.47945	0.52055	0.47945	0.127725
1956	0.607175	0.47945	0.52055	0.47945	0.127725
1957	0.607175	0.47945	0.52055	0.47945	0.127725
1958	0.607175	0.47945	0.52055	0.47945	0.127725
1959	0.607175	0.47945	0.52055	0.47945	0.127725
1960	0.607175	0.47945	0.52055	0.47945	0.127725
1961	0.607175	0.47945	0.52055	0.47945	0.127725
1962	0.607175	0.47945	0.52055	0.47945	0.127725
1963	0.607175	0.47945	0.52055	0.47945	0.127725
1964	0.607175	0.47945	0.52055	0.47945	0.127725
1965	0.607175	0.47945	0.52055	0.47945	0.127725
1966	0.607175	0.47945	0.52055	0.47945	0.127725
1967	0.607175	0.47945	0.52055	0.47945	0.127725
1968	0.607175	0.47945	0.52055	0.47945	0.127725
1969	0.607175	0.47945	0.52055	0.47945	0.127725
1970	0.607175	0.47945	0.52055	0.47945	0.127725
1971	0.607175	0.47945	0.52055	0.47945	0.127725
1972	0.607175	0.47945	0.52055	0.47945	0.127725
1973	0.607175	0.47945	0.52055	0.47945	0.127725
1974	0.607175	0.47945	0.52055	0.47945	0.127725
1975	0.607175	0.47945	0.52055	0.47945	0.127725
1976	0.607175	0.47945	0.52055	0.47945	0.127725
1977	0.607175	0.47945	0.52055	0.47945	0.127725
1978	0.607175	0.47945	0.52055	0.47945	0.127725
1979	0.607175	0.47945	0.52055	0.47945	0.127725
1980	0.607175	0.47945	0.52055	0.47945	0.127725
1981	0.607175	0.47945	0.52055	0.47945	0.127725
1982	0.607175	0.47945	0.52055	0.47945	0.127725
1983	0.607175	0.47945	0.52055	0.47945	0.127725
1984	0.607175	0.47945	0.52055	0.47945	0.127725
1985	0.607175	0.47945	0.52055	0.47945	0.127725
1986	0.607175	0.47945	0.52055	0.47945	0.127725
1987	0.607175	0.47945	0.52055	0.47945	0.127725
1988	0.607175	0.47945	0.52055	0.47945	0.127725
1989	0.607175	0.47945	0.52055	0.47945	0.127725
1990	0.607175	0.47945	0.52055	0.47945	0.127725
1991	0.607175	0.47945	0.52055	0.47945	0.127725
1992	0.607175	0.47945	0.52055	0.47945	0.127725
1993	0.607175	0.47945	0.52055	0.47945	0.127725
1994	0.607175	0.47945	0.52055	0.47945	0.127725
1995	0.607175	0.47945	0.52055	0.47945	0.127725
1996	0.607175	0.47945	0.52055	0.47945	0.127725
1997	0.607175	0.47945	0.52055	0.47945	0.127725
1998	0.607175	0.47945	0.52055	0.47945	0.127725
1999	0.607175	0.47945	0.52055	0.47945	0.127725
2000	0.607175	0.47945	0.52055	0.47945	0.127725
[truncated: 3,001 more rows]
