# Supplementary material for: Aspiration-driven co-evolution of cooperation with individual behavioral diversity
Source: PLoS One. 2023 Sep 15;18(9):e0291134. doi: 10.1371/journal.pone.0291134 (PMC10503719; doi:10.1371/journal.pone.0291134)
Supplement: S1 Data — (ZIP) [file pone.0291134.s001.zip › M1/v2-L=200/data/tolerate=1_b=1.12_frequency.txt]

1	0.499625	1	0	0.499625	0
2	0.357931	0.919975	0.080025	0.357775	0.00015625
3	0.268863	0.801175	0.198825	0.267425	0.0014375
4	0.213600	0.664475	0.335525	0.209275	0.004325
5	0.173294	0.54145	0.45855	0.16595	0.00734375
6	0.148569	0.434625	0.565375	0.13745	0.0111188
7	0.130919	0.3508	0.6492	0.1177	0.0132188
8	0.120831	0.290625	0.709375	0.105625	0.0152062
9	0.114863	0.25055	0.74945	0.097575	0.0172875
10	0.112281	0.22445	0.77555	0.093775	0.0185062
11	0.110344	0.2069	0.7931	0.091325	0.0190188
12	0.110031	0.1925	0.8075	0.089675	0.0203562
13	0.110794	0.18435	0.81565	0.0893	0.0214937
14	0.113150	0.1816	0.8184	0.09115	0.022
15	0.114875	0.179125	0.820875	0.091775	0.0231
16	0.116181	0.176825	0.823175	0.0924	0.0237813
17	0.119019	0.17625	0.82375	0.094025	0.0249937
18	0.120944	0.176125	0.823875	0.094675	0.0262688
19	0.123069	0.178625	0.821375	0.09655	0.0265188
20	0.126044	0.1775	0.8225	0.0981	0.0279438
21	0.126625	0.176975	0.823025	0.097525	0.0291
22	0.128506	0.17555	0.82445	0.09905	0.0294563
23	0.130394	0.176125	0.823875	0.0999	0.0304938
24	0.131350	0.175425	0.824575	0.09975	0.0316
25	0.132531	0.1727	0.8273	0.1001	0.0324313
26	0.133675	0.1724	0.8276	0.1008	0.032875
27	0.136462	0.171375	0.828625	0.102025	0.0344375
28	0.138444	0.1725	0.8275	0.10355	0.0348938
29	0.139069	0.1726	0.8274	0.103875	0.0351938
30	0.141081	0.1707	0.8293	0.10435	0.0367313
31	0.143288	0.170375	0.829625	0.10625	0.0370375
32	0.146406	0.172925	0.827075	0.109175	0.0372313
33	0.147688	0.1758	0.8242	0.110225	0.0374625
34	0.150044	0.17715	0.82285	0.11155	0.0384938
35	0.151931	0.17825	0.82175	0.113775	0.0381563
36	0.153725	0.18015	0.81985	0.115625	0.0381
37	0.154719	0.18125	0.81875	0.1158	0.0389188
38	0.156144	0.180525	0.819475	0.1159	0.0402438
39	0.157050	0.180325	0.819675	0.11615	0.0409
40	0.158519	0.1797	0.8203	0.116925	0.0415937
41	0.160344	0.1805	0.8195	0.119175	0.0411687
42	0.161994	0.180775	0.819225	0.12025	0.0417438
43	0.163387	0.181375	0.818625	0.121025	0.0423625
44	0.164844	0.18255	0.81745	0.12145	0.0433938
45	0.167288	0.1835	0.8165	0.123475	0.0438125
46	0.168881	0.185675	0.814325	0.1249	0.0439813
47	0.170806	0.185875	0.814125	0.125775	0.0450313
48	0.173731	0.18795	0.81205	0.1285	0.0452313
49	0.175363	0.189575	0.810425	0.130225	0.0451375
50	0.177475	0.191825	0.808175	0.13185	0.045625
51	0.178600	0.193625	0.806375	0.132725	0.045875
52	0.180425	0.19465	0.80535	0.133775	0.04665
53	0.182213	0.1946	0.8054	0.1349	0.0473125
54	0.183150	0.19465	0.80535	0.135325	0.047825
55	0.184144	0.194625	0.805375	0.13555	0.0485937
56	0.185806	0.194375	0.805625	0.1366	0.0492063
57	0.187556	0.19415	0.80585	0.1381	0.0494563
58	0.188706	0.194925	0.805075	0.1388	0.0499062
59	0.190094	0.194925	0.805075	0.139975	0.0501187
60	0.191300	0.1959	0.8041	0.14125	0.05005
61	0.193494	0.198	0.802	0.14315	0.0503438
62	0.195950	0.199575	0.800425	0.14515	0.0508
63	0.197750	0.202675	0.797325	0.147225	0.050525
64	0.200206	0.205225	0.794775	0.149075	0.0511313
65	0.201769	0.20735	0.79265	0.150525	0.0512437
66	0.202500	0.207125	0.792875	0.150475	0.052025
67	0.203644	0.2085	0.7915	0.151625	0.0520188
68	0.204531	0.207925	0.792075	0.15165	0.0528812
69	0.206094	0.206875	0.793125	0.15255	0.0535438
70	0.208769	0.208825	0.791175	0.1548	0.0539688
71	0.210256	0.211075	0.788925	0.1565	0.0537562
72	0.212425	0.21285	0.78715	0.1584	0.054025
73	0.213325	0.2151	0.7849	0.158925	0.0544
74	0.214050	0.21415	0.78585	0.1586	0.05545
75	0.214406	0.213	0.787	0.158575	0.0558312
76	0.216150	0.210725	0.789275	0.159275	0.056875
77	0.217819	0.2119	0.7881	0.16115	0.0566687
78	0.219431	0.214475	0.785525	0.163225	0.0562062
79	0.221469	0.2163	0.7837	0.164875	0.0565937
80	0.222875	0.216425	0.783575	0.1653	0.057575
81	0.222750	0.216775	0.783225	0.164925	0.057825
82	0.225656	0.2175	0.7825	0.16715	0.0585063
83	0.227500	0.218275	0.781725	0.16865	0.05885
84	0.230006	0.2213	0.7787	0.1713	0.0587063
85	0.231450	0.223575	0.776425	0.172375	0.059075
86	0.233044	0.225125	0.774875	0.173375	0.0596688
87	0.233712	0.224575	0.775425	0.1741	0.0596125
88	0.236181	0.2259	0.7741	0.175625	0.0605562
89	0.238294	0.227925	0.772075	0.177475	0.0608187
90	0.238788	0.228275	0.771725	0.1775	0.0612875
91	0.239744	0.228425	0.771575	0.177625	0.0621188
92	0.242050	0.2301	0.7699	0.17945	0.0626
93	0.243656	0.23165	0.76835	0.181175	0.0624813
94	0.245744	0.23205	0.76795	0.182675	0.0630688
95	0.246888	0.234	0.766	0.183425	0.0634625
96	0.247644	0.233675	0.766325	0.183525	0.0641188
97	0.248287	0.2353	0.7647	0.1841	0.0641875
98	0.249963	0.23485	0.76515	0.184975	0.0649875
99	0.251088	0.23465	0.76535	0.186325	0.0647625
100	0.252669	0.236125	0.763875	0.187625	0.0650437
101	0.254500	0.237275	0.762725	0.189025	0.065475
102	0.255887	0.2384	0.7616	0.190175	0.0657125
103	0.257069	0.2386	0.7614	0.190625	0.0664437
104	0.257675	0.237975	0.762025	0.190775	0.0669
105	0.258725	0.23935	0.76065	0.19215	0.066575
106	0.258744	0.2396	0.7604	0.191625	0.0671188
107	0.261138	0.240975	0.759025	0.19335	0.0677875
108	0.261875	0.240575	0.759425	0.192875	0.069
109	0.263650	0.24175	0.75825	0.1946	0.06905
110	0.264831	0.242425	0.757575	0.196125	0.0687062
111	0.266019	0.24375	0.75625	0.196975	0.0690438
112	0.267825	0.245	0.755	0.198325	0.0695
113	0.270325	0.24715	0.75285	0.201475	0.06885
114	0.271831	0.249325	0.750675	0.20245	0.0693813
115	0.273913	0.25235	0.74765	0.20425	0.0696625
116	0.274888	0.2527	0.7473	0.205425	0.0694625
117	0.275650	0.254675	0.745325	0.206775	0.068875
118	0.277231	0.254425	0.745575	0.207625	0.0696062
119	0.278725	0.255325	0.744675	0.20845	0.070275
120	0.280594	0.25715	0.74285	0.21045	0.0701438
121	0.281594	0.25865	0.74135	0.21145	0.0701438
122	0.282381	0.258	0.742	0.2105	0.0718812
123	0.283575	0.25905	0.74095	0.212	0.071575
124	0.284881	0.260725	0.739275	0.21375	0.0711312
125	0.286506	0.2604	0.7396	0.21445	0.0720563
126	0.287588	0.261975	0.738025	0.2154	0.0721875
127	0.289662	0.26345	0.73655	0.217275	0.0723875
128	0.292181	0.26485	0.73515	0.219175	0.0730062
129	0.292094	0.2653	0.7347	0.218875	0.0732187
130	0.293050	0.26575	0.73425	0.2192	0.07385
131	0.293425	0.265425	0.734575	0.21865	0.074775
132	0.295656	0.265175	0.734825	0.2205	0.0751562
133	0.296544	0.266325	0.733675	0.2213	0.0752437
134	0.297825	0.2683	0.7317	0.222175	0.07565
135	0.298756	0.268475	0.731525	0.223175	0.0755813
136	0.300925	0.269275	0.730725	0.22505	0.075875
137	0.302306	0.26985	0.73015	0.22625	0.0760563
138	0.304287	0.272725	0.727275	0.2283	0.0759875
139	0.304569	0.273725	0.726275	0.22865	0.0759187
140	0.306181	0.274	0.726	0.23015	0.0760312
141	0.306550	0.27415	0.72585	0.230625	0.075925
142	0.308050	0.274525	0.725475	0.231025	0.077025
143	0.308550	0.27405	0.72595	0.231175	0.077375
144	0.309437	0.273125	0.726875	0.231825	0.0776125
145	0.311075	0.273125	0.726875	0.23295	0.078125
146	0.313075	0.275575	0.724425	0.235375	0.0777
147	0.313906	0.27675	0.72325	0.235975	0.0779312
148	0.315250	0.278275	0.721725	0.23665	0.0786
149	0.315544	0.277625	0.722375	0.236425	0.0791188
150	0.316644	0.27845	0.72155	0.237275	0.0793688
151	0.318519	0.2783	0.7217	0.2387	0.0798187
152	0.319456	0.279775	0.720225	0.240075	0.0793813
153	0.321037	0.2797	0.7203	0.2407	0.0803375
154	0.322056	0.281825	0.718175	0.24235	0.0797063
155	0.322887	0.28345	0.71655	0.243225	0.0796625
156	0.324219	0.284225	0.715775	0.2438	0.0804187
157	0.324487	0.2843	0.7157	0.243875	0.0806125
158	0.325462	0.283575	0.716425	0.244475	0.0809875
159	0.326175	0.284075	0.715925	0.2451	0.081075
160	0.326706	0.28225	0.71775	0.2451	0.0816063
161	0.327544	0.282875	0.717125	0.245775	0.0817688
162	0.328606	0.282825	0.717175	0.246125	0.0824813
163	0.330188	0.284275	0.715725	0.248125	0.0820625
164	0.330413	0.284425	0.715575	0.248675	0.0817375
165	0.331537	0.285675	0.714325	0.2497	0.0818375
166	0.332456	0.286	0.714	0.250175	0.0822813
167	0.333625	0.286375	0.713625	0.25075	0.082875
168	0.334050	0.2859	0.7141	0.251025	0.083025
169	0.334975	0.2859	0.7141	0.251675	0.0833
170	0.336181	0.286075	0.713925	0.2526	0.0835812
171	0.338250	0.2876	0.7124	0.255025	0.083225
172	0.338675	0.288775	0.711225	0.2557	0.082975
173	0.340212	0.28965	0.71035	0.25645	0.0837625
174	0.340281	0.290125	0.709875	0.255875	0.0844063
175	0.341456	0.290825	0.709175	0.257225	0.0842312
176	0.342556	0.2908	0.7092	0.2577	0.0848562
177	0.343694	0.2919	0.7081	0.258875	0.0848187
178	0.344081	0.29185	0.70815	0.259025	0.0850563
179	0.345244	0.292175	0.707825	0.260175	0.0850687
180	0.346069	0.293725	0.706275	0.261075	0.0849938
181	0.346850	0.294525	0.705475	0.2615	0.08535
182	0.347950	0.2947	0.7053	0.262725	0.085225
183	0.348438	0.295075	0.704925	0.262725	0.0857125
184	0.348894	0.29575	0.70425	0.2632	0.0856937
185	0.349894	0.294975	0.705025	0.263375	0.0865188
186	0.351338	0.2965	0.7035	0.264675	0.0866625
187	0.352294	0.298	0.702	0.2659	0.0863938
188	0.352519	0.299	0.701	0.26605	0.0864687
189	0.353419	0.29825	0.70175	0.26645	0.0869687
190	0.354856	0.2987	0.7013	0.26785	0.0870062
191	0.356381	0.299675	0.700325	0.268975	0.0874063
192	0.358194	0.302025	0.697975	0.2713	0.0868938
193	0.358750	0.304	0.696	0.272375	0.086375
194	0.359488	0.3036	0.6964	0.272325	0.0871625
195	0.360050	0.304325	0.695675	0.272875	0.087175
196	0.360944	0.3052	0.6948	0.273675	0.0872688
197	0.361413	0.304975	0.695025	0.2739	0.0875125
198	0.362287	0.305725	0.694275	0.27505	0.0872375
199	0.363700	0.3062	0.6938	0.276275	0.087425
200	0.365306	0.307775	0.692225	0.277975	0.0873312
201	0.365075	0.307325	0.692675	0.276525	0.08855
202	0.365713	0.307075	0.692925	0.2771	0.0886125
203	0.366588	0.30795	0.69205	0.2781	0.0884875
204	0.367375	0.308425	0.691575	0.27945	0.087925
205	0.368250	0.3081	0.6919	0.2798	0.08845
206	0.368931	0.307625	0.692375	0.279325	0.0896062
207	0.370056	0.308025	0.691975	0.279875	0.0901813
208	0.371038	0.30975	0.69025	0.280975	0.0900625
209	0.372000	0.31045	0.68955	0.282075	0.089925
210	0.373019	0.31085	0.68915	0.2824	0.0906187
211	0.373125	0.31095	0.68905	0.2824	0.090725
212	0.373713	0.31095	0.68905	0.2828	0.0909125
213	0.375656	0.312075	0.687925	0.28485	0.0908063
214	0.376263	0.314475	0.685525	0.2863	0.0899625
215	0.377006	0.313925	0.686075	0.286125	0.0908812
216	0.377175	0.314975	0.685025	0.286425	0.09075
217	0.377512	0.31335	0.68665	0.286425	0.0910875
218	0.378088	0.312825	0.687175	0.286575	0.0915125
219	0.378306	0.313	0.687	0.2868	0.0915062
220	0.379000	0.313175	0.686825	0.28775	0.09125
221	0.380831	0.31445	0.68555	0.289425	0.0914062
222	0.381738	0.3155	0.6845	0.290275	0.0914625
223	0.382350	0.31655	0.68345	0.2907	0.09165
224	0.382294	0.316825	0.683175	0.29035	0.0919438
225	0.383425	0.316775	0.683225	0.2911	0.092325
226	0.383856	0.3172	0.6828	0.291375	0.0924813
227	0.383569	0.31635	0.68365	0.2909	0.0926687
228	0.384725	0.316725	0.683275	0.291925	0.0928
229	0.385300	0.317075	0.682925	0.29245	0.09285
230	0.386081	0.318175	0.681825	0.293325	0.0927562
231	0.385981	0.318575	0.681425	0.293325	0.0926562
232	0.387450	0.31935	0.68065	0.294825	0.092625
233	0.388238	0.320425	0.679575	0.295975	0.0922625
234	0.389638	0.321225	0.678775	0.297475	0.0921625
235	0.390500	0.322425	0.677575	0.298125	0.092375
236	0.391169	0.323575	0.676425	0.298525	0.0926437
237	0.392519	0.325275	0.674725	0.299675	0.0928438
238	0.392288	0.326025	0.673975	0.2997	0.0925875
239	0.393213	0.3255	0.6745	0.300575	0.0926375
240	0.394338	0.326475	0.673525	0.301525	0.0928125
241	0.395475	0.327375	0.672625	0.30285	0.092625
242	0.395275	0.327875	0.672125	0.3022	0.093075
243	0.395562	0.3273	0.6727	0.3019	0.0936625
244	0.396881	0.327925	0.672075	0.303175	0.0937063
245	0.397975	0.32855	0.67145	0.303875	0.0941
246	0.399612	0.330325	0.669675	0.305475	0.0941375
247	0.401125	0.332325	0.667675	0.30685	0.094275
248	0.401869	0.334625	0.665375	0.308375	0.0934938
249	0.402019	0.334675	0.665325	0.308	0.0940187
250	0.403013	0.335	0.665	0.30855	0.0944625
251	0.404175	0.336525	0.663475	0.31	0.094175
252	0.404719	0.33665	0.66335	0.31025	0.0944688
253	0.405806	0.3377	0.6623	0.310775	0.0950312
254	0.406769	0.337475	0.662525	0.3108	0.0959688
255	0.406544	0.338775	0.661225	0.310675	0.0958688
256	0.406219	0.338125	0.661875	0.31035	0.0958688
257	0.407431	0.33735	0.66265	0.3112	0.0962313
258	0.407388	0.337375	0.662625	0.311	0.0963875
259	0.408838	0.337675	0.662325	0.312225	0.0966125
260	0.408956	0.338625	0.661375	0.31305	0.0959062
261	0.409506	0.33795	0.66205	0.312625	0.0968813
262	0.410869	0.339225	0.660775	0.314125	0.0967438
263	0.411662	0.339525	0.660475	0.31515	0.0965125
264	0.412538	0.339975	0.660025	0.31575	0.0967875
265	0.413050	0.340875	0.659125	0.316075	0.096975
266	0.413394	0.341275	0.658725	0.3163	0.0970938
267	0.415231	0.34345	0.65655	0.31845	0.0967812
268	0.415931	0.344125	0.655875	0.31865	0.0972813
269	0.416756	0.344025	0.655975	0.318975	0.0977813
270	0.417931	0.3451	0.6549	0.320675	0.0972563
271	0.417637	0.345675	0.654325	0.320725	0.0969125
272	0.418162	0.345075	0.654925	0.3206	0.0975625
273	0.418444	0.345175	0.654825	0.32095	0.0974938
274	0.419044	0.345025	0.654975	0.3219	0.0971438
275	0.420319	0.34565	0.65435	0.323175	0.0971438
276	0.420938	0.346675	0.653325	0.323975	0.0969625
277	0.421944	0.34695	0.65305	0.325075	0.0968688
278	0.422856	0.3481	0.6519	0.3259	0.0969562
279	0.423750	0.348575	0.651425	0.32635	0.0974
280	0.423694	0.3487	0.6513	0.3264	0.0972937
281	0.425269	0.3491	0.6509	0.327675	0.0975938
282	0.425244	0.350175	0.649825	0.327525	0.0977187
283	0.425712	0.3496	0.6504	0.3278	0.0979125
284	0.425538	0.349375	0.650625	0.327325	0.0982125
285	0.426975	0.350025	0.649975	0.32885	0.098125
286	0.428444	0.3519	0.6481	0.330225	0.0982187
287	0.428969	0.353225	0.646775	0.330375	0.0985937
288	0.429406	0.35345	0.64655	0.330875	0.0985313
289	0.430125	0.3545	0.6455	0.3318	0.098325
290	0.430919	0.355025	0.644975	0.332575	0.0983437
291	0.431631	0.3561	0.6439	0.3332	0.0984312
292	0.431625	0.355125	0.644875	0.3329	0.098725
293	0.432156	0.354775	0.645225	0.333175	0.0989813
294	0.433106	0.3551	0.6449	0.33395	0.0991563
295	0.433375	0.355325	0.644675	0.334375	0.099
296	0.434431	0.35535	0.64465	0.3349	0.0995313
297	0.435412	0.356275	0.643725	0.336	0.0994125
298	0.436138	0.356475	0.643525	0.336675	0.0994625
299	0.436862	0.35735	0.64265	0.33725	0.0996125
300	0.437456	0.35845	0.64155	0.33765	0.0998062
301	0.438169	0.358425	0.641575	0.3384	0.0997688
302	0.438556	0.3594	0.6406	0.3385	0.100056
303	0.438825	0.3599	0.6401	0.338925	0.0999
304	0.439188	0.359	0.641	0.33855	0.100638
305	0.439462	0.358675	0.641325	0.3386	0.100862
306	0.439956	0.3587	0.6413	0.3389	0.101056
307	0.440313	0.3586	0.6414	0.339175	0.101138
308	0.440956	0.3589	0.6411	0.33965	0.101306
309	0.441638	0.3595	0.6405	0.34045	0.101188
310	0.442669	0.360975	0.639025	0.3418	0.100869
311	0.443638	0.36175	0.63825	0.342625	0.101013
312	0.443675	0.362125	0.637875	0.342725	0.10095
313	0.443962	0.361925	0.638075	0.34285	0.101112
314	0.444681	0.3613	0.6387	0.3431	0.101581
315	0.445887	0.362875	0.637125	0.34455	0.101338
316	0.445412	0.36265	0.63735	0.34385	0.101563
317	0.445950	0.36265	0.63735	0.3446	0.10135
318	0.445281	0.3617	0.6383	0.34355	0.101731
319	0.446044	0.3611	0.6389	0.343925	0.102119
320	0.447138	0.36185	0.63815	0.345	0.102138
321	0.447244	0.362225	0.637775	0.345075	0.102169
322	0.447981	0.3626	0.6374	0.34555	0.102431
323	0.448044	0.361975	0.638025	0.34525	0.102794
324	0.448350	0.362875	0.637125	0.34635	0.102
325	0.448906	0.36275	0.63725	0.3466	0.102306
326	0.449263	0.363425	0.636575	0.3471	0.102163
327	0.449675	0.36395	0.63605	0.34745	0.102225
328	0.449788	0.3629	0.6371	0.347325	0.102463
329	0.450350	0.364225	0.635775	0.348425	0.101925
330	0.450487	0.364125	0.635875	0.348625	0.101862
331	0.450487	0.363875	0.636125	0.348275	0.102213
332	0.451062	0.363575	0.636425	0.34865	0.102413
333	0.451587	0.363175	0.636825	0.34875	0.102838
334	0.452281	0.364	0.636	0.349975	0.102306
335	0.452763	0.364775	0.635225	0.350075	0.102688
336	0.454044	0.366075	0.633925	0.351525	0.102519
337	0.453925	0.36695	0.63305	0.351775	0.10215
338	0.454288	0.367025	0.632975	0.35195	0.102338
339	0.454675	0.3668	0.6332	0.352225	0.10245
340	0.454956	0.365975	0.634025	0.35215	0.102806
341	0.455019	0.36625	0.63375	0.352	0.103019
342	0.455938	0.366725	0.633275	0.352875	0.103063
343	0.456819	0.368875	0.631125	0.3544	0.102419
344	0.457025	0.3692	0.6308	0.3544	0.102625
345	0.457581	0.368725	0.631275	0.35475	0.102831
346	0.457838	0.368275	0.631725	0.35505	0.102788
347	0.458619	0.369125	0.630875	0.3563	0.102319
348	0.458925	0.37	0.63	0.3561	0.102825
349	0.459700	0.370925	0.629075	0.356825	0.102875
350	0.459900	0.3711	0.6289	0.356925	0.102975
351	0.460481	0.371125	0.628875	0.357425	0.103056
352	0.460575	0.37115	0.62885	0.3571	0.103475
353	0.461313	0.37155	0.62845	0.35785	0.103463
354	0.461431	0.37215	0.62785	0.3578	0.103631
355	0.461200	0.37205	0.62795	0.357475	0.103725
356	0.461681	0.371375	0.628625	0.35765	0.104031
357	0.462100	0.371175	0.628825	0.357875	0.104225
358	0.462463	0.37205	0.62795	0.35845	0.104012
359	0.463256	0.372175	0.627825	0.359025	0.104231
360	0.463681	0.3726	0.6274	0.35955	0.104131
361	0.463719	0.3726	0.6274	0.359475	0.104244
362	0.463919	0.372925	0.627075	0.359675	0.104244
363	0.464194	0.37325	0.62675	0.3598	0.104394
364	0.465044	0.373425	0.626575	0.360325	0.104719
365	0.465425	0.374025	0.625975	0.361025	0.1044
366	0.465581	0.37415	0.62585	0.36095	0.104631
367	0.466181	0.374825	0.625175	0.3618	0.104381
368	0.466900	0.374475	0.625525	0.362025	0.104875
369	0.467319	0.374975	0.625025	0.363	0.104319
370	0.467662	0.37555	0.62445	0.363075	0.104588
371	0.467694	0.3755	0.6245	0.3632	0.104494
372	0.468313	0.375825	0.624175	0.3636	0.104713
373	0.468438	0.37595	0.62405	0.36355	0.104887
374	0.468950	0.3761	0.6239	0.3637	0.10525
375	0.468737	0.3768	0.6232	0.363825	0.104913
376	0.469525	0.3768	0.6232	0.364025	0.1055
377	0.469725	0.37705	0.62295	0.364225	0.1055
378	0.470431	0.377675	0.622325	0.364875	0.105556
379	0.470581	0.378	0.622	0.365025	0.105556
380	0.470469	0.3781	0.6219	0.3649	0.105569
381	0.471281	0.378175	0.621825	0.365925	0.105356
382	0.471800	0.378375	0.621625	0.36625	0.10555
383	0.472131	0.379	0.621	0.366575	0.105556
384	0.472619	0.379025	0.620975	0.366775	0.105844
385	0.473519	0.379925	0.620075	0.3679	0.105619
386	0.473100	0.37985	0.62015	0.36745	0.10565
387	0.473875	0.380775	0.619225	0.368325	0.10555
388	0.474381	0.38115	0.61885	0.368625	0.105756
389	0.475044	0.38125	0.61875	0.369175	0.105869
390	0.475281	0.381975	0.618025	0.369375	0.105906
391	0.475938	0.38245	0.61755	0.36985	0.106088
392	0.476175	0.38345	0.61655	0.3704	0.105775
393	0.476687	0.38295	0.61705	0.3701	0.106588
394	0.476875	0.38355	0.61645	0.370475	0.1064
395	0.477294	0.3834	0.6166	0.370975	0.106319
396	0.477481	0.38375	0.61625	0.371075	0.106406
397	0.477844	0.38385	0.61615	0.37135	0.106494
398	0.478575	0.38465	0.61535	0.372425	0.10615
399	0.478825	0.385025	0.614975	0.372625	0.1062
400	0.478712	0.38495	0.61505	0.372275	0.106438
401	0.479338	0.3851	0.6149	0.372875	0.106463
402	0.479606	0.38515	0.61485	0.3727	0.106906
403	0.479706	0.38525	0.61475	0.37305	0.106656
404	0.479906	0.385025	0.614975	0.373	0.106906
405	0.480775	0.3859	0.6141	0.37385	0.106925
406	0.481119	0.38605	0.61395	0.373925	0.107194
407	0.481919	0.38665	0.61335	0.3746	0.107319
408	0.481919	0.386725	0.613275	0.37465	0.107269
409	0.481794	0.38645	0.61355	0.374175	0.107619
410	0.482162	0.38655	0.61345	0.37435	0.107813
411	0.482231	0.386525	0.613475	0.374375	0.107856
412	0.483025	0.38655	0.61345	0.375	0.108025
413	0.483344	0.386975	0.613025	0.375325	0.108019
414	0.484187	0.387625	0.612375	0.376425	0.107763
415	0.484956	0.3888	0.6112	0.3773	0.107656
416	0.485106	0.38915	0.61085	0.377325	0.107781
417	0.485656	0.3899	0.6101	0.377875	0.107781
418	0.485613	0.3902	0.6098	0.377575	0.108037
419	0.485719	0.389425	0.610575	0.377225	0.108494
420	0.486206	0.38995	0.61005	0.377825	0.108381
421	0.486719	0.389825	0.610175	0.378675	0.108044
422	0.487094	0.389975	0.610025	0.37915	0.107944
423	0.487681	0.390475	0.609525	0.37975	0.107931
424	0.487950	0.391025	0.608975	0.379775	0.108175
425	0.488250	0.391425	0.608575	0.379875	0.108375
426	0.488694	0.3914	0.6086	0.379725	0.108969
427	0.489244	0.3919	0.6081	0.380125	0.109119
428	0.489588	0.39255	0.60745	0.38065	0.108938
429	0.489912	0.39295	0.60705	0.380925	0.108988
430	0.489825	0.3927	0.6073	0.38065	0.109175
431	0.490181	0.39305	0.60695	0.3809	0.109281
432	0.490419	0.393475	0.606525	0.381175	0.109244
433	0.491262	0.393525	0.606475	0.381925	0.109338
434	0.491506	0.3943	0.6057	0.382525	0.108981
435	0.491594	0.3938	0.6062	0.3822	0.109394
436	0.492113	0.3939	0.6061	0.38265	0.109463
437	0.492694	0.3944	0.6056	0.383275	0.109419
438	0.493312	0.394975	0.605025	0.384275	0.109038
439	0.494056	0.39585	0.60415	0.385	0.109056
440	0.494013	0.39645	0.60355	0.38485	0.109163
441	0.494163	0.39595	0.60405	0.38455	0.109613
442	0.494663	0.39625	0.60375	0.384925	0.109738
443	0.494569	0.396325	0.603675	0.385175	0.109394
444	0.495094	0.396	0.604	0.38555	0.109544
445	0.494581	0.39535	0.60465	0.385	0.109581
446	0.494437	0.395025	0.604975	0.38465	0.109788
447	0.494613	0.394675	0.605325	0.38485	0.109763
448	0.495056	0.394175	0.605825	0.38525	0.109806
449	0.495287	0.39445	0.60555	0.385625	0.109663
450	0.495894	0.39525	0.60475	0.386375	0.109519
451	0.496331	0.395825	0.604175	0.386675	0.109656
452	0.496287	0.396775	0.603225	0.3867	0.109588
453	0.496287	0.39635	0.60365	0.3862	0.110088
454	0.496856	0.396575	0.603425	0.386625	0.110231
455	0.497088	0.397075	0.602925	0.386625	0.110463
456	0.497100	0.397525	0.602475	0.386425	0.110675
457	0.496781	0.396175	0.603825	0.38565	0.111131
458	0.497231	0.3959	0.6041	0.3861	0.111131
459	0.497925	0.396575	0.603425	0.387325	0.1106
460	0.498075	0.39735	0.60265	0.38755	0.110525
461	0.498069	0.39725	0.60275	0.38755	0.110519
462	0.498431	0.39705	0.60295	0.387675	0.110756
463	0.498419	0.3969	0.6031	0.3877	0.110719
464	0.499150	0.397475	0.602525	0.38825	0.1109
465	0.498706	0.39735	0.60265	0.38765	0.111056
466	0.498881	0.396875	0.603125	0.387425	0.111456
467	0.499231	0.397575	0.602425	0.387975	0.111256
468	0.499381	0.39755	0.60245	0.38815	0.111231
469	0.499387	0.39745	0.60255	0.3882	0.111187
470	0.499994	0.3976	0.6024	0.388925	0.111069
471	0.500737	0.398025	0.601975	0.3895	0.111238
472	0.500619	0.39875	0.60125	0.389625	0.110994
473	0.501081	0.399	0.601	0.38985	0.111231
474	0.501819	0.399175	0.600825	0.39045	0.111369
475	0.501981	0.4004	0.5996	0.390875	0.111106
476	0.502100	0.4002	0.5998	0.3907	0.1114
477	0.502325	0.40005	0.59995	0.3907	0.111625
478	0.502581	0.4006	0.5994	0.390825	0.111756
479	0.503138	0.400625	0.599375	0.39155	0.111588
480	0.503056	0.401	0.599	0.391725	0.111331
481	0.502669	0.3998	0.6002	0.39105	0.111619
482	0.502888	0.3987	0.6013	0.390825	0.112063
483	0.503431	0.3996	0.6004	0.391625	0.111806
484	0.504038	0.40005	0.59995	0.39235	0.111688
485	0.503781	0.40045	0.59955	0.39215	0.111631
486	0.504381	0.4012	0.5988	0.392725	0.111656
487	0.504294	0.4014	0.5986	0.392325	0.111969
488	0.504750	0.40085	0.59915	0.392625	0.112125
489	0.505075	0.40095	0.59905	0.3929	0.112175
490	0.505125	0.401425	0.598575	0.39325	0.111875
491	0.505556	0.4015	0.5985	0.393575	0.111981
492	0.505669	0.402375	0.597625	0.393925	0.111744
493	0.506112	0.4025	0.5975	0.39435	0.111763
494	0.506206	0.402175	0.597825	0.39425	0.111956
495	0.506775	0.4024	0.5976	0.3949	0.111875
496	0.506912	0.403	0.597	0.394925	0.111988
497	0.507169	0.403675	0.596325	0.395675	0.111494
498	0.507062	0.403275	0.596725	0.395275	0.111788
499	0.507356	0.403275	0.596725	0.39525	0.112106
500	0.507794	0.4037	0.5963	0.39555	0.112244
501	0.508106	0.404125	0.595875	0.39575	0.112356
502	0.508363	0.404575	0.595425	0.396275	0.112088
503	0.508669	0.4049	0.5951	0.3965	0.112169
504	0.508919	0.404625	0.595375	0.39665	0.112269
505	0.508619	0.40495	0.59505	0.396275	0.112344
506	0.509031	0.4054	0.5946	0.39645	0.112581
507	0.508881	0.405125	0.594875	0.396	0.112881
508	0.508506	0.404825	0.595175	0.39555	0.112956
509	0.508875	0.4039	0.5961	0.3958	0.113075
510	0.508463	0.403525	0.596475	0.39535	0.113113
511	0.508756	0.4033	0.5967	0.395825	0.112931
512	0.508994	0.403275	0.596725	0.396125	0.112869
513	0.509331	0.40385	0.59615	0.3967	0.112631
514	0.509469	0.403725	0.596275	0.396675	0.112794
515	0.510188	0.404425	0.595575	0.39765	0.112538
516	0.510469	0.40445	0.59555	0.397825	0.112644
517	0.510775	0.404775	0.595225	0.397925	0.11285
518	0.510681	0.404875	0.595125	0.39765	0.113031
519	0.510756	0.405425	0.594575	0.398075	0.112681
520	0.510950	0.405425	0.594575	0.39805	0.1129
521	0.511156	0.4057	0.5943	0.39865	0.112506
522	0.511312	0.405525	0.594475	0.3987	0.112613
523	0.511525	0.405475	0.594525	0.3986	0.112925
524	0.511475	0.40525	0.59475	0.3983	0.113175
525	0.511400	0.4053	0.5947	0.398475	0.112925
526	0.511312	0.404475	0.595525	0.3982	0.113113
527	0.511631	0.404325	0.595675	0.398475	0.113156
528	0.511869	0.404225	0.595775	0.398475	0.113394
529	0.512025	0.404575	0.595425	0.3987	0.113325
530	0.512194	0.404375	0.595625	0.3988	0.113394
531	0.512737	0.404925	0.595075	0.399625	0.113113
532	0.513031	0.4058	0.5942	0.39995	0.113081
533	0.512912	0.4061	0.5939	0.399875	0.113038
534	0.513300	0.406275	0.593725	0.400025	0.113275
535	0.513394	0.406	0.594	0.400125	0.113269
536	0.513500	0.40585	0.59415	0.400225	0.113275
537	0.513956	0.406125	0.593875	0.400425	0.113531
538	0.513769	0.405925	0.594075	0.4002	0.113569
539	0.513650	0.40585	0.59415	0.40005	0.1136
540	0.513844	0.40555	0.59445	0.40005	0.113794
541	0.513819	0.4058	0.5942	0.4003	0.113519
542	0.514250	0.40565	0.59435	0.40045	0.1138
543	0.514781	0.4059	0.5941	0.40105	0.113731
544	0.514431	0.406275	0.593725	0.400875	0.113556
545	0.514537	0.40635	0.59365	0.401125	0.113413
546	0.514650	0.405925	0.594075	0.401175	0.113475
547	0.514737	0.40615	0.59385	0.4013	0.113438
548	0.514863	0.4059	0.5941	0.401325	0.113538
549	0.515094	0.406575	0.593425	0.401525	0.113569
550	0.515188	0.406575	0.593425	0.401475	0.113712
551	0.515644	0.406725	0.593275	0.402	0.113644
552	0.515981	0.40745	0.59255	0.40245	0.113531
553	0.515956	0.40725	0.59275	0.402175	0.113781
554	0.516150	0.4071	0.5929	0.402375	0.113775
555	0.516413	0.407275	0.592725	0.40295	0.113462
556	0.516238	0.4075	0.5925	0.40265	0.113587
557	0.516819	0.407675	0.592325	0.40315	0.113669
558	0.517138	0.40855	0.59145	0.4036	0.113538
559	0.517219	0.409175	0.590825	0.403925	0.113294
560	0.516913	0.408625	0.591375	0.4033	0.113613
561	0.516825	0.408225	0.591775	0.40305	0.113775
562	0.517025	0.407775	0.592225	0.40295	0.114075
563	0.517300	0.40805	0.59195	0.40335	0.11395
564	0.516975	0.407675	0.592325	0.40305	0.113925
565	0.516950	0.40735	0.59265	0.40295	0.114
566	0.517112	0.4073	0.5927	0.40305	0.114063
567	0.517144	0.407575	0.592425	0.40295	0.114194
568	0.516981	0.407625	0.592375	0.402725	0.114256
569	0.516900	0.407175	0.592825	0.402475	0.114425
570	0.517194	0.40705	0.59295	0.402725	0.114469
571	0.517663	0.407625	0.592375	0.403425	0.114238
572	0.517894	0.4082	0.5918	0.403925	0.113969
573	0.518288	0.40855	0.59145	0.4045	0.113788
574	0.518250	0.408475	0.591525	0.40435	0.1139
575	0.518369	0.40835	0.59165	0.40415	0.114219
576	0.518537	0.408225	0.591775	0.404525	0.114013
577	0.518844	0.408525	0.591475	0.404675	0.114169
578	0.519038	0.40885	0.59115	0.405	0.114038
579	0.519431	0.40955	0.59045	0.40545	0.113981
580	0.519800	0.4098	0.5902	0.4056	0.1142
581	0.520000	0.41035	0.58965	0.405825	0.114175
582	0.519787	0.4105	0.5895	0.405575	0.114212
583	0.519875	0.410375	0.589625	0.405725	0.11415
584	0.519950	0.410175	0.589825	0.405525	0.114425
585	0.520081	0.4101	0.5899	0.405625	0.114456
586	0.520537	0.41055	0.58945	0.406325	0.114212
587	0.520756	0.411	0.589	0.40665	0.114106
588	0.521031	0.411575	0.588425	0.40725	0.113781
589	0.521238	0.412325	0.587675	0.40735	0.113888
590	0.521700	0.412625	0.587375	0.40785	0.11385
591	0.521650	0.41235	0.58765	0.407775	0.113875
592	0.521537	0.412325	0.587675	0.407375	0.114163
593	0.521669	0.412	0.588	0.4071	0.114569
594	0.521963	0.412225	0.587775	0.407425	0.114538
595	0.522050	0.412175	0.587825	0.4074	0.11465
596	0.522212	0.41225	0.58775	0.4077	0.114513
597	0.522456	0.412325	0.587675	0.40805	0.114406
598	0.522625	0.41285	0.58715	0.408525	0.1141
599	0.522763	0.41295	0.58705	0.408475	0.114288
600	0.522756	0.41275	0.58725	0.4082	0.114556
601	0.522613	0.412725	0.587275	0.407925	0.114688
602	0.522806	0.412625	0.587375	0.40795	0.114856
603	0.523613	0.4134	0.5866	0.408875	0.114738
604	0.523775	0.414425	0.585575	0.4093	0.114475
605	0.523881	0.414475	0.585525	0.409425	0.114456
606	0.524306	0.41445	0.58555	0.409675	0.114631
607	0.524488	0.4146	0.5854	0.4096	0.114888
608	0.524637	0.415075	0.584925	0.409775	0.114863
609	0.524563	0.414975	0.585025	0.409575	0.114988
610	0.524625	0.414925	0.585075	0.4095	0.115125
611	0.525206	0.415175	0.584825	0.410175	0.115031
612	0.525369	0.415425	0.584575	0.41015	0.115219
613	0.525156	0.41505	0.58495	0.409975	0.115181
614	0.525537	0.415375	0.584625	0.4108	0.114738
615	0.525644	0.415875	0.584125	0.4111	0.114544
616	0.525356	0.415375	0.584625	0.410425	0.114931
617	0.526088	0.415075	0.584925	0.4109	0.115188
618	0.526162	0.416025	0.583975	0.4111	0.115063
619	0.526419	0.4163	0.5837	0.411325	0.115094
620	0.526288	0.415875	0.584125	0.410875	0.115413
621	0.526100	0.415125	0.584875	0.4106	0.1155
622	0.526531	0.415425	0.584575	0.41105	0.115481
623	0.526575	0.4155	0.5845	0.411075	0.1155
624	0.526581	0.415625	0.584375	0.4108	0.115781
625	0.526594	0.415275	0.584725	0.410775	0.115819
626	0.526500	0.415375	0.584625	0.410675	0.115825
627	0.526406	0.41525	0.58475	0.410675	0.115731
628	0.526494	0.414975	0.585025	0.410675	0.115819
629	0.526581	0.415275	0.584725	0.410775	0.115806
630	0.527169	0.415675	0.584325	0.4114	0.115769
631	0.527556	0.4161	0.5839	0.4118	0.115756
632	0.527550	0.416725	0.583275	0.412225	0.115325
633	0.527681	0.417125	0.582875	0.412575	0.115106
634	0.527775	0.41685	0.58315	0.412425	0.11535
635	0.527919	0.416525	0.583475	0.412375	0.115544
636	0.528019	0.41655	0.58345	0.412275	0.115744
637	0.528094	0.4169	0.5831	0.41245	0.115644
638	0.528250	0.417025	0.582975	0.41255	0.1157
639	0.528256	0.416675	0.583325	0.412375	0.115881
640	0.528500	0.41685	0.58315	0.4125	0.116
641	0.528625	0.4168	0.5832	0.412575	0.11605
642	0.528669	0.4173	0.5827	0.4128	0.115869
643	0.528913	0.417375	0.582625	0.4129	0.116013
644	0.528650	0.417225	0.582775	0.41265	0.116
645	0.528581	0.4172	0.5828	0.41265	0.115931
646	0.528613	0.416775	0.583225	0.412475	0.116138
647	0.528819	0.416725	0.583275	0.4126	0.116219
648	0.528887	0.41695	0.58305	0.412675	0.116213
649	0.528581	0.4168	0.5832	0.41245	0.116131
650	0.528856	0.4167	0.5833	0.412625	0.116231
651	0.529112	0.41655	0.58345	0.412825	0.116288
652	0.529106	0.416575	0.583425	0.412525	0.116581
653	0.529250	0.4169	0.5831	0.412525	0.116725
654	0.529294	0.416975	0.583025	0.41285	0.116444
655	0.529438	0.41665	0.58335	0.4129	0.116538
656	0.529425	0.41675	0.58325	0.41305	0.116375
657	0.529669	0.417025	0.582975	0.413375	0.116294
658	0.529462	0.417325	0.582675	0.4133	0.116163
659	0.529831	0.417425	0.582575	0.413575	0.116256
660	0.529963	0.417625	0.582375	0.413575	0.116388
661	0.530000	0.4178	0.5822	0.4135	0.1165
662	0.530206	0.41795	0.58205	0.413575	0.116631
663	0.530206	0.41785	0.58215	0.41355	0.116656
664	0.530331	0.4178	0.5822	0.413575	0.116756
665	0.530294	0.41745	0.58255	0.413525	0.116769
666	0.529944	0.4171	0.5829	0.4131	0.116844
667	0.530250	0.417175	0.582825	0.413675	0.116575
668	0.530338	0.4171	0.5829	0.4138	0.116538
669	0.530625	0.417175	0.582825	0.4143	0.116325
670	0.530869	0.417775	0.582225	0.414575	0.116294
671	0.530775	0.41765	0.58235	0.414475	0.1163
672	0.530787	0.41745	0.58255	0.414225	0.116563
673	0.530538	0.41705	0.58295	0.414	0.116538
674	0.530613	0.416975	0.583025	0.414025	0.116588
675	0.530819	0.416725	0.583275	0.4141	0.116719
676	0.530775	0.4167	0.5833	0.41415	0.116625
677	0.530750	0.416675	0.583325	0.414125	0.116625
678	0.530881	0.416575	0.583425	0.414225	0.116656
679	0.531069	0.416875	0.583125	0.414425	0.116644
680	0.531050	0.416925	0.583075	0.414525	0.116525
681	0.531056	0.41695	0.58305	0.414525	0.116531
682	0.530969	0.417075	0.582925	0.41455	0.116419
683	0.531013	0.416725	0.583275	0.414475	0.116538
684	0.531288	0.41665	0.58335	0.414675	0.116612
685	0.531256	0.41695	0.58305	0.414775	0.116481
686	0.531275	0.41705	0.58295	0.414775	0.1165
687	0.531544	0.417075	0.582925	0.414875	0.116669
688	0.531581	0.417075	0.582925	0.4149	0.116681
689	0.531700	0.417275	0.582725	0.415025	0.116675
690	0.531813	0.417925	0.582075	0.4151	0.116713
691	0.531887	0.417625	0.582375	0.41505	0.116838
692	0.531794	0.417475	0.582525	0.415025	0.116769
693	0.531900	0.417475	0.582525	0.415025	0.116875
694	0.532006	0.417625	0.582375	0.41525	0.116756
695	0.532025	0.41775	0.58225	0.4152	0.116825
696	0.532256	0.4176	0.5824	0.415475	0.116781
697	0.532356	0.417675	0.582325	0.41545	0.116906
698	0.532400	0.41795	0.58205	0.4156	0.1168
699	0.532538	0.4183	0.5817	0.41585	0.116688
700	0.532619	0.41835	0.58165	0.4158	0.116819
701	0.532706	0.418425	0.581575	0.41575	0.116956
702	0.532756	0.41855	0.58145	0.415875	0.116881
703	0.532819	0.418725	0.581275	0.4158	0.117019
704	0.532794	0.418725	0.581275	0.41595	0.116844
705	0.533006	0.4185	0.5815	0.41615	0.116856
706	0.533094	0.41865	0.58135	0.416225	0.116869
707	0.533156	0.418775	0.581225	0.41625	0.116906
708	0.533400	0.41905	0.58095	0.416575	0.116825
709	0.533650	0.4189	0.5811	0.4167	0.11695
710	0.533725	0.419375	0.580625	0.416925	0.1168
711	0.533606	0.418975	0.581025	0.416575	0.117031
712	0.533644	0.4192	0.5808	0.4167	0.116944
713	0.533737	0.419075	0.580925	0.416725	0.117013
714	0.533881	0.4191	0.5809	0.416825	0.117056
715	0.533906	0.419425	0.580575	0.41705	0.116856
716	0.534150	0.4194	0.5806	0.417275	0.116875
717	0.534256	0.41965	0.58035	0.417375	0.116881
718	0.534175	0.4198	0.5802	0.41735	0.116825
719	0.534294	0.4196	0.5804	0.417375	0.116919
720	0.534250	0.419425	0.580575	0.4173	0.11695
721	0.534350	0.419375	0.580625	0.417325	0.117025
722	0.534637	0.41955	0.58045	0.417675	0.116963
723	0.534500	0.419425	0.580575	0.417525	0.116975
724	0.534475	0.4193	0.5807	0.41745	0.117025
725	0.534469	0.419525	0.580475	0.417575	0.116894
726	0.534581	0.4197	0.5803	0.41775	0.116831
727	0.534519	0.4195	0.5805	0.41755	0.116969
728	0.534431	0.4192	0.5808	0.417125	0.117306
729	0.534306	0.419025	0.580975	0.41675	0.117556
730	0.534388	0.418575	0.581425	0.416625	0.117763
731	0.534506	0.418975	0.581025	0.4169	0.117606
732	0.534600	0.418925	0.581075	0.417075	0.117525
733	0.534756	0.419375	0.580625	0.41755	0.117206
734	0.534763	0.419275	0.580725	0.417475	0.117288
735	0.534881	0.41925	0.58075	0.41755	0.117331
736	0.534981	0.419525	0.580475	0.41775	0.117231
737	0.535106	0.4196	0.5804	0.417775	0.117331
738	0.535156	0.419825	0.580175	0.4178	0.117356
739	0.535081	0.41985	0.58015	0.4178	0.117281
740	0.535181	0.419775	0.580225	0.417975	0.117206
741	0.535506	0.420025	0.579975	0.41835	0.117156
742	0.535675	0.42045	0.57955	0.4185	0.117175
743	0.535731	0.420625	0.579375	0.418475	0.117256
744	0.535825	0.42045	0.57955	0.418525	0.1173
745	0.535700	0.42075	0.57925	0.4185	0.1172
746	0.535950	0.4206	0.5794	0.4187	0.11725
747	0.536131	0.4207	0.5793	0.419	0.117131
748	0.536100	0.421225	0.578775	0.419175	0.116925
749	0.536300	0.4215	0.5785	0.4193	0.117
750	0.536162	0.42125	0.57875	0.419275	0.116888
751	0.536388	0.42115	0.57885	0.419175	0.117213
752	0.536531	0.421575	0.578425	0.419275	0.117256
753	0.536581	0.4218	0.5782	0.4195	0.117081
754	0.536737	0.4219	0.5781	0.41965	0.117088
755	0.536850	0.4219	0.5781	0.41975	0.1171
756	0.536937	0.42175	0.57825	0.419775	0.117163
757	0.537037	0.422025	0.577975	0.42	0.117038
758	0.536900	0.422	0.578	0.419875	0.117025
759	0.537238	0.4219	0.5781	0.42005	0.117188
760	0.537256	0.422025	0.577975	0.4201	0.117156
761	0.537256	0.422125	0.577875	0.420175	0.117081
762	0.537175	0.4219	0.5781	0.420025	0.11715
763	0.537112	0.4217	0.5783	0.41995	0.117163
764	0.537025	0.421575	0.578425	0.419875	0.11715
765	0.537088	0.42175	0.57825	0.419925	0.117163
766	0.537231	0.4214	0.5786	0.419975	0.117256
767	0.537256	0.421675	0.578325	0.420025	0.117231
768	0.537300	0.42185	0.57815	0.42015	0.11715
769	0.537412	0.42195	0.57805	0.42035	0.117063
770	0.537569	0.421925	0.578075	0.420425	0.117144
771	0.537656	0.422275	0.577725	0.420575	0.117081
772	0.537775	0.4225	0.5775	0.420675	0.1171
773	0.537737	0.4225	0.5775	0.420625	0.117112
774	0.537613	0.42225	0.57775	0.4205	0.117112
775	0.537312	0.422025	0.577975	0.420275	0.117038
776	0.537444	0.421825	0.578175	0.42015	0.117294
777	0.537706	0.421975	0.578025	0.420275	0.117431
778	0.537525	0.422025	0.577975	0.4202	0.117325
779	0.537675	0.42215	0.57785	0.420475	0.1172
780	0.537737	0.42275	0.57725	0.420675	0.117063
781	0.537644	0.42225	0.57775	0.420275	0.117369
782	0.537756	0.422025	0.577975	0.42035	0.117406
783	0.537906	0.4224	0.5776	0.420625	0.117281
784	0.537919	0.42245	0.57755	0.42065	0.117269
785	0.537981	0.4223	0.5777	0.4207	0.117281
786	0.538044	0.422425	0.577575	0.420675	0.117369
787	0.538200	0.422675	0.577325	0.421	0.1172
788	0.538331	0.422775	0.577225	0.421125	0.117206
789	0.538475	0.423075	0.576925	0.421175	0.1173
790	0.538544	0.423075	0.576925	0.42115	0.117394
791	0.538500	0.422925	0.577075	0.420925	0.117575
792	0.538581	0.423325	0.576675	0.4213	0.117281
793	0.538706	0.4232	0.5768	0.421325	0.117381
794	0.538844	0.42315	0.57685	0.421425	0.117419
795	0.538987	0.423325	0.576675	0.421525	0.117463
796	0.538963	0.423625	0.576375	0.4216	0.117362
797	0.539069	0.423525	0.576475	0.4216	0.117469
798	0.539000	0.423375	0.576625	0.421575	0.117425
799	0.539181	0.423525	0.576475	0.4217	0.117481
800	0.539138	0.423675	0.576325	0.4218	0.117338
801	0.539419	0.4241	0.5759	0.422075	0.117344
802	0.539362	0.42415	0.57585	0.422	0.117362
803	0.539600	0.424175	0.575825	0.4223	0.1173
804	0.539919	0.424525	0.575475	0.42275	0.117169
805	0.539925	0.42495	0.57505	0.422875	0.11705
806	0.539969	0.424925	0.575075	0.42275	0.117219
807	0.540275	0.425225	0.574775	0.42305	0.117225
808	0.540519	0.425525	0.574475	0.42355	0.116969
809	0.540394	0.42555	0.57445	0.423375	0.117019
810	0.540144	0.4255	0.5745	0.423	0.117144
811	0.540344	0.425475	0.574525	0.42325	0.117094
812	0.540319	0.42545	0.57455	0.42325	0.117069
813	0.540613	0.425225	0.574775	0.4234	0.117213
814	0.540787	0.425675	0.574325	0.42375	0.117038
815	0.540606	0.425575	0.574425	0.42355	0.117056
816	0.540675	0.425625	0.574375	0.423625	0.11705
817	0.541081	0.425725	0.574275	0.424	0.117081
818	0.541081	0.42615	0.57385	0.423975	0.117106
819	0.541219	0.42625	0.57375	0.42405	0.117169
820	0.541081	0.426275	0.573725	0.423875	0.117206
821	0.541169	0.42605	0.57395	0.423875	0.117294
822	0.541219	0.42615	0.57385	0.42405	0.117169
823	0.541138	0.42605	0.57395	0.423975	0.117163
824	0.541106	0.426	0.574	0.423825	0.117281
825	0.541175	0.426075	0.573925	0.424	0.117175
826	0.541444	0.426275	0.573725	0.424225	0.117219
827	0.541481	0.42625	0.57375	0.424225	0.117256
828	0.541431	0.426275	0.573725	0.4241	0.117331
829	0.541281	0.42595	0.57405	0.42385	0.117431
830	0.541319	0.42595	0.57405	0.42395	0.117369
831	0.541669	0.426275	0.573725	0.424425	0.117244
832	0.541613	0.42635	0.57365	0.424425	0.117188
833	0.541619	0.426	0.574	0.424325	0.117294
834	0.541625	0.425925	0.574075	0.424375	0.11725
835	0.541837	0.42595	0.57405	0.42445	0.117388
836	0.541800	0.426225	0.573775	0.4245	0.1173
837	0.542000	0.4264	0.5736	0.424625	0.117375
838	0.542069	0.426475	0.573525	0.424625	0.117444
839	0.542188	0.42625	0.57375	0.424725	0.117463
840	0.542094	0.426225	0.573775	0.4248	0.117294
841	0.541887	0.426	0.574	0.424475	0.117413
842	0.541944	0.425975	0.574025	0.42445	0.117494
843	0.542006	0.425875	0.574125	0.424425	0.117581
844	0.541975	0.42585	0.57415	0.424475	0.1175
845	0.542081	0.425925	0.574075	0.424675	0.117406
846	0.542113	0.42615	0.57385	0.424725	0.117388
847	0.542088	0.42605	0.57395	0.4246	0.117487
848	0.542000	0.42585	0.57415	0.424325	0.117675
849	0.541987	0.4256	0.5744	0.4243	0.117688
850	0.542200	0.4257	0.5743	0.42455	0.11765
851	0.542250	0.425875	0.574125	0.42465	0.1176
852	0.542300	0.425925	0.574075	0.4248	0.1175
853	0.542425	0.426575	0.573425	0.4251	0.117325
854	0.542556	0.42645	0.57355	0.425	0.117556
855	0.542394	0.42625	0.57375	0.424725	0.117669
856	0.542481	0.426675	0.573325	0.425025	0.117456
857	0.542581	0.426425	0.573575	0.42495	0.117631
858	0.542606	0.426475	0.573525	0.42505	0.117556
859	0.542737	0.42675	0.57325	0.4252	0.117538
860	0.542875	0.42665	0.57335	0.425275	0.1176
861	0.542819	0.426825	0.573175	0.42505	0.117769
862	0.542681	0.426875	0.573125	0.4248	0.117881
863	0.542744	0.426775	0.573225	0.424825	0.117919
864	0.542700	0.426675	0.573325	0.424875	0.117825
865	0.542700	0.42645	0.57355	0.424675	0.118025
866	0.542775	0.42635	0.57365	0.424725	0.11805
867	0.542675	0.42645	0.57355	0.4248	0.117875
868	0.542856	0.4266	0.5734	0.425025	0.117831
869	0.542719	0.4265	0.5735	0.4249	0.117819
870	0.542737	0.42635	0.57365	0.424725	0.118013
871	0.542813	0.426275	0.573725	0.424775	0.118038
872	0.542863	0.4266	0.5734	0.424825	0.118038
873	0.542900	0.426575	0.573425	0.42475	0.11815
874	0.542963	0.4264	0.5736	0.424725	0.118238
875	0.543200	0.426475	0.573525	0.425	0.1182
876	0.543131	0.426975	0.573025	0.425225	0.117906
877	0.543156	0.426825	0.573175	0.425025	0.118131
878	0.543300	0.4269	0.5731	0.4253	0.118
879	0.543381	0.4269	0.5731	0.4252	0.118181
880	0.543488	0.42685	0.57315	0.425325	0.118163
881	0.543444	0.42715	0.57285	0.425475	0.117969
882	0.543425	0.4271	0.5729	0.4253	0.118125
883	0.543444	0.4268	0.5732	0.4254	0.118044
884	0.543506	0.426925	0.573075	0.425375	0.118131
885	0.543531	0.427	0.573	0.4254	0.118131
886	0.543700	0.427075	0.572925	0.425425	0.118275
887	0.543881	0.427275	0.572725	0.42575	0.118131
888	0.543944	0.427625	0.572375	0.425925	0.118019
889	0.543944	0.427725	0.572275	0.4258	0.118144
890	0.543919	0.4273	0.5727	0.4256	0.118319
891	0.544150	0.427425	0.572575	0.425925	0.118225
892	0.544100	0.42765	0.57235	0.425975	0.118125
893	0.544100	0.427575	0.572425	0.42585	0.11825
894	0.544175	0.4276	0.5724	0.4259	0.118275
895	0.544400	0.427825	0.572175	0.426275	0.118125
896	0.544288	0.427875	0.572125	0.426125	0.118163
897	0.544338	0.427725	0.572275	0.426125	0.118213
898	0.544275	0.42755	0.57245	0.426075	0.1182
899	0.544006	0.427175	0.572825	0.425725	0.118281
900	0.544169	0.427175	0.572825	0.425925	0.118244
901	0.544356	0.4272	0.5728	0.42605	0.118306
902	0.544456	0.4273	0.5727	0.4262	0.118256
903	0.544306	0.427225	0.572775	0.425975	0.118331
904	0.544381	0.427325	0.572675	0.426075	0.118306
905	0.544400	0.427275	0.572725	0.426025	0.118375
906	0.544400	0.42705	0.57295	0.426	0.1184
907	0.544450	0.42695	0.57305	0.425925	0.118525
908	0.544400	0.427	0.573	0.4259	0.1185
909	0.544475	0.427025	0.572975	0.425975	0.1185
910	0.544406	0.427075	0.572925	0.426	0.118406
911	0.544525	0.427	0.573	0.42605	0.118475
912	0.544425	0.427	0.573	0.426	0.118425
913	0.544613	0.426825	0.573175	0.426075	0.118538
914	0.544694	0.426975	0.573025	0.4262	0.118494
915	0.544719	0.42715	0.57285	0.4263	0.118419
916	0.544694	0.427225	0.572775	0.42635	0.118344
917	0.544638	0.426925	0.573075	0.426075	0.118563
918	0.544787	0.427125	0.572875	0.42635	0.118438
919	0.544713	0.42695	0.57305	0.4261	0.118613
920	0.544875	0.427075	0.572925	0.426475	0.1184
921	0.544775	0.42715	0.57285	0.426375	0.1184
922	0.544781	0.427175	0.572825	0.426375	0.118406
923	0.544881	0.427225	0.572775	0.42645	0.118431
924	0.544937	0.427425	0.572575	0.426575	0.118363
925	0.544987	0.4276	0.5724	0.426725	0.118263
926	0.544881	0.427425	0.572575	0.426525	0.118356
927	0.544825	0.427275	0.572725	0.4264	0.118425
928	0.544937	0.427425	0.572575	0.4265	0.118438
929	0.545056	0.427275	0.572725	0.426425	0.118631
930	0.545000	0.4272	0.5728	0.4264	0.1186
931	0.544981	0.4271	0.5729	0.426425	0.118556
932	0.545044	0.4273	0.5727	0.426525	0.118519
933	0.545069	0.427375	0.572625	0.4266	0.118469
934	0.545013	0.427375	0.572625	0.426575	0.118438
935	0.544987	0.4272	0.5728	0.426425	0.118563
936	0.545019	0.42705	0.57295	0.42645	0.118569
937	0.544994	0.42705	0.57295	0.42645	0.118544
938	0.544950	0.427	0.573	0.426425	0.118525
939	0.544925	0.426775	0.573225	0.42625	0.118675
940	0.545025	0.4268	0.5732	0.4264	0.118625
941	0.544981	0.426825	0.573175	0.426425	0.118556
942	0.545113	0.42685	0.57315	0.42655	0.118563
943	0.545125	0.427075	0.572925	0.42665	0.118475
944	0.545175	0.4271	0.5729	0.426725	0.11845
945	0.545175	0.427225	0.572775	0.4267	0.118475
946	0.545087	0.42715	0.57285	0.426625	0.118463
947	0.545162	0.427025	0.572975	0.42665	0.118513
948	0.545225	0.42725	0.57275	0.426825	0.1184
949	0.545331	0.42745	0.57255	0.42695	0.118381
950	0.545325	0.427425	0.572575	0.426825	0.1185
951	0.545194	0.4273	0.5727	0.42665	0.118544
952	0.545288	0.427275	0.572725	0.426675	0.118613
953	0.545212	0.427325	0.572675	0.426625	0.118588
954	0.545256	0.427375	0.572625	0.426725	0.118531
955	0.544994	0.42725	0.57275	0.42655	0.118444
956	0.545106	0.426975	0.573025	0.42655	0.118556
957	0.545119	0.426825	0.573175	0.4265	0.118619
958	0.545269	0.426925	0.573075	0.4267	0.118569
959	0.545212	0.42705	0.57295	0.42675	0.118463
960	0.545300	0.42705	0.57295	0.426775	0.118525
961	0.545175	0.427125	0.572875	0.4267	0.118475
962	0.545188	0.42715	0.57285	0.42675	0.118438
963	0.545188	0.427125	0.572875	0.426775	0.118413
964	0.545200	0.427	0.573	0.4267	0.1185
965	0.545162	0.426875	0.573125	0.42665	0.118513
966	0.545162	0.426825	0.573175	0.4266	0.118563
967	0.545188	0.4268	0.5732	0.42665	0.118538
968	0.545181	0.4269	0.5731	0.426675	0.118506
969	0.545281	0.427075	0.572925	0.42685	0.118431
970	0.545262	0.427075	0.572925	0.4268	0.118463
971	0.545238	0.427125	0.572875	0.426775	0.118463
972	0.545312	0.427075	0.572925	0.426825	0.118488
973	0.545312	0.427125	0.572875	0.42685	0.118463
974	0.545294	0.4271	0.5729	0.42685	0.118444
975	0.545325	0.427175	0.572825	0.426875	0.11845
976	0.545300	0.42715	0.57285	0.42685	0.11845
977	0.545244	0.42715	0.57285	0.4268	0.118444
978	0.545325	0.427125	0.572875	0.426875	0.11845
979	0.545325	0.42715	0.57285	0.42685	0.118475
980	0.545338	0.427125	0.572875	0.42685	0.118488
981	0.545312	0.42715	0.57285	0.426775	0.118538
982	0.545400	0.4272	0.5728	0.4269	0.1185
983	0.545356	0.4272	0.5728	0.426875	0.118481
984	0.545400	0.42725	0.57275	0.42695	0.11845
985	0.545381	0.42725	0.57275	0.4269	0.118481
986	0.545450	0.4272	0.5728	0.426925	0.118525
987	0.545525	0.427275	0.572725	0.427025	0.1185
988	0.545494	0.4273	0.5727	0.427	0.118494
989	0.545569	0.427375	0.572625	0.4271	0.118469
990	0.545619	0.427575	0.572425	0.427175	0.118444
991	0.545713	0.427675	0.572325	0.42725	0.118463
992	0.545675	0.427725	0.572275	0.427225	0.11845
993	0.545750	0.427875	0.572125	0.427275	0.118475
994	0.545806	0.42795	0.57205	0.4273	0.118506
995	0.545975	0.428175	0.571825	0.427575	0.1184
996	0.545850	0.428275	0.571725	0.427375	0.118475
997	0.545819	0.428125	0.571875	0.427325	0.118494
998	0.545731	0.427975	0.572025	0.42715	0.118581
999	0.545713	0.427625	0.572375	0.42695	0.118762
1000	0.545694	0.4278	0.5722	0.42705	0.118644
1001	0.545694	0.42765	0.57235	0.427075	0.118619
1002	0.545681	0.4276	0.5724	0.426975	0.118706
1003	0.545737	0.427725	0.572275	0.4271	0.118638
1004	0.545850	0.42785	0.57215	0.42725	0.1186
1005	0.545794	0.4279	0.5721	0.427175	0.118619
1006	0.545869	0.42785	0.57215	0.427225	0.118644
1007	0.545825	0.4279	0.5721	0.4272	0.118625
1008	0.545881	0.427875	0.572125	0.427275	0.118606
1009	0.545794	0.4277	0.5723	0.42705	0.118744
1010	0.545819	0.4276	0.5724	0.427125	0.118694
1011	0.545856	0.427575	0.572425	0.4271	0.118756
1012	0.545800	0.427625	0.572375	0.427175	0.118625
1013	0.545869	0.427675	0.572325	0.42725	0.118619
1014	0.545837	0.427625	0.572375	0.427225	0.118613
1015	0.545913	0.4277	0.5723	0.4273	0.118613
1016	0.545975	0.42775	0.57225	0.42735	0.118625
1017	0.545944	0.427825	0.572175	0.427275	0.118669
1018	0.546000	0.4279	0.5721	0.4273	0.1187
1019	0.546019	0.427925	0.572075	0.4273	0.118719
1020	0.545931	0.42775	0.57225	0.4272	0.118731
1021	0.545906	0.42785	0.57215	0.427275	0.118631
1022	0.545925	0.427775	0.572225	0.427175	0.11875
1023	0.546013	0.4277	0.5723	0.42725	0.118762
1024	0.546006	0.427825	0.572175	0.427325	0.118681
1025	0.545956	0.4277	0.5723	0.4272	0.118756
1026	0.545963	0.42785	0.57215	0.4273	0.118663
1027	0.545987	0.427725	0.572275	0.4273	0.118688
1028	0.546081	0.427725	0.572275	0.42735	0.118731
1029	0.546150	0.42795	0.57205	0.427475	0.118675
1030	0.546106	0.427975	0.572025	0.427375	0.118731
1031	0.546094	0.428025	0.571975	0.42735	0.118744
1032	0.546150	0.428	0.572	0.42745	0.1187
1033	0.546212	0.4281	0.5719	0.42755	0.118663
1034	0.546269	0.428275	0.571725	0.42765	0.118619
1035	0.546388	0.42845	0.57155	0.427825	0.118563
1036	0.546569	0.428675	0.571325	0.428	0.118569
1037	0.546737	0.428825	0.571175	0.428225	0.118513
1038	0.546775	0.429075	0.570925	0.428275	0.1185
1039	0.546619	0.429125	0.570875	0.42805	0.118569
1040	0.546550	0.42905	0.57095	0.427975	0.118575
1041	0.546619	0.4289	0.5711	0.427975	0.118644
1042	0.546813	0.429175	0.570825	0.42835	0.118463
1043	0.546794	0.429225	0.570775	0.42835	0.118444
1044	0.546881	0.429275	0.570725	0.42835	0.118531
1045	0.546913	0.429525	0.570475	0.4284	0.118513
1046	0.546831	0.429325	0.570675	0.428325	0.118506
1047	0.546869	0.429225	0.570775	0.4284	0.118469
1048	0.547025	0.4292	0.5708	0.42845	0.118575
1049	0.546906	0.42915	0.57085	0.4284	0.118506
1050	0.546981	0.429225	0.570775	0.42845	0.118531
1051	0.547006	0.429175	0.570825	0.428425	0.118581
1052	0.547106	0.429425	0.570575	0.428575	0.118531
1053	0.547125	0.429525	0.570475	0.4286	0.118525
1054	0.547200	0.429525	0.570475	0.428575	0.118625
1055	0.547438	0.42965	0.57035	0.4288	0.118638
1056	0.547500	0.4299	0.5701	0.429	0.1185
1057	0.547469	0.429975	0.570025	0.428975	0.118494
1058	0.547375	0.429975	0.570025	0.42885	0.118525
1059	0.547175	0.429825	0.570175	0.428675	0.1185
1060	0.547225	0.4295	0.5705	0.428525	0.1187
1061	0.547356	0.429525	0.570475	0.4287	0.118656
1062	0.547250	0.429425	0.570575	0.428575	0.118675
1063	0.547462	0.42945	0.57055	0.42875	0.118713
1064	0.547481	0.429525	0.570475	0.428775	0.118706
1065	0.547575	0.429725	0.570275	0.429	0.118575
1066	0.547638	0.429825	0.570175	0.42905	0.118588
1067	0.547581	0.429775	0.570225	0.42895	0.118631
1068	0.547694	0.429675	0.570325	0.429075	0.118619
1069	0.547787	0.429725	0.570275	0.4291	0.118688
1070	0.547944	0.43005	0.56995	0.4294	0.118544
1071	0.547844	0.43015	0.56985	0.429375	0.118469
1072	0.547844	0.429975	0.570025	0.4293	0.118544
1073	0.547800	0.42995	0.57005	0.42925	0.11855
1074	0.547800	0.42995	0.57005	0.4292	0.1186
1075	0.547863	0.43	0.57	0.429225	0.118638
1076	0.547794	0.43	0.57	0.429175	0.118619
1077	0.547956	0.42985	0.57015	0.4292	0.118756
1078	0.548013	0.43	0.57	0.429325	0.118688
1079	0.548044	0.430175	0.569825	0.429425	0.118619
1080	0.547906	0.430225	0.569775	0.429225	0.118681
1081	0.547825	0.430075	0.569925	0.42915	0.118675
1082	0.547825	0.42985	0.57015	0.42905	0.118775
1083	0.547819	0.4297	0.5703	0.428975	0.118844
1084	0.547913	0.42985	0.57015	0.429125	0.118788
1085	0.548194	0.43005	0.56995	0.4294	0.118794
1086	0.548175	0.43015	0.56985	0.429375	0.1188
1087	0.548100	0.430175	0.569825	0.42935	0.11875
1088	0.548275	0.43035	0.56965	0.429575	0.1187
1089	0.548200	0.4303	0.5697	0.4295	0.1187
1090	0.548338	0.430425	0.569575	0.42975	0.118588
1091	0.548369	0.430575	0.569425	0.429725	0.118644
1092	0.548262	0.43045	0.56955	0.42965	0.118613
1093	0.548338	0.430425	0.569575	0.4297	0.118638
1094	0.548369	0.430425	0.569575	0.429675	0.118694
1095	0.548331	0.43045	0.56955	0.4297	0.118631
1096	0.548362	0.43055	0.56945	0.429675	0.118688
1097	0.548294	0.4304	0.5696	0.42955	0.118744
1098	0.548344	0.430375	0.569625	0.42965	0.118694
1099	0.548500	0.4303	0.5697	0.429675	0.118825
1100	0.548594	0.4306	0.5694	0.42995	0.118644
1101	0.548544	0.4306	0.5694	0.429825	0.118719
1102	0.548500	0.4306	0.5694	0.42975	0.11875
1103	0.548612	0.430375	0.569625	0.4297	0.118913
1104	0.548687	0.430475	0.569525	0.4298	0.118887
1105	0.548669	0.430575	0.569425	0.4298	0.118869
1106	0.548719	0.4308	0.5692	0.429975	0.118744
1107	0.548781	0.430875	0.569125	0.43005	0.118731
1108	0.548894	0.4308	0.5692	0.43015	0.118744
1109	0.548969	0.4311	0.5689	0.43025	0.118719
1110	0.548800	0.43115	0.56885	0.43005	0.11875
1111	0.548837	0.43105	0.56895	0.430025	0.118813
1112	0.548731	0.43095	0.56905	0.42985	0.118881
1113	0.548869	0.4308	0.5692	0.429975	0.118894
1114	0.548881	0.430975	0.569025	0.430175	0.118706
1115	0.548856	0.4309	0.5691	0.430125	0.118731
1116	0.548906	0.43085	0.56915	0.43015	0.118756
1117	0.549013	0.430875	0.569125	0.43025	0.118762
1118	0.549025	0.431	0.569	0.430325	0.1187
1119	0.548969	0.430975	0.569025	0.430225	0.118744
1120	0.548937	0.43085	0.56915	0.43015	0.118788
1121	0.548894	0.4308	0.5692	0.4301	0.118794
1122	0.548844	0.430725	0.569275	0.430025	0.118819
1123	0.548687	0.430575	0.569425	0.429825	0.118863
1124	0.548706	0.430375	0.569625	0.4298	0.118906
1125	0.548719	0.4303	0.5697	0.429875	0.118844
1126	0.548800	0.43035	0.56965	0.430025	0.118775
1127	0.548856	0.43045	0.56955	0.4301	0.118756
1128	0.548981	0.43065	0.56935	0.430325	0.118656
1129	0.549031	0.430725	0.569275	0.430325	0.118706
1130	0.549063	0.430775	0.569225	0.430325	0.118738
1131	0.548963	0.430725	0.569275	0.43025	0.118713
1132	0.549037	0.4308	0.5692	0.4303	0.118738
1133	0.549150	0.430875	0.569125	0.430425	0.118725
1134	0.549238	0.430925	0.569075	0.4305	0.118738
1135	0.549244	0.430875	0.569125	0.43045	0.118794
1136	0.549250	0.431025	0.568975	0.430475	0.118775
1137	0.549188	0.431	0.569	0.430375	0.118813
1138	0.549181	0.431025	0.568975	0.430325	0.118856
1139	0.549113	0.430875	0.569125	0.430225	0.118887
1140	0.549238	0.430775	0.569225	0.43035	0.118887
1141	0.549194	0.43085	0.56915	0.43035	0.118844
1142	0.549031	0.4308	0.5692	0.430175	0.118856
1143	0.549069	0.4305	0.5695	0.43015	0.118919
1144	0.549006	0.4305	0.5695	0.4302	0.118806
1145	0.549075	0.4305	0.5695	0.430275	0.1188
1146	0.549019	0.430475	0.569525	0.4302	0.118819
1147	0.549044	0.430375	0.569625	0.43025	0.118794
1148	0.549025	0.430375	0.569625	0.43025	0.118775
1149	0.549037	0.430375	0.569625	0.43025	0.118788
1150	0.549037	0.43035	0.56965	0.43025	0.118788
1151	0.549113	0.430375	0.569625	0.430325	0.118788
1152	0.549094	0.43045	0.56955	0.430325	0.118769
1153	0.549106	0.4305	0.5695	0.430325	0.118781
1154	0.549100	0.4305	0.5695	0.4303	0.1188
1155	0.549106	0.430475	0.569525	0.43025	0.118856
1156	0.549119	0.430425	0.569575	0.430275	0.118844
1157	0.549144	0.430475	0.569525	0.4303	0.118844
1158	0.549094	0.4304	0.5696	0.4302	0.118894
1159	0.549125	0.4304	0.5696	0.43025	0.118875
1160	0.549163	0.43045	0.56955	0.43035	0.118813
1161	0.549175	0.430475	0.569525	0.430325	0.11885
1162	0.549163	0.430575	0.569425	0.430325	0.118838
1163	0.549169	0.4305	0.5695	0.430325	0.118844
1164	0.549119	0.4305	0.5695	0.430275	0.118844
1165	0.549106	0.430425	0.569575	0.43025	0.118856
1166	0.549113	0.43035	0.56965	0.430225	0.118887
1167	0.549113	0.43035	0.56965	0.430225	0.118887
1168	0.549137	0.43035	0.56965	0.430225	0.118913
1169	0.549175	0.430425	0.569575	0.43025	0.118925
1170	0.549206	0.430475	0.569525	0.430325	0.118881
1171	0.549200	0.430475	0.569525	0.430325	0.118875
1172	0.549181	0.430475	0.569525	0.4303	0.118881
1173	0.549194	0.430475	0.569525	0.4303	0.118894
1174	0.549256	0.430575	0.569425	0.430425	0.118831
1175	0.549256	0.430625	0.569375	0.430425	0.118831
1176	0.549200	0.430575	0.569425	0.430325	0.118875
1177	0.549294	0.43065	0.56935	0.4305	0.118794
1178	0.549212	0.430625	0.569375	0.430375	0.118838
1179	0.549275	0.430575	0.569425	0.4304	0.118875
1180	0.549281	0.43055	0.56945	0.43045	0.118831
1181	0.549219	0.43055	0.56945	0.43035	0.118869
1182	0.549219	0.43045	0.56955	0.430325	0.118894
1183	0.549212	0.430475	0.569525	0.43035	0.118863
1184	0.549250	0.43045	0.56955	0.430375	0.118875
1185	0.549306	0.430575	0.569425	0.430475	0.118831
1186	0.549325	0.43055	0.56945	0.430425	0.1189
1187	0.549256	0.430625	0.569375	0.430425	0.118831
1188	0.549219	0.430675	0.569325	0.430425	0.118794
1189	0.549238	0.4306	0.5694	0.4304	0.118838
1190	0.549181	0.4305	0.5695	0.43025	0.118931
1191	0.549175	0.43035	0.56965	0.43015	0.119025
1192	0.549081	0.430175	0.569825	0.430075	0.119006
1193	0.549056	0.43025	0.56975	0.430125	0.118931
1194	0.549113	0.430225	0.569775	0.430175	0.118938
1195	0.549100	0.430375	0.569625	0.43025	0.11885
1196	0.549125	0.430325	0.569675	0.430225	0.1189
1197	0.549094	0.4303	0.5697	0.4302	0.118894
1198	0.549081	0.43025	0.56975	0.430175	0.118906
1199	0.549081	0.43025	0.56975	0.4302	0.118881
1200	0.549081	0.430275	0.569725	0.430225	0.118856
1201	0.549087	0.430275	0.569725	0.430225	0.118863
1202	0.549119	0.430325	0.569675	0.4303	0.118819
1203	0.549163	0.4305	0.5695	0.43035	0.118813
1204	0.549156	0.4304	0.5696	0.430275	0.118881
1205	0.549094	0.43035	0.56965	0.430175	0.118919
1206	0.549100	0.4303	0.5697	0.430175	0.118925
1207	0.549119	0.4303	0.5697	0.43025	0.118869
1208	0.549150	0.430325	0.569675	0.4303	0.11885
1209	0.549169	0.430375	0.569625	0.43035	0.118819
1210	0.549188	0.4304	0.5696	0.430375	0.118813
1211	0.549188	0.4304	0.5696	0.430375	0.118813
1212	0.549181	0.4304	0.5696	0.43035	0.118831
1213	0.549181	0.430425	0.569575	0.430325	0.118856
1214	0.549156	0.430425	0.569575	0.4303	0.118856
1215	0.549175	0.4304	0.5696	0.430325	0.11885
1216	0.549175	0.430375	0.569625	0.430325	0.11885
1217	0.549200	0.430375	0.569625	0.43035	0.11885
1218	0.549194	0.430475	0.569525	0.430375	0.118819
1219	0.549194	0.43045	0.56955	0.43035	0.118844
1220	0.549181	0.43055	0.56945	0.430375	0.118806
1221	0.549206	0.430475	0.569525	0.430375	0.118831
1222	0.549212	0.4305	0.5695	0.430375	0.118838
1223	0.549219	0.4305	0.5695	0.430375	0.118844
1224	0.549350	0.430625	0.569375	0.430475	0.118875
1225	0.549325	0.430725	0.569275	0.43045	0.118875
1226	0.549319	0.43065	0.56935	0.43045	0.118869
1227	0.549319	0.430725	0.569275	0.4305	0.118819
1228	0.549362	0.430725	0.569275	0.430525	0.118838
1229	0.549312	0.430625	0.569375	0.43045	0.118863
1230	0.549312	0.430625	0.569375	0.43045	0.118863
1231	0.549362	0.430625	0.569375	0.430525	0.118838
1232	0.549338	0.4307	0.5693	0.4305	0.118838
1233	0.549312	0.4307	0.5693	0.430475	0.118838
1234	0.549356	0.4307	0.5693	0.430525	0.118831
1235	0.549394	0.4308	0.5692	0.43055	0.118844
1236	0.549362	0.430725	0.569275	0.4305	0.118863
1237	0.549362	0.430775	0.569225	0.430525	0.118838
1238	0.549344	0.430625	0.569375	0.430475	0.118869
1239	0.549356	0.430625	0.569375	0.4305	0.118856
1240	0.549381	0.430675	0.569325	0.430525	0.118856
1241	0.549381	0.430675	0.569325	0.430525	0.118856
1242	0.549450	0.430675	0.569325	0.43055	0.1189
1243	0.549488	0.4308	0.5692	0.4306	0.118887
1244	0.549500	0.430875	0.569125	0.430625	0.118875
1245	0.549581	0.43095	0.56905	0.4307	0.118881
1246	0.549675	0.431075	0.568925	0.4308	0.118875
1247	0.549737	0.43125	0.56875	0.43085	0.118887
1248	0.549625	0.431325	0.568675	0.430775	0.11885
1249	0.549575	0.431175	0.568825	0.43065	0.118925
1250	0.549625	0.43105	0.56895	0.430725	0.1189
1251	0.549650	0.43105	0.56895	0.430725	0.118925
1252	0.549669	0.431025	0.568975	0.430725	0.118944
1253	0.549594	0.43095	0.56905	0.430625	0.118969
1254	0.549631	0.431	0.569	0.43065	0.118981
1255	0.549606	0.43105	0.56895	0.4307	0.118906
1256	0.549619	0.431025	0.568975	0.430675	0.118944
1257	0.549594	0.430875	0.569125	0.43065	0.118944
1258	0.549594	0.4309	0.5691	0.43065	0.118944
1259	0.549600	0.431	0.569	0.430675	0.118925
1260	0.549606	0.430875	0.569125	0.430625	0.118981
1261	0.549706	0.4309	0.5691	0.4307	0.119006
1262	0.549612	0.430875	0.569125	0.4306	0.119012
1263	0.549681	0.43095	0.56905	0.4307	0.118981
1264	0.549694	0.431	0.569	0.430675	0.119019
1265	0.549681	0.431075	0.568925	0.430675	0.119006
1266	0.549694	0.43105	0.56895	0.4307	0.118994
1267	0.549663	0.431	0.569	0.43065	0.119012
1268	0.549631	0.430925	0.569075	0.4306	0.119031
1269	0.549556	0.430875	0.569125	0.430575	0.118981
1270	0.549600	0.4308	0.5692	0.4306	0.119
1271	0.549644	0.430775	0.569225	0.43065	0.118994
1272	0.549756	0.430875	0.569125	0.430775	0.118981
1273	0.549825	0.4311	0.5689	0.430875	0.11895
1274	0.549825	0.431075	0.568925	0.430825	0.119
1275	0.549763	0.431125	0.568875	0.4308	0.118963
1276	0.549794	0.430975	0.569025	0.430775	0.119019
1277	0.549656	0.430875	0.569125	0.43065	0.119006
1278	0.549681	0.430825	0.569175	0.43065	0.119031
1279	0.549669	0.4308	0.5692	0.43065	0.119019
1280	0.549694	0.43075	0.56925	0.430675	0.119019
1281	0.549737	0.4308	0.5692	0.4307	0.119038
1282	0.549769	0.430875	0.569125	0.430725	0.119044
1283	0.549837	0.431075	0.568925	0.43085	0.118988
1284	0.549819	0.431225	0.568775	0.4309	0.118919
1285	0.549881	0.431325	0.568675	0.431025	0.118856
1286	0.549837	0.431175	0.568825	0.43085	0.118988
1287	0.549994	0.431275	0.568725	0.431025	0.118969
1288	0.549963	0.4312	0.5688	0.43095	0.119012
1289	0.549987	0.431275	0.568725	0.430975	0.119012
1290	0.550019	0.431225	0.568775	0.43105	0.118969
1291	0.550081	0.431325	0.568675	0.43115	0.118931
1292	0.550188	0.431475	0.568525	0.431325	0.118863
1293	0.550094	0.4314	0.5686	0.431175	0.118919
1294	0.550113	0.43135	0.56865	0.43115	0.118963
1295	0.550181	0.431375	0.568625	0.431225	0.118956
1296	0.550113	0.431425	0.568575	0.4312	0.118913
1297	0.550087	0.43125	0.56875	0.43115	0.118938
1298	0.550113	0.4312	0.5688	0.4311	0.119012
1299	0.550144	0.4312	0.5688	0.43115	0.118994
1300	0.550113	0.43125	0.56875	0.431125	0.118988
1301	0.550137	0.43125	0.56875	0.43115	0.118988
1302	0.550106	0.431275	0.568725	0.43115	0.118956
1303	0.550125	0.431225	0.568775	0.43115	0.118975
1304	0.550194	0.431275	0.568725	0.431225	0.118969
1305	0.550137	0.43135	0.56865	0.431175	0.118963
1306	0.550144	0.43135	0.56865	0.4312	0.118944
1307	0.550219	0.431375	0.568625	0.431275	0.118944
1308	0.550275	0.4314	0.5686	0.4313	0.118975
1309	0.550306	0.431525	0.568475	0.43135	0.118956
1310	0.550275	0.431625	0.568375	0.431375	0.1189
1311	0.550250	0.431575	0.568425	0.431325	0.118925
1312	0.550219	0.431525	0.568475	0.43125	0.118969
1313	0.550150	0.43145	0.56855	0.431175	0.118975
1314	0.550175	0.431475	0.568525	0.431225	0.11895
1315	0.550169	0.43145	0.56855	0.431225	0.118944
1316	0.550188	0.431425	0.568575	0.4312	0.118988
1317	0.550206	0.43145	0.56855	0.4312	0.119006
1318	0.550262	0.431525	0.568475	0.43125	0.119012
1319	0.550231	0.43155	0.56845	0.431275	0.118956
1320	0.550206	0.431475	0.568525	0.43125	0.118956
1321	0.550113	0.431325	0.568675	0.431125	0.118988
1322	0.550125	0.4312	0.5688	0.431125	0.119
1323	0.550113	0.4312	0.5688	0.43115	0.118963
1324	0.550113	0.431175	0.568825	0.43115	0.118963
1325	0.550113	0.43115	0.56885	0.43115	0.118963
1326	0.550113	0.43115	0.56885	0.43115	0.118963
1327	0.550113	0.43115	0.56885	0.43115	0.118963
1328	0.550113	0.43115	0.56885	0.43115	0.118963
1329	0.550113	0.43115	0.56885	0.43115	0.118963
1330	0.550113	0.43115	0.56885	0.43115	0.118963
1331	0.550113	0.43115	0.56885	0.43115	0.118963
1332	0.550113	0.43115	0.56885	0.43115	0.118963
1333	0.550113	0.43115	0.56885	0.43115	0.118963
1334	0.550113	0.43115	0.56885	0.43115	0.118963
1335	0.550113	0.43115	0.56885	0.43115	0.118963
1336	0.550113	0.43115	0.56885	0.43115	0.118963
1337	0.550113	0.43115	0.56885	0.43115	0.118963
1338	0.550113	0.43115	0.56885	0.43115	0.118963
1339	0.550113	0.43115	0.56885	0.43115	0.118963
1340	0.550113	0.43115	0.56885	0.43115	0.118963
1341	0.550113	0.43115	0.56885	0.43115	0.118963
1342	0.550113	0.43115	0.56885	0.43115	0.118963
1343	0.550113	0.43115	0.56885	0.43115	0.118963
1344	0.550113	0.43115	0.56885	0.43115	0.118963
1345	0.550113	0.43115	0.56885	0.43115	0.118963
1346	0.550113	0.43115	0.56885	0.43115	0.118963
1347	0.550113	0.43115	0.56885	0.43115	0.118963
1348	0.550113	0.43115	0.56885	0.43115	0.118963
1349	0.550113	0.43115	0.56885	0.43115	0.118963
1350	0.550113	0.43115	0.56885	0.43115	0.118963
1351	0.550113	0.43115	0.56885	0.43115	0.118963
1352	0.550113	0.43115	0.56885	0.43115	0.118963
1353	0.550113	0.43115	0.56885	0.43115	0.118963
1354	0.550113	0.43115	0.56885	0.43115	0.118963
1355	0.550113	0.43115	0.56885	0.43115	0.118963
1356	0.550113	0.43115	0.56885	0.43115	0.118963
1357	0.550113	0.43115	0.56885	0.43115	0.118963
1358	0.550113	0.43115	0.56885	0.43115	0.118963
1359	0.550113	0.43115	0.56885	0.43115	0.118963
1360	0.550113	0.43115	0.56885	0.43115	0.118963
1361	0.550113	0.43115	0.56885	0.43115	0.118963
1362	0.550113	0.43115	0.56885	0.43115	0.118963
1363	0.550113	0.43115	0.56885	0.43115	0.118963
1364	0.550113	0.43115	0.56885	0.43115	0.118963
1365	0.550113	0.43115	0.56885	0.43115	0.118963
1366	0.550113	0.43115	0.56885	0.43115	0.118963
1367	0.550113	0.43115	0.56885	0.43115	0.118963
1368	0.550113	0.43115	0.56885	0.43115	0.118963
1369	0.550113	0.43115	0.56885	0.43115	0.118963
1370	0.550113	0.43115	0.56885	0.43115	0.118963
1371	0.550113	0.43115	0.56885	0.43115	0.118963
1372	0.550113	0.43115	0.56885	0.43115	0.118963
1373	0.550113	0.43115	0.56885	0.43115	0.118963
1374	0.550113	0.43115	0.56885	0.43115	0.118963
1375	0.550113	0.43115	0.56885	0.43115	0.118963
1376	0.550113	0.43115	0.56885	0.43115	0.118963
1377	0.550113	0.43115	0.56885	0.43115	0.118963
1378	0.550113	0.43115	0.56885	0.43115	0.118963
1379	0.550113	0.43115	0.56885	0.43115	0.118963
1380	0.550113	0.43115	0.56885	0.43115	0.118963
1381	0.550113	0.43115	0.56885	0.43115	0.118963
1382	0.550113	0.43115	0.56885	0.43115	0.118963
1383	0.550113	0.43115	0.56885	0.43115	0.118963
1384	0.550113	0.43115	0.56885	0.43115	0.118963
1385	0.550113	0.43115	0.56885	0.43115	0.118963
1386	0.550113	0.43115	0.56885	0.43115	0.118963
1387	0.550113	0.43115	0.56885	0.43115	0.118963
1388	0.550113	0.43115	0.56885	0.43115	0.118963
1389	0.550113	0.43115	0.56885	0.43115	0.118963
1390	0.550113	0.43115	0.56885	0.43115	0.118963
1391	0.550113	0.43115	0.56885	0.43115	0.118963
1392	0.550113	0.43115	0.56885	0.43115	0.118963
1393	0.550113	0.43115	0.56885	0.43115	0.118963
1394	0.550113	0.43115	0.56885	0.43115	0.118963
1395	0.550113	0.43115	0.56885	0.43115	0.118963
1396	0.550113	0.43115	0.56885	0.43115	0.118963
1397	0.550113	0.43115	0.56885	0.43115	0.118963
1398	0.550113	0.43115	0.56885	0.43115	0.118963
1399	0.550113	0.43115	0.56885	0.43115	0.118963
1400	0.550113	0.43115	0.56885	0.43115	0.118963
1401	0.550113	0.43115	0.56885	0.43115	0.118963
1402	0.550113	0.43115	0.56885	0.43115	0.118963
1403	0.550113	0.43115	0.56885	0.43115	0.118963
1404	0.550113	0.43115	0.56885	0.43115	0.118963
1405	0.550113	0.43115	0.56885	0.43115	0.118963
1406	0.550113	0.43115	0.56885	0.43115	0.118963
1407	0.550113	0.43115	0.56885	0.43115	0.118963
1408	0.550113	0.43115	0.56885	0.43115	0.118963
1409	0.550113	0.43115	0.56885	0.43115	0.118963
1410	0.550113	0.43115	0.56885	0.43115	0.118963
1411	0.550113	0.43115	0.56885	0.43115	0.118963
1412	0.550113	0.43115	0.56885	0.43115	0.118963
1413	0.550113	0.43115	0.56885	0.43115	0.118963
1414	0.550113	0.43115	0.56885	0.43115	0.118963
1415	0.550113	0.43115	0.56885	0.43115	0.118963
1416	0.550113	0.43115	0.56885	0.43115	0.118963
1417	0.550113	0.43115	0.56885	0.43115	0.118963
1418	0.550113	0.43115	0.56885	0.43115	0.118963
1419	0.550113	0.43115	0.56885	0.43115	0.118963
1420	0.550113	0.43115	0.56885	0.43115	0.118963
1421	0.550113	0.43115	0.56885	0.43115	0.118963
1422	0.550113	0.43115	0.56885	0.43115	0.118963
1423	0.550113	0.43115	0.56885	0.43115	0.118963
1424	0.550113	0.43115	0.56885	0.43115	0.118963
1425	0.550113	0.43115	0.56885	0.43115	0.118963
1426	0.550113	0.43115	0.56885	0.43115	0.118963
1427	0.550113	0.43115	0.56885	0.43115	0.118963
1428	0.550113	0.43115	0.56885	0.43115	0.118963
1429	0.550113	0.43115	0.56885	0.43115	0.118963
1430	0.550113	0.43115	0.56885	0.43115	0.118963
1431	0.550113	0.43115	0.56885	0.43115	0.118963
1432	0.550113	0.43115	0.56885	0.43115	0.118963
1433	0.550113	0.43115	0.56885	0.43115	0.118963
1434	0.550113	0.43115	0.56885	0.43115	0.118963
1435	0.550113	0.43115	0.56885	0.43115	0.118963
1436	0.550113	0.43115	0.56885	0.43115	0.118963
1437	0.550113	0.43115	0.56885	0.43115	0.118963
1438	0.550113	0.43115	0.56885	0.43115	0.118963
1439	0.550113	0.43115	0.56885	0.43115	0.118963
1440	0.550113	0.43115	0.56885	0.43115	0.118963
1441	0.550113	0.43115	0.56885	0.43115	0.118963
1442	0.550113	0.43115	0.56885	0.43115	0.118963
1443	0.550113	0.43115	0.56885	0.43115	0.118963
1444	0.550113	0.43115	0.56885	0.43115	0.118963
1445	0.550113	0.43115	0.56885	0.43115	0.118963
1446	0.550113	0.43115	0.56885	0.43115	0.118963
1447	0.550113	0.43115	0.56885	0.43115	0.118963
1448	0.550113	0.43115	0.56885	0.43115	0.118963
1449	0.550113	0.43115	0.56885	0.43115	0.118963
1450	0.550113	0.43115	0.56885	0.43115	0.118963
1451	0.550113	0.43115	0.56885	0.43115	0.118963
1452	0.550113	0.43115	0.56885	0.43115	0.118963
1453	0.550113	0.43115	0.56885	0.43115	0.118963
1454	0.550113	0.43115	0.56885	0.43115	0.118963
1455	0.550113	0.43115	0.56885	0.43115	0.118963
1456	0.550113	0.43115	0.56885	0.43115	0.118963
1457	0.550113	0.43115	0.56885	0.43115	0.118963
1458	0.550113	0.43115	0.56885	0.43115	0.118963
1459	0.550113	0.43115	0.56885	0.43115	0.118963
1460	0.550113	0.43115	0.56885	0.43115	0.118963
1461	0.550113	0.43115	0.56885	0.43115	0.118963
1462	0.550113	0.43115	0.56885	0.43115	0.118963
1463	0.550113	0.43115	0.56885	0.43115	0.118963
1464	0.550113	0.43115	0.56885	0.43115	0.118963
1465	0.550113	0.43115	0.56885	0.43115	0.118963
1466	0.550113	0.43115	0.56885	0.43115	0.118963
1467	0.550113	0.43115	0.56885	0.43115	0.118963
1468	0.550113	0.43115	0.56885	0.43115	0.118963
1469	0.550113	0.43115	0.56885	0.43115	0.118963
1470	0.550113	0.43115	0.56885	0.43115	0.118963
1471	0.550113	0.43115	0.56885	0.43115	0.118963
1472	0.550113	0.43115	0.56885	0.43115	0.118963
1473	0.550113	0.43115	0.56885	0.43115	0.118963
1474	0.550113	0.43115	0.56885	0.43115	0.118963
1475	0.550113	0.43115	0.56885	0.43115	0.118963
1476	0.550113	0.43115	0.56885	0.43115	0.118963
1477	0.550113	0.43115	0.56885	0.43115	0.118963
1478	0.550113	0.43115	0.56885	0.43115	0.118963
1479	0.550113	0.43115	0.56885	0.43115	0.118963
1480	0.550113	0.43115	0.56885	0.43115	0.118963
1481	0.550113	0.43115	0.56885	0.43115	0.118963
1482	0.550113	0.43115	0.56885	0.43115	0.118963
1483	0.550113	0.43115	0.56885	0.43115	0.118963
1484	0.550113	0.43115	0.56885	0.43115	0.118963
1485	0.550113	0.43115	0.56885	0.43115	0.118963
1486	0.550113	0.43115	0.56885	0.43115	0.118963
1487	0.550113	0.43115	0.56885	0.43115	0.118963
1488	0.550113	0.43115	0.56885	0.43115	0.118963
1489	0.550113	0.43115	0.56885	0.43115	0.118963
1490	0.550113	0.43115	0.56885	0.43115	0.118963
1491	0.550113	0.43115	0.56885	0.43115	0.118963
1492	0.550113	0.43115	0.56885	0.43115	0.118963
1493	0.550113	0.43115	0.56885	0.43115	0.118963
1494	0.550113	0.43115	0.56885	0.43115	0.118963
1495	0.550113	0.43115	0.56885	0.43115	0.118963
1496	0.550113	0.43115	0.56885	0.43115	0.118963
1497	0.550113	0.43115	0.56885	0.43115	0.118963
1498	0.550113	0.43115	0.56885	0.43115	0.118963
1499	0.550113	0.43115	0.56885	0.43115	0.118963
1500	0.550113	0.43115	0.56885	0.43115	0.118963
1501	0.550113	0.43115	0.56885	0.43115	0.118963
1502	0.550113	0.43115	0.56885	0.43115	0.118963
1503	0.550113	0.43115	0.56885	0.43115	0.118963
1504	0.550113	0.43115	0.56885	0.43115	0.118963
1505	0.550113	0.43115	0.56885	0.43115	0.118963
1506	0.550113	0.43115	0.56885	0.43115	0.118963
1507	0.550113	0.43115	0.56885	0.43115	0.118963
1508	0.550113	0.43115	0.56885	0.43115	0.118963
1509	0.550113	0.43115	0.56885	0.43115	0.118963
1510	0.550113	0.43115	0.56885	0.43115	0.118963
1511	0.550113	0.43115	0.56885	0.43115	0.118963
1512	0.550113	0.43115	0.56885	0.43115	0.118963
1513	0.550113	0.43115	0.56885	0.43115	0.118963
1514	0.550113	0.43115	0.56885	0.43115	0.118963
1515	0.550113	0.43115	0.56885	0.43115	0.118963
1516	0.550113	0.43115	0.56885	0.43115	0.118963
1517	0.550113	0.43115	0.56885	0.43115	0.118963
1518	0.550113	0.43115	0.56885	0.43115	0.118963
1519	0.550113	0.43115	0.56885	0.43115	0.118963
1520	0.550113	0.43115	0.56885	0.43115	0.118963
1521	0.550113	0.43115	0.56885	0.43115	0.118963
1522	0.550113	0.43115	0.56885	0.43115	0.118963
1523	0.550113	0.43115	0.56885	0.43115	0.118963
1524	0.550113	0.43115	0.56885	0.43115	0.118963
1525	0.550113	0.43115	0.56885	0.43115	0.118963
1526	0.550113	0.43115	0.56885	0.43115	0.118963
1527	0.550113	0.43115	0.56885	0.43115	0.118963
1528	0.550113	0.43115	0.56885	0.43115	0.118963
1529	0.550113	0.43115	0.56885	0.43115	0.118963
1530	0.550113	0.43115	0.56885	0.43115	0.118963
1531	0.550113	0.43115	0.56885	0.43115	0.118963
1532	0.550113	0.43115	0.56885	0.43115	0.118963
1533	0.550113	0.43115	0.56885	0.43115	0.118963
1534	0.550113	0.43115	0.56885	0.43115	0.118963
1535	0.550113	0.43115	0.56885	0.43115	0.118963
1536	0.550113	0.43115	0.56885	0.43115	0.118963
1537	0.550113	0.43115	0.56885	0.43115	0.118963
1538	0.550113	0.43115	0.56885	0.43115	0.118963
1539	0.550113	0.43115	0.56885	0.43115	0.118963
1540	0.550113	0.43115	0.56885	0.43115	0.118963
1541	0.550113	0.43115	0.56885	0.43115	0.118963
1542	0.550113	0.43115	0.56885	0.43115	0.118963
1543	0.550113	0.43115	0.56885	0.43115	0.118963
1544	0.550113	0.43115	0.56885	0.43115	0.118963
1545	0.550113	0.43115	0.56885	0.43115	0.118963
1546	0.550113	0.43115	0.56885	0.43115	0.118963
1547	0.550113	0.43115	0.56885	0.43115	0.118963
1548	0.550113	0.43115	0.56885	0.43115	0.118963
1549	0.550113	0.43115	0.56885	0.43115	0.118963
1550	0.550113	0.43115	0.56885	0.43115	0.118963
1551	0.550113	0.43115	0.56885	0.43115	0.118963
1552	0.550113	0.43115	0.56885	0.43115	0.118963
1553	0.550113	0.43115	0.56885	0.43115	0.118963
1554	0.550113	0.43115	0.56885	0.43115	0.118963
1555	0.550113	0.43115	0.56885	0.43115	0.118963
1556	0.550113	0.43115	0.56885	0.43115	0.118963
1557	0.550113	0.43115	0.56885	0.43115	0.118963
1558	0.550113	0.43115	0.56885	0.43115	0.118963
1559	0.550113	0.43115	0.56885	0.43115	0.118963
1560	0.550113	0.43115	0.56885	0.43115	0.118963
1561	0.550113	0.43115	0.56885	0.43115	0.118963
1562	0.550113	0.43115	0.56885	0.43115	0.118963
1563	0.550113	0.43115	0.56885	0.43115	0.118963
1564	0.550113	0.43115	0.56885	0.43115	0.118963
1565	0.550113	0.43115	0.56885	0.43115	0.118963
1566	0.550113	0.43115	0.56885	0.43115	0.118963
1567	0.550113	0.43115	0.56885	0.43115	0.118963
1568	0.550113	0.43115	0.56885	0.43115	0.118963
1569	0.550113	0.43115	0.56885	0.43115	0.118963
1570	0.550113	0.43115	0.56885	0.43115	0.118963
1571	0.550113	0.43115	0.56885	0.43115	0.118963
1572	0.550113	0.43115	0.56885	0.43115	0.118963
1573	0.550113	0.43115	0.56885	0.43115	0.118963
1574	0.550113	0.43115	0.56885	0.43115	0.118963
1575	0.550113	0.43115	0.56885	0.43115	0.118963
1576	0.550113	0.43115	0.56885	0.43115	0.118963
1577	0.550113	0.43115	0.56885	0.43115	0.118963
1578	0.550113	0.43115	0.56885	0.43115	0.118963
1579	0.550113	0.43115	0.56885	0.43115	0.118963
1580	0.550113	0.43115	0.56885	0.43115	0.118963
1581	0.550113	0.43115	0.56885	0.43115	0.118963
1582	0.550113	0.43115	0.56885	0.43115	0.118963
1583	0.550113	0.43115	0.56885	0.43115	0.118963
1584	0.550113	0.43115	0.56885	0.43115	0.118963
1585	0.550113	0.43115	0.56885	0.43115	0.118963
1586	0.550113	0.43115	0.56885	0.43115	0.118963
1587	0.550113	0.43115	0.56885	0.43115	0.118963
1588	0.550113	0.43115	0.56885	0.43115	0.118963
1589	0.550113	0.43115	0.56885	0.43115	0.118963
1590	0.550113	0.43115	0.56885	0.43115	0.118963
1591	0.550113	0.43115	0.56885	0.43115	0.118963
1592	0.550113	0.43115	0.56885	0.43115	0.118963
1593	0.550113	0.43115	0.56885	0.43115	0.118963
1594	0.550113	0.43115	0.56885	0.43115	0.118963
1595	0.550113	0.43115	0.56885	0.43115	0.118963
1596	0.550113	0.43115	0.56885	0.43115	0.118963
1597	0.550113	0.43115	0.56885	0.43115	0.118963
1598	0.550113	0.43115	0.56885	0.43115	0.118963
1599	0.550113	0.43115	0.56885	0.43115	0.118963
1600	0.550113	0.43115	0.56885	0.43115	0.118963
1601	0.550113	0.43115	0.56885	0.43115	0.118963
1602	0.550113	0.43115	0.56885	0.43115	0.118963
1603	0.550113	0.43115	0.56885	0.43115	0.118963
1604	0.550113	0.43115	0.56885	0.43115	0.118963
1605	0.550113	0.43115	0.56885	0.43115	0.118963
1606	0.550113	0.43115	0.56885	0.43115	0.118963
1607	0.550113	0.43115	0.56885	0.43115	0.118963
1608	0.550113	0.43115	0.56885	0.43115	0.118963
1609	0.550113	0.43115	0.56885	0.43115	0.118963
1610	0.550113	0.43115	0.56885	0.43115	0.118963
1611	0.550113	0.43115	0.56885	0.43115	0.118963
1612	0.550113	0.43115	0.56885	0.43115	0.118963
1613	0.550113	0.43115	0.56885	0.43115	0.118963
1614	0.550113	0.43115	0.56885	0.43115	0.118963
1615	0.550113	0.43115	0.56885	0.43115	0.118963
1616	0.550113	0.43115	0.56885	0.43115	0.118963
1617	0.550113	0.43115	0.56885	0.43115	0.118963
1618	0.550113	0.43115	0.56885	0.43115	0.118963
1619	0.550113	0.43115	0.56885	0.43115	0.118963
1620	0.550113	0.43115	0.56885	0.43115	0.118963
1621	0.550113	0.43115	0.56885	0.43115	0.118963
1622	0.550113	0.43115	0.56885	0.43115	0.118963
1623	0.550113	0.43115	0.56885	0.43115	0.118963
1624	0.550113	0.43115	0.56885	0.43115	0.118963
1625	0.550113	0.43115	0.56885	0.43115	0.118963
1626	0.550113	0.43115	0.56885	0.43115	0.118963
1627	0.550113	0.43115	0.56885	0.43115	0.118963
1628	0.550113	0.43115	0.56885	0.43115	0.118963
1629	0.550113	0.43115	0.56885	0.43115	0.118963
1630	0.550113	0.43115	0.56885	0.43115	0.118963
1631	0.550113	0.43115	0.56885	0.43115	0.118963
1632	0.550113	0.43115	0.56885	0.43115	0.118963
1633	0.550113	0.43115	0.56885	0.43115	0.118963
1634	0.550113	0.43115	0.56885	0.43115	0.118963
1635	0.550113	0.43115	0.56885	0.43115	0.118963
1636	0.550113	0.43115	0.56885	0.43115	0.118963
1637	0.550113	0.43115	0.56885	0.43115	0.118963
1638	0.550113	0.43115	0.56885	0.43115	0.118963
1639	0.550113	0.43115	0.56885	0.43115	0.118963
1640	0.550113	0.43115	0.56885	0.43115	0.118963
1641	0.550113	0.43115	0.56885	0.43115	0.118963
1642	0.550113	0.43115	0.56885	0.43115	0.118963
1643	0.550113	0.43115	0.56885	0.43115	0.118963
1644	0.550113	0.43115	0.56885	0.43115	0.118963
1645	0.550113	0.43115	0.56885	0.43115	0.118963
1646	0.550113	0.43115	0.56885	0.43115	0.118963
1647	0.550113	0.43115	0.56885	0.43115	0.118963
1648	0.550113	0.43115	0.56885	0.43115	0.118963
1649	0.550113	0.43115	0.56885	0.43115	0.118963
1650	0.550113	0.43115	0.56885	0.43115	0.118963
1651	0.550113	0.43115	0.56885	0.43115	0.118963
1652	0.550113	0.43115	0.56885	0.43115	0.118963
1653	0.550113	0.43115	0.56885	0.43115	0.118963
1654	0.550113	0.43115	0.56885	0.43115	0.118963
1655	0.550113	0.43115	0.56885	0.43115	0.118963
1656	0.550113	0.43115	0.56885	0.43115	0.118963
1657	0.550113	0.43115	0.56885	0.43115	0.118963
1658	0.550113	0.43115	0.56885	0.43115	0.118963
1659	0.550113	0.43115	0.56885	0.43115	0.118963
1660	0.550113	0.43115	0.56885	0.43115	0.118963
1661	0.550113	0.43115	0.56885	0.43115	0.118963
1662	0.550113	0.43115	0.56885	0.43115	0.118963
1663	0.550113	0.43115	0.56885	0.43115	0.118963
1664	0.550113	0.43115	0.56885	0.43115	0.118963
1665	0.550113	0.43115	0.56885	0.43115	0.118963
1666	0.550113	0.43115	0.56885	0.43115	0.118963
1667	0.550113	0.43115	0.56885	0.43115	0.118963
1668	0.550113	0.43115	0.56885	0.43115	0.118963
1669	0.550113	0.43115	0.56885	0.43115	0.118963
1670	0.550113	0.43115	0.56885	0.43115	0.118963
1671	0.550113	0.43115	0.56885	0.43115	0.118963
1672	0.550113	0.43115	0.56885	0.43115	0.118963
1673	0.550113	0.43115	0.56885	0.43115	0.118963
1674	0.550113	0.43115	0.56885	0.43115	0.118963
1675	0.550113	0.43115	0.56885	0.43115	0.118963
1676	0.550113	0.43115	0.56885	0.43115	0.118963
1677	0.550113	0.43115	0.56885	0.43115	0.118963
1678	0.550113	0.43115	0.56885	0.43115	0.118963
1679	0.550113	0.43115	0.56885	0.43115	0.118963
1680	0.550113	0.43115	0.56885	0.43115	0.118963
1681	0.550113	0.43115	0.56885	0.43115	0.118963
1682	0.550113	0.43115	0.56885	0.43115	0.118963
1683	0.550113	0.43115	0.56885	0.43115	0.118963
1684	0.550113	0.43115	0.56885	0.43115	0.118963
1685	0.550113	0.43115	0.56885	0.43115	0.118963
1686	0.550113	0.43115	0.56885	0.43115	0.118963
1687	0.550113	0.43115	0.56885	0.43115	0.118963
1688	0.550113	0.43115	0.56885	0.43115	0.118963
1689	0.550113	0.43115	0.56885	0.43115	0.118963
1690	0.550113	0.43115	0.56885	0.43115	0.118963
1691	0.550113	0.43115	0.56885	0.43115	0.118963
1692	0.550113	0.43115	0.56885	0.43115	0.118963
1693	0.550113	0.43115	0.56885	0.43115	0.118963
1694	0.550113	0.43115	0.56885	0.43115	0.118963
1695	0.550113	0.43115	0.56885	0.43115	0.118963
1696	0.550113	0.43115	0.56885	0.43115	0.118963
1697	0.550113	0.43115	0.56885	0.43115	0.118963
1698	0.550113	0.43115	0.56885	0.43115	0.118963
1699	0.550113	0.43115	0.56885	0.43115	0.118963
1700	0.550113	0.43115	0.56885	0.43115	0.118963
1701	0.550113	0.43115	0.56885	0.43115	0.118963
1702	0.550113	0.43115	0.56885	0.43115	0.118963
1703	0.550113	0.43115	0.56885	0.43115	0.118963
1704	0.550113	0.43115	0.56885	0.43115	0.118963
1705	0.550113	0.43115	0.56885	0.43115	0.118963
1706	0.550113	0.43115	0.56885	0.43115	0.118963
1707	0.550113	0.43115	0.56885	0.43115	0.118963
1708	0.550113	0.43115	0.56885	0.43115	0.118963
1709	0.550113	0.43115	0.56885	0.43115	0.118963
1710	0.550113	0.43115	0.56885	0.43115	0.118963
1711	0.550113	0.43115	0.56885	0.43115	0.118963
1712	0.550113	0.43115	0.56885	0.43115	0.118963
1713	0.550113	0.43115	0.56885	0.43115	0.118963
1714	0.550113	0.43115	0.56885	0.43115	0.118963
1715	0.550113	0.43115	0.56885	0.43115	0.118963
1716	0.550113	0.43115	0.56885	0.43115	0.118963
1717	0.550113	0.43115	0.56885	0.43115	0.118963
1718	0.550113	0.43115	0.56885	0.43115	0.118963
1719	0.550113	0.43115	0.56885	0.43115	0.118963
1720	0.550113	0.43115	0.56885	0.43115	0.118963
1721	0.550113	0.43115	0.56885	0.43115	0.118963
1722	0.550113	0.43115	0.56885	0.43115	0.118963
1723	0.550113	0.43115	0.56885	0.43115	0.118963
1724	0.550113	0.43115	0.56885	0.43115	0.118963
1725	0.550113	0.43115	0.56885	0.43115	0.118963
1726	0.550113	0.43115	0.56885	0.43115	0.118963
1727	0.550113	0.43115	0.56885	0.43115	0.118963
1728	0.550113	0.43115	0.56885	0.43115	0.118963
1729	0.550113	0.43115	0.56885	0.43115	0.118963
1730	0.550113	0.43115	0.56885	0.43115	0.118963
1731	0.550113	0.43115	0.56885	0.43115	0.118963
1732	0.550113	0.43115	0.56885	0.43115	0.118963
1733	0.550113	0.43115	0.56885	0.43115	0.118963
1734	0.550113	0.43115	0.56885	0.43115	0.118963
1735	0.550113	0.43115	0.56885	0.43115	0.118963
1736	0.550113	0.43115	0.56885	0.43115	0.118963
1737	0.550113	0.43115	0.56885	0.43115	0.118963
1738	0.550113	0.43115	0.56885	0.43115	0.118963
1739	0.550113	0.43115	0.56885	0.43115	0.118963
1740	0.550113	0.43115	0.56885	0.43115	0.118963
1741	0.550113	0.43115	0.56885	0.43115	0.118963
1742	0.550113	0.43115	0.56885	0.43115	0.118963
1743	0.550113	0.43115	0.56885	0.43115	0.118963
1744	0.550113	0.43115	0.56885	0.43115	0.118963
1745	0.550113	0.43115	0.56885	0.43115	0.118963
1746	0.550113	0.43115	0.56885	0.43115	0.118963
1747	0.550113	0.43115	0.56885	0.43115	0.118963
1748	0.550113	0.43115	0.56885	0.43115	0.118963
1749	0.550113	0.43115	0.56885	0.43115	0.118963
1750	0.550113	0.43115	0.56885	0.43115	0.118963
1751	0.550113	0.43115	0.56885	0.43115	0.118963
1752	0.550113	0.43115	0.56885	0.43115	0.118963
1753	0.550113	0.43115	0.56885	0.43115	0.118963
1754	0.550113	0.43115	0.56885	0.43115	0.118963
1755	0.550113	0.43115	0.56885	0.43115	0.118963
1756	0.550113	0.43115	0.56885	0.43115	0.118963
1757	0.550113	0.43115	0.56885	0.43115	0.118963
1758	0.550113	0.43115	0.56885	0.43115	0.118963
1759	0.550113	0.43115	0.56885	0.43115	0.118963
1760	0.550113	0.43115	0.56885	0.43115	0.118963
1761	0.550113	0.43115	0.56885	0.43115	0.118963
1762	0.550113	0.43115	0.56885	0.43115	0.118963
1763	0.550113	0.43115	0.56885	0.43115	0.118963
1764	0.550113	0.43115	0.56885	0.43115	0.118963
1765	0.550113	0.43115	0.56885	0.43115	0.118963
1766	0.550113	0.43115	0.56885	0.43115	0.118963
1767	0.550113	0.43115	0.56885	0.43115	0.118963
1768	0.550113	0.43115	0.56885	0.43115	0.118963
1769	0.550113	0.43115	0.56885	0.43115	0.118963
1770	0.550113	0.43115	0.56885	0.43115	0.118963
1771	0.550113	0.43115	0.56885	0.43115	0.118963
1772	0.550113	0.43115	0.56885	0.43115	0.118963
1773	0.550113	0.43115	0.56885	0.43115	0.118963
1774	0.550113	0.43115	0.56885	0.43115	0.118963
1775	0.550113	0.43115	0.56885	0.43115	0.118963
1776	0.550113	0.43115	0.56885	0.43115	0.118963
1777	0.550113	0.43115	0.56885	0.43115	0.118963
1778	0.550113	0.43115	0.56885	0.43115	0.118963
1779	0.550113	0.43115	0.56885	0.43115	0.118963
1780	0.550113	0.43115	0.56885	0.43115	0.118963
1781	0.550113	0.43115	0.56885	0.43115	0.118963
1782	0.550113	0.43115	0.56885	0.43115	0.118963
1783	0.550113	0.43115	0.56885	0.43115	0.118963
1784	0.550113	0.43115	0.56885	0.43115	0.118963
1785	0.550113	0.43115	0.56885	0.43115	0.118963
1786	0.550113	0.43115	0.56885	0.43115	0.118963
1787	0.550113	0.43115	0.56885	0.43115	0.118963
1788	0.550113	0.43115	0.56885	0.43115	0.118963
1789	0.550113	0.43115	0.56885	0.43115	0.118963
1790	0.550113	0.43115	0.56885	0.43115	0.118963
1791	0.550113	0.43115	0.56885	0.43115	0.118963
1792	0.550113	0.43115	0.56885	0.43115	0.118963
1793	0.550113	0.43115	0.56885	0.43115	0.118963
1794	0.550113	0.43115	0.56885	0.43115	0.118963
1795	0.550113	0.43115	0.56885	0.43115	0.118963
1796	0.550113	0.43115	0.56885	0.43115	0.118963
1797	0.550113	0.43115	0.56885	0.43115	0.118963
1798	0.550113	0.43115	0.56885	0.43115	0.118963
1799	0.550113	0.43115	0.56885	0.43115	0.118963
1800	0.550113	0.43115	0.56885	0.43115	0.118963
1801	0.550113	0.43115	0.56885	0.43115	0.118963
1802	0.550113	0.43115	0.56885	0.43115	0.118963
1803	0.550113	0.43115	0.56885	0.43115	0.118963
1804	0.550113	0.43115	0.56885	0.43115	0.118963
1805	0.550113	0.43115	0.56885	0.43115	0.118963
1806	0.550113	0.43115	0.56885	0.43115	0.118963
1807	0.550113	0.43115	0.56885	0.43115	0.118963
1808	0.550113	0.43115	0.56885	0.43115	0.118963
1809	0.550113	0.43115	0.56885	0.43115	0.118963
1810	0.550113	0.43115	0.56885	0.43115	0.118963
1811	0.550113	0.43115	0.56885	0.43115	0.118963
1812	0.550113	0.43115	0.56885	0.43115	0.118963
1813	0.550113	0.43115	0.56885	0.43115	0.118963
1814	0.550113	0.43115	0.56885	0.43115	0.118963
1815	0.550113	0.43115	0.56885	0.43115	0.118963
1816	0.550113	0.43115	0.56885	0.43115	0.118963
1817	0.550113	0.43115	0.56885	0.43115	0.118963
1818	0.550113	0.43115	0.56885	0.43115	0.118963
1819	0.550113	0.43115	0.56885	0.43115	0.118963
1820	0.550113	0.43115	0.56885	0.43115	0.118963
1821	0.550113	0.43115	0.56885	0.43115	0.118963
1822	0.550113	0.43115	0.56885	0.43115	0.118963
1823	0.550113	0.43115	0.56885	0.43115	0.118963
1824	0.550113	0.43115	0.56885	0.43115	0.118963
1825	0.550113	0.43115	0.56885	0.43115	0.118963
1826	0.550113	0.43115	0.56885	0.43115	0.118963
1827	0.550113	0.43115	0.56885	0.43115	0.118963
1828	0.550113	0.43115	0.56885	0.43115	0.118963
1829	0.550113	0.43115	0.56885	0.43115	0.118963
1830	0.550113	0.43115	0.56885	0.43115	0.118963
1831	0.550113	0.43115	0.56885	0.43115	0.118963
1832	0.550113	0.43115	0.56885	0.43115	0.118963
1833	0.550113	0.43115	0.56885	0.43115	0.118963
1834	0.550113	0.43115	0.56885	0.43115	0.118963
1835	0.550113	0.43115	0.56885	0.43115	0.118963
1836	0.550113	0.43115	0.56885	0.43115	0.118963
1837	0.550113	0.43115	0.56885	0.43115	0.118963
1838	0.550113	0.43115	0.56885	0.43115	0.118963
1839	0.550113	0.43115	0.56885	0.43115	0.118963
1840	0.550113	0.43115	0.56885	0.43115	0.118963
1841	0.550113	0.43115	0.56885	0.43115	0.118963
1842	0.550113	0.43115	0.56885	0.43115	0.118963
1843	0.550113	0.43115	0.56885	0.43115	0.118963
1844	0.550113	0.43115	0.56885	0.43115	0.118963
1845	0.550113	0.43115	0.56885	0.43115	0.118963
1846	0.550113	0.43115	0.56885	0.43115	0.118963
1847	0.550113	0.43115	0.56885	0.43115	0.118963
1848	0.550113	0.43115	0.56885	0.43115	0.118963
1849	0.550113	0.43115	0.56885	0.43115	0.118963
1850	0.550113	0.43115	0.56885	0.43115	0.118963
1851	0.550113	0.43115	0.56885	0.43115	0.118963
1852	0.550113	0.43115	0.56885	0.43115	0.118963
1853	0.550113	0.43115	0.56885	0.43115	0.118963
1854	0.550113	0.43115	0.56885	0.43115	0.118963
1855	0.550113	0.43115	0.56885	0.43115	0.118963
1856	0.550113	0.43115	0.56885	0.43115	0.118963
1857	0.550113	0.43115	0.56885	0.43115	0.118963
1858	0.550113	0.43115	0.56885	0.43115	0.118963
1859	0.550113	0.43115	0.56885	0.43115	0.118963
1860	0.550113	0.43115	0.56885	0.43115	0.118963
1861	0.550113	0.43115	0.56885	0.43115	0.118963
1862	0.550113	0.43115	0.56885	0.43115	0.118963
1863	0.550113	0.43115	0.56885	0.43115	0.118963
1864	0.550113	0.43115	0.56885	0.43115	0.118963
1865	0.550113	0.43115	0.56885	0.43115	0.118963
1866	0.550113	0.43115	0.56885	0.43115	0.118963
1867	0.550113	0.43115	0.56885	0.43115	0.118963
1868	0.550113	0.43115	0.56885	0.43115	0.118963
1869	0.550113	0.43115	0.56885	0.43115	0.118963
1870	0.550113	0.43115	0.56885	0.43115	0.118963
1871	0.550113	0.43115	0.56885	0.43115	0.118963
1872	0.550113	0.43115	0.56885	0.43115	0.118963
1873	0.550113	0.43115	0.56885	0.43115	0.118963
1874	0.550113	0.43115	0.56885	0.43115	0.118963
1875	0.550113	0.43115	0.56885	0.43115	0.118963
1876	0.550113	0.43115	0.56885	0.43115	0.118963
1877	0.550113	0.43115	0.56885	0.43115	0.118963
1878	0.550113	0.43115	0.56885	0.43115	0.118963
1879	0.550113	0.43115	0.56885	0.43115	0.118963
1880	0.550113	0.43115	0.56885	0.43115	0.118963
1881	0.550113	0.43115	0.56885	0.43115	0.118963
1882	0.550113	0.43115	0.56885	0.43115	0.118963
1883	0.550113	0.43115	0.56885	0.43115	0.118963
1884	0.550113	0.43115	0.56885	0.43115	0.118963
1885	0.550113	0.43115	0.56885	0.43115	0.118963
1886	0.550113	0.43115	0.56885	0.43115	0.118963
1887	0.550113	0.43115	0.56885	0.43115	0.118963
1888	0.550113	0.43115	0.56885	0.43115	0.118963
1889	0.550113	0.43115	0.56885	0.43115	0.118963
1890	0.550113	0.43115	0.56885	0.43115	0.118963
1891	0.550113	0.43115	0.56885	0.43115	0.118963
1892	0.550113	0.43115	0.56885	0.43115	0.118963
1893	0.550113	0.43115	0.56885	0.43115	0.118963
1894	0.550113	0.43115	0.56885	0.43115	0.118963
1895	0.550113	0.43115	0.56885	0.43115	0.118963
1896	0.550113	0.43115	0.56885	0.43115	0.118963
1897	0.550113	0.43115	0.56885	0.43115	0.118963
1898	0.550113	0.43115	0.56885	0.43115	0.118963
1899	0.550113	0.43115	0.56885	0.43115	0.118963
1900	0.550113	0.43115	0.56885	0.43115	0.118963
1901	0.550113	0.43115	0.56885	0.43115	0.118963
1902	0.550113	0.43115	0.56885	0.43115	0.118963
1903	0.550113	0.43115	0.56885	0.43115	0.118963
1904	0.550113	0.43115	0.56885	0.43115	0.118963
1905	0.550113	0.43115	0.56885	0.43115	0.118963
1906	0.550113	0.43115	0.56885	0.43115	0.118963
1907	0.550113	0.43115	0.56885	0.43115	0.118963
1908	0.550113	0.43115	0.56885	0.43115	0.118963
1909	0.550113	0.43115	0.56885	0.43115	0.118963
1910	0.550113	0.43115	0.56885	0.43115	0.118963
1911	0.550113	0.43115	0.56885	0.43115	0.118963
1912	0.550113	0.43115	0.56885	0.43115	0.118963
1913	0.550113	0.43115	0.56885	0.43115	0.118963
1914	0.550113	0.43115	0.56885	0.43115	0.118963
1915	0.550113	0.43115	0.56885	0.43115	0.118963
1916	0.550113	0.43115	0.56885	0.43115	0.118963
1917	0.550113	0.43115	0.56885	0.43115	0.118963
1918	0.550113	0.43115	0.56885	0.43115	0.118963
1919	0.550113	0.43115	0.56885	0.43115	0.118963
1920	0.550113	0.43115	0.56885	0.43115	0.118963
1921	0.550113	0.43115	0.56885	0.43115	0.118963
1922	0.550113	0.43115	0.56885	0.43115	0.118963
1923	0.550113	0.43115	0.56885	0.43115	0.118963
1924	0.550113	0.43115	0.56885	0.43115	0.118963
1925	0.550113	0.43115	0.56885	0.43115	0.118963
1926	0.550113	0.43115	0.56885	0.43115	0.118963
1927	0.550113	0.43115	0.56885	0.43115	0.118963
1928	0.550113	0.43115	0.56885	0.43115	0.118963
1929	0.550113	0.43115	0.56885	0.43115	0.118963
1930	0.550113	0.43115	0.56885	0.43115	0.118963
1931	0.550113	0.43115	0.56885	0.43115	0.118963
1932	0.550113	0.43115	0.56885	0.43115	0.118963
1933	0.550113	0.43115	0.56885	0.43115	0.118963
1934	0.550113	0.43115	0.56885	0.43115	0.118963
1935	0.550113	0.43115	0.56885	0.43115	0.118963
1936	0.550113	0.43115	0.56885	0.43115	0.118963
1937	0.550113	0.43115	0.56885	0.43115	0.118963
1938	0.550113	0.43115	0.56885	0.43115	0.118963
1939	0.550113	0.43115	0.56885	0.43115	0.118963
1940	0.550113	0.43115	0.56885	0.43115	0.118963
1941	0.550113	0.43115	0.56885	0.43115	0.118963
1942	0.550113	0.43115	0.56885	0.43115	0.118963
1943	0.550113	0.43115	0.56885	0.43115	0.118963
1944	0.550113	0.43115	0.56885	0.43115	0.118963
1945	0.550113	0.43115	0.56885	0.43115	0.118963
1946	0.550113	0.43115	0.56885	0.43115	0.118963
1947	0.550113	0.43115	0.56885	0.43115	0.118963
1948	0.550113	0.43115	0.56885	0.43115	0.118963
1949	0.550113	0.43115	0.56885	0.43115	0.118963
1950	0.550113	0.43115	0.56885	0.43115	0.118963
1951	0.550113	0.43115	0.56885	0.43115	0.118963
1952	0.550113	0.43115	0.56885	0.43115	0.118963
1953	0.550113	0.43115	0.56885	0.43115	0.118963
1954	0.550113	0.43115	0.56885	0.43115	0.118963
1955	0.550113	0.43115	0.56885	0.43115	0.118963
1956	0.550113	0.43115	0.56885	0.43115	0.118963
1957	0.550113	0.43115	0.56885	0.43115	0.118963
1958	0.550113	0.43115	0.56885	0.43115	0.118963
1959	0.550113	0.43115	0.56885	0.43115	0.118963
1960	0.550113	0.43115	0.56885	0.43115	0.118963
1961	0.550113	0.43115	0.56885	0.43115	0.118963
1962	0.550113	0.43115	0.56885	0.43115	0.118963
1963	0.550113	0.43115	0.56885	0.43115	0.118963
1964	0.550113	0.43115	0.56885	0.43115	0.118963
1965	0.550113	0.43115	0.56885	0.43115	0.118963
1966	0.550113	0.43115	0.56885	0.43115	0.118963
1967	0.550113	0.43115	0.56885	0.43115	0.118963
1968	0.550113	0.43115	0.56885	0.43115	0.118963
1969	0.550113	0.43115	0.56885	0.43115	0.118963
1970	0.550113	0.43115	0.56885	0.43115	0.118963
1971	0.550113	0.43115	0.56885	0.43115	0.118963
1972	0.550113	0.43115	0.56885	0.43115	0.118963
1973	0.550113	0.43115	0.56885	0.43115	0.118963
1974	0.550113	0.43115	0.56885	0.43115	0.118963
1975	0.550113	0.43115	0.56885	0.43115	0.118963
1976	0.550113	0.43115	0.56885	0.43115	0.118963
1977	0.550113	0.43115	0.56885	0.43115	0.118963
1978	0.550113	0.43115	0.56885	0.43115	0.118963
1979	0.550113	0.43115	0.56885	0.43115	0.118963
1980	0.550113	0.43115	0.56885	0.43115	0.118963
1981	0.550113	0.43115	0.56885	0.43115	0.118963
1982	0.550113	0.43115	0.56885	0.43115	0.118963
1983	0.550113	0.43115	0.56885	0.43115	0.118963
1984	0.550113	0.43115	0.56885	0.43115	0.118963
1985	0.550113	0.43115	0.56885	0.43115	0.118963
1986	0.550113	0.43115	0.56885	0.43115	0.118963
1987	0.550113	0.43115	0.56885	0.43115	0.118963
1988	0.550113	0.43115	0.56885	0.43115	0.118963
1989	0.550113	0.43115	0.56885	0.43115	0.118963
1990	0.550113	0.43115	0.56885	0.43115	0.118963
1991	0.550113	0.43115	0.56885	0.43115	0.118963
1992	0.550113	0.43115	0.56885	0.43115	0.118963
1993	0.550113	0.43115	0.56885	0.43115	0.118963
1994	0.550113	0.43115	0.56885	0.43115	0.118963
1995	0.550113	0.43115	0.56885	0.43115	0.118963
1996	0.550113	0.43115	0.56885	0.43115	0.118963
1997	0.550113	0.43115	0.56885	0.43115	0.118963
1998	0.550113	0.43115	0.56885	0.43115	0.118963
1999	0.550113	0.43115	0.56885	0.43115	0.118963
2000	0.550113	0.43115	0.56885	0.43115	0.118963
[truncated: 3,001 more rows]
