# Supplementary material for: Aspiration-driven co-evolution of cooperation with individual behavioral diversity
Source: PLoS One. 2023 Sep 15;18(9):e0291134. doi: 10.1371/journal.pone.0291134 (PMC10503719; doi:10.1371/journal.pone.0291134)
Supplement: S1 Data — (ZIP) [file pone.0291134.s001.zip › M1/v2-L=200/data/tolerate=1_b=1.13_frequency.txt]

1	0.499200	1	0	0.4992	0
2	0.354375	0.9183	0.0817	0.35425	0.000125
3	0.263313	0.797925	0.202075	0.26235	0.0009625
4	0.204600	0.653425	0.346575	0.200375	0.004225
5	0.164313	0.52265	0.47735	0.156575	0.0077375
6	0.139513	0.4132	0.5868	0.1296	0.0099125
7	0.122838	0.3315	0.6685	0.110175	0.0126625
8	0.114719	0.2765	0.7235	0.099975	0.0147438
9	0.106531	0.2374	0.7626	0.090675	0.0158562
10	0.104637	0.2088	0.7912	0.086775	0.0178625
11	0.102106	0.1916	0.8084	0.08355	0.0185563
12	0.100731	0.178	0.822	0.081325	0.0194063
13	0.101875	0.169375	0.830625	0.081425	0.02045
14	0.102638	0.1651	0.8349	0.0821	0.0205375
15	0.103519	0.16165	0.83835	0.0815	0.0220188
16	0.103756	0.15615	0.84385	0.0808	0.0229563
17	0.105100	0.150925	0.849075	0.08075	0.02435
18	0.106575	0.1514	0.8486	0.0815	0.025075
19	0.107131	0.14975	0.85025	0.0816	0.0255312
20	0.109475	0.149075	0.850925	0.083	0.026475
21	0.112538	0.1499	0.8501	0.085275	0.0272625
22	0.112700	0.150775	0.849225	0.085775	0.026925
23	0.114700	0.148925	0.851075	0.0865	0.0282
24	0.116563	0.148325	0.851675	0.0873	0.0292625
25	0.118438	0.15015	0.84985	0.0886	0.0298375
26	0.119300	0.150975	0.849025	0.0886	0.0307
27	0.121031	0.149825	0.850175	0.08905	0.0319813
28	0.122813	0.1498	0.8502	0.090225	0.0325875
29	0.124131	0.15035	0.84965	0.091475	0.0326562
30	0.125062	0.15035	0.84965	0.0917	0.0333625
31	0.127831	0.1517	0.8483	0.094375	0.0334563
32	0.130019	0.154275	0.845725	0.0961	0.0339187
33	0.131500	0.15575	0.84425	0.097	0.0345
34	0.132506	0.158125	0.841875	0.097125	0.0353813
35	0.133375	0.15845	0.84155	0.09815	0.035225
36	0.135044	0.15985	0.84015	0.0991	0.0359437
37	0.135962	0.157125	0.842875	0.0991	0.0368625
38	0.138581	0.1588	0.8412	0.101225	0.0373563
39	0.139356	0.1599	0.8401	0.1014	0.0379562
40	0.140644	0.15945	0.84055	0.10235	0.0382938
41	0.142156	0.160125	0.839875	0.10305	0.0391063
42	0.143875	0.161275	0.838725	0.10475	0.039125
43	0.145825	0.163175	0.836825	0.1063	0.039525
44	0.146856	0.164475	0.835525	0.1073	0.0395563
45	0.149156	0.165	0.835	0.10895	0.0402062
46	0.149256	0.1647	0.8353	0.108025	0.0412312
47	0.149787	0.1656	0.8344	0.108175	0.0416125
48	0.150250	0.162425	0.837575	0.107925	0.042325
49	0.152125	0.16165	0.83835	0.109975	0.04215
50	0.153081	0.1622	0.8378	0.1106	0.0424812
51	0.155119	0.164375	0.835625	0.11275	0.0423687
52	0.155525	0.164425	0.835575	0.112575	0.04295
53	0.156806	0.165425	0.834575	0.11415	0.0426563
54	0.157100	0.163775	0.836225	0.1139	0.0432
55	0.159775	0.164575	0.835425	0.116	0.043775
56	0.160169	0.1648	0.8352	0.115875	0.0442938
57	0.161894	0.166575	0.833425	0.1173	0.0445938
58	0.163719	0.168125	0.831875	0.1191	0.0446187
59	0.164813	0.169775	0.830225	0.12015	0.0446625
60	0.165906	0.169975	0.830025	0.1203	0.0456063
61	0.165863	0.169475	0.830525	0.119875	0.0459875
62	0.167744	0.168825	0.831175	0.121575	0.0461688
63	0.167969	0.168775	0.831225	0.121325	0.0466437
64	0.169738	0.168675	0.831325	0.123225	0.0465125
65	0.171356	0.1704	0.8296	0.124875	0.0464813
66	0.171500	0.170025	0.829975	0.123875	0.047625
67	0.172281	0.16985	0.83015	0.1245	0.0477812
68	0.173725	0.170825	0.829175	0.126525	0.0472
69	0.174669	0.17145	0.82855	0.12705	0.0476188
70	0.175331	0.17155	0.82845	0.127475	0.0478563
71	0.178219	0.173775	0.826225	0.12995	0.0482687
72	0.179138	0.173725	0.826275	0.129825	0.0493125
73	0.180287	0.175475	0.824525	0.1314	0.0488875
74	0.181456	0.1756	0.8244	0.13215	0.0493063
75	0.182269	0.176175	0.823825	0.13225	0.0500188
76	0.183463	0.176425	0.823575	0.1334	0.0500625
77	0.184719	0.177075	0.822925	0.134675	0.0500437
78	0.185562	0.177825	0.822175	0.135225	0.0503375
79	0.186306	0.17755	0.82245	0.13545	0.0508562
80	0.187513	0.17725	0.82275	0.1359	0.0516125
81	0.188856	0.1782	0.8218	0.137575	0.0512813
82	0.189575	0.1791	0.8209	0.13775	0.051825
83	0.190481	0.17915	0.82085	0.13825	0.0522313
84	0.191700	0.17995	0.82005	0.13965	0.05205
85	0.192738	0.180275	0.819725	0.141	0.0517375
86	0.194175	0.1816	0.8184	0.142275	0.0519
87	0.194719	0.181475	0.818525	0.1421	0.0526187
88	0.194294	0.180875	0.819125	0.14175	0.0525438
89	0.195437	0.18015	0.81985	0.142475	0.0529625
90	0.196819	0.18165	0.81835	0.144025	0.0527938
91	0.197644	0.18275	0.81725	0.1449	0.0527437
92	0.198531	0.181675	0.818325	0.144775	0.0537562
93	0.198912	0.18155	0.81845	0.144925	0.0539875
94	0.200994	0.181825	0.818175	0.1466	0.0543937
95	0.201925	0.183675	0.816325	0.14755	0.054375
96	0.202594	0.18425	0.81575	0.147775	0.0548187
97	0.204425	0.185275	0.814725	0.14955	0.054875
98	0.205088	0.1864	0.8136	0.1504	0.0546875
99	0.205863	0.186975	0.813025	0.150925	0.0549375
100	0.207712	0.18935	0.81065	0.152525	0.0551875
101	0.208456	0.190975	0.809025	0.153525	0.0549313
102	0.208956	0.192	0.808	0.154075	0.0548812
103	0.210200	0.19225	0.80775	0.15435	0.05585
104	0.211138	0.19265	0.80735	0.155325	0.0558125
105	0.212006	0.192625	0.807375	0.155675	0.0563312
106	0.212438	0.192825	0.807175	0.155675	0.0567625
107	0.213031	0.19315	0.80685	0.15575	0.0572812
108	0.214119	0.1931	0.8069	0.1566	0.0575188
109	0.215938	0.194125	0.805875	0.158425	0.0575125
110	0.217094	0.1948	0.8052	0.159325	0.0577688
111	0.218531	0.196925	0.803075	0.16105	0.0574812
112	0.219244	0.1979	0.8021	0.161525	0.0577187
113	0.220481	0.198625	0.801375	0.162125	0.0583562
114	0.221131	0.1989	0.8011	0.162375	0.0587563
115	0.220988	0.198325	0.801675	0.16175	0.0592375
116	0.222081	0.198775	0.801225	0.16305	0.0590313
117	0.223075	0.19865	0.80135	0.16355	0.059525
118	0.224194	0.200075	0.799925	0.16475	0.0594437
119	0.225313	0.200125	0.799875	0.1654	0.0599125
120	0.225900	0.200575	0.799425	0.165725	0.060175
121	0.226756	0.1995	0.8005	0.16635	0.0604063
122	0.229025	0.20125	0.79875	0.16815	0.060875
123	0.230119	0.2036	0.7964	0.16995	0.0601688
124	0.231156	0.2047	0.7953	0.171175	0.0599813
125	0.232319	0.205175	0.794825	0.171	0.0613187
126	0.233125	0.2054	0.7946	0.17145	0.061675
127	0.234275	0.20675	0.79325	0.1727	0.061575
128	0.235475	0.208125	0.791875	0.17345	0.062025
129	0.235831	0.208125	0.791875	0.17295	0.0628813
130	0.236106	0.2072	0.7928	0.173075	0.0630312
131	0.236775	0.207725	0.792275	0.174275	0.0625
132	0.237550	0.207875	0.792125	0.1746	0.06295
133	0.238481	0.209275	0.790725	0.175725	0.0627563
134	0.239675	0.21125	0.78875	0.176825	0.06285
135	0.240381	0.211025	0.788975	0.1769	0.0634813
136	0.241706	0.211025	0.788975	0.1781	0.0636063
137	0.242287	0.211625	0.788375	0.178975	0.0633125
138	0.243106	0.211325	0.788675	0.17915	0.0639563
139	0.244675	0.213325	0.786675	0.180975	0.0637
140	0.245837	0.214275	0.785725	0.181975	0.0638625
141	0.246269	0.21545	0.78455	0.18235	0.0639187
142	0.247469	0.2149	0.7851	0.18275	0.0647188
143	0.248156	0.214575	0.785425	0.18325	0.0649062
144	0.249219	0.21605	0.78395	0.1842	0.0650188
145	0.251069	0.218575	0.781425	0.186775	0.0642937
146	0.252163	0.220225	0.779775	0.1877	0.0644625
147	0.253313	0.2212	0.7788	0.188275	0.0650375
148	0.254188	0.221825	0.778175	0.188975	0.0652125
149	0.255025	0.2219	0.7781	0.1895	0.065525
150	0.256269	0.22275	0.77725	0.191025	0.0652438
151	0.256656	0.223725	0.776275	0.19125	0.0654062
152	0.257288	0.222725	0.777275	0.19165	0.0656375
153	0.257525	0.2235	0.7765	0.191825	0.0657
154	0.258713	0.22365	0.77635	0.192025	0.0666875
155	0.259875	0.224625	0.775375	0.193325	0.06655
156	0.260338	0.2244	0.7756	0.193175	0.0671625
157	0.261756	0.2252	0.7748	0.195125	0.0666313
158	0.262925	0.226275	0.773725	0.195725	0.0672
159	0.263688	0.2274	0.7726	0.19655	0.0671375
160	0.263831	0.2274	0.7726	0.196475	0.0673563
161	0.265106	0.226825	0.773175	0.19705	0.0680562
162	0.266112	0.22785	0.77215	0.19855	0.0675625
163	0.266656	0.22765	0.77235	0.1987	0.0679562
164	0.267369	0.22875	0.77125	0.199225	0.0681438
165	0.268931	0.2298	0.7702	0.200475	0.0684562
166	0.269806	0.23045	0.76955	0.201375	0.0684312
167	0.270681	0.23105	0.76895	0.20195	0.0687312
168	0.271681	0.232625	0.767375	0.2028	0.0688813
169	0.271956	0.2328	0.7672	0.202775	0.0691813
170	0.272606	0.231775	0.768225	0.20265	0.0699562
171	0.273569	0.23225	0.76775	0.203275	0.0702938
172	0.274556	0.2347	0.7653	0.204675	0.0698813
173	0.275175	0.23465	0.76535	0.204875	0.0703
174	0.276375	0.23525	0.76475	0.20575	0.070625
175	0.276994	0.236	0.764	0.20645	0.0705438
176	0.277662	0.236375	0.763625	0.2065	0.0711625
177	0.278238	0.23775	0.76225	0.2068	0.0714375
178	0.279300	0.237875	0.762125	0.20795	0.07135
179	0.279550	0.238075	0.761925	0.20795	0.0716
180	0.280256	0.237325	0.762675	0.208375	0.0718812
181	0.281150	0.23825	0.76175	0.209125	0.072025
182	0.281375	0.238225	0.761775	0.209075	0.0723
183	0.282450	0.2379	0.7621	0.2096	0.07285
184	0.283281	0.23925	0.76075	0.210425	0.0728562
185	0.283444	0.238525	0.761475	0.210475	0.0729687
186	0.284344	0.23785	0.76215	0.2109	0.0734438
187	0.284994	0.238225	0.761775	0.21145	0.0735438
188	0.285262	0.2387	0.7613	0.21185	0.0734125
189	0.285306	0.238525	0.761475	0.21145	0.0738562
190	0.286281	0.238	0.762	0.211775	0.0745062
191	0.287488	0.23975	0.76025	0.213175	0.0743125
192	0.288538	0.240375	0.759625	0.214075	0.0744625
193	0.289200	0.2414	0.7586	0.214975	0.074225
194	0.290694	0.24215	0.75785	0.216275	0.0744188
195	0.292113	0.24385	0.75615	0.218225	0.0738875
196	0.292206	0.24455	0.75545	0.218075	0.0741312
197	0.293056	0.2443	0.7557	0.218175	0.0748812
198	0.293906	0.24655	0.75345	0.219475	0.0744313
199	0.294525	0.24645	0.75355	0.21985	0.074675
200	0.295319	0.246825	0.753175	0.22045	0.0748687
201	0.295488	0.24715	0.75285	0.22015	0.0753375
202	0.296131	0.2467	0.7533	0.22035	0.0757812
203	0.296506	0.24655	0.75345	0.220575	0.0759313
204	0.297844	0.246975	0.753025	0.221725	0.0761187
205	0.298881	0.2491	0.7509	0.223025	0.0758563
206	0.299500	0.249725	0.750275	0.2236	0.0759
207	0.300369	0.25035	0.74965	0.224075	0.0762937
208	0.300894	0.250975	0.749025	0.22465	0.0762437
209	0.301438	0.251575	0.748425	0.2251	0.0763375
210	0.301988	0.252175	0.747825	0.226025	0.0759625
211	0.302350	0.252325	0.747675	0.226025	0.076325
212	0.302869	0.251975	0.748025	0.22635	0.0765187
213	0.303969	0.25285	0.74715	0.2279	0.0760688
214	0.304094	0.2518	0.7482	0.226875	0.0772188
215	0.304262	0.2518	0.7482	0.2266	0.0776625
216	0.305244	0.25215	0.74785	0.227475	0.0777687
217	0.306400	0.252925	0.747075	0.22855	0.07785
218	0.307625	0.2551	0.7449	0.230225	0.0774
219	0.308494	0.2558	0.7442	0.23095	0.0775437
220	0.309169	0.2563	0.7437	0.231225	0.0779438
221	0.308919	0.256025	0.743975	0.2304	0.0785187
222	0.309994	0.25695	0.74305	0.2318	0.0781938
223	0.311150	0.257875	0.742125	0.233075	0.078075
224	0.311588	0.2585	0.7415	0.2333	0.0782875
225	0.312850	0.25985	0.74015	0.23475	0.0781
226	0.313100	0.2599	0.7401	0.234725	0.078375
227	0.314094	0.259975	0.740025	0.2354	0.0786938
228	0.314994	0.2613	0.7387	0.236325	0.0786687
229	0.315256	0.26165	0.73835	0.2363	0.0789563
230	0.316275	0.26225	0.73775	0.2373	0.078975
231	0.317600	0.262775	0.737225	0.238175	0.079425
232	0.318250	0.26365	0.73635	0.238925	0.079325
233	0.318437	0.263925	0.736075	0.239125	0.0793125
234	0.318044	0.263025	0.736975	0.238575	0.0794688
235	0.318644	0.261575	0.738425	0.238225	0.0804187
236	0.319650	0.2619	0.7381	0.2392	0.08045
237	0.320294	0.26295	0.73705	0.239675	0.0806188
238	0.320900	0.263475	0.736525	0.240225	0.080675
239	0.321594	0.264175	0.735825	0.24115	0.0804437
240	0.322119	0.265375	0.734625	0.24195	0.0801687
241	0.321906	0.264225	0.735775	0.2411	0.0808062
242	0.322375	0.26265	0.73735	0.240875	0.0815
243	0.323225	0.2632	0.7368	0.24215	0.081075
244	0.323450	0.264325	0.735675	0.24225	0.0812
245	0.324087	0.263125	0.736875	0.2424	0.0816875
246	0.325150	0.26345	0.73655	0.243675	0.081475
247	0.325863	0.265125	0.734875	0.245075	0.0807875
248	0.326281	0.2657	0.7343	0.2454	0.0808813
249	0.327062	0.265725	0.734275	0.2456	0.0814625
250	0.327813	0.2666	0.7334	0.2463	0.0815125
251	0.328406	0.267325	0.732675	0.24685	0.0815562
252	0.329319	0.26755	0.73245	0.2473	0.0820188
253	0.330119	0.268825	0.731175	0.248525	0.0815938
254	0.330581	0.26895	0.73105	0.2489	0.0816812
255	0.330913	0.269175	0.730825	0.2487	0.0822125
256	0.331600	0.268925	0.731075	0.2489	0.0827
257	0.331462	0.26935	0.73065	0.2488	0.0826625
258	0.332450	0.269175	0.730825	0.249775	0.082675
259	0.332275	0.26965	0.73035	0.249825	0.08245
260	0.332700	0.269175	0.730825	0.249975	0.082725
261	0.333425	0.26895	0.73105	0.2506	0.082825
262	0.334100	0.269575	0.730425	0.251125	0.082975
263	0.334944	0.27165	0.72835	0.253	0.0819437
264	0.335763	0.2721	0.7279	0.253675	0.0820875
265	0.336244	0.272475	0.727525	0.25365	0.0825937
266	0.336813	0.27315	0.72685	0.254375	0.0824375
267	0.337181	0.27295	0.72705	0.2545	0.0826812
268	0.337706	0.273425	0.726575	0.25495	0.0827563
269	0.338700	0.2742	0.7258	0.25595	0.08275
270	0.339281	0.2738	0.7262	0.256175	0.0831063
271	0.339844	0.27425	0.72575	0.25675	0.0830937
272	0.340513	0.275625	0.724375	0.2571	0.0834125
273	0.340531	0.275325	0.724675	0.25675	0.0837813
274	0.341044	0.275125	0.724875	0.257075	0.0839687
275	0.341381	0.275575	0.724425	0.25715	0.0842312
276	0.342319	0.275825	0.724175	0.2577	0.0846188
277	0.342438	0.27625	0.72375	0.2579	0.0845375
278	0.342844	0.27665	0.72335	0.2584	0.0844437
279	0.343525	0.277275	0.722725	0.25955	0.083975
280	0.344131	0.27765	0.72235	0.2597	0.0844312
281	0.345356	0.2787	0.7213	0.2609	0.0844562
282	0.345956	0.2797	0.7203	0.26135	0.0846062
283	0.345662	0.27925	0.72075	0.26065	0.0850125
284	0.346375	0.28015	0.71985	0.2618	0.084575
285	0.346106	0.278925	0.721075	0.261625	0.0844812
286	0.346644	0.2787	0.7213	0.261975	0.0846688
287	0.346581	0.279025	0.720975	0.262025	0.0845562
288	0.347694	0.27925	0.72075	0.262625	0.0850687
289	0.347656	0.279375	0.720625	0.26225	0.0854063
290	0.348794	0.27925	0.72075	0.263275	0.0855188
291	0.348838	0.2805	0.7195	0.26305	0.0857875
292	0.349269	0.280675	0.719325	0.26335	0.0859188
293	0.349156	0.2807	0.7193	0.2636	0.0855563
294	0.349388	0.279775	0.720225	0.263275	0.0861125
295	0.349875	0.279675	0.720325	0.263875	0.086
296	0.350356	0.28015	0.71985	0.264575	0.0857813
297	0.351275	0.280525	0.719475	0.2655	0.085775
298	0.351569	0.2815	0.7185	0.265825	0.0857437
299	0.352444	0.2818	0.7182	0.266125	0.0863188
300	0.352931	0.282825	0.717175	0.266925	0.0860063
301	0.352900	0.28275	0.71725	0.266475	0.086425
302	0.353056	0.283775	0.716225	0.267075	0.0859812
303	0.353506	0.282825	0.717175	0.267275	0.0862312
304	0.353706	0.281875	0.718125	0.267225	0.0864812
305	0.354187	0.283525	0.716475	0.26865	0.0855375
306	0.354681	0.283325	0.716675	0.268975	0.0857062
307	0.354513	0.2838	0.7162	0.268675	0.0858375
308	0.355025	0.2835	0.7165	0.268575	0.08645
309	0.355006	0.28325	0.71675	0.26885	0.0861563
310	0.355187	0.282025	0.717975	0.2687	0.0864875
311	0.355731	0.282975	0.717025	0.269225	0.0865063
312	0.355825	0.283325	0.716675	0.2695	0.086325
313	0.356413	0.284	0.716	0.269775	0.0866375
314	0.357225	0.284625	0.715375	0.27015	0.087075
315	0.357831	0.285	0.715	0.27105	0.0867813
316	0.358212	0.285175	0.714825	0.271225	0.0869875
317	0.358000	0.285225	0.714775	0.271275	0.086725
318	0.358531	0.284825	0.715175	0.27165	0.0868812
319	0.358844	0.285175	0.714825	0.272225	0.0866187
320	0.359750	0.28555	0.71445	0.27305	0.0867
321	0.360225	0.286125	0.713875	0.2732	0.087025
322	0.360350	0.286325	0.713675	0.273125	0.087225
323	0.360575	0.286375	0.713625	0.2734	0.087175
324	0.360963	0.286625	0.713375	0.273725	0.0872375
325	0.361319	0.2872	0.7128	0.274275	0.0870438
326	0.361638	0.28705	0.71295	0.2744	0.0872375
327	0.362506	0.2876	0.7124	0.275075	0.0874313
328	0.363306	0.288925	0.711075	0.276125	0.0871813
329	0.363575	0.2893	0.7107	0.27615	0.087425
330	0.363837	0.2891	0.7109	0.27595	0.0878875
331	0.364444	0.29	0.71	0.276625	0.0878188
332	0.364650	0.2898	0.7102	0.27665	0.088
333	0.364869	0.289925	0.710075	0.276925	0.0879438
334	0.364975	0.2905	0.7095	0.2771	0.087875
335	0.365200	0.290025	0.709975	0.276775	0.088425
336	0.365675	0.29015	0.70985	0.2771	0.088575
337	0.366013	0.2908	0.7092	0.277975	0.0880375
338	0.366475	0.291475	0.708525	0.2787	0.087775
339	0.366469	0.291275	0.708725	0.278475	0.0879937
340	0.367150	0.291575	0.708425	0.279175	0.087975
341	0.366919	0.2916	0.7084	0.278675	0.0882437
342	0.367088	0.2911	0.7089	0.278375	0.0887125
343	0.367725	0.291625	0.708375	0.279225	0.0885
344	0.367844	0.291	0.709	0.279	0.0888437
345	0.369056	0.29185	0.70815	0.279975	0.0890813
346	0.369144	0.292925	0.707075	0.280625	0.0885187
347	0.368588	0.29285	0.70715	0.28005	0.0885375
348	0.369219	0.2932	0.7068	0.2805	0.0887187
349	0.369019	0.292375	0.707625	0.279725	0.0892938
350	0.369681	0.29275	0.70725	0.2805	0.0891813
351	0.369875	0.29375	0.70625	0.280975	0.0889
352	0.370488	0.29355	0.70645	0.28095	0.0895375
353	0.370731	0.29355	0.70645	0.281225	0.0895062
354	0.370844	0.293875	0.706125	0.281275	0.0895688
355	0.371525	0.294425	0.705575	0.282025	0.0895
356	0.371700	0.294675	0.705325	0.282275	0.089425
357	0.371944	0.2946	0.7054	0.28235	0.0895938
358	0.372088	0.294525	0.705475	0.2824	0.0896875
359	0.373088	0.2951	0.7049	0.2836	0.0894875
360	0.373088	0.29495	0.70505	0.283675	0.0894125
361	0.374119	0.29605	0.70395	0.284575	0.0895438
362	0.374031	0.296075	0.703925	0.284075	0.0899563
363	0.374400	0.295975	0.704025	0.28385	0.09055
364	0.374519	0.295875	0.704125	0.2837	0.0908188
365	0.374669	0.29605	0.70395	0.283975	0.0906938
366	0.374906	0.296125	0.703875	0.2841	0.0908063
367	0.375550	0.29685	0.70315	0.28465	0.0909
368	0.375494	0.297025	0.702975	0.284475	0.0910187
369	0.376125	0.297175	0.702825	0.28505	0.091075
370	0.377119	0.2986	0.7014	0.2863	0.0908188
371	0.377569	0.299375	0.700625	0.2867	0.0908687
372	0.378019	0.299725	0.700275	0.28705	0.0909688
373	0.377881	0.3004	0.6996	0.287125	0.0907562
374	0.377500	0.299	0.701	0.2863	0.0912
375	0.377731	0.2986	0.7014	0.2867	0.0910312
376	0.378012	0.298575	0.701425	0.28685	0.0911625
377	0.378600	0.29825	0.70175	0.28725	0.09135
378	0.379131	0.299	0.701	0.288125	0.0910062
379	0.379538	0.29925	0.70075	0.288325	0.0912125
380	0.380213	0.299925	0.700075	0.289075	0.0911375
381	0.380419	0.300625	0.699375	0.2893	0.0911187
382	0.380519	0.30105	0.69895	0.289075	0.0914438
383	0.380525	0.29995	0.70005	0.288675	0.09185
384	0.380856	0.30005	0.69995	0.288975	0.0918812
385	0.381431	0.301175	0.698825	0.289825	0.0916063
386	0.381912	0.301225	0.698775	0.290175	0.0917375
387	0.382150	0.30165	0.69835	0.290225	0.091925
388	0.382263	0.301475	0.698525	0.290225	0.0920375
389	0.382325	0.302	0.698	0.2906	0.091725
390	0.382881	0.30185	0.69815	0.29055	0.0923313
391	0.383569	0.30205	0.69795	0.29125	0.0923188
392	0.384331	0.30335	0.69665	0.29185	0.0924813
393	0.384050	0.303475	0.696525	0.291625	0.092425
394	0.384188	0.30355	0.69645	0.29185	0.0923375
395	0.384550	0.302825	0.697175	0.29205	0.0925
396	0.384806	0.3033	0.6967	0.292575	0.0922313
397	0.385475	0.3039	0.6961	0.293025	0.09245
398	0.386081	0.3047	0.6953	0.293675	0.0924062
399	0.386087	0.3044	0.6956	0.293775	0.0923125
400	0.386288	0.30435	0.69565	0.293575	0.0927125
401	0.386688	0.3042	0.6958	0.2936	0.0930875
402	0.387338	0.30495	0.69505	0.294325	0.0930125
403	0.387794	0.305175	0.694825	0.29465	0.0931437
404	0.388113	0.306075	0.693925	0.295125	0.0929875
405	0.388138	0.306	0.694	0.2949	0.0932375
406	0.388731	0.306425	0.693575	0.2956	0.0931312
407	0.389006	0.306175	0.693825	0.29575	0.0932562
408	0.389363	0.306575	0.693425	0.296275	0.0930875
409	0.389881	0.306425	0.693575	0.296475	0.0934062
410	0.389694	0.306225	0.693775	0.296025	0.0936687
411	0.390269	0.307075	0.692925	0.296775	0.0934938
412	0.390306	0.3075	0.6925	0.2969	0.0934062
413	0.390425	0.30735	0.69265	0.2968	0.093625
414	0.391419	0.307475	0.692525	0.297625	0.0937937
415	0.391694	0.3082	0.6918	0.2978	0.0938937
416	0.391425	0.308475	0.691525	0.29755	0.093875
417	0.391456	0.3086	0.6914	0.297475	0.0939813
418	0.391319	0.307375	0.692625	0.29685	0.0944688
419	0.391294	0.3069	0.6931	0.2966	0.0946937
420	0.391537	0.306375	0.693625	0.297	0.0945375
421	0.391619	0.306325	0.693675	0.297475	0.0941437
422	0.391663	0.306525	0.693475	0.297625	0.0940375
423	0.391962	0.306775	0.693225	0.2979	0.0940625
424	0.392419	0.306975	0.693025	0.298425	0.0939938
425	0.393006	0.3072	0.6928	0.29905	0.0939563
426	0.393281	0.308025	0.691975	0.299775	0.0935062
427	0.393925	0.308525	0.691475	0.30025	0.093675
428	0.394800	0.309325	0.690675	0.30115	0.09365
429	0.394850	0.309975	0.690025	0.301475	0.093375
430	0.395106	0.31005	0.68995	0.30145	0.0936562
431	0.395537	0.310875	0.689125	0.301775	0.0937625
432	0.395700	0.310975	0.689025	0.301775	0.093925
433	0.396037	0.311225	0.688775	0.30215	0.0938875
434	0.396425	0.3115	0.6885	0.3025	0.093925
435	0.396688	0.311775	0.688225	0.302925	0.0937625
436	0.396806	0.3114	0.6886	0.302925	0.0938812
437	0.396975	0.3117	0.6883	0.303	0.093975
438	0.397162	0.312025	0.687975	0.3032	0.0939625
439	0.397087	0.31195	0.68805	0.303025	0.0940625
440	0.397131	0.311525	0.688475	0.302825	0.0943062
441	0.397006	0.31165	0.68835	0.3028	0.0942063
442	0.397631	0.311725	0.688275	0.303125	0.0945063
443	0.397650	0.3116	0.6884	0.303025	0.094625
444	0.397769	0.310975	0.689025	0.302625	0.0951437
445	0.398756	0.312125	0.687875	0.303975	0.0947812
446	0.399044	0.313125	0.686875	0.30455	0.0944938
447	0.399500	0.3138	0.6862	0.305225	0.094275
448	0.398963	0.313675	0.686325	0.30455	0.0944125
449	0.399919	0.3141	0.6859	0.30575	0.0941687
450	0.400537	0.315	0.685	0.306225	0.0943125
451	0.400619	0.315775	0.684225	0.3066	0.0940187
452	0.400494	0.31565	0.68435	0.3063	0.0941938
453	0.400631	0.315525	0.684475	0.3063	0.0943313
454	0.400738	0.31475	0.68525	0.3061	0.0946375
455	0.401438	0.31545	0.68455	0.307075	0.0943625
456	0.401669	0.315625	0.684375	0.307375	0.0942937
457	0.402269	0.316175	0.683825	0.3078	0.0944688
458	0.402056	0.316375	0.683625	0.3073	0.0947563
459	0.402375	0.31625	0.68375	0.3072	0.095175
460	0.402906	0.31615	0.68385	0.307325	0.0955813
461	0.402750	0.316325	0.683675	0.307675	0.095075
462	0.402938	0.31585	0.68415	0.308175	0.0947625
463	0.403369	0.316225	0.683775	0.308775	0.0945938
464	0.403250	0.315875	0.684125	0.308575	0.094675
465	0.403700	0.316	0.684	0.308725	0.094975
466	0.404244	0.316825	0.683175	0.3095	0.0947438
467	0.403744	0.316575	0.683425	0.308875	0.0948688
468	0.404131	0.31675	0.68325	0.30935	0.0947812
469	0.404419	0.3167	0.6833	0.309375	0.0950437
470	0.404744	0.3169	0.6831	0.3096	0.0951437
471	0.404800	0.316775	0.683225	0.309275	0.095525
472	0.404819	0.31755	0.68245	0.309675	0.0951437
473	0.405119	0.317175	0.682825	0.30965	0.0954688
474	0.405587	0.317575	0.682425	0.31025	0.0953375
475	0.405669	0.317625	0.682375	0.310075	0.0955938
476	0.405525	0.317225	0.682775	0.310075	0.09545
477	0.405737	0.31705	0.68295	0.31035	0.0953875
478	0.406000	0.3172	0.6828	0.310575	0.095425
479	0.406231	0.317425	0.682575	0.310825	0.0954062
480	0.406544	0.31755	0.68245	0.310975	0.0955687
481	0.406494	0.317575	0.682425	0.3111	0.0953937
482	0.406569	0.317525	0.682475	0.3111	0.0954688
483	0.407069	0.317175	0.682825	0.311275	0.0957937
484	0.407506	0.317825	0.682175	0.311775	0.0957313
485	0.407700	0.318025	0.681975	0.31235	0.09535
486	0.407631	0.318375	0.681625	0.312175	0.0954563
487	0.407800	0.3186	0.6814	0.3124	0.0954
488	0.408369	0.318975	0.681025	0.3128	0.0955687
489	0.408394	0.319575	0.680425	0.312975	0.0954187
490	0.408475	0.3195	0.6805	0.31275	0.095725
491	0.408706	0.320325	0.679675	0.3131	0.0956063
492	0.408919	0.32045	0.67955	0.3133	0.0956188
493	0.408969	0.320375	0.679625	0.313275	0.0956937
494	0.409319	0.32065	0.67935	0.313875	0.0954437
495	0.409625	0.32105	0.67895	0.314225	0.0954
496	0.409606	0.321	0.679	0.314425	0.0951812
497	0.409744	0.321175	0.678825	0.314775	0.0949688
498	0.409863	0.320825	0.679175	0.314475	0.0953875
499	0.410162	0.321125	0.678875	0.314875	0.0952875
500	0.410925	0.32175	0.67825	0.315925	0.095
501	0.411275	0.3226	0.6774	0.3163	0.094975
502	0.411144	0.32245	0.67755	0.315975	0.0951687
503	0.411087	0.322325	0.677675	0.315625	0.0954625
504	0.411275	0.3226	0.6774	0.315875	0.0954
505	0.411056	0.322225	0.677775	0.315675	0.0953813
506	0.411319	0.3218	0.6782	0.31565	0.0956687
507	0.411144	0.321325	0.678675	0.3154	0.0957438
508	0.410831	0.320775	0.679225	0.315075	0.0957563
509	0.411087	0.320575	0.679425	0.315375	0.0957125
510	0.411087	0.3207	0.6793	0.31555	0.0955375
511	0.411162	0.320775	0.679225	0.315525	0.0956375
512	0.411281	0.3203	0.6797	0.31545	0.0958313
513	0.411775	0.3206	0.6794	0.316	0.095775
514	0.412194	0.3214	0.6786	0.3165	0.0956937
515	0.412231	0.321525	0.678475	0.316625	0.0956063
516	0.412513	0.3217	0.6783	0.31695	0.0955625
517	0.412669	0.32255	0.67745	0.317325	0.0953438
518	0.412963	0.3226	0.6774	0.31765	0.0953125
519	0.412725	0.322475	0.677525	0.317025	0.0957
520	0.413050	0.32245	0.67755	0.317225	0.095825
521	0.413225	0.32285	0.67715	0.317375	0.09585
522	0.413144	0.322725	0.677275	0.3171	0.0960437
523	0.413300	0.322225	0.677775	0.3173	0.096
524	0.413381	0.322375	0.677625	0.31755	0.0958313
525	0.413450	0.322575	0.677425	0.3175	0.09595
526	0.413881	0.32295	0.67705	0.31815	0.0957313
527	0.414444	0.323175	0.676825	0.318475	0.0959688
528	0.414438	0.323475	0.676525	0.3181	0.0963375
529	0.414662	0.3235	0.6765	0.318325	0.0963375
530	0.414744	0.32375	0.67625	0.318525	0.0962188
531	0.414794	0.324175	0.675825	0.31875	0.0960437
532	0.414506	0.323625	0.676375	0.31835	0.0961562
533	0.414706	0.3231	0.6769	0.3182	0.0965063
534	0.415025	0.3232	0.6768	0.3186	0.096425
535	0.415206	0.3232	0.6768	0.3189	0.0963062
536	0.415650	0.3239	0.6761	0.3194	0.09625
537	0.415250	0.32405	0.67595	0.3193	0.09595
538	0.415469	0.323925	0.676075	0.319225	0.0962438
539	0.415444	0.323775	0.676225	0.319125	0.0963187
540	0.415706	0.32385	0.67615	0.31935	0.0963563
541	0.415981	0.324125	0.675875	0.319625	0.0963563
542	0.416069	0.323975	0.676025	0.319825	0.0962438
543	0.416144	0.324175	0.675825	0.3198	0.0963438
544	0.416563	0.32485	0.67515	0.319975	0.0965875
545	0.416419	0.325125	0.674875	0.31995	0.0964688
546	0.416031	0.32465	0.67535	0.31935	0.0966812
547	0.416088	0.32435	0.67565	0.31945	0.0966375
548	0.416363	0.3245	0.6755	0.319775	0.0965875
549	0.416838	0.3246	0.6754	0.32025	0.0965875
550	0.416800	0.325075	0.674925	0.3204	0.0964
551	0.416863	0.324925	0.675075	0.32045	0.0964125
552	0.416981	0.32485	0.67515	0.3206	0.0963813
553	0.417262	0.325	0.675	0.3208	0.0964625
554	0.417006	0.324875	0.675125	0.3206	0.0964062
555	0.417225	0.32455	0.67545	0.32065	0.096575
556	0.417231	0.324875	0.675125	0.320875	0.0963563
557	0.417363	0.324325	0.675675	0.320525	0.0968375
558	0.417312	0.32435	0.67565	0.3205	0.0968125
559	0.417469	0.32465	0.67535	0.32065	0.0968187
560	0.417644	0.324725	0.675275	0.320875	0.0967688
561	0.417631	0.324975	0.675025	0.32105	0.0965812
562	0.417963	0.325475	0.674525	0.321475	0.0964875
563	0.418300	0.3261	0.6739	0.322	0.0963
564	0.418200	0.326125	0.673875	0.321975	0.096225
565	0.418088	0.325725	0.674275	0.321525	0.0965625
566	0.418344	0.325425	0.674575	0.3217	0.0966438
567	0.418413	0.3255	0.6745	0.321925	0.0964875
568	0.418325	0.32515	0.67485	0.32195	0.096375
569	0.418306	0.32505	0.67495	0.32195	0.0963563
570	0.418538	0.32535	0.67465	0.3222	0.0963375
571	0.418906	0.325625	0.674375	0.322625	0.0962812
572	0.418988	0.325675	0.674325	0.322625	0.0963625
573	0.418863	0.3255	0.6745	0.32225	0.0966125
574	0.418931	0.325575	0.674425	0.3223	0.0966313
575	0.419006	0.32575	0.67425	0.322425	0.0965812
576	0.419125	0.32585	0.67415	0.322575	0.09655
577	0.419381	0.32615	0.67385	0.3228	0.0965812
578	0.419538	0.326425	0.673575	0.323125	0.0964125
579	0.419538	0.3263	0.6737	0.32275	0.0967875
580	0.419875	0.326575	0.673425	0.3233	0.096575
581	0.419806	0.3265	0.6735	0.323275	0.0965312
582	0.419969	0.326525	0.673475	0.3231	0.0968688
583	0.420362	0.327225	0.672775	0.323875	0.0964875
584	0.420638	0.327625	0.672375	0.3242	0.0964375
585	0.420744	0.327975	0.672025	0.324425	0.0963187
586	0.420963	0.3284	0.6716	0.3245	0.0964625
587	0.421269	0.328475	0.671525	0.324675	0.0965938
588	0.421063	0.328275	0.671725	0.324375	0.0966875
589	0.421237	0.3282	0.6718	0.32455	0.0966875
590	0.421312	0.328125	0.671875	0.324675	0.0966375
591	0.421413	0.328325	0.671675	0.32495	0.0964625
592	0.421569	0.328475	0.671525	0.325225	0.0963438
593	0.421450	0.3285	0.6715	0.324975	0.096475
594	0.421875	0.328525	0.671475	0.325225	0.09665
595	0.422100	0.328875	0.671125	0.32535	0.09675
596	0.422175	0.329025	0.670975	0.3254	0.096775
597	0.422206	0.328875	0.671125	0.32545	0.0967563
598	0.422362	0.3293	0.6707	0.325675	0.0966875
599	0.422606	0.329075	0.670925	0.325775	0.0968312
600	0.422731	0.329175	0.670825	0.32585	0.0968813
601	0.423031	0.32975	0.67025	0.3263	0.0967313
602	0.423025	0.3299	0.6701	0.32635	0.096675
603	0.422956	0.33	0.67	0.326075	0.0968813
604	0.422888	0.330225	0.669775	0.326125	0.0967625
605	0.423269	0.32995	0.67005	0.326325	0.0969437
606	0.423581	0.330275	0.669725	0.326775	0.0968062
607	0.423563	0.33025	0.66975	0.326675	0.0968875
608	0.423519	0.330175	0.669825	0.32655	0.0969688
609	0.423744	0.330275	0.669725	0.326725	0.0970188
610	0.423794	0.3301	0.6699	0.326775	0.0970188
611	0.423963	0.330325	0.669675	0.326975	0.0969875
612	0.424031	0.33035	0.66965	0.327075	0.0969562
613	0.423969	0.3303	0.6697	0.326875	0.0970938
614	0.424056	0.330525	0.669475	0.326925	0.0971313
615	0.423988	0.33015	0.66985	0.3267	0.0972875
616	0.424081	0.330175	0.669825	0.326675	0.0974063
617	0.424169	0.330175	0.669825	0.326775	0.0973938
618	0.424319	0.3304	0.6696	0.32695	0.0973688
619	0.424306	0.33015	0.66985	0.326775	0.0975313
620	0.424425	0.330125	0.669875	0.32685	0.097575
621	0.424212	0.3301	0.6699	0.326625	0.0975875
622	0.424519	0.3299	0.6701	0.326825	0.0976937
623	0.424613	0.3302	0.6698	0.32715	0.0974625
624	0.424731	0.3304	0.6696	0.3274	0.0973312
625	0.424869	0.33045	0.66955	0.327425	0.0974437
626	0.424831	0.3306	0.6694	0.32745	0.0973813
627	0.424837	0.33045	0.66955	0.3274	0.0974375
628	0.424887	0.33025	0.66975	0.327275	0.0976125
629	0.424894	0.329975	0.670025	0.3272	0.0976937
630	0.425119	0.3303	0.6697	0.3274	0.0977187
631	0.425294	0.33075	0.66925	0.327625	0.0976687
632	0.425563	0.33105	0.66895	0.3278	0.0977625
633	0.425700	0.3315	0.6685	0.328125	0.097575
634	0.425700	0.331575	0.668425	0.328225	0.097475
635	0.425538	0.331275	0.668725	0.327825	0.0977125
636	0.425719	0.33075	0.66925	0.327725	0.0979938
637	0.425869	0.331	0.669	0.328	0.0978688
638	0.426237	0.331775	0.668225	0.328675	0.0975625
639	0.426712	0.332425	0.667575	0.329225	0.0974875
640	0.426850	0.3327	0.6673	0.3294	0.09745
641	0.426931	0.332625	0.667375	0.3292	0.0977313
642	0.427181	0.332725	0.667275	0.329325	0.0978563
643	0.427244	0.3327	0.6673	0.32935	0.0978938
644	0.427188	0.33285	0.66715	0.3292	0.0979875
645	0.427588	0.333225	0.666775	0.329625	0.0979625
646	0.427400	0.3336	0.6664	0.3295	0.0979
647	0.427513	0.333175	0.666825	0.329425	0.0980875
648	0.427431	0.33325	0.66675	0.3294	0.0980313
649	0.427362	0.333	0.667	0.329325	0.0980375
650	0.427569	0.333075	0.666925	0.3297	0.0978688
651	0.427631	0.333125	0.666875	0.329425	0.0982062
652	0.427737	0.333175	0.666825	0.3296	0.0981375
653	0.427825	0.333275	0.666725	0.3297	0.098125
654	0.427844	0.333	0.667	0.32985	0.0979938
655	0.427950	0.3329	0.6671	0.3298	0.09815
656	0.428013	0.332925	0.667075	0.32995	0.0980625
657	0.428287	0.333025	0.666975	0.3302	0.0980875
658	0.428188	0.333425	0.666575	0.33025	0.0979375
659	0.428350	0.333525	0.666475	0.3303	0.09805
660	0.428700	0.333475	0.666525	0.330175	0.098525
661	0.428819	0.33375	0.66625	0.330475	0.0983437
662	0.429206	0.3341	0.6659	0.330975	0.0982313
663	0.429125	0.334375	0.665625	0.3309	0.098225
664	0.429081	0.334325	0.665675	0.330825	0.0982563
665	0.429044	0.3341	0.6659	0.330625	0.0984187
666	0.428969	0.333475	0.666525	0.330275	0.0986937
667	0.429200	0.333425	0.666575	0.330525	0.098675
668	0.429044	0.333425	0.666575	0.330575	0.0984687
669	0.429269	0.334075	0.665925	0.330875	0.0983938
670	0.429475	0.333775	0.666225	0.330925	0.09855
671	0.429625	0.334	0.666	0.331	0.098625
672	0.429563	0.334175	0.665825	0.33105	0.0985125
673	0.429931	0.33435	0.66565	0.331375	0.0985562
674	0.429981	0.334325	0.665675	0.331325	0.0986563
675	0.430081	0.3345	0.6655	0.331475	0.0986063
676	0.429800	0.3341	0.6659	0.330875	0.098925
677	0.429975	0.33415	0.66585	0.3312	0.098775
678	0.429875	0.333925	0.666075	0.33085	0.099025
679	0.429525	0.3337	0.6663	0.330575	0.09895
680	0.429775	0.3335	0.6665	0.330825	0.09895
681	0.429944	0.33365	0.66635	0.331075	0.0988688
682	0.430025	0.333775	0.666225	0.331325	0.0987
683	0.430125	0.334075	0.665925	0.331575	0.09855
684	0.430300	0.334125	0.665875	0.331625	0.098675
685	0.430669	0.334575	0.665425	0.332125	0.0985437
686	0.430650	0.334625	0.665375	0.3321	0.09855
687	0.430294	0.33465	0.66535	0.331775	0.0985188
688	0.430450	0.334175	0.665825	0.331825	0.098625
689	0.430688	0.3344	0.6656	0.3321	0.0985875
690	0.430969	0.3345	0.6655	0.332325	0.0986438
691	0.431206	0.334775	0.665225	0.332725	0.0984813
692	0.431325	0.33495	0.66505	0.3328	0.098525
693	0.431463	0.335325	0.664675	0.332975	0.0984875
694	0.431550	0.335525	0.664475	0.3329	0.09865
695	0.431631	0.335575	0.664425	0.333	0.0986313
696	0.431500	0.33535	0.66465	0.332975	0.098525
697	0.431381	0.335075	0.664925	0.332725	0.0986563
698	0.431431	0.334975	0.665025	0.332675	0.0987563
699	0.431406	0.3348	0.6652	0.332725	0.0986812
700	0.431431	0.334925	0.665075	0.33275	0.0986812
701	0.431519	0.334975	0.665025	0.3327	0.0988187
702	0.431431	0.33495	0.66505	0.332525	0.0989063
703	0.431569	0.33475	0.66525	0.33265	0.0989188
704	0.431600	0.3349	0.6651	0.332475	0.099125
705	0.431513	0.334825	0.665175	0.3323	0.0992125
706	0.431619	0.334725	0.665275	0.332575	0.0990438
707	0.431713	0.334675	0.665325	0.3326	0.0991125
708	0.431950	0.335	0.665	0.333025	0.098925
709	0.431825	0.335175	0.664825	0.33305	0.098775
710	0.431744	0.33475	0.66525	0.332875	0.0988688
711	0.431738	0.3344	0.6656	0.332825	0.0989125
712	0.432081	0.33465	0.66535	0.33305	0.0990313
713	0.432119	0.334775	0.665225	0.3331	0.0990188
714	0.432088	0.334725	0.665275	0.332925	0.0991625
715	0.432319	0.335225	0.664775	0.333375	0.0989437
716	0.432337	0.33525	0.66475	0.3334	0.0989375
717	0.432387	0.3354	0.6646	0.3334	0.0989875
718	0.432275	0.3357	0.6643	0.33335	0.098925
719	0.432594	0.33555	0.66445	0.3334	0.0991937
720	0.432594	0.335875	0.664125	0.333475	0.0991188
721	0.432337	0.3355	0.6645	0.333025	0.0993125
722	0.432025	0.33485	0.66515	0.33275	0.099275
723	0.432319	0.334625	0.665375	0.333	0.0993187
724	0.432550	0.334875	0.665125	0.33345	0.0991
725	0.432431	0.334875	0.665125	0.333375	0.0990562
726	0.432456	0.3347	0.6653	0.33325	0.0992062
727	0.432613	0.3348	0.6652	0.3335	0.0991125
728	0.432619	0.3348	0.6652	0.3335	0.0991188
729	0.432719	0.335	0.665	0.3337	0.0990188
730	0.432944	0.334925	0.665075	0.333825	0.0991188
731	0.432831	0.335225	0.664775	0.333825	0.0990063
732	0.432812	0.335325	0.664675	0.33375	0.0990625
733	0.433206	0.3356	0.6644	0.3342	0.0990063
734	0.433319	0.335925	0.664075	0.334375	0.0989437
735	0.433100	0.33565	0.66435	0.334025	0.099075
736	0.433163	0.335525	0.664475	0.334075	0.0990875
737	0.433437	0.3358	0.6642	0.334375	0.0990625
738	0.433462	0.336025	0.663975	0.33455	0.0989125
739	0.433525	0.336325	0.663675	0.33455	0.098975
740	0.433675	0.336575	0.663425	0.33475	0.098925
741	0.433588	0.3366	0.6634	0.334675	0.0989125
742	0.433781	0.336725	0.663275	0.33495	0.0988312
743	0.433881	0.33675	0.66325	0.33505	0.0988312
744	0.433794	0.336825	0.663175	0.33485	0.0989437
745	0.433881	0.336975	0.663025	0.334825	0.0990562
746	0.434250	0.3374	0.6626	0.3352	0.09905
747	0.434019	0.3374	0.6626	0.335075	0.0989437
748	0.433881	0.337075	0.662925	0.33485	0.0990313
749	0.434138	0.33685	0.66315	0.33495	0.0991875
750	0.433862	0.336475	0.663525	0.33455	0.0993125
751	0.433763	0.336475	0.663525	0.3345	0.0992625
752	0.433563	0.336125	0.663875	0.3342	0.0993625
753	0.433663	0.335975	0.664025	0.3343	0.0993625
754	0.433744	0.3359	0.6641	0.334375	0.0993688
755	0.433937	0.33605	0.66395	0.334675	0.0992625
756	0.434056	0.336375	0.663625	0.33485	0.0992062
757	0.434075	0.336425	0.663575	0.334825	0.09925
758	0.434125	0.33645	0.66355	0.334875	0.09925
759	0.433981	0.336075	0.663925	0.3345	0.0994812
760	0.433981	0.33605	0.66395	0.3344	0.0995812
761	0.434081	0.336275	0.663725	0.3347	0.0993813
762	0.434106	0.336525	0.663475	0.334725	0.0993813
763	0.433988	0.33615	0.66385	0.3345	0.0994875
764	0.434119	0.336225	0.663775	0.33475	0.0993688
765	0.434356	0.336425	0.663575	0.3351	0.0992563
766	0.434425	0.33685	0.66315	0.3352	0.099225
767	0.434638	0.336875	0.663125	0.335225	0.0994125
768	0.434844	0.337375	0.662625	0.33575	0.0990937
769	0.434869	0.337575	0.662425	0.335875	0.0989938
770	0.434925	0.337525	0.662475	0.335875	0.09905
771	0.435244	0.3377	0.6623	0.336175	0.0990687
772	0.435256	0.33795	0.66205	0.33615	0.0991063
773	0.435381	0.33805	0.66195	0.336125	0.0992563
774	0.435400	0.338325	0.661675	0.3363	0.0991
775	0.435238	0.33785	0.66215	0.335775	0.0994625
776	0.435188	0.337625	0.662375	0.335725	0.0994625
777	0.435362	0.3379	0.6621	0.33605	0.0993125
778	0.435569	0.3383	0.6617	0.336325	0.0992438
779	0.435556	0.3384	0.6616	0.33645	0.0991063
780	0.435437	0.338425	0.661575	0.336325	0.0991125
781	0.435444	0.338175	0.661825	0.336225	0.0992187
782	0.435481	0.33795	0.66205	0.336	0.0994812
783	0.435513	0.338225	0.661775	0.3362	0.0993125
784	0.435513	0.33805	0.66195	0.336075	0.0994375
785	0.435769	0.3381	0.6619	0.3364	0.0993688
786	0.435950	0.33865	0.66135	0.336775	0.099175
787	0.435825	0.3384	0.6616	0.33655	0.099275
788	0.435894	0.338525	0.661475	0.336525	0.0993688
789	0.436125	0.3387	0.6613	0.33685	0.099275
790	0.436169	0.3389	0.6611	0.336925	0.0992438
791	0.436456	0.339275	0.660725	0.33735	0.0991063
792	0.436600	0.339625	0.660375	0.3376	0.099
793	0.436475	0.33945	0.66055	0.3373	0.099175
794	0.436456	0.33935	0.66065	0.3371	0.0993562
795	0.436525	0.339225	0.660775	0.337225	0.0993
796	0.436794	0.33965	0.66035	0.337625	0.0991688
797	0.436806	0.339775	0.660225	0.33765	0.0991563
798	0.436887	0.34005	0.65995	0.337625	0.0992625
799	0.437238	0.340275	0.659725	0.337975	0.0992625
800	0.437356	0.34045	0.65955	0.338125	0.0992312
801	0.437200	0.340575	0.659425	0.33795	0.09925
802	0.437325	0.34055	0.65945	0.338025	0.0993
803	0.437538	0.340675	0.659325	0.338225	0.0993125
804	0.437525	0.340725	0.659275	0.338075	0.09945
805	0.437769	0.340925	0.659075	0.338425	0.0993437
806	0.437831	0.34125	0.65875	0.338375	0.0994562
807	0.438006	0.340925	0.659075	0.3383	0.0997062
808	0.438094	0.341125	0.658875	0.3388	0.0992938
809	0.437987	0.34125	0.65875	0.338725	0.0992625
810	0.437969	0.3413	0.6587	0.338575	0.0993938
811	0.438113	0.341375	0.658625	0.3387	0.0994125
812	0.438088	0.341225	0.658775	0.338625	0.0994625
813	0.438075	0.340825	0.659175	0.33845	0.099625
814	0.438456	0.341	0.659	0.3388	0.0996563
815	0.438513	0.341275	0.658725	0.33895	0.0995625
816	0.438656	0.341375	0.658625	0.33905	0.0996062
817	0.438656	0.341675	0.658325	0.339175	0.0994812
818	0.438837	0.341725	0.658275	0.339275	0.0995625
819	0.439013	0.34205	0.65795	0.339625	0.0993875
820	0.439163	0.34215	0.65785	0.3397	0.0994625
821	0.439344	0.34235	0.65765	0.3399	0.0994437
822	0.439181	0.342325	0.657675	0.339725	0.0994562
823	0.439244	0.342275	0.657725	0.339775	0.0994687
824	0.439481	0.3428	0.6572	0.34015	0.0993312
825	0.439638	0.343125	0.656875	0.340275	0.0993625
826	0.439931	0.34315	0.65685	0.34045	0.0994812
827	0.440319	0.343625	0.656375	0.340775	0.0995438
828	0.440450	0.343625	0.656375	0.3408	0.09965
829	0.440619	0.3441	0.6559	0.341075	0.0995438
830	0.440538	0.34455	0.65545	0.34115	0.0993875
831	0.440631	0.34425	0.65575	0.340925	0.0997062
832	0.440644	0.3442	0.6558	0.34115	0.0994938
833	0.440625	0.344125	0.655875	0.3411	0.099525
834	0.440663	0.343925	0.656075	0.341025	0.0996375
835	0.440475	0.34335	0.65665	0.3403	0.100175
836	0.440638	0.34345	0.65655	0.340475	0.100163
837	0.440688	0.3433	0.6567	0.3406	0.100088
838	0.440806	0.343525	0.656475	0.3408	0.100006
839	0.440906	0.34385	0.65615	0.341175	0.0997312
840	0.440694	0.343525	0.656475	0.340775	0.0999188
841	0.440575	0.343125	0.656875	0.340525	0.10005
842	0.440937	0.343075	0.656925	0.34085	0.100088
843	0.441056	0.343425	0.656575	0.341275	0.0997813
844	0.441263	0.343525	0.656475	0.3415	0.0997625
845	0.441131	0.3441	0.6559	0.341675	0.0994562
846	0.441100	0.343525	0.656475	0.341225	0.099875
847	0.441106	0.343575	0.656425	0.3413	0.0998062
848	0.441425	0.3436	0.6564	0.34155	0.099875
849	0.441325	0.343725	0.656275	0.34145	0.099875
850	0.441181	0.34345	0.65655	0.341275	0.0999063
851	0.441550	0.343625	0.656375	0.341675	0.099875
852	0.441731	0.34395	0.65605	0.341975	0.0997563
853	0.441756	0.344	0.656	0.342025	0.0997312
854	0.441750	0.3439	0.6561	0.34195	0.0998
855	0.441837	0.343825	0.656175	0.342075	0.0997625
856	0.441825	0.343675	0.656325	0.341925	0.0999
857	0.441900	0.343825	0.656175	0.34215	0.09975
858	0.441969	0.344075	0.655925	0.3423	0.0996688
859	0.442012	0.3441	0.6559	0.3423	0.0997125
860	0.442119	0.34415	0.65585	0.342375	0.0997438
861	0.442281	0.344325	0.655675	0.3426	0.0996812
862	0.442156	0.344275	0.655725	0.342325	0.0998312
863	0.442356	0.3443	0.6557	0.34235	0.100006
864	0.442194	0.34445	0.65555	0.342325	0.0998688
865	0.442250	0.34405	0.65595	0.3423	0.09995
866	0.442394	0.343975	0.656025	0.342375	0.100019
867	0.442506	0.344	0.656	0.342575	0.0999312
868	0.442625	0.34405	0.65595	0.34265	0.099975
869	0.442713	0.3442	0.6558	0.342725	0.0999875
870	0.442694	0.344375	0.655625	0.34285	0.0998437
871	0.442775	0.34455	0.65545	0.34295	0.099825
872	0.442919	0.344725	0.655275	0.343075	0.0998437
873	0.443031	0.344625	0.655375	0.343125	0.0999063
874	0.443150	0.34485	0.65515	0.343225	0.099925
875	0.443088	0.34475	0.65525	0.343175	0.0999125
876	0.443075	0.3446	0.6554	0.342975	0.1001
877	0.442962	0.34445	0.65555	0.34285	0.100112
878	0.443081	0.344475	0.655525	0.34305	0.100031
879	0.443219	0.34465	0.65535	0.34335	0.0998688
880	0.443181	0.34485	0.65515	0.34335	0.0998312
881	0.443200	0.344725	0.655275	0.3434	0.0998
882	0.443231	0.34465	0.65535	0.34335	0.0998813
883	0.443181	0.344475	0.655525	0.343175	0.100006
884	0.443362	0.344625	0.655375	0.343325	0.100038
885	0.443313	0.34475	0.65525	0.343325	0.0999875
886	0.443300	0.3446	0.6554	0.343225	0.100075
887	0.443356	0.3444	0.6556	0.34325	0.100106
888	0.443319	0.344625	0.655375	0.34335	0.0999687
889	0.443450	0.344525	0.655475	0.34335	0.1001
890	0.443569	0.34455	0.65545	0.343575	0.0999938
891	0.443781	0.344925	0.655075	0.34385	0.0999312
892	0.443738	0.344925	0.655075	0.34375	0.0999875
893	0.444113	0.345175	0.654825	0.344075	0.100038
894	0.444094	0.345475	0.654525	0.3441	0.0999938
895	0.444163	0.3458	0.6542	0.34425	0.0999125
896	0.443825	0.345625	0.654375	0.343775	0.10005
897	0.443962	0.3452	0.6548	0.343725	0.100237
898	0.443894	0.34505	0.65495	0.343625	0.100269
899	0.443975	0.345025	0.654975	0.343775	0.1002
900	0.443919	0.345	0.655	0.3438	0.100119
901	0.444081	0.34495	0.65505	0.343925	0.100156
902	0.444069	0.345175	0.654825	0.343975	0.100094
903	0.444063	0.34505	0.65495	0.3439	0.100163
904	0.444144	0.3451	0.6549	0.343975	0.100169
905	0.444275	0.3452	0.6548	0.344125	0.10015
906	0.444381	0.345325	0.654675	0.3443	0.100081
907	0.444481	0.345625	0.654375	0.344475	0.100006
908	0.444594	0.345825	0.654175	0.3446	0.0999938
909	0.444669	0.34575	0.65425	0.3446	0.100069
910	0.444750	0.345725	0.654275	0.344575	0.100175
911	0.444769	0.3459	0.6541	0.3447	0.100069
912	0.444844	0.346075	0.653925	0.344875	0.0999687
913	0.444881	0.3462	0.6538	0.3449	0.0999812
914	0.445081	0.346475	0.653525	0.34515	0.0999312
915	0.445019	0.34635	0.65365	0.345025	0.0999938
916	0.445169	0.34625	0.65375	0.34515	0.100019
917	0.445031	0.3464	0.6536	0.345025	0.100006
918	0.445019	0.34645	0.65355	0.344975	0.100044
919	0.445012	0.34635	0.65365	0.344925	0.100088
920	0.444981	0.346	0.654	0.34475	0.100231
921	0.444931	0.345925	0.654075	0.34465	0.100281
922	0.444987	0.34585	0.65415	0.344675	0.100313
923	0.444975	0.345725	0.654275	0.344725	0.10025
924	0.444975	0.345775	0.654225	0.3448	0.100175
925	0.445056	0.34585	0.65415	0.3449	0.100156
926	0.444981	0.345725	0.654275	0.3448	0.100181
927	0.445075	0.345775	0.654225	0.3449	0.100175
928	0.445194	0.345825	0.654175	0.3451	0.100094
929	0.445031	0.34575	0.65425	0.344875	0.100156
930	0.444931	0.345675	0.654325	0.344675	0.100256
931	0.445031	0.345675	0.654325	0.344775	0.100256
932	0.445069	0.345725	0.654275	0.34485	0.100219
933	0.445194	0.34585	0.65415	0.345025	0.100169
934	0.445138	0.345975	0.654025	0.344975	0.100163
935	0.445063	0.345825	0.654175	0.3449	0.100163
936	0.445250	0.3458	0.6542	0.345025	0.100225
937	0.445256	0.34575	0.65425	0.345075	0.100181
938	0.445331	0.345975	0.654025	0.345275	0.100056
939	0.445456	0.346175	0.653825	0.345475	0.0999812
940	0.445512	0.346325	0.653675	0.345525	0.0999875
941	0.445462	0.346325	0.653675	0.3455	0.0999625
942	0.445713	0.34655	0.65345	0.345675	0.100038
943	0.445638	0.34635	0.65365	0.345525	0.100112
944	0.445688	0.34655	0.65345	0.345675	0.100013
945	0.445644	0.34645	0.65355	0.3455	0.100144
946	0.445594	0.3465	0.6535	0.345425	0.100169
947	0.445606	0.34645	0.65355	0.345475	0.100131
948	0.445606	0.346225	0.653775	0.345475	0.100131
949	0.445619	0.34615	0.65385	0.345475	0.100144
950	0.445638	0.346175	0.653825	0.345575	0.100063
951	0.445713	0.34655	0.65345	0.34575	0.0999625
952	0.445869	0.346675	0.653325	0.3458	0.100069
953	0.445962	0.346875	0.653125	0.345875	0.100088
954	0.445719	0.34665	0.65335	0.345625	0.100094
955	0.445744	0.346475	0.653525	0.3456	0.100144
956	0.445806	0.34635	0.65365	0.345725	0.100081
957	0.445894	0.3465	0.6535	0.345825	0.100069
958	0.446012	0.34675	0.65325	0.345975	0.100038
959	0.446156	0.347025	0.652975	0.3461	0.100056
960	0.446100	0.346875	0.653125	0.345925	0.100175
961	0.446175	0.34685	0.65315	0.345925	0.10025
962	0.446206	0.3469	0.6531	0.346	0.100206
963	0.445962	0.346875	0.653125	0.345675	0.100288
964	0.446150	0.347	0.653	0.345825	0.100325
965	0.446175	0.347	0.653	0.34575	0.100425
966	0.446238	0.346875	0.653125	0.3458	0.100438
967	0.446350	0.347225	0.652775	0.346175	0.100175
968	0.446300	0.3471	0.6529	0.346	0.1003
969	0.446200	0.3471	0.6529	0.3459	0.1003
970	0.446331	0.3472	0.6528	0.346025	0.100306
971	0.446281	0.347075	0.652925	0.345975	0.100306
972	0.446250	0.346875	0.653125	0.3459	0.10035
973	0.446175	0.3467	0.6533	0.3458	0.100375
974	0.446319	0.34665	0.65335	0.3459	0.100419
975	0.446375	0.346975	0.653025	0.3461	0.100275
976	0.446200	0.346775	0.653225	0.34595	0.10025
977	0.446163	0.346625	0.653375	0.3459	0.100263
978	0.446300	0.34665	0.65335	0.346075	0.100225
979	0.446338	0.3468	0.6532	0.3461	0.100237
980	0.446569	0.347	0.653	0.34635	0.100219
981	0.446625	0.347325	0.652675	0.346425	0.1002
982	0.446425	0.347225	0.652775	0.346275	0.10015
983	0.446475	0.347025	0.652975	0.346275	0.1002
984	0.446562	0.34685	0.65315	0.34625	0.100313
985	0.446475	0.346875	0.653125	0.346225	0.10025
986	0.446456	0.34695	0.65305	0.3462	0.100256
987	0.446506	0.347225	0.652775	0.3463	0.100206
988	0.446738	0.34735	0.65265	0.34655	0.100188
989	0.446669	0.347325	0.652675	0.34645	0.100219
990	0.446781	0.347475	0.652525	0.3466	0.100181
991	0.446800	0.3476	0.6524	0.3466	0.1002
992	0.446725	0.3476	0.6524	0.346525	0.1002
993	0.446788	0.347625	0.652375	0.34665	0.100138
994	0.446794	0.347475	0.652525	0.346525	0.100269
995	0.446713	0.3475	0.6525	0.346425	0.100288
996	0.446669	0.347325	0.652675	0.346325	0.100344
997	0.446669	0.3472	0.6528	0.3463	0.100369
998	0.446681	0.347	0.653	0.34615	0.100531
999	0.446744	0.347175	0.652825	0.34635	0.100394
1000	0.446769	0.3471	0.6529	0.346325	0.100444
1001	0.446962	0.347225	0.652775	0.346475	0.100487
1002	0.447019	0.3475	0.6525	0.346675	0.100344
1003	0.447000	0.34755	0.65245	0.346625	0.100375
1004	0.447037	0.347575	0.652425	0.3466	0.100438
1005	0.446894	0.347425	0.652575	0.346475	0.100419
1006	0.446869	0.347275	0.652725	0.346475	0.100394
1007	0.446763	0.34715	0.65285	0.34625	0.100513
1008	0.446694	0.346925	0.653075	0.3462	0.100494
1009	0.446706	0.346925	0.653075	0.34625	0.100456
1010	0.446806	0.34705	0.65295	0.34635	0.100456
1011	0.446825	0.347075	0.652925	0.34645	0.100375
1012	0.446975	0.347175	0.652825	0.34655	0.100425
1013	0.447000	0.347425	0.652575	0.34665	0.10035
1014	0.446956	0.34735	0.65265	0.346575	0.100381
1015	0.447069	0.347475	0.652525	0.3466	0.100469
1016	0.447037	0.3476	0.6524	0.34665	0.100388
1017	0.447150	0.347775	0.652225	0.346825	0.100325
1018	0.447294	0.347775	0.652225	0.347025	0.100269
1019	0.447319	0.348	0.652	0.3471	0.100219
1020	0.447419	0.348125	0.651875	0.34725	0.100169
1021	0.447450	0.348125	0.651875	0.34715	0.1003
1022	0.447306	0.3482	0.6518	0.347075	0.100231
1023	0.447319	0.347925	0.652075	0.34695	0.100369
1024	0.447462	0.34795	0.65205	0.347025	0.100438
1025	0.447600	0.34815	0.65185	0.34715	0.10045
1026	0.447594	0.348275	0.651725	0.347225	0.100369
1027	0.447663	0.3485	0.6515	0.347375	0.100288
1028	0.447706	0.34875	0.65125	0.347425	0.100281
1029	0.447700	0.34885	0.65115	0.3474	0.1003
1030	0.447619	0.348575	0.651425	0.347225	0.100394
1031	0.447625	0.348575	0.651425	0.3473	0.100325
1032	0.447800	0.34855	0.65145	0.347475	0.100325
1033	0.447800	0.3487	0.6513	0.34755	0.10025
1034	0.447844	0.348925	0.651075	0.34765	0.100194
1035	0.447994	0.348875	0.651125	0.347775	0.100219
1036	0.448138	0.34915	0.65085	0.347925	0.100213
1037	0.448375	0.349275	0.650725	0.3481	0.100275
1038	0.448338	0.349275	0.650725	0.347925	0.100413
1039	0.448294	0.349425	0.650575	0.347925	0.100369
1040	0.448250	0.3493	0.6507	0.347875	0.100375
1041	0.448219	0.349175	0.650825	0.3478	0.100419
1042	0.448363	0.349075	0.650925	0.34785	0.100513
1043	0.448338	0.349225	0.650775	0.347975	0.100362
1044	0.448200	0.349125	0.650875	0.3478	0.1004
1045	0.448144	0.3487	0.6513	0.3477	0.100444
1046	0.448275	0.3487	0.6513	0.34785	0.100425
1047	0.448331	0.34895	0.65105	0.348	0.100331
1048	0.448263	0.348975	0.651025	0.34785	0.100413
1049	0.448450	0.349	0.651	0.347925	0.100525
1050	0.448431	0.349225	0.650775	0.34815	0.100281
1051	0.448406	0.34925	0.65075	0.3481	0.100306
1052	0.448531	0.3493	0.6507	0.3481	0.100431
1053	0.448494	0.3493	0.6507	0.3481	0.100394
1054	0.448581	0.349275	0.650725	0.34815	0.100431
1055	0.448606	0.349225	0.650775	0.34815	0.100456
1056	0.448619	0.349175	0.650825	0.34805	0.100569
1057	0.448713	0.3491	0.6509	0.34805	0.100663
1058	0.448556	0.348975	0.651025	0.348	0.100556
1059	0.448456	0.3487	0.6513	0.3478	0.100656
1060	0.448594	0.3488	0.6512	0.348	0.100594
1061	0.448681	0.349025	0.650975	0.3482	0.100481
1062	0.448725	0.3491	0.6509	0.3483	0.100425
1063	0.448850	0.3492	0.6508	0.348375	0.100475
1064	0.448925	0.3494	0.6506	0.348475	0.10045
1065	0.449019	0.349725	0.650275	0.348625	0.100394
1066	0.448925	0.349525	0.650475	0.348275	0.10065
1067	0.448906	0.3495	0.6505	0.348175	0.100731
1068	0.449062	0.34965	0.65035	0.34845	0.100612
1069	0.449175	0.3501	0.6499	0.348675	0.1005
1070	0.449206	0.350325	0.649675	0.34875	0.100456
1071	0.449350	0.35035	0.64965	0.34885	0.1005
1072	0.449425	0.35035	0.64965	0.3489	0.100525
1073	0.449444	0.35035	0.64965	0.348925	0.100519
1074	0.449331	0.3503	0.6497	0.34875	0.100581
1075	0.449250	0.35005	0.64995	0.348625	0.100625
1076	0.449356	0.350025	0.649975	0.348625	0.100731
1077	0.449519	0.350075	0.649925	0.34885	0.100669
1078	0.449631	0.350175	0.649825	0.349	0.100631
1079	0.449625	0.350125	0.649875	0.3491	0.100525
1080	0.449550	0.350075	0.649925	0.349	0.10055
1081	0.449487	0.34995	0.65005	0.348825	0.100663
1082	0.449625	0.349925	0.650075	0.348925	0.1007
1083	0.449594	0.349925	0.650075	0.3488	0.100794
1084	0.449688	0.349975	0.650025	0.3488	0.100888
1085	0.449650	0.350075	0.649925	0.348875	0.100775
1086	0.449769	0.35005	0.64995	0.34895	0.100819
1087	0.449763	0.349925	0.650075	0.349	0.100763
1088	0.449875	0.34995	0.65005	0.349075	0.1008
1089	0.450144	0.350325	0.649675	0.349475	0.100669
1090	0.450175	0.350825	0.649175	0.3496	0.100575
1091	0.450294	0.35085	0.64915	0.3496	0.100694
1092	0.450269	0.3509	0.6491	0.3496	0.100669
1093	0.450306	0.350725	0.649275	0.3495	0.100806
1094	0.450250	0.350825	0.649175	0.34945	0.1008
1095	0.450281	0.3506	0.6494	0.34935	0.100931
1096	0.450213	0.350675	0.649325	0.34945	0.100763
1097	0.450119	0.350275	0.649725	0.349225	0.100894
1098	0.450344	0.35035	0.64965	0.349475	0.100869
1099	0.450475	0.350575	0.649425	0.3497	0.100775
1100	0.450519	0.350875	0.649125	0.349775	0.100744
1101	0.450600	0.350925	0.649075	0.349875	0.100725
1102	0.450688	0.351125	0.648875	0.349925	0.100763
1103	0.450794	0.351375	0.648625	0.3501	0.100694
1104	0.450831	0.35155	0.64845	0.350225	0.100606
1105	0.450888	0.351625	0.648375	0.350175	0.100713
1106	0.450850	0.351525	0.648475	0.3501	0.10075
1107	0.450756	0.35135	0.64865	0.349925	0.100831
1108	0.450844	0.3514	0.6486	0.350075	0.100769
1109	0.450981	0.351425	0.648575	0.350175	0.100806
1110	0.450931	0.35145	0.64855	0.3501	0.100831
1111	0.451081	0.3516	0.6484	0.3503	0.100781
1112	0.451006	0.3517	0.6483	0.350175	0.100831
1113	0.451019	0.351425	0.648575	0.3501	0.100919
1114	0.451069	0.35145	0.64855	0.350175	0.100894
1115	0.451175	0.3514	0.6486	0.350325	0.10085
1116	0.451050	0.351425	0.648575	0.3502	0.10085
1117	0.450987	0.3515	0.6485	0.3502	0.100788
1118	0.451100	0.3513	0.6487	0.350225	0.100875
1119	0.451106	0.3512	0.6488	0.35015	0.100956
1120	0.451125	0.351325	0.648675	0.3503	0.100825
1121	0.451231	0.35175	0.64825	0.350575	0.100656
1122	0.451313	0.3515	0.6485	0.3505	0.100813
1123	0.451244	0.351675	0.648325	0.35035	0.100894
1124	0.451225	0.351625	0.648375	0.350425	0.1008
1125	0.451350	0.351625	0.648375	0.3504	0.10095
1126	0.451381	0.351825	0.648175	0.350425	0.100956
1127	0.451431	0.351875	0.648125	0.350475	0.100956
1128	0.451381	0.351775	0.648225	0.350425	0.100956
1129	0.451475	0.351725	0.648275	0.35045	0.101025
1130	0.451663	0.352125	0.647875	0.35075	0.100913
1131	0.451544	0.352125	0.647875	0.3507	0.100844
1132	0.451750	0.35215	0.64785	0.35085	0.1009
1133	0.451700	0.35225	0.64775	0.35085	0.10085
1134	0.451631	0.352225	0.647775	0.350775	0.100856
1135	0.451656	0.352	0.648	0.350775	0.100881
1136	0.451838	0.3522	0.6478	0.351025	0.100813
1137	0.451894	0.352175	0.647825	0.351075	0.100819
1138	0.451975	0.352425	0.647575	0.351175	0.1008
1139	0.452075	0.3524	0.6476	0.351175	0.1009
1140	0.451987	0.3527	0.6473	0.351125	0.100862
1141	0.452119	0.35255	0.64745	0.351125	0.100994
1142	0.452069	0.352475	0.647525	0.351075	0.100994
1143	0.451981	0.352225	0.647775	0.35095	0.101031
1144	0.451906	0.352125	0.647875	0.35085	0.101056
1145	0.451919	0.352	0.648	0.350775	0.101144
1146	0.451875	0.351925	0.648075	0.350725	0.10115
1147	0.452019	0.3519	0.6481	0.350925	0.101094
1148	0.451956	0.351975	0.648025	0.350825	0.101131
1149	0.452069	0.352	0.648	0.3509	0.101169
1150	0.452025	0.351825	0.648175	0.35075	0.101275
1151	0.452087	0.35205	0.64795	0.350975	0.101112
1152	0.452263	0.352275	0.647725	0.3512	0.101063
1153	0.452081	0.3521	0.6479	0.3508	0.101281
1154	0.452150	0.352	0.648	0.3508	0.10135
1155	0.452244	0.352275	0.647725	0.35115	0.101094
1156	0.452144	0.352075	0.647925	0.35095	0.101194
1157	0.452087	0.352025	0.647975	0.35085	0.101237
1158	0.452075	0.351875	0.648125	0.350825	0.10125
1159	0.452256	0.351775	0.648225	0.351075	0.101181
1160	0.452131	0.351675	0.648325	0.350875	0.101256
1161	0.452188	0.351675	0.648325	0.351025	0.101163
1162	0.452156	0.351675	0.648325	0.351025	0.101131
1163	0.452313	0.35175	0.64825	0.3512	0.101112
1164	0.452294	0.351775	0.648225	0.351225	0.101069
1165	0.452300	0.3518	0.6482	0.351225	0.101075
1166	0.452363	0.35185	0.64815	0.351325	0.101038
1167	0.452406	0.35185	0.64815	0.351375	0.101031
1168	0.452394	0.35185	0.64815	0.3513	0.101094
1169	0.452512	0.352125	0.647875	0.351475	0.101038
1170	0.452487	0.352125	0.647875	0.351475	0.101013
1171	0.452462	0.35205	0.64795	0.35135	0.101112
1172	0.452481	0.35205	0.64795	0.351375	0.101106
1173	0.452575	0.35215	0.64785	0.3515	0.101075
1174	0.452631	0.352275	0.647725	0.351625	0.101006
1175	0.452544	0.352175	0.647825	0.35145	0.101094
1176	0.452656	0.3522	0.6478	0.351575	0.101081
1177	0.452800	0.352225	0.647775	0.3517	0.1011
1178	0.452906	0.352575	0.647425	0.3519	0.101006
1179	0.452956	0.352675	0.647325	0.3519	0.101056
1180	0.453131	0.35275	0.64725	0.352125	0.101006
1181	0.453244	0.35295	0.64705	0.3523	0.100944
1182	0.453313	0.3532	0.6468	0.352375	0.100938
1183	0.453356	0.353375	0.646625	0.352375	0.100981
1184	0.453331	0.3534	0.6466	0.352375	0.100956
1185	0.453375	0.3534	0.6466	0.35245	0.100925
1186	0.453406	0.3534	0.6466	0.35245	0.100956
1187	0.453344	0.3533	0.6467	0.3524	0.100944
1188	0.453306	0.353175	0.646825	0.35235	0.100956
1189	0.453325	0.353175	0.646825	0.35235	0.100975
1190	0.453375	0.353225	0.646775	0.352425	0.10095
1191	0.453462	0.35315	0.64685	0.3525	0.100963
1192	0.453506	0.353425	0.646575	0.3526	0.100906
1193	0.453594	0.353525	0.646475	0.352575	0.101019
1194	0.453675	0.35365	0.64635	0.3526	0.101075
1195	0.453756	0.353625	0.646375	0.352575	0.101181
1196	0.453681	0.3537	0.6463	0.352525	0.101156
1197	0.453531	0.35355	0.64645	0.352275	0.101256
1198	0.453663	0.3535	0.6465	0.352375	0.101288
1199	0.453706	0.35335	0.64665	0.35245	0.101256
1200	0.453644	0.353475	0.646525	0.352525	0.101119
1201	0.453719	0.35345	0.64655	0.352525	0.101194
1202	0.453700	0.3535	0.6465	0.3525	0.1012
1203	0.453806	0.3535	0.6465	0.3526	0.101206
1204	0.453919	0.353575	0.646425	0.352725	0.101194
1205	0.453900	0.353475	0.646525	0.35265	0.10125
1206	0.453769	0.3535	0.6465	0.35255	0.101219
1207	0.453756	0.353525	0.646475	0.352625	0.101131
1208	0.453838	0.3535	0.6465	0.35265	0.101188
1209	0.453719	0.35335	0.64665	0.3525	0.101219
1210	0.453700	0.35335	0.64665	0.35255	0.10115
1211	0.453638	0.353025	0.646975	0.3524	0.101237
1212	0.453612	0.352825	0.647175	0.352325	0.101288
1213	0.453594	0.352825	0.647175	0.352275	0.101319
1214	0.453537	0.3527	0.6473	0.35225	0.101288
1215	0.453638	0.3528	0.6472	0.352375	0.101263
1216	0.453688	0.352925	0.647075	0.352425	0.101263
1217	0.453731	0.35295	0.64705	0.35245	0.101281
1218	0.453663	0.353	0.647	0.35245	0.101213
1219	0.453719	0.352925	0.647075	0.352475	0.101244
1220	0.453763	0.353025	0.646975	0.352525	0.101237
1221	0.453813	0.3531	0.6469	0.3526	0.101213
1222	0.453856	0.35325	0.64675	0.35265	0.101206
1223	0.453900	0.353425	0.646575	0.35265	0.10125
1224	0.453888	0.353475	0.646525	0.352725	0.101163
1225	0.453831	0.353225	0.646775	0.3525	0.101331
1226	0.453819	0.35305	0.64695	0.3524	0.101419
1227	0.453863	0.352925	0.647075	0.35245	0.101413
1228	0.453775	0.3529	0.6471	0.3524	0.101375
1229	0.453806	0.3529	0.6471	0.35245	0.101356
1230	0.453863	0.353025	0.646975	0.352525	0.101338
1231	0.453819	0.3529	0.6471	0.352425	0.101394
1232	0.453825	0.35285	0.64715	0.352375	0.10145
1233	0.453775	0.352925	0.647075	0.35245	0.101325
1234	0.453713	0.352675	0.647325	0.352325	0.101388
1235	0.453781	0.352725	0.647275	0.352425	0.101356
1236	0.453781	0.352775	0.647225	0.35255	0.101231
1237	0.453781	0.352875	0.647125	0.352625	0.101156
1238	0.453763	0.3529	0.6471	0.3526	0.101163
1239	0.453731	0.352825	0.647175	0.352525	0.101206
1240	0.453794	0.3528	0.6472	0.3526	0.101194
1241	0.453813	0.3528	0.6472	0.352575	0.101237
1242	0.453869	0.3528	0.6472	0.352675	0.101194
1243	0.453888	0.3529	0.6471	0.352725	0.101163
1244	0.453881	0.352925	0.647075	0.3527	0.101181
1245	0.453900	0.352975	0.647025	0.352725	0.101175
1246	0.453894	0.352925	0.647075	0.352675	0.101219
1247	0.453906	0.353	0.647	0.3527	0.101206
1248	0.453981	0.35295	0.64705	0.35275	0.101231
1249	0.453944	0.353025	0.646975	0.35275	0.101194
1250	0.453987	0.353075	0.646925	0.35275	0.101237
1251	0.453919	0.353025	0.646975	0.352675	0.101244
1252	0.453975	0.35305	0.64695	0.35275	0.101225
1253	0.453975	0.352975	0.647025	0.352725	0.10125
1254	0.453944	0.352975	0.647025	0.352725	0.101219
1255	0.453937	0.352925	0.647075	0.352725	0.101213
1256	0.453925	0.352875	0.647125	0.3527	0.101225
1257	0.453925	0.35285	0.64715	0.3527	0.101225
1258	0.453925	0.352825	0.647175	0.3527	0.101225
1259	0.453925	0.352825	0.647175	0.3527	0.101225
1260	0.453919	0.352825	0.647175	0.3527	0.101219
1261	0.453925	0.3528	0.6472	0.3527	0.101225
1262	0.453925	0.3528	0.6472	0.3527	0.101225
1263	0.453925	0.3528	0.6472	0.3527	0.101225
1264	0.453950	0.3528	0.6472	0.352725	0.101225
1265	0.453950	0.352825	0.647175	0.352725	0.101225
1266	0.453975	0.352825	0.647175	0.35275	0.101225
1267	0.453950	0.352825	0.647175	0.352725	0.101225
1268	0.453925	0.352775	0.647225	0.3527	0.101225
1269	0.453956	0.352775	0.647225	0.352725	0.101231
1270	0.454012	0.352875	0.647125	0.352775	0.101237
1271	0.454006	0.352975	0.647025	0.3528	0.101206
1272	0.453937	0.352925	0.647075	0.3527	0.101237
1273	0.453925	0.35285	0.64715	0.35265	0.101275
1274	0.453894	0.3528	0.6472	0.35265	0.101244
1275	0.453900	0.352825	0.647175	0.35265	0.10125
1276	0.453888	0.35275	0.64725	0.352625	0.101263
1277	0.453888	0.352725	0.647275	0.352625	0.101263
1278	0.453900	0.3527	0.6473	0.352625	0.101275
1279	0.453900	0.352725	0.647275	0.35265	0.10125
1280	0.453906	0.352725	0.647275	0.35265	0.101256
1281	0.453906	0.352725	0.647275	0.35265	0.101256
1282	0.453906	0.352725	0.647275	0.35265	0.101256
1283	0.453944	0.3527	0.6473	0.352675	0.101269
1284	0.453944	0.352725	0.647275	0.3527	0.101244
1285	0.453931	0.3527	0.6473	0.35265	0.101281
1286	0.453944	0.352825	0.647175	0.352725	0.101219
1287	0.453950	0.3528	0.6472	0.3527	0.10125
1288	0.453975	0.35285	0.64715	0.352725	0.10125
1289	0.453994	0.3529	0.6471	0.35275	0.101244
1290	0.453956	0.352825	0.647175	0.3527	0.101256
1291	0.453956	0.352775	0.647225	0.3527	0.101256
1292	0.453981	0.352775	0.647225	0.352725	0.101256
1293	0.454050	0.35285	0.64715	0.3528	0.10125
1294	0.454100	0.352925	0.647075	0.35285	0.10125
1295	0.454037	0.35295	0.64705	0.352775	0.101263
1296	0.454012	0.3529	0.6471	0.352725	0.101288
1297	0.454094	0.3529	0.6471	0.352825	0.101269
1298	0.454075	0.3529	0.6471	0.3528	0.101275
1299	0.454125	0.353025	0.646975	0.352875	0.10125
1300	0.454125	0.35305	0.64695	0.352875	0.10125
1301	0.454144	0.35305	0.64695	0.3529	0.101244
1302	0.454231	0.35315	0.64685	0.353	0.101231
1303	0.454206	0.353125	0.646875	0.35295	0.101256
1304	0.454281	0.353275	0.646725	0.353075	0.101206
1305	0.454200	0.353275	0.646725	0.35295	0.10125
1306	0.454181	0.353175	0.646825	0.352925	0.101256
1307	0.454156	0.353125	0.646875	0.3529	0.101256
1308	0.454219	0.3531	0.6469	0.352975	0.101244
1309	0.454175	0.353125	0.646875	0.35295	0.101225
1310	0.454194	0.353125	0.646875	0.352975	0.101219
1311	0.454238	0.35315	0.64685	0.353025	0.101213
1312	0.454250	0.35325	0.64675	0.35305	0.1012
1313	0.454250	0.353225	0.646775	0.35305	0.1012
1314	0.454300	0.3532	0.6468	0.353075	0.101225
1315	0.454325	0.3532	0.6468	0.353075	0.10125
1316	0.454356	0.35325	0.64675	0.353125	0.101231
1317	0.454400	0.3534	0.6466	0.353175	0.101225
1318	0.454331	0.35335	0.64665	0.353075	0.101256
1319	0.454338	0.3533	0.6467	0.353025	0.101313
1320	0.454225	0.353175	0.646825	0.352825	0.1014
1321	0.454200	0.353175	0.646825	0.35285	0.10135
1322	0.454213	0.35305	0.64695	0.35285	0.101362
1323	0.454269	0.35315	0.64685	0.35295	0.101319
1324	0.454219	0.35305	0.64695	0.352875	0.101344
1325	0.454263	0.35305	0.64695	0.3529	0.101362
1326	0.454269	0.353125	0.646875	0.35295	0.101319
1327	0.454250	0.353225	0.646775	0.353	0.10125
1328	0.454188	0.35315	0.64685	0.352875	0.101313
1329	0.454238	0.3532	0.6468	0.35295	0.101288
1330	0.454181	0.353075	0.646925	0.352875	0.101306
1331	0.454213	0.3531	0.6469	0.3529	0.101313
1332	0.454206	0.353125	0.646875	0.352925	0.101281
1333	0.454219	0.3531	0.6469	0.352925	0.101294
1334	0.454206	0.3531	0.6469	0.3529	0.101306
1335	0.454231	0.35315	0.64685	0.35295	0.101281
1336	0.454156	0.353075	0.646925	0.352875	0.101281
1337	0.454231	0.35295	0.64705	0.352875	0.101356
1338	0.454269	0.35305	0.64695	0.352975	0.101294
1339	0.454294	0.35315	0.64685	0.352975	0.101319
1340	0.454306	0.35315	0.64685	0.353	0.101306
1341	0.454281	0.353125	0.646875	0.35295	0.101331
1342	0.454256	0.35315	0.64685	0.352975	0.101281
1343	0.454319	0.35315	0.64685	0.353025	0.101294
1344	0.454231	0.353175	0.646825	0.35295	0.101281
1345	0.454281	0.353075	0.646925	0.35295	0.101331
1346	0.454313	0.3532	0.6468	0.353	0.101313
1347	0.454356	0.35325	0.64675	0.35305	0.101306
1348	0.454413	0.35335	0.64665	0.3531	0.101313
1349	0.454475	0.353375	0.646625	0.353175	0.1013
1350	0.454450	0.3534	0.6466	0.353175	0.101275
1351	0.454394	0.35335	0.64665	0.353075	0.101319
1352	0.454356	0.35325	0.64675	0.353	0.101356
1353	0.454462	0.353275	0.646725	0.35315	0.101313
1354	0.454494	0.353425	0.646575	0.3532	0.101294
1355	0.454525	0.3535	0.6465	0.353225	0.1013
1356	0.454350	0.3534	0.6466	0.353025	0.101325
1357	0.454344	0.353175	0.646825	0.352975	0.101369
1358	0.454319	0.35315	0.64685	0.353	0.101319
1359	0.454331	0.35305	0.64695	0.352975	0.101356
1360	0.454325	0.35305	0.64695	0.352975	0.10135
1361	0.454350	0.35305	0.64695	0.353	0.10135
1362	0.454313	0.353075	0.646925	0.352975	0.101338
1363	0.454394	0.353075	0.646925	0.353025	0.101369
1364	0.454413	0.353225	0.646775	0.353075	0.101338
1365	0.454431	0.3533	0.6467	0.3531	0.101331
1366	0.454406	0.3533	0.6467	0.353075	0.101331
1367	0.454419	0.353275	0.646725	0.353075	0.101344
1368	0.454475	0.35335	0.64665	0.353125	0.10135
1369	0.454475	0.35335	0.64665	0.353125	0.10135
1370	0.454425	0.3533	0.6467	0.3531	0.101325
1371	0.454469	0.353325	0.646675	0.353125	0.101344
1372	0.454550	0.3534	0.6466	0.35315	0.1014
1373	0.454525	0.3535	0.6465	0.353175	0.10135
1374	0.454600	0.353475	0.646525	0.353225	0.101375
1375	0.454631	0.353525	0.646475	0.353275	0.101356
1376	0.454650	0.3536	0.6464	0.35335	0.1013
1377	0.454644	0.353725	0.646275	0.353375	0.101269
1378	0.454631	0.35375	0.64625	0.353325	0.101306
1379	0.454644	0.353775	0.646225	0.353375	0.101269
1380	0.454719	0.35375	0.64625	0.3534	0.101319
1381	0.454731	0.353925	0.646075	0.353425	0.101306
1382	0.454675	0.35375	0.64625	0.353275	0.1014
1383	0.454738	0.353825	0.646175	0.3534	0.101338
1384	0.454775	0.353875	0.646125	0.35345	0.101325
1385	0.454831	0.35385	0.64615	0.353525	0.101306
1386	0.454813	0.353925	0.646075	0.353525	0.101288
1387	0.454781	0.3539	0.6461	0.353475	0.101306
1388	0.454806	0.353875	0.646125	0.35345	0.101356
1389	0.454838	0.35385	0.64615	0.353525	0.101313
1390	0.454794	0.3539	0.6461	0.3535	0.101294
1391	0.454731	0.353775	0.646225	0.3534	0.101331
1392	0.454744	0.3536	0.6464	0.3534	0.101344
1393	0.454744	0.3536	0.6464	0.353425	0.101319
1394	0.454806	0.353725	0.646275	0.353475	0.101331
1395	0.454775	0.35385	0.64615	0.353425	0.10135
1396	0.454819	0.353875	0.646125	0.3535	0.101319
1397	0.454863	0.353875	0.646125	0.353525	0.101338
1398	0.454863	0.353775	0.646225	0.353425	0.101438
1399	0.454781	0.353725	0.646275	0.35335	0.101431
1400	0.454775	0.353625	0.646375	0.35335	0.101425
1401	0.454744	0.353575	0.646425	0.353375	0.101369
1402	0.454750	0.353575	0.646425	0.3534	0.10135
1403	0.454831	0.3536	0.6464	0.353475	0.101356
1404	0.454856	0.3537	0.6463	0.35355	0.101306
1405	0.454900	0.3538	0.6462	0.3536	0.1013
1406	0.454888	0.353775	0.646225	0.353575	0.101313
1407	0.455031	0.354	0.646	0.353775	0.101256
1408	0.455075	0.354175	0.645825	0.35385	0.101225
1409	0.455037	0.354225	0.645775	0.3538	0.101237
1410	0.455025	0.354175	0.645825	0.353775	0.10125
1411	0.455119	0.354175	0.645825	0.353825	0.101294
1412	0.455206	0.3543	0.6457	0.35395	0.101256
1413	0.455075	0.35425	0.64575	0.3538	0.101275
1414	0.455050	0.354125	0.645875	0.3537	0.10135
1415	0.455181	0.3542	0.6458	0.353775	0.101406
1416	0.455094	0.354025	0.645975	0.353675	0.101419
1417	0.455125	0.354025	0.645975	0.353675	0.10145
1418	0.455194	0.354025	0.645975	0.353725	0.101469
1419	0.455206	0.354175	0.645825	0.353775	0.101431
1420	0.455188	0.3544	0.6456	0.353825	0.101362
1421	0.455181	0.35435	0.64565	0.35385	0.101331
1422	0.455250	0.354225	0.645775	0.35385	0.1014
1423	0.455288	0.354225	0.645775	0.35385	0.101438
1424	0.455181	0.3543	0.6457	0.353825	0.101356
1425	0.455219	0.35415	0.64585	0.35375	0.101469
1426	0.455169	0.35395	0.64605	0.35365	0.101519
1427	0.455200	0.353925	0.646075	0.3537	0.1015
1428	0.455231	0.35395	0.64605	0.353775	0.101456
1429	0.455238	0.35395	0.64605	0.35375	0.101487
1430	0.455281	0.353925	0.646075	0.3538	0.101481
1431	0.455269	0.353925	0.646075	0.3538	0.101469
1432	0.455306	0.35395	0.64605	0.353825	0.101481
1433	0.455331	0.35395	0.64605	0.353875	0.101456
1434	0.455406	0.3541	0.6459	0.353975	0.101431
1435	0.455400	0.35415	0.64585	0.35395	0.10145
1436	0.455487	0.354175	0.645825	0.353925	0.101563
1437	0.455438	0.35435	0.64565	0.3539	0.101538
1438	0.455537	0.354325	0.645675	0.354025	0.101513
1439	0.455606	0.354375	0.645625	0.35405	0.101556
1440	0.455569	0.354475	0.645525	0.35405	0.101519
1441	0.455594	0.354475	0.645525	0.35395	0.101644
1442	0.455663	0.35445	0.64555	0.35405	0.101612
1443	0.455731	0.35465	0.64535	0.354175	0.101556
1444	0.455713	0.354675	0.645325	0.3541	0.101612
1445	0.455694	0.354625	0.645375	0.354125	0.101569
1446	0.455713	0.354675	0.645325	0.35405	0.101663
1447	0.455637	0.354625	0.645375	0.353925	0.101713
1448	0.455681	0.354675	0.645325	0.35405	0.101631
1449	0.455738	0.3547	0.6453	0.35405	0.101688
1450	0.455669	0.3545	0.6455	0.353875	0.101794
1451	0.455669	0.35455	0.64545	0.354	0.101669
1452	0.455594	0.354575	0.645425	0.354	0.101594
1453	0.455494	0.354425	0.645575	0.3538	0.101694
1454	0.455475	0.35435	0.64565	0.353825	0.10165
1455	0.455406	0.35425	0.64575	0.353725	0.101681
1456	0.455431	0.354225	0.645775	0.353775	0.101656
1457	0.455438	0.354225	0.645775	0.353875	0.101563
1458	0.455419	0.3541	0.6459	0.353825	0.101594
1459	0.455450	0.354225	0.645775	0.35395	0.1015
1460	0.455469	0.3543	0.6457	0.353975	0.101494
1461	0.455556	0.354375	0.645625	0.354025	0.101531
1462	0.455506	0.35445	0.64555	0.353975	0.101531
1463	0.455569	0.35455	0.64545	0.354075	0.101494
1464	0.455587	0.354475	0.645525	0.354025	0.101563
1465	0.455562	0.354525	0.645475	0.354	0.101563
1466	0.455569	0.354525	0.645475	0.354	0.101569
1467	0.455487	0.354425	0.645575	0.35385	0.101638
1468	0.455519	0.3544	0.6456	0.35385	0.101669
1469	0.455531	0.3544	0.6456	0.353975	0.101556
1470	0.455537	0.354475	0.645525	0.353975	0.101563
1471	0.455562	0.354475	0.645525	0.35395	0.101612
1472	0.455494	0.354525	0.645475	0.353875	0.101619
1473	0.455506	0.35455	0.64545	0.353925	0.101581
1474	0.455531	0.35435	0.64565	0.35385	0.101681
1475	0.455556	0.3544	0.6456	0.3539	0.101656
1476	0.455431	0.354275	0.645725	0.353825	0.101606
1477	0.455444	0.3542	0.6458	0.353775	0.101669
1478	0.455450	0.354225	0.645775	0.3538	0.10165
1479	0.455475	0.354225	0.645775	0.3538	0.101675
1480	0.455637	0.354475	0.645525	0.3541	0.101538
1481	0.455738	0.3546	0.6454	0.354225	0.101513
1482	0.455656	0.35475	0.64525	0.3542	0.101456
1483	0.455700	0.3548	0.6452	0.3542	0.1015
1484	0.455781	0.3547	0.6453	0.354225	0.101556
1485	0.455825	0.354775	0.645225	0.35425	0.101575
1486	0.455869	0.3549	0.6451	0.354275	0.101594
1487	0.455962	0.35495	0.64505	0.354275	0.101688
1488	0.456012	0.355	0.645	0.35445	0.101563
1489	0.456012	0.355075	0.644925	0.354475	0.101538
1490	0.456056	0.355175	0.644825	0.35455	0.101506
1491	0.456037	0.3552	0.6448	0.3545	0.101538
1492	0.455856	0.355125	0.644875	0.354275	0.101581
1493	0.455888	0.354975	0.645025	0.354275	0.101612
1494	0.455956	0.35495	0.64505	0.3543	0.101656
1495	0.456119	0.3552	0.6448	0.35455	0.101569
1496	0.456037	0.3552	0.6448	0.354425	0.101612
1497	0.456200	0.35515	0.64485	0.3546	0.1016
1498	0.456213	0.3553	0.6447	0.35465	0.101563
1499	0.456144	0.355325	0.644675	0.35455	0.101594
1500	0.456169	0.35535	0.64465	0.3546	0.101569
1501	0.456206	0.35515	0.64485	0.35455	0.101656
1502	0.456163	0.3553	0.6447	0.35465	0.101513
1503	0.456194	0.355325	0.644675	0.35465	0.101544
1504	0.456050	0.3552	0.6448	0.35455	0.1015
1505	0.455962	0.354975	0.645025	0.354375	0.101588
1506	0.455944	0.354675	0.645325	0.35425	0.101694
1507	0.456031	0.35475	0.64525	0.3544	0.101631
1508	0.456081	0.35485	0.64515	0.3545	0.101581
1509	0.456075	0.354825	0.645175	0.354475	0.1016
1510	0.456112	0.354925	0.645075	0.3546	0.101513
1511	0.456225	0.355	0.645	0.35465	0.101575
1512	0.456281	0.355025	0.644975	0.35465	0.101631
1513	0.456300	0.3551	0.6449	0.35475	0.10155
1514	0.456169	0.35515	0.64485	0.354625	0.101544
1515	0.456169	0.355075	0.644925	0.354575	0.101594
1516	0.456300	0.3551	0.6449	0.3547	0.1016
1517	0.456313	0.355075	0.644925	0.354675	0.101638
1518	0.456331	0.355025	0.644975	0.354675	0.101656
1519	0.456306	0.355125	0.644875	0.354725	0.101581
1520	0.456244	0.35515	0.64485	0.354625	0.101619
1521	0.456275	0.355025	0.644975	0.35455	0.101725
1522	0.456206	0.355025	0.644975	0.3545	0.101706
1523	0.456294	0.35505	0.64495	0.354525	0.101769
1524	0.456288	0.354925	0.645075	0.35455	0.101737
1525	0.456219	0.35505	0.64495	0.35455	0.101669
1526	0.456256	0.354875	0.645125	0.354575	0.101681
1527	0.456188	0.354925	0.645075	0.35455	0.101638
1528	0.456181	0.35485	0.64515	0.354475	0.101706
1529	0.456181	0.354875	0.645125	0.354525	0.101656
1530	0.456238	0.354875	0.645125	0.3546	0.101638
1531	0.456200	0.3549	0.6451	0.354625	0.101575
1532	0.456331	0.355025	0.644975	0.354725	0.101606
1533	0.456294	0.35505	0.64495	0.3546	0.101694
1534	0.456288	0.35505	0.64495	0.354625	0.101663
1535	0.456319	0.35505	0.64495	0.354675	0.101644
1536	0.456231	0.35505	0.64495	0.354625	0.101606
1537	0.456200	0.35505	0.64495	0.354625	0.101575
1538	0.456231	0.354975	0.645025	0.3546	0.101631
1539	0.456319	0.354875	0.645125	0.3546	0.101719
1540	0.456381	0.355025	0.644975	0.35475	0.101631
1541	0.456419	0.35515	0.64485	0.354725	0.101694
1542	0.456444	0.35535	0.64465	0.3548	0.101644
1543	0.456356	0.35515	0.64485	0.3546	0.101756
1544	0.456438	0.355275	0.644725	0.3547	0.101737
1545	0.456481	0.355275	0.644725	0.35475	0.101731
1546	0.456544	0.355325	0.644675	0.354875	0.101669
1547	0.456544	0.355275	0.644725	0.354825	0.101719
1548	0.456675	0.355375	0.644625	0.35495	0.101725
1549	0.456688	0.355475	0.644525	0.354975	0.101713
1550	0.456794	0.355625	0.644375	0.35505	0.101744
1551	0.456838	0.355675	0.644325	0.3551	0.101737
1552	0.456944	0.35595	0.64405	0.35525	0.101694
1553	0.456888	0.35595	0.64405	0.355175	0.101713
1554	0.457019	0.35605	0.64395	0.355325	0.101694
1555	0.457037	0.356125	0.643875	0.355425	0.101612
1556	0.457037	0.35625	0.64375	0.355425	0.101612
1557	0.457081	0.35615	0.64385	0.355425	0.101656
1558	0.457050	0.3561	0.6439	0.3554	0.10165
1559	0.456906	0.355975	0.644025	0.35525	0.101656
1560	0.457012	0.356025	0.643975	0.35535	0.101663
1561	0.457150	0.356175	0.643825	0.355525	0.101625
1562	0.457225	0.356475	0.643525	0.355625	0.1016
1563	0.457219	0.3565	0.6435	0.355625	0.101594
1564	0.457181	0.356625	0.643375	0.355625	0.101556
1565	0.457231	0.356475	0.643525	0.3556	0.101631
1566	0.457319	0.3565	0.6435	0.3557	0.101619
1567	0.457450	0.3566	0.6434	0.355825	0.101625
1568	0.457587	0.356725	0.643275	0.355975	0.101612
1569	0.457556	0.356775	0.643225	0.355975	0.101581
1570	0.457512	0.356775	0.643225	0.35585	0.101663
1571	0.457450	0.356875	0.643125	0.355825	0.101625
1572	0.457644	0.3567	0.6433	0.355925	0.101719
1573	0.457594	0.356725	0.643275	0.355925	0.101669
1574	0.457663	0.35675	0.64325	0.3559	0.101763
1575	0.457656	0.356875	0.643125	0.355925	0.101731
1576	0.457681	0.357	0.643	0.356075	0.101606
1577	0.457612	0.356975	0.643025	0.356025	0.101588
1578	0.457587	0.3568	0.6432	0.355975	0.101612
1579	0.457675	0.356925	0.643075	0.356125	0.10155
1580	0.457694	0.356775	0.643225	0.35605	0.101644
1581	0.457819	0.356925	0.643075	0.356225	0.101594
1582	0.457900	0.357075	0.642925	0.3563	0.1016
1583	0.457863	0.357175	0.642825	0.35625	0.101612
1584	0.457781	0.357	0.643	0.356125	0.101656
1585	0.457738	0.356825	0.643175	0.3561	0.101638
1586	0.457819	0.35665	0.64335	0.35615	0.101669
1587	0.457856	0.356925	0.643075	0.356275	0.101581
1588	0.457944	0.35695	0.64305	0.356275	0.101669
1589	0.457969	0.357	0.643	0.356325	0.101644
1590	0.457888	0.3571	0.6429	0.356275	0.101612
1591	0.457856	0.3568	0.6432	0.35615	0.101706
1592	0.457969	0.356925	0.643075	0.356275	0.101694
1593	0.457906	0.357025	0.642975	0.35625	0.101656
1594	0.457981	0.356975	0.643025	0.3563	0.101681
1595	0.458062	0.357	0.643	0.356375	0.101688
1596	0.458025	0.35715	0.64285	0.356375	0.10165
1597	0.458031	0.3571	0.6429	0.356375	0.101656
1598	0.458094	0.356875	0.643125	0.356225	0.101869
1599	0.458100	0.356975	0.643025	0.35635	0.10175
1600	0.458250	0.357075	0.642925	0.35645	0.1018
1601	0.458150	0.357125	0.642875	0.35645	0.1017
1602	0.458087	0.35705	0.64295	0.356325	0.101763
1603	0.458081	0.357075	0.642925	0.356325	0.101756
1604	0.458037	0.3569	0.6431	0.35625	0.101788
1605	0.458081	0.356925	0.643075	0.3563	0.101781
1606	0.458106	0.35685	0.64315	0.35635	0.101756
1607	0.458156	0.356825	0.643175	0.356275	0.101881
1608	0.458194	0.356925	0.643075	0.35635	0.101844
1609	0.458381	0.357075	0.642925	0.35655	0.101831
1610	0.458350	0.35725	0.64275	0.356525	0.101825
1611	0.458338	0.3573	0.6427	0.356425	0.101913
1612	0.458244	0.357325	0.642675	0.356425	0.101819
1613	0.458263	0.357275	0.642725	0.35645	0.101813
1614	0.458369	0.357275	0.642725	0.3565	0.101869
1615	0.458325	0.35735	0.64265	0.3564	0.101925
1616	0.458375	0.35725	0.64275	0.356475	0.1019
1617	0.458487	0.357375	0.642625	0.3566	0.101888
1618	0.458581	0.3576	0.6424	0.356775	0.101806
1619	0.458713	0.357675	0.642325	0.356925	0.101788
1620	0.458694	0.35775	0.64225	0.356925	0.101769
1621	0.458675	0.3578	0.6422	0.356925	0.10175
1622	0.458569	0.35765	0.64235	0.356675	0.101894
1623	0.458556	0.357475	0.642525	0.3566	0.101956
1624	0.458569	0.357375	0.642625	0.356625	0.101944
1625	0.458581	0.357375	0.642625	0.356675	0.101906
1626	0.458637	0.357525	0.642475	0.356725	0.101913
1627	0.458587	0.357375	0.642625	0.3566	0.101987
1628	0.458531	0.3574	0.6426	0.3566	0.101931
1629	0.458600	0.357375	0.642625	0.3567	0.1019
1630	0.458575	0.357325	0.642675	0.356725	0.10185
1631	0.458469	0.357275	0.642725	0.3566	0.101869
1632	0.458562	0.35725	0.64275	0.3567	0.101862
1633	0.458612	0.35735	0.64265	0.356775	0.101838
1634	0.458750	0.35745	0.64255	0.35695	0.1018
1635	0.458681	0.357575	0.642425	0.356875	0.101806
1636	0.458669	0.357475	0.642525	0.35685	0.101819
1637	0.458612	0.357375	0.642625	0.356725	0.101888
1638	0.458625	0.3572	0.6428	0.356725	0.1019
1639	0.458694	0.35735	0.64265	0.3568	0.101894
1640	0.458713	0.3574	0.6426	0.356775	0.101938
1641	0.458781	0.3575	0.6425	0.356875	0.101906
1642	0.458888	0.357675	0.642325	0.35695	0.101938
1643	0.458819	0.357725	0.642275	0.356925	0.101894
1644	0.458794	0.357475	0.642525	0.3568	0.101994
1645	0.458894	0.357675	0.642325	0.35695	0.101944
1646	0.458838	0.3578	0.6422	0.356975	0.101862
1647	0.458813	0.3576	0.6424	0.356725	0.102088
1648	0.458894	0.35755	0.64245	0.3569	0.101994
1649	0.458881	0.3576	0.6424	0.35695	0.101931
1650	0.458925	0.357725	0.642275	0.3571	0.101825
1651	0.459012	0.35795	0.64205	0.357175	0.101838
1652	0.458950	0.35795	0.64205	0.357125	0.101825
1653	0.458925	0.35785	0.64215	0.357025	0.1019
1654	0.458863	0.3578	0.6422	0.35695	0.101913
1655	0.458819	0.357575	0.642425	0.35685	0.101969
1656	0.458931	0.35765	0.64235	0.357	0.101931
1657	0.459100	0.35785	0.64215	0.3572	0.1019
1658	0.459137	0.358025	0.641975	0.357275	0.101862
1659	0.458975	0.358025	0.641975	0.3571	0.101875
1660	0.459000	0.357875	0.642125	0.357025	0.101975
1661	0.458969	0.3579	0.6421	0.357075	0.101894
1662	0.459031	0.357925	0.642075	0.357025	0.102006
1663	0.459144	0.357925	0.642075	0.357125	0.102019
1664	0.459200	0.3582	0.6418	0.357175	0.102025
1665	0.459256	0.358125	0.641875	0.357175	0.102081
1666	0.459313	0.3582	0.6418	0.35725	0.102063
1667	0.459375	0.35835	0.64165	0.357325	0.10205
1668	0.459512	0.358375	0.641625	0.35745	0.102063
1669	0.459581	0.358525	0.641475	0.357575	0.102006
1670	0.459544	0.358725	0.641275	0.35755	0.101994
1671	0.459537	0.358625	0.641375	0.357575	0.101963
1672	0.459556	0.358775	0.641225	0.35755	0.102006
1673	0.459587	0.358775	0.641225	0.357525	0.102063
1674	0.459594	0.35855	0.64145	0.35745	0.102144
1675	0.459813	0.358675	0.641325	0.357675	0.102138
1676	0.459694	0.358875	0.641125	0.35755	0.102144
1677	0.459569	0.35865	0.64135	0.35745	0.102119
1678	0.459731	0.3587	0.6413	0.357675	0.102056
1679	0.459731	0.35875	0.64125	0.3577	0.102031
1680	0.459637	0.358725	0.641275	0.357525	0.102112
1681	0.459706	0.35875	0.64125	0.357525	0.102181
1682	0.459700	0.358525	0.641475	0.35755	0.10215
1683	0.459637	0.3584	0.6416	0.3575	0.102138
1684	0.459719	0.358525	0.641475	0.3576	0.102119
1685	0.459656	0.358325	0.641675	0.357425	0.102231
1686	0.459600	0.35835	0.64165	0.357325	0.102275
1687	0.459731	0.35825	0.64175	0.357375	0.102356
1688	0.459731	0.35825	0.64175	0.3574	0.102331
1689	0.459750	0.358375	0.641625	0.35745	0.1023
1690	0.459806	0.358425	0.641575	0.3575	0.102306
1691	0.459806	0.358475	0.641525	0.35755	0.102256
1692	0.459725	0.35845	0.64155	0.357525	0.1022
1693	0.460000	0.35865	0.64135	0.357725	0.102275
1694	0.460062	0.358775	0.641225	0.357875	0.102188
1695	0.459875	0.3586	0.6414	0.357525	0.10235
1696	0.459994	0.358525	0.641475	0.357625	0.102369
1697	0.459794	0.35845	0.64155	0.3576	0.102194
1698	0.459856	0.3584	0.6416	0.357625	0.102231
1699	0.459831	0.35835	0.64165	0.35755	0.102281
1700	0.459875	0.358225	0.641775	0.357575	0.1023
1701	0.459944	0.35825	0.64175	0.35765	0.102294
1702	0.459888	0.358325	0.641675	0.3576	0.102288
1703	0.459925	0.358275	0.641725	0.3576	0.102325
1704	0.459888	0.35845	0.64155	0.3576	0.102288
1705	0.459800	0.3584	0.6416	0.357475	0.102325
1706	0.459806	0.358225	0.641775	0.357425	0.102381
1707	0.459688	0.358125	0.641875	0.3573	0.102388
1708	0.459700	0.35785	0.64215	0.357225	0.102475
1709	0.459813	0.358	0.642	0.357375	0.102438
1710	0.460000	0.358325	0.641675	0.3576	0.1024
1711	0.460225	0.358625	0.641375	0.357925	0.1023
1712	0.460300	0.3588	0.6412	0.3579	0.1024
1713	0.460244	0.35895	0.64105	0.357925	0.102319
1714	0.460338	0.359025	0.640975	0.3581	0.102238
1715	0.460481	0.35905	0.64095	0.3582	0.102281
1716	0.460356	0.359025	0.640975	0.35795	0.102406
1717	0.460325	0.3591	0.6409	0.35795	0.102375
1718	0.460350	0.3588	0.6412	0.35775	0.1026
1719	0.460375	0.3589	0.6411	0.357825	0.10255
1720	0.460512	0.359	0.641	0.358075	0.102438
1721	0.460550	0.359025	0.640975	0.3581	0.10245
1722	0.460575	0.35915	0.64085	0.358225	0.10235
1723	0.460525	0.35905	0.64095	0.358075	0.10245
1724	0.460438	0.35895	0.64105	0.358	0.102438
1725	0.460450	0.358875	0.641125	0.357975	0.102475
1726	0.460294	0.35865	0.64135	0.357725	0.102569
1727	0.460281	0.358525	0.641475	0.3576	0.102681
1728	0.460263	0.358525	0.641475	0.357675	0.102588
1729	0.460306	0.358375	0.641625	0.3577	0.102606
1730	0.460338	0.358475	0.641525	0.3578	0.102538
1731	0.460481	0.358675	0.641325	0.358	0.102481
1732	0.460637	0.35895	0.64105	0.3581	0.102538
1733	0.460656	0.3591	0.6409	0.3582	0.102456
1734	0.460681	0.359125	0.640875	0.358275	0.102406
1735	0.460612	0.359125	0.640875	0.358175	0.102438
1736	0.460475	0.358675	0.641325	0.357725	0.10275
1737	0.460381	0.358475	0.641525	0.357625	0.102756
1738	0.460356	0.358425	0.641575	0.357675	0.102681
1739	0.460319	0.358325	0.641675	0.357675	0.102644
1740	0.460375	0.35825	0.64175	0.35785	0.102525
1741	0.460375	0.358425	0.641575	0.357825	0.10255
1742	0.460425	0.35855	0.64145	0.3579	0.102525
1743	0.460500	0.3587	0.6413	0.357975	0.102525
1744	0.460469	0.358675	0.641325	0.357925	0.102544
1745	0.460375	0.3586	0.6414	0.357725	0.10265
1746	0.460425	0.3583	0.6417	0.357675	0.10275
1747	0.460469	0.3583	0.6417	0.3577	0.102769
1748	0.460606	0.358575	0.641425	0.3579	0.102706
1749	0.460700	0.35865	0.64135	0.358075	0.102625
1750	0.460931	0.359	0.641	0.358375	0.102556
1751	0.460838	0.3593	0.6407	0.3585	0.102338
1752	0.460788	0.3591	0.6409	0.35845	0.102338
1753	0.460881	0.359025	0.640975	0.35845	0.102431
1754	0.460881	0.359075	0.640925	0.3584	0.102481
1755	0.460925	0.359325	0.640675	0.358525	0.1024
1756	0.460800	0.359225	0.640775	0.358375	0.102425
1757	0.460788	0.35915	0.64085	0.3583	0.102488
1758	0.460881	0.3591	0.6409	0.358325	0.102556
1759	0.460944	0.359175	0.640825	0.3584	0.102544
1760	0.460869	0.35915	0.64085	0.358275	0.102594
1761	0.460906	0.3588	0.6412	0.35825	0.102656
1762	0.460894	0.359025	0.640975	0.358375	0.102519
1763	0.460969	0.3591	0.6409	0.358425	0.102544
1764	0.460863	0.358975	0.641025	0.35835	0.102513
1765	0.460975	0.358975	0.641025	0.3585	0.102475
1766	0.460913	0.35905	0.64095	0.35845	0.102463
1767	0.461019	0.3591	0.6409	0.3585	0.102519
1768	0.460900	0.359225	0.640775	0.358475	0.102425
1769	0.460987	0.359	0.641	0.3585	0.102488
1770	0.461106	0.359175	0.640825	0.3587	0.102406
1771	0.461050	0.359175	0.640825	0.358625	0.102425
1772	0.461162	0.359325	0.640675	0.35875	0.102413
1773	0.461137	0.35925	0.64075	0.358625	0.102513
1774	0.461119	0.35935	0.64065	0.35865	0.102469
1775	0.461225	0.359325	0.640675	0.3587	0.102525
1776	0.461194	0.359325	0.640675	0.358625	0.102569
1777	0.461275	0.3593	0.6407	0.358725	0.10255
1778	0.461300	0.3593	0.6407	0.358775	0.102525
1779	0.461206	0.3592	0.6408	0.3587	0.102506
1780	0.461144	0.35895	0.64105	0.358525	0.102619
1781	0.461119	0.358875	0.641125	0.358525	0.102594
1782	0.461156	0.358975	0.641025	0.358575	0.102581
1783	0.461219	0.3591	0.6409	0.35865	0.102569
1784	0.461194	0.3591	0.6409	0.358625	0.102569
1785	0.461213	0.359075	0.640925	0.358625	0.102588
1786	0.461169	0.359025	0.640975	0.358575	0.102594
1787	0.461213	0.3591	0.6409	0.358625	0.102588
1788	0.461200	0.35895	0.64105	0.358525	0.102675
1789	0.461263	0.359125	0.640875	0.358575	0.102688
1790	0.461375	0.3591	0.6409	0.358625	0.10275
1791	0.461394	0.35945	0.64055	0.3588	0.102594
1792	0.461369	0.359425	0.640575	0.358775	0.102594
1793	0.461425	0.359325	0.640675	0.35875	0.102675
1794	0.461313	0.359375	0.640625	0.358675	0.102638
1795	0.461350	0.359375	0.640625	0.35875	0.1026
1796	0.461425	0.359175	0.640825	0.35875	0.102675
1797	0.461325	0.359	0.641	0.35855	0.102775
1798	0.461363	0.359025	0.640975	0.3586	0.102763
1799	0.461200	0.359	0.641	0.3585	0.1027
1800	0.461325	0.3591	0.6409	0.3587	0.102625
1801	0.461400	0.35905	0.64095	0.3587	0.1027
1802	0.461469	0.35905	0.64095	0.358725	0.102744
1803	0.461550	0.359325	0.640675	0.358925	0.102625
1804	0.461556	0.35935	0.64065	0.358975	0.102581
1805	0.461587	0.359425	0.640575	0.358975	0.102613
1806	0.461612	0.359525	0.640475	0.35905	0.102563
1807	0.461612	0.359525	0.640475	0.359	0.102613
1808	0.461575	0.359475	0.640525	0.3589	0.102675
1809	0.461575	0.3595	0.6405	0.358925	0.10265
1810	0.461575	0.359375	0.640625	0.3589	0.102675
1811	0.461569	0.3593	0.6407	0.3589	0.102669
1812	0.461587	0.35935	0.64065	0.35895	0.102638
1813	0.461500	0.359225	0.640775	0.3588	0.1027
1814	0.461562	0.35915	0.64085	0.358875	0.102688
1815	0.461556	0.35915	0.64085	0.35885	0.102706
1816	0.461612	0.3592	0.6408	0.358925	0.102688
1817	0.461650	0.3593	0.6407	0.359	0.10265
1818	0.461669	0.35935	0.64065	0.359075	0.102594
1819	0.461644	0.3594	0.6406	0.359075	0.102569
1820	0.461525	0.359175	0.640825	0.358825	0.1027
1821	0.461519	0.35905	0.64095	0.35885	0.102669
1822	0.461512	0.359025	0.640975	0.358825	0.102688
1823	0.461544	0.35905	0.64095	0.35885	0.102694
1824	0.461562	0.35905	0.64095	0.358875	0.102688
1825	0.461544	0.35905	0.64095	0.358875	0.102669
1826	0.461531	0.35895	0.64105	0.358875	0.102656
1827	0.461619	0.359025	0.640975	0.35895	0.102669
1828	0.461581	0.359025	0.640975	0.3589	0.102681
1829	0.461531	0.358975	0.641025	0.35885	0.102681
1830	0.461544	0.358975	0.641025	0.35885	0.102694
1831	0.461569	0.359	0.641	0.358875	0.102694
1832	0.461537	0.35895	0.64105	0.358825	0.102713
1833	0.461500	0.358875	0.641125	0.35875	0.10275
1834	0.461506	0.35885	0.64115	0.35875	0.102756
1835	0.461475	0.3588	0.6412	0.3587	0.102775
1836	0.461487	0.358825	0.641175	0.358725	0.102763
1837	0.461487	0.35885	0.64115	0.35875	0.102738
1838	0.461494	0.358875	0.641125	0.358775	0.102719
1839	0.461494	0.358875	0.641125	0.358775	0.102719
1840	0.461544	0.3589	0.6411	0.358825	0.102719
1841	0.461537	0.358875	0.641125	0.358775	0.102763
1842	0.461556	0.358975	0.641025	0.358875	0.102681
1843	0.461575	0.359025	0.640975	0.3589	0.102675
1844	0.461550	0.358975	0.641025	0.358825	0.102725
1845	0.461600	0.35905	0.64095	0.358875	0.102725
1846	0.461681	0.359125	0.640875	0.35895	0.102731
1847	0.461769	0.35925	0.64075	0.359075	0.102694
1848	0.461719	0.359325	0.640675	0.35905	0.102669
1849	0.461800	0.35935	0.64065	0.359125	0.102675
1850	0.461744	0.359375	0.640625	0.359025	0.102719
1851	0.461819	0.359375	0.640625	0.359075	0.102744
1852	0.461769	0.35945	0.64055	0.35905	0.102719
1853	0.461850	0.35945	0.64055	0.3591	0.10275
1854	0.461800	0.3595	0.6405	0.359075	0.102725
1855	0.461875	0.359375	0.640625	0.359075	0.1028
1856	0.461800	0.359325	0.640675	0.35895	0.10285
1857	0.461694	0.35925	0.64075	0.358825	0.102869
1858	0.461750	0.359225	0.640775	0.3589	0.10285
1859	0.461763	0.359125	0.640875	0.35885	0.102913
1860	0.461731	0.359275	0.640725	0.358975	0.102756
1861	0.461719	0.35925	0.64075	0.359	0.102719
1862	0.461813	0.35925	0.64075	0.359025	0.102788
1863	0.461763	0.359225	0.640775	0.358975	0.102788
1864	0.461731	0.3592	0.6408	0.358975	0.102756
1865	0.461750	0.3592	0.6408	0.358975	0.102775
1866	0.461750	0.3591	0.6409	0.35895	0.1028
1867	0.461756	0.3591	0.6409	0.358975	0.102781
1868	0.461781	0.359075	0.640925	0.358975	0.102806
1869	0.461769	0.35915	0.64085	0.359	0.102769
1870	0.461800	0.3591	0.6409	0.359	0.1028
1871	0.461806	0.359175	0.640825	0.359	0.102806
1872	0.461806	0.359175	0.640825	0.359025	0.102781
1873	0.461838	0.359175	0.640825	0.35905	0.102788
1874	0.461844	0.359225	0.640775	0.359075	0.102769
1875	0.461806	0.3592	0.6408	0.359025	0.102781
1876	0.461856	0.3592	0.6408	0.359075	0.102781
1877	0.461900	0.359275	0.640725	0.359125	0.102775
1878	0.461981	0.35935	0.64065	0.359225	0.102756
1879	0.461944	0.35945	0.64055	0.35915	0.102794
1880	0.461969	0.3594	0.6406	0.359175	0.102794
1881	0.461894	0.3595	0.6405	0.359125	0.102769
1882	0.461950	0.35935	0.64065	0.359075	0.102875
1883	0.461944	0.359475	0.640525	0.359125	0.102819
1884	0.461944	0.35935	0.64065	0.359075	0.102869
1885	0.461938	0.3594	0.6406	0.359125	0.102813
1886	0.461956	0.35945	0.64055	0.359125	0.102831
1887	0.461956	0.35945	0.64055	0.359175	0.102781
1888	0.461975	0.35945	0.64055	0.3592	0.102775
1889	0.461900	0.3594	0.6406	0.359125	0.102775
1890	0.461925	0.35945	0.64055	0.359125	0.1028
1891	0.461900	0.35945	0.64055	0.35915	0.10275
1892	0.461956	0.35945	0.64055	0.359175	0.102781
1893	0.462019	0.359425	0.640575	0.3592	0.102819
1894	0.461994	0.35945	0.64055	0.3592	0.102794
1895	0.461944	0.35945	0.64055	0.35915	0.102794
1896	0.461938	0.359475	0.640525	0.35915	0.102788
1897	0.461988	0.359475	0.640525	0.3592	0.102788
1898	0.461994	0.359525	0.640475	0.359225	0.102769
1899	0.462031	0.359475	0.640525	0.3592	0.102831
1900	0.462006	0.3595	0.6405	0.359175	0.102831
1901	0.462006	0.359525	0.640475	0.359175	0.102831
1902	0.462069	0.359475	0.640525	0.359175	0.102894
1903	0.462012	0.3595	0.6405	0.359125	0.102888
1904	0.462006	0.359375	0.640625	0.35905	0.102956
1905	0.461988	0.3594	0.6406	0.3591	0.102888
1906	0.461925	0.359325	0.640675	0.35905	0.102875
1907	0.461994	0.359275	0.640725	0.359075	0.102919
1908	0.462100	0.359375	0.640625	0.359175	0.102925
1909	0.462081	0.359575	0.640425	0.35925	0.102831
1910	0.461994	0.35955	0.64045	0.3591	0.102894
1911	0.462031	0.3594	0.6406	0.359075	0.102956
1912	0.462062	0.359425	0.640575	0.35915	0.102913
1913	0.462125	0.359525	0.640475	0.359275	0.10285
1914	0.462119	0.35955	0.64045	0.35925	0.102869
1915	0.462056	0.3594	0.6406	0.3592	0.102856
1916	0.462075	0.35935	0.64065	0.359225	0.10285
1917	0.462112	0.35935	0.64065	0.35925	0.102863
1918	0.462081	0.35935	0.64065	0.35925	0.102831
1919	0.462119	0.35935	0.64065	0.3593	0.102819
1920	0.462144	0.3595	0.6405	0.359425	0.102719
1921	0.462187	0.3595	0.6405	0.35945	0.102738
1922	0.462194	0.35955	0.64045	0.359475	0.102719
1923	0.462231	0.35965	0.64035	0.359525	0.102706
1924	0.462244	0.359725	0.640275	0.35955	0.102694
1925	0.462231	0.359725	0.640275	0.3595	0.102731
1926	0.462325	0.35975	0.64025	0.3596	0.102725
1927	0.462394	0.3598	0.6402	0.3596	0.102794
1928	0.462338	0.359875	0.640125	0.359525	0.102813
1929	0.462263	0.359825	0.640175	0.35945	0.102813
1930	0.462344	0.359775	0.640225	0.359525	0.102819
1931	0.462294	0.359825	0.640175	0.3595	0.102794
1932	0.462319	0.359775	0.640225	0.35955	0.102769
1933	0.462350	0.359775	0.640225	0.359575	0.102775
1934	0.462325	0.359825	0.640175	0.359575	0.10275
1935	0.462344	0.3598	0.6402	0.359575	0.102769
1936	0.462350	0.359825	0.640175	0.35955	0.1028
1937	0.462300	0.359725	0.640275	0.3595	0.1028
1938	0.462381	0.3597	0.6403	0.359575	0.102806
1939	0.462369	0.359825	0.640175	0.359625	0.102744
1940	0.462388	0.359875	0.640125	0.359625	0.102763
1941	0.462363	0.35985	0.64015	0.359575	0.102788
1942	0.462356	0.35985	0.64015	0.3596	0.102756
1943	0.462288	0.359675	0.640325	0.359475	0.102813
1944	0.462300	0.3596	0.6404	0.359475	0.102825
1945	0.462363	0.359625	0.640375	0.359525	0.102838
1946	0.462319	0.359675	0.640325	0.359475	0.102844
1947	0.462350	0.35965	0.64035	0.359525	0.102825
1948	0.462325	0.3597	0.6403	0.359525	0.1028
1949	0.462325	0.359675	0.640325	0.359525	0.1028
1950	0.462400	0.359725	0.640275	0.359575	0.102825
1951	0.462356	0.359725	0.640275	0.35955	0.102806
1952	0.462356	0.359725	0.640275	0.35955	0.102806
1953	0.462338	0.3597	0.6403	0.35955	0.102788
1954	0.462338	0.359625	0.640375	0.359525	0.102813
1955	0.462344	0.3596	0.6404	0.359525	0.102819
1956	0.462369	0.35965	0.64035	0.359575	0.102794
1957	0.462388	0.3597	0.6403	0.3596	0.102788
1958	0.462406	0.359775	0.640225	0.359625	0.102781
1959	0.462350	0.35975	0.64025	0.359525	0.102825
1960	0.462331	0.359675	0.640325	0.3595	0.102831
1961	0.462356	0.359625	0.640375	0.3595	0.102856
1962	0.462344	0.35965	0.64035	0.359525	0.102819
1963	0.462356	0.3596	0.6404	0.359525	0.102831
1964	0.462363	0.3596	0.6404	0.359525	0.102838
1965	0.462356	0.359575	0.640425	0.359525	0.102831
1966	0.462356	0.359575	0.640425	0.35955	0.102806
1967	0.462356	0.3596	0.6404	0.359575	0.102781
1968	0.462356	0.3596	0.6404	0.359575	0.102781
1969	0.462356	0.3596	0.6404	0.359575	0.102781
1970	0.462356	0.3596	0.6404	0.359575	0.102781
1971	0.462356	0.3596	0.6404	0.359575	0.102781
1972	0.462356	0.3596	0.6404	0.359575	0.102781
1973	0.462356	0.3596	0.6404	0.359575	0.102781
1974	0.462356	0.3596	0.6404	0.359575	0.102781
1975	0.462356	0.3596	0.6404	0.359575	0.102781
1976	0.462356	0.3596	0.6404	0.359575	0.102781
1977	0.462381	0.3596	0.6404	0.359575	0.102806
1978	0.462363	0.3596	0.6404	0.359575	0.102788
1979	0.462363	0.359575	0.640425	0.359575	0.102788
1980	0.462363	0.359575	0.640425	0.359575	0.102788
1981	0.462363	0.359575	0.640425	0.359575	0.102788
1982	0.462363	0.359575	0.640425	0.359575	0.102788
1983	0.462363	0.359575	0.640425	0.359575	0.102788
1984	0.462363	0.359575	0.640425	0.359575	0.102788
1985	0.462363	0.359575	0.640425	0.359575	0.102788
1986	0.462363	0.359575	0.640425	0.359575	0.102788
1987	0.462363	0.359575	0.640425	0.359575	0.102788
1988	0.462363	0.359575	0.640425	0.359575	0.102788
1989	0.462363	0.359575	0.640425	0.359575	0.102788
1990	0.462363	0.359575	0.640425	0.359575	0.102788
1991	0.462363	0.359575	0.640425	0.359575	0.102788
1992	0.462363	0.359575	0.640425	0.359575	0.102788
1993	0.462363	0.359575	0.640425	0.359575	0.102788
1994	0.462363	0.359575	0.640425	0.359575	0.102788
1995	0.462363	0.359575	0.640425	0.359575	0.102788
1996	0.462363	0.359575	0.640425	0.359575	0.102788
1997	0.462363	0.359575	0.640425	0.359575	0.102788
1998	0.462363	0.359575	0.640425	0.359575	0.102788
1999	0.462363	0.359575	0.640425	0.359575	0.102788
2000	0.462363	0.359575	0.640425	0.359575	0.102788
[truncated: 3,001 more rows]
