# Supplementary material for: Aspiration-driven co-evolution of cooperation with individual behavioral diversity
Source: PLoS One. 2023 Sep 15;18(9):e0291134. doi: 10.1371/journal.pone.0291134 (PMC10503719; doi:10.1371/journal.pone.0291134)
Supplement: S1 Data — (ZIP) [file pone.0291134.s001.zip › M1/v2-L=200/data/tolerate=1_b=1.14_frequency.txt]

1	0.499650	1	0	0.49965	0
2	0.355812	0.921	0.079	0.35565	0.0001625
3	0.263831	0.797675	0.202325	0.262375	0.00145625
4	0.202619	0.654775	0.345225	0.1984	0.00421875
5	0.160713	0.515875	0.484125	0.1528	0.0079125
6	0.136063	0.405175	0.594825	0.1252	0.0108625
7	0.118663	0.32545	0.67455	0.106125	0.0125375
8	0.109719	0.2701	0.7299	0.095675	0.0140438
9	0.104444	0.2298	0.7702	0.08865	0.0157937
10	0.101150	0.203125	0.796875	0.08365	0.0175
11	0.098613	0.184775	0.815225	0.0804	0.0182125
12	0.098706	0.173375	0.826625	0.07935	0.0193562
13	0.100225	0.1662	0.8338	0.0801	0.020125
14	0.100794	0.160875	0.839125	0.08	0.0207938
15	0.102281	0.1583	0.8417	0.08085	0.0214312
16	0.102531	0.15535	0.84465	0.0808	0.0217313
17	0.103256	0.152475	0.847525	0.0803	0.0229563
18	0.103956	0.15015	0.84985	0.07995	0.0240063
19	0.105600	0.149575	0.850425	0.080975	0.024625
20	0.106956	0.147625	0.852375	0.081575	0.0253813
21	0.108869	0.14615	0.85385	0.082175	0.0266937
22	0.110756	0.14695	0.85305	0.083375	0.0273812
23	0.112219	0.147725	0.852275	0.0849	0.0273187
24	0.112594	0.147	0.853	0.08515	0.0274437
25	0.115794	0.14695	0.85305	0.0872	0.0285938
26	0.117606	0.148725	0.851275	0.089175	0.0284313
27	0.118150	0.148725	0.851275	0.089	0.02915
28	0.119438	0.1477	0.8523	0.0893	0.0301375
29	0.121588	0.1476	0.8524	0.090575	0.0310125
30	0.122100	0.147775	0.852225	0.090375	0.031725
31	0.122175	0.146425	0.853575	0.089875	0.0323
32	0.124094	0.146775	0.853225	0.091125	0.0329687
33	0.125031	0.14675	0.85325	0.091875	0.0331562
34	0.127019	0.146375	0.853625	0.093825	0.0331938
35	0.127594	0.146575	0.853425	0.09385	0.0337438
36	0.129912	0.148275	0.851725	0.09615	0.0337625
37	0.130831	0.14875	0.85125	0.09615	0.0346812
38	0.131706	0.147825	0.852175	0.0966	0.0351062
39	0.132119	0.147625	0.852375	0.09625	0.0358687
40	0.133338	0.14735	0.85265	0.09725	0.0360875
41	0.133981	0.148725	0.851275	0.097725	0.0362562
42	0.135656	0.147675	0.852325	0.099	0.0366563
43	0.137763	0.148175	0.851825	0.100625	0.0371375
44	0.137144	0.148825	0.851175	0.0998	0.0373438
45	0.138644	0.148575	0.851425	0.100975	0.0376688
46	0.139363	0.1477	0.8523	0.1011	0.0382625
47	0.140494	0.14775	0.85225	0.102275	0.0382188
48	0.142437	0.148225	0.851775	0.103675	0.0387625
49	0.141850	0.14725	0.85275	0.102	0.03985
50	0.143369	0.146525	0.853475	0.102925	0.0404438
51	0.143731	0.147025	0.852975	0.103175	0.0405563
52	0.144556	0.145975	0.854025	0.103325	0.0412312
53	0.146056	0.147175	0.852825	0.10515	0.0409062
54	0.146313	0.1476	0.8524	0.105675	0.0406375
55	0.147012	0.14685	0.85315	0.105575	0.0414375
56	0.148006	0.147025	0.852975	0.1065	0.0415063
57	0.148963	0.14705	0.85295	0.107275	0.0416875
58	0.149850	0.147675	0.852325	0.107475	0.042375
59	0.151200	0.148725	0.851275	0.108875	0.042325
60	0.152275	0.1488	0.8512	0.1091	0.043175
61	0.153050	0.1485	0.8515	0.109675	0.043375
62	0.153169	0.150125	0.849875	0.109925	0.0432437
63	0.154256	0.15005	0.84995	0.111475	0.0427813
64	0.156244	0.150175	0.849825	0.113125	0.0431187
65	0.157419	0.151475	0.848525	0.114125	0.0432937
66	0.158944	0.152975	0.847025	0.115025	0.0439187
67	0.159837	0.1538	0.8462	0.115725	0.0441125
68	0.160769	0.154875	0.845125	0.117275	0.0434937
69	0.162038	0.1549	0.8451	0.118225	0.0438125
70	0.163256	0.156875	0.843125	0.119375	0.0438812
71	0.164350	0.15775	0.84225	0.12005	0.0443
72	0.165375	0.158875	0.841125	0.1206	0.044775
73	0.165606	0.159225	0.840775	0.120425	0.0451812
74	0.167569	0.1613	0.8387	0.1228	0.0447688
75	0.168319	0.160475	0.839525	0.12255	0.0457687
76	0.169381	0.1602	0.8398	0.1232	0.0461813
77	0.170050	0.1612	0.8388	0.123725	0.046325
78	0.170394	0.161775	0.838225	0.124	0.0463937
79	0.170669	0.162425	0.837575	0.12445	0.0462188
80	0.171019	0.16025	0.83975	0.124525	0.0464938
81	0.172775	0.159575	0.840425	0.12565	0.047125
82	0.173494	0.160575	0.839425	0.12615	0.0473437
83	0.173737	0.1611	0.8389	0.126	0.0477375
84	0.174425	0.15995	0.84005	0.12565	0.048775
85	0.174881	0.15975	0.84025	0.126275	0.0486062
86	0.175775	0.159575	0.840425	0.12665	0.049125
87	0.177100	0.160875	0.839125	0.1281	0.049
88	0.177944	0.161375	0.838625	0.12885	0.0490937
89	0.178450	0.162275	0.837725	0.129625	0.048825
90	0.179325	0.16315	0.83685	0.130225	0.0491
91	0.180394	0.163675	0.836325	0.130375	0.0500188
92	0.181787	0.164275	0.835725	0.131575	0.0502125
93	0.182306	0.1654	0.8346	0.13235	0.0499563
94	0.183569	0.16595	0.83405	0.13335	0.0502188
95	0.185069	0.167875	0.832125	0.13555	0.0495188
96	0.185787	0.168875	0.831125	0.135775	0.0500125
97	0.185938	0.169175	0.830825	0.13585	0.0500875
98	0.186794	0.168625	0.831375	0.136375	0.0504187
99	0.188725	0.16955	0.83045	0.1382	0.050525
100	0.189106	0.171425	0.828575	0.138525	0.0505813
101	0.189775	0.171075	0.828925	0.138825	0.05095
102	0.190738	0.17155	0.82845	0.13935	0.0513875
103	0.192194	0.172475	0.827525	0.1411	0.0510938
104	0.193400	0.173975	0.826025	0.14225	0.05115
105	0.194281	0.174775	0.825225	0.1429	0.0513813
106	0.195588	0.17525	0.82475	0.14355	0.0520375
107	0.195894	0.175375	0.824625	0.1437	0.0521937
108	0.197000	0.1757	0.8243	0.144425	0.052575
109	0.198481	0.17675	0.82325	0.14625	0.0522313
110	0.199481	0.1785	0.8215	0.147175	0.0523062
111	0.199988	0.17905	0.82095	0.14695	0.0530375
112	0.201456	0.17895	0.82105	0.1479	0.0535563
113	0.202081	0.179775	0.820225	0.148425	0.0536563
114	0.203281	0.18115	0.81885	0.149775	0.0535062
115	0.204913	0.182225	0.817775	0.15115	0.0537625
116	0.205394	0.182975	0.817025	0.151325	0.0540687
117	0.206181	0.183325	0.816675	0.15175	0.0544313
118	0.207444	0.184725	0.815275	0.153325	0.0541188
119	0.209519	0.186675	0.813325	0.15505	0.0544688
120	0.210406	0.1892	0.8108	0.156075	0.0543312
121	0.210512	0.189025	0.810975	0.1552	0.0553125
122	0.210975	0.1892	0.8108	0.1553	0.055675
123	0.211519	0.187975	0.812025	0.154975	0.0565437
124	0.212706	0.188775	0.811225	0.156225	0.0564812
125	0.213338	0.1891	0.8109	0.156775	0.0565625
126	0.213081	0.1886	0.8114	0.1562	0.0568813
127	0.213631	0.1884	0.8116	0.156675	0.0569563
128	0.214350	0.188775	0.811225	0.157325	0.057025
129	0.215363	0.188425	0.811575	0.157925	0.0574375
130	0.216138	0.1889	0.8111	0.1583	0.0578375
131	0.216787	0.189225	0.810775	0.158725	0.0580625
132	0.218200	0.190875	0.809125	0.1605	0.0577
133	0.218888	0.1918	0.8082	0.161	0.0578875
134	0.219681	0.192425	0.807575	0.1618	0.0578813
135	0.219600	0.19135	0.80865	0.162	0.0576
136	0.220181	0.190525	0.809475	0.16175	0.0584312
137	0.221294	0.19045	0.80955	0.16295	0.0583438
138	0.222313	0.191575	0.808425	0.163825	0.0584875
139	0.223000	0.192125	0.807875	0.1644	0.0586
140	0.223887	0.191775	0.808225	0.1654	0.0584875
141	0.224569	0.192275	0.807725	0.165775	0.0587937
142	0.224431	0.192175	0.807825	0.165975	0.0584563
143	0.225150	0.192475	0.807525	0.16645	0.0587
144	0.225838	0.192575	0.807425	0.166525	0.0593125
145	0.227019	0.193175	0.806825	0.16815	0.0588687
146	0.227713	0.193975	0.806025	0.1686	0.0591125
147	0.228181	0.194925	0.805075	0.16925	0.0589312
148	0.229769	0.196075	0.803925	0.170825	0.0589438
149	0.230375	0.19725	0.80275	0.170925	0.05945
150	0.230988	0.19675	0.80325	0.170825	0.0601625
151	0.232662	0.198525	0.801475	0.17275	0.0599125
152	0.234144	0.19995	0.80005	0.174325	0.0598187
153	0.235163	0.201125	0.798875	0.175475	0.0596875
154	0.236394	0.201575	0.798425	0.176025	0.0603687
155	0.237544	0.2042	0.7958	0.177675	0.0598687
156	0.238656	0.2056	0.7944	0.17865	0.0600062
157	0.238088	0.2055	0.7945	0.178075	0.0600125
158	0.239194	0.20485	0.79515	0.17835	0.0608438
159	0.240244	0.205925	0.794075	0.179	0.0612438
160	0.241200	0.2067	0.7933	0.17955	0.06165
161	0.241631	0.20735	0.79265	0.18	0.0616312
162	0.241869	0.207725	0.792275	0.179975	0.0618937
163	0.243156	0.208875	0.791125	0.181425	0.0617313
164	0.243475	0.20835	0.79165	0.18125	0.062225
165	0.243806	0.2085	0.7915	0.18125	0.0625562
166	0.245050	0.20955	0.79045	0.1826	0.06245
167	0.245369	0.21015	0.78985	0.182775	0.0625938
168	0.246169	0.209	0.791	0.182925	0.0632438
169	0.246606	0.2102	0.7898	0.183275	0.0633313
170	0.248350	0.211025	0.788975	0.184625	0.063725
171	0.248656	0.21155	0.78845	0.184775	0.0638813
172	0.249269	0.2123	0.7877	0.185925	0.0633438
173	0.250025	0.21315	0.78685	0.18655	0.063475
174	0.250362	0.213475	0.786525	0.186675	0.0636875
175	0.250825	0.212675	0.787325	0.1866	0.064225
176	0.251394	0.213175	0.786825	0.18745	0.0639437
177	0.252331	0.21455	0.78545	0.188725	0.0636063
178	0.253644	0.2159	0.7841	0.1902	0.0634437
179	0.253469	0.216125	0.783875	0.189875	0.0635938
180	0.254100	0.2153	0.7847	0.18995	0.06415
181	0.255050	0.215525	0.784475	0.19085	0.0642
182	0.255575	0.216675	0.783325	0.191575	0.064
183	0.255644	0.216025	0.783975	0.191425	0.0642188
184	0.256775	0.216075	0.783925	0.192575	0.0642
185	0.256950	0.217	0.783	0.19265	0.0643
186	0.258256	0.21665	0.78335	0.19325	0.0650063
187	0.258462	0.21765	0.78235	0.1939	0.0645625
188	0.259231	0.217725	0.782275	0.19435	0.0648813
189	0.259444	0.216725	0.783275	0.1941	0.0653438
190	0.260325	0.2168	0.7832	0.194725	0.0656
191	0.260987	0.21835	0.78165	0.1953	0.0656875
192	0.261944	0.2189	0.7811	0.196075	0.0658688
193	0.262825	0.219125	0.780875	0.196375	0.06645
194	0.263144	0.219375	0.780625	0.196575	0.0665687
195	0.262994	0.2196	0.7804	0.196425	0.0665687
196	0.263631	0.21955	0.78045	0.1972	0.0664312
197	0.264250	0.219375	0.780625	0.197775	0.066475
198	0.264888	0.221425	0.778575	0.198675	0.0662125
199	0.265125	0.221325	0.778675	0.1984	0.066725
200	0.266469	0.2221	0.7779	0.19955	0.0669187
201	0.266900	0.222825	0.777175	0.19985	0.06705
202	0.267450	0.2231	0.7769	0.200375	0.067075
203	0.268106	0.224225	0.775775	0.20105	0.0670562
204	0.268706	0.22425	0.77575	0.20135	0.0673563
205	0.268962	0.223825	0.776175	0.20125	0.0677125
206	0.270325	0.223875	0.776125	0.2027	0.067625
207	0.271019	0.225225	0.774775	0.20345	0.0675687
208	0.271075	0.225175	0.774825	0.20285	0.068225
209	0.271444	0.225275	0.774725	0.203025	0.0684188
210	0.272069	0.2251	0.7749	0.203325	0.0687438
211	0.272781	0.226525	0.773475	0.204175	0.0686062
212	0.273369	0.22705	0.77295	0.204825	0.0685438
213	0.273956	0.226975	0.773025	0.2052	0.0687563
214	0.273794	0.227075	0.772925	0.2052	0.0685937
215	0.274231	0.226225	0.773775	0.20525	0.0689812
216	0.275025	0.22625	0.77375	0.205725	0.0693
217	0.276244	0.22705	0.77295	0.207025	0.0692187
218	0.276325	0.2281	0.7719	0.207125	0.0692
219	0.277369	0.2286	0.7714	0.2083	0.0690687
220	0.277106	0.227975	0.772025	0.207525	0.0695812
221	0.278738	0.22815	0.77185	0.208825	0.0699125
222	0.278381	0.228375	0.771625	0.208425	0.0699562
223	0.278169	0.227225	0.772775	0.207925	0.0702437
224	0.278863	0.2273	0.7727	0.208425	0.0704375
225	0.278981	0.226825	0.773175	0.208325	0.0706563
226	0.280475	0.228175	0.771825	0.21005	0.070425
227	0.280363	0.229275	0.770725	0.21015	0.0702125
228	0.280956	0.228775	0.771225	0.210225	0.0707312
229	0.282075	0.2293	0.7707	0.211375	0.0707
230	0.282419	0.2297	0.7703	0.211375	0.0710438
231	0.283019	0.230675	0.769325	0.211725	0.0712938
232	0.283056	0.230525	0.769475	0.211575	0.0714812
233	0.283769	0.2309	0.7691	0.212625	0.0711438
234	0.284500	0.23175	0.76825	0.213525	0.070975
235	0.285112	0.232425	0.767575	0.214075	0.0710375
236	0.285656	0.233075	0.766925	0.21475	0.0709063
237	0.287300	0.233875	0.766125	0.2165	0.0708
238	0.287706	0.235525	0.764475	0.2172	0.0705063
239	0.288075	0.23585	0.76415	0.21715	0.070925
240	0.288538	0.237025	0.762975	0.2175	0.0710375
241	0.289725	0.236825	0.763175	0.218025	0.0717
242	0.290569	0.238	0.762	0.2192	0.0713687
243	0.291344	0.2392	0.7608	0.220025	0.0713188
244	0.292094	0.240425	0.759575	0.221	0.0710937
245	0.292212	0.240775	0.759225	0.220875	0.0713375
246	0.292856	0.2409	0.7591	0.221175	0.0716813
247	0.293150	0.24075	0.75925	0.2214	0.07175
248	0.293444	0.24025	0.75975	0.2213	0.0721438
249	0.293694	0.240425	0.759575	0.2216	0.0720937
250	0.294269	0.241075	0.758925	0.2217	0.0725688
251	0.295375	0.241375	0.758625	0.222775	0.0726
252	0.295506	0.2416	0.7584	0.2226	0.0729063
253	0.295831	0.2415	0.7585	0.222925	0.0729063
254	0.297094	0.241725	0.758275	0.223825	0.0732687
255	0.296806	0.2427	0.7573	0.2239	0.0729063
256	0.297219	0.2413	0.7587	0.2231	0.0741187
257	0.297038	0.24185	0.75815	0.223475	0.0735625
258	0.297875	0.24155	0.75845	0.224325	0.07355
259	0.298544	0.241975	0.758025	0.224825	0.0737188
260	0.299300	0.242925	0.757075	0.2261	0.0732
261	0.300737	0.244425	0.755575	0.2272	0.0735375
262	0.300625	0.245075	0.754925	0.226975	0.07365
263	0.300737	0.244925	0.755075	0.226825	0.0739125
264	0.301150	0.244375	0.755625	0.2271	0.07405
265	0.301812	0.24465	0.75535	0.227525	0.0742875
266	0.302606	0.245075	0.754925	0.228625	0.0739812
267	0.303306	0.247075	0.752925	0.229725	0.0735813
268	0.303188	0.24645	0.75355	0.228925	0.0742625
269	0.303175	0.246775	0.753225	0.22905	0.074125
270	0.303800	0.24655	0.75345	0.229575	0.074225
271	0.303400	0.2457	0.7543	0.22895	0.07445
272	0.304044	0.2454	0.7546	0.22925	0.0747938
273	0.304375	0.246075	0.753925	0.229175	0.0752
274	0.305181	0.2462	0.7538	0.23035	0.0748313
275	0.305738	0.2476	0.7524	0.23135	0.0743875
276	0.306481	0.247775	0.752225	0.2318	0.0746813
277	0.307169	0.24925	0.75075	0.232875	0.0742938
278	0.308188	0.2501	0.7499	0.2342	0.0739875
279	0.308644	0.250575	0.749425	0.23425	0.0743937
280	0.308625	0.25065	0.74935	0.234225	0.0744
281	0.309375	0.249875	0.750125	0.234575	0.0748
282	0.309906	0.2504	0.7496	0.234975	0.0749313
283	0.311350	0.252325	0.747675	0.2366	0.07475
284	0.311400	0.252825	0.747175	0.236375	0.075025
285	0.312113	0.2536	0.7464	0.236725	0.0753875
286	0.312063	0.25365	0.74635	0.236825	0.0752375
287	0.312056	0.2532	0.7468	0.236625	0.0754313
288	0.312406	0.252875	0.747125	0.23635	0.0760563
289	0.313412	0.2526	0.7474	0.236975	0.0764375
290	0.313656	0.253625	0.746375	0.23715	0.0765062
291	0.313781	0.253075	0.746925	0.2372	0.0765813
292	0.314119	0.253475	0.746525	0.2376	0.0765187
293	0.314625	0.253175	0.746825	0.23805	0.076575
294	0.315025	0.253	0.747	0.23805	0.076975
295	0.315844	0.2536	0.7464	0.239025	0.0768188
296	0.316544	0.255025	0.744975	0.24025	0.0762937
297	0.316594	0.2549	0.7451	0.239675	0.0769187
298	0.316794	0.2548	0.7452	0.239775	0.0770187
299	0.317106	0.255075	0.744925	0.240075	0.0770312
300	0.317856	0.25505	0.74495	0.2408	0.0770563
301	0.318387	0.2555	0.7445	0.241175	0.0772125
302	0.319462	0.256475	0.743525	0.242175	0.0772875
303	0.319706	0.257025	0.742975	0.242475	0.0772313
304	0.320313	0.2578	0.7422	0.243375	0.0769375
305	0.320462	0.258425	0.741575	0.243475	0.0769875
306	0.321244	0.257725	0.742275	0.24395	0.0772937
307	0.321281	0.2586	0.7414	0.24425	0.0770312
308	0.321225	0.258175	0.741825	0.244025	0.0772
309	0.321975	0.25835	0.74165	0.244425	0.07755
310	0.322325	0.258425	0.741575	0.2446	0.077725
311	0.323200	0.25895	0.74105	0.2454	0.0778
312	0.323481	0.2592	0.7408	0.245425	0.0780562
313	0.323394	0.26005	0.73995	0.24565	0.0777438
314	0.324069	0.259825	0.740175	0.246025	0.0780437
315	0.325075	0.260175	0.739825	0.247025	0.07805
316	0.325437	0.2606	0.7394	0.247425	0.0780125
317	0.325912	0.261175	0.738825	0.247775	0.0781375
318	0.325650	0.260825	0.739175	0.247225	0.078425
319	0.326106	0.2616	0.7384	0.248075	0.0780312
320	0.326250	0.2613	0.7387	0.247575	0.078675
321	0.326844	0.26115	0.73885	0.24825	0.0785938
322	0.326625	0.261225	0.738775	0.248025	0.0786
323	0.327281	0.26215	0.73785	0.248775	0.0785063
324	0.327494	0.261625	0.738375	0.248525	0.0789688
325	0.327669	0.26155	0.73845	0.2483	0.0793688
326	0.328062	0.261175	0.738825	0.2487	0.0793625
327	0.328931	0.26215	0.73785	0.249475	0.0794563
328	0.329000	0.26265	0.73735	0.2497	0.0793
329	0.329537	0.26305	0.73695	0.249725	0.0798125
330	0.329119	0.262675	0.737325	0.249125	0.0799938
331	0.328825	0.261575	0.738425	0.24855	0.080275
332	0.329706	0.261425	0.738575	0.24915	0.0805562
333	0.330256	0.262075	0.737925	0.250075	0.0801812
334	0.330763	0.262325	0.737675	0.250425	0.0803375
335	0.331231	0.26245	0.73755	0.25085	0.0803813
336	0.332238	0.2632	0.7368	0.25165	0.0805875
337	0.332531	0.265	0.735	0.252325	0.0802063
338	0.333325	0.266125	0.733875	0.25285	0.080475
339	0.334000	0.2671	0.7329	0.253375	0.080625
340	0.334081	0.267225	0.732775	0.25345	0.0806313
341	0.334269	0.266525	0.733475	0.253175	0.0810938
342	0.334688	0.266775	0.733225	0.253575	0.0811125
343	0.335500	0.267175	0.732825	0.2544	0.0811
344	0.335700	0.268475	0.731525	0.254875	0.080825
345	0.335919	0.2694	0.7306	0.25545	0.0804688
346	0.336025	0.268725	0.731275	0.255025	0.081
347	0.336994	0.267725	0.732275	0.255525	0.0814688
348	0.336744	0.2689	0.7311	0.255425	0.0813187
349	0.336856	0.268375	0.731625	0.2554	0.0814562
350	0.336981	0.268	0.732	0.25535	0.0816313
351	0.337406	0.268	0.732	0.25595	0.0814562
352	0.337650	0.26815	0.73185	0.25625	0.0814
353	0.337825	0.26765	0.73235	0.2565	0.081325
354	0.338313	0.26755	0.73245	0.256825	0.0814875
355	0.338119	0.26745	0.73255	0.2566	0.0815188
356	0.338356	0.267525	0.732475	0.2567	0.0816563
357	0.338463	0.26735	0.73265	0.2567	0.0817625
358	0.339131	0.26835	0.73165	0.257775	0.0813563
359	0.339700	0.26835	0.73165	0.258175	0.081525
360	0.340400	0.269425	0.730575	0.25885	0.08155
361	0.340556	0.26965	0.73035	0.2589	0.0816563
362	0.341162	0.27005	0.72995	0.259275	0.0818875
363	0.341238	0.270525	0.729475	0.2595	0.0817375
364	0.341562	0.2716	0.7284	0.2603	0.0812625
365	0.342263	0.272275	0.727725	0.260825	0.0814375
366	0.342650	0.272625	0.727375	0.261	0.08165
367	0.342656	0.272475	0.727525	0.2607	0.0819562
368	0.343000	0.2721	0.7279	0.2607	0.0823
369	0.342981	0.2716	0.7284	0.260725	0.0822563
370	0.343431	0.2718	0.7282	0.261175	0.0822563
371	0.344094	0.27245	0.72755	0.2621	0.0819938
372	0.344025	0.272625	0.727375	0.26185	0.082175
373	0.344350	0.2731	0.7269	0.26245	0.0819
374	0.344725	0.27285	0.72715	0.262375	0.08235
375	0.344650	0.27315	0.72685	0.2624	0.08225
376	0.345194	0.2727	0.7273	0.26285	0.0823437
377	0.345087	0.272425	0.727575	0.262775	0.0823125
378	0.345637	0.27285	0.72715	0.26355	0.0820875
379	0.345838	0.273625	0.726375	0.2637	0.0821375
380	0.346381	0.274	0.726	0.264275	0.0821063
381	0.346662	0.273825	0.726175	0.2642	0.0824625
382	0.346956	0.2745	0.7255	0.2645	0.0824562
383	0.346838	0.274275	0.725725	0.264425	0.0824125
384	0.346550	0.273375	0.726625	0.26375	0.0828
385	0.347044	0.272925	0.727075	0.26425	0.0827937
386	0.347019	0.27265	0.72735	0.2638	0.0832187
387	0.347712	0.27325	0.72675	0.26455	0.0831625
388	0.348137	0.273575	0.726425	0.26505	0.0830875
389	0.348737	0.2748	0.7252	0.266	0.0827375
390	0.349063	0.275575	0.724425	0.266625	0.0824375
391	0.349069	0.275375	0.724625	0.266425	0.0826438
392	0.349006	0.27555	0.72445	0.266125	0.0828813
393	0.349156	0.274525	0.725475	0.2661	0.0830562
394	0.349381	0.274675	0.725325	0.26625	0.0831313
395	0.350125	0.275125	0.724875	0.2669	0.083225
396	0.350331	0.2756	0.7244	0.267125	0.0832062
397	0.350350	0.275925	0.724075	0.2669	0.08345
398	0.350269	0.27555	0.72445	0.266325	0.0839437
399	0.350719	0.27515	0.72485	0.266575	0.0841438
400	0.350925	0.27575	0.72425	0.266775	0.08415
401	0.351231	0.2768	0.7232	0.2675	0.0837312
402	0.351419	0.27625	0.72375	0.267275	0.0841438
403	0.352056	0.276825	0.723175	0.267875	0.0841812
404	0.352250	0.2773	0.7227	0.2684	0.08385
405	0.352225	0.277675	0.722325	0.268375	0.08385
406	0.352675	0.2784	0.7216	0.26905	0.083625
407	0.352519	0.278325	0.721675	0.2688	0.0837187
408	0.352650	0.277625	0.722375	0.26845	0.0842
409	0.353137	0.277825	0.722175	0.268575	0.0845625
410	0.353125	0.27835	0.72165	0.26875	0.084375
411	0.353219	0.27815	0.72185	0.268925	0.0842938
412	0.353469	0.278375	0.721625	0.26935	0.0841188
413	0.353531	0.27825	0.72175	0.26935	0.0841812
414	0.353712	0.278425	0.721575	0.269725	0.0839875
415	0.354125	0.27835	0.72165	0.27	0.084125
416	0.354550	0.2787	0.7213	0.270475	0.084075
417	0.354369	0.278925	0.721075	0.27035	0.0840188
418	0.354812	0.279125	0.720875	0.27095	0.0838625
419	0.355019	0.27895	0.72105	0.270875	0.0841438
420	0.355300	0.278625	0.721375	0.2711	0.0842
421	0.355975	0.278725	0.721275	0.271625	0.08435
422	0.356337	0.2795	0.7205	0.27195	0.0843875
423	0.356069	0.27945	0.72055	0.271825	0.0842438
424	0.356250	0.279425	0.720575	0.27195	0.0843
425	0.356169	0.278725	0.721275	0.271475	0.0846937
426	0.356644	0.279	0.721	0.27155	0.0850937
427	0.356944	0.280325	0.719675	0.2724	0.0845438
428	0.356744	0.2803	0.7197	0.27205	0.0846937
429	0.356881	0.280025	0.719975	0.27225	0.0846313
430	0.356750	0.279425	0.720575	0.27195	0.0848
431	0.357162	0.2795	0.7205	0.272475	0.0846875
432	0.357625	0.279875	0.720125	0.272625	0.085
433	0.357862	0.280025	0.719975	0.272875	0.0849875
434	0.358769	0.280925	0.719075	0.274175	0.0845937
435	0.359144	0.2818	0.7182	0.27455	0.0845937
436	0.359187	0.281575	0.718425	0.27465	0.0845375
437	0.359131	0.281625	0.718375	0.274475	0.0846563
438	0.359138	0.281425	0.718575	0.27425	0.0848875
439	0.359131	0.28125	0.71875	0.274125	0.0850063
440	0.359350	0.280925	0.719075	0.274275	0.085075
441	0.359700	0.28145	0.71855	0.274625	0.085075
442	0.360000	0.281975	0.718025	0.27485	0.08515
443	0.359944	0.281575	0.718425	0.2748	0.0851438
444	0.359762	0.28075	0.71925	0.2742	0.0855625
445	0.360231	0.280675	0.719325	0.274425	0.0858063
446	0.360356	0.281125	0.718875	0.275125	0.0852312
447	0.360525	0.28105	0.71895	0.2751	0.085425
448	0.360831	0.281375	0.718625	0.27515	0.0856813
449	0.360744	0.28145	0.71855	0.27515	0.0855937
450	0.360913	0.2811	0.7189	0.275275	0.0856375
451	0.360888	0.2817	0.7183	0.275575	0.0853125
452	0.360862	0.281275	0.718725	0.275475	0.0853875
453	0.360900	0.281175	0.718825	0.275625	0.085275
454	0.361000	0.281025	0.718975	0.2755	0.0855
455	0.361394	0.281025	0.718975	0.275625	0.0857688
456	0.361463	0.280975	0.719025	0.275575	0.0858875
457	0.361563	0.281175	0.718825	0.276	0.0855625
458	0.361644	0.281075	0.718925	0.2761	0.0855438
459	0.361819	0.281075	0.718925	0.2763	0.0855188
460	0.361787	0.280875	0.719125	0.2763	0.0854875
461	0.362038	0.2812	0.7188	0.276625	0.0854125
462	0.362381	0.281625	0.718375	0.277125	0.0852563
463	0.362325	0.281825	0.718175	0.27695	0.085375
464	0.362644	0.2815	0.7185	0.27725	0.0853938
465	0.362731	0.28245	0.71755	0.2777	0.0850313
466	0.362688	0.2821	0.7179	0.27755	0.0851375
467	0.362350	0.28165	0.71835	0.277125	0.085225
468	0.362650	0.2813	0.7187	0.27725	0.0854
469	0.362819	0.281575	0.718425	0.2774	0.0854188
470	0.363050	0.281675	0.718325	0.277375	0.085675
471	0.363019	0.281775	0.718225	0.277325	0.0856937
472	0.363575	0.282325	0.717675	0.277775	0.0858
473	0.363781	0.2829	0.7171	0.278075	0.0857062
474	0.363712	0.282725	0.717275	0.2778	0.0859125
475	0.363669	0.283025	0.716975	0.2781	0.0855687
476	0.363606	0.282475	0.717525	0.277825	0.0857813
477	0.363594	0.2822	0.7178	0.277775	0.0858187
478	0.363975	0.28225	0.71775	0.27815	0.085825
479	0.364387	0.282475	0.717525	0.27845	0.0859375
480	0.364394	0.282275	0.717725	0.2782	0.0861938
481	0.364700	0.283025	0.716975	0.27885	0.08585
482	0.364756	0.28335	0.71665	0.278925	0.0858312
483	0.365038	0.283625	0.716375	0.279225	0.0858125
484	0.365069	0.2837	0.7163	0.279125	0.0859437
485	0.365469	0.2843	0.7157	0.2796	0.0858687
486	0.365688	0.28485	0.71515	0.2796	0.0860875
487	0.365781	0.2854	0.7146	0.2801	0.0856813
488	0.365644	0.284925	0.715075	0.279825	0.0858187
489	0.365563	0.285125	0.714875	0.279725	0.0858375
490	0.365625	0.284325	0.715675	0.279625	0.086
491	0.365844	0.2846	0.7154	0.2798	0.0860438
492	0.366013	0.2846	0.7154	0.280125	0.0858875
493	0.366188	0.28455	0.71545	0.280125	0.0860625
494	0.366194	0.284825	0.715175	0.28025	0.0859437
495	0.366063	0.28435	0.71565	0.2802	0.0858625
496	0.366163	0.284425	0.715575	0.2804	0.0857625
497	0.366369	0.2842	0.7158	0.2804	0.0859687
498	0.366375	0.284125	0.715875	0.28025	0.086125
499	0.366406	0.28445	0.71555	0.280375	0.0860313
500	0.366613	0.28445	0.71555	0.280725	0.0858875
501	0.366625	0.28455	0.71545	0.280675	0.08595
502	0.367237	0.285025	0.714975	0.281375	0.0858625
503	0.367131	0.28535	0.71465	0.281275	0.0858562
504	0.367350	0.285725	0.714275	0.2814	0.08595
505	0.367519	0.285825	0.714175	0.2816	0.0859188
506	0.367812	0.28635	0.71365	0.28185	0.0859625
507	0.367963	0.28645	0.71355	0.281975	0.0859875
508	0.368194	0.286625	0.713375	0.28225	0.0859437
509	0.368169	0.2867	0.7133	0.282225	0.0859437
510	0.368319	0.286675	0.713325	0.282125	0.0861938
511	0.368475	0.286325	0.713675	0.282125	0.08635
512	0.368694	0.286525	0.713475	0.28235	0.0863437
513	0.368650	0.28665	0.71335	0.2824	0.08625
514	0.368719	0.28695	0.71305	0.2823	0.0864188
515	0.368638	0.2869	0.7131	0.282225	0.0864125
516	0.368531	0.2868	0.7132	0.282225	0.0863063
517	0.368869	0.286575	0.713425	0.28245	0.0864188
518	0.369038	0.28685	0.71315	0.282625	0.0864125
519	0.369138	0.287125	0.712875	0.28265	0.0864875
520	0.369544	0.287475	0.712525	0.28305	0.0864937
521	0.369625	0.287625	0.712375	0.282925	0.0867
522	0.369837	0.287825	0.712175	0.2831	0.0867375
523	0.369937	0.28775	0.71225	0.283325	0.0866125
524	0.370113	0.287825	0.712175	0.283475	0.0866375
525	0.370331	0.28795	0.71205	0.2838	0.0865313
526	0.370238	0.28845	0.71155	0.283875	0.0863625
527	0.370588	0.288325	0.711675	0.284175	0.0864125
528	0.370469	0.288025	0.711975	0.283925	0.0865438
529	0.370469	0.287825	0.712175	0.284	0.0864687
530	0.370931	0.2877	0.7123	0.284425	0.0865063
531	0.370887	0.28785	0.71215	0.284425	0.0864625
532	0.370819	0.28775	0.71225	0.2841	0.0867187
533	0.370931	0.287575	0.712425	0.28415	0.0867813
534	0.371194	0.28765	0.71235	0.28435	0.0868437
535	0.371194	0.288175	0.711825	0.2846	0.0865937
536	0.371281	0.287925	0.712075	0.2845	0.0867813
537	0.371594	0.288425	0.711575	0.284725	0.0868687
538	0.371569	0.288725	0.711275	0.284875	0.0866938
539	0.371831	0.288675	0.711325	0.284825	0.0870062
540	0.371556	0.2887	0.7113	0.2847	0.0868562
541	0.371862	0.288825	0.711175	0.285	0.0868625
542	0.371950	0.289025	0.710975	0.284975	0.086975
543	0.372050	0.28905	0.71095	0.284975	0.087075
544	0.372069	0.289175	0.710825	0.285125	0.0869438
545	0.372188	0.289025	0.710975	0.285325	0.0868625
546	0.372619	0.28975	0.71025	0.2859	0.0867187
547	0.372700	0.2898	0.7102	0.286075	0.086625
548	0.372675	0.28995	0.71005	0.2859	0.086775
549	0.372881	0.289775	0.710225	0.286075	0.0868063
550	0.372738	0.2898	0.7102	0.2858	0.0869375
551	0.372638	0.289175	0.710825	0.28555	0.0870875
552	0.372800	0.2892	0.7108	0.285625	0.087175
553	0.372900	0.2892	0.7108	0.2859	0.087
554	0.372994	0.28935	0.71065	0.28615	0.0868437
555	0.373138	0.289325	0.710675	0.286425	0.0867125
556	0.373006	0.2895	0.7105	0.2864	0.0866062
557	0.372850	0.2896	0.7104	0.28625	0.0866
558	0.372962	0.289275	0.710725	0.286175	0.0867875
559	0.373125	0.289025	0.710975	0.286175	0.08695
560	0.373013	0.288875	0.711125	0.285975	0.0870375
561	0.373300	0.288925	0.711075	0.28635	0.08695
562	0.373581	0.2895	0.7105	0.28665	0.0869313
563	0.373706	0.28945	0.71055	0.2866	0.0871062
564	0.373538	0.289725	0.710275	0.286475	0.0870625
565	0.373550	0.28975	0.71025	0.286425	0.087125
566	0.373688	0.289275	0.710725	0.28655	0.0871375
567	0.373606	0.289025	0.710975	0.2863	0.0873063
568	0.373494	0.288825	0.711175	0.286325	0.0871688
569	0.373681	0.288825	0.711175	0.2863	0.0873812
570	0.373694	0.289125	0.710875	0.286625	0.0870688
571	0.373706	0.289375	0.710625	0.2868	0.0869063
572	0.373775	0.289	0.711	0.286525	0.08725
573	0.373688	0.28865	0.71135	0.286375	0.0873125
574	0.373819	0.289025	0.710975	0.286575	0.0872437
575	0.374006	0.289225	0.710775	0.28665	0.0873562
576	0.373787	0.2891	0.7109	0.286275	0.0875125
577	0.373812	0.288725	0.711275	0.286175	0.0876375
578	0.373912	0.28905	0.71095	0.286475	0.0874375
579	0.373994	0.28895	0.71105	0.286525	0.0874687
580	0.373919	0.28885	0.71115	0.2865	0.0874188
581	0.374219	0.289125	0.710875	0.286975	0.0872437
582	0.373994	0.289075	0.710925	0.286525	0.0874687
583	0.374169	0.28925	0.71075	0.2866	0.0875688
584	0.374106	0.289175	0.710825	0.286525	0.0875812
585	0.374225	0.28895	0.71105	0.286675	0.08755
586	0.374263	0.289025	0.710975	0.286725	0.0875375
587	0.374312	0.288975	0.711025	0.286825	0.0874875
588	0.374381	0.288975	0.711025	0.286975	0.0874063
589	0.374444	0.2892	0.7108	0.28715	0.0872938
590	0.374581	0.28925	0.71075	0.2873	0.0872813
591	0.374819	0.289425	0.710575	0.287575	0.0872437
592	0.374750	0.2895	0.7105	0.2873	0.08745
593	0.374775	0.289325	0.710675	0.287375	0.0874
594	0.374800	0.28945	0.71055	0.287625	0.087175
595	0.374769	0.2896	0.7104	0.28765	0.0871187
596	0.374831	0.289825	0.710175	0.2876	0.0872312
597	0.374862	0.289725	0.710275	0.287525	0.0873375
598	0.375069	0.28985	0.71015	0.2877	0.0873687
599	0.375344	0.29	0.71	0.288075	0.0872688
600	0.375312	0.29025	0.70975	0.287875	0.0874375
601	0.375462	0.2905	0.7095	0.28815	0.0873125
602	0.375425	0.290525	0.709475	0.288275	0.08715
603	0.375400	0.290325	0.709675	0.288175	0.087225
604	0.375638	0.29045	0.70955	0.28855	0.0870875
605	0.375669	0.2905	0.7095	0.288475	0.0871938
606	0.375756	0.290675	0.709325	0.28875	0.0870062
607	0.375688	0.2909	0.7091	0.2886	0.0870875
608	0.375544	0.290625	0.709375	0.28855	0.0869937
609	0.375675	0.290325	0.709675	0.288475	0.0872
610	0.375569	0.290125	0.709875	0.288325	0.0872437
611	0.375806	0.290375	0.709625	0.288625	0.0871813
612	0.375844	0.290375	0.709625	0.2886	0.0872437
613	0.375812	0.29045	0.70955	0.288525	0.0872875
614	0.375850	0.290475	0.709525	0.288475	0.087375
615	0.375819	0.290425	0.709575	0.28835	0.0874687
616	0.376400	0.2907	0.7093	0.288925	0.087475
617	0.376437	0.29105	0.70895	0.288925	0.0875125
618	0.376525	0.2913	0.7087	0.289	0.087525
619	0.376850	0.291675	0.708325	0.289425	0.087425
620	0.376769	0.291725	0.708275	0.2892	0.0875688
621	0.376794	0.29165	0.70835	0.289175	0.0876187
622	0.376875	0.291525	0.708475	0.289175	0.0877
623	0.376862	0.29155	0.70845	0.289125	0.0877375
624	0.376931	0.291525	0.708475	0.289025	0.0879063
625	0.376812	0.2913	0.7087	0.2887	0.0881125
626	0.377131	0.29135	0.70865	0.2891	0.0880313
627	0.377081	0.29165	0.70835	0.289275	0.0878063
628	0.377181	0.29155	0.70845	0.28945	0.0877312
629	0.377288	0.29215	0.70785	0.289725	0.0875625
630	0.377081	0.291975	0.708025	0.289475	0.0876062
631	0.377269	0.29185	0.70815	0.289575	0.0876938
632	0.377131	0.291675	0.708325	0.28935	0.0877813
633	0.376937	0.291325	0.708675	0.2892	0.0877375
634	0.376969	0.291025	0.708975	0.289225	0.0877437
635	0.377044	0.290775	0.709225	0.28915	0.0878938
636	0.377250	0.291025	0.708975	0.289375	0.087875
637	0.377269	0.2911	0.7089	0.289425	0.0878437
638	0.377444	0.29115	0.70885	0.2896	0.0878437
639	0.377531	0.291725	0.708275	0.28965	0.0878812
640	0.377512	0.2916	0.7084	0.28955	0.0879625
641	0.377669	0.291475	0.708525	0.289675	0.0879937
642	0.377769	0.291625	0.708375	0.289725	0.0880438
643	0.377538	0.291625	0.708375	0.289475	0.0880625
644	0.377688	0.2915	0.7085	0.289625	0.0880625
645	0.377769	0.2916	0.7084	0.289775	0.0879937
646	0.377769	0.291325	0.708675	0.289625	0.0881438
647	0.377813	0.291275	0.708725	0.28965	0.0881625
648	0.377906	0.2914	0.7086	0.289725	0.0881813
649	0.377956	0.291275	0.708725	0.289625	0.0883313
650	0.378012	0.291425	0.708575	0.2897	0.0883125
651	0.378000	0.291525	0.708475	0.289775	0.088225
652	0.377969	0.291625	0.708375	0.289875	0.0880937
653	0.377962	0.291125	0.708875	0.289775	0.0881875
654	0.377825	0.291	0.709	0.289525	0.0883
655	0.377894	0.290825	0.709175	0.2894	0.0884937
656	0.377875	0.2908	0.7092	0.28935	0.088525
657	0.377919	0.290875	0.709125	0.289425	0.0884937
658	0.377862	0.2908	0.7092	0.289525	0.0883375
659	0.377869	0.290775	0.709225	0.289475	0.0883937
660	0.377919	0.290775	0.709225	0.289575	0.0883437
661	0.378044	0.291125	0.708875	0.289725	0.0883188
662	0.378081	0.2912	0.7088	0.2897	0.0883812
663	0.378238	0.2915	0.7085	0.2898	0.0884375
664	0.378038	0.291275	0.708725	0.28955	0.0884875
665	0.378075	0.291125	0.708875	0.2895	0.088575
666	0.378163	0.291025	0.708975	0.28955	0.0886125
667	0.378263	0.2909	0.7091	0.2897	0.0885625
668	0.378175	0.291025	0.708975	0.2896	0.088575
669	0.378275	0.29085	0.70915	0.2897	0.088575
670	0.378444	0.290975	0.709025	0.290025	0.0884188
671	0.378412	0.2912	0.7088	0.2901	0.0883125
672	0.378644	0.291275	0.708725	0.29025	0.0883937
673	0.378675	0.29135	0.70865	0.290325	0.08835
674	0.378744	0.291475	0.708525	0.2905	0.0882437
675	0.378819	0.29145	0.70855	0.290475	0.0883437
676	0.378775	0.29145	0.70855	0.290375	0.0884
677	0.378794	0.2914	0.7086	0.290375	0.0884188
678	0.378962	0.291575	0.708425	0.29055	0.0884125
679	0.379050	0.29155	0.70845	0.29065	0.0884
680	0.379038	0.291925	0.708075	0.2908	0.0882375
681	0.378975	0.291825	0.708175	0.290625	0.08835
682	0.379069	0.291775	0.708225	0.29055	0.0885187
683	0.379069	0.2918	0.7082	0.290625	0.0884438
684	0.378956	0.2917	0.7083	0.29045	0.0885062
685	0.379012	0.2916	0.7084	0.290425	0.0885875
686	0.379081	0.291675	0.708325	0.290625	0.0884563
687	0.379019	0.2917	0.7083	0.2907	0.0883188
688	0.378881	0.291425	0.708575	0.290475	0.0884063
689	0.378956	0.291325	0.708675	0.29055	0.0884063
690	0.379056	0.291275	0.708725	0.2906	0.0884563
691	0.379156	0.291525	0.708475	0.290775	0.0883812
692	0.379138	0.29165	0.70835	0.29085	0.0882875
693	0.379075	0.291425	0.708575	0.2906	0.088475
694	0.379063	0.291475	0.708525	0.2906	0.0884625
695	0.379075	0.29135	0.70865	0.290575	0.0885
696	0.379213	0.2914	0.7086	0.29075	0.0884625
697	0.379275	0.291475	0.708525	0.29085	0.088425
698	0.379400	0.291525	0.708475	0.291	0.0884
699	0.379437	0.291775	0.708225	0.2911	0.0883375
700	0.379431	0.29175	0.70825	0.2911	0.0883313
701	0.379494	0.292	0.708	0.2913	0.0881938
702	0.379462	0.292	0.708	0.291275	0.0881875
703	0.379625	0.292025	0.707975	0.291375	0.08825
704	0.379500	0.29215	0.70785	0.29125	0.08825
705	0.379613	0.292175	0.707825	0.2913	0.0883125
706	0.379700	0.292275	0.707725	0.291425	0.088275
707	0.379644	0.292225	0.707775	0.29135	0.0882938
708	0.379575	0.292	0.708	0.291225	0.08835
709	0.379638	0.292125	0.707875	0.291325	0.0883125
710	0.379600	0.292	0.708	0.291325	0.088275
711	0.379725	0.2921	0.7079	0.2915	0.088225
712	0.379625	0.29215	0.70785	0.291375	0.08825
713	0.379744	0.29225	0.70775	0.291525	0.0882187
714	0.379656	0.292075	0.707925	0.2913	0.0883562
715	0.379725	0.292125	0.707875	0.2914	0.088325
716	0.379725	0.292025	0.707975	0.291325	0.0884
717	0.379763	0.292175	0.707825	0.29145	0.0883125
718	0.379831	0.29215	0.70785	0.29145	0.0883812
719	0.379912	0.29235	0.70765	0.291525	0.0883875
720	0.379919	0.2925	0.7075	0.29165	0.0882688
721	0.380069	0.292425	0.707575	0.2918	0.0882688
722	0.379956	0.29245	0.70755	0.291675	0.0882813
723	0.379925	0.292425	0.707575	0.291625	0.0883
724	0.379906	0.292275	0.707725	0.29155	0.0883562
725	0.379919	0.292275	0.707725	0.2916	0.0883188
726	0.379881	0.2923	0.7077	0.291575	0.0883063
727	0.380044	0.292325	0.707675	0.291675	0.0883687
728	0.380075	0.292425	0.707575	0.291675	0.0884
729	0.380088	0.292375	0.707625	0.2916	0.0884875
730	0.380031	0.2924	0.7076	0.2916	0.0884313
731	0.380050	0.292625	0.707375	0.2917	0.08835
732	0.380069	0.2925	0.7075	0.291625	0.0884438
733	0.379994	0.2923	0.7077	0.2915	0.0884937
734	0.380056	0.29225	0.70775	0.29155	0.0885062
735	0.380213	0.2923	0.7077	0.29165	0.0885625
736	0.380288	0.292475	0.707525	0.29185	0.0884375
737	0.380331	0.2926	0.7074	0.291975	0.0883562
738	0.380319	0.292625	0.707375	0.291975	0.0883437
739	0.380338	0.292575	0.707425	0.291875	0.0884625
740	0.380338	0.292525	0.707475	0.291875	0.0884625
741	0.380456	0.29285	0.70715	0.292125	0.0883313
742	0.380575	0.292825	0.707175	0.2922	0.088375
743	0.380531	0.292825	0.707175	0.292125	0.0884063
744	0.380656	0.293	0.707	0.2923	0.0883562
745	0.380569	0.292975	0.707025	0.29215	0.0884188
746	0.380631	0.29275	0.70725	0.292175	0.0884563
747	0.380563	0.292675	0.707325	0.292075	0.0884875
748	0.380694	0.292825	0.707175	0.292275	0.0884188
749	0.380594	0.2928	0.7072	0.29225	0.0883437
750	0.380681	0.292975	0.707025	0.29235	0.0883313
751	0.380744	0.293025	0.706975	0.29245	0.0882938
752	0.380756	0.29305	0.70695	0.29245	0.0883063
753	0.380738	0.29305	0.70695	0.29245	0.0882875
754	0.380738	0.29305	0.70695	0.292425	0.0883125
755	0.380688	0.29295	0.70705	0.29235	0.0883375
756	0.380781	0.293	0.707	0.2924	0.0883812
757	0.380794	0.293075	0.706925	0.2924	0.0883937
758	0.380869	0.293075	0.706925	0.292475	0.0883937
759	0.380894	0.29325	0.70675	0.2925	0.0883937
760	0.381056	0.293375	0.706625	0.29265	0.0884063
761	0.380881	0.29325	0.70675	0.29245	0.0884313
762	0.380825	0.29325	0.70675	0.292475	0.08835
763	0.380906	0.293025	0.706975	0.292425	0.0884812
764	0.380912	0.29305	0.70695	0.2925	0.0884125
765	0.380869	0.292975	0.707025	0.292375	0.0884937
766	0.380931	0.293075	0.706925	0.292425	0.0885062
767	0.381044	0.29315	0.70685	0.2926	0.0884438
768	0.381131	0.293275	0.706725	0.292775	0.0883562
769	0.381044	0.293275	0.706725	0.292675	0.0883687
770	0.381131	0.29335	0.70665	0.2927	0.0884313
771	0.380987	0.29335	0.70665	0.2926	0.0883875
772	0.380969	0.293275	0.706725	0.2925	0.0884687
773	0.381044	0.2933	0.7067	0.29255	0.0884937
774	0.380906	0.293075	0.706925	0.292375	0.0885313
775	0.381031	0.293025	0.706975	0.292475	0.0885563
776	0.380900	0.29295	0.70705	0.292325	0.088575
777	0.380912	0.292725	0.707275	0.292275	0.0886375
778	0.380962	0.2928	0.7072	0.29225	0.0887125
779	0.380962	0.29285	0.70715	0.2924	0.0885625
780	0.381056	0.2929	0.7071	0.292525	0.0885313
781	0.381150	0.292975	0.707025	0.292625	0.088525
782	0.381113	0.2931	0.7069	0.292725	0.0883875
783	0.381119	0.293025	0.706975	0.2927	0.0884188
784	0.381131	0.292975	0.707025	0.29265	0.0884812
785	0.381150	0.2931	0.7069	0.292675	0.088475
786	0.381181	0.29315	0.70685	0.2927	0.0884812
787	0.381250	0.2932	0.7068	0.292775	0.088475
788	0.381238	0.293325	0.706675	0.2928	0.0884375
789	0.381256	0.2934	0.7066	0.2928	0.0884563
790	0.381244	0.2932	0.7068	0.292725	0.0885187
791	0.381213	0.293125	0.706875	0.292575	0.0886375
792	0.381256	0.293175	0.706825	0.2926	0.0886563
793	0.381338	0.29325	0.70675	0.292725	0.0886125
794	0.381375	0.29325	0.70675	0.2928	0.088575
795	0.381350	0.293275	0.706725	0.292775	0.088575
796	0.381412	0.29345	0.70655	0.292875	0.0885375
797	0.381381	0.293375	0.706625	0.29285	0.0885313
798	0.381456	0.293375	0.706625	0.292875	0.0885813
799	0.381419	0.293475	0.706525	0.292875	0.0885438
800	0.381619	0.29345	0.70655	0.29305	0.0885688
801	0.381619	0.293725	0.706275	0.2932	0.0884188
802	0.381563	0.2936	0.7064	0.2931	0.0884625
803	0.381450	0.293525	0.706475	0.292975	0.088475
804	0.381406	0.293425	0.706575	0.292925	0.0884812
805	0.381475	0.29345	0.70655	0.292925	0.08855
806	0.381400	0.2934	0.7066	0.2928	0.0886
807	0.381319	0.293225	0.706775	0.292675	0.0886437
808	0.381325	0.293275	0.706725	0.292725	0.0886
809	0.381381	0.293275	0.706725	0.2928	0.0885813
810	0.381344	0.2931	0.7069	0.292675	0.0886688
811	0.381294	0.29305	0.70695	0.292625	0.0886688
812	0.381306	0.293	0.707	0.292625	0.0886813
813	0.381313	0.293	0.707	0.2926	0.0887125
814	0.381350	0.29295	0.70705	0.29265	0.0887
815	0.381338	0.292975	0.707025	0.292675	0.0886625
816	0.381356	0.292975	0.707025	0.2927	0.0886563
817	0.381356	0.293025	0.706975	0.2927	0.0886563
818	0.381319	0.2931	0.7069	0.292675	0.0886437
819	0.381269	0.293075	0.706925	0.292625	0.0886437
820	0.381331	0.293075	0.706925	0.2927	0.0886312
821	0.381325	0.29305	0.70695	0.292725	0.0886
822	0.381300	0.293025	0.706975	0.2927	0.0886
823	0.381269	0.292925	0.707075	0.2926	0.0886688
824	0.381331	0.292925	0.707075	0.2927	0.0886312
825	0.381306	0.292925	0.707075	0.2927	0.0886062
826	0.381338	0.29295	0.70705	0.29275	0.0885875
827	0.381319	0.293025	0.706975	0.2928	0.0885187
828	0.381425	0.2931	0.7069	0.292875	0.08855
829	0.381387	0.2931	0.7069	0.292825	0.0885625
830	0.381412	0.293075	0.706925	0.29285	0.0885625
831	0.381387	0.293075	0.706925	0.292825	0.0885625
832	0.381425	0.2931	0.7069	0.2929	0.088525
833	0.381400	0.293175	0.706825	0.292875	0.088525
834	0.381506	0.293325	0.706675	0.293	0.0885062
835	0.381481	0.293225	0.706775	0.29285	0.0886312
836	0.381406	0.293175	0.706825	0.29285	0.0885563
837	0.381406	0.29325	0.70675	0.292875	0.0885313
838	0.381394	0.2932	0.7068	0.29285	0.0885438
839	0.381475	0.293275	0.706725	0.292975	0.0885
840	0.381462	0.2933	0.7067	0.293	0.0884625
841	0.381419	0.293175	0.706825	0.2929	0.0885187
842	0.381419	0.29315	0.70685	0.2929	0.0885187
843	0.381462	0.293175	0.706825	0.292925	0.0885375
844	0.381450	0.293125	0.706875	0.292925	0.088525
845	0.381487	0.29325	0.70675	0.293	0.0884875
846	0.381575	0.293275	0.706725	0.293025	0.08855
847	0.381575	0.293325	0.706675	0.293025	0.08855
848	0.381631	0.2934	0.7066	0.2931	0.0885313
849	0.381606	0.29355	0.70645	0.2931	0.0885062
850	0.381531	0.293425	0.706575	0.292925	0.0886062
851	0.381537	0.29325	0.70675	0.292875	0.0886625
852	0.381644	0.29325	0.70675	0.292975	0.0886688
853	0.381613	0.2936	0.7064	0.29315	0.0884625
854	0.381688	0.293575	0.706425	0.293175	0.0885125
855	0.381613	0.2935	0.7065	0.2931	0.0885125
856	0.381700	0.293525	0.706475	0.293175	0.088525
857	0.381694	0.293625	0.706375	0.29315	0.0885438
858	0.381769	0.293775	0.706225	0.29325	0.0885187
859	0.381763	0.293825	0.706175	0.2932	0.0885625
860	0.381669	0.2938	0.7062	0.293075	0.0885937
861	0.381531	0.29365	0.70635	0.292925	0.0886062
862	0.381494	0.293325	0.706675	0.292825	0.0886688
863	0.381537	0.29335	0.70665	0.292925	0.0886125
864	0.381556	0.293325	0.706675	0.29295	0.0886062
865	0.381613	0.29335	0.70665	0.293025	0.0885875
866	0.381594	0.293325	0.706675	0.293	0.0885937
867	0.381638	0.29335	0.70665	0.293025	0.0886125
868	0.381656	0.2934	0.7066	0.293025	0.0886312
869	0.381644	0.2934	0.7066	0.292975	0.0886688
870	0.381556	0.2932	0.7068	0.2929	0.0886563
871	0.381619	0.2933	0.7067	0.293075	0.0885438
872	0.381663	0.29335	0.70665	0.293125	0.0885375
873	0.381638	0.293325	0.706675	0.29305	0.0885875
874	0.381650	0.293275	0.706725	0.293075	0.088575
875	0.381556	0.293075	0.706925	0.29295	0.0886062
876	0.381500	0.293025	0.706975	0.29295	0.08855
877	0.381481	0.292925	0.707075	0.292875	0.0886062
878	0.381550	0.293025	0.706975	0.29295	0.0886
879	0.381575	0.29305	0.70695	0.29295	0.088625
880	0.381550	0.293075	0.706925	0.29295	0.0886
881	0.381550	0.2931	0.7069	0.292975	0.088575
882	0.381563	0.29305	0.70695	0.29295	0.0886125
883	0.381581	0.293075	0.706925	0.292975	0.0886062
884	0.381581	0.293125	0.706875	0.293	0.0885813
885	0.381575	0.293125	0.706875	0.293	0.088575
886	0.381550	0.293075	0.706925	0.292975	0.088575
887	0.381575	0.2931	0.7069	0.293	0.088575
888	0.381588	0.29315	0.70685	0.293025	0.0885625
889	0.381613	0.29315	0.70685	0.293025	0.0885875
890	0.381594	0.29315	0.70685	0.293025	0.0885688
891	0.381594	0.29315	0.70685	0.293025	0.0885688
892	0.381631	0.293175	0.706825	0.293075	0.0885563
893	0.381656	0.293175	0.706825	0.293075	0.0885813
894	0.381681	0.293225	0.706775	0.293125	0.0885563
895	0.381663	0.293225	0.706775	0.29305	0.0886125
896	0.381625	0.29315	0.70685	0.292975	0.08865
897	0.381581	0.2931	0.7069	0.29295	0.0886312
898	0.381613	0.293125	0.706875	0.292975	0.0886375
899	0.381613	0.2931	0.7069	0.293	0.0886125
900	0.381613	0.2931	0.7069	0.293	0.0886125
901	0.381613	0.2931	0.7069	0.293	0.0886125
902	0.381613	0.2931	0.7069	0.293	0.0886125
903	0.381613	0.2931	0.7069	0.293	0.0886125
904	0.381656	0.293125	0.706875	0.29305	0.0886062
905	0.381656	0.29315	0.70685	0.29305	0.0886062
906	0.381650	0.293175	0.706825	0.29305	0.0886
907	0.381650	0.29315	0.70685	0.293025	0.088625
908	0.381650	0.29315	0.70685	0.293025	0.088625
909	0.381644	0.293175	0.706825	0.293025	0.0886187
910	0.381663	0.293225	0.706775	0.29305	0.0886125
911	0.381694	0.293225	0.706775	0.293075	0.0886187
912	0.381644	0.29315	0.70685	0.293	0.0886437
913	0.381669	0.293125	0.706875	0.293	0.0886688
914	0.381650	0.29315	0.70685	0.293	0.08865
915	0.381631	0.2931	0.7069	0.293	0.0886312
916	0.381675	0.293125	0.706875	0.29305	0.088625
917	0.381800	0.29325	0.70675	0.293175	0.088625
918	0.381788	0.29335	0.70665	0.29315	0.0886375
919	0.381756	0.2933	0.7067	0.2931	0.0886563
920	0.381800	0.293325	0.706675	0.29315	0.08865
921	0.381819	0.29335	0.70665	0.2932	0.0886187
922	0.381750	0.29325	0.70675	0.293075	0.088675
923	0.381831	0.293175	0.706825	0.293125	0.0887063
924	0.381838	0.2933	0.7067	0.2932	0.0886375
925	0.381881	0.2933	0.7067	0.2932	0.0886813
926	0.381887	0.29335	0.70665	0.2932	0.0886875
927	0.381900	0.293375	0.706625	0.2932	0.0887
928	0.381900	0.2934	0.7066	0.293225	0.088675
929	0.381937	0.293425	0.706575	0.293275	0.0886625
930	0.381919	0.2935	0.7065	0.293275	0.0886437
931	0.381931	0.2934	0.7066	0.293175	0.0887562
932	0.381962	0.29365	0.70635	0.29325	0.0887125
933	0.382012	0.29375	0.70625	0.29335	0.0886625
934	0.381981	0.29375	0.70625	0.2933	0.0886813
935	0.382006	0.2938	0.7062	0.29335	0.0886563
936	0.381994	0.293775	0.706225	0.2933	0.0886938
937	0.381912	0.29365	0.70635	0.293225	0.0886875
938	0.381937	0.293575	0.706425	0.293275	0.0886625
939	0.381906	0.293475	0.706525	0.29325	0.0886563
940	0.382006	0.293525	0.706475	0.293375	0.0886312
941	0.381987	0.2936	0.7064	0.2934	0.0885875
942	0.382006	0.293725	0.706275	0.29345	0.0885563
943	0.382044	0.2937	0.7063	0.293425	0.0886187
944	0.382113	0.29385	0.70615	0.293525	0.0885875
945	0.382094	0.29395	0.70605	0.293575	0.0885187
946	0.382056	0.2939	0.7061	0.293525	0.0885313
947	0.382081	0.2939	0.7061	0.29355	0.0885313
948	0.382088	0.293775	0.706225	0.293475	0.0886125
949	0.382063	0.29375	0.70625	0.293425	0.0886375
950	0.382088	0.29375	0.70625	0.293475	0.0886125
951	0.382069	0.2936	0.7064	0.29335	0.0887187
952	0.382050	0.2937	0.7063	0.2934	0.08865
953	0.382050	0.293575	0.706425	0.293375	0.088675
954	0.382081	0.29365	0.70635	0.293375	0.0887063
955	0.382163	0.293675	0.706325	0.293475	0.0886875
956	0.382106	0.293675	0.706325	0.2934	0.0887063
957	0.382094	0.29375	0.70625	0.293425	0.0886688
958	0.382156	0.2937	0.7063	0.2934	0.0887562
959	0.382194	0.293775	0.706225	0.29345	0.0887437
960	0.382131	0.293725	0.706275	0.2934	0.0887312
961	0.382156	0.293725	0.706275	0.293425	0.0887312
962	0.382113	0.2937	0.7063	0.2934	0.0887125
963	0.382138	0.2937	0.7063	0.293425	0.0887125
964	0.382138	0.293675	0.706325	0.2934	0.0887375
965	0.382181	0.29365	0.70635	0.293375	0.0888063
966	0.382206	0.293725	0.706275	0.29345	0.0887562
967	0.382356	0.294	0.706	0.29365	0.0887063
968	0.382269	0.294075	0.705925	0.29355	0.0887187
969	0.382269	0.293975	0.706025	0.293575	0.0886938
970	0.382331	0.293925	0.706075	0.2936	0.0887312
971	0.382331	0.293875	0.706125	0.29355	0.0887813
972	0.382425	0.293925	0.706075	0.29365	0.088775
973	0.382325	0.29405	0.70595	0.29365	0.088675
974	0.382338	0.2938	0.7062	0.293525	0.0888125
975	0.382250	0.29375	0.70625	0.29345	0.0888
976	0.382331	0.293775	0.706225	0.293525	0.0888063
977	0.382344	0.29395	0.70605	0.2936	0.0887437
978	0.382350	0.293925	0.706075	0.2936	0.08875
979	0.382369	0.294025	0.705975	0.293625	0.0887437
980	0.382450	0.2941	0.7059	0.293725	0.088725
981	0.382456	0.2941	0.7059	0.293775	0.0886813
982	0.382431	0.2942	0.7058	0.293825	0.0886062
983	0.382450	0.29405	0.70595	0.293725	0.088725
984	0.382456	0.29405	0.70595	0.293725	0.0887312
985	0.382450	0.294	0.706	0.293675	0.088775
986	0.382500	0.294025	0.705975	0.29375	0.08875
987	0.382456	0.294025	0.705975	0.2937	0.0887562
988	0.382462	0.294025	0.705975	0.2937	0.0887625
989	0.382475	0.294	0.706	0.293725	0.08875
990	0.382500	0.29405	0.70595	0.2938	0.0887
991	0.382512	0.2941	0.7059	0.293825	0.0886875
992	0.382550	0.29415	0.70585	0.293875	0.088675
993	0.382644	0.294175	0.705825	0.293975	0.0886688
994	0.382638	0.2942	0.7058	0.294	0.0886375
995	0.382681	0.2943	0.7057	0.294	0.0886813
996	0.382750	0.294325	0.705675	0.294075	0.088675
997	0.382819	0.294525	0.705475	0.294175	0.0886437
998	0.382763	0.2947	0.7053	0.294175	0.0885875
999	0.382675	0.2944	0.7056	0.293925	0.08875
1000	0.382775	0.294425	0.705575	0.294025	0.08875
1001	0.382806	0.294525	0.705475	0.294075	0.0887312
1002	0.382800	0.29455	0.70545	0.2941	0.0887
1003	0.382825	0.2946	0.7054	0.29415	0.088675
1004	0.382931	0.294675	0.705325	0.2943	0.0886312
1005	0.382850	0.294625	0.705375	0.2942	0.08865
1006	0.383050	0.294925	0.705075	0.294375	0.088675
1007	0.382887	0.294825	0.705175	0.2942	0.0886875
1008	0.382794	0.294675	0.705325	0.294075	0.0887187
1009	0.382813	0.294475	0.705525	0.29405	0.0887625
1010	0.382813	0.2944	0.7056	0.2941	0.0887125
1011	0.382850	0.29435	0.70565	0.2941	0.08875
1012	0.382875	0.294375	0.705625	0.29405	0.088825
1013	0.382937	0.2944	0.7056	0.29405	0.0888875
1014	0.382962	0.2945	0.7055	0.29415	0.0888125
1015	0.382994	0.2945	0.7055	0.2942	0.0887938
1016	0.383050	0.294475	0.705525	0.29425	0.0888
1017	0.383094	0.294575	0.705425	0.294325	0.0887687
1018	0.383044	0.294725	0.705275	0.294325	0.0887187
1019	0.383031	0.294625	0.705375	0.294225	0.0888063
1020	0.383050	0.294675	0.705325	0.29425	0.0888
1021	0.382944	0.2946	0.7054	0.29415	0.0887938
1022	0.382994	0.294525	0.705475	0.29415	0.0888437
1023	0.383012	0.294525	0.705475	0.294225	0.0887875
1024	0.383062	0.29455	0.70545	0.2943	0.0887625
1025	0.383062	0.294575	0.705425	0.2943	0.0887625
1026	0.383056	0.2946	0.7054	0.294275	0.0887813
1027	0.383056	0.294575	0.705425	0.2943	0.0887562
1028	0.383163	0.294575	0.705425	0.2944	0.0887625
1029	0.383094	0.29465	0.70535	0.29435	0.0887437
1030	0.383106	0.294575	0.705425	0.29435	0.0887562
1031	0.383206	0.2947	0.7053	0.294425	0.0887813
1032	0.383113	0.294525	0.705475	0.294325	0.0887875
1033	0.383144	0.29445	0.70555	0.29435	0.0887938
1034	0.383169	0.2946	0.7054	0.294425	0.0887437
1035	0.383238	0.2947	0.7053	0.294475	0.0887625
1036	0.383188	0.29465	0.70535	0.2944	0.0887875
1037	0.383194	0.294675	0.705325	0.294425	0.0887687
1038	0.383269	0.294725	0.705275	0.2945	0.0887687
1039	0.383288	0.294775	0.705225	0.294525	0.0887625
1040	0.383288	0.294825	0.705175	0.294525	0.0887625
1041	0.383281	0.294825	0.705175	0.294525	0.0887562
1042	0.383281	0.294875	0.705125	0.294525	0.0887562
1043	0.383200	0.29475	0.70525	0.294375	0.088825
1044	0.383194	0.2947	0.7053	0.29435	0.0888437
1045	0.383194	0.2947	0.7053	0.294325	0.0888687
1046	0.383175	0.294575	0.705425	0.294275	0.0889
1047	0.383213	0.29455	0.70545	0.294325	0.0888875
1048	0.383281	0.294725	0.705275	0.2945	0.0887813
1049	0.383231	0.294775	0.705225	0.29445	0.0887813
1050	0.383213	0.29475	0.70525	0.294425	0.0887875
1051	0.383275	0.294675	0.705325	0.2944	0.088875
1052	0.383313	0.29475	0.70525	0.29445	0.0888625
1053	0.383288	0.29475	0.70525	0.29445	0.0888375
1054	0.383281	0.294775	0.705225	0.294475	0.0888063
1055	0.383319	0.2948	0.7052	0.29455	0.0887687
1056	0.383419	0.294875	0.705125	0.29465	0.0887687
1057	0.383444	0.294975	0.705025	0.294675	0.0887687
1058	0.383437	0.29495	0.70505	0.294675	0.0887625
1059	0.383444	0.294975	0.705025	0.294675	0.0887687
1060	0.383475	0.295075	0.704925	0.294725	0.08875
1061	0.383462	0.295075	0.704925	0.294675	0.0887875
1062	0.383313	0.294875	0.705125	0.29445	0.0888625
1063	0.383300	0.29465	0.70535	0.29445	0.08885
1064	0.383263	0.294525	0.705475	0.294375	0.0888875
1065	0.383263	0.294525	0.705475	0.2944	0.0888625
1066	0.383275	0.2945	0.7055	0.294375	0.0889
1067	0.383263	0.29445	0.70555	0.29435	0.0889125
1068	0.383313	0.294475	0.705525	0.2944	0.0889125
1069	0.383344	0.294625	0.705375	0.2945	0.0888437
1070	0.383338	0.29465	0.70535	0.29445	0.0888875
1071	0.383362	0.294625	0.705375	0.29445	0.0889125
1072	0.383331	0.294625	0.705375	0.294375	0.0889563
1073	0.383300	0.294575	0.705425	0.29435	0.08895
1074	0.383381	0.29455	0.70545	0.2944	0.0889812
1075	0.383394	0.2946	0.7054	0.29445	0.0889438
1076	0.383406	0.294625	0.705375	0.2945	0.0889063
1077	0.383338	0.294575	0.705425	0.2944	0.0889375
1078	0.383362	0.29455	0.70545	0.294425	0.0889375
1079	0.383387	0.294575	0.705425	0.294475	0.0889125
1080	0.383387	0.2946	0.7054	0.294475	0.0889125
1081	0.383387	0.2946	0.7054	0.294475	0.0889125
1082	0.383387	0.294625	0.705375	0.2945	0.0888875
1083	0.383381	0.294625	0.705375	0.294475	0.0889063
1084	0.383406	0.29465	0.70535	0.2945	0.0889063
1085	0.383456	0.2947	0.7053	0.294575	0.0888812
1086	0.383481	0.2947	0.7053	0.2946	0.0888812
1087	0.383431	0.2947	0.7053	0.29455	0.0888812
1088	0.383469	0.294725	0.705275	0.294575	0.0888937
1089	0.383475	0.2948	0.7052	0.294575	0.0889
1090	0.383462	0.2948	0.7052	0.29455	0.0889125
1091	0.383437	0.2946	0.7054	0.294425	0.0890125
1092	0.383525	0.2947	0.7053	0.2945	0.089025
1093	0.383519	0.2947	0.7053	0.2945	0.0890187
1094	0.383731	0.294975	0.705025	0.2948	0.0889313
1095	0.383638	0.29505	0.70495	0.294725	0.0889125
1096	0.383550	0.295025	0.704975	0.2946	0.08895
1097	0.383544	0.294775	0.705225	0.29445	0.0890937
1098	0.383537	0.294775	0.705225	0.294575	0.0889625
1099	0.383544	0.294775	0.705225	0.294575	0.0889687
1100	0.383525	0.294775	0.705225	0.2946	0.088925
1101	0.383494	0.294775	0.705225	0.294575	0.0889188
1102	0.383469	0.294775	0.705225	0.294525	0.0889438
1103	0.383469	0.2946	0.7054	0.2944	0.0890688
1104	0.383456	0.2946	0.7054	0.29445	0.0890062
1105	0.383450	0.294675	0.705325	0.294475	0.088975
1106	0.383481	0.2946	0.7054	0.2945	0.0889812
1107	0.383494	0.2947	0.7053	0.29455	0.0889438
1108	0.383481	0.294725	0.705275	0.29455	0.0889313
1109	0.383475	0.294675	0.705325	0.29455	0.088925
1110	0.383500	0.2947	0.7053	0.2946	0.0889
1111	0.383506	0.294725	0.705275	0.2946	0.0889063
1112	0.383519	0.29475	0.70525	0.2946	0.0889188
1113	0.383512	0.294775	0.705225	0.2946	0.0889125
1114	0.383469	0.294675	0.705325	0.29455	0.0889188
1115	0.383481	0.294625	0.705375	0.29455	0.0889313
1116	0.383481	0.294625	0.705375	0.29455	0.0889313
1117	0.383487	0.294625	0.705375	0.29455	0.0889375
1118	0.383487	0.294625	0.705375	0.29455	0.0889375
1119	0.383519	0.294625	0.705375	0.294575	0.0889438
1120	0.383494	0.29465	0.70535	0.294575	0.0889188
1121	0.383494	0.29465	0.70535	0.294575	0.0889188
1122	0.383519	0.294575	0.705425	0.294575	0.0889438
1123	0.383512	0.2946	0.7054	0.294575	0.0889375
1124	0.383512	0.294575	0.705425	0.294575	0.0889375
1125	0.383512	0.294575	0.705425	0.294575	0.0889375
1126	0.383512	0.294575	0.705425	0.294575	0.0889375
1127	0.383512	0.294575	0.705425	0.294575	0.0889375
1128	0.383512	0.294575	0.705425	0.294575	0.0889375
1129	0.383512	0.294575	0.705425	0.294575	0.0889375
1130	0.383512	0.294575	0.705425	0.294575	0.0889375
1131	0.383512	0.294575	0.705425	0.294575	0.0889375
1132	0.383512	0.294575	0.705425	0.294575	0.0889375
1133	0.383512	0.294575	0.705425	0.294575	0.0889375
1134	0.383512	0.294575	0.705425	0.294575	0.0889375
1135	0.383512	0.294575	0.705425	0.294575	0.0889375
1136	0.383512	0.294575	0.705425	0.294575	0.0889375
1137	0.383512	0.294575	0.705425	0.294575	0.0889375
1138	0.383512	0.294575	0.705425	0.294575	0.0889375
1139	0.383512	0.294575	0.705425	0.294575	0.0889375
1140	0.383512	0.294575	0.705425	0.294575	0.0889375
1141	0.383512	0.294575	0.705425	0.294575	0.0889375
1142	0.383512	0.294575	0.705425	0.294575	0.0889375
1143	0.383512	0.294575	0.705425	0.294575	0.0889375
1144	0.383512	0.294575	0.705425	0.294575	0.0889375
1145	0.383512	0.294575	0.705425	0.294575	0.0889375
1146	0.383512	0.294575	0.705425	0.294575	0.0889375
1147	0.383512	0.294575	0.705425	0.294575	0.0889375
1148	0.383512	0.294575	0.705425	0.294575	0.0889375
1149	0.383512	0.294575	0.705425	0.294575	0.0889375
1150	0.383512	0.294575	0.705425	0.294575	0.0889375
1151	0.383512	0.294575	0.705425	0.294575	0.0889375
1152	0.383512	0.294575	0.705425	0.294575	0.0889375
1153	0.383512	0.294575	0.705425	0.294575	0.0889375
1154	0.383512	0.294575	0.705425	0.294575	0.0889375
1155	0.383512	0.294575	0.705425	0.294575	0.0889375
1156	0.383512	0.294575	0.705425	0.294575	0.0889375
1157	0.383512	0.294575	0.705425	0.294575	0.0889375
1158	0.383512	0.294575	0.705425	0.294575	0.0889375
1159	0.383512	0.294575	0.705425	0.294575	0.0889375
1160	0.383512	0.294575	0.705425	0.294575	0.0889375
1161	0.383512	0.294575	0.705425	0.294575	0.0889375
1162	0.383512	0.294575	0.705425	0.294575	0.0889375
1163	0.383512	0.294575	0.705425	0.294575	0.0889375
1164	0.383512	0.294575	0.705425	0.294575	0.0889375
1165	0.383512	0.294575	0.705425	0.294575	0.0889375
1166	0.383512	0.294575	0.705425	0.294575	0.0889375
1167	0.383512	0.294575	0.705425	0.294575	0.0889375
1168	0.383512	0.294575	0.705425	0.294575	0.0889375
1169	0.383512	0.294575	0.705425	0.294575	0.0889375
1170	0.383512	0.294575	0.705425	0.294575	0.0889375
1171	0.383512	0.294575	0.705425	0.294575	0.0889375
1172	0.383512	0.294575	0.705425	0.294575	0.0889375
1173	0.383512	0.294575	0.705425	0.294575	0.0889375
1174	0.383512	0.294575	0.705425	0.294575	0.0889375
1175	0.383512	0.294575	0.705425	0.294575	0.0889375
1176	0.383512	0.294575	0.705425	0.294575	0.0889375
1177	0.383512	0.294575	0.705425	0.294575	0.0889375
1178	0.383512	0.294575	0.705425	0.294575	0.0889375
1179	0.383512	0.294575	0.705425	0.294575	0.0889375
1180	0.383512	0.294575	0.705425	0.294575	0.0889375
1181	0.383512	0.294575	0.705425	0.294575	0.0889375
1182	0.383512	0.294575	0.705425	0.294575	0.0889375
1183	0.383512	0.294575	0.705425	0.294575	0.0889375
1184	0.383512	0.294575	0.705425	0.294575	0.0889375
1185	0.383512	0.294575	0.705425	0.294575	0.0889375
1186	0.383512	0.294575	0.705425	0.294575	0.0889375
1187	0.383512	0.294575	0.705425	0.294575	0.0889375
1188	0.383512	0.294575	0.705425	0.294575	0.0889375
1189	0.383512	0.294575	0.705425	0.294575	0.0889375
1190	0.383512	0.294575	0.705425	0.294575	0.0889375
1191	0.383512	0.294575	0.705425	0.294575	0.0889375
1192	0.383512	0.294575	0.705425	0.294575	0.0889375
1193	0.383512	0.294575	0.705425	0.294575	0.0889375
1194	0.383512	0.294575	0.705425	0.294575	0.0889375
1195	0.383512	0.294575	0.705425	0.294575	0.0889375
1196	0.383512	0.294575	0.705425	0.294575	0.0889375
1197	0.383512	0.294575	0.705425	0.294575	0.0889375
1198	0.383512	0.294575	0.705425	0.294575	0.0889375
1199	0.383512	0.294575	0.705425	0.294575	0.0889375
1200	0.383512	0.294575	0.705425	0.294575	0.0889375
1201	0.383512	0.294575	0.705425	0.294575	0.0889375
1202	0.383512	0.294575	0.705425	0.294575	0.0889375
1203	0.383512	0.294575	0.705425	0.294575	0.0889375
1204	0.383512	0.294575	0.705425	0.294575	0.0889375
1205	0.383512	0.294575	0.705425	0.294575	0.0889375
1206	0.383512	0.294575	0.705425	0.294575	0.0889375
1207	0.383512	0.294575	0.705425	0.294575	0.0889375
1208	0.383512	0.294575	0.705425	0.294575	0.0889375
1209	0.383512	0.294575	0.705425	0.294575	0.0889375
1210	0.383512	0.294575	0.705425	0.294575	0.0889375
1211	0.383512	0.294575	0.705425	0.294575	0.0889375
1212	0.383512	0.294575	0.705425	0.294575	0.0889375
1213	0.383512	0.294575	0.705425	0.294575	0.0889375
1214	0.383512	0.294575	0.705425	0.294575	0.0889375
1215	0.383512	0.294575	0.705425	0.294575	0.0889375
1216	0.383512	0.294575	0.705425	0.294575	0.0889375
1217	0.383512	0.294575	0.705425	0.294575	0.0889375
1218	0.383512	0.294575	0.705425	0.294575	0.0889375
1219	0.383512	0.294575	0.705425	0.294575	0.0889375
1220	0.383512	0.294575	0.705425	0.294575	0.0889375
1221	0.383512	0.294575	0.705425	0.294575	0.0889375
1222	0.383512	0.294575	0.705425	0.294575	0.0889375
1223	0.383512	0.294575	0.705425	0.294575	0.0889375
1224	0.383512	0.294575	0.705425	0.294575	0.0889375
1225	0.383512	0.294575	0.705425	0.294575	0.0889375
1226	0.383512	0.294575	0.705425	0.294575	0.0889375
1227	0.383512	0.294575	0.705425	0.294575	0.0889375
1228	0.383512	0.294575	0.705425	0.294575	0.0889375
1229	0.383512	0.294575	0.705425	0.294575	0.0889375
1230	0.383512	0.294575	0.705425	0.294575	0.0889375
1231	0.383512	0.294575	0.705425	0.294575	0.0889375
1232	0.383512	0.294575	0.705425	0.294575	0.0889375
1233	0.383512	0.294575	0.705425	0.294575	0.0889375
1234	0.383512	0.294575	0.705425	0.294575	0.0889375
1235	0.383512	0.294575	0.705425	0.294575	0.0889375
1236	0.383512	0.294575	0.705425	0.294575	0.0889375
1237	0.383512	0.294575	0.705425	0.294575	0.0889375
1238	0.383512	0.294575	0.705425	0.294575	0.0889375
1239	0.383512	0.294575	0.705425	0.294575	0.0889375
1240	0.383512	0.294575	0.705425	0.294575	0.0889375
1241	0.383512	0.294575	0.705425	0.294575	0.0889375
1242	0.383512	0.294575	0.705425	0.294575	0.0889375
1243	0.383512	0.294575	0.705425	0.294575	0.0889375
1244	0.383512	0.294575	0.705425	0.294575	0.0889375
1245	0.383512	0.294575	0.705425	0.294575	0.0889375
1246	0.383512	0.294575	0.705425	0.294575	0.0889375
1247	0.383512	0.294575	0.705425	0.294575	0.0889375
1248	0.383512	0.294575	0.705425	0.294575	0.0889375
1249	0.383512	0.294575	0.705425	0.294575	0.0889375
1250	0.383512	0.294575	0.705425	0.294575	0.0889375
1251	0.383512	0.294575	0.705425	0.294575	0.0889375
1252	0.383512	0.294575	0.705425	0.294575	0.0889375
1253	0.383512	0.294575	0.705425	0.294575	0.0889375
1254	0.383512	0.294575	0.705425	0.294575	0.0889375
1255	0.383512	0.294575	0.705425	0.294575	0.0889375
1256	0.383512	0.294575	0.705425	0.294575	0.0889375
1257	0.383512	0.294575	0.705425	0.294575	0.0889375
1258	0.383512	0.294575	0.705425	0.294575	0.0889375
1259	0.383512	0.294575	0.705425	0.294575	0.0889375
1260	0.383512	0.294575	0.705425	0.294575	0.0889375
1261	0.383512	0.294575	0.705425	0.294575	0.0889375
1262	0.383512	0.294575	0.705425	0.294575	0.0889375
1263	0.383512	0.294575	0.705425	0.294575	0.0889375
1264	0.383512	0.294575	0.705425	0.294575	0.0889375
1265	0.383512	0.294575	0.705425	0.294575	0.0889375
1266	0.383512	0.294575	0.705425	0.294575	0.0889375
1267	0.383512	0.294575	0.705425	0.294575	0.0889375
1268	0.383512	0.294575	0.705425	0.294575	0.0889375
1269	0.383512	0.294575	0.705425	0.294575	0.0889375
1270	0.383512	0.294575	0.705425	0.294575	0.0889375
1271	0.383512	0.294575	0.705425	0.294575	0.0889375
1272	0.383512	0.294575	0.705425	0.294575	0.0889375
1273	0.383512	0.294575	0.705425	0.294575	0.0889375
1274	0.383512	0.294575	0.705425	0.294575	0.0889375
1275	0.383512	0.294575	0.705425	0.294575	0.0889375
1276	0.383512	0.294575	0.705425	0.294575	0.0889375
1277	0.383512	0.294575	0.705425	0.294575	0.0889375
1278	0.383512	0.294575	0.705425	0.294575	0.0889375
1279	0.383512	0.294575	0.705425	0.294575	0.0889375
1280	0.383512	0.294575	0.705425	0.294575	0.0889375
1281	0.383512	0.294575	0.705425	0.294575	0.0889375
1282	0.383512	0.294575	0.705425	0.294575	0.0889375
1283	0.383512	0.294575	0.705425	0.294575	0.0889375
1284	0.383512	0.294575	0.705425	0.294575	0.0889375
1285	0.383512	0.294575	0.705425	0.294575	0.0889375
1286	0.383512	0.294575	0.705425	0.294575	0.0889375
1287	0.383512	0.294575	0.705425	0.294575	0.0889375
1288	0.383512	0.294575	0.705425	0.294575	0.0889375
1289	0.383512	0.294575	0.705425	0.294575	0.0889375
1290	0.383512	0.294575	0.705425	0.294575	0.0889375
1291	0.383512	0.294575	0.705425	0.294575	0.0889375
1292	0.383512	0.294575	0.705425	0.294575	0.0889375
1293	0.383512	0.294575	0.705425	0.294575	0.0889375
1294	0.383512	0.294575	0.705425	0.294575	0.0889375
1295	0.383512	0.294575	0.705425	0.294575	0.0889375
1296	0.383512	0.294575	0.705425	0.294575	0.0889375
1297	0.383512	0.294575	0.705425	0.294575	0.0889375
1298	0.383512	0.294575	0.705425	0.294575	0.0889375
1299	0.383512	0.294575	0.705425	0.294575	0.0889375
1300	0.383512	0.294575	0.705425	0.294575	0.0889375
1301	0.383512	0.294575	0.705425	0.294575	0.0889375
1302	0.383512	0.294575	0.705425	0.294575	0.0889375
1303	0.383512	0.294575	0.705425	0.294575	0.0889375
1304	0.383512	0.294575	0.705425	0.294575	0.0889375
1305	0.383512	0.294575	0.705425	0.294575	0.0889375
1306	0.383512	0.294575	0.705425	0.294575	0.0889375
1307	0.383512	0.294575	0.705425	0.294575	0.0889375
1308	0.383512	0.294575	0.705425	0.294575	0.0889375
1309	0.383512	0.294575	0.705425	0.294575	0.0889375
1310	0.383512	0.294575	0.705425	0.294575	0.0889375
1311	0.383512	0.294575	0.705425	0.294575	0.0889375
1312	0.383512	0.294575	0.705425	0.294575	0.0889375
1313	0.383512	0.294575	0.705425	0.294575	0.0889375
1314	0.383512	0.294575	0.705425	0.294575	0.0889375
1315	0.383512	0.294575	0.705425	0.294575	0.0889375
1316	0.383512	0.294575	0.705425	0.294575	0.0889375
1317	0.383512	0.294575	0.705425	0.294575	0.0889375
1318	0.383512	0.294575	0.705425	0.294575	0.0889375
1319	0.383512	0.294575	0.705425	0.294575	0.0889375
1320	0.383512	0.294575	0.705425	0.294575	0.0889375
1321	0.383512	0.294575	0.705425	0.294575	0.0889375
1322	0.383512	0.294575	0.705425	0.294575	0.0889375
1323	0.383512	0.294575	0.705425	0.294575	0.0889375
1324	0.383512	0.294575	0.705425	0.294575	0.0889375
1325	0.383512	0.294575	0.705425	0.294575	0.0889375
1326	0.383512	0.294575	0.705425	0.294575	0.0889375
1327	0.383512	0.294575	0.705425	0.294575	0.0889375
1328	0.383512	0.294575	0.705425	0.294575	0.0889375
1329	0.383512	0.294575	0.705425	0.294575	0.0889375
1330	0.383512	0.294575	0.705425	0.294575	0.0889375
1331	0.383512	0.294575	0.705425	0.294575	0.0889375
1332	0.383512	0.294575	0.705425	0.294575	0.0889375
1333	0.383512	0.294575	0.705425	0.294575	0.0889375
1334	0.383512	0.294575	0.705425	0.294575	0.0889375
1335	0.383512	0.294575	0.705425	0.294575	0.0889375
1336	0.383512	0.294575	0.705425	0.294575	0.0889375
1337	0.383512	0.294575	0.705425	0.294575	0.0889375
1338	0.383512	0.294575	0.705425	0.294575	0.0889375
1339	0.383512	0.294575	0.705425	0.294575	0.0889375
1340	0.383512	0.294575	0.705425	0.294575	0.0889375
1341	0.383512	0.294575	0.705425	0.294575	0.0889375
1342	0.383512	0.294575	0.705425	0.294575	0.0889375
1343	0.383512	0.294575	0.705425	0.294575	0.0889375
1344	0.383512	0.294575	0.705425	0.294575	0.0889375
1345	0.383512	0.294575	0.705425	0.294575	0.0889375
1346	0.383512	0.294575	0.705425	0.294575	0.0889375
1347	0.383512	0.294575	0.705425	0.294575	0.0889375
1348	0.383512	0.294575	0.705425	0.294575	0.0889375
1349	0.383512	0.294575	0.705425	0.294575	0.0889375
1350	0.383512	0.294575	0.705425	0.294575	0.0889375
1351	0.383512	0.294575	0.705425	0.294575	0.0889375
1352	0.383512	0.294575	0.705425	0.294575	0.0889375
1353	0.383512	0.294575	0.705425	0.294575	0.0889375
1354	0.383512	0.294575	0.705425	0.294575	0.0889375
1355	0.383512	0.294575	0.705425	0.294575	0.0889375
1356	0.383512	0.294575	0.705425	0.294575	0.0889375
1357	0.383512	0.294575	0.705425	0.294575	0.0889375
1358	0.383512	0.294575	0.705425	0.294575	0.0889375
1359	0.383512	0.294575	0.705425	0.294575	0.0889375
1360	0.383512	0.294575	0.705425	0.294575	0.0889375
1361	0.383512	0.294575	0.705425	0.294575	0.0889375
1362	0.383512	0.294575	0.705425	0.294575	0.0889375
1363	0.383512	0.294575	0.705425	0.294575	0.0889375
1364	0.383512	0.294575	0.705425	0.294575	0.0889375
1365	0.383512	0.294575	0.705425	0.294575	0.0889375
1366	0.383512	0.294575	0.705425	0.294575	0.0889375
1367	0.383512	0.294575	0.705425	0.294575	0.0889375
1368	0.383512	0.294575	0.705425	0.294575	0.0889375
1369	0.383512	0.294575	0.705425	0.294575	0.0889375
1370	0.383512	0.294575	0.705425	0.294575	0.0889375
1371	0.383512	0.294575	0.705425	0.294575	0.0889375
1372	0.383512	0.294575	0.705425	0.294575	0.0889375
1373	0.383512	0.294575	0.705425	0.294575	0.0889375
1374	0.383512	0.294575	0.705425	0.294575	0.0889375
1375	0.383512	0.294575	0.705425	0.294575	0.0889375
1376	0.383512	0.294575	0.705425	0.294575	0.0889375
1377	0.383512	0.294575	0.705425	0.294575	0.0889375
1378	0.383512	0.294575	0.705425	0.294575	0.0889375
1379	0.383512	0.294575	0.705425	0.294575	0.0889375
1380	0.383512	0.294575	0.705425	0.294575	0.0889375
1381	0.383512	0.294575	0.705425	0.294575	0.0889375
1382	0.383512	0.294575	0.705425	0.294575	0.0889375
1383	0.383512	0.294575	0.705425	0.294575	0.0889375
1384	0.383512	0.294575	0.705425	0.294575	0.0889375
1385	0.383512	0.294575	0.705425	0.294575	0.0889375
1386	0.383512	0.294575	0.705425	0.294575	0.0889375
1387	0.383512	0.294575	0.705425	0.294575	0.0889375
1388	0.383512	0.294575	0.705425	0.294575	0.0889375
1389	0.383512	0.294575	0.705425	0.294575	0.0889375
1390	0.383512	0.294575	0.705425	0.294575	0.0889375
1391	0.383512	0.294575	0.705425	0.294575	0.0889375
1392	0.383512	0.294575	0.705425	0.294575	0.0889375
1393	0.383512	0.294575	0.705425	0.294575	0.0889375
1394	0.383512	0.294575	0.705425	0.294575	0.0889375
1395	0.383512	0.294575	0.705425	0.294575	0.0889375
1396	0.383512	0.294575	0.705425	0.294575	0.0889375
1397	0.383512	0.294575	0.705425	0.294575	0.0889375
1398	0.383512	0.294575	0.705425	0.294575	0.0889375
1399	0.383512	0.294575	0.705425	0.294575	0.0889375
1400	0.383512	0.294575	0.705425	0.294575	0.0889375
1401	0.383512	0.294575	0.705425	0.294575	0.0889375
1402	0.383512	0.294575	0.705425	0.294575	0.0889375
1403	0.383512	0.294575	0.705425	0.294575	0.0889375
1404	0.383512	0.294575	0.705425	0.294575	0.0889375
1405	0.383512	0.294575	0.705425	0.294575	0.0889375
1406	0.383512	0.294575	0.705425	0.294575	0.0889375
1407	0.383512	0.294575	0.705425	0.294575	0.0889375
1408	0.383512	0.294575	0.705425	0.294575	0.0889375
1409	0.383512	0.294575	0.705425	0.294575	0.0889375
1410	0.383512	0.294575	0.705425	0.294575	0.0889375
1411	0.383512	0.294575	0.705425	0.294575	0.0889375
1412	0.383512	0.294575	0.705425	0.294575	0.0889375
1413	0.383512	0.294575	0.705425	0.294575	0.0889375
1414	0.383512	0.294575	0.705425	0.294575	0.0889375
1415	0.383512	0.294575	0.705425	0.294575	0.0889375
1416	0.383512	0.294575	0.705425	0.294575	0.0889375
1417	0.383512	0.294575	0.705425	0.294575	0.0889375
1418	0.383512	0.294575	0.705425	0.294575	0.0889375
1419	0.383512	0.294575	0.705425	0.294575	0.0889375
1420	0.383512	0.294575	0.705425	0.294575	0.0889375
1421	0.383512	0.294575	0.705425	0.294575	0.0889375
1422	0.383512	0.294575	0.705425	0.294575	0.0889375
1423	0.383512	0.294575	0.705425	0.294575	0.0889375
1424	0.383512	0.294575	0.705425	0.294575	0.0889375
1425	0.383512	0.294575	0.705425	0.294575	0.0889375
1426	0.383512	0.294575	0.705425	0.294575	0.0889375
1427	0.383512	0.294575	0.705425	0.294575	0.0889375
1428	0.383512	0.294575	0.705425	0.294575	0.0889375
1429	0.383512	0.294575	0.705425	0.294575	0.0889375
1430	0.383512	0.294575	0.705425	0.294575	0.0889375
1431	0.383512	0.294575	0.705425	0.294575	0.0889375
1432	0.383512	0.294575	0.705425	0.294575	0.0889375
1433	0.383512	0.294575	0.705425	0.294575	0.0889375
1434	0.383512	0.294575	0.705425	0.294575	0.0889375
1435	0.383512	0.294575	0.705425	0.294575	0.0889375
1436	0.383512	0.294575	0.705425	0.294575	0.0889375
1437	0.383512	0.294575	0.705425	0.294575	0.0889375
1438	0.383512	0.294575	0.705425	0.294575	0.0889375
1439	0.383512	0.294575	0.705425	0.294575	0.0889375
1440	0.383512	0.294575	0.705425	0.294575	0.0889375
1441	0.383512	0.294575	0.705425	0.294575	0.0889375
1442	0.383512	0.294575	0.705425	0.294575	0.0889375
1443	0.383512	0.294575	0.705425	0.294575	0.0889375
1444	0.383512	0.294575	0.705425	0.294575	0.0889375
1445	0.383512	0.294575	0.705425	0.294575	0.0889375
1446	0.383512	0.294575	0.705425	0.294575	0.0889375
1447	0.383512	0.294575	0.705425	0.294575	0.0889375
1448	0.383512	0.294575	0.705425	0.294575	0.0889375
1449	0.383512	0.294575	0.705425	0.294575	0.0889375
1450	0.383512	0.294575	0.705425	0.294575	0.0889375
1451	0.383512	0.294575	0.705425	0.294575	0.0889375
1452	0.383512	0.294575	0.705425	0.294575	0.0889375
1453	0.383512	0.294575	0.705425	0.294575	0.0889375
1454	0.383512	0.294575	0.705425	0.294575	0.0889375
1455	0.383512	0.294575	0.705425	0.294575	0.0889375
1456	0.383512	0.294575	0.705425	0.294575	0.0889375
1457	0.383512	0.294575	0.705425	0.294575	0.0889375
1458	0.383512	0.294575	0.705425	0.294575	0.0889375
1459	0.383512	0.294575	0.705425	0.294575	0.0889375
1460	0.383512	0.294575	0.705425	0.294575	0.0889375
1461	0.383512	0.294575	0.705425	0.294575	0.0889375
1462	0.383512	0.294575	0.705425	0.294575	0.0889375
1463	0.383512	0.294575	0.705425	0.294575	0.0889375
1464	0.383512	0.294575	0.705425	0.294575	0.0889375
1465	0.383512	0.294575	0.705425	0.294575	0.0889375
1466	0.383512	0.294575	0.705425	0.294575	0.0889375
1467	0.383512	0.294575	0.705425	0.294575	0.0889375
1468	0.383512	0.294575	0.705425	0.294575	0.0889375
1469	0.383512	0.294575	0.705425	0.294575	0.0889375
1470	0.383512	0.294575	0.705425	0.294575	0.0889375
1471	0.383512	0.294575	0.705425	0.294575	0.0889375
1472	0.383512	0.294575	0.705425	0.294575	0.0889375
1473	0.383512	0.294575	0.705425	0.294575	0.0889375
1474	0.383512	0.294575	0.705425	0.294575	0.0889375
1475	0.383512	0.294575	0.705425	0.294575	0.0889375
1476	0.383512	0.294575	0.705425	0.294575	0.0889375
1477	0.383512	0.294575	0.705425	0.294575	0.0889375
1478	0.383512	0.294575	0.705425	0.294575	0.0889375
1479	0.383512	0.294575	0.705425	0.294575	0.0889375
1480	0.383512	0.294575	0.705425	0.294575	0.0889375
1481	0.383512	0.294575	0.705425	0.294575	0.0889375
1482	0.383512	0.294575	0.705425	0.294575	0.0889375
1483	0.383512	0.294575	0.705425	0.294575	0.0889375
1484	0.383512	0.294575	0.705425	0.294575	0.0889375
1485	0.383512	0.294575	0.705425	0.294575	0.0889375
1486	0.383512	0.294575	0.705425	0.294575	0.0889375
1487	0.383512	0.294575	0.705425	0.294575	0.0889375
1488	0.383512	0.294575	0.705425	0.294575	0.0889375
1489	0.383512	0.294575	0.705425	0.294575	0.0889375
1490	0.383512	0.294575	0.705425	0.294575	0.0889375
1491	0.383512	0.294575	0.705425	0.294575	0.0889375
1492	0.383512	0.294575	0.705425	0.294575	0.0889375
1493	0.383512	0.294575	0.705425	0.294575	0.0889375
1494	0.383512	0.294575	0.705425	0.294575	0.0889375
1495	0.383512	0.294575	0.705425	0.294575	0.0889375
1496	0.383512	0.294575	0.705425	0.294575	0.0889375
1497	0.383512	0.294575	0.705425	0.294575	0.0889375
1498	0.383512	0.294575	0.705425	0.294575	0.0889375
1499	0.383512	0.294575	0.705425	0.294575	0.0889375
1500	0.383512	0.294575	0.705425	0.294575	0.0889375
1501	0.383512	0.294575	0.705425	0.294575	0.0889375
1502	0.383512	0.294575	0.705425	0.294575	0.0889375
1503	0.383512	0.294575	0.705425	0.294575	0.0889375
1504	0.383512	0.294575	0.705425	0.294575	0.0889375
1505	0.383512	0.294575	0.705425	0.294575	0.0889375
1506	0.383512	0.294575	0.705425	0.294575	0.0889375
1507	0.383512	0.294575	0.705425	0.294575	0.0889375
1508	0.383512	0.294575	0.705425	0.294575	0.0889375
1509	0.383512	0.294575	0.705425	0.294575	0.0889375
1510	0.383512	0.294575	0.705425	0.294575	0.0889375
1511	0.383512	0.294575	0.705425	0.294575	0.0889375
1512	0.383512	0.294575	0.705425	0.294575	0.0889375
1513	0.383512	0.294575	0.705425	0.294575	0.0889375
1514	0.383512	0.294575	0.705425	0.294575	0.0889375
1515	0.383512	0.294575	0.705425	0.294575	0.0889375
1516	0.383512	0.294575	0.705425	0.294575	0.0889375
1517	0.383512	0.294575	0.705425	0.294575	0.0889375
1518	0.383512	0.294575	0.705425	0.294575	0.0889375
1519	0.383512	0.294575	0.705425	0.294575	0.0889375
1520	0.383512	0.294575	0.705425	0.294575	0.0889375
1521	0.383512	0.294575	0.705425	0.294575	0.0889375
1522	0.383512	0.294575	0.705425	0.294575	0.0889375
1523	0.383512	0.294575	0.705425	0.294575	0.0889375
1524	0.383512	0.294575	0.705425	0.294575	0.0889375
1525	0.383512	0.294575	0.705425	0.294575	0.0889375
1526	0.383512	0.294575	0.705425	0.294575	0.0889375
1527	0.383512	0.294575	0.705425	0.294575	0.0889375
1528	0.383512	0.294575	0.705425	0.294575	0.0889375
1529	0.383512	0.294575	0.705425	0.294575	0.0889375
1530	0.383512	0.294575	0.705425	0.294575	0.0889375
1531	0.383512	0.294575	0.705425	0.294575	0.0889375
1532	0.383512	0.294575	0.705425	0.294575	0.0889375
1533	0.383512	0.294575	0.705425	0.294575	0.0889375
1534	0.383512	0.294575	0.705425	0.294575	0.0889375
1535	0.383512	0.294575	0.705425	0.294575	0.0889375
1536	0.383512	0.294575	0.705425	0.294575	0.0889375
1537	0.383512	0.294575	0.705425	0.294575	0.0889375
1538	0.383512	0.294575	0.705425	0.294575	0.0889375
1539	0.383512	0.294575	0.705425	0.294575	0.0889375
1540	0.383512	0.294575	0.705425	0.294575	0.0889375
1541	0.383512	0.294575	0.705425	0.294575	0.0889375
1542	0.383512	0.294575	0.705425	0.294575	0.0889375
1543	0.383512	0.294575	0.705425	0.294575	0.0889375
1544	0.383512	0.294575	0.705425	0.294575	0.0889375
1545	0.383512	0.294575	0.705425	0.294575	0.0889375
1546	0.383512	0.294575	0.705425	0.294575	0.0889375
1547	0.383512	0.294575	0.705425	0.294575	0.0889375
1548	0.383512	0.294575	0.705425	0.294575	0.0889375
1549	0.383512	0.294575	0.705425	0.294575	0.0889375
1550	0.383512	0.294575	0.705425	0.294575	0.0889375
1551	0.383512	0.294575	0.705425	0.294575	0.0889375
1552	0.383512	0.294575	0.705425	0.294575	0.0889375
1553	0.383512	0.294575	0.705425	0.294575	0.0889375
1554	0.383512	0.294575	0.705425	0.294575	0.0889375
1555	0.383512	0.294575	0.705425	0.294575	0.0889375
1556	0.383512	0.294575	0.705425	0.294575	0.0889375
1557	0.383512	0.294575	0.705425	0.294575	0.0889375
1558	0.383512	0.294575	0.705425	0.294575	0.0889375
1559	0.383512	0.294575	0.705425	0.294575	0.0889375
1560	0.383512	0.294575	0.705425	0.294575	0.0889375
1561	0.383512	0.294575	0.705425	0.294575	0.0889375
1562	0.383512	0.294575	0.705425	0.294575	0.0889375
1563	0.383512	0.294575	0.705425	0.294575	0.0889375
1564	0.383512	0.294575	0.705425	0.294575	0.0889375
1565	0.383512	0.294575	0.705425	0.294575	0.0889375
1566	0.383512	0.294575	0.705425	0.294575	0.0889375
1567	0.383512	0.294575	0.705425	0.294575	0.0889375
1568	0.383512	0.294575	0.705425	0.294575	0.0889375
1569	0.383512	0.294575	0.705425	0.294575	0.0889375
1570	0.383512	0.294575	0.705425	0.294575	0.0889375
1571	0.383512	0.294575	0.705425	0.294575	0.0889375
1572	0.383512	0.294575	0.705425	0.294575	0.0889375
1573	0.383512	0.294575	0.705425	0.294575	0.0889375
1574	0.383512	0.294575	0.705425	0.294575	0.0889375
1575	0.383512	0.294575	0.705425	0.294575	0.0889375
1576	0.383512	0.294575	0.705425	0.294575	0.0889375
1577	0.383512	0.294575	0.705425	0.294575	0.0889375
1578	0.383512	0.294575	0.705425	0.294575	0.0889375
1579	0.383512	0.294575	0.705425	0.294575	0.0889375
1580	0.383512	0.294575	0.705425	0.294575	0.0889375
1581	0.383512	0.294575	0.705425	0.294575	0.0889375
1582	0.383512	0.294575	0.705425	0.294575	0.0889375
1583	0.383512	0.294575	0.705425	0.294575	0.0889375
1584	0.383512	0.294575	0.705425	0.294575	0.0889375
1585	0.383512	0.294575	0.705425	0.294575	0.0889375
1586	0.383512	0.294575	0.705425	0.294575	0.0889375
1587	0.383512	0.294575	0.705425	0.294575	0.0889375
1588	0.383512	0.294575	0.705425	0.294575	0.0889375
1589	0.383512	0.294575	0.705425	0.294575	0.0889375
1590	0.383512	0.294575	0.705425	0.294575	0.0889375
1591	0.383512	0.294575	0.705425	0.294575	0.0889375
1592	0.383512	0.294575	0.705425	0.294575	0.0889375
1593	0.383512	0.294575	0.705425	0.294575	0.0889375
1594	0.383512	0.294575	0.705425	0.294575	0.0889375
1595	0.383512	0.294575	0.705425	0.294575	0.0889375
1596	0.383512	0.294575	0.705425	0.294575	0.0889375
1597	0.383512	0.294575	0.705425	0.294575	0.0889375
1598	0.383512	0.294575	0.705425	0.294575	0.0889375
1599	0.383512	0.294575	0.705425	0.294575	0.0889375
1600	0.383512	0.294575	0.705425	0.294575	0.0889375
1601	0.383512	0.294575	0.705425	0.294575	0.0889375
1602	0.383512	0.294575	0.705425	0.294575	0.0889375
1603	0.383512	0.294575	0.705425	0.294575	0.0889375
1604	0.383512	0.294575	0.705425	0.294575	0.0889375
1605	0.383512	0.294575	0.705425	0.294575	0.0889375
1606	0.383512	0.294575	0.705425	0.294575	0.0889375
1607	0.383512	0.294575	0.705425	0.294575	0.0889375
1608	0.383512	0.294575	0.705425	0.294575	0.0889375
1609	0.383512	0.294575	0.705425	0.294575	0.0889375
1610	0.383512	0.294575	0.705425	0.294575	0.0889375
1611	0.383512	0.294575	0.705425	0.294575	0.0889375
1612	0.383512	0.294575	0.705425	0.294575	0.0889375
1613	0.383512	0.294575	0.705425	0.294575	0.0889375
1614	0.383512	0.294575	0.705425	0.294575	0.0889375
1615	0.383512	0.294575	0.705425	0.294575	0.0889375
1616	0.383512	0.294575	0.705425	0.294575	0.0889375
1617	0.383512	0.294575	0.705425	0.294575	0.0889375
1618	0.383512	0.294575	0.705425	0.294575	0.0889375
1619	0.383512	0.294575	0.705425	0.294575	0.0889375
1620	0.383512	0.294575	0.705425	0.294575	0.0889375
1621	0.383512	0.294575	0.705425	0.294575	0.0889375
1622	0.383512	0.294575	0.705425	0.294575	0.0889375
1623	0.383512	0.294575	0.705425	0.294575	0.0889375
1624	0.383512	0.294575	0.705425	0.294575	0.0889375
1625	0.383512	0.294575	0.705425	0.294575	0.0889375
1626	0.383512	0.294575	0.705425	0.294575	0.0889375
1627	0.383512	0.294575	0.705425	0.294575	0.0889375
1628	0.383512	0.294575	0.705425	0.294575	0.0889375
1629	0.383512	0.294575	0.705425	0.294575	0.0889375
1630	0.383512	0.294575	0.705425	0.294575	0.0889375
1631	0.383512	0.294575	0.705425	0.294575	0.0889375
1632	0.383512	0.294575	0.705425	0.294575	0.0889375
1633	0.383512	0.294575	0.705425	0.294575	0.0889375
1634	0.383512	0.294575	0.705425	0.294575	0.0889375
1635	0.383512	0.294575	0.705425	0.294575	0.0889375
1636	0.383512	0.294575	0.705425	0.294575	0.0889375
1637	0.383512	0.294575	0.705425	0.294575	0.0889375
1638	0.383512	0.294575	0.705425	0.294575	0.0889375
1639	0.383512	0.294575	0.705425	0.294575	0.0889375
1640	0.383512	0.294575	0.705425	0.294575	0.0889375
1641	0.383512	0.294575	0.705425	0.294575	0.0889375
1642	0.383512	0.294575	0.705425	0.294575	0.0889375
1643	0.383512	0.294575	0.705425	0.294575	0.0889375
1644	0.383512	0.294575	0.705425	0.294575	0.0889375
1645	0.383512	0.294575	0.705425	0.294575	0.0889375
1646	0.383512	0.294575	0.705425	0.294575	0.0889375
1647	0.383512	0.294575	0.705425	0.294575	0.0889375
1648	0.383512	0.294575	0.705425	0.294575	0.0889375
1649	0.383512	0.294575	0.705425	0.294575	0.0889375
1650	0.383512	0.294575	0.705425	0.294575	0.0889375
1651	0.383512	0.294575	0.705425	0.294575	0.0889375
1652	0.383512	0.294575	0.705425	0.294575	0.0889375
1653	0.383512	0.294575	0.705425	0.294575	0.0889375
1654	0.383512	0.294575	0.705425	0.294575	0.0889375
1655	0.383512	0.294575	0.705425	0.294575	0.0889375
1656	0.383512	0.294575	0.705425	0.294575	0.0889375
1657	0.383512	0.294575	0.705425	0.294575	0.0889375
1658	0.383512	0.294575	0.705425	0.294575	0.0889375
1659	0.383512	0.294575	0.705425	0.294575	0.0889375
1660	0.383512	0.294575	0.705425	0.294575	0.0889375
1661	0.383512	0.294575	0.705425	0.294575	0.0889375
1662	0.383512	0.294575	0.705425	0.294575	0.0889375
1663	0.383512	0.294575	0.705425	0.294575	0.0889375
1664	0.383512	0.294575	0.705425	0.294575	0.0889375
1665	0.383512	0.294575	0.705425	0.294575	0.0889375
1666	0.383512	0.294575	0.705425	0.294575	0.0889375
1667	0.383512	0.294575	0.705425	0.294575	0.0889375
1668	0.383512	0.294575	0.705425	0.294575	0.0889375
1669	0.383512	0.294575	0.705425	0.294575	0.0889375
1670	0.383512	0.294575	0.705425	0.294575	0.0889375
1671	0.383512	0.294575	0.705425	0.294575	0.0889375
1672	0.383512	0.294575	0.705425	0.294575	0.0889375
1673	0.383512	0.294575	0.705425	0.294575	0.0889375
1674	0.383512	0.294575	0.705425	0.294575	0.0889375
1675	0.383512	0.294575	0.705425	0.294575	0.0889375
1676	0.383512	0.294575	0.705425	0.294575	0.0889375
1677	0.383512	0.294575	0.705425	0.294575	0.0889375
1678	0.383512	0.294575	0.705425	0.294575	0.0889375
1679	0.383512	0.294575	0.705425	0.294575	0.0889375
1680	0.383512	0.294575	0.705425	0.294575	0.0889375
1681	0.383512	0.294575	0.705425	0.294575	0.0889375
1682	0.383512	0.294575	0.705425	0.294575	0.0889375
1683	0.383512	0.294575	0.705425	0.294575	0.0889375
1684	0.383512	0.294575	0.705425	0.294575	0.0889375
1685	0.383512	0.294575	0.705425	0.294575	0.0889375
1686	0.383512	0.294575	0.705425	0.294575	0.0889375
1687	0.383512	0.294575	0.705425	0.294575	0.0889375
1688	0.383512	0.294575	0.705425	0.294575	0.0889375
1689	0.383512	0.294575	0.705425	0.294575	0.0889375
1690	0.383512	0.294575	0.705425	0.294575	0.0889375
1691	0.383512	0.294575	0.705425	0.294575	0.0889375
1692	0.383512	0.294575	0.705425	0.294575	0.0889375
1693	0.383512	0.294575	0.705425	0.294575	0.0889375
1694	0.383512	0.294575	0.705425	0.294575	0.0889375
1695	0.383512	0.294575	0.705425	0.294575	0.0889375
1696	0.383512	0.294575	0.705425	0.294575	0.0889375
1697	0.383512	0.294575	0.705425	0.294575	0.0889375
1698	0.383512	0.294575	0.705425	0.294575	0.0889375
1699	0.383512	0.294575	0.705425	0.294575	0.0889375
1700	0.383512	0.294575	0.705425	0.294575	0.0889375
1701	0.383512	0.294575	0.705425	0.294575	0.0889375
1702	0.383512	0.294575	0.705425	0.294575	0.0889375
1703	0.383512	0.294575	0.705425	0.294575	0.0889375
1704	0.383512	0.294575	0.705425	0.294575	0.0889375
1705	0.383512	0.294575	0.705425	0.294575	0.0889375
1706	0.383512	0.294575	0.705425	0.294575	0.0889375
1707	0.383512	0.294575	0.705425	0.294575	0.0889375
1708	0.383512	0.294575	0.705425	0.294575	0.0889375
1709	0.383512	0.294575	0.705425	0.294575	0.0889375
1710	0.383512	0.294575	0.705425	0.294575	0.0889375
1711	0.383512	0.294575	0.705425	0.294575	0.0889375
1712	0.383512	0.294575	0.705425	0.294575	0.0889375
1713	0.383512	0.294575	0.705425	0.294575	0.0889375
1714	0.383512	0.294575	0.705425	0.294575	0.0889375
1715	0.383512	0.294575	0.705425	0.294575	0.0889375
1716	0.383512	0.294575	0.705425	0.294575	0.0889375
1717	0.383512	0.294575	0.705425	0.294575	0.0889375
1718	0.383512	0.294575	0.705425	0.294575	0.0889375
1719	0.383512	0.294575	0.705425	0.294575	0.0889375
1720	0.383512	0.294575	0.705425	0.294575	0.0889375
1721	0.383512	0.294575	0.705425	0.294575	0.0889375
1722	0.383512	0.294575	0.705425	0.294575	0.0889375
1723	0.383512	0.294575	0.705425	0.294575	0.0889375
1724	0.383512	0.294575	0.705425	0.294575	0.0889375
1725	0.383512	0.294575	0.705425	0.294575	0.0889375
1726	0.383512	0.294575	0.705425	0.294575	0.0889375
1727	0.383512	0.294575	0.705425	0.294575	0.0889375
1728	0.383512	0.294575	0.705425	0.294575	0.0889375
1729	0.383512	0.294575	0.705425	0.294575	0.0889375
1730	0.383512	0.294575	0.705425	0.294575	0.0889375
1731	0.383512	0.294575	0.705425	0.294575	0.0889375
1732	0.383512	0.294575	0.705425	0.294575	0.0889375
1733	0.383512	0.294575	0.705425	0.294575	0.0889375
1734	0.383512	0.294575	0.705425	0.294575	0.0889375
1735	0.383512	0.294575	0.705425	0.294575	0.0889375
1736	0.383512	0.294575	0.705425	0.294575	0.0889375
1737	0.383512	0.294575	0.705425	0.294575	0.0889375
1738	0.383512	0.294575	0.705425	0.294575	0.0889375
1739	0.383512	0.294575	0.705425	0.294575	0.0889375
1740	0.383512	0.294575	0.705425	0.294575	0.0889375
1741	0.383512	0.294575	0.705425	0.294575	0.0889375
1742	0.383512	0.294575	0.705425	0.294575	0.0889375
1743	0.383512	0.294575	0.705425	0.294575	0.0889375
1744	0.383512	0.294575	0.705425	0.294575	0.0889375
1745	0.383512	0.294575	0.705425	0.294575	0.0889375
1746	0.383512	0.294575	0.705425	0.294575	0.0889375
1747	0.383512	0.294575	0.705425	0.294575	0.0889375
1748	0.383512	0.294575	0.705425	0.294575	0.0889375
1749	0.383512	0.294575	0.705425	0.294575	0.0889375
1750	0.383512	0.294575	0.705425	0.294575	0.0889375
1751	0.383512	0.294575	0.705425	0.294575	0.0889375
1752	0.383512	0.294575	0.705425	0.294575	0.0889375
1753	0.383512	0.294575	0.705425	0.294575	0.0889375
1754	0.383512	0.294575	0.705425	0.294575	0.0889375
1755	0.383512	0.294575	0.705425	0.294575	0.0889375
1756	0.383512	0.294575	0.705425	0.294575	0.0889375
1757	0.383512	0.294575	0.705425	0.294575	0.0889375
1758	0.383512	0.294575	0.705425	0.294575	0.0889375
1759	0.383512	0.294575	0.705425	0.294575	0.0889375
1760	0.383512	0.294575	0.705425	0.294575	0.0889375
1761	0.383512	0.294575	0.705425	0.294575	0.0889375
1762	0.383512	0.294575	0.705425	0.294575	0.0889375
1763	0.383512	0.294575	0.705425	0.294575	0.0889375
1764	0.383512	0.294575	0.705425	0.294575	0.0889375
1765	0.383512	0.294575	0.705425	0.294575	0.0889375
1766	0.383512	0.294575	0.705425	0.294575	0.0889375
1767	0.383512	0.294575	0.705425	0.294575	0.0889375
1768	0.383512	0.294575	0.705425	0.294575	0.0889375
1769	0.383512	0.294575	0.705425	0.294575	0.0889375
1770	0.383512	0.294575	0.705425	0.294575	0.0889375
1771	0.383512	0.294575	0.705425	0.294575	0.0889375
1772	0.383512	0.294575	0.705425	0.294575	0.0889375
1773	0.383512	0.294575	0.705425	0.294575	0.0889375
1774	0.383512	0.294575	0.705425	0.294575	0.0889375
1775	0.383512	0.294575	0.705425	0.294575	0.0889375
1776	0.383512	0.294575	0.705425	0.294575	0.0889375
1777	0.383512	0.294575	0.705425	0.294575	0.0889375
1778	0.383512	0.294575	0.705425	0.294575	0.0889375
1779	0.383512	0.294575	0.705425	0.294575	0.0889375
1780	0.383512	0.294575	0.705425	0.294575	0.0889375
1781	0.383512	0.294575	0.705425	0.294575	0.0889375
1782	0.383512	0.294575	0.705425	0.294575	0.0889375
1783	0.383512	0.294575	0.705425	0.294575	0.0889375
1784	0.383512	0.294575	0.705425	0.294575	0.0889375
1785	0.383512	0.294575	0.705425	0.294575	0.0889375
1786	0.383512	0.294575	0.705425	0.294575	0.0889375
1787	0.383512	0.294575	0.705425	0.294575	0.0889375
1788	0.383512	0.294575	0.705425	0.294575	0.0889375
1789	0.383512	0.294575	0.705425	0.294575	0.0889375
1790	0.383512	0.294575	0.705425	0.294575	0.0889375
1791	0.383512	0.294575	0.705425	0.294575	0.0889375
1792	0.383512	0.294575	0.705425	0.294575	0.0889375
1793	0.383512	0.294575	0.705425	0.294575	0.0889375
1794	0.383512	0.294575	0.705425	0.294575	0.0889375
1795	0.383512	0.294575	0.705425	0.294575	0.0889375
1796	0.383512	0.294575	0.705425	0.294575	0.0889375
1797	0.383512	0.294575	0.705425	0.294575	0.0889375
1798	0.383512	0.294575	0.705425	0.294575	0.0889375
1799	0.383512	0.294575	0.705425	0.294575	0.0889375
1800	0.383512	0.294575	0.705425	0.294575	0.0889375
1801	0.383512	0.294575	0.705425	0.294575	0.0889375
1802	0.383512	0.294575	0.705425	0.294575	0.0889375
1803	0.383512	0.294575	0.705425	0.294575	0.0889375
1804	0.383512	0.294575	0.705425	0.294575	0.0889375
1805	0.383512	0.294575	0.705425	0.294575	0.0889375
1806	0.383512	0.294575	0.705425	0.294575	0.0889375
1807	0.383512	0.294575	0.705425	0.294575	0.0889375
1808	0.383512	0.294575	0.705425	0.294575	0.0889375
1809	0.383512	0.294575	0.705425	0.294575	0.0889375
1810	0.383512	0.294575	0.705425	0.294575	0.0889375
1811	0.383512	0.294575	0.705425	0.294575	0.0889375
1812	0.383512	0.294575	0.705425	0.294575	0.0889375
1813	0.383512	0.294575	0.705425	0.294575	0.0889375
1814	0.383512	0.294575	0.705425	0.294575	0.0889375
1815	0.383512	0.294575	0.705425	0.294575	0.0889375
1816	0.383512	0.294575	0.705425	0.294575	0.0889375
1817	0.383512	0.294575	0.705425	0.294575	0.0889375
1818	0.383512	0.294575	0.705425	0.294575	0.0889375
1819	0.383512	0.294575	0.705425	0.294575	0.0889375
1820	0.383512	0.294575	0.705425	0.294575	0.0889375
1821	0.383512	0.294575	0.705425	0.294575	0.0889375
1822	0.383512	0.294575	0.705425	0.294575	0.0889375
1823	0.383512	0.294575	0.705425	0.294575	0.0889375
1824	0.383512	0.294575	0.705425	0.294575	0.0889375
1825	0.383512	0.294575	0.705425	0.294575	0.0889375
1826	0.383512	0.294575	0.705425	0.294575	0.0889375
1827	0.383512	0.294575	0.705425	0.294575	0.0889375
1828	0.383512	0.294575	0.705425	0.294575	0.0889375
1829	0.383512	0.294575	0.705425	0.294575	0.0889375
1830	0.383512	0.294575	0.705425	0.294575	0.0889375
1831	0.383512	0.294575	0.705425	0.294575	0.0889375
1832	0.383512	0.294575	0.705425	0.294575	0.0889375
1833	0.383512	0.294575	0.705425	0.294575	0.0889375
1834	0.383512	0.294575	0.705425	0.294575	0.0889375
1835	0.383512	0.294575	0.705425	0.294575	0.0889375
1836	0.383512	0.294575	0.705425	0.294575	0.0889375
1837	0.383512	0.294575	0.705425	0.294575	0.0889375
1838	0.383512	0.294575	0.705425	0.294575	0.0889375
1839	0.383512	0.294575	0.705425	0.294575	0.0889375
1840	0.383512	0.294575	0.705425	0.294575	0.0889375
1841	0.383512	0.294575	0.705425	0.294575	0.0889375
1842	0.383512	0.294575	0.705425	0.294575	0.0889375
1843	0.383512	0.294575	0.705425	0.294575	0.0889375
1844	0.383512	0.294575	0.705425	0.294575	0.0889375
1845	0.383512	0.294575	0.705425	0.294575	0.0889375
1846	0.383512	0.294575	0.705425	0.294575	0.0889375
1847	0.383512	0.294575	0.705425	0.294575	0.0889375
1848	0.383512	0.294575	0.705425	0.294575	0.0889375
1849	0.383512	0.294575	0.705425	0.294575	0.0889375
1850	0.383512	0.294575	0.705425	0.294575	0.0889375
1851	0.383512	0.294575	0.705425	0.294575	0.0889375
1852	0.383512	0.294575	0.705425	0.294575	0.0889375
1853	0.383512	0.294575	0.705425	0.294575	0.0889375
1854	0.383512	0.294575	0.705425	0.294575	0.0889375
1855	0.383512	0.294575	0.705425	0.294575	0.0889375
1856	0.383512	0.294575	0.705425	0.294575	0.0889375
1857	0.383512	0.294575	0.705425	0.294575	0.0889375
1858	0.383512	0.294575	0.705425	0.294575	0.0889375
1859	0.383512	0.294575	0.705425	0.294575	0.0889375
1860	0.383512	0.294575	0.705425	0.294575	0.0889375
1861	0.383512	0.294575	0.705425	0.294575	0.0889375
1862	0.383512	0.294575	0.705425	0.294575	0.0889375
1863	0.383512	0.294575	0.705425	0.294575	0.0889375
1864	0.383512	0.294575	0.705425	0.294575	0.0889375
1865	0.383512	0.294575	0.705425	0.294575	0.0889375
1866	0.383512	0.294575	0.705425	0.294575	0.0889375
1867	0.383512	0.294575	0.705425	0.294575	0.0889375
1868	0.383512	0.294575	0.705425	0.294575	0.0889375
1869	0.383512	0.294575	0.705425	0.294575	0.0889375
1870	0.383512	0.294575	0.705425	0.294575	0.0889375
1871	0.383512	0.294575	0.705425	0.294575	0.0889375
1872	0.383512	0.294575	0.705425	0.294575	0.0889375
1873	0.383512	0.294575	0.705425	0.294575	0.0889375
1874	0.383512	0.294575	0.705425	0.294575	0.0889375
1875	0.383512	0.294575	0.705425	0.294575	0.0889375
1876	0.383512	0.294575	0.705425	0.294575	0.0889375
1877	0.383512	0.294575	0.705425	0.294575	0.0889375
1878	0.383512	0.294575	0.705425	0.294575	0.0889375
1879	0.383512	0.294575	0.705425	0.294575	0.0889375
1880	0.383512	0.294575	0.705425	0.294575	0.0889375
1881	0.383512	0.294575	0.705425	0.294575	0.0889375
1882	0.383512	0.294575	0.705425	0.294575	0.0889375
1883	0.383512	0.294575	0.705425	0.294575	0.0889375
1884	0.383512	0.294575	0.705425	0.294575	0.0889375
1885	0.383512	0.294575	0.705425	0.294575	0.0889375
1886	0.383512	0.294575	0.705425	0.294575	0.0889375
1887	0.383512	0.294575	0.705425	0.294575	0.0889375
1888	0.383512	0.294575	0.705425	0.294575	0.0889375
1889	0.383512	0.294575	0.705425	0.294575	0.0889375
1890	0.383512	0.294575	0.705425	0.294575	0.0889375
1891	0.383512	0.294575	0.705425	0.294575	0.0889375
1892	0.383512	0.294575	0.705425	0.294575	0.0889375
1893	0.383512	0.294575	0.705425	0.294575	0.0889375
1894	0.383512	0.294575	0.705425	0.294575	0.0889375
1895	0.383512	0.294575	0.705425	0.294575	0.0889375
1896	0.383512	0.294575	0.705425	0.294575	0.0889375
1897	0.383512	0.294575	0.705425	0.294575	0.0889375
1898	0.383512	0.294575	0.705425	0.294575	0.0889375
1899	0.383512	0.294575	0.705425	0.294575	0.0889375
1900	0.383512	0.294575	0.705425	0.294575	0.0889375
1901	0.383512	0.294575	0.705425	0.294575	0.0889375
1902	0.383512	0.294575	0.705425	0.294575	0.0889375
1903	0.383512	0.294575	0.705425	0.294575	0.0889375
1904	0.383512	0.294575	0.705425	0.294575	0.0889375
1905	0.383512	0.294575	0.705425	0.294575	0.0889375
1906	0.383512	0.294575	0.705425	0.294575	0.0889375
1907	0.383512	0.294575	0.705425	0.294575	0.0889375
1908	0.383512	0.294575	0.705425	0.294575	0.0889375
1909	0.383512	0.294575	0.705425	0.294575	0.0889375
1910	0.383512	0.294575	0.705425	0.294575	0.0889375
1911	0.383512	0.294575	0.705425	0.294575	0.0889375
1912	0.383512	0.294575	0.705425	0.294575	0.0889375
1913	0.383512	0.294575	0.705425	0.294575	0.0889375
1914	0.383512	0.294575	0.705425	0.294575	0.0889375
1915	0.383512	0.294575	0.705425	0.294575	0.0889375
1916	0.383512	0.294575	0.705425	0.294575	0.0889375
1917	0.383512	0.294575	0.705425	0.294575	0.0889375
1918	0.383512	0.294575	0.705425	0.294575	0.0889375
1919	0.383512	0.294575	0.705425	0.294575	0.0889375
1920	0.383512	0.294575	0.705425	0.294575	0.0889375
1921	0.383512	0.294575	0.705425	0.294575	0.0889375
1922	0.383512	0.294575	0.705425	0.294575	0.0889375
1923	0.383512	0.294575	0.705425	0.294575	0.0889375
1924	0.383512	0.294575	0.705425	0.294575	0.0889375
1925	0.383512	0.294575	0.705425	0.294575	0.0889375
1926	0.383512	0.294575	0.705425	0.294575	0.0889375
1927	0.383512	0.294575	0.705425	0.294575	0.0889375
1928	0.383512	0.294575	0.705425	0.294575	0.0889375
1929	0.383512	0.294575	0.705425	0.294575	0.0889375
1930	0.383512	0.294575	0.705425	0.294575	0.0889375
1931	0.383512	0.294575	0.705425	0.294575	0.0889375
1932	0.383512	0.294575	0.705425	0.294575	0.0889375
1933	0.383512	0.294575	0.705425	0.294575	0.0889375
1934	0.383512	0.294575	0.705425	0.294575	0.0889375
1935	0.383512	0.294575	0.705425	0.294575	0.0889375
1936	0.383512	0.294575	0.705425	0.294575	0.0889375
1937	0.383512	0.294575	0.705425	0.294575	0.0889375
1938	0.383512	0.294575	0.705425	0.294575	0.0889375
1939	0.383512	0.294575	0.705425	0.294575	0.0889375
1940	0.383512	0.294575	0.705425	0.294575	0.0889375
1941	0.383512	0.294575	0.705425	0.294575	0.0889375
1942	0.383512	0.294575	0.705425	0.294575	0.0889375
1943	0.383512	0.294575	0.705425	0.294575	0.0889375
1944	0.383512	0.294575	0.705425	0.294575	0.0889375
1945	0.383512	0.294575	0.705425	0.294575	0.0889375
1946	0.383512	0.294575	0.705425	0.294575	0.0889375
1947	0.383512	0.294575	0.705425	0.294575	0.0889375
1948	0.383512	0.294575	0.705425	0.294575	0.0889375
1949	0.383512	0.294575	0.705425	0.294575	0.0889375
1950	0.383512	0.294575	0.705425	0.294575	0.0889375
1951	0.383512	0.294575	0.705425	0.294575	0.0889375
1952	0.383512	0.294575	0.705425	0.294575	0.0889375
1953	0.383512	0.294575	0.705425	0.294575	0.0889375
1954	0.383512	0.294575	0.705425	0.294575	0.0889375
1955	0.383512	0.294575	0.705425	0.294575	0.0889375
1956	0.383512	0.294575	0.705425	0.294575	0.0889375
1957	0.383512	0.294575	0.705425	0.294575	0.0889375
1958	0.383512	0.294575	0.705425	0.294575	0.0889375
1959	0.383512	0.294575	0.705425	0.294575	0.0889375
1960	0.383512	0.294575	0.705425	0.294575	0.0889375
1961	0.383512	0.294575	0.705425	0.294575	0.0889375
1962	0.383512	0.294575	0.705425	0.294575	0.0889375
1963	0.383512	0.294575	0.705425	0.294575	0.0889375
1964	0.383512	0.294575	0.705425	0.294575	0.0889375
1965	0.383512	0.294575	0.705425	0.294575	0.0889375
1966	0.383512	0.294575	0.705425	0.294575	0.0889375
1967	0.383512	0.294575	0.705425	0.294575	0.0889375
1968	0.383512	0.294575	0.705425	0.294575	0.0889375
1969	0.383512	0.294575	0.705425	0.294575	0.0889375
1970	0.383512	0.294575	0.705425	0.294575	0.0889375
1971	0.383512	0.294575	0.705425	0.294575	0.0889375
1972	0.383512	0.294575	0.705425	0.294575	0.0889375
1973	0.383512	0.294575	0.705425	0.294575	0.0889375
1974	0.383512	0.294575	0.705425	0.294575	0.0889375
1975	0.383512	0.294575	0.705425	0.294575	0.0889375
1976	0.383512	0.294575	0.705425	0.294575	0.0889375
1977	0.383512	0.294575	0.705425	0.294575	0.0889375
1978	0.383512	0.294575	0.705425	0.294575	0.0889375
1979	0.383512	0.294575	0.705425	0.294575	0.0889375
1980	0.383512	0.294575	0.705425	0.294575	0.0889375
1981	0.383512	0.294575	0.705425	0.294575	0.0889375
1982	0.383512	0.294575	0.705425	0.294575	0.0889375
1983	0.383512	0.294575	0.705425	0.294575	0.0889375
1984	0.383512	0.294575	0.705425	0.294575	0.0889375
1985	0.383512	0.294575	0.705425	0.294575	0.0889375
1986	0.383512	0.294575	0.705425	0.294575	0.0889375
1987	0.383512	0.294575	0.705425	0.294575	0.0889375
1988	0.383512	0.294575	0.705425	0.294575	0.0889375
1989	0.383512	0.294575	0.705425	0.294575	0.0889375
1990	0.383512	0.294575	0.705425	0.294575	0.0889375
1991	0.383512	0.294575	0.705425	0.294575	0.0889375
1992	0.383512	0.294575	0.705425	0.294575	0.0889375
1993	0.383512	0.294575	0.705425	0.294575	0.0889375
1994	0.383512	0.294575	0.705425	0.294575	0.0889375
1995	0.383512	0.294575	0.705425	0.294575	0.0889375
1996	0.383512	0.294575	0.705425	0.294575	0.0889375
1997	0.383512	0.294575	0.705425	0.294575	0.0889375
1998	0.383512	0.294575	0.705425	0.294575	0.0889375
1999	0.383512	0.294575	0.705425	0.294575	0.0889375
2000	0.383512	0.294575	0.705425	0.294575	0.0889375
[truncated: 3,001 more rows]
