# Supplementary material for: Aspiration-driven co-evolution of cooperation with individual behavioral diversity
Source: PLoS One. 2023 Sep 15;18(9):e0291134. doi: 10.1371/journal.pone.0291134 (PMC10503719; doi:10.1371/journal.pone.0291134)
Supplement: S1 Data — (ZIP) [file pone.0291134.s001.zip › M1/v2-L=200/data/tolerate=1_b=1.15_frequency.txt]

1	0.498625	1	0	0.498625	0
2	0.351219	0.917375	0.082625	0.351025	0.00019375
3	0.258581	0.79285	0.20715	0.257325	0.00125625
4	0.197437	0.6468	0.3532	0.19305	0.0043875
5	0.156925	0.509375	0.490625	0.149475	0.00745
6	0.131319	0.39715	0.60285	0.12065	0.0106687
7	0.114550	0.3145	0.6855	0.102125	0.012425
8	0.103569	0.2556	0.7444	0.08945	0.0141187
9	0.098462	0.21715	0.78285	0.0831	0.0153625
10	0.095150	0.190625	0.809375	0.0785	0.01665
11	0.094062	0.17375	0.82625	0.07625	0.0178125
12	0.095794	0.165575	0.834425	0.077575	0.0182187
13	0.095706	0.160175	0.839825	0.077	0.0187063
14	0.096013	0.155875	0.844125	0.0765	0.0195125
15	0.097306	0.15105	0.84895	0.076375	0.0209312
16	0.099513	0.1496	0.8504	0.07785	0.0216625
17	0.099944	0.146625	0.853375	0.0771	0.0228437
18	0.102350	0.14625	0.85375	0.07815	0.0242
19	0.104106	0.1458	0.8542	0.079725	0.0243813
20	0.105750	0.145625	0.854375	0.08005	0.0257
21	0.107881	0.147075	0.852925	0.0822	0.0256812
22	0.109456	0.145925	0.854075	0.08265	0.0268063
23	0.110325	0.1451	0.8549	0.082975	0.02735
24	0.112319	0.14615	0.85385	0.084325	0.0279938
25	0.113644	0.145875	0.854125	0.08515	0.0284938
26	0.114075	0.1469	0.8531	0.085075	0.029
27	0.115281	0.146625	0.853375	0.08545	0.0298313
28	0.118331	0.1472	0.8528	0.088275	0.0300563
29	0.119150	0.147075	0.852925	0.088575	0.030575
30	0.120744	0.1457	0.8543	0.0888	0.0319438
31	0.120919	0.145775	0.854225	0.088725	0.0321938
32	0.121613	0.144125	0.855875	0.08895	0.0326625
33	0.123019	0.142875	0.857125	0.089325	0.0336938
34	0.124700	0.1428	0.8572	0.090775	0.033925
35	0.126494	0.143775	0.856225	0.0921	0.0343938
36	0.127637	0.145175	0.854825	0.09295	0.0346875
37	0.127400	0.14535	0.85465	0.093	0.0344
38	0.129850	0.144625	0.855375	0.0944	0.03545
39	0.131500	0.14605	0.85395	0.09585	0.03565
40	0.133131	0.147575	0.852425	0.097075	0.0360562
41	0.133294	0.14645	0.85355	0.09675	0.0365438
42	0.133419	0.146275	0.853725	0.096425	0.0369937
43	0.133581	0.14455	0.85545	0.095975	0.0376063
44	0.135069	0.1449	0.8551	0.097075	0.0379938
45	0.137019	0.144175	0.855825	0.09875	0.0382687
46	0.139575	0.146525	0.853475	0.101	0.038575
47	0.140250	0.14865	0.85135	0.101775	0.038475
48	0.141650	0.1494	0.8506	0.1026	0.03905
49	0.143237	0.151025	0.848975	0.103725	0.0395125
50	0.144338	0.1517	0.8483	0.104525	0.0398125
51	0.145175	0.151425	0.848575	0.1052	0.039975
52	0.147313	0.152475	0.847525	0.10705	0.0402625
53	0.148131	0.153375	0.846625	0.107725	0.0404062
54	0.148875	0.154	0.846	0.10845	0.040425
55	0.150894	0.15465	0.84535	0.110125	0.0407687
56	0.152488	0.15695	0.84305	0.111075	0.0414125
57	0.152625	0.1567	0.8433	0.110775	0.04185
58	0.153700	0.157975	0.842025	0.11125	0.04245
59	0.154594	0.1562	0.8438	0.11155	0.0430437
60	0.155781	0.157225	0.842775	0.112975	0.0428062
61	0.156663	0.157875	0.842125	0.113675	0.0429875
62	0.158256	0.15895	0.84105	0.11505	0.0432063
63	0.159563	0.15975	0.84025	0.1168	0.0427625
64	0.161162	0.161125	0.838875	0.11765	0.0435125
65	0.161838	0.1608	0.8392	0.11775	0.0440875
66	0.163300	0.161475	0.838525	0.1183	0.045
67	0.164563	0.162725	0.837275	0.119325	0.0452375
68	0.165531	0.1636	0.8364	0.120175	0.0453563
69	0.167113	0.164125	0.835875	0.12195	0.0451625
70	0.167813	0.16605	0.83395	0.123075	0.0447375
71	0.169075	0.1667	0.8333	0.124175	0.0449
72	0.169619	0.166275	0.833725	0.124075	0.0455438
73	0.171063	0.166675	0.833325	0.124925	0.0461375
74	0.172044	0.168025	0.831975	0.125975	0.0460687
75	0.172644	0.1686	0.8314	0.1261	0.0465438
76	0.173681	0.16735	0.83265	0.12645	0.0472313
77	0.174581	0.168625	0.831375	0.12725	0.0473312
78	0.175338	0.168275	0.831725	0.12755	0.0477875
79	0.176706	0.169075	0.830925	0.12865	0.0480563
80	0.177463	0.1692	0.8308	0.128925	0.0485375
81	0.178037	0.168025	0.831975	0.129	0.0490375
82	0.179119	0.168175	0.831825	0.129175	0.0499438
83	0.179987	0.1682	0.8318	0.130075	0.0499125
84	0.180156	0.16845	0.83155	0.1302	0.0499563
85	0.180950	0.168975	0.831025	0.13085	0.0501
86	0.181906	0.1675	0.8325	0.130775	0.0511313
87	0.182588	0.166925	0.833075	0.1311	0.0514875
88	0.183913	0.168175	0.831825	0.13255	0.0513625
89	0.185419	0.170125	0.829875	0.13415	0.0512688
90	0.186156	0.1706	0.8294	0.13485	0.0513062
91	0.187312	0.171325	0.828675	0.13585	0.0514625
92	0.188619	0.173925	0.826075	0.137025	0.0515938
93	0.189019	0.172425	0.827575	0.137	0.0520188
94	0.190256	0.172475	0.827525	0.138325	0.0519312
95	0.191731	0.173425	0.826575	0.1397	0.0520313
96	0.192038	0.173925	0.826075	0.139975	0.0520625
97	0.193456	0.1736	0.8264	0.140725	0.0527313
98	0.192738	0.173125	0.826875	0.13955	0.0531875
99	0.193775	0.172525	0.827475	0.140125	0.05365
100	0.195250	0.173225	0.826775	0.141175	0.054075
101	0.196256	0.175275	0.824725	0.1425	0.0537562
102	0.196338	0.17575	0.82425	0.142175	0.0541625
103	0.197950	0.175475	0.824525	0.14365	0.0543
104	0.198981	0.178	0.822	0.145175	0.0538063
105	0.200144	0.177325	0.822675	0.145575	0.0545687
106	0.201088	0.17875	0.82125	0.14665	0.0544375
107	0.202694	0.1805	0.8195	0.1484	0.0542938
108	0.203225	0.18165	0.81835	0.1489	0.054325
109	0.204088	0.180875	0.819125	0.148875	0.0552125
110	0.205088	0.181925	0.818075	0.14995	0.0551375
111	0.205806	0.182525	0.817475	0.150475	0.0553312
112	0.206512	0.183325	0.816675	0.151125	0.0553875
113	0.207525	0.1832	0.8168	0.15135	0.056175
114	0.207956	0.182975	0.817025	0.1517	0.0562563
115	0.208975	0.185175	0.814825	0.152325	0.05665
116	0.209394	0.1852	0.8148	0.15215	0.0572438
117	0.209406	0.1847	0.8153	0.15205	0.0573562
118	0.209906	0.18435	0.81565	0.152525	0.0573813
119	0.210931	0.1838	0.8162	0.153825	0.0571062
120	0.212025	0.1854	0.8146	0.154525	0.0575
121	0.212012	0.185575	0.814425	0.1539	0.0581125
122	0.211975	0.184725	0.815275	0.153625	0.05835
123	0.213275	0.18515	0.81485	0.155225	0.05805
124	0.213725	0.184725	0.815275	0.1554	0.058325
125	0.215100	0.1857	0.8143	0.15695	0.05815
126	0.215663	0.1857	0.8143	0.15735	0.0583125
127	0.216681	0.18605	0.81395	0.158175	0.0585063
128	0.217856	0.1877	0.8123	0.1594	0.0584563
129	0.218356	0.188525	0.811475	0.1601	0.0582563
130	0.219181	0.18885	0.81115	0.16	0.0591812
131	0.219281	0.188475	0.811525	0.1601	0.0591812
132	0.220469	0.188175	0.811825	0.16055	0.0599188
133	0.220506	0.18855	0.81145	0.16045	0.0600562
134	0.220769	0.187875	0.812125	0.160725	0.0600438
135	0.222238	0.18745	0.81255	0.16155	0.0606875
136	0.222206	0.188325	0.811675	0.161775	0.0604312
137	0.223137	0.188875	0.811125	0.16265	0.0604875
138	0.224713	0.1904	0.8096	0.16425	0.0604625
139	0.225519	0.191975	0.808025	0.1651	0.0604188
140	0.225700	0.1911	0.8089	0.16485	0.06085
141	0.226444	0.191525	0.808475	0.165675	0.0607688
142	0.227369	0.19205	0.80795	0.1663	0.0610687
143	0.228719	0.1935	0.8065	0.167325	0.0613937
144	0.229488	0.194575	0.805425	0.168275	0.0612125
145	0.230206	0.194925	0.805075	0.168775	0.0614313
146	0.231200	0.197	0.803	0.169875	0.061325
147	0.232006	0.19755	0.80245	0.1708	0.0612062
148	0.232838	0.198975	0.801025	0.171375	0.0614625
149	0.233200	0.19885	0.80115	0.171325	0.061875
150	0.233500	0.198075	0.801925	0.171275	0.062225
151	0.233725	0.198725	0.801275	0.171525	0.0622
152	0.233813	0.198025	0.801975	0.171225	0.0625875
153	0.234206	0.196775	0.803225	0.170975	0.0632313
154	0.235256	0.19675	0.80325	0.17165	0.0636063
155	0.235300	0.1975	0.8025	0.1722	0.0631
156	0.235600	0.1969	0.8031	0.17195	0.06365
157	0.236119	0.196575	0.803425	0.172575	0.0635437
158	0.236575	0.1969	0.8031	0.173025	0.06355
159	0.237269	0.19675	0.80325	0.173475	0.0637937
160	0.237563	0.196175	0.803825	0.1732	0.0643625
161	0.237769	0.195975	0.804025	0.173175	0.0645938
162	0.238806	0.196775	0.803225	0.17415	0.0646562
163	0.238944	0.1979	0.8021	0.174975	0.0639688
164	0.239325	0.197175	0.802825	0.17485	0.064475
165	0.240331	0.197925	0.802075	0.175775	0.0645562
166	0.240931	0.197275	0.802725	0.176575	0.0643563
167	0.241806	0.19895	0.80105	0.17765	0.0641562
168	0.242481	0.199225	0.800775	0.1776	0.0648813
169	0.243175	0.2001	0.7999	0.17845	0.064725
170	0.244238	0.200925	0.799075	0.179375	0.0648625
171	0.245200	0.20105	0.79895	0.179875	0.065325
172	0.245456	0.20185	0.79815	0.180075	0.0653813
173	0.245344	0.2015	0.7985	0.18	0.0653438
174	0.245675	0.2008	0.7992	0.18005	0.065625
175	0.245775	0.200875	0.799125	0.17985	0.065925
176	0.246681	0.200775	0.799225	0.1805	0.0661812
177	0.247281	0.200925	0.799075	0.181125	0.0661563
178	0.248369	0.201925	0.798075	0.182375	0.0659938
179	0.248875	0.203175	0.796825	0.183175	0.0657
180	0.250113	0.205125	0.794875	0.18475	0.0653625
181	0.250069	0.205425	0.794575	0.1841	0.0659688
182	0.251006	0.20575	0.79425	0.185125	0.0658813
183	0.251113	0.2054	0.7946	0.184575	0.0665375
184	0.252569	0.206975	0.793025	0.18645	0.0661188
185	0.252819	0.20825	0.79175	0.18715	0.0656687
186	0.252825	0.207625	0.792375	0.186725	0.0661
187	0.253487	0.20775	0.79225	0.1869	0.0665875
188	0.254056	0.20765	0.79235	0.18735	0.0667062
189	0.255031	0.209425	0.790575	0.188525	0.0665063
190	0.255519	0.2102	0.7898	0.18925	0.0662688
191	0.255894	0.209375	0.790625	0.1893	0.0665937
192	0.256725	0.21025	0.78975	0.190225	0.0665
193	0.257663	0.210175	0.789825	0.190825	0.0668375
194	0.257987	0.211375	0.788625	0.19095	0.0670375
195	0.258113	0.211775	0.788225	0.190825	0.0672875
196	0.258200	0.210725	0.789275	0.19045	0.06775
197	0.258750	0.20995	0.79005	0.1908	0.06795
198	0.259188	0.210325	0.789675	0.191175	0.0680125
199	0.259644	0.210875	0.789125	0.1919	0.0677438
200	0.260475	0.2117	0.7883	0.192775	0.0677
201	0.260906	0.212525	0.787475	0.193225	0.0676812
202	0.261256	0.2128	0.7872	0.193625	0.0676313
203	0.261825	0.212325	0.787675	0.19385	0.067975
204	0.262412	0.21265	0.78735	0.194125	0.0682875
205	0.263131	0.2138	0.7862	0.194925	0.0682062
206	0.263788	0.21425	0.78575	0.195775	0.0680125
207	0.263781	0.215025	0.784975	0.1959	0.0678813
208	0.264381	0.21495	0.78505	0.1961	0.0682813
209	0.264825	0.214775	0.785225	0.196075	0.06875
210	0.265188	0.21495	0.78505	0.196125	0.0690625
211	0.265669	0.21525	0.78475	0.19625	0.0694188
212	0.265669	0.21525	0.78475	0.1963	0.0693688
213	0.265475	0.214575	0.785425	0.195575	0.0699
214	0.265306	0.21335	0.78665	0.195225	0.0700812
215	0.266225	0.212825	0.787175	0.19615	0.070075
216	0.267100	0.21425	0.78575	0.197825	0.069275
217	0.267231	0.2149	0.7851	0.19815	0.0690812
218	0.267431	0.21535	0.78465	0.198475	0.0689562
219	0.267744	0.214275	0.785725	0.19825	0.0694938
220	0.268369	0.21465	0.78535	0.198625	0.0697437
221	0.268806	0.2141	0.7859	0.19845	0.0703562
222	0.269231	0.21475	0.78525	0.19935	0.0698813
223	0.269794	0.2156	0.7844	0.2001	0.0696937
224	0.269763	0.2162	0.7838	0.199975	0.0697875
225	0.270250	0.216375	0.783625	0.200675	0.069575
226	0.271075	0.216825	0.783175	0.201125	0.06995
227	0.271444	0.217175	0.782825	0.201875	0.0695687
228	0.271537	0.217325	0.782675	0.201175	0.0703625
229	0.271537	0.21655	0.78345	0.200825	0.0707125
230	0.271963	0.216075	0.783925	0.201175	0.0707875
231	0.273062	0.2178	0.7822	0.2026	0.0704625
232	0.273238	0.218475	0.781525	0.202925	0.0703125
233	0.273875	0.2194	0.7806	0.203725	0.07015
234	0.274494	0.22025	0.77975	0.204325	0.0701688
235	0.274081	0.2198	0.7802	0.203775	0.0703063
236	0.274463	0.21925	0.78075	0.204	0.0704625
237	0.274731	0.21995	0.78005	0.20405	0.0706813
238	0.274800	0.219575	0.780425	0.204225	0.070575
239	0.275781	0.21935	0.78065	0.204975	0.0708063
240	0.275606	0.2193	0.7807	0.204475	0.0711312
241	0.276400	0.21995	0.78005	0.205175	0.071225
242	0.276687	0.220025	0.779975	0.2054	0.0712875
243	0.277031	0.219925	0.780075	0.20555	0.0714812
244	0.277562	0.219825	0.780175	0.20585	0.0717125
245	0.278263	0.22045	0.77955	0.206725	0.0715375
246	0.279000	0.221525	0.778475	0.207275	0.071725
247	0.279075	0.221375	0.778625	0.207175	0.0719
248	0.280013	0.22205	0.77795	0.20815	0.0718625
249	0.280112	0.223075	0.776925	0.20865	0.0714625
250	0.280388	0.223175	0.776825	0.208725	0.0716625
251	0.280931	0.223775	0.776225	0.20955	0.0713812
252	0.280781	0.222825	0.777175	0.208875	0.0719063
253	0.281331	0.222725	0.777275	0.20905	0.0722813
254	0.281944	0.22335	0.77665	0.20955	0.0723938
255	0.282375	0.223725	0.776275	0.210025	0.07235
256	0.282763	0.2239	0.7761	0.2102	0.0725625
257	0.283431	0.224725	0.775275	0.210825	0.0726062
258	0.283825	0.225475	0.774525	0.211275	0.07255
259	0.284294	0.225275	0.774725	0.211675	0.0726187
260	0.285231	0.226525	0.773475	0.212775	0.0724563
261	0.286150	0.228025	0.771975	0.213725	0.072425
262	0.286413	0.2292	0.7708	0.214225	0.0721875
263	0.286212	0.228725	0.771275	0.21325	0.0729625
264	0.286863	0.22835	0.77165	0.21375	0.0731125
265	0.287038	0.229	0.771	0.213925	0.0731125
266	0.287431	0.2284	0.7716	0.214	0.0734313
267	0.288287	0.229175	0.770825	0.21525	0.0730375
268	0.288712	0.230125	0.769875	0.215675	0.0730375
269	0.288725	0.22995	0.77005	0.215525	0.0732
270	0.288769	0.22975	0.77025	0.2155	0.0732687
271	0.289000	0.229825	0.770175	0.215425	0.073575
272	0.289488	0.22975	0.77025	0.2155	0.0739875
273	0.290019	0.230675	0.769325	0.2164	0.0736187
274	0.290694	0.23035	0.76965	0.21685	0.0738438
275	0.291513	0.2316	0.7684	0.21775	0.0737625
276	0.292219	0.23295	0.76705	0.218525	0.0736938
277	0.292394	0.23315	0.76685	0.21885	0.0735438
278	0.292831	0.233575	0.766425	0.218975	0.0738562
279	0.293425	0.233575	0.766425	0.219175	0.07425
280	0.293544	0.234025	0.765975	0.2193	0.0742437
281	0.294312	0.2346	0.7654	0.220125	0.0741875
282	0.294444	0.2352	0.7648	0.2201	0.0743438
283	0.294613	0.2352	0.7648	0.22055	0.0740625
284	0.294950	0.234725	0.765275	0.2208	0.07415
285	0.295262	0.23435	0.76565	0.2209	0.0743625
286	0.295744	0.2356	0.7644	0.221525	0.0742188
287	0.295469	0.234925	0.765075	0.221	0.0744688
288	0.296044	0.23475	0.76525	0.22095	0.0750938
289	0.295925	0.234475	0.765525	0.220725	0.0752
290	0.295606	0.233825	0.766175	0.22045	0.0751562
291	0.295700	0.23285	0.76715	0.2201	0.0756
292	0.296000	0.232425	0.767575	0.220125	0.075875
293	0.295731	0.23185	0.76815	0.2199	0.0758313
294	0.295919	0.231725	0.768275	0.220275	0.0756437
295	0.296506	0.231175	0.768825	0.220225	0.0762812
296	0.296669	0.23195	0.76805	0.220625	0.0760437
297	0.296550	0.231375	0.768625	0.22035	0.0762
298	0.296781	0.231625	0.768375	0.2208	0.0759813
299	0.297944	0.231725	0.768275	0.221475	0.0764688
300	0.298231	0.232675	0.767325	0.221875	0.0763563
301	0.298494	0.232875	0.767125	0.2224	0.0760938
302	0.298488	0.233	0.767	0.2224	0.0760875
303	0.298769	0.233275	0.766725	0.22265	0.0761187
304	0.298712	0.233525	0.766475	0.222575	0.0761375
305	0.299156	0.234025	0.765975	0.22325	0.0759062
306	0.299544	0.234175	0.765825	0.223475	0.0760688
307	0.299656	0.233775	0.766225	0.223575	0.0760813
308	0.300088	0.2345	0.7655	0.224225	0.0758625
309	0.300581	0.23515	0.76485	0.2248	0.0757812
310	0.300938	0.23565	0.76435	0.22525	0.0756875
311	0.300856	0.234925	0.765075	0.224575	0.0762812
312	0.300625	0.2342	0.7658	0.224275	0.07635
313	0.301038	0.23415	0.76585	0.224875	0.0761625
314	0.301694	0.235275	0.764725	0.225475	0.0762188
315	0.301819	0.23545	0.76455	0.225375	0.0764438
316	0.301669	0.234775	0.765225	0.22495	0.0767188
317	0.302469	0.2342	0.7658	0.225575	0.0768937
318	0.302069	0.23515	0.76485	0.225325	0.0767437
319	0.302812	0.23485	0.76515	0.2258	0.0770125
320	0.302681	0.234875	0.765125	0.225375	0.0773063
321	0.302856	0.235075	0.764925	0.225625	0.0772313
322	0.303106	0.234875	0.765125	0.225725	0.0773812
323	0.303450	0.2357	0.7643	0.226275	0.077175
324	0.304281	0.237	0.763	0.227675	0.0766063
325	0.304563	0.237525	0.762475	0.228025	0.0765375
326	0.304775	0.2383	0.7617	0.2282	0.076575
327	0.304588	0.237775	0.762225	0.227575	0.0770125
328	0.304188	0.23715	0.76285	0.22685	0.0773375
329	0.304188	0.23635	0.76365	0.227025	0.0771625
330	0.304469	0.23585	0.76415	0.2271	0.0773688
331	0.304588	0.236075	0.763925	0.2274	0.0771875
332	0.304963	0.23655	0.76345	0.2278	0.0771625
333	0.305119	0.23675	0.76325	0.2284	0.0767188
334	0.305119	0.2365	0.7635	0.22825	0.0768688
335	0.305000	0.235075	0.764925	0.22755	0.07745
336	0.305906	0.235775	0.764225	0.22825	0.0776562
337	0.306700	0.236825	0.763175	0.229325	0.077375
338	0.307200	0.2381	0.7619	0.23025	0.07695
339	0.307669	0.2391	0.7609	0.23105	0.0766187
340	0.307981	0.239975	0.760025	0.23135	0.0766312
341	0.308038	0.240375	0.759625	0.231525	0.0765125
342	0.307900	0.240075	0.759925	0.231375	0.076525
343	0.308306	0.239925	0.760075	0.231625	0.0766813
344	0.308275	0.239925	0.760075	0.2316	0.076675
345	0.308375	0.2402	0.7598	0.2316	0.076775
346	0.308756	0.2399	0.7601	0.2319	0.0768563
347	0.309281	0.240175	0.759825	0.232175	0.0771063
348	0.309450	0.240475	0.759525	0.232075	0.077375
349	0.309794	0.2406	0.7594	0.2326	0.0771938
350	0.310419	0.241375	0.758625	0.233475	0.0769438
351	0.310531	0.242275	0.757725	0.23355	0.0769813
352	0.310944	0.242125	0.757875	0.233875	0.0770688
353	0.311063	0.24275	0.75725	0.2338	0.0772625
354	0.310769	0.242425	0.757575	0.233825	0.0769438
355	0.311263	0.241825	0.758175	0.234025	0.0772375
356	0.311706	0.24175	0.75825	0.23435	0.0773563
357	0.311875	0.24255	0.75745	0.23465	0.077225
358	0.312156	0.242425	0.757575	0.234475	0.0776812
359	0.312437	0.243025	0.756975	0.234975	0.0774625
360	0.312950	0.2436	0.7564	0.23565	0.0773
361	0.313100	0.2437	0.7563	0.2358	0.0773
362	0.313556	0.2442	0.7558	0.236225	0.0773313
363	0.314006	0.244525	0.755475	0.2365	0.0775062
364	0.313994	0.244475	0.755525	0.23615	0.0778438
365	0.313900	0.244125	0.755875	0.235975	0.077925
366	0.313894	0.244225	0.755775	0.2359	0.0779938
367	0.313800	0.243825	0.756175	0.2357	0.0781
368	0.314219	0.2437	0.7563	0.2357	0.0785187
369	0.314681	0.244025	0.755975	0.23645	0.0782313
370	0.314781	0.244	0.756	0.236575	0.0782063
371	0.314437	0.243775	0.756225	0.236125	0.0783125
372	0.314912	0.244	0.756	0.236475	0.0784375
373	0.315219	0.2439	0.7561	0.2371	0.0781188
374	0.315594	0.244	0.756	0.23735	0.0782438
375	0.315400	0.2443	0.7557	0.23735	0.07805
376	0.315663	0.2447	0.7553	0.23765	0.0780125
377	0.316088	0.24485	0.75515	0.238025	0.0780625
378	0.316256	0.244675	0.755325	0.2381	0.0781562
379	0.316775	0.24475	0.75525	0.23825	0.078525
380	0.316781	0.24475	0.75525	0.23825	0.0785312
381	0.316619	0.24485	0.75515	0.238075	0.0785437
382	0.316931	0.244475	0.755525	0.238575	0.0783563
383	0.317606	0.245475	0.754525	0.239225	0.0783813
384	0.317356	0.246025	0.753975	0.239125	0.0782313
385	0.317437	0.245475	0.754525	0.2391	0.0783375
386	0.318006	0.2461	0.7539	0.239625	0.0783813
387	0.317987	0.2458	0.7542	0.23935	0.0786375
388	0.318744	0.24645	0.75355	0.2403	0.0784438
389	0.318769	0.246875	0.753125	0.24035	0.0784187
390	0.318713	0.24675	0.75325	0.240375	0.0783375
391	0.318619	0.2467	0.7533	0.24015	0.0784688
392	0.318600	0.246575	0.753425	0.239925	0.078675
393	0.318638	0.24605	0.75395	0.23955	0.0790875
394	0.318625	0.24585	0.75415	0.23965	0.078975
395	0.319288	0.24655	0.75345	0.2405	0.0787875
396	0.319113	0.247	0.753	0.240175	0.0789375
397	0.318769	0.24635	0.75365	0.239575	0.0791937
398	0.318581	0.2453	0.7547	0.239125	0.0794563
399	0.318975	0.245475	0.754525	0.23975	0.079225
400	0.319012	0.245025	0.754975	0.2399	0.0791125
401	0.319238	0.24535	0.75465	0.239925	0.0793125
402	0.319638	0.24535	0.75465	0.240175	0.0794625
403	0.319788	0.246125	0.753875	0.24055	0.0792375
404	0.320100	0.246575	0.753425	0.241025	0.079075
405	0.319975	0.246925	0.753075	0.24105	0.078925
406	0.320144	0.246575	0.753425	0.240975	0.0791687
407	0.320300	0.2465	0.7535	0.24085	0.07945
408	0.320719	0.2471	0.7529	0.2415	0.0792188
409	0.321044	0.2478	0.7522	0.242	0.0790437
410	0.321313	0.248275	0.751725	0.24235	0.0789625
411	0.322119	0.248725	0.751275	0.242775	0.0793438
412	0.322037	0.2489	0.7511	0.2426	0.0794375
413	0.321844	0.2485	0.7515	0.242475	0.0793688
414	0.322281	0.24895	0.75105	0.24285	0.0794312
415	0.322544	0.249775	0.750225	0.2431	0.0794437
416	0.322750	0.24975	0.75025	0.2433	0.07945
417	0.322937	0.2504	0.7496	0.2437	0.0792375
418	0.323663	0.25045	0.74955	0.24415	0.0795125
419	0.323562	0.250575	0.749425	0.2438	0.0797625
420	0.323562	0.250375	0.749625	0.2438	0.0797625
421	0.323469	0.250075	0.749925	0.2432	0.0802688
422	0.323356	0.2497	0.7503	0.243025	0.0803313
423	0.323263	0.2497	0.7503	0.243075	0.0801875
424	0.323644	0.24965	0.75035	0.243575	0.0800687
425	0.323769	0.25015	0.74985	0.2437	0.0800687
426	0.324313	0.250225	0.749775	0.244275	0.0800375
427	0.324425	0.25055	0.74945	0.2443	0.080125
428	0.324556	0.250775	0.749225	0.244375	0.0801812
429	0.324725	0.250825	0.749175	0.24455	0.080175
430	0.324794	0.2509	0.7491	0.24485	0.0799437
431	0.325069	0.250925	0.749075	0.245025	0.0800437
432	0.324800	0.25075	0.74925	0.244575	0.080225
433	0.324900	0.250475	0.749525	0.244225	0.080675
434	0.324900	0.250225	0.749775	0.244125	0.080775
435	0.324713	0.249525	0.750475	0.2438	0.0809125
436	0.324850	0.24935	0.75065	0.243975	0.080875
437	0.324825	0.2493	0.7507	0.244	0.080825
438	0.324863	0.2488	0.7512	0.24395	0.0809125
439	0.325281	0.2487	0.7513	0.244175	0.0811063
440	0.325619	0.2497	0.7503	0.245	0.0806188
441	0.325912	0.250025	0.749975	0.245525	0.0803875
442	0.326275	0.2504	0.7496	0.245825	0.08045
443	0.326163	0.250725	0.749275	0.245675	0.0804875
444	0.326744	0.25095	0.74905	0.246225	0.0805188
445	0.327275	0.2523	0.7477	0.246775	0.0805
446	0.327700	0.2527	0.7473	0.247125	0.080575
447	0.327681	0.2523	0.7477	0.247	0.0806812
448	0.327869	0.252475	0.747525	0.247125	0.0807438
449	0.327819	0.252	0.748	0.246725	0.0810938
450	0.327537	0.25165	0.74835	0.2462	0.0813375
451	0.327881	0.251725	0.748275	0.246475	0.0814062
452	0.328238	0.25245	0.74755	0.24705	0.0811875
453	0.328019	0.2521	0.7479	0.2467	0.0813187
454	0.327775	0.25205	0.74795	0.246425	0.08135
455	0.328044	0.251575	0.748425	0.24655	0.0814938
456	0.328263	0.2517	0.7483	0.247125	0.0811375
457	0.328606	0.25215	0.74785	0.2476	0.0810063
458	0.328725	0.25265	0.74735	0.248	0.080725
459	0.328638	0.252625	0.747375	0.2477	0.0809375
460	0.328550	0.25185	0.74815	0.24725	0.0813
461	0.328475	0.2519	0.7481	0.247175	0.0813
462	0.328738	0.251925	0.748075	0.2474	0.0813375
463	0.328950	0.252125	0.747875	0.247525	0.081425
464	0.328913	0.25205	0.74795	0.247425	0.0814875
465	0.329006	0.25195	0.74805	0.24755	0.0814562
466	0.328969	0.25175	0.74825	0.247525	0.0814437
467	0.329131	0.25155	0.74845	0.24785	0.0812812
468	0.329188	0.251775	0.748225	0.247875	0.0813125
469	0.329688	0.252325	0.747675	0.2484	0.0812875
470	0.329638	0.252325	0.747675	0.2484	0.0812375
471	0.329750	0.252375	0.747625	0.24835	0.0814
472	0.330019	0.2524	0.7476	0.24855	0.0814688
473	0.329962	0.2526	0.7474	0.2485	0.0814625
474	0.329919	0.25275	0.74725	0.248525	0.0813938
475	0.330369	0.253225	0.746775	0.249075	0.0812937
476	0.330344	0.25355	0.74645	0.24895	0.0813938
477	0.330294	0.253275	0.746725	0.248725	0.0815687
478	0.330525	0.253325	0.746675	0.24905	0.081475
479	0.330844	0.2531	0.7469	0.24925	0.0815938
480	0.331219	0.2536	0.7464	0.249825	0.0813938
481	0.330931	0.25335	0.74665	0.2494	0.0815313
482	0.330913	0.253275	0.746725	0.249325	0.0815875
483	0.330956	0.253075	0.746925	0.2494	0.0815562
484	0.331713	0.2535	0.7465	0.250225	0.0814875
485	0.331512	0.2537	0.7463	0.25005	0.0814625
486	0.331650	0.2537	0.7463	0.250075	0.081575
487	0.331869	0.254075	0.745925	0.25035	0.0815188
488	0.331900	0.254375	0.745625	0.250325	0.081575
489	0.331756	0.25395	0.74605	0.2501	0.0816563
490	0.331713	0.25365	0.74635	0.249975	0.0817375
491	0.331919	0.253275	0.746725	0.250125	0.0817937
492	0.331731	0.2537	0.7463	0.250025	0.0817062
493	0.331938	0.253525	0.746475	0.25005	0.0818875
494	0.331962	0.2534	0.7466	0.24995	0.0820125
495	0.332269	0.254075	0.745925	0.250625	0.0816438
496	0.332194	0.25395	0.74605	0.250475	0.0817188
497	0.332487	0.254225	0.745775	0.250725	0.0817625
498	0.332512	0.254375	0.745625	0.25055	0.0819625
499	0.332625	0.25395	0.74605	0.25045	0.082175
500	0.332506	0.2539	0.7461	0.25035	0.0821563
501	0.332612	0.25405	0.74595	0.250475	0.0821375
502	0.332975	0.254125	0.745875	0.2509	0.082075
503	0.333131	0.25465	0.74535	0.25115	0.0819813
504	0.332906	0.254625	0.745375	0.251025	0.0818813
505	0.333012	0.2541	0.7459	0.25085	0.0821625
506	0.333062	0.254	0.746	0.2507	0.0823625
507	0.333331	0.254125	0.745875	0.251075	0.0822563
508	0.333713	0.254925	0.745075	0.251825	0.0818875
509	0.333788	0.2549	0.7451	0.25175	0.0820375
510	0.334069	0.25525	0.74475	0.252225	0.0818438
511	0.333969	0.255325	0.744675	0.25195	0.0820188
512	0.334075	0.255225	0.744775	0.251775	0.0823
513	0.333806	0.2548	0.7452	0.2512	0.0826063
514	0.333956	0.2548	0.7452	0.2514	0.0825562
515	0.333750	0.2552	0.7448	0.251325	0.082425
516	0.333606	0.2549	0.7451	0.251225	0.0823813
517	0.333744	0.25415	0.74585	0.25125	0.0824938
518	0.333981	0.254325	0.745675	0.2515	0.0824813
519	0.333844	0.2541	0.7459	0.25125	0.0825937
520	0.333725	0.254075	0.745925	0.2512	0.082525
521	0.333719	0.25385	0.74615	0.251175	0.0825437
522	0.333925	0.253925	0.746075	0.25135	0.082575
523	0.333919	0.2538	0.7462	0.251225	0.0826937
524	0.333856	0.25365	0.74635	0.25115	0.0827062
525	0.333969	0.25325	0.74675	0.251225	0.0827438
526	0.334250	0.253775	0.746225	0.25165	0.0826
527	0.334469	0.254125	0.745875	0.252075	0.0823938
528	0.334512	0.254525	0.745475	0.252225	0.0822875
529	0.334519	0.2546	0.7454	0.25205	0.0824687
530	0.334413	0.254675	0.745325	0.25205	0.0823625
531	0.334413	0.254325	0.745675	0.251875	0.0825375
532	0.334475	0.25425	0.74575	0.251925	0.08255
533	0.334788	0.254725	0.745275	0.2523	0.0824875
534	0.335006	0.254975	0.745025	0.25255	0.0824562
535	0.334919	0.25515	0.74485	0.25245	0.0824687
536	0.334731	0.25515	0.74485	0.252275	0.0824562
537	0.335238	0.2551	0.7449	0.252625	0.0826125
538	0.335281	0.255525	0.744475	0.25265	0.0826313
539	0.335050	0.255325	0.744675	0.252325	0.082725
540	0.335194	0.2553	0.7447	0.252475	0.0827187
541	0.335400	0.255325	0.744675	0.25265	0.08275
542	0.335250	0.25535	0.74465	0.25255	0.0827
543	0.335213	0.2554	0.7446	0.252575	0.0826375
544	0.335238	0.2552	0.7448	0.25255	0.0826875
545	0.335119	0.254825	0.745175	0.252375	0.0827438
546	0.335219	0.2546	0.7454	0.2523	0.0829187
547	0.335319	0.25455	0.74545	0.2523	0.0830188
548	0.335450	0.254475	0.745525	0.252375	0.083075
549	0.335662	0.254875	0.745125	0.25275	0.0829125
550	0.335913	0.25535	0.74465	0.253025	0.0828875
551	0.335856	0.25535	0.74465	0.253125	0.0827313
552	0.335994	0.255925	0.744075	0.253425	0.0825687
553	0.336087	0.256025	0.743975	0.2534	0.0826875
554	0.336156	0.2561	0.7439	0.253525	0.0826313
555	0.336200	0.2561	0.7439	0.253475	0.082725
556	0.336269	0.2558	0.7442	0.253175	0.0830937
557	0.336338	0.25605	0.74395	0.2533	0.0830375
558	0.336537	0.256475	0.743525	0.253575	0.0829625
559	0.336525	0.256325	0.743675	0.253625	0.0829
560	0.336481	0.256625	0.743375	0.25355	0.0829312
561	0.336606	0.256525	0.743475	0.25365	0.0829562
562	0.336625	0.2566	0.7434	0.25365	0.082975
563	0.336769	0.256475	0.743525	0.25375	0.0830188
564	0.336894	0.256425	0.743575	0.2538	0.0830937
565	0.337081	0.2567	0.7433	0.254075	0.0830063
566	0.337275	0.2569	0.7431	0.2543	0.082975
567	0.337444	0.257525	0.742475	0.2546	0.0828437
568	0.337075	0.25745	0.74255	0.25415	0.082925
569	0.337275	0.2572	0.7428	0.2541	0.083175
570	0.337200	0.257375	0.742625	0.254175	0.083025
571	0.336881	0.2567	0.7433	0.2536	0.0832813
572	0.336850	0.255975	0.744025	0.253425	0.083425
573	0.337094	0.25605	0.74395	0.2537	0.0833938
574	0.337263	0.25645	0.74355	0.253925	0.0833375
575	0.337275	0.25655	0.74345	0.25405	0.083225
576	0.337463	0.25685	0.74315	0.2543	0.0831625
577	0.337269	0.2569	0.7431	0.25415	0.0831188
578	0.337537	0.2565	0.7435	0.25425	0.0832875
579	0.337600	0.256825	0.743175	0.254275	0.083325
580	0.337569	0.25665	0.74335	0.254225	0.0833437
581	0.337713	0.256675	0.743325	0.254375	0.0833375
582	0.337925	0.25695	0.74305	0.2546	0.083325
583	0.337863	0.256925	0.743075	0.254475	0.0833875
584	0.337806	0.256725	0.743275	0.25435	0.0834562
585	0.337569	0.256625	0.743375	0.254075	0.0834938
586	0.337281	0.2563	0.7437	0.25365	0.0836313
587	0.337319	0.255825	0.744175	0.253675	0.0836438
588	0.337288	0.255475	0.744525	0.25355	0.0837375
589	0.337263	0.25555	0.74445	0.25365	0.0836125
590	0.337406	0.25545	0.74455	0.253825	0.0835812
591	0.337400	0.255575	0.744425	0.253825	0.083575
592	0.337594	0.2557	0.7443	0.25395	0.0836438
593	0.337800	0.2561	0.7439	0.254425	0.083375
594	0.337738	0.25605	0.74395	0.25435	0.0833875
595	0.337838	0.25635	0.74365	0.2545	0.0833375
596	0.338019	0.25665	0.74335	0.2547	0.0833187
597	0.338338	0.2569	0.7431	0.25505	0.0832875
598	0.338194	0.257075	0.742925	0.2548	0.0833938
599	0.338313	0.257125	0.742875	0.2549	0.0834125
600	0.338200	0.256825	0.743175	0.254825	0.083375
601	0.338106	0.2567	0.7433	0.254625	0.0834813
602	0.338187	0.256625	0.743375	0.254675	0.0835125
603	0.338313	0.256275	0.743725	0.254525	0.0837875
604	0.338375	0.256425	0.743575	0.2547	0.083675
605	0.338406	0.2564	0.7436	0.2547	0.0837062
606	0.338406	0.256475	0.743525	0.2548	0.0836062
607	0.338550	0.2564	0.7436	0.254875	0.083675
608	0.338706	0.256675	0.743325	0.2551	0.0836062
609	0.338819	0.256925	0.743075	0.2553	0.0835188
610	0.338988	0.25715	0.74285	0.2555	0.0834875
611	0.338844	0.2576	0.7424	0.25555	0.0832938
612	0.338725	0.25715	0.74285	0.25525	0.083475
613	0.338794	0.2571	0.7429	0.255375	0.0834188
614	0.338850	0.25705	0.74295	0.255275	0.083575
615	0.338969	0.257125	0.742875	0.255425	0.0835438
616	0.339050	0.25695	0.74305	0.255375	0.083675
617	0.339094	0.25715	0.74285	0.255475	0.0836188
618	0.339069	0.257275	0.742725	0.25535	0.0837187
619	0.338806	0.256875	0.743125	0.254975	0.0838312
620	0.338850	0.256825	0.743175	0.254975	0.083875
621	0.338894	0.256825	0.743175	0.255075	0.0838187
622	0.339225	0.257175	0.742825	0.25565	0.083575
623	0.339263	0.2571	0.7429	0.25565	0.0836125
624	0.339313	0.257375	0.742625	0.255675	0.0836375
625	0.339444	0.257375	0.742625	0.25585	0.0835937
626	0.339488	0.2573	0.7427	0.255875	0.0836125
627	0.339444	0.257575	0.742425	0.255925	0.0835188
628	0.339381	0.25745	0.74255	0.25575	0.0836313
629	0.339619	0.2577	0.7423	0.256125	0.0834938
630	0.339587	0.257725	0.742275	0.256025	0.0835625
631	0.339444	0.2578	0.7422	0.2559	0.0835438
632	0.339438	0.25745	0.74255	0.2557	0.0837375
633	0.339519	0.257325	0.742675	0.255925	0.0835937
634	0.339706	0.25755	0.74245	0.25615	0.0835562
635	0.339612	0.25765	0.74235	0.256	0.0836125
636	0.339681	0.257575	0.742425	0.255975	0.0837062
637	0.339650	0.257625	0.742375	0.25595	0.0837
638	0.339844	0.257775	0.742225	0.256	0.0838437
639	0.339875	0.258025	0.741975	0.256125	0.08375
640	0.339994	0.25805	0.74195	0.25615	0.0838437
641	0.339931	0.2581	0.7419	0.256275	0.0836563
642	0.339956	0.258025	0.741975	0.25625	0.0837062
643	0.340156	0.257775	0.742225	0.25645	0.0837062
644	0.340119	0.257975	0.742025	0.2564	0.0837187
645	0.340181	0.2581	0.7419	0.256575	0.0836062
646	0.340375	0.258275	0.741725	0.2567	0.083675
647	0.340350	0.25855	0.74145	0.256725	0.083625
648	0.340475	0.258325	0.741675	0.256625	0.08385
649	0.340438	0.25835	0.74165	0.25665	0.0837875
650	0.340463	0.258225	0.741775	0.25665	0.0838125
651	0.340388	0.258025	0.741975	0.256475	0.0839125
652	0.340781	0.258275	0.741725	0.256875	0.0839063
653	0.340725	0.258625	0.741375	0.256925	0.0838
654	0.340913	0.25885	0.74115	0.2571	0.0838125
655	0.341019	0.2591	0.7409	0.25715	0.0838688
656	0.341313	0.259375	0.740625	0.25755	0.0837625
657	0.341456	0.259875	0.740125	0.25775	0.0837062
658	0.341375	0.259925	0.740075	0.257575	0.0838
659	0.341419	0.259725	0.740275	0.257425	0.0839938
660	0.341388	0.259675	0.740325	0.25735	0.0840375
661	0.341331	0.25925	0.74075	0.25705	0.0842813
662	0.341294	0.259175	0.740825	0.25695	0.0843437
663	0.341381	0.259175	0.740825	0.257075	0.0843062
664	0.341444	0.25935	0.74065	0.257275	0.0841688
665	0.341475	0.259375	0.740625	0.257375	0.0841
666	0.341381	0.259075	0.740925	0.257175	0.0842062
667	0.341087	0.2589	0.7411	0.256825	0.0842625
668	0.341056	0.25865	0.74135	0.256675	0.0843813
669	0.341144	0.25855	0.74145	0.25675	0.0843938
670	0.341031	0.25835	0.74165	0.2567	0.0843312
671	0.341175	0.258075	0.741925	0.256825	0.08435
672	0.341406	0.2584	0.7416	0.257225	0.0841812
673	0.341544	0.2585	0.7415	0.2573	0.0842438
674	0.341350	0.258625	0.741375	0.2571	0.08425
675	0.341463	0.2585	0.7415	0.257225	0.0842375
676	0.341325	0.258375	0.741625	0.257075	0.08425
677	0.341406	0.258325	0.741675	0.257175	0.0842312
678	0.341606	0.258525	0.741475	0.2573	0.0843062
679	0.341469	0.258225	0.741775	0.257	0.0844687
680	0.341494	0.258125	0.741875	0.257025	0.0844687
681	0.341656	0.25825	0.74175	0.2573	0.0843562
682	0.341694	0.2583	0.7417	0.2573	0.0843938
683	0.341600	0.258675	0.741325	0.257225	0.084375
684	0.341662	0.25855	0.74145	0.257275	0.0843875
685	0.341650	0.258725	0.741275	0.25735	0.0843
686	0.341712	0.258575	0.741425	0.2574	0.0843125
687	0.341894	0.258725	0.741275	0.257575	0.0843187
688	0.342075	0.25885	0.74115	0.25775	0.084325
689	0.342294	0.2593	0.7407	0.25805	0.0842438
690	0.342281	0.25925	0.74075	0.2579	0.0843813
691	0.342144	0.259375	0.740625	0.257825	0.0843187
692	0.342187	0.25925	0.74075	0.25775	0.0844375
693	0.341994	0.259125	0.740875	0.257575	0.0844188
694	0.341988	0.258925	0.741075	0.257475	0.0845125
695	0.342013	0.258675	0.741325	0.257425	0.0845875
696	0.342187	0.258725	0.741275	0.2575	0.0846875
697	0.342206	0.2591	0.7409	0.25765	0.0845562
698	0.342369	0.2591	0.7409	0.257725	0.0846438
699	0.342431	0.2593	0.7407	0.257975	0.0844562
700	0.342519	0.25955	0.74045	0.2581	0.0844188
701	0.342444	0.259525	0.740475	0.257825	0.0846188
702	0.342419	0.25935	0.74065	0.25785	0.0845687
703	0.342356	0.259525	0.740475	0.2579	0.0844562
704	0.342269	0.2593	0.7407	0.257825	0.0844437
705	0.342256	0.259025	0.740975	0.257775	0.0844812
706	0.342125	0.258775	0.741225	0.257625	0.0845
707	0.342313	0.258775	0.741225	0.25785	0.0844625
708	0.342356	0.258875	0.741125	0.257825	0.0845313
709	0.342369	0.25875	0.74125	0.257825	0.0845438
710	0.342344	0.25885	0.74115	0.25785	0.0844938
711	0.342356	0.258875	0.741125	0.257875	0.0844812
712	0.342438	0.2589	0.7411	0.25795	0.0844875
713	0.342619	0.259025	0.740975	0.2581	0.0845188
714	0.342456	0.259225	0.740775	0.25815	0.0843062
715	0.342388	0.2589	0.7411	0.257975	0.0844125
716	0.342344	0.258775	0.741225	0.257875	0.0844687
717	0.342413	0.258525	0.741475	0.257875	0.0845375
718	0.342394	0.258575	0.741425	0.257975	0.0844188
719	0.342444	0.25855	0.74145	0.25805	0.0843938
720	0.342381	0.2586	0.7414	0.258075	0.0843062
721	0.342612	0.258675	0.741325	0.258275	0.0843375
722	0.342694	0.2588	0.7412	0.258325	0.0843688
723	0.342694	0.2589	0.7411	0.25835	0.0843437
724	0.342838	0.2592	0.7408	0.258375	0.0844625
725	0.342800	0.2593	0.7407	0.2584	0.0844
726	0.342806	0.25925	0.74075	0.258475	0.0843312
727	0.342794	0.2592	0.7408	0.2584	0.0843938
728	0.342806	0.2593	0.7407	0.2585	0.0843062
729	0.342863	0.259425	0.740575	0.25855	0.0843125
730	0.342938	0.259425	0.740575	0.25865	0.0842875
731	0.342913	0.259675	0.740325	0.25865	0.0842625
732	0.343013	0.25975	0.74025	0.2587	0.0843125
733	0.343106	0.2597	0.7403	0.258625	0.0844812
734	0.343162	0.259725	0.740275	0.258725	0.0844375
735	0.343081	0.25955	0.74045	0.2586	0.0844812
736	0.343050	0.25945	0.74055	0.2585	0.08455
737	0.343038	0.259375	0.740625	0.258525	0.0845125
738	0.343025	0.259275	0.740725	0.258575	0.08445
739	0.343069	0.2594	0.7406	0.258675	0.0843938
740	0.343094	0.259475	0.740525	0.258675	0.0844188
741	0.343169	0.25945	0.74055	0.258725	0.0844437
742	0.343269	0.259525	0.740475	0.25885	0.0844188
743	0.343350	0.259725	0.740275	0.258925	0.084425
744	0.343450	0.25985	0.74015	0.259075	0.084375
745	0.343494	0.260225	0.739775	0.259175	0.0843187
746	0.343619	0.260275	0.739725	0.25915	0.0844687
747	0.343519	0.260275	0.739725	0.259125	0.0843938
748	0.343644	0.260175	0.739825	0.25905	0.0845937
749	0.343556	0.2601	0.7399	0.2591	0.0844562
750	0.343562	0.260075	0.739925	0.25905	0.0845125
751	0.343475	0.259975	0.740025	0.2589	0.084575
752	0.343619	0.260025	0.739975	0.259075	0.0845438
753	0.343619	0.2603	0.7397	0.259175	0.0844437
754	0.343619	0.260125	0.739875	0.25915	0.0844687
755	0.343800	0.260275	0.739725	0.259325	0.084475
756	0.343719	0.260475	0.739525	0.2593	0.0844188
757	0.343731	0.2601	0.7399	0.259125	0.0846062
758	0.343737	0.260325	0.739675	0.2593	0.0844375
759	0.343737	0.2602	0.7398	0.25925	0.0844875
760	0.343763	0.260175	0.739825	0.259175	0.0845875
761	0.343825	0.2603	0.7397	0.259275	0.08455
762	0.344019	0.260325	0.739675	0.25945	0.0845687
763	0.343925	0.260375	0.739625	0.259375	0.08455
764	0.344069	0.26045	0.73955	0.2595	0.0845687
765	0.343981	0.2603	0.7397	0.2593	0.0846813
766	0.344119	0.2604	0.7396	0.259525	0.0845937
767	0.344119	0.260475	0.739525	0.259525	0.0845937
768	0.344119	0.260625	0.739375	0.25965	0.0844687
769	0.344069	0.2605	0.7395	0.25965	0.0844188
770	0.344150	0.260425	0.739575	0.25965	0.0845
771	0.344231	0.2605	0.7395	0.259725	0.0845063
772	0.344306	0.260575	0.739425	0.2598	0.0845063
773	0.344400	0.2607	0.7393	0.25995	0.08445
774	0.344450	0.26085	0.73915	0.26005	0.0844
775	0.344656	0.26135	0.73865	0.2604	0.0842563
776	0.344850	0.261675	0.738325	0.260675	0.084175
777	0.344869	0.2619	0.7381	0.260725	0.0841438
778	0.344900	0.2621	0.7379	0.260675	0.084225
779	0.344944	0.261775	0.738225	0.2605	0.0844437
780	0.345075	0.2618	0.7382	0.260575	0.0845
781	0.344931	0.26175	0.73825	0.26035	0.0845812
782	0.344675	0.261725	0.738275	0.26005	0.084625
783	0.344875	0.261425	0.738575	0.26005	0.084825
784	0.344969	0.2614	0.7386	0.260175	0.0847938
785	0.344988	0.261725	0.738275	0.2604	0.0845875
786	0.345187	0.261775	0.738225	0.2606	0.0845875
787	0.345225	0.262	0.738	0.260625	0.0846
788	0.345350	0.262	0.738	0.2607	0.08465
789	0.345313	0.2622	0.7378	0.26065	0.0846625
790	0.345463	0.262325	0.737675	0.26085	0.0846125
791	0.345538	0.262425	0.737575	0.26085	0.0846875
792	0.345788	0.2628	0.7372	0.261225	0.0845625
793	0.346025	0.263	0.737	0.261475	0.08455
794	0.345750	0.26315	0.73685	0.261175	0.084575
795	0.345637	0.263175	0.736825	0.261075	0.0845625
796	0.345712	0.26275	0.73725	0.261025	0.0846875
797	0.345637	0.2624	0.7376	0.260725	0.0849125
798	0.345656	0.262175	0.737825	0.260725	0.0849313
799	0.345675	0.2621	0.7379	0.260775	0.0849
800	0.345788	0.2622	0.7378	0.260925	0.0848625
801	0.345925	0.262425	0.737575	0.261125	0.0848
802	0.346000	0.262675	0.737325	0.261175	0.084825
803	0.345988	0.2626	0.7374	0.261	0.0849875
804	0.346094	0.26265	0.73735	0.26115	0.0849437
805	0.346069	0.26265	0.73735	0.26105	0.0850188
806	0.346181	0.26255	0.73745	0.2612	0.0849812
807	0.346194	0.2626	0.7374	0.26125	0.0849437
808	0.346169	0.2625	0.7375	0.26125	0.0849188
809	0.346181	0.26265	0.73735	0.261375	0.0848063
810	0.346288	0.2628	0.7372	0.26155	0.0847375
811	0.346331	0.263075	0.736925	0.2616	0.0847312
812	0.346169	0.2632	0.7368	0.261475	0.0846937
813	0.346162	0.262925	0.737075	0.261325	0.0848375
814	0.346137	0.262525	0.737475	0.26105	0.0850875
815	0.346406	0.26265	0.73735	0.2615	0.0849063
816	0.346294	0.2626	0.7374	0.26135	0.0849437
817	0.346356	0.262425	0.737575	0.261325	0.0850313
818	0.346269	0.2625	0.7375	0.2614	0.0848688
819	0.346469	0.262625	0.737375	0.261575	0.0848938
820	0.346425	0.2626	0.7374	0.26155	0.084875
821	0.346475	0.26255	0.73745	0.261575	0.0849
822	0.346513	0.262675	0.737325	0.2616	0.0849125
823	0.346556	0.26295	0.73705	0.26175	0.0848063
824	0.346612	0.262925	0.737075	0.26185	0.0847625
825	0.346606	0.2628	0.7372	0.2618	0.0848063
826	0.346725	0.262925	0.737075	0.261925	0.0848
827	0.346775	0.2631	0.7369	0.262	0.084775
828	0.346925	0.263175	0.736825	0.2622	0.084725
829	0.346900	0.263225	0.736775	0.26215	0.08475
830	0.347069	0.2634	0.7366	0.2624	0.0846688
831	0.347281	0.2636	0.7364	0.262675	0.0846062
832	0.347313	0.2636	0.7364	0.2626	0.0847125
833	0.347150	0.26375	0.73625	0.262575	0.084575
834	0.347313	0.26355	0.73645	0.262575	0.0847375
835	0.347350	0.263525	0.736475	0.262525	0.084825
836	0.347338	0.26365	0.73635	0.2624	0.0849375
837	0.347463	0.2636	0.7364	0.262625	0.0848375
838	0.347619	0.263775	0.736225	0.26285	0.0847688
839	0.347519	0.26395	0.73605	0.26285	0.0846688
840	0.347587	0.26395	0.73605	0.262825	0.0847625
841	0.347594	0.263925	0.736075	0.262875	0.0847187
842	0.347637	0.2641	0.7359	0.26295	0.0846875
843	0.347494	0.2638	0.7362	0.2628	0.0846937
844	0.347550	0.2638	0.7362	0.26285	0.0847
845	0.347544	0.26365	0.73635	0.262725	0.0848187
846	0.347494	0.263675	0.736325	0.262725	0.0847688
847	0.347400	0.2635	0.7365	0.26265	0.08475
848	0.347556	0.26335	0.73665	0.26275	0.0848063
849	0.347637	0.263475	0.736525	0.262875	0.0847625
850	0.347694	0.263725	0.736275	0.263	0.0846937
851	0.347700	0.263725	0.736275	0.263	0.0847
852	0.347675	0.2637	0.7363	0.2629	0.084775
853	0.347719	0.2637	0.7363	0.2629	0.0848187
854	0.347644	0.263625	0.736375	0.26275	0.0848938
855	0.347637	0.26375	0.73625	0.2628	0.0848375
856	0.347506	0.263575	0.736425	0.262725	0.0847813
857	0.347550	0.2635	0.7365	0.2627	0.08485
858	0.347494	0.2634	0.7366	0.26265	0.0848437
859	0.347600	0.263425	0.736575	0.2627	0.0849
860	0.347587	0.263325	0.736675	0.26275	0.0848375
861	0.347675	0.263475	0.736525	0.262875	0.0848
862	0.347656	0.263475	0.736525	0.262825	0.0848312
863	0.347706	0.26365	0.73635	0.26295	0.0847563
864	0.347700	0.263675	0.736325	0.263	0.0847
865	0.347650	0.263525	0.736475	0.26285	0.0848
866	0.347631	0.263475	0.736525	0.2628	0.0848312
867	0.347569	0.263425	0.736575	0.2627	0.0848688
868	0.347500	0.26325	0.73675	0.2626	0.0849
869	0.347519	0.263075	0.736925	0.26255	0.0849687
870	0.347556	0.26315	0.73685	0.262725	0.0848312
871	0.347719	0.2633	0.7367	0.262875	0.0848437
872	0.347700	0.2635	0.7365	0.262925	0.084775
873	0.347706	0.263425	0.736575	0.262875	0.0848312
874	0.347650	0.263325	0.736675	0.262775	0.084875
875	0.347631	0.26335	0.73665	0.262775	0.0848562
876	0.347650	0.26325	0.73675	0.262725	0.084925
877	0.347700	0.263275	0.736725	0.26275	0.08495
878	0.347675	0.263425	0.736575	0.262775	0.0849
879	0.347687	0.263275	0.736725	0.26275	0.0849375
880	0.347731	0.263175	0.736825	0.262775	0.0849562
881	0.347769	0.263225	0.736775	0.26275	0.0850188
882	0.347800	0.263225	0.736775	0.2628	0.085
883	0.347894	0.2633	0.7367	0.262975	0.0849188
884	0.347869	0.26335	0.73665	0.263	0.0848688
885	0.347856	0.263325	0.736675	0.262925	0.0849313
886	0.347844	0.2633	0.7367	0.26285	0.0849938
887	0.347825	0.2633	0.7367	0.262875	0.08495
888	0.347888	0.26335	0.73665	0.262975	0.0849125
889	0.347988	0.263525	0.736475	0.263075	0.0849125
890	0.348000	0.263675	0.736325	0.263075	0.084925
891	0.348081	0.263775	0.736225	0.263175	0.0849063
892	0.348169	0.263875	0.736125	0.26325	0.0849188
893	0.348100	0.263925	0.736075	0.2632	0.0849
894	0.348150	0.264025	0.735975	0.2632	0.08495
895	0.348237	0.263925	0.736075	0.263225	0.0850125
896	0.348194	0.264125	0.735875	0.2632	0.0849938
897	0.348237	0.264	0.736	0.263175	0.0850625
898	0.348319	0.264175	0.735825	0.26325	0.0850687
899	0.348194	0.264075	0.735925	0.26315	0.0850438
900	0.348069	0.2638	0.7362	0.26305	0.0850188
901	0.348044	0.26365	0.73635	0.263025	0.0850188
902	0.348044	0.26345	0.73655	0.262975	0.0850687
903	0.348038	0.26335	0.73665	0.2629	0.0851375
904	0.348162	0.263625	0.736375	0.2631	0.0850625
905	0.348125	0.263725	0.736275	0.263075	0.08505
906	0.348050	0.26365	0.73635	0.263	0.08505
907	0.348063	0.263625	0.736375	0.263025	0.0850375
908	0.348106	0.26355	0.73645	0.2631	0.0850063
909	0.348094	0.263725	0.736275	0.26315	0.0849437
910	0.348063	0.26355	0.73645	0.263	0.0850625
911	0.348137	0.2633	0.7367	0.263	0.0851375
912	0.348175	0.2636	0.7364	0.263175	0.085
913	0.348100	0.263575	0.736425	0.26315	0.08495
914	0.348069	0.2634	0.7366	0.26305	0.0850188
915	0.347988	0.26335	0.73665	0.262975	0.0850125
916	0.347988	0.2632	0.7368	0.262925	0.0850625
917	0.347988	0.263175	0.736825	0.262925	0.0850625
918	0.348050	0.263075	0.736925	0.262975	0.085075
919	0.348056	0.263175	0.736825	0.263	0.0850563
920	0.348038	0.263175	0.736825	0.262975	0.0850625
921	0.348063	0.263225	0.736775	0.263025	0.0850375
922	0.348063	0.26315	0.73685	0.263	0.0850625
923	0.348044	0.263075	0.736925	0.26295	0.0850937
924	0.348019	0.2631	0.7369	0.26295	0.0850687
925	0.348006	0.263	0.737	0.262925	0.0850812
926	0.348006	0.263025	0.736975	0.26295	0.0850563
927	0.348006	0.263	0.737	0.26295	0.0850563
928	0.348031	0.263025	0.736975	0.263	0.0850313
929	0.348006	0.263	0.737	0.262975	0.0850313
930	0.348044	0.26305	0.73695	0.263025	0.0850188
931	0.348013	0.263	0.737	0.262925	0.0850875
932	0.348000	0.263025	0.736975	0.26295	0.08505
933	0.348044	0.263075	0.736925	0.262975	0.0850687
934	0.347969	0.2631	0.7369	0.26295	0.0850188
935	0.347956	0.2631	0.7369	0.26295	0.0850063
936	0.347981	0.263075	0.736925	0.262925	0.0850563
937	0.347956	0.263075	0.736925	0.262875	0.0850812
938	0.347944	0.263025	0.736975	0.262875	0.0850687
939	0.347969	0.263025	0.736975	0.262925	0.0850438
940	0.348006	0.26305	0.73695	0.26295	0.0850563
941	0.348050	0.2631	0.7369	0.263	0.08505
942	0.348050	0.2632	0.7368	0.263025	0.085025
943	0.348106	0.263275	0.736725	0.263075	0.0850313
944	0.348125	0.263325	0.736675	0.2631	0.085025
945	0.348081	0.2633	0.7367	0.26305	0.0850313
946	0.348106	0.26325	0.73675	0.263075	0.0850313
947	0.348063	0.263275	0.736725	0.26305	0.0850125
948	0.347988	0.263175	0.736825	0.262925	0.0850625
949	0.348013	0.263175	0.736825	0.262975	0.0850375
950	0.347988	0.263075	0.736925	0.2629	0.0850875
951	0.347969	0.26305	0.73695	0.26285	0.0851188
952	0.347969	0.263	0.737	0.26285	0.0851188
953	0.347956	0.262925	0.737075	0.26285	0.0851062
954	0.347931	0.262875	0.737125	0.262825	0.0851062
955	0.347975	0.262975	0.737025	0.26295	0.085025
956	0.347956	0.262925	0.737075	0.262875	0.0850812
957	0.347975	0.26295	0.73705	0.2629	0.085075
958	0.347938	0.262975	0.737025	0.262875	0.0850625
959	0.347894	0.2629	0.7371	0.262825	0.0850687
960	0.347931	0.262875	0.737125	0.26285	0.0850812
961	0.347931	0.262875	0.737125	0.26285	0.0850812
962	0.347919	0.262925	0.737075	0.26285	0.0850687
963	0.347950	0.2629	0.7371	0.2629	0.08505
964	0.347950	0.262925	0.737075	0.2629	0.08505
965	0.347944	0.262925	0.737075	0.2629	0.0850438
966	0.347963	0.26295	0.73705	0.2629	0.0850625
967	0.347944	0.262925	0.737075	0.2629	0.0850438
968	0.347950	0.2629	0.7371	0.2629	0.08505
969	0.347950	0.2629	0.7371	0.2629	0.08505
970	0.347950	0.2629	0.7371	0.2629	0.08505
971	0.347950	0.2629	0.7371	0.2629	0.08505
972	0.347950	0.2629	0.7371	0.2629	0.08505
973	0.347950	0.2629	0.7371	0.2629	0.08505
974	0.347950	0.2629	0.7371	0.2629	0.08505
975	0.347950	0.2629	0.7371	0.2629	0.08505
976	0.347950	0.2629	0.7371	0.2629	0.08505
977	0.347950	0.2629	0.7371	0.2629	0.08505
978	0.347950	0.2629	0.7371	0.2629	0.08505
979	0.347950	0.2629	0.7371	0.2629	0.08505
980	0.347950	0.2629	0.7371	0.2629	0.08505
981	0.347950	0.2629	0.7371	0.2629	0.08505
982	0.347950	0.2629	0.7371	0.2629	0.08505
983	0.347950	0.2629	0.7371	0.2629	0.08505
984	0.347950	0.2629	0.7371	0.2629	0.08505
985	0.347950	0.2629	0.7371	0.2629	0.08505
986	0.347950	0.2629	0.7371	0.2629	0.08505
987	0.347950	0.2629	0.7371	0.2629	0.08505
988	0.347950	0.2629	0.7371	0.2629	0.08505
989	0.347950	0.2629	0.7371	0.2629	0.08505
990	0.347950	0.2629	0.7371	0.2629	0.08505
991	0.347950	0.2629	0.7371	0.2629	0.08505
992	0.347950	0.2629	0.7371	0.2629	0.08505
993	0.347950	0.2629	0.7371	0.2629	0.08505
994	0.347950	0.2629	0.7371	0.2629	0.08505
995	0.347950	0.2629	0.7371	0.2629	0.08505
996	0.347950	0.2629	0.7371	0.2629	0.08505
997	0.347950	0.2629	0.7371	0.2629	0.08505
998	0.347950	0.2629	0.7371	0.2629	0.08505
999	0.347950	0.2629	0.7371	0.2629	0.08505
1000	0.347950	0.2629	0.7371	0.2629	0.08505
1001	0.347950	0.2629	0.7371	0.2629	0.08505
1002	0.347950	0.2629	0.7371	0.2629	0.08505
1003	0.347950	0.2629	0.7371	0.2629	0.08505
1004	0.347950	0.2629	0.7371	0.2629	0.08505
1005	0.347950	0.2629	0.7371	0.2629	0.08505
1006	0.347950	0.2629	0.7371	0.2629	0.08505
1007	0.347950	0.2629	0.7371	0.2629	0.08505
1008	0.347950	0.2629	0.7371	0.2629	0.08505
1009	0.347950	0.2629	0.7371	0.2629	0.08505
1010	0.347950	0.2629	0.7371	0.2629	0.08505
1011	0.347950	0.2629	0.7371	0.2629	0.08505
1012	0.347950	0.2629	0.7371	0.2629	0.08505
1013	0.347950	0.2629	0.7371	0.2629	0.08505
1014	0.347950	0.2629	0.7371	0.2629	0.08505
1015	0.347950	0.2629	0.7371	0.2629	0.08505
1016	0.347950	0.2629	0.7371	0.2629	0.08505
1017	0.347950	0.2629	0.7371	0.2629	0.08505
1018	0.347950	0.2629	0.7371	0.2629	0.08505
1019	0.347950	0.2629	0.7371	0.2629	0.08505
1020	0.347950	0.2629	0.7371	0.2629	0.08505
1021	0.347950	0.2629	0.7371	0.2629	0.08505
1022	0.347950	0.2629	0.7371	0.2629	0.08505
1023	0.347950	0.2629	0.7371	0.2629	0.08505
1024	0.347950	0.2629	0.7371	0.2629	0.08505
1025	0.347950	0.2629	0.7371	0.2629	0.08505
1026	0.347950	0.2629	0.7371	0.2629	0.08505
1027	0.347950	0.2629	0.7371	0.2629	0.08505
1028	0.347950	0.2629	0.7371	0.2629	0.08505
1029	0.347950	0.2629	0.7371	0.2629	0.08505
1030	0.347950	0.2629	0.7371	0.2629	0.08505
1031	0.347950	0.2629	0.7371	0.2629	0.08505
1032	0.347950	0.2629	0.7371	0.2629	0.08505
1033	0.347950	0.2629	0.7371	0.2629	0.08505
1034	0.347950	0.2629	0.7371	0.2629	0.08505
1035	0.347950	0.2629	0.7371	0.2629	0.08505
1036	0.347950	0.2629	0.7371	0.2629	0.08505
1037	0.347950	0.2629	0.7371	0.2629	0.08505
1038	0.347950	0.2629	0.7371	0.2629	0.08505
1039	0.347950	0.2629	0.7371	0.2629	0.08505
1040	0.347950	0.2629	0.7371	0.2629	0.08505
1041	0.347950	0.2629	0.7371	0.2629	0.08505
1042	0.347950	0.2629	0.7371	0.2629	0.08505
1043	0.347950	0.2629	0.7371	0.2629	0.08505
1044	0.347950	0.2629	0.7371	0.2629	0.08505
1045	0.347950	0.2629	0.7371	0.2629	0.08505
1046	0.347950	0.2629	0.7371	0.2629	0.08505
1047	0.347950	0.2629	0.7371	0.2629	0.08505
1048	0.347950	0.2629	0.7371	0.2629	0.08505
1049	0.347950	0.2629	0.7371	0.2629	0.08505
1050	0.347950	0.2629	0.7371	0.2629	0.08505
1051	0.347950	0.2629	0.7371	0.2629	0.08505
1052	0.347950	0.2629	0.7371	0.2629	0.08505
1053	0.347950	0.2629	0.7371	0.2629	0.08505
1054	0.347950	0.2629	0.7371	0.2629	0.08505
1055	0.347950	0.2629	0.7371	0.2629	0.08505
1056	0.347950	0.2629	0.7371	0.2629	0.08505
1057	0.347950	0.2629	0.7371	0.2629	0.08505
1058	0.347950	0.2629	0.7371	0.2629	0.08505
1059	0.347950	0.2629	0.7371	0.2629	0.08505
1060	0.347950	0.2629	0.7371	0.2629	0.08505
1061	0.347950	0.2629	0.7371	0.2629	0.08505
1062	0.347950	0.2629	0.7371	0.2629	0.08505
1063	0.347950	0.2629	0.7371	0.2629	0.08505
1064	0.347950	0.2629	0.7371	0.2629	0.08505
1065	0.347950	0.2629	0.7371	0.2629	0.08505
1066	0.347950	0.2629	0.7371	0.2629	0.08505
1067	0.347950	0.2629	0.7371	0.2629	0.08505
1068	0.347950	0.2629	0.7371	0.2629	0.08505
1069	0.347950	0.2629	0.7371	0.2629	0.08505
1070	0.347950	0.2629	0.7371	0.2629	0.08505
1071	0.347950	0.2629	0.7371	0.2629	0.08505
1072	0.347950	0.2629	0.7371	0.2629	0.08505
1073	0.347950	0.2629	0.7371	0.2629	0.08505
1074	0.347950	0.2629	0.7371	0.2629	0.08505
1075	0.347950	0.2629	0.7371	0.2629	0.08505
1076	0.347950	0.2629	0.7371	0.2629	0.08505
1077	0.347950	0.2629	0.7371	0.2629	0.08505
1078	0.347950	0.2629	0.7371	0.2629	0.08505
1079	0.347950	0.2629	0.7371	0.2629	0.08505
1080	0.347950	0.2629	0.7371	0.2629	0.08505
1081	0.347950	0.2629	0.7371	0.2629	0.08505
1082	0.347950	0.2629	0.7371	0.2629	0.08505
1083	0.347950	0.2629	0.7371	0.2629	0.08505
1084	0.347950	0.2629	0.7371	0.2629	0.08505
1085	0.347950	0.2629	0.7371	0.2629	0.08505
1086	0.347950	0.2629	0.7371	0.2629	0.08505
1087	0.347950	0.2629	0.7371	0.2629	0.08505
1088	0.347950	0.2629	0.7371	0.2629	0.08505
1089	0.347950	0.2629	0.7371	0.2629	0.08505
1090	0.347950	0.2629	0.7371	0.2629	0.08505
1091	0.347950	0.2629	0.7371	0.2629	0.08505
1092	0.347950	0.2629	0.7371	0.2629	0.08505
1093	0.347950	0.2629	0.7371	0.2629	0.08505
1094	0.347950	0.2629	0.7371	0.2629	0.08505
1095	0.347950	0.2629	0.7371	0.2629	0.08505
1096	0.347950	0.2629	0.7371	0.2629	0.08505
1097	0.347950	0.2629	0.7371	0.2629	0.08505
1098	0.347950	0.2629	0.7371	0.2629	0.08505
1099	0.347950	0.2629	0.7371	0.2629	0.08505
1100	0.347950	0.2629	0.7371	0.2629	0.08505
1101	0.347950	0.2629	0.7371	0.2629	0.08505
1102	0.347950	0.2629	0.7371	0.2629	0.08505
1103	0.347950	0.2629	0.7371	0.2629	0.08505
1104	0.347950	0.2629	0.7371	0.2629	0.08505
1105	0.347950	0.2629	0.7371	0.2629	0.08505
1106	0.347950	0.2629	0.7371	0.2629	0.08505
1107	0.347950	0.2629	0.7371	0.2629	0.08505
1108	0.347950	0.2629	0.7371	0.2629	0.08505
1109	0.347950	0.2629	0.7371	0.2629	0.08505
1110	0.347950	0.2629	0.7371	0.2629	0.08505
1111	0.347950	0.2629	0.7371	0.2629	0.08505
1112	0.347950	0.2629	0.7371	0.2629	0.08505
1113	0.347950	0.2629	0.7371	0.2629	0.08505
1114	0.347950	0.2629	0.7371	0.2629	0.08505
1115	0.347950	0.2629	0.7371	0.2629	0.08505
1116	0.347950	0.2629	0.7371	0.2629	0.08505
1117	0.347950	0.2629	0.7371	0.2629	0.08505
1118	0.347950	0.2629	0.7371	0.2629	0.08505
1119	0.347950	0.2629	0.7371	0.2629	0.08505
1120	0.347950	0.2629	0.7371	0.2629	0.08505
1121	0.347950	0.2629	0.7371	0.2629	0.08505
1122	0.347950	0.2629	0.7371	0.2629	0.08505
1123	0.347950	0.2629	0.7371	0.2629	0.08505
1124	0.347950	0.2629	0.7371	0.2629	0.08505
1125	0.347950	0.2629	0.7371	0.2629	0.08505
1126	0.347950	0.2629	0.7371	0.2629	0.08505
1127	0.347950	0.2629	0.7371	0.2629	0.08505
1128	0.347950	0.2629	0.7371	0.2629	0.08505
1129	0.347950	0.2629	0.7371	0.2629	0.08505
1130	0.347950	0.2629	0.7371	0.2629	0.08505
1131	0.347950	0.2629	0.7371	0.2629	0.08505
1132	0.347950	0.2629	0.7371	0.2629	0.08505
1133	0.347950	0.2629	0.7371	0.2629	0.08505
1134	0.347950	0.2629	0.7371	0.2629	0.08505
1135	0.347950	0.2629	0.7371	0.2629	0.08505
1136	0.347950	0.2629	0.7371	0.2629	0.08505
1137	0.347950	0.2629	0.7371	0.2629	0.08505
1138	0.347950	0.2629	0.7371	0.2629	0.08505
1139	0.347950	0.2629	0.7371	0.2629	0.08505
1140	0.347950	0.2629	0.7371	0.2629	0.08505
1141	0.347950	0.2629	0.7371	0.2629	0.08505
1142	0.347950	0.2629	0.7371	0.2629	0.08505
1143	0.347950	0.2629	0.7371	0.2629	0.08505
1144	0.347950	0.2629	0.7371	0.2629	0.08505
1145	0.347950	0.2629	0.7371	0.2629	0.08505
1146	0.347950	0.2629	0.7371	0.2629	0.08505
1147	0.347950	0.2629	0.7371	0.2629	0.08505
1148	0.347950	0.2629	0.7371	0.2629	0.08505
1149	0.347950	0.2629	0.7371	0.2629	0.08505
1150	0.347950	0.2629	0.7371	0.2629	0.08505
1151	0.347950	0.2629	0.7371	0.2629	0.08505
1152	0.347950	0.2629	0.7371	0.2629	0.08505
1153	0.347950	0.2629	0.7371	0.2629	0.08505
1154	0.347950	0.2629	0.7371	0.2629	0.08505
1155	0.347950	0.2629	0.7371	0.2629	0.08505
1156	0.347950	0.2629	0.7371	0.2629	0.08505
1157	0.347950	0.2629	0.7371	0.2629	0.08505
1158	0.347950	0.2629	0.7371	0.2629	0.08505
1159	0.347950	0.2629	0.7371	0.2629	0.08505
1160	0.347950	0.2629	0.7371	0.2629	0.08505
1161	0.347950	0.2629	0.7371	0.2629	0.08505
1162	0.347950	0.2629	0.7371	0.2629	0.08505
1163	0.347950	0.2629	0.7371	0.2629	0.08505
1164	0.347950	0.2629	0.7371	0.2629	0.08505
1165	0.347950	0.2629	0.7371	0.2629	0.08505
1166	0.347950	0.2629	0.7371	0.2629	0.08505
1167	0.347950	0.2629	0.7371	0.2629	0.08505
1168	0.347950	0.2629	0.7371	0.2629	0.08505
1169	0.347950	0.2629	0.7371	0.2629	0.08505
1170	0.347950	0.2629	0.7371	0.2629	0.08505
1171	0.347950	0.2629	0.7371	0.2629	0.08505
1172	0.347950	0.2629	0.7371	0.2629	0.08505
1173	0.347950	0.2629	0.7371	0.2629	0.08505
1174	0.347950	0.2629	0.7371	0.2629	0.08505
1175	0.347950	0.2629	0.7371	0.2629	0.08505
1176	0.347950	0.2629	0.7371	0.2629	0.08505
1177	0.347950	0.2629	0.7371	0.2629	0.08505
1178	0.347950	0.2629	0.7371	0.2629	0.08505
1179	0.347950	0.2629	0.7371	0.2629	0.08505
1180	0.347950	0.2629	0.7371	0.2629	0.08505
1181	0.347950	0.2629	0.7371	0.2629	0.08505
1182	0.347950	0.2629	0.7371	0.2629	0.08505
1183	0.347950	0.2629	0.7371	0.2629	0.08505
1184	0.347950	0.2629	0.7371	0.2629	0.08505
1185	0.347950	0.2629	0.7371	0.2629	0.08505
1186	0.347950	0.2629	0.7371	0.2629	0.08505
1187	0.347950	0.2629	0.7371	0.2629	0.08505
1188	0.347950	0.2629	0.7371	0.2629	0.08505
1189	0.347950	0.2629	0.7371	0.2629	0.08505
1190	0.347950	0.2629	0.7371	0.2629	0.08505
1191	0.347950	0.2629	0.7371	0.2629	0.08505
1192	0.347950	0.2629	0.7371	0.2629	0.08505
1193	0.347950	0.2629	0.7371	0.2629	0.08505
1194	0.347950	0.2629	0.7371	0.2629	0.08505
1195	0.347950	0.2629	0.7371	0.2629	0.08505
1196	0.347950	0.2629	0.7371	0.2629	0.08505
1197	0.347950	0.2629	0.7371	0.2629	0.08505
1198	0.347950	0.2629	0.7371	0.2629	0.08505
1199	0.347950	0.2629	0.7371	0.2629	0.08505
1200	0.347950	0.2629	0.7371	0.2629	0.08505
1201	0.347950	0.2629	0.7371	0.2629	0.08505
1202	0.347950	0.2629	0.7371	0.2629	0.08505
1203	0.347950	0.2629	0.7371	0.2629	0.08505
1204	0.347950	0.2629	0.7371	0.2629	0.08505
1205	0.347950	0.2629	0.7371	0.2629	0.08505
1206	0.347950	0.2629	0.7371	0.2629	0.08505
1207	0.347950	0.2629	0.7371	0.2629	0.08505
1208	0.347950	0.2629	0.7371	0.2629	0.08505
1209	0.347950	0.2629	0.7371	0.2629	0.08505
1210	0.347950	0.2629	0.7371	0.2629	0.08505
1211	0.347950	0.2629	0.7371	0.2629	0.08505
1212	0.347950	0.2629	0.7371	0.2629	0.08505
1213	0.347950	0.2629	0.7371	0.2629	0.08505
1214	0.347950	0.2629	0.7371	0.2629	0.08505
1215	0.347950	0.2629	0.7371	0.2629	0.08505
1216	0.347950	0.2629	0.7371	0.2629	0.08505
1217	0.347950	0.2629	0.7371	0.2629	0.08505
1218	0.347950	0.2629	0.7371	0.2629	0.08505
1219	0.347950	0.2629	0.7371	0.2629	0.08505
1220	0.347950	0.2629	0.7371	0.2629	0.08505
1221	0.347950	0.2629	0.7371	0.2629	0.08505
1222	0.347950	0.2629	0.7371	0.2629	0.08505
1223	0.347950	0.2629	0.7371	0.2629	0.08505
1224	0.347950	0.2629	0.7371	0.2629	0.08505
1225	0.347950	0.2629	0.7371	0.2629	0.08505
1226	0.347950	0.2629	0.7371	0.2629	0.08505
1227	0.347950	0.2629	0.7371	0.2629	0.08505
1228	0.347950	0.2629	0.7371	0.2629	0.08505
1229	0.347950	0.2629	0.7371	0.2629	0.08505
1230	0.347950	0.2629	0.7371	0.2629	0.08505
1231	0.347950	0.2629	0.7371	0.2629	0.08505
1232	0.347950	0.2629	0.7371	0.2629	0.08505
1233	0.347950	0.2629	0.7371	0.2629	0.08505
1234	0.347950	0.2629	0.7371	0.2629	0.08505
1235	0.347950	0.2629	0.7371	0.2629	0.08505
1236	0.347950	0.2629	0.7371	0.2629	0.08505
1237	0.347950	0.2629	0.7371	0.2629	0.08505
1238	0.347950	0.2629	0.7371	0.2629	0.08505
1239	0.347950	0.2629	0.7371	0.2629	0.08505
1240	0.347950	0.2629	0.7371	0.2629	0.08505
1241	0.347950	0.2629	0.7371	0.2629	0.08505
1242	0.347950	0.2629	0.7371	0.2629	0.08505
1243	0.347950	0.2629	0.7371	0.2629	0.08505
1244	0.347950	0.2629	0.7371	0.2629	0.08505
1245	0.347950	0.2629	0.7371	0.2629	0.08505
1246	0.347950	0.2629	0.7371	0.2629	0.08505
1247	0.347950	0.2629	0.7371	0.2629	0.08505
1248	0.347950	0.2629	0.7371	0.2629	0.08505
1249	0.347950	0.2629	0.7371	0.2629	0.08505
1250	0.347950	0.2629	0.7371	0.2629	0.08505
1251	0.347950	0.2629	0.7371	0.2629	0.08505
1252	0.347950	0.2629	0.7371	0.2629	0.08505
1253	0.347950	0.2629	0.7371	0.2629	0.08505
1254	0.347950	0.2629	0.7371	0.2629	0.08505
1255	0.347950	0.2629	0.7371	0.2629	0.08505
1256	0.347950	0.2629	0.7371	0.2629	0.08505
1257	0.347950	0.2629	0.7371	0.2629	0.08505
1258	0.347950	0.2629	0.7371	0.2629	0.08505
1259	0.347950	0.2629	0.7371	0.2629	0.08505
1260	0.347950	0.2629	0.7371	0.2629	0.08505
1261	0.347950	0.2629	0.7371	0.2629	0.08505
1262	0.347950	0.2629	0.7371	0.2629	0.08505
1263	0.347950	0.2629	0.7371	0.2629	0.08505
1264	0.347950	0.2629	0.7371	0.2629	0.08505
1265	0.347950	0.2629	0.7371	0.2629	0.08505
1266	0.347950	0.2629	0.7371	0.2629	0.08505
1267	0.347950	0.2629	0.7371	0.2629	0.08505
1268	0.347950	0.2629	0.7371	0.2629	0.08505
1269	0.347950	0.2629	0.7371	0.2629	0.08505
1270	0.347950	0.2629	0.7371	0.2629	0.08505
1271	0.347950	0.2629	0.7371	0.2629	0.08505
1272	0.347950	0.2629	0.7371	0.2629	0.08505
1273	0.347950	0.2629	0.7371	0.2629	0.08505
1274	0.347950	0.2629	0.7371	0.2629	0.08505
1275	0.347950	0.2629	0.7371	0.2629	0.08505
1276	0.347950	0.2629	0.7371	0.2629	0.08505
1277	0.347950	0.2629	0.7371	0.2629	0.08505
1278	0.347950	0.2629	0.7371	0.2629	0.08505
1279	0.347950	0.2629	0.7371	0.2629	0.08505
1280	0.347950	0.2629	0.7371	0.2629	0.08505
1281	0.347950	0.2629	0.7371	0.2629	0.08505
1282	0.347950	0.2629	0.7371	0.2629	0.08505
1283	0.347950	0.2629	0.7371	0.2629	0.08505
1284	0.347950	0.2629	0.7371	0.2629	0.08505
1285	0.347950	0.2629	0.7371	0.2629	0.08505
1286	0.347950	0.2629	0.7371	0.2629	0.08505
1287	0.347950	0.2629	0.7371	0.2629	0.08505
1288	0.347950	0.2629	0.7371	0.2629	0.08505
1289	0.347950	0.2629	0.7371	0.2629	0.08505
1290	0.347950	0.2629	0.7371	0.2629	0.08505
1291	0.347950	0.2629	0.7371	0.2629	0.08505
1292	0.347950	0.2629	0.7371	0.2629	0.08505
1293	0.347950	0.2629	0.7371	0.2629	0.08505
1294	0.347950	0.2629	0.7371	0.2629	0.08505
1295	0.347950	0.2629	0.7371	0.2629	0.08505
1296	0.347950	0.2629	0.7371	0.2629	0.08505
1297	0.347950	0.2629	0.7371	0.2629	0.08505
1298	0.347950	0.2629	0.7371	0.2629	0.08505
1299	0.347950	0.2629	0.7371	0.2629	0.08505
1300	0.347950	0.2629	0.7371	0.2629	0.08505
1301	0.347950	0.2629	0.7371	0.2629	0.08505
1302	0.347950	0.2629	0.7371	0.2629	0.08505
1303	0.347950	0.2629	0.7371	0.2629	0.08505
1304	0.347950	0.2629	0.7371	0.2629	0.08505
1305	0.347950	0.2629	0.7371	0.2629	0.08505
1306	0.347950	0.2629	0.7371	0.2629	0.08505
1307	0.347950	0.2629	0.7371	0.2629	0.08505
1308	0.347950	0.2629	0.7371	0.2629	0.08505
1309	0.347950	0.2629	0.7371	0.2629	0.08505
1310	0.347950	0.2629	0.7371	0.2629	0.08505
1311	0.347950	0.2629	0.7371	0.2629	0.08505
1312	0.347950	0.2629	0.7371	0.2629	0.08505
1313	0.347950	0.2629	0.7371	0.2629	0.08505
1314	0.347950	0.2629	0.7371	0.2629	0.08505
1315	0.347950	0.2629	0.7371	0.2629	0.08505
1316	0.347950	0.2629	0.7371	0.2629	0.08505
1317	0.347950	0.2629	0.7371	0.2629	0.08505
1318	0.347950	0.2629	0.7371	0.2629	0.08505
1319	0.347950	0.2629	0.7371	0.2629	0.08505
1320	0.347950	0.2629	0.7371	0.2629	0.08505
1321	0.347950	0.2629	0.7371	0.2629	0.08505
1322	0.347950	0.2629	0.7371	0.2629	0.08505
1323	0.347950	0.2629	0.7371	0.2629	0.08505
1324	0.347950	0.2629	0.7371	0.2629	0.08505
1325	0.347950	0.2629	0.7371	0.2629	0.08505
1326	0.347950	0.2629	0.7371	0.2629	0.08505
1327	0.347950	0.2629	0.7371	0.2629	0.08505
1328	0.347950	0.2629	0.7371	0.2629	0.08505
1329	0.347950	0.2629	0.7371	0.2629	0.08505
1330	0.347950	0.2629	0.7371	0.2629	0.08505
1331	0.347950	0.2629	0.7371	0.2629	0.08505
1332	0.347950	0.2629	0.7371	0.2629	0.08505
1333	0.347950	0.2629	0.7371	0.2629	0.08505
1334	0.347950	0.2629	0.7371	0.2629	0.08505
1335	0.347950	0.2629	0.7371	0.2629	0.08505
1336	0.347950	0.2629	0.7371	0.2629	0.08505
1337	0.347950	0.2629	0.7371	0.2629	0.08505
1338	0.347950	0.2629	0.7371	0.2629	0.08505
1339	0.347950	0.2629	0.7371	0.2629	0.08505
1340	0.347950	0.2629	0.7371	0.2629	0.08505
1341	0.347950	0.2629	0.7371	0.2629	0.08505
1342	0.347950	0.2629	0.7371	0.2629	0.08505
1343	0.347950	0.2629	0.7371	0.2629	0.08505
1344	0.347950	0.2629	0.7371	0.2629	0.08505
1345	0.347950	0.2629	0.7371	0.2629	0.08505
1346	0.347950	0.2629	0.7371	0.2629	0.08505
1347	0.347950	0.2629	0.7371	0.2629	0.08505
1348	0.347950	0.2629	0.7371	0.2629	0.08505
1349	0.347950	0.2629	0.7371	0.2629	0.08505
1350	0.347950	0.2629	0.7371	0.2629	0.08505
1351	0.347950	0.2629	0.7371	0.2629	0.08505
1352	0.347950	0.2629	0.7371	0.2629	0.08505
1353	0.347950	0.2629	0.7371	0.2629	0.08505
1354	0.347950	0.2629	0.7371	0.2629	0.08505
1355	0.347950	0.2629	0.7371	0.2629	0.08505
1356	0.347950	0.2629	0.7371	0.2629	0.08505
1357	0.347950	0.2629	0.7371	0.2629	0.08505
1358	0.347950	0.2629	0.7371	0.2629	0.08505
1359	0.347950	0.2629	0.7371	0.2629	0.08505
1360	0.347950	0.2629	0.7371	0.2629	0.08505
1361	0.347950	0.2629	0.7371	0.2629	0.08505
1362	0.347950	0.2629	0.7371	0.2629	0.08505
1363	0.347950	0.2629	0.7371	0.2629	0.08505
1364	0.347950	0.2629	0.7371	0.2629	0.08505
1365	0.347950	0.2629	0.7371	0.2629	0.08505
1366	0.347950	0.2629	0.7371	0.2629	0.08505
1367	0.347950	0.2629	0.7371	0.2629	0.08505
1368	0.347950	0.2629	0.7371	0.2629	0.08505
1369	0.347950	0.2629	0.7371	0.2629	0.08505
1370	0.347950	0.2629	0.7371	0.2629	0.08505
1371	0.347950	0.2629	0.7371	0.2629	0.08505
1372	0.347950	0.2629	0.7371	0.2629	0.08505
1373	0.347950	0.2629	0.7371	0.2629	0.08505
1374	0.347950	0.2629	0.7371	0.2629	0.08505
1375	0.347950	0.2629	0.7371	0.2629	0.08505
1376	0.347950	0.2629	0.7371	0.2629	0.08505
1377	0.347950	0.2629	0.7371	0.2629	0.08505
1378	0.347950	0.2629	0.7371	0.2629	0.08505
1379	0.347950	0.2629	0.7371	0.2629	0.08505
1380	0.347950	0.2629	0.7371	0.2629	0.08505
1381	0.347950	0.2629	0.7371	0.2629	0.08505
1382	0.347950	0.2629	0.7371	0.2629	0.08505
1383	0.347950	0.2629	0.7371	0.2629	0.08505
1384	0.347950	0.2629	0.7371	0.2629	0.08505
1385	0.347950	0.2629	0.7371	0.2629	0.08505
1386	0.347950	0.2629	0.7371	0.2629	0.08505
1387	0.347950	0.2629	0.7371	0.2629	0.08505
1388	0.347950	0.2629	0.7371	0.2629	0.08505
1389	0.347950	0.2629	0.7371	0.2629	0.08505
1390	0.347950	0.2629	0.7371	0.2629	0.08505
1391	0.347950	0.2629	0.7371	0.2629	0.08505
1392	0.347950	0.2629	0.7371	0.2629	0.08505
1393	0.347950	0.2629	0.7371	0.2629	0.08505
1394	0.347950	0.2629	0.7371	0.2629	0.08505
1395	0.347950	0.2629	0.7371	0.2629	0.08505
1396	0.347950	0.2629	0.7371	0.2629	0.08505
1397	0.347950	0.2629	0.7371	0.2629	0.08505
1398	0.347950	0.2629	0.7371	0.2629	0.08505
1399	0.347950	0.2629	0.7371	0.2629	0.08505
1400	0.347950	0.2629	0.7371	0.2629	0.08505
1401	0.347950	0.2629	0.7371	0.2629	0.08505
1402	0.347950	0.2629	0.7371	0.2629	0.08505
1403	0.347950	0.2629	0.7371	0.2629	0.08505
1404	0.347950	0.2629	0.7371	0.2629	0.08505
1405	0.347950	0.2629	0.7371	0.2629	0.08505
1406	0.347950	0.2629	0.7371	0.2629	0.08505
1407	0.347950	0.2629	0.7371	0.2629	0.08505
1408	0.347950	0.2629	0.7371	0.2629	0.08505
1409	0.347950	0.2629	0.7371	0.2629	0.08505
1410	0.347950	0.2629	0.7371	0.2629	0.08505
1411	0.347950	0.2629	0.7371	0.2629	0.08505
1412	0.347950	0.2629	0.7371	0.2629	0.08505
1413	0.347950	0.2629	0.7371	0.2629	0.08505
1414	0.347950	0.2629	0.7371	0.2629	0.08505
1415	0.347950	0.2629	0.7371	0.2629	0.08505
1416	0.347950	0.2629	0.7371	0.2629	0.08505
1417	0.347950	0.2629	0.7371	0.2629	0.08505
1418	0.347950	0.2629	0.7371	0.2629	0.08505
1419	0.347950	0.2629	0.7371	0.2629	0.08505
1420	0.347950	0.2629	0.7371	0.2629	0.08505
1421	0.347950	0.2629	0.7371	0.2629	0.08505
1422	0.347950	0.2629	0.7371	0.2629	0.08505
1423	0.347950	0.2629	0.7371	0.2629	0.08505
1424	0.347950	0.2629	0.7371	0.2629	0.08505
1425	0.347950	0.2629	0.7371	0.2629	0.08505
1426	0.347950	0.2629	0.7371	0.2629	0.08505
1427	0.347950	0.2629	0.7371	0.2629	0.08505
1428	0.347950	0.2629	0.7371	0.2629	0.08505
1429	0.347950	0.2629	0.7371	0.2629	0.08505
1430	0.347950	0.2629	0.7371	0.2629	0.08505
1431	0.347950	0.2629	0.7371	0.2629	0.08505
1432	0.347950	0.2629	0.7371	0.2629	0.08505
1433	0.347950	0.2629	0.7371	0.2629	0.08505
1434	0.347950	0.2629	0.7371	0.2629	0.08505
1435	0.347950	0.2629	0.7371	0.2629	0.08505
1436	0.347950	0.2629	0.7371	0.2629	0.08505
1437	0.347950	0.2629	0.7371	0.2629	0.08505
1438	0.347950	0.2629	0.7371	0.2629	0.08505
1439	0.347950	0.2629	0.7371	0.2629	0.08505
1440	0.347950	0.2629	0.7371	0.2629	0.08505
1441	0.347950	0.2629	0.7371	0.2629	0.08505
1442	0.347950	0.2629	0.7371	0.2629	0.08505
1443	0.347950	0.2629	0.7371	0.2629	0.08505
1444	0.347950	0.2629	0.7371	0.2629	0.08505
1445	0.347950	0.2629	0.7371	0.2629	0.08505
1446	0.347950	0.2629	0.7371	0.2629	0.08505
1447	0.347950	0.2629	0.7371	0.2629	0.08505
1448	0.347950	0.2629	0.7371	0.2629	0.08505
1449	0.347950	0.2629	0.7371	0.2629	0.08505
1450	0.347950	0.2629	0.7371	0.2629	0.08505
1451	0.347950	0.2629	0.7371	0.2629	0.08505
1452	0.347950	0.2629	0.7371	0.2629	0.08505
1453	0.347950	0.2629	0.7371	0.2629	0.08505
1454	0.347950	0.2629	0.7371	0.2629	0.08505
1455	0.347950	0.2629	0.7371	0.2629	0.08505
1456	0.347950	0.2629	0.7371	0.2629	0.08505
1457	0.347950	0.2629	0.7371	0.2629	0.08505
1458	0.347950	0.2629	0.7371	0.2629	0.08505
1459	0.347950	0.2629	0.7371	0.2629	0.08505
1460	0.347950	0.2629	0.7371	0.2629	0.08505
1461	0.347950	0.2629	0.7371	0.2629	0.08505
1462	0.347950	0.2629	0.7371	0.2629	0.08505
1463	0.347950	0.2629	0.7371	0.2629	0.08505
1464	0.347950	0.2629	0.7371	0.2629	0.08505
1465	0.347950	0.2629	0.7371	0.2629	0.08505
1466	0.347950	0.2629	0.7371	0.2629	0.08505
1467	0.347950	0.2629	0.7371	0.2629	0.08505
1468	0.347950	0.2629	0.7371	0.2629	0.08505
1469	0.347950	0.2629	0.7371	0.2629	0.08505
1470	0.347950	0.2629	0.7371	0.2629	0.08505
1471	0.347950	0.2629	0.7371	0.2629	0.08505
1472	0.347950	0.2629	0.7371	0.2629	0.08505
1473	0.347950	0.2629	0.7371	0.2629	0.08505
1474	0.347950	0.2629	0.7371	0.2629	0.08505
1475	0.347950	0.2629	0.7371	0.2629	0.08505
1476	0.347950	0.2629	0.7371	0.2629	0.08505
1477	0.347950	0.2629	0.7371	0.2629	0.08505
1478	0.347950	0.2629	0.7371	0.2629	0.08505
1479	0.347950	0.2629	0.7371	0.2629	0.08505
1480	0.347950	0.2629	0.7371	0.2629	0.08505
1481	0.347950	0.2629	0.7371	0.2629	0.08505
1482	0.347950	0.2629	0.7371	0.2629	0.08505
1483	0.347950	0.2629	0.7371	0.2629	0.08505
1484	0.347950	0.2629	0.7371	0.2629	0.08505
1485	0.347950	0.2629	0.7371	0.2629	0.08505
1486	0.347950	0.2629	0.7371	0.2629	0.08505
1487	0.347950	0.2629	0.7371	0.2629	0.08505
1488	0.347950	0.2629	0.7371	0.2629	0.08505
1489	0.347950	0.2629	0.7371	0.2629	0.08505
1490	0.347950	0.2629	0.7371	0.2629	0.08505
1491	0.347950	0.2629	0.7371	0.2629	0.08505
1492	0.347950	0.2629	0.7371	0.2629	0.08505
1493	0.347950	0.2629	0.7371	0.2629	0.08505
1494	0.347950	0.2629	0.7371	0.2629	0.08505
1495	0.347950	0.2629	0.7371	0.2629	0.08505
1496	0.347950	0.2629	0.7371	0.2629	0.08505
1497	0.347950	0.2629	0.7371	0.2629	0.08505
1498	0.347950	0.2629	0.7371	0.2629	0.08505
1499	0.347950	0.2629	0.7371	0.2629	0.08505
1500	0.347950	0.2629	0.7371	0.2629	0.08505
1501	0.347950	0.2629	0.7371	0.2629	0.08505
1502	0.347950	0.2629	0.7371	0.2629	0.08505
1503	0.347950	0.2629	0.7371	0.2629	0.08505
1504	0.347950	0.2629	0.7371	0.2629	0.08505
1505	0.347950	0.2629	0.7371	0.2629	0.08505
1506	0.347950	0.2629	0.7371	0.2629	0.08505
1507	0.347950	0.2629	0.7371	0.2629	0.08505
1508	0.347950	0.2629	0.7371	0.2629	0.08505
1509	0.347950	0.2629	0.7371	0.2629	0.08505
1510	0.347950	0.2629	0.7371	0.2629	0.08505
1511	0.347950	0.2629	0.7371	0.2629	0.08505
1512	0.347950	0.2629	0.7371	0.2629	0.08505
1513	0.347950	0.2629	0.7371	0.2629	0.08505
1514	0.347950	0.2629	0.7371	0.2629	0.08505
1515	0.347950	0.2629	0.7371	0.2629	0.08505
1516	0.347950	0.2629	0.7371	0.2629	0.08505
1517	0.347950	0.2629	0.7371	0.2629	0.08505
1518	0.347950	0.2629	0.7371	0.2629	0.08505
1519	0.347950	0.2629	0.7371	0.2629	0.08505
1520	0.347950	0.2629	0.7371	0.2629	0.08505
1521	0.347950	0.2629	0.7371	0.2629	0.08505
1522	0.347950	0.2629	0.7371	0.2629	0.08505
1523	0.347950	0.2629	0.7371	0.2629	0.08505
1524	0.347950	0.2629	0.7371	0.2629	0.08505
1525	0.347950	0.2629	0.7371	0.2629	0.08505
1526	0.347950	0.2629	0.7371	0.2629	0.08505
1527	0.347950	0.2629	0.7371	0.2629	0.08505
1528	0.347950	0.2629	0.7371	0.2629	0.08505
1529	0.347950	0.2629	0.7371	0.2629	0.08505
1530	0.347950	0.2629	0.7371	0.2629	0.08505
1531	0.347950	0.2629	0.7371	0.2629	0.08505
1532	0.347950	0.2629	0.7371	0.2629	0.08505
1533	0.347950	0.2629	0.7371	0.2629	0.08505
1534	0.347950	0.2629	0.7371	0.2629	0.08505
1535	0.347950	0.2629	0.7371	0.2629	0.08505
1536	0.347950	0.2629	0.7371	0.2629	0.08505
1537	0.347950	0.2629	0.7371	0.2629	0.08505
1538	0.347950	0.2629	0.7371	0.2629	0.08505
1539	0.347950	0.2629	0.7371	0.2629	0.08505
1540	0.347950	0.2629	0.7371	0.2629	0.08505
1541	0.347950	0.2629	0.7371	0.2629	0.08505
1542	0.347950	0.2629	0.7371	0.2629	0.08505
1543	0.347950	0.2629	0.7371	0.2629	0.08505
1544	0.347950	0.2629	0.7371	0.2629	0.08505
1545	0.347950	0.2629	0.7371	0.2629	0.08505
1546	0.347950	0.2629	0.7371	0.2629	0.08505
1547	0.347950	0.2629	0.7371	0.2629	0.08505
1548	0.347950	0.2629	0.7371	0.2629	0.08505
1549	0.347950	0.2629	0.7371	0.2629	0.08505
1550	0.347950	0.2629	0.7371	0.2629	0.08505
1551	0.347950	0.2629	0.7371	0.2629	0.08505
1552	0.347950	0.2629	0.7371	0.2629	0.08505
1553	0.347950	0.2629	0.7371	0.2629	0.08505
1554	0.347950	0.2629	0.7371	0.2629	0.08505
1555	0.347950	0.2629	0.7371	0.2629	0.08505
1556	0.347950	0.2629	0.7371	0.2629	0.08505
1557	0.347950	0.2629	0.7371	0.2629	0.08505
1558	0.347950	0.2629	0.7371	0.2629	0.08505
1559	0.347950	0.2629	0.7371	0.2629	0.08505
1560	0.347950	0.2629	0.7371	0.2629	0.08505
1561	0.347950	0.2629	0.7371	0.2629	0.08505
1562	0.347950	0.2629	0.7371	0.2629	0.08505
1563	0.347950	0.2629	0.7371	0.2629	0.08505
1564	0.347950	0.2629	0.7371	0.2629	0.08505
1565	0.347950	0.2629	0.7371	0.2629	0.08505
1566	0.347950	0.2629	0.7371	0.2629	0.08505
1567	0.347950	0.2629	0.7371	0.2629	0.08505
1568	0.347950	0.2629	0.7371	0.2629	0.08505
1569	0.347950	0.2629	0.7371	0.2629	0.08505
1570	0.347950	0.2629	0.7371	0.2629	0.08505
1571	0.347950	0.2629	0.7371	0.2629	0.08505
1572	0.347950	0.2629	0.7371	0.2629	0.08505
1573	0.347950	0.2629	0.7371	0.2629	0.08505
1574	0.347950	0.2629	0.7371	0.2629	0.08505
1575	0.347950	0.2629	0.7371	0.2629	0.08505
1576	0.347950	0.2629	0.7371	0.2629	0.08505
1577	0.347950	0.2629	0.7371	0.2629	0.08505
1578	0.347950	0.2629	0.7371	0.2629	0.08505
1579	0.347950	0.2629	0.7371	0.2629	0.08505
1580	0.347950	0.2629	0.7371	0.2629	0.08505
1581	0.347950	0.2629	0.7371	0.2629	0.08505
1582	0.347950	0.2629	0.7371	0.2629	0.08505
1583	0.347950	0.2629	0.7371	0.2629	0.08505
1584	0.347950	0.2629	0.7371	0.2629	0.08505
1585	0.347950	0.2629	0.7371	0.2629	0.08505
1586	0.347950	0.2629	0.7371	0.2629	0.08505
1587	0.347950	0.2629	0.7371	0.2629	0.08505
1588	0.347950	0.2629	0.7371	0.2629	0.08505
1589	0.347950	0.2629	0.7371	0.2629	0.08505
1590	0.347950	0.2629	0.7371	0.2629	0.08505
1591	0.347950	0.2629	0.7371	0.2629	0.08505
1592	0.347950	0.2629	0.7371	0.2629	0.08505
1593	0.347950	0.2629	0.7371	0.2629	0.08505
1594	0.347950	0.2629	0.7371	0.2629	0.08505
1595	0.347950	0.2629	0.7371	0.2629	0.08505
1596	0.347950	0.2629	0.7371	0.2629	0.08505
1597	0.347950	0.2629	0.7371	0.2629	0.08505
1598	0.347950	0.2629	0.7371	0.2629	0.08505
1599	0.347950	0.2629	0.7371	0.2629	0.08505
1600	0.347950	0.2629	0.7371	0.2629	0.08505
1601	0.347950	0.2629	0.7371	0.2629	0.08505
1602	0.347950	0.2629	0.7371	0.2629	0.08505
1603	0.347950	0.2629	0.7371	0.2629	0.08505
1604	0.347950	0.2629	0.7371	0.2629	0.08505
1605	0.347950	0.2629	0.7371	0.2629	0.08505
1606	0.347950	0.2629	0.7371	0.2629	0.08505
1607	0.347950	0.2629	0.7371	0.2629	0.08505
1608	0.347950	0.2629	0.7371	0.2629	0.08505
1609	0.347950	0.2629	0.7371	0.2629	0.08505
1610	0.347950	0.2629	0.7371	0.2629	0.08505
1611	0.347950	0.2629	0.7371	0.2629	0.08505
1612	0.347950	0.2629	0.7371	0.2629	0.08505
1613	0.347950	0.2629	0.7371	0.2629	0.08505
1614	0.347950	0.2629	0.7371	0.2629	0.08505
1615	0.347950	0.2629	0.7371	0.2629	0.08505
1616	0.347950	0.2629	0.7371	0.2629	0.08505
1617	0.347950	0.2629	0.7371	0.2629	0.08505
1618	0.347950	0.2629	0.7371	0.2629	0.08505
1619	0.347950	0.2629	0.7371	0.2629	0.08505
1620	0.347950	0.2629	0.7371	0.2629	0.08505
1621	0.347950	0.2629	0.7371	0.2629	0.08505
1622	0.347950	0.2629	0.7371	0.2629	0.08505
1623	0.347950	0.2629	0.7371	0.2629	0.08505
1624	0.347950	0.2629	0.7371	0.2629	0.08505
1625	0.347950	0.2629	0.7371	0.2629	0.08505
1626	0.347950	0.2629	0.7371	0.2629	0.08505
1627	0.347950	0.2629	0.7371	0.2629	0.08505
1628	0.347950	0.2629	0.7371	0.2629	0.08505
1629	0.347950	0.2629	0.7371	0.2629	0.08505
1630	0.347950	0.2629	0.7371	0.2629	0.08505
1631	0.347950	0.2629	0.7371	0.2629	0.08505
1632	0.347950	0.2629	0.7371	0.2629	0.08505
1633	0.347950	0.2629	0.7371	0.2629	0.08505
1634	0.347950	0.2629	0.7371	0.2629	0.08505
1635	0.347950	0.2629	0.7371	0.2629	0.08505
1636	0.347950	0.2629	0.7371	0.2629	0.08505
1637	0.347950	0.2629	0.7371	0.2629	0.08505
1638	0.347950	0.2629	0.7371	0.2629	0.08505
1639	0.347950	0.2629	0.7371	0.2629	0.08505
1640	0.347950	0.2629	0.7371	0.2629	0.08505
1641	0.347950	0.2629	0.7371	0.2629	0.08505
1642	0.347950	0.2629	0.7371	0.2629	0.08505
1643	0.347950	0.2629	0.7371	0.2629	0.08505
1644	0.347950	0.2629	0.7371	0.2629	0.08505
1645	0.347950	0.2629	0.7371	0.2629	0.08505
1646	0.347950	0.2629	0.7371	0.2629	0.08505
1647	0.347950	0.2629	0.7371	0.2629	0.08505
1648	0.347950	0.2629	0.7371	0.2629	0.08505
1649	0.347950	0.2629	0.7371	0.2629	0.08505
1650	0.347950	0.2629	0.7371	0.2629	0.08505
1651	0.347950	0.2629	0.7371	0.2629	0.08505
1652	0.347950	0.2629	0.7371	0.2629	0.08505
1653	0.347950	0.2629	0.7371	0.2629	0.08505
1654	0.347950	0.2629	0.7371	0.2629	0.08505
1655	0.347950	0.2629	0.7371	0.2629	0.08505
1656	0.347950	0.2629	0.7371	0.2629	0.08505
1657	0.347950	0.2629	0.7371	0.2629	0.08505
1658	0.347950	0.2629	0.7371	0.2629	0.08505
1659	0.347950	0.2629	0.7371	0.2629	0.08505
1660	0.347950	0.2629	0.7371	0.2629	0.08505
1661	0.347950	0.2629	0.7371	0.2629	0.08505
1662	0.347950	0.2629	0.7371	0.2629	0.08505
1663	0.347950	0.2629	0.7371	0.2629	0.08505
1664	0.347950	0.2629	0.7371	0.2629	0.08505
1665	0.347950	0.2629	0.7371	0.2629	0.08505
1666	0.347950	0.2629	0.7371	0.2629	0.08505
1667	0.347950	0.2629	0.7371	0.2629	0.08505
1668	0.347950	0.2629	0.7371	0.2629	0.08505
1669	0.347950	0.2629	0.7371	0.2629	0.08505
1670	0.347950	0.2629	0.7371	0.2629	0.08505
1671	0.347950	0.2629	0.7371	0.2629	0.08505
1672	0.347950	0.2629	0.7371	0.2629	0.08505
1673	0.347950	0.2629	0.7371	0.2629	0.08505
1674	0.347950	0.2629	0.7371	0.2629	0.08505
1675	0.347950	0.2629	0.7371	0.2629	0.08505
1676	0.347950	0.2629	0.7371	0.2629	0.08505
1677	0.347950	0.2629	0.7371	0.2629	0.08505
1678	0.347950	0.2629	0.7371	0.2629	0.08505
1679	0.347950	0.2629	0.7371	0.2629	0.08505
1680	0.347950	0.2629	0.7371	0.2629	0.08505
1681	0.347950	0.2629	0.7371	0.2629	0.08505
1682	0.347950	0.2629	0.7371	0.2629	0.08505
1683	0.347950	0.2629	0.7371	0.2629	0.08505
1684	0.347950	0.2629	0.7371	0.2629	0.08505
1685	0.347950	0.2629	0.7371	0.2629	0.08505
1686	0.347950	0.2629	0.7371	0.2629	0.08505
1687	0.347950	0.2629	0.7371	0.2629	0.08505
1688	0.347950	0.2629	0.7371	0.2629	0.08505
1689	0.347950	0.2629	0.7371	0.2629	0.08505
1690	0.347950	0.2629	0.7371	0.2629	0.08505
1691	0.347950	0.2629	0.7371	0.2629	0.08505
1692	0.347950	0.2629	0.7371	0.2629	0.08505
1693	0.347950	0.2629	0.7371	0.2629	0.08505
1694	0.347950	0.2629	0.7371	0.2629	0.08505
1695	0.347950	0.2629	0.7371	0.2629	0.08505
1696	0.347950	0.2629	0.7371	0.2629	0.08505
1697	0.347950	0.2629	0.7371	0.2629	0.08505
1698	0.347950	0.2629	0.7371	0.2629	0.08505
1699	0.347950	0.2629	0.7371	0.2629	0.08505
1700	0.347950	0.2629	0.7371	0.2629	0.08505
1701	0.347950	0.2629	0.7371	0.2629	0.08505
1702	0.347950	0.2629	0.7371	0.2629	0.08505
1703	0.347950	0.2629	0.7371	0.2629	0.08505
1704	0.347950	0.2629	0.7371	0.2629	0.08505
1705	0.347950	0.2629	0.7371	0.2629	0.08505
1706	0.347950	0.2629	0.7371	0.2629	0.08505
1707	0.347950	0.2629	0.7371	0.2629	0.08505
1708	0.347950	0.2629	0.7371	0.2629	0.08505
1709	0.347950	0.2629	0.7371	0.2629	0.08505
1710	0.347950	0.2629	0.7371	0.2629	0.08505
1711	0.347950	0.2629	0.7371	0.2629	0.08505
1712	0.347950	0.2629	0.7371	0.2629	0.08505
1713	0.347950	0.2629	0.7371	0.2629	0.08505
1714	0.347950	0.2629	0.7371	0.2629	0.08505
1715	0.347950	0.2629	0.7371	0.2629	0.08505
1716	0.347950	0.2629	0.7371	0.2629	0.08505
1717	0.347950	0.2629	0.7371	0.2629	0.08505
1718	0.347950	0.2629	0.7371	0.2629	0.08505
1719	0.347950	0.2629	0.7371	0.2629	0.08505
1720	0.347950	0.2629	0.7371	0.2629	0.08505
1721	0.347950	0.2629	0.7371	0.2629	0.08505
1722	0.347950	0.2629	0.7371	0.2629	0.08505
1723	0.347950	0.2629	0.7371	0.2629	0.08505
1724	0.347950	0.2629	0.7371	0.2629	0.08505
1725	0.347950	0.2629	0.7371	0.2629	0.08505
1726	0.347950	0.2629	0.7371	0.2629	0.08505
1727	0.347950	0.2629	0.7371	0.2629	0.08505
1728	0.347950	0.2629	0.7371	0.2629	0.08505
1729	0.347950	0.2629	0.7371	0.2629	0.08505
1730	0.347950	0.2629	0.7371	0.2629	0.08505
1731	0.347950	0.2629	0.7371	0.2629	0.08505
1732	0.347950	0.2629	0.7371	0.2629	0.08505
1733	0.347950	0.2629	0.7371	0.2629	0.08505
1734	0.347950	0.2629	0.7371	0.2629	0.08505
1735	0.347950	0.2629	0.7371	0.2629	0.08505
1736	0.347950	0.2629	0.7371	0.2629	0.08505
1737	0.347950	0.2629	0.7371	0.2629	0.08505
1738	0.347950	0.2629	0.7371	0.2629	0.08505
1739	0.347950	0.2629	0.7371	0.2629	0.08505
1740	0.347950	0.2629	0.7371	0.2629	0.08505
1741	0.347950	0.2629	0.7371	0.2629	0.08505
1742	0.347950	0.2629	0.7371	0.2629	0.08505
1743	0.347950	0.2629	0.7371	0.2629	0.08505
1744	0.347950	0.2629	0.7371	0.2629	0.08505
1745	0.347950	0.2629	0.7371	0.2629	0.08505
1746	0.347950	0.2629	0.7371	0.2629	0.08505
1747	0.347950	0.2629	0.7371	0.2629	0.08505
1748	0.347950	0.2629	0.7371	0.2629	0.08505
1749	0.347950	0.2629	0.7371	0.2629	0.08505
1750	0.347950	0.2629	0.7371	0.2629	0.08505
1751	0.347950	0.2629	0.7371	0.2629	0.08505
1752	0.347950	0.2629	0.7371	0.2629	0.08505
1753	0.347950	0.2629	0.7371	0.2629	0.08505
1754	0.347950	0.2629	0.7371	0.2629	0.08505
1755	0.347950	0.2629	0.7371	0.2629	0.08505
1756	0.347950	0.2629	0.7371	0.2629	0.08505
1757	0.347950	0.2629	0.7371	0.2629	0.08505
1758	0.347950	0.2629	0.7371	0.2629	0.08505
1759	0.347950	0.2629	0.7371	0.2629	0.08505
1760	0.347950	0.2629	0.7371	0.2629	0.08505
1761	0.347950	0.2629	0.7371	0.2629	0.08505
1762	0.347950	0.2629	0.7371	0.2629	0.08505
1763	0.347950	0.2629	0.7371	0.2629	0.08505
1764	0.347950	0.2629	0.7371	0.2629	0.08505
1765	0.347950	0.2629	0.7371	0.2629	0.08505
1766	0.347950	0.2629	0.7371	0.2629	0.08505
1767	0.347950	0.2629	0.7371	0.2629	0.08505
1768	0.347950	0.2629	0.7371	0.2629	0.08505
1769	0.347950	0.2629	0.7371	0.2629	0.08505
1770	0.347950	0.2629	0.7371	0.2629	0.08505
1771	0.347950	0.2629	0.7371	0.2629	0.08505
1772	0.347950	0.2629	0.7371	0.2629	0.08505
1773	0.347950	0.2629	0.7371	0.2629	0.08505
1774	0.347950	0.2629	0.7371	0.2629	0.08505
1775	0.347950	0.2629	0.7371	0.2629	0.08505
1776	0.347950	0.2629	0.7371	0.2629	0.08505
1777	0.347950	0.2629	0.7371	0.2629	0.08505
1778	0.347950	0.2629	0.7371	0.2629	0.08505
1779	0.347950	0.2629	0.7371	0.2629	0.08505
1780	0.347950	0.2629	0.7371	0.2629	0.08505
1781	0.347950	0.2629	0.7371	0.2629	0.08505
1782	0.347950	0.2629	0.7371	0.2629	0.08505
1783	0.347950	0.2629	0.7371	0.2629	0.08505
1784	0.347950	0.2629	0.7371	0.2629	0.08505
1785	0.347950	0.2629	0.7371	0.2629	0.08505
1786	0.347950	0.2629	0.7371	0.2629	0.08505
1787	0.347950	0.2629	0.7371	0.2629	0.08505
1788	0.347950	0.2629	0.7371	0.2629	0.08505
1789	0.347950	0.2629	0.7371	0.2629	0.08505
1790	0.347950	0.2629	0.7371	0.2629	0.08505
1791	0.347950	0.2629	0.7371	0.2629	0.08505
1792	0.347950	0.2629	0.7371	0.2629	0.08505
1793	0.347950	0.2629	0.7371	0.2629	0.08505
1794	0.347950	0.2629	0.7371	0.2629	0.08505
1795	0.347950	0.2629	0.7371	0.2629	0.08505
1796	0.347950	0.2629	0.7371	0.2629	0.08505
1797	0.347950	0.2629	0.7371	0.2629	0.08505
1798	0.347950	0.2629	0.7371	0.2629	0.08505
1799	0.347950	0.2629	0.7371	0.2629	0.08505
1800	0.347950	0.2629	0.7371	0.2629	0.08505
1801	0.347950	0.2629	0.7371	0.2629	0.08505
1802	0.347950	0.2629	0.7371	0.2629	0.08505
1803	0.347950	0.2629	0.7371	0.2629	0.08505
1804	0.347950	0.2629	0.7371	0.2629	0.08505
1805	0.347950	0.2629	0.7371	0.2629	0.08505
1806	0.347950	0.2629	0.7371	0.2629	0.08505
1807	0.347950	0.2629	0.7371	0.2629	0.08505
1808	0.347950	0.2629	0.7371	0.2629	0.08505
1809	0.347950	0.2629	0.7371	0.2629	0.08505
1810	0.347950	0.2629	0.7371	0.2629	0.08505
1811	0.347950	0.2629	0.7371	0.2629	0.08505
1812	0.347950	0.2629	0.7371	0.2629	0.08505
1813	0.347950	0.2629	0.7371	0.2629	0.08505
1814	0.347950	0.2629	0.7371	0.2629	0.08505
1815	0.347950	0.2629	0.7371	0.2629	0.08505
1816	0.347950	0.2629	0.7371	0.2629	0.08505
1817	0.347950	0.2629	0.7371	0.2629	0.08505
1818	0.347950	0.2629	0.7371	0.2629	0.08505
1819	0.347950	0.2629	0.7371	0.2629	0.08505
1820	0.347950	0.2629	0.7371	0.2629	0.08505
1821	0.347950	0.2629	0.7371	0.2629	0.08505
1822	0.347950	0.2629	0.7371	0.2629	0.08505
1823	0.347950	0.2629	0.7371	0.2629	0.08505
1824	0.347950	0.2629	0.7371	0.2629	0.08505
1825	0.347950	0.2629	0.7371	0.2629	0.08505
1826	0.347950	0.2629	0.7371	0.2629	0.08505
1827	0.347950	0.2629	0.7371	0.2629	0.08505
1828	0.347950	0.2629	0.7371	0.2629	0.08505
1829	0.347950	0.2629	0.7371	0.2629	0.08505
1830	0.347950	0.2629	0.7371	0.2629	0.08505
1831	0.347950	0.2629	0.7371	0.2629	0.08505
1832	0.347950	0.2629	0.7371	0.2629	0.08505
1833	0.347950	0.2629	0.7371	0.2629	0.08505
1834	0.347950	0.2629	0.7371	0.2629	0.08505
1835	0.347950	0.2629	0.7371	0.2629	0.08505
1836	0.347950	0.2629	0.7371	0.2629	0.08505
1837	0.347950	0.2629	0.7371	0.2629	0.08505
1838	0.347950	0.2629	0.7371	0.2629	0.08505
1839	0.347950	0.2629	0.7371	0.2629	0.08505
1840	0.347950	0.2629	0.7371	0.2629	0.08505
1841	0.347950	0.2629	0.7371	0.2629	0.08505
1842	0.347950	0.2629	0.7371	0.2629	0.08505
1843	0.347950	0.2629	0.7371	0.2629	0.08505
1844	0.347950	0.2629	0.7371	0.2629	0.08505
1845	0.347950	0.2629	0.7371	0.2629	0.08505
1846	0.347950	0.2629	0.7371	0.2629	0.08505
1847	0.347950	0.2629	0.7371	0.2629	0.08505
1848	0.347950	0.2629	0.7371	0.2629	0.08505
1849	0.347950	0.2629	0.7371	0.2629	0.08505
1850	0.347950	0.2629	0.7371	0.2629	0.08505
1851	0.347950	0.2629	0.7371	0.2629	0.08505
1852	0.347950	0.2629	0.7371	0.2629	0.08505
1853	0.347950	0.2629	0.7371	0.2629	0.08505
1854	0.347950	0.2629	0.7371	0.2629	0.08505
1855	0.347950	0.2629	0.7371	0.2629	0.08505
1856	0.347950	0.2629	0.7371	0.2629	0.08505
1857	0.347950	0.2629	0.7371	0.2629	0.08505
1858	0.347950	0.2629	0.7371	0.2629	0.08505
1859	0.347950	0.2629	0.7371	0.2629	0.08505
1860	0.347950	0.2629	0.7371	0.2629	0.08505
1861	0.347950	0.2629	0.7371	0.2629	0.08505
1862	0.347950	0.2629	0.7371	0.2629	0.08505
1863	0.347950	0.2629	0.7371	0.2629	0.08505
1864	0.347950	0.2629	0.7371	0.2629	0.08505
1865	0.347950	0.2629	0.7371	0.2629	0.08505
1866	0.347950	0.2629	0.7371	0.2629	0.08505
1867	0.347950	0.2629	0.7371	0.2629	0.08505
1868	0.347950	0.2629	0.7371	0.2629	0.08505
1869	0.347950	0.2629	0.7371	0.2629	0.08505
1870	0.347950	0.2629	0.7371	0.2629	0.08505
1871	0.347950	0.2629	0.7371	0.2629	0.08505
1872	0.347950	0.2629	0.7371	0.2629	0.08505
1873	0.347950	0.2629	0.7371	0.2629	0.08505
1874	0.347950	0.2629	0.7371	0.2629	0.08505
1875	0.347950	0.2629	0.7371	0.2629	0.08505
1876	0.347950	0.2629	0.7371	0.2629	0.08505
1877	0.347950	0.2629	0.7371	0.2629	0.08505
1878	0.347950	0.2629	0.7371	0.2629	0.08505
1879	0.347950	0.2629	0.7371	0.2629	0.08505
1880	0.347950	0.2629	0.7371	0.2629	0.08505
1881	0.347950	0.2629	0.7371	0.2629	0.08505
1882	0.347950	0.2629	0.7371	0.2629	0.08505
1883	0.347950	0.2629	0.7371	0.2629	0.08505
1884	0.347950	0.2629	0.7371	0.2629	0.08505
1885	0.347950	0.2629	0.7371	0.2629	0.08505
1886	0.347950	0.2629	0.7371	0.2629	0.08505
1887	0.347950	0.2629	0.7371	0.2629	0.08505
1888	0.347950	0.2629	0.7371	0.2629	0.08505
1889	0.347950	0.2629	0.7371	0.2629	0.08505
1890	0.347950	0.2629	0.7371	0.2629	0.08505
1891	0.347950	0.2629	0.7371	0.2629	0.08505
1892	0.347950	0.2629	0.7371	0.2629	0.08505
1893	0.347950	0.2629	0.7371	0.2629	0.08505
1894	0.347950	0.2629	0.7371	0.2629	0.08505
1895	0.347950	0.2629	0.7371	0.2629	0.08505
1896	0.347950	0.2629	0.7371	0.2629	0.08505
1897	0.347950	0.2629	0.7371	0.2629	0.08505
1898	0.347950	0.2629	0.7371	0.2629	0.08505
1899	0.347950	0.2629	0.7371	0.2629	0.08505
1900	0.347950	0.2629	0.7371	0.2629	0.08505
1901	0.347950	0.2629	0.7371	0.2629	0.08505
1902	0.347950	0.2629	0.7371	0.2629	0.08505
1903	0.347950	0.2629	0.7371	0.2629	0.08505
1904	0.347950	0.2629	0.7371	0.2629	0.08505
1905	0.347950	0.2629	0.7371	0.2629	0.08505
1906	0.347950	0.2629	0.7371	0.2629	0.08505
1907	0.347950	0.2629	0.7371	0.2629	0.08505
1908	0.347950	0.2629	0.7371	0.2629	0.08505
1909	0.347950	0.2629	0.7371	0.2629	0.08505
1910	0.347950	0.2629	0.7371	0.2629	0.08505
1911	0.347950	0.2629	0.7371	0.2629	0.08505
1912	0.347950	0.2629	0.7371	0.2629	0.08505
1913	0.347950	0.2629	0.7371	0.2629	0.08505
1914	0.347950	0.2629	0.7371	0.2629	0.08505
1915	0.347950	0.2629	0.7371	0.2629	0.08505
1916	0.347950	0.2629	0.7371	0.2629	0.08505
1917	0.347950	0.2629	0.7371	0.2629	0.08505
1918	0.347950	0.2629	0.7371	0.2629	0.08505
1919	0.347950	0.2629	0.7371	0.2629	0.08505
1920	0.347950	0.2629	0.7371	0.2629	0.08505
1921	0.347950	0.2629	0.7371	0.2629	0.08505
1922	0.347950	0.2629	0.7371	0.2629	0.08505
1923	0.347950	0.2629	0.7371	0.2629	0.08505
1924	0.347950	0.2629	0.7371	0.2629	0.08505
1925	0.347950	0.2629	0.7371	0.2629	0.08505
1926	0.347950	0.2629	0.7371	0.2629	0.08505
1927	0.347950	0.2629	0.7371	0.2629	0.08505
1928	0.347950	0.2629	0.7371	0.2629	0.08505
1929	0.347950	0.2629	0.7371	0.2629	0.08505
1930	0.347950	0.2629	0.7371	0.2629	0.08505
1931	0.347950	0.2629	0.7371	0.2629	0.08505
1932	0.347950	0.2629	0.7371	0.2629	0.08505
1933	0.347950	0.2629	0.7371	0.2629	0.08505
1934	0.347950	0.2629	0.7371	0.2629	0.08505
1935	0.347950	0.2629	0.7371	0.2629	0.08505
1936	0.347950	0.2629	0.7371	0.2629	0.08505
1937	0.347950	0.2629	0.7371	0.2629	0.08505
1938	0.347950	0.2629	0.7371	0.2629	0.08505
1939	0.347950	0.2629	0.7371	0.2629	0.08505
1940	0.347950	0.2629	0.7371	0.2629	0.08505
1941	0.347950	0.2629	0.7371	0.2629	0.08505
1942	0.347950	0.2629	0.7371	0.2629	0.08505
1943	0.347950	0.2629	0.7371	0.2629	0.08505
1944	0.347950	0.2629	0.7371	0.2629	0.08505
1945	0.347950	0.2629	0.7371	0.2629	0.08505
1946	0.347950	0.2629	0.7371	0.2629	0.08505
1947	0.347950	0.2629	0.7371	0.2629	0.08505
1948	0.347950	0.2629	0.7371	0.2629	0.08505
1949	0.347950	0.2629	0.7371	0.2629	0.08505
1950	0.347950	0.2629	0.7371	0.2629	0.08505
1951	0.347950	0.2629	0.7371	0.2629	0.08505
1952	0.347950	0.2629	0.7371	0.2629	0.08505
1953	0.347950	0.2629	0.7371	0.2629	0.08505
1954	0.347950	0.2629	0.7371	0.2629	0.08505
1955	0.347950	0.2629	0.7371	0.2629	0.08505
1956	0.347950	0.2629	0.7371	0.2629	0.08505
1957	0.347950	0.2629	0.7371	0.2629	0.08505
1958	0.347950	0.2629	0.7371	0.2629	0.08505
1959	0.347950	0.2629	0.7371	0.2629	0.08505
1960	0.347950	0.2629	0.7371	0.2629	0.08505
1961	0.347950	0.2629	0.7371	0.2629	0.08505
1962	0.347950	0.2629	0.7371	0.2629	0.08505
1963	0.347950	0.2629	0.7371	0.2629	0.08505
1964	0.347950	0.2629	0.7371	0.2629	0.08505
1965	0.347950	0.2629	0.7371	0.2629	0.08505
1966	0.347950	0.2629	0.7371	0.2629	0.08505
1967	0.347950	0.2629	0.7371	0.2629	0.08505
1968	0.347950	0.2629	0.7371	0.2629	0.08505
1969	0.347950	0.2629	0.7371	0.2629	0.08505
1970	0.347950	0.2629	0.7371	0.2629	0.08505
1971	0.347950	0.2629	0.7371	0.2629	0.08505
1972	0.347950	0.2629	0.7371	0.2629	0.08505
1973	0.347950	0.2629	0.7371	0.2629	0.08505
1974	0.347950	0.2629	0.7371	0.2629	0.08505
1975	0.347950	0.2629	0.7371	0.2629	0.08505
1976	0.347950	0.2629	0.7371	0.2629	0.08505
1977	0.347950	0.2629	0.7371	0.2629	0.08505
1978	0.347950	0.2629	0.7371	0.2629	0.08505
1979	0.347950	0.2629	0.7371	0.2629	0.08505
1980	0.347950	0.2629	0.7371	0.2629	0.08505
1981	0.347950	0.2629	0.7371	0.2629	0.08505
1982	0.347950	0.2629	0.7371	0.2629	0.08505
1983	0.347950	0.2629	0.7371	0.2629	0.08505
1984	0.347950	0.2629	0.7371	0.2629	0.08505
1985	0.347950	0.2629	0.7371	0.2629	0.08505
1986	0.347950	0.2629	0.7371	0.2629	0.08505
1987	0.347950	0.2629	0.7371	0.2629	0.08505
1988	0.347950	0.2629	0.7371	0.2629	0.08505
1989	0.347950	0.2629	0.7371	0.2629	0.08505
1990	0.347950	0.2629	0.7371	0.2629	0.08505
1991	0.347950	0.2629	0.7371	0.2629	0.08505
1992	0.347950	0.2629	0.7371	0.2629	0.08505
1993	0.347950	0.2629	0.7371	0.2629	0.08505
1994	0.347950	0.2629	0.7371	0.2629	0.08505
1995	0.347950	0.2629	0.7371	0.2629	0.08505
1996	0.347950	0.2629	0.7371	0.2629	0.08505
1997	0.347950	0.2629	0.7371	0.2629	0.08505
1998	0.347950	0.2629	0.7371	0.2629	0.08505
1999	0.347950	0.2629	0.7371	0.2629	0.08505
2000	0.347950	0.2629	0.7371	0.2629	0.08505
[truncated: 3,001 more rows]
