# Supplementary material for: Aspiration-driven co-evolution of cooperation with individual behavioral diversity
Source: PLoS One. 2023 Sep 15;18(9):e0291134. doi: 10.1371/journal.pone.0291134 (PMC10503719; doi:10.1371/journal.pone.0291134)
Supplement: S1 Data — (ZIP) [file pone.0291134.s001.zip › M1/v2-L=200/data/tolerate=1_b=1.16_frequency.txt]

1	0.495475	1	0	0.495475	0
2	0.346919	0.914925	0.085075	0.3468	0.00011875
3	0.255231	0.7862	0.2138	0.2534	0.00183125
4	0.193675	0.6406	0.3594	0.18905	0.004625
5	0.152488	0.50105	0.49895	0.14475	0.0077375
6	0.125269	0.3861	0.6139	0.1149	0.0103687
7	0.108488	0.301775	0.698225	0.0961	0.0123875
8	0.098569	0.24465	0.75535	0.0854	0.0131688
9	0.093438	0.20825	0.79175	0.078875	0.0145625
10	0.090163	0.181775	0.818225	0.074675	0.0154875
11	0.087156	0.16455	0.83545	0.071525	0.0156312
12	0.086600	0.1518	0.8482	0.0699	0.0167
13	0.087831	0.144625	0.855375	0.06985	0.0179813
14	0.088875	0.140875	0.859125	0.0695	0.019375
15	0.089694	0.137375	0.862625	0.069675	0.0200187
16	0.091081	0.133875	0.866125	0.0705	0.0205812
17	0.093075	0.1337	0.8663	0.072125	0.02095
18	0.094113	0.133025	0.866975	0.072475	0.0216375
19	0.094613	0.131075	0.868925	0.07205	0.0225625
20	0.096562	0.129125	0.870875	0.073075	0.0234875
21	0.097212	0.1275	0.8725	0.072925	0.0242875
22	0.098025	0.12605	0.87395	0.07325	0.024775
23	0.100019	0.1254	0.8746	0.0745	0.0255188
24	0.101475	0.126175	0.873825	0.075475	0.026
25	0.102163	0.1255	0.8745	0.075475	0.0266875
26	0.102788	0.124825	0.875175	0.075875	0.0269125
27	0.103631	0.12425	0.87575	0.076175	0.0274563
28	0.105300	0.1253	0.8747	0.077825	0.027475
29	0.106875	0.125425	0.874575	0.078325	0.02855
30	0.108044	0.125425	0.874575	0.078975	0.0290688
31	0.109306	0.125225	0.874775	0.079975	0.0293313
32	0.109988	0.126625	0.873375	0.080575	0.0294125
33	0.110894	0.126575	0.873425	0.0814	0.0294937
34	0.111263	0.1263	0.8737	0.08085	0.0304125
35	0.111688	0.125925	0.874075	0.080975	0.0307125
36	0.113056	0.1249	0.8751	0.08175	0.0313063
37	0.114481	0.1262	0.8738	0.08285	0.0316313
38	0.116031	0.126675	0.873325	0.083975	0.0320563
39	0.117756	0.128175	0.871825	0.0849	0.0328562
40	0.118075	0.1296	0.8704	0.0852	0.032875
41	0.118694	0.1297	0.8703	0.085875	0.0328188
42	0.120800	0.12995	0.87005	0.087375	0.033425
43	0.122119	0.130525	0.869475	0.08825	0.0338688
44	0.123588	0.131725	0.868275	0.089375	0.0342125
45	0.124319	0.132525	0.867475	0.089675	0.0346438
46	0.125519	0.1332	0.8668	0.0908	0.0347188
47	0.126519	0.13285	0.86715	0.0913	0.0352188
48	0.126831	0.132775	0.867225	0.091625	0.0352063
49	0.128369	0.1333	0.8667	0.092825	0.0355437
50	0.129825	0.133725	0.866275	0.094175	0.03565
51	0.131313	0.1354	0.8646	0.0955	0.0358125
52	0.132681	0.137125	0.862875	0.096475	0.0362063
53	0.132675	0.137175	0.862825	0.0964	0.036275
54	0.133838	0.136425	0.863575	0.097225	0.0366125
55	0.134225	0.13535	0.86465	0.096825	0.0374
56	0.135713	0.1361	0.8639	0.09835	0.0373625
57	0.136269	0.137375	0.862625	0.099475	0.0367938
58	0.136519	0.137375	0.862625	0.099075	0.0374437
59	0.138313	0.1373	0.8627	0.100675	0.0376375
60	0.139237	0.1378	0.8622	0.101675	0.0375625
61	0.140825	0.1392	0.8608	0.103125	0.0377
62	0.142100	0.140725	0.859275	0.1037	0.0384
63	0.142531	0.14105	0.85895	0.10395	0.0385812
64	0.143300	0.1413	0.8587	0.1046	0.0387
65	0.144181	0.14185	0.85815	0.1049	0.0392812
66	0.145019	0.14155	0.85845	0.105675	0.0393437
67	0.146106	0.1411	0.8589	0.10615	0.0399562
68	0.146481	0.141275	0.858725	0.1067	0.0397812
69	0.147244	0.14065	0.85935	0.107125	0.0401188
70	0.148694	0.141725	0.858275	0.10805	0.0406437
71	0.148744	0.1414	0.8586	0.1077	0.0410437
72	0.149331	0.141325	0.858675	0.108275	0.0410563
73	0.150425	0.141	0.859	0.109025	0.0414
74	0.151394	0.141575	0.858425	0.1095	0.0418938
75	0.152625	0.141375	0.858625	0.110225	0.0424
76	0.152837	0.1421	0.8579	0.1107	0.0421375
77	0.154094	0.141825	0.858175	0.112	0.0420937
78	0.155181	0.14275	0.85725	0.112875	0.0423062
79	0.155844	0.14285	0.85715	0.1133	0.0425437
80	0.157025	0.144675	0.855325	0.114225	0.0428
81	0.158738	0.1457	0.8543	0.115375	0.0433625
82	0.158913	0.146775	0.853225	0.11555	0.0433625
83	0.159681	0.1472	0.8528	0.115225	0.0444563
84	0.160119	0.146725	0.853275	0.11535	0.0447688
85	0.160163	0.146325	0.853675	0.115925	0.0442375
86	0.161256	0.14615	0.85385	0.116425	0.0448313
87	0.161788	0.14685	0.85315	0.117225	0.0445625
88	0.162794	0.14735	0.85265	0.1182	0.0445938
89	0.164094	0.148625	0.851375	0.119875	0.0442188
90	0.164781	0.149025	0.850975	0.120225	0.0445562
91	0.164975	0.148525	0.851475	0.120175	0.0448
92	0.165175	0.14885	0.85115	0.120575	0.0446
93	0.165656	0.148	0.852	0.121075	0.0445813
94	0.166481	0.14865	0.85135	0.121525	0.0449563
95	0.167700	0.148675	0.851325	0.122325	0.045375
96	0.169225	0.149975	0.850025	0.12375	0.045475
97	0.169806	0.150925	0.849075	0.123975	0.0458312
98	0.170881	0.151925	0.848075	0.1251	0.0457813
99	0.171975	0.152675	0.847325	0.126275	0.0457
100	0.172444	0.153775	0.846225	0.126725	0.0457188
101	0.172838	0.153975	0.846025	0.127225	0.0456125
102	0.173613	0.154175	0.845825	0.1275	0.0461125
103	0.174319	0.1545	0.8455	0.127825	0.0464938
104	0.175681	0.1556	0.8444	0.12915	0.0465313
105	0.175400	0.1561	0.8439	0.128775	0.046625
106	0.175594	0.155925	0.844075	0.128425	0.0471688
107	0.176506	0.1557	0.8443	0.1291	0.0474062
108	0.178069	0.156775	0.843225	0.13055	0.0475187
109	0.178825	0.15825	0.84175	0.13115	0.047675
110	0.179863	0.15935	0.84065	0.1323	0.0475625
111	0.180200	0.160125	0.839875	0.13255	0.04765
112	0.181094	0.1604	0.8396	0.133225	0.0478688
113	0.181244	0.1601	0.8399	0.132375	0.0488688
114	0.181906	0.15925	0.84075	0.132625	0.0492812
115	0.182694	0.15985	0.84015	0.133475	0.0492187
116	0.183044	0.1601	0.8399	0.133675	0.0493688
117	0.184225	0.160525	0.839475	0.13415	0.050075
118	0.184606	0.161625	0.838375	0.13455	0.0500562
119	0.184950	0.161875	0.838125	0.13535	0.0496
120	0.185888	0.161025	0.838975	0.1359	0.0499875
121	0.186331	0.16155	0.83845	0.136575	0.0497563
122	0.187019	0.162125	0.837875	0.137275	0.0497438
123	0.187894	0.1625	0.8375	0.13805	0.0498437
124	0.188956	0.1633	0.8367	0.139425	0.0495312
125	0.189763	0.1647	0.8353	0.140175	0.0495875
126	0.190763	0.166	0.834	0.140875	0.0498875
127	0.191100	0.16575	0.83425	0.140775	0.050325
128	0.191500	0.16625	0.83375	0.140825	0.050675
129	0.191650	0.165425	0.834575	0.141125	0.050525
130	0.192238	0.1652	0.8348	0.14125	0.0509875
131	0.192375	0.1651	0.8349	0.141375	0.051
132	0.193013	0.164625	0.835375	0.141325	0.0516875
133	0.193013	0.16555	0.83445	0.141425	0.0515875
134	0.193594	0.16465	0.83535	0.141675	0.0519188
135	0.194606	0.1645	0.8355	0.142675	0.0519312
136	0.196031	0.16635	0.83365	0.14445	0.0515813
137	0.196756	0.167025	0.832975	0.14485	0.0519063
138	0.197181	0.167975	0.832025	0.145175	0.0520062
139	0.197387	0.1684	0.8316	0.1454	0.0519875
140	0.197681	0.167525	0.832475	0.1452	0.0524813
141	0.198519	0.168025	0.831975	0.145525	0.0529937
142	0.198912	0.168675	0.831325	0.146575	0.0523375
143	0.199488	0.168875	0.831125	0.147375	0.0521125
144	0.199450	0.168	0.832	0.146625	0.052825
145	0.200613	0.1689	0.8311	0.147625	0.0529875
146	0.201694	0.1701	0.8299	0.148625	0.0530687
147	0.202331	0.171375	0.828625	0.149125	0.0532062
148	0.202669	0.171075	0.828925	0.149375	0.0532938
149	0.203131	0.171575	0.828425	0.1493	0.0538312
150	0.204006	0.172625	0.827375	0.15055	0.0534562
151	0.205531	0.17365	0.82635	0.1522	0.0533312
152	0.206750	0.174575	0.825425	0.15315	0.0536
153	0.207219	0.175925	0.824075	0.153925	0.0532938
154	0.207863	0.176425	0.823575	0.1542	0.0536625
155	0.208331	0.17665	0.82335	0.1541	0.0542313
156	0.208875	0.178	0.822	0.154625	0.05425
157	0.209450	0.177825	0.822175	0.15475	0.0547
158	0.209019	0.1767	0.8233	0.154325	0.0546937
159	0.209269	0.1764	0.8236	0.1542	0.0550688
160	0.209063	0.175275	0.824725	0.1534	0.0556625
161	0.209419	0.174675	0.825325	0.153425	0.0559938
162	0.209844	0.1746	0.8254	0.153675	0.0561688
163	0.210656	0.17475	0.82525	0.1545	0.0561562
164	0.211300	0.174575	0.825425	0.155075	0.056225
165	0.211944	0.17545	0.82455	0.155775	0.0561688
166	0.212238	0.1765	0.8235	0.156575	0.0556625
167	0.212638	0.176675	0.823325	0.156475	0.0561625
168	0.212956	0.17615	0.82385	0.1564	0.0565563
169	0.214294	0.17705	0.82295	0.157975	0.0563188
170	0.214075	0.177625	0.822375	0.15725	0.056825
171	0.214325	0.176825	0.823175	0.1574	0.056925
172	0.214525	0.176525	0.823475	0.157675	0.05685
173	0.214919	0.176725	0.823275	0.157825	0.0570937
174	0.215250	0.176075	0.823925	0.158025	0.057225
175	0.216488	0.17645	0.82355	0.159325	0.0571625
176	0.216981	0.177625	0.822375	0.160225	0.0567563
177	0.216756	0.17805	0.82195	0.1595	0.0572563
178	0.217544	0.17765	0.82235	0.1603	0.0572438
179	0.217913	0.178025	0.821975	0.1607	0.0572125
180	0.218125	0.177425	0.822575	0.1602	0.057925
181	0.219263	0.178575	0.821425	0.16155	0.0577125
182	0.219731	0.179175	0.820825	0.161975	0.0577563
183	0.220144	0.180025	0.819975	0.16285	0.0572937
184	0.220075	0.179275	0.820725	0.16255	0.057525
185	0.220800	0.17945	0.82055	0.16305	0.05775
186	0.220581	0.179775	0.820225	0.163125	0.0574563
187	0.220975	0.17985	0.82015	0.16325	0.057725
188	0.221244	0.178625	0.821375	0.1628	0.0584438
189	0.221319	0.177675	0.822325	0.1626	0.0587188
190	0.221544	0.177525	0.822475	0.162575	0.0589688
191	0.222156	0.177675	0.822325	0.16335	0.0588062
192	0.222981	0.1776	0.8224	0.164125	0.0588562
193	0.223250	0.17845	0.82155	0.164525	0.058725
194	0.223519	0.178825	0.821175	0.1647	0.0588188
195	0.224506	0.179625	0.820375	0.1656	0.0589063
196	0.224850	0.1802	0.8198	0.165825	0.059025
197	0.225162	0.180325	0.819675	0.1659	0.0592625
198	0.225563	0.180475	0.819525	0.166425	0.0591375
199	0.226794	0.181625	0.818375	0.1677	0.0590938
200	0.226956	0.182875	0.817125	0.1681	0.0588562
201	0.227806	0.183525	0.816475	0.168775	0.0590313
202	0.227706	0.1835	0.8165	0.168325	0.0593812
203	0.227844	0.1839	0.8161	0.1684	0.0594437
204	0.228550	0.1845	0.8155	0.169025	0.059525
205	0.229019	0.184625	0.815375	0.16905	0.0599688
206	0.229513	0.186	0.814	0.1699	0.0596125
207	0.229881	0.186075	0.813925	0.17035	0.0595313
208	0.230000	0.1858	0.8142	0.170225	0.059775
209	0.230881	0.186075	0.813925	0.171325	0.0595562
210	0.231094	0.18645	0.81355	0.171475	0.0596187
211	0.231575	0.18655	0.81345	0.1717	0.059875
212	0.231488	0.187325	0.812675	0.171625	0.0598625
213	0.232431	0.1869	0.8131	0.17215	0.0602813
214	0.232244	0.187575	0.812425	0.172025	0.0602188
215	0.232825	0.187875	0.812125	0.1727	0.060125
216	0.233331	0.187775	0.812225	0.17295	0.0603812
217	0.233900	0.18835	0.81165	0.17335	0.06055
218	0.234000	0.188775	0.811225	0.17335	0.06065
219	0.234350	0.187025	0.812975	0.173075	0.061275
220	0.234825	0.1875	0.8125	0.1735	0.061325
221	0.235125	0.1877	0.8123	0.173625	0.0615
222	0.234931	0.187275	0.812725	0.1732	0.0617313
223	0.235344	0.187225	0.812775	0.17395	0.0613937
224	0.236237	0.187425	0.812575	0.1749	0.0613375
225	0.236594	0.18865	0.81135	0.17545	0.0611437
226	0.236863	0.189025	0.810975	0.17565	0.0612125
227	0.237300	0.19025	0.80975	0.17635	0.06095
228	0.238194	0.190425	0.809575	0.177	0.0611937
229	0.238712	0.191575	0.808425	0.177525	0.0611875
230	0.239275	0.191725	0.808275	0.1781	0.061175
231	0.239588	0.192325	0.807675	0.17815	0.0614375
232	0.240563	0.19325	0.80675	0.178925	0.0616375
233	0.241088	0.194125	0.805875	0.17935	0.0617375
234	0.241413	0.194175	0.805825	0.179325	0.0620875
235	0.241769	0.194275	0.805725	0.1796	0.0621688
236	0.242163	0.1948	0.8052	0.18	0.0621625
237	0.242994	0.195325	0.804675	0.180875	0.0621188
238	0.243344	0.195475	0.804525	0.180975	0.0623688
239	0.243469	0.196075	0.803925	0.181375	0.0620938
240	0.244250	0.1965	0.8035	0.182025	0.062225
241	0.243819	0.19685	0.80315	0.181775	0.0620438
242	0.244037	0.196275	0.803725	0.18185	0.0621875
243	0.244369	0.19635	0.80365	0.1822	0.0621688
244	0.244619	0.19645	0.80355	0.182275	0.0623438
245	0.244969	0.195075	0.804925	0.1821	0.0628688
246	0.244719	0.1954	0.8046	0.1818	0.0629187
247	0.245287	0.1943	0.8057	0.1819	0.0633875
248	0.245688	0.195025	0.804975	0.18235	0.0633375
249	0.246619	0.1959	0.8041	0.183425	0.0631938
250	0.246900	0.1964	0.8036	0.183475	0.063425
251	0.247319	0.196975	0.803025	0.183775	0.0635437
252	0.247406	0.1974	0.8026	0.1839	0.0635063
253	0.247837	0.197525	0.802475	0.184375	0.0634625
254	0.248031	0.1968	0.8032	0.18425	0.0637812
255	0.248738	0.1974	0.8026	0.184925	0.0638125
256	0.249125	0.1977	0.8023	0.185125	0.064
257	0.249475	0.198525	0.801475	0.185275	0.0642
258	0.249788	0.1986	0.8014	0.18585	0.0639375
259	0.250225	0.198675	0.801325	0.186375	0.06385
260	0.250356	0.19905	0.80095	0.186425	0.0639312
261	0.251319	0.199325	0.800675	0.1873	0.0640187
262	0.251644	0.199925	0.800075	0.18775	0.0638937
263	0.252325	0.201075	0.798925	0.188575	0.06375
264	0.252887	0.20195	0.79805	0.18925	0.0636375
265	0.253150	0.2025	0.7975	0.189525	0.063625
266	0.253263	0.202375	0.797625	0.18925	0.0640125
267	0.253706	0.202675	0.797325	0.189625	0.0640813
268	0.253869	0.202725	0.797275	0.189275	0.0645938
269	0.253819	0.2024	0.7976	0.18895	0.0648688
270	0.253519	0.20245	0.79755	0.188925	0.0645938
271	0.252975	0.200425	0.799575	0.187775	0.0652
272	0.253794	0.20015	0.79985	0.188675	0.0651188
273	0.254125	0.20025	0.79975	0.1887	0.065425
274	0.254331	0.2003	0.7997	0.189375	0.0649562
275	0.254806	0.2004	0.7996	0.1898	0.0650063
276	0.254950	0.2006	0.7994	0.18995	0.065
277	0.255619	0.201575	0.798425	0.19095	0.0646687
278	0.255613	0.2019	0.7981	0.19065	0.0649625
279	0.255962	0.201325	0.798675	0.19105	0.0649125
280	0.256512	0.2017	0.7983	0.19125	0.0652625
281	0.257031	0.202375	0.797625	0.19185	0.0651812
282	0.257456	0.2032	0.7968	0.192175	0.0652812
283	0.258213	0.20415	0.79585	0.193025	0.0651875
284	0.258138	0.204725	0.795275	0.19315	0.0649875
285	0.258556	0.2049	0.7951	0.19355	0.0650063
286	0.258763	0.204725	0.795275	0.193675	0.0650875
287	0.259012	0.2049	0.7951	0.1936	0.0654125
288	0.259387	0.205225	0.794775	0.1941	0.0652875
289	0.259437	0.2043	0.7957	0.193575	0.0658625
290	0.259950	0.204325	0.795675	0.193775	0.066175
291	0.260056	0.204775	0.795225	0.193725	0.0663312
292	0.260725	0.204775	0.795225	0.194725	0.066
293	0.261294	0.205925	0.794075	0.1954	0.0658938
294	0.261544	0.20635	0.79365	0.195425	0.0661188
295	0.261888	0.2062	0.7938	0.19565	0.0662375
296	0.262300	0.206625	0.793375	0.196225	0.066075
297	0.262256	0.207325	0.792675	0.19625	0.0660063
298	0.262381	0.20695	0.79305	0.196025	0.0663563
299	0.263056	0.20775	0.79225	0.196675	0.0663813
300	0.263412	0.2077	0.7923	0.196725	0.0666875
301	0.263338	0.20805	0.79195	0.196675	0.0666625
302	0.264106	0.208575	0.791425	0.197625	0.0664813
303	0.264475	0.20905	0.79095	0.197775	0.0667
304	0.264344	0.209025	0.790975	0.197725	0.0666188
305	0.264775	0.209225	0.790775	0.1981	0.066675
306	0.265731	0.210075	0.789925	0.199225	0.0665063
307	0.265925	0.2107	0.7893	0.19925	0.066675
308	0.266125	0.2107	0.7893	0.199375	0.06675
309	0.266313	0.210675	0.789325	0.199525	0.0667875
310	0.266625	0.21005	0.78995	0.199425	0.0672
311	0.266562	0.210425	0.789575	0.199275	0.0672875
312	0.266487	0.21025	0.78975	0.199125	0.0673625
313	0.266725	0.209325	0.790675	0.199	0.067725
314	0.267350	0.20935	0.79065	0.19985	0.0675
315	0.267744	0.210425	0.789575	0.20045	0.0672937
316	0.267888	0.211125	0.788875	0.2006	0.0672875
317	0.268300	0.21145	0.78855	0.2009	0.0674
318	0.268331	0.2113	0.7887	0.200925	0.0674063
319	0.268769	0.2121	0.7879	0.201625	0.0671438
320	0.269112	0.2125	0.7875	0.201975	0.0671375
321	0.269544	0.212275	0.787725	0.20195	0.0675937
322	0.269769	0.212275	0.787725	0.2021	0.0676688
323	0.269788	0.2121	0.7879	0.20195	0.0678375
324	0.270194	0.2126	0.7874	0.202325	0.0678688
325	0.270394	0.212725	0.787275	0.202475	0.0679188
326	0.270231	0.2119	0.7881	0.202	0.0682312
327	0.270175	0.21185	0.78815	0.2019	0.068275
328	0.270400	0.211625	0.788375	0.20225	0.06815
329	0.271062	0.2117	0.7883	0.20295	0.0681125
330	0.272175	0.2131	0.7869	0.2042	0.067975
331	0.272575	0.214475	0.785525	0.2049	0.067675
332	0.272850	0.214825	0.785175	0.205175	0.067675
333	0.272394	0.214925	0.785075	0.204625	0.0677688
334	0.272700	0.214	0.786	0.204525	0.068175
335	0.273006	0.214325	0.785675	0.20455	0.0684562
336	0.273406	0.214675	0.785325	0.2052	0.0682062
337	0.273594	0.2154	0.7846	0.205525	0.0680687
338	0.274356	0.215975	0.784025	0.2062	0.0681563
339	0.274256	0.21595	0.78405	0.20595	0.0683062
340	0.274631	0.215775	0.784225	0.206325	0.0683062
341	0.274831	0.21605	0.78395	0.206675	0.0681563
342	0.274944	0.216625	0.783375	0.2069	0.0680438
343	0.275500	0.216625	0.783375	0.2071	0.0684
344	0.275781	0.21705	0.78295	0.2075	0.0682813
345	0.275806	0.217225	0.782775	0.207875	0.0679312
346	0.276263	0.217675	0.782325	0.208175	0.0680875
347	0.276863	0.2183	0.7817	0.208875	0.0679875
348	0.277119	0.2192	0.7808	0.20935	0.0677688
349	0.277525	0.219875	0.780125	0.2097	0.067825
350	0.277712	0.219975	0.780025	0.2101	0.0676125
351	0.277994	0.219675	0.780325	0.209775	0.0682187
352	0.278006	0.2198	0.7802	0.209375	0.0686313
353	0.278675	0.219975	0.780025	0.2098	0.068875
354	0.278681	0.22	0.78	0.20975	0.0689312
355	0.278969	0.2195	0.7805	0.209575	0.0693938
356	0.278637	0.219725	0.780275	0.209475	0.0691625
357	0.279244	0.2201	0.7799	0.209825	0.0694188
358	0.279300	0.2202	0.7798	0.210075	0.069225
359	0.279712	0.219825	0.780175	0.210275	0.0694375
360	0.279938	0.220025	0.779975	0.210675	0.0692625
361	0.280463	0.2207	0.7793	0.2113	0.0691625
362	0.280637	0.220875	0.779125	0.211325	0.0693125
363	0.281081	0.221425	0.778575	0.212025	0.0690563
364	0.281725	0.221725	0.778275	0.212675	0.06905
365	0.281706	0.221775	0.778225	0.2123	0.0694063
366	0.281981	0.22245	0.77755	0.2125	0.0694812
367	0.282400	0.222775	0.777225	0.212875	0.069525
368	0.282344	0.2229	0.7771	0.21275	0.0695937
369	0.282819	0.223175	0.776825	0.213125	0.0696937
370	0.282994	0.2233	0.7767	0.213275	0.0697187
371	0.283275	0.223325	0.776675	0.213875	0.0694
372	0.283444	0.223075	0.776925	0.213775	0.0696688
373	0.284269	0.2238	0.7762	0.21445	0.0698187
374	0.284581	0.22495	0.77505	0.2151	0.0694812
375	0.284875	0.22555	0.77445	0.2152	0.069675
376	0.285469	0.22605	0.77395	0.215975	0.0694938
377	0.285450	0.2258	0.7742	0.2158	0.06965
378	0.285356	0.225	0.775	0.215475	0.0698813
379	0.286006	0.22525	0.77475	0.215825	0.0701813
380	0.286244	0.226075	0.773925	0.2164	0.0698437
381	0.286419	0.2259	0.7741	0.216675	0.0697437
382	0.286500	0.22615	0.77385	0.216525	0.069975
383	0.286231	0.225725	0.774275	0.215875	0.0703562
384	0.286556	0.22565	0.77435	0.215875	0.0706813
385	0.286762	0.225325	0.774675	0.21585	0.0709125
386	0.286900	0.2253	0.7747	0.216325	0.070575
387	0.286950	0.22555	0.77445	0.216475	0.070475
388	0.287325	0.225475	0.774525	0.21655	0.070775
389	0.287637	0.22635	0.77365	0.2171	0.0705375
390	0.287631	0.226275	0.773725	0.216875	0.0707563
391	0.288056	0.226125	0.773875	0.2172	0.0708562
392	0.288350	0.2268	0.7732	0.21785	0.0705
393	0.288494	0.227025	0.772975	0.217975	0.0705188
394	0.288731	0.22665	0.77335	0.21815	0.0705812
395	0.289281	0.22715	0.77285	0.21855	0.0707312
396	0.289088	0.22735	0.77265	0.2183	0.0707875
397	0.289469	0.22705	0.77295	0.218475	0.0709937
398	0.289963	0.227475	0.772525	0.21885	0.0711125
399	0.290237	0.22785	0.77215	0.21915	0.0710875
400	0.290444	0.22805	0.77195	0.219525	0.0709188
401	0.290694	0.228275	0.771725	0.2198	0.0708938
402	0.290819	0.22805	0.77195	0.219625	0.0711938
403	0.291050	0.228175	0.771825	0.219525	0.071525
404	0.291275	0.22865	0.77135	0.219775	0.0715
405	0.291662	0.228275	0.771725	0.21985	0.0718125
406	0.291806	0.22845	0.77155	0.220025	0.0717813
407	0.291569	0.228375	0.771625	0.219925	0.0716438
408	0.291775	0.228175	0.771825	0.2199	0.071875
409	0.292050	0.227775	0.772225	0.21995	0.0721
410	0.292769	0.2281	0.7719	0.221	0.0717688
411	0.293363	0.22935	0.77065	0.22195	0.0714125
412	0.293525	0.230275	0.769725	0.222375	0.07115
413	0.293769	0.2303	0.7697	0.22245	0.0713188
414	0.293706	0.230475	0.769525	0.22235	0.0713562
415	0.293812	0.230225	0.769775	0.222025	0.0717875
416	0.293906	0.23055	0.76945	0.22205	0.0718562
417	0.293869	0.230025	0.769975	0.22155	0.0723188
418	0.293712	0.22935	0.77065	0.221275	0.0724375
419	0.293869	0.22865	0.77135	0.221475	0.0723938
420	0.294206	0.228725	0.771275	0.221775	0.0724313
421	0.294519	0.2289	0.7711	0.22215	0.0723687
422	0.294488	0.229275	0.770725	0.2224	0.0720875
423	0.294756	0.229	0.771	0.222475	0.0722813
424	0.295006	0.229275	0.770725	0.2227	0.0723063
425	0.294775	0.2286	0.7714	0.22235	0.072425
426	0.295337	0.229325	0.770675	0.22295	0.0723875
427	0.295269	0.22975	0.77025	0.222975	0.0722938
428	0.295619	0.22955	0.77045	0.223025	0.0725937
429	0.295906	0.230025	0.769975	0.223575	0.0723313
430	0.295925	0.23035	0.76965	0.2237	0.072225
431	0.295963	0.23055	0.76945	0.223725	0.0722375
432	0.295956	0.23045	0.76955	0.2236	0.0723562
433	0.296312	0.23035	0.76965	0.22335	0.0729625
434	0.296513	0.23025	0.76975	0.2232	0.0733125
435	0.297150	0.230875	0.769125	0.22405	0.0731
436	0.296794	0.23095	0.76905	0.22395	0.0728437
437	0.297063	0.2306	0.7694	0.22395	0.0731125
438	0.297063	0.2306	0.7694	0.223975	0.0730875
439	0.297375	0.23115	0.76885	0.224375	0.073
440	0.297388	0.2313	0.7687	0.224475	0.0729125
441	0.297600	0.231475	0.768525	0.2246	0.073
442	0.298375	0.23175	0.76825	0.225175	0.0732
443	0.298381	0.232575	0.767425	0.225375	0.0730062
444	0.298687	0.232875	0.767125	0.2256	0.0730875
445	0.298388	0.232525	0.767475	0.22515	0.0732375
446	0.298625	0.23175	0.76825	0.2254	0.073225
447	0.298625	0.231775	0.768225	0.22525	0.073375
448	0.299212	0.232025	0.767975	0.225675	0.0735375
449	0.299169	0.232425	0.767575	0.22565	0.0735187
450	0.299362	0.23265	0.76735	0.225875	0.0734875
451	0.299419	0.23255	0.76745	0.226	0.0734188
452	0.299750	0.232925	0.767075	0.2264	0.07335
453	0.299981	0.23335	0.76665	0.22685	0.0731312
454	0.300262	0.2333	0.7667	0.22705	0.0732125
455	0.300250	0.23285	0.76715	0.226875	0.073375
456	0.300375	0.23235	0.76765	0.22705	0.073325
457	0.300494	0.232075	0.767925	0.227	0.0734937
458	0.300281	0.232275	0.767725	0.226875	0.0734063
459	0.300444	0.23255	0.76745	0.227125	0.0733188
460	0.300694	0.231975	0.768025	0.22715	0.0735438
461	0.300925	0.232525	0.767475	0.227525	0.0734
462	0.301088	0.2327	0.7673	0.227725	0.0733625
463	0.300794	0.23285	0.76715	0.227425	0.0733687
464	0.301344	0.232725	0.767275	0.227975	0.0733687
465	0.301538	0.2333	0.7667	0.228275	0.0732625
466	0.301806	0.23385	0.76615	0.228575	0.0732312
467	0.302063	0.234075	0.765925	0.228625	0.0734375
468	0.302269	0.234175	0.765825	0.22875	0.0735187
469	0.302425	0.234075	0.765925	0.228875	0.07355
470	0.302500	0.23415	0.76585	0.228925	0.073575
471	0.302837	0.234525	0.765475	0.2292	0.0736375
472	0.303188	0.23505	0.76495	0.2295	0.0736875
473	0.302800	0.235175	0.764825	0.229125	0.073675
474	0.302975	0.234875	0.765125	0.2294	0.073575
475	0.303206	0.2352	0.7648	0.2295	0.0737063
476	0.303250	0.2351	0.7649	0.229525	0.073725
477	0.303475	0.23485	0.76515	0.229525	0.07395
478	0.303594	0.2351	0.7649	0.229925	0.0736688
479	0.303894	0.235225	0.764775	0.230275	0.0736187
480	0.303844	0.235025	0.764975	0.23015	0.0736938
481	0.303825	0.234975	0.765025	0.23005	0.073775
482	0.304300	0.235325	0.764675	0.2306	0.0737
483	0.304281	0.235875	0.764125	0.230675	0.0736062
484	0.304581	0.23605	0.76395	0.231075	0.0735062
485	0.304900	0.2358	0.7642	0.231075	0.073825
486	0.305213	0.236575	0.763425	0.231525	0.0736875
487	0.305113	0.236425	0.763575	0.23135	0.0737625
488	0.305213	0.236975	0.763025	0.2316	0.0736125
489	0.305262	0.236425	0.763575	0.23135	0.0739125
490	0.305306	0.236575	0.763425	0.2314	0.0739063
491	0.305994	0.237225	0.762775	0.232275	0.0737188
492	0.306025	0.23715	0.76285	0.232225	0.0738
493	0.306744	0.238075	0.761925	0.23315	0.0735937
494	0.306925	0.23875	0.76125	0.233525	0.0734
495	0.306794	0.238575	0.761425	0.232975	0.0738188
496	0.306700	0.238225	0.761775	0.2329	0.0738
497	0.307094	0.238175	0.761825	0.23305	0.0740438
498	0.307119	0.238375	0.761625	0.233225	0.0738937
499	0.307369	0.238925	0.761075	0.2333	0.0740688
500	0.307550	0.238925	0.761075	0.233325	0.074225
501	0.307619	0.23895	0.76105	0.233075	0.0745438
502	0.307819	0.239075	0.760925	0.233275	0.0745438
503	0.308256	0.239425	0.760575	0.2338	0.0744563
504	0.308219	0.239375	0.760625	0.233925	0.0742938
505	0.308619	0.240025	0.759975	0.23445	0.0741688
506	0.308775	0.24045	0.75955	0.234625	0.07415
507	0.308769	0.24015	0.75985	0.23455	0.0742188
508	0.309081	0.240375	0.759625	0.234525	0.0745563
509	0.309194	0.2404	0.7596	0.2347	0.0744937
510	0.309006	0.2397	0.7603	0.234375	0.0746312
511	0.309362	0.239825	0.760175	0.234675	0.0746875
512	0.309844	0.239825	0.760175	0.235125	0.0747188
513	0.309763	0.240375	0.759625	0.2351	0.0746625
514	0.310113	0.2412	0.7588	0.23545	0.0746625
515	0.310406	0.2412	0.7588	0.23595	0.0744563
516	0.310812	0.241575	0.758425	0.2365	0.0743125
517	0.311081	0.242025	0.757975	0.2366	0.0744812
518	0.310675	0.24195	0.75805	0.2363	0.074375
519	0.310919	0.241525	0.758475	0.2362	0.0747188
520	0.311069	0.241075	0.758925	0.2363	0.0747687
521	0.311144	0.24155	0.75845	0.236475	0.0746688
522	0.311194	0.241275	0.758725	0.236475	0.0747188
523	0.311281	0.241625	0.758375	0.2366	0.0746813
524	0.311525	0.24165	0.75835	0.236725	0.0748
525	0.311519	0.241475	0.758525	0.236625	0.0748937
526	0.311419	0.241	0.759	0.236525	0.0748937
527	0.311638	0.241375	0.758625	0.236825	0.0748125
528	0.311781	0.24105	0.75895	0.2367	0.0750813
529	0.312006	0.241	0.759	0.23715	0.0748562
530	0.311962	0.24135	0.75865	0.237225	0.0747375
531	0.312369	0.2414	0.7586	0.2375	0.0748687
532	0.312706	0.242275	0.757725	0.238025	0.0746813
533	0.312763	0.242275	0.757725	0.23805	0.0747125
534	0.313094	0.24245	0.75755	0.238075	0.0750187
535	0.313069	0.242775	0.757225	0.238025	0.0750438
536	0.313325	0.2431	0.7569	0.238075	0.07525
537	0.313181	0.243075	0.756925	0.2381	0.0750813
538	0.313319	0.24315	0.75685	0.238125	0.0751938
539	0.313719	0.243075	0.756925	0.23855	0.0751688
540	0.313713	0.2432	0.7568	0.23865	0.0750625
541	0.313688	0.243075	0.756925	0.238575	0.0751125
542	0.313531	0.242475	0.757525	0.238325	0.0752063
543	0.313869	0.242625	0.757375	0.238875	0.0749937
544	0.313969	0.242725	0.757275	0.2389	0.0750688
545	0.314369	0.2435	0.7565	0.239525	0.0748438
546	0.314425	0.243575	0.756425	0.2395	0.074925
547	0.314631	0.243775	0.756225	0.2394	0.0752313
548	0.314594	0.24395	0.75605	0.2395	0.0750938
549	0.314788	0.2436	0.7564	0.2394	0.0753875
550	0.314844	0.24365	0.75635	0.2395	0.0753438
551	0.315131	0.243825	0.756175	0.239825	0.0753063
552	0.315019	0.243525	0.756475	0.2395	0.0755187
553	0.315206	0.243325	0.756675	0.2395	0.0757063
554	0.315269	0.2436	0.7564	0.239775	0.0754937
555	0.315244	0.2435	0.7565	0.239825	0.0754188
556	0.315588	0.244025	0.755975	0.240225	0.0753625
557	0.315613	0.24365	0.75635	0.240025	0.0755875
558	0.315750	0.244175	0.755825	0.240425	0.075325
559	0.315962	0.244475	0.755525	0.24065	0.0753125
560	0.316144	0.244625	0.755375	0.240825	0.0753188
561	0.316294	0.2448	0.7552	0.240825	0.0754688
562	0.316306	0.244325	0.755675	0.240425	0.0758812
563	0.316512	0.244125	0.755875	0.240775	0.0757375
564	0.316306	0.244225	0.755775	0.240725	0.0755813
565	0.316450	0.24415	0.75585	0.2408	0.07565
566	0.316631	0.24425	0.75575	0.240825	0.0758063
567	0.316613	0.24465	0.75535	0.2408	0.0758125
568	0.316669	0.24435	0.75565	0.240825	0.0758438
569	0.317031	0.24485	0.75515	0.241225	0.0758063
570	0.317194	0.2449	0.7551	0.24135	0.0758438
571	0.317356	0.245525	0.754475	0.241625	0.0757313
572	0.317138	0.245125	0.754875	0.2413	0.0758375
573	0.317300	0.24545	0.75455	0.241525	0.075775
574	0.317706	0.24585	0.75415	0.241975	0.0757313
575	0.317869	0.24625	0.75375	0.24215	0.0757188
576	0.318100	0.246625	0.753375	0.24245	0.07565
577	0.318244	0.246925	0.753075	0.24275	0.0754937
578	0.318037	0.247175	0.752825	0.2426	0.0754375
579	0.317931	0.2462	0.7538	0.24215	0.0757812
580	0.318200	0.2462	0.7538	0.24235	0.07585
581	0.318313	0.2464	0.7536	0.242525	0.0757875
582	0.318350	0.24665	0.75335	0.242725	0.075625
583	0.318256	0.246225	0.753775	0.24245	0.0758063
584	0.318606	0.246575	0.753425	0.2428	0.0758063
585	0.318469	0.2461	0.7539	0.242425	0.0760437
586	0.318537	0.24625	0.75375	0.2426	0.0759375
587	0.318288	0.246125	0.753875	0.2423	0.0759875
588	0.318500	0.246275	0.753725	0.242675	0.075825
589	0.318263	0.24625	0.75375	0.242525	0.0757375
590	0.318725	0.246275	0.753725	0.24285	0.075875
591	0.319156	0.246675	0.753325	0.24335	0.0758063
592	0.319088	0.246725	0.753275	0.243375	0.0757125
593	0.319113	0.246775	0.753225	0.243325	0.0757875
594	0.319200	0.24725	0.75275	0.24345	0.07575
595	0.319281	0.246975	0.753025	0.2433	0.0759813
596	0.319475	0.24685	0.75315	0.2435	0.075975
597	0.319688	0.24715	0.75285	0.24385	0.0758375
598	0.319638	0.247225	0.752775	0.2438	0.0758375
599	0.319644	0.24745	0.75255	0.243925	0.0757188
600	0.319675	0.24725	0.75275	0.243925	0.07575
601	0.319594	0.24685	0.75315	0.243825	0.0757687
602	0.319719	0.246875	0.753125	0.243975	0.0757437
603	0.319831	0.2469	0.7531	0.243975	0.0758563
604	0.319875	0.2469	0.7531	0.24395	0.075925
605	0.320019	0.2469	0.7531	0.244075	0.0759438
606	0.319819	0.246925	0.753075	0.243975	0.0758438
607	0.320081	0.246525	0.753475	0.2442	0.0758812
608	0.320012	0.246475	0.753525	0.24405	0.0759625
609	0.320031	0.2467	0.7533	0.2442	0.0758313
610	0.320375	0.246775	0.753225	0.244325	0.07605
611	0.320537	0.247175	0.752825	0.2445	0.0760375
612	0.320431	0.247125	0.752875	0.244325	0.0761063
613	0.320531	0.2469	0.7531	0.244275	0.0762562
614	0.320431	0.246825	0.753175	0.244125	0.0763063
615	0.320700	0.246725	0.753275	0.2444	0.0763
616	0.320369	0.246375	0.753625	0.2442	0.0761687
617	0.320544	0.246575	0.753425	0.2444	0.0761437
618	0.320512	0.246525	0.753475	0.2444	0.0761125
619	0.320575	0.246475	0.753525	0.244375	0.0762
620	0.320831	0.246475	0.753525	0.24455	0.0762812
621	0.321037	0.2466	0.7534	0.24485	0.0761875
622	0.321206	0.246825	0.753175	0.244875	0.0763313
623	0.321544	0.2475	0.7525	0.245325	0.0762188
624	0.321363	0.24775	0.75225	0.245125	0.0762375
625	0.321569	0.247675	0.752325	0.245175	0.0763937
626	0.321550	0.247675	0.752325	0.24525	0.0763
627	0.321656	0.247875	0.752125	0.24535	0.0763063
628	0.321863	0.248325	0.751675	0.24575	0.0761125
629	0.321706	0.248125	0.751875	0.24545	0.0762562
630	0.321906	0.248125	0.751875	0.245425	0.0764813
631	0.321950	0.248325	0.751675	0.245525	0.076425
632	0.321987	0.248275	0.751725	0.245425	0.0765625
633	0.321831	0.24825	0.75175	0.2453	0.0765312
634	0.321912	0.24805	0.75195	0.24535	0.0765625
635	0.322219	0.248475	0.751525	0.24585	0.0763687
636	0.322462	0.248725	0.751275	0.2461	0.0763625
637	0.322531	0.248875	0.751125	0.24625	0.0762812
638	0.322325	0.248825	0.751175	0.246025	0.0763
639	0.322269	0.24835	0.75165	0.2458	0.0764688
640	0.322481	0.2483	0.7517	0.245925	0.0765563
641	0.322512	0.2483	0.7517	0.2459	0.0766125
642	0.322575	0.24845	0.75155	0.24615	0.076425
643	0.322656	0.248175	0.751825	0.24615	0.0765062
644	0.322875	0.248475	0.751525	0.246325	0.07655
645	0.322844	0.248575	0.751425	0.246325	0.0765187
646	0.322987	0.248725	0.751275	0.246425	0.0765625
647	0.322975	0.248575	0.751425	0.246325	0.07665
648	0.322975	0.2484	0.7516	0.246175	0.0768
649	0.323194	0.24905	0.75095	0.246575	0.0766187
650	0.323025	0.248625	0.751375	0.246375	0.07665
651	0.323175	0.248725	0.751275	0.246575	0.0766
652	0.323269	0.2489	0.7511	0.2466	0.0766687
653	0.323300	0.248975	0.751025	0.24655	0.07675
654	0.323163	0.2488	0.7512	0.2464	0.0767625
655	0.323400	0.249075	0.750925	0.2468	0.0766
656	0.323556	0.249325	0.750675	0.247025	0.0765312
657	0.323813	0.2495	0.7505	0.247225	0.0765875
658	0.323881	0.24985	0.75015	0.2472	0.0766813
659	0.323831	0.24995	0.75005	0.24715	0.0766813
660	0.324075	0.24975	0.75025	0.247425	0.07665
661	0.324350	0.24995	0.75005	0.247675	0.076675
662	0.324281	0.250125	0.749875	0.247625	0.0766562
663	0.324313	0.25045	0.74955	0.24775	0.0765625
664	0.324512	0.2508	0.7492	0.247875	0.0766375
665	0.324500	0.25055	0.74945	0.247775	0.076725
666	0.324575	0.250675	0.749325	0.24775	0.076825
667	0.324481	0.250575	0.749425	0.2474	0.0770813
668	0.324606	0.250525	0.749475	0.2477	0.0769062
669	0.324694	0.2506	0.7494	0.247875	0.0768188
670	0.324850	0.25055	0.74945	0.247825	0.077025
671	0.324994	0.25055	0.74945	0.248	0.0769938
672	0.324869	0.250675	0.749325	0.247925	0.0769438
673	0.324894	0.250625	0.749375	0.2479	0.0769938
674	0.324681	0.249875	0.750125	0.24745	0.0772313
675	0.324856	0.25015	0.74985	0.247475	0.0773812
676	0.325094	0.2504	0.7496	0.247725	0.0773688
677	0.324975	0.250375	0.749625	0.247625	0.07735
678	0.324987	0.250075	0.749925	0.247725	0.0772625
679	0.325156	0.24995	0.75005	0.2478	0.0773563
680	0.325106	0.25015	0.74985	0.24795	0.0771562
681	0.325263	0.250375	0.749625	0.248275	0.0769875
682	0.325325	0.250425	0.749575	0.248275	0.07705
683	0.325631	0.250675	0.749325	0.24865	0.0769813
684	0.325625	0.251375	0.748625	0.2488	0.076825
685	0.325744	0.251225	0.748775	0.24875	0.0769938
686	0.325569	0.2506	0.7494	0.2483	0.0772687
687	0.325638	0.250425	0.749575	0.248425	0.0772125
688	0.325819	0.2505	0.7495	0.248625	0.0771938
689	0.325919	0.250875	0.749125	0.248675	0.0772438
690	0.326250	0.25115	0.74885	0.248975	0.077275
691	0.326069	0.2513	0.7487	0.24875	0.0773188
692	0.326087	0.251125	0.748875	0.24875	0.0773375
693	0.326000	0.251175	0.748825	0.2488	0.0772
694	0.326169	0.2514	0.7486	0.24895	0.0772188
695	0.326356	0.251225	0.748775	0.249025	0.0773313
696	0.326275	0.25095	0.74905	0.24875	0.077525
697	0.326263	0.25115	0.74885	0.2489	0.0773625
698	0.326256	0.251	0.749	0.248675	0.0775813
699	0.326188	0.250975	0.749025	0.248625	0.0775625
700	0.326437	0.2509	0.7491	0.248925	0.0775125
701	0.326456	0.251	0.749	0.24895	0.0775062
702	0.326669	0.251575	0.748425	0.249275	0.0773937
703	0.326806	0.251625	0.748375	0.249625	0.0771813
704	0.326769	0.251575	0.748425	0.2496	0.0771687
705	0.327000	0.251825	0.748175	0.2498	0.0772
706	0.326975	0.251925	0.748075	0.249675	0.0773
707	0.327200	0.252425	0.747575	0.2499	0.0773
708	0.327288	0.252125	0.747875	0.249825	0.0774625
709	0.327219	0.25225	0.74775	0.24985	0.0773688
710	0.327037	0.251975	0.748025	0.249675	0.0773625
711	0.327175	0.251875	0.748125	0.249625	0.07755
712	0.327169	0.251425	0.748575	0.24955	0.0776188
713	0.327175	0.251575	0.748425	0.249675	0.0775
714	0.327225	0.251975	0.748025	0.2499	0.077325
715	0.327587	0.251975	0.748025	0.250075	0.0775125
716	0.327550	0.252025	0.747975	0.25	0.07755
717	0.327581	0.252025	0.747975	0.250075	0.0775062
718	0.327675	0.252175	0.747825	0.2503	0.077375
719	0.327744	0.2524	0.7476	0.25045	0.0772937
720	0.327869	0.2525	0.7475	0.2505	0.0773688
721	0.327975	0.252675	0.747325	0.25045	0.077525
722	0.328144	0.2528	0.7472	0.2506	0.0775437
723	0.328075	0.252675	0.747325	0.250475	0.0776
724	0.328175	0.2526	0.7474	0.2506	0.077575
725	0.328450	0.25295	0.74705	0.250825	0.077625
726	0.328338	0.25305	0.74695	0.250925	0.0774125
727	0.328437	0.252925	0.747075	0.251025	0.0774125
728	0.328481	0.252925	0.747075	0.251025	0.0774563
729	0.328638	0.252925	0.747075	0.251075	0.0775625
730	0.328688	0.253	0.747	0.251225	0.0774625
731	0.328781	0.25305	0.74695	0.25135	0.0774312
732	0.328788	0.25335	0.74665	0.25115	0.0776375
733	0.328763	0.253375	0.746625	0.25125	0.0775125
734	0.328656	0.253275	0.746725	0.251125	0.0775312
735	0.328606	0.252675	0.747325	0.250975	0.0776312
736	0.328656	0.252725	0.747275	0.251025	0.0776312
737	0.328694	0.25285	0.74715	0.2511	0.0775938
738	0.328694	0.2524	0.7476	0.2509	0.0777937
739	0.328475	0.2522	0.7478	0.25065	0.077825
740	0.328506	0.252325	0.747675	0.250825	0.0776812
741	0.328525	0.25205	0.74795	0.2508	0.077725
742	0.328606	0.252125	0.747875	0.2509	0.0777063
743	0.328769	0.2524	0.7476	0.2512	0.0775688
744	0.328775	0.252525	0.747475	0.2513	0.077475
745	0.329050	0.25285	0.74715	0.251675	0.077375
746	0.329131	0.252925	0.747075	0.251725	0.0774062
747	0.329206	0.252975	0.747025	0.2518	0.0774062
748	0.329100	0.253075	0.746925	0.2517	0.0774
749	0.329112	0.253075	0.746925	0.25175	0.0773625
750	0.329231	0.253325	0.746675	0.251875	0.0773563
751	0.329250	0.253325	0.746675	0.25185	0.0774
752	0.329381	0.253425	0.746575	0.25195	0.0774312
753	0.329688	0.25375	0.74625	0.2523	0.0773875
754	0.329706	0.25385	0.74615	0.252275	0.0774312
755	0.329663	0.254	0.746	0.252275	0.0773875
756	0.329462	0.253775	0.746225	0.252075	0.0773875
757	0.329556	0.253675	0.746325	0.252025	0.0775312
758	0.329394	0.25355	0.74645	0.251725	0.0776687
759	0.329550	0.253475	0.746525	0.2518	0.07775
760	0.329381	0.2532	0.7468	0.251575	0.0778062
761	0.329425	0.25305	0.74695	0.2517	0.077725
762	0.329444	0.2528	0.7472	0.251625	0.0778188
763	0.329306	0.25285	0.74715	0.251575	0.0777313
764	0.329300	0.252625	0.747375	0.251425	0.077875
765	0.329206	0.252675	0.747325	0.2513	0.0779062
766	0.329219	0.2522	0.7478	0.251225	0.0779938
767	0.329375	0.2524	0.7476	0.2515	0.077875
768	0.329363	0.2525	0.7475	0.2516	0.0777625
769	0.329375	0.25245	0.74755	0.25165	0.077725
770	0.329400	0.252625	0.747375	0.251725	0.077675
771	0.329363	0.25255	0.74745	0.25165	0.0777125
772	0.329413	0.2526	0.7474	0.2517	0.0777125
773	0.329413	0.252575	0.747425	0.2517	0.0777125
774	0.329431	0.252375	0.747625	0.251625	0.0778062
775	0.329375	0.252425	0.747575	0.251625	0.07775
776	0.329338	0.2522	0.7478	0.251475	0.0778625
777	0.329381	0.252125	0.747875	0.25155	0.0778313
778	0.329544	0.2524	0.7476	0.251775	0.0777687
779	0.329406	0.2523	0.7477	0.25165	0.0777562
780	0.329587	0.252425	0.747575	0.251825	0.0777625
781	0.329581	0.2526	0.7474	0.25185	0.0777313
782	0.329612	0.2526	0.7474	0.2519	0.0777125
783	0.329619	0.25265	0.74735	0.2519	0.0777188
784	0.329612	0.25265	0.74735	0.25185	0.0777625
785	0.329694	0.252775	0.747225	0.251925	0.0777687
786	0.329669	0.2527	0.7473	0.251775	0.0778937
787	0.329813	0.252775	0.747225	0.251925	0.0778875
788	0.329831	0.25295	0.74705	0.251925	0.0779062
789	0.329738	0.25305	0.74695	0.25185	0.0778875
790	0.329731	0.25295	0.74705	0.2518	0.0779312
791	0.329638	0.252725	0.747275	0.2517	0.0779375
792	0.329694	0.252625	0.747375	0.2518	0.0778937
793	0.329788	0.252825	0.747175	0.25195	0.0778375
794	0.329756	0.252825	0.747175	0.251925	0.0778313
795	0.329944	0.25285	0.74715	0.25205	0.0778937
796	0.329781	0.2531	0.7469	0.251975	0.0778062
797	0.329894	0.253025	0.746975	0.252125	0.0777687
798	0.330025	0.25315	0.74685	0.252275	0.07775
799	0.329994	0.253175	0.746825	0.2523	0.0776938
800	0.330094	0.253175	0.746825	0.252375	0.0777188
801	0.330031	0.2532	0.7468	0.252325	0.0777063
802	0.330075	0.2529	0.7471	0.252125	0.07795
803	0.330062	0.2526	0.7474	0.2519	0.0781625
804	0.329956	0.252675	0.747325	0.251875	0.0780813
805	0.330144	0.252775	0.747225	0.2521	0.0780437
806	0.330137	0.25285	0.74715	0.2522	0.0779375
807	0.330069	0.25285	0.74715	0.252125	0.0779438
808	0.330087	0.252725	0.747275	0.251975	0.0781125
809	0.330206	0.253	0.747	0.252225	0.0779813
810	0.330288	0.252925	0.747075	0.2523	0.0779875
811	0.330300	0.25295	0.74705	0.2523	0.078
812	0.330381	0.253	0.747	0.2524	0.0779813
813	0.330475	0.2532	0.7468	0.25255	0.077925
814	0.330500	0.253325	0.746675	0.25255	0.07795
815	0.330462	0.253425	0.746575	0.25255	0.0779125
816	0.330569	0.25325	0.74675	0.252525	0.0780437
817	0.330375	0.25315	0.74685	0.25235	0.078025
818	0.330475	0.25305	0.74695	0.252375	0.0781
819	0.330400	0.2531	0.7469	0.252375	0.078025
820	0.330487	0.2532	0.7468	0.2525	0.0779875
821	0.330531	0.2534	0.7466	0.2526	0.0779312
822	0.330394	0.253175	0.746825	0.252375	0.0780187
823	0.330594	0.2532	0.7468	0.2526	0.0779938
824	0.330644	0.25345	0.74655	0.252725	0.0779187
825	0.330606	0.2536	0.7464	0.2528	0.0778062
826	0.330631	0.2535	0.7465	0.252775	0.0778563
827	0.330562	0.253225	0.746775	0.252625	0.0779375
828	0.330544	0.253225	0.746775	0.252575	0.0779688
829	0.330644	0.253125	0.746875	0.25265	0.0779938
830	0.330738	0.253275	0.746725	0.252775	0.0779625
831	0.330825	0.253575	0.746425	0.25295	0.077875
832	0.330600	0.25355	0.74645	0.252725	0.077875
833	0.330556	0.25325	0.74675	0.252525	0.0780312
834	0.330388	0.253025	0.746975	0.25235	0.0780375
835	0.330419	0.252925	0.747075	0.252425	0.0779938
836	0.330494	0.253	0.747	0.252475	0.0780187
837	0.330487	0.253025	0.746975	0.25245	0.0780375
838	0.330531	0.252925	0.747075	0.2525	0.0780312
839	0.330569	0.252925	0.747075	0.252525	0.0780437
840	0.330575	0.25295	0.74705	0.252525	0.07805
841	0.330606	0.253025	0.746975	0.2526	0.0780062
842	0.330581	0.2531	0.7469	0.252575	0.0780062
843	0.330656	0.253125	0.746875	0.25265	0.0780062
844	0.330725	0.253325	0.746675	0.252775	0.07795
845	0.330656	0.2534	0.7466	0.2527	0.0779563
846	0.330581	0.253175	0.746825	0.252475	0.0781063
847	0.330688	0.2531	0.7469	0.2526	0.0780875
848	0.330656	0.253175	0.746825	0.252575	0.0780813
849	0.330781	0.2532	0.7468	0.25265	0.0781312
850	0.330688	0.253175	0.746825	0.2526	0.0780875
851	0.330688	0.2531	0.7469	0.252525	0.0781625
852	0.330669	0.2532	0.7468	0.25255	0.0781188
853	0.330750	0.2532	0.7468	0.252675	0.078075
854	0.330844	0.253175	0.746825	0.2527	0.0781437
855	0.330813	0.2533	0.7467	0.25265	0.0781625
856	0.330856	0.25335	0.74665	0.252725	0.0781312
857	0.331000	0.253375	0.746625	0.2528	0.0782
858	0.331156	0.25375	0.74625	0.253025	0.0781312
859	0.331069	0.25385	0.74615	0.253025	0.0780437
860	0.331031	0.253975	0.746025	0.25305	0.0779813
861	0.331044	0.25385	0.74615	0.252975	0.0780688
862	0.331050	0.253825	0.746175	0.25295	0.0781
863	0.331056	0.2538	0.7462	0.2529	0.0781562
864	0.331069	0.253775	0.746225	0.252775	0.0782937
865	0.331025	0.253625	0.746375	0.25285	0.078175
866	0.331006	0.2536	0.7464	0.2529	0.0781063
867	0.330969	0.253525	0.746475	0.252825	0.0781437
868	0.331000	0.253575	0.746425	0.252875	0.078125
869	0.331050	0.253575	0.746425	0.253	0.07805
870	0.331112	0.253625	0.746375	0.253025	0.0780875
871	0.331288	0.253725	0.746275	0.25315	0.0781375
872	0.331462	0.253825	0.746175	0.25325	0.0782125
873	0.331506	0.2542	0.7458	0.253475	0.0780312
874	0.331550	0.25435	0.74565	0.25355	0.078
875	0.331462	0.25445	0.74555	0.253425	0.0780375
876	0.331419	0.25425	0.74575	0.253225	0.0781938
877	0.331431	0.2542	0.7458	0.253225	0.0782063
878	0.331456	0.25415	0.74585	0.25315	0.0783062
879	0.331381	0.254125	0.745875	0.25315	0.0782313
880	0.331519	0.2542	0.7458	0.25335	0.0781687
881	0.331475	0.254125	0.745875	0.253325	0.07815
882	0.331600	0.254175	0.745825	0.2534	0.0782
883	0.331719	0.254375	0.745625	0.2536	0.0781188
884	0.331725	0.25455	0.74545	0.253625	0.0781
885	0.331825	0.254525	0.745475	0.2537	0.078125
886	0.331906	0.2548	0.7452	0.2538	0.0781063
887	0.331794	0.254775	0.745225	0.253625	0.0781687
888	0.331806	0.254525	0.745475	0.253575	0.0782313
889	0.331719	0.25455	0.74545	0.2535	0.0782188
890	0.331775	0.2544	0.7456	0.2535	0.078275
891	0.331781	0.254525	0.745475	0.25365	0.0781312
892	0.331950	0.25475	0.74525	0.253875	0.078075
893	0.331900	0.254625	0.745375	0.25375	0.07815
894	0.331962	0.25465	0.74535	0.253825	0.0781375
895	0.332050	0.2549	0.7451	0.25395	0.0781
896	0.332050	0.254825	0.745175	0.25395	0.0781
897	0.332056	0.2548	0.7452	0.253925	0.0781312
898	0.332050	0.25475	0.74525	0.253825	0.078225
899	0.331987	0.254525	0.745475	0.253775	0.0782125
900	0.332069	0.2544	0.7456	0.253775	0.0782937
901	0.332081	0.2544	0.7456	0.25375	0.0783313
902	0.332188	0.254775	0.745225	0.253975	0.0782125
903	0.332381	0.255025	0.744975	0.254275	0.0781063
904	0.332519	0.2553	0.7447	0.25445	0.0780688
905	0.332537	0.255425	0.744575	0.2544	0.0781375
906	0.332713	0.2556	0.7444	0.25465	0.0780625
907	0.332806	0.2558	0.7442	0.254775	0.0780312
908	0.332875	0.256025	0.743975	0.2549	0.077975
909	0.332950	0.255925	0.744075	0.2549	0.07805
910	0.333044	0.2561	0.7439	0.25505	0.0779938
911	0.333025	0.256175	0.743825	0.254975	0.07805
912	0.333050	0.256325	0.743675	0.255025	0.078025
913	0.333231	0.256425	0.743575	0.255225	0.0780062
914	0.333294	0.2564	0.7436	0.255225	0.0780688
915	0.333269	0.256625	0.743375	0.255275	0.0779938
916	0.333431	0.256675	0.743325	0.255325	0.0781063
917	0.333394	0.25675	0.74325	0.255275	0.0781188
918	0.333575	0.25685	0.74315	0.255425	0.07815
919	0.333537	0.25685	0.74315	0.2553	0.0782375
920	0.333425	0.256675	0.743325	0.25515	0.078275
921	0.333338	0.2566	0.7434	0.25505	0.0782875
922	0.333356	0.256425	0.743575	0.25505	0.0783062
923	0.333463	0.256375	0.743625	0.255075	0.0783875
924	0.333431	0.256325	0.743675	0.255	0.0784312
925	0.333444	0.2564	0.7436	0.255075	0.0783688
926	0.333413	0.2565	0.7435	0.254975	0.0784375
927	0.333306	0.256275	0.743725	0.254775	0.0785312
928	0.333175	0.25595	0.74405	0.25465	0.078525
929	0.333375	0.25585	0.74415	0.25485	0.078525
930	0.333475	0.255975	0.744025	0.25495	0.078525
931	0.333625	0.256125	0.743875	0.255125	0.0785
932	0.333731	0.256275	0.743725	0.255325	0.0784062
933	0.333769	0.2566	0.7434	0.255425	0.0783438
934	0.333831	0.256575	0.743425	0.2555	0.0783313
935	0.333931	0.256775	0.743225	0.25555	0.0783813
936	0.334037	0.25695	0.74305	0.2557	0.0783375
937	0.334094	0.257	0.743	0.255675	0.0784187
938	0.334050	0.257	0.743	0.2557	0.07835
939	0.334087	0.257075	0.742925	0.2557	0.0783875
940	0.334112	0.25705	0.74295	0.255725	0.0783875
941	0.334156	0.257	0.743	0.2557	0.0784563
942	0.334056	0.25675	0.74325	0.2555	0.0785562
943	0.334194	0.256775	0.743225	0.255675	0.0785187
944	0.334225	0.256925	0.743075	0.2558	0.078425
945	0.334156	0.256925	0.743075	0.2557	0.0784563
946	0.334369	0.2568	0.7432	0.25575	0.0786188
947	0.334569	0.257025	0.742975	0.25605	0.0785187
948	0.334688	0.2572	0.7428	0.25615	0.0785375
949	0.334781	0.25745	0.74255	0.256325	0.0784563
950	0.334788	0.2577	0.7423	0.2563	0.0784875
951	0.334619	0.2575	0.7425	0.256025	0.0785938
952	0.334550	0.2574	0.7426	0.255875	0.078675
953	0.334719	0.257225	0.742775	0.255975	0.0787438
954	0.334775	0.257425	0.742575	0.256175	0.0786
955	0.334675	0.25735	0.74265	0.256025	0.07865
956	0.334763	0.257325	0.742675	0.256125	0.0786375
957	0.334656	0.257075	0.742925	0.25595	0.0787063
958	0.334587	0.257025	0.742975	0.2559	0.0786875
959	0.334600	0.2568	0.7432	0.255875	0.078725
960	0.334619	0.2569	0.7431	0.25595	0.0786687
961	0.334756	0.25715	0.74285	0.25615	0.0786063
962	0.334750	0.257	0.743	0.25605	0.0787
963	0.334850	0.257075	0.742925	0.256125	0.078725
964	0.334819	0.257175	0.742825	0.256125	0.0786938
965	0.334719	0.2571	0.7429	0.25595	0.0787687
966	0.334850	0.256875	0.743125	0.2559	0.07895
967	0.334838	0.257	0.743	0.256025	0.0788125
968	0.334931	0.257075	0.742925	0.2562	0.0787313
969	0.334981	0.25715	0.74285	0.2563	0.0786812
970	0.335006	0.2572	0.7428	0.256375	0.0786313
971	0.334913	0.25695	0.74305	0.256075	0.0788375
972	0.335006	0.25705	0.74295	0.256125	0.0788813
973	0.335062	0.2569	0.7431	0.2561	0.0789625
974	0.335125	0.257	0.743	0.256275	0.07885
975	0.335250	0.2571	0.7429	0.256375	0.078875
976	0.335294	0.257275	0.742725	0.2565	0.0787937
977	0.335169	0.257225	0.742775	0.256325	0.0788438
978	0.335325	0.25725	0.74275	0.256475	0.07885
979	0.335338	0.257425	0.742575	0.2566	0.0787375
980	0.335500	0.257575	0.742425	0.256775	0.078725
981	0.335469	0.257625	0.742375	0.25665	0.0788188
982	0.335469	0.257575	0.742425	0.256625	0.0788438
983	0.335625	0.257575	0.742425	0.2568	0.078825
984	0.335769	0.25785	0.74215	0.257075	0.0786938
985	0.335825	0.258025	0.741975	0.25715	0.078675
986	0.335875	0.25815	0.74185	0.257325	0.07855
987	0.335788	0.258075	0.741925	0.257075	0.0787125
988	0.335788	0.258075	0.741925	0.2571	0.0786875
989	0.335875	0.2583	0.7417	0.25725	0.078625
990	0.336062	0.25845	0.74155	0.257475	0.0785875
991	0.335987	0.258325	0.741675	0.257225	0.0787625
992	0.336075	0.25835	0.74165	0.257325	0.07875
993	0.336119	0.258275	0.741725	0.2573	0.0788188
994	0.336150	0.258225	0.741775	0.257325	0.078825
995	0.336306	0.2584	0.7416	0.257475	0.0788313
996	0.336219	0.258425	0.741575	0.2574	0.0788188
997	0.335981	0.25805	0.74195	0.257125	0.0788563
998	0.335906	0.25785	0.74215	0.25695	0.0789563
999	0.335931	0.257775	0.742225	0.257025	0.0789062
1000	0.335950	0.257725	0.742275	0.257125	0.078825
1001	0.336012	0.25775	0.74225	0.25725	0.0787625
1002	0.336081	0.257775	0.742225	0.2573	0.0787812
1003	0.336000	0.2578	0.7422	0.2572	0.0788
1004	0.336019	0.257775	0.742225	0.2572	0.0788188
1005	0.336037	0.257725	0.742275	0.2572	0.0788375
1006	0.336056	0.257725	0.742275	0.25725	0.0788062
1007	0.336006	0.25755	0.74245	0.2571	0.0789062
1008	0.335931	0.257525	0.742475	0.257	0.0789312
1009	0.336025	0.257525	0.742475	0.257075	0.07895
1010	0.335981	0.2574	0.7426	0.257025	0.0789563
1011	0.336031	0.2574	0.7426	0.25705	0.0789813
1012	0.336069	0.2575	0.7425	0.257075	0.0789938
1013	0.336075	0.257475	0.742525	0.25705	0.079025
1014	0.336094	0.257375	0.742625	0.257075	0.0790187
1015	0.336106	0.2575	0.7425	0.257175	0.0789312
1016	0.336106	0.257525	0.742475	0.257225	0.0788813
1017	0.336131	0.2575	0.7425	0.2572	0.0789312
1018	0.336119	0.257525	0.742475	0.257175	0.0789437
1019	0.336144	0.2575	0.7425	0.2572	0.0789437
1020	0.336062	0.25755	0.74245	0.25715	0.0789125
1021	0.336062	0.25735	0.74265	0.257075	0.0789875
1022	0.336075	0.257325	0.742675	0.257075	0.079
1023	0.336044	0.257275	0.742725	0.25705	0.0789938
1024	0.336050	0.257325	0.742675	0.257125	0.078925
1025	0.336106	0.257375	0.742625	0.257175	0.0789312
1026	0.336137	0.2574	0.7426	0.2572	0.0789375
1027	0.336213	0.257575	0.742425	0.25725	0.0789625
1028	0.336144	0.257675	0.742325	0.25725	0.0788937
1029	0.336081	0.2575	0.7425	0.257075	0.0790063
1030	0.336087	0.257475	0.742525	0.25715	0.0789375
1031	0.336044	0.2573	0.7427	0.257025	0.0790187
1032	0.336144	0.25745	0.74255	0.2572	0.0789437
1033	0.336187	0.257575	0.742425	0.257275	0.0789125
1034	0.336213	0.2576	0.7424	0.257275	0.0789375
1035	0.336187	0.257525	0.742475	0.2572	0.0789875
1036	0.336169	0.257525	0.742475	0.25725	0.0789187
1037	0.336206	0.2575	0.7425	0.257275	0.0789312
1038	0.336294	0.25765	0.74235	0.25735	0.0789437
1039	0.336213	0.257675	0.742325	0.2573	0.0789125
1040	0.336275	0.257675	0.742325	0.2573	0.078975
1041	0.336244	0.2577	0.7423	0.257275	0.0789688
1042	0.336231	0.25765	0.74235	0.257275	0.0789563
1043	0.336206	0.257675	0.742325	0.257325	0.0788813
1044	0.336131	0.257525	0.742475	0.2572	0.0789312
1045	0.336169	0.257475	0.742525	0.257225	0.0789437
1046	0.336156	0.257525	0.742475	0.2572	0.0789563
1047	0.336256	0.257575	0.742425	0.2573	0.0789563
1048	0.336338	0.257675	0.742325	0.257425	0.0789125
1049	0.336463	0.2578	0.7422	0.257525	0.0789375
1050	0.336394	0.257825	0.742175	0.257475	0.0789187
1051	0.336375	0.257825	0.742175	0.25745	0.078925
1052	0.336350	0.2579	0.7421	0.25745	0.0789
1053	0.336363	0.25785	0.74215	0.25745	0.0789125
1054	0.336406	0.2578	0.7422	0.257475	0.0789312
1055	0.336363	0.257825	0.742175	0.25745	0.0789125
1056	0.336400	0.25785	0.74215	0.2575	0.0789
1057	0.336425	0.257825	0.742175	0.257525	0.0789
1058	0.336531	0.258	0.742	0.257675	0.0788563
1059	0.336550	0.258175	0.741825	0.2577	0.07885
1060	0.336463	0.258175	0.741825	0.257575	0.0788875
1061	0.336425	0.257975	0.742025	0.257525	0.0789
1062	0.336356	0.257825	0.742175	0.257475	0.0788813
1063	0.336325	0.2576	0.7424	0.257375	0.07895
1064	0.336406	0.25765	0.74235	0.25745	0.0789563
1065	0.336425	0.2576	0.7424	0.25745	0.078975
1066	0.336475	0.2577	0.7423	0.257525	0.07895
1067	0.336519	0.257725	0.742275	0.2575	0.0790187
1068	0.336506	0.2578	0.7422	0.257525	0.0789813
1069	0.336562	0.257875	0.742125	0.25765	0.0789125
1070	0.336562	0.257925	0.742075	0.257625	0.0789375
1071	0.336544	0.257925	0.742075	0.257575	0.0789688
1072	0.336587	0.257925	0.742075	0.257575	0.0790125
1073	0.336450	0.257925	0.742075	0.2574	0.07905
1074	0.336363	0.257775	0.742225	0.2573	0.0790625
1075	0.336388	0.257675	0.742325	0.257225	0.0791625
1076	0.336469	0.2577	0.7423	0.25735	0.0791188
1077	0.336463	0.2578	0.7422	0.2574	0.0790625
1078	0.336463	0.257775	0.742225	0.2574	0.0790625
1079	0.336450	0.257775	0.742225	0.257375	0.079075
1080	0.336388	0.2577	0.7423	0.257325	0.0790625
1081	0.336381	0.257625	0.742375	0.2573	0.0790813
1082	0.336406	0.257625	0.742375	0.25735	0.0790562
1083	0.336413	0.257575	0.742425	0.257325	0.0790875
1084	0.336394	0.257625	0.742375	0.2573	0.0790938
1085	0.336350	0.257525	0.742475	0.25725	0.0791
1086	0.336350	0.2575	0.7425	0.25725	0.0791
1087	0.336375	0.257475	0.742525	0.2573	0.079075
1088	0.336419	0.2575	0.7425	0.2573	0.0791188
1089	0.336438	0.25775	0.74225	0.25745	0.0789875
1090	0.336431	0.25775	0.74225	0.25745	0.0789813
1091	0.336456	0.25775	0.74225	0.25745	0.0790063
1092	0.336525	0.25785	0.74215	0.25755	0.078975
1093	0.336463	0.25775	0.74225	0.257425	0.0790375
1094	0.336525	0.257775	0.742225	0.2574	0.079125
1095	0.336581	0.2578	0.7422	0.257475	0.0791063
1096	0.336619	0.2579	0.7421	0.257575	0.0790437
1097	0.336650	0.258075	0.741925	0.25765	0.079
1098	0.336637	0.258025	0.741975	0.25765	0.0789875
1099	0.336625	0.258075	0.741925	0.25765	0.078975
1100	0.336656	0.25805	0.74195	0.25765	0.0790063
1101	0.336700	0.25805	0.74195	0.2577	0.079
1102	0.336750	0.258225	0.741775	0.25775	0.079
1103	0.336756	0.25825	0.74175	0.25775	0.0790063
1104	0.336719	0.25835	0.74165	0.257675	0.0790437
1105	0.336700	0.2582	0.7418	0.2576	0.0791
1106	0.336706	0.25815	0.74185	0.2576	0.0791063
1107	0.336738	0.258075	0.741925	0.2576	0.0791375
1108	0.336744	0.258125	0.741875	0.257675	0.0790687
1109	0.336806	0.2581	0.7419	0.257675	0.0791313
1110	0.336825	0.2582	0.7418	0.25775	0.079075
1111	0.336938	0.258125	0.741875	0.2578	0.0791375
1112	0.336950	0.258375	0.741625	0.257875	0.079075
1113	0.336994	0.258525	0.741475	0.25795	0.0790437
1114	0.337037	0.25865	0.74135	0.257975	0.0790625
1115	0.336963	0.25855	0.74145	0.257875	0.0790875
1116	0.336919	0.258475	0.741525	0.257825	0.0790938
1117	0.336931	0.258425	0.741575	0.257775	0.0791562
1118	0.336863	0.25845	0.74155	0.2578	0.0790625
1119	0.336881	0.258225	0.741775	0.257725	0.0791562
1120	0.336850	0.2581	0.7419	0.25765	0.0792
1121	0.336806	0.25795	0.74205	0.2576	0.0792063
1122	0.336819	0.258025	0.741975	0.257675	0.0791437
1123	0.336819	0.258	0.742	0.257675	0.0791437
1124	0.336863	0.257975	0.742025	0.2577	0.0791625
1125	0.336931	0.258125	0.741875	0.2578	0.0791313
1126	0.336894	0.258025	0.741975	0.257675	0.0792188
1127	0.336988	0.25815	0.74185	0.2578	0.0791875
1128	0.336994	0.258225	0.741775	0.257775	0.0792188
1129	0.336931	0.258175	0.741825	0.25775	0.0791812
1130	0.336906	0.258025	0.741975	0.257625	0.0792812
1131	0.336900	0.258025	0.741975	0.257575	0.079325
1132	0.336988	0.257875	0.742125	0.257625	0.0793625
1133	0.336981	0.258	0.742	0.257675	0.0793062
1134	0.336950	0.2579	0.7421	0.2577	0.07925
1135	0.336975	0.258075	0.741925	0.257775	0.0792
1136	0.337044	0.258175	0.741825	0.257825	0.0792188
1137	0.337100	0.258225	0.741775	0.2579	0.0792
1138	0.336994	0.2582	0.7418	0.25785	0.0791437
1139	0.336969	0.2581	0.7419	0.2578	0.0791687
1140	0.336956	0.258125	0.741875	0.25775	0.0792063
1141	0.336894	0.258125	0.741875	0.257725	0.0791687
1142	0.336838	0.25795	0.74205	0.257625	0.0792125
1143	0.336800	0.257725	0.742275	0.25755	0.07925
1144	0.336819	0.257675	0.742325	0.257575	0.0792438
1145	0.336838	0.2577	0.7423	0.257625	0.0792125
1146	0.336838	0.2577	0.7423	0.25765	0.0791875
1147	0.336850	0.257725	0.742275	0.257675	0.079175
1148	0.336850	0.257725	0.742275	0.257675	0.079175
1149	0.336844	0.257725	0.742275	0.257675	0.0791687
1150	0.336844	0.2577	0.7423	0.257675	0.0791687
1151	0.336844	0.2577	0.7423	0.257675	0.0791687
1152	0.336844	0.2577	0.7423	0.257675	0.0791687
1153	0.336913	0.257775	0.742225	0.257725	0.0791875
1154	0.336863	0.25785	0.74215	0.257675	0.0791875
1155	0.336863	0.2577	0.7423	0.25765	0.0792125
1156	0.336888	0.257725	0.742275	0.257675	0.0792125
1157	0.336863	0.25775	0.74225	0.257675	0.0791875
1158	0.336838	0.257675	0.742325	0.25765	0.0791875
1159	0.336869	0.25765	0.74235	0.25765	0.0792188
1160	0.336844	0.2577	0.7423	0.257675	0.0791687
1161	0.336850	0.257675	0.742325	0.257675	0.079175
1162	0.336850	0.257675	0.742325	0.257675	0.079175
1163	0.336850	0.257675	0.742325	0.257675	0.079175
1164	0.336850	0.257675	0.742325	0.257675	0.079175
1165	0.336850	0.257675	0.742325	0.257675	0.079175
1166	0.336850	0.257675	0.742325	0.257675	0.079175
1167	0.336850	0.257675	0.742325	0.257675	0.079175
1168	0.336850	0.257675	0.742325	0.257675	0.079175
1169	0.336850	0.257675	0.742325	0.257675	0.079175
1170	0.336850	0.257675	0.742325	0.257675	0.079175
1171	0.336850	0.257675	0.742325	0.257675	0.079175
1172	0.336850	0.257675	0.742325	0.257675	0.079175
1173	0.336850	0.257675	0.742325	0.257675	0.079175
1174	0.336850	0.257675	0.742325	0.257675	0.079175
1175	0.336850	0.257675	0.742325	0.257675	0.079175
1176	0.336850	0.257675	0.742325	0.257675	0.079175
1177	0.336850	0.257675	0.742325	0.257675	0.079175
1178	0.336850	0.257675	0.742325	0.257675	0.079175
1179	0.336850	0.257675	0.742325	0.257675	0.079175
1180	0.336850	0.257675	0.742325	0.257675	0.079175
1181	0.336850	0.257675	0.742325	0.257675	0.079175
1182	0.336850	0.257675	0.742325	0.257675	0.079175
1183	0.336850	0.257675	0.742325	0.257675	0.079175
1184	0.336850	0.257675	0.742325	0.257675	0.079175
1185	0.336850	0.257675	0.742325	0.257675	0.079175
1186	0.336850	0.257675	0.742325	0.257675	0.079175
1187	0.336850	0.257675	0.742325	0.257675	0.079175
1188	0.336850	0.257675	0.742325	0.257675	0.079175
1189	0.336850	0.257675	0.742325	0.257675	0.079175
1190	0.336850	0.257675	0.742325	0.257675	0.079175
1191	0.336850	0.257675	0.742325	0.257675	0.079175
1192	0.336850	0.257675	0.742325	0.257675	0.079175
1193	0.336850	0.257675	0.742325	0.257675	0.079175
1194	0.336850	0.257675	0.742325	0.257675	0.079175
1195	0.336850	0.257675	0.742325	0.257675	0.079175
1196	0.336850	0.257675	0.742325	0.257675	0.079175
1197	0.336850	0.257675	0.742325	0.257675	0.079175
1198	0.336850	0.257675	0.742325	0.257675	0.079175
1199	0.336850	0.257675	0.742325	0.257675	0.079175
1200	0.336850	0.257675	0.742325	0.257675	0.079175
1201	0.336850	0.257675	0.742325	0.257675	0.079175
1202	0.336850	0.257675	0.742325	0.257675	0.079175
1203	0.336850	0.257675	0.742325	0.257675	0.079175
1204	0.336850	0.257675	0.742325	0.257675	0.079175
1205	0.336850	0.257675	0.742325	0.257675	0.079175
1206	0.336850	0.257675	0.742325	0.257675	0.079175
1207	0.336850	0.257675	0.742325	0.257675	0.079175
1208	0.336850	0.257675	0.742325	0.257675	0.079175
1209	0.336850	0.257675	0.742325	0.257675	0.079175
1210	0.336850	0.257675	0.742325	0.257675	0.079175
1211	0.336850	0.257675	0.742325	0.257675	0.079175
1212	0.336850	0.257675	0.742325	0.257675	0.079175
1213	0.336850	0.257675	0.742325	0.257675	0.079175
1214	0.336850	0.257675	0.742325	0.257675	0.079175
1215	0.336850	0.257675	0.742325	0.257675	0.079175
1216	0.336850	0.257675	0.742325	0.257675	0.079175
1217	0.336850	0.257675	0.742325	0.257675	0.079175
1218	0.336850	0.257675	0.742325	0.257675	0.079175
1219	0.336850	0.257675	0.742325	0.257675	0.079175
1220	0.336850	0.257675	0.742325	0.257675	0.079175
1221	0.336850	0.257675	0.742325	0.257675	0.079175
1222	0.336850	0.257675	0.742325	0.257675	0.079175
1223	0.336850	0.257675	0.742325	0.257675	0.079175
1224	0.336850	0.257675	0.742325	0.257675	0.079175
1225	0.336850	0.257675	0.742325	0.257675	0.079175
1226	0.336850	0.257675	0.742325	0.257675	0.079175
1227	0.336850	0.257675	0.742325	0.257675	0.079175
1228	0.336850	0.257675	0.742325	0.257675	0.079175
1229	0.336850	0.257675	0.742325	0.257675	0.079175
1230	0.336850	0.257675	0.742325	0.257675	0.079175
1231	0.336850	0.257675	0.742325	0.257675	0.079175
1232	0.336850	0.257675	0.742325	0.257675	0.079175
1233	0.336850	0.257675	0.742325	0.257675	0.079175
1234	0.336850	0.257675	0.742325	0.257675	0.079175
1235	0.336850	0.257675	0.742325	0.257675	0.079175
1236	0.336850	0.257675	0.742325	0.257675	0.079175
1237	0.336850	0.257675	0.742325	0.257675	0.079175
1238	0.336850	0.257675	0.742325	0.257675	0.079175
1239	0.336850	0.257675	0.742325	0.257675	0.079175
1240	0.336850	0.257675	0.742325	0.257675	0.079175
1241	0.336850	0.257675	0.742325	0.257675	0.079175
1242	0.336850	0.257675	0.742325	0.257675	0.079175
1243	0.336850	0.257675	0.742325	0.257675	0.079175
1244	0.336850	0.257675	0.742325	0.257675	0.079175
1245	0.336850	0.257675	0.742325	0.257675	0.079175
1246	0.336850	0.257675	0.742325	0.257675	0.079175
1247	0.336850	0.257675	0.742325	0.257675	0.079175
1248	0.336850	0.257675	0.742325	0.257675	0.079175
1249	0.336850	0.257675	0.742325	0.257675	0.079175
1250	0.336850	0.257675	0.742325	0.257675	0.079175
1251	0.336850	0.257675	0.742325	0.257675	0.079175
1252	0.336850	0.257675	0.742325	0.257675	0.079175
1253	0.336850	0.257675	0.742325	0.257675	0.079175
1254	0.336850	0.257675	0.742325	0.257675	0.079175
1255	0.336850	0.257675	0.742325	0.257675	0.079175
1256	0.336850	0.257675	0.742325	0.257675	0.079175
1257	0.336850	0.257675	0.742325	0.257675	0.079175
1258	0.336850	0.257675	0.742325	0.257675	0.079175
1259	0.336850	0.257675	0.742325	0.257675	0.079175
1260	0.336850	0.257675	0.742325	0.257675	0.079175
1261	0.336850	0.257675	0.742325	0.257675	0.079175
1262	0.336850	0.257675	0.742325	0.257675	0.079175
1263	0.336850	0.257675	0.742325	0.257675	0.079175
1264	0.336850	0.257675	0.742325	0.257675	0.079175
1265	0.336850	0.257675	0.742325	0.257675	0.079175
1266	0.336850	0.257675	0.742325	0.257675	0.079175
1267	0.336850	0.257675	0.742325	0.257675	0.079175
1268	0.336850	0.257675	0.742325	0.257675	0.079175
1269	0.336850	0.257675	0.742325	0.257675	0.079175
1270	0.336850	0.257675	0.742325	0.257675	0.079175
1271	0.336850	0.257675	0.742325	0.257675	0.079175
1272	0.336850	0.257675	0.742325	0.257675	0.079175
1273	0.336850	0.257675	0.742325	0.257675	0.079175
1274	0.336850	0.257675	0.742325	0.257675	0.079175
1275	0.336850	0.257675	0.742325	0.257675	0.079175
1276	0.336850	0.257675	0.742325	0.257675	0.079175
1277	0.336850	0.257675	0.742325	0.257675	0.079175
1278	0.336850	0.257675	0.742325	0.257675	0.079175
1279	0.336850	0.257675	0.742325	0.257675	0.079175
1280	0.336850	0.257675	0.742325	0.257675	0.079175
1281	0.336850	0.257675	0.742325	0.257675	0.079175
1282	0.336850	0.257675	0.742325	0.257675	0.079175
1283	0.336850	0.257675	0.742325	0.257675	0.079175
1284	0.336850	0.257675	0.742325	0.257675	0.079175
1285	0.336850	0.257675	0.742325	0.257675	0.079175
1286	0.336850	0.257675	0.742325	0.257675	0.079175
1287	0.336850	0.257675	0.742325	0.257675	0.079175
1288	0.336850	0.257675	0.742325	0.257675	0.079175
1289	0.336850	0.257675	0.742325	0.257675	0.079175
1290	0.336850	0.257675	0.742325	0.257675	0.079175
1291	0.336850	0.257675	0.742325	0.257675	0.079175
1292	0.336850	0.257675	0.742325	0.257675	0.079175
1293	0.336850	0.257675	0.742325	0.257675	0.079175
1294	0.336850	0.257675	0.742325	0.257675	0.079175
1295	0.336850	0.257675	0.742325	0.257675	0.079175
1296	0.336850	0.257675	0.742325	0.257675	0.079175
1297	0.336850	0.257675	0.742325	0.257675	0.079175
1298	0.336850	0.257675	0.742325	0.257675	0.079175
1299	0.336850	0.257675	0.742325	0.257675	0.079175
1300	0.336850	0.257675	0.742325	0.257675	0.079175
1301	0.336850	0.257675	0.742325	0.257675	0.079175
1302	0.336850	0.257675	0.742325	0.257675	0.079175
1303	0.336850	0.257675	0.742325	0.257675	0.079175
1304	0.336850	0.257675	0.742325	0.257675	0.079175
1305	0.336850	0.257675	0.742325	0.257675	0.079175
1306	0.336850	0.257675	0.742325	0.257675	0.079175
1307	0.336850	0.257675	0.742325	0.257675	0.079175
1308	0.336850	0.257675	0.742325	0.257675	0.079175
1309	0.336850	0.257675	0.742325	0.257675	0.079175
1310	0.336850	0.257675	0.742325	0.257675	0.079175
1311	0.336850	0.257675	0.742325	0.257675	0.079175
1312	0.336850	0.257675	0.742325	0.257675	0.079175
1313	0.336850	0.257675	0.742325	0.257675	0.079175
1314	0.336850	0.257675	0.742325	0.257675	0.079175
1315	0.336850	0.257675	0.742325	0.257675	0.079175
1316	0.336850	0.257675	0.742325	0.257675	0.079175
1317	0.336850	0.257675	0.742325	0.257675	0.079175
1318	0.336850	0.257675	0.742325	0.257675	0.079175
1319	0.336850	0.257675	0.742325	0.257675	0.079175
1320	0.336850	0.257675	0.742325	0.257675	0.079175
1321	0.336850	0.257675	0.742325	0.257675	0.079175
1322	0.336850	0.257675	0.742325	0.257675	0.079175
1323	0.336850	0.257675	0.742325	0.257675	0.079175
1324	0.336850	0.257675	0.742325	0.257675	0.079175
1325	0.336850	0.257675	0.742325	0.257675	0.079175
1326	0.336850	0.257675	0.742325	0.257675	0.079175
1327	0.336850	0.257675	0.742325	0.257675	0.079175
1328	0.336850	0.257675	0.742325	0.257675	0.079175
1329	0.336850	0.257675	0.742325	0.257675	0.079175
1330	0.336850	0.257675	0.742325	0.257675	0.079175
1331	0.336850	0.257675	0.742325	0.257675	0.079175
1332	0.336850	0.257675	0.742325	0.257675	0.079175
1333	0.336850	0.257675	0.742325	0.257675	0.079175
1334	0.336850	0.257675	0.742325	0.257675	0.079175
1335	0.336850	0.257675	0.742325	0.257675	0.079175
1336	0.336850	0.257675	0.742325	0.257675	0.079175
1337	0.336850	0.257675	0.742325	0.257675	0.079175
1338	0.336850	0.257675	0.742325	0.257675	0.079175
1339	0.336850	0.257675	0.742325	0.257675	0.079175
1340	0.336850	0.257675	0.742325	0.257675	0.079175
1341	0.336850	0.257675	0.742325	0.257675	0.079175
1342	0.336850	0.257675	0.742325	0.257675	0.079175
1343	0.336850	0.257675	0.742325	0.257675	0.079175
1344	0.336850	0.257675	0.742325	0.257675	0.079175
1345	0.336850	0.257675	0.742325	0.257675	0.079175
1346	0.336850	0.257675	0.742325	0.257675	0.079175
1347	0.336850	0.257675	0.742325	0.257675	0.079175
1348	0.336850	0.257675	0.742325	0.257675	0.079175
1349	0.336850	0.257675	0.742325	0.257675	0.079175
1350	0.336850	0.257675	0.742325	0.257675	0.079175
1351	0.336850	0.257675	0.742325	0.257675	0.079175
1352	0.336850	0.257675	0.742325	0.257675	0.079175
1353	0.336850	0.257675	0.742325	0.257675	0.079175
1354	0.336850	0.257675	0.742325	0.257675	0.079175
1355	0.336850	0.257675	0.742325	0.257675	0.079175
1356	0.336850	0.257675	0.742325	0.257675	0.079175
1357	0.336850	0.257675	0.742325	0.257675	0.079175
1358	0.336850	0.257675	0.742325	0.257675	0.079175
1359	0.336850	0.257675	0.742325	0.257675	0.079175
1360	0.336850	0.257675	0.742325	0.257675	0.079175
1361	0.336850	0.257675	0.742325	0.257675	0.079175
1362	0.336850	0.257675	0.742325	0.257675	0.079175
1363	0.336850	0.257675	0.742325	0.257675	0.079175
1364	0.336850	0.257675	0.742325	0.257675	0.079175
1365	0.336850	0.257675	0.742325	0.257675	0.079175
1366	0.336850	0.257675	0.742325	0.257675	0.079175
1367	0.336850	0.257675	0.742325	0.257675	0.079175
1368	0.336850	0.257675	0.742325	0.257675	0.079175
1369	0.336850	0.257675	0.742325	0.257675	0.079175
1370	0.336850	0.257675	0.742325	0.257675	0.079175
1371	0.336850	0.257675	0.742325	0.257675	0.079175
1372	0.336850	0.257675	0.742325	0.257675	0.079175
1373	0.336850	0.257675	0.742325	0.257675	0.079175
1374	0.336850	0.257675	0.742325	0.257675	0.079175
1375	0.336850	0.257675	0.742325	0.257675	0.079175
1376	0.336850	0.257675	0.742325	0.257675	0.079175
1377	0.336850	0.257675	0.742325	0.257675	0.079175
1378	0.336850	0.257675	0.742325	0.257675	0.079175
1379	0.336850	0.257675	0.742325	0.257675	0.079175
1380	0.336850	0.257675	0.742325	0.257675	0.079175
1381	0.336850	0.257675	0.742325	0.257675	0.079175
1382	0.336850	0.257675	0.742325	0.257675	0.079175
1383	0.336850	0.257675	0.742325	0.257675	0.079175
1384	0.336850	0.257675	0.742325	0.257675	0.079175
1385	0.336850	0.257675	0.742325	0.257675	0.079175
1386	0.336850	0.257675	0.742325	0.257675	0.079175
1387	0.336850	0.257675	0.742325	0.257675	0.079175
1388	0.336850	0.257675	0.742325	0.257675	0.079175
1389	0.336850	0.257675	0.742325	0.257675	0.079175
1390	0.336850	0.257675	0.742325	0.257675	0.079175
1391	0.336850	0.257675	0.742325	0.257675	0.079175
1392	0.336850	0.257675	0.742325	0.257675	0.079175
1393	0.336850	0.257675	0.742325	0.257675	0.079175
1394	0.336850	0.257675	0.742325	0.257675	0.079175
1395	0.336850	0.257675	0.742325	0.257675	0.079175
1396	0.336850	0.257675	0.742325	0.257675	0.079175
1397	0.336850	0.257675	0.742325	0.257675	0.079175
1398	0.336850	0.257675	0.742325	0.257675	0.079175
1399	0.336850	0.257675	0.742325	0.257675	0.079175
1400	0.336850	0.257675	0.742325	0.257675	0.079175
1401	0.336850	0.257675	0.742325	0.257675	0.079175
1402	0.336850	0.257675	0.742325	0.257675	0.079175
1403	0.336850	0.257675	0.742325	0.257675	0.079175
1404	0.336850	0.257675	0.742325	0.257675	0.079175
1405	0.336850	0.257675	0.742325	0.257675	0.079175
1406	0.336850	0.257675	0.742325	0.257675	0.079175
1407	0.336850	0.257675	0.742325	0.257675	0.079175
1408	0.336850	0.257675	0.742325	0.257675	0.079175
1409	0.336850	0.257675	0.742325	0.257675	0.079175
1410	0.336850	0.257675	0.742325	0.257675	0.079175
1411	0.336850	0.257675	0.742325	0.257675	0.079175
1412	0.336850	0.257675	0.742325	0.257675	0.079175
1413	0.336850	0.257675	0.742325	0.257675	0.079175
1414	0.336850	0.257675	0.742325	0.257675	0.079175
1415	0.336850	0.257675	0.742325	0.257675	0.079175
1416	0.336850	0.257675	0.742325	0.257675	0.079175
1417	0.336850	0.257675	0.742325	0.257675	0.079175
1418	0.336850	0.257675	0.742325	0.257675	0.079175
1419	0.336850	0.257675	0.742325	0.257675	0.079175
1420	0.336850	0.257675	0.742325	0.257675	0.079175
1421	0.336850	0.257675	0.742325	0.257675	0.079175
1422	0.336850	0.257675	0.742325	0.257675	0.079175
1423	0.336850	0.257675	0.742325	0.257675	0.079175
1424	0.336850	0.257675	0.742325	0.257675	0.079175
1425	0.336850	0.257675	0.742325	0.257675	0.079175
1426	0.336850	0.257675	0.742325	0.257675	0.079175
1427	0.336850	0.257675	0.742325	0.257675	0.079175
1428	0.336850	0.257675	0.742325	0.257675	0.079175
1429	0.336850	0.257675	0.742325	0.257675	0.079175
1430	0.336850	0.257675	0.742325	0.257675	0.079175
1431	0.336850	0.257675	0.742325	0.257675	0.079175
1432	0.336850	0.257675	0.742325	0.257675	0.079175
1433	0.336850	0.257675	0.742325	0.257675	0.079175
1434	0.336850	0.257675	0.742325	0.257675	0.079175
1435	0.336850	0.257675	0.742325	0.257675	0.079175
1436	0.336850	0.257675	0.742325	0.257675	0.079175
1437	0.336850	0.257675	0.742325	0.257675	0.079175
1438	0.336850	0.257675	0.742325	0.257675	0.079175
1439	0.336850	0.257675	0.742325	0.257675	0.079175
1440	0.336850	0.257675	0.742325	0.257675	0.079175
1441	0.336850	0.257675	0.742325	0.257675	0.079175
1442	0.336850	0.257675	0.742325	0.257675	0.079175
1443	0.336850	0.257675	0.742325	0.257675	0.079175
1444	0.336850	0.257675	0.742325	0.257675	0.079175
1445	0.336850	0.257675	0.742325	0.257675	0.079175
1446	0.336850	0.257675	0.742325	0.257675	0.079175
1447	0.336850	0.257675	0.742325	0.257675	0.079175
1448	0.336850	0.257675	0.742325	0.257675	0.079175
1449	0.336850	0.257675	0.742325	0.257675	0.079175
1450	0.336850	0.257675	0.742325	0.257675	0.079175
1451	0.336850	0.257675	0.742325	0.257675	0.079175
1452	0.336850	0.257675	0.742325	0.257675	0.079175
1453	0.336850	0.257675	0.742325	0.257675	0.079175
1454	0.336850	0.257675	0.742325	0.257675	0.079175
1455	0.336850	0.257675	0.742325	0.257675	0.079175
1456	0.336850	0.257675	0.742325	0.257675	0.079175
1457	0.336850	0.257675	0.742325	0.257675	0.079175
1458	0.336850	0.257675	0.742325	0.257675	0.079175
1459	0.336850	0.257675	0.742325	0.257675	0.079175
1460	0.336850	0.257675	0.742325	0.257675	0.079175
1461	0.336850	0.257675	0.742325	0.257675	0.079175
1462	0.336850	0.257675	0.742325	0.257675	0.079175
1463	0.336850	0.257675	0.742325	0.257675	0.079175
1464	0.336850	0.257675	0.742325	0.257675	0.079175
1465	0.336850	0.257675	0.742325	0.257675	0.079175
1466	0.336850	0.257675	0.742325	0.257675	0.079175
1467	0.336850	0.257675	0.742325	0.257675	0.079175
1468	0.336850	0.257675	0.742325	0.257675	0.079175
1469	0.336850	0.257675	0.742325	0.257675	0.079175
1470	0.336850	0.257675	0.742325	0.257675	0.079175
1471	0.336850	0.257675	0.742325	0.257675	0.079175
1472	0.336850	0.257675	0.742325	0.257675	0.079175
1473	0.336850	0.257675	0.742325	0.257675	0.079175
1474	0.336850	0.257675	0.742325	0.257675	0.079175
1475	0.336850	0.257675	0.742325	0.257675	0.079175
1476	0.336850	0.257675	0.742325	0.257675	0.079175
1477	0.336850	0.257675	0.742325	0.257675	0.079175
1478	0.336850	0.257675	0.742325	0.257675	0.079175
1479	0.336850	0.257675	0.742325	0.257675	0.079175
1480	0.336850	0.257675	0.742325	0.257675	0.079175
1481	0.336850	0.257675	0.742325	0.257675	0.079175
1482	0.336850	0.257675	0.742325	0.257675	0.079175
1483	0.336850	0.257675	0.742325	0.257675	0.079175
1484	0.336850	0.257675	0.742325	0.257675	0.079175
1485	0.336850	0.257675	0.742325	0.257675	0.079175
1486	0.336850	0.257675	0.742325	0.257675	0.079175
1487	0.336850	0.257675	0.742325	0.257675	0.079175
1488	0.336850	0.257675	0.742325	0.257675	0.079175
1489	0.336850	0.257675	0.742325	0.257675	0.079175
1490	0.336850	0.257675	0.742325	0.257675	0.079175
1491	0.336850	0.257675	0.742325	0.257675	0.079175
1492	0.336850	0.257675	0.742325	0.257675	0.079175
1493	0.336850	0.257675	0.742325	0.257675	0.079175
1494	0.336850	0.257675	0.742325	0.257675	0.079175
1495	0.336850	0.257675	0.742325	0.257675	0.079175
1496	0.336850	0.257675	0.742325	0.257675	0.079175
1497	0.336850	0.257675	0.742325	0.257675	0.079175
1498	0.336850	0.257675	0.742325	0.257675	0.079175
1499	0.336850	0.257675	0.742325	0.257675	0.079175
1500	0.336850	0.257675	0.742325	0.257675	0.079175
1501	0.336850	0.257675	0.742325	0.257675	0.079175
1502	0.336850	0.257675	0.742325	0.257675	0.079175
1503	0.336850	0.257675	0.742325	0.257675	0.079175
1504	0.336850	0.257675	0.742325	0.257675	0.079175
1505	0.336850	0.257675	0.742325	0.257675	0.079175
1506	0.336850	0.257675	0.742325	0.257675	0.079175
1507	0.336850	0.257675	0.742325	0.257675	0.079175
1508	0.336850	0.257675	0.742325	0.257675	0.079175
1509	0.336850	0.257675	0.742325	0.257675	0.079175
1510	0.336850	0.257675	0.742325	0.257675	0.079175
1511	0.336850	0.257675	0.742325	0.257675	0.079175
1512	0.336850	0.257675	0.742325	0.257675	0.079175
1513	0.336850	0.257675	0.742325	0.257675	0.079175
1514	0.336850	0.257675	0.742325	0.257675	0.079175
1515	0.336850	0.257675	0.742325	0.257675	0.079175
1516	0.336850	0.257675	0.742325	0.257675	0.079175
1517	0.336850	0.257675	0.742325	0.257675	0.079175
1518	0.336850	0.257675	0.742325	0.257675	0.079175
1519	0.336850	0.257675	0.742325	0.257675	0.079175
1520	0.336850	0.257675	0.742325	0.257675	0.079175
1521	0.336850	0.257675	0.742325	0.257675	0.079175
1522	0.336850	0.257675	0.742325	0.257675	0.079175
1523	0.336850	0.257675	0.742325	0.257675	0.079175
1524	0.336850	0.257675	0.742325	0.257675	0.079175
1525	0.336850	0.257675	0.742325	0.257675	0.079175
1526	0.336850	0.257675	0.742325	0.257675	0.079175
1527	0.336850	0.257675	0.742325	0.257675	0.079175
1528	0.336850	0.257675	0.742325	0.257675	0.079175
1529	0.336850	0.257675	0.742325	0.257675	0.079175
1530	0.336850	0.257675	0.742325	0.257675	0.079175
1531	0.336850	0.257675	0.742325	0.257675	0.079175
1532	0.336850	0.257675	0.742325	0.257675	0.079175
1533	0.336850	0.257675	0.742325	0.257675	0.079175
1534	0.336850	0.257675	0.742325	0.257675	0.079175
1535	0.336850	0.257675	0.742325	0.257675	0.079175
1536	0.336850	0.257675	0.742325	0.257675	0.079175
1537	0.336850	0.257675	0.742325	0.257675	0.079175
1538	0.336850	0.257675	0.742325	0.257675	0.079175
1539	0.336850	0.257675	0.742325	0.257675	0.079175
1540	0.336850	0.257675	0.742325	0.257675	0.079175
1541	0.336850	0.257675	0.742325	0.257675	0.079175
1542	0.336850	0.257675	0.742325	0.257675	0.079175
1543	0.336850	0.257675	0.742325	0.257675	0.079175
1544	0.336850	0.257675	0.742325	0.257675	0.079175
1545	0.336850	0.257675	0.742325	0.257675	0.079175
1546	0.336850	0.257675	0.742325	0.257675	0.079175
1547	0.336850	0.257675	0.742325	0.257675	0.079175
1548	0.336850	0.257675	0.742325	0.257675	0.079175
1549	0.336850	0.257675	0.742325	0.257675	0.079175
1550	0.336850	0.257675	0.742325	0.257675	0.079175
1551	0.336850	0.257675	0.742325	0.257675	0.079175
1552	0.336850	0.257675	0.742325	0.257675	0.079175
1553	0.336850	0.257675	0.742325	0.257675	0.079175
1554	0.336850	0.257675	0.742325	0.257675	0.079175
1555	0.336850	0.257675	0.742325	0.257675	0.079175
1556	0.336850	0.257675	0.742325	0.257675	0.079175
1557	0.336850	0.257675	0.742325	0.257675	0.079175
1558	0.336850	0.257675	0.742325	0.257675	0.079175
1559	0.336850	0.257675	0.742325	0.257675	0.079175
1560	0.336850	0.257675	0.742325	0.257675	0.079175
1561	0.336850	0.257675	0.742325	0.257675	0.079175
1562	0.336850	0.257675	0.742325	0.257675	0.079175
1563	0.336850	0.257675	0.742325	0.257675	0.079175
1564	0.336850	0.257675	0.742325	0.257675	0.079175
1565	0.336850	0.257675	0.742325	0.257675	0.079175
1566	0.336850	0.257675	0.742325	0.257675	0.079175
1567	0.336850	0.257675	0.742325	0.257675	0.079175
1568	0.336850	0.257675	0.742325	0.257675	0.079175
1569	0.336850	0.257675	0.742325	0.257675	0.079175
1570	0.336850	0.257675	0.742325	0.257675	0.079175
1571	0.336850	0.257675	0.742325	0.257675	0.079175
1572	0.336850	0.257675	0.742325	0.257675	0.079175
1573	0.336850	0.257675	0.742325	0.257675	0.079175
1574	0.336850	0.257675	0.742325	0.257675	0.079175
1575	0.336850	0.257675	0.742325	0.257675	0.079175
1576	0.336850	0.257675	0.742325	0.257675	0.079175
1577	0.336850	0.257675	0.742325	0.257675	0.079175
1578	0.336850	0.257675	0.742325	0.257675	0.079175
1579	0.336850	0.257675	0.742325	0.257675	0.079175
1580	0.336850	0.257675	0.742325	0.257675	0.079175
1581	0.336850	0.257675	0.742325	0.257675	0.079175
1582	0.336850	0.257675	0.742325	0.257675	0.079175
1583	0.336850	0.257675	0.742325	0.257675	0.079175
1584	0.336850	0.257675	0.742325	0.257675	0.079175
1585	0.336850	0.257675	0.742325	0.257675	0.079175
1586	0.336850	0.257675	0.742325	0.257675	0.079175
1587	0.336850	0.257675	0.742325	0.257675	0.079175
1588	0.336850	0.257675	0.742325	0.257675	0.079175
1589	0.336850	0.257675	0.742325	0.257675	0.079175
1590	0.336850	0.257675	0.742325	0.257675	0.079175
1591	0.336850	0.257675	0.742325	0.257675	0.079175
1592	0.336850	0.257675	0.742325	0.257675	0.079175
1593	0.336850	0.257675	0.742325	0.257675	0.079175
1594	0.336850	0.257675	0.742325	0.257675	0.079175
1595	0.336850	0.257675	0.742325	0.257675	0.079175
1596	0.336850	0.257675	0.742325	0.257675	0.079175
1597	0.336850	0.257675	0.742325	0.257675	0.079175
1598	0.336850	0.257675	0.742325	0.257675	0.079175
1599	0.336850	0.257675	0.742325	0.257675	0.079175
1600	0.336850	0.257675	0.742325	0.257675	0.079175
1601	0.336850	0.257675	0.742325	0.257675	0.079175
1602	0.336850	0.257675	0.742325	0.257675	0.079175
1603	0.336850	0.257675	0.742325	0.257675	0.079175
1604	0.336850	0.257675	0.742325	0.257675	0.079175
1605	0.336850	0.257675	0.742325	0.257675	0.079175
1606	0.336850	0.257675	0.742325	0.257675	0.079175
1607	0.336850	0.257675	0.742325	0.257675	0.079175
1608	0.336850	0.257675	0.742325	0.257675	0.079175
1609	0.336850	0.257675	0.742325	0.257675	0.079175
1610	0.336850	0.257675	0.742325	0.257675	0.079175
1611	0.336850	0.257675	0.742325	0.257675	0.079175
1612	0.336850	0.257675	0.742325	0.257675	0.079175
1613	0.336850	0.257675	0.742325	0.257675	0.079175
1614	0.336850	0.257675	0.742325	0.257675	0.079175
1615	0.336850	0.257675	0.742325	0.257675	0.079175
1616	0.336850	0.257675	0.742325	0.257675	0.079175
1617	0.336850	0.257675	0.742325	0.257675	0.079175
1618	0.336850	0.257675	0.742325	0.257675	0.079175
1619	0.336850	0.257675	0.742325	0.257675	0.079175
1620	0.336850	0.257675	0.742325	0.257675	0.079175
1621	0.336850	0.257675	0.742325	0.257675	0.079175
1622	0.336850	0.257675	0.742325	0.257675	0.079175
1623	0.336850	0.257675	0.742325	0.257675	0.079175
1624	0.336850	0.257675	0.742325	0.257675	0.079175
1625	0.336850	0.257675	0.742325	0.257675	0.079175
1626	0.336850	0.257675	0.742325	0.257675	0.079175
1627	0.336850	0.257675	0.742325	0.257675	0.079175
1628	0.336850	0.257675	0.742325	0.257675	0.079175
1629	0.336850	0.257675	0.742325	0.257675	0.079175
1630	0.336850	0.257675	0.742325	0.257675	0.079175
1631	0.336850	0.257675	0.742325	0.257675	0.079175
1632	0.336850	0.257675	0.742325	0.257675	0.079175
1633	0.336850	0.257675	0.742325	0.257675	0.079175
1634	0.336850	0.257675	0.742325	0.257675	0.079175
1635	0.336850	0.257675	0.742325	0.257675	0.079175
1636	0.336850	0.257675	0.742325	0.257675	0.079175
1637	0.336850	0.257675	0.742325	0.257675	0.079175
1638	0.336850	0.257675	0.742325	0.257675	0.079175
1639	0.336850	0.257675	0.742325	0.257675	0.079175
1640	0.336850	0.257675	0.742325	0.257675	0.079175
1641	0.336850	0.257675	0.742325	0.257675	0.079175
1642	0.336850	0.257675	0.742325	0.257675	0.079175
1643	0.336850	0.257675	0.742325	0.257675	0.079175
1644	0.336850	0.257675	0.742325	0.257675	0.079175
1645	0.336850	0.257675	0.742325	0.257675	0.079175
1646	0.336850	0.257675	0.742325	0.257675	0.079175
1647	0.336850	0.257675	0.742325	0.257675	0.079175
1648	0.336850	0.257675	0.742325	0.257675	0.079175
1649	0.336850	0.257675	0.742325	0.257675	0.079175
1650	0.336850	0.257675	0.742325	0.257675	0.079175
1651	0.336850	0.257675	0.742325	0.257675	0.079175
1652	0.336850	0.257675	0.742325	0.257675	0.079175
1653	0.336850	0.257675	0.742325	0.257675	0.079175
1654	0.336850	0.257675	0.742325	0.257675	0.079175
1655	0.336850	0.257675	0.742325	0.257675	0.079175
1656	0.336850	0.257675	0.742325	0.257675	0.079175
1657	0.336850	0.257675	0.742325	0.257675	0.079175
1658	0.336850	0.257675	0.742325	0.257675	0.079175
1659	0.336850	0.257675	0.742325	0.257675	0.079175
1660	0.336850	0.257675	0.742325	0.257675	0.079175
1661	0.336850	0.257675	0.742325	0.257675	0.079175
1662	0.336850	0.257675	0.742325	0.257675	0.079175
1663	0.336850	0.257675	0.742325	0.257675	0.079175
1664	0.336850	0.257675	0.742325	0.257675	0.079175
1665	0.336850	0.257675	0.742325	0.257675	0.079175
1666	0.336850	0.257675	0.742325	0.257675	0.079175
1667	0.336850	0.257675	0.742325	0.257675	0.079175
1668	0.336850	0.257675	0.742325	0.257675	0.079175
1669	0.336850	0.257675	0.742325	0.257675	0.079175
1670	0.336850	0.257675	0.742325	0.257675	0.079175
1671	0.336850	0.257675	0.742325	0.257675	0.079175
1672	0.336850	0.257675	0.742325	0.257675	0.079175
1673	0.336850	0.257675	0.742325	0.257675	0.079175
1674	0.336850	0.257675	0.742325	0.257675	0.079175
1675	0.336850	0.257675	0.742325	0.257675	0.079175
1676	0.336850	0.257675	0.742325	0.257675	0.079175
1677	0.336850	0.257675	0.742325	0.257675	0.079175
1678	0.336850	0.257675	0.742325	0.257675	0.079175
1679	0.336850	0.257675	0.742325	0.257675	0.079175
1680	0.336850	0.257675	0.742325	0.257675	0.079175
1681	0.336850	0.257675	0.742325	0.257675	0.079175
1682	0.336850	0.257675	0.742325	0.257675	0.079175
1683	0.336850	0.257675	0.742325	0.257675	0.079175
1684	0.336850	0.257675	0.742325	0.257675	0.079175
1685	0.336850	0.257675	0.742325	0.257675	0.079175
1686	0.336850	0.257675	0.742325	0.257675	0.079175
1687	0.336850	0.257675	0.742325	0.257675	0.079175
1688	0.336850	0.257675	0.742325	0.257675	0.079175
1689	0.336850	0.257675	0.742325	0.257675	0.079175
1690	0.336850	0.257675	0.742325	0.257675	0.079175
1691	0.336850	0.257675	0.742325	0.257675	0.079175
1692	0.336850	0.257675	0.742325	0.257675	0.079175
1693	0.336850	0.257675	0.742325	0.257675	0.079175
1694	0.336850	0.257675	0.742325	0.257675	0.079175
1695	0.336850	0.257675	0.742325	0.257675	0.079175
1696	0.336850	0.257675	0.742325	0.257675	0.079175
1697	0.336850	0.257675	0.742325	0.257675	0.079175
1698	0.336850	0.257675	0.742325	0.257675	0.079175
1699	0.336850	0.257675	0.742325	0.257675	0.079175
1700	0.336850	0.257675	0.742325	0.257675	0.079175
1701	0.336850	0.257675	0.742325	0.257675	0.079175
1702	0.336850	0.257675	0.742325	0.257675	0.079175
1703	0.336850	0.257675	0.742325	0.257675	0.079175
1704	0.336850	0.257675	0.742325	0.257675	0.079175
1705	0.336850	0.257675	0.742325	0.257675	0.079175
1706	0.336850	0.257675	0.742325	0.257675	0.079175
1707	0.336850	0.257675	0.742325	0.257675	0.079175
1708	0.336850	0.257675	0.742325	0.257675	0.079175
1709	0.336850	0.257675	0.742325	0.257675	0.079175
1710	0.336850	0.257675	0.742325	0.257675	0.079175
1711	0.336850	0.257675	0.742325	0.257675	0.079175
1712	0.336850	0.257675	0.742325	0.257675	0.079175
1713	0.336850	0.257675	0.742325	0.257675	0.079175
1714	0.336850	0.257675	0.742325	0.257675	0.079175
1715	0.336850	0.257675	0.742325	0.257675	0.079175
1716	0.336850	0.257675	0.742325	0.257675	0.079175
1717	0.336850	0.257675	0.742325	0.257675	0.079175
1718	0.336850	0.257675	0.742325	0.257675	0.079175
1719	0.336850	0.257675	0.742325	0.257675	0.079175
1720	0.336850	0.257675	0.742325	0.257675	0.079175
1721	0.336850	0.257675	0.742325	0.257675	0.079175
1722	0.336850	0.257675	0.742325	0.257675	0.079175
1723	0.336850	0.257675	0.742325	0.257675	0.079175
1724	0.336850	0.257675	0.742325	0.257675	0.079175
1725	0.336850	0.257675	0.742325	0.257675	0.079175
1726	0.336850	0.257675	0.742325	0.257675	0.079175
1727	0.336850	0.257675	0.742325	0.257675	0.079175
1728	0.336850	0.257675	0.742325	0.257675	0.079175
1729	0.336850	0.257675	0.742325	0.257675	0.079175
1730	0.336850	0.257675	0.742325	0.257675	0.079175
1731	0.336850	0.257675	0.742325	0.257675	0.079175
1732	0.336850	0.257675	0.742325	0.257675	0.079175
1733	0.336850	0.257675	0.742325	0.257675	0.079175
1734	0.336850	0.257675	0.742325	0.257675	0.079175
1735	0.336850	0.257675	0.742325	0.257675	0.079175
1736	0.336850	0.257675	0.742325	0.257675	0.079175
1737	0.336850	0.257675	0.742325	0.257675	0.079175
1738	0.336850	0.257675	0.742325	0.257675	0.079175
1739	0.336850	0.257675	0.742325	0.257675	0.079175
1740	0.336850	0.257675	0.742325	0.257675	0.079175
1741	0.336850	0.257675	0.742325	0.257675	0.079175
1742	0.336850	0.257675	0.742325	0.257675	0.079175
1743	0.336850	0.257675	0.742325	0.257675	0.079175
1744	0.336850	0.257675	0.742325	0.257675	0.079175
1745	0.336850	0.257675	0.742325	0.257675	0.079175
1746	0.336850	0.257675	0.742325	0.257675	0.079175
1747	0.336850	0.257675	0.742325	0.257675	0.079175
1748	0.336850	0.257675	0.742325	0.257675	0.079175
1749	0.336850	0.257675	0.742325	0.257675	0.079175
1750	0.336850	0.257675	0.742325	0.257675	0.079175
1751	0.336850	0.257675	0.742325	0.257675	0.079175
1752	0.336850	0.257675	0.742325	0.257675	0.079175
1753	0.336850	0.257675	0.742325	0.257675	0.079175
1754	0.336850	0.257675	0.742325	0.257675	0.079175
1755	0.336850	0.257675	0.742325	0.257675	0.079175
1756	0.336850	0.257675	0.742325	0.257675	0.079175
1757	0.336850	0.257675	0.742325	0.257675	0.079175
1758	0.336850	0.257675	0.742325	0.257675	0.079175
1759	0.336850	0.257675	0.742325	0.257675	0.079175
1760	0.336850	0.257675	0.742325	0.257675	0.079175
1761	0.336850	0.257675	0.742325	0.257675	0.079175
1762	0.336850	0.257675	0.742325	0.257675	0.079175
1763	0.336850	0.257675	0.742325	0.257675	0.079175
1764	0.336850	0.257675	0.742325	0.257675	0.079175
1765	0.336850	0.257675	0.742325	0.257675	0.079175
1766	0.336850	0.257675	0.742325	0.257675	0.079175
1767	0.336850	0.257675	0.742325	0.257675	0.079175
1768	0.336850	0.257675	0.742325	0.257675	0.079175
1769	0.336850	0.257675	0.742325	0.257675	0.079175
1770	0.336850	0.257675	0.742325	0.257675	0.079175
1771	0.336850	0.257675	0.742325	0.257675	0.079175
1772	0.336850	0.257675	0.742325	0.257675	0.079175
1773	0.336850	0.257675	0.742325	0.257675	0.079175
1774	0.336850	0.257675	0.742325	0.257675	0.079175
1775	0.336850	0.257675	0.742325	0.257675	0.079175
1776	0.336850	0.257675	0.742325	0.257675	0.079175
1777	0.336850	0.257675	0.742325	0.257675	0.079175
1778	0.336850	0.257675	0.742325	0.257675	0.079175
1779	0.336850	0.257675	0.742325	0.257675	0.079175
1780	0.336850	0.257675	0.742325	0.257675	0.079175
1781	0.336850	0.257675	0.742325	0.257675	0.079175
1782	0.336850	0.257675	0.742325	0.257675	0.079175
1783	0.336850	0.257675	0.742325	0.257675	0.079175
1784	0.336850	0.257675	0.742325	0.257675	0.079175
1785	0.336850	0.257675	0.742325	0.257675	0.079175
1786	0.336850	0.257675	0.742325	0.257675	0.079175
1787	0.336850	0.257675	0.742325	0.257675	0.079175
1788	0.336850	0.257675	0.742325	0.257675	0.079175
1789	0.336850	0.257675	0.742325	0.257675	0.079175
1790	0.336850	0.257675	0.742325	0.257675	0.079175
1791	0.336850	0.257675	0.742325	0.257675	0.079175
1792	0.336850	0.257675	0.742325	0.257675	0.079175
1793	0.336850	0.257675	0.742325	0.257675	0.079175
1794	0.336850	0.257675	0.742325	0.257675	0.079175
1795	0.336850	0.257675	0.742325	0.257675	0.079175
1796	0.336850	0.257675	0.742325	0.257675	0.079175
1797	0.336850	0.257675	0.742325	0.257675	0.079175
1798	0.336850	0.257675	0.742325	0.257675	0.079175
1799	0.336850	0.257675	0.742325	0.257675	0.079175
1800	0.336850	0.257675	0.742325	0.257675	0.079175
1801	0.336850	0.257675	0.742325	0.257675	0.079175
1802	0.336850	0.257675	0.742325	0.257675	0.079175
1803	0.336850	0.257675	0.742325	0.257675	0.079175
1804	0.336850	0.257675	0.742325	0.257675	0.079175
1805	0.336850	0.257675	0.742325	0.257675	0.079175
1806	0.336850	0.257675	0.742325	0.257675	0.079175
1807	0.336850	0.257675	0.742325	0.257675	0.079175
1808	0.336850	0.257675	0.742325	0.257675	0.079175
1809	0.336850	0.257675	0.742325	0.257675	0.079175
1810	0.336850	0.257675	0.742325	0.257675	0.079175
1811	0.336850	0.257675	0.742325	0.257675	0.079175
1812	0.336850	0.257675	0.742325	0.257675	0.079175
1813	0.336850	0.257675	0.742325	0.257675	0.079175
1814	0.336850	0.257675	0.742325	0.257675	0.079175
1815	0.336850	0.257675	0.742325	0.257675	0.079175
1816	0.336850	0.257675	0.742325	0.257675	0.079175
1817	0.336850	0.257675	0.742325	0.257675	0.079175
1818	0.336850	0.257675	0.742325	0.257675	0.079175
1819	0.336850	0.257675	0.742325	0.257675	0.079175
1820	0.336850	0.257675	0.742325	0.257675	0.079175
1821	0.336850	0.257675	0.742325	0.257675	0.079175
1822	0.336850	0.257675	0.742325	0.257675	0.079175
1823	0.336850	0.257675	0.742325	0.257675	0.079175
1824	0.336850	0.257675	0.742325	0.257675	0.079175
1825	0.336850	0.257675	0.742325	0.257675	0.079175
1826	0.336850	0.257675	0.742325	0.257675	0.079175
1827	0.336850	0.257675	0.742325	0.257675	0.079175
1828	0.336850	0.257675	0.742325	0.257675	0.079175
1829	0.336850	0.257675	0.742325	0.257675	0.079175
1830	0.336850	0.257675	0.742325	0.257675	0.079175
1831	0.336850	0.257675	0.742325	0.257675	0.079175
1832	0.336850	0.257675	0.742325	0.257675	0.079175
1833	0.336850	0.257675	0.742325	0.257675	0.079175
1834	0.336850	0.257675	0.742325	0.257675	0.079175
1835	0.336850	0.257675	0.742325	0.257675	0.079175
1836	0.336850	0.257675	0.742325	0.257675	0.079175
1837	0.336850	0.257675	0.742325	0.257675	0.079175
1838	0.336850	0.257675	0.742325	0.257675	0.079175
1839	0.336850	0.257675	0.742325	0.257675	0.079175
1840	0.336850	0.257675	0.742325	0.257675	0.079175
1841	0.336850	0.257675	0.742325	0.257675	0.079175
1842	0.336850	0.257675	0.742325	0.257675	0.079175
1843	0.336850	0.257675	0.742325	0.257675	0.079175
1844	0.336850	0.257675	0.742325	0.257675	0.079175
1845	0.336850	0.257675	0.742325	0.257675	0.079175
1846	0.336850	0.257675	0.742325	0.257675	0.079175
1847	0.336850	0.257675	0.742325	0.257675	0.079175
1848	0.336850	0.257675	0.742325	0.257675	0.079175
1849	0.336850	0.257675	0.742325	0.257675	0.079175
1850	0.336850	0.257675	0.742325	0.257675	0.079175
1851	0.336850	0.257675	0.742325	0.257675	0.079175
1852	0.336850	0.257675	0.742325	0.257675	0.079175
1853	0.336850	0.257675	0.742325	0.257675	0.079175
1854	0.336850	0.257675	0.742325	0.257675	0.079175
1855	0.336850	0.257675	0.742325	0.257675	0.079175
1856	0.336850	0.257675	0.742325	0.257675	0.079175
1857	0.336850	0.257675	0.742325	0.257675	0.079175
1858	0.336850	0.257675	0.742325	0.257675	0.079175
1859	0.336850	0.257675	0.742325	0.257675	0.079175
1860	0.336850	0.257675	0.742325	0.257675	0.079175
1861	0.336850	0.257675	0.742325	0.257675	0.079175
1862	0.336850	0.257675	0.742325	0.257675	0.079175
1863	0.336850	0.257675	0.742325	0.257675	0.079175
1864	0.336850	0.257675	0.742325	0.257675	0.079175
1865	0.336850	0.257675	0.742325	0.257675	0.079175
1866	0.336850	0.257675	0.742325	0.257675	0.079175
1867	0.336850	0.257675	0.742325	0.257675	0.079175
1868	0.336850	0.257675	0.742325	0.257675	0.079175
1869	0.336850	0.257675	0.742325	0.257675	0.079175
1870	0.336850	0.257675	0.742325	0.257675	0.079175
1871	0.336850	0.257675	0.742325	0.257675	0.079175
1872	0.336850	0.257675	0.742325	0.257675	0.079175
1873	0.336850	0.257675	0.742325	0.257675	0.079175
1874	0.336850	0.257675	0.742325	0.257675	0.079175
1875	0.336850	0.257675	0.742325	0.257675	0.079175
1876	0.336850	0.257675	0.742325	0.257675	0.079175
1877	0.336850	0.257675	0.742325	0.257675	0.079175
1878	0.336850	0.257675	0.742325	0.257675	0.079175
1879	0.336850	0.257675	0.742325	0.257675	0.079175
1880	0.336850	0.257675	0.742325	0.257675	0.079175
1881	0.336850	0.257675	0.742325	0.257675	0.079175
1882	0.336850	0.257675	0.742325	0.257675	0.079175
1883	0.336850	0.257675	0.742325	0.257675	0.079175
1884	0.336850	0.257675	0.742325	0.257675	0.079175
1885	0.336850	0.257675	0.742325	0.257675	0.079175
1886	0.336850	0.257675	0.742325	0.257675	0.079175
1887	0.336850	0.257675	0.742325	0.257675	0.079175
1888	0.336850	0.257675	0.742325	0.257675	0.079175
1889	0.336850	0.257675	0.742325	0.257675	0.079175
1890	0.336850	0.257675	0.742325	0.257675	0.079175
1891	0.336850	0.257675	0.742325	0.257675	0.079175
1892	0.336850	0.257675	0.742325	0.257675	0.079175
1893	0.336850	0.257675	0.742325	0.257675	0.079175
1894	0.336850	0.257675	0.742325	0.257675	0.079175
1895	0.336850	0.257675	0.742325	0.257675	0.079175
1896	0.336850	0.257675	0.742325	0.257675	0.079175
1897	0.336850	0.257675	0.742325	0.257675	0.079175
1898	0.336850	0.257675	0.742325	0.257675	0.079175
1899	0.336850	0.257675	0.742325	0.257675	0.079175
1900	0.336850	0.257675	0.742325	0.257675	0.079175
1901	0.336850	0.257675	0.742325	0.257675	0.079175
1902	0.336850	0.257675	0.742325	0.257675	0.079175
1903	0.336850	0.257675	0.742325	0.257675	0.079175
1904	0.336850	0.257675	0.742325	0.257675	0.079175
1905	0.336850	0.257675	0.742325	0.257675	0.079175
1906	0.336850	0.257675	0.742325	0.257675	0.079175
1907	0.336850	0.257675	0.742325	0.257675	0.079175
1908	0.336850	0.257675	0.742325	0.257675	0.079175
1909	0.336850	0.257675	0.742325	0.257675	0.079175
1910	0.336850	0.257675	0.742325	0.257675	0.079175
1911	0.336850	0.257675	0.742325	0.257675	0.079175
1912	0.336850	0.257675	0.742325	0.257675	0.079175
1913	0.336850	0.257675	0.742325	0.257675	0.079175
1914	0.336850	0.257675	0.742325	0.257675	0.079175
1915	0.336850	0.257675	0.742325	0.257675	0.079175
1916	0.336850	0.257675	0.742325	0.257675	0.079175
1917	0.336850	0.257675	0.742325	0.257675	0.079175
1918	0.336850	0.257675	0.742325	0.257675	0.079175
1919	0.336850	0.257675	0.742325	0.257675	0.079175
1920	0.336850	0.257675	0.742325	0.257675	0.079175
1921	0.336850	0.257675	0.742325	0.257675	0.079175
1922	0.336850	0.257675	0.742325	0.257675	0.079175
1923	0.336850	0.257675	0.742325	0.257675	0.079175
1924	0.336850	0.257675	0.742325	0.257675	0.079175
1925	0.336850	0.257675	0.742325	0.257675	0.079175
1926	0.336850	0.257675	0.742325	0.257675	0.079175
1927	0.336850	0.257675	0.742325	0.257675	0.079175
1928	0.336850	0.257675	0.742325	0.257675	0.079175
1929	0.336850	0.257675	0.742325	0.257675	0.079175
1930	0.336850	0.257675	0.742325	0.257675	0.079175
1931	0.336850	0.257675	0.742325	0.257675	0.079175
1932	0.336850	0.257675	0.742325	0.257675	0.079175
1933	0.336850	0.257675	0.742325	0.257675	0.079175
1934	0.336850	0.257675	0.742325	0.257675	0.079175
1935	0.336850	0.257675	0.742325	0.257675	0.079175
1936	0.336850	0.257675	0.742325	0.257675	0.079175
1937	0.336850	0.257675	0.742325	0.257675	0.079175
1938	0.336850	0.257675	0.742325	0.257675	0.079175
1939	0.336850	0.257675	0.742325	0.257675	0.079175
1940	0.336850	0.257675	0.742325	0.257675	0.079175
1941	0.336850	0.257675	0.742325	0.257675	0.079175
1942	0.336850	0.257675	0.742325	0.257675	0.079175
1943	0.336850	0.257675	0.742325	0.257675	0.079175
1944	0.336850	0.257675	0.742325	0.257675	0.079175
1945	0.336850	0.257675	0.742325	0.257675	0.079175
1946	0.336850	0.257675	0.742325	0.257675	0.079175
1947	0.336850	0.257675	0.742325	0.257675	0.079175
1948	0.336850	0.257675	0.742325	0.257675	0.079175
1949	0.336850	0.257675	0.742325	0.257675	0.079175
1950	0.336850	0.257675	0.742325	0.257675	0.079175
1951	0.336850	0.257675	0.742325	0.257675	0.079175
1952	0.336850	0.257675	0.742325	0.257675	0.079175
1953	0.336850	0.257675	0.742325	0.257675	0.079175
1954	0.336850	0.257675	0.742325	0.257675	0.079175
1955	0.336850	0.257675	0.742325	0.257675	0.079175
1956	0.336850	0.257675	0.742325	0.257675	0.079175
1957	0.336850	0.257675	0.742325	0.257675	0.079175
1958	0.336850	0.257675	0.742325	0.257675	0.079175
1959	0.336850	0.257675	0.742325	0.257675	0.079175
1960	0.336850	0.257675	0.742325	0.257675	0.079175
1961	0.336850	0.257675	0.742325	0.257675	0.079175
1962	0.336850	0.257675	0.742325	0.257675	0.079175
1963	0.336850	0.257675	0.742325	0.257675	0.079175
1964	0.336850	0.257675	0.742325	0.257675	0.079175
1965	0.336850	0.257675	0.742325	0.257675	0.079175
1966	0.336850	0.257675	0.742325	0.257675	0.079175
1967	0.336850	0.257675	0.742325	0.257675	0.079175
1968	0.336850	0.257675	0.742325	0.257675	0.079175
1969	0.336850	0.257675	0.742325	0.257675	0.079175
1970	0.336850	0.257675	0.742325	0.257675	0.079175
1971	0.336850	0.257675	0.742325	0.257675	0.079175
1972	0.336850	0.257675	0.742325	0.257675	0.079175
1973	0.336850	0.257675	0.742325	0.257675	0.079175
1974	0.336850	0.257675	0.742325	0.257675	0.079175
1975	0.336850	0.257675	0.742325	0.257675	0.079175
1976	0.336850	0.257675	0.742325	0.257675	0.079175
1977	0.336850	0.257675	0.742325	0.257675	0.079175
1978	0.336850	0.257675	0.742325	0.257675	0.079175
1979	0.336850	0.257675	0.742325	0.257675	0.079175
1980	0.336850	0.257675	0.742325	0.257675	0.079175
1981	0.336850	0.257675	0.742325	0.257675	0.079175
1982	0.336850	0.257675	0.742325	0.257675	0.079175
1983	0.336850	0.257675	0.742325	0.257675	0.079175
1984	0.336850	0.257675	0.742325	0.257675	0.079175
1985	0.336850	0.257675	0.742325	0.257675	0.079175
1986	0.336850	0.257675	0.742325	0.257675	0.079175
1987	0.336850	0.257675	0.742325	0.257675	0.079175
1988	0.336850	0.257675	0.742325	0.257675	0.079175
1989	0.336850	0.257675	0.742325	0.257675	0.079175
1990	0.336850	0.257675	0.742325	0.257675	0.079175
1991	0.336850	0.257675	0.742325	0.257675	0.079175
1992	0.336850	0.257675	0.742325	0.257675	0.079175
1993	0.336850	0.257675	0.742325	0.257675	0.079175
1994	0.336850	0.257675	0.742325	0.257675	0.079175
1995	0.336850	0.257675	0.742325	0.257675	0.079175
1996	0.336850	0.257675	0.742325	0.257675	0.079175
1997	0.336850	0.257675	0.742325	0.257675	0.079175
1998	0.336850	0.257675	0.742325	0.257675	0.079175
1999	0.336850	0.257675	0.742325	0.257675	0.079175
2000	0.336850	0.257675	0.742325	0.257675	0.079175
[truncated: 3,001 more rows]
