# Supplementary material for: Aspiration-driven co-evolution of cooperation with individual behavioral diversity
Source: PLoS One. 2023 Sep 15;18(9):e0291134. doi: 10.1371/journal.pone.0291134 (PMC10503719; doi:10.1371/journal.pone.0291134)
Supplement: S1 Data — (ZIP) [file pone.0291134.s001.zip › M1/v2-L=200/data/tolerate=1_b=1.17_frequency.txt]

1	0.498400	1	0	0.4984	0
2	0.351631	0.9194	0.0806	0.35155	8.125e-005
3	0.257175	0.790025	0.209975	0.2557	0.001475
4	0.191981	0.6401	0.3599	0.1879	0.00408125
5	0.148863	0.497275	0.502725	0.141775	0.0070875
6	0.124663	0.383825	0.616175	0.115075	0.0095875
7	0.109244	0.30225	0.69775	0.097075	0.0121688
8	0.098544	0.245475	0.754525	0.08495	0.0135938
9	0.094219	0.2075	0.7925	0.079475	0.0147438
10	0.090463	0.18255	0.81745	0.0747	0.0157625
11	0.089806	0.16455	0.83545	0.0728	0.0170063
12	0.089288	0.155375	0.844625	0.0719	0.0173875
13	0.088769	0.14825	0.85175	0.070725	0.0180438
14	0.089719	0.143825	0.856175	0.071	0.0187187
15	0.090581	0.138875	0.861125	0.07075	0.0198313
16	0.091231	0.13575	0.86425	0.07005	0.0211812
17	0.091400	0.13255	0.86745	0.069675	0.021725
18	0.092688	0.128775	0.871225	0.069875	0.0228125
19	0.094356	0.127375	0.872625	0.0708	0.0235563
20	0.095031	0.127675	0.872325	0.071425	0.0236062
21	0.096150	0.125875	0.874125	0.0712	0.02495
22	0.096138	0.1239	0.8761	0.07125	0.0248875
23	0.098013	0.1224	0.8776	0.07225	0.0257625
24	0.100025	0.122625	0.877375	0.073275	0.02675
25	0.100588	0.122525	0.877475	0.07355	0.0270375
26	0.101731	0.1226	0.8774	0.0746	0.0271312
27	0.103200	0.1225	0.8775	0.0751	0.0281
28	0.104100	0.12335	0.87665	0.075325	0.028775
29	0.105375	0.122925	0.877075	0.076175	0.0292
30	0.107313	0.1239	0.8761	0.077825	0.0294875
31	0.107537	0.12405	0.87595	0.078075	0.0294625
32	0.108469	0.12275	0.87725	0.078625	0.0298437
33	0.108844	0.122275	0.877725	0.078625	0.0302187
34	0.110369	0.121725	0.878275	0.079675	0.0306937
35	0.111075	0.12215	0.87785	0.079975	0.0311
36	0.112419	0.12255	0.87745	0.08125	0.0311687
37	0.113550	0.12315	0.87685	0.081975	0.031575
38	0.114700	0.124225	0.875775	0.083075	0.031625
39	0.116306	0.125125	0.874875	0.084625	0.0316813
40	0.116694	0.125425	0.874575	0.084525	0.0321688
41	0.117063	0.126575	0.873425	0.0846	0.0324625
42	0.118675	0.12635	0.87365	0.0855	0.033175
43	0.119119	0.125775	0.874225	0.086025	0.0330937
44	0.119900	0.124975	0.875025	0.0863	0.0336
45	0.121238	0.12615	0.87385	0.0877	0.0335375
46	0.121594	0.126025	0.873975	0.087025	0.0345688
47	0.122450	0.12585	0.87415	0.08725	0.0352
48	0.122869	0.1255	0.8745	0.087675	0.0351938
49	0.124344	0.1262	0.8738	0.089225	0.0351187
50	0.124619	0.1274	0.8726	0.08935	0.0352688
51	0.126062	0.126825	0.873175	0.0905	0.0355625
52	0.127231	0.12615	0.87385	0.091025	0.0362063
53	0.127869	0.126525	0.873475	0.090975	0.0368938
54	0.128637	0.12755	0.87245	0.09165	0.0369875
55	0.129869	0.1283	0.8717	0.092675	0.0371937
56	0.130675	0.128125	0.871875	0.092925	0.03775
57	0.131744	0.1281	0.8719	0.0936	0.0381437
58	0.132850	0.130075	0.869925	0.0951	0.03775
59	0.133713	0.130075	0.869925	0.0954	0.0383125
60	0.134887	0.130475	0.869525	0.096475	0.0384125
61	0.135519	0.13125	0.86875	0.097325	0.0381937
62	0.135294	0.130625	0.869375	0.096825	0.0384688
63	0.136075	0.131525	0.868475	0.097825	0.03825
64	0.137406	0.131725	0.868275	0.0987	0.0387062
65	0.138462	0.1318	0.8682	0.099525	0.0389375
66	0.138894	0.132175	0.867825	0.09925	0.0396437
67	0.139719	0.132225	0.867775	0.100075	0.0396437
68	0.140506	0.132625	0.867375	0.10025	0.0402563
69	0.141000	0.133	0.867	0.100675	0.040325
70	0.142319	0.133075	0.866925	0.101225	0.0410937
71	0.143069	0.133175	0.866825	0.10185	0.0412187
72	0.143469	0.133025	0.866975	0.10195	0.0415188
73	0.144388	0.134	0.866	0.103225	0.0411625
74	0.145300	0.133725	0.866275	0.103675	0.041625
75	0.146531	0.135	0.865	0.105	0.0415312
76	0.146575	0.1353	0.8647	0.10515	0.041425
77	0.147506	0.134775	0.865225	0.105375	0.0421313
78	0.147987	0.1352	0.8648	0.1056	0.0423875
79	0.149062	0.135375	0.864625	0.10655	0.0425125
80	0.149812	0.136125	0.863875	0.107275	0.0425375
81	0.150638	0.13625	0.86375	0.1078	0.0428375
82	0.151156	0.1363	0.8637	0.10775	0.0434063
83	0.151994	0.1359	0.8641	0.108525	0.0434688
84	0.152581	0.136	0.864	0.10935	0.0432312
85	0.154169	0.136825	0.863175	0.111275	0.0428938
86	0.154312	0.138525	0.861475	0.111625	0.0426875
87	0.155656	0.138675	0.861325	0.112275	0.0433813
88	0.155719	0.140125	0.859875	0.112375	0.0433438
89	0.156562	0.140125	0.859875	0.11285	0.0437125
90	0.157163	0.139325	0.860675	0.11305	0.0441125
91	0.157744	0.1388	0.8612	0.113525	0.0442188
92	0.157269	0.139025	0.860975	0.113	0.0442688
93	0.159137	0.139375	0.860625	0.114375	0.0447625
94	0.159944	0.14085	0.85915	0.1149	0.0450438
95	0.161200	0.142425	0.857575	0.11635	0.04485
96	0.162331	0.14385	0.85615	0.1174	0.0449312
97	0.162612	0.145425	0.854575	0.11785	0.0447625
98	0.162563	0.14475	0.85525	0.1172	0.0453625
99	0.163575	0.14485	0.85515	0.117675	0.0459
100	0.163769	0.144475	0.855525	0.117625	0.0461437
101	0.164481	0.144725	0.855275	0.1181	0.0463812
102	0.165756	0.145775	0.854225	0.119125	0.0466312
103	0.165556	0.14565	0.85435	0.119175	0.0463812
104	0.165581	0.14515	0.85485	0.118875	0.0467062
105	0.165581	0.144125	0.855875	0.11825	0.0473312
106	0.166187	0.143625	0.856375	0.118525	0.0476625
107	0.167081	0.144175	0.855825	0.1193	0.0477812
108	0.166975	0.143075	0.856925	0.11905	0.047925
109	0.168031	0.143575	0.856425	0.120225	0.0478063
110	0.168644	0.14485	0.85515	0.1209	0.0477438
111	0.169056	0.14485	0.85515	0.121075	0.0479813
112	0.169631	0.144725	0.855275	0.1215	0.0481313
113	0.169875	0.14355	0.85645	0.1215	0.048375
114	0.170788	0.144	0.856	0.12245	0.0483375
115	0.171750	0.1454	0.8546	0.12315	0.0486
116	0.172687	0.147225	0.852775	0.124275	0.0484125
117	0.172288	0.14675	0.85325	0.123725	0.0485625
118	0.172694	0.1463	0.8537	0.12365	0.0490437
119	0.173856	0.147	0.853	0.12505	0.0488063
120	0.174225	0.147375	0.852625	0.12525	0.048975
121	0.174519	0.14695	0.85305	0.125175	0.0493437
122	0.174781	0.147375	0.852625	0.125125	0.0496562
123	0.175394	0.146475	0.853525	0.125375	0.0500188
124	0.176481	0.1474	0.8526	0.1269	0.0495813
125	0.176669	0.147825	0.852175	0.127025	0.0496438
126	0.177031	0.14805	0.85195	0.1271	0.0499313
127	0.177331	0.1478	0.8522	0.127075	0.0502563
128	0.178025	0.147275	0.852725	0.12785	0.050175
129	0.178994	0.148775	0.851225	0.128675	0.0503188
130	0.179369	0.149025	0.850975	0.1294	0.0499687
131	0.179700	0.149275	0.850725	0.12955	0.05015
132	0.179931	0.149325	0.850675	0.129975	0.0499563
133	0.180400	0.1502	0.8498	0.130225	0.050175
134	0.181219	0.1496	0.8504	0.1311	0.0501187
135	0.181944	0.150025	0.849975	0.13165	0.0502937
136	0.182400	0.15055	0.84945	0.131675	0.050725
137	0.183238	0.15145	0.84855	0.13255	0.0506875
138	0.183850	0.151725	0.848275	0.133175	0.050675
139	0.184094	0.15085	0.84915	0.132825	0.0512688
140	0.184500	0.151	0.849	0.133425	0.051075
141	0.185138	0.15135	0.84865	0.133725	0.0514125
142	0.185837	0.1526	0.8474	0.1343	0.0515375
143	0.186263	0.153075	0.846925	0.134675	0.0515875
144	0.187256	0.153475	0.846525	0.135525	0.0517312
145	0.187475	0.153925	0.846075	0.135925	0.05155
146	0.187156	0.152575	0.847425	0.13535	0.0518062
147	0.187356	0.152425	0.847575	0.13555	0.0518062
148	0.188587	0.152725	0.847275	0.136575	0.0520125
149	0.189231	0.1542	0.8458	0.137125	0.0521063
150	0.189894	0.154675	0.845325	0.13765	0.0522437
151	0.189856	0.154725	0.845275	0.137025	0.0528313
152	0.190650	0.155175	0.844825	0.138075	0.052575
153	0.191581	0.156075	0.843925	0.13915	0.0524312
154	0.191988	0.156725	0.843275	0.13905	0.0529375
155	0.192450	0.157375	0.842625	0.1392	0.05325
156	0.192856	0.158	0.842	0.1397	0.0531563
157	0.193288	0.157625	0.842375	0.140025	0.0532625
158	0.193506	0.157125	0.842875	0.140225	0.0532813
159	0.193625	0.156625	0.843375	0.140125	0.0535
160	0.194369	0.1569	0.8431	0.1408	0.0535687
161	0.194481	0.1578	0.8422	0.14125	0.0532313
162	0.195219	0.158125	0.841875	0.141925	0.0532938
163	0.195619	0.15885	0.84115	0.14185	0.0537687
164	0.195981	0.158525	0.841475	0.142	0.0539813
165	0.196162	0.159425	0.840575	0.1422	0.0539625
166	0.196725	0.15905	0.84095	0.14275	0.053975
167	0.197544	0.160325	0.839675	0.1439	0.0536437
168	0.197806	0.160075	0.839925	0.14395	0.0538563
169	0.198375	0.1607	0.8393	0.14475	0.053625
170	0.198538	0.161025	0.838975	0.144775	0.0537625
171	0.199456	0.1615	0.8385	0.14505	0.0544063
172	0.199375	0.16095	0.83905	0.1447	0.054675
173	0.199763	0.160725	0.839275	0.144925	0.0548375
174	0.200088	0.160775	0.839225	0.144875	0.0552125
175	0.200450	0.16085	0.83915	0.145125	0.055325
176	0.201150	0.160725	0.839275	0.145625	0.055525
177	0.201563	0.16195	0.83805	0.146575	0.0549875
178	0.201150	0.160675	0.839325	0.145625	0.055525
179	0.201506	0.160725	0.839275	0.146475	0.0550312
180	0.201875	0.160825	0.839175	0.146425	0.05545
181	0.202081	0.1606	0.8394	0.14635	0.0557313
182	0.202269	0.160025	0.839975	0.1465	0.0557687
183	0.202575	0.159875	0.840125	0.147	0.055575
184	0.202469	0.159925	0.840075	0.147	0.0554687
185	0.202906	0.16005	0.83995	0.147325	0.0555812
186	0.203144	0.16035	0.83965	0.147475	0.0556688
187	0.203281	0.16025	0.83975	0.147125	0.0561562
188	0.203981	0.16075	0.83925	0.147475	0.0565063
189	0.203681	0.1605	0.8395	0.1472	0.0564812
190	0.203838	0.160325	0.839675	0.147875	0.0559625
191	0.204788	0.1604	0.8396	0.14855	0.0562375
192	0.205625	0.160425	0.839575	0.1494	0.056225
193	0.205331	0.1604	0.8396	0.149	0.0563312
194	0.206231	0.161525	0.838475	0.15005	0.0561813
195	0.206313	0.161525	0.838475	0.14995	0.0563625
196	0.206731	0.1623	0.8377	0.150325	0.0564062
197	0.207244	0.162575	0.837425	0.15085	0.0563937
198	0.207538	0.162925	0.837075	0.15125	0.0562875
199	0.207931	0.163525	0.836475	0.151575	0.0563562
200	0.208350	0.1639	0.8361	0.151775	0.056575
201	0.208531	0.16475	0.83525	0.152175	0.0563562
202	0.209081	0.164725	0.835275	0.152575	0.0565063
203	0.209631	0.16535	0.83465	0.152925	0.0567063
204	0.210019	0.166475	0.833525	0.1538	0.0562187
205	0.209769	0.166575	0.833425	0.15355	0.0562187
206	0.210050	0.165625	0.834375	0.153375	0.056675
207	0.210675	0.165825	0.834175	0.1538	0.056875
208	0.210750	0.1661	0.8339	0.154025	0.056725
209	0.210781	0.1659	0.8341	0.153775	0.0570063
210	0.211469	0.165975	0.834025	0.154025	0.0574438
211	0.211350	0.166075	0.833925	0.15385	0.0575
212	0.211981	0.16655	0.83345	0.15445	0.0575312
213	0.212581	0.16695	0.83305	0.154925	0.0576562
214	0.212663	0.167125	0.832875	0.1546	0.0580625
215	0.212988	0.167425	0.832575	0.15485	0.0581375
216	0.213094	0.168225	0.831775	0.155075	0.0580188
217	0.213562	0.16815	0.83185	0.15545	0.0581125
218	0.213319	0.167525	0.832475	0.155025	0.0582937
219	0.213537	0.16695	0.83305	0.154775	0.0587625
220	0.213825	0.166875	0.833125	0.15495	0.058875
221	0.213681	0.166675	0.833325	0.1553	0.0583813
222	0.214050	0.166925	0.833075	0.15555	0.0585
223	0.214669	0.167225	0.832775	0.156425	0.0582437
224	0.215037	0.1675	0.8325	0.15685	0.0581875
225	0.215606	0.168025	0.831975	0.157575	0.0580313
226	0.215325	0.168375	0.831625	0.15705	0.058275
227	0.215919	0.168125	0.831875	0.157125	0.0587937
228	0.216100	0.16835	0.83165	0.157275	0.058825
229	0.216344	0.1684	0.8316	0.15725	0.0590938
230	0.216725	0.168775	0.831225	0.157725	0.059
231	0.217006	0.1692	0.8308	0.158	0.0590063
232	0.217206	0.16935	0.83065	0.15815	0.0590562
233	0.217294	0.1695	0.8305	0.1583	0.0589937
234	0.217356	0.169375	0.830625	0.158225	0.0591313
235	0.217344	0.169225	0.830775	0.158175	0.0591687
236	0.217456	0.1685	0.8315	0.158375	0.0590813
237	0.217825	0.168175	0.831825	0.158575	0.05925
238	0.218256	0.168975	0.831025	0.1592	0.0590562
239	0.218844	0.169175	0.830825	0.159775	0.0590688
240	0.218925	0.169825	0.830175	0.160325	0.0586
241	0.219375	0.1707	0.8293	0.160675	0.0587
242	0.219406	0.17075	0.82925	0.160825	0.0585813
243	0.219825	0.169725	0.830275	0.160525	0.0593
244	0.219850	0.169725	0.830275	0.1604	0.05945
245	0.220181	0.1699	0.8301	0.1605	0.0596812
246	0.220206	0.1704	0.8296	0.1607	0.0595062
247	0.220469	0.169825	0.830175	0.16065	0.0598187
248	0.220500	0.169725	0.830275	0.160475	0.060025
249	0.220869	0.1695	0.8305	0.16065	0.0602188
250	0.220825	0.16965	0.83035	0.160525	0.0603
251	0.221006	0.169725	0.830275	0.160825	0.0601812
252	0.221631	0.1698	0.8302	0.161525	0.0601063
253	0.222081	0.170975	0.829025	0.16255	0.0595313
254	0.221919	0.17115	0.82885	0.16205	0.0598687
255	0.222106	0.170725	0.829275	0.161925	0.0601812
256	0.222444	0.170675	0.829325	0.1621	0.0603438
257	0.222806	0.1713	0.8287	0.162625	0.0601812
258	0.223456	0.17225	0.82775	0.163625	0.0598313
259	0.223587	0.1726	0.8274	0.1637	0.0598875
260	0.223869	0.1719	0.8281	0.1636	0.0602688
261	0.224056	0.1723	0.8277	0.163875	0.0601812
262	0.224431	0.17275	0.82725	0.164125	0.0603062
263	0.224581	0.17285	0.82715	0.1641	0.0604813
264	0.225350	0.173925	0.826075	0.164975	0.060375
265	0.225406	0.17375	0.82625	0.165025	0.0603812
266	0.225612	0.173925	0.826075	0.164775	0.0608375
267	0.225950	0.173725	0.826275	0.165275	0.060675
268	0.226094	0.1741	0.8259	0.16535	0.0607437
269	0.226219	0.174375	0.825625	0.165525	0.0606937
270	0.226275	0.174175	0.825825	0.165625	0.06065
271	0.226519	0.1741	0.8259	0.165825	0.0606937
272	0.226625	0.17415	0.82585	0.165975	0.06065
273	0.226838	0.174075	0.825925	0.1659	0.0609375
274	0.227162	0.17445	0.82555	0.16625	0.0609125
275	0.227656	0.175025	0.824975	0.167075	0.0605813
276	0.228000	0.174975	0.825025	0.167125	0.060875
277	0.228419	0.1758	0.8242	0.167625	0.0607938
278	0.228519	0.17575	0.82425	0.16765	0.0608687
279	0.228725	0.1759	0.8241	0.167775	0.06095
280	0.228719	0.176125	0.823875	0.167675	0.0610438
281	0.228819	0.175925	0.824075	0.1677	0.0611187
282	0.229288	0.176425	0.823575	0.16815	0.0611375
283	0.229381	0.1764	0.8236	0.1682	0.0611813
284	0.229569	0.17605	0.82395	0.168075	0.0614938
285	0.229969	0.1772	0.8228	0.16885	0.0611187
286	0.230106	0.176675	0.823325	0.168575	0.0615313
287	0.230763	0.177425	0.822575	0.16935	0.0614125
288	0.231244	0.1779	0.8221	0.169775	0.0614688
289	0.231263	0.178025	0.821975	0.1698	0.0614625
290	0.231169	0.17765	0.82235	0.16945	0.0617188
291	0.231325	0.177425	0.822575	0.169475	0.06185
292	0.231356	0.177525	0.822475	0.1697	0.0616563
293	0.231569	0.177175	0.822825	0.16995	0.0616188
294	0.232288	0.177625	0.822375	0.170875	0.0614125
295	0.232750	0.1785	0.8215	0.171425	0.061325
296	0.232813	0.178825	0.821175	0.17145	0.0613625
297	0.232800	0.17905	0.82095	0.1713	0.0615
298	0.232919	0.17835	0.82165	0.1706	0.0623187
299	0.233331	0.178875	0.821125	0.171	0.0623312
300	0.233388	0.179375	0.820625	0.171225	0.0621625
301	0.233363	0.1784	0.8216	0.170725	0.0626375
302	0.233881	0.179075	0.820925	0.171575	0.0623063
303	0.233756	0.17885	0.82115	0.171675	0.0620812
304	0.233875	0.178375	0.821625	0.171325	0.06255
305	0.233925	0.178825	0.821175	0.171575	0.06235
306	0.234431	0.179175	0.820825	0.171925	0.0625062
307	0.233981	0.17935	0.82065	0.17185	0.0621312
308	0.234031	0.178175	0.821825	0.17125	0.0627812
309	0.234106	0.1779	0.8221	0.17125	0.0628563
310	0.234338	0.17745	0.82255	0.171175	0.0631625
311	0.234737	0.17815	0.82185	0.171925	0.0628125
312	0.234919	0.17855	0.82145	0.1723	0.0626188
313	0.235100	0.17885	0.82115	0.17235	0.06275
314	0.235525	0.17925	0.82075	0.173075	0.06245
315	0.235781	0.179775	0.820225	0.1733	0.0624813
316	0.236012	0.1797	0.8203	0.17315	0.0628625
317	0.236631	0.18045	0.81955	0.17395	0.0626812
318	0.236075	0.1803	0.8197	0.1734	0.062675
319	0.236288	0.180125	0.819875	0.173475	0.0628125
320	0.236719	0.179775	0.820225	0.173675	0.0630437
321	0.236831	0.1802	0.8198	0.173725	0.0631063
322	0.236900	0.1799	0.8201	0.17385	0.06305
323	0.237044	0.179675	0.820325	0.173925	0.0631188
324	0.237106	0.17965	0.82035	0.173925	0.0631812
325	0.236894	0.179675	0.820325	0.17365	0.0632438
326	0.237081	0.1795	0.8205	0.173675	0.0634062
327	0.237288	0.17965	0.82035	0.1739	0.0633875
328	0.237806	0.179925	0.820075	0.174325	0.0634813
329	0.237844	0.18015	0.81985	0.174575	0.0632687
330	0.237619	0.180275	0.819725	0.17445	0.0631687
331	0.237487	0.179375	0.820625	0.173825	0.0636625
332	0.237425	0.179175	0.820825	0.17405	0.063375
333	0.237913	0.1795	0.8205	0.1746	0.0633125
334	0.238269	0.180225	0.819775	0.175075	0.0631938
335	0.238325	0.1805	0.8195	0.175	0.063325
336	0.238706	0.1804	0.8196	0.175075	0.0636313
337	0.238800	0.180625	0.819375	0.17515	0.06365
338	0.239044	0.18065	0.81935	0.17535	0.0636937
339	0.239262	0.181025	0.818975	0.175675	0.0635875
340	0.239350	0.18105	0.81895	0.17575	0.0636
341	0.239863	0.181775	0.818225	0.1763	0.0635625
342	0.240012	0.18205	0.81795	0.176525	0.0634875
343	0.240094	0.182125	0.817875	0.176675	0.0634187
344	0.240250	0.1822	0.8178	0.176575	0.063675
345	0.240213	0.1821	0.8179	0.176475	0.0637375
346	0.240188	0.18215	0.81785	0.176575	0.0636125
347	0.240469	0.18215	0.81785	0.176825	0.0636437
348	0.241081	0.182675	0.817325	0.177675	0.0634062
349	0.241275	0.183175	0.816825	0.177825	0.06345
350	0.241113	0.182525	0.817475	0.1775	0.0636125
351	0.241250	0.182625	0.817375	0.177675	0.063575
352	0.240913	0.182125	0.817875	0.1771	0.0638125
353	0.241481	0.18265	0.81735	0.177575	0.0639062
354	0.241444	0.182725	0.817275	0.1776	0.0638438
355	0.241475	0.18255	0.81745	0.177575	0.0639
356	0.241550	0.1825	0.8175	0.1776	0.06395
357	0.241550	0.182475	0.817525	0.177775	0.063775
358	0.241663	0.182575	0.817425	0.178025	0.0636375
359	0.241706	0.18235	0.81765	0.1781	0.0636063
360	0.241606	0.182025	0.817975	0.177775	0.0638313
361	0.241794	0.182	0.818	0.178075	0.0637188
362	0.242312	0.18265	0.81735	0.1786	0.0637125
363	0.242325	0.183225	0.816775	0.17885	0.063475
364	0.242225	0.18315	0.81685	0.178525	0.0637
365	0.242919	0.18355	0.81645	0.1792	0.0637188
366	0.242838	0.18375	0.81625	0.178975	0.0638625
367	0.242581	0.18325	0.81675	0.178475	0.0641063
368	0.242988	0.1835	0.8165	0.179025	0.0639625
369	0.243094	0.18385	0.81615	0.179325	0.0637687
370	0.243450	0.18365	0.81635	0.17965	0.0638
371	0.243606	0.183975	0.816025	0.179725	0.0638813
372	0.243675	0.1847	0.8153	0.1799	0.063775
373	0.243669	0.184425	0.815575	0.179775	0.0638937
374	0.244463	0.18515	0.81485	0.180625	0.0638375
375	0.244300	0.185325	0.814675	0.1803	0.064
376	0.244156	0.184675	0.815325	0.18	0.0641562
377	0.244169	0.1842	0.8158	0.179925	0.0642438
378	0.244438	0.184675	0.815325	0.180425	0.0640125
379	0.244269	0.184875	0.815125	0.1805	0.0637687
380	0.244044	0.18395	0.81605	0.1798	0.0642438
381	0.244194	0.18375	0.81625	0.1798	0.0643938
382	0.244562	0.18405	0.81595	0.18035	0.0642125
383	0.244537	0.184375	0.815625	0.18075	0.0637875
384	0.244350	0.184	0.816	0.180375	0.063975
385	0.244738	0.183925	0.816075	0.1807	0.0640375
386	0.244969	0.18445	0.81555	0.181025	0.0639437
387	0.244750	0.18445	0.81555	0.180775	0.063975
388	0.244875	0.184675	0.815325	0.1811	0.063775
389	0.245056	0.18465	0.81535	0.1811	0.0639563
390	0.244969	0.184725	0.815275	0.180925	0.0640437
391	0.245113	0.184575	0.815425	0.181025	0.0640875
392	0.245175	0.18425	0.81575	0.18085	0.064325
393	0.245419	0.184575	0.815425	0.181175	0.0642438
394	0.245706	0.184825	0.815175	0.181675	0.0640312
395	0.245800	0.185475	0.814525	0.181925	0.063875
396	0.245925	0.18555	0.81445	0.181925	0.064
397	0.245856	0.185725	0.814275	0.18165	0.0642063
398	0.245819	0.1852	0.8148	0.1815	0.0643187
399	0.245569	0.18465	0.81535	0.1809	0.0646687
400	0.245556	0.1841	0.8159	0.180725	0.0648313
401	0.245669	0.1844	0.8156	0.1809	0.0647688
402	0.245800	0.1843	0.8157	0.181025	0.064775
403	0.245969	0.1843	0.8157	0.181325	0.0646438
404	0.246250	0.184675	0.815325	0.18175	0.0645
405	0.246150	0.1847	0.8153	0.1816	0.06455
406	0.246463	0.1853	0.8147	0.182025	0.0644375
407	0.246725	0.18585	0.81415	0.18235	0.064375
408	0.247019	0.1863	0.8137	0.18265	0.0643688
409	0.247206	0.186275	0.813725	0.1828	0.0644062
410	0.247131	0.186375	0.813625	0.182725	0.0644062
411	0.247000	0.1861	0.8139	0.18255	0.06445
412	0.247275	0.186075	0.813925	0.182525	0.06475
413	0.247094	0.186525	0.813475	0.1826	0.0644938
414	0.246906	0.18585	0.81415	0.182225	0.0646812
415	0.246837	0.185325	0.814675	0.182	0.0648375
416	0.246969	0.18515	0.81485	0.18195	0.0650188
417	0.246956	0.1852	0.8148	0.182225	0.0647313
418	0.247087	0.185075	0.814925	0.18225	0.0648375
419	0.247138	0.18505	0.81495	0.182175	0.0649625
420	0.246906	0.18485	0.81515	0.182025	0.0648813
421	0.247138	0.184775	0.815225	0.182	0.0651375
422	0.247225	0.184825	0.815175	0.181975	0.06525
423	0.247225	0.18475	0.81525	0.182075	0.06515
424	0.247294	0.18475	0.81525	0.182175	0.0651188
425	0.247300	0.184675	0.815325	0.182025	0.065275
426	0.247350	0.184925	0.815075	0.182325	0.065025
427	0.247550	0.185025	0.814975	0.182525	0.065025
428	0.247681	0.18515	0.81485	0.18245	0.0652313
429	0.247631	0.1852	0.8148	0.182275	0.0653563
430	0.247562	0.185325	0.814675	0.182425	0.0651375
431	0.247713	0.18525	0.81475	0.1826	0.0651125
432	0.247656	0.18535	0.81465	0.1825	0.0651562
433	0.247688	0.1852	0.8148	0.182525	0.0651625
434	0.247869	0.18535	0.81465	0.18265	0.0652188
435	0.248163	0.1856	0.8144	0.18305	0.0651125
436	0.248181	0.1858	0.8142	0.183125	0.0650562
437	0.248444	0.186225	0.813775	0.183425	0.0650188
438	0.248594	0.186175	0.813825	0.18345	0.0651438
439	0.248525	0.186425	0.813575	0.183525	0.065
440	0.248506	0.18625	0.81375	0.18325	0.0652563
441	0.248663	0.186325	0.813675	0.1833	0.0653625
442	0.248631	0.1865	0.8135	0.1834	0.0652313
443	0.248656	0.1864	0.8136	0.1834	0.0652563
444	0.248800	0.186675	0.813325	0.183575	0.065225
445	0.249062	0.1866	0.8134	0.1837	0.0653625
446	0.249050	0.1867	0.8133	0.18385	0.0652
447	0.249206	0.1868	0.8132	0.184075	0.0651313
448	0.249400	0.186875	0.813125	0.184225	0.065175
449	0.249413	0.186775	0.813225	0.184175	0.0652375
450	0.249450	0.186825	0.813175	0.18415	0.0653
451	0.249763	0.186925	0.813075	0.184475	0.0652875
452	0.249788	0.18755	0.81245	0.184625	0.0651625
453	0.249812	0.18735	0.81265	0.18465	0.0651625
454	0.249719	0.187325	0.812675	0.18445	0.0652688
455	0.249594	0.187275	0.812725	0.1842	0.0653938
456	0.249469	0.1871	0.8129	0.18405	0.0654187
457	0.249625	0.186825	0.813175	0.184225	0.0654
458	0.249763	0.1866	0.8134	0.18405	0.0657125
459	0.249806	0.186575	0.813425	0.184125	0.0656812
460	0.249919	0.186575	0.813425	0.18425	0.0656687
461	0.249856	0.1864	0.8136	0.184225	0.0656313
462	0.250113	0.1868	0.8132	0.18475	0.0653625
463	0.249981	0.186675	0.813325	0.18465	0.0653312
464	0.250119	0.186925	0.813075	0.184825	0.0652937
465	0.250175	0.187125	0.812875	0.184775	0.0654
466	0.250138	0.1866	0.8134	0.1845	0.0656375
467	0.250138	0.186675	0.813325	0.18465	0.0654875
468	0.250088	0.186475	0.813525	0.18465	0.0654375
469	0.250194	0.1865	0.8135	0.184775	0.0654187
470	0.250225	0.1863	0.8137	0.18475	0.065475
471	0.250300	0.186275	0.813725	0.1847	0.0656
472	0.250350	0.186475	0.813525	0.184775	0.065575
473	0.250381	0.18645	0.81355	0.1847	0.0656812
474	0.250450	0.18655	0.81345	0.184825	0.065625
475	0.250531	0.18675	0.81325	0.184925	0.0656063
476	0.250681	0.18695	0.81305	0.1852	0.0654813
477	0.250756	0.187	0.813	0.185425	0.0653312
478	0.250812	0.186925	0.813075	0.185325	0.0654875
479	0.250706	0.186775	0.813225	0.1851	0.0656063
480	0.250794	0.1866	0.8134	0.18485	0.0659437
481	0.250944	0.186775	0.813225	0.185025	0.0659187
482	0.250912	0.187025	0.812975	0.185175	0.0657375
483	0.250969	0.187125	0.812875	0.185225	0.0657438
484	0.250894	0.186725	0.813275	0.18515	0.0657438
485	0.250981	0.1867	0.8133	0.185325	0.0656562
486	0.251025	0.18685	0.81315	0.1854	0.065625
487	0.250987	0.186925	0.813075	0.1855	0.0654875
488	0.251113	0.186775	0.813225	0.185525	0.0655875
489	0.251094	0.18695	0.81305	0.185575	0.0655188
490	0.251156	0.186625	0.813375	0.185425	0.0657313
491	0.251256	0.18695	0.81305	0.185675	0.0655812
492	0.251394	0.187125	0.812875	0.1858	0.0655938
493	0.251544	0.187325	0.812675	0.185925	0.0656188
494	0.251494	0.18765	0.81235	0.186	0.0654938
495	0.251631	0.1876	0.8124	0.186025	0.0656063
496	0.251569	0.18765	0.81235	0.185975	0.0655938
497	0.251544	0.1875	0.8125	0.185725	0.0658187
498	0.251337	0.187375	0.812625	0.18565	0.0656875
499	0.251425	0.1873	0.8127	0.185725	0.0657
500	0.251288	0.187	0.813	0.18545	0.0658375
501	0.251325	0.186825	0.813175	0.18535	0.065975
502	0.251406	0.186775	0.813225	0.1855	0.0659063
503	0.251200	0.18655	0.81345	0.185275	0.065925
504	0.251294	0.186675	0.813325	0.185475	0.0658187
505	0.251350	0.18665	0.81335	0.185575	0.065775
506	0.251469	0.1869	0.8131	0.185825	0.0656438
507	0.251394	0.18685	0.81315	0.185725	0.0656687
508	0.251487	0.1869	0.8131	0.1858	0.0656875
509	0.251381	0.1869	0.8131	0.185575	0.0658062
510	0.251362	0.186925	0.813075	0.185575	0.0657875
511	0.251319	0.186775	0.813225	0.185375	0.0659437
512	0.251294	0.18645	0.81355	0.1853	0.0659938
513	0.251281	0.18665	0.81335	0.185425	0.0658563
514	0.251419	0.186675	0.813325	0.185625	0.0657937
515	0.251362	0.18645	0.81355	0.185525	0.0658375
516	0.251444	0.186525	0.813475	0.18565	0.0657937
517	0.251513	0.18655	0.81345	0.185725	0.0657875
518	0.251538	0.186775	0.813225	0.1858	0.0657375
519	0.251519	0.186425	0.813575	0.185625	0.0658938
520	0.251656	0.186425	0.813575	0.185775	0.0658813
521	0.251663	0.1867	0.8133	0.1858	0.0658625
522	0.251781	0.1869	0.8131	0.18595	0.0658312
523	0.251738	0.1869	0.8131	0.18585	0.0658875
524	0.251775	0.186925	0.813075	0.185825	0.06595
525	0.251944	0.1872	0.8128	0.186175	0.0657688
526	0.251825	0.18705	0.81295	0.185975	0.06585
527	0.252063	0.187125	0.812875	0.186175	0.0658875
528	0.252038	0.187325	0.812675	0.186225	0.0658125
529	0.252213	0.187475	0.812525	0.18645	0.0657625
530	0.252100	0.187575	0.812425	0.18635	0.06575
531	0.252150	0.187675	0.812325	0.186375	0.065775
532	0.252138	0.18765	0.81235	0.186325	0.0658125
533	0.252375	0.18785	0.81215	0.186675	0.0657
534	0.252475	0.18815	0.81185	0.1868	0.065675
535	0.252362	0.18815	0.81185	0.186725	0.0656375
536	0.252487	0.188025	0.811975	0.18675	0.0657375
537	0.252581	0.188125	0.811875	0.186775	0.0658062
538	0.252494	0.18805	0.81195	0.18655	0.0659437
539	0.252481	0.188	0.812	0.186525	0.0659562
540	0.252469	0.18795	0.81205	0.186575	0.0658938
541	0.252544	0.18795	0.81205	0.186525	0.0660188
542	0.252781	0.188325	0.811675	0.186825	0.0659562
543	0.252950	0.188875	0.811125	0.187175	0.065775
544	0.252788	0.1886	0.8114	0.186775	0.0660125
545	0.252731	0.188425	0.811575	0.1868	0.0659312
546	0.252681	0.188175	0.811825	0.186575	0.0661063
547	0.252850	0.18835	0.81165	0.186625	0.066225
548	0.252981	0.1885	0.8115	0.1867	0.0662813
549	0.252706	0.188475	0.811525	0.186525	0.0661812
550	0.252656	0.1883	0.8117	0.186525	0.0661313
551	0.252719	0.188175	0.811825	0.186525	0.0661937
552	0.252631	0.1881	0.8119	0.1865	0.0661313
553	0.252638	0.188025	0.811975	0.186575	0.0660625
554	0.252650	0.187975	0.812025	0.186575	0.066075
555	0.252675	0.188025	0.811975	0.18655	0.066125
556	0.252669	0.1879	0.8121	0.1865	0.0661687
557	0.252675	0.1878	0.8122	0.1864	0.066275
558	0.252756	0.187925	0.812075	0.186675	0.0660812
559	0.252775	0.1879	0.8121	0.186625	0.06615
560	0.252831	0.187925	0.812075	0.18665	0.0661812
561	0.252831	0.18785	0.81215	0.18665	0.0661812
562	0.252794	0.1878	0.8122	0.186575	0.0662188
563	0.252775	0.187775	0.812225	0.18655	0.066225
564	0.252894	0.18785	0.81215	0.186575	0.0663187
565	0.252894	0.18785	0.81215	0.186525	0.0663688
566	0.253050	0.187875	0.812125	0.1867	0.06635
567	0.253019	0.188	0.812	0.186725	0.0662937
568	0.253038	0.188	0.812	0.186625	0.0664125
569	0.252962	0.188	0.812	0.186675	0.0662875
570	0.253081	0.18795	0.81205	0.18675	0.0663312
571	0.253119	0.18815	0.81185	0.186925	0.0661937
572	0.253263	0.188225	0.811775	0.18695	0.0663125
573	0.253250	0.18865	0.81135	0.18705	0.0662
574	0.253288	0.188575	0.811425	0.186975	0.0663125
575	0.253350	0.188575	0.811425	0.18695	0.0664
576	0.253181	0.18845	0.81155	0.1869	0.0662813
577	0.253200	0.188175	0.811825	0.1869	0.0663
578	0.253206	0.1881	0.8119	0.186925	0.0662813
579	0.253325	0.188225	0.811775	0.18715	0.066175
580	0.253325	0.1883	0.8117	0.187175	0.06615
581	0.253412	0.18815	0.81185	0.187225	0.0661875
582	0.253431	0.188225	0.811775	0.1872	0.0662313
583	0.253538	0.1881	0.8119	0.187225	0.0663125
584	0.253600	0.188275	0.811725	0.187325	0.066275
585	0.253588	0.1883	0.8117	0.187275	0.0663125
586	0.253663	0.18855	0.81145	0.187425	0.0662375
587	0.253844	0.18885	0.81115	0.187675	0.0661687
588	0.254038	0.18905	0.81095	0.187875	0.0661625
589	0.254125	0.1892	0.8108	0.1879	0.066225
590	0.254300	0.18965	0.81035	0.188125	0.066175
591	0.254344	0.18985	0.81015	0.188175	0.0661687
592	0.254412	0.189725	0.810275	0.188	0.0664125
593	0.254337	0.189675	0.810325	0.18785	0.0664875
594	0.254213	0.18935	0.81065	0.1877	0.0665125
595	0.254356	0.1896	0.8104	0.187925	0.0664312
596	0.254300	0.1895	0.8105	0.187925	0.066375
597	0.254356	0.189425	0.810575	0.187875	0.0664813
598	0.254425	0.18975	0.81025	0.18805	0.066375
599	0.254369	0.189725	0.810275	0.187975	0.0663938
600	0.254462	0.18965	0.81035	0.188	0.0664625
601	0.254506	0.1896	0.8104	0.187925	0.0665812
602	0.254594	0.18975	0.81025	0.188025	0.0665687
603	0.254650	0.190075	0.809925	0.1882	0.06645
604	0.254462	0.189925	0.810075	0.188025	0.0664375
605	0.254362	0.18955	0.81045	0.187775	0.0665875
606	0.254294	0.18935	0.81065	0.187675	0.0666188
607	0.254138	0.189075	0.810925	0.187525	0.0666125
608	0.254238	0.1889	0.8111	0.187475	0.0667625
609	0.254431	0.1892	0.8108	0.18775	0.0666812
610	0.254406	0.18905	0.81095	0.18785	0.0665562
611	0.254481	0.18905	0.81095	0.187925	0.0665562
612	0.254588	0.189125	0.810875	0.18795	0.0666375
613	0.254631	0.1892	0.8108	0.18805	0.0665812
614	0.254575	0.18925	0.81075	0.187975	0.0666
615	0.254544	0.18925	0.81075	0.18785	0.0666937
616	0.254794	0.18935	0.81065	0.188225	0.0665687
617	0.254625	0.1895	0.8105	0.1881	0.066525
618	0.254800	0.189625	0.810375	0.18835	0.06645
619	0.254844	0.189575	0.810425	0.188275	0.0665687
620	0.254794	0.18975	0.81025	0.188325	0.0664687
621	0.254950	0.189575	0.810425	0.188375	0.066575
622	0.254981	0.1897	0.8103	0.18855	0.0664312
623	0.254906	0.189675	0.810325	0.188425	0.0664813
624	0.254869	0.18965	0.81035	0.188475	0.0663938
625	0.254994	0.18945	0.81055	0.188525	0.0664687
626	0.255125	0.18955	0.81045	0.18865	0.066475
627	0.255163	0.18975	0.81025	0.188725	0.0664375
628	0.255288	0.189875	0.810125	0.188775	0.0665125
629	0.255169	0.189925	0.810075	0.188575	0.0665937
630	0.255144	0.189825	0.810175	0.18845	0.0666937
631	0.255225	0.189825	0.810175	0.1886	0.066625
632	0.255250	0.19025	0.80975	0.1887	0.06655
633	0.255281	0.189975	0.810025	0.1886	0.0666812
634	0.255213	0.189975	0.810025	0.188525	0.0666875
635	0.255156	0.189775	0.810225	0.18855	0.0666063
636	0.254962	0.1895	0.8105	0.188325	0.0666375
637	0.254887	0.1893	0.8107	0.1881	0.0667875
638	0.255000	0.18925	0.81075	0.18825	0.06675
639	0.255256	0.189275	0.810725	0.188575	0.0666812
640	0.255412	0.18975	0.81025	0.188875	0.0665375
641	0.255394	0.1899	0.8101	0.188875	0.0665188
642	0.255350	0.1899	0.8101	0.188825	0.066525
643	0.255394	0.1899	0.8101	0.18885	0.0665437
644	0.255537	0.190275	0.809725	0.18915	0.0663875
645	0.255450	0.189975	0.810025	0.18895	0.0665
646	0.255469	0.18985	0.81015	0.189	0.0664687
647	0.255369	0.18975	0.81025	0.188875	0.0664938
648	0.255444	0.18965	0.81035	0.188875	0.0665687
649	0.255500	0.1898	0.8102	0.188925	0.066575
650	0.255575	0.189925	0.810075	0.1891	0.066475
651	0.255663	0.19	0.81	0.18925	0.0664125
652	0.255719	0.190125	0.809875	0.189325	0.0663938
653	0.255738	0.190125	0.809875	0.189275	0.0664625
654	0.255694	0.19	0.81	0.189175	0.0665188
655	0.255625	0.189925	0.810075	0.18905	0.066575
656	0.255713	0.18985	0.81015	0.189125	0.0665875
657	0.255844	0.189925	0.810075	0.189275	0.0665687
658	0.255813	0.19005	0.80995	0.18935	0.0664625
659	0.255862	0.1902	0.8098	0.189375	0.0664875
660	0.255950	0.19025	0.80975	0.18935	0.0666
661	0.256100	0.190375	0.809625	0.189525	0.066575
662	0.256313	0.1908	0.8092	0.189875	0.0664375
663	0.256288	0.191175	0.808825	0.190025	0.0662625
664	0.256356	0.190975	0.809025	0.190075	0.0662813
665	0.256231	0.190775	0.809225	0.189725	0.0665063
666	0.256269	0.1908	0.8092	0.189725	0.0665437
667	0.256319	0.1908	0.8092	0.189775	0.0665437
668	0.256288	0.19095	0.80905	0.189875	0.0664125
669	0.256331	0.1909	0.8091	0.1899	0.0664312
670	0.256338	0.190925	0.809075	0.189925	0.0664125
671	0.256487	0.19115	0.80885	0.190075	0.0664125
672	0.256512	0.191225	0.808775	0.19015	0.0663625
673	0.256575	0.191025	0.808975	0.190125	0.06645
674	0.256325	0.191025	0.808975	0.189825	0.0665
675	0.256275	0.1906	0.8094	0.1896	0.066675
676	0.256494	0.19065	0.80935	0.189925	0.0665687
677	0.256694	0.19095	0.80905	0.19015	0.0665437
678	0.256650	0.191025	0.808975	0.190125	0.066525
679	0.256750	0.1913	0.8087	0.190275	0.066475
680	0.256719	0.191375	0.808625	0.19025	0.0664687
681	0.256706	0.191275	0.808725	0.19015	0.0665562
682	0.256613	0.1912	0.8088	0.189975	0.0666375
683	0.256663	0.191025	0.808975	0.18995	0.0667125
684	0.256731	0.191275	0.808725	0.1901	0.0666313
685	0.256819	0.1913	0.8087	0.1902	0.0666188
686	0.256881	0.191475	0.808525	0.1903	0.0665812
687	0.256925	0.191325	0.808675	0.190275	0.06665
688	0.256844	0.191225	0.808775	0.190075	0.0667688
689	0.256956	0.191225	0.808775	0.1902	0.0667563
690	0.256900	0.191225	0.808775	0.19015	0.06675
691	0.256950	0.19125	0.80875	0.190125	0.066825
692	0.257031	0.1914	0.8086	0.1903	0.0667313
693	0.256969	0.191425	0.808575	0.19025	0.0667187
694	0.256831	0.19115	0.80885	0.190075	0.0667563
695	0.256869	0.191125	0.808875	0.19015	0.0667187
696	0.256912	0.191	0.809	0.190025	0.0668875
697	0.256987	0.191075	0.808925	0.190175	0.0668125
698	0.257081	0.1912	0.8088	0.190325	0.0667563
699	0.257050	0.191275	0.808725	0.190325	0.066725
700	0.256956	0.19115	0.80885	0.19015	0.0668062
701	0.256925	0.191075	0.808925	0.190125	0.0668
702	0.256887	0.190825	0.809175	0.189975	0.0669125
703	0.256844	0.1907	0.8093	0.18995	0.0668938
704	0.257012	0.1909	0.8091	0.190175	0.0668375
705	0.257006	0.191075	0.808925	0.190225	0.0667813
706	0.256962	0.190875	0.809125	0.19	0.0669625
707	0.256975	0.190975	0.809025	0.19005	0.066925
708	0.257075	0.1912	0.8088	0.1902	0.066875
709	0.257188	0.191175	0.808825	0.1902	0.0669875
710	0.257238	0.191425	0.808575	0.190425	0.0668125
711	0.257256	0.1916	0.8084	0.190525	0.0667313
712	0.257288	0.19155	0.80845	0.190475	0.0668125
713	0.257281	0.1917	0.8083	0.19055	0.0667313
714	0.257288	0.1916	0.8084	0.1905	0.0667875
715	0.257437	0.1915	0.8085	0.19055	0.0668875
716	0.257444	0.19165	0.80835	0.19065	0.0667937
717	0.257437	0.191575	0.808425	0.190625	0.0668125
718	0.257406	0.19145	0.80855	0.190475	0.0669312
719	0.257575	0.191725	0.808275	0.1907	0.066875
720	0.257475	0.19165	0.80835	0.190575	0.0669
721	0.257669	0.1917	0.8083	0.190775	0.0668938
722	0.257544	0.191775	0.808225	0.190725	0.0668187
723	0.257369	0.1915	0.8085	0.190425	0.0669437
724	0.257381	0.191525	0.808475	0.1905	0.0668813
725	0.257275	0.1916	0.8084	0.19045	0.066825
726	0.257250	0.19125	0.80875	0.190175	0.067075
727	0.257175	0.191	0.809	0.19005	0.067125
728	0.257256	0.190925	0.809075	0.190225	0.0670313
729	0.257394	0.1912	0.8088	0.190525	0.0668688
730	0.257487	0.1913	0.8087	0.190575	0.0669125
731	0.257594	0.19135	0.80865	0.19055	0.0670437
732	0.257569	0.19155	0.80845	0.190575	0.0669938
733	0.257600	0.191425	0.808575	0.19055	0.06705
734	0.257475	0.19145	0.80855	0.190475	0.067
735	0.257294	0.1913	0.8087	0.190325	0.0669687
736	0.257331	0.190975	0.809025	0.190325	0.0670063
737	0.257256	0.190975	0.809025	0.19025	0.0670063
738	0.257331	0.190875	0.809125	0.190275	0.0670562
739	0.257456	0.1908	0.8092	0.190375	0.0670812
740	0.257487	0.190925	0.809075	0.190375	0.0671125
741	0.257512	0.191025	0.808975	0.190475	0.0670375
742	0.257656	0.1912	0.8088	0.190675	0.0669813
743	0.257613	0.19145	0.80855	0.190725	0.0668875
744	0.257675	0.191375	0.808625	0.190775	0.0669
745	0.257700	0.191325	0.808675	0.190775	0.066925
746	0.257738	0.191425	0.808575	0.19085	0.0668875
747	0.257713	0.19145	0.80855	0.19075	0.0669625
748	0.257706	0.1915	0.8085	0.190725	0.0669813
749	0.257738	0.191375	0.808625	0.19065	0.0670875
750	0.257881	0.191525	0.808475	0.190825	0.0670562
751	0.257856	0.19165	0.80835	0.1908	0.0670562
752	0.257931	0.191575	0.808425	0.19095	0.0669813
753	0.257862	0.19145	0.80855	0.19075	0.0671125
754	0.257700	0.191325	0.808675	0.19055	0.06715
755	0.257625	0.191075	0.808925	0.1904	0.067225
756	0.257663	0.191	0.809	0.190425	0.0672375
757	0.257613	0.190975	0.809025	0.1905	0.0671125
758	0.257719	0.191	0.809	0.190625	0.0670937
759	0.257725	0.19115	0.80885	0.190675	0.06705
760	0.257731	0.191075	0.808925	0.190675	0.0670562
761	0.257769	0.1911	0.8089	0.190725	0.0670437
762	0.257719	0.19095	0.80905	0.1906	0.0671188
763	0.257800	0.191025	0.808975	0.190625	0.067175
764	0.257769	0.190975	0.809025	0.190625	0.0671438
765	0.257675	0.190925	0.809075	0.1906	0.067075
766	0.257669	0.1909	0.8091	0.190575	0.0670937
767	0.257656	0.19085	0.80915	0.19055	0.0671063
768	0.257700	0.19075	0.80925	0.190575	0.067125
769	0.257719	0.190775	0.809225	0.190575	0.0671438
770	0.257738	0.190775	0.809225	0.1906	0.0671375
771	0.257713	0.190925	0.809075	0.190625	0.0670875
772	0.257713	0.1909	0.8091	0.1906	0.0671125
773	0.257781	0.191	0.809	0.190675	0.0671063
774	0.257775	0.190975	0.809025	0.190675	0.0671
775	0.257875	0.190925	0.809075	0.19075	0.067125
776	0.257850	0.19105	0.80895	0.190725	0.067125
777	0.257850	0.19105	0.80895	0.190725	0.067125
778	0.257900	0.191025	0.808975	0.190775	0.067125
779	0.257875	0.19105	0.80895	0.1908	0.067075
780	0.257912	0.191125	0.808875	0.190825	0.0670875
781	0.257969	0.191175	0.808825	0.1909	0.0670687
782	0.257950	0.191125	0.808875	0.190825	0.067125
783	0.257931	0.191025	0.808975	0.19075	0.0671812
784	0.257937	0.190975	0.809025	0.1908	0.0671375
785	0.257994	0.19115	0.80885	0.19095	0.0670437
786	0.258088	0.191175	0.808825	0.191025	0.0670625
787	0.258163	0.191275	0.808725	0.191075	0.0670875
788	0.258088	0.191275	0.808725	0.191	0.0670875
789	0.258144	0.191375	0.808625	0.191125	0.0670188
790	0.258144	0.191375	0.808625	0.1911	0.0670437
791	0.258113	0.191425	0.808575	0.191125	0.0669875
792	0.258125	0.19145	0.80855	0.191075	0.06705
793	0.258131	0.19125	0.80875	0.19095	0.0671812
794	0.258144	0.191225	0.808775	0.190975	0.0671687
795	0.258119	0.19125	0.80875	0.19095	0.0671687
796	0.258144	0.1912	0.8088	0.19095	0.0671937
797	0.258175	0.19125	0.80875	0.19105	0.067125
798	0.258062	0.1913	0.8087	0.190925	0.0671375
799	0.258050	0.19115	0.80885	0.1909	0.06715
800	0.258081	0.1911	0.8089	0.1909	0.0671812
801	0.258125	0.1912	0.8088	0.190975	0.06715
802	0.258100	0.191175	0.808825	0.190975	0.067125
803	0.258125	0.1912	0.8088	0.191	0.067125
804	0.258225	0.191275	0.808725	0.1911	0.067125
805	0.258156	0.191275	0.808725	0.19105	0.0671063
806	0.258194	0.1913	0.8087	0.19105	0.0671438
807	0.258163	0.19135	0.80865	0.191075	0.0670875
808	0.258188	0.191325	0.808675	0.191125	0.0670625
809	0.258238	0.19135	0.80865	0.191175	0.0670625
810	0.258206	0.191375	0.808625	0.19115	0.0670562
811	0.258238	0.1913	0.8087	0.19115	0.0670875
812	0.258281	0.19135	0.80865	0.191225	0.0670562
813	0.258188	0.19125	0.80875	0.1911	0.0670875
814	0.258288	0.19125	0.80875	0.191175	0.0671125
815	0.258231	0.191275	0.808725	0.191125	0.0671063
816	0.258188	0.191225	0.808775	0.1911	0.0670875
817	0.258200	0.19115	0.80885	0.191075	0.067125
818	0.258225	0.191175	0.808825	0.191125	0.0671
819	0.258244	0.191225	0.808775	0.191125	0.0671188
820	0.258225	0.19125	0.80875	0.191125	0.0671
821	0.258231	0.1912	0.8088	0.1911	0.0671313
822	0.258231	0.1912	0.8088	0.1911	0.0671313
823	0.258206	0.191175	0.808825	0.19105	0.0671563
824	0.258206	0.1911	0.8089	0.19105	0.0671563
825	0.258238	0.1911	0.8089	0.191075	0.0671625
826	0.258231	0.191175	0.808825	0.1911	0.0671313
827	0.258244	0.1912	0.8088	0.1911	0.0671438
828	0.258238	0.191175	0.808825	0.1911	0.0671375
829	0.258263	0.1912	0.8088	0.19115	0.0671125
830	0.258294	0.19125	0.80875	0.1912	0.0670937
831	0.258331	0.19135	0.80865	0.191225	0.0671063
832	0.258369	0.191375	0.808625	0.19125	0.0671188
833	0.258325	0.19135	0.80865	0.191175	0.06715
834	0.258281	0.1913	0.8087	0.1911	0.0671812
835	0.258325	0.191275	0.808725	0.19115	0.067175
836	0.258331	0.191325	0.808675	0.191175	0.0671563
837	0.258338	0.191325	0.808675	0.191175	0.0671625
838	0.258306	0.19135	0.80865	0.19115	0.0671563
839	0.258350	0.191375	0.808625	0.191175	0.067175
840	0.258369	0.191375	0.808625	0.1912	0.0671687
841	0.258400	0.191425	0.808575	0.1912	0.0672
842	0.258381	0.191475	0.808525	0.191175	0.0672062
843	0.258437	0.191425	0.808575	0.19115	0.0672875
844	0.258450	0.1915	0.8085	0.1912	0.06725
845	0.258369	0.191525	0.808475	0.19115	0.0672187
846	0.258300	0.19135	0.80865	0.191025	0.067275
847	0.258325	0.19115	0.80885	0.19105	0.067275
848	0.258275	0.1912	0.8088	0.191025	0.06725
849	0.258275	0.191175	0.808825	0.191	0.067275
850	0.258275	0.1911	0.8089	0.191	0.067275
851	0.258269	0.191125	0.808875	0.190975	0.0672937
852	0.258275	0.19105	0.80895	0.19095	0.067325
853	0.258306	0.191075	0.808925	0.190975	0.0673312
854	0.258281	0.1912	0.8088	0.19105	0.0672313
855	0.258338	0.191275	0.808725	0.1911	0.0672375
856	0.258437	0.19135	0.80865	0.191225	0.0672125
857	0.258506	0.191475	0.808525	0.1913	0.0672062
858	0.258519	0.191625	0.808375	0.191325	0.0671937
859	0.258512	0.1917	0.8083	0.19135	0.0671625
860	0.258569	0.19165	0.80835	0.1914	0.0671687
861	0.258562	0.191625	0.808375	0.1914	0.0671625
862	0.258569	0.191675	0.808325	0.191375	0.0671937
863	0.258494	0.191625	0.808375	0.191325	0.0671687
864	0.258581	0.1916	0.8084	0.191375	0.0672062
865	0.258681	0.1918	0.8082	0.19155	0.0671313
866	0.258681	0.191825	0.808175	0.191525	0.0671563
867	0.258700	0.19195	0.80805	0.19155	0.06715
868	0.258625	0.19195	0.80805	0.19145	0.067175
869	0.258663	0.191925	0.808075	0.19145	0.0672125
870	0.258644	0.191825	0.808175	0.191425	0.0672187
871	0.258650	0.19185	0.80815	0.191425	0.067225
872	0.258744	0.19195	0.80805	0.191575	0.0671687
873	0.258756	0.192	0.808	0.191575	0.0671812
874	0.258694	0.191825	0.808175	0.19145	0.0672438
875	0.258775	0.19185	0.80815	0.19155	0.067225
876	0.258831	0.19195	0.80805	0.191675	0.0671563
877	0.258894	0.19215	0.80785	0.19175	0.0671438
878	0.258981	0.19225	0.80775	0.191825	0.0671563
879	0.259000	0.19215	0.80785	0.191775	0.067225
880	0.259050	0.192275	0.807725	0.191875	0.067175
881	0.258994	0.19235	0.80765	0.191825	0.0671687
882	0.259006	0.19235	0.80765	0.191775	0.0672313
883	0.259081	0.1924	0.8076	0.19185	0.0672313
884	0.258975	0.192225	0.807775	0.19175	0.067225
885	0.258994	0.1921	0.8079	0.1917	0.0672937
886	0.258981	0.192075	0.807925	0.191675	0.0673062
887	0.258969	0.19205	0.80795	0.191625	0.0673437
888	0.259075	0.19205	0.80795	0.1917	0.067375
889	0.259175	0.1924	0.8076	0.1919	0.067275
890	0.259050	0.192475	0.807525	0.191825	0.067225
891	0.259062	0.19245	0.80755	0.19185	0.0672125
892	0.259225	0.1925	0.8075	0.19195	0.067275
893	0.259075	0.19255	0.80745	0.1918	0.067275
894	0.259050	0.1924	0.8076	0.19175	0.0673
895	0.259012	0.192275	0.807725	0.191725	0.0672875
896	0.259050	0.192325	0.807675	0.191725	0.067325
897	0.259125	0.19235	0.80765	0.1918	0.067325
898	0.259075	0.192525	0.807475	0.1918	0.067275
899	0.259025	0.1923	0.8077	0.191675	0.06735
900	0.259119	0.192275	0.807725	0.19175	0.0673688
901	0.259113	0.19225	0.80775	0.1917	0.0674125
902	0.259131	0.19225	0.80775	0.19175	0.0673813
903	0.259275	0.19245	0.80755	0.19195	0.067325
904	0.259244	0.192625	0.807375	0.19195	0.0672937
905	0.259263	0.192475	0.807525	0.191925	0.0673375
906	0.259231	0.192475	0.807525	0.191875	0.0673563
907	0.259288	0.1925	0.8075	0.191925	0.0673625
908	0.259325	0.19255	0.80745	0.191925	0.0674
909	0.259313	0.1926	0.8074	0.1919	0.0674125
910	0.259331	0.19255	0.80745	0.1918	0.0675313
911	0.259288	0.1924	0.8076	0.191725	0.0675625
912	0.259375	0.19245	0.80755	0.191825	0.06755
913	0.259506	0.192725	0.807275	0.192075	0.0674312
914	0.259444	0.19265	0.80735	0.192	0.0674437
915	0.259381	0.192625	0.807375	0.191975	0.0674063
916	0.259369	0.192575	0.807425	0.191975	0.0673938
917	0.259331	0.192425	0.807575	0.191875	0.0674562
918	0.259313	0.192325	0.807675	0.19175	0.0675625
919	0.259419	0.1923	0.8077	0.1918	0.0676188
920	0.259444	0.192425	0.807575	0.191825	0.0676188
921	0.259481	0.192325	0.807675	0.19185	0.0676313
922	0.259506	0.192425	0.807575	0.192025	0.0674813
923	0.259544	0.192475	0.807525	0.19205	0.0674938
924	0.259512	0.19245	0.80755	0.192025	0.0674875
925	0.259594	0.1924	0.8076	0.192	0.0675937
926	0.259494	0.192325	0.807675	0.1919	0.0675937
927	0.259525	0.19235	0.80765	0.191975	0.06755
928	0.259675	0.192575	0.807425	0.192175	0.0675
929	0.259669	0.1928	0.8072	0.192175	0.0674938
930	0.259694	0.1929	0.8071	0.192225	0.0674687
931	0.259750	0.19275	0.80725	0.19225	0.0675
932	0.259763	0.1927	0.8073	0.192225	0.0675375
933	0.259575	0.19265	0.80735	0.19205	0.067525
934	0.259619	0.192575	0.807425	0.192075	0.0675438
935	0.259681	0.19255	0.80745	0.192175	0.0675063
936	0.259725	0.192725	0.807275	0.19225	0.067475
937	0.259769	0.1928	0.8072	0.192275	0.0674938
938	0.259825	0.192825	0.807175	0.19225	0.067575
939	0.259663	0.192725	0.807275	0.192075	0.0675875
940	0.259625	0.1925	0.8075	0.192	0.067625
941	0.259638	0.1924	0.8076	0.19205	0.0675875
942	0.259756	0.192475	0.807525	0.19215	0.0676063
943	0.259700	0.192475	0.807525	0.19215	0.06755
944	0.259769	0.192525	0.807475	0.192225	0.0675438
945	0.259694	0.192425	0.807575	0.19215	0.0675438
946	0.259756	0.192425	0.807575	0.192175	0.0675812
947	0.259869	0.19255	0.80745	0.192275	0.0675937
948	0.259813	0.192675	0.807325	0.192275	0.0675375
949	0.259856	0.192675	0.807325	0.1923	0.0675562
950	0.259925	0.192725	0.807275	0.192325	0.0676
951	0.259969	0.192975	0.807025	0.19245	0.0675188
952	0.259969	0.19285	0.80715	0.1923	0.0676688
953	0.260094	0.19305	0.80695	0.1925	0.0675937
954	0.260156	0.193175	0.806825	0.19255	0.0676063
955	0.260094	0.193075	0.806925	0.192475	0.0676188
956	0.260206	0.19315	0.80685	0.192625	0.0675812
957	0.260163	0.19305	0.80695	0.192575	0.0675875
958	0.260094	0.19305	0.80695	0.1925	0.0675937
959	0.260044	0.193	0.807	0.1925	0.0675438
960	0.260069	0.192775	0.807225	0.19245	0.0676188
961	0.260169	0.192825	0.807175	0.192525	0.0676438
962	0.260175	0.19285	0.80715	0.19255	0.067625
963	0.260219	0.19295	0.80705	0.1926	0.0676188
964	0.260288	0.193	0.807	0.19265	0.0676375
965	0.260244	0.19315	0.80685	0.19265	0.0675937
966	0.260256	0.19305	0.80695	0.192675	0.0675812
967	0.260350	0.19315	0.80685	0.1928	0.06755
968	0.260363	0.193275	0.806725	0.192775	0.0675875
969	0.260356	0.1932	0.8068	0.1927	0.0676563
970	0.260356	0.193225	0.806775	0.192675	0.0676812
971	0.260575	0.193425	0.806575	0.193	0.067575
972	0.260706	0.1938	0.8062	0.19315	0.0675562
973	0.260613	0.193925	0.806075	0.193075	0.0675375
974	0.260731	0.193825	0.806175	0.1931	0.0676313
975	0.260650	0.19395	0.80605	0.193075	0.067575
976	0.260681	0.193775	0.806225	0.1931	0.0675812
977	0.260675	0.19385	0.80615	0.19315	0.067525
978	0.260725	0.193725	0.806275	0.1931	0.067625
979	0.260719	0.1939	0.8061	0.19315	0.0675687
980	0.260675	0.193825	0.806175	0.193125	0.06755
981	0.260706	0.193625	0.806375	0.193	0.0677062
982	0.260706	0.193725	0.806275	0.193075	0.0676313
983	0.260544	0.19355	0.80645	0.1928	0.0677438
984	0.260550	0.1934	0.8066	0.19275	0.0678
985	0.260512	0.193225	0.806775	0.1927	0.0678125
986	0.260556	0.193125	0.806875	0.1928	0.0677563
987	0.260481	0.193125	0.806875	0.1927	0.0677813
988	0.260469	0.193075	0.806925	0.192725	0.0677438
989	0.260494	0.192975	0.807025	0.192725	0.0677688
990	0.260487	0.193	0.807	0.192725	0.0677625
991	0.260475	0.192975	0.807025	0.192725	0.06775
992	0.260525	0.1931	0.8069	0.1928	0.067725
993	0.260462	0.19305	0.80695	0.192725	0.0677375
994	0.260469	0.192975	0.807025	0.1927	0.0677688
995	0.260506	0.19305	0.80695	0.192725	0.0677813
996	0.260494	0.1931	0.8069	0.192725	0.0677688
997	0.260519	0.1929	0.8071	0.19265	0.0678688
998	0.260562	0.193125	0.806875	0.192775	0.0677875
999	0.260619	0.1932	0.8068	0.1928	0.0678187
1000	0.260744	0.193375	0.806625	0.193	0.0677438
1001	0.260606	0.19335	0.80665	0.192875	0.0677313
1002	0.260638	0.193225	0.806775	0.1928	0.0678375
1003	0.260569	0.193075	0.806925	0.19275	0.0678187
1004	0.260625	0.19315	0.80685	0.19285	0.067775
1005	0.260625	0.1931	0.8069	0.1928	0.067825
1006	0.260775	0.193325	0.806675	0.193	0.067775
1007	0.260800	0.193375	0.806625	0.193025	0.067775
1008	0.260738	0.193375	0.806625	0.192875	0.0678625
1009	0.260775	0.193325	0.806675	0.1929	0.067875
1010	0.260838	0.1935	0.8065	0.1931	0.0677375
1011	0.260894	0.1935	0.8065	0.19315	0.0677438
1012	0.260881	0.1935	0.8065	0.19315	0.0677313
1013	0.260825	0.193525	0.806475	0.193125	0.0677
1014	0.260769	0.1934	0.8066	0.19305	0.0677187
1015	0.260750	0.193325	0.806675	0.193025	0.067725
1016	0.260800	0.1933	0.8067	0.19305	0.06775
1017	0.260800	0.19335	0.80665	0.19305	0.06775
1018	0.260806	0.193225	0.806775	0.193025	0.0677813
1019	0.260900	0.193375	0.806625	0.193175	0.067725
1020	0.260881	0.193475	0.806525	0.193125	0.0677563
1021	0.260919	0.193525	0.806475	0.19315	0.0677688
1022	0.260887	0.193375	0.806625	0.193075	0.0678125
1023	0.260806	0.193275	0.806725	0.192975	0.0678312
1024	0.260850	0.19315	0.80685	0.192975	0.067875
1025	0.260912	0.193175	0.806825	0.1931	0.0678125
1026	0.260838	0.193225	0.806775	0.193075	0.0677625
1027	0.260838	0.193225	0.806775	0.1931	0.0677375
1028	0.260819	0.1931	0.8069	0.193025	0.0677938
1029	0.260813	0.193125	0.806875	0.193025	0.0677875
1030	0.260850	0.193125	0.806875	0.1931	0.06775
1031	0.260856	0.193175	0.806825	0.1931	0.0677563
1032	0.260819	0.1932	0.8068	0.193075	0.0677438
1033	0.260869	0.1932	0.8068	0.193125	0.0677438
1034	0.260844	0.193225	0.806775	0.1931	0.0677438
1035	0.260844	0.193225	0.806775	0.1931	0.0677438
1036	0.260844	0.193225	0.806775	0.1931	0.0677438
1037	0.260869	0.193225	0.806775	0.193125	0.0677438
1038	0.260856	0.193275	0.806725	0.193125	0.0677313
1039	0.260838	0.193175	0.806825	0.19305	0.0677875
1040	0.260856	0.193225	0.806775	0.193075	0.0677813
1041	0.260850	0.193175	0.806825	0.193025	0.067825
1042	0.260856	0.193175	0.806825	0.19305	0.0678062
1043	0.260881	0.193275	0.806725	0.1931	0.0677813
1044	0.260863	0.193325	0.806675	0.1931	0.0677625
1045	0.260863	0.193275	0.806725	0.1931	0.0677625
1046	0.260831	0.1932	0.8068	0.19305	0.0677813
1047	0.260831	0.193125	0.806875	0.193025	0.0678062
1048	0.260788	0.193	0.807	0.192975	0.0678125
1049	0.260813	0.192975	0.807025	0.192975	0.0678375
1050	0.260844	0.193025	0.806975	0.193025	0.0678187
1051	0.260819	0.1931	0.8069	0.19305	0.0677688
1052	0.260819	0.193075	0.806925	0.19305	0.0677688
1053	0.260813	0.1931	0.8069	0.19305	0.0677625
1054	0.260813	0.1931	0.8069	0.19305	0.0677625
1055	0.260813	0.193075	0.806925	0.193025	0.0677875
1056	0.260813	0.193075	0.806925	0.193025	0.0677875
1057	0.260819	0.19305	0.80695	0.193025	0.0677938
1058	0.260819	0.19305	0.80695	0.193025	0.0677938
1059	0.260819	0.19305	0.80695	0.193025	0.0677938
1060	0.260819	0.19305	0.80695	0.193025	0.0677938
1061	0.260825	0.19305	0.80695	0.19305	0.067775
1062	0.260825	0.19305	0.80695	0.19305	0.067775
1063	0.260825	0.19305	0.80695	0.19305	0.067775
1064	0.260825	0.19305	0.80695	0.19305	0.067775
1065	0.260825	0.19305	0.80695	0.19305	0.067775
1066	0.260825	0.19305	0.80695	0.19305	0.067775
1067	0.260825	0.19305	0.80695	0.19305	0.067775
1068	0.260825	0.19305	0.80695	0.19305	0.067775
1069	0.260825	0.19305	0.80695	0.19305	0.067775
1070	0.260825	0.19305	0.80695	0.19305	0.067775
1071	0.260825	0.19305	0.80695	0.19305	0.067775
1072	0.260825	0.19305	0.80695	0.19305	0.067775
1073	0.260825	0.19305	0.80695	0.19305	0.067775
1074	0.260825	0.19305	0.80695	0.19305	0.067775
1075	0.260825	0.19305	0.80695	0.19305	0.067775
1076	0.260825	0.19305	0.80695	0.19305	0.067775
1077	0.260825	0.19305	0.80695	0.19305	0.067775
1078	0.260825	0.19305	0.80695	0.19305	0.067775
1079	0.260825	0.19305	0.80695	0.19305	0.067775
1080	0.260825	0.19305	0.80695	0.19305	0.067775
1081	0.260825	0.19305	0.80695	0.19305	0.067775
1082	0.260825	0.19305	0.80695	0.19305	0.067775
1083	0.260825	0.19305	0.80695	0.19305	0.067775
1084	0.260825	0.19305	0.80695	0.19305	0.067775
1085	0.260825	0.19305	0.80695	0.19305	0.067775
1086	0.260825	0.19305	0.80695	0.19305	0.067775
1087	0.260825	0.19305	0.80695	0.19305	0.067775
1088	0.260825	0.19305	0.80695	0.19305	0.067775
1089	0.260825	0.19305	0.80695	0.19305	0.067775
1090	0.260825	0.19305	0.80695	0.19305	0.067775
1091	0.260825	0.19305	0.80695	0.19305	0.067775
1092	0.260825	0.19305	0.80695	0.19305	0.067775
1093	0.260825	0.19305	0.80695	0.19305	0.067775
1094	0.260825	0.19305	0.80695	0.19305	0.067775
1095	0.260825	0.19305	0.80695	0.19305	0.067775
1096	0.260825	0.19305	0.80695	0.19305	0.067775
1097	0.260825	0.19305	0.80695	0.19305	0.067775
1098	0.260825	0.19305	0.80695	0.19305	0.067775
1099	0.260825	0.19305	0.80695	0.19305	0.067775
1100	0.260825	0.19305	0.80695	0.19305	0.067775
1101	0.260825	0.19305	0.80695	0.19305	0.067775
1102	0.260825	0.19305	0.80695	0.19305	0.067775
1103	0.260825	0.19305	0.80695	0.19305	0.067775
1104	0.260825	0.19305	0.80695	0.19305	0.067775
1105	0.260825	0.19305	0.80695	0.19305	0.067775
1106	0.260825	0.19305	0.80695	0.19305	0.067775
1107	0.260825	0.19305	0.80695	0.19305	0.067775
1108	0.260825	0.19305	0.80695	0.19305	0.067775
1109	0.260825	0.19305	0.80695	0.19305	0.067775
1110	0.260825	0.19305	0.80695	0.19305	0.067775
1111	0.260825	0.19305	0.80695	0.19305	0.067775
1112	0.260825	0.19305	0.80695	0.19305	0.067775
1113	0.260825	0.19305	0.80695	0.19305	0.067775
1114	0.260825	0.19305	0.80695	0.19305	0.067775
1115	0.260825	0.19305	0.80695	0.19305	0.067775
1116	0.260825	0.19305	0.80695	0.19305	0.067775
1117	0.260825	0.19305	0.80695	0.19305	0.067775
1118	0.260825	0.19305	0.80695	0.19305	0.067775
1119	0.260825	0.19305	0.80695	0.19305	0.067775
1120	0.260825	0.19305	0.80695	0.19305	0.067775
1121	0.260825	0.19305	0.80695	0.19305	0.067775
1122	0.260825	0.19305	0.80695	0.19305	0.067775
1123	0.260825	0.19305	0.80695	0.19305	0.067775
1124	0.260825	0.19305	0.80695	0.19305	0.067775
1125	0.260825	0.19305	0.80695	0.19305	0.067775
1126	0.260825	0.19305	0.80695	0.19305	0.067775
1127	0.260825	0.19305	0.80695	0.19305	0.067775
1128	0.260825	0.19305	0.80695	0.19305	0.067775
1129	0.260825	0.19305	0.80695	0.19305	0.067775
1130	0.260825	0.19305	0.80695	0.19305	0.067775
1131	0.260825	0.19305	0.80695	0.19305	0.067775
1132	0.260825	0.19305	0.80695	0.19305	0.067775
1133	0.260825	0.19305	0.80695	0.19305	0.067775
1134	0.260825	0.19305	0.80695	0.19305	0.067775
1135	0.260825	0.19305	0.80695	0.19305	0.067775
1136	0.260825	0.19305	0.80695	0.19305	0.067775
1137	0.260825	0.19305	0.80695	0.19305	0.067775
1138	0.260825	0.19305	0.80695	0.19305	0.067775
1139	0.260825	0.19305	0.80695	0.19305	0.067775
1140	0.260825	0.19305	0.80695	0.19305	0.067775
1141	0.260825	0.19305	0.80695	0.19305	0.067775
1142	0.260825	0.19305	0.80695	0.19305	0.067775
1143	0.260825	0.19305	0.80695	0.19305	0.067775
1144	0.260825	0.19305	0.80695	0.19305	0.067775
1145	0.260825	0.19305	0.80695	0.19305	0.067775
1146	0.260825	0.19305	0.80695	0.19305	0.067775
1147	0.260825	0.19305	0.80695	0.19305	0.067775
1148	0.260825	0.19305	0.80695	0.19305	0.067775
1149	0.260825	0.19305	0.80695	0.19305	0.067775
1150	0.260825	0.19305	0.80695	0.19305	0.067775
1151	0.260825	0.19305	0.80695	0.19305	0.067775
1152	0.260825	0.19305	0.80695	0.19305	0.067775
1153	0.260825	0.19305	0.80695	0.19305	0.067775
1154	0.260825	0.19305	0.80695	0.19305	0.067775
1155	0.260825	0.19305	0.80695	0.19305	0.067775
1156	0.260825	0.19305	0.80695	0.19305	0.067775
1157	0.260825	0.19305	0.80695	0.19305	0.067775
1158	0.260825	0.19305	0.80695	0.19305	0.067775
1159	0.260825	0.19305	0.80695	0.19305	0.067775
1160	0.260825	0.19305	0.80695	0.19305	0.067775
1161	0.260825	0.19305	0.80695	0.19305	0.067775
1162	0.260825	0.19305	0.80695	0.19305	0.067775
1163	0.260825	0.19305	0.80695	0.19305	0.067775
1164	0.260825	0.19305	0.80695	0.19305	0.067775
1165	0.260825	0.19305	0.80695	0.19305	0.067775
1166	0.260825	0.19305	0.80695	0.19305	0.067775
1167	0.260825	0.19305	0.80695	0.19305	0.067775
1168	0.260825	0.19305	0.80695	0.19305	0.067775
1169	0.260825	0.19305	0.80695	0.19305	0.067775
1170	0.260825	0.19305	0.80695	0.19305	0.067775
1171	0.260825	0.19305	0.80695	0.19305	0.067775
1172	0.260825	0.19305	0.80695	0.19305	0.067775
1173	0.260825	0.19305	0.80695	0.19305	0.067775
1174	0.260825	0.19305	0.80695	0.19305	0.067775
1175	0.260825	0.19305	0.80695	0.19305	0.067775
1176	0.260825	0.19305	0.80695	0.19305	0.067775
1177	0.260825	0.19305	0.80695	0.19305	0.067775
1178	0.260825	0.19305	0.80695	0.19305	0.067775
1179	0.260825	0.19305	0.80695	0.19305	0.067775
1180	0.260825	0.19305	0.80695	0.19305	0.067775
1181	0.260825	0.19305	0.80695	0.19305	0.067775
1182	0.260825	0.19305	0.80695	0.19305	0.067775
1183	0.260825	0.19305	0.80695	0.19305	0.067775
1184	0.260825	0.19305	0.80695	0.19305	0.067775
1185	0.260825	0.19305	0.80695	0.19305	0.067775
1186	0.260825	0.19305	0.80695	0.19305	0.067775
1187	0.260825	0.19305	0.80695	0.19305	0.067775
1188	0.260825	0.19305	0.80695	0.19305	0.067775
1189	0.260825	0.19305	0.80695	0.19305	0.067775
1190	0.260825	0.19305	0.80695	0.19305	0.067775
1191	0.260825	0.19305	0.80695	0.19305	0.067775
1192	0.260825	0.19305	0.80695	0.19305	0.067775
1193	0.260825	0.19305	0.80695	0.19305	0.067775
1194	0.260825	0.19305	0.80695	0.19305	0.067775
1195	0.260825	0.19305	0.80695	0.19305	0.067775
1196	0.260825	0.19305	0.80695	0.19305	0.067775
1197	0.260825	0.19305	0.80695	0.19305	0.067775
1198	0.260825	0.19305	0.80695	0.19305	0.067775
1199	0.260825	0.19305	0.80695	0.19305	0.067775
1200	0.260825	0.19305	0.80695	0.19305	0.067775
1201	0.260825	0.19305	0.80695	0.19305	0.067775
1202	0.260825	0.19305	0.80695	0.19305	0.067775
1203	0.260825	0.19305	0.80695	0.19305	0.067775
1204	0.260825	0.19305	0.80695	0.19305	0.067775
1205	0.260825	0.19305	0.80695	0.19305	0.067775
1206	0.260825	0.19305	0.80695	0.19305	0.067775
1207	0.260825	0.19305	0.80695	0.19305	0.067775
1208	0.260825	0.19305	0.80695	0.19305	0.067775
1209	0.260825	0.19305	0.80695	0.19305	0.067775
1210	0.260825	0.19305	0.80695	0.19305	0.067775
1211	0.260825	0.19305	0.80695	0.19305	0.067775
1212	0.260825	0.19305	0.80695	0.19305	0.067775
1213	0.260825	0.19305	0.80695	0.19305	0.067775
1214	0.260825	0.19305	0.80695	0.19305	0.067775
1215	0.260825	0.19305	0.80695	0.19305	0.067775
1216	0.260825	0.19305	0.80695	0.19305	0.067775
1217	0.260825	0.19305	0.80695	0.19305	0.067775
1218	0.260825	0.19305	0.80695	0.19305	0.067775
1219	0.260825	0.19305	0.80695	0.19305	0.067775
1220	0.260825	0.19305	0.80695	0.19305	0.067775
1221	0.260825	0.19305	0.80695	0.19305	0.067775
1222	0.260825	0.19305	0.80695	0.19305	0.067775
1223	0.260825	0.19305	0.80695	0.19305	0.067775
1224	0.260825	0.19305	0.80695	0.19305	0.067775
1225	0.260825	0.19305	0.80695	0.19305	0.067775
1226	0.260825	0.19305	0.80695	0.19305	0.067775
1227	0.260825	0.19305	0.80695	0.19305	0.067775
1228	0.260825	0.19305	0.80695	0.19305	0.067775
1229	0.260825	0.19305	0.80695	0.19305	0.067775
1230	0.260825	0.19305	0.80695	0.19305	0.067775
1231	0.260825	0.19305	0.80695	0.19305	0.067775
1232	0.260825	0.19305	0.80695	0.19305	0.067775
1233	0.260825	0.19305	0.80695	0.19305	0.067775
1234	0.260825	0.19305	0.80695	0.19305	0.067775
1235	0.260825	0.19305	0.80695	0.19305	0.067775
1236	0.260825	0.19305	0.80695	0.19305	0.067775
1237	0.260825	0.19305	0.80695	0.19305	0.067775
1238	0.260825	0.19305	0.80695	0.19305	0.067775
1239	0.260825	0.19305	0.80695	0.19305	0.067775
1240	0.260825	0.19305	0.80695	0.19305	0.067775
1241	0.260825	0.19305	0.80695	0.19305	0.067775
1242	0.260825	0.19305	0.80695	0.19305	0.067775
1243	0.260825	0.19305	0.80695	0.19305	0.067775
1244	0.260825	0.19305	0.80695	0.19305	0.067775
1245	0.260825	0.19305	0.80695	0.19305	0.067775
1246	0.260825	0.19305	0.80695	0.19305	0.067775
1247	0.260825	0.19305	0.80695	0.19305	0.067775
1248	0.260825	0.19305	0.80695	0.19305	0.067775
1249	0.260825	0.19305	0.80695	0.19305	0.067775
1250	0.260825	0.19305	0.80695	0.19305	0.067775
1251	0.260825	0.19305	0.80695	0.19305	0.067775
1252	0.260825	0.19305	0.80695	0.19305	0.067775
1253	0.260825	0.19305	0.80695	0.19305	0.067775
1254	0.260825	0.19305	0.80695	0.19305	0.067775
1255	0.260825	0.19305	0.80695	0.19305	0.067775
1256	0.260825	0.19305	0.80695	0.19305	0.067775
1257	0.260825	0.19305	0.80695	0.19305	0.067775
1258	0.260825	0.19305	0.80695	0.19305	0.067775
1259	0.260825	0.19305	0.80695	0.19305	0.067775
1260	0.260825	0.19305	0.80695	0.19305	0.067775
1261	0.260825	0.19305	0.80695	0.19305	0.067775
1262	0.260825	0.19305	0.80695	0.19305	0.067775
1263	0.260825	0.19305	0.80695	0.19305	0.067775
1264	0.260825	0.19305	0.80695	0.19305	0.067775
1265	0.260825	0.19305	0.80695	0.19305	0.067775
1266	0.260825	0.19305	0.80695	0.19305	0.067775
1267	0.260825	0.19305	0.80695	0.19305	0.067775
1268	0.260825	0.19305	0.80695	0.19305	0.067775
1269	0.260825	0.19305	0.80695	0.19305	0.067775
1270	0.260825	0.19305	0.80695	0.19305	0.067775
1271	0.260825	0.19305	0.80695	0.19305	0.067775
1272	0.260825	0.19305	0.80695	0.19305	0.067775
1273	0.260825	0.19305	0.80695	0.19305	0.067775
1274	0.260825	0.19305	0.80695	0.19305	0.067775
1275	0.260825	0.19305	0.80695	0.19305	0.067775
1276	0.260825	0.19305	0.80695	0.19305	0.067775
1277	0.260825	0.19305	0.80695	0.19305	0.067775
1278	0.260825	0.19305	0.80695	0.19305	0.067775
1279	0.260825	0.19305	0.80695	0.19305	0.067775
1280	0.260825	0.19305	0.80695	0.19305	0.067775
1281	0.260825	0.19305	0.80695	0.19305	0.067775
1282	0.260825	0.19305	0.80695	0.19305	0.067775
1283	0.260825	0.19305	0.80695	0.19305	0.067775
1284	0.260825	0.19305	0.80695	0.19305	0.067775
1285	0.260825	0.19305	0.80695	0.19305	0.067775
1286	0.260825	0.19305	0.80695	0.19305	0.067775
1287	0.260825	0.19305	0.80695	0.19305	0.067775
1288	0.260825	0.19305	0.80695	0.19305	0.067775
1289	0.260825	0.19305	0.80695	0.19305	0.067775
1290	0.260825	0.19305	0.80695	0.19305	0.067775
1291	0.260825	0.19305	0.80695	0.19305	0.067775
1292	0.260825	0.19305	0.80695	0.19305	0.067775
1293	0.260825	0.19305	0.80695	0.19305	0.067775
1294	0.260825	0.19305	0.80695	0.19305	0.067775
1295	0.260825	0.19305	0.80695	0.19305	0.067775
1296	0.260825	0.19305	0.80695	0.19305	0.067775
1297	0.260825	0.19305	0.80695	0.19305	0.067775
1298	0.260825	0.19305	0.80695	0.19305	0.067775
1299	0.260825	0.19305	0.80695	0.19305	0.067775
1300	0.260825	0.19305	0.80695	0.19305	0.067775
1301	0.260825	0.19305	0.80695	0.19305	0.067775
1302	0.260825	0.19305	0.80695	0.19305	0.067775
1303	0.260825	0.19305	0.80695	0.19305	0.067775
1304	0.260825	0.19305	0.80695	0.19305	0.067775
1305	0.260825	0.19305	0.80695	0.19305	0.067775
1306	0.260825	0.19305	0.80695	0.19305	0.067775
1307	0.260825	0.19305	0.80695	0.19305	0.067775
1308	0.260825	0.19305	0.80695	0.19305	0.067775
1309	0.260825	0.19305	0.80695	0.19305	0.067775
1310	0.260825	0.19305	0.80695	0.19305	0.067775
1311	0.260825	0.19305	0.80695	0.19305	0.067775
1312	0.260825	0.19305	0.80695	0.19305	0.067775
1313	0.260825	0.19305	0.80695	0.19305	0.067775
1314	0.260825	0.19305	0.80695	0.19305	0.067775
1315	0.260825	0.19305	0.80695	0.19305	0.067775
1316	0.260825	0.19305	0.80695	0.19305	0.067775
1317	0.260825	0.19305	0.80695	0.19305	0.067775
1318	0.260825	0.19305	0.80695	0.19305	0.067775
1319	0.260825	0.19305	0.80695	0.19305	0.067775
1320	0.260825	0.19305	0.80695	0.19305	0.067775
1321	0.260825	0.19305	0.80695	0.19305	0.067775
1322	0.260825	0.19305	0.80695	0.19305	0.067775
1323	0.260825	0.19305	0.80695	0.19305	0.067775
1324	0.260825	0.19305	0.80695	0.19305	0.067775
1325	0.260825	0.19305	0.80695	0.19305	0.067775
1326	0.260825	0.19305	0.80695	0.19305	0.067775
1327	0.260825	0.19305	0.80695	0.19305	0.067775
1328	0.260825	0.19305	0.80695	0.19305	0.067775
1329	0.260825	0.19305	0.80695	0.19305	0.067775
1330	0.260825	0.19305	0.80695	0.19305	0.067775
1331	0.260825	0.19305	0.80695	0.19305	0.067775
1332	0.260825	0.19305	0.80695	0.19305	0.067775
1333	0.260825	0.19305	0.80695	0.19305	0.067775
1334	0.260825	0.19305	0.80695	0.19305	0.067775
1335	0.260825	0.19305	0.80695	0.19305	0.067775
1336	0.260825	0.19305	0.80695	0.19305	0.067775
1337	0.260825	0.19305	0.80695	0.19305	0.067775
1338	0.260825	0.19305	0.80695	0.19305	0.067775
1339	0.260825	0.19305	0.80695	0.19305	0.067775
1340	0.260825	0.19305	0.80695	0.19305	0.067775
1341	0.260825	0.19305	0.80695	0.19305	0.067775
1342	0.260825	0.19305	0.80695	0.19305	0.067775
1343	0.260825	0.19305	0.80695	0.19305	0.067775
1344	0.260825	0.19305	0.80695	0.19305	0.067775
1345	0.260825	0.19305	0.80695	0.19305	0.067775
1346	0.260825	0.19305	0.80695	0.19305	0.067775
1347	0.260825	0.19305	0.80695	0.19305	0.067775
1348	0.260825	0.19305	0.80695	0.19305	0.067775
1349	0.260825	0.19305	0.80695	0.19305	0.067775
1350	0.260825	0.19305	0.80695	0.19305	0.067775
1351	0.260825	0.19305	0.80695	0.19305	0.067775
1352	0.260825	0.19305	0.80695	0.19305	0.067775
1353	0.260825	0.19305	0.80695	0.19305	0.067775
1354	0.260825	0.19305	0.80695	0.19305	0.067775
1355	0.260825	0.19305	0.80695	0.19305	0.067775
1356	0.260825	0.19305	0.80695	0.19305	0.067775
1357	0.260825	0.19305	0.80695	0.19305	0.067775
1358	0.260825	0.19305	0.80695	0.19305	0.067775
1359	0.260825	0.19305	0.80695	0.19305	0.067775
1360	0.260825	0.19305	0.80695	0.19305	0.067775
1361	0.260825	0.19305	0.80695	0.19305	0.067775
1362	0.260825	0.19305	0.80695	0.19305	0.067775
1363	0.260825	0.19305	0.80695	0.19305	0.067775
1364	0.260825	0.19305	0.80695	0.19305	0.067775
1365	0.260825	0.19305	0.80695	0.19305	0.067775
1366	0.260825	0.19305	0.80695	0.19305	0.067775
1367	0.260825	0.19305	0.80695	0.19305	0.067775
1368	0.260825	0.19305	0.80695	0.19305	0.067775
1369	0.260825	0.19305	0.80695	0.19305	0.067775
1370	0.260825	0.19305	0.80695	0.19305	0.067775
1371	0.260825	0.19305	0.80695	0.19305	0.067775
1372	0.260825	0.19305	0.80695	0.19305	0.067775
1373	0.260825	0.19305	0.80695	0.19305	0.067775
1374	0.260825	0.19305	0.80695	0.19305	0.067775
1375	0.260825	0.19305	0.80695	0.19305	0.067775
1376	0.260825	0.19305	0.80695	0.19305	0.067775
1377	0.260825	0.19305	0.80695	0.19305	0.067775
1378	0.260825	0.19305	0.80695	0.19305	0.067775
1379	0.260825	0.19305	0.80695	0.19305	0.067775
1380	0.260825	0.19305	0.80695	0.19305	0.067775
1381	0.260825	0.19305	0.80695	0.19305	0.067775
1382	0.260825	0.19305	0.80695	0.19305	0.067775
1383	0.260825	0.19305	0.80695	0.19305	0.067775
1384	0.260825	0.19305	0.80695	0.19305	0.067775
1385	0.260825	0.19305	0.80695	0.19305	0.067775
1386	0.260825	0.19305	0.80695	0.19305	0.067775
1387	0.260825	0.19305	0.80695	0.19305	0.067775
1388	0.260825	0.19305	0.80695	0.19305	0.067775
1389	0.260825	0.19305	0.80695	0.19305	0.067775
1390	0.260825	0.19305	0.80695	0.19305	0.067775
1391	0.260825	0.19305	0.80695	0.19305	0.067775
1392	0.260825	0.19305	0.80695	0.19305	0.067775
1393	0.260825	0.19305	0.80695	0.19305	0.067775
1394	0.260825	0.19305	0.80695	0.19305	0.067775
1395	0.260825	0.19305	0.80695	0.19305	0.067775
1396	0.260825	0.19305	0.80695	0.19305	0.067775
1397	0.260825	0.19305	0.80695	0.19305	0.067775
1398	0.260825	0.19305	0.80695	0.19305	0.067775
1399	0.260825	0.19305	0.80695	0.19305	0.067775
1400	0.260825	0.19305	0.80695	0.19305	0.067775
1401	0.260825	0.19305	0.80695	0.19305	0.067775
1402	0.260825	0.19305	0.80695	0.19305	0.067775
1403	0.260825	0.19305	0.80695	0.19305	0.067775
1404	0.260825	0.19305	0.80695	0.19305	0.067775
1405	0.260825	0.19305	0.80695	0.19305	0.067775
1406	0.260825	0.19305	0.80695	0.19305	0.067775
1407	0.260825	0.19305	0.80695	0.19305	0.067775
1408	0.260825	0.19305	0.80695	0.19305	0.067775
1409	0.260825	0.19305	0.80695	0.19305	0.067775
1410	0.260825	0.19305	0.80695	0.19305	0.067775
1411	0.260825	0.19305	0.80695	0.19305	0.067775
1412	0.260825	0.19305	0.80695	0.19305	0.067775
1413	0.260825	0.19305	0.80695	0.19305	0.067775
1414	0.260825	0.19305	0.80695	0.19305	0.067775
1415	0.260825	0.19305	0.80695	0.19305	0.067775
1416	0.260825	0.19305	0.80695	0.19305	0.067775
1417	0.260825	0.19305	0.80695	0.19305	0.067775
1418	0.260825	0.19305	0.80695	0.19305	0.067775
1419	0.260825	0.19305	0.80695	0.19305	0.067775
1420	0.260825	0.19305	0.80695	0.19305	0.067775
1421	0.260825	0.19305	0.80695	0.19305	0.067775
1422	0.260825	0.19305	0.80695	0.19305	0.067775
1423	0.260825	0.19305	0.80695	0.19305	0.067775
1424	0.260825	0.19305	0.80695	0.19305	0.067775
1425	0.260825	0.19305	0.80695	0.19305	0.067775
1426	0.260825	0.19305	0.80695	0.19305	0.067775
1427	0.260825	0.19305	0.80695	0.19305	0.067775
1428	0.260825	0.19305	0.80695	0.19305	0.067775
1429	0.260825	0.19305	0.80695	0.19305	0.067775
1430	0.260825	0.19305	0.80695	0.19305	0.067775
1431	0.260825	0.19305	0.80695	0.19305	0.067775
1432	0.260825	0.19305	0.80695	0.19305	0.067775
1433	0.260825	0.19305	0.80695	0.19305	0.067775
1434	0.260825	0.19305	0.80695	0.19305	0.067775
1435	0.260825	0.19305	0.80695	0.19305	0.067775
1436	0.260825	0.19305	0.80695	0.19305	0.067775
1437	0.260825	0.19305	0.80695	0.19305	0.067775
1438	0.260825	0.19305	0.80695	0.19305	0.067775
1439	0.260825	0.19305	0.80695	0.19305	0.067775
1440	0.260825	0.19305	0.80695	0.19305	0.067775
1441	0.260825	0.19305	0.80695	0.19305	0.067775
1442	0.260825	0.19305	0.80695	0.19305	0.067775
1443	0.260825	0.19305	0.80695	0.19305	0.067775
1444	0.260825	0.19305	0.80695	0.19305	0.067775
1445	0.260825	0.19305	0.80695	0.19305	0.067775
1446	0.260825	0.19305	0.80695	0.19305	0.067775
1447	0.260825	0.19305	0.80695	0.19305	0.067775
1448	0.260825	0.19305	0.80695	0.19305	0.067775
1449	0.260825	0.19305	0.80695	0.19305	0.067775
1450	0.260825	0.19305	0.80695	0.19305	0.067775
1451	0.260825	0.19305	0.80695	0.19305	0.067775
1452	0.260825	0.19305	0.80695	0.19305	0.067775
1453	0.260825	0.19305	0.80695	0.19305	0.067775
1454	0.260825	0.19305	0.80695	0.19305	0.067775
1455	0.260825	0.19305	0.80695	0.19305	0.067775
1456	0.260825	0.19305	0.80695	0.19305	0.067775
1457	0.260825	0.19305	0.80695	0.19305	0.067775
1458	0.260825	0.19305	0.80695	0.19305	0.067775
1459	0.260825	0.19305	0.80695	0.19305	0.067775
1460	0.260825	0.19305	0.80695	0.19305	0.067775
1461	0.260825	0.19305	0.80695	0.19305	0.067775
1462	0.260825	0.19305	0.80695	0.19305	0.067775
1463	0.260825	0.19305	0.80695	0.19305	0.067775
1464	0.260825	0.19305	0.80695	0.19305	0.067775
1465	0.260825	0.19305	0.80695	0.19305	0.067775
1466	0.260825	0.19305	0.80695	0.19305	0.067775
1467	0.260825	0.19305	0.80695	0.19305	0.067775
1468	0.260825	0.19305	0.80695	0.19305	0.067775
1469	0.260825	0.19305	0.80695	0.19305	0.067775
1470	0.260825	0.19305	0.80695	0.19305	0.067775
1471	0.260825	0.19305	0.80695	0.19305	0.067775
1472	0.260825	0.19305	0.80695	0.19305	0.067775
1473	0.260825	0.19305	0.80695	0.19305	0.067775
1474	0.260825	0.19305	0.80695	0.19305	0.067775
1475	0.260825	0.19305	0.80695	0.19305	0.067775
1476	0.260825	0.19305	0.80695	0.19305	0.067775
1477	0.260825	0.19305	0.80695	0.19305	0.067775
1478	0.260825	0.19305	0.80695	0.19305	0.067775
1479	0.260825	0.19305	0.80695	0.19305	0.067775
1480	0.260825	0.19305	0.80695	0.19305	0.067775
1481	0.260825	0.19305	0.80695	0.19305	0.067775
1482	0.260825	0.19305	0.80695	0.19305	0.067775
1483	0.260825	0.19305	0.80695	0.19305	0.067775
1484	0.260825	0.19305	0.80695	0.19305	0.067775
1485	0.260825	0.19305	0.80695	0.19305	0.067775
1486	0.260825	0.19305	0.80695	0.19305	0.067775
1487	0.260825	0.19305	0.80695	0.19305	0.067775
1488	0.260825	0.19305	0.80695	0.19305	0.067775
1489	0.260825	0.19305	0.80695	0.19305	0.067775
1490	0.260825	0.19305	0.80695	0.19305	0.067775
1491	0.260825	0.19305	0.80695	0.19305	0.067775
1492	0.260825	0.19305	0.80695	0.19305	0.067775
1493	0.260825	0.19305	0.80695	0.19305	0.067775
1494	0.260825	0.19305	0.80695	0.19305	0.067775
1495	0.260825	0.19305	0.80695	0.19305	0.067775
1496	0.260825	0.19305	0.80695	0.19305	0.067775
1497	0.260825	0.19305	0.80695	0.19305	0.067775
1498	0.260825	0.19305	0.80695	0.19305	0.067775
1499	0.260825	0.19305	0.80695	0.19305	0.067775
1500	0.260825	0.19305	0.80695	0.19305	0.067775
1501	0.260825	0.19305	0.80695	0.19305	0.067775
1502	0.260825	0.19305	0.80695	0.19305	0.067775
1503	0.260825	0.19305	0.80695	0.19305	0.067775
1504	0.260825	0.19305	0.80695	0.19305	0.067775
1505	0.260825	0.19305	0.80695	0.19305	0.067775
1506	0.260825	0.19305	0.80695	0.19305	0.067775
1507	0.260825	0.19305	0.80695	0.19305	0.067775
1508	0.260825	0.19305	0.80695	0.19305	0.067775
1509	0.260825	0.19305	0.80695	0.19305	0.067775
1510	0.260825	0.19305	0.80695	0.19305	0.067775
1511	0.260825	0.19305	0.80695	0.19305	0.067775
1512	0.260825	0.19305	0.80695	0.19305	0.067775
1513	0.260825	0.19305	0.80695	0.19305	0.067775
1514	0.260825	0.19305	0.80695	0.19305	0.067775
1515	0.260825	0.19305	0.80695	0.19305	0.067775
1516	0.260825	0.19305	0.80695	0.19305	0.067775
1517	0.260825	0.19305	0.80695	0.19305	0.067775
1518	0.260825	0.19305	0.80695	0.19305	0.067775
1519	0.260825	0.19305	0.80695	0.19305	0.067775
1520	0.260825	0.19305	0.80695	0.19305	0.067775
1521	0.260825	0.19305	0.80695	0.19305	0.067775
1522	0.260825	0.19305	0.80695	0.19305	0.067775
1523	0.260825	0.19305	0.80695	0.19305	0.067775
1524	0.260825	0.19305	0.80695	0.19305	0.067775
1525	0.260825	0.19305	0.80695	0.19305	0.067775
1526	0.260825	0.19305	0.80695	0.19305	0.067775
1527	0.260825	0.19305	0.80695	0.19305	0.067775
1528	0.260825	0.19305	0.80695	0.19305	0.067775
1529	0.260825	0.19305	0.80695	0.19305	0.067775
1530	0.260825	0.19305	0.80695	0.19305	0.067775
1531	0.260825	0.19305	0.80695	0.19305	0.067775
1532	0.260825	0.19305	0.80695	0.19305	0.067775
1533	0.260825	0.19305	0.80695	0.19305	0.067775
1534	0.260825	0.19305	0.80695	0.19305	0.067775
1535	0.260825	0.19305	0.80695	0.19305	0.067775
1536	0.260825	0.19305	0.80695	0.19305	0.067775
1537	0.260825	0.19305	0.80695	0.19305	0.067775
1538	0.260825	0.19305	0.80695	0.19305	0.067775
1539	0.260825	0.19305	0.80695	0.19305	0.067775
1540	0.260825	0.19305	0.80695	0.19305	0.067775
1541	0.260825	0.19305	0.80695	0.19305	0.067775
1542	0.260825	0.19305	0.80695	0.19305	0.067775
1543	0.260825	0.19305	0.80695	0.19305	0.067775
1544	0.260825	0.19305	0.80695	0.19305	0.067775
1545	0.260825	0.19305	0.80695	0.19305	0.067775
1546	0.260825	0.19305	0.80695	0.19305	0.067775
1547	0.260825	0.19305	0.80695	0.19305	0.067775
1548	0.260825	0.19305	0.80695	0.19305	0.067775
1549	0.260825	0.19305	0.80695	0.19305	0.067775
1550	0.260825	0.19305	0.80695	0.19305	0.067775
1551	0.260825	0.19305	0.80695	0.19305	0.067775
1552	0.260825	0.19305	0.80695	0.19305	0.067775
1553	0.260825	0.19305	0.80695	0.19305	0.067775
1554	0.260825	0.19305	0.80695	0.19305	0.067775
1555	0.260825	0.19305	0.80695	0.19305	0.067775
1556	0.260825	0.19305	0.80695	0.19305	0.067775
1557	0.260825	0.19305	0.80695	0.19305	0.067775
1558	0.260825	0.19305	0.80695	0.19305	0.067775
1559	0.260825	0.19305	0.80695	0.19305	0.067775
1560	0.260825	0.19305	0.80695	0.19305	0.067775
1561	0.260825	0.19305	0.80695	0.19305	0.067775
1562	0.260825	0.19305	0.80695	0.19305	0.067775
1563	0.260825	0.19305	0.80695	0.19305	0.067775
1564	0.260825	0.19305	0.80695	0.19305	0.067775
1565	0.260825	0.19305	0.80695	0.19305	0.067775
1566	0.260825	0.19305	0.80695	0.19305	0.067775
1567	0.260825	0.19305	0.80695	0.19305	0.067775
1568	0.260825	0.19305	0.80695	0.19305	0.067775
1569	0.260825	0.19305	0.80695	0.19305	0.067775
1570	0.260825	0.19305	0.80695	0.19305	0.067775
1571	0.260825	0.19305	0.80695	0.19305	0.067775
1572	0.260825	0.19305	0.80695	0.19305	0.067775
1573	0.260825	0.19305	0.80695	0.19305	0.067775
1574	0.260825	0.19305	0.80695	0.19305	0.067775
1575	0.260825	0.19305	0.80695	0.19305	0.067775
1576	0.260825	0.19305	0.80695	0.19305	0.067775
1577	0.260825	0.19305	0.80695	0.19305	0.067775
1578	0.260825	0.19305	0.80695	0.19305	0.067775
1579	0.260825	0.19305	0.80695	0.19305	0.067775
1580	0.260825	0.19305	0.80695	0.19305	0.067775
1581	0.260825	0.19305	0.80695	0.19305	0.067775
1582	0.260825	0.19305	0.80695	0.19305	0.067775
1583	0.260825	0.19305	0.80695	0.19305	0.067775
1584	0.260825	0.19305	0.80695	0.19305	0.067775
1585	0.260825	0.19305	0.80695	0.19305	0.067775
1586	0.260825	0.19305	0.80695	0.19305	0.067775
1587	0.260825	0.19305	0.80695	0.19305	0.067775
1588	0.260825	0.19305	0.80695	0.19305	0.067775
1589	0.260825	0.19305	0.80695	0.19305	0.067775
1590	0.260825	0.19305	0.80695	0.19305	0.067775
1591	0.260825	0.19305	0.80695	0.19305	0.067775
1592	0.260825	0.19305	0.80695	0.19305	0.067775
1593	0.260825	0.19305	0.80695	0.19305	0.067775
1594	0.260825	0.19305	0.80695	0.19305	0.067775
1595	0.260825	0.19305	0.80695	0.19305	0.067775
1596	0.260825	0.19305	0.80695	0.19305	0.067775
1597	0.260825	0.19305	0.80695	0.19305	0.067775
1598	0.260825	0.19305	0.80695	0.19305	0.067775
1599	0.260825	0.19305	0.80695	0.19305	0.067775
1600	0.260825	0.19305	0.80695	0.19305	0.067775
1601	0.260825	0.19305	0.80695	0.19305	0.067775
1602	0.260825	0.19305	0.80695	0.19305	0.067775
1603	0.260825	0.19305	0.80695	0.19305	0.067775
1604	0.260825	0.19305	0.80695	0.19305	0.067775
1605	0.260825	0.19305	0.80695	0.19305	0.067775
1606	0.260825	0.19305	0.80695	0.19305	0.067775
1607	0.260825	0.19305	0.80695	0.19305	0.067775
1608	0.260825	0.19305	0.80695	0.19305	0.067775
1609	0.260825	0.19305	0.80695	0.19305	0.067775
1610	0.260825	0.19305	0.80695	0.19305	0.067775
1611	0.260825	0.19305	0.80695	0.19305	0.067775
1612	0.260825	0.19305	0.80695	0.19305	0.067775
1613	0.260825	0.19305	0.80695	0.19305	0.067775
1614	0.260825	0.19305	0.80695	0.19305	0.067775
1615	0.260825	0.19305	0.80695	0.19305	0.067775
1616	0.260825	0.19305	0.80695	0.19305	0.067775
1617	0.260825	0.19305	0.80695	0.19305	0.067775
1618	0.260825	0.19305	0.80695	0.19305	0.067775
1619	0.260825	0.19305	0.80695	0.19305	0.067775
1620	0.260825	0.19305	0.80695	0.19305	0.067775
1621	0.260825	0.19305	0.80695	0.19305	0.067775
1622	0.260825	0.19305	0.80695	0.19305	0.067775
1623	0.260825	0.19305	0.80695	0.19305	0.067775
1624	0.260825	0.19305	0.80695	0.19305	0.067775
1625	0.260825	0.19305	0.80695	0.19305	0.067775
1626	0.260825	0.19305	0.80695	0.19305	0.067775
1627	0.260825	0.19305	0.80695	0.19305	0.067775
1628	0.260825	0.19305	0.80695	0.19305	0.067775
1629	0.260825	0.19305	0.80695	0.19305	0.067775
1630	0.260825	0.19305	0.80695	0.19305	0.067775
1631	0.260825	0.19305	0.80695	0.19305	0.067775
1632	0.260825	0.19305	0.80695	0.19305	0.067775
1633	0.260825	0.19305	0.80695	0.19305	0.067775
1634	0.260825	0.19305	0.80695	0.19305	0.067775
1635	0.260825	0.19305	0.80695	0.19305	0.067775
1636	0.260825	0.19305	0.80695	0.19305	0.067775
1637	0.260825	0.19305	0.80695	0.19305	0.067775
1638	0.260825	0.19305	0.80695	0.19305	0.067775
1639	0.260825	0.19305	0.80695	0.19305	0.067775
1640	0.260825	0.19305	0.80695	0.19305	0.067775
1641	0.260825	0.19305	0.80695	0.19305	0.067775
1642	0.260825	0.19305	0.80695	0.19305	0.067775
1643	0.260825	0.19305	0.80695	0.19305	0.067775
1644	0.260825	0.19305	0.80695	0.19305	0.067775
1645	0.260825	0.19305	0.80695	0.19305	0.067775
1646	0.260825	0.19305	0.80695	0.19305	0.067775
1647	0.260825	0.19305	0.80695	0.19305	0.067775
1648	0.260825	0.19305	0.80695	0.19305	0.067775
1649	0.260825	0.19305	0.80695	0.19305	0.067775
1650	0.260825	0.19305	0.80695	0.19305	0.067775
1651	0.260825	0.19305	0.80695	0.19305	0.067775
1652	0.260825	0.19305	0.80695	0.19305	0.067775
1653	0.260825	0.19305	0.80695	0.19305	0.067775
1654	0.260825	0.19305	0.80695	0.19305	0.067775
1655	0.260825	0.19305	0.80695	0.19305	0.067775
1656	0.260825	0.19305	0.80695	0.19305	0.067775
1657	0.260825	0.19305	0.80695	0.19305	0.067775
1658	0.260825	0.19305	0.80695	0.19305	0.067775
1659	0.260825	0.19305	0.80695	0.19305	0.067775
1660	0.260825	0.19305	0.80695	0.19305	0.067775
1661	0.260825	0.19305	0.80695	0.19305	0.067775
1662	0.260825	0.19305	0.80695	0.19305	0.067775
1663	0.260825	0.19305	0.80695	0.19305	0.067775
1664	0.260825	0.19305	0.80695	0.19305	0.067775
1665	0.260825	0.19305	0.80695	0.19305	0.067775
1666	0.260825	0.19305	0.80695	0.19305	0.067775
1667	0.260825	0.19305	0.80695	0.19305	0.067775
1668	0.260825	0.19305	0.80695	0.19305	0.067775
1669	0.260825	0.19305	0.80695	0.19305	0.067775
1670	0.260825	0.19305	0.80695	0.19305	0.067775
1671	0.260825	0.19305	0.80695	0.19305	0.067775
1672	0.260825	0.19305	0.80695	0.19305	0.067775
1673	0.260825	0.19305	0.80695	0.19305	0.067775
1674	0.260825	0.19305	0.80695	0.19305	0.067775
1675	0.260825	0.19305	0.80695	0.19305	0.067775
1676	0.260825	0.19305	0.80695	0.19305	0.067775
1677	0.260825	0.19305	0.80695	0.19305	0.067775
1678	0.260825	0.19305	0.80695	0.19305	0.067775
1679	0.260825	0.19305	0.80695	0.19305	0.067775
1680	0.260825	0.19305	0.80695	0.19305	0.067775
1681	0.260825	0.19305	0.80695	0.19305	0.067775
1682	0.260825	0.19305	0.80695	0.19305	0.067775
1683	0.260825	0.19305	0.80695	0.19305	0.067775
1684	0.260825	0.19305	0.80695	0.19305	0.067775
1685	0.260825	0.19305	0.80695	0.19305	0.067775
1686	0.260825	0.19305	0.80695	0.19305	0.067775
1687	0.260825	0.19305	0.80695	0.19305	0.067775
1688	0.260825	0.19305	0.80695	0.19305	0.067775
1689	0.260825	0.19305	0.80695	0.19305	0.067775
1690	0.260825	0.19305	0.80695	0.19305	0.067775
1691	0.260825	0.19305	0.80695	0.19305	0.067775
1692	0.260825	0.19305	0.80695	0.19305	0.067775
1693	0.260825	0.19305	0.80695	0.19305	0.067775
1694	0.260825	0.19305	0.80695	0.19305	0.067775
1695	0.260825	0.19305	0.80695	0.19305	0.067775
1696	0.260825	0.19305	0.80695	0.19305	0.067775
1697	0.260825	0.19305	0.80695	0.19305	0.067775
1698	0.260825	0.19305	0.80695	0.19305	0.067775
1699	0.260825	0.19305	0.80695	0.19305	0.067775
1700	0.260825	0.19305	0.80695	0.19305	0.067775
1701	0.260825	0.19305	0.80695	0.19305	0.067775
1702	0.260825	0.19305	0.80695	0.19305	0.067775
1703	0.260825	0.19305	0.80695	0.19305	0.067775
1704	0.260825	0.19305	0.80695	0.19305	0.067775
1705	0.260825	0.19305	0.80695	0.19305	0.067775
1706	0.260825	0.19305	0.80695	0.19305	0.067775
1707	0.260825	0.19305	0.80695	0.19305	0.067775
1708	0.260825	0.19305	0.80695	0.19305	0.067775
1709	0.260825	0.19305	0.80695	0.19305	0.067775
1710	0.260825	0.19305	0.80695	0.19305	0.067775
1711	0.260825	0.19305	0.80695	0.19305	0.067775
1712	0.260825	0.19305	0.80695	0.19305	0.067775
1713	0.260825	0.19305	0.80695	0.19305	0.067775
1714	0.260825	0.19305	0.80695	0.19305	0.067775
1715	0.260825	0.19305	0.80695	0.19305	0.067775
1716	0.260825	0.19305	0.80695	0.19305	0.067775
1717	0.260825	0.19305	0.80695	0.19305	0.067775
1718	0.260825	0.19305	0.80695	0.19305	0.067775
1719	0.260825	0.19305	0.80695	0.19305	0.067775
1720	0.260825	0.19305	0.80695	0.19305	0.067775
1721	0.260825	0.19305	0.80695	0.19305	0.067775
1722	0.260825	0.19305	0.80695	0.19305	0.067775
1723	0.260825	0.19305	0.80695	0.19305	0.067775
1724	0.260825	0.19305	0.80695	0.19305	0.067775
1725	0.260825	0.19305	0.80695	0.19305	0.067775
1726	0.260825	0.19305	0.80695	0.19305	0.067775
1727	0.260825	0.19305	0.80695	0.19305	0.067775
1728	0.260825	0.19305	0.80695	0.19305	0.067775
1729	0.260825	0.19305	0.80695	0.19305	0.067775
1730	0.260825	0.19305	0.80695	0.19305	0.067775
1731	0.260825	0.19305	0.80695	0.19305	0.067775
1732	0.260825	0.19305	0.80695	0.19305	0.067775
1733	0.260825	0.19305	0.80695	0.19305	0.067775
1734	0.260825	0.19305	0.80695	0.19305	0.067775
1735	0.260825	0.19305	0.80695	0.19305	0.067775
1736	0.260825	0.19305	0.80695	0.19305	0.067775
1737	0.260825	0.19305	0.80695	0.19305	0.067775
1738	0.260825	0.19305	0.80695	0.19305	0.067775
1739	0.260825	0.19305	0.80695	0.19305	0.067775
1740	0.260825	0.19305	0.80695	0.19305	0.067775
1741	0.260825	0.19305	0.80695	0.19305	0.067775
1742	0.260825	0.19305	0.80695	0.19305	0.067775
1743	0.260825	0.19305	0.80695	0.19305	0.067775
1744	0.260825	0.19305	0.80695	0.19305	0.067775
1745	0.260825	0.19305	0.80695	0.19305	0.067775
1746	0.260825	0.19305	0.80695	0.19305	0.067775
1747	0.260825	0.19305	0.80695	0.19305	0.067775
1748	0.260825	0.19305	0.80695	0.19305	0.067775
1749	0.260825	0.19305	0.80695	0.19305	0.067775
1750	0.260825	0.19305	0.80695	0.19305	0.067775
1751	0.260825	0.19305	0.80695	0.19305	0.067775
1752	0.260825	0.19305	0.80695	0.19305	0.067775
1753	0.260825	0.19305	0.80695	0.19305	0.067775
1754	0.260825	0.19305	0.80695	0.19305	0.067775
1755	0.260825	0.19305	0.80695	0.19305	0.067775
1756	0.260825	0.19305	0.80695	0.19305	0.067775
1757	0.260825	0.19305	0.80695	0.19305	0.067775
1758	0.260825	0.19305	0.80695	0.19305	0.067775
1759	0.260825	0.19305	0.80695	0.19305	0.067775
1760	0.260825	0.19305	0.80695	0.19305	0.067775
1761	0.260825	0.19305	0.80695	0.19305	0.067775
1762	0.260825	0.19305	0.80695	0.19305	0.067775
1763	0.260825	0.19305	0.80695	0.19305	0.067775
1764	0.260825	0.19305	0.80695	0.19305	0.067775
1765	0.260825	0.19305	0.80695	0.19305	0.067775
1766	0.260825	0.19305	0.80695	0.19305	0.067775
1767	0.260825	0.19305	0.80695	0.19305	0.067775
1768	0.260825	0.19305	0.80695	0.19305	0.067775
1769	0.260825	0.19305	0.80695	0.19305	0.067775
1770	0.260825	0.19305	0.80695	0.19305	0.067775
1771	0.260825	0.19305	0.80695	0.19305	0.067775
1772	0.260825	0.19305	0.80695	0.19305	0.067775
1773	0.260825	0.19305	0.80695	0.19305	0.067775
1774	0.260825	0.19305	0.80695	0.19305	0.067775
1775	0.260825	0.19305	0.80695	0.19305	0.067775
1776	0.260825	0.19305	0.80695	0.19305	0.067775
1777	0.260825	0.19305	0.80695	0.19305	0.067775
1778	0.260825	0.19305	0.80695	0.19305	0.067775
1779	0.260825	0.19305	0.80695	0.19305	0.067775
1780	0.260825	0.19305	0.80695	0.19305	0.067775
1781	0.260825	0.19305	0.80695	0.19305	0.067775
1782	0.260825	0.19305	0.80695	0.19305	0.067775
1783	0.260825	0.19305	0.80695	0.19305	0.067775
1784	0.260825	0.19305	0.80695	0.19305	0.067775
1785	0.260825	0.19305	0.80695	0.19305	0.067775
1786	0.260825	0.19305	0.80695	0.19305	0.067775
1787	0.260825	0.19305	0.80695	0.19305	0.067775
1788	0.260825	0.19305	0.80695	0.19305	0.067775
1789	0.260825	0.19305	0.80695	0.19305	0.067775
1790	0.260825	0.19305	0.80695	0.19305	0.067775
1791	0.260825	0.19305	0.80695	0.19305	0.067775
1792	0.260825	0.19305	0.80695	0.19305	0.067775
1793	0.260825	0.19305	0.80695	0.19305	0.067775
1794	0.260825	0.19305	0.80695	0.19305	0.067775
1795	0.260825	0.19305	0.80695	0.19305	0.067775
1796	0.260825	0.19305	0.80695	0.19305	0.067775
1797	0.260825	0.19305	0.80695	0.19305	0.067775
1798	0.260825	0.19305	0.80695	0.19305	0.067775
1799	0.260825	0.19305	0.80695	0.19305	0.067775
1800	0.260825	0.19305	0.80695	0.19305	0.067775
1801	0.260825	0.19305	0.80695	0.19305	0.067775
1802	0.260825	0.19305	0.80695	0.19305	0.067775
1803	0.260825	0.19305	0.80695	0.19305	0.067775
1804	0.260825	0.19305	0.80695	0.19305	0.067775
1805	0.260825	0.19305	0.80695	0.19305	0.067775
1806	0.260825	0.19305	0.80695	0.19305	0.067775
1807	0.260825	0.19305	0.80695	0.19305	0.067775
1808	0.260825	0.19305	0.80695	0.19305	0.067775
1809	0.260825	0.19305	0.80695	0.19305	0.067775
1810	0.260825	0.19305	0.80695	0.19305	0.067775
1811	0.260825	0.19305	0.80695	0.19305	0.067775
1812	0.260825	0.19305	0.80695	0.19305	0.067775
1813	0.260825	0.19305	0.80695	0.19305	0.067775
1814	0.260825	0.19305	0.80695	0.19305	0.067775
1815	0.260825	0.19305	0.80695	0.19305	0.067775
1816	0.260825	0.19305	0.80695	0.19305	0.067775
1817	0.260825	0.19305	0.80695	0.19305	0.067775
1818	0.260825	0.19305	0.80695	0.19305	0.067775
1819	0.260825	0.19305	0.80695	0.19305	0.067775
1820	0.260825	0.19305	0.80695	0.19305	0.067775
1821	0.260825	0.19305	0.80695	0.19305	0.067775
1822	0.260825	0.19305	0.80695	0.19305	0.067775
1823	0.260825	0.19305	0.80695	0.19305	0.067775
1824	0.260825	0.19305	0.80695	0.19305	0.067775
1825	0.260825	0.19305	0.80695	0.19305	0.067775
1826	0.260825	0.19305	0.80695	0.19305	0.067775
1827	0.260825	0.19305	0.80695	0.19305	0.067775
1828	0.260825	0.19305	0.80695	0.19305	0.067775
1829	0.260825	0.19305	0.80695	0.19305	0.067775
1830	0.260825	0.19305	0.80695	0.19305	0.067775
1831	0.260825	0.19305	0.80695	0.19305	0.067775
1832	0.260825	0.19305	0.80695	0.19305	0.067775
1833	0.260825	0.19305	0.80695	0.19305	0.067775
1834	0.260825	0.19305	0.80695	0.19305	0.067775
1835	0.260825	0.19305	0.80695	0.19305	0.067775
1836	0.260825	0.19305	0.80695	0.19305	0.067775
1837	0.260825	0.19305	0.80695	0.19305	0.067775
1838	0.260825	0.19305	0.80695	0.19305	0.067775
1839	0.260825	0.19305	0.80695	0.19305	0.067775
1840	0.260825	0.19305	0.80695	0.19305	0.067775
1841	0.260825	0.19305	0.80695	0.19305	0.067775
1842	0.260825	0.19305	0.80695	0.19305	0.067775
1843	0.260825	0.19305	0.80695	0.19305	0.067775
1844	0.260825	0.19305	0.80695	0.19305	0.067775
1845	0.260825	0.19305	0.80695	0.19305	0.067775
1846	0.260825	0.19305	0.80695	0.19305	0.067775
1847	0.260825	0.19305	0.80695	0.19305	0.067775
1848	0.260825	0.19305	0.80695	0.19305	0.067775
1849	0.260825	0.19305	0.80695	0.19305	0.067775
1850	0.260825	0.19305	0.80695	0.19305	0.067775
1851	0.260825	0.19305	0.80695	0.19305	0.067775
1852	0.260825	0.19305	0.80695	0.19305	0.067775
1853	0.260825	0.19305	0.80695	0.19305	0.067775
1854	0.260825	0.19305	0.80695	0.19305	0.067775
1855	0.260825	0.19305	0.80695	0.19305	0.067775
1856	0.260825	0.19305	0.80695	0.19305	0.067775
1857	0.260825	0.19305	0.80695	0.19305	0.067775
1858	0.260825	0.19305	0.80695	0.19305	0.067775
1859	0.260825	0.19305	0.80695	0.19305	0.067775
1860	0.260825	0.19305	0.80695	0.19305	0.067775
1861	0.260825	0.19305	0.80695	0.19305	0.067775
1862	0.260825	0.19305	0.80695	0.19305	0.067775
1863	0.260825	0.19305	0.80695	0.19305	0.067775
1864	0.260825	0.19305	0.80695	0.19305	0.067775
1865	0.260825	0.19305	0.80695	0.19305	0.067775
1866	0.260825	0.19305	0.80695	0.19305	0.067775
1867	0.260825	0.19305	0.80695	0.19305	0.067775
1868	0.260825	0.19305	0.80695	0.19305	0.067775
1869	0.260825	0.19305	0.80695	0.19305	0.067775
1870	0.260825	0.19305	0.80695	0.19305	0.067775
1871	0.260825	0.19305	0.80695	0.19305	0.067775
1872	0.260825	0.19305	0.80695	0.19305	0.067775
1873	0.260825	0.19305	0.80695	0.19305	0.067775
1874	0.260825	0.19305	0.80695	0.19305	0.067775
1875	0.260825	0.19305	0.80695	0.19305	0.067775
1876	0.260825	0.19305	0.80695	0.19305	0.067775
1877	0.260825	0.19305	0.80695	0.19305	0.067775
1878	0.260825	0.19305	0.80695	0.19305	0.067775
1879	0.260825	0.19305	0.80695	0.19305	0.067775
1880	0.260825	0.19305	0.80695	0.19305	0.067775
1881	0.260825	0.19305	0.80695	0.19305	0.067775
1882	0.260825	0.19305	0.80695	0.19305	0.067775
1883	0.260825	0.19305	0.80695	0.19305	0.067775
1884	0.260825	0.19305	0.80695	0.19305	0.067775
1885	0.260825	0.19305	0.80695	0.19305	0.067775
1886	0.260825	0.19305	0.80695	0.19305	0.067775
1887	0.260825	0.19305	0.80695	0.19305	0.067775
1888	0.260825	0.19305	0.80695	0.19305	0.067775
1889	0.260825	0.19305	0.80695	0.19305	0.067775
1890	0.260825	0.19305	0.80695	0.19305	0.067775
1891	0.260825	0.19305	0.80695	0.19305	0.067775
1892	0.260825	0.19305	0.80695	0.19305	0.067775
1893	0.260825	0.19305	0.80695	0.19305	0.067775
1894	0.260825	0.19305	0.80695	0.19305	0.067775
1895	0.260825	0.19305	0.80695	0.19305	0.067775
1896	0.260825	0.19305	0.80695	0.19305	0.067775
1897	0.260825	0.19305	0.80695	0.19305	0.067775
1898	0.260825	0.19305	0.80695	0.19305	0.067775
1899	0.260825	0.19305	0.80695	0.19305	0.067775
1900	0.260825	0.19305	0.80695	0.19305	0.067775
1901	0.260825	0.19305	0.80695	0.19305	0.067775
1902	0.260825	0.19305	0.80695	0.19305	0.067775
1903	0.260825	0.19305	0.80695	0.19305	0.067775
1904	0.260825	0.19305	0.80695	0.19305	0.067775
1905	0.260825	0.19305	0.80695	0.19305	0.067775
1906	0.260825	0.19305	0.80695	0.19305	0.067775
1907	0.260825	0.19305	0.80695	0.19305	0.067775
1908	0.260825	0.19305	0.80695	0.19305	0.067775
1909	0.260825	0.19305	0.80695	0.19305	0.067775
1910	0.260825	0.19305	0.80695	0.19305	0.067775
1911	0.260825	0.19305	0.80695	0.19305	0.067775
1912	0.260825	0.19305	0.80695	0.19305	0.067775
1913	0.260825	0.19305	0.80695	0.19305	0.067775
1914	0.260825	0.19305	0.80695	0.19305	0.067775
1915	0.260825	0.19305	0.80695	0.19305	0.067775
1916	0.260825	0.19305	0.80695	0.19305	0.067775
1917	0.260825	0.19305	0.80695	0.19305	0.067775
1918	0.260825	0.19305	0.80695	0.19305	0.067775
1919	0.260825	0.19305	0.80695	0.19305	0.067775
1920	0.260825	0.19305	0.80695	0.19305	0.067775
1921	0.260825	0.19305	0.80695	0.19305	0.067775
1922	0.260825	0.19305	0.80695	0.19305	0.067775
1923	0.260825	0.19305	0.80695	0.19305	0.067775
1924	0.260825	0.19305	0.80695	0.19305	0.067775
1925	0.260825	0.19305	0.80695	0.19305	0.067775
1926	0.260825	0.19305	0.80695	0.19305	0.067775
1927	0.260825	0.19305	0.80695	0.19305	0.067775
1928	0.260825	0.19305	0.80695	0.19305	0.067775
1929	0.260825	0.19305	0.80695	0.19305	0.067775
1930	0.260825	0.19305	0.80695	0.19305	0.067775
1931	0.260825	0.19305	0.80695	0.19305	0.067775
1932	0.260825	0.19305	0.80695	0.19305	0.067775
1933	0.260825	0.19305	0.80695	0.19305	0.067775
1934	0.260825	0.19305	0.80695	0.19305	0.067775
1935	0.260825	0.19305	0.80695	0.19305	0.067775
1936	0.260825	0.19305	0.80695	0.19305	0.067775
1937	0.260825	0.19305	0.80695	0.19305	0.067775
1938	0.260825	0.19305	0.80695	0.19305	0.067775
1939	0.260825	0.19305	0.80695	0.19305	0.067775
1940	0.260825	0.19305	0.80695	0.19305	0.067775
1941	0.260825	0.19305	0.80695	0.19305	0.067775
1942	0.260825	0.19305	0.80695	0.19305	0.067775
1943	0.260825	0.19305	0.80695	0.19305	0.067775
1944	0.260825	0.19305	0.80695	0.19305	0.067775
1945	0.260825	0.19305	0.80695	0.19305	0.067775
1946	0.260825	0.19305	0.80695	0.19305	0.067775
1947	0.260825	0.19305	0.80695	0.19305	0.067775
1948	0.260825	0.19305	0.80695	0.19305	0.067775
1949	0.260825	0.19305	0.80695	0.19305	0.067775
1950	0.260825	0.19305	0.80695	0.19305	0.067775
1951	0.260825	0.19305	0.80695	0.19305	0.067775
1952	0.260825	0.19305	0.80695	0.19305	0.067775
1953	0.260825	0.19305	0.80695	0.19305	0.067775
1954	0.260825	0.19305	0.80695	0.19305	0.067775
1955	0.260825	0.19305	0.80695	0.19305	0.067775
1956	0.260825	0.19305	0.80695	0.19305	0.067775
1957	0.260825	0.19305	0.80695	0.19305	0.067775
1958	0.260825	0.19305	0.80695	0.19305	0.067775
1959	0.260825	0.19305	0.80695	0.19305	0.067775
1960	0.260825	0.19305	0.80695	0.19305	0.067775
1961	0.260825	0.19305	0.80695	0.19305	0.067775
1962	0.260825	0.19305	0.80695	0.19305	0.067775
1963	0.260825	0.19305	0.80695	0.19305	0.067775
1964	0.260825	0.19305	0.80695	0.19305	0.067775
1965	0.260825	0.19305	0.80695	0.19305	0.067775
1966	0.260825	0.19305	0.80695	0.19305	0.067775
1967	0.260825	0.19305	0.80695	0.19305	0.067775
1968	0.260825	0.19305	0.80695	0.19305	0.067775
1969	0.260825	0.19305	0.80695	0.19305	0.067775
1970	0.260825	0.19305	0.80695	0.19305	0.067775
1971	0.260825	0.19305	0.80695	0.19305	0.067775
1972	0.260825	0.19305	0.80695	0.19305	0.067775
1973	0.260825	0.19305	0.80695	0.19305	0.067775
1974	0.260825	0.19305	0.80695	0.19305	0.067775
1975	0.260825	0.19305	0.80695	0.19305	0.067775
1976	0.260825	0.19305	0.80695	0.19305	0.067775
1977	0.260825	0.19305	0.80695	0.19305	0.067775
1978	0.260825	0.19305	0.80695	0.19305	0.067775
1979	0.260825	0.19305	0.80695	0.19305	0.067775
1980	0.260825	0.19305	0.80695	0.19305	0.067775
1981	0.260825	0.19305	0.80695	0.19305	0.067775
1982	0.260825	0.19305	0.80695	0.19305	0.067775
1983	0.260825	0.19305	0.80695	0.19305	0.067775
1984	0.260825	0.19305	0.80695	0.19305	0.067775
1985	0.260825	0.19305	0.80695	0.19305	0.067775
1986	0.260825	0.19305	0.80695	0.19305	0.067775
1987	0.260825	0.19305	0.80695	0.19305	0.067775
1988	0.260825	0.19305	0.80695	0.19305	0.067775
1989	0.260825	0.19305	0.80695	0.19305	0.067775
1990	0.260825	0.19305	0.80695	0.19305	0.067775
1991	0.260825	0.19305	0.80695	0.19305	0.067775
1992	0.260825	0.19305	0.80695	0.19305	0.067775
1993	0.260825	0.19305	0.80695	0.19305	0.067775
1994	0.260825	0.19305	0.80695	0.19305	0.067775
1995	0.260825	0.19305	0.80695	0.19305	0.067775
1996	0.260825	0.19305	0.80695	0.19305	0.067775
1997	0.260825	0.19305	0.80695	0.19305	0.067775
1998	0.260825	0.19305	0.80695	0.19305	0.067775
1999	0.260825	0.19305	0.80695	0.19305	0.067775
2000	0.260825	0.19305	0.80695	0.19305	0.067775
[truncated: 3,001 more rows]
