# Supplementary material for: Aspiration-driven co-evolution of cooperation with individual behavioral diversity
Source: PLoS One. 2023 Sep 15;18(9):e0291134. doi: 10.1371/journal.pone.0291134 (PMC10503719; doi:10.1371/journal.pone.0291134)
Supplement: S1 Data — (ZIP) [file pone.0291134.s001.zip › M1/v2-L=200/data/tolerate=1_b=1.18_frequency.txt]

1	0.501450	1	0	0.50145	0
2	0.353644	0.918325	0.081675	0.353425	0.00021875
3	0.253613	0.788425	0.211575	0.2516	0.0020125
4	0.190387	0.6384	0.3616	0.1856	0.0047875
5	0.148012	0.49395	0.50605	0.140425	0.0075875
6	0.122713	0.37785	0.62215	0.112825	0.0098875
7	0.104800	0.2953	0.7047	0.092875	0.011925
8	0.094787	0.23665	0.76335	0.0811	0.0136875
9	0.089281	0.199625	0.800375	0.074775	0.0145063
10	0.085563	0.174025	0.825975	0.070075	0.0154875
11	0.084812	0.1584	0.8416	0.068625	0.0161875
12	0.084281	0.1489	0.8511	0.067375	0.0169063
13	0.084500	0.141325	0.858675	0.0668	0.0177
14	0.086256	0.137225	0.862775	0.0678	0.0184563
15	0.086325	0.13425	0.86575	0.06755	0.018775
16	0.086856	0.12965	0.87035	0.066675	0.0201813
17	0.087563	0.127325	0.872675	0.06665	0.0209125
18	0.088719	0.124	0.876	0.066825	0.0218938
19	0.089663	0.1223	0.8777	0.067275	0.0223875
20	0.089438	0.11985	0.88015	0.0671	0.0223375
21	0.090769	0.1167	0.8833	0.06685	0.0239187
22	0.092438	0.116625	0.883375	0.06785	0.0245875
23	0.093556	0.117425	0.882575	0.068675	0.0248813
24	0.093169	0.1166	0.8834	0.067975	0.0251938
25	0.095088	0.115575	0.884425	0.0692	0.0258875
26	0.096456	0.116325	0.883675	0.070525	0.0259312
27	0.097550	0.116175	0.883825	0.070275	0.027275
28	0.098613	0.117125	0.882875	0.0716	0.0270125
29	0.100550	0.11875	0.88125	0.073625	0.026925
30	0.100963	0.1178	0.8822	0.073	0.0279625
31	0.101250	0.1173	0.8827	0.072925	0.028325
32	0.103038	0.117775	0.882225	0.074275	0.0287625
33	0.104356	0.117075	0.882925	0.07485	0.0295063
34	0.104569	0.11745	0.88255	0.07525	0.0293188
35	0.105969	0.1174	0.8826	0.07695	0.0290187
36	0.107631	0.118375	0.881625	0.078325	0.0293062
37	0.108813	0.11975	0.88025	0.079175	0.0296375
38	0.109075	0.12035	0.87965	0.079075	0.03
39	0.110256	0.11975	0.88025	0.0792	0.0310563
40	0.111038	0.1203	0.8797	0.079925	0.0311125
41	0.112756	0.1204	0.8796	0.081225	0.0315312
42	0.114550	0.12255	0.87745	0.08315	0.0314
43	0.115263	0.1237	0.8763	0.08355	0.0317125
44	0.116263	0.123825	0.876175	0.08405	0.0322125
45	0.117525	0.124275	0.875725	0.084775	0.03275
46	0.117500	0.124175	0.875825	0.084325	0.033175
47	0.118463	0.12335	0.87665	0.084825	0.0336375
48	0.119375	0.1237	0.8763	0.085575	0.0338
49	0.120825	0.12385	0.87615	0.086625	0.0342
50	0.121419	0.12545	0.87455	0.0877	0.0337187
51	0.122006	0.12485	0.87515	0.0882	0.0338063
52	0.122925	0.1241	0.8759	0.0888	0.034125
53	0.123313	0.124725	0.875275	0.089025	0.0342875
54	0.124013	0.124225	0.875775	0.0894	0.0346125
55	0.125700	0.125825	0.874175	0.0916	0.0341
56	0.126312	0.12605	0.87395	0.091725	0.0345875
57	0.126900	0.126	0.874	0.0913	0.0356
58	0.127894	0.125925	0.874075	0.09185	0.0360437
59	0.129369	0.127225	0.872775	0.093175	0.0361937
60	0.129350	0.1278	0.8722	0.09305	0.0363
61	0.130319	0.12765	0.87235	0.0933	0.0370188
62	0.131231	0.1291	0.8709	0.094075	0.0371563
63	0.131719	0.1283	0.8717	0.0944	0.0373187
64	0.132519	0.12735	0.87265	0.09475	0.0377687
65	0.132763	0.12785	0.87215	0.094975	0.0377875
66	0.133906	0.12895	0.87105	0.0961	0.0378063
67	0.134731	0.1287	0.8713	0.096125	0.0386063
68	0.135800	0.129025	0.870975	0.096875	0.038925
69	0.137263	0.13045	0.86955	0.098475	0.0387875
70	0.137381	0.13055	0.86945	0.0986	0.0387813
71	0.138225	0.130775	0.869225	0.0994	0.038825
72	0.139131	0.129975	0.870025	0.099675	0.0394562
73	0.140369	0.131525	0.868475	0.101	0.0393688
74	0.140962	0.13245	0.86755	0.10175	0.0392125
75	0.142481	0.132575	0.867425	0.10275	0.0397313
76	0.142563	0.1334	0.8666	0.1027	0.0398625
77	0.142938	0.13285	0.86715	0.102825	0.0401125
78	0.143212	0.13135	0.86865	0.102525	0.0406875
79	0.143519	0.130425	0.869575	0.10285	0.0406687
80	0.144338	0.1306	0.8694	0.103075	0.0412625
81	0.145088	0.1313	0.8687	0.1037	0.0413875
82	0.145487	0.13055	0.86945	0.1043	0.0411875
83	0.146069	0.13105	0.86895	0.105075	0.0409938
84	0.146388	0.13095	0.86905	0.10495	0.0414375
85	0.147663	0.131375	0.868625	0.106125	0.0415375
86	0.148119	0.13235	0.86765	0.10665	0.0414687
87	0.148844	0.132225	0.867775	0.10705	0.0417937
88	0.149150	0.1325	0.8675	0.10695	0.0422
89	0.149669	0.13265	0.86735	0.107575	0.0420937
90	0.149756	0.13175	0.86825	0.1069	0.0428562
91	0.151119	0.132175	0.867825	0.108425	0.0426938
92	0.151806	0.132575	0.867425	0.10905	0.0427563
93	0.152138	0.133325	0.866675	0.10955	0.0425875
94	0.151950	0.1332	0.8668	0.10915	0.0428
95	0.153213	0.1337	0.8663	0.110275	0.0429375
96	0.153956	0.134075	0.865925	0.111025	0.0429312
97	0.154763	0.1352	0.8648	0.112	0.0427625
98	0.155319	0.1353	0.8647	0.11215	0.0431687
99	0.155381	0.1362	0.8638	0.11195	0.0434312
100	0.156344	0.13575	0.86425	0.11275	0.0435938
101	0.157488	0.1358	0.8642	0.1137	0.0437875
102	0.158069	0.136775	0.863225	0.114225	0.0438438
103	0.158963	0.138	0.862	0.115425	0.0435375
104	0.160463	0.139875	0.860125	0.116825	0.0436375
105	0.159887	0.140575	0.859425	0.116175	0.0437125
106	0.160106	0.13995	0.86005	0.116075	0.0440313
107	0.160887	0.1389	0.8611	0.116925	0.0439625
108	0.161281	0.139	0.861	0.11705	0.0442313
109	0.161781	0.1381	0.8619	0.117475	0.0443062
110	0.162175	0.13915	0.86085	0.117575	0.0446
111	0.163288	0.139575	0.860425	0.11825	0.0450375
112	0.164019	0.14045	0.85955	0.119025	0.0449937
113	0.164513	0.14115	0.85885	0.119725	0.0447875
114	0.164988	0.141475	0.858525	0.1198	0.0451875
115	0.164662	0.141375	0.858625	0.119075	0.0455875
116	0.165263	0.14065	0.85935	0.119125	0.0461375
117	0.165412	0.1403	0.8597	0.1188	0.0466125
118	0.165319	0.13965	0.86035	0.1184	0.0469188
119	0.166356	0.139475	0.860525	0.119225	0.0471313
120	0.166506	0.139775	0.860225	0.11965	0.0468563
121	0.166988	0.140525	0.859475	0.12045	0.0465375
122	0.168319	0.142	0.858	0.12135	0.0469687
123	0.168869	0.141825	0.858175	0.12125	0.0476188
124	0.168412	0.1416	0.8584	0.1207	0.0477125
125	0.169563	0.141625	0.858375	0.12135	0.0482125
126	0.170169	0.141925	0.858075	0.12225	0.0479188
127	0.170638	0.142675	0.857325	0.123125	0.0475125
128	0.171187	0.1436	0.8564	0.123425	0.0477625
129	0.171513	0.143175	0.856825	0.12385	0.0476625
130	0.171325	0.1425	0.8575	0.1234	0.047925
131	0.172050	0.1419	0.8581	0.123525	0.048525
132	0.173013	0.1429	0.8571	0.1244	0.0486125
133	0.173125	0.144175	0.855825	0.12465	0.048475
134	0.172888	0.14345	0.85655	0.124625	0.0482625
135	0.173606	0.143475	0.856525	0.1249	0.0487063
136	0.173794	0.144025	0.855975	0.125375	0.0484188
137	0.174313	0.14325	0.85675	0.12565	0.0486625
138	0.174138	0.142075	0.857925	0.12525	0.0488875
139	0.175063	0.14225	0.85775	0.126425	0.0486375
140	0.175119	0.142425	0.857575	0.126275	0.0488437
141	0.175581	0.1424	0.8576	0.1271	0.0484812
142	0.176656	0.144425	0.855575	0.128525	0.0481313
143	0.176987	0.144975	0.855025	0.128725	0.0482625
144	0.177006	0.144925	0.855075	0.128525	0.0484812
145	0.177631	0.144425	0.855575	0.12905	0.0485812
146	0.177463	0.145025	0.854975	0.1288	0.0486625
147	0.177069	0.143775	0.856225	0.128225	0.0488437
148	0.177913	0.143575	0.856425	0.128875	0.0490375
149	0.178294	0.144125	0.855875	0.1293	0.0489938
150	0.178669	0.144075	0.855925	0.12945	0.0492187
151	0.179019	0.14465	0.85535	0.129575	0.0494438
152	0.179819	0.145475	0.854525	0.13035	0.0494687
153	0.180050	0.145925	0.854075	0.130175	0.049875
154	0.180475	0.1455	0.8545	0.130525	0.04995
155	0.180744	0.1462	0.8538	0.130825	0.0499187
156	0.180850	0.1457	0.8543	0.1307	0.05015
157	0.181031	0.145675	0.854325	0.13075	0.0502813
158	0.181331	0.14525	0.85475	0.13075	0.0505813
159	0.181163	0.145175	0.854825	0.130725	0.0504375
160	0.181444	0.144925	0.855075	0.130975	0.0504688
161	0.181525	0.143375	0.856625	0.13075	0.050775
162	0.181981	0.14415	0.85585	0.13145	0.0505313
163	0.182744	0.14445	0.85555	0.1323	0.0504438
164	0.182719	0.1455	0.8545	0.132325	0.0503938
165	0.183287	0.1458	0.8542	0.13285	0.0504375
166	0.183981	0.14655	0.85345	0.13365	0.0503313
167	0.184119	0.146725	0.853275	0.133575	0.0505437
168	0.184869	0.146325	0.853675	0.13385	0.0510188
169	0.185400	0.14695	0.85305	0.134625	0.050775
170	0.185519	0.147325	0.852675	0.134875	0.0506438
171	0.185688	0.1471	0.8529	0.134775	0.0509125
172	0.186194	0.1478	0.8522	0.135475	0.0507188
173	0.186281	0.1472	0.8528	0.13515	0.0511313
174	0.186331	0.14755	0.85245	0.135175	0.0511563
175	0.186656	0.147175	0.852825	0.1354	0.0512563
176	0.187081	0.1475	0.8525	0.1359	0.0511812
177	0.187369	0.14745	0.85255	0.136225	0.0511438
178	0.188331	0.14885	0.85115	0.13765	0.0506812
179	0.188669	0.149675	0.850325	0.1379	0.0507688
180	0.188669	0.149325	0.850675	0.1377	0.0509688
181	0.189300	0.149775	0.850225	0.138175	0.051125
182	0.189612	0.14985	0.85015	0.1381	0.0515125
183	0.190131	0.150625	0.849375	0.138725	0.0514063
184	0.190581	0.150575	0.849425	0.139025	0.0515562
185	0.191194	0.1516	0.8484	0.139275	0.0519188
186	0.191313	0.15235	0.84765	0.13955	0.0517625
187	0.191200	0.152075	0.847925	0.139325	0.051875
188	0.191431	0.151425	0.848575	0.1393	0.0521312
189	0.192063	0.15135	0.84865	0.1398	0.0522625
190	0.192550	0.15165	0.84835	0.140325	0.052225
191	0.192862	0.1521	0.8479	0.14045	0.0524125
192	0.192706	0.15215	0.84785	0.140525	0.0521812
193	0.193406	0.15235	0.84765	0.140825	0.0525813
194	0.193606	0.153125	0.846875	0.141175	0.0524312
195	0.194150	0.153875	0.846125	0.141375	0.052775
196	0.194375	0.15375	0.84625	0.1415	0.052875
197	0.194963	0.15355	0.84645	0.1422	0.0527625
198	0.195425	0.154425	0.845575	0.142925	0.0525
199	0.195637	0.154525	0.845475	0.1433	0.0523375
200	0.196288	0.15535	0.84465	0.14415	0.0521375
201	0.196456	0.155475	0.844525	0.1442	0.0522562
202	0.196681	0.1551	0.8449	0.144	0.0526812
203	0.197194	0.1557	0.8443	0.144375	0.0528187
204	0.197738	0.1563	0.8437	0.145075	0.0526625
205	0.197550	0.156075	0.843925	0.1445	0.05305
206	0.197894	0.15615	0.84385	0.1445	0.0533937
207	0.198119	0.156325	0.843675	0.144825	0.0532938
208	0.198813	0.15645	0.84355	0.145675	0.0531375
209	0.198650	0.1564	0.8436	0.145625	0.053025
210	0.198544	0.155975	0.844025	0.145375	0.0531688
211	0.199494	0.156925	0.843075	0.146175	0.0533187
212	0.199563	0.1572	0.8428	0.1464	0.0531625
213	0.200263	0.15785	0.84215	0.146875	0.0533875
214	0.200475	0.15745	0.84255	0.146625	0.05385
215	0.200500	0.157625	0.842375	0.146375	0.054125
216	0.200687	0.157175	0.842825	0.1467	0.0539875
217	0.201338	0.1584	0.8416	0.147725	0.0536125
218	0.201925	0.159175	0.840825	0.1482	0.053725
219	0.201856	0.1587	0.8413	0.147875	0.0539813
220	0.201775	0.15875	0.84125	0.147975	0.0538
221	0.202338	0.158425	0.841575	0.1481	0.0542375
222	0.202413	0.1586	0.8414	0.148075	0.0543375
223	0.203163	0.15895	0.84105	0.14885	0.0543125
224	0.203175	0.159475	0.840525	0.1488	0.054375
225	0.203863	0.15965	0.84035	0.149475	0.0543875
226	0.204225	0.160675	0.839325	0.149975	0.05425
227	0.204663	0.161175	0.838825	0.15045	0.0542125
228	0.204744	0.16085	0.83915	0.15015	0.0545938
229	0.205012	0.16105	0.83895	0.1504	0.0546125
230	0.204794	0.160775	0.839225	0.150275	0.0545187
231	0.205319	0.160925	0.839075	0.150725	0.0545938
232	0.205719	0.161275	0.838725	0.151275	0.0544437
233	0.206250	0.1618	0.8382	0.1514	0.05485
234	0.206519	0.162675	0.837325	0.152075	0.0544437
235	0.206913	0.1635	0.8365	0.152475	0.0544375
236	0.207169	0.163325	0.836675	0.1526	0.0545687
237	0.207131	0.16295	0.83705	0.15225	0.0548812
238	0.207212	0.16305	0.83695	0.15235	0.0548625
239	0.207500	0.162825	0.837175	0.152675	0.054825
240	0.207131	0.16245	0.83755	0.152025	0.0551063
241	0.207481	0.1625	0.8375	0.152475	0.0550063
242	0.208106	0.16245	0.83755	0.152825	0.0552812
243	0.208519	0.162325	0.837675	0.15325	0.0552687
244	0.208963	0.163	0.837	0.154	0.0549625
245	0.209081	0.1639	0.8361	0.1543	0.0547812
246	0.209706	0.164075	0.835925	0.15445	0.0552563
247	0.209644	0.1642	0.8358	0.154175	0.0554687
248	0.209762	0.16455	0.83545	0.154375	0.0553875
249	0.210169	0.164475	0.835525	0.1547	0.0554687
250	0.210313	0.164825	0.835175	0.15515	0.0551625
251	0.210762	0.1652	0.8348	0.1555	0.0552625
252	0.211069	0.165475	0.834525	0.1555	0.0555688
253	0.211181	0.164975	0.835025	0.1553	0.0558813
254	0.211356	0.165425	0.834575	0.155425	0.0559313
255	0.211481	0.1654	0.8346	0.15575	0.0557313
256	0.211750	0.165625	0.834375	0.15605	0.0557
257	0.211869	0.165275	0.834725	0.15585	0.0560187
258	0.211863	0.165625	0.834375	0.1561	0.0557625
259	0.212163	0.1657	0.8343	0.1564	0.0557625
260	0.212381	0.1653	0.8347	0.156475	0.0559062
261	0.212388	0.1649	0.8351	0.15655	0.0558375
262	0.212750	0.165475	0.834525	0.156675	0.056075
263	0.213062	0.1663	0.8337	0.156975	0.0560875
264	0.213450	0.166375	0.833625	0.15735	0.0561
265	0.213350	0.166325	0.833675	0.1571	0.05625
266	0.213394	0.165925	0.834075	0.1569	0.0564938
267	0.213894	0.165725	0.834275	0.157425	0.0564687
268	0.214006	0.16565	0.83435	0.157625	0.0563813
269	0.214544	0.1666	0.8334	0.15825	0.0562937
270	0.214413	0.166625	0.833375	0.158075	0.0563375
271	0.215150	0.16715	0.83285	0.1586	0.05655
272	0.215700	0.168075	0.831925	0.15935	0.05635
273	0.215881	0.1689	0.8311	0.159675	0.0562062
274	0.215925	0.168925	0.831075	0.159575	0.05635
275	0.216188	0.169	0.831	0.1598	0.0563875
276	0.216537	0.16895	0.83105	0.160125	0.0564125
277	0.216819	0.1693	0.8307	0.1606	0.0562187
278	0.217306	0.169975	0.830025	0.16105	0.0562563
279	0.217450	0.1704	0.8296	0.161075	0.056375
280	0.217356	0.17035	0.82965	0.16085	0.0565063
281	0.217906	0.1703	0.8297	0.1613	0.0566062
282	0.218163	0.1703	0.8297	0.161525	0.0566375
283	0.217988	0.17025	0.82975	0.16135	0.0566375
284	0.218256	0.170225	0.829775	0.1615	0.0567563
285	0.218606	0.170275	0.829725	0.16215	0.0564562
286	0.218788	0.170725	0.829275	0.1623	0.0564875
287	0.218738	0.1702	0.8298	0.16225	0.0564875
288	0.219225	0.170275	0.829725	0.162725	0.0565
289	0.219581	0.170375	0.829625	0.16275	0.0568313
290	0.219619	0.171	0.829	0.162725	0.0568938
291	0.219888	0.1705	0.8295	0.1627	0.0571875
292	0.220138	0.170975	0.829025	0.163	0.0571375
293	0.220156	0.17105	0.82895	0.162825	0.0573313
294	0.220200	0.171725	0.828275	0.163225	0.056975
295	0.220306	0.1712	0.8288	0.16305	0.0572563
296	0.219988	0.1707	0.8293	0.162575	0.0574125
297	0.220475	0.1708	0.8292	0.16325	0.057225
298	0.220619	0.17055	0.82945	0.163125	0.0574938
299	0.220956	0.1712	0.8288	0.1635	0.0574563
300	0.221144	0.17185	0.82815	0.1636	0.0575437
301	0.221381	0.171625	0.828375	0.16385	0.0575312
302	0.221544	0.1715	0.8285	0.163825	0.0577187
303	0.221738	0.1719	0.8281	0.16415	0.0575875
304	0.222063	0.1722	0.8278	0.1644	0.0576625
305	0.221806	0.171875	0.828125	0.16415	0.0576562
306	0.222094	0.171625	0.828375	0.1642	0.0578938
307	0.222188	0.17145	0.82855	0.164325	0.0578625
308	0.222181	0.171025	0.828975	0.163825	0.0583562
309	0.222300	0.171275	0.828725	0.164275	0.058025
310	0.222369	0.17095	0.82905	0.1641	0.0582688
311	0.223075	0.171375	0.828625	0.164975	0.0581
312	0.223488	0.172075	0.827925	0.16565	0.0578375
313	0.223631	0.172225	0.827775	0.165825	0.0578063
314	0.223475	0.172125	0.827875	0.165625	0.05785
315	0.223619	0.17225	0.82775	0.1658	0.0578188
316	0.223631	0.17205	0.82795	0.16555	0.0580813
317	0.223844	0.171875	0.828125	0.165525	0.0583188
318	0.224581	0.172075	0.827925	0.16595	0.0586313
319	0.224356	0.172175	0.827825	0.16595	0.0584063
320	0.224662	0.172475	0.827525	0.1662	0.0584625
321	0.225088	0.173175	0.826825	0.166925	0.0581625
322	0.225463	0.173525	0.826475	0.167175	0.0582875
323	0.225538	0.1738	0.8262	0.167375	0.0581625
324	0.225550	0.173875	0.826125	0.1674	0.05815
325	0.225769	0.1735	0.8265	0.1673	0.0584688
326	0.226025	0.1742	0.8258	0.1675	0.058525
327	0.226081	0.17435	0.82565	0.167775	0.0583062
328	0.226325	0.17465	0.82535	0.167975	0.05835
329	0.226425	0.17445	0.82555	0.1678	0.058625
330	0.226412	0.174675	0.825325	0.1678	0.0586125
331	0.226500	0.1742	0.8258	0.1679	0.0586
332	0.226687	0.174375	0.825625	0.167825	0.0588625
333	0.226612	0.174525	0.825475	0.168025	0.0585875
334	0.226425	0.174025	0.825975	0.1678	0.058625
335	0.226263	0.1737	0.8263	0.167575	0.0586875
336	0.226844	0.17295	0.82705	0.167625	0.0592188
337	0.226950	0.17365	0.82635	0.16815	0.0588
338	0.226975	0.17335	0.82665	0.16815	0.058825
339	0.226994	0.17265	0.82735	0.16795	0.0590437
340	0.226963	0.173025	0.826975	0.168325	0.0586375
341	0.226931	0.17275	0.82725	0.16805	0.0588813
342	0.227050	0.172475	0.827525	0.167925	0.059125
343	0.227306	0.1727	0.8273	0.168125	0.0591812
344	0.227500	0.17275	0.82725	0.16845	0.05905
345	0.227519	0.17315	0.82685	0.1686	0.0589187
346	0.227600	0.173175	0.826825	0.16855	0.05905
347	0.227894	0.1736	0.8264	0.16885	0.0590437
348	0.227825	0.173175	0.826825	0.1686	0.059225
349	0.228175	0.173375	0.826625	0.1691	0.059075
350	0.228187	0.174075	0.825925	0.1692	0.0589875
351	0.228338	0.173725	0.826275	0.169	0.0593375
352	0.228350	0.173875	0.826125	0.169075	0.059275
353	0.228675	0.17405	0.82595	0.1694	0.059275
354	0.228550	0.1737	0.8263	0.16915	0.0594
355	0.228631	0.173475	0.826525	0.16895	0.0596812
356	0.228556	0.17345	0.82655	0.168875	0.0596812
357	0.228781	0.1738	0.8262	0.1691	0.0596812
358	0.228969	0.1745	0.8255	0.169525	0.0594437
359	0.229063	0.17435	0.82565	0.16945	0.0596125
360	0.229088	0.17455	0.82545	0.169625	0.0594625
361	0.229662	0.174775	0.825225	0.1701	0.0595625
362	0.229294	0.174925	0.825075	0.16955	0.0597437
363	0.229306	0.1742	0.8258	0.16945	0.0598563
364	0.229881	0.174775	0.825225	0.1704	0.0594812
365	0.229912	0.1749	0.8251	0.170375	0.0595375
366	0.230063	0.174825	0.825175	0.170475	0.0595875
367	0.230356	0.17485	0.82515	0.1707	0.0596563
368	0.230494	0.175225	0.824775	0.1709	0.0595938
369	0.230775	0.175425	0.824575	0.1711	0.059675
370	0.230719	0.17575	0.82425	0.17125	0.0594688
371	0.230744	0.17565	0.82435	0.17105	0.0596937
372	0.230850	0.175675	0.824325	0.17105	0.0598
373	0.230806	0.17575	0.82425	0.1709	0.0599063
374	0.231081	0.175725	0.824275	0.171	0.0600813
375	0.231081	0.17575	0.82425	0.17095	0.0601312
376	0.230919	0.1752	0.8248	0.17065	0.0602688
377	0.231100	0.1754	0.8246	0.17105	0.06005
378	0.231313	0.175325	0.824675	0.171175	0.0601375
379	0.231513	0.175725	0.824275	0.171425	0.0600875
380	0.231588	0.175875	0.824125	0.171425	0.0601625
381	0.231675	0.175675	0.824325	0.1714	0.060275
382	0.231569	0.1757	0.8243	0.17135	0.0602188
383	0.231563	0.175525	0.824475	0.1711	0.0604625
384	0.231656	0.17545	0.82455	0.171125	0.0605313
385	0.231919	0.175825	0.824175	0.171375	0.0605438
386	0.232044	0.176375	0.823625	0.1717	0.0603438
387	0.232056	0.176175	0.823825	0.17165	0.0604063
388	0.232244	0.176125	0.823875	0.171775	0.0604688
389	0.232219	0.1761	0.8239	0.1717	0.0605188
390	0.232044	0.17575	0.82425	0.17155	0.0604937
391	0.232138	0.175575	0.824425	0.171825	0.0603125
392	0.232581	0.1764	0.8236	0.17225	0.0603313
393	0.232200	0.17615	0.82385	0.1717	0.0605
394	0.232288	0.17555	0.82445	0.171675	0.0606125
395	0.232444	0.175675	0.824325	0.171925	0.0605188
396	0.232681	0.1759	0.8241	0.1723	0.0603812
397	0.233063	0.17645	0.82355	0.1726	0.0604625
398	0.233231	0.176225	0.823775	0.17265	0.0605813
399	0.233088	0.1765	0.8235	0.172525	0.0605625
400	0.233575	0.17665	0.82335	0.172925	0.06065
401	0.233613	0.176625	0.823375	0.1729	0.0607125
402	0.233719	0.1767	0.8233	0.173	0.0607188
403	0.233975	0.176925	0.823075	0.173175	0.0608
404	0.233962	0.177	0.823	0.1732	0.0607625
405	0.234319	0.17765	0.82235	0.173775	0.0605438
406	0.234288	0.177475	0.822525	0.173475	0.0608125
407	0.234294	0.1779	0.8221	0.17355	0.0607437
408	0.234150	0.177475	0.822525	0.1732	0.06095
409	0.234425	0.177325	0.822675	0.173425	0.061
410	0.234319	0.1774	0.8226	0.17345	0.0608687
411	0.234619	0.177975	0.822025	0.17395	0.0606688
412	0.234831	0.1779	0.8221	0.174	0.0608313
413	0.234950	0.178	0.822	0.174075	0.060875
414	0.235106	0.1784	0.8216	0.174125	0.0609813
415	0.234819	0.178375	0.821625	0.173775	0.0610438
416	0.235106	0.178075	0.821925	0.173925	0.0611813
417	0.235144	0.178225	0.821775	0.173975	0.0611688
418	0.235363	0.178025	0.821975	0.174125	0.0612375
419	0.235069	0.1778	0.8222	0.173675	0.0613937
420	0.234850	0.177125	0.822875	0.1734	0.06145
421	0.235219	0.176975	0.823025	0.173575	0.0616437
422	0.235331	0.177175	0.822825	0.17385	0.0614813
423	0.235631	0.17765	0.82235	0.174375	0.0612562
424	0.235888	0.178	0.822	0.17445	0.0614375
425	0.235919	0.17855	0.82145	0.174675	0.0612438
426	0.235894	0.178175	0.821825	0.174525	0.0613688
427	0.235956	0.1778	0.8222	0.174425	0.0615313
428	0.235869	0.17805	0.82195	0.17435	0.0615187
429	0.235906	0.17805	0.82195	0.1746	0.0613063
430	0.236069	0.1779	0.8221	0.174575	0.0614938
431	0.236169	0.177875	0.822125	0.174625	0.0615438
432	0.236288	0.17785	0.82215	0.174825	0.0614625
433	0.236656	0.17805	0.82195	0.175025	0.0616312
434	0.236900	0.178325	0.821675	0.1751	0.0618
435	0.237000	0.1787	0.8213	0.1753	0.0617
436	0.236838	0.178275	0.821725	0.17505	0.0617875
437	0.236719	0.17855	0.82145	0.175025	0.0616937
438	0.236956	0.178575	0.821425	0.1754	0.0615563
439	0.237219	0.1787	0.8213	0.17555	0.0616688
440	0.237388	0.179125	0.820875	0.175875	0.0615125
441	0.237288	0.179225	0.820775	0.175675	0.0616125
442	0.237706	0.179075	0.820925	0.1763	0.0614063
443	0.237844	0.179325	0.820675	0.176425	0.0614188
444	0.237950	0.17965	0.82035	0.176525	0.061425
445	0.237788	0.179575	0.820425	0.1762	0.0615875
446	0.237750	0.1794	0.8206	0.176	0.06175
447	0.237663	0.178825	0.821175	0.17575	0.0619125
448	0.238050	0.179125	0.820875	0.176375	0.061675
449	0.238425	0.17935	0.82065	0.17655	0.061875
450	0.238262	0.179375	0.820625	0.176425	0.0618375
451	0.237925	0.17905	0.82095	0.176175	0.06175
452	0.237900	0.178525	0.821475	0.1759	0.062
453	0.238106	0.17855	0.82145	0.175975	0.0621312
454	0.238475	0.1786	0.8214	0.17635	0.062125
455	0.238406	0.179125	0.820875	0.176775	0.0616312
456	0.238519	0.179175	0.820825	0.176975	0.0615438
457	0.238519	0.179125	0.820875	0.1768	0.0617188
458	0.238725	0.1791	0.8209	0.1769	0.061825
459	0.238650	0.178825	0.821175	0.176525	0.062125
460	0.238613	0.1788	0.8212	0.176625	0.0619875
461	0.238538	0.17895	0.82105	0.176475	0.0620625
462	0.238638	0.179	0.821	0.176525	0.0621125
463	0.238719	0.179225	0.820775	0.1767	0.0620187
464	0.239138	0.179175	0.820825	0.176975	0.0621625
465	0.239044	0.179525	0.820475	0.176925	0.0621188
466	0.239144	0.1797	0.8203	0.1769	0.0622438
467	0.239206	0.1797	0.8203	0.177025	0.0621813
468	0.239081	0.179675	0.820325	0.177	0.0620812
469	0.238962	0.17925	0.82075	0.176775	0.0621875
470	0.239113	0.179525	0.820475	0.17715	0.0619625
471	0.239313	0.1798	0.8202	0.177425	0.0618875
472	0.239200	0.179675	0.820325	0.17715	0.06205
473	0.239269	0.1793	0.8207	0.176975	0.0622938
474	0.239256	0.178975	0.821025	0.176925	0.0623312
475	0.238950	0.1789	0.8211	0.176825	0.062125
476	0.239100	0.178725	0.821275	0.177	0.0621
477	0.239244	0.179075	0.820925	0.177125	0.0621188
478	0.239294	0.1792	0.8208	0.177225	0.0620687
479	0.239150	0.17905	0.82095	0.17695	0.0622
480	0.239200	0.1789	0.8211	0.176875	0.062325
481	0.239237	0.1788	0.8212	0.177025	0.0622125
482	0.239537	0.179	0.821	0.1774	0.0621375
483	0.239450	0.1792	0.8208	0.17735	0.0621
484	0.239694	0.179625	0.820375	0.177725	0.0619688
485	0.239806	0.179925	0.820075	0.17795	0.0618563
486	0.239800	0.179975	0.820025	0.177925	0.061875
487	0.239919	0.179825	0.820175	0.17785	0.0620687
488	0.240213	0.180325	0.819675	0.1782	0.0620125
489	0.240256	0.180775	0.819225	0.17835	0.0619063
490	0.240275	0.181	0.819	0.17825	0.062025
491	0.240325	0.181025	0.818975	0.1784	0.061925
492	0.240313	0.181	0.819	0.178425	0.0618875
493	0.240638	0.181175	0.818825	0.1787	0.0619375
494	0.240994	0.18155	0.81845	0.179225	0.0617687
495	0.241094	0.1817	0.8183	0.1791	0.0619938
496	0.241063	0.181775	0.818225	0.17915	0.0619125
497	0.241006	0.181925	0.818075	0.179125	0.0618812
498	0.240800	0.1817	0.8183	0.17885	0.06195
499	0.240975	0.1816	0.8184	0.179	0.061975
500	0.241206	0.181525	0.818475	0.179125	0.0620812
501	0.241237	0.181525	0.818475	0.17895	0.0622875
502	0.241306	0.18155	0.81845	0.178875	0.0624313
503	0.241356	0.181675	0.818325	0.179025	0.0623312
504	0.241775	0.18175	0.81825	0.1794	0.062375
505	0.241669	0.181925	0.818075	0.17945	0.0622188
506	0.241544	0.18185	0.81815	0.179275	0.0622687
507	0.241625	0.181775	0.818225	0.179275	0.06235
508	0.241669	0.181675	0.818325	0.179325	0.0623438
509	0.241688	0.181775	0.818225	0.179375	0.0623125
510	0.241944	0.181725	0.818275	0.179475	0.0624688
511	0.241931	0.1818	0.8182	0.17955	0.0623812
512	0.242037	0.181925	0.818075	0.179775	0.0622625
513	0.242131	0.181675	0.818325	0.179675	0.0624562
514	0.242200	0.182	0.818	0.1799	0.0623
515	0.242163	0.1819	0.8181	0.17985	0.0623125
516	0.242000	0.1816	0.8184	0.179675	0.062325
517	0.241987	0.18145	0.81855	0.179525	0.0624625
518	0.242125	0.181225	0.818775	0.17955	0.062575
519	0.242237	0.181375	0.818625	0.1798	0.0624375
520	0.242262	0.181525	0.818475	0.179925	0.0623375
521	0.242631	0.181625	0.818375	0.1802	0.0624313
522	0.242769	0.182075	0.817925	0.1805	0.0622687
523	0.242750	0.18205	0.81795	0.18045	0.0623
524	0.242812	0.18215	0.81785	0.1804	0.0624125
525	0.242762	0.182325	0.817675	0.1803	0.0624625
526	0.242975	0.18235	0.81765	0.1805	0.062475
527	0.243037	0.1827	0.8173	0.180775	0.0622625
528	0.242988	0.1826	0.8174	0.180575	0.0624125
529	0.243031	0.18235	0.81765	0.180625	0.0624063
530	0.242919	0.18225	0.81775	0.180375	0.0625437
531	0.243144	0.182225	0.817775	0.180625	0.0625187
532	0.243213	0.1824	0.8176	0.180825	0.0623875
533	0.243062	0.182625	0.817375	0.18075	0.0623125
534	0.243262	0.182525	0.817475	0.180875	0.0623875
535	0.243188	0.1825	0.8175	0.180825	0.0623625
536	0.243244	0.182075	0.817925	0.180675	0.0625688
537	0.243069	0.181925	0.818075	0.180525	0.0625437
538	0.243006	0.18165	0.81835	0.180475	0.0625312
539	0.243106	0.1817	0.8183	0.180575	0.0625312
540	0.243181	0.181725	0.818275	0.18065	0.0625312
541	0.243206	0.181775	0.818225	0.18065	0.0625562
542	0.243281	0.18175	0.81825	0.180625	0.0626562
543	0.243431	0.18195	0.81805	0.18085	0.0625813
544	0.243438	0.182325	0.817675	0.181	0.0624375
545	0.243606	0.182325	0.817675	0.1811	0.0625062
546	0.243569	0.18245	0.81755	0.180875	0.0626938
547	0.243650	0.182425	0.817575	0.180975	0.062675
548	0.243644	0.182475	0.817525	0.180925	0.0627188
549	0.243619	0.18255	0.81745	0.181	0.0626188
550	0.243544	0.18215	0.81785	0.180925	0.0626188
551	0.243550	0.18215	0.81785	0.181075	0.062475
552	0.243550	0.18205	0.81795	0.181	0.06255
553	0.243619	0.18205	0.81795	0.181	0.0626188
554	0.243725	0.182175	0.817825	0.181125	0.0626
555	0.243800	0.182425	0.817575	0.181225	0.062575
556	0.243725	0.182225	0.817775	0.1811	0.062625
557	0.243719	0.182325	0.817675	0.181175	0.0625437
558	0.243800	0.18225	0.81775	0.18125	0.06255
559	0.243844	0.18255	0.81745	0.1814	0.0624437
560	0.243906	0.182275	0.817725	0.1813	0.0626063
561	0.243913	0.1824	0.8176	0.181375	0.0625375
562	0.243844	0.182275	0.817725	0.1813	0.0625437
563	0.243894	0.182225	0.817775	0.1813	0.0625938
564	0.244044	0.182475	0.817525	0.18145	0.0625938
565	0.244031	0.182525	0.817475	0.18145	0.0625813
566	0.244206	0.1828	0.8172	0.1816	0.0626063
567	0.244025	0.182825	0.817175	0.181425	0.0626
568	0.244125	0.182775	0.817225	0.18155	0.062575
569	0.244250	0.182625	0.817375	0.181525	0.062725
570	0.244181	0.182725	0.817275	0.181475	0.0627063
571	0.244138	0.1825	0.8175	0.181425	0.0627125
572	0.244294	0.1826	0.8174	0.18165	0.0626437
573	0.244281	0.18265	0.81735	0.1816	0.0626812
574	0.244206	0.182475	0.817525	0.181475	0.0627313
575	0.244294	0.182525	0.817475	0.18155	0.0627438
576	0.244312	0.182475	0.817525	0.18155	0.0627625
577	0.244262	0.1823	0.8177	0.1814	0.0628625
578	0.244294	0.182375	0.817625	0.181525	0.0627687
579	0.244369	0.1824	0.8176	0.18165	0.0627188
580	0.244450	0.1825	0.8175	0.181725	0.062725
581	0.244569	0.182725	0.817275	0.181925	0.0626437
582	0.244675	0.182875	0.817125	0.182	0.062675
583	0.244550	0.182675	0.817325	0.18185	0.0627
584	0.244688	0.1829	0.8171	0.182	0.0626875
585	0.244731	0.183075	0.816925	0.182175	0.0625562
586	0.244825	0.18335	0.81665	0.18235	0.062475
587	0.245000	0.183475	0.816525	0.182425	0.062575
588	0.245088	0.1836	0.8164	0.182525	0.0625625
589	0.245163	0.18375	0.81625	0.18255	0.0626125
590	0.245163	0.183825	0.816175	0.18255	0.0626125
591	0.245269	0.18395	0.81605	0.1827	0.0625688
592	0.245156	0.183925	0.816075	0.18245	0.0627063
593	0.245194	0.18365	0.81635	0.182425	0.0627687
594	0.245106	0.183375	0.816625	0.18225	0.0628563
595	0.245213	0.1833	0.8167	0.1824	0.0628125
596	0.245262	0.183225	0.816775	0.182325	0.0629375
597	0.245181	0.183325	0.816675	0.1823	0.0628813
598	0.245156	0.1833	0.8167	0.18235	0.0628062
599	0.245206	0.183275	0.816725	0.18245	0.0627563
600	0.245287	0.183375	0.816625	0.182525	0.0627625
601	0.245225	0.183375	0.816625	0.182525	0.0627
602	0.245238	0.183175	0.816825	0.1825	0.0627375
603	0.245213	0.18315	0.81685	0.1824	0.0628125
604	0.245331	0.183175	0.816825	0.1825	0.0628313
605	0.245388	0.1832	0.8168	0.182475	0.0629125
606	0.245444	0.183325	0.816675	0.18265	0.0627937
607	0.245450	0.183275	0.816725	0.182625	0.062825
608	0.245488	0.18335	0.81665	0.1827	0.0627875
609	0.245506	0.18335	0.81665	0.182725	0.0627812
610	0.245481	0.18335	0.81665	0.1827	0.0627812
611	0.245419	0.1833	0.8167	0.182575	0.0628438
612	0.245512	0.183275	0.816725	0.1827	0.0628125
613	0.245469	0.183225	0.816775	0.18265	0.0628188
614	0.245431	0.18315	0.81685	0.182625	0.0628062
615	0.245444	0.18305	0.81695	0.18255	0.0628937
616	0.245450	0.182925	0.817075	0.182575	0.062875
617	0.245537	0.182975	0.817025	0.18265	0.0628875
618	0.245488	0.18285	0.81715	0.18255	0.0629375
619	0.245413	0.1828	0.8172	0.18245	0.0629625
620	0.245394	0.182725	0.817275	0.1824	0.0629938
621	0.245375	0.18265	0.81735	0.18245	0.062925
622	0.245300	0.18265	0.81735	0.182375	0.062925
623	0.245300	0.182575	0.817425	0.1824	0.0629
624	0.245281	0.18255	0.81745	0.1824	0.0628813
625	0.245281	0.182475	0.817525	0.182375	0.0629062
626	0.245344	0.1825	0.8175	0.1824	0.0629438
627	0.245337	0.1825	0.8175	0.182375	0.0629625
628	0.245344	0.182575	0.817425	0.18245	0.0628937
629	0.245363	0.18265	0.81735	0.1825	0.0628625
630	0.245381	0.182675	0.817325	0.1825	0.0628813
631	0.245281	0.182525	0.817475	0.1824	0.0628813
632	0.245281	0.1825	0.8175	0.182375	0.0629062
633	0.245287	0.1825	0.8175	0.182375	0.0629125
634	0.245306	0.182525	0.817475	0.1824	0.0629062
635	0.245312	0.18255	0.81745	0.1824	0.0629125
636	0.245312	0.1825	0.8175	0.182375	0.0629375
637	0.245369	0.1826	0.8174	0.18245	0.0629187
638	0.245369	0.1826	0.8174	0.182475	0.0628937
639	0.245312	0.18255	0.81745	0.1824	0.0629125
640	0.245337	0.1826	0.8174	0.182425	0.0629125
641	0.245312	0.182575	0.817425	0.182375	0.0629375
642	0.245369	0.182625	0.817375	0.182475	0.0628937
643	0.245431	0.182775	0.817225	0.18255	0.0628813
644	0.245525	0.182925	0.817075	0.18265	0.062875
645	0.245463	0.18295	0.81705	0.182575	0.0628875
646	0.245438	0.182875	0.817125	0.182525	0.0629125
647	0.245406	0.182775	0.817225	0.182425	0.0629813
648	0.245388	0.18275	0.81725	0.1824	0.0629875
649	0.245337	0.182575	0.817425	0.18235	0.0629875
650	0.245319	0.182475	0.817525	0.182325	0.0629938
651	0.245306	0.18245	0.81755	0.182325	0.0629813
652	0.245312	0.182375	0.817625	0.18235	0.0629625
653	0.245312	0.18235	0.81765	0.18235	0.0629625
654	0.245312	0.18235	0.81765	0.18235	0.0629625
655	0.245312	0.182375	0.817625	0.182375	0.0629375
656	0.245312	0.182375	0.817625	0.182375	0.0629375
657	0.245312	0.182375	0.817625	0.182375	0.0629375
658	0.245312	0.182375	0.817625	0.182375	0.0629375
659	0.245312	0.182375	0.817625	0.182375	0.0629375
660	0.245312	0.182375	0.817625	0.182375	0.0629375
661	0.245312	0.182375	0.817625	0.182375	0.0629375
662	0.245312	0.182375	0.817625	0.182375	0.0629375
663	0.245312	0.182375	0.817625	0.182375	0.0629375
664	0.245312	0.182375	0.817625	0.182375	0.0629375
665	0.245312	0.182375	0.817625	0.182375	0.0629375
666	0.245312	0.182375	0.817625	0.182375	0.0629375
667	0.245312	0.182375	0.817625	0.182375	0.0629375
668	0.245312	0.182375	0.817625	0.182375	0.0629375
669	0.245312	0.182375	0.817625	0.182375	0.0629375
670	0.245312	0.182375	0.817625	0.182375	0.0629375
671	0.245312	0.182375	0.817625	0.182375	0.0629375
672	0.245312	0.182375	0.817625	0.182375	0.0629375
673	0.245312	0.182375	0.817625	0.182375	0.0629375
674	0.245312	0.182375	0.817625	0.182375	0.0629375
675	0.245312	0.182375	0.817625	0.182375	0.0629375
676	0.245312	0.182375	0.817625	0.182375	0.0629375
677	0.245312	0.182375	0.817625	0.182375	0.0629375
678	0.245312	0.182375	0.817625	0.182375	0.0629375
679	0.245312	0.182375	0.817625	0.182375	0.0629375
680	0.245312	0.182375	0.817625	0.182375	0.0629375
681	0.245312	0.182375	0.817625	0.182375	0.0629375
682	0.245312	0.182375	0.817625	0.182375	0.0629375
683	0.245312	0.182375	0.817625	0.182375	0.0629375
684	0.245312	0.182375	0.817625	0.182375	0.0629375
685	0.245312	0.182375	0.817625	0.182375	0.0629375
686	0.245312	0.182375	0.817625	0.182375	0.0629375
687	0.245312	0.182375	0.817625	0.182375	0.0629375
688	0.245312	0.182375	0.817625	0.182375	0.0629375
689	0.245312	0.182375	0.817625	0.182375	0.0629375
690	0.245312	0.182375	0.817625	0.182375	0.0629375
691	0.245312	0.182375	0.817625	0.182375	0.0629375
692	0.245312	0.182375	0.817625	0.182375	0.0629375
693	0.245312	0.182375	0.817625	0.182375	0.0629375
694	0.245312	0.182375	0.817625	0.182375	0.0629375
695	0.245312	0.182375	0.817625	0.182375	0.0629375
696	0.245312	0.182375	0.817625	0.182375	0.0629375
697	0.245312	0.182375	0.817625	0.182375	0.0629375
698	0.245312	0.182375	0.817625	0.182375	0.0629375
699	0.245312	0.182375	0.817625	0.182375	0.0629375
700	0.245312	0.182375	0.817625	0.182375	0.0629375
701	0.245312	0.182375	0.817625	0.182375	0.0629375
702	0.245312	0.182375	0.817625	0.182375	0.0629375
703	0.245312	0.182375	0.817625	0.182375	0.0629375
704	0.245312	0.182375	0.817625	0.182375	0.0629375
705	0.245312	0.182375	0.817625	0.182375	0.0629375
706	0.245312	0.182375	0.817625	0.182375	0.0629375
707	0.245312	0.182375	0.817625	0.182375	0.0629375
708	0.245312	0.182375	0.817625	0.182375	0.0629375
709	0.245312	0.182375	0.817625	0.182375	0.0629375
710	0.245312	0.182375	0.817625	0.182375	0.0629375
711	0.245312	0.182375	0.817625	0.182375	0.0629375
712	0.245312	0.182375	0.817625	0.182375	0.0629375
713	0.245312	0.182375	0.817625	0.182375	0.0629375
714	0.245312	0.182375	0.817625	0.182375	0.0629375
715	0.245312	0.182375	0.817625	0.182375	0.0629375
716	0.245312	0.182375	0.817625	0.182375	0.0629375
717	0.245312	0.182375	0.817625	0.182375	0.0629375
718	0.245312	0.182375	0.817625	0.182375	0.0629375
719	0.245312	0.182375	0.817625	0.182375	0.0629375
720	0.245312	0.182375	0.817625	0.182375	0.0629375
721	0.245312	0.182375	0.817625	0.182375	0.0629375
722	0.245312	0.182375	0.817625	0.182375	0.0629375
723	0.245312	0.182375	0.817625	0.182375	0.0629375
724	0.245312	0.182375	0.817625	0.182375	0.0629375
725	0.245312	0.182375	0.817625	0.182375	0.0629375
726	0.245312	0.182375	0.817625	0.182375	0.0629375
727	0.245312	0.182375	0.817625	0.182375	0.0629375
728	0.245312	0.182375	0.817625	0.182375	0.0629375
729	0.245312	0.182375	0.817625	0.182375	0.0629375
730	0.245312	0.182375	0.817625	0.182375	0.0629375
731	0.245312	0.182375	0.817625	0.182375	0.0629375
732	0.245312	0.182375	0.817625	0.182375	0.0629375
733	0.245312	0.182375	0.817625	0.182375	0.0629375
734	0.245312	0.182375	0.817625	0.182375	0.0629375
735	0.245312	0.182375	0.817625	0.182375	0.0629375
736	0.245312	0.182375	0.817625	0.182375	0.0629375
737	0.245312	0.182375	0.817625	0.182375	0.0629375
738	0.245312	0.182375	0.817625	0.182375	0.0629375
739	0.245312	0.182375	0.817625	0.182375	0.0629375
740	0.245312	0.182375	0.817625	0.182375	0.0629375
741	0.245312	0.182375	0.817625	0.182375	0.0629375
742	0.245312	0.182375	0.817625	0.182375	0.0629375
743	0.245312	0.182375	0.817625	0.182375	0.0629375
744	0.245312	0.182375	0.817625	0.182375	0.0629375
745	0.245312	0.182375	0.817625	0.182375	0.0629375
746	0.245312	0.182375	0.817625	0.182375	0.0629375
747	0.245312	0.182375	0.817625	0.182375	0.0629375
748	0.245312	0.182375	0.817625	0.182375	0.0629375
749	0.245312	0.182375	0.817625	0.182375	0.0629375
750	0.245312	0.182375	0.817625	0.182375	0.0629375
751	0.245312	0.182375	0.817625	0.182375	0.0629375
752	0.245312	0.182375	0.817625	0.182375	0.0629375
753	0.245312	0.182375	0.817625	0.182375	0.0629375
754	0.245312	0.182375	0.817625	0.182375	0.0629375
755	0.245312	0.182375	0.817625	0.182375	0.0629375
756	0.245312	0.182375	0.817625	0.182375	0.0629375
757	0.245312	0.182375	0.817625	0.182375	0.0629375
758	0.245312	0.182375	0.817625	0.182375	0.0629375
759	0.245312	0.182375	0.817625	0.182375	0.0629375
760	0.245312	0.182375	0.817625	0.182375	0.0629375
761	0.245312	0.182375	0.817625	0.182375	0.0629375
762	0.245312	0.182375	0.817625	0.182375	0.0629375
763	0.245312	0.182375	0.817625	0.182375	0.0629375
764	0.245312	0.182375	0.817625	0.182375	0.0629375
765	0.245312	0.182375	0.817625	0.182375	0.0629375
766	0.245312	0.182375	0.817625	0.182375	0.0629375
767	0.245312	0.182375	0.817625	0.182375	0.0629375
768	0.245312	0.182375	0.817625	0.182375	0.0629375
769	0.245312	0.182375	0.817625	0.182375	0.0629375
770	0.245312	0.182375	0.817625	0.182375	0.0629375
771	0.245312	0.182375	0.817625	0.182375	0.0629375
772	0.245312	0.182375	0.817625	0.182375	0.0629375
773	0.245312	0.182375	0.817625	0.182375	0.0629375
774	0.245312	0.182375	0.817625	0.182375	0.0629375
775	0.245312	0.182375	0.817625	0.182375	0.0629375
776	0.245312	0.182375	0.817625	0.182375	0.0629375
777	0.245312	0.182375	0.817625	0.182375	0.0629375
778	0.245312	0.182375	0.817625	0.182375	0.0629375
779	0.245312	0.182375	0.817625	0.182375	0.0629375
780	0.245312	0.182375	0.817625	0.182375	0.0629375
781	0.245312	0.182375	0.817625	0.182375	0.0629375
782	0.245312	0.182375	0.817625	0.182375	0.0629375
783	0.245312	0.182375	0.817625	0.182375	0.0629375
784	0.245312	0.182375	0.817625	0.182375	0.0629375
785	0.245312	0.182375	0.817625	0.182375	0.0629375
786	0.245312	0.182375	0.817625	0.182375	0.0629375
787	0.245312	0.182375	0.817625	0.182375	0.0629375
788	0.245312	0.182375	0.817625	0.182375	0.0629375
789	0.245312	0.182375	0.817625	0.182375	0.0629375
790	0.245312	0.182375	0.817625	0.182375	0.0629375
791	0.245312	0.182375	0.817625	0.182375	0.0629375
792	0.245312	0.182375	0.817625	0.182375	0.0629375
793	0.245312	0.182375	0.817625	0.182375	0.0629375
794	0.245312	0.182375	0.817625	0.182375	0.0629375
795	0.245312	0.182375	0.817625	0.182375	0.0629375
796	0.245312	0.182375	0.817625	0.182375	0.0629375
797	0.245312	0.182375	0.817625	0.182375	0.0629375
798	0.245312	0.182375	0.817625	0.182375	0.0629375
799	0.245312	0.182375	0.817625	0.182375	0.0629375
800	0.245312	0.182375	0.817625	0.182375	0.0629375
801	0.245312	0.182375	0.817625	0.182375	0.0629375
802	0.245312	0.182375	0.817625	0.182375	0.0629375
803	0.245312	0.182375	0.817625	0.182375	0.0629375
804	0.245312	0.182375	0.817625	0.182375	0.0629375
805	0.245312	0.182375	0.817625	0.182375	0.0629375
806	0.245312	0.182375	0.817625	0.182375	0.0629375
807	0.245312	0.182375	0.817625	0.182375	0.0629375
808	0.245312	0.182375	0.817625	0.182375	0.0629375
809	0.245312	0.182375	0.817625	0.182375	0.0629375
810	0.245312	0.182375	0.817625	0.182375	0.0629375
811	0.245312	0.182375	0.817625	0.182375	0.0629375
812	0.245312	0.182375	0.817625	0.182375	0.0629375
813	0.245312	0.182375	0.817625	0.182375	0.0629375
814	0.245312	0.182375	0.817625	0.182375	0.0629375
815	0.245312	0.182375	0.817625	0.182375	0.0629375
816	0.245312	0.182375	0.817625	0.182375	0.0629375
817	0.245312	0.182375	0.817625	0.182375	0.0629375
818	0.245312	0.182375	0.817625	0.182375	0.0629375
819	0.245312	0.182375	0.817625	0.182375	0.0629375
820	0.245312	0.182375	0.817625	0.182375	0.0629375
821	0.245312	0.182375	0.817625	0.182375	0.0629375
822	0.245312	0.182375	0.817625	0.182375	0.0629375
823	0.245312	0.182375	0.817625	0.182375	0.0629375
824	0.245312	0.182375	0.817625	0.182375	0.0629375
825	0.245312	0.182375	0.817625	0.182375	0.0629375
826	0.245312	0.182375	0.817625	0.182375	0.0629375
827	0.245312	0.182375	0.817625	0.182375	0.0629375
828	0.245312	0.182375	0.817625	0.182375	0.0629375
829	0.245312	0.182375	0.817625	0.182375	0.0629375
830	0.245312	0.182375	0.817625	0.182375	0.0629375
831	0.245312	0.182375	0.817625	0.182375	0.0629375
832	0.245312	0.182375	0.817625	0.182375	0.0629375
833	0.245312	0.182375	0.817625	0.182375	0.0629375
834	0.245312	0.182375	0.817625	0.182375	0.0629375
835	0.245312	0.182375	0.817625	0.182375	0.0629375
836	0.245312	0.182375	0.817625	0.182375	0.0629375
837	0.245312	0.182375	0.817625	0.182375	0.0629375
838	0.245312	0.182375	0.817625	0.182375	0.0629375
839	0.245312	0.182375	0.817625	0.182375	0.0629375
840	0.245312	0.182375	0.817625	0.182375	0.0629375
841	0.245312	0.182375	0.817625	0.182375	0.0629375
842	0.245312	0.182375	0.817625	0.182375	0.0629375
843	0.245312	0.182375	0.817625	0.182375	0.0629375
844	0.245312	0.182375	0.817625	0.182375	0.0629375
845	0.245312	0.182375	0.817625	0.182375	0.0629375
846	0.245312	0.182375	0.817625	0.182375	0.0629375
847	0.245312	0.182375	0.817625	0.182375	0.0629375
848	0.245312	0.182375	0.817625	0.182375	0.0629375
849	0.245312	0.182375	0.817625	0.182375	0.0629375
850	0.245312	0.182375	0.817625	0.182375	0.0629375
851	0.245312	0.182375	0.817625	0.182375	0.0629375
852	0.245312	0.182375	0.817625	0.182375	0.0629375
853	0.245312	0.182375	0.817625	0.182375	0.0629375
854	0.245312	0.182375	0.817625	0.182375	0.0629375
855	0.245312	0.182375	0.817625	0.182375	0.0629375
856	0.245312	0.182375	0.817625	0.182375	0.0629375
857	0.245312	0.182375	0.817625	0.182375	0.0629375
858	0.245312	0.182375	0.817625	0.182375	0.0629375
859	0.245312	0.182375	0.817625	0.182375	0.0629375
860	0.245312	0.182375	0.817625	0.182375	0.0629375
861	0.245312	0.182375	0.817625	0.182375	0.0629375
862	0.245312	0.182375	0.817625	0.182375	0.0629375
863	0.245312	0.182375	0.817625	0.182375	0.0629375
864	0.245312	0.182375	0.817625	0.182375	0.0629375
865	0.245312	0.182375	0.817625	0.182375	0.0629375
866	0.245312	0.182375	0.817625	0.182375	0.0629375
867	0.245312	0.182375	0.817625	0.182375	0.0629375
868	0.245312	0.182375	0.817625	0.182375	0.0629375
869	0.245312	0.182375	0.817625	0.182375	0.0629375
870	0.245312	0.182375	0.817625	0.182375	0.0629375
871	0.245312	0.182375	0.817625	0.182375	0.0629375
872	0.245312	0.182375	0.817625	0.182375	0.0629375
873	0.245312	0.182375	0.817625	0.182375	0.0629375
874	0.245312	0.182375	0.817625	0.182375	0.0629375
875	0.245312	0.182375	0.817625	0.182375	0.0629375
876	0.245312	0.182375	0.817625	0.182375	0.0629375
877	0.245312	0.182375	0.817625	0.182375	0.0629375
878	0.245312	0.182375	0.817625	0.182375	0.0629375
879	0.245312	0.182375	0.817625	0.182375	0.0629375
880	0.245312	0.182375	0.817625	0.182375	0.0629375
881	0.245312	0.182375	0.817625	0.182375	0.0629375
882	0.245312	0.182375	0.817625	0.182375	0.0629375
883	0.245312	0.182375	0.817625	0.182375	0.0629375
884	0.245312	0.182375	0.817625	0.182375	0.0629375
885	0.245312	0.182375	0.817625	0.182375	0.0629375
886	0.245312	0.182375	0.817625	0.182375	0.0629375
887	0.245312	0.182375	0.817625	0.182375	0.0629375
888	0.245312	0.182375	0.817625	0.182375	0.0629375
889	0.245312	0.182375	0.817625	0.182375	0.0629375
890	0.245312	0.182375	0.817625	0.182375	0.0629375
891	0.245312	0.182375	0.817625	0.182375	0.0629375
892	0.245312	0.182375	0.817625	0.182375	0.0629375
893	0.245312	0.182375	0.817625	0.182375	0.0629375
894	0.245312	0.182375	0.817625	0.182375	0.0629375
895	0.245312	0.182375	0.817625	0.182375	0.0629375
896	0.245312	0.182375	0.817625	0.182375	0.0629375
897	0.245312	0.182375	0.817625	0.182375	0.0629375
898	0.245312	0.182375	0.817625	0.182375	0.0629375
899	0.245312	0.182375	0.817625	0.182375	0.0629375
900	0.245312	0.182375	0.817625	0.182375	0.0629375
901	0.245312	0.182375	0.817625	0.182375	0.0629375
902	0.245312	0.182375	0.817625	0.182375	0.0629375
903	0.245312	0.182375	0.817625	0.182375	0.0629375
904	0.245312	0.182375	0.817625	0.182375	0.0629375
905	0.245312	0.182375	0.817625	0.182375	0.0629375
906	0.245312	0.182375	0.817625	0.182375	0.0629375
907	0.245312	0.182375	0.817625	0.182375	0.0629375
908	0.245312	0.182375	0.817625	0.182375	0.0629375
909	0.245312	0.182375	0.817625	0.182375	0.0629375
910	0.245312	0.182375	0.817625	0.182375	0.0629375
911	0.245312	0.182375	0.817625	0.182375	0.0629375
912	0.245312	0.182375	0.817625	0.182375	0.0629375
913	0.245312	0.182375	0.817625	0.182375	0.0629375
914	0.245312	0.182375	0.817625	0.182375	0.0629375
915	0.245312	0.182375	0.817625	0.182375	0.0629375
916	0.245312	0.182375	0.817625	0.182375	0.0629375
917	0.245312	0.182375	0.817625	0.182375	0.0629375
918	0.245312	0.182375	0.817625	0.182375	0.0629375
919	0.245312	0.182375	0.817625	0.182375	0.0629375
920	0.245312	0.182375	0.817625	0.182375	0.0629375
921	0.245312	0.182375	0.817625	0.182375	0.0629375
922	0.245312	0.182375	0.817625	0.182375	0.0629375
923	0.245312	0.182375	0.817625	0.182375	0.0629375
924	0.245312	0.182375	0.817625	0.182375	0.0629375
925	0.245312	0.182375	0.817625	0.182375	0.0629375
926	0.245312	0.182375	0.817625	0.182375	0.0629375
927	0.245312	0.182375	0.817625	0.182375	0.0629375
928	0.245312	0.182375	0.817625	0.182375	0.0629375
929	0.245312	0.182375	0.817625	0.182375	0.0629375
930	0.245312	0.182375	0.817625	0.182375	0.0629375
931	0.245312	0.182375	0.817625	0.182375	0.0629375
932	0.245312	0.182375	0.817625	0.182375	0.0629375
933	0.245312	0.182375	0.817625	0.182375	0.0629375
934	0.245312	0.182375	0.817625	0.182375	0.0629375
935	0.245312	0.182375	0.817625	0.182375	0.0629375
936	0.245312	0.182375	0.817625	0.182375	0.0629375
937	0.245312	0.182375	0.817625	0.182375	0.0629375
938	0.245312	0.182375	0.817625	0.182375	0.0629375
939	0.245312	0.182375	0.817625	0.182375	0.0629375
940	0.245312	0.182375	0.817625	0.182375	0.0629375
941	0.245312	0.182375	0.817625	0.182375	0.0629375
942	0.245312	0.182375	0.817625	0.182375	0.0629375
943	0.245312	0.182375	0.817625	0.182375	0.0629375
944	0.245312	0.182375	0.817625	0.182375	0.0629375
945	0.245312	0.182375	0.817625	0.182375	0.0629375
946	0.245312	0.182375	0.817625	0.182375	0.0629375
947	0.245312	0.182375	0.817625	0.182375	0.0629375
948	0.245312	0.182375	0.817625	0.182375	0.0629375
949	0.245312	0.182375	0.817625	0.182375	0.0629375
950	0.245312	0.182375	0.817625	0.182375	0.0629375
951	0.245312	0.182375	0.817625	0.182375	0.0629375
952	0.245312	0.182375	0.817625	0.182375	0.0629375
953	0.245312	0.182375	0.817625	0.182375	0.0629375
954	0.245312	0.182375	0.817625	0.182375	0.0629375
955	0.245312	0.182375	0.817625	0.182375	0.0629375
956	0.245312	0.182375	0.817625	0.182375	0.0629375
957	0.245312	0.182375	0.817625	0.182375	0.0629375
958	0.245312	0.182375	0.817625	0.182375	0.0629375
959	0.245312	0.182375	0.817625	0.182375	0.0629375
960	0.245312	0.182375	0.817625	0.182375	0.0629375
961	0.245312	0.182375	0.817625	0.182375	0.0629375
962	0.245312	0.182375	0.817625	0.182375	0.0629375
963	0.245312	0.182375	0.817625	0.182375	0.0629375
964	0.245312	0.182375	0.817625	0.182375	0.0629375
965	0.245312	0.182375	0.817625	0.182375	0.0629375
966	0.245312	0.182375	0.817625	0.182375	0.0629375
967	0.245312	0.182375	0.817625	0.182375	0.0629375
968	0.245312	0.182375	0.817625	0.182375	0.0629375
969	0.245312	0.182375	0.817625	0.182375	0.0629375
970	0.245312	0.182375	0.817625	0.182375	0.0629375
971	0.245312	0.182375	0.817625	0.182375	0.0629375
972	0.245312	0.182375	0.817625	0.182375	0.0629375
973	0.245312	0.182375	0.817625	0.182375	0.0629375
974	0.245312	0.182375	0.817625	0.182375	0.0629375
975	0.245312	0.182375	0.817625	0.182375	0.0629375
976	0.245312	0.182375	0.817625	0.182375	0.0629375
977	0.245312	0.182375	0.817625	0.182375	0.0629375
978	0.245312	0.182375	0.817625	0.182375	0.0629375
979	0.245312	0.182375	0.817625	0.182375	0.0629375
980	0.245312	0.182375	0.817625	0.182375	0.0629375
981	0.245312	0.182375	0.817625	0.182375	0.0629375
982	0.245312	0.182375	0.817625	0.182375	0.0629375
983	0.245312	0.182375	0.817625	0.182375	0.0629375
984	0.245312	0.182375	0.817625	0.182375	0.0629375
985	0.245312	0.182375	0.817625	0.182375	0.0629375
986	0.245312	0.182375	0.817625	0.182375	0.0629375
987	0.245312	0.182375	0.817625	0.182375	0.0629375
988	0.245312	0.182375	0.817625	0.182375	0.0629375
989	0.245312	0.182375	0.817625	0.182375	0.0629375
990	0.245312	0.182375	0.817625	0.182375	0.0629375
991	0.245312	0.182375	0.817625	0.182375	0.0629375
992	0.245312	0.182375	0.817625	0.182375	0.0629375
993	0.245312	0.182375	0.817625	0.182375	0.0629375
994	0.245312	0.182375	0.817625	0.182375	0.0629375
995	0.245312	0.182375	0.817625	0.182375	0.0629375
996	0.245312	0.182375	0.817625	0.182375	0.0629375
997	0.245312	0.182375	0.817625	0.182375	0.0629375
998	0.245312	0.182375	0.817625	0.182375	0.0629375
999	0.245312	0.182375	0.817625	0.182375	0.0629375
1000	0.245312	0.182375	0.817625	0.182375	0.0629375
1001	0.245312	0.182375	0.817625	0.182375	0.0629375
1002	0.245312	0.182375	0.817625	0.182375	0.0629375
1003	0.245312	0.182375	0.817625	0.182375	0.0629375
1004	0.245312	0.182375	0.817625	0.182375	0.0629375
1005	0.245312	0.182375	0.817625	0.182375	0.0629375
1006	0.245312	0.182375	0.817625	0.182375	0.0629375
1007	0.245312	0.182375	0.817625	0.182375	0.0629375
1008	0.245312	0.182375	0.817625	0.182375	0.0629375
1009	0.245312	0.182375	0.817625	0.182375	0.0629375
1010	0.245312	0.182375	0.817625	0.182375	0.0629375
1011	0.245312	0.182375	0.817625	0.182375	0.0629375
1012	0.245312	0.182375	0.817625	0.182375	0.0629375
1013	0.245312	0.182375	0.817625	0.182375	0.0629375
1014	0.245312	0.182375	0.817625	0.182375	0.0629375
1015	0.245312	0.182375	0.817625	0.182375	0.0629375
1016	0.245312	0.182375	0.817625	0.182375	0.0629375
1017	0.245312	0.182375	0.817625	0.182375	0.0629375
1018	0.245312	0.182375	0.817625	0.182375	0.0629375
1019	0.245312	0.182375	0.817625	0.182375	0.0629375
1020	0.245312	0.182375	0.817625	0.182375	0.0629375
1021	0.245312	0.182375	0.817625	0.182375	0.0629375
1022	0.245312	0.182375	0.817625	0.182375	0.0629375
1023	0.245312	0.182375	0.817625	0.182375	0.0629375
1024	0.245312	0.182375	0.817625	0.182375	0.0629375
1025	0.245312	0.182375	0.817625	0.182375	0.0629375
1026	0.245312	0.182375	0.817625	0.182375	0.0629375
1027	0.245312	0.182375	0.817625	0.182375	0.0629375
1028	0.245312	0.182375	0.817625	0.182375	0.0629375
1029	0.245312	0.182375	0.817625	0.182375	0.0629375
1030	0.245312	0.182375	0.817625	0.182375	0.0629375
1031	0.245312	0.182375	0.817625	0.182375	0.0629375
1032	0.245312	0.182375	0.817625	0.182375	0.0629375
1033	0.245312	0.182375	0.817625	0.182375	0.0629375
1034	0.245312	0.182375	0.817625	0.182375	0.0629375
1035	0.245312	0.182375	0.817625	0.182375	0.0629375
1036	0.245312	0.182375	0.817625	0.182375	0.0629375
1037	0.245312	0.182375	0.817625	0.182375	0.0629375
1038	0.245312	0.182375	0.817625	0.182375	0.0629375
1039	0.245312	0.182375	0.817625	0.182375	0.0629375
1040	0.245312	0.182375	0.817625	0.182375	0.0629375
1041	0.245312	0.182375	0.817625	0.182375	0.0629375
1042	0.245312	0.182375	0.817625	0.182375	0.0629375
1043	0.245312	0.182375	0.817625	0.182375	0.0629375
1044	0.245312	0.182375	0.817625	0.182375	0.0629375
1045	0.245312	0.182375	0.817625	0.182375	0.0629375
1046	0.245312	0.182375	0.817625	0.182375	0.0629375
1047	0.245312	0.182375	0.817625	0.182375	0.0629375
1048	0.245312	0.182375	0.817625	0.182375	0.0629375
1049	0.245312	0.182375	0.817625	0.182375	0.0629375
1050	0.245312	0.182375	0.817625	0.182375	0.0629375
1051	0.245312	0.182375	0.817625	0.182375	0.0629375
1052	0.245312	0.182375	0.817625	0.182375	0.0629375
1053	0.245312	0.182375	0.817625	0.182375	0.0629375
1054	0.245312	0.182375	0.817625	0.182375	0.0629375
1055	0.245312	0.182375	0.817625	0.182375	0.0629375
1056	0.245312	0.182375	0.817625	0.182375	0.0629375
1057	0.245312	0.182375	0.817625	0.182375	0.0629375
1058	0.245312	0.182375	0.817625	0.182375	0.0629375
1059	0.245312	0.182375	0.817625	0.182375	0.0629375
1060	0.245312	0.182375	0.817625	0.182375	0.0629375
1061	0.245312	0.182375	0.817625	0.182375	0.0629375
1062	0.245312	0.182375	0.817625	0.182375	0.0629375
1063	0.245312	0.182375	0.817625	0.182375	0.0629375
1064	0.245312	0.182375	0.817625	0.182375	0.0629375
1065	0.245312	0.182375	0.817625	0.182375	0.0629375
1066	0.245312	0.182375	0.817625	0.182375	0.0629375
1067	0.245312	0.182375	0.817625	0.182375	0.0629375
1068	0.245312	0.182375	0.817625	0.182375	0.0629375
1069	0.245312	0.182375	0.817625	0.182375	0.0629375
1070	0.245312	0.182375	0.817625	0.182375	0.0629375
1071	0.245312	0.182375	0.817625	0.182375	0.0629375
1072	0.245312	0.182375	0.817625	0.182375	0.0629375
1073	0.245312	0.182375	0.817625	0.182375	0.0629375
1074	0.245312	0.182375	0.817625	0.182375	0.0629375
1075	0.245312	0.182375	0.817625	0.182375	0.0629375
1076	0.245312	0.182375	0.817625	0.182375	0.0629375
1077	0.245312	0.182375	0.817625	0.182375	0.0629375
1078	0.245312	0.182375	0.817625	0.182375	0.0629375
1079	0.245312	0.182375	0.817625	0.182375	0.0629375
1080	0.245312	0.182375	0.817625	0.182375	0.0629375
1081	0.245312	0.182375	0.817625	0.182375	0.0629375
1082	0.245312	0.182375	0.817625	0.182375	0.0629375
1083	0.245312	0.182375	0.817625	0.182375	0.0629375
1084	0.245312	0.182375	0.817625	0.182375	0.0629375
1085	0.245312	0.182375	0.817625	0.182375	0.0629375
1086	0.245312	0.182375	0.817625	0.182375	0.0629375
1087	0.245312	0.182375	0.817625	0.182375	0.0629375
1088	0.245312	0.182375	0.817625	0.182375	0.0629375
1089	0.245312	0.182375	0.817625	0.182375	0.0629375
1090	0.245312	0.182375	0.817625	0.182375	0.0629375
1091	0.245312	0.182375	0.817625	0.182375	0.0629375
1092	0.245312	0.182375	0.817625	0.182375	0.0629375
1093	0.245312	0.182375	0.817625	0.182375	0.0629375
1094	0.245312	0.182375	0.817625	0.182375	0.0629375
1095	0.245312	0.182375	0.817625	0.182375	0.0629375
1096	0.245312	0.182375	0.817625	0.182375	0.0629375
1097	0.245312	0.182375	0.817625	0.182375	0.0629375
1098	0.245312	0.182375	0.817625	0.182375	0.0629375
1099	0.245312	0.182375	0.817625	0.182375	0.0629375
1100	0.245312	0.182375	0.817625	0.182375	0.0629375
1101	0.245312	0.182375	0.817625	0.182375	0.0629375
1102	0.245312	0.182375	0.817625	0.182375	0.0629375
1103	0.245312	0.182375	0.817625	0.182375	0.0629375
1104	0.245312	0.182375	0.817625	0.182375	0.0629375
1105	0.245312	0.182375	0.817625	0.182375	0.0629375
1106	0.245312	0.182375	0.817625	0.182375	0.0629375
1107	0.245312	0.182375	0.817625	0.182375	0.0629375
1108	0.245312	0.182375	0.817625	0.182375	0.0629375
1109	0.245312	0.182375	0.817625	0.182375	0.0629375
1110	0.245312	0.182375	0.817625	0.182375	0.0629375
1111	0.245312	0.182375	0.817625	0.182375	0.0629375
1112	0.245312	0.182375	0.817625	0.182375	0.0629375
1113	0.245312	0.182375	0.817625	0.182375	0.0629375
1114	0.245312	0.182375	0.817625	0.182375	0.0629375
1115	0.245312	0.182375	0.817625	0.182375	0.0629375
1116	0.245312	0.182375	0.817625	0.182375	0.0629375
1117	0.245312	0.182375	0.817625	0.182375	0.0629375
1118	0.245312	0.182375	0.817625	0.182375	0.0629375
1119	0.245312	0.182375	0.817625	0.182375	0.0629375
1120	0.245312	0.182375	0.817625	0.182375	0.0629375
1121	0.245312	0.182375	0.817625	0.182375	0.0629375
1122	0.245312	0.182375	0.817625	0.182375	0.0629375
1123	0.245312	0.182375	0.817625	0.182375	0.0629375
1124	0.245312	0.182375	0.817625	0.182375	0.0629375
1125	0.245312	0.182375	0.817625	0.182375	0.0629375
1126	0.245312	0.182375	0.817625	0.182375	0.0629375
1127	0.245312	0.182375	0.817625	0.182375	0.0629375
1128	0.245312	0.182375	0.817625	0.182375	0.0629375
1129	0.245312	0.182375	0.817625	0.182375	0.0629375
1130	0.245312	0.182375	0.817625	0.182375	0.0629375
1131	0.245312	0.182375	0.817625	0.182375	0.0629375
1132	0.245312	0.182375	0.817625	0.182375	0.0629375
1133	0.245312	0.182375	0.817625	0.182375	0.0629375
1134	0.245312	0.182375	0.817625	0.182375	0.0629375
1135	0.245312	0.182375	0.817625	0.182375	0.0629375
1136	0.245312	0.182375	0.817625	0.182375	0.0629375
1137	0.245312	0.182375	0.817625	0.182375	0.0629375
1138	0.245312	0.182375	0.817625	0.182375	0.0629375
1139	0.245312	0.182375	0.817625	0.182375	0.0629375
1140	0.245312	0.182375	0.817625	0.182375	0.0629375
1141	0.245312	0.182375	0.817625	0.182375	0.0629375
1142	0.245312	0.182375	0.817625	0.182375	0.0629375
1143	0.245312	0.182375	0.817625	0.182375	0.0629375
1144	0.245312	0.182375	0.817625	0.182375	0.0629375
1145	0.245312	0.182375	0.817625	0.182375	0.0629375
1146	0.245312	0.182375	0.817625	0.182375	0.0629375
1147	0.245312	0.182375	0.817625	0.182375	0.0629375
1148	0.245312	0.182375	0.817625	0.182375	0.0629375
1149	0.245312	0.182375	0.817625	0.182375	0.0629375
1150	0.245312	0.182375	0.817625	0.182375	0.0629375
1151	0.245312	0.182375	0.817625	0.182375	0.0629375
1152	0.245312	0.182375	0.817625	0.182375	0.0629375
1153	0.245312	0.182375	0.817625	0.182375	0.0629375
1154	0.245312	0.182375	0.817625	0.182375	0.0629375
1155	0.245312	0.182375	0.817625	0.182375	0.0629375
1156	0.245312	0.182375	0.817625	0.182375	0.0629375
1157	0.245312	0.182375	0.817625	0.182375	0.0629375
1158	0.245312	0.182375	0.817625	0.182375	0.0629375
1159	0.245312	0.182375	0.817625	0.182375	0.0629375
1160	0.245312	0.182375	0.817625	0.182375	0.0629375
1161	0.245312	0.182375	0.817625	0.182375	0.0629375
1162	0.245312	0.182375	0.817625	0.182375	0.0629375
1163	0.245312	0.182375	0.817625	0.182375	0.0629375
1164	0.245312	0.182375	0.817625	0.182375	0.0629375
1165	0.245312	0.182375	0.817625	0.182375	0.0629375
1166	0.245312	0.182375	0.817625	0.182375	0.0629375
1167	0.245312	0.182375	0.817625	0.182375	0.0629375
1168	0.245312	0.182375	0.817625	0.182375	0.0629375
1169	0.245312	0.182375	0.817625	0.182375	0.0629375
1170	0.245312	0.182375	0.817625	0.182375	0.0629375
1171	0.245312	0.182375	0.817625	0.182375	0.0629375
1172	0.245312	0.182375	0.817625	0.182375	0.0629375
1173	0.245312	0.182375	0.817625	0.182375	0.0629375
1174	0.245312	0.182375	0.817625	0.182375	0.0629375
1175	0.245312	0.182375	0.817625	0.182375	0.0629375
1176	0.245312	0.182375	0.817625	0.182375	0.0629375
1177	0.245312	0.182375	0.817625	0.182375	0.0629375
1178	0.245312	0.182375	0.817625	0.182375	0.0629375
1179	0.245312	0.182375	0.817625	0.182375	0.0629375
1180	0.245312	0.182375	0.817625	0.182375	0.0629375
1181	0.245312	0.182375	0.817625	0.182375	0.0629375
1182	0.245312	0.182375	0.817625	0.182375	0.0629375
1183	0.245312	0.182375	0.817625	0.182375	0.0629375
1184	0.245312	0.182375	0.817625	0.182375	0.0629375
1185	0.245312	0.182375	0.817625	0.182375	0.0629375
1186	0.245312	0.182375	0.817625	0.182375	0.0629375
1187	0.245312	0.182375	0.817625	0.182375	0.0629375
1188	0.245312	0.182375	0.817625	0.182375	0.0629375
1189	0.245312	0.182375	0.817625	0.182375	0.0629375
1190	0.245312	0.182375	0.817625	0.182375	0.0629375
1191	0.245312	0.182375	0.817625	0.182375	0.0629375
1192	0.245312	0.182375	0.817625	0.182375	0.0629375
1193	0.245312	0.182375	0.817625	0.182375	0.0629375
1194	0.245312	0.182375	0.817625	0.182375	0.0629375
1195	0.245312	0.182375	0.817625	0.182375	0.0629375
1196	0.245312	0.182375	0.817625	0.182375	0.0629375
1197	0.245312	0.182375	0.817625	0.182375	0.0629375
1198	0.245312	0.182375	0.817625	0.182375	0.0629375
1199	0.245312	0.182375	0.817625	0.182375	0.0629375
1200	0.245312	0.182375	0.817625	0.182375	0.0629375
1201	0.245312	0.182375	0.817625	0.182375	0.0629375
1202	0.245312	0.182375	0.817625	0.182375	0.0629375
1203	0.245312	0.182375	0.817625	0.182375	0.0629375
1204	0.245312	0.182375	0.817625	0.182375	0.0629375
1205	0.245312	0.182375	0.817625	0.182375	0.0629375
1206	0.245312	0.182375	0.817625	0.182375	0.0629375
1207	0.245312	0.182375	0.817625	0.182375	0.0629375
1208	0.245312	0.182375	0.817625	0.182375	0.0629375
1209	0.245312	0.182375	0.817625	0.182375	0.0629375
1210	0.245312	0.182375	0.817625	0.182375	0.0629375
1211	0.245312	0.182375	0.817625	0.182375	0.0629375
1212	0.245312	0.182375	0.817625	0.182375	0.0629375
1213	0.245312	0.182375	0.817625	0.182375	0.0629375
1214	0.245312	0.182375	0.817625	0.182375	0.0629375
1215	0.245312	0.182375	0.817625	0.182375	0.0629375
1216	0.245312	0.182375	0.817625	0.182375	0.0629375
1217	0.245312	0.182375	0.817625	0.182375	0.0629375
1218	0.245312	0.182375	0.817625	0.182375	0.0629375
1219	0.245312	0.182375	0.817625	0.182375	0.0629375
1220	0.245312	0.182375	0.817625	0.182375	0.0629375
1221	0.245312	0.182375	0.817625	0.182375	0.0629375
1222	0.245312	0.182375	0.817625	0.182375	0.0629375
1223	0.245312	0.182375	0.817625	0.182375	0.0629375
1224	0.245312	0.182375	0.817625	0.182375	0.0629375
1225	0.245312	0.182375	0.817625	0.182375	0.0629375
1226	0.245312	0.182375	0.817625	0.182375	0.0629375
1227	0.245312	0.182375	0.817625	0.182375	0.0629375
1228	0.245312	0.182375	0.817625	0.182375	0.0629375
1229	0.245312	0.182375	0.817625	0.182375	0.0629375
1230	0.245312	0.182375	0.817625	0.182375	0.0629375
1231	0.245312	0.182375	0.817625	0.182375	0.0629375
1232	0.245312	0.182375	0.817625	0.182375	0.0629375
1233	0.245312	0.182375	0.817625	0.182375	0.0629375
1234	0.245312	0.182375	0.817625	0.182375	0.0629375
1235	0.245312	0.182375	0.817625	0.182375	0.0629375
1236	0.245312	0.182375	0.817625	0.182375	0.0629375
1237	0.245312	0.182375	0.817625	0.182375	0.0629375
1238	0.245312	0.182375	0.817625	0.182375	0.0629375
1239	0.245312	0.182375	0.817625	0.182375	0.0629375
1240	0.245312	0.182375	0.817625	0.182375	0.0629375
1241	0.245312	0.182375	0.817625	0.182375	0.0629375
1242	0.245312	0.182375	0.817625	0.182375	0.0629375
1243	0.245312	0.182375	0.817625	0.182375	0.0629375
1244	0.245312	0.182375	0.817625	0.182375	0.0629375
1245	0.245312	0.182375	0.817625	0.182375	0.0629375
1246	0.245312	0.182375	0.817625	0.182375	0.0629375
1247	0.245312	0.182375	0.817625	0.182375	0.0629375
1248	0.245312	0.182375	0.817625	0.182375	0.0629375
1249	0.245312	0.182375	0.817625	0.182375	0.0629375
1250	0.245312	0.182375	0.817625	0.182375	0.0629375
1251	0.245312	0.182375	0.817625	0.182375	0.0629375
1252	0.245312	0.182375	0.817625	0.182375	0.0629375
1253	0.245312	0.182375	0.817625	0.182375	0.0629375
1254	0.245312	0.182375	0.817625	0.182375	0.0629375
1255	0.245312	0.182375	0.817625	0.182375	0.0629375
1256	0.245312	0.182375	0.817625	0.182375	0.0629375
1257	0.245312	0.182375	0.817625	0.182375	0.0629375
1258	0.245312	0.182375	0.817625	0.182375	0.0629375
1259	0.245312	0.182375	0.817625	0.182375	0.0629375
1260	0.245312	0.182375	0.817625	0.182375	0.0629375
1261	0.245312	0.182375	0.817625	0.182375	0.0629375
1262	0.245312	0.182375	0.817625	0.182375	0.0629375
1263	0.245312	0.182375	0.817625	0.182375	0.0629375
1264	0.245312	0.182375	0.817625	0.182375	0.0629375
1265	0.245312	0.182375	0.817625	0.182375	0.0629375
1266	0.245312	0.182375	0.817625	0.182375	0.0629375
1267	0.245312	0.182375	0.817625	0.182375	0.0629375
1268	0.245312	0.182375	0.817625	0.182375	0.0629375
1269	0.245312	0.182375	0.817625	0.182375	0.0629375
1270	0.245312	0.182375	0.817625	0.182375	0.0629375
1271	0.245312	0.182375	0.817625	0.182375	0.0629375
1272	0.245312	0.182375	0.817625	0.182375	0.0629375
1273	0.245312	0.182375	0.817625	0.182375	0.0629375
1274	0.245312	0.182375	0.817625	0.182375	0.0629375
1275	0.245312	0.182375	0.817625	0.182375	0.0629375
1276	0.245312	0.182375	0.817625	0.182375	0.0629375
1277	0.245312	0.182375	0.817625	0.182375	0.0629375
1278	0.245312	0.182375	0.817625	0.182375	0.0629375
1279	0.245312	0.182375	0.817625	0.182375	0.0629375
1280	0.245312	0.182375	0.817625	0.182375	0.0629375
1281	0.245312	0.182375	0.817625	0.182375	0.0629375
1282	0.245312	0.182375	0.817625	0.182375	0.0629375
1283	0.245312	0.182375	0.817625	0.182375	0.0629375
1284	0.245312	0.182375	0.817625	0.182375	0.0629375
1285	0.245312	0.182375	0.817625	0.182375	0.0629375
1286	0.245312	0.182375	0.817625	0.182375	0.0629375
1287	0.245312	0.182375	0.817625	0.182375	0.0629375
1288	0.245312	0.182375	0.817625	0.182375	0.0629375
1289	0.245312	0.182375	0.817625	0.182375	0.0629375
1290	0.245312	0.182375	0.817625	0.182375	0.0629375
1291	0.245312	0.182375	0.817625	0.182375	0.0629375
1292	0.245312	0.182375	0.817625	0.182375	0.0629375
1293	0.245312	0.182375	0.817625	0.182375	0.0629375
1294	0.245312	0.182375	0.817625	0.182375	0.0629375
1295	0.245312	0.182375	0.817625	0.182375	0.0629375
1296	0.245312	0.182375	0.817625	0.182375	0.0629375
1297	0.245312	0.182375	0.817625	0.182375	0.0629375
1298	0.245312	0.182375	0.817625	0.182375	0.0629375
1299	0.245312	0.182375	0.817625	0.182375	0.0629375
1300	0.245312	0.182375	0.817625	0.182375	0.0629375
1301	0.245312	0.182375	0.817625	0.182375	0.0629375
1302	0.245312	0.182375	0.817625	0.182375	0.0629375
1303	0.245312	0.182375	0.817625	0.182375	0.0629375
1304	0.245312	0.182375	0.817625	0.182375	0.0629375
1305	0.245312	0.182375	0.817625	0.182375	0.0629375
1306	0.245312	0.182375	0.817625	0.182375	0.0629375
1307	0.245312	0.182375	0.817625	0.182375	0.0629375
1308	0.245312	0.182375	0.817625	0.182375	0.0629375
1309	0.245312	0.182375	0.817625	0.182375	0.0629375
1310	0.245312	0.182375	0.817625	0.182375	0.0629375
1311	0.245312	0.182375	0.817625	0.182375	0.0629375
1312	0.245312	0.182375	0.817625	0.182375	0.0629375
1313	0.245312	0.182375	0.817625	0.182375	0.0629375
1314	0.245312	0.182375	0.817625	0.182375	0.0629375
1315	0.245312	0.182375	0.817625	0.182375	0.0629375
1316	0.245312	0.182375	0.817625	0.182375	0.0629375
1317	0.245312	0.182375	0.817625	0.182375	0.0629375
1318	0.245312	0.182375	0.817625	0.182375	0.0629375
1319	0.245312	0.182375	0.817625	0.182375	0.0629375
1320	0.245312	0.182375	0.817625	0.182375	0.0629375
1321	0.245312	0.182375	0.817625	0.182375	0.0629375
1322	0.245312	0.182375	0.817625	0.182375	0.0629375
1323	0.245312	0.182375	0.817625	0.182375	0.0629375
1324	0.245312	0.182375	0.817625	0.182375	0.0629375
1325	0.245312	0.182375	0.817625	0.182375	0.0629375
1326	0.245312	0.182375	0.817625	0.182375	0.0629375
1327	0.245312	0.182375	0.817625	0.182375	0.0629375
1328	0.245312	0.182375	0.817625	0.182375	0.0629375
1329	0.245312	0.182375	0.817625	0.182375	0.0629375
1330	0.245312	0.182375	0.817625	0.182375	0.0629375
1331	0.245312	0.182375	0.817625	0.182375	0.0629375
1332	0.245312	0.182375	0.817625	0.182375	0.0629375
1333	0.245312	0.182375	0.817625	0.182375	0.0629375
1334	0.245312	0.182375	0.817625	0.182375	0.0629375
1335	0.245312	0.182375	0.817625	0.182375	0.0629375
1336	0.245312	0.182375	0.817625	0.182375	0.0629375
1337	0.245312	0.182375	0.817625	0.182375	0.0629375
1338	0.245312	0.182375	0.817625	0.182375	0.0629375
1339	0.245312	0.182375	0.817625	0.182375	0.0629375
1340	0.245312	0.182375	0.817625	0.182375	0.0629375
1341	0.245312	0.182375	0.817625	0.182375	0.0629375
1342	0.245312	0.182375	0.817625	0.182375	0.0629375
1343	0.245312	0.182375	0.817625	0.182375	0.0629375
1344	0.245312	0.182375	0.817625	0.182375	0.0629375
1345	0.245312	0.182375	0.817625	0.182375	0.0629375
1346	0.245312	0.182375	0.817625	0.182375	0.0629375
1347	0.245312	0.182375	0.817625	0.182375	0.0629375
1348	0.245312	0.182375	0.817625	0.182375	0.0629375
1349	0.245312	0.182375	0.817625	0.182375	0.0629375
1350	0.245312	0.182375	0.817625	0.182375	0.0629375
1351	0.245312	0.182375	0.817625	0.182375	0.0629375
1352	0.245312	0.182375	0.817625	0.182375	0.0629375
1353	0.245312	0.182375	0.817625	0.182375	0.0629375
1354	0.245312	0.182375	0.817625	0.182375	0.0629375
1355	0.245312	0.182375	0.817625	0.182375	0.0629375
1356	0.245312	0.182375	0.817625	0.182375	0.0629375
1357	0.245312	0.182375	0.817625	0.182375	0.0629375
1358	0.245312	0.182375	0.817625	0.182375	0.0629375
1359	0.245312	0.182375	0.817625	0.182375	0.0629375
1360	0.245312	0.182375	0.817625	0.182375	0.0629375
1361	0.245312	0.182375	0.817625	0.182375	0.0629375
1362	0.245312	0.182375	0.817625	0.182375	0.0629375
1363	0.245312	0.182375	0.817625	0.182375	0.0629375
1364	0.245312	0.182375	0.817625	0.182375	0.0629375
1365	0.245312	0.182375	0.817625	0.182375	0.0629375
1366	0.245312	0.182375	0.817625	0.182375	0.0629375
1367	0.245312	0.182375	0.817625	0.182375	0.0629375
1368	0.245312	0.182375	0.817625	0.182375	0.0629375
1369	0.245312	0.182375	0.817625	0.182375	0.0629375
1370	0.245312	0.182375	0.817625	0.182375	0.0629375
1371	0.245312	0.182375	0.817625	0.182375	0.0629375
1372	0.245312	0.182375	0.817625	0.182375	0.0629375
1373	0.245312	0.182375	0.817625	0.182375	0.0629375
1374	0.245312	0.182375	0.817625	0.182375	0.0629375
1375	0.245312	0.182375	0.817625	0.182375	0.0629375
1376	0.245312	0.182375	0.817625	0.182375	0.0629375
1377	0.245312	0.182375	0.817625	0.182375	0.0629375
1378	0.245312	0.182375	0.817625	0.182375	0.0629375
1379	0.245312	0.182375	0.817625	0.182375	0.0629375
1380	0.245312	0.182375	0.817625	0.182375	0.0629375
1381	0.245312	0.182375	0.817625	0.182375	0.0629375
1382	0.245312	0.182375	0.817625	0.182375	0.0629375
1383	0.245312	0.182375	0.817625	0.182375	0.0629375
1384	0.245312	0.182375	0.817625	0.182375	0.0629375
1385	0.245312	0.182375	0.817625	0.182375	0.0629375
1386	0.245312	0.182375	0.817625	0.182375	0.0629375
1387	0.245312	0.182375	0.817625	0.182375	0.0629375
1388	0.245312	0.182375	0.817625	0.182375	0.0629375
1389	0.245312	0.182375	0.817625	0.182375	0.0629375
1390	0.245312	0.182375	0.817625	0.182375	0.0629375
1391	0.245312	0.182375	0.817625	0.182375	0.0629375
1392	0.245312	0.182375	0.817625	0.182375	0.0629375
1393	0.245312	0.182375	0.817625	0.182375	0.0629375
1394	0.245312	0.182375	0.817625	0.182375	0.0629375
1395	0.245312	0.182375	0.817625	0.182375	0.0629375
1396	0.245312	0.182375	0.817625	0.182375	0.0629375
1397	0.245312	0.182375	0.817625	0.182375	0.0629375
1398	0.245312	0.182375	0.817625	0.182375	0.0629375
1399	0.245312	0.182375	0.817625	0.182375	0.0629375
1400	0.245312	0.182375	0.817625	0.182375	0.0629375
1401	0.245312	0.182375	0.817625	0.182375	0.0629375
1402	0.245312	0.182375	0.817625	0.182375	0.0629375
1403	0.245312	0.182375	0.817625	0.182375	0.0629375
1404	0.245312	0.182375	0.817625	0.182375	0.0629375
1405	0.245312	0.182375	0.817625	0.182375	0.0629375
1406	0.245312	0.182375	0.817625	0.182375	0.0629375
1407	0.245312	0.182375	0.817625	0.182375	0.0629375
1408	0.245312	0.182375	0.817625	0.182375	0.0629375
1409	0.245312	0.182375	0.817625	0.182375	0.0629375
1410	0.245312	0.182375	0.817625	0.182375	0.0629375
1411	0.245312	0.182375	0.817625	0.182375	0.0629375
1412	0.245312	0.182375	0.817625	0.182375	0.0629375
1413	0.245312	0.182375	0.817625	0.182375	0.0629375
1414	0.245312	0.182375	0.817625	0.182375	0.0629375
1415	0.245312	0.182375	0.817625	0.182375	0.0629375
1416	0.245312	0.182375	0.817625	0.182375	0.0629375
1417	0.245312	0.182375	0.817625	0.182375	0.0629375
1418	0.245312	0.182375	0.817625	0.182375	0.0629375
1419	0.245312	0.182375	0.817625	0.182375	0.0629375
1420	0.245312	0.182375	0.817625	0.182375	0.0629375
1421	0.245312	0.182375	0.817625	0.182375	0.0629375
1422	0.245312	0.182375	0.817625	0.182375	0.0629375
1423	0.245312	0.182375	0.817625	0.182375	0.0629375
1424	0.245312	0.182375	0.817625	0.182375	0.0629375
1425	0.245312	0.182375	0.817625	0.182375	0.0629375
1426	0.245312	0.182375	0.817625	0.182375	0.0629375
1427	0.245312	0.182375	0.817625	0.182375	0.0629375
1428	0.245312	0.182375	0.817625	0.182375	0.0629375
1429	0.245312	0.182375	0.817625	0.182375	0.0629375
1430	0.245312	0.182375	0.817625	0.182375	0.0629375
1431	0.245312	0.182375	0.817625	0.182375	0.0629375
1432	0.245312	0.182375	0.817625	0.182375	0.0629375
1433	0.245312	0.182375	0.817625	0.182375	0.0629375
1434	0.245312	0.182375	0.817625	0.182375	0.0629375
1435	0.245312	0.182375	0.817625	0.182375	0.0629375
1436	0.245312	0.182375	0.817625	0.182375	0.0629375
1437	0.245312	0.182375	0.817625	0.182375	0.0629375
1438	0.245312	0.182375	0.817625	0.182375	0.0629375
1439	0.245312	0.182375	0.817625	0.182375	0.0629375
1440	0.245312	0.182375	0.817625	0.182375	0.0629375
1441	0.245312	0.182375	0.817625	0.182375	0.0629375
1442	0.245312	0.182375	0.817625	0.182375	0.0629375
1443	0.245312	0.182375	0.817625	0.182375	0.0629375
1444	0.245312	0.182375	0.817625	0.182375	0.0629375
1445	0.245312	0.182375	0.817625	0.182375	0.0629375
1446	0.245312	0.182375	0.817625	0.182375	0.0629375
1447	0.245312	0.182375	0.817625	0.182375	0.0629375
1448	0.245312	0.182375	0.817625	0.182375	0.0629375
1449	0.245312	0.182375	0.817625	0.182375	0.0629375
1450	0.245312	0.182375	0.817625	0.182375	0.0629375
1451	0.245312	0.182375	0.817625	0.182375	0.0629375
1452	0.245312	0.182375	0.817625	0.182375	0.0629375
1453	0.245312	0.182375	0.817625	0.182375	0.0629375
1454	0.245312	0.182375	0.817625	0.182375	0.0629375
1455	0.245312	0.182375	0.817625	0.182375	0.0629375
1456	0.245312	0.182375	0.817625	0.182375	0.0629375
1457	0.245312	0.182375	0.817625	0.182375	0.0629375
1458	0.245312	0.182375	0.817625	0.182375	0.0629375
1459	0.245312	0.182375	0.817625	0.182375	0.0629375
1460	0.245312	0.182375	0.817625	0.182375	0.0629375
1461	0.245312	0.182375	0.817625	0.182375	0.0629375
1462	0.245312	0.182375	0.817625	0.182375	0.0629375
1463	0.245312	0.182375	0.817625	0.182375	0.0629375
1464	0.245312	0.182375	0.817625	0.182375	0.0629375
1465	0.245312	0.182375	0.817625	0.182375	0.0629375
1466	0.245312	0.182375	0.817625	0.182375	0.0629375
1467	0.245312	0.182375	0.817625	0.182375	0.0629375
1468	0.245312	0.182375	0.817625	0.182375	0.0629375
1469	0.245312	0.182375	0.817625	0.182375	0.0629375
1470	0.245312	0.182375	0.817625	0.182375	0.0629375
1471	0.245312	0.182375	0.817625	0.182375	0.0629375
1472	0.245312	0.182375	0.817625	0.182375	0.0629375
1473	0.245312	0.182375	0.817625	0.182375	0.0629375
1474	0.245312	0.182375	0.817625	0.182375	0.0629375
1475	0.245312	0.182375	0.817625	0.182375	0.0629375
1476	0.245312	0.182375	0.817625	0.182375	0.0629375
1477	0.245312	0.182375	0.817625	0.182375	0.0629375
1478	0.245312	0.182375	0.817625	0.182375	0.0629375
1479	0.245312	0.182375	0.817625	0.182375	0.0629375
1480	0.245312	0.182375	0.817625	0.182375	0.0629375
1481	0.245312	0.182375	0.817625	0.182375	0.0629375
1482	0.245312	0.182375	0.817625	0.182375	0.0629375
1483	0.245312	0.182375	0.817625	0.182375	0.0629375
1484	0.245312	0.182375	0.817625	0.182375	0.0629375
1485	0.245312	0.182375	0.817625	0.182375	0.0629375
1486	0.245312	0.182375	0.817625	0.182375	0.0629375
1487	0.245312	0.182375	0.817625	0.182375	0.0629375
1488	0.245312	0.182375	0.817625	0.182375	0.0629375
1489	0.245312	0.182375	0.817625	0.182375	0.0629375
1490	0.245312	0.182375	0.817625	0.182375	0.0629375
1491	0.245312	0.182375	0.817625	0.182375	0.0629375
1492	0.245312	0.182375	0.817625	0.182375	0.0629375
1493	0.245312	0.182375	0.817625	0.182375	0.0629375
1494	0.245312	0.182375	0.817625	0.182375	0.0629375
1495	0.245312	0.182375	0.817625	0.182375	0.0629375
1496	0.245312	0.182375	0.817625	0.182375	0.0629375
1497	0.245312	0.182375	0.817625	0.182375	0.0629375
1498	0.245312	0.182375	0.817625	0.182375	0.0629375
1499	0.245312	0.182375	0.817625	0.182375	0.0629375
1500	0.245312	0.182375	0.817625	0.182375	0.0629375
1501	0.245312	0.182375	0.817625	0.182375	0.0629375
1502	0.245312	0.182375	0.817625	0.182375	0.0629375
1503	0.245312	0.182375	0.817625	0.182375	0.0629375
1504	0.245312	0.182375	0.817625	0.182375	0.0629375
1505	0.245312	0.182375	0.817625	0.182375	0.0629375
1506	0.245312	0.182375	0.817625	0.182375	0.0629375
1507	0.245312	0.182375	0.817625	0.182375	0.0629375
1508	0.245312	0.182375	0.817625	0.182375	0.0629375
1509	0.245312	0.182375	0.817625	0.182375	0.0629375
1510	0.245312	0.182375	0.817625	0.182375	0.0629375
1511	0.245312	0.182375	0.817625	0.182375	0.0629375
1512	0.245312	0.182375	0.817625	0.182375	0.0629375
1513	0.245312	0.182375	0.817625	0.182375	0.0629375
1514	0.245312	0.182375	0.817625	0.182375	0.0629375
1515	0.245312	0.182375	0.817625	0.182375	0.0629375
1516	0.245312	0.182375	0.817625	0.182375	0.0629375
1517	0.245312	0.182375	0.817625	0.182375	0.0629375
1518	0.245312	0.182375	0.817625	0.182375	0.0629375
1519	0.245312	0.182375	0.817625	0.182375	0.0629375
1520	0.245312	0.182375	0.817625	0.182375	0.0629375
1521	0.245312	0.182375	0.817625	0.182375	0.0629375
1522	0.245312	0.182375	0.817625	0.182375	0.0629375
1523	0.245312	0.182375	0.817625	0.182375	0.0629375
1524	0.245312	0.182375	0.817625	0.182375	0.0629375
1525	0.245312	0.182375	0.817625	0.182375	0.0629375
1526	0.245312	0.182375	0.817625	0.182375	0.0629375
1527	0.245312	0.182375	0.817625	0.182375	0.0629375
1528	0.245312	0.182375	0.817625	0.182375	0.0629375
1529	0.245312	0.182375	0.817625	0.182375	0.0629375
1530	0.245312	0.182375	0.817625	0.182375	0.0629375
1531	0.245312	0.182375	0.817625	0.182375	0.0629375
1532	0.245312	0.182375	0.817625	0.182375	0.0629375
1533	0.245312	0.182375	0.817625	0.182375	0.0629375
1534	0.245312	0.182375	0.817625	0.182375	0.0629375
1535	0.245312	0.182375	0.817625	0.182375	0.0629375
1536	0.245312	0.182375	0.817625	0.182375	0.0629375
1537	0.245312	0.182375	0.817625	0.182375	0.0629375
1538	0.245312	0.182375	0.817625	0.182375	0.0629375
1539	0.245312	0.182375	0.817625	0.182375	0.0629375
1540	0.245312	0.182375	0.817625	0.182375	0.0629375
1541	0.245312	0.182375	0.817625	0.182375	0.0629375
1542	0.245312	0.182375	0.817625	0.182375	0.0629375
1543	0.245312	0.182375	0.817625	0.182375	0.0629375
1544	0.245312	0.182375	0.817625	0.182375	0.0629375
1545	0.245312	0.182375	0.817625	0.182375	0.0629375
1546	0.245312	0.182375	0.817625	0.182375	0.0629375
1547	0.245312	0.182375	0.817625	0.182375	0.0629375
1548	0.245312	0.182375	0.817625	0.182375	0.0629375
1549	0.245312	0.182375	0.817625	0.182375	0.0629375
1550	0.245312	0.182375	0.817625	0.182375	0.0629375
1551	0.245312	0.182375	0.817625	0.182375	0.0629375
1552	0.245312	0.182375	0.817625	0.182375	0.0629375
1553	0.245312	0.182375	0.817625	0.182375	0.0629375
1554	0.245312	0.182375	0.817625	0.182375	0.0629375
1555	0.245312	0.182375	0.817625	0.182375	0.0629375
1556	0.245312	0.182375	0.817625	0.182375	0.0629375
1557	0.245312	0.182375	0.817625	0.182375	0.0629375
1558	0.245312	0.182375	0.817625	0.182375	0.0629375
1559	0.245312	0.182375	0.817625	0.182375	0.0629375
1560	0.245312	0.182375	0.817625	0.182375	0.0629375
1561	0.245312	0.182375	0.817625	0.182375	0.0629375
1562	0.245312	0.182375	0.817625	0.182375	0.0629375
1563	0.245312	0.182375	0.817625	0.182375	0.0629375
1564	0.245312	0.182375	0.817625	0.182375	0.0629375
1565	0.245312	0.182375	0.817625	0.182375	0.0629375
1566	0.245312	0.182375	0.817625	0.182375	0.0629375
1567	0.245312	0.182375	0.817625	0.182375	0.0629375
1568	0.245312	0.182375	0.817625	0.182375	0.0629375
1569	0.245312	0.182375	0.817625	0.182375	0.0629375
1570	0.245312	0.182375	0.817625	0.182375	0.0629375
1571	0.245312	0.182375	0.817625	0.182375	0.0629375
1572	0.245312	0.182375	0.817625	0.182375	0.0629375
1573	0.245312	0.182375	0.817625	0.182375	0.0629375
1574	0.245312	0.182375	0.817625	0.182375	0.0629375
1575	0.245312	0.182375	0.817625	0.182375	0.0629375
1576	0.245312	0.182375	0.817625	0.182375	0.0629375
1577	0.245312	0.182375	0.817625	0.182375	0.0629375
1578	0.245312	0.182375	0.817625	0.182375	0.0629375
1579	0.245312	0.182375	0.817625	0.182375	0.0629375
1580	0.245312	0.182375	0.817625	0.182375	0.0629375
1581	0.245312	0.182375	0.817625	0.182375	0.0629375
1582	0.245312	0.182375	0.817625	0.182375	0.0629375
1583	0.245312	0.182375	0.817625	0.182375	0.0629375
1584	0.245312	0.182375	0.817625	0.182375	0.0629375
1585	0.245312	0.182375	0.817625	0.182375	0.0629375
1586	0.245312	0.182375	0.817625	0.182375	0.0629375
1587	0.245312	0.182375	0.817625	0.182375	0.0629375
1588	0.245312	0.182375	0.817625	0.182375	0.0629375
1589	0.245312	0.182375	0.817625	0.182375	0.0629375
1590	0.245312	0.182375	0.817625	0.182375	0.0629375
1591	0.245312	0.182375	0.817625	0.182375	0.0629375
1592	0.245312	0.182375	0.817625	0.182375	0.0629375
1593	0.245312	0.182375	0.817625	0.182375	0.0629375
1594	0.245312	0.182375	0.817625	0.182375	0.0629375
1595	0.245312	0.182375	0.817625	0.182375	0.0629375
1596	0.245312	0.182375	0.817625	0.182375	0.0629375
1597	0.245312	0.182375	0.817625	0.182375	0.0629375
1598	0.245312	0.182375	0.817625	0.182375	0.0629375
1599	0.245312	0.182375	0.817625	0.182375	0.0629375
1600	0.245312	0.182375	0.817625	0.182375	0.0629375
1601	0.245312	0.182375	0.817625	0.182375	0.0629375
1602	0.245312	0.182375	0.817625	0.182375	0.0629375
1603	0.245312	0.182375	0.817625	0.182375	0.0629375
1604	0.245312	0.182375	0.817625	0.182375	0.0629375
1605	0.245312	0.182375	0.817625	0.182375	0.0629375
1606	0.245312	0.182375	0.817625	0.182375	0.0629375
1607	0.245312	0.182375	0.817625	0.182375	0.0629375
1608	0.245312	0.182375	0.817625	0.182375	0.0629375
1609	0.245312	0.182375	0.817625	0.182375	0.0629375
1610	0.245312	0.182375	0.817625	0.182375	0.0629375
1611	0.245312	0.182375	0.817625	0.182375	0.0629375
1612	0.245312	0.182375	0.817625	0.182375	0.0629375
1613	0.245312	0.182375	0.817625	0.182375	0.0629375
1614	0.245312	0.182375	0.817625	0.182375	0.0629375
1615	0.245312	0.182375	0.817625	0.182375	0.0629375
1616	0.245312	0.182375	0.817625	0.182375	0.0629375
1617	0.245312	0.182375	0.817625	0.182375	0.0629375
1618	0.245312	0.182375	0.817625	0.182375	0.0629375
1619	0.245312	0.182375	0.817625	0.182375	0.0629375
1620	0.245312	0.182375	0.817625	0.182375	0.0629375
1621	0.245312	0.182375	0.817625	0.182375	0.0629375
1622	0.245312	0.182375	0.817625	0.182375	0.0629375
1623	0.245312	0.182375	0.817625	0.182375	0.0629375
1624	0.245312	0.182375	0.817625	0.182375	0.0629375
1625	0.245312	0.182375	0.817625	0.182375	0.0629375
1626	0.245312	0.182375	0.817625	0.182375	0.0629375
1627	0.245312	0.182375	0.817625	0.182375	0.0629375
1628	0.245312	0.182375	0.817625	0.182375	0.0629375
1629	0.245312	0.182375	0.817625	0.182375	0.0629375
1630	0.245312	0.182375	0.817625	0.182375	0.0629375
1631	0.245312	0.182375	0.817625	0.182375	0.0629375
1632	0.245312	0.182375	0.817625	0.182375	0.0629375
1633	0.245312	0.182375	0.817625	0.182375	0.0629375
1634	0.245312	0.182375	0.817625	0.182375	0.0629375
1635	0.245312	0.182375	0.817625	0.182375	0.0629375
1636	0.245312	0.182375	0.817625	0.182375	0.0629375
1637	0.245312	0.182375	0.817625	0.182375	0.0629375
1638	0.245312	0.182375	0.817625	0.182375	0.0629375
1639	0.245312	0.182375	0.817625	0.182375	0.0629375
1640	0.245312	0.182375	0.817625	0.182375	0.0629375
1641	0.245312	0.182375	0.817625	0.182375	0.0629375
1642	0.245312	0.182375	0.817625	0.182375	0.0629375
1643	0.245312	0.182375	0.817625	0.182375	0.0629375
1644	0.245312	0.182375	0.817625	0.182375	0.0629375
1645	0.245312	0.182375	0.817625	0.182375	0.0629375
1646	0.245312	0.182375	0.817625	0.182375	0.0629375
1647	0.245312	0.182375	0.817625	0.182375	0.0629375
1648	0.245312	0.182375	0.817625	0.182375	0.0629375
1649	0.245312	0.182375	0.817625	0.182375	0.0629375
1650	0.245312	0.182375	0.817625	0.182375	0.0629375
1651	0.245312	0.182375	0.817625	0.182375	0.0629375
1652	0.245312	0.182375	0.817625	0.182375	0.0629375
1653	0.245312	0.182375	0.817625	0.182375	0.0629375
1654	0.245312	0.182375	0.817625	0.182375	0.0629375
1655	0.245312	0.182375	0.817625	0.182375	0.0629375
1656	0.245312	0.182375	0.817625	0.182375	0.0629375
1657	0.245312	0.182375	0.817625	0.182375	0.0629375
1658	0.245312	0.182375	0.817625	0.182375	0.0629375
1659	0.245312	0.182375	0.817625	0.182375	0.0629375
1660	0.245312	0.182375	0.817625	0.182375	0.0629375
1661	0.245312	0.182375	0.817625	0.182375	0.0629375
1662	0.245312	0.182375	0.817625	0.182375	0.0629375
1663	0.245312	0.182375	0.817625	0.182375	0.0629375
1664	0.245312	0.182375	0.817625	0.182375	0.0629375
1665	0.245312	0.182375	0.817625	0.182375	0.0629375
1666	0.245312	0.182375	0.817625	0.182375	0.0629375
1667	0.245312	0.182375	0.817625	0.182375	0.0629375
1668	0.245312	0.182375	0.817625	0.182375	0.0629375
1669	0.245312	0.182375	0.817625	0.182375	0.0629375
1670	0.245312	0.182375	0.817625	0.182375	0.0629375
1671	0.245312	0.182375	0.817625	0.182375	0.0629375
1672	0.245312	0.182375	0.817625	0.182375	0.0629375
1673	0.245312	0.182375	0.817625	0.182375	0.0629375
1674	0.245312	0.182375	0.817625	0.182375	0.0629375
1675	0.245312	0.182375	0.817625	0.182375	0.0629375
1676	0.245312	0.182375	0.817625	0.182375	0.0629375
1677	0.245312	0.182375	0.817625	0.182375	0.0629375
1678	0.245312	0.182375	0.817625	0.182375	0.0629375
1679	0.245312	0.182375	0.817625	0.182375	0.0629375
1680	0.245312	0.182375	0.817625	0.182375	0.0629375
1681	0.245312	0.182375	0.817625	0.182375	0.0629375
1682	0.245312	0.182375	0.817625	0.182375	0.0629375
1683	0.245312	0.182375	0.817625	0.182375	0.0629375
1684	0.245312	0.182375	0.817625	0.182375	0.0629375
1685	0.245312	0.182375	0.817625	0.182375	0.0629375
1686	0.245312	0.182375	0.817625	0.182375	0.0629375
1687	0.245312	0.182375	0.817625	0.182375	0.0629375
1688	0.245312	0.182375	0.817625	0.182375	0.0629375
1689	0.245312	0.182375	0.817625	0.182375	0.0629375
1690	0.245312	0.182375	0.817625	0.182375	0.0629375
1691	0.245312	0.182375	0.817625	0.182375	0.0629375
1692	0.245312	0.182375	0.817625	0.182375	0.0629375
1693	0.245312	0.182375	0.817625	0.182375	0.0629375
1694	0.245312	0.182375	0.817625	0.182375	0.0629375
1695	0.245312	0.182375	0.817625	0.182375	0.0629375
1696	0.245312	0.182375	0.817625	0.182375	0.0629375
1697	0.245312	0.182375	0.817625	0.182375	0.0629375
1698	0.245312	0.182375	0.817625	0.182375	0.0629375
1699	0.245312	0.182375	0.817625	0.182375	0.0629375
1700	0.245312	0.182375	0.817625	0.182375	0.0629375
1701	0.245312	0.182375	0.817625	0.182375	0.0629375
1702	0.245312	0.182375	0.817625	0.182375	0.0629375
1703	0.245312	0.182375	0.817625	0.182375	0.0629375
1704	0.245312	0.182375	0.817625	0.182375	0.0629375
1705	0.245312	0.182375	0.817625	0.182375	0.0629375
1706	0.245312	0.182375	0.817625	0.182375	0.0629375
1707	0.245312	0.182375	0.817625	0.182375	0.0629375
1708	0.245312	0.182375	0.817625	0.182375	0.0629375
1709	0.245312	0.182375	0.817625	0.182375	0.0629375
1710	0.245312	0.182375	0.817625	0.182375	0.0629375
1711	0.245312	0.182375	0.817625	0.182375	0.0629375
1712	0.245312	0.182375	0.817625	0.182375	0.0629375
1713	0.245312	0.182375	0.817625	0.182375	0.0629375
1714	0.245312	0.182375	0.817625	0.182375	0.0629375
1715	0.245312	0.182375	0.817625	0.182375	0.0629375
1716	0.245312	0.182375	0.817625	0.182375	0.0629375
1717	0.245312	0.182375	0.817625	0.182375	0.0629375
1718	0.245312	0.182375	0.817625	0.182375	0.0629375
1719	0.245312	0.182375	0.817625	0.182375	0.0629375
1720	0.245312	0.182375	0.817625	0.182375	0.0629375
1721	0.245312	0.182375	0.817625	0.182375	0.0629375
1722	0.245312	0.182375	0.817625	0.182375	0.0629375
1723	0.245312	0.182375	0.817625	0.182375	0.0629375
1724	0.245312	0.182375	0.817625	0.182375	0.0629375
1725	0.245312	0.182375	0.817625	0.182375	0.0629375
1726	0.245312	0.182375	0.817625	0.182375	0.0629375
1727	0.245312	0.182375	0.817625	0.182375	0.0629375
1728	0.245312	0.182375	0.817625	0.182375	0.0629375
1729	0.245312	0.182375	0.817625	0.182375	0.0629375
1730	0.245312	0.182375	0.817625	0.182375	0.0629375
1731	0.245312	0.182375	0.817625	0.182375	0.0629375
1732	0.245312	0.182375	0.817625	0.182375	0.0629375
1733	0.245312	0.182375	0.817625	0.182375	0.0629375
1734	0.245312	0.182375	0.817625	0.182375	0.0629375
1735	0.245312	0.182375	0.817625	0.182375	0.0629375
1736	0.245312	0.182375	0.817625	0.182375	0.0629375
1737	0.245312	0.182375	0.817625	0.182375	0.0629375
1738	0.245312	0.182375	0.817625	0.182375	0.0629375
1739	0.245312	0.182375	0.817625	0.182375	0.0629375
1740	0.245312	0.182375	0.817625	0.182375	0.0629375
1741	0.245312	0.182375	0.817625	0.182375	0.0629375
1742	0.245312	0.182375	0.817625	0.182375	0.0629375
1743	0.245312	0.182375	0.817625	0.182375	0.0629375
1744	0.245312	0.182375	0.817625	0.182375	0.0629375
1745	0.245312	0.182375	0.817625	0.182375	0.0629375
1746	0.245312	0.182375	0.817625	0.182375	0.0629375
1747	0.245312	0.182375	0.817625	0.182375	0.0629375
1748	0.245312	0.182375	0.817625	0.182375	0.0629375
1749	0.245312	0.182375	0.817625	0.182375	0.0629375
1750	0.245312	0.182375	0.817625	0.182375	0.0629375
1751	0.245312	0.182375	0.817625	0.182375	0.0629375
1752	0.245312	0.182375	0.817625	0.182375	0.0629375
1753	0.245312	0.182375	0.817625	0.182375	0.0629375
1754	0.245312	0.182375	0.817625	0.182375	0.0629375
1755	0.245312	0.182375	0.817625	0.182375	0.0629375
1756	0.245312	0.182375	0.817625	0.182375	0.0629375
1757	0.245312	0.182375	0.817625	0.182375	0.0629375
1758	0.245312	0.182375	0.817625	0.182375	0.0629375
1759	0.245312	0.182375	0.817625	0.182375	0.0629375
1760	0.245312	0.182375	0.817625	0.182375	0.0629375
1761	0.245312	0.182375	0.817625	0.182375	0.0629375
1762	0.245312	0.182375	0.817625	0.182375	0.0629375
1763	0.245312	0.182375	0.817625	0.182375	0.0629375
1764	0.245312	0.182375	0.817625	0.182375	0.0629375
1765	0.245312	0.182375	0.817625	0.182375	0.0629375
1766	0.245312	0.182375	0.817625	0.182375	0.0629375
1767	0.245312	0.182375	0.817625	0.182375	0.0629375
1768	0.245312	0.182375	0.817625	0.182375	0.0629375
1769	0.245312	0.182375	0.817625	0.182375	0.0629375
1770	0.245312	0.182375	0.817625	0.182375	0.0629375
1771	0.245312	0.182375	0.817625	0.182375	0.0629375
1772	0.245312	0.182375	0.817625	0.182375	0.0629375
1773	0.245312	0.182375	0.817625	0.182375	0.0629375
1774	0.245312	0.182375	0.817625	0.182375	0.0629375
1775	0.245312	0.182375	0.817625	0.182375	0.0629375
1776	0.245312	0.182375	0.817625	0.182375	0.0629375
1777	0.245312	0.182375	0.817625	0.182375	0.0629375
1778	0.245312	0.182375	0.817625	0.182375	0.0629375
1779	0.245312	0.182375	0.817625	0.182375	0.0629375
1780	0.245312	0.182375	0.817625	0.182375	0.0629375
1781	0.245312	0.182375	0.817625	0.182375	0.0629375
1782	0.245312	0.182375	0.817625	0.182375	0.0629375
1783	0.245312	0.182375	0.817625	0.182375	0.0629375
1784	0.245312	0.182375	0.817625	0.182375	0.0629375
1785	0.245312	0.182375	0.817625	0.182375	0.0629375
1786	0.245312	0.182375	0.817625	0.182375	0.0629375
1787	0.245312	0.182375	0.817625	0.182375	0.0629375
1788	0.245312	0.182375	0.817625	0.182375	0.0629375
1789	0.245312	0.182375	0.817625	0.182375	0.0629375
1790	0.245312	0.182375	0.817625	0.182375	0.0629375
1791	0.245312	0.182375	0.817625	0.182375	0.0629375
1792	0.245312	0.182375	0.817625	0.182375	0.0629375
1793	0.245312	0.182375	0.817625	0.182375	0.0629375
1794	0.245312	0.182375	0.817625	0.182375	0.0629375
1795	0.245312	0.182375	0.817625	0.182375	0.0629375
1796	0.245312	0.182375	0.817625	0.182375	0.0629375
1797	0.245312	0.182375	0.817625	0.182375	0.0629375
1798	0.245312	0.182375	0.817625	0.182375	0.0629375
1799	0.245312	0.182375	0.817625	0.182375	0.0629375
1800	0.245312	0.182375	0.817625	0.182375	0.0629375
1801	0.245312	0.182375	0.817625	0.182375	0.0629375
1802	0.245312	0.182375	0.817625	0.182375	0.0629375
1803	0.245312	0.182375	0.817625	0.182375	0.0629375
1804	0.245312	0.182375	0.817625	0.182375	0.0629375
1805	0.245312	0.182375	0.817625	0.182375	0.0629375
1806	0.245312	0.182375	0.817625	0.182375	0.0629375
1807	0.245312	0.182375	0.817625	0.182375	0.0629375
1808	0.245312	0.182375	0.817625	0.182375	0.0629375
1809	0.245312	0.182375	0.817625	0.182375	0.0629375
1810	0.245312	0.182375	0.817625	0.182375	0.0629375
1811	0.245312	0.182375	0.817625	0.182375	0.0629375
1812	0.245312	0.182375	0.817625	0.182375	0.0629375
1813	0.245312	0.182375	0.817625	0.182375	0.0629375
1814	0.245312	0.182375	0.817625	0.182375	0.0629375
1815	0.245312	0.182375	0.817625	0.182375	0.0629375
1816	0.245312	0.182375	0.817625	0.182375	0.0629375
1817	0.245312	0.182375	0.817625	0.182375	0.0629375
1818	0.245312	0.182375	0.817625	0.182375	0.0629375
1819	0.245312	0.182375	0.817625	0.182375	0.0629375
1820	0.245312	0.182375	0.817625	0.182375	0.0629375
1821	0.245312	0.182375	0.817625	0.182375	0.0629375
1822	0.245312	0.182375	0.817625	0.182375	0.0629375
1823	0.245312	0.182375	0.817625	0.182375	0.0629375
1824	0.245312	0.182375	0.817625	0.182375	0.0629375
1825	0.245312	0.182375	0.817625	0.182375	0.0629375
1826	0.245312	0.182375	0.817625	0.182375	0.0629375
1827	0.245312	0.182375	0.817625	0.182375	0.0629375
1828	0.245312	0.182375	0.817625	0.182375	0.0629375
1829	0.245312	0.182375	0.817625	0.182375	0.0629375
1830	0.245312	0.182375	0.817625	0.182375	0.0629375
1831	0.245312	0.182375	0.817625	0.182375	0.0629375
1832	0.245312	0.182375	0.817625	0.182375	0.0629375
1833	0.245312	0.182375	0.817625	0.182375	0.0629375
1834	0.245312	0.182375	0.817625	0.182375	0.0629375
1835	0.245312	0.182375	0.817625	0.182375	0.0629375
1836	0.245312	0.182375	0.817625	0.182375	0.0629375
1837	0.245312	0.182375	0.817625	0.182375	0.0629375
1838	0.245312	0.182375	0.817625	0.182375	0.0629375
1839	0.245312	0.182375	0.817625	0.182375	0.0629375
1840	0.245312	0.182375	0.817625	0.182375	0.0629375
1841	0.245312	0.182375	0.817625	0.182375	0.0629375
1842	0.245312	0.182375	0.817625	0.182375	0.0629375
1843	0.245312	0.182375	0.817625	0.182375	0.0629375
1844	0.245312	0.182375	0.817625	0.182375	0.0629375
1845	0.245312	0.182375	0.817625	0.182375	0.0629375
1846	0.245312	0.182375	0.817625	0.182375	0.0629375
1847	0.245312	0.182375	0.817625	0.182375	0.0629375
1848	0.245312	0.182375	0.817625	0.182375	0.0629375
1849	0.245312	0.182375	0.817625	0.182375	0.0629375
1850	0.245312	0.182375	0.817625	0.182375	0.0629375
1851	0.245312	0.182375	0.817625	0.182375	0.0629375
1852	0.245312	0.182375	0.817625	0.182375	0.0629375
1853	0.245312	0.182375	0.817625	0.182375	0.0629375
1854	0.245312	0.182375	0.817625	0.182375	0.0629375
1855	0.245312	0.182375	0.817625	0.182375	0.0629375
1856	0.245312	0.182375	0.817625	0.182375	0.0629375
1857	0.245312	0.182375	0.817625	0.182375	0.0629375
1858	0.245312	0.182375	0.817625	0.182375	0.0629375
1859	0.245312	0.182375	0.817625	0.182375	0.0629375
1860	0.245312	0.182375	0.817625	0.182375	0.0629375
1861	0.245312	0.182375	0.817625	0.182375	0.0629375
1862	0.245312	0.182375	0.817625	0.182375	0.0629375
1863	0.245312	0.182375	0.817625	0.182375	0.0629375
1864	0.245312	0.182375	0.817625	0.182375	0.0629375
1865	0.245312	0.182375	0.817625	0.182375	0.0629375
1866	0.245312	0.182375	0.817625	0.182375	0.0629375
1867	0.245312	0.182375	0.817625	0.182375	0.0629375
1868	0.245312	0.182375	0.817625	0.182375	0.0629375
1869	0.245312	0.182375	0.817625	0.182375	0.0629375
1870	0.245312	0.182375	0.817625	0.182375	0.0629375
1871	0.245312	0.182375	0.817625	0.182375	0.0629375
1872	0.245312	0.182375	0.817625	0.182375	0.0629375
1873	0.245312	0.182375	0.817625	0.182375	0.0629375
1874	0.245312	0.182375	0.817625	0.182375	0.0629375
1875	0.245312	0.182375	0.817625	0.182375	0.0629375
1876	0.245312	0.182375	0.817625	0.182375	0.0629375
1877	0.245312	0.182375	0.817625	0.182375	0.0629375
1878	0.245312	0.182375	0.817625	0.182375	0.0629375
1879	0.245312	0.182375	0.817625	0.182375	0.0629375
1880	0.245312	0.182375	0.817625	0.182375	0.0629375
1881	0.245312	0.182375	0.817625	0.182375	0.0629375
1882	0.245312	0.182375	0.817625	0.182375	0.0629375
1883	0.245312	0.182375	0.817625	0.182375	0.0629375
1884	0.245312	0.182375	0.817625	0.182375	0.0629375
1885	0.245312	0.182375	0.817625	0.182375	0.0629375
1886	0.245312	0.182375	0.817625	0.182375	0.0629375
1887	0.245312	0.182375	0.817625	0.182375	0.0629375
1888	0.245312	0.182375	0.817625	0.182375	0.0629375
1889	0.245312	0.182375	0.817625	0.182375	0.0629375
1890	0.245312	0.182375	0.817625	0.182375	0.0629375
1891	0.245312	0.182375	0.817625	0.182375	0.0629375
1892	0.245312	0.182375	0.817625	0.182375	0.0629375
1893	0.245312	0.182375	0.817625	0.182375	0.0629375
1894	0.245312	0.182375	0.817625	0.182375	0.0629375
1895	0.245312	0.182375	0.817625	0.182375	0.0629375
1896	0.245312	0.182375	0.817625	0.182375	0.0629375
1897	0.245312	0.182375	0.817625	0.182375	0.0629375
1898	0.245312	0.182375	0.817625	0.182375	0.0629375
1899	0.245312	0.182375	0.817625	0.182375	0.0629375
1900	0.245312	0.182375	0.817625	0.182375	0.0629375
1901	0.245312	0.182375	0.817625	0.182375	0.0629375
1902	0.245312	0.182375	0.817625	0.182375	0.0629375
1903	0.245312	0.182375	0.817625	0.182375	0.0629375
1904	0.245312	0.182375	0.817625	0.182375	0.0629375
1905	0.245312	0.182375	0.817625	0.182375	0.0629375
1906	0.245312	0.182375	0.817625	0.182375	0.0629375
1907	0.245312	0.182375	0.817625	0.182375	0.0629375
1908	0.245312	0.182375	0.817625	0.182375	0.0629375
1909	0.245312	0.182375	0.817625	0.182375	0.0629375
1910	0.245312	0.182375	0.817625	0.182375	0.0629375
1911	0.245312	0.182375	0.817625	0.182375	0.0629375
1912	0.245312	0.182375	0.817625	0.182375	0.0629375
1913	0.245312	0.182375	0.817625	0.182375	0.0629375
1914	0.245312	0.182375	0.817625	0.182375	0.0629375
1915	0.245312	0.182375	0.817625	0.182375	0.0629375
1916	0.245312	0.182375	0.817625	0.182375	0.0629375
1917	0.245312	0.182375	0.817625	0.182375	0.0629375
1918	0.245312	0.182375	0.817625	0.182375	0.0629375
1919	0.245312	0.182375	0.817625	0.182375	0.0629375
1920	0.245312	0.182375	0.817625	0.182375	0.0629375
1921	0.245312	0.182375	0.817625	0.182375	0.0629375
1922	0.245312	0.182375	0.817625	0.182375	0.0629375
1923	0.245312	0.182375	0.817625	0.182375	0.0629375
1924	0.245312	0.182375	0.817625	0.182375	0.0629375
1925	0.245312	0.182375	0.817625	0.182375	0.0629375
1926	0.245312	0.182375	0.817625	0.182375	0.0629375
1927	0.245312	0.182375	0.817625	0.182375	0.0629375
1928	0.245312	0.182375	0.817625	0.182375	0.0629375
1929	0.245312	0.182375	0.817625	0.182375	0.0629375
1930	0.245312	0.182375	0.817625	0.182375	0.0629375
1931	0.245312	0.182375	0.817625	0.182375	0.0629375
1932	0.245312	0.182375	0.817625	0.182375	0.0629375
1933	0.245312	0.182375	0.817625	0.182375	0.0629375
1934	0.245312	0.182375	0.817625	0.182375	0.0629375
1935	0.245312	0.182375	0.817625	0.182375	0.0629375
1936	0.245312	0.182375	0.817625	0.182375	0.0629375
1937	0.245312	0.182375	0.817625	0.182375	0.0629375
1938	0.245312	0.182375	0.817625	0.182375	0.0629375
1939	0.245312	0.182375	0.817625	0.182375	0.0629375
1940	0.245312	0.182375	0.817625	0.182375	0.0629375
1941	0.245312	0.182375	0.817625	0.182375	0.0629375
1942	0.245312	0.182375	0.817625	0.182375	0.0629375
1943	0.245312	0.182375	0.817625	0.182375	0.0629375
1944	0.245312	0.182375	0.817625	0.182375	0.0629375
1945	0.245312	0.182375	0.817625	0.182375	0.0629375
1946	0.245312	0.182375	0.817625	0.182375	0.0629375
1947	0.245312	0.182375	0.817625	0.182375	0.0629375
1948	0.245312	0.182375	0.817625	0.182375	0.0629375
1949	0.245312	0.182375	0.817625	0.182375	0.0629375
1950	0.245312	0.182375	0.817625	0.182375	0.0629375
1951	0.245312	0.182375	0.817625	0.182375	0.0629375
1952	0.245312	0.182375	0.817625	0.182375	0.0629375
1953	0.245312	0.182375	0.817625	0.182375	0.0629375
1954	0.245312	0.182375	0.817625	0.182375	0.0629375
1955	0.245312	0.182375	0.817625	0.182375	0.0629375
1956	0.245312	0.182375	0.817625	0.182375	0.0629375
1957	0.245312	0.182375	0.817625	0.182375	0.0629375
1958	0.245312	0.182375	0.817625	0.182375	0.0629375
1959	0.245312	0.182375	0.817625	0.182375	0.0629375
1960	0.245312	0.182375	0.817625	0.182375	0.0629375
1961	0.245312	0.182375	0.817625	0.182375	0.0629375
1962	0.245312	0.182375	0.817625	0.182375	0.0629375
1963	0.245312	0.182375	0.817625	0.182375	0.0629375
1964	0.245312	0.182375	0.817625	0.182375	0.0629375
1965	0.245312	0.182375	0.817625	0.182375	0.0629375
1966	0.245312	0.182375	0.817625	0.182375	0.0629375
1967	0.245312	0.182375	0.817625	0.182375	0.0629375
1968	0.245312	0.182375	0.817625	0.182375	0.0629375
1969	0.245312	0.182375	0.817625	0.182375	0.0629375
1970	0.245312	0.182375	0.817625	0.182375	0.0629375
1971	0.245312	0.182375	0.817625	0.182375	0.0629375
1972	0.245312	0.182375	0.817625	0.182375	0.0629375
1973	0.245312	0.182375	0.817625	0.182375	0.0629375
1974	0.245312	0.182375	0.817625	0.182375	0.0629375
1975	0.245312	0.182375	0.817625	0.182375	0.0629375
1976	0.245312	0.182375	0.817625	0.182375	0.0629375
1977	0.245312	0.182375	0.817625	0.182375	0.0629375
1978	0.245312	0.182375	0.817625	0.182375	0.0629375
1979	0.245312	0.182375	0.817625	0.182375	0.0629375
1980	0.245312	0.182375	0.817625	0.182375	0.0629375
1981	0.245312	0.182375	0.817625	0.182375	0.0629375
1982	0.245312	0.182375	0.817625	0.182375	0.0629375
1983	0.245312	0.182375	0.817625	0.182375	0.0629375
1984	0.245312	0.182375	0.817625	0.182375	0.0629375
1985	0.245312	0.182375	0.817625	0.182375	0.0629375
1986	0.245312	0.182375	0.817625	0.182375	0.0629375
1987	0.245312	0.182375	0.817625	0.182375	0.0629375
1988	0.245312	0.182375	0.817625	0.182375	0.0629375
1989	0.245312	0.182375	0.817625	0.182375	0.0629375
1990	0.245312	0.182375	0.817625	0.182375	0.0629375
1991	0.245312	0.182375	0.817625	0.182375	0.0629375
1992	0.245312	0.182375	0.817625	0.182375	0.0629375
1993	0.245312	0.182375	0.817625	0.182375	0.0629375
1994	0.245312	0.182375	0.817625	0.182375	0.0629375
1995	0.245312	0.182375	0.817625	0.182375	0.0629375
1996	0.245312	0.182375	0.817625	0.182375	0.0629375
1997	0.245312	0.182375	0.817625	0.182375	0.0629375
1998	0.245312	0.182375	0.817625	0.182375	0.0629375
1999	0.245312	0.182375	0.817625	0.182375	0.0629375
2000	0.245312	0.182375	0.817625	0.182375	0.0629375
[truncated: 3,001 more rows]
