# Supplementary material for: Aspiration-driven co-evolution of cooperation with individual behavioral diversity
Source: PLoS One. 2023 Sep 15;18(9):e0291134. doi: 10.1371/journal.pone.0291134 (PMC10503719; doi:10.1371/journal.pone.0291134)
Supplement: S1 Data — (ZIP) [file pone.0291134.s001.zip › M1/v2-L=200/data/tolerate=1_b=1.19_frequency.txt]

1	0.501775	1	0	0.501775	0
2	0.347212	0.91615	0.08385	0.34705	0.0001625
3	0.248469	0.783775	0.216225	0.247075	0.00139375
4	0.185856	0.625275	0.374725	0.18135	0.00450625
5	0.143931	0.4848	0.5152	0.136475	0.00745625
6	0.114963	0.368525	0.631475	0.105175	0.0097875
7	0.096700	0.2815	0.7185	0.084725	0.011975
8	0.086619	0.2216	0.7784	0.073975	0.0126438
9	0.081437	0.18265	0.81735	0.068175	0.0132625
10	0.078287	0.157625	0.842375	0.063875	0.0144125
11	0.077813	0.141625	0.858375	0.06235	0.0154625
12	0.078231	0.13235	0.86765	0.0623	0.0159313
13	0.079200	0.1264	0.8736	0.06165	0.01755
14	0.078637	0.121425	0.878575	0.060775	0.0178625
15	0.080094	0.118125	0.881875	0.061575	0.0185188
16	0.080494	0.117125	0.882875	0.061975	0.0185188
17	0.081494	0.1139	0.8861	0.06205	0.0194437
18	0.081969	0.111725	0.888275	0.061575	0.0203937
19	0.082869	0.111175	0.888825	0.0623	0.0205688
20	0.083812	0.110575	0.889425	0.062725	0.0210875
21	0.084594	0.108475	0.891525	0.0627	0.0218938
22	0.085694	0.107275	0.892725	0.0633	0.0223938
23	0.086413	0.1063	0.8937	0.0636	0.0228125
24	0.086950	0.105025	0.894975	0.063375	0.023575
25	0.087744	0.104725	0.895275	0.063825	0.0239187
26	0.088556	0.103675	0.896325	0.064375	0.0241813
27	0.089581	0.102525	0.897475	0.06505	0.0245313
28	0.090925	0.1027	0.8973	0.06575	0.025175
29	0.092838	0.10465	0.89535	0.067725	0.0251125
30	0.094412	0.10645	0.89355	0.069	0.0254125
31	0.095244	0.107475	0.892525	0.069475	0.0257688
32	0.095350	0.107025	0.892975	0.06915	0.0262
33	0.096100	0.106375	0.893625	0.0695	0.0266
34	0.097125	0.1055	0.8945	0.069725	0.0274
35	0.098913	0.10695	0.89305	0.0715	0.0274125
36	0.099562	0.107925	0.892075	0.071975	0.0275875
37	0.099444	0.105725	0.894275	0.071325	0.0281188
38	0.101256	0.106675	0.893325	0.0729	0.0283563
39	0.101131	0.106575	0.893425	0.0723	0.0288312
40	0.101362	0.106025	0.893975	0.0722	0.0291625
41	0.103219	0.10725	0.89275	0.074025	0.0291938
42	0.103844	0.10785	0.89215	0.074325	0.0295188
43	0.104719	0.1078	0.8922	0.0754	0.0293188
44	0.105844	0.1083	0.8917	0.076075	0.0297688
45	0.105675	0.107625	0.892375	0.075375	0.0303
46	0.105950	0.107	0.893	0.075025	0.030925
47	0.106613	0.106475	0.893525	0.076	0.0306125
48	0.107531	0.106275	0.893725	0.077125	0.0304062
49	0.108438	0.106	0.894	0.077675	0.0307625
50	0.108719	0.106025	0.893975	0.077675	0.0310437
51	0.109788	0.106775	0.893225	0.078725	0.0310625
52	0.111206	0.107775	0.892225	0.079975	0.0312312
53	0.111213	0.10835	0.89165	0.0801	0.0311125
54	0.111844	0.1072	0.8928	0.0806	0.0312438
55	0.112994	0.108325	0.891675	0.081575	0.0314188
56	0.113813	0.108075	0.891925	0.082175	0.0316375
57	0.114600	0.10955	0.89045	0.08265	0.03195
58	0.115663	0.110325	0.889675	0.08365	0.0320125
59	0.115975	0.110725	0.889275	0.083375	0.0326
60	0.116156	0.1102	0.8898	0.083525	0.0326313
61	0.116338	0.111075	0.888925	0.08385	0.0324875
62	0.117194	0.1098	0.8902	0.083525	0.0336687
63	0.117963	0.10895	0.89105	0.084	0.0339625
64	0.118025	0.1087	0.8913	0.0843	0.033725
65	0.119262	0.1101	0.8899	0.085775	0.0334875
66	0.120831	0.1113	0.8887	0.086975	0.0338562
67	0.120831	0.112125	0.887875	0.08685	0.0339812
68	0.121994	0.11355	0.88645	0.088	0.0339938
69	0.122375	0.113225	0.886775	0.087925	0.03445
70	0.122800	0.112875	0.887125	0.088	0.0348
71	0.123331	0.112025	0.887975	0.088275	0.0350562
72	0.123975	0.112175	0.887825	0.0889	0.035075
73	0.124406	0.1123	0.8877	0.08935	0.0350562
74	0.125394	0.11295	0.88705	0.09045	0.0349438
75	0.125938	0.11485	0.88515	0.090925	0.0350125
76	0.126150	0.11535	0.88465	0.090875	0.035275
77	0.126900	0.115025	0.884975	0.091325	0.035575
78	0.127706	0.116025	0.883975	0.092425	0.0352813
79	0.127681	0.11625	0.88375	0.092175	0.0355063
80	0.128969	0.116425	0.883575	0.0929	0.0360687
81	0.129563	0.117075	0.882925	0.093625	0.0359375
82	0.130469	0.118525	0.881475	0.09455	0.0359187
83	0.131206	0.11835	0.88165	0.094725	0.0364813
84	0.132588	0.11925	0.88075	0.095475	0.0371125
85	0.132869	0.1198	0.8802	0.096025	0.0368438
86	0.133819	0.121425	0.878575	0.097275	0.0365438
87	0.133719	0.121175	0.878825	0.096775	0.0369437
88	0.134019	0.122025	0.877975	0.097475	0.0365438
89	0.135000	0.1217	0.8783	0.098075	0.036925
90	0.135650	0.121125	0.878875	0.09835	0.0373
91	0.135875	0.122075	0.877925	0.0986	0.037275
92	0.136931	0.122225	0.877775	0.099275	0.0376563
93	0.137906	0.123725	0.876275	0.1001	0.0378063
94	0.137969	0.123875	0.876125	0.0999	0.0380687
95	0.138094	0.1227	0.8773	0.099875	0.0382188
96	0.138494	0.122675	0.877325	0.09995	0.0385438
97	0.139187	0.12325	0.87675	0.101125	0.0380625
98	0.140381	0.123975	0.876025	0.102	0.0383812
99	0.140550	0.123725	0.876275	0.102	0.03855
100	0.140519	0.1235	0.8765	0.101675	0.0388438
101	0.140681	0.122375	0.877625	0.101675	0.0390062
102	0.141462	0.122675	0.877325	0.1022	0.0392625
103	0.142225	0.1228	0.8772	0.102575	0.03965
104	0.142369	0.12245	0.87755	0.10275	0.0396188
105	0.142944	0.12245	0.87755	0.103475	0.0394687
106	0.143269	0.12285	0.87715	0.104025	0.0392438
107	0.143588	0.1227	0.8773	0.103675	0.0399125
108	0.143813	0.123275	0.876725	0.10425	0.0395625
109	0.144900	0.122275	0.877725	0.10475	0.04015
110	0.145056	0.122625	0.877375	0.10475	0.0403063
111	0.145000	0.1234	0.8766	0.105	0.04
112	0.145256	0.123	0.877	0.10515	0.0401063
113	0.145950	0.122	0.878	0.10535	0.0406
114	0.145956	0.12215	0.87785	0.105375	0.0405812
115	0.146056	0.12195	0.87805	0.105475	0.0405812
116	0.146056	0.1206	0.8794	0.10485	0.0412063
117	0.146300	0.120425	0.879575	0.105475	0.040825
118	0.146963	0.120225	0.879775	0.105925	0.0410375
119	0.147200	0.120925	0.879075	0.106425	0.040775
120	0.147706	0.1214	0.8786	0.10675	0.0409563
121	0.147888	0.120375	0.879625	0.1067	0.0411875
122	0.148487	0.121025	0.878975	0.107625	0.0408625
123	0.149231	0.12145	0.87855	0.10815	0.0410813
124	0.149644	0.12235	0.87765	0.108525	0.0411188
125	0.149875	0.123275	0.876725	0.10885	0.041025
126	0.150363	0.123575	0.876425	0.109225	0.0411375
127	0.150106	0.123525	0.876475	0.109	0.0411062
128	0.150125	0.122625	0.877375	0.10865	0.041475
129	0.150738	0.1228	0.8772	0.1092	0.0415375
130	0.151125	0.123175	0.876825	0.109525	0.0416
131	0.151256	0.124	0.876	0.109975	0.0412812
132	0.151438	0.12305	0.87695	0.109425	0.0420125
133	0.151206	0.121925	0.878075	0.10885	0.0423562
134	0.151894	0.1216	0.8784	0.109425	0.0424688
135	0.152475	0.12225	0.87775	0.11015	0.042325
136	0.153344	0.1231	0.8769	0.111175	0.0421687
137	0.153619	0.123725	0.876275	0.111675	0.0419438
138	0.153325	0.123425	0.876575	0.111075	0.04225
139	0.153481	0.123375	0.876625	0.1112	0.0422812
140	0.154425	0.124175	0.875825	0.1125	0.041925
141	0.155100	0.125175	0.874825	0.11295	0.04215
142	0.155600	0.12495	0.87505	0.11335	0.04225
143	0.155631	0.126125	0.873875	0.11355	0.0420813
144	0.155513	0.12545	0.87455	0.112975	0.0425375
145	0.155575	0.124625	0.875375	0.11255	0.043025
146	0.155456	0.124325	0.875675	0.112375	0.0430813
147	0.156306	0.124625	0.875375	0.113325	0.0429812
148	0.156425	0.124975	0.875025	0.11395	0.042475
149	0.157144	0.125025	0.874975	0.1146	0.0425437
150	0.157269	0.1261	0.8739	0.11495	0.0423188
151	0.157281	0.12605	0.87395	0.11475	0.0425313
152	0.157319	0.12575	0.87425	0.114275	0.0430437
153	0.157425	0.125075	0.874925	0.113875	0.04355
154	0.158294	0.125125	0.874875	0.114375	0.0439187
155	0.158994	0.1262	0.8738	0.1149	0.0440938
156	0.159456	0.127025	0.872975	0.1155	0.0439563
157	0.159438	0.12715	0.87285	0.115275	0.0441625
158	0.159763	0.12745	0.87255	0.115325	0.0444375
159	0.160563	0.127525	0.872475	0.116125	0.0444375
160	0.160288	0.128125	0.871875	0.115725	0.0445625
161	0.160269	0.1277	0.8723	0.11565	0.0446187
162	0.160350	0.12695	0.87305	0.1158	0.04455
163	0.160150	0.12665	0.87335	0.115775	0.044375
164	0.161075	0.126975	0.873025	0.116675	0.0444
165	0.161225	0.127375	0.872625	0.116775	0.04445
166	0.161744	0.12745	0.87255	0.117075	0.0446688
167	0.162000	0.12765	0.87235	0.1175	0.0445
168	0.161862	0.1274	0.8726	0.1175	0.0443625
169	0.161819	0.1273	0.8727	0.117175	0.0446438
170	0.162612	0.12735	0.87265	0.117675	0.0449375
171	0.162619	0.127025	0.872975	0.117675	0.0449437
172	0.163488	0.128025	0.871975	0.118775	0.0447125
173	0.163538	0.1288	0.8712	0.11895	0.0445875
174	0.164106	0.129325	0.870675	0.1196	0.0445062
175	0.163881	0.129575	0.870425	0.119475	0.0444063
176	0.163931	0.1288	0.8712	0.1191	0.0448313
177	0.164231	0.128975	0.871025	0.1198	0.0444312
178	0.164900	0.129425	0.870575	0.1202	0.0447
179	0.164775	0.1292	0.8708	0.119975	0.0448
180	0.165269	0.1299	0.8701	0.12065	0.0446187
181	0.165000	0.12945	0.87055	0.12005	0.04495
182	0.165306	0.128925	0.871075	0.120025	0.0452813
183	0.165681	0.1294	0.8706	0.120275	0.0454063
184	0.165563	0.129525	0.870475	0.120375	0.0451875
185	0.165275	0.12885	0.87115	0.120175	0.0451
186	0.165700	0.128375	0.871625	0.120325	0.045375
187	0.166150	0.12885	0.87115	0.120975	0.045175
188	0.166288	0.129225	0.870775	0.121275	0.0450125
189	0.166488	0.129275	0.870725	0.1214	0.0450875
190	0.166675	0.129225	0.870775	0.12135	0.045325
191	0.166794	0.1294	0.8706	0.121425	0.0453687
192	0.167075	0.129225	0.870775	0.1216	0.045475
193	0.167544	0.130025	0.869975	0.122075	0.0454688
194	0.168150	0.130575	0.869425	0.1227	0.04545
195	0.168119	0.130725	0.869275	0.122725	0.0453937
196	0.168162	0.130875	0.869125	0.122775	0.0453875
197	0.168250	0.131225	0.868775	0.122975	0.045275
198	0.168244	0.13075	0.86925	0.12285	0.0453937
199	0.168238	0.130325	0.869675	0.12275	0.0454875
200	0.168444	0.130025	0.869975	0.122875	0.0455687
201	0.168725	0.13015	0.86985	0.123125	0.0456
202	0.169006	0.130325	0.869675	0.12325	0.0457562
203	0.168956	0.130225	0.869775	0.123175	0.0457813
204	0.169381	0.130675	0.869325	0.12375	0.0456312
205	0.169206	0.130375	0.869625	0.123525	0.0456813
206	0.169269	0.130625	0.869375	0.123775	0.0454937
207	0.169706	0.130875	0.869125	0.124	0.0457062
208	0.169500	0.1306	0.8694	0.1236	0.0459
209	0.170094	0.130325	0.869675	0.123975	0.0461188
210	0.169838	0.130675	0.869325	0.123825	0.0460125
211	0.170081	0.13105	0.86895	0.12415	0.0459313
212	0.170331	0.13075	0.86925	0.124025	0.0463063
213	0.170394	0.130425	0.869575	0.123925	0.0464688
214	0.170687	0.13085	0.86915	0.12435	0.0463375
215	0.171125	0.131275	0.868725	0.12465	0.046475
216	0.172206	0.1324	0.8676	0.125975	0.0462313
217	0.172306	0.1333	0.8667	0.12625	0.0460563
218	0.172675	0.1336	0.8664	0.126425	0.04625
219	0.172644	0.1339	0.8661	0.126175	0.0464688
220	0.172731	0.1337	0.8663	0.12615	0.0465812
221	0.173000	0.1337	0.8663	0.126275	0.046725
222	0.173006	0.133825	0.866175	0.126325	0.0466813
223	0.172881	0.1337	0.8663	0.12625	0.0466312
224	0.173106	0.133575	0.866425	0.126425	0.0466813
225	0.173575	0.13345	0.86655	0.12665	0.046925
226	0.173363	0.133975	0.866025	0.1264	0.0469625
227	0.173506	0.134025	0.865975	0.12615	0.0473563
228	0.173663	0.1338	0.8662	0.1263	0.0473625
229	0.173981	0.134	0.866	0.12665	0.0473312
230	0.174094	0.1341	0.8659	0.126725	0.0473688
231	0.174269	0.133825	0.866175	0.127075	0.0471938
232	0.174544	0.1341	0.8659	0.127525	0.0470187
233	0.174294	0.133975	0.866025	0.127125	0.0471688
234	0.174712	0.134075	0.865925	0.1274	0.0473125
235	0.174962	0.134725	0.865275	0.1278	0.0471625
236	0.175188	0.134325	0.865675	0.127875	0.0473125
237	0.175563	0.134475	0.865525	0.12815	0.0474125
238	0.175712	0.13495	0.86505	0.128475	0.0472375
239	0.176125	0.135275	0.864725	0.12855	0.047575
240	0.175806	0.1349	0.8651	0.1282	0.0476063
241	0.175994	0.135	0.865	0.1284	0.0475937
242	0.176244	0.13565	0.86435	0.12885	0.0473937
243	0.176294	0.135475	0.864525	0.12885	0.0474438
244	0.176800	0.135375	0.864625	0.12925	0.04755
245	0.176706	0.135175	0.864825	0.128925	0.0477812
246	0.176725	0.13515	0.86485	0.128975	0.04775
247	0.176750	0.134925	0.865075	0.128925	0.047825
248	0.176825	0.1349	0.8651	0.1291	0.047725
249	0.177069	0.134975	0.865025	0.129325	0.0477438
250	0.177213	0.1351	0.8649	0.129575	0.0476375
251	0.177213	0.134925	0.865075	0.129375	0.0478375
252	0.177475	0.13485	0.86515	0.12955	0.047925
253	0.177519	0.13505	0.86495	0.129425	0.0480937
254	0.177706	0.13515	0.86485	0.12945	0.0482563
255	0.178338	0.1361	0.8639	0.130375	0.0479625
256	0.178550	0.13635	0.86365	0.130525	0.048025
257	0.178606	0.13685	0.86315	0.130625	0.0479813
258	0.178750	0.137175	0.862825	0.130775	0.047975
259	0.179181	0.137425	0.862575	0.1311	0.0480812
260	0.179456	0.1381	0.8619	0.131675	0.0477812
261	0.179231	0.137875	0.862125	0.13115	0.0480812
262	0.179375	0.1373	0.8627	0.131075	0.0483
263	0.179537	0.13725	0.86275	0.13105	0.0484875
264	0.179494	0.1374	0.8626	0.131075	0.0484188
265	0.179875	0.138	0.862	0.131675	0.0482
266	0.179844	0.137725	0.862275	0.131225	0.0486188
267	0.180213	0.1381	0.8619	0.13155	0.0486625
268	0.180113	0.138275	0.861725	0.131425	0.0486875
269	0.180231	0.13825	0.86175	0.13155	0.0486813
270	0.180256	0.1379	0.8621	0.131375	0.0488813
271	0.180469	0.137675	0.862325	0.131775	0.0486938
272	0.180431	0.13755	0.86245	0.131775	0.0486562
273	0.180844	0.137375	0.862625	0.131975	0.0488688
274	0.180906	0.13775	0.86225	0.13225	0.0486562
275	0.181138	0.138	0.862	0.13235	0.0487875
276	0.181338	0.13855	0.86145	0.132625	0.0487125
277	0.181531	0.13835	0.86165	0.1327	0.0488313
278	0.181638	0.138475	0.861525	0.132675	0.0489625
279	0.181519	0.1384	0.8616	0.132725	0.0487937
280	0.181350	0.1383	0.8617	0.1326	0.04875
281	0.181863	0.137875	0.862125	0.132875	0.0489875
282	0.181762	0.13835	0.86165	0.132775	0.0489875
283	0.181688	0.138025	0.861975	0.1325	0.0491875
284	0.181700	0.13765	0.86235	0.132725	0.048975
285	0.181850	0.137575	0.862425	0.1327	0.04915
286	0.182169	0.13785	0.86215	0.133075	0.0490937
287	0.182444	0.1381	0.8619	0.133375	0.0490688
288	0.182388	0.138	0.862	0.13325	0.0491375
289	0.182363	0.137975	0.862025	0.133425	0.0489375
290	0.182463	0.137775	0.862225	0.13335	0.0491125
291	0.182350	0.137775	0.862225	0.1333	0.04905
292	0.182819	0.137625	0.862375	0.133525	0.0492937
293	0.183150	0.1378	0.8622	0.133875	0.049275
294	0.182944	0.138	0.862	0.1338	0.0491438
295	0.183206	0.1382	0.8618	0.1339	0.0493063
296	0.183550	0.138825	0.861175	0.134275	0.049275
297	0.183638	0.138975	0.861025	0.134275	0.0493625
298	0.183806	0.13905	0.86095	0.134275	0.0495312
299	0.183731	0.1386	0.8614	0.134275	0.0494563
300	0.183625	0.1384	0.8616	0.134025	0.0496
301	0.183469	0.1382	0.8618	0.133825	0.0496438
302	0.183312	0.137225	0.862775	0.1333	0.0500125
303	0.183544	0.137375	0.862625	0.13365	0.0498938
304	0.183675	0.137725	0.862275	0.133875	0.0498
305	0.183569	0.137575	0.862425	0.133875	0.0496938
306	0.183881	0.13755	0.86245	0.134	0.0498813
307	0.184263	0.13795	0.86205	0.13455	0.0497125
308	0.184506	0.13865	0.86135	0.1349	0.0496062
309	0.184631	0.138525	0.861475	0.134975	0.0496562
310	0.184694	0.138775	0.861225	0.134975	0.0497187
311	0.184594	0.138325	0.861675	0.134775	0.0498188
312	0.184513	0.1383	0.8617	0.13465	0.0498625
313	0.184594	0.138475	0.861525	0.1348	0.0497937
314	0.184575	0.1387	0.8613	0.13475	0.049825
315	0.184644	0.1383	0.8617	0.134775	0.0498688
316	0.184981	0.1385	0.8615	0.135075	0.0499062
317	0.184938	0.138375	0.861625	0.134875	0.0500625
318	0.185037	0.13845	0.86155	0.1349	0.0501375
319	0.185006	0.13865	0.86135	0.13505	0.0499563
320	0.185225	0.138425	0.861575	0.135025	0.0502
321	0.185269	0.138225	0.861775	0.135025	0.0502437
322	0.185275	0.138075	0.861925	0.135075	0.0502
323	0.185556	0.138425	0.861575	0.135425	0.0501313
324	0.185613	0.13835	0.86165	0.13545	0.0501625
325	0.185613	0.138675	0.861325	0.135575	0.0500375
326	0.185575	0.1385	0.8615	0.1355	0.050075
327	0.185719	0.138775	0.861225	0.13575	0.0499687
328	0.185919	0.1387	0.8613	0.135875	0.0500437
329	0.186275	0.139125	0.860875	0.13625	0.050025
330	0.186756	0.13985	0.86015	0.13675	0.0500063
331	0.186981	0.141075	0.858925	0.137275	0.0497063
332	0.186888	0.141	0.859	0.13695	0.0499375
333	0.186725	0.1404	0.8596	0.13645	0.050275
334	0.186619	0.140175	0.859825	0.136125	0.0504937
335	0.186481	0.139825	0.860175	0.136025	0.0504563
336	0.186556	0.1394	0.8606	0.13585	0.0507063
337	0.186794	0.139525	0.860475	0.1361	0.0506938
338	0.186931	0.13975	0.86025	0.13625	0.0506812
339	0.187269	0.140125	0.859875	0.1367	0.0505688
340	0.187038	0.140275	0.859725	0.13665	0.0503875
341	0.186988	0.13955	0.86045	0.13645	0.0505375
342	0.187038	0.139825	0.860175	0.136525	0.0505125
343	0.187388	0.139675	0.860325	0.137025	0.0503625
344	0.187894	0.14055	0.85945	0.137675	0.0502188
345	0.187888	0.141025	0.858975	0.137725	0.0501625
346	0.187731	0.14115	0.85885	0.137425	0.0503062
347	0.187619	0.14075	0.85925	0.137025	0.0505938
348	0.187862	0.1406	0.8594	0.137225	0.0506375
349	0.187719	0.140725	0.859275	0.1372	0.0505188
350	0.188025	0.1407	0.8593	0.1374	0.050625
351	0.188181	0.141175	0.858825	0.137625	0.0505562
352	0.188025	0.141125	0.858875	0.137475	0.05055
353	0.188225	0.141375	0.858625	0.137725	0.0505
354	0.188219	0.141125	0.858875	0.13755	0.0506687
355	0.188400	0.140925	0.859075	0.13765	0.05075
356	0.188681	0.141325	0.858675	0.1381	0.0505813
357	0.188775	0.141425	0.858575	0.138275	0.0505
358	0.188631	0.141625	0.858375	0.138025	0.0506062
359	0.188494	0.14145	0.85855	0.1379	0.0505938
360	0.188938	0.14135	0.85865	0.13815	0.0507875
361	0.189119	0.142	0.858	0.138475	0.0506438
362	0.189300	0.142075	0.857925	0.138475	0.050825
363	0.188988	0.1424	0.8576	0.138325	0.0506625
364	0.189206	0.1419	0.8581	0.1382	0.0510063
365	0.189094	0.1416	0.8584	0.1381	0.0509937
366	0.189312	0.141625	0.858375	0.138375	0.0509375
367	0.189350	0.142025	0.857975	0.138725	0.050625
368	0.189325	0.1417	0.8583	0.13855	0.050775
369	0.189331	0.141625	0.858375	0.138725	0.0506062
370	0.189444	0.1417	0.8583	0.138975	0.0504688
371	0.189600	0.14185	0.85815	0.139125	0.050475
372	0.189825	0.142175	0.857825	0.139325	0.0505
373	0.190050	0.14235	0.85765	0.139475	0.050575
374	0.190000	0.1423	0.8577	0.1393	0.0507
375	0.190137	0.14245	0.85755	0.13945	0.0506875
376	0.190206	0.142775	0.857225	0.139625	0.0505813
377	0.190294	0.14295	0.85705	0.1396	0.0506938
378	0.190444	0.142875	0.857125	0.1396	0.0508438
379	0.190569	0.142975	0.857025	0.139775	0.0507937
380	0.190625	0.142975	0.857025	0.1398	0.050825
381	0.190563	0.142875	0.857125	0.139625	0.0509375
382	0.190675	0.143025	0.856975	0.139825	0.05085
383	0.190663	0.142725	0.857275	0.139675	0.0509875
384	0.190581	0.142375	0.857625	0.139525	0.0510562
385	0.190700	0.14215	0.85785	0.139625	0.051075
386	0.190775	0.142325	0.857675	0.139775	0.051
387	0.191025	0.142525	0.857475	0.140075	0.05095
388	0.191000	0.143025	0.856975	0.140175	0.050825
389	0.191006	0.142775	0.857225	0.140125	0.0508813
390	0.191137	0.14235	0.85765	0.1402	0.0509375
391	0.191181	0.142525	0.857475	0.140275	0.0509063
392	0.191306	0.142675	0.857325	0.140425	0.0508813
393	0.191425	0.143125	0.856875	0.14085	0.050575
394	0.191475	0.14325	0.85675	0.1409	0.050575
395	0.191575	0.14335	0.85665	0.140925	0.05065
396	0.191794	0.143525	0.856475	0.141	0.0507937
397	0.191919	0.143375	0.856625	0.141	0.0509187
398	0.192081	0.1436	0.8564	0.141175	0.0509063
399	0.192000	0.143875	0.856125	0.1412	0.0508
400	0.191800	0.14375	0.85625	0.141	0.0508
401	0.192050	0.143475	0.856525	0.141125	0.050925
402	0.192213	0.143875	0.856125	0.14135	0.0508625
403	0.192263	0.143675	0.856325	0.141375	0.0508875
404	0.192381	0.143875	0.856125	0.141575	0.0508062
405	0.192575	0.143925	0.856075	0.14175	0.050825
406	0.192775	0.14475	0.85525	0.142225	0.05055
407	0.193038	0.145225	0.854775	0.1425	0.0505375
408	0.192925	0.145575	0.854425	0.1424	0.050525
409	0.192800	0.1452	0.8548	0.1421	0.0507
410	0.192769	0.14475	0.85525	0.141825	0.0509438
411	0.192881	0.14465	0.85535	0.1419	0.0509812
412	0.193031	0.1447	0.8553	0.142075	0.0509563
413	0.193206	0.14475	0.85525	0.142175	0.0510313
414	0.193244	0.14515	0.85485	0.142375	0.0508687
415	0.193394	0.145375	0.854625	0.14265	0.0507437
416	0.193438	0.145175	0.854825	0.142525	0.0509125
417	0.193588	0.14515	0.85485	0.1425	0.0510875
418	0.193681	0.1454	0.8546	0.142575	0.0511062
419	0.193588	0.145475	0.854525	0.14255	0.0510375
420	0.193619	0.145425	0.854575	0.1427	0.0509187
421	0.194013	0.145525	0.854475	0.143025	0.0509875
422	0.193725	0.1455	0.8545	0.1426	0.051125
423	0.193894	0.1456	0.8544	0.1428	0.0510938
424	0.194038	0.145775	0.854225	0.142975	0.0510625
425	0.194269	0.145725	0.854275	0.14315	0.0511187
426	0.194294	0.14585	0.85415	0.143125	0.0511687
427	0.194281	0.145725	0.854275	0.143275	0.0510063
428	0.194356	0.1456	0.8544	0.143325	0.0510313
429	0.194444	0.1455	0.8545	0.143225	0.0512188
430	0.194075	0.1454	0.8546	0.142775	0.0513
431	0.193988	0.145025	0.854975	0.142625	0.0513625
432	0.194256	0.1449	0.8551	0.142875	0.0513813
433	0.194056	0.145	0.855	0.142675	0.0513813
434	0.194369	0.144825	0.855175	0.142775	0.0515938
435	0.194156	0.145025	0.854975	0.142675	0.0514812
436	0.194188	0.1449	0.8551	0.14275	0.0514375
437	0.194281	0.1448	0.8552	0.142825	0.0514563
438	0.194375	0.145075	0.854925	0.14305	0.051325
439	0.194500	0.144975	0.855025	0.14305	0.05145
440	0.194463	0.1448	0.8552	0.142975	0.0514875
441	0.194706	0.145175	0.854825	0.143325	0.0513813
442	0.194744	0.1455	0.8545	0.1434	0.0513438
443	0.194850	0.145325	0.854675	0.14345	0.0514
444	0.194944	0.145825	0.854175	0.1436	0.0513438
445	0.194969	0.146	0.854	0.143675	0.0512937
446	0.194819	0.1459	0.8541	0.14335	0.0514688
447	0.194725	0.145575	0.854425	0.143225	0.0515
448	0.194813	0.14535	0.85465	0.143225	0.0515875
449	0.194856	0.14545	0.85455	0.143375	0.0514812
450	0.195094	0.145275	0.854725	0.143575	0.0515188
451	0.195188	0.145675	0.854325	0.143825	0.0513625
452	0.195056	0.1455	0.8545	0.14345	0.0516062
453	0.195075	0.1453	0.8547	0.1433	0.051775
454	0.195400	0.145725	0.854275	0.143725	0.051675
455	0.195400	0.145825	0.854175	0.1438	0.0516
456	0.195419	0.14575	0.85425	0.1438	0.0516187
457	0.195494	0.146075	0.853925	0.144025	0.0514688
458	0.195494	0.145825	0.854175	0.1439	0.0515938
459	0.195456	0.1457	0.8543	0.1438	0.0516563
460	0.195394	0.145525	0.854475	0.143675	0.0517188
461	0.195231	0.1454	0.8546	0.1434	0.0518313
462	0.195381	0.145075	0.854925	0.1435	0.0518812
463	0.195631	0.145575	0.854425	0.143975	0.0516563
464	0.195569	0.145675	0.854325	0.1439	0.0516687
465	0.195387	0.145575	0.854425	0.1437	0.0516875
466	0.195687	0.14555	0.85445	0.1439	0.0517875
467	0.195662	0.1456	0.8544	0.143975	0.0516875
468	0.195963	0.145775	0.854225	0.144375	0.0515875
469	0.196044	0.146125	0.853875	0.1444	0.0516438
470	0.196013	0.146325	0.853675	0.144425	0.0515875
471	0.195775	0.1461	0.8539	0.1441	0.051675
472	0.195788	0.1461	0.8539	0.144075	0.0517125
473	0.195775	0.146025	0.853975	0.144025	0.05175
474	0.195887	0.145675	0.854325	0.143975	0.0519125
475	0.196006	0.145575	0.854425	0.144125	0.0518812
476	0.196162	0.145975	0.854025	0.14435	0.0518125
477	0.196162	0.1463	0.8537	0.144525	0.0516375
478	0.196156	0.146325	0.853675	0.144475	0.0516812
479	0.196313	0.146475	0.853525	0.144625	0.0516875
480	0.196431	0.146625	0.853375	0.14465	0.0517813
481	0.196538	0.146475	0.853525	0.14455	0.0519875
482	0.196500	0.146625	0.853375	0.14455	0.05195
483	0.196863	0.146975	0.853025	0.14495	0.0519125
484	0.196838	0.14735	0.85265	0.14505	0.0517875
485	0.197069	0.147525	0.852475	0.145175	0.0518938
486	0.197069	0.1473	0.8527	0.144975	0.0520938
487	0.196912	0.1474	0.8526	0.1449	0.0520125
488	0.196850	0.14745	0.85255	0.144775	0.052075
489	0.197063	0.14765	0.85235	0.145125	0.0519375
490	0.196825	0.14745	0.85255	0.144825	0.052
491	0.196956	0.147075	0.852925	0.14485	0.0521063
492	0.196906	0.146775	0.853225	0.14475	0.0521563
493	0.196700	0.146475	0.853525	0.14455	0.05215
494	0.196731	0.146325	0.853675	0.144525	0.0522063
495	0.196838	0.14615	0.85385	0.14455	0.0522875
496	0.196919	0.146125	0.853875	0.144725	0.0521937
497	0.196963	0.146175	0.853825	0.14475	0.0522125
498	0.197094	0.146725	0.853275	0.145125	0.0519688
499	0.197206	0.14665	0.85335	0.145225	0.0519813
500	0.197156	0.146625	0.853375	0.145175	0.0519813
501	0.197350	0.146475	0.853525	0.145175	0.052175
502	0.197431	0.146775	0.853225	0.145375	0.0520562
503	0.197375	0.146725	0.853275	0.1452	0.052175
504	0.197431	0.146825	0.853175	0.1453	0.0521312
505	0.197387	0.146875	0.853125	0.145325	0.0520625
506	0.197475	0.146825	0.853175	0.14535	0.052125
507	0.197475	0.146875	0.853125	0.1454	0.052075
508	0.197425	0.146875	0.853125	0.145275	0.05215
509	0.197394	0.14685	0.85315	0.1453	0.0520938
510	0.197381	0.14685	0.85315	0.14535	0.0520313
511	0.197613	0.1468	0.8532	0.145475	0.0521375
512	0.197575	0.147	0.853	0.14545	0.052125
513	0.197656	0.147	0.853	0.14545	0.0522063
514	0.197719	0.147475	0.852525	0.145675	0.0520438
515	0.197894	0.147575	0.852425	0.145875	0.0520188
516	0.197637	0.1475	0.8525	0.1457	0.0519375
517	0.197700	0.147125	0.852875	0.1455	0.0522
518	0.197763	0.1472	0.8528	0.14545	0.0523125
519	0.197637	0.147025	0.852975	0.145325	0.0523125
520	0.197625	0.14675	0.85325	0.145225	0.0524
521	0.197831	0.1468	0.8532	0.1455	0.0523313
522	0.197919	0.14695	0.85305	0.1455	0.0524188
523	0.198131	0.147475	0.852525	0.145875	0.0522562
524	0.198019	0.147675	0.852325	0.14575	0.0522688
525	0.198094	0.147725	0.852275	0.145875	0.0522188
526	0.198137	0.14765	0.85235	0.145925	0.0522125
527	0.198144	0.147575	0.852425	0.1458	0.0523438
528	0.198338	0.14785	0.85215	0.14605	0.0522875
529	0.198275	0.147775	0.852225	0.145925	0.05235
530	0.198300	0.147875	0.852125	0.145925	0.052375
531	0.198506	0.14785	0.85215	0.146125	0.0523812
532	0.198425	0.147725	0.852275	0.146	0.052425
533	0.198412	0.147675	0.852325	0.14595	0.0524625
534	0.198488	0.1479	0.8521	0.146125	0.0523625
535	0.198619	0.147825	0.852175	0.14605	0.0525687
536	0.198506	0.1477	0.8523	0.146	0.0525062
537	0.198806	0.148025	0.851975	0.14635	0.0524563
538	0.198850	0.148175	0.851825	0.146275	0.052575
539	0.198656	0.1481	0.8519	0.146075	0.0525813
540	0.198662	0.1479	0.8521	0.145975	0.0526875
541	0.198644	0.1478	0.8522	0.145925	0.0527188
542	0.198662	0.14765	0.85235	0.1459	0.0527625
543	0.198763	0.147525	0.852475	0.145875	0.0528875
544	0.198919	0.147625	0.852375	0.146125	0.0527938
545	0.198831	0.14745	0.85255	0.145975	0.0528563
546	0.198937	0.148	0.852	0.14635	0.0525875
547	0.198962	0.147875	0.852125	0.14645	0.0525125
548	0.198900	0.147875	0.852125	0.1464	0.0525
549	0.199106	0.147975	0.852025	0.146725	0.0523812
550	0.199138	0.148025	0.851975	0.146675	0.0524625
551	0.199150	0.148025	0.851975	0.14665	0.0525
552	0.199250	0.148075	0.851925	0.14675	0.0525
553	0.199400	0.1484	0.8516	0.146925	0.052475
554	0.199288	0.14845	0.85155	0.1468	0.0524875
555	0.199569	0.148475	0.851525	0.147075	0.0524937
556	0.199650	0.14865	0.85135	0.1471	0.05255
557	0.199675	0.1486	0.8514	0.1471	0.052575
558	0.199563	0.148525	0.851475	0.14695	0.0526125
559	0.199469	0.1484	0.8516	0.1468	0.0526688
560	0.199613	0.1484	0.8516	0.1471	0.0525125
561	0.199763	0.148675	0.851325	0.1473	0.0524625
562	0.199731	0.148975	0.851025	0.1473	0.0524312
563	0.199694	0.1487	0.8513	0.147175	0.0525188
564	0.199756	0.148675	0.851325	0.147125	0.0526312
565	0.199906	0.14865	0.85135	0.147275	0.0526312
566	0.199856	0.148675	0.851325	0.14725	0.0526063
567	0.199869	0.148625	0.851375	0.147275	0.0525938
568	0.199844	0.148575	0.851425	0.147175	0.0526688
569	0.199981	0.148525	0.851475	0.147275	0.0527063
570	0.199962	0.14885	0.85115	0.1474	0.0525625
571	0.199944	0.148875	0.851125	0.147325	0.0526187
572	0.200031	0.148675	0.851325	0.1473	0.0527313
573	0.199869	0.1485	0.8515	0.1472	0.0526688
574	0.199956	0.14835	0.85165	0.147275	0.0526812
575	0.199931	0.1486	0.8514	0.147325	0.0526063
576	0.200088	0.14855	0.85145	0.147425	0.0526625
577	0.200088	0.148425	0.851575	0.147375	0.0527125
578	0.200100	0.1486	0.8514	0.147425	0.052675
579	0.200175	0.1485	0.8515	0.147475	0.0527
580	0.200263	0.148775	0.851225	0.147625	0.0526375
581	0.200231	0.14875	0.85125	0.147475	0.0527562
582	0.200319	0.14865	0.85135	0.14745	0.0528687
583	0.200525	0.149	0.851	0.1477	0.052825
584	0.200550	0.1492	0.8508	0.14775	0.0528
585	0.200638	0.1494	0.8506	0.14785	0.0527875
586	0.200831	0.149525	0.850475	0.148	0.0528313
587	0.200912	0.149625	0.850375	0.148175	0.0527375
588	0.200825	0.149425	0.850575	0.147925	0.0529
589	0.201025	0.14935	0.85065	0.148025	0.053
590	0.201187	0.149525	0.850475	0.148275	0.0529125
591	0.201069	0.1498	0.8502	0.148225	0.0528438
592	0.201144	0.15005	0.84995	0.1483	0.0528438
593	0.201131	0.149975	0.850025	0.148225	0.0529063
594	0.201194	0.149875	0.850125	0.14805	0.0531437
595	0.201225	0.1499	0.8501	0.148025	0.0532
596	0.201306	0.149725	0.850275	0.148125	0.0531812
597	0.201500	0.15005	0.84995	0.148525	0.052975
598	0.201544	0.150225	0.849775	0.14855	0.0529937
599	0.201888	0.150675	0.849325	0.14905	0.0528375
600	0.201838	0.1509	0.8491	0.149025	0.0528125
601	0.201994	0.150975	0.849025	0.149075	0.0529188
602	0.202031	0.150975	0.849025	0.149225	0.0528062
603	0.202050	0.151225	0.848775	0.14925	0.0528
604	0.202288	0.151625	0.848375	0.1496	0.0526875
605	0.202025	0.151175	0.848825	0.149125	0.0529
606	0.202263	0.1512	0.8488	0.149425	0.0528375
607	0.202162	0.15115	0.84885	0.14945	0.0527125
608	0.202081	0.15115	0.84885	0.1493	0.0527813
609	0.202162	0.15105	0.84895	0.149225	0.0529375
610	0.202350	0.151275	0.848725	0.149525	0.052825
611	0.202212	0.151425	0.848575	0.149375	0.0528375
612	0.202144	0.151325	0.848675	0.149075	0.0530687
613	0.202231	0.151275	0.848725	0.14925	0.0529813
614	0.202356	0.151	0.849	0.14925	0.0531063
615	0.202331	0.150825	0.849175	0.149175	0.0531563
616	0.202219	0.150675	0.849325	0.149	0.0532188
617	0.202313	0.150725	0.849275	0.1491	0.0532125
618	0.202481	0.150725	0.849275	0.149175	0.0533062
619	0.202538	0.1508	0.8492	0.1491	0.0534375
620	0.202431	0.150675	0.849325	0.149125	0.0533062
621	0.202563	0.1507	0.8493	0.149275	0.0532875
622	0.202406	0.150625	0.849375	0.149025	0.0533812
623	0.202406	0.1507	0.8493	0.149175	0.0532313
624	0.202556	0.15075	0.84925	0.149225	0.0533312
625	0.202538	0.150625	0.849375	0.149225	0.0533125
626	0.202575	0.150525	0.849475	0.149175	0.0534
627	0.202600	0.150525	0.849475	0.149225	0.053375
628	0.202556	0.1506	0.8494	0.1492	0.0533563
629	0.202513	0.1503	0.8497	0.14905	0.0534625
630	0.202625	0.150225	0.849775	0.149125	0.0535
631	0.202606	0.15035	0.84965	0.1492	0.0534063
632	0.202575	0.1506	0.8494	0.1493	0.053275
633	0.202850	0.150725	0.849275	0.14955	0.0533
634	0.202869	0.150625	0.849375	0.149425	0.0534437
635	0.202913	0.15075	0.84925	0.149575	0.0533375
636	0.202956	0.150875	0.849125	0.1496	0.0533563
637	0.203038	0.15085	0.84915	0.149775	0.0532625
638	0.203100	0.151	0.849	0.149825	0.053275
639	0.203050	0.151125	0.848875	0.14965	0.0534
640	0.202975	0.151	0.849	0.149475	0.0535
641	0.202944	0.150875	0.849125	0.1495	0.0534437
642	0.203125	0.150825	0.849175	0.1496	0.053525
643	0.203113	0.1509	0.8491	0.149575	0.0535375
644	0.203156	0.150875	0.849125	0.149675	0.0534813
645	0.203244	0.15115	0.84885	0.149925	0.0533187
646	0.203281	0.151125	0.848875	0.149925	0.0533563
647	0.203475	0.151225	0.848775	0.15005	0.053425
648	0.203462	0.151375	0.848625	0.15005	0.0534125
649	0.203394	0.151325	0.848675	0.149975	0.0534188
650	0.203475	0.151025	0.848975	0.1499	0.053575
651	0.203431	0.151175	0.848825	0.149925	0.0535062
652	0.203544	0.151025	0.848975	0.149925	0.0536188
653	0.203687	0.1515	0.8485	0.150225	0.0534625
654	0.203563	0.15155	0.84845	0.15015	0.0534125
655	0.203531	0.151325	0.848675	0.150025	0.0535062
656	0.203481	0.1512	0.8488	0.149975	0.0535062
657	0.203531	0.15125	0.84875	0.14995	0.0535812
658	0.203575	0.15125	0.84875	0.149975	0.0536
659	0.203725	0.1512	0.8488	0.150025	0.0537
660	0.203756	0.151425	0.848575	0.1502	0.0535563
661	0.203925	0.1515	0.8485	0.15045	0.053475
662	0.204006	0.15155	0.84845	0.150475	0.0535313
663	0.203937	0.1516	0.8484	0.150425	0.0535125
664	0.204056	0.151725	0.848275	0.1506	0.0534562
665	0.204000	0.15175	0.84825	0.1505	0.0535
666	0.204150	0.151725	0.848275	0.150625	0.053525
667	0.204163	0.1517	0.8483	0.1506	0.0535625
668	0.204212	0.1519	0.8481	0.150675	0.0535375
669	0.204331	0.152275	0.847725	0.15085	0.0534813
670	0.204244	0.1521	0.8479	0.15065	0.0535938
671	0.204169	0.1521	0.8479	0.15065	0.0535187
672	0.204212	0.15195	0.84805	0.150675	0.0535375
673	0.204225	0.151775	0.848225	0.150575	0.05365
674	0.204338	0.152	0.848	0.15085	0.0534875
675	0.204269	0.1521	0.8479	0.150725	0.0535438
676	0.204425	0.152125	0.847875	0.150875	0.05355
677	0.204437	0.152125	0.847875	0.15085	0.0535875
678	0.204369	0.1518	0.8482	0.150625	0.0537438
679	0.204394	0.151525	0.848475	0.150475	0.0539188
680	0.204250	0.151475	0.848525	0.150475	0.053775
681	0.204237	0.151275	0.848725	0.150425	0.0538125
682	0.204206	0.151075	0.848925	0.150325	0.0538812
683	0.204350	0.151325	0.848675	0.150575	0.053775
684	0.204469	0.151425	0.848575	0.150675	0.0537938
685	0.204600	0.15155	0.84845	0.150875	0.053725
686	0.204687	0.1518	0.8482	0.151	0.0536875
687	0.204575	0.151725	0.848275	0.150925	0.05365
688	0.204531	0.1517	0.8483	0.150875	0.0536563
689	0.204350	0.1514	0.8486	0.1506	0.05375
690	0.204350	0.15105	0.84895	0.150425	0.053925
691	0.204325	0.15115	0.84885	0.150425	0.0539
692	0.204369	0.1512	0.8488	0.150475	0.0538937
693	0.204444	0.151225	0.848775	0.1505	0.0539437
694	0.204425	0.151425	0.848575	0.150575	0.05385
695	0.204513	0.151425	0.848575	0.150625	0.0538875
696	0.204456	0.151475	0.848525	0.150625	0.0538312
697	0.204388	0.15115	0.84885	0.1505	0.0538875
698	0.204456	0.151125	0.848875	0.15055	0.0539063
699	0.204487	0.151175	0.848825	0.1506	0.0538875
700	0.204575	0.151275	0.848725	0.150625	0.05395
701	0.204444	0.151225	0.848775	0.15055	0.0538937
702	0.204631	0.1513	0.8487	0.150725	0.0539063
703	0.204531	0.15125	0.84875	0.1506	0.0539313
704	0.204531	0.15125	0.84875	0.15065	0.0538812
705	0.204650	0.1512	0.8488	0.15075	0.0539
706	0.204625	0.151325	0.848675	0.150725	0.0539
707	0.204731	0.1514	0.8486	0.150875	0.0538563
708	0.204588	0.151325	0.848675	0.150775	0.0538125
709	0.204575	0.1512	0.8488	0.15075	0.053825
710	0.204669	0.151275	0.848725	0.150875	0.0537938
711	0.204725	0.1513	0.8487	0.1509	0.053825
712	0.204694	0.151275	0.848725	0.15085	0.0538438
713	0.204694	0.1512	0.8488	0.150775	0.0539188
714	0.204700	0.151375	0.848625	0.150875	0.053825
715	0.204850	0.1515	0.8485	0.151025	0.053825
716	0.204825	0.151625	0.848375	0.15105	0.053775
717	0.204900	0.151625	0.848375	0.151075	0.053825
718	0.204844	0.1516	0.8484	0.151	0.0538438
719	0.204931	0.15165	0.84835	0.15105	0.0538812
720	0.204944	0.151575	0.848425	0.151025	0.0539188
721	0.204962	0.151575	0.848425	0.151025	0.0539375
722	0.205019	0.151625	0.848375	0.15105	0.0539688
723	0.205031	0.151925	0.848075	0.151175	0.0538563
724	0.204950	0.151925	0.848075	0.151125	0.053825
725	0.204913	0.15155	0.84845	0.151025	0.0538875
726	0.205050	0.15165	0.84835	0.1512	0.05385
727	0.205175	0.1518	0.8482	0.151325	0.05385
728	0.205175	0.151975	0.848025	0.1513	0.053875
729	0.205100	0.1519	0.8481	0.15125	0.05385
730	0.205106	0.15175	0.84825	0.151225	0.0538812
731	0.205012	0.1517	0.8483	0.151125	0.0538875
732	0.204962	0.151525	0.848475	0.151025	0.0539375
733	0.204981	0.151375	0.848625	0.150975	0.0540062
734	0.205031	0.15135	0.84865	0.151025	0.0540062
735	0.205100	0.1513	0.8487	0.151075	0.054025
736	0.205031	0.1513	0.8487	0.15105	0.0539813
737	0.205081	0.151325	0.848675	0.15115	0.0539313
738	0.205044	0.15125	0.84875	0.151075	0.0539688
739	0.205031	0.151225	0.848775	0.15105	0.0539813
740	0.205025	0.1512	0.8488	0.151025	0.054
741	0.205012	0.15115	0.84885	0.151025	0.0539875
742	0.205012	0.15115	0.84885	0.151025	0.0539875
743	0.205038	0.15115	0.84885	0.15105	0.0539875
744	0.205038	0.15115	0.84885	0.151025	0.0540125
745	0.205038	0.151125	0.848875	0.15105	0.0539875
746	0.205044	0.15115	0.84885	0.151075	0.0539688
747	0.205056	0.1512	0.8488	0.1511	0.0539562
748	0.205075	0.1512	0.8488	0.1511	0.053975
749	0.205050	0.151225	0.848775	0.1511	0.05395
750	0.205050	0.15115	0.84885	0.151075	0.053975
751	0.205050	0.151125	0.848875	0.151075	0.053975
752	0.205081	0.151175	0.848825	0.15115	0.0539313
753	0.205100	0.151225	0.848775	0.15115	0.05395
754	0.205075	0.151225	0.848775	0.151125	0.05395
755	0.205075	0.1512	0.8488	0.151125	0.05395
756	0.205119	0.151225	0.848775	0.151175	0.0539437
757	0.205169	0.151425	0.848575	0.15125	0.0539188
758	0.205144	0.1514	0.8486	0.1512	0.0539437
759	0.205187	0.151425	0.848575	0.151225	0.0539625
760	0.205181	0.15145	0.84855	0.151225	0.0539562
761	0.205181	0.151525	0.848475	0.151275	0.0539063
762	0.205175	0.151525	0.848475	0.151225	0.05395
763	0.205106	0.1514	0.8486	0.151075	0.0540313
764	0.205100	0.151275	0.848725	0.151	0.0541
765	0.205063	0.15125	0.84875	0.150975	0.0540875
766	0.205144	0.1513	0.8487	0.15105	0.0540938
767	0.205163	0.151325	0.848675	0.151125	0.0540375
768	0.205156	0.15135	0.84865	0.151125	0.0540313
769	0.205206	0.1514	0.8486	0.1512	0.0540062
770	0.205181	0.151375	0.848625	0.15115	0.0540313
771	0.205181	0.151325	0.848675	0.15115	0.0540313
772	0.205212	0.151325	0.848675	0.151175	0.0540375
773	0.205194	0.151275	0.848725	0.15115	0.0540438
774	0.205225	0.151275	0.848725	0.1512	0.054025
775	0.205250	0.15135	0.84865	0.15125	0.054
776	0.205275	0.151425	0.848575	0.151275	0.054
777	0.205269	0.15145	0.84855	0.15125	0.0540187
778	0.205319	0.151425	0.848575	0.151275	0.0540438
779	0.205425	0.151575	0.848425	0.1514	0.054025
780	0.205406	0.1518	0.8482	0.151425	0.0539813
781	0.205400	0.151775	0.848225	0.151375	0.054025
782	0.205356	0.151725	0.848275	0.1513	0.0540563
783	0.205356	0.1517	0.8483	0.151275	0.0540812
784	0.205456	0.151925	0.848075	0.151425	0.0540313
785	0.205431	0.15185	0.84815	0.1514	0.0540313
786	0.205331	0.15165	0.84835	0.15125	0.0540812
787	0.205300	0.15145	0.84855	0.15125	0.05405
788	0.205325	0.151525	0.848475	0.15125	0.054075
789	0.205306	0.151475	0.848525	0.151225	0.0540812
790	0.205338	0.151475	0.848525	0.151275	0.0540625
791	0.205331	0.15145	0.84855	0.15125	0.0540812
792	0.205338	0.151425	0.848575	0.15125	0.0540875
793	0.205281	0.151375	0.848625	0.1512	0.0540812
794	0.205269	0.15135	0.84865	0.1512	0.0540687
795	0.205269	0.151325	0.848675	0.1512	0.0540687
796	0.205269	0.151275	0.848725	0.1512	0.0540687
797	0.205269	0.151275	0.848725	0.1512	0.0540687
798	0.205250	0.151225	0.848775	0.151175	0.054075
799	0.205250	0.1512	0.8488	0.151175	0.054075
800	0.205250	0.1512	0.8488	0.151175	0.054075
801	0.205250	0.1512	0.8488	0.151175	0.054075
802	0.205250	0.1512	0.8488	0.151175	0.054075
803	0.205250	0.151175	0.848825	0.151175	0.054075
804	0.205250	0.151175	0.848825	0.151175	0.054075
805	0.205250	0.151175	0.848825	0.151175	0.054075
806	0.205250	0.151175	0.848825	0.151175	0.054075
807	0.205250	0.151175	0.848825	0.151175	0.054075
808	0.205250	0.151175	0.848825	0.151175	0.054075
809	0.205250	0.151175	0.848825	0.151175	0.054075
810	0.205250	0.151175	0.848825	0.151175	0.054075
811	0.205250	0.151175	0.848825	0.151175	0.054075
812	0.205250	0.151175	0.848825	0.151175	0.054075
813	0.205250	0.151175	0.848825	0.151175	0.054075
814	0.205250	0.151175	0.848825	0.151175	0.054075
815	0.205250	0.151175	0.848825	0.151175	0.054075
816	0.205250	0.151175	0.848825	0.151175	0.054075
817	0.205250	0.151175	0.848825	0.151175	0.054075
818	0.205250	0.151175	0.848825	0.151175	0.054075
819	0.205250	0.151175	0.848825	0.151175	0.054075
820	0.205250	0.151175	0.848825	0.151175	0.054075
821	0.205250	0.151175	0.848825	0.151175	0.054075
822	0.205250	0.151175	0.848825	0.151175	0.054075
823	0.205250	0.151175	0.848825	0.151175	0.054075
824	0.205250	0.151175	0.848825	0.151175	0.054075
825	0.205250	0.151175	0.848825	0.151175	0.054075
826	0.205250	0.151175	0.848825	0.151175	0.054075
827	0.205250	0.151175	0.848825	0.151175	0.054075
828	0.205250	0.151175	0.848825	0.151175	0.054075
829	0.205250	0.151175	0.848825	0.151175	0.054075
830	0.205250	0.151175	0.848825	0.151175	0.054075
831	0.205250	0.151175	0.848825	0.151175	0.054075
832	0.205250	0.151175	0.848825	0.151175	0.054075
833	0.205250	0.151175	0.848825	0.151175	0.054075
834	0.205250	0.151175	0.848825	0.151175	0.054075
835	0.205250	0.151175	0.848825	0.151175	0.054075
836	0.205250	0.151175	0.848825	0.151175	0.054075
837	0.205250	0.151175	0.848825	0.151175	0.054075
838	0.205250	0.151175	0.848825	0.151175	0.054075
839	0.205250	0.151175	0.848825	0.151175	0.054075
840	0.205250	0.151175	0.848825	0.151175	0.054075
841	0.205250	0.151175	0.848825	0.151175	0.054075
842	0.205250	0.151175	0.848825	0.151175	0.054075
843	0.205250	0.151175	0.848825	0.151175	0.054075
844	0.205250	0.151175	0.848825	0.151175	0.054075
845	0.205250	0.151175	0.848825	0.151175	0.054075
846	0.205250	0.151175	0.848825	0.151175	0.054075
847	0.205250	0.151175	0.848825	0.151175	0.054075
848	0.205250	0.151175	0.848825	0.151175	0.054075
849	0.205250	0.151175	0.848825	0.151175	0.054075
850	0.205250	0.151175	0.848825	0.151175	0.054075
851	0.205250	0.151175	0.848825	0.151175	0.054075
852	0.205250	0.151175	0.848825	0.151175	0.054075
853	0.205250	0.151175	0.848825	0.151175	0.054075
854	0.205250	0.151175	0.848825	0.151175	0.054075
855	0.205250	0.151175	0.848825	0.151175	0.054075
856	0.205250	0.151175	0.848825	0.151175	0.054075
857	0.205250	0.151175	0.848825	0.151175	0.054075
858	0.205250	0.151175	0.848825	0.151175	0.054075
859	0.205250	0.151175	0.848825	0.151175	0.054075
860	0.205250	0.151175	0.848825	0.151175	0.054075
861	0.205250	0.151175	0.848825	0.151175	0.054075
862	0.205250	0.151175	0.848825	0.151175	0.054075
863	0.205250	0.151175	0.848825	0.151175	0.054075
864	0.205250	0.151175	0.848825	0.151175	0.054075
865	0.205250	0.151175	0.848825	0.151175	0.054075
866	0.205250	0.151175	0.848825	0.151175	0.054075
867	0.205250	0.151175	0.848825	0.151175	0.054075
868	0.205250	0.151175	0.848825	0.151175	0.054075
869	0.205250	0.151175	0.848825	0.151175	0.054075
870	0.205250	0.151175	0.848825	0.151175	0.054075
871	0.205250	0.151175	0.848825	0.151175	0.054075
872	0.205250	0.151175	0.848825	0.151175	0.054075
873	0.205250	0.151175	0.848825	0.151175	0.054075
874	0.205250	0.151175	0.848825	0.151175	0.054075
875	0.205250	0.151175	0.848825	0.151175	0.054075
876	0.205250	0.151175	0.848825	0.151175	0.054075
877	0.205250	0.151175	0.848825	0.151175	0.054075
878	0.205250	0.151175	0.848825	0.151175	0.054075
879	0.205250	0.151175	0.848825	0.151175	0.054075
880	0.205250	0.151175	0.848825	0.151175	0.054075
881	0.205250	0.151175	0.848825	0.151175	0.054075
882	0.205250	0.151175	0.848825	0.151175	0.054075
883	0.205250	0.151175	0.848825	0.151175	0.054075
884	0.205250	0.151175	0.848825	0.151175	0.054075
885	0.205250	0.151175	0.848825	0.151175	0.054075
886	0.205250	0.151175	0.848825	0.151175	0.054075
887	0.205250	0.151175	0.848825	0.151175	0.054075
888	0.205250	0.151175	0.848825	0.151175	0.054075
889	0.205250	0.151175	0.848825	0.151175	0.054075
890	0.205250	0.151175	0.848825	0.151175	0.054075
891	0.205250	0.151175	0.848825	0.151175	0.054075
892	0.205250	0.151175	0.848825	0.151175	0.054075
893	0.205250	0.151175	0.848825	0.151175	0.054075
894	0.205250	0.151175	0.848825	0.151175	0.054075
895	0.205250	0.151175	0.848825	0.151175	0.054075
896	0.205250	0.151175	0.848825	0.151175	0.054075
897	0.205250	0.151175	0.848825	0.151175	0.054075
898	0.205250	0.151175	0.848825	0.151175	0.054075
899	0.205250	0.151175	0.848825	0.151175	0.054075
900	0.205250	0.151175	0.848825	0.151175	0.054075
901	0.205250	0.151175	0.848825	0.151175	0.054075
902	0.205250	0.151175	0.848825	0.151175	0.054075
903	0.205250	0.151175	0.848825	0.151175	0.054075
904	0.205250	0.151175	0.848825	0.151175	0.054075
905	0.205250	0.151175	0.848825	0.151175	0.054075
906	0.205250	0.151175	0.848825	0.151175	0.054075
907	0.205250	0.151175	0.848825	0.151175	0.054075
908	0.205250	0.151175	0.848825	0.151175	0.054075
909	0.205250	0.151175	0.848825	0.151175	0.054075
910	0.205250	0.151175	0.848825	0.151175	0.054075
911	0.205250	0.151175	0.848825	0.151175	0.054075
912	0.205250	0.151175	0.848825	0.151175	0.054075
913	0.205250	0.151175	0.848825	0.151175	0.054075
914	0.205250	0.151175	0.848825	0.151175	0.054075
915	0.205250	0.151175	0.848825	0.151175	0.054075
916	0.205250	0.151175	0.848825	0.151175	0.054075
917	0.205250	0.151175	0.848825	0.151175	0.054075
918	0.205250	0.151175	0.848825	0.151175	0.054075
919	0.205250	0.151175	0.848825	0.151175	0.054075
920	0.205250	0.151175	0.848825	0.151175	0.054075
921	0.205250	0.151175	0.848825	0.151175	0.054075
922	0.205250	0.151175	0.848825	0.151175	0.054075
923	0.205250	0.151175	0.848825	0.151175	0.054075
924	0.205250	0.151175	0.848825	0.151175	0.054075
925	0.205250	0.151175	0.848825	0.151175	0.054075
926	0.205250	0.151175	0.848825	0.151175	0.054075
927	0.205250	0.151175	0.848825	0.151175	0.054075
928	0.205250	0.151175	0.848825	0.151175	0.054075
929	0.205250	0.151175	0.848825	0.151175	0.054075
930	0.205250	0.151175	0.848825	0.151175	0.054075
931	0.205250	0.151175	0.848825	0.151175	0.054075
932	0.205250	0.151175	0.848825	0.151175	0.054075
933	0.205250	0.151175	0.848825	0.151175	0.054075
934	0.205250	0.151175	0.848825	0.151175	0.054075
935	0.205250	0.151175	0.848825	0.151175	0.054075
936	0.205250	0.151175	0.848825	0.151175	0.054075
937	0.205250	0.151175	0.848825	0.151175	0.054075
938	0.205250	0.151175	0.848825	0.151175	0.054075
939	0.205250	0.151175	0.848825	0.151175	0.054075
940	0.205250	0.151175	0.848825	0.151175	0.054075
941	0.205250	0.151175	0.848825	0.151175	0.054075
942	0.205250	0.151175	0.848825	0.151175	0.054075
943	0.205250	0.151175	0.848825	0.151175	0.054075
944	0.205250	0.151175	0.848825	0.151175	0.054075
945	0.205250	0.151175	0.848825	0.151175	0.054075
946	0.205250	0.151175	0.848825	0.151175	0.054075
947	0.205250	0.151175	0.848825	0.151175	0.054075
948	0.205250	0.151175	0.848825	0.151175	0.054075
949	0.205250	0.151175	0.848825	0.151175	0.054075
950	0.205250	0.151175	0.848825	0.151175	0.054075
951	0.205250	0.151175	0.848825	0.151175	0.054075
952	0.205250	0.151175	0.848825	0.151175	0.054075
953	0.205250	0.151175	0.848825	0.151175	0.054075
954	0.205250	0.151175	0.848825	0.151175	0.054075
955	0.205250	0.151175	0.848825	0.151175	0.054075
956	0.205250	0.151175	0.848825	0.151175	0.054075
957	0.205250	0.151175	0.848825	0.151175	0.054075
958	0.205250	0.151175	0.848825	0.151175	0.054075
959	0.205250	0.151175	0.848825	0.151175	0.054075
960	0.205250	0.151175	0.848825	0.151175	0.054075
961	0.205250	0.151175	0.848825	0.151175	0.054075
962	0.205250	0.151175	0.848825	0.151175	0.054075
963	0.205250	0.151175	0.848825	0.151175	0.054075
964	0.205250	0.151175	0.848825	0.151175	0.054075
965	0.205250	0.151175	0.848825	0.151175	0.054075
966	0.205250	0.151175	0.848825	0.151175	0.054075
967	0.205250	0.151175	0.848825	0.151175	0.054075
968	0.205250	0.151175	0.848825	0.151175	0.054075
969	0.205250	0.151175	0.848825	0.151175	0.054075
970	0.205250	0.151175	0.848825	0.151175	0.054075
971	0.205250	0.151175	0.848825	0.151175	0.054075
972	0.205250	0.151175	0.848825	0.151175	0.054075
973	0.205250	0.151175	0.848825	0.151175	0.054075
974	0.205250	0.151175	0.848825	0.151175	0.054075
975	0.205250	0.151175	0.848825	0.151175	0.054075
976	0.205250	0.151175	0.848825	0.151175	0.054075
977	0.205250	0.151175	0.848825	0.151175	0.054075
978	0.205250	0.151175	0.848825	0.151175	0.054075
979	0.205250	0.151175	0.848825	0.151175	0.054075
980	0.205250	0.151175	0.848825	0.151175	0.054075
981	0.205250	0.151175	0.848825	0.151175	0.054075
982	0.205250	0.151175	0.848825	0.151175	0.054075
983	0.205250	0.151175	0.848825	0.151175	0.054075
984	0.205250	0.151175	0.848825	0.151175	0.054075
985	0.205250	0.151175	0.848825	0.151175	0.054075
986	0.205250	0.151175	0.848825	0.151175	0.054075
987	0.205250	0.151175	0.848825	0.151175	0.054075
988	0.205250	0.151175	0.848825	0.151175	0.054075
989	0.205250	0.151175	0.848825	0.151175	0.054075
990	0.205250	0.151175	0.848825	0.151175	0.054075
991	0.205250	0.151175	0.848825	0.151175	0.054075
992	0.205250	0.151175	0.848825	0.151175	0.054075
993	0.205250	0.151175	0.848825	0.151175	0.054075
994	0.205250	0.151175	0.848825	0.151175	0.054075
995	0.205250	0.151175	0.848825	0.151175	0.054075
996	0.205250	0.151175	0.848825	0.151175	0.054075
997	0.205250	0.151175	0.848825	0.151175	0.054075
998	0.205250	0.151175	0.848825	0.151175	0.054075
999	0.205250	0.151175	0.848825	0.151175	0.054075
1000	0.205250	0.151175	0.848825	0.151175	0.054075
1001	0.205250	0.151175	0.848825	0.151175	0.054075
1002	0.205250	0.151175	0.848825	0.151175	0.054075
1003	0.205250	0.151175	0.848825	0.151175	0.054075
1004	0.205250	0.151175	0.848825	0.151175	0.054075
1005	0.205250	0.151175	0.848825	0.151175	0.054075
1006	0.205250	0.151175	0.848825	0.151175	0.054075
1007	0.205250	0.151175	0.848825	0.151175	0.054075
1008	0.205250	0.151175	0.848825	0.151175	0.054075
1009	0.205250	0.151175	0.848825	0.151175	0.054075
1010	0.205250	0.151175	0.848825	0.151175	0.054075
1011	0.205250	0.151175	0.848825	0.151175	0.054075
1012	0.205250	0.151175	0.848825	0.151175	0.054075
1013	0.205250	0.151175	0.848825	0.151175	0.054075
1014	0.205250	0.151175	0.848825	0.151175	0.054075
1015	0.205250	0.151175	0.848825	0.151175	0.054075
1016	0.205250	0.151175	0.848825	0.151175	0.054075
1017	0.205250	0.151175	0.848825	0.151175	0.054075
1018	0.205250	0.151175	0.848825	0.151175	0.054075
1019	0.205250	0.151175	0.848825	0.151175	0.054075
1020	0.205250	0.151175	0.848825	0.151175	0.054075
1021	0.205250	0.151175	0.848825	0.151175	0.054075
1022	0.205250	0.151175	0.848825	0.151175	0.054075
1023	0.205250	0.151175	0.848825	0.151175	0.054075
1024	0.205250	0.151175	0.848825	0.151175	0.054075
1025	0.205250	0.151175	0.848825	0.151175	0.054075
1026	0.205250	0.151175	0.848825	0.151175	0.054075
1027	0.205250	0.151175	0.848825	0.151175	0.054075
1028	0.205250	0.151175	0.848825	0.151175	0.054075
1029	0.205250	0.151175	0.848825	0.151175	0.054075
1030	0.205250	0.151175	0.848825	0.151175	0.054075
1031	0.205250	0.151175	0.848825	0.151175	0.054075
1032	0.205250	0.151175	0.848825	0.151175	0.054075
1033	0.205250	0.151175	0.848825	0.151175	0.054075
1034	0.205250	0.151175	0.848825	0.151175	0.054075
1035	0.205250	0.151175	0.848825	0.151175	0.054075
1036	0.205250	0.151175	0.848825	0.151175	0.054075
1037	0.205250	0.151175	0.848825	0.151175	0.054075
1038	0.205250	0.151175	0.848825	0.151175	0.054075
1039	0.205250	0.151175	0.848825	0.151175	0.054075
1040	0.205250	0.151175	0.848825	0.151175	0.054075
1041	0.205250	0.151175	0.848825	0.151175	0.054075
1042	0.205250	0.151175	0.848825	0.151175	0.054075
1043	0.205250	0.151175	0.848825	0.151175	0.054075
1044	0.205250	0.151175	0.848825	0.151175	0.054075
1045	0.205250	0.151175	0.848825	0.151175	0.054075
1046	0.205250	0.151175	0.848825	0.151175	0.054075
1047	0.205250	0.151175	0.848825	0.151175	0.054075
1048	0.205250	0.151175	0.848825	0.151175	0.054075
1049	0.205250	0.151175	0.848825	0.151175	0.054075
1050	0.205250	0.151175	0.848825	0.151175	0.054075
1051	0.205250	0.151175	0.848825	0.151175	0.054075
1052	0.205250	0.151175	0.848825	0.151175	0.054075
1053	0.205250	0.151175	0.848825	0.151175	0.054075
1054	0.205250	0.151175	0.848825	0.151175	0.054075
1055	0.205250	0.151175	0.848825	0.151175	0.054075
1056	0.205250	0.151175	0.848825	0.151175	0.054075
1057	0.205250	0.151175	0.848825	0.151175	0.054075
1058	0.205250	0.151175	0.848825	0.151175	0.054075
1059	0.205250	0.151175	0.848825	0.151175	0.054075
1060	0.205250	0.151175	0.848825	0.151175	0.054075
1061	0.205250	0.151175	0.848825	0.151175	0.054075
1062	0.205250	0.151175	0.848825	0.151175	0.054075
1063	0.205250	0.151175	0.848825	0.151175	0.054075
1064	0.205250	0.151175	0.848825	0.151175	0.054075
1065	0.205250	0.151175	0.848825	0.151175	0.054075
1066	0.205250	0.151175	0.848825	0.151175	0.054075
1067	0.205250	0.151175	0.848825	0.151175	0.054075
1068	0.205250	0.151175	0.848825	0.151175	0.054075
1069	0.205250	0.151175	0.848825	0.151175	0.054075
1070	0.205250	0.151175	0.848825	0.151175	0.054075
1071	0.205250	0.151175	0.848825	0.151175	0.054075
1072	0.205250	0.151175	0.848825	0.151175	0.054075
1073	0.205250	0.151175	0.848825	0.151175	0.054075
1074	0.205250	0.151175	0.848825	0.151175	0.054075
1075	0.205250	0.151175	0.848825	0.151175	0.054075
1076	0.205250	0.151175	0.848825	0.151175	0.054075
1077	0.205250	0.151175	0.848825	0.151175	0.054075
1078	0.205250	0.151175	0.848825	0.151175	0.054075
1079	0.205250	0.151175	0.848825	0.151175	0.054075
1080	0.205250	0.151175	0.848825	0.151175	0.054075
1081	0.205250	0.151175	0.848825	0.151175	0.054075
1082	0.205250	0.151175	0.848825	0.151175	0.054075
1083	0.205250	0.151175	0.848825	0.151175	0.054075
1084	0.205250	0.151175	0.848825	0.151175	0.054075
1085	0.205250	0.151175	0.848825	0.151175	0.054075
1086	0.205250	0.151175	0.848825	0.151175	0.054075
1087	0.205250	0.151175	0.848825	0.151175	0.054075
1088	0.205250	0.151175	0.848825	0.151175	0.054075
1089	0.205250	0.151175	0.848825	0.151175	0.054075
1090	0.205250	0.151175	0.848825	0.151175	0.054075
1091	0.205250	0.151175	0.848825	0.151175	0.054075
1092	0.205250	0.151175	0.848825	0.151175	0.054075
1093	0.205250	0.151175	0.848825	0.151175	0.054075
1094	0.205250	0.151175	0.848825	0.151175	0.054075
1095	0.205250	0.151175	0.848825	0.151175	0.054075
1096	0.205250	0.151175	0.848825	0.151175	0.054075
1097	0.205250	0.151175	0.848825	0.151175	0.054075
1098	0.205250	0.151175	0.848825	0.151175	0.054075
1099	0.205250	0.151175	0.848825	0.151175	0.054075
1100	0.205250	0.151175	0.848825	0.151175	0.054075
1101	0.205250	0.151175	0.848825	0.151175	0.054075
1102	0.205250	0.151175	0.848825	0.151175	0.054075
1103	0.205250	0.151175	0.848825	0.151175	0.054075
1104	0.205250	0.151175	0.848825	0.151175	0.054075
1105	0.205250	0.151175	0.848825	0.151175	0.054075
1106	0.205250	0.151175	0.848825	0.151175	0.054075
1107	0.205250	0.151175	0.848825	0.151175	0.054075
1108	0.205250	0.151175	0.848825	0.151175	0.054075
1109	0.205250	0.151175	0.848825	0.151175	0.054075
1110	0.205250	0.151175	0.848825	0.151175	0.054075
1111	0.205250	0.151175	0.848825	0.151175	0.054075
1112	0.205250	0.151175	0.848825	0.151175	0.054075
1113	0.205250	0.151175	0.848825	0.151175	0.054075
1114	0.205250	0.151175	0.848825	0.151175	0.054075
1115	0.205250	0.151175	0.848825	0.151175	0.054075
1116	0.205250	0.151175	0.848825	0.151175	0.054075
1117	0.205250	0.151175	0.848825	0.151175	0.054075
1118	0.205250	0.151175	0.848825	0.151175	0.054075
1119	0.205250	0.151175	0.848825	0.151175	0.054075
1120	0.205250	0.151175	0.848825	0.151175	0.054075
1121	0.205250	0.151175	0.848825	0.151175	0.054075
1122	0.205250	0.151175	0.848825	0.151175	0.054075
1123	0.205250	0.151175	0.848825	0.151175	0.054075
1124	0.205250	0.151175	0.848825	0.151175	0.054075
1125	0.205250	0.151175	0.848825	0.151175	0.054075
1126	0.205250	0.151175	0.848825	0.151175	0.054075
1127	0.205250	0.151175	0.848825	0.151175	0.054075
1128	0.205250	0.151175	0.848825	0.151175	0.054075
1129	0.205250	0.151175	0.848825	0.151175	0.054075
1130	0.205250	0.151175	0.848825	0.151175	0.054075
1131	0.205250	0.151175	0.848825	0.151175	0.054075
1132	0.205250	0.151175	0.848825	0.151175	0.054075
1133	0.205250	0.151175	0.848825	0.151175	0.054075
1134	0.205250	0.151175	0.848825	0.151175	0.054075
1135	0.205250	0.151175	0.848825	0.151175	0.054075
1136	0.205250	0.151175	0.848825	0.151175	0.054075
1137	0.205250	0.151175	0.848825	0.151175	0.054075
1138	0.205250	0.151175	0.848825	0.151175	0.054075
1139	0.205250	0.151175	0.848825	0.151175	0.054075
1140	0.205250	0.151175	0.848825	0.151175	0.054075
1141	0.205250	0.151175	0.848825	0.151175	0.054075
1142	0.205250	0.151175	0.848825	0.151175	0.054075
1143	0.205250	0.151175	0.848825	0.151175	0.054075
1144	0.205250	0.151175	0.848825	0.151175	0.054075
1145	0.205250	0.151175	0.848825	0.151175	0.054075
1146	0.205250	0.151175	0.848825	0.151175	0.054075
1147	0.205250	0.151175	0.848825	0.151175	0.054075
1148	0.205250	0.151175	0.848825	0.151175	0.054075
1149	0.205250	0.151175	0.848825	0.151175	0.054075
1150	0.205250	0.151175	0.848825	0.151175	0.054075
1151	0.205250	0.151175	0.848825	0.151175	0.054075
1152	0.205250	0.151175	0.848825	0.151175	0.054075
1153	0.205250	0.151175	0.848825	0.151175	0.054075
1154	0.205250	0.151175	0.848825	0.151175	0.054075
1155	0.205250	0.151175	0.848825	0.151175	0.054075
1156	0.205250	0.151175	0.848825	0.151175	0.054075
1157	0.205250	0.151175	0.848825	0.151175	0.054075
1158	0.205250	0.151175	0.848825	0.151175	0.054075
1159	0.205250	0.151175	0.848825	0.151175	0.054075
1160	0.205250	0.151175	0.848825	0.151175	0.054075
1161	0.205250	0.151175	0.848825	0.151175	0.054075
1162	0.205250	0.151175	0.848825	0.151175	0.054075
1163	0.205250	0.151175	0.848825	0.151175	0.054075
1164	0.205250	0.151175	0.848825	0.151175	0.054075
1165	0.205250	0.151175	0.848825	0.151175	0.054075
1166	0.205250	0.151175	0.848825	0.151175	0.054075
1167	0.205250	0.151175	0.848825	0.151175	0.054075
1168	0.205250	0.151175	0.848825	0.151175	0.054075
1169	0.205250	0.151175	0.848825	0.151175	0.054075
1170	0.205250	0.151175	0.848825	0.151175	0.054075
1171	0.205250	0.151175	0.848825	0.151175	0.054075
1172	0.205250	0.151175	0.848825	0.151175	0.054075
1173	0.205250	0.151175	0.848825	0.151175	0.054075
1174	0.205250	0.151175	0.848825	0.151175	0.054075
1175	0.205250	0.151175	0.848825	0.151175	0.054075
1176	0.205250	0.151175	0.848825	0.151175	0.054075
1177	0.205250	0.151175	0.848825	0.151175	0.054075
1178	0.205250	0.151175	0.848825	0.151175	0.054075
1179	0.205250	0.151175	0.848825	0.151175	0.054075
1180	0.205250	0.151175	0.848825	0.151175	0.054075
1181	0.205250	0.151175	0.848825	0.151175	0.054075
1182	0.205250	0.151175	0.848825	0.151175	0.054075
1183	0.205250	0.151175	0.848825	0.151175	0.054075
1184	0.205250	0.151175	0.848825	0.151175	0.054075
1185	0.205250	0.151175	0.848825	0.151175	0.054075
1186	0.205250	0.151175	0.848825	0.151175	0.054075
1187	0.205250	0.151175	0.848825	0.151175	0.054075
1188	0.205250	0.151175	0.848825	0.151175	0.054075
1189	0.205250	0.151175	0.848825	0.151175	0.054075
1190	0.205250	0.151175	0.848825	0.151175	0.054075
1191	0.205250	0.151175	0.848825	0.151175	0.054075
1192	0.205250	0.151175	0.848825	0.151175	0.054075
1193	0.205250	0.151175	0.848825	0.151175	0.054075
1194	0.205250	0.151175	0.848825	0.151175	0.054075
1195	0.205250	0.151175	0.848825	0.151175	0.054075
1196	0.205250	0.151175	0.848825	0.151175	0.054075
1197	0.205250	0.151175	0.848825	0.151175	0.054075
1198	0.205250	0.151175	0.848825	0.151175	0.054075
1199	0.205250	0.151175	0.848825	0.151175	0.054075
1200	0.205250	0.151175	0.848825	0.151175	0.054075
1201	0.205250	0.151175	0.848825	0.151175	0.054075
1202	0.205250	0.151175	0.848825	0.151175	0.054075
1203	0.205250	0.151175	0.848825	0.151175	0.054075
1204	0.205250	0.151175	0.848825	0.151175	0.054075
1205	0.205250	0.151175	0.848825	0.151175	0.054075
1206	0.205250	0.151175	0.848825	0.151175	0.054075
1207	0.205250	0.151175	0.848825	0.151175	0.054075
1208	0.205250	0.151175	0.848825	0.151175	0.054075
1209	0.205250	0.151175	0.848825	0.151175	0.054075
1210	0.205250	0.151175	0.848825	0.151175	0.054075
1211	0.205250	0.151175	0.848825	0.151175	0.054075
1212	0.205250	0.151175	0.848825	0.151175	0.054075
1213	0.205250	0.151175	0.848825	0.151175	0.054075
1214	0.205250	0.151175	0.848825	0.151175	0.054075
1215	0.205250	0.151175	0.848825	0.151175	0.054075
1216	0.205250	0.151175	0.848825	0.151175	0.054075
1217	0.205250	0.151175	0.848825	0.151175	0.054075
1218	0.205250	0.151175	0.848825	0.151175	0.054075
1219	0.205250	0.151175	0.848825	0.151175	0.054075
1220	0.205250	0.151175	0.848825	0.151175	0.054075
1221	0.205250	0.151175	0.848825	0.151175	0.054075
1222	0.205250	0.151175	0.848825	0.151175	0.054075
1223	0.205250	0.151175	0.848825	0.151175	0.054075
1224	0.205250	0.151175	0.848825	0.151175	0.054075
1225	0.205250	0.151175	0.848825	0.151175	0.054075
1226	0.205250	0.151175	0.848825	0.151175	0.054075
1227	0.205250	0.151175	0.848825	0.151175	0.054075
1228	0.205250	0.151175	0.848825	0.151175	0.054075
1229	0.205250	0.151175	0.848825	0.151175	0.054075
1230	0.205250	0.151175	0.848825	0.151175	0.054075
1231	0.205250	0.151175	0.848825	0.151175	0.054075
1232	0.205250	0.151175	0.848825	0.151175	0.054075
1233	0.205250	0.151175	0.848825	0.151175	0.054075
1234	0.205250	0.151175	0.848825	0.151175	0.054075
1235	0.205250	0.151175	0.848825	0.151175	0.054075
1236	0.205250	0.151175	0.848825	0.151175	0.054075
1237	0.205250	0.151175	0.848825	0.151175	0.054075
1238	0.205250	0.151175	0.848825	0.151175	0.054075
1239	0.205250	0.151175	0.848825	0.151175	0.054075
1240	0.205250	0.151175	0.848825	0.151175	0.054075
1241	0.205250	0.151175	0.848825	0.151175	0.054075
1242	0.205250	0.151175	0.848825	0.151175	0.054075
1243	0.205250	0.151175	0.848825	0.151175	0.054075
1244	0.205250	0.151175	0.848825	0.151175	0.054075
1245	0.205250	0.151175	0.848825	0.151175	0.054075
1246	0.205250	0.151175	0.848825	0.151175	0.054075
1247	0.205250	0.151175	0.848825	0.151175	0.054075
1248	0.205250	0.151175	0.848825	0.151175	0.054075
1249	0.205250	0.151175	0.848825	0.151175	0.054075
1250	0.205250	0.151175	0.848825	0.151175	0.054075
1251	0.205250	0.151175	0.848825	0.151175	0.054075
1252	0.205250	0.151175	0.848825	0.151175	0.054075
1253	0.205250	0.151175	0.848825	0.151175	0.054075
1254	0.205250	0.151175	0.848825	0.151175	0.054075
1255	0.205250	0.151175	0.848825	0.151175	0.054075
1256	0.205250	0.151175	0.848825	0.151175	0.054075
1257	0.205250	0.151175	0.848825	0.151175	0.054075
1258	0.205250	0.151175	0.848825	0.151175	0.054075
1259	0.205250	0.151175	0.848825	0.151175	0.054075
1260	0.205250	0.151175	0.848825	0.151175	0.054075
1261	0.205250	0.151175	0.848825	0.151175	0.054075
1262	0.205250	0.151175	0.848825	0.151175	0.054075
1263	0.205250	0.151175	0.848825	0.151175	0.054075
1264	0.205250	0.151175	0.848825	0.151175	0.054075
1265	0.205250	0.151175	0.848825	0.151175	0.054075
1266	0.205250	0.151175	0.848825	0.151175	0.054075
1267	0.205250	0.151175	0.848825	0.151175	0.054075
1268	0.205250	0.151175	0.848825	0.151175	0.054075
1269	0.205250	0.151175	0.848825	0.151175	0.054075
1270	0.205250	0.151175	0.848825	0.151175	0.054075
1271	0.205250	0.151175	0.848825	0.151175	0.054075
1272	0.205250	0.151175	0.848825	0.151175	0.054075
1273	0.205250	0.151175	0.848825	0.151175	0.054075
1274	0.205250	0.151175	0.848825	0.151175	0.054075
1275	0.205250	0.151175	0.848825	0.151175	0.054075
1276	0.205250	0.151175	0.848825	0.151175	0.054075
1277	0.205250	0.151175	0.848825	0.151175	0.054075
1278	0.205250	0.151175	0.848825	0.151175	0.054075
1279	0.205250	0.151175	0.848825	0.151175	0.054075
1280	0.205250	0.151175	0.848825	0.151175	0.054075
1281	0.205250	0.151175	0.848825	0.151175	0.054075
1282	0.205250	0.151175	0.848825	0.151175	0.054075
1283	0.205250	0.151175	0.848825	0.151175	0.054075
1284	0.205250	0.151175	0.848825	0.151175	0.054075
1285	0.205250	0.151175	0.848825	0.151175	0.054075
1286	0.205250	0.151175	0.848825	0.151175	0.054075
1287	0.205250	0.151175	0.848825	0.151175	0.054075
1288	0.205250	0.151175	0.848825	0.151175	0.054075
1289	0.205250	0.151175	0.848825	0.151175	0.054075
1290	0.205250	0.151175	0.848825	0.151175	0.054075
1291	0.205250	0.151175	0.848825	0.151175	0.054075
1292	0.205250	0.151175	0.848825	0.151175	0.054075
1293	0.205250	0.151175	0.848825	0.151175	0.054075
1294	0.205250	0.151175	0.848825	0.151175	0.054075
1295	0.205250	0.151175	0.848825	0.151175	0.054075
1296	0.205250	0.151175	0.848825	0.151175	0.054075
1297	0.205250	0.151175	0.848825	0.151175	0.054075
1298	0.205250	0.151175	0.848825	0.151175	0.054075
1299	0.205250	0.151175	0.848825	0.151175	0.054075
1300	0.205250	0.151175	0.848825	0.151175	0.054075
1301	0.205250	0.151175	0.848825	0.151175	0.054075
1302	0.205250	0.151175	0.848825	0.151175	0.054075
1303	0.205250	0.151175	0.848825	0.151175	0.054075
1304	0.205250	0.151175	0.848825	0.151175	0.054075
1305	0.205250	0.151175	0.848825	0.151175	0.054075
1306	0.205250	0.151175	0.848825	0.151175	0.054075
1307	0.205250	0.151175	0.848825	0.151175	0.054075
1308	0.205250	0.151175	0.848825	0.151175	0.054075
1309	0.205250	0.151175	0.848825	0.151175	0.054075
1310	0.205250	0.151175	0.848825	0.151175	0.054075
1311	0.205250	0.151175	0.848825	0.151175	0.054075
1312	0.205250	0.151175	0.848825	0.151175	0.054075
1313	0.205250	0.151175	0.848825	0.151175	0.054075
1314	0.205250	0.151175	0.848825	0.151175	0.054075
1315	0.205250	0.151175	0.848825	0.151175	0.054075
1316	0.205250	0.151175	0.848825	0.151175	0.054075
1317	0.205250	0.151175	0.848825	0.151175	0.054075
1318	0.205250	0.151175	0.848825	0.151175	0.054075
1319	0.205250	0.151175	0.848825	0.151175	0.054075
1320	0.205250	0.151175	0.848825	0.151175	0.054075
1321	0.205250	0.151175	0.848825	0.151175	0.054075
1322	0.205250	0.151175	0.848825	0.151175	0.054075
1323	0.205250	0.151175	0.848825	0.151175	0.054075
1324	0.205250	0.151175	0.848825	0.151175	0.054075
1325	0.205250	0.151175	0.848825	0.151175	0.054075
1326	0.205250	0.151175	0.848825	0.151175	0.054075
1327	0.205250	0.151175	0.848825	0.151175	0.054075
1328	0.205250	0.151175	0.848825	0.151175	0.054075
1329	0.205250	0.151175	0.848825	0.151175	0.054075
1330	0.205250	0.151175	0.848825	0.151175	0.054075
1331	0.205250	0.151175	0.848825	0.151175	0.054075
1332	0.205250	0.151175	0.848825	0.151175	0.054075
1333	0.205250	0.151175	0.848825	0.151175	0.054075
1334	0.205250	0.151175	0.848825	0.151175	0.054075
1335	0.205250	0.151175	0.848825	0.151175	0.054075
1336	0.205250	0.151175	0.848825	0.151175	0.054075
1337	0.205250	0.151175	0.848825	0.151175	0.054075
1338	0.205250	0.151175	0.848825	0.151175	0.054075
1339	0.205250	0.151175	0.848825	0.151175	0.054075
1340	0.205250	0.151175	0.848825	0.151175	0.054075
1341	0.205250	0.151175	0.848825	0.151175	0.054075
1342	0.205250	0.151175	0.848825	0.151175	0.054075
1343	0.205250	0.151175	0.848825	0.151175	0.054075
1344	0.205250	0.151175	0.848825	0.151175	0.054075
1345	0.205250	0.151175	0.848825	0.151175	0.054075
1346	0.205250	0.151175	0.848825	0.151175	0.054075
1347	0.205250	0.151175	0.848825	0.151175	0.054075
1348	0.205250	0.151175	0.848825	0.151175	0.054075
1349	0.205250	0.151175	0.848825	0.151175	0.054075
1350	0.205250	0.151175	0.848825	0.151175	0.054075
1351	0.205250	0.151175	0.848825	0.151175	0.054075
1352	0.205250	0.151175	0.848825	0.151175	0.054075
1353	0.205250	0.151175	0.848825	0.151175	0.054075
1354	0.205250	0.151175	0.848825	0.151175	0.054075
1355	0.205250	0.151175	0.848825	0.151175	0.054075
1356	0.205250	0.151175	0.848825	0.151175	0.054075
1357	0.205250	0.151175	0.848825	0.151175	0.054075
1358	0.205250	0.151175	0.848825	0.151175	0.054075
1359	0.205250	0.151175	0.848825	0.151175	0.054075
1360	0.205250	0.151175	0.848825	0.151175	0.054075
1361	0.205250	0.151175	0.848825	0.151175	0.054075
1362	0.205250	0.151175	0.848825	0.151175	0.054075
1363	0.205250	0.151175	0.848825	0.151175	0.054075
1364	0.205250	0.151175	0.848825	0.151175	0.054075
1365	0.205250	0.151175	0.848825	0.151175	0.054075
1366	0.205250	0.151175	0.848825	0.151175	0.054075
1367	0.205250	0.151175	0.848825	0.151175	0.054075
1368	0.205250	0.151175	0.848825	0.151175	0.054075
1369	0.205250	0.151175	0.848825	0.151175	0.054075
1370	0.205250	0.151175	0.848825	0.151175	0.054075
1371	0.205250	0.151175	0.848825	0.151175	0.054075
1372	0.205250	0.151175	0.848825	0.151175	0.054075
1373	0.205250	0.151175	0.848825	0.151175	0.054075
1374	0.205250	0.151175	0.848825	0.151175	0.054075
1375	0.205250	0.151175	0.848825	0.151175	0.054075
1376	0.205250	0.151175	0.848825	0.151175	0.054075
1377	0.205250	0.151175	0.848825	0.151175	0.054075
1378	0.205250	0.151175	0.848825	0.151175	0.054075
1379	0.205250	0.151175	0.848825	0.151175	0.054075
1380	0.205250	0.151175	0.848825	0.151175	0.054075
1381	0.205250	0.151175	0.848825	0.151175	0.054075
1382	0.205250	0.151175	0.848825	0.151175	0.054075
1383	0.205250	0.151175	0.848825	0.151175	0.054075
1384	0.205250	0.151175	0.848825	0.151175	0.054075
1385	0.205250	0.151175	0.848825	0.151175	0.054075
1386	0.205250	0.151175	0.848825	0.151175	0.054075
1387	0.205250	0.151175	0.848825	0.151175	0.054075
1388	0.205250	0.151175	0.848825	0.151175	0.054075
1389	0.205250	0.151175	0.848825	0.151175	0.054075
1390	0.205250	0.151175	0.848825	0.151175	0.054075
1391	0.205250	0.151175	0.848825	0.151175	0.054075
1392	0.205250	0.151175	0.848825	0.151175	0.054075
1393	0.205250	0.151175	0.848825	0.151175	0.054075
1394	0.205250	0.151175	0.848825	0.151175	0.054075
1395	0.205250	0.151175	0.848825	0.151175	0.054075
1396	0.205250	0.151175	0.848825	0.151175	0.054075
1397	0.205250	0.151175	0.848825	0.151175	0.054075
1398	0.205250	0.151175	0.848825	0.151175	0.054075
1399	0.205250	0.151175	0.848825	0.151175	0.054075
1400	0.205250	0.151175	0.848825	0.151175	0.054075
1401	0.205250	0.151175	0.848825	0.151175	0.054075
1402	0.205250	0.151175	0.848825	0.151175	0.054075
1403	0.205250	0.151175	0.848825	0.151175	0.054075
1404	0.205250	0.151175	0.848825	0.151175	0.054075
1405	0.205250	0.151175	0.848825	0.151175	0.054075
1406	0.205250	0.151175	0.848825	0.151175	0.054075
1407	0.205250	0.151175	0.848825	0.151175	0.054075
1408	0.205250	0.151175	0.848825	0.151175	0.054075
1409	0.205250	0.151175	0.848825	0.151175	0.054075
1410	0.205250	0.151175	0.848825	0.151175	0.054075
1411	0.205250	0.151175	0.848825	0.151175	0.054075
1412	0.205250	0.151175	0.848825	0.151175	0.054075
1413	0.205250	0.151175	0.848825	0.151175	0.054075
1414	0.205250	0.151175	0.848825	0.151175	0.054075
1415	0.205250	0.151175	0.848825	0.151175	0.054075
1416	0.205250	0.151175	0.848825	0.151175	0.054075
1417	0.205250	0.151175	0.848825	0.151175	0.054075
1418	0.205250	0.151175	0.848825	0.151175	0.054075
1419	0.205250	0.151175	0.848825	0.151175	0.054075
1420	0.205250	0.151175	0.848825	0.151175	0.054075
1421	0.205250	0.151175	0.848825	0.151175	0.054075
1422	0.205250	0.151175	0.848825	0.151175	0.054075
1423	0.205250	0.151175	0.848825	0.151175	0.054075
1424	0.205250	0.151175	0.848825	0.151175	0.054075
1425	0.205250	0.151175	0.848825	0.151175	0.054075
1426	0.205250	0.151175	0.848825	0.151175	0.054075
1427	0.205250	0.151175	0.848825	0.151175	0.054075
1428	0.205250	0.151175	0.848825	0.151175	0.054075
1429	0.205250	0.151175	0.848825	0.151175	0.054075
1430	0.205250	0.151175	0.848825	0.151175	0.054075
1431	0.205250	0.151175	0.848825	0.151175	0.054075
1432	0.205250	0.151175	0.848825	0.151175	0.054075
1433	0.205250	0.151175	0.848825	0.151175	0.054075
1434	0.205250	0.151175	0.848825	0.151175	0.054075
1435	0.205250	0.151175	0.848825	0.151175	0.054075
1436	0.205250	0.151175	0.848825	0.151175	0.054075
1437	0.205250	0.151175	0.848825	0.151175	0.054075
1438	0.205250	0.151175	0.848825	0.151175	0.054075
1439	0.205250	0.151175	0.848825	0.151175	0.054075
1440	0.205250	0.151175	0.848825	0.151175	0.054075
1441	0.205250	0.151175	0.848825	0.151175	0.054075
1442	0.205250	0.151175	0.848825	0.151175	0.054075
1443	0.205250	0.151175	0.848825	0.151175	0.054075
1444	0.205250	0.151175	0.848825	0.151175	0.054075
1445	0.205250	0.151175	0.848825	0.151175	0.054075
1446	0.205250	0.151175	0.848825	0.151175	0.054075
1447	0.205250	0.151175	0.848825	0.151175	0.054075
1448	0.205250	0.151175	0.848825	0.151175	0.054075
1449	0.205250	0.151175	0.848825	0.151175	0.054075
1450	0.205250	0.151175	0.848825	0.151175	0.054075
1451	0.205250	0.151175	0.848825	0.151175	0.054075
1452	0.205250	0.151175	0.848825	0.151175	0.054075
1453	0.205250	0.151175	0.848825	0.151175	0.054075
1454	0.205250	0.151175	0.848825	0.151175	0.054075
1455	0.205250	0.151175	0.848825	0.151175	0.054075
1456	0.205250	0.151175	0.848825	0.151175	0.054075
1457	0.205250	0.151175	0.848825	0.151175	0.054075
1458	0.205250	0.151175	0.848825	0.151175	0.054075
1459	0.205250	0.151175	0.848825	0.151175	0.054075
1460	0.205250	0.151175	0.848825	0.151175	0.054075
1461	0.205250	0.151175	0.848825	0.151175	0.054075
1462	0.205250	0.151175	0.848825	0.151175	0.054075
1463	0.205250	0.151175	0.848825	0.151175	0.054075
1464	0.205250	0.151175	0.848825	0.151175	0.054075
1465	0.205250	0.151175	0.848825	0.151175	0.054075
1466	0.205250	0.151175	0.848825	0.151175	0.054075
1467	0.205250	0.151175	0.848825	0.151175	0.054075
1468	0.205250	0.151175	0.848825	0.151175	0.054075
1469	0.205250	0.151175	0.848825	0.151175	0.054075
1470	0.205250	0.151175	0.848825	0.151175	0.054075
1471	0.205250	0.151175	0.848825	0.151175	0.054075
1472	0.205250	0.151175	0.848825	0.151175	0.054075
1473	0.205250	0.151175	0.848825	0.151175	0.054075
1474	0.205250	0.151175	0.848825	0.151175	0.054075
1475	0.205250	0.151175	0.848825	0.151175	0.054075
1476	0.205250	0.151175	0.848825	0.151175	0.054075
1477	0.205250	0.151175	0.848825	0.151175	0.054075
1478	0.205250	0.151175	0.848825	0.151175	0.054075
1479	0.205250	0.151175	0.848825	0.151175	0.054075
1480	0.205250	0.151175	0.848825	0.151175	0.054075
1481	0.205250	0.151175	0.848825	0.151175	0.054075
1482	0.205250	0.151175	0.848825	0.151175	0.054075
1483	0.205250	0.151175	0.848825	0.151175	0.054075
1484	0.205250	0.151175	0.848825	0.151175	0.054075
1485	0.205250	0.151175	0.848825	0.151175	0.054075
1486	0.205250	0.151175	0.848825	0.151175	0.054075
1487	0.205250	0.151175	0.848825	0.151175	0.054075
1488	0.205250	0.151175	0.848825	0.151175	0.054075
1489	0.205250	0.151175	0.848825	0.151175	0.054075
1490	0.205250	0.151175	0.848825	0.151175	0.054075
1491	0.205250	0.151175	0.848825	0.151175	0.054075
1492	0.205250	0.151175	0.848825	0.151175	0.054075
1493	0.205250	0.151175	0.848825	0.151175	0.054075
1494	0.205250	0.151175	0.848825	0.151175	0.054075
1495	0.205250	0.151175	0.848825	0.151175	0.054075
1496	0.205250	0.151175	0.848825	0.151175	0.054075
1497	0.205250	0.151175	0.848825	0.151175	0.054075
1498	0.205250	0.151175	0.848825	0.151175	0.054075
1499	0.205250	0.151175	0.848825	0.151175	0.054075
1500	0.205250	0.151175	0.848825	0.151175	0.054075
1501	0.205250	0.151175	0.848825	0.151175	0.054075
1502	0.205250	0.151175	0.848825	0.151175	0.054075
1503	0.205250	0.151175	0.848825	0.151175	0.054075
1504	0.205250	0.151175	0.848825	0.151175	0.054075
1505	0.205250	0.151175	0.848825	0.151175	0.054075
1506	0.205250	0.151175	0.848825	0.151175	0.054075
1507	0.205250	0.151175	0.848825	0.151175	0.054075
1508	0.205250	0.151175	0.848825	0.151175	0.054075
1509	0.205250	0.151175	0.848825	0.151175	0.054075
1510	0.205250	0.151175	0.848825	0.151175	0.054075
1511	0.205250	0.151175	0.848825	0.151175	0.054075
1512	0.205250	0.151175	0.848825	0.151175	0.054075
1513	0.205250	0.151175	0.848825	0.151175	0.054075
1514	0.205250	0.151175	0.848825	0.151175	0.054075
1515	0.205250	0.151175	0.848825	0.151175	0.054075
1516	0.205250	0.151175	0.848825	0.151175	0.054075
1517	0.205250	0.151175	0.848825	0.151175	0.054075
1518	0.205250	0.151175	0.848825	0.151175	0.054075
1519	0.205250	0.151175	0.848825	0.151175	0.054075
1520	0.205250	0.151175	0.848825	0.151175	0.054075
1521	0.205250	0.151175	0.848825	0.151175	0.054075
1522	0.205250	0.151175	0.848825	0.151175	0.054075
1523	0.205250	0.151175	0.848825	0.151175	0.054075
1524	0.205250	0.151175	0.848825	0.151175	0.054075
1525	0.205250	0.151175	0.848825	0.151175	0.054075
1526	0.205250	0.151175	0.848825	0.151175	0.054075
1527	0.205250	0.151175	0.848825	0.151175	0.054075
1528	0.205250	0.151175	0.848825	0.151175	0.054075
1529	0.205250	0.151175	0.848825	0.151175	0.054075
1530	0.205250	0.151175	0.848825	0.151175	0.054075
1531	0.205250	0.151175	0.848825	0.151175	0.054075
1532	0.205250	0.151175	0.848825	0.151175	0.054075
1533	0.205250	0.151175	0.848825	0.151175	0.054075
1534	0.205250	0.151175	0.848825	0.151175	0.054075
1535	0.205250	0.151175	0.848825	0.151175	0.054075
1536	0.205250	0.151175	0.848825	0.151175	0.054075
1537	0.205250	0.151175	0.848825	0.151175	0.054075
1538	0.205250	0.151175	0.848825	0.151175	0.054075
1539	0.205250	0.151175	0.848825	0.151175	0.054075
1540	0.205250	0.151175	0.848825	0.151175	0.054075
1541	0.205250	0.151175	0.848825	0.151175	0.054075
1542	0.205250	0.151175	0.848825	0.151175	0.054075
1543	0.205250	0.151175	0.848825	0.151175	0.054075
1544	0.205250	0.151175	0.848825	0.151175	0.054075
1545	0.205250	0.151175	0.848825	0.151175	0.054075
1546	0.205250	0.151175	0.848825	0.151175	0.054075
1547	0.205250	0.151175	0.848825	0.151175	0.054075
1548	0.205250	0.151175	0.848825	0.151175	0.054075
1549	0.205250	0.151175	0.848825	0.151175	0.054075
1550	0.205250	0.151175	0.848825	0.151175	0.054075
1551	0.205250	0.151175	0.848825	0.151175	0.054075
1552	0.205250	0.151175	0.848825	0.151175	0.054075
1553	0.205250	0.151175	0.848825	0.151175	0.054075
1554	0.205250	0.151175	0.848825	0.151175	0.054075
1555	0.205250	0.151175	0.848825	0.151175	0.054075
1556	0.205250	0.151175	0.848825	0.151175	0.054075
1557	0.205250	0.151175	0.848825	0.151175	0.054075
1558	0.205250	0.151175	0.848825	0.151175	0.054075
1559	0.205250	0.151175	0.848825	0.151175	0.054075
1560	0.205250	0.151175	0.848825	0.151175	0.054075
1561	0.205250	0.151175	0.848825	0.151175	0.054075
1562	0.205250	0.151175	0.848825	0.151175	0.054075
1563	0.205250	0.151175	0.848825	0.151175	0.054075
1564	0.205250	0.151175	0.848825	0.151175	0.054075
1565	0.205250	0.151175	0.848825	0.151175	0.054075
1566	0.205250	0.151175	0.848825	0.151175	0.054075
1567	0.205250	0.151175	0.848825	0.151175	0.054075
1568	0.205250	0.151175	0.848825	0.151175	0.054075
1569	0.205250	0.151175	0.848825	0.151175	0.054075
1570	0.205250	0.151175	0.848825	0.151175	0.054075
1571	0.205250	0.151175	0.848825	0.151175	0.054075
1572	0.205250	0.151175	0.848825	0.151175	0.054075
1573	0.205250	0.151175	0.848825	0.151175	0.054075
1574	0.205250	0.151175	0.848825	0.151175	0.054075
1575	0.205250	0.151175	0.848825	0.151175	0.054075
1576	0.205250	0.151175	0.848825	0.151175	0.054075
1577	0.205250	0.151175	0.848825	0.151175	0.054075
1578	0.205250	0.151175	0.848825	0.151175	0.054075
1579	0.205250	0.151175	0.848825	0.151175	0.054075
1580	0.205250	0.151175	0.848825	0.151175	0.054075
1581	0.205250	0.151175	0.848825	0.151175	0.054075
1582	0.205250	0.151175	0.848825	0.151175	0.054075
1583	0.205250	0.151175	0.848825	0.151175	0.054075
1584	0.205250	0.151175	0.848825	0.151175	0.054075
1585	0.205250	0.151175	0.848825	0.151175	0.054075
1586	0.205250	0.151175	0.848825	0.151175	0.054075
1587	0.205250	0.151175	0.848825	0.151175	0.054075
1588	0.205250	0.151175	0.848825	0.151175	0.054075
1589	0.205250	0.151175	0.848825	0.151175	0.054075
1590	0.205250	0.151175	0.848825	0.151175	0.054075
1591	0.205250	0.151175	0.848825	0.151175	0.054075
1592	0.205250	0.151175	0.848825	0.151175	0.054075
1593	0.205250	0.151175	0.848825	0.151175	0.054075
1594	0.205250	0.151175	0.848825	0.151175	0.054075
1595	0.205250	0.151175	0.848825	0.151175	0.054075
1596	0.205250	0.151175	0.848825	0.151175	0.054075
1597	0.205250	0.151175	0.848825	0.151175	0.054075
1598	0.205250	0.151175	0.848825	0.151175	0.054075
1599	0.205250	0.151175	0.848825	0.151175	0.054075
1600	0.205250	0.151175	0.848825	0.151175	0.054075
1601	0.205250	0.151175	0.848825	0.151175	0.054075
1602	0.205250	0.151175	0.848825	0.151175	0.054075
1603	0.205250	0.151175	0.848825	0.151175	0.054075
1604	0.205250	0.151175	0.848825	0.151175	0.054075
1605	0.205250	0.151175	0.848825	0.151175	0.054075
1606	0.205250	0.151175	0.848825	0.151175	0.054075
1607	0.205250	0.151175	0.848825	0.151175	0.054075
1608	0.205250	0.151175	0.848825	0.151175	0.054075
1609	0.205250	0.151175	0.848825	0.151175	0.054075
1610	0.205250	0.151175	0.848825	0.151175	0.054075
1611	0.205250	0.151175	0.848825	0.151175	0.054075
1612	0.205250	0.151175	0.848825	0.151175	0.054075
1613	0.205250	0.151175	0.848825	0.151175	0.054075
1614	0.205250	0.151175	0.848825	0.151175	0.054075
1615	0.205250	0.151175	0.848825	0.151175	0.054075
1616	0.205250	0.151175	0.848825	0.151175	0.054075
1617	0.205250	0.151175	0.848825	0.151175	0.054075
1618	0.205250	0.151175	0.848825	0.151175	0.054075
1619	0.205250	0.151175	0.848825	0.151175	0.054075
1620	0.205250	0.151175	0.848825	0.151175	0.054075
1621	0.205250	0.151175	0.848825	0.151175	0.054075
1622	0.205250	0.151175	0.848825	0.151175	0.054075
1623	0.205250	0.151175	0.848825	0.151175	0.054075
1624	0.205250	0.151175	0.848825	0.151175	0.054075
1625	0.205250	0.151175	0.848825	0.151175	0.054075
1626	0.205250	0.151175	0.848825	0.151175	0.054075
1627	0.205250	0.151175	0.848825	0.151175	0.054075
1628	0.205250	0.151175	0.848825	0.151175	0.054075
1629	0.205250	0.151175	0.848825	0.151175	0.054075
1630	0.205250	0.151175	0.848825	0.151175	0.054075
1631	0.205250	0.151175	0.848825	0.151175	0.054075
1632	0.205250	0.151175	0.848825	0.151175	0.054075
1633	0.205250	0.151175	0.848825	0.151175	0.054075
1634	0.205250	0.151175	0.848825	0.151175	0.054075
1635	0.205250	0.151175	0.848825	0.151175	0.054075
1636	0.205250	0.151175	0.848825	0.151175	0.054075
1637	0.205250	0.151175	0.848825	0.151175	0.054075
1638	0.205250	0.151175	0.848825	0.151175	0.054075
1639	0.205250	0.151175	0.848825	0.151175	0.054075
1640	0.205250	0.151175	0.848825	0.151175	0.054075
1641	0.205250	0.151175	0.848825	0.151175	0.054075
1642	0.205250	0.151175	0.848825	0.151175	0.054075
1643	0.205250	0.151175	0.848825	0.151175	0.054075
1644	0.205250	0.151175	0.848825	0.151175	0.054075
1645	0.205250	0.151175	0.848825	0.151175	0.054075
1646	0.205250	0.151175	0.848825	0.151175	0.054075
1647	0.205250	0.151175	0.848825	0.151175	0.054075
1648	0.205250	0.151175	0.848825	0.151175	0.054075
1649	0.205250	0.151175	0.848825	0.151175	0.054075
1650	0.205250	0.151175	0.848825	0.151175	0.054075
1651	0.205250	0.151175	0.848825	0.151175	0.054075
1652	0.205250	0.151175	0.848825	0.151175	0.054075
1653	0.205250	0.151175	0.848825	0.151175	0.054075
1654	0.205250	0.151175	0.848825	0.151175	0.054075
1655	0.205250	0.151175	0.848825	0.151175	0.054075
1656	0.205250	0.151175	0.848825	0.151175	0.054075
1657	0.205250	0.151175	0.848825	0.151175	0.054075
1658	0.205250	0.151175	0.848825	0.151175	0.054075
1659	0.205250	0.151175	0.848825	0.151175	0.054075
1660	0.205250	0.151175	0.848825	0.151175	0.054075
1661	0.205250	0.151175	0.848825	0.151175	0.054075
1662	0.205250	0.151175	0.848825	0.151175	0.054075
1663	0.205250	0.151175	0.848825	0.151175	0.054075
1664	0.205250	0.151175	0.848825	0.151175	0.054075
1665	0.205250	0.151175	0.848825	0.151175	0.054075
1666	0.205250	0.151175	0.848825	0.151175	0.054075
1667	0.205250	0.151175	0.848825	0.151175	0.054075
1668	0.205250	0.151175	0.848825	0.151175	0.054075
1669	0.205250	0.151175	0.848825	0.151175	0.054075
1670	0.205250	0.151175	0.848825	0.151175	0.054075
1671	0.205250	0.151175	0.848825	0.151175	0.054075
1672	0.205250	0.151175	0.848825	0.151175	0.054075
1673	0.205250	0.151175	0.848825	0.151175	0.054075
1674	0.205250	0.151175	0.848825	0.151175	0.054075
1675	0.205250	0.151175	0.848825	0.151175	0.054075
1676	0.205250	0.151175	0.848825	0.151175	0.054075
1677	0.205250	0.151175	0.848825	0.151175	0.054075
1678	0.205250	0.151175	0.848825	0.151175	0.054075
1679	0.205250	0.151175	0.848825	0.151175	0.054075
1680	0.205250	0.151175	0.848825	0.151175	0.054075
1681	0.205250	0.151175	0.848825	0.151175	0.054075
1682	0.205250	0.151175	0.848825	0.151175	0.054075
1683	0.205250	0.151175	0.848825	0.151175	0.054075
1684	0.205250	0.151175	0.848825	0.151175	0.054075
1685	0.205250	0.151175	0.848825	0.151175	0.054075
1686	0.205250	0.151175	0.848825	0.151175	0.054075
1687	0.205250	0.151175	0.848825	0.151175	0.054075
1688	0.205250	0.151175	0.848825	0.151175	0.054075
1689	0.205250	0.151175	0.848825	0.151175	0.054075
1690	0.205250	0.151175	0.848825	0.151175	0.054075
1691	0.205250	0.151175	0.848825	0.151175	0.054075
1692	0.205250	0.151175	0.848825	0.151175	0.054075
1693	0.205250	0.151175	0.848825	0.151175	0.054075
1694	0.205250	0.151175	0.848825	0.151175	0.054075
1695	0.205250	0.151175	0.848825	0.151175	0.054075
1696	0.205250	0.151175	0.848825	0.151175	0.054075
1697	0.205250	0.151175	0.848825	0.151175	0.054075
1698	0.205250	0.151175	0.848825	0.151175	0.054075
1699	0.205250	0.151175	0.848825	0.151175	0.054075
1700	0.205250	0.151175	0.848825	0.151175	0.054075
1701	0.205250	0.151175	0.848825	0.151175	0.054075
1702	0.205250	0.151175	0.848825	0.151175	0.054075
1703	0.205250	0.151175	0.848825	0.151175	0.054075
1704	0.205250	0.151175	0.848825	0.151175	0.054075
1705	0.205250	0.151175	0.848825	0.151175	0.054075
1706	0.205250	0.151175	0.848825	0.151175	0.054075
1707	0.205250	0.151175	0.848825	0.151175	0.054075
1708	0.205250	0.151175	0.848825	0.151175	0.054075
1709	0.205250	0.151175	0.848825	0.151175	0.054075
1710	0.205250	0.151175	0.848825	0.151175	0.054075
1711	0.205250	0.151175	0.848825	0.151175	0.054075
1712	0.205250	0.151175	0.848825	0.151175	0.054075
1713	0.205250	0.151175	0.848825	0.151175	0.054075
1714	0.205250	0.151175	0.848825	0.151175	0.054075
1715	0.205250	0.151175	0.848825	0.151175	0.054075
1716	0.205250	0.151175	0.848825	0.151175	0.054075
1717	0.205250	0.151175	0.848825	0.151175	0.054075
1718	0.205250	0.151175	0.848825	0.151175	0.054075
1719	0.205250	0.151175	0.848825	0.151175	0.054075
1720	0.205250	0.151175	0.848825	0.151175	0.054075
1721	0.205250	0.151175	0.848825	0.151175	0.054075
1722	0.205250	0.151175	0.848825	0.151175	0.054075
1723	0.205250	0.151175	0.848825	0.151175	0.054075
1724	0.205250	0.151175	0.848825	0.151175	0.054075
1725	0.205250	0.151175	0.848825	0.151175	0.054075
1726	0.205250	0.151175	0.848825	0.151175	0.054075
1727	0.205250	0.151175	0.848825	0.151175	0.054075
1728	0.205250	0.151175	0.848825	0.151175	0.054075
1729	0.205250	0.151175	0.848825	0.151175	0.054075
1730	0.205250	0.151175	0.848825	0.151175	0.054075
1731	0.205250	0.151175	0.848825	0.151175	0.054075
1732	0.205250	0.151175	0.848825	0.151175	0.054075
1733	0.205250	0.151175	0.848825	0.151175	0.054075
1734	0.205250	0.151175	0.848825	0.151175	0.054075
1735	0.205250	0.151175	0.848825	0.151175	0.054075
1736	0.205250	0.151175	0.848825	0.151175	0.054075
1737	0.205250	0.151175	0.848825	0.151175	0.054075
1738	0.205250	0.151175	0.848825	0.151175	0.054075
1739	0.205250	0.151175	0.848825	0.151175	0.054075
1740	0.205250	0.151175	0.848825	0.151175	0.054075
1741	0.205250	0.151175	0.848825	0.151175	0.054075
1742	0.205250	0.151175	0.848825	0.151175	0.054075
1743	0.205250	0.151175	0.848825	0.151175	0.054075
1744	0.205250	0.151175	0.848825	0.151175	0.054075
1745	0.205250	0.151175	0.848825	0.151175	0.054075
1746	0.205250	0.151175	0.848825	0.151175	0.054075
1747	0.205250	0.151175	0.848825	0.151175	0.054075
1748	0.205250	0.151175	0.848825	0.151175	0.054075
1749	0.205250	0.151175	0.848825	0.151175	0.054075
1750	0.205250	0.151175	0.848825	0.151175	0.054075
1751	0.205250	0.151175	0.848825	0.151175	0.054075
1752	0.205250	0.151175	0.848825	0.151175	0.054075
1753	0.205250	0.151175	0.848825	0.151175	0.054075
1754	0.205250	0.151175	0.848825	0.151175	0.054075
1755	0.205250	0.151175	0.848825	0.151175	0.054075
1756	0.205250	0.151175	0.848825	0.151175	0.054075
1757	0.205250	0.151175	0.848825	0.151175	0.054075
1758	0.205250	0.151175	0.848825	0.151175	0.054075
1759	0.205250	0.151175	0.848825	0.151175	0.054075
1760	0.205250	0.151175	0.848825	0.151175	0.054075
1761	0.205250	0.151175	0.848825	0.151175	0.054075
1762	0.205250	0.151175	0.848825	0.151175	0.054075
1763	0.205250	0.151175	0.848825	0.151175	0.054075
1764	0.205250	0.151175	0.848825	0.151175	0.054075
1765	0.205250	0.151175	0.848825	0.151175	0.054075
1766	0.205250	0.151175	0.848825	0.151175	0.054075
1767	0.205250	0.151175	0.848825	0.151175	0.054075
1768	0.205250	0.151175	0.848825	0.151175	0.054075
1769	0.205250	0.151175	0.848825	0.151175	0.054075
1770	0.205250	0.151175	0.848825	0.151175	0.054075
1771	0.205250	0.151175	0.848825	0.151175	0.054075
1772	0.205250	0.151175	0.848825	0.151175	0.054075
1773	0.205250	0.151175	0.848825	0.151175	0.054075
1774	0.205250	0.151175	0.848825	0.151175	0.054075
1775	0.205250	0.151175	0.848825	0.151175	0.054075
1776	0.205250	0.151175	0.848825	0.151175	0.054075
1777	0.205250	0.151175	0.848825	0.151175	0.054075
1778	0.205250	0.151175	0.848825	0.151175	0.054075
1779	0.205250	0.151175	0.848825	0.151175	0.054075
1780	0.205250	0.151175	0.848825	0.151175	0.054075
1781	0.205250	0.151175	0.848825	0.151175	0.054075
1782	0.205250	0.151175	0.848825	0.151175	0.054075
1783	0.205250	0.151175	0.848825	0.151175	0.054075
1784	0.205250	0.151175	0.848825	0.151175	0.054075
1785	0.205250	0.151175	0.848825	0.151175	0.054075
1786	0.205250	0.151175	0.848825	0.151175	0.054075
1787	0.205250	0.151175	0.848825	0.151175	0.054075
1788	0.205250	0.151175	0.848825	0.151175	0.054075
1789	0.205250	0.151175	0.848825	0.151175	0.054075
1790	0.205250	0.151175	0.848825	0.151175	0.054075
1791	0.205250	0.151175	0.848825	0.151175	0.054075
1792	0.205250	0.151175	0.848825	0.151175	0.054075
1793	0.205250	0.151175	0.848825	0.151175	0.054075
1794	0.205250	0.151175	0.848825	0.151175	0.054075
1795	0.205250	0.151175	0.848825	0.151175	0.054075
1796	0.205250	0.151175	0.848825	0.151175	0.054075
1797	0.205250	0.151175	0.848825	0.151175	0.054075
1798	0.205250	0.151175	0.848825	0.151175	0.054075
1799	0.205250	0.151175	0.848825	0.151175	0.054075
1800	0.205250	0.151175	0.848825	0.151175	0.054075
1801	0.205250	0.151175	0.848825	0.151175	0.054075
1802	0.205250	0.151175	0.848825	0.151175	0.054075
1803	0.205250	0.151175	0.848825	0.151175	0.054075
1804	0.205250	0.151175	0.848825	0.151175	0.054075
1805	0.205250	0.151175	0.848825	0.151175	0.054075
1806	0.205250	0.151175	0.848825	0.151175	0.054075
1807	0.205250	0.151175	0.848825	0.151175	0.054075
1808	0.205250	0.151175	0.848825	0.151175	0.054075
1809	0.205250	0.151175	0.848825	0.151175	0.054075
1810	0.205250	0.151175	0.848825	0.151175	0.054075
1811	0.205250	0.151175	0.848825	0.151175	0.054075
1812	0.205250	0.151175	0.848825	0.151175	0.054075
1813	0.205250	0.151175	0.848825	0.151175	0.054075
1814	0.205250	0.151175	0.848825	0.151175	0.054075
1815	0.205250	0.151175	0.848825	0.151175	0.054075
1816	0.205250	0.151175	0.848825	0.151175	0.054075
1817	0.205250	0.151175	0.848825	0.151175	0.054075
1818	0.205250	0.151175	0.848825	0.151175	0.054075
1819	0.205250	0.151175	0.848825	0.151175	0.054075
1820	0.205250	0.151175	0.848825	0.151175	0.054075
1821	0.205250	0.151175	0.848825	0.151175	0.054075
1822	0.205250	0.151175	0.848825	0.151175	0.054075
1823	0.205250	0.151175	0.848825	0.151175	0.054075
1824	0.205250	0.151175	0.848825	0.151175	0.054075
1825	0.205250	0.151175	0.848825	0.151175	0.054075
1826	0.205250	0.151175	0.848825	0.151175	0.054075
1827	0.205250	0.151175	0.848825	0.151175	0.054075
1828	0.205250	0.151175	0.848825	0.151175	0.054075
1829	0.205250	0.151175	0.848825	0.151175	0.054075
1830	0.205250	0.151175	0.848825	0.151175	0.054075
1831	0.205250	0.151175	0.848825	0.151175	0.054075
1832	0.205250	0.151175	0.848825	0.151175	0.054075
1833	0.205250	0.151175	0.848825	0.151175	0.054075
1834	0.205250	0.151175	0.848825	0.151175	0.054075
1835	0.205250	0.151175	0.848825	0.151175	0.054075
1836	0.205250	0.151175	0.848825	0.151175	0.054075
1837	0.205250	0.151175	0.848825	0.151175	0.054075
1838	0.205250	0.151175	0.848825	0.151175	0.054075
1839	0.205250	0.151175	0.848825	0.151175	0.054075
1840	0.205250	0.151175	0.848825	0.151175	0.054075
1841	0.205250	0.151175	0.848825	0.151175	0.054075
1842	0.205250	0.151175	0.848825	0.151175	0.054075
1843	0.205250	0.151175	0.848825	0.151175	0.054075
1844	0.205250	0.151175	0.848825	0.151175	0.054075
1845	0.205250	0.151175	0.848825	0.151175	0.054075
1846	0.205250	0.151175	0.848825	0.151175	0.054075
1847	0.205250	0.151175	0.848825	0.151175	0.054075
1848	0.205250	0.151175	0.848825	0.151175	0.054075
1849	0.205250	0.151175	0.848825	0.151175	0.054075
1850	0.205250	0.151175	0.848825	0.151175	0.054075
1851	0.205250	0.151175	0.848825	0.151175	0.054075
1852	0.205250	0.151175	0.848825	0.151175	0.054075
1853	0.205250	0.151175	0.848825	0.151175	0.054075
1854	0.205250	0.151175	0.848825	0.151175	0.054075
1855	0.205250	0.151175	0.848825	0.151175	0.054075
1856	0.205250	0.151175	0.848825	0.151175	0.054075
1857	0.205250	0.151175	0.848825	0.151175	0.054075
1858	0.205250	0.151175	0.848825	0.151175	0.054075
1859	0.205250	0.151175	0.848825	0.151175	0.054075
1860	0.205250	0.151175	0.848825	0.151175	0.054075
1861	0.205250	0.151175	0.848825	0.151175	0.054075
1862	0.205250	0.151175	0.848825	0.151175	0.054075
1863	0.205250	0.151175	0.848825	0.151175	0.054075
1864	0.205250	0.151175	0.848825	0.151175	0.054075
1865	0.205250	0.151175	0.848825	0.151175	0.054075
1866	0.205250	0.151175	0.848825	0.151175	0.054075
1867	0.205250	0.151175	0.848825	0.151175	0.054075
1868	0.205250	0.151175	0.848825	0.151175	0.054075
1869	0.205250	0.151175	0.848825	0.151175	0.054075
1870	0.205250	0.151175	0.848825	0.151175	0.054075
1871	0.205250	0.151175	0.848825	0.151175	0.054075
1872	0.205250	0.151175	0.848825	0.151175	0.054075
1873	0.205250	0.151175	0.848825	0.151175	0.054075
1874	0.205250	0.151175	0.848825	0.151175	0.054075
1875	0.205250	0.151175	0.848825	0.151175	0.054075
1876	0.205250	0.151175	0.848825	0.151175	0.054075
1877	0.205250	0.151175	0.848825	0.151175	0.054075
1878	0.205250	0.151175	0.848825	0.151175	0.054075
1879	0.205250	0.151175	0.848825	0.151175	0.054075
1880	0.205250	0.151175	0.848825	0.151175	0.054075
1881	0.205250	0.151175	0.848825	0.151175	0.054075
1882	0.205250	0.151175	0.848825	0.151175	0.054075
1883	0.205250	0.151175	0.848825	0.151175	0.054075
1884	0.205250	0.151175	0.848825	0.151175	0.054075
1885	0.205250	0.151175	0.848825	0.151175	0.054075
1886	0.205250	0.151175	0.848825	0.151175	0.054075
1887	0.205250	0.151175	0.848825	0.151175	0.054075
1888	0.205250	0.151175	0.848825	0.151175	0.054075
1889	0.205250	0.151175	0.848825	0.151175	0.054075
1890	0.205250	0.151175	0.848825	0.151175	0.054075
1891	0.205250	0.151175	0.848825	0.151175	0.054075
1892	0.205250	0.151175	0.848825	0.151175	0.054075
1893	0.205250	0.151175	0.848825	0.151175	0.054075
1894	0.205250	0.151175	0.848825	0.151175	0.054075
1895	0.205250	0.151175	0.848825	0.151175	0.054075
1896	0.205250	0.151175	0.848825	0.151175	0.054075
1897	0.205250	0.151175	0.848825	0.151175	0.054075
1898	0.205250	0.151175	0.848825	0.151175	0.054075
1899	0.205250	0.151175	0.848825	0.151175	0.054075
1900	0.205250	0.151175	0.848825	0.151175	0.054075
1901	0.205250	0.151175	0.848825	0.151175	0.054075
1902	0.205250	0.151175	0.848825	0.151175	0.054075
1903	0.205250	0.151175	0.848825	0.151175	0.054075
1904	0.205250	0.151175	0.848825	0.151175	0.054075
1905	0.205250	0.151175	0.848825	0.151175	0.054075
1906	0.205250	0.151175	0.848825	0.151175	0.054075
1907	0.205250	0.151175	0.848825	0.151175	0.054075
1908	0.205250	0.151175	0.848825	0.151175	0.054075
1909	0.205250	0.151175	0.848825	0.151175	0.054075
1910	0.205250	0.151175	0.848825	0.151175	0.054075
1911	0.205250	0.151175	0.848825	0.151175	0.054075
1912	0.205250	0.151175	0.848825	0.151175	0.054075
1913	0.205250	0.151175	0.848825	0.151175	0.054075
1914	0.205250	0.151175	0.848825	0.151175	0.054075
1915	0.205250	0.151175	0.848825	0.151175	0.054075
1916	0.205250	0.151175	0.848825	0.151175	0.054075
1917	0.205250	0.151175	0.848825	0.151175	0.054075
1918	0.205250	0.151175	0.848825	0.151175	0.054075
1919	0.205250	0.151175	0.848825	0.151175	0.054075
1920	0.205250	0.151175	0.848825	0.151175	0.054075
1921	0.205250	0.151175	0.848825	0.151175	0.054075
1922	0.205250	0.151175	0.848825	0.151175	0.054075
1923	0.205250	0.151175	0.848825	0.151175	0.054075
1924	0.205250	0.151175	0.848825	0.151175	0.054075
1925	0.205250	0.151175	0.848825	0.151175	0.054075
1926	0.205250	0.151175	0.848825	0.151175	0.054075
1927	0.205250	0.151175	0.848825	0.151175	0.054075
1928	0.205250	0.151175	0.848825	0.151175	0.054075
1929	0.205250	0.151175	0.848825	0.151175	0.054075
1930	0.205250	0.151175	0.848825	0.151175	0.054075
1931	0.205250	0.151175	0.848825	0.151175	0.054075
1932	0.205250	0.151175	0.848825	0.151175	0.054075
1933	0.205250	0.151175	0.848825	0.151175	0.054075
1934	0.205250	0.151175	0.848825	0.151175	0.054075
1935	0.205250	0.151175	0.848825	0.151175	0.054075
1936	0.205250	0.151175	0.848825	0.151175	0.054075
1937	0.205250	0.151175	0.848825	0.151175	0.054075
1938	0.205250	0.151175	0.848825	0.151175	0.054075
1939	0.205250	0.151175	0.848825	0.151175	0.054075
1940	0.205250	0.151175	0.848825	0.151175	0.054075
1941	0.205250	0.151175	0.848825	0.151175	0.054075
1942	0.205250	0.151175	0.848825	0.151175	0.054075
1943	0.205250	0.151175	0.848825	0.151175	0.054075
1944	0.205250	0.151175	0.848825	0.151175	0.054075
1945	0.205250	0.151175	0.848825	0.151175	0.054075
1946	0.205250	0.151175	0.848825	0.151175	0.054075
1947	0.205250	0.151175	0.848825	0.151175	0.054075
1948	0.205250	0.151175	0.848825	0.151175	0.054075
1949	0.205250	0.151175	0.848825	0.151175	0.054075
1950	0.205250	0.151175	0.848825	0.151175	0.054075
1951	0.205250	0.151175	0.848825	0.151175	0.054075
1952	0.205250	0.151175	0.848825	0.151175	0.054075
1953	0.205250	0.151175	0.848825	0.151175	0.054075
1954	0.205250	0.151175	0.848825	0.151175	0.054075
1955	0.205250	0.151175	0.848825	0.151175	0.054075
1956	0.205250	0.151175	0.848825	0.151175	0.054075
1957	0.205250	0.151175	0.848825	0.151175	0.054075
1958	0.205250	0.151175	0.848825	0.151175	0.054075
1959	0.205250	0.151175	0.848825	0.151175	0.054075
1960	0.205250	0.151175	0.848825	0.151175	0.054075
1961	0.205250	0.151175	0.848825	0.151175	0.054075
1962	0.205250	0.151175	0.848825	0.151175	0.054075
1963	0.205250	0.151175	0.848825	0.151175	0.054075
1964	0.205250	0.151175	0.848825	0.151175	0.054075
1965	0.205250	0.151175	0.848825	0.151175	0.054075
1966	0.205250	0.151175	0.848825	0.151175	0.054075
1967	0.205250	0.151175	0.848825	0.151175	0.054075
1968	0.205250	0.151175	0.848825	0.151175	0.054075
1969	0.205250	0.151175	0.848825	0.151175	0.054075
1970	0.205250	0.151175	0.848825	0.151175	0.054075
1971	0.205250	0.151175	0.848825	0.151175	0.054075
1972	0.205250	0.151175	0.848825	0.151175	0.054075
1973	0.205250	0.151175	0.848825	0.151175	0.054075
1974	0.205250	0.151175	0.848825	0.151175	0.054075
1975	0.205250	0.151175	0.848825	0.151175	0.054075
1976	0.205250	0.151175	0.848825	0.151175	0.054075
1977	0.205250	0.151175	0.848825	0.151175	0.054075
1978	0.205250	0.151175	0.848825	0.151175	0.054075
1979	0.205250	0.151175	0.848825	0.151175	0.054075
1980	0.205250	0.151175	0.848825	0.151175	0.054075
1981	0.205250	0.151175	0.848825	0.151175	0.054075
1982	0.205250	0.151175	0.848825	0.151175	0.054075
1983	0.205250	0.151175	0.848825	0.151175	0.054075
1984	0.205250	0.151175	0.848825	0.151175	0.054075
1985	0.205250	0.151175	0.848825	0.151175	0.054075
1986	0.205250	0.151175	0.848825	0.151175	0.054075
1987	0.205250	0.151175	0.848825	0.151175	0.054075
1988	0.205250	0.151175	0.848825	0.151175	0.054075
1989	0.205250	0.151175	0.848825	0.151175	0.054075
1990	0.205250	0.151175	0.848825	0.151175	0.054075
1991	0.205250	0.151175	0.848825	0.151175	0.054075
1992	0.205250	0.151175	0.848825	0.151175	0.054075
1993	0.205250	0.151175	0.848825	0.151175	0.054075
1994	0.205250	0.151175	0.848825	0.151175	0.054075
1995	0.205250	0.151175	0.848825	0.151175	0.054075
1996	0.205250	0.151175	0.848825	0.151175	0.054075
1997	0.205250	0.151175	0.848825	0.151175	0.054075
1998	0.205250	0.151175	0.848825	0.151175	0.054075
1999	0.205250	0.151175	0.848825	0.151175	0.054075
2000	0.205250	0.151175	0.848825	0.151175	0.054075
[truncated: 3,001 more rows]
