# Supplementary material for: Aspiration-driven co-evolution of cooperation with individual behavioral diversity
Source: PLoS One. 2023 Sep 15;18(9):e0291134. doi: 10.1371/journal.pone.0291134 (PMC10503719; doi:10.1371/journal.pone.0291134)
Supplement: S1 Data — (ZIP) [file pone.0291134.s001.zip › M1/v2-L=200/data/tolerate=1_b=1.1_frequency.txt]

1	0.503325	1	0	0.503325	0
2	0.366869	0.923075	0.076925	0.36665	0.00021875
3	0.283094	0.81135	0.18865	0.281275	0.00181875
4	0.221794	0.6771	0.3229	0.2173	0.00449375
5	0.185369	0.550475	0.449525	0.17675	0.00861875
6	0.161213	0.448075	0.551925	0.149475	0.0117375
7	0.144950	0.370025	0.629975	0.130775	0.014175
8	0.135631	0.314325	0.685675	0.119625	0.0160063
9	0.131431	0.27785	0.72215	0.1133	0.0181313
10	0.129156	0.252675	0.747325	0.109575	0.0195813
11	0.129425	0.2367	0.7633	0.10875	0.020675
12	0.130019	0.226775	0.773225	0.107575	0.0224437
13	0.131494	0.220675	0.779325	0.108375	0.0231188
14	0.134763	0.219	0.781	0.110275	0.0244875
15	0.138094	0.217925	0.782075	0.113025	0.0250688
16	0.140750	0.2186	0.7814	0.1147	0.02605
17	0.141719	0.21785	0.78215	0.11435	0.0273688
18	0.143769	0.2179	0.7821	0.115275	0.0284938
19	0.147244	0.218675	0.781325	0.11745	0.0297938
20	0.148731	0.217875	0.782125	0.118025	0.0307063
21	0.150119	0.216075	0.783925	0.1183	0.0318188
22	0.152256	0.215475	0.784525	0.119725	0.0325312
23	0.153488	0.21405	0.78595	0.119725	0.0337625
24	0.156812	0.21615	0.78385	0.122275	0.0345375
25	0.159906	0.216025	0.783975	0.1236	0.0363062
26	0.161813	0.2179	0.7821	0.125325	0.0364875
27	0.164994	0.216925	0.783075	0.12745	0.0375438
28	0.165713	0.215975	0.784025	0.1268	0.0389125
29	0.167313	0.216725	0.783275	0.12825	0.0390625
30	0.170525	0.216975	0.783025	0.130475	0.04005
31	0.173469	0.21655	0.78345	0.13235	0.0411188
32	0.176625	0.218125	0.781875	0.133925	0.0427
33	0.178525	0.21915	0.78085	0.135325	0.0432
34	0.181850	0.22305	0.77695	0.138575	0.043275
35	0.184494	0.226075	0.773925	0.140425	0.0440687
36	0.187994	0.22785	0.77215	0.1436	0.0443938
37	0.189387	0.2293	0.7707	0.143075	0.0463125
38	0.191112	0.2289	0.7711	0.143175	0.0479375
39	0.195256	0.231525	0.768475	0.1464	0.0488562
40	0.197013	0.234175	0.765825	0.148625	0.0483875
41	0.198856	0.234575	0.765425	0.14995	0.0489062
42	0.200669	0.235475	0.764525	0.1508	0.0498688
43	0.201813	0.2354	0.7646	0.151225	0.0505875
44	0.203500	0.233125	0.766875	0.151275	0.052225
45	0.206788	0.2365	0.7635	0.154425	0.0523625
46	0.208706	0.2379	0.7621	0.155725	0.0529813
47	0.211019	0.238125	0.761875	0.1571	0.0539188
48	0.212913	0.23915	0.76085	0.158425	0.0544875
49	0.214306	0.241325	0.758675	0.1601	0.0542062
50	0.216831	0.242225	0.757775	0.162175	0.0546563
51	0.219531	0.24305	0.75695	0.164025	0.0555063
52	0.222387	0.244425	0.755575	0.166525	0.0558625
53	0.224038	0.246875	0.753125	0.16735	0.0566875
54	0.227313	0.248375	0.751625	0.170075	0.0572375
55	0.228994	0.24995	0.75005	0.171575	0.0574187
56	0.231175	0.251475	0.748525	0.173275	0.0579
57	0.232244	0.25315	0.74685	0.173575	0.0586687
58	0.235513	0.2547	0.7453	0.176625	0.0588875
59	0.237987	0.25615	0.74385	0.178025	0.0599625
60	0.239200	0.256725	0.743275	0.17865	0.06055
61	0.240425	0.25595	0.74405	0.17885	0.061575
62	0.242719	0.2563	0.7437	0.1807	0.0620187
63	0.244325	0.25655	0.74345	0.1822	0.062125
64	0.246525	0.258175	0.741825	0.183925	0.0626
65	0.250263	0.25945	0.74055	0.1866	0.0636625
66	0.252487	0.263625	0.736375	0.188375	0.0641125
67	0.254887	0.26585	0.73415	0.190225	0.0646625
68	0.256481	0.265225	0.734775	0.190525	0.0659562
69	0.256987	0.26645	0.73355	0.1914	0.0655875
70	0.259925	0.265875	0.734125	0.192875	0.06705
71	0.262244	0.267725	0.732275	0.19485	0.0673938
72	0.264537	0.270775	0.729225	0.19775	0.0667875
73	0.266875	0.2712	0.7288	0.19895	0.067925
74	0.269656	0.2742	0.7258	0.20195	0.0677062
75	0.271506	0.274875	0.725125	0.2026	0.0689063
76	0.274062	0.2785	0.7215	0.20505	0.0690125
77	0.276650	0.2798	0.7202	0.2073	0.06935
78	0.278081	0.28085	0.71915	0.20865	0.0694313
79	0.279969	0.281575	0.718425	0.209375	0.0705937
80	0.282856	0.282975	0.717025	0.211925	0.0709313
81	0.285456	0.28555	0.71445	0.21455	0.0709063
82	0.287925	0.287	0.713	0.21635	0.071575
83	0.289200	0.2879	0.7121	0.217125	0.072075
84	0.292225	0.28835	0.71165	0.219925	0.0723
85	0.293419	0.28925	0.71075	0.22005	0.0733687
86	0.295212	0.290175	0.709825	0.22055	0.0746625
87	0.297156	0.29165	0.70835	0.22225	0.0749062
88	0.298756	0.2935	0.7065	0.223725	0.0750312
89	0.300000	0.29505	0.70495	0.224825	0.075175
90	0.301463	0.294775	0.705225	0.2256	0.0758625
91	0.304300	0.296425	0.703575	0.22825	0.07605
92	0.306806	0.296425	0.703575	0.229475	0.0773313
93	0.309163	0.297975	0.702025	0.231325	0.0778375
94	0.310038	0.30055	0.69945	0.232975	0.0770625
95	0.312131	0.301775	0.698225	0.2347	0.0774312
96	0.314019	0.303025	0.696975	0.23595	0.0780688
97	0.315444	0.303175	0.696825	0.236975	0.0784688
98	0.318744	0.30505	0.69495	0.239925	0.0788188
99	0.321594	0.307825	0.692175	0.242275	0.0793187
100	0.324775	0.31055	0.68945	0.245725	0.07905
101	0.326838	0.313725	0.686275	0.247625	0.0792125
102	0.329044	0.314925	0.685075	0.2487	0.0803438
103	0.330506	0.31625	0.68375	0.24955	0.0809562
104	0.331506	0.317625	0.682375	0.250825	0.0806812
105	0.334413	0.31935	0.68065	0.252825	0.0815875
106	0.337131	0.32245	0.67755	0.2557	0.0814312
107	0.338556	0.32195	0.67805	0.25525	0.0833062
108	0.340813	0.322425	0.677575	0.256425	0.0843875
109	0.344469	0.3242	0.6758	0.2594	0.0850687
110	0.346244	0.327575	0.672425	0.26185	0.0843938
111	0.347500	0.3271	0.6729	0.261775	0.085725
112	0.349894	0.32965	0.67035	0.2639	0.0859937
113	0.352856	0.3334	0.6666	0.26675	0.0861062
114	0.355231	0.3357	0.6643	0.268975	0.0862563
115	0.356762	0.334775	0.665225	0.2698	0.0869625
116	0.358019	0.335425	0.664575	0.270525	0.0874937
117	0.360250	0.336625	0.663375	0.27305	0.0872
118	0.362000	0.3384	0.6616	0.27535	0.08665
119	0.364781	0.34005	0.65995	0.277125	0.0876563
120	0.367737	0.34155	0.65845	0.27975	0.0879875
121	0.370312	0.34455	0.65545	0.282275	0.0880375
122	0.372263	0.347925	0.652075	0.284175	0.0880875
123	0.373250	0.34685	0.65315	0.2836	0.08965
124	0.374769	0.3469	0.6531	0.2843	0.0904688
125	0.376869	0.34755	0.65245	0.286425	0.0904438
126	0.379600	0.350575	0.649425	0.28895	0.09065
127	0.382500	0.352975	0.647025	0.292025	0.090475
128	0.383969	0.3548	0.6452	0.292225	0.0917437
129	0.386087	0.35525	0.64475	0.2937	0.0923875
130	0.388369	0.359575	0.640425	0.296225	0.0921437
131	0.391019	0.3613	0.6387	0.2981	0.0929187
132	0.392900	0.364125	0.635875	0.3003	0.0926
133	0.394713	0.3642	0.6358	0.30075	0.0939625
134	0.396325	0.3668	0.6332	0.302	0.094325
135	0.397819	0.3653	0.6347	0.30205	0.0957688
136	0.400294	0.366525	0.633475	0.304625	0.0956687
137	0.401700	0.36835	0.63165	0.306675	0.095025
138	0.404381	0.368125	0.631875	0.307975	0.0964062
139	0.406269	0.37145	0.62855	0.31025	0.0960188
140	0.407569	0.374175	0.625825	0.312325	0.0952438
141	0.408938	0.374875	0.625125	0.312625	0.0963125
142	0.411075	0.3754	0.6246	0.313975	0.0971
143	0.412719	0.378175	0.621825	0.316525	0.0961937
144	0.414750	0.376775	0.623225	0.316775	0.097975
145	0.416756	0.3779	0.6221	0.318475	0.0982813
146	0.419406	0.3782	0.6218	0.320475	0.0989312
147	0.420375	0.380125	0.619875	0.320725	0.09965
148	0.422956	0.382275	0.617725	0.3234	0.0995562
149	0.423775	0.38335	0.61665	0.324875	0.0989
150	0.426387	0.3857	0.6143	0.327175	0.0992125
151	0.427656	0.387125	0.612875	0.327925	0.0997312
152	0.428769	0.38695	0.61305	0.32805	0.100719
153	0.431450	0.388075	0.611925	0.331075	0.100375
154	0.432350	0.389575	0.610425	0.331775	0.100575
155	0.432231	0.38735	0.61265	0.3311	0.101131
156	0.433887	0.38825	0.61175	0.3327	0.101188
157	0.435631	0.387275	0.612725	0.333125	0.102506
158	0.436713	0.38775	0.61225	0.33485	0.101862
159	0.438869	0.387975	0.612025	0.336125	0.102744
160	0.441044	0.3896	0.6104	0.3375	0.103544
161	0.443550	0.39245	0.60755	0.340725	0.102825
162	0.444650	0.394125	0.605875	0.34215	0.1025
163	0.446450	0.39525	0.60475	0.3438	0.10265
164	0.447600	0.394975	0.605025	0.343975	0.103625
165	0.449800	0.397825	0.602175	0.346925	0.102875
166	0.450869	0.39805	0.60195	0.347175	0.103694
167	0.452012	0.397725	0.602275	0.3481	0.103913
168	0.453238	0.39765	0.60235	0.3482	0.105038
169	0.454325	0.39615	0.60385	0.348175	0.10615
170	0.455531	0.39575	0.60425	0.34945	0.106081
171	0.457163	0.3979	0.6021	0.351675	0.105488
172	0.458731	0.39905	0.60095	0.352675	0.106056
173	0.460756	0.400375	0.599625	0.35415	0.106606
174	0.462300	0.402775	0.597225	0.35565	0.10665
175	0.465069	0.404825	0.595175	0.3591	0.105969
176	0.466631	0.405975	0.594025	0.36035	0.106281
177	0.467656	0.407625	0.592375	0.360575	0.107081
178	0.470506	0.409	0.591	0.36305	0.107456
179	0.471488	0.41085	0.58915	0.363575	0.107912
180	0.473306	0.410025	0.589975	0.364175	0.109131
181	0.474581	0.412175	0.587825	0.36595	0.108631
182	0.475863	0.4124	0.5876	0.36725	0.108613
183	0.477175	0.4136	0.5864	0.368325	0.10885
184	0.478775	0.41365	0.58635	0.369575	0.1092
185	0.480619	0.4155	0.5845	0.3712	0.109419
186	0.482756	0.417175	0.582825	0.373275	0.109481
187	0.484344	0.4184	0.5816	0.37455	0.109794
188	0.486225	0.42155	0.57845	0.3776	0.108625
189	0.487381	0.421375	0.578625	0.3777	0.109681
190	0.488719	0.42375	0.57625	0.379425	0.109294
191	0.488419	0.42335	0.57665	0.37805	0.110369
192	0.490387	0.423775	0.576225	0.3797	0.110687
193	0.492294	0.423375	0.576625	0.3809	0.111394
194	0.493744	0.42345	0.57655	0.38195	0.111794
195	0.495188	0.425475	0.574525	0.38365	0.111538
196	0.496819	0.426375	0.573625	0.38505	0.111769
197	0.498400	0.427325	0.572675	0.3865	0.1119
198	0.499613	0.42835	0.57165	0.38745	0.112163
199	0.501450	0.4298	0.5702	0.3895	0.11195
200	0.502531	0.430825	0.569175	0.3899	0.112631
201	0.503537	0.4325	0.5675	0.391125	0.112413
202	0.505825	0.435	0.565	0.393075	0.11275
203	0.506212	0.43515	0.56485	0.39275	0.113462
204	0.507175	0.43515	0.56485	0.39355	0.113625
205	0.508594	0.435025	0.564975	0.394325	0.114269
206	0.510569	0.436775	0.563225	0.3965	0.114069
207	0.511656	0.437975	0.562025	0.397275	0.114381
208	0.513587	0.43925	0.56075	0.398875	0.114713
209	0.515231	0.441225	0.558775	0.39975	0.115481
210	0.516112	0.4412	0.5588	0.400925	0.115188
211	0.517475	0.441225	0.558775	0.4016	0.115875
212	0.519088	0.442625	0.557375	0.403275	0.115813
213	0.518644	0.44275	0.55725	0.4024	0.116244
214	0.520150	0.44235	0.55765	0.4035	0.11665
215	0.521550	0.4436	0.5564	0.404775	0.116775
216	0.522156	0.4434	0.5566	0.4045	0.117656
217	0.524275	0.444525	0.555475	0.406125	0.11815
218	0.525381	0.44675	0.55325	0.40845	0.116931
219	0.526506	0.447575	0.552425	0.409075	0.117431
220	0.527919	0.448425	0.551575	0.410775	0.117144
221	0.528438	0.449075	0.550925	0.4117	0.116737
222	0.530125	0.44905	0.55095	0.4129	0.117225
223	0.531763	0.45015	0.54985	0.41465	0.117112
224	0.533206	0.45155	0.54845	0.41615	0.117056
225	0.534219	0.4522	0.5478	0.416875	0.117344
226	0.535750	0.45535	0.54465	0.419325	0.116425
227	0.536144	0.455625	0.544375	0.41915	0.116994
228	0.537225	0.4551	0.5449	0.4195	0.117725
229	0.537987	0.45595	0.54405	0.42025	0.117737
230	0.538088	0.454325	0.545675	0.4199	0.118188
231	0.539100	0.452975	0.547025	0.419875	0.119225
232	0.540931	0.454275	0.545725	0.421825	0.119106
233	0.542175	0.45525	0.54475	0.423325	0.11885
234	0.542963	0.4565	0.5435	0.424175	0.118788
235	0.544575	0.4573	0.5427	0.42545	0.119125
236	0.544588	0.4571	0.5429	0.4248	0.119788
237	0.546481	0.45685	0.54315	0.42645	0.120031
238	0.546994	0.45825	0.54175	0.42715	0.119844
239	0.547819	0.460075	0.539925	0.428225	0.119594
240	0.548050	0.460075	0.539925	0.4284	0.11965
241	0.548694	0.459075	0.540925	0.428575	0.120119
242	0.549700	0.46005	0.53995	0.429625	0.120075
243	0.550481	0.460425	0.539575	0.4299	0.120581
244	0.552462	0.461175	0.538825	0.431425	0.121038
245	0.554344	0.46265	0.53735	0.43295	0.121394
246	0.555150	0.46525	0.53475	0.434	0.12115
247	0.556269	0.46495	0.53505	0.434675	0.121594
248	0.558025	0.465925	0.534075	0.4361	0.121925
249	0.559600	0.467725	0.532275	0.43815	0.12145
250	0.561163	0.4694	0.5306	0.43965	0.121513
251	0.562156	0.4709	0.5291	0.44075	0.121406
252	0.563187	0.47245	0.52755	0.4419	0.121288
253	0.563237	0.4736	0.5264	0.44165	0.121588
254	0.564419	0.473225	0.526775	0.442175	0.122244
255	0.566319	0.47415	0.52585	0.443675	0.122644
256	0.566906	0.475325	0.524675	0.44475	0.122156
257	0.567887	0.4754	0.5246	0.44495	0.122938
258	0.568662	0.476625	0.523375	0.4459	0.122763
259	0.569394	0.475825	0.524175	0.44575	0.123644
260	0.570438	0.478225	0.521775	0.447675	0.122763
261	0.571812	0.47855	0.52145	0.4487	0.123113
262	0.572275	0.4783	0.5217	0.448625	0.12365
263	0.573594	0.4791	0.5209	0.449675	0.123919
264	0.574725	0.48105	0.51895	0.451075	0.12365
265	0.575631	0.481875	0.518125	0.451875	0.123756
266	0.575987	0.482075	0.517925	0.452	0.123988
267	0.576306	0.481125	0.518875	0.45155	0.124756
268	0.577325	0.481025	0.518975	0.452175	0.12515
269	0.578794	0.48265	0.51735	0.454075	0.124719
270	0.580150	0.4845	0.5155	0.455125	0.125025
271	0.581219	0.485725	0.514275	0.4557	0.125519
272	0.582231	0.486425	0.513575	0.457075	0.125156
273	0.582938	0.4864	0.5136	0.457	0.125938
274	0.583475	0.485925	0.514075	0.457025	0.12645
275	0.583969	0.48625	0.51375	0.4572	0.126769
276	0.584250	0.4857	0.5143	0.457575	0.126675
277	0.585050	0.4851	0.5149	0.458275	0.126775
278	0.585844	0.485125	0.514875	0.4586	0.127244
279	0.586444	0.485075	0.514925	0.45905	0.127394
280	0.587463	0.48495	0.51505	0.459375	0.128087
281	0.588625	0.486425	0.513575	0.4608	0.127825
282	0.588825	0.487425	0.512575	0.46135	0.127475
283	0.589738	0.488025	0.511975	0.4617	0.128038
284	0.590488	0.487825	0.512175	0.4621	0.128387
285	0.591694	0.489125	0.510875	0.4634	0.128294
286	0.592425	0.489725	0.510275	0.464225	0.1282
287	0.593369	0.4893	0.5107	0.464175	0.129194
288	0.594013	0.490325	0.509675	0.465425	0.128587
289	0.594831	0.490775	0.509225	0.465925	0.128906
290	0.595513	0.490625	0.509375	0.4665	0.129013
291	0.596994	0.491675	0.508325	0.46785	0.129144
292	0.597556	0.4931	0.5069	0.46885	0.128706
293	0.597906	0.493225	0.506775	0.4691	0.128806
294	0.599400	0.49345	0.50655	0.4701	0.1293
295	0.599669	0.494125	0.505875	0.470725	0.128944
296	0.600088	0.49455	0.50545	0.471075	0.129013
297	0.600962	0.494175	0.505825	0.471475	0.129488
298	0.602113	0.494825	0.505175	0.472925	0.129188
299	0.602250	0.494975	0.505025	0.4728	0.12945
300	0.603775	0.496775	0.503225	0.4749	0.128875
301	0.603519	0.496775	0.503225	0.47425	0.129269
302	0.604237	0.4969	0.5031	0.47415	0.130087
303	0.605225	0.497225	0.502775	0.475175	0.13005
304	0.605144	0.4978	0.5022	0.475225	0.129919
305	0.606363	0.498	0.502	0.476175	0.130188
306	0.608062	0.499	0.501	0.47775	0.130313
307	0.608756	0.500275	0.499725	0.47845	0.130306
308	0.608925	0.5	0.5	0.477875	0.13105
309	0.610062	0.501625	0.498375	0.479575	0.130488
310	0.611812	0.5026	0.4974	0.48145	0.130362
311	0.611900	0.503975	0.496025	0.481975	0.129925
312	0.612625	0.5033	0.4967	0.481775	0.13085
313	0.613413	0.5036	0.4964	0.482575	0.130838
314	0.613550	0.504125	0.495875	0.482775	0.130775
315	0.614794	0.5039	0.4961	0.4834	0.131394
316	0.615381	0.5047	0.4953	0.48355	0.131831
317	0.614637	0.504275	0.495725	0.482575	0.132063
318	0.616006	0.504325	0.495675	0.484425	0.131581
319	0.616213	0.50465	0.49535	0.4843	0.131912
320	0.617213	0.503925	0.496075	0.48485	0.132362
321	0.618256	0.506525	0.493475	0.486925	0.131331
322	0.618463	0.5073	0.4927	0.487625	0.130838
323	0.619306	0.507275	0.492725	0.48835	0.130956
324	0.619875	0.5081	0.4919	0.4888	0.131075
325	0.620350	0.508425	0.491575	0.48905	0.1313
326	0.620663	0.5082	0.4918	0.489175	0.131488
327	0.621750	0.508975	0.491025	0.48985	0.1319
328	0.622575	0.510425	0.489575	0.491075	0.1315
329	0.623975	0.511725	0.488275	0.492475	0.1315
330	0.625025	0.5135	0.4865	0.493225	0.1318
331	0.625994	0.5152	0.4848	0.49445	0.131544
332	0.625962	0.514775	0.485225	0.494075	0.131887
333	0.626056	0.514475	0.485525	0.4943	0.131756
334	0.626756	0.51375	0.48625	0.494525	0.132231
335	0.626969	0.512825	0.487175	0.493775	0.133194
336	0.627794	0.51355	0.48645	0.495175	0.132619
337	0.627737	0.513925	0.486075	0.49545	0.132288
338	0.628806	0.513975	0.486025	0.49575	0.133056
339	0.629650	0.515725	0.484275	0.497025	0.132625
340	0.630637	0.516675	0.483325	0.498125	0.132513
341	0.631125	0.51635	0.48365	0.49815	0.132975
342	0.632025	0.517125	0.482875	0.498875	0.13315
343	0.632537	0.51775	0.48225	0.499675	0.132862
344	0.632956	0.517875	0.482125	0.500025	0.132931
345	0.633756	0.51785	0.48215	0.500775	0.132981
346	0.634713	0.52005	0.47995	0.501975	0.132738
347	0.635631	0.520525	0.479475	0.50255	0.133081
348	0.636525	0.521125	0.478875	0.503275	0.13325
349	0.636969	0.521975	0.478025	0.50395	0.133019
350	0.637262	0.521875	0.478125	0.504075	0.133187
351	0.638663	0.5227	0.4773	0.5053	0.133362
352	0.638375	0.522875	0.477125	0.50495	0.133425
353	0.638994	0.524425	0.475575	0.50555	0.133444
354	0.639219	0.5242	0.4758	0.505125	0.134094
355	0.639569	0.523275	0.476725	0.50495	0.134619
356	0.639831	0.5237	0.4763	0.50595	0.133881
357	0.640125	0.523575	0.476425	0.506325	0.1338
358	0.640731	0.523825	0.476175	0.50645	0.134281
359	0.641275	0.523575	0.476425	0.50745	0.133825
360	0.642144	0.524675	0.475325	0.5087	0.133444
361	0.642300	0.5244	0.4756	0.5084	0.1339
362	0.642481	0.524225	0.475775	0.508275	0.134206
363	0.642750	0.52425	0.47575	0.507875	0.134875
364	0.642800	0.524125	0.475875	0.50785	0.13495
365	0.643275	0.52375	0.47625	0.50785	0.135425
366	0.644062	0.524425	0.475575	0.50915	0.134912
367	0.645000	0.524775	0.475225	0.509925	0.135075
368	0.644925	0.52595	0.47405	0.510375	0.13455
369	0.645544	0.525675	0.474325	0.510575	0.134969
370	0.646669	0.5261	0.4739	0.511825	0.134844
371	0.647400	0.526975	0.473025	0.5134	0.134
372	0.648350	0.528175	0.471825	0.514075	0.134275
373	0.649100	0.52875	0.47125	0.514625	0.134475
374	0.649206	0.529425	0.470575	0.5149	0.134306
375	0.649338	0.528875	0.471125	0.513975	0.135363
376	0.650344	0.529525	0.470475	0.514875	0.135469
377	0.650775	0.530525	0.469475	0.515225	0.13555
378	0.650975	0.5305	0.4695	0.51565	0.135325
379	0.651144	0.530825	0.469175	0.516125	0.135019
380	0.652088	0.5302	0.4698	0.516575	0.135513
381	0.652563	0.530975	0.469025	0.517175	0.135387
382	0.652800	0.5317	0.4683	0.51715	0.13565
383	0.653444	0.532	0.468	0.51715	0.136294
384	0.653519	0.5323	0.4677	0.517275	0.136244
385	0.654719	0.5332	0.4668	0.51895	0.135769
386	0.654575	0.53385	0.46615	0.519125	0.13545
387	0.655112	0.5337	0.4663	0.519325	0.135788
388	0.655706	0.534425	0.465575	0.52	0.135706
389	0.655669	0.534325	0.465675	0.520025	0.135644
390	0.656262	0.53465	0.46535	0.520525	0.135738
391	0.657094	0.534725	0.465275	0.52125	0.135844
392	0.657669	0.536175	0.463825	0.521825	0.135844
393	0.658131	0.535575	0.464425	0.521975	0.136156
394	0.658538	0.53625	0.46375	0.5227	0.135838
395	0.658937	0.5361	0.4639	0.5231	0.135838
396	0.659975	0.537075	0.462925	0.524075	0.1359
397	0.658619	0.53665	0.46335	0.522375	0.136244
398	0.659188	0.5362	0.4638	0.523075	0.136113
399	0.660188	0.536625	0.463375	0.52435	0.135838
400	0.660262	0.53725	0.46275	0.5241	0.136162
401	0.660794	0.537825	0.462175	0.52465	0.136144
402	0.661200	0.537875	0.462125	0.5249	0.1363
403	0.661550	0.53825	0.46175	0.525125	0.136425
404	0.662200	0.5388	0.4612	0.525925	0.136275
405	0.662244	0.53895	0.46105	0.5259	0.136344
406	0.662419	0.53855	0.46145	0.525825	0.136594
407	0.663450	0.539025	0.460975	0.5268	0.13665
408	0.664013	0.5394	0.4606	0.527075	0.136937
409	0.664825	0.540825	0.459175	0.527725	0.1371
410	0.665769	0.54165	0.45835	0.529075	0.136694
411	0.665138	0.5413	0.4587	0.5281	0.137038
412	0.665488	0.540925	0.459075	0.5282	0.137288
413	0.665837	0.540975	0.459025	0.5289	0.136937
414	0.666162	0.5406	0.4594	0.528925	0.137238
415	0.667081	0.541125	0.458875	0.529675	0.137406
416	0.666837	0.5415	0.4585	0.529325	0.137513
417	0.667606	0.542175	0.457825	0.53045	0.137156
418	0.667400	0.541925	0.458075	0.530275	0.137125
419	0.667850	0.5419	0.4581	0.53085	0.137
420	0.668631	0.542425	0.457575	0.53145	0.137181
421	0.669156	0.542975	0.457025	0.531925	0.137231
422	0.669231	0.543375	0.456625	0.532275	0.136956
423	0.670400	0.5442	0.4558	0.5337	0.1367
424	0.671025	0.544725	0.455275	0.534025	0.137
425	0.671219	0.54575	0.45425	0.534425	0.136794
426	0.671350	0.544675	0.455325	0.534	0.13735
427	0.671869	0.5457	0.4543	0.534875	0.136994
428	0.672206	0.54605	0.45395	0.5354	0.136806
429	0.672312	0.54585	0.45415	0.535275	0.137038
430	0.672550	0.5454	0.4546	0.53515	0.1374
431	0.672894	0.544975	0.455025	0.535425	0.137469
432	0.673125	0.545875	0.454125	0.535825	0.1373
433	0.673694	0.546075	0.453925	0.5361	0.137594
434	0.673481	0.545625	0.454375	0.535725	0.137756
435	0.674081	0.5467	0.4533	0.5365	0.137581
436	0.674106	0.547	0.453	0.536625	0.137481
437	0.674631	0.547225	0.452775	0.53705	0.137581
438	0.675150	0.54775	0.45225	0.537925	0.137225
439	0.675025	0.547925	0.452075	0.537475	0.13755
440	0.674950	0.547475	0.452525	0.537325	0.137625
441	0.675450	0.546675	0.453325	0.537375	0.138075
442	0.675763	0.54745	0.45255	0.53775	0.138013
443	0.676131	0.5475	0.4525	0.538075	0.138056
444	0.676475	0.54745	0.45255	0.538325	0.13815
445	0.677556	0.548625	0.451375	0.53945	0.138106
446	0.677500	0.54975	0.45025	0.539475	0.138025
447	0.677887	0.549325	0.450675	0.539575	0.138313
448	0.677906	0.54985	0.45015	0.539875	0.138031
449	0.678525	0.549975	0.450025	0.5401	0.138425
450	0.678475	0.54995	0.45005	0.53995	0.138525
451	0.678362	0.54955	0.45045	0.53965	0.138712
452	0.678269	0.549175	0.450825	0.53955	0.138719
453	0.679194	0.55015	0.44985	0.540725	0.138469
454	0.679288	0.550225	0.449775	0.54065	0.138638
455	0.679500	0.550175	0.449825	0.541	0.1385
456	0.680069	0.550975	0.449025	0.541625	0.138444
457	0.680050	0.551025	0.448975	0.541875	0.138175
458	0.679887	0.55075	0.44925	0.5411	0.138788
459	0.680225	0.55095	0.44905	0.541625	0.1386
460	0.680275	0.550075	0.449925	0.541025	0.13925
461	0.680512	0.550225	0.449775	0.541575	0.138937
462	0.680937	0.550125	0.449875	0.541975	0.138962
463	0.681194	0.550775	0.449225	0.54235	0.138844
464	0.681787	0.551225	0.448775	0.542625	0.139162
465	0.681875	0.5513	0.4487	0.542625	0.13925
466	0.682000	0.55125	0.44875	0.54265	0.13935
467	0.682244	0.550675	0.449325	0.542575	0.139669
468	0.683025	0.55165	0.44835	0.5436	0.139425
469	0.682913	0.551875	0.448125	0.54375	0.139162
470	0.683044	0.551175	0.448825	0.543575	0.139469
471	0.683569	0.552025	0.447975	0.5445	0.139069
472	0.683825	0.55225	0.44775	0.544775	0.13905
473	0.684250	0.552125	0.447875	0.544975	0.139275
474	0.684325	0.552375	0.447625	0.5452	0.139125
475	0.684625	0.553275	0.446725	0.545875	0.13875
476	0.684288	0.5529	0.4471	0.54525	0.139038
477	0.684806	0.55295	0.44705	0.5459	0.138906
478	0.685294	0.552775	0.447225	0.54595	0.139344
479	0.685619	0.553275	0.446725	0.54645	0.139169
480	0.686200	0.55375	0.44625	0.547075	0.139125
481	0.686488	0.55445	0.44555	0.547575	0.138912
482	0.686506	0.554525	0.445475	0.54775	0.138756
483	0.686444	0.55455	0.44545	0.547525	0.138919
484	0.687063	0.55485	0.44515	0.548	0.139063
485	0.687150	0.5551	0.4449	0.5481	0.13905
486	0.687538	0.55565	0.44435	0.5484	0.139138
487	0.687688	0.5558	0.4442	0.548475	0.139212
488	0.688013	0.555675	0.444325	0.548775	0.139237
489	0.688494	0.55555	0.44445	0.549075	0.139419
490	0.688900	0.556475	0.443525	0.54975	0.13915
491	0.689219	0.556975	0.443025	0.5499	0.139319
492	0.689781	0.557125	0.442875	0.55	0.139781
493	0.689588	0.55735	0.44265	0.550075	0.139513
494	0.690081	0.5578	0.4422	0.55065	0.139431
495	0.689919	0.5576	0.4424	0.550425	0.139494
496	0.690113	0.5574	0.4426	0.550525	0.139588
497	0.690037	0.557225	0.442775	0.5504	0.139638
498	0.690275	0.557275	0.442725	0.55075	0.139525
499	0.690925	0.5578	0.4422	0.551425	0.1395
500	0.690731	0.557575	0.442425	0.551	0.139731
501	0.690975	0.557625	0.442375	0.55165	0.139325
502	0.691475	0.557925	0.442075	0.55215	0.139325
503	0.691406	0.557475	0.442525	0.5517	0.139706
504	0.691400	0.5575	0.4425	0.55155	0.13985
505	0.691950	0.5576	0.4424	0.55185	0.1401
506	0.691956	0.5579	0.4421	0.5519	0.140056
507	0.692356	0.558175	0.441825	0.552225	0.140131
508	0.692631	0.5589	0.4411	0.5527	0.139931
509	0.693069	0.55915	0.44085	0.552925	0.140144
510	0.693281	0.55925	0.44075	0.553	0.140281
511	0.693781	0.559975	0.440025	0.55395	0.139831
512	0.693794	0.560275	0.439725	0.5539	0.139894
513	0.693963	0.560525	0.439475	0.553925	0.140038
514	0.694662	0.5608	0.4392	0.554725	0.139937
515	0.694781	0.560575	0.439425	0.5549	0.139881
516	0.694656	0.5607	0.4393	0.555125	0.139531
517	0.695044	0.561075	0.438925	0.555575	0.139469
518	0.695350	0.560875	0.439125	0.5558	0.13955
519	0.695531	0.56075	0.43925	0.555825	0.139706
520	0.695700	0.56115	0.43885	0.556075	0.139625
521	0.696269	0.561175	0.438825	0.556325	0.139944
522	0.696225	0.561525	0.438475	0.556225	0.14
523	0.696375	0.56205	0.43795	0.556575	0.1398
524	0.696725	0.562525	0.437475	0.55695	0.139775
525	0.696800	0.563	0.437	0.55725	0.13955
526	0.696225	0.5626	0.4374	0.556575	0.13965
527	0.696481	0.561875	0.438125	0.5564	0.140081
528	0.696331	0.561325	0.438675	0.556025	0.140306
529	0.696462	0.561075	0.438925	0.556175	0.140288
530	0.696638	0.561475	0.438525	0.556775	0.139863
531	0.696719	0.5613	0.4387	0.556875	0.139844
532	0.697237	0.562	0.438	0.557375	0.139863
533	0.697506	0.56255	0.43745	0.557625	0.139881
534	0.697581	0.56315	0.43685	0.5579	0.139681
535	0.697863	0.562625	0.437375	0.557975	0.139888
536	0.698075	0.562825	0.437175	0.5581	0.139975
537	0.697894	0.5626	0.4374	0.55775	0.140144
538	0.698444	0.5629	0.4371	0.558425	0.140019
539	0.698769	0.563325	0.436675	0.5588	0.139969
540	0.698581	0.5632	0.4368	0.558325	0.140256
541	0.699156	0.563125	0.436875	0.558825	0.140331
542	0.698956	0.5633	0.4367	0.558375	0.140581
543	0.699156	0.563325	0.436675	0.558475	0.140681
544	0.699144	0.5635	0.4365	0.5583	0.140844
545	0.699225	0.56375	0.43625	0.5586	0.140625
546	0.699444	0.56385	0.43615	0.55895	0.140494
547	0.699569	0.563675	0.436325	0.55905	0.140519
548	0.699475	0.563375	0.436625	0.558625	0.14085
549	0.699706	0.563375	0.436625	0.558775	0.140931
550	0.699994	0.563825	0.436175	0.559175	0.140819
551	0.700475	0.564575	0.435425	0.55995	0.140525
552	0.700681	0.564625	0.435375	0.56	0.140681
553	0.700662	0.56505	0.43495	0.560125	0.140538
554	0.701031	0.5651	0.4349	0.56045	0.140581
555	0.701444	0.565325	0.434675	0.560575	0.140869
556	0.701287	0.56585	0.43415	0.5608	0.140487
557	0.701356	0.56575	0.43425	0.560825	0.140531
558	0.701725	0.56555	0.43445	0.5611	0.140625
559	0.701862	0.565775	0.434225	0.5613	0.140563
560	0.702019	0.56585	0.43415	0.561475	0.140544
561	0.701700	0.5653	0.4347	0.5609	0.1408
562	0.701762	0.565125	0.434875	0.560925	0.140838
563	0.701731	0.564625	0.435375	0.56065	0.141081
564	0.701806	0.564625	0.435375	0.56095	0.140856
565	0.701850	0.564275	0.435725	0.560875	0.140975
566	0.702119	0.564275	0.435725	0.561175	0.140944
567	0.702031	0.564775	0.435225	0.561	0.141031
568	0.702094	0.564925	0.435075	0.561	0.141094
569	0.702200	0.565175	0.434825	0.561175	0.141025
570	0.702456	0.564925	0.435075	0.5612	0.141256
571	0.702538	0.565425	0.434575	0.5615	0.141038
572	0.702819	0.56575	0.43425	0.5617	0.141119
573	0.702950	0.566	0.434	0.562025	0.140925
574	0.703019	0.5657	0.4343	0.5619	0.141119
575	0.703462	0.56605	0.43395	0.562525	0.140937
576	0.703556	0.566225	0.433775	0.562575	0.140981
577	0.703337	0.566125	0.433875	0.562425	0.140913
578	0.703462	0.56595	0.43405	0.5625	0.140962
579	0.703612	0.566025	0.433975	0.562625	0.140987
580	0.703881	0.566	0.434	0.563	0.140881
581	0.704231	0.566725	0.433275	0.563525	0.140706
582	0.704394	0.5674	0.4326	0.5636	0.140794
583	0.704450	0.567575	0.432425	0.5637	0.14075
584	0.704650	0.56745	0.43255	0.563475	0.141175
585	0.704750	0.56775	0.43225	0.5637	0.14105
586	0.704650	0.5675	0.4325	0.56365	0.141
587	0.704731	0.56705	0.43295	0.563375	0.141356
588	0.704731	0.56735	0.43265	0.563525	0.141206
589	0.705069	0.567425	0.432575	0.56395	0.141119
590	0.705063	0.567325	0.432675	0.56395	0.141113
591	0.705137	0.567375	0.432625	0.56395	0.141187
592	0.705669	0.56725	0.43275	0.564275	0.141394
593	0.705481	0.5683	0.4317	0.564725	0.140756
594	0.705775	0.568225	0.431775	0.564975	0.1408
595	0.705712	0.56845	0.43155	0.565025	0.140687
596	0.705963	0.568125	0.431875	0.56485	0.141113
597	0.706256	0.568375	0.431625	0.56515	0.141106
598	0.706206	0.56825	0.43175	0.564925	0.141281
599	0.706662	0.568475	0.431525	0.5653	0.141363
600	0.706538	0.569175	0.430825	0.565575	0.140962
601	0.706862	0.568975	0.431025	0.5657	0.141163
602	0.707244	0.56955	0.43045	0.566175	0.141069
603	0.707363	0.570025	0.429975	0.566575	0.140788
604	0.707425	0.569975	0.430025	0.5663	0.141125
605	0.707244	0.5698	0.4302	0.565775	0.141469
606	0.707556	0.569625	0.430375	0.566125	0.141431
607	0.707844	0.569775	0.430225	0.566425	0.141419
608	0.708031	0.5702	0.4298	0.566775	0.141256
609	0.708331	0.570425	0.429575	0.566975	0.141356
610	0.708619	0.5709	0.4291	0.5672	0.141419
611	0.708788	0.571025	0.428975	0.56745	0.141338
612	0.708819	0.57165	0.42835	0.56775	0.141069
613	0.708881	0.571575	0.428425	0.567825	0.141056
614	0.709100	0.5718	0.4282	0.567825	0.141275
615	0.709006	0.572	0.428	0.567725	0.141281
616	0.709406	0.5717	0.4283	0.567975	0.141431
617	0.709575	0.57225	0.42775	0.5684	0.141175
618	0.709569	0.5723	0.4277	0.56835	0.141219
619	0.709450	0.572	0.428	0.56795	0.1415
620	0.709656	0.571775	0.428225	0.567875	0.141781
621	0.709556	0.57175	0.42825	0.56785	0.141706
622	0.709994	0.571975	0.428025	0.568475	0.141519
623	0.710063	0.57205	0.42795	0.568575	0.141487
624	0.710431	0.572425	0.427575	0.56905	0.141381
625	0.710344	0.572275	0.427725	0.568625	0.141719
626	0.710519	0.572225	0.427775	0.568875	0.141644
627	0.710656	0.57245	0.42755	0.569075	0.141581
628	0.710975	0.572425	0.427575	0.5693	0.141675
629	0.711063	0.5725	0.4275	0.56925	0.141813
630	0.711137	0.57225	0.42775	0.569175	0.141962
631	0.711456	0.57205	0.42795	0.5693	0.142156
632	0.711538	0.573	0.427	0.569675	0.141863
633	0.711650	0.572975	0.427025	0.569675	0.141975
634	0.711694	0.57295	0.42705	0.569675	0.142019
635	0.711400	0.572525	0.427475	0.56915	0.14225
636	0.711569	0.572575	0.427425	0.56945	0.142119
637	0.711750	0.57275	0.42725	0.5695	0.14225
638	0.711744	0.57285	0.42715	0.56975	0.141994
639	0.712150	0.573425	0.426575	0.570275	0.141875
640	0.712144	0.5733	0.4267	0.57005	0.142094
641	0.712306	0.573275	0.426725	0.570275	0.142031
642	0.712406	0.5736	0.4264	0.570575	0.141831
643	0.712519	0.573325	0.426675	0.570675	0.141844
644	0.712550	0.5735	0.4265	0.5707	0.14185
645	0.712794	0.574125	0.425875	0.571075	0.141719
646	0.712812	0.5737	0.4263	0.570875	0.141937
647	0.712900	0.57355	0.42645	0.5708	0.1421
648	0.713131	0.573375	0.426625	0.57085	0.142281
649	0.713394	0.574025	0.425975	0.571475	0.141919
650	0.713344	0.5741	0.4259	0.5714	0.141944
651	0.713413	0.5742	0.4258	0.571425	0.141987
652	0.713287	0.5738	0.4262	0.57115	0.142138
653	0.713337	0.5741	0.4259	0.5715	0.141838
654	0.713662	0.57405	0.42595	0.57165	0.142013
655	0.713725	0.573775	0.426225	0.571675	0.14205
656	0.713725	0.5737	0.4263	0.5716	0.142125
657	0.713650	0.573575	0.426425	0.571525	0.142125
658	0.713294	0.573325	0.426675	0.571275	0.142019
659	0.713619	0.573225	0.426775	0.57155	0.142069
660	0.713681	0.573425	0.426575	0.571575	0.142106
661	0.713719	0.5738	0.4262	0.571775	0.141944
662	0.714000	0.573775	0.426225	0.572175	0.141825
663	0.714056	0.57415	0.42585	0.5725	0.141556
664	0.714106	0.574075	0.425925	0.5724	0.141706
665	0.714081	0.574225	0.425775	0.572325	0.141756
666	0.714081	0.57455	0.42545	0.572575	0.141506
667	0.714300	0.5744	0.4256	0.572625	0.141675
668	0.714387	0.574275	0.425725	0.572575	0.141813
669	0.714413	0.574225	0.425775	0.572575	0.141838
670	0.714481	0.574275	0.425725	0.57255	0.141931
671	0.714706	0.574175	0.425825	0.572875	0.141831
672	0.714725	0.574275	0.425725	0.572975	0.14175
673	0.714819	0.57445	0.42555	0.573025	0.141794
674	0.714850	0.57465	0.42535	0.573075	0.141775
675	0.714944	0.574575	0.425425	0.5731	0.141844
676	0.715144	0.574975	0.425025	0.573375	0.141769
677	0.715050	0.574825	0.425175	0.573175	0.141875
678	0.715013	0.574975	0.425025	0.573225	0.141788
679	0.715006	0.5749	0.4251	0.57325	0.141756
680	0.714888	0.574675	0.425325	0.572925	0.141962
681	0.715163	0.574575	0.425425	0.57315	0.142013
682	0.715094	0.574575	0.425425	0.573	0.142094
683	0.715031	0.57475	0.42525	0.573075	0.141956
684	0.714962	0.574325	0.425675	0.5729	0.142063
685	0.715013	0.57465	0.42535	0.573075	0.141937
686	0.715069	0.574775	0.425225	0.57305	0.142019
687	0.715025	0.5746	0.4254	0.572925	0.1421
688	0.715044	0.574975	0.425025	0.573	0.142044
689	0.715025	0.5749	0.4251	0.57315	0.141875
690	0.715175	0.574825	0.425175	0.573225	0.14195
691	0.715356	0.5748	0.4252	0.573475	0.141881
692	0.715300	0.575125	0.424875	0.57355	0.14175
693	0.715237	0.5752	0.4248	0.57325	0.141987
694	0.715325	0.574975	0.425025	0.573425	0.1419
695	0.715463	0.575075	0.424925	0.5737	0.141763
696	0.715588	0.575375	0.424625	0.57375	0.141838
697	0.715769	0.575475	0.424525	0.573875	0.141894
698	0.715800	0.57555	0.42445	0.57385	0.14195
699	0.715956	0.5759	0.4241	0.57405	0.141906
700	0.716056	0.575875	0.424125	0.574075	0.141981
701	0.716144	0.57595	0.42405	0.57415	0.141994
702	0.716119	0.576175	0.423825	0.574125	0.141994
703	0.716144	0.575975	0.424025	0.57405	0.142094
704	0.716331	0.575925	0.424075	0.57425	0.142081
705	0.716269	0.576	0.424	0.5742	0.142069
706	0.716306	0.575775	0.424225	0.57415	0.142156
707	0.716287	0.575725	0.424275	0.574075	0.142212
708	0.716513	0.576025	0.423975	0.574425	0.142088
709	0.716700	0.5762	0.4238	0.574525	0.142175
710	0.716706	0.576425	0.423575	0.5747	0.142006
711	0.716788	0.57645	0.42355	0.57465	0.142138
712	0.716894	0.576825	0.423175	0.5749	0.141994
713	0.717031	0.577125	0.422875	0.575075	0.141956
714	0.716938	0.577075	0.422925	0.574875	0.142063
715	0.717000	0.576825	0.423175	0.5748	0.1422
716	0.717250	0.57715	0.42285	0.57515	0.1421
717	0.717463	0.577275	0.422725	0.575275	0.142187
718	0.717500	0.577625	0.422375	0.57535	0.14215
719	0.717525	0.5775	0.4225	0.57535	0.142175
720	0.717694	0.5775	0.4225	0.575525	0.142169
721	0.717706	0.5777	0.4223	0.57545	0.142256
722	0.717925	0.577725	0.422275	0.575675	0.14225
723	0.718006	0.57785	0.42215	0.575625	0.142381
724	0.717950	0.577725	0.422275	0.575325	0.142625
725	0.718219	0.5776	0.4224	0.5755	0.142719
726	0.718300	0.577725	0.422275	0.575825	0.142475
727	0.718219	0.577875	0.422125	0.575975	0.142244
728	0.718450	0.5778	0.4222	0.57605	0.1424
729	0.718250	0.577675	0.422325	0.575875	0.142375
730	0.718381	0.5776	0.4224	0.575875	0.142506
731	0.718300	0.577825	0.422175	0.5758	0.1425
732	0.718331	0.577525	0.422475	0.575575	0.142756
733	0.718081	0.577125	0.422875	0.575225	0.142856
734	0.718094	0.5768	0.4232	0.575175	0.142919
735	0.718250	0.577	0.423	0.575275	0.142975
736	0.718287	0.577275	0.422725	0.57545	0.142838
737	0.718556	0.57725	0.42275	0.575725	0.142831
738	0.718581	0.577625	0.422375	0.576075	0.142506
739	0.718519	0.5777	0.4223	0.576025	0.142494
740	0.718519	0.5776	0.4224	0.576	0.142519
741	0.718675	0.577575	0.422425	0.57605	0.142625
742	0.718712	0.577575	0.422425	0.57615	0.142563
743	0.718738	0.577775	0.422225	0.576275	0.142462
744	0.718825	0.57785	0.42215	0.576375	0.14245
745	0.718744	0.577775	0.422225	0.57635	0.142394
746	0.718738	0.5775	0.4225	0.576225	0.142512
747	0.718638	0.577325	0.422675	0.575925	0.142712
748	0.718719	0.5772	0.4228	0.575825	0.142894
749	0.718656	0.57715	0.42285	0.5758	0.142856
750	0.718712	0.57705	0.42295	0.5759	0.142813
751	0.718756	0.577075	0.422925	0.575925	0.142831
752	0.718800	0.577225	0.422775	0.575975	0.142825
753	0.718750	0.577325	0.422675	0.576	0.14275
754	0.718962	0.5774	0.4226	0.5762	0.142762
755	0.719100	0.57755	0.42245	0.576475	0.142625
756	0.719169	0.57765	0.42235	0.576625	0.142544
757	0.719137	0.577875	0.422125	0.576725	0.142413
758	0.719044	0.5779	0.4221	0.576625	0.142419
759	0.719144	0.57755	0.42245	0.576575	0.142569
760	0.719038	0.577725	0.422275	0.5766	0.142437
761	0.719000	0.57745	0.42255	0.5764	0.1426
762	0.719113	0.577375	0.422625	0.57635	0.142762
763	0.719450	0.5779	0.4221	0.576875	0.142575
764	0.719475	0.578025	0.421975	0.57695	0.142525
765	0.719550	0.578175	0.421825	0.577075	0.142475
766	0.719831	0.5784	0.4216	0.577275	0.142556
767	0.719725	0.578575	0.421425	0.577225	0.1425
768	0.719794	0.5786	0.4214	0.57725	0.142544
769	0.719675	0.578525	0.421475	0.57705	0.142625
770	0.719712	0.578275	0.421725	0.576975	0.142737
771	0.719706	0.57835	0.42165	0.57715	0.142556
772	0.719619	0.578175	0.421825	0.576925	0.142694
773	0.719650	0.578225	0.421775	0.576925	0.142725
774	0.719725	0.578375	0.421625	0.5771	0.142625
775	0.719794	0.57845	0.42155	0.5771	0.142694
776	0.719819	0.57825	0.42175	0.5771	0.142719
777	0.719756	0.57845	0.42155	0.577125	0.142631
778	0.719631	0.57825	0.42175	0.577	0.142631
779	0.719806	0.57825	0.42175	0.5771	0.142706
780	0.719856	0.578175	0.421825	0.57725	0.142606
781	0.719956	0.578225	0.421775	0.577375	0.142581
782	0.719744	0.57825	0.42175	0.577225	0.142519
783	0.719906	0.57825	0.42175	0.57725	0.142656
784	0.719869	0.57825	0.42175	0.57725	0.142619
785	0.719912	0.578275	0.421725	0.5773	0.142613
786	0.719900	0.57815	0.42185	0.577275	0.142625
787	0.720019	0.578275	0.421725	0.577325	0.142694
788	0.719956	0.578175	0.421825	0.5772	0.142756
789	0.720025	0.578225	0.421775	0.5773	0.142725
790	0.719881	0.578125	0.421875	0.5771	0.142781
791	0.719869	0.57785	0.42215	0.57695	0.142919
792	0.719925	0.577725	0.422275	0.576975	0.14295
793	0.720131	0.57795	0.42205	0.577375	0.142756
794	0.720150	0.578075	0.421925	0.5775	0.14265
795	0.720263	0.5784	0.4216	0.5776	0.142663
796	0.720363	0.57855	0.42145	0.57775	0.142613
797	0.720425	0.578725	0.421275	0.577825	0.1426
798	0.720481	0.578725	0.421275	0.577925	0.142556
799	0.720344	0.57865	0.42135	0.57775	0.142594
800	0.720306	0.578675	0.421325	0.577725	0.142581
801	0.720331	0.5786	0.4214	0.5777	0.142631
802	0.720300	0.578525	0.421475	0.57765	0.14265
803	0.720325	0.5784	0.4216	0.5776	0.142725
804	0.720225	0.57845	0.42155	0.577525	0.1427
805	0.720131	0.578075	0.421925	0.577325	0.142806
806	0.720150	0.578075	0.421925	0.577425	0.142725
807	0.720206	0.578225	0.421775	0.57755	0.142656
808	0.720319	0.57825	0.42175	0.57765	0.142669
809	0.720319	0.5785	0.4215	0.577725	0.142594
810	0.720444	0.5786	0.4214	0.577825	0.142619
811	0.720381	0.57865	0.42135	0.577775	0.142606
812	0.720313	0.5784	0.4216	0.5776	0.142712
813	0.720287	0.57845	0.42155	0.577525	0.142762
814	0.720213	0.578275	0.421725	0.5774	0.142813
815	0.720450	0.578275	0.421725	0.577575	0.142875
816	0.720506	0.57865	0.42135	0.57775	0.142756
817	0.720406	0.5786	0.4214	0.57775	0.142656
818	0.720394	0.57845	0.42155	0.577725	0.142669
819	0.720513	0.57865	0.42135	0.577875	0.142638
820	0.720431	0.5785	0.4215	0.57775	0.142681
821	0.720575	0.578675	0.421325	0.5779	0.142675
822	0.720681	0.578825	0.421175	0.5781	0.142581
823	0.720588	0.578925	0.421075	0.578025	0.142563
824	0.720725	0.57885	0.42115	0.578	0.142725
825	0.720688	0.578925	0.421075	0.5779	0.142788
826	0.720738	0.578975	0.421025	0.57795	0.142788
827	0.720738	0.578875	0.421125	0.577925	0.142813
828	0.720606	0.578925	0.421075	0.5779	0.142706
829	0.720700	0.578825	0.421175	0.578075	0.142625
830	0.720688	0.57865	0.42135	0.577925	0.142762
831	0.720788	0.57875	0.42125	0.578125	0.142663
832	0.720875	0.578825	0.421175	0.57825	0.142625
833	0.720838	0.57885	0.42115	0.578175	0.142663
834	0.720919	0.578975	0.421025	0.578175	0.142744
835	0.720962	0.579075	0.420925	0.57825	0.142712
836	0.720900	0.579075	0.420925	0.5782	0.1427
837	0.721087	0.579175	0.420825	0.578475	0.142613
838	0.721275	0.57945	0.42055	0.578625	0.14265
839	0.721256	0.579525	0.420475	0.578575	0.142681
840	0.721156	0.57935	0.42065	0.57835	0.142806
841	0.721031	0.579375	0.420625	0.578275	0.142756
842	0.721000	0.5792	0.4208	0.578175	0.142825
843	0.721150	0.578925	0.421075	0.578225	0.142925
844	0.721094	0.579	0.421	0.578175	0.142919
845	0.721187	0.579325	0.420675	0.57845	0.142737
846	0.721194	0.579375	0.420625	0.5785	0.142694
847	0.721313	0.5795	0.4205	0.57865	0.142663
848	0.721363	0.57965	0.42035	0.57875	0.142613
849	0.721419	0.579675	0.420325	0.5788	0.142619
850	0.721363	0.579625	0.420375	0.5787	0.142663
851	0.721363	0.579375	0.420625	0.5785	0.142863
852	0.721494	0.5795	0.4205	0.57855	0.142944
853	0.721469	0.579625	0.420375	0.578575	0.142894
854	0.721469	0.5795	0.4205	0.578575	0.142894
855	0.721594	0.5797	0.4203	0.5788	0.142794
856	0.721625	0.57965	0.42035	0.5788	0.142825
857	0.721600	0.579625	0.420375	0.57885	0.14275
858	0.721638	0.579575	0.420425	0.578725	0.142913
859	0.721475	0.579575	0.420425	0.578475	0.143
860	0.721563	0.57975	0.42025	0.57855	0.143012
861	0.721419	0.579775	0.420225	0.5785	0.142919
862	0.721481	0.5795	0.4205	0.578475	0.143006
863	0.721506	0.57965	0.42035	0.5786	0.142906
864	0.721531	0.579575	0.420425	0.57865	0.142881
865	0.721437	0.5793	0.4207	0.5785	0.142938
866	0.721487	0.579375	0.420625	0.578625	0.142863
867	0.721550	0.579325	0.420675	0.57865	0.1429
868	0.721525	0.579325	0.420675	0.5786	0.142925
869	0.721469	0.579325	0.420675	0.57855	0.142919
870	0.721450	0.579275	0.420725	0.57845	0.143
871	0.721425	0.579175	0.420825	0.57845	0.142975
872	0.721369	0.5791	0.4209	0.578475	0.142894
873	0.721506	0.579	0.421	0.57855	0.142956
874	0.721538	0.57925	0.42075	0.578625	0.142913
875	0.721662	0.579275	0.420725	0.578675	0.142987
876	0.721594	0.5792	0.4208	0.5786	0.142994
877	0.721525	0.579375	0.420625	0.5786	0.142925
878	0.721569	0.579225	0.420775	0.57865	0.142919
879	0.721475	0.5792	0.4208	0.57855	0.142925
880	0.721550	0.579225	0.420775	0.578575	0.142975
881	0.721581	0.5793	0.4207	0.5786	0.142981
882	0.721681	0.57935	0.42065	0.57875	0.142931
883	0.721656	0.579425	0.420575	0.57885	0.142806
884	0.721588	0.579325	0.420675	0.578675	0.142913
885	0.721606	0.5791	0.4209	0.578625	0.142981
886	0.721625	0.579275	0.420725	0.57875	0.142875
887	0.721738	0.579325	0.420675	0.5788	0.142938
888	0.721769	0.5792	0.4208	0.578725	0.143044
889	0.721800	0.5793	0.4207	0.57885	0.14295
890	0.721744	0.579225	0.420775	0.578775	0.142969
891	0.721756	0.579225	0.420775	0.578825	0.142931
892	0.721906	0.579275	0.420725	0.578925	0.142981
893	0.721869	0.579275	0.420725	0.578875	0.142994
894	0.721862	0.57925	0.42075	0.5789	0.142962
895	0.721919	0.57945	0.42055	0.57905	0.142869
896	0.722012	0.5794	0.4206	0.57905	0.142962
897	0.721962	0.5796	0.4204	0.579075	0.142888
898	0.722000	0.57945	0.42055	0.57895	0.14305
899	0.721956	0.579425	0.420575	0.578925	0.143031
900	0.721919	0.57925	0.42075	0.578825	0.143094
901	0.722106	0.5793	0.4207	0.578975	0.143131
902	0.722006	0.57945	0.42055	0.578975	0.143031
903	0.722156	0.57955	0.42045	0.5792	0.142956
904	0.722087	0.579725	0.420275	0.579175	0.142913
905	0.722231	0.5797	0.4203	0.57925	0.142981
906	0.722263	0.57995	0.42005	0.579325	0.142938
907	0.722219	0.579775	0.420225	0.5792	0.143019
908	0.722156	0.579775	0.420225	0.579175	0.142981
909	0.722225	0.5796	0.4204	0.5792	0.143025
910	0.722237	0.57965	0.42035	0.579175	0.143063
911	0.722256	0.579675	0.420325	0.579225	0.143031
912	0.722300	0.579725	0.420275	0.579275	0.143025
913	0.722256	0.579575	0.420425	0.57925	0.143006
914	0.722300	0.579625	0.420375	0.579325	0.142975
915	0.722313	0.579525	0.420475	0.57925	0.143063
916	0.722306	0.57955	0.42045	0.57925	0.143056
917	0.722319	0.57965	0.42035	0.579325	0.142994
918	0.722350	0.579725	0.420275	0.57935	0.143
919	0.722450	0.5799	0.4201	0.57955	0.1429
920	0.722413	0.5799	0.4201	0.5795	0.142913
921	0.722456	0.579875	0.420125	0.579525	0.142931
922	0.722500	0.58	0.42	0.579525	0.142975
923	0.722419	0.579875	0.420125	0.57935	0.143069
924	0.722463	0.579725	0.420275	0.579325	0.143138
925	0.722444	0.579725	0.420275	0.5793	0.143144
926	0.722444	0.5796	0.4204	0.579325	0.143119
927	0.722456	0.57965	0.42035	0.57935	0.143106
928	0.722437	0.57965	0.42035	0.57935	0.143088
929	0.722588	0.5798	0.4202	0.579475	0.143113
930	0.722631	0.58	0.42	0.5796	0.143031
931	0.722625	0.580175	0.419825	0.579625	0.143
932	0.722538	0.579925	0.420075	0.5794	0.143138
933	0.722569	0.579775	0.420225	0.579375	0.143194
934	0.722619	0.579925	0.420075	0.579525	0.143094
935	0.722675	0.5801	0.4199	0.579675	0.143
936	0.722675	0.580075	0.419925	0.5797	0.142975
937	0.722662	0.579875	0.420125	0.5796	0.143063
938	0.722631	0.579875	0.420125	0.579625	0.143006
939	0.722681	0.58	0.42	0.579675	0.143006
940	0.722750	0.580175	0.419825	0.579775	0.142975
941	0.722738	0.580225	0.419775	0.579725	0.143012
942	0.722788	0.580225	0.419775	0.579725	0.143063
943	0.722869	0.580275	0.419725	0.579775	0.143094
944	0.722812	0.5802	0.4198	0.579675	0.143138
945	0.722819	0.58015	0.41985	0.579625	0.143194
946	0.722812	0.580175	0.419825	0.57955	0.143262
947	0.722719	0.58015	0.41985	0.579475	0.143244
948	0.722719	0.580025	0.419975	0.579475	0.143244
949	0.722719	0.58	0.42	0.579525	0.143194
950	0.722744	0.57995	0.42005	0.57955	0.143194
951	0.722694	0.57985	0.42015	0.5795	0.143194
952	0.722775	0.579825	0.420175	0.579625	0.14315
953	0.722725	0.579925	0.420075	0.5796	0.143125
954	0.722744	0.5799	0.4201	0.579625	0.143119
955	0.722831	0.579975	0.420025	0.57975	0.143081
956	0.722788	0.58015	0.41985	0.579725	0.143063
957	0.722838	0.5801	0.4199	0.579725	0.143113
958	0.722812	0.58005	0.41995	0.57965	0.143163
959	0.722862	0.58	0.42	0.57965	0.143212
960	0.722988	0.580175	0.419825	0.57985	0.143138
961	0.722856	0.5802	0.4198	0.5797	0.143156
962	0.722944	0.580175	0.419825	0.5797	0.143244
963	0.722994	0.58035	0.41965	0.5799	0.143094
964	0.723113	0.580525	0.419475	0.58	0.143113
965	0.723006	0.58045	0.41955	0.57985	0.143156
966	0.723063	0.580375	0.419625	0.5798	0.143262
967	0.723063	0.580575	0.419425	0.579975	0.143088
968	0.723056	0.580425	0.419575	0.57995	0.143106
969	0.723056	0.580375	0.419625	0.579875	0.143181
970	0.723031	0.5803	0.4197	0.579825	0.143206
971	0.723081	0.5802	0.4198	0.579825	0.143256
972	0.723056	0.5802	0.4198	0.579825	0.143231
973	0.723113	0.5803	0.4197	0.579875	0.143237
974	0.723175	0.5802	0.4198	0.57985	0.143325
975	0.723156	0.580325	0.419675	0.579975	0.143181
976	0.723106	0.580275	0.419725	0.5799	0.143206
977	0.723137	0.580375	0.419625	0.579925	0.143212
978	0.723156	0.58045	0.41955	0.580025	0.143131
979	0.723169	0.580375	0.419625	0.579925	0.143244
980	0.723031	0.58015	0.41985	0.5797	0.143331
981	0.723100	0.580075	0.419925	0.5798	0.1433
982	0.723087	0.58025	0.41975	0.57985	0.143237
983	0.723175	0.580275	0.419725	0.57995	0.143225
984	0.723213	0.580225	0.419775	0.57995	0.143262
985	0.723237	0.580375	0.419625	0.58	0.143237
986	0.723156	0.58025	0.41975	0.5799	0.143256
987	0.723113	0.580275	0.419725	0.57985	0.143262
988	0.723069	0.5801	0.4199	0.57975	0.143319
989	0.723075	0.579975	0.420025	0.57975	0.143325
990	0.723000	0.579825	0.420175	0.57955	0.14345
991	0.722981	0.579875	0.420125	0.5796	0.143381
992	0.723075	0.57995	0.42005	0.579675	0.1434
993	0.723044	0.579925	0.420075	0.579625	0.143419
994	0.723044	0.58	0.42	0.57965	0.143394
995	0.723012	0.58	0.42	0.579675	0.143338
996	0.723144	0.579975	0.420025	0.579825	0.143319
997	0.723169	0.5802	0.4198	0.57995	0.143219
998	0.723144	0.580325	0.419675	0.5799	0.143244
999	0.723087	0.580075	0.419925	0.5797	0.143388
1000	0.723075	0.580025	0.419975	0.579725	0.14335
1001	0.723044	0.580025	0.419975	0.579725	0.143319
1002	0.723038	0.579925	0.420075	0.579675	0.143363
1003	0.723069	0.57995	0.42005	0.57975	0.143319
1004	0.723019	0.57985	0.42015	0.579625	0.143394
1005	0.722981	0.579775	0.420225	0.57965	0.143331
1006	0.723063	0.5798	0.4202	0.579725	0.143338
1007	0.723081	0.579875	0.420125	0.579825	0.143256
1008	0.723100	0.58005	0.41995	0.579875	0.143225
1009	0.723125	0.58005	0.41995	0.57985	0.143275
1010	0.723106	0.580025	0.419975	0.5798	0.143306
1011	0.723069	0.57985	0.42015	0.5797	0.143369
1012	0.723050	0.579875	0.420125	0.579675	0.143375
1013	0.723081	0.579875	0.420125	0.57975	0.143331
1014	0.723069	0.579925	0.420075	0.57975	0.143319
1015	0.723050	0.5799	0.4201	0.579725	0.143325
1016	0.723081	0.5799	0.4201	0.57975	0.143331
1017	0.723106	0.579925	0.420075	0.5798	0.143306
1018	0.723056	0.579875	0.420125	0.57975	0.143306
1019	0.723063	0.579875	0.420125	0.579775	0.143288
1020	0.723063	0.579875	0.420125	0.579775	0.143288
1021	0.723063	0.579875	0.420125	0.579775	0.143288
1022	0.723063	0.579875	0.420125	0.579775	0.143288
1023	0.723081	0.57985	0.42015	0.57975	0.143331
1024	0.723081	0.5799	0.4201	0.57975	0.143331
1025	0.723081	0.5799	0.4201	0.579775	0.143306
1026	0.723056	0.579825	0.420175	0.5797	0.143356
1027	0.723063	0.57985	0.42015	0.57975	0.143313
1028	0.723069	0.579825	0.420175	0.57975	0.143319
1029	0.723094	0.579825	0.420175	0.579775	0.143319
1030	0.723087	0.579875	0.420125	0.57975	0.143338
1031	0.723150	0.57985	0.42015	0.5798	0.14335
1032	0.723094	0.5799	0.4201	0.5798	0.143294
1033	0.723094	0.579875	0.420125	0.579775	0.143319
1034	0.723163	0.57995	0.42005	0.57985	0.143313
1035	0.723169	0.58	0.42	0.5799	0.143269
1036	0.723169	0.58005	0.41995	0.579875	0.143294
1037	0.723213	0.5801	0.4199	0.579925	0.143288
1038	0.723213	0.5801	0.4199	0.579925	0.143288
1039	0.723237	0.580125	0.419875	0.57995	0.143288
1040	0.723113	0.580025	0.419975	0.579825	0.143288
1041	0.723125	0.579875	0.420125	0.5798	0.143325
1042	0.723125	0.579875	0.420125	0.5798	0.143325
1043	0.723131	0.579875	0.420125	0.579825	0.143306
1044	0.723106	0.57985	0.42015	0.5798	0.143306
1045	0.723106	0.579825	0.420175	0.5798	0.143306
1046	0.723106	0.579825	0.420175	0.5798	0.143306
1047	0.723106	0.579825	0.420175	0.5798	0.143306
1048	0.723106	0.579825	0.420175	0.5798	0.143306
1049	0.723106	0.579825	0.420175	0.5798	0.143306
1050	0.723106	0.579825	0.420175	0.5798	0.143306
1051	0.723106	0.57985	0.42015	0.5798	0.143306
1052	0.723106	0.57985	0.42015	0.5798	0.143306
1053	0.723125	0.579825	0.420175	0.5798	0.143325
1054	0.723100	0.57985	0.42015	0.579775	0.143325
1055	0.723106	0.579825	0.420175	0.579775	0.143331
1056	0.723106	0.57985	0.42015	0.5798	0.143306
1057	0.723106	0.57985	0.42015	0.5798	0.143306
1058	0.723106	0.579825	0.420175	0.5798	0.143306
1059	0.723125	0.5798	0.4202	0.579775	0.14335
1060	0.723119	0.5798	0.4202	0.579775	0.143344
1061	0.723119	0.5798	0.4202	0.579775	0.143344
1062	0.723119	0.579825	0.420175	0.5798	0.143319
1063	0.723119	0.579825	0.420175	0.5798	0.143319
1064	0.723119	0.579825	0.420175	0.5798	0.143319
1065	0.723113	0.5798	0.4202	0.5798	0.143313
1066	0.723113	0.5798	0.4202	0.5798	0.143313
1067	0.723113	0.5798	0.4202	0.5798	0.143313
1068	0.723113	0.5798	0.4202	0.5798	0.143313
1069	0.723113	0.5798	0.4202	0.5798	0.143313
1070	0.723113	0.5798	0.4202	0.5798	0.143313
1071	0.723113	0.5798	0.4202	0.5798	0.143313
1072	0.723113	0.5798	0.4202	0.5798	0.143313
1073	0.723113	0.5798	0.4202	0.5798	0.143313
1074	0.723113	0.5798	0.4202	0.5798	0.143313
1075	0.723113	0.5798	0.4202	0.5798	0.143313
1076	0.723113	0.5798	0.4202	0.5798	0.143313
1077	0.723113	0.5798	0.4202	0.5798	0.143313
1078	0.723113	0.5798	0.4202	0.5798	0.143313
1079	0.723113	0.5798	0.4202	0.5798	0.143313
1080	0.723113	0.5798	0.4202	0.5798	0.143313
1081	0.723113	0.5798	0.4202	0.5798	0.143313
1082	0.723113	0.5798	0.4202	0.5798	0.143313
1083	0.723113	0.5798	0.4202	0.5798	0.143313
1084	0.723113	0.5798	0.4202	0.5798	0.143313
1085	0.723113	0.5798	0.4202	0.5798	0.143313
1086	0.723113	0.5798	0.4202	0.5798	0.143313
1087	0.723113	0.5798	0.4202	0.5798	0.143313
1088	0.723113	0.5798	0.4202	0.5798	0.143313
1089	0.723113	0.5798	0.4202	0.5798	0.143313
1090	0.723113	0.5798	0.4202	0.5798	0.143313
1091	0.723113	0.5798	0.4202	0.5798	0.143313
1092	0.723113	0.5798	0.4202	0.5798	0.143313
1093	0.723113	0.5798	0.4202	0.5798	0.143313
1094	0.723113	0.5798	0.4202	0.5798	0.143313
1095	0.723113	0.5798	0.4202	0.5798	0.143313
1096	0.723113	0.5798	0.4202	0.5798	0.143313
1097	0.723113	0.5798	0.4202	0.5798	0.143313
1098	0.723113	0.5798	0.4202	0.5798	0.143313
1099	0.723113	0.5798	0.4202	0.5798	0.143313
1100	0.723113	0.5798	0.4202	0.5798	0.143313
1101	0.723113	0.5798	0.4202	0.5798	0.143313
1102	0.723113	0.5798	0.4202	0.5798	0.143313
1103	0.723113	0.5798	0.4202	0.5798	0.143313
1104	0.723113	0.5798	0.4202	0.5798	0.143313
1105	0.723113	0.5798	0.4202	0.5798	0.143313
1106	0.723113	0.5798	0.4202	0.5798	0.143313
1107	0.723113	0.5798	0.4202	0.5798	0.143313
1108	0.723113	0.5798	0.4202	0.5798	0.143313
1109	0.723113	0.5798	0.4202	0.5798	0.143313
1110	0.723113	0.5798	0.4202	0.5798	0.143313
1111	0.723113	0.5798	0.4202	0.5798	0.143313
1112	0.723113	0.5798	0.4202	0.5798	0.143313
1113	0.723113	0.5798	0.4202	0.5798	0.143313
1114	0.723113	0.5798	0.4202	0.5798	0.143313
1115	0.723113	0.5798	0.4202	0.5798	0.143313
1116	0.723113	0.5798	0.4202	0.5798	0.143313
1117	0.723113	0.5798	0.4202	0.5798	0.143313
1118	0.723113	0.5798	0.4202	0.5798	0.143313
1119	0.723113	0.5798	0.4202	0.5798	0.143313
1120	0.723113	0.5798	0.4202	0.5798	0.143313
1121	0.723113	0.5798	0.4202	0.5798	0.143313
1122	0.723113	0.5798	0.4202	0.5798	0.143313
1123	0.723113	0.5798	0.4202	0.5798	0.143313
1124	0.723113	0.5798	0.4202	0.5798	0.143313
1125	0.723113	0.5798	0.4202	0.5798	0.143313
1126	0.723113	0.5798	0.4202	0.5798	0.143313
1127	0.723113	0.5798	0.4202	0.5798	0.143313
1128	0.723113	0.5798	0.4202	0.5798	0.143313
1129	0.723113	0.5798	0.4202	0.5798	0.143313
1130	0.723113	0.5798	0.4202	0.5798	0.143313
1131	0.723113	0.5798	0.4202	0.5798	0.143313
1132	0.723113	0.5798	0.4202	0.5798	0.143313
1133	0.723113	0.5798	0.4202	0.5798	0.143313
1134	0.723113	0.5798	0.4202	0.5798	0.143313
1135	0.723113	0.5798	0.4202	0.5798	0.143313
1136	0.723113	0.5798	0.4202	0.5798	0.143313
1137	0.723113	0.5798	0.4202	0.5798	0.143313
1138	0.723113	0.5798	0.4202	0.5798	0.143313
1139	0.723113	0.5798	0.4202	0.5798	0.143313
1140	0.723113	0.5798	0.4202	0.5798	0.143313
1141	0.723113	0.5798	0.4202	0.5798	0.143313
1142	0.723113	0.5798	0.4202	0.5798	0.143313
1143	0.723113	0.5798	0.4202	0.5798	0.143313
1144	0.723113	0.5798	0.4202	0.5798	0.143313
1145	0.723113	0.5798	0.4202	0.5798	0.143313
1146	0.723113	0.5798	0.4202	0.5798	0.143313
1147	0.723113	0.5798	0.4202	0.5798	0.143313
1148	0.723113	0.5798	0.4202	0.5798	0.143313
1149	0.723113	0.5798	0.4202	0.5798	0.143313
1150	0.723113	0.5798	0.4202	0.5798	0.143313
1151	0.723113	0.5798	0.4202	0.5798	0.143313
1152	0.723113	0.5798	0.4202	0.5798	0.143313
1153	0.723113	0.5798	0.4202	0.5798	0.143313
1154	0.723113	0.5798	0.4202	0.5798	0.143313
1155	0.723113	0.5798	0.4202	0.5798	0.143313
1156	0.723113	0.5798	0.4202	0.5798	0.143313
1157	0.723113	0.5798	0.4202	0.5798	0.143313
1158	0.723113	0.5798	0.4202	0.5798	0.143313
1159	0.723113	0.5798	0.4202	0.5798	0.143313
1160	0.723113	0.5798	0.4202	0.5798	0.143313
1161	0.723113	0.5798	0.4202	0.5798	0.143313
1162	0.723113	0.5798	0.4202	0.5798	0.143313
1163	0.723113	0.5798	0.4202	0.5798	0.143313
1164	0.723113	0.5798	0.4202	0.5798	0.143313
1165	0.723113	0.5798	0.4202	0.5798	0.143313
1166	0.723113	0.5798	0.4202	0.5798	0.143313
1167	0.723113	0.5798	0.4202	0.5798	0.143313
1168	0.723113	0.5798	0.4202	0.5798	0.143313
1169	0.723113	0.5798	0.4202	0.5798	0.143313
1170	0.723113	0.5798	0.4202	0.5798	0.143313
1171	0.723113	0.5798	0.4202	0.5798	0.143313
1172	0.723113	0.5798	0.4202	0.5798	0.143313
1173	0.723113	0.5798	0.4202	0.5798	0.143313
1174	0.723113	0.5798	0.4202	0.5798	0.143313
1175	0.723113	0.5798	0.4202	0.5798	0.143313
1176	0.723113	0.5798	0.4202	0.5798	0.143313
1177	0.723113	0.5798	0.4202	0.5798	0.143313
1178	0.723113	0.5798	0.4202	0.5798	0.143313
1179	0.723113	0.5798	0.4202	0.5798	0.143313
1180	0.723113	0.5798	0.4202	0.5798	0.143313
1181	0.723113	0.5798	0.4202	0.5798	0.143313
1182	0.723113	0.5798	0.4202	0.5798	0.143313
1183	0.723113	0.5798	0.4202	0.5798	0.143313
1184	0.723113	0.5798	0.4202	0.5798	0.143313
1185	0.723113	0.5798	0.4202	0.5798	0.143313
1186	0.723113	0.5798	0.4202	0.5798	0.143313
1187	0.723113	0.5798	0.4202	0.5798	0.143313
1188	0.723113	0.5798	0.4202	0.5798	0.143313
1189	0.723113	0.5798	0.4202	0.5798	0.143313
1190	0.723113	0.5798	0.4202	0.5798	0.143313
1191	0.723113	0.5798	0.4202	0.5798	0.143313
1192	0.723113	0.5798	0.4202	0.5798	0.143313
1193	0.723113	0.5798	0.4202	0.5798	0.143313
1194	0.723113	0.5798	0.4202	0.5798	0.143313
1195	0.723113	0.5798	0.4202	0.5798	0.143313
1196	0.723113	0.5798	0.4202	0.5798	0.143313
1197	0.723113	0.5798	0.4202	0.5798	0.143313
1198	0.723113	0.5798	0.4202	0.5798	0.143313
1199	0.723113	0.5798	0.4202	0.5798	0.143313
1200	0.723113	0.5798	0.4202	0.5798	0.143313
1201	0.723113	0.5798	0.4202	0.5798	0.143313
1202	0.723113	0.5798	0.4202	0.5798	0.143313
1203	0.723113	0.5798	0.4202	0.5798	0.143313
1204	0.723113	0.5798	0.4202	0.5798	0.143313
1205	0.723113	0.5798	0.4202	0.5798	0.143313
1206	0.723113	0.5798	0.4202	0.5798	0.143313
1207	0.723113	0.5798	0.4202	0.5798	0.143313
1208	0.723113	0.5798	0.4202	0.5798	0.143313
1209	0.723113	0.5798	0.4202	0.5798	0.143313
1210	0.723113	0.5798	0.4202	0.5798	0.143313
1211	0.723113	0.5798	0.4202	0.5798	0.143313
1212	0.723113	0.5798	0.4202	0.5798	0.143313
1213	0.723113	0.5798	0.4202	0.5798	0.143313
1214	0.723113	0.5798	0.4202	0.5798	0.143313
1215	0.723113	0.5798	0.4202	0.5798	0.143313
1216	0.723113	0.5798	0.4202	0.5798	0.143313
1217	0.723113	0.5798	0.4202	0.5798	0.143313
1218	0.723113	0.5798	0.4202	0.5798	0.143313
1219	0.723113	0.5798	0.4202	0.5798	0.143313
1220	0.723113	0.5798	0.4202	0.5798	0.143313
1221	0.723113	0.5798	0.4202	0.5798	0.143313
1222	0.723113	0.5798	0.4202	0.5798	0.143313
1223	0.723113	0.5798	0.4202	0.5798	0.143313
1224	0.723113	0.5798	0.4202	0.5798	0.143313
1225	0.723113	0.5798	0.4202	0.5798	0.143313
1226	0.723113	0.5798	0.4202	0.5798	0.143313
1227	0.723113	0.5798	0.4202	0.5798	0.143313
1228	0.723113	0.5798	0.4202	0.5798	0.143313
1229	0.723113	0.5798	0.4202	0.5798	0.143313
1230	0.723113	0.5798	0.4202	0.5798	0.143313
1231	0.723113	0.5798	0.4202	0.5798	0.143313
1232	0.723113	0.5798	0.4202	0.5798	0.143313
1233	0.723113	0.5798	0.4202	0.5798	0.143313
1234	0.723113	0.5798	0.4202	0.5798	0.143313
1235	0.723113	0.5798	0.4202	0.5798	0.143313
1236	0.723113	0.5798	0.4202	0.5798	0.143313
1237	0.723113	0.5798	0.4202	0.5798	0.143313
1238	0.723113	0.5798	0.4202	0.5798	0.143313
1239	0.723113	0.5798	0.4202	0.5798	0.143313
1240	0.723113	0.5798	0.4202	0.5798	0.143313
1241	0.723113	0.5798	0.4202	0.5798	0.143313
1242	0.723113	0.5798	0.4202	0.5798	0.143313
1243	0.723113	0.5798	0.4202	0.5798	0.143313
1244	0.723113	0.5798	0.4202	0.5798	0.143313
1245	0.723113	0.5798	0.4202	0.5798	0.143313
1246	0.723113	0.5798	0.4202	0.5798	0.143313
1247	0.723113	0.5798	0.4202	0.5798	0.143313
1248	0.723113	0.5798	0.4202	0.5798	0.143313
1249	0.723113	0.5798	0.4202	0.5798	0.143313
1250	0.723113	0.5798	0.4202	0.5798	0.143313
1251	0.723113	0.5798	0.4202	0.5798	0.143313
1252	0.723113	0.5798	0.4202	0.5798	0.143313
1253	0.723113	0.5798	0.4202	0.5798	0.143313
1254	0.723113	0.5798	0.4202	0.5798	0.143313
1255	0.723113	0.5798	0.4202	0.5798	0.143313
1256	0.723113	0.5798	0.4202	0.5798	0.143313
1257	0.723113	0.5798	0.4202	0.5798	0.143313
1258	0.723113	0.5798	0.4202	0.5798	0.143313
1259	0.723113	0.5798	0.4202	0.5798	0.143313
1260	0.723113	0.5798	0.4202	0.5798	0.143313
1261	0.723113	0.5798	0.4202	0.5798	0.143313
1262	0.723113	0.5798	0.4202	0.5798	0.143313
1263	0.723113	0.5798	0.4202	0.5798	0.143313
1264	0.723113	0.5798	0.4202	0.5798	0.143313
1265	0.723113	0.5798	0.4202	0.5798	0.143313
1266	0.723113	0.5798	0.4202	0.5798	0.143313
1267	0.723113	0.5798	0.4202	0.5798	0.143313
1268	0.723113	0.5798	0.4202	0.5798	0.143313
1269	0.723113	0.5798	0.4202	0.5798	0.143313
1270	0.723113	0.5798	0.4202	0.5798	0.143313
1271	0.723113	0.5798	0.4202	0.5798	0.143313
1272	0.723113	0.5798	0.4202	0.5798	0.143313
1273	0.723113	0.5798	0.4202	0.5798	0.143313
1274	0.723113	0.5798	0.4202	0.5798	0.143313
1275	0.723113	0.5798	0.4202	0.5798	0.143313
1276	0.723113	0.5798	0.4202	0.5798	0.143313
1277	0.723113	0.5798	0.4202	0.5798	0.143313
1278	0.723113	0.5798	0.4202	0.5798	0.143313
1279	0.723113	0.5798	0.4202	0.5798	0.143313
1280	0.723113	0.5798	0.4202	0.5798	0.143313
1281	0.723113	0.5798	0.4202	0.5798	0.143313
1282	0.723113	0.5798	0.4202	0.5798	0.143313
1283	0.723113	0.5798	0.4202	0.5798	0.143313
1284	0.723113	0.5798	0.4202	0.5798	0.143313
1285	0.723113	0.5798	0.4202	0.5798	0.143313
1286	0.723113	0.5798	0.4202	0.5798	0.143313
1287	0.723113	0.5798	0.4202	0.5798	0.143313
1288	0.723113	0.5798	0.4202	0.5798	0.143313
1289	0.723113	0.5798	0.4202	0.5798	0.143313
1290	0.723113	0.5798	0.4202	0.5798	0.143313
1291	0.723113	0.5798	0.4202	0.5798	0.143313
1292	0.723113	0.5798	0.4202	0.5798	0.143313
1293	0.723113	0.5798	0.4202	0.5798	0.143313
1294	0.723113	0.5798	0.4202	0.5798	0.143313
1295	0.723113	0.5798	0.4202	0.5798	0.143313
1296	0.723113	0.5798	0.4202	0.5798	0.143313
1297	0.723113	0.5798	0.4202	0.5798	0.143313
1298	0.723113	0.5798	0.4202	0.5798	0.143313
1299	0.723113	0.5798	0.4202	0.5798	0.143313
1300	0.723113	0.5798	0.4202	0.5798	0.143313
1301	0.723113	0.5798	0.4202	0.5798	0.143313
1302	0.723113	0.5798	0.4202	0.5798	0.143313
1303	0.723113	0.5798	0.4202	0.5798	0.143313
1304	0.723113	0.5798	0.4202	0.5798	0.143313
1305	0.723113	0.5798	0.4202	0.5798	0.143313
1306	0.723113	0.5798	0.4202	0.5798	0.143313
1307	0.723113	0.5798	0.4202	0.5798	0.143313
1308	0.723113	0.5798	0.4202	0.5798	0.143313
1309	0.723113	0.5798	0.4202	0.5798	0.143313
1310	0.723113	0.5798	0.4202	0.5798	0.143313
1311	0.723113	0.5798	0.4202	0.5798	0.143313
1312	0.723113	0.5798	0.4202	0.5798	0.143313
1313	0.723113	0.5798	0.4202	0.5798	0.143313
1314	0.723113	0.5798	0.4202	0.5798	0.143313
1315	0.723113	0.5798	0.4202	0.5798	0.143313
1316	0.723113	0.5798	0.4202	0.5798	0.143313
1317	0.723113	0.5798	0.4202	0.5798	0.143313
1318	0.723113	0.5798	0.4202	0.5798	0.143313
1319	0.723113	0.5798	0.4202	0.5798	0.143313
1320	0.723113	0.5798	0.4202	0.5798	0.143313
1321	0.723113	0.5798	0.4202	0.5798	0.143313
1322	0.723113	0.5798	0.4202	0.5798	0.143313
1323	0.723113	0.5798	0.4202	0.5798	0.143313
1324	0.723113	0.5798	0.4202	0.5798	0.143313
1325	0.723113	0.5798	0.4202	0.5798	0.143313
1326	0.723113	0.5798	0.4202	0.5798	0.143313
1327	0.723113	0.5798	0.4202	0.5798	0.143313
1328	0.723113	0.5798	0.4202	0.5798	0.143313
1329	0.723113	0.5798	0.4202	0.5798	0.143313
1330	0.723113	0.5798	0.4202	0.5798	0.143313
1331	0.723113	0.5798	0.4202	0.5798	0.143313
1332	0.723113	0.5798	0.4202	0.5798	0.143313
1333	0.723113	0.5798	0.4202	0.5798	0.143313
1334	0.723113	0.5798	0.4202	0.5798	0.143313
1335	0.723113	0.5798	0.4202	0.5798	0.143313
1336	0.723113	0.5798	0.4202	0.5798	0.143313
1337	0.723113	0.5798	0.4202	0.5798	0.143313
1338	0.723113	0.5798	0.4202	0.5798	0.143313
1339	0.723113	0.5798	0.4202	0.5798	0.143313
1340	0.723113	0.5798	0.4202	0.5798	0.143313
1341	0.723113	0.5798	0.4202	0.5798	0.143313
1342	0.723113	0.5798	0.4202	0.5798	0.143313
1343	0.723113	0.5798	0.4202	0.5798	0.143313
1344	0.723113	0.5798	0.4202	0.5798	0.143313
1345	0.723113	0.5798	0.4202	0.5798	0.143313
1346	0.723113	0.5798	0.4202	0.5798	0.143313
1347	0.723113	0.5798	0.4202	0.5798	0.143313
1348	0.723113	0.5798	0.4202	0.5798	0.143313
1349	0.723113	0.5798	0.4202	0.5798	0.143313
1350	0.723113	0.5798	0.4202	0.5798	0.143313
1351	0.723113	0.5798	0.4202	0.5798	0.143313
1352	0.723113	0.5798	0.4202	0.5798	0.143313
1353	0.723113	0.5798	0.4202	0.5798	0.143313
1354	0.723113	0.5798	0.4202	0.5798	0.143313
1355	0.723113	0.5798	0.4202	0.5798	0.143313
1356	0.723113	0.5798	0.4202	0.5798	0.143313
1357	0.723113	0.5798	0.4202	0.5798	0.143313
1358	0.723113	0.5798	0.4202	0.5798	0.143313
1359	0.723113	0.5798	0.4202	0.5798	0.143313
1360	0.723113	0.5798	0.4202	0.5798	0.143313
1361	0.723113	0.5798	0.4202	0.5798	0.143313
1362	0.723113	0.5798	0.4202	0.5798	0.143313
1363	0.723113	0.5798	0.4202	0.5798	0.143313
1364	0.723113	0.5798	0.4202	0.5798	0.143313
1365	0.723113	0.5798	0.4202	0.5798	0.143313
1366	0.723113	0.5798	0.4202	0.5798	0.143313
1367	0.723113	0.5798	0.4202	0.5798	0.143313
1368	0.723113	0.5798	0.4202	0.5798	0.143313
1369	0.723113	0.5798	0.4202	0.5798	0.143313
1370	0.723113	0.5798	0.4202	0.5798	0.143313
1371	0.723113	0.5798	0.4202	0.5798	0.143313
1372	0.723113	0.5798	0.4202	0.5798	0.143313
1373	0.723113	0.5798	0.4202	0.5798	0.143313
1374	0.723113	0.5798	0.4202	0.5798	0.143313
1375	0.723113	0.5798	0.4202	0.5798	0.143313
1376	0.723113	0.5798	0.4202	0.5798	0.143313
1377	0.723113	0.5798	0.4202	0.5798	0.143313
1378	0.723113	0.5798	0.4202	0.5798	0.143313
1379	0.723113	0.5798	0.4202	0.5798	0.143313
1380	0.723113	0.5798	0.4202	0.5798	0.143313
1381	0.723113	0.5798	0.4202	0.5798	0.143313
1382	0.723113	0.5798	0.4202	0.5798	0.143313
1383	0.723113	0.5798	0.4202	0.5798	0.143313
1384	0.723113	0.5798	0.4202	0.5798	0.143313
1385	0.723113	0.5798	0.4202	0.5798	0.143313
1386	0.723113	0.5798	0.4202	0.5798	0.143313
1387	0.723113	0.5798	0.4202	0.5798	0.143313
1388	0.723113	0.5798	0.4202	0.5798	0.143313
1389	0.723113	0.5798	0.4202	0.5798	0.143313
1390	0.723113	0.5798	0.4202	0.5798	0.143313
1391	0.723113	0.5798	0.4202	0.5798	0.143313
1392	0.723113	0.5798	0.4202	0.5798	0.143313
1393	0.723113	0.5798	0.4202	0.5798	0.143313
1394	0.723113	0.5798	0.4202	0.5798	0.143313
1395	0.723113	0.5798	0.4202	0.5798	0.143313
1396	0.723113	0.5798	0.4202	0.5798	0.143313
1397	0.723113	0.5798	0.4202	0.5798	0.143313
1398	0.723113	0.5798	0.4202	0.5798	0.143313
1399	0.723113	0.5798	0.4202	0.5798	0.143313
1400	0.723113	0.5798	0.4202	0.5798	0.143313
1401	0.723113	0.5798	0.4202	0.5798	0.143313
1402	0.723113	0.5798	0.4202	0.5798	0.143313
1403	0.723113	0.5798	0.4202	0.5798	0.143313
1404	0.723113	0.5798	0.4202	0.5798	0.143313
1405	0.723113	0.5798	0.4202	0.5798	0.143313
1406	0.723113	0.5798	0.4202	0.5798	0.143313
1407	0.723113	0.5798	0.4202	0.5798	0.143313
1408	0.723113	0.5798	0.4202	0.5798	0.143313
1409	0.723113	0.5798	0.4202	0.5798	0.143313
1410	0.723113	0.5798	0.4202	0.5798	0.143313
1411	0.723113	0.5798	0.4202	0.5798	0.143313
1412	0.723113	0.5798	0.4202	0.5798	0.143313
1413	0.723113	0.5798	0.4202	0.5798	0.143313
1414	0.723113	0.5798	0.4202	0.5798	0.143313
1415	0.723113	0.5798	0.4202	0.5798	0.143313
1416	0.723113	0.5798	0.4202	0.5798	0.143313
1417	0.723113	0.5798	0.4202	0.5798	0.143313
1418	0.723113	0.5798	0.4202	0.5798	0.143313
1419	0.723113	0.5798	0.4202	0.5798	0.143313
1420	0.723113	0.5798	0.4202	0.5798	0.143313
1421	0.723113	0.5798	0.4202	0.5798	0.143313
1422	0.723113	0.5798	0.4202	0.5798	0.143313
1423	0.723113	0.5798	0.4202	0.5798	0.143313
1424	0.723113	0.5798	0.4202	0.5798	0.143313
1425	0.723113	0.5798	0.4202	0.5798	0.143313
1426	0.723113	0.5798	0.4202	0.5798	0.143313
1427	0.723113	0.5798	0.4202	0.5798	0.143313
1428	0.723113	0.5798	0.4202	0.5798	0.143313
1429	0.723113	0.5798	0.4202	0.5798	0.143313
1430	0.723113	0.5798	0.4202	0.5798	0.143313
1431	0.723113	0.5798	0.4202	0.5798	0.143313
1432	0.723113	0.5798	0.4202	0.5798	0.143313
1433	0.723113	0.5798	0.4202	0.5798	0.143313
1434	0.723113	0.5798	0.4202	0.5798	0.143313
1435	0.723113	0.5798	0.4202	0.5798	0.143313
1436	0.723113	0.5798	0.4202	0.5798	0.143313
1437	0.723113	0.5798	0.4202	0.5798	0.143313
1438	0.723113	0.5798	0.4202	0.5798	0.143313
1439	0.723113	0.5798	0.4202	0.5798	0.143313
1440	0.723113	0.5798	0.4202	0.5798	0.143313
1441	0.723113	0.5798	0.4202	0.5798	0.143313
1442	0.723113	0.5798	0.4202	0.5798	0.143313
1443	0.723113	0.5798	0.4202	0.5798	0.143313
1444	0.723113	0.5798	0.4202	0.5798	0.143313
1445	0.723113	0.5798	0.4202	0.5798	0.143313
1446	0.723113	0.5798	0.4202	0.5798	0.143313
1447	0.723113	0.5798	0.4202	0.5798	0.143313
1448	0.723113	0.5798	0.4202	0.5798	0.143313
1449	0.723113	0.5798	0.4202	0.5798	0.143313
1450	0.723113	0.5798	0.4202	0.5798	0.143313
1451	0.723113	0.5798	0.4202	0.5798	0.143313
1452	0.723113	0.5798	0.4202	0.5798	0.143313
1453	0.723113	0.5798	0.4202	0.5798	0.143313
1454	0.723113	0.5798	0.4202	0.5798	0.143313
1455	0.723113	0.5798	0.4202	0.5798	0.143313
1456	0.723113	0.5798	0.4202	0.5798	0.143313
1457	0.723113	0.5798	0.4202	0.5798	0.143313
1458	0.723113	0.5798	0.4202	0.5798	0.143313
1459	0.723113	0.5798	0.4202	0.5798	0.143313
1460	0.723113	0.5798	0.4202	0.5798	0.143313
1461	0.723113	0.5798	0.4202	0.5798	0.143313
1462	0.723113	0.5798	0.4202	0.5798	0.143313
1463	0.723113	0.5798	0.4202	0.5798	0.143313
1464	0.723113	0.5798	0.4202	0.5798	0.143313
1465	0.723113	0.5798	0.4202	0.5798	0.143313
1466	0.723113	0.5798	0.4202	0.5798	0.143313
1467	0.723113	0.5798	0.4202	0.5798	0.143313
1468	0.723113	0.5798	0.4202	0.5798	0.143313
1469	0.723113	0.5798	0.4202	0.5798	0.143313
1470	0.723113	0.5798	0.4202	0.5798	0.143313
1471	0.723113	0.5798	0.4202	0.5798	0.143313
1472	0.723113	0.5798	0.4202	0.5798	0.143313
1473	0.723113	0.5798	0.4202	0.5798	0.143313
1474	0.723113	0.5798	0.4202	0.5798	0.143313
1475	0.723113	0.5798	0.4202	0.5798	0.143313
1476	0.723113	0.5798	0.4202	0.5798	0.143313
1477	0.723113	0.5798	0.4202	0.5798	0.143313
1478	0.723113	0.5798	0.4202	0.5798	0.143313
1479	0.723113	0.5798	0.4202	0.5798	0.143313
1480	0.723113	0.5798	0.4202	0.5798	0.143313
1481	0.723113	0.5798	0.4202	0.5798	0.143313
1482	0.723113	0.5798	0.4202	0.5798	0.143313
1483	0.723113	0.5798	0.4202	0.5798	0.143313
1484	0.723113	0.5798	0.4202	0.5798	0.143313
1485	0.723113	0.5798	0.4202	0.5798	0.143313
1486	0.723113	0.5798	0.4202	0.5798	0.143313
1487	0.723113	0.5798	0.4202	0.5798	0.143313
1488	0.723113	0.5798	0.4202	0.5798	0.143313
1489	0.723113	0.5798	0.4202	0.5798	0.143313
1490	0.723113	0.5798	0.4202	0.5798	0.143313
1491	0.723113	0.5798	0.4202	0.5798	0.143313
1492	0.723113	0.5798	0.4202	0.5798	0.143313
1493	0.723113	0.5798	0.4202	0.5798	0.143313
1494	0.723113	0.5798	0.4202	0.5798	0.143313
1495	0.723113	0.5798	0.4202	0.5798	0.143313
1496	0.723113	0.5798	0.4202	0.5798	0.143313
1497	0.723113	0.5798	0.4202	0.5798	0.143313
1498	0.723113	0.5798	0.4202	0.5798	0.143313
1499	0.723113	0.5798	0.4202	0.5798	0.143313
1500	0.723113	0.5798	0.4202	0.5798	0.143313
1501	0.723113	0.5798	0.4202	0.5798	0.143313
1502	0.723113	0.5798	0.4202	0.5798	0.143313
1503	0.723113	0.5798	0.4202	0.5798	0.143313
1504	0.723113	0.5798	0.4202	0.5798	0.143313
1505	0.723113	0.5798	0.4202	0.5798	0.143313
1506	0.723113	0.5798	0.4202	0.5798	0.143313
1507	0.723113	0.5798	0.4202	0.5798	0.143313
1508	0.723113	0.5798	0.4202	0.5798	0.143313
1509	0.723113	0.5798	0.4202	0.5798	0.143313
1510	0.723113	0.5798	0.4202	0.5798	0.143313
1511	0.723113	0.5798	0.4202	0.5798	0.143313
1512	0.723113	0.5798	0.4202	0.5798	0.143313
1513	0.723113	0.5798	0.4202	0.5798	0.143313
1514	0.723113	0.5798	0.4202	0.5798	0.143313
1515	0.723113	0.5798	0.4202	0.5798	0.143313
1516	0.723113	0.5798	0.4202	0.5798	0.143313
1517	0.723113	0.5798	0.4202	0.5798	0.143313
1518	0.723113	0.5798	0.4202	0.5798	0.143313
1519	0.723113	0.5798	0.4202	0.5798	0.143313
1520	0.723113	0.5798	0.4202	0.5798	0.143313
1521	0.723113	0.5798	0.4202	0.5798	0.143313
1522	0.723113	0.5798	0.4202	0.5798	0.143313
1523	0.723113	0.5798	0.4202	0.5798	0.143313
1524	0.723113	0.5798	0.4202	0.5798	0.143313
1525	0.723113	0.5798	0.4202	0.5798	0.143313
1526	0.723113	0.5798	0.4202	0.5798	0.143313
1527	0.723113	0.5798	0.4202	0.5798	0.143313
1528	0.723113	0.5798	0.4202	0.5798	0.143313
1529	0.723113	0.5798	0.4202	0.5798	0.143313
1530	0.723113	0.5798	0.4202	0.5798	0.143313
1531	0.723113	0.5798	0.4202	0.5798	0.143313
1532	0.723113	0.5798	0.4202	0.5798	0.143313
1533	0.723113	0.5798	0.4202	0.5798	0.143313
1534	0.723113	0.5798	0.4202	0.5798	0.143313
1535	0.723113	0.5798	0.4202	0.5798	0.143313
1536	0.723113	0.5798	0.4202	0.5798	0.143313
1537	0.723113	0.5798	0.4202	0.5798	0.143313
1538	0.723113	0.5798	0.4202	0.5798	0.143313
1539	0.723113	0.5798	0.4202	0.5798	0.143313
1540	0.723113	0.5798	0.4202	0.5798	0.143313
1541	0.723113	0.5798	0.4202	0.5798	0.143313
1542	0.723113	0.5798	0.4202	0.5798	0.143313
1543	0.723113	0.5798	0.4202	0.5798	0.143313
1544	0.723113	0.5798	0.4202	0.5798	0.143313
1545	0.723113	0.5798	0.4202	0.5798	0.143313
1546	0.723113	0.5798	0.4202	0.5798	0.143313
1547	0.723113	0.5798	0.4202	0.5798	0.143313
1548	0.723113	0.5798	0.4202	0.5798	0.143313
1549	0.723113	0.5798	0.4202	0.5798	0.143313
1550	0.723113	0.5798	0.4202	0.5798	0.143313
1551	0.723113	0.5798	0.4202	0.5798	0.143313
1552	0.723113	0.5798	0.4202	0.5798	0.143313
1553	0.723113	0.5798	0.4202	0.5798	0.143313
1554	0.723113	0.5798	0.4202	0.5798	0.143313
1555	0.723113	0.5798	0.4202	0.5798	0.143313
1556	0.723113	0.5798	0.4202	0.5798	0.143313
1557	0.723113	0.5798	0.4202	0.5798	0.143313
1558	0.723113	0.5798	0.4202	0.5798	0.143313
1559	0.723113	0.5798	0.4202	0.5798	0.143313
1560	0.723113	0.5798	0.4202	0.5798	0.143313
1561	0.723113	0.5798	0.4202	0.5798	0.143313
1562	0.723113	0.5798	0.4202	0.5798	0.143313
1563	0.723113	0.5798	0.4202	0.5798	0.143313
1564	0.723113	0.5798	0.4202	0.5798	0.143313
1565	0.723113	0.5798	0.4202	0.5798	0.143313
1566	0.723113	0.5798	0.4202	0.5798	0.143313
1567	0.723113	0.5798	0.4202	0.5798	0.143313
1568	0.723113	0.5798	0.4202	0.5798	0.143313
1569	0.723113	0.5798	0.4202	0.5798	0.143313
1570	0.723113	0.5798	0.4202	0.5798	0.143313
1571	0.723113	0.5798	0.4202	0.5798	0.143313
1572	0.723113	0.5798	0.4202	0.5798	0.143313
1573	0.723113	0.5798	0.4202	0.5798	0.143313
1574	0.723113	0.5798	0.4202	0.5798	0.143313
1575	0.723113	0.5798	0.4202	0.5798	0.143313
1576	0.723113	0.5798	0.4202	0.5798	0.143313
1577	0.723113	0.5798	0.4202	0.5798	0.143313
1578	0.723113	0.5798	0.4202	0.5798	0.143313
1579	0.723113	0.5798	0.4202	0.5798	0.143313
1580	0.723113	0.5798	0.4202	0.5798	0.143313
1581	0.723113	0.5798	0.4202	0.5798	0.143313
1582	0.723113	0.5798	0.4202	0.5798	0.143313
1583	0.723113	0.5798	0.4202	0.5798	0.143313
1584	0.723113	0.5798	0.4202	0.5798	0.143313
1585	0.723113	0.5798	0.4202	0.5798	0.143313
1586	0.723113	0.5798	0.4202	0.5798	0.143313
1587	0.723113	0.5798	0.4202	0.5798	0.143313
1588	0.723113	0.5798	0.4202	0.5798	0.143313
1589	0.723113	0.5798	0.4202	0.5798	0.143313
1590	0.723113	0.5798	0.4202	0.5798	0.143313
1591	0.723113	0.5798	0.4202	0.5798	0.143313
1592	0.723113	0.5798	0.4202	0.5798	0.143313
1593	0.723113	0.5798	0.4202	0.5798	0.143313
1594	0.723113	0.5798	0.4202	0.5798	0.143313
1595	0.723113	0.5798	0.4202	0.5798	0.143313
1596	0.723113	0.5798	0.4202	0.5798	0.143313
1597	0.723113	0.5798	0.4202	0.5798	0.143313
1598	0.723113	0.5798	0.4202	0.5798	0.143313
1599	0.723113	0.5798	0.4202	0.5798	0.143313
1600	0.723113	0.5798	0.4202	0.5798	0.143313
1601	0.723113	0.5798	0.4202	0.5798	0.143313
1602	0.723113	0.5798	0.4202	0.5798	0.143313
1603	0.723113	0.5798	0.4202	0.5798	0.143313
1604	0.723113	0.5798	0.4202	0.5798	0.143313
1605	0.723113	0.5798	0.4202	0.5798	0.143313
1606	0.723113	0.5798	0.4202	0.5798	0.143313
1607	0.723113	0.5798	0.4202	0.5798	0.143313
1608	0.723113	0.5798	0.4202	0.5798	0.143313
1609	0.723113	0.5798	0.4202	0.5798	0.143313
1610	0.723113	0.5798	0.4202	0.5798	0.143313
1611	0.723113	0.5798	0.4202	0.5798	0.143313
1612	0.723113	0.5798	0.4202	0.5798	0.143313
1613	0.723113	0.5798	0.4202	0.5798	0.143313
1614	0.723113	0.5798	0.4202	0.5798	0.143313
1615	0.723113	0.5798	0.4202	0.5798	0.143313
1616	0.723113	0.5798	0.4202	0.5798	0.143313
1617	0.723113	0.5798	0.4202	0.5798	0.143313
1618	0.723113	0.5798	0.4202	0.5798	0.143313
1619	0.723113	0.5798	0.4202	0.5798	0.143313
1620	0.723113	0.5798	0.4202	0.5798	0.143313
1621	0.723113	0.5798	0.4202	0.5798	0.143313
1622	0.723113	0.5798	0.4202	0.5798	0.143313
1623	0.723113	0.5798	0.4202	0.5798	0.143313
1624	0.723113	0.5798	0.4202	0.5798	0.143313
1625	0.723113	0.5798	0.4202	0.5798	0.143313
1626	0.723113	0.5798	0.4202	0.5798	0.143313
1627	0.723113	0.5798	0.4202	0.5798	0.143313
1628	0.723113	0.5798	0.4202	0.5798	0.143313
1629	0.723113	0.5798	0.4202	0.5798	0.143313
1630	0.723113	0.5798	0.4202	0.5798	0.143313
1631	0.723113	0.5798	0.4202	0.5798	0.143313
1632	0.723113	0.5798	0.4202	0.5798	0.143313
1633	0.723113	0.5798	0.4202	0.5798	0.143313
1634	0.723113	0.5798	0.4202	0.5798	0.143313
1635	0.723113	0.5798	0.4202	0.5798	0.143313
1636	0.723113	0.5798	0.4202	0.5798	0.143313
1637	0.723113	0.5798	0.4202	0.5798	0.143313
1638	0.723113	0.5798	0.4202	0.5798	0.143313
1639	0.723113	0.5798	0.4202	0.5798	0.143313
1640	0.723113	0.5798	0.4202	0.5798	0.143313
1641	0.723113	0.5798	0.4202	0.5798	0.143313
1642	0.723113	0.5798	0.4202	0.5798	0.143313
1643	0.723113	0.5798	0.4202	0.5798	0.143313
1644	0.723113	0.5798	0.4202	0.5798	0.143313
1645	0.723113	0.5798	0.4202	0.5798	0.143313
1646	0.723113	0.5798	0.4202	0.5798	0.143313
1647	0.723113	0.5798	0.4202	0.5798	0.143313
1648	0.723113	0.5798	0.4202	0.5798	0.143313
1649	0.723113	0.5798	0.4202	0.5798	0.143313
1650	0.723113	0.5798	0.4202	0.5798	0.143313
1651	0.723113	0.5798	0.4202	0.5798	0.143313
1652	0.723113	0.5798	0.4202	0.5798	0.143313
1653	0.723113	0.5798	0.4202	0.5798	0.143313
1654	0.723113	0.5798	0.4202	0.5798	0.143313
1655	0.723113	0.5798	0.4202	0.5798	0.143313
1656	0.723113	0.5798	0.4202	0.5798	0.143313
1657	0.723113	0.5798	0.4202	0.5798	0.143313
1658	0.723113	0.5798	0.4202	0.5798	0.143313
1659	0.723113	0.5798	0.4202	0.5798	0.143313
1660	0.723113	0.5798	0.4202	0.5798	0.143313
1661	0.723113	0.5798	0.4202	0.5798	0.143313
1662	0.723113	0.5798	0.4202	0.5798	0.143313
1663	0.723113	0.5798	0.4202	0.5798	0.143313
1664	0.723113	0.5798	0.4202	0.5798	0.143313
1665	0.723113	0.5798	0.4202	0.5798	0.143313
1666	0.723113	0.5798	0.4202	0.5798	0.143313
1667	0.723113	0.5798	0.4202	0.5798	0.143313
1668	0.723113	0.5798	0.4202	0.5798	0.143313
1669	0.723113	0.5798	0.4202	0.5798	0.143313
1670	0.723113	0.5798	0.4202	0.5798	0.143313
1671	0.723113	0.5798	0.4202	0.5798	0.143313
1672	0.723113	0.5798	0.4202	0.5798	0.143313
1673	0.723113	0.5798	0.4202	0.5798	0.143313
1674	0.723113	0.5798	0.4202	0.5798	0.143313
1675	0.723113	0.5798	0.4202	0.5798	0.143313
1676	0.723113	0.5798	0.4202	0.5798	0.143313
1677	0.723113	0.5798	0.4202	0.5798	0.143313
1678	0.723113	0.5798	0.4202	0.5798	0.143313
1679	0.723113	0.5798	0.4202	0.5798	0.143313
1680	0.723113	0.5798	0.4202	0.5798	0.143313
1681	0.723113	0.5798	0.4202	0.5798	0.143313
1682	0.723113	0.5798	0.4202	0.5798	0.143313
1683	0.723113	0.5798	0.4202	0.5798	0.143313
1684	0.723113	0.5798	0.4202	0.5798	0.143313
1685	0.723113	0.5798	0.4202	0.5798	0.143313
1686	0.723113	0.5798	0.4202	0.5798	0.143313
1687	0.723113	0.5798	0.4202	0.5798	0.143313
1688	0.723113	0.5798	0.4202	0.5798	0.143313
1689	0.723113	0.5798	0.4202	0.5798	0.143313
1690	0.723113	0.5798	0.4202	0.5798	0.143313
1691	0.723113	0.5798	0.4202	0.5798	0.143313
1692	0.723113	0.5798	0.4202	0.5798	0.143313
1693	0.723113	0.5798	0.4202	0.5798	0.143313
1694	0.723113	0.5798	0.4202	0.5798	0.143313
1695	0.723113	0.5798	0.4202	0.5798	0.143313
1696	0.723113	0.5798	0.4202	0.5798	0.143313
1697	0.723113	0.5798	0.4202	0.5798	0.143313
1698	0.723113	0.5798	0.4202	0.5798	0.143313
1699	0.723113	0.5798	0.4202	0.5798	0.143313
1700	0.723113	0.5798	0.4202	0.5798	0.143313
1701	0.723113	0.5798	0.4202	0.5798	0.143313
1702	0.723113	0.5798	0.4202	0.5798	0.143313
1703	0.723113	0.5798	0.4202	0.5798	0.143313
1704	0.723113	0.5798	0.4202	0.5798	0.143313
1705	0.723113	0.5798	0.4202	0.5798	0.143313
1706	0.723113	0.5798	0.4202	0.5798	0.143313
1707	0.723113	0.5798	0.4202	0.5798	0.143313
1708	0.723113	0.5798	0.4202	0.5798	0.143313
1709	0.723113	0.5798	0.4202	0.5798	0.143313
1710	0.723113	0.5798	0.4202	0.5798	0.143313
1711	0.723113	0.5798	0.4202	0.5798	0.143313
1712	0.723113	0.5798	0.4202	0.5798	0.143313
1713	0.723113	0.5798	0.4202	0.5798	0.143313
1714	0.723113	0.5798	0.4202	0.5798	0.143313
1715	0.723113	0.5798	0.4202	0.5798	0.143313
1716	0.723113	0.5798	0.4202	0.5798	0.143313
1717	0.723113	0.5798	0.4202	0.5798	0.143313
1718	0.723113	0.5798	0.4202	0.5798	0.143313
1719	0.723113	0.5798	0.4202	0.5798	0.143313
1720	0.723113	0.5798	0.4202	0.5798	0.143313
1721	0.723113	0.5798	0.4202	0.5798	0.143313
1722	0.723113	0.5798	0.4202	0.5798	0.143313
1723	0.723113	0.5798	0.4202	0.5798	0.143313
1724	0.723113	0.5798	0.4202	0.5798	0.143313
1725	0.723113	0.5798	0.4202	0.5798	0.143313
1726	0.723113	0.5798	0.4202	0.5798	0.143313
1727	0.723113	0.5798	0.4202	0.5798	0.143313
1728	0.723113	0.5798	0.4202	0.5798	0.143313
1729	0.723113	0.5798	0.4202	0.5798	0.143313
1730	0.723113	0.5798	0.4202	0.5798	0.143313
1731	0.723113	0.5798	0.4202	0.5798	0.143313
1732	0.723113	0.5798	0.4202	0.5798	0.143313
1733	0.723113	0.5798	0.4202	0.5798	0.143313
1734	0.723113	0.5798	0.4202	0.5798	0.143313
1735	0.723113	0.5798	0.4202	0.5798	0.143313
1736	0.723113	0.5798	0.4202	0.5798	0.143313
1737	0.723113	0.5798	0.4202	0.5798	0.143313
1738	0.723113	0.5798	0.4202	0.5798	0.143313
1739	0.723113	0.5798	0.4202	0.5798	0.143313
1740	0.723113	0.5798	0.4202	0.5798	0.143313
1741	0.723113	0.5798	0.4202	0.5798	0.143313
1742	0.723113	0.5798	0.4202	0.5798	0.143313
1743	0.723113	0.5798	0.4202	0.5798	0.143313
1744	0.723113	0.5798	0.4202	0.5798	0.143313
1745	0.723113	0.5798	0.4202	0.5798	0.143313
1746	0.723113	0.5798	0.4202	0.5798	0.143313
1747	0.723113	0.5798	0.4202	0.5798	0.143313
1748	0.723113	0.5798	0.4202	0.5798	0.143313
1749	0.723113	0.5798	0.4202	0.5798	0.143313
1750	0.723113	0.5798	0.4202	0.5798	0.143313
1751	0.723113	0.5798	0.4202	0.5798	0.143313
1752	0.723113	0.5798	0.4202	0.5798	0.143313
1753	0.723113	0.5798	0.4202	0.5798	0.143313
1754	0.723113	0.5798	0.4202	0.5798	0.143313
1755	0.723113	0.5798	0.4202	0.5798	0.143313
1756	0.723113	0.5798	0.4202	0.5798	0.143313
1757	0.723113	0.5798	0.4202	0.5798	0.143313
1758	0.723113	0.5798	0.4202	0.5798	0.143313
1759	0.723113	0.5798	0.4202	0.5798	0.143313
1760	0.723113	0.5798	0.4202	0.5798	0.143313
1761	0.723113	0.5798	0.4202	0.5798	0.143313
1762	0.723113	0.5798	0.4202	0.5798	0.143313
1763	0.723113	0.5798	0.4202	0.5798	0.143313
1764	0.723113	0.5798	0.4202	0.5798	0.143313
1765	0.723113	0.5798	0.4202	0.5798	0.143313
1766	0.723113	0.5798	0.4202	0.5798	0.143313
1767	0.723113	0.5798	0.4202	0.5798	0.143313
1768	0.723113	0.5798	0.4202	0.5798	0.143313
1769	0.723113	0.5798	0.4202	0.5798	0.143313
1770	0.723113	0.5798	0.4202	0.5798	0.143313
1771	0.723113	0.5798	0.4202	0.5798	0.143313
1772	0.723113	0.5798	0.4202	0.5798	0.143313
1773	0.723113	0.5798	0.4202	0.5798	0.143313
1774	0.723113	0.5798	0.4202	0.5798	0.143313
1775	0.723113	0.5798	0.4202	0.5798	0.143313
1776	0.723113	0.5798	0.4202	0.5798	0.143313
1777	0.723113	0.5798	0.4202	0.5798	0.143313
1778	0.723113	0.5798	0.4202	0.5798	0.143313
1779	0.723113	0.5798	0.4202	0.5798	0.143313
1780	0.723113	0.5798	0.4202	0.5798	0.143313
1781	0.723113	0.5798	0.4202	0.5798	0.143313
1782	0.723113	0.5798	0.4202	0.5798	0.143313
1783	0.723113	0.5798	0.4202	0.5798	0.143313
1784	0.723113	0.5798	0.4202	0.5798	0.143313
1785	0.723113	0.5798	0.4202	0.5798	0.143313
1786	0.723113	0.5798	0.4202	0.5798	0.143313
1787	0.723113	0.5798	0.4202	0.5798	0.143313
1788	0.723113	0.5798	0.4202	0.5798	0.143313
1789	0.723113	0.5798	0.4202	0.5798	0.143313
1790	0.723113	0.5798	0.4202	0.5798	0.143313
1791	0.723113	0.5798	0.4202	0.5798	0.143313
1792	0.723113	0.5798	0.4202	0.5798	0.143313
1793	0.723113	0.5798	0.4202	0.5798	0.143313
1794	0.723113	0.5798	0.4202	0.5798	0.143313
1795	0.723113	0.5798	0.4202	0.5798	0.143313
1796	0.723113	0.5798	0.4202	0.5798	0.143313
1797	0.723113	0.5798	0.4202	0.5798	0.143313
1798	0.723113	0.5798	0.4202	0.5798	0.143313
1799	0.723113	0.5798	0.4202	0.5798	0.143313
1800	0.723113	0.5798	0.4202	0.5798	0.143313
1801	0.723113	0.5798	0.4202	0.5798	0.143313
1802	0.723113	0.5798	0.4202	0.5798	0.143313
1803	0.723113	0.5798	0.4202	0.5798	0.143313
1804	0.723113	0.5798	0.4202	0.5798	0.143313
1805	0.723113	0.5798	0.4202	0.5798	0.143313
1806	0.723113	0.5798	0.4202	0.5798	0.143313
1807	0.723113	0.5798	0.4202	0.5798	0.143313
1808	0.723113	0.5798	0.4202	0.5798	0.143313
1809	0.723113	0.5798	0.4202	0.5798	0.143313
1810	0.723113	0.5798	0.4202	0.5798	0.143313
1811	0.723113	0.5798	0.4202	0.5798	0.143313
1812	0.723113	0.5798	0.4202	0.5798	0.143313
1813	0.723113	0.5798	0.4202	0.5798	0.143313
1814	0.723113	0.5798	0.4202	0.5798	0.143313
1815	0.723113	0.5798	0.4202	0.5798	0.143313
1816	0.723113	0.5798	0.4202	0.5798	0.143313
1817	0.723113	0.5798	0.4202	0.5798	0.143313
1818	0.723113	0.5798	0.4202	0.5798	0.143313
1819	0.723113	0.5798	0.4202	0.5798	0.143313
1820	0.723113	0.5798	0.4202	0.5798	0.143313
1821	0.723113	0.5798	0.4202	0.5798	0.143313
1822	0.723113	0.5798	0.4202	0.5798	0.143313
1823	0.723113	0.5798	0.4202	0.5798	0.143313
1824	0.723113	0.5798	0.4202	0.5798	0.143313
1825	0.723113	0.5798	0.4202	0.5798	0.143313
1826	0.723113	0.5798	0.4202	0.5798	0.143313
1827	0.723113	0.5798	0.4202	0.5798	0.143313
1828	0.723113	0.5798	0.4202	0.5798	0.143313
1829	0.723113	0.5798	0.4202	0.5798	0.143313
1830	0.723113	0.5798	0.4202	0.5798	0.143313
1831	0.723113	0.5798	0.4202	0.5798	0.143313
1832	0.723113	0.5798	0.4202	0.5798	0.143313
1833	0.723113	0.5798	0.4202	0.5798	0.143313
1834	0.723113	0.5798	0.4202	0.5798	0.143313
1835	0.723113	0.5798	0.4202	0.5798	0.143313
1836	0.723113	0.5798	0.4202	0.5798	0.143313
1837	0.723113	0.5798	0.4202	0.5798	0.143313
1838	0.723113	0.5798	0.4202	0.5798	0.143313
1839	0.723113	0.5798	0.4202	0.5798	0.143313
1840	0.723113	0.5798	0.4202	0.5798	0.143313
1841	0.723113	0.5798	0.4202	0.5798	0.143313
1842	0.723113	0.5798	0.4202	0.5798	0.143313
1843	0.723113	0.5798	0.4202	0.5798	0.143313
1844	0.723113	0.5798	0.4202	0.5798	0.143313
1845	0.723113	0.5798	0.4202	0.5798	0.143313
1846	0.723113	0.5798	0.4202	0.5798	0.143313
1847	0.723113	0.5798	0.4202	0.5798	0.143313
1848	0.723113	0.5798	0.4202	0.5798	0.143313
1849	0.723113	0.5798	0.4202	0.5798	0.143313
1850	0.723113	0.5798	0.4202	0.5798	0.143313
1851	0.723113	0.5798	0.4202	0.5798	0.143313
1852	0.723113	0.5798	0.4202	0.5798	0.143313
1853	0.723113	0.5798	0.4202	0.5798	0.143313
1854	0.723113	0.5798	0.4202	0.5798	0.143313
1855	0.723113	0.5798	0.4202	0.5798	0.143313
1856	0.723113	0.5798	0.4202	0.5798	0.143313
1857	0.723113	0.5798	0.4202	0.5798	0.143313
1858	0.723113	0.5798	0.4202	0.5798	0.143313
1859	0.723113	0.5798	0.4202	0.5798	0.143313
1860	0.723113	0.5798	0.4202	0.5798	0.143313
1861	0.723113	0.5798	0.4202	0.5798	0.143313
1862	0.723113	0.5798	0.4202	0.5798	0.143313
1863	0.723113	0.5798	0.4202	0.5798	0.143313
1864	0.723113	0.5798	0.4202	0.5798	0.143313
1865	0.723113	0.5798	0.4202	0.5798	0.143313
1866	0.723113	0.5798	0.4202	0.5798	0.143313
1867	0.723113	0.5798	0.4202	0.5798	0.143313
1868	0.723113	0.5798	0.4202	0.5798	0.143313
1869	0.723113	0.5798	0.4202	0.5798	0.143313
1870	0.723113	0.5798	0.4202	0.5798	0.143313
1871	0.723113	0.5798	0.4202	0.5798	0.143313
1872	0.723113	0.5798	0.4202	0.5798	0.143313
1873	0.723113	0.5798	0.4202	0.5798	0.143313
1874	0.723113	0.5798	0.4202	0.5798	0.143313
1875	0.723113	0.5798	0.4202	0.5798	0.143313
1876	0.723113	0.5798	0.4202	0.5798	0.143313
1877	0.723113	0.5798	0.4202	0.5798	0.143313
1878	0.723113	0.5798	0.4202	0.5798	0.143313
1879	0.723113	0.5798	0.4202	0.5798	0.143313
1880	0.723113	0.5798	0.4202	0.5798	0.143313
1881	0.723113	0.5798	0.4202	0.5798	0.143313
1882	0.723113	0.5798	0.4202	0.5798	0.143313
1883	0.723113	0.5798	0.4202	0.5798	0.143313
1884	0.723113	0.5798	0.4202	0.5798	0.143313
1885	0.723113	0.5798	0.4202	0.5798	0.143313
1886	0.723113	0.5798	0.4202	0.5798	0.143313
1887	0.723113	0.5798	0.4202	0.5798	0.143313
1888	0.723113	0.5798	0.4202	0.5798	0.143313
1889	0.723113	0.5798	0.4202	0.5798	0.143313
1890	0.723113	0.5798	0.4202	0.5798	0.143313
1891	0.723113	0.5798	0.4202	0.5798	0.143313
1892	0.723113	0.5798	0.4202	0.5798	0.143313
1893	0.723113	0.5798	0.4202	0.5798	0.143313
1894	0.723113	0.5798	0.4202	0.5798	0.143313
1895	0.723113	0.5798	0.4202	0.5798	0.143313
1896	0.723113	0.5798	0.4202	0.5798	0.143313
1897	0.723113	0.5798	0.4202	0.5798	0.143313
1898	0.723113	0.5798	0.4202	0.5798	0.143313
1899	0.723113	0.5798	0.4202	0.5798	0.143313
1900	0.723113	0.5798	0.4202	0.5798	0.143313
1901	0.723113	0.5798	0.4202	0.5798	0.143313
1902	0.723113	0.5798	0.4202	0.5798	0.143313
1903	0.723113	0.5798	0.4202	0.5798	0.143313
1904	0.723113	0.5798	0.4202	0.5798	0.143313
1905	0.723113	0.5798	0.4202	0.5798	0.143313
1906	0.723113	0.5798	0.4202	0.5798	0.143313
1907	0.723113	0.5798	0.4202	0.5798	0.143313
1908	0.723113	0.5798	0.4202	0.5798	0.143313
1909	0.723113	0.5798	0.4202	0.5798	0.143313
1910	0.723113	0.5798	0.4202	0.5798	0.143313
1911	0.723113	0.5798	0.4202	0.5798	0.143313
1912	0.723113	0.5798	0.4202	0.5798	0.143313
1913	0.723113	0.5798	0.4202	0.5798	0.143313
1914	0.723113	0.5798	0.4202	0.5798	0.143313
1915	0.723113	0.5798	0.4202	0.5798	0.143313
1916	0.723113	0.5798	0.4202	0.5798	0.143313
1917	0.723113	0.5798	0.4202	0.5798	0.143313
1918	0.723113	0.5798	0.4202	0.5798	0.143313
1919	0.723113	0.5798	0.4202	0.5798	0.143313
1920	0.723113	0.5798	0.4202	0.5798	0.143313
1921	0.723113	0.5798	0.4202	0.5798	0.143313
1922	0.723113	0.5798	0.4202	0.5798	0.143313
1923	0.723113	0.5798	0.4202	0.5798	0.143313
1924	0.723113	0.5798	0.4202	0.5798	0.143313
1925	0.723113	0.5798	0.4202	0.5798	0.143313
1926	0.723113	0.5798	0.4202	0.5798	0.143313
1927	0.723113	0.5798	0.4202	0.5798	0.143313
1928	0.723113	0.5798	0.4202	0.5798	0.143313
1929	0.723113	0.5798	0.4202	0.5798	0.143313
1930	0.723113	0.5798	0.4202	0.5798	0.143313
1931	0.723113	0.5798	0.4202	0.5798	0.143313
1932	0.723113	0.5798	0.4202	0.5798	0.143313
1933	0.723113	0.5798	0.4202	0.5798	0.143313
1934	0.723113	0.5798	0.4202	0.5798	0.143313
1935	0.723113	0.5798	0.4202	0.5798	0.143313
1936	0.723113	0.5798	0.4202	0.5798	0.143313
1937	0.723113	0.5798	0.4202	0.5798	0.143313
1938	0.723113	0.5798	0.4202	0.5798	0.143313
1939	0.723113	0.5798	0.4202	0.5798	0.143313
1940	0.723113	0.5798	0.4202	0.5798	0.143313
1941	0.723113	0.5798	0.4202	0.5798	0.143313
1942	0.723113	0.5798	0.4202	0.5798	0.143313
1943	0.723113	0.5798	0.4202	0.5798	0.143313
1944	0.723113	0.5798	0.4202	0.5798	0.143313
1945	0.723113	0.5798	0.4202	0.5798	0.143313
1946	0.723113	0.5798	0.4202	0.5798	0.143313
1947	0.723113	0.5798	0.4202	0.5798	0.143313
1948	0.723113	0.5798	0.4202	0.5798	0.143313
1949	0.723113	0.5798	0.4202	0.5798	0.143313
1950	0.723113	0.5798	0.4202	0.5798	0.143313
1951	0.723113	0.5798	0.4202	0.5798	0.143313
1952	0.723113	0.5798	0.4202	0.5798	0.143313
1953	0.723113	0.5798	0.4202	0.5798	0.143313
1954	0.723113	0.5798	0.4202	0.5798	0.143313
1955	0.723113	0.5798	0.4202	0.5798	0.143313
1956	0.723113	0.5798	0.4202	0.5798	0.143313
1957	0.723113	0.5798	0.4202	0.5798	0.143313
1958	0.723113	0.5798	0.4202	0.5798	0.143313
1959	0.723113	0.5798	0.4202	0.5798	0.143313
1960	0.723113	0.5798	0.4202	0.5798	0.143313
1961	0.723113	0.5798	0.4202	0.5798	0.143313
1962	0.723113	0.5798	0.4202	0.5798	0.143313
1963	0.723113	0.5798	0.4202	0.5798	0.143313
1964	0.723113	0.5798	0.4202	0.5798	0.143313
1965	0.723113	0.5798	0.4202	0.5798	0.143313
1966	0.723113	0.5798	0.4202	0.5798	0.143313
1967	0.723113	0.5798	0.4202	0.5798	0.143313
1968	0.723113	0.5798	0.4202	0.5798	0.143313
1969	0.723113	0.5798	0.4202	0.5798	0.143313
1970	0.723113	0.5798	0.4202	0.5798	0.143313
1971	0.723113	0.5798	0.4202	0.5798	0.143313
1972	0.723113	0.5798	0.4202	0.5798	0.143313
1973	0.723113	0.5798	0.4202	0.5798	0.143313
1974	0.723113	0.5798	0.4202	0.5798	0.143313
1975	0.723113	0.5798	0.4202	0.5798	0.143313
1976	0.723113	0.5798	0.4202	0.5798	0.143313
1977	0.723113	0.5798	0.4202	0.5798	0.143313
1978	0.723113	0.5798	0.4202	0.5798	0.143313
1979	0.723113	0.5798	0.4202	0.5798	0.143313
1980	0.723113	0.5798	0.4202	0.5798	0.143313
1981	0.723113	0.5798	0.4202	0.5798	0.143313
1982	0.723113	0.5798	0.4202	0.5798	0.143313
1983	0.723113	0.5798	0.4202	0.5798	0.143313
1984	0.723113	0.5798	0.4202	0.5798	0.143313
1985	0.723113	0.5798	0.4202	0.5798	0.143313
1986	0.723113	0.5798	0.4202	0.5798	0.143313
1987	0.723113	0.5798	0.4202	0.5798	0.143313
1988	0.723113	0.5798	0.4202	0.5798	0.143313
1989	0.723113	0.5798	0.4202	0.5798	0.143313
1990	0.723113	0.5798	0.4202	0.5798	0.143313
1991	0.723113	0.5798	0.4202	0.5798	0.143313
1992	0.723113	0.5798	0.4202	0.5798	0.143313
1993	0.723113	0.5798	0.4202	0.5798	0.143313
1994	0.723113	0.5798	0.4202	0.5798	0.143313
1995	0.723113	0.5798	0.4202	0.5798	0.143313
1996	0.723113	0.5798	0.4202	0.5798	0.143313
1997	0.723113	0.5798	0.4202	0.5798	0.143313
1998	0.723113	0.5798	0.4202	0.5798	0.143313
1999	0.723113	0.5798	0.4202	0.5798	0.143313
2000	0.723113	0.5798	0.4202	0.5798	0.143313
[truncated: 3,001 more rows]
