# Supplementary material for: Aspiration-driven co-evolution of cooperation with individual behavioral diversity
Source: PLoS One. 2023 Sep 15;18(9):e0291134. doi: 10.1371/journal.pone.0291134 (PMC10503719; doi:10.1371/journal.pone.0291134)
Supplement: S1 Data — (ZIP) [file pone.0291134.s001.zip › M1/v2-L=200/data/tolerate=1_b=1.21_frequency.txt]

1	0.497525	1	0	0.497525	0
2	0.344881	0.915475	0.084525	0.344625	0.00025625
3	0.248300	0.780825	0.219175	0.246375	0.001925
4	0.186188	0.62695	0.37305	0.18135	0.0048375
5	0.143494	0.48425	0.51575	0.1365	0.00699375
6	0.116475	0.367825	0.632175	0.10685	0.009625
7	0.101112	0.285375	0.714625	0.0892	0.0119125
8	0.091931	0.2294	0.7706	0.078725	0.0132062
9	0.087413	0.190575	0.809425	0.07285	0.0145625
10	0.083869	0.1669	0.8331	0.068675	0.0151938
11	0.082250	0.149475	0.850525	0.0662	0.01605
12	0.081606	0.139	0.861	0.065	0.0166062
13	0.081931	0.132475	0.867525	0.06445	0.0174813
14	0.083494	0.1284	0.8716	0.0655	0.0179937
15	0.083475	0.12365	0.87635	0.063975	0.0195
16	0.083725	0.119625	0.880375	0.062875	0.02085
17	0.084587	0.117575	0.882425	0.063475	0.0211125
18	0.086212	0.115825	0.884175	0.064275	0.0219375
19	0.087481	0.11675	0.88325	0.065925	0.0215562
20	0.088237	0.1151	0.8849	0.0655	0.0227375
21	0.090000	0.11405	0.88595	0.066475	0.023525
22	0.090294	0.11275	0.88725	0.06625	0.0240437
23	0.092744	0.113025	0.886975	0.06815	0.0245938
24	0.093150	0.1138	0.8862	0.068375	0.024775
25	0.094562	0.1128	0.8872	0.06865	0.0259125
26	0.094450	0.113075	0.886925	0.068775	0.025675
27	0.094700	0.111	0.889	0.06775	0.02695
28	0.096725	0.110525	0.889475	0.069275	0.02745
29	0.098175	0.111475	0.888525	0.070325	0.02785
30	0.099856	0.112225	0.887775	0.07195	0.0279063
31	0.101831	0.1147	0.8853	0.074025	0.0278063
32	0.102650	0.115825	0.884175	0.0749	0.02775
33	0.102569	0.116875	0.883125	0.074575	0.0279938
34	0.103512	0.114775	0.885225	0.0746	0.0289125
35	0.104181	0.114375	0.885625	0.074975	0.0292063
36	0.104794	0.1142	0.8858	0.075325	0.0294687
37	0.106119	0.114525	0.885475	0.076325	0.0297938
38	0.106938	0.1142	0.8858	0.076425	0.0305125
39	0.107456	0.114075	0.885925	0.07675	0.0307063
40	0.107781	0.1133	0.8867	0.076975	0.0308063
41	0.108675	0.112075	0.887925	0.0773	0.031375
42	0.108638	0.111075	0.888925	0.076925	0.0317125
43	0.109469	0.1104	0.8896	0.077225	0.0322438
44	0.110625	0.110525	0.889475	0.0784	0.032225
45	0.111425	0.111525	0.888475	0.0791	0.032325
46	0.112431	0.11225	0.88775	0.08005	0.0323813
47	0.112944	0.1128	0.8872	0.080475	0.0324687
48	0.113444	0.1122	0.8878	0.080575	0.0328688
49	0.113975	0.1124	0.8876	0.0807	0.033275
50	0.114775	0.112375	0.887625	0.081625	0.03315
51	0.115044	0.11235	0.88765	0.0819	0.0331438
52	0.116025	0.111775	0.888225	0.082375	0.03365
53	0.117513	0.113075	0.886925	0.08395	0.0335625
54	0.118744	0.1143	0.8857	0.085075	0.0336687
55	0.119200	0.11555	0.88445	0.085275	0.033925
56	0.120213	0.115875	0.884125	0.08635	0.0338625
57	0.120869	0.1157	0.8843	0.08645	0.0344187
58	0.121719	0.1164	0.8836	0.08705	0.0346687
59	0.122138	0.11575	0.88425	0.08715	0.0349875
60	0.123406	0.1168	0.8832	0.0884	0.0350063
61	0.123931	0.117425	0.882575	0.08915	0.0347813
62	0.124750	0.1185	0.8815	0.08975	0.035
63	0.124431	0.1176	0.8824	0.08905	0.0353813
64	0.126144	0.118175	0.881825	0.090775	0.0353687
65	0.125931	0.117575	0.882425	0.09025	0.0356812
66	0.127400	0.1181	0.8819	0.091175	0.036225
67	0.128819	0.1202	0.8798	0.09305	0.0357688
68	0.129300	0.12085	0.87915	0.09325	0.03605
69	0.129862	0.12125	0.87875	0.093775	0.0360875
70	0.130419	0.120325	0.879675	0.09335	0.0370687
71	0.130688	0.119875	0.880125	0.0933	0.0373875
72	0.131369	0.119925	0.880075	0.093675	0.0376937
73	0.131794	0.120125	0.879875	0.094325	0.0374688
74	0.131912	0.120425	0.879575	0.0943	0.0376125
75	0.132362	0.1196	0.8804	0.09415	0.0382125
76	0.133306	0.11935	0.88065	0.0948	0.0385062
77	0.133437	0.119675	0.880325	0.095475	0.0379625
78	0.134113	0.118275	0.881725	0.09585	0.0382625
79	0.134569	0.118475	0.881525	0.0964	0.0381688
80	0.134700	0.1192	0.8808	0.09675	0.03795
81	0.134513	0.118175	0.881825	0.095925	0.0385875
82	0.134412	0.116825	0.883175	0.0955	0.0389125
83	0.134900	0.11635	0.88365	0.0959	0.039
84	0.135119	0.116075	0.883925	0.095825	0.0392938
85	0.135694	0.11575	0.88425	0.09595	0.0397438
86	0.136606	0.11685	0.88315	0.096925	0.0396813
87	0.137581	0.118275	0.881725	0.09795	0.0396313
88	0.138019	0.118625	0.881375	0.098725	0.0392938
89	0.138431	0.1189	0.8811	0.098775	0.0396562
90	0.140006	0.1192	0.8808	0.09995	0.0400563
91	0.139900	0.12025	0.87975	0.100075	0.039825
92	0.139381	0.11965	0.88035	0.09925	0.0401313
93	0.139706	0.1184	0.8816	0.09925	0.0404562
94	0.139750	0.117225	0.882775	0.098825	0.040925
95	0.140125	0.116925	0.883075	0.099325	0.0408
96	0.140869	0.1171	0.8829	0.09995	0.0409187
97	0.140712	0.11715	0.88285	0.099975	0.0407375
98	0.141231	0.116525	0.883475	0.100475	0.0407563
99	0.141519	0.1174	0.8826	0.100675	0.0408437
100	0.142712	0.118125	0.881875	0.101875	0.0408375
101	0.143338	0.119375	0.880625	0.102575	0.0407625
102	0.144431	0.120075	0.879925	0.10365	0.0407812
103	0.144394	0.1204	0.8796	0.1033	0.0410937
104	0.144606	0.120475	0.879525	0.1033	0.0413063
105	0.145644	0.121375	0.878625	0.104475	0.0411687
106	0.145787	0.1214	0.8786	0.1045	0.0412875
107	0.146569	0.1214	0.8786	0.1052	0.0413688
108	0.147375	0.1226	0.8774	0.10595	0.041425
109	0.147844	0.123325	0.876675	0.106225	0.0416188
110	0.148450	0.123575	0.876425	0.106625	0.041825
111	0.149012	0.123925	0.876075	0.10705	0.0419625
112	0.150188	0.125725	0.874275	0.108675	0.0415125
113	0.150969	0.127175	0.872825	0.10945	0.0415188
114	0.151031	0.12785	0.87215	0.109475	0.0415563
115	0.151006	0.127625	0.872375	0.109225	0.0417812
116	0.151269	0.126875	0.873125	0.108925	0.0423437
117	0.151375	0.1266	0.8734	0.1089	0.042475
118	0.151938	0.126575	0.873425	0.109175	0.0427625
119	0.152394	0.127325	0.872675	0.10965	0.0427437
120	0.153106	0.12755	0.87245	0.1103	0.0428062
121	0.153225	0.128	0.872	0.110925	0.0423
122	0.153713	0.128425	0.871575	0.111175	0.0425375
123	0.153950	0.128175	0.871825	0.111125	0.042825
124	0.154413	0.1276	0.8724	0.111375	0.0430375
125	0.154981	0.127975	0.872025	0.111975	0.0430063
126	0.155294	0.1285	0.8715	0.111925	0.0433687
127	0.155587	0.12905	0.87095	0.111975	0.0436125
128	0.155875	0.1293	0.8707	0.11255	0.043325
129	0.155938	0.12805	0.87195	0.11205	0.0438875
130	0.156138	0.127125	0.872875	0.1121	0.0440375
131	0.156513	0.12765	0.87235	0.112275	0.0442375
132	0.157181	0.1272	0.8728	0.112675	0.0445062
133	0.157494	0.12795	0.87205	0.1131	0.0443938
134	0.157763	0.128075	0.871925	0.113175	0.0445875
135	0.158219	0.1281	0.8719	0.113675	0.0445438
136	0.159006	0.129	0.871	0.114675	0.0443313
137	0.158644	0.1289	0.8711	0.11425	0.0443938
138	0.159325	0.128575	0.871425	0.11455	0.044775
139	0.159506	0.12875	0.87125	0.114675	0.0448313
140	0.159681	0.128175	0.871825	0.11445	0.0452313
141	0.159837	0.128075	0.871925	0.11485	0.0449875
142	0.160137	0.128375	0.871625	0.1153	0.0448375
143	0.160781	0.128525	0.871475	0.11605	0.0447313
144	0.161275	0.128875	0.871125	0.116625	0.04465
145	0.161519	0.129	0.871	0.1167	0.0448187
146	0.161706	0.12915	0.87085	0.116625	0.0450813
147	0.161694	0.129025	0.870975	0.116925	0.0447688
148	0.162444	0.129175	0.870825	0.117475	0.0449688
149	0.162556	0.129325	0.870675	0.11725	0.0453062
150	0.162556	0.129275	0.870725	0.116975	0.0455812
151	0.162563	0.129375	0.870625	0.11725	0.0453125
152	0.162581	0.12905	0.87095	0.117	0.0455812
153	0.162894	0.128675	0.871325	0.11725	0.0456437
154	0.163288	0.128725	0.871275	0.11775	0.0455375
155	0.163563	0.129225	0.870775	0.1178	0.0457625
156	0.163875	0.1295	0.8705	0.1183	0.045575
157	0.164156	0.1298	0.8702	0.11835	0.0458063
158	0.164500	0.129825	0.870175	0.11855	0.04595
159	0.165094	0.129925	0.870075	0.119	0.0460938
160	0.165600	0.130475	0.869525	0.1195	0.0461
161	0.165206	0.12955	0.87045	0.119025	0.0461813
162	0.165756	0.129225	0.870775	0.119375	0.0463812
163	0.166400	0.129825	0.870175	0.12015	0.04625
164	0.166838	0.1309	0.8691	0.12085	0.0459875
165	0.167356	0.131725	0.868275	0.121425	0.0459313
166	0.168081	0.132225	0.867775	0.122	0.0460812
167	0.168113	0.132925	0.867075	0.1222	0.0459125
168	0.168375	0.132875	0.867125	0.122375	0.046
169	0.168206	0.1322	0.8678	0.122025	0.0461813
170	0.168375	0.1315	0.8685	0.121875	0.0465
171	0.168613	0.1315	0.8685	0.122075	0.0465375
172	0.169088	0.13195	0.86805	0.1223	0.0467875
173	0.168763	0.132275	0.867725	0.12225	0.0465125
174	0.168750	0.1312	0.8688	0.121625	0.047125
175	0.168800	0.130425	0.869575	0.12135	0.04745
176	0.168906	0.1308	0.8692	0.121675	0.0472313
177	0.168813	0.130225	0.869775	0.121625	0.0471875
178	0.169169	0.129875	0.870125	0.1216	0.0475688
179	0.169412	0.130175	0.869825	0.1219	0.0475125
180	0.169388	0.13015	0.86985	0.121825	0.0475625
181	0.169831	0.1301	0.8699	0.12245	0.0473813
182	0.170456	0.130625	0.869375	0.1234	0.0470563
183	0.170737	0.131025	0.868975	0.12365	0.0470875
184	0.171413	0.132075	0.867925	0.124525	0.0468875
185	0.171531	0.132525	0.867475	0.1247	0.0468312
186	0.171431	0.1324	0.8676	0.124325	0.0471063
187	0.171669	0.13295	0.86705	0.124525	0.0471437
188	0.171838	0.13265	0.86735	0.1242	0.0476375
189	0.172513	0.132575	0.867425	0.12485	0.0476625
190	0.172231	0.13285	0.86715	0.124725	0.0475063
191	0.172719	0.133375	0.866625	0.1256	0.0471188
192	0.172631	0.1337	0.8663	0.12545	0.0471813
193	0.172813	0.133075	0.866925	0.125375	0.0474375
194	0.172937	0.133125	0.866875	0.125425	0.0475125
195	0.173206	0.133425	0.866575	0.125775	0.0474313
196	0.173450	0.1339	0.8661	0.126125	0.047325
197	0.173731	0.133875	0.866125	0.1265	0.0472313
198	0.174363	0.134575	0.865425	0.12705	0.0473125
199	0.175031	0.135475	0.864525	0.12765	0.0473813
200	0.174694	0.13565	0.86435	0.127075	0.0476188
201	0.174762	0.1357	0.8643	0.127075	0.0476875
202	0.175131	0.135325	0.864675	0.127275	0.0478563
203	0.175462	0.135875	0.864125	0.12745	0.0480125
204	0.175619	0.13595	0.86405	0.12785	0.0477687
205	0.175669	0.135325	0.864675	0.127775	0.0478937
206	0.175550	0.135825	0.864175	0.127925	0.047625
207	0.175531	0.135175	0.864825	0.127475	0.0480563
208	0.175575	0.1352	0.8648	0.127325	0.04825
209	0.175363	0.134275	0.865725	0.127075	0.0482875
210	0.175413	0.13375	0.86625	0.12685	0.0485625
211	0.175262	0.13345	0.86655	0.126775	0.0484875
212	0.175475	0.133425	0.866575	0.126925	0.04855
213	0.175719	0.133475	0.866525	0.12715	0.0485688
214	0.176156	0.133975	0.866025	0.127625	0.0485312
215	0.176594	0.13405	0.86595	0.127975	0.0486188
216	0.176719	0.134675	0.865325	0.128275	0.0484438
217	0.176806	0.134875	0.865125	0.128425	0.0483813
218	0.176863	0.1347	0.8653	0.12825	0.0486125
219	0.176744	0.1342	0.8658	0.12805	0.0486938
220	0.177106	0.13445	0.86555	0.1283	0.0488063
221	0.177200	0.13485	0.86515	0.12865	0.04855
222	0.177388	0.134775	0.865225	0.128625	0.0487625
223	0.177512	0.13435	0.86565	0.128775	0.0487375
224	0.177750	0.134875	0.865125	0.129	0.04875
225	0.177888	0.13475	0.86525	0.129325	0.0485625
226	0.178100	0.134625	0.865375	0.12935	0.04875
227	0.178206	0.13485	0.86515	0.1294	0.0488063
228	0.178262	0.135025	0.864975	0.12975	0.0485125
229	0.178300	0.134475	0.865525	0.129525	0.048775
230	0.178500	0.134925	0.865075	0.12985	0.04865
231	0.178544	0.134875	0.865125	0.129725	0.0488188
232	0.178563	0.13505	0.86495	0.129775	0.0487875
233	0.179019	0.1356	0.8644	0.130275	0.0487438
234	0.178925	0.135675	0.864325	0.1302	0.048725
235	0.179081	0.13615	0.86385	0.130375	0.0487063
236	0.179225	0.136025	0.863975	0.1305	0.048725
237	0.179313	0.13585	0.86415	0.130375	0.0489375
238	0.179219	0.13585	0.86415	0.130225	0.0489938
239	0.179300	0.1353	0.8647	0.130175	0.049125
240	0.179650	0.13555	0.86445	0.1305	0.04915
241	0.179775	0.135575	0.864425	0.1305	0.049275
242	0.180219	0.136225	0.863775	0.131075	0.0491438
243	0.180319	0.136425	0.863575	0.130925	0.0493938
244	0.180319	0.136825	0.863175	0.13095	0.0493688
245	0.180537	0.136375	0.863625	0.13115	0.0493875
246	0.180519	0.13665	0.86335	0.1313	0.0492187
247	0.180731	0.13665	0.86335	0.131275	0.0494563
248	0.180881	0.136475	0.863525	0.131225	0.0496562
249	0.181156	0.136575	0.863425	0.131775	0.0493813
250	0.181037	0.13675	0.86325	0.132025	0.0490125
251	0.180963	0.136475	0.863525	0.13185	0.0491125
252	0.181106	0.136425	0.863575	0.13185	0.0492563
253	0.181375	0.1369	0.8631	0.132125	0.04925
254	0.181231	0.1365	0.8635	0.13185	0.0493813
255	0.181787	0.13675	0.86325	0.13255	0.0492375
256	0.182206	0.13745	0.86255	0.132975	0.0492312
257	0.182475	0.138075	0.861925	0.13325	0.049225
258	0.182294	0.1386	0.8614	0.133025	0.0492688
259	0.182200	0.138325	0.861675	0.132625	0.049575
260	0.182069	0.13785	0.86215	0.132475	0.0495937
261	0.182219	0.1379	0.8621	0.132775	0.0494438
262	0.182481	0.137675	0.862325	0.133	0.0494812
263	0.182638	0.137875	0.862125	0.132875	0.0497625
264	0.183075	0.138575	0.861425	0.133575	0.0495
265	0.183456	0.1386	0.8614	0.134025	0.0494313
266	0.183406	0.138825	0.861175	0.13385	0.0495563
267	0.183562	0.138825	0.861175	0.13395	0.0496125
268	0.183619	0.1389	0.8611	0.1342	0.0494187
269	0.183613	0.13915	0.86085	0.134175	0.0494375
270	0.183850	0.13915	0.86085	0.13425	0.0496
271	0.183844	0.139075	0.860925	0.134025	0.0498188
272	0.184113	0.1394	0.8606	0.1343	0.0498125
273	0.184144	0.139025	0.860975	0.134075	0.0500688
274	0.184581	0.139225	0.860775	0.13455	0.0500312
275	0.184550	0.139525	0.860475	0.13465	0.0499
276	0.184938	0.1398	0.8602	0.134775	0.0501625
277	0.185356	0.140175	0.859825	0.1352	0.0501562
278	0.185350	0.14105	0.85895	0.13515	0.0502
279	0.185562	0.141375	0.858625	0.135575	0.0499875
280	0.185750	0.1413	0.8587	0.135675	0.050075
281	0.185669	0.14125	0.85875	0.13565	0.0500188
282	0.186094	0.1413	0.8587	0.1359	0.0501938
283	0.186188	0.14105	0.85895	0.1361	0.0500875
284	0.186562	0.1417	0.8583	0.136675	0.0498875
285	0.187256	0.142675	0.857325	0.13735	0.0499062
286	0.187119	0.14285	0.85715	0.137125	0.0499938
287	0.187331	0.1426	0.8574	0.13705	0.0502813
288	0.187562	0.143	0.857	0.137625	0.0499375
289	0.187300	0.143075	0.856925	0.137325	0.049975
290	0.187419	0.142875	0.857125	0.137325	0.0500937
291	0.187825	0.143025	0.856975	0.13765	0.050175
292	0.188019	0.143425	0.856575	0.13765	0.0503687
293	0.188194	0.14335	0.85665	0.137675	0.0505188
294	0.188087	0.142975	0.857025	0.13755	0.0505375
295	0.188337	0.14285	0.85715	0.137775	0.0505625
296	0.188306	0.14305	0.85695	0.137925	0.0503813
297	0.188300	0.143	0.857	0.1379	0.0504
298	0.188550	0.1428	0.8572	0.1378	0.05075
299	0.188837	0.143175	0.856825	0.1382	0.0506375
300	0.188812	0.14325	0.85675	0.138025	0.0507875
301	0.188975	0.143125	0.856875	0.13815	0.050825
302	0.189025	0.143	0.857	0.138275	0.05075
303	0.189456	0.14355	0.85645	0.138575	0.0508813
304	0.189319	0.1438	0.8562	0.138475	0.0508438
305	0.189675	0.14355	0.85645	0.138775	0.0509
306	0.189819	0.143775	0.856225	0.138975	0.0508438
307	0.189731	0.14375	0.85625	0.138875	0.0508562
308	0.189675	0.1434	0.8566	0.13905	0.050625
309	0.189794	0.143675	0.856325	0.13895	0.0508438
310	0.190044	0.144125	0.855875	0.139275	0.0507688
311	0.189938	0.1441	0.8559	0.13915	0.0507875
312	0.190538	0.143975	0.856025	0.139575	0.0509625
313	0.190700	0.1446	0.8554	0.139825	0.050875
314	0.190875	0.144925	0.855075	0.140125	0.05075
315	0.190788	0.1444	0.8556	0.1399	0.0508875
316	0.190856	0.14455	0.85545	0.14005	0.0508062
317	0.191100	0.144425	0.855575	0.140025	0.051075
318	0.191444	0.14455	0.85545	0.140225	0.0512188
319	0.191637	0.14495	0.85505	0.14055	0.0510875
320	0.191631	0.1451	0.8549	0.14035	0.0512813
321	0.191744	0.145175	0.854825	0.140525	0.0512188
322	0.191938	0.1453	0.8547	0.14055	0.0513875
323	0.192094	0.1457	0.8543	0.141025	0.0510688
324	0.192100	0.14545	0.85455	0.140875	0.051225
325	0.191925	0.144925	0.855075	0.140475	0.05145
326	0.192000	0.144975	0.855025	0.1407	0.0513
327	0.192094	0.1449	0.8551	0.140675	0.0514187
328	0.192325	0.1448	0.8552	0.140775	0.05155
329	0.192362	0.14465	0.85535	0.1409	0.0514625
330	0.192519	0.14475	0.85525	0.1411	0.0514187
331	0.192862	0.144975	0.855025	0.1412	0.0516625
332	0.192938	0.14535	0.85465	0.141275	0.0516625
333	0.192938	0.145225	0.854775	0.141375	0.0515625
334	0.192881	0.145275	0.854725	0.1413	0.0515813
335	0.193088	0.145375	0.854625	0.1416	0.0514875
336	0.193338	0.145375	0.854625	0.141925	0.0514125
337	0.193488	0.14525	0.85475	0.142025	0.0514625
338	0.193606	0.14535	0.85465	0.142325	0.0512813
339	0.193625	0.145475	0.854525	0.142325	0.0513
340	0.193725	0.14555	0.85445	0.142325	0.0514
341	0.193756	0.145775	0.854225	0.1424	0.0513562
342	0.193819	0.145875	0.854125	0.14245	0.0513687
343	0.193612	0.14565	0.85435	0.142325	0.0512875
344	0.193612	0.14535	0.85465	0.1422	0.0514125
345	0.193612	0.145175	0.854825	0.1422	0.0514125
346	0.193887	0.1453	0.8547	0.142575	0.0513125
347	0.194075	0.1455	0.8545	0.14285	0.051225
348	0.194431	0.145975	0.854025	0.143225	0.0512063
349	0.194387	0.14605	0.85395	0.142975	0.0514125
350	0.194400	0.14625	0.85375	0.143075	0.051325
351	0.194475	0.146275	0.853725	0.143075	0.0514
352	0.194781	0.146625	0.853375	0.143425	0.0513562
353	0.195119	0.147025	0.852975	0.143725	0.0513938
354	0.195719	0.14775	0.85225	0.144225	0.0514937
355	0.195600	0.14805	0.85195	0.144125	0.051475
356	0.195581	0.148	0.852	0.144	0.0515813
357	0.195513	0.1479	0.8521	0.144175	0.0513375
358	0.195563	0.147775	0.852225	0.14405	0.0515125
359	0.195675	0.1477	0.8523	0.143975	0.0517
360	0.195900	0.147875	0.852125	0.144275	0.051625
361	0.195900	0.14775	0.85225	0.143925	0.051975
362	0.196006	0.1474	0.8526	0.143925	0.0520813
363	0.196169	0.147375	0.852625	0.1441	0.0520687
364	0.196344	0.148325	0.851675	0.14455	0.0517938
365	0.196162	0.148175	0.851825	0.144175	0.0519875
366	0.196125	0.14765	0.85235	0.1439	0.052225
367	0.196325	0.14765	0.85235	0.14425	0.052075
368	0.196581	0.147975	0.852025	0.1446	0.0519813
369	0.196738	0.147775	0.852225	0.144725	0.0520125
370	0.196900	0.14815	0.85185	0.145075	0.051825
371	0.196856	0.148525	0.851475	0.14515	0.0517063
372	0.197069	0.148525	0.851475	0.1452	0.0518687
373	0.197088	0.14825	0.85175	0.145	0.0520875
374	0.197106	0.1482	0.8518	0.144975	0.0521312
375	0.197425	0.14815	0.85185	0.14535	0.052075
376	0.197475	0.148425	0.851575	0.145375	0.0521
377	0.197838	0.148675	0.851325	0.145675	0.0521625
378	0.197775	0.148825	0.851175	0.1455	0.052275
379	0.197644	0.149075	0.850925	0.14525	0.0523938
380	0.197831	0.148925	0.851075	0.145325	0.0525062
381	0.197856	0.14885	0.85115	0.1454	0.0524563
382	0.197900	0.149025	0.850975	0.14545	0.05245
383	0.197838	0.148875	0.851125	0.145425	0.0524125
384	0.198187	0.14875	0.85125	0.145725	0.0524625
385	0.198044	0.148725	0.851275	0.1455	0.0525438
386	0.198194	0.148775	0.851225	0.1456	0.0525938
387	0.198225	0.149225	0.850775	0.14585	0.052375
388	0.198356	0.1491	0.8509	0.146	0.0523563
389	0.198269	0.1491	0.8509	0.145925	0.0523438
390	0.198250	0.148925	0.851075	0.1459	0.05235
391	0.198338	0.1486	0.8514	0.145825	0.0525125
392	0.198662	0.148475	0.851525	0.146125	0.0525375
393	0.199056	0.14935	0.85065	0.146675	0.0523812
394	0.198781	0.1494	0.8506	0.146325	0.0524563
395	0.198825	0.148875	0.851125	0.14605	0.052775
396	0.198869	0.149	0.851	0.14625	0.0526187
397	0.198912	0.1489	0.8511	0.146225	0.0526875
398	0.198900	0.1487	0.8513	0.146175	0.052725
399	0.199156	0.148675	0.851325	0.146375	0.0527813
400	0.199550	0.14895	0.85105	0.146825	0.052725
401	0.199744	0.14955	0.85045	0.1471	0.0526438
402	0.199756	0.149775	0.850225	0.147125	0.0526312
403	0.199906	0.149825	0.850175	0.147125	0.0527813
404	0.199981	0.150075	0.849925	0.147325	0.0526563
405	0.199994	0.150025	0.849975	0.14725	0.0527437
406	0.200081	0.1501	0.8499	0.14715	0.0529312
407	0.200319	0.150175	0.849825	0.1475	0.0528187
408	0.200269	0.1501	0.8499	0.14735	0.0529188
409	0.200200	0.150075	0.849925	0.1474	0.0528
410	0.200388	0.15	0.85	0.1476	0.0527875
411	0.200563	0.15005	0.84995	0.147725	0.0528375
412	0.200556	0.1504	0.8496	0.14795	0.0526063
413	0.200544	0.1505	0.8495	0.147975	0.0525687
414	0.200744	0.15075	0.84925	0.1481	0.0526438
415	0.200794	0.15105	0.84895	0.148175	0.0526187
416	0.200875	0.15105	0.84895	0.1483	0.052575
417	0.200912	0.151075	0.848925	0.1482	0.0527125
418	0.200969	0.150675	0.849325	0.14815	0.0528187
419	0.201013	0.150725	0.849275	0.14825	0.0527625
420	0.201106	0.150725	0.849275	0.14825	0.0528563
421	0.201369	0.150875	0.849125	0.148475	0.0528938
422	0.201631	0.151225	0.848775	0.14875	0.0528812
423	0.201619	0.151275	0.848725	0.14865	0.0529688
424	0.201881	0.1519	0.8481	0.1491	0.0527813
425	0.201869	0.15205	0.84795	0.149175	0.0526937
426	0.201912	0.152	0.848	0.1492	0.0527125
427	0.202063	0.1518	0.8482	0.14935	0.0527125
428	0.202006	0.152225	0.847775	0.149275	0.0527313
429	0.202088	0.152275	0.847725	0.149325	0.0527625
430	0.202288	0.152325	0.847675	0.14945	0.0528375
431	0.202281	0.1521	0.8479	0.1493	0.0529813
432	0.202119	0.151925	0.848075	0.149175	0.0529437
433	0.201975	0.15185	0.84815	0.1492	0.052775
434	0.202300	0.151775	0.848225	0.149325	0.052975
435	0.202288	0.15175	0.84825	0.14935	0.0529375
436	0.202113	0.151575	0.848425	0.14915	0.0529625
437	0.202219	0.1512	0.8488	0.149125	0.0530938
438	0.202381	0.151475	0.848525	0.149325	0.0530562
439	0.202694	0.151925	0.848075	0.14985	0.0528438
440	0.202663	0.15225	0.84775	0.14985	0.0528125
441	0.202619	0.152075	0.847925	0.149725	0.0528938
442	0.202781	0.152025	0.847975	0.1497	0.0530813
443	0.202975	0.1523	0.8477	0.1499	0.053075
444	0.203231	0.15255	0.84745	0.1501	0.0531312
445	0.203219	0.152775	0.847225	0.150075	0.0531437
446	0.203138	0.152725	0.847275	0.15	0.0531375
447	0.203100	0.15255	0.84745	0.1498	0.0533
448	0.203350	0.152575	0.847425	0.15005	0.0533
449	0.203544	0.15275	0.84725	0.150275	0.0532687
450	0.203700	0.153025	0.846975	0.150475	0.053225
451	0.203744	0.15335	0.84665	0.150575	0.0531688
452	0.203788	0.15315	0.84685	0.1505	0.0532875
453	0.203856	0.153225	0.846775	0.150575	0.0532813
454	0.203962	0.1531	0.8469	0.150725	0.0532375
455	0.203819	0.1533	0.8467	0.1506	0.0532188
456	0.203925	0.15305	0.84695	0.150425	0.0535
457	0.204244	0.15325	0.84675	0.150725	0.0535187
458	0.204081	0.153575	0.846425	0.1506	0.0534813
459	0.204231	0.153325	0.846675	0.15055	0.0536813
460	0.204306	0.153525	0.846475	0.150775	0.0535313
461	0.204169	0.1533	0.8467	0.150625	0.0535438
462	0.204325	0.1531	0.8469	0.1508	0.053525
463	0.204212	0.153175	0.846825	0.15075	0.0534625
464	0.204413	0.15335	0.84665	0.15095	0.0534625
465	0.204569	0.153225	0.846775	0.151125	0.0534437
466	0.204656	0.153375	0.846625	0.1512	0.0534562
467	0.204731	0.1536	0.8464	0.15125	0.0534813
468	0.204687	0.15365	0.84635	0.151125	0.0535625
469	0.204744	0.153275	0.846725	0.1512	0.0535438
470	0.204975	0.15355	0.84645	0.15155	0.053425
471	0.204900	0.15335	0.84665	0.151325	0.053575
472	0.205025	0.153825	0.846175	0.151675	0.05335
473	0.205338	0.154225	0.845775	0.15185	0.0534875
474	0.205450	0.154625	0.845375	0.152	0.05345
475	0.205600	0.15465	0.84535	0.152025	0.053575
476	0.205481	0.154625	0.845375	0.1518	0.0536813
477	0.205462	0.1547	0.8453	0.151825	0.0536375
478	0.205813	0.155	0.845	0.152275	0.0535375
479	0.205831	0.15475	0.84525	0.152175	0.0536563
480	0.205906	0.1548	0.8452	0.1524	0.0535062
481	0.206088	0.155125	0.844875	0.15265	0.0534375
482	0.206250	0.1554	0.8446	0.152875	0.053375
483	0.206406	0.154975	0.845025	0.152825	0.0535812
484	0.206531	0.155575	0.844425	0.153125	0.0534063
485	0.206281	0.155475	0.844525	0.152825	0.0534562
486	0.206269	0.1551	0.8449	0.1527	0.0535687
487	0.206413	0.154975	0.845025	0.15275	0.0536625
488	0.206563	0.1551	0.8449	0.153025	0.0535375
489	0.206500	0.155125	0.844875	0.152975	0.053525
490	0.206831	0.15535	0.84465	0.153325	0.0535062
491	0.207081	0.1555	0.8445	0.1535	0.0535812
492	0.207188	0.156075	0.843925	0.15365	0.0535375
493	0.207487	0.155925	0.844075	0.153775	0.0537125
494	0.207288	0.155875	0.844125	0.153525	0.0537625
495	0.207413	0.155925	0.844075	0.1537	0.0537125
496	0.207581	0.1561	0.8439	0.153875	0.0537062
497	0.207756	0.15635	0.84365	0.154025	0.0537313
498	0.207788	0.156525	0.843475	0.1541	0.0536875
499	0.207600	0.1563	0.8437	0.153725	0.053875
500	0.207538	0.15615	0.84385	0.15355	0.0539875
501	0.207538	0.156125	0.843875	0.153575	0.0539625
502	0.207550	0.15575	0.84425	0.1535	0.05405
503	0.207388	0.155625	0.844375	0.15345	0.0539375
504	0.207538	0.155475	0.844525	0.15345	0.0540875
505	0.207569	0.155725	0.844275	0.153625	0.0539437
506	0.207456	0.1556	0.8444	0.153525	0.0539313
507	0.207475	0.155625	0.844375	0.15345	0.054025
508	0.207619	0.155675	0.844325	0.1534	0.0542188
509	0.207769	0.155375	0.844625	0.1534	0.0543688
510	0.207975	0.15595	0.84405	0.1537	0.054275
511	0.208163	0.156275	0.843725	0.153975	0.0541875
512	0.208444	0.15675	0.84325	0.154375	0.0540687
513	0.208431	0.157	0.843	0.1543	0.0541312
514	0.208275	0.15675	0.84325	0.15395	0.054325
515	0.208369	0.15685	0.84315	0.154025	0.0543438
516	0.208494	0.156825	0.843175	0.15415	0.0543438
517	0.208663	0.15735	0.84265	0.154625	0.0540375
518	0.208725	0.157375	0.842625	0.1547	0.054025
519	0.208794	0.1575	0.8425	0.154825	0.0539688
520	0.209031	0.157825	0.842175	0.155	0.0540313
521	0.208963	0.15775	0.84225	0.1548	0.0541625
522	0.209413	0.15825	0.84175	0.15525	0.0541625
523	0.209800	0.1585	0.8415	0.155625	0.054175
524	0.209981	0.159025	0.840975	0.1559	0.0540812
525	0.209950	0.158975	0.841025	0.155925	0.054025
526	0.209819	0.1588	0.8412	0.155825	0.0539938
527	0.210000	0.159025	0.840975	0.15595	0.05405
528	0.210150	0.1588	0.8412	0.15595	0.0542
529	0.210262	0.158825	0.841175	0.155925	0.0543375
530	0.210231	0.1588	0.8412	0.15595	0.0542813
531	0.209888	0.15855	0.84145	0.15565	0.0542375
532	0.209850	0.15825	0.84175	0.15555	0.0543
533	0.209688	0.1573	0.8427	0.154975	0.0547125
534	0.209638	0.157075	0.842925	0.15495	0.0546875
535	0.209881	0.156975	0.843025	0.155125	0.0547562
536	0.210119	0.15745	0.84255	0.15545	0.0546688
537	0.210106	0.157325	0.842675	0.15545	0.0546563
538	0.210125	0.1573	0.8427	0.1554	0.054725
539	0.210156	0.15725	0.84275	0.155425	0.0547313
540	0.210138	0.1573	0.8427	0.15535	0.0547875
541	0.210388	0.15735	0.84265	0.155675	0.0547125
542	0.210631	0.15765	0.84235	0.1559	0.0547313
543	0.210475	0.15785	0.84215	0.15585	0.054625
544	0.210681	0.158025	0.841975	0.156025	0.0546563
545	0.210644	0.158125	0.841875	0.15605	0.0545938
546	0.210800	0.1581	0.8419	0.1561	0.0547
547	0.210969	0.15825	0.84175	0.156325	0.0546437
548	0.211056	0.158325	0.841675	0.1564	0.0546563
549	0.211244	0.15855	0.84145	0.156475	0.0547687
550	0.211237	0.158675	0.841325	0.15655	0.0546875
551	0.211363	0.159	0.841	0.156825	0.0545375
552	0.211463	0.15905	0.84095	0.156825	0.0546375
553	0.211719	0.159325	0.840675	0.157125	0.0545938
554	0.211900	0.1594	0.8406	0.157325	0.054575
555	0.211738	0.159275	0.840725	0.15705	0.0546875
556	0.211869	0.1595	0.8405	0.157225	0.0546437
557	0.212019	0.159725	0.840275	0.157425	0.0545938
558	0.211806	0.159725	0.840275	0.15715	0.0546563
559	0.211919	0.159525	0.840475	0.1571	0.0548187
560	0.211975	0.159475	0.840525	0.15715	0.054825
561	0.211831	0.158925	0.841075	0.1568	0.0550312
562	0.212119	0.15915	0.84085	0.15715	0.0549687
563	0.212194	0.159525	0.840475	0.15745	0.0547438
564	0.212294	0.1596	0.8404	0.157525	0.0547687
565	0.212250	0.1594	0.8406	0.157375	0.054875
566	0.212213	0.1593	0.8407	0.1573	0.0549125
567	0.212369	0.159475	0.840525	0.15745	0.0549188
568	0.212400	0.1596	0.8404	0.1575	0.0549
569	0.212419	0.159625	0.840375	0.15755	0.0548688
570	0.212500	0.159575	0.840425	0.1576	0.0549
571	0.212444	0.1593	0.8407	0.15745	0.0549938
572	0.212331	0.159475	0.840525	0.157475	0.0548563
573	0.212325	0.159425	0.840575	0.157325	0.055
574	0.212544	0.159475	0.840525	0.157675	0.0548688
575	0.212531	0.159425	0.840575	0.15755	0.0549813
576	0.212331	0.1592	0.8408	0.157175	0.0551562
577	0.212375	0.15905	0.84095	0.157275	0.0551
578	0.212488	0.15905	0.84095	0.157325	0.0551625
579	0.212506	0.159	0.841	0.157225	0.0552812
580	0.212669	0.158925	0.841075	0.15745	0.0552187
581	0.212544	0.158925	0.841075	0.15735	0.0551938
582	0.212531	0.1588	0.8412	0.157275	0.0552563
583	0.212475	0.158725	0.841275	0.157225	0.05525
584	0.212463	0.158525	0.841475	0.157175	0.0552875
585	0.212606	0.158675	0.841325	0.15745	0.0551562
586	0.212500	0.15855	0.84145	0.1572	0.0553
587	0.212556	0.158375	0.841625	0.15715	0.0554062
588	0.212762	0.158475	0.841525	0.157325	0.0554375
589	0.212738	0.158875	0.841125	0.157575	0.0551625
590	0.212794	0.1587	0.8413	0.157525	0.0552687
591	0.212906	0.158875	0.841125	0.15765	0.0552563
592	0.212919	0.15905	0.84095	0.1577	0.0552187
593	0.213000	0.158875	0.841125	0.1577	0.0553
594	0.212938	0.15885	0.84115	0.157725	0.0552125
595	0.212906	0.158625	0.841375	0.15755	0.0553563
596	0.213000	0.158675	0.841325	0.157725	0.055275
597	0.213238	0.159075	0.840925	0.158075	0.0551625
598	0.213312	0.1592	0.8408	0.15825	0.0550625
599	0.213450	0.159425	0.840575	0.15835	0.0551
600	0.213200	0.159525	0.840475	0.15815	0.05505
601	0.213081	0.1591	0.8409	0.157825	0.0552563
602	0.213113	0.15895	0.84105	0.15785	0.0552625
603	0.213231	0.15905	0.84095	0.15795	0.0552812
604	0.213044	0.159	0.841	0.1578	0.0552438
605	0.213144	0.159075	0.840925	0.157875	0.0552687
606	0.213150	0.15895	0.84105	0.157925	0.055225
607	0.213181	0.158875	0.841125	0.157975	0.0552062
608	0.213175	0.158925	0.841075	0.157925	0.05525
609	0.213169	0.158975	0.841025	0.157925	0.0552438
610	0.213294	0.1589	0.8411	0.158025	0.0552687
611	0.213306	0.159025	0.840975	0.158075	0.0552313
612	0.213475	0.1592	0.8408	0.158225	0.05525
613	0.213450	0.1593	0.8407	0.158275	0.055175
614	0.213425	0.159325	0.840675	0.158275	0.05515
615	0.213519	0.1593	0.8407	0.15835	0.0551688
616	0.213475	0.159325	0.840675	0.158375	0.0551
617	0.213512	0.15935	0.84065	0.158325	0.0551875
618	0.213506	0.1592	0.8408	0.158275	0.0552313
619	0.213463	0.15925	0.84075	0.1582	0.0552625
620	0.213375	0.1591	0.8409	0.1581	0.055275
621	0.213356	0.158925	0.841075	0.158075	0.0552812
622	0.213275	0.1588	0.8412	0.157975	0.0553
623	0.213350	0.158825	0.841175	0.1581	0.05525
624	0.213488	0.158925	0.841075	0.15835	0.0551375
625	0.213631	0.15935	0.84065	0.1585	0.0551313
626	0.213588	0.159325	0.840675	0.15845	0.0551375
627	0.213663	0.159375	0.840625	0.15845	0.0552125
628	0.213631	0.159375	0.840625	0.158375	0.0552563
629	0.213688	0.159425	0.840575	0.1585	0.0551875
630	0.213756	0.159375	0.840625	0.158475	0.0552812
631	0.213781	0.159375	0.840625	0.15855	0.0552313
632	0.213681	0.1593	0.8407	0.1584	0.0552812
633	0.213650	0.15915	0.84085	0.158375	0.055275
634	0.213531	0.159125	0.840875	0.15825	0.0552812
635	0.213569	0.159	0.841	0.15825	0.0553188
636	0.213650	0.15905	0.84095	0.158325	0.055325
637	0.213731	0.15915	0.84085	0.1584	0.0553312
638	0.213775	0.1593	0.8407	0.1585	0.055275
639	0.213825	0.15945	0.84055	0.158525	0.0553
640	0.213800	0.159275	0.840725	0.158425	0.055375
641	0.214044	0.159675	0.840325	0.158725	0.0553188
642	0.214044	0.159925	0.840075	0.1589	0.0551437
643	0.214206	0.1599	0.8401	0.15905	0.0551562
644	0.214044	0.159775	0.840225	0.158875	0.0551688
645	0.213994	0.159725	0.840275	0.1588	0.0551938
646	0.214113	0.159775	0.840225	0.1589	0.0552125
647	0.214062	0.159575	0.840425	0.1588	0.0552625
648	0.214131	0.15955	0.84045	0.15885	0.0552812
649	0.214169	0.159725	0.840275	0.158975	0.0551938
650	0.214062	0.159725	0.840275	0.15885	0.0552125
651	0.214231	0.159675	0.840325	0.159025	0.0552062
652	0.214238	0.159775	0.840225	0.159075	0.0551625
653	0.214169	0.159725	0.840275	0.158975	0.0551938
654	0.214144	0.159725	0.840275	0.158875	0.0552687
655	0.214075	0.1595	0.8405	0.158675	0.0554
656	0.214087	0.15945	0.84055	0.15875	0.0553375
657	0.214138	0.1593	0.8407	0.158725	0.0554125
658	0.214262	0.1594	0.8406	0.158925	0.0553375
659	0.214194	0.159525	0.840475	0.158875	0.0553188
660	0.214250	0.159375	0.840625	0.158875	0.055375
661	0.214213	0.1595	0.8405	0.15895	0.0552625
662	0.214281	0.159425	0.840575	0.1589	0.0553813
663	0.214238	0.15955	0.84045	0.15895	0.0552875
664	0.214325	0.159425	0.840575	0.158925	0.0554
665	0.214312	0.1596	0.8404	0.158975	0.0553375
666	0.214181	0.159525	0.840475	0.158925	0.0552563
667	0.214100	0.159175	0.840825	0.158775	0.055325
668	0.214100	0.158975	0.841025	0.158725	0.055375
669	0.214131	0.159	0.841	0.15875	0.0553813
670	0.214169	0.15905	0.84095	0.1588	0.0553688
671	0.214269	0.15925	0.84075	0.15885	0.0554188
672	0.214225	0.159275	0.840725	0.158825	0.0554
673	0.214219	0.159275	0.840725	0.15885	0.0553688
674	0.214219	0.1592	0.8408	0.1588	0.0554188
675	0.214269	0.1592	0.8408	0.158875	0.0553937
676	0.214356	0.159325	0.840675	0.158975	0.0553813
677	0.214369	0.159325	0.840675	0.15895	0.0554188
678	0.214413	0.15935	0.84065	0.159025	0.0553875
679	0.214262	0.159275	0.840725	0.1589	0.0553625
680	0.214213	0.1591	0.8409	0.1588	0.0554125
681	0.214244	0.159125	0.840875	0.15885	0.0553937
682	0.214238	0.159125	0.840875	0.158825	0.0554125
683	0.214231	0.159125	0.840875	0.1588	0.0554313
684	0.214156	0.15905	0.84095	0.15875	0.0554062
685	0.214150	0.1589	0.8411	0.158675	0.055475
686	0.214100	0.158825	0.841175	0.158625	0.055475
687	0.214131	0.158775	0.841225	0.158625	0.0555063
688	0.214181	0.158925	0.841075	0.15875	0.0554313
689	0.214175	0.158925	0.841075	0.158725	0.05545
690	0.214113	0.158825	0.841175	0.15865	0.0554625
691	0.214087	0.15875	0.84125	0.158625	0.0554625
692	0.214062	0.1587	0.8413	0.158625	0.0554375
693	0.214062	0.158675	0.841325	0.158625	0.0554375
694	0.214087	0.15865	0.84135	0.15865	0.0554375
695	0.214087	0.158675	0.841325	0.15865	0.0554375
696	0.214087	0.1587	0.8413	0.15865	0.0554375
697	0.214081	0.158725	0.841275	0.15865	0.0554313
698	0.214081	0.158725	0.841275	0.15865	0.0554313
699	0.214106	0.15875	0.84125	0.158675	0.0554313
700	0.214081	0.158725	0.841275	0.15865	0.0554313
701	0.214081	0.1587	0.8413	0.158625	0.0554562
702	0.214081	0.1587	0.8413	0.158625	0.0554562
703	0.214081	0.1587	0.8413	0.158625	0.0554562
704	0.214081	0.158725	0.841275	0.1586	0.0554813
705	0.214075	0.158675	0.841325	0.158575	0.0555
706	0.214056	0.158675	0.841325	0.158575	0.0554813
707	0.214081	0.15865	0.84135	0.1586	0.0554813
708	0.214056	0.158625	0.841375	0.158575	0.0554813
709	0.214075	0.15865	0.84135	0.1586	0.055475
710	0.214037	0.15865	0.84135	0.15855	0.0554875
711	0.214069	0.158675	0.841325	0.1586	0.0554687
712	0.214056	0.158675	0.841325	0.1586	0.0554562
713	0.214056	0.15865	0.84135	0.1586	0.0554562
714	0.214062	0.158625	0.841375	0.1586	0.0554625
715	0.214062	0.158625	0.841375	0.1586	0.0554625
716	0.214062	0.158625	0.841375	0.158625	0.0554375
717	0.214062	0.158625	0.841375	0.158625	0.0554375
718	0.214062	0.158625	0.841375	0.158625	0.0554375
719	0.214062	0.158625	0.841375	0.158625	0.0554375
720	0.214062	0.158625	0.841375	0.158625	0.0554375
721	0.214062	0.158625	0.841375	0.158625	0.0554375
722	0.214062	0.158625	0.841375	0.158625	0.0554375
723	0.214062	0.158625	0.841375	0.158625	0.0554375
724	0.214062	0.158625	0.841375	0.158625	0.0554375
725	0.214062	0.158625	0.841375	0.158625	0.0554375
726	0.214062	0.158625	0.841375	0.158625	0.0554375
727	0.214062	0.158625	0.841375	0.158625	0.0554375
728	0.214062	0.158625	0.841375	0.158625	0.0554375
729	0.214062	0.158625	0.841375	0.158625	0.0554375
730	0.214062	0.158625	0.841375	0.158625	0.0554375
731	0.214062	0.158625	0.841375	0.158625	0.0554375
732	0.214062	0.158625	0.841375	0.158625	0.0554375
733	0.214062	0.158625	0.841375	0.158625	0.0554375
734	0.214062	0.158625	0.841375	0.158625	0.0554375
735	0.214062	0.158625	0.841375	0.158625	0.0554375
736	0.214062	0.158625	0.841375	0.158625	0.0554375
737	0.214062	0.158625	0.841375	0.158625	0.0554375
738	0.214062	0.158625	0.841375	0.158625	0.0554375
739	0.214062	0.158625	0.841375	0.158625	0.0554375
740	0.214062	0.158625	0.841375	0.158625	0.0554375
741	0.214062	0.158625	0.841375	0.158625	0.0554375
742	0.214062	0.158625	0.841375	0.158625	0.0554375
743	0.214062	0.158625	0.841375	0.158625	0.0554375
744	0.214062	0.158625	0.841375	0.158625	0.0554375
745	0.214062	0.158625	0.841375	0.158625	0.0554375
746	0.214062	0.158625	0.841375	0.158625	0.0554375
747	0.214062	0.158625	0.841375	0.158625	0.0554375
748	0.214062	0.158625	0.841375	0.158625	0.0554375
749	0.214062	0.158625	0.841375	0.158625	0.0554375
750	0.214062	0.158625	0.841375	0.158625	0.0554375
751	0.214062	0.158625	0.841375	0.158625	0.0554375
752	0.214062	0.158625	0.841375	0.158625	0.0554375
753	0.214062	0.158625	0.841375	0.158625	0.0554375
754	0.214062	0.158625	0.841375	0.158625	0.0554375
755	0.214062	0.158625	0.841375	0.158625	0.0554375
756	0.214062	0.158625	0.841375	0.158625	0.0554375
757	0.214062	0.158625	0.841375	0.158625	0.0554375
758	0.214062	0.158625	0.841375	0.158625	0.0554375
759	0.214062	0.158625	0.841375	0.158625	0.0554375
760	0.214062	0.158625	0.841375	0.158625	0.0554375
761	0.214062	0.158625	0.841375	0.158625	0.0554375
762	0.214062	0.158625	0.841375	0.158625	0.0554375
763	0.214062	0.158625	0.841375	0.158625	0.0554375
764	0.214062	0.158625	0.841375	0.158625	0.0554375
765	0.214062	0.158625	0.841375	0.158625	0.0554375
766	0.214062	0.158625	0.841375	0.158625	0.0554375
767	0.214062	0.158625	0.841375	0.158625	0.0554375
768	0.214062	0.158625	0.841375	0.158625	0.0554375
769	0.214062	0.158625	0.841375	0.158625	0.0554375
770	0.214062	0.158625	0.841375	0.158625	0.0554375
771	0.214062	0.158625	0.841375	0.158625	0.0554375
772	0.214062	0.158625	0.841375	0.158625	0.0554375
773	0.214062	0.158625	0.841375	0.158625	0.0554375
774	0.214062	0.158625	0.841375	0.158625	0.0554375
775	0.214062	0.158625	0.841375	0.158625	0.0554375
776	0.214062	0.158625	0.841375	0.158625	0.0554375
777	0.214062	0.158625	0.841375	0.158625	0.0554375
778	0.214062	0.158625	0.841375	0.158625	0.0554375
779	0.214062	0.158625	0.841375	0.158625	0.0554375
780	0.214062	0.158625	0.841375	0.158625	0.0554375
781	0.214062	0.158625	0.841375	0.158625	0.0554375
782	0.214062	0.158625	0.841375	0.158625	0.0554375
783	0.214062	0.158625	0.841375	0.158625	0.0554375
784	0.214062	0.158625	0.841375	0.158625	0.0554375
785	0.214062	0.158625	0.841375	0.158625	0.0554375
786	0.214062	0.158625	0.841375	0.158625	0.0554375
787	0.214062	0.158625	0.841375	0.158625	0.0554375
788	0.214062	0.158625	0.841375	0.158625	0.0554375
789	0.214062	0.158625	0.841375	0.158625	0.0554375
790	0.214062	0.158625	0.841375	0.158625	0.0554375
791	0.214062	0.158625	0.841375	0.158625	0.0554375
792	0.214062	0.158625	0.841375	0.158625	0.0554375
793	0.214062	0.158625	0.841375	0.158625	0.0554375
794	0.214062	0.158625	0.841375	0.158625	0.0554375
795	0.214062	0.158625	0.841375	0.158625	0.0554375
796	0.214062	0.158625	0.841375	0.158625	0.0554375
797	0.214062	0.158625	0.841375	0.158625	0.0554375
798	0.214062	0.158625	0.841375	0.158625	0.0554375
799	0.214062	0.158625	0.841375	0.158625	0.0554375
800	0.214062	0.158625	0.841375	0.158625	0.0554375
801	0.214062	0.158625	0.841375	0.158625	0.0554375
802	0.214062	0.158625	0.841375	0.158625	0.0554375
803	0.214062	0.158625	0.841375	0.158625	0.0554375
804	0.214062	0.158625	0.841375	0.158625	0.0554375
805	0.214062	0.158625	0.841375	0.158625	0.0554375
806	0.214062	0.158625	0.841375	0.158625	0.0554375
807	0.214062	0.158625	0.841375	0.158625	0.0554375
808	0.214062	0.158625	0.841375	0.158625	0.0554375
809	0.214062	0.158625	0.841375	0.158625	0.0554375
810	0.214062	0.158625	0.841375	0.158625	0.0554375
811	0.214062	0.158625	0.841375	0.158625	0.0554375
812	0.214062	0.158625	0.841375	0.158625	0.0554375
813	0.214062	0.158625	0.841375	0.158625	0.0554375
814	0.214062	0.158625	0.841375	0.158625	0.0554375
815	0.214062	0.158625	0.841375	0.158625	0.0554375
816	0.214062	0.158625	0.841375	0.158625	0.0554375
817	0.214062	0.158625	0.841375	0.158625	0.0554375
818	0.214062	0.158625	0.841375	0.158625	0.0554375
819	0.214062	0.158625	0.841375	0.158625	0.0554375
820	0.214062	0.158625	0.841375	0.158625	0.0554375
821	0.214062	0.158625	0.841375	0.158625	0.0554375
822	0.214062	0.158625	0.841375	0.158625	0.0554375
823	0.214062	0.158625	0.841375	0.158625	0.0554375
824	0.214062	0.158625	0.841375	0.158625	0.0554375
825	0.214062	0.158625	0.841375	0.158625	0.0554375
826	0.214062	0.158625	0.841375	0.158625	0.0554375
827	0.214062	0.158625	0.841375	0.158625	0.0554375
828	0.214062	0.158625	0.841375	0.158625	0.0554375
829	0.214062	0.158625	0.841375	0.158625	0.0554375
830	0.214062	0.158625	0.841375	0.158625	0.0554375
831	0.214062	0.158625	0.841375	0.158625	0.0554375
832	0.214062	0.158625	0.841375	0.158625	0.0554375
833	0.214062	0.158625	0.841375	0.158625	0.0554375
834	0.214062	0.158625	0.841375	0.158625	0.0554375
835	0.214062	0.158625	0.841375	0.158625	0.0554375
836	0.214062	0.158625	0.841375	0.158625	0.0554375
837	0.214062	0.158625	0.841375	0.158625	0.0554375
838	0.214062	0.158625	0.841375	0.158625	0.0554375
839	0.214062	0.158625	0.841375	0.158625	0.0554375
840	0.214062	0.158625	0.841375	0.158625	0.0554375
841	0.214062	0.158625	0.841375	0.158625	0.0554375
842	0.214062	0.158625	0.841375	0.158625	0.0554375
843	0.214062	0.158625	0.841375	0.158625	0.0554375
844	0.214062	0.158625	0.841375	0.158625	0.0554375
845	0.214062	0.158625	0.841375	0.158625	0.0554375
846	0.214062	0.158625	0.841375	0.158625	0.0554375
847	0.214062	0.158625	0.841375	0.158625	0.0554375
848	0.214062	0.158625	0.841375	0.158625	0.0554375
849	0.214062	0.158625	0.841375	0.158625	0.0554375
850	0.214062	0.158625	0.841375	0.158625	0.0554375
851	0.214062	0.158625	0.841375	0.158625	0.0554375
852	0.214062	0.158625	0.841375	0.158625	0.0554375
853	0.214062	0.158625	0.841375	0.158625	0.0554375
854	0.214062	0.158625	0.841375	0.158625	0.0554375
855	0.214062	0.158625	0.841375	0.158625	0.0554375
856	0.214062	0.158625	0.841375	0.158625	0.0554375
857	0.214062	0.158625	0.841375	0.158625	0.0554375
858	0.214062	0.158625	0.841375	0.158625	0.0554375
859	0.214062	0.158625	0.841375	0.158625	0.0554375
860	0.214062	0.158625	0.841375	0.158625	0.0554375
861	0.214062	0.158625	0.841375	0.158625	0.0554375
862	0.214062	0.158625	0.841375	0.158625	0.0554375
863	0.214062	0.158625	0.841375	0.158625	0.0554375
864	0.214062	0.158625	0.841375	0.158625	0.0554375
865	0.214062	0.158625	0.841375	0.158625	0.0554375
866	0.214062	0.158625	0.841375	0.158625	0.0554375
867	0.214062	0.158625	0.841375	0.158625	0.0554375
868	0.214062	0.158625	0.841375	0.158625	0.0554375
869	0.214062	0.158625	0.841375	0.158625	0.0554375
870	0.214062	0.158625	0.841375	0.158625	0.0554375
871	0.214062	0.158625	0.841375	0.158625	0.0554375
872	0.214062	0.158625	0.841375	0.158625	0.0554375
873	0.214062	0.158625	0.841375	0.158625	0.0554375
874	0.214062	0.158625	0.841375	0.158625	0.0554375
875	0.214062	0.158625	0.841375	0.158625	0.0554375
876	0.214062	0.158625	0.841375	0.158625	0.0554375
877	0.214062	0.158625	0.841375	0.158625	0.0554375
878	0.214062	0.158625	0.841375	0.158625	0.0554375
879	0.214062	0.158625	0.841375	0.158625	0.0554375
880	0.214062	0.158625	0.841375	0.158625	0.0554375
881	0.214062	0.158625	0.841375	0.158625	0.0554375
882	0.214062	0.158625	0.841375	0.158625	0.0554375
883	0.214062	0.158625	0.841375	0.158625	0.0554375
884	0.214062	0.158625	0.841375	0.158625	0.0554375
885	0.214062	0.158625	0.841375	0.158625	0.0554375
886	0.214062	0.158625	0.841375	0.158625	0.0554375
887	0.214062	0.158625	0.841375	0.158625	0.0554375
888	0.214062	0.158625	0.841375	0.158625	0.0554375
889	0.214062	0.158625	0.841375	0.158625	0.0554375
890	0.214062	0.158625	0.841375	0.158625	0.0554375
891	0.214062	0.158625	0.841375	0.158625	0.0554375
892	0.214062	0.158625	0.841375	0.158625	0.0554375
893	0.214062	0.158625	0.841375	0.158625	0.0554375
894	0.214062	0.158625	0.841375	0.158625	0.0554375
895	0.214062	0.158625	0.841375	0.158625	0.0554375
896	0.214062	0.158625	0.841375	0.158625	0.0554375
897	0.214062	0.158625	0.841375	0.158625	0.0554375
898	0.214062	0.158625	0.841375	0.158625	0.0554375
899	0.214062	0.158625	0.841375	0.158625	0.0554375
900	0.214062	0.158625	0.841375	0.158625	0.0554375
901	0.214062	0.158625	0.841375	0.158625	0.0554375
902	0.214062	0.158625	0.841375	0.158625	0.0554375
903	0.214062	0.158625	0.841375	0.158625	0.0554375
904	0.214062	0.158625	0.841375	0.158625	0.0554375
905	0.214062	0.158625	0.841375	0.158625	0.0554375
906	0.214062	0.158625	0.841375	0.158625	0.0554375
907	0.214062	0.158625	0.841375	0.158625	0.0554375
908	0.214062	0.158625	0.841375	0.158625	0.0554375
909	0.214062	0.158625	0.841375	0.158625	0.0554375
910	0.214062	0.158625	0.841375	0.158625	0.0554375
911	0.214062	0.158625	0.841375	0.158625	0.0554375
912	0.214062	0.158625	0.841375	0.158625	0.0554375
913	0.214062	0.158625	0.841375	0.158625	0.0554375
914	0.214062	0.158625	0.841375	0.158625	0.0554375
915	0.214062	0.158625	0.841375	0.158625	0.0554375
916	0.214062	0.158625	0.841375	0.158625	0.0554375
917	0.214062	0.158625	0.841375	0.158625	0.0554375
918	0.214062	0.158625	0.841375	0.158625	0.0554375
919	0.214062	0.158625	0.841375	0.158625	0.0554375
920	0.214062	0.158625	0.841375	0.158625	0.0554375
921	0.214062	0.158625	0.841375	0.158625	0.0554375
922	0.214062	0.158625	0.841375	0.158625	0.0554375
923	0.214062	0.158625	0.841375	0.158625	0.0554375
924	0.214062	0.158625	0.841375	0.158625	0.0554375
925	0.214062	0.158625	0.841375	0.158625	0.0554375
926	0.214062	0.158625	0.841375	0.158625	0.0554375
927	0.214062	0.158625	0.841375	0.158625	0.0554375
928	0.214062	0.158625	0.841375	0.158625	0.0554375
929	0.214062	0.158625	0.841375	0.158625	0.0554375
930	0.214062	0.158625	0.841375	0.158625	0.0554375
931	0.214062	0.158625	0.841375	0.158625	0.0554375
932	0.214062	0.158625	0.841375	0.158625	0.0554375
933	0.214062	0.158625	0.841375	0.158625	0.0554375
934	0.214062	0.158625	0.841375	0.158625	0.0554375
935	0.214062	0.158625	0.841375	0.158625	0.0554375
936	0.214062	0.158625	0.841375	0.158625	0.0554375
937	0.214062	0.158625	0.841375	0.158625	0.0554375
938	0.214062	0.158625	0.841375	0.158625	0.0554375
939	0.214062	0.158625	0.841375	0.158625	0.0554375
940	0.214062	0.158625	0.841375	0.158625	0.0554375
941	0.214062	0.158625	0.841375	0.158625	0.0554375
942	0.214062	0.158625	0.841375	0.158625	0.0554375
943	0.214062	0.158625	0.841375	0.158625	0.0554375
944	0.214062	0.158625	0.841375	0.158625	0.0554375
945	0.214062	0.158625	0.841375	0.158625	0.0554375
946	0.214062	0.158625	0.841375	0.158625	0.0554375
947	0.214062	0.158625	0.841375	0.158625	0.0554375
948	0.214062	0.158625	0.841375	0.158625	0.0554375
949	0.214062	0.158625	0.841375	0.158625	0.0554375
950	0.214062	0.158625	0.841375	0.158625	0.0554375
951	0.214062	0.158625	0.841375	0.158625	0.0554375
952	0.214062	0.158625	0.841375	0.158625	0.0554375
953	0.214062	0.158625	0.841375	0.158625	0.0554375
954	0.214062	0.158625	0.841375	0.158625	0.0554375
955	0.214062	0.158625	0.841375	0.158625	0.0554375
956	0.214062	0.158625	0.841375	0.158625	0.0554375
957	0.214062	0.158625	0.841375	0.158625	0.0554375
958	0.214062	0.158625	0.841375	0.158625	0.0554375
959	0.214062	0.158625	0.841375	0.158625	0.0554375
960	0.214062	0.158625	0.841375	0.158625	0.0554375
961	0.214062	0.158625	0.841375	0.158625	0.0554375
962	0.214062	0.158625	0.841375	0.158625	0.0554375
963	0.214062	0.158625	0.841375	0.158625	0.0554375
964	0.214062	0.158625	0.841375	0.158625	0.0554375
965	0.214062	0.158625	0.841375	0.158625	0.0554375
966	0.214062	0.158625	0.841375	0.158625	0.0554375
967	0.214062	0.158625	0.841375	0.158625	0.0554375
968	0.214062	0.158625	0.841375	0.158625	0.0554375
969	0.214062	0.158625	0.841375	0.158625	0.0554375
970	0.214062	0.158625	0.841375	0.158625	0.0554375
971	0.214062	0.158625	0.841375	0.158625	0.0554375
972	0.214062	0.158625	0.841375	0.158625	0.0554375
973	0.214062	0.158625	0.841375	0.158625	0.0554375
974	0.214062	0.158625	0.841375	0.158625	0.0554375
975	0.214062	0.158625	0.841375	0.158625	0.0554375
976	0.214062	0.158625	0.841375	0.158625	0.0554375
977	0.214062	0.158625	0.841375	0.158625	0.0554375
978	0.214062	0.158625	0.841375	0.158625	0.0554375
979	0.214062	0.158625	0.841375	0.158625	0.0554375
980	0.214062	0.158625	0.841375	0.158625	0.0554375
981	0.214062	0.158625	0.841375	0.158625	0.0554375
982	0.214062	0.158625	0.841375	0.158625	0.0554375
983	0.214062	0.158625	0.841375	0.158625	0.0554375
984	0.214062	0.158625	0.841375	0.158625	0.0554375
985	0.214062	0.158625	0.841375	0.158625	0.0554375
986	0.214062	0.158625	0.841375	0.158625	0.0554375
987	0.214062	0.158625	0.841375	0.158625	0.0554375
988	0.214062	0.158625	0.841375	0.158625	0.0554375
989	0.214062	0.158625	0.841375	0.158625	0.0554375
990	0.214062	0.158625	0.841375	0.158625	0.0554375
991	0.214062	0.158625	0.841375	0.158625	0.0554375
992	0.214062	0.158625	0.841375	0.158625	0.0554375
993	0.214062	0.158625	0.841375	0.158625	0.0554375
994	0.214062	0.158625	0.841375	0.158625	0.0554375
995	0.214062	0.158625	0.841375	0.158625	0.0554375
996	0.214062	0.158625	0.841375	0.158625	0.0554375
997	0.214062	0.158625	0.841375	0.158625	0.0554375
998	0.214062	0.158625	0.841375	0.158625	0.0554375
999	0.214062	0.158625	0.841375	0.158625	0.0554375
1000	0.214062	0.158625	0.841375	0.158625	0.0554375
1001	0.214062	0.158625	0.841375	0.158625	0.0554375
1002	0.214062	0.158625	0.841375	0.158625	0.0554375
1003	0.214062	0.158625	0.841375	0.158625	0.0554375
1004	0.214062	0.158625	0.841375	0.158625	0.0554375
1005	0.214062	0.158625	0.841375	0.158625	0.0554375
1006	0.214062	0.158625	0.841375	0.158625	0.0554375
1007	0.214062	0.158625	0.841375	0.158625	0.0554375
1008	0.214062	0.158625	0.841375	0.158625	0.0554375
1009	0.214062	0.158625	0.841375	0.158625	0.0554375
1010	0.214062	0.158625	0.841375	0.158625	0.0554375
1011	0.214062	0.158625	0.841375	0.158625	0.0554375
1012	0.214062	0.158625	0.841375	0.158625	0.0554375
1013	0.214062	0.158625	0.841375	0.158625	0.0554375
1014	0.214062	0.158625	0.841375	0.158625	0.0554375
1015	0.214062	0.158625	0.841375	0.158625	0.0554375
1016	0.214062	0.158625	0.841375	0.158625	0.0554375
1017	0.214062	0.158625	0.841375	0.158625	0.0554375
1018	0.214062	0.158625	0.841375	0.158625	0.0554375
1019	0.214062	0.158625	0.841375	0.158625	0.0554375
1020	0.214062	0.158625	0.841375	0.158625	0.0554375
1021	0.214062	0.158625	0.841375	0.158625	0.0554375
1022	0.214062	0.158625	0.841375	0.158625	0.0554375
1023	0.214062	0.158625	0.841375	0.158625	0.0554375
1024	0.214062	0.158625	0.841375	0.158625	0.0554375
1025	0.214062	0.158625	0.841375	0.158625	0.0554375
1026	0.214062	0.158625	0.841375	0.158625	0.0554375
1027	0.214062	0.158625	0.841375	0.158625	0.0554375
1028	0.214062	0.158625	0.841375	0.158625	0.0554375
1029	0.214062	0.158625	0.841375	0.158625	0.0554375
1030	0.214062	0.158625	0.841375	0.158625	0.0554375
1031	0.214062	0.158625	0.841375	0.158625	0.0554375
1032	0.214062	0.158625	0.841375	0.158625	0.0554375
1033	0.214062	0.158625	0.841375	0.158625	0.0554375
1034	0.214062	0.158625	0.841375	0.158625	0.0554375
1035	0.214062	0.158625	0.841375	0.158625	0.0554375
1036	0.214062	0.158625	0.841375	0.158625	0.0554375
1037	0.214062	0.158625	0.841375	0.158625	0.0554375
1038	0.214062	0.158625	0.841375	0.158625	0.0554375
1039	0.214062	0.158625	0.841375	0.158625	0.0554375
1040	0.214062	0.158625	0.841375	0.158625	0.0554375
1041	0.214062	0.158625	0.841375	0.158625	0.0554375
1042	0.214062	0.158625	0.841375	0.158625	0.0554375
1043	0.214062	0.158625	0.841375	0.158625	0.0554375
1044	0.214062	0.158625	0.841375	0.158625	0.0554375
1045	0.214062	0.158625	0.841375	0.158625	0.0554375
1046	0.214062	0.158625	0.841375	0.158625	0.0554375
1047	0.214062	0.158625	0.841375	0.158625	0.0554375
1048	0.214062	0.158625	0.841375	0.158625	0.0554375
1049	0.214062	0.158625	0.841375	0.158625	0.0554375
1050	0.214062	0.158625	0.841375	0.158625	0.0554375
1051	0.214062	0.158625	0.841375	0.158625	0.0554375
1052	0.214062	0.158625	0.841375	0.158625	0.0554375
1053	0.214062	0.158625	0.841375	0.158625	0.0554375
1054	0.214062	0.158625	0.841375	0.158625	0.0554375
1055	0.214062	0.158625	0.841375	0.158625	0.0554375
1056	0.214062	0.158625	0.841375	0.158625	0.0554375
1057	0.214062	0.158625	0.841375	0.158625	0.0554375
1058	0.214062	0.158625	0.841375	0.158625	0.0554375
1059	0.214062	0.158625	0.841375	0.158625	0.0554375
1060	0.214062	0.158625	0.841375	0.158625	0.0554375
1061	0.214062	0.158625	0.841375	0.158625	0.0554375
1062	0.214062	0.158625	0.841375	0.158625	0.0554375
1063	0.214062	0.158625	0.841375	0.158625	0.0554375
1064	0.214062	0.158625	0.841375	0.158625	0.0554375
1065	0.214062	0.158625	0.841375	0.158625	0.0554375
1066	0.214062	0.158625	0.841375	0.158625	0.0554375
1067	0.214062	0.158625	0.841375	0.158625	0.0554375
1068	0.214062	0.158625	0.841375	0.158625	0.0554375
1069	0.214062	0.158625	0.841375	0.158625	0.0554375
1070	0.214062	0.158625	0.841375	0.158625	0.0554375
1071	0.214062	0.158625	0.841375	0.158625	0.0554375
1072	0.214062	0.158625	0.841375	0.158625	0.0554375
1073	0.214062	0.158625	0.841375	0.158625	0.0554375
1074	0.214062	0.158625	0.841375	0.158625	0.0554375
1075	0.214062	0.158625	0.841375	0.158625	0.0554375
1076	0.214062	0.158625	0.841375	0.158625	0.0554375
1077	0.214062	0.158625	0.841375	0.158625	0.0554375
1078	0.214062	0.158625	0.841375	0.158625	0.0554375
1079	0.214062	0.158625	0.841375	0.158625	0.0554375
1080	0.214062	0.158625	0.841375	0.158625	0.0554375
1081	0.214062	0.158625	0.841375	0.158625	0.0554375
1082	0.214062	0.158625	0.841375	0.158625	0.0554375
1083	0.214062	0.158625	0.841375	0.158625	0.0554375
1084	0.214062	0.158625	0.841375	0.158625	0.0554375
1085	0.214062	0.158625	0.841375	0.158625	0.0554375
1086	0.214062	0.158625	0.841375	0.158625	0.0554375
1087	0.214062	0.158625	0.841375	0.158625	0.0554375
1088	0.214062	0.158625	0.841375	0.158625	0.0554375
1089	0.214062	0.158625	0.841375	0.158625	0.0554375
1090	0.214062	0.158625	0.841375	0.158625	0.0554375
1091	0.214062	0.158625	0.841375	0.158625	0.0554375
1092	0.214062	0.158625	0.841375	0.158625	0.0554375
1093	0.214062	0.158625	0.841375	0.158625	0.0554375
1094	0.214062	0.158625	0.841375	0.158625	0.0554375
1095	0.214062	0.158625	0.841375	0.158625	0.0554375
1096	0.214062	0.158625	0.841375	0.158625	0.0554375
1097	0.214062	0.158625	0.841375	0.158625	0.0554375
1098	0.214062	0.158625	0.841375	0.158625	0.0554375
1099	0.214062	0.158625	0.841375	0.158625	0.0554375
1100	0.214062	0.158625	0.841375	0.158625	0.0554375
1101	0.214062	0.158625	0.841375	0.158625	0.0554375
1102	0.214062	0.158625	0.841375	0.158625	0.0554375
1103	0.214062	0.158625	0.841375	0.158625	0.0554375
1104	0.214062	0.158625	0.841375	0.158625	0.0554375
1105	0.214062	0.158625	0.841375	0.158625	0.0554375
1106	0.214062	0.158625	0.841375	0.158625	0.0554375
1107	0.214062	0.158625	0.841375	0.158625	0.0554375
1108	0.214062	0.158625	0.841375	0.158625	0.0554375
1109	0.214062	0.158625	0.841375	0.158625	0.0554375
1110	0.214062	0.158625	0.841375	0.158625	0.0554375
1111	0.214062	0.158625	0.841375	0.158625	0.0554375
1112	0.214062	0.158625	0.841375	0.158625	0.0554375
1113	0.214062	0.158625	0.841375	0.158625	0.0554375
1114	0.214062	0.158625	0.841375	0.158625	0.0554375
1115	0.214062	0.158625	0.841375	0.158625	0.0554375
1116	0.214062	0.158625	0.841375	0.158625	0.0554375
1117	0.214062	0.158625	0.841375	0.158625	0.0554375
1118	0.214062	0.158625	0.841375	0.158625	0.0554375
1119	0.214062	0.158625	0.841375	0.158625	0.0554375
1120	0.214062	0.158625	0.841375	0.158625	0.0554375
1121	0.214062	0.158625	0.841375	0.158625	0.0554375
1122	0.214062	0.158625	0.841375	0.158625	0.0554375
1123	0.214062	0.158625	0.841375	0.158625	0.0554375
1124	0.214062	0.158625	0.841375	0.158625	0.0554375
1125	0.214062	0.158625	0.841375	0.158625	0.0554375
1126	0.214062	0.158625	0.841375	0.158625	0.0554375
1127	0.214062	0.158625	0.841375	0.158625	0.0554375
1128	0.214062	0.158625	0.841375	0.158625	0.0554375
1129	0.214062	0.158625	0.841375	0.158625	0.0554375
1130	0.214062	0.158625	0.841375	0.158625	0.0554375
1131	0.214062	0.158625	0.841375	0.158625	0.0554375
1132	0.214062	0.158625	0.841375	0.158625	0.0554375
1133	0.214062	0.158625	0.841375	0.158625	0.0554375
1134	0.214062	0.158625	0.841375	0.158625	0.0554375
1135	0.214062	0.158625	0.841375	0.158625	0.0554375
1136	0.214062	0.158625	0.841375	0.158625	0.0554375
1137	0.214062	0.158625	0.841375	0.158625	0.0554375
1138	0.214062	0.158625	0.841375	0.158625	0.0554375
1139	0.214062	0.158625	0.841375	0.158625	0.0554375
1140	0.214062	0.158625	0.841375	0.158625	0.0554375
1141	0.214062	0.158625	0.841375	0.158625	0.0554375
1142	0.214062	0.158625	0.841375	0.158625	0.0554375
1143	0.214062	0.158625	0.841375	0.158625	0.0554375
1144	0.214062	0.158625	0.841375	0.158625	0.0554375
1145	0.214062	0.158625	0.841375	0.158625	0.0554375
1146	0.214062	0.158625	0.841375	0.158625	0.0554375
1147	0.214062	0.158625	0.841375	0.158625	0.0554375
1148	0.214062	0.158625	0.841375	0.158625	0.0554375
1149	0.214062	0.158625	0.841375	0.158625	0.0554375
1150	0.214062	0.158625	0.841375	0.158625	0.0554375
1151	0.214062	0.158625	0.841375	0.158625	0.0554375
1152	0.214062	0.158625	0.841375	0.158625	0.0554375
1153	0.214062	0.158625	0.841375	0.158625	0.0554375
1154	0.214062	0.158625	0.841375	0.158625	0.0554375
1155	0.214062	0.158625	0.841375	0.158625	0.0554375
1156	0.214062	0.158625	0.841375	0.158625	0.0554375
1157	0.214062	0.158625	0.841375	0.158625	0.0554375
1158	0.214062	0.158625	0.841375	0.158625	0.0554375
1159	0.214062	0.158625	0.841375	0.158625	0.0554375
1160	0.214062	0.158625	0.841375	0.158625	0.0554375
1161	0.214062	0.158625	0.841375	0.158625	0.0554375
1162	0.214062	0.158625	0.841375	0.158625	0.0554375
1163	0.214062	0.158625	0.841375	0.158625	0.0554375
1164	0.214062	0.158625	0.841375	0.158625	0.0554375
1165	0.214062	0.158625	0.841375	0.158625	0.0554375
1166	0.214062	0.158625	0.841375	0.158625	0.0554375
1167	0.214062	0.158625	0.841375	0.158625	0.0554375
1168	0.214062	0.158625	0.841375	0.158625	0.0554375
1169	0.214062	0.158625	0.841375	0.158625	0.0554375
1170	0.214062	0.158625	0.841375	0.158625	0.0554375
1171	0.214062	0.158625	0.841375	0.158625	0.0554375
1172	0.214062	0.158625	0.841375	0.158625	0.0554375
1173	0.214062	0.158625	0.841375	0.158625	0.0554375
1174	0.214062	0.158625	0.841375	0.158625	0.0554375
1175	0.214062	0.158625	0.841375	0.158625	0.0554375
1176	0.214062	0.158625	0.841375	0.158625	0.0554375
1177	0.214062	0.158625	0.841375	0.158625	0.0554375
1178	0.214062	0.158625	0.841375	0.158625	0.0554375
1179	0.214062	0.158625	0.841375	0.158625	0.0554375
1180	0.214062	0.158625	0.841375	0.158625	0.0554375
1181	0.214062	0.158625	0.841375	0.158625	0.0554375
1182	0.214062	0.158625	0.841375	0.158625	0.0554375
1183	0.214062	0.158625	0.841375	0.158625	0.0554375
1184	0.214062	0.158625	0.841375	0.158625	0.0554375
1185	0.214062	0.158625	0.841375	0.158625	0.0554375
1186	0.214062	0.158625	0.841375	0.158625	0.0554375
1187	0.214062	0.158625	0.841375	0.158625	0.0554375
1188	0.214062	0.158625	0.841375	0.158625	0.0554375
1189	0.214062	0.158625	0.841375	0.158625	0.0554375
1190	0.214062	0.158625	0.841375	0.158625	0.0554375
1191	0.214062	0.158625	0.841375	0.158625	0.0554375
1192	0.214062	0.158625	0.841375	0.158625	0.0554375
1193	0.214062	0.158625	0.841375	0.158625	0.0554375
1194	0.214062	0.158625	0.841375	0.158625	0.0554375
1195	0.214062	0.158625	0.841375	0.158625	0.0554375
1196	0.214062	0.158625	0.841375	0.158625	0.0554375
1197	0.214062	0.158625	0.841375	0.158625	0.0554375
1198	0.214062	0.158625	0.841375	0.158625	0.0554375
1199	0.214062	0.158625	0.841375	0.158625	0.0554375
1200	0.214062	0.158625	0.841375	0.158625	0.0554375
1201	0.214062	0.158625	0.841375	0.158625	0.0554375
1202	0.214062	0.158625	0.841375	0.158625	0.0554375
1203	0.214062	0.158625	0.841375	0.158625	0.0554375
1204	0.214062	0.158625	0.841375	0.158625	0.0554375
1205	0.214062	0.158625	0.841375	0.158625	0.0554375
1206	0.214062	0.158625	0.841375	0.158625	0.0554375
1207	0.214062	0.158625	0.841375	0.158625	0.0554375
1208	0.214062	0.158625	0.841375	0.158625	0.0554375
1209	0.214062	0.158625	0.841375	0.158625	0.0554375
1210	0.214062	0.158625	0.841375	0.158625	0.0554375
1211	0.214062	0.158625	0.841375	0.158625	0.0554375
1212	0.214062	0.158625	0.841375	0.158625	0.0554375
1213	0.214062	0.158625	0.841375	0.158625	0.0554375
1214	0.214062	0.158625	0.841375	0.158625	0.0554375
1215	0.214062	0.158625	0.841375	0.158625	0.0554375
1216	0.214062	0.158625	0.841375	0.158625	0.0554375
1217	0.214062	0.158625	0.841375	0.158625	0.0554375
1218	0.214062	0.158625	0.841375	0.158625	0.0554375
1219	0.214062	0.158625	0.841375	0.158625	0.0554375
1220	0.214062	0.158625	0.841375	0.158625	0.0554375
1221	0.214062	0.158625	0.841375	0.158625	0.0554375
1222	0.214062	0.158625	0.841375	0.158625	0.0554375
1223	0.214062	0.158625	0.841375	0.158625	0.0554375
1224	0.214062	0.158625	0.841375	0.158625	0.0554375
1225	0.214062	0.158625	0.841375	0.158625	0.0554375
1226	0.214062	0.158625	0.841375	0.158625	0.0554375
1227	0.214062	0.158625	0.841375	0.158625	0.0554375
1228	0.214062	0.158625	0.841375	0.158625	0.0554375
1229	0.214062	0.158625	0.841375	0.158625	0.0554375
1230	0.214062	0.158625	0.841375	0.158625	0.0554375
1231	0.214062	0.158625	0.841375	0.158625	0.0554375
1232	0.214062	0.158625	0.841375	0.158625	0.0554375
1233	0.214062	0.158625	0.841375	0.158625	0.0554375
1234	0.214062	0.158625	0.841375	0.158625	0.0554375
1235	0.214062	0.158625	0.841375	0.158625	0.0554375
1236	0.214062	0.158625	0.841375	0.158625	0.0554375
1237	0.214062	0.158625	0.841375	0.158625	0.0554375
1238	0.214062	0.158625	0.841375	0.158625	0.0554375
1239	0.214062	0.158625	0.841375	0.158625	0.0554375
1240	0.214062	0.158625	0.841375	0.158625	0.0554375
1241	0.214062	0.158625	0.841375	0.158625	0.0554375
1242	0.214062	0.158625	0.841375	0.158625	0.0554375
1243	0.214062	0.158625	0.841375	0.158625	0.0554375
1244	0.214062	0.158625	0.841375	0.158625	0.0554375
1245	0.214062	0.158625	0.841375	0.158625	0.0554375
1246	0.214062	0.158625	0.841375	0.158625	0.0554375
1247	0.214062	0.158625	0.841375	0.158625	0.0554375
1248	0.214062	0.158625	0.841375	0.158625	0.0554375
1249	0.214062	0.158625	0.841375	0.158625	0.0554375
1250	0.214062	0.158625	0.841375	0.158625	0.0554375
1251	0.214062	0.158625	0.841375	0.158625	0.0554375
1252	0.214062	0.158625	0.841375	0.158625	0.0554375
1253	0.214062	0.158625	0.841375	0.158625	0.0554375
1254	0.214062	0.158625	0.841375	0.158625	0.0554375
1255	0.214062	0.158625	0.841375	0.158625	0.0554375
1256	0.214062	0.158625	0.841375	0.158625	0.0554375
1257	0.214062	0.158625	0.841375	0.158625	0.0554375
1258	0.214062	0.158625	0.841375	0.158625	0.0554375
1259	0.214062	0.158625	0.841375	0.158625	0.0554375
1260	0.214062	0.158625	0.841375	0.158625	0.0554375
1261	0.214062	0.158625	0.841375	0.158625	0.0554375
1262	0.214062	0.158625	0.841375	0.158625	0.0554375
1263	0.214062	0.158625	0.841375	0.158625	0.0554375
1264	0.214062	0.158625	0.841375	0.158625	0.0554375
1265	0.214062	0.158625	0.841375	0.158625	0.0554375
1266	0.214062	0.158625	0.841375	0.158625	0.0554375
1267	0.214062	0.158625	0.841375	0.158625	0.0554375
1268	0.214062	0.158625	0.841375	0.158625	0.0554375
1269	0.214062	0.158625	0.841375	0.158625	0.0554375
1270	0.214062	0.158625	0.841375	0.158625	0.0554375
1271	0.214062	0.158625	0.841375	0.158625	0.0554375
1272	0.214062	0.158625	0.841375	0.158625	0.0554375
1273	0.214062	0.158625	0.841375	0.158625	0.0554375
1274	0.214062	0.158625	0.841375	0.158625	0.0554375
1275	0.214062	0.158625	0.841375	0.158625	0.0554375
1276	0.214062	0.158625	0.841375	0.158625	0.0554375
1277	0.214062	0.158625	0.841375	0.158625	0.0554375
1278	0.214062	0.158625	0.841375	0.158625	0.0554375
1279	0.214062	0.158625	0.841375	0.158625	0.0554375
1280	0.214062	0.158625	0.841375	0.158625	0.0554375
1281	0.214062	0.158625	0.841375	0.158625	0.0554375
1282	0.214062	0.158625	0.841375	0.158625	0.0554375
1283	0.214062	0.158625	0.841375	0.158625	0.0554375
1284	0.214062	0.158625	0.841375	0.158625	0.0554375
1285	0.214062	0.158625	0.841375	0.158625	0.0554375
1286	0.214062	0.158625	0.841375	0.158625	0.0554375
1287	0.214062	0.158625	0.841375	0.158625	0.0554375
1288	0.214062	0.158625	0.841375	0.158625	0.0554375
1289	0.214062	0.158625	0.841375	0.158625	0.0554375
1290	0.214062	0.158625	0.841375	0.158625	0.0554375
1291	0.214062	0.158625	0.841375	0.158625	0.0554375
1292	0.214062	0.158625	0.841375	0.158625	0.0554375
1293	0.214062	0.158625	0.841375	0.158625	0.0554375
1294	0.214062	0.158625	0.841375	0.158625	0.0554375
1295	0.214062	0.158625	0.841375	0.158625	0.0554375
1296	0.214062	0.158625	0.841375	0.158625	0.0554375
1297	0.214062	0.158625	0.841375	0.158625	0.0554375
1298	0.214062	0.158625	0.841375	0.158625	0.0554375
1299	0.214062	0.158625	0.841375	0.158625	0.0554375
1300	0.214062	0.158625	0.841375	0.158625	0.0554375
1301	0.214062	0.158625	0.841375	0.158625	0.0554375
1302	0.214062	0.158625	0.841375	0.158625	0.0554375
1303	0.214062	0.158625	0.841375	0.158625	0.0554375
1304	0.214062	0.158625	0.841375	0.158625	0.0554375
1305	0.214062	0.158625	0.841375	0.158625	0.0554375
1306	0.214062	0.158625	0.841375	0.158625	0.0554375
1307	0.214062	0.158625	0.841375	0.158625	0.0554375
1308	0.214062	0.158625	0.841375	0.158625	0.0554375
1309	0.214062	0.158625	0.841375	0.158625	0.0554375
1310	0.214062	0.158625	0.841375	0.158625	0.0554375
1311	0.214062	0.158625	0.841375	0.158625	0.0554375
1312	0.214062	0.158625	0.841375	0.158625	0.0554375
1313	0.214062	0.158625	0.841375	0.158625	0.0554375
1314	0.214062	0.158625	0.841375	0.158625	0.0554375
1315	0.214062	0.158625	0.841375	0.158625	0.0554375
1316	0.214062	0.158625	0.841375	0.158625	0.0554375
1317	0.214062	0.158625	0.841375	0.158625	0.0554375
1318	0.214062	0.158625	0.841375	0.158625	0.0554375
1319	0.214062	0.158625	0.841375	0.158625	0.0554375
1320	0.214062	0.158625	0.841375	0.158625	0.0554375
1321	0.214062	0.158625	0.841375	0.158625	0.0554375
1322	0.214062	0.158625	0.841375	0.158625	0.0554375
1323	0.214062	0.158625	0.841375	0.158625	0.0554375
1324	0.214062	0.158625	0.841375	0.158625	0.0554375
1325	0.214062	0.158625	0.841375	0.158625	0.0554375
1326	0.214062	0.158625	0.841375	0.158625	0.0554375
1327	0.214062	0.158625	0.841375	0.158625	0.0554375
1328	0.214062	0.158625	0.841375	0.158625	0.0554375
1329	0.214062	0.158625	0.841375	0.158625	0.0554375
1330	0.214062	0.158625	0.841375	0.158625	0.0554375
1331	0.214062	0.158625	0.841375	0.158625	0.0554375
1332	0.214062	0.158625	0.841375	0.158625	0.0554375
1333	0.214062	0.158625	0.841375	0.158625	0.0554375
1334	0.214062	0.158625	0.841375	0.158625	0.0554375
1335	0.214062	0.158625	0.841375	0.158625	0.0554375
1336	0.214062	0.158625	0.841375	0.158625	0.0554375
1337	0.214062	0.158625	0.841375	0.158625	0.0554375
1338	0.214062	0.158625	0.841375	0.158625	0.0554375
1339	0.214062	0.158625	0.841375	0.158625	0.0554375
1340	0.214062	0.158625	0.841375	0.158625	0.0554375
1341	0.214062	0.158625	0.841375	0.158625	0.0554375
1342	0.214062	0.158625	0.841375	0.158625	0.0554375
1343	0.214062	0.158625	0.841375	0.158625	0.0554375
1344	0.214062	0.158625	0.841375	0.158625	0.0554375
1345	0.214062	0.158625	0.841375	0.158625	0.0554375
1346	0.214062	0.158625	0.841375	0.158625	0.0554375
1347	0.214062	0.158625	0.841375	0.158625	0.0554375
1348	0.214062	0.158625	0.841375	0.158625	0.0554375
1349	0.214062	0.158625	0.841375	0.158625	0.0554375
1350	0.214062	0.158625	0.841375	0.158625	0.0554375
1351	0.214062	0.158625	0.841375	0.158625	0.0554375
1352	0.214062	0.158625	0.841375	0.158625	0.0554375
1353	0.214062	0.158625	0.841375	0.158625	0.0554375
1354	0.214062	0.158625	0.841375	0.158625	0.0554375
1355	0.214062	0.158625	0.841375	0.158625	0.0554375
1356	0.214062	0.158625	0.841375	0.158625	0.0554375
1357	0.214062	0.158625	0.841375	0.158625	0.0554375
1358	0.214062	0.158625	0.841375	0.158625	0.0554375
1359	0.214062	0.158625	0.841375	0.158625	0.0554375
1360	0.214062	0.158625	0.841375	0.158625	0.0554375
1361	0.214062	0.158625	0.841375	0.158625	0.0554375
1362	0.214062	0.158625	0.841375	0.158625	0.0554375
1363	0.214062	0.158625	0.841375	0.158625	0.0554375
1364	0.214062	0.158625	0.841375	0.158625	0.0554375
1365	0.214062	0.158625	0.841375	0.158625	0.0554375
1366	0.214062	0.158625	0.841375	0.158625	0.0554375
1367	0.214062	0.158625	0.841375	0.158625	0.0554375
1368	0.214062	0.158625	0.841375	0.158625	0.0554375
1369	0.214062	0.158625	0.841375	0.158625	0.0554375
1370	0.214062	0.158625	0.841375	0.158625	0.0554375
1371	0.214062	0.158625	0.841375	0.158625	0.0554375
1372	0.214062	0.158625	0.841375	0.158625	0.0554375
1373	0.214062	0.158625	0.841375	0.158625	0.0554375
1374	0.214062	0.158625	0.841375	0.158625	0.0554375
1375	0.214062	0.158625	0.841375	0.158625	0.0554375
1376	0.214062	0.158625	0.841375	0.158625	0.0554375
1377	0.214062	0.158625	0.841375	0.158625	0.0554375
1378	0.214062	0.158625	0.841375	0.158625	0.0554375
1379	0.214062	0.158625	0.841375	0.158625	0.0554375
1380	0.214062	0.158625	0.841375	0.158625	0.0554375
1381	0.214062	0.158625	0.841375	0.158625	0.0554375
1382	0.214062	0.158625	0.841375	0.158625	0.0554375
1383	0.214062	0.158625	0.841375	0.158625	0.0554375
1384	0.214062	0.158625	0.841375	0.158625	0.0554375
1385	0.214062	0.158625	0.841375	0.158625	0.0554375
1386	0.214062	0.158625	0.841375	0.158625	0.0554375
1387	0.214062	0.158625	0.841375	0.158625	0.0554375
1388	0.214062	0.158625	0.841375	0.158625	0.0554375
1389	0.214062	0.158625	0.841375	0.158625	0.0554375
1390	0.214062	0.158625	0.841375	0.158625	0.0554375
1391	0.214062	0.158625	0.841375	0.158625	0.0554375
1392	0.214062	0.158625	0.841375	0.158625	0.0554375
1393	0.214062	0.158625	0.841375	0.158625	0.0554375
1394	0.214062	0.158625	0.841375	0.158625	0.0554375
1395	0.214062	0.158625	0.841375	0.158625	0.0554375
1396	0.214062	0.158625	0.841375	0.158625	0.0554375
1397	0.214062	0.158625	0.841375	0.158625	0.0554375
1398	0.214062	0.158625	0.841375	0.158625	0.0554375
1399	0.214062	0.158625	0.841375	0.158625	0.0554375
1400	0.214062	0.158625	0.841375	0.158625	0.0554375
1401	0.214062	0.158625	0.841375	0.158625	0.0554375
1402	0.214062	0.158625	0.841375	0.158625	0.0554375
1403	0.214062	0.158625	0.841375	0.158625	0.0554375
1404	0.214062	0.158625	0.841375	0.158625	0.0554375
1405	0.214062	0.158625	0.841375	0.158625	0.0554375
1406	0.214062	0.158625	0.841375	0.158625	0.0554375
1407	0.214062	0.158625	0.841375	0.158625	0.0554375
1408	0.214062	0.158625	0.841375	0.158625	0.0554375
1409	0.214062	0.158625	0.841375	0.158625	0.0554375
1410	0.214062	0.158625	0.841375	0.158625	0.0554375
1411	0.214062	0.158625	0.841375	0.158625	0.0554375
1412	0.214062	0.158625	0.841375	0.158625	0.0554375
1413	0.214062	0.158625	0.841375	0.158625	0.0554375
1414	0.214062	0.158625	0.841375	0.158625	0.0554375
1415	0.214062	0.158625	0.841375	0.158625	0.0554375
1416	0.214062	0.158625	0.841375	0.158625	0.0554375
1417	0.214062	0.158625	0.841375	0.158625	0.0554375
1418	0.214062	0.158625	0.841375	0.158625	0.0554375
1419	0.214062	0.158625	0.841375	0.158625	0.0554375
1420	0.214062	0.158625	0.841375	0.158625	0.0554375
1421	0.214062	0.158625	0.841375	0.158625	0.0554375
1422	0.214062	0.158625	0.841375	0.158625	0.0554375
1423	0.214062	0.158625	0.841375	0.158625	0.0554375
1424	0.214062	0.158625	0.841375	0.158625	0.0554375
1425	0.214062	0.158625	0.841375	0.158625	0.0554375
1426	0.214062	0.158625	0.841375	0.158625	0.0554375
1427	0.214062	0.158625	0.841375	0.158625	0.0554375
1428	0.214062	0.158625	0.841375	0.158625	0.0554375
1429	0.214062	0.158625	0.841375	0.158625	0.0554375
1430	0.214062	0.158625	0.841375	0.158625	0.0554375
1431	0.214062	0.158625	0.841375	0.158625	0.0554375
1432	0.214062	0.158625	0.841375	0.158625	0.0554375
1433	0.214062	0.158625	0.841375	0.158625	0.0554375
1434	0.214062	0.158625	0.841375	0.158625	0.0554375
1435	0.214062	0.158625	0.841375	0.158625	0.0554375
1436	0.214062	0.158625	0.841375	0.158625	0.0554375
1437	0.214062	0.158625	0.841375	0.158625	0.0554375
1438	0.214062	0.158625	0.841375	0.158625	0.0554375
1439	0.214062	0.158625	0.841375	0.158625	0.0554375
1440	0.214062	0.158625	0.841375	0.158625	0.0554375
1441	0.214062	0.158625	0.841375	0.158625	0.0554375
1442	0.214062	0.158625	0.841375	0.158625	0.0554375
1443	0.214062	0.158625	0.841375	0.158625	0.0554375
1444	0.214062	0.158625	0.841375	0.158625	0.0554375
1445	0.214062	0.158625	0.841375	0.158625	0.0554375
1446	0.214062	0.158625	0.841375	0.158625	0.0554375
1447	0.214062	0.158625	0.841375	0.158625	0.0554375
1448	0.214062	0.158625	0.841375	0.158625	0.0554375
1449	0.214062	0.158625	0.841375	0.158625	0.0554375
1450	0.214062	0.158625	0.841375	0.158625	0.0554375
1451	0.214062	0.158625	0.841375	0.158625	0.0554375
1452	0.214062	0.158625	0.841375	0.158625	0.0554375
1453	0.214062	0.158625	0.841375	0.158625	0.0554375
1454	0.214062	0.158625	0.841375	0.158625	0.0554375
1455	0.214062	0.158625	0.841375	0.158625	0.0554375
1456	0.214062	0.158625	0.841375	0.158625	0.0554375
1457	0.214062	0.158625	0.841375	0.158625	0.0554375
1458	0.214062	0.158625	0.841375	0.158625	0.0554375
1459	0.214062	0.158625	0.841375	0.158625	0.0554375
1460	0.214062	0.158625	0.841375	0.158625	0.0554375
1461	0.214062	0.158625	0.841375	0.158625	0.0554375
1462	0.214062	0.158625	0.841375	0.158625	0.0554375
1463	0.214062	0.158625	0.841375	0.158625	0.0554375
1464	0.214062	0.158625	0.841375	0.158625	0.0554375
1465	0.214062	0.158625	0.841375	0.158625	0.0554375
1466	0.214062	0.158625	0.841375	0.158625	0.0554375
1467	0.214062	0.158625	0.841375	0.158625	0.0554375
1468	0.214062	0.158625	0.841375	0.158625	0.0554375
1469	0.214062	0.158625	0.841375	0.158625	0.0554375
1470	0.214062	0.158625	0.841375	0.158625	0.0554375
1471	0.214062	0.158625	0.841375	0.158625	0.0554375
1472	0.214062	0.158625	0.841375	0.158625	0.0554375
1473	0.214062	0.158625	0.841375	0.158625	0.0554375
1474	0.214062	0.158625	0.841375	0.158625	0.0554375
1475	0.214062	0.158625	0.841375	0.158625	0.0554375
1476	0.214062	0.158625	0.841375	0.158625	0.0554375
1477	0.214062	0.158625	0.841375	0.158625	0.0554375
1478	0.214062	0.158625	0.841375	0.158625	0.0554375
1479	0.214062	0.158625	0.841375	0.158625	0.0554375
1480	0.214062	0.158625	0.841375	0.158625	0.0554375
1481	0.214062	0.158625	0.841375	0.158625	0.0554375
1482	0.214062	0.158625	0.841375	0.158625	0.0554375
1483	0.214062	0.158625	0.841375	0.158625	0.0554375
1484	0.214062	0.158625	0.841375	0.158625	0.0554375
1485	0.214062	0.158625	0.841375	0.158625	0.0554375
1486	0.214062	0.158625	0.841375	0.158625	0.0554375
1487	0.214062	0.158625	0.841375	0.158625	0.0554375
1488	0.214062	0.158625	0.841375	0.158625	0.0554375
1489	0.214062	0.158625	0.841375	0.158625	0.0554375
1490	0.214062	0.158625	0.841375	0.158625	0.0554375
1491	0.214062	0.158625	0.841375	0.158625	0.0554375
1492	0.214062	0.158625	0.841375	0.158625	0.0554375
1493	0.214062	0.158625	0.841375	0.158625	0.0554375
1494	0.214062	0.158625	0.841375	0.158625	0.0554375
1495	0.214062	0.158625	0.841375	0.158625	0.0554375
1496	0.214062	0.158625	0.841375	0.158625	0.0554375
1497	0.214062	0.158625	0.841375	0.158625	0.0554375
1498	0.214062	0.158625	0.841375	0.158625	0.0554375
1499	0.214062	0.158625	0.841375	0.158625	0.0554375
1500	0.214062	0.158625	0.841375	0.158625	0.0554375
1501	0.214062	0.158625	0.841375	0.158625	0.0554375
1502	0.214062	0.158625	0.841375	0.158625	0.0554375
1503	0.214062	0.158625	0.841375	0.158625	0.0554375
1504	0.214062	0.158625	0.841375	0.158625	0.0554375
1505	0.214062	0.158625	0.841375	0.158625	0.0554375
1506	0.214062	0.158625	0.841375	0.158625	0.0554375
1507	0.214062	0.158625	0.841375	0.158625	0.0554375
1508	0.214062	0.158625	0.841375	0.158625	0.0554375
1509	0.214062	0.158625	0.841375	0.158625	0.0554375
1510	0.214062	0.158625	0.841375	0.158625	0.0554375
1511	0.214062	0.158625	0.841375	0.158625	0.0554375
1512	0.214062	0.158625	0.841375	0.158625	0.0554375
1513	0.214062	0.158625	0.841375	0.158625	0.0554375
1514	0.214062	0.158625	0.841375	0.158625	0.0554375
1515	0.214062	0.158625	0.841375	0.158625	0.0554375
1516	0.214062	0.158625	0.841375	0.158625	0.0554375
1517	0.214062	0.158625	0.841375	0.158625	0.0554375
1518	0.214062	0.158625	0.841375	0.158625	0.0554375
1519	0.214062	0.158625	0.841375	0.158625	0.0554375
1520	0.214062	0.158625	0.841375	0.158625	0.0554375
1521	0.214062	0.158625	0.841375	0.158625	0.0554375
1522	0.214062	0.158625	0.841375	0.158625	0.0554375
1523	0.214062	0.158625	0.841375	0.158625	0.0554375
1524	0.214062	0.158625	0.841375	0.158625	0.0554375
1525	0.214062	0.158625	0.841375	0.158625	0.0554375
1526	0.214062	0.158625	0.841375	0.158625	0.0554375
1527	0.214062	0.158625	0.841375	0.158625	0.0554375
1528	0.214062	0.158625	0.841375	0.158625	0.0554375
1529	0.214062	0.158625	0.841375	0.158625	0.0554375
1530	0.214062	0.158625	0.841375	0.158625	0.0554375
1531	0.214062	0.158625	0.841375	0.158625	0.0554375
1532	0.214062	0.158625	0.841375	0.158625	0.0554375
1533	0.214062	0.158625	0.841375	0.158625	0.0554375
1534	0.214062	0.158625	0.841375	0.158625	0.0554375
1535	0.214062	0.158625	0.841375	0.158625	0.0554375
1536	0.214062	0.158625	0.841375	0.158625	0.0554375
1537	0.214062	0.158625	0.841375	0.158625	0.0554375
1538	0.214062	0.158625	0.841375	0.158625	0.0554375
1539	0.214062	0.158625	0.841375	0.158625	0.0554375
1540	0.214062	0.158625	0.841375	0.158625	0.0554375
1541	0.214062	0.158625	0.841375	0.158625	0.0554375
1542	0.214062	0.158625	0.841375	0.158625	0.0554375
1543	0.214062	0.158625	0.841375	0.158625	0.0554375
1544	0.214062	0.158625	0.841375	0.158625	0.0554375
1545	0.214062	0.158625	0.841375	0.158625	0.0554375
1546	0.214062	0.158625	0.841375	0.158625	0.0554375
1547	0.214062	0.158625	0.841375	0.158625	0.0554375
1548	0.214062	0.158625	0.841375	0.158625	0.0554375
1549	0.214062	0.158625	0.841375	0.158625	0.0554375
1550	0.214062	0.158625	0.841375	0.158625	0.0554375
1551	0.214062	0.158625	0.841375	0.158625	0.0554375
1552	0.214062	0.158625	0.841375	0.158625	0.0554375
1553	0.214062	0.158625	0.841375	0.158625	0.0554375
1554	0.214062	0.158625	0.841375	0.158625	0.0554375
1555	0.214062	0.158625	0.841375	0.158625	0.0554375
1556	0.214062	0.158625	0.841375	0.158625	0.0554375
1557	0.214062	0.158625	0.841375	0.158625	0.0554375
1558	0.214062	0.158625	0.841375	0.158625	0.0554375
1559	0.214062	0.158625	0.841375	0.158625	0.0554375
1560	0.214062	0.158625	0.841375	0.158625	0.0554375
1561	0.214062	0.158625	0.841375	0.158625	0.0554375
1562	0.214062	0.158625	0.841375	0.158625	0.0554375
1563	0.214062	0.158625	0.841375	0.158625	0.0554375
1564	0.214062	0.158625	0.841375	0.158625	0.0554375
1565	0.214062	0.158625	0.841375	0.158625	0.0554375
1566	0.214062	0.158625	0.841375	0.158625	0.0554375
1567	0.214062	0.158625	0.841375	0.158625	0.0554375
1568	0.214062	0.158625	0.841375	0.158625	0.0554375
1569	0.214062	0.158625	0.841375	0.158625	0.0554375
1570	0.214062	0.158625	0.841375	0.158625	0.0554375
1571	0.214062	0.158625	0.841375	0.158625	0.0554375
1572	0.214062	0.158625	0.841375	0.158625	0.0554375
1573	0.214062	0.158625	0.841375	0.158625	0.0554375
1574	0.214062	0.158625	0.841375	0.158625	0.0554375
1575	0.214062	0.158625	0.841375	0.158625	0.0554375
1576	0.214062	0.158625	0.841375	0.158625	0.0554375
1577	0.214062	0.158625	0.841375	0.158625	0.0554375
1578	0.214062	0.158625	0.841375	0.158625	0.0554375
1579	0.214062	0.158625	0.841375	0.158625	0.0554375
1580	0.214062	0.158625	0.841375	0.158625	0.0554375
1581	0.214062	0.158625	0.841375	0.158625	0.0554375
1582	0.214062	0.158625	0.841375	0.158625	0.0554375
1583	0.214062	0.158625	0.841375	0.158625	0.0554375
1584	0.214062	0.158625	0.841375	0.158625	0.0554375
1585	0.214062	0.158625	0.841375	0.158625	0.0554375
1586	0.214062	0.158625	0.841375	0.158625	0.0554375
1587	0.214062	0.158625	0.841375	0.158625	0.0554375
1588	0.214062	0.158625	0.841375	0.158625	0.0554375
1589	0.214062	0.158625	0.841375	0.158625	0.0554375
1590	0.214062	0.158625	0.841375	0.158625	0.0554375
1591	0.214062	0.158625	0.841375	0.158625	0.0554375
1592	0.214062	0.158625	0.841375	0.158625	0.0554375
1593	0.214062	0.158625	0.841375	0.158625	0.0554375
1594	0.214062	0.158625	0.841375	0.158625	0.0554375
1595	0.214062	0.158625	0.841375	0.158625	0.0554375
1596	0.214062	0.158625	0.841375	0.158625	0.0554375
1597	0.214062	0.158625	0.841375	0.158625	0.0554375
1598	0.214062	0.158625	0.841375	0.158625	0.0554375
1599	0.214062	0.158625	0.841375	0.158625	0.0554375
1600	0.214062	0.158625	0.841375	0.158625	0.0554375
1601	0.214062	0.158625	0.841375	0.158625	0.0554375
1602	0.214062	0.158625	0.841375	0.158625	0.0554375
1603	0.214062	0.158625	0.841375	0.158625	0.0554375
1604	0.214062	0.158625	0.841375	0.158625	0.0554375
1605	0.214062	0.158625	0.841375	0.158625	0.0554375
1606	0.214062	0.158625	0.841375	0.158625	0.0554375
1607	0.214062	0.158625	0.841375	0.158625	0.0554375
1608	0.214062	0.158625	0.841375	0.158625	0.0554375
1609	0.214062	0.158625	0.841375	0.158625	0.0554375
1610	0.214062	0.158625	0.841375	0.158625	0.0554375
1611	0.214062	0.158625	0.841375	0.158625	0.0554375
1612	0.214062	0.158625	0.841375	0.158625	0.0554375
1613	0.214062	0.158625	0.841375	0.158625	0.0554375
1614	0.214062	0.158625	0.841375	0.158625	0.0554375
1615	0.214062	0.158625	0.841375	0.158625	0.0554375
1616	0.214062	0.158625	0.841375	0.158625	0.0554375
1617	0.214062	0.158625	0.841375	0.158625	0.0554375
1618	0.214062	0.158625	0.841375	0.158625	0.0554375
1619	0.214062	0.158625	0.841375	0.158625	0.0554375
1620	0.214062	0.158625	0.841375	0.158625	0.0554375
1621	0.214062	0.158625	0.841375	0.158625	0.0554375
1622	0.214062	0.158625	0.841375	0.158625	0.0554375
1623	0.214062	0.158625	0.841375	0.158625	0.0554375
1624	0.214062	0.158625	0.841375	0.158625	0.0554375
1625	0.214062	0.158625	0.841375	0.158625	0.0554375
1626	0.214062	0.158625	0.841375	0.158625	0.0554375
1627	0.214062	0.158625	0.841375	0.158625	0.0554375
1628	0.214062	0.158625	0.841375	0.158625	0.0554375
1629	0.214062	0.158625	0.841375	0.158625	0.0554375
1630	0.214062	0.158625	0.841375	0.158625	0.0554375
1631	0.214062	0.158625	0.841375	0.158625	0.0554375
1632	0.214062	0.158625	0.841375	0.158625	0.0554375
1633	0.214062	0.158625	0.841375	0.158625	0.0554375
1634	0.214062	0.158625	0.841375	0.158625	0.0554375
1635	0.214062	0.158625	0.841375	0.158625	0.0554375
1636	0.214062	0.158625	0.841375	0.158625	0.0554375
1637	0.214062	0.158625	0.841375	0.158625	0.0554375
1638	0.214062	0.158625	0.841375	0.158625	0.0554375
1639	0.214062	0.158625	0.841375	0.158625	0.0554375
1640	0.214062	0.158625	0.841375	0.158625	0.0554375
1641	0.214062	0.158625	0.841375	0.158625	0.0554375
1642	0.214062	0.158625	0.841375	0.158625	0.0554375
1643	0.214062	0.158625	0.841375	0.158625	0.0554375
1644	0.214062	0.158625	0.841375	0.158625	0.0554375
1645	0.214062	0.158625	0.841375	0.158625	0.0554375
1646	0.214062	0.158625	0.841375	0.158625	0.0554375
1647	0.214062	0.158625	0.841375	0.158625	0.0554375
1648	0.214062	0.158625	0.841375	0.158625	0.0554375
1649	0.214062	0.158625	0.841375	0.158625	0.0554375
1650	0.214062	0.158625	0.841375	0.158625	0.0554375
1651	0.214062	0.158625	0.841375	0.158625	0.0554375
1652	0.214062	0.158625	0.841375	0.158625	0.0554375
1653	0.214062	0.158625	0.841375	0.158625	0.0554375
1654	0.214062	0.158625	0.841375	0.158625	0.0554375
1655	0.214062	0.158625	0.841375	0.158625	0.0554375
1656	0.214062	0.158625	0.841375	0.158625	0.0554375
1657	0.214062	0.158625	0.841375	0.158625	0.0554375
1658	0.214062	0.158625	0.841375	0.158625	0.0554375
1659	0.214062	0.158625	0.841375	0.158625	0.0554375
1660	0.214062	0.158625	0.841375	0.158625	0.0554375
1661	0.214062	0.158625	0.841375	0.158625	0.0554375
1662	0.214062	0.158625	0.841375	0.158625	0.0554375
1663	0.214062	0.158625	0.841375	0.158625	0.0554375
1664	0.214062	0.158625	0.841375	0.158625	0.0554375
1665	0.214062	0.158625	0.841375	0.158625	0.0554375
1666	0.214062	0.158625	0.841375	0.158625	0.0554375
1667	0.214062	0.158625	0.841375	0.158625	0.0554375
1668	0.214062	0.158625	0.841375	0.158625	0.0554375
1669	0.214062	0.158625	0.841375	0.158625	0.0554375
1670	0.214062	0.158625	0.841375	0.158625	0.0554375
1671	0.214062	0.158625	0.841375	0.158625	0.0554375
1672	0.214062	0.158625	0.841375	0.158625	0.0554375
1673	0.214062	0.158625	0.841375	0.158625	0.0554375
1674	0.214062	0.158625	0.841375	0.158625	0.0554375
1675	0.214062	0.158625	0.841375	0.158625	0.0554375
1676	0.214062	0.158625	0.841375	0.158625	0.0554375
1677	0.214062	0.158625	0.841375	0.158625	0.0554375
1678	0.214062	0.158625	0.841375	0.158625	0.0554375
1679	0.214062	0.158625	0.841375	0.158625	0.0554375
1680	0.214062	0.158625	0.841375	0.158625	0.0554375
1681	0.214062	0.158625	0.841375	0.158625	0.0554375
1682	0.214062	0.158625	0.841375	0.158625	0.0554375
1683	0.214062	0.158625	0.841375	0.158625	0.0554375
1684	0.214062	0.158625	0.841375	0.158625	0.0554375
1685	0.214062	0.158625	0.841375	0.158625	0.0554375
1686	0.214062	0.158625	0.841375	0.158625	0.0554375
1687	0.214062	0.158625	0.841375	0.158625	0.0554375
1688	0.214062	0.158625	0.841375	0.158625	0.0554375
1689	0.214062	0.158625	0.841375	0.158625	0.0554375
1690	0.214062	0.158625	0.841375	0.158625	0.0554375
1691	0.214062	0.158625	0.841375	0.158625	0.0554375
1692	0.214062	0.158625	0.841375	0.158625	0.0554375
1693	0.214062	0.158625	0.841375	0.158625	0.0554375
1694	0.214062	0.158625	0.841375	0.158625	0.0554375
1695	0.214062	0.158625	0.841375	0.158625	0.0554375
1696	0.214062	0.158625	0.841375	0.158625	0.0554375
1697	0.214062	0.158625	0.841375	0.158625	0.0554375
1698	0.214062	0.158625	0.841375	0.158625	0.0554375
1699	0.214062	0.158625	0.841375	0.158625	0.0554375
1700	0.214062	0.158625	0.841375	0.158625	0.0554375
1701	0.214062	0.158625	0.841375	0.158625	0.0554375
1702	0.214062	0.158625	0.841375	0.158625	0.0554375
1703	0.214062	0.158625	0.841375	0.158625	0.0554375
1704	0.214062	0.158625	0.841375	0.158625	0.0554375
1705	0.214062	0.158625	0.841375	0.158625	0.0554375
1706	0.214062	0.158625	0.841375	0.158625	0.0554375
1707	0.214062	0.158625	0.841375	0.158625	0.0554375
1708	0.214062	0.158625	0.841375	0.158625	0.0554375
1709	0.214062	0.158625	0.841375	0.158625	0.0554375
1710	0.214062	0.158625	0.841375	0.158625	0.0554375
1711	0.214062	0.158625	0.841375	0.158625	0.0554375
1712	0.214062	0.158625	0.841375	0.158625	0.0554375
1713	0.214062	0.158625	0.841375	0.158625	0.0554375
1714	0.214062	0.158625	0.841375	0.158625	0.0554375
1715	0.214062	0.158625	0.841375	0.158625	0.0554375
1716	0.214062	0.158625	0.841375	0.158625	0.0554375
1717	0.214062	0.158625	0.841375	0.158625	0.0554375
1718	0.214062	0.158625	0.841375	0.158625	0.0554375
1719	0.214062	0.158625	0.841375	0.158625	0.0554375
1720	0.214062	0.158625	0.841375	0.158625	0.0554375
1721	0.214062	0.158625	0.841375	0.158625	0.0554375
1722	0.214062	0.158625	0.841375	0.158625	0.0554375
1723	0.214062	0.158625	0.841375	0.158625	0.0554375
1724	0.214062	0.158625	0.841375	0.158625	0.0554375
1725	0.214062	0.158625	0.841375	0.158625	0.0554375
1726	0.214062	0.158625	0.841375	0.158625	0.0554375
1727	0.214062	0.158625	0.841375	0.158625	0.0554375
1728	0.214062	0.158625	0.841375	0.158625	0.0554375
1729	0.214062	0.158625	0.841375	0.158625	0.0554375
1730	0.214062	0.158625	0.841375	0.158625	0.0554375
1731	0.214062	0.158625	0.841375	0.158625	0.0554375
1732	0.214062	0.158625	0.841375	0.158625	0.0554375
1733	0.214062	0.158625	0.841375	0.158625	0.0554375
1734	0.214062	0.158625	0.841375	0.158625	0.0554375
1735	0.214062	0.158625	0.841375	0.158625	0.0554375
1736	0.214062	0.158625	0.841375	0.158625	0.0554375
1737	0.214062	0.158625	0.841375	0.158625	0.0554375
1738	0.214062	0.158625	0.841375	0.158625	0.0554375
1739	0.214062	0.158625	0.841375	0.158625	0.0554375
1740	0.214062	0.158625	0.841375	0.158625	0.0554375
1741	0.214062	0.158625	0.841375	0.158625	0.0554375
1742	0.214062	0.158625	0.841375	0.158625	0.0554375
1743	0.214062	0.158625	0.841375	0.158625	0.0554375
1744	0.214062	0.158625	0.841375	0.158625	0.0554375
1745	0.214062	0.158625	0.841375	0.158625	0.0554375
1746	0.214062	0.158625	0.841375	0.158625	0.0554375
1747	0.214062	0.158625	0.841375	0.158625	0.0554375
1748	0.214062	0.158625	0.841375	0.158625	0.0554375
1749	0.214062	0.158625	0.841375	0.158625	0.0554375
1750	0.214062	0.158625	0.841375	0.158625	0.0554375
1751	0.214062	0.158625	0.841375	0.158625	0.0554375
1752	0.214062	0.158625	0.841375	0.158625	0.0554375
1753	0.214062	0.158625	0.841375	0.158625	0.0554375
1754	0.214062	0.158625	0.841375	0.158625	0.0554375
1755	0.214062	0.158625	0.841375	0.158625	0.0554375
1756	0.214062	0.158625	0.841375	0.158625	0.0554375
1757	0.214062	0.158625	0.841375	0.158625	0.0554375
1758	0.214062	0.158625	0.841375	0.158625	0.0554375
1759	0.214062	0.158625	0.841375	0.158625	0.0554375
1760	0.214062	0.158625	0.841375	0.158625	0.0554375
1761	0.214062	0.158625	0.841375	0.158625	0.0554375
1762	0.214062	0.158625	0.841375	0.158625	0.0554375
1763	0.214062	0.158625	0.841375	0.158625	0.0554375
1764	0.214062	0.158625	0.841375	0.158625	0.0554375
1765	0.214062	0.158625	0.841375	0.158625	0.0554375
1766	0.214062	0.158625	0.841375	0.158625	0.0554375
1767	0.214062	0.158625	0.841375	0.158625	0.0554375
1768	0.214062	0.158625	0.841375	0.158625	0.0554375
1769	0.214062	0.158625	0.841375	0.158625	0.0554375
1770	0.214062	0.158625	0.841375	0.158625	0.0554375
1771	0.214062	0.158625	0.841375	0.158625	0.0554375
1772	0.214062	0.158625	0.841375	0.158625	0.0554375
1773	0.214062	0.158625	0.841375	0.158625	0.0554375
1774	0.214062	0.158625	0.841375	0.158625	0.0554375
1775	0.214062	0.158625	0.841375	0.158625	0.0554375
1776	0.214062	0.158625	0.841375	0.158625	0.0554375
1777	0.214062	0.158625	0.841375	0.158625	0.0554375
1778	0.214062	0.158625	0.841375	0.158625	0.0554375
1779	0.214062	0.158625	0.841375	0.158625	0.0554375
1780	0.214062	0.158625	0.841375	0.158625	0.0554375
1781	0.214062	0.158625	0.841375	0.158625	0.0554375
1782	0.214062	0.158625	0.841375	0.158625	0.0554375
1783	0.214062	0.158625	0.841375	0.158625	0.0554375
1784	0.214062	0.158625	0.841375	0.158625	0.0554375
1785	0.214062	0.158625	0.841375	0.158625	0.0554375
1786	0.214062	0.158625	0.841375	0.158625	0.0554375
1787	0.214062	0.158625	0.841375	0.158625	0.0554375
1788	0.214062	0.158625	0.841375	0.158625	0.0554375
1789	0.214062	0.158625	0.841375	0.158625	0.0554375
1790	0.214062	0.158625	0.841375	0.158625	0.0554375
1791	0.214062	0.158625	0.841375	0.158625	0.0554375
1792	0.214062	0.158625	0.841375	0.158625	0.0554375
1793	0.214062	0.158625	0.841375	0.158625	0.0554375
1794	0.214062	0.158625	0.841375	0.158625	0.0554375
1795	0.214062	0.158625	0.841375	0.158625	0.0554375
1796	0.214062	0.158625	0.841375	0.158625	0.0554375
1797	0.214062	0.158625	0.841375	0.158625	0.0554375
1798	0.214062	0.158625	0.841375	0.158625	0.0554375
1799	0.214062	0.158625	0.841375	0.158625	0.0554375
1800	0.214062	0.158625	0.841375	0.158625	0.0554375
1801	0.214062	0.158625	0.841375	0.158625	0.0554375
1802	0.214062	0.158625	0.841375	0.158625	0.0554375
1803	0.214062	0.158625	0.841375	0.158625	0.0554375
1804	0.214062	0.158625	0.841375	0.158625	0.0554375
1805	0.214062	0.158625	0.841375	0.158625	0.0554375
1806	0.214062	0.158625	0.841375	0.158625	0.0554375
1807	0.214062	0.158625	0.841375	0.158625	0.0554375
1808	0.214062	0.158625	0.841375	0.158625	0.0554375
1809	0.214062	0.158625	0.841375	0.158625	0.0554375
1810	0.214062	0.158625	0.841375	0.158625	0.0554375
1811	0.214062	0.158625	0.841375	0.158625	0.0554375
1812	0.214062	0.158625	0.841375	0.158625	0.0554375
1813	0.214062	0.158625	0.841375	0.158625	0.0554375
1814	0.214062	0.158625	0.841375	0.158625	0.0554375
1815	0.214062	0.158625	0.841375	0.158625	0.0554375
1816	0.214062	0.158625	0.841375	0.158625	0.0554375
1817	0.214062	0.158625	0.841375	0.158625	0.0554375
1818	0.214062	0.158625	0.841375	0.158625	0.0554375
1819	0.214062	0.158625	0.841375	0.158625	0.0554375
1820	0.214062	0.158625	0.841375	0.158625	0.0554375
1821	0.214062	0.158625	0.841375	0.158625	0.0554375
1822	0.214062	0.158625	0.841375	0.158625	0.0554375
1823	0.214062	0.158625	0.841375	0.158625	0.0554375
1824	0.214062	0.158625	0.841375	0.158625	0.0554375
1825	0.214062	0.158625	0.841375	0.158625	0.0554375
1826	0.214062	0.158625	0.841375	0.158625	0.0554375
1827	0.214062	0.158625	0.841375	0.158625	0.0554375
1828	0.214062	0.158625	0.841375	0.158625	0.0554375
1829	0.214062	0.158625	0.841375	0.158625	0.0554375
1830	0.214062	0.158625	0.841375	0.158625	0.0554375
1831	0.214062	0.158625	0.841375	0.158625	0.0554375
1832	0.214062	0.158625	0.841375	0.158625	0.0554375
1833	0.214062	0.158625	0.841375	0.158625	0.0554375
1834	0.214062	0.158625	0.841375	0.158625	0.0554375
1835	0.214062	0.158625	0.841375	0.158625	0.0554375
1836	0.214062	0.158625	0.841375	0.158625	0.0554375
1837	0.214062	0.158625	0.841375	0.158625	0.0554375
1838	0.214062	0.158625	0.841375	0.158625	0.0554375
1839	0.214062	0.158625	0.841375	0.158625	0.0554375
1840	0.214062	0.158625	0.841375	0.158625	0.0554375
1841	0.214062	0.158625	0.841375	0.158625	0.0554375
1842	0.214062	0.158625	0.841375	0.158625	0.0554375
1843	0.214062	0.158625	0.841375	0.158625	0.0554375
1844	0.214062	0.158625	0.841375	0.158625	0.0554375
1845	0.214062	0.158625	0.841375	0.158625	0.0554375
1846	0.214062	0.158625	0.841375	0.158625	0.0554375
1847	0.214062	0.158625	0.841375	0.158625	0.0554375
1848	0.214062	0.158625	0.841375	0.158625	0.0554375
1849	0.214062	0.158625	0.841375	0.158625	0.0554375
1850	0.214062	0.158625	0.841375	0.158625	0.0554375
1851	0.214062	0.158625	0.841375	0.158625	0.0554375
1852	0.214062	0.158625	0.841375	0.158625	0.0554375
1853	0.214062	0.158625	0.841375	0.158625	0.0554375
1854	0.214062	0.158625	0.841375	0.158625	0.0554375
1855	0.214062	0.158625	0.841375	0.158625	0.0554375
1856	0.214062	0.158625	0.841375	0.158625	0.0554375
1857	0.214062	0.158625	0.841375	0.158625	0.0554375
1858	0.214062	0.158625	0.841375	0.158625	0.0554375
1859	0.214062	0.158625	0.841375	0.158625	0.0554375
1860	0.214062	0.158625	0.841375	0.158625	0.0554375
1861	0.214062	0.158625	0.841375	0.158625	0.0554375
1862	0.214062	0.158625	0.841375	0.158625	0.0554375
1863	0.214062	0.158625	0.841375	0.158625	0.0554375
1864	0.214062	0.158625	0.841375	0.158625	0.0554375
1865	0.214062	0.158625	0.841375	0.158625	0.0554375
1866	0.214062	0.158625	0.841375	0.158625	0.0554375
1867	0.214062	0.158625	0.841375	0.158625	0.0554375
1868	0.214062	0.158625	0.841375	0.158625	0.0554375
1869	0.214062	0.158625	0.841375	0.158625	0.0554375
1870	0.214062	0.158625	0.841375	0.158625	0.0554375
1871	0.214062	0.158625	0.841375	0.158625	0.0554375
1872	0.214062	0.158625	0.841375	0.158625	0.0554375
1873	0.214062	0.158625	0.841375	0.158625	0.0554375
1874	0.214062	0.158625	0.841375	0.158625	0.0554375
1875	0.214062	0.158625	0.841375	0.158625	0.0554375
1876	0.214062	0.158625	0.841375	0.158625	0.0554375
1877	0.214062	0.158625	0.841375	0.158625	0.0554375
1878	0.214062	0.158625	0.841375	0.158625	0.0554375
1879	0.214062	0.158625	0.841375	0.158625	0.0554375
1880	0.214062	0.158625	0.841375	0.158625	0.0554375
1881	0.214062	0.158625	0.841375	0.158625	0.0554375
1882	0.214062	0.158625	0.841375	0.158625	0.0554375
1883	0.214062	0.158625	0.841375	0.158625	0.0554375
1884	0.214062	0.158625	0.841375	0.158625	0.0554375
1885	0.214062	0.158625	0.841375	0.158625	0.0554375
1886	0.214062	0.158625	0.841375	0.158625	0.0554375
1887	0.214062	0.158625	0.841375	0.158625	0.0554375
1888	0.214062	0.158625	0.841375	0.158625	0.0554375
1889	0.214062	0.158625	0.841375	0.158625	0.0554375
1890	0.214062	0.158625	0.841375	0.158625	0.0554375
1891	0.214062	0.158625	0.841375	0.158625	0.0554375
1892	0.214062	0.158625	0.841375	0.158625	0.0554375
1893	0.214062	0.158625	0.841375	0.158625	0.0554375
1894	0.214062	0.158625	0.841375	0.158625	0.0554375
1895	0.214062	0.158625	0.841375	0.158625	0.0554375
1896	0.214062	0.158625	0.841375	0.158625	0.0554375
1897	0.214062	0.158625	0.841375	0.158625	0.0554375
1898	0.214062	0.158625	0.841375	0.158625	0.0554375
1899	0.214062	0.158625	0.841375	0.158625	0.0554375
1900	0.214062	0.158625	0.841375	0.158625	0.0554375
1901	0.214062	0.158625	0.841375	0.158625	0.0554375
1902	0.214062	0.158625	0.841375	0.158625	0.0554375
1903	0.214062	0.158625	0.841375	0.158625	0.0554375
1904	0.214062	0.158625	0.841375	0.158625	0.0554375
1905	0.214062	0.158625	0.841375	0.158625	0.0554375
1906	0.214062	0.158625	0.841375	0.158625	0.0554375
1907	0.214062	0.158625	0.841375	0.158625	0.0554375
1908	0.214062	0.158625	0.841375	0.158625	0.0554375
1909	0.214062	0.158625	0.841375	0.158625	0.0554375
1910	0.214062	0.158625	0.841375	0.158625	0.0554375
1911	0.214062	0.158625	0.841375	0.158625	0.0554375
1912	0.214062	0.158625	0.841375	0.158625	0.0554375
1913	0.214062	0.158625	0.841375	0.158625	0.0554375
1914	0.214062	0.158625	0.841375	0.158625	0.0554375
1915	0.214062	0.158625	0.841375	0.158625	0.0554375
1916	0.214062	0.158625	0.841375	0.158625	0.0554375
1917	0.214062	0.158625	0.841375	0.158625	0.0554375
1918	0.214062	0.158625	0.841375	0.158625	0.0554375
1919	0.214062	0.158625	0.841375	0.158625	0.0554375
1920	0.214062	0.158625	0.841375	0.158625	0.0554375
1921	0.214062	0.158625	0.841375	0.158625	0.0554375
1922	0.214062	0.158625	0.841375	0.158625	0.0554375
1923	0.214062	0.158625	0.841375	0.158625	0.0554375
1924	0.214062	0.158625	0.841375	0.158625	0.0554375
1925	0.214062	0.158625	0.841375	0.158625	0.0554375
1926	0.214062	0.158625	0.841375	0.158625	0.0554375
1927	0.214062	0.158625	0.841375	0.158625	0.0554375
1928	0.214062	0.158625	0.841375	0.158625	0.0554375
1929	0.214062	0.158625	0.841375	0.158625	0.0554375
1930	0.214062	0.158625	0.841375	0.158625	0.0554375
1931	0.214062	0.158625	0.841375	0.158625	0.0554375
1932	0.214062	0.158625	0.841375	0.158625	0.0554375
1933	0.214062	0.158625	0.841375	0.158625	0.0554375
1934	0.214062	0.158625	0.841375	0.158625	0.0554375
1935	0.214062	0.158625	0.841375	0.158625	0.0554375
1936	0.214062	0.158625	0.841375	0.158625	0.0554375
1937	0.214062	0.158625	0.841375	0.158625	0.0554375
1938	0.214062	0.158625	0.841375	0.158625	0.0554375
1939	0.214062	0.158625	0.841375	0.158625	0.0554375
1940	0.214062	0.158625	0.841375	0.158625	0.0554375
1941	0.214062	0.158625	0.841375	0.158625	0.0554375
1942	0.214062	0.158625	0.841375	0.158625	0.0554375
1943	0.214062	0.158625	0.841375	0.158625	0.0554375
1944	0.214062	0.158625	0.841375	0.158625	0.0554375
1945	0.214062	0.158625	0.841375	0.158625	0.0554375
1946	0.214062	0.158625	0.841375	0.158625	0.0554375
1947	0.214062	0.158625	0.841375	0.158625	0.0554375
1948	0.214062	0.158625	0.841375	0.158625	0.0554375
1949	0.214062	0.158625	0.841375	0.158625	0.0554375
1950	0.214062	0.158625	0.841375	0.158625	0.0554375
1951	0.214062	0.158625	0.841375	0.158625	0.0554375
1952	0.214062	0.158625	0.841375	0.158625	0.0554375
1953	0.214062	0.158625	0.841375	0.158625	0.0554375
1954	0.214062	0.158625	0.841375	0.158625	0.0554375
1955	0.214062	0.158625	0.841375	0.158625	0.0554375
1956	0.214062	0.158625	0.841375	0.158625	0.0554375
1957	0.214062	0.158625	0.841375	0.158625	0.0554375
1958	0.214062	0.158625	0.841375	0.158625	0.0554375
1959	0.214062	0.158625	0.841375	0.158625	0.0554375
1960	0.214062	0.158625	0.841375	0.158625	0.0554375
1961	0.214062	0.158625	0.841375	0.158625	0.0554375
1962	0.214062	0.158625	0.841375	0.158625	0.0554375
1963	0.214062	0.158625	0.841375	0.158625	0.0554375
1964	0.214062	0.158625	0.841375	0.158625	0.0554375
1965	0.214062	0.158625	0.841375	0.158625	0.0554375
1966	0.214062	0.158625	0.841375	0.158625	0.0554375
1967	0.214062	0.158625	0.841375	0.158625	0.0554375
1968	0.214062	0.158625	0.841375	0.158625	0.0554375
1969	0.214062	0.158625	0.841375	0.158625	0.0554375
1970	0.214062	0.158625	0.841375	0.158625	0.0554375
1971	0.214062	0.158625	0.841375	0.158625	0.0554375
1972	0.214062	0.158625	0.841375	0.158625	0.0554375
1973	0.214062	0.158625	0.841375	0.158625	0.0554375
1974	0.214062	0.158625	0.841375	0.158625	0.0554375
1975	0.214062	0.158625	0.841375	0.158625	0.0554375
1976	0.214062	0.158625	0.841375	0.158625	0.0554375
1977	0.214062	0.158625	0.841375	0.158625	0.0554375
1978	0.214062	0.158625	0.841375	0.158625	0.0554375
1979	0.214062	0.158625	0.841375	0.158625	0.0554375
1980	0.214062	0.158625	0.841375	0.158625	0.0554375
1981	0.214062	0.158625	0.841375	0.158625	0.0554375
1982	0.214062	0.158625	0.841375	0.158625	0.0554375
1983	0.214062	0.158625	0.841375	0.158625	0.0554375
1984	0.214062	0.158625	0.841375	0.158625	0.0554375
1985	0.214062	0.158625	0.841375	0.158625	0.0554375
1986	0.214062	0.158625	0.841375	0.158625	0.0554375
1987	0.214062	0.158625	0.841375	0.158625	0.0554375
1988	0.214062	0.158625	0.841375	0.158625	0.0554375
1989	0.214062	0.158625	0.841375	0.158625	0.0554375
1990	0.214062	0.158625	0.841375	0.158625	0.0554375
1991	0.214062	0.158625	0.841375	0.158625	0.0554375
1992	0.214062	0.158625	0.841375	0.158625	0.0554375
1993	0.214062	0.158625	0.841375	0.158625	0.0554375
1994	0.214062	0.158625	0.841375	0.158625	0.0554375
1995	0.214062	0.158625	0.841375	0.158625	0.0554375
1996	0.214062	0.158625	0.841375	0.158625	0.0554375
1997	0.214062	0.158625	0.841375	0.158625	0.0554375
1998	0.214062	0.158625	0.841375	0.158625	0.0554375
1999	0.214062	0.158625	0.841375	0.158625	0.0554375
2000	0.214062	0.158625	0.841375	0.158625	0.0554375
[truncated: 3,001 more rows]
